# Supplementary material for: Dissection of the Human T-Cell Receptor γ Gene Repertoire in the Brain and Peripheral Blood Identifies Age- and Alzheimer's Disease-Associated Clonotype Profiles
Source: Front Immunol. 2020 Jan 29;11:12. doi: 10.3389/fimmu.2020.00012 (PMC7025544; doi:10.3389/fimmu.2020.00012)
Supplement: Supplementary file 5 [file Data_Sheet_2.zip › repertoires_corrected_and_decontaminated/114.txt]

count	freq	cdr3nt	cdr3aa	v	d	j	VEnd	DStart	DEnd	JStart
19872	0.06986211794154251	TGTGCCACCTGGGATGGGCCTGGTTATAAGAAACTCTTT	CATWDGPGYKKLF	TRGV4	.	TRGJ1	19	-1	-1	23
15052	0.052916898110713456	TGTGCCACCTGGGACAGCCCTTATTATAAGAAACTCTTT	CATWDSPYYKKLF	TRGV3	.	TRGJ2	20	-1	-1	20
13193	0.04638138697678997	TGTGCCTTGTGGGAGGTGCAAGAGTTGGGCAAAAAAATCAAGGTATTT	CALWEVQELGKKIKVF	TRGV9	.	TRGJP	19	-1	-1	17
5317	0.01869247590052242	TGTGCTGCGTCCCTCACTGGTTGGTTCAAGATATTT	CAASLTGWFKIF	TRGV10	.	TRGJP1	9	-1	-1	14
4561	0.01603467793535504	TGTGCCTTGTGGGAGGAGGTGCAAGAGTTGGGCAAAAAAATCAAGGTATTT	CALWEEVQELGKKIKVF	TRGV9	.	TRGJP	15	-1	-1	20
3182	0.011186657572966397	TGTGCTGCGTGGGATTATTTGTGCTATAAGAAACTCTTT	CAAWDYLCYKKLF	TRGV10	.	TRGJ1	16	-1	-1	24
2683	0.009432370291724968	TGTGCCTTGTGGGAGGTGCGGGAGTTGGGCAAAAAAATCAAGGTATTT	CALWEVRELGKKIKVF	TRGV9	.	TRGJP	18	-1	-1	21
2625	0.009228465156831173	TGTGCCTTGTGGGAGGTGCAGGAGTTGGGCAAAAAAATCAAGGTATTT	CALWEVQELGKKIKVF	TRGV9	.	TRGJP	19	-1	-1	17
2293	0.008061284039852908	TGTGCTGCGTGGGCGTATTATAAGAAACTCTTT	CAAWAYYKKLF	TRGV10	.	TRGJ2	12	-1	-1	15
2275	0.00799800313592035	TGTGCCTTGTGGGAGGTGCGAGAGTTGGGCAAAAAAATCAAGGTATTT	CALWEVRELGKKIKVF	TRGV9	.	TRGJP	18	-1	-1	17
2125	0.007470662269815712	CGCTCCCAGTGGTTCAAGATATTT	RSQWFKIF	TRGV7	.	TRGJP1	-1	-1	-1	9
1985	0.006978477461451383	TGTGCCTTGTGGGAGGTGCATCGGGAGTTGGGCAAAAAAATCAAGGTATTT	CALWEVHRELGKKIKVF	TRGV9	.	TRGJP	19	-1	-1	24
1881	0.006612854460952167	TGTGCCTTGTGGGAGGGTAATACCACTGGTTGGTTCAAGATATTT	CALWEGNTTGWFKIF	TRGV9	.	TRGJP1	15	-1	-1	15
1809	0.00635973084522194	TGTGCCTTGTGGGAGACCTGGCAAGAGTTGGGCAAAAAAATCAAGGTATTT	CALWETWQELGKKIKVF	TRGV9	.	TRGJP	14	-1	-1	19
1700	0.00597652981585257	TGTGCTGCGTGGGACGTCACTGGTTGGTTCAAGATATTT	CAAWDVTGWFKIF	TRGV10	.	TRGJP1	13	-1	-1	17
1560	0.00548434500748824	TGTGCCTTGTGGGAGGACACTGTTCGCGATGAGTTGGGCAAAAAAATCAAGGTATTT	CALWEDTVRDELGKKIKVF	TRGV9	.	TRGJP	15	-1	-1	30
1434	0.005041378679960344	TGTGCCTTGTGGGAGGGCACCGAGTTGGGCAAAAAAATCAAGGTATTT	CALWEGTELGKKIKVF	TRGV9	.	TRGJP	20	-1	-1	14
1379	0.004848020362388643	TGTGCCTTGTGGGAGGTGGTGGAGTTGGGCAAAAAAATCAAGGTATTT	CALWEVVELGKKIKVF	TRGV9	.	TRGJP	17	-1	-1	21
1305	0.0045878655351103545	TGTGCCACCTGGGACGGGCCCCCGAAGAAACTCTTT	CATWDGPPKKLF	TRGV2	.	TRGJ1	20	-1	-1	24
1138	0.004000759370847191	TGTGCCTTGTGGGGCCAAGAGTTGGGCAAAAAAATCAAGGTATTT	CALWGQELGKKIKVF	TRGV9	.	TRGJP	12	-1	-1	11
1120	0.003937478466914634	TGTGCCTTGTGGGAGGTGCGCGAGTTGGGCAAAAAAATCAAGGTATTT	CALWEVRELGKKIKVF	TRGV9	.	TRGJP	18	-1	-1	21
1028	0.003614042735703789	TGTGCCTTGTGGGATGAAGAGTTGGGCAAAAAAATCAAGGTATTT	CALWDEELGKKIKVF	TRGV9	.	TRGJP	13	-1	-1	16
984	0.0034593560816464286	TGTGCCTTGTGGGAGGTGAGAGAGTTGGGCAAAAAAATCAAGGTATTT	CALWEVRELGKKIKVF	TRGV9	.	TRGJP	17	-1	-1	20
948	0.0033327942737813154	TGTGCTGCGTGGGATTATACCACTGGTTGGTTCAAGATATTT	CAAWDYTTGWFKIF	TRGV10	.	TRGJP1	16	-1	-1	8
909	0.003195685648594109	TGTGCCTTGTGGGAGGTGAAGGGAGAGTTGGGCAAAAAAATCAAGGTATTT	CALWEVKGELGKKIKVF	TRGV9	.	TRGJP	17	-1	-1	23
884	0.0031077955042433363	TGTGCCTTGTGGGAGTCGAGGGGAGAGTTGGGCAAAAAAATCAAGGTATTT	CALWESRGELGKKIKVF	TRGV9	.	TRGJP	14	-1	-1	23
878	0.003086701869599151	TGTGCCTTGTGGGGTGGGGGAGAGTTGGGCAAAAAAATCAAGGTATTT	CALWGGGELGKKIKVF	TRGV9	.	TRGJP	12	-1	-1	14
877	0.0030831862638251196	TGTGCCTTGTGGGAGGTGCACGAGTTGGGCAAAAAAATCAAGGTATTT	CALWEVHELGKKIKVF	TRGV9	.	TRGJP	20	-1	-1	17
867	0.0030480302060848104	TGTGCCTTGTGGGCTTATAAGAAACTCTTT	CALWAYKKLF	TRGV9	.	TRGJ2	12	-1	-1	14
855	0.0030058429367964394	TGTGCTGCGTGGGACCACACTGGTTGGTTCAAGATATTT	CAAWDHTGWFKIF	TRGV10	.	TRGJP1	13	-1	-1	17
830	0.0029179527924456665	TGTGCCTTGTGGGAGGGTTGGTTCAAGATATTT	CALWEGWFKIF	TRGV9	.	TRGJP1	15	-1	-1	15
797	0.002801937801902646	TGTGCCTTGTGGGACCCGCGGGAGTTGGGCAAAAAAATCAAGGTATTT	CALWDPRELGKKIKVF	TRGV9	.	TRGJP	13	-1	-1	21
764	0.002685922811359625	TGTGCCTTGTGGGAGGGGCAAGAGTTGGGCAAAAAAATCAAGGTATTT	CALWEGQELGKKIKVF	TRGV9	.	TRGJP	19	-1	-1	15
754	0.002650766753619316	TGTGCCTTGTGGGAGGTGCCGAAGAGGAAAGAGTTGGGCAAAAAAATCAAGGTATTT	CALWEVPKRKELGKKIKVF	TRGV9	.	TRGJP	18	-1	-1	25
724	0.0025452985803983883	TGTGCCTTGTGGGAGACCCAAGAGTTGGGCAAAAAAATCAAGGTATTT	CALWETQELGKKIKVF	TRGV9	.	TRGJP	14	-1	-1	18
720	0.0025312361573022646	TGTGCTGCGTGGGATTATTATAAGAAACTCTTT	CAAWDYYKKLF	TRGV10	.	TRGJ1	16	-1	-1	13
700	0.002460924041821646	TGTGCCTTGTGGGAGGTAGGAGAGTTGGGCAAAAAAATCAAGGTATTT	CALWEVGELGKKIKVF	TRGV9	.	TRGJP	16	-1	-1	20
692	0.0024327991956293988	TGTGCCTTGTGGGAGGTTCAAGAGTTGGGCAAAAAAATCAAGGTATTT	CALWEVQELGKKIKVF	TRGV9	.	TRGJP	19	-1	-1	18
684	0.0024046743494371514	TGTGCCTTGTGGGAGGGGCTTTTGGGCAAAAAAATCAAGGTATTT	CALWEGLLGKKIKVF	TRGV9	.	TRGJP	18	-1	-1	21
675	0.0023730338974708733	TGTGCTGCGTGGGATAACACCACTGGTTGGTTCAAGATATTT	CAAWDNTTGWFKIF	TRGV10	.	TRGJP1	17	-1	-1	8
670	0.0023554558686007185	TGTGCCTTGTGGGATGGCAGCGAGTTGGGCAAAAAAATCAAGGTATTT	CALWDGSELGKKIKVF	TRGV9	.	TRGJP	13	-1	-1	21
669	0.0023519402628266878	TGTGCCTTGTGGGAGCGCCTCTCTGCCCAGTTGGGCAAAAAAATCAAGGTATTT	CALWERLSAQLGKKIKVF	TRGV9	.	TRGJP	14	-1	-1	28
666	0.002341393445504595	TGTGCCTTGTGGGAGGAAGAGTTGGGCAAAAAAATCAAGGTATTT	CALWEEELGKKIKVF	TRGV9	.	TRGJP	15	-1	-1	16
656	0.0023062373877642856	TGTGCCTTGTGGGAGAAGCAAGAGTTGGGCAAAAAAATCAAGGTATTT	CALWEKQELGKKIKVF	TRGV9	.	TRGJP	14	-1	-1	17
632	0.0022218628491875434	TGTGCCTTGTGGGTCCAAGAGTTGGGCAAAAAAATCAAGGTATTT	CALWVQELGKKIKVF	TRGV9	.	TRGJP	12	-1	-1	15
620	0.0021796755798991724	TGTGCCTTGTGGGATAAGCAAGAGTTGGGCAAAAAAATCAAGGTATTT	CALWDKQELGKKIKVF	TRGV9	.	TRGJP	13	-1	-1	17
618	0.0021726443683511105	TGTGCTGCGTGGGATACCACTGGTTGGTTCAAGATATTT	CAAWDTTGWFKIF	TRGV10	.	TRGJP1	14	-1	-1	13
616	0.0021656131568030487	TGTGCCTTGTGGGAGGTTGGAAGGGAGTTGGGCAAAAAAATCAAGGTATTT	CALWEVGRELGKKIKVF	TRGV9	.	TRGJP	16	-1	-1	24
574	0.00201795771429375	TGTGCCTTGTGGGAGGAACAAGAGTTGGGCAAAAAAATCAAGGTATTT	CALWEEQELGKKIKVF	TRGV9	.	TRGJP	15	-1	-1	18
565	0.001986317262327472	TGTGCCTTGTGGGAGGACCCCCAAGAGTTGGGCAAAAAAATCAAGGTATTT	CALWEDPQELGKKIKVF	TRGV9	.	TRGJP	15	-1	-1	21
552	0.0019406143872650696	TGTGCCTTGTGGGAGGTGCTAGATTGGTTCAAGATATTT	CALWEVLDWFKIF	TRGV9	.	TRGJP1	18	-1	-1	23
545	0.0019160051468468532	TGTGCCTTGTGGGAGCAGCAAGAGTTGGGCAAAAAAATCAAGGTATTT	CALWEQQELGKKIKVF	TRGV9	.	TRGJP	14	-1	-1	17
538	0.0018913959064286367	TGTGCTGCGTGGGATGATACCACTGGTTGGTTCAAGATATTT	CAAWDDTTGWFKIF	TRGV10	.	TRGJP1	14	-1	-1	8
523	0.0018386618198181729	TGTGCCTTGTGGGAGCAAGAGTTGGGCAAAAAAATCAAGGTATTT	CALWEQELGKKIKVF	TRGV9	.	TRGJP	14	-1	-1	14
516	0.0018140525793999564	TGTGCCTTGTGGGAGGGTCAAGAGTTGGGCAAAAAAATCAAGGTATTT	CALWEGQELGKKIKVF	TRGV9	.	TRGJP	15	-1	-1	14
512	0.0017999901563038327	TGTGCCTTGTGGGAGGTGCAGTATTTTGGTTTGGGCAAAAAAATCAAGGTATTT	CALWEVQYFGLGKKIKVF	TRGV9	.	TRGJP	19	-1	-1	30
511	0.0017964745505298018	TGTGCCTTGTGGGAGATAGAGTTGGGCAAAAAAATCAAGGTATTT	CALWEIELGKKIKVF	TRGV9	.	TRGJP	14	-1	-1	17
510	0.0017929589447557709	TGTGCCTTGTGGGAGGCCTCCTCGCAGTTGGGCAAAAAAATCAAGGTATTT	CALWEASSQLGKKIKVF	TRGV9	.	TRGJP	15	-1	-1	25
505	0.0017753809158856163	TGTGCCTTGTGGGAGGCCCAAGAGTTGGGCAAAAAAATCAAGGTATTT	CALWEAQELGKKIKVF	TRGV9	.	TRGJP	15	-1	-1	18
501	0.0017613184927894926	TGTGCCTTGTGGGAGGCACAAGAGTTGGGCAAAAAAATCAAGGTATTT	CALWEAQELGKKIKVF	TRGV9	.	TRGJP	15	-1	-1	18
499	0.0017542872812414307	TGTGCCTTGTGGGAGCAGGCATCGAGGTTGGGCAAAAAAATCAAGGTATTT	CALWEQASRLGKKIKVF	TRGV9	.	TRGJP	14	-1	-1	26
490	0.0017226468292751524	TGTGCCTTGTGGGAGGTGCGTGAGTTGGGCAAAAAAATCAAGGTATTT	CALWEVRELGKKIKVF	TRGV9	.	TRGJP	18	-1	-1	21
472	0.0016593659253425958	TGTGCCTTGTGGGAGGTCGGGGAGTTGGGCAAAAAAATCAAGGTATTT	CALWEVGELGKKIKVF	TRGV9	.	TRGJP	16	-1	-1	21
462	0.0016242098676022866	TGTGCTGCGTGGGACTATACCACTGGTTGGTTCAAGATATTT	CAAWDYTTGWFKIF	TRGV10	.	TRGJP1	16	-1	-1	8
460	0.0016171786560542248	TGTGCCTTGCCCCCTCCGGCGGGTTGGTTCAAGATATTT	CALPPPAGWFKIF	TRGV9	.	TRGJP1	8	-1	-1	21
458	0.001610147444506163	TGTGCCTTGTGGGAGGTGGGGGAGTTGGGCAAAAAAATCAAGGTATTT	CALWEVGELGKKIKVF	TRGV9	.	TRGJP	17	-1	-1	21
446	0.0015679601752177919	TGTGCCTTGTGGGAGGTGCTGGAGTTGGGCAAAAAAATCAAGGTATTT	CALWEVLELGKKIKVF	TRGV9	.	TRGJP	18	-1	-1	21
434	0.0015257729059294208	TGTGCCTTGTGGGAGGTAGAAGAGTTGGGCAAAAAAATCAAGGTATTT	CALWEVEELGKKIKVF	TRGV9	.	TRGJP	16	-1	-1	19
431	0.001515226088607328	TGTGCCTTGTGGGATGCTCAGTTGGGCAAAAAAATCAAGGTATTT	CALWDAQLGKKIKVF	TRGV9	.	TRGJP	13	-1	-1	19
427	0.0015011636655112043	TGTGCCTTGTGGGAGGTGAGGGAGTTGGGCAAAAAAATCAAGGTATTT	CALWEVRELGKKIKVF	TRGV9	.	TRGJP	17	-1	-1	21
416	0.0014624920019968642	TGTGCCTTGTGGGAGGTGCCCACTGGTTGGTTCAAGATATTT	CALWEVPTGWFKIF	TRGV9	.	TRGJP1	18	-1	-1	19
415	0.0014589763962228333	TGTGCCTTGTGGGAGGACCAAGAGTTGGGCAAAAAAATCAAGGTATTT	CALWEDQELGKKIKVF	TRGV9	.	TRGJP	15	-1	-1	18
411	0.0014449139731267096	TGTGCCTTGTGGGAGGCTATAGAGTTGGGCAAAAAAATCAAGGTATTT	CALWEAIELGKKIKVF	TRGV9	.	TRGJP	15	-1	-1	20
399	0.0014027267038383383	TGTGCCTTGTGGGAGGATTCGGAGTTGGGCAAAAAAATCAAGGTATTT	CALWEDSELGKKIKVF	TRGV9	.	TRGJP	15	-1	-1	21
398	0.0013992110980643074	TGTGCCTTGTGGGAGGCCCAGCAAGAGTTGGGCAAAAAAATCAAGGTATTT	CALWEAQQELGKKIKVF	TRGV9	.	TRGJP	15	-1	-1	20
398	0.0013992110980643074	TGTGCTGCGTGGGATTATATCCGGCCCACTGGTTGGTTCAAGATATTT	CAAWDYIRPTGWFKIF	TRGV10	.	TRGJP1	16	-1	-1	25
398	0.0013992110980643074	TGTGCCTTGTGGGAAAAAGGGTTGGGCAAAAAAATCAAGGTATTT	CALWEKGLGKKIKVF	TRGV9	.	TRGJP	13	-1	-1	16
398	0.0013992110980643074	TGTGCCTTGTGGAGTAGTGATTGGATCAAGACGTTT	CALWSSDWIKTF	TRGV9	.	TRGJP2	11	-1	-1	12
395	0.0013886642807422146	TGTGCCTTGTGGGTGAGAGAGTTGGGCAAAAAAATCAAGGTATTT	CALWVRELGKKIKVF	TRGV9	.	TRGJP	12	-1	-1	17
393	0.0013816330691941527	TGTGCCTTGTGGGAGGCCGACTTTCAAGAGTTGGGCAAAAAAATCAAGGTATTT	CALWEADFQELGKKIKVF	TRGV9	.	TRGJP	15	-1	-1	24
386	0.0013570238287759363	TGTGCCTTGTGGGAGGGACAAGAGTTGGGCAAAAAAATCAAGGTATTT	CALWEGQELGKKIKVF	TRGV9	.	TRGJP	15	-1	-1	14
384	0.0013499926172278744	TGTGCCTTGTGGGAGGTGACAGAGTTGGGCAAAAAAATCAAGGTATTT	CALWEVTELGKKIKVF	TRGV9	.	TRGJP	17	-1	-1	20
379	0.0013324145883577198	TGTGCCTTGTGGGAGGTGAAATTAGAGTTGGGCAAAAAAATCAAGGTATTT	CALWEVKLELGKKIKVF	TRGV9	.	TRGJP	17	-1	-1	23
372	0.0013078053479395034	TGTGCCTTGTGGGAGACACAAGAGTTGGGCAAAAAAATCAAGGTATTT	CALWETQELGKKIKVF	TRGV9	.	TRGJP	14	-1	-1	18
370	0.0013007741363914415	TGTGCCTTGTGGGAGGCTCAAGAGTTGGGCAAAAAAATCAAGGTATTT	CALWEAQELGKKIKVF	TRGV9	.	TRGJP	15	-1	-1	18
365	0.001283196107521287	TGTGCCTTGTGGGAGGTGGCAGAGTTGGGCAAAAAAATCAAGGTATTT	CALWEVAELGKKIKVF	TRGV9	.	TRGJP	17	-1	-1	17
363	0.001276164895973225	TGTGCCTTGTGGGAAACCGAGTTGGGCAAAAAAATCAAGGTATTT	CALWETELGKKIKVF	TRGV9	.	TRGJP	13	-1	-1	18
355	0.0012480400497809777	TGTGCCTTGTGGGAAGAGCAAGAGTTGGGCAAAAAAATCAAGGTATTT	CALWEEQELGKKIKVF	TRGV9	.	TRGJP	19	-1	-1	17
348	0.0012234308093627612	TGTGCCTTGTGGGATGCGCTCCAAGAGTTGGGCAAAAAAATCAAGGTATTT	CALWDALQELGKKIKVF	TRGV9	.	TRGJP	13	-1	-1	21
340	0.0011953059631705139	TGTGCTGCGTGGGTCAAAGGCGTCGGCACTGGTTGGTTCAAGATATTT	CAAWVKGVGTGWFKIF	TRGV10	.	TRGJP1	12	-1	-1	26
339	0.001191790357396483	TGTGCCTTGTGGGAGTTCGGGGGAGGCTTGGGCAAAAAAATCAAGGTATTT	CALWEFGGGLGKKIKVF	TRGV9	.	TRGJP	14	-1	-1	27
336	0.0011812435400743902	TGTGCCTTGTGGGTCAACGGGGAGTTGGGCAAAAAAATCAAGGTATTT	CALWVNGELGKKIKVF	TRGV9	.	TRGJP	12	-1	-1	21
335	0.0011777279343003592	TGTGCCTTGTGGGCACTCCAAGAGTTGGGCAAAAAAATCAAGGTATTT	CALWALQELGKKIKVF	TRGV9	.	TRGJP	12	-1	-1	18
334	0.0011742123285263283	TGTGCCTTGTGGGAGGCTTCCGAGTTGGGCAAAAAAATCAAGGTATTT	CALWEASELGKKIKVF	TRGV9	.	TRGJP	15	-1	-1	21
332	0.0011671811169782665	TGTGCTGCGTGGGTATATACCACTGGTTGGTTCAAGATATTT	CAAWVYTTGWFKIF	TRGV10	.	TRGJP1	19	-1	-1	11
331	0.0011636655112042356	TGTGCCTTGTGGGAGCCTCCCAGGGGGTTGGGCAAAAAAATCAAGGTATTT	CALWEPPRGLGKKIKVF	TRGV9	.	TRGJP	14	-1	-1	26
325	0.00114257187656005	TGTGCCTTGTCCGGCTGGATCAAGACGTTT	CALSGWIKTF	TRGV9	.	TRGJP2	9	-1	-1	15
320	0.0011249938476898954	TGTGCCTTGTGGGATAGCGAGTTGGGCAAAAAAATCAAGGTATTT	CALWDSELGKKIKVF	TRGV9	.	TRGJP	13	-1	-1	18
320	0.0011249938476898954	TGTGCTGCGTGGGATTCAGGCTATTATTATAAGAAACTCTTT	CAAWDSGYYYKKLF	TRGV10	.	TRGJ1	15	-1	-1	22
310	0.0010898377899495862	TGTGCCTTGTGGGAGGCAAAAGAGTTGGGCAAAAAAATCAAGGTATTT	CALWEAKELGKKIKVF	TRGV9	.	TRGJP	15	-1	-1	19
310	0.0010898377899495862	TGTGCTGCGTGGCCAAGACATACCACTGGTTGGTTCAAGATATTT	CAAWPRHTTGWFKIF	TRGV10	.	TRGJP1	11	-1	-1	19
308	0.0010828065784015243	TGTGCCTTGCCCCAAATAGTAGAGTTGGGCAAAAAAATCAAGGTATTT	CALPQIVELGKKIKVF	TRGV9	.	TRGJP	8	-1	-1	20
304	0.0010687441553054006	TGTGCCTTGTGGGAGGTGGGCGAGTTGGGCAAAAAAATCAAGGTATTT	CALWEVGELGKKIKVF	TRGV9	.	TRGJP	17	-1	-1	16
300	0.001054681732209277	TGTGCCTTGTGGGAAGAGTTGGGCAAAAAAATCAAGGTATTT	CALWEELGKKIKVF	TRGV9	.	TRGJP	13	-1	-1	9
298	0.0010476505206612151	TGTGCCTTGTGGGAGGGCCAAGAGTTGGGCAAAAAAATCAAGGTATTT	CALWEGQELGKKIKVF	TRGV9	.	TRGJP	15	-1	-1	14
293	0.0010300724917910605	TGTGCCTTGTGGGAGCGTGTGCAGGAGAAGTTGGGCAAAAAAATCAAGGTATTT	CALWERVQEKLGKKIKVF	TRGV9	.	TRGJP	18	-1	-1	28
293	0.0010300724917910605	TGTGCCTTGTGGGAGACTGAAGAGTTGGGCAAAAAAATCAAGGTATTT	CALWETEELGKKIKVF	TRGV9	.	TRGJP	14	-1	-1	19
292	0.0010265568860170296	TGTGCCTTGTGGGAGGTTAAAGAGTTGGGCAAAAAAATCAAGGTATTT	CALWEVKELGKKIKVF	TRGV9	.	TRGJP	16	-1	-1	19
291	0.0010230412802429987	TGTGCTGCGTGGGACCTGGATACCACTGGTTGGTTCAAGATATTT	CAAWDLDTTGWFKIF	TRGV10	.	TRGJP1	13	-1	-1	19
290	0.0010195256744689677	TGTGCTGCCAAAGGGGATTATTATAAGAAACTCTTT	CAAKGDYYKKLF	TRGV10	.	TRGJ2	7	-1	-1	16
286	0.001005463251372844	TGTGCCTTGTGGGAGCCCCCGGGTGAGTTGGGCAAAAAAATCAAGGTATTT	CALWEPPGELGKKIKVF	TRGV9	.	TRGJP	14	-1	-1	24
284	9.984320398247822E-4	TGTGCCTTGTGGGAGGCGTTATTGGAGTTGGGCAAAAAAATCAAGGTATTT	CALWEALLELGKKIKVF	TRGV9	.	TRGJP	15	-1	-1	24
280	9.843696167286585E-4	TGTGCCTTGTGGGAGAACGCCACTGGTTGGTTCAAGATATTT	CALWENATGWFKIF	TRGV9	.	TRGJP1	14	-1	-1	19
279	9.808540109546276E-4	TGTGCCTTGTGGGAGAGGCAAGAGTTGGGCAAAAAAATCAAGGTATTT	CALWERQELGKKIKVF	TRGV9	.	TRGJP	14	-1	-1	16
279	9.808540109546276E-4	TGTGCCTTGTGGGAGGTAGATACCACTGGTTGGTTCAAGATATTT	CALWEVDTTGWFKIF	TRGV9	.	TRGJP1	16	-1	-1	14
276	9.703071936325348E-4	TGTGCCTTGTGGGAGGTGCGAGGGGGGGAGTTGGGCAAAAAAATCAAGGTATTT	CALWEVRGGELGKKIKVF	TRGV9	.	TRGJP	18	-1	-1	27
276	9.703071936325348E-4	TGTGCCTTGTGGGAGCCGCAAGAGTTGGGCAAAAAAATCAAGGTATTT	CALWEPQELGKKIKVF	TRGV9	.	TRGJP	14	-1	-1	17
273	9.59760376310442E-4	TGTGCTGCGTGGGATTGGGCGACCACTGGTTGGTTCAAGATATTT	CAAWDWATTGWFKIF	TRGV10	.	TRGJP1	15	-1	-1	21
270	9.492135589883493E-4	TGTGCCTTGTGGGCCCCCGGGGAGTTGGGCAAAAAAATCAAGGTATTT	CALWAPGELGKKIKVF	TRGV9	.	TRGJP	12	-1	-1	21
268	9.421823474402874E-4	TGTGCCTTGTGGGAGGAGGCACAAGAGTTGGGCAAAAAAATCAAGGTATTT	CALWEEAQELGKKIKVF	TRGV9	.	TRGJP	15	-1	-1	21
265	9.316355301181947E-4	TGTGCCTTGTGGGGGCAAGAGTTGGGCAAAAAAATCAAGGTATTT	CALWGQELGKKIKVF	TRGV9	.	TRGJP	12	-1	-1	12
264	9.281199243441637E-4	TGTGCCTTGTGGGAGGTGCAGACAGTGTTGGGCAAAAAAATCAAGGTATTT	CALWEVQTVLGKKIKVF	TRGV9	.	TRGJP	19	-1	-1	23
263	9.246043185701328E-4	TGTGCCTTGTGGGAGATTAAAGAGTTGGGCAAAAAAATCAAGGTATTT	CALWEIKELGKKIKVF	TRGV9	.	TRGJP	14	-1	-1	19
258	9.070262896999782E-4	TGTGCCTTGTGGGAATGGGGAAACGAGAGCCCGAATTATTATAAGAAACTCTTT	CALWEWGNESPNYYKKLF	TRGV9	.	TRGJ1	13	-1	-1	31
258	9.070262896999782E-4	TGTGCCTTGACCACTGGTTGGTTCAAGATATTT	CALTTGWFKIF	TRGV9	.	TRGJP1	8	-1	-1	9
257	9.035106839259473E-4	TGTGCCTTGTGGGAGTTGGCACGAGAGTTGGGCAAAAAAATCAAGGTATTT	CALWELARELGKKIKVF	TRGV9	.	TRGJP	21	-1	-1	23
256	8.999950781519164E-4	TGTGCCTTGTGGGAGGTTGGAACCGAGTTGGGCAAAAAAATCAAGGTATTT	CALWEVGTELGKKIKVF	TRGV9	.	TRGJP	16	-1	-1	24
255	8.964794723778854E-4	TGTGCCTTGTGGGAGGTGCAACGAAAGTTGGGCAAAAAAATCAAGGTATTT	CALWEVQRKLGKKIKVF	TRGV9	.	TRGJP	19	-1	-1	25
253	8.894482608298236E-4	TGTGCCTTGTGGGAGGCCAAAGAGTTGGGCAAAAAAATCAAGGTATTT	CALWEAKELGKKIKVF	TRGV9	.	TRGJP	15	-1	-1	19
251	8.824170492817618E-4	TGTGCCTCCAGACACCATACCACTGGTTGGTTCAAGATATTT	CASRHHTTGWFKIF	TRGV9	.	TRGJP1	6	-1	-1	16
250	8.789014435077308E-4	TGTGCCTTGTGGGAGGTGGGAGAGTTGGGCAAAAAAATCAAGGTATTT	CALWEVGELGKKIKVF	TRGV9	.	TRGJP	17	-1	-1	20
249	8.753858377336999E-4	TGTGCCTTGTGGGATCAAGAGTTGGGCAAAAAAATCAAGGTATTT	CALWDQELGKKIKVF	TRGV9	.	TRGJP	13	-1	-1	15
246	8.648390204116071E-4	TGTGCCACCTGGGATCTTCCCAATAATAAGAAACTCTTT	CATWDLPNNKKLF	TRGV4	.	TRGJ2	14	-1	-1	22
245	8.613234146375762E-4	TGTGCCTTGTGGGAGGTGCGGCAAGAGTTGGGCAAAAAAATCAAGGTATTT	CALWEVRQELGKKIKVF	TRGV9	.	TRGJP	18	-1	-1	19
244	8.578078088635453E-4	TGTGCCTTGTGGGAGGTGCCCGAGTTGGGCAAAAAAATCAAGGTATTT	CALWEVPELGKKIKVF	TRGV9	.	TRGJP	18	-1	-1	21
239	8.402297799933907E-4	TGTGCCTTGTGGGAGGTGCATTCGTCTGGGCAAGAGTTGGGCAAAAAAATCAAGGTATTT	CALWEVHSSGQELGKKIKVF	TRGV9	.	TRGJP	19	-1	-1	26
239	8.402297799933907E-4	TGTGCCTTGTGGGAGGCCTCGCAAGAGTTGGGCAAAAAAATCAAGGTATTT	CALWEASQELGKKIKVF	TRGV9	.	TRGJP	15	-1	-1	20
237	8.331985684453288E-4	TGTGCCTTGCCTGCGGCGACTTGGTTCAAGATATTT	CALPAATWFKIF	TRGV9	.	TRGJP1	8	-1	-1	20
235	8.26167356897267E-4	TGTGCTGCGTGGGATTCAGCCACTGGTTGGTTCAAGATATTT	CAAWDSATGWFKIF	TRGV10	.	TRGJP1	15	-1	-1	19
233	8.191361453492052E-4	TGTGCCTTGTGGGAGGTGTCTGAGTTGGGCAAAAAAATCAAGGTATTT	CALWEVSELGKKIKVF	TRGV9	.	TRGJP	17	-1	-1	21
231	8.121049338011433E-4	TGTGCCTTGTGGGAGGTGCTCACTGGTTGGTTCAAGATATTT	CALWEVLTGWFKIF	TRGV9	.	TRGJP1	18	-1	-1	20
228	8.015581164790505E-4	TGTGCCTTGTGGGAGGTTTCTTATAAGAAACTCTTT	CALWEVSYKKLF	TRGV9	.	TRGJ1	16	-1	-1	17
227	7.980425107050196E-4	TGTGCCACCTGGAATACCACTGGTTGGTTCAAGATATTT	CATWNTTGWFKIF	TRGV4	.	TRGJP1	14	-1	-1	13
217	7.628864529647104E-4	TGTGCCTTGTGGGATGCTATACAAGAGTTGGGCAAAAAAATCAAGGTATTT	CALWDAIQELGKKIKVF	TRGV9	.	TRGJP	13	-1	-1	21
211	7.417928183205249E-4	TGTGCTGCGTGGGATTATAAGAAACTCTTT	CAAWDYKKLF	TRGV10	.	TRGJ1	16	-1	-1	13
210	7.382772125464939E-4	TGTGCCTTGTGGGACGCCGGGTTGGGCAAAAAAATCAAGGTATTT	CALWDAGLGKKIKVF	TRGV9	.	TRGJP	13	-1	-1	20
208	7.312460009984321E-4	TGTGCCTTGTGGGAGGTGCTCATAGAGTTGGGCAAAAAAATCAAGGTATTT	CALWEVLIELGKKIKVF	TRGV9	.	TRGJP	18	-1	-1	23
205	7.206991836763393E-4	TGTGCCTTGTGGGAGGTTCGCGCGTTGGGCAAAAAAATCAAGGTATTT	CALWEVRALGKKIKVF	TRGV9	.	TRGJP	16	-1	-1	23
204	7.171835779023084E-4	TGTGCCTTGTGGGAGGTTGAGTTGGGCAAAAAAATCAAGGTATTT	CALWEVELGKKIKVF	TRGV9	.	TRGJP	16	-1	-1	18
201	7.066367605802155E-4	TGTGCCTTGTGGGACGAGCAAGAGTTGGGCAAAAAAATCAAGGTATTT	CALWDEQELGKKIKVF	TRGV9	.	TRGJP	19	-1	-1	17
200	7.031211548061846E-4	TGTGCCTTGTGGGAGGTGCCGAAGTTGGGCAAAAAAATCAAGGTATTT	CALWEVPKLGKKIKVF	TRGV9	.	TRGJP	18	-1	-1	22
199	6.996055490321537E-4	TGTGCCTTGTGGGAGGTCGTTAACACTGGTTGGTTCAAGATATTT	CALWEVVNTGWFKIF	TRGV9	.	TRGJP1	16	-1	-1	20
198	6.960899432581228E-4	TGTGCCTTGTGGGAGGCTGAGTTGGGCAAAAAAATCAAGGTATTT	CALWEAELGKKIKVF	TRGV9	.	TRGJP	15	-1	-1	18
197	6.925743374840918E-4	TGTGCCTTGTGGGAGGTGCGGGTAGAGTTGGGCAAAAAAATCAAGGTATTT	CALWEVRVELGKKIKVF	TRGV9	.	TRGJP	18	-1	-1	23
193	6.785119143879681E-4	TGTGCCTTGTGGGACCATCAAGAGTTGGGCAAAAAAATCAAGGTATTT	CALWDHQELGKKIKVF	TRGV9	.	TRGJP	13	-1	-1	18
192	6.749963086139372E-4	TGTGCCTTGTGGGAGGCCTCGTCAGAGTTGGGCAAAAAAATCAAGGTATTT	CALWEASSELGKKIKVF	TRGV9	.	TRGJP	15	-1	-1	23
192	6.749963086139372E-4	TGTGCCTTGTGGGAGTTCCAAGAGTTGGGCAAAAAAATCAAGGTATTT	CALWEFQELGKKIKVF	TRGV9	.	TRGJP	14	-1	-1	18
192	6.749963086139372E-4	TGTGCTGCGTGGGTTCCGCAAGGTTGGTTCAAGATATTT	CAAWVPQGWFKIF	TRGV10	.	TRGJP1	12	-1	-1	21
191	6.714807028399063E-4	TGTGCCTTGTGGGAGGTGATGCAAGAGTTGGGCAAAAAAATCAAGGTATTT	CALWEVMQELGKKIKVF	TRGV9	.	TRGJP	17	-1	-1	20
191	6.714807028399063E-4	TGTGCCTTGTGGGAGGGCCGGGAGTTGGGCAAAAAAATCAAGGTATTT	CALWEGRELGKKIKVF	TRGV9	.	TRGJP	15	-1	-1	21
190	6.679650970658754E-4	TGTGCCTTGTGGGAGGTGCTGTTGGGCAAAAAAATCAAGGTATTT	CALWEVLLGKKIKVF	TRGV9	.	TRGJP	18	-1	-1	20
190	6.679650970658754E-4	TGTGCCTTGTGGAGTAAAGAGTTGGGCAAAAAAATCAAGGTATTT	CALWSKELGKKIKVF	TRGV9	.	TRGJP	11	-1	-1	16
189	6.644494912918445E-4	TGTGCTGCGTGGGATTATTGGGCCACTGGTTGGTTCAAGATATTT	CAAWDYWATGWFKIF	TRGV10	.	TRGJP1	16	-1	-1	22
186	6.539026739697517E-4	TGTGCCTTGTGGGAGGTGAATGAGTTGGGCAAAAAAATCAAGGTATTT	CALWEVNELGKKIKVF	TRGV9	.	TRGJP	17	-1	-1	21
186	6.539026739697517E-4	TGTGCTGCGTGGGATTGGTTCAAGATATTT	CAAWDWFKIF	TRGV10	.	TRGJP1	15	-1	-1	14
185	6.503870681957208E-4	TGTGCCTTGTGGGAGACCCCAGGAGAGTTGGGCAAAAAAATCAAGGTATTT	CALWETPGELGKKIKVF	TRGV9	.	TRGJP	14	-1	-1	23
185	6.503870681957208E-4	TGTGCCTTGTGGGAGGTCGCAGAGTTGGGCAAAAAAATCAAGGTATTT	CALWEVAELGKKIKVF	TRGV9	.	TRGJP	20	-1	-1	20
185	6.503870681957208E-4	TGTGCCTTGTGGGAGGTGGTAGAGTTGGGCAAAAAAATCAAGGTATTT	CALWEVVELGKKIKVF	TRGV9	.	TRGJP	17	-1	-1	20
184	6.468714624216898E-4	TGTGCCTTGTGGGAGGTGCAGTTGGGCAAAAAAATCAAGGTATTT	CALWEVQLGKKIKVF	TRGV9	.	TRGJP	19	-1	-1	19
182	6.39840250873628E-4	TGTGCCTTGTGGGAGGGCCCAGAGTTGGGCAAAAAAATCAAGGTATTT	CALWEGPELGKKIKVF	TRGV9	.	TRGJP	15	-1	-1	20
181	6.363246450995971E-4	TGTGCCTTGTGGGAGACGCAAGAGTTGGGCAAAAAAATCAAGGTATTT	CALWETQELGKKIKVF	TRGV9	.	TRGJP	14	-1	-1	17
181	6.363246450995971E-4	TGTGCTGCGTGGGAACGATATACCACTGGTTGGTTCAAGATATTT	CAAWERYTTGWFKIF	TRGV10	.	TRGJP1	13	-1	-1	17
181	6.363246450995971E-4	TGTGCTGCGTCCTCTAAACTCTTT	CAASSKLF	TRGV10	.	TRGJ1	9	-1	-1	15
180	6.328090393255662E-4	TGTGCCTTGTGGGAGGTGCAAGGGGAGTTGGGCAAAAAAATCAAGGTATTT	CALWEVQGELGKKIKVF	TRGV9	.	TRGJP	19	-1	-1	24
180	6.328090393255662E-4	TGTGCCTTGTGGGAAGCCGTTCAAGAGTTGGGCAAAAAAATCAAGGTATTT	CALWEAVQELGKKIKVF	TRGV9	.	TRGJP	13	-1	-1	21
180	6.328090393255662E-4	TGTGCTGCGTGGGATCCCACTGGTTGGTTCAAGATATTT	CAAWDPTGWFKIF	TRGV10	.	TRGJP1	14	-1	-1	13
178	6.257778277775043E-4	TGTGCCTTGTGGGAGGTCAGGGAGTTGGGCAAAAAAATCAAGGTATTT	CALWEVRELGKKIKVF	TRGV9	.	TRGJP	16	-1	-1	21
177	6.222622220034734E-4	TGTGCCTTGTGGGAGGTGCAGGGGGAGTTGGGCAAAAAAATCAAGGTATTT	CALWEVQGELGKKIKVF	TRGV9	.	TRGJP	19	-1	-1	24
177	6.222622220034734E-4	TGTGCCTTGTGGGAGGCTGGTTGGTTCAAGATATTT	CALWEAGWFKIF	TRGV9	.	TRGJP1	15	-1	-1	16
176	6.187466162294425E-4	TGTGCCTTGTGGGAGTTACAAGAGTTGGGCAAAAAAATCAAGGTATTT	CALWELQELGKKIKVF	TRGV9	.	TRGJP	14	-1	-1	18
175	6.152310104554115E-4	TGTGCTGCCACGACCACTGGTTGGTTCAAGATATTT	CAATTTGWFKIF	TRGV10	.	TRGJP1	7	-1	-1	12
171	6.011685873592878E-4	TGTGCCTTGTGGGAATCCTATACCACTGGTTGGTTCAAGATATTT	CALWESYTTGWFKIF	TRGV9	.	TRGJP1	13	-1	-1	18
169	5.94137375811226E-4	TGTGCCTTGTGGGAGGTCCACGAGTTGGGCAAAAAAATCAAGGTATTT	CALWEVHELGKKIKVF	TRGV9	.	TRGJP	20	-1	-1	18
168	5.906217700371951E-4	TGTGCTGCGTGGGATTCTGGTTGGTTCAAGATATTT	CAAWDSGWFKIF	TRGV10	.	TRGJP1	15	-1	-1	16
167	5.871061642631642E-4	TGTGCCTTGTGGGAGGTGCCCGGTTGTACCACTGGTTGGTTCAAGATATTT	CALWEVPGCTTGWFKIF	TRGV9	.	TRGJP1	18	-1	-1	26
164	5.765593469410714E-4	TGTGCTGCGTGGGATTCCACTGGTTGGTTCAAGATATTT	CAAWDSTGWFKIF	TRGV10	.	TRGJP1	15	-1	-1	8
163	5.730437411670405E-4	TGTGCCTTGTGGGAGGTCCAGTTGGGCAAAAAAATCAAGGTATTT	CALWEVQLGKKIKVF	TRGV9	.	TRGJP	19	-1	-1	19
162	5.695281353930095E-4	TGTGCCTTGTGGGAGGTGAAGAAACTCTTT	CALWEVKKLF	TRGV9	.	TRGJ1	17	-1	-1	18
161	5.660125296189786E-4	TGTGCTGCGTGGGATCTTACCACTGGTTGGTTCAAGATATTT	CAAWDLTTGWFKIF	TRGV10	.	TRGJP1	14	-1	-1	17
160	5.624969238449477E-4	TGTGCCTTGTGGGAGGCTCCGCAAGAGTTGGGCAAAAAAATCAAGGTATTT	CALWEAPQELGKKIKVF	TRGV9	.	TRGJP	15	-1	-1	20
158	5.554657122968859E-4	TGTGCCTTGTGGGAGAATACCACTGGTTGGTTCAAGATATTT	CALWENTTGWFKIF	TRGV9	.	TRGJP1	14	-1	-1	16
157	5.519501065228549E-4	TGTGCCTTGTGGGAGGTGCAGGAGATAGAGTTGGGCAAAAAAATCAAGGTATTT	CALWEVQEIELGKKIKVF	TRGV9	.	TRGJP	19	-1	-1	26
157	5.519501065228549E-4	TGTGCCTTGCCTGGTTGGTTCAAGATATTT	CALPGWFKIF	TRGV9	.	TRGJP1	8	-1	-1	10
155	5.449188949747931E-4	TGTGCCTTGTGGAAACAAGAGTTGGGCAAAAAAATCAAGGTATTT	CALWKQELGKKIKVF	TRGV9	.	TRGJP	11	-1	-1	15
155	5.449188949747931E-4	TGTGCCTTGTGGGAGGTTGATGGGAAAATCAAGGTATTT	CALWEVDGKIKVF	TRGV9	.	TRGJP	16	-1	-1	24
154	5.414032892007622E-4	TGTGCCTTGTGGGAGGGAAAGGAAAAGTTGGGCAAAAAAATCAAGGTATTT	CALWEGKEKLGKKIKVF	TRGV9	.	TRGJP	15	-1	-1	22
153	5.378876834267312E-4	TGTGCCTTGTGGGAGGTGCAAGGAGAGTTGGGCAAAAAAATCAAGGTATTT	CALWEVQGELGKKIKVF	TRGV9	.	TRGJP	19	-1	-1	23
153	5.378876834267312E-4	TGTGCCTTGTGGGAGGTGGGGCAAGAGTTGGGCAAAAAAATCAAGGTATTT	CALWEVGQELGKKIKVF	TRGV9	.	TRGJP	17	-1	-1	18
153	5.378876834267312E-4	TGTGCCTTGTGGGAGGTGCAGGGGTTGGGCAAAAAAATCAAGGTATTT	CALWEVQGLGKKIKVF	TRGV9	.	TRGJP	19	-1	-1	17
153	5.378876834267312E-4	TGTGCTACTTATAGGGCTGGTTGGTTCAAGATATTT	CATYRAGWFKIF	TRGV10	.	TRGJP1	5	-1	-1	16
152	5.343720776527003E-4	TGTGCCTTGTGGGAGGTGCCTACCACTGGTTGGTTCAAGATATTT	CALWEVPTTGWFKIF	TRGV9	.	TRGJP1	18	-1	-1	20
151	5.308564718786694E-4	TGTGCCTTGTGGGAGACCGAGTTGGGCAAAAAAATCAAGGTATTT	CALWETELGKKIKVF	TRGV9	.	TRGJP	14	-1	-1	18
150	5.273408661046385E-4	TGTGCCTCCAAGACCAGTACCACTGGTTGGTTCAAGATATTT	CASKTSTTGWFKIF	TRGV9	.	TRGJP1	6	-1	-1	17
150	5.273408661046385E-4	TGTGCCTTGTGGGCCTTCACTGGTTGGTTCAAGATATTT	CALWAFTGWFKIF	TRGV9	.	TRGJP1	12	-1	-1	17
149	5.238252603306076E-4	TGTGCCTTGTGGGAGGTGGCGGGAGAGTTGGGCAAAAAAATCAAGGTATTT	CALWEVAGELGKKIKVF	TRGV9	.	TRGJP	17	-1	-1	23
148	5.203096545565766E-4	TGTGCCTTGTGGGAGGTGCAACCAGAGTTGGGCAAAAAAATCAAGGTATTT	CALWEVQPELGKKIKVF	TRGV9	.	TRGJP	19	-1	-1	23
146	5.132784430085148E-4	TGTGCCTTGTGGGAGGTCAAGCCCGAGGTGGGCAAAAAAATCAAGGTATTT	CALWEVKPEVGKKIKVF	TRGV9	.	TRGJP	16	-1	-1	24
146	5.132784430085148E-4	TGTGCCTTGTGGGAGCCCGCCCAGTTGGGCAAAAAAATCAAGGTATTT	CALWEPAQLGKKIKVF	TRGV9	.	TRGJP	14	-1	-1	22
146	5.132784430085148E-4	TGTGCCTTGAGGGATATACCGGAGAAACTCTTT	CALRDIPEKLF	TRGV9	.	TRGJ1	13	-1	-1	22
145	5.097628372344839E-4	TGTGCCTTGTGGGAGGTGGAACAAGAGTTGGGCAAAAAAATCAAGGTATTT	CALWEVEQELGKKIKVF	TRGV9	.	TRGJP	17	-1	-1	21
145	5.097628372344839E-4	TGTGCCTTGTGGGAGACTGGTCCGGGGTTGGGCAAAAAAATCAAGGTATTT	CALWETGPGLGKKIKVF	TRGV9	.	TRGJP	14	-1	-1	26
143	5.02731625686422E-4	TGTGCCTTGTGGGGCCGTTGGTTCAAGATATTT	CALWGRWFKIF	TRGV9	.	TRGJP1	12	-1	-1	16
142	4.992160199123911E-4	TGTGCCTTGACTAAGAAACTCTTT	CALTKKLF	TRGV9	.	TRGJ1	8	-1	-1	11
141	4.957004141383602E-4	TGTGCCTTGTGGGAGAACCAAGAGTTGGGCAAAAAAATCAAGGTATTT	CALWENQELGKKIKVF	TRGV9	.	TRGJP	14	-1	-1	18
140	4.921848083643293E-4	TGTGCCTTGTGGGAGGTGATTCAAGAGTTGGGCAAAAAAATCAAGGTATTT	CALWEVIQELGKKIKVF	TRGV9	.	TRGJP	17	-1	-1	21
140	4.921848083643293E-4	TGTGCCTTGTGGGAGGTAGCGTTGGGCAAAAAAATCAAGGTATTT	CALWEVALGKKIKVF	TRGV9	.	TRGJP	16	-1	-1	17
140	4.921848083643293E-4	TGTGCCTTGTGGGAGGTGCTGACTGGTTGGTTCAAGATATTT	CALWEVLTGWFKIF	TRGV9	.	TRGJP1	18	-1	-1	21
139	4.886692025902983E-4	TGTGCCTTGTGGGAGGTGCTCGAGGAGTTGGGCAAAAAAATCAAGGTATTT	CALWEVLEELGKKIKVF	TRGV9	.	TRGJP	18	-1	-1	24
139	4.886692025902983E-4	TGTGCCTTGTGGGAGGTGTGGGATGTGGGCAAAAAAATCAAGGTATTT	CALWEVWDVGKKIKVF	TRGV9	.	TRGJP	17	-1	-1	25
138	4.851535968162674E-4	TGTGCCTTGTGGGAGGTGCTCTATGTCGGAGAGTTGGGCAAAAAAATCAAGGTATTT	CALWEVLYVGELGKKIKVF	TRGV9	.	TRGJP	18	-1	-1	29
138	4.851535968162674E-4	TGTGCCTTGTGGGAGGTGGAGGAGTTGGGCAAAAAAATCAAGGTATTT	CALWEVEELGKKIKVF	TRGV9	.	TRGJP	17	-1	-1	21
137	4.816379910422365E-4	TGTGCCTTGTGGGAGGTGCAGGCATCAGGGCAAGAGTTGGGCAAAAAAATCAAGGTATTT	CALWEVQASGQELGKKIKVF	TRGV9	.	TRGJP	19	-1	-1	27
137	4.816379910422365E-4	TGTGCCTTGTGGGAGGTGTGGGCCACTGGTTGGTTCAAGATATTT	CALWEVWATGWFKIF	TRGV9	.	TRGJP1	17	-1	-1	22
137	4.816379910422365E-4	TGTGCTGCGTGGGATTACACTGGTTGGTTCAAGATATTT	CAAWDYTGWFKIF	TRGV10	.	TRGJP1	17	-1	-1	8
137	4.816379910422365E-4	TGTGCCTTGTATGAAACCACTGGTTGGTTCAAGATATTT	CALYETTGWFKIF	TRGV9	.	TRGJP1	9	-1	-1	8
137	4.816379910422365E-4	TGTGCTGCGTGGGAGACCACTGGTTGGTTCAAGATATTT	CAAWETTGWFKIF	TRGV10	.	TRGJP1	13	-1	-1	15
136	4.7812238526820556E-4	TGTGCCTTGTGGGAGGAGGGTTTGGGCACTGGTTGGTTCAAGATATTT	CALWEEGLGTGWFKIF	TRGV9	.	TRGJP1	15	-1	-1	26
135	4.7460677949417464E-4	TGTGCCTTGTGGGGACAAGAGTTGGGCAAAAAAATCAAGGTATTT	CALWGQELGKKIKVF	TRGV9	.	TRGJP	12	-1	-1	11
135	4.7460677949417464E-4	TGTGCCTTGTGGGATACCACTGGTTGGTTCAAGATATTT	CALWDTTGWFKIF	TRGV9	.	TRGJP1	13	-1	-1	13
133	4.675755679461128E-4	TGTGCCTTGTGGGTTAAGGAGTTGGGCAAAAAAATCAAGGTATTT	CALWVKELGKKIKVF	TRGV9	.	TRGJP	12	-1	-1	18
132	4.640599621720819E-4	TGTGCTGCGTGGGCCACTGGTTGGTTCAAGATATTT	CAAWATGWFKIF	TRGV10	.	TRGJP1	12	-1	-1	13
132	4.640599621720819E-4	TGTGCCTTGTGGGAGGTGGGATATAAGAAACTCTTT	CALWEVGYKKLF	TRGV9	.	TRGJ1	17	-1	-1	21
132	4.640599621720819E-4	TGTGCCTTGGGGACTGGTTGGTTCAAGATATTT	CALGTGWFKIF	TRGV9	.	TRGJP1	12	-1	-1	12
130	4.5702875062402003E-4	TGTGCCTTGTGGGAGGGGGAAGAGTTGGGCAAAAAAATCAAGGTATTT	CALWEGEELGKKIKVF	TRGV9	.	TRGJP	15	-1	-1	15
130	4.5702875062402003E-4	TGTGCCTTGTGGGTTCGAGAGTTGGGCAAAAAAATCAAGGTATTT	CALWVRELGKKIKVF	TRGV9	.	TRGJP	12	-1	-1	17
129	4.535131448499891E-4	TGTGCCTTGTGGGAGGTGAGGCAAGAGTTGGGCAAAAAAATCAAGGTATTT	CALWEVRQELGKKIKVF	TRGV9	.	TRGJP	17	-1	-1	19
128	4.499975390759582E-4	TGTGCCTTGTGGGAGGTGCAGGCTGAGTTGGGCAAAAAAATCAAGGTATTT	CALWEVQAELGKKIKVF	TRGV9	.	TRGJP	19	-1	-1	24
126	4.4296632752789634E-4	TGTGCTGCGTGGGATACGGGTTGGTTCAAGATATTT	CAAWDTGWFKIF	TRGV10	.	TRGJP1	17	-1	-1	15
125	4.394507217538654E-4	TGTGCTGCGTGGGATGGGACCACTGGTTGGTTCAAGATATTT	CAAWDGTTGWFKIF	TRGV10	.	TRGJP1	14	-1	-1	18
124	4.359351159798345E-4	TGTGCTGCGTGGGATCATACCACTGGTTGGTTCAAGATATTT	CAAWDHTTGWFKIF	TRGV10	.	TRGJP1	14	-1	-1	8
124	4.359351159798345E-4	TGTGCCTTGTGGGAGGTGAATTATTATAAGAAACTCTTT	CALWEVNYYKKLF	TRGV9	.	TRGJ1	17	-1	-1	17
124	4.359351159798345E-4	TGTACTTTCCCTCCCCCTGGTTGGTTCAAGATATTT	CTFPPPGWFKIF	TRGV9	.	TRGJP1	2	-1	-1	13
124	4.359351159798345E-4	TGTGCCTTGTGGGAGGATATGATCAAGACGTTT	CALWEDMIKTF	TRGV9	.	TRGJP2	15	-1	-1	20
123	4.3241951020580357E-4	TGTGCCTTGTCCCCATCTGGTTGGTTCAAGATATTT	CALSPSGWFKIF	TRGV9	.	TRGJP1	9	-1	-1	12
122	4.2890390443177265E-4	TGTGCTGCGTGGGGCACTGGTTGGTTCAAGATATTT	CAAWGTGWFKIF	TRGV10	.	TRGJP1	12	-1	-1	14
121	4.253882986577417E-4	TGTGCCTTGTGGGAGGGTTCATATACCACTGGTTGGTTCAAGATATTT	CALWEGSYTTGWFKIF	TRGV9	.	TRGJP1	15	-1	-1	20
121	4.253882986577417E-4	TGTGCCTTGTGGGAGGTGAATACCACTGGTTGGTTCAAGATATTT	CALWEVNTTGWFKIF	TRGV9	.	TRGJP1	17	-1	-1	19
121	4.253882986577417E-4	TGTGCTGCGTGGGAAACCACTGGTTGGTTCAAGATATTT	CAAWETTGWFKIF	TRGV10	.	TRGJP1	13	-1	-1	15
121	4.253882986577417E-4	GAGAAACTCTTT	EKLF	TRGV9	.	TRGJ1	-1	-1	-1	1
121	4.253882986577417E-4	TGTGCCACCTGGGACAGGCCTTATAAGAAACTCTTT	CATWDRPYKKLF	TRGV3	.	TRGJ1	20	-1	-1	20
120	4.218726928837108E-4	TGTGCCTTGTGGGTAAGGGAGTTGGGCAAAAAAATCAAGGTATTT	CALWVRELGKKIKVF	TRGV9	.	TRGJP	12	-1	-1	18
120	4.218726928837108E-4	TGTGCTTCTCGCCACGGGGGTTGGTTCAAGATATTT	CASRHGGWFKIF	TRGV9	.	TRGJP1	4	-1	-1	18
119	4.183570871096799E-4	TGTGCCTTGTGGGAGGTGCGGAAACAAGAGTTGGGCAAAAAAATCAAGGTATTT	CALWEVRKQELGKKIKVF	TRGV9	.	TRGJP	18	-1	-1	24
119	4.183570871096799E-4	TGTGCCTTGCGACTTAACGGCCGTTGGTTCAAGATATTT	CALRLNGRWFKIF	TRGV9	.	TRGJP1	8	-1	-1	22
118	4.1484148133564896E-4	TGTGCTGCGTGGACGACCCTGGAAAGAAGAAGGACGCCGGGTGCCACTGGTTGGTTCAAGATATTT	CAAWTTLERRRTPGATGWFKIF	TRGV10	.	TRGJP1	11	-1	-1	43
118	4.1484148133564896E-4	TGTGCCTTGTGGGAGGTGTACGAGTTGGGCAAAAAAATCAAGGTATTT	CALWEVYELGKKIKVF	TRGV9	.	TRGJP	20	-1	-1	21
118	4.1484148133564896E-4	TGTGCCTTGTGGGAGGTGCCTGAGTTGGGCAAAAAAATCAAGGTATTT	CALWEVPELGKKIKVF	TRGV9	.	TRGJP	18	-1	-1	21
117	4.1132587556161804E-4	TGTGCTGCGTGGGATCCGAATAATACCACTGGTTGGTTCAAGATATTT	CAAWDPNNTTGWFKIF	TRGV10	.	TRGJP1	14	-1	-1	22
117	4.1132587556161804E-4	TGTGCCTTGTGGGAGGTGCGGATCACTGGTTGGTTCAAGATATTT	CALWEVRITGWFKIF	TRGV9	.	TRGJP1	18	-1	-1	23
117	4.1132587556161804E-4	TGTGCCTTGTGTTGTGAGTTGGGCAAAAAAATCAAGGTATTT	CALCCELGKKIKVF	TRGV9	.	TRGJP	10	-1	-1	15
117	4.1132587556161804E-4	TGTGCCTTGTGGGAGGGAAAGAAACTCTTT	CALWEGKKLF	TRGV9	.	TRGJ1	15	-1	-1	18
116	4.078102697875871E-4	TGTGCCTTGTGGGAGGTGCTTGGTGATTGGATCAAGACGTTT	CALWEVLGDWIKTF	TRGV9	.	TRGJP2	18	-1	-1	22
115	4.042946640135562E-4	TGTGCCTTGTGGTCAATTGGGCGTCTCTTT	CALWSIGRLF	TRGV9	.	TRGJ1	11	-1	-1	24
114	4.0077905823952527E-4	TGTGCCTTGTGGGAGGCCGCCCAAGAGTTGGGCAAAAAAATCAAGGTATTT	CALWEAAQELGKKIKVF	TRGV9	.	TRGJP	15	-1	-1	21
114	4.0077905823952527E-4	TGTGCCTTGTGGGAGGTTGCGTTGGGCAAAAAAATCAAGGTATTT	CALWEVALGKKIKVF	TRGV9	.	TRGJP	16	-1	-1	20
113	3.9726345246549435E-4	TGTGCCTTGTGGGAGTGGGGGGAAGAGTTGGGCAAAAAAATCAAGGTATTT	CALWEWGEELGKKIKVF	TRGV9	.	TRGJP	14	-1	-1	18
113	3.9726345246549435E-4	TGTGCCTTGTGGGAGGGAAATACCACTGGTTGGTTCAAGATATTT	CALWEGNTTGWFKIF	TRGV9	.	TRGJP1	15	-1	-1	19
113	3.9726345246549435E-4	TGTGCCTTGTGGGAGAGGGCGGCCACTGGTTGGTTCAAGATATTT	CALWERAATGWFKIF	TRGV9	.	TRGJP1	14	-1	-1	22
113	3.9726345246549435E-4	TGTGCCTTGTGGAGGCAAGAGTTGGGCAAAAAAATCAAGGTATTT	CALWRQELGKKIKVF	TRGV9	.	TRGJP	14	-1	-1	13
113	3.9726345246549435E-4	TGTGCCTTGTGGGAGGTGATGGGTGGTAAGAAACTCTTT	CALWEVMGGKKLF	TRGV9	.	TRGJ1	17	-1	-1	26
113	3.9726345246549435E-4	TGTGCCTTGTGTAGTGATTGGATCAAGACGTTT	CALCSDWIKTF	TRGV9	.	TRGJP2	10	-1	-1	10
112	3.937478466914634E-4	TGTGCCTTGTGGGAGGTTGCTGAGTTGGGCAAAAAAATCAAGGTATTT	CALWEVAELGKKIKVF	TRGV9	.	TRGJP	16	-1	-1	21
112	3.937478466914634E-4	TGTGCCTTGTGGGAGGTGCACTGGAGGGCTCTTTTCAAGATATTT	CALWEVHWRALFKIF	TRGV9	.	TRGJP1	20	-1	-1	33
112	3.937478466914634E-4	TGTGCCTTGTGGGACTATAAGAAACTCTTT	CALWDYKKLF	TRGV9	.	TRGJ1	13	-1	-1	15
111	3.902322409174325E-4	TGTGCCTTGTGGGAGGTGCTCAGAGATACCACTGGTTGGTTCAAGATATTT	CALWEVLRDTTGWFKIF	TRGV9	.	TRGJP1	18	-1	-1	25
111	3.902322409174325E-4	TGTGCCTTGTGGGATACAGAGTTGGGCAAAAAAATCAAGGTATTT	CALWDTELGKKIKVF	TRGV9	.	TRGJP	13	-1	-1	17
111	3.902322409174325E-4	TGTGCCTTGTGGGAACGAGAGTTGGGCAAAAAAATCAAGGTATTT	CALWERELGKKIKVF	TRGV9	.	TRGJP	13	-1	-1	17
111	3.902322409174325E-4	TGTGCTGCGTGGGTATCCTTTAAGAAACTCTTT	CAAWVSFKKLF	TRGV10	.	TRGJ1	12	-1	-1	20
111	3.902322409174325E-4	TGTGCCTTGTATAGTGATTGGATCAAGACGTTT	CALYSDWIKTF	TRGV9	.	TRGJP2	9	-1	-1	11
110	3.867166351434016E-4	TGTGCCTTGTGGGAGGTGCGGAGCTTGGGCAAAAAAATCAAGGTATTT	CALWEVRSLGKKIKVF	TRGV9	.	TRGJP	18	-1	-1	20
110	3.867166351434016E-4	TGTGCCTTGTGGGAGGGACGCGAGTTGGGCAAAAAAATCAAGGTATTT	CALWEGRELGKKIKVF	TRGV9	.	TRGJP	15	-1	-1	21
110	3.867166351434016E-4	TGTGCTGCGTGGGATTATAATACCACTGGTTGGTTCAAGATATTT	CAAWDYNTTGWFKIF	TRGV10	.	TRGJP1	25	-1	-1	15
110	3.867166351434016E-4	TGTGCCTTGTGGGAGGTGGGGTTGGGCAAAAAAATCAAGGTATTT	CALWEVGLGKKIKVF	TRGV9	.	TRGJP	17	-1	-1	20
110	3.867166351434016E-4	TGTGCCTTGTGGGAGACCCCCTGGCTCATTAAGGTCAAGACGTTT	CALWETPWLIKVKTF	TRGV9	.	TRGJP2	14	-1	-1	34
110	3.867166351434016E-4	TGTGCCTTGTGGGAGACCACTGGTTGGTTCAAGATATTT	CALWETTGWFKIF	TRGV9	.	TRGJP1	14	-1	-1	15
109	3.8320102936937066E-4	TGTGCCTTGTGGGAGGAGCACCGGCAAGAGTTGGGCAAAAAAATCAAGGTATTT	CALWEEHRQELGKKIKVF	TRGV9	.	TRGJP	21	-1	-1	22
109	3.8320102936937066E-4	TGTGCCTTGTGGGACCACGAGTTGGGCAAAAAAATCAAGGTATTT	CALWDHELGKKIKVF	TRGV9	.	TRGJP	13	-1	-1	15
109	3.8320102936937066E-4	TGTGCTGCGTGGGCCATCACTGGTTGGTTCAAGATATTT	CAAWAITGWFKIF	TRGV10	.	TRGJP1	12	-1	-1	17
109	3.8320102936937066E-4	TGTGCCCCCCTATATACCACTGGTTGGTTCAAGATATTT	CAPLYTTGWFKIF	TRGV9	.	TRGJP1	5	-1	-1	10
108	3.7968542359533973E-4	TGTGCCTTGTGGGAGTGCGGGGAGTTGGGCAAAAAAATCAAGGTATTT	CALWECGELGKKIKVF	TRGV9	.	TRGJP	17	-1	-1	21
108	3.7968542359533973E-4	TGTGCCTTGTGGGAGGATACCACTGGTTGGTTCAAGATATTT	CALWEDTTGWFKIF	TRGV9	.	TRGJP1	15	-1	-1	16
108	3.7968542359533973E-4	TGTGCCTTGTGGGAGGTTCGTTGGTTCAAGATATTT	CALWEVRWFKIF	TRGV9	.	TRGJP1	16	-1	-1	19
108	3.7968542359533973E-4	TGTGCCTTGTGGGAGGCCTGCGGGGGTCTCTTT	CALWEACGGLF	TRGV9	.	TRGJ1	15	-1	-1	27
107	3.761698178213088E-4	TGTGCCTTGTGGGACAGGGGGCAAGAGTTGGGCAAAAAAATCAAGGTATTT	CALWDRGQELGKKIKVF	TRGV9	.	TRGJP	13	-1	-1	18
107	3.761698178213088E-4	TGTGCCTTGTGGGAGACCCGGCAAGAGTTGGGCAAAAAAATCAAGGTATTT	CALWETRQELGKKIKVF	TRGV9	.	TRGJP	14	-1	-1	19
107	3.761698178213088E-4	TGTGCCTTGTGGGAGGTGACCGAGTTGGGCAAAAAAATCAAGGTATTT	CALWEVTELGKKIKVF	TRGV9	.	TRGJP	20	-1	-1	21
107	3.761698178213088E-4	TGTGCCTTGTGGGAGATACAAGAGTTGGGCAAAAAAATCAAGGTATTT	CALWEIQELGKKIKVF	TRGV9	.	TRGJP	14	-1	-1	18
107	3.761698178213088E-4	TGTGCCTTGTGGGTTAGGAAGGAAGGAAGTGGGAAACTCTTT	CALWVRKEGSGKLF	TRGV9	.	TRGJ1	12	-1	-1	32
106	3.726542120472779E-4	TGTGCCTTGTGGGAGGGCGGAATAGAGTTGGGCAAAAAAATCAAGGTATTT	CALWEGGIELGKKIKVF	TRGV9	.	TRGJP	15	-1	-1	23
106	3.726542120472779E-4	TGTGCCTTGTGGGAGGTGCAACCCCCAACTGGTTGGTTCAAGATATTT	CALWEVQPPTGWFKIF	TRGV9	.	TRGJP1	26	-1	-1	27
106	3.726542120472779E-4	TGTGCCTTGTGGGAGGTGACGGAGTTGGGCAAAAAAATCAAGGTATTT	CALWEVTELGKKIKVF	TRGV9	.	TRGJP	17	-1	-1	21
106	3.726542120472779E-4	TGTGCCTTGTGGGAGGTGCGGAGGAACAAACTCTTT	CALWEVRRNKLF	TRGV9	.	TRGJ1	18	-1	-1	24
105	3.6913860627324697E-4	TGTGCCTTGTGGGAGCCCCCAGAGTTGGGCAAAAAAATCAAGGTATTT	CALWEPPELGKKIKVF	TRGV9	.	TRGJP	14	-1	-1	20
105	3.6913860627324697E-4	TGTGCCTTGTGGGCCACTGGTTGGTTCAAGATATTT	CALWATGWFKIF	TRGV9	.	TRGJP1	12	-1	-1	13
104	3.6562300049921604E-4	TGTGCCTTGTGGGAGGTGGAGCAAGAGTTGGGCAAAAAAATCAAGGTATTT	CALWEVEQELGKKIKVF	TRGV9	.	TRGJP	17	-1	-1	16
104	3.6562300049921604E-4	TGTGCCTTGTGGGACAAAGAGTTGGGCAAAAAAATCAAGGTATTT	CALWDKELGKKIKVF	TRGV9	.	TRGJP	13	-1	-1	9
104	3.6562300049921604E-4	TGTGCCTTGTGGGAGTCGGAGTTGGGCAAAAAAATCAAGGTATTT	CALWESELGKKIKVF	TRGV9	.	TRGJP	14	-1	-1	18
104	3.6562300049921604E-4	TGTGCTGCGTGGGATTATAGGTGTAGGTTCAAGATATTT	CAAWDYRCRFKIF	TRGV10	.	TRGJP1	16	-1	-1	22
103	3.621073947251851E-4	TGTGCCTTGTGGGAGGTCCTCCTCACTGGTTGGTTCAAGATATTT	CALWEVLLTGWFKIF	TRGV9	.	TRGJP1	23	-1	-1	23
103	3.621073947251851E-4	TGTGCCTTGTCAGAGTTGGGCAAAAAAATCAAGGTATTT	CALSELGKKIKVF	TRGV9	.	TRGJP	9	-1	-1	11
102	3.585917889511542E-4	TGTGCCTTGTGGGAGGACCAGCAAGAGTTGGGCAAAAAAATCAAGGTATTT	CALWEDQQELGKKIKVF	TRGV9	.	TRGJP	15	-1	-1	20
102	3.585917889511542E-4	TGTGCCTTGTGGTACCAAGAGTTGGGCAAAAAAATCAAGGTATTT	CALWYQELGKKIKVF	TRGV9	.	TRGJP	11	-1	-1	15
102	3.585917889511542E-4	TGTGCCTTGTGGGAGGCAGAGTTGGGCAAAAAAATCAAGGTATTT	CALWEAELGKKIKVF	TRGV9	.	TRGJP	15	-1	-1	14
102	3.585917889511542E-4	TGTGCTGCGTGGGATAATACCACTGGTTGGTTCAAGATATTT	CAAWDNTTGWFKIF	TRGV10	.	TRGJP1	14	-1	-1	8
102	3.585917889511542E-4	TGTGCTGCGCTAGATACCACTGGTTGGTTCAAGATATTT	CAALDTTGWFKIF	TRGV10	.	TRGJP1	8	-1	-1	10
102	3.585917889511542E-4	TGTGCCTTGTTGGCTACTGGTTGGTTCAAGATATTT	CALLATGWFKIF	TRGV9	.	TRGJP1	12	-1	-1	15
102	3.585917889511542E-4	TGTGCCTTGTACGGGGACGGTTGGTTCAAGATATTT	CALYGDGWFKIF	TRGV9	.	TRGJP1	9	-1	-1	18
101	3.550761831771233E-4	TGTGCCTTGTGGGAGGTGCGGTCTGAGTTGGGCAAAAAAATCAAGGTATTT	CALWEVRSELGKKIKVF	TRGV9	.	TRGJP	18	-1	-1	24
101	3.550761831771233E-4	TGTGCCTTGTGGGAGGCGCCGAAAGAGTTGGGCAAAAAAATCAAGGTATTT	CALWEAPKELGKKIKVF	TRGV9	.	TRGJP	18	-1	-1	22
101	3.550761831771233E-4	TGTGCCTTGTGGGAGGTCGGAGAGTTGGGCAAAAAAATCAAGGTATTT	CALWEVGELGKKIKVF	TRGV9	.	TRGJP	16	-1	-1	20
101	3.550761831771233E-4	TGTGCCACCTGGGACGGGTCCAAGTGGAGTGATTGGATCAAGACGTTT	CATWDGSKWSDWIKTF	TRGV2	.	TRGJP2	20	-1	-1	27
101	3.550761831771233E-4	TGTGCCACCTGGGATACCACTGGTTGGTTCAAGATATTT	CATWDTTGWFKIF	TRGV8	.	TRGJP1	15	-1	-1	13
101	3.550761831771233E-4	TGTGCTGCGTGGGATTATCCGAAGAAACTCTTT	CAAWDYPKKLF	TRGV10	.	TRGJ1	16	-1	-1	21
100	3.515605774030923E-4	TGTGCCTTGTGGGAGGTCCAACAAGAGTTGGGCAAAAAAATCAAGGTATTT	CALWEVQQELGKKIKVF	TRGV9	.	TRGJP	19	-1	-1	21
100	3.515605774030923E-4	TGTGCCTTGTGGGAGGTTCTTGAGTTGGGCAAAAAAATCAAGGTATTT	CALWEVLELGKKIKVF	TRGV9	.	TRGJP	16	-1	-1	21
100	3.515605774030923E-4	TGTGCCTTGTGGGAGGTTACAGAGTTGGGCAAAAAAATCAAGGTATTT	CALWEVTELGKKIKVF	TRGV9	.	TRGJP	16	-1	-1	20
100	3.515605774030923E-4	TGTGCCTTGTGGGAGGGTAAAGAGTTGGGCAAAAAAATCAAGGTATTT	CALWEGKELGKKIKVF	TRGV9	.	TRGJP	15	-1	-1	19
100	3.515605774030923E-4	TGTGCCTTGTGGGAGGACGGGGAGTTGGGCAAAAAAATCAAGGTATTT	CALWEDGELGKKIKVF	TRGV9	.	TRGJP	15	-1	-1	21
100	3.515605774030923E-4	TGTGCCTTGTGGGAGAGACAAGAGTTGGGCAAAAAAATCAAGGTATTT	CALWERQELGKKIKVF	TRGV9	.	TRGJP	14	-1	-1	18
100	3.515605774030923E-4	TGTGCCTTGTGTCATCGGGAGTTGGGCAAAAAAATCAAGGTATTT	CALCHRELGKKIKVF	TRGV9	.	TRGJP	10	-1	-1	18
100	3.515605774030923E-4	TGTGCCTCACCGCCCGGTTATACCACTGGTTGGTTCAAGATATTT	CASPPGYTTGWFKIF	TRGV9	.	TRGJP1	6	-1	-1	15
100	3.515605774030923E-4	TGTGCCACCTGGGATGGCACTGGTTGGTTCAAGATATTT	CATWDGTGWFKIF	TRGV4	.	TRGJP1	16	-1	-1	17
99	3.480449716290614E-4	TGTGCCTTGTGGGAGGTGCGGTTCGAGTTGGGCAAAAAAATCAAGGTATTT	CALWEVRFELGKKIKVF	TRGV9	.	TRGJP	18	-1	-1	24
99	3.480449716290614E-4	TGTGCCTTGTGGGAGTCCCAAGAGTTGGGCAAAAAAATCAAGGTATTT	CALWESQELGKKIKVF	TRGV9	.	TRGJP	14	-1	-1	18
99	3.480449716290614E-4	TGTGCCTTGTGGGACCATACCACTGGTTGGTTCAAGATATTT	CALWDHTTGWFKIF	TRGV9	.	TRGJP1	13	-1	-1	16
98	3.4452936585503046E-4	TGTGCCTTGTGGGAGGTGCTGCAAGAGTTGGGCAAAAAAATCAAGGTATTT	CALWEVLQELGKKIKVF	TRGV9	.	TRGJP	18	-1	-1	20
98	3.4452936585503046E-4	TGTGCCTTGTGGGAGGTTGTGGAGTTGGGCAAAAAAATCAAGGTATTT	CALWEVVELGKKIKVF	TRGV9	.	TRGJP	16	-1	-1	21
98	3.4452936585503046E-4	TGTGCCTTGTGGGAGACCCCCGAGTTGGGCAAAAAAATCAAGGTATTT	CALWETPELGKKIKVF	TRGV9	.	TRGJP	14	-1	-1	21
98	3.4452936585503046E-4	TGTGCCTTCCCGGAGAGGGAGTTGGGCAAAAAAATCAAGGTATTT	CAFPERELGKKIKVF	TRGV9	.	TRGJP	7	-1	-1	18
98	3.4452936585503046E-4	TGTGCCTTGTGGGAGGTTCCCTTCACTGGTTGGTTCAAGATATTT	CALWEVPFTGWFKIF	TRGV9	.	TRGJP1	16	-1	-1	23
98	3.4452936585503046E-4	TGTGCCTTGTGGGAGGTGCAAGCCACTGGTTGGTTCAAGATATTT	CALWEVQATGWFKIF	TRGV9	.	TRGJP1	19	-1	-1	22
98	3.4452936585503046E-4	TGTGCTGCGTGGGATTTCACTGGTTGGTTCAAGATATTT	CAAWDFTGWFKIF	TRGV10	.	TRGJP1	15	-1	-1	17
98	3.4452936585503046E-4	TGTGCCTTGTGGGAGGATAAGAAACTCTTT	CALWEDKKLF	TRGV9	.	TRGJ1	15	-1	-1	16
97	3.4101376008099953E-4	TGTGCCTTGTGGGAGGTGCACGTGGAGTTGGGCAAAAAAATCAAGGTATTT	CALWEVHVELGKKIKVF	TRGV9	.	TRGJP	20	-1	-1	24
97	3.4101376008099953E-4	TGTGCCTTGTGGGAGGTGCAGAGTTCAACTGGTTGGTTCAAGATATTT	CALWEVQSSTGWFKIF	TRGV9	.	TRGJP1	19	-1	-1	27
97	3.4101376008099953E-4	TGTGCCTTGTGGGAGGTGCTGGTGGGCAAAAAAATCAAGGTATTT	CALWEVLVGKKIKVF	TRGV9	.	TRGJP	18	-1	-1	22
97	3.4101376008099953E-4	TGTGCCTTGTGGGAGAGCGAGTTGGGCAAAAAAATCAAGGTATTT	CALWESELGKKIKVF	TRGV9	.	TRGJP	14	-1	-1	18
97	3.4101376008099953E-4	TGTGCCTTGTGGGAACGGGAGTTGGGCAAAAAAATCAAGGTATTT	CALWERELGKKIKVF	TRGV9	.	TRGJP	13	-1	-1	18
97	3.4101376008099953E-4	TGTGCCTTGTGGGAGCGAACCGGGGTGAAACTCTTT	CALWERTGVKLF	TRGV9	.	TRGJ1	14	-1	-1	26
97	3.4101376008099953E-4	TGTGCCTTGTGGGAGTGTTGGTTCAAGATATTT	CALWECWFKIF	TRGV9	.	TRGJP1	14	-1	-1	16
97	3.4101376008099953E-4	TGTGCCTTGGCCGAGACTTACGGGAAACTCTTT	CALAETYGKLF	TRGV9	.	TRGJ1	8	-1	-1	23
96	3.374981543069686E-4	TGTGCCTTGTGGGAGGTTCCTACGCTGTCGGAGTTGGGCAAAAAAATCAAGGTATTT	CALWEVPTLSELGKKIKVF	TRGV9	.	TRGJP	16	-1	-1	30
96	3.374981543069686E-4	TGTGCCTTGTGGGCCCGGAATCAAGAGTTGGGCAAAAAAATCAAGGTATTT	CALWARNQELGKKIKVF	TRGV9	.	TRGJP	12	-1	-1	21
96	3.374981543069686E-4	TGTGCCTTGTGGGAGGTGCGGGGGAAATTGGGCAAAAAAATCAAGGTATTT	CALWEVRGKLGKKIKVF	TRGV9	.	TRGJP	18	-1	-1	27
96	3.374981543069686E-4	TGTGCCTTGTGGGAGGTGGAGCGGGAGTTGGGCAAAAAAATCAAGGTATTT	CALWEVERELGKKIKVF	TRGV9	.	TRGJP	17	-1	-1	24
96	3.374981543069686E-4	TGTGCCTTGTGGGAGGTCATGGGGTTGGGCAAAAAAATCAAGGTATTT	CALWEVMGLGKKIKVF	TRGV9	.	TRGJP	16	-1	-1	23
96	3.374981543069686E-4	TGTGCCTTGTGGGAGGCTTCGTATACCACTGGTTGGTTCAAGATATTT	CALWEASYTTGWFKIF	TRGV9	.	TRGJP1	15	-1	-1	21
96	3.374981543069686E-4	TGTGCCTTGTGGGTCAGAGAGTTGGGCAAAAAAATCAAGGTATTT	CALWVRELGKKIKVF	TRGV9	.	TRGJP	12	-1	-1	9
96	3.374981543069686E-4	TGTGCCTTGTGGGAGGTGCGGGGCACTGGTTGGTTCAAGATATTT	CALWEVRGTGWFKIF	TRGV9	.	TRGJP1	18	-1	-1	23
96	3.374981543069686E-4	TGTGCCTTGTGGAACCAAGAGTTGGGCAAAAAAATCAAGGTATTT	CALWNQELGKKIKVF	TRGV9	.	TRGJP	11	-1	-1	15
96	3.374981543069686E-4	TGTGCTGCGTGGGTTTGGGGTTGGTTCAAGATATTT	CAAWVWGWFKIF	TRGV10	.	TRGJP1	15	-1	-1	18
95	3.339825485329377E-4	TGTGCCTTGTGGGAGGCCCGAGCTCAAGAGTTGGGCAAAAAAATCAAGGTATTT	CALWEARAQELGKKIKVF	TRGV9	.	TRGJP	15	-1	-1	24
95	3.339825485329377E-4	TGTGCCTTGTGGGAGGCGGCCCTGTGGGTGGGCAAAAAAATCAAGGTATTT	CALWEAALWVGKKIKVF	TRGV9	.	TRGJP	15	-1	-1	28
95	3.339825485329377E-4	TGTGCCTTGTGGGAGGTGCAACGTGTTTATTATAAGAAACTCTTT	CALWEVQRVYYKKLF	TRGV9	.	TRGJ1	19	-1	-1	26
95	3.339825485329377E-4	TGTGCTGCGTGCCCCGGGCCCACTGGTTGGTTCAAGATATTT	CAACPGPTGWFKIF	TRGV10	.	TRGJP1	10	-1	-1	19
95	3.339825485329377E-4	TGTGCTGCGTGGGCCTATACCACTGGTTGGTTCAAGATATTT	CAAWAYTTGWFKIF	TRGV10	.	TRGJP1	12	-1	-1	15
94	3.3046694275890677E-4	TGTGCCTTGTGGGAGCCTACCCAAGAGTTGGGCAAAAAAATCAAGGTATTT	CALWEPTQELGKKIKVF	TRGV9	.	TRGJP	14	-1	-1	21
94	3.3046694275890677E-4	TGTGCCTTGTGGGAGGTGCACAGAGAGTTGGGCAAAAAAATCAAGGTATTT	CALWEVHRELGKKIKVF	TRGV9	.	TRGJP	20	-1	-1	23
94	3.3046694275890677E-4	TGTGCTGCGTGGTGCACTGGTTGGTTCAAGATATTT	CAAWCTGWFKIF	TRGV10	.	TRGJP1	11	-1	-1	14
93	3.2695133698487584E-4	TGTGCCTTGTGGGAGGTTATACGGGAGTTGGGCAAAAAAATCAAGGTATTT	CALWEVIRELGKKIKVF	TRGV9	.	TRGJP	16	-1	-1	24
93	3.2695133698487584E-4	TGTGCCTTGTGGGAGGTGCGGCGGGAGTTGGGCAAAAAAATCAAGGTATTT	CALWEVRRELGKKIKVF	TRGV9	.	TRGJP	18	-1	-1	24
93	3.2695133698487584E-4	TGTGCCTTGTGGGAGGCCCCGCAAGAGTTGGGCAAAAAAATCAAGGTATTT	CALWEAPQELGKKIKVF	TRGV9	.	TRGJP	15	-1	-1	20
93	3.2695133698487584E-4	TGTGCCTTGTGGGAGGTCAAAGAGTTGGGCAAAAAAATCAAGGTATTT	CALWEVKELGKKIKVF	TRGV9	.	TRGJP	16	-1	-1	19
93	3.2695133698487584E-4	TGTGCCTTGTGGACCCCTCAAGAGTTGGGCAAAAAAATCAAGGTATTT	CALWTPQELGKKIKVF	TRGV9	.	TRGJP	11	-1	-1	18
93	3.2695133698487584E-4	TGTGCTGCGTGGCTCCCCACTGGTTGGTTCAAGATATTT	CAAWLPTGWFKIF	TRGV10	.	TRGJP1	11	-1	-1	16
93	3.2695133698487584E-4	TGTGCCTTGTGGGAAACTGGTTGGTTCAAGATATTT	CALWETGWFKIF	TRGV9	.	TRGJP1	13	-1	-1	15
93	3.2695133698487584E-4	TGTGCCACCTCTGCTGATTATTATAAGAAACTCTTT	CATSADYYKKLF	TRGV4	.	TRGJ1	9	-1	-1	16
93	3.2695133698487584E-4	TGTGCCACCTGGGCCGAGAAACTCTTT	CATWAEKLF	TRGV4	.	TRGJ1	12	-1	-1	16
92	3.234357312108449E-4	TGTGCCTTGTGGGAGGTCGATTCCCAAGAGTTGGGCAAAAAAATCAAGGTATTT	CALWEVDSQELGKKIKVF	TRGV9	.	TRGJP	16	-1	-1	24
92	3.234357312108449E-4	TGTGCCTTGTGGGAGGTGTTAATAGAGTTGGGCAAAAAAATCAAGGTATTT	CALWEVLIELGKKIKVF	TRGV9	.	TRGJP	17	-1	-1	23
92	3.234357312108449E-4	TGTGCCTTGTGGGAGGGGCAGAAGGAGTTGGGCAAAAAAATCAAGGTATTT	CALWEGQKELGKKIKVF	TRGV9	.	TRGJP	19	-1	-1	24
92	3.234357312108449E-4	TGTGCCTTGTGGGAGGATAAGCAAGAGTTGGGCAAAAAAATCAAGGTATTT	CALWEDKQELGKKIKVF	TRGV9	.	TRGJP	15	-1	-1	20
92	3.234357312108449E-4	TGTGCCTTGTGGGAGGACCAGGGTGAGTTGGGCAAAAAAATCAAGGTATTT	CALWEDQGELGKKIKVF	TRGV9	.	TRGJP	15	-1	-1	24
92	3.234357312108449E-4	TGTGCCTTGTGGGAGCAGACCGAGTTGGGCAAAAAAATCAAGGTATTT	CALWEQTELGKKIKVF	TRGV9	.	TRGJP	14	-1	-1	21
92	3.234357312108449E-4	TGTGCCTTGTGGGAGGCGCAGTTGGGGGGCAAAAAAATCAAGGTATTT	CALWEAQLGGKKIKVF	TRGV9	.	TRGJP	19	-1	-1	26
92	3.234357312108449E-4	TGTGCTGCGTGGGAGGCACTTACCACTGGTTGGTTCAAGATATTT	CAAWEALTTGWFKIF	TRGV10	.	TRGJP1	13	-1	-1	20
92	3.234357312108449E-4	TGTGCCTTGTGGCCCCGGGGGTTGGGCAAAAAAATCAAGGTATTT	CALWPRGLGKKIKVF	TRGV9	.	TRGJP	11	-1	-1	20
92	3.234357312108449E-4	TGTGCTGCGTGGGAATATACCACTGGTTGGTTCAAGATATTT	CAAWEYTTGWFKIF	TRGV10	.	TRGJP1	16	-1	-1	11
92	3.234357312108449E-4	TGTGCCTTGTGGGAGGTCGGCCGGCTCTTT	CALWEVGRLF	TRGV9	.	TRGJ1	16	-1	-1	24
92	3.234357312108449E-4	TGTGCCTTGGGCGGGAAACTCTTT	CALGGKLF	TRGV9	.	TRGJ1	8	-1	-1	14
91	3.19920125436814E-4	TGTGCCTTGTGGGATGTCCTTCAACAGTTGGGCAAAAAAATCAAGGTATTT	CALWDVLQQLGKKIKVF	TRGV9	.	TRGJP	16	-1	-1	21
91	3.19920125436814E-4	TGTGCCTTGTGGGAGGTATTTCAAGAGTTGGGCAAAAAAATCAAGGTATTT	CALWEVFQELGKKIKVF	TRGV9	.	TRGJP	16	-1	-1	21
91	3.19920125436814E-4	TGTGCCTTGTGGGAGATAACCCAAGAGTTGGGCAAAAAAATCAAGGTATTT	CALWEITQELGKKIKVF	TRGV9	.	TRGJP	14	-1	-1	21
91	3.19920125436814E-4	TGTGCCTTGTGGGAGGTGTTTGAGTTGGGCAAAAAAATCAAGGTATTT	CALWEVFELGKKIKVF	TRGV9	.	TRGJP	17	-1	-1	21
91	3.19920125436814E-4	TGTGCCTTGTGGGAGAAACAAGAGTTGGGCAAAAAAATCAAGGTATTT	CALWEKQELGKKIKVF	TRGV9	.	TRGJP	14	-1	-1	18
91	3.19920125436814E-4	TGTGCTGCGTGGGATGAAGATACCACTGGTTGGTTCAAGATATTT	CAAWDEDTTGWFKIF	TRGV10	.	TRGJP1	14	-1	-1	19
91	3.19920125436814E-4	TGTGCCTTGTGGTACGCAGAGTTGGGCAAAAAAATCAAGGTATTT	CALWYAELGKKIKVF	TRGV9	.	TRGJP	11	-1	-1	17
91	3.19920125436814E-4	TGTGCCTTGTGGGCCACTGAGTTGGGCAAAAAAATCAAGGTATTT	CALWATELGKKIKVF	TRGV9	.	TRGJP	12	-1	-1	18
91	3.19920125436814E-4	TGTGCCTTGTGGGAAATGGAGTTGGGCAAAAAAATCAAGGTATTT	CALWEMELGKKIKVF	TRGV9	.	TRGJP	13	-1	-1	18
91	3.19920125436814E-4	TGTGCTGCGTGGGATTGGTCCACTGGTTGGTTCAAGATATTT	CAAWDWSTGWFKIF	TRGV10	.	TRGJP1	15	-1	-1	19
91	3.19920125436814E-4	TGTGCCTTGTGGGAATATACCACTGGTTGGTTCAAGATATTT	CALWEYTTGWFKIF	TRGV9	.	TRGJP1	13	-1	-1	11
91	3.19920125436814E-4	TGTGCTGCGTGGATTACCACTGGTTGGTTCAAGATATTT	CAAWITTGWFKIF	TRGV10	.	TRGJP1	16	-1	-1	8
91	3.19920125436814E-4	TGTGCCTTGTGGGAGGTGCAGGATTATAAGAAACTCTTT	CALWEVQDYKKLF	TRGV9	.	TRGJ1	19	-1	-1	22
91	3.19920125436814E-4	TGTGCCTTGTGGGAGGTGACTGGTTGGTTCAAGATATTT	CALWEVTGWFKIF	TRGV9	.	TRGJP1	17	-1	-1	18
91	3.19920125436814E-4	TGTGCCTTGTGGGAGAGTAGTGATTGGATCAAGACGTTT	CALWESSDWIKTF	TRGV9	.	TRGJP2	14	-1	-1	15
90	3.164045196627831E-4	TGTGCCTTGTGGGAGGTGCGGGCGTCACAAGAGTTGGGCAAAAAAATCAAGGTATTT	CALWEVRASQELGKKIKVF	TRGV9	.	TRGJP	18	-1	-1	27
90	3.164045196627831E-4	TGTGCCTTGTGGGATCATGCTAGGGAGTTGGGCAAAAAAATCAAGGTATTT	CALWDHARELGKKIKVF	TRGV9	.	TRGJP	13	-1	-1	24
90	3.164045196627831E-4	TGTGCCTTGTGGGAGGTGCTTCAAGAGTTGGGCAAAAAAATCAAGGTATTT	CALWEVLQELGKKIKVF	TRGV9	.	TRGJP	18	-1	-1	21
90	3.164045196627831E-4	TGTGCCTTGTGGGAGGTGACGCAAGAGTTGGGCAAAAAAATCAAGGTATTT	CALWEVTQELGKKIKVF	TRGV9	.	TRGJP	17	-1	-1	20
90	3.164045196627831E-4	TGTGCCTTGTGGGCCCCCGGAGAGTTGGGCAAAAAAATCAAGGTATTT	CALWAPGELGKKIKVF	TRGV9	.	TRGJP	12	-1	-1	20
90	3.164045196627831E-4	TGTGCCTTGTGGGAGGTAGGGTTGGGCAAAAAAATCAAGGTATTT	CALWEVGLGKKIKVF	TRGV9	.	TRGJP	16	-1	-1	17
90	3.164045196627831E-4	TGTGCCTTGTGGGAAAAAGAGTTGGGCAAAAAAATCAAGGTATTT	CALWEKELGKKIKVF	TRGV9	.	TRGJP	13	-1	-1	16
90	3.164045196627831E-4	TGTGCCTTGTGGGAGGTGCCGATTCGTAAGAAACTCTTT	CALWEVPIRKKLF	TRGV9	.	TRGJ1	18	-1	-1	26
90	3.164045196627831E-4	TGTGCCTTGTGGGAGGGCACTGGTTGGTTCAAGATATTT	CALWEGTGWFKIF	TRGV9	.	TRGJP1	19	-1	-1	17
90	3.164045196627831E-4	TGTGCCTTGTATCCAAATCGGGGGAAACTCTTT	CALYPNRGKLF	TRGV9	.	TRGJ1	9	-1	-1	23
90	3.164045196627831E-4	TGTGCTGCGTGGGTCCTCTACGGGAAACTCTTT	CAAWVLYGKLF	TRGV10	.	TRGJ1	12	-1	-1	23
89	3.1288891388875215E-4	TGTGCCTTGTGGGATTCCTTAACCGGGTTGGGCAAAAAAATCAAGGTATTT	CALWDSLTGLGKKIKVF	TRGV9	.	TRGJP	13	-1	-1	26
89	3.1288891388875215E-4	TGTGCCTTGTGGGAGGTGCTTTCGGAGTTGGGCAAAAAAATCAAGGTATTT	CALWEVLSELGKKIKVF	TRGV9	.	TRGJP	18	-1	-1	24
89	3.1288891388875215E-4	TGTGCCTTGTGGGAGGTGCGCGAAGAGTTGGGCAAAAAAATCAAGGTATTT	CALWEVREELGKKIKVF	TRGV9	.	TRGJP	18	-1	-1	22
89	3.1288891388875215E-4	TGTGCCTTGTGGGAGGTGCAGCAAGAGTTGGGCAAAAAAATCAAGGTATTT	CALWEVQQELGKKIKVF	TRGV9	.	TRGJP	19	-1	-1	20
89	3.1288891388875215E-4	TGTGCCTTGTGGGAGGTGACCAATACCACTGTATGTTGGTTCAAGATATTT	CALWEVTNTTVCWFKIF	TRGV9	.	TRGJP1	20	-1	-1	22
89	3.1288891388875215E-4	TGTGCCTTGTGGGAGGTGCAGTGGTTGGGCAAAAAAATCAAGGTATTT	CALWEVQWLGKKIKVF	TRGV9	.	TRGJP	19	-1	-1	23
89	3.1288891388875215E-4	TGTGCCTTGTGGGAGGTGACCACTGGTTGGTTCAAGATATTT	CALWEVTTGWFKIF	TRGV9	.	TRGJP1	20	-1	-1	18
89	3.1288891388875215E-4	TGTGCTGCGTGGGATTATGATCGTTGGTTCAAGATATTT	CAAWDYDRWFKIF	TRGV10	.	TRGJP1	16	-1	-1	22
89	3.1288891388875215E-4	TGTGCCTTGTGGGAGGAGAGGAGGATCAAGATATTT	CALWEERRIKIF	TRGV9	.	TRGJP1	15	-1	-1	22
89	3.1288891388875215E-4	TGTGCCTTGCTGCGCCCTAAGAAACTCTTT	CALLRPKKLF	TRGV9	.	TRGJ1	8	-1	-1	17
88	3.0937330811472123E-4	TGTGCCTTGTGGGAGGCGACCGCCGCAGGGTTGGGCAAAAAAATCAAGGTATTT	CALWEATAAGLGKKIKVF	TRGV9	.	TRGJP	15	-1	-1	26
88	3.0937330811472123E-4	TGTGCCTTGTGGGAGCTCCGGCAAGAGTTGGGCAAAAAAATCAAGGTATTT	CALWELRQELGKKIKVF	TRGV9	.	TRGJP	14	-1	-1	19
88	3.0937330811472123E-4	TGTGCCTTGTGGGAGGTGCTTCGGGTGTTGGGCAAAAAAATCAAGGTATTT	CALWEVLRVLGKKIKVF	TRGV9	.	TRGJP	18	-1	-1	26
88	3.0937330811472123E-4	TGTGCCTTGTGGGAGGTGTATAAGGTGGGCAAAAAAATCAAGGTATTT	CALWEVYKVGKKIKVF	TRGV9	.	TRGJP	17	-1	-1	22
88	3.0937330811472123E-4	TGTGCCTTGTGGGAGATACAAAAGTTGGGCAAAAAAATCAAGGTATTT	CALWEIQKLGKKIKVF	TRGV9	.	TRGJP	14	-1	-1	18
88	3.0937330811472123E-4	TGTGCCTTGTGGGAGGTGGTCGGTGGTTGGTTCAAGATATTT	CALWEVVGGWFKIF	TRGV9	.	TRGJP1	17	-1	-1	23
88	3.0937330811472123E-4	TGTGCCTTGGGGGAGGAGACCACTGGTTGGTTCAAGATATTT	CALGEETTGWFKIF	TRGV9	.	TRGJP1	15	-1	-1	18
88	3.0937330811472123E-4	TGTGCCTTGTGGGAGGTGCAGAAGAAACTCTTT	CALWEVQKKLF	TRGV9	.	TRGJ1	19	-1	-1	21
88	3.0937330811472123E-4	TGTGCCCTTAATGATTGGATCAAGACGTTT	CALNDWIKTF	TRGV9	.	TRGJP2	5	-1	-1	8
87	3.058577023406903E-4	TGTGCCTTGTGGGAGGTGATTCCCCCCCAAGAGTTGGGCAAAAAAATCAAGGTATTT	CALWEVIPPQELGKKIKVF	TRGV9	.	TRGJP	17	-1	-1	27
87	3.058577023406903E-4	TGTGCCTTGTGGGACGGCCGGCAAGAGTTGGGCAAAAAAATCAAGGTATTT	CALWDGRQELGKKIKVF	TRGV9	.	TRGJP	13	-1	-1	19
87	3.058577023406903E-4	TGTGCCTTGTGGGAGGCTTCGCAAGAGTTGGGCAAAAAAATCAAGGTATTT	CALWEASQELGKKIKVF	TRGV9	.	TRGJP	15	-1	-1	20
87	3.058577023406903E-4	TGTGCCTTGTGGGATGTCCAAGAGTTGGGCAAAAAAATCAAGGTATTT	CALWDVQELGKKIKVF	TRGV9	.	TRGJP	19	-1	-1	18
87	3.058577023406903E-4	TGTGCCTTGTGGGAGGTGCTTGTGCTGGGCAAAAAAATCAAGGTATTT	CALWEVLVLGKKIKVF	TRGV9	.	TRGJP	18	-1	-1	25
87	3.058577023406903E-4	TGTGCCTTGTGGGAGGCCGCAGAGTTGGGCAAAAAAATCAAGGTATTT	CALWEAAELGKKIKVF	TRGV9	.	TRGJP	15	-1	-1	20
87	3.058577023406903E-4	TGTGCCTTGTGGGAGGGGCCGTCGTTGGGCAAAAAAATCAAGGTATTT	CALWEGPSLGKKIKVF	TRGV9	.	TRGJP	18	-1	-1	23
87	3.058577023406903E-4	TGTGCCTTGTGGGAGACGATAGAGTTGGGCAAAAAAATCAAGGTATTT	CALWETIELGKKIKVF	TRGV9	.	TRGJP	14	-1	-1	20
87	3.058577023406903E-4	TGTGCCTTGTGGGAGGTCTGGTTGGGCAAAAAAATCAAGGTATTT	CALWEVWLGKKIKVF	TRGV9	.	TRGJP	16	-1	-1	20
87	3.058577023406903E-4	TGTGCCTTGTGGAAAGACGAGTTGGGCAAAAAAATCAAGGTATTT	CALWKDELGKKIKVF	TRGV9	.	TRGJP	11	-1	-1	18
87	3.058577023406903E-4	TGTGCTGCGTGGGATTGGATGGGTGGTTGGTTCAAGATATTT	CAAWDWMGGWFKIF	TRGV10	.	TRGJP1	15	-1	-1	23
87	3.058577023406903E-4	TGTGCCTTGTGGGACTACTTCACTGGTTGGTTCAAGATATTT	CALWDYFTGWFKIF	TRGV9	.	TRGJP1	13	-1	-1	20
87	3.058577023406903E-4	TGTGCCTTGTGGGAGGTATATTATAAGAAACTCTTT	CALWEVYYKKLF	TRGV9	.	TRGJ1	16	-1	-1	18
86	3.023420965666594E-4	TGTGCCTTGTGGGAGGTGGTTCAAGAGTTGGGCAAAAAAATCAAGGTATTT	CALWEVVQELGKKIKVF	TRGV9	.	TRGJP	17	-1	-1	21
86	3.023420965666594E-4	TGTGCCTTGTGGGAGGCGCCCCCCGAGTTGGGCAAAAAAATCAAGGTATTT	CALWEAPPELGKKIKVF	TRGV9	.	TRGJP	21	-1	-1	24
86	3.023420965666594E-4	TGTGCCTTGTGGGAGGAATTAGAGTTGGGCAAAAAAATCAAGGTATTT	CALWEELELGKKIKVF	TRGV9	.	TRGJP	15	-1	-1	20
86	3.023420965666594E-4	TGTGCCTTGTGGGAGTCGACCACTGGTTGGTTCAAGATATTT	CALWESTTGWFKIF	TRGV9	.	TRGJP1	14	-1	-1	18
86	3.023420965666594E-4	TGTGCCTTGTGGGAGGTGCGTGGTTATAAGAAACTCTTT	CALWEVRGYKKLF	TRGV9	.	TRGJ2	18	-1	-1	23
86	3.023420965666594E-4	TGTGCCTTGTGGGAACATTATTATAAGAAACTCTTT	CALWEHYYKKLF	TRGV9	.	TRGJ1	13	-1	-1	16
86	3.023420965666594E-4	TGTGCCACCTGGGATAAGAAACTCTTT	CATWDKKLF	TRGV4	.	TRGJ1	14	-1	-1	13
85	2.9882649079262846E-4	TGTGCCTTGTGGGAGGTGGCCATTGCCAACCAAGAGTTGGGCAAAAAAATCAAGGTATTT	CALWEVAIANQELGKKIKVF	TRGV9	.	TRGJP	17	-1	-1	30
85	2.9882649079262846E-4	TGTGCCTTGTGGGAGGTGCAGAGGGAGTTGGGCAAAAAAATCAAGGTATTT	CALWEVQRELGKKIKVF	TRGV9	.	TRGJP	19	-1	-1	24
85	2.9882649079262846E-4	TGTGCCTTGTGGGAGGTGGAGGGCGAGTTGGGCAAAAAAATCAAGGTATTT	CALWEVEGELGKKIKVF	TRGV9	.	TRGJP	17	-1	-1	24
85	2.9882649079262846E-4	TGTGCCTTGTGGGACGACCAAGAGTTGGGCAAAAAAATCAAGGTATTT	CALWDDQELGKKIKVF	TRGV9	.	TRGJP	13	-1	-1	18
85	2.9882649079262846E-4	TGTGCTGCGTGGGATTATGATACCACTGGTTGGTTCAAGATATTT	CAAWDYDTTGWFKIF	TRGV10	.	TRGJP1	16	-1	-1	15
85	2.9882649079262846E-4	TGTGCCTTGTGGGTTTTAGAGTTGGGCAAAAAAATCAAGGTATTT	CALWVLELGKKIKVF	TRGV9	.	TRGJP	12	-1	-1	17
85	2.9882649079262846E-4	TGTGCCTTGTGGGATCAGGACTTGGGCAAAAAAATCAAGGTATTT	CALWDQDLGKKIKVF	TRGV9	.	TRGJP	13	-1	-1	15
85	2.9882649079262846E-4	TGTGCCTTGTGGGAGGCCCCGAGGACTGGTTGGTTCAAGATATTT	CALWEAPRTGWFKIF	TRGV9	.	TRGJP1	15	-1	-1	24
85	2.9882649079262846E-4	TGTGCCTTGTGGGAAGAAGAGTTGGGCAAAAAAATCAAGGTATTT	CALWEEELGKKIKVF	TRGV9	.	TRGJP	13	-1	-1	16
85	2.9882649079262846E-4	TGTGCCTTGTGGATGTATTATTATAAGAAACTCTTT	CALWMYYYKKLF	TRGV9	.	TRGJ1	11	-1	-1	16
85	2.9882649079262846E-4	TGTGCCTTGTGTGAGGGCATGGGCAAAAAAATCAAGGTATTT	CALCEGMGKKIKVF	TRGV9	.	TRGJP	18	-1	-1	19
85	2.9882649079262846E-4	TGTGCTGCGTGGGATACCGATTGGTTCAAGATATTT	CAAWDTDWFKIF	TRGV10	.	TRGJP1	14	-1	-1	20
84	2.9531088501859754E-4	TGTGCCTTGTGGGAGGTGCGAGGGAGGGATACCACTGGTTGGTTCAAGATATTT	CALWEVRGRDTTGWFKIF	TRGV9	.	TRGJP1	18	-1	-1	28
84	2.9531088501859754E-4	TGTGCCTTGTGGGAGGTGCAACTGCAAGAGTTGGGCAAAAAAATCAAGGTATTT	CALWEVQLQELGKKIKVF	TRGV9	.	TRGJP	22	-1	-1	23
84	2.9531088501859754E-4	TGTGCCTTGTGGGAGGCAAACCGGCGGGAGTTGGGCAAAAAAATCAAGGTATTT	CALWEANRRELGKKIKVF	TRGV9	.	TRGJP	15	-1	-1	27
84	2.9531088501859754E-4	TGTGCCTTGTGGGAAAATTCGGGAGATGAGTTGGGCAAAAAAATCAAGGTATTT	CALWENSGDELGKKIKVF	TRGV9	.	TRGJP	13	-1	-1	27
84	2.9531088501859754E-4	TGTGCCTTGTGGGAGGTGTTCAGAGAGTTGGGCAAAAAAATCAAGGTATTT	CALWEVFRELGKKIKVF	TRGV9	.	TRGJP	17	-1	-1	23
84	2.9531088501859754E-4	TGTGCCTTGTGGGCGGCCCAGGAGTTGGGCAAAAAAATCAAGGTATTT	CALWAAQELGKKIKVF	TRGV9	.	TRGJP	15	-1	-1	18
84	2.9531088501859754E-4	TGTGCCTTGTGGGAGGTGACTGAGTTGGGCAAAAAAATCAAGGTATTT	CALWEVTELGKKIKVF	TRGV9	.	TRGJP	17	-1	-1	21
84	2.9531088501859754E-4	TGTGCCTTGTGGGAGGTAAGAGAGTTGGGCAAAAAAATCAAGGTATTT	CALWEVRELGKKIKVF	TRGV9	.	TRGJP	16	-1	-1	20
84	2.9531088501859754E-4	TGTGCCTTGTGGGAGGCTAAGGAGTTGGGCAAAAAAATCAAGGTATTT	CALWEAKELGKKIKVF	TRGV9	.	TRGJP	15	-1	-1	14
84	2.9531088501859754E-4	TGTGCTGCGTGGGATTCTTATACCACTGGTTGGTTCAAGATATTT	CAAWDSYTTGWFKIF	TRGV10	.	TRGJP1	15	-1	-1	18
84	2.9531088501859754E-4	TGTGCCTTGTGGAAAGAGTTGGGCAAAAAAATCAAGGTATTT	CALWKELGKKIKVF	TRGV9	.	TRGJP	11	-1	-1	10
84	2.9531088501859754E-4	TGTGCCTTGTGGGAGCCCACCTATTATAAGAAACTCTTT	CALWEPTYYKKLF	TRGV9	.	TRGJ1	14	-1	-1	21
84	2.9531088501859754E-4	TGTGCCTTGTGGGAGGTGCGTGGTTGGTTCAAGATATTT	CALWEVRGWFKIF	TRGV9	.	TRGJP1	18	-1	-1	20
84	2.9531088501859754E-4	TGTGCCTTGTGGGAGGCCACTGGTTGGTTCAAGATATTT	CALWEATGWFKIF	TRGV9	.	TRGJP1	15	-1	-1	16
84	2.9531088501859754E-4	TGTGCCTTGTGGGAGAAGGAAGAGTTGGGCAAAAAAATCAAGGTATTT	CALWEKEELGKKIKVF	TRGV9	.	TRGJP	14	-1	-1	19
83	2.917952792445666E-4	TGTGCCTTGTGGGAGCCAGCAGGGGAGTTGGGCAAAAAAATCAAGGTATTT	CALWEPAGELGKKIKVF	TRGV9	.	TRGJP	14	-1	-1	24
83	2.917952792445666E-4	TGTGCCTTGTGGGAGGTGCAGAAGCGGTTGGGCAAAAAAATCAAGGTATTT	CALWEVQKRLGKKIKVF	TRGV9	.	TRGJP	19	-1	-1	26
83	2.917952792445666E-4	TGTGCCTTGTGGGAGACCGCGCAAGAGTTGGGCAAAAAAATCAAGGTATTT	CALWETAQELGKKIKVF	TRGV9	.	TRGJP	14	-1	-1	20
83	2.917952792445666E-4	TGTGCCTTGTGGGAGAGATCACGGGAGTTGGGCAAAAAAATCAAGGTATTT	CALWERSRELGKKIKVF	TRGV9	.	TRGJP	14	-1	-1	24
83	2.917952792445666E-4	TGTGCCTTGTGGGAGCCTCTTAAGTTGGGCAAAAAAATCAAGGTATTT	CALWEPLKLGKKIKVF	TRGV9	.	TRGJP	14	-1	-1	22
83	2.917952792445666E-4	TGTGCCTTGTGGGAGGTCCCCCCGACTGGTTGGTTCAAGATATTT	CALWEVPPTGWFKIF	TRGV9	.	TRGJP1	16	-1	-1	24
83	2.917952792445666E-4	TGTGCCTTGTGGGAGGTGCAGCTGGGCAAAAAAATCAAGGTATTT	CALWEVQLGKKIKVF	TRGV9	.	TRGJP	22	-1	-1	19
83	2.917952792445666E-4	TGTGCCTTGCGGGGGAAGGGCAAAAAAATCAAGGTATTT	CALRGKGKKIKVF	TRGV9	.	TRGJP	12	-1	-1	17
83	2.917952792445666E-4	TGTGCCTTGGGAAAAAGCTGGTTCAAGATATTT	CALGKSWFKIF	TRGV9	.	TRGJP1	8	-1	-1	18
82	2.882796734705357E-4	TGTGCCTTGTGGGAGACGAAACCCCGGGGGTTGGGCAAAAAAATCAAGGTATTT	CALWETKPRGLGKKIKVF	TRGV9	.	TRGJP	14	-1	-1	29
82	2.882796734705357E-4	TGTGCCTTGTGGGAGGTCCCCCAAGAGTTGGGCAAAAAAATCAAGGTATTT	CALWEVPQELGKKIKVF	TRGV9	.	TRGJP	16	-1	-1	21
82	2.882796734705357E-4	TGTGCCTTGTGGGAGGTGCGGGGGGAGTTGGGCAAAAAAATCAAGGTATTT	CALWEVRGELGKKIKVF	TRGV9	.	TRGJP	18	-1	-1	24
82	2.882796734705357E-4	TGTGCCTTGTGGGAGGTGCAGGCCACTGGTTGGTTCAAGATATTT	CALWEVQATGWFKIF	TRGV9	.	TRGJP1	19	-1	-1	22
82	2.882796734705357E-4	TGTGCCTTGTGGATCCAAGAGTTGGGCAAAAAAATCAAGGTATTT	CALWIQELGKKIKVF	TRGV9	.	TRGJP	11	-1	-1	15
82	2.882796734705357E-4	TGTGCTGCGTGGGACACCACTGGTTGGTTCAAGATATTT	CAAWDTTGWFKIF	TRGV10	.	TRGJP1	13	-1	-1	15
81	2.847640676965048E-4	TGTGCCTTGTGGGAGGTGCATTTAAAAGAGTTGGGCAAAAAAATCAAGGTATTT	CALWEVHLKELGKKIKVF	TRGV9	.	TRGJP	19	-1	-1	25
81	2.847640676965048E-4	TGTGCCTTGTGGGAGGCCCCTCAAGAGTTGGGCAAAAAAATCAAGGTATTT	CALWEAPQELGKKIKVF	TRGV9	.	TRGJP	15	-1	-1	21
81	2.847640676965048E-4	TGTGCCTTGTGGGAGAAAAATGGAGAGTTGGGCAAAAAAATCAAGGTATTT	CALWEKNGELGKKIKVF	TRGV9	.	TRGJP	14	-1	-1	23
81	2.847640676965048E-4	TGTGCCTTGTGGGAGGTGTTAGAGTTGGGCAAAAAAATCAAGGTATTT	CALWEVLELGKKIKVF	TRGV9	.	TRGJP	17	-1	-1	20
81	2.847640676965048E-4	TGTGCCTTGTGGGAGGCCTCCGAGTTGGGCAAAAAAATCAAGGTATTT	CALWEASELGKKIKVF	TRGV9	.	TRGJP	15	-1	-1	21
81	2.847640676965048E-4	TGTGCTGCGTGGGTTACCACTGGTTGGTTCAAGATATTT	CAAWVTTGWFKIF	TRGV10	.	TRGJP1	16	-1	-1	14
81	2.847640676965048E-4	TGTGCCTTGTGGGAGGTGGATTATTATAAGAAACTCTTT	CALWEVDYYKKLF	TRGV9	.	TRGJ1	17	-1	-1	19
81	2.847640676965048E-4	TGTGCTGCGTGGCCCAGGGGTTGGTTCAAGATATTT	CAAWPRGWFKIF	TRGV10	.	TRGJP1	11	-1	-1	18
81	2.847640676965048E-4	TGTGCTGCGTGGGTCACTGGTTGGTTCAAGATATTT	CAAWVTGWFKIF	TRGV10	.	TRGJP1	12	-1	-1	14
80	2.8124846192247385E-4	TGTGCCTTGTGGGAGGTGCTGGGGAGTAGCGAGTTGGGCAAAAAAATCAAGGTATTT	CALWEVLGSSELGKKIKVF	TRGV9	.	TRGJP	18	-1	-1	30
80	2.8124846192247385E-4	TGTGCCTTGTGGGAGCGCCTCGCCCTTGAGTTGGGCAAAAAAATCAAGGTATTT	CALWERLALELGKKIKVF	TRGV9	.	TRGJP	14	-1	-1	27
80	2.8124846192247385E-4	TGTGCCTTGTGGGAGGTGCACGGGCAAGAGTTGGGCAAAAAAATCAAGGTATTT	CALWEVHGQELGKKIKVF	TRGV9	.	TRGJP	20	-1	-1	18
80	2.8124846192247385E-4	TGTGCCTTGTGGGAGGTGGGGTCGGAGTTGGGCAAAAAAATCAAGGTATTT	CALWEVGSELGKKIKVF	TRGV9	.	TRGJP	17	-1	-1	24
80	2.8124846192247385E-4	TGTGCCTTGTGGGAGGTGAAGGTGGTCGCGGTAGGCTATAAGAAACTCTTT	CALWEVKVVAVGYKKLF	TRGV9	.	TRGJ1	17	-1	-1	36
80	2.8124846192247385E-4	TGTGCCTTGTGGGAGGGGGAGCCGTTGGGCAAAAAAATCAAGGTATTT	CALWEGEPLGKKIKVF	TRGV9	.	TRGJP	15	-1	-1	23
80	2.8124846192247385E-4	TGTGCCTTGTGGGAGAGCCAAGAGTTGGGCAAAAAAATCAAGGTATTT	CALWESQELGKKIKVF	TRGV9	.	TRGJP	14	-1	-1	18
80	2.8124846192247385E-4	TGTGCCTTGTGGGAAGACCAAGAGTTGGGCAAAAAAATCAAGGTATTT	CALWEDQELGKKIKVF	TRGV9	.	TRGJP	13	-1	-1	18
80	2.8124846192247385E-4	TGTGCCTTGTGGAGCAGTCGAGAGTTGGGCAAAAAAATCAAGGTATTT	CALWSSRELGKKIKVF	TRGV9	.	TRGJP	11	-1	-1	20
80	2.8124846192247385E-4	TGTGCCTTGTGGGAGGGCCATACCACTGGTTGGTTCAAGATATTT	CALWEGHTTGWFKIF	TRGV9	.	TRGJP1	15	-1	-1	19
80	2.8124846192247385E-4	TGTGCCTTGTGGGAGGGGGAGAATTATTATAAGAAACTCTTT	CALWEGENYYKKLF	TRGV9	.	TRGJ1	15	-1	-1	20
80	2.8124846192247385E-4	TGTGCTGCGTGGGATTCTTGGTTCAAGATATTT	CAAWDSWFKIF	TRGV10	.	TRGJP1	15	-1	-1	17
80	2.8124846192247385E-4	TGTGCCTTGTGGGAGGTGCGTCTGAGACTCTTT	CALWEVRLRLF	TRGV9	.	TRGJ1	18	-1	-1	23
79	2.7773285614844293E-4	TGTGCCTTGTGGGAGCGAAGGTCAAGTGAGTTGGGCAAAAAAATCAAGGTATTT	CALWERRSSELGKKIKVF	TRGV9	.	TRGJP	14	-1	-1	27
79	2.7773285614844293E-4	TGTGCCTTGTGGGAGGTGCTCAAGGAGTTGGGCAAAAAAATCAAGGTATTT	CALWEVLKELGKKIKVF	TRGV9	.	TRGJP	18	-1	-1	20
79	2.7773285614844293E-4	TGTGCCTTGTGGGAGGTGACCCAAGAGTTGGGCAAAAAAATCAAGGTATTT	CALWEVTQELGKKIKVF	TRGV9	.	TRGJP	20	-1	-1	21
79	2.7773285614844293E-4	TGTGCCTTGTGGGGGCGGCAAGAGTTGGGCAAAAAAATCAAGGTATTT	CALWGRQELGKKIKVF	TRGV9	.	TRGJP	12	-1	-1	16
79	2.7773285614844293E-4	TGTGCCTTGTGGGGATATGAAGAGTTGGGCAAAAAAATCAAGGTATTT	CALWGYEELGKKIKVF	TRGV9	.	TRGJP	12	-1	-1	19
79	2.7773285614844293E-4	TGTGCCTTGTGGGAGGCGGATGAGTTGGGCAAAAAAATCAAGGTATTT	CALWEADELGKKIKVF	TRGV9	.	TRGJP	15	-1	-1	21
79	2.7773285614844293E-4	TGTGCTGCGTGGGAGGGCACTGGTTGGTTCAAGATATTT	CAAWEGTGWFKIF	TRGV10	.	TRGJP1	13	-1	-1	17
79	2.7773285614844293E-4	TGTGCTGCGTGGTTAACTGGTTGGTTCAAGATATTT	CAAWLTGWFKIF	TRGV10	.	TRGJP1	11	-1	-1	15
79	2.7773285614844293E-4	TGTGCCTTGTGGGAGGTCAAAGGGGGGAAACTCTTT	CALWEVKGGKLF	TRGV9	.	TRGJ1	16	-1	-1	26
79	2.7773285614844293E-4	TGTGCCTTGTGGGGGGATTATAAGAAACTCTTT	CALWGDYKKLF	TRGV9	.	TRGJ1	15	-1	-1	16
79	2.7773285614844293E-4	TGTGCCTTGTGGGAGGTGCACCAACTCTTT	CALWEVHQLF	TRGV9	.	TRGJ1	21	-1	-1	22
78	2.74217250374412E-4	TGTGCCTTGTGGGATAATCGAAAGGAGTTGGGCAAAAAAATCAAGGTATTT	CALWDNRKELGKKIKVF	TRGV9	.	TRGJP	13	-1	-1	24
78	2.74217250374412E-4	TGTGCCTTGTGGGAGGTGCACGGGGAGTTGGGCAAAAAAATCAAGGTATTT	CALWEVHGELGKKIKVF	TRGV9	.	TRGJP	20	-1	-1	24
78	2.74217250374412E-4	TGTGCCTTGTGGGAGGGAATACCGGGGTTGGGCAAAAAAATCAAGGTATTT	CALWEGIPGLGKKIKVF	TRGV9	.	TRGJP	15	-1	-1	26
78	2.74217250374412E-4	TGTGCTGCGTGGGATTTAATCGAAACCACTGGTTGGTTCAAGATATTT	CAAWDLIETTGWFKIF	TRGV10	.	TRGJP1	15	-1	-1	24
78	2.74217250374412E-4	TGTGCCTTGTGGGAGGCTCGGGAGTTGGGCAAAAAAATCAAGGTATTT	CALWEARELGKKIKVF	TRGV9	.	TRGJP	15	-1	-1	21
78	2.74217250374412E-4	TGTGCTGCGTGGGCCAACACTGGTTGGTTCAAGATATTT	CAAWANTGWFKIF	TRGV10	.	TRGJP1	12	-1	-1	17
78	2.74217250374412E-4	TGTGCCTTGTGGGAGGCCCCTTATTATAAGAAACTCTTT	CALWEAPYYKKLF	TRGV9	.	TRGJ1	15	-1	-1	20
78	2.74217250374412E-4	TGTGCTGCGTGCAAGGCTGGTTGGTTCAAGATATTT	CAACKAGWFKIF	TRGV10	.	TRGJP1	10	-1	-1	16
78	2.74217250374412E-4	TGTGCCTTGTGGGAGCATTATTATAAGAAACTCTTT	CALWEHYYKKLF	TRGV9	.	TRGJ1	14	-1	-1	16
78	2.74217250374412E-4	TGTGCCTCACTTGCCCTACTAAATAAGAAACTCTTT	CASLALLNKKLF	TRGV9	.	TRGJ1	6	-1	-1	22
77	2.707016446003811E-4	TGTGCCTTGTGGGAGGTGCAACTGTGGGAGTTGGGCAAAAAAATCAAGGTATTT	CALWEVQLWELGKKIKVF	TRGV9	.	TRGJP	22	-1	-1	27
77	2.707016446003811E-4	TGTGCCTTGTGGGAGGGTTCCGATCCAGTGGGCAAAAAAATCAAGGTATTT	CALWEGSDPVGKKIKVF	TRGV9	.	TRGJP	15	-1	-1	28
77	2.707016446003811E-4	TGTGCCTTGTGGGAGGACTCACAAGAGTTGGGCAAAAAAATCAAGGTATTT	CALWEDSQELGKKIKVF	TRGV9	.	TRGJP	15	-1	-1	21
77	2.707016446003811E-4	TGTGCTGCGTGGGATTGGCCGTATACCACTGGTTGGTTCAAGATATTT	CAAWDWPYTTGWFKIF	TRGV10	.	TRGJP1	15	-1	-1	21
77	2.707016446003811E-4	TGTGCTGCGTGGGATTACGGCACTGGTTGGTTCAAGATATTT	CAAWDYGTGWFKIF	TRGV10	.	TRGJP1	18	-1	-1	20
76	2.6718603882635016E-4	TGTGCCTTGTGGGAACGGCGGGGTCCCCGTATCGAGTTGGGCAAAAAAATCAAGGTATTT	CALWERRGPRIELGKKIKVF	TRGV9	.	TRGJP	13	-1	-1	33
76	2.6718603882635016E-4	TGTGCCTTGTGGGAGCCGCCTCACTTACAAGAGTTGGGCAAAAAAATCAAGGTATTT	CALWEPPHLQELGKKIKVF	TRGV9	.	TRGJP	14	-1	-1	27
76	2.6718603882635016E-4	TGTGCCTTGTGGGAGGTGCGGCCAGAGTTGGGCAAAAAAATCAAGGTATTT	CALWEVRPELGKKIKVF	TRGV9	.	TRGJP	18	-1	-1	19
76	2.6718603882635016E-4	TGTGCTGCGTGTCTTGATCCTTATACCACTGGTTGGTTCAAGATATTT	CAACLDPYTTGWFKIF	TRGV10	.	TRGJP1	10	-1	-1	21
76	2.6718603882635016E-4	TGTGCCTTGTGGGAGGTGGGTGAGTTGGGCAAAAAAATCAAGGTATTT	CALWEVGELGKKIKVF	TRGV9	.	TRGJP	17	-1	-1	21
76	2.6718603882635016E-4	TGTGCCTTGTGGGAGATAAAAGAGTTGGGCAAAAAAATCAAGGTATTT	CALWEIKELGKKIKVF	TRGV9	.	TRGJP	14	-1	-1	19
76	2.6718603882635016E-4	TGTGCCTTGTGGGAGGTACATACCACTGGTTGGTTCAAGATATTT	CALWEVHTTGWFKIF	TRGV9	.	TRGJP1	19	-1	-1	14
76	2.6718603882635016E-4	TGTGCCTTGTGGGAAGATAGGTTGGGCAAAAAAATCAAGGTATTT	CALWEDRLGKKIKVF	TRGV9	.	TRGJP	13	-1	-1	20
76	2.6718603882635016E-4	TGTGCCACCTGGGAACGAAACACTGGTTGGTTCAAGATATTT	CATWERNTGWFKIF	TRGV4	.	TRGJP1	13	-1	-1	20
76	2.6718603882635016E-4	TGTGCCTTGTGGGAGGTGCTTTATAAGAAACTCTTT	CALWEVLYKKLF	TRGV9	.	TRGJ1	18	-1	-1	20
75	2.6367043305231924E-4	TGTGCCTTGTGGGAGACCTCTCCGGAGTTGGGCAAAAAAATCAAGGTATTT	CALWETSPELGKKIKVF	TRGV9	.	TRGJP	14	-1	-1	24
75	2.6367043305231924E-4	TGTGCCTTGTGGGACGCGCAAGAGTTGGGCAAAAAAATCAAGGTATTT	CALWDAQELGKKIKVF	TRGV9	.	TRGJP	19	-1	-1	17
75	2.6367043305231924E-4	TGTGCTGCGTGGGGCCATACCACTGGTTGGTTCAAGATATTT	CAAWGHTTGWFKIF	TRGV10	.	TRGJP1	12	-1	-1	16
75	2.6367043305231924E-4	TGTGCCTTGTGGGAGGTCCGCCCCAATAAGAAACTCTTT	CALWEVRPNKKLF	TRGV9	.	TRGJ1	16	-1	-1	25
74	2.601548272782883E-4	TGTGCCTTGTGGGAGGTGCGGACCTTGGGACGGGATACCACTGGTTGGTTCAAGATATTT	CALWEVRTLGRDTTGWFKIF	TRGV9	.	TRGJP1	18	-1	-1	34
74	2.601548272782883E-4	TGTGCCTTGTGGGAGGTGATCAACCCCCAAGAGTTGGGCAAAAAAATCAAGGTATTT	CALWEVINPQELGKKIKVF	TRGV9	.	TRGJP	17	-1	-1	27
74	2.601548272782883E-4	TGTGCCTTGTGGGAGGCGAGAAACAATTTAGGGTTGGGCAAAAAAATCAAGGTATTT	CALWEARNNLGLGKKIKVF	TRGV9	.	TRGJP	15	-1	-1	29
74	2.601548272782883E-4	TGTGCCTTGTGGGAGGTGGCCCAGGAGTTGGGCAAAAAAATCAAGGTATTT	CALWEVAQELGKKIKVF	TRGV9	.	TRGJP	17	-1	-1	21
74	2.601548272782883E-4	TGTGCCTTGTGGGAGGGCCCCAAGTTGGGCAAAAAAATCAAGGTATTT	CALWEGPKLGKKIKVF	TRGV9	.	TRGJP	15	-1	-1	22
74	2.601548272782883E-4	TGTGCCTTGTGGGAGAAAGCGGAGTTGGGCAAAAAAATCAAGGTATTT	CALWEKAELGKKIKVF	TRGV9	.	TRGJP	14	-1	-1	21
74	2.601548272782883E-4	TGTGCCTTGTGGGAGGTCTGTTGGTTCAAGATATTT	CALWEVCWFKIF	TRGV9	.	TRGJP1	16	-1	-1	19
74	2.601548272782883E-4	TGTGCCTTGTGGGAGGTGCAATATAAGAAACTCTTT	CALWEVQYKKLF	TRGV9	.	TRGJ1	19	-1	-1	21
74	2.601548272782883E-4	TGTGCCTTGTGGGAGGTGGAGAAACTCTTT	CALWEVEKLF	TRGV9	.	TRGJ1	17	-1	-1	19
73	2.566392215042574E-4	TGTGCCTTGTGGGAGGTGAAAGGGCAAGAGTTGGGCAAAAAAATCAAGGTATTT	CALWEVKGQELGKKIKVF	TRGV9	.	TRGJP	17	-1	-1	21
73	2.566392215042574E-4	TGTGCCTTGTGGGAGGTGCGTTTTGAGTTGGGCAAAAAAATCAAGGTATTT	CALWEVRFELGKKIKVF	TRGV9	.	TRGJP	18	-1	-1	24
73	2.566392215042574E-4	TGTGCCTTGTGGGAGGAGAAGCAAGAGTTGGGCAAAAAAATCAAGGTATTT	CALWEEKQELGKKIKVF	TRGV9	.	TRGJP	15	-1	-1	20
73	2.566392215042574E-4	TGTGCCTTGTGGGAGGTGCGTGGAATGGGCAAAAAAATCAAGGTATTT	CALWEVRGMGKKIKVF	TRGV9	.	TRGJP	18	-1	-1	25
73	2.566392215042574E-4	TGTGCTGCGTGGGATGCCACTGGTTGGTTCAAGATATTT	CAAWDATGWFKIF	TRGV10	.	TRGJP1	14	-1	-1	13
73	2.566392215042574E-4	TGTGCCTTGTGGGAGATGGGGGTAGGGAAACTCTTT	CALWEMGVGKLF	TRGV9	.	TRGJ1	17	-1	-1	26
73	2.566392215042574E-4	TGTGCCTTGTGGGAGGTGCAGAACCTCTTT	CALWEVQNLF	TRGV9	.	TRGJ1	19	-1	-1	19
73	2.566392215042574E-4	TGTGCCTTGTGGGAGGTGTCGGTGTATTATAAGAAACTCTTT	CALWEVSVYYKKLF	TRGV9	.	TRGJ1	17	-1	-1	24
72	2.5312361573022647E-4	TGTGCCTTGTGGGAGTCTAAAGAGTTGGGCAAAAAAATCAAGGTATTT	CALWESKELGKKIKVF	TRGV9	.	TRGJP	14	-1	-1	19
72	2.5312361573022647E-4	TGTGCTGCGTGGGATTTATATACCACTGGTTGGTTCAAGATATTT	CAAWDLYTTGWFKIF	TRGV10	.	TRGJP1	15	-1	-1	16
72	2.5312361573022647E-4	TGTGCTGCGTGGGATTATCGTTCTACTGGTTGGTTCAAGATATTT	CAAWDYRSTGWFKIF	TRGV10	.	TRGJP1	20	-1	-1	24
72	2.5312361573022647E-4	TGTGCCTTGTGGGAGGAGAGTAGTGATTGGATCAAGACGTTT	CALWEESSDWIKTF	TRGV9	.	TRGJP2	15	-1	-1	18
72	2.5312361573022647E-4	TGTGCCTTGTGGGAGGCTTGGTTCAAGATATTT	CALWEAWFKIF	TRGV9	.	TRGJP1	15	-1	-1	17
71	2.4960800995619555E-4	TGTGCCTTGTGGGGGAGGTCGGACGAGTTGGGCAAAAAAATCAAGGTATTT	CALWGRSDELGKKIKVF	TRGV9	.	TRGJP	12	-1	-1	24
71	2.4960800995619555E-4	TGTGCCTTGTGGGAGGTTACACAAGAGTTGGGCAAAAAAATCAAGGTATTT	CALWEVTQELGKKIKVF	TRGV9	.	TRGJP	16	-1	-1	21
71	2.4960800995619555E-4	TGTGCCTTGTGGGAGGTGCAACTGGAGTTGGGCAAAAAAATCAAGGTATTT	CALWEVQLELGKKIKVF	TRGV9	.	TRGJP	22	-1	-1	24
71	2.4960800995619555E-4	TGTGCCTTGTGGGAGTGGCAAGAGTTGGGCAAAAAAATCAAGGTATTT	CALWEWQELGKKIKVF	TRGV9	.	TRGJP	14	-1	-1	16
71	2.4960800995619555E-4	TGTGCCTTGTGGGAGGTGCGAGGTACCACTGGTTGGTTCAAGATATTT	CALWEVRGTTGWFKIF	TRGV9	.	TRGJP1	18	-1	-1	23
71	2.4960800995619555E-4	TGTGCCTTGTGGGAACAAGAGTTGGGCAAAAAAATCAAGGTATTT	CALWEQELGKKIKVF	TRGV9	.	TRGJP	13	-1	-1	15
71	2.4960800995619555E-4	TGTGCCTTGTGGGATATGGCTGGTTGGTTCAAGATATTT	CALWDMAGWFKIF	TRGV9	.	TRGJP1	13	-1	-1	19
71	2.4960800995619555E-4	TGTGCCTTGTGGGAGTTGAATTATTATAAGAAACTCTTT	CALWELNYYKKLF	TRGV9	.	TRGJ1	17	-1	-1	17
71	2.4960800995619555E-4	TGTGCCTTGTGGATTATTATAGGAGGTTTGCTCTTT	CALWIIIGGLLF	TRGV9	.	TRGJ1	11	-1	-1	30
71	2.4960800995619555E-4	TGTGCCTTGGGCATATATTATAAGAAACTCTTT	CALGIYYKKLF	TRGV9	.	TRGJ1	8	-1	-1	15
70	2.460924041821646E-4	TGTGCCTTGTGGGAGGTCCAAAGTGGGCAAGAGTTGGGCAAAAAAATCAAGGTATTT	CALWEVQSGQELGKKIKVF	TRGV9	.	TRGJP	19	-1	-1	23
70	2.460924041821646E-4	TGTGCCTTGTGGGAGGTCTGGGTCGAGTTGGGCAAAAAAATCAAGGTATTT	CALWEVWVELGKKIKVF	TRGV9	.	TRGJP	16	-1	-1	24
70	2.460924041821646E-4	TGTGCCTTGTGGGAGGTTGAAGAGTTGGGCAAAAAAATCAAGGTATTT	CALWEVEELGKKIKVF	TRGV9	.	TRGJP	16	-1	-1	19
70	2.460924041821646E-4	TGTGCCTTGTGGGTCAAAGAGTTGGGCAAAAAAATCAAGGTATTT	CALWVKELGKKIKVF	TRGV9	.	TRGJP	12	-1	-1	9
70	2.460924041821646E-4	TGTGCTGCGTGGGATTTGGGCACTGGTTGGTTCAAGATATTT	CAAWDLGTGWFKIF	TRGV10	.	TRGJP1	15	-1	-1	20
70	2.460924041821646E-4	TGTGCTGCGTGGGATTCCCCCACTGGTTGGTTCAAGATATTT	CAAWDSPTGWFKIF	TRGV10	.	TRGJP1	15	-1	-1	19
70	2.460924041821646E-4	TGTGCCTTGTTTTTCGTGGGATATTATAAGAAACTCTTT	CALFFVGYYKKLF	TRGV9	.	TRGJ1	9	-1	-1	21
70	2.460924041821646E-4	TGTGCTGCGTGGGACCGTTGGTTCAAGATATTT	CAAWDRWFKIF	TRGV10	.	TRGJP1	13	-1	-1	16
70	2.460924041821646E-4	TGTGCCTTGTGGGAGGTGCGGGGGAAACTCTTT	CALWEVRGKLF	TRGV9	.	TRGJ1	18	-1	-1	23
69	2.425767984081337E-4	TGTGCCTTGTGGGCTAAACAAGAGTTGGGCAAAAAAATCAAGGTATTT	CALWAKQELGKKIKVF	TRGV9	.	TRGJP	12	-1	-1	18
69	2.425767984081337E-4	TGTGCCTTGTGGGAGGTGAGTCGGGCCACTGGTTGGTTCAAGATATTT	CALWEVSRATGWFKIF	TRGV9	.	TRGJP1	17	-1	-1	25
69	2.425767984081337E-4	TGTGCCTTGTGGGAAAAGCGGGAGTTGGGCAAAAAAATCAAGGTATTT	CALWEKRELGKKIKVF	TRGV9	.	TRGJP	13	-1	-1	21
69	2.425767984081337E-4	TGTGCCTTGTGGGAGGTGGGAGCTGGTTGGTTCAAGATATTT	CALWEVGAGWFKIF	TRGV9	.	TRGJP1	17	-1	-1	22
69	2.425767984081337E-4	TGTGCTGCGTGGGATTCCCCTGGTTGGTTCAAGATATTT	CAAWDSPGWFKIF	TRGV10	.	TRGJP1	15	-1	-1	8
69	2.425767984081337E-4	TGTGCCTTGTGGGAGCCCCGTGGTTTGAAGAAACTCTTT	CALWEPRGLKKLF	TRGV9	.	TRGJ1	14	-1	-1	27
69	2.425767984081337E-4	TGTGCCTTACCGTATAGTAGTGATTGGATCAAGACGTTT	CALPYSSDWIKTF	TRGV9	.	TRGJP2	7	-1	-1	12
69	2.425767984081337E-4	TGTGCCTTGTGGGAGTCCTATTATAAGAAACTCTTT	CALWESYYKKLF	TRGV9	.	TRGJ1	14	-1	-1	18
69	2.425767984081337E-4	TGTGCCTTGTGGGTGCGTTATAAGAAACTCTTT	CALWVRYKKLF	TRGV9	.	TRGJ1	12	-1	-1	17
68	2.3906119263410278E-4	TGTGCCTTGTGGGAACCAATTAGGATGCAAGAGTTGGGCAAAAAAATCAAGGTATTT	CALWEPIRMQELGKKIKVF	TRGV9	.	TRGJP	13	-1	-1	26
68	2.3906119263410278E-4	TGTGCCTTGTGGGAGCCGCCTACCACTGGTTGGTTCAAGATATTT	CALWEPPTTGWFKIF	TRGV9	.	TRGJP1	14	-1	-1	20
68	2.3906119263410278E-4	TGTGCCTTGTGGGAGACCCCTGGGGGGAAACTCTTT	CALWETPGGKLF	TRGV9	.	TRGJ1	14	-1	-1	26
68	2.3906119263410278E-4	TGTGCTGCGTGGGTAGGGCAGAAACTCTTT	CAAWVGQKLF	TRGV10	.	TRGJ1	12	-1	-1	19
67	2.3554558686007186E-4	TGTGCCTTGTGGGAGTTAGCCCATGGGCGTATAATGGTGGGCAAAAAAATCAAGGTATTT	CALWELAHGRIMVGKKIKVF	TRGV9	.	TRGJP	14	-1	-1	18
67	2.3554558686007186E-4	TGTGCCTTGTGGGAGGTGCTGGCTCAGTTGGGCAAAAAAATCAAGGTATTT	CALWEVLAQLGKKIKVF	TRGV9	.	TRGJP	18	-1	-1	25
67	2.3554558686007186E-4	TGTGCCTTGTGGGAGGTGACATTAGAGTTGGGCAAAAAAATCAAGGTATTT	CALWEVTLELGKKIKVF	TRGV9	.	TRGJP	17	-1	-1	23
67	2.3554558686007186E-4	TGTGCTGCGTGGGATGGAGGGCGCACCACTGGTTGGTTCAAGATATTT	CAAWDGGRTTGWFKIF	TRGV10	.	TRGJP1	14	-1	-1	24
67	2.3554558686007186E-4	TGTGCCTTGTGGGAGAACTATACCACTGGTTGGTTCAAGATATTT	CALWENYTTGWFKIF	TRGV9	.	TRGJP1	14	-1	-1	18
67	2.3554558686007186E-4	TGTGCTGCGTGGGATTACTCTGGTTGGTTCAAGATATTT	CAAWDYSGWFKIF	TRGV10	.	TRGJP1	17	-1	-1	8
67	2.3554558686007186E-4	TGTGCCTTGGAATCCCAGGGTAAGAAACTCTTT	CALESQGKKLF	TRGV9	.	TRGJ1	8	-1	-1	20
66	2.3202998108604094E-4	TGTGCCTTGTGGGAGGTACTAGTCCGGCAAGAGTTGGGCAAAAAAATCAAGGTATTT	CALWEVLVRQELGKKIKVF	TRGV9	.	TRGJP	16	-1	-1	25
66	2.3202998108604094E-4	TGTGCCTTGTGGGAGGATACTCAAGAGTTGGGCAAAAAAATCAAGGTATTT	CALWEDTQELGKKIKVF	TRGV9	.	TRGJP	15	-1	-1	21
66	2.3202998108604094E-4	TGTGCCTTGTGGGAGGTGTATAAGTTGGGCAAAAAAATCAAGGTATTT	CALWEVYKLGKKIKVF	TRGV9	.	TRGJP	17	-1	-1	22
66	2.3202998108604094E-4	TGTGCCTTGTGGGAGGTGAAGGTGGGGTATAAGAAACTCTTT	CALWEVKVGYKKLF	TRGV9	.	TRGJ1	17	-1	-1	27
66	2.3202998108604094E-4	TGTGCTGCGTGGGATGGCAGCAGTTATAAGAAACTCTTT	CAAWDGSSYKKLF	TRGV10	.	TRGJ1	14	-1	-1	23
66	2.3202998108604094E-4	TGTGCCTTGTGGGAGGTGCGAGGGGTGGAGAAACTCTTT	CALWEVRGVEKLF	TRGV9	.	TRGJ1	18	-1	-1	28
66	2.3202998108604094E-4	TGTGCCTTGTGGGAGGTGTCGGAGAAACTCTTT	CALWEVSEKLF	TRGV9	.	TRGJ1	17	-1	-1	22
65	2.2851437531201001E-4	TGTGCCTTGTGGGAGGCGACCGCAAAACAAGAGTTGGGCAAAAAAATCAAGGTATTT	CALWEATAKQELGKKIKVF	TRGV9	.	TRGJP	15	-1	-1	27
65	2.2851437531201001E-4	TGTGCTGCGTGGGATAAGTTAGCCACTGGTTGGTTCAAGATATTT	CAAWDKLATGWFKIF	TRGV10	.	TRGJP1	14	-1	-1	22
65	2.2851437531201001E-4	TGTGCCTTGTGGGAGGTGCATTCCACTGGTTGGTTCAAGATATTT	CALWEVHSTGWFKIF	TRGV9	.	TRGJP1	19	-1	-1	19
65	2.2851437531201001E-4	TGTGCCTTGTGGGAGGTGGCCAACACTGGTTGGTTCAAGATATTT	CALWEVANTGWFKIF	TRGV9	.	TRGJP1	17	-1	-1	23
65	2.2851437531201001E-4	TGTGCTGCGTGGGCTTATACCACTGGTTGGTTCAAGATATTT	CAAWAYTTGWFKIF	TRGV10	.	TRGJP1	16	-1	-1	15
65	2.2851437531201001E-4	TGTGCTGCGTGGGATTATGGCACTGGTTGGTTCAAGATATTT	CAAWDYGTGWFKIF	TRGV10	.	TRGJP1	16	-1	-1	8
65	2.2851437531201001E-4	TGTGCTGCGTGGGATTCAACTGGTTGGTTCAAGATATTT	CAAWDSTGWFKIF	TRGV10	.	TRGJP1	15	-1	-1	18
65	2.2851437531201001E-4	TGTGCCTTGTGGGAGGTGCTCCGCTATAAGAAACTCTTT	CALWEVLRYKKLF	TRGV9	.	TRGJ1	21	-1	-1	24
65	2.2851437531201001E-4	TGTGCCCCCTCTCTTTATTATAAGAAACTCTTT	CAPSLYYKKLF	TRGV9	.	TRGJ1	5	-1	-1	14
65	2.2851437531201001E-4	TGTGCCTTGTGGCTTAAGAAACTCTTT	CALWLKKLF	TRGV9	.	TRGJ1	11	-1	-1	14
65	2.2851437531201001E-4	TGTGCCCTCTTTGGTTGGAAACTCTTT	CALFGWKLF	TRGV9	.	TRGJ1	5	-1	-1	17
64	2.249987695379791E-4	TGTGCCTTGTGGGAGGTGCGTAAAGAGTTGGGCAAAAAAATCAAGGTATTT	CALWEVRKELGKKIKVF	TRGV9	.	TRGJP	18	-1	-1	22
64	2.249987695379791E-4	TGTGCTGCGTGGGATGGGTGTGGGACGGTTGGTTGGTTCAAGATATTT	CAAWDGCGTVGWFKIF	TRGV10	.	TRGJP1	14	-1	-1	29
64	2.249987695379791E-4	TGTGCCTTGTGGGAGCCGAGGGGGTTGGGCAAAAAAATCAAGGTATTT	CALWEPRGLGKKIKVF	TRGV9	.	TRGJP	14	-1	-1	23
64	2.249987695379791E-4	TGTGCCTTGTGGGAGGTGTTGCCCCAGGGTTGGTTCAAGATATTT	CALWEVLPQGWFKIF	TRGV9	.	TRGJP1	17	-1	-1	27
64	2.249987695379791E-4	TGTGCCTTGTGGGAGGTGCGGACCACTGGTTGGTTCAAGATATTT	CALWEVRTTGWFKIF	TRGV9	.	TRGJP1	18	-1	-1	21
64	2.249987695379791E-4	TGTGCCTTGTGGGAGGTGGAAAGTAGAAAGAAACTCTTT	CALWEVESRKKLF	TRGV9	.	TRGJ1	17	-1	-1	27
64	2.249987695379791E-4	TGTGCCTTGTGGGAGGTGCCGGAGAAACTCTTT	CALWEVPEKLF	TRGV9	.	TRGJ1	18	-1	-1	22
64	2.249987695379791E-4	TGTGCCTTGTGGGAGGGGGTGGTGAAACTCTTT	CALWEGVVKLF	TRGV9	.	TRGJ1	15	-1	-1	23
64	2.249987695379791E-4	TGTGCCTTGTGGGAGGAATATAAGAAACTCTTT	CALWEEYKKLF	TRGV9	.	TRGJ1	15	-1	-1	18
64	2.249987695379791E-4	TGTGCCTTGCGACATGATTATAAGAAACTCTTT	CALRHDYKKLF	TRGV9	.	TRGJ1	8	-1	-1	9
64	2.249987695379791E-4	TGTGCCTCACCCCGGGGGAAACTCTTT	CASPRGKLF	TRGV9	.	TRGJ1	6	-1	-1	17
64	2.249987695379791E-4	TGTGCTGCCCGGAGGCTCTTT	CAARRLF	TRGV10	.	TRGJ1	7	-1	-1	15
64	2.249987695379791E-4	TGTGCCTTGTGGGAGGTGCTCTTT	CALWEVLF	TRGV9	.	TRGJ1	18	-1	-1	18
64	2.249987695379791E-4	TGTGCTGCGTGGGGTTTCACTGGTTGGTTCAAGATATTT	CAAWGFTGWFKIF	TRGV10	.	TRGJP1	15	-1	-1	17
64	2.249987695379791E-4	TGTGCCTTGTGGGAGGTGCAGGGGAAACTCTTT	CALWEVQGKLF	TRGV9	.	TRGJ1	19	-1	-1	23
64	2.249987695379791E-4	TGTGCCACCTGGGATTATTATAAGAAACTCTTT	CATWDYYKKLF	TRGV4	.	TRGJ1	14	-1	-1	13
63	2.2148316376394817E-4	TGTGCCTTGTGGGCCACCCCCGGCAACGAAAAAGAGTTGGGCAAAAAAATCAAGGTATTT	CALWATPGNEKELGKKIKVF	TRGV9	.	TRGJP	12	-1	-1	31
63	2.2148316376394817E-4	TGTGCCTTGTGGGAGGTGTGGGTTGGGTTGGGCAAAAAAATCAAGGTATTT	CALWEVWVGLGKKIKVF	TRGV9	.	TRGJP	17	-1	-1	26
63	2.2148316376394817E-4	TGTGCCTTGTGGGAGGTCGGTGGTAGTGATTGGATCAAGACGTTT	CALWEVGGSDWIKTF	TRGV9	.	TRGJP2	16	-1	-1	22
63	2.2148316376394817E-4	TGTGCCTTGTGGGAGGGCAACAACAGATATTATAAGAAACTCTTT	CALWEGNNRYYKKLF	TRGV9	.	TRGJ2	18	-1	-1	27
63	2.2148316376394817E-4	TGTGCTGCGTGGGAGTATACCACTGGTTGGTTCAAGATATTT	CAAWEYTTGWFKIF	TRGV10	.	TRGJP1	16	-1	-1	8
63	2.2148316376394817E-4	TGTGCCTTGTGGGAGGTGTCGGGTTATTATAAGAAACTCTTT	CALWEVSGYYKKLF	TRGV9	.	TRGJ1	17	-1	-1	23
63	2.2148316376394817E-4	TGTGCCTTGTGGGAGGCGCGGGGTTATCGTCTCTTT	CALWEARGYRLF	TRGV9	.	TRGJ1	18	-1	-1	30
63	2.2148316376394817E-4	TGTGCCTTGTGGGAGGGTTATTATAAGAAACTCTTT	CALWEGYYKKLF	TRGV9	.	TRGJ1	15	-1	-1	17
63	2.2148316376394817E-4	TGTGCCTTGTGGGAGGTGAGTGAGAAACTCTTT	CALWEVSEKLF	TRGV9	.	TRGJ1	17	-1	-1	22
63	2.2148316376394817E-4	TGTGCCTTGTGGGAGACCTCCAAGAAACTCTTT	CALWETSKKLF	TRGV9	.	TRGJ1	14	-1	-1	21
63	2.2148316376394817E-4	TGTGCCTTCACACCTCATAAGAAACTCTTT	CAFTPHKKLF	TRGV9	.	TRGJ1	7	-1	-1	16
63	2.2148316376394817E-4	TGTGCCTTGTTCCCCTACGGGAAACTCTTT	CALFPYGKLF	TRGV9	.	TRGJ1	9	-1	-1	20
63	2.2148316376394817E-4	TGTGCCTTGTGGGAGGGAAAACTCTTT	CALWEGKLF	TRGV9	.	TRGJ1	15	-1	-1	18
62	2.1796755798991725E-4	TGTGCCTTGTGGGAGGTTAAGTGGGGGAGAAATTATTATAAGAAACTCTTT	CALWEVKWGRNYYKKLF	TRGV9	.	TRGJ1	16	-1	-1	30
62	2.1796755798991725E-4	TGTGCCTTGTGGGAGGTCGGAAGATATACCACTGGTTGGTTCAAGATATTT	CALWEVGRYTTGWFKIF	TRGV9	.	TRGJP1	16	-1	-1	23
62	2.1796755798991725E-4	TGTGCCTTGTGGGAGGTGCGGAACCATACCACTGGTTGGTTCAAGATATTT	CALWEVRNHTTGWFKIF	TRGV9	.	TRGJP1	18	-1	-1	25
62	2.1796755798991725E-4	TGTGCCTTGTGGGAGGTATCAGAGTTGGGCAAAAAAATCAAGGTATTT	CALWEVSELGKKIKVF	TRGV9	.	TRGJP	16	-1	-1	20
62	2.1796755798991725E-4	TGTGCCTTGTGGGAGGTAGAATATACCACTGGTTGGTTCAAGATATTT	CALWEVEYTTGWFKIF	TRGV9	.	TRGJP1	16	-1	-1	20
62	2.1796755798991725E-4	TGTGCCTTGTGGGAGGTGAGGCCTTATAAGAAACTCTTT	CALWEVRPYKKLF	TRGV9	.	TRGJ1	17	-1	-1	23
62	2.1796755798991725E-4	TGTGCTGCGTGGGATTGTTGGTTCAAGATATTT	CAAWDCWFKIF	TRGV10	.	TRGJP1	15	-1	-1	16
62	2.1796755798991725E-4	TGTGCTGCGTGGGGTTGGTTCAAGATATTT	CAAWGWFKIF	TRGV10	.	TRGJP1	15	-1	-1	12
62	2.1796755798991725E-4	TGTGCCTTGTGGGAGTCCCGTAAGAAACTCTTT	CALWESRKKLF	TRGV9	.	TRGJ1	14	-1	-1	20
61	2.1445195221588632E-4	TGTGCCTTGTGGGAGGTGCAAATCTCTGAGTTGGGCAAAAAAATCAAGGTATTT	CALWEVQISELGKKIKVF	TRGV9	.	TRGJP	19	-1	-1	27
61	2.1445195221588632E-4	TGTGCCTTGTGGGAGGCCATTCAAGAGTTGGGCAAAAAAATCAAGGTATTT	CALWEAIQELGKKIKVF	TRGV9	.	TRGJP	15	-1	-1	21
61	2.1445195221588632E-4	TGTGCTGCGTGGCTTTCCGCGTATACCACTGGTTGGTTCAAGATATTT	CAAWLSAYTTGWFKIF	TRGV10	.	TRGJP1	11	-1	-1	21
61	2.1445195221588632E-4	TGTGCCTTGTGGGAGGTGGGAGGGTTGGGCAAAAAAATCAAGGTATTT	CALWEVGGLGKKIKVF	TRGV9	.	TRGJP	17	-1	-1	20
61	2.1445195221588632E-4	TGTGCTGCGTGGGACCCCCGGGATTATTATAAGAAACTCTTT	CAAWDPRDYYKKLF	TRGV10	.	TRGJ1	13	-1	-1	22
61	2.1445195221588632E-4	TGTGCTGCGTGGGATATCCTTTATTATAAGAAACTCTTT	CAAWDILYYKKLF	TRGV10	.	TRGJ1	14	-1	-1	20
61	2.1445195221588632E-4	TGTGCCTTGTGGGTGAATTATTATAAGAAACTCTTT	CALWVNYYKKLF	TRGV9	.	TRGJ1	12	-1	-1	14
61	2.1445195221588632E-4	TGTGCCTTGTGGACCCTTAAGAAACTCTTT	CALWTLKKLF	TRGV9	.	TRGJ1	11	-1	-1	17
61	2.1445195221588632E-4	TGTGCCGATTATTATAAGAAACTCTTT	CADYYKKLF	TRGV9	.	TRGJ1	5	-1	-1	7
61	2.1445195221588632E-4	TGTGCTGCGTTTGAGAAACTCTTT	CAAFEKLF	TRGV10	.	TRGJ1	9	-1	-1	13
61	2.1445195221588632E-4	TGTGCCCCTGTGAAATTTGATCTCTTT	CAPVKFDLF	TRGV9	.	TRGJ1	5	-1	-1	21
61	2.1445195221588632E-4	TGTGCCTTGGAGAAACTCTTT	CALEKLF	TRGV9	.	TRGJ1	8	-1	-1	10
60	2.109363464418554E-4	TGTGCTGCGTGGGATCGCTATACCACTGGTTGGTTCAAGATATTT	CAAWDRYTTGWFKIF	TRGV10	.	TRGJP1	14	-1	-1	18
60	2.109363464418554E-4	TGTGCTGCGTGGGTTGATACCACTGGTTGGTTCAAGATATTT	CAAWVDTTGWFKIF	TRGV10	.	TRGJP1	12	-1	-1	16
60	2.109363464418554E-4	TGTGCTGCGTGGGACAATACCACTGGTTGGTTCAAGATATTT	CAAWDNTTGWFKIF	TRGV10	.	TRGJP1	13	-1	-1	16
60	2.109363464418554E-4	TGTGCTGCGTGGGATTATCATCTTTGGATCAAGACGTTT	CAAWDYHLWIKTF	TRGV10	.	TRGJP2	16	-1	-1	23
60	2.109363464418554E-4	TGTGCCACCTGGGACAGGAATTATTATAAGAAACTCTTT	CATWDRNYYKKLF	TRGV3	.	TRGJ1	17	-1	-1	17
60	2.109363464418554E-4	TGTGCTGCGTGGGATTATGAGGGTAAGAAACTCTTT	CAAWDYEGKKLF	TRGV10	.	TRGJ1	16	-1	-1	23
60	2.109363464418554E-4	TGTGCCTTGTGGGAATGGGAGAAGAAACTCTTT	CALWEWEKKLF	TRGV9	.	TRGJ1	13	-1	-1	21
60	2.109363464418554E-4	TGTGCCTTGCCTAATAAGAAACTCTTT	CALPNKKLF	TRGV9	.	TRGJ1	8	-1	-1	13
60	2.109363464418554E-4	TGTGCTGCGTGTCAACTCTTT	CAACQLF	TRGV10	.	TRGJ1	10	-1	-1	13
60	2.109363464418554E-4	TGTGCCTTCAAACTCTTT	CAFKLF	TRGV9	.	TRGJ1	7	-1	-1	9
60	2.109363464418554E-4	TGTGCCTTAAAACTCTTT	CALKLF	TRGV9	.	TRGJ1	7	-1	-1	9
60	2.109363464418554E-4	TGTGCTGCGTGTTGGTTCAAGATATTT	CAACWFKIF	TRGV10	.	TRGJP1	10	-1	-1	10
60	2.109363464418554E-4	TGTACTGCTTCTCTTCTCTTT	CTASLLF	TRGV10	.	TRGJ1	7	-1	-1	15
59	2.0742074066782448E-4	TGTGCCTTGTGGGAGGTGATAAAAGAGTTGGGCAAAAAAATCAAGGTATTT	CALWEVIKELGKKIKVF	TRGV9	.	TRGJP	17	-1	-1	22
59	2.0742074066782448E-4	TGTGCCTTGTGGGAGGTGCAGACGGGTGAGAAACTCTTT	CALWEVQTGEKLF	TRGV9	.	TRGJ1	19	-1	-1	28
59	2.0742074066782448E-4	TGTGCCTTGTGGGAGCTAGGAGGTAAGAAACTCTTT	CALWELGGKKLF	TRGV9	.	TRGJ1	14	-1	-1	23
59	2.0742074066782448E-4	TGTGCCTTGTGCGCGTATTATAAGAAACTCTTT	CALCAYYKKLF	TRGV9	.	TRGJ1	10	-1	-1	15
59	2.0742074066782448E-4	TGTGCCTTGTGGGTTTGCTATAAGAAACTCTTT	CALWVCYKKLF	TRGV9	.	TRGJ1	12	-1	-1	18
59	2.0742074066782448E-4	TGTGCCTTGTGGGAAGATTATAAGAAACTCTTT	CALWEDYKKLF	TRGV9	.	TRGJ1	13	-1	-1	16
59	2.0742074066782448E-4	TGTGCTGCGTGGGCCCTCTTT	CAAWALF	TRGV10	.	TRGJ1	12	-1	-1	15
59	2.0742074066782448E-4	TGTGCCTTGTGGGAGCTCTTT	CALWELF	TRGV9	.	TRGJ1	14	-1	-1	15
59	2.0742074066782448E-4	TGTGCCTTGTGGTCCGATAAGAAACTCTTT	CALWSDKKLF	TRGV9	.	TRGJ1	11	-1	-1	16
58	2.0390513489379356E-4	TGTGCCTTGTGGGAGGTGAACAAAAAGCGGGAAAAAGAGTTGGGCAAAAAAATCAAGGTATTT	CALWEVNKKREKELGKKIKVF	TRGV9	.	TRGJP	20	-1	-1	34
58	2.0390513489379356E-4	TGTGCCTTGTGGGAGGTGGGAACACGAGAGTTGGGCAAAAAAATCAAGGTATTT	CALWEVGTRELGKKIKVF	TRGV9	.	TRGJP	17	-1	-1	26
58	2.0390513489379356E-4	TGTGCTGCGTGGGATCCTTTTAACACTGGTTGGTTCAAGATATTT	CAAWDPFNTGWFKIF	TRGV10	.	TRGJP1	14	-1	-1	20
58	2.0390513489379356E-4	TGTGCTGCGTGGGATTGTGGCACTGGTTGGTTCAAGATATTT	CAAWDCGTGWFKIF	TRGV10	.	TRGJP1	15	-1	-1	20
58	2.0390513489379356E-4	TGTGCTGCGTGGGATTATCCCACTGGTTGGTTCAAGATATTT	CAAWDYPTGWFKIF	TRGV10	.	TRGJP1	16	-1	-1	8
58	2.0390513489379356E-4	TGTGCTGCGTCCAATACCACTGGTTGGTTCAAGATATTT	CAASNTTGWFKIF	TRGV10	.	TRGJP1	9	-1	-1	13
58	2.0390513489379356E-4	TGTGCTGCGTGGGGACGCGCTGGTTGGTTCAAGATATTT	CAAWGRAGWFKIF	TRGV10	.	TRGJP1	12	-1	-1	19
58	2.0390513489379356E-4	TGTGCTGCGTGGGATAGGGGGTGGTGGTTCAAGATATTT	CAAWDRGWWFKIF	TRGV10	.	TRGJP1	14	-1	-1	21
58	2.0390513489379356E-4	TGTGCCTTGTGGGCCCTCATGGGGTATAAGAAACTCTTT	CALWALMGYKKLF	TRGV9	.	TRGJ1	12	-1	-1	24
58	2.0390513489379356E-4	TGTGCCTTGTGGGAGGGGGAGTATTATAAGAAACTCTTT	CALWEGEYYKKLF	TRGV9	.	TRGJ1	15	-1	-1	21
58	2.0390513489379356E-4	TGTGCCTTGTGGATGAAACTCTTT	CALWMKLF	TRGV9	.	TRGJ1	11	-1	-1	14
58	2.0390513489379356E-4	TGTGCCTTGTGGGGGCGCCGATATAAGAAACTCTTT	CALWGRRYKKLF	TRGV9	.	TRGJ1	12	-1	-1	21
57	2.0038952911976263E-4	TGTGCCTTGTGGGAGGTGCTCTGGGAGTTGGGCAAAAAAATCAAGGTATTT	CALWEVLWELGKKIKVF	TRGV9	.	TRGJP	18	-1	-1	24
57	2.0038952911976263E-4	TGTGCCTTGTGGGAGGTGCGGAATGAGTTGGGCAAAAAAATCAAGGTATTT	CALWEVRNELGKKIKVF	TRGV9	.	TRGJP	18	-1	-1	24
57	2.0038952911976263E-4	TGTGCCTTGTGGGAGGGACACCAAGAGTTGGGCAAAAAAATCAAGGTATTT	CALWEGHQELGKKIKVF	TRGV9	.	TRGJP	21	-1	-1	21
57	2.0038952911976263E-4	TGTGCCTTGTGGGAGACCACCGGGGAGTTGGGCAAAAAAATCAAGGTATTT	CALWETTGELGKKIKVF	TRGV9	.	TRGJP	14	-1	-1	24
57	2.0038952911976263E-4	TGTGCCTTGTGGGAGGTTTCAGAGTTGGGCAAAAAAATCAAGGTATTT	CALWEVSELGKKIKVF	TRGV9	.	TRGJP	16	-1	-1	20
57	2.0038952911976263E-4	TGTGCCTTGTGGGAGGCCCTGGCGTTGGGCAAAAAAATCAAGGTATTT	CALWEALALGKKIKVF	TRGV9	.	TRGJP	15	-1	-1	23
57	2.0038952911976263E-4	TGTGCCTTGTGGGAGGTGCTTTCTGTCCATTATAAGAAACTCTTT	CALWEVLSVHYKKLF	TRGV9	.	TRGJ1	18	-1	-1	28
57	2.0038952911976263E-4	TGTGCTGCGTGGGCCTCCACCACTGGTTGGTTCAAGATATTT	CAAWASTTGWFKIF	TRGV10	.	TRGJP1	12	-1	-1	18
57	2.0038952911976263E-4	TGTGCTGCGTGGGACACTGGTTGGTTCAAGATATTT	CAAWDTGWFKIF	TRGV10	.	TRGJP1	13	-1	-1	14
57	2.0038952911976263E-4	TGTGCCTTGTGGGAGGTGAAGAAGAAACTCTTT	CALWEVKKKLF	TRGV9	.	TRGJ1	17	-1	-1	21
57	2.0038952911976263E-4	TGTGCCTTGTGGGAGGACCATAAGAAACTCTTT	CALWEDHKKLF	TRGV9	.	TRGJ1	15	-1	-1	19
56	1.968739233457317E-4	TGTGCCTTGTGGGAGGTAGGAAAGGTAAAGCAAGAGTTGGGCAAAAAAATCAAGGTATTT	CALWEVGKVKQELGKKIKVF	TRGV9	.	TRGJP	16	-1	-1	29
56	1.968739233457317E-4	TGTGCCTTGTGGCTCACTCAAGAGTTGGGCAAAAAAATCAAGGTATTT	CALWLTQELGKKIKVF	TRGV9	.	TRGJP	11	-1	-1	18
56	1.968739233457317E-4	TGTGCCTTGTGGGTCTATATTTTTTTGGGCAAAAAAATCAAGGTATTT	CALWVYIFLGKKIKVF	TRGV9	.	TRGJP	12	-1	-1	24
56	1.968739233457317E-4	TGTGCCTTGTGGGAGTCGCAAGAGTTGGGCAAAAAAATCAAGGTATTT	CALWESQELGKKIKVF	TRGV9	.	TRGJP	14	-1	-1	17
56	1.968739233457317E-4	TGTGCCTTGTGGGAGGTGCGTCCCGCTTGTTTGAATAAGAAACTCTTT	CALWEVRPACLNKKLF	TRGV9	.	TRGJ1	18	-1	-1	34
56	1.968739233457317E-4	TGTGCTGCGTGGGTGTTCCATACCACTGGTTGGTTCAAGATATTT	CAAWVFHTTGWFKIF	TRGV10	.	TRGJP1	12	-1	-1	19
56	1.968739233457317E-4	TGTGCTGCGTGGGACTTATATACCACTGGTTGGTTCAAGATATTT	CAAWDLYTTGWFKIF	TRGV10	.	TRGJP1	17	-1	-1	16
56	1.968739233457317E-4	TGTGCCACCTGGGACGGGCGCGCCACTGGTTGGTTCAAGATATTT	CATWDGRATGWFKIF	TRGV2	.	TRGJP1	21	-1	-1	22
56	1.968739233457317E-4	TGTGCTGCGTGGGACCCCGCCACTGGTTGGTTCAAGATATTT	CAAWDPATGWFKIF	TRGV10	.	TRGJP1	13	-1	-1	19
56	1.968739233457317E-4	TGTGCTGCGTGGGAGAATACCACTGGTTGGTTCAAGATATTT	CAAWENTTGWFKIF	TRGV10	.	TRGJP1	13	-1	-1	16
56	1.968739233457317E-4	TGTGCTGCGTGGACAGATACCACTGGTTGGTTCAAGATATTT	CAAWTDTTGWFKIF	TRGV10	.	TRGJP1	11	-1	-1	16
56	1.968739233457317E-4	TGTGCTGCGTGGGTTCACACTGGTTGGTTCAAGATATTT	CAAWVHTGWFKIF	TRGV10	.	TRGJP1	12	-1	-1	17
56	1.968739233457317E-4	TGTGCTGCGTGGGATTATAGGTATCATAAGAAACTCTTT	CAAWDYRYHKKLF	TRGV10	.	TRGJ1	16	-1	-1	21
56	1.968739233457317E-4	TGTGCTGCGTGGGATTGCGGTTATAAGAAACTCTTT	CAAWDCGYKKLF	TRGV10	.	TRGJ1	18	-1	-1	20
56	1.968739233457317E-4	TGTGCCTTGTGGGAGGTGCTGGATAAGAAACTCTTT	CALWEVLDKKLF	TRGV9	.	TRGJ1	18	-1	-1	22
56	1.968739233457317E-4	TGTGCCTTGTGGGAGGGCTGGTCGAAGAAACTCTTT	CALWEGWSKKLF	TRGV9	.	TRGJ1	15	-1	-1	24
56	1.968739233457317E-4	TGTGCTGCGTGGGATAACTATAAGAAACTCTTT	CAAWDNYKKLF	TRGV10	.	TRGJ1	17	-1	-1	18
56	1.968739233457317E-4	TGTGCTGCGTCTAAAGTGGGGGCGCTCTTT	CAASKVGALF	TRGV10	.	TRGJ1	9	-1	-1	24
56	1.968739233457317E-4	TGTGCCTTGTGGGAGGTGCAGGGGCTCTTT	CALWEVQGLF	TRGV9	.	TRGJ1	19	-1	-1	24
56	1.968739233457317E-4	TGTGCCTTGTGGGAGGTGCCTTATAAGAAACTCTTT	CALWEVPYKKLF	TRGV9	.	TRGJ1	18	-1	-1	20
55	1.933583175717008E-4	TGTGCCTTGTGGGAGGTGCAGATCGGAGAGTTGGGCAAAAAAATCAAGGTATTT	CALWEVQIGELGKKIKVF	TRGV9	.	TRGJP	19	-1	-1	26
55	1.933583175717008E-4	TGTGCTGCGTGGGATCTGAGGTCCACTGGTTGGTTCAAGATATTT	CAAWDLRSTGWFKIF	TRGV10	.	TRGJP1	14	-1	-1	22
55	1.933583175717008E-4	TGTGCCTTGTGGTTCCAAGAGTTGGGCAAAAAAATCAAGGTATTT	CALWFQELGKKIKVF	TRGV9	.	TRGJP	11	-1	-1	15
55	1.933583175717008E-4	TGTGCCTTGTGGGAGGTGCTTGGCACTGGTTGGTTCAAGATATTT	CALWEVLGTGWFKIF	TRGV9	.	TRGJP1	18	-1	-1	23
55	1.933583175717008E-4	TGTGCCTTGTGGGAGGTGCTCACCACTGGTTGGTTCAAGATATTT	CALWEVLTTGWFKIF	TRGV9	.	TRGJP1	18	-1	-1	21
55	1.933583175717008E-4	TGTGCCTTGTGGGAGGTGCTGATTGTATTTGATAAGAAACTCTTT	CALWEVLIVFDKKLF	TRGV9	.	TRGJ1	18	-1	-1	31
55	1.933583175717008E-4	TGTGCTGCGTGGGACCATACCACTGGTTGGTTCAAGATATTT	CAAWDHTTGWFKIF	TRGV10	.	TRGJP1	13	-1	-1	16
55	1.933583175717008E-4	TGTGCCTTGTGGGTTGAGTTGGGCAAAAAAATCAAGGTATTT	CALWVELGKKIKVF	TRGV9	.	TRGJP	12	-1	-1	15
55	1.933583175717008E-4	TGTGCCTTGTGGGAGGTTCACTCTGGTTGGTTCAAGATATTT	CALWEVHSGWFKIF	TRGV9	.	TRGJP1	20	-1	-1	22
55	1.933583175717008E-4	TGTGCCTTGTGGGAGGTCCTCCGGGAGTGGTTCAAGATATTT	CALWEVLREWFKIF	TRGV9	.	TRGJP1	16	-1	-1	27
55	1.933583175717008E-4	TGTGCCTTGTGGGAGCTCCGCTGTTGGTTCAAGATATTT	CALWELRCWFKIF	TRGV9	.	TRGJP1	14	-1	-1	22
55	1.933583175717008E-4	TGTGCCTTGTGGGAGGTGCATGGTTATAAGAAACTCTTT	CALWEVHGYKKLF	TRGV9	.	TRGJ1	19	-1	-1	23
55	1.933583175717008E-4	TGTGCCTTGTGGGAGCTTTATTATAAGAAACTCTTT	CALWELYYKKLF	TRGV9	.	TRGJ1	14	-1	-1	17
55	1.933583175717008E-4	TGTGCCTTGTGGGAGGTGGTATATAAGAAACTCTTT	CALWEVVYKKLF	TRGV9	.	TRGJ1	17	-1	-1	21
55	1.933583175717008E-4	TGTGCCTTGTGGGAGGGTGATAAGAAACTCTTT	CALWEGDKKLF	TRGV9	.	TRGJ1	15	-1	-1	19
55	1.933583175717008E-4	TGTGCTGCGTGGAAACTCTTT	CAAWKLF	TRGV10	.	TRGJ1	11	-1	-1	11
55	1.933583175717008E-4	TGTGCCCCGAGGCTCTTT	CAPRLF	TRGV9	.	TRGJ1	5	-1	-1	12
54	1.8984271179766987E-4	TGTGCTGCGTGGCCCGCCTGGGGTACCACTGGTTGGTTCAAGATATTT	CAAWPAWGTTGWFKIF	TRGV10	.	TRGJP1	11	-1	-1	23
54	1.8984271179766987E-4	TGTGCCTTGTGGGAGGCCTTGCCGTCCGGGGGCTATAAGAAACTCTTT	CALWEALPSGGYKKLF	TRGV9	.	TRGJ1	15	-1	-1	33
54	1.8984271179766987E-4	TGTGCCTTGTGGGAGGTTGGATTGGGCAAAAAAATCAAGGTATTT	CALWEVGLGKKIKVF	TRGV9	.	TRGJP	16	-1	-1	21
54	1.8984271179766987E-4	TGTGCTGCGTGGGATCCCTCCACTGGTTGGTTCAAGATATTT	CAAWDPSTGWFKIF	TRGV10	.	TRGJP1	14	-1	-1	19
54	1.8984271179766987E-4	TGTGCTGCGTGGATAAATACCACTGGTTGGTTCAAGATATTT	CAAWINTTGWFKIF	TRGV10	.	TRGJP1	11	-1	-1	8
54	1.8984271179766987E-4	TGTGCCTTGTGGGGTGCCGAATGGGGTTATAAGAAACTCTTT	CALWGAEWGYKKLF	TRGV9	.	TRGJ1	12	-1	-1	26
54	1.8984271179766987E-4	TGTGCCTTGTGGGATCCCGATAATTATTATAAGAAACTCTTT	CALWDPDNYYKKLF	TRGV9	.	TRGJ2	13	-1	-1	21
54	1.8984271179766987E-4	TGTGCTGCGTGGGAGTCCACTGGTTGGTTCAAGATATTT	CAAWESTGWFKIF	TRGV10	.	TRGJP1	13	-1	-1	16
54	1.8984271179766987E-4	TGTGCCTTGTGGGAGGTGCTGAATTATAAGAAACTCTTT	CALWEVLNYKKLF	TRGV9	.	TRGJ1	18	-1	-1	22
54	1.8984271179766987E-4	TGTGCCTTGTGGGAGGTGCGGCTCCATAAGAAACTCTTT	CALWEVRLHKKLF	TRGV9	.	TRGJ1	24	-1	-1	25
54	1.8984271179766987E-4	TGTGCCTTGTGGGAGTCTTATTATAAGAAACTCTTT	CALWESYYKKLF	TRGV9	.	TRGJ1	14	-1	-1	17
54	1.8984271179766987E-4	TGTGCCTTGTGGGAGGTAAATCGTGGGAAACTCTTT	CALWEVNRGKLF	TRGV9	.	TRGJ1	16	-1	-1	26
54	1.8984271179766987E-4	TGTGCCTCCGAGTCGAATTATTATAAGAAACTCTTT	CASESNYYKKLF	TRGV9	.	TRGJ1	6	-1	-1	12
54	1.8984271179766987E-4	TGTGCCTTGTGGGAGGTGTATAAGAAACTCTTT	CALWEVYKKLF	TRGV9	.	TRGJ1	17	-1	-1	18
54	1.8984271179766987E-4	TGTGCCTTGTGGGAACACTATAAGAAACTCTTT	CALWEHYKKLF	TRGV9	.	TRGJ1	13	-1	-1	18
54	1.8984271179766987E-4	TGTGCTGCCCCGGGTTGGTTCAAGATATTT	CAAPGWFKIF	TRGV10	.	TRGJP1	7	-1	-1	12
54	1.8984271179766987E-4	TGTGCCGCCTGCGGGAAGAAACTCTTT	CAACGKKLF	TRGV10	.	TRGJ1	10	-1	-1	15
54	1.8984271179766987E-4	TGTGCTGCGTGGGTGCCTGGTTGGTTCAAGATATTT	CAAWVPGWFKIF	TRGV10	.	TRGJP1	12	-1	-1	16
54	1.8984271179766987E-4	TGTGCCTTGTGGGAGGTGTGGTATAAGAAACTCTTT	CALWEVWYKKLF	TRGV9	.	TRGJ1	17	-1	-1	21
54	1.8984271179766987E-4	TGTGCCTCTAATTATTATAAGAAACTCTTT	CASNYYKKLF	TRGV9	.	TRGJ1	6	-1	-1	6
53	1.8632710602363894E-4	TGTGCCTTGTGGGAGGTGCTGGTAGGAAAGTTGGGCAAAAAAATCAAGGTATTT	CALWEVLVGKLGKKIKVF	TRGV9	.	TRGJP	18	-1	-1	28
53	1.8632710602363894E-4	TGTGCCTTGTGGGAGGTGCAGGTAGAGTTGGGCAAAAAAATCAAGGTATTT	CALWEVQVELGKKIKVF	TRGV9	.	TRGJP	19	-1	-1	23
53	1.8632710602363894E-4	TGTGCCTTGTGGGAGGTGATTGATCGTACCACTGGTTGGTTCAAGATATTT	CALWEVIDRTTGWFKIF	TRGV9	.	TRGJP1	17	-1	-1	26
53	1.8632710602363894E-4	TGTGCCTTGTGGGAGTCACTGGAGTTGGGCAAAAAAATCAAGGTATTT	CALWESLELGKKIKVF	TRGV9	.	TRGJP	14	-1	-1	21
53	1.8632710602363894E-4	TGTGCCTTGTGGGAGGTGCTCCATGCTGGTTGGTTCAAGATATTT	CALWEVLHAGWFKIF	TRGV9	.	TRGJP1	21	-1	-1	25
53	1.8632710602363894E-4	TGTGCTGCGTGGGATCGGGGCACTGGTTGGTTCAAGATATTT	CAAWDRGTGWFKIF	TRGV10	.	TRGJP1	14	-1	-1	20
53	1.8632710602363894E-4	TGTGCCTTGTGGGATGATACCACTGGTTGGTTCAAGATATTT	CALWDDTTGWFKIF	TRGV9	.	TRGJP1	13	-1	-1	8
53	1.8632710602363894E-4	TGTGCTGCGTGGGTTGCCACTGGTTGGTTCAAGATATTT	CAAWVATGWFKIF	TRGV10	.	TRGJP1	12	-1	-1	16
53	1.8632710602363894E-4	TGTGCTGCGTGGCGTCATGGTTGGTTCAAGATATTT	CAAWRHGWFKIF	TRGV10	.	TRGJP1	11	-1	-1	17
53	1.8632710602363894E-4	TGTGCCCCGGATGAGGATTATTATAAGAAACTCTTT	CAPDEDYYKKLF	TRGV9	.	TRGJ1	5	-1	-1	16
53	1.8632710602363894E-4	TGTGCTGCGTCCACTGGTTGGTTCAAGATATTT	CAASTGWFKIF	TRGV10	.	TRGJP1	9	-1	-1	10
53	1.8632710602363894E-4	TGTGCCTTTCCTGACTATTATAAGAAACTCTTT	CAFPDYYKKLF	TRGV9	.	TRGJ1	7	-1	-1	15
53	1.8632710602363894E-4	TGTGCCTTGTGGGAGCTTCTTAAGAAACTCTTT	CALWELLKKLF	TRGV9	.	TRGJ1	14	-1	-1	20
53	1.8632710602363894E-4	TGTCCGAATTATTATAAGAAACTCTTT	CPNYYKKLF	TRGV9	.	TRGJ1	2	-1	-1	4
53	1.8632710602363894E-4	TGTGCCTTGTATCGAGGGTGTTATTATAAGAAACTCTTT	CALYRGCYYKKLF	TRGV9	.	TRGJ1	9	-1	-1	20
53	1.8632710602363894E-4	TGTGCCTTGTGGTCGGATAAGAAACTCTTT	CALWSDKKLF	TRGV9	.	TRGJ1	11	-1	-1	16
52	1.8281150024960802E-4	TGTGCCTTGTGGGAGGTGCCCCTGCGGGAGTTGGGCAAAAAAATCAAGGTATTT	CALWEVPLRELGKKIKVF	TRGV9	.	TRGJP	22	-1	-1	27
52	1.8281150024960802E-4	TGTGCCTTGTGGGAGTGGCGTGCTGAGTTGGGCAAAAAAATCAAGGTATTT	CALWEWRAELGKKIKVF	TRGV9	.	TRGJP	14	-1	-1	24
52	1.8281150024960802E-4	TGTGCCTTGTGGGATTCGCAAGAGTTGGGCAAAAAAATCAAGGTATTT	CALWDSQELGKKIKVF	TRGV9	.	TRGJP	13	-1	-1	17
52	1.8281150024960802E-4	TGTGCCTTGTGGGAGAGTAAAGAGTTGGGCAAAAAAATCAAGGTATTT	CALWESKELGKKIKVF	TRGV9	.	TRGJP	14	-1	-1	19
52	1.8281150024960802E-4	TGTGCTGCGTGGGATTATAGTACCACTGGTTGGTTCAAGATATTT	CAAWDYSTTGWFKIF	TRGV10	.	TRGJP1	16	-1	-1	15
52	1.8281150024960802E-4	TGTGCCTTGTGGGAGGTACCGCCGAATTATTATAAGAAACTCTTT	CALWEVPPNYYKKLF	TRGV9	.	TRGJ1	16	-1	-1	22
52	1.8281150024960802E-4	TGTGCTGCGTGGGGGAGCACCACTGGTTGGTTCAAGATATTT	CAAWGSTTGWFKIF	TRGV10	.	TRGJP1	12	-1	-1	18
52	1.8281150024960802E-4	TGTGCCTTGTGGGCCCTCCGGAATTATTATAAGAAACTCTTT	CALWALRNYYKKLF	TRGV9	.	TRGJ1	12	-1	-1	20
52	1.8281150024960802E-4	TGTGCCTTGTGGGAGGTGCAAGGTTATTATAAGAAACTCTTT	CALWEVQGYYKKLF	TRGV9	.	TRGJ1	19	-1	-1	23
52	1.8281150024960802E-4	TGTGCCACCTGGGATAGTTTGAATTATTATAAGAAACTCTTT	CATWDSLNYYKKLF	TRGV8	.	TRGJ1	16	-1	-1	13
52	1.8281150024960802E-4	TGTGCTGCGTGGGACCACAATTATTATAAGAAACTCTTT	CAAWDHNYYKKLF	TRGV10	.	TRGJ1	13	-1	-1	18
52	1.8281150024960802E-4	TGTGCCTTGTGGGACCCGAGATATTATAAGAAACTCTTT	CALWDPRYYKKLF	TRGV9	.	TRGJ1	13	-1	-1	21
52	1.8281150024960802E-4	TGTGCCTTGTGGGAGGTGGGAGATTATAAGAAACTCTTT	CALWEVGDYKKLF	TRGV9	.	TRGJ1	17	-1	-1	22
52	1.8281150024960802E-4	TGTGCTGCGTGGGACCTTGGTTGGTTCAAGATATTT	CAAWDLGWFKIF	TRGV10	.	TRGJP1	13	-1	-1	17
52	1.8281150024960802E-4	TGTGCTGCGTGGGATTACTATAAGAAACTCTTT	CAAWDYYKKLF	TRGV10	.	TRGJ1	17	-1	-1	13
52	1.8281150024960802E-4	TGTGCCCGCTATTATTATAAGAAACTCTTT	CARYYYKKLF	TRGV9	.	TRGJ1	5	-1	-1	10
51	1.792958944755771E-4	TGTGCCTTGTGGGAGGTAGAAAGATCTCAAGAGTTGGGCAAAAAAATCAAGGTATTT	CALWEVERSQELGKKIKVF	TRGV9	.	TRGJP	16	-1	-1	27
51	1.792958944755771E-4	TGTGCCTTGTGGGAGGGAGTCGGGGAGTTGGGCAAAAAAATCAAGGTATTT	CALWEGVGELGKKIKVF	TRGV9	.	TRGJP	15	-1	-1	24
51	1.792958944755771E-4	TGTGCCTTGTGGGGGTGTACCGAGTTGGGCAAAAAAATCAAGGTATTT	CALWGCTELGKKIKVF	TRGV9	.	TRGJP	20	-1	-1	21
51	1.792958944755771E-4	TGTGCCTTGTGGGAGCCACGGGAGTTGGGCAAAAAAATCAAGGTATTT	CALWEPRELGKKIKVF	TRGV9	.	TRGJP	14	-1	-1	21
51	1.792958944755771E-4	TGTGCCTTGTGGGAGGTGCACGGGTTGGGCAAAAAAATCAAGGTATTT	CALWEVHGLGKKIKVF	TRGV9	.	TRGJP	20	-1	-1	17
51	1.792958944755771E-4	TGTGCTGCGTGGGATTGTCTGGCCACTGGTTGGTTCAAGATATTT	CAAWDCLATGWFKIF	TRGV10	.	TRGJP1	15	-1	-1	22
51	1.792958944755771E-4	TGTGCCTTGTGGGGCGCAAGTGAGGATTATTATAAGAAACTCTTT	CALWGASEDYYKKLF	TRGV9	.	TRGJ1	12	-1	-1	25
51	1.792958944755771E-4	TGTGCCTTGTGGGGACACATACCGGGTTATTATAAGAAACTCTTT	CALWGHIPGYYKKLF	TRGV9	.	TRGJ1	12	-1	-1	26
51	1.792958944755771E-4	TGTGCCTTGTGGGAGGTGCAACGGACACGATATAAGAAACTCTTT	CALWEVQRTRYKKLF	TRGV9	.	TRGJ1	19	-1	-1	30
51	1.792958944755771E-4	TGTGCCTTGTGGGTGAATACCACTGGTTGGTTCAAGATATTT	CALWVNTTGWFKIF	TRGV9	.	TRGJP1	12	-1	-1	16
51	1.792958944755771E-4	TGTGCCTTGTGGGAGGTGAGAGCAGGGAAGAAACTCTTT	CALWEVRAGKKLF	TRGV9	.	TRGJ1	17	-1	-1	27
51	1.792958944755771E-4	TGTGCTGCGTGGGACGCCAAGTTGTTCAAGATATTT	CAAWDAKLFKIF	TRGV10	.	TRGJP1	13	-1	-1	20
51	1.792958944755771E-4	TGTGCCTTGTGGGAGGTGTCTTATAAGAAACTCTTT	CALWEVSYKKLF	TRGV9	.	TRGJ1	17	-1	-1	20
51	1.792958944755771E-4	TGTGCCTTGTGGGAGGGATATTATAAGAAACTCTTT	CALWEGYYKKLF	TRGV9	.	TRGJ1	15	-1	-1	18
51	1.792958944755771E-4	TGTGCTGCGTGGGATTGCTATAAGAAACTCTTT	CAAWDCYKKLF	TRGV10	.	TRGJ1	15	-1	-1	18
51	1.792958944755771E-4	TGTGCTGCGTGGGATGGTTGGTTCAAGATATTT	CAAWDGWFKIF	TRGV10	.	TRGJP1	14	-1	-1	14
51	1.792958944755771E-4	TGTGCCTTGTGGGATGATTATAAGAAACTCTTT	CALWDDYKKLF	TRGV9	.	TRGJ1	13	-1	-1	13
51	1.792958944755771E-4	TGTGCCTTGTGGGAGGTCTATAAGAAACTCTTT	CALWEVYKKLF	TRGV9	.	TRGJ1	16	-1	-1	18
51	1.792958944755771E-4	TGTGCCACCTGGGGACTTCCAGCCGGGATATTT	CATWGLPAGIF	TRGV4	.	TRGJP1	12	-1	-1	26
51	1.792958944755771E-4	TGTGCTGCGTCGGGGTTCAAGATATTT	CAASGFKIF	TRGV10	.	TRGJP1	16	-1	-1	13
51	1.792958944755771E-4	TGTGCTGCGTGGGATTATGCTGGTTGGTTCAAGATATTT	CAAWDYAGWFKIF	TRGV10	.	TRGJP1	16	-1	-1	19
51	1.792958944755771E-4	TGTGCCTTGTGGGAGGTGAGTTATTATAAGAAACTCTTT	CALWEVSYYKKLF	TRGV9	.	TRGJ1	17	-1	-1	17
51	1.792958944755771E-4	TGTGCCACCTGGGACCCCACTGGTTGGTTCAAGATATTT	CATWDPTGWFKIF	TRGV8	.	TRGJP1	13	-1	-1	16
51	1.792958944755771E-4	TGTGCCTTGTGGGAGCGCCATTATAAGAAACTCTTT	CALWERHYKKLF	TRGV9	.	TRGJ1	14	-1	-1	19
50	1.7578028870154615E-4	TGTGCTGCGTGGGATTTAAAGGCAGGGACCACTGGTTGGTTCAAGATATTT	CAAWDLKAGTTGWFKIF	TRGV10	.	TRGJP1	15	-1	-1	27
50	1.7578028870154615E-4	TGTGCCTTGTGGGAGGACGGCAAAGAGTTGGGCAAAAAAATCAAGGTATTT	CALWEDGKELGKKIKVF	TRGV9	.	TRGJP	15	-1	-1	18
50	1.7578028870154615E-4	TGTGCCTTGTGGGAGGATGTATATAGTAGTGATTGGATCAAGACGTTT	CALWEDVYSSDWIKTF	TRGV9	.	TRGJP2	15	-1	-1	19
50	1.7578028870154615E-4	TGTGCTGCGTGGGATTTAACCCTCACTGGTTGGTTCAAGATATTT	CAAWDLTLTGWFKIF	TRGV10	.	TRGJP1	15	-1	-1	23
50	1.7578028870154615E-4	TGTGCCTTGTGGGAGGGAATACGTCTGGGATATAAGAAACTCTTT	CALWEGIRLGYKKLF	TRGV9	.	TRGJ1	15	-1	-1	30
50	1.7578028870154615E-4	TGTGCCTTGCTCCCTCAGGTGGGCAAAAAAATCAAGGTATTT	CALLPQVGKKIKVF	TRGV9	.	TRGJP	8	-1	-1	16
50	1.7578028870154615E-4	TGTGCCACCTGGGACAGGCCGTGGGTATATAAGAAACTCTTT	CATWDRPWVYKKLF	TRGV3	.	TRGJ1	19	-1	-1	27
50	1.7578028870154615E-4	TGTGCTGCGTGGGAGCCTTACGGTTGGTTCAAGATATTT	CAAWEPYGWFKIF	TRGV10	.	TRGJP1	13	-1	-1	21
50	1.7578028870154615E-4	TGTGCCTTGTGGGAGGTGGGTTATTATAAGAAACTCTTT	CALWEVGYYKKLF	TRGV9	.	TRGJ1	17	-1	-1	20
50	1.7578028870154615E-4	TGTGCCCCCAAACCGGGCCATTATAAGAAACTCTTT	CAPKPGHYKKLF	TRGV9	.	TRGJ1	5	-1	-1	19
50	1.7578028870154615E-4	TGTGCCCCCAGTGCAGGAAAGAAACTCTTT	CAPSAGKKLF	TRGV9	.	TRGJ1	5	-1	-1	18
49	1.7226468292751523E-4	TGTGCTTTGTGGGAGGTGCGGAACCATACCACTGGTTGGTTCAAGATATTT	CALWEVRNHTTGWFKIF	TRGV9	.	TRGJP1	18	-1	-1	25
49	1.7226468292751523E-4	TGTGCTGCGTGGGATTATGTTTCCGGTACCACTGGTTGGTTCAAGATATTT	CAAWDYVSGTTGWFKIF	TRGV10	.	TRGJP1	19	-1	-1	26
49	1.7226468292751523E-4	TGTGCCTTGTGGGAGGTGCATAAAGAGTTGGGCAAAAAAATCAAGGTATTT	CALWEVHKELGKKIKVF	TRGV9	.	TRGJP	19	-1	-1	22
49	1.7226468292751523E-4	TGTGCCTTGTGGGAGGCTATACAAGAGTTGGGCAAAAAAATCAAGGTATTT	CALWEAIQELGKKIKVF	TRGV9	.	TRGJP	15	-1	-1	21
49	1.7226468292751523E-4	TGTGCTGCGTGGGATCTTAGGCCCTCCGATGGTTGGTTCAAGATATTT	CAAWDLRPSDGWFKIF	TRGV10	.	TRGJP1	14	-1	-1	29
49	1.7226468292751523E-4	TGTGCCTTGTGGGCGGTCCGGGAGTTGGGCAAAAAAATCAAGGTATTT	CALWAVRELGKKIKVF	TRGV9	.	TRGJP	16	-1	-1	21
49	1.7226468292751523E-4	TGTGCCTTGTGGGAGGTGCACCTGTTGGGCAAAAAAATCAAGGTATTT	CALWEVHLLGKKIKVF	TRGV9	.	TRGJP	22	-1	-1	23
49	1.7226468292751523E-4	TGTGCCTTGTGGGAATTTCCCGAGTTGGGCAAAAAAATCAAGGTATTT	CALWEFPELGKKIKVF	TRGV9	.	TRGJP	13	-1	-1	21
49	1.7226468292751523E-4	TGTGCTGCGTGTTCTCAGTCGTCCACTGGTTGGTTCAAGATATTT	CAACSQSSTGWFKIF	TRGV10	.	TRGJP1	10	-1	-1	22
49	1.7226468292751523E-4	TGTGCCTTGTGGGATACGGAGTTGGGCAAAAAAATCAAGGTATTT	CALWDTELGKKIKVF	TRGV9	.	TRGJP	13	-1	-1	18
49	1.7226468292751523E-4	TGTGCCTTGTGGGAGAATATTAGTAGTGATTGGATCAAGACGTTT	CALWENISSDWIKTF	TRGV9	.	TRGJP2	14	-1	-1	16
49	1.7226468292751523E-4	TGTGCTGCGTGGGATAGTACCACTGGTTGGTTCAAGATATTT	CAAWDSTTGWFKIF	TRGV10	.	TRGJP1	14	-1	-1	8
49	1.7226468292751523E-4	TGTGCCTTGTGGGAGCCGCTCGCATATTATAAGAAACTCTTT	CALWEPLAYYKKLF	TRGV9	.	TRGJ1	14	-1	-1	24
49	1.7226468292751523E-4	TGTGCCTTGTGGGAGGTGGGTCGATATTATAAGAAACTCTTT	CALWEVGRYYKKLF	TRGV9	.	TRGJ1	17	-1	-1	24
49	1.7226468292751523E-4	TGTGCTGCGTGGGATTATACTGGTTGGTTCAAGATATTT	CAAWDYTGWFKIF	TRGV10	.	TRGJP1	16	-1	-1	18
49	1.7226468292751523E-4	TGTGCCTTGCCGGCTTATTTGCATTATAAGAAACTCTTT	CALPAYLHYKKLF	TRGV9	.	TRGJ1	8	-1	-1	22
49	1.7226468292751523E-4	TGTGCTGCGTGGGATTATTATTATAAGAAACTCTTT	CAAWDYYYKKLF	TRGV10	.	TRGJ1	16	-1	-1	16
49	1.7226468292751523E-4	TGTGCTGCGTGGGAGAATTATTATAAGAAACTCTTT	CAAWENYYKKLF	TRGV10	.	TRGJ1	13	-1	-1	14
49	1.7226468292751523E-4	TGTGCCTTGTGGGAGGTGCTCTATAAGAAACTCTTT	CALWEVLYKKLF	TRGV9	.	TRGJ1	18	-1	-1	21
49	1.7226468292751523E-4	TGTGCCTTGTGGGAGGAGGGTAAGAAACTCTTT	CALWEEGKKLF	TRGV9	.	TRGJ1	15	-1	-1	20
49	1.7226468292751523E-4	TGTGCTGCGTGGAGGGGGAAACTCTTT	CAAWRGKLF	TRGV10	.	TRGJ1	11	-1	-1	17
49	1.7226468292751523E-4	TGTGCTGCGCGCAAACTCTTT	CAARKLF	TRGV10	.	TRGJ1	8	-1	-1	12
49	1.7226468292751523E-4	TGTGCTGCGTGGGATCCTACCACTGGTTGGTTCAAGATATTT	CAAWDPTTGWFKIF	TRGV10	.	TRGJP1	14	-1	-1	17
49	1.7226468292751523E-4	TGTGCCTTGTGGGAGGTGCGTTTCCCTTGGAAGAAACTCTTT	CALWEVRFPWKKLF	TRGV9	.	TRGJ1	18	-1	-1	30
49	1.7226468292751523E-4	TGTGCTGCGTGGGGAACCACTGGTTGGTTCAAGATATTT	CAAWGTTGWFKIF	TRGV10	.	TRGJP1	12	-1	-1	15
49	1.7226468292751523E-4	TGTGCTGCGTGGGATTATTTGGGTTGGTTCAAGATATTT	CAAWDYLGWFKIF	TRGV10	.	TRGJP1	16	-1	-1	21
49	1.7226468292751523E-4	TGTGCTGCCAGCCCCACTGGTTGGTTCAAGATATTT	CAASPTGWFKIF	TRGV10	.	TRGJP1	7	-1	-1	13
48	1.687490771534843E-4	TGTGCTGCGTGGGATTATACCGTGGGGGGCCCCACTGGTTGGTTCAAGATATTT	CAAWDYTVGGPTGWFKIF	TRGV10	.	TRGJP1	16	-1	-1	31
48	1.687490771534843E-4	TGTGCCTTGTGGGAGGCCCACGGCCGGGCGTTGGGCAAAAAAATCAAGGTATTT	CALWEAHGRALGKKIKVF	TRGV9	.	TRGJP	15	-1	-1	29
48	1.687490771534843E-4	TGTGCCTTGTGGGAGCCGACGGGAGAGTTGGGCAAAAAAATCAAGGTATTT	CALWEPTGELGKKIKVF	TRGV9	.	TRGJP	14	-1	-1	23
48	1.687490771534843E-4	TGTGCCTTGTGGGGAGCGCAAGAGTTGGGCAAAAAAATCAAGGTATTT	CALWGAQELGKKIKVF	TRGV9	.	TRGJP	12	-1	-1	17
48	1.687490771534843E-4	TGTGCCTTGTGGGAGTCTCGTGAGTTGGGCAAAAAAATCAAGGTATTT	CALWESRELGKKIKVF	TRGV9	.	TRGJP	14	-1	-1	21
48	1.687490771534843E-4	TGTGCCTTGTGGGAGGTACCTGACGCCCCTTATTATAAGAAACTCTTT	CALWEVPDAPYYKKLF	TRGV9	.	TRGJ1	16	-1	-1	29
48	1.687490771534843E-4	TGTGCTGCGTGGGGCTCCCGTACCACTGGTTGGTTCAAGATATTT	CAAWGSRTTGWFKIF	TRGV10	.	TRGJP1	12	-1	-1	20
48	1.687490771534843E-4	TGTGCTGCGTGGGATCCCCATACCACTGGTTGGTTCAAGATATTT	CAAWDPHTTGWFKIF	TRGV10	.	TRGJP1	14	-1	-1	19
48	1.687490771534843E-4	TGTGCCTTGTGGGAGGTGGCGTACTTAGATTATAAGAAACTCTTT	CALWEVAYLDYKKLF	TRGV9	.	TRGJ1	17	-1	-1	28
48	1.687490771534843E-4	TGTGCCTTGTGGGAGGTATATGTGGGCAAAAAAATCAAGGTATTT	CALWEVYVGKKIKVF	TRGV9	.	TRGJP	16	-1	-1	22
48	1.687490771534843E-4	TGTGCCTTGTGGGAGACAGAGTTGGGCAAAAAAATCAAGGTATTT	CALWETELGKKIKVF	TRGV9	.	TRGJP	14	-1	-1	17
48	1.687490771534843E-4	TGTGCTGCGTGGGATTCGGATATTCGTTGGTTCAAGATATTT	CAAWDSDIRWFKIF	TRGV10	.	TRGJP1	15	-1	-1	25
48	1.687490771534843E-4	TGTGCTGCGTGGGACGACATCACTGGTTGGTTCAAGATATTT	CAAWDDITGWFKIF	TRGV10	.	TRGJP1	13	-1	-1	20
48	1.687490771534843E-4	TGTGCCTTGTGGGAGTCCCGTCCCCACTATAAGAAACTCTTT	CALWESRPHYKKLF	TRGV9	.	TRGJ1	14	-1	-1	27
48	1.687490771534843E-4	TGTGCCTTGTGGGAGGTGCATAAGTATTATAAGAAACTCTTT	CALWEVHKYYKKLF	TRGV9	.	TRGJ1	19	-1	-1	21
48	1.687490771534843E-4	TGTGCTGCGTGGGATCTTACTGGTTGGTTCAAGATATTT	CAAWDLTGWFKIF	TRGV10	.	TRGJP1	14	-1	-1	18
48	1.687490771534843E-4	TGTGCCTTTCAAGAGTTGGGCAAAAAAATCAAGGTATTT	CAFQELGKKIKVF	TRGV9	.	TRGJP	7	-1	-1	9
48	1.687490771534843E-4	TGTGCTGCGTGGGATTATCGTTGGTTCAAGATATTT	CAAWDYRWFKIF	TRGV10	.	TRGJP1	20	-1	-1	19
48	1.687490771534843E-4	TGTGCTGCGCTCAACTCAAAGTATAAGAAACTCTTT	CAALNSKYKKLF	TRGV10	.	TRGJ1	8	-1	-1	21
48	1.687490771534843E-4	TGTGCTGCGGCTGACACTGGTTGGTTCAAGATATTT	CAAADTGWFKIF	TRGV10	.	TRGJP1	8	-1	-1	14
48	1.687490771534843E-4	TGTGCCTTGTGGGAGGTCCATTATAAGAAACTCTTT	CALWEVHYKKLF	TRGV9	.	TRGJ1	19	-1	-1	19
48	1.687490771534843E-4	TGTGCCTTGTGGGAGGTGCAGTATAAGAAACTCTTT	CALWEVQYKKLF	TRGV9	.	TRGJ1	19	-1	-1	21
48	1.687490771534843E-4	TGTGCCACCTGGGACAGGCCCAGTAAGAAACTCTTT	CATWDRPSKKLF	TRGV5	.	TRGJ1	19	-1	-1	23
48	1.687490771534843E-4	TGTGCCTTGTGGGAGAGTTATAAGAAACTCTTT	CALWESYKKLF	TRGV9	.	TRGJ1	14	-1	-1	17
48	1.687490771534843E-4	TGTGCCTTGCCGAATTATTATAAGAAACTCTTT	CALPNYYKKLF	TRGV9	.	TRGJ1	8	-1	-1	10
48	1.687490771534843E-4	TGTGCCCCCCCTCCAAAAGATAAGAAACTCTTT	CAPPPKDKKLF	TRGV9	.	TRGJ1	5	-1	-1	19
48	1.687490771534843E-4	TGTGCTGCGTGGGGTTATAAGAAACTCTTT	CAAWGYKKLF	TRGV10	.	TRGJ1	16	-1	-1	14
48	1.687490771534843E-4	TGTGCCTTGTGGGAGCATAAGAAACTCTTT	CALWEHKKLF	TRGV9	.	TRGJ1	14	-1	-1	16
48	1.687490771534843E-4	TCGACAAGGGGTTATAAGAAACTCTTT	STRGYKKLF	TRGV9	.	TRGJ1	0	-1	-1	11
48	1.687490771534843E-4	TGTGCCTTGTGTATAAGGACCACTGGTTGGTTCAAGATATTT	CALCIRTTGWFKIF	TRGV9	.	TRGJP1	10	-1	-1	18
48	1.687490771534843E-4	TGTGCCTTGTGGGAGGCACCAGGTTATTATAAGAAACTCTTT	CALWEAPGYYKKLF	TRGV9	.	TRGJ1	15	-1	-1	23
48	1.687490771534843E-4	TGTGCCTTGTATTATAAGAAACTCTTT	CALYYKKLF	TRGV9	.	TRGJ1	9	-1	-1	9
47	1.6523347137945338E-4	TGTGCCTTGTGGGAGGTGCAAAATGCAGAGTTGGGCAAAAAAATCAAGGTATTT	CALWEVQNAELGKKIKVF	TRGV9	.	TRGJP	19	-1	-1	26
47	1.6523347137945338E-4	TGTGCCTTGTGGGAGGGGACTAAAGAGTTGGGCAAAAAAATCAAGGTATTT	CALWEGTKELGKKIKVF	TRGV9	.	TRGJP	15	-1	-1	22
47	1.6523347137945338E-4	TGTGCCTTGTGGGAGGTTTTGGAGTTGGGCAAAAAAATCAAGGTATTT	CALWEVLELGKKIKVF	TRGV9	.	TRGJP	16	-1	-1	21
47	1.6523347137945338E-4	TGTGCCTTGTGGGAGGTGCGGGATACCACTGGTTGGTTCAAGATATTT	CALWEVRDTTGWFKIF	TRGV9	.	TRGJP1	18	-1	-1	22
47	1.6523347137945338E-4	TGTGCCTTGTGGGAGGTGATCTCGTTGGGCAAAAAAATCAAGGTATTT	CALWEVISLGKKIKVF	TRGV9	.	TRGJP	17	-1	-1	23
47	1.6523347137945338E-4	TGTGCCTTGTGGGAGGTGATGTGGGCCACTGGTTGGTTCAAGATATTT	CALWEVMWATGWFKIF	TRGV9	.	TRGJP1	17	-1	-1	25
47	1.6523347137945338E-4	TGTGCCTTGTGGGAGGGGGATTTAGTCAATGATTGGATCAAGACGTTT	CALWEGDLVNDWIKTF	TRGV9	.	TRGJP2	15	-1	-1	19
47	1.6523347137945338E-4	TGTGCCTTGTGGGAGGTGAATGCCACTGGTTGGTTCAAGATATTT	CALWEVNATGWFKIF	TRGV9	.	TRGJP1	17	-1	-1	19
47	1.6523347137945338E-4	TGTGCTGCGTGGGATTGGGTCACTGGTTGGTTCAAGATATTT	CAAWDWVTGWFKIF	TRGV10	.	TRGJP1	15	-1	-1	20
47	1.6523347137945338E-4	TGTGCCTTGTGGGAGGTGCTTGGTAGTTATAAGAAACTCTTT	CALWEVLGSYKKLF	TRGV9	.	TRGJ1	18	-1	-1	26
47	1.6523347137945338E-4	TGTGCCTTGTGGGAGGTGCATGTGACGGTTAAGAAACTCTTT	CALWEVHVTVKKLF	TRGV9	.	TRGJ1	19	-1	-1	29
47	1.6523347137945338E-4	TGTGCCTTGTGGGAGGTGCACCACCATTATAAGAAACTCTTT	CALWEVHHHYKKLF	TRGV9	.	TRGJ1	24	-1	-1	25
47	1.6523347137945338E-4	TGTGCTGCGTGGGACCGAGGAGGTTGGTTCAAGATATTT	CAAWDRGGWFKIF	TRGV10	.	TRGJP1	13	-1	-1	21
47	1.6523347137945338E-4	TGTGCTGCGTGGGAGCGGAATTATTATAAGAAACTCTTT	CAAWERNYYKKLF	TRGV10	.	TRGJ1	13	-1	-1	17
47	1.6523347137945338E-4	TGTGCCTTGTGGGGGTTGGGCAAAAAAATCAAGGTATTT	CALWGLGKKIKVF	TRGV9	.	TRGJP	15	-1	-1	14
47	1.6523347137945338E-4	TGTGCCTTGTGGGAGCCCTTGAGGTATAAGAAACTCTTT	CALWEPLRYKKLF	TRGV9	.	TRGJ1	14	-1	-1	24
47	1.6523347137945338E-4	TGTGCTGCGTGGGGTCAGGGATGGTTCAAGATATTT	CAAWGQGWFKIF	TRGV10	.	TRGJP1	12	-1	-1	18
47	1.6523347137945338E-4	TGTGCTGCGTGGGATTTCGGTTATAAGAAACTCTTT	CAAWDFGYKKLF	TRGV10	.	TRGJ1	18	-1	-1	20
47	1.6523347137945338E-4	TGTGCCTTGTGGGAGCCCCTTTATAAGAAACTCTTT	CALWEPLYKKLF	TRGV9	.	TRGJ1	14	-1	-1	20
47	1.6523347137945338E-4	TGTGCCTTGTGGGAGGGGTATTATAAGAAACTCTTT	CALWEGYYKKLF	TRGV9	.	TRGJ1	15	-1	-1	18
47	1.6523347137945338E-4	TGTGCTTCGGTGACTGGTTGGTTCAAGATATTT	CASVTGWFKIF	TRGV10	.	TRGJP1	8	-1	-1	12
47	1.6523347137945338E-4	TGTGCTGCGTTCACTGGTTGGTTCAAGATATTT	CAAFTGWFKIF	TRGV10	.	TRGJP1	9	-1	-1	11
47	1.6523347137945338E-4	TGTGCCTTGTGGGAGGTGAGGGATTATTATAAGAAACTCTTT	CALWEVRDYYKKLF	TRGV9	.	TRGJ1	17	-1	-1	22
46	1.6171786560542246E-4	TGTGCCTTGTGGGAGGTGCTGGCAATTCGTACCACTGGTTGGTTCAAGATATTT	CALWEVLAIRTTGWFKIF	TRGV9	.	TRGJP1	18	-1	-1	29
46	1.6171786560542246E-4	TGTGCCTTGTGGGACACGAGGGTCGAGTTGGGCAAAAAAATCAAGGTATTT	CALWDTRVELGKKIKVF	TRGV9	.	TRGJP	13	-1	-1	24
46	1.6171786560542246E-4	TGTGCTGCGTGGGATTTGTCCTATACCACTGGTTGGTTCAAGATATTT	CAAWDLSYTTGWFKIF	TRGV10	.	TRGJP1	15	-1	-1	21
46	1.6171786560542246E-4	TGTGCTGCGTGGGATCCCCCTAATACCACTGGTTGGTTCAAGATATTT	CAAWDPPNTTGWFKIF	TRGV10	.	TRGJP1	14	-1	-1	22
46	1.6171786560542246E-4	TGTGCCTTGTGGGAGGTCCTAAAGTTGGGCAAAAAAATCAAGGTATTT	CALWEVLKLGKKIKVF	TRGV9	.	TRGJP	16	-1	-1	22
46	1.6171786560542246E-4	TGTGCCTTGTGGGAGGTGCCCGTGTTGGGCAAAAAAATCAAGGTATTT	CALWEVPVLGKKIKVF	TRGV9	.	TRGJP	18	-1	-1	23
46	1.6171786560542246E-4	TGTGCCTTGTGGGAGGCCGGAGAGTTGGGCAAAAAAATCAAGGTATTT	CALWEAGELGKKIKVF	TRGV9	.	TRGJP	15	-1	-1	20
46	1.6171786560542246E-4	TGTGCCTTGTGGCCGCGAGAGTTGGGCAAAAAAATCAAGGTATTT	CALWPRELGKKIKVF	TRGV9	.	TRGJP	11	-1	-1	14
46	1.6171786560542246E-4	TGTGCCACCTGGGATAGGCGAGGGAGTGGTTGGTTCAAGATATTT	CATWDRRGSGWFKIF	TRGV8	.	TRGJP1	18	-1	-1	26
46	1.6171786560542246E-4	TGTGCTGCGTGGGATCATAGCACTGGTTGGTTCAAGATATTT	CAAWDHSTGWFKIF	TRGV10	.	TRGJP1	14	-1	-1	8
46	1.6171786560542246E-4	TGTGCCTTGTGGGAGTCCCCCCGTTATTATAAGAAACTCTTT	CALWESPRYYKKLF	TRGV9	.	TRGJ1	14	-1	-1	23
46	1.6171786560542246E-4	TGTGCCTTGTGGGAGGTGCCCAATTATTATAAGAAACTCTTT	CALWEVPNYYKKLF	TRGV9	.	TRGJ1	18	-1	-1	21
46	1.6171786560542246E-4	TGTGCCTTGTGGGAGGTGCCGAATTATTATAAGAAACTCTTT	CALWEVPNYYKKLF	TRGV9	.	TRGJ1	18	-1	-1	19
46	1.6171786560542246E-4	TGTGCCTTGTGGGAGGTGCATTTCGGGTATAAGAAACTCTTT	CALWEVHFGYKKLF	TRGV9	.	TRGJ1	19	-1	-1	27
46	1.6171786560542246E-4	TGTGCCTTGTGGGAGGTGCAGCGTTATTATAAGAAACTCTTT	CALWEVQRYYKKLF	TRGV9	.	TRGJ1	19	-1	-1	23
46	1.6171786560542246E-4	TGTGCTGCGTGGGACCCGACTGGTTGGTTCAAGATATTT	CAAWDPTGWFKIF	TRGV10	.	TRGJP1	13	-1	-1	18
46	1.6171786560542246E-4	TGTGCCTTGTGGGAGGTGCTTTATTATAAGAAACTCTTT	CALWEVLYYKKLF	TRGV9	.	TRGJ1	18	-1	-1	20
46	1.6171786560542246E-4	TGTGCCTTGTGGGAGGTGGAGCGTTATAAGAAACTCTTT	CALWEVERYKKLF	TRGV9	.	TRGJ1	17	-1	-1	23
46	1.6171786560542246E-4	TGTGCCTTGTGGGAAGAGAGCGATTATAAGAAACTCTTT	CALWEESDYKKLF	TRGV9	.	TRGJ1	13	-1	-1	22
46	1.6171786560542246E-4	TGTGCCACCTGGGATGGGAGTTATTATAAGAAACTCTTT	CATWDGSYYKKLF	TRGV4	.	TRGJ1	17	-1	-1	17
46	1.6171786560542246E-4	TGTGCCACCTGGGACGTACCTGGGTGGATCAAGACGTTT	CATWDVPGWIKTF	TRGV3	.	TRGJP2	14	-1	-1	24
46	1.6171786560542246E-4	TGTGCTGCGTGGCCGACTGGTTGGTTCAAGATATTT	CAAWPTGWFKIF	TRGV10	.	TRGJP1	11	-1	-1	15
46	1.6171786560542246E-4	TGTGCCTTGTGGGAGGTGGATTATAAGAAACTCTTT	CALWEVDYKKLF	TRGV9	.	TRGJ1	17	-1	-1	19
46	1.6171786560542246E-4	TGTGCCACCTGGGACAGTTATTATAAGAAACTCTTT	CATWDSYYKKLF	TRGV3	.	TRGJ1	16	-1	-1	17
46	1.6171786560542246E-4	TGTGCTGCGTGGGATTGCGAGTTCAAGATATTT	CAAWDCEFKIF	TRGV10	.	TRGJP1	18	-1	-1	20
46	1.6171786560542246E-4	TGTGCTGCGCCCATTGGTTGGTTCAAGATATTT	CAAPIGWFKIF	TRGV10	.	TRGJP1	8	-1	-1	10
46	1.6171786560542246E-4	TGTGCCTTGTGGGAGGTGTTTAAGAAACTCTTT	CALWEVFKKLF	TRGV9	.	TRGJ1	17	-1	-1	20
46	1.6171786560542246E-4	TGTGCTGCGTGGGATCAAGGGGAACTCTTT	CAAWDQGELF	TRGV10	.	TRGJ1	14	-1	-1	22
45	1.5820225983139154E-4	TGTGCTGCGTGGGATCCACCACGGCTATGGTGTACTGATACCACTGGTTGGTTCAAGATATTT	CAAWDPPRLWCTDTTGWFKIF	TRGV10	.	TRGJP1	14	-1	-1	37
45	1.5820225983139154E-4	TGTGCCTTGTGGGGAGGTGGAGGGGTCGGGAGTTTCAAAAAAATCAAGGTATTT	CALWGGGGVGSFKKIKVF	TRGV9	.	TRGJP	18	-1	-1	35
45	1.5820225983139154E-4	TGTGCCTTGTGGGAGGTGCATAGTCGGGAGTTGGGCAAAAAAATCAAGGTATTT	CALWEVHSRELGKKIKVF	TRGV9	.	TRGJP	19	-1	-1	27
45	1.5820225983139154E-4	TGTGCCTTGTGGGAGGTCCGAGGAGAGTTGGGCAAAAAAATCAAGGTATTT	CALWEVRGELGKKIKVF	TRGV9	.	TRGJP	16	-1	-1	23
45	1.5820225983139154E-4	TGTGCCTTGTGGGAGGTGCTCCATGGGTTGGGCAAAAAAATCAAGGTATTT	CALWEVLHGLGKKIKVF	TRGV9	.	TRGJP	21	-1	-1	26
45	1.5820225983139154E-4	TGTGCCTTGTGGGAGGCCCCCCCAGAGTTGGGCAAAAAAATCAAGGTATTT	CALWEAPPELGKKIKVF	TRGV9	.	TRGJP	15	-1	-1	23
45	1.5820225983139154E-4	TGTGCCTTGTGGGAACCCGGGGAGTTGGGCAAAAAAATCAAGGTATTT	CALWEPGELGKKIKVF	TRGV9	.	TRGJP	13	-1	-1	21
45	1.5820225983139154E-4	TGTGCCTTGTGGGAAAAGAAAGAGTTGGGCAAAAAAATCAAGGTATTT	CALWEKKELGKKIKVF	TRGV9	.	TRGJP	13	-1	-1	19
45	1.5820225983139154E-4	TGTGCTGCGTGGGATGGAGATACCACTGGTTGGTTCAAGATATTT	CAAWDGDTTGWFKIF	TRGV10	.	TRGJP1	14	-1	-1	19
45	1.5820225983139154E-4	TGTGCTGCGTGGGACCCCAATACCACTGGTTGGTTCAAGATATTT	CAAWDPNTTGWFKIF	TRGV10	.	TRGJP1	13	-1	-1	19
45	1.5820225983139154E-4	TGTGCTGCGTGGAACACTATAGGCACTGGTTGGTTCAAGATATTT	CAAWNTIGTGWFKIF	TRGV10	.	TRGJP1	11	-1	-1	23
45	1.5820225983139154E-4	TGTGCCTTGTGGGAGGTGAGGTTGGGCAAAAAAATCAAGGTATTT	CALWEVRLGKKIKVF	TRGV9	.	TRGJP	17	-1	-1	20
45	1.5820225983139154E-4	TGTGCCTTGTGGGAGGCTCGAACCACTGGTTGGTTCAAGATATTT	CALWEARTTGWFKIF	TRGV9	.	TRGJP1	15	-1	-1	21
45	1.5820225983139154E-4	TGTGCTGCGTGGGATAAGCCCACTGGTTGGTTCAAGATATTT	CAAWDKPTGWFKIF	TRGV10	.	TRGJP1	14	-1	-1	19
45	1.5820225983139154E-4	TGTGCTGCGTGGGAGTACACCACTGGTTGGTTCAAGATATTT	CAAWEYTTGWFKIF	TRGV10	.	TRGJP1	17	-1	-1	8
45	1.5820225983139154E-4	TGTGCCTTGTGGGAGGTGCTGAATTATTATAAGAAACTCTTT	CALWEVLNYYKKLF	TRGV9	.	TRGJ1	18	-1	-1	20
45	1.5820225983139154E-4	TGTGCCTTGTGGGAGGTGCGGGGTTATTATAAGAAACTCTTT	CALWEVRGYYKKLF	TRGV9	.	TRGJ1	18	-1	-1	23
45	1.5820225983139154E-4	TGTGCCTTGTGGGAGGTGCACTTCAACTATAAGAAACTCTTT	CALWEVHFNYKKLF	TRGV9	.	TRGJ1	23	-1	-1	27
45	1.5820225983139154E-4	TGTGCTGCGTGGCCACGCACTGGTTGGTTCAAGATATTT	CAAWPRTGWFKIF	TRGV10	.	TRGJP1	11	-1	-1	17
45	1.5820225983139154E-4	TGTGCCTTGTGGGAGAAGGACTATTATAAGAAACTCTTT	CALWEKDYYKKLF	TRGV9	.	TRGJ1	14	-1	-1	21
45	1.5820225983139154E-4	TGTGCTGCGTGGGATCCGAAATGGTTCAAGATATTT	CAAWDPKWFKIF	TRGV10	.	TRGJP1	14	-1	-1	21
45	1.5820225983139154E-4	TGTGCCTTGTGGGAGGCCCTTTATAAGAAACTCTTT	CALWEALYKKLF	TRGV9	.	TRGJ1	15	-1	-1	20
45	1.5820225983139154E-4	TGTGCCTTGTGGAAGGACCATTATAAGAAACTCTTT	CALWKDHYKKLF	TRGV9	.	TRGJ1	15	-1	-1	19
45	1.5820225983139154E-4	TGTGCTGCGCCGCTTGGTTGGTTCAAGATATTT	CAAPLGWFKIF	TRGV10	.	TRGJP1	8	-1	-1	14
45	1.5820225983139154E-4	TGTGCCTTGTGGGTTCTGCTCTTT	CALWVLLF	TRGV9	.	TRGJ1	12	-1	-1	18
45	1.5820225983139154E-4	TGTGCCACCAGGAGGCGTAGTAGTGATTGGATCAAGACGTTT	CATRRRSSDWIKTF	TRGV4	.	TRGJP2	11	-1	-1	17
45	1.5820225983139154E-4	TGTGCCTTGTGGGAGGTGCTGGTCGATAAGAAACTCTTT	CALWEVLVDKKLF	TRGV9	.	TRGJ1	18	-1	-1	25
45	1.5820225983139154E-4	TGTGCCTTGTGGGGCCTTTGGTATAAGAAACTCTTT	CALWGLWYKKLF	TRGV9	.	TRGJ1	12	-1	-1	21
45	1.5820225983139154E-4	TGTGCCACCTGGGACGGTTATTATAAGAAACTCTTT	CATWDGYYKKLF	TRGV2	.	TRGJ1	16	-1	-1	17
44	1.5468665405736062E-4	TGTGCTGCGTGGGATTATGGGAGGGGGCCCACTGGTTGGTTCAAGATATTT	CAAWDYGRGPTGWFKIF	TRGV10	.	TRGJP1	16	-1	-1	28
44	1.5468665405736062E-4	TGTGCCTTGTGGGAGGTTTTTTGGCACCCCACTTATTATAAGAAACTCTTT	CALWEVFWHPTYYKKLF	TRGV9	.	TRGJ1	16	-1	-1	32
44	1.5468665405736062E-4	TGTGCCTTGTGGGAGGTGCCCCAAGAGTTGGGCAAAAAAATCAAGGTATTT	CALWEVPQELGKKIKVF	TRGV9	.	TRGJP	21	-1	-1	21
44	1.5468665405736062E-4	TGTGCCTTGTGGGAGGCTTGGGGAGAGTTGGGCAAAAAAATCAAGGTATTT	CALWEAWGELGKKIKVF	TRGV9	.	TRGJP	15	-1	-1	23
44	1.5468665405736062E-4	TGTGCCTTGTGGGAGGCAAAACAAGAGTTGGGCAAAAAAATCAAGGTATTT	CALWEAKQELGKKIKVF	TRGV9	.	TRGJP	15	-1	-1	21
44	1.5468665405736062E-4	TGTGCCTTGTGGGAGGGTAAAGTGGAGTTGGGCAAAAAAATCAAGGTATTT	CALWEGKVELGKKIKVF	TRGV9	.	TRGJP	15	-1	-1	24
44	1.5468665405736062E-4	TGTGCTGCGTGGCCTATATCTCATACCACTGGTTGGTTCAAGATATTT	CAAWPISHTTGWFKIF	TRGV10	.	TRGJP1	11	-1	-1	22
44	1.5468665405736062E-4	TGTGCTGCGTGGGACCCATTATCCCGCACTGGTTGGTTCAAGATATTT	CAAWDPLSRTGWFKIF	TRGV10	.	TRGJP1	13	-1	-1	26
44	1.5468665405736062E-4	TGTGCCTTGTGGGCTCACGGGGAGTTGGGCAAAAAAATCAAGGTATTT	CALWAHGELGKKIKVF	TRGV9	.	TRGJP	12	-1	-1	21
44	1.5468665405736062E-4	TGTGCCTTGTGGGAGGTCTTCGAGTTGGGCAAAAAAATCAAGGTATTT	CALWEVFELGKKIKVF	TRGV9	.	TRGJP	16	-1	-1	21
44	1.5468665405736062E-4	TGTGCCTTGTGGGAGGCCTTTAGGTTGGGCAAAAAAATCAAGGTATTT	CALWEAFRLGKKIKVF	TRGV9	.	TRGJP	15	-1	-1	23
44	1.5468665405736062E-4	TGTGCCTTGTGGGAGGCGGAGTTGGGCAAAAAAATCAAGGTATTT	CALWEAELGKKIKVF	TRGV9	.	TRGJP	15	-1	-1	18
44	1.5468665405736062E-4	TGTGCTGCGTGGGATGGTTTGACTGGTTGGTTCAAGATATTT	CAAWDGLTGWFKIF	TRGV10	.	TRGJP1	14	-1	-1	21
44	1.5468665405736062E-4	TGTGCCTTGTGGGAGGTGCCAAAGCACTATAAGAAACTCTTT	CALWEVPKHYKKLF	TRGV9	.	TRGJ1	18	-1	-1	27
44	1.5468665405736062E-4	TGTGCCTTGTGGGAGGGAACGAATTATTATAAGAAACTCTTT	CALWEGTNYYKKLF	TRGV9	.	TRGJ1	15	-1	-1	19
44	1.5468665405736062E-4	TGTGCCACCTGGGACAGGCTCCCCCTTAACGAGAAACTCTTT	CATWDRLPLNEKLF	TRGV5	.	TRGJ1	18	-1	-1	31
44	1.5468665405736062E-4	TGTGCTGCGTGGGTTATCACTGGTTGGTTCAAGATATTT	CAAWVITGWFKIF	TRGV10	.	TRGJP1	15	-1	-1	14
44	1.5468665405736062E-4	TGTGCTGCGTGGGATTTGCCTGGTTGGTTCAAGATATTT	CAAWDLPGWFKIF	TRGV10	.	TRGJP1	15	-1	-1	19
44	1.5468665405736062E-4	TGTGCTGCGTGGGATCCCTCTGGTTGGTTCAAGATATTT	CAAWDPSGWFKIF	TRGV10	.	TRGJP1	14	-1	-1	13
44	1.5468665405736062E-4	TGTGCTGCGTGGTCTCCTGGTTGGTTCAAGATATTT	CAAWSPGWFKIF	TRGV10	.	TRGJP1	11	-1	-1	16
44	1.5468665405736062E-4	TGTGCTGCGTGGGAAACTGGTTGGTTCAAGATATTT	CAAWETGWFKIF	TRGV10	.	TRGJP1	13	-1	-1	15
44	1.5468665405736062E-4	TGTGCCTTGTGGGCCTATTATTATAAGAAACTCTTT	CALWAYYYKKLF	TRGV9	.	TRGJ1	12	-1	-1	16
44	1.5468665405736062E-4	TGTGCCTTGTGGGAGGCCCACCGTAAGAAACTCTTT	CALWEAHRKKLF	TRGV9	.	TRGJ1	21	-1	-1	23
44	1.5468665405736062E-4	TGTGCCTTGTGGGAAGTTTATTATAAGAAACTCTTT	CALWEVYYKKLF	TRGV9	.	TRGJ1	16	-1	-1	17
44	1.5468665405736062E-4	TGTGCTGCGGTGAGGTGTTGGTTCAAGATATTT	CAAVRCWFKIF	TRGV10	.	TRGJP1	8	-1	-1	16
44	1.5468665405736062E-4	TGTGCCTTGTGGGAGGTTGCTGGGAAACTCTTT	CALWEVAGKLF	TRGV9	.	TRGJ1	16	-1	-1	23
44	1.5468665405736062E-4	TGTGCTGCGTGGGATGATAAGAAACTCTTT	CAAWDDKKLF	TRGV10	.	TRGJ2	14	-1	-1	13
44	1.5468665405736062E-4	TGTGTAGGTATCAAGATATTT	CVGIKIF	TRGV9	.	TRGJP1	3	-1	-1	3
44	1.5468665405736062E-4	TGTGCCTTGTGGGAGATGAGGAATTATTATAAGAAACTCTTT	CALWEMRNYYKKLF	TRGV9	.	TRGJ1	17	-1	-1	20
44	1.5468665405736062E-4	TGTGCTGCGTGGGAAGGCACTGGTTGGTTCAAGATATTT	CAAWEGTGWFKIF	TRGV10	.	TRGJP1	13	-1	-1	17
44	1.5468665405736062E-4	TGTGCCTTGTGGGAGGCCCGGGATTATAAGAAACTCTTT	CALWEARDYKKLF	TRGV9	.	TRGJ1	15	-1	-1	22
44	1.5468665405736062E-4	TGTGCTGCGGGGGCCACTGGTTGGTTCAAGATATTT	CAAGATGWFKIF	TRGV10	.	TRGJP1	12	-1	-1	13
44	1.5468665405736062E-4	TGTGCTGCGTGGGGCGGTTGGTTCAAGATATTT	CAAWGGWFKIF	TRGV10	.	TRGJP1	12	-1	-1	15
44	1.5468665405736062E-4	TGTGCCTTGTGGGAGGCGATTTATTATAAGAAACTCTTT	CALWEAIYYKKLF	TRGV9	.	TRGJ1	15	-1	-1	16
44	1.5468665405736062E-4	TGTGCTCCCACTGGTTGGTTCAAGATATTT	CAPTGWFKIF	TRGV10	.	TRGJP1	5	-1	-1	7
43	1.511710482833297E-4	TGTGCTGCGTGGGATATAATATGTTGTTATACCACTGGTTGGTTCAAGATATTT	CAAWDIICCYTTGWFKIF	TRGV10	.	TRGJP1	14	-1	-1	27
43	1.511710482833297E-4	TGTGCCTTGTGGGAGGTGCCAACCAGGTTGGGCAAAAAAATCAAGGTATTT	CALWEVPTRLGKKIKVF	TRGV9	.	TRGJP	18	-1	-1	26
43	1.511710482833297E-4	TGTGCCTTGTGGGAGAGTGCAATCTGGTTGGGCAAAAAAATCAAGGTATTT	CALWESAIWLGKKIKVF	TRGV9	.	TRGJP	20	-1	-1	26
43	1.511710482833297E-4	TGTGCTGCGTGGGATTGCGGATGGGTCACTGGTTGGTTCAAGATATTT	CAAWDCGWVTGWFKIF	TRGV10	.	TRGJP1	18	-1	-1	26
43	1.511710482833297E-4	TGTGCCTTGTGGGAGGTGTGGGCTCTGGATTATTATAAGAAACTCTTT	CALWEVWALDYYKKLF	TRGV9	.	TRGJ1	17	-1	-1	28
43	1.511710482833297E-4	TGTGCCTTGTGGGAGACCAGGGAGTTGGGCAAAAAAATCAAGGTATTT	CALWETRELGKKIKVF	TRGV9	.	TRGJP	14	-1	-1	21
43	1.511710482833297E-4	TGTGCTGCGTGGCTTTATACCACTGGTTGGTTCAAGATATTT	CAAWLYTTGWFKIF	TRGV10	.	TRGJP1	11	-1	-1	8
43	1.511710482833297E-4	TGTGCTGCGTGGGTCCACCCCACTGGTTGGTTCAAGATATTT	CAAWVHPTGWFKIF	TRGV10	.	TRGJP1	12	-1	-1	19
43	1.511710482833297E-4	TGTGCCTTCTTGCAAGAGTTGGGCAAAAAAATCAAGGTATTT	CAFLQELGKKIKVF	TRGV9	.	TRGJP	7	-1	-1	11
43	1.511710482833297E-4	TGTGCCTTGTGGGAGGTTTATATAGCTATTAAGAAACTCTTT	CALWEVYIAIKKLF	TRGV9	.	TRGJ1	16	-1	-1	29
43	1.511710482833297E-4	TGTGCCTTGTGGGAGGTCGAGAATTATTATAAGAAACTCTTT	CALWEVENYYKKLF	TRGV9	.	TRGJ1	16	-1	-1	20
43	1.511710482833297E-4	TGTGCTGCGTGGGATAGGGCGGATTGGTTCAAGATATTT	CAAWDRADWFKIF	TRGV10	.	TRGJP1	14	-1	-1	23
43	1.511710482833297E-4	TGTGCTGCGAGGGATACCACTGGTTGGTTCAAGATATTT	CAARDTTGWFKIF	TRGV10	.	TRGJP1	14	-1	-1	13
43	1.511710482833297E-4	TGTGCCTTGTGGGAGGTGCCTGGATATAAGAAACTCTTT	CALWEVPGYKKLF	TRGV9	.	TRGJ1	18	-1	-1	24
43	1.511710482833297E-4	TGTGCCTTGTGGGAGGTGGAGTATTATAAGAAACTCTTT	CALWEVEYYKKLF	TRGV9	.	TRGJ1	17	-1	-1	21
43	1.511710482833297E-4	TGTGCTGCGTGCCTTACTGGTTGGTTCAAGATATTT	CAACLTGWFKIF	TRGV10	.	TRGJP1	10	-1	-1	15
43	1.511710482833297E-4	TGTGCTGCGTGGCTCACTGGTTGGTTCAAGATATTT	CAAWLTGWFKIF	TRGV10	.	TRGJP1	11	-1	-1	14
43	1.511710482833297E-4	TGTGCTGCGTGGGATAGAATTTGGTTCAAGATATTT	CAAWDRIWFKIF	TRGV10	.	TRGJP1	14	-1	-1	20
43	1.511710482833297E-4	TGTGCTGCGAACACTGGTTGGTTCAAGATATTT	CAANTGWFKIF	TRGV10	.	TRGJP1	8	-1	-1	11
43	1.511710482833297E-4	TGTGCCTTGTGGGAAGAGGGGAAGAAACTCTTT	CALWEEGKKLF	TRGV9	.	TRGJ1	13	-1	-1	21
43	1.511710482833297E-4	TGTGCCTTGTGGGAGGTGCGGAGACTCTTT	CALWEVRRLF	TRGV9	.	TRGJ1	18	-1	-1	20
43	1.511710482833297E-4	TGTGCCTTGCCGGGGGGGAAGAAACTCTTT	CALPGGKKLF	TRGV9	.	TRGJ1	8	-1	-1	18
43	1.511710482833297E-4	TGTGCTGCGTGCTGGATCGGCACTGGTTGGTTCAAGATATTT	CAACWIGTGWFKIF	TRGV10	.	TRGJP1	10	-1	-1	20
43	1.511710482833297E-4	TGTGCTGCGTGGGACACGGCCACTGGTTGGTTCAAGATATTT	CAAWDTATGWFKIF	TRGV10	.	TRGJP1	13	-1	-1	19
43	1.511710482833297E-4	TGTGCCTTGTGGGAGGTGCAAGGGTATTATAAGAAACTCTTT	CALWEVQGYYKKLF	TRGV9	.	TRGJ1	19	-1	-1	24
43	1.511710482833297E-4	TGTGCTGCGTGGGTCGAGAAACTCTTT	CAAWVEKLF	TRGV10	.	TRGJ2	12	-1	-1	16
42	1.4765544250929877E-4	TGTGCCTTGTGGGAGGTGCTGAGTAGTACTCAAACGACGTTGGGCAAAAAAATCAAGGTATTT	CALWEVLSSTQTTLGKKIKVF	TRGV9	.	TRGJP	18	-1	-1	38
42	1.4765544250929877E-4	TGTGCCTTGTGGGAGCCCGTCACGGAGTTGGGCAAAAAAATCAAGGTATTT	CALWEPVTELGKKIKVF	TRGV9	.	TRGJP	14	-1	-1	24
42	1.4765544250929877E-4	TGTGCCTTGTGGGAGGTCTCAGACGCGTTGGGCAAAAAAATCAAGGTATTT	CALWEVSDALGKKIKVF	TRGV9	.	TRGJP	16	-1	-1	26
42	1.4765544250929877E-4	TGTGCCTTGTGGGAGGTGAAGGACGAGTTGGGCAAAAAAATCAAGGTATTT	CALWEVKDELGKKIKVF	TRGV9	.	TRGJP	17	-1	-1	24
42	1.4765544250929877E-4	TGTGCTGCGTCGCAGGCGAGAAGGACCACTGGTTGGTTCAAGATATTT	CAASQARRTTGWFKIF	TRGV10	.	TRGJP1	9	-1	-1	24
42	1.4765544250929877E-4	TGTGCTGCGTGGGATCTCCGTACCACTGGTTGGTTCAAGATATTT	CAAWDLRTTGWFKIF	TRGV10	.	TRGJP1	21	-1	-1	20
42	1.4765544250929877E-4	TGTGCCTTGTGGGGAGGTGCAGCCCCCTATTATAAGAAACTCTTT	CALWGGAAPYYKKLF	TRGV9	.	TRGJ1	26	-1	-1	27
42	1.4765544250929877E-4	TGTGCCTTGTGGGAGGTGCTTTGGAATTATTATAAGAAACTCTTT	CALWEVLWNYYKKLF	TRGV9	.	TRGJ1	18	-1	-1	20
42	1.4765544250929877E-4	TGTGCCTTGTGGACCATAGAGTTGGGCAAAAAAATCAAGGTATTT	CALWTIELGKKIKVF	TRGV9	.	TRGJP	11	-1	-1	17
42	1.4765544250929877E-4	TGTGCTGCGTGGGATTCGCCTGGTTGGTTCAAGATATTT	CAAWDSPGWFKIF	TRGV10	.	TRGJP1	15	-1	-1	19
42	1.4765544250929877E-4	TGTGCTGCGTGGGATTGCACTGGTTGGTTCAAGATATTT	CAAWDCTGWFKIF	TRGV10	.	TRGJP1	15	-1	-1	17
42	1.4765544250929877E-4	TGTGCCTTGTGGTTATGGAATTATTATAAGAAACTCTTT	CALWLWNYYKKLF	TRGV9	.	TRGJ1	11	-1	-1	17
42	1.4765544250929877E-4	TGTGCCTTGTGGGAGGTGCGACGTTATAAGAAACTCTTT	CALWEVRRYKKLF	TRGV9	.	TRGJ1	18	-1	-1	23
42	1.4765544250929877E-4	TGTGCTGCGTGGGTACCCCCCCGGTTCAAGATATTT	CAAWVPPRFKIF	TRGV10	.	TRGJP1	12	-1	-1	22
42	1.4765544250929877E-4	TGTGCTGCGTGGGACGTTTATTATAAGAAACTCTTT	CAAWDVYYKKLF	TRGV10	.	TRGJ1	13	-1	-1	17
42	1.4765544250929877E-4	TGTGCTGCGTATACCACTGGTTGGTTCAAGATATTT	CAAYTTGWFKIF	TRGV10	.	TRGJP1	9	-1	-1	9
42	1.4765544250929877E-4	TGTGCCTTGTGGGAGTGTTATTATAAGAAACTCTTT	CALWECYYKKLF	TRGV9	.	TRGJ1	14	-1	-1	17
42	1.4765544250929877E-4	TGTGCTGCGTGGGATGGGGCGTTATTT	CAAWDGALF	TRGV10	.	TRGJP1	14	-1	-1	22
42	1.4765544250929877E-4	TGTGCCTTGTGGGAGGTGCTATGGGGGGATTATTATAAGAAACTCTTT	CALWEVLWGDYYKKLF	TRGV9	.	TRGJ1	18	-1	-1	28
42	1.4765544250929877E-4	TGTGCCACCTGGGACGGGCCGGGTTATAAGAAACTCTTT	CATWDGPGYKKLF	TRGV2	.	TRGJ1	19	-1	-1	23
41	1.4413983673526785E-4	TGTGCCTTGTGGGAGGGACGCTCGGGCGAGTTGGGCAAAAAAATCAAGGTATTT	CALWEGRSGELGKKIKVF	TRGV9	.	TRGJP	15	-1	-1	27
41	1.4413983673526785E-4	TGTGCCTTGTGGGAGGTCCTTCAAGAGTTGGGCAAAAAAATCAAGGTATTT	CALWEVLQELGKKIKVF	TRGV9	.	TRGJP	16	-1	-1	21
41	1.4413983673526785E-4	TGTGCCTTGTGGGAGGTGCACAGGGAGTTGGGCAAAAAAATCAAGGTATTT	CALWEVHRELGKKIKVF	TRGV9	.	TRGJP	20	-1	-1	24
41	1.4413983673526785E-4	TGTGCCTTGTGGGGGTTTCAAGAGTTGGGCAAAAAAATCAAGGTATTT	CALWGFQELGKKIKVF	TRGV9	.	TRGJP	15	-1	-1	18
41	1.4413983673526785E-4	TGTGCCTTGTGGGAGGTTAAGGAGTTGGGCAAAAAAATCAAGGTATTT	CALWEVKELGKKIKVF	TRGV9	.	TRGJP	16	-1	-1	21
41	1.4413983673526785E-4	TGTGCCTTGTGGGAGGTGCATGGGTTGGGCAAAAAAATCAAGGTATTT	CALWEVHGLGKKIKVF	TRGV9	.	TRGJP	19	-1	-1	17
41	1.4413983673526785E-4	TGTGCTGCGTGGGTCACCCCGATGGGAGGTTGGTTCAAGATATTT	CAAWVTPMGGWFKIF	TRGV10	.	TRGJP1	12	-1	-1	27
41	1.4413983673526785E-4	TGTGCTGCGTGGGCCCACCCTACCACTGGTTGGTTCAAGATATTT	CAAWAHPTTGWFKIF	TRGV10	.	TRGJP1	12	-1	-1	20
41	1.4413983673526785E-4	TGTGCTGCGTGGGATTTGGAGATCACTGGTTGGTTCAAGATATTT	CAAWDLEITGWFKIF	TRGV10	.	TRGJP1	15	-1	-1	23
41	1.4413983673526785E-4	TGTGCTGCGTGGGATCACCTTACCACTGGTTGGTTCAAGATATTT	CAAWDHLTTGWFKIF	TRGV10	.	TRGJP1	17	-1	-1	20
41	1.4413983673526785E-4	TGTGCTGCGTGGGACCCTTATACCACTGGTTGGTTCAAGATATTT	CAAWDPYTTGWFKIF	TRGV10	.	TRGJP1	13	-1	-1	18
41	1.4413983673526785E-4	TGTGCCTTGTGGGACGGTGCGAACTATTATACTAAGAAACTCTTT	CALWDGANYYTKKLF	TRGV9	.	TRGJ1	19	-1	-1	25
41	1.4413983673526785E-4	TGTGCTGTCACCAACCCTACCACTGGTTGGTTCAAGATATTT	CAVTNPTTGWFKIF	TRGV10	.	TRGJP1	6	-1	-1	17
41	1.4413983673526785E-4	TGTGCTGCGTGGGGAAATTCCACTGGTTGGTTCAAGATATTT	CAAWGNSTGWFKIF	TRGV10	.	TRGJP1	12	-1	-1	16
41	1.4413983673526785E-4	TGTGCTGCGTGGGATTATATCCCTGGTTGGTTCAAGATATTT	CAAWDYIPGWFKIF	TRGV10	.	TRGJP1	16	-1	-1	15
41	1.4413983673526785E-4	TGTGCCTTGTGGGAGGTTCCCAACTTTCCGTTCAAGATATTT	CALWEVPNFPFKIF	TRGV9	.	TRGJP1	16	-1	-1	29
41	1.4413983673526785E-4	TGTGCCTTGTGGGAGGTGCATTCGGGGTATAAGAAACTCTTT	CALWEVHSGYKKLF	TRGV9	.	TRGJ2	19	-1	-1	27
41	1.4413983673526785E-4	TGTGCTGCGTGGTTCAGCTCTGGTTGGTTCAAGATATTT	CAAWFSSGWFKIF	TRGV10	.	TRGJP1	11	-1	-1	19
41	1.4413983673526785E-4	TGTGCTGCGTGGGCGAGCAGTGATTGGATCAAGACGTTT	CAAWASSDWIKTF	TRGV10	.	TRGJP2	12	-1	-1	15
41	1.4413983673526785E-4	TGTGCTGCGTGGGATTATAGCAAACGGGAGAAACTCTTT	CAAWDYSKREKLF	TRGV10	.	TRGJ1	16	-1	-1	28
41	1.4413983673526785E-4	TGTGCTGCGTGGGATCTTGGTGGTTGGTTCAAGATATTT	CAAWDLGGWFKIF	TRGV10	.	TRGJP1	14	-1	-1	20
41	1.4413983673526785E-4	TGTGCTGCGTGGGAGAATAATGGTTGGTTCAAGATATTT	CAAWENNGWFKIF	TRGV10	.	TRGJP1	13	-1	-1	20
41	1.4413983673526785E-4	TGTGCCTTGTGGGAGTTGGATTATTATAAGAAACTCTTT	CALWELDYYKKLF	TRGV9	.	TRGJ1	17	-1	-1	19
41	1.4413983673526785E-4	TGTGCTGCGTGGCCCGCTGGTTGGTTCAAGATATTT	CAAWPAGWFKIF	TRGV10	.	TRGJP1	11	-1	-1	13
41	1.4413983673526785E-4	TGTGCCTTGTGTCCCCTTTATTATAAGAAACTCTTT	CALCPLYYKKLF	TRGV9	.	TRGJ1	10	-1	-1	17
41	1.4413983673526785E-4	TGTGCCTTGTGGTTTTATTATAAGAAACTCTTT	CALWFYYKKLF	TRGV9	.	TRGJ1	11	-1	-1	14
41	1.4413983673526785E-4	TGTGCCTTGTGGGAGTCAATTAAGAAACTCTTT	CALWESIKKLF	TRGV9	.	TRGJ1	14	-1	-1	20
41	1.4413983673526785E-4	TGTGCTGCGTGTTGTTGGTTCAAGATATTT	CAACCWFKIF	TRGV10	.	TRGJP1	10	-1	-1	13
41	1.4413983673526785E-4	TGTGCCTTGTCTCTGGAACTCTTT	CALSLELF	TRGV9	.	TRGJ1	9	-1	-1	16
40	1.4062423096123693E-4	TGTGCCTTGTGGGAGGTGTTTAAAGAGTTGGGCAAAAAAATCAAGGTATTT	CALWEVFKELGKKIKVF	TRGV9	.	TRGJP	17	-1	-1	22
40	1.4062423096123693E-4	TGTGCCTTGTGGGAGGTGTATGAGTTGGGCAAAAAAATCAAGGTATTT	CALWEVYELGKKIKVF	TRGV9	.	TRGJP	17	-1	-1	21
40	1.4062423096123693E-4	TGTGCCTTGTGGGAGGTGCAAAAAGCGAATTATTATAAGAAACTCTTT	CALWEVQKANYYKKLF	TRGV9	.	TRGJ1	19	-1	-1	25
40	1.4062423096123693E-4	TGTGCCTTGTGGGAGGTGAAGTGGCTGGGCAAAAAAATCAAGGTATTT	CALWEVKWLGKKIKVF	TRGV9	.	TRGJP	17	-1	-1	25
40	1.4062423096123693E-4	TGTGCCTTGTGGGAGGGCGGGGAGTTGGGCAAAAAAATCAAGGTATTT	CALWEGGELGKKIKVF	TRGV9	.	TRGJP	15	-1	-1	21
40	1.4062423096123693E-4	TGTGCTGCGTGGGGACGTCACTGGTTTGGTTGGTTCAAGATATTT	CAAWGRHWFGWFKIF	TRGV10	.	TRGJP1	12	-1	-1	26
40	1.4062423096123693E-4	TGTGCTGCGTGGGATTTAACCCCCACTGGTTGGTTCAAGATATTT	CAAWDLTPTGWFKIF	TRGV10	.	TRGJP1	15	-1	-1	22
40	1.4062423096123693E-4	TGTGCTGCGTGGGATTCAAATACCACTGGTTGGTTCAAGATATTT	CAAWDSNTTGWFKIF	TRGV10	.	TRGJP1	15	-1	-1	19
40	1.4062423096123693E-4	TGTGCTGCGTGGGACCTACTTACCACTGGTTGGTTCAAGATATTT	CAAWDLLTTGWFKIF	TRGV10	.	TRGJP1	13	-1	-1	20
40	1.4062423096123693E-4	TGTGCCTTGTGGGAGGGGAACTTGGGTTATTATAAGAAACTCTTT	CALWEGNLGYYKKLF	TRGV9	.	TRGJ1	15	-1	-1	26
40	1.4062423096123693E-4	TGTGCTGCTCAATCCGATACCACTGGTTGGTTCAAGATATTT	CAAQSDTTGWFKIF	TRGV10	.	TRGJP1	7	-1	-1	16
40	1.4062423096123693E-4	TGTGCTGCGTGGGATTATATCTCTGGTTGGTTCAAGATATTT	CAAWDYISGWFKIF	TRGV10	.	TRGJP1	16	-1	-1	8
40	1.4062423096123693E-4	TGTGCTGCGTGGGATCGGTTCACCCGGCGGGAGAAACTCTTT	CAAWDRFTRREKLF	TRGV10	.	TRGJ1	14	-1	-1	31
40	1.4062423096123693E-4	TGTGCCTTGTGGGATTCCAGATCTTATTATAAGAAACTCTTT	CALWDSRSYYKKLF	TRGV9	.	TRGJ1	13	-1	-1	23
40	1.4062423096123693E-4	TGTGCTGCGTGGGACCGTCCCGGTTGGTTCAAGATATTT	CAAWDRPGWFKIF	TRGV10	.	TRGJP1	13	-1	-1	21
40	1.4062423096123693E-4	TGTGCTGCGGGTGTTAGCACTGGTTGGTTCAAGATATTT	CAAGVSTGWFKIF	TRGV10	.	TRGJP1	8	-1	-1	14
40	1.4062423096123693E-4	TGTGCCTTGTGGGAGGTGTGGCTGTCCAGGAAACTCTTT	CALWEVWLSRKLF	TRGV9	.	TRGJ1	17	-1	-1	29
40	1.4062423096123693E-4	TGTGCCTTGTGGGAATTTTATAATAATAAGAAACTCTTT	CALWEFYNNKKLF	TRGV9	.	TRGJ1	13	-1	-1	19
40	1.4062423096123693E-4	TGTGCTGCGTGGGGATTTGGTTGGTTCAAGATATTT	CAAWGFGWFKIF	TRGV10	.	TRGJP1	16	-1	-1	17
40	1.4062423096123693E-4	TGTGCTGCGTGGGATTTAATTTGGTTCAAGATATTT	CAAWDLIWFKIF	TRGV10	.	TRGJP1	15	-1	-1	20
40	1.4062423096123693E-4	TGTGCTGCGTGGGACAGTCGTTGGTTCAAGATATTT	CAAWDSRWFKIF	TRGV10	.	TRGJP1	13	-1	-1	19
40	1.4062423096123693E-4	TGTGCTGCGTGGAGAGGGAATTATAAGAAACTCTTT	CAAWRGNYKKLF	TRGV10	.	TRGJ1	11	-1	-1	19
40	1.4062423096123693E-4	TGTGCTGAGTCGAGCACTGGTTGGTTCAAGATATTT	CAESSTGWFKIF	TRGV10	.	TRGJP1	9	-1	-1	14
40	1.4062423096123693E-4	TGTGCTGCGTGGGATGGCTCCCTAGGGCTCTTT	CAAWDGSLGLF	TRGV10	.	TRGJ1	14	-1	-1	27
40	1.4062423096123693E-4	TGTGCCTTGTGGGATGCCTATAAGAAACTCTTT	CALWDAYKKLF	TRGV9	.	TRGJ1	13	-1	-1	18
40	1.4062423096123693E-4	TGTGCTGCGTGGGATAATAAGAAACTCTTT	CAAWDNKKLF	TRGV10	.	TRGJ1	14	-1	-1	13
40	1.4062423096123693E-4	TGTGCCACCTGGGATTATAAGAAACTCTTT	CATWDYKKLF	TRGV4	.	TRGJ1	14	-1	-1	13
39	1.37108625187206E-4	TGTGCTGCGTGGGACTCCGACGCCGGGGTTACTGGTTGGTTCAAGATATTT	CAAWDSDAGVTGWFKIF	TRGV10	.	TRGJP1	13	-1	-1	30
39	1.37108625187206E-4	TGTGCCTTGTGGGAGGTGCTCGGGGAGTTGGGCAAAAAAATCAAGGTATTT	CALWEVLGELGKKIKVF	TRGV9	.	TRGJP	18	-1	-1	24
39	1.37108625187206E-4	TGTGCCTTGTGGGAGGTGCAAAAAGAGTTGGGCAAAAAAATCAAGGTATTT	CALWEVQKELGKKIKVF	TRGV9	.	TRGJP	19	-1	-1	22
39	1.37108625187206E-4	TGTGCTGCGTGGGGTCACCGCTCTCCGGGTGGTTGGTTCAAGATATTT	CAAWGHRSPGGWFKIF	TRGV10	.	TRGJP1	12	-1	-1	29
39	1.37108625187206E-4	TGTGCTGCGTGGGATTATCCGGATACCACTGGTTGGTTCAAGATATTT	CAAWDYPDTTGWFKIF	TRGV10	.	TRGJP1	16	-1	-1	22
39	1.37108625187206E-4	TGTGCTGCGTGGGATATCTGGTGGACCACTGGTTGGTTCAAGATATTT	CAAWDIWWTTGWFKIF	TRGV10	.	TRGJP1	14	-1	-1	24
39	1.37108625187206E-4	TGTGCCTTGTGGGCCGGAGTATATACCACTGGTTGGTTCAAGATATTT	CALWAGVYTTGWFKIF	TRGV9	.	TRGJP1	12	-1	-1	18
39	1.37108625187206E-4	TGTGCCTTGTGGGAGTTCCTCCGGGCCACTGGTTGGTTCAAGATATTT	CALWEFLRATGWFKIF	TRGV9	.	TRGJP1	14	-1	-1	25
39	1.37108625187206E-4	TGTGCCTTGTGGGAGGTTCCAGAGTTGGGCAAAAAAATCAAGGTATTT	CALWEVPELGKKIKVF	TRGV9	.	TRGJP	16	-1	-1	20
39	1.37108625187206E-4	TGTGCCTTGTGGGAGGTGACCGGGTTGGGCAAAAAAATCAAGGTATTT	CALWEVTGLGKKIKVF	TRGV9	.	TRGJP	20	-1	-1	23
39	1.37108625187206E-4	TGTGCCTTGTGGGAAATAAAAGAGTTGGGCAAAAAAATCAAGGTATTT	CALWEIKELGKKIKVF	TRGV9	.	TRGJP	13	-1	-1	19
39	1.37108625187206E-4	TGTGCTGCGTGGGATTCTCGTACCACTGGTTGGTTCAAGATATTT	CAAWDSRTTGWFKIF	TRGV10	.	TRGJP1	15	-1	-1	20
39	1.37108625187206E-4	TGTGCTGCGTGGGATTATTCCCTAGTCCACTATGAGAAACTCTTT	CAAWDYSLVHYEKLF	TRGV10	.	TRGJ1	16	-1	-1	30
39	1.37108625187206E-4	TGTGCTGCGTGGGATTACCATTACACTGGTTGGTTCAAGATATTT	CAAWDYHYTGWFKIF	TRGV10	.	TRGJP1	17	-1	-1	23
39	1.37108625187206E-4	TGTGCTGCGTGGGATGCTTATACCACTGGTTGGTTCAAGATATTT	CAAWDAYTTGWFKIF	TRGV10	.	TRGJP1	14	-1	-1	18
39	1.37108625187206E-4	TGTGCTGCGTGGGACCACAATACCACTGGTTGGTTCAAGATATTT	CAAWDHNTTGWFKIF	TRGV10	.	TRGJP1	13	-1	-1	19
39	1.37108625187206E-4	TGTGCCTTGTGGGTTCGAGACTCGAATTATTATAAGAAACTCTTT	CALWVRDSNYYKKLF	TRGV9	.	TRGJ1	12	-1	-1	21
39	1.37108625187206E-4	TGTGCCTTGTGGGAGGCGAGACACCATTATTATAAGAAACTCTTT	CALWEARHHYYKKLF	TRGV9	.	TRGJ1	15	-1	-1	25
39	1.37108625187206E-4	TGTGCTGCGTGGGGGCAAAGTACTGGTTGGTTCAAGATATTT	CAAWGQSTGWFKIF	TRGV10	.	TRGJP1	12	-1	-1	21
39	1.37108625187206E-4	TGTGCTGCGTGGGATTGGGGCACTGGTTGGTTCAAGATATTT	CAAWDWGTGWFKIF	TRGV10	.	TRGJP1	15	-1	-1	20
39	1.37108625187206E-4	TGTGCTGCGTGGGATGACTGCCCCAATTGGTTCAAGATATTT	CAAWDDCPNWFKIF	TRGV10	.	TRGJP1	17	-1	-1	26
39	1.37108625187206E-4	TGTGCCTTGTGGGCCAAAGGGGGGGATTATAAGAAACTCTTT	CALWAKGGDYKKLF	TRGV9	.	TRGJ1	12	-1	-1	25
39	1.37108625187206E-4	TGTGCCTTGTGGGAGGTGCATTTTAGGTATAAGAAACTCTTT	CALWEVHFRYKKLF	TRGV9	.	TRGJ1	19	-1	-1	27
39	1.37108625187206E-4	TGTGCCTTGTGGGAGGTAGTCCTTTATTATAAGAAACTCTTT	CALWEVVLYYKKLF	TRGV9	.	TRGJ1	16	-1	-1	23
39	1.37108625187206E-4	TGTGCTGCGTGGGAACCAACTGGTTGGTTCAAGATATTT	CAAWEPTGWFKIF	TRGV10	.	TRGJP1	13	-1	-1	14
39	1.37108625187206E-4	TGTGCCTTGTGGGACTCCCATTATTATAAGAAACTCTTT	CALWDSHYYKKLF	TRGV9	.	TRGJ1	13	-1	-1	19
39	1.37108625187206E-4	TGTGCCTTGTGGGAGGCCTTTTATTATAAGAAACTCTTT	CALWEAFYYKKLF	TRGV9	.	TRGJ1	15	-1	-1	20
39	1.37108625187206E-4	TGTGCCACCTGGGACAGTAGTGATTGGATCAAGACGTTT	CATWDSSDWIKTF	TRGV5	.	TRGJP2	16	-1	-1	15
39	1.37108625187206E-4	TGTGCTGCGTGGGATCCTGGTTGGTTCAAGATATTT	CAAWDPGWFKIF	TRGV10	.	TRGJP1	14	-1	-1	16
39	1.37108625187206E-4	TGTGCTGCGTGGACCCCCCAATGGTTCAAGATATTT	CAAWTPQWFKIF	TRGV10	.	TRGJP1	11	-1	-1	21
39	1.37108625187206E-4	TGTGCCTTGGAGAAGAATTATTATAAGAAACTCTTT	CALEKNYYKKLF	TRGV9	.	TRGJ1	8	-1	-1	14
39	1.37108625187206E-4	TGTGCTGCGTGGGGGCCGCGTTCCAAACTCTTT	CAAWGPRSKLF	TRGV10	.	TRGJ1	12	-1	-1	24
39	1.37108625187206E-4	TGTGCCACCTGGGACGGTTATAAGAAACTCTTT	CATWDGYKKLF	TRGV2	.	TRGJ1	16	-1	-1	17
39	1.37108625187206E-4	TGTGCCTTGTGGGAGGGTAAGAAACTCTTT	CALWEGKKLF	TRGV9	.	TRGJ1	15	-1	-1	17
39	1.37108625187206E-4	TGTGCTGCGGGCTCCAAACTCTTT	CAAGSKLF	TRGV10	.	TRGJ1	8	-1	-1	15
38	1.3359301941317508E-4	TGTGCCTTGTGGGAGGTCCCCGCTCAAGAGTTGGGCAAAAAAATCAAGGTATTT	CALWEVPAQELGKKIKVF	TRGV9	.	TRGJP	16	-1	-1	24
38	1.3359301941317508E-4	TGTGCTGCGTGGGGACACCCCCTCTATACCACTGGTTGGTTCAAGATATTT	CAAWGHPLYTTGWFKIF	TRGV10	.	TRGJP1	12	-1	-1	24
38	1.3359301941317508E-4	TGTGCTGCGTGGCCTCGGAACATGGCCACTGGTTGGTTCAAGATATTT	CAAWPRNMATGWFKIF	TRGV10	.	TRGJP1	11	-1	-1	25
38	1.3359301941317508E-4	TGTGCTGCGTGGGATTTGGATGATACCACTGGTTGGTTCAAGATATTT	CAAWDLDDTTGWFKIF	TRGV10	.	TRGJP1	15	-1	-1	16
38	1.3359301941317508E-4	TGTGCTGCGTGGGATCCCCCTAGGGGCACTGGTTGGTTCAAGATATTT	CAAWDPPRGTGWFKIF	TRGV10	.	TRGJP1	14	-1	-1	26
38	1.3359301941317508E-4	TGTGCTGCGTGGGAGCTCCCCGATACCACTGGTTGGTTCAAGATATTT	CAAWELPDTTGWFKIF	TRGV10	.	TRGJP1	13	-1	-1	22
38	1.3359301941317508E-4	TGTGCCTTGTGGGATTTCCCCCACTTGGGCAAAAAAATCAAGGTATTT	CALWDFPHLGKKIKVF	TRGV9	.	TRGJP	13	-1	-1	24
38	1.3359301941317508E-4	TGTGCCTTGTGGGAGGTTGGTCAGTTGGGCAAAAAAATCAAGGTATTT	CALWEVGQLGKKIKVF	TRGV9	.	TRGJP	16	-1	-1	22
38	1.3359301941317508E-4	TGTGCCTTGTGGGAGGTGCGTGTCGTGAATTATTATAAGAAACTCTTT	CALWEVRVVNYYKKLF	TRGV9	.	TRGJ1	18	-1	-1	26
38	1.3359301941317508E-4	TGTGCTGCGTGGGTCTATTATACCACTGGTTGGTTCAAGATATTT	CAAWVYYTTGWFKIF	TRGV10	.	TRGJP1	12	-1	-1	18
38	1.3359301941317508E-4	TGTGCTGCGTGGGATTACCATACCACTGGTTGGTTCAAGATATTT	CAAWDYHTTGWFKIF	TRGV10	.	TRGJP1	17	-1	-1	19
38	1.3359301941317508E-4	TGTGCCTTGTGGGGAGGTCCCTCTAATTATTATAAGAAACTCTTT	CALWGGPSNYYKKLF	TRGV9	.	TRGJ1	22	-1	-1	21
38	1.3359301941317508E-4	TGTGCCTTGTGGGATTATGAGTTGGGCAAAAAAATCAAGGTATTT	CALWDYELGKKIKVF	TRGV9	.	TRGJP	13	-1	-1	18
38	1.3359301941317508E-4	TGTGCCTTGTGGGAGCCCTCATTCAATTATTATAAGAAACTCTTT	CALWEPSFNYYKKLF	TRGV9	.	TRGJ1	14	-1	-1	20
38	1.3359301941317508E-4	TGTGCCACCTGGGTTGCATCCCTCGATTATTATAAGAAACTCTTT	CATWVASLDYYKKLF	TRGV8	.	TRGJ1	12	-1	-1	22
38	1.3359301941317508E-4	TGTGCTGCGTGGTCCGATACCACTGGTTGGTTCAAGATATTT	CAAWSDTTGWFKIF	TRGV10	.	TRGJP1	11	-1	-1	16
38	1.3359301941317508E-4	TGTGCTGCGTGGTCACACCCCACTGGTTGGTTCAAGATATTT	CAAWSHPTGWFKIF	TRGV10	.	TRGJP1	11	-1	-1	19
38	1.3359301941317508E-4	TGTGCTGCGTGGGGTAATACCACTGGTTGGTTCAAGATATTT	CAAWGNTTGWFKIF	TRGV10	.	TRGJP1	12	-1	-1	12
38	1.3359301941317508E-4	TGTGCTGCGTGGGATTATAGGGCTGGTTGGTTCAAGATATTT	CAAWDYRAGWFKIF	TRGV10	.	TRGJP1	16	-1	-1	22
38	1.3359301941317508E-4	TGTGCTGCGTGGGATGGAATCCGTAGTTGGTTCAAGATATTT	CAAWDGIRSWFKIF	TRGV10	.	TRGJP1	14	-1	-1	25
38	1.3359301941317508E-4	TGTGCTGCGTGGGACGCCATCCTTTATTATAAGAAACTCTTT	CAAWDAILYYKKLF	TRGV10	.	TRGJ1	13	-1	-1	23
38	1.3359301941317508E-4	TGTGCTGCGTGGGACATAAATTTTGGTTGGTTCAAGATATTT	CAAWDINFGWFKIF	TRGV10	.	TRGJP1	13	-1	-1	23
38	1.3359301941317508E-4	TGTGCTGCGTGGGACACCCGTCCTGGTTGGTTCAAGATATTT	CAAWDTRPGWFKIF	TRGV10	.	TRGJP1	13	-1	-1	22
38	1.3359301941317508E-4	TGTGCTGCGATGCCTTATACCACTGGTTGGTTCAAGATATTT	CAAMPYTTGWFKIF	TRGV10	.	TRGJP1	8	-1	-1	15
38	1.3359301941317508E-4	TGTGCCTTGTGGGAGCCTAGCGATTATTATAAGAAACTCTTT	CALWEPSDYYKKLF	TRGV9	.	TRGJ1	14	-1	-1	22
38	1.3359301941317508E-4	TGTGCCTTGTGGGAGGTTAGAATTTATTATAAGAAACTCTTT	CALWEVRIYYKKLF	TRGV9	.	TRGJ1	16	-1	-1	16
38	1.3359301941317508E-4	TGTGCCTTGTGGGAGGTGCTTTTGGCTTATAAGAAACTCTTT	CALWEVLLAYKKLF	TRGV9	.	TRGJ1	18	-1	-1	26
38	1.3359301941317508E-4	TGTGCCTTGTGGGAGGTGGGGCTTTATTATAAGAAACTCTTT	CALWEVGLYYKKLF	TRGV9	.	TRGJ1	17	-1	-1	23
38	1.3359301941317508E-4	TGTGCCTTGTGGGAGGGGCCGAATTATTATAAGAAACTCTTT	CALWEGPNYYKKLF	TRGV9	.	TRGJ1	18	-1	-1	19
38	1.3359301941317508E-4	TGTGCCTTGTGGGAGGTGCCCGATTATAAGAAACTCTTT	CALWEVPDYKKLF	TRGV9	.	TRGJ1	18	-1	-1	22
38	1.3359301941317508E-4	TGTGCCTTGTGGGAGGGTAATTATTATAAGAAACTCTTT	CALWEGNYYKKLF	TRGV9	.	TRGJ1	15	-1	-1	18
38	1.3359301941317508E-4	TGTGCTGCGTCGGCCACTGGTTGGTTCAAGATATTT	CAASATGWFKIF	TRGV10	.	TRGJP1	12	-1	-1	13
38	1.3359301941317508E-4	TGTGCTGCGTGGGTTTCAGGTTGGTTCAAGATATTT	CAAWVSGWFKIF	TRGV10	.	TRGJP1	15	-1	-1	18
38	1.3359301941317508E-4	TGTGCTGCGTGGGATTCCACTTGGTTCAAGATATTT	CAAWDSTWFKIF	TRGV10	.	TRGJP1	15	-1	-1	20
38	1.3359301941317508E-4	TGTGCTGCGTGGGATCGGGGGGGTAAGAAACTCTTT	CAAWDRGGKKLF	TRGV10	.	TRGJ1	14	-1	-1	23
38	1.3359301941317508E-4	TGTGCTGCGTGGGAGTCGGGTTGGTTCAAGATATTT	CAAWESGWFKIF	TRGV10	.	TRGJP1	13	-1	-1	18
38	1.3359301941317508E-4	TGTGCTGCGTGGGAGAGTGGTTGGTTCAAGATATTT	CAAWESGWFKIF	TRGV10	.	TRGJP1	13	-1	-1	17
38	1.3359301941317508E-4	TGTGCTGCGCCCAACCCCTGTTGGTTCAAGATATTT	CAAPNPCWFKIF	TRGV10	.	TRGJP1	8	-1	-1	13
38	1.3359301941317508E-4	TGTGCTGCGAACCTCCCCGGGAGCCTCAAGATATTT	CAANLPGSLKIF	TRGV10	.	TRGJP1	8	-1	-1	25
38	1.3359301941317508E-4	TGTGCCTTGTGGGAGGGCTATTATAAGAAACTCTTT	CALWEGYYKKLF	TRGV9	.	TRGJ1	15	-1	-1	18
38	1.3359301941317508E-4	TGTGCCTTGTGGGAGAAGTATTATAAGAAACTCTTT	CALWEKYYKKLF	TRGV9	.	TRGJ2	14	-1	-1	14
38	1.3359301941317508E-4	TGTGCTGCGTGGGATTGGAGTGAGAAACTCTTT	CAAWDWSEKLF	TRGV10	.	TRGJ1	15	-1	-1	22
38	1.3359301941317508E-4	TGTGCTGCGTGGGAATCCACCGGGAAACTCTTT	CAAWESTGKLF	TRGV10	.	TRGJ1	13	-1	-1	23
38	1.3359301941317508E-4	TGTGCCTTGTGGGAGGTCGGTAAGAAACTCTTT	CALWEVGKKLF	TRGV9	.	TRGJ1	16	-1	-1	20
38	1.3359301941317508E-4	TGTGCCTTGTGGGAGGATTATAAGAAACTCTTT	CALWEDYKKLF	TRGV9	.	TRGJ1	15	-1	-1	16
38	1.3359301941317508E-4	TGTGCTGCGTGGCGTTGGTTCAAGATATTT	CAAWRWFKIF	TRGV10	.	TRGJP1	11	-1	-1	13
38	1.3359301941317508E-4	TGTGCTGGGTGTGGTTGGTTCAAGATATTT	CAGCGWFKIF	TRGV10	.	TRGJP1	10	-1	-1	11
38	1.3359301941317508E-4	TGTGCCTTGTGGCATTATAAGAAACTCTTT	CALWHYKKLF	TRGV9	.	TRGJ1	11	-1	-1	13
38	1.3359301941317508E-4	TGTGCCTTGTGGGCGAAGAAACTCTTT	CALWAKKLF	TRGV9	.	TRGJ1	12	-1	-1	15
38	1.3359301941317508E-4	TGTGCCTATATTATTAAGAAACTCTTT	CAYIIKKLF	TRGV9	.	TRGJ1	6	-1	-1	8
37	1.3007741363914416E-4	TGTGCCTTGTGGGAGGCGCGATTCCCGGACCAAGAGTTGGGCAAAAAAATCAAGGTATTT	CALWEARFPDQELGKKIKVF	TRGV9	.	TRGJP	18	-1	-1	30
37	1.3007741363914416E-4	TGTGCTGCGTGGGATTATGGACCCCTGTGGGATACCACTGGTTGGTTCAAGATATTT	CAAWDYGPLWDTTGWFKIF	TRGV10	.	TRGJP1	16	-1	-1	31
37	1.3007741363914416E-4	TGTGCTGCGTGGGATTTTAACCGGGGTGCCACTGGTTGGTTCAAGATATTT	CAAWDFNRGATGWFKIF	TRGV10	.	TRGJP1	15	-1	-1	28
37	1.3007741363914416E-4	TGTGCCTTGTGGGAGGTGCTGGGAGAGTTGGGCAAAAAAATCAAGGTATTT	CALWEVLGELGKKIKVF	TRGV9	.	TRGJP	18	-1	-1	23
37	1.3007741363914416E-4	TGTGCTGCGTGGGACTCCCTGCATACCACTGGTTGGTTCAAGATATTT	CAAWDSLHTTGWFKIF	TRGV10	.	TRGJP1	13	-1	-1	22
37	1.3007741363914416E-4	TGTGCTGCGTGGGCCAATGATACCACTGGTTGGTTCAAGATATTT	CAAWANDTTGWFKIF	TRGV10	.	TRGJP1	12	-1	-1	19
37	1.3007741363914416E-4	TGTGCTGCGTGGGGCCGTTATACCACTGGTTGGTTCAAGATATTT	CAAWGRYTTGWFKIF	TRGV10	.	TRGJP1	12	-1	-1	18
37	1.3007741363914416E-4	TGTGCTGCGTGGGATTTTCGATTAGACTCTTGGTTCAAGATATTT	CAAWDFRLDSWFKIF	TRGV10	.	TRGJP1	15	-1	-1	29
37	1.3007741363914416E-4	TGTGCCTTGTGGGCAGGGGAGTTGGGCAAAAAAATCAAGGTATTT	CALWAGELGKKIKVF	TRGV9	.	TRGJP	16	-1	-1	18
37	1.3007741363914416E-4	TGTGCCTTGTGGGAGGTGCAGGGTGGGCATTATAAGAAACTCTTT	CALWEVQGGHYKKLF	TRGV9	.	TRGJ1	19	-1	-1	28
37	1.3007741363914416E-4	TGTGCTGCGTGGGGACATACCACTGGTTGGTTCAAGATATTT	CAAWGHTTGWFKIF	TRGV10	.	TRGJP1	12	-1	-1	16
37	1.3007741363914416E-4	TGTGCTGCGTGGGATTCCGTGGCTGGTTGGTTCAAGATATTT	CAAWDSVAGWFKIF	TRGV10	.	TRGJP1	19	-1	-1	22
37	1.3007741363914416E-4	TGTGCTGCGTGGGATTATAGTGCTGGTTGGTTCAAGATATTT	CAAWDYSAGWFKIF	TRGV10	.	TRGJP1	16	-1	-1	22
37	1.3007741363914416E-4	TGTGCTGCGTGGGATAAGAGAACTGGTTGGTTCAAGATATTT	CAAWDKRTGWFKIF	TRGV10	.	TRGJP1	14	-1	-1	21
37	1.3007741363914416E-4	TGTGCCTTGTGGGAGGTGTGGAATTATTATAAGAAACTCTTT	CALWEVWNYYKKLF	TRGV9	.	TRGJ1	17	-1	-1	20
37	1.3007741363914416E-4	TGTGCCTTGTGGGAGGTGCAATGTTATTATAAGAAACTCTTT	CALWEVQCYYKKLF	TRGV9	.	TRGJ1	19	-1	-1	23
37	1.3007741363914416E-4	TGTGCCTTGTGGGAGGCTCTATTTTATTATAAGAAACTCTTT	CALWEALFYYKKLF	TRGV9	.	TRGJ1	15	-1	-1	23
37	1.3007741363914416E-4	TGTGCTGCGTGTCGAAGGGCTGGTTGGTTCAAGATATTT	CAACRRAGWFKIF	TRGV10	.	TRGJP1	10	-1	-1	19
37	1.3007741363914416E-4	TGTGCTGCGGGGGATACCACTGGTTGGTTCAAGATATTT	CAAGDTTGWFKIF	TRGV10	.	TRGJP1	14	-1	-1	13
37	1.3007741363914416E-4	TGTGCCTTGTGGGAGGTGCACAGGGGTAAGAAACTCTTT	CALWEVHRGKKLF	TRGV9	.	TRGJ1	20	-1	-1	26
37	1.3007741363914416E-4	TGTGCCTTGTGGGAGGTGCAAGACTATAAGAAACTCTTT	CALWEVQDYKKLF	TRGV9	.	TRGJ1	19	-1	-1	24
37	1.3007741363914416E-4	TGTGCCTTGTGGGAGGTGAAATATTATAAGAAACTCTTT	CALWEVKYYKKLF	TRGV9	.	TRGJ1	17	-1	-1	17
37	1.3007741363914416E-4	TGTGCCTTGTGGGAGACGAATTATTATAAGAAACTCTTT	CALWETNYYKKLF	TRGV9	.	TRGJ1	14	-1	-1	16
37	1.3007741363914416E-4	TGTGCCTTGTGGGAGGTGCGGAAGAAACTCTTT	CALWEVRKKLF	TRGV9	.	TRGJ1	18	-1	-1	21
37	1.3007741363914416E-4	TGTGCCTCTGATACTGGTTGGTTCAAGATATTT	CASDTGWFKIF	TRGV9	.	TRGJP1	6	-1	-1	12
37	1.3007741363914416E-4	TGTGCCTCCCTCACTGGTTGGTTCAAGATATTT	CASLTGWFKIF	TRGV9	.	TRGJP1	6	-1	-1	11
37	1.3007741363914416E-4	TGCCCGAAGTCCACTGGTTGGTTCAAGATATTT	CPKSTGWFKIF	TRGV10	.	TRGJP1	1	-1	-1	10
37	1.3007741363914416E-4	TGTGCTGCGTGGGATGCGAAACAACTCTTT	CAAWDAKQLF	TRGV10	.	TRGJ1	14	-1	-1	22
37	1.3007741363914416E-4	TGTGCCACCCTGGGTTGGTTCAAGATATTT	CATLGWFKIF	TRGV4	.	TRGJP1	17	-1	-1	6
37	1.3007741363914416E-4	TGTCGACCTGGTTGGTTCAAGATATTT	CRPGWFKIF	TRGV10	.	TRGJP1	2	-1	-1	7
37	1.3007741363914416E-4	TGTGCCTTGCGGAAACTCTTT	CALRKLF	TRGV9	.	TRGJ1	11	-1	-1	11
36	1.2656180786511324E-4	TGTGCCTTGTGGGAGGTGCACCTCCCTGTCGAGTTGGGCAAAAAAATCAAGGTATTT	CALWEVHLPVELGKKIKVF	TRGV9	.	TRGJP	25	-1	-1	30
36	1.2656180786511324E-4	TGTGCCTTGTGGGAGGTGCGATCTCCACCAAACAGCTATTATAAGAAACTCTTT	CALWEVRSPPNSYYKKLF	TRGV9	.	TRGJ1	25	-1	-1	36
36	1.2656180786511324E-4	TGTGCTGCGTGGGATTATACGGAGGCGGCCACTGGTTGGTTCAAGATATTT	CAAWDYTEAATGWFKIF	TRGV10	.	TRGJP1	16	-1	-1	28
36	1.2656180786511324E-4	TGTGCCTTGTGGGAGGCTTTGCAAGAGTTGGGCAAAAAAATCAAGGTATTT	CALWEALQELGKKIKVF	TRGV9	.	TRGJP	15	-1	-1	20
36	1.2656180786511324E-4	TGTGCTGCGTGCCGAATTGCAAATACCACTGGTTGGTTCAAGATATTT	CAACRIANTTGWFKIF	TRGV10	.	TRGJP1	10	-1	-1	22
36	1.2656180786511324E-4	TGTGCTGCGTGGCCCCGGGGAAACACCACTGGTTGGTTCAAGATATTT	CAAWPRGNTTGWFKIF	TRGV10	.	TRGJP1	11	-1	-1	24
36	1.2656180786511324E-4	TGTGCTGCGTGGGATTTCCCCTATACCACTGGTTGGTTCAAGATATTT	CAAWDFPYTTGWFKIF	TRGV10	.	TRGJP1	15	-1	-1	21
36	1.2656180786511324E-4	TGTGCCTTGTGGGAGCCCCAGTTTGGGGGCAAAAAAATCAAGGTATTT	CALWEPQFGGKKIKVF	TRGV9	.	TRGJP	14	-1	-1	26
36	1.2656180786511324E-4	TGTGCCTTGTGGGAGGTGACACAGTTGGGCAAAAAAATCAAGGTATTT	CALWEVTQLGKKIKVF	TRGV9	.	TRGJP	21	-1	-1	22
36	1.2656180786511324E-4	TGTGCTGCGTGGGGTCAAGATACCACTGGTTGGTTCAAGATATTT	CAAWGQDTTGWFKIF	TRGV10	.	TRGJP1	12	-1	-1	19
36	1.2656180786511324E-4	TGTGCTGCGTGGGATTATAGAGCCACTGGTTGGTTCAAGATATTT	CAAWDYRATGWFKIF	TRGV10	.	TRGJP1	16	-1	-1	15
36	1.2656180786511324E-4	TGTGCCTTGTGGGGGTCCGGGTTGGGCAAAAAAATCAAGGTATTT	CALWGSGLGKKIKVF	TRGV9	.	TRGJP	15	-1	-1	20
36	1.2656180786511324E-4	TGTGCCTTGTGGGAGGTGCCGCCCGTATGTTATAAGAAACTCTTT	CALWEVPPVCYKKLF	TRGV9	.	TRGJ1	18	-1	-1	29
36	1.2656180786511324E-4	TGTGCCTTGTGGGAGGTGCATTCCACTGGTTGGTTCAGGATATTT	CALWEVHSTGWFRIF	TRGV9	.	TRGJP1	19	-1	-1	19
36	1.2656180786511324E-4	TGTGCTGCGTGTCCCCCCACCACTGGTTGGTTCAAGATATTT	CAACPPTTGWFKIF	TRGV10	.	TRGJP1	10	-1	-1	18
36	1.2656180786511324E-4	TGTGCTGCGTGGATTCCTTCAACTGGTTGGTTCAAGATATTT	CAAWIPSTGWFKIF	TRGV10	.	TRGJP1	14	-1	-1	21
36	1.2656180786511324E-4	TGTGCTGCGTGGATTAATACCACTGGTTGGTTCAAGATATTT	CAAWINTTGWFKIF	TRGV10	.	TRGJP1	15	-1	-1	16
36	1.2656180786511324E-4	TGTGCCTTGTGGGAGGCCCGGGGGTATTATAAGAAACTCTTT	CALWEARGYYKKLF	TRGV9	.	TRGJ1	15	-1	-1	24
36	1.2656180786511324E-4	TGTGCCACCTGGGACGGGCCGGATGATTGGATCAAGACGTTT	CATWDGPDDWIKTF	TRGV2	.	TRGJP2	19	-1	-1	23
36	1.2656180786511324E-4	TGTGCTGCCCTACTCGCGGGTGATTGGATCAAGACGTTT	CAALLAGDWIKTF	TRGV10	.	TRGJP2	7	-1	-1	19
36	1.2656180786511324E-4	TGTGCTGCCCACAGTGAGTCTGGTTGGTTCAAGATATTT	CAAHSESGWFKIF	TRGV10	.	TRGJP1	7	-1	-1	19
36	1.2656180786511324E-4	TGTGCTGCGTGGGATTTGCGATATTATAAGAAACTCTTT	CAAWDLRYYKKLF	TRGV10	.	TRGJ1	15	-1	-1	21
36	1.2656180786511324E-4	TGTGCTGCGTGGGATTTAACGTATTATAAGAAACTCTTT	CAAWDLTYYKKLF	TRGV10	.	TRGJ1	22	-1	-1	21
36	1.2656180786511324E-4	TGTGCCTTGTGGGAGCACAATTATTATAAGAAACTCTTT	CALWEHNYYKKLF	TRGV9	.	TRGJ1	14	-1	-1	18
36	1.2656180786511324E-4	TGTGCCTTGTGGGAGGTCTCTTATTATAAGAAACTCTTT	CALWEVSYYKKLF	TRGV9	.	TRGJ1	16	-1	-1	20
36	1.2656180786511324E-4	TGTGCCTTGTGGGAGGTGCACTGGGGGAAGAAACTCTTT	CALWEVHWGKKLF	TRGV9	.	TRGJ1	20	-1	-1	27
36	1.2656180786511324E-4	TGTGCCTTGTGGGAGGGGAATTATTATAAGAAACTCTTT	CALWEGNYYKKLF	TRGV9	.	TRGJ1	15	-1	-1	17
36	1.2656180786511324E-4	TGTGCCACCTGGGACGGGCCTTATTATAAGAAACTCTTT	CATWDGPYYKKLF	TRGV2	.	TRGJ1	19	-1	-1	20
36	1.2656180786511324E-4	TGTGCTGCGTGGACGAGAGACCGGTTCAAGATATTT	CAAWTRDRFKIF	TRGV10	.	TRGJP1	11	-1	-1	22
36	1.2656180786511324E-4	TGTGCTGGATACTACACTGGTTGGTTCAAGATATTT	CAGYYTGWFKIF	TRGV10	.	TRGJP1	6	-1	-1	5
36	1.2656180786511324E-4	TGTGCCTTGTGGGACCCCGGGGGGAAGAAACTCTTT	CALWDPGGKKLF	TRGV9	.	TRGJ1	13	-1	-1	24
36	1.2656180786511324E-4	TGTGCTGCCACCACTGGTTGGTTCAAGATATTT	CAATTGWFKIF	TRGV10	.	TRGJP1	7	-1	-1	9
36	1.2656180786511324E-4	TGTGCTGCGTGTTCTGGTTGGTTCAAGATATTT	CAACSGWFKIF	TRGV10	.	TRGJP1	10	-1	-1	13
36	1.2656180786511324E-4	TGTGCTGCGCGTACATTCAATAAGAAACTCTTT	CAARTFNKKLF	TRGV10	.	TRGJ1	8	-1	-1	19
36	1.2656180786511324E-4	TGTGCCACCTGGAATTATTATAAGAAACTCTTT	CATWNYYKKLF	TRGV4	.	TRGJ1	14	-1	-1	11
36	1.2656180786511324E-4	TGCGCCGGGTACACTGGTTGGTTCAAGATATTT	CAGYTGWFKIF	TRGV10	.	TRGJP1	4	-1	-1	11
36	1.2656180786511324E-4	TGTGCTGCGTGGGATTATTTGAAACTCTTT	CAAWDYLKLF	TRGV10	.	TRGJ1	16	-1	-1	13
36	1.2656180786511324E-4	TGTGCCTTGCTTTATTATAAGAAACTCTTT	CALLYYKKLF	TRGV9	.	TRGJ1	8	-1	-1	11
36	1.2656180786511324E-4	TGTGCTGCGTGGCATTGGTTCAAGATATTT	CAAWHWFKIF	TRGV10	.	TRGJP1	15	-1	-1	14
36	1.2656180786511324E-4	TGTGCTGCGTGGGATCCAAAGAAACTCTTT	CAAWDPKKLF	TRGV10	.	TRGJ1	14	-1	-1	18
35	1.230462020910823E-4	TGTGCCTTGTGGGAGGTGCTAGGCCATCAAGAGTTGGGCAAAAAAATCAAGGTATTT	CALWEVLGHQELGKKIKVF	TRGV9	.	TRGJP	18	-1	-1	27
35	1.230462020910823E-4	TGTGCTGCGTGGGAGACCGGTCAAGGGCATACCACTGGTTGGTTCAAGATATTT	CAAWETGQGHTTGWFKIF	TRGV10	.	TRGJP1	13	-1	-1	28
35	1.230462020910823E-4	TGTGCCTTGTGGGAGGTGCCGAAGAAAGAGTTGGGCAAAAAAATCAAGGTATTT	CALWEVPKKELGKKIKVF	TRGV9	.	TRGJP	18	-1	-1	25
35	1.230462020910823E-4	TGTGCCTTGTGGGAGGCCGAAATAGTAAAGTTGGGCAAAAAAATCAAGGTATTT	CALWEAEIVKLGKKIKVF	TRGV9	.	TRGJP	15	-1	-1	28
35	1.230462020910823E-4	TGTGCTGCGTCTTCCCGAGAGGAGCATACCACTGGTTGGTTCAAGATATTT	CAASSREEHTTGWFKIF	TRGV10	.	TRGJP1	9	-1	-1	25
35	1.230462020910823E-4	TGTGCTGCGTGGGATCCCGGCCCCCTTACCACTGGTTGGTTCAAGATATTT	CAAWDPGPLTTGWFKIF	TRGV10	.	TRGJP1	14	-1	-1	26
35	1.230462020910823E-4	TGTGCCTTGTGGGAGGTGCAAGGGATGGAAATTTATTATAAGAAACTCTTT	CALWEVQGMEIYYKKLF	TRGV9	.	TRGJ1	19	-1	-1	32
35	1.230462020910823E-4	TGTGCTGCGTGGTTCCATCTCTATACCACTGGTTGGTTCAAGATATTT	CAAWFHLYTTGWFKIF	TRGV10	.	TRGJP1	11	-1	-1	21
35	1.230462020910823E-4	TGTGCTGCGTGGGGGATTCCCAATACCACTGGTTGGTTCAAGATATTT	CAAWGIPNTTGWFKIF	TRGV10	.	TRGJP1	12	-1	-1	22
35	1.230462020910823E-4	TGTGCTGCGTGGGATTATAAGTCTAGCACTGGTTGGTTCAAGATATTT	CAAWDYKSSTGWFKIF	TRGV10	.	TRGJP1	16	-1	-1	23
35	1.230462020910823E-4	TGTGCTGCGTGGGATGGGCCATGCACCACTGGTTGGTTCAAGATATTT	CAAWDGPCTTGWFKIF	TRGV10	.	TRGJP1	14	-1	-1	24
35	1.230462020910823E-4	TGTGCCTTGTGGGAGGTGCAACGTGGGATATATTATAAGAAACTCTTT	CALWEVQRGIYYKKLF	TRGV9	.	TRGJ1	19	-1	-1	30
35	1.230462020910823E-4	TGTGCTGCGTGGGATCCCTCGGTAACTGGTTGGTTCAAGATATTT	CAAWDPSVTGWFKIF	TRGV10	.	TRGJP1	14	-1	-1	24
35	1.230462020910823E-4	TGTGCTGCGTGGGACCTATATACCACTGGTTGGTTCAAGATATTT	CAAWDLYTTGWFKIF	TRGV10	.	TRGJP1	13	-1	-1	16
35	1.230462020910823E-4	TGTGCCTTGTGGCCGCAAGAGTTGGGCAAAAAAATCAAGGTATTT	CALWPQELGKKIKVF	TRGV9	.	TRGJP	11	-1	-1	14
35	1.230462020910823E-4	TGTGCCTTGTGGGAGGTGCGTCTGTTTTATTATAAGAAACTCTTT	CALWEVRLFYYKKLF	TRGV9	.	TRGJ1	18	-1	-1	26
35	1.230462020910823E-4	TGTGCCTTGTGGGAGGTGCGGTTGGGCAAAAAAATCAAGGTATTT	CALWEVRLGKKIKVF	TRGV9	.	TRGJP	18	-1	-1	20
35	1.230462020910823E-4	TGTGCCTTGTGGGAGACTCAGTTGGGCAAAAAAATCAAGGTATTT	CALWETQLGKKIKVF	TRGV9	.	TRGJP	14	-1	-1	19
35	1.230462020910823E-4	TGTGCCACCTGGGACGGGGTGGCCACTGGTTGGTTCAAGATATTT	CATWDGVATGWFKIF	TRGV2	.	TRGJP1	17	-1	-1	22
35	1.230462020910823E-4	TGTGCTGCGTGGGTTCATACCACTGGTTGGTTCAAGATATTT	CAAWVHTTGWFKIF	TRGV10	.	TRGJP1	12	-1	-1	16
35	1.230462020910823E-4	TGTGCTGCGTGGGATTATATGGCCCACGGGATCAAGATATTT	CAAWDYMAHGIKIF	TRGV10	.	TRGJP1	16	-1	-1	28
35	1.230462020910823E-4	TGTGCCTTGTGTTTTGAGTTGGGCAAAAAAATCAAGGTATTT	CALCFELGKKIKVF	TRGV9	.	TRGJP	10	-1	-1	15
35	1.230462020910823E-4	TGTGCCTTGTGGGAGGTGCTGTATTATTATAAGAAACTCTTT	CALWEVLYYYKKLF	TRGV9	.	TRGJ1	18	-1	-1	22
35	1.230462020910823E-4	TGTGCCTTGTGGGAGGTGCGCTATTATTATAAGAAACTCTTT	CALWEVRYYYKKLF	TRGV9	.	TRGJ1	18	-1	-1	22
35	1.230462020910823E-4	TGTGCCTTGTGGGAGGTGGGATATTATTATAAGAAACTCTTT	CALWEVGYYYKKLF	TRGV9	.	TRGJ1	17	-1	-1	22
35	1.230462020910823E-4	TGTGCCTTGTGGGAGGCGTTAAGGGGGCGACGGAAACTCTTT	CALWEALRGRRKLF	TRGV9	.	TRGJ1	15	-1	-1	32
35	1.230462020910823E-4	TGTGCCTTGTGGGAGGGAAGGATTTATTATAAGAAACTCTTT	CALWEGRIYYKKLF	TRGV9	.	TRGJ1	15	-1	-1	20
35	1.230462020910823E-4	TGTGCTGCGTGGGGGTACACTGGTTGGTTCAAGATATTT	CAAWGYTGWFKIF	TRGV10	.	TRGJP1	12	-1	-1	17
35	1.230462020910823E-4	TGTGCTGCGTGGGATCCATCTGGTTGGTTCAAGATATTT	CAAWDPSGWFKIF	TRGV10	.	TRGJP1	14	-1	-1	15
35	1.230462020910823E-4	TGTGCCTTGTGGGCCCCGAATTATTATAAGAAACTCTTT	CALWAPNYYKKLF	TRGV9	.	TRGJ2	12	-1	-1	16
35	1.230462020910823E-4	TGTGCCTTGTGGGAGCCCCATTATTATAAGAAACTCTTT	CALWEPHYYKKLF	TRGV9	.	TRGJ1	14	-1	-1	19
35	1.230462020910823E-4	TGTGCCTTGTGGGAGGTGAGGGTTTATAAGAAACTCTTT	CALWEVRVYKKLF	TRGV9	.	TRGJ1	17	-1	-1	23
35	1.230462020910823E-4	TGTGCCTTGTGGGAGGTACGTTATTATAAGAAACTCTTT	CALWEVRYYKKLF	TRGV9	.	TRGJ1	16	-1	-1	20
35	1.230462020910823E-4	TGTGCCACCTGGGACGGTAGTGATTGGATCAAGACGTTT	CATWDGSDWIKTF	TRGV2	.	TRGJP2	16	-1	-1	16
35	1.230462020910823E-4	TGTGCTGCGTGGGACCTCCCCACTTCTGGACTCTTT	CAAWDLPTSGLF	TRGV10	.	TRGJ1	13	-1	-1	29
35	1.230462020910823E-4	TGTGCCTTGTGGGAGGTTAGCTATAAGAAACTCTTT	CALWEVSYKKLF	TRGV9	.	TRGJ1	16	-1	-1	21
35	1.230462020910823E-4	TGTGCCACCTGGGACAGGCCGTTAGGGAAACTCTTT	CATWDRPLGKLF	TRGV7	.	TRGJ1	19	-1	-1	26
35	1.230462020910823E-4	TGTGCTGCGTGGGGGGGTTGGTTCAAGATATTT	CAAWGGWFKIF	TRGV10	.	TRGJP1	12	-1	-1	15
35	1.230462020910823E-4	TGTGCTGCGTGGGATCCGAGAAAGAAACTCTTT	CAAWDPRKKLF	TRGV10	.	TRGJ1	14	-1	-1	21
35	1.230462020910823E-4	TGTGCCTTGGTGAATTATTATAAGAAACTCTTT	CALVNYYKKLF	TRGV9	.	TRGJ1	8	-1	-1	11
35	1.230462020910823E-4	TGTGCTGCGTGGGTTTATAAGAAACTCTTT	CAAWVYKKLF	TRGV10	.	TRGJ1	16	-1	-1	14
35	1.230462020910823E-4	TGTGCTGCGTGGGTATGGTTCAAGATATTT	CAAWVWFKIF	TRGV10	.	TRGJP1	12	-1	-1	11
35	1.230462020910823E-4	TGTGCCTTGTGGGGTAAGAAACTCTTT	CALWGKKLF	TRGV9	.	TRGJ1	12	-1	-1	14
34	1.1953059631705139E-4	TGTGCCTTGTGGGAGGTGCTCGATAGTCTCGGGTTGGGCAAAAAAATCAAGGTATTT	CALWEVLDSLGLGKKIKVF	TRGV9	.	TRGJP	18	-1	-1	32
34	1.1953059631705139E-4	TGTGCCTTGTGGGAGGCGCCCTCGGTGCAAGAGTTGGGCAAAAAAATCAAGGTATTT	CALWEAPSVQELGKKIKVF	TRGV9	.	TRGJP	22	-1	-1	26
34	1.1953059631705139E-4	TGTGCCTTGTGGCAGCCAAAGTTGGAAGGGTTGGGCAAAAAAATCAAGGTATTT	CALWQPKLEGLGKKIKVF	TRGV9	.	TRGJP	14	-1	-1	25
34	1.1953059631705139E-4	TGTGCCTTGTGGGAGGTGCCGGATACGAAGTTTTATTATAAGAAACTCTTT	CALWEVPDTKFYYKKLF	TRGV9	.	TRGJ1	18	-1	-1	32
34	1.1953059631705139E-4	TGTGCCTTGTGGGAGGAATTCCAAGAGTTGGGCAAAAAAATCAAGGTATTT	CALWEEFQELGKKIKVF	TRGV9	.	TRGJP	15	-1	-1	21
34	1.1953059631705139E-4	TGTGCCTTGTGGACTCTATCAGGGGAGTTGGGCAAAAAAATCAAGGTATTT	CALWTLSGELGKKIKVF	TRGV9	.	TRGJP	11	-1	-1	24
34	1.1953059631705139E-4	TGTGCTGCGTGGGATTACATATGTACCACTGGTTGGTTCAAGATATTT	CAAWDYICTTGWFKIF	TRGV10	.	TRGJP1	20	-1	-1	19
34	1.1953059631705139E-4	TGTGCTGCGTGGGATCCCGAATATACCACTGGTTGGTTCAAGATATTT	CAAWDPEYTTGWFKIF	TRGV10	.	TRGJP1	14	-1	-1	20
34	1.1953059631705139E-4	TGTGCTGCGTGGGACCCCTCTTATACCACTGGTTGGTTCAAGATATTT	CAAWDPSYTTGWFKIF	TRGV10	.	TRGJP1	13	-1	-1	21
34	1.1953059631705139E-4	TGTGCCTTGTGGGAGGTGCTAAAGTTGGGCAAAAAAATCAAGGTATTT	CALWEVLKLGKKIKVF	TRGV9	.	TRGJP	18	-1	-1	22
34	1.1953059631705139E-4	TGTGCCACCTGGGACGGGACCCCCCGTAGTGATTGGATCAAGACGTTT	CATWDGTPRSDWIKTF	TRGV2	.	TRGJP2	21	-1	-1	25
34	1.1953059631705139E-4	TGTGCTGCGTGGGATTATTCAGGAGCTGGTTGGTTCAAGATATTT	CAAWDYSGAGWFKIF	TRGV10	.	TRGJP1	16	-1	-1	25
34	1.1953059631705139E-4	TGTGCTGCGTGGGATTATTGGGGCACTGGTTGGTTCAAGATATTT	CAAWDYWGTGWFKIF	TRGV10	.	TRGJP1	16	-1	-1	23
34	1.1953059631705139E-4	TGTGCTGCGTGGGATTATAGAACCACTGGTTGGTTCAAGATATTT	CAAWDYRTTGWFKIF	TRGV10	.	TRGJP1	16	-1	-1	21
34	1.1953059631705139E-4	TGTGCTGCGTGGGATCTAGGTGTCACTGGTTGGTTCAAGATATTT	CAAWDLGVTGWFKIF	TRGV10	.	TRGJP1	14	-1	-1	23
34	1.1953059631705139E-4	TGTGCTGCGTGGGATCCAGGGGGCACTGGTTGGTTCAAGATATTT	CAAWDPGGTGWFKIF	TRGV10	.	TRGJP1	14	-1	-1	23
34	1.1953059631705139E-4	TGTGCTGCGTGGGACTCAAATACCACTGGTTGGTTCAAGATATTT	CAAWDSNTTGWFKIF	TRGV10	.	TRGJP1	13	-1	-1	19
34	1.1953059631705139E-4	TGTGCTGCGGGGAGGCCTTATACCACTGGTTGGTTCAAGATATTT	CAAGRPYTTGWFKIF	TRGV10	.	TRGJP1	12	-1	-1	18
34	1.1953059631705139E-4	TGTGCCTTGTGGGAGGTGTATACTACTGGTTGGTTCAAGATATTT	CALWEVYTTGWFKIF	TRGV9	.	TRGJP1	17	-1	-1	14
34	1.1953059631705139E-4	TGTGCCTTGTGGGAGGTGAGGGGCACTGGTTGGTTCAAGATATTT	CALWEVRGTGWFKIF	TRGV9	.	TRGJP1	17	-1	-1	23
34	1.1953059631705139E-4	TGTGCTGCGTGGGATTGGTACACTGGTTGGTTCAAGATATTT	CAAWDWYTGWFKIF	TRGV10	.	TRGJP1	15	-1	-1	20
34	1.1953059631705139E-4	TGTGCTGCGTGGGATTACCCCACTGGTTGGTTCAAGATATTT	CAAWDYPTGWFKIF	TRGV10	.	TRGJP1	17	-1	-1	19
34	1.1953059631705139E-4	TGTGCCTTGTGGGAGTTGGTGAATTATTATAAGAAACTCTTT	CALWELVNYYKKLF	TRGV9	.	TRGJ1	17	-1	-1	20
34	1.1953059631705139E-4	TGTGCTGCGTGGGCTTCCACTGGTTGGTTCAAGATATTT	CAAWASTGWFKIF	TRGV10	.	TRGJP1	15	-1	-1	16
34	1.1953059631705139E-4	TGTGCTGCGTGGAATACCACTGGTTGGTTCAAGATATTT	CAAWNTTGWFKIF	TRGV10	.	TRGJP1	14	-1	-1	8
34	1.1953059631705139E-4	TGTGCCTTCTATAAGTTGGGCAAAAAAATCAAGGTATTT	CAFYKLGKKIKVF	TRGV9	.	TRGJP	7	-1	-1	13
34	1.1953059631705139E-4	TGTGCCTTGTGGGGTTTTTATTATTATAAGAAACTCTTT	CALWGFYYYKKLF	TRGV9	.	TRGJ1	12	-1	-1	19
34	1.1953059631705139E-4	TGTGCCTTGTGGGAGGGACCGTATTATAAGAAACTCTTT	CALWEGPYYKKLF	TRGV9	.	TRGJ1	15	-1	-1	21
34	1.1953059631705139E-4	TGTGCCTTGTGGGAGGAACCTTATTATAAGAAACTCTTT	CALWEEPYYKKLF	TRGV9	.	TRGJ1	15	-1	-1	20
34	1.1953059631705139E-4	TGTGCCACCTCCAATACCACTGGTTGGTTCAAGATATTT	CATSNTTGWFKIF	TRGV8	.	TRGJP1	9	-1	-1	13
34	1.1953059631705139E-4	TGTGCCACCTGGGACGACCCCGGATGGTTCAAGATATTT	CATWDDPGWFKIF	TRGV2	.	TRGJP1	21	-1	-1	21
34	1.1953059631705139E-4	TGTGCTGCGTGGGTCGCTGGTTGGTTCAAGATATTT	CAAWVAGWFKIF	TRGV10	.	TRGJP1	12	-1	-1	16
34	1.1953059631705139E-4	TGTGCTGCGTGGGATAAGGATTGGTTCAAGATATTT	CAAWDKDWFKIF	TRGV10	.	TRGJP1	14	-1	-1	20
34	1.1953059631705139E-4	TGTGCTGCGTGGGACTCAGGTTGGTTCAAGATATTT	CAAWDSGWFKIF	TRGV10	.	TRGJP1	13	-1	-1	18
34	1.1953059631705139E-4	TGTGCCACCTGGGATGAGAATTATAAGAAACTCTTT	CATWDENYKKLF	TRGV4	.	TRGJ1	15	-1	-1	19
34	1.1953059631705139E-4	TGTGCTGCCACGCTCAGCGGGTTCAAGATATTT	CAATLSGFKIF	TRGV10	.	TRGJP1	7	-1	-1	19
34	1.1953059631705139E-4	TGTGCTGCGTGGTTTAACGTGGGGAAACTCTTT	CAAWFNVGKLF	TRGV10	.	TRGJ1	11	-1	-1	23
34	1.1953059631705139E-4	TGTGCTGCGTGGCGTGGTTGGTTCAAGATATTT	CAAWRGWFKIF	TRGV10	.	TRGJP1	11	-1	-1	14
34	1.1953059631705139E-4	TGTGCTGCGTGGGTTTATTATAAGAAACTCTTT	CAAWVYYKKLF	TRGV10	.	TRGJ1	16	-1	-1	14
34	1.1953059631705139E-4	TGTGCTGCGTGGGGTGGTTGGTTCAAGATATTT	CAAWGGWFKIF	TRGV10	.	TRGJP1	12	-1	-1	14
34	1.1953059631705139E-4	TGTGCTGCGTGGGAGGTCGTCCGGAAACTCTTT	CAAWEVVRKLF	TRGV10	.	TRGJ1	13	-1	-1	23
34	1.1953059631705139E-4	TGTGCTGCGTGGAGGTATTATAAGAAACTCTTT	CAAWRYYKKLF	TRGV10	.	TRGJ1	11	-1	-1	15
34	1.1953059631705139E-4	TGTGCTACTACCACTGGTTGGTTCAAGATATTT	CATTTGWFKIF	TRGV10	.	TRGJP1	5	-1	-1	8
34	1.1953059631705139E-4	TGTGCCTTGTGGGAGGGGGTTAAGAAACTCTTT	CALWEGVKKLF	TRGV9	.	TRGJ1	15	-1	-1	20
34	1.1953059631705139E-4	TGTGCTGCCCGAGGGTGGTTCAAGATATTT	CAARGWFKIF	TRGV10	.	TRGJP1	7	-1	-1	12
34	1.1953059631705139E-4	TGTGCTGCGTGGGATCGGGAGAAACTCTTT	CAAWDREKLF	TRGV10	.	TRGJ1	14	-1	-1	19
34	1.1953059631705139E-4	TGTGCTGATAAGAAACTCTTT	CADKKLF	TRGV10	.	TRGJ1	6	-1	-1	7
34	1.1953059631705139E-4	CCTCGTTGGTTCAAGATATTT	PRWFKIF	TRGV10	.	TRGJP1	-1	-1	-1	1
34	1.1953059631705139E-4	TGTGCTGCGTGGGATTTCGGAAAGATATTT	CAAWDFGKIF	TRGV10	.	TRGJP1	21	-1	-1	21
33	1.1601499054302047E-4	TGTGCTGCGTGGGATTTTTTCCAAACACATACCACTGGTTGGTTCAAGATATTT	CAAWDFFQTHTTGWFKIF	TRGV10	.	TRGJP1	15	-1	-1	28
33	1.1601499054302047E-4	TGTGCCTTGTGGGAGGCGAAGTATCGTGAGTTGGGCAAAAAAATCAAGGTATTT	CALWEAKYRELGKKIKVF	TRGV9	.	TRGJP	15	-1	-1	27
33	1.1601499054302047E-4	TGTGCCTTGTGGGAGGTGTTCCAAGAGTTGGGCAAAAAAATCAAGGTATTT	CALWEVFQELGKKIKVF	TRGV9	.	TRGJP	17	-1	-1	21
33	1.1601499054302047E-4	TGTGCCTTGTGGGAGGTGGGACAAGAGTTGGGCAAAAAAATCAAGGTATTT	CALWEVGQELGKKIKVF	TRGV9	.	TRGJP	17	-1	-1	16
33	1.1601499054302047E-4	TGTGCTGCGTGGGATTATTACTATCAAGCTGGTTGGTTCAAGATATTT	CAAWDYYYQAGWFKIF	TRGV10	.	TRGJP1	16	-1	-1	28
33	1.1601499054302047E-4	TGTGCTGCGTGGGACCTTATTGATACCACTGGTTGGTTCAAGATATTT	CAAWDLIDTTGWFKIF	TRGV10	.	TRGJP1	13	-1	-1	22
33	1.1601499054302047E-4	TGTGCCTTGTGGGAGGTGCATTGCCAGCGTTATTATAAGAAACTCTTT	CALWEVHCQRYYKKLF	TRGV9	.	TRGJ1	19	-1	-1	29
33	1.1601499054302047E-4	TGTGCCTTGTGGGAGGTGCAACTGGTGGGCAAAAAAATCAAGGTATTT	CALWEVQLVGKKIKVF	TRGV9	.	TRGJP	22	-1	-1	25
33	1.1601499054302047E-4	TGTGCTGCTGGATTTGATGGGATCACTGGTTGGTTCAAGATATTT	CAAGFDGITGWFKIF	TRGV10	.	TRGJP1	13	-1	-1	23
33	1.1601499054302047E-4	TGTGCTGCCGGTTGTTTGGGGGCCACTGGTTGGTTCAAGATATTT	CAAGCLGATGWFKIF	TRGV10	.	TRGJP1	7	-1	-1	22
33	1.1601499054302047E-4	TGTGCTGCGTGGGCGGGGGCGATGAATGGTTGGTTCAAGATATTT	CAAWAGAMNGWFKIF	TRGV10	.	TRGJP1	12	-1	-1	26
33	1.1601499054302047E-4	TGTGCTGCGTGGGATTTTTTTACCACTGGTTGGTTCAAGATATTT	CAAWDFFTTGWFKIF	TRGV10	.	TRGJP1	15	-1	-1	20
33	1.1601499054302047E-4	TGTGCTGCGTGGGATTATGAAACCACTGGTTGGTTCAAGATATTT	CAAWDYETTGWFKIF	TRGV10	.	TRGJP1	16	-1	-1	21
33	1.1601499054302047E-4	TGTGCTGCGTGGGATTATATGACCACTGGTTGGTTCAAGATATTT	CAAWDYMTTGWFKIF	TRGV10	.	TRGJP1	16	-1	-1	15
33	1.1601499054302047E-4	TGTGCTGCGTGGGATTACGTCACCACTGGTTGGTTCAAGATATTT	CAAWDYVTTGWFKIF	TRGV10	.	TRGJP1	19	-1	-1	21
33	1.1601499054302047E-4	TGTGCTGCGTGGGATTACGGTACCACTGGTTGGTTCAAGATATTT	CAAWDYGTTGWFKIF	TRGV10	.	TRGJP1	18	-1	-1	20
33	1.1601499054302047E-4	TGTGCTGCGTGGGATCTTGGTACCACTGGTTGGTTCAAGATATTT	CAAWDLGTTGWFKIF	TRGV10	.	TRGJP1	14	-1	-1	20
33	1.1601499054302047E-4	TGTGCTGCGTGGGAGGTGGAAACCACTGGTTGGTTCAAGATATTT	CAAWEVETTGWFKIF	TRGV10	.	TRGJP1	13	-1	-1	21
33	1.1601499054302047E-4	TGTGCCTTGTGGGAGGTGCATACAAGGGATTATAAGAAACTCTTT	CALWEVHTRDYKKLF	TRGV9	.	TRGJ1	19	-1	-1	28
33	1.1601499054302047E-4	TGTGCCTTGTGGGAGGACCTGGGGAATTATTATAAGAAACTCTTT	CALWEDLGNYYKKLF	TRGV9	.	TRGJ1	15	-1	-1	23
33	1.1601499054302047E-4	TGTGCTGCGTGGCCTCATACCACTGGTTGGTTCAAGATATTT	CAAWPHTTGWFKIF	TRGV10	.	TRGJP1	11	-1	-1	16
33	1.1601499054302047E-4	TGTGCTGCGTGGGTTGGTACCACTGGTTGGTTCAAGATATTT	CAAWVGTTGWFKIF	TRGV10	.	TRGJP1	12	-1	-1	17
33	1.1601499054302047E-4	TGTGCTGCGTGGGATTTGGCCACTGGTTGGTTCAAGATATTT	CAAWDLATGWFKIF	TRGV10	.	TRGJP1	15	-1	-1	19
33	1.1601499054302047E-4	TGTGCTGCGTGGGATTATTTTTGTGGTTGGTTCAAGATATTT	CAAWDYFCGWFKIF	TRGV10	.	TRGJP1	16	-1	-1	23
33	1.1601499054302047E-4	TGTGCTGCGTGGGATTATGTCTGGCATTATAAGAAACTCTTT	CAAWDYVWHYKKLF	TRGV10	.	TRGJ1	19	-1	-1	25
33	1.1601499054302047E-4	TGTGCTGCGTGGGATAGTGGCACTGGTTGGTTCAAGATATTT	CAAWDSGTGWFKIF	TRGV10	.	TRGJP1	14	-1	-1	8
33	1.1601499054302047E-4	TGTGCCTTGTGGGACTCCGCGGGTTATTATAAGAAACTCTTT	CALWDSAGYYKKLF	TRGV9	.	TRGJ1	13	-1	-1	23
33	1.1601499054302047E-4	TGTGCCTTGTGGGAGCTGACGAATTATTATAAGAAACTCTTT	CALWELTNYYKKLF	TRGV9	.	TRGJ1	17	-1	-1	19
33	1.1601499054302047E-4	TGTGCCTTGTGGGAGGTTGATAATTATTATAAGAAACTCTTT	CALWEVDNYYKKLF	TRGV9	.	TRGJ1	16	-1	-1	21
33	1.1601499054302047E-4	TGTGCCTTGTGGGAGGTGTCGCCGCGGTATAAGAAACTCTTT	CALWEVSPRYKKLF	TRGV9	.	TRGJ1	17	-1	-1	27
33	1.1601499054302047E-4	TGTGCTGCGTGGGTGGACACTGGTTGGTTCAAGATATTT	CAAWVDTGWFKIF	TRGV10	.	TRGJP1	12	-1	-1	17
33	1.1601499054302047E-4	TGTGCTGCGTGGGATTTGGGCTTTTGGTTCAAGATATTT	CAAWDLGFWFKIF	TRGV10	.	TRGJP1	15	-1	-1	23
33	1.1601499054302047E-4	TGTGCTGCGGGAGAGGGCACTGGTTGGTTCAAGATATTT	CAAGEGTGWFKIF	TRGV10	.	TRGJP1	8	-1	-1	17
33	1.1601499054302047E-4	TGTGCCACCTGGGATGGGCCTTATTATAAGAAACTCTTT	CATWDGPYYKKLF	TRGV4	.	TRGJ1	19	-1	-1	20
33	1.1601499054302047E-4	TGTGCCACCTGGGACAGGCGGTCATATAAGAAACTCTTT	CATWDRRSYKKLF	TRGV3	.	TRGJ1	18	-1	-1	24
33	1.1601499054302047E-4	TGTGCTGCGTGGGATCGCCGTTGGTTCAAGATATTT	CAAWDRRWFKIF	TRGV10	.	TRGJP1	14	-1	-1	19
33	1.1601499054302047E-4	TGTGCTGCGTGGGATGATTATTATAAGAAACTCTTT	CAAWDDYYKKLF	TRGV10	.	TRGJ1	14	-1	-1	16
33	1.1601499054302047E-4	TGTGCTGCGGGGCCCCGTGAGAAGTTCAAGATATTT	CAAGPREKFKIF	TRGV10	.	TRGJP1	11	-1	-1	23
33	1.1601499054302047E-4	TGTGCCTTGTGGGCTCGTCCCGATAAGAAACTCTTT	CALWARPDKKLF	TRGV9	.	TRGJ1	12	-1	-1	22
33	1.1601499054302047E-4	TGTGCCTTGTGGGAGGTGCGCCGGAAGAAACTCTTT	CALWEVRRKKLF	TRGV9	.	TRGJ1	21	-1	-1	24
33	1.1601499054302047E-4	TGTGCCTTGTGGGAGGTGGGGTATAAGAAACTCTTT	CALWEVGYKKLF	TRGV9	.	TRGJ1	17	-1	-1	21
33	1.1601499054302047E-4	TGTGCCTTGTGGGAGACATATTATAAGAAACTCTTT	CALWETYYKKLF	TRGV9	.	TRGJ1	14	-1	-1	18
33	1.1601499054302047E-4	TGTGCTGCTCGTCTGAGTTGGTTCAAGATATTT	CAARLSWFKIF	TRGV10	.	TRGJP1	7	-1	-1	12
33	1.1601499054302047E-4	TGTGCTGCGTGGTATGGTTGGTTCAAGATATTT	CAAWYGWFKIF	TRGV10	.	TRGJP1	14	-1	-1	14
33	1.1601499054302047E-4	TGTGCCACCTGGGATATTTATAAGAAACTCTTT	CATWDIYKKLF	TRGV8	.	TRGJ1	15	-1	-1	17
33	1.1601499054302047E-4	TGTGCCACCTGGGACTATTATAAGAAACTCTTT	CATWDYYKKLF	TRGV5	.	TRGJ1	14	-1	-1	15
33	1.1601499054302047E-4	TGTGCTGCGTTTAGTTGGTTCAAGATATTT	CAAFSWFKIF	TRGV10	.	TRGJP1	9	-1	-1	13
33	1.1601499054302047E-4	TGTGCTGCGTGGGATTCGAGGAAACTCTTT	CAAWDSRKLF	TRGV10	.	TRGJ1	15	-1	-1	20
33	1.1601499054302047E-4	TGTGCCTTGTCCTATTATAAGAAACTCTTT	CALSYYKKLF	TRGV9	.	TRGJ1	9	-1	-1	12
33	1.1601499054302047E-4	TGTGCCACCTGGGATAAGGAGAAACTCTTT	CATWDKEKLF	TRGV4	.	TRGJ1	14	-1	-1	19
33	1.1601499054302047E-4	TGTGCTGCGTTGCTGAAGAAACTCTTT	CAALLKKLF	TRGV10	.	TRGJ1	9	-1	-1	15
33	1.1601499054302047E-4	TGTGCTGGGGCCGGTTGGTTCAAGATATTT	CAGAGWFKIF	TRGV10	.	TRGJP1	6	-1	-1	12
33	1.1601499054302047E-4	TGTGCTGCGTTTTGGTTCAAGATATTT	CAAFWFKIF	TRGV10	.	TRGJP1	9	-1	-1	11
33	1.1601499054302047E-4	GTCCTTTGGTTCAAGATATTT	VLWFKIF	TRGV10	.	TRGJP1	-1	-1	-1	5
33	1.1601499054302047E-4	TGTGCCTTGTGGCTTCATAAGAAACTCTTT	CALWLHKKLF	TRGV9	.	TRGJ1	11	-1	-1	16
33	1.1601499054302047E-4	TGTGCTGCGGGTTGGTTCAAGATATTT	CAAGWFKIF	TRGV10	.	TRGJP1	8	-1	-1	9
32	1.1249938476898955E-4	TGTGCCTTGTGGGAGGTGAATAGGAAAACCCCCGTGAATTATTATAAGAAACTCTTT	CALWEVNRKTPVNYYKKLF	TRGV9	.	TRGJ1	17	-1	-1	35
32	1.1249938476898955E-4	TGTGCTGCGTGGGGGCCCGGATATACCACTGGTTGGTTCAAGATATTT	CAAWGPGYTTGWFKIF	TRGV10	.	TRGJP1	12	-1	-1	20
32	1.1249938476898955E-4	TGTGCTGCGTGGGATTTATCTAAGGCCACTGGTTGGTTCAAGATATTT	CAAWDLSKATGWFKIF	TRGV10	.	TRGJP1	15	-1	-1	25
32	1.1249938476898955E-4	TGTGCTGCGTGGGATTATATTGGGCCCACTGGTTGGTTCAAGATATTT	CAAWDYIGPTGWFKIF	TRGV10	.	TRGJP1	16	-1	-1	25
32	1.1249938476898955E-4	TGTGCCTTGTGGGAGGGTAGAGTCTTGGGCAAAAAAATCAAGGTATTT	CALWEGRVLGKKIKVF	TRGV9	.	TRGJP	15	-1	-1	24
32	1.1249938476898955E-4	TGTGCTGCGTTAATTAAGGATACCACTGGTTGGTTCAAGATATTT	CAALIKDTTGWFKIF	TRGV10	.	TRGJP1	9	-1	-1	19
32	1.1249938476898955E-4	TGTGCTGCGTGGGAAAGAGGGGGCACTGGTTGGTTCAAGATATTT	CAAWERGGTGWFKIF	TRGV10	.	TRGJP1	13	-1	-1	23
32	1.1249938476898955E-4	TGTGCTGCGTGGACAAGCCATAGTAGTGATTGGATCAAGACGTTT	CAAWTSHSSDWIKTF	TRGV10	.	TRGJP2	11	-1	-1	19
32	1.1249938476898955E-4	TGTGCCTTGTGGGAGCCCCTTACCACTGGTTGGTTCAAGATATTT	CALWEPLTTGWFKIF	TRGV9	.	TRGJP1	14	-1	-1	20
32	1.1249938476898955E-4	TGTGCTGCGTGGTTATATACCACTGGTTGGTTCAAGATATTT	CAAWLYTTGWFKIF	TRGV10	.	TRGJP1	11	-1	-1	8
32	1.1249938476898955E-4	TGTGCTGCGTGGGATTATACAGGAGGGAGGTTCAAGATATTT	CAAWDYTGGRFKIF	TRGV10	.	TRGJP1	16	-1	-1	28
32	1.1249938476898955E-4	TGTGCTGCGTGGGATCCGACCACTGGTTGGTTCAAGATATTT	CAAWDPTTGWFKIF	TRGV10	.	TRGJP1	14	-1	-1	18
32	1.1249938476898955E-4	TGTGCTGCGTGGGATACGGGTACTGGTTGGTTCAAGATATTT	CAAWDTGTGWFKIF	TRGV10	.	TRGJP1	17	-1	-1	21
32	1.1249938476898955E-4	TGTGCTGCGTGGGATACGAGCACTGGTTGGTTCAAGATATTT	CAAWDTSTGWFKIF	TRGV10	.	TRGJP1	17	-1	-1	8
32	1.1249938476898955E-4	TGTGCCTTGTGGGAGGGTCCTTTTTATTATAAGAAACTCTTT	CALWEGPFYYKKLF	TRGV9	.	TRGJ1	15	-1	-1	23
32	1.1249938476898955E-4	TGTGCCTTGTGGGAGGACCCAGCCAATTATAAGAAACTCTTT	CALWEDPANYKKLF	TRGV9	.	TRGJ1	15	-1	-1	25
32	1.1249938476898955E-4	TGTGCTGCGTGGGGGCCCACTGGTTGGTTCAAGATATTT	CAAWGPTGWFKIF	TRGV10	.	TRGJP1	12	-1	-1	16
32	1.1249938476898955E-4	TGTGCTGCGTGGGATTCGATTGGTTGGTTCAAGATATTT	CAAWDSIGWFKIF	TRGV10	.	TRGJP1	15	-1	-1	20
32	1.1249938476898955E-4	TGTGCTGCGTGGGATCCGAATTATTATAAGAAACTCTTT	CAAWDPNYYKKLF	TRGV10	.	TRGJ1	14	-1	-1	13
32	1.1249938476898955E-4	TGTGCTGCGTGGGACGCGACTGGTTGGTTCAAGATATTT	CAAWDATGWFKIF	TRGV10	.	TRGJP1	13	-1	-1	18
32	1.1249938476898955E-4	TGTGCCTTGTGGGAGGTGCCGATGGCTAAGAAACTCTTT	CALWEVPMAKKLF	TRGV9	.	TRGJ1	18	-1	-1	26
32	1.1249938476898955E-4	TGTGCCTTGTGGGAGACATATTATTATAAGAAACTCTTT	CALWETYYYKKLF	TRGV9	.	TRGJ1	14	-1	-1	19
32	1.1249938476898955E-4	TGTGCCACCTGGGACGGGCGGGGTTATAAGAAACTCTTT	CATWDGRGYKKLF	TRGV2	.	TRGJ1	18	-1	-1	23
32	1.1249938476898955E-4	TGTGCTGCGTGGGTCCTTTATTATAAGAAACTCTTT	CAAWVLYYKKLF	TRGV10	.	TRGJ1	12	-1	-1	17
32	1.1249938476898955E-4	TGTGCTGCGTGGGGTTGCGATTGGTTCAAGATATTT	CAAWGCDWFKIF	TRGV10	.	TRGJP1	18	-1	-1	20
32	1.1249938476898955E-4	TGTGCTGCGTGGGATTCGGTTCAGGGGAAACTCTTT	CAAWDSVQGKLF	TRGV10	.	TRGJ1	15	-1	-1	26
32	1.1249938476898955E-4	TGTGCCTTGTGGGAGGGCGGCGGTCGGAAACTCTTT	CALWEGGGRKLF	TRGV9	.	TRGJ1	15	-1	-1	26
32	1.1249938476898955E-4	TGTGCTGCGTGGCACTGTTGGTTCAAGATATTT	CAAWHCWFKIF	TRGV10	.	TRGJP1	11	-1	-1	12
32	1.1249938476898955E-4	TGTGCTGCGACCACTGGTTGGTTCAAGATATTT	CAATTGWFKIF	TRGV10	.	TRGJP1	8	-1	-1	9
32	1.1249938476898955E-4	TGTGCCTTGTACCGATATTATAAGAAACTCTTT	CALYRYYKKLF	TRGV9	.	TRGJ1	9	-1	-1	15
32	1.1249938476898955E-4	TGTGCTGCGTCTTCCTGGTTCAAGATATTT	CAASSWFKIF	TRGV10	.	TRGJP1	9	-1	-1	15
32	1.1249938476898955E-4	TGTGCTGCGTGCCGGATTAAACTCTTT	CAACRIKLF	TRGV10	.	TRGJ1	18	-1	-1	18
32	1.1249938476898955E-4	TGTGCTGCGTGGGATTATACGCTCTTT	CAAWDYTLF	TRGV10	.	TRGJ1	16	-1	-1	21
32	1.1249938476898955E-4	TGTGCCTTTAAGAAACTCTTT	CAFKKLF	TRGV9	.	TRGJ1	7	-1	-1	8
32	1.1249938476898955E-4	TGTGCTGCGTACGGTTGGTTCAAGATATTT	CAAYGWFKIF	TRGV10	.	TRGJP1	9	-1	-1	12
32	1.1249938476898955E-4	TGTGCTGCGTGGGACCGTCCTAAGAAACTCTTT	CAAWDRPKKLF	TRGV10	.	TRGJ1	13	-1	-1	20
31	1.0898377899495862E-4	TGTGCCTTGTGGGAGGTGCCCGAAAATTCAAACCTGAATTATTATAAGAAACTCTTT	CALWEVPENSNLNYYKKLF	TRGV9	.	TRGJ1	18	-1	-1	35
31	1.0898377899495862E-4	TGTGCCTTGTGGGAGGGAAGAACGCGACAAGAGTTGGGCAAAAAAATCAAGGTATTT	CALWEGRTRQELGKKIKVF	TRGV9	.	TRGJP	15	-1	-1	27
31	1.0898377899495862E-4	TGTGCCTTGTGGGAGGGAAGAACGCGACAAGAGTTGGACAAAAAAATCAAGGTATTT	CALWEGRTRQELDKKIKVF	TRGV9	.	TRGJP	15	-1	-1	27
31	1.0898377899495862E-4	TGTGCCTTGTGGGAGGTAAACCCCCCCCCCTGGGATTATAAGAAACTCTTT	CALWEVNPPPWDYKKLF	TRGV9	.	TRGJ1	25	-1	-1	34
31	1.0898377899495862E-4	TGTGCCTTGTCCGGGGGTACTGAACCGCGTTATTATAAGAAACTCTTT	CALSGGTEPRYYKKLF	TRGV9	.	TRGJ1	9	-1	-1	29
31	1.0898377899495862E-4	TGTGCTGCGTGGGTCCCCGTGGGGACTGGTTGGTTCAAGATATTT	CAAWVPVGTGWFKIF	TRGV10	.	TRGJP1	12	-1	-1	24
31	1.0898377899495862E-4	TGTGCTGCGTGGGATCTTGGGACCACTGGTTGGTTCAAGATATTT	CAAWDLGTTGWFKIF	TRGV10	.	TRGJP1	14	-1	-1	21
31	1.0898377899495862E-4	TGTGCTGCGTGGGAAAGAGAGCGTACTGGTTGGTTCAAGATATTT	CAAWERERTGWFKIF	TRGV10	.	TRGJP1	13	-1	-1	24
31	1.0898377899495862E-4	TGTGCCTTGTGGGTCGTAGGTCGAGCGTGGTATAAGAAACTCTTT	CALWVVGRAWYKKLF	TRGV9	.	TRGJ1	12	-1	-1	30
31	1.0898377899495862E-4	TGTGCTGCGTGTGGGAATACCACTGGTTGGTTCAAGATATTT	CAACGNTTGWFKIF	TRGV10	.	TRGJP1	10	-1	-1	10
31	1.0898377899495862E-4	TGTGCTGCGTGGGTGGGTACCACTGGTTGGTTCAAGATATTT	CAAWVGTTGWFKIF	TRGV10	.	TRGJP1	12	-1	-1	17
31	1.0898377899495862E-4	TGTGCTGCGTGGGATTTTCCCACTGGTTGGTTCAAGATATTT	CAAWDFPTGWFKIF	TRGV10	.	TRGJP1	15	-1	-1	19
31	1.0898377899495862E-4	TGTGCTGCGTGGGATTTTAGCCCTGGTTGGTTCAAGATATTT	CAAWDFSPGWFKIF	TRGV10	.	TRGJP1	15	-1	-1	22
31	1.0898377899495862E-4	TGTGCTGCGTGGGATTTAGCCACTGGTTGGTTCAAGATATTT	CAAWDLATGWFKIF	TRGV10	.	TRGJP1	15	-1	-1	8
31	1.0898377899495862E-4	TGTGCTGCGTGGGATCAACAGACTGGTTGGTTCAAGATATTT	CAAWDQQTGWFKIF	TRGV10	.	TRGJP1	14	-1	-1	21
31	1.0898377899495862E-4	TGTGCTGCGTGGGACCTCTTCACTGGTTGGTTCAAGATATTT	CAAWDLFTGWFKIF	TRGV10	.	TRGJP1	13	-1	-1	20
31	1.0898377899495862E-4	TGTGCCTTGTGGGAGGCCCAGAATTATTATAAGAAACTCTTT	CALWEAQNYYKKLF	TRGV9	.	TRGJ1	15	-1	-1	20
31	1.0898377899495862E-4	TGTGCCTTGTGGGAGACTTCGAATTATTATAAGAAACTCTTT	CALWETSNYYKKLF	TRGV9	.	TRGJ1	14	-1	-1	17
31	1.0898377899495862E-4	TGTGCCACCTGGGACAGGCTCGCCTATTATAAGAAACTCTTT	CATWDRLAYYKKLF	TRGV3	.	TRGJ1	18	-1	-1	24
31	1.0898377899495862E-4	TGTGCTGCGTGGCCTACCACTGGTTGGTTCAAGATATTT	CAAWPTTGWFKIF	TRGV10	.	TRGJP1	11	-1	-1	14
31	1.0898377899495862E-4	TGTGCTGCGTGGCGCGCCTTTGGTTGGTTCAAGATATTT	CAAWRAFGWFKIF	TRGV10	.	TRGJP1	11	-1	-1	20
31	1.0898377899495862E-4	TGTGCTGCGTGGGATTTGGCTGGTTGGTTCAAGATATTT	CAAWDLAGWFKIF	TRGV10	.	TRGJP1	15	-1	-1	19
31	1.0898377899495862E-4	TGTGCTGCGTGGGATTATTGTGGTTGGTTCAAGATATTT	CAAWDYCGWFKIF	TRGV10	.	TRGJP1	16	-1	-1	20
31	1.0898377899495862E-4	TGTGCTGCGTGGGAGTTCACTGGTTGGTTCAAGATATTT	CAAWEFTGWFKIF	TRGV10	.	TRGJP1	13	-1	-1	17
31	1.0898377899495862E-4	TGTGCTGCGTGGGAGGCCTATGGTTGGTTCAAGATATTT	CAAWEAYGWFKIF	TRGV10	.	TRGJP1	13	-1	-1	20
31	1.0898377899495862E-4	TGTGCTGCGTGGGAGACAAATGGGTGGAAGAAACTCTTT	CAAWETNGWKKLF	TRGV10	.	TRGJ1	13	-1	-1	27
31	1.0898377899495862E-4	TGTGCCTTGTGGGAGCCTCCCTATTATAAGAAACTCTTT	CALWEPPYYKKLF	TRGV9	.	TRGJ1	14	-1	-1	21
31	1.0898377899495862E-4	TGTGCCTTGTGGGAGGTGCTTGGATATAAGAAACTCTTT	CALWEVLGYKKLF	TRGV9	.	TRGJ1	18	-1	-1	24
31	1.0898377899495862E-4	TGTGCCTTGTGGGAGGTGCATCACTATAAGAAACTCTTT	CALWEVHHYKKLF	TRGV9	.	TRGJ1	19	-1	-1	24
31	1.0898377899495862E-4	TGTGCCTTGTGGGAGGTGCAGTCTTGGTTCAAGATATTT	CALWEVQSWFKIF	TRGV9	.	TRGJP1	19	-1	-1	23
31	1.0898377899495862E-4	TGTGCCACCTGGGACGGGAATTATTATAAGAAACTCTTT	CATWDGNYYKKLF	TRGV2	.	TRGJ1	17	-1	-1	17
31	1.0898377899495862E-4	TGTGCTGCCAAACTCACTGGTTGGTTCAAGATATTT	CAAKLTGWFKIF	TRGV10	.	TRGJP1	7	-1	-1	14
31	1.0898377899495862E-4	TGTGCTGCGTGGGTATGTGGTTGGTTCAAGATATTT	CAAWVCGWFKIF	TRGV10	.	TRGJP1	12	-1	-1	17
31	1.0898377899495862E-4	TGTGCTGCGTGGGGCCTCTCCCCGAAGAAACTCTTT	CAAWGLSPKKLF	TRGV10	.	TRGJ1	12	-1	-1	24
31	1.0898377899495862E-4	TGTGCTGCGTGGGATTCGAGTTGGTTCAAGATATTT	CAAWDSSWFKIF	TRGV10	.	TRGJP1	15	-1	-1	19
31	1.0898377899495862E-4	TGTGCTGCGTGGGATTACGATTATAAGAAACTCTTT	CAAWDYDYKKLF	TRGV10	.	TRGJ1	18	-1	-1	19
31	1.0898377899495862E-4	TGTGCTGCGTGGGACATTAGTTGGTTCAAGATATTT	CAAWDISWFKIF	TRGV10	.	TRGJP1	13	-1	-1	19
31	1.0898377899495862E-4	TGTGCTGCGTGGGAAGGTGGTTGGTTCAAGATATTT	CAAWEGGWFKIF	TRGV10	.	TRGJP1	13	-1	-1	17
31	1.0898377899495862E-4	TGTGCTGCGTGGAACACTGGTTGGTTCAAGATATTT	CAAWNTGWFKIF	TRGV10	.	TRGJP1	11	-1	-1	14
31	1.0898377899495862E-4	TGTGCTGCGGGTATTTTCGGTTGGTTCAAGATATTT	CAAGIFGWFKIF	TRGV10	.	TRGJP1	14	-1	-1	18
31	1.0898377899495862E-4	TGTGCCTTGTGGGAGGTGCGGGTAAAGAAACTCTTT	CALWEVRVKKLF	TRGV9	.	TRGJ1	18	-1	-1	24
31	1.0898377899495862E-4	TGTGCCTTGTGGGAGAGGGGTTGGTTCAAGATATTT	CALWERGWFKIF	TRGV9	.	TRGJP1	14	-1	-1	18
31	1.0898377899495862E-4	TGTGCCACCTGGGACGGGCGTTGGTTCAAGATATTT	CATWDGRWFKIF	TRGV2	.	TRGJP1	18	-1	-1	19
31	1.0898377899495862E-4	TGTGCCACCTGGGACAGGCCCTGGTTCAAGATATTT	CATWDRPWFKIF	TRGV3	.	TRGJP1	19	-1	-1	21
31	1.0898377899495862E-4	TGTGCTGCGTGCATCGATTATAAGAAACTCTTT	CAACIDYKKLF	TRGV10	.	TRGJ1	10	-1	-1	16
31	1.0898377899495862E-4	TGTGCTGCGTGGGTGCCCTATAAGAAACTCTTT	CAAWVPYKKLF	TRGV10	.	TRGJ1	12	-1	-1	18
31	1.0898377899495862E-4	TGTGCTGCGTACGGGCCGAGGAAGAAACTCTTT	CAAYGPRKKLF	TRGV10	.	TRGJ1	9	-1	-1	21
31	1.0898377899495862E-4	TGTGCCACCTGGGACAGGCCAAGGAAACTCTTT	CATWDRPRKLF	TRGV3	.	TRGJ1	19	-1	-1	23
31	1.0898377899495862E-4	TGTGCTGCGTGGGACTGGGGGAAACTCTTT	CAAWDWGKLF	TRGV10	.	TRGJ1	13	-1	-1	20
31	1.0898377899495862E-4	TGTGCTGCGTCTAAGAAACTCTTT	CAASKKLF	TRGV10	.	TRGJ1	9	-1	-1	11
31	1.0898377899495862E-4	TGTGCCACCTGGGAGAAACTCTTT	CATWEKLF	TRGV4	.	TRGJ1	13	-1	-1	13
31	1.0898377899495862E-4	TGTGCTGCGTGGGATTATGGTCGGAAACTCTTT	CAAWDYGRKLF	TRGV10	.	TRGJ1	16	-1	-1	23
31	1.0898377899495862E-4	TGTGCCTTGTGGGAGGTGTTGGGGAAACTCTTT	CALWEVLGKLF	TRGV9	.	TRGJ1	17	-1	-1	23
31	1.0898377899495862E-4	TGTGCCTTAATGACGTATAAGAAACTCTTT	CALMTYKKLF	TRGV9	.	TRGJ1	7	-1	-1	15
31	1.0898377899495862E-4	TGTGCCACCTATTATTATAAGAAACTCTTT	CATYYYKKLF	TRGV4	.	TRGJ1	9	-1	-1	10
31	1.0898377899495862E-4	TGTGCCTTGATATATAAGAAACTCTTT	CALIYKKLF	TRGV9	.	TRGJ1	8	-1	-1	12
31	1.0898377899495862E-4	TGTGCTGCGTGGGATTCCAGGCGGAAACTCTTT	CAAWDSRRKLF	TRGV10	.	TRGJ1	15	-1	-1	23
31	1.0898377899495862E-4	TGTGCCACCTGGGAAGGTAAGAAACTCTTT	CATWEGKKLF	TRGV3	.	TRGJ2	16	-1	-1	17
31	1.0898377899495862E-4	TGTGCCACCTGGGACGGGGAACTCTTT	CATWDGELF	TRGV2	.	TRGJ1	17	-1	-1	19
30	1.054681732209277E-4	TGTGCCTTGTGGGAGTATTCCCAGTGTTGGGAGCGGAACACCCCCTATTATAAGAAACTCTTT	CALWEYSQCWERNTPYYKKLF	TRGV9	.	TRGJ1	14	-1	-1	45
30	1.054681732209277E-4	TGTGCTGCGTGGGAAACAACCGCGGGGGGGGATACCACTGGTTGGTTCAAGATATTT	CAAWETTAGGDTTGWFKIF	TRGV10	.	TRGJP1	13	-1	-1	31
30	1.054681732209277E-4	TGTGCCTTGTGGGAGGGCCCCCTTCAAGAGTTGGGCAAAAAAATCAAGGTATTT	CALWEGPLQELGKKIKVF	TRGV9	.	TRGJP	15	-1	-1	24
30	1.054681732209277E-4	TGTGCTGCCCTGGCTGCCCGACCTTATACCACTGGTTGGTTCAAGATATTT	CAALAARPYTTGWFKIF	TRGV10	.	TRGJP1	7	-1	-1	24
30	1.054681732209277E-4	TGTGCTGCGTGGGATTATATGACTACCACTGGTTGGTTCAAGATATTT	CAAWDYMTTTGWFKIF	TRGV10	.	TRGJP1	16	-1	-1	23
30	1.054681732209277E-4	TGTGCTGCGTGGGATCCTCAATATACCACTGGTTGGTTCAAGATATTT	CAAWDPQYTTGWFKIF	TRGV10	.	TRGJP1	14	-1	-1	20
30	1.054681732209277E-4	TGTGCTGCGTGGGTTACTAATACCACTGGTTGGTTCAAGATATTT	CAAWVTNTTGWFKIF	TRGV10	.	TRGJP1	25	-1	-1	19
30	1.054681732209277E-4	TGTGCTGCGTGGGATTATTGTTCCACTGGTTGGTTCAAGATATTT	CAAWDYCSTGWFKIF	TRGV10	.	TRGJP1	16	-1	-1	22
30	1.054681732209277E-4	TGTGCTGCGTGGGATAGGGACGCAAAAGTTTGGTTCAAGATATTT	CAAWDRDAKVWFKIF	TRGV10	.	TRGJP1	14	-1	-1	29
30	1.054681732209277E-4	TGTGCTGCGTGGGACCCTGAGACCACTGGTTGGTTCAAGATATTT	CAAWDPETTGWFKIF	TRGV10	.	TRGJP1	13	-1	-1	21
30	1.054681732209277E-4	TGTGCTGCGTGGGAAGGGGAAACCACTGGTTGGTTCAAGATATTT	CAAWEGETTGWFKIF	TRGV10	.	TRGJP1	13	-1	-1	21
30	1.054681732209277E-4	TGTGCTGCGTATGAGTCAGGGTCCACTGGTTGGTTCAAGATATTT	CAAYESGSTGWFKIF	TRGV10	.	TRGJP1	9	-1	-1	22
30	1.054681732209277E-4	TGTGCCTTGTGGGAGGTGCTCTCGAATTATTATAAGAAACTCTTT	CALWEVLSNYYKKLF	TRGV9	.	TRGJ1	18	-1	-1	21
30	1.054681732209277E-4	TGTGCTGCGTGGGATTCGGCCACTGGTTGGTTCAAGATATTT	CAAWDSATGWFKIF	TRGV10	.	TRGJP1	15	-1	-1	19
30	1.054681732209277E-4	TGTGCTGCGTGGGATCGGATCACTGGTTGGTTCAAGATATTT	CAAWDRITGWFKIF	TRGV10	.	TRGJP1	14	-1	-1	20
30	1.054681732209277E-4	TGTGCTGCGTGGGATGCTACCACTGGTTGGTTCAAGATATTT	CAAWDATTGWFKIF	TRGV10	.	TRGJP1	14	-1	-1	17
30	1.054681732209277E-4	TGTGCTGCGTGGAATGGGAGCACTGGTTGGTTCAAGATATTT	CAAWNGSTGWFKIF	TRGV10	.	TRGJP1	14	-1	-1	20
30	1.054681732209277E-4	TGTGCCTTGTGGGGGCCGGAGGATTATTATAAGAAACTCTTT	CALWGPEDYYKKLF	TRGV9	.	TRGJ1	12	-1	-1	22
30	1.054681732209277E-4	TGTGCCTTGTGGGAGGTGGGGAATTATTATAAGAAACTCTTT	CALWEVGNYYKKLF	TRGV9	.	TRGJ1	17	-1	-1	20
30	1.054681732209277E-4	TGTGCCACCTTTTGCAGGGCCACTGGTTGGTTCAAGATATTT	CATFCRATGWFKIF	TRGV8	.	TRGJP1	9	-1	-1	19
30	1.054681732209277E-4	TGTGCCACCTGGGATAGTACCACTGGTTGGTTCAAGATATTT	CATWDSTTGWFKIF	TRGV8	.	TRGJP1	16	-1	-1	9
30	1.054681732209277E-4	TGTGCTGCGTGGGATGACACTGGTTGGTTCAAGATATTT	CAAWDDTGWFKIF	TRGV10	.	TRGJP1	17	-1	-1	17
30	1.054681732209277E-4	TGTGCTGCGTGGGATATCACTGGTTGGTTCAAGATATTT	CAAWDITGWFKIF	TRGV10	.	TRGJP1	14	-1	-1	8
30	1.054681732209277E-4	TGTGCTGCGTGGGATATAACTGGTTGGTTCAAGATATTT	CAAWDITGWFKIF	TRGV10	.	TRGJP1	14	-1	-1	8
30	1.054681732209277E-4	TGTGCTGCGTGGGACCGCGGGGGAGGTGAGAAACTCTTT	CAAWDRGGGEKLF	TRGV10	.	TRGJ1	13	-1	-1	28
30	1.054681732209277E-4	TGTGCTGCGTGGACCAAAGCCCATTGGTTCAAGATATTT	CAAWTKAHWFKIF	TRGV10	.	TRGJP1	11	-1	-1	23
30	1.054681732209277E-4	TGTGCTGCGGGGATCCCCCCTGGTTGGTTCAAGATATTT	CAAGIPPGWFKIF	TRGV10	.	TRGJP1	13	-1	-1	16
30	1.054681732209277E-4	TGTGCTGCGGGGAAATGGTCTGGTTGGTTCAAGATATTT	CAAGKWSGWFKIF	TRGV10	.	TRGJP1	12	-1	-1	19
30	1.054681732209277E-4	TGTGCCTTGTGGGAGGTGGCGGATTATAAGAAACTCTTT	CALWEVADYKKLF	TRGV9	.	TRGJ1	17	-1	-1	22
30	1.054681732209277E-4	TGTGCCACCTGGGATGCCACTGGTTGGTTCAAGATATTT	CATWDATGWFKIF	TRGV4	.	TRGJP1	15	-1	-1	13
30	1.054681732209277E-4	TGTGCTGTGCGCCCTACTGGTTGGTTCAAGATATTT	CAVRPTGWFKIF	TRGV10	.	TRGJP1	6	-1	-1	15
30	1.054681732209277E-4	TGTGCTGCGTTGTACACTGGTTGGTTCAAGATATTT	CAALYTGWFKIF	TRGV10	.	TRGJP1	9	-1	-1	14
30	1.054681732209277E-4	TGTGCTGCGTGGGATTATGGCTATAAGAAACTCTTT	CAAWDYGYKKLF	TRGV10	.	TRGJ1	16	-1	-1	21
30	1.054681732209277E-4	TGTGCTGCGTGGGACGTTGGTTGGTTCAAGATATTT	CAAWDVGWFKIF	TRGV10	.	TRGJP1	13	-1	-1	17
30	1.054681732209277E-4	TGTGCTGCGTGGGAATTGGGTTGGTTCAAGATATTT	CAAWELGWFKIF	TRGV10	.	TRGJP1	13	-1	-1	18
30	1.054681732209277E-4	TGTGCTGCGTGGGAACCTGGTTGGTTCAAGATATTT	CAAWEPGWFKIF	TRGV10	.	TRGJP1	13	-1	-1	16
30	1.054681732209277E-4	TGTGCTACGTTAACCACTGGTTGGTTCAAGATATTT	CATLTTGWFKIF	TRGV10	.	TRGJP1	9	-1	-1	12
30	1.054681732209277E-4	TGTGCCTTGTGGGAGGTCAGTTATAAGAAACTCTTT	CALWEVSYKKLF	TRGV9	.	TRGJ1	16	-1	-1	20
30	1.054681732209277E-4	TGTGCCACCTGGGATGGTTATTATAAGAAACTCTTT	CATWDGYYKKLF	TRGV4	.	TRGJ1	16	-1	-1	17
30	1.054681732209277E-4	TGTGCTGCGTGGGACGGTTGGTTCAAGATATTT	CAAWDGWFKIF	TRGV10	.	TRGJP1	13	-1	-1	15
30	1.054681732209277E-4	TGTGCTGCGTGGACTGGTTGGTTCAAGATATTT	CAAWTGWFKIF	TRGV10	.	TRGJP1	11	-1	-1	12
30	1.054681732209277E-4	TGTGCTGCGTGGGATTGGGGGAAACTCTTT	CAAWDWGKLF	TRGV10	.	TRGJ1	15	-1	-1	20
30	1.054681732209277E-4	TGTGCCTTGTGGGTTCGGAAGAAACTCTTT	CALWVRKKLF	TRGV9	.	TRGJ1	12	-1	-1	18
30	1.054681732209277E-4	TGTGCCACCTGGGACGGGCGGAGGCTCTTT	CATWDGRRLF	TRGV2	.	TRGJ1	18	-1	-1	24
30	1.054681732209277E-4	TGTGCTGTCACTGGGTGGTGGTTCAAGATATTT	CAVTGWWFKIF	TRGV10	.	TRGJP1	6	-1	-1	15
30	1.054681732209277E-4	TGTGCTGCGTGGGATTACACGAAGAAACTCTTT	CAAWDYTKKLF	TRGV10	.	TRGJ1	17	-1	-1	21
30	1.054681732209277E-4	TGTGCTGCGGGTCCGGGGAGAGTT	CAAGPGRV	TRGV10	.	TRGJP1	8	-1	-1	22
30	1.054681732209277E-4	TGTGCCTTGTACAAGAAACTCTTT	CALYKKLF	TRGV9	.	TRGJ1	9	-1	-1	9
30	1.054681732209277E-4	TGTGCTGCGTGGGGTCCTCCTAAGAAACTCTTT	CAAWGPPKKLF	TRGV10	.	TRGJ1	12	-1	-1	20
29	1.0195256744689678E-4	TGTGCCACCTGGGATGGGCGTAGACACCAGGTTCCGACCACTGGTTGGTTCAAGATATTT	CATWDGRRHQVPTTGWFKIF	TRGV8	.	TRGJP1	31	-1	-1	36
29	1.0195256744689678E-4	TGTGCTGCGTGGGATGGGGGGGCCTTCGTTTCCACTGGTTGGTTCAAGATATTT	CAAWDGGAFVSTGWFKIF	TRGV10	.	TRGJP1	14	-1	-1	31
29	1.0195256744689678E-4	TGTGCCTTGTGGGAGACGGTGATGATCGAGTTGGGCAAAAAAATCAAGGTATTT	CALWETVMIELGKKIKVF	TRGV9	.	TRGJP	14	-1	-1	27
29	1.0195256744689678E-4	TGTGCTGCGTGGGACCTATCCTATACCACTGGTTGGTTCAAGATATTT	CAAWDLSYTTGWFKIF	TRGV10	.	TRGJP1	13	-1	-1	21
29	1.0195256744689678E-4	TGTGCTGCGTGGACGAATATGAATACCACTGGTTGGTTCAAGATATTT	CAAWTNMNTTGWFKIF	TRGV10	.	TRGJP1	11	-1	-1	22
29	1.0195256744689678E-4	TGTGCCTTGTGGGAGGCGACGGAGTTGGGCAAAAAAATCAAGGTATTT	CALWEATELGKKIKVF	TRGV9	.	TRGJP	15	-1	-1	21
29	1.0195256744689678E-4	TGTGCTGCGTGGGGACACCCGACCACTGGTTGGTTCAAGATATTT	CAAWGHPTTGWFKIF	TRGV10	.	TRGJP1	12	-1	-1	21
29	1.0195256744689678E-4	TGTGCTGCGTGGGATTCAGATACCACTGGTTGGTTCAAGATATTT	CAAWDSDTTGWFKIF	TRGV10	.	TRGJP1	15	-1	-1	19
29	1.0195256744689678E-4	TGTGCTGCGTGGGATTATTCCACCACTGGTTGGTTCAAGATATTT	CAAWDYSTTGWFKIF	TRGV10	.	TRGJP1	16	-1	-1	21
29	1.0195256744689678E-4	TGTGCCACCTGGGACGATCATACCACTGGTTGGTTCAAGATATTT	CATWDDHTTGWFKIF	TRGV2	.	TRGJP1	15	-1	-1	19
29	1.0195256744689678E-4	TGTGCTGCGTGGGCCATTGCCACTGGTTGGTTCAAGATATTT	CAAWAIATGWFKIF	TRGV10	.	TRGJP1	12	-1	-1	19
29	1.0195256744689678E-4	TGTGCTGCGTGGGATTTACCAACTGGTTGGTTCAAGATATTT	CAAWDLPTGWFKIF	TRGV10	.	TRGJP1	15	-1	-1	8
29	1.0195256744689678E-4	TGTGCTGCGTGGGATTATAGGGAAGGTTGGTTCAAGATATTT	CAAWDYREGWFKIF	TRGV10	.	TRGJP1	16	-1	-1	24
29	1.0195256744689678E-4	TGTGCTGCGTGGGATTATAAGAGTTATTATAAGAAACTCTTT	CAAWDYKSYYKKLF	TRGV10	.	TRGJ1	16	-1	-1	20
29	1.0195256744689678E-4	TGTGCTGCGTGGGAGATTAGTAGTGATTGGATCAAGACGTTT	CAAWEISSDWIKTF	TRGV10	.	TRGJP2	13	-1	-1	17
29	1.0195256744689678E-4	TGTGCTGCGTGGGAAGGTTTCACTGGTTGGTTCAAGATATTT	CAAWEGFTGWFKIF	TRGV10	.	TRGJP1	13	-1	-1	20
29	1.0195256744689678E-4	TGTGCTGCGTGGACGGCTTCTACTGGTTGGTTCAAGATATTT	CAAWTASTGWFKIF	TRGV10	.	TRGJP1	11	-1	-1	21
29	1.0195256744689678E-4	TGTGCCTTGTGGGAGGTGGCAACTGGTTGGTTCAAGATATTT	CALWEVATGWFKIF	TRGV9	.	TRGJP1	17	-1	-1	21
29	1.0195256744689678E-4	TGTGCCTTGAGTGGTGGGACCACTGGTTGGTTCAAGATATTT	CALSGGTTGWFKIF	TRGV9	.	TRGJP1	8	-1	-1	18
29	1.0195256744689678E-4	TGTGCCACCTGGGATGGCTCAACTGGTTGGTTCAAGATATTT	CATWDGSTGWFKIF	TRGV4	.	TRGJP1	16	-1	-1	21
29	1.0195256744689678E-4	TGTGCCACCTGGGACCATACCACTGGTTGGTTCAAGATATTT	CATWDHTTGWFKIF	TRGV4	.	TRGJP1	13	-1	-1	16
29	1.0195256744689678E-4	TGTGCCACCTGGGACGAACGCGTGAGGTATAAGAAACTCTTT	CATWDERVRYKKLF	TRGV2	.	TRGJ1	15	-1	-1	27
29	1.0195256744689678E-4	TGTGCTGCGTGGGACCCGCTAGGTTGGTTCAAGATATTT	CAAWDPLGWFKIF	TRGV10	.	TRGJP1	13	-1	-1	21
29	1.0195256744689678E-4	TGTGCTGCGTGGGACAAGCCTGGTTGGTTCAAGATATTT	CAAWDKPGWFKIF	TRGV10	.	TRGJP1	13	-1	-1	19
29	1.0195256744689678E-4	TGTGCTGCGTGGATTCTGCGTGGTTGGTTCAAGATATTT	CAAWILRGWFKIF	TRGV10	.	TRGJP1	14	-1	-1	20
29	1.0195256744689678E-4	TGTGCTGCGTGGACGGGCGCTGGTTGGTTCAAGATATTT	CAAWTGAGWFKIF	TRGV10	.	TRGJP1	11	-1	-1	19
29	1.0195256744689678E-4	TGTGCCTTGTGGGAGGTGCTTAATTATAAGAAACTCTTT	CALWEVLNYKKLF	TRGV9	.	TRGJ1	18	-1	-1	22
29	1.0195256744689678E-4	TGTGCCACCTGGGACGGGCTGTTGGGTAAGAAACTCTTT	CATWDGLLGKKLF	TRGV2	.	TRGJ1	18	-1	-1	26
29	1.0195256744689678E-4	TGCCCTCGCATCGGTCCCACTGGTTGGTTCAAGATATTT	CPRIGPTGWFKIF	TRGV8	.	TRGJP1	1	-1	-1	16
29	1.0195256744689678E-4	TGTGCTCCCTATACCACTGGTTGGTTCAAGATATTT	CAPYTTGWFKIF	TRGV10	.	TRGJP1	5	-1	-1	9
29	1.0195256744689678E-4	TGTGCTGCGTGGTGGACTGGTTGGTTCAAGATATTT	CAAWWTGWFKIF	TRGV10	.	TRGJP1	11	-1	-1	15
29	1.0195256744689678E-4	TGTGCTGCGTGGGGGGGCCTTTGGTTCAAGATATTT	CAAWGGLWFKIF	TRGV10	.	TRGJP1	12	-1	-1	20
29	1.0195256744689678E-4	TGTGCTGCAGGGTCCACTGGTTGGTTCAAGATATTT	CAAGSTGWFKIF	TRGV10	.	TRGJP1	7	-1	-1	13
29	1.0195256744689678E-4	TGTGCCTTGTGTGCGAATTATTATAAGAAACTCTTT	CALCANYYKKLF	TRGV9	.	TRGJ1	10	-1	-1	13
29	1.0195256744689678E-4	TGTGCCTTGTGGGAGGCCAATTATAAGAAACTCTTT	CALWEANYKKLF	TRGV9	.	TRGJ1	15	-1	-1	19
29	1.0195256744689678E-4	TGTGCCACCTGGGAGAATTATTATAAGAAACTCTTT	CATWENYYKKLF	TRGV8	.	TRGJ1	13	-1	-1	14
29	1.0195256744689678E-4	TGTGCTGCGTGGGATTCCTGGTTCAAGATATTT	CAAWDSWFKIF	TRGV10	.	TRGJP1	15	-1	-1	18
29	1.0195256744689678E-4	TGTGCTGCGTGGGATTGGGGGGGCAAGATATTT	CAAWDWGGKIF	TRGV10	.	TRGJP1	15	-1	-1	23
29	1.0195256744689678E-4	TGTGCCTTGTGGGAGGTCCCTAAGAAACTCTTT	CALWEVPKKLF	TRGV9	.	TRGJ1	16	-1	-1	20
29	1.0195256744689678E-4	TGTGCTGCGTGGGATTCCAGGAAACTCTTT	CAAWDSRKLF	TRGV10	.	TRGJ1	15	-1	-1	20
29	1.0195256744689678E-4	TGTGCTGCGTGGGGGATTTTT	CAAWGIF	TRGV10	.	TRGJP1	12	-1	-1	14
29	1.0195256744689678E-4	TGTGCCTCTTTTAATTATTATAAGAAACTCTTT	CASFNYYKKLF	TRGV9	.	TRGJ1	6	-1	-1	12
29	1.0195256744689678E-4	TGTGCTGCGTGGGTGGAGGAGAAACTCTTT	CAAWVEEKLF	TRGV10	.	TRGJ1	12	-1	-1	19
29	1.0195256744689678E-4	TGTGCTGCGTGGAGGGGAAGGAAACTCTTT	CAAWRGRKLF	TRGV10	.	TRGJ1	11	-1	-1	20
29	1.0195256744689678E-4	TGTGCTGCGTGGGTCCTCAGGAGGGACAAGATATTT	CAAWVLRRDKIF	TRGV10	.	TRGJP1	12	-1	-1	26
29	1.0195256744689678E-4	TGTGCTGCGGAATCGGCTGGTTGGTTCAAGATATTT	CAAESAGWFKIF	TRGV10	.	TRGJP1	8	-1	-1	16
29	1.0195256744689678E-4	TGTGCTGCGTGGGACGGGGATAAGAAACTCTTT	CAAWDGDKKLF	TRGV10	.	TRGJ1	13	-1	-1	19
29	1.0195256744689678E-4	TGTGCTGCGTGGGATTGGGACAAGATATTT	CAAWDWDKIF	TRGV10	.	TRGJP1	15	-1	-1	14
29	1.0195256744689678E-4	TGTGCTGCGTGGCTTCTCAAGATATTT	CAAWLLKIF	TRGV10	.	TRGJP1	11	-1	-1	16
28	9.843696167286586E-5	TGTGCCTTGTGGGAGGTGCAGATGGGAGAGTTTTATACCACTGGTTGGTTCAAGATATTT	CALWEVQMGEFYTTGWFKIF	TRGV9	.	TRGJP1	19	-1	-1	33
28	9.843696167286586E-5	TGTGCTGCGTGGGATTATGGTATTGGGGCTTATACCACTGGTTGGTTCAAGATATTT	CAAWDYGIGAYTTGWFKIF	TRGV10	.	TRGJP1	16	-1	-1	30
28	9.843696167286586E-5	TGTGCTGCGTGGGACCCTCCCAGGGCCTATACCACTGGTTGGTTCAAGATATTT	CAAWDPPRAYTTGWFKIF	TRGV10	.	TRGJP1	13	-1	-1	27
28	9.843696167286586E-5	TGTGCTGCGTGGGCCCCACCGGGATATACCACTGGTTGGTTCAAGATATTT	CAAWAPPGYTTGWFKIF	TRGV10	.	TRGJP1	12	-1	-1	20
28	9.843696167286586E-5	TGTGCTGCGCAACCCCGTCGGAAGCATACCACTGGTTGGTTCAAGATATTT	CAAQPRRKHTTGWFKIF	TRGV10	.	TRGJP1	8	-1	-1	25
28	9.843696167286586E-5	TGTGCTGCGTGGGATTTTATCAATCGGGGTGGTTGGTTCAAGATATTT	CAAWDFINRGGWFKIF	TRGV10	.	TRGJP1	15	-1	-1	29
28	9.843696167286586E-5	TGTGCTGCGTGGGATTTCCAGGTTACCACTGGTTGGTTCAAGATATTT	CAAWDFQVTTGWFKIF	TRGV10	.	TRGJP1	15	-1	-1	23
28	9.843696167286586E-5	TGTGCTGCGTGGGATTCGTCCCACCCCAATTATTATAAGAAACTCTTT	CAAWDSSHPNYYKKLF	TRGV10	.	TRGJ1	18	-1	-1	27
28	9.843696167286586E-5	TGTGCTGCGTGCTACTACTGGAGGGGGGATTATAAGAAACTCTTT	CAACYYWRGDYKKLF	TRGV10	.	TRGJ1	10	-1	-1	28
28	9.843696167286586E-5	TGTGCTGCGTGGTCGAGATATACCACTGGTTGGTTCAAGATATTT	CAAWSRYTTGWFKIF	TRGV10	.	TRGJP1	11	-1	-1	17
28	9.843696167286586E-5	TGTGCTGCGTGGGGATATCTAACCACTGGTTGGTTCAAGATATTT	CAAWGYLTTGWFKIF	TRGV10	.	TRGJP1	12	-1	-1	21
28	9.843696167286586E-5	TGTGCTGCGTGGGATTATAGGGCCTATTATTATAAGAAACTCTTT	CAAWDYRAYYYKKLF	TRGV10	.	TRGJ1	16	-1	-1	25
28	9.843696167286586E-5	TGTGCTGCGTGGGATTATAGAATTAGAGGTTGGTTCAAGATATTT	CAAWDYRIRGWFKIF	TRGV10	.	TRGJP1	16	-1	-1	27
28	9.843696167286586E-5	TGTGCTGCGTGGGATAACAACACCACTGGTTGGTTCAAGATATTT	CAAWDNNTTGWFKIF	TRGV10	.	TRGJP1	17	-1	-1	21
28	9.843696167286586E-5	TGTGCCTTGTGGGAGGTGGAGGACACTGGTTGGTTCAAGATATTT	CALWEVEDTGWFKIF	TRGV9	.	TRGJP1	17	-1	-1	23
28	9.843696167286586E-5	TGTGCTGCTGGGGGCCCAAACACTGGTTGGTTCAAGATATTT	CAAGGPNTGWFKIF	TRGV10	.	TRGJP1	11	-1	-1	20
28	9.843696167286586E-5	TGTGCTGCGTGGCGCACTAATAACGGGAACAAGAAACTCTTT	CAAWRTNNGNKKLF	TRGV10	.	TRGJ1	11	-1	-1	30
28	9.843696167286586E-5	TGTGCTGCGTGGGATTGCGGTAGTGATTGGATCAAGACGTTT	CAAWDCGSDWIKTF	TRGV10	.	TRGJP2	18	-1	-1	19
28	9.843696167286586E-5	TGTGCTGCGTGGGATTATTGGTCTGGTTGGTTCAAGATATTT	CAAWDYWSGWFKIF	TRGV10	.	TRGJP1	16	-1	-1	22
28	9.843696167286586E-5	TGTGCTGCGTGGGATCCTGTCCCTGGTTGGTTCAAGATATTT	CAAWDPVPGWFKIF	TRGV10	.	TRGJP1	14	-1	-1	22
28	9.843696167286586E-5	TGTGCTGCGTGGGATCAGCGCTGGAGTTGGTTCAAGATATTT	CAAWDQRWSWFKIF	TRGV10	.	TRGJP1	14	-1	-1	25
28	9.843696167286586E-5	TGTGCTGCGTGGGAACATACCACTGGTTGGTTCAAGATATTT	CAAWEHTTGWFKIF	TRGV10	.	TRGJP1	13	-1	-1	16
28	9.843696167286586E-5	TGTGCCTTGTGGGAGGGGGAAAGTTATTATAAGAAACTCTTT	CALWEGESYYKKLF	TRGV9	.	TRGJ1	15	-1	-1	23
28	9.843696167286586E-5	TGTGCCACCTGGGATGGGCGGGAATATTATAAGAAACTCTTT	CATWDGREYYKKLF	TRGV4	.	TRGJ1	18	-1	-1	21
28	9.843696167286586E-5	TGTGCTGCGTGTGAAGGGGTTTATTATAAGAAACTCTTT	CAACEGVYYKKLF	TRGV10	.	TRGJ1	13	-1	-1	20
28	9.843696167286586E-5	TGTGCTGCGTGGGTTGACACTGGTTGGTTCAAGATATTT	CAAWVDTGWFKIF	TRGV10	.	TRGJP1	12	-1	-1	17
28	9.843696167286586E-5	TGTGCTGCGTGGGTCGGTAGGGATTATAAGAAACTCTTT	CAAWVGRDYKKLF	TRGV10	.	TRGJ1	12	-1	-1	22
28	9.843696167286586E-5	TGTGCTGCGTGGGGTAACACTGGTTGGTTCAAGATATTT	CAAWGNTGWFKIF	TRGV10	.	TRGJP1	12	-1	-1	14
28	9.843696167286586E-5	TGTGCTGCGTGGGGGCTGGCTGGTTGGTTCAAGATATTT	CAAWGLAGWFKIF	TRGV10	.	TRGJP1	12	-1	-1	19
28	9.843696167286586E-5	TGTGCTGCGTGGGATTGGGCCGGTTGGTTCAAGATATTT	CAAWDWAGWFKIF	TRGV10	.	TRGJP1	15	-1	-1	21
28	9.843696167286586E-5	TGTGCTGCGTGGGATGAGGGGGGTCAGGAGAAACTCTTT	CAAWDEGGQEKLF	TRGV10	.	TRGJ1	14	-1	-1	28
28	9.843696167286586E-5	TGTGCCACCTGGGACAGGCCATCTCGGTTCAAGATATTT	CATWDRPSRFKIF	TRGV5	.	TRGJP1	19	-1	-1	25
28	9.843696167286586E-5	TGTGCTGCGTGGGGCCGTTGCTGGTTCAAGATATTT	CAAWGRCWFKIF	TRGV10	.	TRGJP1	12	-1	-1	21
28	9.843696167286586E-5	TGTGCCACCTGGGGGAATTATTATAAGAAACTCTTT	CATWGNYYKKLF	TRGV8	.	TRGJ1	12	-1	-1	14
28	9.843696167286586E-5	TGTGCCACCTGGGACGGTGATTGGATCAAGACGTTT	CATWDGDWIKTF	TRGV2	.	TRGJP2	16	-1	-1	16
28	9.843696167286586E-5	TGTGCCACCTGGGACGGGTATTATAAGAAACTCTTT	CATWDGYYKKLF	TRGV2	.	TRGJ1	17	-1	-1	18
28	9.843696167286586E-5	TGTGCCACCTGGGACAGGGTCCTTAGGTCGCTCTTT	CATWDRVLRSLF	TRGV3	.	TRGJ1	17	-1	-1	30
28	9.843696167286586E-5	TGTGCTGCGTGGGATTATAGAGGGAAACTCTTT	CAAWDYRGKLF	TRGV10	.	TRGJ1	16	-1	-1	23
28	9.843696167286586E-5	TGTGCTGCGTGGGATAGGCGTGGGAAACTCTTT	CAAWDRRGKLF	TRGV10	.	TRGJ1	14	-1	-1	23
28	9.843696167286586E-5	TGTGCTGCGTGGACCGGTTGGTTCAAGATATTT	CAAWTGWFKIF	TRGV10	.	TRGJP1	11	-1	-1	12
28	9.843696167286586E-5	TGTGCTGCGGAGGGTTGGTTCAAGATATTT	CAAEGWFKIF	TRGV10	.	TRGJP1	8	-1	-1	12
28	9.843696167286586E-5	TGTGCGCACACTGGTTGGTTCAAGATATTT	CAHTGWFKIF	TRGV10	.	TRGJP1	4	-1	-1	8
28	9.843696167286586E-5	TGTGCTGCGTGTAAGAAGAAACTCTTT	CAACKKKLF	TRGV10	.	TRGJ1	10	-1	-1	15
28	9.843696167286586E-5	TGTGCTGCGTGGTCTATGGGGCTCTTT	CAAWSMGLF	TRGV10	.	TRGJ1	11	-1	-1	21
28	9.843696167286586E-5	TGTGCTGCGTGGGTTAAGAAACTCTTT	CAAWVKKLF	TRGV10	.	TRGJ2	15	-1	-1	14
28	9.843696167286586E-5	TGTGCTGCGTGGGATGGGAAACTCTTT	CAAWDGKLF	TRGV10	.	TRGJ1	14	-1	-1	17
28	9.843696167286586E-5	TGTGCCGATTCCAAACTCTTT	CADSKLF	TRGV10	.	TRGJ1	4	-1	-1	12
28	9.843696167286586E-5	TGTGCTGCGTTCCTCCGTGGGGGGTTCAAGATATTT	CAAFLRGGFKIF	TRGV10	.	TRGJP1	9	-1	-1	22
28	9.843696167286586E-5	TGTGCTGCGTGGGATAGGGGTTGGTTCAAGATATTT	CAAWDRGWFKIF	TRGV10	.	TRGJP1	14	-1	-1	18
28	9.843696167286586E-5	TGTGCCACCTGGGACAGGCGATATAAGAAACTCTTT	CATWDRRYKKLF	TRGV7	.	TRGJ1	18	-1	-1	21
28	9.843696167286586E-5	TGTGCTGCGTGGGATCGGGGAACGAAACTCTTT	CAAWDRGTKLF	TRGV10	.	TRGJ1	14	-1	-1	23
28	9.843696167286586E-5	TGTGCTGCGTGGGATTTGCAGAAACTCTTT	CAAWDLQKLF	TRGV10	.	TRGJ1	15	-1	-1	19
28	9.843696167286586E-5	TGTGCTGCGTGGACATATAAGAAACTCTTT	CAAWTYKKLF	TRGV10	.	TRGJ1	11	-1	-1	15
28	9.843696167286586E-5	TGTGCTGCGCCTGGTTGGTTCAAGATATTT	CAAPGWFKIF	TRGV10	.	TRGJP1	8	-1	-1	10
28	9.843696167286586E-5	TGTGCTGCGTGGGATTGTTATTATAAGAAACTCTTT	CAAWDCYYKKLF	TRGV10	.	TRGJ1	15	-1	-1	17
28	9.843696167286586E-5	TGTGGCGATACCACTGGTTGGTTCAAGATATTT	CGDTTGWFKIF	TRGV10	.	TRGJP1	3	-1	-1	7
28	9.843696167286586E-5	TGTGCCTTGTGGGAGGTGCAGGCTTATAAGAAACTCTTT	CALWEVQAYKKLF	TRGV9	.	TRGJ1	19	-1	-1	23
28	9.843696167286586E-5	TGTGCCACCTGGGTCACTGGTTGGTTCAAGATATTT	CATWVTGWFKIF	TRGV8	.	TRGJP1	12	-1	-1	14
27	9.492135589883493E-5	TGTGCTGCGTGGGATATGTTTTGGGTAGTAACCACTGGTTGGTTCAAGATATTT	CAAWDMFWVVTTGWFKIF	TRGV10	.	TRGJP1	14	-1	-1	23
27	9.492135589883493E-5	TGTGCTGCGTGGGCGAGAGTCCCATATACCACTGGTTGGTTCAAGATATTT	CAAWARVPYTTGWFKIF	TRGV10	.	TRGJP1	12	-1	-1	23
27	9.492135589883493E-5	TGTGCTGCGTGGGATTATTTAAACCAGGCCACTGGTTGGTTCAAGATATTT	CAAWDYLNQATGWFKIF	TRGV10	.	TRGJP1	16	-1	-1	28
27	9.492135589883493E-5	TGTGCTGCGTGGGACCACAGACACAATACCACTGGTTGGTTCAAGATATTT	CAAWDHRHNTTGWFKIF	TRGV10	.	TRGJP1	13	-1	-1	25
27	9.492135589883493E-5	TGTGCTGCGTGGGATTTTGGAGAAGCCACTGGTTGGTTCAAGATATTT	CAAWDFGEATGWFKIF	TRGV10	.	TRGJP1	15	-1	-1	25
27	9.492135589883493E-5	TGTGCCTTGTGGGAGGTCCCCCTATCTTGGTATTATAAGAAACTCTTT	CALWEVPLSWYYKKLF	TRGV9	.	TRGJ1	22	-1	-1	30
27	9.492135589883493E-5	TGTGCGCCTTTTTACCCAGCACGAACCACTGGTTGGTTCAAGATATTT	CAPFYPARTTGWFKIF	TRGV10	.	TRGJP1	4	-1	-1	24
27	9.492135589883493E-5	TGTGCTGCGTGGGCCTCTCATACCACTGGTTGGTTCAAGATATTT	CAAWASHTTGWFKIF	TRGV10	.	TRGJP1	12	-1	-1	19
27	9.492135589883493E-5	TGTGCTGCGTGGGCCCCCAAGGCCACTGGTTGGTTCAAGATATTT	CAAWAPKATGWFKIF	TRGV10	.	TRGJP1	12	-1	-1	22
27	9.492135589883493E-5	TGTGCTGCGTGGGATTCACTTAACACTGGTTGGTTCAAGATATTT	CAAWDSLNTGWFKIF	TRGV10	.	TRGJP1	22	-1	-1	20
27	9.492135589883493E-5	TGTGCTGCGTGGGATTATACGGCCCTTAGTTGGTTCAAGATATTT	CAAWDYTALSWFKIF	TRGV10	.	TRGJP1	16	-1	-1	28
27	9.492135589883493E-5	TGTGCTGCGTGGGATTATAATGCCACTGGTTGGTTCAAGATATTT	CAAWDYNATGWFKIF	TRGV10	.	TRGJP1	25	-1	-1	15
27	9.492135589883493E-5	TGTGCCTTGTGGTGGATTAAAGGAAATTATTATAAGAAACTCTTT	CALWWIKGNYYKKLF	TRGV9	.	TRGJ1	11	-1	-1	24
27	9.492135589883493E-5	TGTGCCTTGTGGGAGACTCTACGGTCACGACGTAAGAAACTCTTT	CALWETLRSRRKKLF	TRGV9	.	TRGJ1	14	-1	-1	32
27	9.492135589883493E-5	TGTGCTGCGTGGGTCCATACCACTGGTTGGTTCAAGATATTT	CAAWVHTTGWFKIF	TRGV10	.	TRGJP1	12	-1	-1	16
27	9.492135589883493E-5	TGTGCTGCGTGGGATTATCAGGGAAGTTGGTTCAAGATATTT	CAAWDYQGSWFKIF	TRGV10	.	TRGJP1	16	-1	-1	25
27	9.492135589883493E-5	TGTGCTGCGTGGGATCCGCTCACTGGTTGGTTCAAGATATTT	CAAWDPLTGWFKIF	TRGV10	.	TRGJP1	14	-1	-1	20
27	9.492135589883493E-5	TGTGCCTTGTGGGAGGTCCATAATTATTATAAGAAACTCTTT	CALWEVHNYYKKLF	TRGV9	.	TRGJ1	19	-1	-1	21
27	9.492135589883493E-5	TGTGCCTTGTGGGAGGTGTGGAGGTATTATAAGAAACTCTTT	CALWEVWRYYKKLF	TRGV9	.	TRGJ1	17	-1	-1	24
27	9.492135589883493E-5	TGTGCCTTGTGGGAGGGGGGGAATTATTATAAGAAACTCTTT	CALWEGGNYYKKLF	TRGV9	.	TRGJ1	15	-1	-1	20
27	9.492135589883493E-5	TGTGCCACCTGGGACGGGCGCTGGGATTGGATCAAGACGTTT	CATWDGRWDWIKTF	TRGV2	.	TRGJP2	18	-1	-1	24
27	9.492135589883493E-5	TGTGCTGCGTGGGATTTAAGAGGTTGGTTCAAGATATTT	CAAWDLRGWFKIF	TRGV10	.	TRGJP1	15	-1	-1	21
27	9.492135589883493E-5	TGTGCTGCGTGGGATCGCCGGCCTTATAAGAAACTCTTT	CAAWDRRPYKKLF	TRGV10	.	TRGJ1	14	-1	-1	23
27	9.492135589883493E-5	TGTGCTGCGTGGGAGCAAAGGGGTTATAAGAAACTCTTT	CAAWEQRGYKKLF	TRGV10	.	TRGJ1	13	-1	-1	23
27	9.492135589883493E-5	TGTGCCTTGTGGGTGGTTGTTGTGTATAAGAAACTCTTT	CALWVVVVYKKLF	TRGV9	.	TRGJ1	16	-1	-1	24
27	9.492135589883493E-5	TGTGCCTTGTGGGAGCTTGTTCCATATAAGAAACTCTTT	CALWELVPYKKLF	TRGV9	.	TRGJ1	14	-1	-1	24
27	9.492135589883493E-5	TGTGCCTTGTGGGAGGTGTTTTATTATAAGAAACTCTTT	CALWEVFYYKKLF	TRGV9	.	TRGJ1	17	-1	-1	20
27	9.492135589883493E-5	TGTGCCTTGTGGGAGGTGAGATATTATAAGAAACTCTTT	CALWEVRYYKKLF	TRGV9	.	TRGJ1	17	-1	-1	21
27	9.492135589883493E-5	TGTGCTGCGCCGCTTCTTTATTGGATCAAGACGTTT	CAAPLLYWIKTF	TRGV10	.	TRGJP2	8	-1	-1	19
27	9.492135589883493E-5	TGTGTTTCGACCACTGGTTGGTTCAAGATATTT	CVSTTGWFKIF	TRGV10	.	TRGJP1	3	-1	-1	9
27	9.492135589883493E-5	TGTGCTGCTTTAGAGGAGAATAAGAAACTCTTT	CAALEENKKLF	TRGV10	.	TRGJ1	7	-1	-1	19
27	9.492135589883493E-5	TGTGCTGCGCCCACTGGTTGGTTCAAGATATTT	CAAPTGWFKIF	TRGV10	.	TRGJP1	8	-1	-1	10
27	9.492135589883493E-5	TGTGCTGCGTGGGACCATAAGAAACTCTTT	CAAWDHKKLF	TRGV10	.	TRGJ1	13	-1	-1	16
27	9.492135589883493E-5	TGTGCTGCGTGGATTTATAAGAAACTCTTT	CAAWIYKKLF	TRGV10	.	TRGJ1	14	-1	-1	14
27	9.492135589883493E-5	TGTGCCACCTGGGTCCATAAGAAACTCTTT	CATWVHKKLF	TRGV8	.	TRGJ1	12	-1	-1	16
27	9.492135589883493E-5	TGTGCTGCGTGGGATTTGACTTATAAGAAACTCTTT	CAAWDLTYKKLF	TRGV10	.	TRGJ1	15	-1	-1	20
27	9.492135589883493E-5	TGTGCTGCGTGGGATTTATATTATAAGAAACTCTTT	CAAWDLYYKKLF	TRGV10	.	TRGJ1	15	-1	-1	18
27	9.492135589883493E-5	TGTGCCTTGTATATCACTGGTTGGTTCAAGATATTT	CALYITGWFKIF	TRGV9	.	TRGJP1	9	-1	-1	9
27	9.492135589883493E-5	TGTGCCACCTGGATCACTGGTTGGTTCAAGATATTT	CATWITGWFKIF	TRGV8	.	TRGJP1	11	-1	-1	14
27	9.492135589883493E-5	TGTGCTGCGTCTTATTATAAGAAACTCTTT	CAASYYKKLF	TRGV10	.	TRGJ1	9	-1	-1	11
27	9.492135589883493E-5	TGTGCTGCGTGGCATGGGAAGAAACTCTTT	CAAWHGKKLF	TRGV10	.	TRGJ1	14	-1	-1	18
27	9.492135589883493E-5	TGTGCTGCGTGGGACCCGAATTATTATAAGAAACTCTTT	CAAWDPNYYKKLF	TRGV10	.	TRGJ1	13	-1	-1	16
27	9.492135589883493E-5	TGTGCCTTGTGGGACTGGAATTATTATAAGAAACTCTTT	CALWDWNYYKKLF	TRGV9	.	TRGJ1	13	-1	-1	17
27	9.492135589883493E-5	TGTGCCACCTGGTATACCACTGGTTGGTTCAAGATATTT	CATWYTTGWFKIF	TRGV8	.	TRGJP1	15	-1	-1	12
27	9.492135589883493E-5	TGTGCTGCGTGGGACTTAGGTGGGTTCAAGATATTT	CAAWDLGGFKIF	TRGV10	.	TRGJP1	20	-1	-1	18
27	9.492135589883493E-5	TGTGCTGCGTGGGATTCCAAGAAACTCTTT	CAAWDSKKLF	TRGV10	.	TRGJ1	15	-1	-1	18
27	9.492135589883493E-5	TGTGCTGCGTGGGATTCCAATTATTATAAGAAACTCTTT	CAAWDSNYYKKLF	TRGV10	.	TRGJ1	15	-1	-1	13
26	9.140575012480401E-5	TGTGCTGCGTGGGGAACTACTCCAACTCAATATACCACTGGTTGGTTCAAGATATTT	CAAWGTTPTQYTTGWFKIF	TRGV10	.	TRGJP1	12	-1	-1	29
26	9.140575012480401E-5	TGTGCTGCGTGGCCCCAACCCCGGGGTCTTACCACTGGTTGGTTCAAGATATTT	CAAWPQPRGLTTGWFKIF	TRGV10	.	TRGJP1	11	-1	-1	14
26	9.140575012480401E-5	TGTGCCACCTGGGACGGCCAGGCGGGTTATACCACTGGTTGGTTCAAGATATTT	CATWDGQAGYTTGWFKIF	TRGV2	.	TRGJP1	16	-1	-1	24
26	9.140575012480401E-5	TGTGCCTTGTGGGAGGTGATTCAAGGGTTGGGCAAAAAAATCAAGGTATTT	CALWEVIQGLGKKIKVF	TRGV9	.	TRGJP	17	-1	-1	21
26	9.140575012480401E-5	TGTGCTGCGTGGGATTGGAGGGATACCACTGGTTGGTTCAAGATATTT	CAAWDWRDTTGWFKIF	TRGV10	.	TRGJP1	15	-1	-1	22
26	9.140575012480401E-5	TGTGCTGCGTGGGACATACCCCATACCACTGGTTGGTTCAAGATATTT	CAAWDIPHTTGWFKIF	TRGV10	.	TRGJP1	13	-1	-1	22
26	9.140575012480401E-5	TGTGCCTTGTGGGAGGTGCCAAATCGGGTTTATTATAAGAAACTCTTT	CALWEVPNRVYYKKLF	TRGV9	.	TRGJ1	18	-1	-1	29
26	9.140575012480401E-5	TGTGCTGCCCTGCGGACTAATACCACTGGTTGGTTCAAGATATTT	CAALRTNTTGWFKIF	TRGV10	.	TRGJP1	7	-1	-1	19
26	9.140575012480401E-5	TGTGCTGCGTGGCCACTTCCGGTGGGGGGTGATAAGAAACTCTTT	CAAWPLPVGGDKKLF	TRGV10	.	TRGJ1	11	-1	-1	31
26	9.140575012480401E-5	TGTGCTGCGTGGGGATATTATACCACTGGTTGGTTCAAGATATTT	CAAWGYYTTGWFKIF	TRGV10	.	TRGJP1	12	-1	-1	18
26	9.140575012480401E-5	TGTGCTGCGTGGGATTTTGATACCACTGGTTGGTTCAAGATATTT	CAAWDFDTTGWFKIF	TRGV10	.	TRGJP1	15	-1	-1	19
26	9.140575012480401E-5	TGTGCTGCGTGGGATTCTAATACCACTGGTTGGTTCAAGATATTT	CAAWDSNTTGWFKIF	TRGV10	.	TRGJP1	25	-1	-1	19
26	9.140575012480401E-5	TGTGCTGCGTGGGATTGGGGAGGCACTGGTTGGTTCAAGATATTT	CAAWDWGGTGWFKIF	TRGV10	.	TRGJP1	15	-1	-1	23
26	9.140575012480401E-5	TGTGCTGCGTGGGATTACTGGGCCACTGGTTGGTTCAAGATATTT	CAAWDYWATGWFKIF	TRGV10	.	TRGJP1	17	-1	-1	22
26	9.140575012480401E-5	TGTGCTGCGTGGGATCTTTATACCACTGGTTGGTTCAAGATATTT	CAAWDLYTTGWFKIF	TRGV10	.	TRGJP1	14	-1	-1	18
26	9.140575012480401E-5	TGTGCTGCGTGGGATCCCTTGAGCACTGGTTGGTTCAAGATATTT	CAAWDPLSTGWFKIF	TRGV10	.	TRGJP1	14	-1	-1	23
26	9.140575012480401E-5	TGTGCTGCGTGGGATCGTTATACCACTGGTTGGTTCAAGATATTT	CAAWDRYTTGWFKIF	TRGV10	.	TRGJP1	25	-1	-1	18
26	9.140575012480401E-5	TGTGCTGCGTGGGATGCCGCGATAAGTGATTGGATCAAGACGTTT	CAAWDAAISDWIKTF	TRGV10	.	TRGJP2	14	-1	-1	24
26	9.140575012480401E-5	TGTGCTGCGCAGTGGGATTATACCACTGGTTGGTTCAAGATATTT	CAAQWDYTTGWFKIF	TRGV10	.	TRGJP1	19	-1	-1	9
26	9.140575012480401E-5	TGTGCCTTGTGGGAGGGCCTTTCCCATTATTATAAGAAACTCTTT	CALWEGLSHYYKKLF	TRGV9	.	TRGJ1	15	-1	-1	25
26	9.140575012480401E-5	TGTGCCACCTGGGACGGGCAGAACGGTGATTGGATCAAGACGTTT	CATWDGQNGDWIKTF	TRGV2	.	TRGJP2	18	-1	-1	25
26	9.140575012480401E-5	TGTGCTGCGTGGGGCTATACCACTGGTTGGTTCAAGATATTT	CAAWGYTTGWFKIF	TRGV10	.	TRGJP1	12	-1	-1	15
26	9.140575012480401E-5	TGTGCTGCGTGGGATTTTACCCCTGGTTGGTTCAAGATATTT	CAAWDFTPGWFKIF	TRGV10	.	TRGJP1	15	-1	-1	17
26	9.140575012480401E-5	TGTGCTGCGTGGGATGCATACACTGGTTGGTTCAAGATATTT	CAAWDAYTGWFKIF	TRGV10	.	TRGJP1	14	-1	-1	17
26	9.140575012480401E-5	TGTGCTGCGTGGGACGAGGGAACTGGTTGGTTCAAGATATTT	CAAWDEGTGWFKIF	TRGV10	.	TRGJP1	13	-1	-1	21
26	9.140575012480401E-5	TGTGCCTTTATCCCCCCTGCCACTGGTTGGTTCAAGATATTT	CAFIPPATGWFKIF	TRGV9	.	TRGJP1	7	-1	-1	19
26	9.140575012480401E-5	TGTGCCTTGTGGGAGGTATCCATTTATTATAAGAAACTCTTT	CALWEVSIYYKKLF	TRGV9	.	TRGJ1	16	-1	-1	23
26	9.140575012480401E-5	TGTGCCACCTGGGACGGAGCTGGTGATTGGATCAAGACGTTT	CATWDGAGDWIKTF	TRGV2	.	TRGJP2	16	-1	-1	22
26	9.140575012480401E-5	TGTGCTGCGTGGGTACCGGCCCGTTGGTTCAAGATATTT	CAAWVPARWFKIF	TRGV10	.	TRGJP1	12	-1	-1	22
26	9.140575012480401E-5	TGTGCCTTGTGGGACGTACCCGGCTATAAGAAACTCTTT	CALWDVPGYKKLF	TRGV9	.	TRGJ1	16	-1	-1	24
26	9.140575012480401E-5	TGTGCCTTGTGGGACGCCAATTATTATAAGAAACTCTTT	CALWDANYYKKLF	TRGV9	.	TRGJ1	13	-1	-1	18
26	9.140575012480401E-5	TGTGCCTTGTGGGAGGTGTCGGGTTATAAGAAACTCTTT	CALWEVSGYKKLF	TRGV9	.	TRGJ1	17	-1	-1	23
26	9.140575012480401E-5	TGTGCCTTGTGGGAGGTGTGTTATAAGAAACTCTTT	CALWEVCYKKLF	TRGV9	.	TRGJ1	17	-1	-1	20
26	9.140575012480401E-5	TGTGCTGCGTGGGATTCGCCGAGGAAACTCTTT	CAAWDSPRKLF	TRGV10	.	TRGJ1	15	-1	-1	23
26	9.140575012480401E-5	TGTGCTGCGTGGGATGGCTATAAGAAACTCTTT	CAAWDGYKKLF	TRGV10	.	TRGJ1	14	-1	-1	18
26	9.140575012480401E-5	TGTGCCTTGTGGGAGTCATATAAGAAACTCTTT	CALWESYKKLF	TRGV9	.	TRGJ1	14	-1	-1	18
26	9.140575012480401E-5	TGTGCCTTGTGGGAGATTAGGTGGAAACTCTTT	CALWEIRWKLF	TRGV9	.	TRGJ1	14	-1	-1	23
26	9.140575012480401E-5	TGTGCCACCTGGGTGTATTATAAGAAACTCTTT	CATWVYYKKLF	TRGV8	.	TRGJ1	12	-1	-1	15
26	9.140575012480401E-5	TGTGCCACCTGGGATAGTTATAAGAAACTCTTT	CATWDSYKKLF	TRGV8	.	TRGJ1	16	-1	-1	17
26	9.140575012480401E-5	TGTGCTGCGTGGGGTCGGAAGAAACTCTTT	CAAWGRKKLF	TRGV10	.	TRGJ1	12	-1	-1	18
26	9.140575012480401E-5	TGTGCCTTGTTTTATTATAAGAAACTCTTT	CALFYYKKLF	TRGV9	.	TRGJ1	9	-1	-1	11
26	9.140575012480401E-5	TGTTCCACTGGTTGGTTCAAGATATTT	CSTGWFKIF	TRGV10	.	TRGJP1	2	-1	-1	4
26	9.140575012480401E-5	TGTGCTGCGTGGGATTCCAAACTCTTT	CAAWDSKLF	TRGV10	.	TRGJ1	15	-1	-1	18
26	9.140575012480401E-5	TGTGCTGCGTGGTTCAAGATATTT	CAAWFKIF	TRGV10	.	TRGJP1	11	-1	-1	9
26	9.140575012480401E-5	TGTGCCTTGGCTAAGAAACTCTTT	CALAKKLF	TRGV9	.	TRGJ1	8	-1	-1	11
26	9.140575012480401E-5	TGTGCCACCCAAAGGCTCTTT	CATQRLF	TRGV4	.	TRGJ1	8	-1	-1	15
26	9.140575012480401E-5	TGTGCCACCTGGGATTACACTGGTTGGTTCAAGATATTT	CATWDYTGWFKIF	TRGV8	.	TRGJP1	14	-1	-1	9
26	9.140575012480401E-5	TGTGCCACCTGGGACAGGCTTTATTATAAGAAACTCTTT	CATWDRLYYKKLF	TRGV5	.	TRGJ1	18	-1	-1	20
26	9.140575012480401E-5	TGTGCTGCGTGGTTCCCTGGTTGGTTCAAGATATTT	CAAWFPGWFKIF	TRGV10	.	TRGJP1	11	-1	-1	16
26	9.140575012480401E-5	TGTGCTGCGTGGGGGGGGGGTTGGTTCAAGATATTT	CAAWGGGWFKIF	TRGV10	.	TRGJP1	12	-1	-1	18
26	9.140575012480401E-5	TGTGCTGCGTGGGATTCGTATAAGAAACTCTTT	CAAWDSYKKLF	TRGV10	.	TRGJ2	19	-1	-1	18
26	9.140575012480401E-5	TGTGCCTTGTGGGGTGGACATAAGAAACTCTTT	CALWGGHKKLF	TRGV9	.	TRGJ1	12	-1	-1	19
26	9.140575012480401E-5	TGTGCCTTGTGGGAGGTGCCGAGGAAACTCTTT	CALWEVPRKLF	TRGV9	.	TRGJ1	18	-1	-1	23
26	9.140575012480401E-5	TGTGCCCACTCGAATTATTATAAGAAACTCTTT	CAHSNYYKKLF	TRGV9	.	TRGJ1	5	-1	-1	9
26	9.140575012480401E-5	TGTGCTGCGTGGGATCTTAAGAAACTCTTT	CAAWDLKKLF	TRGV10	.	TRGJ1	14	-1	-1	17
26	9.140575012480401E-5	TGTGCTGCTAGTTGGTTCAAGATATTT	CAASWFKIF	TRGV10	.	TRGJP1	7	-1	-1	7
26	9.140575012480401E-5	TGTGCTGCGTGGGGGGAGAAACTCTTT	CAAWGEKLF	TRGV10	.	TRGJ1	12	-1	-1	16
26	9.140575012480401E-5	TGTGCCACCTGGGATGAACTCTTT	CATWDELF	TRGV4	.	TRGJ1	15	-1	-1	16
26	9.140575012480401E-5	TGTGCTGCGTGGGAAGCTGGTTGGTTCAAGATATTT	CAAWEAGWFKIF	TRGV10	.	TRGJP1	13	-1	-1	16
26	9.140575012480401E-5	TGTGCTGCGTGGGATTTTCAGGAGAAACTCTTT	CAAWDFQEKLF	TRGV10	.	TRGJ1	15	-1	-1	22
26	9.140575012480401E-5	TGTGCTGCGTGGGACCCCAATAAGAAACTCTTT	CAAWDPNKKLF	TRGV10	.	TRGJ1	13	-1	-1	19
25	8.789014435077308E-5	TGTGCTGCGTGGGACCAGCCTTTTCGACATCCGGAACATACCACTGGTTGGTTCAAGATATTT	CAAWDQPFRHPEHTTGWFKIF	TRGV10	.	TRGJP1	13	-1	-1	37
25	8.789014435077308E-5	TGTGCTGCGTGGGATTCGAGCCTCGTGGGTACCACTGGTTGGTTCAAGATATTT	CAAWDSSLVGTTGWFKIF	TRGV10	.	TRGJP1	15	-1	-1	29
25	8.789014435077308E-5	TGTGCTGCGTGGGATTTAGGGGATATTACCACTGGTTGGTTCAAGATATTT	CAAWDLGDITTGWFKIF	TRGV10	.	TRGJP1	15	-1	-1	19
25	8.789014435077308E-5	TGTGCTGCGTGGGATTCAGGTATATGTACCACTGGTTGGTTCAAGATATTT	CAAWDSGICTTGWFKIF	TRGV10	.	TRGJP1	15	-1	-1	22
25	8.789014435077308E-5	TGTGCTGCGTGGGATTATATCCGGGGGGTCACTGGTTGGTTCAAGATATTT	CAAWDYIRGVTGWFKIF	TRGV10	.	TRGJP1	16	-1	-1	29
25	8.789014435077308E-5	TGTGCCTTGTGGGAGCTGGGGGAATTTACGGATTATTATAAGAAACTCTTT	CALWELGEFTDYYKKLF	TRGV9	.	TRGJ1	17	-1	-1	28
25	8.789014435077308E-5	TGTGCCTTGTGGGAGGCCACCCTAAACTTGAATTATTATAAGAAACTCTTT	CALWEATLNLNYYKKLF	TRGV9	.	TRGJ1	15	-1	-1	29
25	8.789014435077308E-5	TGTGCCACCTGGGATAGGCCTTGGGAGACCACTGGTTGGTTCAAGATATTT	CATWDRPWETTGWFKIF	TRGV8	.	TRGJP1	20	-1	-1	27
25	8.789014435077308E-5	TGTGCTGCGTGGGATTCAGGTTCGGGCACTGGTTGGTTCAAGATATTT	CAAWDSGSGTGWFKIF	TRGV10	.	TRGJP1	15	-1	-1	26
25	8.789014435077308E-5	TGTGCTGCGTGGGATTATCAGGATACCACTGGTTGGTTCAAGATATTT	CAAWDYQDTTGWFKIF	TRGV10	.	TRGJP1	16	-1	-1	22
25	8.789014435077308E-5	TGTGCTGCGTGGGATTATAAGGATACCACTGGTTGGTTCAAGATATTT	CAAWDYKDTTGWFKIF	TRGV10	.	TRGJP1	16	-1	-1	22
25	8.789014435077308E-5	TGTGCTGCGTGGGACAACGGGTATACCACTGGTTGGTTCAAGATATTT	CAAWDNGYTTGWFKIF	TRGV10	.	TRGJP1	13	-1	-1	21
25	8.789014435077308E-5	TGTGCCTTGTGGGAGGTGCCTGATCTAACTTATTATAAGAAACTCTTT	CALWEVPDLTYYKKLF	TRGV9	.	TRGJ1	18	-1	-1	29
25	8.789014435077308E-5	TGTGCTTCCATGTCCGGGGATACCACTGGTTGGTTCAAGATATTT	CASMSGDTTGWFKIF	TRGV10	.	TRGJP1	5	-1	-1	19
25	8.789014435077308E-5	TGTGCTGCGTGGGGGGCGAGTACCACTGGTTGGTTCAAGATATTT	CAAWGASTTGWFKIF	TRGV10	.	TRGJP1	12	-1	-1	20
25	8.789014435077308E-5	TGTGCTGCGTGGGATTTCTGGACCACTGGTTGGTTCAAGATATTT	CAAWDFWTTGWFKIF	TRGV10	.	TRGJP1	15	-1	-1	21
25	8.789014435077308E-5	TGTGCTGCGTGGGATTTAGATACCACTGGTTGGTTCAAGATATTT	CAAWDLDTTGWFKIF	TRGV10	.	TRGJP1	15	-1	-1	16
25	8.789014435077308E-5	TGTGCTGCGTGGGATTGGAGAAGTAGTGATTGGATCAAGACGTTT	CAAWDWRSSDWIKTF	TRGV10	.	TRGJP2	15	-1	-1	21
25	8.789014435077308E-5	TGTGCTGCGTGGGATTATCTCACCACTGGTTGGTTCAAGATATTT	CAAWDYLTTGWFKIF	TRGV10	.	TRGJP1	16	-1	-1	21
25	8.789014435077308E-5	TGTGCTGCGTGGGATTATGTTAGATTTGGTTGGTTCAAGATATTT	CAAWDYVRFGWFKIF	TRGV10	.	TRGJP1	19	-1	-1	26
25	8.789014435077308E-5	TGTGCTGCGTGGGACCCCCATACCACTGGTTGGTTCAAGATATTT	CAAWDPHTTGWFKIF	TRGV10	.	TRGJP1	13	-1	-1	19
25	8.789014435077308E-5	TGTGCTGCGTGGGAGTCCTATACCACTGGTTGGTTCAAGATATTT	CAAWESYTTGWFKIF	TRGV10	.	TRGJP1	13	-1	-1	18
25	8.789014435077308E-5	TGTGCCACCTGGGACGGGCCTAGTAGTGATTGGATCAAGACGTTT	CATWDGPSSDWIKTF	TRGV2	.	TRGJP2	19	-1	-1	20
25	8.789014435077308E-5	TGTGCTGCCCAGGGCGGAGTGTATTATTATAAGAAACTCTTT	CAAQGGVYYYKKLF	TRGV10	.	TRGJ1	7	-1	-1	22
25	8.789014435077308E-5	TGTGCTGCGTGGCTCGATACCACTGGTTGGTTCAAGATATTT	CAAWLDTTGWFKIF	TRGV10	.	TRGJP1	11	-1	-1	16
25	8.789014435077308E-5	TGTGCTGCGTGGGTCTCCAACACTGGTTGGTTCAAGATATTT	CAAWVSNTGWFKIF	TRGV10	.	TRGJP1	12	-1	-1	20
25	8.789014435077308E-5	TGTGCTGCGTGGGATTTAACTTCTGGTTGGTTCAAGATATTT	CAAWDLTSGWFKIF	TRGV10	.	TRGJP1	15	-1	-1	22
25	8.789014435077308E-5	TGTGCTGCGTGGGATTATTGGGTTACTTGGTTCAAGATATTT	CAAWDYWVTWFKIF	TRGV10	.	TRGJP1	16	-1	-1	26
25	8.789014435077308E-5	TGTGCTGCGTGGGATTATACCCCCCTGAGGAAGAAACTCTTT	CAAWDYTPLRKKLF	TRGV10	.	TRGJ1	16	-1	-1	30
25	8.789014435077308E-5	TGTGCTGCGTGGGATCTGCGCCCTGGTTGGTTCAAGATATTT	CAAWDLRPGWFKIF	TRGV10	.	TRGJP1	14	-1	-1	22
25	8.789014435077308E-5	TGTGCTGCGTGGGACCTTACCACTGGTTGGTTCAAGATATTT	CAAWDLTTGWFKIF	TRGV10	.	TRGJP1	13	-1	-1	17
25	8.789014435077308E-5	TGTGCTGCGTGGGAGGACACCACTGGTTGGTTCAAGATATTT	CAAWEDTTGWFKIF	TRGV10	.	TRGJP1	13	-1	-1	18
25	8.789014435077308E-5	TGTGCCTTGTGGGAGGAGGAGGTCACTTATAAGAAACTCTTT	CALWEEEVTYKKLF	TRGV9	.	TRGJ1	15	-1	-1	26
25	8.789014435077308E-5	TGTGCCACCGCCCCCACCCTTCTCAGTTGGATCAAGACGTTT	CATAPTLLSWIKTF	TRGV2	.	TRGJP2	8	-1	-1	26
25	8.789014435077308E-5	TGTGCTGCGTGGGATTATACCGGTTGGTTCAAGATATTT	CAAWDYTGWFKIF	TRGV10	.	TRGJP1	16	-1	-1	18
25	8.789014435077308E-5	TGTGCTGCGTGGGATGACGTAGGGGGGAAGAAACTCTTT	CAAWDDVGGKKLF	TRGV10	.	TRGJ1	20	-1	-1	27
25	8.789014435077308E-5	TGTGCTGCGTGGGACTGCACTGGTTGGTTCAAGATATTT	CAAWDCTGWFKIF	TRGV10	.	TRGJP1	13	-1	-1	17
25	8.789014435077308E-5	TGTGCTGCGTGGGACCTCACCGACTATAAGAAACTCTTT	CAAWDLTDYKKLF	TRGV10	.	TRGJ1	13	-1	-1	24
25	8.789014435077308E-5	TGTGCTGCGTGGGAAAACACTGGTTGGTTCAAGATATTT	CAAWENTGWFKIF	TRGV10	.	TRGJP1	13	-1	-1	17
25	8.789014435077308E-5	TGTGCCTTGTGGGAGGCGAGGTATTATAAGAAACTCTTT	CALWEARYYKKLF	TRGV9	.	TRGJ1	15	-1	-1	21
25	8.789014435077308E-5	TGTGCTGCGTGGCCCTGGGGTTGGTTCAAGATATTT	CAAWPWGWFKIF	TRGV10	.	TRGJP1	11	-1	-1	18
25	8.789014435077308E-5	TGTGCCTTGTGTGGGGGTTATTATAAGAAACTCTTT	CALCGGYYKKLF	TRGV9	.	TRGJ1	17	-1	-1	17
25	8.789014435077308E-5	TGTGCCTTGTGGGAGTTTTATTATAAGAAACTCTTT	CALWEFYYKKLF	TRGV9	.	TRGJ1	14	-1	-1	17
25	8.789014435077308E-5	TGTGCCTTGTGGGAGGTGCACTATAAGAAACTCTTT	CALWEVHYKKLF	TRGV9	.	TRGJ1	20	-1	-1	21
25	8.789014435077308E-5	TGTGCCTTGTGGGAGGGGAGTTATAAGAAACTCTTT	CALWEGSYKKLF	TRGV9	.	TRGJ1	15	-1	-1	20
25	8.789014435077308E-5	TGTGCCACCTGGGGGGGTGATTGGATCAAGACGTTT	CATWGGDWIKTF	TRGV2	.	TRGJP2	12	-1	-1	16
25	8.789014435077308E-5	TGTGCTGCGTGGTTGGTTCGGTTCAAGATATTT	CAAWLVRFKIF	TRGV10	.	TRGJP1	11	-1	-1	13
25	8.789014435077308E-5	TGTGCTGCGTGGGATTATGAAGGGAAACTCTTT	CAAWDYEGKLF	TRGV10	.	TRGJ1	16	-1	-1	23
25	8.789014435077308E-5	TGTGCTGCGCCTCTCGGTTGGTTCAAGATATTT	CAAPLGWFKIF	TRGV10	.	TRGJP1	8	-1	-1	15
25	8.789014435077308E-5	TGTGCTGCGCGGGATGGTTGGTTCAAGATATTT	CAARDGWFKIF	TRGV10	.	TRGJP1	14	-1	-1	14
25	8.789014435077308E-5	TGTGCCACCTGGGATGGGCTAGGAAAACTCTTT	CATWDGLGKLF	TRGV4	.	TRGJ1	18	-1	-1	24
25	8.789014435077308E-5	TGTGCCACCTGGGACGGCGGGAAGAAACTCTTT	CATWDGGKKLF	TRGV2	.	TRGJ1	16	-1	-1	21
25	8.789014435077308E-5	TGTTCTTACGGCGGTTGGTTCAAGATATTT	CSYGGWFKIF	TRGV10	.	TRGJP1	5	-1	-1	12
25	8.789014435077308E-5	TGTGCTGCGTGGGATAGCAAGAAACTCTTT	CAAWDSKKLF	TRGV10	.	TRGJ1	14	-1	-1	18
25	8.789014435077308E-5	TGTGCTGCGTGGGAAGATAAGAAACTCTTT	CAAWEDKKLF	TRGV10	.	TRGJ1	13	-1	-1	16
25	8.789014435077308E-5	TGTGCTGCGTGTGGAAGGAAACTCTTT	CAACGRKLF	TRGV10	.	TRGJ1	14	-1	-1	17
25	8.789014435077308E-5	TGTGCTGCGAGTAGAAAGAAACTCTTT	CAASRKKLF	TRGV10	.	TRGJ1	8	-1	-1	15
25	8.789014435077308E-5	TGTGCTGCGTGGGATTATGGCATT	CAAWDYGI	TRGV10	.	TRGJP1	16	-1	-1	22
25	8.789014435077308E-5	TGTGCCTTGGGGAGGAAACTCTTT	CALGRKLF	TRGV9	.	TRGJ1	14	-1	-1	14
25	8.789014435077308E-5	TGTGCCCGCCGGAAACTCTTT	CARRKLF	TRGV10	.	TRGJ1	4	-1	-1	11
25	8.789014435077308E-5	TGTGCTGCGTCGATATTT	CAASIF	TRGV10	.	TRGJP1	9	-1	-1	11
25	8.789014435077308E-5	TGTGCTGCGTGCCTCACCACTGGTTGGTTCAAGATATTT	CAACLTTGWFKIF	TRGV10	.	TRGJP1	10	-1	-1	15
25	8.789014435077308E-5	TGTGCTGCGTGGCCCGAGGGTAGTTGGTTCAAGATATTT	CAAWPEGSWFKIF	TRGV10	.	TRGJP1	11	-1	-1	22
25	8.789014435077308E-5	TGTGCTGCGTGGGTCAACACTGGTTGGTTCAAGATATTT	CAAWVNTGWFKIF	TRGV10	.	TRGJP1	12	-1	-1	17
25	8.789014435077308E-5	TGTGCCACCTGGGACAGTCGTGATTGGATCAAGACGTTT	CATWDSRDWIKTF	TRGV3	.	TRGJP2	16	-1	-1	15
25	8.789014435077308E-5	TGTGCTGCGTGGGTGTCCCGGTGGTTCAAGATATTT	CAAWVSRWFKIF	TRGV10	.	TRGJP1	12	-1	-1	21
25	8.789014435077308E-5	TGTGCCTTGTGTGATACTTATTATAAGAAACTCTTT	CALCDTYYKKLF	TRGV9	.	TRGJ1	13	-1	-1	17
25	8.789014435077308E-5	TGTGCCTTGCTTGGACCGTGTTATAAGAAACTCTTT	CALLGPCYKKLF	TRGV9	.	TRGJ1	8	-1	-1	20
25	8.789014435077308E-5	TGTGCTGATACCACTGGTTGGTTCAAGATATTT	CADTTGWFKIF	TRGV10	.	TRGJP1	6	-1	-1	7
25	8.789014435077308E-5	TGTGCCACCTGGGAGGATTGGATCAAGACGTTT	CATWEDWIKTF	TRGV2	.	TRGJP2	13	-1	-1	15
25	8.789014435077308E-5	TTAAGGGGCACTGGTTGGTTCAAGATATTT	LRGTGWFKIF	TRGV10	.	TRGJP1	0	-1	-1	8
25	8.789014435077308E-5	TGTGCTGCGTATCATAAGAAACTCTTT	CAAYHKKLF	TRGV10	.	TRGJ1	9	-1	-1	9
25	8.789014435077308E-5	TGTGCCTTGTGGGAGGTACGGGATTATTATAAGAAACTCTTT	CALWEVRDYYKKLF	TRGV9	.	TRGJ1	16	-1	-1	22
25	8.789014435077308E-5	TGTGCCACCTGGGATTCCCGGAGTTATTATAAGAAACTCTTT	CATWDSRSYYKKLF	TRGV8	.	TRGJ1	14	-1	-1	20
24	8.437453857674215E-5	TGTGCTGCGTGGGATTATAGGCTCGCACACCCCTCCCTTGGCTCGCACACTGGTTGGTTCAAGATATTT	CAAWDYRLAHPSLGSHTGWFKIF	TRGV10	.	TRGJP1	16	-1	-1	47
24	8.437453857674215E-5	TGTGCTGCGTGGGATTCCTCGGGGTGTACCACTGGTTGGTTCAAGATATTT	CAAWDSSGCTTGWFKIF	TRGV10	.	TRGJP1	15	-1	-1	26
24	8.437453857674215E-5	TGTGCTGCGTGGGATTCGGGAGGGAGAGTCACTGGTTGGTTCAAGATATTT	CAAWDSGGRVTGWFKIF	TRGV10	.	TRGJP1	15	-1	-1	29
24	8.437453857674215E-5	TGTGCTGCGTGGGATCACCCTCCCCATACCACTGGTTGGTTCAAGATATTT	CAAWDHPPHTTGWFKIF	TRGV10	.	TRGJP1	17	-1	-1	25
24	8.437453857674215E-5	TGTGCCTTGTGGGAGGCGCCCCCCGAGTTGGGCAAGAAAATCAAGGTATTT	CALWEAPPELGKKIKVF	TRGV9	.	TRGJP	21	-1	-1	24
24	8.437453857674215E-5	TGTGCCCTGTGGGAGGCGTTATTGGAGTTGGGCAAAAAAATCAAGGTATTT	CALWEALLELGKKIKVF	TRGV9	.	TRGJP	15	-1	-1	24
24	8.437453857674215E-5	TGTGCTGCGTGGGATTCTAGATGTACCACTGGTTGGTTCAAGATATTT	CAAWDSRCTTGWFKIF	TRGV10	.	TRGJP1	15	-1	-1	20
24	8.437453857674215E-5	TGTGCTGCGTGGGATAAGCTAATAGCCACTGGTTGGTTCAAGATATTT	CAAWDKLIATGWFKIF	TRGV10	.	TRGJP1	14	-1	-1	21
24	8.437453857674215E-5	TGTGCTGCGTGGGACCTCCCCCACTGGACCGGTTGGTTCAAGATATTT	CAAWDLPHWTGWFKIF	TRGV10	.	TRGJP1	13	-1	-1	27
24	8.437453857674215E-5	TGTGCTGCGTGGATGCCCCTCTATACCACTGGTTGGTTCAAGATATTT	CAAWMPLYTTGWFKIF	TRGV10	.	TRGJP1	11	-1	-1	21
24	8.437453857674215E-5	TGTGCTGCGTGGGTAAATGGTCCCACTGGTTGGTTCAAGATATTT	CAAWVNGPTGWFKIF	TRGV10	.	TRGJP1	12	-1	-1	22
24	8.437453857674215E-5	TGTGCCTTGTGGGAGGTGGTACCGGATTATTATAAGAAACTCTTT	CALWEVVPDYYKKLF	TRGV9	.	TRGJ1	17	-1	-1	22
24	8.437453857674215E-5	TGTGCCACCTGGGATGGCCCCAGTAGTGATTGGATCAAGACGTTT	CATWDGPSSDWIKTF	TRGV4	.	TRGJP2	21	-1	-1	21
24	8.437453857674215E-5	TGTGCTGCGTGGGATTCAACCACTGGTTGGTTCAAGATATTT	CAAWDSTTGWFKIF	TRGV10	.	TRGJP1	15	-1	-1	18
24	8.437453857674215E-5	TGTGCTGCGTGGGATTGGGCCACTGGTTGGTTCAAGATATTT	CAAWDWATGWFKIF	TRGV10	.	TRGJP1	15	-1	-1	19
24	8.437453857674215E-5	TGTGCTGCGTGGGATCCCGGGGGACGTTATAAGAAACTCTTT	CAAWDPGGRYKKLF	TRGV10	.	TRGJ1	14	-1	-1	26
24	8.437453857674215E-5	TGTGCTGCGTGGGACCGAGGGCCTGGTTGGTTCAAGATATTT	CAAWDRGPGWFKIF	TRGV10	.	TRGJP1	13	-1	-1	22
24	8.437453857674215E-5	TGTGCTGCGTGGAGACCTCTCACTGGTTGGTTCAAGATATTT	CAAWRPLTGWFKIF	TRGV10	.	TRGJP1	11	-1	-1	20
24	8.437453857674215E-5	TGTGCCTTGTGGGAGGTGCAGATTAATTATAAGAAACTCTTT	CALWEVQINYKKLF	TRGV9	.	TRGJ1	19	-1	-1	21
24	8.437453857674215E-5	TGTGCCTTGTGGGAGGCCCCCCATTATTATAAGAAACTCTTT	CALWEAPHYYKKLF	TRGV9	.	TRGJ1	15	-1	-1	22
24	8.437453857674215E-5	TGTGCCACCTGGGATTATACCACTGGTTGGTTCAAGATATTT	CATWDYTTGWFKIF	TRGV4	.	TRGJP1	14	-1	-1	15
24	8.437453857674215E-5	TGTGCCACCTGGGACGGATGTAGTGATTGGATCAAGACGTTT	CATWDGCSDWIKTF	TRGV2	.	TRGJP2	16	-1	-1	19
24	8.437453857674215E-5	TGTGCCACCTGGGACAGGTTGAATTATTATAAGAAACTCTTT	CATWDRLNYYKKLF	TRGV3	.	TRGJ1	17	-1	-1	20
24	8.437453857674215E-5	TGCGCCCCCCGGAACTATACCACTGGTTGGTTCAAGATATTT	CAPRNYTTGWFKIF	TRGV10	.	TRGJP1	4	-1	-1	15
24	8.437453857674215E-5	TGTGCTGCGTGGGGAAGTAGGGATTATAAGAAACTCTTT	CAAWGSRDYKKLF	TRGV10	.	TRGJ1	12	-1	-1	22
24	8.437453857674215E-5	TGTGCTGCGTGGGATTTTAGAGATAGGTTCAAGATATTT	CAAWDFRDRFKIF	TRGV10	.	TRGJP1	15	-1	-1	25
24	8.437453857674215E-5	TGTGCTGCGTGGGATTATAATCATTATAAGAAACTCTTT	CAAWDYNHYKKLF	TRGV10	.	TRGJ1	21	-1	-1	18
24	8.437453857674215E-5	TGTGCTGCGGGGAGGACCACTGGTTGGTTCAAGATATTT	CAAGRTTGWFKIF	TRGV10	.	TRGJP1	12	-1	-1	15
24	8.437453857674215E-5	TGTGCCTTGTGGCCTCCCACTGGTTGGTTCAAGATATTT	CALWPPTGWFKIF	TRGV9	.	TRGJP1	11	-1	-1	16
24	8.437453857674215E-5	TGTGCCTTGTGGGAGGTAGTTTGTTATAAGAAACTCTTT	CALWEVVCYKKLF	TRGV9	.	TRGJ1	16	-1	-1	20
24	8.437453857674215E-5	TGTGCCTTGTGGGAACGGAATTATTATAAGAAACTCTTT	CALWERNYYKKLF	TRGV9	.	TRGJ1	13	-1	-1	17
24	8.437453857674215E-5	TGTGCCACCTGGGATGTGAATTATTATAAGAAACTCTTT	CATWDVNYYKKLF	TRGV4	.	TRGJ1	15	-1	-1	17
24	8.437453857674215E-5	TGTGCCACCTGGGACAGATCTCTGGATAAGAAACTCTTT	CATWDRSLDKKLF	TRGV3	.	TRGJ1	16	-1	-1	25
24	8.437453857674215E-5	TGTGCTGCGTGCAGCTCGAGGATGAAGAAACTCTTT	CAACSSRMKKLF	TRGV10	.	TRGJ1	10	-1	-1	24
24	8.437453857674215E-5	TGTGCTGCGTGGACGGCTGGTTGGTTCAAGATATTT	CAAWTAGWFKIF	TRGV10	.	TRGJP1	11	-1	-1	16
24	8.437453857674215E-5	TGTGCCTTGTGGGAGCTTCATTATAAGAAACTCTTT	CALWELHYKKLF	TRGV9	.	TRGJ1	14	-1	-1	19
24	8.437453857674215E-5	TGTGCTGCGTGTCCTGGTTGGTTCAAGATATTT	CAACPGWFKIF	TRGV10	.	TRGJP1	10	-1	-1	13
24	8.437453857674215E-5	TGTGCCTTGTGGGAGGCCCATAAGAAACTCTTT	CALWEAHKKLF	TRGV9	.	TRGJ1	15	-1	-1	19
24	8.437453857674215E-5	TGTGCCACCTGGGACAGGCCAAAGAAACTCTTT	CATWDRPKKLF	TRGV5	.	TRGJ1	19	-1	-1	21
24	8.437453857674215E-5	TGTTCTACCACTGGTTGGTTCAAGATATTT	CSTTGWFKIF	TRGV10	.	TRGJP1	5	-1	-1	5
24	8.437453857674215E-5	TGTGCTGCGTCTGGTTGGTTCAAGATATTT	CAASGWFKIF	TRGV10	.	TRGJP1	9	-1	-1	10
24	8.437453857674215E-5	TGTGCTGCGTGGGATTTTGAGAAACTCTTT	CAAWDFEKLF	TRGV10	.	TRGJ1	15	-1	-1	13
24	8.437453857674215E-5	TGTGCTGCGTGGGATTTCCAACTCTTT	CAAWDFQLF	TRGV10	.	TRGJ1	15	-1	-1	19
24	8.437453857674215E-5	TGTGCTGCGTGGGATGAGAAACTCTTT	CAAWDEKLF	TRGV10	.	TRGJ1	14	-1	-1	13
24	8.437453857674215E-5	TGTGCTGCGGACCTTAAGAAACTCTTT	CAADLKKLF	TRGV10	.	TRGJ1	8	-1	-1	14
24	8.437453857674215E-5	TGTGCTGCGTGGGGAGATACCACTGGTTGGTTCAAGATATTT	CAAWGDTTGWFKIF	TRGV10	.	TRGJP1	12	-1	-1	16
24	8.437453857674215E-5	TGTGCTGCGTGGGATTACTATTGGGGTTGGTTCAAGATATTT	CAAWDYYWGWFKIF	TRGV10	.	TRGJP1	17	-1	-1	24
24	8.437453857674215E-5	TGTGCTGCGTGGGATCCCCCAACTGGTTGGTTCAAGATATTT	CAAWDPPTGWFKIF	TRGV10	.	TRGJP1	14	-1	-1	21
24	8.437453857674215E-5	TGTGCTGCGTGGGATGGGAGGGATTATAAGAAACTCTTT	CAAWDGRDYKKLF	TRGV10	.	TRGJ1	14	-1	-1	22
24	8.437453857674215E-5	TGTGCTGCGTGGGATATGGATGGTTGGTTCAAGATATTT	CAAWDMDGWFKIF	TRGV10	.	TRGJP1	14	-1	-1	20
24	8.437453857674215E-5	TGTGCCTTGTGGTTCGCGAATTATTATAAGAAACTCTTT	CALWFANYYKKLF	TRGV9	.	TRGJ1	11	-1	-1	16
24	8.437453857674215E-5	TGTGCCACCTGGGATGGTAGTTATTATAAGAAACTCTTT	CATWDGSYYKKLF	TRGV4	.	TRGJ1	16	-1	-1	20
24	8.437453857674215E-5	TGTGCCACCTGGGATGGGCCTGGTTGGTTCAAGATATTT	CATWDGPGWFKIF	TRGV4	.	TRGJP1	19	-1	-1	19
24	8.437453857674215E-5	TGTGCTGCGTGGGATTTTTGTTGGTTCAAGATATTT	CAAWDFCWFKIF	TRGV10	.	TRGJP1	15	-1	-1	19
24	8.437453857674215E-5	TGTGCTGCGTGGGATTATAGTTATAAGAAACTCTTT	CAAWDYSYKKLF	TRGV10	.	TRGJ1	16	-1	-1	20
24	8.437453857674215E-5	TGTGCTGCGTGTGGGGGGCCTAAGAAACTCTTT	CAACGGPKKLF	TRGV10	.	TRGJ1	10	-1	-1	20
24	8.437453857674215E-5	TGTGCTGCGGCTCCGGGGTATAAGAAACTCTTT	CAAAPGYKKLF	TRGV10	.	TRGJ1	8	-1	-1	18
24	8.437453857674215E-5	TGTGCCTTGTGGGTGCCATATAAGAAACTCTTT	CALWVPYKKLF	TRGV9	.	TRGJ1	12	-1	-1	18
24	8.437453857674215E-5	TGTGCCTTGTGGGAGGTTCATAAGAAACTCTTT	CALWEVHKKLF	TRGV9	.	TRGJ2	19	-1	-1	19
24	8.437453857674215E-5	TGTGCTGCGTGGCTGTATAAGAAACTCTTT	CAAWLYKKLF	TRGV10	.	TRGJ1	11	-1	-1	15
24	8.437453857674215E-5	TGTGCTGCGTATTGTTGGTTCAAGATATTT	CAAYCWFKIF	TRGV10	.	TRGJP1	9	-1	-1	13
24	8.437453857674215E-5	TGTGCCACCTGGGCTTATAAGAAACTCTTT	CATWAYKKLF	TRGV2	.	TRGJ1	12	-1	-1	14
24	8.437453857674215E-5	TGTGCTGCGTGGGCGGGACTCTTT	CAAWAGLF	TRGV10	.	TRGJ1	12	-1	-1	17
24	8.437453857674215E-5	TGTGCTGCGTGGGATTTAAATACCACTGGTTGGTTCAAGATATTT	CAAWDLNTTGWFKIF	TRGV10	.	TRGJP1	15	-1	-1	16
24	8.437453857674215E-5	TGTGCTGCGTGGAGGTTGGGTACCACTGGTTGGTTCAAGATATTT	CAAWRLGTTGWFKIF	TRGV10	.	TRGJP1	11	-1	-1	20
24	8.437453857674215E-5	TGTGCTGCGTGGCCCAGGGAAGGGAGTTGGTTCAAGATATTT	CAAWPREGSWFKIF	TRGV10	.	TRGJP1	11	-1	-1	25
24	8.437453857674215E-5	TGTGCTGCGTGGGATTACTGGCTCAGGTGGTTCAAGATATTT	CAAWDYWLRWFKIF	TRGV10	.	TRGJP1	17	-1	-1	27
24	8.437453857674215E-5	TGTGCTGCGTGGGATTACGTGTTCAGTTGGTTCAAGATATTT	CAAWDYVFSWFKIF	TRGV10	.	TRGJP1	19	-1	-1	25
24	8.437453857674215E-5	TGTGCTGCGCGTGTTTGGACCACTGGTTGGTTCAAGATATTT	CAARVWTTGWFKIF	TRGV10	.	TRGJP1	8	-1	-1	18
24	8.437453857674215E-5	TGTGCCTTGTGGGAGGAATCGAATTATTATAAGAAACTCTTT	CALWEESNYYKKLF	TRGV9	.	TRGJ1	15	-1	-1	18
24	8.437453857674215E-5	TGTGCCTTGTGGGAGGCTCATTATTATAAGAAACTCTTT	CALWEAHYYKKLF	TRGV9	.	TRGJ1	15	-1	-1	19
24	8.437453857674215E-5	TGTGCTGCGTGGGACCCCTATAAGAAACTCTTT	CAAWDPYKKLF	TRGV10	.	TRGJ1	13	-1	-1	18
23	8.085893280271123E-5	TGTGCCACCTGGGATGAGTCCCATAGCTCTCGAGTAGCGGGGGATAAGAAACTCTTT	CATWDESHSSRVAGDKKLF	TRGV4	.	TRGJ1	23	-1	-1	43
23	8.085893280271123E-5	TGTGCCACCTGGGCTGGGCTAAGTTACGGGCGGGACGATTATAAGAAACTCTTT	CATWAGLSYGRDDYKKLF	TRGV2	.	TRGJ1	18	-1	-1	37
23	8.085893280271123E-5	TGTGCTGCCATATCATCCTCAAATTATACCACTGGTTGGTTCAAGATATTT	CAAISSSNYTTGWFKIF	TRGV10	.	TRGJP1	7	-1	-1	24
23	8.085893280271123E-5	TGTGCTGCGTGGGATTTCTTTAGTCCCCCCCCTGGTTGGTTCAAGATATTT	CAAWDFFSPPPGWFKIF	TRGV10	.	TRGJP1	15	-1	-1	28
23	8.085893280271123E-5	TGTGCCTTGTGGGAGGTGATGCAGGAGTTGGGCAAAAAAATCAAGGTATTT	CALWEVMQELGKKIKVF	TRGV9	.	TRGJP	17	-1	-1	20
23	8.085893280271123E-5	TGTGCTGCGTGGTCAACAAGAGGCACCACTGGTTGGTTCAAGATATTT	CAAWSTRGTTGWFKIF	TRGV10	.	TRGJP1	11	-1	-1	24
23	8.085893280271123E-5	TGTGCTGCGTGGGATTTGACAAATACCACTGGTTGGTTCAAGATATTT	CAAWDLTNTTGWFKIF	TRGV10	.	TRGJP1	15	-1	-1	22
23	8.085893280271123E-5	TGTGCTGCGTGGGATTGGGTTATGGCCACTGGTTGGTTCAAGATATTT	CAAWDWVMATGWFKIF	TRGV10	.	TRGJP1	15	-1	-1	25
23	8.085893280271123E-5	TGTGCTGCGTGGGACGTGGCAGGATACACTGGTTGGTTCAAGATATTT	CAAWDVAGYTGWFKIF	TRGV10	.	TRGJP1	13	-1	-1	23
23	8.085893280271123E-5	TGTGCCACCTGGGACGGCCCCCTTACCACTGGTTGGTTCAAGATATTT	CATWDGPLTTGWFKIF	TRGV2	.	TRGJP1	20	-1	-1	23
23	8.085893280271123E-5	TGTGCCACCTGGGACGGGCCTGGGAGTAGTGATTGGATCAAGACGTTT	CATWDGPGSSDWIKTF	TRGV2	.	TRGJP2	19	-1	-1	24
23	8.085893280271123E-5	TGTGCTGCGTGGGTCAATCATACCACTGGTTGGTTCAAGATATTT	CAAWVNHTTGWFKIF	TRGV10	.	TRGJP1	12	-1	-1	19
23	8.085893280271123E-5	TGTGCTGCGTGGGATTCATATACCACTGGTTGGTTCAAGATATTT	CAAWDSYTTGWFKIF	TRGV10	.	TRGJP1	15	-1	-1	17
23	8.085893280271123E-5	TGTGCTGCGTGGGATTATTCTATGCCTGGTTGGTTCAAGATATTT	CAAWDYSMPGWFKIF	TRGV10	.	TRGJP1	16	-1	-1	25
23	8.085893280271123E-5	TGTGCTGCGTGGGATTATAATGCCTTCGGTTATAAGAAACTCTTT	CAAWDYNAFGYKKLF	TRGV10	.	TRGJ1	16	-1	-1	29
23	8.085893280271123E-5	TGTGCTGCGTGGGATAACTATACCACTGGTTGGTTCAAGATATTT	CAAWDNYTTGWFKIF	TRGV10	.	TRGJP1	25	-1	-1	18
23	8.085893280271123E-5	TGTGCTGCGTGGGAGGAGTCACGGCCGGGTTATAAGAAACTCTTT	CAAWEESRPGYKKLF	TRGV10	.	TRGJ1	13	-1	-1	29
23	8.085893280271123E-5	TGTGCTGCGTGGTCCCGGTGTGGGTATTATAAGAAACTCTTT	CAAWSRCGYYKKLF	TRGV10	.	TRGJ1	11	-1	-1	24
23	8.085893280271123E-5	TGTGCTGCGTGGGGTCGCCGCTGTTGGTTCAAGATATTT	CAAWGRRCWFKIF	TRGV10	.	TRGJP1	12	-1	-1	22
23	8.085893280271123E-5	TGTGCTGCGTGGGATTATCCTGGTTGGTTCAAGATATTT	CAAWDYPGWFKIF	TRGV10	.	TRGJP1	16	-1	-1	8
23	8.085893280271123E-5	TGTGCTGCGTGGGATCGCGATCACCTTAAGAAACTCTTT	CAAWDRDHLKKLF	TRGV10	.	TRGJ1	14	-1	-1	26
23	8.085893280271123E-5	TGTGCTGCGTGGGATGGGCCGTATTATAAGAAACTCTTT	CAAWDGPYYKKLF	TRGV10	.	TRGJ1	14	-1	-1	21
23	8.085893280271123E-5	TGTGCTGCGTGGGACCTGAACCTAGATAAGAAACTCTTT	CAAWDLNLDKKLF	TRGV10	.	TRGJ1	13	-1	-1	25
23	8.085893280271123E-5	TGTGCCTTGTGGGAGGTGTGTTATTATAAGAAACTCTTT	CALWEVCYYKKLF	TRGV9	.	TRGJ1	17	-1	-1	20
23	8.085893280271123E-5	TGTGCCTTGTGGGAGACCGATTATTATAAGAAACTCTTT	CALWETDYYKKLF	TRGV9	.	TRGJ1	14	-1	-1	19
23	8.085893280271123E-5	TGTGCCACCTGGGCCTCGAATTATTATAAGAAACTCTTT	CATWASNYYKKLF	TRGV8	.	TRGJ1	12	-1	-1	15
23	8.085893280271123E-5	TGTGCTGCGTGGCTTTATTATTATAAGAAACTCTTT	CAAWLYYYKKLF	TRGV10	.	TRGJ1	11	-1	-1	16
23	8.085893280271123E-5	TGTGCTGCGTGGCCTAGGAGGTGGTTCAAGATATTT	CAAWPRRWFKIF	TRGV10	.	TRGJP1	11	-1	-1	21
23	8.085893280271123E-5	TGTGCTGCGTGGCCACCCTGTTATAAGAAACTCTTT	CAAWPPCYKKLF	TRGV10	.	TRGJ1	11	-1	-1	20
23	8.085893280271123E-5	TGTGCTGCGTGGGATGGGAGAGTTAAGAAACTCTTT	CAAWDGRVKKLF	TRGV10	.	TRGJ1	14	-1	-1	23
23	8.085893280271123E-5	TGTGCTGCGTGGGATAGTCCCATAAAGAAACTCTTT	CAAWDSPIKKLF	TRGV10	.	TRGJ1	14	-1	-1	24
23	8.085893280271123E-5	TGTGCCTTGTGGGGTTATTATTATAAGAAACTCTTT	CALWGYYYKKLF	TRGV9	.	TRGJ1	12	-1	-1	16
23	8.085893280271123E-5	TGTGCTGCGTGGGTCCGTTGGTTCAAGATATTT	CAAWVRWFKIF	TRGV10	.	TRGJP1	12	-1	-1	16
23	8.085893280271123E-5	TGTGCTGCGTGGGCGTTCAATAAGAAACTCTTT	CAAWAFNKKLF	TRGV10	.	TRGJ1	12	-1	-1	19
23	8.085893280271123E-5	TGTGCTGCGTGGGGCTATTATAAGAAACTCTTT	CAAWGYYKKLF	TRGV10	.	TRGJ1	12	-1	-1	15
23	8.085893280271123E-5	TGTGCTGCGTGGGATTATAAGGCGAAACTCTTT	CAAWDYKAKLF	TRGV10	.	TRGJ1	16	-1	-1	23
23	8.085893280271123E-5	TGTGCTGCGTGGGATTACAGCGAGAAACTCTTT	CAAWDYSEKLF	TRGV10	.	TRGJ1	17	-1	-1	22
23	8.085893280271123E-5	TGTGCTGCGTGGGATCTATATAAGAAACTCTTT	CAAWDLYKKLF	TRGV10	.	TRGJ1	14	-1	-1	18
23	8.085893280271123E-5	TGTGTCGCGGCTGGTTGGTTCAAGATATTT	CVAAGWFKIF	TRGV10	.	TRGJP1	3	-1	-1	10
23	8.085893280271123E-5	TGTGCTTCCACTGGTTGGTTCAAGATATTT	CASTGWFKIF	TRGV10	.	TRGJP1	5	-1	-1	7
23	8.085893280271123E-5	TGTGCTGCGTTTTGTTATAAGAAACTCTTT	CAAFCYKKLF	TRGV10	.	TRGJ1	9	-1	-1	11
23	8.085893280271123E-5	TGTGCTGCGTGGGATGGGGAGAAACTCTTT	CAAWDGEKLF	TRGV10	.	TRGJ1	14	-1	-1	19
23	8.085893280271123E-5	TGTGCTGCGTGGGACCTGTTCAAGATATTT	CAAWDLFKIF	TRGV10	.	TRGJP1	13	-1	-1	17
23	8.085893280271123E-5	TGTGCTGCGTGGTGGTTCAAGATATTT	CAAWWFKIF	TRGV10	.	TRGJP1	11	-1	-1	9
23	8.085893280271123E-5	TGTGCTGCGGTATGGGTAAGGATATTT	CAAVWVRIF	TRGV10	.	TRGJP1	8	-1	-1	8
23	8.085893280271123E-5	TGTGCTGCGTGGGGACAACTCTTT	CAAWGQLF	TRGV10	.	TRGJ1	12	-1	-1	16
23	8.085893280271123E-5	TGTGCTGCGATTAAGAAACTCTTT	CAAIKKLF	TRGV10	.	TRGJ1	8	-1	-1	11
23	8.085893280271123E-5	TGTGCTGCGTCTAAGATATTT	CAASKIF	TRGV10	.	TRGJP1	9	-1	-1	12
23	8.085893280271123E-5	TGTGCTGCGAAGAAACTCTTT	CAAKKLF	TRGV10	.	TRGJ1	8	-1	-1	9
23	8.085893280271123E-5	TGTGACAAGAAACTCTTT	CDKKLF	TRGV10	.	TRGJ1	3	-1	-1	6
23	8.085893280271123E-5	TGTGCTGCGTGGGATTCTCGGGGAGCTGGTTGGTTCAAGATATTT	CAAWDSRGAGWFKIF	TRGV10	.	TRGJP1	15	-1	-1	25
23	8.085893280271123E-5	TGTGCTGCGTGGGGACATAGTACTGGTTGGTTCAAGATATTT	CAAWGHSTGWFKIF	TRGV10	.	TRGJP1	12	-1	-1	21
23	8.085893280271123E-5	TGTGCTGCGTGGGATTCGTCTACTGGTTGGTTCAAGATATTT	CAAWDSSTGWFKIF	TRGV10	.	TRGJP1	18	-1	-1	21
23	8.085893280271123E-5	TGTGCTGCGTGGGACTGTGGACCAAATTATAAGAAACTCTTT	CAAWDCGPNYKKLF	TRGV10	.	TRGJ1	13	-1	-1	25
23	8.085893280271123E-5	TGTGCCTTGTGGGAGGTGGGGTATTATTATAAGAAACTCTTT	CALWEVGYYYKKLF	TRGV9	.	TRGJ1	17	-1	-1	22
23	8.085893280271123E-5	TGTGCCACCTGGGATAGAACCACTGGTTGGTTCAAGATATTT	CATWDRTTGWFKIF	TRGV8	.	TRGJP1	16	-1	-1	18
23	8.085893280271123E-5	TGTGCTGCGTGGGAATCCGATAATCGGTTCAAGATATTT	CAAWESDNRFKIF	TRGV10	.	TRGJP1	24	-1	-1	25
[truncated: 6,885 more rows]
