# Supplementary material for: Dissection of the Human T-Cell Receptor γ Gene Repertoire in the Brain and Peripheral Blood Identifies Age- and Alzheimer's Disease-Associated Clonotype Profiles
Source: Front Immunol. 2020 Jan 29;11:12. doi: 10.3389/fimmu.2020.00012 (PMC7025544; doi:10.3389/fimmu.2020.00012)
Supplement: Supplementary file 5 [file Data_Sheet_2.zip › repertoires_corrected_and_decontaminated/PN197.txt]

count	freq	cdr3nt	cdr3aa	v	d	j	VEnd	DStart	DEnd	JStart
15421	0.09051635586703997	TGTGCCTTGTGGGAGGTGCAAGAGTTGGGCAAAAAAATCAAGGTATTT	CALWEVQELGKKIKVF	TRGV9	.	TRGJP	19	-1	-1	17
13513	0.07931700387985936	TGTGCCTTGTGGGAGTTCAAAAGGGAGTTGGGCAAAAAAATCAAGGTATTT	CALWEFKRELGKKIKVF	TRGV9	.	TRGJP	14	-1	-1	24
8108	0.04759137626418262	TGTGCCTTGTGGGACTTACAAGAGTTGGGCAAAAAAATCAAGGTATTT	CALWDLQELGKKIKVF	TRGV9	.	TRGJP	13	-1	-1	18
4152	0.02437091690292134	TGTGCCTTGTGGGAGCCACAAGAGTTGGGCAAAAAAATCAAGGTATTT	CALWEPQELGKKIKVF	TRGV9	.	TRGJP	14	-1	-1	18
3389	0.019892350044316096	TGTGCCTTGTGGGACCCCTGGGGTCCGCAAGAGTTGGGCAAAAAAATCAAGGTATTT	CALWDPWGPQELGKKIKVF	TRGV9	.	TRGJP	13	-1	-1	26
1561	0.009162572563935503	TGTGCCTTGTGGGAGATAAGGCAAGAGTTGGGCAAAAAAATCAAGGTATTT	CALWEIRQELGKKIKVF	TRGV9	.	TRGJP	14	-1	-1	19
1170	0.006867527161950378	TGTGCCTTGTGGGAGGTGCACTCTGAGTTGGGCAAAAAAATCAAGGTATTT	CALWEVHSELGKKIKVF	TRGV9	.	TRGJP	20	-1	-1	24
1056	0.006198383489760341	TGTGCCTTGTGGGAGGTGCGTTCGGGGAAGAAACTCTTT	CALWEVRSGKKLF	TRGV9	.	TRGJ2	18	-1	-1	27
951	0.005582066949585307	TGTGCCTTGTGGGAGGTGAAAGAGTTGGGCAAAAAAATCAAGGTATTT	CALWEVKELGKKIKVF	TRGV9	.	TRGJP	17	-1	-1	19
891	0.005229886069485288	TGTGCTGCGTGGGATTATTATAAGAAACTCTTT	CAAWDYYKKLF	TRGV10	.	TRGJ2	16	-1	-1	13
880	0.0051653195748002844	TGTGCCTTGTGGGAGGATCAAGAGTTGGGCAAAAAAATCAAGGTATTT	CALWEDQELGKKIKVF	TRGV9	.	TRGJP	15	-1	-1	18
859	0.005042056266765277	TGTGCCTTGTGGGAGGTGCGAGAGTTGGGCAAAAAAATCAAGGTATTT	CALWEVRELGKKIKVF	TRGV9	.	TRGJP	18	-1	-1	17
666	0.003909207769110215	TGTGCCTTGTGGGAGGTCTTCATACAAGAGTTGGGCAAAAAAATCAAGGTATTT	CALWEVFIQELGKKIKVF	TRGV9	.	TRGJP	16	-1	-1	24
625	0.0036685508343752018	TGTGCCTTGTGGGACTACCAAGAGTTGGGCAAAAAAATCAAGGTATTT	CALWDYQELGKKIKVF	TRGV9	.	TRGJP	13	-1	-1	18
612	0.0035922449770201975	TGTGCCTTGTGGGAGGAGAGGTTGGGCAAAAAAATCAAGGTATTT	CALWEERLGKKIKVF	TRGV9	.	TRGJP	15	-1	-1	16
583	0.0034220242183051882	TGTGCCTTGTGGTGGCCTTATTATAAGAAACTCTTT	CALWWPYYKKLF	TRGV9	.	TRGJ2	11	-1	-1	17
577	0.003386806130295186	TGTGCCTTGTGGGAGGTGCGGGAGGAGTTGGGCAAAAAAATCAAGGTATTT	CALWEVREELGKKIKVF	TRGV9	.	TRGJP	18	-1	-1	24
567	0.003328109316945183	TGTGCCTTGTGGGAGCTAATGGGAGGGTTGGGCAAAAAAATCAAGGTATTT	CALWELMGGLGKKIKVF	TRGV9	.	TRGJP	14	-1	-1	18
565	0.0033163699542751823	TGTGCCTTGTGGGAGCCTGAGTTGGGCAAAAAAATCAAGGTATTT	CALWEPELGKKIKVF	TRGV9	.	TRGJP	14	-1	-1	18
472	0.0027704895901201525	TGTGCCTTGTGGGAGACGGGGTACCAAGAGTTGGGCAAAAAAATCAAGGTATTT	CALWETGYQELGKKIKVF	TRGV9	.	TRGJP	14	-1	-1	24
418	0.0024535267980301347	TGTGCTGCGTGGGATCCGGCATTCACTGGTTGGTTCAAGATATTT	CAAWDPAFTGWFKIF	TRGV10	.	TRGJP1	14	-1	-1	23
391	0.002295045401985126	TGTGCCTTGTGGGAGGCGGGGGAGTTGGGCAAAAAAATCAAGGTATTT	CALWEAGELGKKIKVF	TRGV9	.	TRGJP	15	-1	-1	21
385	0.0022598273139751244	TGTGCCTTGTGGGAGGAACAAGAGTTGGGCAAAAAAATCAAGGTATTT	CALWEEQELGKKIKVF	TRGV9	.	TRGJP	15	-1	-1	18
374	0.0021952608192901206	TGTGCCTTGTGGGAGTCACAAGAGTTGGGCAAAAAAATCAAGGTATTT	CALWESQELGKKIKVF	TRGV9	.	TRGJP	14	-1	-1	18
367	0.0021541730499451185	TGTGCCTTGTGGGAGACCGCGCAAGAGTTGGGCAAAAAAATCAAGGTATTT	CALWETAQELGKKIKVF	TRGV9	.	TRGJP	14	-1	-1	20
359	0.002107215599265116	TGTGCTGCGTGGGCTTCTCCGGGACCTTATAAGAAACTCTTT	CAAWASPGPYKKLF	TRGV10	.	TRGJ2	15	-1	-1	26
340	0.00199569165390011	TGTGCCTTGTGGGAGGTTAGGGAGTTGGGCAAAAAAATCAAGGTATTT	CALWEVRELGKKIKVF	TRGV9	.	TRGJP	16	-1	-1	21
340	0.00199569165390011	TGTGCCTTGTGGGAGGTGTTGGAGTTGGGCAAAAAAATCAAGGTATTT	CALWEVLELGKKIKVF	TRGV9	.	TRGJP	17	-1	-1	21
339	0.0019898219725651093	TGTGCTGCGTGGGATTATAAGAAACTCTTT	CAAWDYKKLF	TRGV10	.	TRGJ1	16	-1	-1	13
314	0.0018430799391901014	TGTGCCTTGTGGGAGGTGCAGCCGCAAGAGTTGGGCAAAAAAATCAAGGTATTT	CALWEVQPQELGKKIKVF	TRGV9	.	TRGJP	19	-1	-1	23
293	0.0017198166311550946	TGTGCCTTGTGGGAGGTGCCTGGCACTGGTTGGTTCAAGATATTT	CALWEVPGTGWFKIF	TRGV9	.	TRGJP1	18	-1	-1	23
284	0.0016669894991400917	TGTGCCTTGTGGGAGATCCACGGGGAGTTGGGCAAAAAAATCAAGGTATTT	CALWEIHGELGKKIKVF	TRGV9	.	TRGJP	20	-1	-1	24
263	0.001543726191105085	TGTGCCTTGTGGGAGAGCGGGGAGTTGGGCAAAAAAATCAAGGTATTT	CALWESGELGKKIKVF	TRGV9	.	TRGJP	14	-1	-1	21
261	0.0015319868284350844	TGTGCCTTGTGGGAGGTAACAGAGTTGGGCAAAAAAATCAAGGTATTT	CALWEVTELGKKIKVF	TRGV9	.	TRGJP	16	-1	-1	20
252	0.0014791596964200814	TGTGCCTTGTGGGTTAATAAGAAACTCTTT	CALWVNKKLF	TRGV9	.	TRGJ1	12	-1	-1	16
244	0.0014322022457400787	TGTGCCTTGTGGGAGGTGGGACCCCAAGAGTTGGGCAAAAAAATCAAGGTATTT	CALWEVGPQELGKKIKVF	TRGV9	.	TRGJP	17	-1	-1	24
226	0.001326547981710073	TGTGCCTTGTGGGAGGGAACCCAAGAGTTGGGCAAAAAAATCAAGGTATTT	CALWEGTQELGKKIKVF	TRGV9	.	TRGJP	15	-1	-1	21
223	0.001308938937705072	TGTGCCTTGTGGATTGCCGGAGAGTTGGGCAAAAAAATCAAGGTATTT	CALWIAGELGKKIKVF	TRGV9	.	TRGJP	11	-1	-1	20
219	0.0012854602123650706	TGTGCTGCGTGGGATAAGAAACTCTTT	CAAWDKKLF	TRGV10	.	TRGJ2	14	-1	-1	13
204	0.001197414992340066	TGTGCCTTGTGGGAGGTGCTTGAGTTGGGCAAAAAAATCAAGGTATTT	CALWEVLELGKKIKVF	TRGV9	.	TRGJP	18	-1	-1	21
204	0.001197414992340066	TGTGCCTTGTGGGAGGTGGTGGAGTTGGGCAAAAAAATCAAGGTATTT	CALWEVVELGKKIKVF	TRGV9	.	TRGJP	17	-1	-1	21
203	0.0011915453110050655	TGTGCCTTGTGGGTAGAATCAGAGTTGGGCAAAAAAATCAAGGTATTT	CALWVESELGKKIKVF	TRGV9	.	TRGJP	12	-1	-1	20
194	0.0011387181789900627	TGTGCCTTGTGGGAGGTGCACCTGGAGTTGGGCAAAAAAATCAAGGTATTT	CALWEVHLELGKKIKVF	TRGV9	.	TRGJP	22	-1	-1	24
190	0.0011152394536500614	TGTGCCTTGTGGGAGGTGCATCGGGAGTTGGGCAAAAAAATCAAGGTATTT	CALWEVHRELGKKIKVF	TRGV9	.	TRGJP	19	-1	-1	24
190	0.0011152394536500614	TGTGCCACCAACCCCGTGGGAGGTTGGTTCAAGATATTT	CATNPVGGWFKIF	TRGV5	.	TRGJP1	8	-1	-1	21
187	0.0010976304096450603	TGTGCCTTGTGGGAGGTGGAGGAGTTGGGCAAAAAAATCAAGGTATTT	CALWEVEELGKKIKVF	TRGV9	.	TRGJP	17	-1	-1	21
187	0.0010976304096450603	TGTGCCTTGTGGGAGGTGTGGTATAAGAAACTCTTT	CALWEVWYKKLF	TRGV9	.	TRGJ2	17	-1	-1	21
185	0.0010858910469750598	TGTGCCTTGTGGGAAACACAAGAGTTGGGCAAAAAAATCAAGGTATTT	CALWETQELGKKIKVF	TRGV9	.	TRGJP	13	-1	-1	18
181	0.0010624123216350584	TGTGCCTTGTGGGACCAAGAGTTGGGCAAAAAAATCAAGGTATTT	CALWDQELGKKIKVF	TRGV9	.	TRGJP	13	-1	-1	15
177	0.001038933596295057	TGTGCCTTGTGGGAGGTGCAACGGGAGTTGGGCAAAAAAATCAAGGTATTT	CALWEVQRELGKKIKVF	TRGV9	.	TRGJP	19	-1	-1	24
175	0.0010271942336250565	TGTGCCTTGTGGGAGGTGCCTATGGAGTTGGGCAAAAAAATCAAGGTATTT	CALWEVPMELGKKIKVF	TRGV9	.	TRGJP	18	-1	-1	24
171	0.0010037155082850552	TGTGCTGCGTGGACCCTGGGGGGGAAACTCTTT	CAAWTLGGKLF	TRGV10	.	TRGJ1	11	-1	-1	23
166	9.743671016100536E-4	TGTGCCTTGTGGGAGGTGCAACTCTTT	CALWEVQLF	TRGV9	.	TRGJ1	23	-1	-1	19
164	9.62627738940053E-4	TGTGCTGCGTGGGATACCACTGGTTGGTTCAAGATATTT	CAAWDTTGWFKIF	TRGV10	.	TRGJP1	14	-1	-1	13
162	9.508883762700523E-4	TGTGCCTTGTGGGGGGAGCTAGAGTTGGGCAAAAAAATCAAGGTATTT	CALWGELELGKKIKVF	TRGV9	.	TRGJP	18	-1	-1	17
161	9.450186949350519E-4	TGTGCCTTGTGGGAGGTGCTTGCAGAGTTGGGCAAAAAAATCAAGGTATTT	CALWEVLAELGKKIKVF	TRGV9	.	TRGJP	18	-1	-1	23
156	9.156702882600503E-4	TGTGCCTTGTGGGAGGTGCAGGAGAAACTCTTT	CALWEVQEKLF	TRGV9	.	TRGJ1	19	-1	-1	22
152	8.921915629200491E-4	TGTGCCACCTGGGATACCACTGGTTGGTTCAAGATATTT	CATWDTTGWFKIF	TRGV8	.	TRGJP1	15	-1	-1	13
150	8.804522002500484E-4	TGTGCCTTGTGGGAGAAACAAGAGTTGGGCAAAAAAATCAAGGTATTT	CALWEKQELGKKIKVF	TRGV9	.	TRGJP	14	-1	-1	18
149	8.745825189150481E-4	TGTGCCTTGTGGGAGATGCGGGGAGAGTTGGGCAAAAAAATCAAGGTATTT	CALWEMRGELGKKIKVF	TRGV9	.	TRGJP	18	-1	-1	23
149	8.745825189150481E-4	TGTGCCACCTGGGATGGGGGTGGTTATTATAAGAAACTCTTT	CATWDGGGYYKKLF	TRGV4	.	TRGJ1	17	-1	-1	23
147	8.628431562450475E-4	TGTGCCTTGTGGGAGGTGCTTTATAAGAAACTCTTT	CALWEVLYKKLF	TRGV9	.	TRGJ1	18	-1	-1	20
146	8.569734749100472E-4	TGTGCCTTGTGGGAGGTGCTCGAGTTGGGCAAAAAAATCAAGGTATTT	CALWEVLELGKKIKVF	TRGV9	.	TRGJP	18	-1	-1	21
146	8.569734749100472E-4	TGTGCCTTGTGGGAGGTGGGGTATAAGAAACTCTTT	CALWEVGYKKLF	TRGV9	.	TRGJ1	17	-1	-1	21
143	8.393644309050461E-4	TGTGCCTTGTGGGACGGTGGGTTGGGCAAAAAAATCAAGGTATTT	CALWDGGLGKKIKVF	TRGV9	.	TRGJP	18	-1	-1	20
143	8.393644309050461E-4	TGTGCCTTGCTCTTT	CALLF	TRGV9	.	TRGJ1	8	-1	-1	9
142	8.334947495700458E-4	TGTGCCCCTAAACTCTTT	CAPKLF	TRGV9	.	TRGJ2	5	-1	-1	9
140	8.217553869000452E-4	TGTGCCTTGTGGGAGGGCCCCTTACAAGAGTTGGGCAAAAAAATCAAGGTATTT	CALWEGPLQELGKKIKVF	TRGV9	.	TRGJP	21	-1	-1	24
139	8.158857055650449E-4	TGTGCCACCTGGGACGGGGTGGCGTCGTATAGGTGGATCAAGACGTTT	CATWDGVASYRWIKTF	TRGV2	.	TRGJP2	17	-1	-1	33
139	8.158857055650449E-4	TGTGCCTTGTGGGAGGTGACGGTGGGGTCCCTCTTT	CALWEVTVGSLF	TRGV9	.	TRGJ1	17	-1	-1	30
139	8.158857055650449E-4	TGTGCCTTGTGGGAGGATTATAAGAAACTCTTT	CALWEDYKKLF	TRGV9	.	TRGJ1	15	-1	-1	16
137	8.041463428950442E-4	TGTGCCTTGTGGGAGGTGCAAGGGGGAGAGTTGGGCAAAAAAATCAAGGTATTT	CALWEVQGGELGKKIKVF	TRGV9	.	TRGJP	19	-1	-1	26
135	7.924069802250436E-4	TGTGCCACCTGGGATAAGAAACTCTTT	CATWDKKLF	TRGV8	.	TRGJ1	15	-1	-1	13
133	7.80667617555043E-4	TGTGCCTTGCGAATTCTCTTT	CALRILF	TRGV9	.	TRGJ1	8	-1	-1	15
132	7.747979362200426E-4	TGTGCCTTGTGGGAGGTGCCGCAAGAGTTGGGCAAAAAAATCAAGGTATTT	CALWEVPQELGKKIKVF	TRGV9	.	TRGJP	18	-1	-1	20
132	7.747979362200426E-4	TGTGCCTTGTGGGAGGTGTTGTTGGGCAAAAAAATCAAGGTATTT	CALWEVLLGKKIKVF	TRGV9	.	TRGJP	17	-1	-1	20
131	7.689282548850423E-4	TGTGCCTTGTGGGTAAGTCGGCTCTTT	CALWVSRLF	TRGV9	.	TRGJ1	12	-1	-1	21
128	7.513192108800414E-4	TGTGCCTTGTGGGAGGTGTACTGGAAACTCTTT	CALWEVYWKLF	TRGV9	.	TRGJ1	20	-1	-1	23
128	7.513192108800414E-4	TGTGCCTTGCCTTCTAAGAAACTCTTT	CALPSKKLF	TRGV9	.	TRGJ1	8	-1	-1	11
127	7.45449529545041E-4	TGTGCCACCTGGGCATATAAGAAACTCTTT	CATWAYKKLF	TRGV3	.	TRGJ1	12	-1	-1	15
126	7.395798482100407E-4	TGTGCCACCTGGGATTATTATAAGAAACTCTTT	CATWDYYKKLF	TRGV4	.	TRGJ1	14	-1	-1	13
125	7.337101668750403E-4	TGTGCCCTAGTACCGGAACTCTTT	CALVPELF	TRGV9	.	TRGJ1	5	-1	-1	16
124	7.2784048554004E-4	TGTGCCTTGTGGGAGGTGCAGTATAAGAAACTCTTT	CALWEVQYKKLF	TRGV9	.	TRGJ1	19	-1	-1	21
123	7.219708042050397E-4	TGTGCCTTGTGGGAGGTGCGGTATAAGAAACTCTTT	CALWEVRYKKLF	TRGV9	.	TRGJ1	18	-1	-1	21
122	7.161011228700394E-4	TGTGCCTTGTGGGAGGTGAGAGAGTTGGGCAAAAAAATCAAGGTATTT	CALWEVRELGKKIKVF	TRGV9	.	TRGJP	17	-1	-1	20
122	7.161011228700394E-4	TGTGCCTTGTGGGGGCGACTCTTT	CALWGRLF	TRGV9	.	TRGJ1	12	-1	-1	17
120	7.043617602000387E-4	TGTGCCTTGTGGGAGGGAGTTATTATAAAGCCATGGGGTTTTAAGGAGAAACTCTTT	CALWEGVIIKPWGFKEKLF	TRGV9	.	TRGJ1	15	-1	-1	46
119	6.984920788650384E-4	TGTGCTGCGTGGGACCGGAATTATTATAAGAAACTCTTT	CAAWDRNYYKKLF	TRGV10	.	TRGJ2	13	-1	-1	17
118	6.926223975300381E-4	TGTGCCTTGTGGGATAAGAAACTCTTT	CALWDKKLF	TRGV9	.	TRGJ1	13	-1	-1	13
117	6.867527161950377E-4	TGTGCCTTGTGGGAGAACTACTATTATAAGAAACTCTTT	CALWENYYYKKLF	TRGV9	.	TRGJ1	14	-1	-1	21
116	6.808830348600375E-4	TGTGCCTTGTGGGAGACGCAAGAGTTGGGCAAAAAAATCAAGGTATTT	CALWETQELGKKIKVF	TRGV9	.	TRGJP	14	-1	-1	17
116	6.808830348600375E-4	TGTGCCTTGTCAGATAACGAGAAACTCTTT	CALSDNEKLF	TRGV9	.	TRGJ1	9	-1	-1	19
115	6.750133535250372E-4	TGTGCCAATACCACTGGTTGGTTCAAGATATTT	CANTTGWFKIF	TRGV9	.	TRGJP1	5	-1	-1	7
112	6.574043095200361E-4	TGTGCCCGAAAACTCTTT	CARKLF	TRGV9	.	TRGJ1	5	-1	-1	9
111	6.515346281850358E-4	TGTGCCTTGTGGGGATGGGGTTGGTTCAAGATATTT	CALWGWGWFKIF	TRGV9	.	TRGJP1	12	-1	-1	18
110	6.456649468500356E-4	TGTGCCTTGTGGGAGCAAGAGTTGGGCAAAAAAATCAAGGTATTT	CALWEQELGKKIKVF	TRGV9	.	TRGJP	14	-1	-1	14
110	6.456649468500356E-4	TGTGCCTTGTGGGAGTCTTATTATAAGAAACTCTTT	CALWESYYKKLF	TRGV9	.	TRGJ2	14	-1	-1	17
110	6.456649468500356E-4	TGTGCCTTGTGCAAGAAACTCTTT	CALCKKLF	TRGV9	.	TRGJ1	10	-1	-1	12
109	6.397952655150352E-4	TGTGCCTTGTGGGAGGTGCTAGGTTATTATAAGAAACTCTTT	CALWEVLGYYKKLF	TRGV9	.	TRGJ1	18	-1	-1	23
108	6.339255841800349E-4	TGTGCCTTGTGGGACCTGGGGGAGTTGGGCAAAAAAATCAAGGTATTT	CALWDLGELGKKIKVF	TRGV9	.	TRGJP	13	-1	-1	21
108	6.339255841800349E-4	TGTGCCACCTGGGACGGGAATTATTATAAGAAACTCTTT	CATWDGNYYKKLF	TRGV2	.	TRGJ2	17	-1	-1	17
108	6.339255841800349E-4	TGTGCCTTGTGGGAGGTGCGTAAGAAACTCTTT	CALWEVRKKLF	TRGV9	.	TRGJ1	18	-1	-1	20
107	6.280559028450345E-4	TGTGCCTTGTGGGGGTGGGAGAAACTCTTT	CALWGWEKLF	TRGV9	.	TRGJ1	16	-1	-1	19
107	6.280559028450345E-4	TGGGGGGGGATTTATAAGAAACTCTTT	WGGIYKKLF	TRGV8	.	TRGJ1	1	-1	-1	11
107	6.280559028450345E-4	TGTGCCTTGTCCAACAAACTCTTT	CALSNKLF	TRGV9	.	TRGJ1	9	-1	-1	12
106	6.221862215100342E-4	TGTGCCTTGTGGGAGGTGACGGCTGGTGGGAAACTCTTT	CALWEVTAGGKLF	TRGV9	.	TRGJ1	17	-1	-1	29
106	6.221862215100342E-4	TGTGCCTTGTGGGAGGTGCTAAGGAAACTCTTT	CALWEVLRKLF	TRGV9	.	TRGJ1	18	-1	-1	19
106	6.221862215100342E-4	TGTGCCTTGTGCGCCCTTAAGAAACTCTTT	CALCALKKLF	TRGV9	.	TRGJ2	10	-1	-1	17
106	6.221862215100342E-4	TGTGCCTCCTCAAAGGGGAAACTCTTT	CASSKGKLF	TRGV9	.	TRGJ1	6	-1	-1	17
105	6.163165401750339E-4	TGTGCCTTGTGGGAGGTGCTGTATACATGGAAACTCTTT	CALWEVLYTWKLF	TRGV9	.	TRGJ2	18	-1	-1	29
105	6.163165401750339E-4	TGTGCCTTGTGGGAGGTGGGTCCCGGGGGGAAACTCTTT	CALWEVGPGGKLF	TRGV9	.	TRGJ1	17	-1	-1	29
104	6.104468588400335E-4	TGTGCCTTGTGGGAGCTCCGGAAACTCTTT	CALWELRKLF	TRGV9	.	TRGJ1	14	-1	-1	20
104	6.104468588400335E-4	TGTGCCTTGCCCCTTAAGAAACTCTTT	CALPLKKLF	TRGV9	.	TRGJ1	8	-1	-1	14
104	6.104468588400335E-4	TGTGCCTTGAAGAAACTCTTT	CALKKLF	TRGV9	.	TRGJ1	8	-1	-1	9
103	6.045771775050333E-4	TGTGCCTTGTGGGAGGTGCAGGCGGGGGGGAAACTCTTT	CALWEVQAGGKLF	TRGV9	.	TRGJ1	19	-1	-1	29
103	6.045771775050333E-4	TGTGCCTTGCCGACCGATAAGAAACTCTTT	CALPTDKKLF	TRGV9	.	TRGJ1	8	-1	-1	16
103	6.045771775050333E-4	TGTGCTGCGTGGAATAAGAAACTCTTT	CAAWNKKLF	TRGV10	.	TRGJ1	14	-1	-1	13
102	5.98707496170033E-4	TGTGCCTTGTGGGAGGTGCAGTTGGGCAAAAAAATCAAGGTATTT	CALWEVQLGKKIKVF	TRGV9	.	TRGJP	19	-1	-1	19
102	5.98707496170033E-4	TGTGCCTTGTGGGAGGGGATGATCCTTTATTATAAGAAACTCTTT	CALWEGMILYYKKLF	TRGV9	.	TRGJ2	15	-1	-1	26
102	5.98707496170033E-4	TGTGCCTTGTGGGAGGTGGGTTATAAGAAACTCTTT	CALWEVGYKKLF	TRGV9	.	TRGJ2	17	-1	-1	20
101	5.928378148350326E-4	TGTGCCTTGTGGCGGAAACTCTTT	CALWRKLF	TRGV9	.	TRGJ1	11	-1	-1	14
100	5.869681335000323E-4	TGTGCCTTGTGGGACTACAAAGAGTTGGGCAAAAAAATCAAGGTATTT	CALWDYKELGKKIKVF	TRGV9	.	TRGJP	13	-1	-1	19
100	5.869681335000323E-4	TGTGCCTTGTGGGAGGGCGGGTTCGAGAAACTCTTT	CALWEGGFEKLF	TRGV9	.	TRGJ1	15	-1	-1	25
100	5.869681335000323E-4	TGTGCCTTGTGGTATTATAAGAAACTCTTT	CALWYYKKLF	TRGV9	.	TRGJ1	11	-1	-1	12
99	5.810984521650319E-4	TGTGCCTTGTGGGAGGTCCCGCCAGAGTTGGGCAAAAAAATCAAGGTATTT	CALWEVPPELGKKIKVF	TRGV9	.	TRGJP	16	-1	-1	20
98	5.752287708300316E-4	TGTGCCTTGTGGGAGGAAAAAGAGTTGGGCAAAAAAATCAAGGTATTT	CALWEEKELGKKIKVF	TRGV9	.	TRGJP	15	-1	-1	19
98	5.752287708300316E-4	TGTGGACATCAAGAGTTGGGCAAAAAAATCAAGGTATTT	CGHQELGKKIKVF	TRGV9	.	TRGJP	3	-1	-1	9
98	5.752287708300316E-4	TGTGCCTTGTGGGGGTTTGACAAGAAACTCTTT	CALWGFDKKLF	TRGV9	.	TRGJ1	15	-1	-1	21
98	5.752287708300316E-4	TGTGCCTTGTGGGAGCCCTCGGATCTCTTT	CALWEPSDLF	TRGV9	.	TRGJ1	14	-1	-1	24
97	5.693590894950314E-4	TGTGCCTTGTGGGCACAAGAGTTGGGCAAAAAAATCAAGGTATTT	CALWAQELGKKIKVF	TRGV9	.	TRGJP	12	-1	-1	15
97	5.693590894950314E-4	TGTGCCTTACCCGAATGGTCTGGACAGAAACTCTTT	CALPEWSGQKLF	TRGV9	.	TRGJ1	7	-1	-1	25
97	5.693590894950314E-4	TGTGCCTTGTGGGAGGTGCGAAAGAAACTCTTT	CALWEVRKKLF	TRGV9	.	TRGJ1	18	-1	-1	21
97	5.693590894950314E-4	TGTGCCTTGTGGGAGGAGGGAAAGAAACTCTTT	CALWEEGKKLF	TRGV9	.	TRGJ1	15	-1	-1	21
97	5.693590894950314E-4	TGTGCCTTGTGGGAGAATTGGAAACTCTTT	CALWENWKLF	TRGV9	.	TRGJ1	14	-1	-1	20
97	5.693590894950314E-4	TGTTATAAGAAACTCTTT	CYKKLF	TRGV9	.	TRGJ1	2	-1	-1	2
97	5.693590894950314E-4	TGTGCCTTGTGGGAGTCTAAGAAACTCTTT	CALWESKKLF	TRGV9	.	TRGJ2	14	-1	-1	17
96	5.63489408160031E-4	TGTGCCTTGTGGGAGGTTTATTATAAGAAACTCTTT	CALWEVYYKKLF	TRGV9	.	TRGJ1	16	-1	-1	17
96	5.63489408160031E-4	TGTGCCTTGTGGGAGACCCCGCCGGAGAAACTCTTT	CALWETPPEKLF	TRGV9	.	TRGJ1	14	-1	-1	25
96	5.63489408160031E-4	TGTGCCTTCCGTAAGAAACTCTTT	CAFRKKLF	TRGV9	.	TRGJ1	7	-1	-1	11
95	5.576197268250307E-4	TGTGCCTTGTGGCAAGAGTTGGGCAAAAAAATCAAGGTATTT	CALWQELGKKIKVF	TRGV9	.	TRGJP	11	-1	-1	10
95	5.576197268250307E-4	TGTGCCTTGTGGGAGGTGCCGGGACAGAAACTCTTT	CALWEVPGQKLF	TRGV9	.	TRGJ1	18	-1	-1	25
94	5.517500454900303E-4	TGTGCCTTGTGGGAGGTATTCGAGGTTCTCACACAGGCTTATTATAAGAAACTCTTT	CALWEVFEVLTQAYYKKLF	TRGV9	.	TRGJ1	16	-1	-1	38
94	5.517500454900303E-4	TGTGCCTTGTGGGAGGTTCAACAAGAGTTGGGCAAAAAAATCAAGGTATTT	CALWEVQQELGKKIKVF	TRGV9	.	TRGJP	19	-1	-1	21
94	5.517500454900303E-4	TGTGCCTTGTGGGAGAATTATTATAAGAAACTCTTT	CALWENYYKKLF	TRGV9	.	TRGJ1	14	-1	-1	14
94	5.517500454900303E-4	TGTGCCTTGCGTTGGTTCAAGATATTT	CALRWFKIF	TRGV9	.	TRGJP1	8	-1	-1	10
93	5.4588036415503E-4	TGTGCCTTGTGGGAGGTACTCCAAGAGTTGGGCAAAAAAATCAAGGTATTT	CALWEVLQELGKKIKVF	TRGV9	.	TRGJP	16	-1	-1	21
93	5.4588036415503E-4	TGTGCCTTGTGGGAGGTGCAGCCTCATAAGAAACTCTTT	CALWEVQPHKKLF	TRGV9	.	TRGJ1	24	-1	-1	25
93	5.4588036415503E-4	TGTGCCTTGTGGGAGGACGATAAGAAACTCTTT	CALWEDDKKLF	TRGV9	.	TRGJ1	15	-1	-1	19
93	5.4588036415503E-4	TGTGCCTCTCGCCCTCCCGATAAGAAACTCTTT	CASRPPDKKLF	TRGV9	.	TRGJ2	6	-1	-1	19
92	5.400106828200297E-4	TGTGCCTTGTGGGGCCCATCTTATAAGAAACTCTTT	CALWGPSYKKLF	TRGV9	.	TRGJ1	12	-1	-1	20
92	5.400106828200297E-4	TGTGCCTTGTGGGAGGATTATTATAAGAAACTCTTT	CALWEDYYKKLF	TRGV9	.	TRGJ1	15	-1	-1	16
92	5.400106828200297E-4	TGTGCTGCGAGGGATTATAAGAAACTCTTT	CAARDYKKLF	TRGV10	.	TRGJ1	16	-1	-1	13
92	5.400106828200297E-4	TGTGCCTTGTGGGAGGTCGAGAAACTCTTT	CALWEVEKLF	TRGV9	.	TRGJ2	16	-1	-1	19
91	5.341410014850294E-4	TGTGCCTTGTGGGAGGAGTTGGGCAAAAAAATCAAGGTATTT	CALWEELGKKIKVF	TRGV9	.	TRGJP	15	-1	-1	9
91	5.341410014850294E-4	TGTGCTGCGTGGGACCGCCTGAGGGTACTCTTT	CAAWDRLRVLF	TRGV10	.	TRGJ1	13	-1	-1	26
91	5.341410014850294E-4	TGTGCCTTGTGGGAGGTGCGGAGGAAACTCTTT	CALWEVRRKLF	TRGV9	.	TRGJ1	18	-1	-1	23
91	5.341410014850294E-4	TGTGCCTTGTGGGAATATAAGAAACTCTTT	CALWEYKKLF	TRGV9	.	TRGJ2	13	-1	-1	15
91	5.341410014850294E-4	TGTGTTCATAAGAAACTCTTT	CVHKKLF	TRGV9	.	TRGJ1	3	-1	-1	7
90	5.282713201500291E-4	TGTGCCTTGTGGGAGGTCCGAGAGTTGGGCAAAAAAATCAAGGTATTT	CALWEVRELGKKIKVF	TRGV9	.	TRGJP	16	-1	-1	20
89	5.224016388150287E-4	TGTGCCTTGTGGGAGGTGCTGGGAGAGTTGGGCAAAAAAATCAAGGTATTT	CALWEVLGELGKKIKVF	TRGV9	.	TRGJP	18	-1	-1	23
89	5.224016388150287E-4	TGTGCCTTGTGGGAGATACAGCAAGAGTTGGGCAAAAAAATCAAGGTATTT	CALWEIQQELGKKIKVF	TRGV9	.	TRGJP	14	-1	-1	20
89	5.224016388150287E-4	TGTGCCTTGTGGGAGGCGGGTGGATTGGGCAAAAAAATCAAGGTATTT	CALWEAGGLGKKIKVF	TRGV9	.	TRGJP	15	-1	-1	24
89	5.224016388150287E-4	TGTGCCTTGTGGGAGATCCACCGACGGCTCTTT	CALWEIHRRLF	TRGV9	.	TRGJ1	21	-1	-1	27
89	5.224016388150287E-4	TGTGCCTGGGGGTATAAGAAACTCTTT	CAWGYKKLF	TRGV9	.	TRGJ1	6	-1	-1	12
89	5.224016388150287E-4	TGTGCCTTGTGGGAGGTTTATGGGAAACTCTTT	CALWEVYGKLF	TRGV9	.	TRGJ1	16	-1	-1	17
89	5.224016388150287E-4	TGTGCCTTGTGGGAGCTTCAGAAACTCTTT	CALWELQKLF	TRGV9	.	TRGJ2	14	-1	-1	19
88	5.165319574800284E-4	TGTGCCTTGTGGGAATGGTTGGAGTTGGGCAAAAAAATCAAGGTATTT	CALWEWLELGKKIKVF	TRGV9	.	TRGJP	13	-1	-1	21
88	5.165319574800284E-4	TGTGCCTTGTGGGAGGCCTGTAAACTCTTT	CALWEACKLF	TRGV9	.	TRGJ2	15	-1	-1	21
88	5.165319574800284E-4	TGTGCCTTGAGGGGCAAGAAGAAACTCTTT	CALRGKKKLF	TRGV9	.	TRGJ1	12	-1	-1	18
88	5.165319574800284E-4	TGTGCCTTGTGGGAGGCGAAACTCTTT	CALWEAKLF	TRGV9	.	TRGJ1	15	-1	-1	17
87	5.106622761450281E-4	TGTGCCTTGTGGGAGGTGCAAGAAGAGTTGGGCAAAAAAATCAAGGTATTT	CALWEVQEELGKKIKVF	TRGV9	.	TRGJP	19	-1	-1	22
87	5.106622761450281E-4	TGTGCCTTGTGGGAGGCGAGCCAAGAGTTGGGCAAAAAAATCAAGGTATTT	CALWEASQELGKKIKVF	TRGV9	.	TRGJP	15	-1	-1	21
87	5.106622761450281E-4	TGTGCCTTGTGGGAGGTGTGGGAGTTGGGCAAAAAAATCAAGGTATTT	CALWEVWELGKKIKVF	TRGV9	.	TRGJP	17	-1	-1	21
87	5.106622761450281E-4	TGTGCCTTTAGTAGTGATTGGATCAAGACGTTT	CAFSSDWIKTF	TRGV9	.	TRGJP2	7	-1	-1	8
87	5.106622761450281E-4	TGTGCTGCCGGACTCTTT	CAAGLF	TRGV10	.	TRGJ1	7	-1	-1	11
86	5.047925948100277E-4	TGTGCCTTGTGGGAGGTGCACTATTATAAGAAACTCTTT	CALWEVHYYKKLF	TRGV9	.	TRGJ1	20	-1	-1	21
86	5.047925948100277E-4	TGTGCCTTGTGGGAGGTGGAGTATTATAAGAAACTCTTT	CALWEVEYYKKLF	TRGV9	.	TRGJ1	17	-1	-1	21
86	5.047925948100277E-4	TGTGCTGCGTGGGACCGCCTCCCTAGGGGACTCTTT	CAAWDRLPRGLF	TRGV10	.	TRGJ1	13	-1	-1	29
86	5.047925948100277E-4	TGTGCCTTGTGGGAGGTGGATTATAAGAAACTCTTT	CALWEVDYKKLF	TRGV9	.	TRGJ1	17	-1	-1	19
86	5.047925948100277E-4	TGTGCTGCGTGGGCTGGTTGGTTCAAGATATTT	CAAWAGWFKIF	TRGV10	.	TRGJP1	12	-1	-1	13
86	5.047925948100277E-4	TGTGCCTTGTGTGTCGGATATAAGAAACTCTTT	CALCVGYKKLF	TRGV9	.	TRGJ1	10	-1	-1	18
85	4.989229134750274E-4	TGTGCCTTGTGGGAGCGTCAAGAGTTGGGCAAAAAAATCAAGGTATTT	CALWERQELGKKIKVF	TRGV9	.	TRGJP	14	-1	-1	18
85	4.989229134750274E-4	TGTGCCTTGTGGGAGGTGCAAGGCAACAAGAAACTCTTT	CALWEVQGNKKLF	TRGV9	.	TRGJ1	19	-1	-1	27
85	4.989229134750274E-4	TGTGCCTGTGTGCTGATGGGTATTAAGAAACTCTTT	CACVLMGIKKLF	TRGV9	.	TRGJ1	11	-1	-1	23
85	4.989229134750274E-4	TGTGCCTTGTGGGAGGTCTTAGAGTTGGGCAAAAAAATCAAGGTATTT	CALWEVLELGKKIKVF	TRGV9	.	TRGJP	16	-1	-1	20
84	4.930532321400272E-4	TGTGCCTTGTGGGAGGTGATGGATAAGAAACTCTTT	CALWEVMDKKLF	TRGV9	.	TRGJ1	17	-1	-1	22
84	4.930532321400272E-4	TGTGCCCGACCGGGTTATTATAAGAAACTCTTT	CARPGYYKKLF	TRGV9	.	TRGJ1	5	-1	-1	14
84	4.930532321400272E-4	TGTGCCTTGTGCACTTATAAGAAACTCTTT	CALCTYKKLF	TRGV9	.	TRGJ1	10	-1	-1	14
84	4.930532321400272E-4	TGTGCCTTGTGGGGGCATAAGAAACTCTTT	CALWGHKKLF	TRGV9	.	TRGJ1	12	-1	-1	16
83	4.871835508050268E-4	TGTGCCTTGTGGGAGGTGCGTTGGGAGTTGGGCAAAAAAATCAAGGTATTT	CALWEVRWELGKKIKVF	TRGV9	.	TRGJP	18	-1	-1	24
83	4.871835508050268E-4	TGTGCCTTGTGGGAGGTGCGCAAGGAGTTGGGCAAAAAAATCAAGGTATTT	CALWEVRKELGKKIKVF	TRGV9	.	TRGJP	18	-1	-1	16
83	4.871835508050268E-4	TGTGCCTTGTGGGAGGTGGGCGAGTTGGGCAAAAAAATCAAGGTATTT	CALWEVGELGKKIKVF	TRGV9	.	TRGJP	17	-1	-1	16
83	4.871835508050268E-4	TGTGCTGCGTGGGACTTAACCTATCCGCCCAGCCTCTTT	CAAWDLTYPPSLF	TRGV10	.	TRGJ1	17	-1	-1	33
83	4.871835508050268E-4	TGTGCCTTGTGGTTTCATAAGAAACTCTTT	CALWFHKKLF	TRGV9	.	TRGJ2	11	-1	-1	16
83	4.871835508050268E-4	TGTGCCTGGTCTTATTATAAGAAACTCTTT	CAWSYYKKLF	TRGV9	.	TRGJ2	9	-1	-1	11
82	4.813138694700265E-4	TGTGCCTTGTGGGAGGTGCAAGTAGAGAAACTCTTT	CALWEVQVEKLF	TRGV9	.	TRGJ1	19	-1	-1	25
82	4.813138694700265E-4	TGTGCCTTGTTTGACTATAAGAAACTCTTT	CALFDYKKLF	TRGV9	.	TRGJ2	9	-1	-1	15
81	4.7544418813502616E-4	TGTGCCTTGTGGGAGGGGAATTATTATAAGAAACTCTTT	CALWEGNYYKKLF	TRGV9	.	TRGJ1	15	-1	-1	17
81	4.7544418813502616E-4	TGTGCCTTGTGGGAGGTGCGATATAAGAAACTCTTT	CALWEVRYKKLF	TRGV9	.	TRGJ2	18	-1	-1	21
81	4.7544418813502616E-4	TGTGCCACCTGGGACAGGCCGGGAAAGAAACTCTTT	CATWDRPGKKLF	TRGV3	.	TRGJ2	19	-1	-1	24
81	4.7544418813502616E-4	TGTGCCTTGGAGTATTATAAGAAACTCTTT	CALEYYKKLF	TRGV9	.	TRGJ1	8	-1	-1	12
81	4.7544418813502616E-4	TGTGCTGCGTGGGATCGAGAGCTCTTT	CAAWDRELF	TRGV10	.	TRGJ1	14	-1	-1	21
81	4.7544418813502616E-4	TGTGCTGCGTGGGACGGCGAACTCTTT	CAAWDGELF	TRGV10	.	TRGJ1	13	-1	-1	19
80	4.6957450680002583E-4	TGTGCCTTGTGGGAGGTCCGGAAGGAGTTGGGCAAAAAAATCAAGGTATTT	CALWEVRKELGKKIKVF	TRGV9	.	TRGJP	16	-1	-1	24
80	4.6957450680002583E-4	TGTGCCTTGTGGGAGGTCCCGAATTATTATAAGAAACTCTTT	CALWEVPNYYKKLF	TRGV9	.	TRGJ1	16	-1	-1	19
80	4.6957450680002583E-4	TGTGCCTTGTGGGAGGTGCACGGTGGGTATAAGAAACTCTTT	CALWEVHGGYKKLF	TRGV9	.	TRGJ2	20	-1	-1	27
80	4.6957450680002583E-4	TGTGCCTTGTGGGAGGCACATTATTATAAGAAACTCTTT	CALWEAHYYKKLF	TRGV9	.	TRGJ2	15	-1	-1	19
80	4.6957450680002583E-4	TGTGCCTTGTGGCAATGGAGGAAACTCTTT	CALWQWRKLF	TRGV9	.	TRGJ1	11	-1	-1	20
80	4.6957450680002583E-4	AGGAGAGCGAATTATAAGAAACTCTTT	RRANYKKLF	TRGV9	.	TRGJ1	-1	-1	-1	10
79	4.637048254650255E-4	TGTGCCTTGTGGGAGGTGCGGGAAGAGTTGGGCAAAAAAATCAAGGTATTT	CALWEVREELGKKIKVF	TRGV9	.	TRGJP	18	-1	-1	19
79	4.637048254650255E-4	TGTGCCTTGTGGGAGGGCCAAGAGTTGGGCAAAAAAATCAAGGTATTT	CALWEGQELGKKIKVF	TRGV9	.	TRGJP	15	-1	-1	14
79	4.637048254650255E-4	TGTGCCTTGTGGGAGGTGAAGTTGGGCAAAAAAATCAAGGTATTT	CALWEVKLGKKIKVF	TRGV9	.	TRGJP	17	-1	-1	19
79	4.637048254650255E-4	TGTGCCTTGTGGGAGGCCCCTTATGATAAGAAACTCTTT	CALWEAPYDKKLF	TRGV9	.	TRGJ1	15	-1	-1	20
79	4.637048254650255E-4	TGTGCCTTGTGGGAGGGGCGGTATAAGAAACTCTTT	CALWEGRYKKLF	TRGV9	.	TRGJ1	18	-1	-1	21
79	4.637048254650255E-4	TGTGCCTTGTGGGAGGGCTATAAGAAACTCTTT	CALWEGYKKLF	TRGV9	.	TRGJ1	15	-1	-1	18
79	4.637048254650255E-4	TGTGCACGGGGCGGTTATTATAAGAAACTCTTT	CARGGYYKKLF	TRGV9	.	TRGJ1	4	-1	-1	14
79	4.637048254650255E-4	TGTGCTCAAAATTATAAGAAACTCTTT	CAQNYKKLF	TRGV9	.	TRGJ1	4	-1	-1	10
79	4.637048254650255E-4	TGTGCCACCTGGGACGGTTATTATAAGAAACTCTTT	CATWDGYYKKLF	TRGV5	.	TRGJ1	14	-1	-1	17
78	4.5783514413002516E-4	TGTGCCTTGTGGGAGGTGCTCCCACCAATCCCCTCCCCGGATTCGAATTATTATAAGAAACTCTTT	CALWEVLPPIPSPDSNYYKKLF	TRGV9	.	TRGJ1	21	-1	-1	40
78	4.5783514413002516E-4	TGTGCCTTGTGGGAGGTGATTCCTAAAAAGTTGGGCAAAAAAATCAAGGTATTT	CALWEVIPKKLGKKIKVF	TRGV9	.	TRGJP	17	-1	-1	25
78	4.5783514413002516E-4	TGTGCCTTGTGGGAGGTGCGGGGAGATAAGAAACTCTTT	CALWEVRGDKKLF	TRGV9	.	TRGJ1	18	-1	-1	25
78	4.5783514413002516E-4	TGTGCCTTGTGGGAGGTGCAAGGGGTAAAGAAACTCTTT	CALWEVQGVKKLF	TRGV9	.	TRGJ1	19	-1	-1	27
78	4.5783514413002516E-4	TGTGCCTTGTGGGAGGTGGTCGTCGAGAAACTCTTT	CALWEVVVEKLF	TRGV9	.	TRGJ1	17	-1	-1	25
78	4.5783514413002516E-4	TGTGCCTTGTGGGAGGGACCTACTAAGAAACTCTTT	CALWEGPTKKLF	TRGV9	.	TRGJ2	20	-1	-1	23
78	4.5783514413002516E-4	TGTGCCTTGTGGGATTTGAAGAAACTCTTT	CALWDLKKLF	TRGV9	.	TRGJ2	13	-1	-1	18
78	4.5783514413002516E-4	TGTGCTGCGTGGGAAAAGAAACTCTTT	CAAWEKKLF	TRGV10	.	TRGJ1	13	-1	-1	15
78	4.5783514413002516E-4	TGTGCTACGTGGGGACTCTTT	CATWGLF	TRGV10	.	TRGJ1	12	-1	-1	14
77	4.519654627950249E-4	TGTGCCTTGTGGGAGGTTTACGGGGGGTGCCCAAAGAAACTCTTT	CALWEVYGGCPKKLF	TRGV9	.	TRGJ1	16	-1	-1	33
77	4.519654627950249E-4	TGTGCTGCGTGGGATTGCGCCACTGGTTGGTTCAAGATATTT	CAAWDCATGWFKIF	TRGV10	.	TRGJP1	18	-1	-1	19
77	4.519654627950249E-4	TGTGCCTTGTGGGAGGTGCATTGGTGGTATAAGAAACTCTTT	CALWEVHWWYKKLF	TRGV9	.	TRGJ1	19	-1	-1	27
77	4.519654627950249E-4	TGTGCCTTGTGGGAGGGCCCCTGGGATAAGAAACTCTTT	CALWEGPWDKKLF	TRGV9	.	TRGJ2	21	-1	-1	25
77	4.519654627950249E-4	TGTGCCTTGTGGGAGGTGAGATATAAGAAACTCTTT	CALWEVRYKKLF	TRGV9	.	TRGJ1	17	-1	-1	21
77	4.519654627950249E-4	TGTGCCTTGTGGGAGAGGGGGCTCAAGAAACTCTTT	CALWERGLKKLF	TRGV9	.	TRGJ1	14	-1	-1	24
77	4.519654627950249E-4	TGTGCCTTCCCCCCCTATAAGAAACTCTTT	CAFPPYKKLF	TRGV9	.	TRGJ1	7	-1	-1	15
77	4.519654627950249E-4	TGTGCCTTGTCTGATTATAAGAAACTCTTT	CALSDYKKLF	TRGV9	.	TRGJ1	9	-1	-1	13
77	4.519654627950249E-4	TGTGCTGCGTCAAATTGCCTCTTT	CAASNCLF	TRGV10	.	TRGJ1	9	-1	-1	18
76	4.4609578146002454E-4	TGTGCCTTGTGGGAGGTGCCCACGGAGTTGGGCAAAAAAATCAAGGTATTT	CALWEVPTELGKKIKVF	TRGV9	.	TRGJP	18	-1	-1	24
76	4.4609578146002454E-4	TGTGCCTTGTGGGAGGTGATCATTGAAAAAATCAAGGTATTT	CALWEVIIEKIKVF	TRGV9	.	TRGJP	17	-1	-1	25
76	4.4609578146002454E-4	TGTGCCTTGTGGGAGCCTTATTATAAGAAACTCTTT	CALWEPYYKKLF	TRGV9	.	TRGJ1	14	-1	-1	17
76	4.4609578146002454E-4	TGTGCTGCGTCCGGTTATAAGAAACTCTTT	CAASGYKKLF	TRGV10	.	TRGJ1	9	-1	-1	14
76	4.4609578146002454E-4	TGTGCCTTGTGGGAGGCCTATTATAAGAAACTCTTT	CALWEAYYKKLF	TRGV9	.	TRGJ2	15	-1	-1	18
75	4.402261001250242E-4	TGTGCTGCGTGGGATTATTACGGGTATCCTTTATATAAGAAACTCTTT	CAAWDYYGYPLYKKLF	TRGV10	.	TRGJ1	16	-1	-1	30
75	4.402261001250242E-4	TGTGCCTTGTGGGAGGGGGGGTATTATAAGAAACTCTTT	CALWEGGYYKKLF	TRGV9	.	TRGJ1	15	-1	-1	21
75	4.402261001250242E-4	TGTGCCACCTGGGATGGGTGGGGTTATAAGAAACTCTTT	CATWDGWGYKKLF	TRGV4	.	TRGJ2	17	-1	-1	23
75	4.402261001250242E-4	TGTGCTGCGTGGGATTTCCGGGGGAAACTCTTT	CAAWDFRGKLF	TRGV10	.	TRGJ2	15	-1	-1	23
75	4.402261001250242E-4	TGTGCCTTGTATTCTCGCTGCAGGAAACTCTTT	CALYSRCRKLF	TRGV9	.	TRGJ1	9	-1	-1	23
74	4.3435641879002387E-4	TGTGCCTTGTGGCCGTCGAATTATTATAAGAAACTCTTT	CALWPSNYYKKLF	TRGV9	.	TRGJ1	11	-1	-1	15
74	4.3435641879002387E-4	TGTGCTGCGTGGGATTATTATTATAAGAAACTCTTT	CAAWDYYYKKLF	TRGV10	.	TRGJ2	16	-1	-1	16
74	4.3435641879002387E-4	TGTGCCTTGTGGGAGGTCCTTTTTAAGAAACTCTTT	CALWEVLFKKLF	TRGV9	.	TRGJ1	16	-1	-1	20
74	4.3435641879002387E-4	TGTGCCTTGTGGACTTATTATAAGAAACTCTTT	CALWTYYKKLF	TRGV9	.	TRGJ1	11	-1	-1	11
74	4.3435641879002387E-4	TGTGCCTTGTGGGAGGTGAAGAAACTCTTT	CALWEVKKLF	TRGV9	.	TRGJ1	17	-1	-1	18
74	4.3435641879002387E-4	TGTGTGGGGTATAAGAAACTCTTT	CVGYKKLF	TRGV9	.	TRGJ1	3	-1	-1	9
73	4.284867374550236E-4	TGTGCTGCGTGGGACCGCCCCCCCTCGGAGAAACTCTTT	CAAWDRPPSEKLF	TRGV10	.	TRGJ1	13	-1	-1	28
73	4.284867374550236E-4	TGTGCCTTGTGGGAGGTCACTGGTTGGTTCAAGATATTT	CALWEVTGWFKIF	TRGV9	.	TRGJP1	19	-1	-1	17
73	4.284867374550236E-4	TGTGCTGCGTGGGATCCTGTTTGCCTCCTCTTT	CAAWDPVCLLF	TRGV10	.	TRGJ1	14	-1	-1	27
73	4.284867374550236E-4	TGTGCCTTGTGGGAGGTTTGTAAGAAACTCTTT	CALWEVCKKLF	TRGV9	.	TRGJ1	16	-1	-1	17
73	4.284867374550236E-4	TGTGCTGCGTGGGGCTCTAAGAAACTCTTT	CAAWGSKKLF	TRGV10	.	TRGJ2	12	-1	-1	17
73	4.284867374550236E-4	TGTGCCACCTGGGACGGGACGAATTATTATAAGAAACTCTTT	CATWDGTNYYKKLF	TRGV2	.	TRGJ2	17	-1	-1	19
72	4.2261705612002326E-4	TGTGCTGCGTGGGATTCCACTGGTTGGTTCAAGATATTT	CAAWDSTGWFKIF	TRGV10	.	TRGJP1	15	-1	-1	8
72	4.2261705612002326E-4	TGTGCCTTGTGGTCCCAGCGATATTATAAGAAACTCTTT	CALWSQRYYKKLF	TRGV9	.	TRGJ1	11	-1	-1	21
72	4.2261705612002326E-4	TGTGCCTTGTGGGAGGTGCGCTATTATAAGAAACTCTTT	CALWEVRYYKKLF	TRGV9	.	TRGJ1	18	-1	-1	21
72	4.2261705612002326E-4	TGTGCCTTGTGGGAGGTGCAGACTTATAAGAAACTCTTT	CALWEVQTYKKLF	TRGV9	.	TRGJ1	19	-1	-1	23
72	4.2261705612002326E-4	TGTGCCTTGTGGGAGGTCTTTTATAAGAAACTCTTT	CALWEVFYKKLF	TRGV9	.	TRGJ1	16	-1	-1	20
72	4.2261705612002326E-4	TGTGCCTTGTGGGAGGTGCGGGGAGACCTCTTT	CALWEVRGDLF	TRGV9	.	TRGJ1	18	-1	-1	27
72	4.2261705612002326E-4	TGTGCCTTGTGGGAAAAGGGCAAGAAACTCTTT	CALWEKGKKLF	TRGV9	.	TRGJ1	13	-1	-1	21
72	4.2261705612002326E-4	TGTGCCTTGTGGAGAGATTATAAGAAACTCTTT	CALWRDYKKLF	TRGV9	.	TRGJ1	15	-1	-1	16
72	4.2261705612002326E-4	TGTGCTGCGTGGGGCCCATCCGAGCTCTTT	CAAWGPSELF	TRGV10	.	TRGJ1	12	-1	-1	24
71	4.167473747850229E-4	TGTGCCTTGTGGGTTTATAAGAAACTCTTT	CALWVYKKLF	TRGV9	.	TRGJ1	12	-1	-1	14
71	4.167473747850229E-4	TGTGCTCCCCGGGGCAAGAAACTCTTT	CAPRGKKLF	TRGV10	.	TRGJ1	5	-1	-1	15
71	4.167473747850229E-4	TGTGCCACCCCGGCGAAACTCTTT	CATPAKLF	TRGV2	.	TRGJ1	8	-1	-1	14
71	4.167473747850229E-4	TGTGCCACCTGGGATGGGTATTATAAGAAACTCTTT	CATWDGYYKKLF	TRGV4	.	TRGJ1	17	-1	-1	18
70	4.108776934500226E-4	TGTGCCTTGTGGGCTCTTTTCGAGGTTAAGAAACTCTTT	CALWALFEVKKLF	TRGV9	.	TRGJ1	12	-1	-1	26
70	4.108776934500226E-4	TGTGCCTTGTGGGAGGTGCGTCATTATAAGAAACTCTTT	CALWEVRHYKKLF	TRGV9	.	TRGJ1	18	-1	-1	22
70	4.108776934500226E-4	TGTGCCTTGTGGGAGGTGCAGGATTATAAGAAACTCTTT	CALWEVQDYKKLF	TRGV9	.	TRGJ1	19	-1	-1	22
70	4.108776934500226E-4	TGTGCTGCGTGGGACCAACTCTTT	CAAWDQLF	TRGV10	.	TRGJ1	13	-1	-1	16
70	4.108776934500226E-4	TGTGCTGCGAGGGGGGGGGTTTATTATAAGAAACTCTTT	CAARGGVYYKKLF	TRGV10	.	TRGJ1	12	-1	-1	20
70	4.108776934500226E-4	TGTGCCTTGTGTTATTATAAGAAACTCTTT	CALCYYKKLF	TRGV9	.	TRGJ1	10	-1	-1	11
69	4.0500801211502225E-4	TGTGCCTTGTGGGATCACCAAGAGTTGGGCAAAAAAATCAAGGTATTT	CALWDHQELGKKIKVF	TRGV9	.	TRGJP	13	-1	-1	18
69	4.0500801211502225E-4	TGTGCCTTGTGGGAGGCCACACAGGATTATAAGAAACTCTTT	CALWEATQDYKKLF	TRGV9	.	TRGJ1	15	-1	-1	25
69	4.0500801211502225E-4	TGTGCTGCGTGGGATTTCGGTTATTATAAGAAACTCTTT	CAAWDFGYYKKLF	TRGV10	.	TRGJ1	18	-1	-1	20
69	4.0500801211502225E-4	TGTGCCTTGTGGGAGGTGCAGGAAATAATGAAACTCTTT	CALWEVQEIMKLF	TRGV9	.	TRGJ1	19	-1	-1	24
69	4.0500801211502225E-4	TGTGCCTTGTGGGAGGGATTTGATTATAAGAAACTCTTT	CALWEGFDYKKLF	TRGV9	.	TRGJ1	15	-1	-1	22
69	4.0500801211502225E-4	TGTGCTGCGTGGGCATTCCAAGGGCTCTTT	CAAWAFQGLF	TRGV10	.	TRGJ1	16	-1	-1	24
68	3.9913833078002197E-4	TGTGCCTTGTGGGAGGTGGTTTCGTGGGTGGAGAAACTCTTT	CALWEVVSWVEKLF	TRGV9	.	TRGJ1	17	-1	-1	31
68	3.9913833078002197E-4	TGTGCTGCGTGGGTGACGAAACTCTTT	CAAWVTKLF	TRGV10	.	TRGJ1	12	-1	-1	17
67	3.9326864944502164E-4	TGTGCTGCGTGGGACTCTACGTATACCACTGGTTGGTTCAAGATATTT	CAAWDSTYTTGWFKIF	TRGV10	.	TRGJP1	28	-1	-1	21
67	3.9326864944502164E-4	TGTGCCTTGTGGTACCTTCCCGTGAATTATTATAAGAAACTCTTT	CALWYLPVNYYKKLF	TRGV9	.	TRGJ1	11	-1	-1	23
67	3.9326864944502164E-4	TGTGCCTTGTGGGAGGCGCCGTGGGATTATTATAAGAAACTCTTT	CALWEAPWDYYKKLF	TRGV9	.	TRGJ2	18	-1	-1	25
67	3.9326864944502164E-4	TGTGCCTTGTGGGAGGTGGCGAATTATTATAAGAAACTCTTT	CALWEVANYYKKLF	TRGV9	.	TRGJ1	17	-1	-1	19
67	3.9326864944502164E-4	TGTGCCTTGTGGGAGGTGAGGTATTATAAGAAACTCTTT	CALWEVRYYKKLF	TRGV9	.	TRGJ2	17	-1	-1	21
67	3.9326864944502164E-4	TGTGCCTTGTGGGAGGTGGATTGTAAGAAACTCTTT	CALWEVDCKKLF	TRGV9	.	TRGJ1	17	-1	-1	19
67	3.9326864944502164E-4	TGTGCCACCTGTGATTATTATAAGAAACTCTTT	CATCDYYKKLF	TRGV3	.	TRGJ1	13	-1	-1	13
67	3.9326864944502164E-4	TGTGCCGTTAGGATTCATAAGAAACTCTTT	CAVRIHKKLF	TRGV9	.	TRGJ1	5	-1	-1	12
67	3.9326864944502164E-4	TGTGCCACCTGGGACGGATCGAATTATTATAAGAAACTCTTT	CATWDGSNYYKKLF	TRGV5	.	TRGJ1	14	-1	-1	18
66	3.873989681100213E-4	TGTGCCTTGTGGGAGGTGCAAGCAGGTGAGGATTATTATAAGAAACTCTTT	CALWEVQAGEDYYKKLF	TRGV9	.	TRGJ1	19	-1	-1	31
66	3.873989681100213E-4	TGTGCCTTGTGGGAAAAACCTGGAGGTTTGGGCAAAAAAATCAAGGTATTT	CALWEKPGGLGKKIKVF	TRGV9	.	TRGJP	13	-1	-1	27
66	3.873989681100213E-4	TGTGCCTTGTGGGAGGTGGGGTTGTGGTATTATAAGAAACTCTTT	CALWEVGLWYYKKLF	TRGV9	.	TRGJ1	17	-1	-1	27
66	3.873989681100213E-4	TGTGCCTTGTGGGAGGCGGAAGGGGACTATAAGAAACTCTTT	CALWEAEGDYKKLF	TRGV9	.	TRGJ1	15	-1	-1	27
66	3.873989681100213E-4	TGTGCCTTGTGGGAGGCTTCTTATTATAAGAAACTCTTT	CALWEASYYKKLF	TRGV9	.	TRGJ1	15	-1	-1	20
66	3.873989681100213E-4	TGTGCCTTGTGGGAGGGCTATTATTATAAGAAACTCTTT	CALWEGYYYKKLF	TRGV9	.	TRGJ1	15	-1	-1	19
66	3.873989681100213E-4	TGTGCCTTGTGGGAGCCGTATTATAAGAAACTCTTT	CALWEPYYKKLF	TRGV9	.	TRGJ1	14	-1	-1	18
66	3.873989681100213E-4	TGTGCCTTGTGGGAGGTTAGGCATAAGAAACTCTTT	CALWEVRHKKLF	TRGV9	.	TRGJ1	16	-1	-1	22
66	3.873989681100213E-4	TGTGCCTTGTGGGAGGTGGTTTATAAGAAACTCTTT	CALWEVVYKKLF	TRGV9	.	TRGJ1	17	-1	-1	20
66	3.873989681100213E-4	TGTGCTGCGTGGTATAAGAAACTCTTT	CAAWYKKLF	TRGV10	.	TRGJ2	14	-1	-1	12
66	3.873989681100213E-4	TGTGCTGCGTGGGATGAGAAACTCTTT	CAAWDEKLF	TRGV10	.	TRGJ1	14	-1	-1	13
66	3.873989681100213E-4	TGTGCCTTGTGGCGTTCGAAACTCTTT	CALWRSKLF	TRGV9	.	TRGJ1	11	-1	-1	17
66	3.873989681100213E-4	TGTGCCTTGTGGGTGGCCGGACTCTTT	CALWVAGLF	TRGV9	.	TRGJ1	15	-1	-1	20
65	3.8152928677502097E-4	TGTGCCTTGTGGGGACTGTATTATAAGAAACTCTTT	CALWGLYYKKLF	TRGV9	.	TRGJ1	12	-1	-1	18
65	3.8152928677502097E-4	TGTGCCTTGTGGGAGTGGTATTATAAGAAACTCTTT	CALWEWYYKKLF	TRGV9	.	TRGJ1	14	-1	-1	18
65	3.8152928677502097E-4	TGTGCCTTGTGGGAGGTCTATTATAAGAAACTCTTT	CALWEVYYKKLF	TRGV9	.	TRGJ1	16	-1	-1	18
65	3.8152928677502097E-4	TGTGCCTTGTGGGAGACAGATTATAAGAAACTCTTT	CALWETDYKKLF	TRGV9	.	TRGJ1	14	-1	-1	19
65	3.8152928677502097E-4	TGTGCTGCGTGGGGGTATTATAAGAAACTCTTT	CAAWGYYKKLF	TRGV10	.	TRGJ1	12	-1	-1	15
65	3.8152928677502097E-4	TGTGCCTTGTGGGAGAACAATAAGAAACTCTTT	CALWENNKKLF	TRGV9	.	TRGJ1	14	-1	-1	19
65	3.8152928677502097E-4	TGTGCTGCGTGGGTAAACCAGAAACTCTTT	CAAWVNQKLF	TRGV10	.	TRGJ1	12	-1	-1	19
65	3.8152928677502097E-4	TGTGCTGCGTGGAGGTATAAGAAACTCTTT	CAAWRYKKLF	TRGV10	.	TRGJ1	11	-1	-1	15
65	3.8152928677502097E-4	TGTGCTGCGTGGGATAAACTCTTT	CAAWDKLF	TRGV10	.	TRGJ1	14	-1	-1	15
64	3.756596054400207E-4	TGTGCCTTGTGGGAGGACGACCCTTATAGCACTGGTTGGTTCAAGATATTT	CALWEDDPYSTGWFKIF	TRGV9	.	TRGJP1	15	-1	-1	24
64	3.756596054400207E-4	TGTGCCTTGTGGGAGGTGCTACTTTATTATAAGAAACTCTTT	CALWEVLLYYKKLF	TRGV9	.	TRGJ1	18	-1	-1	23
64	3.756596054400207E-4	TGTGCCTTGTGGGAGCCGAATTATTATAAGAAACTCTTT	CALWEPNYYKKLF	TRGV9	.	TRGJ1	14	-1	-1	16
64	3.756596054400207E-4	TGTGCCTTGTGGGAGGTCCCGAATTATAAGAAACTCTTT	CALWEVPNYKKLF	TRGV9	.	TRGJ1	16	-1	-1	22
64	3.756596054400207E-4	TGTGCCTTGTGGGAGGTGCCATATTATAAGAAACTCTTT	CALWEVPYYKKLF	TRGV9	.	TRGJ2	18	-1	-1	21
64	3.756596054400207E-4	TGTGCCTTGTGGGAGGTGCCAAGTTATAAGAAACTCTTT	CALWEVPSYKKLF	TRGV9	.	TRGJ1	18	-1	-1	23
64	3.756596054400207E-4	TGTGCCTTGTGGGAGGGGGATTATTATAAGAAACTCTTT	CALWEGDYYKKLF	TRGV9	.	TRGJ1	15	-1	-1	19
64	3.756596054400207E-4	TGTGCTGCGTGGGATCACGGAGGGAAACTCTTT	CAAWDHGGKLF	TRGV10	.	TRGJ2	18	-1	-1	23
64	3.756596054400207E-4	TGTGCCTTGTGGGAGAGTCGCAAGAAACTCTTT	CALWESRKKLF	TRGV9	.	TRGJ2	21	-1	-1	21
64	3.756596054400207E-4	TGTGCTGCGTGGGCCATTAAGAAACTCTTT	CAAWAIKKLF	TRGV10	.	TRGJ2	12	-1	-1	17
64	3.756596054400207E-4	TGTGCTGCGTGGGGTTATAAGAAACTCTTT	CAAWGYKKLF	TRGV10	.	TRGJ1	16	-1	-1	14
64	3.756596054400207E-4	TGTGCCTTGTGGGAGGGGCCCGAGCTCTTT	CALWEGPELF	TRGV9	.	TRGJ1	18	-1	-1	24
64	3.756596054400207E-4	TGTGCTGCGTGGGATGGTAGGAAACTCTTT	CAAWDGRKLF	TRGV10	.	TRGJ1	14	-1	-1	17
63	3.6978992410502035E-4	TGTGCCTTGTGGGAGGTGCAAGGAGGATATAAGAAACTCTTT	CALWEVQGGYKKLF	TRGV9	.	TRGJ1	19	-1	-1	27
63	3.6978992410502035E-4	TGTGCCTTGTGGGAGTTTATCTGTTATAAGAAACTCTTT	CALWEFICYKKLF	TRGV9	.	TRGJ1	14	-1	-1	23
63	3.6978992410502035E-4	TGTGCCTTGTGGGAGGTGGCTTATTATAAGAAACTCTTT	CALWEVAYYKKLF	TRGV9	.	TRGJ1	17	-1	-1	20
63	3.6978992410502035E-4	TGTGCCTTGTGGGAGGTGCTGTATAAGAAACTCTTT	CALWEVLYKKLF	TRGV9	.	TRGJ1	18	-1	-1	21
63	3.6978992410502035E-4	TGTGCCTTGAGGCCCCCTAAGTATAAGAAACTCTTT	CALRPPKYKKLF	TRGV9	.	TRGJ1	11	-1	-1	21
63	3.6978992410502035E-4	TGTGCCTTCCGATCTTATTATAAGAAACTCTTT	CAFRSYYKKLF	TRGV9	.	TRGJ1	7	-1	-1	14
63	3.6978992410502035E-4	TGTGCTGCGTGGGATTTGGAGAAACTCTTT	CAAWDLEKLF	TRGV10	.	TRGJ1	15	-1	-1	19
63	3.6978992410502035E-4	TGTGCCTTGTGGGAGGTAGAGGTAGAGGATTATAAGAAACTCTTT	CALWEVEVEDYKKLF	TRGV9	.	TRGJ1	16	-1	-1	28
63	3.6978992410502035E-4	TGTGCTGACTCCCGGGAGAAACTCTTT	CADSREKLF	TRGV10	.	TRGJ1	6	-1	-1	16
62	3.6392024277002E-4	TGTGCTGCGCGGGATTGTCTTGGGTGGAAACTCTTT	CAARDCLGWKLF	TRGV10	.	TRGJ1	15	-1	-1	26
62	3.6392024277002E-4	TGTGCCTTGTGGGAGACCGATTATAAGAAACTCTTT	CALWETDYKKLF	TRGV9	.	TRGJ1	14	-1	-1	19
62	3.6392024277002E-4	TGTGCCTTGTATAGTAGTGATTGGATCAAGACGTTT	CALYSSDWIKTF	TRGV9	.	TRGJP2	9	-1	-1	9
62	3.6392024277002E-4	TGTGCCTTGTGGGAGGTGCCCTCCAAACTCTTT	CALWEVPSKLF	TRGV9	.	TRGJ1	23	-1	-1	24
62	3.6392024277002E-4	TGTGCCTTGTGGGAGGTGCTGGGGCTCTTT	CALWEVLGLF	TRGV9	.	TRGJ2	18	-1	-1	24
62	3.6392024277002E-4	TGTGCTGCGTGTGGGATTAGGGGAAAACTCTTT	CAACGIRGKLF	TRGV10	.	TRGJ1	18	-1	-1	24
61	3.580505614350197E-4	TGTGCTGCGTGGGATTATAATCACCCACCCAATTATTATAAGAAACTCTTT	CAAWDYNHPPNYYKKLF	TRGV10	.	TRGJ2	21	-1	-1	30
61	3.580505614350197E-4	TGTGCCTTGTGGGAGGTGATTAGATTGCGGTATAAGAAACTCTTT	CALWEVIRLRYKKLF	TRGV9	.	TRGJ1	17	-1	-1	30
61	3.580505614350197E-4	TGTGCCTTGTGGGAGATGGATACCACTGGTTGGTTCAAGATATTT	CALWEMDTTGWFKIF	TRGV9	.	TRGJP1	17	-1	-1	19
61	3.580505614350197E-4	TGTGCCTTGTGGGAGCTGTGGTATTATAAGAAACTCTTT	CALWELWYYKKLF	TRGV9	.	TRGJ1	17	-1	-1	21
61	3.580505614350197E-4	TGTGCCTTGTGGGAGGTGCTCTATTATAAGAAACTCTTT	CALWEVLYYKKLF	TRGV9	.	TRGJ1	18	-1	-1	21
61	3.580505614350197E-4	TGTGCCTTGTGTACCAATTATTATAAGAAACTCTTT	CALCTNYYKKLF	TRGV9	.	TRGJ1	10	-1	-1	15
61	3.580505614350197E-4	TGTGCCTTATCTGCCCTGGGTTATAAGAAACTCTTT	CALSALGYKKLF	TRGV9	.	TRGJ1	7	-1	-1	20
61	3.580505614350197E-4	TGTGCTGCGTGGGTTGGGAAGAAACTCTTT	CAAWVGKKLF	TRGV10	.	TRGJ1	12	-1	-1	18
61	3.580505614350197E-4	TGTGCTGCGTGGGGCTATAAGAAACTCTTT	CAAWGYKKLF	TRGV10	.	TRGJ1	12	-1	-1	15
61	3.580505614350197E-4	TGTGCCTTGCGGAGTTATAAGAAACTCTTT	CALRSYKKLF	TRGV9	.	TRGJ1	11	-1	-1	14
61	3.580505614350197E-4	TGTGCCGCCCATTATTATAAGAAACTCTTT	CAAHYYKKLF	TRGV9	.	TRGJ1	5	-1	-1	10
61	3.580505614350197E-4	TGTGCCTTGTTACGGGGGAAACTCTTT	CALLRGKLF	TRGV9	.	TRGJ1	9	-1	-1	17
60	3.5218088010001934E-4	TGTGCCTTGTGGGAGGTGCAAGGGATCGGTAGTGATTGGATCAAGACGTTT	CALWEVQGIGSDWIKTF	TRGV9	.	TRGJP2	19	-1	-1	28
60	3.5218088010001934E-4	TGTGCCTTGTGGGAGGCAATAGAGTTGGGCAAAAAAATCAAGGTATTT	CALWEAIELGKKIKVF	TRGV9	.	TRGJP	15	-1	-1	20
60	3.5218088010001934E-4	TGTGCCTTGTGGGAAGGACTTAACACTGGTTGGTTCAAGATATTT	CALWEGLNTGWFKIF	TRGV9	.	TRGJP1	13	-1	-1	20
60	3.5218088010001934E-4	TGTGCCTTGTGGGAGCCCTTGAATTATTATAAGAAACTCTTT	CALWEPLNYYKKLF	TRGV9	.	TRGJ1	14	-1	-1	20
60	3.5218088010001934E-4	TGTGCCTTGTGGGAGAAAACTAAGAAACTCTTT	CALWEKTKKLF	TRGV9	.	TRGJ1	14	-1	-1	20
60	3.5218088010001934E-4	TGTGCCTTGTGGGAGGACAGAGGGCTCTTT	CALWEDRGLF	TRGV9	.	TRGJ1	15	-1	-1	24
60	3.5218088010001934E-4	TGTGCTGCGTGGGATTCGAAACTCTTT	CAAWDSKLF	TRGV10	.	TRGJ1	15	-1	-1	17
60	3.5218088010001934E-4	TGTGCTGCGATTCGAGCCAAACTCTTT	CAAIRAKLF	TRGV10	.	TRGJ1	8	-1	-1	18
60	3.5218088010001934E-4	TGGGCGGGGTATAAGAAACTCTTT	WAGYKKLF	TRGV10	.	TRGJ1	4	-1	-1	9
59	3.4631119876501906E-4	TGTGCCTTGTGGGAGGCCCCCGGGGGATATTATAAGAAACTCTTT	CALWEAPGGYYKKLF	TRGV9	.	TRGJ1	15	-1	-1	27
59	3.4631119876501906E-4	TGTGCCTTGTGGGAGGTGATTCGTTATTATAAGAAACTCTTT	CALWEVIRYYKKLF	TRGV9	.	TRGJ1	17	-1	-1	18
59	3.4631119876501906E-4	TGTGCCTTGTGGGAGGGACCTTCAGATTATAAGAAACTCTTT	CALWEGPSDYKKLF	TRGV9	.	TRGJ1	20	-1	-1	25
59	3.4631119876501906E-4	TGTGCCACCTGGGACGGTAGTAGTGATTGGATCAAGACGTTT	CATWDGSSDWIKTF	TRGV2	.	TRGJP2	16	-1	-1	17
59	3.4631119876501906E-4	TGTGCCTTGTGGGAGGTATCTTATTATAAGAAACTCTTT	CALWEVSYYKKLF	TRGV9	.	TRGJ1	16	-1	-1	20
59	3.4631119876501906E-4	TGTGCCTTGTGGGAGGGTGGTTATTATAAGAAACTCTTT	CALWEGGYYKKLF	TRGV9	.	TRGJ1	15	-1	-1	20
59	3.4631119876501906E-4	TGTGCCTTGTGCCCACTTTATTATAAGAAACTCTTT	CALCPLYYKKLF	TRGV9	.	TRGJ1	10	-1	-1	17
59	3.4631119876501906E-4	TGTGCCTTGTGGGACACCCACAAGGGGGAACTCTTT	CALWDTHKGELF	TRGV9	.	TRGJ1	13	-1	-1	28
59	3.4631119876501906E-4	TGTGCCACCTGGGACGGGCAATGTAAGAAACTCTTT	CATWDGQCKKLF	TRGV2	.	TRGJ1	18	-1	-1	23
59	3.4631119876501906E-4	TGTGCCTTGTGTGTATATTATAAGAAACTCTTT	CALCVYYKKLF	TRGV9	.	TRGJ1	10	-1	-1	15
59	3.4631119876501906E-4	TGTGCCTTGTGGGAGTATTATAAGAAACTCTTT	CALWEYYKKLF	TRGV9	.	TRGJ1	14	-1	-1	15
59	3.4631119876501906E-4	TGTGCCTTGTGGGAGGTGACGGGGGGACTCTTT	CALWEVTGGLF	TRGV9	.	TRGJ1	17	-1	-1	26
59	3.4631119876501906E-4	TGTGCTGGGCACGGGAAACTCTTT	CAGHGKLF	TRGV10	.	TRGJ1	6	-1	-1	14
59	3.4631119876501906E-4	TGTGCTGCGTGGGAGAGGTATAAGAAACTCTTT	CAAWERYKKLF	TRGV10	.	TRGJ2	13	-1	-1	18
59	3.4631119876501906E-4	TGTGCCTTGTGGCTGGGGAAACTCTTT	CALWLGKLF	TRGV9	.	TRGJ1	11	-1	-1	17
59	3.4631119876501906E-4	TGCAAGATATTT	CKIF	TRGV9	.	TRGJP1	1	-1	-1	2
58	3.4044151743001873E-4	TGTGCCTTGTGGGAGGTGCACCAAGAGTTGGGCAAAAAAATCAAGGTATTT	CALWEVHQELGKKIKVF	TRGV9	.	TRGJP	21	-1	-1	21
58	3.4044151743001873E-4	TGTGCCTTGTGGGAGGTCAAGGTTGATTATAAGAAACTCTTT	CALWEVKVDYKKLF	TRGV9	.	TRGJ2	16	-1	-1	25
58	3.4044151743001873E-4	TGTGCTGCGTGGGCCCCGAATTATTATAAGAAACTCTTT	CAAWAPNYYKKLF	TRGV10	.	TRGJ1	12	-1	-1	16
58	3.4044151743001873E-4	TGTGCTGCGTGGGAGACCACTGGTTGGTTCAAGATATTT	CAAWETTGWFKIF	TRGV10	.	TRGJP1	13	-1	-1	15
58	3.4044151743001873E-4	TGTGCCTTTGGGGGCCCGAATTATTATAAGAAACTCTTT	CAFGGPNYYKKLF	TRGV9	.	TRGJ1	11	-1	-1	16
58	3.4044151743001873E-4	TGTGCCTTGGGGCGACACCTCTCAGAAAAGAAACTCTTT	CALGRHLSEKKLF	TRGV9	.	TRGJ2	11	-1	-1	27
58	3.4044151743001873E-4	TGTGCTGCGTGGGATTGGGATCGGGGGAAACTCTTT	CAAWDWDRGKLF	TRGV10	.	TRGJ1	15	-1	-1	26
58	3.4044151743001873E-4	TGTGCTGCGTGGGAGGGTTTGTGGGCGAAACTCTTT	CAAWEGLWAKLF	TRGV10	.	TRGJ2	13	-1	-1	26
58	3.4044151743001873E-4	TGTGCCCCCAAACTCTTT	CAPKLF	TRGV9	.	TRGJ1	5	-1	-1	9
58	3.4044151743001873E-4	TGTGCCTTGTGGGAGGGACCTAAGAAACTCTTT	CALWEGPKKLF	TRGV9	.	TRGJ2	20	-1	-1	20
58	3.4044151743001873E-4	TGTGCCACCTGGGACAGGAGAGAGAAACTCTTT	CATWDRREKLF	TRGV7	.	TRGJ1	17	-1	-1	22
57	3.345718360950184E-4	TGTGCCTTGTGGGAGGTGCACCGGAGGAATTATTATAAGAAACTCTTT	CALWEVHRRNYYKKLF	TRGV9	.	TRGJ1	21	-1	-1	26
57	3.345718360950184E-4	TGTGCCTTGTGGGAGGTGAGAAAACATACGACCTATAAGAAACTCTTT	CALWEVRKHTTYKKLF	TRGV9	.	TRGJ1	17	-1	-1	33
57	3.345718360950184E-4	TGTGCCTTGTGGGAGGTGCATAGGGGATATTATAAGAAACTCTTT	CALWEVHRGYYKKLF	TRGV9	.	TRGJ1	19	-1	-1	27
57	3.345718360950184E-4	TGTGCCTTGTGGGAGGTTGGGACTTATTATAAGAAACTCTTT	CALWEVGTYYKKLF	TRGV9	.	TRGJ1	16	-1	-1	20
57	3.345718360950184E-4	TGTGCCTTGTGGGAGGTGCAGGATTATTATAAGAAACTCTTT	CALWEVQDYYKKLF	TRGV9	.	TRGJ1	19	-1	-1	22
57	3.345718360950184E-4	TGTGCCTTGTGGGAGAGCTTCTGTTATTATAAGAAACTCTTT	CALWESFCYYKKLF	TRGV9	.	TRGJ1	14	-1	-1	23
57	3.345718360950184E-4	TGTGCTGCGTGGGGGCTCACTGGTTGGTTCAAGATATTT	CAAWGLTGWFKIF	TRGV10	.	TRGJP1	12	-1	-1	17
57	3.345718360950184E-4	TGTGCCTTGTGGGAGTCGAATTATTATAAGAAACTCTTT	CALWESNYYKKLF	TRGV9	.	TRGJ1	14	-1	-1	15
57	3.345718360950184E-4	TGTGCCTCGCACAGACGGAATTATTATAAGAAACTCTTT	CASHRRNYYKKLF	TRGV9	.	TRGJ2	6	-1	-1	17
57	3.345718360950184E-4	TGTGCCACCTGGGACAGGCCTTATTATAAGAAACTCTTT	CATWDRPYYKKLF	TRGV3	.	TRGJ1	20	-1	-1	20
57	3.345718360950184E-4	TGTGCCTTGTGGGAGGTGTACTATAAGAAACTCTTT	CALWEVYYKKLF	TRGV9	.	TRGJ1	20	-1	-1	18
57	3.345718360950184E-4	TGTGCCACCTGGGACAGTTATTATAAGAAACTCTTT	CATWDSYYKKLF	TRGV3	.	TRGJ1	16	-1	-1	17
57	3.345718360950184E-4	TGTGCTGCAAAGCGCTTGAGCAAGAAACTCTTT	CAAKRLSKKLF	TRGV10	.	TRGJ1	7	-1	-1	21
57	3.345718360950184E-4	TGTGCCTTGTGGGAGGTGCGGAAGAAACTCTTT	CALWEVRKKLF	TRGV9	.	TRGJ1	18	-1	-1	21
57	3.345718360950184E-4	TGTGCCTTGGAGAATTATTATAAGAAACTCTTT	CALENYYKKLF	TRGV9	.	TRGJ1	8	-1	-1	11
57	3.345718360950184E-4	TGTGCTGCGTGGGATTCGAGACTCTTT	CAAWDSRLF	TRGV10	.	TRGJ1	15	-1	-1	17
57	3.345718360950184E-4	TGTGCCTTGTTGGGGAAACTCTTT	CALLGKLF	TRGV9	.	TRGJ1	13	-1	-1	14
57	3.345718360950184E-4	TGTGCTGCGTACCTTAAGAAACTCTTT	CAAYLKKLF	TRGV10	.	TRGJ1	9	-1	-1	14
57	3.345718360950184E-4	TGTGCCTACTATTATAAGAAACTCTTT	CAYYYKKLF	TRGV9	.	TRGJ1	6	-1	-1	9
57	3.345718360950184E-4	TGTGCTGCGTGGGATTTGAAGAAACTCTTT	CAAWDLKKLF	TRGV10	.	TRGJ1	15	-1	-1	18
56	3.2870215476001806E-4	TGTGCCTTGTGGGAGCCATCGGGTGAGTTGGGCAAAAAAATCAAGGTATTT	CALWEPSGELGKKIKVF	TRGV9	.	TRGJP	14	-1	-1	24
56	3.2870215476001806E-4	TGTGCCTTGTGGGAGGTTACCGGTTACCCTGGTTGGTTCAAGATATTT	CALWEVTGYPGWFKIF	TRGV9	.	TRGJP1	16	-1	-1	24
56	3.2870215476001806E-4	TGTGCCTTGTGGGAGGATCCGAGGGGTTATTATAAGAAACTCTTT	CALWEDPRGYYKKLF	TRGV9	.	TRGJ1	15	-1	-1	26
56	3.2870215476001806E-4	TGTGCCTTGTGGGAGGTGCATGATTATTATAAGAAACTCTTT	CALWEVHDYYKKLF	TRGV9	.	TRGJ1	19	-1	-1	22
56	3.2870215476001806E-4	TGTGCCTTGTGGGAGGTGCTAGGATATAAGAAACTCTTT	CALWEVLGYKKLF	TRGV9	.	TRGJ1	18	-1	-1	24
56	3.2870215476001806E-4	TGTGCCTTGTGGGAACTACCTTATTATAAGAAACTCTTT	CALWELPYYKKLF	TRGV9	.	TRGJ1	13	-1	-1	20
56	3.2870215476001806E-4	TGTGCCTTGTGGGAGGTGCAGGCTACACGCCTCTTT	CALWEVQATRLF	TRGV9	.	TRGJ1	19	-1	-1	30
56	3.2870215476001806E-4	TGTGCCTTGACAGTGGGAAGTTATAAGAAACTCTTT	CALTVGSYKKLF	TRGV9	.	TRGJ1	8	-1	-1	20
56	3.2870215476001806E-4	TGTGCCACCTGGGTTTATTATAAGAAACTCTTT	CATWVYYKKLF	TRGV5	.	TRGJ1	12	-1	-1	14
56	3.2870215476001806E-4	TGTGCTGCGTGGGCGCCTTGGAAACTCTTT	CAAWAPWKLF	TRGV10	.	TRGJ1	12	-1	-1	20
56	3.2870215476001806E-4	TGTGCTGCGTGGGATGCTAAGAAACTCTTT	CAAWDAKKLF	TRGV10	.	TRGJ1	14	-1	-1	17
56	3.2870215476001806E-4	TGTGCCTTGCCCCTTGAGAAACTCTTT	CALPLEKLF	TRGV9	.	TRGJ1	8	-1	-1	16
56	3.2870215476001806E-4	TGTGCCTTGTGGGAGCTCGGGGGGAAACTCTTT	CALWELGGKLF	TRGV9	.	TRGJ1	14	-1	-1	23
55	3.228324734250178E-4	TGTGCCTTGTGCCCCCGGGGGATTAGAGAAAATTATAAGAAACTCTTT	CALCPRGIRENYKKLF	TRGV9	.	TRGJ1	10	-1	-1	31
55	3.228324734250178E-4	TGTGCCTTGTGGGAGGTGCATAACGGAGGTTATTATAAGAAACTCTTT	CALWEVHNGGYYKKLF	TRGV9	.	TRGJ1	19	-1	-1	29
55	3.228324734250178E-4	TGTGCCTTGTGGGAGGTTTCGAGCTATTATAAGAAACTCTTT	CALWEVSSYYKKLF	TRGV9	.	TRGJ2	16	-1	-1	17
55	3.228324734250178E-4	TGTGCCTTGTCCCCTCCACCCTCTAAGAAACTCTTT	CALSPPPSKKLF	TRGV9	.	TRGJ1	9	-1	-1	23
55	3.228324734250178E-4	TGTGCCTTGTGGCTGAATTATTATAAGAAACTCTTT	CALWLNYYKKLF	TRGV9	.	TRGJ1	11	-1	-1	14
55	3.228324734250178E-4	TGTGCCCCCGGTTTTACTCCCAGGGAACTCTTT	CAPGFTPRELF	TRGV9	.	TRGJ1	5	-1	-1	25
55	3.228324734250178E-4	TGTGCTGCGTGGCCAAATAAGAAACTCTTT	CAAWPNKKLF	TRGV10	.	TRGJ1	11	-1	-1	16
55	3.228324734250178E-4	TGTGCTGCGTGGGGGGAGAAACTCTTT	CAAWGEKLF	TRGV10	.	TRGJ1	12	-1	-1	16
55	3.228324734250178E-4	TGTGCCTTGTGGGTTAAGAAACTCTTT	CALWVKKLF	TRGV9	.	TRGJ1	12	-1	-1	14
55	3.228324734250178E-4	TGTGCCTTGCAGAAACTCTTT	CALQKLF	TRGV9	.	TRGJ1	8	-1	-1	10
55	3.228324734250178E-4	TGTGGGACAGGGAAGAAACTCTTT	CGTGKKLF	TRGV10	.	TRGJ1	3	-1	-1	12
54	3.1696279209001744E-4	TGTGCCTTGTGGGAGTTCTTGAGGGGCTATTATAAGAAACTCTTT	CALWEFLRGYYKKLF	TRGV9	.	TRGJ1	14	-1	-1	27
54	3.1696279209001744E-4	TGTGCCTTGTGGGAGGTGAGGAGTAGTGATTGGATCAAGACGTTT	CALWEVRSSDWIKTF	TRGV9	.	TRGJP2	17	-1	-1	21
54	3.1696279209001744E-4	TGTGCCTTGTGGGAGGGCCCGACGAATTATTATAAGAAACTCTTT	CALWEGPTNYYKKLF	TRGV9	.	TRGJ1	15	-1	-1	22
54	3.1696279209001744E-4	TGTGCCTTGTGGGAGGTGTCCCCATATTATAAGAAACTCTTT	CALWEVSPYYKKLF	TRGV9	.	TRGJ1	17	-1	-1	24
54	3.1696279209001744E-4	TGTGCCTTGTGGGAGAGGGTGAATTATTATAAGAAACTCTTT	CALWERVNYYKKLF	TRGV9	.	TRGJ1	14	-1	-1	20
54	3.1696279209001744E-4	TGTGCTGCGTGGGATATTAGGCTTTGCAGGAAACTCTTT	CAAWDIRLCRKLF	TRGV10	.	TRGJ1	14	-1	-1	29
54	3.1696279209001744E-4	TGTGCCTTGTGGGATTTTACTTATTATAAGAAACTCTTT	CALWDFTYYKKLF	TRGV9	.	TRGJ1	13	-1	-1	20
54	3.1696279209001744E-4	TGTGCCTTGTGGGAGCAGAATTATTATAAGAAACTCTTT	CALWEQNYYKKLF	TRGV9	.	TRGJ1	14	-1	-1	17
54	3.1696279209001744E-4	TGTGCCTTGTGGGAGGTGGGGTATTATAAGAAACTCTTT	CALWEVGYYKKLF	TRGV9	.	TRGJ2	17	-1	-1	21
54	3.1696279209001744E-4	TGTGCCTTGTGGGAGGTGGAAGGTCGTAAGAAACTCTTT	CALWEVEGRKKLF	TRGV9	.	TRGJ1	17	-1	-1	26
54	3.1696279209001744E-4	TGTGCCTTGTGGGAGGGTGATTATTATAAGAAACTCTTT	CALWEGDYYKKLF	TRGV9	.	TRGJ1	15	-1	-1	19
54	3.1696279209001744E-4	TGTGCCTTGTGGGAGGGAAATTATTATAAGAAACTCTTT	CALWEGNYYKKLF	TRGV9	.	TRGJ1	15	-1	-1	18
54	3.1696279209001744E-4	TGTGCCTTGTGGGAGATTGATTATAAGAAACTCTTT	CALWEIDYKKLF	TRGV9	.	TRGJ1	14	-1	-1	15
54	3.1696279209001744E-4	TGTGCTGCGTGCCTGGGGGGCAAGAAACTCTTT	CAACLGGKKLF	TRGV10	.	TRGJ2	10	-1	-1	21
54	3.1696279209001744E-4	TGTGCCTTGTGGGAGCCAACTAAGAAACTCTTT	CALWEPTKKLF	TRGV9	.	TRGJ1	14	-1	-1	20
54	3.1696279209001744E-4	TGTGCCTTGTGGGAGGCGATAAAGAAACTCTTT	CALWEAIKKLF	TRGV9	.	TRGJ1	15	-1	-1	21
54	3.1696279209001744E-4	TGTGCCTTGTGGGACCCTAAGAAACTCTTT	CALWDPKKLF	TRGV9	.	TRGJ1	13	-1	-1	17
54	3.1696279209001744E-4	TGTGCTGCGCTTGTTAAGAAACTCTTT	CAALVKKLF	TRGV10	.	TRGJ1	8	-1	-1	14
54	3.1696279209001744E-4	TGTGCCTTTTATTATAAGAAACTCTTT	CAFYYKKLF	TRGV9	.	TRGJ1	7	-1	-1	8
54	3.1696279209001744E-4	TGTGCCTTGATTAAGAAACTCTTT	CALIKKLF	TRGV9	.	TRGJ2	8	-1	-1	11
54	3.1696279209001744E-4	TGGTTCAAGATATTT	WFKIF	TRGV10	.	TRGJP1	1	-1	-1	0
53	3.110931107550171E-4	TGTGCCTTGTGGGAGGTTGGGGAGTTGGGCAAAAAAATCAAGGTATTT	CALWEVGELGKKIKVF	TRGV9	.	TRGJP	16	-1	-1	21
53	3.110931107550171E-4	TGTGCCTTGTGGGAGGTTCTCTGTTATTATAAGAAACTCTTT	CALWEVLCYYKKLF	TRGV9	.	TRGJ1	16	-1	-1	23
53	3.110931107550171E-4	TGTGCCTTGTGGGAGGCTCGGAATTATTATAAGAAACTCTTT	CALWEARNYYKKLF	TRGV9	.	TRGJ1	15	-1	-1	20
53	3.110931107550171E-4	TGTGCTGCGTGGTCCGGGGGCCATTATAAGAAACTCTTT	CAAWSGGHYKKLF	TRGV10	.	TRGJ1	11	-1	-1	22
53	3.110931107550171E-4	TGTGCCTTGTGGGAGGACTATTATTATAAGAAACTCTTT	CALWEDYYYKKLF	TRGV9	.	TRGJ2	15	-1	-1	19
53	3.110931107550171E-4	TGTGCCTTTTATACCACTGGTTGGTTCAAGATATTT	CAFYTTGWFKIF	TRGV9	.	TRGJP1	7	-1	-1	9
53	3.110931107550171E-4	TGTGCTGCGTGGGATTCTTGGAAGAAACTCTTT	CAAWDSWKKLF	TRGV10	.	TRGJ1	15	-1	-1	21
53	3.110931107550171E-4	TGTGCCTTGTGGGAGGTGTCTAAGAAACTCTTT	CALWEVSKKLF	TRGV9	.	TRGJ1	17	-1	-1	20
53	3.110931107550171E-4	TGTGCCTTGTGGGAAAATTATAAGAAACTCTTT	CALWENYKKLF	TRGV9	.	TRGJ1	13	-1	-1	16
53	3.110931107550171E-4	TGTGCTGCGTCTTATTATAAGAAACTCTTT	CAASYYKKLF	TRGV10	.	TRGJ1	9	-1	-1	11
53	3.110931107550171E-4	TGTGCCTTGTGGAATAAGAAACTCTTT	CALWNKKLF	TRGV9	.	TRGJ1	11	-1	-1	13
53	3.110931107550171E-4	TGTGCTGCGTGGGATTTAGAGAAACTCTTT	CAAWDLEKLF	TRGV10	.	TRGJ1	15	-1	-1	13
53	3.110931107550171E-4	TGTGCCTTGCCGAGAAAAATTCCCCATAAGAAACTCTTT	CALPRKIPHKKLF	TRGV9	.	TRGJ1	8	-1	-1	25
52	3.0522342942001677E-4	TGTGCCTTGTGGGAGAGTCAAGAGTTGGGCAAAAAAATCAAGGTATTT	CALWESQELGKKIKVF	TRGV9	.	TRGJP	14	-1	-1	18
52	3.0522342942001677E-4	TGTGCCTTGTGGGAGGTGGATGCCAATTATAAGAAACTCTTT	CALWEVDANYKKLF	TRGV9	.	TRGJ1	17	-1	-1	25
52	3.0522342942001677E-4	TGTGCCTTGTGGGAGGCCTTTTTGTATTATAAGAAACTCTTT	CALWEAFLYYKKLF	TRGV9	.	TRGJ1	15	-1	-1	24
52	3.0522342942001677E-4	TGTGCCTTGTGGGAGCCCCGTTATTATAAGAAACTCTTT	CALWEPRYYKKLF	TRGV9	.	TRGJ1	14	-1	-1	20
52	3.0522342942001677E-4	TGTGCCTTGTGGGAAGAGAACAAGTATAAGAAACTCTTT	CALWEENKYKKLF	TRGV9	.	TRGJ1	13	-1	-1	24
52	3.0522342942001677E-4	TGTGCCTTGTGGGAGTTGTATTATAAGAAACTCTTT	CALWELYYKKLF	TRGV9	.	TRGJ1	17	-1	-1	18
52	3.0522342942001677E-4	TGTGCCACCTGGGACAGGCATTATAAGAAACTCTTT	CATWDRHYKKLF	TRGV5	.	TRGJ1	18	-1	-1	19
52	3.0522342942001677E-4	TGTGCCTTGTGGGAGGTTAAGAAACTCTTT	CALWEVKKLF	TRGV9	.	TRGJ1	16	-1	-1	17
52	3.0522342942001677E-4	TGTGCCACCTGGGACAAGAAACTCTTT	CATWDKKLF	TRGV5	.	TRGJ1	15	-1	-1	15
52	3.0522342942001677E-4	TGTGCTGTGCCTAAGAAACTCTTT	CAVPKKLF	TRGV10	.	TRGJ1	6	-1	-1	11
51	2.993537480850165E-4	TGTGCCTTGTGGGAGGTGCTAAGGTCTTATTATAAGAAACTCTTT	CALWEVLRSYYKKLF	TRGV9	.	TRGJ1	18	-1	-1	26
51	2.993537480850165E-4	TGTGCCTTGTGGGAGGTGCGGGGGAATTATTATAAGAAACTCTTT	CALWEVRGNYYKKLF	TRGV9	.	TRGJ1	18	-1	-1	23
51	2.993537480850165E-4	TGTGCCTTGTGGGAGCCACGGAATTATTATAAGAAACTCTTT	CALWEPRNYYKKLF	TRGV9	.	TRGJ1	14	-1	-1	20
51	2.993537480850165E-4	TGTGCCACCTGGGACGGGCCGGGGTATAAGAAACTCTTT	CATWDGPGYKKLF	TRGV2	.	TRGJ1	19	-1	-1	24
51	2.993537480850165E-4	TGTGCTGCGTGGGCCGGGGGCAAGAAACTCTTT	CAAWAGGKKLF	TRGV10	.	TRGJ1	12	-1	-1	21
51	2.993537480850165E-4	TGTGCTGCGTGGGACCTAAGGCAGAAACTCTTT	CAAWDLRQKLF	TRGV10	.	TRGJ1	13	-1	-1	22
51	2.993537480850165E-4	TGTGCCTTGTCCGTGAGTTATAAGAAACTCTTT	CALSVSYKKLF	TRGV9	.	TRGJ1	9	-1	-1	17
51	2.993537480850165E-4	TGTGCCTTGTGCGACTATAAGAAACTCTTT	CALCDYKKLF	TRGV9	.	TRGJ1	13	-1	-1	15
51	2.993537480850165E-4	TGTGCCTTGTGGGAGGGGAGGAAACTCTTT	CALWEGRKLF	TRGV9	.	TRGJ1	15	-1	-1	20
51	2.993537480850165E-4	TGTGCCTTGTGGGTATGGACACTCTTT	CALWVWTLF	TRGV9	.	TRGJ1	12	-1	-1	17
51	2.993537480850165E-4	TGTGCTAGCAAGAAACTCTTT	CASKKLF	TRGV10	.	TRGJ1	5	-1	-1	9
51	2.993537480850165E-4	TGTGCCTTGTGGGAGGTTAGGGATTATTATAAGAAACTCTTT	CALWEVRDYYKKLF	TRGV9	.	TRGJ1	16	-1	-1	22
50	2.9348406675001616E-4	TGTGCCTTGTGGGAGGTCTTCCCACCCCGCATGAATTATTATAAGAAACTCTTT	CALWEVFPPRMNYYKKLF	TRGV9	.	TRGJ1	16	-1	-1	32
50	2.9348406675001616E-4	TGTGCCTTGTGGGAGGTGCCCAGGGCTCATAGTAGTGATTGGATCAAGACGTTT	CALWEVPRAHSSDWIKTF	TRGV9	.	TRGJP2	18	-1	-1	28
50	2.9348406675001616E-4	TGTGCCTTGTGGGGTCCAGGAGAGTTGGGCAAAAAAATCAAGGTATTT	CALWGPGELGKKIKVF	TRGV9	.	TRGJP	12	-1	-1	20
50	2.9348406675001616E-4	TGTGCCTTGTGGGAGGTGCCCATGATGAATTATTATAAGAAACTCTTT	CALWEVPMMNYYKKLF	TRGV9	.	TRGJ2	18	-1	-1	26
50	2.9348406675001616E-4	TGTGCCTTGTGGGAGGTCTTAGGTATTTATTATAAGAAACTCTTT	CALWEVLGIYYKKLF	TRGV9	.	TRGJ1	16	-1	-1	26
50	2.9348406675001616E-4	TGTGCCTTGTGGGAGGTGCCCTGGAATTATTATAAGAAACTCTTT	CALWEVPWNYYKKLF	TRGV9	.	TRGJ1	21	-1	-1	23
50	2.9348406675001616E-4	TGTGCCTTGTGGGAGTACTCGAATTATTATAAGAAACTCTTT	CALWEYSNYYKKLF	TRGV9	.	TRGJ1	14	-1	-1	18
50	2.9348406675001616E-4	TGTGCCTTGTGGGAGCCCGACCCATATTATAAGAAACTCTTT	CALWEPDPYYKKLF	TRGV9	.	TRGJ1	14	-1	-1	24
50	2.9348406675001616E-4	TGTGCCTTGTGGGAGGTCCCCGGTTATTATAAGAAACTCTTT	CALWEVPGYYKKLF	TRGV9	.	TRGJ1	16	-1	-1	23
50	2.9348406675001616E-4	TGTGCCTTGTGGGAGGTGCGAATGGGTCGGAAGAAACTCTTT	CALWEVRMGRKKLF	TRGV9	.	TRGJ2	18	-1	-1	30
50	2.9348406675001616E-4	TGTGCTGCGTGGGATTATTGGGCCCTTAAGAAACTCTTT	CAAWDYWALKKLF	TRGV10	.	TRGJ1	16	-1	-1	26
50	2.9348406675001616E-4	TGTGCTGCGTGGGATTTGCTCCATAAGAAACTCTTT	CAAWDLLHKKLF	TRGV10	.	TRGJ1	15	-1	-1	22
50	2.9348406675001616E-4	TGTGCTGCGTGGGACCTTTATTATAAGAAACTCTTT	CAAWDLYYKKLF	TRGV10	.	TRGJ1	13	-1	-1	17
50	2.9348406675001616E-4	TGTGCCTTGTGGGAGCTTTATTATAAGAAACTCTTT	CALWELYYKKLF	TRGV9	.	TRGJ1	14	-1	-1	17
50	2.9348406675001616E-4	TGTGCTGCGTGGGATCACGACTGGAAACTCTTT	CAAWDHDWKLF	TRGV10	.	TRGJ1	18	-1	-1	23
50	2.9348406675001616E-4	TGTGCTGCGTGGGATGATTATAAGAAACTCTTT	CAAWDDYKKLF	TRGV10	.	TRGJ1	14	-1	-1	13
50	2.9348406675001616E-4	TGTGCCACCTGGGATGGTTATAAGAAACTCTTT	CATWDGYKKLF	TRGV4	.	TRGJ1	16	-1	-1	17
50	2.9348406675001616E-4	TGTGCCCACCGGTATTATAAGAAACTCTTT	CAHRYYKKLF	TRGV10	.	TRGJ1	4	-1	-1	12
50	2.9348406675001616E-4	TGTGCTGCGGAATATAAGAAACTCTTT	CAAEYKKLF	TRGV10	.	TRGJ1	8	-1	-1	12
50	2.9348406675001616E-4	TGTGCCTTGTGGGAGGTTTTACTCTTT	CALWEVLLF	TRGV9	.	TRGJ2	16	-1	-1	20
49	2.876143854150158E-4	TGTGCCTTGTGGGAGTACCAAGGGGAGTTGGGCAAAAAAATCAAGGTATTT	CALWEYQGELGKKIKVF	TRGV9	.	TRGJP	14	-1	-1	24
49	2.876143854150158E-4	TGTGCCTTGTGGGAGGTCCCTATAACTTCGAATTATTATAAGAAACTCTTT	CALWEVPITSNYYKKLF	TRGV9	.	TRGJ1	16	-1	-1	21
49	2.876143854150158E-4	TGTGCCTTGTGGGAGGTGCAAGGGGGCTATTATAAGAAACTCTTT	CALWEVQGGYYKKLF	TRGV9	.	TRGJ1	19	-1	-1	27
49	2.876143854150158E-4	TGTGCCTTGTGGAGGGAAGGGTTGGGCAAAAAAATCAAGGTATTT	CALWREGLGKKIKVF	TRGV9	.	TRGJP	14	-1	-1	13
49	2.876143854150158E-4	TGTGCCTTGTGGAAGCAAGAGTTGGGCAAAAAAATCAAGGTATTT	CALWKQELGKKIKVF	TRGV9	.	TRGJP	14	-1	-1	14
49	2.876143854150158E-4	TGTGCCTTGTGGGAGGTCGGGGGTTATTATAAGAAACTCTTT	CALWEVGGYYKKLF	TRGV9	.	TRGJ1	16	-1	-1	23
49	2.876143854150158E-4	TGTGCTGCGGGTAGTAGTGATTGGATCAAGACGTTT	CAAGSSDWIKTF	TRGV10	.	TRGJP2	8	-1	-1	11
49	2.876143854150158E-4	TGTGCCTTGTGGGCCTTTATTTATAAGAAACTCTTT	CALWAFIYKKLF	TRGV9	.	TRGJ2	12	-1	-1	16
49	2.876143854150158E-4	TGTGCTGCGTGGGATTGGCCTAAGAAACTCTTT	CAAWDWPKKLF	TRGV10	.	TRGJ1	15	-1	-1	20
49	2.876143854150158E-4	TGTGCCTTGTGGGAGGTCCCTCTCAAACTCTTT	CALWEVPLKLF	TRGV9	.	TRGJ1	24	-1	-1	24
49	2.876143854150158E-4	TGTGCCACCTGGGATGATAAGAAACTCTTT	CATWDDKKLF	TRGV4	.	TRGJ1	15	-1	-1	13
49	2.876143854150158E-4	TGTGCCTTGTGGGAGGCCCTCGGCACTAAGAAACTCTTT	CALWEALGTKKLF	TRGV9	.	TRGJ1	15	-1	-1	26
49	2.876143854150158E-4	TGTGCCTTGTGGGAGGGGTTGCTCTTT	CALWEGLLF	TRGV9	.	TRGJ1	15	-1	-1	21
48	2.817447040800155E-4	TGTGCCTTGTGGGAGGTGCCCGAGTTGGGCAAAAAAATCAAGGTATTT	CALWEVPELGKKIKVF	TRGV9	.	TRGJP	18	-1	-1	21
48	2.817447040800155E-4	TGTGCCTTGTGGGAGGTGCCCCAACCTTATTATAAGAAACTCTTT	CALWEVPQPYYKKLF	TRGV9	.	TRGJ1	21	-1	-1	26
48	2.817447040800155E-4	TGTGCCTTGTGGGAGGTGAAAGCGAATTATTATAAGAAACTCTTT	CALWEVKANYYKKLF	TRGV9	.	TRGJ1	17	-1	-1	22
48	2.817447040800155E-4	TGTGCCTTGTGGGAGACACGCCCGAATTATTATAAGAAACTCTTT	CALWETRPNYYKKLF	TRGV9	.	TRGJ2	14	-1	-1	22
48	2.817447040800155E-4	TGTGCCTTGTGGGAGGTCGGAAATTATTATAAGAAACTCTTT	CALWEVGNYYKKLF	TRGV9	.	TRGJ1	16	-1	-1	21
48	2.817447040800155E-4	TGTGCCTTGTGGGAGGATTCGAATTATTATAAGAAACTCTTT	CALWEDSNYYKKLF	TRGV9	.	TRGJ1	15	-1	-1	16
48	2.817447040800155E-4	TGTGCCTTGTGGGAGATCCCCCATGGGTATAAGAAACTCTTT	CALWEIPHGYKKLF	TRGV9	.	TRGJ1	14	-1	-1	27
48	2.817447040800155E-4	TGTGCTGCGTGGGATAGGACTTACTATAAGAAACTCTTT	CAAWDRTYYKKLF	TRGV10	.	TRGJ1	14	-1	-1	17
48	2.817447040800155E-4	TGTGCTGCGTGGGACCTCCGAGCGTATAAGAAACTCTTT	CAAWDLRAYKKLF	TRGV10	.	TRGJ1	13	-1	-1	24
48	2.817447040800155E-4	TGTGCTGCGTGGGAGCCCCCTAGCCGTAAGAAACTCTTT	CAAWEPPSRKKLF	TRGV10	.	TRGJ1	13	-1	-1	26
48	2.817447040800155E-4	TGTGCCTTGTGGGAGGGTACTTATTATAAGAAACTCTTT	CALWEGTYYKKLF	TRGV9	.	TRGJ1	15	-1	-1	20
48	2.817447040800155E-4	TGTGCCTTGTGGGAGACCCCCTATTATAAGAAACTCTTT	CALWETPYYKKLF	TRGV9	.	TRGJ1	14	-1	-1	21
48	2.817447040800155E-4	TGTGCTGCGCGAGCCGGAGGTGGTAAGAAACTCTTT	CAARAGGGKKLF	TRGV10	.	TRGJ1	8	-1	-1	23
48	2.817447040800155E-4	TGTGCTGCGTGGGGGACTTGGTTCAAGATATTT	CAAWGTWFKIF	TRGV10	.	TRGJP1	12	-1	-1	17
48	2.817447040800155E-4	TGTGCTGCGTGGGATTACTATAAGAAACTCTTT	CAAWDYYKKLF	TRGV10	.	TRGJ1	17	-1	-1	13
48	2.817447040800155E-4	TGTGCTGCGTGGGAGGGTTATAAGAAACTCTTT	CAAWEGYKKLF	TRGV10	.	TRGJ1	13	-1	-1	17
48	2.817447040800155E-4	TGTGCCTTTACCAATTATTATAAGAAACTCTTT	CAFTNYYKKLF	TRGV9	.	TRGJ1	7	-1	-1	12
48	2.817447040800155E-4	TGTGCTGCGTGGGATGGGGAGAAACTCTTT	CAAWDGEKLF	TRGV10	.	TRGJ1	14	-1	-1	19
48	2.817447040800155E-4	TGTGCTGCGTGGGATTCATCGTGGTATAAGAAACTCTTT	CAAWDSSWYKKLF	TRGV10	.	TRGJ1	15	-1	-1	24
48	2.817447040800155E-4	TGTGCCACCTGGGGGAATTATTATAAGAAACTCTTT	CATWGNYYKKLF	TRGV8	.	TRGJ1	12	-1	-1	14
48	2.817447040800155E-4	TGTGCCTTGTGGGGATCCCTGGAGAAACTCTTT	CALWGSLEKLF	TRGV9	.	TRGJ1	12	-1	-1	22
48	2.817447040800155E-4	TGTGCCACCTGGGTCACGAGGCTCTTT	CATWVTRLF	TRGV2	.	TRGJ1	12	-1	-1	21
47	2.7587502274501515E-4	TGTGCCTTGTGGGAGCCACCTCTAGCCCGATATTATTATAAGAAACTCTTT	CALWEPPLARYYYKKLF	TRGV9	.	TRGJ1	14	-1	-1	27
47	2.7587502274501515E-4	TGTGCTGCGTGGGAAAACTACGAATTTTATTATAAGAAACTCTTT	CAAWENYEFYYKKLF	TRGV10	.	TRGJ1	13	-1	-1	26
47	2.7587502274501515E-4	TGTGCCTTGTGGGAGCAGGAGTTGGGCAAAAAAATCAAGGTATTT	CALWEQELGKKIKVF	TRGV9	.	TRGJP	14	-1	-1	14
47	2.7587502274501515E-4	TGTGCCTTGTGGGAGGTGGACCCCTCGGGTTATAAGAAACTCTTT	CALWEVDPSGYKKLF	TRGV9	.	TRGJ2	21	-1	-1	29
47	2.7587502274501515E-4	TGTGCTGCGTGGGATTATACCACTGGTTGGTTCAAGATATTT	CAAWDYTTGWFKIF	TRGV10	.	TRGJP1	16	-1	-1	8
47	2.7587502274501515E-4	TGTGCTGCGTGGGAACCGACCACTGGTTGGTTCAAGATATTT	CAAWEPTTGWFKIF	TRGV10	.	TRGJP1	13	-1	-1	18
47	2.7587502274501515E-4	TGTGCCTTGTGGGAGGTGCAAAGGAATTATAAGAAACTCTTT	CALWEVQRNYKKLF	TRGV9	.	TRGJ1	19	-1	-1	25
47	2.7587502274501515E-4	TGTGCCTTGTGGGAGGGCAGTAGTGATTGGATCAAGACGTTT	CALWEGSSDWIKTF	TRGV9	.	TRGJP2	18	-1	-1	18
47	2.7587502274501515E-4	TGTGCCTTGTGGGAGGAGCGAATTAGTTATAAGAAACTCTTT	CALWEERISYKKLF	TRGV9	.	TRGJ1	18	-1	-1	18
47	2.7587502274501515E-4	TGTGCCACCTGGGACAGGCCGTTGGGTTATAAGAAACTCTTT	CATWDRPLGYKKLF	TRGV3	.	TRGJ1	19	-1	-1	26
47	2.7587502274501515E-4	TGTGCCTTGTGCCAGCGAGTTTATTATAAGAAACTCTTT	CALCQRVYYKKLF	TRGV9	.	TRGJ1	10	-1	-1	20
47	2.7587502274501515E-4	TGTGCCTTGTGGGAGGTGGTTTATTATAAGAAACTCTTT	CALWEVVYYKKLF	TRGV9	.	TRGJ1	17	-1	-1	20
47	2.7587502274501515E-4	TGTGCCTTGTGGGAGGTGAACTATTATAAGAAACTCTTT	CALWEVNYYKKLF	TRGV9	.	TRGJ1	20	-1	-1	17
47	2.7587502274501515E-4	TGTGCCTTGTGGGAGGGGTCTTATTATAAGAAACTCTTT	CALWEGSYYKKLF	TRGV9	.	TRGJ1	15	-1	-1	20
47	2.7587502274501515E-4	TGTGCCACCTGGGATGGGGATTATTATAAGAAACTCTTT	CATWDGDYYKKLF	TRGV4	.	TRGJ1	17	-1	-1	19
47	2.7587502274501515E-4	TGTGCCACCTGGGATAGTAGTGATTGGATCAAGACGTTT	CATWDSSDWIKTF	TRGV8	.	TRGJP2	16	-1	-1	13
47	2.7587502274501515E-4	TGTGCCACCTGGGACACCAATTATTATAAGAAACTCTTT	CATWDTNYYKKLF	TRGV5	.	TRGJ1	15	-1	-1	18
47	2.7587502274501515E-4	TGTGCCTTGTGGGAGGCGCTCTCTGAGAAACTCTTT	CALWEALSEKLF	TRGV9	.	TRGJ1	18	-1	-1	25
47	2.7587502274501515E-4	TGTGCTGCGTGGCAAGATTGGATCAAGACGTTT	CAAWQDWIKTF	TRGV10	.	TRGJP2	11	-1	-1	15
47	2.7587502274501515E-4	TGTGCTGCGTGGGATTTAAGGGGGAAACTCTTT	CAAWDLRGKLF	TRGV10	.	TRGJ1	15	-1	-1	23
47	2.7587502274501515E-4	TGTGCCTTCACTAGTGATTGGATCAAGACGTTT	CAFTSDWIKTF	TRGV9	.	TRGJP2	7	-1	-1	11
47	2.7587502274501515E-4	TGTGCCTCCCATCATGGTACGAAGAAACTCTTT	CASHHGTKKLF	TRGV9	.	TRGJ1	6	-1	-1	21
47	2.7587502274501515E-4	TGTGCTGCGTGGGATTATGAGAAACTCTTT	CAAWDYEKLF	TRGV10	.	TRGJ1	16	-1	-1	13
47	2.7587502274501515E-4	TGTGCCACCTGGGGGAAACTCTTT	CATWGKLF	TRGV4	.	TRGJ1	12	-1	-1	14
47	2.7587502274501515E-4	TGTGCCTTGTGGGAGGTGTGCCATAAGAAGCTCTTT	CALWEVCHKKLF	TRGV9	.	TRGJ1	17	-1	-1	22
46	2.7000534141001487E-4	TGTGCCTTGTGGGAGGTTAAGAATTATTATAAGAAACTCTTT	CALWEVKNYYKKLF	TRGV9	.	TRGJ1	16	-1	-1	20
46	2.7000534141001487E-4	TGTGCCTTGTGGGAGGTGCAAGTCTATTATAAGAAACTCTTT	CALWEVQVYYKKLF	TRGV9	.	TRGJ1	19	-1	-1	24
46	2.7000534141001487E-4	TGTGCCTTGTGGGAGGCCTTGAATTATTATAAGAAACTCTTT	CALWEALNYYKKLF	TRGV9	.	TRGJ1	15	-1	-1	20
46	2.7000534141001487E-4	TGTGCCTTGTGGGAGGGAGGGGTTTATTATAAGAAACTCTTT	CALWEGGVYYKKLF	TRGV9	.	TRGJ1	15	-1	-1	23
46	2.7000534141001487E-4	TGTGCCACCTGGGACGGGCTGCGTTATTATAAGAAACTCTTT	CATWDGLRYYKKLF	TRGV2	.	TRGJ1	18	-1	-1	23
46	2.7000534141001487E-4	TGTGCCTTGTGGGAGGTGCAGTGGAGTAAACTCTTT	CALWEVQWSKLF	TRGV9	.	TRGJ1	19	-1	-1	27
46	2.7000534141001487E-4	TGTGCTGCGTGGGATTTGGGGAAGAAACTCTTT	CAAWDLGKKLF	TRGV10	.	TRGJ1	15	-1	-1	21
46	2.7000534141001487E-4	TGTGCTGCGTGGGATTATTTTAGGAAACTCTTT	CAAWDYFRKLF	TRGV10	.	TRGJ1	16	-1	-1	13
46	2.7000534141001487E-4	TGTGCTGCGTGGGATCACTCAGGACCACTCTTT	CAAWDHSGPLF	TRGV10	.	TRGJ1	17	-1	-1	26
46	2.7000534141001487E-4	TGTGCCACCTGGGACGGGCGGGAGAAACTCTTT	CATWDGREKLF	TRGV2	.	TRGJ2	18	-1	-1	22
46	2.7000534141001487E-4	TGTGCTGCGTTCCAAAACGGGAAACTCTTT	CAAFQNGKLF	TRGV10	.	TRGJ1	9	-1	-1	20
46	2.7000534141001487E-4	TGTGCTGCGTGGGATAGAGGGAAACTCTTT	CAAWDRGKLF	TRGV10	.	TRGJ1	14	-1	-1	20
46	2.7000534141001487E-4	TGTGCCTTGTGGGTGATGGAGAAACTCTTT	CALWVMEKLF	TRGV9	.	TRGJ1	12	-1	-1	19
46	2.7000534141001487E-4	TGTGCTGCGTGTGATAAGAAACTCTTT	CAACDKKLF	TRGV10	.	TRGJ1	14	-1	-1	13
46	2.7000534141001487E-4	TGTGCCTTGTGGGAGGTGCTGGTCGGTTATAAGAAACTCTTT	CALWEVLVGYKKLF	TRGV9	.	TRGJ1	18	-1	-1	26
46	2.7000534141001487E-4	TGTGCCTTGTGGGAGGTGCTATGGTATGGTAAGAAACTCTTT	CALWEVLWYGKKLF	TRGV9	.	TRGJ1	18	-1	-1	29
46	2.7000534141001487E-4	TGTGCTGCGTGGAAAGATAAGAAACTCTTT	CAAWKDKKLF	TRGV10	.	TRGJ1	11	-1	-1	16
46	2.7000534141001487E-4	TGTGCCACCTGGGACAGACAGAATTATTATAAGAAACTCTTT	CATWDRQNYYKKLF	TRGV5	.	TRGJ2	16	-1	-1	20
45	2.6413566007501454E-4	TGTGCCTTGTGGGAGGTGCGGAAAAGGTCGAATTATTATAAGAAACTCTTT	CALWEVRKRSNYYKKLF	TRGV9	.	TRGJ1	18	-1	-1	27
45	2.6413566007501454E-4	TGTGCCTTGTGGGAGGGGATCGGACCTTCGAATTATTATAAGAAACTCTTT	CALWEGIGPSNYYKKLF	TRGV9	.	TRGJ1	15	-1	-1	26
45	2.6413566007501454E-4	TGTGCCTTGTGGGAGTCGGGGGTGTTGGGCAAAAAAATCAAGGTATTT	CALWESGVLGKKIKVF	TRGV9	.	TRGJP	14	-1	-1	23
45	2.6413566007501454E-4	TGTGCCTTGTGGGAGGTAGTAGAGTTGGGCAAAAAAATCAAGGTATTT	CALWEVVELGKKIKVF	TRGV9	.	TRGJP	16	-1	-1	20
45	2.6413566007501454E-4	TGTGCCTTGTGGGAGGTGCTGGGGAATTATTATAAGAAACTCTTT	CALWEVLGNYYKKLF	TRGV9	.	TRGJ1	18	-1	-1	23
45	2.6413566007501454E-4	TGTGCCTTGTGGGAGGCGCAAGATGTTTGGGCTAGGAAACTCTTT	CALWEAQDVWARKLF	TRGV9	.	TRGJ1	19	-1	-1	32
45	2.6413566007501454E-4	TGTGCTGCGTGGGATTGGCCCATGGATTATAAGAAACTCTTT	CAAWDWPMDYKKLF	TRGV10	.	TRGJ1	15	-1	-1	25
45	2.6413566007501454E-4	TGTGCCTTGTGGGAGGTCTGCTTTGCTCCCAAGAAACTCTTT	CALWEVCFAPKKLF	TRGV9	.	TRGJ1	16	-1	-1	30
45	2.6413566007501454E-4	TGTGCCTTGTGGGAGGTGCCTTATTATTATAAGAAACTCTTT	CALWEVPYYYKKLF	TRGV9	.	TRGJ1	18	-1	-1	22
45	2.6413566007501454E-4	TGTGCCTTGTGGGAGGTGCCTTATTATAAGAAACTCTTT	CALWEVPYYKKLF	TRGV9	.	TRGJ1	18	-1	-1	20
45	2.6413566007501454E-4	TGTGCCTTGTGGGAGGTAGAGTATTATAAGAAACTCTTT	CALWEVEYYKKLF	TRGV9	.	TRGJ1	16	-1	-1	21
45	2.6413566007501454E-4	TGTGCCACCTGGGAAAAGACTTATAAGAAACTCTTT	CATWEKTYKKLF	TRGV4	.	TRGJ1	13	-1	-1	20
45	2.6413566007501454E-4	TGTGCCACCTGGATTTATTATAAGAAACTCTTT	CATWIYYKKLF	TRGV5	.	TRGJ1	11	-1	-1	11
45	2.6413566007501454E-4	TGTGCTGCGTGGGAGAATAAGAAACTCTTT	CAAWENKKLF	TRGV10	.	TRGJ2	13	-1	-1	16
45	2.6413566007501454E-4	TGTGCCACCTGGAGGTATAAGAAACTCTTT	CATWRYKKLF	TRGV4	.	TRGJ2	11	-1	-1	15
45	2.6413566007501454E-4	TGTGCTGCGTGGGCTAAGAAACTCTTT	CAAWAKKLF	TRGV10	.	TRGJ1	12	-1	-1	14
45	2.6413566007501454E-4	TGTGCCTTGTGGGAGGAGAAACTCTTT	CALWEEKLF	TRGV9	.	TRGJ1	15	-1	-1	16
45	2.6413566007501454E-4	TGTGCCTTGTGGGAGGAAAATTATTATAAGAAACTCTTT	CALWEENYYKKLF	TRGV9	.	TRGJ1	15	-1	-1	18
45	2.6413566007501454E-4	TGTGCCTTGTGGGACCAATATTATTATAAGAAACTCTTT	CALWDQYYYKKLF	TRGV9	.	TRGJ2	13	-1	-1	19
44	2.582659787400142E-4	TGTGCCTTGTGGGAGGCGGTGCGGGAGTTGGGCAAAAAAATCAAGGTATTT	CALWEAVRELGKKIKVF	TRGV9	.	TRGJP	15	-1	-1	24
44	2.582659787400142E-4	TGTGCCTTGTGGGAGATTATTTTTTATTATAAGAAACTCTTT	CALWEIIFYYKKLF	TRGV9	.	TRGJ2	14	-1	-1	23
44	2.582659787400142E-4	TGTGCTGCGTGGGATTTCAATCCGCTCAAGAAACTCTTT	CAAWDFNPLKKLF	TRGV10	.	TRGJ1	15	-1	-1	27
44	2.582659787400142E-4	TGTGCCTTGTGGGAGGTCAGATATTATAAGAAACTCTTT	CALWEVRYYKKLF	TRGV9	.	TRGJ1	16	-1	-1	21
44	2.582659787400142E-4	TGTGCCTTGTGGGAGGTGCTTGATTATAAGAAACTCTTT	CALWEVLDYKKLF	TRGV9	.	TRGJ1	18	-1	-1	22
44	2.582659787400142E-4	TGTGCCTTGTGGGAGGTGCTCGGGATTAAGAAACTCTTT	CALWEVLGIKKLF	TRGV9	.	TRGJ1	18	-1	-1	26
44	2.582659787400142E-4	TGTGCCTTGTGGGAGGTGCAGAAGGGCAAACTCTTT	CALWEVQKGKLF	TRGV9	.	TRGJ1	19	-1	-1	27
44	2.582659787400142E-4	TGTGCCTTGTGGGAGGCTTCACCGAAGAAACTCTTT	CALWEASPKKLF	TRGV9	.	TRGJ1	22	-1	-1	24
44	2.582659787400142E-4	TGTGCTGCGTGGGCGTATTATAAGAAACTCTTT	CAAWAYYKKLF	TRGV10	.	TRGJ1	12	-1	-1	15
44	2.582659787400142E-4	TGTGCTGCGACCAAAGGTTATAAGAAACTCTTT	CAATKGYKKLF	TRGV10	.	TRGJ1	8	-1	-1	17
44	2.582659787400142E-4	TGTGCCTTGTGGGAGGTGCTTTCGGAACTCTTT	CALWEVLSELF	TRGV9	.	TRGJ1	18	-1	-1	25
44	2.582659787400142E-4	TGTGCCTTGTGGGAGGGCCGGAAGAAACTCTTT	CALWEGRKKLF	TRGV9	.	TRGJ1	15	-1	-1	21
44	2.582659787400142E-4	TGTGCTGCGTGGTATTATAAGAAACTCTTT	CAAWYYKKLF	TRGV10	.	TRGJ1	16	-1	-1	12
44	2.582659787400142E-4	TGTGCTGCGTGGGATCTTACCACTGGTTGGTTCAAGATATTT	CAAWDLTTGWFKIF	TRGV10	.	TRGJP1	14	-1	-1	17
44	2.582659787400142E-4	TGTGCCTTGTGGGAGGTGCCCGGCAATAAGAAACTCTTT	CALWEVPGNKKLF	TRGV9	.	TRGJ1	18	-1	-1	25
44	2.582659787400142E-4	TGTGCCTTGTGGGGGGATAAGAAACTCTTT	CALWGDKKLF	TRGV9	.	TRGJ1	15	-1	-1	16
44	2.582659787400142E-4	TGTGCCACCTGGGAGAATTATTATAAGAAACTCTTT	CATWENYYKKLF	TRGV5	.	TRGJ1	13	-1	-1	14
43	2.5239629740501387E-4	TGTGCCTTGTGGGAGGTGCATTGGGGTACGAATTATTATAAGAAACTCTTT	CALWEVHWGTNYYKKLF	TRGV9	.	TRGJ1	19	-1	-1	28
43	2.5239629740501387E-4	TGTGCCTTGTGGGACCCCGATTCGAATTATTATAAGAAACTCTTT	CALWDPDSNYYKKLF	TRGV9	.	TRGJ1	13	-1	-1	19
43	2.5239629740501387E-4	TGTGCCTTGTGGGAGGTGCGGGACTTTGGGTATAAGAAACTCTTT	CALWEVRDFGYKKLF	TRGV9	.	TRGJ1	18	-1	-1	30
43	2.5239629740501387E-4	TGTGCCTTGTGGGAGGGCTCAAATTATTATAAGAAACTCTTT	CALWEGSNYYKKLF	TRGV9	.	TRGJ1	15	-1	-1	18
43	2.5239629740501387E-4	TGTGCCTTGTGGGAGGTCTATTATTATAAGAAACTCTTT	CALWEVYYYKKLF	TRGV9	.	TRGJ1	16	-1	-1	19
43	2.5239629740501387E-4	TGTGCCTTGTGGGAGGTCGTGGGGTATAAGAAACTCTTT	CALWEVVGYKKLF	TRGV9	.	TRGJ1	16	-1	-1	24
43	2.5239629740501387E-4	TGTGCTGCGTGGGGGATTTCCTATAAGAAACTCTTT	CAAWGISYKKLF	TRGV10	.	TRGJ1	12	-1	-1	21
43	2.5239629740501387E-4	TGTGCTGCGTGGGATCTTTATTATAAGAAACTCTTT	CAAWDLYYKKLF	TRGV10	.	TRGJ1	14	-1	-1	17
43	2.5239629740501387E-4	TGTGCTGCGTGGGATAGTTATTATAAGAAACTCTTT	CAAWDSYYKKLF	TRGV10	.	TRGJ1	14	-1	-1	17
43	2.5239629740501387E-4	TGTGCTGCGTGGGACAAAGGGTATAAGAAACTCTTT	CAAWDKGYKKLF	TRGV10	.	TRGJ1	13	-1	-1	21
43	2.5239629740501387E-4	TGTGCCTTGTGTACCCTTGGGGATAAGAAACTCTTT	CALCTLGDKKLF	TRGV9	.	TRGJ1	10	-1	-1	22
43	2.5239629740501387E-4	TGTGCCTTGTGGGAGGTGCGCTATAAGAAACTCTTT	CALWEVRYKKLF	TRGV9	.	TRGJ1	18	-1	-1	21
43	2.5239629740501387E-4	TGTGCCACCTGGGACAGGCGCTATAAGAAACTCTTT	CATWDRRYKKLF	TRGV3	.	TRGJ1	18	-1	-1	21
43	2.5239629740501387E-4	TGTGCCACCTGGGACAGGAGGCATGAGAAACTCTTT	CATWDRRHEKLF	TRGV7	.	TRGJ1	17	-1	-1	22
43	2.5239629740501387E-4	TGTGCTGCGTGGGTTTATTATAAGAAACTCTTT	CAAWVYYKKLF	TRGV10	.	TRGJ1	16	-1	-1	14
43	2.5239629740501387E-4	TGTGCTGCGTGGGCTTATTATAAGAAACTCTTT	CAAWAYYKKLF	TRGV10	.	TRGJ1	16	-1	-1	14
43	2.5239629740501387E-4	TGTGCCTTGTGGTTGTCCTGTAAGAAACTCTTT	CALWLSCKKLF	TRGV9	.	TRGJ2	11	-1	-1	20
43	2.5239629740501387E-4	TGTGCTGCGTGGGATGGGGCGCGGCTCTTT	CAAWDGARLF	TRGV10	.	TRGJ1	14	-1	-1	24
43	2.5239629740501387E-4	TGTGCTGCGGGGTATTATAAGAAACTCTTT	CAAGYYKKLF	TRGV10	.	TRGJ1	16	-1	-1	12
43	2.5239629740501387E-4	TGTGCCACCTGGGATGTAGGGAAACTCTTT	CATWDVGKLF	TRGV4	.	TRGJ1	15	-1	-1	20
43	2.5239629740501387E-4	TGTGCCTTGTGGGAATGGAAACTCTTT	CALWEWKLF	TRGV9	.	TRGJ1	13	-1	-1	17
43	2.5239629740501387E-4	TGTGGCGGGGATTATAAGAAACTCTTT	CGGDYKKLF	TRGV3	.	TRGJ1	3	-1	-1	10
43	2.5239629740501387E-4	TGTGCTGCGTGGGATTCCGATTATAAGAAACTCTTT	CAAWDSDYKKLF	TRGV10	.	TRGJ1	18	-1	-1	19
42	2.465266160700136E-4	TGTGCCTTGTGGGAGGTGCAAACGGGGGCCACTGGTTGGTTCAAGATATTT	CALWEVQTGATGWFKIF	TRGV9	.	TRGJP1	19	-1	-1	28
42	2.465266160700136E-4	TGTGCCTTGTGGGAGGTCGGGGAGTTGGGCAAAAAAATCAAGGTATTT	CALWEVGELGKKIKVF	TRGV9	.	TRGJP	16	-1	-1	21
42	2.465266160700136E-4	TGTGCCTTGTGGGAGGTGCTCTCGTTGGGCAAAAAAATCAAGGTATTT	CALWEVLSLGKKIKVF	TRGV9	.	TRGJP	18	-1	-1	23
42	2.465266160700136E-4	TGTGCCTTGTGGGAGGGCCTTCCGGATTATTATAAGAAACTCTTT	CALWEGLPDYYKKLF	TRGV9	.	TRGJ1	15	-1	-1	22
42	2.465266160700136E-4	TGTGCTGCGTGGGATCCCCCCAGGGGGTATAAGAAACTCTTT	CAAWDPPRGYKKLF	TRGV10	.	TRGJ1	14	-1	-1	27
42	2.465266160700136E-4	TGTGCTGCGTGGGATGAATTTCGTGGGTGGTTCAAGATATTT	CAAWDEFRGWFKIF	TRGV10	.	TRGJP1	14	-1	-1	23
42	2.465266160700136E-4	TGTGCTGCGTGGATTAACGCCTATTATTATAAGAAACTCTTT	CAAWINAYYYKKLF	TRGV10	.	TRGJ1	15	-1	-1	22
42	2.465266160700136E-4	TGTGCCTTGTGGGAGGTACCCGAGCGCTATAAGAAACTCTTT	CALWEVPERYKKLF	TRGV9	.	TRGJ1	16	-1	-1	27
42	2.465266160700136E-4	TGTGCCTTGTGGGAGAAGAAATTTTATTATAAGAAACTCTTT	CALWEKKFYYKKLF	TRGV9	.	TRGJ1	14	-1	-1	23
42	2.465266160700136E-4	TGTGCCTTGTGGGAGGTGCTGGGATATAAGAAACTCTTT	CALWEVLGYKKLF	TRGV9	.	TRGJ1	18	-1	-1	24
42	2.465266160700136E-4	TGTGCTGCGTGGGCTTCTCATAAGAAACTCTTT	CAAWASHKKLF	TRGV10	.	TRGJ1	15	-1	-1	19
42	2.465266160700136E-4	TGTGCTGCGTGGGCCCGTAATAAGAAACTCTTT	CAAWARNKKLF	TRGV10	.	TRGJ1	12	-1	-1	19
42	2.465266160700136E-4	TGTGCTGCGTGGGATTTAAGGAAACTCTTT	CAAWDLRKLF	TRGV10	.	TRGJ1	15	-1	-1	13
42	2.465266160700136E-4	TGTGCCACCTGGCCGAAACTCTTT	CATWPKLF	TRGV4	.	TRGJ1	11	-1	-1	14
42	2.465266160700136E-4	TGTGCCACCTGGGAAAAACTCTTT	CATWEKLF	TRGV4	.	TRGJ1	13	-1	-1	15
42	2.465266160700136E-4	TGTGCCTTGAATAAGAAACTCTTT	CALNKKLF	TRGV9	.	TRGJ1	8	-1	-1	10
42	2.465266160700136E-4	TGTGCCTTGTTTAAAGTCTGTTATAAGAAACTCTTT	CALFKVCYKKLF	TRGV9	.	TRGJ1	9	-1	-1	20
42	2.465266160700136E-4	TGTGCCTTGTGGGACTTATATTATAAGAAACTCTTT	CALWDLYYKKLF	TRGV9	.	TRGJ1	13	-1	-1	18
42	2.465266160700136E-4	TGTGCCTTGTGGGAGAGGTATAAGAAACTCTTT	CALWERYKKLF	TRGV9	.	TRGJ1	14	-1	-1	18
42	2.465266160700136E-4	TGTGCCTTGCATTATAAGAAACTCTTT	CALHYKKLF	TRGV9	.	TRGJ1	8	-1	-1	10
41	2.4065693473501325E-4	TGTGCCTTGTGGGAGCCCAAAGGGATTTATTATAAGAAACTCTTT	CALWEPKGIYYKKLF	TRGV9	.	TRGJ1	14	-1	-1	23
41	2.4065693473501325E-4	TGTGCCTTGTGGGAGGTTCGCGTGAATTATTATAAGAAACTCTTT	CALWEVRVNYYKKLF	TRGV9	.	TRGJ1	16	-1	-1	23
41	2.4065693473501325E-4	TGTGCCTTGTGGGAGGTGAACCGGCCTTATTATAAGAAACTCTTT	CALWEVNRPYYKKLF	TRGV9	.	TRGJ1	21	-1	-1	26
41	2.4065693473501325E-4	TGTGCCTTGTGGGAGGGGGAGTTGGGCAAAAAAATCAAGGTATTT	CALWEGELGKKIKVF	TRGV9	.	TRGJP	15	-1	-1	18
41	2.4065693473501325E-4	TGTGCTGCGTGGGGACATACCACTGGTTGGTTCAAGATATTT	CAAWGHTTGWFKIF	TRGV10	.	TRGJP1	12	-1	-1	16
41	2.4065693473501325E-4	TGTGCTGCGTGGGATTATGTGGGGTATTATAAGAAACTCTTT	CAAWDYVGYYKKLF	TRGV10	.	TRGJ1	19	-1	-1	24
41	2.4065693473501325E-4	TGTGCCTTGTGGGAGGTGGGGCATTATTATAAGAAACTCTTT	CALWEVGHYYKKLF	TRGV9	.	TRGJ1	17	-1	-1	22
41	2.4065693473501325E-4	TGTGCCTTGTGGGAGGGTCTGAATTATTATAAGAAACTCTTT	CALWEGLNYYKKLF	TRGV9	.	TRGJ1	15	-1	-1	20
41	2.4065693473501325E-4	TGTGCCACCTGGGACGGGCCGGGGTATTATAAGAAACTCTTT	CATWDGPGYYKKLF	TRGV2	.	TRGJ1	19	-1	-1	24
41	2.4065693473501325E-4	TGTGCTGCGTGGGTTCCGGGTTATTATAAGAAACTCTTT	CAAWVPGYYKKLF	TRGV10	.	TRGJ1	12	-1	-1	20
41	2.4065693473501325E-4	TGTGCCTTGTGGGAGGTGCCGGATTATAAGAAACTCTTT	CALWEVPDYKKLF	TRGV9	.	TRGJ1	18	-1	-1	22
41	2.4065693473501325E-4	TGTGCCTTGTGGGAGGCACGCCCCTTAAAACTCTTT	CALWEARPLKLF	TRGV9	.	TRGJ1	15	-1	-1	27
41	2.4065693473501325E-4	TGTGCCTTGTGGGAGATCCTTCGAAAGAAACTCTTT	CALWEILRKKLF	TRGV9	.	TRGJ1	14	-1	-1	24
41	2.4065693473501325E-4	TGTGCTGCGTGGGAGTTATTGAAGAAACTCTTT	CAAWELLKKLF	TRGV10	.	TRGJ2	17	-1	-1	12
41	2.4065693473501325E-4	TGTGCTGCGCGGAATTATTATAAGAAACTCTTT	CAARNYYKKLF	TRGV10	.	TRGJ1	16	-1	-1	11
41	2.4065693473501325E-4	TGTGCCTTGTGGGAGGCCGGTAAGAAACTCTTT	CALWEAGKKLF	TRGV9	.	TRGJ1	15	-1	-1	20
41	2.4065693473501325E-4	TGTGCTGCGTGTGGTGGGAGGAAACTCTTT	CAACGGRKLF	TRGV10	.	TRGJ1	10	-1	-1	20
41	2.4065693473501325E-4	TGTGCTGCGTGGTTTTATAAGAAACTCTTT	CAAWFYKKLF	TRGV10	.	TRGJ1	11	-1	-1	14
41	2.4065693473501325E-4	TGTGCTGCGTGGGATTTTAAGCAACTCTTT	CAAWDFKQLF	TRGV10	.	TRGJ1	15	-1	-1	13
41	2.4065693473501325E-4	TGTGCTGGACGTGATTATAAGAAACTCTTT	CAGRDYKKLF	TRGV10	.	TRGJ1	6	-1	-1	13
41	2.4065693473501325E-4	TGTGCTGCGTGGGGTATGAAACTCTTT	CAAWGMKLF	TRGV10	.	TRGJ1	12	-1	-1	14
41	2.4065693473501325E-4	TGTGCTCTACCCCTCTTT	CALPLF	TRGV10	.	TRGJ1	5	-1	-1	12
40	2.3478725340001291E-4	TGTGCTGCGTGGGATTTGAGCGGACGGTTTAGTGATTGGATCAAGACGTTT	CAAWDLSGRFSDWIKTF	TRGV10	.	TRGJP2	15	-1	-1	29
40	2.3478725340001291E-4	TGTGCCTTGTGGGAGGATAAACAAGAGTTGGGCAAAAAAATCAAGGTATTT	CALWEDKQELGKKIKVF	TRGV9	.	TRGJP	15	-1	-1	21
40	2.3478725340001291E-4	TGTGCCACCTGGGACAGGCCGGGGATGCCCACTGGTTGGTTCAAGATATTT	CATWDRPGMPTGWFKIF	TRGV5	.	TRGJP1	19	-1	-1	28
40	2.3478725340001291E-4	TGTGCTGCGTGGGATTATATCAAAAGGGTTTATTATAAGAAACTCTTT	CAAWDYIKRVYYKKLF	TRGV10	.	TRGJ1	16	-1	-1	29
40	2.3478725340001291E-4	TGTGCCTTGTGGGAGGTCCAAAAAAATTATTATAAGAAACTCTTT	CALWEVQKNYYKKLF	TRGV9	.	TRGJ1	19	-1	-1	24
40	2.3478725340001291E-4	TGTGCTGCGTGGGTACCTAGGGGGTATAAGAAACTCTTT	CAAWVPRGYKKLF	TRGV10	.	TRGJ1	12	-1	-1	24
40	2.3478725340001291E-4	TGTGCTGCGTGGGAAGTTGGTTGGTTCAAGATATTT	CAAWEVGWFKIF	TRGV10	.	TRGJP1	13	-1	-1	17
40	2.3478725340001291E-4	TGTGCCTTGTGGGGGATTTATTATAAGAAACTCTTT	CALWGIYYKKLF	TRGV9	.	TRGJ1	12	-1	-1	14
40	2.3478725340001291E-4	TGTGCCCCGTATACCACTGGTTGGTTCAAGATATTT	CAPYTTGWFKIF	TRGV9	.	TRGJP1	5	-1	-1	9
40	2.3478725340001291E-4	TGTGCCTTGTGGGCCTATTATAAGAAACTCTTT	CALWAYYKKLF	TRGV9	.	TRGJ1	12	-1	-1	15
40	2.3478725340001291E-4	TGTGCCTTGTGGGAGGTGGATAAGAAACTCTTT	CALWEVDKKLF	TRGV9	.	TRGJ1	17	-1	-1	19
40	2.3478725340001291E-4	TGTGCCACCTGGGGGGCTTATAAGAAACTCTTT	CATWGAYKKLF	TRGV4	.	TRGJ1	12	-1	-1	17
40	2.3478725340001291E-4	TGTGCCCCAACACACAATAAGAAACTCTTT	CAPTHNKKLF	TRGV9	.	TRGJ1	5	-1	-1	16
40	2.3478725340001291E-4	TGTGCCCAATCCCATCATAAGAAACTCTTT	CAQSHHKKLF	TRGV10	.	TRGJ1	4	-1	-1	13
39	2.2891757206501258E-4	TGTGCCTTGTGGGAGGGAGAAAGTAGTGATTGGATCAAGACGTTT	CALWEGESSDWIKTF	TRGV9	.	TRGJP2	15	-1	-1	21
39	2.2891757206501258E-4	TGTGCTGCGTGGCTTAATACCACTGGTTGGTTCAAGATATTT	CAAWLNTTGWFKIF	TRGV10	.	TRGJP1	11	-1	-1	16
39	2.2891757206501258E-4	TGTGCCTTGTGGGAGGTGCGGCTCTATTATAAGAAACTCTTT	CALWEVRLYYKKLF	TRGV9	.	TRGJ1	18	-1	-1	24
39	2.2891757206501258E-4	TGTGCCTTGTGGGAGGAAGCGAATTATTATAAGAAACTCTTT	CALWEEANYYKKLF	TRGV9	.	TRGJ1	15	-1	-1	19
39	2.2891757206501258E-4	TGTGCCTTGTGGGAGCGGGCCTATTATAAGAAACTCTTT	CALWERAYYKKLF	TRGV9	.	TRGJ1	14	-1	-1	21
39	2.2891757206501258E-4	TGTGCTGCGTGGGGCTCCGGCTATAAGAAACTCTTT	CAAWGSGYKKLF	TRGV10	.	TRGJ1	12	-1	-1	21
39	2.2891757206501258E-4	TGTGCTGCGTGGGATTATAGGGAGGAGAAACTCTTT	CAAWDYREEKLF	TRGV10	.	TRGJ1	16	-1	-1	25
39	2.2891757206501258E-4	TGTGCTGCGTGGAGTAGTGATTGGATCAAGACGTTT	CAAWSSDWIKTF	TRGV10	.	TRGJP2	11	-1	-1	12
39	2.2891757206501258E-4	TGTGCCTTGTGGGAGGTGCGTTATAAGAAACTCTTT	CALWEVRYKKLF	TRGV9	.	TRGJ1	18	-1	-1	20
39	2.2891757206501258E-4	TGTGCCTTGTGGGAGGTGCACTATAAGAAACTCTTT	CALWEVHYKKLF	TRGV9	.	TRGJ1	20	-1	-1	21
39	2.2891757206501258E-4	TGTGCCTTGTGGGAGGCCGACTATAAGAAACTCTTT	CALWEADYKKLF	TRGV9	.	TRGJ1	15	-1	-1	21
39	2.2891757206501258E-4	TGTGCCTTGTGGGAGGAGCGGAAGAAACTCTTT	CALWEERKKLF	TRGV9	.	TRGJ1	18	-1	-1	21
39	2.2891757206501258E-4	TGTGCCCTGCGTCAGTCTTATAAGAAACTCTTT	CALRQSYKKLF	TRGV9	.	TRGJ1	8	-1	-1	17
39	2.2891757206501258E-4	TGTGCCACCTGGGACGGGCCCTTCCTCTTT	CATWDGPFLF	TRGV2	.	TRGJ1	24	-1	-1	24
39	2.2891757206501258E-4	TGTGCCTTGTGGGAGGTGCAAGAGTTG	CALWEVQEL	TRGV9	.	TRGJ1	19	-1	-1	24
39	2.2891757206501258E-4	TGTGCCTTGTGGGAAGGGAAACTCTTT	CALWEGKLF	TRGV9	.	TRGJ1	13	-1	-1	17
39	2.2891757206501258E-4	TGTGCCTTGTGGGAGAAACTCTTT	CALWEKLF	TRGV9	.	TRGJ1	14	-1	-1	13
39	2.2891757206501258E-4	TGTGCCACCTGGGAGAAACTCTTT	CATWEKLF	TRGV8	.	TRGJ1	13	-1	-1	13
38	2.2304789073001227E-4	TGTGCCTTGTGGGAGGTAAAACGACCGGGTTCTAATTATTATAAGAAACTCTTT	CALWEVKRPGSNYYKKLF	TRGV9	.	TRGJ1	16	-1	-1	29
38	2.2304789073001227E-4	TGTGCTGCGTGGAACGCCCAAACCACTGGTTGGTTCAAGATATTT	CAAWNAQTTGWFKIF	TRGV10	.	TRGJP1	11	-1	-1	21
38	2.2304789073001227E-4	TGTGCTGCGCTCGACTCGACCGGGGCTTCTTATAAGAAACTCTTT	CAALDSTGASYKKLF	TRGV10	.	TRGJ2	8	-1	-1	26
38	2.2304789073001227E-4	TGTGCCTTGTGGGAGGAACCGAGCTATTATTATAAGAAACTCTTT	CALWEEPSYYYKKLF	TRGV9	.	TRGJ1	15	-1	-1	25
38	2.2304789073001227E-4	TGTGCCTTGTGGGAGGTGCAGTGCGGTTATAAGAAACTCTTT	CALWEVQCGYKKLF	TRGV9	.	TRGJ1	19	-1	-1	26
38	2.2304789073001227E-4	TGTGCTGCGTGGTTTCGGGATTATTATAAGAAACTCTTT	CAAWFRDYYKKLF	TRGV10	.	TRGJ1	11	-1	-1	19
38	2.2304789073001227E-4	TGTGCTGCGTGGGGTCCCTGGTTTAGGTTCAAGATATTT	CAAWGPWFRFKIF	TRGV10	.	TRGJP1	12	-1	-1	17
38	2.2304789073001227E-4	TGTGCTGCGGGACAAACAACTGGTTGGTTCAAGATATTT	CAAGQTTGWFKIF	TRGV10	.	TRGJP1	8	-1	-1	15
38	2.2304789073001227E-4	TGTGCCTTGTGGGGGACAGCGGGGTATAAGAAACTCTTT	CALWGTAGYKKLF	TRGV9	.	TRGJ1	12	-1	-1	24
38	2.2304789073001227E-4	TGTGCCTTGTGGGAGGTGCGGTTTTATAAGAAACTCTTT	CALWEVRFYKKLF	TRGV9	.	TRGJ1	18	-1	-1	23
38	2.2304789073001227E-4	TGTGCTGCCCACCGGACTGGTTGGTTCAAGATATTT	CAAHRTGWFKIF	TRGV10	.	TRGJP1	7	-1	-1	15
38	2.2304789073001227E-4	TGTGCTGCGTTGGATACTGGTTGGTTCAAGATATTT	CAALDTGWFKIF	TRGV10	.	TRGJP1	14	-1	-1	15
38	2.2304789073001227E-4	TGTGCTGCGTGGCCAAATTATTATAAGAAACTCTTT	CAAWPNYYKKLF	TRGV10	.	TRGJ1	11	-1	-1	15
38	2.2304789073001227E-4	TGTGCCACCTGGGACGGGCGGTATAAGAAACTCTTT	CATWDGRYKKLF	TRGV2	.	TRGJ1	18	-1	-1	21
38	2.2304789073001227E-4	TGTGCTGCCGGGGGTTATTATAAGAAACTCTTT	CAAGGYYKKLF	TRGV10	.	TRGJ1	16	-1	-1	14
38	2.2304789073001227E-4	TGTGCTGCGTGGGATTATGGCAAGAAACTCTTT	CAAWDYGKKLF	TRGV10	.	TRGJ1	16	-1	-1	21
38	2.2304789073001227E-4	TGTGCTGCGTGGGACGATTATAAGAAACTCTTT	CAAWDDYKKLF	TRGV10	.	TRGJ2	13	-1	-1	16
38	2.2304789073001227E-4	TGTGCCTTGTGTATAAGAGATAAGAAACTCTTT	CALCIRDKKLF	TRGV9	.	TRGJ1	10	-1	-1	19
38	2.2304789073001227E-4	TGTGCCACCTGGGACAGGCTGGAGAAACTCTTT	CATWDRLEKLF	TRGV3	.	TRGJ1	18	-1	-1	22
38	2.2304789073001227E-4	TGTGCCACCTGGAATTATTATAAGAAACTCTTT	CATWNYYKKLF	TRGV4	.	TRGJ1	14	-1	-1	11
38	2.2304789073001227E-4	TGTGGGGACGCCGAGGGGTGGTTCAAGATATTT	CGDAEGWFKIF	TRGV10	.	TRGJP1	3	-1	-1	15
38	2.2304789073001227E-4	TGTGCCTTGTGGGAGGTGCCAAAACTCTTT	CALWEVPKLF	TRGV9	.	TRGJ1	18	-1	-1	21
38	2.2304789073001227E-4	TGTGCCACCTGGGACGGAAAGAAACTCTTT	CATWDGKKLF	TRGV2	.	TRGJ2	16	-1	-1	18
38	2.2304789073001227E-4	TGTGCCTTGAGTAAGAAACTCTTT	CALSKKLF	TRGV9	.	TRGJ1	8	-1	-1	11
38	2.2304789073001227E-4	TGTGCTGCTGATTGGTTCAAGATATTT	CAADWFKIF	TRGV10	.	TRGJP1	7	-1	-1	7
37	2.1717820939501194E-4	TGTGCTGCGTCCCGGTTCGGTACCACTGGTTGGTTCAAGATATTT	CAASRFGTTGWFKIF	TRGV10	.	TRGJP1	9	-1	-1	20
37	2.1717820939501194E-4	TGTGCTGCGTGGGATGCTGAAGTTTCGACCTTTAAGAAACTCTTT	CAAWDAEVSTFKKLF	TRGV10	.	TRGJ1	14	-1	-1	32
37	2.1717820939501194E-4	TGTGCCTTGTGGGAGGAGGGGCCATATTATTATAAGAAACTCTTT	CALWEEGPYYYKKLF	TRGV9	.	TRGJ1	15	-1	-1	25
37	2.1717820939501194E-4	TGTGCTGCGTGGGATTCCCCCACTGGTTGGTTCAAGATATTT	CAAWDSPTGWFKIF	TRGV10	.	TRGJP1	15	-1	-1	19
37	2.1717820939501194E-4	TGTGCCTTGTGGGAGATCCAGAAATATTATAAGAAACTCTTT	CALWEIQKYYKKLF	TRGV9	.	TRGJ1	14	-1	-1	20
37	2.1717820939501194E-4	TGTGCTGCGTGGGATTTGCCTTATTATAAGAAACTCTTT	CAAWDLPYYKKLF	TRGV10	.	TRGJ1	15	-1	-1	20
37	2.1717820939501194E-4	TGTGCTGCGTGGGATTCCCATTATTATAAGAAACTCTTT	CAAWDSHYYKKLF	TRGV10	.	TRGJ2	15	-1	-1	13
37	2.1717820939501194E-4	TGTGCTGCGTGGGATTCGAATTATTATAAGAAACTCTTT	CAAWDSNYYKKLF	TRGV10	.	TRGJ1	20	-1	-1	13
37	2.1717820939501194E-4	TGTGCCTTGTGGGAGGTGCTATATTATAAGAAACTCTTT	CALWEVLYYKKLF	TRGV9	.	TRGJ1	18	-1	-1	21
37	2.1717820939501194E-4	TGTGCCTTGTGGGAGGCCAATTATTATAAGAAACTCTTT	CALWEANYYKKLF	TRGV9	.	TRGJ1	15	-1	-1	18
37	2.1717820939501194E-4	TGTGCCTTGTGGGAACCAAATTGCTTGGAGAAACTCTTT	CALWEPNCLEKLF	TRGV9	.	TRGJ1	13	-1	-1	28
37	2.1717820939501194E-4	TGTGCCCGAAACTATCCACCCTTATATAAGAAACTCTTT	CARNYPPLYKKLF	TRGV9	.	TRGJ1	5	-1	-1	21
37	2.1717820939501194E-4	TGTGCTGCGTGGCCTCGGGGTTATAAGAAACTCTTT	CAAWPRGYKKLF	TRGV10	.	TRGJ1	11	-1	-1	20
37	2.1717820939501194E-4	TGTGCTGCGTGGGATCCCAGGGATAAGAAACTCTTT	CAAWDPRDKKLF	TRGV10	.	TRGJ1	14	-1	-1	22
37	2.1717820939501194E-4	TGTGCTGCGTGGGGTCTCCATAAGAAACTCTTT	CAAWGLHKKLF	TRGV10	.	TRGJ1	12	-1	-1	19
37	2.1717820939501194E-4	TGTGCCTTGTGGGGAAGTTATAAGAAACTCTTT	CALWGSYKKLF	TRGV9	.	TRGJ1	12	-1	-1	17
37	2.1717820939501194E-4	TGTGCCTTGACTTATTATAAGAAACTCTTT	CALTYYKKLF	TRGV9	.	TRGJ1	8	-1	-1	8
37	2.1717820939501194E-4	TGTGCCGCGGATAAGAAACTCTTT	CAADKKLF	TRGV9	.	TRGJ2	5	-1	-1	10
37	2.1717820939501194E-4	TGTGCCACCTGGGAAACGTTT	CATWETF	TRGV3	.	TRGJP2	13	-1	-1	15
36	2.1130852806001163E-4	TGTGCCTTGTGGGCACGGGCCCCTTTGAGGAGGGGCTATAAGAAACTCTTT	CALWARAPLRRGYKKLF	TRGV9	.	TRGJ2	12	-1	-1	36
36	2.1130852806001163E-4	TGTGCTGCGTGGGACGCGACGCCGAGCGGGTATTATAAGAAACTCTTT	CAAWDATPSGYYKKLF	TRGV10	.	TRGJ1	13	-1	-1	30
36	2.1130852806001163E-4	TGTGCCTTGTGGGAGGTGCGTAAGTTGGGCAAAAAAATCAAGGTATTT	CALWEVRKLGKKIKVF	TRGV9	.	TRGJP	18	-1	-1	22
36	2.1130852806001163E-4	TGTGCCTTGTGGGAGGTGATGGAGTTGGGCAAAAAAATCAAGGTATTT	CALWEVMELGKKIKVF	TRGV9	.	TRGJP	17	-1	-1	21
36	2.1130852806001163E-4	TGTGCCTTGTGGGAGCCCCTTAATTATTATAAGAAACTCTTT	CALWEPLNYYKKLF	TRGV9	.	TRGJ1	14	-1	-1	21
36	2.1130852806001163E-4	TGTGCTGCGTGGGTAATATCGGCTATTAAGAAACTCTTT	CAAWVISAIKKLF	TRGV10	.	TRGJ1	12	-1	-1	26
36	2.1130852806001163E-4	TGTGCTGCGTGGGCCCCCGATTATTATAAGAAACTCTTT	CAAWAPDYYKKLF	TRGV10	.	TRGJ1	12	-1	-1	19
36	2.1130852806001163E-4	TGTGCTGCGTGGGATTTAAGTTATTATAAGAAACTCTTT	CAAWDLSYYKKLF	TRGV10	.	TRGJ2	15	-1	-1	20
36	2.1130852806001163E-4	TGTGCTGCGTGGGATCAGAGTGATTGGATCAAGACGTTT	CAAWDQSDWIKTF	TRGV10	.	TRGJP2	14	-1	-1	18
36	2.1130852806001163E-4	TGTGCTGCGTGGGAGTACTCGTATTATAAGAAACTCTTT	CAAWEYSYYKKLF	TRGV10	.	TRGJ1	17	-1	-1	21
36	2.1130852806001163E-4	TGTGCCTTGTGGGAGGTGCGGCCTTATAAGAAACTCTTT	CALWEVRPYKKLF	TRGV9	.	TRGJ2	18	-1	-1	23
36	2.1130852806001163E-4	TGTGCCTTGTGGGAGGTGACTGGGAAGGAGAAACTCTTT	CALWEVTGKEKLF	TRGV9	.	TRGJ1	17	-1	-1	28
36	2.1130852806001163E-4	TGTGCCTTGTGGGAGGCCGGTTATTATAAGAAACTCTTT	CALWEAGYYKKLF	TRGV9	.	TRGJ1	15	-1	-1	20
36	2.1130852806001163E-4	TGTGCTGCGTGGCCTAGGTCCAATAAGAAACTCTTT	CAAWPRSNKKLF	TRGV10	.	TRGJ1	11	-1	-1	22
36	2.1130852806001163E-4	TGTGCTGCGTGGGATGGGGGTTATAAGAAACTCTTT	CAAWDGGYKKLF	TRGV10	.	TRGJ2	14	-1	-1	20
36	2.1130852806001163E-4	TGTGCTGCGTGGAAATGTTATTATAAGAAACTCTTT	CAAWKCYYKKLF	TRGV10	.	TRGJ1	11	-1	-1	17
36	2.1130852806001163E-4	TGTGCCTTGTGGAGGAATTATTATAAGAAACTCTTT	CALWRNYYKKLF	TRGV9	.	TRGJ2	14	-1	-1	14
36	2.1130852806001163E-4	TGTGCTGCGTGGGTAGGATATAAGAAACTCTTT	CAAWVGYKKLF	TRGV10	.	TRGJ1	12	-1	-1	18
36	2.1130852806001163E-4	TGTGCTGCGTGGGATTCCGTTAAGAAACTCTTT	CAAWDSVKKLF	TRGV10	.	TRGJ1	19	-1	-1	20
36	2.1130852806001163E-4	TGTGCTGCGTGGGATTATAACAGGAAACTCTTT	CAAWDYNRKLF	TRGV10	.	TRGJ1	16	-1	-1	13
36	2.1130852806001163E-4	TGTGCCTTGTGGGCTTATTATAAGAAACTCTTT	CALWAYYKKLF	TRGV9	.	TRGJ1	12	-1	-1	14
36	2.1130852806001163E-4	TGTGCCTTGTGGAATTATTATAAGAAACTCTTT	CALWNYYKKLF	TRGV9	.	TRGJ1	11	-1	-1	11
36	2.1130852806001163E-4	TGTGCTGCGGGGCGGTATAAGAAACTCTTT	CAAGRYKKLF	TRGV10	.	TRGJ1	11	-1	-1	15
36	2.1130852806001163E-4	TGTGCCCTGTCTGGTTGGTTCAAGATATTT	CALSGWFKIF	TRGV9	.	TRGJP1	9	-1	-1	10
36	2.1130852806001163E-4	TGTGCTGCCCCCCGGGGGAAACTCTTT	CAAPRGKLF	TRGV10	.	TRGJ1	7	-1	-1	17
36	2.1130852806001163E-4	TGTGCTTCTTGGTTCAAGATATTT	CASWFKIF	TRGV10	.	TRGJP1	11	-1	-1	8
36	2.1130852806001163E-4	TGTGCCACCTGGGATAGGAAACTCTTT	CATWDRKLF	TRGV4	.	TRGJ1	17	-1	-1	13
35	2.054388467250113E-4	TGTGCCTTGTGGGAGGTGGAGAATACCACTGGTTGGTTCAAGATATTT	CALWEVENTTGWFKIF	TRGV9	.	TRGJP1	17	-1	-1	22
35	2.054388467250113E-4	TGTGCCTTACTGCCCTTGGGGGATACCACTGGTTGGTTCAAGATATTT	CALLPLGDTTGWFKIF	TRGV9	.	TRGJP1	7	-1	-1	22
35	2.054388467250113E-4	TGTGCTGCGTGGGCCTACGATACCACTGGTTGGTTCAAGATATTT	CAAWAYDTTGWFKIF	TRGV10	.	TRGJP1	18	-1	-1	19
35	2.054388467250113E-4	TGTGCCTTGTGGGAGGTACCCCTTGGGAGTTATAAGAAACTCTTT	CALWEVPLGSYKKLF	TRGV9	.	TRGJ1	22	-1	-1	29
35	2.054388467250113E-4	TGTGCTGCGTGGGGGTTTAGTAGTGATTGGATCAAGACGTTT	CAAWGFSSDWIKTF	TRGV10	.	TRGJP2	12	-1	-1	17
35	2.054388467250113E-4	TGTGCTGCGTGGGATCGTACCACTGGTTGGTTCAAGATATTT	CAAWDRTTGWFKIF	TRGV10	.	TRGJP1	14	-1	-1	17
35	2.054388467250113E-4	TGTGCCTTGTGGGAGGTGCATGAGTATTATAAGAAACTCTTT	CALWEVHEYYKKLF	TRGV9	.	TRGJ1	19	-1	-1	24
35	2.054388467250113E-4	TGTGCTGCGTGCGACCGGAGTGATTGGATCAAGACGTTT	CAACDRSDWIKTF	TRGV10	.	TRGJP2	13	-1	-1	18
35	2.054388467250113E-4	TGTGCTGCGTGGGCGATTAGTGATTGGATCAAGACGTTT	CAAWAISDWIKTF	TRGV10	.	TRGJP2	12	-1	-1	17
35	2.054388467250113E-4	TGTGCTGCGTGGGATTATATGGTTTTGGGAAAACTCTTT	CAAWDYMVLGKLF	TRGV10	.	TRGJ1	16	-1	-1	30
35	2.054388467250113E-4	TGTGCTGCGTGGGATTACGAGGAATATAAGAAACTCTTT	CAAWDYEEYKKLF	TRGV10	.	TRGJ1	18	-1	-1	24
35	2.054388467250113E-4	TGTGCCTTGTGGGACCCCTACGGTTATAAGAAACTCTTT	CALWDPYGYKKLF	TRGV9	.	TRGJ1	13	-1	-1	23
35	2.054388467250113E-4	TGTGCCTTGTGGGAGGTGCAGGTTTATAAGAAACTCTTT	CALWEVQVYKKLF	TRGV9	.	TRGJ1	19	-1	-1	23
35	2.054388467250113E-4	TGTGCCTTGTGGGAGGACCTTTATTATAAGAAACTCTTT	CALWEDLYYKKLF	TRGV9	.	TRGJ1	15	-1	-1	20
35	2.054388467250113E-4	TGTGCCACCTGGGATGTGAATTATTATAAGAAACTCTTT	CATWDVNYYKKLF	TRGV4	.	TRGJ1	15	-1	-1	17
35	2.054388467250113E-4	TGTGCCACCTGGGACAGGCTTTGTTATAAGAAACTCTTT	CATWDRLCYKKLF	TRGV5	.	TRGJ1	18	-1	-1	20
35	2.054388467250113E-4	TGTGCCACCTGGGACAGGCGTTATTATAAGAAACTCTTT	CATWDRRYYKKLF	TRGV3	.	TRGJ1	18	-1	-1	20
35	2.054388467250113E-4	TGTGCTGCGTGGGATTTGACTTATAAGAAACTCTTT	CAAWDLTYKKLF	TRGV10	.	TRGJ1	15	-1	-1	20
35	2.054388467250113E-4	TGTGCCTTGTGGGATGTGCGCAAAAAGAAACTCTTT	CALWDVRKKKLF	TRGV9	.	TRGJ1	18	-1	-1	24
35	2.054388467250113E-4	TGTGCTGCGTGGGATAACTATAAGAAACTCTTT	CAAWDNYKKLF	TRGV10	.	TRGJ1	17	-1	-1	18
35	2.054388467250113E-4	TGTGCCTTGTGGGAGAACTATAAGAAACTCTTT	CALWENYKKLF	TRGV9	.	TRGJ1	14	-1	-1	18
35	2.054388467250113E-4	TGTGCCACCTGGGATGATTATAAGAAACTCTTT	CATWDDYKKLF	TRGV4	.	TRGJ1	15	-1	-1	13
35	2.054388467250113E-4	TGTGCCACCTGGGACGGGCAGGGGAAACTCTTT	CATWDGQGKLF	TRGV2	.	TRGJ1	18	-1	-1	23
35	2.054388467250113E-4	TGTGCTGCGTGGGATTGGAAGAAACTCTTT	CAAWDWKKLF	TRGV10	.	TRGJ1	15	-1	-1	18
35	2.054388467250113E-4	TGTGCCTTGTTTTGTTATAAGAAACTCTTT	CALFCYKKLF	TRGV9	.	TRGJ1	9	-1	-1	11
34	1.9956916539001099E-4	TGTGCCTTGTGGGAGGTGCATTTCCAAGAGTTGGGCAAAAAAATCAAGGTATTT	CALWEVHFQELGKKIKVF	TRGV9	.	TRGJP	19	-1	-1	24
34	1.9956916539001099E-4	TGTGCTGCGTGGGACCGAGGGGGAGATAGTAGTGATTGGATCAAGACGTTT	CAAWDRGGDSSDWIKTF	TRGV10	.	TRGJP2	13	-1	-1	25
34	1.9956916539001099E-4	TGTGCTGCGTGGGACCATCCGACTTATACCACTGGTTGGTTCAAGATATTT	CAAWDHPTYTTGWFKIF	TRGV10	.	TRGJP1	13	-1	-1	24
34	1.9956916539001099E-4	TGTGCCTTGTGGGAGGTGCCTTTTCCCCAAAATTATTATAAGAAACTCTTT	CALWEVPFPQNYYKKLF	TRGV9	.	TRGJ1	18	-1	-1	30
34	1.9956916539001099E-4	TGTGCCTTGTGGGAGGTGCACCCCACCCGCTTTCATTATAAGAAACTCTTT	CALWEVHPTRFHYKKLF	TRGV9	.	TRGJ1	21	-1	-1	34
34	1.9956916539001099E-4	TGTGCCTTGTGGGAGGCGGGCACTGTTGTACATTATAAGAAACTCTTT	CALWEAGTVVHYKKLF	TRGV9	.	TRGJ1	15	-1	-1	31
34	1.9956916539001099E-4	TGTGCCTTGTGGGAGGGGGGCCACACGATGGGGTATAAGAAACTCTTT	CALWEGGHTMGYKKLF	TRGV9	.	TRGJ1	15	-1	-1	33
34	1.9956916539001099E-4	TGTGCCTTGTGGGAGGTGCTTCTCTCCTACTATAAGAAACTCTTT	CALWEVLLSYYKKLF	TRGV9	.	TRGJ1	18	-1	-1	27
34	1.9956916539001099E-4	TGTGCTGCGTGGCTTTCGAGGGGGGATTATAAGAAACTCTTT	CAAWLSRGDYKKLF	TRGV10	.	TRGJ1	11	-1	-1	25
34	1.9956916539001099E-4	TGTGCCTTGTGGGAGGTGCGGGAGAATTATAAGAAACTCTTT	CALWEVRENYKKLF	TRGV9	.	TRGJ1	18	-1	-1	25
34	1.9956916539001099E-4	TGTGCCTTGTGGGAGGTGATTTATTATTATAAGAAACTCTTT	CALWEVIYYYKKLF	TRGV9	.	TRGJ1	17	-1	-1	22
34	1.9956916539001099E-4	TGTGCCTTGTGGGAGGCCCCAATTGATTATAAGAAACTCTTT	CALWEAPIDYKKLF	TRGV9	.	TRGJ2	15	-1	-1	20
34	1.9956916539001099E-4	TGTGCCTTGTGGGAGGCCCGAGAGTATTATAAGAAACTCTTT	CALWEAREYYKKLF	TRGV9	.	TRGJ1	15	-1	-1	24
34	1.9956916539001099E-4	TGTGCCACCTGGGACGGCCAGAATTATTATAAGAAACTCTTT	CATWDGQNYYKKLF	TRGV5	.	TRGJ2	18	-1	-1	20
34	1.9956916539001099E-4	TGTGCCACCTGGGACGGGCCGGATTATTATAAGAAACTCTTT	CATWDGPDYYKKLF	TRGV2	.	TRGJ1	19	-1	-1	19
34	1.9956916539001099E-4	TGTGCTGCGTGGGCCCAACCCCATTATAAGAAACTCTTT	CAAWAQPHYKKLF	TRGV10	.	TRGJ1	12	-1	-1	22
34	1.9956916539001099E-4	TGTGCTGCGTGGGATTTTCTGAGTTATAAGAAACTCTTT	CAAWDFLSYKKLF	TRGV10	.	TRGJ1	15	-1	-1	23
34	1.9956916539001099E-4	TGTGCTGCGTGGGATTCGGATTATTATAAGAAACTCTTT	CAAWDSDYYKKLF	TRGV10	.	TRGJ1	15	-1	-1	13
34	1.9956916539001099E-4	TGTGCTGCGTGGGATTGGAATTATTATAAGAAACTCTTT	CAAWDWNYYKKLF	TRGV10	.	TRGJ1	15	-1	-1	13
34	1.9956916539001099E-4	TGTGCCTTGTGGGAGGTCCGTTATTATAAGAAACTCTTT	CALWEVRYYKKLF	TRGV9	.	TRGJ1	16	-1	-1	20
34	1.9956916539001099E-4	TGTGCCTTGTGGGAGGTGCTTAGTTATAAGAAACTCTTT	CALWEVLSYKKLF	TRGV9	.	TRGJ1	18	-1	-1	19
34	1.9956916539001099E-4	TGTGCCTTGTGGGAGGTGCTGTATTATAAGAAACTCTTT	CALWEVLYYKKLF	TRGV9	.	TRGJ1	18	-1	-1	21
34	1.9956916539001099E-4	TGTGCCTTGTGGGAGGCGAATTATTATAAGAAACTCTTT	CALWEANYYKKLF	TRGV9	.	TRGJ1	15	-1	-1	16
34	1.9956916539001099E-4	TGTGCCTTGTGGGAGAGGCGTTCAGATAAGAAACTCTTT	CALWERRSDKKLF	TRGV9	.	TRGJ1	14	-1	-1	25
34	1.9956916539001099E-4	TGTGCCTTGTGGGAAGTTCCGGGATATAAGAAACTCTTT	CALWEVPGYKKLF	TRGV9	.	TRGJ1	16	-1	-1	24
34	1.9956916539001099E-4	TGTGCCACCTGGGATGGGCCGTATTATAAGAAACTCTTT	CATWDGPYYKKLF	TRGV4	.	TRGJ1	19	-1	-1	21
34	1.9956916539001099E-4	TGTGCTGCGTGGGCCGTTTATTATAAGAAACTCTTT	CAAWAVYYKKLF	TRGV10	.	TRGJ1	12	-1	-1	17
34	1.9956916539001099E-4	TGTGCTGCGTGGGGCTGGAATTATAAGAAACTCTTT	CAAWGWNYKKLF	TRGV10	.	TRGJ1	12	-1	-1	19
34	1.9956916539001099E-4	TGTGCTGCGTGGGATCTTGATTATAAGAAACTCTTT	CAAWDLDYKKLF	TRGV10	.	TRGJ1	14	-1	-1	19
34	1.9956916539001099E-4	TGTGCTGCGTGGGATGGGGTTTGGATCAAGACGTTT	CAAWDGVWIKTF	TRGV10	.	TRGJP2	14	-1	-1	20
34	1.9956916539001099E-4	TGTGCCTTGTGGGAGGTGTCTTATAAGAAACTCTTT	CALWEVSYKKLF	TRGV9	.	TRGJ1	17	-1	-1	20
34	1.9956916539001099E-4	TGTGCCTTGTGGGAGGTGTATTATAAGAAACTCTTT	CALWEVYYKKLF	TRGV9	.	TRGJ1	17	-1	-1	18
34	1.9956916539001099E-4	TGTGCCTTGTGGGAACTTATTAAGGAGAAACTCTTT	CALWELIKEKLF	TRGV9	.	TRGJ1	13	-1	-1	12
34	1.9956916539001099E-4	TGTGCCTTGTGGGAAAATTATTATAAGAAACTCTTT	CALWENYYKKLF	TRGV9	.	TRGJ1	13	-1	-1	15
34	1.9956916539001099E-4	TGTGCTGCGTGGGGCCGTAATAAGAAACTCTTT	CAAWGRNKKLF	TRGV10	.	TRGJ1	12	-1	-1	19
34	1.9956916539001099E-4	TGTGCTGCGTGGGACCCTTATAAGAAACTCTTT	CAAWDPYKKLF	TRGV10	.	TRGJ1	13	-1	-1	17
34	1.9956916539001099E-4	TGTGCCACCTGGGACAGGCCGAAGAAACTCTTT	CATWDRPKKLF	TRGV3	.	TRGJ2	19	-1	-1	21
34	1.9956916539001099E-4	TGTGCTGCGTGGGATAGGGGGAAACTCTTT	CAAWDRGKLF	TRGV10	.	TRGJ1	14	-1	-1	20
34	1.9956916539001099E-4	TGTGCCATCGGGCGACTCTTT	CAIGRLF	TRGV5	.	TRGJ1	6	-1	-1	14
34	1.9956916539001099E-4	TGTGCCACCTGGGAAAATAAGAAACTCTTT	CATWENKKLF	TRGV4	.	TRGJ1	13	-1	-1	16
34	1.9956916539001099E-4	TGTGCTGCGTCCGGGAGGGGGAAACTCTTT	CAASGRGKLF	TRGV10	.	TRGJ2	9	-1	-1	20
34	1.9956916539001099E-4	TGTGCCACCTGGGATGGGGAGAAACTCTTT	CATWDGEKLF	TRGV4	.	TRGJ1	17	-1	-1	19
34	1.9956916539001099E-4	TGTGCTGCGTGGGATTCCGAACTCTTT	CAAWDSELF	TRGV10	.	TRGJ2	18	-1	-1	19
34	1.9956916539001099E-4	TGTGCTGCGCGGAGTTGGTTCAAGATATTT	CAARSWFKIF	TRGV10	.	TRGJP1	11	-1	-1	13
33	1.9369948405501065E-4	TGTGCTGCGTGGGATTATATAGGCCGAATCGGATATAAGAAACTCTTT	CAAWDYIGRIGYKKLF	TRGV10	.	TRGJ1	16	-1	-1	33
33	1.9369948405501065E-4	TGTGCTGCGTGGCGGTCGAGGTGTGTTTATTATAAGAAACTCTTT	CAAWRSRCVYYKKLF	TRGV10	.	TRGJ1	11	-1	-1	26
33	1.9369948405501065E-4	TGTGCTGCGTGGGATAGAAGGAGCACTGGTTGGTTCAAGATATTT	CAAWDRRSTGWFKIF	TRGV10	.	TRGJP1	14	-1	-1	23
33	1.9369948405501065E-4	TGTGCTGCGTGGGAGGAGGATACAGGTTATAAGAAACTCTTT	CAAWEEDTGYKKLF	TRGV10	.	TRGJ1	13	-1	-1	26
33	1.9369948405501065E-4	TGTGCCTTGTGGGAGGTCCCGGCGAAAAGGATCAAGACGTTT	CALWEVPAKRIKTF	TRGV9	.	TRGJP2	16	-1	-1	28
33	1.9369948405501065E-4	TGTGCCTTGTGGGAGGTGCAGTATTATTATAAGAAACTCTTT	CALWEVQYYYKKLF	TRGV9	.	TRGJ1	19	-1	-1	22
33	1.9369948405501065E-4	TGTGCCTTGTGGGAGGTGGGTAATTATTATAAGAAACTCTTT	CALWEVGNYYKKLF	TRGV9	.	TRGJ2	17	-1	-1	21
33	1.9369948405501065E-4	TGTGCCTTGTGGGAGGTGGGGAATTATTATAAGAAACTCTTT	CALWEVGNYYKKLF	TRGV9	.	TRGJ1	17	-1	-1	20
33	1.9369948405501065E-4	TGTGCCTTGTGGGAGGGCTTGAATTATTATAAGAAACTCTTT	CALWEGLNYYKKLF	TRGV9	.	TRGJ1	15	-1	-1	20
33	1.9369948405501065E-4	TGTGCTGCGTGGGATTTCGATTATTATAAGAAACTCTTT	CAAWDFDYYKKLF	TRGV10	.	TRGJ1	18	-1	-1	15
33	1.9369948405501065E-4	TGTGCTGCGTGGGATTATGGTGACTATAAGAAACTCTTT	CAAWDYGDYKKLF	TRGV10	.	TRGJ1	16	-1	-1	24
33	1.9369948405501065E-4	TGTGCTGCGTGGGATTATAGCCGTTGGTTCAAGATATTT	CAAWDYSRWFKIF	TRGV10	.	TRGJP1	16	-1	-1	22
33	1.9369948405501065E-4	TGTGCCTTGTGGGAGGCCTCTTATTATAAGAAACTCTTT	CALWEASYYKKLF	TRGV9	.	TRGJ1	15	-1	-1	20
33	1.9369948405501065E-4	TGTGCCTTGTGGGAGGAGAATTATTATAAGAAACTCTTT	CALWEENYYKKLF	TRGV9	.	TRGJ1	15	-1	-1	17
33	1.9369948405501065E-4	TGTGCTGCGTGCCCCACCCATAGTAAGAAACTCTTT	CAACPTHSKKLF	TRGV10	.	TRGJ1	10	-1	-1	23
33	1.9369948405501065E-4	TGTGCTGCGTGGGTGGGTTATTATAAGAAACTCTTT	CAAWVGYYKKLF	TRGV10	.	TRGJ1	12	-1	-1	17
33	1.9369948405501065E-4	TGTGCTGCGTGGGATCACGTAGATAAGAAACTCTTT	CAAWDHVDKKLF	TRGV10	.	TRGJ1	20	-1	-1	22
33	1.9369948405501065E-4	TGTGCTGCGTGGGATGGTAGCTATAAGAAACTCTTT	CAAWDGSYKKLF	TRGV10	.	TRGJ1	14	-1	-1	21
33	1.9369948405501065E-4	TGTGCTGCGTGGAACAACTATTATAAGAAACTCTTT	CAAWNNYYKKLF	TRGV10	.	TRGJ1	11	-1	-1	15
33	1.9369948405501065E-4	TGTGCCTTGTGGGACGGGTATTATAAGAAACTCTTT	CALWDGYYKKLF	TRGV9	.	TRGJ1	13	-1	-1	18
33	1.9369948405501065E-4	TGTGCCTTAAAGGGGGCGTGGGTAGAGAAACTCTTT	CALKGAWVEKLF	TRGV9	.	TRGJ1	7	-1	-1	25
33	1.9369948405501065E-4	TGTGCTGCGTGGGATTGGTATAAGAAACTCTTT	CAAWDWYKKLF	TRGV10	.	TRGJ2	15	-1	-1	18
33	1.9369948405501065E-4	TGTGCTGCGTGGGATTATGAGGGGGGACTCTTT	CAAWDYEGGLF	TRGV10	.	TRGJ1	16	-1	-1	26
33	1.9369948405501065E-4	TGTGCTGCGTGGGACCAGGGGGTCAAGATATTT	CAAWDQGVKIF	TRGV10	.	TRGJP1	13	-1	-1	19
33	1.9369948405501065E-4	TGTGCCTTGTGGGATAGCTATAAGAAACTCTTT	CALWDSYKKLF	TRGV9	.	TRGJ1	13	-1	-1	18
33	1.9369948405501065E-4	TGTGCCACCTGGGACGATTATAAGAAACTCTTT	CATWDDYKKLF	TRGV5	.	TRGJ2	14	-1	-1	16
33	1.9369948405501065E-4	TGTGCCACCTGGGCCTATAAGAAACTCTTT	CATWAYKKLF	TRGV8	.	TRGJ1	12	-1	-1	15
33	1.9369948405501065E-4	TGTGCTGCACCAAGGGAACTCTTT	CAAPRELF	TRGV10	.	TRGJ1	7	-1	-1	16
33	1.9369948405501065E-4	TGTGCTGCGCGGTATTATAAGAAACTCTTT	CAARYYKKLF	TRGV10	.	TRGJ1	16	-1	-1	12
33	1.9369948405501065E-4	TGTGCTGCGTGGGAGAAGGGGAAGCTCTTT	CAAWEKGKLF	TRGV10	.	TRGJ1	13	-1	-1	20
32	1.8782980272001034E-4	TGTGCTGCGTGGGATTTCCCCCTATATAGTAGTGATTGGATCAAGACGTTT	CAAWDFPLYSSDWIKTF	TRGV10	.	TRGJP2	15	-1	-1	21
32	1.8782980272001034E-4	TGTGCCTTGTGGGAGGCGCGAACGGCGAAATTGGATAAGAAACTCTTT	CALWEARTAKLDKKLF	TRGV9	.	TRGJ1	18	-1	-1	34
32	1.8782980272001034E-4	TGTGCTGCGTGGGACCTCCCGAATTATTATAAGAAACTCTTT	CAAWDLPNYYKKLF	TRGV10	.	TRGJ1	13	-1	-1	19
32	1.8782980272001034E-4	TGTGCCTTGTGGGAGGTGCAAGTTTATTATAAGAAACTCTTT	CALWEVQVYYKKLF	TRGV9	.	TRGJ1	19	-1	-1	23
32	1.8782980272001034E-4	TGTGCCTTGTGGGAGGTGACCACTGGTTGGTTCAAGATATTT	CALWEVTTGWFKIF	TRGV9	.	TRGJP1	20	-1	-1	18
32	1.8782980272001034E-4	TGTGCCTTGTGGGAAAATTTGAATTATTATAAGAAACTCTTT	CALWENLNYYKKLF	TRGV9	.	TRGJ1	13	-1	-1	15
32	1.8782980272001034E-4	TGTGCTGCGTGGGATTTTTGTTATTATAAGAAACTCTTT	CAAWDFCYYKKLF	TRGV10	.	TRGJ1	15	-1	-1	20
32	1.8782980272001034E-4	TGTGCTGCGTGGGATTGTACTGGTTGGTTCAAGATATTT	CAAWDCTGWFKIF	TRGV10	.	TRGJP1	15	-1	-1	18
32	1.8782980272001034E-4	TGTGCTGCGTGGGATTACCTCGCCCATAAGAAACTCTTT	CAAWDYLAHKKLF	TRGV10	.	TRGJ1	17	-1	-1	25
32	1.8782980272001034E-4	TGTGCCTTGTGGGAGGTCGGATATTATAAGAAACTCTTT	CALWEVGYYKKLF	TRGV9	.	TRGJ1	16	-1	-1	21
32	1.8782980272001034E-4	TGTGCCTTGTGGGAGGTCACTTATTATAAGAAACTCTTT	CALWEVTYYKKLF	TRGV9	.	TRGJ2	19	-1	-1	20
32	1.8782980272001034E-4	TGTGCCTTGTGGGAGGTGCGTTATTATAAGAAACTCTTT	CALWEVRYYKKLF	TRGV9	.	TRGJ1	18	-1	-1	20
32	1.8782980272001034E-4	TGTGCCTTGTGGGAGACTGTGGATTATAAGAAACTCTTT	CALWETVDYKKLF	TRGV9	.	TRGJ1	14	-1	-1	22
32	1.8782980272001034E-4	TGTGCCCCGCGTGGGGGCGGGGATTATAAGAAACTCTTT	CAPRGGGDYKKLF	TRGV9	.	TRGJ1	5	-1	-1	22
32	1.8782980272001034E-4	TGTGCCACCTGGGACAGGCGGGGTTATAAGAAACTCTTT	CATWDRRGYKKLF	TRGV5	.	TRGJ1	18	-1	-1	23
32	1.8782980272001034E-4	TGTGCTGCTGTGCTAACTGGTTGGTTCAAGATATTT	CAAVLTGWFKIF	TRGV10	.	TRGJP1	11	-1	-1	15
32	1.8782980272001034E-4	TGTGCTGCGTGCCTCACTGGTTGGTTCAAGATATTT	CAACLTGWFKIF	TRGV10	.	TRGJP1	10	-1	-1	14
32	1.8782980272001034E-4	TGTGCTGCGTGGTATCATTATTATAAGAAACTCTTT	CAAWYHYYKKLF	TRGV10	.	TRGJ1	14	-1	-1	16
32	1.8782980272001034E-4	TGTGCTGCGTGGGGGGGTTATTATAAGAAACTCTTT	CAAWGGYYKKLF	TRGV10	.	TRGJ1	12	-1	-1	17
32	1.8782980272001034E-4	TGTGCTGCGTGGGATTCTTGTTATAAGAAACTCTTT	CAAWDSCYKKLF	TRGV10	.	TRGJ1	15	-1	-1	17
32	1.8782980272001034E-4	TGTGCTGCGTGGGATCCTTATTATAAGAAACTCTTT	CAAWDPYYKKLF	TRGV10	.	TRGJ1	14	-1	-1	17
32	1.8782980272001034E-4	TGTGCTGCGTGGGACTCTGGTTGGTTCAAGATATTT	CAAWDSGWFKIF	TRGV10	.	TRGJP1	13	-1	-1	16
32	1.8782980272001034E-4	TGTGCTGCGTGGACCTCAGATTATAAGAAACTCTTT	CAAWTSDYKKLF	TRGV10	.	TRGJ1	11	-1	-1	19
32	1.8782980272001034E-4	TGTGCCTTGTGGGAGGGCGACTGGTTCAAGATATTT	CALWEGDWFKIF	TRGV9	.	TRGJP1	15	-1	-1	21
32	1.8782980272001034E-4	TGTGCCACCTGGGACAGGCGTTATAAGAAACTCTTT	CATWDRRYKKLF	TRGV3	.	TRGJ1	18	-1	-1	20
32	1.8782980272001034E-4	TGTGCCACCTGGGACAATTATTATAAGAAACTCTTT	CATWDNYYKKLF	TRGV4	.	TRGJ2	13	-1	-1	15
32	1.8782980272001034E-4	TGTACTGCGTGGAGGGCTGGTTGGTTCAAGATATTT	CTAWRAGWFKIF	TRGV10	.	TRGJP1	11	-1	-1	16
32	1.8782980272001034E-4	TGTGCTGCGTTCGGAGATTATAAGAAACTCTTT	CAAFGDYKKLF	TRGV10	.	TRGJ2	9	-1	-1	16
32	1.8782980272001034E-4	TGTGCTGCGTGGTGTTATTATAAGAAACTCTTT	CAAWCYYKKLF	TRGV10	.	TRGJ1	11	-1	-1	14
32	1.8782980272001034E-4	TGTGCTGCGTGGGACCCAGATAAGAAACTCTTT	CAAWDPDKKLF	TRGV10	.	TRGJ1	13	-1	-1	19
32	1.8782980272001034E-4	TGTGCCTTGTGGGAGTCTTATAAGAAACTCTTT	CALWESYKKLF	TRGV9	.	TRGJ1	14	-1	-1	17
32	1.8782980272001034E-4	TGTGCCACCTGGGACGGGCGGGTGAAACTCTTT	CATWDGRVKLF	TRGV2	.	TRGJ1	18	-1	-1	23
32	1.8782980272001034E-4	TGTGCCACCTGGGAATATTATAAGAAACTCTTT	CATWEYYKKLF	TRGV8	.	TRGJ1	13	-1	-1	12
32	1.8782980272001034E-4	TGTGCTGCGTGGGATAAGGAGAAACTCTTT	CAAWDKEKLF	TRGV10	.	TRGJ1	14	-1	-1	19
32	1.8782980272001034E-4	TGTGCTGCGTCTCCCAAGAAACTCTTT	CAASPKKLF	TRGV10	.	TRGJ1	9	-1	-1	15
32	1.8782980272001034E-4	TGTGCCACCTATTATAAGAAACTCTTT	CATYYKKLF	TRGV2	.	TRGJ1	9	-1	-1	9
32	1.8782980272001034E-4	TGTGCTGCGGGAGGGTATTATAAGAAACTCTTT	CAAGGYYKKLF	TRGV10	.	TRGJ1	8	-1	-1	15
31	1.8196012138501E-4	TGTGCTGCGTGGGAGACCGGCCCAGATCGTTATTATAAGAAACTCTTT	CAAWETGPDRYYKKLF	TRGV10	.	TRGJ1	13	-1	-1	29
31	1.8196012138501E-4	TGTGCTGCGTGGGATTCCTCTGCCACTGGTTGGTTCAAGATATTT	CAAWDSSATGWFKIF	TRGV10	.	TRGJP1	15	-1	-1	22
31	1.8196012138501E-4	TGTGCTGCGTGGGATTATCTTACCCCGGGTTGGTTCAAGATATTT	CAAWDYLTPGWFKIF	TRGV10	.	TRGJP1	16	-1	-1	20
31	1.8196012138501E-4	TGTGCCACCTGGGATGGGCCGGGGATTTATTATAAGAAACTCTTT	CATWDGPGIYYKKLF	TRGV4	.	TRGJ1	19	-1	-1	23
31	1.8196012138501E-4	TGTGCCTTGTGGGGTATGCCAAATTATTATAAGAAACTCTTT	CALWGMPNYYKKLF	TRGV9	.	TRGJ1	12	-1	-1	21
31	1.8196012138501E-4	TGTGCCACCTGGGACAGAAGTAGTGATTGGATCAAGACGTTT	CATWDRSSDWIKTF	TRGV2	.	TRGJP2	14	-1	-1	18
31	1.8196012138501E-4	TGTGCTGCGTGGGACTACTTGTATTATAAGAAACTCTTT	CAAWDYLYYKKLF	TRGV10	.	TRGJ1	17	-1	-1	21
31	1.8196012138501E-4	TGTGCCTTGTTCGACCTCCCATATTATAAGAAACTCTTT	CALFDLPYYKKLF	TRGV9	.	TRGJ1	9	-1	-1	21
31	1.8196012138501E-4	TGTGCCTTGTGGGTTGTCACTGGTTGGTTCAAGATATTT	CALWVVTGWFKIF	TRGV9	.	TRGJP1	12	-1	-1	17
31	1.8196012138501E-4	TGTGCCTTGTGGGGGGGGAATTATTATAAGAAACTCTTT	CALWGGNYYKKLF	TRGV9	.	TRGJ1	15	-1	-1	17
31	1.8196012138501E-4	TGTGCCTTGTGGGATGCAAATTATTATAAGAAACTCTTT	CALWDANYYKKLF	TRGV9	.	TRGJ1	13	-1	-1	18
31	1.8196012138501E-4	TGTGCCTTGTGGGAGGGGTATTATTATAAGAAACTCTTT	CALWEGYYYKKLF	TRGV9	.	TRGJ1	15	-1	-1	19
31	1.8196012138501E-4	TGTGCCACCTGGGACAGGCCGGGGTATAAGAAACTCTTT	CATWDRPGYKKLF	TRGV5	.	TRGJ1	19	-1	-1	24
31	1.8196012138501E-4	TGTGCTGCGTGCGAAAGTTATTATAAGAAACTCTTT	CAACESYYKKLF	TRGV10	.	TRGJ1	13	-1	-1	17
31	1.8196012138501E-4	TGTGCTGCGTGGGTCAATTATTATAAGAAACTCTTT	CAAWVNYYKKLF	TRGV10	.	TRGJ1	12	-1	-1	15
31	1.8196012138501E-4	TGTGCTGCGTGGGTACATTATTATAAGAAACTCTTT	CAAWVHYYKKLF	TRGV10	.	TRGJ1	12	-1	-1	16
31	1.8196012138501E-4	TGTGCTGCGTGGGATTCAGATTATAAGAAACTCTTT	CAAWDSDYKKLF	TRGV10	.	TRGJ1	15	-1	-1	19
31	1.8196012138501E-4	TGTGCTGCGTGGGATTACGGTGGTAAGAAACTCTTT	CAAWDYGGKKLF	TRGV10	.	TRGJ1	18	-1	-1	23
31	1.8196012138501E-4	TGTGCTGCGTGGGATCATGGAGTGGAGAAACTCTTT	CAAWDHGVEKLF	TRGV10	.	TRGJ1	14	-1	-1	25
31	1.8196012138501E-4	TGTGCCTTGTGGGACTTGCGGTATAAGAAACTCTTT	CALWDLRYKKLF	TRGV9	.	TRGJ1	13	-1	-1	21
31	1.8196012138501E-4	TGTGCCTTGTGGGAGGTGCCTTATAAGAAACTCTTT	CALWEVPYKKLF	TRGV9	.	TRGJ1	18	-1	-1	20
31	1.8196012138501E-4	TGTGCCTTGTGGGAGGGCTCCATTAAGAAACTCTTT	CALWEGSIKKLF	TRGV9	.	TRGJ1	15	-1	-1	23
31	1.8196012138501E-4	TGTGCCTTGTGGGAAACCAATAATAAGAAACTCTTT	CALWETNNKKLF	TRGV9	.	TRGJ1	13	-1	-1	19
31	1.8196012138501E-4	TGTGCTGGGGGTACTGGTTGGTTCAAGATATTT	CAGGTGWFKIF	TRGV10	.	TRGJP1	6	-1	-1	12
31	1.8196012138501E-4	TGTGCCCAGCACTATTATTATAAGAAACTCTTT	CAQHYYYKKLF	TRGV9	.	TRGJ1	5	-1	-1	13
31	1.8196012138501E-4	TGTGCCACCTGGCCCAATTATAAGAAACTCTTT	CATWPNYKKLF	TRGV3	.	TRGJ1	11	-1	-1	16
31	1.8196012138501E-4	TGTGCCACCTGGGACGGGTATAAGAAACTCTTT	CATWDGYKKLF	TRGV2	.	TRGJ1	17	-1	-1	18
31	1.8196012138501E-4	TGTGCCACCTGGGACAGGCCTAAGAAACTCTTT	CATWDRPKKLF	TRGV3	.	TRGJ1	20	-1	-1	20
31	1.8196012138501E-4	TGTGCCACAGGTTGGTTCAAGATATTT	CATGWFKIF	TRGV4	.	TRGJP1	7	-1	-1	4
31	1.8196012138501E-4	TGTGGGGAACTCTTT	CGELF	TRGV10	.	TRGJ1	3	-1	-1	7
31	1.8196012138501E-4	TGTGCCTTGTGTCCCTATTATAAGAAACTCTTT	CALCPYYKKLF	TRGV9	.	TRGJ1	10	-1	-1	15
31	1.8196012138501E-4	TGTGCCTTGGGGGTTTATTATAAGAAACTCTTT	CALGVYYKKLF	TRGV9	.	TRGJ2	12	-1	-1	14
31	1.8196012138501E-4	TCTATAAGGTGGAATTATAAGAAACTCTTT	SIRWNYKKLF	TRGV10	.	TRGJ1	0	-1	-1	13
31	1.8196012138501E-4	TGTGCTGCGTGGGAAATTAAGAAACTCTTT	CAAWEIKKLF	TRGV10	.	TRGJ1	13	-1	-1	17
31	1.8196012138501E-4	TGTGCCCAAGGTGGGAAGAAACTCTTT	CAQGGKKLF	TRGV10	.	TRGJ1	4	-1	-1	15
31	1.8196012138501E-4	TGTGCTGATCCCAATATCAAGATATTT	CADPNIKIF	TRGV10	.	TRGJP1	6	-1	-1	16
31	1.8196012138501E-4	TGTGCTGCGTATTATAGTTGGTTCAAGATATTT	CAAYYSWFKIF	TRGV10	.	TRGJP1	9	-1	-1	16
31	1.8196012138501E-4	TGTGCTGCGTGGGAGGCCGGGAAACTCTTT	CAAWEAGKLF	TRGV10	.	TRGJ1	13	-1	-1	20
30	1.7609044005000967E-4	TGTGCCTTGTGGGAGGTGCAGAGGGCCACTGGTTGGTTCAAGATATTT	CALWEVQRATGWFKIF	TRGV9	.	TRGJP1	19	-1	-1	25
30	1.7609044005000967E-4	TGTGCTGCGTGGGTCCAAAACGAGGGTTATTATAAGAAACTCTTT	CAAWVQNEGYYKKLF	TRGV10	.	TRGJ1	12	-1	-1	26
30	1.7609044005000967E-4	TGTGCTGCGTGGGATTACGAGGGGAATTATTATAAGAAACTCTTT	CAAWDYEGNYYKKLF	TRGV10	.	TRGJ1	18	-1	-1	23
30	1.7609044005000967E-4	TGTGCCTTGTGGGACCGCACCTTTTATTATAAGAAACTCTTT	CALWDRTFYYKKLF	TRGV9	.	TRGJ1	13	-1	-1	23
30	1.7609044005000967E-4	TGTGCTGCGTGGGATCGCCCTTATTATAAGAAACTCTTT	CAAWDRPYYKKLF	TRGV10	.	TRGJ1	14	-1	-1	20
30	1.7609044005000967E-4	TGTGCCACCTGGGATGGGCGTGGTTATAAGAAACTCTTT	CATWDGRGYKKLF	TRGV4	.	TRGJ1	18	-1	-1	23
30	1.7609044005000967E-4	TGTGCCACCTGGGACGGGCCTTATTATAAGAAACTCTTT	CATWDGPYYKKLF	TRGV2	.	TRGJ1	19	-1	-1	20
30	1.7609044005000967E-4	TGTGCTGCGTGTTCGAATTATTATAAGAAACTCTTT	CAACSNYYKKLF	TRGV10	.	TRGJ1	10	-1	-1	11
30	1.7609044005000967E-4	TGTGCTGCGTGGGGTGTACATCTTAAGAAACTCTTT	CAAWGVHLKKLF	TRGV10	.	TRGJ2	12	-1	-1	23
30	1.7609044005000967E-4	TGTGCTGCGTGGGATTTCTATTATAAGAAACTCTTT	CAAWDFYYKKLF	TRGV10	.	TRGJ1	15	-1	-1	18
30	1.7609044005000967E-4	TGTGCTGCGTGGGATTCTTATTATAAGAAACTCTTT	CAAWDSYYKKLF	TRGV10	.	TRGJ1	15	-1	-1	17
30	1.7609044005000967E-4	TGTGCTGCGTGGGATTCAGTTTGGTTCAAGATATTT	CAAWDSVWFKIF	TRGV10	.	TRGJP1	15	-1	-1	20
30	1.7609044005000967E-4	TGTGCTGCGTGGGACAACGCGCTTAAGAAACTCTTT	CAAWDNALKKLF	TRGV10	.	TRGJ1	13	-1	-1	23
30	1.7609044005000967E-4	TGTGCCTTGTGGGGCGTATATTATAAGAAACTCTTT	CALWGVYYKKLF	TRGV9	.	TRGJ1	12	-1	-1	18
30	1.7609044005000967E-4	TGTGCCTTGATGGCCATTTATTATAAGAAACTCTTT	CALMAIYYKKLF	TRGV9	.	TRGJ1	12	-1	-1	17
30	1.7609044005000967E-4	TGTGCTGCGTGGGATTTACAGAAACTCTTT	CAAWDLQKLF	TRGV10	.	TRGJ1	15	-1	-1	13
30	1.7609044005000967E-4	TGTGCTGCGTGGGATTACAATAAGAAACTCTTT	CAAWDYNKKLF	TRGV10	.	TRGJ1	17	-1	-1	13
30	1.7609044005000967E-4	TGTGCCACCTGGGACGATAAGAAACTCTTT	CATWDDKKLF	TRGV5	.	TRGJ1	14	-1	-1	16
30	1.7609044005000967E-4	TGTGCTGCGTATGGGAAACTCTTT	CAAYGKLF	TRGV10	.	TRGJ2	9	-1	-1	14
30	1.7609044005000967E-4	TGTGCTGCGTGGGATTCATATAAGAAACTCTTT	CAAWDSYKKLF	TRGV10	.	TRGJ1	15	-1	-1	18
30	1.7609044005000967E-4	TGTGCCACCTGGGGAAAGAAACTCTTT	CATWGKKLF	TRGV2	.	TRGJ1	12	-1	-1	15
30	1.7609044005000967E-4	TGTGCTGCGGGGGGGAATTATTATAAGAAACTCTTT	CAAGGNYYKKLF	TRGV10	.	TRGJ1	12	-1	-1	14
30	1.7609044005000967E-4	TGTGCTGCGTTCGGGGGGGATAAGAAACTCTTT	CAAFGGDKKLF	TRGV10	.	TRGJ1	9	-1	-1	19
30	1.7609044005000967E-4	TGTGCCACCTGGGACAGGCGAGGGAAACTCTTT	CATWDRRGKLF	TRGV3	.	TRGJ1	18	-1	-1	23
29	1.7022075871500936E-4	TGTGCCTTGTGGGACCCTGTTCCTGATTGGGGTGGGGACCCTTCCGGGTATAAGAAACTCTTT	CALWDPVPDWGGDPSGYKKLF	TRGV9	.	TRGJ1	13	-1	-1	48
29	1.7022075871500936E-4	TGTGCTGCGGGTCTCGGGGTGGGTGCCTCTCAGGATTATAAGAAACTCTTT	CAAGLGVGASQDYKKLF	TRGV10	.	TRGJ1	8	-1	-1	34
29	1.7022075871500936E-4	TGTGCTGCGTGGGATTATGTGAGGCTAGGGTATTATAAGAAACTCTTT	CAAWDYVRLGYYKKLF	TRGV10	.	TRGJ1	19	-1	-1	30
29	1.7022075871500936E-4	TGTGCTGCGTGGGGGGGATGCGGCACTGGTTGGTTCAAGATATTT	CAAWGGCGTGWFKIF	TRGV10	.	TRGJP1	12	-1	-1	23
29	1.7022075871500936E-4	TGTGCTGCGTGGGATTTGTTAGGGACTGGTTGGTTCAAGATATTT	CAAWDLLGTGWFKIF	TRGV10	.	TRGJP1	15	-1	-1	24
29	1.7022075871500936E-4	TGTGCTGCGTGGGATTCCACCCGAGCGCATTATAAGAAACTCTTT	CAAWDSTRAHYKKLF	TRGV10	.	TRGJ1	15	-1	-1	28
29	1.7022075871500936E-4	TGTGCTGCGTGGGATTCGCGTACCACTGGTTGGTTCAAGATATTT	CAAWDSRTTGWFKIF	TRGV10	.	TRGJP1	15	-1	-1	20
29	1.7022075871500936E-4	TGTGCTGCGTGGGTTAATACCACTGGTTGGTTCAAGATATTT	CAAWVNTTGWFKIF	TRGV10	.	TRGJP1	15	-1	-1	16
29	1.7022075871500936E-4	TGTGCTGCGTGGGATTTTCCCACTGGTTGGTTCAAGATATTT	CAAWDFPTGWFKIF	TRGV10	.	TRGJP1	15	-1	-1	19
29	1.7022075871500936E-4	TGTGCTGCGTGGGATTATACCCCTTATTATAAGAAACTCTTT	CAAWDYTPYYKKLF	TRGV10	.	TRGJ1	16	-1	-1	23
29	1.7022075871500936E-4	TGTGCTGCGTGGGACCCCCTGAATTATTATAAGAAACTCTTT	CAAWDPLNYYKKLF	TRGV10	.	TRGJ1	13	-1	-1	20
29	1.7022075871500936E-4	TGTGCTGCGTGGGAGCACTTCCCTTATTATAAGAAACTCTTT	CAAWEHFPYYKKLF	TRGV10	.	TRGJ1	13	-1	-1	23
29	1.7022075871500936E-4	TGTGCTGCGTGGGAAGAGGGGAATTATTATAAGAAACTCTTT	CAAWEEGNYYKKLF	TRGV10	.	TRGJ1	13	-1	-1	20
29	1.7022075871500936E-4	TGTGCTGCGGACCCTCTCGGGGAGTATTATAAGAAACTCTTT	CAADPLGEYYKKLF	TRGV10	.	TRGJ1	8	-1	-1	24
29	1.7022075871500936E-4	TGTGCCTTGTGGGAGGTGCGTTTTGGTTGGTTCAAGATATTT	CALWEVRFGWFKIF	TRGV9	.	TRGJP1	18	-1	-1	23
29	1.7022075871500936E-4	TGTGCCTTGTGGGAGGAGAGATGTTATTATAAGAAACTCTTT	CALWEERCYYKKLF	TRGV9	.	TRGJ1	15	-1	-1	23
29	1.7022075871500936E-4	TGTGCCTTGTGGGAGGAAAGGAATTATTATAAGAAACTCTTT	CALWEERNYYKKLF	TRGV9	.	TRGJ1	15	-1	-1	20
29	1.7022075871500936E-4	TGTGCCACCTGGGACGGTCTGCGAGATTGGATCAAGACGTTT	CATWDGLRDWIKTF	TRGV2	.	TRGJP2	16	-1	-1	24
29	1.7022075871500936E-4	TGTGCTGCGTGGGTCCCCCCCGGTTGGTTCAAGATATTT	CAAWVPPGWFKIF	TRGV10	.	TRGJP1	12	-1	-1	21
29	1.7022075871500936E-4	TGTGCTGCGTGGGATTTAAAGTATTATAAGAAACTCTTT	CAAWDLKYYKKLF	TRGV10	.	TRGJ1	15	-1	-1	18
29	1.7022075871500936E-4	TGTGCTGCGTGGGATAGGAATTATTATAAGAAACTCTTT	CAAWDRNYYKKLF	TRGV10	.	TRGJ2	14	-1	-1	17
29	1.7022075871500936E-4	TGTGCTGCGTGGGAGCCCGATTATTATAAGAAACTCTTT	CAAWEPDYYKKLF	TRGV10	.	TRGJ1	13	-1	-1	19
29	1.7022075871500936E-4	TGTGCCTTGTGGGATGCGAATTATTATAAGAAACTCTTT	CALWDANYYKKLF	TRGV9	.	TRGJ1	13	-1	-1	13
29	1.7022075871500936E-4	TGTGCCTTGTGGGAGCTAGCTTATTATAAGAAACTCTTT	CALWELAYYKKLF	TRGV9	.	TRGJ1	14	-1	-1	20
29	1.7022075871500936E-4	TGTGCCTTGTGGGAGGTGCATTATTATAAGAAACTCTTT	CALWEVHYYKKLF	TRGV9	.	TRGJ1	19	-1	-1	19
29	1.7022075871500936E-4	TGTGCCTTGTGGGAGGTGCAATTTCTTGAGAAACTCTTT	CALWEVQFLEKLF	TRGV9	.	TRGJ1	19	-1	-1	28
29	1.7022075871500936E-4	TGTGCCTTGTGGGAGGTGCAAGGTTATAAGAAACTCTTT	CALWEVQGYKKLF	TRGV9	.	TRGJ1	19	-1	-1	23
29	1.7022075871500936E-4	TGTGCCTTGTGGGAGGATCCTTATTATAAGAAACTCTTT	CALWEDPYYKKLF	TRGV9	.	TRGJ1	15	-1	-1	20
29	1.7022075871500936E-4	TGTGCTGCGTGGGGCAGTTATTATAAGAAACTCTTT	CAAWGSYYKKLF	TRGV10	.	TRGJ1	12	-1	-1	17
29	1.7022075871500936E-4	TGTGCTGCGTGGGGAGCCTATTATAAGAAACTCTTT	CAAWGAYYKKLF	TRGV10	.	TRGJ1	12	-1	-1	18
29	1.7022075871500936E-4	TGTGCTGCGTGGGATTTATCCTATAAGAAACTCTTT	CAAWDLSYKKLF	TRGV10	.	TRGJ1	15	-1	-1	21
29	1.7022075871500936E-4	TGTGCTGCGTGGGATTCTTCTTATAAGAAACTCTTT	CAAWDSSYKKLF	TRGV10	.	TRGJ1	15	-1	-1	17
29	1.7022075871500936E-4	TGTGCTGCGTGGGACCCAACCCATAAGAAACTCTTT	CAAWDPTHKKLF	TRGV10	.	TRGJ1	13	-1	-1	22
29	1.7022075871500936E-4	TGTGCTGCGTGGGTTGATTATAAGAAACTCTTT	CAAWVDYKKLF	TRGV10	.	TRGJ1	12	-1	-1	16
29	1.7022075871500936E-4	TGTGCTGCGTGGGATTTCGAGTGGTCGATATTT	CAAWDFEWSIF	TRGV10	.	TRGJP1	18	-1	-1	26
29	1.7022075871500936E-4	TGTGCCACCTGGGACAGGAAGAAACTCTTT	CATWDRKKLF	TRGV3	.	TRGJ1	17	-1	-1	18
29	1.7022075871500936E-4	TGTGCTGCGGGCCGGAATTATTATAAGAAACTCTTT	CAAGRNYYKKLF	TRGV10	.	TRGJ1	8	-1	-1	14
29	1.7022075871500936E-4	TGTGCTGCGTGGGCCCATTATAAGAAACTCTTT	CAAWAHYKKLF	TRGV10	.	TRGJ1	12	-1	-1	16
29	1.7022075871500936E-4	TGTGCCTTGTGGGATTCTTATTATAAGAAACTCTTT	CALWDSYYKKLF	TRGV9	.	TRGJ1	13	-1	-1	17
29	1.7022075871500936E-4	TGTGCTGCGGGGAATTATAAGAAACTCTTT	CAAGNYKKLF	TRGV10	.	TRGJ1	16	-1	-1	13
29	1.7022075871500936E-4	TGTGCTGCCGCTAGGGAAAATTATAAGAAACTCTTT	CAAARENYKKLF	TRGV10	.	TRGJ1	7	-1	-1	19
29	1.7022075871500936E-4	TGTGCTGCGTGGGGGCCTGGTTGGTTCAAGATATTT	CAAWGPGWFKIF	TRGV10	.	TRGJP1	12	-1	-1	16
28	1.6435107738000903E-4	TGTGCCTTGTGGGAGTCCCCCCCATCGTGGGGGTATTATAAGAAACTCTTT	CALWESPPSWGYYKKLF	TRGV9	.	TRGJ1	14	-1	-1	33
28	1.6435107738000903E-4	TGTGCTGCGTGGGATTATAAGGGACGCGAGGATTATAAGAAACTCTTT	CAAWDYKGREDYKKLF	TRGV10	.	TRGJ1	16	-1	-1	31
28	1.6435107738000903E-4	TGTGCTGCGTGGGATCCGAATAATACCACTGGTTGGTTCAAGATATTT	CAAWDPNNTTGWFKIF	TRGV10	.	TRGJP1	14	-1	-1	22
28	1.6435107738000903E-4	TGTGCTGCGTGGAACACCCATGGAGGCACTGGTTGGTTCAAGATATTT	CAAWNTHGGTGWFKIF	TRGV10	.	TRGJP1	11	-1	-1	26
28	1.6435107738000903E-4	TGTGCCTTGTGGCCAACCCGGAGGGGCTTTTATTATAAGAAACTCTTT	CALWPTRRGFYYKKLF	TRGV9	.	TRGJ1	11	-1	-1	29
28	1.6435107738000903E-4	TGTGCCTTGTGGGAGGCGCTGATTGCCCACCCAAATAAGAAACTCTTT	CALWEALIAHPNKKLF	TRGV9	.	TRGJ1	18	-1	-1	34
28	1.6435107738000903E-4	TGTGCTGCGTGGGATTCCCCTATGCCAATTTATAAGAAACTCTTT	CAAWDSPMPIYKKLF	TRGV10	.	TRGJ1	15	-1	-1	29
28	1.6435107738000903E-4	TGTGCTGCGTGGGATTCCGGGGTACGGGCTTATAAGAAACTCTTT	CAAWDSGVRAYKKLF	TRGV10	.	TRGJ1	18	-1	-1	29
28	1.6435107738000903E-4	TGTGCTGCGTGGGATAATCAGCAGACTGGTTGGTTCAAGATATTT	CAAWDNQQTGWFKIF	TRGV10	.	TRGJP1	14	-1	-1	24
28	1.6435107738000903E-4	TGTGCTGCGTGGGATTATAGCCCTGGTTGGTTCAAGATATTT	CAAWDYSPGWFKIF	TRGV10	.	TRGJP1	16	-1	-1	8
28	1.6435107738000903E-4	TGTGCTGCGTGGGATGAGGCCACTGGTTGGTTCAAGATATTT	CAAWDEATGWFKIF	TRGV10	.	TRGJP1	14	-1	-1	19
28	1.6435107738000903E-4	TGTGCTGCGTGGGATATTGTCCCGAATTATAAGAAACTCTTT	CAAWDIVPNYKKLF	TRGV10	.	TRGJ1	14	-1	-1	25
28	1.6435107738000903E-4	TGTGCTGCGTGGGACTCTCCGAATTATTATAAGAAACTCTTT	CAAWDSPNYYKKLF	TRGV10	.	TRGJ1	13	-1	-1	19
28	1.6435107738000903E-4	TGTGCTGCGTGGGACACACTCACTGGTTGGTTCAAGATATTT	CAAWDTLTGWFKIF	TRGV10	.	TRGJP1	13	-1	-1	8
28	1.6435107738000903E-4	TGTGCTGCGTGGGAAAGGACCACTGGTTGGTTCAAGATATTT	CAAWERTTGWFKIF	TRGV10	.	TRGJP1	13	-1	-1	18
28	1.6435107738000903E-4	TGTGCCTTGTGGGAGGTGTCGAATTATTATAAGAAACTCTTT	CALWEVSNYYKKLF	TRGV9	.	TRGJ1	17	-1	-1	18
28	1.6435107738000903E-4	TGTGCCTTGTGGGAGGTGTACGGAAGTTATAAGAAACTCTTT	CALWEVYGSYKKLF	TRGV9	.	TRGJ1	20	-1	-1	26
28	1.6435107738000903E-4	TGTGCCTTGTGGACAAAGCCTCTTTATTATAAGAAACTCTTT	CALWTKPLYYKKLF	TRGV9	.	TRGJ1	11	-1	-1	23
28	1.6435107738000903E-4	TGTGCTGCGTGGGATTATACGGATTATAAGAAACTCTTT	CAAWDYTDYKKLF	TRGV10	.	TRGJ1	16	-1	-1	22
28	1.6435107738000903E-4	TGTGCTGCGTGGGATGGGTTGGAGGATAAGAAACTCTTT	CAAWDGLEDKKLF	TRGV10	.	TRGJ1	14	-1	-1	25
28	1.6435107738000903E-4	TGTGCCTTGTGGGAGTTCACTGGTTGGTTCAAGATATTT	CALWEFTGWFKIF	TRGV9	.	TRGJP1	14	-1	-1	17
28	1.6435107738000903E-4	TGTGCCTTGTGGGAGCCGCAATATTTTAAGAAACTCTTT	CALWEPQYFKKLF	TRGV9	.	TRGJ1	14	-1	-1	21
28	1.6435107738000903E-4	TGTGCCTTGTGGGAGGTAGATTATTATAAGAAACTCTTT	CALWEVDYYKKLF	TRGV9	.	TRGJ2	16	-1	-1	19
28	1.6435107738000903E-4	TGTGCCACCTGGGACCAGAATTATTATAAGAAACTCTTT	CATWDQNYYKKLF	TRGV8	.	TRGJ1	13	-1	-1	17
28	1.6435107738000903E-4	TGTGCCACCTGGGACGGGCCGGCGTATAAGAAACTCTTT	CATWDGPAYKKLF	TRGV2	.	TRGJ1	19	-1	-1	24
28	1.6435107738000903E-4	TGTGCCACCTGGGACGGGCCGGGTTATAAGAAACTCTTT	CATWDGPGYKKLF	TRGV2	.	TRGJ1	19	-1	-1	23
28	1.6435107738000903E-4	TGTGCCACCTGGGACGGGCGGTATTATAAGAAACTCTTT	CATWDGRYYKKLF	TRGV2	.	TRGJ1	18	-1	-1	21
28	1.6435107738000903E-4	TGTGCTGCGTGCACCACTGGTTGGTTCAAGATATTT	CAACTTGWFKIF	TRGV10	.	TRGJP1	10	-1	-1	12
28	1.6435107738000903E-4	TGTGCTGCGTGGGATTTTTATTATAAGAAACTCTTT	CAAWDFYYKKLF	TRGV10	.	TRGJ1	15	-1	-1	17
28	1.6435107738000903E-4	TGTGCTGCGTGGGATTTTGGTTATAAGAAACTCTTT	CAAWDFGYKKLF	TRGV10	.	TRGJ1	15	-1	-1	20
28	1.6435107738000903E-4	TGTGCTGCGTGGGACCACCTGAGGATGAAACTCTTT	CAAWDHLRMKLF	TRGV10	.	TRGJ1	13	-1	-1	26
28	1.6435107738000903E-4	TGTGCCTTGTGGTTGAATTATTATAAGAAACTCTTT	CALWLNYYKKLF	TRGV9	.	TRGJ1	11	-1	-1	14
28	1.6435107738000903E-4	TGTGCCACCTGGGATGGGGATTATAAGAAACTCTTT	CATWDGDYKKLF	TRGV4	.	TRGJ1	17	-1	-1	19
28	1.6435107738000903E-4	TGTGGTTGCTTAGCCAACGGTTGGTTCAAGATATTT	CGCLANGWFKIF	TRGV10	.	TRGJP1	3	-1	-1	18
28	1.6435107738000903E-4	TGTGGGTTGGGTTCCTATTATTATAAGAAACTCTTT	CGLGSYYYKKLF	TRGV10	.	TRGJ1	3	-1	-1	16
28	1.6435107738000903E-4	TGTGCTGCCCACCATTATAAGAAACTCTTT	CAAHHYKKLF	TRGV10	.	TRGJ1	7	-1	-1	13
28	1.6435107738000903E-4	TGTGCCCTTTATTATAAGAAACTCTTT	CALYYKKLF	TRGV9	.	TRGJ2	5	-1	-1	8
28	1.6435107738000903E-4	TGTGCCACCTGGGAACTCTTT	CATWELF	TRGV8	.	TRGJ1	13	-1	-1	13
28	1.6435107738000903E-4	TGTGCTGCGTGGGATTACCCATATAAGAAACTCTTT	CAAWDYPYKKLF	TRGV10	.	TRGJ1	17	-1	-1	21
28	1.6435107738000903E-4	TGTGCCTTGTGGGTGGATTATTATAAGAAACTCTTT	CALWVDYYKKLF	TRGV9	.	TRGJ1	15	-1	-1	16
28	1.6435107738000903E-4	TGTGCTGCGTGGGATTTTAAGAAACTCTTT	CAAWDFKKLF	TRGV10	.	TRGJ1	15	-1	-1	13
28	1.6435107738000903E-4	TGTGCTGCGTGGGATTTAGAGCTCTTT	CAAWDLELF	TRGV10	.	TRGJ1	15	-1	-1	21
28	1.6435107738000903E-4	TGTGCCCAGGTTTATAAGAAACTCTTT	CAQVYKKLF	TRGV9	.	TRGJ1	5	-1	-1	11
28	1.6435107738000903E-4	TGTGCTCACTATACCACTGGTTGGTTCAAGATATTT	CAHYTTGWFKIF	TRGV10	.	TRGJP1	5	-1	-1	9
28	1.6435107738000903E-4	TGTGCTGCGTGGGATTATGGAAAGAAACTCTTT	CAAWDYGKKLF	TRGV10	.	TRGJ1	16	-1	-1	21
28	1.6435107738000903E-4	TGTGCCACCTGGGTCTTAAAGAAACTCTTT	CATWVLKKLF	TRGV4	.	TRGJ1	12	-1	-1	15
28	1.6435107738000903E-4	TGTGCTGCGTGGGATTATAAACTCTTT	CAAWDYKLF	TRGV10	.	TRGJ1	16	-1	-1	18
28	1.6435107738000903E-4	TGTGCCTTGTGGGAGCCCTATTATAAGAAACTCTTT	CALWEPYYKKLF	TRGV9	.	TRGJ1	14	-1	-1	18
28	1.6435107738000903E-4	TGTGCTGCGTGGGACTTGTACAAGATATTT	CAAWDLYKIF	TRGV10	.	TRGJP1	13	-1	-1	17
28	1.6435107738000903E-4	TGTGCTGCGTGGGGGAATTATTATAAGAAACTCTTT	CAAWGNYYKKLF	TRGV10	.	TRGJ1	12	-1	-1	14
28	1.6435107738000903E-4	TGTGCCACCTGGGACCGAAAGAAACTCTTT	CATWDRKKLF	TRGV2	.	TRGJ1	14	-1	-1	18
28	1.6435107738000903E-4	TGTGCTGCGTGGAGATATACCACTGGTTGGTTCAAGATATTT	CAAWRYTTGWFKIF	TRGV10	.	TRGJP1	19	-1	-1	14
27	1.5848139604500872E-4	TGTGCCACCTGGGATACGGCTGGGGAGGGATATAGTAGTGATTGGATCAAGACGTTT	CATWDTAGEGYSSDWIKTF	TRGV8	.	TRGJP2	19	-1	-1	29
27	1.5848139604500872E-4	TGTGCTGCGTGGGATTATATTTGGGGTAGTGATTGGATCAAGACGTTT	CAAWDYIWGSDWIKTF	TRGV10	.	TRGJP2	16	-1	-1	25
27	1.5848139604500872E-4	TGTGCCTTGTGCCTATTCGCCCTTGGGGATTATTATAAGAAACTCTTT	CALCLFALGDYYKKLF	TRGV9	.	TRGJ1	10	-1	-1	28
27	1.5848139604500872E-4	TGTGCCTTGTGGGAGCCTGACCCGATTTATTATAAGAAACTCTTT	CALWEPDPIYYKKLF	TRGV9	.	TRGJ2	14	-1	-1	22
27	1.5848139604500872E-4	TGTGCTGCGTGGGTCGGTCGGACTGGTTGGTTCAAGATATTT	CAAWVGRTGWFKIF	TRGV10	.	TRGJP1	12	-1	-1	21
27	1.5848139604500872E-4	TGTGCTGCGTGGGATTATGCCACTGGTTGGTTCAAGATATTT	CAAWDYATGWFKIF	TRGV10	.	TRGJP1	16	-1	-1	8
27	1.5848139604500872E-4	TGTGCTGCGTGGGATGCTTACGGTTATTATAAGAAACTCTTT	CAAWDAYGYYKKLF	TRGV10	.	TRGJ1	14	-1	-1	23
27	1.5848139604500872E-4	TGTGCCTTGTGGGAGGGGACGAATTATTATAAGAAACTCTTT	CALWEGTNYYKKLF	TRGV9	.	TRGJ1	15	-1	-1	19
27	1.5848139604500872E-4	TGTGCCACCTGGGATAGTCGGAGGTATTATAAGAAACTCTTT	CATWDSRRYYKKLF	TRGV8	.	TRGJ1	16	-1	-1	24
27	1.5848139604500872E-4	TGTGCCACCTGGGATAATAATAGACAGGATAAGAAACTCTTT	CATWDNNRQDKKLF	TRGV8	.	TRGJ1	15	-1	-1	28
27	1.5848139604500872E-4	TGTGCTCCAGGATATACCACTGGTTGGTTCAAGATATTT	CAPGYTTGWFKIF	TRGV10	.	TRGJP1	5	-1	-1	11
27	1.5848139604500872E-4	TGTGCTGCCCTGTCCCGATCCTATTATAAGAAACTCTTT	CAALSRSYYKKLF	TRGV10	.	TRGJ2	7	-1	-1	21
27	1.5848139604500872E-4	TGTGCTGCGTGGGATTACCTTTATTATAAGAAACTCTTT	CAAWDYLYYKKLF	TRGV10	.	TRGJ1	17	-1	-1	20
27	1.5848139604500872E-4	TGTGCTGCGTGGGATCCGTTTTATTATAAGAAACTCTTT	CAAWDPFYYKKLF	TRGV10	.	TRGJ1	14	-1	-1	20
27	1.5848139604500872E-4	TGTGCTGCGTGGGACCTGAATTATTATAAGAAACTCTTT	CAAWDLNYYKKLF	TRGV10	.	TRGJ1	13	-1	-1	17
27	1.5848139604500872E-4	TGTGCTGCGTGGGAACCCCCTTGCGGGAAGAAACTCTTT	CAAWEPPCGKKLF	TRGV10	.	TRGJ1	13	-1	-1	27
27	1.5848139604500872E-4	TGTGCTGCGGGACCAGGAAGGTATTATAAGAAACTCTTT	CAAGPGRYYKKLF	TRGV10	.	TRGJ1	8	-1	-1	21
27	1.5848139604500872E-4	TGTGCCTTGTGGGAGTATCATTATTATAAGAAACTCTTT	CALWEYHYYKKLF	TRGV9	.	TRGJ1	14	-1	-1	19
27	1.5848139604500872E-4	TGTGCCTTGTGGGAGGTTCGATATTATAAGAAACTCTTT	CALWEVRYYKKLF	TRGV9	.	TRGJ1	16	-1	-1	16
27	1.5848139604500872E-4	TGTGCCTTGTGGGAGGTGCAGGGTTGGTTCAAGATATTT	CALWEVQGWFKIF	TRGV9	.	TRGJP1	19	-1	-1	21
27	1.5848139604500872E-4	TGTGCCTTGTGGGAGGCTCGGTATTATAAGAAACTCTTT	CALWEARYYKKLF	TRGV9	.	TRGJ1	15	-1	-1	21
27	1.5848139604500872E-4	TGTGCCTTGTGGGAGACGAATTATTATAAGAAACTCTTT	CALWETNYYKKLF	TRGV9	.	TRGJ1	14	-1	-1	16
27	1.5848139604500872E-4	TGTGCCACCTGGGACGGGCGGGTTTATAAGAAACTCTTT	CATWDGRVYKKLF	TRGV2	.	TRGJ1	18	-1	-1	23
27	1.5848139604500872E-4	TGTGCCACCTGGGACAGGCATGGTTATAAGAAACTCTTT	CATWDRHGYKKLF	TRGV3	.	TRGJ1	21	-1	-1	23
27	1.5848139604500872E-4	TGTGCCACCTGGGACAGGAATTATTATAAGAAACTCTTT	CATWDRNYYKKLF	TRGV5	.	TRGJ1	17	-1	-1	17
27	1.5848139604500872E-4	TGTGCTGCGTGGGATTTGGATTATAAGAAACTCTTT	CAAWDLDYKKLF	TRGV10	.	TRGJ1	15	-1	-1	19
27	1.5848139604500872E-4	TGTGCTGCGTGGGATGGGGATTATAAGAAACTCTTT	CAAWDGDYKKLF	TRGV10	.	TRGJ1	14	-1	-1	19
27	1.5848139604500872E-4	TGTGCTGCGTGGGATGATAAGAAACTCTTT	CAAWDDKKLF	TRGV10	.	TRGJ1	14	-1	-1	13
27	1.5848139604500872E-4	TGTGCCACCTTTTATTATAAGAAACTCTTT	CATFYYKKLF	TRGV4	.	TRGJ1	9	-1	-1	11
27	1.5848139604500872E-4	TGTGCTGCGTGTTGTAAACTCTTT	CAACCKLF	TRGV10	.	TRGJ1	10	-1	-1	15
27	1.5848139604500872E-4	TGTGCTGCGTGGGATTCCCTTTCTAAGAAACTCTTT	CAAWDSLSKKLF	TRGV10	.	TRGJ1	15	-1	-1	20
27	1.5848139604500872E-4	TGTGCCACCTGGGATCTTTATTATAAGAAACTCTTT	CATWDLYYKKLF	TRGV4	.	TRGJ1	14	-1	-1	17
27	1.5848139604500872E-4	TGTGCCACCTGGGACAGGCCTTATAAGAAACTCTTT	CATWDRPYKKLF	TRGV3	.	TRGJ1	20	-1	-1	20
27	1.5848139604500872E-4	TGTGCCTTGTGGGAGGGGTCTTGGGGTAAGAAACTCTTT	CALWEGSWGKKLF	TRGV9	.	TRGJ1	15	-1	-1	26
27	1.5848139604500872E-4	TGTGCCTTGTGGGAATGCACTGGTTGGTTCAAGATATTT	CALWECTGWFKIF	TRGV9	.	TRGJP1	19	-1	-1	17
27	1.5848139604500872E-4	TGTGCCTTGTACTTGGGTTGTACCTATAAGAAACTCTTT	CALYLGCTYKKLF	TRGV9	.	TRGJ1	9	-1	-1	24
27	1.5848139604500872E-4	TGTGCCACCTGGGACGGGCATTATTATAAGAAACTCTTT	CATWDGHYYKKLF	TRGV2	.	TRGJ1	18	-1	-1	19
27	1.5848139604500872E-4	TGTGCTGCGTGGGGTTGGTTCAAGATATTT	CAAWGWFKIF	TRGV10	.	TRGJP1	15	-1	-1	12
27	1.5848139604500872E-4	TGTGCTGCGTGGGGAACCCGCCATGGGAAACTCTTT	CAAWGTRHGKLF	TRGV10	.	TRGJ2	12	-1	-1	26
27	1.5848139604500872E-4	TGTGCCTTGTGGGGTGGGTATTATAAGAAACTCTTT	CALWGGYYKKLF	TRGV9	.	TRGJ1	12	-1	-1	18
27	1.5848139604500872E-4	TGTGCTGCGTGGGACGTTAAGAAACTCTTT	CAAWDVKKLF	TRGV10	.	TRGJ1	13	-1	-1	17
27	1.5848139604500872E-4	TGTGCTGCGTGGGGAGGTTGGTTTCGTAAGAAACTCTTT	CAAWGGWFRKKLF	TRGV10	.	TRGJ1	12	-1	-1	26
27	1.5848139604500872E-4	TGTGCCTTGTGGGAGTCCTATTATAAGAAACTCTTT	CALWESYYKKLF	TRGV9	.	TRGJ1	14	-1	-1	18
27	1.5848139604500872E-4	TGTGCTGCGTGGGATTATCTCGTGAAACTCTTT	CAAWDYLVKLF	TRGV10	.	TRGJ1	16	-1	-1	23
26	1.5261171471000839E-4	TGTGCTGCGTGGATGGGAGCGGGGGATACCACTGGTTGGTTCAAGATATTT	CAAWMGAGDTTGWFKIF	TRGV10	.	TRGJP1	11	-1	-1	25
26	1.5261171471000839E-4	TGTGCCTTGTGGGAGGTGCAGCCGATTGATTGCTATTATAAGAAACTCTTT	CALWEVQPIDCYYKKLF	TRGV9	.	TRGJ1	19	-1	-1	33
26	1.5261171471000839E-4	TGTGCTGCGTGGGATTGGAACTGTACCACTGGTTGGTTCAAGATATTT	CAAWDWNCTTGWFKIF	TRGV10	.	TRGJP1	15	-1	-1	23
26	1.5261171471000839E-4	TGTGCTGCGTGGGATTATCGGGCGACCACTGGTTGGTTCAAGATATTT	CAAWDYRATTGWFKIF	TRGV10	.	TRGJP1	16	-1	-1	24
26	1.5261171471000839E-4	TGTGCCTTGTGGGAGGTGTATTCCGCGAATTATTATAAGAAACTCTTT	CALWEVYSANYYKKLF	TRGV9	.	TRGJ1	17	-1	-1	25
26	1.5261171471000839E-4	TGTGCCTTGTGGGAGGCGACCGGGGTATTGTATTATAAGAAACTCTTT	CALWEATGVLYYKKLF	TRGV9	.	TRGJ1	15	-1	-1	30
26	1.5261171471000839E-4	TGTGCTGCGTGGGGCTACGAGGGCAATTATTATAAGAAACTCTTT	CAAWGYEGNYYKKLF	TRGV10	.	TRGJ1	18	-1	-1	24
26	1.5261171471000839E-4	TGTGCTGCGTGGGATTATACTACCACTGGTTGGTTCAAGATATTT	CAAWDYTTTGWFKIF	TRGV10	.	TRGJP1	16	-1	-1	15
26	1.5261171471000839E-4	TGTGCCTTGTGGGAGGTTATATGTTTCTATTATAAGAAACTCTTT	CALWEVICFYYKKLF	TRGV9	.	TRGJ1	16	-1	-1	27
26	1.5261171471000839E-4	TGTGCTGCGTGGTCGGAACCGAATTATTATAAGAAACTCTTT	CAAWSEPNYYKKLF	TRGV10	.	TRGJ1	11	-1	-1	19
26	1.5261171471000839E-4	TGTGCTGCGTGGGCCAGGGTTCCCGGTTGGTTCAAGATATTT	CAAWARVPGWFKIF	TRGV10	.	TRGJP1	12	-1	-1	24
26	1.5261171471000839E-4	TGTGCTGCGTGGGATTTGACCCATTATTATAAGAAACTCTTT	CAAWDLTHYYKKLF	TRGV10	.	TRGJ1	15	-1	-1	22
26	1.5261171471000839E-4	TGTGCTGCGTGGGATTATGACGTTTATTATAAGAAACTCTTT	CAAWDYDVYYKKLF	TRGV10	.	TRGJ1	16	-1	-1	23
26	1.5261171471000839E-4	TGTGCTGCGTGGGACCGTCTTCATTATTATAAGAAACTCTTT	CAAWDRLHYYKKLF	TRGV10	.	TRGJ1	13	-1	-1	22
26	1.5261171471000839E-4	TGTGCTGCGTGGGACGATGCCACTGGTTGGTTCAAGATATTT	CAAWDDATGWFKIF	TRGV10	.	TRGJP1	13	-1	-1	16
26	1.5261171471000839E-4	TGTGCTGCGTGGGAATGGGACGCTGGTTGGTTCAAGATATTT	CAAWEWDAGWFKIF	TRGV10	.	TRGJP1	13	-1	-1	22
26	1.5261171471000839E-4	TGTGCCTTGTGGGAGGTGCGATTGTATTATAAGAAACTCTTT	CALWEVRLYYKKLF	TRGV9	.	TRGJ1	18	-1	-1	24
26	1.5261171471000839E-4	TGTGCCTTGTGGGAGGCCCCGGTTCCTTATAAGAAACTCTTT	CALWEAPVPYKKLF	TRGV9	.	TRGJ1	15	-1	-1	26
26	1.5261171471000839E-4	TGTGCCACCTGGGACGGCTCGAATTATTATAAGAAACTCTTT	CATWDGSNYYKKLF	TRGV2	.	TRGJ1	16	-1	-1	18
26	1.5261171471000839E-4	TGTGCCACCTGGGACGGGGGGAATTATTATAAGAAACTCTTT	CATWDGGNYYKKLF	TRGV2	.	TRGJ1	17	-1	-1	20
26	1.5261171471000839E-4	TGTGCCACCTGGGACGGAGGTAGTGATTGGATCAAGACGTTT	CATWDGGSDWIKTF	TRGV2	.	TRGJP2	16	-1	-1	19
26	1.5261171471000839E-4	TGTGCCACCTGGGACAGGTATATGAATTATAAGAAACTCTTT	CATWDRYMNYKKLF	TRGV5	.	TRGJ1	17	-1	-1	25
26	1.5261171471000839E-4	TGTGCTGCGTGGGCCCCAGGGTATTATAAGAAACTCTTT	CAAWAPGYYKKLF	TRGV10	.	TRGJ1	12	-1	-1	21
26	1.5261171471000839E-4	TGTGCCTTGTGGGAGGTGGTTAATTATAAGAAACTCTTT	CALWEVVNYKKLF	TRGV9	.	TRGJ1	17	-1	-1	22
26	1.5261171471000839E-4	TGTGCCTTGTGGAGTCGGTATCGGTATAAGAAACTCTTT	CALWSRYRYKKLF	TRGV9	.	TRGJ1	11	-1	-1	24
26	1.5261171471000839E-4	TGTGCCACCTGGGATGGGCCCTATTATAAGAAACTCTTT	CATWDGPYYKKLF	TRGV4	.	TRGJ1	20	-1	-1	21
26	1.5261171471000839E-4	TGTGCCACCTGGGATGGGCATTATTATAAGAAACTCTTT	CATWDGHYYKKLF	TRGV4	.	TRGJ2	18	-1	-1	19
26	1.5261171471000839E-4	TGTGCCACCTGGGACCCGAATTATTATAAGAAACTCTTT	CATWDPNYYKKLF	TRGV5	.	TRGJ1	14	-1	-1	16
26	1.5261171471000839E-4	TGTGCCACCTGGGACGGTAGTGATTGGATCAAGACGTTT	CATWDGSDWIKTF	TRGV2	.	TRGJP2	16	-1	-1	16
26	1.5261171471000839E-4	TGTGCTGCGTGGGTTCCTTATTATAAGAAACTCTTT	CAAWVPYYKKLF	TRGV10	.	TRGJ1	12	-1	-1	17
26	1.5261171471000839E-4	TGTGCTGCGTGGGATTTAGATTATAAGAAACTCTTT	CAAWDLDYKKLF	TRGV10	.	TRGJ1	15	-1	-1	19
26	1.5261171471000839E-4	TGTGCCCTGGGCCCTGGTTATTATAAGAAACTCTTT	CALGPGYYKKLF	TRGV2	.	TRGJ1	10	-1	-1	17
26	1.5261171471000839E-4	TGTGCTGCGTGGGATTATTCGGAGAAACTCTTT	CAAWDYSEKLF	TRGV10	.	TRGJ1	16	-1	-1	13
26	1.5261171471000839E-4	TGTGCTGCGTGGGATGGCTATAAGAAACTCTTT	CAAWDGYKKLF	TRGV10	.	TRGJ1	14	-1	-1	18
26	1.5261171471000839E-4	TGTGCTGCGAACAATTATTATAAGAAACTCTTT	CAANNYYKKLF	TRGV10	.	TRGJ1	8	-1	-1	12
26	1.5261171471000839E-4	TGTGCCACCTGGGATGATTGGATCAAGACGTTT	CATWDDWIKTF	TRGV2	.	TRGJP2	13	-1	-1	14
26	1.5261171471000839E-4	TGTGCTGTTAATGGTTGGTTCAAGATATTT	CAVNGWFKIF	TRGV10	.	TRGJP1	6	-1	-1	11
26	1.5261171471000839E-4	TGTGCTGCGTGGGATTTTGAGAAACTCTTT	CAAWDFEKLF	TRGV10	.	TRGJ1	15	-1	-1	13
26	1.5261171471000839E-4	TGTGCTGCGTGGGATTCTAAGAAACTCTTT	CAAWDSKKLF	TRGV10	.	TRGJ1	15	-1	-1	13
26	1.5261171471000839E-4	TGTGCCACCTGGGATTGGATCAAGACGTTT	CATWDWIKTF	TRGV8	.	TRGJP2	17	-1	-1	12
26	1.5261171471000839E-4	TGTGCTGCGTGGGGTCCCAGGGGTTATAAGAAACTCTTT	CAAWGPRGYKKLF	TRGV10	.	TRGJ1	12	-1	-1	23
26	1.5261171471000839E-4	TGTGCTGCGTGGGATCCCTCCTATTATAAGAAACTCTTT	CAAWDPSYYKKLF	TRGV10	.	TRGJ2	14	-1	-1	21
26	1.5261171471000839E-4	TGTGCTGCGTGGGAGCAGAATTATTATAAGAAACTCTTT	CAAWEQNYYKKLF	TRGV10	.	TRGJ1	13	-1	-1	17
26	1.5261171471000839E-4	TGTGCTGCGGGCACTCCTTATAAGAAACTCTTT	CAAGTPYKKLF	TRGV10	.	TRGJ1	8	-1	-1	17
26	1.5261171471000839E-4	TGTGCTGCGTGGGATGTCGAGAAACTCTTT	CAAWDVEKLF	TRGV10	.	TRGJ1	14	-1	-1	19
26	1.5261171471000839E-4	TGTGCTGCGCTTGATTATAAGAAACTCTTT	CAALDYKKLF	TRGV10	.	TRGJ1	8	-1	-1	13
26	1.5261171471000839E-4	TGTGCTGCGACGAAGAAACTCTTT	CAATKKLF	TRGV10	.	TRGJ1	8	-1	-1	12
26	1.5261171471000839E-4	TGTGCCACCTGGGACAGGCCCAGGAAACTCTTT	CATWDRPRKLF	TRGV5	.	TRGJ1	19	-1	-1	23
26	1.5261171471000839E-4	TGTGCCACCCCCCAAGACAGAAAGAAACTCTTT	CATPQDRKKLF	TRGV5	.	TRGJ1	8	-1	-1	21
26	1.5261171471000839E-4	TGTGCTGCGTGGGATCCGACGAAACTCTTT	CAAWDPTKLF	TRGV10	.	TRGJ1	14	-1	-1	20
26	1.5261171471000839E-4	TGTGCCACCTGGGCTAAGAAACTCTTT	CATWAKKLF	TRGV5	.	TRGJ1	12	-1	-1	14
26	1.5261171471000839E-4	TGTGCCACCTGGGACAGGCCGAATTATTATAAGAAACTCTTT	CATWDRPNYYKKLF	TRGV3	.	TRGJ1	19	-1	-1	19
26	1.5261171471000839E-4	TGTGCCTTGTGGGAGATCAATTATTATAAGAAACTCTTT	CALWEINYYKKLF	TRGV9	.	TRGJ1	14	-1	-1	18
26	1.5261171471000839E-4	TGTGCTGCGTGGGACGGGAATTATAAGAAACTCTTT	CAAWDGNYKKLF	TRGV10	.	TRGJ1	13	-1	-1	19
26	1.5261171471000839E-4	TGTGCCACCTGGGACGTACTCTTT	CATWDVLF	TRGV2	.	TRGJ1	15	-1	-1	17
26	1.5261171471000839E-4	TGTGCTGCGTGGGATTATATTCACTATAAGAAACTCTTT	CAAWDYIHYKKLF	TRGV10	.	TRGJ1	16	-1	-1	24
26	1.5261171471000839E-4	TGTGCCTTGTGGGATTCCGACTATTATAAGAAACTCTTT	CALWDSDYYKKLF	TRGV9	.	TRGJ1	13	-1	-1	21
26	1.5261171471000839E-4	TGTGCCTTGTGGGACCAACATTATTATAAGAAACTCTTT	CALWDQHYYKKLF	TRGV9	.	TRGJ1	13	-1	-1	19
25	1.4674203337500808E-4	TGTGCCTTGTGGGAGCCCCAGATTCGCACTCCCACTTATTATAAGAAACTCTTT	CALWEPQIRTPTYYKKLF	TRGV9	.	TRGJ1	14	-1	-1	35
25	1.4674203337500808E-4	TGTGCTGCGTGGGATTATAGTCGCTCCACTGGTTGGTTCAAGATATTT	CAAWDYSRSTGWFKIF	TRGV10	.	TRGJP1	16	-1	-1	25
25	1.4674203337500808E-4	TGTGCTGCGTGGGACCTGGCCCGGGGCACTGGTTGGTTCAAGATATTT	CAAWDLARGTGWFKIF	TRGV10	.	TRGJP1	13	-1	-1	26
25	1.4674203337500808E-4	TGTGCTGCGTGGGATTCCACCCTCATTTATTATAAGAAACTCTTT	CAAWDSTLIYYKKLF	TRGV10	.	TRGJ1	15	-1	-1	26
25	1.4674203337500808E-4	TGTGCTGCGTGGGATTGCTTGTCGCTCGGTTGGTTCAAGATATTT	CAAWDCLSLGWFKIF	TRGV10	.	TRGJP1	15	-1	-1	27
25	1.4674203337500808E-4	TGTGCTGCGTGGGACATTCCCCGCTCTTATTATAAGAAACTCTTT	CAAWDIPRSYYKKLF	TRGV10	.	TRGJ1	13	-1	-1	26
25	1.4674203337500808E-4	TGTGCTGCGTGGACTCGAAGGCGGGGAAATTATAAGAAACTCTTT	CAAWTRRRGNYKKLF	TRGV10	.	TRGJ2	11	-1	-1	28
25	1.4674203337500808E-4	TGTGCCTTGTGGGAGGTGCGGGTTCAAAGTTATAAGAAACTCTTT	CALWEVRVQSYKKLF	TRGV9	.	TRGJ1	18	-1	-1	29
25	1.4674203337500808E-4	TGTGCCTTGTGGGAGGTGCGGGGGTCTTATTATAAGAAACTCTTT	CALWEVRGSYYKKLF	TRGV9	.	TRGJ1	18	-1	-1	26
25	1.4674203337500808E-4	TGTGCCTTGTGGGAGAGGCCGAGGAATTATTATAAGAAACTCTTT	CALWERPRNYYKKLF	TRGV9	.	TRGJ1	14	-1	-1	23
25	1.4674203337500808E-4	TGTGCTGCGTGGGGTCTCCCGAATTATTATAAGAAACTCTTT	CAAWGLPNYYKKLF	TRGV10	.	TRGJ1	12	-1	-1	19
25	1.4674203337500808E-4	TGTGCTGCGTGGGATTATAGTCGTGATTGGATCAAGACGTTT	CAAWDYSRDWIKTF	TRGV10	.	TRGJP2	16	-1	-1	15
25	1.4674203337500808E-4	TGTGCTGCGTGGGATCCTCCGAATTATTATAAGAAACTCTTT	CAAWDPPNYYKKLF	TRGV10	.	TRGJ1	14	-1	-1	19
25	1.4674203337500808E-4	TGTGCTGCGTGGAGCGTTGCGGATTATTATAAGAAACTCTTT	CAAWSVADYYKKLF	TRGV10	.	TRGJ1	11	-1	-1	19
25	1.4674203337500808E-4	TGTGCCTTGTGGGAGTCCTCAAATTATTATAAGAAACTCTTT	CALWESSNYYKKLF	TRGV9	.	TRGJ1	14	-1	-1	18
25	1.4674203337500808E-4	TGTGCCTTGTGGGAGGTGCCGAATTATTATAAGAAACTCTTT	CALWEVPNYYKKLF	TRGV9	.	TRGJ1	18	-1	-1	19
25	1.4674203337500808E-4	TGTGCCTTGTGGGAGGACCGAGAGTATTATAAGAAACTCTTT	CALWEDREYYKKLF	TRGV9	.	TRGJ2	15	-1	-1	24
25	1.4674203337500808E-4	TGTGCCACCTGGGATGGGCCCAGGAATTATAAGAAACTCTTT	CATWDGPRNYKKLF	TRGV4	.	TRGJ1	21	-1	-1	25
25	1.4674203337500808E-4	TGTGCTGCGTGGGATTTAATTTATAAGAAACTCTTT	CAAWDLIYKKLF	TRGV10	.	TRGJ1	15	-1	-1	20
25	1.4674203337500808E-4	TGTGCCACCTGGGATGGTTATTATAAGAAACTCTTT	CATWDGYYKKLF	TRGV4	.	TRGJ1	16	-1	-1	17
25	1.4674203337500808E-4	TGTGCTGCGTGGGTTGTCTATAAGAAACTCTTT	CAAWVVYKKLF	TRGV10	.	TRGJ1	12	-1	-1	18
25	1.4674203337500808E-4	TGTGCTCTGGATTATAAGAAACTCTTT	CALDYKKLF	TRGV10	.	TRGJ1	13	-1	-1	10
25	1.4674203337500808E-4	TGTGCTGCGTGGGAGAGGAAACTCTTT	CAAWERKLF	TRGV10	.	TRGJ1	13	-1	-1	17
25	1.4674203337500808E-4	TGTGCCACCTGGAATAAGAAACTCTTT	CATWNKKLF	TRGV4	.	TRGJ1	14	-1	-1	13
25	1.4674203337500808E-4	TGTGCCTTGTGGGAGCTCGGTTATTATAAGAAACTCTTT	CALWELGYYKKLF	TRGV9	.	TRGJ1	14	-1	-1	20
25	1.4674203337500808E-4	TGTGCCACCTGGGACGGGCGGGGTTATAAGAAACTCTTT	CATWDGRGYKKLF	TRGV2	.	TRGJ1	18	-1	-1	23
25	1.4674203337500808E-4	TGTGCTGCGTGGGATTATAGCTATAAGAAACTCTTT	CAAWDYSYKKLF	TRGV10	.	TRGJ1	16	-1	-1	21
25	1.4674203337500808E-4	TGTGCTGCGTGGGATGCCTATTATAAGAAACTCTTT	CAAWDAYYKKLF	TRGV10	.	TRGJ1	14	-1	-1	18
25	1.4674203337500808E-4	TGTGCTGCGTGGGAAAATTATTATAAGAAACTCTTT	CAAWENYYKKLF	TRGV10	.	TRGJ1	13	-1	-1	15
25	1.4674203337500808E-4	TGTGCCTTGTGGGAGCCCAATTATAAGAAACTCTTT	CALWEPNYKKLF	TRGV9	.	TRGJ1	14	-1	-1	19
25	1.4674203337500808E-4	TGTGCCTTGTGGGAGGGAGGTTATAAGAAACTCTTT	CALWEGGYKKLF	TRGV9	.	TRGJ1	15	-1	-1	20
25	1.4674203337500808E-4	TGTGCCACCTGGGTGAATTATTATAAGAAACTCTTT	CATWVNYYKKLF	TRGV2	.	TRGJ1	12	-1	-1	14
25	1.4674203337500808E-4	TGTGCCACCTGGGACAGGCACTATAAGAAACTCTTT	CATWDRHYKKLF	TRGV3	.	TRGJ1	18	-1	-1	21
25	1.4674203337500808E-4	TGTGCTGCGTGGGATTTAGGCAAGAAACTCTTT	CAAWDLGKKLF	TRGV10	.	TRGJ1	15	-1	-1	21
25	1.4674203337500808E-4	TGTGCTGCGTGGGATTATCCCAAGAAACTCTTT	CAAWDYPKKLF	TRGV10	.	TRGJ1	16	-1	-1	21
25	1.4674203337500808E-4	TGTGCTGCGTGGGATTATAGGGAGAAACTCTTT	CAAWDYREKLF	TRGV10	.	TRGJ1	16	-1	-1	22
25	1.4674203337500808E-4	TGTGCTGCGTGGGAGGGATATAAGAAACTCTTT	CAAWEGYKKLF	TRGV10	.	TRGJ1	13	-1	-1	18
25	1.4674203337500808E-4	TGTGCTGCGTGTTATTATAAGAAACTCTTT	CAACYYKKLF	TRGV10	.	TRGJ1	16	-1	-1	11
25	1.4674203337500808E-4	TGTGAGAGATTATATAAGAAACTCTTT	CERLYKKLF	TRGV10	.	TRGJ1	3	-1	-1	8
25	1.4674203337500808E-4	TGTGCCTTGTGGGAGGTGGAGGGTTATTATAAGAAACTCTTT	CALWEVEGYYKKLF	TRGV9	.	TRGJ1	17	-1	-1	23
25	1.4674203337500808E-4	TGTGCCTTGTGGGAACACAATTATTATAAGAAACTCTTT	CALWEHNYYKKLF	TRGV9	.	TRGJ1	13	-1	-1	18
25	1.4674203337500808E-4	TGTGCTGCGTGGGACCGGATTTATAAGAAACTCTTT	CAAWDRIYKKLF	TRGV10	.	TRGJ1	13	-1	-1	20
25	1.4674203337500808E-4	TGTGCCTTGTGGGAGTGTCCTTATAAGAAACTCTTT	CALWECPYKKLF	TRGV9	.	TRGJ1	14	-1	-1	20
25	1.4674203337500808E-4	TGTGCCTTGTGGGAGACTTATTATAAGAAACTCTTT	CALWETYYKKLF	TRGV9	.	TRGJ1	14	-1	-1	14
25	1.4674203337500808E-4	TGTGCTGCGTGGGGTAATAAGAAACTCTTT	CAAWGNKKLF	TRGV10	.	TRGJ1	12	-1	-1	16
25	1.4674203337500808E-4	TGTGCTGCAAGAAGTTGGTTCAAGATATTT	CAARSWFKIF	TRGV10	.	TRGJP1	7	-1	-1	13
25	1.4674203337500808E-4	TGTGCCACCTGGGTCGAACTCTTT	CATWVELF	TRGV2	.	TRGJ1	15	-1	-1	16
25	1.4674203337500808E-4	TGTGCTGCGTGGGAATATAGTAGTGATTGGATCAAGACGTTT	CAAWEYSSDWIKTF	TRGV10	.	TRGJP2	16	-1	-1	14
25	1.4674203337500808E-4	TGTGCTGCGTGGGATACGGATTATTATAAGAAACTCTTT	CAAWDTDYYKKLF	TRGV10	.	TRGJ1	17	-1	-1	13
25	1.4674203337500808E-4	TGTGCCACCTGGGACGGGCTTTATTATAAGAAACTCTTT	CATWDGLYYKKLF	TRGV2	.	TRGJ1	18	-1	-1	20
25	1.4674203337500808E-4	TGTGCCACCTGGGACGGGCGGGTTCGGCTCTTT	CATWDGRVRLF	TRGV2	.	TRGJ1	18	-1	-1	27
25	1.4674203337500808E-4	TGTGCTGCGTGGGATTATCGGAAACTCTTT	CAAWDYRKLF	TRGV10	.	TRGJ1	16	-1	-1	13
25	1.4674203337500808E-4	TGTGCTGCGAACCATACCACTGGTTGGTTCAAGATATTT	CAANHTTGWFKIF	TRGV10	.	TRGJP1	8	-1	-1	13
24	1.4087235204000774E-4	TGTGCTGCGTGGGATCCGGACCGATATACCACTGGTTGGTTCAAGATATTT	CAAWDPDRYTTGWFKIF	TRGV10	.	TRGJP1	14	-1	-1	23
24	1.4087235204000774E-4	TGTGCCTTGTGGGAGGTAAGAGGTTCGAATTATTATAAGAAACTCTTT	CALWEVRGSNYYKKLF	TRGV9	.	TRGJ1	16	-1	-1	23
24	1.4087235204000774E-4	TGTGCTGCGTGGGATTATTCGGTCACTGGTTGGTTCAAGATATTT	CAAWDYSVTGWFKIF	TRGV10	.	TRGJP1	16	-1	-1	23
24	1.4087235204000774E-4	TGTGCCTTGTGGGAGGTGACCTATAATTATTATAAGAAACTCTTT	CALWEVTYNYYKKLF	TRGV9	.	TRGJ1	21	-1	-1	24
24	1.4087235204000774E-4	TGTGCCTTGTGGGAGGCGCCGGAGAATTATTATAAGAAACTCTTT	CALWEAPENYYKKLF	TRGV9	.	TRGJ1	18	-1	-1	23
24	1.4087235204000774E-4	TGTGCTGCGTGGGATTTCTTCACTGGTTGGTTCAAGATATTT	CAAWDFFTGWFKIF	TRGV10	.	TRGJP1	15	-1	-1	20
24	1.4087235204000774E-4	TGTGCTGCGTGGGATCCAACGAATTATTATAAGAAACTCTTT	CAAWDPTNYYKKLF	TRGV10	.	TRGJ1	14	-1	-1	19
24	1.4087235204000774E-4	TGTGCCTTGTGGGAGACCTTGAATTATTATAAGAAACTCTTT	CALWETLNYYKKLF	TRGV9	.	TRGJ1	14	-1	-1	20
24	1.4087235204000774E-4	TGTGCCCACCCCGGCCCCCAAAATTATTATAAGAAACTCTTT	CAHPGPQNYYKKLF	TRGV9	.	TRGJ1	5	-1	-1	21
24	1.4087235204000774E-4	TGTGCTGCGTGGGATTATAATACTTGGTTCAAGATATTT	CAAWDYNTWFKIF	TRGV10	.	TRGJP1	16	-1	-1	23
24	1.4087235204000774E-4	TGTGCTGCGTGGGAGACTTATTATAAGAAACTCTTT	CAAWETYYKKLF	TRGV10	.	TRGJ1	13	-1	-1	14
24	1.4087235204000774E-4	TGTGCTGCGTGGGAATCAACCTATAAGAAACTCTTT	CAAWESTYKKLF	TRGV10	.	TRGJ2	13	-1	-1	21
24	1.4087235204000774E-4	TGTGCCACCTGGGATAGGCAGGGGGAGAAACTCTTT	CATWDRQGEKLF	TRGV8	.	TRGJ1	18	-1	-1	25
24	1.4087235204000774E-4	TGTGCCACCTGGGACGGGCTTTATAAGAAACTCTTT	CATWDGLYKKLF	TRGV2	.	TRGJ1	18	-1	-1	20
24	1.4087235204000774E-4	TGTGCCTTGTTTTATTATTATAAGAAACTCTTT	CALFYYYKKLF	TRGV9	.	TRGJ1	9	-1	-1	13
24	1.4087235204000774E-4	TGTGCCACCTGGGAGAATTATAAGAAACTCTTT	CATWENYKKLF	TRGV4	.	TRGJ1	13	-1	-1	16
24	1.4087235204000774E-4	TGTGCCACCTGCTATTGGATCAAGACGTTT	CATCYWIKTF	TRGV4	.	TRGJP2	10	-1	-1	13
24	1.4087235204000774E-4	TGTGCCACCCCCTCTGATCTCTTT	CATPSDLF	TRGV8	.	TRGJ1	8	-1	-1	18
24	1.4087235204000774E-4	TGTGCTGCGTGGGGACCAGAAAATTATTATAAGAAACTCTTT	CAAWGPENYYKKLF	TRGV10	.	TRGJ1	12	-1	-1	21
24	1.4087235204000774E-4	TGTGCTGCGTGGGATATTGCCACTGGTTGGTTCAAGATATTT	CAAWDIATGWFKIF	TRGV10	.	TRGJP1	14	-1	-1	8
24	1.4087235204000774E-4	TGTGCTGCGTGGGACCCGTACCTTTATTATAAGAAACTCTTT	CAAWDPYLYYKKLF	TRGV10	.	TRGJ1	13	-1	-1	23
24	1.4087235204000774E-4	TGTGCCTTGTCCACAACGTCGAATTATTATAAGAAACTCTTT	CALSTTSNYYKKLF	TRGV9	.	TRGJ1	9	-1	-1	18
24	1.4087235204000774E-4	TGTGCCTTGTGGGAGGCCCGGCCCGGAAATAAGAAACTCTTT	CALWEARPGNKKLF	TRGV9	.	TRGJ1	15	-1	-1	28
24	1.4087235204000774E-4	TGTGCCTTGTGGGAGGGGATTAATTATTATAAGAAACTCTTT	CALWEGINYYKKLF	TRGV9	.	TRGJ1	15	-1	-1	21
24	1.4087235204000774E-4	TGTGCCTGCTGGATTAGGCACTACGGTTGGTTCAAGATATTT	CACWIRHYGWFKIF	TRGV11	.	TRGJP1	20	-1	-1	24
24	1.4087235204000774E-4	TGTGCTGCGTGGGATTTCTCCTTAGATAAGAAACTCTTT	CAAWDFSLDKKLF	TRGV10	.	TRGJ1	15	-1	-1	25
24	1.4087235204000774E-4	TGTGCTGCGTGGGACCGCCCCTATTATAAGAAACTCTTT	CAAWDRPYYKKLF	TRGV10	.	TRGJ1	13	-1	-1	21
24	1.4087235204000774E-4	TGTGCTGCGTGGGACGGCGGATATTATAAGAAACTCTTT	CAAWDGGYYKKLF	TRGV10	.	TRGJ1	13	-1	-1	21
24	1.4087235204000774E-4	TGTGCCCCATGGTTTATTATAAGTTGTAAAAAACTCTTT	CAPWFIISCKKLF	TRGV9	.	TRGJ1	5	-1	-1	23
24	1.4087235204000774E-4	TGTGCCACCTGGGACAGGCTTTATTATAAGAAACTCTTT	CATWDRLYYKKLF	TRGV5	.	TRGJ1	18	-1	-1	20
24	1.4087235204000774E-4	TGTGCTGCGTGGGATTATTACCAGAAGAAACTCTTT	CAAWDYYQKKLF	TRGV10	.	TRGJ1	16	-1	-1	24
24	1.4087235204000774E-4	TGTGCTGCGTGGGATTACGGATATAAGAAACTCTTT	CAAWDYGYKKLF	TRGV10	.	TRGJ2	18	-1	-1	21
24	1.4087235204000774E-4	TGTGCCACCTGGGATGGGCTGTATAAGAAACTCTTT	CATWDGLYKKLF	TRGV4	.	TRGJ1	18	-1	-1	21
24	1.4087235204000774E-4	TGTGCCACCTGGGACGGGTATTATAAGAAACTCTTT	CATWDGYYKKLF	TRGV2	.	TRGJ2	17	-1	-1	18
24	1.4087235204000774E-4	TGTGCTCCAATAATACCTTGGTTCAAGATATTT	CAPIIPWFKIF	TRGV10	.	TRGJP1	5	-1	-1	17
24	1.4087235204000774E-4	TGTGCTGCGTGGGATTATAGCGGGAAACTCTTT	CAAWDYSGKLF	TRGV10	.	TRGJ1	16	-1	-1	23
24	1.4087235204000774E-4	TGTGCCTTGAGGAAGAAGAAACTCTTT	CALRKKKLF	TRGV9	.	TRGJ1	14	-1	-1	15
24	1.4087235204000774E-4	TGTGCTGCGTGGGTCCCTAGTAGTGATTGGATCAAGACGTTT	CAAWVPSSDWIKTF	TRGV10	.	TRGJP2	12	-1	-1	17
24	1.4087235204000774E-4	TGTGCTGCGTGGGATCCATGCCGTTATTATAAGAAACTCTTT	CAAWDPCRYYKKLF	TRGV10	.	TRGJ1	14	-1	-1	23
24	1.4087235204000774E-4	TGTGCTGCGTGGACCCCCCAAGGCCATTATAAGAAACTCTTT	CAAWTPQGHYKKLF	TRGV10	.	TRGJ1	11	-1	-1	25
24	1.4087235204000774E-4	TGTGCCTTGTGGGAGGGGGTGAATTATTATAAGAAACTCTTT	CALWEGVNYYKKLF	TRGV9	.	TRGJ1	15	-1	-1	20
24	1.4087235204000774E-4	TGTGCTGCGTGGGAGGGGAATTATAAGAAACTCTTT	CAAWEGNYKKLF	TRGV10	.	TRGJ1	13	-1	-1	19
24	1.4087235204000774E-4	GCTAGTGGTGATTGGATCAAGACGTTT	ASGDWIKTF	TRGV10	.	TRGJP2	-1	-1	-1	2
24	1.4087235204000774E-4	TGTGCTGCGTGGGACCTCTATTCGAATTATTATAAGAAACTCTTT	CAAWDLYSNYYKKLF	TRGV10	.	TRGJ1	13	-1	-1	19
24	1.4087235204000774E-4	TGTGCCACCTGGGACGGATATAGTAGTGATTGGATCAAGACGTTT	CATWDGYSSDWIKTF	TRGV2	.	TRGJP2	16	-1	-1	17
24	1.4087235204000774E-4	TGTGCTGCGTGGGATTGTTGGTTCAAGATATTT	CAAWDCWFKIF	TRGV10	.	TRGJP1	15	-1	-1	16
24	1.4087235204000774E-4	TGTGCCACCTGGTATTATTATAAGAAACTCTTT	CATWYYYKKLF	TRGV4	.	TRGJ1	14	-1	-1	13
24	1.4087235204000774E-4	TGTGCTGCGTGGGATTCCACCCACCCCCGGGCAGAGAAACTCTTT	CAAWDSTHPRAEKLF	TRGV10	.	TRGJ1	15	-1	-1	34
24	1.4087235204000774E-4	TGTGCTGCGTGGACACGCGGGAATTATTATAAGAAACTCTTT	CAAWTRGNYYKKLF	TRGV10	.	TRGJ1	11	-1	-1	20
24	1.4087235204000774E-4	TGTGCTGCGTGGCAATCGAATGGATATAAGAAACTCTTT	CAAWQSNGYKKLF	TRGV10	.	TRGJ1	11	-1	-1	15
24	1.4087235204000774E-4	TGTGCTGCGTGGGGGGGATGTTATTATAAGAAACTCTTT	CAAWGGCYYKKLF	TRGV10	.	TRGJ1	12	-1	-1	20
23	1.3500267070500744E-4	TGTGCTGCGTGGGATTATATCCCCTGCAGGGGCAGTAGTGATTGGATCAAGACGTTT	CAAWDYIPCRGSSDWIKTF	TRGV10	.	TRGJP2	16	-1	-1	33
23	1.3500267070500744E-4	TGTGCTGCGTGGGATTATATCGCCGGGGGTGCTGGTTGGTTCAAGATATTT	CAAWDYIAGGAGWFKIF	TRGV10	.	TRGJP1	16	-1	-1	31
23	1.3500267070500744E-4	TGTGCTGCGTGGGATCCCTCCAGAACGACCCCTTGTTGGTTCAAGATATTT	CAAWDPSRTTPCWFKIF	TRGV10	.	TRGJP1	14	-1	-1	27
23	1.3500267070500744E-4	TGTGCCTTGTGGGAGGGCCCTGGGTTTGATTATTATTATAAGAAACTCTTT	CALWEGPGFDYYYKKLF	TRGV9	.	TRGJ1	20	-1	-1	31
23	1.3500267070500744E-4	TGTGCTGCGTGGGTTCTGGGTGGTACCACTGGTTGGTTCAAGATATTT	CAAWVLGGTTGWFKIF	TRGV10	.	TRGJP1	12	-1	-1	23
23	1.3500267070500744E-4	TGTGCTGCGTGGGATGGTCCCCATACCACTGGTTGGTTCAAGATATTT	CAAWDGPHTTGWFKIF	TRGV10	.	TRGJP1	14	-1	-1	22
23	1.3500267070500744E-4	TGTGCCTTGTGGGAGCCCTGGTCCCCGTATTATTATAAGAAACTCTTT	CALWEPWSPYYYKKLF	TRGV9	.	TRGJ1	14	-1	-1	25
23	1.3500267070500744E-4	TGTGCCTTGTGGGAGCCCCTAATTCCGAATTATTATAAGAAACTCTTT	CALWEPLIPNYYKKLF	TRGV9	.	TRGJ1	14	-1	-1	19
23	1.3500267070500744E-4	TGTGCCACCTGGGACGGGTTTAATACCACTGGTTGGTTCAAGATATTT	CATWDGFNTTGWFKIF	TRGV2	.	TRGJP1	17	-1	-1	22
23	1.3500267070500744E-4	TGTGCTGCGTGGGGTCCCGCCAACCCTTATTATAAGAAACTCTTT	CAAWGPANPYYKKLF	TRGV10	.	TRGJ1	12	-1	-1	26
23	1.3500267070500744E-4	TGTGCTGCGTGGGGTAAGGGGGCCCCTGGTTGGTTCAAGATATTT	CAAWGKGAPGWFKIF	TRGV10	.	TRGJP1	12	-1	-1	22
23	1.3500267070500744E-4	TGTGCTGCGTGGGATCCTTATACCACTGGTTGGTTCAAGATATTT	CAAWDPYTTGWFKIF	TRGV10	.	TRGJP1	14	-1	-1	18
23	1.3500267070500744E-4	TGTGCTGCGTGGGATGGGATTCCCATTGATTATAAGAAACTCTTT	CAAWDGIPIDYKKLF	TRGV10	.	TRGJ1	14	-1	-1	18
23	1.3500267070500744E-4	TGTGCTGCGTGGGATATCCCTGAAGATTATTATAAGAAACTCTTT	CAAWDIPEDYYKKLF	TRGV10	.	TRGJ1	14	-1	-1	25
23	1.3500267070500744E-4	TGTGCTGCGTGGGAGTCGTCCTTTAGTGATTGGATCAAGACGTTT	CAAWESSFSDWIKTF	TRGV10	.	TRGJP2	13	-1	-1	23
23	1.3500267070500744E-4	TGTGCCTTGTGGGAGGCAAACTCGAATTATTATAAGAAACTCTTT	CALWEANSNYYKKLF	TRGV9	.	TRGJ1	15	-1	-1	18
23	1.3500267070500744E-4	TGTGCCTTGTGGGAGGATTCCCTGAATTATTATAAGAAACTCTTT	CALWEDSLNYYKKLF	TRGV9	.	TRGJ1	15	-1	-1	23
23	1.3500267070500744E-4	TGTGCCTTGTGGGAGGAGATACCGAATTATTATAAGAAACTCTTT	CALWEEIPNYYKKLF	TRGV9	.	TRGJ1	15	-1	-1	22
23	1.3500267070500744E-4	TGTGCCTTGTGGGAGGTGCAAAGTTATTATAAGAAACTCTTT	CALWEVQSYYKKLF	TRGV9	.	TRGJ1	19	-1	-1	23
23	1.3500267070500744E-4	TGTGCTGCGTGGGATTATGGGGATTGGTTCAAGATATTT	CAAWDYGDWFKIF	TRGV10	.	TRGJP1	16	-1	-1	23
23	1.3500267070500744E-4	TGTGCTGCGTGGGATGCGAATTATTATAAGAAACTCTTT	CAAWDANYYKKLF	TRGV10	.	TRGJ1	14	-1	-1	13
23	1.3500267070500744E-4	TGTGCTGCGTGGGAAGACACTGGTTGGTTCAAGATATTT	CAAWEDTGWFKIF	TRGV10	.	TRGJP1	13	-1	-1	17
23	1.3500267070500744E-4	TGTGCCTTGTGGGAGCCTAATTATTATAAGAAACTCTTT	CALWEPNYYKKLF	TRGV9	.	TRGJ1	14	-1	-1	18
23	1.3500267070500744E-4	TGTGCCTTGTGGGAATTGAATTATTATAAGAAACTCTTT	CALWELNYYKKLF	TRGV9	.	TRGJ1	13	-1	-1	13
23	1.3500267070500744E-4	TGTGCCACCTGGGACAGGTGTTATTATAAGAAACTCTTT	CATWDRCYYKKLF	TRGV5	.	TRGJ2	17	-1	-1	20
23	1.3500267070500744E-4	TGTGCTGCGTGGGTGCCTTATTATAAGAAACTCTTT	CAAWVPYYKKLF	TRGV10	.	TRGJ1	12	-1	-1	17
23	1.3500267070500744E-4	TGTGCTGCGTGGGAGATTGTAGGGTTCAAGATATTT	CAAWEIVGFKIF	TRGV10	.	TRGJP1	13	-1	-1	22
23	1.3500267070500744E-4	TGTGCCACCTGGGATGGGAGGTGGGAGAAACTCTTT	CATWDGRWEKLF	TRGV4	.	TRGJ1	17	-1	-1	25
23	1.3500267070500744E-4	TGTGCTGCGTGGGATTTCCGTAAGAAACTCTTT	CAAWDFRKKLF	TRGV10	.	TRGJ1	22	-1	-1	20
23	1.3500267070500744E-4	TGTGCTGCGTGGGATACGTATAAGAAACTCTTT	CAAWDTYKKLF	TRGV10	.	TRGJ1	19	-1	-1	18
23	1.3500267070500744E-4	TGTGCTGCGTGGGAAAGGTTCAAGATATTT	CAAWERFKIF	TRGV10	.	TRGJP1	13	-1	-1	16
23	1.3500267070500744E-4	TGTGCCTTGTGGGAGCTTAAGAAACTCTTT	CALWELKKLF	TRGV9	.	TRGJ1	14	-1	-1	17
23	1.3500267070500744E-4	TGTGCTGCGGCCTATAAGAAACTCTTT	CAAAYKKLF	TRGV10	.	TRGJ1	8	-1	-1	12
23	1.3500267070500744E-4	TGTGCCACCCCCGTCCGGAAACTCTTT	CATPVRKLF	TRGV8	.	TRGJ1	8	-1	-1	17
23	1.3500267070500744E-4	TGTGCTGCGTGGGATTATAAGGCCAATTATTATAAGAAACTCTTT	CAAWDYKANYYKKLF	TRGV10	.	TRGJ1	16	-1	-1	24
23	1.3500267070500744E-4	TGTGCTGCGTGGGATTATAGCCGTTATTATAAGAAACTCTTT	CAAWDYSRYYKKLF	TRGV10	.	TRGJ1	16	-1	-1	23
23	1.3500267070500744E-4	TGTGCTGCGTGGGACGCCCCGCATTATTATAAGAAACTCTTT	CAAWDAPHYYKKLF	TRGV10	.	TRGJ1	13	-1	-1	19
23	1.3500267070500744E-4	TGTGCCTTGTGGGAGGTGTTCCTTTATTATAAGAAACTCTTT	CALWEVFLYYKKLF	TRGV9	.	TRGJ1	17	-1	-1	23
23	1.3500267070500744E-4	TGTGCTGCGTGGGATTTCGCTTATTATAAGAAACTCTTT	CAAWDFAYYKKLF	TRGV10	.	TRGJ1	18	-1	-1	20
23	1.3500267070500744E-4	TGTGCTGCGTGGGATGACCCATATTATAAGAAACTCTTT	CAAWDDPYYKKLF	TRGV10	.	TRGJ1	17	-1	-1	21
23	1.3500267070500744E-4	TGTGCTGCGCCCAATACCACTGGTTGGTTCAAGATATTT	CAAPNTTGWFKIF	TRGV10	.	TRGJP1	8	-1	-1	13
23	1.3500267070500744E-4	TGTGCCTTGTGGGAGGCACTTTATTATAAGAAACTCTTT	CALWEALYYKKLF	TRGV9	.	TRGJ1	15	-1	-1	20
23	1.3500267070500744E-4	TGTGCCACCTGGGACAGGCGGAATTATAAGAAACTCTTT	CATWDRRNYKKLF	TRGV5	.	TRGJ2	18	-1	-1	22
23	1.3500267070500744E-4	TGTGCTGCGTGGGATTCGAGAGATAAGAAACTCTTT	CAAWDSRDKKLF	TRGV10	.	TRGJ1	15	-1	-1	22
23	1.3500267070500744E-4	TGTGCTGCGTGGGAATTTTATTATAAGAAACTCTTT	CAAWEFYYKKLF	TRGV10	.	TRGJ1	13	-1	-1	17
23	1.3500267070500744E-4	TGTGCCTTGTGGGAGGGTCAATATAAGAAACTCTTT	CALWEGQYKKLF	TRGV9	.	TRGJ1	15	-1	-1	21
23	1.3500267070500744E-4	TGTGCCACCTGGGATGGAGGATATAAGAAACTCTTT	CATWDGGYKKLF	TRGV4	.	TRGJ2	16	-1	-1	21
23	1.3500267070500744E-4	TGTGCTGCCTTCACTGGTTGGTTCAAGATATTT	CAAFTGWFKIF	TRGV10	.	TRGJP1	7	-1	-1	11
23	1.3500267070500744E-4	TGTGCTGCGGGTTCTGGTTGGTTCAAGATATTT	CAAGSGWFKIF	TRGV10	.	TRGJP1	8	-1	-1	13
23	1.3500267070500744E-4	TGTGCCCTTACCACTGGTTGGTTCAAGATATTT	CALTTGWFKIF	TRGV9	.	TRGJP1	5	-1	-1	8
23	1.3500267070500744E-4	TGTGCCACCTGGGACGTCAAAGGGAAACTCTTT	CATWDVKGKLF	TRGV2	.	TRGJ1	15	-1	-1	23
23	1.3500267070500744E-4	TGTGCCACCTGGGACGGTCCAGAGAAACTCTTT	CATWDGPEKLF	TRGV2	.	TRGJ1	19	-1	-1	22
23	1.3500267070500744E-4	TGTGCCACCTGGGCTTATAAGAAACTCTTT	CATWAYKKLF	TRGV2	.	TRGJ1	12	-1	-1	14
23	1.3500267070500744E-4	TGTGCCACCTGGGAGGGTCGGAAACTCTTT	CATWEGRKLF	TRGV4	.	TRGJ2	16	-1	-1	20
23	1.3500267070500744E-4	TGTGCCACCCGACTCTTT	CATRLF	TRGV8	.	TRGJ1	8	-1	-1	11
23	1.3500267070500744E-4	TGTGCCACCTGGGATCCGCTGGGTAGTGATTGGATCAAGACGTTT	CATWDPLGSDWIKTF	TRGV8	.	TRGJP2	14	-1	-1	22
23	1.3500267070500744E-4	TGTGCTGCGTGGGACAATTGGCTTTATTATAAGAAACTCTTT	CAAWDNWLYYKKLF	TRGV10	.	TRGJ1	13	-1	-1	23
23	1.3500267070500744E-4	TGTGCCTTGTGGGAGGTGACCCCTTATTATAAGAAACTCTTT	CALWEVTPYYKKLF	TRGV9	.	TRGJ1	20	-1	-1	23
23	1.3500267070500744E-4	TGTGCTGCGTGGGAAAGTAGTGATTGGATCAAGACGTTT	CAAWESSDWIKTF	TRGV10	.	TRGJP2	13	-1	-1	15
23	1.3500267070500744E-4	TGTGCCTTGTGGGAGCCCTATTATTATAAGAAACTCTTT	CALWEPYYYKKLF	TRGV9	.	TRGJ1	14	-1	-1	19
23	1.3500267070500744E-4	TGTGCCACCTGGGACTTCTCTATTATTGGGAAACTCTTT	CATWDFSIIGKLF	TRGV3	.	TRGJ1	14	-1	-1	29
23	1.3500267070500744E-4	TGTGCCACCTGGGGACGGTATAAGAAACTCTTT	CATWGRYKKLF	TRGV5	.	TRGJ1	12	-1	-1	18
23	1.3500267070500744E-4	TGTGCCACCTTTAAGAAACTCTTT	CATFKKLF	TRGV3	.	TRGJ1	9	-1	-1	11
23	1.3500267070500744E-4	TGTGCTGCGTGGCTACTTACTTCCGGGGATTATTATAAGAAACTCTTT	CAAWLLTSGDYYKKLF	TRGV10	.	TRGJ1	11	-1	-1	28
23	1.3500267070500744E-4	TGTGCTGCGTGGGATTCCCGGAATTATTATAAGAAACTCTTT	CAAWDSRNYYKKLF	TRGV10	.	TRGJ1	15	-1	-1	20
23	1.3500267070500744E-4	TGTGCTGCGTGGGATTATTGGGGGTATTATAAGAAACTCTTT	CAAWDYWGYYKKLF	TRGV10	.	TRGJ1	16	-1	-1	24
23	1.3500267070500744E-4	TGTGCCACCTGGGGCCGTTATTATAAGAAACTCTTT	CATWGRYYKKLF	TRGV5P	.	TRGJ1	14	-1	-1	17
23	1.3500267070500744E-4	TGTGCCACCTGGGACTTTTATTATAAGAAACTCTTT	CATWDFYYKKLF	TRGV8	.	TRGJ1	13	-1	-1	17
22	1.291329893700071E-4	TGTGCTGCGTGGGATCCCCCGGCAGTGGCTGGTTGGTTCAAGATATTT	CAAWDPPAVAGWFKIF	TRGV10	.	TRGJP1	14	-1	-1	28
22	1.291329893700071E-4	TGTGCCACCTGGGACGGGCCTGGGAGTAGTGATTGGATCAAGACGTTT	CATWDGPGSSDWIKTF	TRGV2	.	TRGJP2	19	-1	-1	24
22	1.291329893700071E-4	TGTGCTGCGTGGGATTATACGGCCACTGGTTGGTTCAAGATATTT	CAAWDYTATGWFKIF	TRGV10	.	TRGJP1	16	-1	-1	22
22	1.291329893700071E-4	TGTGCTGCGTGGGATTATAGAACCACTGGTTGGTTCAAGATATTT	CAAWDYRTTGWFKIF	TRGV10	.	TRGJP1	16	-1	-1	21
22	1.291329893700071E-4	TGTGCTGCGTTTATAGATACCACTGGTTGGTTCAAGATATTT	CAAFIDTTGWFKIF	TRGV10	.	TRGJP1	9	-1	-1	13
22	1.291329893700071E-4	TGTGCTGCGTGGGTCCATACCACTGGTTGGTTCAAGATATTT	CAAWVHTTGWFKIF	TRGV10	.	TRGJP1	12	-1	-1	16
22	1.291329893700071E-4	TGTGCTGCGTGGGTATATACCACTGGTTGGTTCAAGATATTT	CAAWVYTTGWFKIF	TRGV10	.	TRGJP1	19	-1	-1	11
22	1.291329893700071E-4	TGTGCTGCGTGGGATTATCTGCATTATTATAAGAAACTCTTT	CAAWDYLHYYKKLF	TRGV10	.	TRGJ1	16	-1	-1	22
22	1.291329893700071E-4	TGTGCCTTGTGGGAGACCCCACCTTATTATAAGAAACTCTTT	CALWETPPYYKKLF	TRGV9	.	TRGJ1	14	-1	-1	23
22	1.291329893700071E-4	TGTGCTGCGTGGGGAGAGAATTATTATAAGAAACTCTTT	CAAWGENYYKKLF	TRGV10	.	TRGJ1	12	-1	-1	17
22	1.291329893700071E-4	TGTGCTGCGTGGGATCACAATTATTATAAGAAACTCTTT	CAAWDHNYYKKLF	TRGV10	.	TRGJ1	17	-1	-1	18
22	1.291329893700071E-4	TGTGCCGCCCCGCGCGGATACAATTATAAGAAACTCTTT	CAAPRGYNYKKLF	TRGV2	.	TRGJ1	8	-1	-1	22
22	1.291329893700071E-4	TGTGCCACCTGGGACGGGCGCTATTATAAGAAACTCTTT	CATWDGRYYKKLF	TRGV2	.	TRGJ1	18	-1	-1	21
22	1.291329893700071E-4	TGTGCTGCGTGGGATTTAAATTATAAGAAACTCTTT	CAAWDLNYKKLF	TRGV10	.	TRGJ1	15	-1	-1	19
22	1.291329893700071E-4	TGTGCTGCGTGGGATTACTTTTATAAGAAACTCTTT	CAAWDYFYKKLF	TRGV10	.	TRGJ1	17	-1	-1	20
22	1.291329893700071E-4	TGTGCTGCGTGGGATGGTGGTTGGTTCAAGATATTT	CAAWDGGWFKIF	TRGV10	.	TRGJP1	14	-1	-1	17
22	1.291329893700071E-4	TGTGCCTTGTGGGAGGTCAATTATAAGAAACTCTTT	CALWEVNYKKLF	TRGV9	.	TRGJ1	16	-1	-1	19
22	1.291329893700071E-4	TGTGCCACCTGGGACAGGCTTTATAAGAAACTCTTT	CATWDRLYKKLF	TRGV5	.	TRGJ1	18	-1	-1	20
22	1.291329893700071E-4	TGTGCTGCCCCCTTTTGTTATAAGAAACTCTTT	CAAPFCYKKLF	TRGV10	.	TRGJ1	7	-1	-1	14
22	1.291329893700071E-4	TGTGCCACCTGGGACAGGCATCTCTTT	CATWDRHLF	TRGV3	.	TRGJ1	18	-1	-1	21
22	1.291329893700071E-4	TGTGCTGCGTGGGATTATTTTACCACTGGTTGGTTCAAGATATTT	CAAWDYFTTGWFKIF	TRGV10	.	TRGJP1	16	-1	-1	20
22	1.291329893700071E-4	TGTGCTGCGTGGGTTCTTTTCTCTTATTATAAGAAACTCTTT	CAAWVLFSYYKKLF	TRGV10	.	TRGJ1	12	-1	-1	23
22	1.291329893700071E-4	TGTGCTGCGTGGGAAAACACCACTGGTTGGTTCAAGATATTT	CAAWENTTGWFKIF	TRGV10	.	TRGJP1	13	-1	-1	18
22	1.291329893700071E-4	TGTGCCTTGTGGGAGCCACCGAATTATTATAAGAAACTCTTT	CALWEPPNYYKKLF	TRGV9	.	TRGJ1	14	-1	-1	19
22	1.291329893700071E-4	TGTGCTGCGTGGGATTCCCGTTTCCGTAAGAAACTCTTT	CAAWDSRFRKKLF	TRGV10	.	TRGJ1	15	-1	-1	26
22	1.291329893700071E-4	TGTGCTGCGTGGGATCGCCCTCGGGGGATCAAGACGTTT	CAAWDRPRGIKTF	TRGV10	.	TRGJP2	14	-1	-1	25
22	1.291329893700071E-4	TGTGCCACCTGGGATGGGCCGGGGTATAAGAAACTCTTT	CATWDGPGYKKLF	TRGV4	.	TRGJ1	19	-1	-1	24
22	1.291329893700071E-4	TGTGCTGCGTGGGATAATTATTATAAGAAACTCTTT	CAAWDNYYKKLF	TRGV10	.	TRGJ1	14	-1	-1	15
22	1.291329893700071E-4	TGTGCTGCGTGGGACCCTGTGGGAAAGAAACTCTTT	CAAWDPVGKKLF	TRGV10	.	TRGJ1	13	-1	-1	24
22	1.291329893700071E-4	TGTGCTGCGGGGACCTGTTATTATAAGAAACTCTTT	CAAGTCYYKKLF	TRGV10	.	TRGJ1	12	-1	-1	17
22	1.291329893700071E-4	TGTGCCTTGTGGGAGGTTGATTATAAGAAACTCTTT	CALWEVDYKKLF	TRGV9	.	TRGJ1	16	-1	-1	19
22	1.291329893700071E-4	TGTGCTGTCCAGAATTATTATAAGAAACTCTTT	CAVQNYYKKLF	TRGV10	.	TRGJ2	6	-1	-1	11
22	1.291329893700071E-4	TGTGCTGCGTGTAATTATTATAAGAAACTCTTT	CAACNYYKKLF	TRGV10	.	TRGJ1	16	-1	-1	12
22	1.291329893700071E-4	TGTGCCACCTGGGATCTTGGGCTCTTT	CATWDLGLF	TRGV4	.	TRGJ1	14	-1	-1	21
22	1.291329893700071E-4	TGTGCTAAGAAACTCTTT	CAKKLF	TRGV10	.	TRGJ1	5	-1	-1	5
22	1.291329893700071E-4	TGTGCCTTGTGGATTCTAGGGGGCCCCATTTATTATAAGAAACTCTTT	CALWILGGPIYYKKLF	TRGV9	.	TRGJ1	11	-1	-1	29
22	1.291329893700071E-4	TGTGCTGCGTGGGATCAAGACTCCACTGGTTGGTTCAAGATATTT	CAAWDQDSTGWFKIF	TRGV10	.	TRGJP1	14	-1	-1	22
22	1.291329893700071E-4	TGTGCTGCGTGGGACACCTTGGATTATTATAAGAAACTCTTT	CAAWDTLDYYKKLF	TRGV10	.	TRGJ1	13	-1	-1	22
22	1.291329893700071E-4	TGTGCTGCGTGGGAGGACCTCACTGGTTGGTTCAAGATATTT	CAAWEDLTGWFKIF	TRGV10	.	TRGJP1	13	-1	-1	20
22	1.291329893700071E-4	TGTGCCTTGTGGGAGCCGACTTATTATAAGAAACTCTTT	CALWEPTYYKKLF	TRGV9	.	TRGJ1	14	-1	-1	16
22	1.291329893700071E-4	TGTGCCACCTGGGACGGGCACTATTATAAGAAACTCTTT	CATWDGHYYKKLF	TRGV2	.	TRGJ1	18	-1	-1	21
22	1.291329893700071E-4	TGTGCCACCTGGCGTAATTGGATCAAGACGTTT	CATWRNWIKTF	TRGV2	.	TRGJP2	11	-1	-1	13
22	1.291329893700071E-4	TGTGCCACCTGGGACGGTATTAAGAAACTCTTT	CATWDGIKKLF	TRGV2	.	TRGJ1	16	-1	-1	20
22	1.291329893700071E-4	TGTGCCACCTGGGACAGCCGGGCGAAACTCTTT	CATWDSRAKLF	TRGV5	.	TRGJ1	16	-1	-1	23
22	1.291329893700071E-4	TGTGCCACCCATAAGAAACTCTTT	CATHKKLF	TRGV2	.	TRGJ2	8	-1	-1	10
21	1.232633080350068E-4	TGTGCTGCGTGGGATTATCCCCCCTCTAAGAATTATTATAAGAAACTCTTT	CAAWDYPPSKNYYKKLF	TRGV10	.	TRGJ1	16	-1	-1	29
21	1.232633080350068E-4	TGTGCTGCGTGGGATTATGGGCCCAATACCACTGGTTGGTTCAAGATATTT	CAAWDYGPNTTGWFKIF	TRGV10	.	TRGJP1	16	-1	-1	25
21	1.232633080350068E-4	TGTGCTGCGTGGGATCAGGATAGTTATTATAAGAAACTCTTT	CAAWDQDSYYKKLF	TRGV10	.	TRGJ1	14	-1	-1	23
21	1.232633080350068E-4	TGTGCTGCGTGGGGGGTCTTTTGTTATAAGAAACTCTTT	CAAWGVFCYKKLF	TRGV10	.	TRGJ1	12	-1	-1	20
21	1.232633080350068E-4	TGTGCTGCGCCCTCTCGGGATTATTATAAGAAACTCTTT	CAAPSRDYYKKLF	TRGV10	.	TRGJ1	8	-1	-1	19
21	1.232633080350068E-4	TGTGCTGCGGGGGATACCACTGGTTGGTTCAAGATATTT	CAAGDTTGWFKIF	TRGV10	.	TRGJP1	14	-1	-1	13
21	1.232633080350068E-4	TGTGCCACCTGGGACGGGCTGGGGTATAAGAAACTCTTT	CATWDGLGYKKLF	TRGV2	.	TRGJ1	18	-1	-1	24
21	1.232633080350068E-4	TGTGCTGCGTGGGCCCTATATTATAAGAAACTCTTT	CAAWALYYKKLF	TRGV10	.	TRGJ1	12	-1	-1	18
21	1.232633080350068E-4	TGTGCTGCGTGGGGGTTTTATTATAAGAAACTCTTT	CAAWGFYYKKLF	TRGV10	.	TRGJ1	12	-1	-1	17
21	1.232633080350068E-4	TGTGCTGCGTGGGATTGGAGGTATAAGAAACTCTTT	CAAWDWRYKKLF	TRGV10	.	TRGJ1	15	-1	-1	21
21	1.232633080350068E-4	TGTGCTGCGTGGGATTATAACTATAAGAAACTCTTT	CAAWDYNYKKLF	TRGV10	.	TRGJ1	16	-1	-1	21
21	1.232633080350068E-4	TGTGCTGCGTGGGACTCCTATTATAAGAAACTCTTT	CAAWDSYYKKLF	TRGV10	.	TRGJ1	13	-1	-1	18
21	1.232633080350068E-4	TGTGCCACCTGGGATAGGTATTATAAGAAACTCTTT	CATWDRYYKKLF	TRGV8	.	TRGJ1	17	-1	-1	18
21	1.232633080350068E-4	TGTGCTGCGTGGGATTGTCGTAAGAAACTCTTT	CAAWDCRKKLF	TRGV10	.	TRGJ1	22	-1	-1	20
21	1.232633080350068E-4	TGTGCTGCGTGGGAAATACATAAGAAACTCTTT	CAAWEIHKKLF	TRGV10	.	TRGJ1	13	-1	-1	19
21	1.232633080350068E-4	TGTGCCACCTGGCGGTATAAGAAACTCTTT	CATWRYKKLF	TRGV2	.	TRGJ1	11	-1	-1	15
21	1.232633080350068E-4	TGTGCCACCTGGGACTATAAGAAACTCTTT	CATWDYKKLF	TRGV3	.	TRGJ1	14	-1	-1	15
21	1.232633080350068E-4	TGTGCCACCTTTTATAAGAAACTCTTT	CATFYKKLF	TRGV2	.	TRGJ1	9	-1	-1	11
21	1.232633080350068E-4	TGTGCCACCTGGCTGAGGAAACTCTTT	CATWLRKLF	TRGV5	.	TRGJ1	11	-1	-1	17
21	1.232633080350068E-4	TGTGCCACCTGGGATATGCATCTCTTT	CATWDMHLF	TRGV4	.	TRGJ1	14	-1	-1	21
21	1.232633080350068E-4	TGTGCCACCTGGGACTGGAAACTCTTT	CATWDWKLF	TRGV3	.	TRGJ1	17	-1	-1	17
21	1.232633080350068E-4	TGTGCCTTGTGGGAGGAACTCTTT	CALWEELF	TRGV9	.	TRGJ1	15	-1	-1	13
21	1.232633080350068E-4	TGTGCCACCTGGGCGAAACTCTTT	CATWAKLF	TRGV5	.	TRGJ1	12	-1	-1	14
21	1.232633080350068E-4	TGTGCCACCTGGGATGCACTCTTT	CATWDALF	TRGV4	.	TRGJ1	15	-1	-1	17
21	1.232633080350068E-4	TGTGCCCCCCTTTTCCTCTTT	CAPLFLF	TRGV5	.	TRGJ1	8	-1	-1	15
21	1.232633080350068E-4	TGTGCTTCTCCCTTCCCTTATACCACTGGTTGGTTCAAGATATTT	CASPFPYTTGWFKIF	TRGV10	.	TRGJP1	5	-1	-1	18
21	1.232633080350068E-4	TGTGCTGCGTGGCCCCTACCCCGTTATTATAAGAAACTCTTT	CAAWPLPRYYKKLF	TRGV10	.	TRGJ1	11	-1	-1	23
21	1.232633080350068E-4	TGTGCTGCGTGGGATCATGAGAGTTATTATAAGAAACTCTTT	CAAWDHESYYKKLF	TRGV10	.	TRGJ1	14	-1	-1	20
21	1.232633080350068E-4	TGTGCCTTGTGGGAGGTCCCCTATTATTATAAGAAACTCTTT	CALWEVPYYYKKLF	TRGV9	.	TRGJ1	16	-1	-1	22
21	1.232633080350068E-4	TGTGCCTTGTGGGAGGTGCCAATTTATTATAAGAAACTCTTT	CALWEVPIYYKKLF	TRGV9	.	TRGJ1	18	-1	-1	23
21	1.232633080350068E-4	TGTGCTGCGTGGGGGGTGTCTTATTATAAGAAACTCTTT	CAAWGVSYYKKLF	TRGV10	.	TRGJ1	12	-1	-1	20
21	1.232633080350068E-4	TGTGCCACCTGGCGCGGCTGGGGGAGTAAGAAACTCTTT	CATWRGWGSKKLF	TRGV2	.	TRGJ2	11	-1	-1	26
21	1.232633080350068E-4	TGTGCCACCTGGGATGGTGTGTGTTATAAGAAACTCTTT	CATWDGVCYKKLF	TRGV4	.	TRGJ1	16	-1	-1	23
21	1.232633080350068E-4	TGTGCCACCTGGGATGGGATTTATTATAAGAAACTCTTT	CATWDGIYYKKLF	TRGV4	.	TRGJ1	17	-1	-1	17
21	1.232633080350068E-4	TGTGCCACCTGGGACGGGCTCTATTATAAGAAACTCTTT	CATWDGLYYKKLF	TRGV2	.	TRGJ1	18	-1	-1	21
21	1.232633080350068E-4	TGTGCCACCTGGGACAGGCTTTTAAGGCCTGAACTCTTT	CATWDRLLRPELF	TRGV5	.	TRGJ1	18	-1	-1	31
21	1.232633080350068E-4	TGTGCCACCTGGGACAGGCCGGATTATAAGAAACTCTTT	CATWDRPDYKKLF	TRGV3	.	TRGJ1	19	-1	-1	22
21	1.232633080350068E-4	TGTGCTGCGTGGGTGTCTTATTATAAGAAACTCTTT	CAAWVSYYKKLF	TRGV10	.	TRGJ1	12	-1	-1	17
21	1.232633080350068E-4	TGTGCCACCTGGGATGGGCGTTATAAGAAACTCTTT	CATWDGRYKKLF	TRGV4	.	TRGJ1	18	-1	-1	20
21	1.232633080350068E-4	TGTGCCACCTGGGATGGACACATGGGGAAACTCTTT	CATWDGHMGKLF	TRGV4	.	TRGJ1	22	-1	-1	26
21	1.232633080350068E-4	TGTGCCACCTGGGATGAGACGGAGAAGAAACTCTTT	CATWDETEKKLF	TRGV4	.	TRGJ1	15	-1	-1	24
21	1.232633080350068E-4	TGTGCCACCTGGGACAGGCTCTATAAGAAACTCTTT	CATWDRLYKKLF	TRGV5	.	TRGJ1	18	-1	-1	21
21	1.232633080350068E-4	TGTGCCACCTGGGATGGGGGTAAGAAACTCTTT	CATWDGGKKLF	TRGV4	.	TRGJ1	17	-1	-1	20
21	1.232633080350068E-4	TGTGCCACCTGGGATGGACTCAAGAAACTCTTT	CATWDGLKKLF	TRGV4	.	TRGJ1	16	-1	-1	21
21	1.232633080350068E-4	TGTGCCACCTGGGACGCCTGGGAGAAACTCTTT	CATWDAWEKLF	TRGV2	.	TRGJ1	15	-1	-1	22
21	1.232633080350068E-4	TCCCCGCCCGTATATTATAAGAAACTCTTT	SPPVYYKKLF	TRGV10	.	TRGJ1	0	-1	-1	12
21	1.232633080350068E-4	TGTGCTGCGTCGGGTCGGTTCAAGATATTT	CAASGRFKIF	TRGV10	.	TRGJP1	13	-1	-1	12
21	1.232633080350068E-4	TGTGCCACCTGGGATAAGGAGAAACTCTTT	CATWDKEKLF	TRGV4	.	TRGJ1	14	-1	-1	19
21	1.232633080350068E-4	TGTGCCACCCTCCTAGAGAAACTCTTT	CATLLEKLF	TRGV2	.	TRGJ1	8	-1	-1	16
21	1.232633080350068E-4	TGTGCCACCTGGGACGGGCTCTTT	CATWDGLF	TRGV2	.	TRGJ1	18	-1	-1	18
21	1.232633080350068E-4	TGTGCCACCCTCCTCCAACTCTTT	CATLLQLF	TRGV5	.	TRGJ1	8	-1	-1	16
20	1.1739362670000646E-4	TGTGCTGCGTGGGATTCACCCCCACCCTTATATACCACTGGTTGGTTCAAGATATTT	CAAWDSPPPLYTTGWFKIF	TRGV10	.	TRGJP1	15	-1	-1	28
20	1.1739362670000646E-4	TGTGCTGCGTGGGATCACACATATCCAAAATATAGTAGTGATTGGATCAAGACGTTT	CAAWDHTYPKYSSDWIKTF	TRGV10	.	TRGJP2	17	-1	-1	29
20	1.1739362670000646E-4	TGTGCTGCGTGGGAACTAAGGGTCTCAGTCGTAGTTTGGTTCAAGATATTT	CAAWELRVSVVVWFKIF	TRGV10	.	TRGJP1	13	-1	-1	35
20	1.1739362670000646E-4	TGTGCTGCGTGGGATTATCCCTATCTCACTGGTTGGTTCAAGATATTT	CAAWDYPYLTGWFKIF	TRGV10	.	TRGJP1	16	-1	-1	26
20	1.1739362670000646E-4	TGTGCTGCGTGGGAAAATCGACCCTCCACTGGTTGGTTCAAGATATTT	CAAWENRPSTGWFKIF	TRGV10	.	TRGJP1	13	-1	-1	25
20	1.1739362670000646E-4	TGTGCTGCGTGCGAATCCGAACCATCTGGTTGGTTCAAGATATTT	CAACESEPSGWFKIF	TRGV10	.	TRGJP1	13	-1	-1	20
20	1.1739362670000646E-4	TGTGCTGCGTGGGATTATAATGAGGTGAGTTATAAGAAACTCTTT	CAAWDYNEVSYKKLF	TRGV10	.	TRGJ2	16	-1	-1	29
20	1.1739362670000646E-4	TGTGCTGCGTGGGCGTATACCACTGGTTGGTTCAAGATATTT	CAAWAYTTGWFKIF	TRGV10	.	TRGJP1	12	-1	-1	15
20	1.1739362670000646E-4	TGTGCTGCGTGGGGCTATACCACTGGTTGGTTCAAGATATTT	CAAWGYTTGWFKIF	TRGV10	.	TRGJP1	12	-1	-1	15
20	1.1739362670000646E-4	TGTGCTGCGTGGGATTACCGAAATTATTATAAGAAACTCTTT	CAAWDYRNYYKKLF	TRGV10	.	TRGJ1	17	-1	-1	21
20	1.1739362670000646E-4	TGTGCTGCGTGGGACCTCCGGACTGGTTGGTTCAAGATATTT	CAAWDLRTGWFKIF	TRGV10	.	TRGJP1	13	-1	-1	21
20	1.1739362670000646E-4	TGTGCCACCTGGGACTTTGACGTTTATTATAAGAAACTCTTT	CATWDFDVYYKKLF	TRGV3	.	TRGJ1	14	-1	-1	23
20	1.1739362670000646E-4	TGTGCTGCGTGGCATCTCACTGGTTGGTTCAAGATATTT	CAAWHLTGWFKIF	TRGV10	.	TRGJP1	14	-1	-1	17
20	1.1739362670000646E-4	TGTGCTGCGTGGGATTTCGTTTATTATAAGAAACTCTTT	CAAWDFVYYKKLF	TRGV10	.	TRGJ1	19	-1	-1	20
20	1.1739362670000646E-4	TGTGCCACCTGGGATCCGAATTATTATAAGAAACTCTTT	CATWDPNYYKKLF	TRGV8	.	TRGJ1	14	-1	-1	13
20	1.1739362670000646E-4	TGTGCTGCGTGGGATTGGAAAGATAAGAAACTCTTT	CAAWDWKDKKLF	TRGV10	.	TRGJ1	15	-1	-1	22
20	1.1739362670000646E-4	TGTGCCACCTGGGGCCCCTATTATAAGAAACTCTTT	CATWGPYYKKLF	TRGV4	.	TRGJ1	12	-1	-1	18
20	1.1739362670000646E-4	TGTGCCACCTGGGATGGGCGGTATAAGAAACTCTTT	CATWDGRYKKLF	TRGV4	.	TRGJ1	18	-1	-1	21
20	1.1739362670000646E-4	TGTGCCACCTGGGACCGATATTATAAGAAACTCTTT	CATWDRYYKKLF	TRGV4	.	TRGJ1	13	-1	-1	18
20	1.1739362670000646E-4	TGTGCTGCGTGGAAGGATTATAAGAAACTCTTT	CAAWKDYKKLF	TRGV10	.	TRGJ1	11	-1	-1	16
20	1.1739362670000646E-4	TGTGCCACCTGGGACGGTCATAAGAAACTCTTT	CATWDGHKKLF	TRGV5	.	TRGJ1	14	-1	-1	19
20	1.1739362670000646E-4	TGTGCCACCTGGGAATGTAAGAAACTCTTT	CATWECKKLF	TRGV4	.	TRGJ1	13	-1	-1	17
20	1.1739362670000646E-4	TGTGCTGCCGGGTTCAAGATATTT	CAAGFKIF	TRGV10	.	TRGJP1	7	-1	-1	10
20	1.1739362670000646E-4	TGTGCCACCTGGAAGAAACTCTTT	CATWKKLF	TRGV4	.	TRGJ1	11	-1	-1	12
19	1.1152394536500614E-4	TGTGCTGCGTGGGATCCGGGCGGTGGGGACCCAGGTGTATTTTATAAGAAACTCTTT	CAAWDPGGGDPGVFYKKLF	TRGV10	.	TRGJ1	14	-1	-1	38
19	1.1152394536500614E-4	TGTGCCACCTGGGACGGGCCCGGAGCTGCGGGTGGTGATTGGATCAAGACGTTT	CATWDGPGAAGGDWIKTF	TRGV2	.	TRGJP2	21	-1	-1	31
19	1.1152394536500614E-4	TGTGCTGCGTGGGATTTTCGTGACTGCGGCACTGGTTGGTTCAAGATATTT	CAAWDFRDCGTGWFKIF	TRGV10	.	TRGJP1	15	-1	-1	29
19	1.1152394536500614E-4	TGTGCTGCGTGGGATTGGAGGAAAGGAACCACTGGTTGGTTCAAGATATTT	CAAWDWRKGTTGWFKIF	TRGV10	.	TRGJP1	15	-1	-1	27
19	1.1152394536500614E-4	TGTGCTGCGTGGGATGGAGCCCATACCACTGGTTGGTTCAAGATATTT	CAAWDGAHTTGWFKIF	TRGV10	.	TRGJP1	14	-1	-1	22
19	1.1152394536500614E-4	TGTGCCTTGTGGGAGGTCGTCGGACAGGTTTTTTATAAGAAACTCTTT	CALWEVVGQVFYKKLF	TRGV9	.	TRGJ1	16	-1	-1	29
19	1.1152394536500614E-4	TGTGCCTTGTGGGAGGTGCAATGGAGTATTGGTTGGTTCAAGATATTT	CALWEVQWSIGWFKIF	TRGV9	.	TRGJP1	19	-1	-1	29
19	1.1152394536500614E-4	TGTGCCACCTGGGACAGGCCACATAATTTCCATTATAAGAAACTCTTT	CATWDRPHNFHYKKLF	TRGV5	.	TRGJ1	19	-1	-1	31
19	1.1152394536500614E-4	TGTGCTGCGTGGGATTTTATTAGGAATTATTATAAGAAACTCTTT	CAAWDFIRNYYKKLF	TRGV10	.	TRGJ1	15	-1	-1	23
19	1.1152394536500614E-4	TGTGCTGCGTGGGATTTCAATACCACTGGTTGGTTCAAGATATTT	CAAWDFNTTGWFKIF	TRGV10	.	TRGJP1	15	-1	-1	19
19	1.1152394536500614E-4	TGTGCTGCGTGGGATTATAATTTAGGCTATTATAAGAAACTCTTT	CAAWDYNLGYYKKLF	TRGV10	.	TRGJ1	16	-1	-1	27
19	1.1152394536500614E-4	TGTGCTGCGTGGGATCCCCAAACCACTGGTTGGTTCAAGATATTT	CAAWDPQTTGWFKIF	TRGV10	.	TRGJP1	14	-1	-1	21
19	1.1152394536500614E-4	TGTGCCACCTGGGACGGGCCGGTAGGTGATTGGATCAAGACGTTT	CATWDGPVGDWIKTF	TRGV2	.	TRGJP2	22	-1	-1	21
19	1.1152394536500614E-4	TGTGCTGCGTGGGTCTCGCTGAATTATTATAAGAAACTCTTT	CAAWVSLNYYKKLF	TRGV10	.	TRGJ1	12	-1	-1	20
19	1.1152394536500614E-4	TGTGCTGCGTGGGATTTAAGGAATTATTATAAGAAACTCTTT	CAAWDLRNYYKKLF	TRGV10	.	TRGJ1	15	-1	-1	20
19	1.1152394536500614E-4	TGTGCTGCGTGGGATTGGGTGAATTATTATAAGAAACTCTTT	CAAWDWVNYYKKLF	TRGV10	.	TRGJ1	15	-1	-1	20
19	1.1152394536500614E-4	TGTGCTGCGTGGGATTATTTAGGATATTATAAGAAACTCTTT	CAAWDYLGYYKKLF	TRGV10	.	TRGJ1	16	-1	-1	24
19	1.1152394536500614E-4	TGTGCTGCGTGGGATTACCCCGGTTGGAATAAGAAACTCTTT	CAAWDYPGWNKKLF	TRGV10	.	TRGJ1	17	-1	-1	28
19	1.1152394536500614E-4	TGTGCTGCGTGGGATCCTGGACGTTATTATAAGAAACTCTTT	CAAWDPGRYYKKLF	TRGV10	.	TRGJ1	14	-1	-1	23
19	1.1152394536500614E-4	TGTGCCTTGTGGGAGGTGCGGAGTGGTTGGTTCAAGATATTT	CALWEVRSGWFKIF	TRGV9	.	TRGJP1	18	-1	-1	23
19	1.1152394536500614E-4	TGTGCCACCTGGGACGGGCGTAGTGATTGGATCAAGACGTTT	CATWDGRSDWIKTF	TRGV2	.	TRGJP2	18	-1	-1	19
19	1.1152394536500614E-4	TGTGCCACCTGGGACAGGCTTTGTTGGTATAAGAAACTCTTT	CATWDRLCWYKKLF	TRGV5	.	TRGJ1	18	-1	-1	27
19	1.1152394536500614E-4	TGTGCCACCTGGGACAGGCCGGATTATTATAAGAAACTCTTT	CATWDRPDYYKKLF	TRGV5	.	TRGJ1	19	-1	-1	19
19	1.1152394536500614E-4	TGTGCCACCTGGGACAGGAAGAATTATTATAAGAAACTCTTT	CATWDRKNYYKKLF	TRGV5	.	TRGJ1	17	-1	-1	20
19	1.1152394536500614E-4	TGTGCTGCGTGGGATTTAATTAGTTATAAGAAACTCTTT	CAAWDLISYKKLF	TRGV10	.	TRGJ1	15	-1	-1	17
19	1.1152394536500614E-4	TGTGCTGCGTGGGATTCAAGTGATTGGATCAAGACGTTT	CAAWDSSDWIKTF	TRGV10	.	TRGJP2	15	-1	-1	18
19	1.1152394536500614E-4	TGTGCTGCGTGGGATTGTCATAAATATAAGAAACTCTTT	CAAWDCHKYKKLF	TRGV10	.	TRGJ1	15	-1	-1	24
19	1.1152394536500614E-4	TGTGCTGCGTGGGATTATCATACGGAGAAGAAACTCTTT	CAAWDYHTEKKLF	TRGV10	.	TRGJ1	16	-1	-1	27
19	1.1152394536500614E-4	TGTGCTGCGTGGGATGCGTGGGATTATAAGAAACTCTTT	CAAWDAWDYKKLF	TRGV10	.	TRGJ1	14	-1	-1	22
19	1.1152394536500614E-4	TGTGCTGCGTGGGAAGTTCTTTATTATAAGAAACTCTTT	CAAWEVLYYKKLF	TRGV10	.	TRGJ1	13	-1	-1	20
19	1.1152394536500614E-4	TGTGCTGCGGGGGGCCCTAAGAGGGATAAGAAACTCTTT	CAAGGPKRDKKLF	TRGV10	.	TRGJ1	12	-1	-1	25
19	1.1152394536500614E-4	TGTGCCTTGTGGGAGGTTAAGTATTATAAGAAACTCTTT	CALWEVKYYKKLF	TRGV9	.	TRGJ1	16	-1	-1	18
19	1.1152394536500614E-4	TGTGCCTTGTGGGAGGTGTGTTATTATAAGAAACTCTTT	CALWEVCYYKKLF	TRGV9	.	TRGJ1	17	-1	-1	20
19	1.1152394536500614E-4	TGTGCCTTGTGGGAGGGGGGTTATTATAAGAAACTCTTT	CALWEGGYYKKLF	TRGV9	.	TRGJ1	15	-1	-1	20
19	1.1152394536500614E-4	TGTGCCACCTGGGGAGGCGAAAATTGGATCAAGACGTTT	CATWGGENWIKTF	TRGV2	.	TRGJP2	12	-1	-1	22
19	1.1152394536500614E-4	TGTGCCACCTGGGACGGAAATTATTATAAGAAACTCTTT	CATWDGNYYKKLF	TRGV2	.	TRGJ1	16	-1	-1	18
19	1.1152394536500614E-4	TGTGCCACCTGGGACAGGCGGTATTATAAGAAACTCTTT	CATWDRRYYKKLF	TRGV3	.	TRGJ1	18	-1	-1	21
19	1.1152394536500614E-4	TGTGCCACCTGGGACAGGCACTCACTGGGGAAACTCTTT	CATWDRHSLGKLF	TRGV5	.	TRGJ1	18	-1	-1	29
19	1.1152394536500614E-4	TGTGCCACCTGGGACAAGAATTATTATAAGAAACTCTTT	CATWDKNYYKKLF	TRGV8	.	TRGJ1	13	-1	-1	17
19	1.1152394536500614E-4	TGTGCTGCCTATACCACTGGTTGGTTCAAGATATTT	CAAYTTGWFKIF	TRGV10	.	TRGJP1	7	-1	-1	9
19	1.1152394536500614E-4	TGTGCTGCGTCAGGGAATTATTATAAGAAACTCTTT	CAASGNYYKKLF	TRGV10	.	TRGJ1	9	-1	-1	14
19	1.1152394536500614E-4	TGTGCTGCGTGGGATTGTTCTTGGTTCAAGATATTT	CAAWDCSWFKIF	TRGV10	.	TRGJP1	15	-1	-1	20
19	1.1152394536500614E-4	TGTGCTGCGTGGGATCCTGTAGCTAAGAAACTCTTT	CAAWDPVAKKLF	TRGV10	.	TRGJ1	14	-1	-1	23
19	1.1152394536500614E-4	TGTGCTGCGTGGGACAATTATTATAAGAAACTCTTT	CAAWDNYYKKLF	TRGV10	.	TRGJ1	13	-1	-1	15
19	1.1152394536500614E-4	TGTGCTGCGCAGGGGCCTGGTTGGTTCAAGATATTT	CAAQGPGWFKIF	TRGV10	.	TRGJP1	8	-1	-1	16
19	1.1152394536500614E-4	TGTGCCACCTTTTGGAGTGATTGGATCAAGACGTTT	CATFWSDWIKTF	TRGV2	.	TRGJP2	9	-1	-1	15
19	1.1152394536500614E-4	TGTGCCACCTGGTCTAAAGGGTATAAGAAACTCTTT	CATWSKGYKKLF	TRGV2	.	TRGJ1	11	-1	-1	21
19	1.1152394536500614E-4	TGTGCCACCTGGTCGAATTATTATAAGAAACTCTTT	CATWSNYYKKLF	TRGV8	.	TRGJ1	11	-1	-1	12
19	1.1152394536500614E-4	TGTGCCACCTGGGATGGTCATTATAAGAAACTCTTT	CATWDGHYKKLF	TRGV4	.	TRGJ1	16	-1	-1	19
19	1.1152394536500614E-4	TGTGCCACCTGGGATGGGCCTTATAAGAAACTCTTT	CATWDGPYKKLF	TRGV4	.	TRGJ1	19	-1	-1	20
19	1.1152394536500614E-4	TGTGCCACCTGGGATAGGGGTTATAAGAAACTCTTT	CATWDRGYKKLF	TRGV8	.	TRGJ1	17	-1	-1	20
19	1.1152394536500614E-4	TGTGCCACCTGGGACTGGATTTGGAAGAAACTCTTT	CATWDWIWKKLF	TRGV4	.	TRGJ2	17	-1	-1	24
19	1.1152394536500614E-4	TGTGCCACCTGGGACGCTTATTATAAGAAACTCTTT	CATWDAYYKKLF	TRGV4	.	TRGJ1	13	-1	-1	17
19	1.1152394536500614E-4	TGTGCCACCTGGGACGGGCCGACGGGGAAACTCTTT	CATWDGPTGKLF	TRGV2	.	TRGJ1	19	-1	-1	26
19	1.1152394536500614E-4	TGTGCCACCTGGGACAGGCCATGGGCGAAACTCTTT	CATWDRPWAKLF	TRGV5	.	TRGJ1	19	-1	-1	26
19	1.1152394536500614E-4	TGTGCCACCTGGGACAGGCAGCGTAAGAAACTCTTT	CATWDRQRKKLF	TRGV3	.	TRGJ1	18	-1	-1	23
19	1.1152394536500614E-4	TGTGCTGCTCCACTCGGTTGGTTCAAGATATTT	CAAPLGWFKIF	TRGV10	.	TRGJP1	7	-1	-1	9
19	1.1152394536500614E-4	TGTGCTGCGTGGGGTTCGTATAAGAAACTCTTT	CAAWGSYKKLF	TRGV10	.	TRGJ1	19	-1	-1	18
19	1.1152394536500614E-4	TGTGCTGCGTGGGATCGTTGGTTCAAGATATTT	CAAWDRWFKIF	TRGV10	.	TRGJP1	14	-1	-1	16
19	1.1152394536500614E-4	TGTGCTGCGTGGGATGTTTATAAGAAACTCTTT	CAAWDVYKKLF	TRGV10	.	TRGJ1	14	-1	-1	17
19	1.1152394536500614E-4	TGTGCTGCGTGGGATGACTATAAGAAACTCTTT	CAAWDDYKKLF	TRGV10	.	TRGJ1	17	-1	-1	18
19	1.1152394536500614E-4	TGTGCTGGCGTGAATAGTTATAAGAAACTCTTT	CAGVNSYKKLF	TRGV10	.	TRGJ1	11	-1	-1	11
19	1.1152394536500614E-4	TGTGCCACCTGCCGTTCGAATTGGAGCCTCTTT	CATCRSNWSLF	TRGV4	.	TRGJ1	10	-1	-1	27
19	1.1152394536500614E-4	TGTGCCACCTGGGCCTATTATAAGAAACTCTTT	CATWAYYKKLF	TRGV4	.	TRGJ1	12	-1	-1	15
19	1.1152394536500614E-4	TGTGCCACCTGGGCCGAGAACGGGAAACTCTTT	CATWAENGKLF	TRGV4	.	TRGJ1	12	-1	-1	23
19	1.1152394536500614E-4	TGTGCCACCTGGGATCGCTATAAGAAACTCTTT	CATWDRYKKLF	TRGV8	.	TRGJ1	14	-1	-1	18
19	1.1152394536500614E-4	TGTGCCACCTGGGATGTGGTGAGGAAACTCTTT	CATWDVVRKLF	TRGV4	.	TRGJ1	15	-1	-1	23
19	1.1152394536500614E-4	TGTGCCACCTGGGATGGGCCGGAGAAACTCTTT	CATWDGPEKLF	TRGV4	.	TRGJ1	19	-1	-1	22
19	1.1152394536500614E-4	TGTGCCACCTGGGATGGACACTTTGAGCTCTTT	CATWDGHFELF	TRGV4	.	TRGJ1	16	-1	-1	27
19	1.1152394536500614E-4	TGTGCCACCTGGGAAGGGATAAAGAAACTCTTT	CATWEGIKKLF	TRGV2	.	TRGJ1	17	-1	-1	21
19	1.1152394536500614E-4	TGTGCCACCCCACTTTATCGTACGAAACTCTTT	CATPLYRTKLF	TRGV3	.	TRGJ1	8	-1	-1	14
19	1.1152394536500614E-4	TGTGCTGCGTGGGATTTGAAAAAACTCTTT	CAAWDLKKLF	TRGV10	.	TRGJ1	15	-1	-1	18
19	1.1152394536500614E-4	TGTGCCACCTGGGATTTAAAGAAACTCTTT	CATWDLKKLF	TRGV4	.	TRGJ1	14	-1	-1	15
19	1.1152394536500614E-4	TGTGCCACCTGGGATGGGCAGCTCTTT	CATWDGQLF	TRGV4	.	TRGJ1	18	-1	-1	21
19	1.1152394536500614E-4	TGTGCCACCTGGGACGCGGGACTCTTT	CATWDAGLF	TRGV2	.	TRGJ1	15	-1	-1	20
19	1.1152394536500614E-4	TGTGCCACCTGGGACAGGGAACTCTTT	CATWDRELF	TRGV3	.	TRGJ1	17	-1	-1	19
19	1.1152394536500614E-4	TGTGCCACGCAAAAGAAACTCTTT	CATQKKLF	TRGV8	.	TRGJ1	7	-1	-1	12
19	1.1152394536500614E-4	TGGGCCTTGAAGAAACTCTTT	WALKKLF	TRGV9	.	TRGJ1	8	-1	-1	9
18	1.0565426403000581E-4	TGTGCCTTGTGGGAGCCTTCTTTATATACCACTGGTTGGTTCAAGATATTT	CALWEPSLYTTGWFKIF	TRGV9	.	TRGJP1	14	-1	-1	22
18	1.0565426403000581E-4	TGTGCCTTGTGGGAGGACCTACCACACCCCATATATTATAAGAAACTCTTT	CALWEDLPHPIYYKKLF	TRGV9	.	TRGJ2	15	-1	-1	33
18	1.0565426403000581E-4	TGTGCTGCGTGGGATTCCCTATATACCACTGGTTGGTTCAAGATATTT	CAAWDSLYTTGWFKIF	TRGV10	.	TRGJP1	28	-1	-1	19
18	1.0565426403000581E-4	TGTGCCACCTGGGACAGGCTGGCCAGTAGTGATTGGATCAAGACGTTT	CATWDRLASSDWIKTF	TRGV3	.	TRGJP2	18	-1	-1	24
18	1.0565426403000581E-4	TGTGCCACCTGGGACAGGCCCCCATCGAATTATTATAAGAAACTCTTT	CATWDRPPSNYYKKLF	TRGV3	.	TRGJ1	19	-1	-1	24
18	1.0565426403000581E-4	TGTGCTGCGTGGGATTATAATAGGGATTATTATAAGAAACTCTTT	CAAWDYNRDYYKKLF	TRGV10	.	TRGJ1	16	-1	-1	13
18	1.0565426403000581E-4	TGTGCCTTGTGGGAGGTGAATACCACTGGTTGGTTCAAGATATTT	CALWEVNTTGWFKIF	TRGV9	.	TRGJP1	17	-1	-1	19
18	1.0565426403000581E-4	TGTGCCTTGTGGGAGGCGCGGAAAAATTATTATAAGAAACTCTTT	CALWEARKNYYKKLF	TRGV9	.	TRGJ1	18	-1	-1	24
18	1.0565426403000581E-4	TGTGCCACCTGGGACGGGCCGGGAGGTGATTGGATCAAGACGTTT	CATWDGPGGDWIKTF	TRGV2	.	TRGJP2	19	-1	-1	25
18	1.0565426403000581E-4	TGTGCTGCGTGGGCTAATACCACTGGTTGGTTCAAGATATTT	CAAWANTTGWFKIF	TRGV10	.	TRGJP1	12	-1	-1	16
18	1.0565426403000581E-4	TGTGCTGCGTGGGATTTCCTACCTCGTTATAAGAAACTCTTT	CAAWDFLPRYKKLF	TRGV10	.	TRGJ1	15	-1	-1	26
18	1.0565426403000581E-4	TGTGCTGCGTGGGAAGATACCACTGGTTGGTTCAAGATATTT	CAAWEDTTGWFKIF	TRGV10	.	TRGJP1	13	-1	-1	16
18	1.0565426403000581E-4	TGTGCCTTGTGGGAGGCGGGGAATTATTATAAGAAACTCTTT	CALWEAGNYYKKLF	TRGV9	.	TRGJ1	15	-1	-1	20
18	1.0565426403000581E-4	TGTGCCTTGTGGGAACTGGGACGTTATTATAAGAAACTCTTT	CALWELGRYYKKLF	TRGV9	.	TRGJ1	13	-1	-1	23
18	1.0565426403000581E-4	TGTGCCTTGTGGGAAGGTGAGAATTATTATAAGAAACTCTTT	CALWEGENYYKKLF	TRGV9	.	TRGJ1	18	-1	-1	20
18	1.0565426403000581E-4	TGTGCCACCTGGGATTATACCACTGGTTGGTTCAAGATATTT	CATWDYTTGWFKIF	TRGV8	.	TRGJP1	14	-1	-1	15
18	1.0565426403000581E-4	TGTGCCACCTGGGACGGGGGTAGTGATTGGATCAAGACGTTT	CATWDGGSDWIKTF	TRGV2	.	TRGJP2	17	-1	-1	19
18	1.0565426403000581E-4	TGTGCCACCTGGGACAGCTTCCGGCGGGGGGAGAAACTCTTT	CATWDSFRRGEKLF	TRGV3	.	TRGJ1	16	-1	-1	31
18	1.0565426403000581E-4	TGTGCCACCTGGGACAGGCCGGGTTATTATAAGAAACTCTTT	CATWDRPGYYKKLF	TRGV5	.	TRGJ1	19	-1	-1	23
18	1.0565426403000581E-4	TGTGCCACCTGGGACAGGGGGAATTATTATAAGAAACTCTTT	CATWDRGNYYKKLF	TRGV5	.	TRGJ1	17	-1	-1	20
18	1.0565426403000581E-4	TGTGCTGCGTTTCAATCGAATTATTATAAGAAACTCTTT	CAAFQSNYYKKLF	TRGV10	.	TRGJ1	9	-1	-1	15
18	1.0565426403000581E-4	TGTGCTGCGTGGGATTCCCTTTATTATAAGAAACTCTTT	CAAWDSLYYKKLF	TRGV10	.	TRGJ1	15	-1	-1	20
18	1.0565426403000581E-4	TGTGCTGCGTGGGATTCCAAGAGTTGGTTCAAGATATTT	CAAWDSKSWFKIF	TRGV10	.	TRGJP1	15	-1	-1	22
18	1.0565426403000581E-4	TGTGCTGCGTGGGATTCGGGTTATTATAAGAAACTCTTT	CAAWDSGYYKKLF	TRGV10	.	TRGJ1	15	-1	-1	13
18	1.0565426403000581E-4	TGTGCTGCGTGGGATTACCGTTATTATAAGAAACTCTTT	CAAWDYRYYKKLF	TRGV10	.	TRGJ1	17	-1	-1	20
18	1.0565426403000581E-4	TGTGCTGCGTGGGATCCCCCTTATTATAAGAAACTCTTT	CAAWDPPYYKKLF	TRGV10	.	TRGJ1	14	-1	-1	20
18	1.0565426403000581E-4	TGTGCTGCGTGGGATGGTACTGGTTGGTTCAAGATATTT	CAAWDGTGWFKIF	TRGV10	.	TRGJP1	14	-1	-1	18
18	1.0565426403000581E-4	TGTGCTGCGTGGGATGGCACAGATTATAAGAAACTCTTT	CAAWDGTDYKKLF	TRGV10	.	TRGJ1	14	-1	-1	22
18	1.0565426403000581E-4	TGTGCTGCGTGGGACCCGAATTATTATAAGAAACTCTTT	CAAWDPNYYKKLF	TRGV10	.	TRGJ2	13	-1	-1	16
18	1.0565426403000581E-4	TGTGCTGCGTGGGACCACCAGTCTTATAAGAAACTCTTT	CAAWDHQSYKKLF	TRGV10	.	TRGJ1	13	-1	-1	23
18	1.0565426403000581E-4	TGTGCTGCGTGGGTCAATTTTGGGTTCAAGATATTT	CAAWVNFGFKIF	TRGV10	.	TRGJP1	12	-1	-1	22
18	1.0565426403000581E-4	TGTGCTGCGTGGGCCAGAAATTATAAGAAACTCTTT	CAAWARNYKKLF	TRGV10	.	TRGJ1	12	-1	-1	19
18	1.0565426403000581E-4	TGTGCTGCGTGGGGTGGTTATTATAAGAAACTCTTT	CAAWGGYYKKLF	TRGV10	.	TRGJ1	12	-1	-1	17
18	1.0565426403000581E-4	TGTGCTGCGTGGGATTTCGGTTATAAGAAACTCTTT	CAAWDFGYKKLF	TRGV10	.	TRGJ1	18	-1	-1	20
18	1.0565426403000581E-4	TGTGCTGCGTGGGATTGGTTTAATAAGAAACTCTTT	CAAWDWFNKKLF	TRGV10	.	TRGJ1	15	-1	-1	22
18	1.0565426403000581E-4	TGTGCTGCGTGGGATTATCACTATAAGAAACTCTTT	CAAWDYHYKKLF	TRGV10	.	TRGJ1	16	-1	-1	21
18	1.0565426403000581E-4	TGTGCTGCGTGGGATTATAAAGGGAAGAAACTCTTT	CAAWDYKGKKLF	TRGV10	.	TRGJ1	16	-1	-1	24
18	1.0565426403000581E-4	TGTGCTGCGTGGGATATTTATTATAAGAAACTCTTT	CAAWDIYYKKLF	TRGV10	.	TRGJ1	14	-1	-1	17
18	1.0565426403000581E-4	TGTGCTGGGAATACCACTGGTTGGTTCAAGATATTT	CAGNTTGWFKIF	TRGV10	.	TRGJP1	6	-1	-1	10
18	1.0565426403000581E-4	TGTGCCTTGTGGATGAATTATTATAAGAAACTCTTT	CALWMNYYKKLF	TRGV9	.	TRGJ1	11	-1	-1	14
18	1.0565426403000581E-4	TGTGCCACCTGGGTGTTTGGTTGGTTCAAGATATTT	CATWVFGWFKIF	TRGV2	.	TRGJP1	12	-1	-1	17
18	1.0565426403000581E-4	TGTGCCACCTGGGGGACTTATTATAAGAAACTCTTT	CATWGTYYKKLF	TRGV8	.	TRGJ1	12	-1	-1	14
18	1.0565426403000581E-4	TGTGCCACCTGGGATGGGCCCCGGAAGAAACTCTTT	CATWDGPRKKLF	TRGV4	.	TRGJ1	20	-1	-1	24
18	1.0565426403000581E-4	TGTGCCACCTGGGACGGTGATTGGATCAAGACGTTT	CATWDGDWIKTF	TRGV2	.	TRGJP2	16	-1	-1	16
18	1.0565426403000581E-4	TGTGCCACCTGGGACGGACTCCATAAGAAACTCTTT	CATWDGLHKKLF	TRGV2	.	TRGJ1	16	-1	-1	22
18	1.0565426403000581E-4	TGTGCCACCTGGGACGGACCCCATAAGAAACTCTTT	CATWDGPHKKLF	TRGV2	.	TRGJ1	20	-1	-1	22
18	1.0565426403000581E-4	TGTGCCACCTGGGACAACCCGGGCAAGAAACTCTTT	CATWDNPGKKLF	TRGV5	.	TRGJ1	15	-1	-1	24
18	1.0565426403000581E-4	TGTCGTTATACCACTGGTTGGTTCAAGATATTT	CRYTTGWFKIF	TRGV10	.	TRGJP1	2	-1	-1	6
18	1.0565426403000581E-4	TGTGCTGCGTGTTTCTATTATAAGAAACTCTTT	CAACFYYKKLF	TRGV10	.	TRGJ1	10	-1	-1	15
18	1.0565426403000581E-4	TGTGCTGCGTGGGATTCTCAAAAGAAACTCTTT	CAAWDSQKKLF	TRGV10	.	TRGJ1	15	-1	-1	21
18	1.0565426403000581E-4	TGTGCTGCGTGGGATAATTGGTTCAAGATATTT	CAAWDNWFKIF	TRGV10	.	TRGJP1	14	-1	-1	17
18	1.0565426403000581E-4	TGTGCTGCGTGGGAATTCGGGTTCAAGATATTT	CAAWEFGFKIF	TRGV10	.	TRGJP1	13	-1	-1	19
18	1.0565426403000581E-4	TGTGCCACCTGGGTGTCGTATAAGAAACTCTTT	CATWVSYKKLF	TRGV8	.	TRGJ1	12	-1	-1	18
18	1.0565426403000581E-4	TGTGCCACCTGGGATGGGCTCGGGAAACTCTTT	CATWDGLGKLF	TRGV4	.	TRGJ1	18	-1	-1	23
18	1.0565426403000581E-4	TGTGCCACCTGGGATATGTATAAGAAACTCTTT	CATWDMYKKLF	TRGV4	.	TRGJ1	14	-1	-1	14
18	1.0565426403000581E-4	TGTGCCACCTGGGACGCCCACCGGAAACTCTTT	CATWDAHRKLF	TRGV2	.	TRGJ1	15	-1	-1	23
18	1.0565426403000581E-4	TGTGCCACCTGGGACGGCCCATTAGCCCTCTTT	CATWDGPLALF	TRGV2	.	TRGJ1	19	-1	-1	27
18	1.0565426403000581E-4	TGTGCCACCTGGGACGGGGATAAGAAACTCTTT	CATWDGDKKLF	TRGV2	.	TRGJ1	17	-1	-1	19
18	1.0565426403000581E-4	TGTGCCACCTGGGACACCTTGGCCCAACTCTTT	CATWDTLAQLF	TRGV8	.	TRGJ1	13	-1	-1	25
18	1.0565426403000581E-4	TGTGCCACCTGGGACAGGCCTGTCGAACTCTTT	CATWDRPVELF	TRGV5	.	TRGJ1	23	-1	-1	25
18	1.0565426403000581E-4	TGTGCCACCTGGAACTGGGGTGGGAAACTCTTT	CATWNWGGKLF	TRGV5	.	TRGJ1	17	-1	-1	23
18	1.0565426403000581E-4	TGTGCCACCTTATGGGTGGGGAAACTCTTT	CATLWVGKLF	TRGV3	.	TRGJ1	9	-1	-1	20
18	1.0565426403000581E-4	TGTGCCACCTGGGGTTATAAGAAACTCTTT	CATWGYKKLF	TRGV5	.	TRGJ1	12	-1	-1	14
18	1.0565426403000581E-4	TGTGCCACCTGGACCCGTAAGAAACTCTTT	CATWTRKKLF	TRGV4	.	TRGJ2	11	-1	-1	17
18	1.0565426403000581E-4	TGTGCCACCTGCGATAAGAAACTCTTT	CATCDKKLF	TRGV2	.	TRGJ1	13	-1	-1	13
18	1.0565426403000581E-4	TGTGCCACCTGGTATAAGAAACTCTTT	CATWYKKLF	TRGV8	.	TRGJ2	15	-1	-1	12
18	1.0565426403000581E-4	TGTGCCACCTGGGTTGAGAAACTCTTT	CATWVEKLF	TRGV4	.	TRGJ1	15	-1	-1	16
18	1.0565426403000581E-4	TGTGCCACCTGGGACCGGAAACTCTTT	CATWDRKLF	TRGV2	.	TRGJ1	17	-1	-1	17
18	1.0565426403000581E-4	TGTGCCACACGGGAGGGCCTCTTT	CATREGLF	TRGV8	.	TRGJ1	19	-1	-1	18
18	1.0565426403000581E-4	TGTGCCACCGTTAGTCTCTTT	CATVSLF	TRGV8	.	TRGJ1	8	-1	-1	15
18	1.0565426403000581E-4	TGTGCCAGCAAGAAACTCTTT	CASKKLF	TRGV5	.	TRGJ1	6	-1	-1	9
18	1.0565426403000581E-4	TGTACCTACGGGAAACTCTTT	CTYGKLF	TRGV4	.	TRGJ1	5	-1	-1	11
17	9.978458269500549E-5	TGTGCTGCGTGGGATTATGTTCCCCCCCATTTCTTGAATTATTATAAGAAACTCTTT	CAAWDYVPPHFLNYYKKLF	TRGV10	.	TRGJ1	19	-1	-1	35
17	9.978458269500549E-5	TGTGCTGCGTGGGATTGGAAGGGACCTTCGAATTATTATAAGAAACTCTTT	CAAWDWKGPSNYYKKLF	TRGV10	.	TRGJ1	15	-1	-1	26
17	9.978458269500549E-5	TGTGCTGCGTGGGATTATATGGGCGGTACCACTGGTTGGTTCAAGATATTT	CAAWDYMGGTTGWFKIF	TRGV10	.	TRGJP1	16	-1	-1	26
17	9.978458269500549E-5	TGTGCTGCGTGGGACAGCGGGTACCTTACCACTGGTTGGTTCAAGATATTT	CAAWDSGYLTTGWFKIF	TRGV10	.	TRGJP1	13	-1	-1	26
17	9.978458269500549E-5	TGTGCTGCGTGGGAAGGGGCCCTTTATACCACTGGTTGGTTCAAGATATTT	CAAWEGALYTTGWFKIF	TRGV10	.	TRGJP1	13	-1	-1	24
17	9.978458269500549E-5	TGTGCCTTGTGGGCTTCCCCCCCCCATACCACTGGTTGGTTCAAGATATTT	CALWASPPHTTGWFKIF	TRGV9	.	TRGJP1	12	-1	-1	25
17	9.978458269500549E-5	TGTGCCTTGTGGGAGATCCACGGGGAGTTGGGCAAAAAAATCGAGGTATTT	CALWEIHGELGKKIEVF	TRGV9	.	TRGJP	20	-1	-1	24
17	9.978458269500549E-5	TGTGCCACCTGGGATGGCCCTCTGTTGTCATATTATTATAAGAAACTCTTT	CATWDGPLLSYYYKKLF	TRGV4	.	TRGJ1	19	-1	-1	31
17	9.978458269500549E-5	TGTGCCACCTGGGACAGGCCCCACGAATACCTTTTCACTAAGAAACTCTTT	CATWDRPHEYLFTKKLF	TRGV3	.	TRGJ1	19	-1	-1	38
17	9.978458269500549E-5	TGTGCTGCGTGGGCCAAAGGGAGGAGTAGTGATTGGATCAAGACGTTT	CAAWAKGRSSDWIKTF	TRGV10	.	TRGJP2	12	-1	-1	24
17	9.978458269500549E-5	TGTGCTGCGTGGGATTTTCTGGGGTCAGTTTATTATAAGAAACTCTTT	CAAWDFLGSVYYKKLF	TRGV10	.	TRGJ1	15	-1	-1	29
17	9.978458269500549E-5	TGTGCTGCGTGGGATCTATGGCCTTCCACTGGTTGGTTCAAGATATTT	CAAWDLWPSTGWFKIF	TRGV10	.	TRGJP1	14	-1	-1	25
17	9.978458269500549E-5	TGTGCCTTGTGGGAGCCGAAAAGGGGGTATTATTATAAGAAACTCTTT	CALWEPKRGYYYKKLF	TRGV9	.	TRGJ1	14	-1	-1	28
17	9.978458269500549E-5	TGTGCCTTGTGGGAGGTGATCGAGTTGGGCAAAAAAATCAAGGTATTT	CALWEVIELGKKIKVF	TRGV9	.	TRGJP	17	-1	-1	21
17	9.978458269500549E-5	TGTGCCACCTGGGATAAAGTAAGAGCCACTGGTTGGTTCAAGATATTT	CATWDKVRATGWFKIF	TRGV8	.	TRGJP1	15	-1	-1	25
17	9.978458269500549E-5	TGTGCTGCGTGGGATTATGGGACCACTGGTTGGTTCAAGATATTT	CAAWDYGTTGWFKIF	TRGV10	.	TRGJP1	16	-1	-1	21
17	9.978458269500549E-5	TGTGCTGCGTGGGACCAATATAGTAGTGATTGGATCAAGACGTTT	CAAWDQYSSDWIKTF	TRGV10	.	TRGJP2	13	-1	-1	17
17	9.978458269500549E-5	TGTGCCACCTGGGACGGACAAAGTAGTGATTGGATCAAGACGTTT	CATWDGQSSDWIKTF	TRGV2	.	TRGJP2	16	-1	-1	21
17	9.978458269500549E-5	TGTGCTGCGTGGGATTCCCCGAATTATTATAAGAAACTCTTT	CAAWDSPNYYKKLF	TRGV10	.	TRGJ1	15	-1	-1	19
17	9.978458269500549E-5	TGTGCTGCGTGGGATAGGGCCACTGGTTGGTTCAAGATATTT	CAAWDRATGWFKIF	TRGV10	.	TRGJP1	14	-1	-1	19
17	9.978458269500549E-5	TGTGCTGCGTGGGAACCTAGTAGTGATTGGATCAAGACGTTT	CAAWEPSSDWIKTF	TRGV10	.	TRGJP2	13	-1	-1	17
17	9.978458269500549E-5	TGTGCTGCGTGGACACAATGGTATTATTATAAGAAACTCTTT	CAAWTQWYYYKKLF	TRGV10	.	TRGJ1	11	-1	-1	22
17	9.978458269500549E-5	TGTGCTGCGTGGAATTCGACATTCTATTATAAGAAACTCTTT	CAAWNSTFYYKKLF	TRGV10	.	TRGJ2	15	-1	-1	12
17	9.978458269500549E-5	TGTGCCACCTGGGATTTCACCCCTCGGGATAAGAAACTCTTT	CATWDFTPRDKKLF	TRGV3	.	TRGJ1	13	-1	-1	28
17	9.978458269500549E-5	TGTGCCACCTGGGACGGGCCGGGTTATTATAAGAAACTCTTT	CATWDGPGYYKKLF	TRGV2	.	TRGJ1	19	-1	-1	23
17	9.978458269500549E-5	TGTGCTGCCCTTCCCCCTACTGGTTGGTTCAAGATATTT	CAALPPTGWFKIF	TRGV10	.	TRGJP1	7	-1	-1	18
17	9.978458269500549E-5	TGTGCTGCGTGGTTCGGGAATTATTATAAGAAACTCTTT	CAAWFGNYYKKLF	TRGV10	.	TRGJ1	11	-1	-1	17
17	9.978458269500549E-5	TGTGCTGCGTGGGTCGCCACTGGTTGGTTCAAGATATTT	CAAWVATGWFKIF	TRGV10	.	TRGJP1	12	-1	-1	16
17	9.978458269500549E-5	TGTGCTGCGTGGGCCACCACTGGTTGGTTCAAGATATTT	CAAWATTGWFKIF	TRGV10	.	TRGJP1	12	-1	-1	15
17	9.978458269500549E-5	TGTGCTGCGTGGGGTCAGAATTATTATAAGAAACTCTTT	CAAWGQNYYKKLF	TRGV10	.	TRGJ1	12	-1	-1	17
17	9.978458269500549E-5	TGTGCTGCGTGGGATTACGGTTATTATAAGAAACTCTTT	CAAWDYGYYKKLF	TRGV10	.	TRGJ1	18	-1	-1	20
17	9.978458269500549E-5	TGTGCTGCGTGGGATGCCTATTATTATAAGAAACTCTTT	CAAWDAYYYKKLF	TRGV10	.	TRGJ1	14	-1	-1	19
17	9.978458269500549E-5	TGTGCTGCGTGGGATAACCACTATTATAAGAAACTCTTT	CAAWDNHYYKKLF	TRGV10	.	TRGJ1	17	-1	-1	21
17	9.978458269500549E-5	TGTGCTGCGTGGGACCATGGTTATTATAAGAAACTCTTT	CAAWDHGYYKKLF	TRGV10	.	TRGJ1	13	-1	-1	20
17	9.978458269500549E-5	TGTGCTGCGTGGGAGGCGAATTATTATAAGAAACTCTTT	CAAWEANYYKKLF	TRGV10	.	TRGJ1	13	-1	-1	16
17	9.978458269500549E-5	TGTGCCACCTGGGATGGGAATTATTATAAGAAACTCTTT	CATWDGNYYKKLF	TRGV4	.	TRGJ1	17	-1	-1	17
17	9.978458269500549E-5	TGTGCCACCTGGGATGGAAGTTATAACCCGAAACTCTTT	CATWDGSYNPKLF	TRGV4	.	TRGJ1	16	-1	-1	29
17	9.978458269500549E-5	TGTGCCACCTGGGATGGAAAAGGGGTGAAGAAACTCTTT	CATWDGKGVKKLF	TRGV4	.	TRGJ1	16	-1	-1	27
17	9.978458269500549E-5	TGTGCCACCTGGGACGGGCGAGGTTATAAGAAACTCTTT	CATWDGRGYKKLF	TRGV2	.	TRGJ1	18	-1	-1	23
17	9.978458269500549E-5	TGTGCCACCTGGGACAGGCTCGAAGGGCAGAAACTCTTT	CATWDRLEGQKLF	TRGV5	.	TRGJ1	18	-1	-1	28
17	9.978458269500549E-5	TGTGCCACCTGGGACAGGCCCCAGGGATGGAAACTCTTT	CATWDRPQGWKLF	TRGV5	.	TRGJ1	19	-1	-1	29
17	9.978458269500549E-5	TGTGCCACCTGGGACAGGCGGGTGTGTGAGAAACTCTTT	CATWDRRVCEKLF	TRGV5	.	TRGJ1	18	-1	-1	28
17	9.978458269500549E-5	TGTGCCACCTGGGACAGGCGATATTATAAGAAACTCTTT	CATWDRRYYKKLF	TRGV3	.	TRGJ1	18	-1	-1	21
17	9.978458269500549E-5	TGTGCTGCGTGGGTCCCTTATTATAAGAAACTCTTT	CAAWVPYYKKLF	TRGV10	.	TRGJ1	12	-1	-1	17
17	9.978458269500549E-5	TGTGCTGCGTGGGCCCAATATTATAAGAAACTCTTT	CAAWAQYYKKLF	TRGV10	.	TRGJ1	12	-1	-1	18
17	9.978458269500549E-5	TGTGCTGCGTGGGATTCGGGTTATAAGAAACTCTTT	CAAWDSGYKKLF	TRGV10	.	TRGJ1	15	-1	-1	20
17	9.978458269500549E-5	TGTGCTGCGTGGGATAGGGATTATAAGAAACTCTTT	CAAWDRDYKKLF	TRGV10	.	TRGJ1	14	-1	-1	19
17	9.978458269500549E-5	TGTGCCACCTGGGATGAGGATTATAAGAAACTCTTT	CATWDEDYKKLF	TRGV4	.	TRGJ1	15	-1	-1	19
17	9.978458269500549E-5	TGTGCCACCTGGGATAGGCCAGAATGGGGGCTCTTT	CATWDRPEWGLF	TRGV8	.	TRGJ1	19	-1	-1	30
17	9.978458269500549E-5	TGTGCCACCTGGGACTGGGGGTATAAGAAACTCTTT	CATWDWGYKKLF	TRGV2	.	TRGJ1	18	-1	-1	21
17	9.978458269500549E-5	TGTGCCACCTGGGACCATTATTATAAGAAACTCTTT	CATWDHYYKKLF	TRGV8	.	TRGJ1	13	-1	-1	16
17	9.978458269500549E-5	TGTGCCACCTGGGACGTCAGTTATAAGAAACTCTTT	CATWDVSYKKLF	TRGV3	.	TRGJ1	14	-1	-1	20
17	9.978458269500549E-5	TGTGCCACCTGGGACGGGCTCTATAAGAAACTCTTT	CATWDGLYKKLF	TRGV2	.	TRGJ1	18	-1	-1	21
17	9.978458269500549E-5	TGTGCCACCTGGGACGGGCTGGAGGAGAAACTCTTT	CATWDGLEEKLF	TRGV2	.	TRGJ1	18	-1	-1	25
17	9.978458269500549E-5	TGTGCCACCTGGGACGGGCCGGGTAAGAAACTCTTT	CATWDGPGKKLF	TRGV2	.	TRGJ1	19	-1	-1	23
17	9.978458269500549E-5	TGTGCCACCTGGGACACTTATTATAAGAAACTCTTT	CATWDTYYKKLF	TRGV4	.	TRGJ1	13	-1	-1	17
17	9.978458269500549E-5	TGTGCCACCTGGGAAAGGGGGGGGAGGAAACTCTTT	CATWERGGRKLF	TRGV4	.	TRGJ1	13	-1	-1	26
17	9.978458269500549E-5	TGTGCCACCTGGGAAAATTATTATAAGAAACTCTTT	CATWENYYKKLF	TRGV4	.	TRGJ1	13	-1	-1	15
17	9.978458269500549E-5	TGTGCTGCGTCCACTGGTTGGTTCAAGATATTT	CAASTGWFKIF	TRGV10	.	TRGJP1	9	-1	-1	10
17	9.978458269500549E-5	TGTGCTGCGTGGGTCCGTTGGTTCAAGATATTT	CAAWVRWFKIF	TRGV10	.	TRGJP1	12	-1	-1	16
17	9.978458269500549E-5	TGTGCCACCTGGGGGGGATATAAGAAACTCTTT	CATWGGYKKLF	TRGV5	.	TRGJ1	12	-1	-1	18
17	9.978458269500549E-5	TGTGCCACCTGGGATGGGCCCAAGAAACTCTTT	CATWDGPKKLF	TRGV4	.	TRGJ1	21	-1	-1	21
17	9.978458269500549E-5	TGTGCCACCTGGGATGGGCGGGGGAAACTCTTT	CATWDGRGKLF	TRGV4	.	TRGJ1	18	-1	-1	23
17	9.978458269500549E-5	TGTGCCACCTGGGATAGGTATAAGAAACTCTTT	CATWDRYKKLF	TRGV4	.	TRGJ1	17	-1	-1	18
17	9.978458269500549E-5	TGTGCCACCTGGGACAGGCCGGAGAAACTCTTT	CATWDRPEKLF	TRGV5	.	TRGJ1	19	-1	-1	22
17	9.978458269500549E-5	TGTGCCACCTGGGACAGGCGAGAGAAACTCTTT	CATWDRREKLF	TRGV5	.	TRGJ1	18	-1	-1	22
17	9.978458269500549E-5	TGTGCTGCGTCAAATTATAAGAAACTCTTT	CAASNYKKLF	TRGV10	.	TRGJ1	9	-1	-1	13
17	9.978458269500549E-5	TGTGCTGCGTGGGTGAGGAAGAAACTCTTT	CAAWVRKKLF	TRGV10	.	TRGJ1	12	-1	-1	18
17	9.978458269500549E-5	TGTGCCCCCGATGCGTATAAGAAACTCTTT	CAPDAYKKLF	TRGV4	.	TRGJ1	8	-1	-1	15
17	9.978458269500549E-5	TGTGCCACCTGGTGGTATAAGAAACTCTTT	CATWWYKKLF	TRGV2	.	TRGJ1	11	-1	-1	15
17	9.978458269500549E-5	TGTGCCACCTGGTATTATAAGAAACTCTTT	CATWYYKKLF	TRGV4	.	TRGJ1	14	-1	-1	12
17	9.978458269500549E-5	TGTGCCACCTGGGGGGCTAAGAAACTCTTT	CATWGAKKLF	TRGV4	.	TRGJ1	12	-1	-1	17
17	9.978458269500549E-5	TGTGCCACCTGGGATGTTGTGAGGCTCTTT	CATWDVVRLF	TRGV4	.	TRGJ1	15	-1	-1	24
17	9.978458269500549E-5	TGTGCCACCTGGACGGTTTCAGAACTCTTT	CATWTVSELF	TRGV5	.	TRGJ1	11	-1	-1	22
17	9.978458269500549E-5	TGTGCCACCCCCTCCCCCGGGAAACTCTTT	CATPSPGKLF	TRGV5	.	TRGJ1	8	-1	-1	20
17	9.978458269500549E-5	TGTGCCACCTGGTTGGGGAAACTCTTT	CATWLGKLF	TRGV8	.	TRGJ1	11	-1	-1	17
17	9.978458269500549E-5	TGTGCCACCTGGCAAAACAAACTCTTT	CATWQNKLF	TRGV4	.	TRGJ1	11	-1	-1	15
17	9.978458269500549E-5	TGTGCCACCTGGGATGGTTATCTCTTT	CATWDGYLF	TRGV4	.	TRGJ1	16	-1	-1	21
17	9.978458269500549E-5	TGTGCCACGGGAGGCAGGAAACTCTTT	CATGGRKLF	TRGV2	.	TRGJ1	7	-1	-1	17
17	9.978458269500549E-5	TGTGCCGGTCATAAGAAACTCTTT	CAGHKKLF	TRGV4	.	TRGJ1	5	-1	-1	10
17	9.978458269500549E-5	TGTGCCACCTGGGATCTGCTCTTT	CATWDLLF	TRGV4	.	TRGJ1	14	-1	-1	18
16	9.391490136000517E-5	TGTGCCTTGTGGGAGGTGCTTTTTACGATTTTAGCCCATGGGAATTATTATAAGAAACTCTTT	CALWEVLFTILAHGNYYKKLF	TRGV9	.	TRGJ1	18	-1	-1	41
16	9.391490136000517E-5	TGTGCTGCGTGGGATTGGGGTGATTATACCACTGGTTGGTTCAAGATATTT	CAAWDWGDYTTGWFKIF	TRGV10	.	TRGJP1	15	-1	-1	24
16	9.391490136000517E-5	TGTGCTGCGTGGGATCTGAGGGGGGGATTAGTGCGTTATAAGAAACTCTTT	CAAWDLRGGLVRYKKLF	TRGV10	.	TRGJ1	14	-1	-1	35
16	9.391490136000517E-5	TGTGCTGCGTGGGATCAACTGACCTATACCACTGGTTGGTTCAAGATATTT	CAAWDQLTYTTGWFKIF	TRGV10	.	TRGJP1	14	-1	-1	24
16	9.391490136000517E-5	TGTGCCACCTGGGCCCTTCGGGGGGAGTTGGGCAAAAAAATCAAGGTATTT	CATWALRGELGKKIKVF	TRGV3	.	TRGJP	12	-1	-1	24
16	9.391490136000517E-5	TGTGCTGCGTGGGATCATTATCAGTCCACTGGTTGGTTCAAGATATTT	CAAWDHYQSTGWFKIF	TRGV10	.	TRGJP1	14	-1	-1	25
16	9.391490136000517E-5	TGTGCCACCTGGGTCTTCAGGCACTTACCCTGCCATAAGAAACTCTTT	CATWVFRHLPCHKKLF	TRGV5	.	TRGJ1	12	-1	-1	34
16	9.391490136000517E-5	TGTGCCACCTGGGACGGGCCGGTTTGGGGTGATTGGATCAAGACGTTT	CATWDGPVWGDWIKTF	TRGV2	.	TRGJP2	22	-1	-1	28
16	9.391490136000517E-5	TGTGCTGCGTGGGTTCCATATACCACTGGTTGGTTCAAGATATTT	CAAWVPYTTGWFKIF	TRGV10	.	TRGJP1	12	-1	-1	17
16	9.391490136000517E-5	TGTGCTGCGTGGGTAAGGGCCTTTCGTTATTATAAGAAACTCTTT	CAAWVRAFRYYKKLF	TRGV10	.	TRGJ1	12	-1	-1	26
16	9.391490136000517E-5	TGTGCTGCGTGGGGTGATTGGACCACTGGTTGGTTCAAGATATTT	CAAWGDWTTGWFKIF	TRGV10	.	TRGJP1	12	-1	-1	21
16	9.391490136000517E-5	TGTGCTGCGTGGGGAAATTATACCACTGGTTGGTTCAAGATATTT	CAAWGNYTTGWFKIF	TRGV10	.	TRGJP1	12	-1	-1	18
16	9.391490136000517E-5	TGTGCTGCGTGGGATTACATATCTTCGGGTTGGTTCAAGATATTT	CAAWDYISSGWFKIF	TRGV10	.	TRGJP1	20	-1	-1	27
16	9.391490136000517E-5	TGTGCTGCGTGGGATCGTAATACCACTGGTTGGTTCAAGATATTT	CAAWDRNTTGWFKIF	TRGV10	.	TRGJP1	25	-1	-1	16
16	9.391490136000517E-5	TGTGCTGCGTGGGAGGAGGAATTGAATTATTATAAGAAACTCTTT	CAAWEEELNYYKKLF	TRGV10	.	TRGJ2	13	-1	-1	19
16	9.391490136000517E-5	TGTGCCACCTGGGACGGGCCCGGTAGTGATTGGATCAAGACGTTT	CATWDGPGSDWIKTF	TRGV2	.	TRGJP2	21	-1	-1	22
16	9.391490136000517E-5	TGTGCCACCTGGGACGGACCCCGTAGTGATTGGATCAAGACGTTT	CATWDGPRSDWIKTF	TRGV2	.	TRGJP2	20	-1	-1	22
16	9.391490136000517E-5	TGTGCCACCTGGGACAGGCTAAAGGGGATTTATAAGAAACTCTTT	CATWDRLKGIYKKLF	TRGV5	.	TRGJ1	18	-1	-1	29
16	9.391490136000517E-5	TGTGCTGCGTGGGATTATTCTGCGCGTTATAAGAAACTCTTT	CAAWDYSARYKKLF	TRGV10	.	TRGJ1	16	-1	-1	26
16	9.391490136000517E-5	TGTGCTGCGTGGGATTATTCCCCTGGTTGGTTCAAGATATTT	CAAWDYSPGWFKIF	TRGV10	.	TRGJP1	16	-1	-1	8
16	9.391490136000517E-5	TGTGCTGCGTGGGATTATGGAGGTGGAGGGAAGAAACTCTTT	CAAWDYGGGGKKLF	TRGV10	.	TRGJ1	16	-1	-1	30
16	9.391490136000517E-5	TGTGCTGCGTGGGATTATAGCCCCGGTTGGTTCAAGATATTT	CAAWDYSPGWFKIF	TRGV10	.	TRGJP1	16	-1	-1	8
16	9.391490136000517E-5	TGTGCTGCGTGGGATCCCCCTTTTTATTATAAGAAACTCTTT	CAAWDPPFYYKKLF	TRGV10	.	TRGJ2	14	-1	-1	23
16	9.391490136000517E-5	TGTGCTGCGTGGGATCCCGCCCATTATTATAAGAAACTCTTT	CAAWDPAHYYKKLF	TRGV10	.	TRGJ1	14	-1	-1	22
16	9.391490136000517E-5	TGTGCTGCGTGGGATAACCCGCTTTATTATAAGAAACTCTTT	CAAWDNPLYYKKLF	TRGV10	.	TRGJ1	17	-1	-1	23
16	9.391490136000517E-5	TGTGCTGCGTGGGAAACAGGGCCTTATTATAAGAAACTCTTT	CAAWETGPYYKKLF	TRGV10	.	TRGJ1	13	-1	-1	23
16	9.391490136000517E-5	TGTGCTGCGGAGAAGGACACCACTGGTTGGTTCAAGATATTT	CAAEKDTTGWFKIF	TRGV10	.	TRGJP1	8	-1	-1	18
16	9.391490136000517E-5	TGTGCCCTGTGGGAGGTGGTTTCGTGGGTGGAGAAACTCTTT	CALWEVVSWVEKLF	TRGV9	.	TRGJ1	17	-1	-1	31
16	9.391490136000517E-5	TGTGCCACCTGGGATGGCCCGAATTATTATAAGAAACTCTTT	CATWDGPNYYKKLF	TRGV4	.	TRGJ1	19	-1	-1	19
16	9.391490136000517E-5	TGTGCCACCTGGGATGGAAGCACTGGTTGGTTCAAGATATTT	CATWDGSTGWFKIF	TRGV4	.	TRGJP1	16	-1	-1	20
16	9.391490136000517E-5	TGTGCCACCTGGGACTTAGGTAGTGATTGGATCAAGACGTTT	CATWDLGSDWIKTF	TRGV2	.	TRGJP2	14	-1	-1	19
16	9.391490136000517E-5	TGTGCCACCTGGGACGGGCTTATTTATTATAAGAAACTCTTT	CATWDGLIYYKKLF	TRGV2	.	TRGJ1	18	-1	-1	23
16	9.391490136000517E-5	TGTGCCACCTGGGACGGGCCGCCCGATTGGATCAAGACGTTT	CATWDGPPDWIKTF	TRGV2	.	TRGJP2	19	-1	-1	24
16	9.391490136000517E-5	TGTGCCACCTGGGACGGGCCGGTTTGTTATAAGAAACTCTTT	CATWDGPVCYKKLF	TRGV2	.	TRGJ1	22	-1	-1	23
16	9.391490136000517E-5	TGTGCCACCTGGGACGGGCCGAATTATTATAAGAAACTCTTT	CATWDGPNYYKKLF	TRGV2	.	TRGJ1	19	-1	-1	19
16	9.391490136000517E-5	TGTGCCACCTGGGACGGGCCAAGTGATTGGATCAAGACGTTT	CATWDGPSDWIKTF	TRGV2	.	TRGJP2	19	-1	-1	21
16	9.391490136000517E-5	TGTGCCACCTGGGACAGGAGATCTGCCAGAAAGAAACTCTTT	CATWDRRSARKKLF	TRGV3	.	TRGJ1	17	-1	-1	30
16	9.391490136000517E-5	TGTGCTGCCCTCTCCTTTTGGTATTATAAGAAACTCTTT	CAALSFWYYKKLF	TRGV10	.	TRGJ1	7	-1	-1	21
16	9.391490136000517E-5	TGTGCTGCGTGGTTTCTTAATTATTATAAGAAACTCTTT	CAAWFLNYYKKLF	TRGV10	.	TRGJ1	11	-1	-1	18
16	9.391490136000517E-5	TGTGCTGCGTGGCAGTCTAACGATTATAAGAAACTCTTT	CAAWQSNDYKKLF	TRGV10	.	TRGJ1	11	-1	-1	22
16	9.391490136000517E-5	TGTGCTGCGTGGGCTCGAAAATATTATAAGAAACTCTTT	CAAWARKYYKKLF	TRGV10	.	TRGJ1	12	-1	-1	14
16	9.391490136000517E-5	TGTGCTGCGTGGGATCACCTTTATTATAAGAAACTCTTT	CAAWDHLYYKKLF	TRGV10	.	TRGJ1	17	-1	-1	20
16	9.391490136000517E-5	TGTGCTGCGTGGAGTAATGGAAGTTGGTTCAAGATATTT	CAAWSNGSWFKIF	TRGV10	.	TRGJP1	11	-1	-1	22
16	9.391490136000517E-5	TGTGCCTTGTGGGAGGTCCTTTATTATAAGAAACTCTTT	CALWEVLYYKKLF	TRGV9	.	TRGJ1	16	-1	-1	20
16	9.391490136000517E-5	TGTGCCTTGTGGGAGGCCTATTATTATAAGAAACTCTTT	CALWEAYYYKKLF	TRGV9	.	TRGJ1	15	-1	-1	19
16	9.391490136000517E-5	TGTGCCACCTGGGATGGCCGTTATTATAAGAAACTCTTT	CATWDGRYYKKLF	TRGV4	.	TRGJ1	16	-1	-1	20
16	9.391490136000517E-5	TGTGCCACCTGGGATGGGTTTTATTATAAGAAACTCTTT	CATWDGFYYKKLF	TRGV4	.	TRGJ1	17	-1	-1	20
16	9.391490136000517E-5	TGTGCCACCTGGGATGGGCGATATTATAAGAAACTCTTT	CATWDGRYYKKLF	TRGV4	.	TRGJ1	18	-1	-1	21
16	9.391490136000517E-5	TGTGCCACCTGGGACCGGGCAGCTTATAAGAAACTCTTT	CATWDRAAYKKLF	TRGV2	.	TRGJ1	19	-1	-1	23
16	9.391490136000517E-5	TGTGCCACCTGGGACGGGTTTTGGTATAAGAAACTCTTT	CATWDGFWYKKLF	TRGV2	.	TRGJ1	17	-1	-1	24
16	9.391490136000517E-5	TGTGCCACCTGGGACGGGCCTGGTCGCGGGAAACTCTTT	CATWDGPGRGKLF	TRGV2	.	TRGJ2	19	-1	-1	29
16	9.391490136000517E-5	TGTGCCACCTGGGACGGACCTTATTATAAGAAACTCTTT	CATWDGPYYKKLF	TRGV2	.	TRGJ1	19	-1	-1	20
16	9.391490136000517E-5	TGTGCCACCTGGGACGATTTGTTGAATAGGAAACTCTTT	CATWDDLLNRKLF	TRGV5	.	TRGJ1	14	-1	-1	25
16	9.391490136000517E-5	TGTGCCACCTGGGACAGCAGATATTATAAGAAACTCTTT	CATWDSRYYKKLF	TRGV7	.	TRGJ1	16	-1	-1	21
16	9.391490136000517E-5	TGTGCCACCTGGGACAGGGTTTATTATAAGAAACTCTTT	CATWDRVYYKKLF	TRGV5	.	TRGJ1	17	-1	-1	20
16	9.391490136000517E-5	TGTGCTCCCCCAACCACTGGTTGGTTCAAGATATTT	CAPPTTGWFKIF	TRGV10	.	TRGJP1	5	-1	-1	12
16	9.391490136000517E-5	TGTGCTGCCCGGAGCTCCGGTTGGTTCAAGATATTT	CAARSSGWFKIF	TRGV10	.	TRGJP1	7	-1	-1	18
16	9.391490136000517E-5	TGTGCTGCGTGGGTGGACGGTTGGTTCAAGATATTT	CAAWVDGWFKIF	TRGV10	.	TRGJP1	12	-1	-1	18
16	9.391490136000517E-5	TGTGCTGCGTGGGGTGAGGACTATAAGAAACTCTTT	CAAWGEDYKKLF	TRGV10	.	TRGJ1	12	-1	-1	21
16	9.391490136000517E-5	TGTGCTGCGTGGGATTTTGATTATAAGAAACTCTTT	CAAWDFDYKKLF	TRGV10	.	TRGJ1	15	-1	-1	19
16	9.391490136000517E-5	TGTGCTGCGTGGGATTCAAGATATAAGAAACTCTTT	CAAWDSRYKKLF	TRGV10	.	TRGJ1	15	-1	-1	21
16	9.391490136000517E-5	TGTGCTGCGTGGGATTGGGTTTATAAGAAACTCTTT	CAAWDWVYKKLF	TRGV10	.	TRGJ1	15	-1	-1	20
16	9.391490136000517E-5	TGTGCTGCGTGGGACCCTTGTGTTAAGAAACTCTTT	CAAWDPCVKKLF	TRGV10	.	TRGJ1	13	-1	-1	23
16	9.391490136000517E-5	TGTGCCACCTGGCCTCCAGCGCATAAGAAACTCTTT	CATWPPAHKKLF	TRGV4	.	TRGJ1	11	-1	-1	22
16	9.391490136000517E-5	TGTGCCACCTGGGCCTCGCCTGGGGGGAAACTCTTT	CATWASPGGKLF	TRGV3	.	TRGJ1	21	-1	-1	26
16	9.391490136000517E-5	TGTGCCACCTGGGATGTAAATTATAAGAAACTCTTT	CATWDVNYKKLF	TRGV4	.	TRGJ1	15	-1	-1	19
16	9.391490136000517E-5	TGTGCCACCTGGGATGGCCAGCCTAAGAAACTCTTT	CATWDGQPKKLF	TRGV4	.	TRGJ1	16	-1	-1	23
16	9.391490136000517E-5	TGTGCCACCTGGGATGGGCGCTATAAGAAACTCTTT	CATWDGRYKKLF	TRGV4	.	TRGJ1	18	-1	-1	21
16	9.391490136000517E-5	TGTGCCACCTGGGATGGGGGATATAAGAAACTCTTT	CATWDGGYKKLF	TRGV4	.	TRGJ1	17	-1	-1	21
16	9.391490136000517E-5	TGTGCCACCTGGGATGGGAATTATAAGAAACTCTTT	CATWDGNYKKLF	TRGV4	.	TRGJ1	17	-1	-1	19
16	9.391490136000517E-5	TGTGCCACCTGGGACGGGCCCCCGGTAAAACTCTTT	CATWDGPPVKLF	TRGV2	.	TRGJ1	20	-1	-1	27
16	9.391490136000517E-5	TGTGCCACCTGGGACGGGCAATATAAGAAACTCTTT	CATWDGQYKKLF	TRGV2	.	TRGJ1	18	-1	-1	21
16	9.391490136000517E-5	TGTGCCACCTGGGACGGACCCTATAAGAAACTCTTT	CATWDGPYKKLF	TRGV2	.	TRGJ1	20	-1	-1	21
16	9.391490136000517E-5	TGTGCCACCTGGGACAGGCTGGGGGAGAAACTCTTT	CATWDRLGEKLF	TRGV3	.	TRGJ1	18	-1	-1	25
16	9.391490136000517E-5	TGTGCCACCTGGGACAGGCTAGATAAGAAACTCTTT	CATWDRLDKKLF	TRGV3	.	TRGJ1	18	-1	-1	22
16	9.391490136000517E-5	TGTGCCACCTGGGACAGGCGTTGGATCAAGACGTTT	CATWDRRWIKTF	TRGV5	.	TRGJP2	18	-1	-1	20
16	9.391490136000517E-5	TGTGCCACCTGGGAGACTTATTATAAGAAACTCTTT	CATWETYYKKLF	TRGV4	.	TRGJ1	13	-1	-1	14
16	9.391490136000517E-5	TGTGCCACCTGGGAACCGGTGGCTAAGAAACTCTTT	CATWEPVAKKLF	TRGV8	.	TRGJ1	13	-1	-1	23
16	9.391490136000517E-5	TGTGCCACCTGGGAAGGGCTATATAAGAAACTCTTT	CATWEGLYKKLF	TRGV4	.	TRGJ1	18	-1	-1	21
16	9.391490136000517E-5	TGTGCCACCCGAGTAGTAGATTGGATCAAGACGTTT	CATRVVDWIKTF	TRGV2	.	TRGJP2	8	-1	-1	11
16	9.391490136000517E-5	TGTGCTGCGTGGTCATATTATAAGAAACTCTTT	CAAWSYYKKLF	TRGV10	.	TRGJ1	11	-1	-1	15
16	9.391490136000517E-5	TGTGCTGCGTGGGATGGGAATAAGAAACTCTTT	CAAWDGNKKLF	TRGV10	.	TRGJ1	14	-1	-1	19
16	9.391490136000517E-5	TGTGCCACCTGGGGTGCTTATAAGAAACTCTTT	CATWGAYKKLF	TRGV8	.	TRGJ1	12	-1	-1	17
16	9.391490136000517E-5	TGTGCCACCTGGGGAGGTTATAAGAAACTCTTT	CATWGGYKKLF	TRGV8	.	TRGJ1	12	-1	-1	17
16	9.391490136000517E-5	TGTGCCACCTGGGATTGCTATAAGAAACTCTTT	CATWDCYKKLF	TRGV4	.	TRGJ1	14	-1	-1	18
16	9.391490136000517E-5	TGTGCCACCTGGGATCCCACTGAGAAACTCTTT	CATWDPTEKLF	TRGV4	.	TRGJ1	14	-1	-1	22
16	9.391490136000517E-5	TGTGCCACCTGGGATGGCAGGAAGAAACTCTTT	CATWDGRKKLF	TRGV4	.	TRGJ1	16	-1	-1	21
16	9.391490136000517E-5	TGTGCCACCTGGGATGGGCTGTCGAAACTCTTT	CATWDGLSKLF	TRGV4	.	TRGJ1	18	-1	-1	23
16	9.391490136000517E-5	TGTGCCACCTGGGATGGGCCTGGGAAACTCTTT	CATWDGPGKLF	TRGV4	.	TRGJ1	19	-1	-1	23
16	9.391490136000517E-5	TGTGCCACCTGGGATGGGCAAGGGAAACTCTTT	CATWDGQGKLF	TRGV4	.	TRGJ1	18	-1	-1	23
16	9.391490136000517E-5	TGTGCCACCTGGGATGAGTATAAGAAACTCTTT	CATWDEYKKLF	TRGV4	.	TRGJ1	15	-1	-1	18
16	9.391490136000517E-5	TGTGCCACCTGGGACGGGCCTATGAAACTCTTT	CATWDGPMKLF	TRGV2	.	TRGJ1	19	-1	-1	20
16	9.391490136000517E-5	TGTGCCACCTGGGACGGGCGTCGTACACTCTTT	CATWDGRRTLF	TRGV2	.	TRGJ1	18	-1	-1	26
16	9.391490136000517E-5	TGTGCCACCTGGGACAGTCCTAAGAAACTCTTT	CATWDSPKKLF	TRGV5	.	TRGJ1	20	-1	-1	20
16	9.391490136000517E-5	TGTGCCACCTGGGACAATTATAAGAAACTCTTT	CATWDNYKKLF	TRGV2	.	TRGJ1	14	-1	-1	16
16	9.391490136000517E-5	TGTGCTGCGTTGTATTATAAGAAACTCTTT	CAALYYKKLF	TRGV10	.	TRGJ1	16	-1	-1	12
16	9.391490136000517E-5	TGTGCCACCTGGGTTTATAAGAAACTCTTT	CATWVYKKLF	TRGV5	.	TRGJ1	12	-1	-1	14
16	9.391490136000517E-5	TGTGCCACCTGGGCCGATAAGAAACTCTTT	CATWADKKLF	TRGV4	.	TRGJ1	12	-1	-1	16
16	9.391490136000517E-5	TGTGCCACCTGGGATGGGCGGTTACTCTTT	CATWDGRLLF	TRGV4	.	TRGJ1	18	-1	-1	23
16	9.391490136000517E-5	TGTGCCACCTGGGATAGGGGGAAACTCTTT	CATWDRGKLF	TRGV8	.	TRGJ1	17	-1	-1	20
16	9.391490136000517E-5	TGTGCCACCTGGGATAATGGGAAACTCTTT	CATWDNGKLF	TRGV4	.	TRGJ1	14	-1	-1	20
16	9.391490136000517E-5	TGTGCCACCTGGGACGTCGAAAAACTCTTT	CATWDVEKLF	TRGV2	.	TRGJ1	15	-1	-1	21
16	9.391490136000517E-5	TGTGCCACCTGGGACGGGTGGAAACTCTTT	CATWDGWKLF	TRGV2	.	TRGJ1	17	-1	-1	20
16	9.391490136000517E-5	TGTGCCACCTGGGACAGGCCGGCACTCTTT	CATWDRPALF	TRGV3	.	TRGJ1	19	-1	-1	23
16	9.391490136000517E-5	TGTGCCACCGTTTATTATAAGAAACTCTTT	CATVYYKKLF	TRGV4	.	TRGJ1	8	-1	-1	11
16	9.391490136000517E-5	TGTGCCACCTGGTTCAAGAAACTCTTT	CATWFKKLF	TRGV8	.	TRGJ2	11	-1	-1	15
16	9.391490136000517E-5	TGTGCCACCTGGTACGCGAAACTCTTT	CATWYAKLF	TRGV3	.	TRGJ1	14	-1	-1	17
16	9.391490136000517E-5	TGTGCCACCTGGCTTAAGAAACTCTTT	CATWLKKLF	TRGV3	.	TRGJ1	11	-1	-1	14
16	9.391490136000517E-5	TGTGCCACCTGGGCGAAGAAACTCTTT	CATWAKKLF	TRGV8	.	TRGJ1	12	-1	-1	15
16	9.391490136000517E-5	TGTGCCACCTGGGATGAGAAACTCTTT	CATWDEKLF	TRGV4	.	TRGJ1	15	-1	-1	13
16	9.391490136000517E-5	TGTGCCCCCTATAAGAAACTCTTT	CAPYKKLF	TRGV2	.	TRGJ1	9	-1	-1	9
16	9.391490136000517E-5	TGTGCCACCTGGGGTAGTCTCTTT	CATWGSLF	TRGV4	.	TRGJ1	12	-1	-1	18
16	9.391490136000517E-5	TGTGCCACCTGGAAACTCTTT	CATWKLF	TRGV4	.	TRGJ1	11	-1	-1	11
16	9.391490136000517E-5	TGGAAACTCTTT	WKLF	TRGV2	.	TRGJ1	1	-1	-1	2
15	8.804522002500484E-5	TGTGCCACCTGGGATGGGCCTTCTGGGGTTGAGGGTGGTTCTGAGCCGGGGAAACTCTTT	CATWDGPSGVEGGSEPGKLF	TRGV4	.	TRGJ1	19	-1	-1	50
15	8.804522002500484E-5	TGTACCTTGTGGGAGGTCCCGCCAGAGTTGGGCAAAAAAATCAAGGTATTT	CTLWEVPPELGKKIKVF	TRGV9	.	TRGJP	16	-1	-1	20
15	8.804522002500484E-5	TGTGCTGCGTGGTCCCCTTGGGATACCACTGGTTGGTTCAAGATATTT	CAAWSPWDTTGWFKIF	TRGV10	.	TRGJP1	11	-1	-1	22
15	8.804522002500484E-5	TGTGCTGCGTGGGATTATAAGAAAGGGAGTGATTGGATCAAGACGTTT	CAAWDYKKGSDWIKTF	TRGV10	.	TRGJP2	16	-1	-1	27
15	8.804522002500484E-5	TGTGCCTTGTGCTCGCCCCCCCCCATTGCCCATAGTAAGAAACTCTTT	CALCSPPPIAHSKKLF	TRGV9	.	TRGJ1	10	-1	-1	35
15	8.804522002500484E-5	TGTGCTGCGTGGGATTATCCCCAGAATTATTATAAGAAACTCTTT	CAAWDYPQNYYKKLF	TRGV10	.	TRGJ1	16	-1	-1	23
15	8.804522002500484E-5	TGTGCTGCGTGGGATTATGGGGCCACTGGTTGGTTCAAGATATTT	CAAWDYGATGWFKIF	TRGV10	.	TRGJP1	16	-1	-1	22
15	8.804522002500484E-5	TGTGCTGCGTGGGATTATAAGACCACTGGTTGGTTCAAGATATTT	CAAWDYKTTGWFKIF	TRGV10	.	TRGJP1	16	-1	-1	21
15	8.804522002500484E-5	TGTGCTGCGTGGGATCCCTATACCACTGGTTGGTTCAAGATATTT	CAAWDPYTTGWFKIF	TRGV10	.	TRGJP1	14	-1	-1	18
15	8.804522002500484E-5	TGTGCTGCGTGGGACTTCAAGGGCACTGGTTGGTTCAAGATATTT	CAAWDFKGTGWFKIF	TRGV10	.	TRGJP1	13	-1	-1	23
15	8.804522002500484E-5	TGTGCTGCGTGGGAAACCATGGGGGCTGGTTGGTTCAAGATATTT	CAAWETMGAGWFKIF	TRGV10	.	TRGJP1	13	-1	-1	25
15	8.804522002500484E-5	TGTGCTGCGTGGAAAGGGGGGGGCACTGGTTGGTTCAAGATATTT	CAAWKGGGTGWFKIF	TRGV10	.	TRGJP1	11	-1	-1	23
15	8.804522002500484E-5	TGTGCCACCTGGGACCGCCCTGGTAGTGATTGGATCAAGACGTTT	CATWDRPGSDWIKTF	TRGV5	.	TRGJP2	21	-1	-1	22
15	8.804522002500484E-5	TGTGCCACCTGGGACGTTTATAGTAGTGATTGGATCAAGACGTTT	CATWDVYSSDWIKTF	TRGV2	.	TRGJP2	15	-1	-1	18
15	8.804522002500484E-5	TGTGCCACCTGGGACGGCCGGTTGAGGAGTTATAAGAAACTCTTT	CATWDGRLRSYKKLF	TRGV2	.	TRGJ1	16	-1	-1	29
15	8.804522002500484E-5	TGTGCCACCTGGGACGGCCGGGATGGTGATTGGATCAAGACGTTT	CATWDGRDGDWIKTF	TRGV2	.	TRGJP2	16	-1	-1	25
15	8.804522002500484E-5	TGTGCCACCTGGGACGGCGGTAGTAGTGATTGGATCAAGACGTTT	CATWDGGSSDWIKTF	TRGV2	.	TRGJP2	16	-1	-1	20
15	8.804522002500484E-5	TGTGCCACCTGGGACGGCAATAGTAGTGATTGGATCAAGACGTTT	CATWDGNSSDWIKTF	TRGV2	.	TRGJP2	16	-1	-1	19
15	8.804522002500484E-5	TGTGCCACCTGGGACGGGCCCTATGGTGATTGGATCAAGACGTTT	CATWDGPYGDWIKTF	TRGV2	.	TRGJP2	20	-1	-1	25
15	8.804522002500484E-5	TGTGCCACCTGGGACGGGATCGATTTGAGGTATAAGAAACTCTTT	CATWDGIDLRYKKLF	TRGV5	.	TRGJ1	17	-1	-1	30
15	8.804522002500484E-5	TGTGCCACCTGGGACAGGCCCTTTTTGTCCCACGGGAAACTCTTT	CATWDRPFLSHGKLF	TRGV5	.	TRGJ1	19	-1	-1	35
15	8.804522002500484E-5	TGTGCCACCTGGGAATCATATAGTAGTGATTGGATCAAGACGTTT	CATWESYSSDWIKTF	TRGV2	.	TRGJP2	13	-1	-1	17
15	8.804522002500484E-5	TGTGCTGCGTGGGTGCTAGGAGTATATTATAAGAAACTCTTT	CAAWVLGVYYKKLF	TRGV10	.	TRGJ1	12	-1	-1	24
15	8.804522002500484E-5	TGTGCTGCGTGGGATTCATCGAATTATTATAAGAAACTCTTT	CAAWDSSNYYKKLF	TRGV10	.	TRGJ1	15	-1	-1	18
15	8.804522002500484E-5	TGTGCTGCGTGGGATTATAATGAGGTCCATAAGAAACTCTTT	CAAWDYNEVHKKLF	TRGV10	.	TRGJ1	16	-1	-1	28
15	8.804522002500484E-5	TGTGCTGCGTGGGACTCCCCCTCTTATTATAAGAAACTCTTT	CAAWDSPSYYKKLF	TRGV10	.	TRGJ1	13	-1	-1	23
15	8.804522002500484E-5	TGTGCTGCGTGGGACCGTAAGTCTTATTATAAGAAACTCTTT	CAAWDRKSYYKKLF	TRGV10	.	TRGJ1	13	-1	-1	23
15	8.804522002500484E-5	TGTGCCACCTGGGATGTCACGAATTATTATAAGAAACTCTTT	CATWDVTNYYKKLF	TRGV4	.	TRGJ1	15	-1	-1	19
15	8.804522002500484E-5	TGTGCCACCTGGGATGGGCCTGACTCCCATAAGAAACTCTTT	CATWDGPDSHKKLF	TRGV4	.	TRGJ1	19	-1	-1	28
15	8.804522002500484E-5	TGTGCCACCTGGGACGCTCCAGGTTATTATAAGAAACTCTTT	CATWDAPGYYKKLF	TRGV2	.	TRGJ1	15	-1	-1	23
15	8.804522002500484E-5	TGTGCCACCTGGGACGGGCTGGATTATTATAAGAAACTCTTT	CATWDGLDYYKKLF	TRGV2	.	TRGJ1	18	-1	-1	22
15	8.804522002500484E-5	TGTGCCACCTGGGACGGGCGGGGTGATTGGATCAAGACGTTT	CATWDGRGDWIKTF	TRGV2	.	TRGJP2	18	-1	-1	22
15	8.804522002500484E-5	TGTGCCACCTGGGACGGGCGAGAGTATTATAAGAAACTCTTT	CATWDGREYYKKLF	TRGV2	.	TRGJ1	18	-1	-1	24
15	8.804522002500484E-5	TGTGCCACCTGGGACAGCTACCGTTATTATAAGAAACTCTTT	CATWDSYRYYKKLF	TRGV3	.	TRGJ1	16	-1	-1	23
15	8.804522002500484E-5	TGTGCCACCTGGGACAGGCCCCTGGAGTATAAGAAACTCTTT	CATWDRPLEYKKLF	TRGV3	.	TRGJ1	19	-1	-1	27
15	8.804522002500484E-5	TGTGCCACCTGGGACAGGCCCCGGGGTGTGAAGAAACTCTTT	CATWDRPRGVKKLF	TRGV3	.	TRGJ1	19	-1	-1	30
15	8.804522002500484E-5	TGTGCCACCTGGGACAGGCGGGATTATTATAAGAAACTCTTT	CATWDRRDYYKKLF	TRGV5	.	TRGJ1	18	-1	-1	22
15	8.804522002500484E-5	TGTGCTGCGTGGGCGGCGAATTATTATAAGAAACTCTTT	CAAWAANYYKKLF	TRGV10	.	TRGJ1	12	-1	-1	16
15	8.804522002500484E-5	TGTGCTGCGTGGGATTTCACTGGTTGGTTCAAGATATTT	CAAWDFTGWFKIF	TRGV10	.	TRGJP1	15	-1	-1	17
15	8.804522002500484E-5	TGTGCTGCGTGGGATTGGGATTATTATAAGAAACTCTTT	CAAWDWDYYKKLF	TRGV10	.	TRGJ1	15	-1	-1	13
15	8.804522002500484E-5	TGTGCTGCGTGGGATTACAATGGTTGGTTCAAGATATTT	CAAWDYNGWFKIF	TRGV10	.	TRGJP1	17	-1	-1	8
15	8.804522002500484E-5	TGTGCTGCGTGGGATGCAGATTATTATAAGAAACTCTTT	CAAWDADYYKKLF	TRGV10	.	TRGJ1	14	-1	-1	19
15	8.804522002500484E-5	TGTGCTGCGTGGGACCGAGTCTTCGGGTTCAAGATATTT	CAAWDRVFGFKIF	TRGV10	.	TRGJP1	13	-1	-1	25
15	8.804522002500484E-5	TGTGCTGCGTGGGAACCTTTCTATTATAAGAAACTCTTT	CAAWEPFYYKKLF	TRGV10	.	TRGJ1	13	-1	-1	21
15	8.804522002500484E-5	TGTGCTGCGCTTCATACCACTGGTTGGTTCAAGATATTT	CAALHTTGWFKIF	TRGV10	.	TRGJP1	8	-1	-1	13
15	8.804522002500484E-5	TGTGCTGCGCCTAATAGTAGTGATTGGATCAAGACGTTT	CAAPNSSDWIKTF	TRGV10	.	TRGJP2	8	-1	-1	10
15	8.804522002500484E-5	TGTGCCTTGTGGGATTTGAATTATTATAAGAAACTCTTT	CALWDLNYYKKLF	TRGV9	.	TRGJ1	13	-1	-1	13
15	8.804522002500484E-5	TGTGCCTTGTGGGAGGTGCAATTCCTTGAGAAACTCTTT	CALWEVQFLEKLF	TRGV9	.	TRGJ1	19	-1	-1	28
15	8.804522002500484E-5	TGTGCCACCTGCTCTAGTAGTGATTGGATCAAGACGTTT	CATCSSSDWIKTF	TRGV2	.	TRGJP2	10	-1	-1	14
15	8.804522002500484E-5	TGTGCCACCTGGGATTGTAGTGATTGGATCAAGACGTTT	CATWDCSDWIKTF	TRGV2	.	TRGJP2	13	-1	-1	13
15	8.804522002500484E-5	TGTGCCACCTGGGATCCAATTTTTTATAAGAAACTCTTT	CATWDPIFYKKLF	TRGV8	.	TRGJ1	14	-1	-1	20
15	8.804522002500484E-5	TGTGCCACCTGGGATGGGTATTATTATAAGAAACTCTTT	CATWDGYYYKKLF	TRGV4	.	TRGJ1	17	-1	-1	19
15	8.804522002500484E-5	TGTGCCACCTGGGATGGGCTCGGTTATAAGAAACTCTTT	CATWDGLGYKKLF	TRGV4	.	TRGJ1	18	-1	-1	23
15	8.804522002500484E-5	TGTGCCACCTGGGATGGACAACGTCGTAAGAAACTCTTT	CATWDGQRRKKLF	TRGV4	.	TRGJ1	16	-1	-1	26
15	8.804522002500484E-5	TGTGCCACCTGGGATACGAATTATTATAAGAAACTCTTT	CATWDTNYYKKLF	TRGV8	.	TRGJ1	15	-1	-1	13
15	8.804522002500484E-5	TGTGCCACCTGGGATAGGAATTATTATAAGAAACTCTTT	CATWDRNYYKKLF	TRGV8	.	TRGJ1	17	-1	-1	17
15	8.804522002500484E-5	TGTGCCACCTGGGACGTTGCTACGAGGTCGAAACTCTTT	CATWDVATRSKLF	TRGV3	.	TRGJ1	14	-1	-1	29
15	8.804522002500484E-5	TGTGCCACCTGGGACGTCCTGAGGTATAAGAAACTCTTT	CATWDVLRYKKLF	TRGV2	.	TRGJ2	15	-1	-1	24
15	8.804522002500484E-5	TGTGCCACCTGGGACGGCTATTATTATAAGAAACTCTTT	CATWDGYYYKKLF	TRGV2	.	TRGJ1	16	-1	-1	19
15	8.804522002500484E-5	TGTGCCACCTGGGACGGCGTTTATTATAAGAAACTCTTT	CATWDGVYYKKLF	TRGV2	.	TRGJ1	16	-1	-1	20
15	8.804522002500484E-5	TGTGCCACCTGGGACGGGCTGGTTTATAAGAAACTCTTT	CATWDGLVYKKLF	TRGV2	.	TRGJ1	18	-1	-1	23
15	8.804522002500484E-5	TGTGCCACCTGGGACGGGCTGAGGAGGAAGAAACTCTTT	CATWDGLRRKKLF	TRGV2	.	TRGJ1	18	-1	-1	27
15	8.804522002500484E-5	TGTGCCACCTGGGACGGGCCTCATTATAAGAAACTCTTT	CATWDGPHYKKLF	TRGV2	.	TRGJ1	19	-1	-1	22
15	8.804522002500484E-5	TGTGCCACCTGGGACGGGCCCTGCTATAAGAAACTCTTT	CATWDGPCYKKLF	TRGV2	.	TRGJ1	20	-1	-1	24
15	8.804522002500484E-5	TGTGCCACCTGGGACGGGCGTAGCTGGTTCAAGATATTT	CATWDGRSWFKIF	TRGV2	.	TRGJP1	18	-1	-1	24
15	8.804522002500484E-5	TGTGCCACCTGGGACGGGCAACGTTATAAGAAACTCTTT	CATWDGQRYKKLF	TRGV2	.	TRGJ1	18	-1	-1	23
15	8.804522002500484E-5	TGTGCCACCTGGGACAGTAGGTCAGAAGAGAAACTCTTT	CATWDSRSEEKLF	TRGV5	.	TRGJ1	16	-1	-1	28
15	8.804522002500484E-5	TGTGCCACCTGGGACAGGCTCTATTATAAGAAACTCTTT	CATWDRLYYKKLF	TRGV3	.	TRGJ2	18	-1	-1	21
15	8.804522002500484E-5	TGTGCCACCTGGGACAGGCTCGGTTATAAGAAACTCTTT	CATWDRLGYKKLF	TRGV3	.	TRGJ1	18	-1	-1	23
15	8.804522002500484E-5	TGTGCCACCTGGGACAGGCCCTATTATAAGAAACTCTTT	CATWDRPYYKKLF	TRGV3	.	TRGJ1	19	-1	-1	21
15	8.804522002500484E-5	TGTGCCACCTGGGACAGGCGGTTTTATAAGAAACTCTTT	CATWDRRFYKKLF	TRGV5	.	TRGJ1	18	-1	-1	23
15	8.804522002500484E-5	TGTGCCACCTGGGACAGGCGGGATTATAAGAAACTCTTT	CATWDRRDYKKLF	TRGV7	.	TRGJ1	18	-1	-1	22
15	8.804522002500484E-5	TGTGCCACCTGGGACAGACTTTATTATAAGAAACTCTTT	CATWDRLYYKKLF	TRGV3	.	TRGJ1	16	-1	-1	20
15	8.804522002500484E-5	TGTGCCACCTGGGACAACTATTATTATAAGAAACTCTTT	CATWDNYYYKKLF	TRGV7	.	TRGJ1	15	-1	-1	19
15	8.804522002500484E-5	TGTGCCACCTGGGAGGGGGACGGCTATAAGAAACTCTTT	CATWEGDGYKKLF	TRGV8	.	TRGJ1	13	-1	-1	24
15	8.804522002500484E-5	TGTGCCACCTGGGAAACCACTGGTTGGTTCAAGATATTT	CATWETTGWFKIF	TRGV2	.	TRGJP1	13	-1	-1	15
15	8.804522002500484E-5	TGTGCTGCGTGGTTGAATTATTATAAGAAACTCTTT	CAAWLNYYKKLF	TRGV10	.	TRGJ1	11	-1	-1	14
15	8.804522002500484E-5	TGTGCTGCGTGGGCGTATTATTATAAGAAACTCTTT	CAAWAYYYKKLF	TRGV10	.	TRGJ1	12	-1	-1	13
15	8.804522002500484E-5	TGTGCTGCGTGGGGCCTATATTATAAGAAACTCTTT	CAAWGLYYKKLF	TRGV10	.	TRGJ1	12	-1	-1	18
15	8.804522002500484E-5	TGTGCTGCGTGGGATTATAAAAGAAAGAAACTCTTT	CAAWDYKRKKLF	TRGV10	.	TRGJ1	16	-1	-1	24
15	8.804522002500484E-5	TGTGCTGCGTGGGATTACTTAGATAAGAAACTCTTT	CAAWDYLDKKLF	TRGV10	.	TRGJ1	20	-1	-1	22
15	8.804522002500484E-5	TGTGCTGCGTGGGACCTATGGGATAAGAAACTCTTT	CAAWDLWDKKLF	TRGV10	.	TRGJ1	13	-1	-1	22
15	8.804522002500484E-5	TGTGCTGCGTGGGAACGTGATTATAAGAAACTCTTT	CAAWERDYKKLF	TRGV10	.	TRGJ1	13	-1	-1	19
15	8.804522002500484E-5	TGTGCTGCGTGGAAAAATTATTATAAGAAACTCTTT	CAAWKNYYKKLF	TRGV10	.	TRGJ1	11	-1	-1	15
15	8.804522002500484E-5	TGTGCCACCTGGGATGGGCCGCATAAGAAACTCTTT	CATWDGPHKKLF	TRGV4	.	TRGJ1	23	-1	-1	22
15	8.804522002500484E-5	TGTGCCACCTGGGACCGGTATTATAAGAAACTCTTT	CATWDRYYKKLF	TRGV5	.	TRGJ2	17	-1	-1	18
15	8.804522002500484E-5	TGTGCCACCTGGGACGGGCGGGATAAGAAACTCTTT	CATWDGRDKKLF	TRGV2	.	TRGJ1	18	-1	-1	22
15	8.804522002500484E-5	TGTGCCACCTGGGACGAACCTTTTAAGAAACTCTTT	CATWDEPFKKLF	TRGV7	.	TRGJ1	14	-1	-1	20
15	8.804522002500484E-5	TGTGCCACCTGGGACACCAATTGTAAGAAACTCTTT	CATWDTNCKKLF	TRGV5	.	TRGJ1	15	-1	-1	19
15	8.804522002500484E-5	TGTGCCACCTGGGACAGGCGATATAAGAAACTCTTT	CATWDRRYKKLF	TRGV3	.	TRGJ1	18	-1	-1	21
15	8.804522002500484E-5	TGTGCCACCTGGGACAGAATGCGAAAGAAACTCTTT	CATWDRMRKKLF	TRGV3	.	TRGJ1	16	-1	-1	24
15	8.804522002500484E-5	TGTGCCACCTGGGAGCTTTATTATAAGAAACTCTTT	CATWELYYKKLF	TRGV8	.	TRGJ1	13	-1	-1	17
15	8.804522002500484E-5	TGTGCTCCGGGCAATTATTATAAGAAACTCTTT	CAPGNYYKKLF	TRGV10	.	TRGJ1	8	-1	-1	12
15	8.804522002500484E-5	TGTGCTGCGTGGGGCTATTATAAGAAACTCTTT	CAAWGYYKKLF	TRGV10	.	TRGJ1	12	-1	-1	15
15	8.804522002500484E-5	TGTGCTGCGTGGGATTCTTGGTTCAAGATATTT	CAAWDSWFKIF	TRGV10	.	TRGJP1	15	-1	-1	17
15	8.804522002500484E-5	TGTGCTGCGTGGAACTATTATAAGAAACTCTTT	CAAWNYYKKLF	TRGV10	.	TRGJ1	11	-1	-1	11
15	8.804522002500484E-5	TGTGCTGCGGAGAATTATTATAAGAAACTCTTT	CAAENYYKKLF	TRGV10	.	TRGJ1	8	-1	-1	11
15	8.804522002500484E-5	TGTGCTGCAACCAATTATTATAAGAAACTCTTT	CAATNYYKKLF	TRGV10	.	TRGJ1	7	-1	-1	12
15	8.804522002500484E-5	TGTGCCACCTGGGCAGGGATAAAGAAACTCTTT	CATWAGIKKLF	TRGV4	.	TRGJ1	12	-1	-1	21
15	8.804522002500484E-5	TGTGCCACCTGGGATCTTTATAAGAAACTCTTT	CATWDLYKKLF	TRGV4	.	TRGJ1	14	-1	-1	17
15	8.804522002500484E-5	TGTGCCACCTGGGATGGGTATGAGAAACTCTTT	CATWDGYEKLF	TRGV4	.	TRGJ1	17	-1	-1	18
15	8.804522002500484E-5	TGTGCCACCTGGGATGGGCTTAGGAAACTCTTT	CATWDGLRKLF	TRGV4	.	TRGJ1	18	-1	-1	20
15	8.804522002500484E-5	TGTGCCACCTGGGATGGATATAAGAAACTCTTT	CATWDGYKKLF	TRGV4	.	TRGJ1	16	-1	-1	18
15	8.804522002500484E-5	TGTGCCACCTGGGATGATTCTTCGAAACTCTTT	CATWDDSSKLF	TRGV4	.	TRGJ1	15	-1	-1	23
15	8.804522002500484E-5	TGTGCCACCTGGGATAGAGACCAGAAACTCTTT	CATWDRDQKLF	TRGV8	.	TRGJ1	16	-1	-1	22
15	8.804522002500484E-5	TGTGCCACCTGGGACGGCGATCGGAAACTCTTT	CATWDGDRKLF	TRGV2	.	TRGJ1	16	-1	-1	23
15	8.804522002500484E-5	TGTGCCACCTGGGACGGGTCCGACAAACTCTTT	CATWDGSDKLF	TRGV2	.	TRGJ1	21	-1	-1	24
15	8.804522002500484E-5	TGTGCCACCTGGGACGGGCGCGCGAAACTCTTT	CATWDGRAKLF	TRGV2	.	TRGJ1	21	-1	-1	23
15	8.804522002500484E-5	TGTGCCACCTGGGACGGATATAAGAAACTCTTT	CATWDGYKKLF	TRGV5	.	TRGJ1	14	-1	-1	18
15	8.804522002500484E-5	TGTGCCACCTGGGACGATTGGATCAAGACGTTT	CATWDDWIKTF	TRGV8	.	TRGJP2	13	-1	-1	15
15	8.804522002500484E-5	TGTGCCACCTGGGACGAGGGTAAGAAACTCTTT	CATWDEGKKLF	TRGV3	.	TRGJ1	18	-1	-1	20
15	8.804522002500484E-5	TGTGCCACCTGGGACAGGCGGGGGAAACTCTTT	CATWDRRGKLF	TRGV7	.	TRGJ1	18	-1	-1	23
15	8.804522002500484E-5	TGTGCCACCTGGGACAGACTTAAGAAACTCTTT	CATWDRLKKLF	TRGV3	.	TRGJ1	16	-1	-1	20
15	8.804522002500484E-5	TGTGCCACCTGGGACAAGAGGGAGAAACTCTTT	CATWDKREKLF	TRGV5	.	TRGJ1	15	-1	-1	22
15	8.804522002500484E-5	TGTGCCACGGTGGGGTTTTCGGGGGAACTCTTT	CATVGFSGELF	TRGV5	.	TRGJ1	7	-1	-1	25
15	8.804522002500484E-5	TGTGCTCCCTCCTGTTGGTTCAAGATATTT	CAPSCWFKIF	TRGV10	.	TRGJP1	5	-1	-1	13
15	8.804522002500484E-5	TGTGCTGCGTGCAGTTGGTTCAAGATATTT	CAACSWFKIF	TRGV10	.	TRGJP1	10	-1	-1	13
15	8.804522002500484E-5	TGTGCTGCGTGGGATAAGGTCAAGATATTT	CAAWDKVKIF	TRGV10	.	TRGJP1	14	-1	-1	19
15	8.804522002500484E-5	TGTGCCTTGTGGGAGTTCAAAAGGGAGTTG	CALWEFKREL	TRGV9	.	TRGJ1	14	-1	-1	27
15	8.804522002500484E-5	TGTGCCACTGTTTATTATAAGAAACTCTTT	CATVYYKKLF	TRGV2	.	TRGJ1	7	-1	-1	11
15	8.804522002500484E-5	TGTGCCACCTGCCGCTTTAAGAAACTCTTT	CATCRFKKLF	TRGV4	.	TRGJ1	10	-1	-1	17
15	8.804522002500484E-5	TGTGCCACCTGGGGGATTGGGAAACTCTTT	CATWGIGKLF	TRGV5	.	TRGJ1	12	-1	-1	20
15	8.804522002500484E-5	TGTGCCACCTGGGATGGAATGAAACTCTTT	CATWDGMKLF	TRGV4	.	TRGJ1	16	-1	-1	20
15	8.804522002500484E-5	TGTGCCACCTGGGATATCTGGAAACTCTTT	CATWDIWKLF	TRGV8	.	TRGJ1	15	-1	-1	20
15	8.804522002500484E-5	TGTGCCACCTGGGACGTTGAGAAACTCTTT	CATWDVEKLF	TRGV2	.	TRGJ1	15	-1	-1	19
15	8.804522002500484E-5	TGTGCCACCGGGTTAAGATTCAAGATATTT	CATGLRFKIF	TRGV5	.	TRGJP1	11	-1	-1	18
15	8.804522002500484E-5	TGTGCGAACCTGGATTATAAGAAACTCTTT	CANLDYKKLF	TRGV4	.	TRGJ1	12	-1	-1	13
15	8.804522002500484E-5	TGTTCCTGTTATTATAAGAAACTCTTT	CSCYYKKLF	TRGV2	.	TRGJ1	5	-1	-1	8
15	8.804522002500484E-5	TGTGCTGCGCAGAAAAAGAAACTCTTT	CAAQKKKLF	TRGV10	.	TRGJ1	8	-1	-1	15
15	8.804522002500484E-5	TGTGCCTTGTGGGACTTACAAGAGTTG	CALWDLQEL	TRGV9	.	TRGJ1	13	-1	-1	24
15	8.804522002500484E-5	TGTGCCACCTGGGAGGGGAAACTCTTT	CATWEGKLF	TRGV2	.	TRGJ1	17	-1	-1	17
15	8.804522002500484E-5	TGTGCCACCGACCTTAAGAAACTCTTT	CATDLKKLF	TRGV3	.	TRGJ1	8	-1	-1	14
15	8.804522002500484E-5	TGTGCCACCTGGGAGGAACTCTTT	CATWEELF	TRGV4	.	TRGJ1	13	-1	-1	13
15	8.804522002500484E-5	TGTAGGGAGAAACTCTTT	CREKLF	TRGV2	.	TRGJ1	2	-1	-1	7
14	8.217553869000451E-5	TGTGCTGCGTGGGGTAACTTCCATTCGGAAAAAGGCCCCGATAGAAATACCACTGGTTGGTTCAAGATATTT	CAAWGNFHSEKGPDRNTTGWFKIF	TRGV10	.	TRGJP1	12	-1	-1	46
14	8.217553869000451E-5	TGTGCCACCTGGGACAGGCTTCCCGCCTTGCAAGAGTTGGGCAAAAAAATCAAGGTATTT	CATWDRLPALQELGKKIKVF	TRGV5	.	TRGJP	23	-1	-1	29
14	8.217553869000451E-5	TGTGCTGCGTGGGATTATGCGTGCCTCACAGGGAATTATTATAAGAAACTCTTT	CAAWDYACLTGNYYKKLF	TRGV10	.	TRGJ1	16	-1	-1	32
14	8.217553869000451E-5	TGTGCCACCTGGGACAGCCCCTTACCTAGCATGATTTATTATAAGAAACTCTTT	CATWDSPLPSMIYYKKLF	TRGV3	.	TRGJ1	19	-1	-1	32
14	8.217553869000451E-5	TGTGCTGCGTGGGACCGTCCTATACTAGGGTATTATTATAAGAAACTCTTT	CAAWDRPILGYYYKKLF	TRGV10	.	TRGJ1	13	-1	-1	31
14	8.217553869000451E-5	TGTGCCACCTGGGACAGGCTGAGAGAGTTGGGCAAAAAAATCAAGGTATTT	CATWDRLRELGKKIKVF	TRGV5	.	TRGJP	18	-1	-1	23
14	8.217553869000451E-5	TGTGCTGCGTGCCGAGGGCCGCCTCACACTGGTTGGTTCAAGATATTT	CAACRGPPHTGWFKIF	TRGV10	.	TRGJP1	10	-1	-1	26
14	8.217553869000451E-5	TGTGCTGCGTGGGTACCGGGGGAACTGGATTATTATAAGAAACTCTTT	CAAWVPGELDYYKKLF	TRGV10	.	TRGJ1	12	-1	-1	28
14	8.217553869000451E-5	TGTGCTGCGTGGGGCCTTAAAGTAGAGGATTATTATAAGAAACTCTTT	CAAWGLKVEDYYKKLF	TRGV10	.	TRGJ1	12	-1	-1	28
14	8.217553869000451E-5	TGTGCTGCGTGGGATTCTTTCTGGGTTCGCTGCTATAAGAAACTCTTT	CAAWDSFWVRCYKKLF	TRGV10	.	TRGJ1	15	-1	-1	33
14	8.217553869000451E-5	TGTGCTGCGTGGGATTATAAGACACTAAGGGTTTATAAGAAACTCTTT	CAAWDYKTLRVYKKLF	TRGV10	.	TRGJ1	16	-1	-1	32
14	8.217553869000451E-5	TGTGCCTCCCTTGGGTGGGAGGGGTCCTTTTATTATAAGAAACTCTTT	CASLGWEGSFYYKKLF	TRGV9	.	TRGJ1	6	-1	-1	29
14	8.217553869000451E-5	TGTGCCACCTGGCCCCCCTGCGCTTGTAGTGATTGGATCAAGACGTTT	CATWPPCACSDWIKTF	TRGV8	.	TRGJP2	11	-1	-1	25
14	8.217553869000451E-5	TGTGCCACCTGGGATAGGCCCGCGAGGGGTTATTATAAGAAACTCTTT	CATWDRPARGYYKKLF	TRGV8	.	TRGJ2	19	-1	-1	29
14	8.217553869000451E-5	TGTGCCACCTGGGACGGGCTGAATGGTAGTGATTGGATCAAGACGTTT	CATWDGLNGSDWIKTF	TRGV2	.	TRGJP2	18	-1	-1	22
14	8.217553869000451E-5	TGTGCCACCTGGGACGGGCCGGATAGTAGTGATTGGATCAAGACGTTT	CATWDGPDSSDWIKTF	TRGV2	.	TRGJP2	19	-1	-1	22
14	8.217553869000451E-5	TGTGCCACCTGGGACGGGCCGAAGTGTAGTGATTGGATCAAGACGTTT	CATWDGPKCSDWIKTF	TRGV2	.	TRGJP2	19	-1	-1	25
14	8.217553869000451E-5	TGTGCCACCTGGGACAGGCCGTCCCGGAATTATTATAAGAAACTCTTT	CATWDRPSRNYYKKLF	TRGV5	.	TRGJ1	24	-1	-1	26
14	8.217553869000451E-5	TGTGCCACCTGGGACAGGCAAGAGTTGGGCAAAAAAATCAAGGTATTT	CATWDRQELGKKIKVF	TRGV3	.	TRGJP	18	-1	-1	16
14	8.217553869000451E-5	TGTGCTGCGTGGGCTAGGCTGGGCTTTTATTATAAGAAACTCTTT	CAAWARLGFYYKKLF	TRGV10	.	TRGJ1	12	-1	-1	26
14	8.217553869000451E-5	TGTGCTGCGTGGGGTAGACCACAGGTCGGTTGGTTCAAGATATTT	CAAWGRPQVGWFKIF	TRGV10	.	TRGJP1	12	-1	-1	27
14	8.217553869000451E-5	TGTGCTGCGTGGGATTACCTCGTACTTTATTATAAGAAACTCTTT	CAAWDYLVLYYKKLF	TRGV10	.	TRGJ1	17	-1	-1	26
14	8.217553869000451E-5	TGTGCCACCTGGGACGGGCCTGGTAGTGATTGGATCAAGACGTTT	CATWDGPGSDWIKTF	TRGV2	.	TRGJP2	19	-1	-1	22
14	8.217553869000451E-5	TGTGCCACCTGGGACGGGAGCAGTAGTGATTGGATCAAGACGTTT	CATWDGSSSDWIKTF	TRGV2	.	TRGJP2	17	-1	-1	21
14	8.217553869000451E-5	TGTGCTGCGTGGCTAATTACCACTGGTTGGTTCAAGATATTT	CAAWLITTGWFKIF	TRGV10	.	TRGJP1	11	-1	-1	17
14	8.217553869000451E-5	TGTGCTGCGTGGGGTATATCGAATTATTATAAGAAACTCTTT	CAAWGISNYYKKLF	TRGV10	.	TRGJ1	12	-1	-1	18
14	8.217553869000451E-5	TGTGCTGCGTGGGATTGCCCCACTGGTTGGTTCAAGATATTT	CAAWDCPTGWFKIF	TRGV10	.	TRGJP1	15	-1	-1	19
14	8.217553869000451E-5	TGTGCTGCGTGGGATTATAGGCATTATTATAAGAAACTCTTT	CAAWDYRHYYKKLF	TRGV10	.	TRGJ1	16	-1	-1	22
14	8.217553869000451E-5	TGTGCTGCGTGGGATTATAAGGGGGGATATAAGAAACTCTTT	CAAWDYKGGYKKLF	TRGV10	.	TRGJ1	16	-1	-1	27
14	8.217553869000451E-5	TGTGCTGCGCAAGTTTATACCACTGGTTGGTTCAAGATATTT	CAAQVYTTGWFKIF	TRGV10	.	TRGJP1	8	-1	-1	12
14	8.217553869000451E-5	TGTGCCACCTGGTACCTCAGTAGTGATTGGATCAAGACGTTT	CATWYLSSDWIKTF	TRGV3	.	TRGJP2	14	-1	-1	18
14	8.217553869000451E-5	TGTGCCACCTGGGTCACGATCTGGGATTATAAGAAACTCTTT	CATWVTIWDYKKLF	TRGV3	.	TRGJ2	15	-1	-1	25
14	8.217553869000451E-5	TGTGCCACCTGGGATGGGCCAAGTGATTGGATCAAGACGTTT	CATWDGPSDWIKTF	TRGV4	.	TRGJP2	19	-1	-1	21
14	8.217553869000451E-5	TGTGCCACCTGGGATATTACCACTGGTTGGTTCAAGATATTT	CATWDITTGWFKIF	TRGV8	.	TRGJP1	15	-1	-1	9
14	8.217553869000451E-5	TGTGCCACCTGGGATAGATTCCTTTATTATAAGAAACTCTTT	CATWDRFLYYKKLF	TRGV8	.	TRGJ1	16	-1	-1	23
14	8.217553869000451E-5	TGTGCCACCTGGGACGGTTCTAGTGATTGGATCAAGACGTTT	CATWDGSSDWIKTF	TRGV3	.	TRGJP2	14	-1	-1	20
14	8.217553869000451E-5	TGTGCCACCTGGGACGGGCTGTCATCTTATAAGAAACTCTTT	CATWDGLSSYKKLF	TRGV2	.	TRGJ1	18	-1	-1	26
14	8.217553869000451E-5	TGTGCCACCTGGGACGGGCGGGGTAATTATAAGAAACTCTTT	CATWDGRGNYKKLF	TRGV2	.	TRGJ1	18	-1	-1	25
14	8.217553869000451E-5	TGTGCCACCTGGGACGGGCAACTAGTTCTTAAGAAACTCTTT	CATWDGQLVLKKLF	TRGV2	.	TRGJ1	18	-1	-1	29
14	8.217553869000451E-5	TGTGCCACCTGGGACAGCTGGGGGAGGGATAAGAAACTCTTT	CATWDSWGRDKKLF	TRGV5	.	TRGJ1	16	-1	-1	28
[truncated: 7,583 more rows]
