# Supplementary material for: Dissection of the Human T-Cell Receptor γ Gene Repertoire in the Brain and Peripheral Blood Identifies Age- and Alzheimer's Disease-Associated Clonotype Profiles
Source: Front Immunol. 2020 Jan 29;11:12. doi: 10.3389/fimmu.2020.00012 (PMC7025544; doi:10.3389/fimmu.2020.00012)
Supplement: Supplementary file 5 [file Data_Sheet_2.zip › repertoires_corrected_and_decontaminated/PN96.txt]

count	freq	cdr3nt	cdr3aa	v	d	j	VEnd	DStart	DEnd	JStart
9087	0.05330619236454936	TGTGCCTTGTGGGAGGTGATCCGTGGGAAACTCTTT	CALWEVIRGKLF	TRGV9	.	TRGJ1	17	-1	-1	26
6363	0.037326653682802635	TGTGCCTTGTGGGAGGTGAATTATTATAAGAAACTCTTT	CALWEVNYYKKLF	TRGV9	.	TRGJ2	17	-1	-1	17
5732	0.03362507919374897	TGTGCTGCGTGGGATTTTGACACTGGTTGGTTCAAGATATTT	CAAWDFDTGWFKIF	TRGV10	.	TRGJP1	15	-1	-1	20
4789	0.02809324917286529	TGTGCCACCTGGGGTTATAAGAAACTCTTT	CATWGYKKLF	TRGV8	.	TRGJ2	12	-1	-1	14
4712	0.027641551493535442	TGTGCCACCTGGGACTCCGATTATAAGAAACTCTTT	CATWDSDYKKLF	TRGV2	.	TRGJ2	14	-1	-1	19
4039	0.023693596452120047	TGTGCCTTGTGGGAGGCGAATTATTATAAGAAACTCTTT	CALWEANYYKKLF	TRGV9	.	TRGJ2	15	-1	-1	16
3948	0.023159771922002956	TGTGCCATAAAATTGAATTATTATAAGAAACTCTTT	CAIKLNYYKKLF	TRGV3	.	TRGJ2	6	-1	-1	6
2534	0.01486495999249126	TGTGCCACCTGGGACAGGCTTCGCTATAAGAAACTCTTT	CATWDRLRYKKLF	TRGV3	.	TRGJ2	18	-1	-1	24
1640	0.00962057394936293	TGTGCCACCTGGGCCCCCAAGAAACTCTTT	CATWAPKKLF	TRGV8	.	TRGJ2	12	-1	-1	18
1179	0.0069162540770115214	TGTGCCTTGTGGGATTCTTCCGCGCCCCCGTACCATCCGTCTGACTATAAGAAACTCTTT	CALWDSSAPPYHPSDYKKLF	TRGV9	.	TRGJ1	13	-1	-1	45
1167	0.006845859633479597	TGTGCCTTGTGGGAGGTGGAAGAGTTGGGCAAAAAAATCAAGGTATTT	CALWEVEELGKKIKVF	TRGV9	.	TRGJP	17	-1	-1	19
1152	0.006757866579064692	TGTGCTGCGTGGGATTATTATAAGAAACTCTTT	CAAWDYYKKLF	TRGV10	.	TRGJ2	16	-1	-1	13
972	0.005701949926085834	TGTGCCACCTGGGCGCATTATAAGAAACTCTTT	CATWAHYKKLF	TRGV5	.	TRGJ1	12	-1	-1	16
950	0.005572893446277307	TGTGCCACCTGGGACGGAGATACCACTGGTTGGTTCAAGATATTT	CATWDGDTTGWFKIF	TRGV2	.	TRGJP1	16	-1	-1	19
937	0.005496632799117723	TGTGCTGCGTGGGACCTACCTAGGATTTCTGAGAAACTCTTT	CAAWDLPRISEKLF	TRGV10	.	TRGJ1	13	-1	-1	31
937	0.005496632799117723	TGTGCCACCTGGGATGGGAATTATTATAAGAAACTCTTT	CATWDGNYYKKLF	TRGV4	.	TRGJ2	17	-1	-1	17
854	0.005009737898021916	TGTGCTGCGTGGGAACTCTTT	CAAWELF	TRGV10	.	TRGJ1	13	-1	-1	13
842	0.004939343454489992	TGTGCCACCTGGGACCAGGGGGGAGTCAAGAAACTCTTT	CATWDQGGVKKLF	TRGV4	.	TRGJ2	13	-1	-1	27
812	0.004763357345660183	TGTGCTGCGTGGGAATATTATAAGAAACTCTTT	CAAWEYYKKLF	TRGV10	.	TRGJ1	16	-1	-1	12
772	0.0045287092005537695	TGTGCCACCTGGGACGGCAATAATAAGAAACTCTTT	CATWDGNNKKLF	TRGV2	.	TRGJ2	16	-1	-1	19
711	0.00417087077926649	TGTGCCTTGTGGGAGGTGAGGGAGTTGGGCAAAAAAATCAAGGTATTT	CALWEVRELGKKIKVF	TRGV9	.	TRGJP	17	-1	-1	21
700	0.0041063425393622266	TGTGCCACCTGGGAGTACTATAAGAAACTCTTT	CATWEYYKKLF	TRGV4	.	TRGJ1	13	-1	-1	15
674	0.003953821245043058	TGTGCCACCTGGGACCCGCGAAATTATTATAAGAAACTCTTT	CATWDPRNYYKKLF	TRGV5	.	TRGJ1	14	-1	-1	21
673	0.0039479550414153975	TGTGCTGCGTGGGATTATAAGAAACTCTTT	CAAWDYKKLF	TRGV10	.	TRGJ2	16	-1	-1	13
640	0.0037543703217026068	TGTGCCTTGTGGGAGGTCCCACTCTTT	CALWEVPLF	TRGV9	.	TRGJ2	16	-1	-1	20
574	0.0033672008822770256	TGTGCCACCTGGATTTATAAGAAACTCTTT	CATWIYKKLF	TRGV2	.	TRGJ2	11	-1	-1	14
531	0.003114954126287632	TGTGCCACCTGGGACAGGCCCCATTATTATAAGAAACTCTTT	CATWDRPHYYKKLF	TRGV5	.	TRGJ2	19	-1	-1	22
509	0.0029858976464791046	TGTGCCTTGTGGGAGCAGCGATTGGGGGAGTTGGGCAAAAAAATCAAGGTATTT	CALWEQRLGELGKKIKVF	TRGV9	.	TRGJP	14	-1	-1	27
508	0.002980031442851444	TGTGCCTTGTGGGAGGCGCTTAAAGGTCGGAAACTCTTT	CALWEALKGRKLF	TRGV9	.	TRGJ1	18	-1	-1	29
451	0.002645657836074806	TGTGCTGCGTGGGTCGATACCACTGGTTGGTTCAAGATATTT	CAAWVDTTGWFKIF	TRGV10	.	TRGJP1	12	-1	-1	16
407	0.0023875448764577516	TGTGCCTTGTGGGTGGGGCAAGAGTTGGGCAAAAAAATCAAGGTATTT	CALWVGQELGKKIKVF	TRGV9	.	TRGJP	19	-1	-1	15
393	0.002305418025670507	TGTGCCTTGTGGGAGGTGCTAAAGAAACTCTTT	CALWEVLKKLF	TRGV9	.	TRGJ1	18	-1	-1	21
390	0.002287819414787526	TGTGCCACCTGGGACCGAGCGAGATATAAGAAACTCTTT	CATWDRARYKKLF	TRGV7	.	TRGJ2	14	-1	-1	24
374	0.0021939601567449608	TGTGCCACCTGGGATGGGCCCATGCAAAAACTCTTT	CATWDGPMQKLF	TRGV4	.	TRGJ1	22	-1	-1	27
365	0.002141164324096018	TGTGCCTTGTACGCCAAGAAACTCTTT	CALYAKKLF	TRGV9	.	TRGJ1	9	-1	-1	15
352	0.002064903676936434	TGTGCCACCTGGGACAGGCCTCGGAGTTATAAGAAACTCTTT	CATWDRPRSYKKLF	TRGV3	.	TRGJ2	20	-1	-1	26
347	0.002035572658798132	TGTGCCACCTGGGATGACGGGTGTTATTATAAGAAACTCTTT	CATWDDGCYYKKLF	TRGV4	.	TRGJ2	15	-1	-1	23
338	0.0019827768261491893	TGTGCCTTGTGGGAGGCCCGTCGGGAGTTGGGCAAAAAAATCAAGGTATTT	CALWEARRELGKKIKVF	TRGV9	.	TRGJP	15	-1	-1	24
335	0.0019651782152662082	TGTGCCCCCGATAAGAAACTCTTT	CAPDKKLF	TRGV9	.	TRGJ2	5	-1	-1	10
331	0.001941713400755567	TGTGCCACCTGGGATGGGCCCAAGAAACTCTTT	CATWDGPKKLF	TRGV4	.	TRGJ1	21	-1	-1	21
324	0.0019006499753619448	TGTGCCTTGTGGGAGGTGCCTTATTATAAGAAACTCTTT	CALWEVPYYKKLF	TRGV9	.	TRGJ2	18	-1	-1	20
321	0.0018830513644789639	TGTGCCTTGTGGGAGGTGGGGAATTATTATAAGAAACTCTTT	CALWEVGNYYKKLF	TRGV9	.	TRGJ1	17	-1	-1	20
315	0.001847854142713002	TGTGCTGCGTCGGGAGATTGGAAACTCTTT	CAASGDWKLF	TRGV10	.	TRGJ1	14	-1	-1	20
309	0.00181265692094704	TGTGCCTTGTGGGAGGTGCGTTATAAGAAACTCTTT	CALWEVRYKKLF	TRGV9	.	TRGJ1	18	-1	-1	20
302	0.0017715934955534177	TGTGCCACCTGGGACGGCAAGAATTATTATAAGAAACTCTTT	CATWDGKNYYKKLF	TRGV2	.	TRGJ1	16	-1	-1	20
298	0.0017481286810427763	TGTGCCTTGTGGGAGGTGTCCCTCTTT	CALWEVSLF	TRGV9	.	TRGJ1	23	-1	-1	21
272	0.001595607386723608	TGTGCCTTGTGGGAGGCGGAGTTGGGCAAAAAAATCAAGGTATTT	CALWEAELGKKIKVF	TRGV9	.	TRGJP	15	-1	-1	18
261	0.0015310791468193443	TGTGCCTTGTGGGAGGTTTATTATAAGAAACTCTTT	CALWEVYYKKLF	TRGV9	.	TRGJ1	16	-1	-1	17
257	0.0015076143323087031	TGTGCCTTGTGGGAGGTGCTTTATAAGAAACTCTTT	CALWEVLYKKLF	TRGV9	.	TRGJ1	18	-1	-1	20
257	0.0015076143323087031	TGTGCTGCGTGGGATACTGTGTTTTATTGTTATAAGAAACTCTTT	CAAWDTVFYCYKKLF	TRGV10	.	TRGJ2	14	-1	-1	25
254	0.001490015721425722	TGTGCCACCTGGGACGGGCCCATGGTTTATAAGAAACTCTTT	CATWDGPMVYKKLF	TRGV2	.	TRGJ1	20	-1	-1	26
252	0.0014782833141704014	TGTGCCTTGTGGGAGAATTATTATAAGAAACTCTTT	CALWENYYKKLF	TRGV9	.	TRGJ2	14	-1	-1	14
247	0.0014489522960321	TGTGCCACCTGGGACGGGGTAGCGTCCGATAGTAGTGATTGGATCAAGACGTTT	CATWDGVASDSSDWIKTF	TRGV2	.	TRGJP2	17	-1	-1	28
241	0.001413755074266138	TGTGCCTTGTGGGAGGTGAAGAAACTCTTT	CALWEVKKLF	TRGV9	.	TRGJ1	17	-1	-1	18
228	0.0013374944271065537	TGTGCCACGGACAAGAAACTCTTT	CATDKKLF	TRGV9	.	TRGJ1	5	-1	-1	12
226	0.0013257620198512331	TGTGCCACCTGGGACGGGCTCGGATATAAGAAACTCTTT	CATWDGLGYKKLF	TRGV2	.	TRGJ1	21	-1	-1	24
224	0.0013140296125959123	TGTGCCTTGTGGGAGGTGTGGTGGTGTGGCTCCAAGAAACTCTTT	CALWEVWWCGSKKLF	TRGV9	.	TRGJ1	17	-1	-1	33
220	0.0012905647980852712	TGTGCCTTGTGGGAGGATAAGAAACTCTTT	CALWEDKKLF	TRGV9	.	TRGJ1	15	-1	-1	16
217	0.00127296618720229	TGTGCCACCTGGGATGCCTATACCACTGGTTGGTTCAAGATATTT	CATWDAYTTGWFKIF	TRGV4	.	TRGJP1	15	-1	-1	18
216	0.0012670999835746298	TGTGCCTTGTGGGAGGTGCGTGAGTTGGGCAAAAAAATCAAGGTATTT	CALWEVRELGKKIKVF	TRGV9	.	TRGJP	18	-1	-1	21
206	0.0012084379472980266	TGTGCTGCGTGGGATTATACCGCCCTGAATTATTATAAGAAACTCTTT	CAAWDYTALNYYKKLF	TRGV10	.	TRGJ1	16	-1	-1	26
204	0.001196705540042706	TGTGCCTTGTGGGAGGAAGAGTTGGGCAAAAAAATCAAGGTATTT	CALWEEELGKKIKVF	TRGV9	.	TRGJP	15	-1	-1	16
203	0.0011908393364150457	TGTGCTGCGTGGGATAACGGTTGGTTCAAGATATTT	CAAWDNGWFKIF	TRGV10	.	TRGJP1	18	-1	-1	18
199	0.0011673745219044043	TGTGCTGCGTGGGATAAGAAACTCTTT	CAAWDKKLF	TRGV10	.	TRGJ2	14	-1	-1	13
197	0.0011556421146490838	TGTGCCTTGTGGGATCTCGGAAGGCTCTTT	CALWDLGRLF	TRGV9	.	TRGJ1	13	-1	-1	24
195	0.001143909707393763	TGTGCCTTGTGGGAGGTGGGTAAGAAACTCTTT	CALWEVGKKLF	TRGV9	.	TRGJ1	17	-1	-1	20
194	0.0011380435037661027	TGTGCTGCGTGGGATCCCGGTAATTGTAAGAAACTCTTT	CAAWDPGNCKKLF	TRGV10	.	TRGJ2	14	-1	-1	22
193	0.0011321773001384424	TGTGCCTTGTGGGAGGTGGAGGGCAAGAAACTCTTT	CALWEVEGKKLF	TRGV9	.	TRGJ1	17	-1	-1	24
192	0.001126311096510782	TGTGCCTTGTGGGAGGGCCATAAGAAACTCTTT	CALWEGHKKLF	TRGV9	.	TRGJ1	15	-1	-1	19
191	0.0011204448928831218	TGTGCCTTGTGGGAGGTTCAAGAGTTGGGCAAAAAAATCAAGGTATTT	CALWEVQELGKKIKVF	TRGV9	.	TRGJP	19	-1	-1	18
188	0.001102846282000141	TGTGCCACCTGGGAGAGGGGTTTTCCTAGTAGTGATTGGATCAAGACGTTT	CATWERGFPSSDWIKTF	TRGV8	.	TRGJP2	17	-1	-1	26
183	0.0010735152638618392	TGTGCCTTGTGGGAGGTGAGGTATTTGAGGAAACTCTTT	CALWEVRYLRKLF	TRGV9	.	TRGJ1	17	-1	-1	29
179	0.0010500504493511978	TGTGCCTTGTGGGAGGTGAATTATAAGAAACTCTTT	CALWEVNYKKLF	TRGV9	.	TRGJ1	17	-1	-1	19
178	0.0010441842457235375	TGTGCTGCGTGGGGGGGGTTTTGGTTGGGGAAGAAACTCTTT	CAAWGGFWLGKKLF	TRGV10	.	TRGJ1	12	-1	-1	30
176	0.001032451838468217	TGTGCTGCGTGGGGGATTAAGAAACTCTTT	CAAWGIKKLF	TRGV10	.	TRGJ2	12	-1	-1	17
169	9.913884130745947E-4	TGTGCCATCGATTATAAGAAACTCTTT	CAIDYKKLF	TRGV9	.	TRGJ2	5	-1	-1	10
168	9.855222094469344E-4	TGTGCTGCGTGGGATCATAAGAAACTCTTT	CAAWDHKKLF	TRGV10	.	TRGJ1	14	-1	-1	13
167	9.79656005819274E-4	TGTGCCTTGTGGGAGGAGTTGGGCAAAAAAATCAAGGTATTT	CALWEELGKKIKVF	TRGV9	.	TRGJP	15	-1	-1	9
166	9.737898021916137E-4	TGTGCCTTGTGGGAGGTGGGACTCTTT	CALWEVGLF	TRGV9	.	TRGJ1	17	-1	-1	20
165	9.679235985639534E-4	TGTGCCTTGTGGGAGGGACAAGAGTTGGGCAAAAAAATCAAGGTATTT	CALWEGQELGKKIKVF	TRGV9	.	TRGJP	15	-1	-1	14
161	9.444587840533121E-4	TGTGCCTTGTGGGAGTCGGTCGGGTTGGGCAAAAAAATCAAGGTATTT	CALWESVGLGKKIKVF	TRGV9	.	TRGJP	14	-1	-1	23
160	9.385925804256517E-4	TGTGCCTTGTGGGAGGCTGAAGAGTTGGGCAAAAAAATCAAGGTATTT	CALWEAEELGKKIKVF	TRGV9	.	TRGJP	15	-1	-1	19
160	9.385925804256517E-4	TGTGCTGCGTGGGACAAGAAACTCTTT	CAAWDKKLF	TRGV10	.	TRGJ1	13	-1	-1	15
159	9.327263767979914E-4	TGTGCCTTGTGGGAGGTGCACTGTTATAAGAAACTCTTT	CALWEVHCYKKLF	TRGV9	.	TRGJ2	20	-1	-1	23
158	9.268601731703311E-4	TGTGCCTTGTGGGAGGTGAACTTGGGCAAAAAAATCAAGGTATTT	CALWEVNLGKKIKVF	TRGV9	.	TRGJP	20	-1	-1	21
158	9.268601731703311E-4	TGTGCCTTGTGGAGTGGGAAACTCTTT	CALWSGKLF	TRGV9	.	TRGJ2	11	-1	-1	17
154	9.033953586596898E-4	TGTGCCTTGTGGGAGCCCGATTATAAGAAACTCTTT	CALWEPDYKKLF	TRGV9	.	TRGJ1	14	-1	-1	19
153	8.975291550320295E-4	TGTGCTGCGTGGGATGCGTATAAGAAACTCTTT	CAAWDAYKKLF	TRGV10	.	TRGJ2	14	-1	-1	18
152	8.916629514043691E-4	TGTGCCTTGTGGGAGGCCCGATATAAGAAACTCTTT	CALWEARYKKLF	TRGV9	.	TRGJ1	15	-1	-1	21
149	8.740643405213881E-4	TGTGCTGCGTGGGATACCACTGGTTGGTTCAAGATATTT	CAAWDTTGWFKIF	TRGV10	.	TRGJP1	14	-1	-1	13
149	8.740643405213881E-4	TGTGCCTTGTGGGAGGTGCGCTATAAGAAACTCTTT	CALWEVRYKKLF	TRGV9	.	TRGJ1	18	-1	-1	21
147	8.623319332660675E-4	TGTGCCTTGTGGGAGGTTGAGAAACTCTTT	CALWEVEKLF	TRGV9	.	TRGJ1	16	-1	-1	19
144	8.447333223830866E-4	TGTGCCTTGTGGGGATATTATAAGAAACTCTTT	CALWGYYKKLF	TRGV9	.	TRGJ1	12	-1	-1	15
144	8.447333223830866E-4	TGTGCCACCTGGGACAGGTATTATTATAAGAAACTCTTT	CATWDRYYYKKLF	TRGV5	.	TRGJ1	17	-1	-1	19
143	8.388671187554263E-4	TGTGCCTTGTGGGAAGATTTTTATTATAAGAAACTCTTT	CALWEDFYYKKLF	TRGV9	.	TRGJ1	13	-1	-1	20
143	8.388671187554263E-4	TGTGCCTTGTGGGAGCCGGTCGGGAAACTCTTT	CALWEPVGKLF	TRGV9	.	TRGJ1	14	-1	-1	23
139	8.15402304244785E-4	TGTGCCTTGTGGGAGGATGGTTATAAGAAACTCTTT	CALWEDGYKKLF	TRGV9	.	TRGJ1	15	-1	-1	20
139	8.15402304244785E-4	TGTGCCTTGTGGGAGGATTATAAGAAACTCTTT	CALWEDYKKLF	TRGV9	.	TRGJ1	15	-1	-1	16
138	8.095361006171246E-4	TGTGCCTTGTGGGAGGTAGAGTTGGGCAAAAAAATCAAGGTATTT	CALWEVELGKKIKVF	TRGV9	.	TRGJP	16	-1	-1	17
136	7.97803693361804E-4	TGTGCCTTGTGGCTGAAACTCTTT	CALWLKLF	TRGV9	.	TRGJ1	11	-1	-1	14
135	7.919374897341437E-4	TGTGCCACCTGGGATCGGCTGCAACCAACTCGAACTCCCCTCCCGCTGAATTATTATAAGAAACTCTTT	CATWDRLQPTRTPLPLNYYKKLF	TRGV4	.	TRGJ1	18	-1	-1	47
135	7.919374897341437E-4	TGTGCTGCGTGGGATTATAGTTATAAGAAACTCTTT	CAAWDYSYKKLF	TRGV10	.	TRGJ1	16	-1	-1	20
134	7.860712861064833E-4	TGTGCCTTGTGGGAGGTGCCGAATTATAAGAAACTCTTT	CALWEVPNYKKLF	TRGV9	.	TRGJ1	18	-1	-1	22
133	7.80205082478823E-4	TGTGCCTTGTGGGAGGAGAAGTCGAATTATTATAAGAAACTCTTT	CALWEEKSNYYKKLF	TRGV9	.	TRGJ1	15	-1	-1	18
133	7.80205082478823E-4	TGTGCCTTGTGGGAGGTGCGATACCCGCCGGAACTCTTT	CALWEVRYPPELF	TRGV9	.	TRGJ2	18	-1	-1	31
133	7.80205082478823E-4	TGTGCCTTGTGGGCAGGGAAACTCTTT	CALWAGKLF	TRGV9	.	TRGJ1	16	-1	-1	17
133	7.80205082478823E-4	TGTGCCTTGTGGGAGGAACTCTTT	CALWEELF	TRGV9	.	TRGJ1	15	-1	-1	13
131	7.684726752235024E-4	TGTGCCTTGTGGGAGGTCACCGGGGGGCTCTTT	CALWEVTGGLF	TRGV9	.	TRGJ1	20	-1	-1	27
131	7.684726752235024E-4	TGTGCTGCGTATAGGGAGAAACTCTTT	CAAYREKLF	TRGV10	.	TRGJ1	9	-1	-1	16
131	7.684726752235024E-4	TGTGCCTTGTGGAAGAAACTCTTT	CALWKKLF	TRGV9	.	TRGJ1	14	-1	-1	12
130	7.62606471595842E-4	TGTGCCTTGTGGGGGAAACTCTTT	CALWGKLF	TRGV9	.	TRGJ1	12	-1	-1	14
130	7.62606471595842E-4	TGTGCCTTGTGGGAGGTGCTCTTT	CALWEVLF	TRGV9	.	TRGJ1	18	-1	-1	18
130	7.62606471595842E-4	TGTGCCTTGTGGGATCTCTTT	CALWDLF	TRGV9	.	TRGJ1	13	-1	-1	15
129	7.567402679681817E-4	TGTGCCTTGTGGGAGGGGCGCACGCAAGAGTTGGGCAAAAAAATCAAGGTATTT	CALWEGRTQELGKKIKVF	TRGV9	.	TRGJP	18	-1	-1	23
129	7.567402679681817E-4	TGTGCCTTGTGGGAGGTGCTGGGGAAGAAACTCTTT	CALWEVLGKKLF	TRGV9	.	TRGJ1	18	-1	-1	24
129	7.567402679681817E-4	TGTGCCACCTGGGACCCCATATCGAATTATTATAAGAAACTCTTT	CATWDPISNYYKKLF	TRGV4	.	TRGJ1	13	-1	-1	21
127	7.45007860712861E-4	TGTGCCTTGTGGAAAACCACCGGCAAGAAACTCTTT	CALWKTTGKKLF	TRGV9	.	TRGJ2	11	-1	-1	24
127	7.45007860712861E-4	TGTGCCTGTGTTAAGAAACTCTTT	CACVKKLF	TRGV9	.	TRGJ1	10	-1	-1	11
127	7.45007860712861E-4	TGTGCCTTGTGGGAGGTGAAACTCTTT	CALWEVKLF	TRGV9	.	TRGJ1	23	-1	-1	17
126	7.391416570852007E-4	TGTGCCTTGTGGGAGGTGCCCTATTATAAGAAACTCTTT	CALWEVPYYKKLF	TRGV9	.	TRGJ1	21	-1	-1	21
126	7.391416570852007E-4	TGTGCCTTGTGGGAGGGGGTCGGGAAACTCTTT	CALWEGVGKLF	TRGV9	.	TRGJ1	15	-1	-1	23
125	7.332754534575404E-4	TGTGCTGCGTGGGAGGATTATAAGAAACTCTTT	CAAWEDYKKLF	TRGV10	.	TRGJ1	13	-1	-1	16
125	7.332754534575404E-4	TGTGCCTTTCCCGGGAAACTCTTT	CAFPGKLF	TRGV9	.	TRGJ1	7	-1	-1	14
123	7.215430462022197E-4	TGTGCCTTGTGCGCCCCCTCGGAGAAACTCTTT	CALCAPSEKLF	TRGV9	.	TRGJ1	10	-1	-1	22
123	7.215430462022197E-4	TGTGCCTTGTGGGAGGTCCATAAGAAACTCTTT	CALWEVHKKLF	TRGV9	.	TRGJ2	19	-1	-1	19
123	7.215430462022197E-4	TGTGCCTTGGGTAAGAAACTCTTT	CALGKKLF	TRGV9	.	TRGJ2	8	-1	-1	11
122	7.156768425745594E-4	TGTGCCTTGTGGGGGTATAAGAAACTCTTT	CALWGYKKLF	TRGV9	.	TRGJ1	15	-1	-1	15
122	7.156768425745594E-4	TGTGCCTTGTGGGGGGGGGAACTCTTT	CALWGGELF	TRGV9	.	TRGJ2	15	-1	-1	19
121	7.098106389468991E-4	TGTGCCTTGTGGGAGGTGGATTATAAGAAACTCTTT	CALWEVDYKKLF	TRGV9	.	TRGJ1	17	-1	-1	19
121	7.098106389468991E-4	TGTGCTGCGAGATATAAGAAACTCTTT	CAARYKKLF	TRGV10	.	TRGJ2	8	-1	-1	12
120	7.039444353192388E-4	TGTGCTGCGTGGGATTATCCGAATGGGCCGAAACTCTTT	CAAWDYPNGPKLF	TRGV10	.	TRGJ1	16	-1	-1	29
120	7.039444353192388E-4	TGTGCCTTGTGGGAGGTGGTCCCCCATAAACTCTTT	CALWEVVPHKLF	TRGV9	.	TRGJ1	28	-1	-1	27
120	7.039444353192388E-4	TGTGCCTTGTGGGAGGTTCCGAAACTCTTT	CALWEVPKLF	TRGV9	.	TRGJ1	16	-1	-1	20
119	6.980782316915784E-4	TGTGCCTTGTGGGAGGTGCGGGATTATAAGAAACTCTTT	CALWEVRDYKKLF	TRGV9	.	TRGJ1	18	-1	-1	22
119	6.980782316915784E-4	TGTGCCTTGGGGAAACTCTTT	CALGKLF	TRGV9	.	TRGJ1	12	-1	-1	11
118	6.922120280639182E-4	TGTGCCTTGTGGGAGGTGCATGCGGAACTCTTT	CALWEVHAELF	TRGV9	.	TRGJ1	19	-1	-1	25
117	6.863458244362579E-4	TGTGCCTTGTGGGAGGTGCGGGTTGAGAAACTCTTT	CALWEVRVEKLF	TRGV9	.	TRGJ1	18	-1	-1	25
117	6.863458244362579E-4	TGTGCCTTGTGGGAGGTGCATTATAAGAAACTCTTT	CALWEVHYKKLF	TRGV9	.	TRGJ1	19	-1	-1	19
117	6.863458244362579E-4	TGTGCCTTGTGGGAGTCCCCCGGGAAACTCTTT	CALWESPGKLF	TRGV9	.	TRGJ2	14	-1	-1	23
117	6.863458244362579E-4	TGTGCCTTGTGGGGCAAGAAACTCTTT	CALWGKKLF	TRGV9	.	TRGJ1	12	-1	-1	15
117	6.863458244362579E-4	TGTGCCCCGAGCGCAAAGAAACTCTTT	CAPSAKKLF	TRGV9	.	TRGJ2	5	-1	-1	15
116	6.804796208085975E-4	TGTGCCTTGTGGGAGGGCCACACCGACTCCGGGAAACTCTTT	CALWEGHTDSGKLF	TRGV9	.	TRGJ2	15	-1	-1	32
116	6.804796208085975E-4	TGTGCCACCTGGGGTTATTATAAGAAACTCTTT	CATWGYYKKLF	TRGV3	.	TRGJ1	12	-1	-1	14
116	6.804796208085975E-4	TGTGCCTTGTGGGAGAAGAAACTCTTT	CALWEKKLF	TRGV9	.	TRGJ2	14	-1	-1	15
115	6.746134171809372E-4	TGTGCCTTGTGGGAGGTGCATGAGAAACTCTTT	CALWEVHEKLF	TRGV9	.	TRGJ1	19	-1	-1	19
114	6.687472135532769E-4	TGTGCCTTGTGGGAAAAGGGGTTGGGCAAAAAAATCAAGGTATTT	CALWEKGLGKKIKVF	TRGV9	.	TRGJP	13	-1	-1	20
114	6.687472135532769E-4	TGTGCCTTGTGGGAGGAGGGTTATTATAAGAAACTCTTT	CALWEEGYYKKLF	TRGV9	.	TRGJ1	15	-1	-1	20
114	6.687472135532769E-4	TGTGCCTTCAAGAAACTCTTT	CAFKKLF	TRGV9	.	TRGJ1	7	-1	-1	9
113	6.628810099256166E-4	TGTGCCTTGTGGGAGTCTAGACGACGCAAGAAACTCTTT	CALWESRRRKKLF	TRGV9	.	TRGJ1	14	-1	-1	27
113	6.628810099256166E-4	TGTGCCTTGGGGGCTAAGAAACTCTTT	CALGAKKLF	TRGV9	.	TRGJ1	12	-1	-1	14
111	6.511486026702959E-4	TGTGCCTTGTGGGAGGAAAGGGTTTATTATAAGAAACTCTTT	CALWEERVYYKKLF	TRGV9	.	TRGJ1	15	-1	-1	23
111	6.511486026702959E-4	TGTGCCTTGTGGGAGGACCTTGATAAGAAACTCTTT	CALWEDLDKKLF	TRGV9	.	TRGJ1	15	-1	-1	22
111	6.511486026702959E-4	TGTGCCTTGTGGGAGGTGCTGGCGAAACTCTTT	CALWEVLAKLF	TRGV9	.	TRGJ1	18	-1	-1	23
111	6.511486026702959E-4	TATGCCTTGTGGGAGGTGTGGGGGAAACTCTTT	YALWEVWGKLF	TRGV9	.	TRGJ1	17	-1	-1	23
110	6.452823990426356E-4	TGTGCCTTGTGGGAGGGAAATTATTATAAGAAACTCTTT	CALWEGNYYKKLF	TRGV9	.	TRGJ1	15	-1	-1	18
110	6.452823990426356E-4	TGTGCCTTGTGGGAGGCTTATTATAAGAAACTCTTT	CALWEAYYKKLF	TRGV9	.	TRGJ1	15	-1	-1	17
109	6.394161954149753E-4	TGTGCCTTGTGGGAGGTGGGGTATAAGAAACTCTTT	CALWEVGYKKLF	TRGV9	.	TRGJ1	17	-1	-1	21
109	6.394161954149753E-4	TGTGCCTTGTGGGAGGTCTTGGAGAAACTCTTT	CALWEVLEKLF	TRGV9	.	TRGJ1	16	-1	-1	22
109	6.394161954149753E-4	TGTGCCTTGTGGGAGGTGCTGCATAAGAAACTCTTT	CALWEVLHKKLF	TRGV9	.	TRGJ1	18	-1	-1	22
108	6.335499917873149E-4	TGTGCCTTGTGGGAGGTGCGCCCTTATTATAAGAAACTCTTT	CALWEVRPYYKKLF	TRGV9	.	TRGJ1	21	-1	-1	23
108	6.335499917873149E-4	TGTGCCTTGTGGGAGGTGCGGAAGAAACTCTTT	CALWEVRKKLF	TRGV9	.	TRGJ1	18	-1	-1	21
108	6.335499917873149E-4	TGTGCCACCTGGGACGGGCTTTATTATAAGAAACTCTTT	CATWDGLYYKKLF	TRGV2	.	TRGJ1	18	-1	-1	20
107	6.276837881596546E-4	TGTGCCTTGTGGGAGCCCCCCTTGAAGAAACTCTTT	CALWEPPLKKLF	TRGV9	.	TRGJ1	14	-1	-1	24
107	6.276837881596546E-4	TGTGCCTTGTGGGAGGTGCAGGCGCTGAAACTCTTT	CALWEVQALKLF	TRGV9	.	TRGJ1	19	-1	-1	26
107	6.276837881596546E-4	TGTGCTGCGTGGGATTCTAGGAAACTCTTT	CAAWDSRKLF	TRGV10	.	TRGJ1	15	-1	-1	13
107	6.276837881596546E-4	TGTGCTGCGTGGGAAATCTCTGAACTCTTT	CAAWEISELF	TRGV10	.	TRGJ1	13	-1	-1	22
107	6.276837881596546E-4	TGTGCCTTGTGGGAGAGCTATAAGAAACTCTTT	CALWESYKKLF	TRGV9	.	TRGJ1	14	-1	-1	18
106	6.218175845319943E-4	TGTGCCTTGTGGGAGGTGCCTGCCCCTAAGAAACTCTTT	CALWEVPAPKKLF	TRGV9	.	TRGJ1	18	-1	-1	26
106	6.218175845319943E-4	TGTGCTGCGTGGGATTGCGATTATAAGAAACTCTTT	CAAWDCDYKKLF	TRGV10	.	TRGJ1	18	-1	-1	19
106	6.218175845319943E-4	TGTGCCACCTGGGACGGACCCTCCAAGAAACTCTTT	CATWDGPSKKLF	TRGV2	.	TRGJ1	26	-1	-1	24
106	6.218175845319943E-4	TGTGCCTTGTGGGTTATCGGTAAGAAACTCTTT	CALWVIGKKLF	TRGV9	.	TRGJ1	12	-1	-1	20
105	6.159513809043339E-4	TGTGCCTTGTGGGAAAGGCAAGAGTTGGGCAAAAAAATCAAGGTATTT	CALWERQELGKKIKVF	TRGV9	.	TRGJP	13	-1	-1	16
105	6.159513809043339E-4	TGTGCCTTGTGGGAGGGCTCCCGGTCAAAGAAACTCTTT	CALWEGSRSKKLF	TRGV9	.	TRGJ1	15	-1	-1	27
105	6.159513809043339E-4	TGTGCCTTGTGGGAGGTGCAAGGTAAGAAACTCTTT	CALWEVQGKKLF	TRGV9	.	TRGJ1	19	-1	-1	23
105	6.159513809043339E-4	TGTGCTGCGTGGATCTTGGGGTATAAGAAACTCTTT	CAAWILGYKKLF	TRGV10	.	TRGJ1	11	-1	-1	21
105	6.159513809043339E-4	TGTGCCACCTGGGACGGGCGTGGGAATTATAAGAAACTCTTT	CATWDGRGNYKKLF	TRGV2	.	TRGJ1	18	-1	-1	25
105	6.159513809043339E-4	TGTGCCTTGTGGGAGGTGCAGCGGTATAAGAAACTCTTT	CALWEVQRYKKLF	TRGV9	.	TRGJ1	19	-1	-1	24
104	6.100851772766736E-4	TCAGCCCTCCCTTTTGATTATAAGAAACTCTTT	SALPFDYKKLF	TRGV9	.	TRGJ2	0	-1	-1	16
104	6.100851772766736E-4	TGTGCCTTGTGGGAGGACCAACTCTTT	CALWEDQLF	TRGV9	.	TRGJ1	15	-1	-1	19
103	6.042189736490133E-4	TGTGCCTTGTGGGAGGGTGGGGTTCCTAAGAAACTCTTT	CALWEGGVPKKLF	TRGV9	.	TRGJ1	15	-1	-1	26
103	6.042189736490133E-4	TGTGCCTTGTGGGAGAAGAATTATTATAAGAAACTCTTT	CALWEKNYYKKLF	TRGV9	.	TRGJ1	14	-1	-1	17
103	6.042189736490133E-4	TGTGCCTTGTGCCCCCCGGGGAAACTCTTT	CALCPPGKLF	TRGV9	.	TRGJ1	10	-1	-1	20
102	5.98352770021353E-4	TGTGCCTTGTGGGAGGCCCAATTGAGGAGGAAACTCTTT	CALWEAQLRRKLF	TRGV9	.	TRGJ1	15	-1	-1	29
101	5.924865663936926E-4	TGTGCCTTGTGGGAACCACAAGAGTTGGGCAAAAAAATCAAGGTATTT	CALWEPQELGKKIKVF	TRGV9	.	TRGJP	13	-1	-1	18
101	5.924865663936926E-4	TGTGCCTTGTGGGAGGTGATTAAATATTATAAGAAACTCTTT	CALWEVIKYYKKLF	TRGV9	.	TRGJ1	17	-1	-1	21
101	5.924865663936926E-4	TGTGCCTTGTGGGAGCCGCGGGGTAAGAAACTCTTT	CALWEPRGKKLF	TRGV9	.	TRGJ1	14	-1	-1	23
101	5.924865663936926E-4	TGTGCCTTGTGGGAGGTGCAAGATAAGAAACTCTTT	CALWEVQDKKLF	TRGV9	.	TRGJ1	19	-1	-1	22
101	5.924865663936926E-4	TGTGCTGCGTGGTTAAAGAAGAAACTCTTT	CAAWLKKKLF	TRGV10	.	TRGJ1	11	-1	-1	18
101	5.924865663936926E-4	TGTGCCTTGTGGGACCCAGATAAGAAACTCTTT	CALWDPDKKLF	TRGV9	.	TRGJ1	13	-1	-1	19
100	5.866203627660323E-4	TGTGCCTTGTGGGAGGCGGTTGGGTCGATGAAACTCTTT	CALWEAVGSMKLF	TRGV9	.	TRGJ1	15	-1	-1	29
100	5.866203627660323E-4	TGTGCCACCTGGGAGGGGCGTCGGGATAAGAAACTCTTT	CATWEGRRDKKLF	TRGV4	.	TRGJ1	18	-1	-1	25
100	5.866203627660323E-4	TGTGCCTTGTGGGAGGTGCAGGGTAAGAAACTCTTT	CALWEVQGKKLF	TRGV9	.	TRGJ1	19	-1	-1	23
100	5.866203627660323E-4	TGTGCCTTGTGGGAGGTGCGTAAGAAACTCTTT	CALWEVRKKLF	TRGV9	.	TRGJ1	18	-1	-1	20
100	5.866203627660323E-4	TGTGCTGCGTGGGAGAAGAAACTCTTT	CAAWEKKLF	TRGV10	.	TRGJ2	13	-1	-1	15
99	5.80754159138372E-4	TGTGCCTTGTGGGAGGTGGCGCAAGAGTTGGGCAAAAAAATCAAGGTATTT	CALWEVAQELGKKIKVF	TRGV9	.	TRGJP	17	-1	-1	16
99	5.80754159138372E-4	TGTGCCTTGTGGGAGCCCTCCCACACTGGTTGGTTCAAGATATTT	CALWEPSHTGWFKIF	TRGV9	.	TRGJP1	24	-1	-1	23
99	5.80754159138372E-4	TGTGCCTTGTGGGAGGTGGGGGGGGAGAAACTCTTT	CALWEVGGEKLF	TRGV9	.	TRGJ1	17	-1	-1	25
99	5.80754159138372E-4	TGTGCTGCGCCCAATAAGAAACTCTTT	CAAPNKKLF	TRGV10	.	TRGJ1	8	-1	-1	13
99	5.80754159138372E-4	TGTGCTGCGTTGGGTCTCTTT	CAALGLF	TRGV10	.	TRGJ1	13	-1	-1	15
98	5.748879555107117E-4	TGTGCCACCTGGGATGCAGACCCTGGTTATTATAAGAAACTCTTT	CATWDADPGYYKKLF	TRGV4	.	TRGJ1	15	-1	-1	26
98	5.748879555107117E-4	TGTGCCTTGTGGGAGGTGTGCCCGAGAAAACTCTTT	CALWEVCPRKLF	TRGV9	.	TRGJ2	17	-1	-1	27
98	5.748879555107117E-4	TGTGCCTTGTGGCTGTTAAGGGTTACGCTCTTT	CALWLLRVTLF	TRGV9	.	TRGJ1	11	-1	-1	27
98	5.748879555107117E-4	TGTGCCTTGTGGGATGGTTATAAGAAACTCTTT	CALWDGYKKLF	TRGV9	.	TRGJ1	17	-1	-1	17
98	5.748879555107117E-4	TGTGCCTTGTGGGAGACGACCAAGAAACTCTTT	CALWETTKKLF	TRGV9	.	TRGJ1	14	-1	-1	21
98	5.748879555107117E-4	TGTGCCTTGAATAAGAAACTCTTT	CALNKKLF	TRGV9	.	TRGJ1	8	-1	-1	10
97	5.690217518830513E-4	TGTGCCTTGTGGGAGGTGGGGGAGCGGTATAAGAAACTCTTT	CALWEVGERYKKLF	TRGV9	.	TRGJ2	17	-1	-1	27
97	5.690217518830513E-4	TGTGCTGCGTGGGATATTGGGGATTATAAGAAACTCTTT	CAAWDIGDYKKLF	TRGV10	.	TRGJ1	14	-1	-1	22
97	5.690217518830513E-4	TGTGCCTTGTGGGATAGCCAACCTTTGAAGAAACTCTTT	CALWDSQPLKKLF	TRGV9	.	TRGJ1	13	-1	-1	27
97	5.690217518830513E-4	TGTGCCTTGTGGGAGGTGCTTTTTTTGGGGAAACTCTTT	CALWEVLFLGKLF	TRGV9	.	TRGJ1	18	-1	-1	29
97	5.690217518830513E-4	TGTGCTGCGTGGAATTATTATAAGAAACTCTTT	CAAWNYYKKLF	TRGV10	.	TRGJ1	16	-1	-1	11
97	5.690217518830513E-4	TGTGCCTTGTGGGAGTATAAGAAACTCTTT	CALWEYKKLF	TRGV9	.	TRGJ1	14	-1	-1	15
96	5.63155548255391E-4	TGTGCCTTGTGGGAGGTGCTATTGGGGTATAAGAAACTCTTT	CALWEVLLGYKKLF	TRGV9	.	TRGJ1	18	-1	-1	27
96	5.63155548255391E-4	TGTGCCTTGTGGGAGGTGCTATCGCGGTATAAGAAACTCTTT	CALWEVLSRYKKLF	TRGV9	.	TRGJ1	18	-1	-1	27
96	5.63155548255391E-4	TGTGCTTCCACCTACCTCTTT	CASTYLF	TRGV10	.	TRGJ1	5	-1	-1	15
96	5.63155548255391E-4	GGATATAAGAAACTCTTT	GYKKLF	TRGV9	.	TRGJ1	-1	-1	-1	3
95	5.572893446277307E-4	TGTGCCTTGTGGGGCCTCGAGTTGGGCAAAAAAATCAAGGTATTT	CALWGLELGKKIKVF	TRGV9	.	TRGJP	12	-1	-1	18
95	5.572893446277307E-4	TGTGCCTTGTGGGAGGTGTGTGGGATGAAACTCTTT	CALWEVCGMKLF	TRGV9	.	TRGJ1	17	-1	-1	26
95	5.572893446277307E-4	TGTGCCTTGTGGGAAAGTAAGAAACTCTTT	CALWESKKLF	TRGV9	.	TRGJ2	13	-1	-1	17
95	5.572893446277307E-4	TGTGCTGCGTGGGATTGGCGTCTCTTT	CAAWDWRLF	TRGV10	.	TRGJ1	15	-1	-1	21
94	5.514231410000704E-4	TGTGCCTTGTGGGAGGTGGGGACCTCGAATTATTATAAGAAACTCTTT	CALWEVGTSNYYKKLF	TRGV9	.	TRGJ1	17	-1	-1	24
94	5.514231410000704E-4	TGTGCTGCGTGGGATTCCTCCCATGAGAAACTCTTT	CAAWDSSHEKLF	TRGV10	.	TRGJ1	15	-1	-1	22
94	5.514231410000704E-4	TATAGGCATAAGAAACTCTTT	YRHKKLF	TRGV9	.	TRGJ1	0	-1	-1	7
94	5.514231410000704E-4	TGTGCCTTGTGGGAGTCTGGGGTGGGTAAGAAACTCTTT	CALWESGVGKKLF	TRGV9	.	TRGJ1	14	-1	-1	26
94	5.514231410000704E-4	TGTGCTGCGTGGGGACTCTTT	CAAWGLF	TRGV10	.	TRGJ1	12	-1	-1	14
93	5.4555693737241E-4	TGTGCCTTGTGGGAGGTCAACGATAGTAGTGATTGGATCAAGACGTTT	CALWEVNDSSDWIKTF	TRGV9	.	TRGJP2	16	-1	-1	22
93	5.4555693737241E-4	TGTGCCTTGTGGGAGGTGCTCCCAATCCGTTATAAGAAACTCTTT	CALWEVLPIRYKKLF	TRGV9	.	TRGJ1	21	-1	-1	29
93	5.4555693737241E-4	TGTGCCTTGTGGGAGGTGCAGGTTTATAAGAAACTCTTT	CALWEVQVYKKLF	TRGV9	.	TRGJ1	19	-1	-1	23
93	5.4555693737241E-4	TGTGCCTTGTGGGAGGGAGCTAATAAGAAACTCTTT	CALWEGANKKLF	TRGV9	.	TRGJ1	15	-1	-1	22
93	5.4555693737241E-4	TGTGCCTTGTGGGGAGAATATAAGAAACTCTTT	CALWGEYKKLF	TRGV9	.	TRGJ1	12	-1	-1	18
93	5.4555693737241E-4	TGTGCCTTGTGGGAGTACTATAAGAAACTCTTT	CALWEYYKKLF	TRGV9	.	TRGJ2	14	-1	-1	15
93	5.4555693737241E-4	TGTGCTGCGATGTTGGATAAGAAACTCTTT	CAAMLDKKLF	TRGV10	.	TRGJ1	8	-1	-1	16
93	5.4555693737241E-4	TGTGCCTTGTGTTATTATAAGAAACTCTTT	CALCYYKKLF	TRGV9	.	TRGJ1	10	-1	-1	11
93	5.4555693737241E-4	TGTGCCTTGTGCTATAAGAAACTCTTT	CALCYKKLF	TRGV9	.	TRGJ1	10	-1	-1	12
93	5.4555693737241E-4	TGTGCTGCGTGGGAAGAGAAACTCTTT	CAAWEEKLF	TRGV10	.	TRGJ1	13	-1	-1	16
93	5.4555693737241E-4	TGTGCTGCGTGGAAACTCTTT	CAAWKLF	TRGV10	.	TRGJ2	11	-1	-1	11
92	5.396907337447498E-4	TGTGCCTTGTGGGAGGTGCACCTGGAGTTGGGCAAAAAAATCAAGGTATTT	CALWEVHLELGKKIKVF	TRGV9	.	TRGJP	22	-1	-1	24
92	5.396907337447498E-4	TGTGCCTTGTGGGGCCACGAGTTGGGCAAAAAAATCAAGGTATTT	CALWGHELGKKIKVF	TRGV9	.	TRGJP	12	-1	-1	11
92	5.396907337447498E-4	TGTGCCTTGTGGGAGGTCCAATGTAAGAAACTCTTT	CALWEVQCKKLF	TRGV9	.	TRGJ1	19	-1	-1	23
92	5.396907337447498E-4	TGTGCCTTGTGGGAGGTGCATCTGCAGAAACTCTTT	CALWEVHLQKLF	TRGV9	.	TRGJ1	22	-1	-1	25
92	5.396907337447498E-4	TGTGCCTTGTGGGAGGGACCGGGAGAACTCTTT	CALWEGPGELF	TRGV9	.	TRGJ1	15	-1	-1	25
91	5.338245301170895E-4	TGTGCCTTGTGGGAGGTGCAGCCGGCCCCTAAGAAACTCTTT	CALWEVQPAPKKLF	TRGV9	.	TRGJ1	19	-1	-1	29
91	5.338245301170895E-4	TGTGCCTTGTGGAACACAAATCTCAAGGGAGAGAAACTCTTT	CALWNTNLKGEKLF	TRGV9	.	TRGJ1	11	-1	-1	31
90	5.279583264894291E-4	TGTGCCTTGTGGGCACCCGAGTTGGGCAAAAAAATCAAGGTATTT	CALWAPELGKKIKVF	TRGV9	.	TRGJP	12	-1	-1	18
90	5.279583264894291E-4	TGTGCCTTGTGGGAGCCGCGGAATTATAAGAAACTCTTT	CALWEPRNYKKLF	TRGV9	.	TRGJ1	14	-1	-1	22
90	5.279583264894291E-4	TGTGCCTTGTGGGAGGTATGTGATTGGATCAAGACGTTT	CALWEVCDWIKTF	TRGV9	.	TRGJP2	16	-1	-1	15
90	5.279583264894291E-4	TGTGCCTTGTGGGAGGTAGGGTATAAGAAACTCTTT	CALWEVGYKKLF	TRGV9	.	TRGJ1	16	-1	-1	21
90	5.279583264894291E-4	TGTGCCTTGTGGGAGGGTGAGAAACTCTTT	CALWEGEKLF	TRGV9	.	TRGJ1	15	-1	-1	19
90	5.279583264894291E-4	TGTGCCTTGTGGGAACATAAGAAACTCTTT	CALWEHKKLF	TRGV9	.	TRGJ1	13	-1	-1	16
90	5.279583264894291E-4	TGTGCCCTCCATTATAAGAAACTCTTT	CALHYKKLF	TRGV9	.	TRGJ2	5	-1	-1	10
90	5.279583264894291E-4	TGTGCTGCGTGGGATTACGGCGACTATTATTATAAGAAACTCTTT	CAAWDYGDYYYKKLF	TRGV10	.	TRGJ1	18	-1	-1	25
89	5.220921228617688E-4	TGTGCCTTGTGGGAGGTGCTCCATTATAAGAAACTCTTT	CALWEVLHYKKLF	TRGV9	.	TRGJ1	21	-1	-1	22
89	5.220921228617688E-4	TGTGCCTTGTGGGAGACCCATTATAAGAAACTCTTT	CALWETHYKKLF	TRGV9	.	TRGJ1	14	-1	-1	19
89	5.220921228617688E-4	TGTGCCTTGTGGGAGTTGTATAAGAAACTCTTT	CALWELYKKLF	TRGV9	.	TRGJ1	17	-1	-1	18
89	5.220921228617688E-4	TGTGCCTTGTGGGCTTATAAGAAACTCTTT	CALWAYKKLF	TRGV9	.	TRGJ1	12	-1	-1	14
87	5.103597156064482E-4	TGTGCCTTGTGGGAGGTGCACGGAGCAACCAATTATAAGAAACTCTTT	CALWEVHGATNYKKLF	TRGV9	.	TRGJ1	20	-1	-1	31
87	5.103597156064482E-4	TGTGCCTTGTGGGAGGCGTTCCCGATGCGTTATAAGAAACTCTTT	CALWEAFPMRYKKLF	TRGV9	.	TRGJ1	15	-1	-1	29
87	5.103597156064482E-4	TGTGCCTTGTGGGAGGTGCGTGTCGATAAGAAACTCTTT	CALWEVRVDKKLF	TRGV9	.	TRGJ1	18	-1	-1	25
87	5.103597156064482E-4	TGTGCCTTGTGGGAGGGCGGGAATTATAAGAAACTCTTT	CALWEGGNYKKLF	TRGV9	.	TRGJ2	15	-1	-1	22
87	5.103597156064482E-4	TGTGCTGCGTGGGATTATTATTATAAGAAACTCTTT	CAAWDYYYKKLF	TRGV10	.	TRGJ1	16	-1	-1	16
87	5.103597156064482E-4	TGTGCCTTGTGGGAGGTAGACTATAAGAAACTCTTT	CALWEVDYKKLF	TRGV9	.	TRGJ1	16	-1	-1	21
87	5.103597156064482E-4	TGTGCCTTGTGGGAGCCCCCTCTCTTT	CALWEPPLF	TRGV9	.	TRGJ1	14	-1	-1	21
86	5.044935119787878E-4	TGTGCCTTGTGGGAGGTCCCAGGGAAGGATAAGAAACTCTTT	CALWEVPGKDKKLF	TRGV9	.	TRGJ1	16	-1	-1	28
86	5.044935119787878E-4	TGTGCCTTGTGGGAGGTGCATGTGTATTATAAGAAACTCTTT	CALWEVHVYYKKLF	TRGV9	.	TRGJ1	19	-1	-1	24
86	5.044935119787878E-4	TGTGCCTTGTGGGAGGCCCTTTCCTATAAGAAACTCTTT	CALWEALSYKKLF	TRGV9	.	TRGJ1	15	-1	-1	24
86	5.044935119787878E-4	TGTGCTGCGTGGTTATATTATAAGAAACTCTTT	CAAWLYYKKLF	TRGV10	.	TRGJ1	11	-1	-1	15
85	4.986273083511275E-4	TGTGCCTTGTGGGATGAGGGAGGGATTTATAAGAAACTCTTT	CALWDEGGIYKKLF	TRGV9	.	TRGJ1	13	-1	-1	26
85	4.986273083511275E-4	TGTGCCTTGTGGGAGGTGCAGGTGGGGAAACTCTTT	CALWEVQVGKLF	TRGV9	.	TRGJ1	19	-1	-1	26
85	4.986273083511275E-4	TGTGCCACCTGGGACCAGAAACTCTTT	CATWDQKLF	TRGV2	.	TRGJ1	14	-1	-1	16
85	4.986273083511275E-4	TGTGCCACCTGGGACGGGAATTATTATAAGAAACTCTTT	CATWDGNYYKKLF	TRGV2	.	TRGJ1	17	-1	-1	17
84	4.927611047234672E-4	TGTGCCTTGTGGGTGGTCCCACAAGAGTTGGGCAAAAAAATCAAGGTATTT	CALWVVPQELGKKIKVF	TRGV9	.	TRGJP	16	-1	-1	21
84	4.927611047234672E-4	TGTGCTGCGTGGGATGCAGTCCCTGGTTGGTTCAAGATATTT	CAAWDAVPGWFKIF	TRGV10	.	TRGJP1	14	-1	-1	22
84	4.927611047234672E-4	TGTGCTGCGTGGGTCGATTATTATAAGAAACTCTTT	CAAWVDYYKKLF	TRGV10	.	TRGJ1	12	-1	-1	13
84	4.927611047234672E-4	TGTGCTGCGTGGGATTGTTATTATAAGAAACTCTTT	CAAWDCYYKKLF	TRGV10	.	TRGJ1	15	-1	-1	17
84	4.927611047234672E-4	TGTGCCTTGTGGGAGGGCTATTATAAGAAACTCTTT	CALWEGYYKKLF	TRGV9	.	TRGJ1	15	-1	-1	18
84	4.927611047234672E-4	TGTGCCTTGGTCGTAGTGGGCTATAAGAAACTCTTT	CALVVVGYKKLF	TRGV9	.	TRGJ1	8	-1	-1	21
84	4.927611047234672E-4	TGTGCCACCTGGGACGGGCGCTATAAGAAACTCTTT	CATWDGRYKKLF	TRGV2	.	TRGJ1	18	-1	-1	21
84	4.927611047234672E-4	TGTGCCTTGTGTCATAAACTTAAGAAACTCTTT	CALCHKLKKLF	TRGV9	.	TRGJ1	10	-1	-1	20
84	4.927611047234672E-4	TGTGCTGCGTGGATTCATAAGAAACTCTTT	CAAWIHKKLF	TRGV10	.	TRGJ1	14	-1	-1	12
84	4.927611047234672E-4	TGTGCCTTGTGTGAGGGAAAGAAACTCTTT	CALCEGKKLF	TRGV9	.	TRGJ1	15	-1	-1	18
83	4.8689490109580683E-4	TGTGCCTTGTGGGAGGTCAGATATTTTCCGTGGGAGAAACTCTTT	CALWEVRYFPWEKLF	TRGV9	.	TRGJ1	16	-1	-1	34
83	4.8689490109580683E-4	TGTGCCTTGTGGGAGGTCAATTATAAGAAACTCTTT	CALWEVNYKKLF	TRGV9	.	TRGJ1	16	-1	-1	19
83	4.8689490109580683E-4	TGTGCCACCTGGGAGAAACTCTTT	CATWEKLF	TRGV3	.	TRGJ1	13	-1	-1	13
82	4.8102869746814654E-4	TGTGCCTTGTGGGAGGTGACTTGGTCTTTGAGGTATAAGAAACTCTTT	CALWEVTWSLRYKKLF	TRGV9	.	TRGJ1	17	-1	-1	33
82	4.8102869746814654E-4	TGTGCCTTGTGGGAGTCACCGCACTGCAGTTATAAGAAACTCTTT	CALWESPHCSYKKLF	TRGV9	.	TRGJ1	19	-1	-1	29
82	4.8102869746814654E-4	TGTGCTGCGTGGGATTCCCCCTGTTATAAGAAACTCTTT	CAAWDSPCYKKLF	TRGV10	.	TRGJ1	15	-1	-1	23
82	4.8102869746814654E-4	TGTGCCTTGTGGGAGGGCTCTCCTAATAAGAAACTCTTT	CALWEGSPNKKLF	TRGV9	.	TRGJ1	15	-1	-1	25
82	4.8102869746814654E-4	TGTGCCTTGTGGGAGGTGCCGTATAAGAAACTCTTT	CALWEVPYKKLF	TRGV9	.	TRGJ1	18	-1	-1	21
82	4.8102869746814654E-4	TGTGCCTTGTGGGATTGCGAGAAACTCTTT	CALWDCEKLF	TRGV9	.	TRGJ1	13	-1	-1	19
82	4.8102869746814654E-4	TGTGCCTTCTTTAAGAAACTCTTT	CAFFKKLF	TRGV9	.	TRGJ1	7	-1	-1	11
81	4.751624938404862E-4	TGTGCCTTGTGGGAGGTGCCCGAACTTGAGGTTCATAAGAAACTCTTT	CALWEVPELEVHKKLF	TRGV9	.	TRGJ1	18	-1	-1	34
81	4.751624938404862E-4	TGTGCTGCGTGGGATCCGAATTATTATAAGAAACTCTTT	CAAWDPNYYKKLF	TRGV10	.	TRGJ1	14	-1	-1	13
81	4.751624938404862E-4	TGTGCCTTGTGGGAGGTGCAGCATTATAAGAAACTCTTT	CALWEVQHYKKLF	TRGV9	.	TRGJ2	19	-1	-1	22
81	4.751624938404862E-4	TGTGCCTTGTGGGAGTCAAAGAATAAGAAACTCTTT	CALWESKNKKLF	TRGV9	.	TRGJ1	14	-1	-1	22
81	4.751624938404862E-4	TGTGCCTTGTGGGAGGTGCAATATAAGAAACTCTTT	CALWEVQYKKLF	TRGV9	.	TRGJ1	19	-1	-1	21
81	4.751624938404862E-4	TGTGCCTTCGCGAATTATTATAAGAAACTCTTT	CAFANYYKKLF	TRGV9	.	TRGJ1	7	-1	-1	10
81	4.751624938404862E-4	TGTGCCTTGTGCCTTTATTATAAGAAACTCTTT	CALCLYYKKLF	TRGV9	.	TRGJ1	10	-1	-1	14
81	4.751624938404862E-4	TGTGCTGCGTGGAAGCTCTTT	CAAWKLF	TRGV10	.	TRGJ1	11	-1	-1	11
80	4.6929629021282584E-4	TGTGCCTTGTGGGAGGGGAGCGCAGGGGAGCAGTCCGCACGACCGAATTATTATAAGAAACTCTTT	CALWEGSAGEQSARPNYYKKLF	TRGV9	.	TRGJ1	15	-1	-1	43
80	4.6929629021282584E-4	TGTGCCTTGTGGGAGGTGCGAACACAACCGAGCGGGTTGGAGGAGAAACTCTTT	CALWEVRTQPSGLEEKLF	TRGV9	.	TRGJ1	18	-1	-1	43
80	4.6929629021282584E-4	TGTGCCTTGTGGGAGGTAAAAGAGTTGGGCAAAAAAATCAAGGTATTT	CALWEVKELGKKIKVF	TRGV9	.	TRGJP	16	-1	-1	19
80	4.6929629021282584E-4	TGTGCCTTGTGGGAGCCGGCCTCCTTTGATAAGAAACTCTTT	CALWEPASFDKKLF	TRGV9	.	TRGJ1	14	-1	-1	28
80	4.6929629021282584E-4	TGTGCTGCGTGGCCTTGGGCTAGTTATAAGAAACTCTTT	CAAWPWASYKKLF	TRGV10	.	TRGJ1	11	-1	-1	23
80	4.6929629021282584E-4	TGTGCCTTGTGGGAGGTGGACGATTATAAGAAACTCTTT	CALWEVDDYKKLF	TRGV9	.	TRGJ1	20	-1	-1	22
80	4.6929629021282584E-4	TGTGCCTTGTGGGAGACTGCCCCTTATAAGAAACTCTTT	CALWETAPYKKLF	TRGV9	.	TRGJ2	14	-1	-1	23
80	4.6929629021282584E-4	TGTGCTGCGTGGGATACCAATTATAAGAAACTCTTT	CAAWDTNYKKLF	TRGV10	.	TRGJ1	14	-1	-1	19
80	4.6929629021282584E-4	TGTGCCTTGTGGGAGGTCCTATATAAGAAACTCTTT	CALWEVLYKKLF	TRGV9	.	TRGJ1	16	-1	-1	21
80	4.6929629021282584E-4	TGTGCCTTGTGGGAGGTCACCAGAAAGAAACTCTTT	CALWEVTRKKLF	TRGV9	.	TRGJ1	20	-1	-1	24
80	4.6929629021282584E-4	TGTGCTGCGTGGGATTGGAGTGTGAAACTCTTT	CAAWDWSVKLF	TRGV10	.	TRGJ1	15	-1	-1	23
80	4.6929629021282584E-4	TGGAGAGATTGGATCAAGACGTTT	WRDWIKTF	TRGV9	.	TRGJP2	1	-1	-1	3
79	4.6343008658516555E-4	TGTGCCTTGTGGGAGGGATCGATCATGGAGTTGGGCAAAAAAATCAAGGTATTT	CALWEGSIMELGKKIKVF	TRGV9	.	TRGJP	15	-1	-1	27
79	4.6343008658516555E-4	TGTGCCTTGTGGGAGGTGCATGGAGTCGAGTATAAGAAACTCTTT	CALWEVHGVEYKKLF	TRGV9	.	TRGJ1	19	-1	-1	30
79	4.6343008658516555E-4	TGTGCCTTGTGGGTCTTAATTAGTGATTATAAGAAACTCTTT	CALWVLISDYKKLF	TRGV9	.	TRGJ1	12	-1	-1	25
79	4.6343008658516555E-4	TGTGCCTTGTGGGAGGTGCCCCATATGTCTAAGAAACTCTTT	CALWEVPHMSKKLF	TRGV9	.	TRGJ1	21	-1	-1	29
79	4.6343008658516555E-4	TGTGCCTTGTGGGAGGTGCAGAGCTATTATAAGAAACTCTTT	CALWEVQSYYKKLF	TRGV9	.	TRGJ1	19	-1	-1	24
79	4.6343008658516555E-4	TGTGCCTTGATCGAAATGTCGCTGGATTATAAGAAACTCTTT	CALIEMSLDYKKLF	TRGV9	.	TRGJ1	8	-1	-1	25
79	4.6343008658516555E-4	TGTGCCTTGTGGGAGGTGCAAAGAGGTAAGAAACTCTTT	CALWEVQRGKKLF	TRGV9	.	TRGJ1	19	-1	-1	26
79	4.6343008658516555E-4	TGTGCTGCGTGGGATTATGACTATAAGAAACTCTTT	CAAWDYDYKKLF	TRGV10	.	TRGJ1	16	-1	-1	21
79	4.6343008658516555E-4	TGTGCCTTGTGGGAGTATGATTATAAGAAACTCTTT	CALWEYDYKKLF	TRGV9	.	TRGJ1	14	-1	-1	16
79	4.6343008658516555E-4	TGTGCCTTGTGGGAATGCGATTATAAGAAACTCTTT	CALWECDYKKLF	TRGV9	.	TRGJ1	13	-1	-1	19
79	4.6343008658516555E-4	TGTGCCACCTGGGATGGGTATTATAAGAAACTCTTT	CATWDGYYKKLF	TRGV4	.	TRGJ1	17	-1	-1	18
79	4.6343008658516555E-4	TGTGCCTTGATTGTGGGCTATAAGAAACTCTTT	CALIVGYKKLF	TRGV9	.	TRGJ1	8	-1	-1	18
79	4.6343008658516555E-4	TGTGCTGCGTGGGGGCTCCCGGGACTCTTT	CAAWGLPGLF	TRGV10	.	TRGJ1	12	-1	-1	23
79	4.6343008658516555E-4	TGTGCCTTGCGTTATAAGAAACTCTTT	CALRYKKLF	TRGV9	.	TRGJ1	8	-1	-1	11
79	4.6343008658516555E-4	TGTGCCTTGTGGGAGAAACTCTTT	CALWEKLF	TRGV9	.	TRGJ2	14	-1	-1	13
79	4.6343008658516555E-4	TGTGCTGCGTGTGGGAAGAAACTCTTT	CAACGKKLF	TRGV10	.	TRGJ2	10	-1	-1	15
78	4.575638829575052E-4	TGTGCCTTGTGGGAGGTGGGGGGAGAGTTGGGCAAAAAAATCAAGGTATTT	CALWEVGGELGKKIKVF	TRGV9	.	TRGJP	17	-1	-1	23
78	4.575638829575052E-4	TGTGCCTTGTGGGAGGTGCAGCGGTTCGGTTATAAGAAACTCTTT	CALWEVQRFGYKKLF	TRGV9	.	TRGJ1	19	-1	-1	29
78	4.575638829575052E-4	TGTGCTGCGTGGGATCTCCTGGGCGATTGGATCAAGACGTTT	CAAWDLLGDWIKTF	TRGV10	.	TRGJP2	14	-1	-1	24
78	4.575638829575052E-4	TGTGCCTTGTGGGAGGTGCGGCGGGGTTATAAGAAACTCTTT	CALWEVRRGYKKLF	TRGV9	.	TRGJ1	18	-1	-1	26
78	4.575638829575052E-4	TGTGCTGCGTGGGATTATGGAACTTATAAGAAACTCTTT	CAAWDYGTYKKLF	TRGV10	.	TRGJ1	16	-1	-1	23
78	4.575638829575052E-4	TGTGCCACCTGGGATGGGCCGGGGTATAAGAAACTCTTT	CATWDGPGYKKLF	TRGV4	.	TRGJ1	19	-1	-1	24
78	4.575638829575052E-4	TGTGCCTTGTGGGAGGCCCCGCGAAAGAAACTCTTT	CALWEAPRKKLF	TRGV9	.	TRGJ1	15	-1	-1	24
78	4.575638829575052E-4	TGTGCCTTGTGGGTGGAGTATAAGAAACTCTTT	CALWVEYKKLF	TRGV9	.	TRGJ1	15	-1	-1	18
78	4.575638829575052E-4	TGTGCCTTGTGGATTTATTATAAGAAACTCTTT	CALWIYYKKLF	TRGV9	.	TRGJ1	11	-1	-1	11
78	4.575638829575052E-4	TGTGCCACCTGGGATAAGAAACTCTTT	CATWDKKLF	TRGV4	.	TRGJ1	14	-1	-1	13
78	4.575638829575052E-4	TGTGCTGCGTGGGAGAAACTCTTT	CAAWEKLF	TRGV10	.	TRGJ1	13	-1	-1	13
77	4.516976793298449E-4	TGTGCCTTGTGGGAGGTGCTGCTTTGGGATTATTATAAGAAACTCTTT	CALWEVLLWDYYKKLF	TRGV9	.	TRGJ1	18	-1	-1	28
77	4.516976793298449E-4	TGTGCCTTGTGGGAGGTGCCGGGTGAGAATAAGAAACTCTTT	CALWEVPGENKKLF	TRGV9	.	TRGJ1	18	-1	-1	28
77	4.516976793298449E-4	TGTGCCTTGTGGGAGGCGGAACTCGGGTATAAGAAACTCTTT	CALWEAELGYKKLF	TRGV9	.	TRGJ1	15	-1	-1	27
77	4.516976793298449E-4	TGTGCCTTCCACCCGATTAGTGATTGGATCAAGACGTTT	CAFHPISDWIKTF	TRGV9	.	TRGJP2	7	-1	-1	17
77	4.516976793298449E-4	TGTGCCTTGTGGGTGTTGAATTATTATAAGAAACTCTTT	CALWVLNYYKKLF	TRGV9	.	TRGJ1	12	-1	-1	17
77	4.516976793298449E-4	TGTGCCTTGTGGGAGGGCCTTGGTTATAAGAAACTCTTT	CALWEGLGYKKLF	TRGV9	.	TRGJ2	15	-1	-1	23
77	4.516976793298449E-4	TGTGCCTTGTGGGAGCTGCATTATAAGAAACTCTTT	CALWELHYKKLF	TRGV9	.	TRGJ1	19	-1	-1	19
77	4.516976793298449E-4	TGTGCCTATTATAAGAAACTCTTT	CAYYKKLF	TRGV10	.	TRGJ1	4	-1	-1	6
76	4.4583147570218456E-4	TGTGCCTTGTGGGAGGTTAGGATGGAGTTGGGCAAAAAAATCAAGGTATTT	CALWEVRMELGKKIKVF	TRGV9	.	TRGJP	16	-1	-1	24
76	4.4583147570218456E-4	TGTGCCTTGTGGGACAATGCCCATTATAAGAAACTCTTT	CALWDNAHYKKLF	TRGV9	.	TRGJ1	13	-1	-1	22
76	4.4583147570218456E-4	TGTGCCTTGTGGGAGGGTACGAACAAGAAACTCTTT	CALWEGTNKKLF	TRGV9	.	TRGJ1	15	-1	-1	24
76	4.4583147570218456E-4	TGTGCCACCTGGGACGGTTATTATAAGAAACTCTTT	CATWDGYYKKLF	TRGV2	.	TRGJ1	16	-1	-1	17
76	4.4583147570218456E-4	TGTGCCTTGGAGGCGAATTATAAGAAACTCTTT	CALEANYKKLF	TRGV9	.	TRGJ2	8	-1	-1	16
76	4.4583147570218456E-4	TGTGCTGCGTGGGGTAAACTCTTT	CAAWGKLF	TRGV10	.	TRGJ1	12	-1	-1	15
76	4.4583147570218456E-4	TGTGCCACCTGGTATAAGAAACTCTTT	CATWYKKLF	TRGV4	.	TRGJ1	14	-1	-1	12
75	4.3996527207452427E-4	TGTGCCTTGTGGGAGGTGCAGGAGGAAGAGTTGGGCAAAAAAATCAAGGTATTT	CALWEVQEEELGKKIKVF	TRGV9	.	TRGJP	19	-1	-1	25
75	4.3996527207452427E-4	TGTGCCTTGTGGGAGGTAATGGAGTTGGGCAAAAAAATCAAGGTATTT	CALWEVMELGKKIKVF	TRGV9	.	TRGJP	16	-1	-1	21
75	4.3996527207452427E-4	TGTGCTGCGTGGGTTGGTTTGTTCGTCTATTATAAGAAACTCTTT	CAAWVGLFVYYKKLF	TRGV10	.	TRGJ1	12	-1	-1	27
75	4.3996527207452427E-4	TGTGCTGCGTGGGATCGCGGGAATTATAAGAAACTCTTT	CAAWDRGNYKKLF	TRGV10	.	TRGJ1	14	-1	-1	22
75	4.3996527207452427E-4	TGTGCTGCGTGGGATTCCTATAAGAAACTCTTT	CAAWDSYKKLF	TRGV10	.	TRGJ1	15	-1	-1	18
75	4.3996527207452427E-4	TGTGCCTTGTGGCCATATAAGAAACTCTTT	CALWPYKKLF	TRGV9	.	TRGJ1	11	-1	-1	15
74	4.340990684468639E-4	TGTGCCTTGTGGGAGCGTGAGGAGTTGGGCAAAAAAATCAAGGTATTT	CALWEREELGKKIKVF	TRGV9	.	TRGJP	18	-1	-1	21
74	4.340990684468639E-4	TGTGCCACCTGGGACAGGCCTTATTATAAGAAACTCTTT	CATWDRPYYKKLF	TRGV5	.	TRGJ1	20	-1	-1	20
74	4.340990684468639E-4	TGTGCCTTGTGGGCAGATTATTATAAGAAACTCTTT	CALWADYYKKLF	TRGV9	.	TRGJ1	12	-1	-1	16
74	4.340990684468639E-4	TGTGCCTTGTGGGAGAGAGGCTATAAGAAACTCTTT	CALWERGYKKLF	TRGV9	.	TRGJ1	14	-1	-1	21
74	4.340990684468639E-4	TGTGCCACCTGGGATGGTTATTATAAGAAACTCTTT	CATWDGYYKKLF	TRGV4	.	TRGJ1	16	-1	-1	17
74	4.340990684468639E-4	TGTGCCTCCTATTATAAGAAACTCTTT	CASYYKKLF	TRGV9	.	TRGJ1	6	-1	-1	9
74	4.340990684468639E-4	TGTGCCACCTGGGACCCGAATTATTATAAGAAACTCTTT	CATWDPNYYKKLF	TRGV4	.	TRGJ2	13	-1	-1	16
73	4.282328648192036E-4	TGTGCTGCGTGGGATCCGAACCCCGATTATTATAAGAAACTCTTT	CAAWDPNPDYYKKLF	TRGV10	.	TRGJ1	14	-1	-1	25
73	4.282328648192036E-4	TGTGCTGCCCGGAAAAATACCACTGGTTGGTTCAAGATATTT	CAARKNTTGWFKIF	TRGV10	.	TRGJP1	7	-1	-1	16
73	4.282328648192036E-4	TGTGCTGCGTGGGAACGGCGCGCCGATTATAAGAAACTCTTT	CAAWERRADYKKLF	TRGV10	.	TRGJ1	13	-1	-1	25
73	4.282328648192036E-4	TGTGCTGCGTTGGCTCGTTACTATAAGAAACTCTTT	CAALARYYKKLF	TRGV10	.	TRGJ1	12	-1	-1	17
73	4.282328648192036E-4	TGTGCCTTGTGGACTTATTATAAGAAACTCTTT	CALWTYYKKLF	TRGV9	.	TRGJ1	11	-1	-1	11
73	4.282328648192036E-4	TGTGCCTTGTGGGAGGTGGAGAAACTCTTT	CALWEVEKLF	TRGV9	.	TRGJ1	17	-1	-1	19
73	4.282328648192036E-4	TGTGCCTCTAATTATAAGAAACTCTTT	CASNYKKLF	TRGV9	.	TRGJ1	6	-1	-1	10
73	4.282328648192036E-4	TGTGCCTTGTGGGAGTTGGGGGATTATTATAAGAAACTCTTT	CALWELGDYYKKLF	TRGV9	.	TRGJ1	17	-1	-1	22
73	4.282328648192036E-4	TGTGCCTTGTGGGAGGTGCACCCTTATTATAAGAAACTCTTT	CALWEVHPYYKKLF	TRGV9	.	TRGJ1	21	-1	-1	23
73	4.282328648192036E-4	TGTGCCTTGTGGGAGGTGCAGATTTATTATAAGAAACTCTTT	CALWEVQIYYKKLF	TRGV9	.	TRGJ1	19	-1	-1	20
72	4.223666611915433E-4	TGTGCCTTGTGGGAGCCCCTAAGGGGTTATAAGAAACTCTTT	CALWEPLRGYKKLF	TRGV9	.	TRGJ1	14	-1	-1	26
72	4.223666611915433E-4	TGTGCCTTGTGGGAGGGCCCGAATTATTATAAGAAACTCTTT	CALWEGPNYYKKLF	TRGV9	.	TRGJ1	15	-1	-1	19
72	4.223666611915433E-4	TGTGCCTTGTGGGAGGATTGGGGTTATTATAAGAAACTCTTT	CALWEDWGYYKKLF	TRGV9	.	TRGJ1	15	-1	-1	23
72	4.223666611915433E-4	TGTGCTGCGTGGGACTCGAATTATTATAAGAAACTCTTT	CAAWDSNYYKKLF	TRGV10	.	TRGJ1	13	-1	-1	15
72	4.223666611915433E-4	TGTGCCTTGTGGGACTCCCATTATTATAAGAAACTCTTT	CALWDSHYYKKLF	TRGV9	.	TRGJ1	13	-1	-1	19
72	4.223666611915433E-4	TGTGCCTTGTGGGAGGGGAGGGATTATAAGAAACTCTTT	CALWEGRDYKKLF	TRGV9	.	TRGJ1	15	-1	-1	22
72	4.223666611915433E-4	TGTGCTGCGCTGCTTTATTATAAGAAACTCTTT	CAALLYYKKLF	TRGV10	.	TRGJ1	8	-1	-1	14
72	4.223666611915433E-4	TGTGCCTCCGTTTATTATAAGAAACTCTTT	CASVYYKKLF	TRGV9	.	TRGJ1	6	-1	-1	11
71	4.16500457563883E-4	TGTGCCTTGTGGGAGGATCCCATAACGGGTTATTATAAGAAACTCTTT	CALWEDPITGYYKKLF	TRGV9	.	TRGJ1	15	-1	-1	29
71	4.16500457563883E-4	TGTGCCTTGTGGGAGGTGCCGGATTATAAGAAACTCTTT	CALWEVPDYKKLF	TRGV9	.	TRGJ1	18	-1	-1	22
71	4.16500457563883E-4	TGTGCTGCGTGGGGAAATTATTATAAGAAACTCTTT	CAAWGNYYKKLF	TRGV10	.	TRGJ2	12	-1	-1	15
71	4.16500457563883E-4	TGTGCCTTGTGGGCGAATTATTATAAGAAACTCTTT	CALWANYYKKLF	TRGV9	.	TRGJ1	12	-1	-1	13
71	4.16500457563883E-4	TGTGCTGCGTGGGATTGGCAGAAACTCTTT	CAAWDWQKLF	TRGV10	.	TRGJ1	15	-1	-1	19
71	4.16500457563883E-4	TGTGCCACCTGGGATATTGGGAAACTCTTT	CATWDIGKLF	TRGV8	.	TRGJ2	15	-1	-1	20
71	4.16500457563883E-4	TGTGCCTTGTATTATAAGAAACTCTTT	CALYYKKLF	TRGV9	.	TRGJ1	9	-1	-1	9
71	4.16500457563883E-4	TGTGCCTTGTGGGAGGTGCAGGTTTATTATAAGAAACTCTTT	CALWEVQVYYKKLF	TRGV9	.	TRGJ1	19	-1	-1	23
70	4.1063425393622263E-4	TGTGCCTTGTGGGAGGATCCGAAAAATCACAACCAAGAGTTGGGCAAAAAAATCAAGGTATTT	CALWEDPKNHNQELGKKIKVF	TRGV9	.	TRGJP	15	-1	-1	33
70	4.1063425393622263E-4	TGTGCCTTGTGGGAGGTGCAGTTAAGTTATAAGAAACTCTTT	CALWEVQLSYKKLF	TRGV9	.	TRGJ2	19	-1	-1	26
70	4.1063425393622263E-4	TGTGCCCTGTCCCGCCGTCCCCGTGATTGGATCAAGACGTTT	CALSRRPRDWIKTF	TRGV9	.	TRGJP2	9	-1	-1	22
70	4.1063425393622263E-4	TGTGCTGCGTGGGATCCGACGGACAATAAGAAACTCTTT	CAAWDPTDNKKLF	TRGV10	.	TRGJ1	14	-1	-1	25
70	4.1063425393622263E-4	TGTGCCTTGTGGGACCTGAATTATTATAAGAAACTCTTT	CALWDLNYYKKLF	TRGV9	.	TRGJ2	13	-1	-1	17
70	4.1063425393622263E-4	TGTGCCTTGTGGGAGGGTAGTGATTGGATCAAGACGTTT	CALWEGSDWIKTF	TRGV9	.	TRGJP2	15	-1	-1	16
70	4.1063425393622263E-4	TGTGCCTTGTGGGAGGTGGAATATAAGAAACTCTTT	CALWEVEYKKLF	TRGV9	.	TRGJ1	17	-1	-1	21
70	4.1063425393622263E-4	TGTGCCTTGTGGGAGGGATATTATAAGAAACTCTTT	CALWEGYYKKLF	TRGV9	.	TRGJ1	15	-1	-1	18
69	4.047680503085623E-4	TGTGCCTTGTGGGAGAAGGAGTTGGGCAAAAAAATCAAGGTATTT	CALWEKELGKKIKVF	TRGV9	.	TRGJP	14	-1	-1	18
69	4.047680503085623E-4	TGTGCCTTGTGGGAGGTGCATGCTTATTATAAGAAACTCTTT	CALWEVHAYYKKLF	TRGV9	.	TRGJ1	19	-1	-1	23
69	4.047680503085623E-4	TGTGCTGCGTGGGATTATCGTTATTATAAGAAACTCTTT	CAAWDYRYYKKLF	TRGV10	.	TRGJ1	23	-1	-1	20
69	4.047680503085623E-4	TGTGCCTTGTGGGAGGTGAGGGATTATAAGAAACTCTTT	CALWEVRDYKKLF	TRGV9	.	TRGJ1	17	-1	-1	22
69	4.047680503085623E-4	TGTGCTGCGTGGGATTCCGTTTATAAGAAACTCTTT	CAAWDSVYKKLF	TRGV10	.	TRGJ1	19	-1	-1	20
69	4.047680503085623E-4	TGTGCTGCGTGGGAACGCATACATAAGAAACTCTTT	CAAWERIHKKLF	TRGV10	.	TRGJ1	13	-1	-1	22
69	4.047680503085623E-4	TGTGCCTTGTGGGAGGTGCCTTATAAGAAACTCTTT	CALWEVPYKKLF	TRGV9	.	TRGJ1	18	-1	-1	20
69	4.047680503085623E-4	TGTGCCTTGTGGGAGGATTATTATAAGAAACTCTTT	CALWEDYYKKLF	TRGV9	.	TRGJ1	15	-1	-1	16
69	4.047680503085623E-4	TGTGCTGCGTGGGAGGGGGAACTCTTT	CAAWEGELF	TRGV10	.	TRGJ1	13	-1	-1	19
68	3.98901846680902E-4	TGTGCTGCGTGGGATTTTACCCCCGTTTATTATAAGAAACTCTTT	CAAWDFTPVYYKKLF	TRGV10	.	TRGJ2	15	-1	-1	26
68	3.98901846680902E-4	TGTGCTGCGTGGGACACGCACGAGGGATTTTATAAGAAACTCTTT	CAAWDTHEGFYKKLF	TRGV10	.	TRGJ2	13	-1	-1	26
68	3.98901846680902E-4	TGTGCCTTGTGGGAGGTGCTCCCAATGGATATAAAGAAACTCTTT	CALWEVLPMDIKKLF	TRGV9	.	TRGJ1	21	-1	-1	29
68	3.98901846680902E-4	TGTGCCTTGTGGGAGGTGCACGAAATTTATAAGAAACTCTTT	CALWEVHEIYKKLF	TRGV9	.	TRGJ1	20	-1	-1	20
68	3.98901846680902E-4	TGTGCCTTGTGGGAGTTCACTCATTATAAGAAACTCTTT	CALWEFTHYKKLF	TRGV9	.	TRGJ1	14	-1	-1	22
68	3.98901846680902E-4	TGTGCCTTGTGGGAGGTTCCTTATTATAAGAAACTCTTT	CALWEVPYYKKLF	TRGV9	.	TRGJ1	16	-1	-1	20
68	3.98901846680902E-4	TGTGCTGCGTGGGATTACGAGAAACTCTTT	CAAWDYEKLF	TRGV10	.	TRGJ1	18	-1	-1	13
68	3.98901846680902E-4	TGTGCTGCGTGGGACCCTAAGAAACTCTTT	CAAWDPKKLF	TRGV10	.	TRGJ1	13	-1	-1	17
68	3.98901846680902E-4	TGTGCCACCTGGAAGAAACTCTTT	CATWKKLF	TRGV4	.	TRGJ1	11	-1	-1	12
68	3.98901846680902E-4	TGTGCAACCAAGAAACTCTTT	CATKKLF	TRGV10	.	TRGJ1	4	-1	-1	9
67	3.9303564305324164E-4	TGTGCCTTGTGGGAGACAATAACTAATCAAGAGTTGGGCAAAAAAATCAAGGTATTT	CALWETITNQELGKKIKVF	TRGV9	.	TRGJP	14	-1	-1	27
67	3.9303564305324164E-4	TGTGCCTTGTGGGAGGTGATTAGAGAGTTGGGCAAAAAAATCAAGGTATTT	CALWEVIRELGKKIKVF	TRGV9	.	TRGJP	17	-1	-1	23
67	3.9303564305324164E-4	TGTGCCTTGTGGGGCGGGCTACCACGTTATTATAAGAAACTCTTT	CALWGGLPRYYKKLF	TRGV9	.	TRGJ2	12	-1	-1	26
67	3.9303564305324164E-4	TGTGCCTTGTGGGAGGTGCTTGGGGGAACTTATAAGAAACTCTTT	CALWEVLGGTYKKLF	TRGV9	.	TRGJ1	18	-1	-1	29
67	3.9303564305324164E-4	TGTGCCTTGTGGGAGGTGCGGGGTTATTATAAGAAACTCTTT	CALWEVRGYYKKLF	TRGV9	.	TRGJ1	18	-1	-1	23
67	3.9303564305324164E-4	TGTGCCTTGTGGGAGGTGCATCCTTATAAGAAACTCTTT	CALWEVHPYKKLF	TRGV9	.	TRGJ1	23	-1	-1	23
67	3.9303564305324164E-4	TGTGCCTTGTGGGAGCTTTATTATAAGAAACTCTTT	CALWELYYKKLF	TRGV9	.	TRGJ1	14	-1	-1	17
67	3.9303564305324164E-4	TGTGCCTTGTGGGAGGTCAAAGATAAGAAACTCTTT	CALWEVKDKKLF	TRGV9	.	TRGJ1	16	-1	-1	22
67	3.9303564305324164E-4	TGTGCTGCGTGGGATTATTGGAAACTCTTT	CAAWDYWKLF	TRGV10	.	TRGJ1	16	-1	-1	13
67	3.9303564305324164E-4	TGTGCCTCCCAACCGGGGAAACTCTTT	CASQPGKLF	TRGV9	.	TRGJ1	6	-1	-1	17
66	3.8716943942558135E-4	TGTGCCTTGTGGGAGGTGCTCGATGAGTTGGGCAAAAAAATCAAGGTATTT	CALWEVLDELGKKIKVF	TRGV9	.	TRGJP	18	-1	-1	24
66	3.8716943942558135E-4	TGTGCCTTGTGGGAGGTGCGTAATGGATATAAGAAACTCTTT	CALWEVRNGYKKLF	TRGV9	.	TRGJ1	18	-1	-1	27
66	3.8716943942558135E-4	TGTGCCTTGTGGGAGGTGCATTCATATTATAAGAAACTCTTT	CALWEVHSYYKKLF	TRGV9	.	TRGJ1	19	-1	-1	24
66	3.8716943942558135E-4	TGTGCCTTGTGGGAGGGGGCCTGGTATTATAAGAAACTCTTT	CALWEGAWYYKKLF	TRGV9	.	TRGJ1	15	-1	-1	24
66	3.8716943942558135E-4	TGTGCCTTGTGGGAGTCCCAATATTATAAGAAACTCTTT	CALWESQYYKKLF	TRGV9	.	TRGJ1	14	-1	-1	21
66	3.8716943942558135E-4	TGTGCCTTGTGGGAGGTGTTTTATTATAAGAAACTCTTT	CALWEVFYYKKLF	TRGV9	.	TRGJ2	17	-1	-1	20
66	3.8716943942558135E-4	TGTGCCTTGTGGGAGGTGCGTTATTATAAGAAACTCTTT	CALWEVRYYKKLF	TRGV9	.	TRGJ1	18	-1	-1	20
66	3.8716943942558135E-4	TGTGCCTTGCGCCCCTATTATAAGAAACTCTTT	CALRPYYKKLF	TRGV9	.	TRGJ1	8	-1	-1	15
66	3.8716943942558135E-4	TGTGCCACCTGGGACGGGAAGAAACTCTTT	CATWDGKKLF	TRGV2	.	TRGJ1	17	-1	-1	18
65	3.81303235797921E-4	TGTGCCTTGTGGGAGGTGACTAAGGATTATTATAAGAAACTCTTT	CALWEVTKDYYKKLF	TRGV9	.	TRGJ1	17	-1	-1	25
65	3.81303235797921E-4	TGTGCCTTGTGGGAGGAGGGGTGTGGTTATTATAAGAAACTCTTT	CALWEEGCGYYKKLF	TRGV9	.	TRGJ2	15	-1	-1	26
65	3.81303235797921E-4	TGTGCCTTGTGGGAGGTTATAACTCATTATAAGAAACTCTTT	CALWEVITHYKKLF	TRGV9	.	TRGJ1	16	-1	-1	25
65	3.81303235797921E-4	TGTGCCACCTGGGAAAAACGGGATTATAAGAAACTCTTT	CATWEKRDYKKLF	TRGV2	.	TRGJ1	13	-1	-1	22
65	3.81303235797921E-4	TGTGCCTTGTGGGGTTATTATAAGAAACTCTTT	CALWGYYKKLF	TRGV9	.	TRGJ2	12	-1	-1	14
65	3.81303235797921E-4	TGTGCCTTGGTGAATTATTATAAGAAACTCTTT	CALVNYYKKLF	TRGV9	.	TRGJ2	8	-1	-1	11
65	3.81303235797921E-4	TGTGCTGCGTGGGGCCCTAAGAAACTCTTT	CAAWGPKKLF	TRGV10	.	TRGJ1	12	-1	-1	17
65	3.81303235797921E-4	TGTGCCTCGAATTATTATAAGAAACTCTTT	CASNYYKKLF	TRGV9	.	TRGJ1	6	-1	-1	6
64	3.754370321702607E-4	TGTGCCTTGTGGGAGGTGTTCGGGGAGTTGGGCAAAAAAATCAAGGTATTT	CALWEVFGELGKKIKVF	TRGV9	.	TRGJP	17	-1	-1	24
64	3.754370321702607E-4	TGTGCCTTGTGGGAGGTTCAAGAGTTGGGCAAAAAAATCAAAGTATTT	CALWEVQELGKKIKVF	TRGV9	.	TRGJP	19	-1	-1	18
64	3.754370321702607E-4	TGTGCTGCGTGGGATTCCTCGAATTATTATAAGAAACTCTTT	CAAWDSSNYYKKLF	TRGV10	.	TRGJ1	15	-1	-1	18
64	3.754370321702607E-4	TGTGCCTTGTGGGAGGTTAGTAGTGATTGGATCAAGACGTTT	CALWEVSSDWIKTF	TRGV9	.	TRGJP2	16	-1	-1	17
64	3.754370321702607E-4	TGTGCCACCTGGGACCCAGGGACAGGTTGGTTCAAGATATTT	CATWDPGTGWFKIF	TRGV2	.	TRGJP1	14	-1	-1	21
64	3.754370321702607E-4	TGTGCCTTGTGGGAGATTTATTATTATAAGAAACTCTTT	CALWEIYYYKKLF	TRGV9	.	TRGJ1	14	-1	-1	19
64	3.754370321702607E-4	TGTGCTGCGTGGGATCGTGGCCTGAAGAAACTCTTT	CAAWDRGLKKLF	TRGV10	.	TRGJ1	14	-1	-1	24
64	3.754370321702607E-4	TGTGCCTTGTGGGAGGAAAAAGAGAAACTCTTT	CALWEEKEKLF	TRGV9	.	TRGJ1	15	-1	-1	22
64	3.754370321702607E-4	TGTGCTGCGTGGGATTCCAAGAAACTCTTT	CAAWDSKKLF	TRGV10	.	TRGJ1	15	-1	-1	18
64	3.754370321702607E-4	TGTGCCTTGTGGGAGGGGGGGAATTATTATAAGAAACTCTTT	CALWEGGNYYKKLF	TRGV9	.	TRGJ1	15	-1	-1	20
63	3.6957082854260036E-4	TGTGCCTTGTGGGAGGTGCAGCCCCCCTATTATAAGAAACTCTTT	CALWEVQPPYYKKLF	TRGV9	.	TRGJ1	26	-1	-1	27
63	3.6957082854260036E-4	TGTGCCTTGTGGGAGGTGCCCCATCATTATAAGAAACTCTTT	CALWEVPHHYKKLF	TRGV9	.	TRGJ1	21	-1	-1	22
63	3.6957082854260036E-4	TGTGCCTTGTGGGAGGACCCGTTGGATTATAAGAAACTCTTT	CALWEDPLDYKKLF	TRGV9	.	TRGJ1	15	-1	-1	25
63	3.6957082854260036E-4	TGTGCCTTGTGGGAGACCTCTTATTATAAGAAACTCTTT	CALWETSYYKKLF	TRGV9	.	TRGJ1	14	-1	-1	20
63	3.6957082854260036E-4	TGTGCCTTGTGGGAGACCCCTTATTATAAGAAACTCTTT	CALWETPYYKKLF	TRGV9	.	TRGJ1	14	-1	-1	20
63	3.6957082854260036E-4	TGTGCCACCTGGGACAGGCATTATAAGAAACTCTTT	CATWDRHYKKLF	TRGV3	.	TRGJ1	18	-1	-1	19
63	3.6957082854260036E-4	TGTGCCACCTGGGACAGGCCGGGGAAACTCTTT	CATWDRPGKLF	TRGV5	.	TRGJ1	19	-1	-1	23
63	3.6957082854260036E-4	TGTGCTGCGTGGGCGGGGGGGAAACTCTTT	CAAWAGGKLF	TRGV10	.	TRGJ2	12	-1	-1	20
63	3.6957082854260036E-4	TGTGCTGCGTGGGATTACCAGAAACTCTTT	CAAWDYQKLF	TRGV10	.	TRGJ1	17	-1	-1	13
63	3.6957082854260036E-4	TGTGCCCGCGATTATTATAAGAAACTCTTT	CARDYYKKLF	TRGV9	.	TRGJ1	5	-1	-1	10
62	3.6370462491494007E-4	TGTGCCTTGTGGGAGGTGCTAACCCAATCTCAAGAGTTGGGCAAAAAAATCAAGGTATTT	CALWEVLTQSQELGKKIKVF	TRGV9	.	TRGJP	18	-1	-1	30
62	3.6370462491494007E-4	TGTGCCACCTGGGATGGACGGTTGTGGGAGCTCGATTGGATCAAGACGTTT	CATWDGRLWELDWIKTF	TRGV4	.	TRGJP2	16	-1	-1	33
62	3.6370462491494007E-4	TGTGCCTTGTGGGAGCTTCATTATTATAAGAAACTCTTT	CALWELHYYKKLF	TRGV9	.	TRGJ2	14	-1	-1	19
62	3.6370462491494007E-4	TGTGCCACCTGGGACAGGAATTATTATAAGAAACTCTTT	CATWDRNYYKKLF	TRGV5	.	TRGJ1	17	-1	-1	17
62	3.6370462491494007E-4	TGTGCCTTGTGGAAGGCATATTATAAGAAACTCTTT	CALWKAYYKKLF	TRGV9	.	TRGJ1	15	-1	-1	18
62	3.6370462491494007E-4	TGTGCTGCGTGGGTTTCGCAACTCTTT	CAAWVSQLF	TRGV10	.	TRGJ1	15	-1	-1	19
61	3.578384212872797E-4	TGTGCTGCGTGGGGAACTTCGAATTATTATAAGAAACTCTTT	CAAWGTSNYYKKLF	TRGV10	.	TRGJ2	12	-1	-1	17
61	3.578384212872797E-4	TGTGCCTTGTGGGAGGTGCGAGCGGGTTATAAGAAACTCTTT	CALWEVRAGYKKLF	TRGV9	.	TRGJ1	18	-1	-1	26
61	3.578384212872797E-4	TGTGCCTTGTGGGAGGTGGGGTCTTATTATAAGAAACTCTTT	CALWEVGSYYKKLF	TRGV9	.	TRGJ1	17	-1	-1	23
61	3.578384212872797E-4	TGTGCTGCGTGGGTCGCAGAGCGTTATAAGAAACTCTTT	CAAWVAERYKKLF	TRGV10	.	TRGJ1	12	-1	-1	23
61	3.578384212872797E-4	TGTGCCTTGTGGGAGGTGCAATATTATAAGAAACTCTTT	CALWEVQYYKKLF	TRGV9	.	TRGJ1	19	-1	-1	21
61	3.578384212872797E-4	TGTGCTGCGTGGGATCCAAATTATAAGAAACTCTTT	CAAWDPNYKKLF	TRGV10	.	TRGJ1	14	-1	-1	19
61	3.578384212872797E-4	TGTGCTGCGTGGGGGAATCCCGAACTCTTT	CAAWGNPELF	TRGV10	.	TRGJ1	12	-1	-1	22
61	3.578384212872797E-4	TGTGCTGCCTACACGTCACTCTTT	CAAYTSLF	TRGV10	.	TRGJ1	7	-1	-1	17
61	3.578384212872797E-4	TGTGCTGCGTGGGATCGGAAGAAACTCTTT	CAAWDRKKLF	TRGV10	.	TRGJ1	14	-1	-1	18
61	3.578384212872797E-4	TGTGCTGCGTCTAAGAAACTCTTT	CAASKKLF	TRGV10	.	TRGJ1	9	-1	-1	11
60	3.519722176596194E-4	TGTGCCTTGTACGGAGGCCATTCGAATTATTATAAGAAACTCTTT	CALYGGHSNYYKKLF	TRGV9	.	TRGJ1	16	-1	-1	19
60	3.519722176596194E-4	TGTGCTGCGTGGGACTACCACGATTATTATAAGAAACTCTTT	CAAWDYHDYYKKLF	TRGV10	.	TRGJ1	17	-1	-1	22
60	3.519722176596194E-4	TGTGCCTTGTGGGAGCCCCGTCCAAGCGTTAAGAAACTCTTT	CALWEPRPSVKKLF	TRGV9	.	TRGJ1	14	-1	-1	29
60	3.519722176596194E-4	TGTGCTGCGTGGGATTCCCCTCCAACCGAGAAACTCTTT	CAAWDSPPTEKLF	TRGV10	.	TRGJ1	15	-1	-1	28
60	3.519722176596194E-4	TGTGCTGCGTGGGATTATCTGGTGGAGGGGAAACTCTTT	CAAWDYLVEGKLF	TRGV10	.	TRGJ1	16	-1	-1	29
60	3.519722176596194E-4	TGTGCCTTGTGGGAGGCGGCTTATTATAAGAAACTCTTT	CALWEAAYYKKLF	TRGV9	.	TRGJ1	15	-1	-1	20
60	3.519722176596194E-4	TGTGCCTTGTGGGAGGTGCGATATAAGAAACTCTTT	CALWEVRYKKLF	TRGV9	.	TRGJ1	18	-1	-1	21
60	3.519722176596194E-4	TGTGCCTTGTGGGAGGGGCGATATAAGAAACTCTTT	CALWEGRYKKLF	TRGV9	.	TRGJ1	18	-1	-1	21
60	3.519722176596194E-4	TGTGCCTTGCAGAATTATTATAAGAAACTCTTT	CALQNYYKKLF	TRGV9	.	TRGJ1	8	-1	-1	11
60	3.519722176596194E-4	TGTGCCTGGCAGTATTATAAGAAACTCTTT	CAWQYYKKLF	TRGV9	.	TRGJ1	6	-1	-1	12
59	3.461060140319591E-4	TGTGCTGCGTGGGATTATATTGCCCTACGCATCCCCGCCCCTCTCCTTAAGAAACTCTTT	CAAWDYIALRIPAPLLKKLF	TRGV10	.	TRGJ2	16	-1	-1	47
59	3.461060140319591E-4	TGTGCCTTGTGGGAGGTGCAGCTCGAGGTTTATTATAAGAAACTCTTT	CALWEVQLEVYYKKLF	TRGV9	.	TRGJ2	23	-1	-1	29
59	3.461060140319591E-4	TGTGCCTTGTGGGAGGCCCCCCCGAATTATTATAAGAAACTCTTT	CALWEAPPNYYKKLF	TRGV9	.	TRGJ1	15	-1	-1	22
59	3.461060140319591E-4	TGTGCCTTGTGGAGAGTTCTACCGTCTTATTATAAGAAACTCTTT	CALWRVLPSYYKKLF	TRGV9	.	TRGJ1	15	-1	-1	26
59	3.461060140319591E-4	TGTGCCACCTGGGACGCCGGAAGTAGTGATTGGATCAAGACGTTT	CATWDAGSSDWIKTF	TRGV2	.	TRGJP2	15	-1	-1	21
59	3.461060140319591E-4	TGTGCTGCGTGGGATTTAGCCACTGGTTGGTTCAAGATATTT	CAAWDLATGWFKIF	TRGV10	.	TRGJP1	15	-1	-1	8
59	3.461060140319591E-4	TGTGCCTTGTGGGAGGTGCGTCCCTATTATAAGAAACTCTTT	CALWEVRPYYKKLF	TRGV9	.	TRGJ1	18	-1	-1	24
59	3.461060140319591E-4	TGTGCCTTGTGGGAGGTGCAAGGACTTTATAAGAAACTCTTT	CALWEVQGLYKKLF	TRGV9	.	TRGJ1	19	-1	-1	26
59	3.461060140319591E-4	TGTGCCTTGTGGGAGGTGAGGTATTATAAGAAACTCTTT	CALWEVRYYKKLF	TRGV9	.	TRGJ1	17	-1	-1	21
59	3.461060140319591E-4	TGTGCTGCGTGGGGTCGGCGTTATAAGAAACTCTTT	CAAWGRRYKKLF	TRGV10	.	TRGJ1	12	-1	-1	20
59	3.461060140319591E-4	TGTGCTGCGACGACGGTAGAGTATAAGAAACTCTTT	CAATTVEYKKLF	TRGV10	.	TRGJ1	8	-1	-1	21
59	3.461060140319591E-4	TGTGCCTTGTGGGAGACTTATTATAAGAAACTCTTT	CALWETYYKKLF	TRGV9	.	TRGJ1	14	-1	-1	14
59	3.461060140319591E-4	TGTGCCACCTGGGACCCTTATTATAAGAAACTCTTT	CATWDPYYKKLF	TRGV3	.	TRGJ1	14	-1	-1	17
59	3.461060140319591E-4	TGTGCGGAGACCAATCCCAGTGGGGAGAAACTCTTT	CAETNPSGEKLF	TRGV10	.	TRGJ1	4	-1	-1	25
59	3.461060140319591E-4	TGTGCCTTGTCTTTTTATTATAAGAAACTCTTT	CALSFYYKKLF	TRGV9	.	TRGJ1	9	-1	-1	14
59	3.461060140319591E-4	TGTGCCTTGCTGAATTATTATAAGAAACTCTTT	CALLNYYKKLF	TRGV9	.	TRGJ1	8	-1	-1	11
58	3.4023981040429873E-4	TGTGCCTTGTGGGAGGTGCAGAGAGCGGGGTTGGGCAAAAAAATCAAGGTATTT	CALWEVQRAGLGKKIKVF	TRGV9	.	TRGJP	19	-1	-1	29
58	3.4023981040429873E-4	TGTGCCTTGTGGGAGGTGATGTGCCCCCCGACCGATTATTATAAGAAACTCTTT	CALWEVMCPPTDYYKKLF	TRGV9	.	TRGJ1	17	-1	-1	34
58	3.4023981040429873E-4	TGTGCTGCGTGGGATTATTTCCCTGGTGATTGGATCAAGACGTTT	CAAWDYFPGDWIKTF	TRGV10	.	TRGJP2	16	-1	-1	25
58	3.4023981040429873E-4	TGTGCCTTGTGGGAGGGGGATTATTATAAGAAACTCTTT	CALWEGDYYKKLF	TRGV9	.	TRGJ1	15	-1	-1	19
58	3.4023981040429873E-4	TGTGCCTTGTGGGAGGAGCATTATTATAAGAAACTCTTT	CALWEEHYYKKLF	TRGV9	.	TRGJ1	19	-1	-1	19
58	3.4023981040429873E-4	TGTGCCTTGTGGGAGAGGGGGGATTATAAGAAACTCTTT	CALWERGDYKKLF	TRGV9	.	TRGJ1	14	-1	-1	22
58	3.4023981040429873E-4	TGTGCCTTGTGGGAAAACTATAAGAAACTCTTT	CALWENYKKLF	TRGV9	.	TRGJ2	13	-1	-1	18
57	3.3437360677663843E-4	TGTGCCTTGTGGGAGGTCCGCCAAGAGTTGGGCAAAAAAATCAAGGTATTT	CALWEVRQELGKKIKVF	TRGV9	.	TRGJP	16	-1	-1	21
57	3.3437360677663843E-4	TGTGCCACCTGGGATATAATCCCCGCGCCATTCTATTATAAGAAACTCTTT	CATWDIIPAPFYYKKLF	TRGV8	.	TRGJ1	15	-1	-1	33
57	3.3437360677663843E-4	TGTGCTGCGTGGGATTGGAGGACCACTGGTTGGTTCAAGATATTT	CAAWDWRTTGWFKIF	TRGV10	.	TRGJP1	15	-1	-1	21
57	3.3437360677663843E-4	TGTGCCTTGTGGGAGGTGTTCACGAATTATTATAAGAAACTCTTT	CALWEVFTNYYKKLF	TRGV9	.	TRGJ1	17	-1	-1	22
57	3.3437360677663843E-4	TGTGCCTTGTGGGAGGTCACGAATTATTATAAGAAACTCTTT	CALWEVTNYYKKLF	TRGV9	.	TRGJ1	19	-1	-1	19
57	3.3437360677663843E-4	TGTGCCTTGTGGGAGAAATCGAATTATTATAAGAAACTCTTT	CALWEKSNYYKKLF	TRGV9	.	TRGJ1	14	-1	-1	15
57	3.3437360677663843E-4	TGTGCTGCGTGGGCTCCATCCCCTTTGGAGAAACTCTTT	CAAWAPSPLEKLF	TRGV10	.	TRGJ1	12	-1	-1	28
57	3.3437360677663843E-4	TGTGCCTTGTGGGATCGTCATTATTATAAGAAACTCTTT	CALWDRHYYKKLF	TRGV9	.	TRGJ1	13	-1	-1	19
57	3.3437360677663843E-4	TGTGCCTTGTGGGAGGTCATTTATTATAAGAAACTCTTT	CALWEVIYYKKLF	TRGV9	.	TRGJ1	16	-1	-1	20
57	3.3437360677663843E-4	TGTGCCTTGTGGGAGGTGCTTGGGAAAAAGAAACTCTTT	CALWEVLGKKKLF	TRGV9	.	TRGJ1	18	-1	-1	27
57	3.3437360677663843E-4	TGTGCCTTGTGGGAGGGAAGTTATTATAAGAAACTCTTT	CALWEGSYYKKLF	TRGV9	.	TRGJ1	15	-1	-1	16
57	3.3437360677663843E-4	TGTGCTGCGTGGGATGGTGGATCCAAGAAACTCTTT	CAAWDGGSKKLF	TRGV10	.	TRGJ1	14	-1	-1	24
57	3.3437360677663843E-4	TGTGCTGCGTGGGAGAATTATTATAAGAAACTCTTT	CAAWENYYKKLF	TRGV10	.	TRGJ1	13	-1	-1	14
57	3.3437360677663843E-4	TGTGCTGCGTGGGATAGGGGGAAACTCTTT	CAAWDRGKLF	TRGV10	.	TRGJ2	14	-1	-1	20
57	3.3437360677663843E-4	TGTGCCTTGTGGGAGCAGAAGAAACTCTTT	CALWEQKKLF	TRGV9	.	TRGJ1	14	-1	-1	18
57	3.3437360677663843E-4	TGTGCCTTGTGGGAGACAAATAAGAAACTCTTT	CALWETNKKLF	TRGV9	.	TRGJ1	14	-1	-1	19
56	3.285074031489781E-4	TGTGCCTTGTGGGAGGTCCTTTACTTCTTGCTTTATTATAAGAAACTCTTT	CALWEVLYFLLYYKKLF	TRGV9	.	TRGJ1	16	-1	-1	32
56	3.285074031489781E-4	TGTGCCTTGTGGGAGGTGCTTAGAGTGGGGGTACAAAAGAAACTCTTT	CALWEVLRVGVQKKLF	TRGV9	.	TRGJ1	18	-1	-1	36
56	3.285074031489781E-4	TGTGCCTTGTGGGAGGTGCCGACCTACCCTCATTATAAGAAACTCTTT	CALWEVPTYPHYKKLF	TRGV9	.	TRGJ1	18	-1	-1	31
56	3.285074031489781E-4	TGTGCCTTGTGGGAGGTAGACACAAAACGGGGGGGTAAGAAACTCTTT	CALWEVDTKRGGKKLF	TRGV9	.	TRGJ1	16	-1	-1	35
56	3.285074031489781E-4	TGTGCTGCGTGGGATCGAGGCACTGGTTGGTTCAAGATATTT	CAAWDRGTGWFKIF	TRGV10	.	TRGJP1	14	-1	-1	20
56	3.285074031489781E-4	TGTGCCTTGTGGGAGGTCCCGAATTATTATAAGAAACTCTTT	CALWEVPNYYKKLF	TRGV9	.	TRGJ1	16	-1	-1	19
56	3.285074031489781E-4	TGTGCCTTGTGGGAGGTGGTGAATTATTATAAGAAACTCTTT	CALWEVVNYYKKLF	TRGV9	.	TRGJ1	17	-1	-1	20
56	3.285074031489781E-4	TGTGCCTTGTGGGAGGGCAGTAGTGATTGGATCAAGACGTTT	CALWEGSSDWIKTF	TRGV9	.	TRGJP2	18	-1	-1	18
56	3.285074031489781E-4	TGTGCCACCTGGGACAGGCGGGGTGATTGGATCAAGACGTTT	CATWDRRGDWIKTF	TRGV5	.	TRGJP2	18	-1	-1	22
56	3.285074031489781E-4	TGTGCCTTGTGGGGACTGAATTATTATAAGAAACTCTTT	CALWGLNYYKKLF	TRGV9	.	TRGJ1	12	-1	-1	17
56	3.285074031489781E-4	TGTGCCTTGTGGGAGGTGCTATATTATAAGAAACTCTTT	CALWEVLYYKKLF	TRGV9	.	TRGJ1	18	-1	-1	21
56	3.285074031489781E-4	TGTGCCTTGTGGGAACATTATTATAAGAAACTCTTT	CALWEHYYKKLF	TRGV9	.	TRGJ1	13	-1	-1	16
56	3.285074031489781E-4	TCCAGACATACCACTGGTTGGTTCAAGATATTT	SRHTTGWFKIF	TRGV10	.	TRGJP1	0	-1	-1	7
56	3.285074031489781E-4	TGTGCTGCGTGGGAGGCTGGGAAACTCTTT	CAAWEAGKLF	TRGV10	.	TRGJ1	13	-1	-1	20
56	3.285074031489781E-4	TGTGCCACCTGGGACAGGGGGAAACTCTTT	CATWDRGKLF	TRGV7	.	TRGJ1	17	-1	-1	20
56	3.285074031489781E-4	TGTGCCACCTGGGACGAGAAACTCTTT	CATWDEKLF	TRGV2	.	TRGJ1	15	-1	-1	16
55	3.226411995213178E-4	TGTGCTGCGTGGGGAGCTCGGATCGTGTATTATAAGAAACTCTTT	CAAWGARIVYYKKLF	TRGV10	.	TRGJ1	12	-1	-1	27
55	3.226411995213178E-4	TGTGCCTTGTGCAATTGTCCTTATTATAAGAAACTCTTT	CALCNCPYYKKLF	TRGV9	.	TRGJ1	10	-1	-1	20
55	3.226411995213178E-4	TGTGCCTTGTGGGAGAGGATTGAATATAAGAAACTCTTT	CALWERIEYKKLF	TRGV9	.	TRGJ1	14	-1	-1	24
55	3.226411995213178E-4	TGTGCCTTGTGGAGTGTCCTGGAGGATAAGAAACTCTTT	CALWSVLEDKKLF	TRGV9	.	TRGJ2	11	-1	-1	25
55	3.226411995213178E-4	TGTGCTGCGTGGGATTGTCGGGCTAAGAAACTCTTT	CAAWDCRAKKLF	TRGV10	.	TRGJ2	15	-1	-1	23
55	3.226411995213178E-4	TGTGCCACCTGGGACAGGCCGCCGAAACTCTTT	CATWDRPPKLF	TRGV5	.	TRGJ1	19	-1	-1	23
55	3.226411995213178E-4	TGTGCCTTGTGGGAGGTGCGACTTAAGAAACTCTTT	CALWEVRLKKLF	TRGV9	.	TRGJ1	18	-1	-1	23
55	3.226411995213178E-4	TGTGCTGCGTGGAAGCTCGGACTCTTT	CAAWKLGLF	TRGV10	.	TRGJ1	11	-1	-1	20
55	3.226411995213178E-4	TGTGCCTTAATTTATTATAAGAAACTCTTT	CALIYYKKLF	TRGV9	.	TRGJ1	7	-1	-1	11
54	3.1677499589365744E-4	TGTGCCTTGTGGGAGGTGCAGCGGGCCACTGGTTGGTTCAAGATATTT	CALWEVQRATGWFKIF	TRGV9	.	TRGJP1	19	-1	-1	25
54	3.1677499589365744E-4	TGTGCCTTGTGGGAGGCCCTCGGGTTGGGCAAAAAAATCAAGGTATTT	CALWEALGLGKKIKVF	TRGV9	.	TRGJP	15	-1	-1	23
54	3.1677499589365744E-4	TGTGCTGCGTGGGATAAATCGAGTAGTGATTGGATCAAGACGTTT	CAAWDKSSSDWIKTF	TRGV10	.	TRGJP2	14	-1	-1	21
54	3.1677499589365744E-4	TGTGCCTTGTGGGAGGTGCGGTATTATTATAAGAAACTCTTT	CALWEVRYYYKKLF	TRGV9	.	TRGJ1	18	-1	-1	22
54	3.1677499589365744E-4	TGTGCCTTGTGGGAGGGACCTTATTATAAGAAACTCTTT	CALWEGPYYKKLF	TRGV9	.	TRGJ1	20	-1	-1	20
54	3.1677499589365744E-4	TGTGCTGCGTGGTATAACGGGGGGAAGAAACTCTTT	CAAWYNGGKKLF	TRGV10	.	TRGJ1	18	-1	-1	24
54	3.1677499589365744E-4	TGTGCTGCGTGGACCCTTTATTATAAGAAACTCTTT	CAAWTLYYKKLF	TRGV10	.	TRGJ1	11	-1	-1	17
54	3.1677499589365744E-4	TGTGCTGCGTTCCTGGGTTATAAGAAACTCTTT	CAAFLGYKKLF	TRGV10	.	TRGJ2	9	-1	-1	17
54	3.1677499589365744E-4	TGTGCTGCGTGGGCTTATTATAAGAAACTCTTT	CAAWAYYKKLF	TRGV10	.	TRGJ1	16	-1	-1	14
54	3.1677499589365744E-4	TGTGCTGCGTGGGATGTGGGAAAGAAACTCTTT	CAAWDVGKKLF	TRGV10	.	TRGJ1	14	-1	-1	21
54	3.1677499589365744E-4	TGTGCCACCTGGGTTTATTATAAGAAACTCTTT	CATWVYYKKLF	TRGV4	.	TRGJ1	12	-1	-1	14
54	3.1677499589365744E-4	TGTGCTGCGTGGGATTTCAAGAAACTCTTT	CAAWDFKKLF	TRGV10	.	TRGJ1	15	-1	-1	18
54	3.1677499589365744E-4	TGTGCTGCGTGGGATTATAGGAAACTCTTT	CAAWDYRKLF	TRGV10	.	TRGJ1	16	-1	-1	13
54	3.1677499589365744E-4	TGTGCTCCATGCTCGCCAAAGAAACTCTTT	CAPCSPKKLF	TRGV10	.	TRGJ1	5	-1	-1	18
53	3.1090879226599715E-4	TGTGCCACCTGGGACCTATCTCCCTCGATGGGGAAGTCTAGTAGTGATTGGATCAAGACGTTT	CATWDLSPSMGKSSSDWIKTF	TRGV4	.	TRGJP2	13	-1	-1	38
53	3.1090879226599715E-4	TGTGCTGCGTGGGATTTTAATCCTAATTGGTTCAAGATATTT	CAAWDFNPNWFKIF	TRGV10	.	TRGJP1	15	-1	-1	26
53	3.1090879226599715E-4	TGTGCCTTGTGGGAGGCGATAAATTATTATAAGAAACTCTTT	CALWEAINYYKKLF	TRGV9	.	TRGJ1	15	-1	-1	21
53	3.1090879226599715E-4	TGTGCTGCGTGGGATTATCCTGGTAAGAAACTCTTT	CAAWDYPGKKLF	TRGV10	.	TRGJ1	16	-1	-1	23
53	3.1090879226599715E-4	TGTGCCTTGTGGGAATTTTATTATAAGAAACTCTTT	CALWEFYYKKLF	TRGV9	.	TRGJ1	13	-1	-1	17
53	3.1090879226599715E-4	TGTGCTGCGTGGGTTTTTTTGGGGAAACTCTTT	CAAWVFLGKLF	TRGV10	.	TRGJ1	15	-1	-1	23
53	3.1090879226599715E-4	TGTGCCACCTGGGACAGGACGGAGAAACTCTTT	CATWDRTEKLF	TRGV5	.	TRGJ1	17	-1	-1	22
53	3.1090879226599715E-4	TGTGCTGCGTGGGGGCATAAGAAACTCTTT	CAAWGHKKLF	TRGV10	.	TRGJ1	12	-1	-1	16
53	3.1090879226599715E-4	TGTGCTGCGTGGAAGAAACTCTTT	CAAWKKLF	TRGV10	.	TRGJ1	11	-1	-1	12
53	3.1090879226599715E-4	TGTGCCTTGTGGGGCCCTTATTATTATAAGAAACTCTTT	CALWGPYYYKKLF	TRGV9	.	TRGJ1	12	-1	-1	19
53	3.1090879226599715E-4	TGTGCCTTGTGGGAGGCCCATTATTATAAGAAACTCTTT	CALWEAHYYKKLF	TRGV9	.	TRGJ1	15	-1	-1	19
53	3.1090879226599715E-4	TGTGCTGCGTGGGACTTTTATTATAAGAAACTCTTT	CAAWDFYYKKLF	TRGV10	.	TRGJ1	13	-1	-1	17
53	3.1090879226599715E-4	TGTGCTGCGTGGTACGGGAAACTCTTT	CAAWYGKLF	TRGV10	.	TRGJ1	11	-1	-1	17
52	3.050425886383368E-4	TGTGCCTTGTGGGAGGTGCACCTGAATTATTATAAGAAACTCTTT	CALWEVHLNYYKKLF	TRGV9	.	TRGJ1	22	-1	-1	23
52	3.050425886383368E-4	TGTGCCTTGTGGGAGGTGGTAGTCTTCTATTATAAGAAACTCTTT	CALWEVVVFYYKKLF	TRGV9	.	TRGJ1	17	-1	-1	27
52	3.050425886383368E-4	TGTGCCTTGTGGGAGGTGCCCCCTTATTATAAGAAACTCTTT	CALWEVPPYYKKLF	TRGV9	.	TRGJ2	21	-1	-1	23
52	3.050425886383368E-4	TGTGCTGCGTGGGATGATAACGTCTATAAGAAACTCTTT	CAAWDDNVYKKLF	TRGV10	.	TRGJ1	14	-1	-1	24
52	3.050425886383368E-4	TGTGCCTTGTGGGAGACCCATTATTATAAGAAACTCTTT	CALWETHYYKKLF	TRGV9	.	TRGJ1	14	-1	-1	19
52	3.050425886383368E-4	TGTGCTGCGTGGGATTGGGGTTATAAGAAACTCTTT	CAAWDWGYKKLF	TRGV10	.	TRGJ1	15	-1	-1	20
52	3.050425886383368E-4	TGTGCTGCGTATACCACTGGTTGGTTCAAGATATTT	CAAYTTGWFKIF	TRGV10	.	TRGJP1	9	-1	-1	9
52	3.050425886383368E-4	TGTGCCTTGTGGTCGAATTATTATAAGAAACTCTTT	CALWSNYYKKLF	TRGV9	.	TRGJ1	11	-1	-1	12
52	3.050425886383368E-4	TGTGCTGCGTGGGATTTCCCTACACTCTTT	CAAWDFPTLF	TRGV10	.	TRGJ1	15	-1	-1	23
52	3.050425886383368E-4	TGTGCTGCGTATTTGAGTGAGAAACTCTTT	CAAYLSEKLF	TRGV10	.	TRGJ1	9	-1	-1	19
52	3.050425886383368E-4	TGTGCTGGAGTGACGGGGAAACTCTTT	CAGVTGKLF	TRGV10	.	TRGJ1	6	-1	-1	17
52	3.050425886383368E-4	TGTGCCACCTGGGACGGGCTCTTT	CATWDGLF	TRGV2	.	TRGJ1	18	-1	-1	18
52	3.050425886383368E-4	TGTGCTGCGTGGGATTGGGATAAGAAACTCTTT	CAAWDWDKKLF	TRGV10	.	TRGJ1	15	-1	-1	19
52	3.050425886383368E-4	TGTGCTGCGTGGGATAGTAAGAAACTCTTT	CAAWDSKKLF	TRGV10	.	TRGJ1	19	-1	-1	17
51	2.991763850106765E-4	TGTGCCTTGTGGGAGGTGCCGGGTTTTTATTATAAGAAACTCTTT	CALWEVPGFYYKKLF	TRGV9	.	TRGJ1	18	-1	-1	26
51	2.991763850106765E-4	TGTGCCTTGTGGGAGGTGCAGCCGAATTATTATAAGAAACTCTTT	CALWEVQPNYYKKLF	TRGV9	.	TRGJ1	19	-1	-1	22
51	2.991763850106765E-4	TGTGCTGCGTCAAGCCGCTTGAATTATTATAAGAAACTCTTT	CAASSRLNYYKKLF	TRGV10	.	TRGJ1	9	-1	-1	20
51	2.991763850106765E-4	TGTGCCTTGTGGGAGGTCGCGGATTATTATAAGAAACTCTTT	CALWEVADYYKKLF	TRGV9	.	TRGJ1	16	-1	-1	19
51	2.991763850106765E-4	TGTGCCTTGTGGGAGGCCTGGGATTATTATAAGAAACTCTTT	CALWEAWDYYKKLF	TRGV9	.	TRGJ1	15	-1	-1	22
51	2.991763850106765E-4	TGTGCTGCGTGGGTTATTAAGAAACTCTTT	CAAWVIKKLF	TRGV10	.	TRGJ1	15	-1	-1	13
51	2.991763850106765E-4	TGTGCCTTGGGTTGGTTCAAGATATTT	CALGWFKIF	TRGV9	.	TRGJP1	8	-1	-1	9
51	2.991763850106765E-4	TGTGCTGCGTGGGATCACAATTATTATAAGAAACTCTTT	CAAWDHNYYKKLF	TRGV10	.	TRGJ1	17	-1	-1	18
51	2.991763850106765E-4	TGTGCCTTGTGGGAGGCCTATTATAAGAAACTCTTT	CALWEAYYKKLF	TRGV9	.	TRGJ1	15	-1	-1	18
51	2.991763850106765E-4	TGTGCTGTGGGTTTTAAGAAACTCTTT	CAVGFKKLF	TRGV10	.	TRGJ1	6	-1	-1	11
50	2.9331018138301616E-4	TGTGCCTTGTGGGAGGCTAATTATAGTAGTGATTGGATCAAGACGTTT	CALWEANYSSDWIKTF	TRGV9	.	TRGJP2	15	-1	-1	21
50	2.9331018138301616E-4	TGTGCCTTGTGGGAGCCCGACCCCCGTTATTATAAGAAACTCTTT	CALWEPDPRYYKKLF	TRGV9	.	TRGJ1	14	-1	-1	26
50	2.9331018138301616E-4	TGTGCCTTGTGGGAGGGCCGTTGGATTTATTATAAGAAACTCTTT	CALWEGRWIYYKKLF	TRGV9	.	TRGJ1	15	-1	-1	20
50	2.9331018138301616E-4	TGTGCCTTGTGGGAGGGGGGTGGTTTTCATTATAAGAAACTCTTT	CALWEGGGFHYKKLF	TRGV9	.	TRGJ1	15	-1	-1	28
50	2.9331018138301616E-4	TGTGCTGCGTGGATCTCTCCGAATTATTATAAGAAACTCTTT	CAAWISPNYYKKLF	TRGV10	.	TRGJ1	11	-1	-1	19
50	2.9331018138301616E-4	TGTGCCTTGTGGGAGGGCCTGAATTATTATAAGAAACTCTTT	CALWEGLNYYKKLF	TRGV9	.	TRGJ1	15	-1	-1	20
50	2.9331018138301616E-4	TGTGCCACCTGGGACAGGCCGAATTATTATAAGAAACTCTTT	CATWDRPNYYKKLF	TRGV5	.	TRGJ1	19	-1	-1	19
50	2.9331018138301616E-4	TGTGCTGCGTGGGATTGCACCCGGTGGGGGAAACTCTTT	CAAWDCTRWGKLF	TRGV10	.	TRGJ1	15	-1	-1	29
50	2.9331018138301616E-4	TGTGCTGCGTGGGATACTTCCCCTAAGAAACTCTTT	CAAWDTSPKKLF	TRGV10	.	TRGJ1	14	-1	-1	23
50	2.9331018138301616E-4	TGTGCTGCGTGGGACCATATTTATAAGAAACTCTTT	CAAWDHIYKKLF	TRGV10	.	TRGJ1	13	-1	-1	20
50	2.9331018138301616E-4	TGTGCCTTCTTGGATTATTATAAGAAACTCTTT	CAFLDYYKKLF	TRGV9	.	TRGJ1	13	-1	-1	13
50	2.9331018138301616E-4	TGTGCCACCTGGGAGAGTTTGGAGAAACTCTTT	CATWESLEKLF	TRGV4	.	TRGJ1	13	-1	-1	22
50	2.9331018138301616E-4	TATGCTGCGTGGGATTACCCCGAGAAACTCTTT	YAAWDYPEKLF	TRGV10	.	TRGJ1	17	-1	-1	22
50	2.9331018138301616E-4	TGTGCCACCTGGGACAACGAGAAACTCTTT	CATWDNEKLF	TRGV5	.	TRGJ1	15	-1	-1	19
50	2.9331018138301616E-4	TGTGCTGCGTGGGATCTTGCGCTTTGGAAGAAACTCTTT	CAAWDLALWKKLF	TRGV10	.	TRGJ1	14	-1	-1	27
50	2.9331018138301616E-4	TGTGCTGCGTGGACCCACAAAGGGAAACTCTTT	CAAWTHKGKLF	TRGV10	.	TRGJ1	11	-1	-1	23
49	2.8744397775535587E-4	TGTGCCTTGTGGGAGGTGCAGGGAGAGGGACAAGAGTTGGGCAAAAAAATCAAGGTATTT	CALWEVQGEGQELGKKIKVF	TRGV9	.	TRGJP	19	-1	-1	26
49	2.8744397775535587E-4	TGTGCCACCTGGGACAGGCCCACACTCAGAGTTTATTATAAGAAACTCTTT	CATWDRPTLRVYYKKLF	TRGV5	.	TRGJ1	19	-1	-1	32
49	2.8744397775535587E-4	TGTGCCTTGTGGGAGGTGGATTCGAATTATTATAAGAAACTCTTT	CALWEVDSNYYKKLF	TRGV9	.	TRGJ1	17	-1	-1	19
49	2.8744397775535587E-4	TGTGCCACCTGGGACAGGCAGGGTTATTATAAGAAACTCTTT	CATWDRQGYYKKLF	TRGV5	.	TRGJ1	18	-1	-1	23
49	2.8744397775535587E-4	TGTGCTGCGTGGGATCCACTCTATTATAAGAAACTCTTT	CAAWDPLYYKKLF	TRGV10	.	TRGJ2	14	-1	-1	21
49	2.8744397775535587E-4	TGTGCCTTGTGGGAGGTGGGTTATTATAAGAAACTCTTT	CALWEVGYYKKLF	TRGV9	.	TRGJ1	17	-1	-1	20
49	2.8744397775535587E-4	TGTGCTGCGTGTCTCTTTTATTATAAGAAACTCTTT	CAACLFYYKKLF	TRGV10	.	TRGJ1	10	-1	-1	17
49	2.8744397775535587E-4	TGTGCTGCGTGGGATACGCCCCATAAGAAACTCTTT	CAAWDTPHKKLF	TRGV10	.	TRGJ2	17	-1	-1	22
49	2.8744397775535587E-4	TGTGCCTTGTGTAGAAATTATTATAAGAAACTCTTT	CALCRNYYKKLF	TRGV9	.	TRGJ1	10	-1	-1	15
49	2.8744397775535587E-4	TGTGCCTTGGGGATAAATTATTATAAGAAACTCTTT	CALGINYYKKLF	TRGV9	.	TRGJ2	12	-1	-1	15
49	2.8744397775535587E-4	TGTGCTGCGTGGACTTTTAAGAAACTCTTT	CAAWTFKKLF	TRGV10	.	TRGJ1	11	-1	-1	14
49	2.8744397775535587E-4	TGTGCTGCGGGCTATTATAAGAAACTCTTT	CAAGYYKKLF	TRGV10	.	TRGJ1	8	-1	-1	12
49	2.8744397775535587E-4	TGTGCCACCTGGGATGGAAAACTCTTT	CATWDGKLF	TRGV4	.	TRGJ1	16	-1	-1	18
49	2.8744397775535587E-4	TGTGCCACTTTGGGGAAACTCTTT	CATLGKLF	TRGV2	.	TRGJ1	7	-1	-1	14
49	2.8744397775535587E-4	TGTGCCTTGTGGGAGGTGAAGTATTATTATAAGAAACTCTTT	CALWEVKYYYKKLF	TRGV9	.	TRGJ1	17	-1	-1	22
49	2.8744397775535587E-4	TGTGCTGCGTGGGATCATAGTTATTATAAGAAACTCTTT	CAAWDHSYYKKLF	TRGV10	.	TRGJ1	14	-1	-1	20
49	2.8744397775535587E-4	TGTGCCACCTGGGATGGCTATAAGAAACTCTTT	CATWDGYKKLF	TRGV4	.	TRGJ1	16	-1	-1	18
49	2.8744397775535587E-4	TGTGCCACCTGGGACGGTTATAAGAAACTCTTT	CATWDGYKKLF	TRGV2	.	TRGJ1	16	-1	-1	17
48	2.815777741276955E-4	TGTGCCTTGTGGGAGGGGAGGGGTGGATATTATTATAAGAAACTCTTT	CALWEGRGGYYYKKLF	TRGV9	.	TRGJ1	15	-1	-1	28
48	2.815777741276955E-4	TGTGCTGCGTGGGACCAACGGGGAGATTATTATAAGAAACTCTTT	CAAWDQRGDYYKKLF	TRGV10	.	TRGJ1	13	-1	-1	25
48	2.815777741276955E-4	TGTGCCTTGTGGGAGGTGCCCCATACTTATTATAAGAAACTCTTT	CALWEVPHTYYKKLF	TRGV9	.	TRGJ1	21	-1	-1	26
48	2.815777741276955E-4	TGTGCCTTGTGGGAGGCGCAAAGAAATTATTATAAGAAACTCTTT	CALWEAQRNYYKKLF	TRGV9	.	TRGJ1	19	-1	-1	24
48	2.815777741276955E-4	TGTGCCTTGTGGGAGGACCCACCGAATTATTATAAGAAACTCTTT	CALWEDPPNYYKKLF	TRGV9	.	TRGJ1	15	-1	-1	22
48	2.815777741276955E-4	TGTGTTGCGTGGGATTTGGGAAAACCCCGGCAGAAACTCTTT	CVAWDLGKPRQKLF	TRGV10	.	TRGJ1	15	-1	-1	31
48	2.815777741276955E-4	TGTGCTGCGTGGGCCCACCCCGGGTTTTGTATGAAACTCTTT	CAAWAHPGFCMKLF	TRGV10	.	TRGJ1	12	-1	-1	26
48	2.815777741276955E-4	TGTGCCTTGTGGGAGGTGCCTCTTTATTATAAGAAACTCTTT	CALWEVPLYYKKLF	TRGV9	.	TRGJ2	18	-1	-1	23
48	2.815777741276955E-4	TGTGCCTTGTGGGAGGTGCAGGATTATTATAAGAAACTCTTT	CALWEVQDYYKKLF	TRGV9	.	TRGJ1	19	-1	-1	22
48	2.815777741276955E-4	TGTGCCTTGTGGGAGGGGGACTATTATTATAAGAAACTCTTT	CALWEGDYYYKKLF	TRGV9	.	TRGJ1	15	-1	-1	22
48	2.815777741276955E-4	TGTGCCTTGTGGGAGGAGAACTATTATTATAAGAAACTCTTT	CALWEENYYYKKLF	TRGV9	.	TRGJ1	15	-1	-1	22
48	2.815777741276955E-4	TGTGCCTTGTGGGAGGGATATTATTATAAGAAACTCTTT	CALWEGYYYKKLF	TRGV9	.	TRGJ1	15	-1	-1	19
48	2.815777741276955E-4	TGTGCTGCGTGGGATAATTATAAGAAACTCTTT	CAAWDNYKKLF	TRGV10	.	TRGJ1	14	-1	-1	13
48	2.815777741276955E-4	TGTGCTGCAAGAAGGCGGGATAAGAAACTCTTT	CAARRRDKKLF	TRGV10	.	TRGJ1	7	-1	-1	19
48	2.815777741276955E-4	TGTGCTGCGTGGGATTGCTTATTCAAGAAACTCTTT	CAAWDCLFKKLF	TRGV10	.	TRGJ1	15	-1	-1	18
48	2.815777741276955E-4	TGTGCTGCGTGGGACGCTCATTATAAGAAACTCTTT	CAAWDAHYKKLF	TRGV10	.	TRGJ1	13	-1	-1	19
48	2.815777741276955E-4	TGTGCCACCTGGAATTATTATAAGAAACTCTTT	CATWNYYKKLF	TRGV4	.	TRGJ1	14	-1	-1	11
48	2.815777741276955E-4	TGTGCTGCCGATAAGAAACTCTTT	CAADKKLF	TRGV10	.	TRGJ1	7	-1	-1	10
47	2.757115705000352E-4	TGTGCCTTGTGGGAGGTGCCGGTGAGGGTGTATTATAAGAAACTCTTT	CALWEVPVRVYYKKLF	TRGV9	.	TRGJ1	18	-1	-1	30
47	2.757115705000352E-4	TGTGCCTTGTGGGAGGTGCGCGAGGAAAATTATTATAAGAAACTCTTT	CALWEVREENYYKKLF	TRGV9	.	TRGJ1	18	-1	-1	27
47	2.757115705000352E-4	TGTGCCTTGTGGGAGGTGCAATTTAAATATTATAAGAAACTCTTT	CALWEVQFKYYKKLF	TRGV9	.	TRGJ1	19	-1	-1	24
47	2.757115705000352E-4	TGTGCTGCGTGGGACCCCCCCCTTTATTATAAGAAACTCTTT	CAAWDPPLYYKKLF	TRGV10	.	TRGJ1	13	-1	-1	23
47	2.757115705000352E-4	TGTGCCTTGTGGGAGGTACATTATTATAAGAAACTCTTT	CALWEVHYYKKLF	TRGV9	.	TRGJ1	19	-1	-1	19
47	2.757115705000352E-4	TGTGCCTTGTGGGAGGATCATTATTATAAGAAACTCTTT	CALWEDHYYKKLF	TRGV9	.	TRGJ1	15	-1	-1	19
47	2.757115705000352E-4	TGTGCTGCGTGGGATTGGGCGATTAAGAAACTCTTT	CAAWDWAIKKLF	TRGV10	.	TRGJ1	15	-1	-1	23
47	2.757115705000352E-4	TGTGCTGCGTGGGACAATTATTATAAGAAACTCTTT	CAAWDNYYKKLF	TRGV10	.	TRGJ1	13	-1	-1	15
47	2.757115705000352E-4	TGTGCCTTGTGTGAAACTGGTTGGTTCAAGATATTT	CALCETGWFKIF	TRGV9	.	TRGJP1	13	-1	-1	15
47	2.757115705000352E-4	TGTGCTGTGGAGAATTATTATAAGAAACTCTTT	CAVENYYKKLF	TRGV10	.	TRGJ1	6	-1	-1	11
47	2.757115705000352E-4	TGTGCTGCGTGGGGGGGACGTAAGAAACTCTTT	CAAWGGRKKLF	TRGV10	.	TRGJ1	12	-1	-1	20
47	2.757115705000352E-4	TGTGCTGCGTGGATAAAACTCTTT	CAAWIKLF	TRGV10	.	TRGJ1	11	-1	-1	15
47	2.757115705000352E-4	TGTGCTGCGTGGGCCGACAGCGATTATAAGAAACTCTTT	CAAWADSDYKKLF	TRGV10	.	TRGJ1	12	-1	-1	22
47	2.757115705000352E-4	TGTGCTGCGTACCCCATTTGTAAGAAACTCTTT	CAAYPICKKLF	TRGV10	.	TRGJ1	9	-1	-1	17
47	2.757115705000352E-4	TGTGCCACCTGGGACAGTGGGAAACTCTTT	CATWDSGKLF	TRGV5	.	TRGJ1	16	-1	-1	20
46	2.698453668723749E-4	TGTGCCTTGTGGGACTTTAGGAATTATTATAAGAAACTCTTT	CALWDFRNYYKKLF	TRGV9	.	TRGJ1	13	-1	-1	20
46	2.698453668723749E-4	TGTGCCTTGTGGGAGGCTACGAATTATTATAAGAAACTCTTT	CALWEATNYYKKLF	TRGV9	.	TRGJ1	15	-1	-1	19
46	2.698453668723749E-4	TGTGCTGCGTGGGAAAGTAGTGATTGGATCAAGACGTTT	CAAWESSDWIKTF	TRGV10	.	TRGJP2	13	-1	-1	15
46	2.698453668723749E-4	TGTGCCTTGTGGCCCCGTTTTATTATAAAGAAACTCTTT	CALWPRFIIKKLF	TRGV9	.	TRGJ1	11	-1	-1	19
46	2.698453668723749E-4	TGTGCCTTGTGGGTTGAGAATTATAAGAAACTCTTT	CALWVENYKKLF	TRGV9	.	TRGJ1	12	-1	-1	19
46	2.698453668723749E-4	TGTGCCACCTGGGACTGTTATTATAAGAAACTCTTT	CATWDCYYKKLF	TRGV4	.	TRGJ1	13	-1	-1	17
46	2.698453668723749E-4	TGTGCCACCTGGGACGGGGATTATAAGAAACTCTTT	CATWDGDYKKLF	TRGV2	.	TRGJ1	17	-1	-1	19
46	2.698453668723749E-4	TGTGCCACCTGGGACGGCCGTAAGAAACTCTTT	CATWDGRKKLF	TRGV2	.	TRGJ1	16	-1	-1	20
46	2.698453668723749E-4	TGTGCCACCTGGGACAGGCGGGAGAAACTCTTT	CATWDRREKLF	TRGV5	.	TRGJ1	18	-1	-1	22
46	2.698453668723749E-4	TGTGCTGCGTGGGATTTTAGGAAACTCTTT	CAAWDFRKLF	TRGV10	.	TRGJ1	15	-1	-1	13
46	2.698453668723749E-4	TGTGCTGCGGGGCCATATAAGAAACTCTTT	CAAGPYKKLF	TRGV10	.	TRGJ2	11	-1	-1	15
46	2.698453668723749E-4	TGTGCCACCTGGGGGGGTAAGAAACTCTTT	CATWGGKKLF	TRGV4	.	TRGJ1	12	-1	-1	17
46	2.698453668723749E-4	TGTGCCTTGTGGGAGGTGTCGCCACTTAAATATAAGAAACTCTTT	CALWEVSPLKYKKLF	TRGV9	.	TRGJ1	17	-1	-1	30
46	2.698453668723749E-4	TGTGCTGCGTGGGATTGTCCTTGGTTCAAGATATTT	CAAWDCPWFKIF	TRGV10	.	TRGJP1	15	-1	-1	20
46	2.698453668723749E-4	TGTGCTGCGTGGGGTTCTTGCAAGAAACTCTTT	CAAWGSCKKLF	TRGV10	.	TRGJ1	15	-1	-1	21
46	2.698453668723749E-4	TGTGCCACCCATTATAAGAAACTCTTT	CATHYKKLF	TRGV3	.	TRGJ1	8	-1	-1	10
45	2.6397916324471453E-4	TGTGCCTTGTGGGAGGTGCTTCTTCTTTGCTCCGACCCTTCGAATTATTATAAGAAACTCTTT	CALWEVLLLCSDPSNYYKKLF	TRGV9	.	TRGJ1	18	-1	-1	38
45	2.6397916324471453E-4	TGTGCCTTGTGGGAGGGGGTGGTAGAGCTCAATTATTATAAGAAACTCTTT	CALWEGVVELNYYKKLF	TRGV9	.	TRGJ2	15	-1	-1	30
45	2.6397916324471453E-4	TGTGCCTTGTGGGAGGTTGGGAAGTTGGGCAAAAAAATCAAGGTATTT	CALWEVGKLGKKIKVF	TRGV9	.	TRGJP	16	-1	-1	22
45	2.6397916324471453E-4	TGTGTCTTGTGGGAGGTGGGCTTCTATTATTATAAGAAACTCTTT	CVLWEVGFYYYKKLF	TRGV9	.	TRGJ1	17	-1	-1	25
45	2.6397916324471453E-4	TGTGCTGCGTGGGATTATCCCTTATTAGGAAAACTCTTT	CAAWDYPLLGKLF	TRGV10	.	TRGJ1	16	-1	-1	21
45	2.6397916324471453E-4	TGTGCCTTGTGGGAGGTGCGGTATTATAAGAAACTCTTT	CALWEVRYYKKLF	TRGV9	.	TRGJ1	18	-1	-1	21
45	2.6397916324471453E-4	TGTGCTGCGTGGGGAGGGTGGGATAAGAAACTCTTT	CAAWGGWDKKLF	TRGV10	.	TRGJ1	12	-1	-1	22
45	2.6397916324471453E-4	TGTGCTGCGTGGGTTTATAAGAAACTCTTT	CAAWVYKKLF	TRGV10	.	TRGJ1	16	-1	-1	14
45	2.6397916324471453E-4	TGTGCCACCTGGGACAAGAGGAAACTCTTT	CATWDKRKLF	TRGV3	.	TRGJ2	15	-1	-1	20
45	2.6397916324471453E-4	TGTGCTGCGTGGGTCACCCAAGCCCCGAAGAAACTCTTT	CAAWVTQAPKKLF	TRGV10	.	TRGJ1	12	-1	-1	27
45	2.6397916324471453E-4	TGTGCTGCCTTAGAGGGCTATTATAAGAAACTCTTT	CAALEGYYKKLF	TRGV10	.	TRGJ1	7	-1	-1	18
45	2.6397916324471453E-4	TGTGCCACCTGGGATGGGCGGGGGAAACTCTTT	CATWDGRGKLF	TRGV4	.	TRGJ1	18	-1	-1	23
45	2.6397916324471453E-4	TGTGCTGCGCGATCCGATAAGAAACTCTTT	CAARSDKKLF	TRGV10	.	TRGJ2	8	-1	-1	16
44	2.5811295961705423E-4	TGTGCCTTGTGGGAGGTGCGGAATTTTGGGGATTATTATAAGAAACTCTTT	CALWEVRNFGDYYKKLF	TRGV9	.	TRGJ1	18	-1	-1	31
44	2.5811295961705423E-4	TGTGCCTTGTGGGTGAGCCTTCTTAGTGATTGGATCAAGACGTTT	CALWVSLLSDWIKTF	TRGV9	.	TRGJP2	12	-1	-1	23
44	2.5811295961705423E-4	TGTGCTGCGTGGACCCGTACCCATTATTATAAGAAACTCTTT	CAAWTRTHYYKKLF	TRGV10	.	TRGJ1	11	-1	-1	22
44	2.5811295961705423E-4	TGTGCCACCTGGGACGGGCTGTATTATAAGAAACTCTTT	CATWDGLYYKKLF	TRGV2	.	TRGJ1	18	-1	-1	21
44	2.5811295961705423E-4	TGTGCTGCGTGGGACGTTTATTATAAGAAACTCTTT	CAAWDVYYKKLF	TRGV10	.	TRGJ1	13	-1	-1	17
44	2.5811295961705423E-4	TGTGCTGCGTGGGATCGATATAAGAAACTCTTT	CAAWDRYKKLF	TRGV10	.	TRGJ1	14	-1	-1	18
44	2.5811295961705423E-4	TGTGCTGCGTGGGATTTTTGGAAACTCTTT	CAAWDFWKLF	TRGV10	.	TRGJ2	15	-1	-1	20
44	2.5811295961705423E-4	TGTGCCACCTATTATAAGAAACTCTTT	CATYYKKLF	TRGV4	.	TRGJ1	9	-1	-1	9
44	2.5811295961705423E-4	TGTGCTGCGTGGGATTGGGGAATTTGGGATTATAAGAAACTCTTT	CAAWDWGIWDYKKLF	TRGV10	.	TRGJ1	15	-1	-1	28
44	2.5811295961705423E-4	TGTGCCTTGTGGGGATTTAAGAAGTATTATAAGAAACTCTTT	CALWGFKKYYKKLF	TRGV9	.	TRGJ1	12	-1	-1	20
44	2.5811295961705423E-4	TGTGCTGCGCGCCCTTCGAATTATTATAAGAAACTCTTT	CAARPSNYYKKLF	TRGV10	.	TRGJ1	8	-1	-1	14
44	2.5811295961705423E-4	TGTGCTGCGTGGGATTATAATGGGCAGAAACTCTTT	CAAWDYNGQKLF	TRGV10	.	TRGJ1	16	-1	-1	25
44	2.5811295961705423E-4	TGTGCTGCGTGGGACCGCTATTATAAGAAACTCTTT	CAAWDRYYKKLF	TRGV10	.	TRGJ1	13	-1	-1	18
44	2.5811295961705423E-4	TGTGCCACCTGGGAGAATTATTATAAGAAACTCTTT	CATWENYYKKLF	TRGV5	.	TRGJ1	13	-1	-1	14
44	2.5811295961705423E-4	TGTGCTGCGTGGGATCCGAATAAGAAACTCTTT	CAAWDPNKKLF	TRGV10	.	TRGJ1	14	-1	-1	19
44	2.5811295961705423E-4	TGTGCTGCGTGGGAATTTTTTAAACTCTTT	CAAWEFFKLF	TRGV10	.	TRGJ1	13	-1	-1	21
44	2.5811295961705423E-4	TGTGCTGCGTGGTATAAGAAACTCTTT	CAAWYKKLF	TRGV10	.	TRGJ1	14	-1	-1	12
43	2.522467559893939E-4	TGTGCCTTGTGGGAGGTGCGGATTCATTATTATAAGAAACTCTTT	CALWEVRIHYYKKLF	TRGV9	.	TRGJ2	18	-1	-1	25
43	2.522467559893939E-4	TGTGCCACCTGGGATGTCCTTAGTAGTGATTGGATCAAGACGTTT	CATWDVLSSDWIKTF	TRGV4	.	TRGJP2	15	-1	-1	20
43	2.522467559893939E-4	TGTGCCTTGTGGGAGGTCTCGAATTATTATAAGAAACTCTTT	CALWEVSNYYKKLF	TRGV9	.	TRGJ1	16	-1	-1	18
43	2.522467559893939E-4	TGTGCTGCCCAGACTAGTAGTGATTGGATCAAGACGTTT	CAAQTSSDWIKTF	TRGV10	.	TRGJP2	7	-1	-1	14
43	2.522467559893939E-4	TGTGCTGCGTGGGACTTTCTTTATTATAAGAAACTCTTT	CAAWDFLYYKKLF	TRGV10	.	TRGJ1	13	-1	-1	20
43	2.522467559893939E-4	TGTGCTGCGTGGGAGGCATTTTATTATAAGAAACTCTTT	CAAWEAFYYKKLF	TRGV10	.	TRGJ1	13	-1	-1	20
43	2.522467559893939E-4	TGTGCCACCTGGGACAGGCCTAATTATAAGAAACTCTTT	CATWDRPNYKKLF	TRGV3	.	TRGJ1	20	-1	-1	22
43	2.522467559893939E-4	TGTGCTGCGTGGGACCTTGGTTATAAGAAACTCTTT	CAAWDLGYKKLF	TRGV10	.	TRGJ1	13	-1	-1	20
43	2.522467559893939E-4	TGTGCTACTGTTGGTTATAAGAAACTCTTT	CATVGYKKLF	TRGV10	.	TRGJ1	5	-1	-1	14
43	2.522467559893939E-4	TGTGCCACCTGGGACGGGCGTTATAAGAAACTCTTT	CATWDGRYKKLF	TRGV2	.	TRGJ2	18	-1	-1	20
43	2.522467559893939E-4	TGTGCCACCTGGGACAGGCCTTATAAGAAACTCTTT	CATWDRPYKKLF	TRGV3	.	TRGJ1	20	-1	-1	20
42	2.463805523617336E-4	TGTGCCTTGTGGGAGGTGCATGCCCCCCATTATTATAAGAAACTCTTT	CALWEVHAPHYYKKLF	TRGV9	.	TRGJ1	19	-1	-1	28
42	2.463805523617336E-4	TGTGCTGCGTGGGATTACCGTTTTTATAAGAAACTCTTT	CAAWDYRFYKKLF	TRGV10	.	TRGJ1	17	-1	-1	20
42	2.463805523617336E-4	TGTGCTGCGTGGGATGCCCTGTTCGTTGAGAAACTCTTT	CAAWDALFVEKLF	TRGV10	.	TRGJ1	14	-1	-1	28
42	2.463805523617336E-4	TGTGCCTTGTGGGAGAGTTATTATTATAAGAAACTCTTT	CALWESYYYKKLF	TRGV9	.	TRGJ1	14	-1	-1	19
42	2.463805523617336E-4	TGTGCCACCTGGGATGGCTCTCGGTATAAGAAACTCTTT	CATWDGSRYKKLF	TRGV4	.	TRGJ1	16	-1	-1	24
42	2.463805523617336E-4	TGTGCCACCTGGGACGGGCACCTTTATAAGAAACTCTTT	CATWDGHLYKKLF	TRGV2	.	TRGJ1	18	-1	-1	23
42	2.463805523617336E-4	TGTGCCACCTGGGACAGGCGGCGTTATAAGAAACTCTTT	CATWDRRRYKKLF	TRGV5	.	TRGJ1	18	-1	-1	23
42	2.463805523617336E-4	TGTGCTGCGTGGGATTATACACCAAAGAAACTCTTT	CAAWDYTPKKLF	TRGV10	.	TRGJ1	16	-1	-1	24
42	2.463805523617336E-4	TGTGCCACCTGGGACAGGCGTTATAAGAAACTCTTT	CATWDRRYKKLF	TRGV3	.	TRGJ1	18	-1	-1	20
42	2.463805523617336E-4	TGTGCTGCGTGCTTAAGCTATAAGAAACTCTTT	CAACLSYKKLF	TRGV10	.	TRGJ1	10	-1	-1	18
42	2.463805523617336E-4	TGTGCCACCTGGGACAGGCCGGAGAAACTCTTT	CATWDRPEKLF	TRGV5	.	TRGJ1	19	-1	-1	22
42	2.463805523617336E-4	TGTGCTGCGTGGGATTCCAATAATTATTATAAGAAACTCTTT	CAAWDSNNYYKKLF	TRGV10	.	TRGJ1	15	-1	-1	21
42	2.463805523617336E-4	TGTGCTGCGAAGGTTGATACCACTGGTTGGTTCAAGATATTT	CAAKVDTTGWFKIF	TRGV10	.	TRGJP1	8	-1	-1	16
42	2.463805523617336E-4	TGTGCTGCGTGGGATCCTAACTTATCTAAGAAACTCTTT	CAAWDPNLSKKLF	TRGV10	.	TRGJ1	14	-1	-1	26
42	2.463805523617336E-4	TGTGCCACCTGGGACGGGTATTATAAGAAACTCTTT	CATWDGYYKKLF	TRGV2	.	TRGJ1	17	-1	-1	18
42	2.463805523617336E-4	TGTGCTGCGTGGGATGGTTATAAGAAACTCTTT	CAAWDGYKKLF	TRGV10	.	TRGJ1	14	-1	-1	17
41	2.4051434873407327E-4	TGTGCTGCGTGGGATTCCCTAGGTCCTTATTATAAGAAACTCTTT	CAAWDSLGPYYKKLF	TRGV10	.	TRGJ1	15	-1	-1	26
41	2.4051434873407327E-4	TGTGCTGCGTGGGATTATTCGGGCGTTAATGCTAAGAAACTCTTT	CAAWDYSGVNAKKLF	TRGV10	.	TRGJ1	16	-1	-1	32
41	2.4051434873407327E-4	TGTGCCTTGTGGGAGGTGCAAGTCCTTTATTATAAGAAACTCTTT	CALWEVQVLYYKKLF	TRGV9	.	TRGJ1	19	-1	-1	26
41	2.4051434873407327E-4	TGTGCCACCTGGGATTGCCCAAGGTATTATAAGAAACTCTTT	CATWDCPRYYKKLF	TRGV4	.	TRGJ1	20	-1	-1	24
41	2.4051434873407327E-4	TGTGCTGCGTGGGATTCCCCTTATTATAAGAAACTCTTT	CAAWDSPYYKKLF	TRGV10	.	TRGJ1	15	-1	-1	20
41	2.4051434873407327E-4	TGTGCTGCGTGGGATTACTATTATAAGAAACTCTTT	CAAWDYYYKKLF	TRGV10	.	TRGJ1	17	-1	-1	18
41	2.4051434873407327E-4	TGTGCTGCGTGGGAACGAGTGTATAAGAAACTCTTT	CAAWERVYKKLF	TRGV10	.	TRGJ1	13	-1	-1	21
41	2.4051434873407327E-4	TGTGCTGCGTGGGGTCCCCTCAAGAAACTCTTT	CAAWGPLKKLF	TRGV10	.	TRGJ2	12	-1	-1	21
40	2.3464814510641292E-4	TGTGCCTTGTGGGAGGGGTCCCTGGCCCCTTATTATAAGAAACTCTTT	CALWEGSLAPYYKKLF	TRGV9	.	TRGJ1	15	-1	-1	29
40	2.3464814510641292E-4	TGTGCTGCGTGGGATGTGGGTCCTTTCGGTTATAAGAAACTCTTT	CAAWDVGPFGYKKLF	TRGV10	.	TRGJ1	14	-1	-1	29
40	2.3464814510641292E-4	TGTGCTGCGTGGGAGCCGAATTATTATAAGAAACTCTTT	CAAWEPNYYKKLF	TRGV10	.	TRGJ2	13	-1	-1	16
40	2.3464814510641292E-4	TGTGCCACCTGGGACAGGCGTTATTATAAGAAACTCTTT	CATWDRRYYKKLF	TRGV3	.	TRGJ1	18	-1	-1	20
40	2.3464814510641292E-4	TGTGCTGCGTGGGATCTGATTTATAAGAAACTCTTT	CAAWDLIYKKLF	TRGV10	.	TRGJ1	14	-1	-1	20
40	2.3464814510641292E-4	TGTGCCACCTGGGGGAATTATTATAAGAAACTCTTT	CATWGNYYKKLF	TRGV8	.	TRGJ1	12	-1	-1	14
40	2.3464814510641292E-4	TGTGCCACCTGGGATGGGAATTATAAGAAACTCTTT	CATWDGNYKKLF	TRGV4	.	TRGJ1	17	-1	-1	19
40	2.3464814510641292E-4	TGTGCCACCTGGGACTTTTATTATAAGAAACTCTTT	CATWDFYYKKLF	TRGV2	.	TRGJ2	14	-1	-1	17
40	2.3464814510641292E-4	TGTGCCACCTGGGATGGGCCTAAGAAACTCTTT	CATWDGPKKLF	TRGV4	.	TRGJ1	19	-1	-1	20
40	2.3464814510641292E-4	TGGGCTGGTTGGTTCAAGATATTT	WAGWFKIF	TRGV10	.	TRGJP1	6	-1	-1	4
39	2.287819414787526E-4	TGTGCTTCTCTCAGTGGAAGTAGTGATTGGATCAAGACGTTT	CASLSGSSDWIKTF	TRGV10	.	TRGJP2	5	-1	-1	18
39	2.287819414787526E-4	TGTGCTGCGTGGGATTTCGGTGGTTATTATAAGAAACTCTTT	CAAWDFGGYYKKLF	TRGV10	.	TRGJ1	18	-1	-1	23
39	2.287819414787526E-4	TGTGCTGCGTGGGATTACCCCCCTTATTATAAGAAACTCTTT	CAAWDYPPYYKKLF	TRGV10	.	TRGJ1	17	-1	-1	23
39	2.287819414787526E-4	TGTGCTGCGTGGGATTACCGGGCAGATTATAAGAAACTCTTT	CAAWDYRADYKKLF	TRGV10	.	TRGJ1	17	-1	-1	25
39	2.287819414787526E-4	TGTGCCTTGTGGGAGGTGGGGTTAGGTAAGAAACTCTTT	CALWEVGLGKKLF	TRGV9	.	TRGJ1	17	-1	-1	26
39	2.287819414787526E-4	TGTGCTGCGTACCAGAATTATTATAAGAAACTCTTT	CAAYQNYYKKLF	TRGV10	.	TRGJ1	9	-1	-1	14
39	2.287819414787526E-4	TGTGCCACCTGGGATGGGCCTCATAAGAAACTCTTT	CATWDGPHKKLF	TRGV4	.	TRGJ1	23	-1	-1	22
39	2.287819414787526E-4	TGTGCCACCTGGGACTCGGGAAGTAAGAAACTCTTT	CATWDSGSKKLF	TRGV2	.	TRGJ1	14	-1	-1	23
39	2.287819414787526E-4	TGTGCCACCTGGGACAATTATTATAAGAAACTCTTT	CATWDNYYKKLF	TRGV8	.	TRGJ1	13	-1	-1	15
39	2.287819414787526E-4	TGTGCTGCGTGGGATCCCTATAAGAAACTCTTT	CAAWDPYKKLF	TRGV10	.	TRGJ1	14	-1	-1	18
39	2.287819414787526E-4	TGTGCTGCGTGGGATCGTTGGTTCAAGATATTT	CAAWDRWFKIF	TRGV10	.	TRGJP1	14	-1	-1	16
39	2.287819414787526E-4	TGTGCTGCGTGGGAGAAGGGTAAGAAACTCTTT	CAAWEKGKKLF	TRGV10	.	TRGJ1	13	-1	-1	20
39	2.287819414787526E-4	TGTGCTGCGTGGGAATCTATTATGAAACTCTTT	CAAWESIMKLF	TRGV10	.	TRGJ1	13	-1	-1	12
39	2.287819414787526E-4	TGTGCTGCGTGGGAAGTGTATAAGAAACTCTTT	CAAWEVYKKLF	TRGV10	.	TRGJ1	13	-1	-1	18
39	2.287819414787526E-4	TGTGCTGCGTGGGATTTCATGAAACTCTTT	CAAWDFMKLF	TRGV10	.	TRGJ1	15	-1	-1	20
39	2.287819414787526E-4	TGTGCTACTACGAGTGATAAGAAACTCTTT	CATTSDKKLF	TRGV10	.	TRGJ1	5	-1	-1	16
38	2.2291573785109228E-4	TGTGCTGCGTGGAACCGGATAAGGTTGGGAAGAACTCCCGATAAGAAACTCTTT	CAAWNRIRLGRTPDKKLF	TRGV10	.	TRGJ1	11	-1	-1	40
38	2.2291573785109228E-4	TGTGCTGCGTGGGATCCCAATACCACTGGTTGGTTCAAGATATTT	CAAWDPNTTGWFKIF	TRGV10	.	TRGJP1	14	-1	-1	19
38	2.2291573785109228E-4	TGTGCCTTGTGGGAGGATGAGGTAAGATATTATAAGAAACTCTTT	CALWEDEVRYYKKLF	TRGV9	.	TRGJ1	15	-1	-1	27
38	2.2291573785109228E-4	TGTGCTGCGTGGGATTCCCCCACTGGTTGGTTCAAGATATTT	CAAWDSPTGWFKIF	TRGV10	.	TRGJP1	15	-1	-1	19
38	2.2291573785109228E-4	TGTGCTGCGTGGACAAATACCACTGGTTGGTTCAAGATATTT	CAAWTNTTGWFKIF	TRGV10	.	TRGJP1	11	-1	-1	16
38	2.2291573785109228E-4	TGTGCCACCTGGGACGGGCCGGGTTTGGGTAAGAAACTCTTT	CATWDGPGLGKKLF	TRGV2	.	TRGJ1	19	-1	-1	29
38	2.2291573785109228E-4	TGTGCCTTGTGGGATCCTCCGGGGTATAAGAAACTCTTT	CALWDPPGYKKLF	TRGV9	.	TRGJ1	13	-1	-1	24
38	2.2291573785109228E-4	TGTGCTGCGTGGGATCGATATTATAAGAAACTCTTT	CAAWDRYYKKLF	TRGV10	.	TRGJ1	14	-1	-1	18
38	2.2291573785109228E-4	TGTGCTGCGTGGGATGACACCTATAAGAAACTCTTT	CAAWDDTYKKLF	TRGV10	.	TRGJ1	17	-1	-1	21
38	2.2291573785109228E-4	TGTGCTGCGTGGACCGTTGGTTATAAGAAACTCTTT	CAAWTVGYKKLF	TRGV10	.	TRGJ1	11	-1	-1	20
38	2.2291573785109228E-4	TGTGCTGCGCATTATTATAAGAAACTCTTT	CAAHYYKKLF	TRGV10	.	TRGJ1	8	-1	-1	7
38	2.2291573785109228E-4	TGTGCCACCTGGACTGCGAAGAAACTCTTT	CATWTAKKLF	TRGV2	.	TRGJ1	11	-1	-1	18
38	2.2291573785109228E-4	TGTGCCACCGGGTCGGAGAAACTCTTT	CATGSEKLF	TRGV5	.	TRGJ1	11	-1	-1	16
38	2.2291573785109228E-4	TGTGCCACTTATTACGGACTCTTT	CATYYGLF	TRGV5	.	TRGJ1	7	-1	-1	17
38	2.2291573785109228E-4	TGTGCCACCTCCGATAAGAAACTCTTT	CATSDKKLF	TRGV3	.	TRGJ1	9	-1	-1	13
37	2.1704953422343196E-4	TGTGCTGCGTGGGATTATGGGCCATTATGCTATAAGAAACTCTTT	CAAWDYGPLCYKKLF	TRGV10	.	TRGJ1	16	-1	-1	23
37	2.1704953422343196E-4	TGTGCCTTGTGGGAGATTTCGTCGAATTATTATAAGAAACTCTTT	CALWEISSNYYKKLF	TRGV9	.	TRGJ1	14	-1	-1	21
37	2.1704953422343196E-4	TGTGCCTTGTGGGAGGAGATCCTTTATTATAAGAAACTCTTT	CALWEEILYYKKLF	TRGV9	.	TRGJ1	15	-1	-1	23
37	2.1704953422343196E-4	TGTGCCCCGGGGGGATATACCACTGGTTGGTTCAAGATATTT	CAPGGYTTGWFKIF	TRGV10	.	TRGJP1	4	-1	-1	11
37	2.1704953422343196E-4	TGTGCCACCTGGGATGGGCGCGGGAATTATAAGAAACTCTTT	CATWDGRGNYKKLF	TRGV4	.	TRGJ1	18	-1	-1	25
37	2.1704953422343196E-4	TGTGCCTTGTGGGAGAGAAATTATTATAAGAAACTCTTT	CALWERNYYKKLF	TRGV9	.	TRGJ1	14	-1	-1	18
37	2.1704953422343196E-4	TGTGCCACCTGGGACGTCACTTATTATAAGAAACTCTTT	CATWDVTYYKKLF	TRGV2	.	TRGJ1	15	-1	-1	20
37	2.1704953422343196E-4	TGTGCCACCTGGGACAGGCGTGGTTATAAGAAACTCTTT	CATWDRRGYKKLF	TRGV3	.	TRGJ1	21	-1	-1	23
37	2.1704953422343196E-4	TGTGCTGCCTATACCACTGGTTGGTTCAAGATATTT	CAAYTTGWFKIF	TRGV10	.	TRGJP1	7	-1	-1	9
37	2.1704953422343196E-4	TGTGCTGCGTGGGATAGGGGCTATAAGAAACTCTTT	CAAWDRGYKKLF	TRGV10	.	TRGJ1	14	-1	-1	21
37	2.1704953422343196E-4	TGTGCCACCTGGGACCGGGGGGGTAAGAAACTCTTT	CATWDRGGKKLF	TRGV5	.	TRGJ1	17	-1	-1	23
37	2.1704953422343196E-4	TGTGCTGCGTGGGATTGGTATAAGAAACTCTTT	CAAWDWYKKLF	TRGV10	.	TRGJ1	15	-1	-1	18
37	2.1704953422343196E-4	TGTGCTGCGTGGGACAATTATAAGAAACTCTTT	CAAWDNYKKLF	TRGV10	.	TRGJ1	13	-1	-1	16
37	2.1704953422343196E-4	TGTGCCACCTGGCGTCCTTATAAGAAACTCTTT	CATWRPYKKLF	TRGV4	.	TRGJ1	11	-1	-1	17
37	2.1704953422343196E-4	TGTGCTGCGTGGGTCAGGGGGAAACTCTTT	CAAWVRGKLF	TRGV10	.	TRGJ1	12	-1	-1	20
37	2.1704953422343196E-4	TGTGCTGCGTGGGACATTAAGAAACTCTTT	CAAWDIKKLF	TRGV10	.	TRGJ1	13	-1	-1	17
37	2.1704953422343196E-4	TGTGCCACCTCTTGGTATAAGAAACTCTTT	CATSWYKKLF	TRGV5	.	TRGJ1	9	-1	-1	15
37	2.1704953422343196E-4	TGTGCTGCGGATTATAAGAAACTCTTT	CAADYKKLF	TRGV10	.	TRGJ1	8	-1	-1	10
37	2.1704953422343196E-4	TGTGCTGCGTGGATTTATAAGAAACTCTTT	CAAWIYKKLF	TRGV10	.	TRGJ1	14	-1	-1	14
36	2.1118333059577164E-4	TGTGCCTTGTGGGAGGTGCATCCCGGACCGGGAACTTTTGTTCGACATACCACTGGTTGGTTCAAGATATTT	CALWEVHPGPGTFVRHTTGWFKIF	TRGV9	.	TRGJP1	19	-1	-1	46
36	2.1118333059577164E-4	TGTGCCTTGTGGGAGGTGCTACTAGTTTATTATAAGAAACTCTTT	CALWEVLLVYYKKLF	TRGV9	.	TRGJ1	18	-1	-1	26
36	2.1118333059577164E-4	TGTGCCTTGTGGGAGGTGCCCCCAAATTATTATAAGAAACTCTTT	CALWEVPPNYYKKLF	TRGV9	.	TRGJ1	21	-1	-1	24
36	2.1118333059577164E-4	TGTGCCTTGTGGAATCAAGAGTTGGGCAAAAAAATCAAGGTATTT	CALWNQELGKKIKVF	TRGV9	.	TRGJP	11	-1	-1	15
36	2.1118333059577164E-4	TGTGCTGCGTGGGAGGATTTGGGGGATTATAAGAAACTCTTT	CAAWEDLGDYKKLF	TRGV10	.	TRGJ1	13	-1	-1	25
36	2.1118333059577164E-4	TGTGCCTTGTGGGGCCGGCCAAATTATTATAAGAAACTCTTT	CALWGRPNYYKKLF	TRGV9	.	TRGJ1	12	-1	-1	21
36	2.1118333059577164E-4	TGTGCCTTGTGGGAGGAGGGATATTATTATAAGAAACTCTTT	CALWEEGYYYKKLF	TRGV9	.	TRGJ1	15	-1	-1	22
36	2.1118333059577164E-4	TGTGCCGCCCACGCCTCGCAGGGGTGTTATAAGAAACTCTTT	CAAHASQGCYKKLF	TRGV8	.	TRGJ1	8	-1	-1	26
36	2.1118333059577164E-4	TGTGCCACCTGGGACGGTAGTAGTGATTGGATCAAGACGTTT	CATWDGSSDWIKTF	TRGV2	.	TRGJP2	16	-1	-1	17
36	2.1118333059577164E-4	TGTGCTGCGTCAGGGACCCCGATTTATAAGAAACTCTTT	CAASGTPIYKKLF	TRGV10	.	TRGJ2	9	-1	-1	23
36	2.1118333059577164E-4	TGTGCTGCGTGGGGGACCTCTTATTATAAGAAACTCTTT	CAAWGTSYYKKLF	TRGV10	.	TRGJ2	12	-1	-1	20
36	2.1118333059577164E-4	TGTGCTGCGTGGGATTCGGTTCATTATAAGAAACTCTTT	CAAWDSVHYKKLF	TRGV10	.	TRGJ1	15	-1	-1	13
36	2.1118333059577164E-4	TGTGCTGCGTGGGATTATCCCCATTATAAGAAACTCTTT	CAAWDYPHYKKLF	TRGV10	.	TRGJ1	16	-1	-1	22
36	2.1118333059577164E-4	TGTGCTGCGTGGGACCCGAGTGATTGGATCAAGACGTTT	CAAWDPSDWIKTF	TRGV10	.	TRGJP2	13	-1	-1	18
36	2.1118333059577164E-4	TGTGCCACCTGGGACGGTCTTTATTATAAGAAACTCTTT	CATWDGLYYKKLF	TRGV2	.	TRGJ2	16	-1	-1	20
36	2.1118333059577164E-4	TGTGCCACCTGGGACAGGCAATATTATAAGAAACTCTTT	CATWDRQYYKKLF	TRGV3	.	TRGJ1	18	-1	-1	21
36	2.1118333059577164E-4	TGTGCTGCGTGGTGGCGAAAGTATAAGAAACTCTTT	CAAWWRKYKKLF	TRGV10	.	TRGJ1	11	-1	-1	21
36	2.1118333059577164E-4	TGTGCTGCGTGGCGGCGCAGTTATAAGAAACTCTTT	CAAWRRSYKKLF	TRGV10	.	TRGJ1	11	-1	-1	20
36	2.1118333059577164E-4	TGTGCTGCGTGGGTCGGAACGTTTAAGAAACTCTTT	CAAWVGTFKKLF	TRGV10	.	TRGJ1	12	-1	-1	23
36	2.1118333059577164E-4	TGTGCTGCGTGGGAAGCTTATTATAAGAAACTCTTT	CAAWEAYYKKLF	TRGV10	.	TRGJ1	13	-1	-1	17
36	2.1118333059577164E-4	TGTGCCACCTGGGACGGGCGATATAAGAAACTCTTT	CATWDGRYKKLF	TRGV2	.	TRGJ1	18	-1	-1	21
36	2.1118333059577164E-4	TGTGCCACCTGGGACGACTATAAGAAACTCTTT	CATWDDYKKLF	TRGV5	.	TRGJ1	14	-1	-1	18
36	2.1118333059577164E-4	TGTGCTGCGTGGGATTTGGAGGGACTCTTT	CAAWDLEGLF	TRGV10	.	TRGJ1	15	-1	-1	23
36	2.1118333059577164E-4	TGTGCTGCGTGGACTTATAAGAAACTCTTT	CAAWTYKKLF	TRGV10	.	TRGJ1	11	-1	-1	14
36	2.1118333059577164E-4	TGTGCCACCTGGGATCAAACGAAACTCTTT	CATWDQTKLF	TRGV4	.	TRGJ1	14	-1	-1	20
36	2.1118333059577164E-4	TGTGCCACCTGGGACAGGAAGAAACTCTTT	CATWDRKKLF	TRGV3	.	TRGJ1	17	-1	-1	18
35	2.0531712696811132E-4	TGTGCCTTGTGGGAGGCGGGCGTAGCCACTGGTTGGTTCAAGATATTT	CALWEAGVATGWFKIF	TRGV9	.	TRGJP1	15	-1	-1	25
35	2.0531712696811132E-4	TGTGCTGCGTGCCGACCCAGGTGGGGCTATTATAAGAAACTCTTT	CAACRPRWGYYKKLF	TRGV10	.	TRGJ2	10	-1	-1	27
35	2.0531712696811132E-4	TGTGCTGCGTGGGACCCGAATACCACTGGTTGGTTCAAGATATTT	CAAWDPNTTGWFKIF	TRGV10	.	TRGJP1	13	-1	-1	19
35	2.0531712696811132E-4	TGTGCTGCGTGGTTTAGGATTGGGCACTATAAGAAACTCTTT	CAAWFRIGHYKKLF	TRGV10	.	TRGJ1	11	-1	-1	27
35	2.0531712696811132E-4	TGTGCTGCGTGGGATTACCGGCCTTATTATAAGAAACTCTTT	CAAWDYRPYYKKLF	TRGV10	.	TRGJ1	17	-1	-1	23
35	2.0531712696811132E-4	TGTGCTGCGTGGGACCTGGGGGGGTATTATAAGAAACTCTTT	CAAWDLGGYYKKLF	TRGV10	.	TRGJ1	13	-1	-1	24
35	2.0531712696811132E-4	TGTGCTGCGTGGTCTCCTCGTTATTATAAGAAACTCTTT	CAAWSPRYYKKLF	TRGV10	.	TRGJ1	11	-1	-1	20
35	2.0531712696811132E-4	TGTGCTGCGTGGGTAAAGCCCTTTGGCAAGAAACTCTTT	CAAWVKPFGKKLF	TRGV10	.	TRGJ1	12	-1	-1	27
35	2.0531712696811132E-4	TGTGCCACCTGGGACGGTAGTGATTGGATCAAGACGTTT	CATWDGSDWIKTF	TRGV2	.	TRGJP2	16	-1	-1	16
35	2.0531712696811132E-4	TGTGCTGCGTGGGATTTCTACTATAAGAAACTCTTT	CAAWDFYYKKLF	TRGV10	.	TRGJ1	15	-1	-1	18
35	2.0531712696811132E-4	TGTGCTGCGTGGGATTATTGTTATAAGAAACTCTTT	CAAWDYCYKKLF	TRGV10	.	TRGJ1	16	-1	-1	16
35	2.0531712696811132E-4	TGTGCTGCGTGGGAAGATTATTATAAGAAACTCTTT	CAAWEDYYKKLF	TRGV10	.	TRGJ1	13	-1	-1	16
35	2.0531712696811132E-4	TGTGCCACCTGGGATGATTATAAGAAACTCTTT	CATWDDYKKLF	TRGV4	.	TRGJ1	15	-1	-1	13
35	2.0531712696811132E-4	TGTGCCACCTGGGATAGTTATAAGAAACTCTTT	CATWDSYKKLF	TRGV8	.	TRGJ1	16	-1	-1	17
35	2.0531712696811132E-4	TGTGCTGCGTGGGGAGGGAAGAAACTCTTT	CAAWGGKKLF	TRGV10	.	TRGJ1	12	-1	-1	18
35	2.0531712696811132E-4	TGTGCCCCGAATTATTATAAGAAACTCTTT	CAPNYYKKLF	TRGV4	.	TRGJ1	5	-1	-1	7
34	1.99450923340451E-4	TGTGCTGCGTGGGATTACCCTGGGTATTATTATAAGAAACTCTTT	CAAWDYPGYYYKKLF	TRGV10	.	TRGJ1	17	-1	-1	25
34	1.99450923340451E-4	TGTGCCACCTGGGACGGATATAGTAGTGATTGGATCAAGACGTTT	CATWDGYSSDWIKTF	TRGV2	.	TRGJP2	16	-1	-1	17
34	1.99450923340451E-4	TGTGCTGCGTGGGACGTAAAGAATTATTATAAGAAACTCTTT	CAAWDVKNYYKKLF	TRGV10	.	TRGJ1	13	-1	-1	20
34	1.99450923340451E-4	TGTGCCACCTGGGATTTTAGTAGTGATTGGATCAAGACGTTT	CATWDFSSDWIKTF	TRGV2	.	TRGJP2	13	-1	-1	17
34	1.99450923340451E-4	TGTGCCACCTGGGACGGGTCTGATTATTATAAGAAACTCTTT	CATWDGSDYYKKLF	TRGV2	.	TRGJ1	17	-1	-1	22
34	1.99450923340451E-4	TGTGCTGCGTGGGATTACGATTATAAGAAACTCTTT	CAAWDYDYKKLF	TRGV10	.	TRGJ1	18	-1	-1	19
34	1.99450923340451E-4	TGTGCTGCGTGGGACGGTTATTATAAGAAACTCTTT	CAAWDGYYKKLF	TRGV10	.	TRGJ1	13	-1	-1	17
34	1.99450923340451E-4	TGTGCTGCGTGGGAGCCTTATTATAAGAAACTCTTT	CAAWEPYYKKLF	TRGV10	.	TRGJ1	13	-1	-1	17
34	1.99450923340451E-4	TGTGCCACCTGGGATGTGTATTATAAGAAACTCTTT	CATWDVYYKKLF	TRGV4	.	TRGJ1	15	-1	-1	18
34	1.99450923340451E-4	TGTGCCACCTGGGACGGATATTATAAGAAACTCTTT	CATWDGYYKKLF	TRGV2	.	TRGJ1	16	-1	-1	18
34	1.99450923340451E-4	TGTGCTGCGTGGTGCCATTATAAGAAACTCTTT	CAAWCHYKKLF	TRGV10	.	TRGJ1	11	-1	-1	16
34	1.99450923340451E-4	TGTGCTGCGGGAGGTTATTATAAGAAACTCTTT	CAAGGYYKKLF	TRGV10	.	TRGJ1	8	-1	-1	14
34	1.99450923340451E-4	TGTGCCACCTTGAATTATTATAAGAAACTCTTT	CATLNYYKKLF	TRGV4	.	TRGJ1	9	-1	-1	11
34	1.99450923340451E-4	TGTGCCACCCCATTAAAGTATAGGAAACTCTTT	CATPLKYRKLF	TRGV3	.	TRGJ1	8	-1	-1	18
34	1.99450923340451E-4	TGTGCCAAATCGTCTTGCAAAAAGAAACTCTTT	CAKSSCKKKLF	TRGV5	.	TRGJ1	6	-1	-1	21
34	1.99450923340451E-4	TGTGCCACCTGGGCCAACCTCTTT	CATWANLF	TRGV8	.	TRGJ1	12	-1	-1	15
33	1.9358471971279068E-4	TGTGCTGCGTGGGAGTGTGGAATTCTCCCGACAAATTTGCGGAAGAAACTCTTT	CAAWECGILPTNLRKKLF	TRGV10	.	TRGJ1	13	-1	-1	42
33	1.9358471971279068E-4	TGTGCCACCTGGGACAGGCATAGCTCTGCGTGTAACCTGCCTAAGAAACTCTTT	CATWDRHSSACNLPKKLF	TRGV3	.	TRGJ1	18	-1	-1	41
33	1.9358471971279068E-4	TGTGCTGCGTGGGAGGTTGCCCCTAATTATTATAAGAAACTCTTT	CAAWEVAPNYYKKLF	TRGV10	.	TRGJ2	13	-1	-1	24
33	1.9358471971279068E-4	TGTGCTGCGTGGGATCCGGTTTTAGGTTATAAGAAACTCTTT	CAAWDPVLGYKKLF	TRGV10	.	TRGJ1	14	-1	-1	26
33	1.9358471971279068E-4	TGTGCTGCGTGGGATTTGCCCTATTATAAGAAACTCTTT	CAAWDLPYYKKLF	TRGV10	.	TRGJ1	15	-1	-1	21
33	1.9358471971279068E-4	TGTGCTGCGTGGGATTGGGGATATTATAAGAAACTCTTT	CAAWDWGYYKKLF	TRGV10	.	TRGJ1	15	-1	-1	21
33	1.9358471971279068E-4	TGTGCTGCGTGGGATCCAAATTATTATAAGAAACTCTTT	CAAWDPNYYKKLF	TRGV10	.	TRGJ1	14	-1	-1	18
33	1.9358471971279068E-4	TGTGCTGCGTGGGATGGATGGGGTTATAAGAAACTCTTT	CAAWDGWGYKKLF	TRGV10	.	TRGJ1	14	-1	-1	23
33	1.9358471971279068E-4	TGTGCCTTGCGGAAAAACGGTGGTTGGTTCAAGATATTT	CALRKNGGWFKIF	TRGV9	.	TRGJP1	11	-1	-1	20
33	1.9358471971279068E-4	TGTGCCACCTGGGATGGGACCTATTATAAGAAACTCTTT	CATWDGTYYKKLF	TRGV4	.	TRGJ2	20	-1	-1	21
33	1.9358471971279068E-4	TGTGCCACCTGGGACGGGCCTAAAGGTCAGAAACTCTTT	CATWDGPKGQKLF	TRGV2	.	TRGJ1	19	-1	-1	28
33	1.9358471971279068E-4	TGTGCCACCTGGGACAGGCTCGGAGGTAAGAAACTCTTT	CATWDRLGGKKLF	TRGV7	.	TRGJ1	18	-1	-1	26
33	1.9358471971279068E-4	TGTGCTTCTAGATCGCGATATTATAAGAAACTCTTT	CASRSRYYKKLF	TRGV10	.	TRGJ1	5	-1	-1	18
33	1.9358471971279068E-4	TGTGCTGCGTGGCGACCTTTAGGAGTTGGGATATTT	CAAWRPLGVGIF	TRGV10	.	TRGJP1	11	-1	-1	29
33	1.9358471971279068E-4	TGTGCTGCGTGGGATTTTACGACCAAGAAACTCTTT	CAAWDFTTKKLF	TRGV10	.	TRGJ1	15	-1	-1	24
33	1.9358471971279068E-4	TGTGCTGCGTGGGATTTGAGTTATAAGAAACTCTTT	CAAWDLSYKKLF	TRGV10	.	TRGJ2	15	-1	-1	20
33	1.9358471971279068E-4	TGTGCTGCGTGGGATTATAGATATAAGAAACTCTTT	CAAWDYRYKKLF	TRGV10	.	TRGJ1	16	-1	-1	21
33	1.9358471971279068E-4	TGTGCCACCTGGGACTGCCCTTTGGGGAAACTCTTT	CATWDCPLGKLF	TRGV7	.	TRGJ1	20	-1	-1	26
33	1.9358471971279068E-4	TGTGCCACCTGGGACAGGTCACCTAAGAAACTCTTT	CATWDRSPKKLF	TRGV7	.	TRGJ1	17	-1	-1	23
33	1.9358471971279068E-4	TGTGCTGCGTGCATTTATTATAAGAAACTCTTT	CAACIYYKKLF	TRGV10	.	TRGJ1	10	-1	-1	14
33	1.9358471971279068E-4	TGTGCTGCGTGGGATTATAGGGAGAAACTCTTT	CAAWDYREKLF	TRGV10	.	TRGJ1	16	-1	-1	22
33	1.9358471971279068E-4	TGTGCCACCTGGGACGGACATAAGAAACTCTTT	CATWDGHKKLF	TRGV2	.	TRGJ1	16	-1	-1	19
33	1.9358471971279068E-4	TGTGCCACCCCGAATTATTATAAGAAACTCTTT	CATPNYYKKLF	TRGV2	.	TRGJ2	8	-1	-1	10
33	1.9358471971279068E-4	TGTGGGGGTTATTATAAGAAACTCTTT	CGGYYKKLF	TRGV10	.	TRGJ1	3	-1	-1	8
32	1.8771851608513035E-4	TGTGCCTTGTGGGAGGCCTTAATTCCTCGTTTAAATTATTATAAGAAACTCTTT	CALWEALIPRLNYYKKLF	TRGV9	.	TRGJ1	15	-1	-1	33
32	1.8771851608513035E-4	TGTGCCTTGTGGGAGGTGTACTGGCCGAATTATTATAAGAAACTCTTT	CALWEVYWPNYYKKLF	TRGV9	.	TRGJ1	20	-1	-1	25
32	1.8771851608513035E-4	TGTGCTGCGTGGGATTATACCCGCTTTGGTTATAAGAAACTCTTT	CAAWDYTRFGYKKLF	TRGV10	.	TRGJ1	16	-1	-1	29
32	1.8771851608513035E-4	TGTGCCACCTGGGATGGGCAGGTTCATTATAAGAAACTCTTT	CATWDGQVHYKKLF	TRGV4	.	TRGJ1	18	-1	-1	25
32	1.8771851608513035E-4	TGTGCCACCTGGGACGGTTCGAATTATTATAAGAAACTCTTT	CATWDGSNYYKKLF	TRGV2	.	TRGJ1	16	-1	-1	17
32	1.8771851608513035E-4	TGTGCTGCGTGGGATTCCTGGCGTTGGTTCAAGATATTT	CAAWDSWRWFKIF	TRGV10	.	TRGJP1	15	-1	-1	22
32	1.8771851608513035E-4	TGTGCTGCGTCCAGCAATTATTATAAGAAACTCTTT	CAASSNYYKKLF	TRGV10	.	TRGJ2	9	-1	-1	15
32	1.8771851608513035E-4	TGTGCTGCGTGGTCGATTTATTATAAGAAACTCTTT	CAAWSIYYKKLF	TRGV10	.	TRGJ1	11	-1	-1	12
32	1.8771851608513035E-4	TGTGCTGCGTGGGCATATTATTATAAGAAACTCTTT	CAAWAYYYKKLF	TRGV10	.	TRGJ1	12	-1	-1	16
32	1.8771851608513035E-4	TGTGCTGCGTGGGGGAATTATTATAAGAAACTCTTT	CAAWGNYYKKLF	TRGV10	.	TRGJ1	12	-1	-1	14
32	1.8771851608513035E-4	TGTGCTGCGTGGGAAATTTATTATAAGAAACTCTTT	CAAWEIYYKKLF	TRGV10	.	TRGJ1	13	-1	-1	17
32	1.8771851608513035E-4	TGTGCCACCTGGGACGGGCGGGATAAGAAACTCTTT	CATWDGRDKKLF	TRGV2	.	TRGJ1	18	-1	-1	22
32	1.8771851608513035E-4	TGTGCCACCTGGGACAGGTTCAATCAGAAACTCTTT	CATWDRFNQKLF	TRGV5	.	TRGJ1	17	-1	-1	22
32	1.8771851608513035E-4	TGTGCCACCTGGGACAGGCCTTGTAAGAAACTCTTT	CATWDRPCKKLF	TRGV3	.	TRGJ1	20	-1	-1	20
32	1.8771851608513035E-4	TGTGCTGCGTGGAGTTATTATAAGAAACTCTTT	CAAWSYYKKLF	TRGV10	.	TRGJ1	11	-1	-1	11
32	1.8771851608513035E-4	TGTGCCACCTGGGACAGGCAGGAGAAACTCTTT	CATWDRQEKLF	TRGV3	.	TRGJ1	18	-1	-1	22
32	1.8771851608513035E-4	TGTGCCACCTGGGACAGGAATAAGAAACTCTTT	CATWDRNKKLF	TRGV5	.	TRGJ1	17	-1	-1	19
32	1.8771851608513035E-4	TGTGCCACCTGGGGAGATAAGAAACTCTTT	CATWGDKKLF	TRGV3	.	TRGJ1	12	-1	-1	16
32	1.8771851608513035E-4	TGTGCTGCGTGTGATAAGAAACTCTTT	CAACDKKLF	TRGV10	.	TRGJ1	14	-1	-1	13
32	1.8771851608513035E-4	TGTGCTGCGTGGGACTCGAAACTCTTT	CAAWDSKLF	TRGV10	.	TRGJ1	13	-1	-1	17
32	1.8771851608513035E-4	TGTGCCCCCGAGGAGAAACTCTTT	CAPEEKLF	TRGV4	.	TRGJ1	8	-1	-1	13
32	1.8771851608513035E-4	TGTGCCACCTGGGGTATGAAGAAACTCTTT	CATWGMKKLF	TRGV4	.	TRGJ1	12	-1	-1	14
32	1.8771851608513035E-4	TGTGCCACCTGGGATGGGTATAAGAAACTCTTT	CATWDGYKKLF	TRGV4	.	TRGJ1	17	-1	-1	18
32	1.8771851608513035E-4	TGTGCCACCTGGGAAGGGTATAAGAAACTCTTT	CATWEGYKKLF	TRGV3	.	TRGJ1	16	-1	-1	18
32	1.8771851608513035E-4	TGTGCCACCTGGGATGCCTCGAAACTCTTT	CATWDASKLF	TRGV4	.	TRGJ1	15	-1	-1	20
32	1.8771851608513035E-4	TGTGCCACCTGGGACCCTAAGAAACTCTTT	CATWDPKKLF	TRGV3	.	TRGJ1	14	-1	-1	17
32	1.8771851608513035E-4	TGTGCTGCGTGGGATTACCGGCTCTTT	CAAWDYRLF	TRGV10	.	TRGJ1	17	-1	-1	21
31	1.8185231245747003E-4	TGTGCTGCGTGGGATTATAACAGTGAGGACGGCCGAGGGGATAAGAAACTCTTT	CAAWDYNSEDGRGDKKLF	TRGV10	.	TRGJ1	16	-1	-1	40
31	1.8185231245747003E-4	TGTGCCTTGTGGGAGGCGGATAGTGCACGGAGGGGATGGTTCAAGATATTT	CALWEADSARRGWFKIF	TRGV9	.	TRGJP1	15	-1	-1	33
31	1.8185231245747003E-4	TGTGCCTTGTGGGGGTCCCCCTACTCCACTGGTTGGTTCAAGATATTT	CALWGSPYSTGWFKIF	TRGV9	.	TRGJP1	28	-1	-1	25
31	1.8185231245747003E-4	TGTGCCTTGTGGGAGGCCGATAGGAATTATTATAAGAAACTCTTT	CALWEADRNYYKKLF	TRGV9	.	TRGJ1	15	-1	-1	23
31	1.8185231245747003E-4	TGTGCTGCGTGGCCAAAAGGAAAGGGTTATAAGAAACTCTTT	CAAWPKGKGYKKLF	TRGV10	.	TRGJ1	11	-1	-1	26
31	1.8185231245747003E-4	TGTGCTGCGTGGGATTATTCTGACTATTATAAGAAACTCTTT	CAAWDYSDYYKKLF	TRGV10	.	TRGJ1	16	-1	-1	24
31	1.8185231245747003E-4	TGTGCTGCGTGGGATGTCGAGGATTATTATAAGAAACTCTTT	CAAWDVEDYYKKLF	TRGV10	.	TRGJ1	14	-1	-1	22
31	1.8185231245747003E-4	TGTGCCACCTGGGACAGCCCATGGACCCCAGGGTGCCTCTTT	CATWDSPWTPGCLF	TRGV3	.	TRGJ1	19	-1	-1	36
31	1.8185231245747003E-4	TGTGCCACCTGGGACAGGCCCAATTATTATAAGAAACTCTTT	CATWDRPNYYKKLF	TRGV3	.	TRGJ1	19	-1	-1	21
31	1.8185231245747003E-4	TGTGCTGCGTGGGAGCAGGGGGATTATAAGAAACTCTTT	CAAWEQGDYKKLF	TRGV10	.	TRGJ1	13	-1	-1	22
31	1.8185231245747003E-4	TGTGCTGCGTGGACCCGCACTGGTTGGTTCAAGATATTT	CAAWTRTGWFKIF	TRGV10	.	TRGJP1	11	-1	-1	17
31	1.8185231245747003E-4	TGTGCCACCTGGGACAGGTATCATTATAAGAAACTCTTT	CATWDRYHYKKLF	TRGV3	.	TRGJ1	17	-1	-1	19
31	1.8185231245747003E-4	TGTGCCACCTGGGACAGGCCGTATTATAAGAAACTCTTT	CATWDRPYYKKLF	TRGV3	.	TRGJ1	19	-1	-1	21
31	1.8185231245747003E-4	TGTGCCACCTGGGACAGGCCAAATGATAAGAAACTCTTT	CATWDRPNDKKLF	TRGV3	.	TRGJ1	19	-1	-1	22
31	1.8185231245747003E-4	TGTGCTGCGTGGGTTATTGGTTGGTTCAAGATATTT	CAAWVIGWFKIF	TRGV10	.	TRGJP1	15	-1	-1	17
31	1.8185231245747003E-4	TGTGCTGCGTGGGATTTCAATTATAAGAAACTCTTT	CAAWDFNYKKLF	TRGV10	.	TRGJ1	15	-1	-1	19
31	1.8185231245747003E-4	TGTGCTGCGTGGGATTATTTCCATAAGAAACTCTTT	CAAWDYFHKKLF	TRGV10	.	TRGJ1	16	-1	-1	22
31	1.8185231245747003E-4	TGTGCTGCGTGGGATTATCTTTATAAGAAACTCTTT	CAAWDYLYKKLF	TRGV10	.	TRGJ1	16	-1	-1	20
31	1.8185231245747003E-4	TGTGCTGCGTGGGATTATCGTTATAAGAAACTCTTT	CAAWDYRYKKLF	TRGV10	.	TRGJ1	23	-1	-1	20
31	1.8185231245747003E-4	TGTGCTGCGTGGGAAGAATATTATAAGAAACTCTTT	CAAWEEYYKKLF	TRGV10	.	TRGJ1	13	-1	-1	15
31	1.8185231245747003E-4	TGTGCCACCTGGGACGGCTATTATAAGAAACTCTTT	CATWDGYYKKLF	TRGV2	.	TRGJ1	16	-1	-1	18
31	1.8185231245747003E-4	TGTGCCACCTGGGACGGGCTTCAAAAGAAACTCTTT	CATWDGLQKKLF	TRGV2	.	TRGJ1	18	-1	-1	24
31	1.8185231245747003E-4	TGTGCCACCTGGGACGGGCCTTATAAGAAACTCTTT	CATWDGPYKKLF	TRGV2	.	TRGJ1	19	-1	-1	20
31	1.8185231245747003E-4	TGTGCTCACTCTTGTTATTATAAGAAACTCTTT	CAHSCYYKKLF	TRGV10	.	TRGJ1	5	-1	-1	14
31	1.8185231245747003E-4	TGTGCCTTGTGGGCAAGAGGTAAGAAACTCTTT	CALWARGKKLF	TRGV9	.	TRGJ1	12	-1	-1	20
31	1.8185231245747003E-4	TGTGCCACCTGGGATGGGTACAAGAAACTCTTT	CATWDGYKKLF	TRGV4	.	TRGJ1	17	-1	-1	18
31	1.8185231245747003E-4	TGTGCCACCTGGGACTTTTATAAGAAACTCTTT	CATWDFYKKLF	TRGV3	.	TRGJ1	14	-1	-1	17
31	1.8185231245747003E-4	TGTGCCACCAATTATTATAAGAAACTCTTT	CATNYYKKLF	TRGV4	.	TRGJ2	8	-1	-1	9
31	1.8185231245747003E-4	TGTGCCACCTGGGTTAAGAAACTCTTT	CATWVKKLF	TRGV4	.	TRGJ1	12	-1	-1	14
31	1.8185231245747003E-4	TGTGCCACCTGGGATGGGCGAAAGAAACTCTTT	CATWDGRKKLF	TRGV4	.	TRGJ1	18	-1	-1	21
31	1.8185231245747003E-4	TGTGCCACCTGGGACGGGCGAGAGAAACTCTTT	CATWDGREKLF	TRGV2	.	TRGJ1	18	-1	-1	22
31	1.8185231245747003E-4	TGTGCTGCGTGGGGTAATTATAAGAAACTCTTT	CAAWGNYKKLF	TRGV10	.	TRGJ1	12	-1	-1	16
31	1.8185231245747003E-4	TGTGCTGCAAACTATTATTATAAGAAACTCTTT	CAANYYYKKLF	TRGV10	.	TRGJ1	7	-1	-1	13
31	1.8185231245747003E-4	TGTGCCACCTGGGATAGGCCGAAACTCTTT	CATWDRPKLF	TRGV8	.	TRGJ1	19	-1	-1	20
30	1.759861088298097E-4	TGTGCTGCGTCGAGTCTAAATCCTAGGAGTAGTGATTGGATCAAGACGTTT	CAASSLNPRSSDWIKTF	TRGV10	.	TRGJP2	9	-1	-1	27
30	1.759861088298097E-4	TGTGCTGCGTGGGATTTACATCGAGCTTATTATAAGAAACTCTTT	CAAWDLHRAYYKKLF	TRGV10	.	TRGJ1	15	-1	-1	26
30	1.759861088298097E-4	TGTGCTGCGTGGGATTCATCCAATTATTATAAGAAACTCTTT	CAAWDSSNYYKKLF	TRGV10	.	TRGJ1	15	-1	-1	18
30	1.759861088298097E-4	TGTGCTGCGTGGGATTGTAGAACCTATTATAAGAAACTCTTT	CAAWDCRTYYKKLF	TRGV10	.	TRGJ1	15	-1	-1	24
30	1.759861088298097E-4	TGTGCTGCGTGGGATTGCGGCAGTGATTGGATCAAGACGTTT	CAAWDCGSDWIKTF	TRGV10	.	TRGJP2	18	-1	-1	21
30	1.759861088298097E-4	TGTGCTGCGTGGGATCCCTTACCTTATTATAAGAAACTCTTT	CAAWDPLPYYKKLF	TRGV10	.	TRGJ1	14	-1	-1	23
30	1.759861088298097E-4	TGTGCCACCTGGGACGGGCGGAATTATTATAAGAAACTCTTT	CATWDGRNYYKKLF	TRGV2	.	TRGJ1	18	-1	-1	20
30	1.759861088298097E-4	TGTGCTGCGTGGCCACTAAATTATTATAAGAAACTCTTT	CAAWPLNYYKKLF	TRGV10	.	TRGJ1	11	-1	-1	18
30	1.759861088298097E-4	TGTGCTGCGTGGGATTATGAGTATTATAAGAAACTCTTT	CAAWDYEYYKKLF	TRGV10	.	TRGJ1	16	-1	-1	21
30	1.759861088298097E-4	TGTGCTGCGTGGGATAGTAGTGATTGGATCAAGACGTTT	CAAWDSSDWIKTF	TRGV10	.	TRGJP2	14	-1	-1	13
30	1.759861088298097E-4	TGTGCCACCTGGGATGGTGGGGGTTCTAGGAAACTCTTT	CATWDGGGSRKLF	TRGV4	.	TRGJ1	16	-1	-1	23
30	1.759861088298097E-4	TGTGCCACCTGGGATGGGCCGTATTATAAGAAACTCTTT	CATWDGPYYKKLF	TRGV4	.	TRGJ1	19	-1	-1	21
30	1.759861088298097E-4	TGTGCCACCTGGGACGGGCCTTATTATAAGAAACTCTTT	CATWDGPYYKKLF	TRGV2	.	TRGJ1	19	-1	-1	20
30	1.759861088298097E-4	TGTGCTGCGTGGGATTCCCATAGTTTAAAACTCTTT	CAAWDSHSLKLF	TRGV10	.	TRGJ1	15	-1	-1	27
30	1.759861088298097E-4	TGTGCTGCGTGGGATTATAATTATAAGAAACTCTTT	CAAWDYNYKKLF	TRGV10	.	TRGJ1	16	-1	-1	16
30	1.759861088298097E-4	TGTGCCTTGTGGGAGGTAACAATTAAGAAACTCTTT	CALWEVTIKKLF	TRGV9	.	TRGJ1	16	-1	-1	23
30	1.759861088298097E-4	TGTGCCACCTGGTTTCCTTATTATAAGAAACTCTTT	CATWFPYYKKLF	TRGV3	.	TRGJ1	11	-1	-1	17
30	1.759861088298097E-4	TGTGCCACCTGGGTGAGATTGGGTAAGAAACTCTTT	CATWVRLGKKLF	TRGV4	.	TRGJ1	12	-1	-1	23
30	1.759861088298097E-4	TGTGCCACCTGGGACCTTTATTATAAGAAACTCTTT	CATWDLYYKKLF	TRGV2	.	TRGJ1	14	-1	-1	17
30	1.759861088298097E-4	TGTGCCACCTGGGAGGATTATTATAAGAAACTCTTT	CATWEDYYKKLF	TRGV4	.	TRGJ1	13	-1	-1	16
30	1.759861088298097E-4	TGTGCTGCGTATAATTATTATAAGAAACTCTTT	CAAYNYYKKLF	TRGV10	.	TRGJ1	9	-1	-1	12
30	1.759861088298097E-4	TGTGCCACCTGGGACAGGCCTAAGAAACTCTTT	CATWDRPKKLF	TRGV7	.	TRGJ1	20	-1	-1	20
30	1.759861088298097E-4	TGTGCTGCCCGTTATTATAAGAAACTCTTT	CAARYYKKLF	TRGV10	.	TRGJ1	7	-1	-1	11
30	1.759861088298097E-4	TGTGCCACCTGGGAAAAGAAACTCTTT	CATWEKKLF	TRGV5	.	TRGJ1	13	-1	-1	15
30	1.759861088298097E-4	TGTGCCACCTGGGCGTATAAGAAACTCTTT	CATWAYKKLF	TRGV4	.	TRGJ1	12	-1	-1	15
29	1.7011990520214936E-4	TGTGCCTTGTGGGAGGTTCTCGGGCCTATTTATTATAAGAAACTCTTT	CALWEVLGPIYYKKLF	TRGV9	.	TRGJ1	16	-1	-1	29
29	1.7011990520214936E-4	TGTGCTGCGTGGGGTCAAAGCCATAATTATTATAAGAAACTCTTT	CAAWGQSHNYYKKLF	TRGV10	.	TRGJ1	12	-1	-1	24
29	1.7011990520214936E-4	TGTGCTGCGTGGGATTTGTATAGTAGTGATTGGATCAAGACGTTT	CAAWDLYSSDWIKTF	TRGV10	.	TRGJP2	15	-1	-1	18
29	1.7011990520214936E-4	TGTGCTGCGTGGGAGCCCAATACCACTGGTTGGTTCAAGATATTT	CAAWEPNTTGWFKIF	TRGV10	.	TRGJP1	13	-1	-1	19
29	1.7011990520214936E-4	TGTGCTGCGTGGGATCCCGTCAATTATTATAAGAAACTCTTT	CAAWDPVNYYKKLF	TRGV10	.	TRGJ1	14	-1	-1	21
29	1.7011990520214936E-4	TGTGCCTTGTGGGAGGTTCCTTCTTATTATAAGAAACTCTTT	CALWEVPSYYKKLF	TRGV9	.	TRGJ1	16	-1	-1	23
29	1.7011990520214936E-4	TGTGCCTTGTGGGAGACGTACATTTATTATAAGAAACTCTTT	CALWETYIYYKKLF	TRGV9	.	TRGJ1	14	-1	-1	23
29	1.7011990520214936E-4	TGTGCCACCTGGGATGGGCTGTCGGGATATAAGAAACTCTTT	CATWDGLSGYKKLF	TRGV4	.	TRGJ1	18	-1	-1	27
29	1.7011990520214936E-4	TGTGCTGCGTGGGCCCAGAATTATTATAAGAAACTCTTT	CAAWAQNYYKKLF	TRGV10	.	TRGJ1	12	-1	-1	17
29	1.7011990520214936E-4	TGTGCTGCGTGGATCGAAGGTTATTATAAGAAACTCTTT	CAAWIEGYYKKLF	TRGV10	.	TRGJ1	11	-1	-1	13
29	1.7011990520214936E-4	TGTGCCACCTGGGATGGGCTGCATTATAAGAAACTCTTT	CATWDGLHYKKLF	TRGV4	.	TRGJ1	18	-1	-1	22
29	1.7011990520214936E-4	TGTGCCACCTGGGACAGGCGGTGGTATAAGAAACTCTTT	CATWDRRWYKKLF	TRGV3	.	TRGJ1	18	-1	-1	24
29	1.7011990520214936E-4	TGTGCTGCGTGGGTTGCTCGATATAAGAAACTCTTT	CAAWVARYKKLF	TRGV10	.	TRGJ1	12	-1	-1	21
29	1.7011990520214936E-4	TGTGCTGCGTGGGGGACTGGTTGGTTCAAGATATTT	CAAWGTGWFKIF	TRGV10	.	TRGJP1	12	-1	-1	15
29	1.7011990520214936E-4	TGTGCCACCTGGGATCCTTATTATAAGAAACTCTTT	CATWDPYYKKLF	TRGV8	.	TRGJ1	14	-1	-1	17
29	1.7011990520214936E-4	TGTGCCACCTGGGATGGGTGTTATAAGAAACTCTTT	CATWDGCYKKLF	TRGV4	.	TRGJ1	17	-1	-1	20
29	1.7011990520214936E-4	TGTGCCACCTGGGACGGGCTGCGAAAGAAACTCTTT	CATWDGLRKKLF	TRGV2	.	TRGJ1	18	-1	-1	24
29	1.7011990520214936E-4	TGTGCCACCCATTCTAAGAAACTCTTT	CATHSKKLF	TRGV9	.	TRGJ1	5	-1	-1	10
29	1.7011990520214936E-4	TGTGCCACCTGGGGCCTCTTT	CATWGLF	TRGV2	.	TRGJ1	12	-1	-1	15
29	1.7011990520214936E-4	TGTGCCTTGTGGGAGGTGCAAGAGTTG	CALWEVQEL	TRGV9	.	TRGJ1	19	-1	-1	24
29	1.7011990520214936E-4	TGTGCCACCCTAAGGGAGAAACTCTTT	CATLREKLF	TRGV2	.	TRGJ1	8	-1	-1	16
29	1.7011990520214936E-4	TGTGCCACCTGGAGGCTCTTT	CATWRLF	TRGV3	.	TRGJ1	11	-1	-1	15
29	1.7011990520214936E-4	TGTGCTGCGTTTTTCGTTTATTATAAGAAACTCTTT	CAAFFVYYKKLF	TRGV10	.	TRGJ1	9	-1	-1	17
29	1.7011990520214936E-4	TGTGCCACCTGGGACAGTCCATTAGGGAAACTCTTT	CATWDSPLGKLF	TRGV3	.	TRGJ1	19	-1	-1	26
29	1.7011990520214936E-4	TGTGCCCCTATAGATTATAAGAAACTCTTT	CAPIDYKKLF	TRGV10	.	TRGJ1	4	-1	-1	13
28	1.6425370157448904E-4	TGTGCTGCGTGGGATTTGCGGATATGTGCTGGTTGGTTCAAGATATTT	CAAWDLRICAGWFKIF	TRGV10	.	TRGJP1	15	-1	-1	28
28	1.6425370157448904E-4	TGTGCTGCGTGGGATTATGGCTCTATGGCCTATTATAAGAAACTCTTT	CAAWDYGSMAYYKKLF	TRGV10	.	TRGJ1	16	-1	-1	30
28	1.6425370157448904E-4	TGTGCTGCGTGGGATTCCTGGACCACTGGTTGGTTCAAGATATTT	CAAWDSWTTGWFKIF	TRGV10	.	TRGJP1	15	-1	-1	21
28	1.6425370157448904E-4	TGTGCTGCGTGGGATTATAAAGGCACTGGTTGGTTCAAGATATTT	CAAWDYKGTGWFKIF	TRGV10	.	TRGJP1	16	-1	-1	23
28	1.6425370157448904E-4	TGTGCTGCGTGGGCGACCCGCCTTTATTATAAGAAACTCTTT	CAAWATRLYYKKLF	TRGV10	.	TRGJ2	12	-1	-1	23
28	1.6425370157448904E-4	TGTGCTGCGTGGGATGCGGGAGATTATTATAAGAAACTCTTT	CAAWDAGDYYKKLF	TRGV10	.	TRGJ1	14	-1	-1	22
28	1.6425370157448904E-4	TGTGCCACCTGGGATGAGGTCCCTCATTATAAGAAACTCTTT	CATWDEVPHYKKLF	TRGV4	.	TRGJ1	22	-1	-1	25
28	1.6425370157448904E-4	TGTGCCACCTGGGACGGGCCCCCTGGTCTTAAGAAACTCTTT	CATWDGPPGLKKLF	TRGV2	.	TRGJ1	20	-1	-1	29
28	1.6425370157448904E-4	TGTGCCACCTGGGACAGCCGCGCCGTGACTAGGAAACTCTTT	CATWDSRAVTRKLF	TRGV3	.	TRGJ1	16	-1	-1	29
28	1.6425370157448904E-4	TGTGCCACCTGGGACAGGCATGCCGTGGGTAAGAAACTCTTT	CATWDRHAVGKKLF	TRGV7	.	TRGJ1	21	-1	-1	29
28	1.6425370157448904E-4	TGTGCTGCGTGGCCGGAATTTTATTATAAGAAACTCTTT	CAAWPEFYYKKLF	TRGV10	.	TRGJ1	11	-1	-1	20
28	1.6425370157448904E-4	TGTGCTGCGTGGGATGGAGCGTATTATAAGAAACTCTTT	CAAWDGAYYKKLF	TRGV10	.	TRGJ1	14	-1	-1	21
28	1.6425370157448904E-4	TGTGCTGCGTGGGAAAGGAATTATTATAAGAAACTCTTT	CAAWERNYYKKLF	TRGV10	.	TRGJ1	13	-1	-1	17
28	1.6425370157448904E-4	TGTGCTGCGTGGATAGGGGGTTATTATAAGAAACTCTTT	CAAWIGGYYKKLF	TRGV10	.	TRGJ1	11	-1	-1	20
28	1.6425370157448904E-4	TGTGCTGCGTGGACTACCAATTATTATAAGAAACTCTTT	CAAWTTNYYKKLF	TRGV10	.	TRGJ1	11	-1	-1	18
28	1.6425370157448904E-4	TGTGCCACCTGGGACGGGCCGGGGTATAAGAAACTCTTT	CATWDGPGYKKLF	TRGV2	.	TRGJ2	19	-1	-1	24
28	1.6425370157448904E-4	TGTGCCACCTGGGACAGGCGGGGTTATAAGAAACTCTTT	CATWDRRGYKKLF	TRGV3	.	TRGJ1	18	-1	-1	23
28	1.6425370157448904E-4	TGTGCTGCGTGGCAGAATTATTATAAGAAACTCTTT	CAAWQNYYKKLF	TRGV10	.	TRGJ1	11	-1	-1	14
28	1.6425370157448904E-4	TGTGCTGCGTGGGCTTTTACCTATAAGAAACTCTTT	CAAWAFTYKKLF	TRGV10	.	TRGJ1	15	-1	-1	21
28	1.6425370157448904E-4	TGTGCCACCTGGCCGAATTATTATAAGAAACTCTTT	CATWPNYYKKLF	TRGV4	.	TRGJ1	11	-1	-1	13
28	1.6425370157448904E-4	TGTGCCACCTGGGCCCACCCTTATAAGAAACTCTTT	CATWAHPYKKLF	TRGV2	.	TRGJ1	12	-1	-1	20
28	1.6425370157448904E-4	TGTGCCACCTGGGATGGATATTATAAGAAACTCTTT	CATWDGYYKKLF	TRGV4	.	TRGJ1	16	-1	-1	18
28	1.6425370157448904E-4	TGTGCCACCTGGGATGATTATTATAAGAAACTCTTT	CATWDDYYKKLF	TRGV4	.	TRGJ1	15	-1	-1	16
28	1.6425370157448904E-4	TGTGCTGCGTGGAAAAATAAGAAACTCTTT	CAAWKNKKLF	TRGV10	.	TRGJ1	11	-1	-1	16
28	1.6425370157448904E-4	TGTGCCACCTGGGACGGTCAGTGGCTCTTT	CATWDGQWLF	TRGV2	.	TRGJ2	16	-1	-1	24
28	1.6425370157448904E-4	TGTGCCACCGAGAAACTCTTT	CATEKLF	TRGV5	.	TRGJ1	8	-1	-1	10
28	1.6425370157448904E-4	TGTGCTGCGTTCCCCAGTTATTATAAGAAACTCTTT	CAAFPSYYKKLF	TRGV10	.	TRGJ1	9	-1	-1	17
28	1.6425370157448904E-4	TGTGCTGCGTGGGATTCATATAAGAAACTCTTT	CAAWDSYKKLF	TRGV10	.	TRGJ1	15	-1	-1	18
28	1.6425370157448904E-4	TGTGCCACCTGGGATGGTAAGAAACTCTTT	CATWDGKKLF	TRGV4	.	TRGJ1	16	-1	-1	17
28	1.6425370157448904E-4	TGTGCCACCTGGAAATATAAGAAACTCTTT	CATWKYKKLF	TRGV4	.	TRGJ1	11	-1	-1	15
28	1.6425370157448904E-4	TGTGCCACCTGGTGTAAGAAACTCTTT	CATWCKKLF	TRGV5	.	TRGJ1	11	-1	-1	14
28	1.6425370157448904E-4	TGTGCCACCCCGAAACTCTTT	CATPKLF	TRGV8	.	TRGJ1	8	-1	-1	11
28	1.6425370157448904E-4	TGTGCTGCGTGGGTCAATGATTGGATCAAGACGTTT	CAAWVNDWIKTF	TRGV10	.	TRGJP2	12	-1	-1	17
28	1.6425370157448904E-4	TGTGTGGGTCGGAATTATTATAAGAAACTCTTT	CVGRNYYKKLF	TRGV10	.	TRGJ1	16	-1	-1	11
28	1.6425370157448904E-4	TGTGCCACCCCGCGGTCGTTT	CATPRSF	TRGV2	.	TRGJP2	8	-1	-1	16
27	1.5838749794682872E-4	TGTGCTGCGTGGGATAAAAGGAGGACGAATTATTATAAGAAACTCTTT	CAAWDKRRTNYYKKLF	TRGV10	.	TRGJ1	14	-1	-1	25
27	1.5838749794682872E-4	TGTGCTGCGTGGGATTACGCTAGCTCTGGTTGGTTCAAGATATTT	CAAWDYASSGWFKIF	TRGV10	.	TRGJP1	18	-1	-1	25
27	1.5838749794682872E-4	TGTGCCTTGTGGGAGGTGGTGATGTTTTATTATAAGAAACTCTTT	CALWEVVMFYYKKLF	TRGV9	.	TRGJ1	17	-1	-1	26
27	1.5838749794682872E-4	TGTGCCACCTGGCCGCGTGGCGCGAATTATTATAAGAAACTCTTT	CATWPRGANYYKKLF	TRGV2	.	TRGJ1	11	-1	-1	22
27	1.5838749794682872E-4	TGTGCTGCGTGGCCGGCCGGTAGGCATTATAAGAAACTCTTT	CAAWPAGRHYKKLF	TRGV10	.	TRGJ1	11	-1	-1	25
27	1.5838749794682872E-4	TGTGCTGCGTGGGATTGCGGCCCGAGGGATAAGAAACTCTTT	CAAWDCGPRDKKLF	TRGV10	.	TRGJ1	18	-1	-1	28
27	1.5838749794682872E-4	TGTGCTGCGTGGGATTATTGGATTTATTATAAGAAACTCTTT	CAAWDYWIYYKKLF	TRGV10	.	TRGJ1	16	-1	-1	13
27	1.5838749794682872E-4	TGTGCTGCGTGGATTGCTTCGAATTATTATAAGAAACTCTTT	CAAWIASNYYKKLF	TRGV10	.	TRGJ1	14	-1	-1	17
27	1.5838749794682872E-4	TGTGCTGCGTGGACCAAGTGGAATTATTATAAGAAACTCTTT	CAAWTKWNYYKKLF	TRGV10	.	TRGJ1	11	-1	-1	20
27	1.5838749794682872E-4	TGTGCTGCGTGGGCAAACATTTATTATAAGAAACTCTTT	CAAWANIYYKKLF	TRGV10	.	TRGJ1	12	-1	-1	20
27	1.5838749794682872E-4	TGTGCTGCGTGGGATTTGCATTATTATAAGAAACTCTTT	CAAWDLHYYKKLF	TRGV10	.	TRGJ1	15	-1	-1	13
27	1.5838749794682872E-4	TGTGCTGCGTGGGATTATAAGGATTATAAGAAACTCTTT	CAAWDYKDYKKLF	TRGV10	.	TRGJ1	16	-1	-1	22
27	1.5838749794682872E-4	TGTGCTGCGTGGGATAAAAAAAGGAATAAGAAACTCTTT	CAAWDKKRNKKLF	TRGV10	.	TRGJ1	14	-1	-1	25
27	1.5838749794682872E-4	TGTGCCTTGATCTTCGGGAATTATTATAAGAAACTCTTT	CALIFGNYYKKLF	TRGV9	.	TRGJ1	8	-1	-1	17
27	1.5838749794682872E-4	TGTGCTGCGGGGGATTCTTATTATAAGAAACTCTTT	CAAGDSYYKKLF	TRGV10	.	TRGJ2	15	-1	-1	17
27	1.5838749794682872E-4	TGTGCCTTGTGGGAGGCGAATTATAAGAAACTCTTT	CALWEANYKKLF	TRGV9	.	TRGJ1	15	-1	-1	19
27	1.5838749794682872E-4	TGTGCCACCTGGGACCCCCTTTATAAGAAACTCTTT	CATWDPLYKKLF	TRGV5	.	TRGJ1	14	-1	-1	20
27	1.5838749794682872E-4	TGTGCCACCTGGCAGACGGCGAATCGACTCTTT	CATWQTANRLF	TRGV5	.	TRGJ1	11	-1	-1	26
27	1.5838749794682872E-4	TGTGCCACCTGGGACCGCCCCCCTTCCCTCTTT	CATWDRPPSLF	TRGV2	.	TRGJ1	20	-1	-1	27
27	1.5838749794682872E-4	TGTGCCACCTGGGGGATCAAGACGTTT	CATWGIKTF	TRGV4	.	TRGJP2	12	-1	-1	13
27	1.5838749794682872E-4	TGTGCCACCGGGAAGAAGAAACTCTTT	CATGKKKLF	TRGV7	.	TRGJ1	12	-1	-1	15
27	1.5838749794682872E-4	TGTGCCACCTTTGGGAAACTCTTT	CATFGKLF	TRGV2	.	TRGJ1	9	-1	-1	14
27	1.5838749794682872E-4	TGTGCCTCTAAGAAACTCTTT	CASKKLF	TRGV4	.	TRGJ1	5	-1	-1	8
27	1.5838749794682872E-4	TGTGCCACCAAGAAACTCTTT	CATKKLF	TRGV2	.	TRGJ1	8	-1	-1	9
27	1.5838749794682872E-4	TGTGCTGCGTGGGTAAATTATTATAAGAAACTCTTT	CAAWVNYYKKLF	TRGV10	.	TRGJ1	12	-1	-1	15
27	1.5838749794682872E-4	TGTGCCACCTGGGGTACTTATTATAAGAAACTCTTT	CATWGTYYKKLF	TRGV4	.	TRGJ1	12	-1	-1	17
27	1.5838749794682872E-4	TGTGCTGCGTGGAGATATTATAAGAAACTCTTT	CAAWRYYKKLF	TRGV10	.	TRGJ1	15	-1	-1	15
27	1.5838749794682872E-4	TGTGCCACCTGCCGTTATTATAAGAAACTCTTT	CATCRYYKKLF	TRGV4	.	TRGJ2	10	-1	-1	14
27	1.5838749794682872E-4	TGTGCCGCCCGTAGGGATAAGAAACTCTTT	CAARRDKKLF	TRGV8	.	TRGJ1	8	-1	-1	16
27	1.5838749794682872E-4	TGTGCCACCTGGGATAAAAAGAAACTCTTT	CATWDKKKLF	TRGV4	.	TRGJ1	14	-1	-1	18
27	1.5838749794682872E-4	TGTGCCACCTGGGACGTGGGGAAACTCTTT	CATWDVGKLF	TRGV5	.	TRGJ1	14	-1	-1	20
27	1.5838749794682872E-4	TGTGCCACCTGGGGAAAGAAACTCTTT	CATWGKKLF	TRGV8	.	TRGJ1	12	-1	-1	15
27	1.5838749794682872E-4	TGTGCTGCGTGGAGAGGGGCATATTATAAGAAACTCTTT	CAAWRGAYYKKLF	TRGV10	.	TRGJ1	11	-1	-1	21
27	1.5838749794682872E-4	TGTGCCACCTGGGATAGTGATTGGATCAAGACGTTT	CATWDSDWIKTF	TRGV8	.	TRGJP2	16	-1	-1	14
27	1.5838749794682872E-4	TGTGCCACCTGGGACAGGCTAAGGAAACTCTTT	CATWDRLRKLF	TRGV3	.	TRGJ1	18	-1	-1	19
27	1.5838749794682872E-4	TGTGCCACCTGGGATATTGAGAAACTCTTT	CATWDIEKLF	TRGV8	.	TRGJ1	15	-1	-1	19
27	1.5838749794682872E-4	TGTGCCACCTATAAGAAACTCTTT	CATYKKLF	TRGV4	.	TRGJ1	9	-1	-1	9
27	1.5838749794682872E-4	TGTGCCACCTGGGACGGGCCCCATTATAAGAAACTCTTT	CATWDGPHYKKLF	TRGV2	.	TRGJ1	20	-1	-1	22
27	1.5838749794682872E-4	TGTGCCACCTGGGACGAGTATTATAAGAAACTCTTT	CATWDEYYKKLF	TRGV2	.	TRGJ1	15	-1	-1	18
27	1.5838749794682872E-4	TGTGCCACCTGGGACAGGCCCTTGCTCTTT	CATWDRPLLF	TRGV3	.	TRGJ1	19	-1	-1	24
26	1.525212943191684E-4	TGTGCTGCGTGGGACCCCACCCCCAATGGAGATTATTATAAGAAACTCTTT	CAAWDPTPNGDYYKKLF	TRGV10	.	TRGJ1	13	-1	-1	31
26	1.525212943191684E-4	TGTGCCACCTGGGACGGCGTCTACTGGAGTAGTGATTGGATCAAGACGTTT	CATWDGVYWSSDWIKTF	TRGV2	.	TRGJP2	16	-1	-1	27
26	1.525212943191684E-4	TGTGCCACCTGGGACCACCCGCCGGGGGAGGGGAATAAGAAACTCTTT	CATWDHPPGEGNKKLF	TRGV8	.	TRGJ1	13	-1	-1	34
26	1.525212943191684E-4	TGTGCTGCGTGGGATGCCTTTGAGAACAATTATAAGAAACTCTTT	CAAWDAFENNYKKLF	TRGV10	.	TRGJ1	14	-1	-1	28
26	1.525212943191684E-4	TGTGCCTTGTGGGAGGTCATCTCCCCTTATTATAAGAAACTCTTT	CALWEVISPYYKKLF	TRGV9	.	TRGJ1	24	-1	-1	26
26	1.525212943191684E-4	TGTGCCACCTGGGACGGGCAGGGTAGTGATTGGATCAAGACGTTT	CATWDGQGSDWIKTF	TRGV2	.	TRGJP2	18	-1	-1	22
26	1.525212943191684E-4	TGTGCCACCTGGGACAGGCGTAGAATCGGTTATAAGAAACTCTTT	CATWDRRRIGYKKLF	TRGV5	.	TRGJ1	18	-1	-1	29
26	1.525212943191684E-4	TGTGCTGCGTGGGATTCTCTGAATTATTATAAGAAACTCTTT	CAAWDSLNYYKKLF	TRGV10	.	TRGJ1	15	-1	-1	20
26	1.525212943191684E-4	TGTGCTGCGTGGGTACATAATTATTATAAGAAACTCTTT	CAAWVHNYYKKLF	TRGV10	.	TRGJ1	20	-1	-1	18
26	1.525212943191684E-4	TGTGCCACCTGGGATCAGAATTATTATAAGAAACTCTTT	CATWDQNYYKKLF	TRGV4	.	TRGJ1	14	-1	-1	17
26	1.525212943191684E-4	TGTGCCACCTGGGATAGAGGGGACTATAAGAAACTCTTT	CATWDRGDYKKLF	TRGV8	.	TRGJ1	16	-1	-1	24
26	1.525212943191684E-4	TGTGCCACCTGGGACCAAACTGGGAATAAGAAACTCTTT	CATWDQTGNKKLF	TRGV2	.	TRGJ1	14	-1	-1	25
26	1.525212943191684E-4	TGTGCCACCTGGGACGGGCTCCGTTATAAGAAACTCTTT	CATWDGLRYKKLF	TRGV2	.	TRGJ1	23	-1	-1	23
26	1.525212943191684E-4	TGTGCCACCTGGGACGGGCCGTATTATAAGAAACTCTTT	CATWDGPYYKKLF	TRGV2	.	TRGJ1	19	-1	-1	21
26	1.525212943191684E-4	TGTGCTGCGTGGGACCTCGGTTGGTTCAAGATATTT	CAAWDLGWFKIF	TRGV10	.	TRGJP1	13	-1	-1	18
26	1.525212943191684E-4	TGTGCCACCTGGGACGGGGTATGGATCAAGACGTTT	CATWDGVWIKTF	TRGV2	.	TRGJP2	17	-1	-1	21
26	1.525212943191684E-4	TGTGCCACCTGGAAGAATTATTATAAGAAACTCTTT	CATWKNYYKKLF	TRGV5	.	TRGJ1	11	-1	-1	14
26	1.525212943191684E-4	TGTGCCACCTGGTTTTATTATAAGAAACTCTTT	CATWFYYKKLF	TRGV2	.	TRGJ1	11	-1	-1	14
26	1.525212943191684E-4	TGTGCCACCTGGGACTATTATAAGAAACTCTTT	CATWDYYKKLF	TRGV5	.	TRGJ1	14	-1	-1	15
26	1.525212943191684E-4	TGTGCCACCTGGGACAGGACCAAGAAACTCTTT	CATWDRTKKLF	TRGV5	.	TRGJ1	17	-1	-1	21
26	1.525212943191684E-4	TGTGCCACCTGGGAGGGGGCGGAGAAACTCTTT	CATWEGAEKLF	TRGV3	.	TRGJ1	13	-1	-1	22
26	1.525212943191684E-4	TGTGCCACCTGGCCCGAAGGGAAACTCTTT	CATWPEGKLF	TRGV4	.	TRGJ1	11	-1	-1	20
26	1.525212943191684E-4	TGTGCTGCGTGGGATTCCACTGGTTGGTTCAAGATATTT	CAAWDSTGWFKIF	TRGV10	.	TRGJP1	15	-1	-1	8
26	1.525212943191684E-4	TGTGCTGCGTGGGATTCAGATTATTATAAGAAACTCTTT	CAAWDSDYYKKLF	TRGV10	.	TRGJ1	15	-1	-1	13
26	1.525212943191684E-4	TGTGCCACCTGGGATAGGGCTTATTATAAGAAACTCTTT	CATWDRAYYKKLF	TRGV8	.	TRGJ1	20	-1	-1	20
26	1.525212943191684E-4	TGTGCCACCTGGGACGGGCACTTTTATAAGAAACTCTTT	CATWDGHFYKKLF	TRGV2	.	TRGJ1	18	-1	-1	23
26	1.525212943191684E-4	TGTGCCACCTGGGACAGGCCCGATTATAAGAAACTCTTT	CATWDRPDYKKLF	TRGV3	.	TRGJ1	19	-1	-1	22
26	1.525212943191684E-4	TGTGCTGCGTGGGTAAGTTATTATAAGAAACTCTTT	CAAWVSYYKKLF	TRGV10	.	TRGJ1	12	-1	-1	17
26	1.525212943191684E-4	TGTGCCACCTGGGACAGGCTCCGGAAGAAACTCTTT	CATWDRLRKKLF	TRGV3	.	TRGJ1	18	-1	-1	24
26	1.525212943191684E-4	TGTGCCACCTGGGAGTGGGGTTATAAGAAACTCTTT	CATWEWGYKKLF	TRGV4	.	TRGJ2	18	-1	-1	20
26	1.525212943191684E-4	TGTGCCACCTGGGAGGGTTATTATAAGAAACTCTTT	CATWEGYYKKLF	TRGV4	.	TRGJ1	16	-1	-1	17
26	1.525212943191684E-4	TGTGCTGCGTGGGATACGTGGATCAAGACGTTT	CAAWDTWIKTF	TRGV10	.	TRGJP2	18	-1	-1	18
26	1.525212943191684E-4	TGTGCCACCTGGGTCAAGGCTGGGAAACTCTTT	CATWVKAGKLF	TRGV3	.	TRGJ1	19	-1	-1	23
26	1.525212943191684E-4	TGTGCCACCTCTTATTATAAGAAACTCTTT	CATSYYKKLF	TRGV5	.	TRGJ1	9	-1	-1	11
26	1.525212943191684E-4	TGTGCCACCTGGTCTACTGATTGGATCAAGACGTTT	CATWSTDWIKTF	TRGV8	.	TRGJP2	11	-1	-1	14
26	1.525212943191684E-4	TGTGCCACCTGGGAATATTATAAGAAACTCTTT	CATWEYYKKLF	TRGV3	.	TRGJ1	13	-1	-1	12
26	1.525212943191684E-4	TGTGCCACCTGGGACAGGCGGGATTATAAGAAACTCTTT	CATWDRRDYKKLF	TRGV3	.	TRGJ1	18	-1	-1	22
26	1.525212943191684E-4	TGTGCCACCCCCTTATTCGATAAGAAACTCTTT	CATPLFDKKLF	TRGV2	.	TRGJ1	8	-1	-1	12
25	1.4665509069150808E-4	TGTGCTGCGTGGGATCCTAAGTCCCCAACTTATTATAAGAAACTCTTT	CAAWDPKSPTYYKKLF	TRGV10	.	TRGJ1	14	-1	-1	29
25	1.4665509069150808E-4	TGTGCTGCGTGGGACGCCCCACGGGCCACTGGTTGGTTCAAGATATTT	CAAWDAPRATGWFKIF	TRGV10	.	TRGJP1	13	-1	-1	25
25	1.4665509069150808E-4	TGTGCCTTGTGGGAGGGAACTAATACCACTCGTTGGTTCAAGATATTT	CALWEGTNTTRWFKIF	TRGV9	.	TRGJP1	15	-1	-1	22
25	1.4665509069150808E-4	TGTGCTGCGTGGGATTATATCGATTATTATAAGAAACTCTTT	CAAWDYIDYYKKLF	TRGV10	.	TRGJ1	16	-1	-1	19
25	1.4665509069150808E-4	TGTGCTGCGTGGGACCCTTGGGACGACGATAAGAAACTCTTT	CAAWDPWDDDKKLF	TRGV10	.	TRGJ1	13	-1	-1	28
25	1.4665509069150808E-4	TGTGCTGCGTGGGAGCCCTTTCGTTATTATAAGAAACTCTTT	CAAWEPFRYYKKLF	TRGV10	.	TRGJ1	13	-1	-1	23
25	1.4665509069150808E-4	TGTGCCTTGTGGGAATTGTATTATTATTATAAGAAACTCTTT	CALWELYYYYKKLF	TRGV9	.	TRGJ1	13	-1	-1	22
25	1.4665509069150808E-4	TGTGCCACCTGGGACGGGCCGGGTTATTATAAGAAACTCTTT	CATWDGPGYYKKLF	TRGV2	.	TRGJ1	19	-1	-1	23
25	1.4665509069150808E-4	TGTGCTGCGTGGGCCTCCGGTTATTATAAGAAACTCTTT	CAAWASGYYKKLF	TRGV10	.	TRGJ1	12	-1	-1	20
25	1.4665509069150808E-4	TGTGCTGCGTGGGATGCCCCCTATTATAAGAAACTCTTT	CAAWDAPYYKKLF	TRGV10	.	TRGJ1	14	-1	-1	21
25	1.4665509069150808E-4	TGTGCCACCTGGGATGGGCCCTATTATAAGAAACTCTTT	CATWDGPYYKKLF	TRGV4	.	TRGJ1	20	-1	-1	21
25	1.4665509069150808E-4	TGTGCCACCTGGGACACCCCATTGTATAAGAAACTCTTT	CATWDTPLYKKLF	TRGV5	.	TRGJ1	15	-1	-1	24
25	1.4665509069150808E-4	TGTGCTGCGTGGGTTGATTATTATAAGAAACTCTTT	CAAWVDYYKKLF	TRGV10	.	TRGJ1	12	-1	-1	16
25	1.4665509069150808E-4	TGTGCTGCGTGGGAGGATTATTATAAGAAACTCTTT	CAAWEDYYKKLF	TRGV10	.	TRGJ1	13	-1	-1	16
25	1.4665509069150808E-4	TGTGCCACCTGGGATAAGAATTATAAGAAACTCTTT	CATWDKNYKKLF	TRGV8	.	TRGJ1	15	-1	-1	19
25	1.4665509069150808E-4	TGTGCCACCTGGGACTCTATGAATAAGAAACTCTTT	CATWDSMNKKLF	TRGV2	.	TRGJ1	14	-1	-1	22
25	1.4665509069150808E-4	TGTGCCACCTGGGACGGGGATAAGAAACTCTTT	CATWDGDKKLF	TRGV3	.	TRGJ1	17	-1	-1	19
25	1.4665509069150808E-4	TGTGCTGCGTTTTATTATAAGAAACTCTTT	CAAFYYKKLF	TRGV10	.	TRGJ1	9	-1	-1	11
25	1.4665509069150808E-4	TGTGCTGCGTGGCCAAATAAGAAACTCTTT	CAAWPNKKLF	TRGV10	.	TRGJ1	11	-1	-1	16
25	1.4665509069150808E-4	TGTGCCACCTGGGAGCAGAAACTCTTT	CATWEQKLF	TRGV4	.	TRGJ1	13	-1	-1	16
25	1.4665509069150808E-4	TGTGCCTTGTGGGAGGGCCCCCTTAGGAAGAAACTCTTT	CALWEGPLRKKLF	TRGV9	.	TRGJ1	15	-1	-1	27
25	1.4665509069150808E-4	TGTGCCACCTGGGCCCCGGGATCTTATAAGAAACTCTTT	CATWAPGSYKKLF	TRGV2	.	TRGJ1	12	-1	-1	23
25	1.4665509069150808E-4	TGTGCCACCTGGGACGGGGGTGATTATAAGAAACTCTTT	CATWDGGDYKKLF	TRGV2	.	TRGJ1	17	-1	-1	22
25	1.4665509069150808E-4	TGTGCTGCGTGGTCGAATTATTATAAGAAACTCTTT	CAAWSNYYKKLF	TRGV10	.	TRGJ1	11	-1	-1	12
25	1.4665509069150808E-4	TGTGCTGCGTGGGGGTCGGAATATAAGAAACTCTTT	CAAWGSEYKKLF	TRGV10	.	TRGJ1	12	-1	-1	21
25	1.4665509069150808E-4	TGTGCTGCGTGGGATCACTGTTGGTTCAAGATATTT	CAAWDHCWFKIF	TRGV10	.	TRGJP1	17	-1	-1	15
25	1.4665509069150808E-4	TGTGCCACCTGGGATGCTTATTATAAGAAACTCTTT	CATWDAYYKKLF	TRGV4	.	TRGJ1	15	-1	-1	17
25	1.4665509069150808E-4	TGTGCCACCTGGGATGGGCTTTATAAGAAACTCTTT	CATWDGLYKKLF	TRGV4	.	TRGJ1	18	-1	-1	20
25	1.4665509069150808E-4	TGTGCCACCTGGGATGGGCAAGGTAAGAAACTCTTT	CATWDGQGKKLF	TRGV4	.	TRGJ1	18	-1	-1	23
25	1.4665509069150808E-4	TGTGCCACCTGGGACCACCATCCATGGGGACTCTTT	CATWDHHPWGLF	TRGV4	.	TRGJ1	13	-1	-1	29
25	1.4665509069150808E-4	TGTGCTGCGTGCACTGGTTGGTTCAAGATATTT	CAACTGWFKIF	TRGV10	.	TRGJP1	10	-1	-1	11
25	1.4665509069150808E-4	TGTGCTGCGTGGATATATTATAAGAAACTCTTT	CAAWIYYKKLF	TRGV10	.	TRGJ1	11	-1	-1	15
25	1.4665509069150808E-4	TGTGCCACCTGGGACAGGCTGGGGTCTCTCTTT	CATWDRLGSLF	TRGV5	.	TRGJ1	18	-1	-1	27
25	1.4665509069150808E-4	TGTGCCACCTGGGCCTACAAGAAACTCTTT	CATWAYKKLF	TRGV8	.	TRGJ1	12	-1	-1	15
25	1.4665509069150808E-4	TGTGCTGCGCGGGACTCGAAACTCTTT	CAARDSKLF	TRGV10	.	TRGJ1	13	-1	-1	17
25	1.4665509069150808E-4	TGTGCCACCTGGAATAAGAAACTCTTT	CATWNKKLF	TRGV2	.	TRGJ1	11	-1	-1	13
25	1.4665509069150808E-4	TGTGCCGCCAGCAAGAAACTCTTT	CAASKKLF	TRGV2	.	TRGJ1	8	-1	-1	12
25	1.4665509069150808E-4	TGTGCTGCGTGGGTCGCCGAGAATTATTATAAGAAACTCTTT	CAAWVAENYYKKLF	TRGV10	.	TRGJ2	12	-1	-1	20
25	1.4665509069150808E-4	TGTGCTGCGTGGGATTCAAGGAATTATTATAAGAAACTCTTT	CAAWDSRNYYKKLF	TRGV10	.	TRGJ1	15	-1	-1	20
25	1.4665509069150808E-4	TGTGCTGCGTGGGATAATACCACTGGTTGGTTCAAGATATTT	CAAWDNTTGWFKIF	TRGV10	.	TRGJP1	14	-1	-1	8
25	1.4665509069150808E-4	TGTGCCTTGTGGGAGGCCCAGAATTATTATAAGAAACTCTTT	CALWEAQNYYKKLF	TRGV9	.	TRGJ1	15	-1	-1	20
25	1.4665509069150808E-4	TGTGCCACCTGGGACGGGCCCACGGTATGTGTGAAACTCTTT	CATWDGPTVCVKLF	TRGV2	.	TRGJ1	20	-1	-1	32
25	1.4665509069150808E-4	TGTGCTGCGTGGGGCTCGAATTATTATAAGAAACTCTTT	CAAWGSNYYKKLF	TRGV10	.	TRGJ1	12	-1	-1	15
25	1.4665509069150808E-4	TGTGCCACCTGGGACAGGTGTAACTATAAGAAACTCTTT	CATWDRCNYKKLF	TRGV7	.	TRGJ1	17	-1	-1	24
25	1.4665509069150808E-4	TGTGCCACCGCCAATTGGGGGAAACTCTTT	CATANWGKLF	TRGV3	.	TRGJ1	8	-1	-1	20
25	1.4665509069150808E-4	TGTGCCGCTAAGAAACTCTTT	CAAKKLF	TRGV8	.	TRGJ1	5	-1	-1	8
25	1.4665509069150808E-4	TGTGCTGCGTGGGAGGGGCCGAATTATTATAAGAAACTCTTT	CAAWEGPNYYKKLF	TRGV10	.	TRGJ1	13	-1	-1	19
25	1.4665509069150808E-4	TGTGCCACCTGGGACGGGCCGCGGGATAATAAGAAACTCTTT	CATWDGPRDNKKLF	TRGV2	.	TRGJ1	19	-1	-1	25
25	1.4665509069150808E-4	TGTGCTGCGTTCACACACCCTGGTTGGTTCAAGATATTT	CAAFTHPGWFKIF	TRGV10	.	TRGJP1	9	-1	-1	16
25	1.4665509069150808E-4	TGTGCTGCGTGGGACCCGAATTATTATAAGAAACTCTTT	CAAWDPNYYKKLF	TRGV10	.	TRGJ1	13	-1	-1	16
24	1.4078888706384776E-4	TGTGCCACCTGGGACGGGACCGATCCTCGTAGTAGTGATTGGATCAAGACGTTT	CATWDGTDPRSSDWIKTF	TRGV2	.	TRGJP2	25	-1	-1	29
24	1.4078888706384776E-4	TGTGCTGCGTGGGATAGGAGCGGTACCACTGGTTGGTTCAAGATATTT	CAAWDRSGTTGWFKIF	TRGV10	.	TRGJP1	14	-1	-1	23
24	1.4078888706384776E-4	TGTGCTGCGTGGCCTCCTCTCACTCTTGGTTGGTTCAAGATATTT	CAAWPPLTLGWFKIF	TRGV10	.	TRGJP1	11	-1	-1	26
24	1.4078888706384776E-4	TGTGCTGCGTGGGATTCCGATACCACTGGTTGGTTCAAGATATTT	CAAWDSDTTGWFKIF	TRGV10	.	TRGJP1	18	-1	-1	19
24	1.4078888706384776E-4	TGTGCCACCTGGGATGGGCCGGATGGTGGTTATAAGAAACTCTTT	CATWDGPDGGYKKLF	TRGV4	.	TRGJ1	19	-1	-1	29
24	1.4078888706384776E-4	TGTGCCACCTGGGACGGGAGGGGAAGTGATTGGATCAAGACGTTT	CATWDGRGSDWIKTF	TRGV2	.	TRGJP2	17	-1	-1	24
24	1.4078888706384776E-4	TGTGCCACCTGGGACATTTTGGGGAATTATTATAAGAAACTCTTT	CATWDILGNYYKKLF	TRGV7	.	TRGJ1	15	-1	-1	23
24	1.4078888706384776E-4	TGTGCTGCGTGGGATTATCGGAATTATTATAAGAAACTCTTT	CAAWDYRNYYKKLF	TRGV10	.	TRGJ1	23	-1	-1	20
24	1.4078888706384776E-4	TGTGCTGCGTGGGATTATAAGCCATGTTATAAGAAACTCTTT	CAAWDYKPCYKKLF	TRGV10	.	TRGJ1	16	-1	-1	26
24	1.4078888706384776E-4	TGTGCTGCGTGGGATCAAACAACTTATTATAAGAAACTCTTT	CAAWDQTTYYKKLF	TRGV10	.	TRGJ1	14	-1	-1	23
24	1.4078888706384776E-4	TGTGCTGCGTGGGATAGGGAATTTTATTATAAGAAACTCTTT	CAAWDREFYYKKLF	TRGV10	.	TRGJ1	14	-1	-1	23
24	1.4078888706384776E-4	TGTGCCACCTGGGATGGGTCGAATTATTATAAGAAACTCTTT	CATWDGSNYYKKLF	TRGV4	.	TRGJ1	17	-1	-1	18
24	1.4078888706384776E-4	TGTGCCACCTGGGACCGTCGGAAGTATTATAAGAAACTCTTT	CATWDRRKYYKKLF	TRGV3	.	TRGJ1	14	-1	-1	20
24	1.4078888706384776E-4	TGTGCCACCTGGGACGGGCTCCCCTATTATAAGAAACTCTTT	CATWDGLPYYKKLF	TRGV2	.	TRGJ1	18	-1	-1	24
24	1.4078888706384776E-4	TGTGCCACCTGGGACGGACGCCTCGGGTATAAGAAACTCTTT	CATWDGRLGYKKLF	TRGV2	.	TRGJ1	16	-1	-1	27
24	1.4078888706384776E-4	TGTGCCACCTGGGACAACTGGTTCGGGGATGGGAAACTCTTT	CATWDNWFGDGKLF	TRGV3	.	TRGJ1	15	-1	-1	32
24	1.4078888706384776E-4	TGTGCTGCGTGGCACCGTAGTGATTGGATCAAGACGTTT	CAAWHRSDWIKTF	TRGV10	.	TRGJP2	11	-1	-1	16
24	1.4078888706384776E-4	TGTGCCACCTGGGACGGGCTAAAGTATAAGAAACTCTTT	CATWDGLKYKKLF	TRGV2	.	TRGJ1	18	-1	-1	24
24	1.4078888706384776E-4	TGTGCCACCTGGGACAGGCTCTGGCATAAGAAACTCTTT	CATWDRLWHKKLF	TRGV7	.	TRGJ1	22	-1	-1	25
24	1.4078888706384776E-4	TGTGCCACCTGGGACAGGCTGGATTATAAGAAACTCTTT	CATWDRLDYKKLF	TRGV5	.	TRGJ1	18	-1	-1	22
24	1.4078888706384776E-4	TGTGCCACCTGGGATCGCGATTATAAGAAACTCTTT	CATWDRDYKKLF	TRGV4	.	TRGJ1	14	-1	-1	19
24	1.4078888706384776E-4	TGTGCCACCTGGGACAGGCAGAATAAGAAACTCTTT	CATWDRQNKKLF	TRGV3	.	TRGJ1	18	-1	-1	22
24	1.4078888706384776E-4	TGTGCCACCCTGAGTAGTGATTGGATCAAGACGTTT	CATLSSDWIKTF	TRGV4	.	TRGJP2	8	-1	-1	12
24	1.4078888706384776E-4	TGTGCCCCCGAGGCGTATTATAAGAAACTCTTT	CAPEAYYKKLF	TRGV2	.	TRGJ1	8	-1	-1	15
24	1.4078888706384776E-4	TGTGCCACCTGGCTTTATTATAAGAAACTCTTT	CATWLYYKKLF	TRGV5	.	TRGJ1	11	-1	-1	14
24	1.4078888706384776E-4	TGTGCCACCTGGGACGGATATAAGAAACTCTTT	CATWDGYKKLF	TRGV2	.	TRGJ1	16	-1	-1	18
24	1.4078888706384776E-4	TGTGCCACCTGGGACACCGATAAGAAACTCTTT	CATWDTDKKLF	TRGV3	.	TRGJ1	15	-1	-1	19
24	1.4078888706384776E-4	TGTGCCACCTGGAAGTATTATAAGAAACTCTTT	CATWKYYKKLF	TRGV8	.	TRGJ1	11	-1	-1	11
24	1.4078888706384776E-4	TGTGCCACCATAAATTATTATAAGAAACTCTTT	CATINYYKKLF	TRGV3	.	TRGJ1	8	-1	-1	12
24	1.4078888706384776E-4	TGTGCCACCTGGCCCTTTAAGAAACTCTTT	CATWPFKKLF	TRGV5	.	TRGJ1	11	-1	-1	17
24	1.4078888706384776E-4	TGTGCCACCTGGGATGGGCAACTCTTT	CATWDGQLF	TRGV4	.	TRGJ2	18	-1	-1	19
24	1.4078888706384776E-4	TGTGCCACCTGGGACTTAGAACTCTTT	CATWDLELF	TRGV5	.	TRGJ1	14	-1	-1	19
24	1.4078888706384776E-4	TGTGCCACCCCGGCGGAGAAACTCTTT	CATPAEKLF	TRGV4	.	TRGJ1	8	-1	-1	16
24	1.4078888706384776E-4	TGTGCCACCTGGGATGGGATCCTGTATTATAAGAAACTCTTT	CATWDGILYYKKLF	TRGV4	.	TRGJ1	17	-1	-1	24
24	1.4078888706384776E-4	TGTGCCACCTGGGACAGGCCGGGGTATTATAAGAAACTCTTT	CATWDRPGYYKKLF	TRGV3	.	TRGJ1	19	-1	-1	24
24	1.4078888706384776E-4	TGTGCTGCGTGGGATATTTATTATTATAAGAAACTCTTT	CAAWDIYYYKKLF	TRGV10	.	TRGJ2	14	-1	-1	19
24	1.4078888706384776E-4	TGTGCCACCTGGGACGGGCTGGGCTATAAGAAACTCTTT	CATWDGLGYKKLF	TRGV2	.	TRGJ1	18	-1	-1	24
24	1.4078888706384776E-4	TGTGCCACCTGGGACGGGCGTTATTATAAGAAACTCTTT	CATWDGRYYKKLF	TRGV2	.	TRGJ1	18	-1	-1	20
24	1.4078888706384776E-4	TGTGCCACCTGGGGCAGTATCAACGAGAAACTCTTT	CATWGSINEKLF	TRGV8	.	TRGJ1	12	-1	-1	25
24	1.4078888706384776E-4	TGTGCCACCTGGGATGGCAAAGAGGGGAAACTCTTT	CATWDGKEGKLF	TRGV4	.	TRGJ1	16	-1	-1	26
24	1.4078888706384776E-4	TGTGCCACCTGGGACGAAACCATGGGGAAACTCTTT	CATWDETMGKLF	TRGV2	.	TRGJ1	15	-1	-1	26
24	1.4078888706384776E-4	TGTGCCACCTGGATACCCCCTAGGGGGAAACTCTTT	CATWIPPRGKLF	TRGV8	.	TRGJ1	14	-1	-1	26
24	1.4078888706384776E-4	TGTGCCACCTGGCAATCCGGGGGGAAACTCTTT	CATWQSGGKLF	TRGV4	.	TRGJ1	11	-1	-1	23
24	1.4078888706384776E-4	TGTGCCACCTGGGATGTTTATAAGAAACTCTTT	CATWDVYKKLF	TRGV4	.	TRGJ1	15	-1	-1	17
24	1.4078888706384776E-4	TGTGCCGGTATTTATTATAAGAAACTCTTT	CAGIYYKKLF	TRGV4	.	TRGJ1	5	-1	-1	11
24	1.4078888706384776E-4	TGTGCCACCTGGGACGGGATAAAACTCTTT	CATWDGIKLF	TRGV2	.	TRGJ1	17	-1	-1	21
24	1.4078888706384776E-4	TGTGCCACCCCTTATTATAAGAAACTCTTT	CATPYYKKLF	TRGV8	.	TRGJ2	8	-1	-1	11
24	1.4078888706384776E-4	TGTGCCACCAAAATCGGCCTCTTT	CATKIGLF	TRGV3	.	TRGJ1	8	-1	-1	18
24	1.4078888706384776E-4	TGTGCCACCTGGGACCTCTTT	CATWDLF	TRGV2	.	TRGJ1	14	-1	-1	15
24	1.4078888706384776E-4	TATAATTATAAGAAACTCTTT	YNYKKLF	TRGV9	.	TRGJ1	0	-1	-1	1
24	1.4078888706384776E-4	TGTGCTGCGTGGGATCCCTATTATTATAAGAAACTCTTT	CAAWDPYYYKKLF	TRGV10	.	TRGJ1	14	-1	-1	19
24	1.4078888706384776E-4	TGTGCCTTGACAAACCGCACTGGTTGGTTCAAGATATTT	CALTNRTGWFKIF	TRGV9	.	TRGJP1	8	-1	-1	17
24	1.4078888706384776E-4	TGTGCCACCTGGGATCCGAATTATTATAAGAAACTCTTT	CATWDPNYYKKLF	TRGV4	.	TRGJ1	14	-1	-1	13
24	1.4078888706384776E-4	TGTGCCACCTGGATAAGTAGTGATTGGATCAAGACGTTT	CATWISSDWIKTF	TRGV2	.	TRGJP2	11	-1	-1	12
24	1.4078888706384776E-4	TGTGCCACCTGGGACGGGCGGAAACTCTTT	CATWDGRKLF	TRGV2	.	TRGJ1	18	-1	-1	20
24	1.4078888706384776E-4	TGTGCCACCTGGGATAGTTGTTATAAGAAACTCTTT	CATWDSCYKKLF	TRGV8	.	TRGJ1	16	-1	-1	17
24	1.4078888706384776E-4	TGTGCCACCGACCCCAAGAAGGGGAAACTCTTT	CATDPKKGKLF	TRGV4	.	TRGJ1	8	-1	-1	23
24	1.4078888706384776E-4	TGTGCCACCTGGGATACGAAACTCTTT	CATWDTKLF	TRGV4	.	TRGJ1	14	-1	-1	13
23	1.3492268343618744E-4	TGTGCTGCGTGGGATTATCCGCCCTGCTGGGTTTATTATAAGAAACTCTTT	CAAWDYPPCWVYYKKLF	TRGV10	.	TRGJ1	16	-1	-1	32
23	1.3492268343618744E-4	TGTGCCACCTGGGACACTCCGCCTGGTGGTAGTGATTGGATCAAGACGTTT	CATWDTPPGGSDWIKTF	TRGV3	.	TRGJP2	15	-1	-1	28
23	1.3492268343618744E-4	TGTGCTGCGTGGGACCATACACCAAATTATTATAAGAAACTCTTT	CAAWDHTPNYYKKLF	TRGV10	.	TRGJ2	13	-1	-1	24
23	1.3492268343618744E-4	TGTGCTGCGTGGGAACTCCGACCCCATTATTATAAGAAACTCTTT	CAAWELRPHYYKKLF	TRGV10	.	TRGJ1	13	-1	-1	25
23	1.3492268343618744E-4	TGTGCCACCTGGGACGGGAGGACGGGAATTTATAAGAAACTCTTT	CATWDGRTGIYKKLF	TRGV2	.	TRGJ1	17	-1	-1	29
23	1.3492268343618744E-4	TGTGCTGCGTGGGACCTCGAGAATTATTATAAGAAACTCTTT	CAAWDLENYYKKLF	TRGV10	.	TRGJ1	13	-1	-1	20
23	1.3492268343618744E-4	TGTGCCACCTGGGATTCGGACCCTTATTATAAGAAACTCTTT	CATWDSDPYYKKLF	TRGV4	.	TRGJ1	14	-1	-1	23
23	1.3492268343618744E-4	TGTGCCACCTGGGACAGTAGTCTTTATTATAAGAAACTCTTT	CATWDSSLYYKKLF	TRGV5	.	TRGJ1	16	-1	-1	23
23	1.3492268343618744E-4	TGTGCTGCGTGGGGCAAATTTTATTATAAGAAACTCTTT	CAAWGKFYYKKLF	TRGV10	.	TRGJ1	12	-1	-1	20
23	1.3492268343618744E-4	TGTGCTGCATGGGAGCCGAATTATTATAAGAAACTCTTT	CAAWEPNYYKKLF	TRGV10	.	TRGJ1	13	-1	-1	16
23	1.3492268343618744E-4	TGTGCCACCTGGGATGGCTCATATTATAAGAAACTCTTT	CATWDGSYYKKLF	TRGV4	.	TRGJ1	16	-1	-1	21
23	1.3492268343618744E-4	TGTGCTGCGTGGGATGGTGATTGGATCAAGACGTTT	CAAWDGDWIKTF	TRGV10	.	TRGJP2	14	-1	-1	16
23	1.3492268343618744E-4	TGTGCTGCGTGGGACCATTATTATAAGAAACTCTTT	CAAWDHYYKKLF	TRGV10	.	TRGJ1	13	-1	-1	16
23	1.3492268343618744E-4	TGTGCCACCTGGGATGGGCGCGGGGGGAAACTCTTT	CATWDGRGGKLF	TRGV4	.	TRGJ1	18	-1	-1	26
23	1.3492268343618744E-4	TGTGCCACCTGGGACGGGGGGCATAAGAAACTCTTT	CATWDGGHKKLF	TRGV2	.	TRGJ1	17	-1	-1	22
23	1.3492268343618744E-4	TGTGCTGCGTGGGTCGTAAGGTTCAAGATATTT	CAAWVVRFKIF	TRGV10	.	TRGJP1	12	-1	-1	19
23	1.3492268343618744E-4	TGTGCCACCTGGGACGGACTATTCCGACTCTTT	CATWDGLFRLF	TRGV2	.	TRGJ1	16	-1	-1	26
23	1.3492268343618744E-4	TGTGCCTCCAGGGCAGGGAAACTCTTT	CASRAGKLF	TRGV4	.	TRGJ1	12	-1	-1	17
23	1.3492268343618744E-4	TGTGCCACCTGGGACTGGTATCTCTTT	CATWDWYLF	TRGV2	.	TRGJ1	17	-1	-1	21
23	1.3492268343618744E-4	TGTGCCACCTGGGACATGGTGCTCTTT	CATWDMVLF	TRGV5	.	TRGJ1	15	-1	-1	21
23	1.3492268343618744E-4	TGTGCTGTTAATAAGAAACTCTTT	CAVNKKLF	TRGV10	.	TRGJ1	6	-1	-1	10
23	1.3492268343618744E-4	TGTGCTAAAAGGCTCTTT	CAKRLF	TRGV2	.	TRGJ1	4	-1	-1	12
23	1.3492268343618744E-4	TGTGCTGCGTGGGACCACCCTCGGGATTATTATAAGAAACTCTTT	CAAWDHPRDYYKKLF	TRGV10	.	TRGJ1	13	-1	-1	25
23	1.3492268343618744E-4	TGTGCCACCTGGGGGGGAGGGGCCACTGGTTGGTTCAAGATATTT	CATWGGGATGWFKIF	TRGV7	.	TRGJP1	12	-1	-1	22
23	1.3492268343618744E-4	TGTGCTGCGTGGCTAATTCCCACTTATTATAAGAAACTCTTT	CAAWLIPTYYKKLF	TRGV10	.	TRGJ1	11	-1	-1	13
23	1.3492268343618744E-4	TGTGCTGCGCCGAGAGAGGGAGAAGGTTGGTTCAAGATATTT	CAAPREGEGWFKIF	TRGV10	.	TRGJP1	8	-1	-1	24
23	1.3492268343618744E-4	TGTGCTGCGTGGGAGCACACTGGTTGGTTCAAGATATTT	CAAWEHTGWFKIF	TRGV10	.	TRGJP1	13	-1	-1	17
23	1.3492268343618744E-4	TGTGCCACCTGGGACGGGCTTGTTTATAAGAAACTCTTT	CATWDGLVYKKLF	TRGV2	.	TRGJ1	18	-1	-1	23
23	1.3492268343618744E-4	TGTGCCACCTGGGACATTAGTGGAATTGGGAAACTCTTT	CATWDISGIGKLF	TRGV5	.	TRGJ1	15	-1	-1	29
23	1.3492268343618744E-4	TGTGCTGCGTTGACCACTGGTTGGTTCAAGATATTT	CAALTTGWFKIF	TRGV10	.	TRGJP1	9	-1	-1	12
23	1.3492268343618744E-4	TGTGCTGCGTGGGATCTTTATTATAAGAAACTCTTT	CAAWDLYYKKLF	TRGV10	.	TRGJ1	14	-1	-1	17
23	1.3492268343618744E-4	TGTGCCACCTGGGACAGTTATTATAAGAAACTCTTT	CATWDSYYKKLF	TRGV7	.	TRGJ1	16	-1	-1	17
23	1.3492268343618744E-4	TGTGCCACCTGGGATGCTCCATGGAAACTCTTT	CATWDAPWKLF	TRGV4	.	TRGJ1	15	-1	-1	23
23	1.3492268343618744E-4	TGTGCCACCTTTGGTGGGAAACTCTTT	CATFGGKLF	TRGV3	.	TRGJ1	9	-1	-1	17
23	1.3492268343618744E-4	TGTGCCACCCGGAGGCAGAAACTCTTT	CATRRQKLF	TRGV5	.	TRGJ1	11	-1	-1	16
23	1.3492268343618744E-4	TGTGCTGCGTGGGATTACCTCCAGAATTATTATAAGAAACTCTTT	CAAWDYLQNYYKKLF	TRGV10	.	TRGJ1	17	-1	-1	23
23	1.3492268343618744E-4	TGTGCCACCTGGGCCTTCCGGGGTTGTTGGTATAAGAAACTCTTT	CATWAFRGCWYKKLF	TRGV2	.	TRGJ1	12	-1	-1	30
23	1.3492268343618744E-4	TGTGCCACCTGGGGCAGAGGAGCAAGTAATTATAAGAAACTCTTT	CATWGRGASNYKKLF	TRGV3	.	TRGJ1	16	-1	-1	28
23	1.3492268343618744E-4	TGTGCCACCTGGGATGGTCCGAATTATTATAAGAAACTCTTT	CATWDGPNYYKKLF	TRGV4	.	TRGJ1	19	-1	-1	19
23	1.3492268343618744E-4	TGTGCTGCGTGGGCCTTGAATTATTATAAGAAACTCTTT	CAAWALNYYKKLF	TRGV10	.	TRGJ1	12	-1	-1	17
23	1.3492268343618744E-4	TGTGCCACCTCAACTTTAAATTATTATAAGAAACTCTTT	CATSTLNYYKKLF	TRGV2	.	TRGJ1	9	-1	-1	18
23	1.3492268343618744E-4	TGTGCCACCTGGGACACCCCTTATTATAAGAAACTCTTT	CATWDTPYYKKLF	TRGV2	.	TRGJ1	14	-1	-1	20
23	1.3492268343618744E-4	TGTGCCTCGTGGGAGGTGCGTTATAAGAAACTCTTT	CASWEVRYKKLF	TRGV9	.	TRGJ1	18	-1	-1	20
23	1.3492268343618744E-4	TGTGCCACCTGGGACAGCCGCTCGGTTTTTGCTAAGAAACTCTTT	CATWDSRSVFAKKLF	TRGV3	.	TRGJ1	16	-1	-1	32
22	1.2905647980852712E-4	TGTGCCTCACTTTTATTTAAGGTCTACCGCGGGGCTTATTATAAGAAACTCTTT	CASLLFKVYRGAYYKKLF	TRGV9	.	TRGJ1	6	-1	-1	35
22	1.2905647980852712E-4	TGTGCCACCTGGGACAATCGCAAAAGGGCGCATTATTATAAGAAACTCTTT	CATWDNRKRAHYYKKLF	TRGV3	.	TRGJ1	15	-1	-1	28
22	1.2905647980852712E-4	TGTGCTGCGTGGGTATTAGTATACGACACTGGTTGGTTCAAGATATTT	CAAWVLVYDTGWFKIF	TRGV10	.	TRGJP1	20	-1	-1	19
22	1.2905647980852712E-4	TGTGCCACCTGGGACGGGGGATATAGTAGTGATTGGATCAAGACGTTT	CATWDGGYSSDWIKTF	TRGV2	.	TRGJP2	17	-1	-1	20
22	1.2905647980852712E-4	TGTGCTGCGTTCTCTTGTCCGGCATATTATTATAAGAAACTCTTT	CAAFSCPAYYYKKLF	TRGV10	.	TRGJ1	9	-1	-1	25
22	1.2905647980852712E-4	TGTGCTGCGTGGGCCCCGGGGAATTATTATAAGAAACTCTTT	CAAWAPGNYYKKLF	TRGV10	.	TRGJ1	12	-1	-1	20
22	1.2905647980852712E-4	TGTGCTGCGTGGGATGAGACCACTGGTTGGTTCAAGATATTT	CAAWDETTGWFKIF	TRGV10	.	TRGJP1	14	-1	-1	8
22	1.2905647980852712E-4	TGTGCTGCGTGGGATAATAGGTATTATTATAAGAAACTCTTT	CAAWDNRYYYKKLF	TRGV10	.	TRGJ1	14	-1	-1	13
22	1.2905647980852712E-4	TGTGCTGCGTGGGCGATGAATTATTATAAGAAACTCTTT	CAAWAMNYYKKLF	TRGV10	.	TRGJ1	12	-1	-1	17
22	1.2905647980852712E-4	TGTGCCACCTGGGCCAGCAATTATTATAAGAAACTCTTT	CATWASNYYKKLF	TRGV4	.	TRGJ1	12	-1	-1	18
22	1.2905647980852712E-4	TGTGCCACCTGGGACGGTGCCTATTATAAGAAACTCTTT	CATWDGAYYKKLF	TRGV2	.	TRGJ1	20	-1	-1	21
22	1.2905647980852712E-4	TGTGCCACCTGGGACAGGCTGGGGTATAAGAAACTCTTT	CATWDRLGYKKLF	TRGV5	.	TRGJ1	18	-1	-1	24
22	1.2905647980852712E-4	TGTGCCACCTGGGACAGGCGGTGTTATAAGAAACTCTTT	CATWDRRCYKKLF	TRGV7	.	TRGJ1	18	-1	-1	23
22	1.2905647980852712E-4	TGTGCCACCTGGGACAGGCGGAATTATAAGAAACTCTTT	CATWDRRNYKKLF	TRGV5	.	TRGJ1	18	-1	-1	22
22	1.2905647980852712E-4	TGTGCTGCGTGGACCTATTATTATAAGAAACTCTTT	CAAWTYYYKKLF	TRGV10	.	TRGJ1	11	-1	-1	16
22	1.2905647980852712E-4	TGTGCCACTCGCCACAACCCAGTTAAGAAACTCTTT	CATRHNPVKKLF	TRGV4	.	TRGJ1	7	-1	-1	23
22	1.2905647980852712E-4	TGTGCCACCTGGGTTAACTATTATAAGAAACTCTTT	CATWVNYYKKLF	TRGV8	.	TRGJ1	15	-1	-1	15
22	1.2905647980852712E-4	TGTGCCACCTGGGACGGGCTTTATAAGAAACTCTTT	CATWDGLYKKLF	TRGV2	.	TRGJ1	18	-1	-1	20
22	1.2905647980852712E-4	TGTGCTGCGTCAGATCATTGGTTCAAGATATTT	CAASDHWFKIF	TRGV10	.	TRGJP1	9	-1	-1	17
22	1.2905647980852712E-4	TGTGCCACCTGGGACAGTTGGCGGAAACTCTTT	CATWDSWRKLF	TRGV5	.	TRGJ1	16	-1	-1	23
22	1.2905647980852712E-4	TGTGCCCCAATGGAGGATAAGAAACTCTTT	CAPMEDKKLF	TRGV4	.	TRGJ1	5	-1	-1	16
22	1.2905647980852712E-4	TGTGCCACCTGGGATAATTGGAAACTCTTT	CATWDNWKLF	TRGV4	.	TRGJ1	14	-1	-1	20
22	1.2905647980852712E-4	TGTGCCACCTGGGACCGTAAGAAACTCTTT	CATWDRKKLF	TRGV4	.	TRGJ1	13	-1	-1	17
22	1.2905647980852712E-4	TGTGCCACCTGGGACGGTAAGAAACTCTTT	CATWDGKKLF	TRGV2	.	TRGJ1	16	-1	-1	17
22	1.2905647980852712E-4	TGTGCCACCTGGGACGGCAAGAAACTCTTT	CATWDGKKLF	TRGV2	.	TRGJ1	16	-1	-1	18
22	1.2905647980852712E-4	TGTGCCACCTGGGACAGGCCTAGGCTCTTT	CATWDRPRLF	TRGV5	.	TRGJ1	20	-1	-1	24
22	1.2905647980852712E-4	TGTGCCACCTTGAGTGGGAAACTCTTT	CATLSGKLF	TRGV5	.	TRGJ1	9	-1	-1	17
22	1.2905647980852712E-4	TGTGCCACCCTAAGGAAACTCTTT	CATLRKLF	TRGV2	.	TRGJ1	8	-1	-1	10
22	1.2905647980852712E-4	TGTGCCACCCGAAGACTCTTT	CATRRLF	TRGV8	.	TRGJ1	8	-1	-1	10
22	1.2905647980852712E-4	TGTGCTGCGTGGGATTATAAGGGGGTTTATTATAAGAAACTCTTT	CAAWDYKGVYYKKLF	TRGV10	.	TRGJ1	16	-1	-1	26
22	1.2905647980852712E-4	TGTGCTGCGTGGGATTACAAAGTGAATTATTATAAGAAACTCTTT	CAAWDYKVNYYKKLF	TRGV10	.	TRGJ1	17	-1	-1	23
22	1.2905647980852712E-4	TGTGCCACCTGGGATGGGCTGGAAGAGTATTATAAGAAACTCTTT	CATWDGLEEYYKKLF	TRGV4	.	TRGJ1	18	-1	-1	27
22	1.2905647980852712E-4	TGTGCCACCTGGGACGGGCGTCGTGATTGGATCAAGACGTTT	CATWDGRRDWIKTF	TRGV2	.	TRGJP2	18	-1	-1	19
22	1.2905647980852712E-4	TGTGCTGCGTGGGACCCCGTCTGGTGGTTCAAGATATTT	CAAWDPVWWFKIF	TRGV10	.	TRGJP1	13	-1	-1	20
22	1.2905647980852712E-4	TGTGCCACCTGGGATGGGCCAGGTTATAAGAAACTCTTT	CATWDGPGYKKLF	TRGV4	.	TRGJ1	19	-1	-1	23
22	1.2905647980852712E-4	TGTGCCACCTGGGACGGGCCGCGGTATAAGAAACTCTTT	CATWDGPRYKKLF	TRGV2	.	TRGJ1	19	-1	-1	24
22	1.2905647980852712E-4	TGTGCTGCGTCTTCAACTTATTATAAGAAACTCTTT	CAASSTYYKKLF	TRGV10	.	TRGJ1	9	-1	-1	11
22	1.2905647980852712E-4	TGTGCTGCGTGGGATTTATATTATAAGAAACTCTTT	CAAWDLYYKKLF	TRGV10	.	TRGJ1	15	-1	-1	18
22	1.2905647980852712E-4	TGTGCCACCTGGGCCTTTTATTATAAGAAACTCTTT	CATWAFYYKKLF	TRGV8	.	TRGJ1	12	-1	-1	17
22	1.2905647980852712E-4	TGTGCCACCTGGGAGGGGTATTATAAGAAACTCTTT	CATWEGYYKKLF	TRGV4	.	TRGJ1	17	-1	-1	18
22	1.2905647980852712E-4	TGTGCCACGAAAAATCCGGTCCGTAAGAAACTCTTT	CATKNPVRKKLF	TRGV3	.	TRGJ1	7	-1	-1	23
22	1.2905647980852712E-4	TGTGCCACCTGGGACGGGCTGGTGAAACTCTTT	CATWDGLVKLF	TRGV2	.	TRGJ1	18	-1	-1	23
22	1.2905647980852712E-4	TGTGCCACCTTCCTCAAGAAACTCTTT	CATFLKKLF	TRGV4	.	TRGJ1	9	-1	-1	15
22	1.2905647980852712E-4	TGTGCCACCTGGGATGGGAAACTCTTT	CATWDGKLF	TRGV4	.	TRGJ1	17	-1	-1	17
22	1.2905647980852712E-4	TGTGCCACCGGACGGACGAAACTCTTT	CATGRTKLF	TRGV3	.	TRGJ1	8	-1	-1	17
22	1.2905647980852712E-4	TGTGCCCTTAAGAAACTCTTT	CALKKLF	TRGV8	.	TRGJ2	5	-1	-1	8
22	1.2905647980852712E-4	TGTGCCACCTGGAAACTCTTT	CATWKLF	TRGV2	.	TRGJ1	11	-1	-1	11
22	1.2905647980852712E-4	TGTGCTGCGTGGGATTATAGGGAATCCACTGGTTGGTTCAAGATATTT	CAAWDYRESTGWFKIF	TRGV10	.	TRGJP1	16	-1	-1	25
22	1.2905647980852712E-4	TGTGCCAAAGCTTGGCCGGCCGGATTGATGAAGCTTAAGAAACTCTTT	CAKAWPAGLMKLKKLF	TRGV4	.	TRGJ1	6	-1	-1	35
22	1.2905647980852712E-4	TGTGCTGCGTGGGCCCGAGACCATTATTATAAGAAACTCTTT	CAAWARDHYYKKLF	TRGV10	.	TRGJ1	12	-1	-1	22
22	1.2905647980852712E-4	TGTGCCACCTGGGACGGGCGAGCTGATTATAAGAAACTCTTT	CATWDGRADYKKLF	TRGV2	.	TRGJ1	18	-1	-1	25
22	1.2905647980852712E-4	TGTGCTGCGTGGGATTCCGTTTATTATAAGAAACTCTTT	CAAWDSVYYKKLF	TRGV10	.	TRGJ1	19	-1	-1	20
22	1.2905647980852712E-4	TGTGCCACCTGGGATGGTGTCTGGCATAAGAAACTCTTT	CATWDGVWHKKLF	TRGV8	.	TRGJ1	14	-1	-1	25
22	1.2905647980852712E-4	TGTGCCACCTGGGACGGGCTTGGGTATAAGAAACTCTTT	CATWDGLGYKKLF	TRGV2	.	TRGJ1	18	-1	-1	24
22	1.2905647980852712E-4	TGTGCTGCGTGGGATTTTTATTATAAGAAACTCTTT	CAAWDFYYKKLF	TRGV10	.	TRGJ1	15	-1	-1	17
22	1.2905647980852712E-4	TGTGCCTTACCAAGGGGGGGATATAAGAAACTCTTT	CALPRGGYKKLF	TRGV3	.	TRGJ1	5	-1	-1	21
22	1.2905647980852712E-4	TGTGCCACCTGGGGGCGGTATTATAAGAAACTCTTT	CATWGRYYKKLF	TRGV4	.	TRGJ1	12	-1	-1	18
22	1.2905647980852712E-4	TGTGCCACCTGGGACGGCATAAGGAAGAAACTCTTT	CATWDGIRKKLF	TRGV2	.	TRGJ1	16	-1	-1	24
22	1.2905647980852712E-4	TGTGCCACCTGGGACGGGCCCCCTAGGAGGCTCTTT	CATWDGPPRRLF	TRGV2	.	TRGJ1	20	-1	-1	30
22	1.2905647980852712E-4	TGTGCCTCGGTTGGGTTAAGTAAGAAACTCTTT	CASVGLSKKLF	TRGV3	.	TRGJ1	5	-1	-1	20
22	1.2905647980852712E-4	TGTGCCACCTGGGCAGGGAAACTCTTT	CATWAGKLF	TRGV5	.	TRGJ1	16	-1	-1	17
21	1.231902761808668E-4	TGTGCTGCGTGGGATCCGTCGTTAGTGTTAACGAATTATTATAAGAAACTCTTT	CAAWDPSLVLTNYYKKLF	TRGV10	.	TRGJ1	14	-1	-1	31
21	1.231902761808668E-4	TGTGCTGCGTGGGCCCTAAACCACAATACCACTGGTTGGTTCAAGATATTT	CAAWALNHNTTGWFKIF	TRGV10	.	TRGJP1	12	-1	-1	25
21	1.231902761808668E-4	TGTGCCTTGTGGGAGGTGCACAGATATACCACTGGTTGGTTCAAGATATTT	CALWEVHRYTTGWFKIF	TRGV9	.	TRGJP1	20	-1	-1	23
21	1.231902761808668E-4	TGTGCCTTGTGGGTCTTGCAAGAGTTGGGCAAAAAAATCAAGGTATTT	CALWVLQELGKKIKVF	TRGV9	.	TRGJP	12	-1	-1	17
21	1.231902761808668E-4	TGTGCCACCTGGGACGCGGAGAGGGGTAGTGATTGGATCAAGACGTTT	CATWDAERGSDWIKTF	TRGV2	.	TRGJP2	15	-1	-1	25
21	1.231902761808668E-4	TGTGCTGCGTGGGATTATTCCCAAAATTATTATAAGAAACTCTTT	CAAWDYSQNYYKKLF	TRGV10	.	TRGJ1	16	-1	-1	24
21	1.231902761808668E-4	TGCGCCTTGTGGGAGTTACCCTTTTTTTATTATAAGAAACTCTTT	CALWELPFFYYKKLF	TRGV9	.	TRGJ1	14	-1	-1	26
21	1.231902761808668E-4	TGTGCCACCTGGGACAGGCCGAGTGATTGGATCAAGACGTTT	CATWDRPSDWIKTF	TRGV3	.	TRGJP2	19	-1	-1	21
21	1.231902761808668E-4	TGTGCCACCTGGGACAGGCGTACGGGTTATAAGAAACTCTTT	CATWDRRTGYKKLF	TRGV5	.	TRGJ1	18	-1	-1	26
21	1.231902761808668E-4	TGTGCTGCGTGGGATTATAATCATTATAAGAAACTCTTT	CAAWDYNHYKKLF	TRGV10	.	TRGJ1	21	-1	-1	18
21	1.231902761808668E-4	TGTGCTGCGTGGGATCCATGTTATTATAAGAAACTCTTT	CAAWDPCYYKKLF	TRGV10	.	TRGJ1	14	-1	-1	20
21	1.231902761808668E-4	TGTGCTGCGTGGGACGTAATTTATTATAAGAAACTCTTT	CAAWDVIYYKKLF	TRGV10	.	TRGJ1	13	-1	-1	20
21	1.231902761808668E-4	TGTGCCTTGTGGGAGGGCACTGGTTGGTTCAAGATATTT	CALWEGTGWFKIF	TRGV9	.	TRGJP1	19	-1	-1	17
21	1.231902761808668E-4	TGTGCCACCTGGGACCCCTTTGAGTTGATAGGACTCTTT	CATWDPFELIGLF	TRGV2	.	TRGJ1	14	-1	-1	32
21	1.231902761808668E-4	TGTGCCACCTGGGACCCCTACTATTATAAGAAACTCTTT	CATWDPYYYKKLF	TRGV8	.	TRGJ1	13	-1	-1	21
21	1.231902761808668E-4	TGTGCCACCTGGGACGGGCTCGGTTATAAGAAACTCTTT	CATWDGLGYKKLF	TRGV2	.	TRGJ1	21	-1	-1	23
21	1.231902761808668E-4	TGTGCCACCTGGGACACCTGGTATTATAAGAAACTCTTT	CATWDTWYYKKLF	TRGV5	.	TRGJ1	15	-1	-1	21
21	1.231902761808668E-4	TGTGCCACCTGGGACAGGCCGGGTTATAAGAAACTCTTT	CATWDRPGYKKLF	TRGV3	.	TRGJ1	19	-1	-1	23
21	1.231902761808668E-4	TGTGCTGCGTGGGACACTGGTTGGTTCAAGATATTT	CAAWDTGWFKIF	TRGV10	.	TRGJP1	13	-1	-1	14
21	1.231902761808668E-4	TGTGCCACCTGGGACCGCTATTATAAGAAACTCTTT	CATWDRYYKKLF	TRGV4	.	TRGJ1	13	-1	-1	18
21	1.231902761808668E-4	TGTGCCACCTGGGACGGCCTCCTCCCGAAACTCTTT	CATWDGLLPKLF	TRGV2	.	TRGJ1	25	-1	-1	26
21	1.231902761808668E-4	TGTGCCACCTGGGACAGGCCTAGAGGGAAACTCTTT	CATWDRPRGKLF	TRGV3	.	TRGJ1	20	-1	-1	26
21	1.231902761808668E-4	TGTGCCACCTTCCGAGGTTATAAGAAACTCTTT	CATFRGYKKLF	TRGV4	.	TRGJ1	9	-1	-1	17
21	1.231902761808668E-4	TGTGCCACCTGGGGTGTTTATAAGAAACTCTTT	CATWGVYKKLF	TRGV4	.	TRGJ1	15	-1	-1	17
21	1.231902761808668E-4	TGTGCCACCTGGGATAGGTGGGGGAAACTCTTT	CATWDRWGKLF	TRGV8	.	TRGJ1	17	-1	-1	23
21	1.231902761808668E-4	TGTGCCACCTGGGATAAGGGGAAACTCTTT	CATWDKGKLF	TRGV8	.	TRGJ1	15	-1	-1	20
21	1.231902761808668E-4	TGTGCCACCTGGGAGAATAAGAAACTCTTT	CATWENKKLF	TRGV4	.	TRGJ1	13	-1	-1	16
21	1.231902761808668E-4	TGTGCCACCTGGGAAATTAAGAAACTCTTT	CATWEIKKLF	TRGV8	.	TRGJ1	13	-1	-1	17
21	1.231902761808668E-4	TGTGCCACCCTTTATTATAAGAAACTCTTT	CATLYYKKLF	TRGV4	.	TRGJ1	8	-1	-1	11
21	1.231902761808668E-4	TGTGCCACCCCGCAACCCGAGAAACTCTTT	CATPQPEKLF	TRGV5	.	TRGJ1	8	-1	-1	19
21	1.231902761808668E-4	TGTGCCACCTGGGGAAAACTCTTT	CATWGKLF	TRGV2	.	TRGJ1	12	-1	-1	15
21	1.231902761808668E-4	TGTGCTGCGTGGGATTATGATCGGCCCACTGGTTGGTTCAAGATATTT	CAAWDYDRPTGWFKIF	TRGV10	.	TRGJP1	16	-1	-1	25
21	1.231902761808668E-4	TGTGCCACCTGGGATGGGTTCCTAATAGCCGATTATAAGAAACTCTTT	CATWDGFLIADYKKLF	TRGV4	.	TRGJ1	17	-1	-1	31
21	1.231902761808668E-4	TGTGCTGCGTGGGATTATAAGTATTATCATTATAAGAAACTCTTT	CAAWDYKYYHYKKLF	TRGV10	.	TRGJ1	16	-1	-1	25
21	1.231902761808668E-4	TGTGCCACCTGGGACGGGCTACTCGCGGATTATAAGAAACTCTTT	CATWDGLLADYKKLF	TRGV2	.	TRGJ1	18	-1	-1	28
21	1.231902761808668E-4	TGTGCTGCGTGGGATACGACAAATTATTATAAGAAACTCTTT	CAAWDTTNYYKKLF	TRGV10	.	TRGJ1	17	-1	-1	21
21	1.231902761808668E-4	TGTGCCACCTGGGACGGACAGAATTATTATAAGAAACTCTTT	CATWDGQNYYKKLF	TRGV5	.	TRGJ1	14	-1	-1	20
21	1.231902761808668E-4	TGTGCCACCTGGGACAGGCCAAATTATTATAAGAAACTCTTT	CATWDRPNYYKKLF	TRGV3	.	TRGJ1	19	-1	-1	21
21	1.231902761808668E-4	TGTGCCACCTGGGACGGGCCCGTTAGCGGGAAACTCTTT	CATWDGPVSGKLF	TRGV2	.	TRGJ1	22	-1	-1	29
21	1.231902761808668E-4	TGTGCCACCTGGGACGGGCGATATTATAAGAAACTCTTT	CATWDGRYYKKLF	TRGV2	.	TRGJ1	18	-1	-1	21
21	1.231902761808668E-4	TGTGCCACCTGGTGCAATTATTATAAGAAACTCTTT	CATWCNYYKKLF	TRGV3	.	TRGJ1	11	-1	-1	15
21	1.231902761808668E-4	TGTGCCACCTGGGACGGGCTATGGATCAAGACGTTT	CATWDGLWIKTF	TRGV2	.	TRGJP2	18	-1	-1	21
21	1.231902761808668E-4	TGTGCCACCCCTAGTCCGGAAAATAAGAAACTCTTT	CATPSPENKKLF	TRGV4	.	TRGJ1	8	-1	-1	22
21	1.231902761808668E-4	TGTGCTGCGTGGGATGTAGATAAGAAACTCTTT	CAAWDVDKKLF	TRGV10	.	TRGJ1	14	-1	-1	19
21	1.231902761808668E-4	TGTGCTGCGTGGAACCCGGGGTTCAAGATATTT	CAAWNPGFKIF	TRGV10	.	TRGJP1	11	-1	-1	19
21	1.231902761808668E-4	TGTGCCACCTGGGATGGTACTAAGAAACTCTTT	CATWDGTKKLF	TRGV4	.	TRGJ1	16	-1	-1	20
21	1.231902761808668E-4	TGTGCCACCTGGGATGGGCCTGAGAAACTCTTT	CATWDGPEKLF	TRGV4	.	TRGJ1	19	-1	-1	22
21	1.231902761808668E-4	TGTGCCACCTGGGACCCCCATAAGAAACTCTTT	CATWDPHKKLF	TRGV4	.	TRGJ1	13	-1	-1	19
21	1.231902761808668E-4	TGTGCCACCTGGGACGGGCGGGGGAAACTCTTT	CATWDGRGKLF	TRGV2	.	TRGJ1	18	-1	-1	23
21	1.231902761808668E-4	TGTGCCACTGACTATTATAAGAAACTCTTT	CATDYYKKLF	TRGV2	.	TRGJ1	7	-1	-1	12
21	1.231902761808668E-4	TGTGCCACCTGGGGCAAGAAACTCTTT	CATWGKKLF	TRGV5	.	TRGJ1	15	-1	-1	15
21	1.231902761808668E-4	TGTGCCACCTGGGACCTCTTCCTCTTT	CATWDLFLF	TRGV5	.	TRGJ1	14	-1	-1	21
21	1.231902761808668E-4	TGTGCCACCTGGGACAAGAAACTCTTT	CATWDKKLF	TRGV4	.	TRGJ1	13	-1	-1	15
21	1.231902761808668E-4	TGTGCCGCTAATAAGAAACTCTTT	CAANKKLF	TRGV2	.	TRGJ1	5	-1	-1	10
21	1.231902761808668E-4	TGTGCCACCTCTAAGAAACTCTTT	CATSKKLF	TRGV4	.	TRGJ1	9	-1	-1	11
20	1.1732407255320646E-4	TGTGCCACCTGGGACGGGCCGAGTCAAAGTAGTGATTGGATCAAGACGTTT	CATWDGPSQSSDWIKTF	TRGV2	.	TRGJP2	19	-1	-1	27
20	1.1732407255320646E-4	TGTGCCACCTGGGACGGTCCCGATAGTAGTGATTGGATCAAGACGTTT	CATWDGPDSSDWIKTF	TRGV2	.	TRGJP2	21	-1	-1	22
20	1.1732407255320646E-4	TGTGCTGCGTGGGATCTCGGAACTGGTTGGTTCAAGATATTT	CAAWDLGTGWFKIF	TRGV10	.	TRGJP1	14	-1	-1	21
20	1.1732407255320646E-4	TGTGCCACCTGGGACGGTCGTGGGTATTATAAGAAACTCTTT	CATWDGRGYYKKLF	TRGV2	.	TRGJ1	16	-1	-1	24
20	1.1732407255320646E-4	TGTGCCACCTGGGACGGGCGTGTGTATTATAAGAAACTCTTT	CATWDGRVYYKKLF	TRGV2	.	TRGJ1	18	-1	-1	24
20	1.1732407255320646E-4	TGTGCCACCTGGGACAGCCATTGGGGGTATAAGAAACTCTTT	CATWDSHWGYKKLF	TRGV5	.	TRGJ1	16	-1	-1	27
20	1.1732407255320646E-4	TGTGCTTTGTGGGAGGCGGTTGGGTCGATGAAACTCTTT	CALWEAVGSMKLF	TRGV9	.	TRGJ1	15	-1	-1	29
20	1.1732407255320646E-4	TGTGCTGCGTGGGTTCTGAATTATTATAAGAAACTCTTT	CAAWVLNYYKKLF	TRGV10	.	TRGJ1	12	-1	-1	13
20	1.1732407255320646E-4	TGTGCTGCGTGGGATGACGCTTATTATAAGAAACTCTTT	CAAWDDAYYKKLF	TRGV10	.	TRGJ1	18	-1	-1	20
20	1.1732407255320646E-4	TGTGCCACCTGGGATGGGAAAAGGTATAAGAAACTCTTT	CATWDGKRYKKLF	TRGV4	.	TRGJ1	17	-1	-1	24
20	1.1732407255320646E-4	TGTGCCACCTGGGACGGGCCCTATTATAAGAAACTCTTT	CATWDGPYYKKLF	TRGV2	.	TRGJ1	20	-1	-1	21
20	1.1732407255320646E-4	TGTGCCACCTGGGAGCTCAATTATTATAAGAAACTCTTT	CATWELNYYKKLF	TRGV2	.	TRGJ1	13	-1	-1	18
20	1.1732407255320646E-4	TGTGCTGCGTGGGGTAATTATTATAAGAAACTCTTT	CAAWGNYYKKLF	TRGV10	.	TRGJ1	12	-1	-1	15
20	1.1732407255320646E-4	TGTGCCACCTGCCATGAGGGTTATAAGAAACTCTTT	CATCHEGYKKLF	TRGV2	.	TRGJ1	10	-1	-1	20
20	1.1732407255320646E-4	TGTGCCACCTGGGCTCCTTATTATAAGAAACTCTTT	CATWAPYYKKLF	TRGV4	.	TRGJ1	12	-1	-1	17
20	1.1732407255320646E-4	TGTGCCACCTGGGGTTATTATTATAAGAAACTCTTT	CATWGYYYKKLF	TRGV8	.	TRGJ1	12	-1	-1	16
20	1.1732407255320646E-4	TGTGCCACCTGGGACAGGCTATCAAAGAAACTCTTT	CATWDRLSKKLF	TRGV7	.	TRGJ1	18	-1	-1	24
20	1.1732407255320646E-4	TGTGCCACCTCAAGGCATTATAAGAAACTCTTT	CATSRHYKKLF	TRGV4	.	TRGJ1	9	-1	-1	16
20	1.1732407255320646E-4	TGTGCCACCTCAATTATTAAGAAACTCTTT	CATSIIKKLF	TRGV4	.	TRGJ1	9	-1	-1	12
20	1.1732407255320646E-4	TGTGCCACCTGGGACGCTAAGAAACTCTTT	CATWDAKKLF	TRGV4	.	TRGJ1	13	-1	-1	17
20	1.1732407255320646E-4	TGTGCCACCTGGGAAGGTTGGAAACTCTTT	CATWEGWKLF	TRGV3	.	TRGJ1	16	-1	-1	20
20	1.1732407255320646E-4	TGTGCCTCGGCGGATGAGAAACTCTTT	CASADEKLF	TRGV3	.	TRGJ1	5	-1	-1	13
20	1.1732407255320646E-4	TGTGCCACCTGCTATAAGAAACTCTTT	CATCYKKLF	TRGV2	.	TRGJ1	10	-1	-1	12
20	1.1732407255320646E-4	TGTGCCACCTCGAAGAAACTCTTT	CATSKKLF	TRGV4	.	TRGJ1	9	-1	-1	12
20	1.1732407255320646E-4	TGTGCCATCTGCGCCCTCTTT	CAICALF	TRGV4	.	TRGJ1	10	-1	-1	15
20	1.1732407255320646E-4	TGTGCCACAGGGAAACTCTTT	CATGKLF	TRGV2	.	TRGJ1	7	-1	-1	11
19	1.1145786892554614E-4	TGTGCTGCGTGGGAGAGTTACGCTTATTTGAATTATTATAAGAAACTCTTT	CAAWESYAYLNYYKKLF	TRGV10	.	TRGJ1	13	-1	-1	25
19	1.1145786892554614E-4	TGTGCCACCTGGGACAGGCCAGGTCCCGGGTATTATAAGAAACTCTTT	CATWDRPGPGYYKKLF	TRGV5	.	TRGJ1	30	-1	-1	30
19	1.1145786892554614E-4	TGTGCTGCGTGGGATTCCCCCCCCTTTGGTTGGTTCAAGATATTT	CAAWDSPPFGWFKIF	TRGV10	.	TRGJP1	15	-1	-1	26
19	1.1145786892554614E-4	TGTGCTGCGTGGGATTCGGTCCCACATTATTATAAGAAACTCTTT	CAAWDSVPHYYKKLF	TRGV10	.	TRGJ1	15	-1	-1	25
19	1.1145786892554614E-4	TGTGCTGCGTGGGATCACCCCTCTAATTATTATAAGAAACTCTTT	CAAWDHPSNYYKKLF	TRGV10	.	TRGJ1	17	-1	-1	21
19	1.1145786892554614E-4	TGTGCCTTGTGGGAGTTACCCTTTTTTTATTATAAGAAACTCTTT	CALWELPFFYYKKLF	TRGV9	.	TRGJ1	14	-1	-1	26
19	1.1145786892554614E-4	TGTGCCACCTGGGTGGGAGCCTCGGGGTATTATAAGAAACTCTTT	CATWVGASGYYKKLF	TRGV4	.	TRGJ1	16	-1	-1	27
19	1.1145786892554614E-4	TGTGCCACCTGGGACGGGCGTGATAGTGATTGGATCAAGACGTTT	CATWDGRDSDWIKTF	TRGV2	.	TRGJP2	18	-1	-1	23
19	1.1145786892554614E-4	TGTGCTGCGTGGGATTCGGATAATTATTATAAGAAACTCTTT	CAAWDSDNYYKKLF	TRGV10	.	TRGJ1	15	-1	-1	21
19	1.1145786892554614E-4	TGTGCCTTGTGGGAGGTGCTGGTTTATTATAAGAAACTCTTT	CALWEVLVYYKKLF	TRGV9	.	TRGJ1	18	-1	-1	23
19	1.1145786892554614E-4	TGTGCCACTAGTATTGCTCGCCTCTATTATAAGAAACTCTTT	CATSIARLYYKKLF	TRGV10	.	TRGJ2	4	-1	-1	24
19	1.1145786892554614E-4	TGTGCCACCTGGGATGGGGAGATGGAGTCTAAGAAACTCTTT	CATWDGEMESKKLF	TRGV4	.	TRGJ1	17	-1	-1	29
19	1.1145786892554614E-4	TGTGCCACCTGGGACCGTGACCATTCTCTAAAGAAACTCTTT	CATWDRDHSLKKLF	TRGV3	.	TRGJ1	14	-1	-1	30
19	1.1145786892554614E-4	TGTGCCACCTGGGACGGCTCGAATTATTATAAGAAACTCTTT	CATWDGSNYYKKLF	TRGV2	.	TRGJ1	16	-1	-1	18
19	1.1145786892554614E-4	TGTGCCACCTGGGACGGGCCCGGGTATTATAAGAAACTCTTT	CATWDGPGYYKKLF	TRGV2	.	TRGJ1	21	-1	-1	24
19	1.1145786892554614E-4	TGTGCTGCGTGGGACTCTAATTATTATAAGAAACTCTTT	CAAWDSNYYKKLF	TRGV10	.	TRGJ1	13	-1	-1	15
19	1.1145786892554614E-4	TGTGCTGCGTGGGACTACAATTATTATAAGAAACTCTTT	CAAWDYNYYKKLF	TRGV10	.	TRGJ1	17	-1	-1	18
19	1.1145786892554614E-4	TGTGCTGCGTGGGACCGCACTGGTTGGTTCAAGATATTT	CAAWDRTGWFKIF	TRGV10	.	TRGJP1	13	-1	-1	17
19	1.1145786892554614E-4	TGTGCCACCTGGGATGGGCCACTCCGCGGGAAACTCTTT	CATWDGPLRGKLF	TRGV4	.	TRGJ1	19	-1	-1	29
19	1.1145786892554614E-4	TGTGCCACCTGGGACCGCGGGATGAGCGGGAAACTCTTT	CATWDRGMSGKLF	TRGV3	.	TRGJ1	14	-1	-1	29
19	1.1145786892554614E-4	TGTGCCACCTGGGACGGGCCTTGTTATAAGAAACTCTTT	CATWDGPCYKKLF	TRGV2	.	TRGJ1	19	-1	-1	20
19	1.1145786892554614E-4	TGTGCCACCTGGGACGGGCCCATTTATAAGAAACTCTTT	CATWDGPIYKKLF	TRGV2	.	TRGJ1	20	-1	-1	23
19	1.1145786892554614E-4	TGTGCCACCTGGGACGGGCGGGGTTATAAGAAACTCTTT	CATWDGRGYKKLF	TRGV2	.	TRGJ1	18	-1	-1	23
19	1.1145786892554614E-4	TGTGCCACCTGGGACGGGCGGGGGTATAAGAAACTCTTT	CATWDGRGYKKLF	TRGV2	.	TRGJ1	18	-1	-1	24
19	1.1145786892554614E-4	TGTGCTGCGTGGTCCACTAGTTGGTTCAAGATATTT	CAAWSTSWFKIF	TRGV10	.	TRGJP1	11	-1	-1	13
19	1.1145786892554614E-4	TGTGCCACCTGGGATTGTTATTATAAGAAACTCTTT	CATWDCYYKKLF	TRGV4	.	TRGJ1	14	-1	-1	17
19	1.1145786892554614E-4	TGTGCCACCTGGGATAGGGGTTATAAGAAACTCTTT	CATWDRGYKKLF	TRGV8	.	TRGJ1	17	-1	-1	20
19	1.1145786892554614E-4	TGTGCCACCTGGGATAGGGATTATAAGAAACTCTTT	CATWDRDYKKLF	TRGV8	.	TRGJ1	17	-1	-1	19
19	1.1145786892554614E-4	TGTGCCACCTGGGACCAAGATTATAAGAAACTCTTT	CATWDQDYKKLF	TRGV2	.	TRGJ1	14	-1	-1	19
19	1.1145786892554614E-4	TGTGCCACCTGGGACGTTTGTTATAAGAAACTCTTT	CATWDVCYKKLF	TRGV3	.	TRGJ1	14	-1	-1	17
19	1.1145786892554614E-4	TGTGCCACCTGGGACGGGCTCCATAAGAAACTCTTT	CATWDGLHKKLF	TRGV2	.	TRGJ1	18	-1	-1	22
19	1.1145786892554614E-4	TGTGCCACCTGGGAGGCCGGCTATAAGAAACTCTTT	CATWEAGYKKLF	TRGV8	.	TRGJ1	13	-1	-1	21
19	1.1145786892554614E-4	TGTGCCACCTGGGAAGATTATTATAAGAAACTCTTT	CATWEDYYKKLF	TRGV4	.	TRGJ1	13	-1	-1	16
19	1.1145786892554614E-4	TGTGCCACGGCTTCGAGTGATTGGATCAAGACGTTT	CATASSDWIKTF	TRGV2	.	TRGJP2	7	-1	-1	15
19	1.1145786892554614E-4	TGTGCTGCGTGGGCGCATTATAAGAAACTCTTT	CAAWAHYKKLF	TRGV10	.	TRGJ1	12	-1	-1	16
19	1.1145786892554614E-4	TGTGCCACCTGGCTATATTATAAGAAACTCTTT	CATWLYYKKLF	TRGV4	.	TRGJ1	11	-1	-1	15
19	1.1145786892554614E-4	TGTGCCACCTGGGTGGGTTATAAGAAACTCTTT	CATWVGYKKLF	TRGV4	.	TRGJ1	16	-1	-1	17
19	1.1145786892554614E-4	TGTGCCACCTGGGTAGATTATAAGAAACTCTTT	CATWVDYKKLF	TRGV5	.	TRGJ1	12	-1	-1	16
19	1.1145786892554614E-4	TGTGCCACCTGGGGGTATTATAAGAAACTCTTT	CATWGYYKKLF	TRGV7	.	TRGJ1	12	-1	-1	15
19	1.1145786892554614E-4	TGTGCCACCTGGGATGGGCATAAGAAACTCTTT	CATWDGHKKLF	TRGV4	.	TRGJ1	18	-1	-1	19
19	1.1145786892554614E-4	TGTGCCACCTGGGATACTTCTTGGAAACTCTTT	CATWDTSWKLF	TRGV8	.	TRGJ1	15	-1	-1	23
19	1.1145786892554614E-4	TGTGCCACCTGGGACGGGTGGGGGAAACTCTTT	CATWDGWGKLF	TRGV2	.	TRGJ1	17	-1	-1	23
19	1.1145786892554614E-4	TGTGCCACCTGGGACAGGCTTGGGAAACTCTTT	CATWDRLGKLF	TRGV5	.	TRGJ1	21	-1	-1	23
19	1.1145786892554614E-4	TGTGCCACCTGGGACAGGCTGTGGAAACTCTTT	CATWDRLWKLF	TRGV5	.	TRGJ1	21	-1	-1	23
19	1.1145786892554614E-4	TGTGCCACCTGGGACAGGCAAGGGAAACTCTTT	CATWDRQGKLF	TRGV3	.	TRGJ1	18	-1	-1	23
19	1.1145786892554614E-4	TGTGCCACCCCCCGCCTCATTAAGAAACTCTTT	CATPRLIKKLF	TRGV4	.	TRGJ2	8	-1	-1	20
19	1.1145786892554614E-4	TGTGCCAGTTGCTCGAGCAATAAGAAACTCTTT	CASCSSNKKLF	TRGV4	.	TRGJ1	6	-1	-1	19
19	1.1145786892554614E-4	TGTGCCACCTGGGCTACCAAGAAACTCTTT	CATWATKKLF	TRGV7	.	TRGJ1	12	-1	-1	18
19	1.1145786892554614E-4	TGTGCCACCTGGGGGCAGAAGAAACTCTTT	CATWGQKKLF	TRGV8	.	TRGJ1	12	-1	-1	18
19	1.1145786892554614E-4	TGTGCCACCTGGGACTATAAACGCCTCTTT	CATWDYKRLF	TRGV2	.	TRGJ1	14	-1	-1	24
19	1.1145786892554614E-4	TGTGCCACCTGGGACCCCCTGCAACTCTTT	CATWDPLQLF	TRGV7	.	TRGJ1	14	-1	-1	22
19	1.1145786892554614E-4	TGTGCCACCTGGGACAGGAGCAAACTCTTT	CATWDRSKLF	TRGV3	.	TRGJ1	17	-1	-1	21
19	1.1145786892554614E-4	TGTGATGTACCTTATTATAAGAAACTCTTT	CDVPYYKKLF	TRGV4	.	TRGJ1	3	-1	-1	11
19	1.1145786892554614E-4	TGTGCCACCTGGGTCTGTACACTCTTT	CATWVCTLF	TRGV4	.	TRGJ1	12	-1	-1	20
19	1.1145786892554614E-4	TGTGCCACCTGGGACAATCTGCTCTTT	CATWDNLLF	TRGV5	.	TRGJ1	15	-1	-1	21
19	1.1145786892554614E-4	TGTGCCACCACCCATAAGAAACTCTTT	CATTHKKLF	TRGV4	.	TRGJ1	8	-1	-1	13
19	1.1145786892554614E-4	TGTGCTTCCGATAAGAAACTCTTT	CASDKKLF	TRGV4	.	TRGJ1	4	-1	-1	10
19	1.1145786892554614E-4	TGGGGGGAGTATAAGAAACTCTTT	WGEYKKLF	TRGV4	.	TRGJ2	1	-1	-1	9
19	1.1145786892554614E-4	TGTGCACCTAAGAAACTCTTT	CAPKKLF	TRGV4	.	TRGJ1	8	-1	-1	8
18	1.0559166529788582E-4	TGTGCTGCGTGGGATATGGGAGCAGGGGATACCACTGGTTGGTTCAAGATATTT	CAAWDMGAGDTTGWFKIF	TRGV10	.	TRGJP1	14	-1	-1	28
18	1.0559166529788582E-4	TGTGCTGCGTGGGTCACACTCGGCAATAGTGATTGGATCAAGACGTTT	CAAWVTLGNSDWIKTF	TRGV10	.	TRGJP2	12	-1	-1	26
18	1.0559166529788582E-4	TGTGCCACCTGGGATAGGCGCCCTCAGTGTTATTATAAGAAACTCTTT	CATWDRRPQCYYKKLF	TRGV8	.	TRGJ1	18	-1	-1	29
18	1.0559166529788582E-4	TGTGCTGCGTGGGATGGGTCCTGGGGGGGTTATAAGAAACTCTTT	CAAWDGSWGGYKKLF	TRGV10	.	TRGJ1	14	-1	-1	29
18	1.0559166529788582E-4	TGTGCCACCTGGGATGGGCGATTTAATTATTATAAGAAACTCTTT	CATWDGRFNYYKKLF	TRGV4	.	TRGJ1	18	-1	-1	24
18	1.0559166529788582E-4	TGTGCCACCTGGGACGGGCTAGAGATGGAGTATAAGAAACTCTTT	CATWDGLEMEYKKLF	TRGV2	.	TRGJ1	18	-1	-1	30
18	1.0559166529788582E-4	TGTGCCACCTGGGACGAATATAGTAGTGATTGGATCAAGACGTTT	CATWDEYSSDWIKTF	TRGV2	.	TRGJP2	15	-1	-1	17
18	1.0559166529788582E-4	TGTGCCACCTGGGACAGGCCGAGAAATTATTATAAGAAACTCTTT	CATWDRPRNYYKKLF	TRGV5	.	TRGJ1	19	-1	-1	24
18	1.0559166529788582E-4	TGTGCTGCGTTCCGCCATACCACTGGTTGGTTCAAGATATTT	CAAFRHTTGWFKIF	TRGV10	.	TRGJP1	9	-1	-1	16
18	1.0559166529788582E-4	TGTGCTGCGTGGGGGACGGGAATTTATTATAAGAAACTCTTT	CAAWGTGIYYKKLF	TRGV10	.	TRGJ1	12	-1	-1	19
18	1.0559166529788582E-4	TGTGCCACCTGGGGAAGTAGTAGTGATTGGATCAAGACGTTT	CATWGSSSDWIKTF	TRGV8	.	TRGJP2	12	-1	-1	17
18	1.0559166529788582E-4	TGTGCCACCTGGGATGGGCCCGATTATTATAAGAAACTCTTT	CATWDGPDYYKKLF	TRGV4	.	TRGJ1	20	-1	-1	22
18	1.0559166529788582E-4	TGTGCCACCTGGGACCTCTCGAATTATTATAAGAAACTCTTT	CATWDLSNYYKKLF	TRGV7	.	TRGJ1	14	-1	-1	18
18	1.0559166529788582E-4	TGTGCCACCTGGGACGTAAGTAGTGATTGGATCAAGACGTTT	CATWDVSSDWIKTF	TRGV2	.	TRGJP2	15	-1	-1	18
18	1.0559166529788582E-4	TGTGCCACCTGGGACGATCTCCTCCGAGGTAAGAAACTCTTT	CATWDDLLRGKKLF	TRGV2	.	TRGJ1	15	-1	-1	29
18	1.0559166529788582E-4	TGTGCCACCTGGGACAGTAGTCCGGGTTATAAGAAACTCTTT	CATWDSSPGYKKLF	TRGV3	.	TRGJ1	16	-1	-1	26
18	1.0559166529788582E-4	TGTGCCACCTGGGACAGGCTGAATTATTATAAGAAACTCTTT	CATWDRLNYYKKLF	TRGV5	.	TRGJ1	18	-1	-1	20
18	1.0559166529788582E-4	TGTGCCACCTGGGACAGGCCAGGGTATTATAAGAAACTCTTT	CATWDRPGYYKKLF	TRGV7	.	TRGJ1	19	-1	-1	24
18	1.0559166529788582E-4	TGTGCCACCTGGGACAGGCGTTTTTGGGGAGGGAAACTCTTT	CATWDRRFWGGKLF	TRGV3	.	TRGJ1	18	-1	-1	32
18	1.0559166529788582E-4	TGTGCTGCGTGGGATCCTTCTTATTATAAGAAACTCTTT	CAAWDPSYYKKLF	TRGV10	.	TRGJ1	14	-1	-1	20
18	1.0559166529788582E-4	TGTGCTGCGCGACCAACAATTTATTATAAGAAACTCTTT	CAARPTIYYKKLF	TRGV10	.	TRGJ1	8	-1	-1	20
18	1.0559166529788582E-4	TGTGCCACCTGGCCTCGAAAGGGGTATAAGAAACTCTTT	CATWPRKGYKKLF	TRGV2	.	TRGJ1	11	-1	-1	24
18	1.0559166529788582E-4	TGTGCCACCTGGGATGGGCCCGATTATAAGAAACTCTTT	CATWDGPDYKKLF	TRGV4	.	TRGJ1	20	-1	-1	22
18	1.0559166529788582E-4	TGTGCCACCTGGGATGGGCGTTATTATAAGAAACTCTTT	CATWDGRYYKKLF	TRGV4	.	TRGJ1	18	-1	-1	20
18	1.0559166529788582E-4	TGTGCCACCTGGGATGGGCGAGGTTATAAGAAACTCTTT	CATWDGRGYKKLF	TRGV4	.	TRGJ1	18	-1	-1	23
18	1.0559166529788582E-4	TGTGCCACCTGGGACTCCACTTATTATAAGAAACTCTTT	CATWDSTYYKKLF	TRGV3	.	TRGJ1	14	-1	-1	20
18	1.0559166529788582E-4	TGTGCCACCTGGGACGGCCCGGGGTATAAGAAACTCTTT	CATWDGPGYKKLF	TRGV2	.	TRGJ1	20	-1	-1	24
18	1.0559166529788582E-4	TGTGCCACCTGGGACGGGCTTTGGGTGGAGAAACTCTTT	CATWDGLWVEKLF	TRGV2	.	TRGJ1	18	-1	-1	28
18	1.0559166529788582E-4	TGTGCCACCTGGGACGGGCTCTTTTGTTGGAAACTCTTT	CATWDGLFCWKLF	TRGV2	.	TRGJ1	18	-1	-1	29
18	1.0559166529788582E-4	TGTGCCACCTGGGACGGGCCCGTAGGTAAGAAACTCTTT	CATWDGPVGKKLF	TRGV2	.	TRGJ1	22	-1	-1	26
18	1.0559166529788582E-4	TGTGCCACCTGGGACGGGCGATGTGGTAAGAAACTCTTT	CATWDGRCGKKLF	TRGV2	.	TRGJ1	18	-1	-1	26
18	1.0559166529788582E-4	TGTGCCACCTGGGACGGGCAAGTTTATAAGAAACTCTTT	CATWDGQVYKKLF	TRGV2	.	TRGJ1	18	-1	-1	23
18	1.0559166529788582E-4	TGTGCCACCTGGGACAGGCTTGATTATAAGAAACTCTTT	CATWDRLDYKKLF	TRGV3	.	TRGJ1	21	-1	-1	22
18	1.0559166529788582E-4	TGTGCCACCTGGGACAGGCTGAATGCAGAGAAACTCTTT	CATWDRLNAEKLF	TRGV3	.	TRGJ1	18	-1	-1	28
18	1.0559166529788582E-4	TGTGCCACCTGGGACAGGCCCCATTTTACGAAACTCTTT	CATWDRPHFTKLF	TRGV7	.	TRGJ1	19	-1	-1	22
18	1.0559166529788582E-4	TGTGCCACCTGGGACAGGCCGCCTTATAAGAAACTCTTT	CATWDRPPYKKLF	TRGV3	.	TRGJ1	19	-1	-1	23
18	1.0559166529788582E-4	TGTGCCACCTGGGACAGGCACGGGGGCGAGAAACTCTTT	CATWDRHGGEKLF	TRGV3	.	TRGJ1	18	-1	-1	28
18	1.0559166529788582E-4	TGTGCCACCTGGGACAAGAATTATTATAAGAAACTCTTT	CATWDKNYYKKLF	TRGV5	.	TRGJ1	15	-1	-1	17
18	1.0559166529788582E-4	TGTGCCACCTGGGAGGGCCCTTATTATAAGAAACTCTTT	CATWEGPYYKKLF	TRGV4	.	TRGJ1	19	-1	-1	20
18	1.0559166529788582E-4	TATGCCACCTGGGACGGGCATGGTTATAAGAAACTCTTT	YATWDGHGYKKLF	TRGV2	.	TRGJ1	18	-1	-1	23
18	1.0559166529788582E-4	TGTGCTGCGTGGGGCTGTTATTATAAGAAACTCTTT	CAAWGCYYKKLF	TRGV10	.	TRGJ1	12	-1	-1	17
18	1.0559166529788582E-4	TGTGCCACCTGGGATTTGACCTATAAGAAACTCTTT	CATWDLTYKKLF	TRGV4	.	TRGJ1	14	-1	-1	21
18	1.0559166529788582E-4	TGTGCCACCTGGGACGGGCCGTTACAGAAACTCTTT	CATWDGPLQKLF	TRGV2	.	TRGJ1	19	-1	-1	25
18	1.0559166529788582E-4	TGTGCCACCTGGGACAGGCAGGATAAGAAACTCTTT	CATWDRQDKKLF	TRGV5	.	TRGJ1	18	-1	-1	22
18	1.0559166529788582E-4	TGTGCCACCCGGCGGAATTATTATAAGAAACTCTTT	CATRRNYYKKLF	TRGV5	.	TRGJ1	11	-1	-1	14
18	1.0559166529788582E-4	TGTGCCCCTAAATCCAATTATAAGAAACTCTTT	CAPKSNYKKLF	TRGV10	.	TRGJ1	4	-1	-1	16
18	1.0559166529788582E-4	TGTGCCACCTGTGGTTATTATAAGAAACTCTTT	CATCGYYKKLF	TRGV4	.	TRGJ1	10	-1	-1	14
18	1.0559166529788582E-4	TGTGCCACCTGGGCGGGGTATAAGAAACTCTTT	CATWAGYKKLF	TRGV4	.	TRGJ1	12	-1	-1	18
18	1.0559166529788582E-4	TGTGCCACCTGGGATGGGCCAAGGAAACTCTTT	CATWDGPRKLF	TRGV4	.	TRGJ1	19	-1	-1	23
18	1.0559166529788582E-4	TGTGCCACCTGGGACTGCGATCGGAAACTCTTT	CATWDCDRKLF	TRGV3	.	TRGJ1	14	-1	-1	23
18	1.0559166529788582E-4	TGTGCCACCTGGGACGCCCATAAGAAACTCTTT	CATWDAHKKLF	TRGV3	.	TRGJ1	14	-1	-1	19
18	1.0559166529788582E-4	TGTGCCACCTGGGACATTGTGGAGAAACTCTTT	CATWDIVEKLF	TRGV3	.	TRGJ1	15	-1	-1	22
18	1.0559166529788582E-4	TGTGCCACCTGGGACACCCATAAGAAACTCTTT	CATWDTHKKLF	TRGV3	.	TRGJ1	15	-1	-1	19
18	1.0559166529788582E-4	TGTGCCACCTGGGACAGGCCCTTGAAACTCTTT	CATWDRPLKLF	TRGV3	.	TRGJ1	19	-1	-1	23
18	1.0559166529788582E-4	TGTGCCACCTGGGACAGGCGGGGGAAACTCTTT	CATWDRRGKLF	TRGV3	.	TRGJ1	18	-1	-1	23
18	1.0559166529788582E-4	TGTGCCACCTGGGAAGGGAGTAAGAAACTCTTT	CATWEGSKKLF	TRGV2	.	TRGJ1	17	-1	-1	20
18	1.0559166529788582E-4	TGTGCCACCAACCCTGAAGATAAGAAACTCTTT	CATNPEDKKLF	TRGV4	.	TRGJ1	8	-1	-1	19
18	1.0559166529788582E-4	TGTGCCACCTGGTTTTGGGGGAAACTCTTT	CATWFWGKLF	TRGV4	.	TRGJ1	11	-1	-1	20
18	1.0559166529788582E-4	TGTGCCACCTGGCCTTATAAGAAACTCTTT	CATWPYKKLF	TRGV2	.	TRGJ2	11	-1	-1	14
18	1.0559166529788582E-4	TGTGCCACCTGGCCAAAGGGGAAACTCTTT	CATWPKGKLF	TRGV8	.	TRGJ1	11	-1	-1	20
18	1.0559166529788582E-4	TGTGCCACCTGGGATGTGAAGGGACTCTTT	CATWDVKGLF	TRGV4	.	TRGJ1	15	-1	-1	23
18	1.0559166529788582E-4	TGTGCCACCTGGGATATAAAGAAACTCTTT	CATWDIKKLF	TRGV4	.	TRGJ1	14	-1	-1	14
18	1.0559166529788582E-4	TGTGCCACCCACAACTATAAGAAACTCTTT	CATHNYKKLF	TRGV8	.	TRGJ1	8	-1	-1	15
18	1.0559166529788582E-4	TGTGCCACCGCTGTACATAAGAAACTCTTT	CATAVHKKLF	TRGV8	.	TRGJ1	8	-1	-1	16
18	1.0559166529788582E-4	TGTGCCCCCGGGTATAAGAAACTCTTT	CAPGYKKLF	TRGV3	.	TRGJ1	11	-1	-1	12
18	1.0559166529788582E-4	TGTGCCCGTCCCCAATGGAAACTCTTT	CARPQWKLF	TRGV8	.	TRGJ1	5	-1	-1	17
18	1.0559166529788582E-4	TGTGCCACCTGGTCTAAGAAACTCTTT	CATWSKKLF	TRGV2	.	TRGJ1	11	-1	-1	14
18	1.0559166529788582E-4	TGTGCCACCTGGGACAGGCCACTCTTT	CATWDRPLF	TRGV5	.	TRGJ1	19	-1	-1	20
18	1.0559166529788582E-4	TGTGCCACCTACGTTAGGAAACTCTTT	CATYVRKLF	TRGV2	.	TRGJ1	9	-1	-1	14
18	1.0559166529788582E-4	TGTGCCACCGTCGGGAAACTCTTT	CATVGKLF	TRGV4	.	TRGJ1	15	-1	-1	14
18	1.0559166529788582E-4	TGTGCCGGCGGGAAACTCTTT	CAGGKLF	TRGV4	.	TRGJ1	5	-1	-1	11
18	1.0559166529788582E-4	TGTGCCACCTGGCTCTTT	CATWLF	TRGV4	.	TRGJ1	11	-1	-1	12
17	9.97254616702255E-5	TGTCTCTTAGGGGACTGTGCTGCGTGGGATTATAAATGGGAGGAATATAAGAAACTCTTT	CLLGDCAAWDYKWEEYKKLF	TRGV10	.	TRGJ1	2	-1	-1	45
17	9.97254616702255E-5	TGTGCTGCGTGGGATTATCTAGTTCGAAGGGTTGGTTGGTTCAAGATATTT	CAAWDYLVRRVGWFKIF	TRGV10	.	TRGJP1	16	-1	-1	32
17	9.97254616702255E-5	TGTGCTGCGTGGGATGGAGGGGGCCATACCACTGGTTGGTTCAAGATATTT	CAAWDGGGHTTGWFKIF	TRGV10	.	TRGJP1	14	-1	-1	25
17	9.97254616702255E-5	TGTGCCACCTGGGACCCCAGGGGATGGGGTAGTGATTGGATCAAGACGTTT	CATWDPRGWGSDWIKTF	TRGV2	.	TRGJP2	14	-1	-1	28
17	9.97254616702255E-5	TGTGCCACCTGGGACGGGCCAGGGGGGGCCATAGGGTATAAGAAACTCTTT	CATWDGPGGAIGYKKLF	TRGV2	.	TRGJ1	19	-1	-1	36
17	9.97254616702255E-5	TGTGCCACCTGGGACGGTCTCCCCAGGGATTATTATAAGAAACTCTTT	CATWDGLPRDYYKKLF	TRGV2	.	TRGJ1	16	-1	-1	28
17	9.97254616702255E-5	TGTGCCACCTGGGACAGGCCGGGGAGTAGTGATTGGATCAAGACGTTT	CATWDRPGSSDWIKTF	TRGV5	.	TRGJP2	19	-1	-1	24
17	9.97254616702255E-5	TGTGCTGCGTGGGATTATAGGACCACTGGTTGGTTCAAGATATTT	CAAWDYRTTGWFKIF	TRGV10	.	TRGJP1	16	-1	-1	21
17	9.97254616702255E-5	TGTGCTGCGTGGGACGAGATCCTGAATTATTATAAGAAACTCTTT	CAAWDEILNYYKKLF	TRGV10	.	TRGJ1	13	-1	-1	23
17	9.97254616702255E-5	TGTGCTGCGCGGGATACTGTGTTTTATTGTTATAAGAAACTCTTT	CAARDTVFYCYKKLF	TRGV10	.	TRGJ1	14	-1	-1	25
17	9.97254616702255E-5	TGTGCCTTGTGGCTCCCTAACCTGAATTATTATAAGAAACTCTTT	CALWLPNLNYYKKLF	TRGV9	.	TRGJ1	11	-1	-1	23
17	9.97254616702255E-5	TGTGCCACCTGGGACGGGTACCGTAGTGATTGGATCAAGACGTTT	CATWDGYRSDWIKTF	TRGV2	.	TRGJP2	17	-1	-1	22
17	9.97254616702255E-5	TGTGCCACCTGGGACGGGCGTGGGGGTGATTGGATCAAGACGTTT	CATWDGRGGDWIKTF	TRGV2	.	TRGJP2	18	-1	-1	25
17	9.97254616702255E-5	TGTGCCACCTGGGACGGGCAGTGGAGTTATTATAAGAAACTCTTT	CATWDGQWSYYKKLF	TRGV2	.	TRGJ1	18	-1	-1	23
17	9.97254616702255E-5	TGTGCCACCTGGGACGGGCAAGGTAGTGATTGGATCAAGACGTTT	CATWDGQGSDWIKTF	TRGV2	.	TRGJP2	18	-1	-1	22
17	9.97254616702255E-5	TGTGCCACCTGGGACACCTACGTCGATTATTATAAGAAACTCTTT	CATWDTYVDYYKKLF	TRGV3	.	TRGJ1	15	-1	-1	22
17	9.97254616702255E-5	TGTGCCACCTGGGACAGGCCGGTTAAGAATTATAAGAAACTCTTT	CATWDRPVKNYKKLF	TRGV3	.	TRGJ1	22	-1	-1	28
17	9.97254616702255E-5	TGTGCCACCTGGGAAAGAGGGGTACATTATTATAAGAAACTCTTT	CATWERGVHYYKKLF	TRGV8	.	TRGJ1	16	-1	-1	25
17	9.97254616702255E-5	TGTGCTGCGTGGCCAAAAGGGTGGTATTATAAGAAACTCTTT	CAAWPKGWYYKKLF	TRGV10	.	TRGJ1	11	-1	-1	24
17	9.97254616702255E-5	TGTGCTGCGTGGGATTATTTGGGGTATTATAAGAAACTCTTT	CAAWDYLGYYKKLF	TRGV10	.	TRGJ1	16	-1	-1	24
17	9.97254616702255E-5	TGTGCTGCGTGGGATCGACATAATTATTATAAGAAACTCTTT	CAAWDRHNYYKKLF	TRGV10	.	TRGJ1	14	-1	-1	21
17	9.97254616702255E-5	TGTGCTGCGTGGGACACCGGCACTGGTTGGTTCAAGATATTT	CAAWDTGTGWFKIF	TRGV10	.	TRGJP1	13	-1	-1	20
17	9.97254616702255E-5	TGTGCCTTGTGGAAAGATACCACTGGTTGGTTCAAGATATTT	CALWKDTTGWFKIF	TRGV9	.	TRGJP1	11	-1	-1	16
17	9.97254616702255E-5	TGTGCCACCTGGGCAATTTCAGGGCTTTATAAGAAACTCTTT	CATWAISGLYKKLF	TRGV5	.	TRGJ1	12	-1	-1	26
17	9.97254616702255E-5	TGTGCCACCTGGGACGGCCTCGATTATTATAAGAAACTCTTT	CATWDGLDYYKKLF	TRGV2	.	TRGJ1	16	-1	-1	19
17	9.97254616702255E-5	TGTGCCACCTGGGACGGGCATGAGTATTATAAGAAACTCTTT	CATWDGHEYYKKLF	TRGV2	.	TRGJ1	18	-1	-1	24
17	9.97254616702255E-5	TGTGCCACCTGGGACGGAGGTAGTGATTGGATCAAGACGTTT	CATWDGGSDWIKTF	TRGV3	.	TRGJP2	14	-1	-1	19
17	9.97254616702255E-5	TGTGCCACCTGGGACAGCCCATGGACCCCAGGGCGCCTCTTT	CATWDSPWTPGRLF	TRGV3	.	TRGJ1	19	-1	-1	36
17	9.97254616702255E-5	TGTGCTGCTCTGAATACCACTGGTTGGTTCAAGATATTT	CAALNTTGWFKIF	TRGV10	.	TRGJP1	7	-1	-1	13
17	9.97254616702255E-5	TGTGCTGCGTGGGGGACCACTGGTTGGTTCAAGATATTT	CAAWGTTGWFKIF	TRGV10	.	TRGJP1	12	-1	-1	15
17	9.97254616702255E-5	TGTGCTGCGTGGGATTATAATTATTATAAGAAACTCTTT	CAAWDYNYYKKLF	TRGV10	.	TRGJ1	16	-1	-1	18
17	9.97254616702255E-5	TGTGCTGCGTGGGATCCCAATTATTATAAGAAACTCTTT	CAAWDPNYYKKLF	TRGV10	.	TRGJ1	14	-1	-1	18
17	9.97254616702255E-5	TGTGCTGCGTGGGACCCAAATTATTATAAGAAACTCTTT	CAAWDPNYYKKLF	TRGV10	.	TRGJ1	13	-1	-1	18
17	9.97254616702255E-5	TGTGCTGCGTGGGACGAGAATTATTATAAGAAACTCTTT	CAAWDENYYKKLF	TRGV10	.	TRGJ1	13	-1	-1	17
17	9.97254616702255E-5	TGTGCCACCTGGGTTCCTTGCTATTATAAGAAACTCTTT	CATWVPCYYKKLF	TRGV4	.	TRGJ1	12	-1	-1	21
17	9.97254616702255E-5	TGTGCCACCTGGGATCGGAAATATTATAAGAAACTCTTT	CATWDRKYYKKLF	TRGV4	.	TRGJ1	17	-1	-1	17
17	9.97254616702255E-5	TGTGCCACCTGGGATGTTAATTATTATAAGAAACTCTTT	CATWDVNYYKKLF	TRGV4	.	TRGJ1	15	-1	-1	18
17	9.97254616702255E-5	TGTGCCACCTGGGATGGGCCGTGGTATAAGAAACTCTTT	CATWDGPWYKKLF	TRGV4	.	TRGJ1	19	-1	-1	24
17	9.97254616702255E-5	TGTGCCACCTGGGATGGGCGTGATTATAAGAAACTCTTT	CATWDGRDYKKLF	TRGV4	.	TRGJ1	18	-1	-1	22
17	9.97254616702255E-5	TGTGCCACCTGGGACCAGAATTATTATAAGAAACTCTTT	CATWDQNYYKKLF	TRGV5	.	TRGJ1	14	-1	-1	17
17	9.97254616702255E-5	TGTGCCACCTGGGACGTGAATTATTATAAGAAACTCTTT	CATWDVNYYKKLF	TRGV4	.	TRGJ1	13	-1	-1	17
17	9.97254616702255E-5	TGTGCCACCTGGGACGGTCATTATTATAAGAAACTCTTT	CATWDGHYYKKLF	TRGV2	.	TRGJ1	16	-1	-1	19
17	9.97254616702255E-5	TGTGCCACCTGGGACGGGCTCTTATATAAGAAACTCTTT	CATWDGLLYKKLF	TRGV2	.	TRGJ1	18	-1	-1	21
17	9.97254616702255E-5	TGTGCCACCTGGGACGGGCGCTGGCGAGTGAAACTCTTT	CATWDGRWRVKLF	TRGV2	.	TRGJ1	18	-1	-1	29
17	9.97254616702255E-5	TGTGCCACCTGGGACGGGCGAGGTTGGGAGAAACTCTTT	CATWDGRGWEKLF	TRGV2	.	TRGJ1	18	-1	-1	28
17	9.97254616702255E-5	TGTGCCACCTGGGACGGGGGATATTATAAGAAACTCTTT	CATWDGGYYKKLF	TRGV2	.	TRGJ1	17	-1	-1	21
17	9.97254616702255E-5	TGTGCCACCTGGGACGGGGATTATTATAAGAAACTCTTT	CATWDGDYYKKLF	TRGV2	.	TRGJ1	17	-1	-1	19
17	9.97254616702255E-5	TGTGCCACCTGGGACGGACGCCCGAATAAGAAACTCTTT	CATWDGRPNKKLF	TRGV2	.	TRGJ2	23	-1	-1	25
17	9.97254616702255E-5	TGTGCCACCTGGGACAGTGGTGATTGGATCAAGACGTTT	CATWDSGDWIKTF	TRGV3	.	TRGJP2	16	-1	-1	15
17	9.97254616702255E-5	TGTGCCACCTGGGACAGCAATTATTATAAGAAACTCTTT	CATWDSNYYKKLF	TRGV3	.	TRGJ1	16	-1	-1	18
17	9.97254616702255E-5	TGTGCCACCTGGGACAGGCTCCGGTATAAGAAACTCTTT	CATWDRLRYKKLF	TRGV3	.	TRGJ1	18	-1	-1	24
17	9.97254616702255E-5	TGTGCCACCTGGGACAGGCTGGGCTATAAGAAACTCTTT	CATWDRLGYKKLF	TRGV3	.	TRGJ1	18	-1	-1	24
17	9.97254616702255E-5	TGTGCCACCTGGGACAGGCACGGGTATAAGAAACTCTTT	CATWDRHGYKKLF	TRGV5	.	TRGJ1	18	-1	-1	24
17	9.97254616702255E-5	TGTGCTGCGTGGGAGATAGGGTATAAGAAACTCTTT	CAAWEIGYKKLF	TRGV10	.	TRGJ1	13	-1	-1	21
17	9.97254616702255E-5	TGTGCTGCGTGGAATAATTATTATAAGAAACTCTTT	CAAWNNYYKKLF	TRGV10	.	TRGJ1	14	-1	-1	15
17	9.97254616702255E-5	TGTGCCACCTGGGTGTGCCCCCATAAGAAACTCTTT	CATWVCPHKKLF	TRGV4	.	TRGJ1	19	-1	-1	22
17	9.97254616702255E-5	TGTGCCACCTGGGCCTGGTGTTATAAGAAACTCTTT	CATWAWCYKKLF	TRGV3	.	TRGJ1	12	-1	-1	20
17	9.97254616702255E-5	TGTGCCACCTGGGGCGTTGATTATAAGAAACTCTTT	CATWGVDYKKLF	TRGV3	.	TRGJ1	12	-1	-1	19
17	9.97254616702255E-5	TGTGCCACCTGGGATTCCCCCGCGGGGAAACTCTTT	CATWDSPAGKLF	TRGV2	.	TRGJ1	13	-1	-1	26
17	9.97254616702255E-5	TGTGCCACCTGGGATGTTGCGCGAAAGAAACTCTTT	CATWDVARKKLF	TRGV4	.	TRGJ1	15	-1	-1	24
17	9.97254616702255E-5	TGTGCCACCTGGGATGCCATGCCCAAGAAACTCTTT	CATWDAMPKKLF	TRGV4	.	TRGJ1	15	-1	-1	24
17	9.97254616702255E-5	TGTGCCACCTGGGATGGGGGCCGTAAGAAACTCTTT	CATWDGGRKKLF	TRGV4	.	TRGJ1	17	-1	-1	23
17	9.97254616702255E-5	TGTGCCACCTGGGATAGCCCAAGGTGGAAACTCTTT	CATWDSPRWKLF	TRGV8	.	TRGJ1	19	-1	-1	26
17	9.97254616702255E-5	TGTGCCACCTGGGACCATTATTATAAGAAACTCTTT	CATWDHYYKKLF	TRGV8	.	TRGJ1	13	-1	-1	16
17	9.97254616702255E-5	TGTGCCACCTGGGACGGGCCGTATAAGAAACTCTTT	CATWDGPYKKLF	TRGV2	.	TRGJ1	19	-1	-1	21
17	9.97254616702255E-5	TGTGCCACCTGGGACGGGCGGCATAAGAAACTCTTT	CATWDGRHKKLF	TRGV2	.	TRGJ1	18	-1	-1	22
17	9.97254616702255E-5	TGTGCCACCTGGGACGGGCAGAGAGAGAAACTCTTT	CATWDGQREKLF	TRGV2	.	TRGJ1	18	-1	-1	25
17	9.97254616702255E-5	TGTGCCACCTGGGACGGGCAATATAAGAAACTCTTT	CATWDGQYKKLF	TRGV2	.	TRGJ1	18	-1	-1	21
17	9.97254616702255E-5	TGTGCCACCTGGGACGGGGAAGATAAGAAACTCTTT	CATWDGEDKKLF	TRGV2	.	TRGJ1	17	-1	-1	22
17	9.97254616702255E-5	TGTGCCACCTGGGACGGATGTTATAAGAAACTCTTT	CATWDGCYKKLF	TRGV2	.	TRGJ2	16	-1	-1	20
17	9.97254616702255E-5	TGTGCCACCTGGGACGGACGCCCAGAGAAACTCTTT	CATWDGRPEKLF	TRGV3	.	TRGJ1	14	-1	-1	25
17	9.97254616702255E-5	TGTGCCACCTGGGACGACTATTGGATCAAGACGTTT	CATWDDYWIKTF	TRGV2	.	TRGJP2	15	-1	-1	19
17	9.97254616702255E-5	TGTGCCACCTGGGACAGGCCGAGAAAGAAACTCTTT	CATWDRPRKKLF	TRGV5	.	TRGJ1	19	-1	-1	24
17	9.97254616702255E-5	TGTGCCACCTGGGACAGGCAATGGGGGGAACTCTTT	CATWDRQWGELF	TRGV5	.	TRGJ1	18	-1	-1	28
17	9.97254616702255E-5	TGTGCCACCTGGGAGGGAGCCGGTAAGAAACTCTTT	CATWEGAGKKLF	TRGV4	.	TRGJ1	20	-1	-1	23
17	9.97254616702255E-5	TGTGCCTGGAATTTATATTATAAGAAACTCTTT	CAWNLYYKKLF	TRGV9	.	TRGJ1	6	-1	-1	15
17	9.97254616702255E-5	TGTGCCACTCTCCTTATCGATAAGAAACTCTTT	CATLLIDKKLF	TRGV4	.	TRGJ1	7	-1	-1	19
17	9.97254616702255E-5	TGTGCCACCTGTAATTATTATAAGAAACTCTTT	CATCNYYKKLF	TRGV3	.	TRGJ1	10	-1	-1	12
17	9.97254616702255E-5	TGTGCCACCTGGGCTGAGGGACAGAAACTCTTT	CATWAEGQKLF	TRGV4	.	TRGJ1	15	-1	-1	22
17	9.97254616702255E-5	TGTGCCACCTGGGATGGACCGGGGAAACTCTTT	CATWDGPGKLF	TRGV4	.	TRGJ1	19	-1	-1	23
17	9.97254616702255E-5	TGTGCCACCTGGGACGGGCGTAGGAAACTCTTT	CATWDGRRKLF	TRGV2	.	TRGJ1	18	-1	-1	20
17	9.97254616702255E-5	TGTGCCACCTGGGACGGGCGGAGGAAACTCTTT	CATWDGRRKLF	TRGV2	.	TRGJ1	18	-1	-1	23
17	9.97254616702255E-5	TGTGCCACCTGGGACGGGCGAAAGAAACTCTTT	CATWDGRKKLF	TRGV2	.	TRGJ1	18	-1	-1	21
17	9.97254616702255E-5	TGTGCCACCTGGGACACCAATAAGAAACTCTTT	CATWDTNKKLF	TRGV5	.	TRGJ1	15	-1	-1	19
17	9.97254616702255E-5	TGTGCCACCTGGGACAGGCAAGCGAAACTCTTT	CATWDRQAKLF	TRGV3	.	TRGJ1	18	-1	-1	23
17	9.97254616702255E-5	TGTGCCACGGGTAGCTATTATAAGAAACTCTTT	CATGSYYKKLF	TRGV2	.	TRGJ1	7	-1	-1	15
17	9.97254616702255E-5	TGTGCCACCTCTCGTTATAAGAAACTCTTT	CATSRYKKLF	TRGV4	.	TRGJ1	9	-1	-1	14
17	9.97254616702255E-5	TGTGCCACCTGCGGCTATAAGAAACTCTTT	CATCGYKKLF	TRGV5	.	TRGJ1	10	-1	-1	15
17	9.97254616702255E-5	TGTGCCACCTGGCACTATAAGAAACTCTTT	CATWHYKKLF	TRGV5	.	TRGJ1	14	-1	-1	15
17	9.97254616702255E-5	TGTGCCACCTGGGATGTCCGGAAACTCTTT	CATWDVRKLF	TRGV4	.	TRGJ1	15	-1	-1	20
17	9.97254616702255E-5	TGTGCCACCTGGGATGTCAAGAAACTCTTT	CATWDVKKLF	TRGV4	.	TRGJ2	15	-1	-1	18
17	9.97254616702255E-5	TGTGCCAACATTTATTATAAGAAACTCTTT	CANIYYKKLF	TRGV4	.	TRGJ1	6	-1	-1	11
17	9.97254616702255E-5	GTCGGTTTGGGCCTAGATCAGAAACTCTTT	VGLGLDQKLF	TRGV4	.	TRGJ1	-1	-1	-1	16
17	9.97254616702255E-5	TGTGCCACTACAAATAAGAAACTCTTT	CATTNKKLF	TRGV2	.	TRGJ1	7	-1	-1	13
17	9.97254616702255E-5	TGTGCCACCTGTTGTGGGAAACTCTTT	CATCCGKLF	TRGV3	.	TRGJ1	10	-1	-1	17
17	9.97254616702255E-5	TGTGCCACCTGGGGTAAGAAACTCTTT	CATWGKKLF	TRGV4	.	TRGJ1	12	-1	-1	14
17	9.97254616702255E-5	TGTGCCACCTGGGATCGGAAACTCTTT	CATWDRKLF	TRGV8	.	TRGJ1	17	-1	-1	17
17	9.97254616702255E-5	TGTGCCACCTGGGACTTCCAACTCTTT	CATWDFQLF	TRGV2	.	TRGJ1	14	-1	-1	19
17	9.97254616702255E-5	TGTGCCACCTTTAAGAAACTCTTT	CATFKKLF	TRGV3	.	TRGJ1	9	-1	-1	11
17	9.97254616702255E-5	TGTGCCTCTATGAAACTCTTT	CASMKLF	TRGV2	.	TRGJ1	5	-1	-1	8
17	9.97254616702255E-5	TCCAAGAAACTCTTT	SKKLF	TRGV4	.	TRGJ1	0	-1	-1	3
16	9.385925804256518E-5	TGTGCTGCGTGGGATTATAGGCAGCTTAGCCCTGAGGCCCAATTTTTAGATTATAAGAAACTCTTT	CAAWDYRQLSPEAQFLDYKKLF	TRGV10	.	TRGJ1	16	-1	-1	49
16	9.385925804256518E-5	TGTGCTGCGTGGAAAACGGTGGCCTTACTCAGTCTTCTGAATTATTATAAGAAACTCTTT	CAAWKTVALLSLLNYYKKLF	TRGV10	.	TRGJ1	11	-1	-1	34
16	9.385925804256518E-5	TGTGCTGCGTGGGATCCCTTCAATTTCATCGTCGGATATTATAAGAAACTCTTT	CAAWDPFNFIVGYYKKLF	TRGV10	.	TRGJ1	14	-1	-1	36
16	9.385925804256518E-5	TGTGCCACCTGGGACGGGCCTTACCCCTTTCTTAGTGATTGGATCAAGACGTTT	CATWDGPYPFLSDWIKTF	TRGV2	.	TRGJP2	19	-1	-1	32
16	9.385925804256518E-5	TGTGCCACCTGGGATGGGCTGGGCATCCGGCCTGCCGATAAGAAACTCTTT	CATWDGLGIRPADKKLF	TRGV4	.	TRGJ1	18	-1	-1	37
16	9.385925804256518E-5	TGTGCCACCTGGGATGGGCCGGAAAATATTGCGGATTATAAGAAACTCTTT	CATWDGPENIADYKKLF	TRGV4	.	TRGJ1	19	-1	-1	34
16	9.385925804256518E-5	TGTGCCACCTGGGACGGCCTTAGGGCGGGTAGTGATTGGATCAAGACGTTT	CATWDGLRAGSDWIKTF	TRGV2	.	TRGJP2	16	-1	-1	28
16	9.385925804256518E-5	TGTGCTGCGTGGGCTCCCCTATATACCACTGGTTGGTTCAAGATATTT	CAAWAPLYTTGWFKIF	TRGV10	.	TRGJP1	12	-1	-1	19
16	9.385925804256518E-5	TGTGCCACCTGGGGTCTAGGGAAGTTGAATTATTATAAGAAACTCTTT	CATWGLGKLNYYKKLF	TRGV2	.	TRGJ1	12	-1	-1	26
16	9.385925804256518E-5	TGTGCCACCTGGGACGGGCGATGGGGTAGTGATTGGATCAAGACGTTT	CATWDGRWGSDWIKTF	TRGV2	.	TRGJP2	18	-1	-1	25
16	9.385925804256518E-5	TGTGCCACCTGGGACACCCCGGGGGGTCGTTATTATAAGAAACTCTTT	CATWDTPGGRYYKKLF	TRGV3	.	TRGJ1	15	-1	-1	29
16	9.385925804256518E-5	TGTGCCACCTGGGACAGGCCCACCCTATTTAAGCATAAGAAACTCTTT	CATWDRPTLFKHKKLF	TRGV3	.	TRGJ1	19	-1	-1	34
16	9.385925804256518E-5	TGTGCCACCTGGGACAGGCGGGGGATTTATTATTATAAGAAACTCTTT	CATWDRRGIYYYKKLF	TRGV5	.	TRGJ1	18	-1	-1	28
16	9.385925804256518E-5	TGTGCCACCTGGGAGTTGGTTACTAAGATTGCGGGGGAGAAACTCTTT	CATWELVTKIAGEKLF	TRGV2	.	TRGJ1	13	-1	-1	37
16	9.385925804256518E-5	TGTGCTGCGTGGGCCCTAGCCCTTAATTATTATAAGAAACTCTTT	CAAWALALNYYKKLF	TRGV10	.	TRGJ1	12	-1	-1	24
16	9.385925804256518E-5	TGTGCTGCGTGGGATTCTGGGCAAAATTATTATAAGAAACTCTTT	CAAWDSGQNYYKKLF	TRGV10	.	TRGJ1	15	-1	-1	24
16	9.385925804256518E-5	TGTGCTGCGTGGGATTATAATCGGAATTATTATAAGAAACTCTTT	CAAWDYNRNYYKKLF	TRGV10	.	TRGJ1	21	-1	-1	13
16	9.385925804256518E-5	TGTGCCTTGTGGGTGAGCCTTCTTAGTGATTGGATCAAGACGTCT	CALWVSLLSDWIKTS	TRGV9	.	TRGJP2	12	-1	-1	23
16	9.385925804256518E-5	TGTGCCACCTGGGATGGGGAGGTTTGTTATTATAAGAAACTCTTT	CATWDGEVCYYKKLF	TRGV4	.	TRGJ1	17	-1	-1	26
16	9.385925804256518E-5	TGTGCCACCTGGGATGGAGAGTTGGGCAAAAAAATCAAGGTATTT	CATWDGELGKKIKVF	TRGV4	.	TRGJP	16	-1	-1	17
16	9.385925804256518E-5	TGTGCCACCTGGGACGGCCGGAAGGATTATTATAAGAAACTCTTT	CATWDGRKDYYKKLF	TRGV2	.	TRGJ1	16	-1	-1	25
16	9.385925804256518E-5	TGTGCCACCTGGGACGGGTTCAGTAGTGATTGGATCAAGACGTTT	CATWDGFSSDWIKTF	TRGV2	.	TRGJP2	17	-1	-1	21
16	9.385925804256518E-5	TGTGCTGCGTGGGGTGATACCACTGGTTGGTTCAAGATATTT	CAAWGDTTGWFKIF	TRGV10	.	TRGJP1	12	-1	-1	16
16	9.385925804256518E-5	TGTGCTGCGTGGGAGCATAGAGATTATTATAAGAAACTCTTT	CAAWEHRDYYKKLF	TRGV10	.	TRGJ1	13	-1	-1	22
16	9.385925804256518E-5	TGTGCCACCTGGGATGGGCGGACGTATTATAAGAAACTCTTT	CATWDGRTYYKKLF	TRGV4	.	TRGJ1	18	-1	-1	24
16	9.385925804256518E-5	TGTGCCACCTGGGACGTGTGTAGTGATTGGATCAAGACGTTT	CATWDVCSDWIKTF	TRGV2	.	TRGJP2	15	-1	-1	19
16	9.385925804256518E-5	TGTGCCACCTGGGACGGCCCTGAGTATTATAAGAAACTCTTT	CATWDGPEYYKKLF	TRGV2	.	TRGJ1	19	-1	-1	24
16	9.385925804256518E-5	TGTGCCACCTGGGACGGGCTTGATTATTATAAGAAACTCTTT	CATWDGLDYYKKLF	TRGV2	.	TRGJ1	18	-1	-1	22
16	9.385925804256518E-5	TGTGCCACCTGGGACGGGCGGGGTGATTGGATCAAGACGTTT	CATWDGRGDWIKTF	TRGV2	.	TRGJP2	18	-1	-1	22
16	9.385925804256518E-5	TGTGCCACCTGGGACGGGGGCAATTATTATAAGAAACTCTTT	CATWDGGNYYKKLF	TRGV2	.	TRGJ1	17	-1	-1	21
16	9.385925804256518E-5	TGTGCCACCTGGGACGAACGTAGTGATTGGATCAAGACGTTT	CATWDERSDWIKTF	TRGV2	.	TRGJP2	15	-1	-1	19
16	9.385925804256518E-5	TGTGCCACCTGGGACAGGCCAGGATATTATAAGAAACTCTTT	CATWDRPGYYKKLF	TRGV5	.	TRGJ1	19	-1	-1	24
16	9.385925804256518E-5	TGTGCCACCTGGGAGGTTGAGAATTATTATAAGAAACTCTTT	CATWEVENYYKKLF	TRGV4	.	TRGJ1	13	-1	-1	20
16	9.385925804256518E-5	TGTGCTGCGTGGGATCCCTTTTATTATAAGAAACTCTTT	CAAWDPFYYKKLF	TRGV10	.	TRGJ1	14	-1	-1	20
16	9.385925804256518E-5	TGTGCCACCTGGGTCCGGAATTATTATAAGAAACTCTTT	CATWVRNYYKKLF	TRGV4	.	TRGJ1	12	-1	-1	17
16	9.385925804256518E-5	TGTGCCACCTGGGGGGGTTTTTCTTATAAGAAACTCTTT	CATWGGFSYKKLF	TRGV5	.	TRGJ1	12	-1	-1	20
16	9.385925804256518E-5	TGTGCCACCTGGGATCTCAGGGGACATAAGAAACTCTTT	CATWDLRGHKKLF	TRGV4	.	TRGJ2	14	-1	-1	25
16	9.385925804256518E-5	TGTGCCACCTGGGATCCCATTTATTATAAGAAACTCTTT	CATWDPIYYKKLF	TRGV4	.	TRGJ1	14	-1	-1	20
16	9.385925804256518E-5	TGTGCCACCTGGGATGGGCTAAATTATAAGAAACTCTTT	CATWDGLNYKKLF	TRGV4	.	TRGJ1	18	-1	-1	22
16	9.385925804256518E-5	TGTGCCACCTGGGATGGGCCCGGTTATAAGAAACTCTTT	CATWDGPGYKKLF	TRGV4	.	TRGJ1	20	-1	-1	23
16	9.385925804256518E-5	TGTGCCACCTGGGATGGGCGAGATTATAAGAAACTCTTT	CATWDGRDYKKLF	TRGV4	.	TRGJ1	18	-1	-1	22
16	9.385925804256518E-5	TGTGCCACCTGGGATGATCTAGAGTCTAAGAAACTCTTT	CATWDDLESKKLF	TRGV4	.	TRGJ1	15	-1	-1	26
16	9.385925804256518E-5	TGTGCCACCTGGGATAGGCATCGGTATAAGAAACTCTTT	CATWDRHRYKKLF	TRGV8	.	TRGJ1	18	-1	-1	24
16	9.385925804256518E-5	TGTGCCACCTGGGATAGAAGTCATTATAAGAAACTCTTT	CATWDRSHYKKLF	TRGV8	.	TRGJ1	16	-1	-1	22
16	9.385925804256518E-5	TGTGCCACCTGGGACTCGCAGTATTATAAGAAACTCTTT	CATWDSQYYKKLF	TRGV5	.	TRGJ1	14	-1	-1	15
16	9.385925804256518E-5	TGTGCCACCTGGGACTGGTTAGAGTATAAGAAACTCTTT	CATWDWLEYKKLF	TRGV2	.	TRGJ1	17	-1	-1	24
16	9.385925804256518E-5	TGTGCCACCTGGGACCGCCCTTATTATAAGAAACTCTTT	CATWDRPYYKKLF	TRGV5	.	TRGJ1	20	-1	-1	20
16	9.385925804256518E-5	TGTGCCACCTGGGACGGGTCTTATTATAAGAAACTCTTT	CATWDGSYYKKLF	TRGV2	.	TRGJ1	17	-1	-1	20
16	9.385925804256518E-5	TGTGCCACCTGGGACGGGTCGGATTATAAGAAACTCTTT	CATWDGSDYKKLF	TRGV2	.	TRGJ1	17	-1	-1	22
16	9.385925804256518E-5	TGTGCCACCTGGGACGGGCTTAGTTGGATCAAGACGTTT	CATWDGLSWIKTF	TRGV2	.	TRGJP2	18	-1	-1	23
16	9.385925804256518E-5	TGTGCCACCTGGGACGGGCTCTCGAATAAGAAACTCTTT	CATWDGLSNKKLF	TRGV2	.	TRGJ1	18	-1	-1	25
16	9.385925804256518E-5	TGTGCCACCTGGGACGGGCCTGGTTATAAGAAACTCTTT	CATWDGPGYKKLF	TRGV2	.	TRGJ1	19	-1	-1	23
16	9.385925804256518E-5	TGTGCCACCTGGGACGGGCCCTGGTATAAGAAACTCTTT	CATWDGPWYKKLF	TRGV2	.	TRGJ1	20	-1	-1	24
16	9.385925804256518E-5	TGTGCCACCTGGGACGGGCGAGGTGAGAACAAGACGTTT	CATWDGRGENKTF	TRGV2	.	TRGJP2	18	-1	-1	26
16	9.385925804256518E-5	TGTGCCACCTGGGACGGGCACGGTTATAAGAAACTCTTT	CATWDGHGYKKLF	TRGV2	.	TRGJ1	21	-1	-1	23
16	9.385925804256518E-5	TGTGCCACCTGGGACGGGCAGGGGGTTAAGAAACTCTTT	CATWDGQGVKKLF	TRGV2	.	TRGJ1	18	-1	-1	26
16	9.385925804256518E-5	TGTGCCACCTGGGACGGGGTTTATTATAAGAAACTCTTT	CATWDGVYYKKLF	TRGV3	.	TRGJ1	17	-1	-1	20
16	9.385925804256518E-5	TGTGCCACCTGGGACAGGTCTTATTATAAGAAACTCTTT	CATWDRSYYKKLF	TRGV3	.	TRGJ1	20	-1	-1	20
16	9.385925804256518E-5	TGTGCCACCTGGGACAGGCCCTTATATAAGAAACTCTTT	CATWDRPLYKKLF	TRGV7	.	TRGJ1	19	-1	-1	21
16	9.385925804256518E-5	TGTGCCACCTGGGACAACCCCTTTTATAAGAAACTCTTT	CATWDNPFYKKLF	TRGV3	.	TRGJ1	15	-1	-1	23
16	9.385925804256518E-5	TGTGCCACCTGGGACAAGCCCCCTAGGGGGAAACTCTTT	CATWDKPPRGKLF	TRGV3	.	TRGJ1	19	-1	-1	29
16	9.385925804256518E-5	TGTGCCACCTGGACCCGGGCGGGGTATAAGAAACTCTTT	CATWTRAGYKKLF	TRGV4	.	TRGJ1	11	-1	-1	24
16	9.385925804256518E-5	TGTGCCACCTGGGTTCGAGGGGATAAGAAACTCTTT	CATWVRGDKKLF	TRGV4	.	TRGJ1	12	-1	-1	22
16	9.385925804256518E-5	TGTGCCACCTGGGTTCATTCCGATAAGAAACTCTTT	CATWVHSDKKLF	TRGV8	.	TRGJ1	12	-1	-1	22
16	9.385925804256518E-5	TGTGCCACCTGGGTGGGTGATTATAAGAAACTCTTT	CATWVGDYKKLF	TRGV4	.	TRGJ1	16	-1	-1	19
16	9.385925804256518E-5	TGTGCCACCTGGGTAGTGTATTATAAGAAACTCTTT	CATWVVYYKKLF	TRGV3	.	TRGJ1	12	-1	-1	18
16	9.385925804256518E-5	TGTGCCACCTGGGATTCTTGTTATAAGAAACTCTTT	CATWDSCYKKLF	TRGV2	.	TRGJ1	13	-1	-1	17
16	9.385925804256518E-5	TGTGCCACCTGGGATGTAAGTCCACGGGGACTCTTT	CATWDVSPRGLF	TRGV4	.	TRGJ1	15	-1	-1	29
16	9.385925804256518E-5	TGTGCCACCTGGGATGGCCCACAGGAGAAACTCTTT	CATWDGPQEKLF	TRGV4	.	TRGJ1	20	-1	-1	25
16	9.385925804256518E-5	TGTGCCACCTGGGATGGGCTGGCCAAGAAACTCTTT	CATWDGLAKKLF	TRGV4	.	TRGJ1	18	-1	-1	24
16	9.385925804256518E-5	TGTGCCACCTGGGATGGGAGGGATAAGAAACTCTTT	CATWDGRDKKLF	TRGV4	.	TRGJ1	17	-1	-1	22
16	9.385925804256518E-5	TGTGCCACCTGGGATGAGTATTATAAGAAACTCTTT	CATWDEYYKKLF	TRGV4	.	TRGJ1	15	-1	-1	18
16	9.385925804256518E-5	TGTGCCACCTGGGATAGATATTATAAGAAACTCTTT	CATWDRYYKKLF	TRGV8	.	TRGJ1	16	-1	-1	18
16	9.385925804256518E-5	TGTGCCACCTGGGACGGGCCTAGGGGGAAACTCTTT	CATWDGPRGKLF	TRGV2	.	TRGJ1	19	-1	-1	26
16	9.385925804256518E-5	TGTGCCACCTGGGACGGGCACTATAAGAAACTCTTT	CATWDGHYKKLF	TRGV2	.	TRGJ1	18	-1	-1	21
16	9.385925804256518E-5	TGTGCCACCTGGGACAGGCTGCGTCCGAAACTCTTT	CATWDRLRPKLF	TRGV3	.	TRGJ1	18	-1	-1	26
16	9.385925804256518E-5	TGTGCCACCTGGGACAGGCGGGTTGGGAAACTCTTT	CATWDRRVGKLF	TRGV3	.	TRGJ1	18	-1	-1	26
16	9.385925804256518E-5	TGTGCCACCTGGATGAATTATTATAAGAAACTCTTT	CATWMNYYKKLF	TRGV4	.	TRGJ1	14	-1	-1	14
16	9.385925804256518E-5	TGTGCCACCTGGACTCTTTATTATAAGAAACTCTTT	CATWTLYYKKLF	TRGV2	.	TRGJ1	11	-1	-1	17
16	9.385925804256518E-5	TGTGTCACCTGGGCTACTAATAAGAAACTCTTT	CVTWATNKKLF	TRGV2	.	TRGJ1	12	-1	-1	19
16	9.385925804256518E-5	TGTGCTGCGTGGTCTGGTTGGTTCAAGATATTT	CAAWSGWFKIF	TRGV10	.	TRGJP1	11	-1	-1	13
16	9.385925804256518E-5	TGTGCTGCGACCCTTGGTTGGTTCAAGATATTT	CAATLGWFKIF	TRGV10	.	TRGJP1	8	-1	-1	14
16	9.385925804256518E-5	TGTGCCACCTCCATTCGGTATAAGAAACTCTTT	CATSIRYKKLF	TRGV3	.	TRGJ1	9	-1	-1	18
16	9.385925804256518E-5	TGTGCCACCTGGGCTTATTATAAGAAACTCTTT	CATWAYYKKLF	TRGV8	.	TRGJ1	12	-1	-1	14
16	9.385925804256518E-5	TGTGCCACCTGGGGGGGTTATAAGAAACTCTTT	CATWGGYKKLF	TRGV3	.	TRGJ1	12	-1	-1	17
16	9.385925804256518E-5	TGTGCCACCTGGGATTGGGATAAGAAACTCTTT	CATWDWDKKLF	TRGV8	.	TRGJ2	17	-1	-1	19
16	9.385925804256518E-5	TGTGCCACCTGGGATGTTTGTAAGAAACTCTTT	CATWDVCKKLF	TRGV4	.	TRGJ1	15	-1	-1	17
16	9.385925804256518E-5	TGTGCCACCTGGGATGGATATAAGAAACTCTTT	CATWDGYKKLF	TRGV5	.	TRGJ1	13	-1	-1	18
16	9.385925804256518E-5	TGTGCCACCTGGGATAGAGCGGAGAAACTCTTT	CATWDRAEKLF	TRGV4	.	TRGJ1	14	-1	-1	22
16	9.385925804256518E-5	TGTGCCACCTGGGACCCCCCGAGGAAACTCTTT	CATWDPPRKLF	TRGV3	.	TRGJ1	14	-1	-1	23
16	9.385925804256518E-5	TGTGCCACCTGGGACGCGGGTGGGAAACTCTTT	CATWDAGGKLF	TRGV5	.	TRGJ1	14	-1	-1	23
16	9.385925804256518E-5	TGTGCCACCTGGGACGGGCCGATGAAACTCTTT	CATWDGPMKLF	TRGV2	.	TRGJ1	19	-1	-1	23
16	9.385925804256518E-5	TGTGCCACCTGGGACGAGTCCAAGAAACTCTTT	CATWDESKKLF	TRGV2	.	TRGJ1	15	-1	-1	21
16	9.385925804256518E-5	TGTGCCACCTGGGACAGGAGTGAGAAACTCTTT	CATWDRSEKLF	TRGV3	.	TRGJ1	17	-1	-1	22
16	9.385925804256518E-5	TGTGCCACCTGTTTCCCTAGGAAACTCTTT	CATCFPRKLF	TRGV3	.	TRGJ1	10	-1	-1	17
16	9.385925804256518E-5	TGTGCCACCTGGGTTCGTAGGAAACTCTTT	CATWVRRKLF	TRGV3	.	TRGJ1	12	-1	-1	17
16	9.385925804256518E-5	TGTGCCACCTGGGCCGATAAGAAACTCTTT	CATWADKKLF	TRGV3	.	TRGJ1	12	-1	-1	16
16	9.385925804256518E-5	TGTGCCACCTGGGCGTTTAAGAAACTCTTT	CATWAFKKLF	TRGV4	.	TRGJ1	12	-1	-1	17
16	9.385925804256518E-5	TGTGCCACCTGGGATGGGGGAAAACTCTTT	CATWDGGKLF	TRGV8	.	TRGJ1	17	-1	-1	21
16	9.385925804256518E-5	TGTGCCACCTGGGACTTCTGGAAACTCTTT	CATWDFWKLF	TRGV3	.	TRGJ1	14	-1	-1	20
16	9.385925804256518E-5	TGTGCCACCTGGGACGGGGGGAAACTCTTT	CATWDGGKLF	TRGV3	.	TRGJ1	17	-1	-1	20
16	9.385925804256518E-5	TGTGCCACCTGTGCCGCGGGGCTCTTT	CATCAAGLF	TRGV8	.	TRGJ1	10	-1	-1	21
16	9.385925804256518E-5	TGTGCCACCTGGGACTATTTGCTCTTT	CATWDYLLF	TRGV3	.	TRGJ1	14	-1	-1	21
16	9.385925804256518E-5	TGTGCCACCTGGGACCTACTACTCTTT	CATWDLLLF	TRGV4	.	TRGJ1	13	-1	-1	20
16	9.385925804256518E-5	TGTGCCACCGGGTGTAAGAAACTCTTT	CATGCKKLF	TRGV4	.	TRGJ1	11	-1	-1	14
16	9.385925804256518E-5	TGTGCCACCGGACGTAAGAAACTCTTT	CATGRKKLF	TRGV8	.	TRGJ1	8	-1	-1	14
16	9.385925804256518E-5	TGTGCCACCGATAACGGGAAACTCTTT	CATDNGKLF	TRGV4	.	TRGJ1	8	-1	-1	17
16	9.385925804256518E-5	TGTGCTCCCGGGGGGAAACTCTTT	CAPGGKLF	TRGV3	.	TRGJ1	4	-1	-1	14
16	9.385925804256518E-5	TGTGCCACCTGCCCCAAACTCTTT	CATCPKLF	TRGV5	.	TRGJ1	10	-1	-1	15
16	9.385925804256518E-5	TGTGCTAGTGAGACGTTT	CASETF	TRGV2	.	TRGJP2	4	-1	-1	10
16	9.385925804256518E-5	TGTGCCAGGAAACTCTTT	CARKLF	TRGV7	.	TRGJ1	6	-1	-1	8
15	8.799305441490486E-5	TGTGCTGCGTGGGATCTATACGGGATGATCACTGGTTGGTTCAAGATATTT	CAAWDLYGMITGWFKIF	TRGV10	.	TRGJP1	14	-1	-1	29
15	8.799305441490486E-5	TGTGCTGCGTGGGATCCAATAGGGGATACCACTGGTTGGTTCAAGATATTT	CAAWDPIGDTTGWFKIF	TRGV10	.	TRGJP1	14	-1	-1	25
15	8.799305441490486E-5	TGTGCCACCTGGGACGGGCCTCGAAATACCACTGGTTGGTTCAAGATATTT	CATWDGPRNTTGWFKIF	TRGV2	.	TRGJP1	19	-1	-1	25
15	8.799305441490486E-5	TGTGCCACCTGGGACGGGCGGAGGCTCAGTAGTGATTGGATCAAGACGTTT	CATWDGRRLSSDWIKTF	TRGV2	.	TRGJP2	18	-1	-1	27
15	8.799305441490486E-5	TGTGCTGCGTACCCCTCTACCTATACCACTGGTTGGTTCAAGATATTT	CAAYPSTYTTGWFKIF	TRGV10	.	TRGJP1	9	-1	-1	21
15	8.799305441490486E-5	TGTGCCACCTGGGACTGGTGGGGTTTTAGTGATTGGATCAAGACGTTT	CATWDWWGFSDWIKTF	TRGV5	.	TRGJP2	17	-1	-1	26
15	8.799305441490486E-5	TGTGCCACCTGGGACGGGCGAAATAGTAGTGATTGGATCAAGACGTTT	CATWDGRNSSDWIKTF	TRGV2	.	TRGJP2	18	-1	-1	22
15	8.799305441490486E-5	TGTGCCACCTGGGACGGGCATAGTAGTAGTGATTGGATCAAGACGTTT	CATWDGHSSSDWIKTF	TRGV2	.	TRGJP2	18	-1	-1	19
15	8.799305441490486E-5	TGTGCCACCTGGGACAGACTATATAGTAGTGATTGGATCAAGACGTTT	CATWDRLYSSDWIKTF	TRGV2	.	TRGJP2	14	-1	-1	17
15	8.799305441490486E-5	TGTGCTGCGTGGGCCCTACAGGGGGAATATTATAAGAAACTCTTT	CAAWALQGEYYKKLF	TRGV10	.	TRGJ1	12	-1	-1	24
15	8.799305441490486E-5	TGTGCTGCGTGGGACGGAACTAATAATTATTATAAGAAACTCTTT	CAAWDGTNNYYKKLF	TRGV10	.	TRGJ1	13	-1	-1	24
15	8.799305441490486E-5	TGTGCTGCGTGGAGTAAGGATGCCACTGGTTGGTTCAAGATATTT	CAAWSKDATGWFKIF	TRGV10	.	TRGJP1	11	-1	-1	19
15	8.799305441490486E-5	TGTGCCACCTGGGATGGGCCTCCTGGAGGGTATAAGAAACTCTTT	CATWDGPPGGYKKLF	TRGV4	.	TRGJ1	19	-1	-1	30
15	8.799305441490486E-5	TGTGCCACCTGGGATGGGCCTCACTATTATTATAAGAAACTCTTT	CATWDGPHYYYKKLF	TRGV4	.	TRGJ1	19	-1	-1	25
15	8.799305441490486E-5	TGTGCCACCTGGGACGGGCTTAGTAGTGATTGGATCAAGACGTTT	CATWDGLSSDWIKTF	TRGV2	.	TRGJP2	18	-1	-1	20
15	8.799305441490486E-5	TGTGCCACCTGGGACGGGCTGGGTAGTGATTGGATCAAGACGTTT	CATWDGLGSDWIKTF	TRGV2	.	TRGJP2	18	-1	-1	22
15	8.799305441490486E-5	TGTGCTGCGTGGGATTATCCCACTGGTTGGTTCAAGATATTT	CAAWDYPTGWFKIF	TRGV10	.	TRGJP1	16	-1	-1	8
15	8.799305441490486E-5	TGTGCTACCCACCAAAGGAGAAGTGATTGGATCAAGACGTTT	CATHQRRSDWIKTF	TRGV10	.	TRGJP2	5	-1	-1	18
15	8.799305441490486E-5	TGTGCCACCTGGGGCAGGCCGTACTATTATAAGAAACTCTTT	CATWGRPYYYKKLF	TRGV5P	.	TRGJ1	19	-1	-1	24
15	8.799305441490486E-5	TGTGCCACCTGGGATTCCTTTTATTATTATAAGAAACTCTTT	CATWDSFYYYKKLF	TRGV8	.	TRGJ1	14	-1	-1	22
15	8.799305441490486E-5	TGTGCCACCTGGGATGGGCTGAGGTATTATAAGAAACTCTTT	CATWDGLRYYKKLF	TRGV4	.	TRGJ2	18	-1	-1	24
15	8.799305441490486E-5	TGTGCCACCTGGGATGGGCCGAATTATTATAAGAAACTCTTT	CATWDGPNYYKKLF	TRGV4	.	TRGJ1	19	-1	-1	19
15	8.799305441490486E-5	TGTGCCACCTGGGATGGGGAAGGGAGGGGTAAGAAACTCTTT	CATWDGEGRGKKLF	TRGV4	.	TRGJ1	17	-1	-1	29
15	8.799305441490486E-5	TGTGCCACCTGGGATGGATGTAGTGATTGGATCAAGACGTTT	CATWDGCSDWIKTF	TRGV4	.	TRGJP2	16	-1	-1	19
15	8.799305441490486E-5	TGTGCCACCTGGGATAGTTCACGATGCGCCTGGTTGCTCTTT	CATWDSSRCAWLLF	TRGV8	.	TRGJ1	16	-1	-1	36
15	8.799305441490486E-5	TGTGCCACCTGGGATAGGCCGGGGTATTATAAGAAACTCTTT	CATWDRPGYYKKLF	TRGV8	.	TRGJ1	19	-1	-1	24
15	8.799305441490486E-5	TGTGCCACCTGGGACGGTCTAGGTGATTGGATCAAGACGTTT	CATWDGLGDWIKTF	TRGV2	.	TRGJP2	16	-1	-1	22
15	8.799305441490486E-5	TGTGCCACCTGGGACGGGCCGGGTGATTATAAGAAACTCTTT	CATWDGPGDYKKLF	TRGV2	.	TRGJ1	19	-1	-1	25
15	8.799305441490486E-5	TGTGCCACCTGGGACGGGCCGGATTATTATAAGAAACTCTTT	CATWDGPDYYKKLF	TRGV2	.	TRGJ1	19	-1	-1	19
15	8.799305441490486E-5	TGTGCCACCTGGGACGGGCGGCGTCAATATAAGAAACTCTTT	CATWDGRRQYKKLF	TRGV2	.	TRGJ1	18	-1	-1	27
15	8.799305441490486E-5	TGTGCCACCTGGGACGGGCGGGGTGATTATAAGAAACTCTTT	CATWDGRGDYKKLF	TRGV2	.	TRGJ1	18	-1	-1	25
15	8.799305441490486E-5	TGTGCCACCTGGGACGGACGGGGTTATTATAAGAAACTCTTT	CATWDGRGYYKKLF	TRGV2	.	TRGJ1	16	-1	-1	23
15	8.799305441490486E-5	TGTGCCACCTGGGACATCGGGGATTATTATAAGAAACTCTTT	CATWDIGDYYKKLF	TRGV2	.	TRGJ1	14	-1	-1	22
15	8.799305441490486E-5	TGTGCCACCTGGGACAGCCAGGGGAATTATAAGAAACTCTTT	CATWDSQGNYKKLF	TRGV3	.	TRGJ1	16	-1	-1	25
15	8.799305441490486E-5	TGTGCCACCTGGGACAGGCCCCAGATGGTAGGGAAACTCTTT	CATWDRPQMVGKLF	TRGV3	.	TRGJ1	19	-1	-1	32
15	8.799305441490486E-5	TGTGCCACCTGGGACAGGCCGGTTAATTATAAGAAACTCTTT	CATWDRPVNYKKLF	TRGV5	.	TRGJ1	22	-1	-1	25
15	8.799305441490486E-5	TGTGCCACCTGGGACAGGCCGAGAGGATATAAGAAACTCTTT	CATWDRPRGYKKLF	TRGV3	.	TRGJ1	19	-1	-1	27
15	8.799305441490486E-5	TGTGCCACCTGGGACAGGCGGAATTATTATAAGAAACTCTTT	CATWDRRNYYKKLF	TRGV7	.	TRGJ1	18	-1	-1	20
15	8.799305441490486E-5	TGTGCCACCTGGGACAGGGGGGCTTCGTTCGAGAAACTCTTT	CATWDRGASFEKLF	TRGV3	.	TRGJ1	17	-1	-1	31
15	8.799305441490486E-5	TGTGCCACCTGGGACAGACCCCAGTATTATAAGAAACTCTTT	CATWDRPQYYKKLF	TRGV5	.	TRGJ1	19	-1	-1	24
15	8.799305441490486E-5	TGTGCTGCGTGGGATCACGGGTATCATAAGAAACTCTTT	CAAWDHGYHKKLF	TRGV10	.	TRGJ1	18	-1	-1	21
15	8.799305441490486E-5	TGTGCCACCTGCAAAAAGGAGGGTTATAAGAAACTCTTT	CATCKKEGYKKLF	TRGV5	.	TRGJ1	10	-1	-1	23
15	8.799305441490486E-5	TGTGCCACCTGGCGTAGTAGTGATTGGATCAAGACGTTT	CATWRSSDWIKTF	TRGV2	.	TRGJP2	11	-1	-1	14
15	8.799305441490486E-5	TGTGCCACCTGGGCCCCGTCCTATTATAAGAAACTCTTT	CATWAPSYYKKLF	TRGV8	.	TRGJ1	12	-1	-1	21
15	8.799305441490486E-5	TGTGCCACCTGGGATCGCTCCGTCTGGATCAAGACGTTT	CATWDRSVWIKTF	TRGV4	.	TRGJP2	14	-1	-1	24
15	8.799305441490486E-5	TGTGCCACCTGGGATGGCCCCCATTATAAGAAACTCTTT	CATWDGPHYKKLF	TRGV4	.	TRGJ2	20	-1	-1	22
15	8.799305441490486E-5	TGTGCCACCTGGGATGGGCTCGGTTATAAGAAACTCTTT	CATWDGLGYKKLF	TRGV4	.	TRGJ1	18	-1	-1	23
15	8.799305441490486E-5	TGTGCCACCTGGGATGGGCCTCGGTATAAGAAACTCTTT	CATWDGPRYKKLF	TRGV4	.	TRGJ1	19	-1	-1	24
15	8.799305441490486E-5	TGTGCCACCTGGGATGGGCCGAGGTATAAGAAACTCTTT	CATWDGPRYKKLF	TRGV4	.	TRGJ1	19	-1	-1	24
15	8.799305441490486E-5	TGTGCCACCTGGGATGGGCGTGGTTATAAGAAACTCTTT	CATWDGRGYKKLF	TRGV4	.	TRGJ1	18	-1	-1	23
15	8.799305441490486E-5	TGTGCCACCTGGGATGGGCGGTGGGGTAAGAAACTCTTT	CATWDGRWGKKLF	TRGV4	.	TRGJ1	18	-1	-1	26
15	8.799305441490486E-5	TGTGCCACCTGGGATGGGCGGGATTATAAGAAACTCTTT	CATWDGRDYKKLF	TRGV4	.	TRGJ1	18	-1	-1	22
15	8.799305441490486E-5	TGTGCCACCTGGGATAGGCCTATTTTGGGGAAACTCTTT	CATWDRPILGKLF	TRGV8	.	TRGJ1	22	-1	-1	29
15	8.799305441490486E-5	TGTGCCACCTGGGACCGACCAAATTATAAGAAACTCTTT	CATWDRPNYKKLF	TRGV5	.	TRGJ1	14	-1	-1	22
15	8.799305441490486E-5	TGTGCCACCTGGGACGCTAATTATTATAAGAAACTCTTT	CATWDANYYKKLF	TRGV4	.	TRGJ1	13	-1	-1	18
15	8.799305441490486E-5	TGTGCCACCTGGGACGCGAATTATTATAAGAAACTCTTT	CATWDANYYKKLF	TRGV3	.	TRGJ1	14	-1	-1	16
15	8.799305441490486E-5	TGTGCCACCTGGGACGGCTACCTTGAGGAGAAACTCTTT	CATWDGYLEEKLF	TRGV2	.	TRGJ1	16	-1	-1	28
15	8.799305441490486E-5	TGTGCCACCTGGGACGGGCTGCATTATAAGAAACTCTTT	CATWDGLHYKKLF	TRGV2	.	TRGJ1	18	-1	-1	22
15	8.799305441490486E-5	TGTGCCACCTGGGACGGGCCGAATTATAAGAAACTCTTT	CATWDGPNYKKLF	TRGV2	.	TRGJ1	19	-1	-1	22
15	8.799305441490486E-5	TGTGCCACCTGGGACAGCAGTGATTGGATCAAGACGTTT	CATWDSSDWIKTF	TRGV3	.	TRGJP2	16	-1	-1	15
15	8.799305441490486E-5	TGTGCCACCTGGGACAGGCTTGACTATAAGAAACTCTTT	CATWDRLDYKKLF	TRGV3	.	TRGJ1	21	-1	-1	24
15	8.799305441490486E-5	TGTGCCACCTGGGACAGGCCGAATTATAAGAAACTCTTT	CATWDRPNYKKLF	TRGV5	.	TRGJ1	19	-1	-1	22
15	8.799305441490486E-5	TGTGCCACCTGGGACAGGCCACCAGAGGTGAAACTCTTT	CATWDRPPEVKLF	TRGV7	.	TRGJ1	19	-1	-1	29
15	8.799305441490486E-5	TGTGCCACCTGGGACAGGCGTAATCATAAGAAACTCTTT	CATWDRRNHKKLF	TRGV5	.	TRGJ1	18	-1	-1	22
15	8.799305441490486E-5	TGTGCCACCTGGGACAGGCGCGGATATAAGAAACTCTTT	CATWDRRGYKKLF	TRGV5	.	TRGJ1	18	-1	-1	24
15	8.799305441490486E-5	TGTGCCACCTGGGACAGGCGGTTTGTCAAGAAACTCTTT	CATWDRRFVKKLF	TRGV5	.	TRGJ1	18	-1	-1	27
15	8.799305441490486E-5	TGTGCCACCTGGGACAGGCGAGGTTATAAGAAACTCTTT	CATWDRRGYKKLF	TRGV3	.	TRGJ1	18	-1	-1	23
15	8.799305441490486E-5	TGTGCCACCTGGGAAGGGTCCTATTATAAGAAACTCTTT	CATWEGSYYKKLF	TRGV4	.	TRGJ1	20	-1	-1	21
15	8.799305441490486E-5	TGTGCTGCCTGGGGGACTGGTTGGTTCAAGATATTT	CAAWGTGWFKIF	TRGV10	.	TRGJP1	12	-1	-1	15
15	8.799305441490486E-5	TGTGCTGCGTGGGACCTTTATTATAAGAAACTCTTT	CAAWDLYYKKLF	TRGV10	.	TRGJ1	13	-1	-1	17
15	8.799305441490486E-5	TGTGCCTTGTGGGAGCATTATTATAAGAAACTCTTT	CALWEHYYKKLF	TRGV9	.	TRGJ1	14	-1	-1	16
15	8.799305441490486E-5	TGTGCCACCTGGGTATACCTATATAAGAAACTCTTT	CATWVYLYKKLF	TRGV4	.	TRGJ1	12	-1	-1	21
15	8.799305441490486E-5	TGTGCCACCTGGGCCCGAGGAATGAAGAAACTCTTT	CATWARGMKKLF	TRGV4	.	TRGJ1	12	-1	-1	24
15	8.799305441490486E-5	TGTGCCACCTGGGATTCTTATTATAAGAAACTCTTT	CATWDSYYKKLF	TRGV8	.	TRGJ1	14	-1	-1	17
15	8.799305441490486E-5	TGTGCCACCTGGGATCATTATTATAAGAAACTCTTT	CATWDHYYKKLF	TRGV2	.	TRGJ1	13	-1	-1	16
15	8.799305441490486E-5	TGTGCCACCTGGGATGTAGATTATAAGAAACTCTTT	CATWDVDYKKLF	TRGV4	.	TRGJ1	15	-1	-1	19
15	8.799305441490486E-5	TGTGCCACCTGGGATGGCTATTATAAGAAACTCTTT	CATWDGYYKKLF	TRGV4	.	TRGJ2	16	-1	-1	18
15	8.799305441490486E-5	TGTGCCACCTGGGATGGCCCACCCGGGGAACTCTTT	CATWDGPPGELF	TRGV4	.	TRGJ1	26	-1	-1	28
15	8.799305441490486E-5	TGTGCCACCTGGGACTCTGATCCCAAGAAACTCTTT	CATWDSDPKKLF	TRGV3	.	TRGJ1	14	-1	-1	24
15	8.799305441490486E-5	TGTGCCACCTGGGACGCTTTTAATAAGAAACTCTTT	CATWDAFNKKLF	TRGV2	.	TRGJ1	15	-1	-1	22
15	8.799305441490486E-5	TGTGCCACCTGGGACGGGCCGTGGAAGAAACTCTTT	CATWDGPWKKLF	TRGV2	.	TRGJ1	19	-1	-1	24
15	8.799305441490486E-5	TGTGCCACCTGGGACGAAACCCCTAAGAAACTCTTT	CATWDETPKKLF	TRGV4	.	TRGJ1	13	-1	-1	23
15	8.799305441490486E-5	TGTGCCACCTGGGACATCGATTATAAGAAACTCTTT	CATWDIDYKKLF	TRGV2	.	TRGJ1	14	-1	-1	19
15	8.799305441490486E-5	TGTGCCACCTGGGACAGGTATTATAAGAAACTCTTT	CATWDRYYKKLF	TRGV3	.	TRGJ1	17	-1	-1	18
15	8.799305441490486E-5	TGTGCCACCTGGGACAGGCCTCGGAAGAAACTCTTT	CATWDRPRKKLF	TRGV3	.	TRGJ1	20	-1	-1	24
15	8.799305441490486E-5	TGTGCCACCTGGGACAGGCCGATCCAGAAACTCTTT	CATWDRPIQKLF	TRGV3	.	TRGJ1	19	-1	-1	25
15	8.799305441490486E-5	TGTGCCACCTGGGACAGGCACCCAAAGAAACTCTTT	CATWDRHPKKLF	TRGV3	.	TRGJ1	18	-1	-1	24
15	8.799305441490486E-5	TGTGCTGCGTGGGAGGGGTGGTTCAAGATATTT	CAAWEGWFKIF	TRGV10	.	TRGJP1	13	-1	-1	15
15	8.799305441490486E-5	TGTGCCTTGTTTGTTGATTATAAGAAACTCTTT	CALFVDYKKLF	TRGV9	.	TRGJ1	9	-1	-1	16
15	8.799305441490486E-5	TGTGCCATAAAATTGAATTATAAGAAACTCTTT	CAIKLNYKKLF	TRGV3	.	TRGJ1	6	-1	-1	16
15	8.799305441490486E-5	TGTGCCACTGGGCAGTCTTATAAGAAACTCTTT	CATGQSYKKLF	TRGV4	.	TRGJ1	11	-1	-1	17
15	8.799305441490486E-5	TGTGCCACCTCCCTGTATTGGATCAAGACGTTT	CATSLYWIKTF	TRGV4	.	TRGJP2	9	-1	-1	16
15	8.799305441490486E-5	TGTGCCACCTGGTCAGTGACGGAGAAACTCTTT	CATWSVTEKLF	TRGV4	.	TRGJ1	11	-1	-1	22
15	8.799305441490486E-5	TGTGCCACCTGGGTGGTTATGGAGAAACTCTTT	CATWVVMEKLF	TRGV4	.	TRGJ1	15	-1	-1	22
15	8.799305441490486E-5	TGTGCCACCTGGGCAGGGAGGATCAAGACGTTT	CATWAGRIKTF	TRGV2	.	TRGJP2	12	-1	-1	19
15	8.799305441490486E-5	TGTGCCACCTGGGATGATCATAGGAAACTCTTT	CATWDDHRKLF	TRGV4	.	TRGJ1	15	-1	-1	13
15	8.799305441490486E-5	TGTGCCACCTGGGACCGAGATAAGAAACTCTTT	CATWDRDKKLF	TRGV3	.	TRGJ1	14	-1	-1	19
15	8.799305441490486E-5	TGTGCCACCTGGGACGGGCCTCGGCGGCTCTTT	CATWDGPRRLF	TRGV2	.	TRGJ1	19	-1	-1	27
15	8.799305441490486E-5	TGTGCCACCTGGGACGGGACCAAGAAACTCTTT	CATWDGTKKLF	TRGV2	.	TRGJ1	20	-1	-1	21
15	8.799305441490486E-5	TGTGCCACCTGGGACGAACATAAGAAACTCTTT	CATWDEHKKLF	TRGV2	.	TRGJ1	15	-1	-1	19
15	8.799305441490486E-5	TGTGCCACCTGGGACAGGCGTGAGAAACTCTTT	CATWDRREKLF	TRGV3	.	TRGJ1	21	-1	-1	22
15	8.799305441490486E-5	TGTGCCACCTGGGACAGGGGTAAGAAACTCTTT	CATWDRGKKLF	TRGV3	.	TRGJ1	17	-1	-1	20
15	8.799305441490486E-5	TGTGCCACCTGGGAGGGTTATAAGAAACTCTTT	CATWEGYKKLF	TRGV2	.	TRGJ1	16	-1	-1	17
15	8.799305441490486E-5	TGTGCCACCTGGGAAGGATATAAGAAACTCTTT	CATWEGYKKLF	TRGV8	.	TRGJ1	16	-1	-1	18
15	8.799305441490486E-5	TGTGCCACCTGGGAAGGAGGGAAGAAACTCTTT	CATWEGGKKLF	TRGV3	.	TRGJ1	16	-1	-1	21
15	8.799305441490486E-5	TGTGTCACCTGGAATTATAAGAAACTCTTT	CVTWNYKKLF	TRGV2	.	TRGJ1	11	-1	-1	13
15	8.799305441490486E-5	TGTGCCTTGTGGGTTTATAAGAAACTCTTT	CALWVYKKLF	TRGV2	.	TRGJ1	5	-1	-1	14
15	8.799305441490486E-5	TGTGCCACCTGCCCTTGGGAGAAACTCTTT	CATCPWEKLF	TRGV4	.	TRGJ1	10	-1	-1	19
15	8.799305441490486E-5	TGTGCCACCTGGTCTCGAAAGAAACTCTTT	CATWSRKKLF	TRGV8	.	TRGJ1	11	-1	-1	18
15	8.799305441490486E-5	TGTGCCACCTGGCTCCATAAGAAACTCTTT	CATWLHKKLF	TRGV3	.	TRGJ1	11	-1	-1	16
15	8.799305441490486E-5	TGTGCCACCTGGGCCTATAAGAAACTCTTT	CATWAYKKLF	TRGV4	.	TRGJ1	12	-1	-1	15
15	8.799305441490486E-5	TGTGCCACCTGGGGCCATAAGAAACTCTTT	CATWGHKKLF	TRGV4	.	TRGJ1	12	-1	-1	16
15	8.799305441490486E-5	TGTGCCACCTGGGATCGGGAGAAACTCTTT	CATWDREKLF	TRGV8	.	TRGJ1	17	-1	-1	19
15	8.799305441490486E-5	TGTGCCACCTGGGATGGAGGGAAACTCTTT	CATWDGGKLF	TRGV4	.	TRGJ1	16	-1	-1	20
15	8.799305441490486E-5	TGTGCCACCTGGGATGATAAGAAACTCTTT	CATWDDKKLF	TRGV4	.	TRGJ2	15	-1	-1	13
15	8.799305441490486E-5	TGTGCCACCTGGGACCCATCAATGCTCTTT	CATWDPSMLF	TRGV5	.	TRGJ1	14	-1	-1	24
15	8.799305441490486E-5	TGTGCCACCTGGGACAGCTTGAAACTCTTT	CATWDSLKLF	TRGV5	.	TRGJ1	16	-1	-1	20
15	8.799305441490486E-5	TGTGCCAGAATTGTCAAGAAACTCTTT	CARIVKKLF	TRGV3	.	TRGJ1	6	-1	-1	15
15	8.799305441490486E-5	TGTGCCACCTGGCCTGAACTCTTT	CATWPELF	TRGV5	.	TRGJ1	11	-1	-1	16
15	8.799305441490486E-5	TGTGCCACCTATTTCAGTCTCTTT	CATYFSLF	TRGV5	.	TRGJ1	9	-1	-1	18
15	8.799305441490486E-5	TGTGCCATCATACTCTTT	CAIILF	TRGV8	.	TRGJ1	6	-1	-1	11
15	8.799305441490486E-5	TGTGGAGAGAAACTCTTT	CGEKLF	TRGV4	.	TRGJ1	3	-1	-1	7
15	8.799305441490486E-5	TACCATAAGAAACTCTTT	YHKKLF	TRGV4	.	TRGJ1	0	-1	-1	4
14	8.212685078724452E-5	TGTGCCACCTGGGATGGCCAACCCAACTTCCAAGAGTTGGGCAAAAAAATCAAGGTATTT	CATWDGQPNFQELGKKIKVF	TRGV4	.	TRGJP	24	-1	-1	30
14	8.212685078724452E-5	TGTGCTGCGTGGGACCCGATTGTGGAGAATTTGAATTATTATAAGAAACTCTTT	CAAWDPIVENLNYYKKLF	TRGV10	.	TRGJ1	13	-1	-1	27
14	8.212685078724452E-5	TGTGCTGCGTGGGACCGCATAAACGTCCTAAAGAATTATTATAAGAAACTCTTT	CAAWDRINVLKNYYKKLF	TRGV10	.	TRGJ1	13	-1	-1	32
14	8.212685078724452E-5	TGTGTGCCTTGTGGGTTCCCGGTGGGCTTAAATTATTATAAGAAACTCTTT	CVPCGFPVGLNYYKKLF	TRGV9	.	TRGJ2	14	-1	-1	30
14	8.212685078724452E-5	TGTGCCACCTGGGATGGTCCAAGTCATAGTAGTGATTGGATCAAGACGTTT	CATWDGPSHSSDWIKTF	TRGV4	.	TRGJP2	19	-1	-1	25
14	8.212685078724452E-5	TGTGCCACCTGGGACGCCCCGGGTTATAGTAGTGATTGGATCAAGACGTTT	CATWDAPGYSSDWIKTF	TRGV2	.	TRGJP2	15	-1	-1	24
14	8.212685078724452E-5	TGTGCCACCTGGGACGGGCATCAGGTACGTAGTGATTGGATCAAGACGTTT	CATWDGHQVRSDWIKTF	TRGV2	.	TRGJP2	18	-1	-1	28
14	8.212685078724452E-5	TGTGCTGCGTGGGATTTAGGCCTTACCACTGGTTGGTTCAAGATATTT	CAAWDLGLTTGWFKIF	TRGV10	.	TRGJP1	15	-1	-1	23
14	8.212685078724452E-5	TGTGCCACCTGGGACGTCCTCCAGGTGTCGTATTATAAGAAACTCTTT	CATWDVLQVSYYKKLF	TRGV4	.	TRGJ1	13	-1	-1	30
14	8.212685078724452E-5	TGTGCCACCTGGGACGGGCTGGTAGTCTCTTATTATAAGAAACTCTTT	CATWDGLVVSYYKKLF	TRGV2	.	TRGJ1	18	-1	-1	29
14	8.212685078724452E-5	TGTGCCACCTGGGACGGGCCTTATAGTAGTGATTGGATCAAGACGTTT	CATWDGPYSSDWIKTF	TRGV2	.	TRGJP2	19	-1	-1	21
14	8.212685078724452E-5	TGTGCCACCTGGGACAGGGGGGAAGTGGGTTATTATAAGAAACTCTTT	CATWDRGEVGYYKKLF	TRGV3	.	TRGJ1	17	-1	-1	29
14	8.212685078724452E-5	TGTGCTGCGTGGGCCTACTCGAAGAATTATTATAAGAAACTCTTT	CAAWAYSKNYYKKLF	TRGV10	.	TRGJ1	12	-1	-1	23
14	8.212685078724452E-5	TGTGCTGCGTGGGATTATGTGGACTGTTATTATAAGAAACTCTTT	CAAWDYVDCYYKKLF	TRGV10	.	TRGJ1	19	-1	-1	26
14	8.212685078724452E-5	TGTGCTGCGTGGGATTATACCCCCGTTTATTATAAGAAACTCTTT	CAAWDYTPVYYKKLF	TRGV10	.	TRGJ1	16	-1	-1	26
14	8.212685078724452E-5	TGTGCTGCGTGGGACTACAATACCACTGGTTGGTTCAAGATATTT	CAAWDYNTTGWFKIF	TRGV10	.	TRGJP1	25	-1	-1	19
14	8.212685078724452E-5	TGTGCCACCTGGGATCGATATAGTAGTGATTGGATCAAGACGTTT	CATWDRYSSDWIKTF	TRGV4	.	TRGJP2	14	-1	-1	17
14	8.212685078724452E-5	TGTGCCACCTGGGACCATAGCTGGCATTATTATAAGAAACTCTTT	CATWDHSWHYYKKLF	TRGV5	.	TRGJ1	14	-1	-1	25
14	8.212685078724452E-5	TGTGCCACCTGGGACGGTGGGAGTAGTGATTGGATCAAGACGTTT	CATWDGGSSDWIKTF	TRGV2	.	TRGJP2	16	-1	-1	21
14	8.212685078724452E-5	TGTGCCACCTGGGACGGGCCTATGAATTATTATAAGAAACTCTTT	CATWDGPMNYYKKLF	TRGV2	.	TRGJ1	19	-1	-1	23
14	8.212685078724452E-5	TGTGCCACCTGGGACGGGCCCCTGAATTATTATAAGAAACTCTTT	CATWDGPLNYYKKLF	TRGV2	.	TRGJ1	20	-1	-1	23
14	8.212685078724452E-5	TGTGCCACCTGGGACGGGCCGGGGAGGTATTATAAGAAACTCTTT	CATWDGPGRYYKKLF	TRGV2	.	TRGJ1	19	-1	-1	27
14	8.212685078724452E-5	TGTGCCACCTGGGACGGGCAGGCCACTGGTTGGTTCAAGATATTT	CATWDGQATGWFKIF	TRGV2	.	TRGJP1	18	-1	-1	22
14	8.212685078724452E-5	TGTGCCACCTGGGACGGAGATAGTAGTGATTGGATCAAGACGTTT	CATWDGDSSDWIKTF	TRGV2	.	TRGJP2	16	-1	-1	19
14	8.212685078724452E-5	TGTGCCACCTGGGACAGGCCCGCGAATTATTATAAGAAACTCTTT	CATWDRPANYYKKLF	TRGV5	.	TRGJ2	19	-1	-1	22
14	8.212685078724452E-5	TGTGCCACCTGGGACAGGCCCACGGGGTATTATAAGAAACTCTTT	CATWDRPTGYYKKLF	TRGV7	.	TRGJ1	19	-1	-1	27
14	8.212685078724452E-5	TGTGCCACCTGGGACAGGGCTAAGAATTATTATAAGAAACTCTTT	CATWDRAKNYYKKLF	TRGV5	.	TRGJ1	20	-1	-1	23
14	8.212685078724452E-5	TGTGCTGCGTGGGATTACCCGAATTATTATAAGAAACTCTTT	CAAWDYPNYYKKLF	TRGV10	.	TRGJ1	17	-1	-1	19
14	8.212685078724452E-5	TGTGCTGCGTGGGACGATTTAGCCCACATGTTCAAGATATTT	CAAWDDLAHMFKIF	TRGV10	.	TRGJP1	13	-1	-1	29
14	8.212685078724452E-5	TGTGCCACCTGGGATGGTGGTAGTGATTGGATCAAGACGTTT	CATWDGGSDWIKTF	TRGV4	.	TRGJP2	16	-1	-1	19
14	8.212685078724452E-5	TGTGCCACCTGGGATGGGCCGAGGGGAATGTGGAAACTCTTT	CATWDGPRGMWKLF	TRGV4	.	TRGJ1	19	-1	-1	32
14	8.212685078724452E-5	TGTGCCACCTGGGATGGGCGGGATTATTATAAGAAACTCTTT	CATWDGRDYYKKLF	TRGV4	.	TRGJ1	18	-1	-1	22
14	8.212685078724452E-5	TGTGCCACCTGGGATGGGAAGGGTTATTATAAGAAACTCTTT	CATWDGKGYYKKLF	TRGV4	.	TRGJ1	17	-1	-1	23
14	8.212685078724452E-5	TGTGCCACCTGGGACCGTAGAAGTGATTGGATCAAGACGTTT	CATWDRRSDWIKTF	TRGV2	.	TRGJP2	14	-1	-1	17
14	8.212685078724452E-5	TGTGCCACCTGGGACGCCCCTCGGGGTTATAAGAAACTCTTT	CATWDAPRGYKKLF	TRGV2	.	TRGJ1	15	-1	-1	26
14	8.212685078724452E-5	TGTGCCACCTGGGACGGGCTGCGTGATTGGATCAAGACGTTT	CATWDGLRDWIKTF	TRGV2	.	TRGJP2	18	-1	-1	22
14	8.212685078724452E-5	TGTGCCACCTGGGACGGGCTGAATTATTATAAGAAACTCTTT	CATWDGLNYYKKLF	TRGV2	.	TRGJ1	18	-1	-1	20
14	8.212685078724452E-5	TGTGCCACCTGGGACGGGCCGGCATATTATAAGAAACTCTTT	CATWDGPAYYKKLF	TRGV2	.	TRGJ1	19	-1	-1	24
14	8.212685078724452E-5	TGTGCCACCTGGGACGGGCCACACGGTTGGATCAAGACGTTT	CATWDGPHGWIKTF	TRGV2	.	TRGJP2	19	-1	-1	26
14	8.212685078724452E-5	TGTGCCACCTGGGACGGGCCAGGGTATTATAAGAAACTCTTT	CATWDGPGYYKKLF	TRGV2	.	TRGJ1	19	-1	-1	24
14	8.212685078724452E-5	TGTGCCACCTGGGACGGGCGGAGTGATTGGATCAAGACGTTT	CATWDGRSDWIKTF	TRGV2	.	TRGJP2	18	-1	-1	21
14	8.212685078724452E-5	TGTGCCACCTGGGACAGGCTGGATTATTATAAGAAACTCTTT	CATWDRLDYYKKLF	TRGV5	.	TRGJ1	18	-1	-1	22
14	8.212685078724452E-5	TGTGCCACCTGGGACAGGCCGTCTTGCTATAAGAAACTCTTT	CATWDRPSCYKKLF	TRGV3	.	TRGJ1	22	-1	-1	27
14	8.212685078724452E-5	TGTGCCACCTGGGACAGGCCAACTTTTTATAAGAAACTCTTT	CATWDRPTFYKKLF	TRGV5	.	TRGJ1	19	-1	-1	23
14	8.212685078724452E-5	TGTGCCACCTGGGACAGGCGGGTTAATTATAAGAAACTCTTT	CATWDRRVNYKKLF	TRGV5	.	TRGJ1	18	-1	-1	25
14	8.212685078724452E-5	TGTGCCACCTGGGACAGGCAAATCTCATATAAGAAACTCTTT	CATWDRQISYKKLF	TRGV3	.	TRGJ1	18	-1	-1	27
14	8.212685078724452E-5	TGTGCCACCTGGGACAGGAGGTTGGGCTATAAGAAACTCTTT	CATWDRRLGYKKLF	TRGV3	.	TRGJ1	17	-1	-1	27
14	8.212685078724452E-5	TGTGCCACCTGGGACAGAGCCGATTGGTATAAGAAACTCTTT	CATWDRADWYKKLF	TRGV3	.	TRGJ1	20	-1	-1	27
14	8.212685078724452E-5	TGTGCTGCGTGGGATTATAATAGATATAAGAAACTCTTT	CAAWDYNRYKKLF	TRGV10	.	TRGJ1	16	-1	-1	24
14	8.212685078724452E-5	TGTGCCACCTGTCACGGGGTAGGTTATAAGAAACTCTTT	CATCHGVGYKKLF	TRGV4	.	TRGJ1	10	-1	-1	23
14	8.212685078724452E-5	TGTGCCACCTGCGCGGCCACGGCTTATAAGAAACTCTTT	CATCAATAYKKLF	TRGV3	.	TRGJ1	10	-1	-1	23
14	8.212685078724452E-5	TGTGCCACCTGGCAAATGAATTATTATAAGAAACTCTTT	CATWQMNYYKKLF	TRGV4	.	TRGJ1	11	-1	-1	17
14	8.212685078724452E-5	TGTGCCACCTGGGTAGGGAAAGGGTATAAGAAACTCTTT	CATWVGKGYKKLF	TRGV4	.	TRGJ1	12	-1	-1	24
14	8.212685078724452E-5	TGTGCCACCTGGGGCCTTTCGGATTATAAGAAACTCTTT	CATWGLSDYKKLF	TRGV4	.	TRGJ1	12	-1	-1	22
14	8.212685078724452E-5	TGTGCCACCTGGGATCTGAATTATTATAAGAAACTCTTT	CATWDLNYYKKLF	TRGV4	.	TRGJ1	14	-1	-1	17
14	8.212685078724452E-5	TGTGCCACCTGGGATCCTCAGACCCCTAAGAAACTCTTT	CATWDPQTPKKLF	TRGV4	.	TRGJ1	14	-1	-1	26
14	8.212685078724452E-5	TGTGCCACCTGGGATGGTGGTTATTATAAGAAACTCTTT	CATWDGGYYKKLF	TRGV4	.	TRGJ1	16	-1	-1	20
14	8.212685078724452E-5	TGTGCCACCTGGGATGGCGGGAATTATAAGAAACTCTTT	CATWDGGNYKKLF	TRGV4	.	TRGJ1	16	-1	-1	22
14	8.212685078724452E-5	TGTGCCACCTGGGATGGGCCTAGATATAAGAAACTCTTT	CATWDGPRYKKLF	TRGV4	.	TRGJ1	19	-1	-1	24
14	8.212685078724452E-5	TGTGCCACCTGGGATGGGCCCCTTTATAAGAAACTCTTT	CATWDGPLYKKLF	TRGV4	.	TRGJ1	20	-1	-1	23
14	8.212685078724452E-5	TGTGCCACCTGGGATGAGAGTTATTATAAGAAACTCTTT	CATWDESYYKKLF	TRGV4	.	TRGJ1	15	-1	-1	17
14	8.212685078724452E-5	TGTGCCACCTGGGATAAGGCAGGTGAGGGTAAACTCTTT	CATWDKAGEGKLF	TRGV8	.	TRGJ1	19	-1	-1	30
14	8.212685078724452E-5	TGTGCCACCTGGGACCCCCATGGTTATAAGAAACTCTTT	CATWDPHGYKKLF	TRGV3	.	TRGJ1	14	-1	-1	23
14	8.212685078724452E-5	TGTGCCACCTGGGACCGGGGTTATTATAAGAAACTCTTT	CATWDRGYYKKLF	TRGV5	.	TRGJ1	17	-1	-1	20
14	8.212685078724452E-5	TGTGCCACCTGGGACGGTCCTGGGGTGGGGAAACTCTTT	CATWDGPGVGKLF	TRGV2	.	TRGJ1	19	-1	-1	29
14	8.212685078724452E-5	TGTGCCACCTGGGACGGTAATTATTATAAGAAACTCTTT	CATWDGNYYKKLF	TRGV3	.	TRGJ1	14	-1	-1	18
14	8.212685078724452E-5	TGTGCCACCTGGGACGGCCCTCGGAACAAGAAACTCTTT	CATWDGPRNKKLF	TRGV2	.	TRGJ1	19	-1	-1	27
14	8.212685078724452E-5	TGTGCCACCTGGGACGGCCACTATTATAAGAAACTCTTT	CATWDGHYYKKLF	TRGV2	.	TRGJ1	16	-1	-1	21
14	8.212685078724452E-5	TGTGCCACCTGGGACGGGCCGCATTATAAGAAACTCTTT	CATWDGPHYKKLF	TRGV2	.	TRGJ1	19	-1	-1	22
14	8.212685078724452E-5	TGTGCCACCTGGGACGGGCGTGGTTATAAGAAACTCTTT	CATWDGRGYKKLF	TRGV2	.	TRGJ1	18	-1	-1	23
14	8.212685078724452E-5	TGTGCCACCTGGGACGGGCGTGGAAATAAGAAACTCTTT	CATWDGRGNKKLF	TRGV2	.	TRGJ1	18	-1	-1	25
14	8.212685078724452E-5	TGTGCCACCTGGGACGGGGCTTCTAGTAAGAAACTCTTT	CATWDGASSKKLF	TRGV2	.	TRGJ1	17	-1	-1	26
14	8.212685078724452E-5	TGTGCCACCTGGGACGGGGGTGGGTATAAGAAACTCTTT	CATWDGGGYKKLF	TRGV7	.	TRGJ1	17	-1	-1	24
14	8.212685078724452E-5	TGTGCCACCTGGGACAGCCGGAATTATAAGAAACTCTTT	CATWDSRNYKKLF	TRGV3	.	TRGJ2	16	-1	-1	22
14	8.212685078724452E-5	TGTGCCACCTGGGACAGGCCGGCTTATAAGAAACTCTTT	CATWDRPAYKKLF	TRGV3	.	TRGJ1	19	-1	-1	23
14	8.212685078724452E-5	TGTGCCACCTGGGACAGGCCGGGTTTCGAGAAACTCTTT	CATWDRPGFEKLF	TRGV3	.	TRGJ1	19	-1	-1	28
14	8.212685078724452E-5	TGTGCCACCTGGGACAGGCAGAATTATAAGAAACTCTTT	CATWDRQNYKKLF	TRGV5	.	TRGJ1	18	-1	-1	22
14	8.212685078724452E-5	TGTGCTGCGTGGTTCACTGGTTGGTTCAAGATATTT	CAAWFTGWFKIF	TRGV10	.	TRGJP1	11	-1	-1	14
14	8.212685078724452E-5	TGTGCTGCGTGGGATTATTTCTGGTTCAAGATATTT	CAAWDYFWFKIF	TRGV10	.	TRGJP1	16	-1	-1	21
14	8.212685078724452E-5	TGTGCCACCTCCAGGGATTATTATAAGAAACTCTTT	CATSRDYYKKLF	TRGV5	.	TRGJ1	9	-1	-1	16
14	8.212685078724452E-5	TGTGCCACCTGGCGCCCAAACCATAAGAAACTCTTT	CATWRPNHKKLF	TRGV3	.	TRGJ1	11	-1	-1	22
14	8.212685078724452E-5	TGTGCCACCTGGGATTTTTATTATAAGAAACTCTTT	CATWDFYYKKLF	TRGV8	.	TRGJ1	14	-1	-1	17
14	8.212685078724452E-5	TGTGCCACCTGGGATTCCCATTATAAGAAACTCTTT	CATWDSHYKKLF	TRGV8	.	TRGJ1	14	-1	-1	19
14	8.212685078724452E-5	TGTGCCACCTGGGATCGAGGTTATAAGAAACTCTTT	CATWDRGYKKLF	TRGV4	.	TRGJ1	14	-1	-1	20
14	8.212685078724452E-5	TGTGCCACCTGGGATCATCATTATAAGAAACTCTTT	CATWDHHYKKLF	TRGV8	.	TRGJ1	14	-1	-1	16
14	8.212685078724452E-5	TGTGCCACCTGGGATGCGTATTATAAGAAACTCTTT	CATWDAYYKKLF	TRGV4	.	TRGJ1	15	-1	-1	18
14	8.212685078724452E-5	TGTGCCACCTGGGATGGGCAGTCTTGGAAACTCTTT	CATWDGQSWKLF	TRGV4	.	TRGJ1	18	-1	-1	26
14	8.212685078724452E-5	TGTGCCACCTGGGATAATTATTATAAGAAACTCTTT	CATWDNYYKKLF	TRGV4	.	TRGJ1	14	-1	-1	15
14	8.212685078724452E-5	TGTGCCACCTGGGATAACGATTATAAGAAACTCTTT	CATWDNDYKKLF	TRGV8	.	TRGJ1	15	-1	-1	19
14	8.212685078724452E-5	TGTGCCACCTGGGACTATTATTATAAGAAACTCTTT	CATWDYYYKKLF	TRGV2	.	TRGJ1	14	-1	-1	16
14	8.212685078724452E-5	TGTGCCACCTGGGACCCCCTGGGGAAGAAACTCTTT	CATWDPLGKKLF	TRGV2	.	TRGJ1	14	-1	-1	24
14	8.212685078724452E-5	TGTGCCACCTGGGACCGATATTATAAGAAACTCTTT	CATWDRYYKKLF	TRGV7	.	TRGJ1	14	-1	-1	18
14	8.212685078724452E-5	TGTGCCACCTGGGACGCGGGGGAAAAGAAACTCTTT	CATWDAGEKKLF	TRGV3	.	TRGJ1	14	-1	-1	24
14	8.212685078724452E-5	TGTGCCACCTGGGACGGGCTATATAAGAAACTCTTT	CATWDGLYKKLF	TRGV2	.	TRGJ1	18	-1	-1	21
14	8.212685078724452E-5	TGTGCCACCTGGGACGGGGCCAGTAAGAAACTCTTT	CATWDGASKKLF	TRGV2	.	TRGJ1	20	-1	-1	23
14	8.212685078724452E-5	TGTGCCACCTGGGACACGCCTTATAAGAAACTCTTT	CATWDTPYKKLF	TRGV3	.	TRGJ1	20	-1	-1	20
14	8.212685078724452E-5	TGTGCCACCTGGGACAGGCTTAATAAGAAACTCTTT	CATWDRLNKKLF	TRGV3	.	TRGJ1	18	-1	-1	22
14	8.212685078724452E-5	TGTGCCACCTGGGACAGGCCCTTGGGGAAACTCTTT	CATWDRPLGKLF	TRGV5	.	TRGJ1	19	-1	-1	26
14	8.212685078724452E-5	TGTGCCACCTGGGACAGGCCCCATAAGAAACTCTTT	CATWDRPHKKLF	TRGV3	.	TRGJ1	19	-1	-1	22
14	8.212685078724452E-5	TGTGCCACCTGGGACAGGCCATGGAAGAAACTCTTT	CATWDRPWKKLF	TRGV7	.	TRGJ1	19	-1	-1	24
14	8.212685078724452E-5	TGTGCCACCTGGGAACGCTCTTATAAGAAACTCTTT	CATWERSYKKLF	TRGV4	.	TRGJ1	13	-1	-1	20
14	8.212685078724452E-5	TGTGCTGCGTGTGGGATTTGGTTCAAGATATTT	CAACGIWFKIF	TRGV10	.	TRGJP1	17	-1	-1	17
14	8.212685078724452E-5	TGTGCTGCGTGGGATTGGAGGTTCAAGATATTT	CAAWDWRFKIF	TRGV10	.	TRGJP1	15	-1	-1	19
14	8.212685078724452E-5	TGTGCCCCCCGCTCTGTTGGGATCAAGACGTTT	CAPRSVGIKTF	TRGV2	.	TRGJP2	8	-1	-1	19
14	8.212685078724452E-5	TGTGCCACTCCAACCCCATCCAAGAAACTCTTT	CATPTPSKKLF	TRGV2	.	TRGJ1	7	-1	-1	21
14	8.212685078724452E-5	TGTGCCACCTCCGTCCATTATAAGAAACTCTTT	CATSVHYKKLF	TRGV8	.	TRGJ1	9	-1	-1	16
14	8.212685078724452E-5	TGTGCCACCTGTGACTATTATAAGAAACTCTTT	CATCDYYKKLF	TRGV4	.	TRGJ1	13	-1	-1	15
14	8.212685078724452E-5	TGTGCCACCTGCCATTATTATAAGAAACTCTTT	CATCHYYKKLF	TRGV8	.	TRGJ1	10	-1	-1	13
14	8.212685078724452E-5	TGTGCCACCTGGTTCTGTTATAAGAAACTCTTT	CATWFCYKKLF	TRGV3	.	TRGJ1	11	-1	-1	17
14	8.212685078724452E-5	TGTGCCACCTGGCACCGTTATAAGAAACTCTTT	CATWHRYKKLF	TRGV5	.	TRGJ1	14	-1	-1	17
14	8.212685078724452E-5	TGTGCCACCTGGGATTGGGAGGAGAAACTCTTT	CATWDWEEKLF	TRGV8	.	TRGJ1	17	-1	-1	22
14	8.212685078724452E-5	TGTGCCACCTGGGATCAACCAAAGAAACTCTTT	CATWDQPKKLF	TRGV4	.	TRGJ1	14	-1	-1	21
14	8.212685078724452E-5	TGTGCCACCTGGGATGTGTGGGAGAAACTCTTT	CATWDVWEKLF	TRGV4	.	TRGJ1	15	-1	-1	22
14	8.212685078724452E-5	TGTGCCACCTGGGACGTGAATAAGAAACTCTTT	CATWDVNKKLF	TRGV2	.	TRGJ1	15	-1	-1	19
14	8.212685078724452E-5	TGTGCCACCTGGGACGGGCGTCCGAAACTCTTT	CATWDGRPKLF	TRGV2	.	TRGJ2	18	-1	-1	23
14	8.212685078724452E-5	TGTGCCACCTGGGACACCTATAAGAAACTCTTT	CATWDTYKKLF	TRGV5	.	TRGJ1	15	-1	-1	18
14	8.212685078724452E-5	TGTGCCACCTGGGACAGCTATAAGAAACTCTTT	CATWDSYKKLF	TRGV3	.	TRGJ1	16	-1	-1	18
14	8.212685078724452E-5	TGTGCCACCTGGGACAGCCGCGGGGCACTCTTT	CATWDSRGALF	TRGV7	.	TRGJ1	16	-1	-1	26
14	8.212685078724452E-5	TGTGCCACCTGGGACAGGCTCCAGAAACTCTTT	CATWDRLQKLF	TRGV5	.	TRGJ1	18	-1	-1	22
14	8.212685078724452E-5	TGTGCCACCTGGGACAGGGCTTGGAAACTCTTT	CATWDRAWKLF	TRGV5	.	TRGJ1	20	-1	-1	23
[truncated: 5,101 more rows]
