# Supplementary material for: Dissection of the Human T-Cell Receptor γ Gene Repertoire in the Brain and Peripheral Blood Identifies Age- and Alzheimer's Disease-Associated Clonotype Profiles
Source: Front Immunol. 2020 Jan 29;11:12. doi: 10.3389/fimmu.2020.00012 (PMC7025544; doi:10.3389/fimmu.2020.00012)
Supplement: Supplementary file 5 [file Data_Sheet_2.zip › repertoires_corrected_and_decontaminated/PN194.txt]

count	freq	cdr3nt	cdr3aa	v	d	j	VEnd	DStart	DEnd	JStart
6929	0.039235782762076794	TGTGCCTTGGCCCTCTTGGATTATTATAAGAAACTCTTT	CALALLDYYKKLF	TRGV9	.	TRGJ2	8	-1	-1	19
3789	0.021455387629601527	TGTGCCTTGTGGGAGGTGCCGGAGTTGGGCAAAAAAATCAAGGTATTT	CALWEVPELGKKIKVF	TRGV9	.	TRGJP	18	-1	-1	21
3456	0.019569759738163862	TGTGCTGCGTGGGATTATTCCTATAAGAAACTCTTT	CAAWDYSYKKLF	TRGV10	.	TRGJ2	16	-1	-1	21
3268	0.01850520104870356	TGTGCTGCGTGGGAAAAGGATTATAAGAAACTCTTT	CAAWEKDYKKLF	TRGV10	.	TRGJ2	13	-1	-1	19
2881	0.016313795661357086	TGTGCTGCGTGGGATCCCCAAAATCATTATAAGAAACTCTTT	CAAWDPQNHYKKLF	TRGV10	.	TRGJ2	14	-1	-1	21
2821	0.015974042888125074	TGTGCCACCCGGAAACTCTTT	CATRKLF	TRGV4	.	TRGJ2	11	-1	-1	11
1951	0.011047627676260907	TGTGCCTTGTTTTCTTATAAGAAACTCTTT	CALFSYKKLF	TRGV9	.	TRGJ2	9	-1	-1	11
1943	0.01100232730649664	TGTGCTGCGTGGGATTATTATAAGAAACTCTTT	CAAWDYYKKLF	TRGV10	.	TRGJ2	16	-1	-1	13
1897	0.010741850180352097	TGTGCCTTGTGGGAGGTGCTGGGAAGGTTTGGCAAAAAAATCAAGGTATTT	CALWEVLGRFGKKIKVF	TRGV9	.	TRGJP	18	-1	-1	19
1735	0.009824517692625667	TGTGCCTTGTGGGAGGTGAGGTGGGAGTTGGGCAAAAAAATCAAGGTATTT	CALWEVRWELGKKIKVF	TRGV9	.	TRGJP	17	-1	-1	24
1727	0.009779217322861397	TGTGCCTTGTATTACTGGAATTATTATAAGAAACTCTTT	CALYYWNYYKKLF	TRGV9	.	TRGJ2	9	-1	-1	17
1681	0.009518740196716856	TGTGCCTTGTGGGACCCTGAGTTGGGCAAAAAAATCAAGGTATTT	CALWDPELGKKIKVF	TRGV9	.	TRGJP	13	-1	-1	18
1459	0.008261654935758414	TGTGCCTTGTGGGAGGTGCGGCGAGAGTTGGGCAAAAAAATCAAGGTATTT	CALWEVRRELGKKIKVF	TRGV9	.	TRGJP	18	-1	-1	19
1334	0.007553836658191723	TGTGCCACCTGGGCCGTGAATTATTATAAGAAACTCTTT	CATWAVNYYKKLF	TRGV8	.	TRGJ2	12	-1	-1	17
1293	0.007321672263149848	TGTGCCACCTGGGACGGGCTAGGTTATTATAAGAAACTCTTT	CATWDGLGYYKKLF	TRGV2	.	TRGJ2	18	-1	-1	23
1250	0.007078182775666906	TGTGCTGCGTGGGATTATAAGAAACTCTTT	CAAWDYKKLF	TRGV10	.	TRGJ1	16	-1	-1	13
909	0.0051472545144649745	TGTGCCTTGTGGGAGTTGCAAGAGTTGGGCAAAAAAATCAAGGTATTT	CALWELQELGKKIKVF	TRGV9	.	TRGJP	19	-1	-1	17
857	0.004852802110997231	TGTGCCTTGTGGGAGTTTAATACCACTGGTTGGTTCAAGATATTT	CALWEFNTTGWFKIF	TRGV9	.	TRGJP1	14	-1	-1	19
801	0.004535699522647354	TGTGCCACCTGGGATTCCGAGGGTTATAAGAAACTCTTT	CATWDSEGYKKLF	TRGV8	.	TRGJ1	14	-1	-1	23
760	0.004303535127605479	TGTGCTGCGTGGGATTCGCGTGACACTGGTTGGTTCAAGATATTT	CAAWDSRDTGWFKIF	TRGV10	.	TRGJP1	15	-1	-1	23
712	0.0040317329090198695	TGTGCCACCTGGGACAGGAATGATTGGATCAAGACGTTT	CATWDRNDWIKTF	TRGV3	.	TRGJP2	17	-1	-1	20
666	0.0037712557828753278	TGTGCCTTGTGGGAGGCGCAACCCCGGTTGGGCAAAAAAATCAAGGTATTT	CALWEAQPRLGKKIKVF	TRGV9	.	TRGJP	19	-1	-1	26
589	0.0033352397238942465	TGTGCTGCGTGGGAGACCTTGAACCTCCCTAAGAAACTCTTT	CAAWETLNLPKKLF	TRGV10	.	TRGJ1	13	-1	-1	29
570	0.0032276513457041092	TGTGCCACCTGGGACGGGCGTTACGATAAGAAACTCTTT	CATWDGRYDKKLF	TRGV2	.	TRGJ1	18	-1	-1	25
545	0.0030860876901907712	TGTGCCTTGTGGGAGGACTATAAGAAACTCTTT	CALWEDYKKLF	TRGV9	.	TRGJ2	15	-1	-1	18
526	0.002978499312000634	TGTGCTGCGTCAAGCGAGCCTTATTATAAGAAACTCTTT	CAASSEPYYKKLF	TRGV10	.	TRGJ2	9	-1	-1	20
496	0.0028086229253846285	TGTGCCACCTGGGACGGGCATTCGGATAAGAAACTCTTT	CATWDGHSDKKLF	TRGV2	.	TRGJ1	18	-1	-1	25
476	0.002695372000973958	TGTGCCTTGTGGGAAAGGGGGGAGTTGGGCAAAAAAATCAAGGTATTT	CALWERGELGKKIKVF	TRGV9	.	TRGJP	13	-1	-1	21
464	0.0026274214463275557	TGTGCCACCTGGGAGGAAGAAAGTTATTATAAGAAACTCTTT	CATWEEESYYKKLF	TRGV4	.	TRGJ1	13	-1	-1	23
437	0.0024745326983731503	TGTGCCTTGTGGGAGGTCGTCATCGGGGAGTTGGGCAAAAAAATCAAGGTATTT	CALWEVVIGELGKKIKVF	TRGV9	.	TRGJP	16	-1	-1	27
434	0.0024575450597115497	TGTGCCACCTGGGATAATAAATATAAGAAACTCTTT	CATWDNKYKKLF	TRGV8	.	TRGJ1	15	-1	-1	15
423	0.002395257051285681	TGTGCTGCGTGGGAGTACCCTGTGTATTATAAGAAACTCTTT	CAAWEYPVYYKKLF	TRGV10	.	TRGJ1	17	-1	-1	24
387	0.0021914053873464743	TGTGCCTTGTGGGAGGTTAGAGAGTTGGGCAAAAAAATCAAGGTATTT	CALWEVRELGKKIKVF	TRGV9	.	TRGJP	16	-1	-1	20
370	0.0020951421015974045	TGTGCCACCTGGGCTTTTTATTATAAGAAACTCTTT	CATWAFYYKKLF	TRGV4	.	TRGJ2	12	-1	-1	17
365	0.0020668293704947365	TGTGCCTTGTGGGAGGCACCCGATAAGAAACTCTTT	CALWEAPDKKLF	TRGV9	.	TRGJ1	15	-1	-1	22
361	0.0020441791856126027	TGTGCCACCTGGGACGGTTTTTTTCATTATTATAAGAAACTCTTT	CATWDGFFHYYKKLF	TRGV2	.	TRGJ1	16	-1	-1	25
331	0.0018743027989965967	TGTGCCTTGTGGGAGGTGAGAGAGTTGGGCAAAAAAATCAAGGTATTT	CALWEVRELGKKIKVF	TRGV9	.	TRGJP	17	-1	-1	20
330	0.0018686402527760633	TGTGCCTTGTGGGAGGGTGCGAAACTCTTT	CALWEGAKLF	TRGV9	.	TRGJ2	19	-1	-1	20
317	0.0017950271519091275	TGTGCCTTGTCGACTAGAGAGTTGGGCAAAAAAATCAAGGTATTT	CALSTRELGKKIKVF	TRGV9	.	TRGJP	9	-1	-1	17
290	0.0016421384039547223	TGTGCCTTGTGGGAGTTGAATTATTATAAGAAACTCTTT	CALWELNYYKKLF	TRGV9	.	TRGJ1	17	-1	-1	17
287	0.0016251507652931217	TGTGCCTCCCTCTTT	CASLF	TRGV9	.	TRGJ1	6	-1	-1	9
280	0.001585512941749387	TGTGCCACCTGGGACAGGCCTCGTTATTATAAGAAACTCTTT	CATWDRPRYYKKLF	TRGV7	.	TRGJ1	20	-1	-1	23
276	0.0015628627568672528	TGTGCCTTGTGCGATTATTATAAGAAACTCTTT	CALCDYYKKLF	TRGV9	.	TRGJ1	13	-1	-1	13
274	0.001551537664426186	TGTGCCTTGTGGGAGGTGAAGCCTGGGTATAAGAAACTCTTT	CALWEVKPGYKKLF	TRGV9	.	TRGJ2	17	-1	-1	27
274	0.001551537664426186	TGTGCCACCTGGGACGGGTGTAATGATTGGATCAAGACGTTT	CATWDGCNDWIKTF	TRGV2	.	TRGJP2	17	-1	-1	19
269	0.0015232249333235182	TGTGCTGCGTGGGATGGGGTAAAGGGTACCACTGGTTGGTTCAAGATATTT	CAAWDGVKGTTGWFKIF	TRGV10	.	TRGJP1	14	-1	-1	26
266	0.0015062372946619176	TGTGCTGCGTGGGATTATCATTATAAGAAACTCTTT	CAAWDYHYKKLF	TRGV10	.	TRGJ2	16	-1	-1	16
255	0.001443949286236049	TGTGCCTTGTGGGAGGTGCAGAAGAAACTCTTT	CALWEVQKKLF	TRGV9	.	TRGJ1	19	-1	-1	21
247	0.0013986489164717808	TGTGCCTTGTGGGAGATACAAGAGTTGGGCAAAAAAATCAAGGTATTT	CALWEIQELGKKIKVF	TRGV9	.	TRGJP	14	-1	-1	18
247	0.0013986489164717808	TGTGCCTTGTGGGATCTAGAGTTGGGCAAAAAAATCAAGGTATTT	CALWDLELGKKIKVF	TRGV9	.	TRGJP	13	-1	-1	17
247	0.0013986489164717808	TGTGCCACCTGGGACGGGCTGGCCGGGAAACTCTTT	CATWDGLAGKLF	TRGV2	.	TRGJ1	18	-1	-1	26
246	0.0013929863702512471	TGTGCTGCGTGGAAGAAACTCTTT	CAAWKKLF	TRGV10	.	TRGJ1	11	-1	-1	12
242	0.001370336185369113	TGTGCCTTGTGGGAGGTTAAGAAACTCTTT	CALWEVKKLF	TRGV9	.	TRGJ1	16	-1	-1	17
238	0.001347686000486979	TGTGCCTTGTGGGAGGTGCAGGAGTTGGGCAAAAAAATCAAGGTATTT	CALWEVQELGKKIKVF	TRGV9	.	TRGJP	19	-1	-1	17
236	0.0013363609080459119	TGTGCTGCGCCCGGGATAGGGGTATGTAAACTCTTT	CAAPGIGVCKLF	TRGV10	.	TRGJ1	8	-1	-1	27
232	0.0013137107231637778	TGTGCCTTGTGGGAGTTAAAGAAACTCTTT	CALWELKKLF	TRGV9	.	TRGJ1	14	-1	-1	15
222	0.0012570852609584426	TGTGCCTTGTGGGATCAGAAGAAACTCTTT	CALWDQKKLF	TRGV9	.	TRGJ1	13	-1	-1	18
221	0.0012514227147379091	TGTGCCTTGTGGGAGGTGAGGGGATATTATAAGAAACTCTTT	CALWEVRGYYKKLF	TRGV9	.	TRGJ2	17	-1	-1	24
219	0.001240097622296842	TGTGCCTTGTGGGAGGTGCACTTGGAGAAACTCTTT	CALWEVHLEKLF	TRGV9	.	TRGJ1	20	-1	-1	25
214	0.0012117848911941743	TGTGCTGCGTGGGATTTAGCTTATTATAAGAAACTCTTT	CAAWDLAYYKKLF	TRGV10	.	TRGJ1	15	-1	-1	20
213	0.0012061223449736408	TGTGCCTTGTGGGAACAGCCTCATTATTATAAGAAACTCTTT	CALWEQPHYYKKLF	TRGV9	.	TRGJ1	13	-1	-1	22
202	0.0011438343365477721	TGTGCCTTGTGGGAGGTGCATTCGGAGTTGGGCAAAAAAATCAAGGTATTT	CALWEVHSELGKKIKVF	TRGV9	.	TRGJP	19	-1	-1	24
199	0.0011268466978861715	TGTGCCACCTGGGTGAATTATTATAAGAAACTCTTT	CATWVNYYKKLF	TRGV8	.	TRGJ1	12	-1	-1	14
196	0.001109859059224571	TGTGCCTTGTGGGAGGTGATCTATAAGAAACTCTTT	CALWEVIYKKLF	TRGV9	.	TRGJ1	17	-1	-1	21
196	0.001109859059224571	TGTGCCACCTGGGATTATAAGAAACTCTTT	CATWDYKKLF	TRGV4	.	TRGJ1	14	-1	-1	13
193	0.0010928714205629703	TGTGCCTTGTGGGAGGATTATTATAAGAAACTCTTT	CALWEDYYKKLF	TRGV9	.	TRGJ1	15	-1	-1	16
190	0.0010758837819013697	TGTGCCACCTGGGACGAATGGGTTTGGGGGAAACTCTTT	CATWDEWVWGKLF	TRGV2	.	TRGJ1	15	-1	-1	29
190	0.0010758837819013697	TGTGCCTTGTGGGAGGTGCTGGAGAAACTCTTT	CALWEVLEKLF	TRGV9	.	TRGJ1	18	-1	-1	22
188	0.0010645586894603028	TGTGCCTTGTGGGAGGTGCACTATAAGAAACTCTTT	CALWEVHYKKLF	TRGV9	.	TRGJ1	20	-1	-1	21
188	0.0010645586894603028	TGTGCCACCTGGGACGGGCGTTATAAGAAACTCTTT	CATWDGRYKKLF	TRGV2	.	TRGJ1	18	-1	-1	20
186	0.0010532335970192357	TGTGCTGCCTTTACTGGTTGGTTCAAGATATTT	CAAFTGWFKIF	TRGV10	.	TRGJP1	7	-1	-1	12
181	0.001024920865916568	TGTGCCTTGTGTAAGCTCTTT	CALCKLF	TRGV9	.	TRGJ1	10	-1	-1	12
180	0.0010192583196960345	TGTGCCTTGTGGGAGTTTACCCATAAGAAACTCTTT	CALWEFTHKKLF	TRGV9	.	TRGJ2	14	-1	-1	22
179	0.001013595773475501	TGTGCCTTGTGGGGTCCTTTCGTGGTCCAACTCTTT	CALWGPFVVQLF	TRGV9	.	TRGJ2	12	-1	-1	28
177	0.001002270681034434	TGTGCCACCTGGGACGGGCAATACCATAGTAGTGATTGGATCAAGACGTTT	CATWDGQYHSSDWIKTF	TRGV2	.	TRGJP2	18	-1	-1	25
177	0.001002270681034434	TGTGCCTTGTGGGATCTAGTCTATTATAAGAAACTCTTT	CALWDLVYYKKLF	TRGV9	.	TRGJ2	13	-1	-1	21
175	9.90945588593367E-4	TGTGCCTTGTGGGAGGTGTATTCAGATTATAAGAAACTCTTT	CALWEVYSDYKKLF	TRGV9	.	TRGJ2	17	-1	-1	25
174	9.852830423728333E-4	TGTGCCTTGTGGGAGGTGCTCTTT	CALWEVLF	TRGV9	.	TRGJ1	18	-1	-1	18
170	9.626328574906993E-4	TCGAGGGGGGATTATTATAAGAAACTCTTT	SRGDYYKKLF	TRGV10	.	TRGJ2	0	-1	-1	10
169	9.569703112701657E-4	TGTGCTGCGGGGAGAGGTAAACTCTTT	CAAGRGKLF	TRGV10	.	TRGJ1	12	-1	-1	18
165	9.343201263880316E-4	TGTGCCTTGTGGGTCCTCTTT	CALWVLF	TRGV9	.	TRGJ1	12	-1	-1	15
162	9.17332487726431E-4	TGTGCTGCGTGGGATACCACTGGTTGGTTCAAGATATTT	CAAWDTTGWFKIF	TRGV10	.	TRGJP1	14	-1	-1	13
160	9.06007395285364E-4	TGTGCCTTGTGGGAGGTGGGAAGCGGGAAACTCTTT	CALWEVGSGKLF	TRGV9	.	TRGJ2	17	-1	-1	26
160	9.06007395285364E-4	TGTGCCTTGTGGGAGGGGAAGAAACTCTTT	CALWEGKKLF	TRGV9	.	TRGJ1	15	-1	-1	18
159	9.003448490648305E-4	TGTGCCCCACGTGGGGGGAAACTCTTT	CAPRGGKLF	TRGV9	.	TRGJ1	5	-1	-1	17
157	8.890197566237634E-4	TGTGCCTTGTGGGAGCCTCAAGAGTTGGGCAAAAAAATCAAGGTATTT	CALWEPQELGKKIKVF	TRGV9	.	TRGJP	14	-1	-1	18
155	8.776946641826964E-4	TGTGCCTTGTGGGAGGTGCGGTATAAGAAACTCTTT	CALWEVRYKKLF	TRGV9	.	TRGJ2	18	-1	-1	21
155	8.776946641826964E-4	TGTGCCTTGTGGGAGGGGTATAAGAAACTCTTT	CALWEGYKKLF	TRGV9	.	TRGJ1	15	-1	-1	18
153	8.663695717416294E-4	TGTGCCTTGTGGGAGAATTATTATAAGAAACTCTTT	CALWENYYKKLF	TRGV9	.	TRGJ2	14	-1	-1	14
152	8.607070255210958E-4	TGTGCCTTGTGGGAGCCGTTAAAACTCTTT	CALWEPLKLF	TRGV9	.	TRGJ2	14	-1	-1	21
151	8.550444793005622E-4	TGTGCCTTGTGGGAGCCTTATTATAAGAAACTCTTT	CALWEPYYKKLF	TRGV9	.	TRGJ1	14	-1	-1	17
151	8.550444793005622E-4	TGTGCCCCGGAACTCTTT	CAPELF	TRGV9	.	TRGJ1	5	-1	-1	10
150	8.493819330800288E-4	TGTGCCTTGTGGGATCCCCCATGTGGGCTCTTT	CALWDPPCGLF	TRGV9	.	TRGJ1	13	-1	-1	27
149	8.437193868594952E-4	TGTGCCTTGTGGGAGGTGAGTTATTATAAGAAACTCTTT	CALWEVSYYKKLF	TRGV9	.	TRGJ1	17	-1	-1	17
149	8.437193868594952E-4	TGTGCCTTGTGGGAGTGGGGGGCGCGACTCTTT	CALWEWGARLF	TRGV9	.	TRGJ1	14	-1	-1	26
149	8.437193868594952E-4	TGTGCCTTGTGGGAGGTGATCGGGAAACTCTTT	CALWEVIGKLF	TRGV9	.	TRGJ2	17	-1	-1	23
148	8.380568406389618E-4	TGTGCCTTGTGGGAGGTGCGTTATAAGAAACTCTTT	CALWEVRYKKLF	TRGV9	.	TRGJ1	18	-1	-1	20
148	8.380568406389618E-4	TGTGCTGCGTGGGATAAGAAACTCTTT	CAAWDKKLF	TRGV10	.	TRGJ1	14	-1	-1	13
147	8.323942944184282E-4	TGTGCCACCTGGGACCTTAATTATTATAAGAAACTCTTT	CATWDLNYYKKLF	TRGV8	.	TRGJ1	13	-1	-1	18
147	8.323942944184282E-4	TGTGCCTTGTTCTTGCGGAAGAAACTCTTT	CALFLRKKLF	TRGV9	.	TRGJ1	9	-1	-1	18
146	8.267317481978946E-4	TGTGCCTTGTGGGAGGCTTCCCGTATGCGTTATTATAAGAAACTCTTT	CALWEASRMRYYKKLF	TRGV9	.	TRGJ1	15	-1	-1	29
146	8.267317481978946E-4	TGTGCCTTGTGGGAGGTGGAAGTAGGGAAACTCTTT	CALWEVEVGKLF	TRGV9	.	TRGJ1	17	-1	-1	26
146	8.267317481978946E-4	TGTGCCTTGTGGGAGGATAACCCTAAGAAACTCTTT	CALWEDNPKKLF	TRGV9	.	TRGJ1	15	-1	-1	23
145	8.210692019773612E-4	TGTGCCTTGTGGGAGGGGAATTATTATAAGAAACTCTTT	CALWEGNYYKKLF	TRGV9	.	TRGJ2	15	-1	-1	17
144	8.154066557568276E-4	TGTGCCTTGTGGGAGGGGGTTTGGGAACTCTTT	CALWEGVWELF	TRGV9	.	TRGJ1	15	-1	-1	25
144	8.154066557568276E-4	TGTGCCTTGTGGGAGGTGCGCTATAAGAAACTCTTT	CALWEVRYKKLF	TRGV9	.	TRGJ1	18	-1	-1	21
143	8.097441095362941E-4	TGTGCCTTGTGGGAGGGGACGAGGATTCAGTTGGGCAAAAAAATCAAGGTATTT	CALWEGTRIQLGKKIKVF	TRGV9	.	TRGJP	15	-1	-1	28
142	8.040815633157606E-4	TGTGCCTTGTGGGGATATTATAAGAAACTCTTT	CALWGYYKKLF	TRGV9	.	TRGJ2	12	-1	-1	15
142	8.040815633157606E-4	TGTGCCTTGTGGGAGGTGAAGAAACTCTTT	CALWEVKKLF	TRGV9	.	TRGJ1	17	-1	-1	18
142	8.040815633157606E-4	TGTGCTGCGTTTACGAAACTCTTT	CAAFTKLF	TRGV10	.	TRGJ1	9	-1	-1	11
141	7.98419017095227E-4	TGTGCCTTGTGGGAGGAAAATTATTATAAGAAACTCTTT	CALWEENYYKKLF	TRGV9	.	TRGJ1	15	-1	-1	18
139	7.8709392465416E-4	TGTGCCTTGTGGGAGGTACGTTATAAGAAACTCTTT	CALWEVRYKKLF	TRGV9	.	TRGJ1	16	-1	-1	20
139	7.8709392465416E-4	TGTGCCTTGTGGGAGGTGCCTGAGAAACTCTTT	CALWEVPEKLF	TRGV9	.	TRGJ1	18	-1	-1	22
139	7.8709392465416E-4	TGTGCCTTGTGGGCGAAACTCTTT	CALWAKLF	TRGV9	.	TRGJ1	12	-1	-1	14
139	7.8709392465416E-4	TGTGCCTTGTGGGAGGTGGGTAAGAAACTCTTT	CALWEVGKKLF	TRGV9	.	TRGJ2	17	-1	-1	20
138	7.814313784336264E-4	TGTGCCTTGTGGGAGGTGCGTTATTATAAGAAACTCTTT	CALWEVRYYKKLF	TRGV9	.	TRGJ1	18	-1	-1	20
138	7.814313784336264E-4	TGTGCCACCTGGGATGGTTATTATAAGAAACTCTTT	CATWDGYYKKLF	TRGV4	.	TRGJ1	16	-1	-1	17
138	7.814313784336264E-4	TGTGCTGCGTGGTATAAGAAACTCTTT	CAAWYKKLF	TRGV10	.	TRGJ2	14	-1	-1	12
137	7.75768832213093E-4	TGTGCCTTGTGGGAGGTGGATTATTATAAGAAACTCTTT	CALWEVDYYKKLF	TRGV9	.	TRGJ1	17	-1	-1	19
137	7.75768832213093E-4	TGTGCCTTGTGGGAGGTGAATTATTATAAGAAACTCTTT	CALWEVNYYKKLF	TRGV9	.	TRGJ1	17	-1	-1	17
136	7.701062859925594E-4	TGTGCCTTGTGGGAGGGTTATAAGAAACTCTTT	CALWEGYKKLF	TRGV9	.	TRGJ1	15	-1	-1	17
136	7.701062859925594E-4	TGTGCTGCGTGGGATTCTGCAGCTCTCTTT	CAAWDSAALF	TRGV10	.	TRGJ1	15	-1	-1	24
135	7.644437397720259E-4	TGTGCCTTGTGGGAGGTTTGCTATTATAAGAAACTCTTT	CALWEVCYYKKLF	TRGV9	.	TRGJ1	16	-1	-1	21
135	7.644437397720259E-4	TGTGCCTTGTGGGAGGTGTATTATAAGAAACTCTTT	CALWEVYYKKLF	TRGV9	.	TRGJ1	17	-1	-1	18
132	7.474561011104253E-4	TGTGCCTTGTGGGAGGAACAAGAGTTGGGCAAAAAAATCAAGGTATTT	CALWEEQELGKKIKVF	TRGV9	.	TRGJP	15	-1	-1	18
131	7.417935548898918E-4	TGTGCCTTGTGGGAGCCGCAGGGACTACAAGAGTTGGGCAAAAAAATCAAGGTATTT	CALWEPQGLQELGKKIKVF	TRGV9	.	TRGJP	14	-1	-1	27
130	7.361310086693583E-4	TGTGCCTTGTGGGAGGTGCGGCTGAGGAAACTCTTT	CALWEVRLRKLF	TRGV9	.	TRGJ1	18	-1	-1	26
128	7.248059162282912E-4	TGTGCCTTGTGGGAGTTCCCTCAAGAGTTGGGCAAAAAAATCAAGGTATTT	CALWEFPQELGKKIKVF	TRGV9	.	TRGJP	14	-1	-1	21
128	7.248059162282912E-4	TGTGCCACCTGGGAACTGGAGTTGGGCAAAAAAATCAAGGTATTT	CATWELELGKKIKVF	TRGV2	.	TRGJP	13	-1	-1	18
128	7.248059162282912E-4	TGTGCCTTGTGGGAATGTGGGGGGGAGAAACTCTTT	CALWECGGEKLF	TRGV9	.	TRGJ1	13	-1	-1	25
128	7.248059162282912E-4	TGTGCTGCGTGGGATTTTTATAAGAAACTCTTT	CAAWDFYKKLF	TRGV10	.	TRGJ2	15	-1	-1	13
127	7.191433700077577E-4	TGTGCCTTGTGGGAGGTGCTGTTGGGCAAAAAAATCAAGGTATTT	CALWEVLLGKKIKVF	TRGV9	.	TRGJP	18	-1	-1	20
127	7.191433700077577E-4	TGTGCCTTGTGGGAGGTTTGGCGGAAACTCTTT	CALWEVWRKLF	TRGV9	.	TRGJ1	16	-1	-1	23
126	7.134808237872242E-4	TGTGCCTTGTGGGAGGTGCAGAGATCCGAGAAACTCTTT	CALWEVQRSEKLF	TRGV9	.	TRGJ1	19	-1	-1	28
126	7.134808237872242E-4	TGTTCCGCCCATAAGAAACTCTTT	CSAHKKLF	TRGV9	.	TRGJ2	5	-1	-1	10
123	6.964931851256236E-4	TGTGCCTTGTGGGATAGGAAACTCTTT	CALWDRKLF	TRGV9	.	TRGJ1	13	-1	-1	13
123	6.964931851256236E-4	TGTGGAGGTCTGAGGTCACTTAAGAAACTCTTT	CGGLRSLKKLF	TRGV9	.	TRGJ1	3	-1	-1	20
122	6.908306389050901E-4	TGTGCCTTGTGGGAGGTCAAGCGCACGAAACTCTTT	CALWEVKRTKLF	TRGV9	.	TRGJ1	16	-1	-1	26
122	6.908306389050901E-4	TGTGCCTTGTGGGAGGTGCGGGAGAAACTCTTT	CALWEVREKLF	TRGV9	.	TRGJ1	18	-1	-1	22
120	6.79505546464023E-4	TGTGCCTTGTGGGAGCTCCATAAGAAACTCTTT	CALWELHKKLF	TRGV9	.	TRGJ1	14	-1	-1	19
120	6.79505546464023E-4	TGTGCCTTGTGTGACCGTAAGAAACTCTTT	CALCDRKKLF	TRGV9	.	TRGJ1	13	-1	-1	17
119	6.738430002434895E-4	TGTGCTGCGTGGGATTATTATTATAAGAAACTCTTT	CAAWDYYYKKLF	TRGV10	.	TRGJ1	16	-1	-1	16
119	6.738430002434895E-4	TGTGCCACCTGGGATAAGAAACTCTTT	CATWDKKLF	TRGV4	.	TRGJ1	14	-1	-1	13
118	6.681804540229559E-4	TGTGCCTTGTGGGAGGTTGGGAAGAAACTCTTT	CALWEVGKKLF	TRGV9	.	TRGJ1	16	-1	-1	21
117	6.625179078024225E-4	TGTGCCTTGTGGGAGGTGCAACATCCCCGTGTACAGCACCGCAAGAAACTCTTT	CALWEVQHPRVQHRKKLF	TRGV9	.	TRGJ1	26	-1	-1	42
116	6.568553615818889E-4	TGTGCCTTGTGGGAGGTGCAATCTGAGTTGGGCAAAAAAATCAAGGTATTT	CALWEVQSELGKKIKVF	TRGV9	.	TRGJP	19	-1	-1	24
116	6.568553615818889E-4	TGTGCCTTGTGGGAGGTGCCGTGGGCTTTTAAGAAACTCTTT	CALWEVPWAFKKLF	TRGV9	.	TRGJ1	18	-1	-1	26
116	6.568553615818889E-4	TGTGCCTTGTGGGAGACTAATTATTATAAGAAACTCTTT	CALWETNYYKKLF	TRGV9	.	TRGJ1	14	-1	-1	18
116	6.568553615818889E-4	TGTGCCTTGTGGGAGAGTGAGTACGAGAAACTCTTT	CALWESEYEKLF	TRGV9	.	TRGJ1	18	-1	-1	25
116	6.568553615818889E-4	TGTGCCTTGTGGCATAAGAAACTCTTT	CALWHKKLF	TRGV9	.	TRGJ2	11	-1	-1	13
116	6.568553615818889E-4	TGGGTTGAGAAGAAGAAACTCTTT	WVEKKKLF	TRGV9	.	TRGJ1	1	-1	-1	12
115	6.511928153613553E-4	TGTGCCTTGTGGGAGGTTCAAGAGTTGGGCAAAAAAATCAAGGTATTT	CALWEVQELGKKIKVF	TRGV9	.	TRGJP	19	-1	-1	18
115	6.511928153613553E-4	TGTGCCTTGTGGGAGGTCATCCTTTATTATAAGAAACTCTTT	CALWEVILYYKKLF	TRGV9	.	TRGJ2	22	-1	-1	23
115	6.511928153613553E-4	TGTGCCTTGTGGGGTAGTAGTGATTGGATCAAGACGTTT	CALWGSSDWIKTF	TRGV9	.	TRGJP2	12	-1	-1	14
115	6.511928153613553E-4	TGTGCCTTGTGGAAGAAACTCTTT	CALWKKLF	TRGV9	.	TRGJ1	14	-1	-1	12
114	6.455302691408219E-4	TGTGCCTTGTGGGAGGTGCAGGGTTATAAGAAACTCTTT	CALWEVQGYKKLF	TRGV9	.	TRGJ1	19	-1	-1	23
114	6.455302691408219E-4	TGTGCCTTGTGGGAGCCGGAGGGAAAGAAACTCTTT	CALWEPEGKKLF	TRGV9	.	TRGJ1	14	-1	-1	24
114	6.455302691408219E-4	TGTGCCTTGTGGGAGTGGAGTAAGAAACTCTTT	CALWEWSKKLF	TRGV9	.	TRGJ1	14	-1	-1	20
113	6.398677229202883E-4	TGTGCCTTGTGGGTAAATGGAGAGTTGGGCAAAAAAATCAAGGTATTT	CALWVNGELGKKIKVF	TRGV9	.	TRGJP	12	-1	-1	20
113	6.398677229202883E-4	TGTGCCTTGCAGTATAAGAAACTCTTT	CALQYKKLF	TRGV9	.	TRGJ1	8	-1	-1	12
112	6.342051766997549E-4	TGTGCCTTGTGGGAGGTGAAGAATTATTATAAGAAACTCTTT	CALWEVKNYYKKLF	TRGV9	.	TRGJ1	17	-1	-1	20
112	6.342051766997549E-4	TGTGCCTTGTGGGAGGTGCAGGTAGGGAAACTCTTT	CALWEVQVGKLF	TRGV9	.	TRGJ1	19	-1	-1	26
112	6.342051766997549E-4	TGTGCCTTGTGGGAGGCCTATTATAAGAAACTCTTT	CALWEAYYKKLF	TRGV9	.	TRGJ1	15	-1	-1	18
112	6.342051766997549E-4	TGTGCCTTGTGGGAGGTGGAGAAGAAACTCTTT	CALWEVEKKLF	TRGV9	.	TRGJ1	17	-1	-1	21
112	6.342051766997549E-4	TGTGCCTTGGGTTATTATAAGAAACTCTTT	CALGYYKKLF	TRGV9	.	TRGJ1	8	-1	-1	11
111	6.285426304792213E-4	TGTGCCTTGTGGGAGGTGCAAGTTGTCCCTAAGAAACTCTTT	CALWEVQVVPKKLF	TRGV9	.	TRGJ1	19	-1	-1	29
110	6.228800842586877E-4	TGTGCCACCTGGGATCTTTGCAGCTATTATAAGAAACTCTTT	CATWDLCSYYKKLF	TRGV8	.	TRGJ1	14	-1	-1	24
110	6.228800842586877E-4	TGTGCCTTGTGGGAGGTGCCGTGGAGGAGGAAACTCTTT	CALWEVPWRRKLF	TRGV9	.	TRGJ1	18	-1	-1	29
110	6.228800842586877E-4	TGTGCCTTGTGGGAGGATAAGAAACTCTTT	CALWEDKKLF	TRGV9	.	TRGJ1	15	-1	-1	16
110	6.228800842586877E-4	TGTGCTGCGTGGGAGGGAAAACTCTTT	CAAWEGKLF	TRGV10	.	TRGJ1	13	-1	-1	18
110	6.228800842586877E-4	TGTGCCTTGCAATATAAGAAACTCTTT	CALQYKKLF	TRGV9	.	TRGJ1	8	-1	-1	12
109	6.172175380381543E-4	TGTGCCACCTGGGATCCGCCGGAGGTGTTGCATAAGAAACTCTTT	CATWDPPEVLHKKLF	TRGV8	.	TRGJ1	14	-1	-1	31
109	6.172175380381543E-4	TGTGCCTTGTGGGAGGTGGGGAAGAAACTCTTT	CALWEVGKKLF	TRGV9	.	TRGJ1	17	-1	-1	21
109	6.172175380381543E-4	TGTGCCACCTGGGACGATTATAAGAAACTCTTT	CATWDDYKKLF	TRGV2	.	TRGJ1	15	-1	-1	16
108	6.115549918176207E-4	TGTGCCTTGTGGGAGGTGCATGAGTTGGGCAAAAAAATCAAGGTATTT	CALWEVHELGKKIKVF	TRGV9	.	TRGJP	19	-1	-1	17
108	6.115549918176207E-4	TGTGCCTTGTGGGAGGTGAGGCGACAATCGGAGGAGAAACTCTTT	CALWEVRRQSEEKLF	TRGV9	.	TRGJ1	17	-1	-1	34
108	6.115549918176207E-4	TGTGCCTTGTGGGAGGTGTACTATAAGAAACTCTTT	CALWEVYYKKLF	TRGV9	.	TRGJ1	20	-1	-1	18
108	6.115549918176207E-4	TGTGCTGCGTGGGATTTTCGTAAGAAACTCTTT	CAAWDFRKKLF	TRGV10	.	TRGJ1	22	-1	-1	20
107	6.058924455970871E-4	TGTGCCTTGTGGGAGGTGGGGTATAAGAAACTCTTT	CALWEVGYKKLF	TRGV9	.	TRGJ1	17	-1	-1	21
106	6.002298993765537E-4	TGTGCCTTGTGGGAGGTGAAGTTGGGCAAAAAAATCAAGGTATTT	CALWEVKLGKKIKVF	TRGV9	.	TRGJP	17	-1	-1	19
106	6.002298993765537E-4	TGTGCCTTGTGGGAGGGAGGGGATAAGAAACTCTTT	CALWEGGDKKLF	TRGV9	.	TRGJ1	15	-1	-1	22
105	5.945673531560201E-4	TGTGCCTTGTGGGAGGTCCCTGTTAAGAAACTCTTT	CALWEVPVKKLF	TRGV9	.	TRGJ1	16	-1	-1	23
105	5.945673531560201E-4	TGTGCCTTGTGGGAGGTGCTAGCCGAGAAACTCTTT	CALWEVLAEKLF	TRGV9	.	TRGJ1	18	-1	-1	25
104	5.889048069354866E-4	TGTGCCACCTGGGACGGGCGGCCCCTTCGGGGGAAACTCTTT	CATWDGRPLRGKLF	TRGV2	.	TRGJ1	18	-1	-1	32
104	5.889048069354866E-4	TGTGCCTTGTGGGAGGTGAATTATAAGAAACTCTTT	CALWEVNYKKLF	TRGV9	.	TRGJ1	17	-1	-1	19
103	5.832422607149531E-4	TGTGCCTTGTGGGAGGGCCCAGAGTTGGGCAAAAAAATCAAGGTATTT	CALWEGPELGKKIKVF	TRGV9	.	TRGJP	15	-1	-1	20
103	5.832422607149531E-4	TGTGCCTTGTGGGAGGTGCACCATTATAAGAAACTCTTT	CALWEVHHYKKLF	TRGV9	.	TRGJ2	21	-1	-1	22
103	5.832422607149531E-4	TGTGCCTTGTGGGAGGTGGGAGGAGGGAAACTCTTT	CALWEVGGGKLF	TRGV9	.	TRGJ1	17	-1	-1	26
103	5.832422607149531E-4	TGTGCTGCGTGGGATTGCTATAAGAAACTCTTT	CAAWDCYKKLF	TRGV10	.	TRGJ1	15	-1	-1	18
103	5.832422607149531E-4	TGTGCCACCTGGGACGGACCCAGACTCTTT	CATWDGPRLF	TRGV3	.	TRGJ1	14	-1	-1	23
103	5.832422607149531E-4	TGTGCCACCTGGGATGGCAATTATTATAAGAAACTCTTT	CATWDGNYYKKLF	TRGV4	.	TRGJ2	16	-1	-1	18
102	5.775797144944195E-4	TGTGCCTTGTGGGTTCTTTATAAGAAACTCTTT	CALWVLYKKLF	TRGV9	.	TRGJ1	12	-1	-1	17
102	5.775797144944195E-4	TGTGCCTTGTGGGACCAGAAACTCTTT	CALWDQKLF	TRGV9	.	TRGJ1	13	-1	-1	16
102	5.775797144944195E-4	TGTGCCTTGTGGGAGGCAGGTGGTAAGAGGAAACTCTTT	CALWEAGGKRKLF	TRGV9	.	TRGJ1	15	-1	-1	29
101	5.719171682738861E-4	TGTGCCTTGTGGGAGGGACGGCAAGAGTTGGGCAAAAAAATCAAGGTATTT	CALWEGRQELGKKIKVF	TRGV9	.	TRGJP	15	-1	-1	19
101	5.719171682738861E-4	TGTGCCTTGTGGGTGTCCTATAAGAAACTCTTT	CALWVSYKKLF	TRGV9	.	TRGJ1	12	-1	-1	18
101	5.719171682738861E-4	TGTCCAGGGGAACTCTTT	CPGELF	TRGV9	.	TRGJ1	2	-1	-1	10
101	5.719171682738861E-4	TGTGCCTTGTGGGATAAGAAACTCTTT	CALWDKKLF	TRGV9	.	TRGJ1	13	-1	-1	13
101	5.719171682738861E-4	TGTGCCCCATCTTATAAGAAACTCTTT	CAPSYKKLF	TRGV9	.	TRGJ1	5	-1	-1	11
100	5.662546220533525E-4	TGTGCCTTGTGGGAGGTGCTCACGCGATGTAAGAAACTCTTT	CALWEVLTRCKKLF	TRGV9	.	TRGJ1	18	-1	-1	29
100	5.662546220533525E-4	TGTGCCTTGTGGGAGGCCCATTATTATAAGAAACTCTTT	CALWEAHYYKKLF	TRGV9	.	TRGJ1	15	-1	-1	19
100	5.662546220533525E-4	TGTCTTCCCGAGGATGATTATTATAAGAAACTCTTT	CLPEDDYYKKLF	TRGV9	.	TRGJ1	2	-1	-1	16
100	5.662546220533525E-4	TGTGCCTTGTGGGAGGTGCGATATAAGAAACTCTTT	CALWEVRYKKLF	TRGV9	.	TRGJ1	18	-1	-1	21
100	5.662546220533525E-4	TGTGCTGCGTGGGACCCCTATAAGAAACTCTTT	CAAWDPYKKLF	TRGV10	.	TRGJ1	13	-1	-1	18
100	5.662546220533525E-4	TGTGCTGCGTGGGCCCCGTTACTCTTT	CAAWAPLLF	TRGV10	.	TRGJ1	12	-1	-1	20
100	5.662546220533525E-4	TGTGCCACCTGGGACGGGAATTATTATAAGAAACTCTTT	CATWDGNYYKKLF	TRGV2	.	TRGJ1	17	-1	-1	17
99	5.60592075832819E-4	TGTGCCTTGTGGGAGGTGTCAGAGTTGGGCAAAAAAATCAAGGTATTT	CALWEVSELGKKIKVF	TRGV9	.	TRGJP	17	-1	-1	20
99	5.60592075832819E-4	TGTGCCTTGTGGGAGGTATCAGAGTTGGGCAAAAAAATCAAGGTATTT	CALWEVSELGKKIKVF	TRGV9	.	TRGJP	16	-1	-1	20
99	5.60592075832819E-4	TGTGCTGCGTGGGATCAGAAACTCTTT	CAAWDQKLF	TRGV10	.	TRGJ1	14	-1	-1	13
99	5.60592075832819E-4	TGTGCCCTGGAAGGTTATAAGAAACTCTTT	CALEGYKKLF	TRGV9	.	TRGJ2	8	-1	-1	14
98	5.549295296122855E-4	TGTGCCTTGTGGGAGGTGTTTAAGAAACTCTTT	CALWEVFKKLF	TRGV9	.	TRGJ1	17	-1	-1	20
96	5.436044371712184E-4	TGTGCCTTGTGGGATGTTCAAGAGTTGGGCAAAAAAATCAAGGTATTT	CALWDVQELGKKIKVF	TRGV9	.	TRGJP	19	-1	-1	18
96	5.436044371712184E-4	TGTGCCTTGTGGGAGGTGCGGGTGAAGAAACTCTTT	CALWEVRVKKLF	TRGV9	.	TRGJ1	18	-1	-1	24
96	5.436044371712184E-4	TGTGCCTTGTGGGAGGTGCAACAGAAACTCTTT	CALWEVQQKLF	TRGV9	.	TRGJ1	19	-1	-1	22
96	5.436044371712184E-4	TGTGCTGCGTGGGATTCGCCAGGGGAACTCTTT	CAAWDSPGELF	TRGV10	.	TRGJ1	15	-1	-1	25
95	5.379418909506849E-4	TGTGCCTTGTGGGAGGTGCCGCCATGTTATAAGAAACTCTTT	CALWEVPPCYKKLF	TRGV9	.	TRGJ1	18	-1	-1	26
95	5.379418909506849E-4	TGTGCCTTGTGGGAGGTGCACGGTTATTATAAGAAACTCTTT	CALWEVHGYYKKLF	TRGV9	.	TRGJ1	20	-1	-1	23
95	5.379418909506849E-4	TGTGCCTTGTGGGAGGTTGAGTATAAGAAACTCTTT	CALWEVEYKKLF	TRGV9	.	TRGJ1	16	-1	-1	21
95	5.379418909506849E-4	TGTGCTGCGTGGCCTAAGAAACTCTTT	CAAWPKKLF	TRGV10	.	TRGJ2	11	-1	-1	14
95	5.379418909506849E-4	TGTGCTGCGTGGGACCTCCACCTCTTT	CAAWDLHLF	TRGV10	.	TRGJ1	13	-1	-1	21
95	5.379418909506849E-4	TGTGCCTTGTGGGAGGTGCTGATGTGTTATAAGAAACTCTTT	CALWEVLMCYKKLF	TRGV9	.	TRGJ1	18	-1	-1	26
95	5.379418909506849E-4	TGTGCCTTGAGCCTGAATTATAAGAAACTCTTT	CALSLNYKKLF	TRGV9	.	TRGJ1	8	-1	-1	16
94	5.322793447301514E-4	TGTGCCTTGTGGATCCCCAAAGAGTTGGGCAAAAAAATCAAGGTATTT	CALWIPKELGKKIKVF	TRGV9	.	TRGJP	11	-1	-1	19
94	5.322793447301514E-4	TGTGCCTTGTGGGAGGTGGGTGACAATTATTATAAGAAACTCTTT	CALWEVGDNYYKKLF	TRGV9	.	TRGJ1	17	-1	-1	24
94	5.322793447301514E-4	TGTGCCTTGTGTTCCCTTTATTATAAGAAACTCTTT	CALCSLYYKKLF	TRGV9	.	TRGJ2	10	-1	-1	17
94	5.322793447301514E-4	TGTGCTGCGTGGAATTATTATAAGAAACTCTTT	CAAWNYYKKLF	TRGV10	.	TRGJ1	16	-1	-1	11
94	5.322793447301514E-4	TGTGCTGCGTGGGAAAATAAGAAACTCTTT	CAAWENKKLF	TRGV10	.	TRGJ1	13	-1	-1	16
94	5.322793447301514E-4	TGTGCCTTGTGGGAGAAACTCTTT	CALWEKLF	TRGV9	.	TRGJ1	14	-1	-1	13
93	5.266167985096178E-4	TGTGCCTTGTGGGAGGGCGGAGAGTTGGGCAAAAAAATCAAGGTATTT	CALWEGGELGKKIKVF	TRGV9	.	TRGJP	15	-1	-1	20
93	5.266167985096178E-4	TGTGCCTTGTGGGAGGTGCGGGAGGAGTATAAGAAACTCTTT	CALWEVREEYKKLF	TRGV9	.	TRGJ1	18	-1	-1	27
93	5.266167985096178E-4	TGTGCTGCGTGGGATTATAGGCGTACTAAGAAACTCTTT	CAAWDYRRTKKLF	TRGV10	.	TRGJ1	16	-1	-1	26
93	5.266167985096178E-4	TGTGCTGCGTGGGATCCGAATTATTATAAGAAACTCTTT	CAAWDPNYYKKLF	TRGV10	.	TRGJ1	14	-1	-1	13
93	5.266167985096178E-4	TGTGCCTTGTGGGAGGTGCGCGACTATAAGAAACTCTTT	CALWEVRDYKKLF	TRGV9	.	TRGJ1	18	-1	-1	24
93	5.266167985096178E-4	TGTGCCTTGTGGGAGGACAGTAAGAAACTCTTT	CALWEDSKKLF	TRGV9	.	TRGJ1	15	-1	-1	20
93	5.266167985096178E-4	TGTGCCTTGTGGGAGGGTATAGAGAAACTCTTT	CALWEGIEKLF	TRGV9	.	TRGJ1	15	-1	-1	17
92	5.209542522890843E-4	TGTGCCTTGTGGGAGGGCTTTCGAAATAAGAAACTCTTT	CALWEGFRNKKLF	TRGV9	.	TRGJ2	15	-1	-1	25
92	5.209542522890843E-4	TGTGCCTTGTGGGAGGTGAGGTATAAGAAACTCTTT	CALWEVRYKKLF	TRGV9	.	TRGJ1	17	-1	-1	21
92	5.209542522890843E-4	TGTGCCTTGTGGGGGTATTATAAGAAACTCTTT	CALWGYYKKLF	TRGV9	.	TRGJ1	15	-1	-1	15
92	5.209542522890843E-4	TGGTTACTCTTT	WLLF	TRGV9	.	TRGJ1	1	-1	-1	5
91	5.152917060685508E-4	TGTGCCTTGTGGGAGGTGAGTTCAGAAGATAAGAAACTCTTT	CALWEVSSEDKKLF	TRGV9	.	TRGJ1	17	-1	-1	28
91	5.152917060685508E-4	TGTGCCCTACTAACTGCCGACTATTATAAGAAACTCTTT	CALLTADYYKKLF	TRGV9	.	TRGJ2	5	-1	-1	21
91	5.152917060685508E-4	TGTGCCTTGTGGGAGGTAGGTTATAAGAAACTCTTT	CALWEVGYKKLF	TRGV9	.	TRGJ1	16	-1	-1	20
91	5.152917060685508E-4	TGTGCCTTGGGCCCCCCCGGTTATAAGAAACTCTTT	CALGPPGYKKLF	TRGV9	.	TRGJ1	8	-1	-1	20
91	5.152917060685508E-4	TGTGCCTCGCGTTATTATAAGAAACTCTTT	CASRYYKKLF	TRGV9	.	TRGJ1	6	-1	-1	11
90	5.096291598480173E-4	TGTGCCTTGTGGGAGGATCTTAATTATTATAAGAAACTCTTT	CALWEDLNYYKKLF	TRGV9	.	TRGJ1	15	-1	-1	21
90	5.096291598480173E-4	TGTGCCTTGTGGGAGGTCGTTTATTATAAGAAACTCTTT	CALWEVVYYKKLF	TRGV9	.	TRGJ1	16	-1	-1	20
90	5.096291598480173E-4	TGTGCCTTGTGGGAGGTGCGCTATTATAAGAAACTCTTT	CALWEVRYYKKLF	TRGV9	.	TRGJ1	18	-1	-1	21
90	5.096291598480173E-4	TGTGCCTTGTGGGTAGGGGACTATAAGAAACTCTTT	CALWVGDYKKLF	TRGV9	.	TRGJ2	16	-1	-1	21
90	5.096291598480173E-4	TGTGCCTCTTATTATAAGAAACTCTTT	CASYYKKLF	TRGV9	.	TRGJ1	6	-1	-1	8
90	5.096291598480173E-4	TGTGAAAATAAGAAACTCTTT	CENKKLF	TRGV10	.	TRGJ1	3	-1	-1	7
89	5.039666136274837E-4	TGTGCCTTGTGGGAGAGGCAAGAGTTGGGCAAAAAAATCAAGGTATTT	CALWERQELGKKIKVF	TRGV9	.	TRGJP	14	-1	-1	16
89	5.039666136274837E-4	TGTGCCTTGTGGGAGGTGCATCATAAGAAACTCTTT	CALWEVHHKKLF	TRGV9	.	TRGJ1	19	-1	-1	19
89	5.039666136274837E-4	TGTGCCACCTGGGATAGTTATAAGAAACTCTTT	CATWDSYKKLF	TRGV8	.	TRGJ2	16	-1	-1	17
88	4.983040674069502E-4	TGTGCCTCGCCCGATTCAAGAGAGGGTTGCTATAAGAAACTCTTT	CASPDSREGCYKKLF	TRGV9	.	TRGJ2	6	-1	-1	30
88	4.983040674069502E-4	TGTGCTGCGTGGGTATATAGTAGAGTTCTCTTT	CAAWVYSRVLF	TRGV10	.	TRGJ1	12	-1	-1	27
88	4.983040674069502E-4	TGTGCCTTGTGGGAGGTTCATAAGAAACTCTTT	CALWEVHKKLF	TRGV9	.	TRGJ1	19	-1	-1	19
88	4.983040674069502E-4	TGTGCCCAGACGTTT	CAQTF	TRGV9	.	TRGJP2	5	-1	-1	7
88	4.983040674069502E-4	TGTGCTGCGTGGGAGAAACTCTTT	CAAWEKLF	TRGV10	.	TRGJ1	13	-1	-1	13
87	4.926415211864167E-4	TGTGCCTTGTGGGAGCCACACGACGATAGGGATAAGAAACTCTTT	CALWEPHDDRDKKLF	TRGV9	.	TRGJ2	14	-1	-1	31
87	4.926415211864167E-4	TGTGCCTTGTGGGAGGTGCCCCCCCCTGGCGCGAAACTCTTT	CALWEVPPPGAKLF	TRGV9	.	TRGJ1	25	-1	-1	32
87	4.926415211864167E-4	TGTGCCTTGTGGGAGTTGGGCAAAAAAATCAAGGTATTT	CALWELGKKIKVF	TRGV9	.	TRGJP	17	-1	-1	12
87	4.926415211864167E-4	TGTGCCTTGTGGGAGGCCCCCCTAAAGAAACTCTTT	CALWEAPLKKLF	TRGV9	.	TRGJ1	15	-1	-1	24
87	4.926415211864167E-4	TGTGCCTTGTGGGAGAATCATTATAAGAAACTCTTT	CALWENHYKKLF	TRGV9	.	TRGJ1	14	-1	-1	14
87	4.926415211864167E-4	TGTGCTGCGTGGGATGTCTATAAACTCTTT	CAAWDVYKLF	TRGV10	.	TRGJ1	14	-1	-1	21
87	4.926415211864167E-4	TGTGCCACCTGGGACGGGCAACTCTTT	CATWDGQLF	TRGV2	.	TRGJ1	18	-1	-1	19
86	4.8697897496588314E-4	TGTGCCTTGTGGGAGGTGATTGATCAAGAGTTGGGCAAAAAAATCAAGGTATTT	CALWEVIDQELGKKIKVF	TRGV9	.	TRGJP	17	-1	-1	24
86	4.8697897496588314E-4	TGTGCCTTGTGGGAGGGTTCTCTATATTATAAGAAACTCTTT	CALWEGSLYYKKLF	TRGV9	.	TRGJ1	15	-1	-1	24
86	4.8697897496588314E-4	TGTGCCTTGTGGGAGATCCCCGGGGGTTATAAGAAACTCTTT	CALWEIPGGYKKLF	TRGV9	.	TRGJ1	14	-1	-1	26
86	4.8697897496588314E-4	TGTGCCTTGTGGGATCGGATTTATTATAAGAAACTCTTT	CALWDRIYYKKLF	TRGV9	.	TRGJ1	13	-1	-1	17
86	4.8697897496588314E-4	TGTGCCTTGTGGGAGCTAGGGTATTATAAGAAACTCTTT	CALWELGYYKKLF	TRGV9	.	TRGJ1	14	-1	-1	21
86	4.8697897496588314E-4	TGTGCTGCGTGGGACTGTGACCAGTTGCTCTTT	CAAWDCDQLLF	TRGV10	.	TRGJ1	13	-1	-1	27
86	4.8697897496588314E-4	TGTGCCTTGTCGGGGGGTTATAAGAAACTCTTT	CALSGGYKKLF	TRGV9	.	TRGJ1	17	-1	-1	17
86	4.8697897496588314E-4	TGTGCCTTGTGGGAGGTGGGGGATTATAAGAAACTCTTT	CALWEVGDYKKLF	TRGV9	.	TRGJ1	17	-1	-1	22
85	4.8131642874534963E-4	TGTGCCTTGTGGGAGCCCCGCTATTATAAGAAACTCTTT	CALWEPRYYKKLF	TRGV9	.	TRGJ1	14	-1	-1	21
85	4.8131642874534963E-4	TGTGCCTTGTGGGAGGTCAGATATTATAAGAAACTCTTT	CALWEVRYYKKLF	TRGV9	.	TRGJ1	16	-1	-1	21
85	4.8131642874534963E-4	TGTGCCACCTGGGAAAGAGTTTATTATAAGAAACTCTTT	CATWERVYYKKLF	TRGV8	.	TRGJ1	16	-1	-1	20
85	4.8131642874534963E-4	TGTGCTGCGACACACCTCCTCTTT	CAATHLLF	TRGV10	.	TRGJ1	8	-1	-1	18
85	4.8131642874534963E-4	TGTGCCACCTGGGATAGAGGGAATTATTATAAGAAACTCTTT	CATWDRGNYYKKLF	TRGV8	.	TRGJ1	16	-1	-1	20
84	4.756538825248161E-4	TGTGCCTTGTGGGAGGTGCATTATTATAAGAAACTCTTT	CALWEVHYYKKLF	TRGV9	.	TRGJ1	19	-1	-1	19
84	4.756538825248161E-4	TGTGCCTTGTGGGAGGTGCTTTATAAGAAACTCTTT	CALWEVLYKKLF	TRGV9	.	TRGJ1	18	-1	-1	20
84	4.756538825248161E-4	TGTGCCACCTGGGATGGTTATAAGAAACTCTTT	CATWDGYKKLF	TRGV4	.	TRGJ2	16	-1	-1	17
84	4.756538825248161E-4	TGTGCTGCGTGGGGTTGGTTCAAGATATTT	CAAWGWFKIF	TRGV10	.	TRGJP1	15	-1	-1	12
83	4.699913363042826E-4	TGTGCCTTGTGGGAGGTGCGAACAGATTATAAGAAACTCTTT	CALWEVRTDYKKLF	TRGV9	.	TRGJ1	18	-1	-1	25
83	4.699913363042826E-4	TGTGCCTTGTGGGAGCGTTATTATAAGAAACTCTTT	CALWERYYKKLF	TRGV9	.	TRGJ1	14	-1	-1	17
83	4.699913363042826E-4	TGTGCTGCGTGGGATTTCGAGAAACTCTTT	CAAWDFEKLF	TRGV10	.	TRGJ1	18	-1	-1	19
83	4.699913363042826E-4	TGTGCCACCTGGGATGGGCGTTATAAGAAACTCTTT	CATWDGRYKKLF	TRGV4	.	TRGJ1	18	-1	-1	20
82	4.6432879008374904E-4	TGTGCCTTGTGGGACGATGATTATTATAAGAAACTCTTT	CALWDDDYYKKLF	TRGV9	.	TRGJ1	13	-1	-1	19
82	4.6432879008374904E-4	TGTGCCTTGTGGGAGGTGCGAATAGAGAAGAAACTCTTT	CALWEVRIEKKLF	TRGV9	.	TRGJ1	18	-1	-1	27
82	4.6432879008374904E-4	TGTGCCTTGTGGGAGGTGCAGGATTATAAGAAACTCTTT	CALWEVQDYKKLF	TRGV9	.	TRGJ1	19	-1	-1	22
82	4.6432879008374904E-4	TGTGCCTTGTGGGACGAATATTATAAGAAACTCTTT	CALWDEYYKKLF	TRGV9	.	TRGJ1	13	-1	-1	14
82	4.6432879008374904E-4	TGTGCCGGTTCCCCGGGCCATTATAAGAAACTCTTT	CAGSPGHYKKLF	TRGV9	.	TRGJ1	5	-1	-1	19
82	4.6432879008374904E-4	TGTGCCTTGTGGGAGTTATATAAGAAACTCTTT	CALWELYKKLF	TRGV9	.	TRGJ1	14	-1	-1	12
82	4.6432879008374904E-4	TGTGCCTTGTGCAGGCGGGAACTCTTT	CALCRRELF	TRGV9	.	TRGJ1	10	-1	-1	19
82	4.6432879008374904E-4	TGTGCCCCTTATTATAAGAAACTCTTT	CAPYYKKLF	TRGV9	.	TRGJ1	5	-1	-1	8
81	4.586662438632155E-4	TGTGCCTCGGAAGCGGTTGAGTTGTTGAATATTTATAAGAAACTCTTT	CASEAVELLNIYKKLF	TRGV9	.	TRGJ1	6	-1	-1	26
81	4.586662438632155E-4	TGTGCCTTGTGGGAGTCTCCTTTGGGTTATTATAAGAAACTCTTT	CALWESPLGYYKKLF	TRGV9	.	TRGJ1	14	-1	-1	26
81	4.586662438632155E-4	TGTGCCTTGTGGGAGCCCCCCTTGTATTATAAGAAACTCTTT	CALWEPPLYYKKLF	TRGV9	.	TRGJ1	14	-1	-1	24
81	4.586662438632155E-4	TGTGCCTTGTGGGAGTCCAATTGGGAACTCTTT	CALWESNWELF	TRGV9	.	TRGJ1	14	-1	-1	25
81	4.586662438632155E-4	TGTGCCTTATATAAGAAACTCTTT	CALYKKLF	TRGV9	.	TRGJ1	7	-1	-1	6
81	4.586662438632155E-4	TGTGCCTTGTGGGAGGTGCAGAGGAAACTCTTT	CALWEVQRKLF	TRGV9	.	TRGJ1	19	-1	-1	23
81	4.586662438632155E-4	TGTGCCTTGCCAAACCGTAGGAAACTCTTT	CALPNRRKLF	TRGV9	.	TRGJ1	8	-1	-1	17
80	4.53003697642682E-4	TGTGCCTTGTGGGAGGTGCACGGTGGGGATAAGAAACTCTTT	CALWEVHGGDKKLF	TRGV9	.	TRGJ1	20	-1	-1	28
80	4.53003697642682E-4	TGTGCTGCGTGGGATAGGGATGGGGCTGGTAAACTCTTT	CAAWDRDGAGKLF	TRGV10	.	TRGJ1	14	-1	-1	30
80	4.53003697642682E-4	TGTGCCTTGTGGGAGGATTATAAGAAACTCTTT	CALWEDYKKLF	TRGV9	.	TRGJ1	15	-1	-1	16
80	4.53003697642682E-4	TGTGCTGCGTGGGATATGGGACTCTTT	CAAWDMGLF	TRGV10	.	TRGJ1	14	-1	-1	20
80	4.53003697642682E-4	TGTGCCTTGTGGGAGGTGAAACTCTTT	CALWEVKLF	TRGV9	.	TRGJ1	23	-1	-1	17
80	4.53003697642682E-4	TGTGCCTTGTGGGAGGTGCGAGAGAAACTCTTT	CALWEVREKLF	TRGV9	.	TRGJ1	18	-1	-1	22
79	4.473411514221485E-4	TGTGCCACCTGGCACCTCCCAAAGAAACTCTTT	CATWHLPKKLF	TRGV2	.	TRGJ1	14	-1	-1	21
79	4.473411514221485E-4	TGTGCCTTGTGGGATTGGCTACTCTTT	CALWDWLLF	TRGV9	.	TRGJ1	13	-1	-1	20
79	4.473411514221485E-4	TGTGCCTTGTGGGACAGGAAACTCTTT	CALWDRKLF	TRGV9	.	TRGJ1	13	-1	-1	17
78	4.4167860520161493E-4	TGTGCCTTGTGGGAGGTAGGAAGATATAAGAAACTCTTT	CALWEVGRYKKLF	TRGV9	.	TRGJ1	16	-1	-1	24
78	4.4167860520161493E-4	TGTGCTGCGTGGGGCGCCGAGGAACTCTTT	CAAWGAEELF	TRGV10	.	TRGJ1	12	-1	-1	19
78	4.4167860520161493E-4	TGTGCCTTGTCGGGATGGAAACTCTTT	CALSGWKLF	TRGV9	.	TRGJ2	14	-1	-1	17
78	4.4167860520161493E-4	TGTGCCTTGTATCTTTATTATAAGAAACTCTTT	CALYLYYKKLF	TRGV9	.	TRGJ1	9	-1	-1	14
78	4.4167860520161493E-4	TGTGCCTTGTGGGAGGCACTCTTT	CALWEALF	TRGV9	.	TRGJ1	15	-1	-1	17
77	4.360160589810814E-4	TGTGCCTTGTGGGAGGTGCCGGATTATTATAAGAAACTCTTT	CALWEVPDYYKKLF	TRGV9	.	TRGJ2	18	-1	-1	19
77	4.360160589810814E-4	TGTGCCTTGTGGGAGGTGCAGGTTTATTATAAGAAACTCTTT	CALWEVQVYYKKLF	TRGV9	.	TRGJ1	19	-1	-1	23
77	4.360160589810814E-4	TGTGCCTTGTGGGAGGGCCTCGGTTATAAGAAACTCTTT	CALWEGLGYKKLF	TRGV9	.	TRGJ1	15	-1	-1	23
77	4.360160589810814E-4	TGTGCCTTGTGGGAGGTCAAGTATAAGAAACTCTTT	CALWEVKYKKLF	TRGV9	.	TRGJ1	16	-1	-1	21
77	4.360160589810814E-4	TGTGCCTTGTGGGAATTTCACTATAAGAAACTCTTT	CALWEFHYKKLF	TRGV9	.	TRGJ1	13	-1	-1	21
77	4.360160589810814E-4	TGTGCCTTGTGGGAGTGGGGAAGGAAACTCTTT	CALWEWGRKLF	TRGV9	.	TRGJ1	14	-1	-1	23
76	4.303535127605479E-4	TGTGCCTTGTGGGAGCCCGACTCGGATTATTATAAGAAACTCTTT	CALWEPDSDYYKKLF	TRGV9	.	TRGJ1	14	-1	-1	21
76	4.303535127605479E-4	TGTGCCTTGTGGGAGGTGCTCGGTTATTATAAGAAACTCTTT	CALWEVLGYYKKLF	TRGV9	.	TRGJ1	18	-1	-1	23
76	4.303535127605479E-4	TGTGCCTTGTGGGAGGCTCCAAATTATTATAAGAAACTCTTT	CALWEAPNYYKKLF	TRGV9	.	TRGJ1	15	-1	-1	21
76	4.303535127605479E-4	TGTGCCTTGTGGGAGGGCCTTTATTATAAGAAACTCTTT	CALWEGLYYKKLF	TRGV9	.	TRGJ2	15	-1	-1	20
76	4.303535127605479E-4	TGTGCCTTGTGGGAGGAGGGTTATTATAAGAAACTCTTT	CALWEEGYYKKLF	TRGV9	.	TRGJ1	15	-1	-1	20
76	4.303535127605479E-4	TGTGCCTTGTGGGAGGTGCAGGGACTCTTT	CALWEVQGLF	TRGV9	.	TRGJ1	19	-1	-1	23
75	4.246909665400144E-4	TGTGCCTTGTGGGAGGCTCCTGGGGATTGGTTGGGCAAAAAAATCAAGGTATTT	CALWEAPGDWLGKKIKVF	TRGV9	.	TRGJP	15	-1	-1	29
75	4.246909665400144E-4	TGTGCCTTGTGGGAGGTGCATGAAGAGTTGGGCAAAAAAATCAAGGTATTT	CALWEVHEELGKKIKVF	TRGV9	.	TRGJP	19	-1	-1	22
75	4.246909665400144E-4	TGTGCCTTGTGGGAGGAGAATTATTATAAGAAACTCTTT	CALWEENYYKKLF	TRGV9	.	TRGJ2	15	-1	-1	17
75	4.246909665400144E-4	TGTGCCTTGTGGGAGGTGCGGGGGAAACTCTTT	CALWEVRGKLF	TRGV9	.	TRGJ1	18	-1	-1	23
75	4.246909665400144E-4	TGTGCCTTGTGGGCAGACGTGAAACTCTTT	CALWADVKLF	TRGV9	.	TRGJ1	12	-1	-1	20
75	4.246909665400144E-4	TGTGCCCCGATTAGGAAACTCTTT	CAPIRKLF	TRGV9	.	TRGJ1	5	-1	-1	11
74	4.190284203194809E-4	TGTGCCTTGTGGTCTCTGGGGGCTTATTATAAGAAACTCTTT	CALWSLGAYYKKLF	TRGV9	.	TRGJ1	11	-1	-1	23
74	4.190284203194809E-4	TGTGCCTTGTGGGAGGTGCAGAGAAGTTATAAGAAACTCTTT	CALWEVQRSYKKLF	TRGV9	.	TRGJ1	19	-1	-1	26
74	4.190284203194809E-4	TGTGCCTTGTGGGAGGTGCCAGATTATAAGAAACTCTTT	CALWEVPDYKKLF	TRGV9	.	TRGJ2	18	-1	-1	22
74	4.190284203194809E-4	TGTGCCTTGTGTGATAATTATTATAAGAAACTCTTT	CALCDNYYKKLF	TRGV9	.	TRGJ1	13	-1	-1	15
74	4.190284203194809E-4	TGTGCCTTGTGGGAGGCTCCCCCTAAGAAACTCTTT	CALWEAPPKKLF	TRGV9	.	TRGJ1	15	-1	-1	23
74	4.190284203194809E-4	TGTGCCTTGTGGGAGGTCACAGGGGAACTCTTT	CALWEVTGELF	TRGV9	.	TRGJ2	19	-1	-1	25
74	4.190284203194809E-4	TGTGCTGCGTGGCCCCGGAGGAAACTCTTT	CAAWPRRKLF	TRGV10	.	TRGJ1	11	-1	-1	20
74	4.190284203194809E-4	TGTGTTAATCTCTTT	CVNLF	TRGV9	.	TRGJ1	3	-1	-1	6
73	4.133658740989473E-4	TGTGCCTTGTGGGAGGTGGTGTTTCCCTTGAATTATTATAAGAAACTCTTT	CALWEVVFPLNYYKKLF	TRGV9	.	TRGJ1	17	-1	-1	29
73	4.133658740989473E-4	TGTGCCTTGTGGGAGGTGCAGTCGGATTATTATAAGAAACTCTTT	CALWEVQSDYYKKLF	TRGV9	.	TRGJ1	19	-1	-1	21
73	4.133658740989473E-4	TGTGCCTTGTGGGAGCGATGGAATTATTATAAGAAACTCTTT	CALWERWNYYKKLF	TRGV9	.	TRGJ1	14	-1	-1	20
73	4.133658740989473E-4	TGTGCCTTGTGGGAGGTGCGGGGTTATTATAAGAAACTCTTT	CALWEVRGYYKKLF	TRGV9	.	TRGJ1	18	-1	-1	23
73	4.133658740989473E-4	TGTGCCTTGTGGGAGGTGTGGTATTATAAGAAACTCTTT	CALWEVWYYKKLF	TRGV9	.	TRGJ1	17	-1	-1	21
73	4.133658740989473E-4	TGTGCCTTGTGGGAGGTGCGGCATTATAAGAAACTCTTT	CALWEVRHYKKLF	TRGV9	.	TRGJ1	18	-1	-1	22
73	4.133658740989473E-4	TGTGCCTTGTGGGAGCGATATTATAAGAAACTCTTT	CALWERYYKKLF	TRGV9	.	TRGJ1	14	-1	-1	18
73	4.133658740989473E-4	TGTGCCTTGTGGCATTATTATAAGAAACTCTTT	CALWHYYKKLF	TRGV9	.	TRGJ1	11	-1	-1	13
73	4.133658740989473E-4	TGTGCCTTGTGGGATTATTATAAGAAACTCTTT	CALWDYYKKLF	TRGV9	.	TRGJ1	13	-1	-1	13
73	4.133658740989473E-4	TGTGCTGCGTGGCGGACGAAGAAACTCTTT	CAAWRTKKLF	TRGV10	.	TRGJ1	11	-1	-1	18
72	4.077033278784138E-4	TGTGCCTTGTGGGAGGTGCCTCATTATTATAAGAAACTCTTT	CALWEVPHYYKKLF	TRGV9	.	TRGJ1	18	-1	-1	22
72	4.077033278784138E-4	TGTGCCTTGTGGGAGGTGCAGGTAACTTATAAGAAACTCTTT	CALWEVQVTYKKLF	TRGV9	.	TRGJ1	19	-1	-1	26
72	4.077033278784138E-4	TGTGCCTTGTGGGAGGTACCCCTTTATTATAAGAAACTCTTT	CALWEVPLYYKKLF	TRGV9	.	TRGJ1	22	-1	-1	23
72	4.077033278784138E-4	TGTGCCTTGTGGGAGGGCTCGAATTATTATAAGAAACTCTTT	CALWEGSNYYKKLF	TRGV9	.	TRGJ1	15	-1	-1	18
72	4.077033278784138E-4	TGTGCCTTGTGGGAGGTTTTTTATTATAAGAAACTCTTT	CALWEVFYYKKLF	TRGV9	.	TRGJ1	16	-1	-1	20
72	4.077033278784138E-4	TGTGCTGCGTGGGATTATAGGGGGAAACTCTTT	CAAWDYRGKLF	TRGV10	.	TRGJ1	16	-1	-1	23
72	4.077033278784138E-4	TGTGCCTTGTGGGATGTACGGTTATGGCTCTTT	CALWDVRLWLF	TRGV9	.	TRGJ1	16	-1	-1	27
72	4.077033278784138E-4	TGTGGGGATAAGAAACTCTTT	CGDKKLF	TRGV9	.	TRGJ1	3	-1	-1	7
72	4.077033278784138E-4	TGTGCCTTGTGGGACCTGCAGTATTATAAGAAACTCTTT	CALWDLQYYKKLF	TRGV9	.	TRGJ1	19	-1	-1	21
71	4.020407816578803E-4	TGTGCCTTGTGGGGGACGTCGAATTATTATAAGAAACTCTTT	CALWGTSNYYKKLF	TRGV9	.	TRGJ1	12	-1	-1	18
71	4.020407816578803E-4	TGTGCCTTGTGGGAGGTTGCGAATTATTATAAGAAACTCTTT	CALWEVANYYKKLF	TRGV9	.	TRGJ1	16	-1	-1	19
71	4.020407816578803E-4	TGGCCGGAGGCTTATTATAAGAAACTCTTT	WPEAYYKKLF	TRGV9	.	TRGJ1	4	-1	-1	11
71	4.020407816578803E-4	TGTGCCTTGCTGAAACTCTTT	CALLKLF	TRGV9	.	TRGJ1	8	-1	-1	11
71	4.020407816578803E-4	TGCTATTATAAGAAACTCTTT	CYYKKLF	TRGV10	.	TRGJ1	1	-1	-1	3
71	4.020407816578803E-4	TGTGCTGCGTGGGATCGGGAGAAACTCTTT	CAAWDREKLF	TRGV10	.	TRGJ1	14	-1	-1	19
70	3.963782354373468E-4	TGTGCCTTGTGGGAGGTGCAAATGGCGAATTATTATAAGAAACTCTTT	CALWEVQMANYYKKLF	TRGV9	.	TRGJ2	19	-1	-1	25
70	3.963782354373468E-4	TGTGCCTTGTGGGAGGCCACCCCTTATTATAAGAAACTCTTT	CALWEATPYYKKLF	TRGV9	.	TRGJ1	15	-1	-1	23
70	3.963782354373468E-4	TGTGCCTTGTGGGAACCCCAGGGGGTTTATAAGAAACTCTTT	CALWEPQGVYKKLF	TRGV9	.	TRGJ1	13	-1	-1	26
70	3.963782354373468E-4	TGTGCCTTGTGGGAGGTCTTTTATTATAAGAAACTCTTT	CALWEVFYYKKLF	TRGV9	.	TRGJ1	16	-1	-1	20
70	3.963782354373468E-4	TGTGCCTTGTGGGAGGGTAATTATTATAAGAAACTCTTT	CALWEGNYYKKLF	TRGV9	.	TRGJ1	15	-1	-1	18
70	3.963782354373468E-4	TGTGCCTTGTGGGAGGGCTATTATTATAAGAAACTCTTT	CALWEGYYYKKLF	TRGV9	.	TRGJ1	15	-1	-1	19
70	3.963782354373468E-4	TGTGCCTTGTGGGAGAGATATTATTATAAGAAACTCTTT	CALWERYYYKKLF	TRGV9	.	TRGJ1	14	-1	-1	19
70	3.963782354373468E-4	TGTGCCTTGTGGGAGATTTATTATAAGAAACTCTTT	CALWEIYYKKLF	TRGV9	.	TRGJ1	14	-1	-1	14
70	3.963782354373468E-4	TGTGCCTTGTGGGAGCCACTGAGGAAACTCTTT	CALWEPLRKLF	TRGV9	.	TRGJ1	14	-1	-1	23
69	3.907156892168132E-4	TGTGCCTTGTGGGAGGTGCTATGGAATTATTATAAGAAACTCTTT	CALWEVLWNYYKKLF	TRGV9	.	TRGJ2	18	-1	-1	23
69	3.907156892168132E-4	TGTGCCTTGTGGGAGTCCTCAAGGTATTATAAGAAACTCTTT	CALWESSRYYKKLF	TRGV9	.	TRGJ1	14	-1	-1	24
69	3.907156892168132E-4	TGTGCCTTGTGGGAGGTGCTCTTTTATAAGAAACTCTTT	CALWEVLFYKKLF	TRGV9	.	TRGJ1	18	-1	-1	23
69	3.907156892168132E-4	TGTGCCTTGTGGGAGGTAATTTATTATAAGAAACTCTTT	CALWEVIYYKKLF	TRGV9	.	TRGJ1	16	-1	-1	20
69	3.907156892168132E-4	TGTGCCTTGTGGGAGGCCTTCTATAAGAAACTCTTT	CALWEAFYKKLF	TRGV9	.	TRGJ1	15	-1	-1	21
69	3.907156892168132E-4	TGTGCTGCGGGGGGGGGGGATAAGAAACTCTTT	CAAGGGDKKLF	TRGV10	.	TRGJ2	12	-1	-1	19
69	3.907156892168132E-4	TGTGCTGCGTGGGTTACTCAGAAACTCTTT	CAAWVTQKLF	TRGV10	.	TRGJ2	16	-1	-1	19
69	3.907156892168132E-4	TGTGCTGCGCTTAAGAAACTCTTT	CAALKKLF	TRGV10	.	TRGJ1	8	-1	-1	11
69	3.907156892168132E-4	TGTGCTGCGTGGATCCTGAAGGGAGACAAGAAACTCTTT	CAAWILKGDKKLF	TRGV10	.	TRGJ1	11	-1	-1	27
69	3.907156892168132E-4	TGTGCTGCGTGGGACGAAAATTATAAGAAACTCTTT	CAAWDENYKKLF	TRGV10	.	TRGJ1	13	-1	-1	19
68	3.850531429962797E-4	TGTGCCTTGTGGGAGGTGCAGGAGATAAGGTATAAGAAACTCTTT	CALWEVQEIRYKKLF	TRGV9	.	TRGJ1	19	-1	-1	30
68	3.850531429962797E-4	TGTCCCCTCCAAACCCAAAATTATTATAAGAAACTCTTT	CPLQTQNYYKKLF	TRGV9	.	TRGJ1	5	-1	-1	18
68	3.850531429962797E-4	TGTGCCTTGTGGGAGGTGCGTCGTTGGTTCAAGATATTT	CALWEVRRWFKIF	TRGV9	.	TRGJP1	18	-1	-1	22
68	3.850531429962797E-4	TGTGCTGCGTGGGATTACGATTATAAGAAACTCTTT	CAAWDYDYKKLF	TRGV10	.	TRGJ1	18	-1	-1	19
68	3.850531429962797E-4	TGTGCCTTGTGGGAGGTGCATAAGAAACTCTTT	CALWEVHKKLF	TRGV9	.	TRGJ1	19	-1	-1	19
68	3.850531429962797E-4	TGTGCCTTGCTGAATTATTATAAGAAACTCTTT	CALLNYYKKLF	TRGV9	.	TRGJ1	8	-1	-1	11
68	3.850531429962797E-4	TGTGCTGCGTGGGTCGGTGAGAAACTCTTT	CAAWVGEKLF	TRGV10	.	TRGJ2	12	-1	-1	19
68	3.850531429962797E-4	TGTGCCACCTGGGATGGTAAGAAACTCTTT	CATWDGKKLF	TRGV4	.	TRGJ2	16	-1	-1	17
68	3.850531429962797E-4	TGTGCCTTGTGTAAGATTAAGAAACTCTTT	CALCKIKKLF	TRGV9	.	TRGJ1	10	-1	-1	17
68	3.850531429962797E-4	TGTGCTGCGTGGGATCCTAATTATTATAAGAAACTCTTT	CAAWDPNYYKKLF	TRGV10	.	TRGJ2	14	-1	-1	18
68	3.850531429962797E-4	TGTGCCTTGTGGGAGGACCACTATTATAAGAAACTCTTT	CALWEDHYYKKLF	TRGV9	.	TRGJ1	15	-1	-1	21
68	3.850531429962797E-4	TGTGCCTTGTGGGAGGGCAGGTATAAGAAACTCTTT	CALWEGRYKKLF	TRGV9	.	TRGJ1	18	-1	-1	21
67	3.793905967757462E-4	TGTGCCTTGTGGGAGGGGCTATCTTATTATAAGAAACTCTTT	CALWEGLSYYKKLF	TRGV9	.	TRGJ1	18	-1	-1	23
67	3.793905967757462E-4	TGTGCCTTGTGGGAGGTTAATTATTATAAGAAACTCTTT	CALWEVNYYKKLF	TRGV9	.	TRGJ1	16	-1	-1	18
67	3.793905967757462E-4	TGTGCCTTGTGGGAGGTGCAATATTATAAGAAACTCTTT	CALWEVQYYKKLF	TRGV9	.	TRGJ1	19	-1	-1	21
67	3.793905967757462E-4	TGTGCCTTGTGGGTTCTGTATTATAAGAAACTCTTT	CALWVLYYKKLF	TRGV9	.	TRGJ1	12	-1	-1	18
67	3.793905967757462E-4	TGTGCCTTGTGGGGGGTGGGGTATAAGAAACTCTTT	CALWGVGYKKLF	TRGV9	.	TRGJ1	17	-1	-1	21
67	3.793905967757462E-4	TGTGCCTTGTGGGAGGTGCAAGACCCGAAACTCTTT	CALWEVQDPKLF	TRGV9	.	TRGJ1	19	-1	-1	26
67	3.793905967757462E-4	TGTGCCTTGTGGGAGGTGGTTAATAAGAAACTCTTT	CALWEVVNKKLF	TRGV9	.	TRGJ1	17	-1	-1	22
67	3.793905967757462E-4	TGTGCCTTGAAAAGCAAGGATTATAAGAAACTCTTT	CALKSKDYKKLF	TRGV9	.	TRGJ1	8	-1	-1	19
67	3.793905967757462E-4	TGTGCCTTGTGGGACTTAATAGGGAAACTCTTT	CALWDLIGKLF	TRGV9	.	TRGJ1	13	-1	-1	23
67	3.793905967757462E-4	TGTGCCTTGTGGGAGGGAGCTAAGAAACTCTTT	CALWEGAKKLF	TRGV9	.	TRGJ1	15	-1	-1	20
67	3.793905967757462E-4	TGTGCCTTGTGGGAGCGAAAGAAACTCTTT	CALWERKKLF	TRGV9	.	TRGJ1	14	-1	-1	18
67	3.793905967757462E-4	TGTGCCTTGTGGGAGGTAGTGAAACTCTTT	CALWEVVKLF	TRGV9	.	TRGJ1	16	-1	-1	20
67	3.793905967757462E-4	TGTGTCCGTAAGAAACTCTTT	CVRKKLF	TRGV10	.	TRGJ1	3	-1	-1	8
67	3.793905967757462E-4	TGTGCCTTGTGGGGGGCATTGAAACTCTTT	CALWGALKLF	TRGV9	.	TRGJ1	15	-1	-1	20
67	3.793905967757462E-4	TGTGCTGCGTTTAAACTCTTT	CAAFKLF	TRGV10	.	TRGJ1	9	-1	-1	12
66	3.7372805055521267E-4	TGTGCCTTGTGGGAGGTAAGCCGATCAGATTATTATAAGAAACTCTTT	CALWEVSRSDYYKKLF	TRGV9	.	TRGJ1	16	-1	-1	28
66	3.7372805055521267E-4	TGTGCCTTGTGGGAGGCCTCGGCCATCGGATATTATAAGAAACTCTTT	CALWEASAIGYYKKLF	TRGV9	.	TRGJ1	15	-1	-1	30
66	3.7372805055521267E-4	TGTGCCTTGTGCCAATATAGTAGTGATTGGATCAAGACGTTT	CALCQYSSDWIKTF	TRGV9	.	TRGJP2	10	-1	-1	14
66	3.7372805055521267E-4	TGTGCCTTGTGGGAGCTCCCGAATTATTATAAGAAACTCTTT	CALWELPNYYKKLF	TRGV9	.	TRGJ1	14	-1	-1	19
66	3.7372805055521267E-4	TGTGCCTTGTGGGAGGCGGATAGTGATTGGATCAAGACGTTT	CALWEADSDWIKTF	TRGV9	.	TRGJP2	15	-1	-1	20
66	3.7372805055521267E-4	TGTGCCTTGTGGGTCTTTACAAATTATAAGAAACTCTTT	CALWVFTNYKKLF	TRGV9	.	TRGJ1	12	-1	-1	22
66	3.7372805055521267E-4	TGTGCTGCGTGGGATCCTAAGAAACTCTTT	CAAWDPKKLF	TRGV10	.	TRGJ1	14	-1	-1	17
66	3.7372805055521267E-4	TGTGCTGCGGGTTATAAGAAACTCTTT	CAAGYKKLF	TRGV10	.	TRGJ1	8	-1	-1	11
66	3.7372805055521267E-4	TGTGCCTTGTGTAAGAAACTCTTT	CALCKKLF	TRGV9	.	TRGJ1	10	-1	-1	11
66	3.7372805055521267E-4	TGTGCCTTGTGGGAGGTGCTGGGAAGGTTT	CALWEVLGRF	TRGV9	.	TRGJ1	18	-1	-1	27
65	3.6806550433467916E-4	TGTGCCTTGTGGGAGGTTGATCGTTGGGTTTATTATAAGAAACTCTTT	CALWEVDRWVYYKKLF	TRGV9	.	TRGJ1	16	-1	-1	29
65	3.6806550433467916E-4	TGTGCCTTCCCACTTCACGCCTCGAATTATTATAAGAAACTCTTT	CAFPLHASNYYKKLF	TRGV9	.	TRGJ1	7	-1	-1	21
65	3.6806550433467916E-4	TGTGCCTTGTGGGATCGAAACCGAGATTATTATAAGAAACTCTTT	CALWDRNRDYYKKLF	TRGV9	.	TRGJ1	13	-1	-1	21
65	3.6806550433467916E-4	TGTGCCTTGTGGGAGCCCCACCTCAATTATTATAAGAAACTCTTT	CALWEPHLNYYKKLF	TRGV9	.	TRGJ1	23	-1	-1	24
65	3.6806550433467916E-4	TGTGCCTTGCCCTATCGGGAGAATTATTATAAGAAACTCTTT	CALPYRENYYKKLF	TRGV9	.	TRGJ1	8	-1	-1	20
65	3.6806550433467916E-4	TGTGCCACCTGGGACGGTTATTATAAGAAACTCTTT	CATWDGYYKKLF	TRGV2	.	TRGJ1	16	-1	-1	17
65	3.6806550433467916E-4	TGTGCCTTGTGGGAGGTGTATAAGAAACTCTTT	CALWEVYKKLF	TRGV9	.	TRGJ1	17	-1	-1	18
65	3.6806550433467916E-4	TGTGCCTTGTGGGAGGTGCATGGGAAACTCTTT	CALWEVHGKLF	TRGV9	.	TRGJ1	19	-1	-1	23
65	3.6806550433467916E-4	TGTGCCTTGTGGAGCAGTAAGAAACTCTTT	CALWSSKKLF	TRGV9	.	TRGJ1	11	-1	-1	17
65	3.6806550433467916E-4	TGTGCTGCGTATCAGAAACTCTTT	CAAYQKLF	TRGV10	.	TRGJ1	9	-1	-1	9
65	3.6806550433467916E-4	TGTGCTGCGATTTGGGAGAAACTCTTT	CAAIWEKLF	TRGV10	.	TRGJ1	8	-1	-1	16
65	3.6806550433467916E-4	TGTGCCTTGTGGGAGGCGAACTATTATTATAAGAAACTCTTT	CALWEANYYYKKLF	TRGV9	.	TRGJ1	15	-1	-1	22
65	3.6806550433467916E-4	TGTGCCACCTGGGATAGGTATTATTATAAGAAACTCTTT	CATWDRYYYKKLF	TRGV8	.	TRGJ2	17	-1	-1	19
64	3.624029581141456E-4	TGTGCCTTGTGGGAGGTCCGTTTAACCTCGAATTATTATAAGAAACTCTTT	CALWEVRLTSNYYKKLF	TRGV9	.	TRGJ1	16	-1	-1	27
64	3.624029581141456E-4	TGTGCCTTGTGGGAGGTGCAGACCCTTTATTATAAGAAACTCTTT	CALWEVQTLYYKKLF	TRGV9	.	TRGJ1	19	-1	-1	26
64	3.624029581141456E-4	TGTGCCTTGTGGGAGGTGCAAAAGAATTATTATAAGAAACTCTTT	CALWEVQKNYYKKLF	TRGV9	.	TRGJ1	19	-1	-1	23
64	3.624029581141456E-4	TGTGCCTTGTGGGAGGTGAAGGGAGGGTCTCGGAAGAAACTCTTT	CALWEVKGGSRKKLF	TRGV9	.	TRGJ1	17	-1	-1	33
64	3.624029581141456E-4	TGTGCCTTGTGCAGAGTAGAGGACTATTATAAGAAACTCTTT	CALCRVEDYYKKLF	TRGV9	.	TRGJ1	10	-1	-1	24
64	3.624029581141456E-4	TGTGCCTTGTGGGAGCGCAATTATTATAAGAAACTCTTT	CALWERNYYKKLF	TRGV9	.	TRGJ1	14	-1	-1	18
64	3.624029581141456E-4	TGTGCCTTGTGGGAGGGAAATTATTATAAGAAACTCTTT	CALWEGNYYKKLF	TRGV9	.	TRGJ1	15	-1	-1	18
64	3.624029581141456E-4	TGTGCTGCGTGGGATCGTGAGTTGGAGAAACTCTTT	CAAWDRELEKLF	TRGV10	.	TRGJ1	14	-1	-1	25
64	3.624029581141456E-4	TGTGCTGCGTGGGGGGGAAGGGAGAAACTCTTT	CAAWGGREKLF	TRGV10	.	TRGJ1	12	-1	-1	22
64	3.624029581141456E-4	TGTGCTGCGTGGGATTGGGCGAAACTCTTT	CAAWDWAKLF	TRGV10	.	TRGJ2	15	-1	-1	20
64	3.624029581141456E-4	TGTGCTGCGTGGGACCGGGGACAGAAACTCTTT	CAAWDRGQKLF	TRGV10	.	TRGJ1	13	-1	-1	22
63	3.567404118936121E-4	TGTGCCTTGTGGGAGGTGCATTTGTCCTTTTATTATAAGAAACTCTTT	CALWEVHLSFYYKKLF	TRGV9	.	TRGJ1	19	-1	-1	29
63	3.567404118936121E-4	TGTGCCTTGTGGGAGGCTCCTCCCTTGAATTTTTATAAGAAACTCTTT	CALWEAPPLNFYKKLF	TRGV9	.	TRGJ1	23	-1	-1	26
63	3.567404118936121E-4	TGTGCCTTGTGGGAGGTGCCTGAGAATTATTATAAGAAACTCTTT	CALWEVPENYYKKLF	TRGV9	.	TRGJ1	18	-1	-1	23
63	3.567404118936121E-4	TGTGCTGCGTGGGATTATCGTAGTGAGAAACTCTTT	CAAWDYRSEKLF	TRGV10	.	TRGJ1	21	-1	-1	25
63	3.567404118936121E-4	TGTGCCTTGTGGGAGTTCGACGGTAAGAAACTCTTT	CALWEFDGKKLF	TRGV9	.	TRGJ1	14	-1	-1	23
63	3.567404118936121E-4	TGTGCCTTGTGGGAGGCGGTGGGCGGGAAACTCTTT	CALWEAVGGKLF	TRGV9	.	TRGJ1	15	-1	-1	26
63	3.567404118936121E-4	TGTGCCTTGTGGGAGGCACATGATAAGAAACTCTTT	CALWEAHDKKLF	TRGV9	.	TRGJ1	15	-1	-1	19
63	3.567404118936121E-4	TGTGCTGCGTGGGATTATCACAAGAAACTCTTT	CAAWDYHKKLF	TRGV10	.	TRGJ1	16	-1	-1	13
63	3.567404118936121E-4	TGTGCCTTGTGGGAGGTGCCCAAGAAACTCTTT	CALWEVPKKLF	TRGV9	.	TRGJ1	18	-1	-1	21
63	3.567404118936121E-4	TGTGCCTTGTGGGGCTGGGAGAAACTCTTT	CALWGWEKLF	TRGV9	.	TRGJ2	12	-1	-1	19
63	3.567404118936121E-4	TGTGCCTTGTGGGGTAAGAAACTCTTT	CALWGKKLF	TRGV9	.	TRGJ1	12	-1	-1	14
63	3.567404118936121E-4	TGTGCCTTGTGGGAGGTATTTTATTATAAGAAACTCTTT	CALWEVFYYKKLF	TRGV9	.	TRGJ2	16	-1	-1	20
62	3.5107786567307856E-4	TGTGCCTTGTGGGAGGTGGATAGTAGTGATTGGATCAAGACGTTT	CALWEVDSSDWIKTF	TRGV9	.	TRGJP2	17	-1	-1	19
62	3.5107786567307856E-4	TGTGCCTTGTGGGAGGTGCATTATTATTATAAGAAACTCTTT	CALWEVHYYYKKLF	TRGV9	.	TRGJ1	19	-1	-1	22
62	3.5107786567307856E-4	TGTGCCACCTGGGACAGGCCTTGTTATAAGAAACTCTTT	CATWDRPCYKKLF	TRGV7	.	TRGJ1	20	-1	-1	20
62	3.5107786567307856E-4	TGTGCCTTGCGTGGGGGGTCTTATAAGAAACTCTTT	CALRGGSYKKLF	TRGV9	.	TRGJ1	18	-1	-1	20
62	3.5107786567307856E-4	TGTGCCTTGTGGGAGGTGAGGAAGAAACTCTTT	CALWEVRKKLF	TRGV9	.	TRGJ1	17	-1	-1	21
62	3.5107786567307856E-4	TGTGCCACCTGGCTTTATTATAAGAAACTCTTT	CATWLYYKKLF	TRGV8	.	TRGJ1	11	-1	-1	14
62	3.5107786567307856E-4	TGTGCTGCGAGCCAAGGTGAGAAACTCTTT	CAASQGEKLF	TRGV10	.	TRGJ1	8	-1	-1	19
61	3.4541531945254505E-4	TGTGCCTTGTGGGAGGTGCGGATGAACTATTATAAGAAACTCTTT	CALWEVRMNYYKKLF	TRGV9	.	TRGJ1	18	-1	-1	23
61	3.4541531945254505E-4	TGTGCCTTGTGGGAGGTGGGGCCGCTTCACGGGCTTAAACTCTTT	CALWEVGPLHGLKLF	TRGV9	.	TRGJ1	17	-1	-1	36
61	3.4541531945254505E-4	TGTGCCTTGTGGGAGGTGCCTAATTATTATAAGAAACTCTTT	CALWEVPNYYKKLF	TRGV9	.	TRGJ2	18	-1	-1	21
61	3.4541531945254505E-4	TGTGCCTTGTGGGACGCTTATTATTATAAGAAACTCTTT	CALWDAYYYKKLF	TRGV9	.	TRGJ1	13	-1	-1	19
61	3.4541531945254505E-4	TGTGCCTTGTGGGAGGTACAATATTATAAGAAACTCTTT	CALWEVQYYKKLF	TRGV9	.	TRGJ1	19	-1	-1	21
61	3.4541531945254505E-4	TGTGCTGCGTGGGATTATAGGTATAAGAAACTCTTT	CAAWDYRYKKLF	TRGV10	.	TRGJ2	16	-1	-1	21
61	3.4541531945254505E-4	TGTGCCTTCCCGAAATTGGATTATAAGAAACTCTTT	CAFPKLDYKKLF	TRGV9	.	TRGJ1	7	-1	-1	19
61	3.4541531945254505E-4	TGTGCCACCTGGGATGGGCAAACTAAGAAACTCTTT	CATWDGQTKKLF	TRGV4	.	TRGJ1	18	-1	-1	23
61	3.4541531945254505E-4	TGTGCCTTGTGGGATGGATATAAGAAACTCTTT	CALWDGYKKLF	TRGV9	.	TRGJ1	13	-1	-1	18
61	3.4541531945254505E-4	TGTGCTGCGTGGGATTTACAGGAACTCTTT	CAAWDLQELF	TRGV10	.	TRGJ1	15	-1	-1	13
60	3.397527732320115E-4	TGTGCCTTGTGGGAGGTCCTCCTGAATTATTATAAGAAACTCTTT	CALWEVLLNYYKKLF	TRGV9	.	TRGJ2	22	-1	-1	23
60	3.397527732320115E-4	TGTGCCTTGTGGGGGGTTCACTATTATTATAAGAAACTCTTT	CALWGVHYYYKKLF	TRGV9	.	TRGJ1	20	-1	-1	22
60	3.397527732320115E-4	TGTGCCTTGTGGGAACTATACCCGGAACTCTTT	CALWELYPELF	TRGV9	.	TRGJ1	13	-1	-1	25
60	3.397527732320115E-4	TGTGCTGCGTGGGACCCGAAGAAACTCTTT	CAAWDPKKLF	TRGV10	.	TRGJ1	13	-1	-1	18
60	3.397527732320115E-4	TGTGCCTTGGAACTCAATAAGAAACTCTTT	CALELNKKLF	TRGV9	.	TRGJ1	8	-1	-1	16
60	3.397527732320115E-4	TGTGCTGCGTTGCCTTGCTTTAAGAAACTCTTT	CAALPCFKKLF	TRGV10	.	TRGJ1	9	-1	-1	20
60	3.397527732320115E-4	TGTGCCTTGTGGGAGGTGCAGGGGAAACTCTTT	CALWEVQGKLF	TRGV9	.	TRGJ1	19	-1	-1	23
60	3.397527732320115E-4	TGTGCTGGCGATTCGGGGAAGAAACTCTTT	CAGDSGKKLF	TRGV10	.	TRGJ1	6	-1	-1	18
60	3.397527732320115E-4	TGTGCCTTGTGGGGGCATGGGAAACTCTTT	CALWGHGKLF	TRGV9	.	TRGJ1	12	-1	-1	20
59	3.3409022701147797E-4	TGTGCCTTGTGGGAGAGAAAACAAGAGTTGGGCAAAAAAATCAAGGTATTT	CALWERKQELGKKIKVF	TRGV9	.	TRGJP	14	-1	-1	21
59	3.3409022701147797E-4	TGTGCTGCGTGGGATTATACCACTGGTTGGTTCAAGATATTT	CAAWDYTTGWFKIF	TRGV10	.	TRGJP1	16	-1	-1	8
59	3.3409022701147797E-4	TGTGCCACCTGGGACAGGCCACGTTATTATAAGAAACTCTTT	CATWDRPRYYKKLF	TRGV3	.	TRGJ1	19	-1	-1	23
59	3.3409022701147797E-4	TGTGCTGCGTGCTTCACGGGAGAGTATAAGAAACTCTTT	CAACFTGEYKKLF	TRGV10	.	TRGJ1	10	-1	-1	24
59	3.3409022701147797E-4	TGTGCTGCGTGGGAACCCTTGCGGTATAAGAAACTCTTT	CAAWEPLRYKKLF	TRGV10	.	TRGJ2	13	-1	-1	24
59	3.3409022701147797E-4	TGTGCTGCGTGGGATATAGGCTATAAGAAACTCTTT	CAAWDIGYKKLF	TRGV10	.	TRGJ1	14	-1	-1	21
59	3.3409022701147797E-4	TGTGCCTTGTGGGAGGTGCAGGGGAAGAAACTCTTT	CALWEVQGKKLF	TRGV9	.	TRGJ1	19	-1	-1	24
59	3.3409022701147797E-4	TGTGCCTTGTGGGAGAAACCAGCGGAGAAACTCTTT	CALWEKPAEKLF	TRGV9	.	TRGJ1	14	-1	-1	25
59	3.3409022701147797E-4	TGTGCCTTCCCGCTCAGGCATAAGAAACTCTTT	CAFPLRHKKLF	TRGV9	.	TRGJ1	7	-1	-1	19
59	3.3409022701147797E-4	TGTGCCTTGTTAGGTTATAAGAAACTCTTT	CALLGYKKLF	TRGV9	.	TRGJ1	9	-1	-1	14
59	3.3409022701147797E-4	TGTGCCTTGTGGGAGGGCAAGAAACTCTTT	CALWEGKKLF	TRGV9	.	TRGJ1	18	-1	-1	18
59	3.3409022701147797E-4	TGTGCCTTGTGGGAGGAAGCGAAACTCTTT	CALWEEAKLF	TRGV9	.	TRGJ1	15	-1	-1	20
58	3.2842768079094446E-4	TGTGCCTTGTGGGAGGTGGTTGGGGATTTTTACTTGAATTATTATAAGAAACTCTTT	CALWEVVGDFYLNYYKKLF	TRGV9	.	TRGJ1	17	-1	-1	35
58	3.2842768079094446E-4	TGTGCCTTGTGGGAGGGACGAATACAGAAGAATTATTATAAGAAACTCTTT	CALWEGRIQKNYYKKLF	TRGV9	.	TRGJ1	15	-1	-1	29
58	3.2842768079094446E-4	TGTGCCTTGTGGGAGGCGTTTGTGTCGAATTATTATAAGAAACTCTTT	CALWEAFVSNYYKKLF	TRGV9	.	TRGJ1	15	-1	-1	24
58	3.2842768079094446E-4	TGTGCCTTGTGGGAGGTGCGGGATTATTATAAGAAACTCTTT	CALWEVRDYYKKLF	TRGV9	.	TRGJ1	18	-1	-1	22
58	3.2842768079094446E-4	TGTGCTGCGTGGGATTCGGGCGAGAAACTCTTT	CAAWDSGEKLF	TRGV10	.	TRGJ1	15	-1	-1	22
58	3.2842768079094446E-4	TGTGCTGCGTGGGATGCTTATAAGAAACTCTTT	CAAWDAYKKLF	TRGV10	.	TRGJ1	14	-1	-1	17
58	3.2842768079094446E-4	TGTGCCTTGTGGGAGGTCATTAAGAAACTCTTT	CALWEVIKKLF	TRGV9	.	TRGJ1	16	-1	-1	20
58	3.2842768079094446E-4	TGTGCTGCGTGGGGTAAGAAACTCTTT	CAAWGKKLF	TRGV10	.	TRGJ1	12	-1	-1	14
58	3.2842768079094446E-4	AATGGCTGTAAGAAACTCTTT	NGCKKLF	TRGV9	.	TRGJ1	-1	-1	-1	8
57	3.2276513457041094E-4	TGTGCCTTGTGGTGGGGGAATTATTATAAGAAACTCTTT	CALWWGNYYKKLF	TRGV9	.	TRGJ1	11	-1	-1	17
57	3.2276513457041094E-4	TGTGCCACCTGGGACGGTAGTGATTGGATCAAGACGTTT	CATWDGSDWIKTF	TRGV2	.	TRGJP2	16	-1	-1	16
57	3.2276513457041094E-4	TGTGCCTTGTGGTTTTTTTATTATAAGAAACTCTTT	CALWFFYYKKLF	TRGV9	.	TRGJ1	11	-1	-1	17
57	3.2276513457041094E-4	TGTGCCTTGTGGTCGGGGGGATATAAGAAACTCTTT	CALWSGGYKKLF	TRGV9	.	TRGJ1	11	-1	-1	21
57	3.2276513457041094E-4	TGTGCCTTGTGGGAGGTGCCTATTAAGAAACTCTTT	CALWEVPIKKLF	TRGV9	.	TRGJ1	18	-1	-1	23
57	3.2276513457041094E-4	TGTGCTGCGTGGGTATATGCCGAGAAACTCTTT	CAAWVYAEKLF	TRGV10	.	TRGJ1	12	-1	-1	22
57	3.2276513457041094E-4	TGTGCTGCGTGGGGATATTATAAGAAACTCTTT	CAAWGYYKKLF	TRGV10	.	TRGJ1	12	-1	-1	15
57	3.2276513457041094E-4	TGTGCCTTGTGGGAGGTGCGGAAGAAACTCTTT	CALWEVRKKLF	TRGV9	.	TRGJ1	18	-1	-1	21
57	3.2276513457041094E-4	TGTGCCTTGTGGGAGGGTCAGGGGAAACTCTTT	CALWEGQGKLF	TRGV9	.	TRGJ1	15	-1	-1	23
57	3.2276513457041094E-4	TGTGCTGCGTGGGATTTCAAGAAACTCTTT	CAAWDFKKLF	TRGV10	.	TRGJ1	15	-1	-1	18
57	3.2276513457041094E-4	TGTGCTGCGTGGGATTGGGTGAAACTCTTT	CAAWDWVKLF	TRGV10	.	TRGJ1	15	-1	-1	20
57	3.2276513457041094E-4	TGTGCTGCGTGGGATTATCTGAAACTCTTT	CAAWDYLKLF	TRGV10	.	TRGJ1	16	-1	-1	13
57	3.2276513457041094E-4	TGTGCCACAAGGCTTAGTCATTATAAGAAACTCTTT	CATRLSHYKKLF	TRGV9	.	TRGJ1	5	-1	-1	19
57	3.2276513457041094E-4	TGTGCCTTGTGGGAGGCGAAGAAACTCTTT	CALWEAKKLF	TRGV9	.	TRGJ1	15	-1	-1	18
56	3.1710258834987743E-4	TGTGCCTTGTGGGAGGTGCTGAATTATTATAAGAAACTCTTT	CALWEVLNYYKKLF	TRGV9	.	TRGJ1	18	-1	-1	20
56	3.1710258834987743E-4	TGTGCCTTGTGGGAGGTGCAAGGCCCGTGGAAACTCTTT	CALWEVQGPWKLF	TRGV9	.	TRGJ1	19	-1	-1	29
56	3.1710258834987743E-4	TGTGCTGCGTGGGATAGGGTTTATAAGAAACTCTTT	CAAWDRVYKKLF	TRGV10	.	TRGJ1	14	-1	-1	20
56	3.1710258834987743E-4	TGTGCTGCGTGGGAGAATTATTATAAGAAACTCTTT	CAAWENYYKKLF	TRGV10	.	TRGJ1	13	-1	-1	14
56	3.1710258834987743E-4	TGTGCCTTGTGGGATAGGTATAAGAAACTCTTT	CALWDRYKKLF	TRGV9	.	TRGJ1	13	-1	-1	18
56	3.1710258834987743E-4	TGTGCCTTGTGGGAGGTGCATCAGAAACTCTTT	CALWEVHQKLF	TRGV9	.	TRGJ1	19	-1	-1	19
56	3.1710258834987743E-4	TGTGCTGCGTGGGATTTTGAGTATAAGAAACTCTTT	CAAWDFEYKKLF	TRGV10	.	TRGJ1	15	-1	-1	21
56	3.1710258834987743E-4	TGTGCCTTGTGGGAGGATACCCGAAAGAAACTCTTT	CALWEDTRKKLF	TRGV9	.	TRGJ2	15	-1	-1	24
56	3.1710258834987743E-4	TGTGCTGCGTGGGTGATGAAGAAACTCTTT	CAAWVMKKLF	TRGV10	.	TRGJ2	12	-1	-1	18
56	3.1710258834987743E-4	TGTGCTGCGTGGGATTCCCTCTTT	CAAWDSLF	TRGV10	.	TRGJ1	15	-1	-1	18
56	3.1710258834987743E-4	TGTGCCTTGTGGGAGGGAGATTATAAGAAACTCTTT	CALWEGDYKKLF	TRGV9	.	TRGJ1	15	-1	-1	19
55	3.1144004212934386E-4	TGTGCCTTGTGGGAGGTGTCGTTTTCGAATTATTATAAGAAACTCTTT	CALWEVSFSNYYKKLF	TRGV9	.	TRGJ1	17	-1	-1	23
55	3.1144004212934386E-4	TGTGCCTTGTGGGAGGCTCCTCGACCCTTTTATTATAAGAAACTCTTT	CALWEAPRPFYYKKLF	TRGV9	.	TRGJ1	15	-1	-1	29
55	3.1144004212934386E-4	TGTGCCTTGTGCCATCGACTTTGTGTTTGCTATAAGAAACTCTTT	CALCHRLCVCYKKLF	TRGV9	.	TRGJ1	10	-1	-1	30
55	3.1144004212934386E-4	TGTGCTGCGTGGGATTATTTCGGGCGGTCGAAGAAACTCTTT	CAAWDYFGRSKKLF	TRGV10	.	TRGJ1	16	-1	-1	30
55	3.1144004212934386E-4	TGTGCCTTGTGGGAGGTGCCGCTACATTATAAGAAACTCTTT	CALWEVPLHYKKLF	TRGV9	.	TRGJ1	18	-1	-1	25
55	3.1144004212934386E-4	TGTGCCTTGTGGGAGGTGCCGGGGGGGGAGGAGAAACTCTTT	CALWEVPGGEEKLF	TRGV9	.	TRGJ1	18	-1	-1	31
55	3.1144004212934386E-4	TGTGCCTTGTGGGAGGTGCGAAATTATTATAAGAAACTCTTT	CALWEVRNYYKKLF	TRGV9	.	TRGJ1	18	-1	-1	21
55	3.1144004212934386E-4	TGTGCTGCGTGGGATTATAAATCGCGGGAGAAACTCTTT	CAAWDYKSREKLF	TRGV10	.	TRGJ1	16	-1	-1	28
55	3.1144004212934386E-4	TGTGCCTTGTGGGAGGGTAGTTATTATAAGAAACTCTTT	CALWEGSYYKKLF	TRGV9	.	TRGJ1	15	-1	-1	20
55	3.1144004212934386E-4	TGTGCCTTGTGGGAGAAGAATTATTATAAGAAACTCTTT	CALWEKNYYKKLF	TRGV9	.	TRGJ1	14	-1	-1	17
55	3.1144004212934386E-4	TGTGCCACCTGGGACGGGATCCATTGGATCAAGACGTTT	CATWDGIHWIKTF	TRGV2	.	TRGJP2	17	-1	-1	22
55	3.1144004212934386E-4	TGTGCTGCGTGGGAGGTAGATTCCGAGAAACTCTTT	CAAWEVDSEKLF	TRGV10	.	TRGJ1	13	-1	-1	25
55	3.1144004212934386E-4	TGTGCCTTGTGGGAGCCGCGGGTGGAGAAACTCTTT	CALWEPRVEKLF	TRGV9	.	TRGJ1	14	-1	-1	25
55	3.1144004212934386E-4	TGTGCCTTGTGGGAGGTGCTACTTAAGAAACTCTTT	CALWEVLLKKLF	TRGV9	.	TRGJ2	18	-1	-1	23
55	3.1144004212934386E-4	TGTGCCTTGTGGGAGGAGCATTATAAGAAACTCTTT	CALWEEHYKKLF	TRGV9	.	TRGJ1	19	-1	-1	19
55	3.1144004212934386E-4	TGTGCTGCGTGGGATTTGGGGAAGAAACTCTTT	CAAWDLGKKLF	TRGV10	.	TRGJ1	15	-1	-1	21
55	3.1144004212934386E-4	TGTGCCTTGTGGGGGCGTTATAAGAAACTCTTT	CALWGRYKKLF	TRGV9	.	TRGJ1	12	-1	-1	17
55	3.1144004212934386E-4	TGTGCCTTGTGGGAGGTGTTGGAGAAACTCTTT	CALWEVLEKLF	TRGV9	.	TRGJ1	17	-1	-1	22
55	3.1144004212934386E-4	TGTGCTGCGTGGGCGAAGCCACTCTTT	CAAWAKPLF	TRGV10	.	TRGJ1	12	-1	-1	20
55	3.1144004212934386E-4	TGTGCCTTGTGGTATAAGAAACTCTTT	CALWYKKLF	TRGV9	.	TRGJ1	11	-1	-1	12
55	3.1144004212934386E-4	TGTGCCTTGTTCGGGAAACTCTTT	CALFGKLF	TRGV9	.	TRGJ1	9	-1	-1	14
55	3.1144004212934386E-4	TGTGCCACCTGGGGGAATTATTATAAGAAACTCTTT	CATWGNYYKKLF	TRGV3	.	TRGJ1	12	-1	-1	14
55	3.1144004212934386E-4	TGTGCTGCGTGGCCAAGAGGCGGGAAACTCTTT	CAAWPRGGKLF	TRGV10	.	TRGJ1	11	-1	-1	23
54	3.0577749590881035E-4	TGTGCCTTGTGGGAGGTGCGCGGGAAGTTGGGCAAAAAAATCAAGGTATTT	CALWEVRGKLGKKIKVF	TRGV9	.	TRGJP	18	-1	-1	25
54	3.0577749590881035E-4	TGTGCCTTGTGGGAGGTACGCCTCCCGAAAGATTATTATAAGAAACTCTTT	CALWEVRLPKDYYKKLF	TRGV9	.	TRGJ1	25	-1	-1	31
54	3.0577749590881035E-4	TGTGCCTTGTGGGAGGTCCTCTATAGTAGTGATTGGATCAAGACGTTT	CALWEVLYSSDWIKTF	TRGV9	.	TRGJP2	16	-1	-1	18
54	3.0577749590881035E-4	TGTGCCTTGTGGGAGGTGCACTATTATTATAAGAAACTCTTT	CALWEVHYYYKKLF	TRGV9	.	TRGJ1	20	-1	-1	22
54	3.0577749590881035E-4	TGTGCCACCTGGGACGGGCCGGGGTATAAGAAACTCTTT	CATWDGPGYKKLF	TRGV2	.	TRGJ1	19	-1	-1	24
54	3.0577749590881035E-4	TGTGCTGCGTGGGATTATAGTTATAAGAAACTCTTT	CAAWDYSYKKLF	TRGV10	.	TRGJ1	16	-1	-1	20
54	3.0577749590881035E-4	TGTGCCTTGTGGGAGGTGTGGGAGGAGAAACTCTTT	CALWEVWEEKLF	TRGV9	.	TRGJ1	17	-1	-1	25
54	3.0577749590881035E-4	TGTGCTGCGTGGGATTATGGCAAGAAACTCTTT	CAAWDYGKKLF	TRGV10	.	TRGJ1	16	-1	-1	21
54	3.0577749590881035E-4	TGTGCCTCGTTTTATTATAAGAAACTCTTT	CASFYYKKLF	TRGV9	.	TRGJ1	9	-1	-1	11
54	3.0577749590881035E-4	TGTGCCTTGTGCCGTAAGAAACTCTTT	CALCRKKLF	TRGV9	.	TRGJ1	10	-1	-1	14
54	3.0577749590881035E-4	TGTGCCCTCCCTGCGGAGAAACTCTTT	CALPAEKLF	TRGV9	.	TRGJ1	5	-1	-1	16
54	3.0577749590881035E-4	TGTGCCTTGTGGGAGGTGCGATCGGAGAAACTCTTT	CALWEVRSEKLF	TRGV9	.	TRGJ1	18	-1	-1	25
53	3.0011494968827684E-4	TGTGCCTTGTGGGAGAAAAGGCTGAGAAGAGGAGTTCTTTATTATAAGAAACTCTTT	CALWEKRLRRGVLYYKKLF	TRGV9	.	TRGJ1	14	-1	-1	38
53	3.0011494968827684E-4	TGTGCCTTGTGGGAGGTGTTTGGGATCCTCCACACCCGGTATAAGAAACTCTTT	CALWEVFGILHTRYKKLF	TRGV9	.	TRGJ1	17	-1	-1	39
53	3.0011494968827684E-4	TGTGCCTTGTGGGAGGTGCGAGGGGAGTTGGGCAAAAAAATCAAGGTATTT	CALWEVRGELGKKIKVF	TRGV9	.	TRGJP	18	-1	-1	24
53	3.0011494968827684E-4	TGTGCCTTGTGGGAGGCTCCTCGTCAAACGAATTATTATAAGAAACTCTTT	CALWEAPRQTNYYKKLF	TRGV9	.	TRGJ1	15	-1	-1	28
53	3.0011494968827684E-4	TGTGCCTTGTGGGAGGATAGAAAGAACTATTATAAGAAACTCTTT	CALWEDRKNYYKKLF	TRGV9	.	TRGJ2	15	-1	-1	23
53	3.0011494968827684E-4	TGTGCCTTGTGGGAGGCCCCTGAGAATTATAAGAAACTCTTT	CALWEAPENYKKLF	TRGV9	.	TRGJ1	15	-1	-1	25
53	3.0011494968827684E-4	TGTGCCTTGTGGGAGGCGTTGAATTATTATAAGAAACTCTTT	CALWEALNYYKKLF	TRGV9	.	TRGJ1	15	-1	-1	20
53	3.0011494968827684E-4	TGTGCTGCGTGGGATTCGAATTATTATAAGAAACTCTTT	CAAWDSNYYKKLF	TRGV10	.	TRGJ1	20	-1	-1	13
53	3.0011494968827684E-4	TGTGCCTTGTGGGAGGTGCTACGATATAAGAAACTCTTT	CALWEVLRYKKLF	TRGV9	.	TRGJ1	18	-1	-1	24
53	3.0011494968827684E-4	TGTGCCTTGTGGGAGGTGGGGGGGTATAAGAAACTCTTT	CALWEVGGYKKLF	TRGV9	.	TRGJ1	17	-1	-1	24
53	3.0011494968827684E-4	TGTGCCTTGTGGGATCCTAAAGGCCAGAAACTCTTT	CALWDPKGQKLF	TRGV9	.	TRGJ1	13	-1	-1	25
53	3.0011494968827684E-4	TGTGCCTTGTGGGAGGTGCCTTATAAGAAACTCTTT	CALWEVPYKKLF	TRGV9	.	TRGJ1	18	-1	-1	20
53	3.0011494968827684E-4	TGTGCCTTGTGGGGCTTCTATAAGAAACTCTTT	CALWGFYKKLF	TRGV9	.	TRGJ1	12	-1	-1	18
53	3.0011494968827684E-4	TGTGCCTTGTGGGATCGTTATAAGAAACTCTTT	CALWDRYKKLF	TRGV9	.	TRGJ1	13	-1	-1	17
53	3.0011494968827684E-4	TGTGCCTTGTGGGAGGTGAGTAAGAAACTCTTT	CALWEVSKKLF	TRGV9	.	TRGJ1	17	-1	-1	20
53	3.0011494968827684E-4	TGTGCCTTGTGGGAGACCCGCCGGAAACTCTTT	CALWETRRKLF	TRGV9	.	TRGJ1	14	-1	-1	23
53	3.0011494968827684E-4	TGTGCCTTGTGGGAGCCCTCAGGGGGAAAGAAACTCTTT	CALWEPSGGKKLF	TRGV9	.	TRGJ1	14	-1	-1	27
53	3.0011494968827684E-4	TGTGCCACCTGGGATATTTATTATAAGAAACTCTTT	CATWDIYYKKLF	TRGV8	.	TRGJ1	15	-1	-1	17
53	3.0011494968827684E-4	TGTGCCACCTGGGACGGGCTTTATAAGAAACTCTTT	CATWDGLYKKLF	TRGV2	.	TRGJ1	18	-1	-1	20
53	3.0011494968827684E-4	TGTGCCTTGCCGAATTATTATAAGAAACTCTTT	CALPNYYKKLF	TRGV9	.	TRGJ1	8	-1	-1	10
53	3.0011494968827684E-4	TGTGCCTTGAGTAGTGATTGGATCAAGACGTTT	CALSSDWIKTF	TRGV9	.	TRGJP2	8	-1	-1	9
52	2.944524034677433E-4	TGTGCCTTGTGGGAGGTGTTACTAACCCAATCGAATTATTATAAGAAACTCTTT	CALWEVLLTQSNYYKKLF	TRGV9	.	TRGJ1	17	-1	-1	30
52	2.944524034677433E-4	TGTGCCTTGTGGGAGGTGAAATGGCGGAGATATAAGAAACTCTTT	CALWEVKWRRYKKLF	TRGV9	.	TRGJ1	17	-1	-1	30
52	2.944524034677433E-4	TGTGCTGCGTGGGATCAGGGTGGTTGGTTCAAGATATTT	CAAWDQGGWFKIF	TRGV10	.	TRGJP1	14	-1	-1	20
52	2.944524034677433E-4	TGTGCTGCGTGGGATACAGGGAGGTATAAGAAACTCTTT	CAAWDTGRYKKLF	TRGV10	.	TRGJ1	14	-1	-1	24
52	2.944524034677433E-4	TGTGCTGCGTGGGAGATGGGGCATTATAAGAAACTCTTT	CAAWEMGHYKKLF	TRGV10	.	TRGJ1	13	-1	-1	22
52	2.944524034677433E-4	TGTGCCTTGTGGGAGGTGCCGGGTTATAAGAAACTCTTT	CALWEVPGYKKLF	TRGV9	.	TRGJ1	18	-1	-1	23
52	2.944524034677433E-4	TGTGCCTTGTGGGAGGCCCGCTATTATAAGAAACTCTTT	CALWEARYYKKLF	TRGV9	.	TRGJ1	15	-1	-1	21
52	2.944524034677433E-4	TGTGCCACCTGGGATGGGAATTATTATAAGAAACTCTTT	CATWDGNYYKKLF	TRGV4	.	TRGJ1	17	-1	-1	17
52	2.944524034677433E-4	TGTGCTGCGCTGCACCTGTCAGAAAAGAAACTCTTT	CAALHLSEKKLF	TRGV10	.	TRGJ1	8	-1	-1	24
52	2.944524034677433E-4	TGTGCCTTGTGGGGAGTTTATTATAAGAAACTCTTT	CALWGVYYKKLF	TRGV9	.	TRGJ1	12	-1	-1	17
52	2.944524034677433E-4	TGTGCCTTGTGGGACTTTAGTTATAAGAAACTCTTT	CALWDFSYKKLF	TRGV9	.	TRGJ1	13	-1	-1	16
52	2.944524034677433E-4	TGTGCCACCTGGAATTATTATAAGAAACTCTTT	CATWNYYKKLF	TRGV4	.	TRGJ1	14	-1	-1	11
52	2.944524034677433E-4	TGTGCCTTGGAAAAGAAACTCTTT	CALEKKLF	TRGV9	.	TRGJ1	8	-1	-1	12
52	2.944524034677433E-4	TGTGCCTTGTGGGCCGCGGGGGAGAAACTCTTT	CALWAAGEKLF	TRGV9	.	TRGJ1	12	-1	-1	22
52	2.944524034677433E-4	TGTGCTGCGTGCTCGAAGAAACTCTTT	CAACSKKLF	TRGV10	.	TRGJ1	10	-1	-1	15
52	2.944524034677433E-4	TGTGCCTTGTGCCGCATTTATAAGAAACTCTTT	CALCRIYKKLF	TRGV9	.	TRGJ1	10	-1	-1	17
51	2.8878985724720976E-4	TGTGCCTTGTGGGAGGTGCGAAATAGGACCACTGGTTGGTTCAAGATATTT	CALWEVRNRTTGWFKIF	TRGV9	.	TRGJP1	18	-1	-1	27
51	2.8878985724720976E-4	TGTGCCTTGTGGGAGGTGCATAGAGAGTTGGGCAAAAAAATCAAGGTATTT	CALWEVHRELGKKIKVF	TRGV9	.	TRGJP	19	-1	-1	23
51	2.8878985724720976E-4	TGTGCCTTGTGGGAGGTGCAGGGGTTGGGCAAAAAAATCAAGGTATTT	CALWEVQGLGKKIKVF	TRGV9	.	TRGJP	19	-1	-1	17
51	2.8878985724720976E-4	TGTGCCTTGTGGGAGGTGCAGGTAAAGGGCTATAAGAAACTCTTT	CALWEVQVKGYKKLF	TRGV9	.	TRGJ1	19	-1	-1	30
51	2.8878985724720976E-4	TGTGCTGCGTGGGATTTTCACCTATGGGGTAAGAAACTCTTT	CAAWDFHLWGKKLF	TRGV10	.	TRGJ1	15	-1	-1	29
51	2.8878985724720976E-4	TGTGCCTTGTGGGAGGGGGGCAATTATTATAAGAAACTCTTT	CALWEGGNYYKKLF	TRGV9	.	TRGJ1	15	-1	-1	21
51	2.8878985724720976E-4	TGTGCCACCTGGGACGGGCCTAGTGATTGGATCAAGACGTTT	CATWDGPSDWIKTF	TRGV2	.	TRGJP2	19	-1	-1	20
51	2.8878985724720976E-4	TGTGCTGCGTGGGATATTCATAAGAAACTCTTT	CAAWDIHKKLF	TRGV10	.	TRGJ1	14	-1	-1	14
51	2.8878985724720976E-4	TGTGCCACCTGGGATGGAGCAAAGAAACTCTTT	CATWDGAKKLF	TRGV4	.	TRGJ1	16	-1	-1	21
51	2.8878985724720976E-4	TGTGCTGCGTGGGAGGGGAAACTCTTT	CAAWEGKLF	TRGV10	.	TRGJ1	13	-1	-1	17
51	2.8878985724720976E-4	TGTGCTGCGTGGGAGGGGGTTTATTATAAGAAACTCTTT	CAAWEGVYYKKLF	TRGV10	.	TRGJ1	13	-1	-1	20
51	2.8878985724720976E-4	TGTGCCACCTGGGATAGGACGAATTATAAGAAACTCTTT	CATWDRTNYKKLF	TRGV8	.	TRGJ1	17	-1	-1	22
51	2.8878985724720976E-4	TGTGCTGCGTGGGGATATAAGAAACTCTTT	CAAWGYKKLF	TRGV10	.	TRGJ1	12	-1	-1	15
51	2.8878985724720976E-4	TGTGCCACCAAATATTATAAGAAACTCTTT	CATKYYKKLF	TRGV10	.	TRGJ1	4	-1	-1	9
51	2.8878985724720976E-4	TGTGCCTTGTGGGAGGTGCATGAGAAACTCTTT	CALWEVHEKLF	TRGV9	.	TRGJ1	19	-1	-1	19
50	2.8312731102667624E-4	TGTGCCACCTGGGACGGTGCCCCCCCGCTTTATTATAAGAAACTCTTT	CATWDGAPPLYYKKLF	TRGV2	.	TRGJ1	21	-1	-1	29
50	2.8312731102667624E-4	TGTGCCTTGTGGGAGGATCCCTATTATTATAAGAAACTCTTT	CALWEDPYYYKKLF	TRGV9	.	TRGJ1	15	-1	-1	22
50	2.8312731102667624E-4	TGTGCCTTGTGGGCCCCGTCTTGTTATAAGAAACTCTTT	CALWAPSCYKKLF	TRGV9	.	TRGJ1	12	-1	-1	20
50	2.8312731102667624E-4	TGTGCCTTGTGGGAAGCTCAATTCGGGAAGAAACTCTTT	CALWEAQFGKKLF	TRGV9	.	TRGJ1	13	-1	-1	27
50	2.8312731102667624E-4	TGTGCTGCGTGGGGGATTTATTATAAGAAACTCTTT	CAAWGIYYKKLF	TRGV10	.	TRGJ1	12	-1	-1	14
50	2.8312731102667624E-4	TGTGCTGCGTGGGATTGGTATTATAAGAAACTCTTT	CAAWDWYYKKLF	TRGV10	.	TRGJ1	15	-1	-1	18
50	2.8312731102667624E-4	TGTGCCTTGTGGGGCCAATATTATAAGAAACTCTTT	CALWGQYYKKLF	TRGV9	.	TRGJ1	12	-1	-1	18
50	2.8312731102667624E-4	TGTGCTGCGTGGAAAAGGCATAAGAAACTCTTT	CAAWKRHKKLF	TRGV10	.	TRGJ2	11	-1	-1	19
50	2.8312731102667624E-4	TGTGCTGCGTGGGTGCTCTTT	CAAWVLF	TRGV10	.	TRGJ1	12	-1	-1	15
50	2.8312731102667624E-4	TGTGCTGCGTGGGATACCGCTTATTATAAGAAACTCTTT	CAAWDTAYYKKLF	TRGV10	.	TRGJ1	14	-1	-1	20
50	2.8312731102667624E-4	TGTGCCTTGTGGGAGGTGCTCGGTTATAAGAAACTCTTT	CALWEVLGYKKLF	TRGV9	.	TRGJ1	18	-1	-1	23
50	2.8312731102667624E-4	TGTGCCTTGTGGGAGGTGCCTTATTATAAGAAACTCTTT	CALWEVPYYKKLF	TRGV9	.	TRGJ1	18	-1	-1	20
50	2.8312731102667624E-4	TGTGCCACCTGGGACGGGCCGGCTTATAAGAAACTCTTT	CATWDGPAYKKLF	TRGV2	.	TRGJ1	19	-1	-1	23
50	2.8312731102667624E-4	TGTGCTGCCCGCACCCTTTATAAGAAACTCTTT	CAARTLYKKLF	TRGV10	.	TRGJ2	7	-1	-1	17
50	2.8312731102667624E-4	TGTGCCTTGTGGGAGGCTAAGAAACTCTTT	CALWEAKKLF	TRGV9	.	TRGJ1	15	-1	-1	17
50	2.8312731102667624E-4	CGGCTGGATTATTATAAGAAACTCTTT	RLDYYKKLF	TRGV10	.	TRGJ2	5	-1	-1	7
49	2.7746476480614273E-4	TGTGCCTTGTGGGAGGTGGGAGGCTATTATAAGAAACTCTTT	CALWEVGGYYKKLF	TRGV9	.	TRGJ1	17	-1	-1	24
49	2.7746476480614273E-4	TGTGCCTTGTGGGAGGTTGGTTATTATAAGAAACTCTTT	CALWEVGYYKKLF	TRGV9	.	TRGJ1	16	-1	-1	20
49	2.7746476480614273E-4	TGTGCCTTGTGGGAGGTGCTTGACTATAAGAAACTCTTT	CALWEVLDYKKLF	TRGV9	.	TRGJ1	18	-1	-1	24
49	2.7746476480614273E-4	TGTGCCACCTGGGACGTTTATTATAAGAAACTCTTT	CATWDVYYKKLF	TRGV4	.	TRGJ1	13	-1	-1	17
49	2.7746476480614273E-4	TGTGCCACCTGGGACGGGCCTTATAAGAAACTCTTT	CATWDGPYKKLF	TRGV2	.	TRGJ1	19	-1	-1	20
49	2.7746476480614273E-4	TGTGCTGCGTGGGATTGCTACAAGAAACTCTTT	CAAWDCYKKLF	TRGV10	.	TRGJ1	15	-1	-1	18
49	2.7746476480614273E-4	TGTGCCTTGTGGGAGGACTCAAAGAAACTCTTT	CALWEDSKKLF	TRGV9	.	TRGJ1	15	-1	-1	21
49	2.7746476480614273E-4	TGTGCCACCGAGATTTATTATAAGAAACTCTTT	CATEIYYKKLF	TRGV4	.	TRGJ1	8	-1	-1	11
49	2.7746476480614273E-4	TGTGCCTTGTGGGAGGTGGAGGGACTCTTT	CALWEVEGLF	TRGV9	.	TRGJ1	17	-1	-1	23
49	2.7746476480614273E-4	TGTGCCTTGACTTATTATAAGAAACTCTTT	CALTYYKKLF	TRGV9	.	TRGJ1	8	-1	-1	8
49	2.7746476480614273E-4	TGTGCCACCTGGGATGAGGAGAAACTCTTT	CATWDEEKLF	TRGV4	.	TRGJ1	15	-1	-1	19
49	2.7746476480614273E-4	TGTGCTGCGTGGGGCAAGAAACTCTTT	CAAWGKKLF	TRGV10	.	TRGJ1	12	-1	-1	15
49	2.7746476480614273E-4	TGTGCTGCGATAACTAAGAAACTCTTT	CAAITKKLF	TRGV10	.	TRGJ1	8	-1	-1	14
49	2.7746476480614273E-4	TGTGCCTTGTGGGAGCCCCAACCGGGTTATAAGAAACTCTTT	CALWEPQPGYKKLF	TRGV9	.	TRGJ1	14	-1	-1	26
49	2.7746476480614273E-4	TGTGCCACCTGGGACCTTTATTATAAGAAACTCTTT	CATWDLYYKKLF	TRGV4	.	TRGJ1	13	-1	-1	17
49	2.7746476480614273E-4	TGTGCCACCTGGGACGGGAAGAAACTCTTT	CATWDGKKLF	TRGV2	.	TRGJ1	17	-1	-1	18
48	2.718022185856092E-4	TGTGCCTTGTGGGAGGTGCGAGAGACCACTGGTTGGTTCAAGATATTT	CALWEVRETTGWFKIF	TRGV9	.	TRGJP1	18	-1	-1	24
48	2.718022185856092E-4	TGTGCCTTGTGGGAGGTGGGTACCACTGGTTGGTTCAAGATATTT	CALWEVGTTGWFKIF	TRGV9	.	TRGJP1	17	-1	-1	20
48	2.718022185856092E-4	TGTGCCTTGTGGGAGGTGGATTACCCGAATTATAAGAAACTCTTT	CALWEVDYPNYKKLF	TRGV9	.	TRGJ1	17	-1	-1	28
48	2.718022185856092E-4	TGTGCCTTGTGGGAGGTGGAATCAGGAGATTATAAGAAACTCTTT	CALWEVESGDYKKLF	TRGV9	.	TRGJ1	17	-1	-1	28
48	2.718022185856092E-4	TGTGCCTTGTGGGAGGTGCCTTCTTATTATAAGAAACTCTTT	CALWEVPSYYKKLF	TRGV9	.	TRGJ1	18	-1	-1	23
48	2.718022185856092E-4	TGTGCCTTGTGGGAGGTCCATTATTATAAGAAACTCTTT	CALWEVHYYKKLF	TRGV9	.	TRGJ1	19	-1	-1	19
48	2.718022185856092E-4	TGTGCTGCGTGGGATTTGGTTTATAAGAAACTCTTT	CAAWDLVYKKLF	TRGV10	.	TRGJ2	15	-1	-1	20
48	2.718022185856092E-4	TGTGCCTTGTGGGAGGCCTATAAGAAACTCTTT	CALWEAYKKLF	TRGV9	.	TRGJ1	15	-1	-1	18
48	2.718022185856092E-4	TGTGCTGCGTGGGATTGGGCCAAACTCTTT	CAAWDWAKLF	TRGV10	.	TRGJ1	15	-1	-1	21
48	2.718022185856092E-4	TGTGCCTTGTGGGAGGGAAAGAAACTCTTT	CALWEGKKLF	TRGV9	.	TRGJ1	15	-1	-1	18
48	2.718022185856092E-4	TGTGCCTTGAACGGGTATAAGAAACTCTTT	CALNGYKKLF	TRGV9	.	TRGJ1	8	-1	-1	15
48	2.718022185856092E-4	TGTGCCTTGTGGGAGGTGTGGTCGGGCAATTATAAGAAACTCTTT	CALWEVWSGNYKKLF	TRGV9	.	TRGJ1	17	-1	-1	28
48	2.718022185856092E-4	TGTGCCTTGTGGGAACCTCTCCTGGTGGATAAGAAACTCTTT	CALWEPLLVDKKLF	TRGV9	.	TRGJ1	13	-1	-1	28
48	2.718022185856092E-4	TGTGCCACCTGGGACAGGCGTTATTATAAGAAACTCTTT	CATWDRRYYKKLF	TRGV7	.	TRGJ1	18	-1	-1	20
47	2.661396723650757E-4	TGTGCCTTGTGGGATCAGGGGGGTGTCCTGAATTATTATAAGAAACTCTTT	CALWDQGGVLNYYKKLF	TRGV9	.	TRGJ1	13	-1	-1	29
47	2.661396723650757E-4	TGTGCCTTGTGGGAGGTTTTTCTACCCACCCGATTTGATAAGAAACTCTTT	CALWEVFLPTRFDKKLF	TRGV9	.	TRGJ1	16	-1	-1	37
47	2.661396723650757E-4	TGTGCCTTGTGGGAGCCCCAAGAGTTGGGCAAAAAAATCAAGGTATTT	CALWEPQELGKKIKVF	TRGV9	.	TRGJP	14	-1	-1	18
47	2.661396723650757E-4	TGTGCTGCGTGGGATTCAGGACCCCCACATAAGAAACTCTTT	CAAWDSGPPHKKLF	TRGV10	.	TRGJ1	15	-1	-1	28
47	2.661396723650757E-4	TGTGCTGCGTGGGATTATTCCCGTGGATATAAGAAACTCTTT	CAAWDYSRGYKKLF	TRGV10	.	TRGJ1	16	-1	-1	27
47	2.661396723650757E-4	TGTGCTGCGTGGGATTATTCAGGATATAAGAAACTCTTT	CAAWDYSGYKKLF	TRGV10	.	TRGJ2	16	-1	-1	24
47	2.661396723650757E-4	TGTGCCTTGTGGGAGCCCCTTCGAGATAAGAAACTCTTT	CALWEPLRDKKLF	TRGV9	.	TRGJ1	14	-1	-1	25
47	2.661396723650757E-4	TGTGCTGCGTGGGAACTCTCGAATAAGAAACTCTTT	CAAWELSNKKLF	TRGV10	.	TRGJ1	13	-1	-1	22
47	2.661396723650757E-4	TGTGCCTTGTGGGAGGTGTTCTGTAAGAAACTCTTT	CALWEVFCKKLF	TRGV9	.	TRGJ1	17	-1	-1	23
47	2.661396723650757E-4	TGTGCCTTAGAAGGTGGGTATTATAAGAAACTCTTT	CALEGGYYKKLF	TRGV9	.	TRGJ1	7	-1	-1	18
47	2.661396723650757E-4	TGTGCCTTGTTGCCGGATGATAAGAAACTCTTT	CALLPDDKKLF	TRGV9	.	TRGJ1	9	-1	-1	16
47	2.661396723650757E-4	TGTGCCTTGTGGGAGGTGGAAAAGAAACTCTTT	CALWEVEKKLF	TRGV9	.	TRGJ1	17	-1	-1	21
47	2.661396723650757E-4	TGTGCCACTTCCGATTGGGGTAAGAAACTCTTT	CATSDWGKKLF	TRGV8	.	TRGJ1	7	-1	-1	20
47	2.661396723650757E-4	TGTGCCACCTGGGAGTATTATAAGAAACTCTTT	CATWEYYKKLF	TRGV4	.	TRGJ1	13	-1	-1	15
47	2.661396723650757E-4	TGTGCTGCGTGTCCCCCTGCTGAACTCTTT	CAACPPAELF	TRGV10	.	TRGJ1	10	-1	-1	22
47	2.661396723650757E-4	TGTGCTGCGTGGGATAGGAAGAAACTCTTT	CAAWDRKKLF	TRGV10	.	TRGJ1	14	-1	-1	18
47	2.661396723650757E-4	TGTGCCCCCCCTTCTGATAAGAAACTCTTT	CAPPSDKKLF	TRGV10	.	TRGJ1	4	-1	-1	16
47	2.661396723650757E-4	TGTGCCTTGTGGGAACAGAAACTCTTT	CALWEQKLF	TRGV9	.	TRGJ1	13	-1	-1	16
47	2.661396723650757E-4	TGTGCCTTGTGGGAAATCCGGGCTTATTATAAGAAACTCTTT	CALWEIRAYYKKLF	TRGV9	.	TRGJ1	13	-1	-1	23
47	2.661396723650757E-4	TGTGCTGCGTGGGGAAATTATTATAAGAAACTCTTT	CAAWGNYYKKLF	TRGV10	.	TRGJ1	12	-1	-1	15
46	2.6047712614454214E-4	TGTGCCTTGTGGGAGACGCAGGGGTTGGGCAAAAAAATCAAGGTATTT	CALWETQGLGKKIKVF	TRGV9	.	TRGJP	14	-1	-1	17
46	2.6047712614454214E-4	TGTGCCTTGTGGGAGATTAGTAAATTTTATTATAAGAAACTCTTT	CALWEISKFYYKKLF	TRGV9	.	TRGJ1	14	-1	-1	26
46	2.6047712614454214E-4	TGTGCCTTGTGGGAGGACCTCAATTATTATAAGAAACTCTTT	CALWEDLNYYKKLF	TRGV9	.	TRGJ1	15	-1	-1	21
46	2.6047712614454214E-4	TGTGCCTTGCGAAGAAAAAGGGTATATTATAAGAAACTCTTT	CALRRKRVYYKKLF	TRGV9	.	TRGJ1	8	-1	-1	24
46	2.6047712614454214E-4	TGTGCTGCGTGGGTCCTGAATTATTATAAGAAACTCTTT	CAAWVLNYYKKLF	TRGV10	.	TRGJ1	12	-1	-1	17
46	2.6047712614454214E-4	TGTGCCTTGTGGGTGTGGATACCTTATAAGAAACTCTTT	CALWVWIPYKKLF	TRGV9	.	TRGJ1	12	-1	-1	23
46	2.6047712614454214E-4	TGTGCCTTGTGGGAACGGGGTGATTATAAGAAACTCTTT	CALWERGDYKKLF	TRGV9	.	TRGJ1	13	-1	-1	22
46	2.6047712614454214E-4	TGTGCTGCGTGGGATTGTTTCATTAAGAAACTCTTT	CAAWDCFIKKLF	TRGV10	.	TRGJ1	15	-1	-1	23
46	2.6047712614454214E-4	TGTGCTGCGTGGGATCCGGGGTATAAGAAACTCTTT	CAAWDPGYKKLF	TRGV10	.	TRGJ1	14	-1	-1	21
46	2.6047712614454214E-4	TGTGCCTTCCCCTTTGGTTATTATAAGAAACTCTTT	CAFPFGYYKKLF	TRGV9	.	TRGJ1	7	-1	-1	17
46	2.6047712614454214E-4	TGTGCCTTGTTAGCAATCGATTATAAGAAACTCTTT	CALLAIDYKKLF	TRGV9	.	TRGJ1	9	-1	-1	19
46	2.6047712614454214E-4	TGTGCTGCGTGGGACCCTACCTTGAAACTCTTT	CAAWDPTLKLF	TRGV10	.	TRGJ1	13	-1	-1	23
46	2.6047712614454214E-4	TGTGCCTTGTGGGAGGTGGGTTATTATAAGAAACTCTTT	CALWEVGYYKKLF	TRGV9	.	TRGJ1	17	-1	-1	20
46	2.6047712614454214E-4	TGTGCCTTGGGGGGGTGTTATAAGAAACTCTTT	CALGGCYKKLF	TRGV9	.	TRGJ1	16	-1	-1	17
46	2.6047712614454214E-4	TGTGCTGCGTGGGATCCTCCCTCGCTCTTT	CAAWDPPSLF	TRGV10	.	TRGJ1	14	-1	-1	24
46	2.6047712614454214E-4	TGTGCTGCGTGGGATAAAGAGAAACTCTTT	CAAWDKEKLF	TRGV10	.	TRGJ1	14	-1	-1	19
46	2.6047712614454214E-4	TGTGCCACCTGGGACGGGAGTAGTGATTGGATCAAGACGTTT	CATWDGSSDWIKTF	TRGV2	.	TRGJP2	17	-1	-1	18
45	2.548145799240086E-4	TGTGCTGCGTGGGATCTAAACCCTTTATACTTTTATAAGAAACTCTTT	CAAWDLNPLYFYKKLF	TRGV10	.	TRGJ2	14	-1	-1	32
45	2.548145799240086E-4	TGTGCCTTGTGGGAGGTGCTGGCGGGGGCGGTAGGTAAGAAACTCTTT	CALWEVLAGAVGKKLF	TRGV9	.	TRGJ1	18	-1	-1	35
45	2.548145799240086E-4	TGTGCCTTGTGGGAGGTGCAAGGGGCGAATTATTATAAGAAACTCTTT	CALWEVQGANYYKKLF	TRGV9	.	TRGJ1	19	-1	-1	25
45	2.548145799240086E-4	TGTGCCTTGTGGGAGGTACGGGAGGCATATTATAAGAAACTCTTT	CALWEVREAYYKKLF	TRGV9	.	TRGJ1	16	-1	-1	27
45	2.548145799240086E-4	TGTGCCTTGTGGGAGGTGTTTGATTATTATAAGAAACTCTTT	CALWEVFDYYKKLF	TRGV9	.	TRGJ1	17	-1	-1	22
45	2.548145799240086E-4	TGTGCCTTGTGGGAGGTGCTTAAAAATAAGAAACTCTTT	CALWEVLKNKKLF	TRGV9	.	TRGJ1	18	-1	-1	25
45	2.548145799240086E-4	TGTGCTGCGTGGGAATTACCCTATAAGAAACTCTTT	CAAWELPYKKLF	TRGV10	.	TRGJ1	18	-1	-1	21
45	2.548145799240086E-4	TGTGCCTTGTGGGAGGTGGATTATAAGAAACTCTTT	CALWEVDYKKLF	TRGV9	.	TRGJ1	17	-1	-1	19
45	2.548145799240086E-4	TGTGCCTTGTGGGAGACACGTAATAAGAAACTCTTT	CALWETRNKKLF	TRGV9	.	TRGJ1	14	-1	-1	22
45	2.548145799240086E-4	TGTGCTGCGTGGTCAATGGTTCAGAAACTCTTT	CAAWSMVQKLF	TRGV10	.	TRGJ1	11	-1	-1	22
45	2.548145799240086E-4	TGTGCTGCGTGGCCCCAGGGGGAGAAACTCTTT	CAAWPQGEKLF	TRGV10	.	TRGJ1	11	-1	-1	22
45	2.548145799240086E-4	TGTGCCTTGACAGATAAGAAACTCTTT	CALTDKKLF	TRGV9	.	TRGJ1	8	-1	-1	13
45	2.548145799240086E-4	TGTGCTGCGTGGCAACTCTTT	CAAWQLF	TRGV10	.	TRGJ1	11	-1	-1	13
44	2.491520337034751E-4	TGTGCCTTGTGGGAGGTGCGTTATGATCAATATTATAAGAAACTCTTT	CALWEVRYDQYYKKLF	TRGV9	.	TRGJ1	18	-1	-1	30
44	2.491520337034751E-4	TGTGCCTTGTGGGAGGTGCCCGTCCATTATAAGAAACTCTTT	CALWEVPVHYKKLF	TRGV9	.	TRGJ1	24	-1	-1	25
44	2.491520337034751E-4	TGTGCCTTGTGGGAGGTGAAATTGAGATATAAGAAACTCTTT	CALWEVKLRYKKLF	TRGV9	.	TRGJ1	17	-1	-1	27
44	2.491520337034751E-4	TGTGCCACCTGGGACAGGCCGAATTATTATAAGAAACTCTTT	CATWDRPNYYKKLF	TRGV3	.	TRGJ1	19	-1	-1	19
44	2.491520337034751E-4	TGTGCCTTGTGGGGCCCCCTTTATTATAAGAAACTCTTT	CALWGPLYYKKLF	TRGV9	.	TRGJ1	12	-1	-1	20
44	2.491520337034751E-4	TGTGCCTTGTGGGATCAAGTTTATTATAAGAAACTCTTT	CALWDQVYYKKLF	TRGV9	.	TRGJ1	13	-1	-1	20
44	2.491520337034751E-4	TGTGCCTTGTGGGAGGTGCGGGGGGATAAGAAACTCTTT	CALWEVRGDKKLF	TRGV9	.	TRGJ1	18	-1	-1	25
44	2.491520337034751E-4	TGTGCCTTGTGGGAGGAGCTGAGCCCAAAGAAACTCTTT	CALWEELSPKKLF	TRGV9	.	TRGJ1	18	-1	-1	27
44	2.491520337034751E-4	TGTGCTGCGTGGGATAGGGGTTATAAGAAACTCTTT	CAAWDRGYKKLF	TRGV10	.	TRGJ1	14	-1	-1	20
44	2.491520337034751E-4	TGTGCCTTGTGGAATTATTATAAGAAACTCTTT	CALWNYYKKLF	TRGV9	.	TRGJ1	11	-1	-1	11
44	2.491520337034751E-4	TGTGCCACCTGGGAAAAGAAACTCTTT	CATWEKKLF	TRGV5	.	TRGJ1	13	-1	-1	15
44	2.491520337034751E-4	TGTGCCACCTGGAAGAAACTCTTT	CATWKKLF	TRGV3	.	TRGJ1	11	-1	-1	12
44	2.491520337034751E-4	TGTGCTGCGTGGGATTTAGATACCACTGGTTGGTTCAAGATATTT	CAAWDLDTTGWFKIF	TRGV10	.	TRGJP1	15	-1	-1	16
44	2.491520337034751E-4	TGTGCCTTGTGGGAGGTGCGGGTCTTCTCTGTAGGGAAACTCTTT	CALWEVRVFSVGKLF	TRGV9	.	TRGJ1	18	-1	-1	35
44	2.491520337034751E-4	TGTGCCTTGTGGGAGGTGCATTCCTATTATAAGAAACTCTTT	CALWEVHSYYKKLF	TRGV9	.	TRGJ1	19	-1	-1	24
44	2.491520337034751E-4	TGTGCTGCGTGGGTCAAAACCGATTTTAAGAAACTCTTT	CAAWVKTDFKKLF	TRGV10	.	TRGJ1	12	-1	-1	22
44	2.491520337034751E-4	TGTGCCTTAGGGTTTCGTTATAAGAAACTCTTT	CALGFRYKKLF	TRGV9	.	TRGJ1	7	-1	-1	17
44	2.491520337034751E-4	TGTGCTGCGTCCGCCCCCAAGAAACTCTTT	CAASAPKKLF	TRGV10	.	TRGJ1	9	-1	-1	18
43	2.4348948748294157E-4	TGTGCCTTGTGGGAGGCCCTACGTAATTATTATAAGAAACTCTTT	CALWEALRNYYKKLF	TRGV9	.	TRGJ1	15	-1	-1	24
43	2.4348948748294157E-4	TGTGCCACCTGGGACGGGCGTGATAGTGATTGGATCAAGACGTTT	CATWDGRDSDWIKTF	TRGV2	.	TRGJP2	18	-1	-1	23
43	2.4348948748294157E-4	TGTGCCTTGTGGGACGCCCTCACAGGTCATAAGAAACTCTTT	CALWDALTGHKKLF	TRGV9	.	TRGJ1	13	-1	-1	28
43	2.4348948748294157E-4	TGTGCCTTGTGGGAGGTGCATCTGAGGGATAAGAAACTCTTT	CALWEVHLRDKKLF	TRGV9	.	TRGJ1	22	-1	-1	28
43	2.4348948748294157E-4	TGTGCCTTGTGGGAGGGGGGTTATTATTATAAGAAACTCTTT	CALWEGGYYYKKLF	TRGV9	.	TRGJ1	15	-1	-1	22
43	2.4348948748294157E-4	TGTGCCTTGTGGGACCCTGCACATTATAAGAAACTCTTT	CALWDPAHYKKLF	TRGV9	.	TRGJ1	13	-1	-1	22
43	2.4348948748294157E-4	TGTGCCTTGTGGGAGGGGCATTTTTATAAGAAACTCTTT	CALWEGHFYKKLF	TRGV9	.	TRGJ1	19	-1	-1	19
43	2.4348948748294157E-4	TGTGCTGCGTGGGATAAGAATTATAAGAAACTCTTT	CAAWDKNYKKLF	TRGV10	.	TRGJ1	14	-1	-1	19
43	2.4348948748294157E-4	TGTGCTGCGTGGGAGCCCCTCCCTAAGAAACTCTTT	CAAWEPLPKKLF	TRGV10	.	TRGJ1	13	-1	-1	23
43	2.4348948748294157E-4	TGTGCCTTGTGGGGGGATGGTTATAAGAAACTCTTT	CALWGDGYKKLF	TRGV9	.	TRGJ1	15	-1	-1	20
43	2.4348948748294157E-4	TGTGCCTTGTGGGAGGTGGGTTATAAGAAACTCTTT	CALWEVGYKKLF	TRGV9	.	TRGJ1	17	-1	-1	20
43	2.4348948748294157E-4	TGTGCCTTGTGGGAGGAGTATTATAAGAAACTCTTT	CALWEEYYKKLF	TRGV9	.	TRGJ1	15	-1	-1	18
43	2.4348948748294157E-4	TGTGCTGCGTCCCTGTTCAGGTTTGAGCTCTTT	CAASLFRFELF	TRGV10	.	TRGJ2	9	-1	-1	27
43	2.4348948748294157E-4	TGTGCCGGGGGTTGGTTCAAGATATTT	CAGGWFKIF	TRGV9	.	TRGJP1	5	-1	-1	9
43	2.4348948748294157E-4	TGTGGGAGTGATTGGATCAAGACGTTT	CGSDWIKTF	TRGV9	.	TRGJP2	3	-1	-1	6
43	2.4348948748294157E-4	TGTGCCACCTCTGATAAGAAACTCTTT	CATSDKKLF	TRGV4	.	TRGJ1	9	-1	-1	13
42	2.3782694126240806E-4	TGTGCCTTGTGGGACGTCTGGAATTATTATAAGAAACTCTTT	CALWDVWNYYKKLF	TRGV9	.	TRGJ2	16	-1	-1	20
42	2.3782694126240806E-4	TGTGCCTTGTGGGAGTCCCTATTTTATTATAAGAAACTCTTT	CALWESLFYYKKLF	TRGV9	.	TRGJ1	14	-1	-1	23
42	2.3782694126240806E-4	TGTGCCTTGTGGGAGGTCCTCAATTATTATAAGAAACTCTTT	CALWEVLNYYKKLF	TRGV9	.	TRGJ1	16	-1	-1	21
42	2.3782694126240806E-4	TGTGCCTTGTGGGAGGTGCCATTCCCTTATAAGAAACTCTTT	CALWEVPFPYKKLF	TRGV9	.	TRGJ1	18	-1	-1	26
42	2.3782694126240806E-4	TGTGCTGCGTGGGATAGCAGGTATTATAAGAAACTCTTT	CAAWDSRYYKKLF	TRGV10	.	TRGJ1	14	-1	-1	21
42	2.3782694126240806E-4	TGTGCTGCGTGGGACCTGAATTATTATAAGAAACTCTTT	CAAWDLNYYKKLF	TRGV10	.	TRGJ1	13	-1	-1	17
42	2.3782694126240806E-4	TGTGCCTTGTGGGAGCAGGGTTATTATAAGAAACTCTTT	CALWEQGYYKKLF	TRGV9	.	TRGJ2	14	-1	-1	20
42	2.3782694126240806E-4	TGTGCCTTGTGGGAGGTGCGGTGCTATAAGAAACTCTTT	CALWEVRCYKKLF	TRGV9	.	TRGJ1	18	-1	-1	24
42	2.3782694126240806E-4	TGTGCCACCTGGGACAGGAATTATTATAAGAAACTCTTT	CATWDRNYYKKLF	TRGV7	.	TRGJ1	17	-1	-1	17
42	2.3782694126240806E-4	TGTGCTGCGTGGGATTGCGGGTATAAGAAACTCTTT	CAAWDCGYKKLF	TRGV10	.	TRGJ1	18	-1	-1	21
42	2.3782694126240806E-4	TGTGCTGCGTGGGATAGCGATTATAAGAAACTCTTT	CAAWDSDYKKLF	TRGV10	.	TRGJ1	14	-1	-1	19
42	2.3782694126240806E-4	TGTGCCTTGTGGGAGGCCACCAATAAGAAACTCTTT	CALWEATNKKLF	TRGV9	.	TRGJ1	15	-1	-1	22
42	2.3782694126240806E-4	TGTGCCACCTGGGATAGTTATTATAAGAAACTCTTT	CATWDSYYKKLF	TRGV8	.	TRGJ1	16	-1	-1	17
42	2.3782694126240806E-4	TGTGCTGCGTGGCTGGCGGAGGGGAAACTCTTT	CAAWLAEGKLF	TRGV10	.	TRGJ1	11	-1	-1	23
42	2.3782694126240806E-4	TGTGCTGCGTGGACGATTTATAAGAAACTCTTT	CAAWTIYKKLF	TRGV10	.	TRGJ1	11	-1	-1	17
42	2.3782694126240806E-4	TGTGCCTTGTCTTATAAGAAACTCTTT	CALSYKKLF	TRGV9	.	TRGJ1	9	-1	-1	11
42	2.3782694126240806E-4	TGTGCTGATTATAAGAAACTCTTT	CADYKKLF	TRGV10	.	TRGJ1	6	-1	-1	7
42	2.3782694126240806E-4	TGTGCCTTGTGGGAGGTGCTATTGGGTCCCCCAAATAAGAAACTCTTT	CALWEVLLGPPNKKLF	TRGV9	.	TRGJ1	18	-1	-1	34
42	2.3782694126240806E-4	TGTGCTGCGTGGTCCCAACCCACCGATTATAAGAAACTCTTT	CAAWSQPTDYKKLF	TRGV10	.	TRGJ1	11	-1	-1	25
42	2.3782694126240806E-4	TGTGCCTTGTGGGAAGGGCGTTATAAGAAACTCTTT	CALWEGRYKKLF	TRGV9	.	TRGJ1	13	-1	-1	20
41	2.3216439504187452E-4	TGTGCTGCGTGGGATTATATGATCCCGAATTATTATAAGAAACTCTTT	CAAWDYMIPNYYKKLF	TRGV10	.	TRGJ1	25	-1	-1	25
41	2.3216439504187452E-4	TGTGCTGCGTGGGATTATAGGGCGTCCAATTATTATAAGAAACTCTTT	CAAWDYRASNYYKKLF	TRGV10	.	TRGJ1	16	-1	-1	24
41	2.3216439504187452E-4	TGTGCCTTGTGGGAGGTGTATACCACTGGTTGGTTCAAGATATTT	CALWEVYTTGWFKIF	TRGV9	.	TRGJP1	17	-1	-1	14
41	2.3216439504187452E-4	TGTGCCTTGTGGGAGGTGCTGGGTTATTATAAGAAACTCTTT	CALWEVLGYYKKLF	TRGV9	.	TRGJ1	18	-1	-1	23
41	2.3216439504187452E-4	TGTGCCTTGTGGGAGGTGCAATGGGATTATAAGAAACTCTTT	CALWEVQWDYKKLF	TRGV9	.	TRGJ1	19	-1	-1	25
41	2.3216439504187452E-4	TGTGCCTTGTGGGAGGTAGGAACCTATTATAAGAAACTCTTT	CALWEVGTYYKKLF	TRGV9	.	TRGJ1	16	-1	-1	24
41	2.3216439504187452E-4	TGTGCCTTGTGGGAGACCCCGTGGTATTATAAGAAACTCTTT	CALWETPWYYKKLF	TRGV9	.	TRGJ1	14	-1	-1	24
41	2.3216439504187452E-4	TGTGCCTTGTGGGAGTCGAATTATTATAAGAAACTCTTT	CALWESNYYKKLF	TRGV9	.	TRGJ1	14	-1	-1	15
41	2.3216439504187452E-4	TGTGCCTTGTGGGAGGTGCGGGCTTATAAGAAACTCTTT	CALWEVRAYKKLF	TRGV9	.	TRGJ1	18	-1	-1	23
41	2.3216439504187452E-4	TGTGCCCTAAAAGCTTCGAATTATTATAAGAAACTCTTT	CALKASNYYKKLF	TRGV9	.	TRGJ1	5	-1	-1	14
41	2.3216439504187452E-4	TGTGCCACCTGGGACGGGCAGTATTATAAGAAACTCTTT	CATWDGQYYKKLF	TRGV2	.	TRGJ1	18	-1	-1	21
41	2.3216439504187452E-4	TGTGCCACCTGGGACGAACCTTATTATAAGAAACTCTTT	CATWDEPYYKKLF	TRGV2	.	TRGJ1	15	-1	-1	20
41	2.3216439504187452E-4	TGTGCTGCGTGGGGTAATTATTATAAGAAACTCTTT	CAAWGNYYKKLF	TRGV10	.	TRGJ1	12	-1	-1	15
41	2.3216439504187452E-4	TGTGCTGCGTGGGATCAAGGTTATAAGAAACTCTTT	CAAWDQGYKKLF	TRGV10	.	TRGJ1	14	-1	-1	20
41	2.3216439504187452E-4	TGTGCTGCGTGGGGAAAATATAAGAAACTCTTT	CAAWGKYKKLF	TRGV10	.	TRGJ1	12	-1	-1	18
41	2.3216439504187452E-4	TGTGCTGCGTGGGATTATAAGAAGAAACTCTTT	CAAWDYKKKLF	TRGV10	.	TRGJ1	16	-1	-1	13
41	2.3216439504187452E-4	TGTGCTGCGTGGGATTATAAAGGGAAACTCTTT	CAAWDYKGKLF	TRGV10	.	TRGJ1	16	-1	-1	23
41	2.3216439504187452E-4	TGTGCCTTGTGGGAGGTGCTTAAGAAACTCTTT	CALWEVLKKLF	TRGV9	.	TRGJ1	18	-1	-1	20
41	2.3216439504187452E-4	TGTGTACCGAATTATTATAAGAAACTCTTT	CVPNYYKKLF	TRGV9	.	TRGJ1	3	-1	-1	7
41	2.3216439504187452E-4	TGTGCTGCGTGTAATTATAAGAAACTCTTT	CAACNYKKLF	TRGV10	.	TRGJ1	16	-1	-1	13
41	2.3216439504187452E-4	TGTGCTGCGTGGGATTTTCGGGAACTCTTT	CAAWDFRELF	TRGV10	.	TRGJ1	15	-1	-1	22
41	2.3216439504187452E-4	TGTGCTGCGTGGAGGAAACTCTTT	CAAWRKLF	TRGV10	.	TRGJ1	11	-1	-1	14
41	2.3216439504187452E-4	TGTGCTGCGTGTGAGAAACTCTTT	CAACEKLF	TRGV10	.	TRGJ1	13	-1	-1	13
40	2.26501848821341E-4	TGTGCTGCGTGGGATTTAAGGGCGTCGAATTATTATAAGAAACTCTTT	CAAWDLRASNYYKKLF	TRGV10	.	TRGJ1	15	-1	-1	24
40	2.26501848821341E-4	TGTGCCTTGTGGGAGGTGCAGCGGGAAGAGTATTATAAGAAACTCTTT	CALWEVQREEYYKKLF	TRGV9	.	TRGJ1	19	-1	-1	30
40	2.26501848821341E-4	TGTGCTGCGTGGGATTGTAGGAATTATTATAAGAAACTCTTT	CAAWDCRNYYKKLF	TRGV10	.	TRGJ2	15	-1	-1	20
40	2.26501848821341E-4	TGTGCTCACCACTTCCGGAATTATTATAAGAAACTCTTT	CAHHFRNYYKKLF	TRGV10	.	TRGJ1	5	-1	-1	17
40	2.26501848821341E-4	TGTGCTGCGTGGGATGGCGTTGATTATAAGAAACTCTTT	CAAWDGVDYKKLF	TRGV10	.	TRGJ1	14	-1	-1	22
40	2.26501848821341E-4	TGTGCCTTGTGGCGCCCCCGGGGTTATAAGAAACTCTTT	CALWRPRGYKKLF	TRGV9	.	TRGJ1	11	-1	-1	23
40	2.26501848821341E-4	TGTGCCTTGTGGGAGTTCTCTTATTATAAGAAACTCTTT	CALWEFSYYKKLF	TRGV9	.	TRGJ1	14	-1	-1	20
40	2.26501848821341E-4	TGTGCCTTGTGGGAGGTATGGTATTATAAGAAACTCTTT	CALWEVWYYKKLF	TRGV9	.	TRGJ1	16	-1	-1	21
40	2.26501848821341E-4	TGTGCCTACCTAATCGAGAATTATTATAAGAAACTCTTT	CAYLIENYYKKLF	TRGV9	.	TRGJ1	6	-1	-1	17
40	2.26501848821341E-4	TGTGCTGCGTGGGATTATCTGTGTAAGAAACTCTTT	CAAWDYLCKKLF	TRGV10	.	TRGJ1	16	-1	-1	23
40	2.26501848821341E-4	TGTGCCTTGTGGGAGCTTTATTATAAGAAACTCTTT	CALWELYYKKLF	TRGV9	.	TRGJ1	14	-1	-1	17
40	2.26501848821341E-4	TGTGCCTTGTGGGAGGTCTATTATAAGAAACTCTTT	CALWEVYYKKLF	TRGV9	.	TRGJ1	16	-1	-1	18
40	2.26501848821341E-4	TGTGCCCCGTTTAGGGGTTATTATAAGAAACTCTTT	CAPFRGYYKKLF	TRGV9	.	TRGJ1	5	-1	-1	17
40	2.26501848821341E-4	TGTGCTCGGAGGACTTATTATAAGAAACTCTTT	CARRTYYKKLF	TRGV10	.	TRGJ1	5	-1	-1	11
40	2.26501848821341E-4	TGTGCCACCTGGGACAGGCCGGGGAAACTCTTT	CATWDRPGKLF	TRGV3	.	TRGJ1	19	-1	-1	23
40	2.26501848821341E-4	TGTGCTGCGTGGGATCTTAAGAAACTCTTT	CAAWDLKKLF	TRGV10	.	TRGJ1	14	-1	-1	17
40	2.26501848821341E-4	TGTGCCTTGTGGGAGGTCGGGAAACTCTTT	CALWEVGKLF	TRGV9	.	TRGJ1	16	-1	-1	20
40	2.26501848821341E-4	CCGGCTGCGGGGCTCTTT	PAAGLF	TRGV10	.	TRGJ1	11	-1	-1	12
40	2.26501848821341E-4	TGTGCTGCCGGGGGGGGGCTCTTT	CAAGGGLF	TRGV10	.	TRGJ2	7	-1	-1	18
39	2.2083930260080747E-4	TGTGCCTTGTGGGAGGTGTCCCAATCTTCGGGGTATAAGAAACTCTTT	CALWEVSQSSGYKKLF	TRGV9	.	TRGJ1	17	-1	-1	33
39	2.2083930260080747E-4	TGTGCCTTGTGGGAGGTGCATCCCCCGAATTATTATAAGAAACTCTTT	CALWEVHPPNYYKKLF	TRGV9	.	TRGJ1	25	-1	-1	25
39	2.2083930260080747E-4	TGTGCTGCGTGGGCTGCTTTGCCCGGGGGTTGGTTCAAGATATTT	CAAWAALPGGWFKIF	TRGV10	.	TRGJP1	12	-1	-1	27
39	2.2083930260080747E-4	TGTGCTGCGTGGGATTCCGCTTGTCTCGATTATAAGAAACTCTTT	CAAWDSACLDYKKLF	TRGV10	.	TRGJ1	18	-1	-1	28
39	2.2083930260080747E-4	TGTGCCTTGTGGGACTACTGGGTTTATTATAAGAAACTCTTT	CALWDYWVYYKKLF	TRGV9	.	TRGJ1	13	-1	-1	23
39	2.2083930260080747E-4	TGTGCCTTGTGGGTGATGAATTATTATAAGAAACTCTTT	CALWVMNYYKKLF	TRGV9	.	TRGJ1	12	-1	-1	17
39	2.2083930260080747E-4	TGTGCCTTGTGGGAGGTGCCGGGATATAAGAAACTCTTT	CALWEVPGYKKLF	TRGV9	.	TRGJ1	18	-1	-1	24
39	2.2083930260080747E-4	TGTGCCTTGTGGGAGGCAAATTATTATAAGAAACTCTTT	CALWEANYYKKLF	TRGV9	.	TRGJ1	15	-1	-1	18
39	2.2083930260080747E-4	TGTGCCACCTGGGATGGGCTGGGTTATAAGAAACTCTTT	CATWDGLGYKKLF	TRGV4	.	TRGJ1	18	-1	-1	23
39	2.2083930260080747E-4	TGTGCTGCGTGGGGGAATTATTATAAGAAACTCTTT	CAAWGNYYKKLF	TRGV10	.	TRGJ1	12	-1	-1	14
39	2.2083930260080747E-4	TGTGCCTTGTGGGGGAATTATTATAAGAAACTCTTT	CALWGNYYKKLF	TRGV9	.	TRGJ2	12	-1	-1	14
39	2.2083930260080747E-4	TGTGCCTTGTGGGAGTCCCATTATAAGAAACTCTTT	CALWESHYKKLF	TRGV9	.	TRGJ1	14	-1	-1	19
39	2.2083930260080747E-4	TGTGCCTTGTGGGAGGTTTATTATAAGAAACTCTTT	CALWEVYYKKLF	TRGV9	.	TRGJ1	16	-1	-1	17
39	2.2083930260080747E-4	TGTGCCTTGTGGGAGGTGCAGTATAAGAAACTCTTT	CALWEVQYKKLF	TRGV9	.	TRGJ2	19	-1	-1	21
39	2.2083930260080747E-4	TGTGCTGCGTGGGATATAGATAAGAAACTCTTT	CAAWDIDKKLF	TRGV10	.	TRGJ1	14	-1	-1	19
39	2.2083930260080747E-4	TGTGCCTTGTGGGGCAGACATAAGAAACTCTTT	CALWGRHKKLF	TRGV9	.	TRGJ2	12	-1	-1	19
39	2.2083930260080747E-4	TGTGCCTTGTGGGAGATAAAAAAGAAACTCTTT	CALWEIKKKLF	TRGV9	.	TRGJ1	14	-1	-1	21
39	2.2083930260080747E-4	TGTGCCTTGTATGATTATTATAAGAAACTCTTT	CALYDYYKKLF	TRGV9	.	TRGJ1	9	-1	-1	13
39	2.2083930260080747E-4	TGTGCTGCGTGGCGGCATGTAAAACTCTTT	CAAWRHVKLF	TRGV10	.	TRGJ1	11	-1	-1	21
39	2.2083930260080747E-4	TGTGCCTGGAATTATTATAAGAAACTCTTT	CAWNYYKKLF	TRGV9	.	TRGJ1	6	-1	-1	8
39	2.2083930260080747E-4	TGTGCCTGGGGGTATAAGAAACTCTTT	CAWGYKKLF	TRGV9	.	TRGJ1	6	-1	-1	12
38	2.1517675638027395E-4	TGTGCCTTGTGGGAGGTGCTTTCTTCGAATTATTATAAGAAACTCTTT	CALWEVLSSNYYKKLF	TRGV9	.	TRGJ1	18	-1	-1	23
38	2.1517675638027395E-4	TGTGCCTTGTGGGAGGTGCTAAGTTCGAATTATTATAAGAAACTCTTT	CALWEVLSSNYYKKLF	TRGV9	.	TRGJ2	18	-1	-1	19
38	2.1517675638027395E-4	TGTGCCTTGTGGGAGGTGCCCTCCCCTTCTTATTATAAGAAACTCTTT	CALWEVPSPSYYKKLF	TRGV9	.	TRGJ2	24	-1	-1	29
38	2.1517675638027395E-4	TGTGCCTTGTGGGAGGTGTCCGGTGAATATAAGAAACTCTTT	CALWEVSGEYKKLF	TRGV9	.	TRGJ2	17	-1	-1	27
38	2.1517675638027395E-4	TGTGCCTTGTGGGAGGCCAGACATTATTATAAGAAACTCTTT	CALWEARHYYKKLF	TRGV9	.	TRGJ1	15	-1	-1	22
38	2.1517675638027395E-4	TGTGCTGCGTGGGTAAGGTCGTATTATAAGAAACTCTTT	CAAWVRSYYKKLF	TRGV10	.	TRGJ1	12	-1	-1	21
38	2.1517675638027395E-4	TGTGCTGCGTGGGATTGGGGAGGATATAAGAAACTCTTT	CAAWDWGGYKKLF	TRGV10	.	TRGJ1	15	-1	-1	24
38	2.1517675638027395E-4	TGTGCCTTGTGGGAGCCTCGCTATTATAAGAAACTCTTT	CALWEPRYYKKLF	TRGV9	.	TRGJ1	14	-1	-1	21
38	2.1517675638027395E-4	TGTGCCTTGTGGGAGGTGCAAGGGTATAAGAAACTCTTT	CALWEVQGYKKLF	TRGV9	.	TRGJ1	19	-1	-1	24
38	2.1517675638027395E-4	TGTGCCTTGTGGGAGGTTCAATATAAGAAACTCTTT	CALWEVQYKKLF	TRGV9	.	TRGJ1	19	-1	-1	21
38	2.1517675638027395E-4	TGTGCCTTGTGGGAAGAGCCTTATAAGAAACTCTTT	CALWEEPYKKLF	TRGV9	.	TRGJ1	13	-1	-1	20
38	2.1517675638027395E-4	TGTGCCACCTGGGACGGATATTATAAGAAACTCTTT	CATWDGYYKKLF	TRGV2	.	TRGJ2	16	-1	-1	18
38	2.1517675638027395E-4	TGTGCCTTGAATTATAAGAAACTCTTT	CALNYKKLF	TRGV9	.	TRGJ1	8	-1	-1	10
37	2.0951421015974044E-4	TGTGCCACCTGGGACGGGCTTAGGGTCCAATTTGGATGGGTGAAACTCTTT	CATWDGLRVQFGWVKLF	TRGV2	.	TRGJ1	18	-1	-1	41
37	2.0951421015974044E-4	TGTGCCTTGTGGGAGGTGCCTTCGGGGAGTGATTGGATCAAGACGTTT	CALWEVPSGSDWIKTF	TRGV9	.	TRGJP2	18	-1	-1	27
37	2.0951421015974044E-4	TGTGCTGCGTGGGATTATAAGCCCGCTTATTATAAGAAACTCTTT	CAAWDYKPAYYKKLF	TRGV10	.	TRGJ1	16	-1	-1	26
37	2.0951421015974044E-4	TGTGCCTTGTGGGGTCCCTATCATCGAGTTTATAAGAAACTCTTT	CALWGPYHRVYKKLF	TRGV9	.	TRGJ1	12	-1	-1	29
37	2.0951421015974044E-4	TGTGCCTTGTGGGAGGTGTTAGGGTTTAGTTATAAGAAACTCTTT	CALWEVLGFSYKKLF	TRGV9	.	TRGJ1	17	-1	-1	25
37	2.0951421015974044E-4	TGTGCCTTGTGGGAGGAAGAGTTTATTGGTTATAAGAAACTCTTT	CALWEEEFIGYKKLF	TRGV9	.	TRGJ1	15	-1	-1	29
37	2.0951421015974044E-4	TGTGCTGCGTGGGACCATCCCCGTTATTATAAGAAACTCTTT	CAAWDHPRYYKKLF	TRGV10	.	TRGJ1	13	-1	-1	23
37	2.0951421015974044E-4	TGTGCCTTGTGGGACCCTTTGAATTATTATAAGAAACTCTTT	CALWDPLNYYKKLF	TRGV9	.	TRGJ1	13	-1	-1	17
37	2.0951421015974044E-4	TGTGCCTTGTGGGAGGTGCATGATAATTATAAGAAACTCTTT	CALWEVHDNYKKLF	TRGV9	.	TRGJ1	19	-1	-1	22
37	2.0951421015974044E-4	TGTGCCTTGTGGGAGGCGCCTCTTTATTATAAGAAACTCTTT	CALWEAPLYYKKLF	TRGV9	.	TRGJ1	18	-1	-1	23
37	2.0951421015974044E-4	TGTGCTGTCTCTCGGCACCGTTATTATAAGAAACTCTTT	CAVSRHRYYKKLF	TRGV10	.	TRGJ1	6	-1	-1	20
37	2.0951421015974044E-4	TGTGCTGCGTGGGACCCCCCAGGTTATAAGAAACTCTTT	CAAWDPPGYKKLF	TRGV10	.	TRGJ1	13	-1	-1	23
37	2.0951421015974044E-4	TGTGCTGCGTGGGACCGCCATTATTATAAGAAACTCTTT	CAAWDRHYYKKLF	TRGV10	.	TRGJ2	13	-1	-1	19
37	2.0951421015974044E-4	TGTGCCTTGTGGGAGGTGCGAAATTATAAGAAACTCTTT	CALWEVRNYKKLF	TRGV9	.	TRGJ1	18	-1	-1	22
37	2.0951421015974044E-4	TGTGCCTTGTGGGAGGTGGAGTTTTATAAGAAACTCTTT	CALWEVEFYKKLF	TRGV9	.	TRGJ1	17	-1	-1	23
37	2.0951421015974044E-4	TGTGCCTTGTGGGAGACCCCTTATTATAAGAAACTCTTT	CALWETPYYKKLF	TRGV9	.	TRGJ1	14	-1	-1	20
37	2.0951421015974044E-4	TGTGCTGCGTGGGATTACAGTTGTGGGAAACTCTTT	CAAWDYSCGKLF	TRGV10	.	TRGJ1	17	-1	-1	26
37	2.0951421015974044E-4	TGTGCTGCGTGGGACCAACATTATAAGAAACTCTTT	CAAWDQHYKKLF	TRGV10	.	TRGJ1	13	-1	-1	19
37	2.0951421015974044E-4	TGTGCCTTGTGGGAGCATTATTATAAGAAACTCTTT	CALWEHYYKKLF	TRGV9	.	TRGJ1	14	-1	-1	16
37	2.0951421015974044E-4	TGTGCCTTGTGGGAAAGATATTATAAGAAACTCTTT	CALWERYYKKLF	TRGV9	.	TRGJ1	13	-1	-1	18
37	2.0951421015974044E-4	TGTGCCTTGTCGAATTATTATAAGAAACTCTTT	CALSNYYKKLF	TRGV9	.	TRGJ1	9	-1	-1	9
37	2.0951421015974044E-4	TGTGCTGCGTATGAGAAACTCTTT	CAAYEKLF	TRGV10	.	TRGJ1	9	-1	-1	9
37	2.0951421015974044E-4	TGTGCTGCGGGCCTGTGGAAACTCTTT	CAAGLWKLF	TRGV10	.	TRGJ1	8	-1	-1	17
36	2.038516639392069E-4	TGTGCTGCGTGGGATAATCCCCCTTCCGCTGGTTGGTTCAAGATATTT	CAAWDNPPSAGWFKIF	TRGV10	.	TRGJP1	14	-1	-1	25
36	2.038516639392069E-4	TGTGCTGCGTGGGACCTACCCCATACCACTGGTTGGTTCAAGATATTT	CAAWDLPHTTGWFKIF	TRGV10	.	TRGJP1	13	-1	-1	22
36	2.038516639392069E-4	TGTGCCTTGTGGGAGGCGGCCCAGAGGGGTTATTATAAGAAACTCTTT	CALWEAAQRGYYKKLF	TRGV9	.	TRGJ1	15	-1	-1	29
36	2.038516639392069E-4	TGTGCTGCGTGGGATTATATGGATTTTGTGATTGAAAAACTCTTT	CAAWDYMDFVIEKLF	TRGV10	.	TRGJ1	16	-1	-1	36
36	2.038516639392069E-4	TGTGCCTTGTGGGAGGTTATTCGGGATTATTATAAGAAACTCTTT	CALWEVIRDYYKKLF	TRGV9	.	TRGJ1	16	-1	-1	18
36	2.038516639392069E-4	TGTGCCTTGTGGGAGGTGCGAAGAGGAGGTTATAAGAAACTCTTT	CALWEVRRGGYKKLF	TRGV9	.	TRGJ1	18	-1	-1	29
36	2.038516639392069E-4	TGTGCCTTGTGGGAGGTGCAAGGTCTCCGAAATAAGAAACTCTTT	CALWEVQGLRNKKLF	TRGV9	.	TRGJ1	19	-1	-1	31
36	2.038516639392069E-4	TGTGCTGCGTGGGCGTCTGGGATGTATTATAAGAAACTCTTT	CAAWASGMYYKKLF	TRGV10	.	TRGJ1	12	-1	-1	24
36	2.038516639392069E-4	TGTGCCTTGTGGGACCATCCCGCTTATTATAAGAAACTCTTT	CALWDHPAYYKKLF	TRGV9	.	TRGJ1	13	-1	-1	23
36	2.038516639392069E-4	TGTGCCTTGTGGGAGTTTCGCAATTATTATAAGAAACTCTTT	CALWEFRNYYKKLF	TRGV9	.	TRGJ1	14	-1	-1	16
36	2.038516639392069E-4	TGTGCCTTGTGGGAGAGGGGAGAGAAATATAAGAAACTCTTT	CALWERGEKYKKLF	TRGV9	.	TRGJ1	14	-1	-1	27
36	2.038516639392069E-4	TGTGCCTTGTGGGAAGAACCGTATTATTATAAGAAACTCTTT	CALWEEPYYYKKLF	TRGV9	.	TRGJ1	13	-1	-1	19
36	2.038516639392069E-4	TGTGCCTTGGTGCTACGGGGCAAATATTATAAGAAACTCTTT	CALVLRGKYYKKLF	TRGV9	.	TRGJ1	8	-1	-1	21
36	2.038516639392069E-4	TGTGCTGCGTGGGATCAGAATTATTATAAGAAACTCTTT	CAAWDQNYYKKLF	TRGV10	.	TRGJ1	14	-1	-1	17
36	2.038516639392069E-4	TGTGCTGCACCCTTCGTGGGGGGTCCAAAGAAACTCTTT	CAAPFVGGPKKLF	TRGV10	.	TRGJ1	7	-1	-1	27
36	2.038516639392069E-4	TGTGCCTTGTCCCCAGGCGGTTATTATAAGAAACTCTTT	CALSPGGYYKKLF	TRGV9	.	TRGJ1	9	-1	-1	20
36	2.038516639392069E-4	TGTGCCTTGTGGGAGGTCCCGTATTATAAGAAACTCTTT	CALWEVPYYKKLF	TRGV9	.	TRGJ1	16	-1	-1	21
36	2.038516639392069E-4	TGTGCCTTGTGGGAGGTCACCTATTATAAGAAACTCTTT	CALWEVTYYKKLF	TRGV9	.	TRGJ1	21	-1	-1	21
36	2.038516639392069E-4	TGTGCCTTGTGGGAGGTGCACCCTTATAAGAAACTCTTT	CALWEVHPYKKLF	TRGV9	.	TRGJ1	21	-1	-1	23
36	2.038516639392069E-4	TGTGCCTTGTGGGAGGGACAGTATTATAAGAAACTCTTT	CALWEGQYYKKLF	TRGV9	.	TRGJ1	15	-1	-1	21
36	2.038516639392069E-4	TGTGCCTTGTGGGAGACGAATTATTATAAGAAACTCTTT	CALWETNYYKKLF	TRGV9	.	TRGJ1	14	-1	-1	16
36	2.038516639392069E-4	TGTGCTGCGTGGGATTTGTATTATAAGAAACTCTTT	CAAWDLYYKKLF	TRGV10	.	TRGJ1	15	-1	-1	18
36	2.038516639392069E-4	TGTGCTGCGTGGGAAACCTATTATAAGAAACTCTTT	CAAWETYYKKLF	TRGV10	.	TRGJ1	13	-1	-1	18
36	2.038516639392069E-4	TGTGCCACCTGGGATCGTTATTATAAGAAACTCTTT	CATWDRYYKKLF	TRGV4	.	TRGJ1	14	-1	-1	17
36	2.038516639392069E-4	TGTGCCACCTGGGATAGGGTCGTGGAGAAACTCTTT	CATWDRVVEKLF	TRGV8	.	TRGJ1	17	-1	-1	25
36	2.038516639392069E-4	TGTGCTGCGTGGGATTGTTATAGGAAACTCTTT	CAAWDCYRKLF	TRGV10	.	TRGJ1	15	-1	-1	13
36	2.038516639392069E-4	TGTGCCTTGTGGGAGGTGCTTGTAAGACTCTTT	CALWEVLVRLF	TRGV9	.	TRGJ1	18	-1	-1	26
36	2.038516639392069E-4	TGTGCCACCTGGGAATATTATAAGAAACTCTTT	CATWEYYKKLF	TRGV5	.	TRGJ1	13	-1	-1	12
36	2.038516639392069E-4	TGTGCTGCGTGCGGTTGGTTCAAGATATTT	CAACGWFKIF	TRGV10	.	TRGJP1	10	-1	-1	12
36	2.038516639392069E-4	TGTGCTGCGTGGGATTTGAAGAAACTCTTT	CAAWDLKKLF	TRGV10	.	TRGJ1	15	-1	-1	18
36	2.038516639392069E-4	TGTGCCTTGTGGGAGGTGATGAAACTCTTT	CALWEVMKLF	TRGV9	.	TRGJ1	17	-1	-1	20
36	2.038516639392069E-4	TGTGCCTTGGGTTATCGGATCAAGACGTTT	CALGYRIKTF	TRGV9	.	TRGJP2	8	-1	-1	10
36	2.038516639392069E-4	TGTGCCACCTGGGCCTATAAGAAACTCTTT	CATWAYKKLF	TRGV4	.	TRGJ1	12	-1	-1	15
36	2.038516639392069E-4	TGTGCTGCGTGGGATTCGAAACTCTTT	CAAWDSKLF	TRGV10	.	TRGJ1	15	-1	-1	17
36	2.038516639392069E-4	TGTGCTGCGTGGGAGGGACTCTTT	CAAWEGLF	TRGV10	.	TRGJ1	13	-1	-1	17
36	2.038516639392069E-4	TGTGCCTTGTATTATAAGAAACTCTTT	CALYYKKLF	TRGV9	.	TRGJ1	9	-1	-1	9
36	2.038516639392069E-4	CGAACTAAGAAACTCTTT	RTKKLF	TRGV4	.	TRGJ1	-1	-1	-1	5
35	1.981891177186734E-4	TGTGCTGCGTGGGATTATATAGGGGGGCCGCTGGGCTATAAGAAACTCTTT	CAAWDYIGGPLGYKKLF	TRGV10	.	TRGJ1	16	-1	-1	36
35	1.981891177186734E-4	TGTGCCTTGTGGGAGGTGAGGGGGGCCACTGGTTGGTTCAAGATATTT	CALWEVRGATGWFKIF	TRGV9	.	TRGJP1	17	-1	-1	25
35	1.981891177186734E-4	TGTGCTGCGTGGGATTTAAGGTGCGCTTATTATAAGAAACTCTTT	CAAWDLRCAYYKKLF	TRGV10	.	TRGJ1	15	-1	-1	26
35	1.981891177186734E-4	TGTGCTGCGTGGGATTATATAGGGTCGGGTTATAAGAAACTCTTT	CAAWDYIGSGYKKLF	TRGV10	.	TRGJ1	16	-1	-1	29
35	1.981891177186734E-4	TGTGCCACCTGGGATGGGCCTTATCGAATTTATAAGAAACTCTTT	CATWDGPYRIYKKLF	TRGV4	.	TRGJ1	19	-1	-1	23
35	1.981891177186734E-4	TGTGCTGCGTGGGATTATAACACTGGTTGGTTCAAGATATTT	CAAWDYNTGWFKIF	TRGV10	.	TRGJP1	16	-1	-1	8
35	1.981891177186734E-4	TGTGCCTTGTCCACCTGGGAGAATTATTATAAGAAACTCTTT	CALSTWENYYKKLF	TRGV9	.	TRGJ1	9	-1	-1	20
35	1.981891177186734E-4	TGTGCCTTGTGGGAGCATGAGGTTCGATATAAGAAACTCTTT	CALWEHEVRYKKLF	TRGV9	.	TRGJ1	14	-1	-1	27
35	1.981891177186734E-4	TGTGCTGCGTGGGATTATACGGATTATAAGAAACTCTTT	CAAWDYTDYKKLF	TRGV10	.	TRGJ1	16	-1	-1	22
35	1.981891177186734E-4	TGTGCTGCGTGGGATAATGGTTATTATAAGAAACTCTTT	CAAWDNGYYKKLF	TRGV10	.	TRGJ1	14	-1	-1	20
35	1.981891177186734E-4	TGTGCCTTGTGGGAGCCCCATTATTATAAGAAACTCTTT	CALWEPHYYKKLF	TRGV9	.	TRGJ1	14	-1	-1	19
35	1.981891177186734E-4	TGTGCCTTGTGGGAGGTGCAATTTTATAAGAAACTCTTT	CALWEVQFYKKLF	TRGV9	.	TRGJ1	19	-1	-1	19
35	1.981891177186734E-4	TGTGCTGCGTGGGATTTAAGTTATAAGAAACTCTTT	CAAWDLSYKKLF	TRGV10	.	TRGJ1	15	-1	-1	20
35	1.981891177186734E-4	TGTGCTGCGTGGGATTCTTATTATAAGAAACTCTTT	CAAWDSYYKKLF	TRGV10	.	TRGJ1	15	-1	-1	17
35	1.981891177186734E-4	TGTGCTGCGTGGGATTATGATTATAAGAAACTCTTT	CAAWDYDYKKLF	TRGV10	.	TRGJ1	16	-1	-1	16
35	1.981891177186734E-4	TGTGCCTTGTGGGAGTCTTATTATAAGAAACTCTTT	CALWESYYKKLF	TRGV9	.	TRGJ1	14	-1	-1	17
35	1.981891177186734E-4	TGTGCCTTGTGGGAGCCCCGAAATAAGAAACTCTTT	CALWEPRNKKLF	TRGV9	.	TRGJ1	14	-1	-1	22
35	1.981891177186734E-4	TGTGCCACCTGGGCGAATTATTATAAGAAACTCTTT	CATWANYYKKLF	TRGV4	.	TRGJ1	12	-1	-1	13
35	1.981891177186734E-4	TGTGCCACCTGGTCCTATAAGAAACTCTTT	CATWSYKKLF	TRGV4	.	TRGJ1	11	-1	-1	15
35	1.981891177186734E-4	TGTGCCTTGTGGGAGGATAAAAAACTCTTT	CALWEDKKLF	TRGV9	.	TRGJ1	15	-1	-1	16
34	1.9252657149813985E-4	TGTGCTGCGTGGGATTGTCTCGGATGGTCGGGGTGCAGTGATTGGATCAAGACGTTT	CAAWDCLGWSGCSDWIKTF	TRGV10	.	TRGJP2	15	-1	-1	36
34	1.9252657149813985E-4	TGTGCCTTGGAAACTCTGGTCCCCAATTCGAATTATTATAAGAAACTCTTT	CALETLVPNSNYYKKLF	TRGV9	.	TRGJ1	8	-1	-1	24
34	1.9252657149813985E-4	TGTGCCTTGTGGTTTCCTAGAGTACCTTATTATAAGAAACTCTTT	CALWFPRVPYYKKLF	TRGV9	.	TRGJ1	11	-1	-1	26
34	1.9252657149813985E-4	TGTGCCTTGTGGGAGGTGCTGTTTCCTTATTATAAGAAACTCTTT	CALWEVLFPYYKKLF	TRGV9	.	TRGJ1	18	-1	-1	26
34	1.9252657149813985E-4	TGTGCCTTGTGGGAGGTACCCCTTCTTTATTATAAGAAACTCTTT	CALWEVPLLYYKKLF	TRGV9	.	TRGJ1	22	-1	-1	26
34	1.9252657149813985E-4	TGTGCTGCGTGGGATTATAGTCGGTATTATAAGAAACTCTTT	CAAWDYSRYYKKLF	TRGV10	.	TRGJ1	16	-1	-1	24
34	1.9252657149813985E-4	TGTGCTGCGTGGGATGAATCGAATTATTATAAGAAACTCTTT	CAAWDESNYYKKLF	TRGV10	.	TRGJ1	14	-1	-1	18
34	1.9252657149813985E-4	TGTGCCTTGTGGGATCAGGGTAGTGATTGGATCAAGACGTTT	CALWDQGSDWIKTF	TRGV9	.	TRGJP2	13	-1	-1	19
34	1.9252657149813985E-4	TGTGCTGCGTGGGCCCGAAACTATTATAAGAAACTCTTT	CAAWARNYYKKLF	TRGV10	.	TRGJ1	12	-1	-1	18
34	1.9252657149813985E-4	TGTGCTGCGTGGGATTTCGGAAGTTGGTTCAAGATATTT	CAAWDFGSWFKIF	TRGV10	.	TRGJP1	21	-1	-1	22
34	1.9252657149813985E-4	TGTGCTGCGTGGGATTTGTTTTACTATAAGAAACTCTTT	CAAWDLFYYKKLF	TRGV10	.	TRGJ1	15	-1	-1	20
34	1.9252657149813985E-4	TGTGCTGCGTGGGATCTGAATTATTATAAGAAACTCTTT	CAAWDLNYYKKLF	TRGV10	.	TRGJ1	14	-1	-1	17
34	1.9252657149813985E-4	TGTGCTGCGTGGGATGTCACTGGTTGGTTCAAGATATTT	CAAWDVTGWFKIF	TRGV10	.	TRGJP1	14	-1	-1	17
34	1.9252657149813985E-4	TGTGCCTTGTGGGATGAGAATTATTATAAGAAACTCTTT	CALWDENYYKKLF	TRGV9	.	TRGJ1	13	-1	-1	17
34	1.9252657149813985E-4	TGTGCCTTGTGGGAGGTCGATTATTATAAGAAACTCTTT	CALWEVDYYKKLF	TRGV9	.	TRGJ1	16	-1	-1	16
34	1.9252657149813985E-4	TGTGCCTTGTGGGAGGTGGAATATTATAAGAAACTCTTT	CALWEVEYYKKLF	TRGV9	.	TRGJ1	17	-1	-1	18
34	1.9252657149813985E-4	TGTGCCTTGTGGGAGGTGGAAGATTATAAGAAACTCTTT	CALWEVEDYKKLF	TRGV9	.	TRGJ1	17	-1	-1	22
34	1.9252657149813985E-4	TGTGCTGCGTGGCTAGAACTTTATAAGAAACTCTTT	CAAWLELYKKLF	TRGV10	.	TRGJ1	11	-1	-1	20
34	1.9252657149813985E-4	TGTGCTGCGTGGGGGGATTATTATAAGAAACTCTTT	CAAWGDYYKKLF	TRGV10	.	TRGJ1	12	-1	-1	16
34	1.9252657149813985E-4	TGTGCCACCTGGGACGGGCCTGTCGGGAAACTCTTT	CATWDGPVGKLF	TRGV2	.	TRGJ1	23	-1	-1	26
34	1.9252657149813985E-4	TGTGCCACCTGGGAGGATTATTATAAGAAACTCTTT	CATWEDYYKKLF	TRGV4	.	TRGJ1	13	-1	-1	16
34	1.9252657149813985E-4	TGTGCCTTGTGGGAGGTTTTTAAGAAACTCTTT	CALWEVFKKLF	TRGV9	.	TRGJ1	16	-1	-1	17
34	1.9252657149813985E-4	TGTGCTGCGTATTATTATAAGAAACTCTTT	CAAYYYKKLF	TRGV10	.	TRGJ1	9	-1	-1	7
34	1.9252657149813985E-4	TGTGCCACCTGGGACGGGCACGGACTCTTT	CATWDGHGLF	TRGV2	.	TRGJ1	21	-1	-1	23
34	1.9252657149813985E-4	TGTGCTGCGTGGGATACAGAGAAACTCTTT	CAAWDTEKLF	TRGV10	.	TRGJ1	14	-1	-1	19
34	1.9252657149813985E-4	TGTGCCACCTGGGACTATAAGAAACTCTTT	CATWDYKKLF	TRGV8	.	TRGJ1	13	-1	-1	15
34	1.9252657149813985E-4	TGTGCTGCGTGCGCTAAGAAACTCTTT	CAACAKKLF	TRGV10	.	TRGJ1	10	-1	-1	14
33	1.8686402527760633E-4	TGTGCTGCGTGGGATTTGGCGGCGGCCAGGTTAAACGGTAACAAGAAACTCTTT	CAAWDLAAARLNGNKKLF	TRGV10	.	TRGJ1	15	-1	-1	42
33	1.8686402527760633E-4	TGTGCCTTGTGGGAGGTTTGGAAAGGACCCAATTATTATAAGAAACTCTTT	CALWEVWKGPNYYKKLF	TRGV9	.	TRGJ1	16	-1	-1	30
33	1.8686402527760633E-4	TGTGCCTTGTGGGAGGTGCGTGTGGGGAGGAATTATTATAAGAAACTCTTT	CALWEVRVGRNYYKKLF	TRGV9	.	TRGJ1	18	-1	-1	29
33	1.8686402527760633E-4	TGTGCCTTGTGGGAGGCTTCCCGATCAGATTATTATAAGAAACTCTTT	CALWEASRSDYYKKLF	TRGV9	.	TRGJ1	15	-1	-1	28
33	1.8686402527760633E-4	TGTGCTGCGTGGGATTCTTATGAGTTTTATTATAAGAAACTCTTT	CAAWDSYEFYYKKLF	TRGV10	.	TRGJ1	15	-1	-1	26
33	1.8686402527760633E-4	TGTGCTGCGTGGGATTATCCGCCTCAGGCCCAGGGGAAACTCTTT	CAAWDYPPQAQGKLF	TRGV10	.	TRGJ1	16	-1	-1	35
33	1.8686402527760633E-4	TGTGCTGCGTGGGAACGGCCAAATTCGACGTATAAGAAACTCTTT	CAAWERPNSTYKKLF	TRGV10	.	TRGJ1	13	-1	-1	30
33	1.8686402527760633E-4	TGTGCCAATTCTTTTGGGGGTGCGAATTATTATAAGAAACTCTTT	CANSFGGANYYKKLF	TRGV10	.	TRGJ1	4	-1	-1	22
33	1.8686402527760633E-4	TGTGCTGCGTGGGATTATCAGAATTATTATAAGAAACTCTTT	CAAWDYQNYYKKLF	TRGV10	.	TRGJ1	16	-1	-1	20
33	1.8686402527760633E-4	TGTGCCTTGTGGGAGGTGCCGTATTATTATAAGAAACTCTTT	CALWEVPYYYKKLF	TRGV9	.	TRGJ1	18	-1	-1	19
33	1.8686402527760633E-4	TGTGCCTTGTGGGAGGTGGTAATTTATTATAAGAAACTCTTT	CALWEVVIYYKKLF	TRGV9	.	TRGJ1	17	-1	-1	23
33	1.8686402527760633E-4	TGTGCCTTGTGGGAGGGAGGGAATTATTATAAGAAACTCTTT	CALWEGGNYYKKLF	TRGV9	.	TRGJ1	15	-1	-1	20
33	1.8686402527760633E-4	TGTGCTGCGTGGGGTTCGAATTATTATAAGAAACTCTTT	CAAWGSNYYKKLF	TRGV10	.	TRGJ1	20	-1	-1	14
33	1.8686402527760633E-4	TGTGCTGCGTGGGATTTGTGTGATTGGATCAAGACGTTT	CAAWDLCDWIKTF	TRGV10	.	TRGJP2	15	-1	-1	19
33	1.8686402527760633E-4	TGTGCTGCGTGGGATTTAGGTTGTTATAAGAAACTCTTT	CAAWDLGCYKKLF	TRGV10	.	TRGJ1	15	-1	-1	20
33	1.8686402527760633E-4	TGTGCTGCGTGGGATTACCCTTATTATAAGAAACTCTTT	CAAWDYPYYKKLF	TRGV10	.	TRGJ2	17	-1	-1	20
33	1.8686402527760633E-4	TGTGCTGCGTGGGATACCCTTAGGAGGGGGAAACTCTTT	CAAWDTLRRGKLF	TRGV10	.	TRGJ1	14	-1	-1	29
33	1.8686402527760633E-4	TGTGCTGCGTGGGACGTCGTGTGGTATAAGAAACTCTTT	CAAWDVVWYKKLF	TRGV10	.	TRGJ1	13	-1	-1	24
33	1.8686402527760633E-4	TGTGCCTTGTGGGAGCTAAATTATTATAAGAAACTCTTT	CALWELNYYKKLF	TRGV9	.	TRGJ1	14	-1	-1	18
33	1.8686402527760633E-4	TGTGCCTTGTGGGAGGTCTATTATTATAAGAAACTCTTT	CALWEVYYYKKLF	TRGV9	.	TRGJ1	16	-1	-1	19
33	1.8686402527760633E-4	TGTGCCTTGTGGGAGGTAAAATATTATAAGAAACTCTTT	CALWEVKYYKKLF	TRGV9	.	TRGJ1	16	-1	-1	18
33	1.8686402527760633E-4	TGTGCCTTGTGGGAGGGGGATTATTATAAGAAACTCTTT	CALWEGDYYKKLF	TRGV9	.	TRGJ1	15	-1	-1	19
33	1.8686402527760633E-4	TGTGCCTTGTGGATACTGTATTATTATAAGAAACTCTTT	CALWILYYYKKLF	TRGV9	.	TRGJ1	11	-1	-1	19
33	1.8686402527760633E-4	TGTGCCACCTGGGACGGGCCGAATTATAAGAAACTCTTT	CATWDGPNYKKLF	TRGV2	.	TRGJ1	19	-1	-1	22
33	1.8686402527760633E-4	TGTGCCACCTGGGACAGGCGGTATTATAAGAAACTCTTT	CATWDRRYYKKLF	TRGV3	.	TRGJ1	18	-1	-1	21
33	1.8686402527760633E-4	TGTGCTGCGTGGGGTTATTATTATAAGAAACTCTTT	CAAWGYYYKKLF	TRGV10	.	TRGJ1	16	-1	-1	16
33	1.8686402527760633E-4	TGTGCTGCGTGGGATTTAAGGTGGGAGAAACTCTTT	CAAWDLRWEKLF	TRGV10	.	TRGJ1	15	-1	-1	25
33	1.8686402527760633E-4	TGTGCTGCGTGGGATTGTTATTATAAGAAACTCTTT	CAAWDCYYKKLF	TRGV10	.	TRGJ1	15	-1	-1	17
33	1.8686402527760633E-4	TGTGCTGCGTGGGATGATGAGGATAAGAAACTCTTT	CAAWDDEDKKLF	TRGV10	.	TRGJ1	14	-1	-1	22
33	1.8686402527760633E-4	TGTGCCTTGTGGGAGCCAAATTATAAGAAACTCTTT	CALWEPNYKKLF	TRGV9	.	TRGJ1	14	-1	-1	19
33	1.8686402527760633E-4	TGTGCCACCTGGGATGGGCACTATAAGAAACTCTTT	CATWDGHYKKLF	TRGV4	.	TRGJ1	18	-1	-1	21
33	1.8686402527760633E-4	TGTGCCACCTGGGAAAATTATTATAAGAAACTCTTT	CATWENYYKKLF	TRGV8	.	TRGJ1	13	-1	-1	15
33	1.8686402527760633E-4	TGTGCCACCTGGGACTATTATAAGAAACTCTTT	CATWDYYKKLF	TRGV2	.	TRGJ1	14	-1	-1	15
33	1.8686402527760633E-4	TGTGCTGCTAAGAAACTCTTT	CAAKKLF	TRGV10	.	TRGJ1	7	-1	-1	8
33	1.8686402527760633E-4	TGTGCCCCGTGCTATTATAAGAAACTCTTT	CAPCYYKKLF	TRGV9	.	TRGJ1	5	-1	-1	12
32	1.812014790570728E-4	TGTGCCTTGTGGGAGGTGCCTGGCCCCTTCTACCCCCCCTCTTATTATAAGAAACTCTTT	CALWEVPGPFYPPSYYKKLF	TRGV9	.	TRGJ1	18	-1	-1	41
32	1.812014790570728E-4	TGTGCCTTGTGGAAGTGTCTAGTGGCACTCTATTATAAGAAACTCTTT	CALWKCLVALYYKKLF	TRGV9	.	TRGJ1	14	-1	-1	30
32	1.812014790570728E-4	TGTGCCTTGTGGGAGGTGCCTACGAATTATTATAAGAAACTCTTT	CALWEVPTNYYKKLF	TRGV9	.	TRGJ2	18	-1	-1	22
32	1.812014790570728E-4	TGTGCCTTGTGGGAGGTGCGCCCCATTTATTATAAGAAACTCTTT	CALWEVRPIYYKKLF	TRGV9	.	TRGJ1	21	-1	-1	26
32	1.812014790570728E-4	TGTGCTGCGTGGGATACCCCTTTTGGTTATAAGAAACTCTTT	CAAWDTPFGYKKLF	TRGV10	.	TRGJ1	14	-1	-1	26
32	1.812014790570728E-4	TGTGCCTTGTGGGAGGTCGCTTCTTATTATAAGAAACTCTTT	CALWEVASYYKKLF	TRGV9	.	TRGJ2	16	-1	-1	23
32	1.812014790570728E-4	TGTGCCTTGTGGGAGGTGCCTGATTATTATAAGAAACTCTTT	CALWEVPDYYKKLF	TRGV9	.	TRGJ1	18	-1	-1	22
32	1.812014790570728E-4	TGTGCCTTGTGGGAGGTGCCCCAATATTATAAGAAACTCTTT	CALWEVPQYYKKLF	TRGV9	.	TRGJ1	21	-1	-1	24
32	1.812014790570728E-4	TGTGCCTTGTGGGAGGTGCATCTCTATTATAAGAAACTCTTT	CALWEVHLYYKKLF	TRGV9	.	TRGJ1	23	-1	-1	24
32	1.812014790570728E-4	TGTGCCTTGTGGGAGGTGGGGAATTATTATAAGAAACTCTTT	CALWEVGNYYKKLF	TRGV9	.	TRGJ1	17	-1	-1	20
32	1.812014790570728E-4	TGTGCTGCGTGGGGAACTTCTTATTATAAGAAACTCTTT	CAAWGTSYYKKLF	TRGV10	.	TRGJ1	12	-1	-1	20
32	1.812014790570728E-4	TGTGCTGCGTGGGACAATAAATGGGATAAGAAACTCTTT	CAAWDNKWDKKLF	TRGV10	.	TRGJ1	13	-1	-1	25
32	1.812014790570728E-4	TGTGCCTTGTCCTGCGAATCTTATTATAAGAAACTCTTT	CALSCESYYKKLF	TRGV9	.	TRGJ1	9	-1	-1	20
32	1.812014790570728E-4	TGTGCCTTGTGGGACACGAATTATTATAAGAAACTCTTT	CALWDTNYYKKLF	TRGV9	.	TRGJ1	13	-1	-1	16
32	1.812014790570728E-4	TGTGCCTTGTGGGAGGTCCTTTATTATAAGAAACTCTTT	CALWEVLYYKKLF	TRGV9	.	TRGJ1	16	-1	-1	20
32	1.812014790570728E-4	TGTGCCTTGTGGGAGGCGAATTATTATAAGAAACTCTTT	CALWEANYYKKLF	TRGV9	.	TRGJ1	15	-1	-1	16
32	1.812014790570728E-4	TGTGCCACCTGGGATGGGCTTTATTATAAGAAACTCTTT	CATWDGLYYKKLF	TRGV4	.	TRGJ1	18	-1	-1	20
32	1.812014790570728E-4	TGTGCTGCGTGGGCTTATTATTATAAGAAACTCTTT	CAAWAYYYKKLF	TRGV10	.	TRGJ1	16	-1	-1	16
32	1.812014790570728E-4	TGTGCTGCGTGGGGCCAACCGGATAAGAAACTCTTT	CAAWGQPDKKLF	TRGV10	.	TRGJ2	12	-1	-1	22
32	1.812014790570728E-4	TGTGCTGCGTGGGATTTGGGTTATAAGAAACTCTTT	CAAWDLGYKKLF	TRGV10	.	TRGJ1	15	-1	-1	20
32	1.812014790570728E-4	TGTGCTGCGTGGGATCATGGATATAAGAAACTCTTT	CAAWDHGYKKLF	TRGV10	.	TRGJ1	14	-1	-1	21
32	1.812014790570728E-4	TGTGCCTTGTGGGACGCAAATTATAAGAAACTCTTT	CALWDANYKKLF	TRGV9	.	TRGJ1	13	-1	-1	19
32	1.812014790570728E-4	TGTGCCTTGTGGGAGGTGACTTATAAGAAACTCTTT	CALWEVTYKKLF	TRGV9	.	TRGJ1	17	-1	-1	20
32	1.812014790570728E-4	TGTGCCTTGTGGACATATTATTATAAGAAACTCTTT	CALWTYYYKKLF	TRGV9	.	TRGJ1	11	-1	-1	16
32	1.812014790570728E-4	TGTGCCACCTGGGATGGGTATTATAAGAAACTCTTT	CATWDGYYKKLF	TRGV8	.	TRGJ1	17	-1	-1	18
32	1.812014790570728E-4	TGTGCCACCTGGGATAGGTCCGGGAAGAAACTCTTT	CATWDRSGKKLF	TRGV8	.	TRGJ1	17	-1	-1	24
32	1.812014790570728E-4	TGTGCCACCTGGGATAAGTATTATAAGAAACTCTTT	CATWDKYYKKLF	TRGV8	.	TRGJ1	15	-1	-1	15
32	1.812014790570728E-4	TGTGCTGCTCAACCTTATTATAAGAAACTCTTT	CAAQPYYKKLF	TRGV10	.	TRGJ1	7	-1	-1	14
32	1.812014790570728E-4	TGTGCTGCGTGGCTATATTATAAGAAACTCTTT	CAAWLYYKKLF	TRGV10	.	TRGJ1	11	-1	-1	15
32	1.812014790570728E-4	TGTGCTGCGTGGGATTCGTATAAGAAACTCTTT	CAAWDSYKKLF	TRGV10	.	TRGJ1	19	-1	-1	18
32	1.812014790570728E-4	TGTGCCTTGTGGGATTTAGATAAGAAACTCTTT	CALWDLDKKLF	TRGV9	.	TRGJ1	13	-1	-1	19
32	1.812014790570728E-4	TGTGCCACCTGGGACGGTTATAAGAAACTCTTT	CATWDGYKKLF	TRGV4	.	TRGJ1	16	-1	-1	17
32	1.812014790570728E-4	TGTGCCACCTGGGACGGGCGTAAGAAACTCTTT	CATWDGRKKLF	TRGV2	.	TRGJ1	18	-1	-1	20
32	1.812014790570728E-4	TGTGCTGCGTGGGAAAGGAAACTCTTT	CAAWERKLF	TRGV10	.	TRGJ1	13	-1	-1	17
32	1.812014790570728E-4	TGTGCTGCGAGGGATGGGGAGAAACTCTTT	CAARDGEKLF	TRGV10	.	TRGJ1	14	-1	-1	19
32	1.812014790570728E-4	TGTGCTGCGTGGAAACTCTTT	CAAWKLF	TRGV10	.	TRGJ1	11	-1	-1	11
32	1.812014790570728E-4	TGTGCTGCGTGGGATTATTCAAAGAAACTCTTT	CAAWDYSKKLF	TRGV10	.	TRGJ1	16	-1	-1	13
32	1.812014790570728E-4	TGTGCCACCTGGGATGATTATAAGAAACTCTTT	CATWDDYKKLF	TRGV4	.	TRGJ1	15	-1	-1	13
32	1.812014790570728E-4	TGTGCCACCTGGGACCCCAAGAAACTCTTT	CATWDPKKLF	TRGV3	.	TRGJ1	14	-1	-1	18
32	1.812014790570728E-4	TGTGCTGCGTCGAGAAAGAAACTCTTT	CAASRKKLF	TRGV10	.	TRGJ1	9	-1	-1	15
32	1.812014790570728E-4	TGTGCTGCGTGGATTTATTATAAGAAACTCTTT	CAAWIYYKKLF	TRGV10	.	TRGJ1	14	-1	-1	11
32	1.812014790570728E-4	TGTGCCACCTGGGATTGGAAGAAACTCTTT	CATWDWKKLF	TRGV4	.	TRGJ1	17	-1	-1	18
31	1.7553893283653928E-4	TGTGCCTTGTGGGAGGTGCCAGGAGTGAGTAATTATAAGAAACTCTTT	CALWEVPGVSNYKKLF	TRGV9	.	TRGJ1	18	-1	-1	31
31	1.7553893283653928E-4	TGTGCCTTGTGGGAGGAGAAAGCCCAAAGAACTTATAAGAAACTCTTT	CALWEEKAQRTYKKLF	TRGV9	.	TRGJ1	15	-1	-1	32
31	1.7553893283653928E-4	TGTGCTGCGTGGGATTATAATGGGGATTATTATAAGAAACTCTTT	CAAWDYNGDYYKKLF	TRGV10	.	TRGJ1	16	-1	-1	13
31	1.7553893283653928E-4	TGTGCCTTGTGGGAGGTGCCCCCGAATTATTATAAGAAACTCTTT	CALWEVPPNYYKKLF	TRGV9	.	TRGJ1	21	-1	-1	22
31	1.7553893283653928E-4	TGTGCCTTGTGGGAGGTGCACAATAATTATTATAAGAAACTCTTT	CALWEVHNNYYKKLF	TRGV9	.	TRGJ1	20	-1	-1	24
31	1.7553893283653928E-4	TGTGCCTTGTGGGAGGTGCAGTCCCGTAGTTATAAGAAACTCTTT	CALWEVQSRSYKKLF	TRGV9	.	TRGJ1	19	-1	-1	29
31	1.7553893283653928E-4	TGTGCCTTGTGGGAGGTGAGGGGGGATTATTATAAGAAACTCTTT	CALWEVRGDYYKKLF	TRGV9	.	TRGJ1	17	-1	-1	25
31	1.7553893283653928E-4	TGTGCCACCTGGGACGGGCATAGTAGTGATTGGATCAAGACGTTT	CATWDGHSSDWIKTF	TRGV2	.	TRGJP2	18	-1	-1	19
31	1.7553893283653928E-4	TGTGCTGCGTGGGATAAGGGAGAAGGTTATAAGAAACTCTTT	CAAWDKGEGYKKLF	TRGV10	.	TRGJ1	14	-1	-1	26
31	1.7553893283653928E-4	TGTGCCACCTGGGACTGGAAAAGTGATTGGATCAAGACGTTT	CATWDWKSDWIKTF	TRGV2	.	TRGJP2	17	-1	-1	21
31	1.7553893283653928E-4	TGTGCTGCGTGGGGCCCCACTGGTTGGTTCAAGATATTT	CAAWGPTGWFKIF	TRGV10	.	TRGJP1	12	-1	-1	16
31	1.7553893283653928E-4	TGTGCTGCGTGGGATTTAGTTTGGCATAAGAAACTCTTT	CAAWDLVWHKKLF	TRGV10	.	TRGJ1	15	-1	-1	25
31	1.7553893283653928E-4	TGTGCTGCGTGGGATTATATCGGTTGGTTCAAGATATTT	CAAWDYIGWFKIF	TRGV10	.	TRGJP1	16	-1	-1	21
31	1.7553893283653928E-4	TGTGCCTTGTGGGAGCTCAATTATTATAAGAAACTCTTT	CALWELNYYKKLF	TRGV9	.	TRGJ1	14	-1	-1	18
31	1.7553893283653928E-4	TGTGCCTTGTGGGAGGTGAGGAATTATAAGAAACTCTTT	CALWEVRNYKKLF	TRGV9	.	TRGJ1	17	-1	-1	22
31	1.7553893283653928E-4	TGTGCCTTGTGGGAGAGCCCGTATTATAAGAAACTCTTT	CALWESPYYKKLF	TRGV9	.	TRGJ1	14	-1	-1	21
31	1.7553893283653928E-4	TGTGCCCCCTACTGTTTCAATTATTATAAGAAACTCTTT	CAPYCFNYYKKLF	TRGV9	.	TRGJ1	5	-1	-1	15
31	1.7553893283653928E-4	TGTGCCGCAACCCCCTCGGATCCCGCGGGGAAACTCTTT	CAATPSDPAGKLF	TRGV10	.	TRGJ1	7	-1	-1	29
31	1.7553893283653928E-4	TGTGCCACCTGGGATGGGCGTTATTATAAGAAACTCTTT	CATWDGRYYKKLF	TRGV4	.	TRGJ1	18	-1	-1	20
31	1.7553893283653928E-4	TGTGCTGCGTGGGGTCATTATTATAAGAAACTCTTT	CAAWGHYYKKLF	TRGV10	.	TRGJ2	12	-1	-1	16
31	1.7553893283653928E-4	TGTGCTGCGTGGGATAAGAAAGGAGTGAAACTCTTT	CAAWDKKGVKLF	TRGV10	.	TRGJ1	14	-1	-1	26
31	1.7553893283653928E-4	TGTGCTGCGTGGGACCTAAATTATAAGAAACTCTTT	CAAWDLNYKKLF	TRGV10	.	TRGJ1	13	-1	-1	19
31	1.7553893283653928E-4	TGTGCCTTGTGGGAGTTATATTATAAGAAACTCTTT	CALWELYYKKLF	TRGV9	.	TRGJ1	14	-1	-1	18
31	1.7553893283653928E-4	TGTGCCACCTGGGATAGTCGGGATAAGAAACTCTTT	CATWDSRDKKLF	TRGV4	.	TRGJ1	14	-1	-1	22
31	1.7553893283653928E-4	TGTGCTGCGTGGGATTTACATAAGAAACTCTTT	CAAWDLHKKLF	TRGV10	.	TRGJ1	22	-1	-1	19
31	1.7553893283653928E-4	TGTGCTGCGTGGGATTACGTGAAGAAACTCTTT	CAAWDYVKKLF	TRGV10	.	TRGJ1	19	-1	-1	21
31	1.7553893283653928E-4	TGTGCTGCGTGGGATAGGAGGGAGAAACTCTTT	CAAWDRREKLF	TRGV10	.	TRGJ1	14	-1	-1	22
31	1.7553893283653928E-4	TGTGCTGCGCGGTTGAATTATAAGAAACTCTTT	CAARLNYKKLF	TRGV10	.	TRGJ1	11	-1	-1	16
31	1.7553893283653928E-4	TGTGCTGGGGAGGAGAGTGGAAAGAAACTCTTT	CAGEESGKKLF	TRGV10	.	TRGJ1	6	-1	-1	21
31	1.7553893283653928E-4	TGTGCCACCTGGGCTCCCGCAAAGAAACTCTTT	CATWAPAKKLF	TRGV5	.	TRGJ1	12	-1	-1	21
31	1.7553893283653928E-4	TGTGCCACCTGGGATCATTATAAGAAACTCTTT	CATWDHYKKLF	TRGV4	.	TRGJ1	14	-1	-1	13
31	1.7553893283653928E-4	TGTGCCACCTGGGATGTCGATAAGAAACTCTTT	CATWDVDKKLF	TRGV4	.	TRGJ1	15	-1	-1	19
31	1.7553893283653928E-4	TGTGCCACCTGGGACGGAGATAAGAAACTCTTT	CATWDGDKKLF	TRGV2	.	TRGJ1	16	-1	-1	19
31	1.7553893283653928E-4	TGTGCTGCGTGGGATTTGGAGAAACTCTTT	CAAWDLEKLF	TRGV10	.	TRGJ1	15	-1	-1	19
31	1.7553893283653928E-4	TGTGCTGCGTGGGAGGATAAGAAACTCTTT	CAAWEDKKLF	TRGV10	.	TRGJ1	13	-1	-1	16
31	1.7553893283653928E-4	TGTGCTGCGTGGGAGAGCTATAAGAAACTCTTT	CAAWESYKKLF	TRGV10	.	TRGJ1	13	-1	-1	18
31	1.7553893283653928E-4	TGTGCTGCGTGGGCCGATAAGAAACTCTTT	CAAWADKKLF	TRGV10	.	TRGJ2	12	-1	-1	16
31	1.7553893283653928E-4	TGTGCTGCGTGGGCACTTAAGAAACTCTTT	CAAWALKKLF	TRGV10	.	TRGJ1	12	-1	-1	17
31	1.7553893283653928E-4	TGTGCTGCGTGGAAGGGGGTGAAACTCTTT	CAAWKGVKLF	TRGV10	.	TRGJ1	11	-1	-1	20
31	1.7553893283653928E-4	TGTGCCACCTGGGATATCAGGAAACTCTTT	CATWDIRKLF	TRGV4	.	TRGJ1	14	-1	-1	20
31	1.7553893283653928E-4	TGTGCTGCGCGCCATAAGAAACTCTTT	CAARHKKLF	TRGV10	.	TRGJ1	8	-1	-1	13
31	1.7553893283653928E-4	TGTGCCACCTGGGCCCAGAAACTCTTT	CATWAQKLF	TRGV4	.	TRGJ1	12	-1	-1	16
30	1.6987638661600574E-4	TGTGCCTTGTGGGAGGTGAATAAAGGCAGCCCGCGTTATTATAAGAAACTCTTT	CALWEVNKGSPRYYKKLF	TRGV9	.	TRGJ1	17	-1	-1	35
30	1.6987638661600574E-4	TGTGCTGCGTGGGATTATTGCCGACTATTATGGTGTAAGAAACTCTTT	CAAWDYCRLLWCKKLF	TRGV10	.	TRGJ1	16	-1	-1	35
30	1.6987638661600574E-4	TGTGCTGCGTGGGATTATCCCACCACTGGTTGGTTCAAGATATTT	CAAWDYPTTGWFKIF	TRGV10	.	TRGJP1	16	-1	-1	21
30	1.6987638661600574E-4	TGTGCCTTGTGGGAGGTTCCAAGGGATTATTATAAGAAACTCTTT	CALWEVPRDYYKKLF	TRGV9	.	TRGJ1	16	-1	-1	25
30	1.6987638661600574E-4	TGTGCCTTGTGGGAGGTCCCCGTCAATTATTATAAGAAACTCTTT	CALWEVPVNYYKKLF	TRGV9	.	TRGJ1	16	-1	-1	24
30	1.6987638661600574E-4	TGTGCCTTGTGGGAGGTGCATGGGGATTATTATAAGAAACTCTTT	CALWEVHGDYYKKLF	TRGV9	.	TRGJ2	19	-1	-1	25
30	1.6987638661600574E-4	TGTGCCTTGTGGGAGGCTCGGAGCCCCTATTATAAGAAACTCTTT	CALWEARSPYYKKLF	TRGV9	.	TRGJ1	15	-1	-1	27
30	1.6987638661600574E-4	TGTGCCTTGTGGGAGGCCCATACCACTGGTTGGTTCAAGATATTT	CALWEAHTTGWFKIF	TRGV9	.	TRGJP1	15	-1	-1	19
30	1.6987638661600574E-4	TGTGCCACCTGGGACAGGTTTCAGAATTATTATAAGAAACTCTTT	CATWDRFQNYYKKLF	TRGV5	.	TRGJ1	17	-1	-1	19
30	1.6987638661600574E-4	TGTGCTGCGTGGGATTATTGCGTGACGTCTAAGAAACTCTTT	CAAWDYCVTSKKLF	TRGV10	.	TRGJ1	16	-1	-1	29
30	1.6987638661600574E-4	TGTGCTGCGTGGGATTATACGATTTATTATAAGAAACTCTTT	CAAWDYTIYYKKLF	TRGV10	.	TRGJ1	16	-1	-1	13
30	1.6987638661600574E-4	TGTGCCTTGTGGGAGGCTCCTTTTATTAATAAGAAACTCTTT	CALWEAPFINKKLF	TRGV9	.	TRGJ1	15	-1	-1	22
30	1.6987638661600574E-4	TGTGCCACCTGGGACGGCGGGGGTGATTGGATCAAGACGTTT	CATWDGGGDWIKTF	TRGV2	.	TRGJP2	16	-1	-1	22
30	1.6987638661600574E-4	TGTGCCACCTGGGACGGGCGGAATTATTATAAGAAACTCTTT	CATWDGRNYYKKLF	TRGV2	.	TRGJ1	18	-1	-1	20
30	1.6987638661600574E-4	TGTGCCTTGTGGGGGGGAAATTATTATAAGAAACTCTTT	CALWGGNYYKKLF	TRGV9	.	TRGJ1	15	-1	-1	18
30	1.6987638661600574E-4	TGTGCCTTGTGGGAACACCTTTATTATAAGAAACTCTTT	CALWEHLYYKKLF	TRGV9	.	TRGJ1	13	-1	-1	20
30	1.6987638661600574E-4	TGTGCCACCTGGGATAGACCCTGGCCCAAGAAACTCTTT	CATWDRPWPKKLF	TRGV8	.	TRGJ1	19	-1	-1	27
30	1.6987638661600574E-4	TGTGCCACCTGGGACGGGGATTATTATAAGAAACTCTTT	CATWDGDYYKKLF	TRGV2	.	TRGJ1	17	-1	-1	19
30	1.6987638661600574E-4	TGTGCCACCTGGGACAGGCCTTATTATAAGAAACTCTTT	CATWDRPYYKKLF	TRGV3	.	TRGJ1	20	-1	-1	20
30	1.6987638661600574E-4	TGTGCTGCGTGGGCCCATCCCCGGGAGAAACTCTTT	CAAWAHPREKLF	TRGV10	.	TRGJ1	12	-1	-1	25
30	1.6987638661600574E-4	TGTGCTGCGTGGGATTTGCGGTATAAGAAACTCTTT	CAAWDLRYKKLF	TRGV10	.	TRGJ2	15	-1	-1	21
30	1.6987638661600574E-4	TGTGCCTTGTGGGATTTAAGTTATAAGAAACTCTTT	CALWDLSYKKLF	TRGV9	.	TRGJ1	13	-1	-1	20
30	1.6987638661600574E-4	TGTGCTGCGTGGGTAGATAAGAAACTCTTT	CAAWVDKKLF	TRGV10	.	TRGJ1	12	-1	-1	16
30	1.6987638661600574E-4	TGTGCCACCTGGGATAGGCAGAAACTCTTT	CATWDRQKLF	TRGV8	.	TRGJ1	18	-1	-1	19
30	1.6987638661600574E-4	TGTGCTGCGTGGGACAGGAAACTCTTT	CAAWDRKLF	TRGV10	.	TRGJ2	13	-1	-1	17
30	1.6987638661600574E-4	TGTGCCACCTGGGACTCCTATAAGAAACTCTTT	CATWDSYKKLF	TRGV3	.	TRGJ1	14	-1	-1	18
30	1.6987638661600574E-4	TGTGCTGCGTGGGATAGGATGAAACTCTTT	CAAWDRMKLF	TRGV10	.	TRGJ1	14	-1	-1	20
30	1.6987638661600574E-4	TGTGCTGCGTGGGATACTAAGGAACTCTTT	CAAWDTKELF	TRGV10	.	TRGJ1	19	-1	-1	17
30	1.6987638661600574E-4	TGTGCTGCGTGGGATCCCGGGGGGGAGAAACTCTTT	CAAWDPGGEKLF	TRGV10	.	TRGJ1	14	-1	-1	25
30	1.6987638661600574E-4	TGTGCCACCTGGGATATGGGGTATAAGAAACTCTTT	CATWDMGYKKLF	TRGV4	.	TRGJ1	14	-1	-1	21
29	1.6421384039547223E-4	TGTGCCTTGTGGGAGGTATTGCCCCGGGCCCCGTATTATAAGAAACTCTTT	CALWEVLPRAPYYKKLF	TRGV9	.	TRGJ1	16	-1	-1	33
29	1.6421384039547223E-4	TGTGCTGCGTGGGATTACCTAGTCGGGTGTGTCGATAAGAAACTCTTT	CAAWDYLVGCVDKKLF	TRGV10	.	TRGJ1	23	-1	-1	34
29	1.6421384039547223E-4	TGTGCCTTGTGGGAGGTGCCCTTCAAATTTTATTATAAGAAACTCTTT	CALWEVPFKFYYKKLF	TRGV9	.	TRGJ1	21	-1	-1	29
29	1.6421384039547223E-4	TGTGCCTTGTGGGAGGTGCGATTTACCACTGGTTGGTTCAAGATATTT	CALWEVRFTTGWFKIF	TRGV9	.	TRGJP1	18	-1	-1	20
29	1.6421384039547223E-4	TGTGCCACCTGGGACAGGCGTTGCTTTCGATATTATAAGAAACTCTTT	CATWDRRCFRYYKKLF	TRGV5	.	TRGJ1	18	-1	-1	25
29	1.6421384039547223E-4	TGTGCTGCGTGGGATTATACGCCGAATTATTATAAGAAACTCTTT	CAAWDYTPNYYKKLF	TRGV10	.	TRGJ1	16	-1	-1	22
29	1.6421384039547223E-4	TGTGCTGCGTGGGATTATAAAGGGTGGAATTATAAGAAACTCTTT	CAAWDYKGWNYKKLF	TRGV10	.	TRGJ1	16	-1	-1	28
29	1.6421384039547223E-4	TGTGCCTTGTGGGAGTGCCGTACCACTGGTTGGTTCAAGATATTT	CALWECRTTGWFKIF	TRGV9	.	TRGJP1	17	-1	-1	20
29	1.6421384039547223E-4	TGTGCCTTGTGGGAGGTGCCTCAGCGATATGATAAGAAACTCTTT	CALWEVPQRYDKKLF	TRGV9	.	TRGJ1	18	-1	-1	27
29	1.6421384039547223E-4	TGTGCCTTGTGGGAAGGAAGGCTTAGTGATTGGATCAAGACGTTT	CALWEGRLSDWIKTF	TRGV9	.	TRGJP2	13	-1	-1	23
29	1.6421384039547223E-4	TGTGCCTTGTGGGAGTTGGTTCTTTATTATAAGAAACTCTTT	CALWELVLYYKKLF	TRGV9	.	TRGJ1	17	-1	-1	23
29	1.6421384039547223E-4	TGTGCCTTGTGGGAGGTGCGGTTTTATTATAAGAAACTCTTT	CALWEVRFYYKKLF	TRGV9	.	TRGJ1	18	-1	-1	23
29	1.6421384039547223E-4	TGTGCCTTGTGGGAGGTGCAGGGTTATTATAAGAAACTCTTT	CALWEVQGYYKKLF	TRGV9	.	TRGJ1	19	-1	-1	23
29	1.6421384039547223E-4	TGTGCCACCTGGGATGACTTCACTTATTATAAGAAACTCTTT	CATWDDFTYYKKLF	TRGV4	.	TRGJ1	15	-1	-1	23
29	1.6421384039547223E-4	TGTGCTGCGTGGGATTCGATTCGGCATAAGAAACTCTTT	CAAWDSIRHKKLF	TRGV10	.	TRGJ1	15	-1	-1	25
29	1.6421384039547223E-4	TGTGCCTTGTGGGAGCCCACGTATTATAAGAAACTCTTT	CALWEPTYYKKLF	TRGV9	.	TRGJ2	14	-1	-1	21
29	1.6421384039547223E-4	TGTGCCACCTGGGATGGGCCTTATTATAAGAAACTCTTT	CATWDGPYYKKLF	TRGV4	.	TRGJ1	19	-1	-1	20
29	1.6421384039547223E-4	TGTGCTGCGTGTGAACTTTATTATAAGAAACTCTTT	CAACELYYKKLF	TRGV10	.	TRGJ1	13	-1	-1	17
29	1.6421384039547223E-4	TGTGCTGCGTGGGATTTTTATTATAAGAAACTCTTT	CAAWDFYYKKLF	TRGV10	.	TRGJ1	15	-1	-1	17
29	1.6421384039547223E-4	TGTGCTGCGTGGGATTCGCGCTATAAGAAACTCTTT	CAAWDSRYKKLF	TRGV10	.	TRGJ1	15	-1	-1	21
29	1.6421384039547223E-4	TGTGCCACCTGGGACGGGCCACCTAAGAAACTCTTT	CATWDGPPKKLF	TRGV2	.	TRGJ1	19	-1	-1	23
29	1.6421384039547223E-4	TGTGCCACCTGGGACAGGCGTTATAAGAAACTCTTT	CATWDRRYKKLF	TRGV3	.	TRGJ1	18	-1	-1	20
29	1.6421384039547223E-4	TGTGCCACCAGCGTTGGGTATTATAAGAAACTCTTT	CATSVGYYKKLF	TRGV8	.	TRGJ1	8	-1	-1	18
29	1.6421384039547223E-4	TGTGCTGCCTCCCTTTATTATAAGAAACTCTTT	CAASLYYKKLF	TRGV10	.	TRGJ1	7	-1	-1	14
29	1.6421384039547223E-4	TGTGCCACCTGGGACGGGCGGTGGAAACTCTTT	CATWDGRWKLF	TRGV2	.	TRGJ1	18	-1	-1	23
29	1.6421384039547223E-4	TGTGCTGCGTGGGTTGGTTATAAGAAACTCTTT	CAAWVGYKKLF	TRGV10	.	TRGJ1	12	-1	-1	17
29	1.6421384039547223E-4	TGTGCTGCGTGGGATTATATGGAGAAACTCTTT	CAAWDYMEKLF	TRGV10	.	TRGJ1	16	-1	-1	13
29	1.6421384039547223E-4	TGTGCTGCGTGGGAGACTATTAAGAAACTCTTT	CAAWETIKKLF	TRGV10	.	TRGJ1	13	-1	-1	20
29	1.6421384039547223E-4	TGTGCCTTGTGGGAGGAAAATAAGAAACTCTTT	CALWEENKKLF	TRGV9	.	TRGJ1	15	-1	-1	19
29	1.6421384039547223E-4	TGTGCCACCTGGGAACGTTATAAGAAACTCTTT	CATWERYKKLF	TRGV2	.	TRGJ1	13	-1	-1	17
29	1.6421384039547223E-4	TGTGCTGCGTGGGATACTAAGAAACTCTTT	CAAWDTKKLF	TRGV10	.	TRGJ1	19	-1	-1	17
29	1.6421384039547223E-4	TGTGCCACCTGGGACAAGAAACTCTTT	CATWDKKLF	TRGV3	.	TRGJ1	15	-1	-1	15
29	1.6421384039547223E-4	TGTGCTGCGTGGGTCTATTATTATAAGAAACTCTTT	CAAWVYYYKKLF	TRGV10	.	TRGJ1	12	-1	-1	16
29	1.6421384039547223E-4	TGTGCTGCGTGGGAGAGATATTATAAGAAACTCTTT	CAAWERYYKKLF	TRGV10	.	TRGJ1	13	-1	-1	18
29	1.6421384039547223E-4	TGTGCTGCGGCCTCCAAGTCCCATAAGAAACTCTTT	CAAASKSHKKLF	TRGV10	.	TRGJ1	8	-1	-1	22
29	1.6421384039547223E-4	TGTGCCACCTGGGGCCCTTATTATAAGAAACTCTTT	CATWGPYYKKLF	TRGV4	.	TRGJ2	12	-1	-1	17
29	1.6421384039547223E-4	TGTGCCACCTGGGATAATGGGAAACTCTTT	CATWDNGKLF	TRGV8	.	TRGJ1	15	-1	-1	20
29	1.6421384039547223E-4	TGTGCCACCTGGGACAGTAAGAAACTCTTT	CATWDSKKLF	TRGV3	.	TRGJ1	16	-1	-1	17
29	1.6421384039547223E-4	TGTGCCACCTGGGATAAACTCTTT	CATWDKLF	TRGV4	.	TRGJ1	14	-1	-1	15
29	1.6421384039547223E-4	TGTGCTGCGTGGGATGTGGAGAAACTCTTT	CAAWDVEKLF	TRGV10	.	TRGJ1	14	-1	-1	19
28	1.5855129417493872E-4	TGTGCTGCGTGGGATTTTTGCCCGCTCCCTTCGACGAATTATTATAAGAAACTCTTT	CAAWDFCPLPSTNYYKKLF	TRGV10	.	TRGJ1	15	-1	-1	34
28	1.5855129417493872E-4	TGTGCTGCGTGGGATTATATATACCAAGGGGTCTCCAAGCAGAAACTCTTT	CAAWDYIYQGVSKQKLF	TRGV10	.	TRGJ1	16	-1	-1	40
28	1.5855129417493872E-4	TGTGCCTTGTGGGAGGCCCCCCCTCCCATTGGTTATAAGAAACTCTTT	CALWEAPPPIGYKKLF	TRGV9	.	TRGJ1	27	-1	-1	32
28	1.5855129417493872E-4	TGTGCTGCGTGGGATTTAAAGTGGAGGAATTATAAGAAACTCTTT	CAAWDLKWRNYKKLF	TRGV10	.	TRGJ1	15	-1	-1	28
28	1.5855129417493872E-4	TGTGCTGCGTGGGACCCCCCCAACGCGTATTATAAGAAACTCTTT	CAAWDPPNAYYKKLF	TRGV10	.	TRGJ1	13	-1	-1	27
28	1.5855129417493872E-4	TGTGCCTTGTGGGAGGTGCATACCACTGGTTGGTTCAAGATATTT	CALWEVHTTGWFKIF	TRGV9	.	TRGJP1	19	-1	-1	19
28	1.5855129417493872E-4	TGTGCCTTGTGGGAGGTGCACGGGCGAAATTATAAGAAACTCTTT	CALWEVHGRNYKKLF	TRGV9	.	TRGJ1	20	-1	-1	28
28	1.5855129417493872E-4	TGTGCCACCTGGGATGGGCCGGGGAATTATTATAAGAAACTCTTT	CATWDGPGNYYKKLF	TRGV4	.	TRGJ1	19	-1	-1	23
28	1.5855129417493872E-4	TGTGCCACCTGGGACGGGCCGGGTAGTGATTGGATCAAGACGTTT	CATWDGPGSDWIKTF	TRGV2	.	TRGJP2	19	-1	-1	22
28	1.5855129417493872E-4	TGTGCTGCGTGGGATTCTGCCACTGGTTGGTTCAAGATATTT	CAAWDSATGWFKIF	TRGV10	.	TRGJP1	15	-1	-1	19
28	1.5855129417493872E-4	TGTGCTGCGTGGGATTCGCCGAATTATTATAAGAAACTCTTT	CAAWDSPNYYKKLF	TRGV10	.	TRGJ1	15	-1	-1	19
28	1.5855129417493872E-4	TGTGCTGCGTGGATTTATACCACTGGTTGGTTCAAGATATTT	CAAWIYTTGWFKIF	TRGV10	.	TRGJP1	14	-1	-1	8
28	1.5855129417493872E-4	TGTGCCTTGTGGGAGGGGCAAAATTATTATAAGAAACTCTTT	CALWEGQNYYKKLF	TRGV9	.	TRGJ2	19	-1	-1	21
28	1.5855129417493872E-4	TGTGCCACCTGCCACGAAGATAGGGGTTATAAGAAACTCTTT	CATCHEDRGYKKLF	TRGV2	.	TRGJ1	10	-1	-1	26
28	1.5855129417493872E-4	TGTGCCACCTGGGACAGGCGAATTTATTATAAGAAACTCTTT	CATWDRRIYYKKLF	TRGV3	.	TRGJ1	18	-1	-1	18
28	1.5855129417493872E-4	TGTGCTGCGTGGCAACCCACTGGTTGGTTCAAGATATTT	CAAWQPTGWFKIF	TRGV10	.	TRGJP1	11	-1	-1	16
28	1.5855129417493872E-4	TGTGCTGCGTGGGGTAGAAATTATTATAAGAAACTCTTT	CAAWGRNYYKKLF	TRGV10	.	TRGJ1	12	-1	-1	18
28	1.5855129417493872E-4	TGTGCTGCGTGGGATTACCCATATTATAAGAAACTCTTT	CAAWDYPYYKKLF	TRGV10	.	TRGJ1	17	-1	-1	21
28	1.5855129417493872E-4	TGTGCTGCGTGGGAACCGGCTTATTATAAGAAACTCTTT	CAAWEPAYYKKLF	TRGV10	.	TRGJ1	13	-1	-1	20
28	1.5855129417493872E-4	TGTGCCTTGTGGGGGGGGCTTTATTATAAGAAACTCTTT	CALWGGLYYKKLF	TRGV9	.	TRGJ1	18	-1	-1	20
28	1.5855129417493872E-4	TGTGCCACCTGGGCCCGGTGGTATTATAAGAAACTCTTT	CATWARWYYKKLF	TRGV5	.	TRGJ1	12	-1	-1	21
28	1.5855129417493872E-4	TGTGCCACCTGGGATCGACGTACAAGGAAGAAACTCTTT	CATWDRRTRKKLF	TRGV4	.	TRGJ1	14	-1	-1	27
28	1.5855129417493872E-4	TGTGCCACCTGGGATAGGAATTATTATAAGAAACTCTTT	CATWDRNYYKKLF	TRGV4	.	TRGJ1	17	-1	-1	17
28	1.5855129417493872E-4	TGTGCTGCTAAGAGTAGTGATTGGATCAAGACGTTT	CAAKSSDWIKTF	TRGV10	.	TRGJP2	7	-1	-1	12
28	1.5855129417493872E-4	TGTGCTGCGTGGGATCTATATTATAAGAAACTCTTT	CAAWDLYYKKLF	TRGV10	.	TRGJ1	14	-1	-1	18
28	1.5855129417493872E-4	TGTGCTGCGTGGGACCCGTATTATAAGAAACTCTTT	CAAWDPYYKKLF	TRGV10	.	TRGJ1	13	-1	-1	18
28	1.5855129417493872E-4	TGTGCTGCGTGGAAGTTTTATTATAAGAAACTCTTT	CAAWKFYYKKLF	TRGV10	.	TRGJ1	11	-1	-1	17
28	1.5855129417493872E-4	TGTGCTGGCGGTCTGGATTATTATAAGAAACTCTTT	CAGGLDYYKKLF	TRGV10	.	TRGJ1	6	-1	-1	16
28	1.5855129417493872E-4	TGTGCTGCGTGGGAGTTTAATAAGAAACTCTTT	CAAWEFNKKLF	TRGV10	.	TRGJ1	13	-1	-1	19
28	1.5855129417493872E-4	TGTGCTGCGTGGGGATTTAAGAAACTCTTT	CAAWGFKKLF	TRGV10	.	TRGJ1	16	-1	-1	14
28	1.5855129417493872E-4	TGTGCCACCTGGGGATATAAGAAACTCTTT	CATWGYKKLF	TRGV8	.	TRGJ1	16	-1	-1	15
28	1.5855129417493872E-4	TGTGCTGCGTGGGGGAAGAAACTCTTT	CAAWGKKLF	TRGV10	.	TRGJ1	12	-1	-1	15
28	1.5855129417493872E-4	TGTGCCACCTGGGATGGGGATTATAAGAAACTCTTT	CATWDGDYKKLF	TRGV4	.	TRGJ1	17	-1	-1	19
28	1.5855129417493872E-4	TGTGCTGCGGGACTTTATTATAAGAAACTCTTT	CAAGLYYKKLF	TRGV10	.	TRGJ1	8	-1	-1	14
28	1.5855129417493872E-4	TGTGCCACGGGCTCCAAACGGAGGAAACTCTTT	CATGSKRRKLF	TRGV2	.	TRGJ1	7	-1	-1	23
28	1.5855129417493872E-4	TGTGCTGCGTGGGATATTAAGAAACTCTTT	CAAWDIKKLF	TRGV10	.	TRGJ1	14	-1	-1	17
28	1.5855129417493872E-4	TGTGCCACCTATTATTATAAGAAACTCTTT	CATYYYKKLF	TRGV8	.	TRGJ1	9	-1	-1	10
28	1.5855129417493872E-4	TGTGCTGCGTGGGATACGAAACTCTTT	CAAWDTKLF	TRGV10	.	TRGJ2	20	-1	-1	13
28	1.5855129417493872E-4	TGTGCCACCTGGGAGAGGGAACTCTTT	CATWERELF	TRGV5	.	TRGJ1	17	-1	-1	19
28	1.5855129417493872E-4	TGTGCCACCTGGGATCTGGGATATAAGAAACTCTTT	CATWDLGYKKLF	TRGV4	.	TRGJ1	14	-1	-1	21
28	1.5855129417493872E-4	TGTGCCACCTGTGTGTTGACTAAGGGACTCTTT	CATCVLTKGLF	TRGV4	.	TRGJ2	10	-1	-1	20
28	1.5855129417493872E-4	TGTGCCACCTGGGATGGGCTTGGATATAAGAAACTCTTT	CATWDGLGYKKLF	TRGV4	.	TRGJ1	18	-1	-1	24
28	1.5855129417493872E-4	TGTGCTGCGTGGGAAAGGGCCTATAAGAAACTCTTT	CAAWERAYKKLF	TRGV10	.	TRGJ1	13	-1	-1	21
28	1.5855129417493872E-4	TGTGCCACCTGGGACGGGCCCTCTAAGAAACTCTTT	CATWDGPSKKLF	TRGV2	.	TRGJ1	20	-1	-1	23
27	1.5288874795440518E-4	TGTGCCTTGTGGGAGGTGCGTCCGGTTGGGGATAGTGATTGGATCAAGACGTTT	CALWEVRPVGDSDWIKTF	TRGV9	.	TRGJP2	18	-1	-1	32
27	1.5288874795440518E-4	TGTGCCTTGTGGGAGGTGTTTAGCTACGCGAATTATTATAAGAAACTCTTT	CALWEVFSYANYYKKLF	TRGV9	.	TRGJ1	17	-1	-1	28
27	1.5288874795440518E-4	TGTGCTGCGTGGGATTCCGGGAGTTTGGATTATTATAAGAAACTCTTT	CAAWDSGSLDYYKKLF	TRGV10	.	TRGJ1	18	-1	-1	28
27	1.5288874795440518E-4	TGTGCCTTGTGGGAGGTTAAACTGCTCTATTATTATAAGAAACTCTTT	CALWEVKLLYYYKKLF	TRGV9	.	TRGJ2	16	-1	-1	28
27	1.5288874795440518E-4	TGTGCCTTGTGGGAGGTGAGCGGTCTGAATTATTATAAGAAACTCTTT	CALWEVSGLNYYKKLF	TRGV9	.	TRGJ1	17	-1	-1	26
27	1.5288874795440518E-4	TGTGCTGCGTGGGATTATTGGAATTGTTATTATAAGAAACTCTTT	CAAWDYWNCYYKKLF	TRGV10	.	TRGJ1	16	-1	-1	26
27	1.5288874795440518E-4	TGTGCTGCGTGGGATCGGGCCCCGAATTATTATAAGAAACTCTTT	CAAWDRAPNYYKKLF	TRGV10	.	TRGJ1	14	-1	-1	22
27	1.5288874795440518E-4	TGTGCTGCGTGGGATGGGAATACCACTGGTTGGTTCAAGATATTT	CAAWDGNTTGWFKIF	TRGV10	.	TRGJP1	14	-1	-1	19
27	1.5288874795440518E-4	TGTGCTGCGTGGGATGAAGGACTTGCTGGTTGGTTCAAGATATTT	CAAWDEGLAGWFKIF	TRGV10	.	TRGJP1	14	-1	-1	25
27	1.5288874795440518E-4	TGTGCTGCGTGGAATCCCGGTTCGGCTTATTATAAGAAACTCTTT	CAAWNPGSAYYKKLF	TRGV10	.	TRGJ1	14	-1	-1	20
27	1.5288874795440518E-4	TGTGCCTTGTGGGAGGACCTTACGAATTATTATAAGAAACTCTTT	CALWEDLTNYYKKLF	TRGV9	.	TRGJ1	15	-1	-1	22
27	1.5288874795440518E-4	TGTGCTGCGTGGGCCCCTAGGGAATATTATAAGAAACTCTTT	CAAWAPREYYKKLF	TRGV10	.	TRGJ1	12	-1	-1	21
27	1.5288874795440518E-4	TGTGCTGCGTGGGATCGTACGAATTATTATAAGAAACTCTTT	CAAWDRTNYYKKLF	TRGV10	.	TRGJ1	14	-1	-1	19
27	1.5288874795440518E-4	TGTGCTGCGTGGGACTATACCACTGGTTGGTTCAAGATATTT	CAAWDYTTGWFKIF	TRGV10	.	TRGJP1	16	-1	-1	8
27	1.5288874795440518E-4	TGTGCTGCGTGGGAGCACCCTCGAGGGTATAAGAAACTCTTT	CAAWEHPRGYKKLF	TRGV10	.	TRGJ1	13	-1	-1	27
27	1.5288874795440518E-4	TGTGCCTTGTGGGAGGTTGAAAATTATTATAAGAAACTCTTT	CALWEVENYYKKLF	TRGV9	.	TRGJ1	16	-1	-1	21
27	1.5288874795440518E-4	TGTGCCTTGTGGGAGGACCGGAATTATTATAAGAAACTCTTT	CALWEDRNYYKKLF	TRGV9	.	TRGJ1	15	-1	-1	20
27	1.5288874795440518E-4	TGTGCCACCTGGGATGGGCACTGCACGAGGGCGAAACTCTTT	CATWDGHCTRAKLF	TRGV4	.	TRGJ1	18	-1	-1	32
27	1.5288874795440518E-4	TGTGCCACCTGGGATACCTTACCGAATTATAAGAAACTCTTT	CATWDTLPNYKKLF	TRGV8	.	TRGJ1	15	-1	-1	25
27	1.5288874795440518E-4	TGTGCTGCGTGGGCTAGGGGTTATTATAAGAAACTCTTT	CAAWARGYYKKLF	TRGV10	.	TRGJ1	12	-1	-1	20
27	1.5288874795440518E-4	TGTGCTGCGTGGGATCCTAGACATTATAAGAAACTCTTT	CAAWDPRHYKKLF	TRGV10	.	TRGJ1	14	-1	-1	22
27	1.5288874795440518E-4	TGTGCTGCGTGGGAGACCGATTATTATAAGAAACTCTTT	CAAWETDYYKKLF	TRGV10	.	TRGJ1	13	-1	-1	19
27	1.5288874795440518E-4	TGTGCCTTGTGGTTTTCCGATTATTATAAGAAACTCTTT	CALWFSDYYKKLF	TRGV9	.	TRGJ1	11	-1	-1	19
27	1.5288874795440518E-4	TGTGCCTTGTGGGAGCCACGCGGTTGGTTCAAGATATTT	CALWEPRGWFKIF	TRGV9	.	TRGJP1	14	-1	-1	21
27	1.5288874795440518E-4	TGTGCCTTGTGGGAGGTTCCTTATTATAAGAAACTCTTT	CALWEVPYYKKLF	TRGV9	.	TRGJ1	16	-1	-1	20
27	1.5288874795440518E-4	TGTGCCTTGTGGGAGGTGAATTGGTCGGAGAAACTCTTT	CALWEVNWSEKLF	TRGV9	.	TRGJ1	17	-1	-1	28
27	1.5288874795440518E-4	TGTGCCACCTGGGATGGAAATTATTATAAGAAACTCTTT	CATWDGNYYKKLF	TRGV4	.	TRGJ1	16	-1	-1	18
27	1.5288874795440518E-4	TGTGCCACCTGGGACGGGCCTTATTATAAGAAACTCTTT	CATWDGPYYKKLF	TRGV2	.	TRGJ1	19	-1	-1	20
27	1.5288874795440518E-4	TGTGCTGCGTGGGATTGTGACTATAAGAAACTCTTT	CAAWDCDYKKLF	TRGV10	.	TRGJ1	15	-1	-1	21
27	1.5288874795440518E-4	TGTGCTGCGTGGGATTGGGGTTATAAGAAACTCTTT	CAAWDWGYKKLF	TRGV10	.	TRGJ1	15	-1	-1	20
27	1.5288874795440518E-4	TGTGCTGCGTGGGTCTGCTATAAGAAACTCTTT	CAAWVCYKKLF	TRGV10	.	TRGJ1	12	-1	-1	18
27	1.5288874795440518E-4	TGTGCCACCTGGGATGGGTATAAGAAACTCTTT	CATWDGYKKLF	TRGV4	.	TRGJ1	17	-1	-1	18
27	1.5288874795440518E-4	TGTGCCACCTGGGATAATTATAAGAAACTCTTT	CATWDNYKKLF	TRGV8	.	TRGJ1	15	-1	-1	13
27	1.5288874795440518E-4	TGTGCTGCGTGGCAGGATAAGAAACTCTTT	CAAWQDKKLF	TRGV10	.	TRGJ1	11	-1	-1	16
27	1.5288874795440518E-4	TGTGCTGCGTGGGATAAATATTATAAGAAACTCTTT	CAAWDKYYKKLF	TRGV10	.	TRGJ2	14	-1	-1	15
27	1.5288874795440518E-4	TGTGCCACCTGGGAGAATTATTATAAGAAACTCTTT	CATWENYYKKLF	TRGV5	.	TRGJ1	13	-1	-1	14
27	1.5288874795440518E-4	TGTGCCACCCATTCTCTGAGGTGGATCAAGACGTTT	CATHSLRWIKTF	TRGV2	.	TRGJP2	8	-1	-1	21
27	1.5288874795440518E-4	TGTGCTGCGTGGGTGTATTATAAGAAACTCTTT	CAAWVYYKKLF	TRGV10	.	TRGJ1	12	-1	-1	15
27	1.5288874795440518E-4	TGTGCTGCGTGGGATCAGAACAAGACGTTT	CAAWDQNKTF	TRGV10	.	TRGJP2	14	-1	-1	17
27	1.5288874795440518E-4	TGTGCCACCTGTTATTATAAGAAACTCTTT	CATCYYKKLF	TRGV4	.	TRGJ1	10	-1	-1	11
27	1.5288874795440518E-4	TGTGCCACTAAGAAACTCTTT	CATKKLF	TRGV7	.	TRGJ1	7	-1	-1	8
27	1.5288874795440518E-4	TGTGCCACCTGGGACAGGCCGGGATATAAGAAACTCTTT	CATWDRPGYKKLF	TRGV3	.	TRGJ1	19	-1	-1	24
27	1.5288874795440518E-4	TGTGCCACCTGGGACAATTATTATAAGAAACTCTTT	CATWDNYYKKLF	TRGV3	.	TRGJ1	15	-1	-1	15
27	1.5288874795440518E-4	TGTGCTGCGTGGGAGGAATATAAGAAACTCTTT	CAAWEEYKKLF	TRGV10	.	TRGJ1	13	-1	-1	18
27	1.5288874795440518E-4	TGTGCCACCTGGGACAGGCAAAAGAAACTCTTT	CATWDRQKKLF	TRGV3	.	TRGJ1	18	-1	-1	21
27	1.5288874795440518E-4	TGTGCTGCGTGGGCCCTTTTTGAAGAGAAACTCTTT	CAAWALFEEKLF	TRGV10	.	TRGJ1	12	-1	-1	25
26	1.4722620173387166E-4	TGTGCCTTGTGGGAGGTCCGGAGGTGCATTCAACGGTATTATAAGAAACTCTTT	CALWEVRRCIQRYYKKLF	TRGV9	.	TRGJ1	16	-1	-1	36
26	1.4722620173387166E-4	TGTGCCTTGTGGGAGGTGCTGGCCCCCTCGAATTATTATAAGAAACTCTTT	CALWEVLAPSNYYKKLF	TRGV9	.	TRGJ1	18	-1	-1	27
26	1.4722620173387166E-4	TGTGCCTTGTGGGAGGTGCAACGCTTAATGAATTATTATAAGAAACTCTTT	CALWEVQRLMNYYKKLF	TRGV9	.	TRGJ1	19	-1	-1	29
26	1.4722620173387166E-4	TGTGCCTTGTGGGAGGCCGATTTCCCGTTGCATTATTATAAGAAACTCTTT	CALWEADFPLHYYKKLF	TRGV9	.	TRGJ1	15	-1	-1	31
26	1.4722620173387166E-4	TGTGCTGCGTGGGATTGTCGGAGGAGGTGGGTCCGTAAGAAACTCTTT	CAAWDCRRRWVRKKLF	TRGV10	.	TRGJ1	15	-1	-1	35
26	1.4722620173387166E-4	TGTGCTGCGTGGGATTATGGAAGGGGTTATTATAAGAAACTCTTT	CAAWDYGRGYYKKLF	TRGV10	.	TRGJ1	16	-1	-1	26
26	1.4722620173387166E-4	TGTGCTGCGTGGGATGGTATTGCGGATTATTATAAGAAACTCTTT	CAAWDGIADYYKKLF	TRGV10	.	TRGJ1	14	-1	-1	18
26	1.4722620173387166E-4	TGTGCCTTGTGGGAGGCCCTAAAACTTTATTATAAGAAACTCTTT	CALWEALKLYYKKLF	TRGV9	.	TRGJ1	15	-1	-1	26
26	1.4722620173387166E-4	TGTGCCTTGTGGGAGGGACCGTACTTAGTATATAAGAAACTCTTT	CALWEGPYLVYKKLF	TRGV9	.	TRGJ1	15	-1	-1	30
26	1.4722620173387166E-4	TGTTCTGACGCTGGGTGGCGGAATTATTATAAGAAACTCTTT	CSDAGWRNYYKKLF	TRGV10	.	TRGJ1	14	-1	-1	20
26	1.4722620173387166E-4	TGTGCTGCGTGGGGCCCCTGGGATTATTATAAGAAACTCTTT	CAAWGPWDYYKKLF	TRGV10	.	TRGJ1	12	-1	-1	22
26	1.4722620173387166E-4	TGTGCTGCGTGGGATCCACCCCCTTATTATAAGAAACTCTTT	CAAWDPPPYYKKLF	TRGV10	.	TRGJ1	14	-1	-1	23
26	1.4722620173387166E-4	TGTGCCTTGTGGGGGGGGCGTAGTTATTATAAGAAACTCTTT	CALWGGRSYYKKLF	TRGV9	.	TRGJ1	18	-1	-1	23
26	1.4722620173387166E-4	TGTGCTGCGTGTCCCCTTTATTATTATAAGAAACTCTTT	CAACPLYYYKKLF	TRGV10	.	TRGJ1	10	-1	-1	19
26	1.4722620173387166E-4	TGTGCTGCGTGGGTGGAGAATTATTATAAGAAACTCTTT	CAAWVENYYKKLF	TRGV10	.	TRGJ1	12	-1	-1	17
26	1.4722620173387166E-4	TGTGCTGCGTGGGACCCGAATTATTATAAGAAACTCTTT	CAAWDPNYYKKLF	TRGV10	.	TRGJ1	13	-1	-1	16
26	1.4722620173387166E-4	TGTGCTGCGTGGGACAGGGGTTATTATAAGAAACTCTTT	CAAWDRGYYKKLF	TRGV10	.	TRGJ1	13	-1	-1	20
26	1.4722620173387166E-4	TGTGCTGCGTGGGAGCCCTATTATTATAAGAAACTCTTT	CAAWEPYYYKKLF	TRGV10	.	TRGJ1	13	-1	-1	19
26	1.4722620173387166E-4	TGTGCTGCGTGGAGAAAATATTATTATAAGAAACTCTTT	CAAWRKYYYKKLF	TRGV10	.	TRGJ1	11	-1	-1	19
26	1.4722620173387166E-4	TGTGCCACCTGGGATGGGCACGAGACTAGGAAACTCTTT	CATWDGHETRKLF	TRGV4	.	TRGJ2	18	-1	-1	26
26	1.4722620173387166E-4	TGTGCCACCTGGGATACTCCTGTCCCTAAGAAACTCTTT	CATWDTPVPKKLF	TRGV4	.	TRGJ1	14	-1	-1	26
26	1.4722620173387166E-4	TGTGCCACCTGGGACAGGCTTTATTATAAGAAACTCTTT	CATWDRLYYKKLF	TRGV7	.	TRGJ1	18	-1	-1	20
26	1.4722620173387166E-4	TGTGCTGCGTTCCCCGATTATTATAAGAAACTCTTT	CAAFPDYYKKLF	TRGV10	.	TRGJ1	9	-1	-1	16
26	1.4722620173387166E-4	TGTGCTGCGTGGGTCACGGGGTATAAGAAACTCTTT	CAAWVTGYKKLF	TRGV10	.	TRGJ1	12	-1	-1	21
26	1.4722620173387166E-4	TGTGCCACCTGGGTTAGTGATTGGATCAAGACGTTT	CATWVSDWIKTF	TRGV3	.	TRGJP2	12	-1	-1	14
26	1.4722620173387166E-4	TGTGCCACCTGGGATAAGTATAAGAAACTCTTT	CATWDKYKKLF	TRGV3	.	TRGJ1	13	-1	-1	18
26	1.4722620173387166E-4	TGTGCTGCGTTAGGAAATAAGAAACTCTTT	CAALGNKKLF	TRGV10	.	TRGJ1	9	-1	-1	16
26	1.4722620173387166E-4	TGTGCTGCGTGGGATTCGAAGAAACTCTTT	CAAWDSKKLF	TRGV10	.	TRGJ1	15	-1	-1	18
26	1.4722620173387166E-4	TGTGCTGCGTGGGAATTCAAGAAACTCTTT	CAAWEFKKLF	TRGV10	.	TRGJ1	13	-1	-1	18
26	1.4722620173387166E-4	TGTGCCACCTGGGATGGAAAGAAACTCTTT	CATWDGKKLF	TRGV4	.	TRGJ1	16	-1	-1	18
26	1.4722620173387166E-4	TGTGCTGCGTGCACGAAGACCCTCTATAAGAAACTCTTT	CAACTKTLYKKLF	TRGV10	.	TRGJ1	10	-1	-1	24
26	1.4722620173387166E-4	TGTGCTGCGTGGGTAGACACTGGTTGGTTCAAGATATTT	CAAWVDTGWFKIF	TRGV10	.	TRGJP1	12	-1	-1	17
26	1.4722620173387166E-4	TGTGCTGCGTGGGATTCAGGATATTATAAGAAACTCTTT	CAAWDSGYYKKLF	TRGV10	.	TRGJ1	15	-1	-1	21
26	1.4722620173387166E-4	TGTGCCACCTGGGACGGGCATTATTATAAGAAACTCTTT	CATWDGHYYKKLF	TRGV2	.	TRGJ1	18	-1	-1	19
26	1.4722620173387166E-4	TGTGCCACCTGGGATTTTTATTATAAGAAACTCTTT	CATWDFYYKKLF	TRGV8	.	TRGJ1	14	-1	-1	17
26	1.4722620173387166E-4	TGTGCCACCTGGGATGTTTATTATAAGAAACTCTTT	CATWDVYYKKLF	TRGV4	.	TRGJ1	15	-1	-1	17
26	1.4722620173387166E-4	TGTGCTGCAGGCGATTATTATAAGAAACTCTTT	CAAGDYYKKLF	TRGV10	.	TRGJ1	16	-1	-1	13
26	1.4722620173387166E-4	TGTGCCACCTGGGCACTCGGCGGGAAACTCTTT	CATWALGGKLF	TRGV3	.	TRGJ1	12	-1	-1	23
26	1.4722620173387166E-4	TGTGCCACCTGGACTTGGGACGGGAAACTCTTT	CATWTWDGKLF	TRGV2	.	TRGJ1	11	-1	-1	23
26	1.4722620173387166E-4	TGTGCCACCTGGGACGGGCCGAGGCTCTTT	CATWDGPRLF	TRGV2	.	TRGJ1	19	-1	-1	24
26	1.4722620173387166E-4	TGTGCCACCTGGTATAAGAAACTCTTT	CATWYKKLF	TRGV4	.	TRGJ1	14	-1	-1	12
26	1.4722620173387166E-4	TGTGCTGCGTGGGTTAATTATTATAAGAAACTCTTT	CAAWVNYYKKLF	TRGV10	.	TRGJ1	15	-1	-1	15
26	1.4722620173387166E-4	TGTGCCACCTGGGACAGGTATTATAAGAAACTCTTT	CATWDRYYKKLF	TRGV3	.	TRGJ1	17	-1	-1	18
25	1.4156365551333812E-4	TGTGCCTTGTGGGAGGTGCGTTCTGCCCCCTATTCAGGAAAGGGAAAGAAACTCTTT	CALWEVRSAPYSGKGKKLF	TRGV9	.	TRGJ1	18	-1	-1	45
25	1.4156365551333812E-4	TGTGCTGCGTGGGATTTTGGATCCCCCAGCACTGGTTGGTTCAAGATATTT	CAAWDFGSPSTGWFKIF	TRGV10	.	TRGJP1	31	-1	-1	29
25	1.4156365551333812E-4	TGTGCCTTGTGGGAGGTCCCTTTCCAACCTCTTTATTATAAGAAACTCTTT	CALWEVPFQPLYYKKLF	TRGV9	.	TRGJ1	16	-1	-1	32
25	1.4156365551333812E-4	TGTGCTGCGTGGGATTTTTGGTGGCGGGATTATAAGAAACTCTTT	CAAWDFWWRDYKKLF	TRGV10	.	TRGJ2	15	-1	-1	28
25	1.4156365551333812E-4	TGTGCTGCGTGGGATTTAGAGCGAAATTATTATAAGAAACTCTTT	CAAWDLERNYYKKLF	TRGV10	.	TRGJ1	15	-1	-1	24
25	1.4156365551333812E-4	TGTGCCTTGTGGGAGGTGCAGGGGGGGTATTATAAGAAACTCTTT	CALWEVQGGYYKKLF	TRGV9	.	TRGJ1	19	-1	-1	27
25	1.4156365551333812E-4	TGTGCCACCTGGGACACACGAATTTTTTATTATAAGAAACTCTTT	CATWDTRIFYYKKLF	TRGV3	.	TRGJ1	15	-1	-1	26
25	1.4156365551333812E-4	TGTGCTGCGTGGGTCTACTCGAATTATTATAAGAAACTCTTT	CAAWVYSNYYKKLF	TRGV10	.	TRGJ1	12	-1	-1	18
25	1.4156365551333812E-4	TGTGCTGCGTGGGCCCATCTGAAATATTATAAGAAACTCTTT	CAAWAHLKYYKKLF	TRGV10	.	TRGJ1	12	-1	-1	20
25	1.4156365551333812E-4	TGTGCTGCGTGGGATTTCTCGAATTATTATAAGAAACTCTTT	CAAWDFSNYYKKLF	TRGV10	.	TRGJ1	15	-1	-1	18
25	1.4156365551333812E-4	TGTGCTGCGTGGGATTGGGATGGCTATTATAAGAAACTCTTT	CAAWDWDGYYKKLF	TRGV10	.	TRGJ1	15	-1	-1	24
25	1.4156365551333812E-4	TGTGCTGCGTGGGATTATAGTTGTATGGGGGAGAAACTCTTT	CAAWDYSCMGEKLF	TRGV10	.	TRGJ1	16	-1	-1	31
25	1.4156365551333812E-4	TGTGCTGCGTGGGAAAATTATTGTGCGAGAAAGAAACTCTTT	CAAWENYCARKKLF	TRGV10	.	TRGJ1	13	-1	-1	30
25	1.4156365551333812E-4	TGTGCCTTGTGGGAGGCCCCAAGATATTATAAGAAACTCTTT	CALWEAPRYYKKLF	TRGV9	.	TRGJ1	15	-1	-1	24
25	1.4156365551333812E-4	TGTGCCTTGTGGGAGATTTTTTATTATTATAAGAAACTCTTT	CALWEIFYYYKKLF	TRGV9	.	TRGJ1	14	-1	-1	22
25	1.4156365551333812E-4	TGTGCCACCTGGGATAGGAGGATCGGCTATAAGAAACTCTTT	CATWDRRIGYKKLF	TRGV8	.	TRGJ1	17	-1	-1	27
25	1.4156365551333812E-4	TGTGCCACCTGGGATAGAGGAAGTTATTATAAGAAACTCTTT	CATWDRGSYYKKLF	TRGV8	.	TRGJ1	16	-1	-1	19
25	1.4156365551333812E-4	TGTGCCACCTGGGACGGGCCGGGTTATTATAAGAAACTCTTT	CATWDGPGYYKKLF	TRGV2	.	TRGJ1	19	-1	-1	23
25	1.4156365551333812E-4	TGTGCCTTGTGGGAGGGGATATATTATAAGAAACTCTTT	CALWEGIYYKKLF	TRGV9	.	TRGJ1	15	-1	-1	21
25	1.4156365551333812E-4	TGTGCTGCGTGGGATCGTTATTATAAGAAACTCTTT	CAAWDRYYKKLF	TRGV10	.	TRGJ1	14	-1	-1	17
25	1.4156365551333812E-4	TGTGCCACCTGGGATAGGTTTTATAAGAAACTCTTT	CATWDRFYKKLF	TRGV8	.	TRGJ1	17	-1	-1	20
25	1.4156365551333812E-4	TGTGCCTTGTGGGAGCCCCGTAGGAAACTCTTT	CALWEPRRKLF	TRGV9	.	TRGJ1	14	-1	-1	20
25	1.4156365551333812E-4	TGTGCCACCTGGGACGGGCCTAAGAAACTCTTT	CATWDGPKKLF	TRGV2	.	TRGJ1	19	-1	-1	20
25	1.4156365551333812E-4	TGTGCCACCTGGGGTTATAAGAAACTCTTT	CATWGYKKLF	TRGV8	.	TRGJ1	12	-1	-1	14
25	1.4156365551333812E-4	TGTGCCACCCCCCGTCAACTCTTT	CATPRQLF	TRGV4	.	TRGJ1	8	-1	-1	16
25	1.4156365551333812E-4	TGTGCTGCGTGGGATTATCGCTATTATAAGAAACTCTTT	CAAWDYRYYKKLF	TRGV10	.	TRGJ1	16	-1	-1	21
25	1.4156365551333812E-4	TGTGCTGCGTGGGCTAGTGATTGGATCAAGACGTTT	CAAWASDWIKTF	TRGV10	.	TRGJP2	12	-1	-1	14
25	1.4156365551333812E-4	TGTGCTGCGTGGGATTATACCCCAAAGAAACTCTTT	CAAWDYTPKKLF	TRGV10	.	TRGJ1	16	-1	-1	24
25	1.4156365551333812E-4	TGTGCCACCTGGGACGGGCAATATAAGAAACTCTTT	CATWDGQYKKLF	TRGV2	.	TRGJ1	18	-1	-1	21
25	1.4156365551333812E-4	TGTGCCACCTGGGACAGGCCTTATAAGAAACTCTTT	CATWDRPYKKLF	TRGV5	.	TRGJ1	20	-1	-1	20
25	1.4156365551333812E-4	TGTGCTGCGTGGGATGACTATAAGAAACTCTTT	CAAWDDYKKLF	TRGV10	.	TRGJ2	17	-1	-1	18
25	1.4156365551333812E-4	TGTGCCTTGTGGGAAAATTATAAGAAACTCTTT	CALWENYKKLF	TRGV9	.	TRGJ1	13	-1	-1	16
25	1.4156365551333812E-4	TGTGCCACCTGGGACGGGCGGGAGAAACTCTTT	CATWDGREKLF	TRGV2	.	TRGJ1	18	-1	-1	22
25	1.4156365551333812E-4	TGTGCTGCGTGGTTGAAACTCTTT	CAAWLKLF	TRGV10	.	TRGJ1	11	-1	-1	14
25	1.4156365551333812E-4	TGTGCTGCGTGGTCAATCCCCTATTATTATAAGAAACTCTTT	CAAWSIPYYYKKLF	TRGV10	.	TRGJ1	11	-1	-1	22
25	1.4156365551333812E-4	TGTGCTGCGTGGGATTATCAGGATTATTATAAGAAACTCTTT	CAAWDYQDYYKKLF	TRGV10	.	TRGJ1	16	-1	-1	22
25	1.4156365551333812E-4	TGTGCTGCGTGGGATTATCAAAACTATTATAAGAAACTCTTT	CAAWDYQNYYKKLF	TRGV10	.	TRGJ1	16	-1	-1	21
25	1.4156365551333812E-4	TGTGCTGCGTGGGATTATAACTGGAGTTGGTTCAAGATATTT	CAAWDYNWSWFKIF	TRGV10	.	TRGJP1	16	-1	-1	25
25	1.4156365551333812E-4	TGTGCCACCTGGGACGGGCCGAATTATTATAAGAAACTCTTT	CATWDGPNYYKKLF	TRGV2	.	TRGJ1	19	-1	-1	19
25	1.4156365551333812E-4	TGTGCCACCTGGGATAGGCTCCCCTATAAGAAACTCTTT	CATWDRLPYKKLF	TRGV8	.	TRGJ1	18	-1	-1	24
25	1.4156365551333812E-4	TGTGCCACCTGCTACTTCCCGGGTAAGAAACTCTTT	CATCYFPGKKLF	TRGV3	.	TRGJ1	10	-1	-1	23
25	1.4156365551333812E-4	TGTGCCACCTGGGACGGGCCCGGGAAACTCTTT	CATWDGPGKLF	TRGV2	.	TRGJ1	21	-1	-1	23
25	1.4156365551333812E-4	TGTGCTGCGTGGGTACTCAAGAAACTCTTT	CAAWVLKKLF	TRGV10	.	TRGJ1	12	-1	-1	18
25	1.4156365551333812E-4	TGTGCTGCGTGGATAAAGAAACTCTTT	CAAWIKKLF	TRGV10	.	TRGJ1	11	-1	-1	15
25	1.4156365551333812E-4	TGTGCTGCGTGGGATTATGAGACCACTGGTTGGTTCAAGATATTT	CAAWDYETTGWFKIF	TRGV10	.	TRGJP1	16	-1	-1	21
25	1.4156365551333812E-4	TGTGCTGCGTGGGCCGAAGCCAATTATTATAAGAAACTCTTT	CAAWAEANYYKKLF	TRGV10	.	TRGJ1	12	-1	-1	21
25	1.4156365551333812E-4	TGTGCTGCGTGGGATCCCGCCTCTTATTATAAGAAACTCTTT	CAAWDPASYYKKLF	TRGV10	.	TRGJ1	14	-1	-1	23
25	1.4156365551333812E-4	TGTGCTGCGTGGGCCAGGGGTTATTATAAGAAACTCTTT	CAAWARGYYKKLF	TRGV10	.	TRGJ1	12	-1	-1	20
25	1.4156365551333812E-4	TGTGCCACCTGGGATGGGCTACTCGAGAAACTCTTT	CATWDGLLEKLF	TRGV4	.	TRGJ1	18	-1	-1	25
25	1.4156365551333812E-4	TGTGCTGCGTGGGACCAGGATAAGAAACTCTTT	CAAWDQDKKLF	TRGV10	.	TRGJ1	13	-1	-1	19
25	1.4156365551333812E-4	TGTGCTGCGTGGGACTGGTTCAAGATATTT	CAAWDWFKIF	TRGV10	.	TRGJP1	13	-1	-1	15
25	1.4156365551333812E-4	TGTGCCACCTGGGATAATAAGAAACTCTTT	CATWDNKKLF	TRGV8	.	TRGJ1	15	-1	-1	13
25	1.4156365551333812E-4	TGTGCTGCGTGGGGCCGGAATAAGAAACTCTTT	CAAWGRNKKLF	TRGV10	.	TRGJ1	12	-1	-1	19
25	1.4156365551333812E-4	TGTGCCACCTGGGACAGGCTTCGGAAACTCTTT	CATWDRLRKLF	TRGV3	.	TRGJ1	18	-1	-1	23
24	1.359011092928046E-4	TGTGCTGCGTGGGGACTACCCCTGTCCACCACTGGTTGGTTCAAGATATTT	CAAWGLPLSTTGWFKIF	TRGV10	.	TRGJP1	12	-1	-1	27
24	1.359011092928046E-4	TGTGCTGCGTGGGATTCGGGTTTCGGCCCTGATTATTATAAGAAACTCTTT	CAAWDSGFGPDYYKKLF	TRGV10	.	TRGJ1	15	-1	-1	31
24	1.359011092928046E-4	TGTGCTGCGTGGGACCCTACCAAAGCCTGGGCTCATAAGAAACTCTTT	CAAWDPTKAWAHKKLF	TRGV10	.	TRGJ1	13	-1	-1	34
24	1.359011092928046E-4	TGTGCTGCGTGGGATTGGCATACCACTGGTTGGTTCAAGATATTT	CAAWDWHTTGWFKIF	TRGV10	.	TRGJP1	15	-1	-1	19
24	1.359011092928046E-4	TGTGCTGCGTGGGATTACTTGGGCACTGGTTGGTTCAAGATATTT	CAAWDYLGTGWFKIF	TRGV10	.	TRGJP1	17	-1	-1	23
24	1.359011092928046E-4	TGTGCCTTGTGGGAGTCACATACCACTGGTTGGTTCAAGATATTT	CALWESHTTGWFKIF	TRGV9	.	TRGJP1	25	-1	-1	19
24	1.359011092928046E-4	TGTGCCTTGTGGGAGGCTCGTACTTTTTATTATAAGAAACTCTTT	CALWEARTFYYKKLF	TRGV9	.	TRGJ1	15	-1	-1	26
24	1.359011092928046E-4	TGTGCTGCGTGGGATTTGAGGGGTGATTGGATCAAGACGTTT	CAAWDLRGDWIKTF	TRGV10	.	TRGJP2	15	-1	-1	22
24	1.359011092928046E-4	TGTGCTGCGTGGGATAACGGACGCAATTATAAGAAACTCTTT	CAAWDNGRNYKKLF	TRGV10	.	TRGJ1	18	-1	-1	25
24	1.359011092928046E-4	TGTGCCTTGTGGGAGGTTCATTATTATTATAAGAAACTCTTT	CALWEVHYYYKKLF	TRGV9	.	TRGJ1	19	-1	-1	22
24	1.359011092928046E-4	TGTGCCTTGTGGGAGGGAGTCAATTATTATAAGAAACTCTTT	CALWEGVNYYKKLF	TRGV9	.	TRGJ1	15	-1	-1	21
24	1.359011092928046E-4	TGTGCCACCTGGGATGGGGGGAATTATTATAAGAAACTCTTT	CATWDGGNYYKKLF	TRGV4	.	TRGJ1	17	-1	-1	20
24	1.359011092928046E-4	TGTGCCACCTGGGACGGGCGGAGTGATTGGATCAAGACGTTT	CATWDGRSDWIKTF	TRGV2	.	TRGJP2	18	-1	-1	21
24	1.359011092928046E-4	TGTGCTGCGTGGGATTATTGCTGGTATAAGAAACTCTTT	CAAWDYCWYKKLF	TRGV10	.	TRGJ1	16	-1	-1	24
24	1.359011092928046E-4	TGTGCTGCGTGGGATCCCGAATATTATAAGAAACTCTTT	CAAWDPEYYKKLF	TRGV10	.	TRGJ1	14	-1	-1	17
24	1.359011092928046E-4	TGTGCCTTGTGGGAGGCATATTATTATAAGAAACTCTTT	CALWEAYYYKKLF	TRGV9	.	TRGJ1	15	-1	-1	19
24	1.359011092928046E-4	TGTGCTGCGTGGGATAGGGATTATAAGAAACTCTTT	CAAWDRDYKKLF	TRGV10	.	TRGJ1	14	-1	-1	19
24	1.359011092928046E-4	TGTGCCACCTGGGAAGGGGGCAATAAGAAACTCTTT	CATWEGGNKKLF	TRGV2	.	TRGJ1	17	-1	-1	22
24	1.359011092928046E-4	TGTGCCACCTGGGACATTTATAAGAAACTCTTT	CATWDIYKKLF	TRGV3	.	TRGJ1	15	-1	-1	17
24	1.359011092928046E-4	TGTGCTGCGTGGGATTTCGGGAAACTCTTT	CAAWDFGKLF	TRGV10	.	TRGJ1	18	-1	-1	20
24	1.359011092928046E-4	TGTGCTGCGCCTCGGGGGAAGAAACTCTTT	CAAPRGKKLF	TRGV10	.	TRGJ1	8	-1	-1	18
24	1.359011092928046E-4	TGTGCCACCTGGGATCGGAAACTCTTT	CATWDRKLF	TRGV4	.	TRGJ1	17	-1	-1	17
24	1.359011092928046E-4	TGTGCTGCGTGGGATTATTCTCGATGCTATAAGAAACTCTTT	CAAWDYSRCYKKLF	TRGV10	.	TRGJ1	16	-1	-1	27
24	1.359011092928046E-4	TGTGCCACCTGGGACGGGCCTCAATATTATAAGAAACTCTTT	CATWDGPQYYKKLF	TRGV2	.	TRGJ1	19	-1	-1	24
24	1.359011092928046E-4	TGTGCCACCTGGGACGGGCCGGATTATTATAAGAAACTCTTT	CATWDGPDYYKKLF	TRGV2	.	TRGJ1	19	-1	-1	19
24	1.359011092928046E-4	TGTGCTGCGTGTGCCCCCAAGGATTATAAGAAACTCTTT	CAACAPKDYKKLF	TRGV10	.	TRGJ1	10	-1	-1	22
24	1.359011092928046E-4	TGTGCTGCGTGGGCCCTAATGATGCGTAAGAAACTCTTT	CAAWALMMRKKLF	TRGV10	.	TRGJ1	12	-1	-1	26
24	1.359011092928046E-4	TGTGCCTTGGGGGAGGCATATTATTATAAGAAACTCTTT	CALGEAYYYKKLF	TRGV9	.	TRGJ1	15	-1	-1	19
24	1.359011092928046E-4	TGTGCCACCTGGGATGGGCCGAGGTGGAGGAAACTCTTT	CATWDGPRWRKLF	TRGV4	.	TRGJ1	19	-1	-1	29
24	1.359011092928046E-4	TGTGCCACCTGGGATAGGGGATTCTATAAGAAACTCTTT	CATWDRGFYKKLF	TRGV8	.	TRGJ1	17	-1	-1	24
24	1.359011092928046E-4	TGTGCCACCTGGGACGGGCCGGGTTATAAGAAACTCTTT	CATWDGPGYKKLF	TRGV2	.	TRGJ1	19	-1	-1	23
24	1.359011092928046E-4	TGTGCTGCGTGGCAGAATTATTATAAGAAACTCTTT	CAAWQNYYKKLF	TRGV10	.	TRGJ1	11	-1	-1	14
24	1.359011092928046E-4	TGTGCTGCGTGGGTCGAGTATTATAAGAAACTCTTT	CAAWVEYYKKLF	TRGV10	.	TRGJ1	12	-1	-1	18
24	1.359011092928046E-4	TGTGCCACCTGGGACTTTTATTATAAGAAACTCTTT	CATWDFYYKKLF	TRGV4	.	TRGJ1	13	-1	-1	17
24	1.359011092928046E-4	TGTGCTGCGTGGGTCTCCAATAAGAAACTCTTT	CAAWVSNKKLF	TRGV10	.	TRGJ1	12	-1	-1	19
24	1.359011092928046E-4	TGTGCCACCTGGGATGCTTATAAGAAACTCTTT	CATWDAYKKLF	TRGV4	.	TRGJ1	15	-1	-1	17
24	1.359011092928046E-4	TGTGCCACCTGGGATGGGCCGGGGAAACTCTTT	CATWDGPGKLF	TRGV4	.	TRGJ1	19	-1	-1	23
24	1.359011092928046E-4	TGTGCCACCTGGGACGCGAACAAGAAACTCTTT	CATWDANKKLF	TRGV2	.	TRGJ1	15	-1	-1	21
24	1.359011092928046E-4	TGTGCCACCTGGGACGGGGGTGCGGGACTCTTT	CATWDGGAGLF	TRGV5	.	TRGJ1	17	-1	-1	26
24	1.359011092928046E-4	TGTGCCACCTGGGACAGGCGGAGGAAACTCTTT	CATWDRRRKLF	TRGV7	.	TRGJ1	18	-1	-1	23
24	1.359011092928046E-4	TGTGCCACCTGGGACGGGCCTATACTCTTT	CATWDGPILF	TRGV2	.	TRGJ1	19	-1	-1	23
24	1.359011092928046E-4	TGTGCCACCTGGCCTAAGAAACTCTTT	CATWPKKLF	TRGV2	.	TRGJ1	11	-1	-1	14
24	1.359011092928046E-4	TGTGCTGCGGAAAAGAAACTCTTT	CAAEKKLF	TRGV10	.	TRGJ1	8	-1	-1	12
24	1.359011092928046E-4	TGTGCTGCGTGGGCCTCGGAGGATTATTATAAGAAACTCTTT	CAAWASEDYYKKLF	TRGV10	.	TRGJ1	12	-1	-1	22
24	1.359011092928046E-4	TGTGCCACCTGGGACAGGCCGTATTATTATAAGAAACTCTTT	CATWDRPYYYKKLF	TRGV7	.	TRGJ1	19	-1	-1	19
24	1.359011092928046E-4	TGTGCTGCGTGGAACCGAATCGGTTGGTTCAAGATATTT	CAAWNRIGWFKIF	TRGV10	.	TRGJP1	11	-1	-1	21
24	1.359011092928046E-4	TGTGCCACCTGGGATCCGAATTATTATAAGAAACTCTTT	CATWDPNYYKKLF	TRGV8	.	TRGJ1	14	-1	-1	13
24	1.359011092928046E-4	TGTGCTGCGTGGGATCGAGAGAAGAAACTCTTT	CAAWDREKKLF	TRGV10	.	TRGJ1	14	-1	-1	21
24	1.359011092928046E-4	TGTGCCACCTGGGACGGGCGGGGGAAACTCTTT	CATWDGRGKLF	TRGV2	.	TRGJ1	18	-1	-1	23
24	1.359011092928046E-4	TGTGCCACCTGGGACGGGAAACTCTTT	CATWDGKLF	TRGV2	.	TRGJ1	17	-1	-1	17
24	1.359011092928046E-4	TGTGCTGCGTGGGATTTTTGGGGTTATTATAAGAAACTCTTT	CAAWDFWGYYKKLF	TRGV10	.	TRGJ1	15	-1	-1	23
24	1.359011092928046E-4	TGTGCCACCTGGGACGGTCAGAATTATTATAAGAAACTCTTT	CATWDGQNYYKKLF	TRGV2	.	TRGJ2	16	-1	-1	20
24	1.359011092928046E-4	TGTGCCACCTGCCCCGAGGGTCTCTTT	CATCPEGLF	TRGV2	.	TRGJ1	10	-1	-1	21
24	1.359011092928046E-4	TGTGCCTTGTGGGAGGCCTCTAGGAAGAGTTGTTATAAGAAACTCTTT	CALWEASRKSCYKKLF	TRGV9	.	TRGJ1	15	-1	-1	26
23	1.3023856307227107E-4	TGTGCCTTGTGGGAGGTGGGTGTGTTGAAGAGAGGTTGTTATTATAAGAAACTCTTT	CALWEVGVLKRGCYYKKLF	TRGV9	.	TRGJ1	17	-1	-1	38
23	1.3023856307227107E-4	TGTGCTGCGTGGGATTTACCTTTTGTTGTTTGGGGTAAGAAACTCTTT	CAAWDLPFVVWGKKLF	TRGV10	.	TRGJ1	15	-1	-1	35
23	1.3023856307227107E-4	TGTGCTGCGTGGGAGCCCTACCATTCGAATTATTATAAGAAACTCTTT	CAAWEPYHSNYYKKLF	TRGV10	.	TRGJ1	13	-1	-1	22
23	1.3023856307227107E-4	TGTGCCTTGTGGGAGGCCGGGGGGGGGGATTATTATAAGAAACTCTTT	CALWEAGGGDYYKKLF	TRGV9	.	TRGJ1	15	-1	-1	28
23	1.3023856307227107E-4	TGTGCTGCGTGGGATCGCTTTGGTCGGTATTATAAGAAACTCTTT	CAAWDRFGRYYKKLF	TRGV10	.	TRGJ1	14	-1	-1	27
23	1.3023856307227107E-4	TGTGCTGCGTGGGATTCGAGGACTGGTTGGTTCAAGATATTT	CAAWDSRTGWFKIF	TRGV10	.	TRGJP1	15	-1	-1	21
23	1.3023856307227107E-4	TGTGCCTTGTGGGAGCCGAATTATTATAAGAAACTCTTT	CALWEPNYYKKLF	TRGV9	.	TRGJ1	14	-1	-1	16
23	1.3023856307227107E-4	TGTGCCTGCTGGATTAGGCACGGTTATAAGAAACTCTTT	CACWIRHGYKKLF	TRGV11	.	TRGJ1	21	-1	-1	23
23	1.3023856307227107E-4	TGTGCTGCGTGGTCGCTTTATTATAAGAAACTCTTT	CAAWSLYYKKLF	TRGV10	.	TRGJ1	11	-1	-1	17
23	1.3023856307227107E-4	TGTGCCTTGTGGGGCATTGGGAGGTTCAAGATATTT	CALWGIGRFKIF	TRGV9	.	TRGJP1	12	-1	-1	22
23	1.3023856307227107E-4	TGTGCCACCTGGGAGGGTTATTATAAGAAACTCTTT	CATWEGYYKKLF	TRGV4	.	TRGJ1	16	-1	-1	17
23	1.3023856307227107E-4	TGTGCTGCGTGGGATCCTTATAAGAAACTCTTT	CAAWDPYKKLF	TRGV10	.	TRGJ2	14	-1	-1	17
23	1.3023856307227107E-4	TGTGCTGCGAAAGGGGGTTATAAGAAACTCTTT	CAAKGGYKKLF	TRGV10	.	TRGJ1	8	-1	-1	17
23	1.3023856307227107E-4	TGTGCCACCTGGGACAGCCTTAAGAAACTCTTT	CATWDSLKKLF	TRGV3	.	TRGJ1	19	-1	-1	20
23	1.3023856307227107E-4	TGTGCCACCTTAACCGATAAGAAACTCTTT	CATLTDKKLF	TRGV4	.	TRGJ1	9	-1	-1	16
23	1.3023856307227107E-4	TGTGCCACCTGGGACCATAAGAAACTCTTT	CATWDHKKLF	TRGV8	.	TRGJ1	13	-1	-1	16
23	1.3023856307227107E-4	TGTGCTGCGTGGGATTATAGATGTACTGGTTGGTTCAAGATATTT	CAAWDYRCTGWFKIF	TRGV10	.	TRGJP1	16	-1	-1	24
23	1.3023856307227107E-4	TGTGCTGCGTGGGATTACCCCTTCCTAAAGAAACTCTTT	CAAWDYPFLKKLF	TRGV10	.	TRGJ1	17	-1	-1	27
23	1.3023856307227107E-4	TGTGCTGCGTGGGATCTAACTTATTATAAGAAACTCTTT	CAAWDLTYYKKLF	TRGV10	.	TRGJ1	14	-1	-1	20
23	1.3023856307227107E-4	TGTGCTGCGTGGGATGTTGGGGGTTATAAGAAACTCTTT	CAAWDVGGYKKLF	TRGV10	.	TRGJ1	14	-1	-1	23
23	1.3023856307227107E-4	TGTGCTGCGTGGGATGGGAATTATTATAAGAAACTCTTT	CAAWDGNYYKKLF	TRGV10	.	TRGJ1	14	-1	-1	17
23	1.3023856307227107E-4	TGTGCCACCTGGGACAAGCGGGTTTATAAGAAACTCTTT	CATWDKRVYKKLF	TRGV7	.	TRGJ1	18	-1	-1	23
23	1.3023856307227107E-4	TGTGCCACCGAACTAGGTAGTGATTGGATCAAGACGTTT	CATELGSDWIKTF	TRGV2	.	TRGJP2	8	-1	-1	16
23	1.3023856307227107E-4	TGTGCTGCGTGGGATTTCGAATTAAGGAAACTCTTT	CAAWDFELRKLF	TRGV10	.	TRGJ1	21	-1	-1	20
23	1.3023856307227107E-4	TGTGCTGCGTGGACTTATTATTATAAGAAACTCTTT	CAAWTYYYKKLF	TRGV10	.	TRGJ1	11	-1	-1	16
23	1.3023856307227107E-4	TGTGCCACCTGGGACGGGAAGGATAAGAAACTCTTT	CATWDGKDKKLF	TRGV2	.	TRGJ1	17	-1	-1	22
23	1.3023856307227107E-4	TGTGCCACCTGGGACAGGCGAACTGGAGAACTCTTT	CATWDRRTGELF	TRGV5	.	TRGJ1	18	-1	-1	28
23	1.3023856307227107E-4	TGTGCCACCTGGGAAAGTGATTGGATCAAGACGTTT	CATWESDWIKTF	TRGV2	.	TRGJP2	13	-1	-1	15
23	1.3023856307227107E-4	TGTGCCACCTGGGTGGGTTATAAGAAACTCTTT	CATWVGYKKLF	TRGV4	.	TRGJ1	16	-1	-1	17
23	1.3023856307227107E-4	TGTGCCACCTGGGATGGGCGTGAGAAACTCTTT	CATWDGREKLF	TRGV4	.	TRGJ1	18	-1	-1	22
23	1.3023856307227107E-4	TGTGCCACCTGGGACAGCCCTCAGAAACTCTTT	CATWDSPQKLF	TRGV3	.	TRGJ1	20	-1	-1	22
23	1.3023856307227107E-4	TGTGCCACCTGGGACAGGTACGAGAAACTCTTT	CATWDRYEKLF	TRGV3	.	TRGJ1	17	-1	-1	22
23	1.3023856307227107E-4	TGTGCCACTCAGGATCATAAGAAACTCTTT	CATQDHKKLF	TRGV2	.	TRGJ1	7	-1	-1	13
23	1.3023856307227107E-4	TGTGCTGCGTGGGATTATTGCCGATATTATAAGAAACTCTTT	CAAWDYCRYYKKLF	TRGV10	.	TRGJ1	16	-1	-1	24
23	1.3023856307227107E-4	TGTGCTGCGTGGGACCTCCCGAATTATTATAAGAAACTCTTT	CAAWDLPNYYKKLF	TRGV10	.	TRGJ1	13	-1	-1	19
23	1.3023856307227107E-4	TGTGCTGCGCCACTTTCCCTTTATTATAAGAAACTCTTT	CAAPLSLYYKKLF	TRGV10	.	TRGJ1	8	-1	-1	20
23	1.3023856307227107E-4	TGTGCCTTAACCTATTATTATAAGAAACTCTTT	CALTYYYKKLF	TRGV9	.	TRGJ1	7	-1	-1	13
23	1.3023856307227107E-4	TGTGCTGCGTGGGATTCGGCCGGGGCTGGTTGGTTCAAGATATTT	CAAWDSAGAGWFKIF	TRGV10	.	TRGJP1	15	-1	-1	25
23	1.3023856307227107E-4	TGTGCCACCTGGGACAGGCATTATAAGAAACTCTTT	CATWDRHYKKLF	TRGV3	.	TRGJ1	18	-1	-1	19
23	1.3023856307227107E-4	TGTGCCACCTGGGACAGGCACTGGCGGCTCTTT	CATWDRHWRLF	TRGV7	.	TRGJ1	22	-1	-1	27
22	1.2457601685173756E-4	TGTGCTGCGTGGGTTTATTCTTTGTTAACTTACCCCCAACATTATTATAAGAAACTCTTT	CAAWVYSLLTYPQHYYKKLF	TRGV10	.	TRGJ1	16	-1	-1	40
22	1.2457601685173756E-4	TGTGCTGCGTGGGACGTGGGGTGTGATACCACTGGTTGGTTCAAGATATTT	CAAWDVGCDTTGWFKIF	TRGV10	.	TRGJP1	13	-1	-1	25
22	1.2457601685173756E-4	TGTGCCTTGTGGGAGGTGGAGAGCCCCCCGAATTATTATAAGAAACTCTTT	CALWEVESPPNYYKKLF	TRGV9	.	TRGJ1	17	-1	-1	28
22	1.2457601685173756E-4	TGTGCTGCGTGGGATTATCGAGGCATGGGTTATTATAAGAAACTCTTT	CAAWDYRGMGYYKKLF	TRGV10	.	TRGJ1	16	-1	-1	29
22	1.2457601685173756E-4	TGTGCTGCGTGGGATGGTAGAAAGGAGAGAGGGAATAAGAAACTCTTT	CAAWDGRKERGNKKLF	TRGV10	.	TRGJ1	14	-1	-1	34
22	1.2457601685173756E-4	TGTGCCACCTGGGATGGGCCTACGAAGAATTATTATAAGAAACTCTTT	CATWDGPTKNYYKKLF	TRGV4	.	TRGJ1	19	-1	-1	26
22	1.2457601685173756E-4	TGTGCTGCGTGGGAAGGGAGAGGTAGTGATTGGATCAAGACGTTT	CAAWEGRGSDWIKTF	TRGV10	.	TRGJP2	13	-1	-1	22
22	1.2457601685173756E-4	TGTGCCACCTGGGTTCCCACCCCGAATTATTATAAGAAACTCTTT	CATWVPTPNYYKKLF	TRGV4	.	TRGJ1	12	-1	-1	22
22	1.2457601685173756E-4	TGTGCCACCTGGGACGGGCTCATTGGTGATTGGATCAAGACGTTT	CATWDGLIGDWIKTF	TRGV2	.	TRGJP2	18	-1	-1	25
22	1.2457601685173756E-4	TGTGCTGCGTGGGCTTCCCCCTCTATTAATAAGAAACTCTTT	CAAWASPSINKKLF	TRGV10	.	TRGJ1	15	-1	-1	23
22	1.2457601685173756E-4	TGTGCTGCGTGGGATTATCAAATTGTCATCAAGAAACTCTTT	CAAWDYQIVIKKLF	TRGV10	.	TRGJ1	16	-1	-1	17
22	1.2457601685173756E-4	TGTGCTGCGTGGGAAAAAGGGAGTTATTATAAGAAACTCTTT	CAAWEKGSYYKKLF	TRGV10	.	TRGJ1	13	-1	-1	20
22	1.2457601685173756E-4	TGTGCCTTGTGGGAGGACCCGAATTATTATAAGAAACTCTTT	CALWEDPNYYKKLF	TRGV9	.	TRGJ1	15	-1	-1	19
22	1.2457601685173756E-4	TGTGCTGCGTGGGATGAGACTAGAAATAAGAAACTCTTT	CAAWDETRNKKLF	TRGV10	.	TRGJ1	14	-1	-1	25
22	1.2457601685173756E-4	TGTGCTGCGTGGGATAACCTTGGTTGGTTCAAGATATTT	CAAWDNLGWFKIF	TRGV10	.	TRGJP1	17	-1	-1	8
22	1.2457601685173756E-4	TGTGCCTTGTGGGAGGTGCTGTATTATAAGAAACTCTTT	CALWEVLYYKKLF	TRGV9	.	TRGJ1	18	-1	-1	21
22	1.2457601685173756E-4	TGTGCCACCTGGGGACCGAATTATTATAAGAAACTCTTT	CATWGPNYYKKLF	TRGV5	.	TRGJ1	12	-1	-1	16
22	1.2457601685173756E-4	TGTGCCACCTGGGACAGGCCGGGGGAGGAGAAACTCTTT	CATWDRPGEEKLF	TRGV3	.	TRGJ1	19	-1	-1	28
22	1.2457601685173756E-4	TGTGCCACCTGGGATAATTATTATAAGAAACTCTTT	CATWDNYYKKLF	TRGV8	.	TRGJ1	15	-1	-1	15
22	1.2457601685173756E-4	TGTGCCACCTGGGACAGGCGATATAAGAAACTCTTT	CATWDRRYKKLF	TRGV3	.	TRGJ2	18	-1	-1	21
22	1.2457601685173756E-4	TGTGCTGCGTGGGATATTTATAAGAAACTCTTT	CAAWDIYKKLF	TRGV10	.	TRGJ1	14	-1	-1	17
22	1.2457601685173756E-4	TGTGCCACCTGGGATCAATTTAAGAAACTCTTT	CATWDQFKKLF	TRGV4	.	TRGJ1	14	-1	-1	17
22	1.2457601685173756E-4	TGTGCCACCTGGGACACCGGAGGGAAACTCTTT	CATWDTGGKLF	TRGV3	.	TRGJ1	15	-1	-1	23
22	1.2457601685173756E-4	TGTGCCACCTGGGACAGGCCGAAGAAACTCTTT	CATWDRPKKLF	TRGV3	.	TRGJ1	19	-1	-1	21
22	1.2457601685173756E-4	TGTGCTGCGATTTACTATAAGAAACTCTTT	CAAIYYKKLF	TRGV10	.	TRGJ2	8	-1	-1	7
22	1.2457601685173756E-4	TGTGCCACCTGGGATCGGAAGAAACTCTTT	CATWDRKKLF	TRGV8	.	TRGJ1	17	-1	-1	18
22	1.2457601685173756E-4	TGTGCTGCGTGGGATAAATATACCACTGGTTGGTTCAAGATATTT	CAAWDKYTTGWFKIF	TRGV10	.	TRGJP1	14	-1	-1	17
22	1.2457601685173756E-4	TGTGCCTTGTGGGAGGTGCTGGCTTTTTATAAGAAACTCTTT	CALWEVLAFYKKLF	TRGV9	.	TRGJ1	18	-1	-1	23
22	1.2457601685173756E-4	TGTGCTGCGTGGGATTGCGGATATTATAAGAAACTCTTT	CAAWDCGYYKKLF	TRGV10	.	TRGJ1	18	-1	-1	21
22	1.2457601685173756E-4	TGTGCTGCGTGGGATTGGTATTATTATAAGAAACTCTTT	CAAWDWYYYKKLF	TRGV10	.	TRGJ1	15	-1	-1	13
22	1.2457601685173756E-4	TGTGCTGCGTGGGATGGCCCATATTATAAGAAACTCTTT	CAAWDGPYYKKLF	TRGV10	.	TRGJ1	14	-1	-1	21
22	1.2457601685173756E-4	TGTGCCACCTGGGACAGGCAGTATTATAAGAAACTCTTT	CATWDRQYYKKLF	TRGV3	.	TRGJ1	18	-1	-1	21
22	1.2457601685173756E-4	TGTGCTGCGTGGGCCAGTTATTATAAGAAACTCTTT	CAAWASYYKKLF	TRGV10	.	TRGJ1	12	-1	-1	17
22	1.2457601685173756E-4	TGTGCTGCGTGGGAACTTTATTATAAGAAACTCTTT	CAAWELYYKKLF	TRGV10	.	TRGJ1	13	-1	-1	17
22	1.2457601685173756E-4	TGTGCCACCTGGGACGTGTATTATAAGAAACTCTTT	CATWDVYYKKLF	TRGV3	.	TRGJ2	14	-1	-1	18
22	1.2457601685173756E-4	TGTGCCACCTGGGACGGTCCTGGGAAGAAACTCTTT	CATWDGPGKKLF	TRGV2	.	TRGJ2	19	-1	-1	24
22	1.2457601685173756E-4	TGTGCTGCGTGGGGCCGTTGGTTCAAGATATTT	CAAWGRWFKIF	TRGV10	.	TRGJP1	12	-1	-1	16
22	1.2457601685173756E-4	TGTGCCACCTGGGACAGGGGGGGGCTCTTT	CATWDRGGLF	TRGV5	.	TRGJ1	17	-1	-1	24
22	1.2457601685173756E-4	TTAAAGAGACTCTTT	LKRLF	TRGV4	.	TRGJ1	0	-1	-1	0
22	1.2457601685173756E-4	TGTGCTGCGTGGGATCACGGGCAGAATAAGAAACTCTTT	CAAWDHGQNKKLF	TRGV10	.	TRGJ1	18	-1	-1	25
22	1.2457601685173756E-4	TGTGCTGCGCGCTATCGGGGTGATTGGATCAAGACGTTT	CAARYRGDWIKTF	TRGV10	.	TRGJP2	8	-1	-1	19
22	1.2457601685173756E-4	TGTGCTGCGGGAACCGGCGCTGGTTGGTTCAAGATATTT	CAAGTGAGWFKIF	TRGV10	.	TRGJP1	8	-1	-1	19
22	1.2457601685173756E-4	TGTGCTGCGTGGGATCGGTATTATAAGAAACTCTTT	CAAWDRYYKKLF	TRGV10	.	TRGJ1	14	-1	-1	18
22	1.2457601685173756E-4	TGTGCCACCTGGGATGGGCGGTATAAGAAACTCTTT	CATWDGRYKKLF	TRGV4	.	TRGJ1	18	-1	-1	21
22	1.2457601685173756E-4	TGTGCCACCTGGGACGGGATTCTTAAGAAACTCTTT	CATWDGILKKLF	TRGV2	.	TRGJ1	17	-1	-1	23
22	1.2457601685173756E-4	TGTGCCACCTGGAAGAATTATTATAAGAAACTCTTT	CATWKNYYKKLF	TRGV2	.	TRGJ1	11	-1	-1	14
22	1.2457601685173756E-4	TGTGCCACCTGGGATGGACTCTTT	CATWDGLF	TRGV4	.	TRGJ1	16	-1	-1	17
21	1.1891347063120403E-4	TGTGCCTTGTGGGAGGTGCGTATGTACCAAGGGGAATGTAATTATTATAAGAAACTCTTT	CALWEVRMYQGECNYYKKLF	TRGV9	.	TRGJ1	18	-1	-1	39
21	1.1891347063120403E-4	TGTGCTGCGTGGGAATTCAATTTCCCTAGCTTTAACACTGGTTGGTTCAAGATATTT	CAAWEFNFPSFNTGWFKIF	TRGV10	.	TRGJP1	13	-1	-1	32
21	1.1891347063120403E-4	TGTGCTGCGTGGGATTCCCCGCGGATTGCAGATTATTATAAGAAACTCTTT	CAAWDSPRIADYYKKLF	TRGV10	.	TRGJ1	15	-1	-1	31
21	1.1891347063120403E-4	TGTGCTGCGTGGGAACCAAACCCCAGGCTGAATTATTATAAGAAACTCTTT	CAAWEPNPRLNYYKKLF	TRGV10	.	TRGJ1	13	-1	-1	29
21	1.1891347063120403E-4	TGTGCCTTGTGGGAGGTGGAGAGGGAAAAAAATTATTATAAGAAACTCTTT	CALWEVEREKNYYKKLF	TRGV9	.	TRGJ1	17	-1	-1	30
21	1.1891347063120403E-4	TGTGCTGCGTGGGATTCGACATATACCACTGGTTGGTTCAAGATATTT	CAAWDSTYTTGWFKIF	TRGV10	.	TRGJP1	15	-1	-1	20
21	1.1891347063120403E-4	TGTGCTGCGTGGGATTGGAGGGTCATTCTTTGTTATAAGAAACTCTTT	CAAWDWRVILCYKKLF	TRGV10	.	TRGJ1	15	-1	-1	29
21	1.1891347063120403E-4	TGTGCTGCGTGGGAAGCCTCGAATTATTATAAGAAACTCTTT	CAAWEASNYYKKLF	TRGV10	.	TRGJ1	13	-1	-1	18
21	1.1891347063120403E-4	TGTGCCACCTGGGATGGTCGAATTTATTATAAGAAACTCTTT	CATWDGRIYYKKLF	TRGV4	.	TRGJ1	16	-1	-1	17
21	1.1891347063120403E-4	TGTGCTGCGTGGGGCCCGAATTATTATAAGAAACTCTTT	CAAWGPNYYKKLF	TRGV10	.	TRGJ2	12	-1	-1	16
21	1.1891347063120403E-4	TGTGCTGCGTGGGATTGGAGGTGTTATAAGAAACTCTTT	CAAWDWRCYKKLF	TRGV10	.	TRGJ1	15	-1	-1	23
21	1.1891347063120403E-4	TGTGCTGCGTGGGATTATGAGTATTATAAGAAACTCTTT	CAAWDYEYYKKLF	TRGV10	.	TRGJ1	16	-1	-1	21
21	1.1891347063120403E-4	TGTGCTGCGTGGGATTATACGACCTATAAGAAACTCTTT	CAAWDYTTYKKLF	TRGV10	.	TRGJ1	16	-1	-1	24
21	1.1891347063120403E-4	TGTGCCTTGTGCCCACTGAATTATTATAAGAAACTCTTT	CALCPLNYYKKLF	TRGV9	.	TRGJ1	10	-1	-1	17
21	1.1891347063120403E-4	TGTGCCACCTGGGATGGGAGTTATTATAAGAAACTCTTT	CATWDGSYYKKLF	TRGV4	.	TRGJ1	17	-1	-1	17
21	1.1891347063120403E-4	TGTGCCACCTGGGACGGGATTTATTATAAGAAACTCTTT	CATWDGIYYKKLF	TRGV2	.	TRGJ1	17	-1	-1	17
21	1.1891347063120403E-4	TGTGCCACCTGGGACAGGCCAGATTATAAGAAACTCTTT	CATWDRPDYKKLF	TRGV3	.	TRGJ1	19	-1	-1	22
21	1.1891347063120403E-4	TGTGCCACCTGGGACAGGAGGTATTATAAGAAACTCTTT	CATWDRRYYKKLF	TRGV7	.	TRGJ1	17	-1	-1	21
21	1.1891347063120403E-4	TGTGCTGCGTGGGACCAAACTTGGAAGAAACTCTTT	CAAWDQTWKKLF	TRGV10	.	TRGJ1	13	-1	-1	24
21	1.1891347063120403E-4	TGTGCCACCTGGGCCCATTATTATAAGAAACTCTTT	CATWAHYYKKLF	TRGV4	.	TRGJ1	12	-1	-1	16
21	1.1891347063120403E-4	TGTGCCACCTGGGACTGCTTTTTCGGGAAACTCTTT	CATWDCFFGKLF	TRGV2	.	TRGJ1	14	-1	-1	26
21	1.1891347063120403E-4	TGTGCCACCTGGGACGCCTGCGATAAGAAACTCTTT	CATWDACDKKLF	TRGV2	.	TRGJ1	15	-1	-1	22
21	1.1891347063120403E-4	TGTGCCACCTGGGAGGGATATTATAAGAAACTCTTT	CATWEGYYKKLF	TRGV4	.	TRGJ1	16	-1	-1	18
21	1.1891347063120403E-4	TGTGCTGCGTGCGGTTATTATAAGAAACTCTTT	CAACGYYKKLF	TRGV10	.	TRGJ1	16	-1	-1	14
21	1.1891347063120403E-4	TGTGCTGCGTGGGATGTCTATAAGAAACTCTTT	CAAWDVYKKLF	TRGV10	.	TRGJ1	14	-1	-1	18
21	1.1891347063120403E-4	TGTGCCACCTGGGATGGCTCACGAGGGCTCTTT	CATWDGSRGLF	TRGV4	.	TRGJ1	16	-1	-1	27
21	1.1891347063120403E-4	TGTGCCACCTGGGACTGTATCGGAAAACTCTTT	CATWDCIGKLF	TRGV2	.	TRGJ1	14	-1	-1	24
21	1.1891347063120403E-4	TGTGCCACCTGGGACCGATATAAGAAACTCTTT	CATWDRYKKLF	TRGV4	.	TRGJ1	13	-1	-1	18
21	1.1891347063120403E-4	TGTGCCACCTGGGAAGAAGTAAAGAAACTCTTT	CATWEEVKKLF	TRGV4	.	TRGJ1	13	-1	-1	21
21	1.1891347063120403E-4	TGTGCCACCTGGGATCCTGGAAAACTCTTT	CATWDPGKLF	TRGV4	.	TRGJ1	14	-1	-1	21
21	1.1891347063120403E-4	TGTGCCACCTGGGATAGGAAGAAACTCTTT	CATWDRKKLF	TRGV8	.	TRGJ1	17	-1	-1	18
21	1.1891347063120403E-4	TGTGCCACCTGGAAAGAGAAACTCTTT	CATWKEKLF	TRGV8	.	TRGJ1	11	-1	-1	16
21	1.1891347063120403E-4	TGTGCCACCTGGGATCTCTTT	CATWDLF	TRGV8	.	TRGJ1	14	-1	-1	15
21	1.1891347063120403E-4	TGTGCTGCGTGGGTTACCGGGAGGTATTATAAGAAACTCTTT	CAAWVTGRYYKKLF	TRGV10	.	TRGJ1	16	-1	-1	24
21	1.1891347063120403E-4	TGTGCTGCGTGGGGTAAGAGGAATTATTATAAGAAACTCTTT	CAAWGKRNYYKKLF	TRGV10	.	TRGJ1	12	-1	-1	20
21	1.1891347063120403E-4	TGTGCTGCGTGGTCTATTTTTTATTATAAGAAACTCTTT	CAAWSIFYYKKLF	TRGV10	.	TRGJ1	11	-1	-1	20
21	1.1891347063120403E-4	TGTGCTGCGTGGGATGTTTCTTATTATAAGAAACTCTTT	CAAWDVSYYKKLF	TRGV10	.	TRGJ1	14	-1	-1	20
21	1.1891347063120403E-4	TGTGCTGCGTGGGACAGTAGTGATTGGATCAAGACGTTT	CAAWDSSDWIKTF	TRGV10	.	TRGJP2	13	-1	-1	15
21	1.1891347063120403E-4	TGTGCCACCTGGGATTGGAATTATTATAAGAAACTCTTT	CATWDWNYYKKLF	TRGV8	.	TRGJ1	17	-1	-1	13
21	1.1891347063120403E-4	TGTGCCACCTGGGATCCCGGTTATTATAAGAAACTCTTT	CATWDPGYYKKLF	TRGV4	.	TRGJ1	14	-1	-1	20
21	1.1891347063120403E-4	TGTGCCACCTGGGACGGGCCGCGGGATAAGAAACTCTTT	CATWDGPRDKKLF	TRGV2	.	TRGJ1	19	-1	-1	25
21	1.1891347063120403E-4	TGTGCTGCGTGGGTTAGGGATTATAAGAAACTCTTT	CAAWVRDYKKLF	TRGV10	.	TRGJ1	15	-1	-1	19
21	1.1891347063120403E-4	TGTGCTGCGTGGGCAAATTATTATAAGAAACTCTTT	CAAWANYYKKLF	TRGV10	.	TRGJ1	12	-1	-1	15
21	1.1891347063120403E-4	TGTGCTGCGTGGGATACTGGTTGGTTCAAGATATTT	CAAWDTGWFKIF	TRGV10	.	TRGJP1	14	-1	-1	15
21	1.1891347063120403E-4	TGTGCTGCGTGGGACCCTTATTATAAGAAACTCTTT	CAAWDPYYKKLF	TRGV10	.	TRGJ1	13	-1	-1	17
21	1.1891347063120403E-4	TGTGCCACCTGGGATTCCTATTATAAGAAACTCTTT	CATWDSYYKKLF	TRGV4	.	TRGJ1	14	-1	-1	18
21	1.1891347063120403E-4	TGTGCCACCTGGGATAGGCCGAAAAAGAAACTCTTT	CATWDRPKKKLF	TRGV8	.	TRGJ1	19	-1	-1	24
21	1.1891347063120403E-4	TGTCGGCAAGGGTATGGTTGGTTCAAGATATTT	CRQGYGWFKIF	TRGV10	.	TRGJP1	2	-1	-1	14
21	1.1891347063120403E-4	TGTGCCACCTGGGAGTGGTTTCAGAAACTCTTT	CATWEWFQKLF	TRGV4	.	TRGJ1	17	-1	-1	22
21	1.1891347063120403E-4	TGTGCTGCGTGGGATACGGAGAAACTCTTT	CAAWDTEKLF	TRGV10	.	TRGJ1	17	-1	-1	19
21	1.1891347063120403E-4	TGTGCCACCTGGGAACCCCCCTCGCTCTTT	CATWEPPSLF	TRGV3	.	TRGJ1	13	-1	-1	24
20	1.132509244106705E-4	TGTGCCTTGTGGGAGGTGTTCTTTAGGTTGAATTATTATAAGAAACTCTTT	CALWEVFFRLNYYKKLF	TRGV9	.	TRGJ1	17	-1	-1	29
20	1.132509244106705E-4	TGTGCCTTGTGGGAGGTCCCCGATACCACTGGTTGGTTCAAGATATTT	CALWEVPDTTGWFKIF	TRGV9	.	TRGJP1	16	-1	-1	22
20	1.132509244106705E-4	TGTGCTGCGTGGGTCCAAAGGTTTAATTATTATAAGAAACTCTTT	CAAWVQRFNYYKKLF	TRGV10	.	TRGJ1	12	-1	-1	24
20	1.132509244106705E-4	TGTGCTGCGTGGGGGAACTATACCACTGGTTGGTTCAAGATATTT	CAAWGNYTTGWFKIF	TRGV10	.	TRGJP1	12	-1	-1	18
20	1.132509244106705E-4	TGTGCTGCGTGGGATTATCGAAGATCCATAGAGAAACTCTTT	CAAWDYRRSIEKLF	TRGV10	.	TRGJ1	26	-1	-1	27
20	1.132509244106705E-4	TGTGCTGCGTGGGAAAATCAGAATTATTATAAGAAACTCTTT	CAAWENQNYYKKLF	TRGV10	.	TRGJ1	13	-1	-1	20
20	1.132509244106705E-4	TGTGCCTTGTGGGAGGTGCAAAGTTATTATAAGAAACTCTTT	CALWEVQSYYKKLF	TRGV9	.	TRGJ1	19	-1	-1	23
20	1.132509244106705E-4	TGTGCTGCGTGGGATTATTTTTATTATAAGAAACTCTTT	CAAWDYFYYKKLF	TRGV10	.	TRGJ1	16	-1	-1	20
20	1.132509244106705E-4	TGTGCTGCGTGGGATTATACAGGGTATAAGAAACTCTTT	CAAWDYTGYKKLF	TRGV10	.	TRGJ1	16	-1	-1	24
20	1.132509244106705E-4	TGTGCTGCGGCCCCCCGGAATTATTATAAGAAACTCTTT	CAAAPRNYYKKLF	TRGV10	.	TRGJ1	8	-1	-1	17
20	1.132509244106705E-4	TGTGCCACCTGGGATGGGCGATATTATAAGAAACTCTTT	CATWDGRYYKKLF	TRGV4	.	TRGJ1	18	-1	-1	21
20	1.132509244106705E-4	TGTGCTGCGTGGGATCGCGGATGGGAGAAACTCTTT	CAAWDRGWEKLF	TRGV10	.	TRGJ1	14	-1	-1	25
20	1.132509244106705E-4	TGTGCCACCTGGGATCCTTATTATAAGAAACTCTTT	CATWDPYYKKLF	TRGV4	.	TRGJ1	14	-1	-1	17
20	1.132509244106705E-4	TGTGCCACCTGGGATGGGCCTTATAAGAAACTCTTT	CATWDGPYKKLF	TRGV4	.	TRGJ1	19	-1	-1	20
20	1.132509244106705E-4	TGTGCCACCTGGGATAGGCCTTATAAGAAACTCTTT	CATWDRPYKKLF	TRGV8	.	TRGJ1	20	-1	-1	20
20	1.132509244106705E-4	TGTGCCACCTGGGACGGGCGACTGTCCAAGACGTTT	CATWDGRLSKTF	TRGV2	.	TRGJP2	18	-1	-1	26
20	1.132509244106705E-4	TGTGCCACCTGGGACAGGCAATATAAGAAACTCTTT	CATWDRQYKKLF	TRGV5	.	TRGJ1	18	-1	-1	21
20	1.132509244106705E-4	TGTGCCTTGTGGGAATCTTATAAGAAACTCTTT	CALWESYKKLF	TRGV9	.	TRGJ1	13	-1	-1	17
20	1.132509244106705E-4	TGTGCCACCTGGGACAGGCCCGGGAAACTCTTT	CATWDRPGKLF	TRGV3	.	TRGJ1	19	-1	-1	23
20	1.132509244106705E-4	TGTGAAAATACCACTGGTTGGTTCAAGATATTT	CENTTGWFKIF	TRGV9	.	TRGJP1	3	-1	-1	7
20	1.132509244106705E-4	TGTGCTGCGATAGTATGTAAGAAACTCTTT	CAAIVCKKLF	TRGV10	.	TRGJ1	8	-1	-1	17
20	1.132509244106705E-4	TGTGCTGCAGCGGTTTGGTTCAAGATATTT	CAAAVWFKIF	TRGV10	.	TRGJP1	7	-1	-1	14
20	1.132509244106705E-4	TGTGCCTCTTTAGGGAGAGCGAAACTCTTT	CASLGRAKLF	TRGV4	.	TRGJ1	5	-1	-1	20
20	1.132509244106705E-4	TGTGCCACCTGGGACGGCAGTCTCTTT	CATWDGSLF	TRGV2	.	TRGJ1	16	-1	-1	21
20	1.132509244106705E-4	TGTGCCACCCCGTGGAAACTCTTT	CATPWKLF	TRGV3	.	TRGJ1	8	-1	-1	14
20	1.132509244106705E-4	TGTGCCGCTGTACTCTTT	CAAVLF	TRGV3	.	TRGJ1	5	-1	-1	11
20	1.132509244106705E-4	TGGTATCTCTTT	WYLF	TRGV7	.	TRGJ1	1	-1	-1	6
19	1.0758837819013698E-4	TGTGCCTTGTGGGACCAGGTCATGGGGTGGAGTAAGAATTATTATAAGAAACTCTTT	CALWDQVMGWSKNYYKKLF	TRGV9	.	TRGJ1	13	-1	-1	35
19	1.0758837819013698E-4	TGTGCTGCGTGGGATACACATCCGTACCCCAACTTTTATTATAAGAAACTCTTT	CAAWDTHPYPNFYYKKLF	TRGV10	.	TRGJ1	14	-1	-1	35
19	1.0758837819013698E-4	TGTGCCACCTGGGACGGGCTAAGGGATAATAGTAGTGATTGGATCAAGACGTTT	CATWDGLRDNSSDWIKTF	TRGV2	.	TRGJP2	18	-1	-1	28
19	1.0758837819013698E-4	TGTGCTGCGTGGGATTCCCCTGGCGGTACCACTGGTTGGTTCAAGATATTT	CAAWDSPGGTTGWFKIF	TRGV10	.	TRGJP1	15	-1	-1	26
19	1.0758837819013698E-4	TGTGCCACCTGGGACGAAATCCAAATGAGTAGTGATTGGATCAAGACGTTT	CATWDEIQMSSDWIKTF	TRGV2	.	TRGJP2	15	-1	-1	27
19	1.0758837819013698E-4	TGTGCTGCGTGGGACACCAGCCTAGTTGTCTATTATAAGAAACTCTTT	CAAWDTSLVVYYKKLF	TRGV10	.	TRGJ1	13	-1	-1	30
19	1.0758837819013698E-4	TGTGCCTTGTGGGAGGTGCCCGTTTCCACTGGTTGGTTCAAGATATTT	CALWEVPVSTGWFKIF	TRGV9	.	TRGJP1	18	-1	-1	25
19	1.0758837819013698E-4	TGTGCTGCGTGGGATTGTAGAACCACTGGTTGGTTCAAGATATTT	CAAWDCRTTGWFKIF	TRGV10	.	TRGJP1	15	-1	-1	21
19	1.0758837819013698E-4	TGTGCTGCGTGGGATTGGGATACCACTGGTTGGTTCAAGATATTT	CAAWDWDTTGWFKIF	TRGV10	.	TRGJP1	15	-1	-1	19
19	1.0758837819013698E-4	TGTGCTGCGTGGGATACTGATACCACTGGTTGGTTCAAGATATTT	CAAWDTDTTGWFKIF	TRGV10	.	TRGJP1	25	-1	-1	19
19	1.0758837819013698E-4	TGTGCTGCGTGGGAGCAATATACCACTGGTTGGTTCAAGATATTT	CAAWEQYTTGWFKIF	TRGV10	.	TRGJP1	13	-1	-1	17
19	1.0758837819013698E-4	TGTGCCACCTGGGACGGGCCCGGAGGTGAGTGGATCAAGACGTTT	CATWDGPGGEWIKTF	TRGV2	.	TRGJP2	21	-1	-1	25
19	1.0758837819013698E-4	TGTGCTGCGTGGGTTTATACCACTGGTTGGTTCAAGATATTT	CAAWVYTTGWFKIF	TRGV10	.	TRGJP1	16	-1	-1	11
19	1.0758837819013698E-4	TGTGCTGCGTGGGTCAAAAAGCGTCGGTATAAGAAACTCTTT	CAAWVKKRRYKKLF	TRGV10	.	TRGJ1	12	-1	-1	27
19	1.0758837819013698E-4	TGTGCTGCGTGGGATTACCTGAATTATTATAAGAAACTCTTT	CAAWDYLNYYKKLF	TRGV10	.	TRGJ1	17	-1	-1	20
19	1.0758837819013698E-4	TGTGCTGCGTGGGACAATTCAAATTATTATAAGAAACTCTTT	CAAWDNSNYYKKLF	TRGV10	.	TRGJ1	13	-1	-1	15
19	1.0758837819013698E-4	TGTGCTGCGTGGGAGAATACCACTGGTTGGTTCAAGATATTT	CAAWENTTGWFKIF	TRGV10	.	TRGJP1	13	-1	-1	16
19	1.0758837819013698E-4	TGTGCCACCTGGGATGGGACCCCAGGCTATAAGAAACTCTTT	CATWDGTPGYKKLF	TRGV4	.	TRGJ1	21	-1	-1	27
19	1.0758837819013698E-4	TGTGCCACCTGGGATACGAGTTTGCATTATAAGAAACTCTTT	CATWDTSLHYKKLF	TRGV8	.	TRGJ1	15	-1	-1	25
19	1.0758837819013698E-4	TGTGCCACCTGGGACGCCCAGAATTATTATAAGAAACTCTTT	CATWDAQNYYKKLF	TRGV2	.	TRGJ1	15	-1	-1	20
19	1.0758837819013698E-4	TGTGCCACCTGGGACGGGCTAAATTATTATAAGAAACTCTTT	CATWDGLNYYKKLF	TRGV2	.	TRGJ1	18	-1	-1	21
19	1.0758837819013698E-4	TGTGCCACCTGGGACGGGCCTAAGTCTCGGATCAAGACGTTT	CATWDGPKSRIKTF	TRGV2	.	TRGJP2	19	-1	-1	28
19	1.0758837819013698E-4	TGTGCCACCTGGGACAGGCTAAGGTCTTGCAAGAAACTCTTT	CATWDRLRSCKKLF	TRGV7	.	TRGJ1	18	-1	-1	30
19	1.0758837819013698E-4	TGTGCCACCTGGGACAGGCGGTGTCCACATAAGAAACTCTTT	CATWDRRCPHKKLF	TRGV7	.	TRGJ1	25	-1	-1	28
19	1.0758837819013698E-4	TGTGCTGCGTGGGATTTCCCCATTTATAAGAAACTCTTT	CAAWDFPIYKKLF	TRGV10	.	TRGJ1	15	-1	-1	23
19	1.0758837819013698E-4	TGTGCTGCGTGGGATTTGAATTATTATAAGAAACTCTTT	CAAWDLNYYKKLF	TRGV10	.	TRGJ1	15	-1	-1	13
19	1.0758837819013698E-4	TGTGCTGCGTGGGATGCCACTGGTTGGTTCAAGATATTT	CAAWDATGWFKIF	TRGV10	.	TRGJP1	14	-1	-1	13
19	1.0758837819013698E-4	TGTGCCTTGTGGGAGGAGAAGATTTATAAGAAACTCTTT	CALWEEKIYKKLF	TRGV9	.	TRGJ1	15	-1	-1	23
19	1.0758837819013698E-4	TGTGCCACCTGGGACGGGTTCGGGTTTAAGAAACTCTTT	CATWDGFGFKKLF	TRGV2	.	TRGJ1	17	-1	-1	26
19	1.0758837819013698E-4	TGTGCCACCTGGGACGGGCCTGGCTATAAGAAACTCTTT	CATWDGPGYKKLF	TRGV2	.	TRGJ1	19	-1	-1	24
19	1.0758837819013698E-4	TGTGCCACCTGGGACGGGCCTGGGTATAAGAAACTCTTT	CATWDGPGYKKLF	TRGV2	.	TRGJ1	19	-1	-1	24
19	1.0758837819013698E-4	TGTGCCACCTGGGACGGGCGGGATTATAAGAAACTCTTT	CATWDGRDYKKLF	TRGV2	.	TRGJ1	18	-1	-1	22
19	1.0758837819013698E-4	TGTGCCACCTGGGACGGGCGATATTATAAGAAACTCTTT	CATWDGRYYKKLF	TRGV2	.	TRGJ1	18	-1	-1	21
19	1.0758837819013698E-4	TGTGCCACCTGGGACAGTAGTGATTGGATCAAGACGTTT	CATWDSSDWIKTF	TRGV3	.	TRGJP2	16	-1	-1	15
19	1.0758837819013698E-4	TGTGCCACCTGGGACAGGCCGAATTATAAGAAACTCTTT	CATWDRPNYKKLF	TRGV3	.	TRGJ1	19	-1	-1	22
19	1.0758837819013698E-4	TGTGCCACCTGGGACAGGCGGGGTTATAAGAAACTCTTT	CATWDRRGYKKLF	TRGV3	.	TRGJ1	18	-1	-1	23
19	1.0758837819013698E-4	TGTGCCACCTGGGACAGGACCGCACCCTGGAAACTCTTT	CATWDRTAPWKLF	TRGV3	.	TRGJ1	17	-1	-1	29
19	1.0758837819013698E-4	TGTGCTGCCAATGCACCTTATTATAAGAAACTCTTT	CAANAPYYKKLF	TRGV10	.	TRGJ1	7	-1	-1	17
19	1.0758837819013698E-4	TGTGCTGCGTGGGATGGTGAGATTTGGAAACTCTTT	CAAWDGEIWKLF	TRGV10	.	TRGJ1	14	-1	-1	26
19	1.0758837819013698E-4	TGTGCTGCGCTGAGGAGGTATTATAAGAAACTCTTT	CAALRRYYKKLF	TRGV10	.	TRGJ1	15	-1	-1	18
19	1.0758837819013698E-4	TGTGCCACCTGGGTCTTTTATTATAAGAAACTCTTT	CATWVFYYKKLF	TRGV4	.	TRGJ1	12	-1	-1	17
19	1.0758837819013698E-4	TGTGCCACCTGGGATCTTTATTATAAGAAACTCTTT	CATWDLYYKKLF	TRGV8	.	TRGJ1	14	-1	-1	17
19	1.0758837819013698E-4	TGTGCCACCTGGGATACGTATTATAAGAAACTCTTT	CATWDTYYKKLF	TRGV4	.	TRGJ1	14	-1	-1	18
19	1.0758837819013698E-4	TGTGCCACCTGGGATAATCGTGGTAAGAAACTCTTT	CATWDNRGKKLF	TRGV8	.	TRGJ1	15	-1	-1	23
19	1.0758837819013698E-4	TGTGCCACCTGGGACAGGCCGGGGAAGAAACTCTTT	CATWDRPGKKLF	TRGV7	.	TRGJ1	19	-1	-1	24
19	1.0758837819013698E-4	TGTGCCACCTGGGAGTTTTATTATAAGAAACTCTTT	CATWEFYYKKLF	TRGV3	.	TRGJ1	13	-1	-1	17
19	1.0758837819013698E-4	TGTGCTGCCACCACTGGTTGGTTCAAGATATTT	CAATTGWFKIF	TRGV10	.	TRGJP1	7	-1	-1	9
19	1.0758837819013698E-4	TGTGCTGCGTCGAATTATTATAAGAAACTCTTT	CAASNYYKKLF	TRGV10	.	TRGJ1	16	-1	-1	9
19	1.0758837819013698E-4	TGTGCTGCGTGCCGGTTATATAAGAAACTCTTT	CAACRLYKKLF	TRGV10	.	TRGJ1	10	-1	-1	15
19	1.0758837819013698E-4	TGTGCTGCGTGGCCCCGTTGGTTCAAGATATTT	CAAWPRWFKIF	TRGV10	.	TRGJP1	11	-1	-1	16
19	1.0758837819013698E-4	TGTGCTGCGTGGGCTGGTTGGTTCAAGATATTT	CAAWAGWFKIF	TRGV10	.	TRGJP1	12	-1	-1	13
19	1.0758837819013698E-4	TGTGCTGCGTGGGGTATGGATAAGAAACTCTTT	CAAWGMDKKLF	TRGV10	.	TRGJ1	12	-1	-1	19
19	1.0758837819013698E-4	TGTGCCACCTGGGGTTATTATAAGAAACTCTTT	CATWGYYKKLF	TRGV2	.	TRGJ1	12	-1	-1	14
19	1.0758837819013698E-4	TGTGCCACCTGGGATAGTAGGGGGAAACTCTTT	CATWDSRGKLF	TRGV8	.	TRGJ1	16	-1	-1	23
19	1.0758837819013698E-4	TGTGCCACCTGGGACGGGCTTAAGAAACTCTTT	CATWDGLKKLF	TRGV2	.	TRGJ1	18	-1	-1	20
19	1.0758837819013698E-4	TGTGCCACCTGGGACAGGCGCGAGAAACTCTTT	CATWDRREKLF	TRGV5	.	TRGJ1	18	-1	-1	22
19	1.0758837819013698E-4	TGTGCCCTGGGGGAATATAAGAAACTCTTT	CALGEYKKLF	TRGV9	.	TRGJ1	13	-1	-1	15
19	1.0758837819013698E-4	TGTGCCACCTGGGGCCTTAAGAAACTCTTT	CATWGLKKLF	TRGV2	.	TRGJ1	12	-1	-1	17
19	1.0758837819013698E-4	TGTGCCACCTGGGATGGCGGCGGACTCTTT	CATWDGGGLF	TRGV4	.	TRGJ1	16	-1	-1	23
19	1.0758837819013698E-4	TGTGCCACCCATTATTATAAGAAACTCTTT	CATHYYKKLF	TRGV3	.	TRGJ1	8	-1	-1	10
19	1.0758837819013698E-4	TGTGCCACCTGTTATAAGAAACTCTTT	CATCYKKLF	TRGV3	.	TRGJ1	10	-1	-1	11
19	1.0758837819013698E-4	TGTGCCACCTGGGTTAAGAAACTCTTT	CATWVKKLF	TRGV8	.	TRGJ1	15	-1	-1	14
19	1.0758837819013698E-4	TGTGCCACCTGGGTATACGGGCTCTTT	CATWVYGLF	TRGV8	.	TRGJ1	16	-1	-1	21
19	1.0758837819013698E-4	TGTGTGGAATATAAGAAACTCTTT	CVEYKKLF	TRGV3	.	TRGJ1	3	-1	-1	9
19	1.0758837819013698E-4	TGTGCCCCACAATCCGGGCTCTTT	CAPQSGLF	TRGV4	.	TRGJ1	5	-1	-1	18
19	1.0758837819013698E-4	TGTGCCATCTCGAGGAAACTCTTT	CAISRKLF	TRGV8	.	TRGJ1	9	-1	-1	14
19	1.0758837819013698E-4	TGTGCCACTTACGCTTCACTCTTT	CATYASLF	TRGV2	.	TRGJ1	7	-1	-1	17
19	1.0758837819013698E-4	TGTGCCACTGGGCCTAAACTCTTT	CATGPKLF	TRGV2	.	TRGJ1	11	-1	-1	15
19	1.0758837819013698E-4	TGTGCCACCTGGGGGGGACTCTTT	CATWGGLF	TRGV3	.	TRGJ1	12	-1	-1	17
19	1.0758837819013698E-4	TGTGCCACCCATAAGAAACTCTTT	CATHKKLF	TRGV4	.	TRGJ1	8	-1	-1	10
18	1.0192583196960345E-4	TGTGCTGCGTGGGTCCCGGGGGGTGATACTGGTTGGTTCAAGATATTT	CAAWVPGGDTGWFKIF	TRGV10	.	TRGJP1	12	-1	-1	27
18	1.0192583196960345E-4	TGTGCCTTGTGGGAGGTGCCGGCCCCCATATATTATAAGAAACTCTTT	CALWEVPAPIYYKKLF	TRGV9	.	TRGJ1	18	-1	-1	30
18	1.0192583196960345E-4	TGTGCTGCGTGGGATTGCGATACCACTGGTTGGTTCAAGATATTT	CAAWDCDTTGWFKIF	TRGV10	.	TRGJP1	18	-1	-1	19
18	1.0192583196960345E-4	TGTGCTGCGTGGGATTATATCTTTATGAGGATAAGAGAACTCTTT	CAAWDYIFMRIRELF	TRGV10	.	TRGJ1	16	-1	-1	30
18	1.0192583196960345E-4	TGTGCTGCGTGGGATTATATGTGTAAGCTTTATAAGAAACTCTTT	CAAWDYMCKLYKKLF	TRGV10	.	TRGJ1	16	-1	-1	29
18	1.0192583196960345E-4	TGTGCTGCGTGGGATCTTTATACCACTGGTTGGTTCAAGATATTT	CAAWDLYTTGWFKIF	TRGV10	.	TRGJP1	14	-1	-1	18
18	1.0192583196960345E-4	TGTGCTGCGTGGGATCCCCGTTCGCATTATTATAAGAAACTCTTT	CAAWDPRSHYYKKLF	TRGV10	.	TRGJ1	14	-1	-1	20
18	1.0192583196960345E-4	TGTGCTGCGTGGGATCGGAGGAGCACTGGTTGGTTCAAGATATTT	CAAWDRRSTGWFKIF	TRGV10	.	TRGJP1	14	-1	-1	23
18	1.0192583196960345E-4	TGTGCTGCGTGGGACAGACCGAGGAATTATTATAAGAAACTCTTT	CAAWDRPRNYYKKLF	TRGV10	.	TRGJ1	13	-1	-1	23
18	1.0192583196960345E-4	TGTGCTGCGTGGGAACGGGGGGGGGAGGAGTATAAGAAACTCTTT	CAAWERGGEEYKKLF	TRGV10	.	TRGJ2	13	-1	-1	30
18	1.0192583196960345E-4	TGTGCCTTGTGGGAGGTTCCTTTAAATTATTATAAGAAACTCTTT	CALWEVPLNYYKKLF	TRGV9	.	TRGJ1	16	-1	-1	24
18	1.0192583196960345E-4	TGTGCTGCGTGGGATTATGTCCATTATTATAAGAAACTCTTT	CAAWDYVHYYKKLF	TRGV10	.	TRGJ1	19	-1	-1	22
18	1.0192583196960345E-4	TGTGCTGCGTGGGATCCTCCCCCCCACTATAAGAAACTCTTT	CAAWDPPPHYKKLF	TRGV10	.	TRGJ1	14	-1	-1	27
18	1.0192583196960345E-4	TGTGCTGCGTGGGATGCCTCTAATTATTATAAGAAACTCTTT	CAAWDASNYYKKLF	TRGV10	.	TRGJ1	14	-1	-1	18
18	1.0192583196960345E-4	TGTGCTGCGTGGATATTCGGTAATTATTATAAGAAACTCTTT	CAAWIFGNYYKKLF	TRGV10	.	TRGJ1	23	-1	-1	14
18	1.0192583196960345E-4	TGTGCCTTGTGGGAGGTCTGCTATTATTATAAGAAACTCTTT	CALWEVCYYYKKLF	TRGV9	.	TRGJ1	16	-1	-1	22
18	1.0192583196960345E-4	TGTGCCACCTGGGACGGCGGGAATTATTATAAGAAACTCTTT	CATWDGGNYYKKLF	TRGV2	.	TRGJ1	16	-1	-1	20
18	1.0192583196960345E-4	TGTGCCACCTGGGACGGGCCCTGGTATTATAAGAAACTCTTT	CATWDGPWYYKKLF	TRGV2	.	TRGJ1	20	-1	-1	24
18	1.0192583196960345E-4	TGTGCCACCTGGGACAGGCCAAATTATTATAAGAAACTCTTT	CATWDRPNYYKKLF	TRGV5	.	TRGJ1	19	-1	-1	21
18	1.0192583196960345E-4	TGTGCTGCGTGGGCCATGAATTATTATAAGAAACTCTTT	CAAWAMNYYKKLF	TRGV10	.	TRGJ1	12	-1	-1	17
18	1.0192583196960345E-4	TGTGCTGCGTGGGATTTAGTAAGGGAGAAGAAACTCTTT	CAAWDLVREKKLF	TRGV10	.	TRGJ1	21	-1	-1	27
18	1.0192583196960345E-4	TGTGCTGCGTGGGATTATTTGGTTCATAAGAAACTCTTT	CAAWDYLVHKKLF	TRGV10	.	TRGJ1	16	-1	-1	25
18	1.0192583196960345E-4	TGTGCTGCGTGGGATACGAATTATTATAAGAAACTCTTT	CAAWDTNYYKKLF	TRGV10	.	TRGJ1	20	-1	-1	13
18	1.0192583196960345E-4	TGTGCTGCGTGGGACGAGAATTATTATAAGAAACTCTTT	CAAWDENYYKKLF	TRGV10	.	TRGJ1	13	-1	-1	17
18	1.0192583196960345E-4	TGTGCCTCGTGGGAGGTACAATATTATAAGAAACTCTTT	CASWEVQYYKKLF	TRGV9	.	TRGJ1	19	-1	-1	21
18	1.0192583196960345E-4	TGTGCCACCTGGGATGGGCTTCGGTATAAGAAACTCTTT	CATWDGLRYKKLF	TRGV4	.	TRGJ1	18	-1	-1	24
18	1.0192583196960345E-4	TGTGCCACCTGGGATGAAGTCTATTATAAGAAACTCTTT	CATWDEVYYKKLF	TRGV4	.	TRGJ1	15	-1	-1	21
18	1.0192583196960345E-4	TGTGCCACCTGGGACGGGCCGCATTATAAGAAACTCTTT	CATWDGPHYKKLF	TRGV2	.	TRGJ1	19	-1	-1	22
18	1.0192583196960345E-4	TGTGCCACCTGGGACGGGCGGGGTTATAAGAAACTCTTT	CATWDGRGYKKLF	TRGV2	.	TRGJ1	18	-1	-1	23
18	1.0192583196960345E-4	TGTGCCACCTGGGACGGAAATTATTATAAGAAACTCTTT	CATWDGNYYKKLF	TRGV2	.	TRGJ1	16	-1	-1	18
18	1.0192583196960345E-4	TGTGCCACCTGGGACAGGTCTTATTATAAGAAACTCTTT	CATWDRSYYKKLF	TRGV3	.	TRGJ1	20	-1	-1	20
18	1.0192583196960345E-4	TGTGCTGCCCGAGGGTATTATTATAAGAAACTCTTT	CAARGYYYKKLF	TRGV10	.	TRGJ1	7	-1	-1	16
18	1.0192583196960345E-4	TGTGCTGCGTGGCGGAATTATTATAAGAAACTCTTT	CAAWRNYYKKLF	TRGV10	.	TRGJ1	11	-1	-1	14
18	1.0192583196960345E-4	TGTGCTGCGTGGGATCTGAGGTGGTTCAAGATATTT	CAAWDLRWFKIF	TRGV10	.	TRGJP1	14	-1	-1	21
18	1.0192583196960345E-4	TGTGCTGCGTGGGATGATTATTATAAGAAACTCTTT	CAAWDDYYKKLF	TRGV10	.	TRGJ1	14	-1	-1	16
18	1.0192583196960345E-4	TGTGCTGCGTGGGATAGGAATTATAAGAAACTCTTT	CAAWDRNYKKLF	TRGV10	.	TRGJ1	14	-1	-1	19
18	1.0192583196960345E-4	TGTGCTGCGTGGGATAACTTTTATAAGAAACTCTTT	CAAWDNFYKKLF	TRGV10	.	TRGJ1	17	-1	-1	20
18	1.0192583196960345E-4	TGTGCTGCGTGGGACTTTTATTATAAGAAACTCTTT	CAAWDFYYKKLF	TRGV10	.	TRGJ1	13	-1	-1	17
18	1.0192583196960345E-4	TGTGCTGCGTGGGACCGTTATTATAAGAAACTCTTT	CAAWDRYYKKLF	TRGV10	.	TRGJ1	13	-1	-1	17
18	1.0192583196960345E-4	TGTGCTGCGTGGGACACTGGTTGGTTCAAGATATTT	CAAWDTGWFKIF	TRGV10	.	TRGJP1	13	-1	-1	14
18	1.0192583196960345E-4	TGTGCTGCGTACAAGAATTATTATAAGAAACTCTTT	CAAYKNYYKKLF	TRGV10	.	TRGJ1	9	-1	-1	14
18	1.0192583196960345E-4	TGTGCCACCTGGGCCACTTATTATAAGAAACTCTTT	CATWATYYKKLF	TRGV5	.	TRGJ1	15	-1	-1	17
18	1.0192583196960345E-4	TGTGCCACCTGGGATGTCTATTATAAGAAACTCTTT	CATWDVYYKKLF	TRGV4	.	TRGJ1	15	-1	-1	18
18	1.0192583196960345E-4	TGTGCCACCTGGGATGGGCGATATAAGAAACTCTTT	CATWDGRYKKLF	TRGV4	.	TRGJ1	18	-1	-1	21
18	1.0192583196960345E-4	TGTGCCACCTGGGACTGGGGATGGATCAAGACGTTT	CATWDWGWIKTF	TRGV2	.	TRGJP2	18	-1	-1	21
18	1.0192583196960345E-4	TGTGCCACCTGGGACGGTAGAAGAGAGAAACTCTTT	CATWDGRREKLF	TRGV2	.	TRGJ1	16	-1	-1	25
18	1.0192583196960345E-4	TGTGCCACCTGGGACGGGCGCTATAAGAAACTCTTT	CATWDGRYKKLF	TRGV2	.	TRGJ2	18	-1	-1	21
18	1.0192583196960345E-4	TGTGCCACCTGGGACAGGCCGGATAAGAAACTCTTT	CATWDRPDKKLF	TRGV3	.	TRGJ1	19	-1	-1	22
18	1.0192583196960345E-4	TGTGCCACCTGGGACAGGCCGATTAAGAAACTCTTT	CATWDRPIKKLF	TRGV3	.	TRGJ1	19	-1	-1	23
18	1.0192583196960345E-4	TGTGCCACCTGGGACAGGCCATATAAGAAACTCTTT	CATWDRPYKKLF	TRGV3	.	TRGJ1	19	-1	-1	21
18	1.0192583196960345E-4	TGTGCCACCTGGGACAGGCGCAGGGGGAAACTCTTT	CATWDRRRGKLF	TRGV3	.	TRGJ2	18	-1	-1	26
18	1.0192583196960345E-4	TGTGCCACCTGGGAGGCGGGTTATAAGAAACTCTTT	CATWEAGYKKLF	TRGV3	.	TRGJ1	13	-1	-1	20
18	1.0192583196960345E-4	TGTGCTGCGTGGGCCAATTATAAGAAACTCTTT	CAAWANYKKLF	TRGV10	.	TRGJ1	12	-1	-1	16
18	1.0192583196960345E-4	TGTGCCACCTGTACCCACCATGGGAAACTCTTT	CATCTHHGKLF	TRGV2	.	TRGJ1	10	-1	-1	23
18	1.0192583196960345E-4	TGTGCCACCTGGTCTTATTATAAGAAACTCTTT	CATWSYYKKLF	TRGV3	.	TRGJ1	11	-1	-1	14
18	1.0192583196960345E-4	TGTGCCACCTGGTATTATTATAAGAAACTCTTT	CATWYYYKKLF	TRGV8	.	TRGJ1	14	-1	-1	13
18	1.0192583196960345E-4	TGTGCCACCTGGGATGGAGATAAGAAACTCTTT	CATWDGDKKLF	TRGV4	.	TRGJ1	16	-1	-1	19
18	1.0192583196960345E-4	TGTGCCACCTGGGACGGTTGGTTCAAGATATTT	CATWDGWFKIF	TRGV2	.	TRGJP1	16	-1	-1	15
18	1.0192583196960345E-4	TGTGCCACCTGGGACGGGCGGTTGAAACTCTTT	CATWDGRLKLF	TRGV2	.	TRGJ1	18	-1	-1	23
18	1.0192583196960345E-4	TGTGCCACCTGGGACGGGCAAGGGAAACTCTTT	CATWDGQGKLF	TRGV2	.	TRGJ1	18	-1	-1	23
18	1.0192583196960345E-4	TGTGCCACCTGGGAAGGCTTGGAGAAACTCTTT	CATWEGLEKLF	TRGV2	.	TRGJ2	16	-1	-1	22
18	1.0192583196960345E-4	TGTGCTGCGTGGGAATCTAAGAAACTCTTT	CAAWESKKLF	TRGV10	.	TRGJ1	13	-1	-1	17
18	1.0192583196960345E-4	TGTGCCACCTGGTCCGATAAGAAACTCTTT	CATWSDKKLF	TRGV4	.	TRGJ1	11	-1	-1	16
18	1.0192583196960345E-4	TGTGCCACCTGGCATTATAAGAAACTCTTT	CATWHYKKLF	TRGV3	.	TRGJ1	11	-1	-1	13
18	1.0192583196960345E-4	TGTGCCACCTGGGCCCATAAGAAACTCTTT	CATWAHKKLF	TRGV4	.	TRGJ1	12	-1	-1	16
18	1.0192583196960345E-4	TGTGCCACCTGGGATCCCGCGGGACTCTTT	CATWDPAGLF	TRGV4	.	TRGJ1	14	-1	-1	23
18	1.0192583196960345E-4	TGTGCCACCTGGGATGTGCAGAAACTCTTT	CATWDVQKLF	TRGV4	.	TRGJ1	18	-1	-1	19
18	1.0192583196960345E-4	TGTGCTGCGGGTTGGTTCAAGATATTT	CAAGWFKIF	TRGV10	.	TRGJP1	8	-1	-1	9
18	1.0192583196960345E-4	TGTGCTGCGGATTATAAGAAACTCTTT	CAADYKKLF	TRGV10	.	TRGJ1	8	-1	-1	10
18	1.0192583196960345E-4	TGTGCCCCCTCCGTCGGGAAACTCTTT	CAPSVGKLF	TRGV4	.	TRGJ1	9	-1	-1	17
18	1.0192583196960345E-4	TGTGCCACCTGGGATGGGCAACTCTTT	CATWDGQLF	TRGV4	.	TRGJ1	18	-1	-1	19
18	1.0192583196960345E-4	TGTGCCACCCGGCAAGAGAAACTCTTT	CATRQEKLF	TRGV4	.	TRGJ1	11	-1	-1	16
18	1.0192583196960345E-4	TGTGCCACAGCGCCTAAGAAACTCTTT	CATAPKKLF	TRGV3	.	TRGJ1	7	-1	-1	14
18	1.0192583196960345E-4	TGTGCCACCACAAAGAAACTCTTT	CATTKKLF	TRGV4	.	TRGJ1	8	-1	-1	12
18	1.0192583196960345E-4	TGTGCCCGCTATCTCTTT	CARYLF	TRGV7	.	TRGJ1	5	-1	-1	12
17	9.626328574906992E-5	TGTGCTGCGTGGGATCTCGAAGGCCGAGTCAAATCTCGGAATTATTATAAGAAACTCTTT	CAAWDLEGRVKSRNYYKKLF	TRGV10	.	TRGJ1	14	-1	-1	31
17	9.626328574906992E-5	TGTGCCTTGTGGGAGCCCCACCTCTTTTACTTACAGAATTATTATAAGAAACTCTTT	CALWEPHLFYLQNYYKKLF	TRGV9	.	TRGJ1	23	-1	-1	35
17	9.626328574906992E-5	TGTGCCACCTGGGACGGGCCGACCTTCGCTGTAACTAATTATTATAAGAAACTCTTT	CATWDGPTFAVTNYYKKLF	TRGV2	.	TRGJ1	19	-1	-1	36
17	9.626328574906992E-5	TGTGCTGCGTGGGGCTGCCTCCCTTCGAATTATTATAAGAAACTCTTT	CAAWGCLPSNYYKKLF	TRGV10	.	TRGJ1	12	-1	-1	23
17	9.626328574906992E-5	TGTGCTGCGTGGGGACCGCACCACAGAGATTATTATAAGAAACTCTTT	CAAWGPHHRDYYKKLF	TRGV10	.	TRGJ1	12	-1	-1	28
17	9.626328574906992E-5	TGTGCTGCGTGGGATTATCCCTATACCACTGGTTGGTTCAAGATATTT	CAAWDYPYTTGWFKIF	TRGV10	.	TRGJP1	16	-1	-1	21
17	9.626328574906992E-5	TGTGCTGCGTGGGATTATCAGTTCTACCCTTATTATAAGAAACTCTTT	CAAWDYQFYPYYKKLF	TRGV10	.	TRGJ1	16	-1	-1	29
17	9.626328574906992E-5	TGTGCTGCGTGGGATGAATACCCCCTGATTTATTATAAGAAACTCTTT	CAAWDEYPLIYYKKLF	TRGV10	.	TRGJ1	14	-1	-1	26
17	9.626328574906992E-5	TGTGCTGCGTGGGACCGAAAGTATACCACTGGTTGGTTCAAGATATTT	CAAWDRKYTTGWFKIF	TRGV10	.	TRGJP1	13	-1	-1	21
17	9.626328574906992E-5	TGTGCTGCGTGGGACCATCCGCAGACCACTGGTTGGTTCAAGATATTT	CAAWDHPQTTGWFKIF	TRGV10	.	TRGJP1	13	-1	-1	24
17	9.626328574906992E-5	TGTGCCTTGTGGGAGATTTCAAGAGTTGGGCAAAAAATCAAGGTATTT	CALWEISRVGQKIKVF	TRGV9	.	TRGJP	14	-1	-1	19
17	9.626328574906992E-5	TGTGCCACCTGGGACGGGCCTATGGTGAGTGATTGGATCAAGACGTTT	CATWDGPMVSDWIKTF	TRGV2	.	TRGJP2	19	-1	-1	20
17	9.626328574906992E-5	TGTGCTGCGTGGGCCCCTTTTACCACTGGTTGGTTCAAGATATTT	CAAWAPFTTGWFKIF	TRGV10	.	TRGJP1	12	-1	-1	20
17	9.626328574906992E-5	TGTGCTGCGTGGGATTCGGATACCACTGGTTGGTTCAAGATATTT	CAAWDSDTTGWFKIF	TRGV10	.	TRGJP1	15	-1	-1	19
17	9.626328574906992E-5	TGTGCTGCGTGGGATTATATTCTGGATTATTATAAGAAACTCTTT	CAAWDYILDYYKKLF	TRGV10	.	TRGJ1	16	-1	-1	18
17	9.626328574906992E-5	TGTGCCTTGTGGGAGGCCCACCCGAATTATTATAAGAAACTCTTT	CALWEAHPNYYKKLF	TRGV9	.	TRGJ1	21	-1	-1	22
17	9.626328574906992E-5	TGTGCTGCGTGGCACCCCACCCATTATTATAAGAAACTCTTT	CAAWHPTHYYKKLF	TRGV10	.	TRGJ1	11	-1	-1	22
17	9.626328574906992E-5	TGTGCTGCGTGGGATTCGACCACTGGTTGGTTCAAGATATTT	CAAWDSTTGWFKIF	TRGV10	.	TRGJP1	15	-1	-1	18
17	9.626328574906992E-5	TGTGCTGCGTGGGATTCAACCACTGGTTGGTTCAAGATATTT	CAAWDSTTGWFKIF	TRGV10	.	TRGJP1	15	-1	-1	18
17	9.626328574906992E-5	TGTGCCACCTGGGTACTCAAGGTAGGGTATAAGAAACTCTTT	CATWVLKVGYKKLF	TRGV2	.	TRGJ1	12	-1	-1	27
17	9.626328574906992E-5	TGTGCCACCTGGGATGGGCCCAATTATTATAAGAAACTCTTT	CATWDGPNYYKKLF	TRGV4	.	TRGJ1	21	-1	-1	21
17	9.626328574906992E-5	TGTGCCACCTGGGATAGGAGGAATTATTATAAGAAACTCTTT	CATWDRRNYYKKLF	TRGV8	.	TRGJ1	17	-1	-1	20
17	9.626328574906992E-5	TGTGCCACCTGGGACGGTTCGAATTATTATAAGAAACTCTTT	CATWDGSNYYKKLF	TRGV2	.	TRGJ1	16	-1	-1	17
17	9.626328574906992E-5	TGTGCCACCTGGGACAGGCCGGATTATTATAAGAAACTCTTT	CATWDRPDYYKKLF	TRGV3	.	TRGJ1	19	-1	-1	19
17	9.626328574906992E-5	TGTGCCACCTGGGACAGGCGGGTTTGGTATAAGAAACTCTTT	CATWDRRVWYKKLF	TRGV3	.	TRGJ1	18	-1	-1	27
17	9.626328574906992E-5	TGTGCTGCGTGGTTAAGGCGTTATTATAAGAAACTCTTT	CAAWLRRYYKKLF	TRGV10	.	TRGJ1	11	-1	-1	20
17	9.626328574906992E-5	TGTGCTGCGTGGGCAAAACCTTATTATAAGAAACTCTTT	CAAWAKPYYKKLF	TRGV10	.	TRGJ1	12	-1	-1	20
17	9.626328574906992E-5	TGTGCTGCGTGGGATTTCTCTTATTATAAGAAACTCTTT	CAAWDFSYYKKLF	TRGV10	.	TRGJ1	15	-1	-1	20
17	9.626328574906992E-5	TGTGCTGCGTGGGATTCTCGAAGGAATAAGAAACTCTTT	CAAWDSRRNKKLF	TRGV10	.	TRGJ1	15	-1	-1	25
17	9.626328574906992E-5	TGTGCTGCGTGGGATTATTTCAATTATAAGAAACTCTTT	CAAWDYFNYKKLF	TRGV10	.	TRGJ1	16	-1	-1	22
17	9.626328574906992E-5	TGTGCTGCGTGGGAGGTTCGCGGTTGGTTCAAGATATTT	CAAWEVRGWFKIF	TRGV10	.	TRGJP1	13	-1	-1	21
17	9.626328574906992E-5	TGTGCCGCCCTAGGAGGCTCAAATCCTAAGAAACTCTTT	CAALGGSNPKKLF	TRGV10	.	TRGJ1	7	-1	-1	26
17	9.626328574906992E-5	TGTGCCACCTGGGATCCAAATTATTATAAGAAACTCTTT	CATWDPNYYKKLF	TRGV8	.	TRGJ1	14	-1	-1	18
17	9.626328574906992E-5	TGTGCCACCTGGGATGGGCCGTATTATAAGAAACTCTTT	CATWDGPYYKKLF	TRGV4	.	TRGJ1	19	-1	-1	21
17	9.626328574906992E-5	TGTGCCACCTGGGACCCGAATTATTATAAGAAACTCTTT	CATWDPNYYKKLF	TRGV8	.	TRGJ1	13	-1	-1	16
17	9.626328574906992E-5	TGTGCCACCTGGGACGTCCCTTCTTTTGAGGAACTCTTT	CATWDVPSFEELF	TRGV2	.	TRGJ1	15	-1	-1	28
17	9.626328574906992E-5	TGTGCCACCTGGGACGTGGATGAATGGGAGAAACTCTTT	CATWDVDEWEKLF	TRGV3	.	TRGJ1	14	-1	-1	28
17	9.626328574906992E-5	TGTGCCACCTGGGACGGTTATTATTATAAGAAACTCTTT	CATWDGYYYKKLF	TRGV2	.	TRGJ1	16	-1	-1	19
17	9.626328574906992E-5	TGTGCCACCTGGGACGGCAAGGATTATAAGAAACTCTTT	CATWDGKDYKKLF	TRGV2	.	TRGJ1	16	-1	-1	22
17	9.626328574906992E-5	TGTGCCACCTGGGACGGGCATGGGTATAAGAAACTCTTT	CATWDGHGYKKLF	TRGV2	.	TRGJ1	18	-1	-1	24
17	9.626328574906992E-5	TGTGCCACCTGGGACAGGCTGGGGTATAAGAAACTCTTT	CATWDRLGYKKLF	TRGV3	.	TRGJ1	18	-1	-1	24
17	9.626328574906992E-5	TGTGCCACCTGGGACAGGCCTAGGAGGAAGAAACTCTTT	CATWDRPRRKKLF	TRGV3	.	TRGJ1	20	-1	-1	27
17	9.626328574906992E-5	TGTGCCACCTGGGACAGGCCCCACGGCGAGAAACTCTTT	CATWDRPHGEKLF	TRGV3	.	TRGJ1	19	-1	-1	28
17	9.626328574906992E-5	TGTGCCACCTGGGACAGGGCCCAAGCAAAGCGACTCTTT	CATWDRAQAKRLF	TRGV7	.	TRGJ1	17	-1	-1	32
17	9.626328574906992E-5	TGTGCCAACGTGATGGGATGTGAAAGAGGGAAACTCTTT	CANVMGCERGKLF	TRGV3	.	TRGJ2	6	-1	-1	29
17	9.626328574906992E-5	TGTGCTGCGTGGGCTTTTTATTATAAGAAACTCTTT	CAAWAFYYKKLF	TRGV10	.	TRGJ1	15	-1	-1	17
17	9.626328574906992E-5	TGTGCTGCGTGGGCCAATTATTATAAGAAACTCTTT	CAAWANYYKKLF	TRGV10	.	TRGJ1	12	-1	-1	15
17	9.626328574906992E-5	TGTGCTGCGTGGGGTGTTTATTATAAGAAACTCTTT	CAAWGVYYKKLF	TRGV10	.	TRGJ1	12	-1	-1	17
17	9.626328574906992E-5	TGTGCTGCGTGGACCACTGGTTGGTTCAAGATATTT	CAAWTTGWFKIF	TRGV10	.	TRGJP1	11	-1	-1	12
17	9.626328574906992E-5	TGTGCCGCGCATAGTAGTGATTGGATCAAGACGTTT	CAAHSSDWIKTF	TRGV2	.	TRGJP2	5	-1	-1	10
17	9.626328574906992E-5	TGTGCCATCCCAGCCGGGGGGTATAAGAAACTCTTT	CAIPAGGYKKLF	TRGV4	.	TRGJ1	6	-1	-1	21
17	9.626328574906992E-5	TGTGCCACCTGGGATTTTGGTTATAAGAAACTCTTT	CATWDFGYKKLF	TRGV4	.	TRGJ1	14	-1	-1	20
17	9.626328574906992E-5	TGTGCCACCTGGGATTTCCATTATAAGAAACTCTTT	CATWDFHYKKLF	TRGV4	.	TRGJ1	14	-1	-1	19
17	9.626328574906992E-5	TGTGCCACCTGGGACGGGTATTATAAGAAACTCTTT	CATWDGYYKKLF	TRGV2	.	TRGJ1	17	-1	-1	18
17	9.626328574906992E-5	TGTGCCACCTGGGACGGGCCCATAGCGAAACTCTTT	CATWDGPIAKLF	TRGV2	.	TRGJ1	20	-1	-1	26
17	9.626328574906992E-5	TGTGCCACCTGGGACAGGCGGAATAAGAAACTCTTT	CATWDRRNKKLF	TRGV3	.	TRGJ1	18	-1	-1	22
17	9.626328574906992E-5	TGTGCCACAAAGTCGAATTATTATAAGAAACTCTTT	CATKSNYYKKLF	TRGV4	.	TRGJ1	7	-1	-1	9
17	9.626328574906992E-5	TGTCCCTCTTCGAATTATTATAAGAAACTCTTT	CPSSNYYKKLF	TRGV4	.	TRGJ1	5	-1	-1	8
17	9.626328574906992E-5	TGTGCTGCGTGGGTCTATTATAAGAAACTCTTT	CAAWVYYKKLF	TRGV10	.	TRGJ1	12	-1	-1	15
17	9.626328574906992E-5	TGTGCTGCGTGGGATTGGTGGTTCAAGATATTT	CAAWDWWFKIF	TRGV10	.	TRGJP1	15	-1	-1	15
17	9.626328574906992E-5	TGTGCCCCCCCGGGGTATTATAAGAAACTCTTT	CAPPGYYKKLF	TRGV2	.	TRGJ1	8	-1	-1	15
17	9.626328574906992E-5	TGTGCCACCTGGGCCTTACTTAAGAAACTCTTT	CATWALLKKLF	TRGV4	.	TRGJ1	12	-1	-1	20
17	9.626328574906992E-5	TGTGCCACCTGGGGTCCCGGTAGGAAACTCTTT	CATWGPGRKLF	TRGV8	.	TRGJ1	12	-1	-1	20
17	9.626328574906992E-5	TGTGCCACCTGGGATGGGCTTCAGAAACTCTTT	CATWDGLQKLF	TRGV4	.	TRGJ1	18	-1	-1	22
17	9.626328574906992E-5	TGTGCCACCTGGGATGGGCTAAGGGAGCTCTTT	CATWDGLRELF	TRGV4	.	TRGJ1	18	-1	-1	27
17	9.626328574906992E-5	TGTGCCACCTGGGATGGGCCGAGGAAACTCTTT	CATWDGPRKLF	TRGV4	.	TRGJ1	19	-1	-1	23
17	9.626328574906992E-5	TGTGCCACCTGGGATGGGCCAGGGAAACTCTTT	CATWDGPGKLF	TRGV4	.	TRGJ1	19	-1	-1	23
17	9.626328574906992E-5	TGTGCCACCTGGGATGGGGGTAAGAAACTCTTT	CATWDGGKKLF	TRGV5	.	TRGJ1	13	-1	-1	20
17	9.626328574906992E-5	TGTGCCACCTGGGATGGAGGGGGGCATCTCTTT	CATWDGGGHLF	TRGV4	.	TRGJ1	16	-1	-1	27
17	9.626328574906992E-5	TGTGCCACCTGGGATGACCATTCTGGACTCTTT	CATWDDHSGLF	TRGV4	.	TRGJ1	15	-1	-1	26
17	9.626328574906992E-5	TGTGCCACCTGGGACTGGGGTAAGAAACTCTTT	CATWDWGKKLF	TRGV3	.	TRGJ1	17	-1	-1	20
17	9.626328574906992E-5	TGTGCCACCTGGGACACCCGCTGGAAACTCTTT	CATWDTRWKLF	TRGV8	.	TRGJ1	13	-1	-1	23
17	9.626328574906992E-5	TGTGCCACCTGGGACAGGCTAAAGAAACTCTTT	CATWDRLKKLF	TRGV5	.	TRGJ1	18	-1	-1	21
17	9.626328574906992E-5	TGTGCCACCTGGGACAGGCAGCAGAAACTCTTT	CATWDRQQKLF	TRGV3	.	TRGJ1	18	-1	-1	22
17	9.626328574906992E-5	TGTGCCACCGAGGAGTATTATAAGAAACTCTTT	CATEEYYKKLF	TRGV4	.	TRGJ1	8	-1	-1	15
17	9.626328574906992E-5	TGTGCCAATTCAGGACGGGACGAGAAACTCTTT	CANSGRDEKLF	TRGV2	.	TRGJ1	18	-1	-1	22
17	9.626328574906992E-5	TGTGCCAACGGAAGTTATTATAAGAAACTCTTT	CANGSYYKKLF	TRGV4	.	TRGJ1	6	-1	-1	10
17	9.626328574906992E-5	TGTGCTGCGTGGGATTTTGAGAAACTCTTT	CAAWDFEKLF	TRGV10	.	TRGJ1	15	-1	-1	13
17	9.626328574906992E-5	TGTGCCACCTGGGCCGATAAGAAACTCTTT	CATWADKKLF	TRGV8	.	TRGJ1	12	-1	-1	16
17	9.626328574906992E-5	TGTGCCACCTGGGGGGGTAAGAAACTCTTT	CATWGGKKLF	TRGV3	.	TRGJ1	12	-1	-1	17
17	9.626328574906992E-5	TGTGCCACCTGGGATGGCCTGAAACTCTTT	CATWDGLKLF	TRGV4	.	TRGJ1	16	-1	-1	20
17	9.626328574906992E-5	TGTGCCACCTGGGATGGGCAGAAACTCTTT	CATWDGQKLF	TRGV4	.	TRGJ1	18	-1	-1	19
17	9.626328574906992E-5	TGTGCCACCTGGGACAGGGGGAAACTCTTT	CATWDRGKLF	TRGV5	.	TRGJ1	17	-1	-1	20
17	9.626328574906992E-5	TGGCCGGAGGCTTATTATGAGAAACTCTTT	WPEAYYEKLF	TRGV9	.	TRGJ1	4	-1	-1	11
17	9.626328574906992E-5	TGTGCCATTTCCGCGGGGAAACTCTTT	CAISAGKLF	TRGV2	.	TRGJ1	6	-1	-1	17
17	9.626328574906992E-5	TGTGCCACCTGGGGCAAAAAACTCTTT	CATWGKKLF	TRGV2	.	TRGJ1	12	-1	-1	15
17	9.626328574906992E-5	TGTGCCACCTGGGATGGGCGACTCTTT	CATWDGRLF	TRGV4	.	TRGJ1	18	-1	-1	20
17	9.626328574906992E-5	TGTGCCACCTGGGATATCCCTCTCTTT	CATWDIPLF	TRGV8	.	TRGJ1	15	-1	-1	21
17	9.626328574906992E-5	TGTGCCACCTGGGACAGGCTCTTT	CATWDRLF	TRGV2	.	TRGJ1	18	-1	-1	18
17	9.626328574906992E-5	TGTGCCACGGGGAGGAAACTCTTT	CATGRKLF	TRGV2	.	TRGJ1	7	-1	-1	14
17	9.626328574906992E-5	TGTGATTATAAGAAACTCTTT	CDYKKLF	TRGV5	.	TRGJ1	3	-1	-1	4
17	9.626328574906992E-5	TTCAATAAGAAACTCTTT	FNKKLF	TRGV4	.	TRGJ1	0	-1	-1	4
17	9.626328574906992E-5	TGTGCCACCTCACTCTTT	CATSLF	TRGV4	.	TRGJ1	9	-1	-1	11
16	9.06007395285364E-5	TGTGCCACCTGGGACGGGCAAGGCAAGGCGGAAAGGACAAGGCAAGGTTATAAGAAACTCTTT	CATWDGQGKAERTRQGYKKLF	TRGV2	.	TRGJ1	18	-1	-1	47
16	9.06007395285364E-5	TGTGCTGCGTGGGATTATACGGGGGACCTTAATACCACTGGTTGGTTCAAGATATTT	CAAWDYTGDLNTTGWFKIF	TRGV10	.	TRGJP1	16	-1	-1	31
16	9.06007395285364E-5	TGTGCCTTGTGGGAGGTGCAACTGCCTTGTAGTGATTGGATCAAGACGTTT	CALWEVQLPCSDWIKTF	TRGV9	.	TRGJP2	25	-1	-1	28
16	9.06007395285364E-5	TGTGCCTTGTGGAAGGTGCATTCGGAGTTGGGCAAAAAAATCAAGGTATTT	CALWKVHSELGKKIKVF	TRGV9	.	TRGJP	19	-1	-1	24
16	9.06007395285364E-5	TGTGCCACCTGGGACGGGCCGCTATATAGTAGTGATTGGATCAAGACGTTT	CATWDGPLYSSDWIKTF	TRGV2	.	TRGJP2	19	-1	-1	21
16	9.06007395285364E-5	TGTGCCACCTGGGACAGGCAAGGAAAAATCGATGGAACTAAGAAACTCTTT	CATWDRQGKIDGTKKLF	TRGV3	.	TRGJ1	18	-1	-1	38
16	9.06007395285364E-5	TGTGCTGCGTGGGCAAAAATGCGGTGTGATTATTATAAGAAACTCTTT	CAAWAKMRCDYYKKLF	TRGV10	.	TRGJ1	12	-1	-1	28
16	9.06007395285364E-5	TGTGCTGCGTGGGATTTCGGCATATTATATAAGCATAAGAAACTCTTT	CAAWDFGILYKHKKLF	TRGV10	.	TRGJ1	18	-1	-1	34
16	9.06007395285364E-5	TGTGCTGCGTGGGATTGCCTAGACCCGAATTATTATAAGAAACTCTTT	CAAWDCLDPNYYKKLF	TRGV10	.	TRGJ1	15	-1	-1	25
16	9.06007395285364E-5	TGTGCTGCGTGGCCCCTGTGGGGTCGACATTATAAGAAACTCTTT	CAAWPLWGRHYKKLF	TRGV10	.	TRGJ1	11	-1	-1	28
16	9.06007395285364E-5	TGTGCTGCGTGGGGGAGGAATGGCACTGGTTGGTTCAAGATATTT	CAAWGRNGTGWFKIF	TRGV10	.	TRGJP1	12	-1	-1	23
16	9.06007395285364E-5	TGTGCTGCGTGGGATTATAAGGGCGGTTATTATAAGAAACTCTTT	CAAWDYKGGYYKKLF	TRGV10	.	TRGJ1	16	-1	-1	26
16	9.06007395285364E-5	TGTGCTGCGTGGGATCGAGGGGGCACTGGTTGGTTCAAGATATTT	CAAWDRGGTGWFKIF	TRGV10	.	TRGJP1	14	-1	-1	23
16	9.06007395285364E-5	TGTGCCACCTGGGATGGTGGAATTCTGTATTATAAGAAACTCTTT	CATWDGGILYYKKLF	TRGV8	.	TRGJ1	14	-1	-1	27
16	9.06007395285364E-5	TGTGCCACCTGGGACGGGCCAGGGCACTCATATGAGAAACTCTTT	CATWDGPGHSYEKLF	TRGV2	.	TRGJ1	19	-1	-1	30
16	9.06007395285364E-5	TGTGCTGCGTGGGTCCATGGCGATTATTATAAGAAACTCTTT	CAAWVHGDYYKKLF	TRGV10	.	TRGJ1	12	-1	-1	22
16	9.06007395285364E-5	TGTGCTGCGTGGGATTTTACCACTGGTTGGTTCAAGATATTT	CAAWDFTTGWFKIF	TRGV10	.	TRGJP1	15	-1	-1	17
16	9.06007395285364E-5	TGTGCTGCGTGGGATTTCTCGGATTATTATAAGAAACTCTTT	CAAWDFSDYYKKLF	TRGV10	.	TRGJ2	15	-1	-1	18
16	9.06007395285364E-5	TGTGCTGCGTGGGATTATGAAACTGGTTGGTTCAAGATATTT	CAAWDYETGWFKIF	TRGV10	.	TRGJP1	16	-1	-1	21
16	9.06007395285364E-5	TGTGCTGCGTGGGATGGGGGGGATTATTATAAGAAACTCTTT	CAAWDGGDYYKKLF	TRGV10	.	TRGJ1	14	-1	-1	22
16	9.06007395285364E-5	TGTGCTGCGTGGGATGATCGCACTGGTTGGTTCAAGATATTT	CAAWDDRTGWFKIF	TRGV10	.	TRGJP1	14	-1	-1	8
16	9.06007395285364E-5	TGTGCTGCGTGGGATAAGGCCACTGGTTGGTTCAAGATATTT	CAAWDKATGWFKIF	TRGV10	.	TRGJP1	14	-1	-1	19
16	9.06007395285364E-5	TGTGCTGCGTGGAATCATACCACTGGTTGGTTCAAGATATTT	CAAWNHTTGWFKIF	TRGV10	.	TRGJP1	14	-1	-1	8
16	9.06007395285364E-5	TGTGCCTTGTGGGAGACTATTAATTATTATAAGAAACTCTTT	CALWETINYYKKLF	TRGV9	.	TRGJ1	14	-1	-1	21
16	9.06007395285364E-5	TGTGCCACCTGGGACAGCCCCCCCGATTATAAGAAACTCTTT	CATWDSPPDYKKLF	TRGV3	.	TRGJ1	19	-1	-1	25
16	9.06007395285364E-5	TGTGCCACCTGGGACAGGCCCCCGAGAACTAAGAAACTCTTT	CATWDRPPRTKKLF	TRGV5	.	TRGJ1	19	-1	-1	29
16	9.06007395285364E-5	TGTGCCACCTGGGACAGGCGCACTGGTTGGTTCAAGATATTT	CATWDRRTGWFKIF	TRGV7	.	TRGJP1	18	-1	-1	20
16	9.06007395285364E-5	TGTGCCACCTGGGAGAGGGAAGATGATTGGATCAAGACGTTT	CATWEREDDWIKTF	TRGV2	.	TRGJP2	13	-1	-1	23
16	9.06007395285364E-5	TGTGCTGCCCGGGGGAGCACTGGTTGGTTCAAGATATTT	CAARGSTGWFKIF	TRGV10	.	TRGJP1	7	-1	-1	17
16	9.06007395285364E-5	TGTGCTGCGTGGGACTCAATTTATTATAAGAAACTCTTT	CAAWDSIYYKKLF	TRGV10	.	TRGJ1	13	-1	-1	20
16	9.06007395285364E-5	TGTGCTGCGTGGGACCCCACTGGTTGGTTCAAGATATTT	CAAWDPTGWFKIF	TRGV10	.	TRGJP1	13	-1	-1	16
16	9.06007395285364E-5	TGTGCTGCGTGGGAACCTAGCCGGTATAAGAAACTCTTT	CAAWEPSRYKKLF	TRGV10	.	TRGJ1	13	-1	-1	24
16	9.06007395285364E-5	TGTGCCACCTGGGGGAGTAGTGATTGGATCAAGACGTTT	CATWGSSDWIKTF	TRGV2	.	TRGJP2	12	-1	-1	15
16	9.06007395285364E-5	TGTGCCACCTGGGATTTCCGGGAGTATAAGAAACTCTTT	CATWDFREYKKLF	TRGV4	.	TRGJ1	14	-1	-1	24
16	9.06007395285364E-5	TGTGCCACCTGGGATGGGCCGGGGTATAAGAAACTCTTT	CATWDGPGYKKLF	TRGV4	.	TRGJ1	19	-1	-1	24
16	9.06007395285364E-5	TGTGCCACCTGGGACGCCCCTTATTATAAGAAACTCTTT	CATWDAPYYKKLF	TRGV2	.	TRGJ1	15	-1	-1	20
16	9.06007395285364E-5	TGTGCCACCTGGGACGGGCCTCTGATTAAGAAACTCTTT	CATWDGPLIKKLF	TRGV2	.	TRGJ1	19	-1	-1	26
16	9.06007395285364E-5	TGTGCCACCTGGGACGGGCCGGAGTATAAGAAACTCTTT	CATWDGPEYKKLF	TRGV2	.	TRGJ1	19	-1	-1	24
16	9.06007395285364E-5	TGTGCCACCTGGGACGGGCGGTGGTATAAGAAACTCTTT	CATWDGRWYKKLF	TRGV2	.	TRGJ1	18	-1	-1	24
16	9.06007395285364E-5	TGTGCCACCTGGGACGGGCGGGTTTATAAGAAACTCTTT	CATWDGRVYKKLF	TRGV2	.	TRGJ1	18	-1	-1	23
16	9.06007395285364E-5	TGTGCCACCTGGGACAGTTATTATTATAAGAAACTCTTT	CATWDSYYYKKLF	TRGV7	.	TRGJ1	16	-1	-1	19
16	9.06007395285364E-5	TGTGCCACCTGGGACAGGCCCACCACAATTAAACTCTTT	CATWDRPTTIKLF	TRGV3	.	TRGJ1	19	-1	-1	30
16	9.06007395285364E-5	TGTGCTGCCTGGGAGGGTAGGGATAAGAAACTCTTT	CAAWEGRDKKLF	TRGV10	.	TRGJ1	13	-1	-1	22
16	9.06007395285364E-5	TGTGCTGCGTGGTCGAATTATTATAAGAAACTCTTT	CAAWSNYYKKLF	TRGV10	.	TRGJ1	11	-1	-1	12
16	9.06007395285364E-5	TGTGCTGCGTGGGCCTATTATTATAAGAAACTCTTT	CAAWAYYYKKLF	TRGV10	.	TRGJ1	12	-1	-1	16
16	9.06007395285364E-5	TGTGCTGCGTGGGATTATAACTATAAGAAACTCTTT	CAAWDYNYKKLF	TRGV10	.	TRGJ1	16	-1	-1	21
16	9.06007395285364E-5	TGTGCTGCGTGGGACTATTCCCATAAGAAACTCTTT	CAAWDYSHKKLF	TRGV10	.	TRGJ1	16	-1	-1	22
16	9.06007395285364E-5	TGTGCTGCGTGGGAACCCGTTAAGAGGAAACTCTTT	CAAWEPVKRKLF	TRGV10	.	TRGJ1	13	-1	-1	26
16	9.06007395285364E-5	TGTGCTGCGTGGACTAAGGGTTGGTTCAAGATATTT	CAAWTKGWFKIF	TRGV10	.	TRGJP1	11	-1	-1	18
16	9.06007395285364E-5	TGTGCCATCCGACGCCAATATTATAAGAAACTCTTT	CAIRRQYYKKLF	TRGV2	.	TRGJ1	6	-1	-1	18
16	9.06007395285364E-5	TGTGCCACCTGGTGTTCCCTCTGGAAGAAACTCTTT	CATWCSLWKKLF	TRGV5	.	TRGJ1	11	-1	-1	24
16	9.06007395285364E-5	TGTGCCACCTGGGTAAGTTATTATAAGAAACTCTTT	CATWVSYYKKLF	TRGV8	.	TRGJ1	12	-1	-1	17
16	9.06007395285364E-5	TGTGCCACCTGGGACTGTTGTTATAAGAAACTCTTT	CATWDCCYKKLF	TRGV3	.	TRGJ1	14	-1	-1	17
16	9.06007395285364E-5	TGTGCCACCTGGGACGGTCGTTATAAGAAACTCTTT	CATWDGRYKKLF	TRGV2	.	TRGJ1	16	-1	-1	20
16	9.06007395285364E-5	TGTGCCACCTGGGACAGGCCCTCGAAGAAACTCTTT	CATWDRPSKKLF	TRGV3	.	TRGJ1	19	-1	-1	24
16	9.06007395285364E-5	TGTGCCACCTGGGACAGGCAACCCAAGAAACTCTTT	CATWDRQPKKLF	TRGV5	.	TRGJ1	18	-1	-1	24
16	9.06007395285364E-5	TGTGCCACCTGGGACAACTATTATAAGAAACTCTTT	CATWDNYYKKLF	TRGV3	.	TRGJ1	15	-1	-1	15
16	9.06007395285364E-5	TGTGCCACCTGGGAGTCCTATTATAAGAAACTCTTT	CATWESYYKKLF	TRGV8	.	TRGJ1	13	-1	-1	18
16	9.06007395285364E-5	TGTGCCACCTGGACAGCTTATTATAAGAAACTCTTT	CATWTAYYKKLF	TRGV8	.	TRGJ1	11	-1	-1	17
16	9.06007395285364E-5	TGTGCCACCAATAAGGGGTATTATAAGAAACTCTTT	CATNKGYYKKLF	TRGV8	.	TRGJ1	8	-1	-1	18
16	9.06007395285364E-5	TGTGCTGCGTGGGATGAAACTAAGAAACTCTTT	CAAWDETKKLF	TRGV10	.	TRGJ1	14	-1	-1	20
16	9.06007395285364E-5	TGTGCTGCGTGGGACCATTGGTTCAAGATATTT	CAAWDHWFKIF	TRGV10	.	TRGJP1	13	-1	-1	17
16	9.06007395285364E-5	TGTGCTGCGTGGACTTATTATAAGAAACTCTTT	CAAWTYYKKLF	TRGV10	.	TRGJ1	11	-1	-1	11
16	9.06007395285364E-5	TGTGCTGGGGGGGGTTATTATAAGAAACTCTTT	CAGGGYYKKLF	TRGV10	.	TRGJ1	16	-1	-1	14
16	9.06007395285364E-5	TGTGCCGTCTCGAATTATTATAAGAAACTCTTT	CAVSNYYKKLF	TRGV4	.	TRGJ1	5	-1	-1	9
16	9.06007395285364E-5	TGTGCCACCTGCGGTGATTGGATCAAGACGTTT	CATCGDWIKTF	TRGV2	.	TRGJP2	10	-1	-1	13
16	9.06007395285364E-5	TGTGCCACCTGGGGCCTACGACAGAAACTCTTT	CATWGLRQKLF	TRGV2	.	TRGJ1	12	-1	-1	22
16	9.06007395285364E-5	TGTGCCACCTGGGATGTCCATAAGAAACTCTTT	CATWDVHKKLF	TRGV4	.	TRGJ1	15	-1	-1	19
16	9.06007395285364E-5	TGTGCCACCTGGGATGTAAATAAGAAACTCTTT	CATWDVNKKLF	TRGV4	.	TRGJ1	15	-1	-1	19
16	9.06007395285364E-5	TGTGCCACCTGGGATGGCATTAGTCTACTCTTT	CATWDGISLLF	TRGV4	.	TRGJ1	16	-1	-1	26
16	9.06007395285364E-5	TGTGCCACCTGGGATGGGCACAAGAAACTCTTT	CATWDGHKKLF	TRGV4	.	TRGJ1	21	-1	-1	21
16	9.06007395285364E-5	TGTGCCACCTGGGATGAACAGGAGAAACTCTTT	CATWDEQEKLF	TRGV4	.	TRGJ1	15	-1	-1	22
16	9.06007395285364E-5	TGTGCCACCTGGGATATGAATAAGAAACTCTTT	CATWDMNKKLF	TRGV4	.	TRGJ1	14	-1	-1	19
16	9.06007395285364E-5	TGTGCCACCTGGGATAGCTATAAGAAACTCTTT	CATWDSYKKLF	TRGV7	.	TRGJ1	16	-1	-1	18
16	9.06007395285364E-5	TGTGCCACCTGGGACGGGTGGGGGAAACTCTTT	CATWDGWGKLF	TRGV2	.	TRGJ1	17	-1	-1	23
16	9.06007395285364E-5	TGTGCCACCTGGGACGGGCTTCCCAAACTCTTT	CATWDGLPKLF	TRGV2	.	TRGJ1	18	-1	-1	24
16	9.06007395285364E-5	TGTGCCACCTGGGACGGGCCGGAGAAACTCTTT	CATWDGPEKLF	TRGV2	.	TRGJ1	19	-1	-1	22
16	9.06007395285364E-5	TGTGCCACCTGGGAAGATTATAAGAAACTCTTT	CATWEDYKKLF	TRGV4	.	TRGJ1	13	-1	-1	16
16	9.06007395285364E-5	TGTGCCACCTGGGAAAATTATAAGAAACTCTTT	CATWENYKKLF	TRGV8	.	TRGJ1	13	-1	-1	16
16	9.06007395285364E-5	TGTGCCACCTGGATGGGTTATAAGAAACTCTTT	CATWMGYKKLF	TRGV8	.	TRGJ1	11	-1	-1	17
16	9.06007395285364E-5	TGTGCCACCTGGACTTATTATAAGAAACTCTTT	CATWTYYKKLF	TRGV4	.	TRGJ1	11	-1	-1	11
16	9.06007395285364E-5	TGTGCCTTGTGGGAAGGGTTCAAGATATTT	CALWEGFKIF	TRGV9	.	TRGJP1	13	-1	-1	16
16	9.06007395285364E-5	TGTGCCACCTGGGTTTATAAGAAACTCTTT	CATWVYKKLF	TRGV4	.	TRGJ1	12	-1	-1	14
16	9.06007395285364E-5	TGTGCCACCTGGGGAGATAAGAAACTCTTT	CATWGDKKLF	TRGV4	.	TRGJ1	12	-1	-1	16
16	9.06007395285364E-5	TGTGCCACCTGGGATGACCCCGAACTCTTT	CATWDDPELF	TRGV4	.	TRGJ1	15	-1	-1	22
16	9.06007395285364E-5	TGTGCCACCTGGGATAGTGAGAAACTCTTT	CATWDSEKLF	TRGV8	.	TRGJ1	16	-1	-1	19
16	9.06007395285364E-5	TGTGCCACCTGGGATAGAGAGAAACTCTTT	CATWDREKLF	TRGV8	.	TRGJ1	16	-1	-1	19
16	9.06007395285364E-5	TGTGCCACCTGGGACAGGGATAAACTCTTT	CATWDRDKLF	TRGV3	.	TRGJ1	17	-1	-1	21
16	9.06007395285364E-5	TGTGCCACCTGGGAAGGTAAGAAACTCTTT	CATWEGKKLF	TRGV2	.	TRGJ1	16	-1	-1	17
16	9.06007395285364E-5	TGTGCCACCCTCCTCAATAAGAAACTCTTT	CATLLNKKLF	TRGV3	.	TRGJ1	8	-1	-1	16
16	9.06007395285364E-5	TGTGCCACCGTTTATTATAAGAAACTCTTT	CATVYYKKLF	TRGV8	.	TRGJ1	8	-1	-1	11
16	9.06007395285364E-5	TGTGCCACCTATTTCTATGGACTCTTT	CATYFYGLF	TRGV3	.	TRGJ1	9	-1	-1	20
16	9.06007395285364E-5	TGTGCCACCCATTATAAGAAACTCTTT	CATHYKKLF	TRGV3	.	TRGJ1	8	-1	-1	10
16	9.06007395285364E-5	TGTGCCACCGGGTGCAGGGAACTCTTT	CATGCRELF	TRGV8	.	TRGJ1	11	-1	-1	19
16	9.06007395285364E-5	TGTGCTGCGTGGGATAGGGGGTCT	CAAWDRGS	TRGV10	.	TRGJP1	14	-1	-1	23
16	9.06007395285364E-5	TGTGCCTTATGTAAGAAACTCTTT	CALCKKLF	TRGV9	.	TRGJ1	10	-1	-1	11
16	9.06007395285364E-5	TGTGCCCGAAGGATCAAGACGTTT	CARRIKTF	TRGV2	.	TRGJP2	5	-1	-1	10
16	9.06007395285364E-5	TGTGCCACCTGGGTGAAACTCTTT	CATWVKLF	TRGV4	.	TRGJ1	12	-1	-1	14
16	9.06007395285364E-5	TGTGCCACCGGTAAGAAACTCTTT	CATGKKLF	TRGV8	.	TRGJ1	8	-1	-1	11
16	9.06007395285364E-5	TGTGGAAAGAAACTCTTT	CGKKLF	TRGV8	.	TRGJ1	3	-1	-1	6
15	8.493819330800287E-5	TGTGCTGCGTGGGATTTACGTCCCACCCCAAAGGATTATTATAAGAAACTCTTT	CAAWDLRPTPKDYYKKLF	TRGV10	.	TRGJ1	20	-1	-1	34
15	8.493819330800287E-5	TGTGCTGCGTGGGACCACGAAACGAAAGCCTATTATTATAAGAAACTCTTT	CAAWDHETKAYYYKKLF	TRGV10	.	TRGJ1	13	-1	-1	31
15	8.493819330800287E-5	TGTGCCTTGTGGGAGGTGCATTGCCCTACCACTGGTTGGTTCAAGATATTT	CALWEVHCPTTGWFKIF	TRGV9	.	TRGJP1	19	-1	-1	26
15	8.493819330800287E-5	TGTGCTGCGTGGGATTGTGGAAGGGGCACTGGTTGGTTCAAGATATTT	CAAWDCGRGTGWFKIF	TRGV10	.	TRGJP1	15	-1	-1	26
15	8.493819330800287E-5	TGTGCTGCGTGGGATGCTACATGGCCTGAAAATATTAAGAAACTCTTT	CAAWDATWPENIKKLF	TRGV10	.	TRGJ1	14	-1	-1	35
15	8.493819330800287E-5	TGTGCTGCGTTCAAAGCCCCCGGGAATTATTATAAGAAACTCTTT	CAAFKAPGNYYKKLF	TRGV10	.	TRGJ1	9	-1	-1	23
15	8.493819330800287E-5	TGTGCTGCGTGGGGGCGGGTAACTTCTTATTATAAGAAACTCTTT	CAAWGRVTSYYKKLF	TRGV10	.	TRGJ1	12	-1	-1	26
15	8.493819330800287E-5	TGTGCTGCGTGGGGGATGCCCCAGATTAATTATAAGAAACTCTTT	CAAWGMPQINYKKLF	TRGV10	.	TRGJ1	12	-1	-1	24
15	8.493819330800287E-5	TGTGCTGCGTGGGATTATCTGGGGGATTATTATAAGAAACTCTTT	CAAWDYLGDYYKKLF	TRGV10	.	TRGJ1	16	-1	-1	25
15	8.493819330800287E-5	TGTGCTGCGTGGGATTATATCCCGAATTATTATAAGAAACTCTTT	CAAWDYIPNYYKKLF	TRGV10	.	TRGJ1	16	-1	-1	22
15	8.493819330800287E-5	TGTGCTGCGTGGGATTATAGCCCGAATTATTATAAGAAACTCTTT	CAAWDYSPNYYKKLF	TRGV10	.	TRGJ1	16	-1	-1	22
15	8.493819330800287E-5	TGTGCTGCGTGGGATCAGTCCTGGAATTATTATAAGAAACTCTTT	CAAWDQSWNYYKKLF	TRGV10	.	TRGJ1	14	-1	-1	23
15	8.493819330800287E-5	TGTGCTGCGTGGGAATTAAATCGGTATTATTATAAGAAACTCTTT	CAAWELNRYYYKKLF	TRGV10	.	TRGJ1	17	-1	-1	25
15	8.493819330800287E-5	TGTGCCACCTGGGATGGGCAGGAGTCCCATTATAAGAAACTCTTT	CATWDGQESHYKKLF	TRGV4	.	TRGJ1	18	-1	-1	28
15	8.493819330800287E-5	TGTGCCACCTGGGACTCGAAATCGAATTATTATAAGAAACTCTTT	CATWDSKSNYYKKLF	TRGV4	.	TRGJ1	13	-1	-1	18
15	8.493819330800287E-5	TGTGCCACCTGGGACCGGGTTTGCGACCATTATAAGAAACTCTTT	CATWDRVCDHYKKLF	TRGV2	.	TRGJ1	18	-1	-1	28
15	8.493819330800287E-5	TGTGCCACCTGGGACGGGCTAAGTAGTGATTGGATCAAGACGTTT	CATWDGLSSDWIKTF	TRGV2	.	TRGJP2	18	-1	-1	21
15	8.493819330800287E-5	TGTGCCACCTGGGACGGGCCGAGGAGTGATTGGATCAAGACGTTT	CATWDGPRSDWIKTF	TRGV2	.	TRGJP2	19	-1	-1	21
15	8.493819330800287E-5	TGTGCCACCTGGGACAGGCGCTTGAGGGTTGTCCAGAAACTCTTT	CATWDRRLRVVQKLF	TRGV3	.	TRGJ1	18	-1	-1	34
15	8.493819330800287E-5	TGTGCTGCGTGTAGGCCCCCTCTTTATTATAAGAAACTCTTT	CAACRPPLYYKKLF	TRGV10	.	TRGJ1	10	-1	-1	23
15	8.493819330800287E-5	TGTGCTGCGTGGCAGGTATCGAATTATTATAAGAAACTCTTT	CAAWQVSNYYKKLF	TRGV10	.	TRGJ1	11	-1	-1	18
15	8.493819330800287E-5	TGTGCTGCGTGGGATTTGGAAGGTTATTATAAGAAACTCTTT	CAAWDLEGYYKKLF	TRGV10	.	TRGJ1	15	-1	-1	23
15	8.493819330800287E-5	TGTGCTGCGTGGGATTATTTTTTGGGATTTCGGAAACTCTTT	CAAWDYFLGFRKLF	TRGV10	.	TRGJ1	16	-1	-1	32
15	8.493819330800287E-5	TGTGCTGCGTGGGATCATGGGGACTATTATAAGAAACTCTTT	CAAWDHGDYYKKLF	TRGV10	.	TRGJ1	14	-1	-1	24
15	8.493819330800287E-5	TGTGCTGCGTGGGATAAGGGCAGGAATTATAAGAAACTCTTT	CAAWDKGRNYKKLF	TRGV10	.	TRGJ1	14	-1	-1	25
15	8.493819330800287E-5	TGTGCTGCGTGGGAACACCTTTCACATTATAAGAAACTCTTT	CAAWEHLSHYKKLF	TRGV10	.	TRGJ1	13	-1	-1	25
15	8.493819330800287E-5	TGTGCCACCTGGGATGGGCCTGATTATTATAAGAAACTCTTT	CATWDGPDYYKKLF	TRGV4	.	TRGJ1	19	-1	-1	22
15	8.493819330800287E-5	TGTGCCACCTGGGATGGGCCCAGTTATTATAAGAAACTCTTT	CATWDGPSYYKKLF	TRGV4	.	TRGJ1	21	-1	-1	23
15	8.493819330800287E-5	TGTGCCACCTGGGATGGGACTGCGGTTTATAAGAAACTCTTT	CATWDGTAVYKKLF	TRGV4	.	TRGJ1	17	-1	-1	26
15	8.493819330800287E-5	TGTGCCACCTGGGATAGGCCGGTTTATTATAAGAAACTCTTT	CATWDRPVYYKKLF	TRGV8	.	TRGJ1	19	-1	-1	23
15	8.493819330800287E-5	TGTGCCACCTGGGACTTCTCGAATTATTATAAGAAACTCTTT	CATWDFSNYYKKLF	TRGV2	.	TRGJ1	14	-1	-1	18
15	8.493819330800287E-5	TGTGCCACCTGGGACGCTTGTAGTGATTGGATCAAGACGTTT	CATWDACSDWIKTF	TRGV2	.	TRGJP2	15	-1	-1	19
15	8.493819330800287E-5	TGTGCCACCTGGGACGGTCGCCATGATTGGATCAAGACGTTT	CATWDGRHDWIKTF	TRGV2	.	TRGJP2	16	-1	-1	23
15	8.493819330800287E-5	TGTGCCACCTGGGACGGTGCTCCTGCGGGCCCGAACCTCTTT	CATWDGAPAGPNLF	TRGV2	.	TRGJ1	16	-1	-1	32
15	8.493819330800287E-5	TGTGCCACCTGGGACGGCCCGAATTATTATAAGAAACTCTTT	CATWDGPNYYKKLF	TRGV2	.	TRGJ1	20	-1	-1	19
15	8.493819330800287E-5	TGTGCCACCTGGGACGGCCAGAATTATTATAAGAAACTCTTT	CATWDGQNYYKKLF	TRGV2	.	TRGJ1	16	-1	-1	20
15	8.493819330800287E-5	TGTGCCACCTGGGACGGGCCTCGGTGTTATAAGAAACTCTTT	CATWDGPRCYKKLF	TRGV2	.	TRGJ1	19	-1	-1	26
15	8.493819330800287E-5	TGTGCCACCTGGGACGGGCCTCGGAATTATAAGAAACTCTTT	CATWDGPRNYKKLF	TRGV2	.	TRGJ1	19	-1	-1	25
15	8.493819330800287E-5	TGTGCCACCTGGGACGGGAACGATTATTATAAGAAACTCTTT	CATWDGNDYYKKLF	TRGV2	.	TRGJ1	17	-1	-1	22
15	8.493819330800287E-5	TGTGCTGCCCCCCTATATCCGGGGTGGTTCAAGATATTT	CAAPLYPGWFKIF	TRGV10	.	TRGJP1	7	-1	-1	21
15	8.493819330800287E-5	TGTGCTGCGTGGGCTTCGTCTTATTATAAGAAACTCTTT	CAAWASSYYKKLF	TRGV10	.	TRGJ1	18	-1	-1	14
15	8.493819330800287E-5	TGTGCTGCGTGGGCCTCTTATTATTATAAGAAACTCTTT	CAAWASYYYKKLF	TRGV10	.	TRGJ1	12	-1	-1	19
15	8.493819330800287E-5	TGTGCTGCGTGGGGTCAGAATTATTATAAGAAACTCTTT	CAAWGQNYYKKLF	TRGV10	.	TRGJ1	12	-1	-1	17
15	8.493819330800287E-5	TGTGCTGCGTGGGATAAGAGTTATTATAAGAAACTCTTT	CAAWDKSYYKKLF	TRGV10	.	TRGJ1	14	-1	-1	17
15	8.493819330800287E-5	TGTGCCACCTGGCCCACGTATTATTATAAGAAACTCTTT	CATWPTYYYKKLF	TRGV2	.	TRGJ1	11	-1	-1	16
15	8.493819330800287E-5	TGTGCCACCTGGGTAGGGGTTTGGTATAAGAAACTCTTT	CATWVGVWYKKLF	TRGV3	.	TRGJ1	12	-1	-1	24
15	8.493819330800287E-5	TGTGCCACCTGGGCTACACGGGATTATAAGAAACTCTTT	CATWATRDYKKLF	TRGV8	.	TRGJ1	15	-1	-1	22
15	8.493819330800287E-5	TGTGCCACCTGGGATCGGGATTATTATAAGAAACTCTTT	CATWDRDYYKKLF	TRGV8	.	TRGJ1	17	-1	-1	19
15	8.493819330800287E-5	TGTGCCACCTGGGATGTGAATTATTATAAGAAACTCTTT	CATWDVNYYKKLF	TRGV4	.	TRGJ1	15	-1	-1	17
15	8.493819330800287E-5	TGTGCCACCTGGGATGGGCCCAGTTATAAGAAACTCTTT	CATWDGPSYKKLF	TRGV4	.	TRGJ1	21	-1	-1	23
15	8.493819330800287E-5	TGTGCCACCTGGGATGGGCGGTATTATAAGAAACTCTTT	CATWDGRYYKKLF	TRGV4	.	TRGJ1	18	-1	-1	21
15	8.493819330800287E-5	TGTGCCACCTGGGATGGGCAATATTATAAGAAACTCTTT	CATWDGQYYKKLF	TRGV4	.	TRGJ1	18	-1	-1	21
15	8.493819330800287E-5	TGTGCCACCTGGGATGGACATTATTATAAGAAACTCTTT	CATWDGHYYKKLF	TRGV4	.	TRGJ1	16	-1	-1	19
15	8.493819330800287E-5	TGTGCCACCTGGGACAGGCCTTGGTATAAGAAACTCTTT	CATWDRPWYKKLF	TRGV3	.	TRGJ1	20	-1	-1	24
15	8.493819330800287E-5	TGTGCCACCTGGGACAGGCCGTCTTATAAGAAACTCTTT	CATWDRPSYKKLF	TRGV3	.	TRGJ1	22	-1	-1	23
15	8.493819330800287E-5	TGTGCCACCTGGGACAGGCCGGCTGACAAGAAACTCTTT	CATWDRPADKKLF	TRGV3	.	TRGJ1	19	-1	-1	27
15	8.493819330800287E-5	TGTGCTGCGTTCTACACCAGTTGGTTCAAGATATTT	CAAFYTSWFKIF	TRGV10	.	TRGJP1	9	-1	-1	19
15	8.493819330800287E-5	TGTGCTGCGTGGGCGGATTATTATAAGAAACTCTTT	CAAWADYYKKLF	TRGV10	.	TRGJ1	12	-1	-1	13
15	8.493819330800287E-5	TGTGCTGCGTGGGATTTAGGTCATAAGAAACTCTTT	CAAWDLGHKKLF	TRGV10	.	TRGJ1	15	-1	-1	22
15	8.493819330800287E-5	TGTGCTGCGTGGGATAAGTATTATAAGAAACTCTTT	CAAWDKYYKKLF	TRGV10	.	TRGJ1	14	-1	-1	15
15	8.493819330800287E-5	TGTGCTGCGTGGGAGTTTTATTATAAGAAACTCTTT	CAAWEFYYKKLF	TRGV10	.	TRGJ1	13	-1	-1	17
15	8.493819330800287E-5	TGTGCTGCGTGGGAACGATATTATAAGAAACTCTTT	CAAWERYYKKLF	TRGV10	.	TRGJ1	13	-1	-1	18
15	8.493819330800287E-5	TGTGCTGCGTGGATCTCGGTAGGGTTCAAGATATTT	CAAWISVGFKIF	TRGV10	.	TRGJP1	11	-1	-1	22
15	8.493819330800287E-5	TGTGCTGCGTACTCCACTGGTTGGTTCAAGATATTT	CAAYSTGWFKIF	TRGV10	.	TRGJP1	9	-1	-1	13
15	8.493819330800287E-5	TGTGCCACCTGGGGAGACCCTCTTAAGAAACTCTTT	CATWGDPLKKLF	TRGV4	.	TRGJ1	12	-1	-1	23
15	8.493819330800287E-5	TGTGCCACCTGGGATGGGCGGAGGGGGAAACTCTTT	CATWDGRRGKLF	TRGV4	.	TRGJ1	18	-1	-1	26
15	8.493819330800287E-5	TGTGCCACCTGGGATGGGGGGCCTCAGAAACTCTTT	CATWDGGPQKLF	TRGV4	.	TRGJ1	17	-1	-1	25
15	8.493819330800287E-5	TGTGCCACCTGGGATAGGGATTATAAGAAACTCTTT	CATWDRDYKKLF	TRGV8	.	TRGJ1	17	-1	-1	19
15	8.493819330800287E-5	TGTGCCACCTGGGATAAGGGTTATAAGAAACTCTTT	CATWDKGYKKLF	TRGV4	.	TRGJ1	14	-1	-1	20
15	8.493819330800287E-5	TGTGCCACCTGGGACCGTTATTATAAGAAACTCTTT	CATWDRYYKKLF	TRGV4	.	TRGJ1	13	-1	-1	17
15	8.493819330800287E-5	TGTGCCACCTGGGACCGGTATTATAAGAAACTCTTT	CATWDRYYKKLF	TRGV7	.	TRGJ1	17	-1	-1	18
15	8.493819330800287E-5	TGTGCCACCTGGGACGGGCTGGATAAGAAACTCTTT	CATWDGLDKKLF	TRGV2	.	TRGJ2	18	-1	-1	22
15	8.493819330800287E-5	TGTGCCACCTGGGACGGGCACCTTAAGAAACTCTTT	CATWDGHLKKLF	TRGV2	.	TRGJ1	18	-1	-1	23
15	8.493819330800287E-5	TGTGCCACCTGGGACGGGAGGGAGGGGAAACTCTTT	CATWDGREGKLF	TRGV2	.	TRGJ1	17	-1	-1	26
15	8.493819330800287E-5	TGTGCCACCTGGGACACTTATTATAAGAAACTCTTT	CATWDTYYKKLF	TRGV4	.	TRGJ1	13	-1	-1	17
15	8.493819330800287E-5	TGTGCCACCTGGGACAGCTCAGCGAGGAAACTCTTT	CATWDSSARKLF	TRGV5	.	TRGJ1	16	-1	-1	26
15	8.493819330800287E-5	TGTGCCACCTGGGACAGGGGGACTAAGAAACTCTTT	CATWDRGTKKLF	TRGV3	.	TRGJ1	17	-1	-1	23
15	8.493819330800287E-5	TGTGCTGCGTGTAGGGATTGGTTCAAGATATTT	CAACRDWFKIF	TRGV10	.	TRGJP1	10	-1	-1	17
15	8.493819330800287E-5	TGTGCCACTCCCGTTGATTATAAGAAACTCTTT	CATPVDYKKLF	TRGV3	.	TRGJ1	7	-1	-1	16
15	8.493819330800287E-5	TGTGCCACCTCGAATTATTATAAGAAACTCTTT	CATSNYYKKLF	TRGV4	.	TRGJ1	9	-1	-1	9
15	8.493819330800287E-5	TGTGCCACCTGGGTAGGTTATAAGAAACTCTTT	CATWVGYKKLF	TRGV2	.	TRGJ1	12	-1	-1	17
15	8.493819330800287E-5	TGTGCCACCTGGGCCCTGAATAAGAAACTCTTT	CATWALNKKLF	TRGV3	.	TRGJ1	12	-1	-1	19
15	8.493819330800287E-5	TGTGCCACCTGGGATTGGTATAAGAAACTCTTT	CATWDWYKKLF	TRGV8	.	TRGJ1	17	-1	-1	18
15	8.493819330800287E-5	TGTGCCACCTGGGATGGGCGGAAGAAACTCTTT	CATWDGRKKLF	TRGV4	.	TRGJ1	18	-1	-1	21
15	8.493819330800287E-5	TGTGCCACCTGGGATGGATATAAGAAACTCTTT	CATWDGYKKLF	TRGV4	.	TRGJ1	16	-1	-1	18
15	8.493819330800287E-5	TGTGCCACCTGGGATGAGTATAAGAAACTCTTT	CATWDEYKKLF	TRGV4	.	TRGJ1	15	-1	-1	18
15	8.493819330800287E-5	TGTGCCACCTGGGATAGGGGTAAGAAACTCTTT	CATWDRGKKLF	TRGV8	.	TRGJ1	17	-1	-1	20
15	8.493819330800287E-5	TGTGCCACCTGGGACCATTATAAGAAACTCTTT	CATWDHYKKLF	TRGV3	.	TRGJ1	14	-1	-1	16
15	8.493819330800287E-5	TGTGCCACCTGGGACGTTTATAAGAAACTCTTT	CATWDVYKKLF	TRGV2	.	TRGJ1	15	-1	-1	17
15	8.493819330800287E-5	TGTGCCACCTGGGACGGCGCTGGTGGACTCTTT	CATWDGAGGLF	TRGV2	.	TRGJ1	16	-1	-1	26
15	8.493819330800287E-5	TGTGCCACCTGGGACGGGCTAGGGAAACTCTTT	CATWDGLGKLF	TRGV2	.	TRGJ1	18	-1	-1	23
15	8.493819330800287E-5	TGTGCCACCTGGGACGGGCCGGGGAAGCTCTTT	CATWDGPGKLF	TRGV2	.	TRGJ1	19	-1	-1	23
15	8.493819330800287E-5	TGTGCCACCTGGGACGGGCACAAGAAACTCTTT	CATWDGHKKLF	TRGV2	.	TRGJ1	18	-1	-1	21
15	8.493819330800287E-5	TGTGCCACCTGGGACGGAGGCAAGAAACTCTTT	CATWDGGKKLF	TRGV2	.	TRGJ1	16	-1	-1	21
15	8.493819330800287E-5	TGTGCCACCTGGGACGAAGCGCTCAAGACGTTT	CATWDEALKTF	TRGV2	.	TRGJP2	15	-1	-1	22
15	8.493819330800287E-5	TGTGCCACCTGGGACAGGCCTTGGAAACTCTTT	CATWDRPWKLF	TRGV3	.	TRGJ1	20	-1	-1	23
15	8.493819330800287E-5	TGTGCCACCTGGGAAGGTTATAAGAAACTCTTT	CATWEGYKKLF	TRGV4	.	TRGJ1	16	-1	-1	17
15	8.493819330800287E-5	TGTGCTGCGGCTGGTTGGTTCAAGATATTT	CAAAGWFKIF	TRGV10	.	TRGJP1	8	-1	-1	10
15	8.493819330800287E-5	TGTGCCACCTGGTATTATAAGAAACTCTTT	CATWYYKKLF	TRGV4	.	TRGJ1	14	-1	-1	12
15	8.493819330800287E-5	TGTGCCACCTGGCCTAATAAGAAACTCTTT	CATWPNKKLF	TRGV2	.	TRGJ1	11	-1	-1	16
15	8.493819330800287E-5	TGTGCCACCTGGGGCGAACCGAAACTCTTT	CATWGEPKLF	TRGV5P	.	TRGJ1	14	-1	-1	20
15	8.493819330800287E-5	TGTGCCACCTGGGGCAATAAGAAACTCTTT	CATWGNKKLF	TRGV4	.	TRGJ1	12	-1	-1	16
15	8.493819330800287E-5	TGTGCCACCTGGGATAAAGAGAAACTCTTT	CATWDKEKLF	TRGV8	.	TRGJ1	15	-1	-1	19
15	8.493819330800287E-5	TGTGCCACCTGGGACGTCATCCAGCTCTTT	CATWDVIQLF	TRGV2	.	TRGJ1	15	-1	-1	24
15	8.493819330800287E-5	TGTGCCACCTGGGACGGGCTCACACTCTTT	CATWDGLTLF	TRGV2	.	TRGJ1	18	-1	-1	23
15	8.493819330800287E-5	TGTGCCACCTGGGACAGGAGTGAACTCTTT	CATWDRSELF	TRGV3	.	TRGJ1	17	-1	-1	22
15	8.493819330800287E-5	TGTGCCACCTGGGAGTATAAGAAACTCTTT	CATWEYKKLF	TRGV8	.	TRGJ1	13	-1	-1	15
15	8.493819330800287E-5	TGTGCCACCTGGATTGTGGAGAAACTCTTT	CATWIVEKLF	TRGV2	.	TRGJ1	11	-1	-1	19
15	8.493819330800287E-5	TGTGCCACCTGGGATCGTGAACTCTTT	CATWDRELF	TRGV8	.	TRGJ1	14	-1	-1	19
15	8.493819330800287E-5	TGTGCCACCTATTATAAGAAACTCTTT	CATYYKKLF	TRGV4	.	TRGJ1	9	-1	-1	9
15	8.493819330800287E-5	TGTGCCACCTATAAGAAACTCTTT	CATYKKLF	TRGV2	.	TRGJ1	9	-1	-1	9
15	8.493819330800287E-5	TGTGCCACCTGGCCTCTCTTT	CATWPLF	TRGV4	.	TRGJ1	11	-1	-1	15
15	8.493819330800287E-5	TGTGCCACCTGGGTCCTCTTT	CATWVLF	TRGV4	.	TRGJ1	12	-1	-1	15
15	8.493819330800287E-5	TGTTCTGAGAAACTCTTT	CSEKLF	TRGV8	.	TRGJ1	2	-1	-1	7
14	7.927564708746936E-5	TGTGCCACCTGGGACAAAACCTCACCTGGGACAGGCATAATGCCCGGGAAGAAACTCTTT	CATWDKTSPGTGIMPGKKLF	TRGV3	.	TRGJ1	15	-1	-1	48
14	7.927564708746936E-5	TGTGCCACCTGGGATCTCACCAAATTTAAGGCCCCCCATTATAAGAAACTCTTT	CATWDLTKFKAPHYKKLF	TRGV8	.	TRGJ1	14	-1	-1	37
[truncated: 8,534 more rows]
