# Supplementary material for: Dissection of the Human T-Cell Receptor γ Gene Repertoire in the Brain and Peripheral Blood Identifies Age- and Alzheimer's Disease-Associated Clonotype Profiles
Source: Front Immunol. 2020 Jan 29;11:12. doi: 10.3389/fimmu.2020.00012 (PMC7025544; doi:10.3389/fimmu.2020.00012)
Supplement: Supplementary file 5 [file Data_Sheet_2.zip › repertoires_corrected_and_decontaminated/138.txt]

count	freq	cdr3nt	cdr3aa	v	d	j	VEnd	DStart	DEnd	JStart
14994	0.0645297342893294	TGTGCTGCGTGGGATAGTAGGAAACTCTTT	CAAWDSRKLF	TRGV10	.	TRGJ1	14	-1	-1	17
7147	0.030758570826052902	TGTGCCTTGTGGGAGGCGGGGTTGGGCAAAAAAATCAAGGTATTT	CALWEAGLGKKIKVF	TRGV9	.	TRGJP	15	-1	-1	20
5563	0.023941504058392654	TGTGCCTTGTGGGAGCCACAAGAGTTGGGCAAAAAAATCAAGGTATTT	CALWEPQELGKKIKVF	TRGV9	.	TRGJP	14	-1	-1	18
4061	0.01747734099966431	TGTGCCTTGTGGGACCCTAGGGGGCTCTTT	CALWDPRGLF	TRGV9	.	TRGJ1	13	-1	-1	24
3735	0.01607433357147161	TGTGCTGCGTGGGATTATTATAAGAAACTCTTT	CAAWDYYKKLF	TRGV10	.	TRGJ2	16	-1	-1	13
1843	0.007931726043432978	TGTGCCACCTGGGGTTATTATAAGAAACTCTTT	CATWGYYKKLF	TRGV8	.	TRGJ2	12	-1	-1	14
1795	0.007725148262594789	TGTGCCTTGTGGGAGACCAAAGAGTTGGGCAAAAAAATCAAGGTATTT	CALWETKELGKKIKVF	TRGV9	.	TRGJP	14	-1	-1	19
1545	0.00664922232072922	TGTGCCTTGTGGGAGGTGTACCGGTTGGGCAAAAAAATCAAGGTATTT	CALWEVYRLGKKIKVF	TRGV9	.	TRGJP	21	-1	-1	23
1416	0.006094044534726586	TGTGCCTTGTGGGAGGATAATAAGAAACTCTTT	CALWEDNKKLF	TRGV9	.	TRGJ1	15	-1	-1	16
1353	0.0058229111973764625	TGTGCCTTGTGGGAGGCTCGAACAGAGTTGGGCAAAAAAATCAAGGTATTT	CALWEARTELGKKIKVF	TRGV9	.	TRGJP	15	-1	-1	23
1334	0.005741140825794679	TGTGCCTTGTGGGAGGTGACCTCGAAGAAACTCTTT	CALWEVTSKKLF	TRGV9	.	TRGJ2	22	-1	-1	24
1137	0.00489331118360461	TGTGCCTTGTGGGAGGTGAGGGATTATAAGAAACTCTTT	CALWEVRDYKKLF	TRGV9	.	TRGJ1	17	-1	-1	22
1097	0.004721163032906119	TGTGCCTTGTGGGAGGTGCATTATAAGAAACTCTTT	CALWEVHYKKLF	TRGV9	.	TRGJ1	19	-1	-1	19
1082	0.004656607476394185	TGTGCCTTGTGGGAGGTGCGTGGGAAACTCTTT	CALWEVRGKLF	TRGV9	.	TRGJ1	18	-1	-1	23
1079	0.004643696365091798	TGTGCCTTGTGGGAGGTGCCGGTAAGATATAAGAAACTCTTT	CALWEVPVRYKKLF	TRGV9	.	TRGJ1	18	-1	-1	27
948	0.00407991117155424	TGTGCCTTGTGGGAGGTGAAGAAACTCTTT	CALWEVKKLF	TRGV9	.	TRGJ1	17	-1	-1	18
925	0.003980925984902607	TGTGCTGCGTGGGATAGGTGGAGGAAACTCTTT	CAAWDRWRKLF	TRGV10	.	TRGJ1	14	-1	-1	23
851	0.0036624519061103987	TGTGCCTTGTGGGAGGTAAGAGAGTTGGGCAAAAAAATCAAGGTATTT	CALWEVRELGKKIKVF	TRGV9	.	TRGJP	16	-1	-1	20
850	0.003658148202342936	TGTGCCTTGTGGGAGGTGCGTAAGAAACTCTTT	CALWEVRKKLF	TRGV9	.	TRGJ1	18	-1	-1	20
849	0.003653844498575474	TGCTACGGGGGTTATAAGAAACTCTTT	CYGGYKKLF	TRGV9	.	TRGJ2	1	-1	-1	11
840	0.0036151111646683136	TGTGCCACCTGGGATTATAAGAAACTCTTT	CATWDYKKLF	TRGV8	.	TRGJ2	14	-1	-1	13
813	0.003498911162946832	TGTGCCTTGTGGGGGCCGAATTATTATAAGAAACTCTTT	CALWGPNYYKKLF	TRGV9	.	TRGJ2	12	-1	-1	16
799	0.00343865931020236	TGTGCCCTAAATAAGAAACTCTTT	CALNKKLF	TRGV9	.	TRGJ2	5	-1	-1	10
788	0.003391318568760275	TGTGCCTTGTGGGATTATTATAAGAAACTCTTT	CALWDYYKKLF	TRGV9	.	TRGJ1	13	-1	-1	13
778	0.0033482815310856523	TGTGCCTTGTGGGAACAACAAGAGTTGGGCAAAAAAATCAAGGTATTT	CALWEQQELGKKIKVF	TRGV9	.	TRGJP	13	-1	-1	18
770	0.003313851900945954	TGTGCCTTGTGGGAGGTCTTAAATTATTATAAGAAACTCTTT	CALWEVLNYYKKLF	TRGV9	.	TRGJ1	16	-1	-1	21
762	0.003279422270806256	TGTGCCACCTGGGACGGGCCGCAGAAACTCTTT	CATWDGPQKLF	TRGV2	.	TRGJ2	19	-1	-1	22
679	0.002922214858106887	TGTGCCACCTGGGACGGGCTCCTCTTT	CATWDGLLF	TRGV2	.	TRGJ1	18	-1	-1	21
672	0.002892088931734651	TGTGCTGCGTGGGATGAACTCTTT	CAAWDELF	TRGV10	.	TRGJ2	14	-1	-1	16
634	0.0027285481885710844	TGTGCCTTGTGGGAGGTCGGGATACTCTTT	CALWEVGILF	TRGV9	.	TRGJ1	16	-1	-1	20
632	0.00271994078103616	TGTGCCTTGTGGGAGGTGGGAGAGTTGGGCAAAAAAATCAAGGTATTT	CALWEVGELGKKIKVF	TRGV9	.	TRGJP	17	-1	-1	20
626	0.002694118558431386	TGTGCCTTGTGGCCCCTCTTT	CALWPLF	TRGV9	.	TRGJ1	11	-1	-1	15
608	0.002616651890617065	TGTGCCTTGTGGGAGGTGCATCCCTATTATTATAAGAAACTCTTT	CALWEVHPYYYKKLF	TRGV9	.	TRGJ1	19	-1	-1	25
594	0.002556400037872593	TGTGCCTTGTGGGAGCTGAATTATTATAAGAAACTCTTT	CALWELNYYKKLF	TRGV9	.	TRGJ1	17	-1	-1	17
583	0.0025090592964305083	TGTGCCTTGTGGGTCGTGGGGTTGGGCAAAAAAATCAAGGTATTT	CALWVVGLGKKIKVF	TRGV9	.	TRGJP	12	-1	-1	20
581	0.0025004518888955833	TGTGCCTTGTGGGAGGCCGAGTTGGGCAAAAAAATCAAGGTATTT	CALWEAELGKKIKVF	TRGV9	.	TRGJP	15	-1	-1	18
581	0.0025004518888955833	TGTGCCACCTGGGACAGATATAAGAAACTCTTT	CATWDRYKKLF	TRGV3	.	TRGJ1	16	-1	-1	18
543	0.002336911145732017	TGTGCTGCGTGGGACTATAAGAAACTCTTT	CAAWDYKKLF	TRGV10	.	TRGJ1	16	-1	-1	15
542	0.002332607441964555	TGTGCTGCGTGGGATTATCGTCCTAAGAAACTCTTT	CAAWDYRPKKLF	TRGV10	.	TRGJ2	20	-1	-1	23
542	0.002332607441964555	TGTGCCTTGTGGTATAAGAAACTCTTT	CALWYKKLF	TRGV9	.	TRGJ1	11	-1	-1	12
540	0.0023240000344296303	TGTGCCTTGTGGGAGGTGTCCACTGGTTGGTTCAAGATATTT	CALWEVSTGWFKIF	TRGV9	.	TRGJP1	17	-1	-1	19
531	0.0022852667005224697	TGTGCCTTGTGGGAGGTGCGACGGGATTATTATAAGAAACTCTTT	CALWEVRRDYYKKLF	TRGV9	.	TRGJ1	18	-1	-1	25
529	0.002276659292987545	TGTGCCTTGTGGGAGGTGCAAATGAAACTCTTT	CALWEVQMKLF	TRGV9	.	TRGJ1	19	-1	-1	23
521	0.002242229662847847	TGTGCCTTGTGGGAGGTTAAGAAACTCTTT	CALWEVKKLF	TRGV9	.	TRGJ1	16	-1	-1	17
509	0.0021905852176382994	TGTGCCTTGTGGGAGCCTTATAAGAAACTCTTT	CALWEPYKKLF	TRGV9	.	TRGJ1	14	-1	-1	17
494	0.0021260296611263652	TGTGCTGCGTGGGATTGGAGGAAACTCTTT	CAAWDWRKLF	TRGV10	.	TRGJ2	15	-1	-1	20
490	0.002108814846056516	TGTGCCTTGTGGGGGAATTATAAGAAACTCTTT	CALWGNYKKLF	TRGV9	.	TRGJ2	12	-1	-1	16
489	0.002104511142289054	TGTGCCTTGTGGGAACGGTCAGAGTTGGGCAAAAAAATCAAGGTATTT	CALWERSELGKKIKVF	TRGV9	.	TRGJP	13	-1	-1	20
478	0.002057170400846969	TGTGCCTTGTGGGAGGTGCATTGCTATAAGAAACTCTTT	CALWEVHCYKKLF	TRGV9	.	TRGJ1	19	-1	-1	24
477	0.0020528666970795065	TGTGCCTTGTGGGAGGTGCTTTATAAGAAACTCTTT	CALWEVLYKKLF	TRGV9	.	TRGJ1	18	-1	-1	20
474	0.00203995558577712	TGTGCCTTGTGGGCCGGTTATAAGAAACTCTTT	CALWAGYKKLF	TRGV9	.	TRGJ2	12	-1	-1	17
468	0.002014133363172346	TGCGAGGGTGGAAAGAAACTCTTT	CEGGKKLF	TRGV9	.	TRGJ1	1	-1	-1	12
458	0.0019710963254977233	TGTGCCTTGTGGGAGTCACGGTATGGCTATTATAAGAAACTCTTT	CALWESRYGYYKKLF	TRGV9	.	TRGJ1	14	-1	-1	27
458	0.0019710963254977233	TGTGCCTTGGAGGGGAAACTCTTT	CALEGKLF	TRGV9	.	TRGJ1	8	-1	-1	14
453	0.001949577806660412	TGTGCTGCGTGGGATCCCAGCACTGGTTGGTTCAAGATATTT	CAAWDPSTGWFKIF	TRGV10	.	TRGJP1	14	-1	-1	20
444	0.0019108444727532513	TGTGCCTTGTGGGAGGTGCTGGAGTTGGGCAAAAAAATCAAGGTATTT	CALWEVLELGKKIKVF	TRGV9	.	TRGJP	18	-1	-1	21
440	0.0018936296576834023	TGTGCCTTGTGGGAGGGTTATTATAAGAAACTCTTT	CALWEGYYKKLF	TRGV9	.	TRGJ1	15	-1	-1	17
426	0.0018333778049389304	TGTGCCTTGTGGCTGACTGAGTCCCAAGAGTTGGGCAAAAAAATCAAGGTATTT	CALWLTESQELGKKIKVF	TRGV9	.	TRGJP	11	-1	-1	24
425	0.001829074101171468	TGTGCCTTGTGGGAGGTGCTCAATTATTATAAGAAACTCTTT	CALWEVLNYYKKLF	TRGV9	.	TRGJ2	18	-1	-1	21
421	0.001811859286101619	TGTGCCTTGTGGGAGGATAAGAAACTCTTT	CALWEDKKLF	TRGV9	.	TRGJ1	15	-1	-1	16
416	0.0017903407672643077	TGTGCCTTGTGGGAGGTGAGCGAGTTGGGCAAAAAAATCAAGGTATTT	CALWEVSELGKKIKVF	TRGV9	.	TRGJP	17	-1	-1	21
414	0.0017817333597293832	TGTGCCTTGTGGGAGGTAAGTTATAAGAAACTCTTT	CALWEVSYKKLF	TRGV9	.	TRGJ1	16	-1	-1	20
413	0.001777429655961921	TGTGCCTTGTGGGAGGTGTGTTATTATAAGAAACTCTTT	CALWEVCYYKKLF	TRGV9	.	TRGJ1	17	-1	-1	20
400	0.0017214815069849113	TGTGCCTTGTGGGAGGTGTATGAGTTGGGCAAAAAAATCAAGGTATTT	CALWEVYELGKKIKVF	TRGV9	.	TRGJP	17	-1	-1	21
384	0.0016526222467055148	TGTGCCTTGTGGGACCCGAGGCTCTTT	CALWDPRLF	TRGV9	.	TRGJ1	13	-1	-1	21
383	0.0016483185429380526	TGTGCCTTGTGGGAGGGGAATTATTATAAGAAACTCTTT	CALWEGNYYKKLF	TRGV9	.	TRGJ1	15	-1	-1	17
381	0.001639711135403128	TGTGCCTTGTGGATAAAGGCGGGAGGTTATAAGAAACTCTTT	CALWIKAGGYKKLF	TRGV9	.	TRGJ1	11	-1	-1	26
381	0.001639711135403128	TGTGCCTTGTGGGAAGATTATTATAAGAAACTCTTT	CALWEDYYKKLF	TRGV9	.	TRGJ2	13	-1	-1	16
380	0.0016354074316356658	TGTGCCTTGTGGGAACTCTTT	CALWELF	TRGV9	.	TRGJ1	13	-1	-1	13
377	0.0016224963203332787	TGTGCTGCGTGGGATTATAAGAAACTCTTT	CAAWDYKKLF	TRGV10	.	TRGJ1	16	-1	-1	13
369	0.0015880666901935806	TGTGCCTTGTGGGAGGTCCGGAATTATTATAAGAAACTCTTT	CALWEVRNYYKKLF	TRGV9	.	TRGJ1	16	-1	-1	20
366	0.0015751555788911938	TGTGCCTTGTGGGAGGTGCTGGGACTCTTT	CALWEVLGLF	TRGV9	.	TRGJ1	18	-1	-1	23
361	0.0015536370600538823	TGTGCCTTGTGGGAGATGAATTATTATAAGAAACTCTTT	CALWEMNYYKKLF	TRGV9	.	TRGJ2	17	-1	-1	17
361	0.0015536370600538823	TGTGCCTTGTGGGAGGTGCGGGGACTCTTT	CALWEVRGLF	TRGV9	.	TRGJ1	18	-1	-1	23
358	0.0015407259487514955	TGTGCTGCGTGGGATACCACTGGTTGGTTCAAGATATTT	CAAWDTTGWFKIF	TRGV10	.	TRGJP1	14	-1	-1	13
353	0.0015192074299141842	TGTGCTGCGCTGGACCTCTTT	CAALDLF	TRGV10	.	TRGJ1	12	-1	-1	15
344	0.0014804740960070236	TGTGCCTTGTGGGAGGTGCAACCTCTCTTT	CALWEVQPLF	TRGV9	.	TRGJ1	24	-1	-1	24
340	0.0014632592809371745	TGTGCCACCTGGGACAGGCGGGATTATTATAAGAAACTCTTT	CATWDRRDYYKKLF	TRGV7	.	TRGJ1	18	-1	-1	22
337	0.0014503481696347877	TGTGCCTTGTGCGGCCTTAAGAAACTCTTT	CALCGLKKLF	TRGV9	.	TRGJ1	10	-1	-1	17
336	0.0014460444658673255	TGTGCCTTGTGGGAGGTCAAACCCGGCCCGAATTATTATAAGAAACTCTTT	CALWEVKPGPNYYKKLF	TRGV9	.	TRGJ1	16	-1	-1	28
336	0.0014460444658673255	TGTGCTGCGTGGGATATAGGGGGGTATAAGAAACTCTTT	CAAWDIGGYKKLF	TRGV10	.	TRGJ1	14	-1	-1	24
330	0.0014202222432625517	TGTGCCTTGTGGGAGGTGAATTATTATAAGAAACTCTTT	CALWEVNYYKKLF	TRGV9	.	TRGJ1	17	-1	-1	17
325	0.0013987037244252403	TGTGCCTTGTGGGCTGGTAAGAAACTCTTT	CALWAGKKLF	TRGV9	.	TRGJ1	12	-1	-1	17
324	0.001394400020657778	TGTGCTGCGTGGGATAAGAAACTCTTT	CAAWDKKLF	TRGV10	.	TRGJ1	14	-1	-1	13
322	0.0013857926131228535	TGTGCCTTGTGGGAGACCCCTTATTATAAGAAACTCTTT	CALWETPYYKKLF	TRGV9	.	TRGJ1	14	-1	-1	20
322	0.0013857926131228535	TGTGCCTTGTGGGAGGTGATGGCGAAACTCTTT	CALWEVMAKLF	TRGV9	.	TRGJ1	17	-1	-1	23
321	0.0013814889093553913	TGTGCCACCTGGGACGGGCCGAATTATTATAAGAAACTCTTT	CATWDGPNYYKKLF	TRGV2	.	TRGJ1	19	-1	-1	19
321	0.0013814889093553913	TGTGCCTTGTGGGTCCATAAGAAACTCTTT	CALWVHKKLF	TRGV9	.	TRGJ1	12	-1	-1	16
319	0.0013728815018204667	TGTGCCTTACTAAAACTCTTT	CALLKLF	TRGV9	.	TRGJ1	7	-1	-1	12
318	0.0013685777980530045	TGTGCTGCGTGGGACTACGATTCGTCGAATTATTATAAGAAACTCTTT	CAAWDYDSSNYYKKLF	TRGV10	.	TRGJ1	18	-1	-1	24
318	0.0013685777980530045	TGTGCCTTGTGGGAGGTGCGCAGTAAGAAACTCTTT	CALWEVRSKKLF	TRGV9	.	TRGJ2	18	-1	-1	23
316	0.00135997039051808	TGTGCCTTGTGGGAAAGGCGGTATAAGAAACTCTTT	CALWERRYKKLF	TRGV9	.	TRGJ1	13	-1	-1	21
315	0.0013556666867506175	TGTGCCACCTGGGACGGGCGGCAATATAAGAAACTCTTT	CATWDGRQYKKLF	TRGV2	.	TRGJ1	18	-1	-1	24
315	0.0013556666867506175	TGTGCCTTGTGGGAGGTGCTTGAGAAACTCTTT	CALWEVLEKLF	TRGV9	.	TRGJ1	18	-1	-1	22
315	0.0013556666867506175	TGTGCCTTGTGGCGGGAGAAACTCTTT	CALWREKLF	TRGV9	.	TRGJ1	11	-1	-1	16
311	0.0013384518716807684	TGTGCCTTGTGGGAGGTGTGGGGGAAACTCTTT	CALWEVWGKLF	TRGV9	.	TRGJ1	17	-1	-1	23
311	0.0013384518716807684	TGTGCCTTGTGGGAGGTAGGTAAGAAACTCTTT	CALWEVGKKLF	TRGV9	.	TRGJ1	16	-1	-1	20
308	0.0013255407603783816	TGTGCCTTGTGGGAGGTGTACGGTGAAACGGGATATAAGAAACTCTTT	CALWEVYGETGYKKLF	TRGV9	.	TRGJ1	20	-1	-1	33
308	0.0013255407603783816	TGTGCCTTGTGGGAGGTGCCCCTGAATTATTATAAGAAACTCTTT	CALWEVPLNYYKKLF	TRGV9	.	TRGJ1	22	-1	-1	23
303	0.0013040222415410703	TGTGCCTTGTGGGAGGTGGGGGAGAATGGGCTCTTT	CALWEVGENGLF	TRGV9	.	TRGJ1	17	-1	-1	30
302	0.001299718537773608	TGTGCCTTGTGGGAGGTGCTTTTGGGGAAACTCTTT	CALWEVLLGKLF	TRGV9	.	TRGJ1	18	-1	-1	26
301	0.0012954148340061458	TGTGCCTTGTGGGAGGTGCAGGGGGCTCCAGAGTTGGGCAAAAAAATCAAGGTATTT	CALWEVQGAPELGKKIKVF	TRGV9	.	TRGJP	19	-1	-1	29
301	0.0012954148340061458	TGTGCCTTGTGGGAGGTGCATGAGTTGGGCAAAAAAATCAAGGTATTT	CALWEVHELGKKIKVF	TRGV9	.	TRGJP	19	-1	-1	17
301	0.0012954148340061458	TGTGCCTTGTGGGAGGTTATGAAGAAACTCTTT	CALWEVMKKLF	TRGV9	.	TRGJ1	16	-1	-1	16
301	0.0012954148340061458	TGTGCCTGGTGGGACCCGCAGAAACTCTTT	CAWWDPQKLF	TRGV9	.	TRGJ1	13	-1	-1	19
300	0.0012911111302386835	TGTGCTGCGTGGGACTCGAATTATTATAAGAAACTCTTT	CAAWDSNYYKKLF	TRGV10	.	TRGJ1	13	-1	-1	15
300	0.0012911111302386835	TGTGCCTTGTGGGAGTCGGTTTATAAGAAACTCTTT	CALWESVYKKLF	TRGV9	.	TRGJ1	14	-1	-1	20
298	0.0012825037227037588	TGTGCCTTGTGGGACCCTTATAAGAAACTCTTT	CALWDPYKKLF	TRGV9	.	TRGJ1	13	-1	-1	17
298	0.0012825037227037588	TGTGCCTTGTGGGAGGTGAATGGGAAACTCTTT	CALWEVNGKLF	TRGV9	.	TRGJ1	17	-1	-1	23
297	0.0012782000189362965	TGTGCCTTTAAACTCTTT	CAFKLF	TRGV9	.	TRGJ2	7	-1	-1	9
296	0.0012738963151688342	TGTGCCTTGTGGGAGGTGTTTTATAAGAAACTCTTT	CALWEVFYKKLF	TRGV9	.	TRGJ1	17	-1	-1	20
295	0.001269592611401372	TGTGCCTTGTGGGAGGTGCAGGTGGAGAAACTCTTT	CALWEVQVEKLF	TRGV9	.	TRGJ1	19	-1	-1	25
294	0.0012652889076339097	TGTGCCTTGTGGGAGGTCGGGAAGAAACTCTTT	CALWEVGKKLF	TRGV9	.	TRGJ1	16	-1	-1	21
291	0.001252377796331523	TGTGCCTTGTGGGAGGTGTCGGTCTTCGATCTCTTT	CALWEVSVFDLF	TRGV9	.	TRGJ1	17	-1	-1	30
290	0.0012480740925640606	TGTGCCTTGTGGGAGGTGCACAACTATTATAAGAAACTCTTT	CALWEVHNYYKKLF	TRGV9	.	TRGJ1	20	-1	-1	21
289	0.0012437703887965984	TGTGCCTTGTGGGAGGCATATTATTATAAGAAACTCTTT	CALWEAYYYKKLF	TRGV9	.	TRGJ1	15	-1	-1	19
287	0.0012351629812616738	TGTGCCTTGTGGGAGGTGCACGCCCCTAAACTCTTT	CALWEVHAPKLF	TRGV9	.	TRGJ2	20	-1	-1	27
286	0.0012308592774942116	TGTGCCTTGTGGGAGGTGGATTATAAGAAACTCTTT	CALWEVDYKKLF	TRGV9	.	TRGJ1	17	-1	-1	19
285	0.0012265555737267493	TGTGCCTTGTGGGAGGTAACGCTCTTT	CALWEVTLF	TRGV9	.	TRGJ1	16	-1	-1	21
285	0.0012265555737267493	TGTGCCTTGCGGAAACTCTTT	CALRKLF	TRGV9	.	TRGJ1	11	-1	-1	11
284	0.001222251869959287	TGTGCCTTGCCGAGGTGGCAGAAACTCTTT	CALPRWQKLF	TRGV9	.	TRGJ1	8	-1	-1	19
284	0.001222251869959287	TGTGCCTTGTACAAGAAACTCTTT	CALYKKLF	TRGV9	.	TRGJ1	9	-1	-1	9
280	0.0012050370548894378	TGTGCCTTGTGGGAGGTGCATTATTATAAGAAACTCTTT	CALWEVHYYKKLF	TRGV9	.	TRGJ1	19	-1	-1	19
280	0.0012050370548894378	TGTGCCTTGTGGGACCTGAATTATTATAAGAAACTCTTT	CALWDLNYYKKLF	TRGV9	.	TRGJ1	13	-1	-1	17
279	0.0012007333511219755	TGTGCCTTGTGGGAGGTAGACAAGAAACTCTTT	CALWEVDKKLF	TRGV9	.	TRGJ1	16	-1	-1	21
279	0.0012007333511219755	TGTGCCTTGACCCCCAAGAAACTCTTT	CALTPKKLF	TRGV9	.	TRGJ1	8	-1	-1	15
278	0.0011964296473545132	TGTGCCTTGTGGGAGGAAAAGAAACTCTTT	CALWEEKKLF	TRGV9	.	TRGJ1	15	-1	-1	18
277	0.001192125943587051	TGTGCCTTGTGGGATCAGAAACTCTTT	CALWDQKLF	TRGV9	.	TRGJ1	13	-1	-1	13
276	0.0011878222398195887	TGTGCTGCGGGGAGTGGGGGTAAGAAACTCTTT	CAAGSGGKKLF	TRGV10	.	TRGJ2	12	-1	-1	20
275	0.0011835185360521265	TGTGCCTTGTGGGAGGTGCATGGGAGGCAGAAACTCTTT	CALWEVHGRQKLF	TRGV9	.	TRGJ1	19	-1	-1	28
275	0.0011835185360521265	TGTGCCTTGTGGGAGGTGCGTAGTGAGAAACTCTTT	CALWEVRSEKLF	TRGV9	.	TRGJ1	18	-1	-1	25
273	0.001174911128517202	TGTGCCTTGTGGGAGCCCCAGGAGGATTATTATAAGAAACTCTTT	CALWEPQEDYYKKLF	TRGV9	.	TRGJ1	14	-1	-1	25
273	0.001174911128517202	TGTGCCTTGTGGGAGGTGGTAGGTTATAAGAAACTCTTT	CALWEVVGYKKLF	TRGV9	.	TRGJ1	17	-1	-1	23
272	0.0011706074247497397	TGTGCCTTGTGGGAACCCAAGAAACTCTTT	CALWEPKKLF	TRGV9	.	TRGJ1	13	-1	-1	18
271	0.0011663037209822774	TGTGCTGCGTGGGGGGGTTATTATAAGAAACTCTTT	CAAWGGYYKKLF	TRGV10	.	TRGJ1	12	-1	-1	17
271	0.0011663037209822774	TGTGCCTTGTGGTTCGAGAAACTCTTT	CALWFEKLF	TRGV9	.	TRGJ1	11	-1	-1	16
270	0.0011620000172148151	TGTGCCTTGTGGTATTATTATAAGAAACTCTTT	CALWYYYKKLF	TRGV9	.	TRGJ1	11	-1	-1	13
270	0.0011620000172148151	TGTGCCTTGTGGGAGGTGCAAGGGAAACTCTTT	CALWEVQGKLF	TRGV9	.	TRGJ1	19	-1	-1	23
270	0.0011620000172148151	TGTGCCTTGTGGTATCATAAGAAACTCTTT	CALWYHKKLF	TRGV9	.	TRGJ1	11	-1	-1	12
269	0.0011576963134473529	TGTGCCTTGTGGGAGTTGCAAGAGTTGGGCAAAAAAATCAAGGTATTT	CALWELQELGKKIKVF	TRGV9	.	TRGJP	19	-1	-1	17
267	0.0011490889059124283	TGTGCCTTGTGTTATAAGAAACTCTTT	CALCYKKLF	TRGV9	.	TRGJ2	10	-1	-1	11
266	0.0011447852021449659	TGTGCCTTGTGGGAGGCGGTTTCGGGGAAACTCTTT	CALWEAVSGKLF	TRGV9	.	TRGJ1	15	-1	-1	26
265	0.0011404814983775036	TGTGCCTTGTGGGAGGTGCACGAGAAACTCTTT	CALWEVHEKLF	TRGV9	.	TRGJ1	20	-1	-1	22
264	0.0011361777946100413	TGTGCCTTGTGGGAGGTGCTCTATTATAAGAAACTCTTT	CALWEVLYYKKLF	TRGV9	.	TRGJ1	18	-1	-1	21
263	0.001131874090842579	TGTGCCTTGTGGGAAGCTAAGTATAAGAAACTCTTT	CALWEAKYKKLF	TRGV9	.	TRGJ1	13	-1	-1	21
263	0.001131874090842579	TGTGCCTTGTGGGTTTGTGGGAAACTCTTT	CALWVCGKLF	TRGV9	.	TRGJ1	12	-1	-1	20
261	0.0011232666833076545	TGTGCTGCGTGGGATAGGGGGCATTATTATAAGAAACTCTTT	CAAWDRGHYYKKLF	TRGV10	.	TRGJ1	14	-1	-1	22
261	0.0011232666833076545	TGTGCCTTGTGGGAGGTGCTGGGGAGGGAGAAACTCTTT	CALWEVLGREKLF	TRGV9	.	TRGJ1	18	-1	-1	28
261	0.0011232666833076545	TGTGCCTGGTCTTCGTGGTATAAGAAACTCTTT	CAWSSWYKKLF	TRGV9	.	TRGJ2	9	-1	-1	18
260	0.0011189629795401923	TGTGCTGCGTGGGATTATTGGAGTTATAAGAAACTCTTT	CAAWDYWSYKKLF	TRGV10	.	TRGJ1	16	-1	-1	23
260	0.0011189629795401923	TGTGCCTTGTGGGAGCCCCAGTGTAAGAAACTCTTT	CALWEPQCKKLF	TRGV9	.	TRGJ1	14	-1	-1	23
260	0.0011189629795401923	TGTGCCTTGAGGCGTAAGAAACTCTTT	CALRRKKLF	TRGV9	.	TRGJ1	11	-1	-1	14
259	0.00111465927577273	TGTGCCTTGTGGGAGGTGTGGCGTTATAAGAAACTCTTT	CALWEVWRYKKLF	TRGV9	.	TRGJ1	17	-1	-1	23
259	0.00111465927577273	TGTGCCTTGTGGGAGGCCTATTATAAGAAACTCTTT	CALWEAYYKKLF	TRGV9	.	TRGJ1	15	-1	-1	18
258	0.0011103555720052677	TGTGCCTTGTGGGAGGTGCTAGGGGATAAGAAACTCTTT	CALWEVLGDKKLF	TRGV9	.	TRGJ2	18	-1	-1	25
257	0.0011060518682378055	TGTGCCTTGTGGGAGGGCAAAAACGTCGGGTTGGGCAAAAAAATCAAGGTATTT	CALWEGKNVGLGKKIKVF	TRGV9	.	TRGJP	18	-1	-1	29
257	0.0011060518682378055	TGTGCCTTGTGGGAGGGCCCGGAGTTGGGCAAAAAAATCAAGGTATTT	CALWEGPELGKKIKVF	TRGV9	.	TRGJP	15	-1	-1	21
257	0.0011060518682378055	TGTGCCTTGTGGGAGGTGCAGGGGAATTATTATAAGAAACTCTTT	CALWEVQGNYYKKLF	TRGV9	.	TRGJ1	19	-1	-1	23
254	0.0010931407569354187	TGTGCCTTCTGCTGGGTCAAACTCTTT	CAFCWVKLF	TRGV9	.	TRGJ1	10	-1	-1	18
253	0.0010888370531679564	TGTGCCTTGTGGGAGGTTACGCATAAGAAACTCTTT	CALWEVTHKKLF	TRGV9	.	TRGJ2	16	-1	-1	22
253	0.0010888370531679564	TGTGCCTTGTGGGAGGTGCAGTATAAGAAACTCTTT	CALWEVQYKKLF	TRGV9	.	TRGJ1	19	-1	-1	21
253	0.0010888370531679564	TGTGCCTTGTGGGAGGTTGGGAAACTCTTT	CALWEVGKLF	TRGV9	.	TRGJ1	16	-1	-1	20
253	0.0010888370531679564	TGTGCCTTGTTCCTTTATAAGAAACTCTTT	CALFLYKKLF	TRGV9	.	TRGJ1	9	-1	-1	14
252	0.0010845333494004942	TGTGCCTTGTGGGAGTCATATTATAAGAAACTCTTT	CALWESYYKKLF	TRGV9	.	TRGJ1	14	-1	-1	18
252	0.0010845333494004942	TGTGCCTTGTGGGAGGACTATTATAAGAAACTCTTT	CALWEDYYKKLF	TRGV9	.	TRGJ1	15	-1	-1	18
251	0.0010802296456330319	TGTGCCTTGTGGGAGGTGCAGGTGAAACTCTTT	CALWEVQVKLF	TRGV9	.	TRGJ1	19	-1	-1	23
250	0.0010759259418655694	TGTGCTGCGTGGGACCTCATTCCGCTTCGGGACTGTTATTATAAGAAACTCTTT	CAAWDLIPLRDCYYKKLF	TRGV10	.	TRGJ1	13	-1	-1	35
250	0.0010759259418655694	TGTGCCTTGTGGGAGGTGCGCTATAAGAAACTCTTT	CALWEVRYKKLF	TRGV9	.	TRGJ1	18	-1	-1	21
250	0.0010759259418655694	TGTGCCTTGTGGGAGGTGGGGAAACTCTTT	CALWEVGKLF	TRGV9	.	TRGJ1	17	-1	-1	20
250	0.0010759259418655694	TGTGCCTTGTGGCGGAAGAAACTCTTT	CALWRKKLF	TRGV9	.	TRGJ2	11	-1	-1	15
249	0.0010716222380981071	TGTGCCTTGTGGGAGGTGCATCGGCTCTTT	CALWEVHRLF	TRGV9	.	TRGJ1	19	-1	-1	24
249	0.0010716222380981071	TGTGCCTTGTTAAATAAGAAACTCTTT	CALLNKKLF	TRGV9	.	TRGJ1	9	-1	-1	13
246	0.0010587111267957203	TGTGCCTTGTGGGACCCTCGGCGATATTATAAGAAACTCTTT	CALWDPRRYYKKLF	TRGV9	.	TRGJ1	13	-1	-1	24
246	0.0010587111267957203	TGTGCCTTGTGGGAGGTGGATTATTATAAGAAACTCTTT	CALWEVDYYKKLF	TRGV9	.	TRGJ1	17	-1	-1	19
246	0.0010587111267957203	TGTGCCTTGTGGGAGGTAGAGTATAAGAAACTCTTT	CALWEVEYKKLF	TRGV9	.	TRGJ1	16	-1	-1	21
245	0.001054407423028258	TGTGCCTTGTGGGAGGCGCACCGCGATAAGAAACTCTTT	CALWEAHRDKKLF	TRGV9	.	TRGJ1	21	-1	-1	25
245	0.001054407423028258	TGTGCCTTGTGGGAGGGATATTATAAGAAACTCTTT	CALWEGYYKKLF	TRGV9	.	TRGJ1	15	-1	-1	18
245	0.001054407423028258	TGTGCCACCTGGGACGAGAATTATTATAAGAAACTCTTT	CATWDENYYKKLF	TRGV2	.	TRGJ1	15	-1	-1	17
244	0.0010501037192607958	TGTGCCTTGTGGGAGGTGGAAGAGTTGGGCAAAAAAATCAAGGTATTT	CALWEVEELGKKIKVF	TRGV9	.	TRGJP	17	-1	-1	19
244	0.0010501037192607958	TGTGCCTTGTGGGGGAAGAAACTCTTT	CALWGKKLF	TRGV9	.	TRGJ1	12	-1	-1	15
243	0.0010458000154933336	TGTGCCTTGTGGGAGGTGCTTCATTATAAGAAACTCTTT	CALWEVLHYKKLF	TRGV9	.	TRGJ1	18	-1	-1	22
243	0.0010458000154933336	TGTGCCTTGTGGGAGGTCTATTATAAGAAACTCTTT	CALWEVYYKKLF	TRGV9	.	TRGJ2	16	-1	-1	18
242	0.0010414963117258713	TGTGCCTTGTGGGCCGATTATTATAAGAAACTCTTT	CALWADYYKKLF	TRGV9	.	TRGJ1	12	-1	-1	16
241	0.001037192607958409	TGTGCCTTGTGGGAGGGAAGGCAAGAGTTGGGCAAAAAAATCAAGGTATTT	CALWEGRQELGKKIKVF	TRGV9	.	TRGJP	15	-1	-1	19
241	0.001037192607958409	TGTGCTGCGTGGGATTACTATAAGAAACTCTTT	CAAWDYYKKLF	TRGV10	.	TRGJ1	17	-1	-1	13
240	0.0010328889041909468	TGTGCCTTGTGGGAGTTCGCCTATTATAAGAAACTCTTT	CALWEFAYYKKLF	TRGV9	.	TRGJ1	14	-1	-1	21
240	0.0010328889041909468	TGTGCCTTGTGGGAGTGCGCTTATTATAAGAAACTCTTT	CALWECAYYKKLF	TRGV9	.	TRGJ1	17	-1	-1	20
240	0.0010328889041909468	TGTGCCTTGAATAAGAAACTCTTT	CALNKKLF	TRGV9	.	TRGJ1	8	-1	-1	10
239	0.0010285852004234845	TGTGCCTTGTGGGAGGTGGCAGAGTTGGGCAAAAAAATCAAGGTATTT	CALWEVAELGKKIKVF	TRGV9	.	TRGJP	17	-1	-1	17
239	0.0010285852004234845	TGTGCCTTGTGGGAGGTGTCTTATAAGAAACTCTTT	CALWEVSYKKLF	TRGV9	.	TRGJ1	17	-1	-1	20
238	0.0010242814966560222	TGTGCCTTGTGGGAGGGGAGTTATTATAAGAAACTCTTT	CALWEGSYYKKLF	TRGV9	.	TRGJ2	15	-1	-1	17
238	0.0010242814966560222	TGTGCCTTGTGGGAGCATAAGAAACTCTTT	CALWEHKKLF	TRGV9	.	TRGJ1	14	-1	-1	16
237	0.00101997779288856	TGTGCCTTGTGGGAGGTAGGAGAGTTGGGCAAAAAAATCAAGGTATTT	CALWEVGELGKKIKVF	TRGV9	.	TRGJP	16	-1	-1	20
237	0.00101997779288856	TGTGCCTTGTGGGAGGTGCCCGGGTTTGAGAAGAAACTCTTT	CALWEVPGFEKKLF	TRGV9	.	TRGJ1	18	-1	-1	30
237	0.00101997779288856	TGTGCCTTGTGGGAGGCCCATTATTATAAGAAACTCTTT	CALWEAHYYKKLF	TRGV9	.	TRGJ1	15	-1	-1	19
236	0.0010156740891210977	TGTGCCTTGTGGGAGGTGCCCGCCACTGGTTGGTTCAAGATATTT	CALWEVPATGWFKIF	TRGV9	.	TRGJP1	18	-1	-1	22
235	0.0010113703853536354	TGTGCCTTGTGGGAGGTCGGTTATTATAAGAAACTCTTT	CALWEVGYYKKLF	TRGV9	.	TRGJ1	16	-1	-1	20
235	0.0010113703853536354	TGTGCCTTGTGGGAGGGCCCCATCGAGAAACTCTTT	CALWEGPIEKLF	TRGV9	.	TRGJ1	15	-1	-1	25
235	0.0010113703853536354	TGTGCCTTGTCCCGAAGGCATAAGAAACTCTTT	CALSRRHKKLF	TRGV9	.	TRGJ1	9	-1	-1	19
233	0.0010027629778187107	TGTGCCTTGTGGGAGGTGGGGTATTATAAGAAACTCTTT	CALWEVGYYKKLF	TRGV9	.	TRGJ2	17	-1	-1	21
232	9.984592740512484E-4	TGTGCCTTGTGGGAGGTGCACTATTATAAGAAACTCTTT	CALWEVHYYKKLF	TRGV9	.	TRGJ2	20	-1	-1	21
231	9.941555702837862E-4	TGTGCCTTGTGGGAGATTCAAGAGTTGGGCAAAAAAATCAAGGTATTT	CALWEIQELGKKIKVF	TRGV9	.	TRGJP	14	-1	-1	18
231	9.941555702837862E-4	TGTGCCTTGTGGGAGTGCGGGTATAAGAAACTCTTT	CALWECGYKKLF	TRGV9	.	TRGJ2	17	-1	-1	21
230	9.89851866516324E-4	TGTGCCTTGTGGGGGACTTATTATAAGAAACTCTTT	CALWGTYYKKLF	TRGV9	.	TRGJ1	12	-1	-1	14
226	9.726370514464748E-4	TGTGCCTTGTGGGAGTACTATAAGAAACTCTTT	CALWEYYKKLF	TRGV9	.	TRGJ1	14	-1	-1	15
224	9.640296439115503E-4	TGTGCCTTGTGGGAGGCGAATTATTATAAGAAACTCTTT	CALWEANYYKKLF	TRGV9	.	TRGJ1	15	-1	-1	16
224	9.640296439115503E-4	TGTGCCCGCTCATCTAAGAAACTCTTT	CARSSKKLF	TRGV9	.	TRGJ1	5	-1	-1	14
223	9.59725940144088E-4	TGTGCCTTGTGGGAGGTGCAGTCTAATCTAATCGGATGGTTTCTCTTT	CALWEVQSNLIGWFLF	TRGV9	.	TRGJ1	19	-1	-1	42
223	9.59725940144088E-4	TGTGCCTTGTGGGAGGTGGACGATTATAAGAAACTCTTT	CALWEVDDYKKLF	TRGV9	.	TRGJ1	20	-1	-1	22
223	9.59725940144088E-4	TGTGCCTTGTGGGAGGTGAGTACAGGGGAGAAACTCTTT	CALWEVSTGEKLF	TRGV9	.	TRGJ1	17	-1	-1	28
223	9.59725940144088E-4	TGTGCCTTGTGGGAGGCTTATTATAAGAAACTCTTT	CALWEAYYKKLF	TRGV9	.	TRGJ1	15	-1	-1	17
222	9.554222363766257E-4	TGTGCCTTGTGGGAGGTGCCCCTTATTAAGAAACTCTTT	CALWEVPLIKKLF	TRGV9	.	TRGJ1	22	-1	-1	22
222	9.554222363766257E-4	TGTGCCTTGTGGGAGGGCTATAAGAAACTCTTT	CALWEGYKKLF	TRGV9	.	TRGJ1	15	-1	-1	18
222	9.554222363766257E-4	TGTGCCTTGTTCGATTATAAGAAACTCTTT	CALFDYKKLF	TRGV9	.	TRGJ1	9	-1	-1	13
221	9.511185326091634E-4	TGTGCCTTGTGGGAGGTGACGATAGATTATAAGAAACTCTTT	CALWEVTIDYKKLF	TRGV9	.	TRGJ1	17	-1	-1	25
220	9.468148288417011E-4	TGTGCCTTTGCACCGAATTATTATAAGAAACTCTTT	CAFAPNYYKKLF	TRGV9	.	TRGJ1	7	-1	-1	13
220	9.468148288417011E-4	TGTGCCTTGTGTTATTATTATAAGAAACTCTTT	CALCYYYKKLF	TRGV9	.	TRGJ1	10	-1	-1	13
220	9.468148288417011E-4	TGTGCCTTGTGGACATATAAGAAACTCTTT	CALWTYKKLF	TRGV9	.	TRGJ1	11	-1	-1	15
220	9.468148288417011E-4	TGTGCCACCCCTTATTATAAGAAACTCTTT	CATPYYKKLF	TRGV9	.	TRGJ1	5	-1	-1	11
220	9.468148288417011E-4	TGTGCCTTGTGGGAAAAGAAACTCTTT	CALWEKKLF	TRGV9	.	TRGJ2	13	-1	-1	15
219	9.425111250742389E-4	TGTGCCTTGTGGGAGGTGTTTGAGTTGGGCAAAAAAATCAAGGTATTT	CALWEVFELGKKIKVF	TRGV9	.	TRGJP	17	-1	-1	21
219	9.425111250742389E-4	TGTGCCTTGTGGGAGGGCAGCTATAAGAAACTCTTT	CALWEGSYKKLF	TRGV9	.	TRGJ1	21	-1	-1	21
217	9.339037175393143E-4	TGTGCCTTGTGGGAGGGACCCCAAGAGTTGGGCAAAAAAATCAAGGTATTT	CALWEGPQELGKKIKVF	TRGV9	.	TRGJP	15	-1	-1	21
216	9.296000137718521E-4	TGTGCCTTGTGGGCGATCCAAGAGTTGGGCAAAAAAATCAAGGTATTT	CALWAIQELGKKIKVF	TRGV9	.	TRGJP	12	-1	-1	18
216	9.296000137718521E-4	TGTGCCTTGTGGGGGCCTTATAAGAAACTCTTT	CALWGPYKKLF	TRGV9	.	TRGJ2	12	-1	-1	17
216	9.296000137718521E-4	TGTGCCACTCTTCCCCCGGATAAGAAACTCTTT	CATLPPDKKLF	TRGV9	.	TRGJ1	5	-1	-1	19
215	9.252963100043898E-4	TGTGCCTTGTGGGAGGTGCTCCTTTATTATAAGAAACTCTTT	CALWEVLLYYKKLF	TRGV9	.	TRGJ1	22	-1	-1	23
215	9.252963100043898E-4	TGTGCCTTGTGGGACCAGAAGAGGATTAAGAAACTCTTT	CALWDQKRIKKLF	TRGV9	.	TRGJ1	13	-1	-1	26
215	9.252963100043898E-4	TGTGCCTTGTGGGAATCGAATTATTATAAGAAACTCTTT	CALWESNYYKKLF	TRGV9	.	TRGJ1	13	-1	-1	15
215	9.252963100043898E-4	TGTGCCTTGTGGACGTTGTGGTATTATAAGAAACTCTTT	CALWTLWYYKKLF	TRGV9	.	TRGJ1	11	-1	-1	21
214	9.209926062369274E-4	TGTGCCTTGTGGGAGGTGTGGGAGTTGGGCAAAAAAATCAAGGTATTT	CALWEVWELGKKIKVF	TRGV9	.	TRGJP	17	-1	-1	21
214	9.209926062369274E-4	TGTGCCTTGTGGGAGGTCCCTTATTATAAGAAACTCTTT	CALWEVPYYKKLF	TRGV9	.	TRGJ1	16	-1	-1	20
214	9.209926062369274E-4	TGTGCCTTGTGGGAGGTAGGTTATTATAAGAAACTCTTT	CALWEVGYYKKLF	TRGV9	.	TRGJ1	16	-1	-1	20
214	9.209926062369274E-4	TGTGCTGCGTGGGGGAAACTCTTT	CAAWGKLF	TRGV10	.	TRGJ1	12	-1	-1	14
213	9.166889024694652E-4	TGTGCCTTGTGGGAGGTGAAGAGGATACCCGAGAAGAAACTCTTT	CALWEVKRIPEKKLF	TRGV9	.	TRGJ1	17	-1	-1	33
213	9.166889024694652E-4	TGTGCCTTGTGGGAGGTGCTATATAAGAAACTCTTT	CALWEVLYKKLF	TRGV9	.	TRGJ1	18	-1	-1	21
212	9.123851987020029E-4	TGTGCCTTGTGGGAGGTGGATTCGGATTATAAGAAACTCTTT	CALWEVDSDYKKLF	TRGV9	.	TRGJ1	17	-1	-1	25
211	9.080814949345407E-4	TGTGCCTTGTGGGAGGTTTGGCTTTATTATAAGAAACTCTTT	CALWEVWLYYKKLF	TRGV9	.	TRGJ1	16	-1	-1	23
211	9.080814949345407E-4	TGTGCCTTGTGGGAGGTGCAAGGAGAGAAACTCTTT	CALWEVQGEKLF	TRGV9	.	TRGJ1	19	-1	-1	25
211	9.080814949345407E-4	TGTGCAACCGCTCCCTATTATAAGAAACTCTTT	CATAPYYKKLF	TRGV9	.	TRGJ1	4	-1	-1	15
210	9.037777911670784E-4	TGTGCCTTGTGGGAGGGTTCCACGGAGAAGCCCCAGGAACTCTTT	CALWEGSTEKPQELF	TRGV9	.	TRGJ2	15	-1	-1	34
210	9.037777911670784E-4	TGTGCCTTGTGGGAGGTTACGAATTATTATAAGAAACTCTTT	CALWEVTNYYKKLF	TRGV9	.	TRGJ1	16	-1	-1	19
209	8.994740873996161E-4	TGTGCCTTGTGGGAGGTGCACGGGTATTATAAGAAACTCTTT	CALWEVHGYYKKLF	TRGV9	.	TRGJ1	20	-1	-1	24
207	8.908666798646916E-4	TGTGCCTTGTGGGAGGTGTTCCCTTATTATAAGAAACTCTTT	CALWEVFPYYKKLF	TRGV9	.	TRGJ1	17	-1	-1	23
206	8.865629760972293E-4	TGTGCCTTGTGGGAGGTGCAAGGGAATTATAAGAAACTCTTT	CALWEVQGNYKKLF	TRGV9	.	TRGJ1	19	-1	-1	25
206	8.865629760972293E-4	TGTGCCCACCTTGTGGGAGGGGGGGGGAAACTCTTT	CAHLVGGGGKLF	TRGV9	.	TRGJ2	19	-1	-1	26
206	8.865629760972293E-4	TGTGCCTTGTGGGAGACATATAAGAAACTCTTT	CALWETYKKLF	TRGV9	.	TRGJ1	14	-1	-1	18
206	8.865629760972293E-4	TGTGCCTTGGGGAATTATTATAAGAAACTCTTT	CALGNYYKKLF	TRGV9	.	TRGJ1	12	-1	-1	11
205	8.82259272329767E-4	TGTGCCTTGTGGGGGGATTATTATAAGAAACTCTTT	CALWGDYYKKLF	TRGV9	.	TRGJ1	15	-1	-1	16
204	8.779555685623047E-4	TGTGCCTTGTGGGGATCGAATTATTATAAGAAACTCTTT	CALWGSNYYKKLF	TRGV9	.	TRGJ1	12	-1	-1	15
204	8.779555685623047E-4	TGTGCCTTGTGGCCTACTTATTATAAGAAACTCTTT	CALWPTYYKKLF	TRGV9	.	TRGJ1	11	-1	-1	17
203	8.736518647948424E-4	TGTGCCTTGTGGGAGGTGCAATTCTGGTGGTATAAGAAACTCTTT	CALWEVQFWWYKKLF	TRGV9	.	TRGJ1	19	-1	-1	30
202	8.693481610273802E-4	TGTGCCTTGTGGGAGGTGCTTTGTTATTATAAGAAACTCTTT	CALWEVLCYYKKLF	TRGV9	.	TRGJ1	18	-1	-1	23
201	8.650444572599179E-4	TGTGCCTTGTGGGAGTGGAATTATTATAAGAAACTCTTT	CALWEWNYYKKLF	TRGV9	.	TRGJ1	14	-1	-1	17
201	8.650444572599179E-4	TGTGCCTTGTGGGAGGTGCAAAATTATAAGAAACTCTTT	CALWEVQNYKKLF	TRGV9	.	TRGJ1	19	-1	-1	22
201	8.650444572599179E-4	TGTGCCTTGAATTATTATAAGAAACTCTTT	CALNYYKKLF	TRGV9	.	TRGJ1	8	-1	-1	8
200	8.607407534924556E-4	TGTGCCTTGTGGGAGGTCCCTCTCCGTTATTATAAGAAACTCTTT	CALWEVPLRYYKKLF	TRGV9	.	TRGJ1	21	-1	-1	26
200	8.607407534924556E-4	TGTGCCACCTGGGACGGGCGTGATTATTATAAGAAACTCTTT	CATWDGRDYYKKLF	TRGV2	.	TRGJ1	18	-1	-1	22
200	8.607407534924556E-4	TGTGCCACCTGGGACGGGCAGGGGAAACTCTTT	CATWDGQGKLF	TRGV2	.	TRGJ1	18	-1	-1	23
199	8.564370497249934E-4	TGTGCCTTGTGGGAGGACCCCGCGGACGAGTTGGGCAAAAAAATCAAGGTATTT	CALWEDPADELGKKIKVF	TRGV9	.	TRGJP	15	-1	-1	27
199	8.564370497249934E-4	TGTGCCTTGTGGGAGGCGCACCCGAATTATTATAAGAAACTCTTT	CALWEAHPNYYKKLF	TRGV9	.	TRGJ1	21	-1	-1	22
199	8.564370497249934E-4	TGTGCCTTAAATGGGGAATATAAGAAACTCTTT	CALNGEYKKLF	TRGV9	.	TRGJ1	7	-1	-1	18
198	8.521333459575311E-4	TGTGCCTTGTGGGAGGTGCTTCGAGAGTTGGGCAAAAAAATCAAGGTATTT	CALWEVLRELGKKIKVF	TRGV9	.	TRGJP	18	-1	-1	23
198	8.521333459575311E-4	TGTGCCTTGTGGGAGGTGCGGAGCCTGAATTATTATAAGAAACTCTTT	CALWEVRSLNYYKKLF	TRGV9	.	TRGJ1	18	-1	-1	26
198	8.521333459575311E-4	TGTGCCTTGTGGGGGGAACTTAAGAAACTCTTT	CALWGELKKLF	TRGV9	.	TRGJ1	15	-1	-1	20
197	8.478296421900687E-4	TGTGCCTTGTGGGGTTATTATAAGAAACTCTTT	CALWGYYKKLF	TRGV9	.	TRGJ1	12	-1	-1	14
196	8.435259384226065E-4	TGTGCCTTGTGGGAGGTTTTTTATTATAAGAAACTCTTT	CALWEVFYYKKLF	TRGV9	.	TRGJ1	16	-1	-1	20
196	8.435259384226065E-4	TGTGCCTTGTGGGAGGAACCTAATAAGAAACTCTTT	CALWEEPNKKLF	TRGV9	.	TRGJ1	15	-1	-1	22
195	8.392222346551442E-4	TGTGCCTTGTGGGAGGTGGTGTATTATTATAAGAAACTCTTT	CALWEVVYYYKKLF	TRGV9	.	TRGJ1	17	-1	-1	22
195	8.392222346551442E-4	TGTGCCTTGTGGGAGGTGAGGTATAAGAAACTCTTT	CALWEVRYKKLF	TRGV9	.	TRGJ1	17	-1	-1	21
195	8.392222346551442E-4	TGTGCCTCCTTTTATTATAAGAAACTCTTT	CASFYYKKLF	TRGV9	.	TRGJ1	6	-1	-1	11
194	8.349185308876819E-4	TGTGCCTTGTGGGAGGTTGCGAATTATTATAAGAAACTCTTT	CALWEVANYYKKLF	TRGV9	.	TRGJ1	16	-1	-1	19
194	8.349185308876819E-4	TGTGCCTTGTGGGAAGATATATTATGGAAGAAACTCTTT	CALWEDILWKKLF	TRGV9	.	TRGJ1	13	-1	-1	19
194	8.349185308876819E-4	TGTGCCTTGTGGGAGGTGTGGTATAAGAAACTCTTT	CALWEVWYKKLF	TRGV9	.	TRGJ1	17	-1	-1	21
193	8.306148271202197E-4	TGTGCCTTGTGGGAGGTGAGCTTCTCCTTAGAGAAACTCTTT	CALWEVSFSLEKLF	TRGV9	.	TRGJ1	17	-1	-1	31
193	8.306148271202197E-4	TGTGCCTTGTGGGAGGGCAGTTATTATAAGAAACTCTTT	CALWEGSYYKKLF	TRGV9	.	TRGJ1	18	-1	-1	20
193	8.306148271202197E-4	TGTGCCTTGTGGGAGGTGCTCTATAAGAAACTCTTT	CALWEVLYKKLF	TRGV9	.	TRGJ1	18	-1	-1	21
192	8.263111233527574E-4	TGTGCCTTGTGGGAGAGGACCTTTTATTATAAGAAACTCTTT	CALWERTFYYKKLF	TRGV9	.	TRGJ1	14	-1	-1	23
192	8.263111233527574E-4	TGTGCCTTGTGGGAGGTGTATTATTATAAGAAACTCTTT	CALWEVYYYKKLF	TRGV9	.	TRGJ1	17	-1	-1	19
191	8.220074195852951E-4	TGTGCCTTGTGGGAGGTGCGAGATTATAAGAAACTCTTT	CALWEVRDYKKLF	TRGV9	.	TRGJ2	18	-1	-1	22
191	8.220074195852951E-4	TGTGCCTTGTGGGAACGACTCAATTATAAGAAACTCTTT	CALWERLNYKKLF	TRGV9	.	TRGJ1	13	-1	-1	22
191	8.220074195852951E-4	TGTGCCTTGTGGGAAAAGTATTATAAGAAACTCTTT	CALWEKYYKKLF	TRGV9	.	TRGJ1	13	-1	-1	15
190	8.177037158178329E-4	TGTGCCTTGTGGGAGGTGCTCTGTGGGTATTATAAGAAACTCTTT	CALWEVLCGYYKKLF	TRGV9	.	TRGJ1	18	-1	-1	27
190	8.177037158178329E-4	TGTGCCTTGTGGGAGGCGCGGGGGTATTATAAGAAACTCTTT	CALWEARGYYKKLF	TRGV9	.	TRGJ1	18	-1	-1	24
189	8.134000120503705E-4	TGTGCCTTGTGGGAGGCGCAAGCGTCTTTGGGTTATAAGAAACTCTTT	CALWEAQASLGYKKLF	TRGV9	.	TRGJ1	19	-1	-1	32
189	8.134000120503705E-4	TGTGCCTTGTGGGAACCCGCTTGTAATTATAAGAAACTCTTT	CALWEPACNYKKLF	TRGV9	.	TRGJ1	13	-1	-1	25
187	8.04792604515446E-4	TGTGCCTTGTGGGAGGTGTTTAGCGAGTTGGGCAAAAAAATCAAGGTATTT	CALWEVFSELGKKIKVF	TRGV9	.	TRGJP	17	-1	-1	24
187	8.04792604515446E-4	TGTGCCTTGTGGGAGGAGCTTTATTATAAGAAACTCTTT	CALWEELYYKKLF	TRGV9	.	TRGJ1	18	-1	-1	20
187	8.04792604515446E-4	TGTGCCTTCTCACCTTATTATAAGAAACTCTTT	CAFSPYYKKLF	TRGV9	.	TRGJ1	7	-1	-1	14
186	8.004889007479837E-4	TGTGCCTTGTGGGAGGTGCAGGAAGAGTTGGGCAAAAAAATCAAGGTATTT	CALWEVQEELGKKIKVF	TRGV9	.	TRGJP	19	-1	-1	22
186	8.004889007479837E-4	TGTGCCTTGTGGGAGGTGCGGGATCATTATAAGAAACTCTTT	CALWEVRDHYKKLF	TRGV9	.	TRGJ1	18	-1	-1	22
186	8.004889007479837E-4	TGTGCCACCTGGGATTATTATAAGAAACTCTTT	CATWDYYKKLF	TRGV4	.	TRGJ1	14	-1	-1	13
185	7.961851969805214E-4	TGTGCCTTGTGGGAGGTGAGGGGAAGCTATTATAAGAAACTCTTT	CALWEVRGSYYKKLF	TRGV9	.	TRGJ1	17	-1	-1	27
185	7.961851969805214E-4	TGTGACTTGTGGGAGGTGCATATAAAGGGGAAACTCTTT	CDLWEVHIKGKLF	TRGV9	.	TRGJ1	19	-1	-1	29
184	7.918814932130592E-4	TGTGCCTTGTGGGAGGCGACCTTCAGTACAGATAAGAAACTCTTT	CALWEATFSTDKKLF	TRGV9	.	TRGJ1	21	-1	-1	31
184	7.918814932130592E-4	TGTGCTGCCCCTTATTATAAGAAACTCTTT	CAAPYYKKLF	TRGV10	.	TRGJ1	7	-1	-1	11
184	7.918814932130592E-4	TGTGCTGCGTGGGATTCGCTGAAACTCTTT	CAAWDSLKLF	TRGV10	.	TRGJ1	15	-1	-1	20
184	7.918814932130592E-4	TGTGCTGCCCTCTTT	CAALF	TRGV10	.	TRGJ1	7	-1	-1	9
183	7.875777894455969E-4	TGTGCCTTCCTTTATTATAAGAAACTCTTT	CAFLYYKKLF	TRGV9	.	TRGJ1	7	-1	-1	11
182	7.832740856781347E-4	TGTGCCTTGTGGGAGGGGATTTATTATAAGAAACTCTTT	CALWEGIYYKKLF	TRGV9	.	TRGJ1	15	-1	-1	17
181	7.789703819106723E-4	TGTGCCTTGTGGGAGGTGCGGGAGTATTATAAGAAACTCTTT	CALWEVREYYKKLF	TRGV9	.	TRGJ1	18	-1	-1	24
181	7.789703819106723E-4	TGTGCCTTGTGGGAGGGGGGGGATTATAAGAAACTCTTT	CALWEGGDYKKLF	TRGV9	.	TRGJ1	15	-1	-1	22
181	7.789703819106723E-4	TGTGCTGCGTGGGACACGAAACTCTTT	CAAWDTKLF	TRGV10	.	TRGJ1	13	-1	-1	17
180	7.7466667814321E-4	TGTGCCTTGTGGAGAAAGAATTATTATAAGAAACTCTTT	CALWRKNYYKKLF	TRGV9	.	TRGJ1	11	-1	-1	17
179	7.703629743757478E-4	TGTGCCTTGTGGGAGGTGCCGGCCGCTGGTTATTATAAGAAACTCTTT	CALWEVPAAGYYKKLF	TRGV9	.	TRGJ1	18	-1	-1	29
179	7.703629743757478E-4	TGTGCCTTGTGGGAGGAGTATTATAAGAAACTCTTT	CALWEEYYKKLF	TRGV9	.	TRGJ1	15	-1	-1	18
179	7.703629743757478E-4	TGTGCCTTGCCACCGAATTATTATAAGAAACTCTTT	CALPPNYYKKLF	TRGV9	.	TRGJ1	8	-1	-1	13
177	7.617555668408232E-4	TGTGCCTTGTGGGAGCCCCCGAATTATTATAAGAAACTCTTT	CALWEPPNYYKKLF	TRGV9	.	TRGJ1	14	-1	-1	19
177	7.617555668408232E-4	TGTGCCTTGTGGGAGGTTCCCTCTTATTATAAGAAACTCTTT	CALWEVPSYYKKLF	TRGV9	.	TRGJ1	22	-1	-1	23
177	7.617555668408232E-4	TGTGCCTTGTGGGAGGTGCATTATAATTATAAGAAACTCTTT	CALWEVHYNYKKLF	TRGV9	.	TRGJ1	19	-1	-1	22
177	7.617555668408232E-4	TGTGCCTTGTGGGAGGGCGAGAATTATTATAAGAAACTCTTT	CALWEGENYYKKLF	TRGV9	.	TRGJ1	15	-1	-1	20
177	7.617555668408232E-4	TGTGCCTTGTGGGACCGGAATTATTATAAGAAACTCTTT	CALWDRNYYKKLF	TRGV9	.	TRGJ1	13	-1	-1	17
177	7.617555668408232E-4	TGTGCCTTGTGGGAGGTGCCTTATTATAAGAAACTCTTT	CALWEVPYYKKLF	TRGV9	.	TRGJ1	18	-1	-1	20
176	7.57451863073361E-4	TGTGCCTTGTGGGAGGTGCTTGCAATGGATAAACTCTTT	CALWEVLAMDKLF	TRGV9	.	TRGJ1	18	-1	-1	30
176	7.57451863073361E-4	TGTGCCTTGTGGGAGGATTATTATAAGAAACTCTTT	CALWEDYYKKLF	TRGV9	.	TRGJ1	15	-1	-1	16
175	7.531481593058987E-4	TGTGCCTTGTGGGCCCTCTATTATTATAAGAAACTCTTT	CALWALYYYKKLF	TRGV9	.	TRGJ1	12	-1	-1	19
175	7.531481593058987E-4	TGTGCCTTGTGGGAGCCGTCTTATTATAAGAAACTCTTT	CALWEPSYYKKLF	TRGV9	.	TRGJ1	14	-1	-1	20
174	7.488444555384364E-4	TGTGCCTTGTGGGAGGTGCTCCATTATTATAAGAAACTCTTT	CALWEVLHYYKKLF	TRGV9	.	TRGJ1	21	-1	-1	22
174	7.488444555384364E-4	TGTGCCTTGTGGGAGGAAAATTATTATAAGAAACTCTTT	CALWEENYYKKLF	TRGV9	.	TRGJ1	15	-1	-1	18
174	7.488444555384364E-4	TGTGCCACCTGGGATAAGAAACTCTTT	CATWDKKLF	TRGV4	.	TRGJ1	14	-1	-1	13
173	7.445407517709741E-4	TGTGCCTTGTGGGAGGCTCCCCTGGTTGGTTATAAGAAACTCTTT	CALWEAPLVGYKKLF	TRGV9	.	TRGJ1	15	-1	-1	29
173	7.445407517709741E-4	TGTGCCTTGTGGGAGGCCCTCCGTTATTATAAGAAACTCTTT	CALWEALRYYKKLF	TRGV9	.	TRGJ1	15	-1	-1	23
173	7.445407517709741E-4	TGTGCCTTGTGGGAGGTTAATTATTATAAGAAACTCTTT	CALWEVNYYKKLF	TRGV9	.	TRGJ1	16	-1	-1	18
172	7.402370480035118E-4	TGTGCCTTGTGGGAGGTGCATGCGGGTGAGGAGTTGGGCAAAAAAATCAAGGTATTT	CALWEVHAGEELGKKIKVF	TRGV9	.	TRGJP	19	-1	-1	30
172	7.402370480035118E-4	TGTGCTGCGTGGGAGAATTATTATAAGAAACTCTTT	CAAWENYYKKLF	TRGV10	.	TRGJ1	13	-1	-1	14
171	7.359333442360495E-4	TGTGCCTCCGATAATTATTATAAGAAACTCTTT	CASDNYYKKLF	TRGV9	.	TRGJ1	6	-1	-1	12
171	7.359333442360495E-4	TGTGCCTATAGAAATTATAAGAAACTCTTT	CAYRNYKKLF	TRGV9	.	TRGJ1	6	-1	-1	13
171	7.359333442360495E-4	TCGAAGAAACTCTTT	SKKLF	TRGV10	.	TRGJ1	0	-1	-1	3
170	7.316296404685873E-4	TGTGCCTTGTGGGAGGCTCTTTATTATAAGAAACTCTTT	CALWEALYYKKLF	TRGV9	.	TRGJ1	15	-1	-1	20
170	7.316296404685873E-4	TGTGCCTTGTCAATAGAGGAGAAACTCTTT	CALSIEEKLF	TRGV9	.	TRGJ1	9	-1	-1	19
168	7.230222329336627E-4	TGTGCCTTGTGGGGGTTCAAGAAACTCTTT	CALWGFKKLF	TRGV9	.	TRGJ1	18	-1	-1	18
167	7.187185291662005E-4	TGTGCCTTGTGGGAGGTGCCCTGTGTGACATTTCGTTATAAGAAACTCTTT	CALWEVPCVTFRYKKLF	TRGV9	.	TRGJ1	21	-1	-1	35
167	7.187185291662005E-4	TGTGCCTTGTGGGAGATCCCTTACCCTAAGGGTTATAAGAAACTCTTT	CALWEIPYPKGYKKLF	TRGV9	.	TRGJ1	14	-1	-1	32
167	7.187185291662005E-4	TGTGCTGCGTGGGCCTATTATAAGAAACTCTTT	CAAWAYYKKLF	TRGV10	.	TRGJ1	12	-1	-1	15
166	7.144148253987382E-4	TGTGCCTTGTGGGAGGTGCCGGCAAAGTATGGGGGCAAAAAAATCAAGGTATTT	CALWEVPAKYGGKKIKVF	TRGV9	.	TRGJP	18	-1	-1	32
166	7.144148253987382E-4	TGTGCCTTGTGGGAGGTGAAGGAGTTGGGCAAAAAAATCAAGGTATTT	CALWEVKELGKKIKVF	TRGV9	.	TRGJP	17	-1	-1	21
165	7.101111216312758E-4	TGTGCCTTGTGGGAGATGTACCAATTCAAGAAACTCTTT	CALWEMYQFKKLF	TRGV9	.	TRGJ1	21	-1	-1	27
164	7.058074178638136E-4	TGTGCCTTGTGGGAGGCGGTTTATTATAAGAAACTCTTT	CALWEAVYYKKLF	TRGV9	.	TRGJ1	15	-1	-1	20
164	7.058074178638136E-4	TGTGCCTTGTGGGAGACCAATTATTATAAGAAACTCTTT	CALWETNYYKKLF	TRGV9	.	TRGJ1	14	-1	-1	18
162	6.97200010328889E-4	TGTGCCTTGTGGGAGCGAAACCCATTATGTTATAAGAAACTCTTT	CALWERNPLCYKKLF	TRGV9	.	TRGJ1	14	-1	-1	29
162	6.97200010328889E-4	TGTGCCTTGTGGGAGCCCTATTATTATAAGAAACTCTTT	CALWEPYYYKKLF	TRGV9	.	TRGJ1	14	-1	-1	19
161	6.928963065614268E-4	TGTGCCTTGTGGGAGGTGCCCCCTTATTATAAGAAACTCTTT	CALWEVPPYYKKLF	TRGV9	.	TRGJ1	21	-1	-1	23
160	6.885926027939645E-4	TGTGCCTTGTGGGAGGTGCAGCTATACTATTATAAGAAACTCTTT	CALWEVQLYYYKKLF	TRGV9	.	TRGJ2	22	-1	-1	27
159	6.842888990265022E-4	TGTGCCTTGTGGGAGGTCAAACCTTATAAGAAACTCTTT	CALWEVKPYKKLF	TRGV9	.	TRGJ1	16	-1	-1	23
159	6.842888990265022E-4	TGTGCCACCTGGGACAGGCGGGAGAAACTCTTT	CATWDRREKLF	TRGV3	.	TRGJ1	18	-1	-1	22
159	6.842888990265022E-4	TGTGCTGCGTGGGGGGGGAAGAAACTCTTT	CAAWGGKKLF	TRGV10	.	TRGJ1	12	-1	-1	18
158	6.7998519525904E-4	TGTGCCTTGTGGGAGGGACCCCCCGATGTCGATTATAAGAAACTCTTT	CALWEGPPDVDYKKLF	TRGV9	.	TRGJ1	23	-1	-1	31
158	6.7998519525904E-4	TGTGCCTTGTGGGAGGTGCATACGCCTGATTATAAGAAACTCTTT	CALWEVHTPDYKKLF	TRGV9	.	TRGJ1	19	-1	-1	28
158	6.7998519525904E-4	TGTGCCTTGTGGGAAAAACCTTCGAATTATTATAAGAAACTCTTT	CALWEKPSNYYKKLF	TRGV9	.	TRGJ2	13	-1	-1	20
158	6.7998519525904E-4	TGTGCCTTGTGGGAGTATAATTATTATAAGAAACTCTTT	CALWEYNYYKKLF	TRGV9	.	TRGJ1	14	-1	-1	18
156	6.713777877241153E-4	TGTGCCTTGTGGGAGGTGCCCTCCGTGAATTATTATAAGAAACTCTTT	CALWEVPSVNYYKKLF	TRGV9	.	TRGJ1	23	-1	-1	26
156	6.713777877241153E-4	TGTGCCTTGTGGGAGCCAGAGAATTATTATAAGAAACTCTTT	CALWEPENYYKKLF	TRGV9	.	TRGJ2	14	-1	-1	20
156	6.713777877241153E-4	TGTGCCTTGTGGTATACAAAGGGGGAACTCTTT	CALWYTKGELF	TRGV9	.	TRGJ2	11	-1	-1	25
156	6.713777877241153E-4	TGTGCCTTGAAATATTATAAGAAACTCTTT	CALKYYKKLF	TRGV9	.	TRGJ1	8	-1	-1	8
156	6.713777877241153E-4	TGTGCTGCGTGGGATTGTGTACTCTTT	CAAWDCVLF	TRGV10	.	TRGJ1	15	-1	-1	20
155	6.670740839566531E-4	TGTGCCTTGTGGGAGGTGCGCTATTATAAGAAACTCTTT	CALWEVRYYKKLF	TRGV9	.	TRGJ1	18	-1	-1	21
154	6.627703801891908E-4	TGTGCTGCGTGGGATTATACCACTGGTTGGTTCAAGATATTT	CAAWDYTTGWFKIF	TRGV10	.	TRGJP1	16	-1	-1	8
154	6.627703801891908E-4	TGTGCTGCGTGGGATAGTTTGGGGTTTTATAAGAAACTCTTT	CAAWDSLGFYKKLF	TRGV10	.	TRGJ1	14	-1	-1	26
154	6.627703801891908E-4	TGTGCTGCGTGGGACTCCTATAAGAAACTCTTT	CAAWDSYKKLF	TRGV10	.	TRGJ1	13	-1	-1	18
154	6.627703801891908E-4	TGTGCCTTGTGGGAACAGAATTATTATAAGAAACTCTTT	CALWEQNYYKKLF	TRGV9	.	TRGJ1	13	-1	-1	17
153	6.584666764217285E-4	TGTGCCTTGTGGGGAGGGGGGCAATTGGATAAGAAACTCTTT	CALWGGGQLDKKLF	TRGV9	.	TRGJ2	16	-1	-1	28
152	6.541629726542663E-4	TGTGCCTTGTGGGAGAAAGGGGACCTGGAGTTGGGCAAAAAAATCAAGGTATTT	CALWEKGDLELGKKIKVF	TRGV9	.	TRGJP	14	-1	-1	27
152	6.541629726542663E-4	TGTGCCTTGTGGGATCTCCCCTGGGGATGGTATAAGAAACTCTTT	CALWDLPWGWYKKLF	TRGV9	.	TRGJ1	13	-1	-1	30
152	6.541629726542663E-4	TGTGCCTTGTGGGAGGTGATTAGGAGGGGTAAGAAACTCTTT	CALWEVIRRGKKLF	TRGV9	.	TRGJ1	17	-1	-1	29
150	6.455555651193418E-4	TGTGCCTTGTGGGAGGTGCTGCTGAGGTATAAGAAACTCTTT	CALWEVLLRYKKLF	TRGV9	.	TRGJ1	18	-1	-1	27
149	6.412518613518794E-4	TGTGCCTTGTGGGAGGTGCCCCTAGATTATTATAAGAAACTCTTT	CALWEVPLDYYKKLF	TRGV9	.	TRGJ1	22	-1	-1	25
149	6.412518613518794E-4	TGTGCCTTGTGGGAGGTCTTTTATTATAAGAAACTCTTT	CALWEVFYYKKLF	TRGV9	.	TRGJ1	16	-1	-1	20
146	6.283407500494926E-4	TGTGCCTTGTGCGCGAAAACCCTGATTTATTATAAGAAACTCTTT	CALCAKTLIYYKKLF	TRGV9	.	TRGJ1	10	-1	-1	23
146	6.283407500494926E-4	TGTGCCTTGTGGGAGGTTCTGAATTATTATAAGAAACTCTTT	CALWEVLNYYKKLF	TRGV9	.	TRGJ1	16	-1	-1	16
146	6.283407500494926E-4	TGTGCCTTGTGGGAGGCTCTCCTCTTT	CALWEALLF	TRGV9	.	TRGJ1	15	-1	-1	21
145	6.240370462820303E-4	TGTGCCTTGTGGGAGGTGCTGTATTATAAGAAACTCTTT	CALWEVLYYKKLF	TRGV9	.	TRGJ1	18	-1	-1	21
144	6.197333425145681E-4	TGTGCCTTGTGGGAGGTGCCGTGGGAGTTGGGCAAAAAAATCAAGGTATTT	CALWEVPWELGKKIKVF	TRGV9	.	TRGJP	18	-1	-1	24
144	6.197333425145681E-4	TGTGCTGCGTGGGTCCTCTTT	CAAWVLF	TRGV10	.	TRGJ1	12	-1	-1	15
143	6.154296387471058E-4	TGTGCCTTGTGGGAGGTGCAAATTTCAGCAGAGTTGGGCAAAAAAATCAAGGTATTT	CALWEVQISAELGKKIKVF	TRGV9	.	TRGJP	19	-1	-1	29
143	6.154296387471058E-4	TGTGCCACCTGGGACAGGCGAGGTGGTATTGATAAGAAACTCTTT	CATWDRRGGIDKKLF	TRGV7	.	TRGJ1	18	-1	-1	26
143	6.154296387471058E-4	TGTGCCTTGTGGGCGGAGAAACTCTTT	CALWAEKLF	TRGV9	.	TRGJ1	15	-1	-1	16
143	6.154296387471058E-4	TGTGCCTTCATTAAGAAACTCTTT	CAFIKKLF	TRGV9	.	TRGJ1	7	-1	-1	11
142	6.111259349796435E-4	TGTGCCTTGTGGGAGCTTGAAGTTTATTATAAGAAACTCTTT	CALWELEVYYKKLF	TRGV9	.	TRGJ1	14	-1	-1	23
142	6.111259349796435E-4	TGTGCCGCCTTTCGGTTGGGCAAAAAAATCAAGGTATTT	CAAFRLGKKIKVF	TRGV9	.	TRGJP	5	-1	-1	14
142	6.111259349796435E-4	TGTGCTGCGTGGGATGGGTATTATAAGAAACTCTTT	CAAWDGYYKKLF	TRGV10	.	TRGJ1	14	-1	-1	18
141	6.068222312121812E-4	TGTGCCTTGTGGGAGCCGCGGTATTATAAGAAACTCTTT	CALWEPRYYKKLF	TRGV9	.	TRGJ1	14	-1	-1	21
141	6.068222312121812E-4	TGTGCTGCGTGGGATTATGGTTATAAGAAACTCTTT	CAAWDYGYKKLF	TRGV10	.	TRGJ1	16	-1	-1	20
141	6.068222312121812E-4	TGTGCTGCGTGGGATCATTATTATAAGAAACTCTTT	CAAWDHYYKKLF	TRGV10	.	TRGJ1	14	-1	-1	16
140	6.025185274447189E-4	TGTGCCTTGTGGGAGGTGCAGGTAAATTATTATAAGAAACTCTTT	CALWEVQVNYYKKLF	TRGV9	.	TRGJ1	19	-1	-1	24
140	6.025185274447189E-4	TGTGCCTTGTGGCCCGATTTGAATTATTATAAGAAACTCTTT	CALWPDLNYYKKLF	TRGV9	.	TRGJ1	11	-1	-1	16
140	6.025185274447189E-4	TGTGCTGCGTGGGATTATAGGGGGGAGAAACTCTTT	CAAWDYRGEKLF	TRGV10	.	TRGJ1	16	-1	-1	25
137	5.896074161423321E-4	TGTGCCTTGTGGGAGGTGCTATTTTATTATAAGAAACTCTTT	CALWEVLFYYKKLF	TRGV9	.	TRGJ1	18	-1	-1	23
137	5.896074161423321E-4	TGTGCCTTGTGGGAGAGGGGTAATTATTATAAGAAACTCTTT	CALWERGNYYKKLF	TRGV9	.	TRGJ1	14	-1	-1	21
136	5.853037123748698E-4	TGTGCCTTGTGGGAGGCCTACTCGAATTATTATAAGAAACTCTTT	CALWEAYSNYYKKLF	TRGV9	.	TRGJ2	15	-1	-1	21
136	5.853037123748698E-4	TGTGCCTTGTGGGAGATCCCACAGAATTATTATAAGAAACTCTTT	CALWEIPQNYYKKLF	TRGV9	.	TRGJ1	14	-1	-1	23
136	5.853037123748698E-4	TGTGCCTTGTGGGAGGTGCATCATTATAAGAAACTCTTT	CALWEVHHYKKLF	TRGV9	.	TRGJ1	19	-1	-1	19
136	5.853037123748698E-4	TGTGCCTTGTGGGAGGTGTATGGTCAGAAACTCTTT	CALWEVYGQKLF	TRGV9	.	TRGJ1	17	-1	-1	25
135	5.810000086074076E-4	TGTGCCTTGTGGGAGGGAGAAAATTATTATAAGAAACTCTTT	CALWEGENYYKKLF	TRGV9	.	TRGJ1	15	-1	-1	21
135	5.810000086074076E-4	TGTGCCTTGTGGGAGGCATATTATAAGAAACTCTTT	CALWEAYYKKLF	TRGV9	.	TRGJ1	15	-1	-1	18
135	5.810000086074076E-4	TGTGCCTTGTGGGAGGACAGAGGGTTGAAACTCTTT	CALWEDRGLKLF	TRGV9	.	TRGJ1	15	-1	-1	26
134	5.766963048399453E-4	TGTGCTGCGTGGGATTATAGTTATAAGAAACTCTTT	CAAWDYSYKKLF	TRGV10	.	TRGJ1	16	-1	-1	20
133	5.723926010724829E-4	TGTGCCTCCACGGGGGAGTTGATTTTTTATAAGAAACTCTTT	CASTGELIFYKKLF	TRGV9	.	TRGJ1	6	-1	-1	20
133	5.723926010724829E-4	TGTGCTGCGTGGGATTATGGTTGGTTCAAGATATTT	CAAWDYGWFKIF	TRGV10	.	TRGJP1	16	-1	-1	17
132	5.680888973050207E-4	TGTGCCTTGTGGGAGGAAAAACAAGAGTTGGGCAAAAAAATCAAGGTATTT	CALWEEKQELGKKIKVF	TRGV9	.	TRGJP	15	-1	-1	21
132	5.680888973050207E-4	TGTGCCTTGTGGGAGGAAATTAATTATTATAAGAAACTCTTT	CALWEEINYYKKLF	TRGV9	.	TRGJ1	15	-1	-1	21
132	5.680888973050207E-4	TGTGCCACCTGGGACTTGTATAAGAAACTCTTT	CATWDLYKKLF	TRGV3	.	TRGJ1	14	-1	-1	18
132	5.680888973050207E-4	TGTGCCTTGGATTATTATAAGAAACTCTTT	CALDYYKKLF	TRGV9	.	TRGJ1	8	-1	-1	10
131	5.637851935375584E-4	TGTGCCTTGTGGGAGGTGCCCGAGTTTGTGGCCACTTATTATAAGAAACTCTTT	CALWEVPEFVATYYKKLF	TRGV9	.	TRGJ1	18	-1	-1	35
131	5.637851935375584E-4	TGTGCCTTGTGGGAGGTGCATGGAGGCACTGGTTGGTTCAAGATATTT	CALWEVHGGTGWFKIF	TRGV9	.	TRGJP1	19	-1	-1	26
130	5.594814897700961E-4	TGTGCCTTGTGGGAGCCCGGCCCCCTACTTTATTATAAGAAACTCTTT	CALWEPGPLLYYKKLF	TRGV9	.	TRGJ1	14	-1	-1	29
130	5.594814897700961E-4	TGTGCCTTGTGGGAGGTGCAAAGTACTTATTATAAGAAACTCTTT	CALWEVQSTYYKKLF	TRGV9	.	TRGJ1	19	-1	-1	26
130	5.594814897700961E-4	TGTGCCACCTGGGACACGTTGAATTATTATAAGAAACTCTTT	CATWDTLNYYKKLF	TRGV3	.	TRGJ1	15	-1	-1	20
130	5.594814897700961E-4	TGTGCTGCGTGGGAGAAACTCTTT	CAAWEKLF	TRGV10	.	TRGJ1	13	-1	-1	13
129	5.551777860026339E-4	TGTGCCTTGTGGGAGGTACATTATAAGAAACTCTTT	CALWEVHYKKLF	TRGV9	.	TRGJ1	19	-1	-1	19
129	5.551777860026339E-4	TGTGCCCCCCCTAAGAAACTCTTT	CAPPKKLF	TRGV9	.	TRGJ1	5	-1	-1	11
128	5.508740822351716E-4	TGTGCCTTGTGGGAGGTGCCGCTCTTGAATTATTATAAGAAACTCTTT	CALWEVPLLNYYKKLF	TRGV9	.	TRGJ1	18	-1	-1	26
128	5.508740822351716E-4	TGTGCCTTGTGGGAGGCCCCTCGTTATAAGAAACTCTTT	CALWEAPRYKKLF	TRGV9	.	TRGJ1	15	-1	-1	23
128	5.508740822351716E-4	TGTGCCTTGTGGGAGGGGCTAAGTGGAAAGAAACTCTTT	CALWEGLSGKKLF	TRGV9	.	TRGJ1	18	-1	-1	27
128	5.508740822351716E-4	TGTGCCTCGTATAAGAAACTCTTT	CASYKKLF	TRGV9	.	TRGJ1	9	-1	-1	9
127	5.465703784677093E-4	TGTGCCTTGTGGGAGATTCCTGACTCTTATAAGAAACTCTTT	CALWEIPDSYKKLF	TRGV9	.	TRGJ1	14	-1	-1	26
127	5.465703784677093E-4	TGTGCTGCGTGGGATTCCCGGAAACTCTTT	CAAWDSRKLF	TRGV10	.	TRGJ1	15	-1	-1	20
126	5.422666747002471E-4	TGTGCTGCGTGGGTTTCGAATTATTATAAGAAACTCTTT	CAAWVSNYYKKLF	TRGV10	.	TRGJ1	20	-1	-1	14
126	5.422666747002471E-4	TGTGCTGCGTGGGGAGATTATTATAAGAAACTCTTT	CAAWGDYYKKLF	TRGV10	.	TRGJ1	12	-1	-1	16
126	5.422666747002471E-4	TGTGCCTTGTGGGGTTGGATCAAGACGTTT	CALWGWIKTF	TRGV9	.	TRGJP2	12	-1	-1	14
125	5.379629709327847E-4	TGTGCCACCTGGGATGGCCGGCCTGATAAGAAACTCTTT	CATWDGRPDKKLF	TRGV4	.	TRGJ2	16	-1	-1	25
125	5.379629709327847E-4	TGTGCTGCGTGGGATTCTGGTTGGTTCAAGATATTT	CAAWDSGWFKIF	TRGV10	.	TRGJP1	15	-1	-1	16
124	5.336592671653224E-4	TGTGCCTTGTGGGAACCCCGAGAAAGTTGGTTCAAGATATTT	CALWEPRESWFKIF	TRGV9	.	TRGJP1	13	-1	-1	25
124	5.336592671653224E-4	TGTGCCTTGTGGGAGGAGAGTTATTATAAGAAACTCTTT	CALWEESYYKKLF	TRGV9	.	TRGJ1	15	-1	-1	17
124	5.336592671653224E-4	TGTGCCTTGTGGGAGGTGAATAAGAAACTCTTT	CALWEVNKKLF	TRGV9	.	TRGJ1	17	-1	-1	19
124	5.336592671653224E-4	TGTGCCTTGTGGGAGGATCATAAGAAACTCTTT	CALWEDHKKLF	TRGV9	.	TRGJ2	15	-1	-1	16
124	5.336592671653224E-4	TGTGCCTTGTGGGAGAATAAGAAACTCTTT	CALWENKKLF	TRGV9	.	TRGJ1	14	-1	-1	16
124	5.336592671653224E-4	TGTGCTGCGTGGAGGCTCTTT	CAAWRLF	TRGV10	.	TRGJ1	11	-1	-1	15
123	5.293555633978602E-4	TGTGCCTTGTGGGAGGTTGAAGAGTTGGGCAAAAAAATCAAGGTATTT	CALWEVEELGKKIKVF	TRGV9	.	TRGJP	16	-1	-1	19
123	5.293555633978602E-4	TGTGCTGCGTGGGATTTCCTCTTT	CAAWDFLF	TRGV10	.	TRGJ1	15	-1	-1	18
122	5.250518596303979E-4	TGTGCTGCGTGGGCAGCTTATTATAAGAAACTCTTT	CAAWAAYYKKLF	TRGV10	.	TRGJ1	12	-1	-1	17
122	5.250518596303979E-4	TGTGCCTTGTATCCGAAGGGGAAACTCTTT	CALYPKGKLF	TRGV9	.	TRGJ1	9	-1	-1	20
122	5.250518596303979E-4	TGTGCTGCGTGGGTTAAACTCTTT	CAAWVKLF	TRGV10	.	TRGJ1	15	-1	-1	15
121	5.207481558629356E-4	TGTGCCTTGCTCCCTTATACCACTGGTTGGTTCAAGATATTT	CALLPYTTGWFKIF	TRGV9	.	TRGJP1	8	-1	-1	15
121	5.207481558629356E-4	TGTGCTGCGTGGGGTTATAAGAAACTCTTT	CAAWGYKKLF	TRGV10	.	TRGJ1	16	-1	-1	14
120	5.164444520954734E-4	TGTGCCTTGTGGGAGGTGCGGAGTTTCTATTATTATAAGAAACTCTTT	CALWEVRSFYYYKKLF	TRGV9	.	TRGJ1	18	-1	-1	28
120	5.164444520954734E-4	TGTGCCTTGTGGGAGGCCCTTCCCGATAAGAAACTCTTT	CALWEALPDKKLF	TRGV9	.	TRGJ1	15	-1	-1	25
120	5.164444520954734E-4	TGTGCCTTGTGGGAGGGGAATTATAAGAAACTCTTT	CALWEGNYKKLF	TRGV9	.	TRGJ2	15	-1	-1	19
120	5.164444520954734E-4	TGTGCTGCGGATTATTATAAGAAACTCTTT	CAADYYKKLF	TRGV10	.	TRGJ1	8	-1	-1	7
119	5.121407483280111E-4	TGTGCCTTGTGGGAGGTGCATATTGGAGAGTTGGGCAAAAAAATCAAGGTATTT	CALWEVHIGELGKKIKVF	TRGV9	.	TRGJP	19	-1	-1	26
119	5.121407483280111E-4	TGTGCCTTGTGGGAGCCCGATTATTATAAGAAACTCTTT	CALWEPDYYKKLF	TRGV9	.	TRGJ1	14	-1	-1	19
119	5.121407483280111E-4	TGTGCCTTGTGGGAGGGCCATTATTATAAGAAACTCTTT	CALWEGHYYKKLF	TRGV9	.	TRGJ1	15	-1	-1	19
118	5.078370445605489E-4	TGTGCTGCGTGGGATTCGAATTATTATAAGAAACTCTTT	CAAWDSNYYKKLF	TRGV10	.	TRGJ1	20	-1	-1	13
117	5.035333407930865E-4	TGTGCCTTGTGGGAGACGAGAACCAAATCGAATTATTATAAGAAACTCTTT	CALWETRTKSNYYKKLF	TRGV9	.	TRGJ1	14	-1	-1	24
117	5.035333407930865E-4	TGTGCCTTGTGGGAGACCATTTATTATAAGAAACTCTTT	CALWETIYYKKLF	TRGV9	.	TRGJ1	14	-1	-1	20
117	5.035333407930865E-4	TGTGCTGATAAGAAACTCTTT	CADKKLF	TRGV10	.	TRGJ1	6	-1	-1	7
116	4.992296370256242E-4	TGTGCCTTGTGGGAGGGGGGGCAGGGTCAAGAGTTGGGCAAAAAAATCAAGGTATTT	CALWEGGQGQELGKKIKVF	TRGV9	.	TRGJP	15	-1	-1	23
116	4.992296370256242E-4	TGTGCCTTGTGGGAGGTGCAATGTTATAAGAAACTCTTT	CALWEVQCYKKLF	TRGV9	.	TRGJ1	19	-1	-1	23
115	4.94925933258162E-4	TGTGCTGCGTGGGATCTAGAGAATAAGAAACTCTTT	CAAWDLENKKLF	TRGV10	.	TRGJ1	14	-1	-1	22
115	4.94925933258162E-4	TGTGCTGCGTGGAACCGGGGGAAACTCTTT	CAAWNRGKLF	TRGV10	.	TRGJ1	11	-1	-1	20
114	4.906222294906997E-4	TGTGCCTTGTGGGAGCACTGCGTAGACTATAAGAAACTCTTT	CALWEHCVDYKKLF	TRGV9	.	TRGJ1	14	-1	-1	27
113	4.863185257232374E-4	TGTGCCTTGTGGGAGGGCTGTCATTATTATAAGAAACTCTTT	CALWEGCHYYKKLF	TRGV9	.	TRGJ1	15	-1	-1	22
113	4.863185257232374E-4	TGTGCCTTGTGGGAGGTGCTCGCTTATAAGAAACTCTTT	CALWEVLAYKKLF	TRGV9	.	TRGJ1	18	-1	-1	23
113	4.863185257232374E-4	TGTGCTGCGTGGGATTTTTATTATAAGAAACTCTTT	CAAWDFYYKKLF	TRGV10	.	TRGJ1	15	-1	-1	17
113	4.863185257232374E-4	TGTGCTGCGTGGGTAGTAGGGCTCTTT	CAAWVVGLF	TRGV10	.	TRGJ1	12	-1	-1	21
112	4.8201482195577515E-4	TGTGCCTTGTGGGAGGTTAAGAATAGGAATTATTATAAGAAACTCTTT	CALWEVKNRNYYKKLF	TRGV9	.	TRGJ1	16	-1	-1	17
112	4.8201482195577515E-4	TGTGCTGCGTGGGAATCGGGATTTTATTATAAGAAACTCTTT	CAAWESGFYYKKLF	TRGV10	.	TRGJ1	13	-1	-1	23
112	4.8201482195577515E-4	TGTGCTGCGTGGGTCGTTCCGTTCGGATGGGAACTCTTT	CAAWVVPFGWELF	TRGV10	.	TRGJ1	12	-1	-1	31
112	4.8201482195577515E-4	TGTGCTGCGTCTGGGAAACTCTTT	CAASGKLF	TRGV10	.	TRGJ1	9	-1	-1	14
112	4.8201482195577515E-4	TGTGCTGCGTGGGATTGCTGGGGGAAACTCTTT	CAAWDCWGKLF	TRGV10	.	TRGJ1	15	-1	-1	23
111	4.7771111818831284E-4	TGTGCCTTGTGGGAGGTGCGCGGGAAACTCTTT	CALWEVRGKLF	TRGV9	.	TRGJ1	18	-1	-1	23
110	4.7340741442085057E-4	TGTGCTGCGTGGGCCCCAAATTATTATAAGAAACTCTTT	CAAWAPNYYKKLF	TRGV10	.	TRGJ1	12	-1	-1	18
110	4.7340741442085057E-4	TGTGCTGCGTGGGATTACCGGGAAGGTAAACTCTTT	CAAWDYREGKLF	TRGV10	.	TRGJ1	17	-1	-1	27
110	4.7340741442085057E-4	TGTGCCTTCGATCCTGTGGATTATAAGAAACTCTTT	CAFDPVDYKKLF	TRGV9	.	TRGJ1	7	-1	-1	19
110	4.7340741442085057E-4	TGTGCCTTGTGGGAGGTGTCAAATAAGAAACTCTTT	CALWEVSNKKLF	TRGV9	.	TRGJ1	17	-1	-1	22
110	4.7340741442085057E-4	TGTGCTGCGTGGGACCAAGCACCGAAACTCTTT	CAAWDQAPKLF	TRGV10	.	TRGJ1	13	-1	-1	23
110	4.7340741442085057E-4	TGTGCTGCGTGGGAACTCTTT	CAAWELF	TRGV10	.	TRGJ1	13	-1	-1	13
109	4.691037106533883E-4	TGTGCCTTGTGGGAGGTGCACCCTAGGTATTATAAGAAACTCTTT	CALWEVHPRYYKKLF	TRGV9	.	TRGJ1	21	-1	-1	27
109	4.691037106533883E-4	TGTGCCTTGTGGGCCTCATATTATAAGAAACTCTTT	CALWASYYKKLF	TRGV9	.	TRGJ1	12	-1	-1	18
109	4.691037106533883E-4	TGTGCCTTGTGGGAGGTGAGATATAAGAAACTCTTT	CALWEVRYKKLF	TRGV9	.	TRGJ1	17	-1	-1	21
109	4.691037106533883E-4	TGTGCTGCGTGGGATGGGGATAAGAAACTCTTT	CAAWDGDKKLF	TRGV10	.	TRGJ1	14	-1	-1	19
109	4.691037106533883E-4	TGTGCTGCGTGGGATAGTTATAAGAAACTCTTT	CAAWDSYKKLF	TRGV10	.	TRGJ1	14	-1	-1	17
108	4.6480000688592604E-4	TGTGCCTTGTGGGAGGTGCTGTCGGAAGAGTTGGGCAAAAAAATCAAGGTATTT	CALWEVLSEELGKKIKVF	TRGV9	.	TRGJP	18	-1	-1	25
107	4.604963031184637E-4	TGTGCCTTGTGGGAACCGAGTAGTGATTGGATCAAGACGTTT	CALWEPSSDWIKTF	TRGV9	.	TRGJP2	13	-1	-1	18
107	4.604963031184637E-4	TGTGCCTTGTGGGAGGTGAAGGATTATAAGAAACTCTTT	CALWEVKDYKKLF	TRGV9	.	TRGJ1	17	-1	-1	22
107	4.604963031184637E-4	TGTGCTGCGTGGGATTATCGGGGGAAACTCTTT	CAAWDYRGKLF	TRGV10	.	TRGJ1	16	-1	-1	23
107	4.604963031184637E-4	TGTGCCTTGTGGGAGAATTATAAGAAACTCTTT	CALWENYKKLF	TRGV9	.	TRGJ1	14	-1	-1	16
107	4.604963031184637E-4	TGTGCTGCGTGGGGTAAGAAACTCTTT	CAAWGKKLF	TRGV10	.	TRGJ1	12	-1	-1	14
107	4.604963031184637E-4	TGTGCTACGCATAAGAAACTCTTT	CATHKKLF	TRGV10	.	TRGJ1	8	-1	-1	10
106	4.5619259935100146E-4	TGTGCCTTGTGGGAGTTTAGGGTCCCGTTGAATTATTATAAGAAACTCTTT	CALWEFRVPLNYYKKLF	TRGV9	.	TRGJ1	14	-1	-1	29
106	4.5619259935100146E-4	TGTGCCACCTGGGATTGGCCGGTCTATAAGAAACTCTTT	CATWDWPVYKKLF	TRGV8	.	TRGJ1	19	-1	-1	24
105	4.518888955835392E-4	TGTGCCTTGTGGGAGGTGCGGCCCGGGAAACTCTTT	CALWEVRPGKLF	TRGV9	.	TRGJ1	18	-1	-1	26
105	4.518888955835392E-4	TGTGCTGCGTTCGAGAAACTCTTT	CAAFEKLF	TRGV10	.	TRGJ2	9	-1	-1	13
103	4.4328148804861466E-4	TGTGCTGCGTGGGACAAACTCTTT	CAAWDKLF	TRGV10	.	TRGJ1	13	-1	-1	15
102	4.3897778428115235E-4	TGTGCCTTGGGGGGGAGGGATAATCCCTCGAATTATTATAAGAAACTCTTT	CALGGRDNPSNYYKKLF	TRGV9	.	TRGJ1	12	-1	-1	27
102	4.3897778428115235E-4	TGTGCCTTGTGGGAGGCGATTTATTATAAGAAACTCTTT	CALWEAIYYKKLF	TRGV9	.	TRGJ1	15	-1	-1	16
102	4.3897778428115235E-4	TGTGCTGCGTGGGATTGGAAACTCTTT	CAAWDWKLF	TRGV10	.	TRGJ2	15	-1	-1	17
102	4.3897778428115235E-4	TGTGCTGCGCTGAAACTCTTT	CAALKLF	TRGV10	.	TRGJ1	8	-1	-1	11
102	4.3897778428115235E-4	TGTGCCTTGTGGGAGGGAAATTATTATAAGAAACTCTTT	CALWEGNYYKKLF	TRGV9	.	TRGJ1	15	-1	-1	18
102	4.3897778428115235E-4	TGTGCTGCGTGGGGCGGTACTTGGGGGAAACTCTTT	CAAWGGTWGKLF	TRGV10	.	TRGJ1	12	-1	-1	26
101	4.346740805136901E-4	TGTGCCACCTGGGACTATTATAAGAAACTCTTT	CATWDYYKKLF	TRGV2	.	TRGJ1	14	-1	-1	15
100	4.303703767462278E-4	TGTGCCTTGTGGGGGGATGAGGAGTTGGGCAAAAAAATCAAGGTATTT	CALWGDEELGKKIKVF	TRGV9	.	TRGJP	15	-1	-1	21
100	4.303703767462278E-4	TGTGCTGCGTGGCAGAACCCCCCACTCTATTATAAGAAACTCTTT	CAAWQNPPLYYKKLF	TRGV10	.	TRGJ1	11	-1	-1	27
99	4.2606667297876555E-4	TGTGCCTTGTGGGAGGTGTGGGATTATTATAAGAAACTCTTT	CALWEVWDYYKKLF	TRGV9	.	TRGJ1	17	-1	-1	22
99	4.2606667297876555E-4	TGTGCTGCGTGGGATTCGGGCAGGCTCAAGAAACTCTTT	CAAWDSGRLKKLF	TRGV10	.	TRGJ1	15	-1	-1	27
99	4.2606667297876555E-4	TGTGCTGCGTGGGACCTCAGGCGTTATAAGAAACTCTTT	CAAWDLRRYKKLF	TRGV10	.	TRGJ1	13	-1	-1	23
99	4.2606667297876555E-4	TGTGCTGCGTATAAGAAACTCTTT	CAAYKKLF	TRGV10	.	TRGJ1	9	-1	-1	9
99	4.2606667297876555E-4	TGTGCTGCGTGGGCTAAGAAACTCTTT	CAAWAKKLF	TRGV10	.	TRGJ1	12	-1	-1	14
98	4.2176296921130323E-4	TGTGCCTTGTGGGAGGTGGAAGGGTTCGGGTTGGGCAAAAAAATCAAGGTATTT	CALWEVEGFGLGKKIKVF	TRGV9	.	TRGJP	17	-1	-1	29
98	4.2176296921130323E-4	TGTGCTGCGTGGGCCCACCTGGAGAAACTCTTT	CAAWAHLEKLF	TRGV10	.	TRGJ1	12	-1	-1	22
98	4.2176296921130323E-4	TGTGCTGCGTGGGATCTTAAGAAACTCTTT	CAAWDLKKLF	TRGV10	.	TRGJ1	14	-1	-1	17
98	4.2176296921130323E-4	TGTGCTGCGTTATGGAGGAAACTCTTT	CAALWRKLF	TRGV10	.	TRGJ1	9	-1	-1	17
98	4.2176296921130323E-4	TGTGCTGCGTGGGATTCTAAGAAACTCTTT	CAAWDSKKLF	TRGV10	.	TRGJ1	15	-1	-1	13
97	4.1745926544384097E-4	TGTGCGTTGTGGGAGGCGACGAATTATTATAAGAAACTCTTT	CALWEATNYYKKLF	TRGV9	.	TRGJ1	15	-1	-1	19
97	4.1745926544384097E-4	TGTGCCTTGTGGGAGAAGAATTATTATAAGAAACTCTTT	CALWEKNYYKKLF	TRGV9	.	TRGJ1	14	-1	-1	17
97	4.1745926544384097E-4	TGTGCTGCGTGGGATCGGGGTAAGAAACTCTTT	CAAWDRGKKLF	TRGV10	.	TRGJ1	14	-1	-1	20
97	4.1745926544384097E-4	TGTGCTGCGTGGGATATGGGGAAACTCTTT	CAAWDMGKLF	TRGV10	.	TRGJ1	14	-1	-1	20
96	4.131555616763787E-4	TGTGCTGCGTGGGAATTGAATTATTATAAGAAACTCTTT	CAAWELNYYKKLF	TRGV10	.	TRGJ1	13	-1	-1	13
96	4.131555616763787E-4	TGTGCTGCGTGGGATTTGGAATATAAGAAACTCTTT	CAAWDLEYKKLF	TRGV10	.	TRGJ2	15	-1	-1	21
96	4.131555616763787E-4	TGTGCTGCGTGGGAACCCTGTTATAAGAAACTCTTT	CAAWEPCYKKLF	TRGV10	.	TRGJ1	13	-1	-1	20
96	4.131555616763787E-4	TGTGCCACCTGGGACGGGCCTTATAAGAAACTCTTT	CATWDGPYKKLF	TRGV2	.	TRGJ1	19	-1	-1	20
95	4.0885185790891644E-4	TGTGCCTTGTGGGAGGGCCCTCAGGGCCCCACTGGTTGGTTCAAGATATTT	CALWEGPQGPTGWFKIF	TRGV9	.	TRGJP1	21	-1	-1	28
95	4.0885185790891644E-4	TGTGCTGCGTGGGACCAGAAGGGGAAACTCTTT	CAAWDQKGKLF	TRGV10	.	TRGJ1	13	-1	-1	23
95	4.0885185790891644E-4	TGTGCTGCGTGGGATTCCCCTCCCAGGCATAAGAAACTCTTT	CAAWDSPPRHKKLF	TRGV10	.	TRGJ1	15	-1	-1	28
94	4.045481541414541E-4	TGTGCTGCGTGGGATTATAGCACCTTCGGGGGGAAACTCTTT	CAAWDYSTFGGKLF	TRGV10	.	TRGJ1	16	-1	-1	32
94	4.045481541414541E-4	TGTGCCTTGTGGGAGGTTGCTAGTGATTGGATCAAGACGTTT	CALWEVASDWIKTF	TRGV9	.	TRGJP2	16	-1	-1	20
94	4.045481541414541E-4	TGTGCTGCGTGGGATTATATTGCCCCCTTGAAACTCTTT	CAAWDYIAPLKLF	TRGV10	.	TRGJ1	16	-1	-1	29
94	4.045481541414541E-4	TGTGCTGCGTGGGATCCAGAACGGGGGAAACTCTTT	CAAWDPERGKLF	TRGV10	.	TRGJ2	14	-1	-1	26
93	4.0024445037399186E-4	TGTGCTGCGTGGGACTCGTACAATTTTCCAATGAATTATTATAAGAAACTCTTT	CAAWDSYNFPMNYYKKLF	TRGV10	.	TRGJ1	19	-1	-1	32
93	4.0024445037399186E-4	TGTGCTGCGTGGGATCAGAATTATTATAAGAAACTCTTT	CAAWDQNYYKKLF	TRGV10	.	TRGJ1	14	-1	-1	17
92	3.959407466065296E-4	TGTGCTGCGTGGGCCATCACTGGTTGGTTCAAGATATTT	CAAWAITGWFKIF	TRGV10	.	TRGJP1	12	-1	-1	17
92	3.959407466065296E-4	TGTGCTGCGTGGGAGACCACTGGTTGGTTCAAGATATTT	CAAWETTGWFKIF	TRGV10	.	TRGJP1	13	-1	-1	15
92	3.959407466065296E-4	TGTGCTGCGTGGGACCCTAGGAAACTCTTT	CAAWDPRKLF	TRGV10	.	TRGJ1	13	-1	-1	17
92	3.959407466065296E-4	TGTGCCAGGTCCCATTATAAGAAACTCTTT	CARSHYKKLF	TRGV10	.	TRGJ1	4	-1	-1	13
92	3.959407466065296E-4	TGTGCTGCGTGGGATGGGCAACTCTTT	CAAWDGQLF	TRGV10	.	TRGJ1	14	-1	-1	19
91	3.916370428390673E-4	TGTGCCTTGTGGGAGAATAGGAGCGGTCAGAAGAAACTCTTT	CALWENRSGQKKLF	TRGV9	.	TRGJ1	14	-1	-1	30
91	3.916370428390673E-4	TGTGCTGCGTGGGATTACTATTATAAGAAACTCTTT	CAAWDYYYKKLF	TRGV10	.	TRGJ1	17	-1	-1	18
91	3.916370428390673E-4	TGTGCTGCGTGGGAGGGTCATTATAAGAAACTCTTT	CAAWEGHYKKLF	TRGV10	.	TRGJ2	13	-1	-1	19
91	3.916370428390673E-4	TGTGCTGCGTGGGGGGATTATAAGAAACTCTTT	CAAWGDYKKLF	TRGV10	.	TRGJ1	12	-1	-1	16
91	3.916370428390673E-4	TGTGCTGCGTGGGTTTATGTCAAACTCTTT	CAAWVYVKLF	TRGV10	.	TRGJ1	19	-1	-1	21
91	3.916370428390673E-4	TGTGCCACCTGGCCCTATTATAAGAAACTCTTT	CATWPYYKKLF	TRGV2	.	TRGJ1	11	-1	-1	15
90	3.87333339071605E-4	TGTGCCTTGTGGGAGTTTCAGGGGGTAAATAAGAAACTCTTT	CALWEFQGVNKKLF	TRGV9	.	TRGJ1	14	-1	-1	28
90	3.87333339071605E-4	TGTGCCACCTGGGACGGATTTAAGAAACTCTTT	CATWDGFKKLF	TRGV2	.	TRGJ1	16	-1	-1	17
89	3.8302963530414274E-4	TGTGCCTTGTGGGAGGTGCCGGGAAATTATTATAAGAAACTCTTT	CALWEVPGNYYKKLF	TRGV9	.	TRGJ1	18	-1	-1	24
89	3.8302963530414274E-4	TGTGCCTTGTGGGAGGAGCCCCTGAATTATTATAAGAAACTCTTT	CALWEEPLNYYKKLF	TRGV9	.	TRGJ1	22	-1	-1	23
89	3.8302963530414274E-4	TGTGCTGCGTGGGACGTTAAGAAACTCTTT	CAAWDVKKLF	TRGV10	.	TRGJ1	13	-1	-1	17
89	3.8302963530414274E-4	TGTGCTGCGTGGGAATATAAGAAACTCTTT	CAAWEYKKLF	TRGV10	.	TRGJ1	16	-1	-1	15
88	3.787259315366805E-4	TGTGCCACCTGGGACAGGCCCCCCAATAAGAAACTCTTT	CATWDRPPNKKLF	TRGV7	.	TRGJ2	19	-1	-1	25
88	3.787259315366805E-4	TGTGCCTTGTGTTGTGATAAGAAACTCTTT	CALCCDKKLF	TRGV9	.	TRGJ1	10	-1	-1	16
88	3.787259315366805E-4	TGTGCCACCTTTGGGAAACTCTTT	CATFGKLF	TRGV4	.	TRGJ1	9	-1	-1	14
87	3.744222277692182E-4	TGTGCCTTGTTGGGCCAACCTTATTATAAGAAACTCTTT	CALLGQPYYKKLF	TRGV9	.	TRGJ1	13	-1	-1	20
87	3.744222277692182E-4	TGTGCCTTGTGGGACGTTTATTATAAGAAACTCTTT	CALWDVYYKKLF	TRGV9	.	TRGJ1	16	-1	-1	17
87	3.744222277692182E-4	TGTGCTGCGTGCAGATTTAAGAAACTCTTT	CAACRFKKLF	TRGV10	.	TRGJ1	10	-1	-1	14
87	3.744222277692182E-4	TGTGCTGCGTGGGCCCCTCAAAAACTCTTT	CAAWAPQKLF	TRGV10	.	TRGJ1	12	-1	-1	21
87	3.744222277692182E-4	TGTGCTGCGTGGGATTTCAAGAAACTCTTT	CAAWDFKKLF	TRGV10	.	TRGJ1	15	-1	-1	18
87	3.744222277692182E-4	TGTGCTGCGTGGGAAACTGAATCACTCTTT	CAAWETESLF	TRGV10	.	TRGJ1	13	-1	-1	23
87	3.744222277692182E-4	TGTGCTGCGCCCATTAAGAAACTCTTT	CAAPIKKLF	TRGV10	.	TRGJ1	8	-1	-1	14
87	3.744222277692182E-4	TGTGCTGCGTGGGATTCCGAGAAACTCTTT	CAAWDSEKLF	TRGV10	.	TRGJ1	18	-1	-1	19
87	3.744222277692182E-4	TGTGCTGCGTGGAACCTTCATGGGGAGAAACTCTTT	CAAWNLHGEKLF	TRGV10	.	TRGJ1	11	-1	-1	25
86	3.701185240017559E-4	TGTGCCTTGCCCCTTTATTATAAGAAACTCTTT	CALPLYYKKLF	TRGV9	.	TRGJ1	8	-1	-1	14
86	3.701185240017559E-4	TGTGCTGCGTGGGATCGAAGGAAACTCTTT	CAAWDRRKLF	TRGV10	.	TRGJ1	14	-1	-1	20
85	3.6581482023429363E-4	TGTGCCACCTGGGACGGGCCCACTGGTTGGTTCAAGATATTT	CATWDGPTGWFKIF	TRGV2	.	TRGJP1	20	-1	-1	19
85	3.6581482023429363E-4	TGTGCTGCGTGGGCACCCCGTTGTTATAAGAAACTCTTT	CAAWAPRCYKKLF	TRGV10	.	TRGJ1	12	-1	-1	20
85	3.6581482023429363E-4	TGTGCTGCGTGGGATTATAGGGCGAATAAGAAACTCTTT	CAAWDYRANKKLF	TRGV10	.	TRGJ1	16	-1	-1	25
85	3.6581482023429363E-4	TGTGCCACCTGGGACAGGCGGTATTATAAGAAACTCTTT	CATWDRRYYKKLF	TRGV7	.	TRGJ1	18	-1	-1	21
85	3.6581482023429363E-4	TGTGCTGCGTGGGACCTCACGCTTAAGAAACTCTTT	CAAWDLTLKKLF	TRGV10	.	TRGJ1	13	-1	-1	23
85	3.6581482023429363E-4	TGTGCCACCTGGGCCCCTGGGGGTAAGAAACTCTTT	CATWAPGGKKLF	TRGV8	.	TRGJ1	12	-1	-1	23
85	3.6581482023429363E-4	TGTGCTGCGTGGGGCCCCAGCGGGAAACTCTTT	CAAWGPSGKLF	TRGV10	.	TRGJ1	12	-1	-1	23
85	3.6581482023429363E-4	TGTGCCTTGTTGAATTATTATAAGAAACTCTTT	CALLNYYKKLF	TRGV9	.	TRGJ1	9	-1	-1	11
84	3.6151111646683137E-4	TGTGCTGCGTGGGACCTTTACCCTTATAAGAAACTCTTT	CAAWDLYPYKKLF	TRGV10	.	TRGJ1	13	-1	-1	23
84	3.6151111646683137E-4	TGTGCTGCGTGGGACCCTTATAAGAAACTCTTT	CAAWDPYKKLF	TRGV10	.	TRGJ1	13	-1	-1	17
83	3.572074126993691E-4	TGTGCTGCGTGGAGGGGGGAGAATTATTATAAGAAACTCTTT	CAAWRGENYYKKLF	TRGV10	.	TRGJ1	11	-1	-1	20
83	3.572074126993691E-4	TGTGCCTTGTGGGAGCTCACTGGTTGGTTCAAGATATTT	CALWELTGWFKIF	TRGV9	.	TRGJP1	14	-1	-1	17
83	3.572074126993691E-4	TGTGCTGCGTGGGATTTAAGGAGCAAGAAACTCTTT	CAAWDLRSKKLF	TRGV10	.	TRGJ1	15	-1	-1	24
83	3.572074126993691E-4	TGTGCTGCGTGGGACCCAATTCTTAAACTCTTT	CAAWDPILKLF	TRGV10	.	TRGJ1	13	-1	-1	24
83	3.572074126993691E-4	TGTGCTGCGTGGGAAGCGGATAAGAAACTCTTT	CAAWEADKKLF	TRGV10	.	TRGJ1	13	-1	-1	19
82	3.529037089319068E-4	TGTGCCTTGTGGGAGGTGATGGGCCTGAATTATTATAAGAAACTCTTT	CALWEVMGLNYYKKLF	TRGV9	.	TRGJ1	17	-1	-1	26
82	3.529037089319068E-4	TGTGCTGCGTGGCCCGTCCCTAATGATAAGAAACTCTTT	CAAWPVPNDKKLF	TRGV10	.	TRGJ1	11	-1	-1	22
82	3.529037089319068E-4	TGTGCCTTGTGGGAGGGTAGTGATTGGATCAAGACGTTT	CALWEGSDWIKTF	TRGV9	.	TRGJP2	15	-1	-1	16
82	3.529037089319068E-4	TGTGCCTTGTGGGAGAATTATTATTATAAGAAACTCTTT	CALWENYYYKKLF	TRGV9	.	TRGJ1	14	-1	-1	19
82	3.529037089319068E-4	TGTGCCACCTGGGACAGGAATTATTATAAGAAACTCTTT	CATWDRNYYKKLF	TRGV3	.	TRGJ1	17	-1	-1	17
82	3.529037089319068E-4	TGTGCTGCGTGGGATTTGGGTTATAAGAAACTCTTT	CAAWDLGYKKLF	TRGV10	.	TRGJ1	15	-1	-1	20
82	3.529037089319068E-4	TGTGCTGCGTGGAAGAGTTATAAGAAACTCTTT	CAAWKSYKKLF	TRGV10	.	TRGJ1	11	-1	-1	17
82	3.529037089319068E-4	TGTGCTGCAGGGTATTATAAGAAACTCTTT	CAAGYYKKLF	TRGV10	.	TRGJ1	16	-1	-1	12
82	3.529037089319068E-4	TGTGCTGCGAAGAAACTCTTT	CAAKKLF	TRGV10	.	TRGJ1	8	-1	-1	9
82	3.529037089319068E-4	TGTGCTGCGTTATATAAGAAACTCTTT	CAALYKKLF	TRGV10	.	TRGJ1	9	-1	-1	9
81	3.486000051644445E-4	TGTGCCTTGTGGGAGGTGTCGAATTATTATAAGAAACTCTTT	CALWEVSNYYKKLF	TRGV9	.	TRGJ1	17	-1	-1	18
81	3.486000051644445E-4	TGTGCTGCGTGGGATTCAAGTCACCAGAAACTCTTT	CAAWDSSHQKLF	TRGV10	.	TRGJ1	15	-1	-1	25
81	3.486000051644445E-4	TGTGCCTCCCTTCGGAATTATTATAAGAAACTCTTT	CASLRNYYKKLF	TRGV9	.	TRGJ1	6	-1	-1	10
81	3.486000051644445E-4	TGTGCTGCGTGGGATGCTTGGATGAAACTCTTT	CAAWDAWMKLF	TRGV10	.	TRGJ1	14	-1	-1	23
81	3.486000051644445E-4	TGTGCTGCGTGGGCGGGGGGGAAACTCTTT	CAAWAGGKLF	TRGV10	.	TRGJ1	12	-1	-1	20
81	3.486000051644445E-4	TGTGCCACCTGGGACGGGAAGAAACTCTTT	CATWDGKKLF	TRGV2	.	TRGJ1	17	-1	-1	18
81	3.486000051644445E-4	TGTGCTGCGTGGAATAAGAAACTCTTT	CAAWNKKLF	TRGV10	.	TRGJ1	14	-1	-1	13
80	3.4429630139698225E-4	TGTGCTGCGTGGGATTTCCCCTCGGGGTTTTATAGATTGGGACTCTTT	CAAWDFPSGFYRLGLF	TRGV10	.	TRGJ1	15	-1	-1	41
80	3.4429630139698225E-4	TGTGCCTTGTGGGAGGTCCTAGTTTATTATAAGAAACTCTTT	CALWEVLVYYKKLF	TRGV9	.	TRGJ1	16	-1	-1	23
80	3.4429630139698225E-4	TGTGCTGCGTGGCCTATATATTATAAGAAACTCTTT	CAAWPIYYKKLF	TRGV10	.	TRGJ1	11	-1	-1	18
80	3.4429630139698225E-4	TGTGCTGCGTGGGGGCTAGACCCTAAGAAACTCTTT	CAAWGLDPKKLF	TRGV10	.	TRGJ1	12	-1	-1	23
80	3.4429630139698225E-4	TGTGCTGCGTGGGGGGGTAGTAAGAAACTCTTT	CAAWGGSKKLF	TRGV10	.	TRGJ1	12	-1	-1	20
80	3.4429630139698225E-4	TGTGCTGCGTGGGATTATACCGAGAAACTCTTT	CAAWDYTEKLF	TRGV10	.	TRGJ1	16	-1	-1	22
80	3.4429630139698225E-4	TGTGCTGCGTGGGAGCCAGATAAGAAACTCTTT	CAAWEPDKKLF	TRGV10	.	TRGJ1	13	-1	-1	19
80	3.4429630139698225E-4	TGTGCTGCGTGGGATTTTAAGAAACTCTTT	CAAWDFKKLF	TRGV10	.	TRGJ1	15	-1	-1	13
80	3.4429630139698225E-4	TGTGCCACCTGGGATATGGGGAAACTCTTT	CATWDMGKLF	TRGV8	.	TRGJ1	15	-1	-1	20
79	3.3999259762952E-4	TGTGCCTTGTGGGAGGTTCTACGAATTTCTTATAAGAAACTCTTT	CALWEVLRISYKKLF	TRGV9	.	TRGJ1	16	-1	-1	21
79	3.3999259762952E-4	TGTGCCACCTGGGACGGGCTAAATAAGAAACTCTTT	CATWDGLNKKLF	TRGV2	.	TRGJ1	18	-1	-1	22
79	3.3999259762952E-4	TGTGCTGCGTGGGGGACTGTTGAGAAACTCTTT	CAAWGTVEKLF	TRGV10	.	TRGJ1	12	-1	-1	22
79	3.3999259762952E-4	TGTGCTGCGTGGATTTATAAGAAACTCTTT	CAAWIYKKLF	TRGV10	.	TRGJ1	14	-1	-1	14
79	3.3999259762952E-4	TGTGCCACCTCTCAGAAGAAACTCTTT	CATSQKKLF	TRGV4	.	TRGJ1	9	-1	-1	15
78	3.3568889386205767E-4	TGTGCTGCGTGGGATTATCCAGAGTATAAGAAACTCTTT	CAAWDYPEYKKLF	TRGV10	.	TRGJ1	16	-1	-1	24
78	3.3568889386205767E-4	TGTGCTGCGTGGGATTATGGTTATTATAAGAAACTCTTT	CAAWDYGYYKKLF	TRGV10	.	TRGJ1	16	-1	-1	20
78	3.3568889386205767E-4	TGTGCTGCGTGGGATTATACCCCTAAGAAACTCTTT	CAAWDYTPKKLF	TRGV10	.	TRGJ1	16	-1	-1	23
78	3.3568889386205767E-4	TGTGCCACCTGGGATGGTTATTATAAGAAACTCTTT	CATWDGYYKKLF	TRGV4	.	TRGJ1	16	-1	-1	17
78	3.3568889386205767E-4	TGTGCTGCGTGGGATTATAACGAGAAACTCTTT	CAAWDYNEKLF	TRGV10	.	TRGJ1	16	-1	-1	13
78	3.3568889386205767E-4	TGTGCTGCGTGGGATAGACATAAGAAACTCTTT	CAAWDRHKKLF	TRGV10	.	TRGJ1	14	-1	-1	19
78	3.3568889386205767E-4	TGTGCCACCTGGGACGGGCCGGAGAAACTCTTT	CATWDGPEKLF	TRGV2	.	TRGJ1	19	-1	-1	22
78	3.3568889386205767E-4	TGTGCTGCGTGGACTAATAAGAAACTCTTT	CAAWTNKKLF	TRGV10	.	TRGJ1	11	-1	-1	16
78	3.3568889386205767E-4	TGTGCTGCTCTGGAGAAACTCTTT	CAALEKLF	TRGV10	.	TRGJ1	7	-1	-1	13
77	3.313851900945954E-4	TGTGCTGCGTGGCCGGCCCTCGTATCGGGTACCACTGGTTGGTTCAAGATATTT	CAAWPALVSGTTGWFKIF	TRGV10	.	TRGJP1	11	-1	-1	29
77	3.313851900945954E-4	TGTGCCACCTGCGTTCCGTTGGGGGATTATTATAAGAAACTCTTT	CATCVPLGDYYKKLF	TRGV4	.	TRGJ1	10	-1	-1	25
77	3.313851900945954E-4	TGTGCCTTGTGGGAGGTGAGGGTGAGTTATAAGAAACTCTTT	CALWEVRVSYKKLF	TRGV9	.	TRGJ1	17	-1	-1	26
77	3.313851900945954E-4	TGTGCCACCTGGGACACGCCCGTGGTGGAGTTCAAGATATTT	CATWDTPVVEFKIF	TRGV5	.	TRGJP1	22	-1	-1	22
77	3.313851900945954E-4	TGTGCTGCGTGGGATGGGGATTATAAGAAACTCTTT	CAAWDGDYKKLF	TRGV10	.	TRGJ1	14	-1	-1	19
76	3.2708148632713314E-4	TGTGCCTTGTGGGAGGGGCCAAGGCCCCTATATTATTATAAGAAACTCTTT	CALWEGPRPLYYYKKLF	TRGV9	.	TRGJ1	18	-1	-1	31
76	3.2708148632713314E-4	TGTGCCTTGTGGGAGGTGCTCACTACCGGTTGGTTCAAGATATTT	CALWEVLTTGWFKIF	TRGV9	.	TRGJP1	18	-1	-1	21
76	3.2708148632713314E-4	TGTGCTGCGTGGGATCCCTACCACGGCTATAAGAAACTCTTT	CAAWDPYHGYKKLF	TRGV10	.	TRGJ1	14	-1	-1	27
76	3.2708148632713314E-4	TGTGCCTTGTGGGAGGTGCATTATTATAAGAGACTCTTT	CALWEVHYYKRLF	TRGV9	.	TRGJ1	19	-1	-1	19
76	3.2708148632713314E-4	TGTGCCTTAAAGTCTACCACTGGTTGGTTCAAGATATTT	CALKSTTGWFKIF	TRGV9	.	TRGJP1	7	-1	-1	14
76	3.2708148632713314E-4	TGTGCTGCGTGGGATTTAGGATATAAGAAACTCTTT	CAAWDLGYKKLF	TRGV10	.	TRGJ1	15	-1	-1	21
76	3.2708148632713314E-4	TGTGCTGCGTGGGATTTCTATAAGAAACTCTTT	CAAWDFYKKLF	TRGV10	.	TRGJ1	15	-1	-1	18
76	3.2708148632713314E-4	TGTGCTGCGTGGGATCATTGGAAGAAACTCTTT	CAAWDHWKKLF	TRGV10	.	TRGJ1	14	-1	-1	21
76	3.2708148632713314E-4	TGTGCTGCGTGGTTGGGGACAAAGAAACTCTTT	CAAWLGTKKLF	TRGV10	.	TRGJ1	11	-1	-1	21
75	3.227777825596709E-4	TGTGCTGCGTGGGATTGGGAGGGTTATAAGAAACTCTTT	CAAWDWEGYKKLF	TRGV10	.	TRGJ1	15	-1	-1	23
75	3.227777825596709E-4	TGTGCCACCTGGGATGGGCTGTCTTATAAGAAACTCTTT	CATWDGLSYKKLF	TRGV4	.	TRGJ1	18	-1	-1	23
75	3.227777825596709E-4	TGTGCTGCGTGGACTCAAATAAATAAGAAACTCTTT	CAAWTQINKKLF	TRGV10	.	TRGJ1	11	-1	-1	22
75	3.227777825596709E-4	TGTGCTGCGTGGGGTACTAATAAGAAACTCTTT	CAAWGTNKKLF	TRGV10	.	TRGJ2	20	-1	-1	19
75	3.227777825596709E-4	TGTGCTGCGTGGGACACCTCTAAGAAACTCTTT	CAAWDTSKKLF	TRGV10	.	TRGJ1	13	-1	-1	20
75	3.227777825596709E-4	TATAAGAAACTCTTT	YKKLF	TRGV10	.	TRGJ2	0	-1	-1	0
74	3.1847407879220856E-4	TGTGCTGCGTGGGATTATAGGGTCAAGAAACTCTTT	CAAWDYRVKKLF	TRGV10	.	TRGJ1	16	-1	-1	24
74	3.1847407879220856E-4	TGTGCTGTGTATTATAAGAAACTCTTT	CAVYYKKLF	TRGV10	.	TRGJ1	9	-1	-1	9
73	3.141703750247463E-4	TGTGCTGCGTGGGATTATAACCGACGTAATGGTTATAAGAAACTCTTT	CAAWDYNRRNGYKKLF	TRGV10	.	TRGJ1	16	-1	-1	32
73	3.141703750247463E-4	TGTGCCTTGTGGGACGCGTATAGTAGTGATTGGATCAAGACGTTT	CALWDAYSSDWIKTF	TRGV9	.	TRGJP2	13	-1	-1	18
73	3.141703750247463E-4	TGTGCTGCGTGGGATTTCGGTCGTTATTATAAGAAACTCTTT	CAAWDFGRYYKKLF	TRGV10	.	TRGJ1	18	-1	-1	23
73	3.141703750247463E-4	TGTGCTGCGTGGGATTATATCAGCCCAGATAAGAAACTCTTT	CAAWDYISPDKKLF	TRGV10	.	TRGJ1	16	-1	-1	28
73	3.141703750247463E-4	TGTGCTGCGTGGGATTATCCGTATTATAAGAAACTCTTT	CAAWDYPYYKKLF	TRGV10	.	TRGJ1	16	-1	-1	21
73	3.141703750247463E-4	TGTGCCACCTGGGACTTGGTCTATTATAAGAAACTCTTT	CATWDLVYYKKLF	TRGV2	.	TRGJ1	14	-1	-1	21
73	3.141703750247463E-4	TGTGCTGCGTGGGATTCTGGGCATAAGAAACTCTTT	CAAWDSGHKKLF	TRGV10	.	TRGJ1	15	-1	-1	22
73	3.141703750247463E-4	TGTGCTGCGTGGGATTATACTCTTAAGAAACTCTTT	CAAWDYTLKKLF	TRGV10	.	TRGJ1	16	-1	-1	23
73	3.141703750247463E-4	TGTGCTGCGTGGGTCTCTAAGAAACTCTTT	CAAWVSKKLF	TRGV10	.	TRGJ1	12	-1	-1	17
72	3.0986667125728403E-4	TGTGCCTTGTGGGAGTCTCAGGGTTATTATAAGAAACTCTTT	CALWESQGYYKKLF	TRGV9	.	TRGJ1	14	-1	-1	23
72	3.0986667125728403E-4	TGTGCCTTGTGGGAGGTTGCCACTGGTTGGTTCAAGATATTT	CALWEVATGWFKIF	TRGV9	.	TRGJP1	16	-1	-1	19
72	3.0986667125728403E-4	TGTGCCACCTGGGATAGGCCTCATTATAAGAAACTCTTT	CATWDRPHYKKLF	TRGV8	.	TRGJ2	20	-1	-1	22
72	3.0986667125728403E-4	TGTGCTGCGTGGACCCCTTATTATAAGAAACTCTTT	CAAWTPYYKKLF	TRGV10	.	TRGJ1	11	-1	-1	17
72	3.0986667125728403E-4	TGTGCTGCGTGGGATTCGAAGAAACTCTTT	CAAWDSKKLF	TRGV10	.	TRGJ1	15	-1	-1	18
72	3.0986667125728403E-4	TGTGCTGGTTATAAGAAACTCTTT	CAGYKKLF	TRGV10	.	TRGJ1	6	-1	-1	8
72	3.0986667125728403E-4	TGTGCCACCTGGGAGAAACTCTTT	CATWEKLF	TRGV5	.	TRGJ1	13	-1	-1	13
71	3.0556296748982176E-4	TGTGCTGCCAACCGCGGAGGATATAAGAAACTCTTT	CAANRGGYKKLF	TRGV10	.	TRGJ1	7	-1	-1	21
71	3.0556296748982176E-4	TGTGCTGCGTGGGATTCCTATTATAAGAAACTCTTT	CAAWDSYYKKLF	TRGV10	.	TRGJ1	15	-1	-1	18
71	3.0556296748982176E-4	TGTGCTGCGTGGGATTATTACAATAAGAAACTCTTT	CAAWDYYNKKLF	TRGV10	.	TRGJ1	16	-1	-1	16
71	3.0556296748982176E-4	TGTGCCTTGTGGGAAGATTATAAGAAACTCTTT	CALWEDYKKLF	TRGV9	.	TRGJ1	13	-1	-1	16
71	3.0556296748982176E-4	TGTGCCACCTGGGACGCTTATAAGAAACTCTTT	CATWDAYKKLF	TRGV2	.	TRGJ1	15	-1	-1	17
71	3.0556296748982176E-4	TGTGCTGCCTCTTATTATAAGAAACTCTTT	CAASYYKKLF	TRGV10	.	TRGJ1	7	-1	-1	11
71	3.0556296748982176E-4	TGTGCTGCGTGGTCTTCTAAGAAACTCTTT	CAAWSSKKLF	TRGV10	.	TRGJ1	11	-1	-1	14
71	3.0556296748982176E-4	TGTGCTGCGTGGATTTTTAAGAAACTCTTT	CAAWIFKKLF	TRGV10	.	TRGJ2	14	-1	-1	14
71	3.0556296748982176E-4	TGTGCCCGGGAGAAACTCTTT	CAREKLF	TRGV10	.	TRGJ1	4	-1	-1	10
70	3.0125926372235944E-4	TGTGCTGCGTGGGATACTCCCTTACCTCATAAGAAACTCTTT	CAAWDTPLPHKKLF	TRGV10	.	TRGJ1	14	-1	-1	28
70	3.0125926372235944E-4	TGTGCTGCGTGGTGGTTAGGGTTAAATAAGAAACTCTTT	CAAWWLGLNKKLF	TRGV10	.	TRGJ1	11	-1	-1	25
70	3.0125926372235944E-4	TGTGCCTTGTGGGAGCCTGGTTGGTTCAAGATATTT	CALWEPGWFKIF	TRGV9	.	TRGJP1	14	-1	-1	16
70	3.0125926372235944E-4	TGTGCTGTGGGGTATTATAAGAAACTCTTT	CAVGYYKKLF	TRGV10	.	TRGJ1	16	-1	-1	12
70	3.0125926372235944E-4	TGTGCTGCGTGGGATTGTAAGAAACTCTTT	CAAWDCKKLF	TRGV10	.	TRGJ1	15	-1	-1	13
70	3.0125926372235944E-4	TGTGCTGCGTGTACTAAGAAACTCTTT	CAACTKKLF	TRGV10	.	TRGJ1	10	-1	-1	14
69	2.969555599548972E-4	TGTGCTGCGTGGGATTCCTACACATCTAAGAAACTCTTT	CAAWDSYTSKKLF	TRGV10	.	TRGJ1	15	-1	-1	26
69	2.969555599548972E-4	TGTGCTGCGTGGACCTCAGTGGGATATAAGAAACTCTTT	CAAWTSVGYKKLF	TRGV10	.	TRGJ1	11	-1	-1	24
69	2.969555599548972E-4	TGTGCCACCTGGGACGGGCCTTATTATAAGAAACTCTTT	CATWDGPYYKKLF	TRGV2	.	TRGJ1	19	-1	-1	20
69	2.969555599548972E-4	TGTGCTGCGTGGGATTATCCGCATAAGAAACTCTTT	CAAWDYPHKKLF	TRGV10	.	TRGJ1	16	-1	-1	22
69	2.969555599548972E-4	TGTGCTGCGTGGGACGAAACAAATAAGAAACTCTTT	CAAWDETNKKLF	TRGV10	.	TRGJ1	13	-1	-1	22
69	2.969555599548972E-4	TGTGCTGCGTGTGGGGGGAAGAAACTCTTT	CAACGGKKLF	TRGV10	.	TRGJ1	10	-1	-1	18
68	2.926518561874349E-4	TGTGCTGCGTGGGATGCGAGTTATTATAAGAAACTCTTT	CAAWDASYYKKLF	TRGV10	.	TRGJ1	14	-1	-1	13
68	2.926518561874349E-4	TGTGCTGCGTGGGAAATGGGGTATAAGAAACTCTTT	CAAWEMGYKKLF	TRGV10	.	TRGJ1	13	-1	-1	21
68	2.926518561874349E-4	TGTGCCACCTGGGATGAGAGGTATAAGAAACTCTTT	CATWDERYKKLF	TRGV4	.	TRGJ1	15	-1	-1	21
68	2.926518561874349E-4	TGTGCTGCGTGGCTAAATTATAAGAAACTCTTT	CAAWLNYKKLF	TRGV10	.	TRGJ1	11	-1	-1	16
68	2.926518561874349E-4	TGTGCTGCGTGGGATAGATATAAGAAACTCTTT	CAAWDRYKKLF	TRGV10	.	TRGJ1	14	-1	-1	18
68	2.926518561874349E-4	TGTGCTGCGTGGGCTAATAAGAAACTCTTT	CAAWANKKLF	TRGV10	.	TRGJ1	12	-1	-1	16
67	2.8834815241997265E-4	TGTGCTGCGTGGGATCCCCTACCTGGGAATTATAAGAAACTCTTT	CAAWDPLPGNYKKLF	TRGV10	.	TRGJ1	14	-1	-1	28
67	2.8834815241997265E-4	TGTGCTGCGTGGGATGAAGGCTATAAGAAACTCTTT	CAAWDEGYKKLF	TRGV10	.	TRGJ1	14	-1	-1	21
67	2.8834815241997265E-4	TGTGCTGCGTGGGACCCCCCGTATAAGAAACTCTTT	CAAWDPPYKKLF	TRGV10	.	TRGJ1	13	-1	-1	21
67	2.8834815241997265E-4	TGTGCTGCGTGGACGTATTATTATAAGAAACTCTTT	CAAWTYYYKKLF	TRGV10	.	TRGJ1	11	-1	-1	13
67	2.8834815241997265E-4	TGTGCTGCGTGGACGAATTATTATAAGAAACTCTTT	CAAWTNYYKKLF	TRGV10	.	TRGJ1	11	-1	-1	13
67	2.8834815241997265E-4	TGTGCTGCGTGGGATTGGTATAAGAAACTCTTT	CAAWDWYKKLF	TRGV10	.	TRGJ1	15	-1	-1	18
67	2.8834815241997265E-4	TGTGCTGCGTGGGATCAATATAAGAAACTCTTT	CAAWDQYKKLF	TRGV10	.	TRGJ1	14	-1	-1	18
67	2.8834815241997265E-4	TGTGCTGCGCCCTATTATAAGAAACTCTTT	CAAPYYKKLF	TRGV10	.	TRGJ1	8	-1	-1	12
67	2.8834815241997265E-4	TGTGCTGCGAGAATGAAACTCTTT	CAARMKLF	TRGV10	.	TRGJ1	8	-1	-1	14
66	2.8404444865251033E-4	TGTGCCACCTGGGACGGGCGCTTTCGGTATTATAAGAAACTCTTT	CATWDGRFRYYKKLF	TRGV2	.	TRGJ1	18	-1	-1	27
66	2.8404444865251033E-4	TGTGCTGCGTGGGATTATCGGATTTATTATAAGAAACTCTTT	CAAWDYRIYYKKLF	TRGV10	.	TRGJ1	16	-1	-1	20
66	2.8404444865251033E-4	TGTGCTGCGTGGGATGGGGGTTATTATAAGAAACTCTTT	CAAWDGGYYKKLF	TRGV10	.	TRGJ1	14	-1	-1	20
66	2.8404444865251033E-4	TGTGCTGCGTGGGATTATCCCCCTAAGAAACTCTTT	CAAWDYPPKKLF	TRGV10	.	TRGJ1	16	-1	-1	23
66	2.8404444865251033E-4	TGTGCTGCGTGTAACGAGAATAAGAAACTCTTT	CAACNENKKLF	TRGV10	.	TRGJ1	10	-1	-1	19
66	2.8404444865251033E-4	TGTGCTGCGTGGGGGGGTTATAAGAAACTCTTT	CAAWGGYKKLF	TRGV10	.	TRGJ1	12	-1	-1	17
66	2.8404444865251033E-4	TGTGCTGCGTGGGATGGTAAAGAGAAACTCTTT	CAAWDGKEKLF	TRGV10	.	TRGJ1	14	-1	-1	22
66	2.8404444865251033E-4	TGTGCCACCTGGGACGGTAAGAAACTCTTT	CATWDGKKLF	TRGV2	.	TRGJ1	16	-1	-1	17
65	2.7974074488504807E-4	TGTGCTGCGTGGGATTCGCCCTCTAATAAGAAACTCTTT	CAAWDSPSNKKLF	TRGV10	.	TRGJ1	15	-1	-1	25
65	2.7974074488504807E-4	TGTGCTGCGTGGGGCCCAAGTTGGTTCAAGATATTT	CAAWGPSWFKIF	TRGV10	.	TRGJP1	12	-1	-1	19
65	2.7974074488504807E-4	TGTGCTGCGTGGGATGACGATTATAAGAAACTCTTT	CAAWDDDYKKLF	TRGV10	.	TRGJ1	18	-1	-1	19
65	2.7974074488504807E-4	TGTGCCACCTGGGATAGTTATTATAAGAAACTCTTT	CATWDSYYKKLF	TRGV8	.	TRGJ1	16	-1	-1	17
65	2.7974074488504807E-4	TGTGCTGCGTGGGATTATGCCGCGAAACTCTTT	CAAWDYAAKLF	TRGV10	.	TRGJ1	16	-1	-1	23
65	2.7974074488504807E-4	TGTGCTGCGTGGGATCGATATAAGAAACTCTTT	CAAWDRYKKLF	TRGV10	.	TRGJ1	14	-1	-1	18
65	2.7974074488504807E-4	TGTGCTGCGTGGGAACTTAAGAAACTCTTT	CAAWELKKLF	TRGV10	.	TRGJ1	13	-1	-1	17
64	2.754370411175858E-4	TGTGCTGCGTGGGTCTCTGTTGGTAGTTATAAGAAACTCTTT	CAAWVSVGSYKKLF	TRGV10	.	TRGJ1	12	-1	-1	26
64	2.754370411175858E-4	TGTGCCACCTGGGATGGGCCTCTTTGTTATAAGAAACTCTTT	CATWDGPLCYKKLF	TRGV4	.	TRGJ1	19	-1	-1	23
64	2.754370411175858E-4	TGTGCTGCGTGGGATCGGATGTATTATAAGAAACTCTTT	CAAWDRMYYKKLF	TRGV10	.	TRGJ1	14	-1	-1	14
64	2.754370411175858E-4	TGTGCCTTGTGGGAGGGGTATTATTATAAGAAACTCTTT	CALWEGYYYKKLF	TRGV9	.	TRGJ1	15	-1	-1	19
64	2.754370411175858E-4	TGTGCCACCTGGGACAGGCGGCATTATAAGAAACTCTTT	CATWDRRHYKKLF	TRGV3	.	TRGJ1	18	-1	-1	22
64	2.754370411175858E-4	TGTGCTGCGTGGGATCCTTATTATAAGAAACTCTTT	CAAWDPYYKKLF	TRGV10	.	TRGJ1	14	-1	-1	17
64	2.754370411175858E-4	TGTGCTGCGTGGGATCCCGGTAAGGAGAAACTCTTT	CAAWDPGKEKLF	TRGV10	.	TRGJ1	14	-1	-1	25
64	2.754370411175858E-4	TGTGCTGCGTGGGACTCTTATAAGAAACTCTTT	CAAWDSYKKLF	TRGV10	.	TRGJ1	13	-1	-1	17
64	2.754370411175858E-4	TGTGCTGCGTGGGAAGATAAGAAACTCTTT	CAAWEDKKLF	TRGV10	.	TRGJ1	13	-1	-1	16
64	2.754370411175858E-4	TGTGCTGCGCTTCTTAAGAAACTCTTT	CAALLKKLF	TRGV10	.	TRGJ1	8	-1	-1	14
64	2.754370411175858E-4	TGTGCTGCGTGGGATTATTACTATTATTATAAGAAACTCTTT	CAAWDYYYYYKKLF	TRGV10	.	TRGJ1	16	-1	-1	22
63	2.7113333735012354E-4	TGTGCCTTGTGGGAGGTGAGCGGGTTGGGCAAAAAAATCAAGGTATTT	CALWEVSGLGKKIKVF	TRGV9	.	TRGJP	17	-1	-1	23
63	2.7113333735012354E-4	TGTGCTGCGTGGGATATACTCCCCAGATCGAGTAGCAAACTCTTT	CAAWDILPRSSSKLF	TRGV10	.	TRGJ1	18	-1	-1	36
63	2.7113333735012354E-4	TGTGCCTTGTGGGAGGACAAAAGTAGTGATTGGATCAAGACGTTT	CALWEDKSSDWIKTF	TRGV9	.	TRGJP2	15	-1	-1	21
63	2.7113333735012354E-4	TGTGCCACCTGGGATAGGCATAGGGATTATTATAAGAAACTCTTT	CATWDRHRDYYKKLF	TRGV8	.	TRGJ1	21	-1	-1	25
63	2.7113333735012354E-4	TGTGCCACCTGGGACGGGCCGAGATATTATAAGAAACTCTTT	CATWDGPRYYKKLF	TRGV2	.	TRGJ1	19	-1	-1	24
63	2.7113333735012354E-4	TGTGCTGCGTGGGGTGCTTATTATAAGAAACTCTTT	CAAWGAYYKKLF	TRGV10	.	TRGJ1	12	-1	-1	17
63	2.7113333735012354E-4	TGTGCTGCGTGGGATTTTGGGTATAAGAAACTCTTT	CAAWDFGYKKLF	TRGV10	.	TRGJ1	15	-1	-1	21
63	2.7113333735012354E-4	TGTGCTGCGTGGGACACCTTTCTTAAGAAACTCTTT	CAAWDTFLKKLF	TRGV10	.	TRGJ1	13	-1	-1	23
63	2.7113333735012354E-4	TGTGCCGTGGATTATAAGAAACTCTTT	CAVDYKKLF	TRGV4	.	TRGJ1	5	-1	-1	10
62	2.668296335826612E-4	TGTGCCACCTGGGACAGCCAGCGCACCCTTTATTATAAGAAACTCTTT	CATWDSQRTLYYKKLF	TRGV5	.	TRGJ1	16	-1	-1	29
62	2.668296335826612E-4	TGTGCTGCGTGGGCCTTGGGGGGATATTATAAGAAACTCTTT	CAAWALGGYYKKLF	TRGV10	.	TRGJ1	12	-1	-1	24
62	2.668296335826612E-4	TGTGCCACCTGGGACGGGGAGCAAACGTTAAGGAAACTCTTT	CATWDGEQTLRKLF	TRGV2	.	TRGJ1	17	-1	-1	28
62	2.668296335826612E-4	TGTGCTGCGTTAAATACCACTGGTTGGTTCAAGATATTT	CAALNTTGWFKIF	TRGV10	.	TRGJP1	9	-1	-1	10
62	2.668296335826612E-4	TGTGCTGCGTGGGATTACTTGAATTATAAGAAACTCTTT	CAAWDYLNYKKLF	TRGV10	.	TRGJ1	17	-1	-1	22
62	2.668296335826612E-4	TGTGCTGCGTGGGACTTCCTTTATTATAAGAAACTCTTT	CAAWDFLYYKKLF	TRGV10	.	TRGJ1	13	-1	-1	20
62	2.668296335826612E-4	TGTGCTGCGTGGGAGAGGGATTATTATAAGAAACTCTTT	CAAWERDYYKKLF	TRGV10	.	TRGJ1	13	-1	-1	19
62	2.668296335826612E-4	TGTGCTGCGTGGGATCAGCATTATAAGAAACTCTTT	CAAWDQHYKKLF	TRGV10	.	TRGJ1	14	-1	-1	19
62	2.668296335826612E-4	TGTGCTGCGTGGGAGATTTATTATAAGAAACTCTTT	CAAWEIYYKKLF	TRGV10	.	TRGJ1	13	-1	-1	14
62	2.668296335826612E-4	TGTGCTGCGTGGGTATATTATAAGAAACTCTTT	CAAWVYYKKLF	TRGV10	.	TRGJ1	12	-1	-1	15
61	2.6252592981519895E-4	TGTGCTGCGTGGGATGCCCCCCAGAATTATTATAAGAAACTCTTT	CAAWDAPQNYYKKLF	TRGV10	.	TRGJ1	14	-1	-1	23
61	2.6252592981519895E-4	TGTGCTGCGTGGGAGAATATGAGGCCTTATTATAAGAAACTCTTT	CAAWENMRPYYKKLF	TRGV10	.	TRGJ1	13	-1	-1	26
61	2.6252592981519895E-4	TGTGCTGCGTGGTCTAAGGGATATTATAAGAAACTCTTT	CAAWSKGYYKKLF	TRGV10	.	TRGJ1	11	-1	-1	21
61	2.6252592981519895E-4	TGTGCTGCGTGGGGCACTTATTATAAGAAACTCTTT	CAAWGTYYKKLF	TRGV10	.	TRGJ2	12	-1	-1	17
61	2.6252592981519895E-4	TGTGCCACCTGGGACGGGCAGAAACTCTTT	CATWDGQKLF	TRGV2	.	TRGJ1	18	-1	-1	19
61	2.6252592981519895E-4	TGTGCCACCTGGGACGATAAGAAACTCTTT	CATWDDKKLF	TRGV2	.	TRGJ1	15	-1	-1	16
61	2.6252592981519895E-4	TGTGCTGCGTGGGATTTGGGCGTCCGT	CAAWDLGVR	TRGV10	.	TRGJP1	15	-1	-1	26
61	2.6252592981519895E-4	TGTGCTTATTATAAGAAACTCTTT	CAYYKKLF	TRGV10	.	TRGJ1	5	-1	-1	5
61	2.6252592981519895E-4	TGTGCCACCTGGGATAGGCAGAAACTCTTT	CATWDRQKLF	TRGV4	.	TRGJ1	18	-1	-1	19
60	2.582222260477367E-4	TGTGCCTTGTGGGAGGTGATTAGGAGGGGTAAGGAACTCTTT	CALWEVIRRGKELF	TRGV9	.	TRGJ1	17	-1	-1	29
60	2.582222260477367E-4	TGTGCTGCGTGGGCCCCGAATTATTATAAGAAACTCTTT	CAAWAPNYYKKLF	TRGV10	.	TRGJ1	12	-1	-1	16
60	2.582222260477367E-4	TGTGCTGCGTGGGATTATCTTCCAATAATGAAACTCTTT	CAAWDYLPIMKLF	TRGV10	.	TRGJ1	16	-1	-1	24
60	2.582222260477367E-4	TGTGCTGCGTGGGATCCCCATTATTATAAGAAACTCTTT	CAAWDPHYYKKLF	TRGV10	.	TRGJ1	14	-1	-1	19
60	2.582222260477367E-4	TGTGCTGCGTGGGATCCGAATTATTATAAGAAACTCTTT	CAAWDPNYYKKLF	TRGV10	.	TRGJ1	14	-1	-1	13
60	2.582222260477367E-4	TGTGCTGCGTGGGATGAGATGAGATATAAGAAACTCTTT	CAAWDEMRYKKLF	TRGV10	.	TRGJ1	14	-1	-1	24
60	2.582222260477367E-4	TGTGCTGCGTGTCGGGAAGGGTGGTTCAAGATATTT	CAACREGWFKIF	TRGV10	.	TRGJP1	10	-1	-1	18
60	2.582222260477367E-4	TGTGCTGCGTGGGGAAATTATTATAAGAAACTCTTT	CAAWGNYYKKLF	TRGV10	.	TRGJ1	12	-1	-1	15
60	2.582222260477367E-4	TGTGCTGCGCTCCCCGATGGGTATAAGAAACTCTTT	CAALPDGYKKLF	TRGV10	.	TRGJ1	8	-1	-1	21
60	2.582222260477367E-4	TGTGCCTTGTGGGAGTCGGGTTGGTTCAAGATATTT	CALWESGWFKIF	TRGV9	.	TRGJP1	14	-1	-1	18
60	2.582222260477367E-4	TGTGCTGCGTGGGAAACTTATAAGAAACTCTTT	CAAWETYKKLF	TRGV10	.	TRGJ1	13	-1	-1	17
60	2.582222260477367E-4	TGTGCTGCGACGTATTATAAGAAACTCTTT	CAATYYKKLF	TRGV10	.	TRGJ1	8	-1	-1	12
59	2.539185222802744E-4	TGTGCTGCGTGGGATTATCCCACCCCCGCGTTTTATAAGAAACTCTTT	CAAWDYPTPAFYKKLF	TRGV10	.	TRGJ1	16	-1	-1	32
59	2.539185222802744E-4	TGTGCTGCGTGGGATCTCGCCTTGGGGGGTTATAAGAAACTCTTT	CAAWDLALGGYKKLF	TRGV10	.	TRGJ1	14	-1	-1	29
59	2.539185222802744E-4	TGTGCTGCGTGGGCCCGGACCTGGGATTATAAGAAACTCTTT	CAAWARTWDYKKLF	TRGV10	.	TRGJ1	12	-1	-1	25
59	2.539185222802744E-4	TGTGCTGCGTGGGATTGCTCTTATTATAAGAAACTCTTT	CAAWDCSYYKKLF	TRGV10	.	TRGJ1	15	-1	-1	20
59	2.539185222802744E-4	TGTGCTGCGTGCCTGAATTATTATAAGAAACTCTTT	CAACLNYYKKLF	TRGV10	.	TRGJ1	10	-1	-1	14
59	2.539185222802744E-4	TGTGCTGCGTGGGCGGATTATAAGAAACTCTTT	CAAWADYKKLF	TRGV10	.	TRGJ1	12	-1	-1	16
59	2.539185222802744E-4	TGTGCTGCGTGGGATCGTTATAAGAAACTCTTT	CAAWDRYKKLF	TRGV10	.	TRGJ1	14	-1	-1	17
59	2.539185222802744E-4	TGTGCTGCGTGGGAAGGATATAAGAAACTCTTT	CAAWEGYKKLF	TRGV10	.	TRGJ1	13	-1	-1	18
59	2.539185222802744E-4	TGTGCCACCTGTTGGTATAAGAAACTCTTT	CATCWYKKLF	TRGV4	.	TRGJ1	10	-1	-1	15
59	2.539185222802744E-4	TGTGCCAGGTTCAAGATATTT	CARFKIF	TRGV10	.	TRGJP1	4	-1	-1	7
59	2.539185222802744E-4	TGTGCCTCCCTTCCTTATTATAAGAAACTCTTT	CASLPYYKKLF	TRGV9	.	TRGJ1	6	-1	-1	14
58	2.496148185128121E-4	TGTGCCTTGTGGGAGGGGGGGCGTCAGAATTATTATAAGAAACTCTTT	CALWEGGRQNYYKKLF	TRGV9	.	TRGJ1	15	-1	-1	26
58	2.496148185128121E-4	TGTGCTGCGTGGGACCTGAATTATTATAAGAAACTCTTT	CAAWDLNYYKKLF	TRGV10	.	TRGJ1	13	-1	-1	17
58	2.496148185128121E-4	TGTGCTGCGTGGGCCATTTATTATAAGAAACTCTTT	CAAWAIYYKKLF	TRGV10	.	TRGJ1	12	-1	-1	17
58	2.496148185128121E-4	TGTGCTGCGTGGGATTGGGATTATAAGAAACTCTTT	CAAWDWDYKKLF	TRGV10	.	TRGJ1	15	-1	-1	19
58	2.496148185128121E-4	TGTGCTGCGTGGGATAGAGATAAGAAACTCTTT	CAAWDRDKKLF	TRGV10	.	TRGJ1	14	-1	-1	19
58	2.496148185128121E-4	TGTGCCTTGCCACGGGGTTATAAGAAACTCTTT	CALPRGYKKLF	TRGV9	.	TRGJ1	8	-1	-1	17
58	2.496148185128121E-4	TGTGATTGGCGAAATAAGAAACTCTTT	CDWRNKKLF	TRGV10	.	TRGJ1	3	-1	-1	13
57	2.4531111474534984E-4	TGTGCTGCGTGGGATTACGCGAATTATTATAAGAAACTCTTT	CAAWDYANYYKKLF	TRGV10	.	TRGJ1	18	-1	-1	19
57	2.4531111474534984E-4	TGTGCTGCGTGGGATGGATGGGTTTATTATAAGAAACTCTTT	CAAWDGWVYYKKLF	TRGV10	.	TRGJ1	14	-1	-1	23
57	2.4531111474534984E-4	TGTGCTGCGTGGGACGCCGAGTCCTATTATAAGAAACTCTTT	CAAWDAESYYKKLF	TRGV10	.	TRGJ1	13	-1	-1	24
57	2.4531111474534984E-4	TGTGCTGCGTGGGGTACCACTGGTTGGTTCAAGATATTT	CAAWGTTGWFKIF	TRGV10	.	TRGJP1	12	-1	-1	14
57	2.4531111474534984E-4	TGTGCTGCGTGGGGCTTCCTGTATTATAAGAAACTCTTT	CAAWGFLYYKKLF	TRGV10	.	TRGJ2	12	-1	-1	21
57	2.4531111474534984E-4	TGTGCTGCGTGGGATTTTGGCTATTATAAGAAACTCTTT	CAAWDFGYYKKLF	TRGV10	.	TRGJ1	15	-1	-1	21
57	2.4531111474534984E-4	TGTGCTGCGTGGGGGAATTATTATAAGAAACTCTTT	CAAWGNYYKKLF	TRGV10	.	TRGJ1	12	-1	-1	14
57	2.4531111474534984E-4	TGTGCTGCGTGGGAAATCGGTTGGTTCAAGATATTT	CAAWEIGWFKIF	TRGV10	.	TRGJP1	13	-1	-1	18
57	2.4531111474534984E-4	TGTGCGGCACAGTCCGGTTGGTTCAAGATATTT	CAAQSGWFKIF	TRGV10	.	TRGJP1	7	-1	-1	15
57	2.4531111474534984E-4	TGTGCTGCGTGGGATTATTGGAAACTCTTT	CAAWDYWKLF	TRGV10	.	TRGJ1	16	-1	-1	13
57	2.4531111474534984E-4	TGTGCCACCGAACAAGGGAAACTCTTT	CATEQGKLF	TRGV4	.	TRGJ1	8	-1	-1	17
57	2.4531111474534984E-4	TGTGCTGCGTGGACTTATTATAAGAAACTCTTT	CAAWTYYKKLF	TRGV10	.	TRGJ2	11	-1	-1	11
57	2.4531111474534984E-4	TGTGCCACCTGGGATAGTAAGAAACTCTTT	CATWDSKKLF	TRGV8	.	TRGJ1	16	-1	-1	17
56	2.4100741097788758E-4	TGTGCTGCGTGGGGTTCCCAGATCACGAATTATTATAAGAAACTCTTT	CAAWGSQITNYYKKLF	TRGV10	.	TRGJ1	15	-1	-1	25
56	2.4100741097788758E-4	TGTGCCACCTGGGATAGGCCCAAAATCCATTATTATAAGAAACTCTTT	CATWDRPKIHYYKKLF	TRGV8	.	TRGJ1	19	-1	-1	28
56	2.4100741097788758E-4	TGTGCTGCGTGGGAGGGGAATTATTATAAGAAACTCTTT	CAAWEGNYYKKLF	TRGV10	.	TRGJ1	13	-1	-1	17
56	2.4100741097788758E-4	TGTGCTGCGTGGCAGAATTATTATAAGAAACTCTTT	CAAWQNYYKKLF	TRGV10	.	TRGJ1	11	-1	-1	14
56	2.4100741097788758E-4	TGTGCTGCGTGGGATCGTTATTATAAGAAACTCTTT	CAAWDRYYKKLF	TRGV10	.	TRGJ1	14	-1	-1	17
56	2.4100741097788758E-4	TGTGCCACCTGGGATAAGTTGGATAAGAAACTCTTT	CATWDKLDKKLF	TRGV8	.	TRGJ1	15	-1	-1	22
56	2.4100741097788758E-4	TGTGCTGCGTGGCCCCCAAATAAGAAACTCTTT	CAAWPPNKKLF	TRGV10	.	TRGJ1	11	-1	-1	19
56	2.4100741097788758E-4	TGTGCTGCGTGGGATTCTTGGTTCAAGATATTT	CAAWDSWFKIF	TRGV10	.	TRGJP1	15	-1	-1	17
56	2.4100741097788758E-4	TGTGCTACCCTCACCAATTATAAGAAACTCTTT	CATLTNYKKLF	TRGV10	.	TRGJ1	5	-1	-1	16
56	2.4100741097788758E-4	TGTGCCGCAGGGGATATAGGACTCTTT	CAAGDIGLF	TRGV10	.	TRGJ1	14	-1	-1	20
55	2.3670370721042529E-4	TGTGCTGCGTGGGATTCCCCCTCTTATTATAAGAAACTCTTT	CAAWDSPSYYKKLF	TRGV10	.	TRGJ1	15	-1	-1	23
55	2.3670370721042529E-4	TGTGCTGCGTGGGATTCGGTGAATTATTATAAGAAACTCTTT	CAAWDSVNYYKKLF	TRGV10	.	TRGJ1	15	-1	-1	20
55	2.3670370721042529E-4	TGTGCCACCTGGGACGGGCCGTTGCATTATAAGAAACTCTTT	CATWDGPLHYKKLF	TRGV2	.	TRGJ1	19	-1	-1	25
55	2.3670370721042529E-4	TGTGCTGCGTGGGATTTACGTTATTATAAGAAACTCTTT	CAAWDLRYYKKLF	TRGV10	.	TRGJ1	23	-1	-1	20
55	2.3670370721042529E-4	TGTGCCACCTGGGATCCTTATTATAAGAAACTCTTT	CATWDPYYKKLF	TRGV2	.	TRGJ1	13	-1	-1	17
55	2.3670370721042529E-4	TGTGCCACCTGGGACGGGCATTATAAGAAACTCTTT	CATWDGHYKKLF	TRGV2	.	TRGJ1	18	-1	-1	19
55	2.3670370721042529E-4	TGTGCTGCGTGGGATGGCTATAAGAAACTCTTT	CAAWDGYKKLF	TRGV10	.	TRGJ1	14	-1	-1	18
55	2.3670370721042529E-4	TGTGCCACCGTTTATCGAGGTAAGAAACTCTTT	CATVYRGKKLF	TRGV4	.	TRGJ1	8	-1	-1	20
55	2.3670370721042529E-4	TGTGCCACCTGGGACAGGAAACTCTTT	CATWDRKLF	TRGV3	.	TRGJ1	17	-1	-1	17
54	2.3240000344296302E-4	TGTGCTGCGTGGGATTATCCCCTTTATTATAAGAAACTCTTT	CAAWDYPLYYKKLF	TRGV10	.	TRGJ1	16	-1	-1	23
54	2.3240000344296302E-4	TGTGCTGCGTGGGATTATGGTTCTTATTATAAGAAACTCTTT	CAAWDYGSYYKKLF	TRGV10	.	TRGJ1	16	-1	-1	23
54	2.3240000344296302E-4	TGTGCTGCGTGGGATTCCGCTTATTATAAGAAACTCTTT	CAAWDSAYYKKLF	TRGV10	.	TRGJ1	18	-1	-1	20
54	2.3240000344296302E-4	TGTGCTGCGTGGGATTATGATTATAAGAAACTCTTT	CAAWDYDYKKLF	TRGV10	.	TRGJ1	16	-1	-1	16
54	2.3240000344296302E-4	TGTGCCACCTGGGATAGGTATTATAAGAAACTCTTT	CATWDRYYKKLF	TRGV4	.	TRGJ1	17	-1	-1	18
54	2.3240000344296302E-4	TGTGCTGCGGCCCCTTATTATAAGAAACTCTTT	CAAAPYYKKLF	TRGV10	.	TRGJ1	8	-1	-1	14
54	2.3240000344296302E-4	TGTGCTGCGTCCGGTTATAAGAAACTCTTT	CAASGYKKLF	TRGV10	.	TRGJ1	9	-1	-1	14
54	2.3240000344296302E-4	TGTGCTGCGTGGGATGGGGGGAAACTCTTT	CAAWDGGKLF	TRGV10	.	TRGJ1	14	-1	-1	20
54	2.3240000344296302E-4	TGTGCTGCGTGGGATTTGACCTATAAGAAACTCTTT	CAAWDLTYKKLF	TRGV10	.	TRGJ1	15	-1	-1	21
53	2.2809629967550073E-4	TGTGCCTTGTGGGAGGTGCTCGCACGAGGGTCCTTTCGGGTCCTATATTATAAGAAACTCTTT	CALWEVLARGSFRVLYYKKLF	TRGV9	.	TRGJ1	18	-1	-1	45
53	2.2809629967550073E-4	TGTGCTGCGTGGACCATTTATTATAAGAAACTCTTT	CAAWTIYYKKLF	TRGV10	.	TRGJ1	11	-1	-1	17
53	2.2809629967550073E-4	TGTGCTGCGTGGAAGGGATATTATAAGAAACTCTTT	CAAWKGYYKKLF	TRGV10	.	TRGJ1	11	-1	-1	18
53	2.2809629967550073E-4	TGTGCTGCGTGGACTCCCTGGTTCAAGATATTT	CAAWTPWFKIF	TRGV10	.	TRGJP1	11	-1	-1	18
53	2.2809629967550073E-4	TGTGCTGCGTGGTGTCGGTTCAAGATATTT	CAAWCRFKIF	TRGV10	.	TRGJP1	11	-1	-1	13
53	2.2809629967550073E-4	TGTGCTGCGATGTGTAAGAAACTCTTT	CAAMCKKLF	TRGV10	.	TRGJ1	8	-1	-1	14
53	2.2809629967550073E-4	TGTGCCACCTGGGACGGGGGACTCTTT	CATWDGGLF	TRGV3	.	TRGJ1	17	-1	-1	20
53	2.2809629967550073E-4	TGTGCTGCGTGGTTGGTTACCTATTATAAGAAACTCTTT	CAAWLVTYYKKLF	TRGV10	.	TRGJ1	11	-1	-1	21
53	2.2809629967550073E-4	TGTGCTGCGTGGGATGATTATTATAAGAAACTCTTT	CAAWDDYYKKLF	TRGV10	.	TRGJ1	14	-1	-1	16
52	2.2379259590803846E-4	TGTGCTGCGTGGGATTATATAGGTCGTTATTATAAGAAACTCTTT	CAAWDYIGRYYKKLF	TRGV10	.	TRGJ1	16	-1	-1	26
52	2.2379259590803846E-4	TGTGCTGCGTGGGTCCCTGGGAGTTATTATAAGAAACTCTTT	CAAWVPGSYYKKLF	TRGV10	.	TRGJ1	12	-1	-1	20
52	2.2379259590803846E-4	TGTGCTGCGTGGGCTCCCTCCATCTATTATAAGAAACTCTTT	CAAWAPSIYYKKLF	TRGV10	.	TRGJ1	12	-1	-1	24
52	2.2379259590803846E-4	TGTGCTGCGTGGGATTCGGCCGATTATTATAAGAAACTCTTT	CAAWDSADYYKKLF	TRGV10	.	TRGJ1	15	-1	-1	22
52	2.2379259590803846E-4	TGTGCTGCGTGGGATTCCACTGGTTGGTTCAAGATATTT	CAAWDSTGWFKIF	TRGV10	.	TRGJP1	15	-1	-1	8
52	2.2379259590803846E-4	TGTGCTGCGTGGGATTGGGGTTATTATAAGAAACTCTTT	CAAWDWGYYKKLF	TRGV10	.	TRGJ1	15	-1	-1	20
52	2.2379259590803846E-4	TGTGCTGCGTGGGATCTTAATTATTATAAGAAACTCTTT	CAAWDLNYYKKLF	TRGV10	.	TRGJ1	14	-1	-1	18
52	2.2379259590803846E-4	TGTGCTGCGTGGTCGAATTATTATAAGAAACTCTTT	CAAWSNYYKKLF	TRGV10	.	TRGJ1	11	-1	-1	12
52	2.2379259590803846E-4	TGTGCCACCTGGGACCATTATTATAAGAAACTCTTT	CATWDHYYKKLF	TRGV8	.	TRGJ1	13	-1	-1	16
52	2.2379259590803846E-4	TGTGCCACCTGGGACAGGCGATGGAAACTCTTT	CATWDRRWKLF	TRGV3	.	TRGJ1	18	-1	-1	23
52	2.2379259590803846E-4	TGTGCCACCTGGGACGGTTATAAGAAACTCTTT	CATWDGYKKLF	TRGV2	.	TRGJ1	16	-1	-1	17
51	2.1948889214057617E-4	TGTGCCACCTGGGACGCTCATCTCGGTATCCACCCCAATTATTATAAGAAACTCTTT	CATWDAHLGIHPNYYKKLF	TRGV2	.	TRGJ1	15	-1	-1	36
51	2.1948889214057617E-4	TGTGCTGCGTGGGATTTGACCACTGGTTGGTTCAAGATATTT	CAAWDLTTGWFKIF	TRGV10	.	TRGJP1	15	-1	-1	8
51	2.1948889214057617E-4	TGTGCTGCGTGGGATTTAACCGTTTATTATAAGAAACTCTTT	CAAWDLTVYYKKLF	TRGV10	.	TRGJ1	15	-1	-1	23
51	2.1948889214057617E-4	TGTGCTGCGTGGAAGAATTATTATAAGAAACTCTTT	CAAWKNYYKKLF	TRGV10	.	TRGJ1	11	-1	-1	14
51	2.1948889214057617E-4	TGTGCCACCTGGGAGGCTTATTATAAGAAACTCTTT	CATWEAYYKKLF	TRGV7	.	TRGJ1	13	-1	-1	17
51	2.1948889214057617E-4	TGTGCTGCGTGGGGACTGAATTATTATAAGAAACTCTTT	CAAWGLNYYKKLF	TRGV10	.	TRGJ1	12	-1	-1	17
51	2.1948889214057617E-4	TGTGCTGCGTGGGAAAATTATTATAAGAAACTCTTT	CAAWENYYKKLF	TRGV10	.	TRGJ1	13	-1	-1	15
50	2.151851883731139E-4	TGTGCCTGCTGGATTAGGTTTTTAATGTCTCGGAATTATTATAAGAAACTCTTT	CACWIRFLMSRNYYKKLF	TRGV11	.	TRGJ1	17	-1	-1	32
50	2.151851883731139E-4	TGTGCTGCGTGGTTCCCGGGCCCTCATTATTATAAGAAACTCTTT	CAAWFPGPHYYKKLF	TRGV10	.	TRGJ1	11	-1	-1	25
50	2.151851883731139E-4	TGTGCTGCGTGGGATTGTACTACCACTGGTTGGTTCAAGATATTT	CAAWDCTTTGWFKIF	TRGV10	.	TRGJP1	15	-1	-1	20
50	2.151851883731139E-4	TGTGCTGCGTGGGTTCCAAGGGCTTATTATAAGAAACTCTTT	CAAWVPRAYYKKLF	TRGV10	.	TRGJ1	12	-1	-1	23
50	2.151851883731139E-4	TGTGCCACCTGGGACGGGGCTAAAGGTAAGAAACTCTTT	CATWDGAKGKKLF	TRGV3	.	TRGJ1	20	-1	-1	26
50	2.151851883731139E-4	TGTGCCACCTGGGACGGGAATTATTATAAGAAACTCTTT	CATWDGNYYKKLF	TRGV2	.	TRGJ1	17	-1	-1	17
50	2.151851883731139E-4	TGTGCTGCGTGGGATTCTACTGGTTGGTTCAAGATATTT	CAAWDSTGWFKIF	TRGV10	.	TRGJP1	15	-1	-1	18
50	2.151851883731139E-4	TGTGCCACCTCGAATTATTATAAGAAACTCTTT	CATSNYYKKLF	TRGV3	.	TRGJ1	9	-1	-1	9
49	2.1088148460565162E-4	TGTGCCTTGTGGGAGGTGCTAGGTACCCACTATAGTAGTGATTGGATCAAGACGTTT	CALWEVLGTHYSSDWIKTF	TRGV9	.	TRGJP2	18	-1	-1	30
49	2.1088148460565162E-4	TGTGCCTTGTGGGAGGTGCCTCCCCCCCCCCCACTAAATTATTATAAGAAACTCTTT	CALWEVPPPPPLNYYKKLF	TRGV9	.	TRGJ1	23	-1	-1	36
49	2.1088148460565162E-4	TGTGCCTTGTGGGAGCCGCCCCAATTCTATACCACTGGTTGGTTCAAGATATTT	CALWEPPQFYTTGWFKIF	TRGV9	.	TRGJP1	14	-1	-1	27
49	2.1088148460565162E-4	TGTGCTGCGTGGGACCGACCGATGAATTATTATAAGAAACTCTTT	CAAWDRPMNYYKKLF	TRGV10	.	TRGJ1	13	-1	-1	23
49	2.1088148460565162E-4	TGTGCCTTGTGGGAGGTAGATACCACTGGTTGGTTCAAGATATTT	CALWEVDTTGWFKIF	TRGV9	.	TRGJP1	16	-1	-1	14
49	2.1088148460565162E-4	TGTGCTGCGTCCCCTAGGCCGTATTATTATAAGAAACTCTTT	CAASPRPYYYKKLF	TRGV10	.	TRGJ1	9	-1	-1	19
49	2.1088148460565162E-4	TGTGCTGCGTGGGATTTTTCCACTGGTTGGTTCAAGATATTT	CAAWDFSTGWFKIF	TRGV10	.	TRGJP1	15	-1	-1	19
49	2.1088148460565162E-4	TGTGCTGCGTGGGATTTCCGAGATTATTATAAGAAACTCTTT	CAAWDFRDYYKKLF	TRGV10	.	TRGJ1	15	-1	-1	18
49	2.1088148460565162E-4	TGTGCCACCTGGGATGGCTCTAATTATTATAAGAAACTCTTT	CATWDGSNYYKKLF	TRGV4	.	TRGJ1	16	-1	-1	18
49	2.1088148460565162E-4	TGTGCTGCGTGGGCCCGGAATTATTATAAGAAACTCTTT	CAAWARNYYKKLF	TRGV10	.	TRGJ1	12	-1	-1	17
49	2.1088148460565162E-4	TGTGCTGCGTGGGATTTAGGGTGGGAGGAGAAACTCTTT	CAAWDLGWEEKLF	TRGV10	.	TRGJ1	15	-1	-1	28
49	2.1088148460565162E-4	TGTGCTGCGTGGGATTATATCTTTTATAAGAAACTCTTT	CAAWDYIFYKKLF	TRGV10	.	TRGJ1	16	-1	-1	23
49	2.1088148460565162E-4	TGTGCTGCGTGGGATTATAGTTATTATAAGAAACTCTTT	CAAWDYSYYKKLF	TRGV10	.	TRGJ1	16	-1	-1	20
49	2.1088148460565162E-4	TGTGCTGCGTGGGATTATAAACGCTATAAGAAACTCTTT	CAAWDYKRYKKLF	TRGV10	.	TRGJ1	16	-1	-1	24
49	2.1088148460565162E-4	TGTGCTGCGGCTGTGCCCATTTGTTATAAGAAACTCTTT	CAAAVPICYKKLF	TRGV10	.	TRGJ1	8	-1	-1	20
49	2.1088148460565162E-4	TGTGCTGCGTGGGTGATTTATTATAAGAAACTCTTT	CAAWVIYYKKLF	TRGV10	.	TRGJ1	12	-1	-1	14
49	2.1088148460565162E-4	TGTGCTGCGCGAAAATCTTATTATAAGAAACTCTTT	CAARKSYYKKLF	TRGV10	.	TRGJ1	8	-1	-1	17
49	2.1088148460565162E-4	TGTGCTGCGTGGGATCCCGATAAGAAACTCTTT	CAAWDPDKKLF	TRGV10	.	TRGJ1	14	-1	-1	19
49	2.1088148460565162E-4	TGTGCCACCTGGGACTATAAGAAACTCTTT	CATWDYKKLF	TRGV2	.	TRGJ1	14	-1	-1	15
49	2.1088148460565162E-4	TGTGCTGCCGTCTTT	CAAVF	TRGV10	.	TRGJ1	7	-1	-1	10
48	2.0657778083818935E-4	TGTGCTGCGTGGGATTACGGCTCCTTTTATTATAAGAAACTCTTT	CAAWDYGSFYYKKLF	TRGV10	.	TRGJ1	18	-1	-1	26
48	2.0657778083818935E-4	TGTGCTGCGTGGGCCCCCTCACTCTGTTATAAGAAACTCTTT	CAAWAPSLCYKKLF	TRGV10	.	TRGJ1	12	-1	-1	26
48	2.0657778083818935E-4	TGTGCTGCGTGGGATTTTCGCAAAGGCTGGTTCAAGATATTT	CAAWDFRKGWFKIF	TRGV10	.	TRGJP1	15	-1	-1	24
48	2.0657778083818935E-4	TGTGCTGCGTGGGATTTCGTTGCTTATTATAAGAAACTCTTT	CAAWDFVAYYKKLF	TRGV10	.	TRGJ1	19	-1	-1	23
48	2.0657778083818935E-4	TGTGCTGCGTGGGAATATCCCCCTTATTATAAGAAACTCTTT	CAAWEYPPYYKKLF	TRGV10	.	TRGJ1	16	-1	-1	23
48	2.0657778083818935E-4	TGTGCTGGGGGTTTCTTTCCGAATTATTATAAGAAACTCTTT	CAGGFFPNYYKKLF	TRGV10	.	TRGJ1	6	-1	-1	19
48	2.0657778083818935E-4	TGTGCTGCGTGGGATGAGAATTATTATAAGAAACTCTTT	CAAWDENYYKKLF	TRGV10	.	TRGJ1	14	-1	-1	17
48	2.0657778083818935E-4	TGTGCTGCGTGGGATCTCATTTATAAGAAACTCTTT	CAAWDLIYKKLF	TRGV10	.	TRGJ1	14	-1	-1	20
48	2.0657778083818935E-4	TGTGCTGCGTGGGATCCTCATTATAAGAAACTCTTT	CAAWDPHYKKLF	TRGV10	.	TRGJ1	14	-1	-1	19
48	2.0657778083818935E-4	TGTGCTGCGTGGGATCCCTATTATAAGAAACTCTTT	CAAWDPYYKKLF	TRGV10	.	TRGJ1	14	-1	-1	18
48	2.0657778083818935E-4	TGTGCTGCGTGGGACTTTTATTATAAGAAACTCTTT	CAAWDFYYKKLF	TRGV10	.	TRGJ1	13	-1	-1	17
48	2.0657778083818935E-4	TGTGCCACCTGGGACGGGCACTATAAGAAACTCTTT	CATWDGHYKKLF	TRGV2	.	TRGJ2	18	-1	-1	21
48	2.0657778083818935E-4	TGTGCTGCGTGGGAGGAATATAAGAAACTCTTT	CAAWEEYKKLF	TRGV10	.	TRGJ1	13	-1	-1	18
48	2.0657778083818935E-4	TGTGCTGCGTGGACCCCTTATAAGAAACTCTTT	CAAWTPYKKLF	TRGV10	.	TRGJ1	11	-1	-1	17
48	2.0657778083818935E-4	TGTGCCACCTGTCCTCCTAGAAGTAACCTCTTT	CATCPPRSNLF	TRGV2	.	TRGJ1	10	-1	-1	17
48	2.0657778083818935E-4	TGTGCCACCATTAAGAAACTCTTT	CATIKKLF	TRGV2	.	TRGJ1	8	-1	-1	11
48	2.0657778083818935E-4	CCTAAAACTAAGAAACTCTTT	PKTKKLF	TRGV10	.	TRGJ1	-1	-1	-1	8
48	2.0657778083818935E-4	TGTGCTGCGTGGGGAAAAAATCCTCTTAAGAAACTCTTT	CAAWGKNPLKKLF	TRGV10	.	TRGJ1	12	-1	-1	26
48	2.0657778083818935E-4	TGTGCCACCTGGGACGGGCTGGGTAAGAAACTCTTT	CATWDGLGKKLF	TRGV2	.	TRGJ1	18	-1	-1	23
48	2.0657778083818935E-4	TGTGCCACCTCTCCCGGGGGGAAACTCTTT	CATSPGGKLF	TRGV4	.	TRGJ1	9	-1	-1	20
47	2.0227407707072706E-4	TGTGCTGCGGACGGTAAGGGGGTGAATTATTATAAGAAACTCTTT	CAADGKGVNYYKKLF	TRGV10	.	TRGJ1	8	-1	-1	23
47	2.0227407707072706E-4	TGTGCTGCGTGGGATTATGTGGATTATTATAAGAAACTCTTT	CAAWDYVDYYKKLF	TRGV10	.	TRGJ1	19	-1	-1	22
47	2.0227407707072706E-4	TGTGCTGCGTGGGATTACGGCCATGGTTGGTTCAAGATATTT	CAAWDYGHGWFKIF	TRGV10	.	TRGJP1	18	-1	-1	20
47	2.0227407707072706E-4	TGTGCCACCTGGGGCAGGCCGTGGTATTATAAGAAACTCTTT	CATWGRPWYYKKLF	TRGV5P	.	TRGJ1	19	-1	-1	24
47	2.0227407707072706E-4	TGTGCTGCGTGGGACTTGAATTATTATAAGAAACTCTTT	CAAWDLNYYKKLF	TRGV10	.	TRGJ1	13	-1	-1	17
47	2.0227407707072706E-4	TGTGCTGCGTGGAATACCACTGGTTGGTTCAAGATATTT	CAAWNTTGWFKIF	TRGV10	.	TRGJP1	14	-1	-1	8
47	2.0227407707072706E-4	TGTGCTGCGTGGGTCCTTTATTATAAGAAACTCTTT	CAAWVLYYKKLF	TRGV10	.	TRGJ1	12	-1	-1	17
47	2.0227407707072706E-4	TGTGCTGCTAATTATTATAAGAAACTCTTT	CAANYYKKLF	TRGV10	.	TRGJ1	7	-1	-1	9
47	2.0227407707072706E-4	TGTGCCACCGGGTCGAAGAAACTCTTT	CATGSKKLF	TRGV4	.	TRGJ2	11	-1	-1	15
47	2.0227407707072706E-4	TGTGCCACCGGACTACTCTTT	CATGLLF	TRGV3	.	TRGJ1	8	-1	-1	14
47	2.0227407707072706E-4	TGTGCTGCGTGGGATTATAACAATTATTATAAGAAACTCTTT	CAAWDYNNYYKKLF	TRGV10	.	TRGJ1	16	-1	-1	21
47	2.0227407707072706E-4	TGTGCTGCGTGGTCTAATTATTATAAGAAACTCTTT	CAAWSNYYKKLF	TRGV10	.	TRGJ1	11	-1	-1	12
46	1.979703733032648E-4	TGTGCCTTGTGGGAGGTGAAGGAGTTGGGTAAAAAAATCAAGGTATTT	CALWEVKELGKKIKVF	TRGV9	.	TRGJP	17	-1	-1	21
46	1.979703733032648E-4	TGTGCTGCGTGGGATCCCATAGACCATTATTATAAGAAACTCTTT	CAAWDPIDHYYKKLF	TRGV10	.	TRGJ1	14	-1	-1	25
46	1.979703733032648E-4	TGTGCTGCCCTGTCCTTCAGGGGTTGGTTCAAGATATTT	CAALSFRGWFKIF	TRGV10	.	TRGJP1	7	-1	-1	21
46	1.979703733032648E-4	TGTGCTGCCGGGGCTACCACTGGTTGGTTCAAGATATTT	CAAGATTGWFKIF	TRGV10	.	TRGJP1	7	-1	-1	14
46	1.979703733032648E-4	TGTGCTGCGTGGGGCGTGAATTATTATAAGAAACTCTTT	CAAWGVNYYKKLF	TRGV10	.	TRGJ1	12	-1	-1	17
46	1.979703733032648E-4	TGTGCTGCGCCCGGAGCCTTTTATTATAAGAAACTCTTT	CAAPGAFYYKKLF	TRGV10	.	TRGJ1	8	-1	-1	20
46	1.979703733032648E-4	TGTGCTGCGTGGGCCTCCTATTATAAGAAACTCTTT	CAAWASYYKKLF	TRGV10	.	TRGJ1	12	-1	-1	18
46	1.979703733032648E-4	TGTGCTGCGTGGGATTGTTGGGAGAATTATTATAAGAAACTCTTT	CAAWDCWENYYKKLF	TRGV10	.	TRGJ1	15	-1	-1	23
46	1.979703733032648E-4	TGTGCCACCTGGGATGGCCAAGATTATTATAAGAAACTCTTT	CATWDGQDYYKKLF	TRGV4	.	TRGJ1	16	-1	-1	22
46	1.979703733032648E-4	CTAACGGGAGAATATAAGAAACTCTTT	LTGEYKKLF	TRGV10	.	TRGJ1	-1	-1	-1	12
45	1.936666695358025E-4	TGTGCCTTGTGGGAGGTGTCAGGTCCCCCGGGGTTTAGCTGCCAGAATTATTATAAGAAACTCTTT	CALWEVSGPPGFSCQNYYKKLF	TRGV9	.	TRGJ1	17	-1	-1	44
45	1.936666695358025E-4	TGTGCTGCGTGGGATCCCCGACATACCACTGGTTGGTTCAAGATATTT	CAAWDPRHTTGWFKIF	TRGV10	.	TRGJP1	14	-1	-1	22
45	1.936666695358025E-4	TGTGCTGCGTGGGCCTTAAACCAGAATTATTATAAGAAACTCTTT	CAAWALNQNYYKKLF	TRGV10	.	TRGJ1	12	-1	-1	23
45	1.936666695358025E-4	TGTGCTGCCCCGTGTCCATTGGGGGGTTGGTTCAAGATATTT	CAAPCPLGGWFKIF	TRGV10	.	TRGJP1	7	-1	-1	24
45	1.936666695358025E-4	TGTGCTGCGTGGGCTCCGAATTATTATAAGAAACTCTTT	CAAWAPNYYKKLF	TRGV10	.	TRGJ2	12	-1	-1	16
45	1.936666695358025E-4	TGTGCTGCGTGGGATTCCCCTGGTTGGTTCAAGATATTT	CAAWDSPGWFKIF	TRGV10	.	TRGJP1	15	-1	-1	8
45	1.936666695358025E-4	TGTGCCTTGTGGGAGGAGAATTATTATAAGAAACTCTTT	CALWEENYYKKLF	TRGV9	.	TRGJ1	15	-1	-1	17
45	1.936666695358025E-4	TGTGCTGCGTGGACCTATTATTATAAGAAACTCTTT	CAAWTYYYKKLF	TRGV10	.	TRGJ1	11	-1	-1	16
45	1.936666695358025E-4	TGTGCTGCGGAAGGAAGAGGTTGGTTCAAGATATTT	CAAEGRGWFKIF	TRGV10	.	TRGJP1	8	-1	-1	18
45	1.936666695358025E-4	TGTGCTGCGTGGGTCGACTATAAGAAACTCTTT	CAAWVDYKKLF	TRGV10	.	TRGJ1	12	-1	-1	18
45	1.936666695358025E-4	TGTGCTGCGTCGGTTCTTAAGAAACTCTTT	CAASVLKKLF	TRGV10	.	TRGJ1	12	-1	-1	17
45	1.936666695358025E-4	TGTGCTGCGTGTAGATGGTTCAAGATATTT	CAACRWFKIF	TRGV10	.	TRGJP1	10	-1	-1	15
45	1.936666695358025E-4	TGTGCTGCGTGGGACCGTACTTCGAATTATTATAAGAAACTCTTT	CAAWDRTSNYYKKLF	TRGV10	.	TRGJ1	13	-1	-1	17
45	1.936666695358025E-4	TGTGCCACCTGGGACGGCACCACTGGTTGGTTCAAGATATTT	CATWDGTTGWFKIF	TRGV2	.	TRGJP1	16	-1	-1	18
45	1.936666695358025E-4	TGTGCTGCGTGGGACCACTATTATTATAAGAAACTCTTT	CAAWDHYYYKKLF	TRGV10	.	TRGJ1	13	-1	-1	19
45	1.936666695358025E-4	TGTGCCACCTGGGAAAAGAAACTCTTT	CATWEKKLF	TRGV3	.	TRGJ1	13	-1	-1	15
44	1.8936296576834024E-4	TGTGCTGCGTGGGTCCCACCGACCGAAAGCGACAGTTATTATAAGAAACTCTTT	CAAWVPPTESDSYYKKLF	TRGV10	.	TRGJ1	12	-1	-1	35
44	1.8936296576834024E-4	TGTGCTGCGTGGGATTATAAGGATGTGGGGTATTATAAGAAACTCTTT	CAAWDYKDVGYYKKLF	TRGV10	.	TRGJ1	16	-1	-1	30
44	1.8936296576834024E-4	TGTGCTGCGTGGGATTTGGTGAATTATTATAAGAAACTCTTT	CAAWDLVNYYKKLF	TRGV10	.	TRGJ1	15	-1	-1	20
44	1.8936296576834024E-4	TGTGCTGCGTGGAACCTGAATTATTATAAGAAACTCTTT	CAAWNLNYYKKLF	TRGV10	.	TRGJ1	11	-1	-1	17
44	1.8936296576834024E-4	TGTGCCACCTGGGACGCCTATTATTATAAGAAACTCTTT	CATWDAYYYKKLF	TRGV2	.	TRGJ1	15	-1	-1	19
44	1.8936296576834024E-4	TGTGCCACCTGGGACAGGCAGGATTATAAGAAACTCTTT	CATWDRQDYKKLF	TRGV5	.	TRGJ1	18	-1	-1	22
44	1.8936296576834024E-4	TGTGCTGCGTGGGTGGTTTATTATAAGAAACTCTTT	CAAWVVYYKKLF	TRGV10	.	TRGJ1	12	-1	-1	17
44	1.8936296576834024E-4	TGTGCTGCGTGGGGTCCCGGTTGGTTCAAGATATTT	CAAWGPGWFKIF	TRGV10	.	TRGJP1	12	-1	-1	18
44	1.8936296576834024E-4	TGTGCTGCGTGGGATCTCGGTTGGTTCAAGATATTT	CAAWDLGWFKIF	TRGV10	.	TRGJP1	14	-1	-1	18
44	1.8936296576834024E-4	TGTGCTGCGTGGGAAAAATATTATAAGAAACTCTTT	CAAWEKYYKKLF	TRGV10	.	TRGJ1	13	-1	-1	15
44	1.8936296576834024E-4	TGTGCCACCTGGGACGGGCGGGATAAGAAACTCTTT	CATWDGRDKKLF	TRGV2	.	TRGJ1	18	-1	-1	22
44	1.8936296576834024E-4	TGTGCCACCTGGGGTAAGAAACTCTTT	CATWGKKLF	TRGV3	.	TRGJ1	12	-1	-1	14
44	1.8936296576834024E-4	TGTGCTGCGTGTGGTGGTTGGTTCAAGATATTT	CAACGGWFKIF	TRGV10	.	TRGJP1	10	-1	-1	14
44	1.8936296576834024E-4	TGTGCCACCTGGGACAGGCATGAACTCTTT	CATWDRHELF	TRGV3	.	TRGJ1	21	-1	-1	22
44	1.8936296576834024E-4	TGTGCCACCAAGAAACTCTTT	CATKKLF	TRGV8	.	TRGJ1	8	-1	-1	9
43	1.8505926200087795E-4	TGTGCAACCTGGCCGTTTACTACTGTGCTGCGTGCCGGACCGAAGAAACTCTTT	CATWPFTTVLRAGPKKLF	TRGV10	.	TRGJ1	4	-1	-1	42
43	1.8505926200087795E-4	TGTGCTGCGTGGGCTAACAACAATACCACTGGTTGGTTCAAGATATTT	CAAWANNNTTGWFKIF	TRGV10	.	TRGJP1	12	-1	-1	22
43	1.8505926200087795E-4	TGTGCTGCGTGGGATTCTACCTCGCCACTTTATTATAAGAAACTCTTT	CAAWDSTSPLYYKKLF	TRGV10	.	TRGJ1	15	-1	-1	29
43	1.8505926200087795E-4	TGTGCTGCGTGGGACCGCCCTTCTCCTTATTATAAGAAACTCTTT	CAAWDRPSPYYKKLF	TRGV10	.	TRGJ1	13	-1	-1	26
43	1.8505926200087795E-4	TGTGCTGCGTGGTCGCCTGACTCTTATTATAAGAAACTCTTT	CAAWSPDSYYKKLF	TRGV10	.	TRGJ1	11	-1	-1	23
43	1.8505926200087795E-4	TGTGCTGCGTGGGATTTGGCGAATTATTATAAGAAACTCTTT	CAAWDLANYYKKLF	TRGV10	.	TRGJ1	15	-1	-1	19
43	1.8505926200087795E-4	TGTGCTGCGTGGGATTCCCCCCATGCGGATAAGAAACTCTTT	CAAWDSPHADKKLF	TRGV10	.	TRGJ1	15	-1	-1	28
43	1.8505926200087795E-4	TGTGCTGAAATAGATAGAGCCACTGGTTGGTTCAAGATATTT	CAEIDRATGWFKIF	TRGV10	.	TRGJP1	6	-1	-1	19
43	1.8505926200087795E-4	TGTGCCACCTGGGAAACTGGGACAGGCAACAGGAAACTCTTT	CATWETGTGNRKLF	TRGV2	.	TRGJ1	13	-1	-1	32
43	1.8505926200087795E-4	TGTGCTGCGTGGTTCCCAGAAAGAAAGTTCAAGATATTT	CAAWFPERKFKIF	TRGV10	.	TRGJP1	11	-1	-1	26
43	1.8505926200087795E-4	TGTGCTGCGTGGGATTCACTTTATTATAAGAAACTCTTT	CAAWDSLYYKKLF	TRGV10	.	TRGJ1	15	-1	-1	20
43	1.8505926200087795E-4	TGTGCTGCGTGGGACCCGAATTATTATAAGAAACTCTTT	CAAWDPNYYKKLF	TRGV10	.	TRGJ1	13	-1	-1	16
43	1.8505926200087795E-4	TGTGCCACCTGGGATCCCCTTTATTATAAGAAACTCTTT	CATWDPLYYKKLF	TRGV4	.	TRGJ1	14	-1	-1	20
43	1.8505926200087795E-4	TGTGCCACCTGGGATGCCAATTATTATAAGAAACTCTTT	CATWDANYYKKLF	TRGV2	.	TRGJ1	13	-1	-1	18
43	1.8505926200087795E-4	TGTGCTGCGTGGGATTATTATTATAAGAAACTCTTT	CAAWDYYYKKLF	TRGV10	.	TRGJ1	16	-1	-1	16
43	1.8505926200087795E-4	TGTGCCACCTGGGATGATTATAAGAAACTCTTT	CATWDDYKKLF	TRGV4	.	TRGJ1	15	-1	-1	13
43	1.8505926200087795E-4	TGTGCTGCGTGGGCTAGGAAGAAACTCTTT	CAAWARKKLF	TRGV10	.	TRGJ1	12	-1	-1	18
43	1.8505926200087795E-4	TGTGCCCCCTCCTGGGAGAAACTCTTT	CAPSWEKLF	TRGV7	.	TRGJ1	9	-1	-1	16
43	1.8505926200087795E-4	TGTGCTGCGTGGGATTATGAGTTTTATTATAAGAAACTCTTT	CAAWDYEFYYKKLF	TRGV10	.	TRGJ1	16	-1	-1	23
43	1.8505926200087795E-4	CGATCTATTTATTATAAGAAACTCTTT	RSIYYKKLF	TRGV10	.	TRGJ1	-1	-1	-1	8
42	1.8075555823341568E-4	TGTGCTGCGTGGGATTATGTGGGGCCCCCGGATTATTATAAGAAACTCTTT	CAAWDYVGPPDYYKKLF	TRGV10	.	TRGJ1	19	-1	-1	28
42	1.8075555823341568E-4	TGTGCTGCGTGGGAGCGAATTCCTATACCGGATTATAAGAAACTCTTT	CAAWERIPIPDYKKLF	TRGV10	.	TRGJ1	13	-1	-1	31
42	1.8075555823341568E-4	TGTGCTGCGTGGGACCACGCTCTCCATTATTATAAGAAACTCTTT	CAAWDHALHYYKKLF	TRGV10	.	TRGJ1	13	-1	-1	25
42	1.8075555823341568E-4	TGTGCTGCGTGGGATTCGGAAACTTATTATAAGAAACTCTTT	CAAWDSETYYKKLF	TRGV10	.	TRGJ1	15	-1	-1	23
42	1.8075555823341568E-4	TGTGCTGCGTGGGACGTATACGTAGGTTGGTTCAAGATATTT	CAAWDVYVGWFKIF	TRGV10	.	TRGJP1	13	-1	-1	24
42	1.8075555823341568E-4	TGTGCTGCGTGGGATTTTAATTATTATAAGAAACTCTTT	CAAWDFNYYKKLF	TRGV10	.	TRGJ1	15	-1	-1	18
42	1.8075555823341568E-4	TGTGCTGCGTGGGATTATATTGAATATAAGAAACTCTTT	CAAWDYIEYKKLF	TRGV10	.	TRGJ1	16	-1	-1	24
42	1.8075555823341568E-4	TGTGCTGCGTGGGAGAGGAATTATTATAAGAAACTCTTT	CAAWERNYYKKLF	TRGV10	.	TRGJ1	13	-1	-1	17
42	1.8075555823341568E-4	TGTGCTGCGTGGGATATCGGAGGGAAACTCTTT	CAAWDIGGKLF	TRGV10	.	TRGJ1	14	-1	-1	23
42	1.8075555823341568E-4	TGTGCCCCCCGGTATAAGAAACTCTTT	CAPRYKKLF	TRGV4	.	TRGJ1	14	-1	-1	12
42	1.8075555823341568E-4	TGTGCCACCTGGGATGGGCCGGGTTATAAGAAACTCTTT	CATWDGPGYKKLF	TRGV4	.	TRGJ1	19	-1	-1	23
41	1.764518544659534E-4	TGTGCTGCGTTTACCCCCCTTCGTAATTATTATAAGAAACTCTTT	CAAFTPLRNYYKKLF	TRGV10	.	TRGJ1	9	-1	-1	19
41	1.764518544659534E-4	TGTGCTGCGTGGGATTCTCTTGCGAATTATTATAAGAAACTCTTT	CAAWDSLANYYKKLF	TRGV10	.	TRGJ1	15	-1	-1	22
41	1.764518544659534E-4	TGTGCTGCGTGGGATTATATTTGGGATTATTATAAGAAACTCTTT	CAAWDYIWDYYKKLF	TRGV10	.	TRGJ1	16	-1	-1	13
41	1.764518544659534E-4	TGTGCTGCGTGGGACTCCCAGTCTTATTATAAGAAACTCTTT	CAAWDSQSYYKKLF	TRGV10	.	TRGJ1	13	-1	-1	23
41	1.764518544659534E-4	TGTGCTGCGTGGGATCAAAATTATTATAAGAAACTCTTT	CAAWDQNYYKKLF	TRGV10	.	TRGJ1	14	-1	-1	18
41	1.764518544659534E-4	TGTGCTGCGTGGACCTCCTATTATTATAAGAAACTCTTT	CAAWTSYYYKKLF	TRGV10	.	TRGJ2	11	-1	-1	19
41	1.764518544659534E-4	TGTGCCACCTGGGGGGCAGTCTGGTATAAGAAACTCTTT	CATWGAVWYKKLF	TRGV8	.	TRGJ1	12	-1	-1	24
41	1.764518544659534E-4	TGTGCCACCTGGGACAGGCCGTATTATAAGAAACTCTTT	CATWDRPYYKKLF	TRGV3	.	TRGJ1	19	-1	-1	21
41	1.764518544659534E-4	TGTGCTGCGTGGGTAAATTATTATAAGAAACTCTTT	CAAWVNYYKKLF	TRGV10	.	TRGJ1	12	-1	-1	15
41	1.764518544659534E-4	TGTGCTGCGTGGGAGATTGGTTGGTTCAAGATATTT	CAAWEIGWFKIF	TRGV10	.	TRGJP1	13	-1	-1	17
41	1.764518544659534E-4	TGTGCCACCTGGTTATTAAAGAAACTCTTT	CATWLLKKLF	TRGV4	.	TRGJ1	11	-1	-1	12
41	1.764518544659534E-4	TGTGCCACCTGGGCTTATAAGAAACTCTTT	CATWAYKKLF	TRGV8	.	TRGJ1	12	-1	-1	14
41	1.764518544659534E-4	TGTGCTGCGAAGTATAAGAAACTCTTT	CAAKYKKLF	TRGV10	.	TRGJ1	8	-1	-1	12
40	1.7214815069849113E-4	TGTGCCTTGTGGGAGGGGAGGCAAGAGTTGGGCAAAAAAATCAAGGTATTT	CALWEGRQELGKKIKVF	TRGV9	.	TRGJP	15	-1	-1	19
40	1.7214815069849113E-4	TGTGCTGCGTGGGTTACTAGGCTAAGGAATTATTATAAGAAACTCTTT	CAAWVTRLRNYYKKLF	TRGV10	.	TRGJ1	16	-1	-1	26
40	1.7214815069849113E-4	TGTGCTGCGTGGCCCTCCTTGTGTGATTATAAGAAACTCTTT	CAAWPSLCDYKKLF	TRGV10	.	TRGJ1	11	-1	-1	25
40	1.7214815069849113E-4	TGTGCTGCGTGGGATTATCCTAATTATTATAAGAAACTCTTT	CAAWDYPNYYKKLF	TRGV10	.	TRGJ2	23	-1	-1	21
40	1.7214815069849113E-4	TGTGCTGCGTGGGATCTTTTACCTGGTTGGTTCAAGATATTT	CAAWDLLPGWFKIF	TRGV10	.	TRGJP1	14	-1	-1	22
40	1.7214815069849113E-4	TGTGCTGCGTGGGATTTTTTTGGTTGGTTCAAGATATTT	CAAWDFFGWFKIF	TRGV10	.	TRGJP1	15	-1	-1	20
40	1.7214815069849113E-4	TGTGCCACCTGGGATGGGCTATGTTATAAGAAACTCTTT	CATWDGLCYKKLF	TRGV4	.	TRGJ1	18	-1	-1	23
40	1.7214815069849113E-4	TGTGCCACCTGGGACGGCTTCATTCGGGAGAAACTCTTT	CATWDGFIREKLF	TRGV2	.	TRGJ1	16	-1	-1	28
40	1.7214815069849113E-4	TGTGCCACCTGGGACGGGCGCAACTATAAGAAACTCTTT	CATWDGRNYKKLF	TRGV2	.	TRGJ2	18	-1	-1	24
40	1.7214815069849113E-4	TGTGCTGCGTGGGACACTGGTTGGTTCAAGATATTT	CAAWDTGWFKIF	TRGV10	.	TRGJP1	13	-1	-1	14
40	1.7214815069849113E-4	TGTGCCACCTGGGATAGCACCGATAAGAAACTCTTT	CATWDSTDKKLF	TRGV8	.	TRGJ1	16	-1	-1	22
40	1.7214815069849113E-4	TGTGCCACCTTTGGGCGGTATAAGAAACTCTTT	CATFGRYKKLF	TRGV7	.	TRGJ1	9	-1	-1	18
40	1.7214815069849113E-4	TGTGCCACCTGGGACGGGCTATATGGACTCTTT	CATWDGLYGLF	TRGV2	.	TRGJ1	18	-1	-1	26
40	1.7214815069849113E-4	TGTGCCACCTGGGACAGGCTTCAGAAACTCTTT	CATWDRLQKLF	TRGV5	.	TRGJ1	18	-1	-1	22
40	1.7214815069849113E-4	TGTGCTGCGTGGTCCATCCAGAAACTCTTT	CAAWSIQKLF	TRGV10	.	TRGJ1	11	-1	-1	19
40	1.7214815069849113E-4	TGTGCCACCTGGGGGAAACTCTTT	CATWGKLF	TRGV4	.	TRGJ1	12	-1	-1	14
40	1.7214815069849113E-4	TGTGCCCCCGATAAGAAACTCTTT	CAPDKKLF	TRGV4	.	TRGJ1	8	-1	-1	10
40	1.7214815069849113E-4	TGTGCCCCCGAAGAGAAACTCTTT	CAPEEKLF	TRGV2	.	TRGJ1	8	-1	-1	13
39	1.6784444693102883E-4	TGTGCTGCGTGGGATAGGATGGTCGTTTATTATAAGAAACTCTTT	CAAWDRMVVYYKKLF	TRGV10	.	TRGJ1	14	-1	-1	26
39	1.6784444693102883E-4	TGTGCTGCGTGGACCGACCATACCACTGGTTGGTTCAAGATATTT	CAAWTDHTTGWFKIF	TRGV10	.	TRGJP1	11	-1	-1	19
39	1.6784444693102883E-4	TGTGCTGCGTGGGCCTCTCCGAATTATTATAAGAAACTCTTT	CAAWASPNYYKKLF	TRGV10	.	TRGJ1	12	-1	-1	19
39	1.6784444693102883E-4	TGTGCTGCGTGGGATGACCCGAATTATTATAAGAAACTCTTT	CAAWDDPNYYKKLF	TRGV10	.	TRGJ1	17	-1	-1	19
39	1.6784444693102883E-4	TGTGCCACCTGGGATGGGCGGGATTATAAGAAACTCTTT	CATWDGRDYKKLF	TRGV4	.	TRGJ1	18	-1	-1	22
39	1.6784444693102883E-4	TGTGCCACCTGGGACAGGCGTTTTTATAAGAAACTCTTT	CATWDRRFYKKLF	TRGV3	.	TRGJ1	18	-1	-1	20
39	1.6784444693102883E-4	TGTGCTGCGTGGGAAGGTGGTTGGTTCAAGATATTT	CAAWEGGWFKIF	TRGV10	.	TRGJP1	13	-1	-1	17
39	1.6784444693102883E-4	TGTGCTGCGTGGGAAGAGGGTGATAAGAAACTCTTT	CAAWEEGDKKLF	TRGV10	.	TRGJ1	13	-1	-1	22
39	1.6784444693102883E-4	TGTGCCACCTGGGACGGGCTTTATAAGAAACTCTTT	CATWDGLYKKLF	TRGV2	.	TRGJ1	18	-1	-1	20
39	1.6784444693102883E-4	TGTGCCACCGCCCAGAGGGGGTATAAGAAACTCTTT	CATAQRGYKKLF	TRGV8	.	TRGJ1	8	-1	-1	21
39	1.6784444693102883E-4	TGTGCTGCGGCGTCATATTATAAGAAACTCTTT	CAAASYYKKLF	TRGV10	.	TRGJ1	8	-1	-1	15
38	1.6354074316356657E-4	TGTGCTGCGTGGGATTCTACCCCCTATTATTATAAGAAACTCTTT	CAAWDSTPYYYKKLF	TRGV10	.	TRGJ1	15	-1	-1	25
38	1.6354074316356657E-4	TGTGCTGCGTGGGATCCGTATACCACTGGTTGGTTCAAGATATTT	CAAWDPYTTGWFKIF	TRGV10	.	TRGJP1	25	-1	-1	18
38	1.6354074316356657E-4	TGTGCTGCGTGGGACCCCCTCCAGAATTATTATAAGAAACTCTTT	CAAWDPLQNYYKKLF	TRGV10	.	TRGJ1	13	-1	-1	23
38	1.6354074316356657E-4	TGTGCTGCGTGGGATGCAAACACTGGTTGGTTCAAGATATTT	CAAWDANTGWFKIF	TRGV10	.	TRGJP1	14	-1	-1	20
38	1.6354074316356657E-4	TGTGCTGCGTGGGAACCTGGACCTGGTTGGTTCAAGATATTT	CAAWEPGPGWFKIF	TRGV10	.	TRGJP1	13	-1	-1	22
38	1.6354074316356657E-4	TGTGCCACCTGGGACGGTCGCGTTTATTATAAGAAACTCTTT	CATWDGRVYYKKLF	TRGV2	.	TRGJ1	22	-1	-1	23
38	1.6354074316356657E-4	TGTGCTGCGTGGGATTATCTCGCCTGGTTCAAGATATTT	CAAWDYLAWFKIF	TRGV10	.	TRGJP1	16	-1	-1	24
38	1.6354074316356657E-4	TGTGCTGCGTGGGATTATCCTGGTTGGTTCAAGATATTT	CAAWDYPGWFKIF	TRGV10	.	TRGJP1	16	-1	-1	8
38	1.6354074316356657E-4	TGTGCTGCGTGGGATCTTACTGGTTGGTTCAAGATATTT	CAAWDLTGWFKIF	TRGV10	.	TRGJP1	14	-1	-1	18
38	1.6354074316356657E-4	TGTGCCACCTGGTCCCCGGGGAATTATAAGAAACTCTTT	CATWSPGNYKKLF	TRGV8	.	TRGJ1	11	-1	-1	22
38	1.6354074316356657E-4	TGTGCCACCTGGGATCCCACTGGTTGGTTCAAGATATTT	CATWDPTGWFKIF	TRGV8	.	TRGJP1	14	-1	-1	13
38	1.6354074316356657E-4	TGTGCCACCTGGGACGGTTATGCGGGAAAGAAACTCTTT	CATWDGYAGKKLF	TRGV2	.	TRGJ1	16	-1	-1	27
38	1.6354074316356657E-4	TGTGCCACCTGGGACGGGCTGGGTTATAAGAAACTCTTT	CATWDGLGYKKLF	TRGV2	.	TRGJ1	18	-1	-1	23
38	1.6354074316356657E-4	TGTGCCACCTGGGACGGGCAGTATTATAAGAAACTCTTT	CATWDGQYYKKLF	TRGV2	.	TRGJ1	18	-1	-1	21
38	1.6354074316356657E-4	TGTGCTGCGTGGGATTCAAGAGGGTTCAAGATATTT	CAAWDSRGFKIF	TRGV10	.	TRGJP1	15	-1	-1	22
38	1.6354074316356657E-4	TGTGCTGCGTGGGATTATATAAGGGGGAAACTCTTT	CAAWDYIRGKLF	TRGV10	.	TRGJ1	16	-1	-1	26
38	1.6354074316356657E-4	TGTGCCTTGTGGCCTTTTGATAAGAAACTCTTT	CALWPFDKKLF	TRGV9	.	TRGJ1	11	-1	-1	19
38	1.6354074316356657E-4	TGTGCCACCTGGGATGTATATAAGAAACTCTTT	CATWDVYKKLF	TRGV4	.	TRGJ1	15	-1	-1	18
38	1.6354074316356657E-4	TGTGCCACCTGGTGGTATAAGAAACTCTTT	CATWWYKKLF	TRGV3	.	TRGJ1	11	-1	-1	15
38	1.6354074316356657E-4	TGTGCTGCGTGGGGGGGGAAACTCTTT	CAAWGGKLF	TRGV10	.	TRGJ1	12	-1	-1	17
38	1.6354074316356657E-4	TGTGCCACCTACTATAAGAAACTCTTT	CATYYKKLF	TRGV2	.	TRGJ1	9	-1	-1	9
38	1.6354074316356657E-4	TGTGCAGTGCTCTTT	CAVLF	TRGV3	.	TRGJ1	4	-1	-1	9
38	1.6354074316356657E-4	CCCTTCAAGATATTT	PFKIF	TRGV10	.	TRGJP1	-1	-1	-1	3
37	1.5923703939610428E-4	TGTGCTGCGTGGGATTCCCTCTTTACGAATTATTATAAGAAACTCTTT	CAAWDSLFTNYYKKLF	TRGV10	.	TRGJ1	15	-1	-1	25
37	1.5923703939610428E-4	TGTGCTGCGTGGGCTCTAAATACCACTGGTTGGTTCAAGATATTT	CAAWALNTTGWFKIF	TRGV10	.	TRGJP1	12	-1	-1	16
37	1.5923703939610428E-4	TGTGCTGCGTGGGATTGGAGGAGGGGTTATTATAAGAAACTCTTT	CAAWDWRRGYYKKLF	TRGV10	.	TRGJ1	15	-1	-1	26
37	1.5923703939610428E-4	TGTGCTGCGTGGGATAGTGGCACTGGTTGGTTCAAGATATTT	CAAWDSGTGWFKIF	TRGV10	.	TRGJP1	14	-1	-1	8
37	1.5923703939610428E-4	TGTGCTGCGTGGGATTTACCTCCACGGCCGAAACTCTTT	CAAWDLPPRPKLF	TRGV10	.	TRGJ1	15	-1	-1	29
37	1.5923703939610428E-4	TGTGCCACCTGGGAATACCCTAGGGGTAAGAAACTCTTT	CATWEYPRGKKLF	TRGV8	.	TRGJ1	13	-1	-1	26
37	1.5923703939610428E-4	TGTGCCACCTGGGACGGCCGAGTAGGGAAACTCTTT	CATWDGRVGKLF	TRGV2	.	TRGJ1	16	-1	-1	26
37	1.5923703939610428E-4	TGTGCCACCTGGGACGGGCTGAGGGTAGGACTCTTT	CATWDGLRVGLF	TRGV2	.	TRGJ1	18	-1	-1	29
37	1.5923703939610428E-4	TGTGCCACCTGGGACAGTTATTATAAGAAACTCTTT	CATWDSYYKKLF	TRGV5	.	TRGJ1	16	-1	-1	17
37	1.5923703939610428E-4	TGTGCTGCGTTTAGGTATTATAAGAAACTCTTT	CAAFRYYKKLF	TRGV10	.	TRGJ1	9	-1	-1	15
37	1.5923703939610428E-4	TGTGCCACCTGGTCCCATAAGAAACTCTTT	CATWSHKKLF	TRGV8	.	TRGJ1	11	-1	-1	16
37	1.5923703939610428E-4	TGTGCCACCTGGGGCTATAAGAAACTCTTT	CATWGYKKLF	TRGV8	.	TRGJ1	12	-1	-1	15
37	1.5923703939610428E-4	TGTGCCACCTGGGACGGGCCGAGTCTCTTT	CATWDGPSLF	TRGV2	.	TRGJ1	19	-1	-1	24
37	1.5923703939610428E-4	TGTGCCACCTGGGATCAGAAACTCTTT	CATWDQKLF	TRGV4	.	TRGJ1	14	-1	-1	13
36	1.5493333562864201E-4	TGTGCTGCGTGGGTTATGGGAAATTATTATAAGAAACTCTTT	CAAWVMGNYYKKLF	TRGV10	.	TRGJ1	15	-1	-1	21
36	1.5493333562864201E-4	TGTGCTGCGTGGGGATATACCACTGGTTGGTTCAAGATATTT	CAAWGYTTGWFKIF	TRGV10	.	TRGJP1	19	-1	-1	11
36	1.5493333562864201E-4	TGTGCTGCGTGGGAACCCCTTAATTATTATAAGAAACTCTTT	CAAWEPLNYYKKLF	TRGV10	.	TRGJ1	13	-1	-1	21
36	1.5493333562864201E-4	TGTGCTGCGTGGCTTAACACTGGTTGGTTCAAGATATTT	CAAWLNTGWFKIF	TRGV10	.	TRGJP1	11	-1	-1	14
36	1.5493333562864201E-4	TGTGCTGCGTGGGACCCTATTTATTATAAGAAACTCTTT	CAAWDPIYYKKLF	TRGV10	.	TRGJ1	13	-1	-1	20
36	1.5493333562864201E-4	TGTGCTGCGTGGGAGGGGGTTAGAGGGGAGAAACTCTTT	CAAWEGVRGEKLF	TRGV10	.	TRGJ1	13	-1	-1	28
36	1.5493333562864201E-4	TGTGCCACCTGGGTCCTTTATTATAAGAAACTCTTT	CATWVLYYKKLF	TRGV4	.	TRGJ1	12	-1	-1	17
36	1.5493333562864201E-4	TGTGCCACCCGGCAAGAGTATTATAAGAAACTCTTT	CATRQEYYKKLF	TRGV2	.	TRGJ1	11	-1	-1	18
36	1.5493333562864201E-4	TGTGCTGCGTGGGTCCGGTCGAGCGAGACGTTT	CAAWVRSSETF	TRGV10	.	TRGJP2	12	-1	-1	25
36	1.5493333562864201E-4	TGTGCTGCGGGGAATTATTATAAGAAACTCTTT	CAAGNYYKKLF	TRGV10	.	TRGJ1	16	-1	-1	11
36	1.5493333562864201E-4	TGTGCCACCTGGGACAGGCGGCCGAAACTCTTT	CATWDRRPKLF	TRGV7	.	TRGJ1	18	-1	-1	23
36	1.5493333562864201E-4	TGTGCTCGAACTTATTATAAGAAACTCTTT	CARTYYKKLF	TRGV10	.	TRGJ2	5	-1	-1	5
36	1.5493333562864201E-4	TGTGCCACCTGGGATGGGCAGAAACTCTTT	CATWDGQKLF	TRGV4	.	TRGJ1	18	-1	-1	19
36	1.5493333562864201E-4	TGTGCCACCTGGGATATAGAGAAACTCTTT	CATWDIEKLF	TRGV8	.	TRGJ1	15	-1	-1	14
36	1.5493333562864201E-4	TGTGCCACCTGGGACGTGAAGAAACTCTTT	CATWDVKKLF	TRGV2	.	TRGJ1	15	-1	-1	18
36	1.5493333562864201E-4	TGTGCTGCGTGTAGTAAGAAACTCTTT	CAACSKKLF	TRGV10	.	TRGJ1	10	-1	-1	14
36	1.5493333562864201E-4	TGTGCCACCTGGGACGGGCTACTCTTT	CATWDGLLF	TRGV2	.	TRGJ1	18	-1	-1	20
35	1.5062963186117972E-4	TGTGCTGCGTGGGAGAGCCGAACCAAATCTACGAATTATTATAAGAAACTCTTT	CAAWESRTKSTNYYKKLF	TRGV10	.	TRGJ1	13	-1	-1	31
35	1.5062963186117972E-4	TGTGCTGCGTGGGATTCGCACAAACCTACAAATTATTATAAGAAACTCTTT	CAAWDSHKPTNYYKKLF	TRGV10	.	TRGJ1	15	-1	-1	30
35	1.5062963186117972E-4	TGTGCTGCGTGGGATTGGGGGGGGAAACCGAATTATTATAAGAAACTCTTT	CAAWDWGGKPNYYKKLF	TRGV10	.	TRGJ1	15	-1	-1	28
35	1.5062963186117972E-4	TGTGCTGCGTGGGACCGTCAAAAATTCACGAATTATTATAAGAAACTCTTT	CAAWDRQKFTNYYKKLF	TRGV10	.	TRGJ1	13	-1	-1	28
35	1.5062963186117972E-4	TGTGCTGCGTGGGATGAGGGGGATACCACTGGTTGGTTCAAGATATTT	CAAWDEGDTTGWFKIF	TRGV10	.	TRGJP1	14	-1	-1	22
35	1.5062963186117972E-4	TGTGCCTTGTGGGAGGTCCCCATATTTCATTATTATAAGAAACTCTTT	CALWEVPIFHYYKKLF	TRGV9	.	TRGJ1	16	-1	-1	28
35	1.5062963186117972E-4	TGTGCTGCGTGGGATCCCGAGAACCTTTATTATAAGAAACTCTTT	CAAWDPENLYYKKLF	TRGV10	.	TRGJ1	14	-1	-1	26
35	1.5062963186117972E-4	TGTGCTGCCCCCTTTGGCCAAAATTATTATAAGAAACTCTTT	CAAPFGQNYYKKLF	TRGV10	.	TRGJ1	7	-1	-1	21
35	1.5062963186117972E-4	TGTGCTGCGTGGGATTATCCCAGGGATTGGTTCAAGATATTT	CAAWDYPRDWFKIF	TRGV10	.	TRGJP1	16	-1	-1	8
35	1.5062963186117972E-4	TGTGCTGCGTGGGACCCGACGAATTATTATAAGAAACTCTTT	CAAWDPTNYYKKLF	TRGV10	.	TRGJ1	13	-1	-1	19
35	1.5062963186117972E-4	TGTGCTGCGTGGGAATATACCACTGGTTGGTTCAAGATATTT	CAAWEYTTGWFKIF	TRGV10	.	TRGJP1	16	-1	-1	11
35	1.5062963186117972E-4	TGTGCCACCTGGGACAGGCCTCATTATTATAAGAAACTCTTT	CATWDRPHYYKKLF	TRGV3	.	TRGJ1	20	-1	-1	22
35	1.5062963186117972E-4	TGTGCTGCGTGGGGGTTAGATTATTATAAGAAACTCTTT	CAAWGLDYYKKLF	TRGV10	.	TRGJ1	12	-1	-1	19
35	1.5062963186117972E-4	TGTGCCACCTCCCTGGGGTTTGTGTATAAGAAACTCTTT	CATSLGFVYKKLF	TRGV8	.	TRGJ2	9	-1	-1	24
35	1.5062963186117972E-4	TGTGCCACCTGGGATGGGCCGTGGTATAAGAAACTCTTT	CATWDGPWYKKLF	TRGV4	.	TRGJ1	19	-1	-1	24
35	1.5062963186117972E-4	TGTGCCACCTGGGACGGACGTTATTATAAGAAACTCTTT	CATWDGRYYKKLF	TRGV2	.	TRGJ1	16	-1	-1	20
35	1.5062963186117972E-4	TGTGCCACCTGGGACAGAAAACGTCAGAAGAAACTCTTT	CATWDRKRQKKLF	TRGV2	.	TRGJ1	14	-1	-1	27
35	1.5062963186117972E-4	TGTGCCACCTGGACCACCACTGGTTGGTTCAAGATATTT	CATWTTTGWFKIF	TRGV2	.	TRGJP1	11	-1	-1	15
35	1.5062963186117972E-4	TGTGCTGCGTACACTGGTTATTATAAGAAACTCTTT	CAAYTGYYKKLF	TRGV10	.	TRGJ1	9	-1	-1	17
35	1.5062963186117972E-4	TGTGCCACCTGGGACAGGCTCTATAAGAAACTCTTT	CATWDRLYKKLF	TRGV5	.	TRGJ1	18	-1	-1	21
35	1.5062963186117972E-4	TGTGCCACCTGGGACAGGCATTATAAGAAACTCTTT	CATWDRHYKKLF	TRGV7	.	TRGJ1	18	-1	-1	19
35	1.5062963186117972E-4	TGTGCCACCTGGGACAGGCAGGGTAAGAAACTCTTT	CATWDRQGKKLF	TRGV3	.	TRGJ1	18	-1	-1	23
35	1.5062963186117972E-4	TGTGCCACCTGGGAGAATTATTATAAGAAACTCTTT	CATWENYYKKLF	TRGV2	.	TRGJ1	13	-1	-1	14
35	1.5062963186117972E-4	TGTGCTGCGTGGGATACTTATAAGAAACTCTTT	CAAWDTYKKLF	TRGV10	.	TRGJ1	14	-1	-1	17
35	1.5062963186117972E-4	TGTGCTGCGCGCGATAAGAAACTCTTT	CAARDKKLF	TRGV10	.	TRGJ1	14	-1	-1	13
35	1.5062963186117972E-4	TGTGCCACCTGGGACCGGAAACTCTTT	CATWDRKLF	TRGV3	.	TRGJ1	17	-1	-1	17
35	1.5062963186117972E-4	TGCGCGGTCGAGCTCTTT	CAVELF	TRGV5	.	TRGJ1	4	-1	-1	12
35	1.5062963186117972E-4	TGTGCTGGGAAACTCTTT	CAGKLF	TRGV4	.	TRGJ1	4	-1	-1	8
34	1.4632592809371746E-4	TGTGCTGCGTGGTTCTCTCTAGGGGGGACCACTGGTTGGTTCAAGATATTT	CAAWFSLGGTTGWFKIF	TRGV10	.	TRGJP1	11	-1	-1	27
34	1.4632592809371746E-4	TGTGCTGCGTGGGATTCGGGATATACCACTGGTTGGTTCAAGATATTT	CAAWDSGYTTGWFKIF	TRGV10	.	TRGJP1	15	-1	-1	17
34	1.4632592809371746E-4	TGTGCTGCGTGGGACCACCCGGACCCCCTTCGGTATAAGAAACTCTTT	CAAWDHPDPLRYKKLF	TRGV10	.	TRGJ1	13	-1	-1	33
34	1.4632592809371746E-4	TGTGCTGCGTGGTATCCCCAACGCTTTTATTATAAGAAACTCTTT	CAAWYPQRFYYKKLF	TRGV10	.	TRGJ1	14	-1	-1	26
34	1.4632592809371746E-4	TGTGCTGCGTGGGTGGACTATACCACTGGTTGGTTCAAGATATTT	CAAWVDYTTGWFKIF	TRGV10	.	TRGJP1	12	-1	-1	12
34	1.4632592809371746E-4	TGTGCCTTGTGGGAGGTGCGAAGTACTTATTATAAGAAACTCTTT	CALWEVRSTYYKKLF	TRGV9	.	TRGJ1	18	-1	-1	26
34	1.4632592809371746E-4	TGTGCTGCGTGGGATTCGAGGGGAGATTATAAGAAACTCTTT	CAAWDSRGDYKKLF	TRGV10	.	TRGJ1	15	-1	-1	25
34	1.4632592809371746E-4	TGTGCCACCTGGGACGGACCCGATTATTATAAGAAACTCTTT	CATWDGPDYYKKLF	TRGV2	.	TRGJ1	21	-1	-1	22
34	1.4632592809371746E-4	TGTGCTGCGTGGGGTACGAATTATTATAAGAAACTCTTT	CAAWGTNYYKKLF	TRGV10	.	TRGJ1	20	-1	-1	16
34	1.4632592809371746E-4	TGTGCTGCGTGGGATTATCCCAATTATAAGAAACTCTTT	CAAWDYPNYKKLF	TRGV10	.	TRGJ1	16	-1	-1	22
34	1.4632592809371746E-4	TGTGCTGCGTGGGACTCCACTGGTTGGTTCAAGATATTT	CAAWDSTGWFKIF	TRGV10	.	TRGJP1	13	-1	-1	16
34	1.4632592809371746E-4	TGTGCTGCGTGGATGGCGAATTATTATAAGAAACTCTTT	CAAWMANYYKKLF	TRGV10	.	TRGJ1	11	-1	-1	16
34	1.4632592809371746E-4	TGTGCTGCGTGGACCCGAGGGGTTTATAAGAAACTCTTT	CAAWTRGVYKKLF	TRGV10	.	TRGJ1	11	-1	-1	23
34	1.4632592809371746E-4	TGTGCCACCTGGGGCAGGTTGGGTTATAAGAAACTCTTT	CATWGRLGYKKLF	TRGV5P	.	TRGJ1	17	-1	-1	23
34	1.4632592809371746E-4	TGTGCCACCTGGGACGGGCTGGTTTATAAGAAACTCTTT	CATWDGLVYKKLF	TRGV2	.	TRGJ1	18	-1	-1	23
34	1.4632592809371746E-4	TGTGCCACCTGGGACGGGCGCCTTGTGAAACTCTTT	CATWDGRLVKLF	TRGV2	.	TRGJ1	18	-1	-1	26
34	1.4632592809371746E-4	TGTGCCACCTGGGACGAGCATTATAAGAAACTCTTT	CATWDEHYKKLF	TRGV2	.	TRGJ1	18	-1	-1	19
34	1.4632592809371746E-4	TGTGCCACCTGGGACGGGCAAGAGAAACTCTTT	CATWDGQEKLF	TRGV2	.	TRGJ1	18	-1	-1	22
34	1.4632592809371746E-4	TGTGCCACCTGGGAAGCTTATAAGAAACTCTTT	CATWEAYKKLF	TRGV5	.	TRGJ1	13	-1	-1	17
34	1.4632592809371746E-4	TGTGCCACCTGGGGCAGGCAGAAACTCTTT	CATWGRQKLF	TRGV5P	.	TRGJ1	18	-1	-1	19
34	1.4632592809371746E-4	TGTGCCACCTGGGATGACTGGAAACTCTTT	CATWDDWKLF	TRGV4	.	TRGJ1	15	-1	-1	20
34	1.4632592809371746E-4	TGTGCCACCGTTAAGAAACTCTTT	CATVKKLF	TRGV8	.	TRGJ1	8	-1	-1	11
34	1.4632592809371746E-4	TGCCGGCTGGGAGAGGGCCTCTTT	CRLGEGLF	TRGV3	.	TRGJ1	19	-1	-1	18
34	1.4632592809371746E-4	TGTGCTGCCCTTTATTATAAGAAACTCTTT	CAALYYKKLF	TRGV10	.	TRGJ1	7	-1	-1	11
33	1.4202222432625517E-4	TGTGCTGCGTGGGCCCTAAAGCCCCGAGGGCTTTATTATAAGAAACTCTTT	CAAWALKPRGLYYKKLF	TRGV10	.	TRGJ1	12	-1	-1	32
33	1.4202222432625517E-4	TGTGCTGCGTGGGATTTCCCCGGCACTGGTTGGTTCAAGATATTT	CAAWDFPGTGWFKIF	TRGV10	.	TRGJP1	15	-1	-1	23
33	1.4202222432625517E-4	TGTGCTGCGTGGGATCGTCCTTTTGTTGGTTGGTTCAAGATATTT	CAAWDRPFVGWFKIF	TRGV10	.	TRGJP1	14	-1	-1	26
33	1.4202222432625517E-4	TGTGCTGCGTGGGAATTAAATACCACTGGTTGGTTCAAGATATTT	CAAWELNTTGWFKIF	TRGV10	.	TRGJP1	17	-1	-1	16
33	1.4202222432625517E-4	TGTGCTGCGTGGGATTACGAGGATTATTATAAGAAACTCTTT	CAAWDYEDYYKKLF	TRGV10	.	TRGJ1	18	-1	-1	22
33	1.4202222432625517E-4	TGTGCTGCGTGGGAGCTCCGCACTGGTTGGTTCAAGATATTT	CAAWELRTGWFKIF	TRGV10	.	TRGJP1	13	-1	-1	20
33	1.4202222432625517E-4	TGTGCCACCTGGGATGGGCAGCGTTATTATAAGAAACTCTTT	CATWDGQRYYKKLF	TRGV4	.	TRGJ1	18	-1	-1	23
33	1.4202222432625517E-4	TGTGCCACCTGGGACCCGGCCCCGACTGTAAGAGTACTCTTT	CATWDPAPTVRVLF	TRGV2	.	TRGJ1	21	-1	-1	28
33	1.4202222432625517E-4	TGTGCTGCGTGGGATTTCCATTATTATAAGAAACTCTTT	CAAWDFHYYKKLF	TRGV10	.	TRGJ1	15	-1	-1	19
33	1.4202222432625517E-4	TGTGCCACCTGGGACAGGCTCTGGTATAAGAAACTCTTT	CATWDRLWYKKLF	TRGV5	.	TRGJ1	22	-1	-1	24
33	1.4202222432625517E-4	TGTGCTGCGTGGGACCAGACTCGTAAGAAACTCTTT	CAAWDQTRKKLF	TRGV10	.	TRGJ1	13	-1	-1	23
33	1.4202222432625517E-4	TGTGCTGCGTGGGAGAAAGGTTATAAGAAACTCTTT	CAAWEKGYKKLF	TRGV10	.	TRGJ1	13	-1	-1	20
33	1.4202222432625517E-4	TGTGCCACCTGGGTGAATTATTATAAGAAACTCTTT	CATWVNYYKKLF	TRGV2	.	TRGJ1	12	-1	-1	14
33	1.4202222432625517E-4	TGTGCTGCGACACCACTTCATAAGAAACTCTTT	CAATPLHKKLF	TRGV10	.	TRGJ1	8	-1	-1	19
33	1.4202222432625517E-4	TGTGCCACTGGCCCGGGTTATAAGAAACTCTTT	CATGPGYKKLF	TRGV3	.	TRGJ1	10	-1	-1	17
33	1.4202222432625517E-4	TGTGCCACCTGGGACGGCCACCGGAAACTCTTT	CATWDGHRKLF	TRGV2	.	TRGJ1	16	-1	-1	23
33	1.4202222432625517E-4	TGTGCCACCTGGGACAGGCAGGGGAAACTCTTT	CATWDRQGKLF	TRGV5	.	TRGJ1	18	-1	-1	23
33	1.4202222432625517E-4	TGTGCTGCGTGGGACCCTAAGAAACTCTTT	CAAWDPKKLF	TRGV10	.	TRGJ1	13	-1	-1	17
33	1.4202222432625517E-4	TGTGCCACCTGGGGTGATCTGAAACTCTTT	CATWGDLKLF	TRGV4	.	TRGJ1	15	-1	-1	20
32	1.377185205587929E-4	TGTGCTGCGTCCGGGGGGCCCCCGGCCACCACTGGTTGGTTCAAGATATTT	CAASGGPPATTGWFKIF	TRGV10	.	TRGJP1	9	-1	-1	27
32	1.377185205587929E-4	TGTGCTGCGTGGGATTATTTGGGTACCACTGGTTGGTTCAAGATATTT	CAAWDYLGTTGWFKIF	TRGV10	.	TRGJP1	16	-1	-1	23
32	1.377185205587929E-4	TGTGCTGCGTGTCCAACCAATGGCGCTGGTTGGTTCAAGATATTT	CAACPTNGAGWFKIF	TRGV10	.	TRGJP1	10	-1	-1	25
32	1.377185205587929E-4	TGTGCTGCGTGGGATAATTCGGTAAATTATTATAAGAAACTCTTT	CAAWDNSVNYYKKLF	TRGV10	.	TRGJ1	14	-1	-1	13
32	1.377185205587929E-4	TGTGCTGCGTGGGATTGGGGCACTGGTTGGTTCAAGATATTT	CAAWDWGTGWFKIF	TRGV10	.	TRGJP1	15	-1	-1	20
32	1.377185205587929E-4	TGTGCCTCAGGCACGCAAACACACGAGCTTAAGAAACTCTTT	CASGTQTHELKKLF	TRGV10	.	TRGJ1	4	-1	-1	29
32	1.377185205587929E-4	TGTGCCACCTGGGATGGGCCTCTTGATTATAAGAAACTCTTT	CATWDGPLDYKKLF	TRGV4	.	TRGJ1	19	-1	-1	25
32	1.377185205587929E-4	TGTGCTGCGTGGGGCATGGCGAGTTATAAGAAACTCTTT	CAAWGMASYKKLF	TRGV10	.	TRGJ1	12	-1	-1	23
32	1.377185205587929E-4	TGTGCTGCGTGGGGAGCGAATTATTATAAGAAACTCTTT	CAAWGANYYKKLF	TRGV10	.	TRGJ1	12	-1	-1	16
32	1.377185205587929E-4	TGTGCTGCGTGGGATTTTATAAATTATAAGAAACTCTTT	CAAWDFINYKKLF	TRGV10	.	TRGJ1	15	-1	-1	22
32	1.377185205587929E-4	TGTGCTGCGTGGGATAATAATTATTATAAGAAACTCTTT	CAAWDNNYYKKLF	TRGV10	.	TRGJ2	14	-1	-1	18
32	1.377185205587929E-4	TGTGCTGCGTGGACCCTAGATTATTATAAGAAACTCTTT	CAAWTLDYYKKLF	TRGV10	.	TRGJ1	11	-1	-1	19
32	1.377185205587929E-4	TGTGCCACCTGGGATAGGCCAGATTATAAGAAACTCTTT	CATWDRPDYKKLF	TRGV8	.	TRGJ1	19	-1	-1	22
32	1.377185205587929E-4	TGTGCTGCGAAATCCCCAAATTATAAGAAACTCTTT	CAAKSPNYKKLF	TRGV10	.	TRGJ1	8	-1	-1	19
32	1.377185205587929E-4	TGTGCCACCTGGGATGGTAACTATAAGAAACTCTTT	CATWDGNYKKLF	TRGV4	.	TRGJ1	16	-1	-1	21
32	1.377185205587929E-4	TGTGCCACCTGGGATGATTATTATAAGAAACTCTTT	CATWDDYYKKLF	TRGV4	.	TRGJ1	15	-1	-1	16
32	1.377185205587929E-4	TGTGCCACCTGGGATGGGCAGCGGAAACTCTTT	CATWDGQRKLF	TRGV4	.	TRGJ1	18	-1	-1	23
32	1.377185205587929E-4	TGTGCCACCTGGGACGGGTCCAGGGAACTCTTT	CATWDGSRELF	TRGV2	.	TRGJ1	20	-1	-1	25
32	1.377185205587929E-4	TGTGCCACCTGGGACGGGCCTTCAGAACTCTTT	CATWDGPSELF	TRGV2	.	TRGJ1	19	-1	-1	25
32	1.377185205587929E-4	TGTGCCACCTGGGACGGGCCGGGGGAACTCTTT	CATWDGPGELF	TRGV2	.	TRGJ1	19	-1	-1	25
32	1.377185205587929E-4	TGTGCCACCTGGCCGGCTGAGAAACTCTTT	CATWPAEKLF	TRGV4	.	TRGJ1	11	-1	-1	19
32	1.377185205587929E-4	TGTGCCACCTGGGATGTGGGGAAACTCTTT	CATWDVGKLF	TRGV4	.	TRGJ1	15	-1	-1	20
32	1.377185205587929E-4	TGTGCCACCTGGGACAGCCTAGACCTCTTT	CATWDSLDLF	TRGV2	.	TRGJ1	14	-1	-1	24
32	1.377185205587929E-4	TGTGCTGTACATTATAAGAAACTCTTT	CAVHYKKLF	TRGV10	.	TRGJ1	6	-1	-1	10
32	1.377185205587929E-4	TGTGCCACCTATACCTTAAGGCTCTTT	CATYTLRLF	TRGV8	.	TRGJ1	9	-1	-1	21
32	1.377185205587929E-4	TGTGCCACCTGCCGGGTGGAACTCTTT	CATCRVELF	TRGV7	.	TRGJ1	10	-1	-1	19
32	1.377185205587929E-4	TGTAAGAAACTCTTT	CKKLF	TRGV10	.	TRGJ1	2	-1	-1	2
31	1.334148167913306E-4	TGTGCTGCGTGGGATAGGTCATATACCACTGGTTGGTTCAAGATATTT	CAAWDRSYTTGWFKIF	TRGV10	.	TRGJP1	14	-1	-1	16
31	1.334148167913306E-4	TGTGCTGCGTGGGATGGGGAGGGGGCGTTTAAGAAACTCTTT	CAAWDGEGAFKKLF	TRGV10	.	TRGJ1	14	-1	-1	29
31	1.334148167913306E-4	TGTGCTGCGTGGGATAAACACCCTGGTTGGTTCAAGATATTT	CAAWDKHPGWFKIF	TRGV10	.	TRGJP1	14	-1	-1	8
31	1.334148167913306E-4	TGTGCCACCTGGGACGGGCACGGATATTATAAGAAACTCTTT	CATWDGHGYYKKLF	TRGV2	.	TRGJ1	21	-1	-1	24
31	1.334148167913306E-4	TGTGCCACCTGGGACAAAACTAAAGATTATAAGAAACTCTTT	CATWDKTKDYKKLF	TRGV2	.	TRGJ1	14	-1	-1	25
31	1.334148167913306E-4	TGTGCCACCTGGGATGGGCCTTGGTATAAGAAACTCTTT	CATWDGPWYKKLF	TRGV4	.	TRGJ1	19	-1	-1	24
31	1.334148167913306E-4	TGTGCCACCTGGGACGGGCCACTTGATGGGAAACTCTTT	CATWDGPLDGKLF	TRGV2	.	TRGJ1	19	-1	-1	29
31	1.334148167913306E-4	TGTGCTGCGTGGGATTATTGTTATAAGAAACTCTTT	CAAWDYCYKKLF	TRGV10	.	TRGJ1	16	-1	-1	16
31	1.334148167913306E-4	TGTGCTGCGTGGGAACCTTATTATAAGAAACTCTTT	CAAWEPYYKKLF	TRGV10	.	TRGJ1	13	-1	-1	17
31	1.334148167913306E-4	TGTGCCACCTGGGATGGGACCTTGCTGGAGCTCTTT	CATWDGTLLELF	TRGV4	.	TRGJ1	20	-1	-1	30
31	1.334148167913306E-4	TGTGCCACCTGGGACGGGCCGTGTAAGAAACTCTTT	CATWDGPCKKLF	TRGV2	.	TRGJ1	19	-1	-1	23
31	1.334148167913306E-4	TGTGCCACCTGGGATGGCCGGTTGGAACTCTTT	CATWDGRLELF	TRGV8	.	TRGJ1	18	-1	-1	25
31	1.334148167913306E-4	TGTGCCACCTGGGACGGAACGGGCCTCTTT	CATWDGTGLF	TRGV2	.	TRGJ1	16	-1	-1	24
31	1.334148167913306E-4	TGTGCCACCTGGGATTGGAGGCAGAAACTCTTT	CATWDWRQKLF	TRGV4	.	TRGJ1	17	-1	-1	22
31	1.334148167913306E-4	TGTGCCACCTGGGACGGGCGGGAGAAACTCTTT	CATWDGREKLF	TRGV2	.	TRGJ1	18	-1	-1	22
31	1.334148167913306E-4	TGTGCCACCTGGAATTATTATAAGAAACTCTTT	CATWNYYKKLF	TRGV2	.	TRGJ1	11	-1	-1	11
31	1.334148167913306E-4	TGTGCCACTATAAATAAGAAACTCTTT	CATINKKLF	TRGV2	.	TRGJ1	7	-1	-1	13
31	1.334148167913306E-4	TGTGCCACCTGGGACATCCGCGAACTCTTT	CATWDIRELF	TRGV3	.	TRGJ1	15	-1	-1	22
30	1.2911111302386835E-4	TGTGCTGCGTGGGGGGTTCGTGGCGAAGGAGGTGATAAGAAACTCTTT	CAAWGVRGEGGDKKLF	TRGV10	.	TRGJ1	12	-1	-1	34
30	1.2911111302386835E-4	TGTGCTGCGTGGGACGGATGGGTTCTTATTCATTATAAGAAACTCTTT	CAAWDGWVLIHYKKLF	TRGV10	.	TRGJ1	13	-1	-1	27
30	1.2911111302386835E-4	TGTGCTGCGTGGGATTATACCCCGAATTATTATAAGAAACTCTTT	CAAWDYTPNYYKKLF	TRGV10	.	TRGJ1	16	-1	-1	22
30	1.2911111302386835E-4	TGTGCTGCGTGGGAAAAGACCCGAACTGGTTGGTTCAAGATATTT	CAAWEKTRTGWFKIF	TRGV10	.	TRGJP1	13	-1	-1	24
30	1.2911111302386835E-4	TGTGCTGCGTGGGATTATATCCCCAATTATAAGAAACTCTTT	CAAWDYIPNYKKLF	TRGV10	.	TRGJ1	16	-1	-1	25
30	1.2911111302386835E-4	TGTGCTGCGTGGGATAAAGGGAATTATTATAAGAAACTCTTT	CAAWDKGNYYKKLF	TRGV10	.	TRGJ1	14	-1	-1	20
30	1.2911111302386835E-4	TGTGCCACCTGGGACAGGCCTTATTATAAGAAACTCTTT	CATWDRPYYKKLF	TRGV3	.	TRGJ1	20	-1	-1	20
30	1.2911111302386835E-4	TGTGCCACCTGGGACAGGCGAGGTTATAAGAAACTCTTT	CATWDRRGYKKLF	TRGV3	.	TRGJ1	18	-1	-1	23
30	1.2911111302386835E-4	TGTGCCACCTGGGATGGCCCAACAGACCGACTCTTT	CATWDGPTDRLF	TRGV4	.	TRGJ1	20	-1	-1	29
30	1.2911111302386835E-4	TGTGCCACCTGGGACTCCCCGGGTCGGGAACTCTTT	CATWDSPGRELF	TRGV2	.	TRGJ1	14	-1	-1	28
30	1.2911111302386835E-4	TGTGCCACCTGGGACCCCCCCGGGGCGAAACTCTTT	CATWDPPGAKLF	TRGV7	.	TRGJ1	14	-1	-1	26
30	1.2911111302386835E-4	TGTGCCACCTGCGAGGATAGTAAGAAACTCTTT	CATCEDSKKLF	TRGV4	.	TRGJ1	13	-1	-1	20
30	1.2911111302386835E-4	TGTGCCACCTGGCTTCTACATAAGAAACTCTTT	CATWLLHKKLF	TRGV3	.	TRGJ1	11	-1	-1	19
30	1.2911111302386835E-4	TGTGCCACCTGGGACGGGGGTGAGAAACTCTTT	CATWDGGEKLF	TRGV2	.	TRGJ1	17	-1	-1	22
30	1.2911111302386835E-4	TGTGCTGCGTGGGTTTATAAGAAACTCTTT	CAAWVYKKLF	TRGV10	.	TRGJ1	16	-1	-1	14
30	1.2911111302386835E-4	TGTTACCGTAAGAAACTCTTT	CYRKKLF	TRGV5	.	TRGJ1	2	-1	-1	8
30	1.2911111302386835E-4	TGTGCCACCTGGGATCCTCTTGAGAAACTCTTT	CATWDPLEKLF	TRGV4	.	TRGJ1	14	-1	-1	22
30	1.2911111302386835E-4	TGGATGAATTATTATAAGAAACTCTTT	WMNYYKKLF	TRGV10	.	TRGJ1	1	-1	-1	5
30	1.2911111302386835E-4	TGTGCCACCCGCAAACTCTTT	CATRKLF	TRGV8	.	TRGJ1	8	-1	-1	12
30	1.2911111302386835E-4	TGTGCCACCTGGGACGGGGGGAAGAAACTCTTT	CATWDGGKKLF	TRGV2	.	TRGJ1	17	-1	-1	21
29	1.2480740925640605E-4	TGTGCTGCGTGGGATTCTAATAACGCCCCATTGAATTATTATAAGAAACTCTTT	CAAWDSNNAPLNYYKKLF	TRGV10	.	TRGJ1	20	-1	-1	29
29	1.2480740925640605E-4	TGTGCTGCGTGGGGAGAGGAATGGAATACCACTGGTTGGTTCAAGATATTT	CAAWGEEWNTTGWFKIF	TRGV10	.	TRGJP1	12	-1	-1	25
29	1.2480740925640605E-4	TGTGCTGCGTGGGATTATCCCCGAATGAGGCAAAAGAAACTCTTT	CAAWDYPRMRQKKLF	TRGV10	.	TRGJ1	16	-1	-1	33
29	1.2480740925640605E-4	TGTGCTGCGTGGGACGCGATGGAGGTGTATTATAAGAAACTCTTT	CAAWDAMEVYYKKLF	TRGV10	.	TRGJ1	13	-1	-1	27
29	1.2480740925640605E-4	TGTGCCACCTGGGGGCGGGGGCTTTATTATAAGAAACTCTTT	CATWGRGLYYKKLF	TRGV3	.	TRGJ1	12	-1	-1	23
29	1.2480740925640605E-4	TGTGCCACCTGGGATGGGCCTGAGTATTATAAGAAACTCTTT	CATWDGPEYYKKLF	TRGV4	.	TRGJ1	19	-1	-1	24
29	1.2480740925640605E-4	TGTGCCACCTGGGAGCCCGAGATTTATTATAAGAAACTCTTT	CATWEPEIYYKKLF	TRGV8	.	TRGJ1	13	-1	-1	20
29	1.2480740925640605E-4	TGTGCTGCGTGGGATTATTTTTATTATAAGAAACTCTTT	CAAWDYFYYKKLF	TRGV10	.	TRGJ1	16	-1	-1	20
29	1.2480740925640605E-4	TGTGCCACCTGGGACGGGCTAGATTATAAGAAACTCTTT	CATWDGLDYKKLF	TRGV2	.	TRGJ1	18	-1	-1	22
29	1.2480740925640605E-4	TGTGCTGCGGGAGGGCCGGGAGATAAGAAACTCTTT	CAAGGPGDKKLF	TRGV10	.	TRGJ1	8	-1	-1	22
29	1.2480740925640605E-4	TGTGCCACCTGGGATACAGGGTATAAGAAACTCTTT	CATWDTGYKKLF	TRGV8	.	TRGJ1	15	-1	-1	21
29	1.2480740925640605E-4	TGTGCCACCTGGGACGGCCAGTCGGAGAAACTCTTT	CATWDGQSEKLF	TRGV2	.	TRGJ1	22	-1	-1	25
29	1.2480740925640605E-4	TGTGCCACCTGGGACGGGCCGATTCGGAAACTCTTT	CATWDGPIRKLF	TRGV2	.	TRGJ1	19	-1	-1	26
29	1.2480740925640605E-4	TGTGCCACCTGGGACGGGCGTTATAAGAAACTCTTT	CATWDGRYKKLF	TRGV2	.	TRGJ1	18	-1	-1	20
29	1.2480740925640605E-4	TGTGCCACCTGGGACGGGCAAGTGGGGCTCTTT	CATWDGQVGLF	TRGV2	.	TRGJ1	18	-1	-1	27
29	1.2480740925640605E-4	TGTGCCACCTGGGATCCCTCCAAACTCTTT	CATWDPSKLF	TRGV4	.	TRGJ1	14	-1	-1	21
29	1.2480740925640605E-4	TGTGCCACCTGGGGACTCTATAAGAAACTCTTT	CATWGLYKKLF	TRGV4	.	TRGJ1	12	-1	-1	18
29	1.2480740925640605E-4	TGTGCCACCTGGTGTTATAAGAAACTCTTT	CATWCYKKLF	TRGV2	.	TRGJ1	11	-1	-1	14
29	1.2480740925640605E-4	TGTGCCACCTGGCTTAAGAAACTCTTT	CATWLKKLF	TRGV2	.	TRGJ1	11	-1	-1	14
29	1.2480740925640605E-4	TGTGCCACAATAAAGAAACTCTTT	CATIKKLF	TRGV4	.	TRGJ1	7	-1	-1	12
29	1.2480740925640605E-4	TGTGCTGCGTGGGATTTACAATATAAGAAACTCTTT	CAAWDLQYKKLF	TRGV10	.	TRGJ1	15	-1	-1	21
29	1.2480740925640605E-4	TGTGCCACCTGGGACGGTTATTATAAGAAACTCTTT	CATWDGYYKKLF	TRGV2	.	TRGJ1	16	-1	-1	17
28	1.2050370548894379E-4	TGTGCTGCGTGGGATCCGATTGGGACCACTGGTTGGTTCAAGATATTT	CAAWDPIGTTGWFKIF	TRGV10	.	TRGJP1	14	-1	-1	24
28	1.2050370548894379E-4	TGTGCTGCGTGGGACCCTAATACCACTGGTTGGTTCAAGATATTT	CAAWDPNTTGWFKIF	TRGV10	.	TRGJP1	13	-1	-1	19
28	1.2050370548894379E-4	TGTGCCTTGTGGGAGGTGGTTTGGGGTGGGGGTTGGAAACTCTTT	CALWEVVWGGGWKLF	TRGV9	.	TRGJ1	17	-1	-1	35
28	1.2050370548894379E-4	TGTGCCACCTGGGACGGGCAGAGGGATTATTATAAGAAACTCTTT	CATWDGQRDYYKKLF	TRGV2	.	TRGJ1	18	-1	-1	25
28	1.2050370548894379E-4	TGTGCTGCGTGGGACTCACGAAACACCTATAAGAAACTCTTT	CAAWDSRNTYKKLF	TRGV10	.	TRGJ1	13	-1	-1	27
28	1.2050370548894379E-4	TGTGCTGCGTGGATCTCGTCTCGGTATTATAAGAAACTCTTT	CAAWISSRYYKKLF	TRGV10	.	TRGJ1	11	-1	-1	24
28	1.2050370548894379E-4	TGTGCCACCTGGGATAGGCCGCAATATTATAAGAAACTCTTT	CATWDRPQYYKKLF	TRGV8	.	TRGJ1	19	-1	-1	24
28	1.2050370548894379E-4	TGTGCTGCGTGGGCTCTCACTGGTTGGTTCAAGATATTT	CAAWALTGWFKIF	TRGV10	.	TRGJP1	12	-1	-1	17
28	1.2050370548894379E-4	TGTGCTGCGTGGGATTCTATAAGTTATAAGAAACTCTTT	CAAWDSISYKKLF	TRGV10	.	TRGJ1	15	-1	-1	23
28	1.2050370548894379E-4	TGTGCCACCTGGGACGGGTATAGTTGTAAGAAACTCTTT	CATWDGYSCKKLF	TRGV2	.	TRGJ1	17	-1	-1	23
28	1.2050370548894379E-4	TGTGCTGCGTGGGGCCCTTATTATAAGAAACTCTTT	CAAWGPYYKKLF	TRGV10	.	TRGJ1	12	-1	-1	17
28	1.2050370548894379E-4	TGTGCCACCTGGGATGGGCTATATAAGAAACTCTTT	CATWDGLYKKLF	TRGV4	.	TRGJ1	18	-1	-1	21
28	1.2050370548894379E-4	TGTGCCACCCCCTACCCATATTATAAGAAACTCTTT	CATPYPYYKKLF	TRGV8	.	TRGJ1	8	-1	-1	18
28	1.2050370548894379E-4	TGTGCCACCTGGGACGCGCTTCGTAAACTCTTT	CATWDALRKLF	TRGV7	.	TRGJ1	14	-1	-1	24
28	1.2050370548894379E-4	TGTGCCACCTGGGATCGGCAGAAACTCTTT	CATWDRQKLF	TRGV8	.	TRGJ1	18	-1	-1	19
28	1.2050370548894379E-4	TGTGCCACCTGGGACGGGCCAAAACTCTTT	CATWDGPKLF	TRGV2	.	TRGJ1	19	-1	-1	21
28	1.2050370548894379E-4	TGTGCCACCTGGGACGGGAAACTCTTT	CATWDGKLF	TRGV2	.	TRGJ1	17	-1	-1	17
28	1.2050370548894379E-4	TGTGCCACCTGTGGGAAACTCTTT	CATCGKLF	TRGV3	.	TRGJ1	10	-1	-1	14
28	1.2050370548894379E-4	TGTGCCACCTGGGATAAGCTCTTT	CATWDKLF	TRGV2	.	TRGJ1	13	-1	-1	15
28	1.2050370548894379E-4	TGTGCTGCGTGGGAACCATTATCGAAGAAACTCTTT	CAAWEPLSKKLF	TRGV10	.	TRGJ1	13	-1	-1	17
28	1.2050370548894379E-4	TGTGCCACCTGGGATGGCCCGTTGAAGAAACTCTTT	CATWDGPLKKLF	TRGV4	.	TRGJ1	19	-1	-1	24
28	1.2050370548894379E-4	TGTGCCACCTGGGATGGGGGGCCGAAACTCTTT	CATWDGGPKLF	TRGV4	.	TRGJ1	17	-1	-1	23
28	1.2050370548894379E-4	TGTGCCACCCAAACGACCGGTTGGAAACTCTTT	CATQTTGWKLF	TRGV3	.	TRGJ1	8	-1	-1	23
28	1.2050370548894379E-4	TGTGCTGCGCTTGATTGGATCAAGACGTTT	CAALDWIKTF	TRGV10	.	TRGJP2	8	-1	-1	11
28	1.2050370548894379E-4	TGTGCCACCTGGGGAAAGAAACTCTTT	CATWGKKLF	TRGV7	.	TRGJ1	12	-1	-1	15
27	1.1620000172148151E-4	TGTGCTGCGTGGGCCTATCCCCTAGGGACCACTGGTTGGTTCAAGATATTT	CAAWAYPLGTTGWFKIF	TRGV10	.	TRGJP1	12	-1	-1	27
27	1.1620000172148151E-4	TGTGCTGCGTGGGATTATATGCATACCACTGGTTGGTTCAAGATATTT	CAAWDYMHTTGWFKIF	TRGV10	.	TRGJP1	16	-1	-1	22
27	1.1620000172148151E-4	TGTGCTGCGTGGGTTCTTTCCGACACTGGTTGGTTCAAGATATTT	CAAWVLSDTGWFKIF	TRGV10	.	TRGJP1	12	-1	-1	23
27	1.1620000172148151E-4	TGTGCTGCGTGGGATCCCGTGGGTGAGTATTATAAGAAACTCTTT	CAAWDPVGEYYKKLF	TRGV10	.	TRGJ1	14	-1	-1	27
27	1.1620000172148151E-4	TGTGCTGCGTGGGCCGAGGGGGATTATTATAAGAAACTCTTT	CAAWAEGDYYKKLF	TRGV10	.	TRGJ1	12	-1	-1	22
27	1.1620000172148151E-4	TGTGCCACCTGGGATACAGTCGGGTATTATAAGAAACTCTTT	CATWDTVGYYKKLF	TRGV8	.	TRGJ1	15	-1	-1	24
27	1.1620000172148151E-4	TGTGCCACCTGGGACGTGGGGGGGTATTATAAGAAACTCTTT	CATWDVGGYYKKLF	TRGV2	.	TRGJ1	15	-1	-1	24
27	1.1620000172148151E-4	TGTGCCACCTGGGACGGGCTTAGTTATTATAAGAAACTCTTT	CATWDGLSYYKKLF	TRGV2	.	TRGJ1	18	-1	-1	23
27	1.1620000172148151E-4	TGTGCCACCTGGGACGGGCAGGGTTATTATAAGAAACTCTTT	CATWDGQGYYKKLF	TRGV2	.	TRGJ1	18	-1	-1	23
27	1.1620000172148151E-4	TGTGCCACCTGGGACAGCCCAACCAGGTATAAGAAACTCTTT	CATWDSPTRYKKLF	TRGV5	.	TRGJ1	19	-1	-1	27
27	1.1620000172148151E-4	TGTGCTGCGTGGGATCCCCCGTTAAATAAGAAACTCTTT	CAAWDPPLNKKLF	TRGV10	.	TRGJ1	14	-1	-1	25
27	1.1620000172148151E-4	TGTGCTGCGTGGATTTTATATTATTATAAGAAACTCTTT	CAAWILYYYKKLF	TRGV10	.	TRGJ1	14	-1	-1	19
27	1.1620000172148151E-4	TGTGCCACCTGGGATGGGCCATATTATAAGAAACTCTTT	CATWDGPYYKKLF	TRGV4	.	TRGJ1	19	-1	-1	21
27	1.1620000172148151E-4	TGTGCCACCTGGGATAGAAATTATTATAAGAAACTCTTT	CATWDRNYYKKLF	TRGV8	.	TRGJ1	16	-1	-1	18
27	1.1620000172148151E-4	TGTGCCACCTGGGACGAGCTTTATTATAAGAAACTCTTT	CATWDELYYKKLF	TRGV2	.	TRGJ1	18	-1	-1	20
27	1.1620000172148151E-4	TGTGCCACCTGGGACAGGCCTGATTATAAGAAACTCTTT	CATWDRPDYKKLF	TRGV5	.	TRGJ1	21	-1	-1	22
27	1.1620000172148151E-4	TGTGCCACCTGGGACAGGCGATATTATAAGAAACTCTTT	CATWDRRYYKKLF	TRGV3	.	TRGJ1	18	-1	-1	21
27	1.1620000172148151E-4	TGTGCTGCGTGGACCACTGGTTGGTTCAAGATATTT	CAAWTTGWFKIF	TRGV10	.	TRGJP1	11	-1	-1	12
27	1.1620000172148151E-4	TGTGCCACCTGGGTCCCGTTGGGAAAGAAACTCTTT	CATWVPLGKKLF	TRGV8	.	TRGJ1	12	-1	-1	24
27	1.1620000172148151E-4	TGTGCCACCTGGGACGGGCTCTATAAGAAACTCTTT	CATWDGLYKKLF	TRGV2	.	TRGJ1	18	-1	-1	21
27	1.1620000172148151E-4	TGTGCCACCTGGGACGGGCTCGTCGCCGTACTCTTT	CATWDGLVAVLF	TRGV2	.	TRGJ1	23	-1	-1	29
27	1.1620000172148151E-4	TGTGCCACCTGGGACGGGGATTATAAGAAACTCTTT	CATWDGDYKKLF	TRGV2	.	TRGJ1	17	-1	-1	19
27	1.1620000172148151E-4	TGTGCCACCTGGGATGGGCCGGGGAAACTCTTT	CATWDGPGKLF	TRGV4	.	TRGJ1	19	-1	-1	23
27	1.1620000172148151E-4	TGTGCCACCTGGGACAGGCTGAGGAAACTCTTT	CATWDRLRKLF	TRGV3	.	TRGJ1	18	-1	-1	23
27	1.1620000172148151E-4	TGTGCCACCTGGGATGGGCCGAAACTCTTT	CATWDGPKLF	TRGV4	.	TRGJ1	19	-1	-1	20
27	1.1620000172148151E-4	TGTGCCACCTTTCGGAAGAAACTCTTT	CATFRKKLF	TRGV8	.	TRGJ1	9	-1	-1	15
27	1.1620000172148151E-4	TGTGCCACCTGGGTACTCTTT	CATWVLF	TRGV8	.	TRGJ1	12	-1	-1	14
27	1.1620000172148151E-4	TGTGCCACCTGGACCTATAAGAAACTCTTT	CATWTYKKLF	TRGV5	.	TRGJ1	11	-1	-1	15
26	1.1189629795401923E-4	TGTGCTGCGTGGGATTATAGGAGTAGTACCACTGGTTGGTTCAAGATATTT	CAAWDYRSSTTGWFKIF	TRGV10	.	TRGJP1	16	-1	-1	26
26	1.1189629795401923E-4	TGTGCTGCGTGCTCACCTCCCGTGAATTATTATAAGAAACTCTTT	CAACSPPVNYYKKLF	TRGV10	.	TRGJ1	10	-1	-1	23
26	1.1189629795401923E-4	TGTGCTGCGTGCCTCGGGATTGAGAATTATTATAAGAAACTCTTT	CAACLGIENYYKKLF	TRGV10	.	TRGJ1	10	-1	-1	23
26	1.1189629795401923E-4	TGTGCTGCGTGGGTTACCTATACCACTGGTTGGTTCAAGATATTT	CAAWVTYTTGWFKIF	TRGV10	.	TRGJP1	25	-1	-1	18
26	1.1189629795401923E-4	TGTGCTGCGTGGGATTATGTGATCACTGGTTGGTTCAAGATATTT	CAAWDYVITGWFKIF	TRGV10	.	TRGJP1	23	-1	-1	23
26	1.1189629795401923E-4	TGTGCCACCTGGGATGGACCGATAGGCGATTATAAGAAACTCTTT	CATWDGPIGDYKKLF	TRGV4	.	TRGJ1	22	-1	-1	28
26	1.1189629795401923E-4	TGTGCCACCTGGGACGGGCTGCGGGGATATTATAAGAAACTCTTT	CATWDGLRGYYKKLF	TRGV2	.	TRGJ1	18	-1	-1	27
26	1.1189629795401923E-4	TGTGCTGCGTGGGTCCGTTCGATTTATTATAAGAAACTCTTT	CAAWVRSIYYKKLF	TRGV10	.	TRGJ1	12	-1	-1	17
26	1.1189629795401923E-4	TGCGCCTTGTGGGAGAGGACCTTTTATTATAAGAAACTCTTT	CALWERTFYYKKLF	TRGV9	.	TRGJ1	14	-1	-1	23
26	1.1189629795401923E-4	TGTGCTGCGTGGGATTCCTTTTATTATAAGAAACTCTTT	CAAWDSFYYKKLF	TRGV10	.	TRGJ1	15	-1	-1	20
26	1.1189629795401923E-4	TGTGCTGCGTGGACCCGGATTTATTATAAGAAACTCTTT	CAAWTRIYYKKLF	TRGV10	.	TRGJ1	11	-1	-1	17
26	1.1189629795401923E-4	TGTGCCACCTGGCCCCGAGGCTGTTATAAGAAACTCTTT	CATWPRGCYKKLF	TRGV4	.	TRGJ1	11	-1	-1	23
26	1.1189629795401923E-4	TGTGCCACCTGGGATCCCTATTATTATAAGAAACTCTTT	CATWDPYYYKKLF	TRGV8	.	TRGJ1	14	-1	-1	19
26	1.1189629795401923E-4	TGTGCCACCTGGGACGGGCGGTATTATAAGAAACTCTTT	CATWDGRYYKKLF	TRGV2	.	TRGJ1	18	-1	-1	21
26	1.1189629795401923E-4	TGTGCCACCTGGGACGGCCCAAATACCAAACTCTTT	CATWDGPNTKLF	TRGV2	.	TRGJ1	19	-1	-1	27
26	1.1189629795401923E-4	TGTGCCACCTGGGGTACTTATAAGAAACTCTTT	CATWGTYKKLF	TRGV8	.	TRGJ1	15	-1	-1	17
26	1.1189629795401923E-4	TGTGCCACCTGGGACGTAGATAAGAAACTCTTT	CATWDVDKKLF	TRGV2	.	TRGJ1	15	-1	-1	19
26	1.1189629795401923E-4	TGTGCCACCTGGGACAGGCGAAAGAAACTCTTT	CATWDRRKKLF	TRGV5	.	TRGJ1	18	-1	-1	21
26	1.1189629795401923E-4	TGTGCCACCTGGACCAAATCCAAGAAACTCTTT	CATWTKSKKLF	TRGV4	.	TRGJ1	11	-1	-1	21
26	1.1189629795401923E-4	TGTGCCACCTGGGATGGGACGAAACTCTTT	CATWDGTKLF	TRGV4	.	TRGJ1	17	-1	-1	20
26	1.1189629795401923E-4	TGTGCCACCTGGGACGGTGAGAAACTCTTT	CATWDGEKLF	TRGV3	.	TRGJ1	14	-1	-1	19
26	1.1189629795401923E-4	TGTGCCACCCCTACCCGGGAGAAACTCTTT	CATPTREKLF	TRGV5	.	TRGJ1	8	-1	-1	19
26	1.1189629795401923E-4	TGTGCCACCTGGGACAGGCCCTATTATAAGAAACTCTTT	CATWDRPYYKKLF	TRGV3	.	TRGJ1	19	-1	-1	21
26	1.1189629795401923E-4	TGTGCCACCTGGGACAGGCAAGGGTTGGGGAAACTCTTT	CATWDRQGLGKLF	TRGV3	.	TRGJ1	18	-1	-1	29
26	1.1189629795401923E-4	TGTGCCACCTGGGACGGCACCCCTAAGAAACTCTTT	CATWDGTPKKLF	TRGV2	.	TRGJ1	16	-1	-1	23
26	1.1189629795401923E-4	TGTGCCACCTGGGACGACCATTATAAGAAACTCTTT	CATWDDHYKKLF	TRGV2	.	TRGJ1	15	-1	-1	19
26	1.1189629795401923E-4	TGTGCCACCTGGGACAGGCCCGTAGAGAAACTCTTT	CATWDRPVEKLF	TRGV7	.	TRGJ1	22	-1	-1	25
26	1.1189629795401923E-4	TGTGCCTTGTCCCAAAGGCATAAGAAACTCTTT	CALSQRHKKLF	TRGV9	.	TRGJ1	9	-1	-1	19
26	1.1189629795401923E-4	TGTGCCACCTGGGATGGAAAGGAGAAACTCTTT	CATWDGKEKLF	TRGV4	.	TRGJ1	16	-1	-1	22
26	1.1189629795401923E-4	TGTGCCACCTGGGACAGGCGGGGGAAACTCTTT	CATWDRRGKLF	TRGV3	.	TRGJ1	18	-1	-1	23
26	1.1189629795401923E-4	TGTGCTGCGTATTATTATAAGAAACTCTTT	CAAYYYKKLF	TRGV10	.	TRGJ1	9	-1	-1	7
26	1.1189629795401923E-4	TGGCGCCTCTTT	WRLF	TRGV8	.	TRGJ1	1	-1	-1	6
26	1.1189629795401923E-4	TGTGCCACCTGGGACGGGCCCAGGAAACTCTTT	CATWDGPRKLF	TRGV2	.	TRGJ1	20	-1	-1	23
25	1.0759259418655695E-4	TGTGCCACCTGGGACAGGTTCCCTAACCATTCGAATTATTATAAGAAACTCTTT	CATWDRFPNHSNYYKKLF	TRGV3	.	TRGJ1	17	-1	-1	28
25	1.0759259418655695E-4	TGTGCTGCGTGGCCCCCCCGTGATACCACTGGTTGGTTCAAGATATTT	CAAWPPRDTTGWFKIF	TRGV10	.	TRGJP1	11	-1	-1	22
25	1.0759259418655695E-4	TGTGCTGCGTGGGATTCTTATTTTCGCGGTTGGTTCAAGATATTT	CAAWDSYFRGWFKIF	TRGV10	.	TRGJP1	15	-1	-1	27
25	1.0759259418655695E-4	TGTGCTGCGTGGGATAAGGTTGCCACTGGTTGGTTCAAGATATTT	CAAWDKVATGWFKIF	TRGV10	.	TRGJP1	14	-1	-1	22
25	1.0759259418655695E-4	TGTGCCACCTGGGACGGGCTGAGTTTGGGTTATAAGAAACTCTTT	CATWDGLSLGYKKLF	TRGV2	.	TRGJ1	18	-1	-1	29
25	1.0759259418655695E-4	TGTGCTGCTTTTACCTTCAGGTATTATTATAAGAAACTCTTT	CAAFTFRYYYKKLF	TRGV10	.	TRGJ1	7	-1	-1	22
25	1.0759259418655695E-4	TGTGCCACCTGGGACGGGCCGGGTTATTATAAGAAACTCTTT	CATWDGPGYYKKLF	TRGV2	.	TRGJ1	19	-1	-1	23
25	1.0759259418655695E-4	TGTGCCACCTGGGACGGGCGCTGGTCCCACAAGAAACTCTTT	CATWDGRWSHKKLF	TRGV2	.	TRGJ1	28	-1	-1	30
25	1.0759259418655695E-4	TGTGCTGCTTGGTCCACTCCTGGTTGGTTCAAGATATTT	CAAWSTPGWFKIF	TRGV10	.	TRGJP1	11	-1	-1	19
25	1.0759259418655695E-4	TGTGCCACCTGGGATGGGCCGTACTATAAGAAACTCTTT	CATWDGPYYKKLF	TRGV4	.	TRGJ1	19	-1	-1	21
25	1.0759259418655695E-4	TGTGCCACCTGGGATAGGGGTTATTATAAGAAACTCTTT	CATWDRGYYKKLF	TRGV8	.	TRGJ1	17	-1	-1	20
25	1.0759259418655695E-4	TGTGCCACCTGGGACGGGACTTATTATAAGAAACTCTTT	CATWDGTYYKKLF	TRGV3	.	TRGJ1	20	-1	-1	17
25	1.0759259418655695E-4	TGTGCCACCTGGGATAGGAAATTACAGAAACTCTTT	CATWDRKLQKLF	TRGV8	.	TRGJ1	17	-1	-1	25
25	1.0759259418655695E-4	TGTGCCACCTGGGACCCTCCTTATAAGAAACTCTTT	CATWDPPYKKLF	TRGV4	.	TRGJ1	13	-1	-1	20
25	1.0759259418655695E-4	TGTGCCACCTGGGACGTTGCAGGTGAGAAACTCTTT	CATWDVAGEKLF	TRGV2	.	TRGJ1	15	-1	-1	25
25	1.0759259418655695E-4	TGTGCCACCTGGGACACCTATTATAAGAAACTCTTT	CATWDTYYKKLF	TRGV7	.	TRGJ1	15	-1	-1	18
25	1.0759259418655695E-4	TGTGCCACCTGGGTAGTGAAGAAACTCTTT	CATWVVKKLF	TRGV2	.	TRGJ1	12	-1	-1	18
25	1.0759259418655695E-4	TGTGCCACCTACTGGCAGAAACTCTTT	CATYWQKLF	TRGV8	.	TRGJ1	9	-1	-1	16
25	1.0759259418655695E-4	TCTGATTATAAGAAACTCTTT	SDYKKLF	TRGV2	.	TRGJ1	3	-1	-1	4
25	1.0759259418655695E-4	TGTGCTGCGTGGCCCGGGGGTGATTGGATCAAGACGTTT	CAAWPGGDWIKTF	TRGV10	.	TRGJP2	11	-1	-1	19
25	1.0759259418655695E-4	TGTGCTGCGTGGGATCAGCGATATTATAAGAAACTCTTT	CAAWDQRYYKKLF	TRGV10	.	TRGJ1	14	-1	-1	21
25	1.0759259418655695E-4	TGTGCCACCTGGGACGGGCTGGATTATAAGAAACTCTTT	CATWDGLDYKKLF	TRGV2	.	TRGJ1	18	-1	-1	22
25	1.0759259418655695E-4	TGTGCCACCTGGGACGGGCCCGTGGGAAAGAAACTCTTT	CATWDGPVGKKLF	TRGV2	.	TRGJ1	22	-1	-1	27
25	1.0759259418655695E-4	TGTGCTGCGTGGGCGAATTATTATAAGAAACTCTTT	CAAWANYYKKLF	TRGV10	.	TRGJ1	12	-1	-1	13
25	1.0759259418655695E-4	TGTGCCACCTGGGATTTAGGGAAACTCTTT	CATWDLGKLF	TRGV4	.	TRGJ1	14	-1	-1	20
25	1.0759259418655695E-4	TGTGCCACCTGGGATAGGAAACTCTTT	CATWDRKLF	TRGV4	.	TRGJ1	17	-1	-1	13
25	1.0759259418655695E-4	TGTGCCACCCGACTAAAACTCTTT	CATRLKLF	TRGV2	.	TRGJ1	8	-1	-1	15
25	1.0759259418655695E-4	TGTGCCACCTGGCCTATCGGTGAGAAACTCTTT	CATWPIGEKLF	TRGV2	.	TRGJ1	11	-1	-1	22
25	1.0759259418655695E-4	TGTGCCACCTGGGATGGGCGATGGAAACTCTTT	CATWDGRWKLF	TRGV4	.	TRGJ1	18	-1	-1	23
24	1.0328889041909468E-4	TGTGCTGCGTGGGGTTACCTTATGGGTACCACTGGTTGGTTCAAGATATTT	CAAWGYLMGTTGWFKIF	TRGV10	.	TRGJP1	17	-1	-1	26
24	1.0328889041909468E-4	TGTGCCACCTGGGACGGCGCAAAGGGCACAGGGTATAAGAAACTCTTT	CATWDGAKGTGYKKLF	TRGV2	.	TRGJ1	16	-1	-1	33
24	1.0328889041909468E-4	TGTGCCTTGTGGGAGGTGCCTTCGAATTATTATAAGAAACTCTTT	CALWEVPSNYYKKLF	TRGV9	.	TRGJ1	18	-1	-1	20
24	1.0328889041909468E-4	TGTGCCACCTGGGGGGGCGGGCCGAATTATTATAAGAAACTCTTT	CATWGGGPNYYKKLF	TRGV4	.	TRGJ1	12	-1	-1	22
24	1.0328889041909468E-4	TGTGCCACCTGGGACGGTCTGGCGCGCTATTATAAGAAACTCTTT	CATWDGLARYYKKLF	TRGV2	.	TRGJ1	16	-1	-1	27
24	1.0328889041909468E-4	TGTGCTGCGTGGGATTCCTTGAATTATTATAAGAAACTCTTT	CAAWDSLNYYKKLF	TRGV10	.	TRGJ1	15	-1	-1	20
24	1.0328889041909468E-4	TGTGCTGCGTGGGATCCCCGGAATTATTATAAGAAACTCTTT	CAAWDPRNYYKKLF	TRGV10	.	TRGJ1	14	-1	-1	20
24	1.0328889041909468E-4	TGTGCCACCTGGGATGGGCCGATCGGTTATAAGAAACTCTTT	CATWDGPIGYKKLF	TRGV4	.	TRGJ1	23	-1	-1	26
24	1.0328889041909468E-4	TGTGCCACCTGGGACGGCCCGCGTTATTATAAGAAACTCTTT	CATWDGPRYYKKLF	TRGV2	.	TRGJ1	20	-1	-1	23
24	1.0328889041909468E-4	TGTGCCACCTGGGACGGGTCGAATTATTATAAGAAACTCTTT	CATWDGSNYYKKLF	TRGV2	.	TRGJ1	17	-1	-1	18
24	1.0328889041909468E-4	TGTGCTGCGTGGGATTATAATCCTTATAAGAAACTCTTT	CAAWDYNPYKKLF	TRGV10	.	TRGJ1	22	-1	-1	23
24	1.0328889041909468E-4	TGTGCCACCTGGGATGATGACTATTATAAGAAACTCTTT	CATWDDDYYKKLF	TRGV4	.	TRGJ1	15	-1	-1	21
24	1.0328889041909468E-4	TGTGCCACCTGGGACTTTAGCCGCCATTCCGAACTCTTT	CATWDFSRHSELF	TRGV8	.	TRGJ1	13	-1	-1	31
24	1.0328889041909468E-4	TGTGCCACCTGGGACGGGCTTTATTATAAGAAACTCTTT	CATWDGLYYKKLF	TRGV2	.	TRGJ1	18	-1	-1	20
24	1.0328889041909468E-4	TGTGCCACCTGGGACGGGCCGCGGTATAAGAAACTCTTT	CATWDGPRYKKLF	TRGV2	.	TRGJ1	19	-1	-1	24
24	1.0328889041909468E-4	TGTGCCACCTGGGACGGGCGGGGGTATAAGAAACTCTTT	CATWDGRGYKKLF	TRGV2	.	TRGJ1	18	-1	-1	24
24	1.0328889041909468E-4	TGTGCCACCTGGGACAGGGGGTATTATAAGAAACTCTTT	CATWDRGYYKKLF	TRGV3	.	TRGJ1	17	-1	-1	21
24	1.0328889041909468E-4	TGTGCTGCGTGGGGATATTATTATAAGAAACTCTTT	CAAWGYYYKKLF	TRGV10	.	TRGJ1	12	-1	-1	16
24	1.0328889041909468E-4	TGTGCTGCGCTTAGAGATTATTATAAGAAACTCTTT	CAALRDYYKKLF	TRGV10	.	TRGJ1	8	-1	-1	16
24	1.0328889041909468E-4	TGTGCCGCACCTACATATTATTATAAGAAACTCTTT	CAAPTYYYKKLF	TRGV10	.	TRGJ1	7	-1	-1	16
24	1.0328889041909468E-4	TGTGCCACCTGGGACGGGGGGACGAAGAAACTCTTT	CATWDGGTKKLF	TRGV2	.	TRGJ1	17	-1	-1	24
24	1.0328889041909468E-4	TGTGCCACCTGCGGGGGGGCTGGGAAACTCTTT	CATCGGAGKLF	TRGV4	.	TRGJ1	10	-1	-1	23
24	1.0328889041909468E-4	TGTGCCACCTGGGACGAATACGAGAAACTCTTT	CATWDEYEKLF	TRGV2	.	TRGJ1	15	-1	-1	22
24	1.0328889041909468E-4	TGTGCCACCTGGGACAGTATGGGGAAACTCTTT	CATWDSMGKLF	TRGV5	.	TRGJ1	16	-1	-1	23
24	1.0328889041909468E-4	TGTGCCACCTGGGACAGACCAAAGAAACTCTTT	CATWDRPKKLF	TRGV8	.	TRGJ1	19	-1	-1	21
24	1.0328889041909468E-4	TGTGCCACCGGGGCTTATTATAAGAAACTCTTT	CATGAYYKKLF	TRGV4	.	TRGJ1	12	-1	-1	14
24	1.0328889041909468E-4	TGTGCCACCTGGGACGGGATCAAACTCTTT	CATWDGIKLF	TRGV2	.	TRGJ1	17	-1	-1	21
24	1.0328889041909468E-4	TGTGCCACCTTGACAAAGAAACTCTTT	CATLTKKLF	TRGV4	.	TRGJ1	9	-1	-1	15
24	1.0328889041909468E-4	TGTGCCACCTGGGAAGGGAAACTCTTT	CATWEGKLF	TRGV7	.	TRGJ1	16	-1	-1	17
24	1.0328889041909468E-4	TGTGCCCCCAATAAGAAACTCTTT	CAPNKKLF	TRGV2	.	TRGJ1	8	-1	-1	10
24	1.0328889041909468E-4	TGCGAAATGGAGAAACTCTTT	CEMEKLF	TRGV2	.	TRGJ1	1	-1	-1	10
24	1.0328889041909468E-4	TGTGCCACCTGGCTAAGGACGGCTTATTATAAGAAACTCTTT	CATWLRTAYYKKLF	TRGV4	.	TRGJ1	11	-1	-1	23
24	1.0328889041909468E-4	TGTGCCACCTGGGAACTTCTGCACTATTATAAGAAACTCTTT	CATWELLHYYKKLF	TRGV8	.	TRGJ1	13	-1	-1	24
24	1.0328889041909468E-4	TGTGCTGCGTGGGGAATAACGGGGTTTAAGAAACTCTTT	CAAWGITGFKKLF	TRGV10	.	TRGJ2	12	-1	-1	26
24	1.0328889041909468E-4	TGTGCCACCTGGGACGAACTTTATTATAAGAAACTCTTT	CATWDELYYKKLF	TRGV2	.	TRGJ1	15	-1	-1	20
24	1.0328889041909468E-4	TGTGCCACCTGGGACAGGCGGTTGGAGAAACTCTTT	CATWDRRLEKLF	TRGV5	.	TRGJ1	18	-1	-1	25
24	1.0328889041909468E-4	TGTGCCACCCTCCTTAGAGGGAAACTCTTT	CATLLRGKLF	TRGV4	.	TRGJ1	8	-1	-1	20
24	1.0328889041909468E-4	TGTGCCACCTTTTATAAACTCTTT	CATFYKLF	TRGV8	.	TRGJ1	9	-1	-1	15
24	1.0328889041909468E-4	TGTGCCACCCAAGGGAAACTCTTT	CATQGKLF	TRGV3	.	TRGJ1	8	-1	-1	14
24	1.0328889041909468E-4	TGTGCCACCTGGGGAGAGGGGAAACTCTTT	CATWGEGKLF	TRGV2	.	TRGJ1	12	-1	-1	20
24	1.0328889041909468E-4	TGTGCCACCTGGGATTCGAGGGCCCGATGTGGGAAACTCTTT	CATWDSRARCGKLF	TRGV8	.	TRGJ1	14	-1	-1	32
23	9.89851866516324E-5	TGTGCTGCGTGGGTCCTACCCAGACATACCACTGGTTGGTTCAAGATATTT	CAAWVLPRHTTGWFKIF	TRGV10	.	TRGJP1	12	-1	-1	25
23	9.89851866516324E-5	TGTGCTGCGTGGGCTGGCTGGAATACCACTGGTTGGTTCAAGATATTT	CAAWAGWNTTGWFKIF	TRGV10	.	TRGJP1	12	-1	-1	22
23	9.89851866516324E-5	TGTGCTGCGTGGGATTTCCATTCGAATTATTATAAGAAACTCTTT	CAAWDFHSNYYKKLF	TRGV10	.	TRGJ1	15	-1	-1	19
23	9.89851866516324E-5	TGTGCTGCGTGGGATCAGGGGAGGGGAGTGTATAAGAAACTCTTT	CAAWDQGRGVYKKLF	TRGV10	.	TRGJ1	14	-1	-1	30
23	9.89851866516324E-5	TGTGCCACCTGGGATGGGCGAAGGGGGGATTATAAGAAACTCTTT	CATWDGRRGDYKKLF	TRGV4	.	TRGJ1	18	-1	-1	28
23	9.89851866516324E-5	TGTGCCACCTGGGACGGGCTCGCACAGAGTTATAAGAAACTCTTT	CATWDGLAQSYKKLF	TRGV2	.	TRGJ1	21	-1	-1	29
23	9.89851866516324E-5	TGTGCCACCTGGGACGGGCTAGCTTTCAGATATAAGAAACTCTTT	CATWDGLAFRYKKLF	TRGV2	.	TRGJ1	18	-1	-1	30
23	9.89851866516324E-5	TGTGCCACCTGGGACGGGATACCAACCAATACCAAGAAACTCTTT	CATWDGIPTNTKKLF	TRGV2	.	TRGJ1	17	-1	-1	33
23	9.89851866516324E-5	TGTGCTGCGTGGGATTATATTCCTGGTTGGTTCAAGATATTT	CAAWDYIPGWFKIF	TRGV10	.	TRGJP1	16	-1	-1	22
23	9.89851866516324E-5	TGTGCCACCTGGGATGGGCCGGGAGGGTATAAGAAACTCTTT	CATWDGPGGYKKLF	TRGV4	.	TRGJ1	19	-1	-1	27
23	9.89851866516324E-5	TGTGCCACCTGGGACGGGCCGACCGTCGTTAAGAAACTCTTT	CATWDGPTVVKKLF	TRGV2	.	TRGJ1	19	-1	-1	29
23	9.89851866516324E-5	TGTGCCACCTGGGGCCTGAATTATTATAAGAAACTCTTT	CATWGLNYYKKLF	TRGV2	.	TRGJ1	12	-1	-1	17
23	9.89851866516324E-5	TGTGCCACCTGGGACGGGCTGGCTAATAAGAAACTCTTT	CATWDGLANKKLF	TRGV2	.	TRGJ1	18	-1	-1	25
23	9.89851866516324E-5	TGTGCCACCTGGGACGGGGGTTATTATAAGAAACTCTTT	CATWDGGYYKKLF	TRGV2	.	TRGJ1	17	-1	-1	20
23	9.89851866516324E-5	TGTGCCACCTGGGACAGGCGGGGTTTGGGGAAACTCTTT	CATWDRRGLGKLF	TRGV5	.	TRGJ1	18	-1	-1	29
23	9.89851866516324E-5	TGTGCTGCGTGGGACTCGGGGTATAAGAAACTCTTT	CAAWDSGYKKLF	TRGV10	.	TRGJ1	13	-1	-1	21
23	9.89851866516324E-5	TGTGCCACCTGGGACGGGCAGTATAAGAAACTCTTT	CATWDGQYKKLF	TRGV3	.	TRGJ1	18	-1	-1	21
23	9.89851866516324E-5	TGTGCCACCTGGGACGGGCAGGATAAGAAACTCTTT	CATWDGQDKKLF	TRGV2	.	TRGJ1	18	-1	-1	22
23	9.89851866516324E-5	TGTGCTGCGGGGGGGGGGGATAAGAAACTCTTT	CAAGGGDKKLF	TRGV10	.	TRGJ1	12	-1	-1	19
23	9.89851866516324E-5	TGTGCCACCTGGGACGGGCCGGTGAAACTCTTT	CATWDGPVKLF	TRGV2	.	TRGJ1	22	-1	-1	23
23	9.89851866516324E-5	TGTGCCACCCGACCAAAAAAGAAACTCTTT	CATRPKKKLF	TRGV4	.	TRGJ1	8	-1	-1	18
23	9.89851866516324E-5	TGTGCCACCTGGGATGTTCCCCTCTTT	CATWDVPLF	TRGV8	.	TRGJ1	14	-1	-1	21
23	9.89851866516324E-5	TGTGCCACCCAGGGGAAGAAACTCTTT	CATQGKKLF	TRGV4	.	TRGJ1	8	-1	-1	15
23	9.89851866516324E-5	TGTACTATGGATCCCCTCTTT	CTMDPLF	TRGV8	.	TRGJ1	2	-1	-1	15
23	9.89851866516324E-5	TGTGCCACCTGGGTCTCCCTTTTTCAGCATTATAAGAAACTCTTT	CATWVSLFQHYKKLF	TRGV8	.	TRGJ1	12	-1	-1	28
23	9.89851866516324E-5	TGTGCCACCTGGACCCACGGAGGATATTATAAGAAACTCTTT	CATWTHGGYYKKLF	TRGV8	.	TRGJ1	11	-1	-1	24
23	9.89851866516324E-5	TGTGCCACCTGGGATGGAGGGAGAGCTAAGAAACTCTTT	CATWDGGRAKKLF	TRGV4	.	TRGJ1	16	-1	-1	26
23	9.89851866516324E-5	TGTGCCACCTGGGATAACTGGGGTTATAAGAAACTCTTT	CATWDNWGYKKLF	TRGV4	.	TRGJ1	14	-1	-1	23
23	9.89851866516324E-5	TGTGCCACCTGGGACGGGCCCGATTATAAGAAACTCTTT	CATWDGPDYKKLF	TRGV2	.	TRGJ1	21	-1	-1	22
23	9.89851866516324E-5	TGTGCCACCTGGGACGGGGGATGGGATAAGAAACTCTTT	CATWDGGWDKKLF	TRGV2	.	TRGJ1	17	-1	-1	25
23	9.89851866516324E-5	TGTGCCACCTGGGATGGGATCTATAAGAAACTCTTT	CATWDGIYKKLF	TRGV4	.	TRGJ1	17	-1	-1	21
23	9.89851866516324E-5	TGTGCCACCTGGGACGGCCCACGAGGGGGACTCTTT	CATWDGPRGGLF	TRGV2	.	TRGJ1	19	-1	-1	29
23	9.89851866516324E-5	TGTGCCACCTGGGACGTTCCTAAGAAACTCTTT	CATWDVPKKLF	TRGV2	.	TRGJ1	15	-1	-1	20
23	9.89851866516324E-5	TGTGCCACCTGGGACTACGAGAAACTCTTT	CATWDYEKLF	TRGV3	.	TRGJ1	14	-1	-1	19
23	9.89851866516324E-5	TGTGCCACCGGCAAGGCGGAGAAACTCTTT	CATGKAEKLF	TRGV4	.	TRGJ1	8	-1	-1	19
23	9.89851866516324E-5	TGTTATCCCCCCCACCAGAAACTCTTT	CYPPHQKLF	TRGV4	.	TRGJ1	2	-1	-1	16
23	9.89851866516324E-5	TGTGCCACCTGGGAAGAAGAACTCTTT	CATWEEELF	TRGV2	.	TRGJ1	13	-1	-1	16
23	9.89851866516324E-5	TGTGCCACCTGGAATAAGAAACTCTTT	CATWNKKLF	TRGV4	.	TRGJ1	14	-1	-1	13
23	9.89851866516324E-5	TGTGCCACCTGGGACGGCCTCTTT	CATWDGLF	TRGV2	.	TRGJ1	16	-1	-1	18
23	9.89851866516324E-5	TGTGCTGCGTGGGATTCCGGTACCACTGGTTGGTTCAAGATATTT	CAAWDSGTTGWFKIF	TRGV10	.	TRGJP1	18	-1	-1	20
23	9.89851866516324E-5	TGTGCCTTGTGGGAGATGCCTTATTATAAGAAACTCTTT	CALWEMPYYKKLF	TRGV9	.	TRGJ1	18	-1	-1	20
23	9.89851866516324E-5	TGTGCCACCTGGGATGGGCCCCCGAAGAAACTCTTT	CATWDGPPKKLF	TRGV4	.	TRGJ1	20	-1	-1	24
22	9.468148288417012E-5	TGTGCTGCGTGGGATTATTGGGTCGGGGACGTTAATTATTATAAGAAACTCTTT	CAAWDYWVGDVNYYKKLF	TRGV10	.	TRGJ1	16	-1	-1	33
22	9.468148288417012E-5	TGTGCTGCGTGGGTACGGGGGGGATATACCACTGGTTGGTTCAAGATATTT	CAAWVRGGYTTGWFKIF	TRGV10	.	TRGJP1	12	-1	-1	20
22	9.468148288417012E-5	TGTGCTGCGTGGGATTATGGGGGTCGGGCCACTGGTTGGTTCAAGATATTT	CAAWDYGGRATGWFKIF	TRGV10	.	TRGJP1	16	-1	-1	28
22	9.468148288417012E-5	TGTGCCACCTGGGACTCTTGTCCCTTGTTCTTTGTGGAACTCTTT	CATWDSCPLFFVELF	TRGV8	.	TRGJ1	13	-1	-1	37
22	9.468148288417012E-5	TGTGCTGCGTGGGATAATACCACTGGTTGGTTCAAGATATTT	CAAWDNTTGWFKIF	TRGV10	.	TRGJP1	14	-1	-1	8
22	9.468148288417012E-5	TGTGCCACCTTGACTAGCCAAGAAGATTATAAGAAACTCTTT	CATLTSQEDYKKLF	TRGV4	.	TRGJ1	9	-1	-1	25
22	9.468148288417012E-5	TGTGCCACCTGGGTCCTAACGCCGGGTTATAAGAAACTCTTT	CATWVLTPGYKKLF	TRGV2	.	TRGJ1	12	-1	-1	26
22	9.468148288417012E-5	TGTGCCACCTGGGACAGGCGGGGTTATTATAAGAAACTCTTT	CATWDRRGYYKKLF	TRGV3	.	TRGJ1	18	-1	-1	23
22	9.468148288417012E-5	TGTGCTGCGTGGGATTGTGAATATTATAAGAAACTCTTT	CAAWDCEYYKKLF	TRGV10	.	TRGJ1	15	-1	-1	18
22	9.468148288417012E-5	TGTGCCACCTGGGGCCTTCTCGGGGGTAAGAAACTCTTT	CATWGLLGGKKLF	TRGV4	.	TRGJ1	12	-1	-1	26
22	9.468148288417012E-5	TGTGCCACCTGGGATCCTAATTATTATAAGAAACTCTTT	CATWDPNYYKKLF	TRGV4	.	TRGJ1	14	-1	-1	18
22	9.468148288417012E-5	TGTGCCACCTGGGATGCCTCGAGTTATAAGAAACTCTTT	CATWDASSYKKLF	TRGV8	.	TRGJ1	14	-1	-1	23
22	9.468148288417012E-5	TGTGCCACCTGGGACGGGCTATGTTATAAGAAACTCTTT	CATWDGLCYKKLF	TRGV2	.	TRGJ1	18	-1	-1	23
22	9.468148288417012E-5	TGTGCCACCTGGGACGGGCCGAGGGATAAGAAACTCTTT	CATWDGPRDKKLF	TRGV2	.	TRGJ1	19	-1	-1	25
22	9.468148288417012E-5	TGTGCCACCTGGGACGGGCGGTTAGTTAAGAAACTCTTT	CATWDGRLVKKLF	TRGV2	.	TRGJ1	18	-1	-1	26
22	9.468148288417012E-5	TGTGCCACCTGGGACGGGGTTTATTATAAGAAACTCTTT	CATWDGVYYKKLF	TRGV2	.	TRGJ1	17	-1	-1	20
22	9.468148288417012E-5	TGTGCCACCTGGGACAGCAAGGCTTTAGGGAAACTCTTT	CATWDSKALGKLF	TRGV3	.	TRGJ1	16	-1	-1	29
22	9.468148288417012E-5	TGTGCTGCGTGGGATCCCTATTGTAAGAAACTCTTT	CAAWDPYCKKLF	TRGV10	.	TRGJ1	14	-1	-1	18
22	9.468148288417012E-5	TGTGCCTCCCCGCTCAGGGGTAATAAGAAACTCTTT	CASPLRGNKKLF	TRGV2	.	TRGJ1	8	-1	-1	22
22	9.468148288417012E-5	TGTGCCACCTGGGCCCCTTATTATAAGAAACTCTTT	CATWAPYYKKLF	TRGV8	.	TRGJ1	12	-1	-1	17
22	9.468148288417012E-5	TGTGCCACCTGGGAGGGCTATATCGAGAAACTCTTT	CATWEGYIEKLF	TRGV4	.	TRGJ1	17	-1	-1	25
22	9.468148288417012E-5	TGTGCCTTGTGGGAGTGTTATAAGAAACTCTTT	CALWECYKKLF	TRGV9	.	TRGJ1	14	-1	-1	17
22	9.468148288417012E-5	TGTGCCACCTGTGATCTACCTTCGAAACTCTTT	CATCDLPSKLF	TRGV4	.	TRGJ1	14	-1	-1	23
22	9.468148288417012E-5	TGTGCCACCTGGGCCCCGACGAGGAAACTCTTT	CATWAPTRKLF	TRGV4	.	TRGJ1	12	-1	-1	23
22	9.468148288417012E-5	TGTGCCACCTGGGGTAACTCAGGGAAACTCTTT	CATWGNSGKLF	TRGV4	.	TRGJ1	12	-1	-1	23
22	9.468148288417012E-5	TGTGCCACCTGGGATGGGCGGGAGAAACTCTTT	CATWDGREKLF	TRGV4	.	TRGJ1	18	-1	-1	22
22	9.468148288417012E-5	TGTGCCACCTGGGACTTTTATAAGAAACTCTTT	CATWDFYKKLF	TRGV2	.	TRGJ1	14	-1	-1	17
22	9.468148288417012E-5	TGTGCCACCTGGGACGTTTATAAGAAACTCTTT	CATWDVYKKLF	TRGV2	.	TRGJ1	15	-1	-1	17
22	9.468148288417012E-5	TGTGCCACCTGGGACAGGTCCTTAGAACTCTTT	CATWDRSLELF	TRGV3	.	TRGJ1	21	-1	-1	25
22	9.468148288417012E-5	TGTGCCACCTGGGAGCATAAGAAACTCTTT	CATWEHKKLF	TRGV4	.	TRGJ1	13	-1	-1	16
22	9.468148288417012E-5	TGTGCCTCGATTATTAAGAAACTCTTT	CASIIKKLF	TRGV4	.	TRGJ1	5	-1	-1	9
22	9.468148288417012E-5	TGTGCCACCTCTTGTCCGTGCATTTATTATAAGAAACTCTTT	CATSCPCIYYKKLF	TRGV3	.	TRGJ1	9	-1	-1	23
22	9.468148288417012E-5	TGTGCCACCTGGGACGGGCCTAGGGATTATAAGAAACTCTTT	CATWDGPRDYKKLF	TRGV2	.	TRGJ1	19	-1	-1	25
22	9.468148288417012E-5	TGTGCCACCTGGGACGGGCGGGGGTGGTATAAGAAACTCTTT	CATWDGRGWYKKLF	TRGV2	.	TRGJ1	18	-1	-1	27
22	9.468148288417012E-5	TGTGCCACCTGGGACGGCGGGTATTATAAGAAACTCTTT	CATWDGGYYKKLF	TRGV2	.	TRGJ1	16	-1	-1	21
22	9.468148288417012E-5	TGTGCCACCTGGGACACCTATTATTATAAGAAACTCTTT	CATWDTYYYKKLF	TRGV7	.	TRGJ1	15	-1	-1	19
22	9.468148288417012E-5	TGTGCCACCTGGGATGGTCTCTATAAGAAACTCTTT	CATWDGLYKKLF	TRGV4	.	TRGJ1	16	-1	-1	21
22	9.468148288417012E-5	TGTGCCACCTGGGATGGTAGGTATAAGAAACTCTTT	CATWDGRYKKLF	TRGV4	.	TRGJ1	16	-1	-1	21
22	9.468148288417012E-5	TGTGCCACCTGGGATAGAGTTTATAAGAAACTCTTT	CATWDRVYKKLF	TRGV8	.	TRGJ1	16	-1	-1	20
22	9.468148288417012E-5	TGTGCCACCTGGGATTCGGACCAGAAACTCTTT	CATWDSDQKLF	TRGV8	.	TRGJ1	14	-1	-1	22
22	9.468148288417012E-5	TGTGCCACCTGGGATTGGGGTAAGAAACTCTTT	CATWDWGKKLF	TRGV3	.	TRGJ1	13	-1	-1	20
22	9.468148288417012E-5	TGTGCCACCTGGGACGTCGGGGGAAATCTCTTT	CATWDVGGNLF	TRGV2	.	TRGJ1	15	-1	-1	22
22	9.468148288417012E-5	TGTGCCACCTGGGACGGGCCACAAAAACTCTTT	CATWDGPQKLF	TRGV2	.	TRGJ1	19	-1	-1	24
22	9.468148288417012E-5	TGTGCCACCTGGGACAGGCCGATACTCTTT	CATWDRPILF	TRGV3	.	TRGJ1	19	-1	-1	20
22	9.468148288417012E-5	TGTGCCACCTGGGAAATTGAGAAACTCTTT	CATWEIEKLF	TRGV4	.	TRGJ1	13	-1	-1	19
22	9.468148288417012E-5	TGTGCCACCTGGGACGGGCCCCTGGGTTATAAGAAACTCTTT	CATWDGPLGYKKLF	TRGV2	.	TRGJ1	20	-1	-1	26
22	9.468148288417012E-5	TGTGCTGCGTGGGATTTAAGTTGGATCAAGACGTTT	CAAWDLSWIKTF	TRGV10	.	TRGJP2	15	-1	-1	20
21	9.037777911670784E-5	TGTGCCACCTGGGACGGGCGGTTCCGTCTTTATAAGAAACTCTTT	CATWDGRFRLYKKLF	TRGV2	.	TRGJ1	18	-1	-1	29
21	9.037777911670784E-5	TGTGCTGCGTGGGATTTTCCGAATTATTATAAGAAACTCTTT	CAAWDFPNYYKKLF	TRGV10	.	TRGJ1	15	-1	-1	19
21	9.037777911670784E-5	TGTGCTGCGTGGGAGGATACCACTGGTTGGTTCAAGATATTT	CAAWEDTTGWFKIF	TRGV10	.	TRGJP1	13	-1	-1	16
21	9.037777911670784E-5	TGTGCCACCTGGGACGGGCTGGCCTATTATAAGAAACTCTTT	CATWDGLAYYKKLF	TRGV2	.	TRGJ1	18	-1	-1	24
21	9.037777911670784E-5	TGTGCCACCTGGGACGGGCAAATGAGTTATAAGAAACTCTTT	CATWDGQMSYKKLF	TRGV2	.	TRGJ1	18	-1	-1	26
21	9.037777911670784E-5	TGTGCTGCGTGGGATTGGTGTTATTATAAGAAACTCTTT	CAAWDWCYYKKLF	TRGV10	.	TRGJ1	15	-1	-1	20
21	9.037777911670784E-5	TGTGCTGCGTGGGACCGAAATTATTATAAGAAACTCTTT	CAAWDRNYYKKLF	TRGV10	.	TRGJ1	13	-1	-1	18
21	9.037777911670784E-5	TGTGCCACCTGGGTCCGGGGCTATTATAAGAAACTCTTT	CATWVRGYYKKLF	TRGV8	.	TRGJ1	12	-1	-1	21
21	9.037777911670784E-5	TGTGCCACCTGGGGCAGGTGTTGGTATAAGAAACTCTTT	CATWGRCWYKKLF	TRGV5P	.	TRGJ1	17	-1	-1	24
21	9.037777911670784E-5	TGTGCCACCTGGGATAGGCCTGTTTATAAGAAACTCTTT	CATWDRPVYKKLF	TRGV8	.	TRGJ1	20	-1	-1	23
21	9.037777911670784E-5	TGTGCCACCTGGGACGGCCGGGGGTATAAGAAACTCTTT	CATWDGRGYKKLF	TRGV2	.	TRGJ1	16	-1	-1	24
21	9.037777911670784E-5	TGTGCCACCTGGGACGAAACTTATTATAAGAAACTCTTT	CATWDETYYKKLF	TRGV2	.	TRGJ1	15	-1	-1	20
21	9.037777911670784E-5	TGTGCCACCTGGGACAGGCGATCCCTTAAGAAACTCTTT	CATWDRRSLKKLF	TRGV5	.	TRGJ1	18	-1	-1	26
21	9.037777911670784E-5	TGTGCCACCTGGGACAGGGTGTATTATAAGAAACTCTTT	CATWDRVYYKKLF	TRGV3	.	TRGJ1	17	-1	-1	21
21	9.037777911670784E-5	TGTGCTGCGTGGGCCTTTTATTATAAGAAACTCTTT	CAAWAFYYKKLF	TRGV10	.	TRGJ1	12	-1	-1	17
21	9.037777911670784E-5	TGTGCCACCTGGGCGGGGTATTATAAGAAACTCTTT	CATWAGYYKKLF	TRGV4	.	TRGJ1	12	-1	-1	18
21	9.037777911670784E-5	TGTGCCACCTGGGATGCTAGAGGTAAGAAACTCTTT	CATWDARGKKLF	TRGV8	.	TRGJ1	14	-1	-1	23
21	9.037777911670784E-5	TGTGCCACCTGGGATAGGGGTTATAAGAAACTCTTT	CATWDRGYKKLF	TRGV8	.	TRGJ1	17	-1	-1	20
21	9.037777911670784E-5	TGTGCCACCTGGGATAGGGAACTCAAGAAACTCTTT	CATWDRELKKLF	TRGV8	.	TRGJ1	17	-1	-1	24
21	9.037777911670784E-5	TGTGCCACCTGGGACGGGCACGGTAAGAAACTCTTT	CATWDGHGKKLF	TRGV2	.	TRGJ1	21	-1	-1	23
21	9.037777911670784E-5	TGTGCCACCTGGGACAGGCGGTATAAGAAACTCTTT	CATWDRRYKKLF	TRGV5	.	TRGJ1	18	-1	-1	21
21	9.037777911670784E-5	TGTGCCACCCTCCCCCGTTATTATAAGAAACTCTTT	CATLPRYYKKLF	TRGV8	.	TRGJ1	8	-1	-1	17
21	9.037777911670784E-5	TGTGCTGCGCCGAATTATTATAAGAAACTCTTT	CAAPNYYKKLF	TRGV10	.	TRGJ1	8	-1	-1	10
21	9.037777911670784E-5	TGTGCCACCTGGGATGGGCCTAAGAAACTCTTT	CATWDGPKKLF	TRGV4	.	TRGJ1	19	-1	-1	20
21	9.037777911670784E-5	TGTGCCACCTGGGATGGAAAGGGGAAACTCTTT	CATWDGKGKLF	TRGV4	.	TRGJ1	16	-1	-1	23
21	9.037777911670784E-5	TGTGCCACCTGGGATATTGCAGGAGGACTCTTT	CATWDIAGGLF	TRGV8	.	TRGJ1	15	-1	-1	26
21	9.037777911670784E-5	TGTGCCACCTGGGACGGGGGAAAGAAACTCTTT	CATWDGGKKLF	TRGV3	.	TRGJ1	17	-1	-1	21
21	9.037777911670784E-5	TGTGCCACCTGGGACAGGCGTGAGAAACTCTTT	CATWDRREKLF	TRGV5	.	TRGJ1	21	-1	-1	22
21	9.037777911670784E-5	TGTGCTGCGTGGTTGGGGTTCAAGATATTT	CAAWLGFKIF	TRGV10	.	TRGJP1	11	-1	-1	9
21	9.037777911670784E-5	TGTGCCCACTGGGGCTTTAAGAAACTCTTT	CAHWGFKKLF	TRGV8	.	TRGJ1	12	-1	-1	17
21	9.037777911670784E-5	TGTGCCACCTGGGCTTTTAAGAAACTCTTT	CATWAFKKLF	TRGV2	.	TRGJ1	12	-1	-1	14
21	9.037777911670784E-5	TGTGCCACCTGGGATCGTAAGAAACTCTTT	CATWDRKKLF	TRGV8	.	TRGJ1	14	-1	-1	17
21	9.037777911670784E-5	TGTGCCACCAGGGCCGAGAAACTCTTT	CATRAEKLF	TRGV5	.	TRGJ1	12	-1	-1	16
21	9.037777911670784E-5	TGTGCCCCTTCTAAGAAACTCTTT	CAPSKKLF	TRGV8	.	TRGJ1	8	-1	-1	8
21	9.037777911670784E-5	TGTGCTGCGTGGGACTATCGGTATACCACTGGTTGGTTCAAGATATTT	CAAWDYRYTTGWFKIF	TRGV10	.	TRGJP1	28	-1	-1	21
21	9.037777911670784E-5	TGTGCTGCGTGGGAGCCGACAGACCACTATTATTATAAGAAACTCTTT	CAAWEPTDHYYYKKLF	TRGV10	.	TRGJ1	13	-1	-1	28
21	9.037777911670784E-5	TGTGCTGCGTGGGATTATGGCGAAAGATGGTTCAAGATATTT	CAAWDYGERWFKIF	TRGV10	.	TRGJP1	16	-1	-1	27
21	9.037777911670784E-5	TGTGCCACCTGGGACAGGCTAGGGTATTATAAGAAACTCTTT	CATWDRLGYYKKLF	TRGV5	.	TRGJ1	18	-1	-1	24
21	9.037777911670784E-5	TGTGCTGCGTGGGCCGTTACGAATTATAAGAAACTCTTT	CAAWAVTNYKKLF	TRGV10	.	TRGJ1	12	-1	-1	22
21	9.037777911670784E-5	TGTGCCACCTGGGATAGGAATTATTATAAGAAACTCTTT	CATWDRNYYKKLF	TRGV4	.	TRGJ1	17	-1	-1	17
21	9.037777911670784E-5	TGTGCCACCTGGGATAAGAATTATTATAAGAAACTCTTT	CATWDKNYYKKLF	TRGV8	.	TRGJ1	15	-1	-1	17
21	9.037777911670784E-5	TGTGCCACCTGGGACGGGCTGGAATATAAGAAACTCTTT	CATWDGLEYKKLF	TRGV2	.	TRGJ1	18	-1	-1	24
21	9.037777911670784E-5	TGTGCCACCTGGGACAGGCCTCGTTATAAGAAACTCTTT	CATWDRPRYKKLF	TRGV3	.	TRGJ1	20	-1	-1	23
21	9.037777911670784E-5	TGTGCTGCGTGGGATTTACGTTGGTTCAAGATATTT	CAAWDLRWFKIF	TRGV10	.	TRGJP1	20	-1	-1	19
21	9.037777911670784E-5	TGTGCCACCTGGGATGTAGCATATAAGAAACTCTTT	CATWDVAYKKLF	TRGV4	.	TRGJ1	15	-1	-1	21
21	9.037777911670784E-5	TGTGCCACCTGGGACTCCGATTATAAGAAACTCTTT	CATWDSDYKKLF	TRGV2	.	TRGJ1	14	-1	-1	19
21	9.037777911670784E-5	TGTGCCACCTGGGCCTATTATAAGAAACTCTTT	CATWAYYKKLF	TRGV8	.	TRGJ1	12	-1	-1	15
21	9.037777911670784E-5	TGTGCCACCTGGGATAATCATAAGAAACTCTTT	CATWDNHKKLF	TRGV8	.	TRGJ1	15	-1	-1	13
21	9.037777911670784E-5	TGTGCCACCTGGGACGGATTACAGGGGCTCTTT	CATWDGLQGLF	TRGV5	.	TRGJ1	14	-1	-1	27
21	9.037777911670784E-5	TGTGCCACCTGGGACAGGCTGAAGAAACTCTTT	CATWDRLKKLF	TRGV7	.	TRGJ1	18	-1	-1	21
21	9.037777911670784E-5	TGTGCCACCTGGGATTGGGGGAAACTCTTT	CATWDWGKLF	TRGV8	.	TRGJ1	17	-1	-1	20
21	9.037777911670784E-5	TGTGCCACCGGGCTCTTT	CATGLF	TRGV4	.	TRGJ1	11	-1	-1	12
20	8.607407534924556E-5	TGTGCTGCGTGGGATGTTGCCTTGAATTCGAATTATTATAAGAAACTCTTT	CAAWDVALNSNYYKKLF	TRGV10	.	TRGJ1	14	-1	-1	24
20	8.607407534924556E-5	TGTGCCTGCTGGATTAGGCACGAATCGCTAAATTATTATAAGAAACTCTTT	CACWIRHESLNYYKKLF	TRGV11	.	TRGJ1	21	-1	-1	30
20	8.607407534924556E-5	TGTGCCACCTGGGACGGTAGTGCTATTAAACGTGATTGGATCAAGACGTTT	CATWDGSAIKRDWIKTF	TRGV2	.	TRGJP2	16	-1	-1	31
20	8.607407534924556E-5	TGTGCCACCTGGGACGGCTTAGGTACCTTTTATTATAAGAAACTCTTT	CATWDGLGTFYYKKLF	TRGV2	.	TRGJ1	16	-1	-1	29
20	8.607407534924556E-5	TGTGCCACCTGGGACGGGCTTCGGCTTGGTGCTTATAAGAAACTCTTT	CATWDGLRLGAYKKLF	TRGV2	.	TRGJ1	18	-1	-1	32
20	8.607407534924556E-5	TGTGCCACCTGGGACAGGCCTGTGCCTACCTCTGAGAAACTCTTT	CATWDRPVPTSEKLF	TRGV7	.	TRGJ1	25	-1	-1	34
20	8.607407534924556E-5	TGTGCCACCTGGGACAGGCCGGGGAATTATTATAAGAAACTCTTT	CATWDRPGNYYKKLF	TRGV5	.	TRGJ1	19	-1	-1	23
20	8.607407534924556E-5	TGTGCTGCGTGGGTATATACCACTGGTTGGTTCAAGATATTT	CAAWVYTTGWFKIF	TRGV10	.	TRGJP1	19	-1	-1	11
20	8.607407534924556E-5	TGTGCTGCGTGGGATTCTTCGAATTATTATAAGAAACTCTTT	CAAWDSSNYYKKLF	TRGV10	.	TRGJ1	15	-1	-1	17
20	8.607407534924556E-5	TGTGCTGCGTGGGACCCCTACCCTTCTTGGTTCAAGATATTT	CAAWDPYPSWFKIF	TRGV10	.	TRGJP1	13	-1	-1	26
20	8.607407534924556E-5	TGTGCCACCTGGGCCCGGTTGTCAGGGGGTAAGAAACTCTTT	CATWARLSGGKKLF	TRGV3	.	TRGJ1	12	-1	-1	29
20	8.607407534924556E-5	TGTGCCACCTGGGACAGGCGAGGACGTCGAGGGAAACTCTTT	CATWDRRGRRGKLF	TRGV3	.	TRGJ1	18	-1	-1	32
20	8.607407534924556E-5	TGTGCCACCTGGGATGGGCTTGATTATAAGAAACTCTTT	CATWDGLDYKKLF	TRGV4	.	TRGJ1	18	-1	-1	22
20	8.607407534924556E-5	TGTGCCACCTGGGATAGGCTAGGCTATAAGAAACTCTTT	CATWDRLGYKKLF	TRGV8	.	TRGJ1	18	-1	-1	24
20	8.607407534924556E-5	TGTGCCACCTGGGACCCCGGCGGAGGTAAGAAACTCTTT	CATWDPGGGKKLF	TRGV4	.	TRGJ1	13	-1	-1	26
20	8.607407534924556E-5	TGTGCCACCTGGGACGGGCTTTGCTATAAGAAACTCTTT	CATWDGLCYKKLF	TRGV2	.	TRGJ1	18	-1	-1	24
20	8.607407534924556E-5	TGTGCCACCTGGGACGGGCCAGGTTATAAGAAACTCTTT	CATWDGPGYKKLF	TRGV2	.	TRGJ1	19	-1	-1	23
20	8.607407534924556E-5	TGTGCCACCTGGGACAGCCACTACCGGGGGAAACTCTTT	CATWDSHYRGKLF	TRGV3	.	TRGJ1	16	-1	-1	29
20	8.607407534924556E-5	TGTGCCACCTGGGACAGGCGTTATTATAAGAAACTCTTT	CATWDRRYYKKLF	TRGV7	.	TRGJ1	18	-1	-1	20
20	8.607407534924556E-5	TGTGCCACCTGGGATGGTCAGTATAAGAAACTCTTT	CATWDGQYKKLF	TRGV4	.	TRGJ1	16	-1	-1	21
20	8.607407534924556E-5	TGTGCCACCTGGGATGGCCATTATAAGAAACTCTTT	CATWDGHYKKLF	TRGV4	.	TRGJ1	16	-1	-1	19
20	8.607407534924556E-5	TGTGCCACCTGGGACGTGCAGGTTAAGAAACTCTTT	CATWDVQVKKLF	TRGV2	.	TRGJ1	18	-1	-1	23
20	8.607407534924556E-5	TGTGCCACCTGGGACAGTCTCCGCAAGAAACTCTTT	CATWDSLRKKLF	TRGV3	.	TRGJ1	16	-1	-1	24
20	8.607407534924556E-5	TGTGCCACCTGGGACAGGCTTTATAAGAAACTCTTT	CATWDRLYKKLF	TRGV3	.	TRGJ1	18	-1	-1	20
20	8.607407534924556E-5	TGTGCCACCTGGGAATCGTCTTATAAGAAACTCTTT	CATWESSYKKLF	TRGV2	.	TRGJ1	13	-1	-1	20
20	8.607407534924556E-5	TGTGCCACCTGGTGGGGTAATAAGAAACTCTTT	CATWWGNKKLF	TRGV4	.	TRGJ1	11	-1	-1	19
20	8.607407534924556E-5	TGTGCCACCTGGGATAGATTTGGGAAACTCTTT	CATWDRFGKLF	TRGV8	.	TRGJ1	16	-1	-1	23
20	8.607407534924556E-5	TGTGCCACCTGGGACGGGCCCAAGAAACTCTTT	CATWDGPKKLF	TRGV2	.	TRGJ1	20	-1	-1	21
20	8.607407534924556E-5	TGTGCCACCTGGGACAGGCGTAAGAAACTCTTT	CATWDRRKKLF	TRGV3	.	TRGJ1	18	-1	-1	20
20	8.607407534924556E-5	TGTGCCACCTGGGACAGGCGAAGGAAACTCTTT	CATWDRRRKLF	TRGV7	.	TRGJ1	18	-1	-1	23
20	8.607407534924556E-5	TGTGCCACCCTCAGTCATTATAAGAAACTCTTT	CATLSHYKKLF	TRGV8	.	TRGJ1	8	-1	-1	16
20	8.607407534924556E-5	TGTGCTGCGTGGGATGTGGTCAAGATATTT	CAAWDVVKIF	TRGV10	.	TRGJP1	14	-1	-1	16
20	8.607407534924556E-5	TGTGCCCCCCAACGCTATAAGAAACTCTTT	CAPQRYKKLF	TRGV4	.	TRGJ1	8	-1	-1	15
20	8.607407534924556E-5	TGTGCCACCTCTGACAGGCAGAAACTCTTT	CATSDRQKLF	TRGV4	.	TRGJ1	9	-1	-1	19
20	8.607407534924556E-5	TGTGCCACCTGTCCTCCTAAGAATCTCTTT	CATCPPKNLF	TRGV3	.	TRGJ1	10	-1	-1	17
20	8.607407534924556E-5	TGTGCCACCTGGGCCCCTAAGAAACTCTTT	CATWAPKKLF	TRGV4	.	TRGJ1	12	-1	-1	17
20	8.607407534924556E-5	TGTGCCACCTATTATAAGAAACTCTTT	CATYYKKLF	TRGV8	.	TRGJ1	9	-1	-1	9
20	8.607407534924556E-5	TGTGCCACCCCACTAGGGAAACTCTTT	CATPLGKLF	TRGV8	.	TRGJ1	8	-1	-1	17
20	8.607407534924556E-5	TGTGCCACCGAGGAGAAACTCTTT	CATEEKLF	TRGV2	.	TRGJ1	8	-1	-1	13
19	8.177037158178329E-5	TGTGCTGCGTGGGATTATATCCGGGTACATTATTATAAGAAACTCTTT	CAAWDYIRVHYYKKLF	TRGV10	.	TRGJ1	16	-1	-1	28
19	8.177037158178329E-5	TGTGCTGCGTGGGAAAGAAGTTCGGGCACTTATTATAAGAAACTCTTT	CAAWERSSGTYYKKLF	TRGV10	.	TRGJ1	13	-1	-1	29
19	8.177037158178329E-5	TGTGCTGCGTGGGATTATGGGGAGAATTATTATAAGAAACTCTTT	CAAWDYGENYYKKLF	TRGV10	.	TRGJ1	16	-1	-1	23
19	8.177037158178329E-5	TGTGCCACCTGGGAGCAACCCTACAGTTATTATAAGAAACTCTTT	CATWEQPYSYYKKLF	TRGV2	.	TRGJ1	13	-1	-1	26
19	8.177037158178329E-5	TGTGCTGCGTGGTCCTCCTTGTGTGATTATAAGAAACTCTTT	CAAWSSLCDYKKLF	TRGV10	.	TRGJ1	11	-1	-1	25
19	8.177037158178329E-5	TGTGCCACCTGGGATGGGCCATGGGATTATAAGAAACTCTTT	CATWDGPWDYKKLF	TRGV4	.	TRGJ1	19	-1	-1	25
19	8.177037158178329E-5	TGTGCCACCTGGGATGGAGGATCTGGGTATAAGAAACTCTTT	CATWDGGSGYKKLF	TRGV4	.	TRGJ1	16	-1	-1	27
19	8.177037158178329E-5	TGTGCCACCTGGGATAACGGTTCTCGTTATAAGAAACTCTTT	CATWDNGSRYKKLF	TRGV8	.	TRGJ1	15	-1	-1	26
19	8.177037158178329E-5	TGTGCCACCTGGGACGGGCTGGGTTATTATAAGAAACTCTTT	CATWDGLGYYKKLF	TRGV2	.	TRGJ1	18	-1	-1	23
19	8.177037158178329E-5	TGTGCCACCTGGGACGGGCTGAGTTATTATAAGAAACTCTTT	CATWDGLSYYKKLF	TRGV2	.	TRGJ1	18	-1	-1	20
19	8.177037158178329E-5	TGTGCCACCTGGGACGGGCCTTTGAATTATAAGAAACTCTTT	CATWDGPLNYKKLF	TRGV2	.	TRGJ1	19	-1	-1	25
19	8.177037158178329E-5	TGTGCCACCTGGGACACGCCGACTTACCTTAAGAAACTCTTT	CATWDTPTYLKKLF	TRGV5	.	TRGJ1	19	-1	-1	29
19	8.177037158178329E-5	TGTGCCACCTGGGACAGTCCGCATTATTATAAGAAACTCTTT	CATWDSPHYYKKLF	TRGV5	.	TRGJ1	19	-1	-1	19
19	8.177037158178329E-5	TGTGCCACCTGGGACAGGCACCGGGGTTATAAGAAACTCTTT	CATWDRHRGYKKLF	TRGV5	.	TRGJ1	18	-1	-1	26
19	8.177037158178329E-5	TGTGCTGCGTGGGATCCGACTGGTTGGTTCAAGATATTT	CAAWDPTGWFKIF	TRGV10	.	TRGJP1	14	-1	-1	18
19	8.177037158178329E-5	TGTGCCACCTGCTACCGCACGGAGTATAAGAAACTCTTT	CATCYRTEYKKLF	TRGV4	.	TRGJ1	10	-1	-1	24
19	8.177037158178329E-5	TGTGCCACCTGGGATCCCCCTTATTATAAGAAACTCTTT	CATWDPPYYKKLF	TRGV8	.	TRGJ1	14	-1	-1	20
19	8.177037158178329E-5	TGTGCCACCTGGGATGTCGATTATTATAAGAAACTCTTT	CATWDVDYYKKLF	TRGV4	.	TRGJ1	15	-1	-1	16
19	8.177037158178329E-5	TGTGCCACCTGGGATGCGGTTTATTATAAGAAACTCTTT	CATWDAVYYKKLF	TRGV4	.	TRGJ1	15	-1	-1	20
19	8.177037158178329E-5	TGTGCCACCTGGGATGGGCCAGGGAATAAGAAACTCTTT	CATWDGPGNKKLF	TRGV4	.	TRGJ1	19	-1	-1	25
19	8.177037158178329E-5	TGTGCCACCTGGGATGGGCAGTGTTATAAGAAACTCTTT	CATWDGQCYKKLF	TRGV4	.	TRGJ1	18	-1	-1	23
19	8.177037158178329E-5	TGTGCCACCTGGGACTGCCCTTATTATAAGAAACTCTTT	CATWDCPYYKKLF	TRGV3	.	TRGJ1	20	-1	-1	20
19	8.177037158178329E-5	TGTGCCACCTGGGACCACCGACCCTTAGAGAAACTCTTT	CATWDHRPLEKLF	TRGV2	.	TRGJ1	14	-1	-1	28
19	8.177037158178329E-5	TGTGCCACCTGGGACGGCCGTTATTATAAGAAACTCTTT	CATWDGRYYKKLF	TRGV2	.	TRGJ1	16	-1	-1	20
19	8.177037158178329E-5	TGTGCCACCTGGGACGGCCGGCATTATAAGAAACTCTTT	CATWDGRHYKKLF	TRGV2	.	TRGJ1	16	-1	-1	22
19	8.177037158178329E-5	TGTGCCACCTGGGACGGGCCGGATTATAAGAAACTCTTT	CATWDGPDYKKLF	TRGV2	.	TRGJ1	19	-1	-1	22
19	8.177037158178329E-5	TGTGCCACCTGGGACGGGCATTATTATAAGAAACTCTTT	CATWDGHYYKKLF	TRGV2	.	TRGJ1	18	-1	-1	19
19	8.177037158178329E-5	TGTGCCACCTGGGACAGGCTTGGTTATAAGAAACTCTTT	CATWDRLGYKKLF	TRGV7	.	TRGJ1	21	-1	-1	23
19	8.177037158178329E-5	TGTGCCACCTGGGACAGGCCCTTTGGAAAGAAACTCTTT	CATWDRPFGKKLF	TRGV7	.	TRGJ1	19	-1	-1	27
19	8.177037158178329E-5	TGTGCCACCTGGGACAGGCGGGAATATAAGAAACTCTTT	CATWDRREYKKLF	TRGV3	.	TRGJ1	18	-1	-1	24
19	8.177037158178329E-5	TGTGCCACCTGGGGTTTTTATTATAAGAAACTCTTT	CATWGFYYKKLF	TRGV8	.	TRGJ1	12	-1	-1	17
19	8.177037158178329E-5	TGTGCCACCTGGGGCCGGGGGGAGAAGAAACTCTTT	CATWGRGEKKLF	TRGV5	.	TRGJ1	12	-1	-1	24
19	8.177037158178329E-5	TGTGCCACCTGGGATTTCGGGTATTGGAAACTCTTT	CATWDFGYWKLF	TRGV4	.	TRGJ1	14	-1	-1	26
19	8.177037158178329E-5	TGTGCCACCTGGGATCGTTATTATAAGAAACTCTTT	CATWDRYYKKLF	TRGV8	.	TRGJ1	14	-1	-1	17
19	8.177037158178329E-5	TGTGCCACCTGGGACGGGCTATCGGGGAAACTCTTT	CATWDGLSGKLF	TRGV2	.	TRGJ1	18	-1	-1	26
19	8.177037158178329E-5	TGTGCCACCTGGGACGGGCCCCCTTGGAAACTCTTT	CATWDGPPWKLF	TRGV2	.	TRGJ1	20	-1	-1	26
19	8.177037158178329E-5	TGTGCCACCTGGGACAGGCTAGGGAAGAAACTCTTT	CATWDRLGKKLF	TRGV7	.	TRGJ1	18	-1	-1	24
19	8.177037158178329E-5	TGTGCCACCTGGGACAGGCGGGATAAGAAACTCTTT	CATWDRRDKKLF	TRGV3	.	TRGJ1	18	-1	-1	22
19	8.177037158178329E-5	TGTGCCACCTGGGACAACGGGTATAAGAAACTCTTT	CATWDNGYKKLF	TRGV3	.	TRGJ1	15	-1	-1	21
19	8.177037158178329E-5	TGTGCCACCTGGGAAATGGTCGCAAAGAAACTCTTT	CATWEMVAKKLF	TRGV2	.	TRGJ1	13	-1	-1	24
19	8.177037158178329E-5	TGTGCCACCTACCTAAGGGGGTATAAGAAACTCTTT	CATYLRGYKKLF	TRGV8	.	TRGJ1	9	-1	-1	21
19	8.177037158178329E-5	TGTGCCACCAGGGATCGGTATTATAAGAAACTCTTT	CATRDRYYKKLF	TRGV8	.	TRGJ1	17	-1	-1	18
19	8.177037158178329E-5	TGTGCTGCGTGGGATTTTTGGTTCAAGATATTT	CAAWDFWFKIF	TRGV10	.	TRGJP1	15	-1	-1	17
19	8.177037158178329E-5	TGTGCCACCTGGGTCCATCACTCGGAACTCTTT	CATWVHHSELF	TRGV8	.	TRGJ1	12	-1	-1	25
19	8.177037158178329E-5	TGTGCCACCTGGGATGCAGATGAGAAACTCTTT	CATWDADEKLF	TRGV4	.	TRGJ1	15	-1	-1	19
19	8.177037158178329E-5	TGTGCCACCTGGGATAGGGATAGGAAACTCTTT	CATWDRDRKLF	TRGV8	.	TRGJ1	17	-1	-1	19
19	8.177037158178329E-5	TGTGCCACCTGGGATAGGGATAAGAAACTCTTT	CATWDRDKKLF	TRGV8	.	TRGJ1	17	-1	-1	19
19	8.177037158178329E-5	TGTGCCACCTGGGATAGGAGGCGGAAACTCTTT	CATWDRRRKLF	TRGV8	.	TRGJ1	17	-1	-1	23
19	8.177037158178329E-5	TGTGCCACCTGGGACCGGAGGGGGAAACTCTTT	CATWDRRGKLF	TRGV7	.	TRGJ1	17	-1	-1	23
19	8.177037158178329E-5	TGTGCCACCTGGGACGTAACGAAGAAACTCTTT	CATWDVTKKLF	TRGV2	.	TRGJ1	15	-1	-1	21
19	8.177037158178329E-5	TGTGCCACCTGGGACAGTCCTAAGAAACTCTTT	CATWDSPKKLF	TRGV3	.	TRGJ1	20	-1	-1	20
19	8.177037158178329E-5	TGTGCCACCTGGGACAGGCCTCAGAAACTCTTT	CATWDRPQKLF	TRGV7	.	TRGJ1	20	-1	-1	22
19	8.177037158178329E-5	TGTGCCACCTGGGACAGGCAAGAGAAACTCTTT	CATWDRQEKLF	TRGV3	.	TRGJ1	18	-1	-1	22
19	8.177037158178329E-5	TGTGCCACCTGGGACAACGAGGGGAAACTCTTT	CATWDNEGKLF	TRGV3	.	TRGJ1	15	-1	-1	23
19	8.177037158178329E-5	TGTGCCACCTGGGAAGGTTATAAGAAACTCTTT	CATWEGYKKLF	TRGV8	.	TRGJ1	16	-1	-1	17
19	8.177037158178329E-5	TGTGCCACCATACAATCAAGGGTGAAACTCTTT	CATIQSRVKLF	TRGV4	.	TRGJ1	8	-1	-1	23
19	8.177037158178329E-5	TGTGCCAACCGGGTCAATTATAAGAAACTCTTT	CANRVNYKKLF	TRGV8	.	TRGJ1	12	-1	-1	16
19	8.177037158178329E-5	TGTGCCCCAAACCAGGGGGGGAAACTCTTT	CAPNQGGKLF	TRGV3	.	TRGJ1	5	-1	-1	20
19	8.177037158178329E-5	TGTGCCACCTGGCATGACGGGAAACTCTTT	CATWHDGKLF	TRGV5	.	TRGJ1	11	-1	-1	20
19	8.177037158178329E-5	TGTGCCACCTGGGATTTTAGGAAACTCTTT	CATWDFRKLF	TRGV8	.	TRGJ1	14	-1	-1	13
19	8.177037158178329E-5	TGTGCCACCTGGGATTTGAAGAAACTCTTT	CATWDLKKLF	TRGV8	.	TRGJ1	14	-1	-1	18
19	8.177037158178329E-5	TGTGCCACCTGGGACTTCTTAAAACTCTTT	CATWDFLKLF	TRGV4	.	TRGJ1	13	-1	-1	21
19	8.177037158178329E-5	TGTGCCACCTGGGACGTTAAGAAACTCTTT	CATWDVKKLF	TRGV2	.	TRGJ1	15	-1	-1	17
19	8.177037158178329E-5	TGTGCCACCTGGGAGGTTAAGAAACTCTTT	CATWEVKKLF	TRGV3	.	TRGJ1	13	-1	-1	17
19	8.177037158178329E-5	TGTGCCACCTGGGAACCAGAGAAACTCTTT	CATWEPEKLF	TRGV5	.	TRGJ1	13	-1	-1	19
19	8.177037158178329E-5	TGTGCCACCTGGAGTTATAAGAAACTCTTT	CATWSYKKLF	TRGV4	.	TRGJ1	11	-1	-1	14
19	8.177037158178329E-5	TGTGCCACCCGAGCGGTCAAGAAACTCTTT	CATRAVKKLF	TRGV3	.	TRGJ1	8	-1	-1	18
19	8.177037158178329E-5	TGTGCTCCTAGGACTAAGAAACTCTTT	CAPRTKKLF	TRGV8	.	TRGJ1	4	-1	-1	14
19	8.177037158178329E-5	TGTGCCACCTCCAGGAAGAAACTCTTT	CATSRKKLF	TRGV5	.	TRGJ1	9	-1	-1	15
19	8.177037158178329E-5	TGTGCCACCTGGAACTACTTGCTCTTT	CATWNYLLF	TRGV2	.	TRGJ1	14	-1	-1	21
18	7.746666781432101E-5	TGTGCTGCGTGGGATAGAGGGGGAGAAGATACCACTGGTTGGTTCAAGATATTT	CAAWDRGGEDTTGWFKIF	TRGV10	.	TRGJP1	14	-1	-1	28
18	7.746666781432101E-5	TGTGTCTTGTGGGAGGTGTGGGAGTTGGGCAAAAAAATCAAGGTATTT	CVLWEVWELGKKIKVF	TRGV9	.	TRGJP	17	-1	-1	21
18	7.746666781432101E-5	TGTGCTGCGTGGGATAACAGGGCCACTGGTTGGTTCAAGATATTT	CAAWDNRATGWFKIF	TRGV10	.	TRGJP1	17	-1	-1	22
18	7.746666781432101E-5	TGTGCCACCTGGGATGCCCTCCCGGGGTGGTATAAGAAACTCTTT	CATWDALPGWYKKLF	TRGV4	.	TRGJ1	29	-1	-1	30
18	7.746666781432101E-5	TGTGCCACCTGGGACTTCACTATGAGGCATTATAAGAAACTCTTT	CATWDFTMRHYKKLF	TRGV4	.	TRGJ1	13	-1	-1	28
18	7.746666781432101E-5	TGTGCCACCTGGGACAGGCCACCGAATTATTATAAGAAACTCTTT	CATWDRPPNYYKKLF	TRGV3	.	TRGJ1	19	-1	-1	22
18	7.746666781432101E-5	TGTGCTGCGTGGGTCCTAAATCGTGATTGGATCAAGACGTTT	CAAWVLNRDWIKTF	TRGV10	.	TRGJP2	12	-1	-1	22
18	7.746666781432101E-5	TGTGCTGCGTGGGCCCTGGAGGGTTATTATAAGAAACTCTTT	CAAWALEGYYKKLF	TRGV10	.	TRGJ1	12	-1	-1	23
18	7.746666781432101E-5	TGTGCTGCGTGGGACTTACCGAATTATTATAAGAAACTCTTT	CAAWDLPNYYKKLF	TRGV10	.	TRGJ1	18	-1	-1	19
18	7.746666781432101E-5	TGTGCTGCGTGGGAACAAATGCATTATTATAAGAAACTCTTT	CAAWEQMHYYKKLF	TRGV10	.	TRGJ1	13	-1	-1	22
18	7.746666781432101E-5	TGTGCTGCGTGGATTAACTCGAATTATTATAAGAAACTCTTT	CAAWINSNYYKKLF	TRGV10	.	TRGJ1	15	-1	-1	14
18	7.746666781432101E-5	TGTGCCACCTGGGATGCACGGGGTTATTATAAGAAACTCTTT	CATWDARGYYKKLF	TRGV4	.	TRGJ1	15	-1	-1	23
18	7.746666781432101E-5	TGTGCCACCTGGGATGGGCCGGTGGATTATAAGAAACTCTTT	CATWDGPVDYKKLF	TRGV4	.	TRGJ1	19	-1	-1	25
18	7.746666781432101E-5	TGTGCCACCTGGGATAGCCCGAGATATTATAAGAAACTCTTT	CATWDSPRYYKKLF	TRGV8	.	TRGJ1	19	-1	-1	24
18	7.746666781432101E-5	TGTGCCACCTGGGATAGGCAGAGTTATTATAAGAAACTCTTT	CATWDRQSYYKKLF	TRGV8	.	TRGJ1	18	-1	-1	20
18	7.746666781432101E-5	TGTGCCACCTGGGACGTCACGAAATATTATAAGAAACTCTTT	CATWDVTKYYKKLF	TRGV2	.	TRGJ1	15	-1	-1	19
18	7.746666781432101E-5	TGTGCCACCTGGGACGGGCCAGGGGGGTATAAGAAACTCTTT	CATWDGPGGYKKLF	TRGV2	.	TRGJ1	19	-1	-1	27
18	7.746666781432101E-5	TGTGCCACCTGGGACGGGCATATTGGATATAAGAAACTCTTT	CATWDGHIGYKKLF	TRGV2	.	TRGJ1	18	-1	-1	27
18	7.746666781432101E-5	TGTGCCACCTGGGACGGGGAAGAACGGTATAAGAAACTCTTT	CATWDGEERYKKLF	TRGV2	.	TRGJ1	17	-1	-1	27
18	7.746666781432101E-5	TGTGCCACCTGGGACAGGCCGGAGTATTATAAGAAACTCTTT	CATWDRPEYYKKLF	TRGV3	.	TRGJ1	19	-1	-1	24
18	7.746666781432101E-5	TGTGCCACCTCGGGGGTGGTTTATTATAAGAAACTCTTT	CATSGVVYYKKLF	TRGV4	.	TRGJ1	13	-1	-1	20
18	7.746666781432101E-5	TGTGCCACCTGGGTTGGATATTGTTATAAGAAACTCTTT	CATWVGYCYKKLF	TRGV8	.	TRGJ1	12	-1	-1	19
18	7.746666781432101E-5	TGTGCCACCTGGGCCGACTCTTATTATAAGAAACTCTTT	CATWADSYYKKLF	TRGV4	.	TRGJ1	12	-1	-1	20
18	7.746666781432101E-5	TGTGCCACCTGGGATGTCCCTCATTATAAGAAACTCTTT	CATWDVPHYKKLF	TRGV4	.	TRGJ1	15	-1	-1	22
18	7.746666781432101E-5	TGTGCCACCTGGGATGGATTGAGCTATAAGAAACTCTTT	CATWDGLSYKKLF	TRGV4	.	TRGJ1	16	-1	-1	24
18	7.746666781432101E-5	TGTGCCACCTGGGATAACGCCCATTATAAGAAACTCTTT	CATWDNAHYKKLF	TRGV8	.	TRGJ1	15	-1	-1	22
18	7.746666781432101E-5	TGTGCCACCTGGGACTCCCGGCATTATAAGAAACTCTTT	CATWDSRHYKKLF	TRGV2	.	TRGJ1	14	-1	-1	22
18	7.746666781432101E-5	TGTGCCACCTGGGACCGAGATTATTATAAGAAACTCTTT	CATWDRDYYKKLF	TRGV3	.	TRGJ1	14	-1	-1	15
18	7.746666781432101E-5	TGTGCCACCTGGGACGTCGGGGCTTATAAGAAACTCTTT	CATWDVGAYKKLF	TRGV2	.	TRGJ1	15	-1	-1	23
18	7.746666781432101E-5	TGTGCCACCTGGGACGTGATCCGAGGGAAGAAACTCTTT	CATWDVIRGKKLF	TRGV2	.	TRGJ1	15	-1	-1	27
18	7.746666781432101E-5	TGTGCCACCTGGGACGGGCACGCGGAGAAGAAACTCTTT	CATWDGHAEKKLF	TRGV2	.	TRGJ1	21	-1	-1	27
18	7.746666781432101E-5	TGTGCCACCTGGGACGGGCACGGGGATGAGAAACTCTTT	CATWDGHGDEKLF	TRGV2	.	TRGJ1	21	-1	-1	25
18	7.746666781432101E-5	TGTGCCACCTGGGACAGGCATTATTATAAGAAACTCTTT	CATWDRHYYKKLF	TRGV5	.	TRGJ2	18	-1	-1	19
18	7.746666781432101E-5	TGTCCGCCACGTTGGAATTATTATAAGAAACTCTTT	CPPRWNYYKKLF	TRGV2	.	TRGJ1	15	-1	-1	11
18	7.746666781432101E-5	TGTGCTGCGTGGGATTATAATTATAAGAAACTCTTT	CAAWDYNYKKLF	TRGV10	.	TRGJ1	16	-1	-1	16
18	7.746666781432101E-5	TGTGCCACCTGGGTGACCTATTATAAGAAACTCTTT	CATWVTYYKKLF	TRGV4	.	TRGJ1	12	-1	-1	18
18	7.746666781432101E-5	TGTGCCACCTGGGCGAATTATTATAAGAAACTCTTT	CATWANYYKKLF	TRGV2	.	TRGJ1	12	-1	-1	13
18	7.746666781432101E-5	TGTGCCACCTGGGATCGCTATTATAAGAAACTCTTT	CATWDRYYKKLF	TRGV4	.	TRGJ1	14	-1	-1	18
18	7.746666781432101E-5	TGTGCCACCTGGGATGGCCCGGAGAAGAAACTCTTT	CATWDGPEKKLF	TRGV4	.	TRGJ1	19	-1	-1	24
18	7.746666781432101E-5	TGTGCCACCTGGGATAGGGGCTCTAAGAAACTCTTT	CATWDRGSKKLF	TRGV8	.	TRGJ1	17	-1	-1	23
18	7.746666781432101E-5	TGTGCCACCTGGGACTCATCCTATAAGAAACTCTTT	CATWDSSYKKLF	TRGV2	.	TRGJ1	14	-1	-1	21
18	7.746666781432101E-5	TGTGCCACCTGGGACTGGTTTATGCAGAAACTCTTT	CATWDWFMQKLF	TRGV7	.	TRGJ1	17	-1	-1	25
18	7.746666781432101E-5	TGTGCCACCTGGGACGGCTGCTATAAGAAACTCTTT	CATWDGCYKKLF	TRGV2	.	TRGJ1	16	-1	-1	21
18	7.746666781432101E-5	TGTGCCACCTGGGACGGGTGGTATAAGAAACTCTTT	CATWDGWYKKLF	TRGV2	.	TRGJ1	17	-1	-1	21
18	7.746666781432101E-5	TGTGCCACCTGGGACGGGCATAATAAGAAACTCTTT	CATWDGHNKKLF	TRGV2	.	TRGJ1	18	-1	-1	19
18	7.746666781432101E-5	TGTGCCACCTGGGACAGGCCCAACGAGAAACTCTTT	CATWDRPNEKLF	TRGV5	.	TRGJ1	19	-1	-1	25
18	7.746666781432101E-5	TGTGCCACCTGGGACAGGCCGGGCGGGAAACTCTTT	CATWDRPGGKLF	TRGV7	.	TRGJ1	19	-1	-1	26
18	7.746666781432101E-5	TGTGCCACCTGGGACAGGCAGGAGAAGAAACTCTTT	CATWDRQEKKLF	TRGV7	.	TRGJ1	18	-1	-1	24
18	7.746666781432101E-5	TGTGCCACCTGGGACAGGAATTATAAGAAACTCTTT	CATWDRNYKKLF	TRGV3	.	TRGJ1	17	-1	-1	19
18	7.746666781432101E-5	TGTGCCACCCGGGCCCTGGGGGACAAGAAACTCTTT	CATRALGDKKLF	TRGV3	.	TRGJ1	12	-1	-1	24
18	7.746666781432101E-5	TGTTCCCCCGCGAGGTATTATAAGAAACTCTTT	CSPARYYKKLF	TRGV10	.	TRGJ1	2	-1	-1	15
18	7.746666781432101E-5	TGTGCCACCTGGTCTGGTTATAAGAAACTCTTT	CATWSGYKKLF	TRGV4	.	TRGJ1	11	-1	-1	17
18	7.746666781432101E-5	TGTGCCACCTGGGTAGGACAAGAGAAACTCTTT	CATWVGQEKLF	TRGV8	.	TRGJ1	16	-1	-1	22
18	7.746666781432101E-5	TGTGCCACCTGGGGCGTTTATAAGAAACTCTTT	CATWGVYKKLF	TRGV7	.	TRGJ1	12	-1	-1	17
18	7.746666781432101E-5	TGTGCCACCTGGGATGGAAGTAAGAAACTCTTT	CATWDGSKKLF	TRGV8	.	TRGJ1	14	-1	-1	20
18	7.746666781432101E-5	TGTGCCACCTGGGACTGTTATAAGAAACTCTTT	CATWDCYKKLF	TRGV2	.	TRGJ1	14	-1	-1	17
18	7.746666781432101E-5	TGTGCCACCTGGGACGAGAATAAGAAACTCTTT	CATWDENKKLF	TRGV5	.	TRGJ1	14	-1	-1	19
18	7.746666781432101E-5	TGTGCCACCTGGGACAGTATTAAGAAACTCTTT	CATWDSIKKLF	TRGV3	.	TRGJ1	16	-1	-1	20
18	7.746666781432101E-5	TGTGCCACCTGGGACAGGCTGGTGAAACTCTTT	CATWDRLVKLF	TRGV7	.	TRGJ1	18	-1	-1	23
18	7.746666781432101E-5	TGTGCCACCTGGGACAGGCCGGGGAAACTCTTT	CATWDRPGKLF	TRGV5	.	TRGJ1	19	-1	-1	23
18	7.746666781432101E-5	TGTGCCACCTGGGACAGGCGGCAGAAACTCTTT	CATWDRRQKLF	TRGV3	.	TRGJ1	18	-1	-1	22
18	7.746666781432101E-5	TGTGCCACCTGGATCCCGGATAAGAAACTCTTT	CATWIPDKKLF	TRGV8	.	TRGJ1	11	-1	-1	19
18	7.746666781432101E-5	TGTGCCACCTCGGCCTATAAGAAACTCTTT	CATSAYKKLF	TRGV8	.	TRGJ1	12	-1	-1	15
18	7.746666781432101E-5	TGTGCCACCTGGGTTCAGAAGAAACTCTTT	CATWVQKKLF	TRGV8	.	TRGJ1	12	-1	-1	18
18	7.746666781432101E-5	TGTGCCACCTGGGCGTATAAGAAACTCTTT	CATWAYKKLF	TRGV4	.	TRGJ1	12	-1	-1	15
18	7.746666781432101E-5	TGTGCCACCTGGGGATATAAGAAACTCTTT	CATWGYKKLF	TRGV8	.	TRGJ1	16	-1	-1	15
18	7.746666781432101E-5	TGTGCCACCTGGGATTTTGGGAAACTCTTT	CATWDFGKLF	TRGV8	.	TRGJ1	14	-1	-1	20
18	7.746666781432101E-5	TGTGCCACCTGGGATACGAAGAAACTCTTT	CATWDTKKLF	TRGV8	.	TRGJ1	15	-1	-1	18
18	7.746666781432101E-5	TGTGCCACCTGGGAGTTGTTAGAACTCTTT	CATWELLELF	TRGV4	.	TRGJ1	13	-1	-1	22
18	7.746666781432101E-5	TGTGCCACCTGGGAATCAAAGAAACTCTTT	CATWESKKLF	TRGV8	.	TRGJ1	13	-1	-1	18
18	7.746666781432101E-5	TGTGCCACCCCCCAGATCAAGAAACTCTTT	CATPQIKKLF	TRGV7	.	TRGJ1	8	-1	-1	18
18	7.746666781432101E-5	TGTGCTGCGTGGGTTAAGAAACTCTTT	CAAWVKKLF	TRGV10	.	TRGJ1	15	-1	-1	14
18	7.746666781432101E-5	TGTGCCACCTGGCATAAGAAACTCTTT	CATWHKKLF	TRGV4	.	TRGJ1	14	-1	-1	13
18	7.746666781432101E-5	TGTGCCACCTGGGTCGGGAAACTCTTT	CATWVGKLF	TRGV4	.	TRGJ1	12	-1	-1	17
18	7.746666781432101E-5	TGTGCCACCTGGGCTAGGAAACTCTTT	CATWARKLF	TRGV3	.	TRGJ1	12	-1	-1	14
18	7.746666781432101E-5	TGTGCCACCTGGGATGGGAAACTCTTT	CATWDGKLF	TRGV8	.	TRGJ1	17	-1	-1	17
18	7.746666781432101E-5	TGTGCCACCTGGGACGAGGAACTCTTT	CATWDEELF	TRGV7	.	TRGJ1	18	-1	-1	16
18	7.746666781432101E-5	TGTGCCACCTGGGACGAGAAACTCTTT	CATWDEKLF	TRGV2	.	TRGJ1	15	-1	-1	16
18	7.746666781432101E-5	TGTGCCACTGGTAAGAAACTCTTT	CATGKKLF	TRGV8	.	TRGJ1	10	-1	-1	11
18	7.746666781432101E-5	TGTGCCACCTGGAAGAAACTCTTT	CATWKKLF	TRGV8	.	TRGJ1	11	-1	-1	12
18	7.746666781432101E-5	TGTGGCCATAAGAAACTCTTT	CGHKKLF	TRGV8	.	TRGJ1	7	-1	-1	7
17	7.316296404685873E-5	TGTGCCACCTGGGACAGGCCTCCCCAAGCGAGGTGTTATAAGAAACTCTTT	CATWDRPPQARCYKKLF	TRGV3	.	TRGJ1	20	-1	-1	35
17	7.316296404685873E-5	TGTGCTGCGTGGGATTATGGAGAAACCACTGGTTGGTTCAAGATATTT	CAAWDYGETTGWFKIF	TRGV10	.	TRGJP1	16	-1	-1	24
17	7.316296404685873E-5	TGTGCCACCTGGGACGACTTCATATCGAATTATTATAAGAAACTCTTT	CATWDDFISNYYKKLF	TRGV2	.	TRGJ1	15	-1	-1	24
17	7.316296404685873E-5	TGTGCCACCTGGGATGGGCAGATGGGGGAACGAAAGAAACTCTTT	CATWDGQMGERKKLF	TRGV4	.	TRGJ1	18	-1	-1	33
17	7.316296404685873E-5	TGTGCCACCTGGGACGGGTACCCTCATTATTATAAGAAACTCTTT	CATWDGYPHYYKKLF	TRGV2	.	TRGJ1	17	-1	-1	25
17	7.316296404685873E-5	TGTGCCACCTGGGACGGGCCGGGGGGAGGTTATAAGAAACTCTTT	CATWDGPGGGYKKLF	TRGV2	.	TRGJ1	19	-1	-1	29
17	7.316296404685873E-5	TGTGCCACCTGGGACGGGCCGGGGAATTATTATAAGAAACTCTTT	CATWDGPGNYYKKLF	TRGV2	.	TRGJ1	19	-1	-1	23
17	7.316296404685873E-5	TGTGCCACCTGGGACAGGCCCCACACCTATTATAAGAAACTCTTT	CATWDRPHTYYKKLF	TRGV3	.	TRGJ1	19	-1	-1	27
17	7.316296404685873E-5	TGTGCCACCTGGACCCAAAGGGGGGGGTATTATAAGAAACTCTTT	CATWTQRGGYYKKLF	TRGV2	.	TRGJ1	11	-1	-1	27
17	7.316296404685873E-5	TGTGCTGCGTGGGACCCTACCACTGGTTGGTTCAAGATATTT	CAAWDPTTGWFKIF	TRGV10	.	TRGJP1	13	-1	-1	17
17	7.316296404685873E-5	TGTGCCACCTGGTTACTAACCCTTTATTATAAGAAACTCTTT	CATWLLTLYYKKLF	TRGV8	.	TRGJ1	11	-1	-1	23
17	7.316296404685873E-5	TGTGCCACCTGGGATGGCTCCTCCTCTTATAAGAAACTCTTT	CATWDGSSSYKKLF	TRGV4	.	TRGJ1	16	-1	-1	26
17	7.316296404685873E-5	TGTGCCACCTGGGACGCTGTAGTATGTTATAAGAAACTCTTT	CATWDAVVCYKKLF	TRGV2	.	TRGJ1	15	-1	-1	26
17	7.316296404685873E-5	TGTGCCACCTGGGACGGCCCATTTTATTATAAGAAACTCTTT	CATWDGPFYYKKLF	TRGV2	.	TRGJ1	19	-1	-1	23
17	7.316296404685873E-5	TGTGCCACCTGGGACGGGCGGATTTATTATAAGAAACTCTTT	CATWDGRIYYKKLF	TRGV2	.	TRGJ1	18	-1	-1	20
17	7.316296404685873E-5	TGTGCCACCTGGGACAGGCTCGGAGGTTATAAGAAACTCTTT	CATWDRLGGYKKLF	TRGV7	.	TRGJ1	18	-1	-1	26
17	7.316296404685873E-5	TGTGCTGGGGGGGTAAAGGGTTATTATAAGAAACTCTTT	CAGGVKGYYKKLF	TRGV10	.	TRGJ1	12	-1	-1	20
17	7.316296404685873E-5	TGTGCCTTGTGGGAGGAGCGCTATTATAAGAAACTCTTT	CALWEERYYKKLF	TRGV9	.	TRGJ1	18	-1	-1	21
17	7.316296404685873E-5	TGTGCCACCTGGGTTTCGAATTATTATAAGAAACTCTTT	CATWVSNYYKKLF	TRGV4	.	TRGJ1	12	-1	-1	14
17	7.316296404685873E-5	TGTGCCACCTGGGATCTCGGGATCCGCGGGAAACTCTTT	CATWDLGIRGKLF	TRGV8	.	TRGJ1	14	-1	-1	29
17	7.316296404685873E-5	TGTGCCACCTGGGATGGTACTCAGTATAAGAAACTCTTT	CATWDGTQYKKLF	TRGV4	.	TRGJ1	16	-1	-1	24
17	7.316296404685873E-5	TGTGCCACCTGGGATGGGCTTCCCACAATCAATCTCTTT	CATWDGLPTINLF	TRGV4	.	TRGJ1	18	-1	-1	30
17	7.316296404685873E-5	TGTGCCACCTGGGATGGGCCTGATTATAAGAAACTCTTT	CATWDGPDYKKLF	TRGV4	.	TRGJ1	19	-1	-1	22
17	7.316296404685873E-5	TGTGCCACCTGGGATGGGCCTAATTATAAGAAACTCTTT	CATWDGPNYKKLF	TRGV4	.	TRGJ1	19	-1	-1	22
17	7.316296404685873E-5	TGTGCCACCTGGGATGGGCAGTATTATAAGAAACTCTTT	CATWDGQYYKKLF	TRGV4	.	TRGJ1	18	-1	-1	21
17	7.316296404685873E-5	TGTGCCACCTGGGATGAGCCATATTATAAGAAACTCTTT	CATWDEPYYKKLF	TRGV4	.	TRGJ1	19	-1	-1	21
17	7.316296404685873E-5	TGTGCCACCTGGGACTTCCGTTATTATAAGAAACTCTTT	CATWDFRYYKKLF	TRGV5	.	TRGJ1	14	-1	-1	20
17	7.316296404685873E-5	TGTGCCACCTGGGACGGGCCCGGTTATAAGAAACTCTTT	CATWDGPGYKKLF	TRGV2	.	TRGJ1	21	-1	-1	23
17	7.316296404685873E-5	TGTGCCACCTGGGACGGGCGTGGGCGTAAGAAACTCTTT	CATWDGRGRKKLF	TRGV2	.	TRGJ1	18	-1	-1	26
17	7.316296404685873E-5	TGTGCCACCTGGGACGGGCGGCGGTATAAGAAACTCTTT	CATWDGRRYKKLF	TRGV2	.	TRGJ1	18	-1	-1	24
17	7.316296404685873E-5	TGTGCCACCTGGGACGGGCAATTTTATAAGAAACTCTTT	CATWDGQFYKKLF	TRGV2	.	TRGJ1	18	-1	-1	19
17	7.316296404685873E-5	TGTGCCACCTGGGACGGGAGTTATTATAAGAAACTCTTT	CATWDGSYYKKLF	TRGV3	.	TRGJ1	17	-1	-1	17
17	7.316296404685873E-5	TGTGCCACCTGGGACGACGGTGGTTATAAGAAACTCTTT	CATWDDGGYKKLF	TRGV3	.	TRGJ1	14	-1	-1	23
17	7.316296404685873E-5	TGTGCCACCTGGGACAGGTTTTATTATAAGAAACTCTTT	CATWDRFYYKKLF	TRGV3	.	TRGJ1	17	-1	-1	20
17	7.316296404685873E-5	TGTGCCACCTGGGACAGGCTTAATTATAAGAAACTCTTT	CATWDRLNYKKLF	TRGV7	.	TRGJ1	18	-1	-1	22
17	7.316296404685873E-5	TGTGCCACCTGGGACAGGCTGGGGTATAAGAAACTCTTT	CATWDRLGYKKLF	TRGV5	.	TRGJ1	18	-1	-1	24
17	7.316296404685873E-5	TGTGCCACCTGGGACAGGCCGGGTTATAAGAAACTCTTT	CATWDRPGYKKLF	TRGV7	.	TRGJ1	19	-1	-1	23
17	7.316296404685873E-5	TGTGCCACCTGGGACAGGCGCTATTATAAGAAACTCTTT	CATWDRRYYKKLF	TRGV5	.	TRGJ1	18	-1	-1	21
17	7.316296404685873E-5	TGTGCCACCTGGGACAGGCGGGTTTATAAGAAACTCTTT	CATWDRRVYKKLF	TRGV7	.	TRGJ1	18	-1	-1	23
17	7.316296404685873E-5	TGTGCCACCTGGGACAGGCAACATTATAAGAAACTCTTT	CATWDRQHYKKLF	TRGV5	.	TRGJ1	18	-1	-1	22
17	7.316296404685873E-5	TGTGCCACCTGGGACAACGGCTATTATAAGAAACTCTTT	CATWDNGYYKKLF	TRGV7	.	TRGJ1	15	-1	-1	21
17	7.316296404685873E-5	TGTGCCACCCACTCCCCTAAGGGTTATAAGAAACTCTTT	CATHSPKGYKKLF	TRGV4	.	TRGJ1	8	-1	-1	23
17	7.316296404685873E-5	TGTGCCACCTGGGGCTTCAATTATAAGAAACTCTTT	CATWGFNYKKLF	TRGV5P	.	TRGJ1	14	-1	-1	19
17	7.316296404685873E-5	TGTGCCACCTGGGATCGATCGGATAAGAAACTCTTT	CATWDRSDKKLF	TRGV8	.	TRGJ1	14	-1	-1	22
17	7.316296404685873E-5	TGTGCCACCTGGGATGGGTATTATAAGAAACTCTTT	CATWDGYYKKLF	TRGV8	.	TRGJ1	17	-1	-1	18
17	7.316296404685873E-5	TGTGCCACCTGGGATGGGCGATATAAGAAACTCTTT	CATWDGRYKKLF	TRGV4	.	TRGJ1	18	-1	-1	21
17	7.316296404685873E-5	TGTGCCACCTGGGATGAGTACTATAAGAAACTCTTT	CATWDEYYKKLF	TRGV4	.	TRGJ1	15	-1	-1	18
17	7.316296404685873E-5	TGTGCCACCTGGGACGGGCCAACTAAGAAACTCTTT	CATWDGPTKKLF	TRGV2	.	TRGJ1	19	-1	-1	23
17	7.316296404685873E-5	TGTGCCACCTGGGACAGCTCTTGTAAGAAACTCTTT	CATWDSSCKKLF	TRGV3	.	TRGJ1	16	-1	-1	20
17	7.316296404685873E-5	TGTGCCACCTGGGACAGGCCTTATAAGAAACTCTTT	CATWDRPYKKLF	TRGV3	.	TRGJ1	20	-1	-1	20
17	7.316296404685873E-5	TGTGCCACCTGGGACAGGCCTACCAAGAAACTCTTT	CATWDRPTKKLF	TRGV5	.	TRGJ1	20	-1	-1	24
17	7.316296404685873E-5	TGTGCCACCTGGGACAACTCGGGAGAGAAACTCTTT	CATWDNSGEKLF	TRGV3	.	TRGJ1	15	-1	-1	25
17	7.316296404685873E-5	TGTGCCACCTGGGAACGCTATTATAAGAAACTCTTT	CATWERYYKKLF	TRGV3	.	TRGJ1	13	-1	-1	18
17	7.316296404685873E-5	TGTGCCACCTGGGAAGGTGTGTATAAGAAACTCTTT	CATWEGVYKKLF	TRGV8	.	TRGJ1	16	-1	-1	21
17	7.316296404685873E-5	TGTGCCACCTGGGAAAACGGGCGTAAGAAACTCTTT	CATWENGRKKLF	TRGV8	.	TRGJ1	13	-1	-1	23
17	7.316296404685873E-5	TGTGCCACCGTGCACCATTATTATAAGAAACTCTTT	CATVHHYYKKLF	TRGV3	.	TRGJ1	8	-1	-1	16
17	7.316296404685873E-5	TGTGCCACCTGGGCCCCTTTAAGGGAACTCTTT	CATWAPLRELF	TRGV2	.	TRGJ1	12	-1	-1	25
17	7.316296404685873E-5	TGTGCCACCTGGGCAGGGTATAAGAAACTCTTT	CATWAGYKKLF	TRGV7	.	TRGJ1	16	-1	-1	18
17	7.316296404685873E-5	TGTGCCACCTGGGATAGCGGTAAGAAACTCTTT	CATWDSGKKLF	TRGV8	.	TRGJ1	16	-1	-1	20
17	7.316296404685873E-5	TGTGCCACCTGGGACGGGGGTAAGAAACTCTTT	CATWDGGKKLF	TRGV2	.	TRGJ1	17	-1	-1	20
17	7.316296404685873E-5	TGTGCCACCTGGGACAGGCCCGGGAAACTCTTT	CATWDRPGKLF	TRGV5	.	TRGJ1	19	-1	-1	23
17	7.316296404685873E-5	TGTGCCACCTGGGACAGGCCGGAGAAACTCTTT	CATWDRPEKLF	TRGV3	.	TRGJ1	19	-1	-1	22
17	7.316296404685873E-5	TGTGCCACCTGGGAGGAATATAAGAAACTCTTT	CATWEEYKKLF	TRGV4	.	TRGJ1	13	-1	-1	18
17	7.316296404685873E-5	TGTGCCACCTGGGAATATTATAAGAAACTCTTT	CATWEYYKKLF	TRGV3	.	TRGJ1	13	-1	-1	12
17	7.316296404685873E-5	TGTGCCACCTGGACCCTCCCGAAGAAACTCTTT	CATWTLPKKLF	TRGV8	.	TRGJ1	11	-1	-1	21
17	7.316296404685873E-5	TGTGCCACCGGATGGGGTTATAAGAAACTCTTT	CATGWGYKKLF	TRGV4	.	TRGJ1	15	-1	-1	17
17	7.316296404685873E-5	TGTGCTGCCGAGAAAAGTAAGAAACTCTTT	CAAEKSKKLF	TRGV10	.	TRGJ1	7	-1	-1	17
17	7.316296404685873E-5	TGTGCCACCTGGCCCGGTCGGAAACTCTTT	CATWPGRKLF	TRGV8	.	TRGJ1	11	-1	-1	20
17	7.316296404685873E-5	TGTGCCACCTGGGGACATAAGAAACTCTTT	CATWGHKKLF	TRGV8	.	TRGJ1	12	-1	-1	16
17	7.316296404685873E-5	TGTGCCACCTGGGATCCTAAGAAACTCTTT	CATWDPKKLF	TRGV8	.	TRGJ1	14	-1	-1	17
17	7.316296404685873E-5	TGTGCCACCTGGGATCAGTGGAGACTCTTT	CATWDQWRLF	TRGV8	.	TRGJ1	14	-1	-1	20
17	7.316296404685873E-5	TGTGCCACCTGGGATAGGAAGAAACTCTTT	CATWDRKKLF	TRGV8	.	TRGJ1	17	-1	-1	18
17	7.316296404685873E-5	TGTGCCACCTGGGACAGCCATAAACTCTTT	CATWDSHKLF	TRGV3	.	TRGJ1	16	-1	-1	21
17	7.316296404685873E-5	TGTGCCACCCCGTCGTATAAGAAACTCTTT	CATPSYKKLF	TRGV4	.	TRGJ1	8	-1	-1	15
17	7.316296404685873E-5	TGTGCCATCTGCCCTAAGAAACTCTTT	CAICPKKLF	TRGV2	.	TRGJ1	10	-1	-1	14
17	7.316296404685873E-5	TGTGCCACGGGGGCCAAGAAACTCTTT	CATGAKKLF	TRGV5	.	TRGJ1	7	-1	-1	15
17	7.316296404685873E-5	TGTATTGGGAAACTCTTT	CIGKLF	TRGV8	.	TRGJ1	2	-1	-1	8
16	6.885926027939645E-5	TGTGCTGCGTGGGACCTGAGCCCGTTTTATACCACTGGTTGGTTCAAGATATTT	CAAWDLSPFYTTGWFKIF	TRGV10	.	TRGJP1	13	-1	-1	27
16	6.885926027939645E-5	TGTGCTGCGTGGGATCCCCATCCTTATACCACTGGTTGGTTCAAGATATTT	CAAWDPHPYTTGWFKIF	TRGV10	.	TRGJP1	14	-1	-1	24
16	6.885926027939645E-5	TGTGCCACCTGGGACGGGTCCTACTCGGGGGATTATAAGAAACTCTTT	CATWDGSYSGDYKKLF	TRGV2	.	TRGJ1	20	-1	-1	31
16	6.885926027939645E-5	TGTGCCACCTGGGACGGGCCCGGGGCGTATTATTATAAGAAACTCTTT	CATWDGPGAYYYKKLF	TRGV2	.	TRGJ1	21	-1	-1	25
16	6.885926027939645E-5	TGTGCTGCGTGGGACCCCATTGATTATTATAAGAAACTCTTT	CAAWDPIDYYKKLF	TRGV10	.	TRGJ1	13	-1	-1	22
16	6.885926027939645E-5	TGTGCCTGCTGGATTAGTGGAAGGTATTATAAGAAACTCTTT	CACWISGRYYKKLF	TRGV11	.	TRGJ1	16	-1	-1	24
16	6.885926027939645E-5	TGTGCCACCTGGGATGGGCCCCTGGGATATAAGAAACTCTTT	CATWDGPLGYKKLF	TRGV4	.	TRGJ1	20	-1	-1	27
16	6.885926027939645E-5	TGTGCCACCTGGGATGGGCGGGGGTATTATAAGAAACTCTTT	CATWDGRGYYKKLF	TRGV4	.	TRGJ1	18	-1	-1	24
16	6.885926027939645E-5	TGTGCCACCTGGGATAGGCCTCGTAAATATAAGAAACTCTTT	CATWDRPRKYKKLF	TRGV8	.	TRGJ1	20	-1	-1	27
16	6.885926027939645E-5	TGTGCCACCTGGGATAGGCAGAATTATTATAAGAAACTCTTT	CATWDRQNYYKKLF	TRGV8	.	TRGJ1	18	-1	-1	20
16	6.885926027939645E-5	TGTGCCACCTGGGATAGATTCCGTGATTATAAGAAACTCTTT	CATWDRFRDYKKLF	TRGV8	.	TRGJ1	16	-1	-1	25
16	6.885926027939645E-5	TGTGCCACCTGGGATAGAGGGCCCTATTATAAGAAACTCTTT	CATWDRGPYYKKLF	TRGV8	.	TRGJ1	16	-1	-1	24
16	6.885926027939645E-5	TGTGCCACCTGGGACTGTGTCGAGCATTATAAGAAACTCTTT	CATWDCVEHYKKLF	TRGV2	.	TRGJ1	14	-1	-1	25
16	6.885926027939645E-5	TGTGCCACCTGGGACGGGCTTGACTATTATAAGAAACTCTTT	CATWDGLDYYKKLF	TRGV2	.	TRGJ1	18	-1	-1	24
16	6.885926027939645E-5	TGTGCCACCTGGGACGGGCCCTTTGATTATAAGAAACTCTTT	CATWDGPFDYKKLF	TRGV2	.	TRGJ1	20	-1	-1	25
16	6.885926027939645E-5	TGTGCCACCTGGGACGGGAGGGATTATTATAAGAAACTCTTT	CATWDGRDYYKKLF	TRGV2	.	TRGJ1	17	-1	-1	22
16	6.885926027939645E-5	TGTGCCACCTGGGACGGAAGGAATTATTATAAGAAACTCTTT	CATWDGRNYYKKLF	TRGV2	.	TRGJ1	16	-1	-1	20
16	6.885926027939645E-5	TGTGCCACCTGGGACGACCCCTATTATTATAAGAAACTCTTT	CATWDDPYYYKKLF	TRGV5	.	TRGJ1	14	-1	-1	22
16	6.885926027939645E-5	TGTGCCACCTGGGACACAAGCAATTATTATAAGAAACTCTTT	CATWDTSNYYKKLF	TRGV3	.	TRGJ1	15	-1	-1	21
16	6.885926027939645E-5	TGTGCCACCTGGGACAGACCCTCTTATTATAAGAAACTCTTT	CATWDRPSYYKKLF	TRGV7	.	TRGJ1	19	-1	-1	23
16	6.885926027939645E-5	CGTGCGTTGTGGGAGGCGACGAATTATTATAAGAAACTCTTT	RALWEATNYYKKLF	TRGV9	.	TRGJ1	15	-1	-1	19
16	6.885926027939645E-5	TGTGCTGCCCAACTTTCGAATTATTATAAGAAACTCTTT	CAAQLSNYYKKLF	TRGV10	.	TRGJ1	7	-1	-1	14
16	6.885926027939645E-5	TGTGCCACCTCTACCCGGGCATATTATAAGAAACTCTTT	CATSTRAYYKKLF	TRGV8	.	TRGJ1	9	-1	-1	21
16	6.885926027939645E-5	TGTGCCACCTGGGTCATTTTGGGGTATAAGAAACTCTTT	CATWVILGYKKLF	TRGV2	.	TRGJ1	12	-1	-1	24
16	6.885926027939645E-5	TGTGCCACCTGGGATGCGGATTATTATAAGAAACTCTTT	CATWDADYYKKLF	TRGV4	.	TRGJ1	15	-1	-1	13
16	6.885926027939645E-5	TGTGCCACCTGGGATGGGCTTTATTATAAGAAACTCTTT	CATWDGLYYKKLF	TRGV4	.	TRGJ1	18	-1	-1	20
16	6.885926027939645E-5	TGTGCCACCTGGGATGAAAGGTGGTATAAGAAACTCTTT	CATWDERWYKKLF	TRGV4	.	TRGJ1	15	-1	-1	24
16	6.885926027939645E-5	TGTGCCACCTGGGACGCGGTTTATTATAAGAAACTCTTT	CATWDAVYYKKLF	TRGV2	.	TRGJ1	15	-1	-1	20
16	6.885926027939645E-5	TGTGCCACCTGGGACGCGAATTATTATAAGAAACTCTTT	CATWDANYYKKLF	TRGV2	.	TRGJ1	15	-1	-1	16
16	6.885926027939645E-5	TGTGCCACCTGGGACGGTGAATATTATAAGAAACTCTTT	CATWDGEYYKKLF	TRGV2	.	TRGJ1	16	-1	-1	18
16	6.885926027939645E-5	TGTGCCACCTGGGACGGGCTTTGTTATAAGAAACTCTTT	CATWDGLCYKKLF	TRGV2	.	TRGJ1	18	-1	-1	20
16	6.885926027939645E-5	TGTGCCACCTGGGACAGGCCTAGCTATAAGAAACTCTTT	CATWDRPSYKKLF	TRGV5	.	TRGJ1	20	-1	-1	24
16	6.885926027939645E-5	TGTGCCACCTGGGACAGGCCAGAGGGGAAGAAACTCTTT	CATWDRPEGKKLF	TRGV3	.	TRGJ1	19	-1	-1	27
16	6.885926027939645E-5	TGTGCCACCTGGGACAGATATTATTATAAGAAACTCTTT	CATWDRYYYKKLF	TRGV5	.	TRGJ1	16	-1	-1	19
16	6.885926027939645E-5	TGTGCCACCTGGGAAAAAAATTATTATAAGAAACTCTTT	CATWEKNYYKKLF	TRGV4	.	TRGJ1	13	-1	-1	18
16	6.885926027939645E-5	TGTGCCGCCCCAGTGTTGATTTGTAAGAAACTCTTT	CAAPVLICKKLF	TRGV3	.	TRGJ1	8	-1	-1	20
16	6.885926027939645E-5	TGTGCCACCTGGGTCCCTTATTATAAGAAACTCTTT	CATWVPYYKKLF	TRGV4	.	TRGJ1	12	-1	-1	17
16	6.885926027939645E-5	TGTGCCACCTGGGTGGGTTATTATAAGAAACTCTTT	CATWVGYYKKLF	TRGV8	.	TRGJ1	12	-1	-1	17
16	6.885926027939645E-5	TGTGCCACCTGGGTAGATTATTATAAGAAACTCTTT	CATWVDYYKKLF	TRGV5P	.	TRGJ1	12	-1	-1	16
16	6.885926027939645E-5	TGTGCCACCTGGGGCCTGTATTATAAGAAACTCTTT	CATWGLYYKKLF	TRGV8	.	TRGJ1	12	-1	-1	18
16	6.885926027939645E-5	TGTGCCACCTGGGATGGGCTTTATAAGAAACTCTTT	CATWDGLYKKLF	TRGV4	.	TRGJ1	18	-1	-1	20
16	6.885926027939645E-5	TGTGCCACCTGGGATAGTGTTTATAAGAAACTCTTT	CATWDSVYKKLF	TRGV8	.	TRGJ1	16	-1	-1	20
16	6.885926027939645E-5	TGTGCCACCTGGGATAGATGCTATAAGAAACTCTTT	CATWDRCYKKLF	TRGV8	.	TRGJ1	16	-1	-1	21
16	6.885926027939645E-5	TGTGCCACCTGGGACGGCATCAATAAGAAACTCTTT	CATWDGINKKLF	TRGV2	.	TRGJ1	16	-1	-1	22
16	6.885926027939645E-5	TGTGCCACCTGGGACGGGGTTTATAAGAAACTCTTT	CATWDGVYKKLF	TRGV7	.	TRGJ2	17	-1	-1	20
16	6.885926027939645E-5	TGTGCCACCTGGGACGGGATCTATAAGAAACTCTTT	CATWDGIYKKLF	TRGV2	.	TRGJ1	17	-1	-1	21
16	6.885926027939645E-5	TGTGCCACCTGGGACAGGCTGACGAAGAAACTCTTT	CATWDRLTKKLF	TRGV5	.	TRGJ1	18	-1	-1	24
16	6.885926027939645E-5	TGTGCCACCTGGGACAGGCAATATAAGAAACTCTTT	CATWDRQYKKLF	TRGV7	.	TRGJ1	18	-1	-1	21
16	6.885926027939645E-5	TGTGCCACCTGGACTCAGGGGTATAAGAAACTCTTT	CATWTQGYKKLF	TRGV2	.	TRGJ1	11	-1	-1	21
16	6.885926027939645E-5	TGTGCCACCTCCCCCAGGCAGAAGAAACTCTTT	CATSPRQKKLF	TRGV3	.	TRGJ1	9	-1	-1	21
16	6.885926027939645E-5	TGTGCCACCTGGGCCCGGGGGAGGAAACTCTTT	CATWARGRKLF	TRGV8	.	TRGJ1	12	-1	-1	23
16	6.885926027939645E-5	TGTGCCACCTGGGGGAATTATAAGAAACTCTTT	CATWGNYKKLF	TRGV2	.	TRGJ1	12	-1	-1	16
16	6.885926027939645E-5	TGTGCCACCTGGGATGGGTATAAGAAACTCTTT	CATWDGYKKLF	TRGV8	.	TRGJ1	17	-1	-1	18
16	6.885926027939645E-5	TGTGCCACCTGGGATGGATATAAGAAACTCTTT	CATWDGYKKLF	TRGV4	.	TRGJ1	16	-1	-1	18
16	6.885926027939645E-5	TGTGCCACCTGGGATAAGTACAAGAAACTCTTT	CATWDKYKKLF	TRGV8	.	TRGJ1	15	-1	-1	18
16	6.885926027939645E-5	TGTGCCACCTGGGACGGGCTTGAGAAACTCTTT	CATWDGLEKLF	TRGV2	.	TRGJ1	18	-1	-1	22
16	6.885926027939645E-5	TGTGCCACCTGGGACAGGCAGAAGAAACTCTTT	CATWDRQKKLF	TRGV7	.	TRGJ1	18	-1	-1	21
16	6.885926027939645E-5	TGTGCCACCTGGGACAATTATAAGAAACTCTTT	CATWDNYKKLF	TRGV8	.	TRGJ1	13	-1	-1	16
16	6.885926027939645E-5	TGTGCCACCGAGGGTTATTATAAGAAACTCTTT	CATEGYYKKLF	TRGV2	.	TRGJ1	8	-1	-1	14
16	6.885926027939645E-5	TGTGCCACCTGCCCTTATAAGAAACTCTTT	CATCPYKKLF	TRGV8	.	TRGJ1	10	-1	-1	14
16	6.885926027939645E-5	TGTGCCACCTGGGGGACTAAGAAACTCTTT	CATWGTKKLF	TRGV4	.	TRGJ1	12	-1	-1	17
16	6.885926027939645E-5	TGTGCCACCTGGGACAAAGAGAAACTCTTT	CATWDKEKLF	TRGV5	.	TRGJ1	15	-1	-1	19
16	6.885926027939645E-5	TGTGCCACCTGGGAAACGGAGAAACTCTTT	CATWETEKLF	TRGV8	.	TRGJ1	13	-1	-1	19
16	6.885926027939645E-5	TGTGCCACCCCAGGTTATAAGAAACTCTTT	CATPGYKKLF	TRGV2	.	TRGJ1	8	-1	-1	14
16	6.885926027939645E-5	TGTGCCACCGGTTATTATAAGAAACTCTTT	CATGYYKKLF	TRGV4	.	TRGJ1	8	-1	-1	11
16	6.885926027939645E-5	TGTGCCACCTGGGACTTACGACTCTTT	CATWDLRLF	TRGV2	.	TRGJ1	14	-1	-1	20
16	6.885926027939645E-5	TGTGCCACCCCCTATAAGAAACTCTTT	CATPYKKLF	TRGV8	.	TRGJ1	8	-1	-1	12
16	6.885926027939645E-5	TGTGCCACCAACTCTAAGAAACTCTTT	CATNSKKLF	TRGV2	.	TRGJ1	8	-1	-1	14
16	6.885926027939645E-5	CCCCATTATAAGAAACTCTTT	PHYKKLF	TRGV4	.	TRGJ1	-1	-1	-1	4
15	6.455555651193417E-5	TGTGCTGCGTGGGTCTTCCCCGGGGCATCGTATAGTAGTGATTGGATCAAGACGTTT	CAAWVFPGASYSSDWIKTF	TRGV10	.	TRGJP2	12	-1	-1	30
15	6.455555651193417E-5	TGTGCCACCTGGGATAGGCGAGAGGGATTCGATGGGGCTTATAAGAAACTCTTT	CATWDRREGFDGAYKKLF	TRGV8	.	TRGJ1	18	-1	-1	38
15	6.455555651193417E-5	TGTGCCACCTGGGACGGCAAACTCCTACCCTTCCTTTATTATAAGAAACTCTTT	CATWDGKLLPFLYYKKLF	TRGV2	.	TRGJ1	16	-1	-1	35
15	6.455555651193417E-5	TGTGCCACCTGGGACAGCGTTATCATATCACATTATAAGAAACTCTTT	CATWDSVIISHYKKLF	TRGV3	.	TRGJ1	16	-1	-1	31
15	6.455555651193417E-5	TGTGCCACCTGGGACAGGCCTCTCCTCTCGGATTATAAGAAACTCTTT	CATWDRPLLSDYKKLF	TRGV3	.	TRGJ1	24	-1	-1	31
15	6.455555651193417E-5	TGTGCCACCTGGGACAGGCGGGCCCCAACCGGACGGAAGAAACTCTTT	CATWDRRAPTGRKKLF	TRGV5	.	TRGJ1	18	-1	-1	36
15	6.455555651193417E-5	TGTGCCACCTGGGACCCTGGGGCCAATTATTATAAGAAACTCTTT	CATWDPGANYYKKLF	TRGV2	.	TRGJ1	14	-1	-1	24
15	6.455555651193417E-5	TGTGCCACCTGGGACGGCCCCTCTCTTTATTATAAGAAACTCTTT	CATWDGPSLYYKKLF	TRGV2	.	TRGJ1	20	-1	-1	26
15	6.455555651193417E-5	TGTGCCACCTGGGACGGGCACGTTTCGTATTATAAGAAACTCTTT	CATWDGHVSYYKKLF	TRGV2	.	TRGJ1	22	-1	-1	27
15	6.455555651193417E-5	TGTGCCACCTGGGACAGGCCAGGGTGGGATTATAAGAAACTCTTT	CATWDRPGWDYKKLF	TRGV7	.	TRGJ1	19	-1	-1	28
15	6.455555651193417E-5	TGTGCTGCGTGGGATTCCCTAAATTATTATAAGAAACTCTTT	CAAWDSLNYYKKLF	TRGV10	.	TRGJ1	21	-1	-1	21
15	6.455555651193417E-5	TGTGCCACCTCTTACTACACGAATTATTATAAGAAACTCTTT	CATSYYTNYYKKLF	TRGV4	.	TRGJ1	9	-1	-1	19
15	6.455555651193417E-5	TGTGCCACCTGGGATGTATCCCCTTATTATAAGAAACTCTTT	CATWDVSPYYKKLF	TRGV4	.	TRGJ1	15	-1	-1	23
15	6.455555651193417E-5	TGTGCCACCTGGGATGGGTTCAATTATTATAAGAAACTCTTT	CATWDGFNYYKKLF	TRGV4	.	TRGJ1	17	-1	-1	18
15	6.455555651193417E-5	TGTGCCACCTGGGATGGGCGGGTATATTATAAGAAACTCTTT	CATWDGRVYYKKLF	TRGV4	.	TRGJ1	18	-1	-1	24
15	6.455555651193417E-5	TGTGCCACCTGGGATGGGCGGGATTATTATAAGAAACTCTTT	CATWDGRDYYKKLF	TRGV4	.	TRGJ1	18	-1	-1	22
15	6.455555651193417E-5	TGTGCCACCTGGGATGGGGGTAGTTATTATAAGAAACTCTTT	CATWDGGSYYKKLF	TRGV4	.	TRGJ1	17	-1	-1	23
15	6.455555651193417E-5	TGTGCCACCTGGGATAGCCCTCCTTGGGGTAAGAAACTCTTT	CATWDSPPWGKKLF	TRGV8	.	TRGJ1	20	-1	-1	29
15	6.455555651193417E-5	TGTGCCACCTGGGATAGGTTGCGGTATTATAAGAAACTCTTT	CATWDRLRYYKKLF	TRGV8	.	TRGJ1	17	-1	-1	24
15	6.455555651193417E-5	TGTGCCACCTGGGATAGGGCCCCATATTATAAGAAACTCTTT	CATWDRAPYYKKLF	TRGV8	.	TRGJ1	17	-1	-1	24
15	6.455555651193417E-5	TGTGCCACCTGGGACTCGGAGCTAGAGCGTAAGAAACTCTTT	CATWDSELERKKLF	TRGV5	.	TRGJ1	14	-1	-1	29
15	6.455555651193417E-5	TGTGCCACCTGGGACCGCATTCCGTATTATAAGAAACTCTTT	CATWDRIPYYKKLF	TRGV2	.	TRGJ1	14	-1	-1	24
15	6.455555651193417E-5	TGTGCCACCTGGGACGGCTCTAATTATTATAAGAAACTCTTT	CATWDGSNYYKKLF	TRGV2	.	TRGJ1	16	-1	-1	18
15	6.455555651193417E-5	TGTGCCACCTGGGACGGGCCCCTCTATTATAAGAAACTCTTT	CATWDGPLYYKKLF	TRGV2	.	TRGJ1	23	-1	-1	24
15	6.455555651193417E-5	TGTGCCACCTGGGACGGGCCCAAGGTTCCTAAGAAACTCTTT	CATWDGPKVPKKLF	TRGV2	.	TRGJ1	20	-1	-1	29
15	6.455555651193417E-5	TGTGCCACCTGGGACGGGCCATGGGGATATAAGAAACTCTTT	CATWDGPWGYKKLF	TRGV2	.	TRGJ1	19	-1	-1	27
15	6.455555651193417E-5	TGTGCCACCTGGGACGGGCGTCCTCATTATAAGAAACTCTTT	CATWDGRPHYKKLF	TRGV2	.	TRGJ1	18	-1	-1	25
15	6.455555651193417E-5	TGTGCCACCTGGGACGAATCAGCACCGAATAAGAAACTCTTT	CATWDESAPNKKLF	TRGV2	.	TRGJ1	15	-1	-1	28
15	6.455555651193417E-5	TGTGCCACCTGGGACATGGGGGGGCGGTATAAGAAACTCTTT	CATWDMGGRYKKLF	TRGV3	.	TRGJ1	15	-1	-1	27
15	6.455555651193417E-5	TGTGCCACCTGGGACAGGCCCGGTTATTATAAGAAACTCTTT	CATWDRPGYYKKLF	TRGV5	.	TRGJ1	19	-1	-1	23
15	6.455555651193417E-5	TGTGCCACCTGGGACAGGCCACCAAGAGGTAAGAAACTCTTT	CATWDRPPRGKKLF	TRGV5	.	TRGJ1	19	-1	-1	29
15	6.455555651193417E-5	TGTGCTGCGTGGGATAAATATAATTATAAGAAACTCTTT	CAAWDKYNYKKLF	TRGV10	.	TRGJ1	14	-1	-1	19
15	6.455555651193417E-5	TGTGCCACCTGGGCTCTATGGATTTATAAGAAACTCTTT	CATWALWIYKKLF	TRGV5	.	TRGJ1	12	-1	-1	23
15	6.455555651193417E-5	TGTGCCACCTGGGCCGCGTCTGATTATAAGAAACTCTTT	CATWAASDYKKLF	TRGV2	.	TRGJ1	15	-1	-1	22
15	6.455555651193417E-5	TGTGCCACCTGGGGCCGGAATTATTATAAGAAACTCTTT	CATWGRNYYKKLF	TRGV4	.	TRGJ1	12	-1	-1	17
15	6.455555651193417E-5	TGTGCCACCTGGGATTTTGATTATTATAAGAAACTCTTT	CATWDFDYYKKLF	TRGV8	.	TRGJ1	14	-1	-1	19
15	6.455555651193417E-5	TGTGCCACCTGGGATGGTTATTATTATAAGAAACTCTTT	CATWDGYYYKKLF	TRGV4	.	TRGJ1	16	-1	-1	19
15	6.455555651193417E-5	TGTGCCACCTGGGATGGTAATTATTATAAGAAACTCTTT	CATWDGNYYKKLF	TRGV4	.	TRGJ1	16	-1	-1	18
15	6.455555651193417E-5	TGTGCCACCTGGGATGGGCGTAAGTATAAGAAACTCTTT	CATWDGRKYKKLF	TRGV4	.	TRGJ1	18	-1	-1	24
15	6.455555651193417E-5	TGTGCCACCTGGGATACCACTTATTATAAGAAACTCTTT	CATWDTTYYKKLF	TRGV8	.	TRGJ1	15	-1	-1	20
15	6.455555651193417E-5	TGTGCCACCTGGGACGGCAATTATTATAAGAAACTCTTT	CATWDGNYYKKLF	TRGV2	.	TRGJ1	16	-1	-1	18
15	6.455555651193417E-5	TGTGCCACCTGGGACGGGCCAGGGTATAAGAAACTCTTT	CATWDGPGYKKLF	TRGV2	.	TRGJ1	19	-1	-1	24
15	6.455555651193417E-5	TGTGCCACCTGGGACGGACCTTATTATAAGAAACTCTTT	CATWDGPYYKKLF	TRGV2	.	TRGJ1	19	-1	-1	20
15	6.455555651193417E-5	TGTGCCACCTGGGACAGGCTAGCCTATAAGAAACTCTTT	CATWDRLAYKKLF	TRGV3	.	TRGJ1	18	-1	-1	24
15	6.455555651193417E-5	TGTGCCACCTGGGACAGGCCAGATTATAAGAAACTCTTT	CATWDRPDYKKLF	TRGV7	.	TRGJ1	19	-1	-1	22
15	6.455555651193417E-5	TGTGCCACCTGCCCTCTTTATTATAAGAAACTCTTT	CATCPLYYKKLF	TRGV4	.	TRGJ1	10	-1	-1	17
15	6.455555651193417E-5	TGTGCCACCTGGGTTCTAAATTATAAGAAACTCTTT	CATWVLNYKKLF	TRGV8	.	TRGJ1	12	-1	-1	19
15	6.455555651193417E-5	TGTGCCACCTGGGTCCTCTATTATAAGAAACTCTTT	CATWVLYYKKLF	TRGV3	.	TRGJ1	12	-1	-1	18
15	6.455555651193417E-5	TGTGCCACCTGGGTCGGGTATTATAAGAAACTCTTT	CATWVGYYKKLF	TRGV4	.	TRGJ1	12	-1	-1	18
15	6.455555651193417E-5	TGTGCCACCTGGGTGTATTATTATAAGAAACTCTTT	CATWVYYYKKLF	TRGV3	.	TRGJ1	12	-1	-1	16
15	6.455555651193417E-5	TGTGCCACCTGGGATTGGGGTTATAAGAAACTCTTT	CATWDWGYKKLF	TRGV4	.	TRGJ1	18	-1	-1	20
15	6.455555651193417E-5	TGTGCCACCTGGGATGCAGTTTATAAGAAACTCTTT	CATWDAVYKKLF	TRGV4	.	TRGJ1	15	-1	-1	20
15	6.455555651193417E-5	TGTGCCACCTGGGACCCTTATTATAAGAAACTCTTT	CATWDPYYKKLF	TRGV2	.	TRGJ1	14	-1	-1	17
15	6.455555651193417E-5	TGTGCCACCTGGGACGGGCGGGGGGAGAAACTCTTT	CATWDGRGEKLF	TRGV2	.	TRGJ1	18	-1	-1	25
15	6.455555651193417E-5	TGTGCCACCTGGGACAGTGATTATAAGAAACTCTTT	CATWDSDYKKLF	TRGV3	.	TRGJ1	16	-1	-1	19
15	6.455555651193417E-5	TGTGCCACCTGGGACAGGCTTGGCAAGAAACTCTTT	CATWDRLGKKLF	TRGV7	.	TRGJ1	21	-1	-1	24
15	6.455555651193417E-5	TGTGCCACCTGGGAACCTTATTATAAGAAACTCTTT	CATWEPYYKKLF	TRGV4	.	TRGJ1	13	-1	-1	17
15	6.455555651193417E-5	TGTGCCACCCCCTTTGACGGCTATAAGAAACTCTTT	CATPFDGYKKLF	TRGV4	.	TRGJ1	8	-1	-1	21
15	6.455555651193417E-5	TGTGCCACCATCTATGGATTCGGGAGGAAACTCTTT	CATIYGFGRKLF	TRGV8	.	TRGJ1	8	-1	-1	26
15	6.455555651193417E-5	TGTGCTGCGTGGACTGGTTGGTTCAAGATATTT	CAAWTGWFKIF	TRGV10	.	TRGJP1	11	-1	-1	12
15	6.455555651193417E-5	TGTGCCACCTGGTGTCGGGGGGAGAAACTCTTT	CATWCRGEKLF	TRGV8	.	TRGJ1	11	-1	-1	22
15	6.455555651193417E-5	TGTGCCACCTGGGTCTACTTTAAGAAACTCTTT	CATWVYFKKLF	TRGV8	.	TRGJ1	12	-1	-1	20
15	6.455555651193417E-5	TGTGCCACCTGGGATGGAAATAAGAAACTCTTT	CATWDGNKKLF	TRGV4	.	TRGJ1	16	-1	-1	19
15	6.455555651193417E-5	TGTGCCACCTGGGACGGTAAGAAGAAACTCTTT	CATWDGKKKLF	TRGV2	.	TRGJ1	16	-1	-1	21
15	6.455555651193417E-5	TGTGCCACCTGGGACGGGAGGCTTCAACTCTTT	CATWDGRLQLF	TRGV3	.	TRGJ1	17	-1	-1	25
15	6.455555651193417E-5	TGTGCCACCTGGGACAGTGGGAGGAAACTCTTT	CATWDSGRKLF	TRGV3	.	TRGJ1	16	-1	-1	23
15	6.455555651193417E-5	TGTGCCACCTGGGACAGGCCTGGGAAACTCTTT	CATWDRPGKLF	TRGV3	.	TRGJ1	21	-1	-1	23
15	6.455555651193417E-5	TGTGCCACAGTGAATTATTATAAGAAACTCTTT	CATVNYYKKLF	TRGV8	.	TRGJ1	7	-1	-1	11
15	6.455555651193417E-5	TGTGCCCAACCTTGGGGAAAGAAACTCTTT	CAQPWGKKLF	TRGV3	.	TRGJ1	5	-1	-1	18
15	6.455555651193417E-5	TGTGCCACCTGGTGGTGGAAGAAACTCTTT	CATWWWKKLF	TRGV8	.	TRGJ1	11	-1	-1	18
15	6.455555651193417E-5	TGTGCCACCTGGGATAGTGAGAAACTCTTT	CATWDSEKLF	TRGV8	.	TRGJ1	16	-1	-1	19
15	6.455555651193417E-5	TGTGCCACCTGGGATAGAGGGAAACTCTTT	CATWDRGKLF	TRGV8	.	TRGJ1	16	-1	-1	20
15	6.455555651193417E-5	TGTGCCACCTGGGACGGGCTTTCACTCTTT	CATWDGLSLF	TRGV2	.	TRGJ1	18	-1	-1	23
15	6.455555651193417E-5	TGTGCCACCTGGGACGGGAGGAAACTCTTT	CATWDGRKLF	TRGV2	.	TRGJ1	17	-1	-1	20
15	6.455555651193417E-5	TGTGCCACCTGGGACGATCGGAAACTCTTT	CATWDDRKLF	TRGV3	.	TRGJ1	14	-1	-1	20
15	6.455555651193417E-5	TGTGCCACCTGGGGTTTTGGGCTCTTT	CATWGFGLF	TRGV8	.	TRGJ1	12	-1	-1	21
15	6.455555651193417E-5	TGTGCCACCGGGGCGTTAGATCTCTTT	CATGALDLF	TRGV3	.	TRGJ1	12	-1	-1	21
15	6.455555651193417E-5	TGTGCCACCGTATTTAAACTCTTT	CATVFKLF	TRGV5	.	TRGJ1	8	-1	-1	15
14	6.0251852744471894E-5	TGTGCCACCTGGGACGGGCTCTTTCTTGAGGGTTATTATAAGAAACTCTTT	CATWDGLFLEGYYKKLF	TRGV2	.	TRGJ1	18	-1	-1	32
14	6.0251852744471894E-5	TGTGCCACCTGGCAAATAAATCACTGGGTTCGATATAAGAAACTCTTT	CATWQINHWVRYKKLF	TRGV2	.	TRGJ1	11	-1	-1	33
14	6.0251852744471894E-5	TGTGCCACCTGGGATCCCCTTGTTACCGTTCATTATAAGAAACTCTTT	CATWDPLVTVHYKKLF	TRGV4	.	TRGJ1	14	-1	-1	31
14	6.0251852744471894E-5	TGTGCCACCTGGGACTGGAAGGGGCCGGGTTATTATAAGAAACTCTTT	CATWDWKGPGYYKKLF	TRGV2	.	TRGJ1	17	-1	-1	29
14	6.0251852744471894E-5	TGTGCCACCTGGGACGAGCCTACCACGAATTATTATAAGAAACTCTTT	CATWDEPTTNYYKKLF	TRGV7	.	TRGJ1	20	-1	-1	25
14	6.0251852744471894E-5	TGTGCCACCTGGGACAGGCTGTTGGAAAATTATTATAAGAAACTCTTT	CATWDRLLENYYKKLF	TRGV3	.	TRGJ1	21	-1	-1	27
14	6.0251852744471894E-5	TGTGCCACCTGGGACAGGCCAAGGGTTGGTTATTATAAGAAACTCTTT	CATWDRPRVGYYKKLF	TRGV5	.	TRGJ1	19	-1	-1	29
14	6.0251852744471894E-5	TGTGCCACCTGGGACAGGCAGTCCTGGAATTATTATAAGAAACTCTTT	CATWDRQSWNYYKKLF	TRGV3	.	TRGJ1	18	-1	-1	26
14	6.0251852744471894E-5	TGTGCTGCGTGGGATTATACGAGAGAAGATTATAAGAAACTCTTT	CAAWDYTREDYKKLF	TRGV10	.	TRGJ1	16	-1	-1	28
14	6.0251852744471894E-5	TGTGCCACCTGGGCACTAATACGGCGTTATTATAAGAAACTCTTT	CATWALIRRYYKKLF	TRGV2	.	TRGJ1	12	-1	-1	26
14	6.0251852744471894E-5	TGTGCCACCTGGGGTGTCAAGAGGAGGGGTTATAAGAAACTCTTT	CATWGVKRRGYKKLF	TRGV4	.	TRGJ1	15	-1	-1	29
14	6.0251852744471894E-5	TGTGCCACCTGGGGCAATCCCCCTCGGGGTTATAAGAAACTCTTT	CATWGNPPRGYKKLF	TRGV5P	.	TRGJ2	15	-1	-1	29
14	6.0251852744471894E-5	TGTGCCACCTGGGATGGTCGGGAAGGGTATTATAAGAAACTCTTT	CATWDGREGYYKKLF	TRGV4	.	TRGJ1	16	-1	-1	27
14	6.0251852744471894E-5	TGTGCCACCTGGGATGGCCGCCCCCATTATTATAAGAAACTCTTT	CATWDGRPHYYKKLF	TRGV4	.	TRGJ1	16	-1	-1	25
14	6.0251852744471894E-5	TGTGCCACCTGGGATGACCCCCTGGGGTATTATAAGAAACTCTTT	CATWDDPLGYYKKLF	TRGV4	.	TRGJ1	15	-1	-1	27
14	6.0251852744471894E-5	TGTGCCACCTGGGACGGGCTTTACTGGGATTATAAGAAACTCTTT	CATWDGLYWDYKKLF	TRGV2	.	TRGJ1	18	-1	-1	28
14	6.0251852744471894E-5	TGTGCCACCTGGGACGGGATTTTCTTTTATTATAAGAAACTCTTT	CATWDGIFFYYKKLF	TRGV2	.	TRGJ1	17	-1	-1	26
14	6.0251852744471894E-5	TGTGCCACCTGGGACAGTTCATCCCCCAGTTATAAGAAACTCTTT	CATWDSSSPSYKKLF	TRGV3	.	TRGJ1	16	-1	-1	29
14	6.0251852744471894E-5	TGTGCCACCTGGGACAGGCTCCCCGGCCATTATAAGAAACTCTTT	CATWDRLPGHYKKLF	TRGV3	.	TRGJ1	18	-1	-1	28
14	6.0251852744471894E-5	TGTGCCACCTGGGACAGGCGGGCAGGGTATTATAAGAAACTCTTT	CATWDRRAGYYKKLF	TRGV7	.	TRGJ1	18	-1	-1	27
14	6.0251852744471894E-5	TGTGCTGCGTGGGTCATTCCCACTGGTTGGTTCAAGATATTT	CAAWVIPTGWFKIF	TRGV10	.	TRGJP1	12	-1	-1	19
14	6.0251852744471894E-5	TGTGCCACCTGGGTTATTTCGAATTATTATAAGAAACTCTTT	CATWVISNYYKKLF	TRGV5	.	TRGJ1	12	-1	-1	14
14	6.0251852744471894E-5	TGTGCCACCTGGGCTAGTGGGATTAGGGATAAGAAACTCTTT	CATWASGIRDKKLF	TRGV8	.	TRGJ1	16	-1	-1	28
14	6.0251852744471894E-5	TGTGCCACCTGGGCCCAGACGGGGGATTATAAGAAACTCTTT	CATWAQTGDYKKLF	TRGV3	.	TRGJ1	12	-1	-1	25
14	6.0251852744471894E-5	TGTGCCACCTGGGATCCCCTCCATTATTATAAGAAACTCTTT	CATWDPLHYYKKLF	TRGV8	.	TRGJ1	14	-1	-1	22
14	6.0251852744471894E-5	TGTGCCACCTGGGATGATCAGAATTATTATAAGAAACTCTTT	CATWDDQNYYKKLF	TRGV8	.	TRGJ1	14	-1	-1	20
14	6.0251852744471894E-5	TGTGCCACCTGGGATAGGCCGGTTTATTATAAGAAACTCTTT	CATWDRPVYYKKLF	TRGV8	.	TRGJ1	19	-1	-1	23
14	6.0251852744471894E-5	TGTGCCACCTGGGACGGGTCACAAAATTATAAGAAACTCTTT	CATWDGSQNYKKLF	TRGV7	.	TRGJ1	17	-1	-1	25
14	6.0251852744471894E-5	TGTGCCACCTGGGACGGGCTGTTTGGATATAAGAAACTCTTT	CATWDGLFGYKKLF	TRGV2	.	TRGJ1	18	-1	-1	27
14	6.0251852744471894E-5	TGTGCCACCTGGGACGGGCCTAGAGGTTATAAGAAACTCTTT	CATWDGPRGYKKLF	TRGV2	.	TRGJ1	19	-1	-1	26
14	6.0251852744471894E-5	TGTGCCACCTGGGACGGGCGGGTAGAACAGAAGGGACTCTTT	CATWDGRVEQKGLF	TRGV2	.	TRGJ1	18	-1	-1	35
14	6.0251852744471894E-5	TGTGCCACCTGGGACGGGCGGGGGTATTATAAGAAACTCTTT	CATWDGRGYYKKLF	TRGV2	.	TRGJ1	18	-1	-1	24
14	6.0251852744471894E-5	TGTGCCACCTGGGACGGGAGTAGTGATTGGATCAAGACGTTT	CATWDGSSDWIKTF	TRGV2	.	TRGJP2	17	-1	-1	18
14	6.0251852744471894E-5	TGTGCCACCTGGGACAGGCCCCATTATTATAAGAAACTCTTT	CATWDRPHYYKKLF	TRGV3	.	TRGJ1	19	-1	-1	22
14	6.0251852744471894E-5	TGTGCCACCTGGGACAGGATGAATTATTATAAGAAACTCTTT	CATWDRMNYYKKLF	TRGV3	.	TRGJ1	17	-1	-1	20
14	6.0251852744471894E-5	TGTGCCACCTGGGAGGGGAACTCTTATTATAAGAAACTCTTT	CATWEGNSYYKKLF	TRGV2	.	TRGJ1	17	-1	-1	23
14	6.0251852744471894E-5	TGTGCTGCGTGGGCAAGGGGTTATTATAAGAAACTCTTT	CAAWARGYYKKLF	TRGV10	.	TRGJ1	12	-1	-1	20
14	6.0251852744471894E-5	TGTGCCACCTGGCAAACACCTTATTATAAGAAACTCTTT	CATWQTPYYKKLF	TRGV5	.	TRGJ1	11	-1	-1	20
14	6.0251852744471894E-5	TGTGCCACCTGGGCCTTTGATTATTATAAGAAACTCTTT	CATWAFDYYKKLF	TRGV8	.	TRGJ1	12	-1	-1	19
14	6.0251852744471894E-5	TGTGCCACCTGGGGTCGTTTTTATTATAAGAAACTCTTT	CATWGRFYYKKLF	TRGV4	.	TRGJ1	12	-1	-1	20
14	6.0251852744471894E-5	TGTGCCACCTGGGGCTTACACTATTATAAGAAACTCTTT	CATWGLHYYKKLF	TRGV8	.	TRGJ1	12	-1	-1	21
14	6.0251852744471894E-5	TGTGCCACCTGGGATGGTACTCAGTATAAGGAACTCTTT	CATWDGTQYKELF	TRGV4	.	TRGJ1	16	-1	-1	24
14	6.0251852744471894E-5	TGTGCCACCTGGGATGGGCCCCATTATAAGAAACTCTTT	CATWDGPHYKKLF	TRGV4	.	TRGJ1	20	-1	-1	22
14	6.0251852744471894E-5	TGTGCCACCTGGGATGGGGTTGCGGATAAGAAACTCTTT	CATWDGVADKKLF	TRGV4	.	TRGJ1	17	-1	-1	25
14	6.0251852744471894E-5	TGTGCCACCTGGGATGGAGGTTATTATAAGAAACTCTTT	CATWDGGYYKKLF	TRGV4	.	TRGJ1	16	-1	-1	20
14	6.0251852744471894E-5	TGTGCCACCTGGGATAGGTCCGCAGGGGTGAAACTCTTT	CATWDRSAGVKLF	TRGV8	.	TRGJ1	17	-1	-1	29
14	6.0251852744471894E-5	TGTGCCACCTGGGACTGGAATTATTATAAGAAACTCTTT	CATWDWNYYKKLF	TRGV3	.	TRGJ1	17	-1	-1	17
14	6.0251852744471894E-5	TGTGCCACCTGGGACGCCCTTTATTATAAGAAACTCTTT	CATWDALYYKKLF	TRGV2	.	TRGJ1	15	-1	-1	20
14	6.0251852744471894E-5	TGTGCCACCTGGGACGGGCTCCTTTATAAGAAACTCTTT	CATWDGLLYKKLF	TRGV2	.	TRGJ1	18	-1	-1	23
14	6.0251852744471894E-5	TGTGCCACCTGGGACGGGCCCAGTTATAAGAAACTCTTT	CATWDGPSYKKLF	TRGV2	.	TRGJ1	20	-1	-1	23
14	6.0251852744471894E-5	TGTGCCACCTGGGACGGGCCGGGATATAAGAAACTCTTT	CATWDGPGYKKLF	TRGV2	.	TRGJ1	19	-1	-1	24
14	6.0251852744471894E-5	TGTGCCACCTGGGACGGGCCAGGCTATAAGAAACTCTTT	CATWDGPGYKKLF	TRGV2	.	TRGJ1	19	-1	-1	24
14	6.0251852744471894E-5	TGTGCCACCTGGGACGAAGTAAATTATAAGAAACTCTTT	CATWDEVNYKKLF	TRGV2	.	TRGJ1	15	-1	-1	22
14	6.0251852744471894E-5	TGTGCCACCTGGGACAGCCCTTATTATAAGAAACTCTTT	CATWDSPYYKKLF	TRGV3	.	TRGJ1	20	-1	-1	20
14	6.0251852744471894E-5	TGTGCCACCTGGGACAGGTATTATTATAAGAAACTCTTT	CATWDRYYYKKLF	TRGV7	.	TRGJ1	17	-1	-1	19
14	6.0251852744471894E-5	TGTGCCACCTGGGACAGGCTGGGTTATAAGAAACTCTTT	CATWDRLGYKKLF	TRGV7	.	TRGJ1	18	-1	-1	23
14	6.0251852744471894E-5	TGTGCCACCTGGGACAGGCCCCCTTATAAGAAACTCTTT	CATWDRPPYKKLF	TRGV3	.	TRGJ1	19	-1	-1	23
14	6.0251852744471894E-5	TGTGCCACCTGGGACAGGCCGGGGTATAAGAAACTCTTT	CATWDRPGYKKLF	TRGV5	.	TRGJ1	19	-1	-1	24
14	6.0251852744471894E-5	TGTGCCACCTGGGACAGGCCGGATTATAAGAAACTCTTT	CATWDRPDYKKLF	TRGV3	.	TRGJ1	19	-1	-1	22
14	6.0251852744471894E-5	TGTGCCACCTGGGACAGGCCAAGGTATAAGAAACTCTTT	CATWDRPRYKKLF	TRGV5	.	TRGJ1	19	-1	-1	24
14	6.0251852744471894E-5	TGTGCCACCTGGGACAGGCGGGGATATAAGAAACTCTTT	CATWDRRGYKKLF	TRGV5	.	TRGJ1	18	-1	-1	24
14	6.0251852744471894E-5	TGTGCCACCTGGGACAACCCCTATTATAAGAAACTCTTT	CATWDNPYYKKLF	TRGV5	.	TRGJ1	15	-1	-1	21
14	6.0251852744471894E-5	TGTGCCACCTGGGAGCCGAATTATTATAAGAAACTCTTT	CATWEPNYYKKLF	TRGV3	.	TRGJ1	13	-1	-1	16
14	6.0251852744471894E-5	TGTGCCACCTGGGAAATTATTTATTATAAGAAACTCTTT	CATWEIIYYKKLF	TRGV3	.	TRGJ1	13	-1	-1	20
14	6.0251852744471894E-5	TGTGCCACCTGGCCCCGTTATTATAAGAAACTCTTT	CATWPRYYKKLF	TRGV2	.	TRGJ1	11	-1	-1	17
14	6.0251852744471894E-5	TGTGCCACCTGGGTCAAAAATTATAAGAAACTCTTT	CATWVKNYKKLF	TRGV7	.	TRGJ1	15	-1	-1	19
14	6.0251852744471894E-5	TGTGCCACCTGGGATTCGGAATATAAGAAACTCTTT	CATWDSEYKKLF	TRGV8	.	TRGJ1	14	-1	-1	21
14	6.0251852744471894E-5	TGTGCCACCTGGGATCAGGGTTCTAAGAAACTCTTT	CATWDQGSKKLF	TRGV8	.	TRGJ1	18	-1	-1	20
14	6.0251852744471894E-5	TGTGCCACCTGGGATGGGCCTAAGGGGAAACTCTTT	CATWDGPKGKLF	TRGV4	.	TRGJ1	19	-1	-1	26
14	6.0251852744471894E-5	TGTGCCACCTGGGATGGGAACTATAAGAAACTCTTT	CATWDGNYKKLF	TRGV8	.	TRGJ1	17	-1	-1	21
14	6.0251852744471894E-5	TGTGCCACCTGGGATAGGTGCTATAAGAAACTCTTT	CATWDRCYKKLF	TRGV8	.	TRGJ1	17	-1	-1	21
[truncated: 2,932 more rows]
