# Supplementary material for: Dissection of the Human T-Cell Receptor γ Gene Repertoire in the Brain and Peripheral Blood Identifies Age- and Alzheimer's Disease-Associated Clonotype Profiles
Source: Front Immunol. 2020 Jan 29;11:12. doi: 10.3389/fimmu.2020.00012 (PMC7025544; doi:10.3389/fimmu.2020.00012)
Supplement: Supplementary file 5 [file Data_Sheet_2.zip › repertoires_corrected_and_decontaminated/ND35.txt]

count	freq	cdr3nt	cdr3aa	v	d	j	VEnd	DStart	DEnd	JStart
13807	0.145470062056831	TGTGCCTTGTGGGCCCGGGGTTATAAGAAACTCTTT	CALWARGYKKLF	TRGV9	.	TRGJ2	12	-1	-1	20
4745	0.049993151623065335	TGTGCCTTGTGGGAGGTGAGGAATTATAAGAAACTCTTT	CALWEVRNYKKLF	TRGV9	.	TRGJ2	17	-1	-1	22
1236	0.013022452140381191	TGTGCCTTGTGGGAGGTGGATTATAAGAAACTCTTT	CALWEVDYKKLF	TRGV9	.	TRGJ1	17	-1	-1	19
767	0.008081084782906452	TGTGCCACCTGGGACGGGGGTAGTGATTGGATCAAGACGTTT	CATWDGGSDWIKTF	TRGV2	.	TRGJP2	17	-1	-1	19
673	0.007090704118508529	TGTGCCTTGTGGGGCGGGTTGGGCAAAAAAATCAAGGTATTT	CALWGGLGKKIKVF	TRGV9	.	TRGJP	12	-1	-1	17
622	0.006553369928250082	TGTGCCTTGTGGGAGGTGCTGGAGTTGGGCAAAAAAATCAAGGTATTT	CALWEVLELGKKIKVF	TRGV9	.	TRGJP	18	-1	-1	21
620	0.006532297999220339	TGTGCTGCGTGGGATTTGGCTTATAAGAAACTCTTT	CAAWDLAYKKLF	TRGV10	.	TRGJ2	15	-1	-1	20
614	0.00646908221213111	TGTGCTGCGTGGGATTATTATAAGAAACTCTTT	CAAWDYYKKLF	TRGV10	.	TRGJ2	16	-1	-1	13
604	0.006363722566982395	TGTGCCTTGTGGGAGGTGCAAGAGTTGGGCAAAAAAATCAAGGTATTT	CALWEVQELGKKIKVF	TRGV9	.	TRGJP	19	-1	-1	17
587	0.006184611170229578	TGTGCCTTGTGGGACCGTGAGTTGGGCAAAAAAATCAAGGTATTT	CALWDRELGKKIKVF	TRGV9	.	TRGJP	13	-1	-1	18
573	0.006037107667021377	TGTGCCTTGTGGGAGGGAACCCGAGAGTTGGGCAAAAAAATCAAGGTATTT	CALWEGTRELGKKIKVF	TRGV9	.	TRGJP	15	-1	-1	23
550	0.005794780483179333	TGTGCCACCTGGGACGGGTTCTTTTCTGGTTGGTTCAAGATATTT	CATWDGFFSGWFKIF	TRGV2	.	TRGJP1	17	-1	-1	25
514	0.005415485760643958	TGTGCCTTGTGGGAGGTGCGTGAGTTGGGCAAAAAAATCAAGGTATTT	CALWEVRELGKKIKVF	TRGV9	.	TRGJP	18	-1	-1	21
511	0.005383877867099343	TGTGCCACCTGGGATAGTGGGCAAGAGTTGGGCAAAAAAATCAAGGTATTT	CATWDSGQELGKKIKVF	TRGV8	.	TRGJP	16	-1	-1	17
473	0.004983511215534226	TGTGCTGCGAGTGGTTATAAGAAACTCTTT	CAASGYKKLF	TRGV10	.	TRGJ1	8	-1	-1	14
435	0.004583144563969108	TGTGCTGCGTCTAAGAAACTCTTT	CAASKKLF	TRGV10	.	TRGJ1	9	-1	-1	11
431	0.004541000705909622	TGTGCCTTGTGGGAGGTGCAGGGTGGCCGCAACCGGAATTATTATAAGAAACTCTTT	CALWEVQGGRNRNYYKKLF	TRGV9	.	TRGJ1	19	-1	-1	35
418	0.004404033167216293	TGTGCCGTGGCGACGGGCAAAAAAATCAAGGTATTT	CAVATGKKIKVF	TRGV9	.	TRGJP	8	-1	-1	14
416	0.00438296123818655	TGTGCCTTGTGGGAGGTGCGGGAGTTGGGCAAAAAAATCAAGGTATTT	CALWEVRELGKKIKVF	TRGV9	.	TRGJP	18	-1	-1	21
404	0.004256529664008092	TGTGCCTTGTGGGAGGTGAGGGAGTTGGGCAAAAAAATCAAGGTATTT	CALWEVRELGKKIKVF	TRGV9	.	TRGJP	17	-1	-1	21
397	0.004182777912403991	TGTGCCTTGTGGGAGGTGCCCACCTTTGGTTATAAGAAACTCTTT	CALWEVPTFGYKKLF	TRGV9	.	TRGJ2	18	-1	-1	29
383	0.00403527440919579	TGTGCCTTGTGGGAGGTGCAATCCAAGAAACTCTTT	CALWEVQSKKLF	TRGV9	.	TRGJ1	19	-1	-1	24
365	0.003845627047928103	TGTGCCTCCGCGAATTATTATAAGAAACTCTTT	CASANYYKKLF	TRGV9	.	TRGJ2	6	-1	-1	10
361	0.0038034831898686164	TGTGCCACCTGGGACACTGGTTGGTTCAAGATATTT	CATWDTGWFKIF	TRGV3	.	TRGJP1	15	-1	-1	14
359	0.0037824112608388734	TGTGCCTTGTGGGAGGTGTGGTATAAGAAACTCTTT	CALWEVWYKKLF	TRGV9	.	TRGJ2	17	-1	-1	21
345	0.0036349077576306723	TGTGCCTTGTGGGAGGCACCAAAGAGTTATTATAAGAAACTCTTT	CALWEAPKSYYKKLF	TRGV9	.	TRGJ2	15	-1	-1	23
322	0.0033925805737886274	TGTGCCACCTGGGATAGGTCTTATAGTAGTGATTGGATCAAGACGTTT	CATWDRSYSSDWIKTF	TRGV8	.	TRGJP2	20	-1	-1	21
322	0.0033925805737886274	TGTGCCACCTGGGATGGGAAGAAACTCTTT	CATWDGKKLF	TRGV4	.	TRGJ1	17	-1	-1	18
286	0.003013285851253253	TGTGCCACCTGGGACGGCCCCTGTAATAAGAAACTCTTT	CATWDGPCNKKLF	TRGV2	.	TRGJ2	20	-1	-1	25
281	0.0029606060286788954	TGTGCCACCTGGCTCATCTATTATAAGAAACTCTTT	CATWLIYYKKLF	TRGV8	.	TRGJ1	11	-1	-1	18
261	0.0027498867383814653	TGTGCCTTGTGGGAAAAGCTTCATTATTATAAGAAACTCTTT	CALWEKLHYYKKLF	TRGV9	.	TRGJ1	13	-1	-1	22
256	0.0026972069158071074	TGTGCCTTGTGGGAGGTACAAGAGTTGGGCAAAAAAATCAAGGTATTT	CALWEVQELGKKIKVF	TRGV9	.	TRGJP	19	-1	-1	18
251	0.00264452709323275	TGTGCCACCTGGGATGGGGGTCGCGGAAAGAAACTCTTT	CATWDGGRGKKLF	TRGV4	.	TRGJ1	17	-1	-1	27
244	0.0025707753416286494	TGTGCTGCGTGGGATACCACTGGTTGGTTCAAGATATTT	CAAWDTTGWFKIF	TRGV10	.	TRGJP1	14	-1	-1	13
229	0.002412735873905577	TGTGCCTTGTGGGAGGCACAAGAGTTGGGCAAAAAAATCAAGGTATTT	CALWEAQELGKKIKVF	TRGV9	.	TRGJP	15	-1	-1	18
217	0.0022863042997271184	TGTGCCACCTGGGCCCCGGCAGGGTATAAGAAACTCTTT	CATWAPAGYKKLF	TRGV4	.	TRGJ1	12	-1	-1	24
209	0.0022020165836081464	TGTGCCACCTGGGATGGAAGTTATTATAAGAAACTCTTT	CATWDGSYYKKLF	TRGV4	.	TRGJ2	16	-1	-1	16
200	0.002107192902974303	TGTGCCTTGTGGGAGCAAGAGTTGGGCAAAAAAATCAAGGTATTT	CALWEQELGKKIKVF	TRGV9	.	TRGJP	14	-1	-1	14
194	0.002043977115885074	TGTGCCTTGTGGGAGGTGCTGTGTCTCTTT	CALWEVLCLF	TRGV9	.	TRGJ1	18	-1	-1	24
189	0.001991297293310716	TGTGTACTTTATTATAAGAAACTCTTT	CVLYYKKLF	TRGV10	.	TRGJ1	3	-1	-1	8
181	0.001907009577191744	TGTGCTGCGTGGGATTATAAGAAACTCTTT	CAAWDYKKLF	TRGV10	.	TRGJ2	16	-1	-1	13
179	0.001885937648162001	TGTGCCACCTGGGACGGGCCCGGAAATTATTATAAGAAACTCTTT	CATWDGPGNYYKKLF	TRGV2	.	TRGJ1	21	-1	-1	24
170	0.0017911139675281574	TGTGCCACCTGGGAGAATTATTATAAGAAACTCTTT	CATWENYYKKLF	TRGV4	.	TRGJ2	13	-1	-1	14
169	0.001780578003013286	TGTGCCTTGTGGGAGGTCCACGAGTTGGGCAAAAAAATCAAGGTATTT	CALWEVHELGKKIKVF	TRGV9	.	TRGJP	20	-1	-1	18
165	0.0017384341449537997	TGTGCCACCTGGGATTATTATAAGAAACTCTTT	CATWDYYKKLF	TRGV8	.	TRGJ1	14	-1	-1	13
164	0.0017278981804389282	TGTGCCACCTGGGATGGATATAAGAAACTCTTT	CATWDGYKKLF	TRGV8	.	TRGJ1	14	-1	-1	18
162	0.0017068262514091852	TGTGCCTTGTTGCTCTTT	CALLLF	TRGV9	.	TRGJ1	9	-1	-1	12
156	0.0016436104643199562	TGTGCCTTGTGGGTCCCGGATAATAAGAAACTCTTT	CALWVPDNKKLF	TRGV9	.	TRGJ1	12	-1	-1	19
153	0.0016120025707753417	TGTGCCTTGTGGGGGGGGTATAAGAAACTCTTT	CALWGGYKKLF	TRGV9	.	TRGJ1	15	-1	-1	18
151	0.0015909306417455987	TGTGCCACCTGGGACGGGTGTAGTAGTGATTGGATCAAGACGTTT	CATWDGCSSDWIKTF	TRGV2	.	TRGJP2	17	-1	-1	20
150	0.0015803946772307272	TGTGCCTTGTGGGAGGTTCGGTTGGGCAAAAAAATCAAGGTATTT	CALWEVRLGKKIKVF	TRGV9	.	TRGJP	16	-1	-1	20
149	0.0015698587127158557	TGTGCCTTGTGGGAGACGAATTTAGGGTTGGGCAAAAAAATCAAGGTATTT	CALWETNLGLGKKIKVF	TRGV9	.	TRGJP	14	-1	-1	23
149	0.0015698587127158557	TGTGCCTTGTGGGAGGAACAAGAGTTGGGCAAAAAAATCAAGGTATTT	CALWEEQELGKKIKVF	TRGV9	.	TRGJP	15	-1	-1	18
144	0.001517178890141498	TGTGCCTTGTGGGAGGTGCAAATGGGCCTTAAGAAACTCTTT	CALWEVQMGLKKLF	TRGV9	.	TRGJ2	19	-1	-1	29
143	0.0015066429256266264	TGTGCCTTGTGGGAGGCGGGTTATAAGAAACTCTTT	CALWEAGYKKLF	TRGV9	.	TRGJ1	15	-1	-1	20
141	0.0014855709965968834	TGTGCCTTGTGGGAGGACCATAAGAAACTCTTT	CALWEDHKKLF	TRGV9	.	TRGJ1	15	-1	-1	19
138	0.001453963103052269	TGTGCTGCGTCGGATAGGTGGTTCAAGATATTT	CAASDRWFKIF	TRGV10	.	TRGJP1	14	-1	-1	18
131	0.0013802113514481684	TGTGCCTTGTGGGAGGTGCGGTATAAGAAACTCTTT	CALWEVRYKKLF	TRGV9	.	TRGJ1	18	-1	-1	21
123	0.0012959236353291962	TGTGCCTTGTGGGAGGTGCGTTATTATAAGAAACTCTTT	CALWEVRYYKKLF	TRGV9	.	TRGJ2	18	-1	-1	20
121	0.0012748517062994532	TGTGCCTTGTGGGAGGTGCCTTATAAGAAACTCTTT	CALWEVPYKKLF	TRGV9	.	TRGJ1	18	-1	-1	20
120	0.0012643157417845817	TGTGCCTTGTGGGAGGTTTTGGAGTTGGGCAAAAAAATCAAGGTATTT	CALWEVLELGKKIKVF	TRGV9	.	TRGJP	16	-1	-1	21
120	0.0012643157417845817	TGTGCCTTGTGGGAGAAAGAGTTGGGCAAAAAAATCAAGGTATTT	CALWEKELGKKIKVF	TRGV9	.	TRGJP	14	-1	-1	16
116	0.0012221718837250957	TGTGCCTTGTGGGAGATTCAAGAGTTGGGCAAAAAAATCAAGGTATTT	CALWEIQELGKKIKVF	TRGV9	.	TRGJP	14	-1	-1	18
113	0.0011905639901804812	TGTGCCTTGTGGGAGGTGCGGCAAGAGTTGGGCAAAAAAATCAAGGTATTT	CALWEVRQELGKKIKVF	TRGV9	.	TRGJP	18	-1	-1	19
113	0.0011905639901804812	TGTGCCTTGTGGGAGGTTCGGGAGTTGGGCAAAAAAATCAAGGTATTT	CALWEVRELGKKIKVF	TRGV9	.	TRGJP	16	-1	-1	21
113	0.0011905639901804812	TGTGCCTTGTGGGAGGTGCATCCCTGTAATCTTCTAGTGAAACTCTTT	CALWEVHPCNLLVKLF	TRGV9	.	TRGJ1	19	-1	-1	38
112	0.0011800280256656095	TGTGCTGCGTGGGATTGTTATAAGAAACTCTTT	CAAWDCYKKLF	TRGV10	.	TRGJ1	15	-1	-1	13
110	0.0011589560966358665	TGTGCCTTGTGGGAGGGTGAAGAGTTGGGCAAAAAAATCAAGGTATTT	CALWEGEELGKKIKVF	TRGV9	.	TRGJP	15	-1	-1	19
109	0.001148420132120995	TGTGCCTTGTGGGAGGTGCATTATAAGAAACTCTTT	CALWEVHYKKLF	TRGV9	.	TRGJ1	19	-1	-1	19
108	0.0011378841676061235	TGTGCCTTGTGGGAGGTGTCCCCAGAGTTGGGCAAAAAAATCAAGGTATTT	CALWEVSPELGKKIKVF	TRGV9	.	TRGJP	17	-1	-1	23
107	0.001127348203091252	TGTGCCTTGTGGGAGGTGCCAGAGTTGGGCAAAAAAATCAAGGTATTT	CALWEVPELGKKIKVF	TRGV9	.	TRGJP	18	-1	-1	17
106	0.0011168122385763805	TGTGCCACCTGGGATTATAAGAAACTCTTT	CATWDYKKLF	TRGV8	.	TRGJ1	14	-1	-1	13
105	0.001106276274061509	TGTGCCTTGTGGGAGGTCTTAAAGAAACTCTTT	CALWEVLKKLF	TRGV9	.	TRGJ1	16	-1	-1	18
103	0.001085204345031766	TGTGCCTTGTGGGAACGGGGGAGTGATTGGATCAAGACGTTT	CALWERGSDWIKTF	TRGV9	.	TRGJP2	13	-1	-1	21
101	0.001064132416002023	TGTGCCTTGTGGGAGGACCAAGAGTTGGGCAAAAAAATCAAGGTATTT	CALWEDQELGKKIKVF	TRGV9	.	TRGJP	15	-1	-1	18
100	0.0010535964514871514	TGTGCCTTGTGGGAGGTGCATCTCAATTATAAGAAACTCTTT	CALWEVHLNYKKLF	TRGV9	.	TRGJ1	23	-1	-1	25
100	0.0010535964514871514	TGTGCTGCGTGGGATTCGAATTATAAGAAACTCTTT	CAAWDSNYKKLF	TRGV10	.	TRGJ1	20	-1	-1	19
99	0.00104306048697228	TGTGCCTTGTGGGAGTCCGACCCTTCCCGAGAGTTGGGCAAAAAAATCAAGGTATTT	CALWESDPSRELGKKIKVF	TRGV9	.	TRGJP	14	-1	-1	29
99	0.00104306048697228	TGTGCCTTGTGGGAGGTGCAGGGTTATAAGAAACTCTTT	CALWEVQGYKKLF	TRGV9	.	TRGJ1	19	-1	-1	23
99	0.00104306048697228	TGCAATGGGCTCTTT	CNGLF	TRGV9	.	TRGJ1	1	-1	-1	9
98	0.0010325245224574084	TGTGCTGCGTGGGTTGGCACTGGTTGGTTCAAGATATTT	CAAWVGTGWFKIF	TRGV10	.	TRGJP1	12	-1	-1	17
97	0.001021988557942537	TGTGCTGCGTGGGATCTTAAGAAACTCTTT	CAAWDLKKLF	TRGV10	.	TRGJ1	14	-1	-1	17
95	0.0010009166289127937	TGTGCCTTGTGGGGGGTGGGAGAGTTGGGCAAAAAAATCAAGGTATTT	CALWGVGELGKKIKVF	TRGV9	.	TRGJP	17	-1	-1	20
95	0.0010009166289127937	TGTGCTGCGTGGGATCCCTTCGGGGGTTATTATAAGAAACTCTTT	CAAWDPFGGYYKKLF	TRGV10	.	TRGJ1	14	-1	-1	26
95	0.0010009166289127937	TGTGCCTTGTGGGAGGTGCGTTATAAGAAACTCTTT	CALWEVRYKKLF	TRGV9	.	TRGJ2	18	-1	-1	20
94	9.903806643979222E-4	TGTGCTGACTGGATGGGAATTTATTATAAGAAACTCTTT	CADWMGIYYKKLF	TRGV10	.	TRGJ1	6	-1	-1	16
94	9.903806643979222E-4	TGTGCCTTGTGGGAGGGTGCATATAAGAAACTCTTT	CALWEGAYKKLF	TRGV9	.	TRGJ2	20	-1	-1	21
92	9.693087353681793E-4	TGTGCCTTGTGGGAGGTGCGATATAAGAAACTCTTT	CALWEVRYKKLF	TRGV9	.	TRGJ1	18	-1	-1	21
92	9.693087353681793E-4	TGTGCTGCGTGGGATTATGGGCTCTTT	CAAWDYGLF	TRGV10	.	TRGJ1	16	-1	-1	21
90	9.482368063384362E-4	TGTGCCTTGTGGGAGTTGGGCAAAAAAATCAAGGTATTT	CALWELGKKIKVF	TRGV9	.	TRGJP	17	-1	-1	12
88	9.271648773086932E-4	TGTGCCTTGTGGGAGGTGCCTGTATTCGTAGCTTGTGTAGGGCTCTTT	CALWEVPVFVACVGLF	TRGV9	.	TRGJ1	18	-1	-1	42
88	9.271648773086932E-4	TGTGCTGCGTGGGATGCACCTTATTATAAGAAACTCTTT	CAAWDAPYYKKLF	TRGV10	.	TRGJ1	14	-1	-1	20
88	9.271648773086932E-4	TGTGCCTTCCATAAGAAACTCTTT	CAFHKKLF	TRGV9	.	TRGJ2	7	-1	-1	10
84	8.850210192492072E-4	TGTGCCTTGTGGGAGACGCTTAAGAAACTCTTT	CALWETLKKLF	TRGV9	.	TRGJ1	14	-1	-1	20
83	8.744850547343357E-4	TGTGCCTTGTGGGAGGTGCGGGGTCCGCAAGAGTTGGGCAAAAAAATCAAGGTATTT	CALWEVRGPQELGKKIKVF	TRGV9	.	TRGJP	18	-1	-1	26
83	8.744850547343357E-4	TGTGCCTTGTGGGATTATTATAAGAAACTCTTT	CALWDYYKKLF	TRGV9	.	TRGJ1	13	-1	-1	13
82	8.639490902194641E-4	TGTGCCTTGTGGGAGAATTATTATAAGAAACTCTTT	CALWENYYKKLF	TRGV9	.	TRGJ1	14	-1	-1	14
80	8.428771611897211E-4	TGTGCCTTGTGGGAGGGCAACGAGTTGGGCAAAAAAATCAAGGTATTT	CALWEGNELGKKIKVF	TRGV9	.	TRGJP	18	-1	-1	14
80	8.428771611897211E-4	TGTGCCACCTGGGATAAGAAACTCTTT	CATWDKKLF	TRGV4	.	TRGJ1	14	-1	-1	13
79	8.323411966748496E-4	TGTGCCACCTGGGTTCTCTTT	CATWVLF	TRGV4	.	TRGJ1	12	-1	-1	15
78	8.218052321599781E-4	TGTGCCTTGTGGCCTTTAGGGGGTGAACTCTTT	CALWPLGGELF	TRGV9	.	TRGJ1	11	-1	-1	25
78	8.218052321599781E-4	TGTGCTGCGTGGGTACCTAAGAAACTCTTT	CAAWVPKKLF	TRGV10	.	TRGJ2	12	-1	-1	17
78	8.218052321599781E-4	TGTGCCTTGTGGGAGGGAGATAAGAAACTCTTT	CALWEGDKKLF	TRGV9	.	TRGJ1	15	-1	-1	19
77	8.112692676451066E-4	TGTGCTGCGTGGGATTATACCACTGGTTGGTTCAAGATATTT	CAAWDYTTGWFKIF	TRGV10	.	TRGJP1	16	-1	-1	8
77	8.112692676451066E-4	TGTGCTGCGTGGGACCATAAGAAACTCTTT	CAAWDHKKLF	TRGV10	.	TRGJ1	13	-1	-1	16
75	7.901973386153636E-4	TGTGCCTTGTGGGAGGCGGAGTTGGGCAAAAAAATCAAGGTATTT	CALWEAELGKKIKVF	TRGV9	.	TRGJP	15	-1	-1	18
75	7.901973386153636E-4	TGTGCCACCTGGGACAGGCGGGATTATAAGAAACTCTTT	CATWDRRDYKKLF	TRGV5	.	TRGJ1	18	-1	-1	22
74	7.796613741004921E-4	TGTGCCTTGTGGGAGGCCCAAGAGTTGGGCAAAAAAATCAAGGTATTT	CALWEAQELGKKIKVF	TRGV9	.	TRGJP	15	-1	-1	18
74	7.796613741004921E-4	TGTGCCTTGGGCGCGAGGGGCGGAAAAAAACTCTTT	CALGARGGKKLF	TRGV9	.	TRGJ2	8	-1	-1	24
74	7.796613741004921E-4	TGTGCCTTGTGGGAGGTGCGACTCTTT	CALWEVRLF	TRGV9	.	TRGJ1	18	-1	-1	20
74	7.796613741004921E-4	TGTGCCACCTGGGTCCAATATTATAAGAAACTCTTT	CATWVQYYKKLF	TRGV4	.	TRGJ1	12	-1	-1	18
73	7.691254095856205E-4	TGTGCCTTGTGGGGCATGAATTATTATAAGAAACTCTTT	CALWGMNYYKKLF	TRGV9	.	TRGJ1	12	-1	-1	17
72	7.58589445070749E-4	TGTGCCTTGTGGGAGGTTCAAGAGTTGGGCAAAAAAATCAAGGTATTT	CALWEVQELGKKIKVF	TRGV9	.	TRGJP	19	-1	-1	18
72	7.58589445070749E-4	TGTGCCTTGTGGGAGGCGCCGCGGATGACTAAGAAACTCTTT	CALWEAPRMTKKLF	TRGV9	.	TRGJ1	18	-1	-1	29
71	7.480534805558775E-4	TGTGCTGCGTGGGATTTCTGCCCGCTCTTT	CAAWDFCPLF	TRGV10	.	TRGJ2	15	-1	-1	24
71	7.480534805558775E-4	TGTGCTGCGTGGGACTATAAGAAACTCTTT	CAAWDYKKLF	TRGV10	.	TRGJ1	16	-1	-1	15
70	7.37517516041006E-4	TGTGCTGCGTGGGATTATACGGCGGATACCACTGGTTGGTTCAAGATATTT	CAAWDYTADTTGWFKIF	TRGV10	.	TRGJP1	16	-1	-1	25
70	7.37517516041006E-4	TGTGCCTTGTGGGAGGTGTATTATAAGAAACTCTTT	CALWEVYYKKLF	TRGV9	.	TRGJ2	17	-1	-1	18
70	7.37517516041006E-4	TGTGCTGCGTGGGATTACTATAAGAAACTCTTT	CAAWDYYKKLF	TRGV10	.	TRGJ1	17	-1	-1	13
70	7.37517516041006E-4	TGTGCCCTATTAGGGCTCTTT	CALLGLF	TRGV9	.	TRGJ1	5	-1	-1	15
69	7.269815515261345E-4	TGTGCCTTGTGGGAAAAAGAGCGGGAAGAGTTGGGCAAAAAAATCAAGGTATTT	CALWEKEREELGKKIKVF	TRGV9	.	TRGJP	13	-1	-1	22
69	7.269815515261345E-4	TGTGCCTTGTGGGAGGCGGAAGAGTTGGGCAAAAAAATCAAGGTATTT	CALWEAEELGKKIKVF	TRGV9	.	TRGJP	15	-1	-1	19
69	7.269815515261345E-4	TGTGCCTTGTGGGAGGTGGGGTATTATAAGAAACTCTTT	CALWEVGYYKKLF	TRGV9	.	TRGJ2	17	-1	-1	21
69	7.269815515261345E-4	TGTGCCTTGTGGGAGGTGGGGGAACCTAAGAAACTCTTT	CALWEVGEPKKLF	TRGV9	.	TRGJ1	17	-1	-1	26
69	7.269815515261345E-4	TGTGCCACCTGGGACAGGCTGGCTTATAAGAAACTCTTT	CATWDRLAYKKLF	TRGV7	.	TRGJ1	18	-1	-1	23
69	7.269815515261345E-4	TGTGCTGCGTGCAGGAGTTGGTTCAAGATATTT	CAACRSWFKIF	TRGV10	.	TRGJP1	10	-1	-1	16
69	7.269815515261345E-4	TGTGCTGCGTGGGATAAGAAACTCTTT	CAAWDKKLF	TRGV10	.	TRGJ1	14	-1	-1	13
69	7.269815515261345E-4	TGTGCCTTGTGCCTCGGACTCTTT	CALCLGLF	TRGV9	.	TRGJ1	10	-1	-1	17
68	7.16445587011263E-4	TGTGCCTTGTGGGAGGTGCACGAGTTGGGCAAAAAAATCAAGGTATTT	CALWEVHELGKKIKVF	TRGV9	.	TRGJP	20	-1	-1	17
67	7.059096224963915E-4	TGTGCCTTGTGGGAGAGGAGGGAGTTGGGCAAAAAAATCAAGGTATTT	CALWERRELGKKIKVF	TRGV9	.	TRGJP	14	-1	-1	21
67	7.059096224963915E-4	TGTGCCTTGTGGGAGGGAGATTATTATAAGAAACTCTTT	CALWEGDYYKKLF	TRGV9	.	TRGJ1	15	-1	-1	19
67	7.059096224963915E-4	TGTGCCACCCAATCTAAGAAACTCTTT	CATQSKKLF	TRGV3	.	TRGJ1	8	-1	-1	14
67	7.059096224963915E-4	TGTGCCTCAACGAGGCCCGGGAAACTCTTT	CASTRPGKLF	TRGV9	.	TRGJ1	6	-1	-1	20
66	6.9537365798152E-4	TGTGCCTTGTGGGAGGTGCAAGTCCTCTTT	CALWEVQVLF	TRGV9	.	TRGJ1	19	-1	-1	24
65	6.848376934666484E-4	TGTGCCTTGTGGGAGTCCCAAGAGTTGGGCAAAAAAATCAAGGTATTT	CALWESQELGKKIKVF	TRGV9	.	TRGJP	14	-1	-1	18
65	6.848376934666484E-4	TGTGCTGCGTCTACCACTGGTTGGTTCAAGATATTT	CAASTTGWFKIF	TRGV10	.	TRGJP1	9	-1	-1	11
65	6.848376934666484E-4	TGTGCCTTGTGGGAGGTGGGGGAACTCTTT	CALWEVGELF	TRGV9	.	TRGJ1	17	-1	-1	22
65	6.848376934666484E-4	TCATTTCCTTTCGAGAAACTCTTT	SFPFEKLF	TRGV9	.	TRGJ1	0	-1	-1	13
64	6.743017289517769E-4	TGTGCCTTGTGGGAAGAACAAGAGTTGGGCAAAAAAATCAAGGTATTT	CALWEEQELGKKIKVF	TRGV9	.	TRGJP	13	-1	-1	18
64	6.743017289517769E-4	TGTGCCTTGTGGGAGTCAAATTATTATAAGAAACTCTTT	CALWESNYYKKLF	TRGV9	.	TRGJ2	14	-1	-1	15
64	6.743017289517769E-4	TGTGCCTTGTTCGGGTACGAACTCTTT	CALFGYELF	TRGV9	.	TRGJ1	9	-1	-1	19
64	6.743017289517769E-4	TGCGCCGGAGAACTCTTT	CAGELF	TRGV10	.	TRGJ1	4	-1	-1	10
63	6.637657644369053E-4	TGTGCTGCGGATAAGAAACTCTTT	CAADKKLF	TRGV10	.	TRGJ1	8	-1	-1	10
63	6.637657644369053E-4	TGTGCCTTGTTAGGCCATAAGAAACTCTTT	CALLGHKKLF	TRGV9	.	TRGJ1	9	-1	-1	16
62	6.532297999220338E-4	TGTGCCTTGTGGGAGACCCCTGGAGAGTTGGGCAAAAAAATCAAGGTATTT	CALWETPGELGKKIKVF	TRGV9	.	TRGJP	14	-1	-1	23
62	6.532297999220338E-4	TGTGCTGCGTGGGATCTTACTTATAAGAAACTCTTT	CAAWDLTYKKLF	TRGV10	.	TRGJ1	14	-1	-1	16
62	6.532297999220338E-4	TGTGCCTTGTTGGCATTTTCGAAACTCTTT	CALLAFSKLF	TRGV9	.	TRGJ2	12	-1	-1	20
61	6.426938354071623E-4	TGTGCCTTGTGGGAGGTGCAGGAGTTGGGCAAAAAAATCAAGGTATTT	CALWEVQELGKKIKVF	TRGV9	.	TRGJP	19	-1	-1	17
61	6.426938354071623E-4	TGTGCCTTGTGGGAGGGGTGCCTACGAGGGAAACTCTTT	CALWEGCLRGKLF	TRGV9	.	TRGJ1	15	-1	-1	29
61	6.426938354071623E-4	TGTGCCTTGTGGGAGCTTACCCAACGGGGGCTCTTT	CALWELTQRGLF	TRGV9	.	TRGJ1	14	-1	-1	30
61	6.426938354071623E-4	TGTGCCTCGACAAAGAAACTCTTT	CASTKKLF	TRGV9	.	TRGJ1	6	-1	-1	12
60	6.321578708922908E-4	TGTGCCTTGTGGGAGGTGCAAAAGTTGGGCAAAAAAATCAAGGTATTT	CALWEVQKLGKKIKVF	TRGV9	.	TRGJP	19	-1	-1	17
60	6.321578708922908E-4	TGTGCCTTGTGGGAGGTCGAGAGGGTGAGCAAGAAACTCTTT	CALWEVERVSKKLF	TRGV9	.	TRGJ1	16	-1	-1	30
60	6.321578708922908E-4	TGTGCCTTGTGGGAGGTGCACGGTTATAAGAAACTCTTT	CALWEVHGYKKLF	TRGV9	.	TRGJ1	20	-1	-1	23
60	6.321578708922908E-4	TGTGCCTTGTGGGAGGTGCACGAGAAACTCTTT	CALWEVHEKLF	TRGV9	.	TRGJ1	20	-1	-1	22
60	6.321578708922908E-4	TGTGCCTTGAAATTGGCGAGGAAACTCTTT	CALKLARKLF	TRGV9	.	TRGJ1	8	-1	-1	20
60	6.321578708922908E-4	TGTGCCTTGTGGGAGGGAAAACTCTTT	CALWEGKLF	TRGV9	.	TRGJ1	15	-1	-1	18
60	6.321578708922908E-4	TGTGCCACCTGGGACAGGCGGGGGAAACTCTTT	CATWDRRGKLF	TRGV5	.	TRGJ1	18	-1	-1	23
59	6.216219063774193E-4	TGTGCCTTGTGGGAGGAACCCCAAGAGTTGGGCAAAAAAATCAAGGTATTT	CALWEEPQELGKKIKVF	TRGV9	.	TRGJP	15	-1	-1	21
59	6.216219063774193E-4	TGTGCCTTGTGGGAGCTGCAAGAGTTGGGCAAAAAAATCAAGGTATTT	CALWELQELGKKIKVF	TRGV9	.	TRGJP	19	-1	-1	17
59	6.216219063774193E-4	TGTGCCTTGTGGGAGGCATCGGAGTTGGGCAAAAAAATCAAGGTATTT	CALWEASELGKKIKVF	TRGV9	.	TRGJP	15	-1	-1	21
58	6.110859418625478E-4	TGTGCCTTGTGGTTAGATAGGCAAGAGTTGGGCAAAAAAATCAAGGTATTT	CALWLDRQELGKKIKVF	TRGV9	.	TRGJP	11	-1	-1	16
58	6.110859418625478E-4	TGTGCCTTGTGGGAGGTCGAGTTGGGCAAAAAAATCAAGGTATTT	CALWEVELGKKIKVF	TRGV9	.	TRGJP	16	-1	-1	18
58	6.110859418625478E-4	TGTGCCTTGTGGGAGGTGTTGTATAAGAAACTCTTT	CALWEVLYKKLF	TRGV9	.	TRGJ1	17	-1	-1	21
58	6.110859418625478E-4	TGTGCCTTGTGGGAGGTGCCTGGGAAACTCTTT	CALWEVPGKLF	TRGV9	.	TRGJ1	18	-1	-1	23
58	6.110859418625478E-4	TGTGCCTTGTGGGAGGCTAAGAAACTCTTT	CALWEAKKLF	TRGV9	.	TRGJ1	15	-1	-1	17
58	6.110859418625478E-4	TGTGCCTTGTGGGGTGGAGAACTCTTT	CALWGGELF	TRGV9	.	TRGJ1	12	-1	-1	19
58	6.110859418625478E-4	TGTGCCTTGATGAGTGAGAAACTCTTT	CALMSEKLF	TRGV9	.	TRGJ2	8	-1	-1	16
57	6.005499773476763E-4	TGTGCCTTGTGGGATCAATACCAAGAGTTGGGCAAAAAAATCAAGGTATTT	CALWDQYQELGKKIKVF	TRGV9	.	TRGJP	13	-1	-1	21
57	6.005499773476763E-4	TGTGCCTTGTGGGAGCCGTACTTCCAGTTGGGCAAAAAAATCAAGGTATTT	CALWEPYFQLGKKIKVF	TRGV9	.	TRGJP	14	-1	-1	25
57	6.005499773476763E-4	TGTGCCTTGTGGGAGCGAAAAGAGTTGGGCAAAAAAATCAAGGTATTT	CALWERKELGKKIKVF	TRGV9	.	TRGJP	14	-1	-1	19
57	6.005499773476763E-4	TGTGCCTTGTGGGAAACGCAAGAGTTGGGCAAAAAAATCAAGGTATTT	CALWETQELGKKIKVF	TRGV9	.	TRGJP	13	-1	-1	17
57	6.005499773476763E-4	TGTGCCTTGTGGGAGGCACCATGTCTTGCGAAACTCTTT	CALWEAPCLAKLF	TRGV9	.	TRGJ1	15	-1	-1	29
57	6.005499773476763E-4	TGTGCCACCTGGGATGGTTATTATAAGAAACTCTTT	CATWDGYYKKLF	TRGV4	.	TRGJ1	16	-1	-1	17
56	5.900140128328047E-4	TGTGCCTTGTGGGAGGTGTCAGAGTTGGGCAAAAAAATCAAGGTATTT	CALWEVSELGKKIKVF	TRGV9	.	TRGJP	17	-1	-1	20
56	5.900140128328047E-4	TGTGCCACCTGGGACGGGCGTTATAAGAAACTCTTT	CATWDGRYKKLF	TRGV2	.	TRGJ1	18	-1	-1	20
56	5.900140128328047E-4	TGTGCCTTGTGGGAGGCGACCAAGAAACTCTTT	CALWEATKKLF	TRGV9	.	TRGJ1	15	-1	-1	21
56	5.900140128328047E-4	TGTGCCACCTGGGACGGGCAGGGGAAACTCTTT	CATWDGQGKLF	TRGV2	.	TRGJ1	18	-1	-1	23
55	5.794780483179332E-4	TGTGCCTTGTGGGAGGTGGACCCTGGGATGTTGGGCAAAAAAATCAAGGTATTT	CALWEVDPGMLGKKIKVF	TRGV9	.	TRGJP	21	-1	-1	29
55	5.794780483179332E-4	TGTGCCTTGTGGGAGGTGGCCGAGTTGGGCAAAAAAATCAAGGTATTT	CALWEVAELGKKIKVF	TRGV9	.	TRGJP	17	-1	-1	21
55	5.794780483179332E-4	TGTGCCTTGTGGGAGAGGGAGTTGGGCAAAAAAATCAAGGTATTT	CALWERELGKKIKVF	TRGV9	.	TRGJP	14	-1	-1	18
55	5.794780483179332E-4	TGTGCCTTGTGGGAGGTGCTAAGAATTAAGAAACTCTTT	CALWEVLRIKKLF	TRGV9	.	TRGJ1	18	-1	-1	26
55	5.794780483179332E-4	TGTGCCTTGTGGGAGGGACAATATTATAAGAAACTCTTT	CALWEGQYYKKLF	TRGV9	.	TRGJ1	15	-1	-1	21
55	5.794780483179332E-4	TGTGCTGCGTGGGCCCCAGGGATTAAGAAACTCTTT	CAAWAPGIKKLF	TRGV10	.	TRGJ1	12	-1	-1	23
55	5.794780483179332E-4	TGTGCCTTGTGGGAGGTGCTGCGTGGAGAACTCTTT	CALWEVLRGELF	TRGV9	.	TRGJ1	18	-1	-1	28
55	5.794780483179332E-4	TGTGCCTCCCTAGTGCTGGGTAAGAAACTCTTT	CASLVLGKKLF	TRGV9	.	TRGJ1	6	-1	-1	20
55	5.794780483179332E-4	TGTGCTGCGTGGGATTTGGGGTGGCTCTTT	CAAWDLGWLF	TRGV10	.	TRGJ1	15	-1	-1	24
55	5.794780483179332E-4	TGTGCCTTGTGGGCAGTGAAACTCTTT	CALWAVKLF	TRGV9	.	TRGJ1	12	-1	-1	17
54	5.689420838030617E-4	TGTGCCTTGTGGGAGGTCCCGGAGTTGGGCAAAAAAATCAAGGTATTT	CALWEVPELGKKIKVF	TRGV9	.	TRGJP	16	-1	-1	21
54	5.689420838030617E-4	TGTGCCTTGTGGGAGACAGAGTTGGGCAAAAAAATCAAGGTATTT	CALWETELGKKIKVF	TRGV9	.	TRGJP	14	-1	-1	17
54	5.689420838030617E-4	TGTGCCTTGTGGGAGGTGCATCGTTATAAGAAACTCTTT	CALWEVHRYKKLF	TRGV9	.	TRGJ1	19	-1	-1	23
54	5.689420838030617E-4	TGTGCCTTGTGGGAGGTGGTAACTCGGAAACTCTTT	CALWEVVTRKLF	TRGV9	.	TRGJ1	17	-1	-1	26
54	5.689420838030617E-4	TGTGCCTTGTGGGAGAAACTCTTT	CALWEKLF	TRGV9	.	TRGJ2	14	-1	-1	13
53	5.584061192881902E-4	TGTGCCTTGTGGGAGGTGCAGGGAACAGAGTTGGGCAAAAAAATCAAGGTATTT	CALWEVQGTELGKKIKVF	TRGV9	.	TRGJP	19	-1	-1	26
53	5.584061192881902E-4	TGTGCCTTGTGGGAGGTGATCAGAGAGTTGGGCAAAAAAATCAAGGTATTT	CALWEVIRELGKKIKVF	TRGV9	.	TRGJP	17	-1	-1	23
53	5.584061192881902E-4	TGTGCCTTGTGGGAGGGCTACAAAGAGTTGGGCAAAAAAATCAAGGTATTT	CALWEGYKELGKKIKVF	TRGV9	.	TRGJP	15	-1	-1	22
53	5.584061192881902E-4	TGTGCCTTGTGGGAGGTGGGAGAGTTGGGCAAAAAAATCAAGGTATTT	CALWEVGELGKKIKVF	TRGV9	.	TRGJP	17	-1	-1	20
53	5.584061192881902E-4	TGTGCCTTGTGGAGGGGGGAGTTGGGCAAAAAAATCAAGGTATTT	CALWRGELGKKIKVF	TRGV9	.	TRGJP	14	-1	-1	18
53	5.584061192881902E-4	TGTGCCACCTGGGACAGGCCGGGGTATAAGAAACTCTTT	CATWDRPGYKKLF	TRGV3	.	TRGJ2	19	-1	-1	24
53	5.584061192881902E-4	TGTGCCTTGTGGCCTTATAAGAAACTCTTT	CALWPYKKLF	TRGV9	.	TRGJ1	11	-1	-1	14
53	5.584061192881902E-4	TGTGCCACCTGGGGGCATAAGAAACTCTTT	CATWGHKKLF	TRGV5	.	TRGJ1	12	-1	-1	16
53	5.584061192881902E-4	TGTGCCACCGAGAAACTCTTT	CATEKLF	TRGV9	.	TRGJ1	5	-1	-1	10
52	5.478701547733187E-4	TGTGCCTTGTGGGAGGTGCGCGGAGAGTTGGGCAAAAAAATCAAGGTATTT	CALWEVRGELGKKIKVF	TRGV9	.	TRGJP	18	-1	-1	23
52	5.478701547733187E-4	TGTGCCTTGTGGGAGGTGGCGGGAGAGTTGGGCAAAAAAATCAAGGTATTT	CALWEVAGELGKKIKVF	TRGV9	.	TRGJP	17	-1	-1	23
52	5.478701547733187E-4	TGTGCCTTGTGGGAGACCATTCAAGAGTTGGGCAAAAAAATCAAGGTATTT	CALWETIQELGKKIKVF	TRGV9	.	TRGJP	14	-1	-1	21
52	5.478701547733187E-4	TGTGCCTTGTGGGAGGTGATGGGGTTGGGCAAAAAAATCAAGGTATTT	CALWEVMGLGKKIKVF	TRGV9	.	TRGJP	17	-1	-1	23
52	5.478701547733187E-4	TGTGCCTTGTGGGAGGCCCTGTTGCCTAAGAAACTCTTT	CALWEALLPKKLF	TRGV9	.	TRGJ1	15	-1	-1	26
52	5.478701547733187E-4	TGTGCCACCTGGGATGCCATTTCAGGCTACCTCTTT	CATWDAISGYLF	TRGV4	.	TRGJ1	15	-1	-1	30
52	5.478701547733187E-4	TGTGCCTTGTGGGAGGTGCGGGGGAAACTCTTT	CALWEVRGKLF	TRGV9	.	TRGJ1	18	-1	-1	23
52	5.478701547733187E-4	TGTGCCTTGTGGGCCCAAAAGAAACTCTTT	CALWAQKKLF	TRGV9	.	TRGJ1	12	-1	-1	18
51	5.373341902584472E-4	TGTGCCTTGTGGGAGGTGCGATTGGAGTTGGGCAAAAAAATCAAGGTATTT	CALWEVRLELGKKIKVF	TRGV9	.	TRGJP	18	-1	-1	24
51	5.373341902584472E-4	TGTGCCTTGTGGGAGGGAAACGCTGGGTTGGGCAAAAAAATCAAGGTATTT	CALWEGNAGLGKKIKVF	TRGV9	.	TRGJP	15	-1	-1	26
51	5.373341902584472E-4	TGTGCCTTGTGGGAGGTGCCGGAGTTGGGCAAAAAAATCAAGGTATTT	CALWEVPELGKKIKVF	TRGV9	.	TRGJP	18	-1	-1	21
51	5.373341902584472E-4	TGTGCCTTGTGGGAGGCGAAAGAGTTGGGCAAAAAAATCAAGGTATTT	CALWEAKELGKKIKVF	TRGV9	.	TRGJP	15	-1	-1	19
51	5.373341902584472E-4	TGTGCCACCTGGGACAACCAAGAGTTGGGCAAAAAAATCAAGGTATTT	CATWDNQELGKKIKVF	TRGV7	.	TRGJP	15	-1	-1	18
51	5.373341902584472E-4	TGTGCCTTGTGGGAGGTGCCCGAGTGGTATAAGAAACTCTTT	CALWEVPEWYKKLF	TRGV9	.	TRGJ1	18	-1	-1	27
51	5.373341902584472E-4	TGTGCCTTGTGGGAGGTGCGAGATTATTATAAGAAACTCTTT	CALWEVRDYYKKLF	TRGV9	.	TRGJ1	18	-1	-1	18
51	5.373341902584472E-4	TGTGCTGCGTGGGACACGACACACAAGAAACTCTTT	CAAWDTTHKKLF	TRGV10	.	TRGJ1	13	-1	-1	24
51	5.373341902584472E-4	TGTGCCTTGTGCGAGGAGTATTATAAGAAACTCTTT	CALCEEYYKKLF	TRGV9	.	TRGJ1	15	-1	-1	18
51	5.373341902584472E-4	TGTGCCTTGTGGGGGGAGGGGAATAAGAAACTCTTT	CALWGEGNKKLF	TRGV9	.	TRGJ1	15	-1	-1	22
51	5.373341902584472E-4	TGTGCCTTGTGGGAGGTTTATGAGGAGAAACTCTTT	CALWEVYEEKLF	TRGV9	.	TRGJ1	16	-1	-1	25
51	5.373341902584472E-4	TGTGCCTTGTGGGAGGTGGAGTATGGGAAACTCTTT	CALWEVEYGKLF	TRGV9	.	TRGJ1	17	-1	-1	26
51	5.373341902584472E-4	TGTGCCTTGTGGGAGACGCCGGTTGAGAAACTCTTT	CALWETPVEKLF	TRGV9	.	TRGJ1	14	-1	-1	25
51	5.373341902584472E-4	TGTGCCTTGTGGGGATATTATAAGAAACTCTTT	CALWGYYKKLF	TRGV9	.	TRGJ1	12	-1	-1	15
51	5.373341902584472E-4	TGTGCCTTGTGTTATAAGAAACTCTTT	CALCYKKLF	TRGV9	.	TRGJ1	10	-1	-1	11
51	5.373341902584472E-4	TGTGCTGCGGGCGCCCGGCTCTTT	CAAGARLF	TRGV10	.	TRGJ1	8	-1	-1	18
50	5.267982257435757E-4	TGTGCCTTGTGGGAGGTGTTCGCGGATTATTATAAGAAACTCTTT	CALWEVFADYYKKLF	TRGV9	.	TRGJ1	17	-1	-1	22
50	5.267982257435757E-4	TGTGCCTTGTGGTCAAGGGTCTGGGGCAAGAAACTCTTT	CALWSRVWGKKLF	TRGV9	.	TRGJ1	11	-1	-1	27
50	5.267982257435757E-4	TGTGCCTTGTGGCCGACGGAAGGGGGGCAGAAACTCTTT	CALWPTEGGQKLF	TRGV9	.	TRGJ1	11	-1	-1	28
50	5.267982257435757E-4	TGTGCCTTGTGGGAAGAATGGGAGAAACTCTTT	CALWEEWEKLF	TRGV9	.	TRGJ1	13	-1	-1	22
50	5.267982257435757E-4	TGTGCTTTAGGCAGCCTTAAGAAACTCTTT	CALGSLKKLF	TRGV9	.	TRGJ1	7	-1	-1	17
50	5.267982257435757E-4	TGTGCCTTGTGGGAGAAGGAGAAACTCTTT	CALWEKEKLF	TRGV9	.	TRGJ2	14	-1	-1	19
50	5.267982257435757E-4	TGTGCCTTGGGACCCCCTAAGAAACTCTTT	CALGPPKKLF	TRGV9	.	TRGJ1	8	-1	-1	17
50	5.267982257435757E-4	TGTGCCTTTACGTTTAAGAAACTCTTT	CAFTFKKLF	TRGV9	.	TRGJ1	7	-1	-1	14
50	5.267982257435757E-4	TGTGCCTTGAAAAAACTCTTT	CALKKLF	TRGV9	.	TRGJ1	8	-1	-1	9
49	5.162622612287042E-4	TGTGCCTTGTGGGAGGTGAGAGAGTTGGGCAAAAAAATCAAGGTATTT	CALWEVRELGKKIKVF	TRGV9	.	TRGJP	17	-1	-1	20
49	5.162622612287042E-4	TGTGCCTTGTGGGAGGGCAAAGAGTTGGGCAAAAAAATCAAGGTATTT	CALWEGKELGKKIKVF	TRGV9	.	TRGJP	18	-1	-1	14
49	5.162622612287042E-4	TGTGCCTTGTATCCGATGCAGAGACGTTATAAGAAACTCTTT	CALYPMQRRYKKLF	TRGV9	.	TRGJ1	9	-1	-1	26
49	5.162622612287042E-4	TGTGCCTTGTGGGAGGTGCATTATTATAAGAAACTCTTT	CALWEVHYYKKLF	TRGV9	.	TRGJ1	19	-1	-1	19
49	5.162622612287042E-4	TGTGCCACCTGGGACAGGCATTATTATAAGAAACTCTTT	CATWDRHYYKKLF	TRGV3	.	TRGJ1	18	-1	-1	19
49	5.162622612287042E-4	TGTGCTGCGTGGGACGGTGGGGTAAAGAAACTCTTT	CAAWDGGVKKLF	TRGV10	.	TRGJ1	13	-1	-1	24
49	5.162622612287042E-4	TGTGCCTTGTGGGAGGTGAAAGAGAAACTCTTT	CALWEVKEKLF	TRGV9	.	TRGJ1	17	-1	-1	22
49	5.162622612287042E-4	TGTGCCTTGTGGGAGGGATGGAAGAAACTCTTT	CALWEGWKKLF	TRGV9	.	TRGJ1	15	-1	-1	21
49	5.162622612287042E-4	TGTGCTGCGTGGGATTATGGGAAACTCTTT	CAAWDYGKLF	TRGV10	.	TRGJ2	16	-1	-1	13
49	5.162622612287042E-4	TGTGCTGCGTGGGATCGTCTCTTT	CAAWDRLF	TRGV10	.	TRGJ1	14	-1	-1	18
49	5.162622612287042E-4	TGTGCCTTGTGGGAGGCGCTTCCGTGGGATAAGAAACTCTTT	CALWEALPWDKKLF	TRGV9	.	TRGJ1	18	-1	-1	28
49	5.162622612287042E-4	TGTGCCTTGTGGGAGGTGGGCAAAAAAATCAAGGTATTT	CALWEVGKKIKVF	TRGV9	.	TRGJP	17	-1	-1	12
49	5.162622612287042E-4	TGTGCCTTGCCCAATAAGAAACTCTTT	CALPNKKLF	TRGV9	.	TRGJ1	8	-1	-1	13
48	5.057262967138327E-4	TGTGCCTTGTGGGGATCCCGTGAAGGGGAGTTGGGCAAAAAAATCAAGGTATTT	CALWGSREGELGKKIKVF	TRGV9	.	TRGJP	12	-1	-1	27
48	5.057262967138327E-4	TGTGCCTTGTGGGAGTATCAGGAGTTGGGCAAAAAAATCAAGGTATTT	CALWEYQELGKKIKVF	TRGV9	.	TRGJP	14	-1	-1	18
48	5.057262967138327E-4	TGTGCCTTGTGGGAGGTGCACCCTTGTAATTATTATAAGAAACTCTTT	CALWEVHPCNYYKKLF	TRGV9	.	TRGJ1	21	-1	-1	27
48	5.057262967138327E-4	TGTGCCTTGTGGGAGATGCAAGAGTTGGGCAAAAAAATCAAGGTATTT	CALWEMQELGKKIKVF	TRGV9	.	TRGJP	19	-1	-1	17
48	5.057262967138327E-4	TGTGCCTTGTGGGAGGTGCAGATGGGCAAAAAAATCAAGGTATTT	CALWEVQMGKKIKVF	TRGV9	.	TRGJP	19	-1	-1	19
48	5.057262967138327E-4	TGTGCCTTCCCCTTAAACCCGGATTATAAGAAACTCTTT	CAFPLNPDYKKLF	TRGV9	.	TRGJ1	7	-1	-1	22
48	5.057262967138327E-4	TGTGCCTTGTGGGAGGTGCAACGATGGAAGAAACTCTTT	CALWEVQRWKKLF	TRGV9	.	TRGJ1	19	-1	-1	27
48	5.057262967138327E-4	TGTGCCTTGTGGGAGGCCCATTATTATAAGAAACTCTTT	CALWEAHYYKKLF	TRGV9	.	TRGJ1	15	-1	-1	19
48	5.057262967138327E-4	TGTGCCTTGTGGGGGGAGCGGTATAAGAAACTCTTT	CALWGERYKKLF	TRGV9	.	TRGJ1	18	-1	-1	21
48	5.057262967138327E-4	TGTGCCTTGTGGGAGGGTCCCAAGAAACTCTTT	CALWEGPKKLF	TRGV9	.	TRGJ1	15	-1	-1	21
48	5.057262967138327E-4	TGTGCTGCGTGGCTCTCCCTGCTCTTT	CAAWLSLLF	TRGV10	.	TRGJ1	11	-1	-1	21
48	5.057262967138327E-4	TGTGCTGCGTGGGCCAATTTTACCCTCTTT	CAAWANFTLF	TRGV10	.	TRGJ1	12	-1	-1	24
47	4.951903321989611E-4	TGTGCCTTGTGGGAGGGAAGCCAAGAGTTGGGCAAAAAAATCAAGGTATTT	CALWEGSQELGKKIKVF	TRGV9	.	TRGJP	15	-1	-1	21
47	4.951903321989611E-4	TGTGCCTTGTGGGAGGGAAAAGAGTTGGGCAAAAAAATCAAGGTATTT	CALWEGKELGKKIKVF	TRGV9	.	TRGJP	15	-1	-1	19
47	4.951903321989611E-4	TGTGCCTTGTGGGAGGTGCGGTACCGGGGGGAGAAACTCTTT	CALWEVRYRGEKLF	TRGV9	.	TRGJ1	18	-1	-1	31
47	4.951903321989611E-4	TGTGCCTTGTGGGAGGTGCGCTATTATAAGAAACTCTTT	CALWEVRYYKKLF	TRGV9	.	TRGJ1	18	-1	-1	21
47	4.951903321989611E-4	TGTGCCTTGTGGGAGGCCGTTTATTATAAGAAACTCTTT	CALWEAVYYKKLF	TRGV9	.	TRGJ1	15	-1	-1	20
47	4.951903321989611E-4	TGTGCTGCGTGGGACCCCCCCCGGAAGTTGCTCTTT	CAAWDPPRKLLF	TRGV10	.	TRGJ1	13	-1	-1	30
47	4.951903321989611E-4	TGTGCCTTGTGGGAGCCCTATTATAAGAAACTCTTT	CALWEPYYKKLF	TRGV9	.	TRGJ2	14	-1	-1	18
47	4.951903321989611E-4	TGTGCCTTGTGGGAGGGCTGCAATAAGAAACTCTTT	CALWEGCNKKLF	TRGV9	.	TRGJ1	15	-1	-1	22
47	4.951903321989611E-4	TGTGCCTTGTGGGGCGAGAAGAAACTCTTT	CALWGEKKLF	TRGV9	.	TRGJ1	12	-1	-1	18
47	4.951903321989611E-4	TGTGCCTCCCAAGGGGAGAAACTCTTT	CASQGEKLF	TRGV9	.	TRGJ1	6	-1	-1	16
47	4.951903321989611E-4	TGTGCCTTGTGGGAAGGGGTCGGCTATAAGAAACTCTTT	CALWEGVGYKKLF	TRGV9	.	TRGJ1	13	-1	-1	24
47	4.951903321989611E-4	TGTGCTGCGTGGGATGAGAGGAAGAAACTCTTT	CAAWDERKKLF	TRGV10	.	TRGJ1	14	-1	-1	21
47	4.951903321989611E-4	TGTGCTGCGTGGGATGCCCCAGGACTCTTT	CAAWDAPGLF	TRGV10	.	TRGJ1	14	-1	-1	23
47	4.951903321989611E-4	TGTGCCCCGTGCCAGAAACTCTTT	CAPCQKLF	TRGV9	.	TRGJ1	5	-1	-1	13
46	4.8465436768408966E-4	TGTGCCTTGTGGGAGGTGCCTGAAGAGTTGGGCAAAAAAATCAAGGTATTT	CALWEVPEELGKKIKVF	TRGV9	.	TRGJP	18	-1	-1	22
46	4.8465436768408966E-4	TGTGCCTTGTGGGAGGTGCATCTAGGATTGGGCAAAAAAATCAAGGTATTT	CALWEVHLGLGKKIKVF	TRGV9	.	TRGJP	22	-1	-1	27
46	4.8465436768408966E-4	TGTGCCTTGTGGGAGGCCCAGAATTATTATAAGAAACTCTTT	CALWEAQNYYKKLF	TRGV9	.	TRGJ1	15	-1	-1	20
46	4.8465436768408966E-4	TGTGCCTTGTGGGAGACCCGTGATTATTATAAGAAACTCTTT	CALWETRDYYKKLF	TRGV9	.	TRGJ1	14	-1	-1	22
46	4.8465436768408966E-4	TGTGCCTTGTGGGAGGTGCGGACCTATAAGAAACTCTTT	CALWEVRTYKKLF	TRGV9	.	TRGJ1	18	-1	-1	24
46	4.8465436768408966E-4	TGTGCCTTGTGGGAATTTGTGGGCTATAAGAAACTCTTT	CALWEFVGYKKLF	TRGV9	.	TRGJ1	13	-1	-1	24
46	4.8465436768408966E-4	TGTGCCTTGTGGGAGGTTTATTATAAGAAACTCTTT	CALWEVYYKKLF	TRGV9	.	TRGJ1	16	-1	-1	17
46	4.8465436768408966E-4	TGTGCCACGATGAGTTATTATAAGAAACTCTTT	CATMSYYKKLF	TRGV4	.	TRGJ1	7	-1	-1	11
46	4.8465436768408966E-4	TGTGCTGCGTGGGATTGGGGGAAACTCTTT	CAAWDWGKLF	TRGV10	.	TRGJ1	15	-1	-1	20
46	4.8465436768408966E-4	TGTGCTGCGCCAACCGGCCATAAACTCTTT	CAAPTGHKLF	TRGV10	.	TRGJ1	8	-1	-1	21
46	4.8465436768408966E-4	TGTGCCTTGTGGGATAAAGGGAAACTCTTT	CALWDKGKLF	TRGV9	.	TRGJ1	13	-1	-1	20
46	4.8465436768408966E-4	TGTGCCTTGTGGAATAAGAAACTCTTT	CALWNKKLF	TRGV9	.	TRGJ1	11	-1	-1	13
45	4.741184031692181E-4	TGTGCCTTGTGGGAGGTCCCAGGGGGGCAAGAGTTGGGCAAAAAAATCAAGGTATTT	CALWEVPGGQELGKKIKVF	TRGV9	.	TRGJP	16	-1	-1	24
45	4.741184031692181E-4	TGTGCCTTGTGGGAGGTGCCCACATGGGTGCCCGGAAGTAAGAAACTCTTT	CALWEVPTWVPGSKKLF	TRGV9	.	TRGJ1	18	-1	-1	38
45	4.741184031692181E-4	TGTGCCTTGTGGGAGGTAATGAGGGTGGGCAAAAAAATCAAGGTATTT	CALWEVMRVGKKIKVF	TRGV9	.	TRGJP	16	-1	-1	25
45	4.741184031692181E-4	TGTGCCTTGTGGGAGGTGCCCGGTTATAAGAAACTCTTT	CALWEVPGYKKLF	TRGV9	.	TRGJ1	18	-1	-1	23
45	4.741184031692181E-4	TGTGCCTTGTGGGAATATGAGGTGGAGAAGAAACTCTTT	CALWEYEVEKKLF	TRGV9	.	TRGJ1	13	-1	-1	27
45	4.741184031692181E-4	TGTGCCTTGTGGGAGGTGTGTTATAAGAAACTCTTT	CALWEVCYKKLF	TRGV9	.	TRGJ1	17	-1	-1	20
45	4.741184031692181E-4	TGTGCCTTGTGGGAGGTGAGATATAAGAAACTCTTT	CALWEVRYKKLF	TRGV9	.	TRGJ1	17	-1	-1	21
45	4.741184031692181E-4	TGTGCCTTGTGGGAGGTGCAACAGAAACTCTTT	CALWEVQQKLF	TRGV9	.	TRGJ1	19	-1	-1	22
45	4.741184031692181E-4	TGTGCCTTGTGGGATTATAAGAAACTCTTT	CALWDYKKLF	TRGV9	.	TRGJ1	13	-1	-1	13
45	4.741184031692181E-4	TGTGCCTTGGGGTGGGATAAGAAACTCTTT	CALGWDKKLF	TRGV9	.	TRGJ1	14	-1	-1	16
45	4.741184031692181E-4	TGTGCCTTGTGGGAGTTGAAACTCTTT	CALWELKLF	TRGV9	.	TRGJ2	23	-1	-1	17
45	4.741184031692181E-4	TGGGGTTATTATAAGAAACTCTTT	WGYYKKLF	TRGV9	.	TRGJ1	1	-1	-1	5
44	4.635824386543466E-4	TGTGCTGCGTGGGTCCTAGAGGGGTATTATTATAAGAAACTCTTT	CAAWVLEGYYYKKLF	TRGV10	.	TRGJ2	12	-1	-1	25
44	4.635824386543466E-4	TGTGCCTTGTGGGAGGTGCGCGGTTTGGGGTTTAAGAAACTCTTT	CALWEVRGLGFKKLF	TRGV9	.	TRGJ1	18	-1	-1	32
44	4.635824386543466E-4	TGTGCCTTGTCCTTTAGTAAGAGTGGCCGAAAGAAACTCTTT	CALSFSKSGRKKLF	TRGV9	.	TRGJ1	9	-1	-1	30
44	4.635824386543466E-4	TGTGCCTTGTGGGAGTGGAATTGTGGGTACAAGAAACTCTTT	CALWEWNCGYKKLF	TRGV9	.	TRGJ1	14	-1	-1	27
44	4.635824386543466E-4	TGTGCCACCCTCATCCTTATCAATTATTATAAGAAACTCTTT	CATLILINYYKKLF	TRGV2	.	TRGJ1	8	-1	-1	21
44	4.635824386543466E-4	TGTGCCTTGTGGGAGTATTGGGGGTATAAGAAACTCTTT	CALWEYWGYKKLF	TRGV9	.	TRGJ2	14	-1	-1	24
44	4.635824386543466E-4	TGTGCCTTGTGGGAGGTTCCAAGACTTAAGAAACTCTTT	CALWEVPRLKKLF	TRGV9	.	TRGJ1	16	-1	-1	26
44	4.635824386543466E-4	TGTGCCTTGTGGGAGGTGCTTTTCGGGAAGAAACTCTTT	CALWEVLFGKKLF	TRGV9	.	TRGJ1	18	-1	-1	27
44	4.635824386543466E-4	TGTGCCTTGTGGGAGGAAAGGGGGTGTAAGAAACTCTTT	CALWEERGCKKLF	TRGV9	.	TRGJ1	15	-1	-1	26
44	4.635824386543466E-4	TGTGCCACCTGGGATAGGGCTGATTGGATCAAGACGTTT	CATWDRADWIKTF	TRGV8	.	TRGJP2	20	-1	-1	20
44	4.635824386543466E-4	TGTGCCTTGTGGGAGGTGATGGGGAAACTCTTT	CALWEVMGKLF	TRGV9	.	TRGJ1	17	-1	-1	23
44	4.635824386543466E-4	TGTGCCTTGTGGGAGGGAAATAAGAAACTCTTT	CALWEGNKKLF	TRGV9	.	TRGJ1	15	-1	-1	19
44	4.635824386543466E-4	TGTGCCTTGTGGGAATTTTATAAGAAACTCTTT	CALWEFYKKLF	TRGV9	.	TRGJ1	13	-1	-1	12
44	4.635824386543466E-4	TGTGCTCAACTCGGTTATAAGAAACTCTTT	CAQLGYKKLF	TRGV9	.	TRGJ1	4	-1	-1	14
44	4.635824386543466E-4	TGTGCTGCGTTCCCTAAGAAACTCTTT	CAAFPKKLF	TRGV10	.	TRGJ1	9	-1	-1	14
44	4.635824386543466E-4	TGTGCCTTGCGTTATAAGAAACTCTTT	CALRYKKLF	TRGV9	.	TRGJ1	8	-1	-1	11
44	4.635824386543466E-4	TGTGCCTCGCCCTATAAGAAACTCTTT	CASPYKKLF	TRGV9	.	TRGJ1	6	-1	-1	12
44	4.635824386543466E-4	TGTGCTGCCCCTAAGAAACTCTTT	CAAPKKLF	TRGV10	.	TRGJ1	7	-1	-1	11
43	4.530464741394751E-4	TGTGCCTTGTGGGAGGAGAGGGAACAAGAGTTGGGCAAAAAAATCAAGGTATTT	CALWEEREQELGKKIKVF	TRGV9	.	TRGJP	15	-1	-1	24
43	4.530464741394751E-4	TGTGCCTTGTGGGAGCTTTTGTTGGAGTTGGGCAAAAAAATCAAGGTATTT	CALWELLLELGKKIKVF	TRGV9	.	TRGJP	14	-1	-1	24
43	4.530464741394751E-4	TGTGCTGCGTGGGATTTTACCACTGGTTGGTTCAAGATATTT	CAAWDFTTGWFKIF	TRGV10	.	TRGJP1	15	-1	-1	17
43	4.530464741394751E-4	TGTGCTGCGTGGGATGTGTCCACTGGTTGGTTCAAGATATTT	CAAWDVSTGWFKIF	TRGV10	.	TRGJP1	14	-1	-1	19
43	4.530464741394751E-4	TGTGCCTTGTGGGAGGGACTATTACAAGCCAAGAAACTCTTT	CALWEGLLQAKKLF	TRGV9	.	TRGJ1	15	-1	-1	30
43	4.530464741394751E-4	TGTGCCACCTGGGACAGGCGGGATTATTATAAGAAACTCTTT	CATWDRRDYYKKLF	TRGV7	.	TRGJ1	18	-1	-1	22
43	4.530464741394751E-4	TGTGCCTTGTGGGAGGCCTCTTATAAGAAACTCTTT	CALWEASYKKLF	TRGV9	.	TRGJ1	15	-1	-1	20
43	4.530464741394751E-4	TGTGCCTTGTGGGTTAATTATAAGAAACTCTTT	CALWVNYKKLF	TRGV9	.	TRGJ1	12	-1	-1	16
43	4.530464741394751E-4	TGTGCCTTGTGGGAGGACTATAAGAAACTCTTT	CALWEDYKKLF	TRGV9	.	TRGJ1	15	-1	-1	18
43	4.530464741394751E-4	TGTGGGCTTGAGGTTAGTGGGAAGCCACTCTTT	CGLEVSGKPLF	TRGV10	.	TRGJ1	3	-1	-1	26
43	4.530464741394751E-4	TGTGCTGCGTGGGGGTATAAGAAACTCTTT	CAAWGYKKLF	TRGV10	.	TRGJ1	12	-1	-1	15
43	4.530464741394751E-4	TGTGCCTTGTGGGAGGATAAGAAACTCTTT	CALWEDKKLF	TRGV9	.	TRGJ1	15	-1	-1	16
43	4.530464741394751E-4	TGTGCCTTGTGGGAGAAAAAGAAACTCTTT	CALWEKKKLF	TRGV9	.	TRGJ1	14	-1	-1	18
43	4.530464741394751E-4	TGTGCTGCGTCCGATGGGGGACTCTTT	CAASDGGLF	TRGV10	.	TRGJ1	9	-1	-1	20
43	4.530464741394751E-4	TGTGCTGCGTACGAACTCTTT	CAAYELF	TRGV10	.	TRGJ1	9	-1	-1	13
43	4.530464741394751E-4	TGTGCCTTGTGGGAAGTTAAGAAACTCTTT	CALWEVKKLF	TRGV9	.	TRGJ1	16	-1	-1	17
43	4.530464741394751E-4	TGTGCCTTGAATAAGAAACTCTTT	CALNKKLF	TRGV9	.	TRGJ1	8	-1	-1	10
42	4.425105096246036E-4	TGTGCCTTGTGGGAGGTGCAAGCCCGACCTTATTATAAGAAACTCTTT	CALWEVQARPYYKKLF	TRGV9	.	TRGJ1	19	-1	-1	29
42	4.425105096246036E-4	TGTGCTGCGTGGGATTATCGGGGCTATTATAAGAAACTCTTT	CAAWDYRGYYKKLF	TRGV10	.	TRGJ1	16	-1	-1	24
42	4.425105096246036E-4	TGTGCTGCGTGGGAGTATACCACTGGTTGGTTCAAGATATTT	CAAWEYTTGWFKIF	TRGV10	.	TRGJP1	16	-1	-1	8
42	4.425105096246036E-4	TGTGCCTTGTGGGAGGTGCGGGTTTATTATAAGAAACTCTTT	CALWEVRVYYKKLF	TRGV9	.	TRGJ1	18	-1	-1	23
42	4.425105096246036E-4	TGTGCCTTGTGGGAAGGGGGCGCCTGGTATAAGAAACTCTTT	CALWEGGAWYKKLF	TRGV9	.	TRGJ1	13	-1	-1	27
42	4.425105096246036E-4	TGTGCCTTGTGGGAGGTGCTTTATTATAAGAAACTCTTT	CALWEVLYYKKLF	TRGV9	.	TRGJ1	18	-1	-1	20
42	4.425105096246036E-4	TGTGCCTTGTGGGAGGTGCGTTATGATAAGAAACTCTTT	CALWEVRYDKKLF	TRGV9	.	TRGJ1	18	-1	-1	20
42	4.425105096246036E-4	TGTGCCTTGTGGGAGGTGCAGTCTTATAAGAAACTCTTT	CALWEVQSYKKLF	TRGV9	.	TRGJ2	19	-1	-1	23
42	4.425105096246036E-4	TGTGCCTTGTGGGAGGTGAAGTATAAGAAACTCTTT	CALWEVKYKKLF	TRGV9	.	TRGJ1	17	-1	-1	21
42	4.425105096246036E-4	TGTGCCTTGTGGACGCATTATTATAAGAAACTCTTT	CALWTHYYKKLF	TRGV9	.	TRGJ1	11	-1	-1	13
42	4.425105096246036E-4	TGTGCCTTGTGGGACACCTTTAGGAAACTCTTT	CALWDTFRKLF	TRGV9	.	TRGJ1	13	-1	-1	20
42	4.425105096246036E-4	TGTGCTGCGTGGGATTCTTGGGAGCTCTTT	CAAWDSWELF	TRGV10	.	TRGJ1	15	-1	-1	24
42	4.425105096246036E-4	TGTGCCACCTGGGACCGTTATTATAAGAAACTCTTT	CATWDRYYKKLF	TRGV8	.	TRGJ1	13	-1	-1	17
41	4.3197454510973205E-4	TGTGCCTTGTGGGATTCTGTCCGGTGCATCTCCCGATTATTGCATAAGAAACTCTTT	CALWDSVRCISRLLHKKLF	TRGV9	.	TRGJ1	13	-1	-1	35
41	4.3197454510973205E-4	TGTGCCTTGTGGGAGGTGCGCGGTCGTTATAAGAAACTCTTT	CALWEVRGRYKKLF	TRGV9	.	TRGJ1	18	-1	-1	26
41	4.3197454510973205E-4	TGTGCCTTGTGGGAGGTGCAAGGGAGTTATAAGAAACTCTTT	CALWEVQGSYKKLF	TRGV9	.	TRGJ1	19	-1	-1	26
41	4.3197454510973205E-4	TGTGCTGCGTGGGATTTCGTGGGGACGAAACTCTTT	CAAWDFVGTKLF	TRGV10	.	TRGJ1	19	-1	-1	26
41	4.3197454510973205E-4	TGTGCTGCGTGGGATCCAAGGGACGGGAAACTCTTT	CAAWDPRDGKLF	TRGV10	.	TRGJ1	14	-1	-1	26
41	4.3197454510973205E-4	TGTGCCTTGTGGGAGGTGATATATAAGAAACTCTTT	CALWEVIYKKLF	TRGV9	.	TRGJ1	17	-1	-1	21
41	4.3197454510973205E-4	TGTGCCTCCAACCCGGGGTATTATAAGAAACTCTTT	CASNPGYYKKLF	TRGV9	.	TRGJ1	6	-1	-1	18
41	4.3197454510973205E-4	TGTGCCTTGTGGGAGGTGCGGGAGAAACTCTTT	CALWEVREKLF	TRGV9	.	TRGJ1	18	-1	-1	22
41	4.3197454510973205E-4	TGTGCCTTGTGGGAGGTGCAGAAGAAACTCTTT	CALWEVQKKLF	TRGV9	.	TRGJ2	19	-1	-1	21
41	4.3197454510973205E-4	TGTGCCTCCAAACCTAATTGGATCAAGACGTTT	CASKPNWIKTF	TRGV9	.	TRGJP2	6	-1	-1	16
41	4.3197454510973205E-4	TGTGCTGCGTGGGATTGGTTCAAGATATTT	CAAWDWFKIF	TRGV10	.	TRGJP1	15	-1	-1	14
41	4.3197454510973205E-4	TGTGCTGCGTGGAACAAACTCTTT	CAAWNKLF	TRGV10	.	TRGJ1	11	-1	-1	12
40	4.2143858059486055E-4	TGTGCTGCGTGGGACGGAAGGGATACCACTGGTTGGTTCAAGATATTT	CAAWDGRDTTGWFKIF	TRGV10	.	TRGJP1	13	-1	-1	22
40	4.2143858059486055E-4	TGTGCCTTGTGGGAGGTGCATGGAAGTTATTATAAGAAACTCTTT	CALWEVHGSYYKKLF	TRGV9	.	TRGJ1	19	-1	-1	22
40	4.2143858059486055E-4	TGTGCCTTGTGGGACCCCTCGAATTATTATAAGAAACTCTTT	CALWDPSNYYKKLF	TRGV9	.	TRGJ1	13	-1	-1	18
40	4.2143858059486055E-4	TGTGCCTTGTGGGAGGTGCGAGATTTTTATAAGAAACTCTTT	CALWEVRDFYKKLF	TRGV9	.	TRGJ1	18	-1	-1	18
40	4.2143858059486055E-4	TGTGCCTTGTGGGAGGCACCCCATACCGACAAGAAACTCTTT	CALWEAPHTDKKLF	TRGV9	.	TRGJ1	15	-1	-1	30
40	4.2143858059486055E-4	TGTGCCTTGTGGGAGGTGGCGTATTATAAGAAACTCTTT	CALWEVAYYKKLF	TRGV9	.	TRGJ1	17	-1	-1	21
40	4.2143858059486055E-4	TGTGCTGCGTGGGCTGTCCAGTATAAGAAACTCTTT	CAAWAVQYKKLF	TRGV10	.	TRGJ2	12	-1	-1	21
40	4.2143858059486055E-4	TGTGCTGCGTGGGATTATCTTCGAGGGAAACTCTTT	CAAWDYLRGKLF	TRGV10	.	TRGJ1	16	-1	-1	26
40	4.2143858059486055E-4	TGTGCTGCGTGGGGTACGGAAACACTCTTT	CAAWGTETLF	TRGV10	.	TRGJ2	12	-1	-1	23
40	4.2143858059486055E-4	TGTGCCTTGTGTGTTTATAAGAAACTCTTT	CALCVYKKLF	TRGV9	.	TRGJ1	10	-1	-1	14
40	4.2143858059486055E-4	TGTGCCACCTGGGCTCATAAGAAACTCTTT	CATWAHKKLF	TRGV8	.	TRGJ1	12	-1	-1	16
40	4.2143858059486055E-4	TGTGCTGCCCCGCGGGGGAAACTCTTT	CAAPRGKLF	TRGV10	.	TRGJ1	7	-1	-1	17
40	4.2143858059486055E-4	TGTGCCTTGAGTTATAAGAAACTCTTT	CALSYKKLF	TRGV9	.	TRGJ1	8	-1	-1	11
40	4.2143858059486055E-4	TGTGCCTTGGAGAAACTCTTT	CALEKLF	TRGV9	.	TRGJ1	8	-1	-1	10
39	4.1090261607998904E-4	TGTGCCTTGTGGGAGGTGCAATTGGTGGGAGAGTTGGGCAAAAAAATCAAGGTATTT	CALWEVQLVGELGKKIKVF	TRGV9	.	TRGJP	19	-1	-1	29
39	4.1090261607998904E-4	TGTGCCTTGTGGGAGCACCGAGACACCTATTATAAGAAACTCTTT	CALWEHRDTYYKKLF	TRGV9	.	TRGJ1	14	-1	-1	27
39	4.1090261607998904E-4	TGTGCCTTGTGGGAGGTGCACTTAAAGCCGGGTAGGAAACTCTTT	CALWEVHLKPGRKLF	TRGV9	.	TRGJ2	20	-1	-1	32
39	4.1090261607998904E-4	TGTGCCTTGTGGGAGGTGCGGGGCAAAAAAATCAAGGTATTT	CALWEVRGKKIKVF	TRGV9	.	TRGJP	18	-1	-1	20
39	4.1090261607998904E-4	TGTGCCTTGTGGGAGGTGCAGGTGGATTATAAGAAACTCTTT	CALWEVQVDYKKLF	TRGV9	.	TRGJ1	19	-1	-1	25
39	4.1090261607998904E-4	TGTGCTGCGTGGGATTATACTTATTATAAGAAACTCTTT	CAAWDYTYYKKLF	TRGV10	.	TRGJ1	16	-1	-1	20
39	4.1090261607998904E-4	TGTGCCTTGTGGGGTTCAAATTATTATAAGAAACTCTTT	CALWGSNYYKKLF	TRGV9	.	TRGJ1	12	-1	-1	14
39	4.1090261607998904E-4	TGTGCCTTGTGGGACTTCTCCCACTCTAAGAAACTCTTT	CALWDFSHSKKLF	TRGV9	.	TRGJ1	13	-1	-1	26
39	4.1090261607998904E-4	TGTGCCTTGTGGGAGGTGCCCGGTCCGAAGAAACTCTTT	CALWEVPGPKKLF	TRGV9	.	TRGJ1	18	-1	-1	27
39	4.1090261607998904E-4	TGTGCCTTGTGGGAGGCCTCTTATTATAAGAAACTCTTT	CALWEASYYKKLF	TRGV9	.	TRGJ1	15	-1	-1	20
39	4.1090261607998904E-4	TGTGCCTTGTGGGAGTCGGATTATAAGAAACTCTTT	CALWESDYKKLF	TRGV9	.	TRGJ1	14	-1	-1	19
39	4.1090261607998904E-4	TGTGCCTTGTGGGAGGGACCTTATAAGAAACTCTTT	CALWEGPYKKLF	TRGV9	.	TRGJ1	20	-1	-1	20
39	4.1090261607998904E-4	TGTGCTGCGTGGGATTTGGCTAAGAAACTCTTT	CAAWDLAKKLF	TRGV10	.	TRGJ1	15	-1	-1	20
39	4.1090261607998904E-4	TGTGCTGCGTGGGATTATGGCAAGAAACTCTTT	CAAWDYGKKLF	TRGV10	.	TRGJ1	16	-1	-1	21
38	4.0036665156511754E-4	TGTGCCTTGTGTGGACATAGGGGGGTTATTTTGCCCTATAAGAAACTCTTT	CALCGHRGVILPYKKLF	TRGV9	.	TRGJ1	14	-1	-1	36
38	4.0036665156511754E-4	TGTGCCTTGTGGGAGGTTGCGCAAGAGTTGGGCAAAAAAATCAAGGTATTT	CALWEVAQELGKKIKVF	TRGV9	.	TRGJP	16	-1	-1	17
38	4.0036665156511754E-4	TGTGCCTTGTGGGAGGTGCGGGTAGAGTTGGGCAAAAAAATCAAGGTATTT	CALWEVRVELGKKIKVF	TRGV9	.	TRGJP	18	-1	-1	23
38	4.0036665156511754E-4	TGTGCCTTGTGGGAGGCCTTCCTGAATTATTATAAGAAACTCTTT	CALWEAFLNYYKKLF	TRGV9	.	TRGJ1	15	-1	-1	23
38	4.0036665156511754E-4	TGTGCCACCTGGGACAGCCGCAGGAATTATTATAAGAAACTCTTT	CATWDSRRNYYKKLF	TRGV3	.	TRGJ1	16	-1	-1	23
38	4.0036665156511754E-4	TGTGCTGCGTGGGATCTCCCTCTTTATTATAAGAAACTCTTT	CAAWDLPLYYKKLF	TRGV10	.	TRGJ1	14	-1	-1	23
38	4.0036665156511754E-4	TGTGCCTTGTGGGAGGTGCGGGATTATAAGAAACTCTTT	CALWEVRDYKKLF	TRGV9	.	TRGJ1	18	-1	-1	22
38	4.0036665156511754E-4	TGTGCCTTGTGGGAGAAGCAACATTATAAGAAACTCTTT	CALWEKQHYKKLF	TRGV9	.	TRGJ1	14	-1	-1	22
38	4.0036665156511754E-4	TGTGCCACCTGGGATGGGCATGATTATAAGAAACTCTTT	CATWDGHDYKKLF	TRGV4	.	TRGJ1	18	-1	-1	19
38	4.0036665156511754E-4	TGTGCTGCGTGGGGAGATTATTATAAGAAACTCTTT	CAAWGDYYKKLF	TRGV10	.	TRGJ1	12	-1	-1	16
38	4.0036665156511754E-4	TGTGCTGCGTGGGATTATTATTATAAGAAACTCTTT	CAAWDYYYKKLF	TRGV10	.	TRGJ1	16	-1	-1	16
38	4.0036665156511754E-4	TGTGCTGCGTGGGATGGTTATAAGAAACTCTTT	CAAWDGYKKLF	TRGV10	.	TRGJ1	14	-1	-1	17
38	4.0036665156511754E-4	TGTGCCTTGTCCAATTATTATAAGAAACTCTTT	CALSNYYKKLF	TRGV9	.	TRGJ1	9	-1	-1	9
38	4.0036665156511754E-4	TGTGCTGCGTGGGATTGCCGACTCTTT	CAAWDCRLF	TRGV10	.	TRGJ1	15	-1	-1	20
38	4.0036665156511754E-4	TGTGCTGCCACGAAACTCTTT	CAATKLF	TRGV10	.	TRGJ1	7	-1	-1	11
38	4.0036665156511754E-4	TGTGCCACCCGAAAGAAACTCTTT	CATRKKLF	TRGV4	.	TRGJ1	8	-1	-1	12
37	3.8983068705024604E-4	TGTGCCTTGTGGGACTACCGTAAGCCGGAAGAGTTGGGCAAAAAAATCAAGGTATTT	CALWDYRKPEELGKKIKVF	TRGV9	.	TRGJP	13	-1	-1	28
37	3.8983068705024604E-4	TGTGCTGCGTGGGACCCATACGTCCAACTCCGGTTTTATTATAAGAAACTCTTT	CAAWDPYVQLRFYYKKLF	TRGV10	.	TRGJ1	13	-1	-1	35
37	3.8983068705024604E-4	TGTGCCTTGTGGGAGGTGCAAGGGGTTTATTATAAGAAACTCTTT	CALWEVQGVYYKKLF	TRGV9	.	TRGJ1	19	-1	-1	26
37	3.8983068705024604E-4	TGTGCCTTGTGGGAGAAACATACCGTGATTCATAAGAAACTCTTT	CALWEKHTVIHKKLF	TRGV9	.	TRGJ1	14	-1	-1	27
37	3.8983068705024604E-4	TGTGCCTTGTGGGAGGTGTGTTTTGGTTATAAGAAACTCTTT	CALWEVCFGYKKLF	TRGV9	.	TRGJ1	17	-1	-1	26
37	3.8983068705024604E-4	TGTGCCTTGTGGGAGGTGTGGAGATATTATAAGAAACTCTTT	CALWEVWRYYKKLF	TRGV9	.	TRGJ1	17	-1	-1	24
37	3.8983068705024604E-4	TGTGCCTTGTGGGTACTTGGTGGTTGGTTCAAGATATTT	CALWVLGGWFKIF	TRGV9	.	TRGJP1	12	-1	-1	20
37	3.8983068705024604E-4	TGTGCCTTGTGGGAGCTCCCGTATTATAAGAAACTCTTT	CALWELPYYKKLF	TRGV9	.	TRGJ1	14	-1	-1	21
37	3.8983068705024604E-4	TGTGCCTTGTGGGAGCCCCGTTATTATAAGAAACTCTTT	CALWEPRYYKKLF	TRGV9	.	TRGJ1	14	-1	-1	20
37	3.8983068705024604E-4	TGTGCCTTGTGGGAGGTGATTCGGTATAAGAAACTCTTT	CALWEVIRYKKLF	TRGV9	.	TRGJ1	17	-1	-1	24
37	3.8983068705024604E-4	TGTGCCTTGTGGGAGGTGCCCCCTAAGAAACTCTTT	CALWEVPPKKLF	TRGV9	.	TRGJ1	21	-1	-1	23
37	3.8983068705024604E-4	TGTGCCTTCACGTTACATTATAAGAAACTCTTT	CAFTLHYKKLF	TRGV9	.	TRGJ1	7	-1	-1	16
37	3.8983068705024604E-4	TGTGCCTTGTGGGAGGTACATAAGAAACTCTTT	CALWEVHKKLF	TRGV9	.	TRGJ1	19	-1	-1	19
37	3.8983068705024604E-4	TGTGCCTTGTGGGAAAAGTATAAGAAACTCTTT	CALWEKYKKLF	TRGV9	.	TRGJ1	13	-1	-1	18
37	3.8983068705024604E-4	TGTGCCTTGTGGGAGGGAAAGAAACTCTTT	CALWEGKKLF	TRGV9	.	TRGJ1	15	-1	-1	18
37	3.8983068705024604E-4	TGTGCCCATTCTTATTATAAGAAACTCTTT	CAHSYYKKLF	TRGV9	.	TRGJ1	5	-1	-1	11
37	3.8983068705024604E-4	TGCTATAAGAAACTCTTT	CYKKLF	TRGV10	.	TRGJ1	1	-1	-1	3
37	3.8983068705024604E-4	TGTGCCTTGTGGGAGGTTTTTCTCTTT	CALWEVFLF	TRGV9	.	TRGJ1	16	-1	-1	21
36	3.792947225353745E-4	TGTGCCTTGTGGGCCTCGGATTCTTATAAGAAACTCTTT	CALWASDSYKKLF	TRGV9	.	TRGJ1	12	-1	-1	15
36	3.792947225353745E-4	TGTGCCTTGTGGGAGCTACGCTATTATAAGAAACTCTTT	CALWELRYYKKLF	TRGV9	.	TRGJ1	14	-1	-1	21
36	3.792947225353745E-4	TGTGCCTTGTGGGAGGTGCATTGTTATAAGAAACTCTTT	CALWEVHCYKKLF	TRGV9	.	TRGJ1	19	-1	-1	19
36	3.792947225353745E-4	TGTGCCTTGTGGGAGGCCCGAAACTATAAGAAACTCTTT	CALWEARNYKKLF	TRGV9	.	TRGJ1	15	-1	-1	24
36	3.792947225353745E-4	TGTGCCTTGTGGGAGGCACATTATTATAAGAAACTCTTT	CALWEAHYYKKLF	TRGV9	.	TRGJ1	15	-1	-1	19
36	3.792947225353745E-4	TGTGCTGCGTGGGATTTCGGCCATAAGAAACTCTTT	CAAWDFGHKKLF	TRGV10	.	TRGJ1	18	-1	-1	22
36	3.792947225353745E-4	TGTGCCTTGTGGGAGGTGCTCTATAAGAAACTCTTT	CALWEVLYKKLF	TRGV9	.	TRGJ1	18	-1	-1	21
36	3.792947225353745E-4	TGTGCCTTGTGGGAGGCGTATTATAAGAAACTCTTT	CALWEAYYKKLF	TRGV9	.	TRGJ1	15	-1	-1	18
36	3.792947225353745E-4	TGTGCCTTGTGGGAGGATTATAAGAAACTCTTT	CALWEDYKKLF	TRGV9	.	TRGJ1	15	-1	-1	16
36	3.792947225353745E-4	TGTGCCTTGCCGAATTATTATAAGAAACTCTTT	CALPNYYKKLF	TRGV9	.	TRGJ1	8	-1	-1	10
36	3.792947225353745E-4	TGTGCTGCGTGGGATCCCGGGAAACTCTTT	CAAWDPGKLF	TRGV10	.	TRGJ1	14	-1	-1	20
36	3.792947225353745E-4	TGTGCTGCGTGGGATAATCGGAAACTCTTT	CAAWDNRKLF	TRGV10	.	TRGJ1	14	-1	-1	20
36	3.792947225353745E-4	TGTGCCTTGTGGGAGGAGAAACTCTTT	CALWEEKLF	TRGV9	.	TRGJ1	15	-1	-1	16
35	3.68758758020503E-4	TGTGCCTTCCCCTTCTCCCCCGCGAATTATTATAAGAAACTCTTT	CAFPFSPANYYKKLF	TRGV9	.	TRGJ1	7	-1	-1	22
35	3.68758758020503E-4	TGTGCCTTGTGGGAGGTGCAATCCAGTTATTATAAGAAACTCTTT	CALWEVQSSYYKKLF	TRGV9	.	TRGJ1	19	-1	-1	26
35	3.68758758020503E-4	TGTGCTGCGTGGGATTTATGGCCGCGCCAAAATTGGCTCTTT	CAAWDLWPRQNWLF	TRGV10	.	TRGJ1	15	-1	-1	36
35	3.68758758020503E-4	TGTGCTGCGTGGGATCGGAATTATTATAAGAAACTCTTT	CAAWDRNYYKKLF	TRGV10	.	TRGJ1	14	-1	-1	17
35	3.68758758020503E-4	TGTGCCTTGTGGGGGGGCGATTATTATAAGAAACTCTTT	CALWGGDYYKKLF	TRGV9	.	TRGJ1	15	-1	-1	19
35	3.68758758020503E-4	TGTGCCTTGTGGGAGGTTTTGTATTATAAGAAACTCTTT	CALWEVLYYKKLF	TRGV9	.	TRGJ1	16	-1	-1	21
35	3.68758758020503E-4	TGTGCCTTGTGGGAGGTGCCCTGCTATAAGAAACTCTTT	CALWEVPCYKKLF	TRGV9	.	TRGJ1	21	-1	-1	24
35	3.68758758020503E-4	TGTGCCTTGTGGGAGGTGCCCTATTATAAGAAACTCTTT	CALWEVPYYKKLF	TRGV9	.	TRGJ1	21	-1	-1	21
35	3.68758758020503E-4	TGTGCCTTGTGGGAGGTGCGTGTTTATAAGAAACTCTTT	CALWEVRVYKKLF	TRGV9	.	TRGJ1	18	-1	-1	23
35	3.68758758020503E-4	TGTGCTGCGTGGGATTCTGGTTGGTTCAAGATATTT	CAAWDSGWFKIF	TRGV10	.	TRGJP1	15	-1	-1	16
35	3.68758758020503E-4	TGTGCCTTGTGGGAGCCTTATTATAAGAAACTCTTT	CALWEPYYKKLF	TRGV9	.	TRGJ1	14	-1	-1	17
35	3.68758758020503E-4	TGTGCTGCGTGGGATCATTATAAGAAACTCTTT	CAAWDHYKKLF	TRGV10	.	TRGJ1	14	-1	-1	13
35	3.68758758020503E-4	TGTGCTGCGTGGGATGGTAAGGCGAAACTCTTT	CAAWDGKAKLF	TRGV10	.	TRGJ1	14	-1	-1	23
35	3.68758758020503E-4	TGTGCCTTGTGGGAGGTGAAAGGGAAACTCTTT	CALWEVKGKLF	TRGV9	.	TRGJ1	17	-1	-1	23
35	3.68758758020503E-4	TGTGCCTTGTGGGAGACTAGTGGGAAACTCTTT	CALWETSGKLF	TRGV9	.	TRGJ1	14	-1	-1	23
35	3.68758758020503E-4	TGTGCTGCGTGGGATCCTGGGAAACTCTTT	CAAWDPGKLF	TRGV10	.	TRGJ1	14	-1	-1	20
35	3.68758758020503E-4	TGTGCCTTGTGGGGATATAAGAAACTCTTT	CALWGYKKLF	TRGV9	.	TRGJ1	12	-1	-1	15
35	3.68758758020503E-4	TGTGCCACCTGGCGCTATAAGAAACTCTTT	CATWRYKKLF	TRGV8	.	TRGJ1	11	-1	-1	15
35	3.68758758020503E-4	TGTGCTGTGAGCCTCAAGAAACTCTTT	CAVSLKKLF	TRGV10	.	TRGJ1	6	-1	-1	15
34	3.582227935056315E-4	TGTGCCTTGTGGGAGGTGCAATATAGGGTCTGGGAGAAACTCTTT	CALWEVQYRVWEKLF	TRGV9	.	TRGJ1	19	-1	-1	34
34	3.582227935056315E-4	TGTGCCTTGTGGGGGCCCCAGGTTTATTATAAGAAACTCTTT	CALWGPQVYYKKLF	TRGV9	.	TRGJ1	12	-1	-1	23
34	3.582227935056315E-4	TGTGCCTTGTGGGAGGTGCAGGGGTATTATAAGAAACTCTTT	CALWEVQGYYKKLF	TRGV9	.	TRGJ1	19	-1	-1	24
34	3.582227935056315E-4	TGTGCTGCGTGGGATTTTCAGTCTTATAAGAAACTCTTT	CAAWDFQSYKKLF	TRGV10	.	TRGJ1	15	-1	-1	23
34	3.582227935056315E-4	TGTGCCTTGTGGGACTGGAATTATTATAAGAAACTCTTT	CALWDWNYYKKLF	TRGV9	.	TRGJ1	13	-1	-1	17
34	3.582227935056315E-4	TGTGCCTTGTGGGAGTCCGATTATTATAAGAAACTCTTT	CALWESDYYKKLF	TRGV9	.	TRGJ1	14	-1	-1	19
34	3.582227935056315E-4	TGTGCTGCGTGGGATTATCGCTATAAGAAACTCTTT	CAAWDYRYKKLF	TRGV10	.	TRGJ1	16	-1	-1	21
34	3.582227935056315E-4	TGTGCTGCGTGGGACTTCCCGTCTCGGAAACTCTTT	CAAWDFPSRKLF	TRGV10	.	TRGJ2	13	-1	-1	26
34	3.582227935056315E-4	TGTGCTGCGTGGGACACTGGTTGGTTCAAGATATTT	CAAWDTGWFKIF	TRGV10	.	TRGJP1	13	-1	-1	14
34	3.582227935056315E-4	TGTGCCTTGTGGGACCAATACATCGAGAAACTCTTT	CALWDQYIEKLF	TRGV9	.	TRGJ1	13	-1	-1	25
34	3.582227935056315E-4	TGTGCCTTGTGGGAGGTGCTTTATAAGAAACTCTTT	CALWEVLYKKLF	TRGV9	.	TRGJ1	18	-1	-1	20
34	3.582227935056315E-4	TGTGCCTTGTGGGAGGTGCAGTTGGGGAAACTCTTT	CALWEVQLGKLF	TRGV9	.	TRGJ1	19	-1	-1	26
34	3.582227935056315E-4	TGTGCCTTGTGGGAGGTATTTCTGAAGAAACTCTTT	CALWEVFLKKLF	TRGV9	.	TRGJ1	16	-1	-1	24
34	3.582227935056315E-4	TGTGCCTTGTGGGAGGGGCATTATAAGAAACTCTTT	CALWEGHYKKLF	TRGV9	.	TRGJ1	19	-1	-1	19
34	3.582227935056315E-4	TGTGCTGCGTGGGATTATATGAAACTCTTT	CAAWDYMKLF	TRGV10	.	TRGJ1	16	-1	-1	13
34	3.582227935056315E-4	TGTGCTGCGTGGGAAGGAGAGAAACTCTTT	CAAWEGEKLF	TRGV10	.	TRGJ1	13	-1	-1	19
34	3.582227935056315E-4	TGTGCTGCGTGGGTTCGGAAACTCTTT	CAAWVRKLF	TRGV10	.	TRGJ1	12	-1	-1	17
34	3.582227935056315E-4	TGTGCTGCGTGGGATGGGAAACTCTTT	CAAWDGKLF	TRGV10	.	TRGJ1	14	-1	-1	17
33	3.4768682899076E-4	TGTGCCTTGTGGGAGGACCCATCTCTAGAGTTGGGCAAAAAAATCAAGGTATTT	CALWEDPSLELGKKIKVF	TRGV9	.	TRGJP	15	-1	-1	26
33	3.4768682899076E-4	TGTGCCTTGTGGGAGTCATTGGGGGGCAAAAAAATCAAGGTATTT	CALWESLGGKKIKVF	TRGV9	.	TRGJP	14	-1	-1	23
33	3.4768682899076E-4	TGTGCCTTGTGGGAGGTGTACGGCAATTATTATAAGAAACTCTTT	CALWEVYGNYYKKLF	TRGV9	.	TRGJ1	20	-1	-1	24
33	3.4768682899076E-4	TGTGCCTTGTGGGAGGTGCACACCTGGTATTATAAGAAACTCTTT	CALWEVHTWYYKKLF	TRGV9	.	TRGJ1	20	-1	-1	27
33	3.4768682899076E-4	TGTGCCTTGTGGGAGGTGTTTTTTTATTATAAGAAACTCTTT	CALWEVFFYYKKLF	TRGV9	.	TRGJ1	17	-1	-1	23
33	3.4768682899076E-4	TGTGCCTTGTGGGAGGTGCGGGGATATTATAAGAAACTCTTT	CALWEVRGYYKKLF	TRGV9	.	TRGJ1	18	-1	-1	24
33	3.4768682899076E-4	TGTGCCACCTGGGATCCGTTGAATTATTATAAGAAACTCTTT	CATWDPLNYYKKLF	TRGV8	.	TRGJ1	14	-1	-1	20
33	3.4768682899076E-4	TGTGCCTTGTGGTTTATGGATTATTATAAGAAACTCTTT	CALWFMDYYKKLF	TRGV9	.	TRGJ1	11	-1	-1	19
33	3.4768682899076E-4	TGTGCCTTGTGGGAGGTGCACTATTATAAGAAACTCTTT	CALWEVHYYKKLF	TRGV9	.	TRGJ1	20	-1	-1	21
33	3.4768682899076E-4	TGTGCCTTGTGGGAGATGAATTATTATAAGAAACTCTTT	CALWEMNYYKKLF	TRGV9	.	TRGJ1	17	-1	-1	17
33	3.4768682899076E-4	TGTGCCTCTAGGGCTTGGCCTTATTATAAGAAACTCTTT	CASRAWPYYKKLF	TRGV9	.	TRGJ1	6	-1	-1	20
33	3.4768682899076E-4	TGTGCCTTCCTCTATTATTATAAGAAACTCTTT	CAFLYYYKKLF	TRGV9	.	TRGJ1	7	-1	-1	13
33	3.4768682899076E-4	TGTGCCTTGTACGCGTTAAATAAGAAACTCTTT	CALYALNKKLF	TRGV9	.	TRGJ1	9	-1	-1	19
33	3.4768682899076E-4	TGTGCTGCGTGGGTTAAGAAACTCTTT	CAAWVKKLF	TRGV10	.	TRGJ1	15	-1	-1	14
33	3.4768682899076E-4	TGTGCTGCGGGGCTAAAGAAACTCTTT	CAAGLKKLF	TRGV10	.	TRGJ1	11	-1	-1	15
33	3.4768682899076E-4	TGTGCCTTGTGGGAGGGACTCTTT	CALWEGLF	TRGV9	.	TRGJ1	15	-1	-1	17
33	3.4768682899076E-4	TGTGCTGCGTGGGTCCATAAGAAACTCTTT	CAAWVHKKLF	TRGV10	.	TRGJ1	12	-1	-1	16
33	3.4768682899076E-4	TGTGCTGCGTGGATCGCTAAGAAACTCTTT	CAAWIAKKLF	TRGV10	.	TRGJ1	11	-1	-1	17
33	3.4768682899076E-4	TGTGCTGCGTGGGAAAGTAAGAAACTCTTT	CAAWESKKLF	TRGV10	.	TRGJ1	13	-1	-1	17
32	3.371508644758884E-4	TGTGCCTTGTGGGAGGTGCGGGTTTTCTCTCTGGGGAATTATTATAAGAAACTCTTT	CALWEVRVFSLGNYYKKLF	TRGV9	.	TRGJ1	18	-1	-1	35
32	3.371508644758884E-4	TGTGCTGCGTGGGATAAGGCCCGGGTGAGGGGTCTGGGTAAGAAACTCTTT	CAAWDKARVRGLGKKLF	TRGV10	.	TRGJ1	14	-1	-1	38
32	3.371508644758884E-4	TGTGCCTTGTGGGAGCGGGCAGAGTTGGGCAAAAAAATCAAGGTATTT	CALWERAELGKKIKVF	TRGV9	.	TRGJP	14	-1	-1	16
32	3.371508644758884E-4	TGTGCCTTGTGGGAGGTGACGGCGCCAAATTATTATAAGAAACTCTTT	CALWEVTAPNYYKKLF	TRGV9	.	TRGJ1	17	-1	-1	27
32	3.371508644758884E-4	TGTGCCTTGTGGGAGGTGCAATCCGGTTATTATAAGAAACTCTTT	CALWEVQSGYYKKLF	TRGV9	.	TRGJ1	19	-1	-1	26
32	3.371508644758884E-4	TGTGCTGCGTGGGGCCCCCCTCTCTATTATAAGAAACTCTTT	CAAWGPPLYYKKLF	TRGV10	.	TRGJ1	12	-1	-1	24
32	3.371508644758884E-4	TGTGCCTTGTGGGAGGTTCGGAGTTATTATAAGAAACTCTTT	CALWEVRSYYKKLF	TRGV9	.	TRGJ1	16	-1	-1	16
32	3.371508644758884E-4	TGTGCCTTGTGGGAGGTCTCGAATTATTATAAGAAACTCTTT	CALWEVSNYYKKLF	TRGV9	.	TRGJ1	16	-1	-1	18
32	3.371508644758884E-4	TGTGCCTTGTGGGAGGCGCTGGATTATTATAAGAAACTCTTT	CALWEALDYYKKLF	TRGV9	.	TRGJ1	18	-1	-1	22
32	3.371508644758884E-4	TGTGCCTTGTGGGAGTTGAATTATTATAAGAAACTCTTT	CALWELNYYKKLF	TRGV9	.	TRGJ2	17	-1	-1	17
32	3.371508644758884E-4	TGTGCCTTGTGGGAGGTGCCGGCTTATAAGAAACTCTTT	CALWEVPAYKKLF	TRGV9	.	TRGJ1	18	-1	-1	23
32	3.371508644758884E-4	TGTGCCTTGTGGGAGGTGGAATATTATAAGAAACTCTTT	CALWEVEYYKKLF	TRGV9	.	TRGJ1	17	-1	-1	18
32	3.371508644758884E-4	TGTGCCACCTGGGACGGGCCAGGGGTTGAGAAACTCTTT	CATWDGPGVEKLF	TRGV2	.	TRGJ1	19	-1	-1	28
32	3.371508644758884E-4	TGTGCCTTGTCGAGAATTTATTATAAGAAACTCTTT	CALSRIYYKKLF	TRGV9	.	TRGJ1	9	-1	-1	13
32	3.371508644758884E-4	TGTGCCTTGTGGGAGGGATATTATAAGAAACTCTTT	CALWEGYYKKLF	TRGV9	.	TRGJ1	15	-1	-1	18
32	3.371508644758884E-4	TGTGCTGCGTGGGATTATTTGGAGAAACTCTTT	CAAWDYLEKLF	TRGV10	.	TRGJ1	16	-1	-1	13
32	3.371508644758884E-4	TGTGCTGCGTGGGATTATCATAAGAAACTCTTT	CAAWDYHKKLF	TRGV10	.	TRGJ1	16	-1	-1	13
32	3.371508644758884E-4	TGTGCCTTGTGGGATTGTTATAAGAAACTCTTT	CALWDCYKKLF	TRGV9	.	TRGJ1	13	-1	-1	13
32	3.371508644758884E-4	TGTGCCTTGTGGAGTTATTATAAGAAACTCTTT	CALWSYYKKLF	TRGV9	.	TRGJ1	11	-1	-1	11
32	3.371508644758884E-4	TGTGCCACCTGGGACTATTATAAGAAACTCTTT	CATWDYYKKLF	TRGV3	.	TRGJ2	14	-1	-1	15
32	3.371508644758884E-4	TGTGCCTTGTCTGTGAAGAAACTCTTT	CALSVKKLF	TRGV9	.	TRGJ1	9	-1	-1	15
32	3.371508644758884E-4	TGTGCTGGAAATGGACTCTTT	CAGNGLF	TRGV10	.	TRGJ1	6	-1	-1	14
32	3.371508644758884E-4	TGTGCCACCTGGGATGGGCCCGGGAAACTCTTT	CATWDGPGKLF	TRGV4	.	TRGJ1	20	-1	-1	23
31	3.266148999610169E-4	TGTGCCTTGTGGGAGGTGAGGACTCGAGAGTTGGGCAAAAAAATCAAGGTATTT	CALWEVRTRELGKKIKVF	TRGV9	.	TRGJP	17	-1	-1	26
31	3.266148999610169E-4	TGTGCTGCGTGGGATTGTCCACCCCGGAATTATTATAAGAAACTCTTT	CAAWDCPPRNYYKKLF	TRGV10	.	TRGJ1	15	-1	-1	26
31	3.266148999610169E-4	TGTGCCTTGTGGGAGGTGTATAGGACATTGGGGTATAAGAAACTCTTT	CALWEVYRTLGYKKLF	TRGV9	.	TRGJ1	17	-1	-1	33
31	3.266148999610169E-4	TGTGCCTTGTGGGAGGTGGGATTCGTTAGTGATTGGATCAAGACGTTT	CALWEVGFVSDWIKTF	TRGV9	.	TRGJP2	17	-1	-1	26
31	3.266148999610169E-4	TGTGCTGCGTGGGATTATATCAGGAGCCAGCGCCAGAAACTCTTT	CAAWDYIRSQRQKLF	TRGV10	.	TRGJ1	16	-1	-1	34
31	3.266148999610169E-4	TGTGCCTTGTGGGAGGTGCCCGGAAGTGATTATAAGAAACTCTTT	CALWEVPGSDYKKLF	TRGV9	.	TRGJ1	18	-1	-1	28
31	3.266148999610169E-4	TGTGCCTTGTGGGAGGCAATGTTGGGCAAAAAAATCAAGGTATTT	CALWEAMLGKKIKVF	TRGV9	.	TRGJP	15	-1	-1	14
31	3.266148999610169E-4	TGTGCCTTGTGGGGAAGGGTCGATTATTATAAGAAACTCTTT	CALWGRVDYYKKLF	TRGV9	.	TRGJ1	12	-1	-1	19
31	3.266148999610169E-4	TGTGCCTTGTGGGAGGTTATCACTGGTTGGTTCAAGATATTT	CALWEVITGWFKIF	TRGV9	.	TRGJP1	16	-1	-1	17
31	3.266148999610169E-4	TGTGCCTTGTGGGAACAGTTGGGCAAAAAAATCAAGGTATTT	CALWEQLGKKIKVF	TRGV9	.	TRGJP	13	-1	-1	9
31	3.266148999610169E-4	TGTGCCTTGTGGGGAGCAAGGGGTGGCCAGAAACTCTTT	CALWGARGGQKLF	TRGV9	.	TRGJ1	12	-1	-1	28
31	3.266148999610169E-4	TGTGCCTTGTGGGAGTGCCATTATTATAAGAAACTCTTT	CALWECHYYKKLF	TRGV9	.	TRGJ1	17	-1	-1	19
31	3.266148999610169E-4	TGTGCCTTGTGGGAGGTCCTTTATTATAAGAAACTCTTT	CALWEVLYYKKLF	TRGV9	.	TRGJ1	16	-1	-1	20
31	3.266148999610169E-4	TGTGCCTTGTGGGAGGTGGAGTATTATAAGAAACTCTTT	CALWEVEYYKKLF	TRGV9	.	TRGJ1	17	-1	-1	21
31	3.266148999610169E-4	TGTGCCTTGTGGGAGAGGGGAGGATATAAGAAACTCTTT	CALWERGGYKKLF	TRGV9	.	TRGJ1	14	-1	-1	24
31	3.266148999610169E-4	TGTGCCACCTGGGACGGGGTGCGCCGAGAGAAACTCTTT	CATWDGVRREKLF	TRGV2	.	TRGJ1	17	-1	-1	28
31	3.266148999610169E-4	TGTGCCTTGTGGGAGGATTATTATAAGAAACTCTTT	CALWEDYYKKLF	TRGV9	.	TRGJ1	15	-1	-1	16
31	3.266148999610169E-4	TGTGCTGCGTGGGATTACCGGAGGAAACTCTTT	CAAWDYRRKLF	TRGV10	.	TRGJ1	17	-1	-1	23
31	3.266148999610169E-4	TGTGCCTTGCTCGATAAGAAACTCTTT	CALLDKKLF	TRGV9	.	TRGJ1	8	-1	-1	13
31	3.266148999610169E-4	TGTGCCTTGTGGGAGGTGCAAAAGAAACTCTTT	CALWEVQKKLF	TRGV9	.	TRGJ1	19	-1	-1	21
31	3.266148999610169E-4	TGTGCTGCGTGCAGTCGGAAACTCTTT	CAACSRKLF	TRGV10	.	TRGJ1	10	-1	-1	17
31	3.266148999610169E-4	TGTGCTGCGTGGGATCCAAAACTCTTT	CAAWDPKLF	TRGV10	.	TRGJ1	14	-1	-1	18
31	3.266148999610169E-4	TGTGCTGCGTGGGAACCGGTGGAGAAACTCTTT	CAAWEPVEKLF	TRGV10	.	TRGJ1	13	-1	-1	22
31	3.266148999610169E-4	TGTGCCTTGTGGGAGGTGCTGGGGGAACTCTTT	CALWEVLGELF	TRGV9	.	TRGJ1	18	-1	-1	25
31	3.266148999610169E-4	TGTGCCTTGTGGGAGAGATATAAGAAACTCTTT	CALWERYKKLF	TRGV9	.	TRGJ1	14	-1	-1	18
30	3.160789354461454E-4	TGTGCCTTGTGGGAGCCCTATAGTAGTGATTGGATCAAGACGTTT	CALWEPYSSDWIKTF	TRGV9	.	TRGJP2	14	-1	-1	18
30	3.160789354461454E-4	TGTGCCTTGTGGGAGGTGCCCCAGAATTATTATAAGAAACTCTTT	CALWEVPQNYYKKLF	TRGV9	.	TRGJ1	21	-1	-1	23
30	3.160789354461454E-4	TGTGCCTTGTGGGAGGTGCCATACTTGGATTATAAGAAACTCTTT	CALWEVPYLDYKKLF	TRGV9	.	TRGJ1	18	-1	-1	28
30	3.160789354461454E-4	TGTGCTGCGTGGGCCCTTTTGAATTATTATAAGAAACTCTTT	CAAWALLNYYKKLF	TRGV10	.	TRGJ1	12	-1	-1	17
30	3.160789354461454E-4	TGTGCCTTGTGGGAGCTGAATTATTATAAGAAACTCTTT	CALWELNYYKKLF	TRGV9	.	TRGJ1	17	-1	-1	17
30	3.160789354461454E-4	TGTGCCTTGTGGGAGGTGCCATATTATAAGAAACTCTTT	CALWEVPYYKKLF	TRGV9	.	TRGJ1	18	-1	-1	21
30	3.160789354461454E-4	TGTGCCTTGTGGGAGGTGATACGGTATAAGAAACTCTTT	CALWEVIRYKKLF	TRGV9	.	TRGJ1	17	-1	-1	24
30	3.160789354461454E-4	TGTGCCTTGTGGGAGGCCACTTATTATAAGAAACTCTTT	CALWEATYYKKLF	TRGV9	.	TRGJ1	15	-1	-1	20
30	3.160789354461454E-4	TGTGCCTTGTGGGAGACCACTGGTTGGTTCAAGATATTT	CALWETTGWFKIF	TRGV9	.	TRGJP1	14	-1	-1	15
30	3.160789354461454E-4	TGTGCCTTGTGGGAAGAGAATTATTATAAGAAACTCTTT	CALWEENYYKKLF	TRGV9	.	TRGJ1	13	-1	-1	17
30	3.160789354461454E-4	TGTGCCTTGTGGGAGGTATATTATAAGAAACTCTTT	CALWEVYYKKLF	TRGV9	.	TRGJ1	16	-1	-1	18
30	3.160789354461454E-4	TGTGCCACCTGGGATGGGGATTATAAGAAACTCTTT	CATWDGDYKKLF	TRGV8	.	TRGJ1	17	-1	-1	19
30	3.160789354461454E-4	TGTGCTGCCCGAAGATATAAGAAACTCTTT	CAARRYKKLF	TRGV10	.	TRGJ1	7	-1	-1	15
30	3.160789354461454E-4	TGTGCTGCGTGGGGAGATAAGAAACTCTTT	CAAWGDKKLF	TRGV10	.	TRGJ1	12	-1	-1	16
30	3.160789354461454E-4	TGTGCTGCGTGGGAATATTATAAGAAACTCTTT	CAAWEYYKKLF	TRGV10	.	TRGJ2	16	-1	-1	12
30	3.160789354461454E-4	TGTGCTGCGCAGAGTTATTATAAGAAACTCTTT	CAAQSYYKKLF	TRGV10	.	TRGJ2	8	-1	-1	11
30	3.160789354461454E-4	TGTGCCTTGCCAAAGAAACTCTTT	CALPKKLF	TRGV9	.	TRGJ1	8	-1	-1	12
30	3.160789354461454E-4	TGTGCCACCTGGGAGAAACTCTTT	CATWEKLF	TRGV4	.	TRGJ1	13	-1	-1	13
29	3.055429709312739E-4	TGTGCCTTGTGGGAGGTCAGGTTGGAGTTGGGCAAAAAAATCAAGGTATTT	CALWEVRLELGKKIKVF	TRGV9	.	TRGJP	16	-1	-1	24
29	3.055429709312739E-4	TGTGCCTTGTGGGAGGTGCAAAATCCTCAGAATTATTATAAGAAACTCTTT	CALWEVQNPQNYYKKLF	TRGV9	.	TRGJ1	19	-1	-1	29
29	3.055429709312739E-4	TGTGCCTTGTGGGATTCTAGGAGGGGGGATTATTATAAGAAACTCTTT	CALWDSRRGDYYKKLF	TRGV9	.	TRGJ1	13	-1	-1	28
29	3.055429709312739E-4	TGTGCCTTGTGGGAGGTTCCGATAGACCATTATTATAAGAAACTCTTT	CALWEVPIDHYYKKLF	TRGV9	.	TRGJ1	16	-1	-1	28
29	3.055429709312739E-4	TGTGCCTTGTGGGAGGTCCCGATAAATTATTATAAGAAACTCTTT	CALWEVPINYYKKLF	TRGV9	.	TRGJ1	16	-1	-1	24
29	3.055429709312739E-4	TGTGCCTTGTGGGAGGTGCATCCGGATTATTATAAGAAACTCTTT	CALWEVHPDYYKKLF	TRGV9	.	TRGJ1	19	-1	-1	19
29	3.055429709312739E-4	TGTGCTGCGTGGGATTATTCGAATTATTATAAGAAACTCTTT	CAAWDYSNYYKKLF	TRGV10	.	TRGJ1	16	-1	-1	13
29	3.055429709312739E-4	TGTGCCTTGTGGGAGGTGCAAGATTATTATAAGAAACTCTTT	CALWEVQDYYKKLF	TRGV9	.	TRGJ1	19	-1	-1	22
29	3.055429709312739E-4	TGTGCCTTGTGGGAGGCCCTCAATTATTATAAGAAACTCTTT	CALWEALNYYKKLF	TRGV9	.	TRGJ1	15	-1	-1	21
29	3.055429709312739E-4	TGTGCCACCTGGGATAGGGGATTTTGTTATAAGAAACTCTTT	CATWDRGFCYKKLF	TRGV8	.	TRGJ1	17	-1	-1	23
29	3.055429709312739E-4	TGTGCCACCTGGGACGTATCGGATTATTATAAGAAACTCTTT	CATWDVSDYYKKLF	TRGV2	.	TRGJ1	15	-1	-1	18
29	3.055429709312739E-4	TGTGCTGCGTGGGTTTATCTCAGAAAGAAACTCTTT	CAAWVYLRKKLF	TRGV10	.	TRGJ1	16	-1	-1	24
29	3.055429709312739E-4	TGTGCTGCGTGGGATTGTAATTATAAGAAACTCTTT	CAAWDCNYKKLF	TRGV10	.	TRGJ1	20	-1	-1	19
29	3.055429709312739E-4	TGTGCTGCGTGGGATATTAGTTATAAGAAACTCTTT	CAAWDISYKKLF	TRGV10	.	TRGJ1	14	-1	-1	15
29	3.055429709312739E-4	TGTGCCTTGTGGGAGGCTGTTTATAAGAAACTCTTT	CALWEAVYKKLF	TRGV9	.	TRGJ1	15	-1	-1	20
29	3.055429709312739E-4	TGTGCCTTGTGGACGTATTATAAGAAACTCTTT	CALWTYYKKLF	TRGV9	.	TRGJ1	11	-1	-1	15
29	3.055429709312739E-4	TGTGCTGCGTGGGGCTTTAAGAAACTCTTT	CAAWGFKKLF	TRGV10	.	TRGJ1	12	-1	-1	17
29	3.055429709312739E-4	TGTGCTGCGTGTAGGACCTATAAGAAACTCTTT	CAACRTYKKLF	TRGV10	.	TRGJ1	10	-1	-1	18
29	3.055429709312739E-4	TGTGCCTTGTGGGAGGTAAAAAAGAAACTCTTT	CALWEVKKKLF	TRGV9	.	TRGJ1	16	-1	-1	21
29	3.055429709312739E-4	TGTGCTGCGTGGGATCCGAAGAAACTCTTT	CAAWDPKKLF	TRGV10	.	TRGJ1	14	-1	-1	18
29	3.055429709312739E-4	TGTGCTGCGTGTTATAAGAAACTCTTT	CAACYKKLF	TRGV10	.	TRGJ1	10	-1	-1	11
29	3.055429709312739E-4	TGTGCCTTGTGCTTCCCGGAGAAACTCTTT	CALCFPEKLF	TRGV9	.	TRGJ1	10	-1	-1	19
28	2.9500700641640237E-4	TGTGCCTTGTTGGAGCCTCCCCGGTTTCGGTCGAATTATTATAAGAAACTCTTT	CALLEPPRFRSNYYKKLF	TRGV9	.	TRGJ1	14	-1	-1	30
28	2.9500700641640237E-4	TGTGCCTTGTGGGAGGTTGGGGGTGGGAATAGTAGTGATTGGATCAAGACGTTT	CALWEVGGGNSSDWIKTF	TRGV9	.	TRGJP2	16	-1	-1	28
28	2.9500700641640237E-4	TGTGCCTTGTGGGAGGTGGTAGTGGCGGGCAAAAAAATCAAGGTATTT	CALWEVVVAGKKIKVF	TRGV9	.	TRGJP	17	-1	-1	26
28	2.9500700641640237E-4	TGTGCCTTGTGGGAGGTGCTATTAGGTTATTATAAGAAACTCTTT	CALWEVLLGYYKKLF	TRGV9	.	TRGJ1	18	-1	-1	26
28	2.9500700641640237E-4	TGTGCCCGACATCCCCCGAACCTCGTTTATTATAAGAAACTCTTT	CARHPPNLVYYKKLF	TRGV9	.	TRGJ1	5	-1	-1	26
28	2.9500700641640237E-4	TGTGCCTTGTGGGAGGTGTTCTGTTATTATAAGAAACTCTTT	CALWEVFCYYKKLF	TRGV9	.	TRGJ1	17	-1	-1	23
28	2.9500700641640237E-4	TGTGCCTTGTGGGAGGTGGAGAAAGATTATAAGAAACTCTTT	CALWEVEKDYKKLF	TRGV9	.	TRGJ1	17	-1	-1	25
28	2.9500700641640237E-4	TGTGCCTTGTGGGAGGCCTGGAATTATTATAAGAAACTCTTT	CALWEAWNYYKKLF	TRGV9	.	TRGJ1	15	-1	-1	20
28	2.9500700641640237E-4	TGTGCCTTGTGGGAGGGCGGGGATTATTATAAGAAACTCTTT	CALWEGGDYYKKLF	TRGV9	.	TRGJ1	15	-1	-1	22
28	2.9500700641640237E-4	TGTGCCACCTGGGCTCATAGTAGTGATTGGATCAAGACGTTT	CATWAHSSDWIKTF	TRGV2	.	TRGJP2	12	-1	-1	16
28	2.9500700641640237E-4	TGTGCCTTGTGGGGCCCCGATTATTATAAGAAACTCTTT	CALWGPDYYKKLF	TRGV9	.	TRGJ1	12	-1	-1	19
28	2.9500700641640237E-4	TGTGCCTTGTGGGAGGCCTCGATTAATAAGAAACTCTTT	CALWEASINKKLF	TRGV9	.	TRGJ1	15	-1	-1	21
28	2.9500700641640237E-4	TGTGCCTTGTGGACCTCCCTTTATTATAAGAAACTCTTT	CALWTSLYYKKLF	TRGV9	.	TRGJ1	11	-1	-1	20
28	2.9500700641640237E-4	TGTGCCTGGGTAAAACCGAATTATTATAAGAAACTCTTT	CAWVKPNYYKKLF	TRGV9	.	TRGJ1	6	-1	-1	16
28	2.9500700641640237E-4	TGTGCCACCTGGGACAGGCCTTATTATAAGAAACTCTTT	CATWDRPYYKKLF	TRGV7	.	TRGJ1	20	-1	-1	20
28	2.9500700641640237E-4	TGTGCTGCGTGGGATGAAGATCACCCAAAACTCTTT	CAAWDEDHPKLF	TRGV10	.	TRGJ1	14	-1	-1	27
28	2.9500700641640237E-4	TGTGCTGCGTGGGATTATGGTCCTCAACTCTTT	CAAWDYGPQLF	TRGV10	.	TRGJ1	16	-1	-1	25
28	2.9500700641640237E-4	TGTGCCTTGTGGGAGGTGCCGAAGAAACTCTTT	CALWEVPKKLF	TRGV9	.	TRGJ1	18	-1	-1	21
28	2.9500700641640237E-4	TGTGCCTTGTGGAATTATTATAAGAAACTCTTT	CALWNYYKKLF	TRGV9	.	TRGJ1	11	-1	-1	11
28	2.9500700641640237E-4	TGTGCTGCGTGCGATATTAAGAAACTCTTT	CAACDIKKLF	TRGV10	.	TRGJ1	14	-1	-1	17
28	2.9500700641640237E-4	TGTGCTGCGTGGGGGCATAAGAAACTCTTT	CAAWGHKKLF	TRGV10	.	TRGJ1	12	-1	-1	16
28	2.9500700641640237E-4	TGTGCTGCGTGGGGGGAGAAACTCTTT	CAAWGEKLF	TRGV10	.	TRGJ1	12	-1	-1	16
28	2.9500700641640237E-4	TGTGCCTTCCAGGAGAAACTCTTT	CAFQEKLF	TRGV9	.	TRGJ1	7	-1	-1	13
28	2.9500700641640237E-4	TGTGCTGCGTGGTGGGCTTGTTATAAGAAACTCTTT	CAAWWACYKKLF	TRGV10	.	TRGJ1	11	-1	-1	17
28	2.9500700641640237E-4	TGTGCCACCTGGGCTTATTATAAGAAACTCTTT	CATWAYYKKLF	TRGV4	.	TRGJ1	12	-1	-1	14
28	2.9500700641640237E-4	TGTGCCTTGTGGGAGGTGCTAAAGAAACTCTTT	CALWEVLKKLF	TRGV9	.	TRGJ1	18	-1	-1	21
27	2.8447104190153086E-4	TGTGCTGCGTGGGAATTGTTGAATTATCTTCCTCCCGATTATTATAAGAAACTCTTT	CAAWELLNYLPPDYYKKLF	TRGV10	.	TRGJ1	13	-1	-1	37
27	2.8447104190153086E-4	TGTGCCTTGTGGGAGGTGCCTCGGGGGAATTATTATAAGAAACTCTTT	CALWEVPRGNYYKKLF	TRGV9	.	TRGJ1	18	-1	-1	26
27	2.8447104190153086E-4	TGTGCCTTGTGGGAGAATCAAGAGTTGGGCAAAAAAATCAAGGTATTT	CALWENQELGKKIKVF	TRGV9	.	TRGJP	14	-1	-1	18
27	2.8447104190153086E-4	TGTGCCTTGTGGGAGTGTCCCACCAATTATTATAAGAAACTCTTT	CALWECPTNYYKKLF	TRGV9	.	TRGJ1	14	-1	-1	24
27	2.8447104190153086E-4	TGTGCCTTGTGGGAGGTGCAGGGACATTATTATAAGAAACTCTTT	CALWEVQGHYYKKLF	TRGV9	.	TRGJ1	19	-1	-1	25
27	2.8447104190153086E-4	TGTGCCTTGTGGGAGGCCCGCCGGCTTGGGTATAAGAAACTCTTT	CALWEARRLGYKKLF	TRGV9	.	TRGJ1	15	-1	-1	30
27	2.8447104190153086E-4	TGTGCTGCGTGGGATTTGCCGAATTATTATAAGAAACTCTTT	CAAWDLPNYYKKLF	TRGV10	.	TRGJ1	15	-1	-1	19
27	2.8447104190153086E-4	TGTGCCTTGTGGGATCCATCGCTCTATTATAAGAAACTCTTT	CALWDPSLYYKKLF	TRGV9	.	TRGJ1	13	-1	-1	24
27	2.8447104190153086E-4	TGTGCCTTGTGGGAGGTTAGGGATTATTATAAGAAACTCTTT	CALWEVRDYYKKLF	TRGV9	.	TRGJ1	16	-1	-1	22
27	2.8447104190153086E-4	TGTGCCTTGTGGGAGGTGACCACTTATTATAAGAAACTCTTT	CALWEVTTYYKKLF	TRGV9	.	TRGJ1	20	-1	-1	23
27	2.8447104190153086E-4	TGTGCCTTGTGGGAGGCAGACCTTTATTATAAGAAACTCTTT	CALWEADLYYKKLF	TRGV9	.	TRGJ1	15	-1	-1	23
27	2.8447104190153086E-4	TGTGCTGCGTGGGATACCCACCCGGATAAGAAACTCTTT	CAAWDTHPDKKLF	TRGV10	.	TRGJ1	14	-1	-1	25
27	2.8447104190153086E-4	TGTGCTGCGTGGGACCCAGCTGGGTATAAGAAACTCTTT	CAAWDPAGYKKLF	TRGV10	.	TRGJ1	13	-1	-1	24
27	2.8447104190153086E-4	TGTGCCTTGTGGGTGCCGAATTATTATAAGAAACTCTTT	CALWVPNYYKKLF	TRGV9	.	TRGJ1	12	-1	-1	16
27	2.8447104190153086E-4	TGTGCCTTGTGGGATGAACATTATTATAAGAAACTCTTT	CALWDEHYYKKLF	TRGV9	.	TRGJ1	13	-1	-1	19
27	2.8447104190153086E-4	TGTGCCTTGTGGGAGGTGCAGGACAATAAGAAACTCTTT	CALWEVQDNKKLF	TRGV9	.	TRGJ1	19	-1	-1	25
27	2.8447104190153086E-4	TGTGCCTTGTGGGAGGTACCCCTAGGTCAGAAACTCTTT	CALWEVPLGQKLF	TRGV9	.	TRGJ1	22	-1	-1	28
27	2.8447104190153086E-4	TGTGCCTTGTGGGAGGTACATTATTATAAGAAACTCTTT	CALWEVHYYKKLF	TRGV9	.	TRGJ1	19	-1	-1	19
27	2.8447104190153086E-4	TGTGCCTTGTGGGAGGGTAGTTATTATAAGAAACTCTTT	CALWEGSYYKKLF	TRGV9	.	TRGJ1	15	-1	-1	20
27	2.8447104190153086E-4	TGTGCCTTGTGGGAGGGGCTTTATTATAAGAAACTCTTT	CALWEGLYYKKLF	TRGV9	.	TRGJ1	18	-1	-1	20
27	2.8447104190153086E-4	TGTGCCTGTCACCGTGGGGCCAAAAAAATCAAGGTATTT	CACHRGAKKIKVF	TRGV9	.	TRGJP	6	-1	-1	13
27	2.8447104190153086E-4	TGTGCTGCGTGGGATTATGGTTGGTTCAAGATATTT	CAAWDYGWFKIF	TRGV10	.	TRGJP1	16	-1	-1	17
27	2.8447104190153086E-4	TGTGCTGCGTGGGGCCCTTATAAGAAACTCTTT	CAAWGPYKKLF	TRGV10	.	TRGJ1	12	-1	-1	17
27	2.8447104190153086E-4	TGTGCTGCGTGGACTTATTATAAGAAACTCTTT	CAAWTYYKKLF	TRGV10	.	TRGJ1	11	-1	-1	11
27	2.8447104190153086E-4	TGTGCCTTGTGGGAGGTGAAGAAACTCTTT	CALWEVKKLF	TRGV9	.	TRGJ1	17	-1	-1	18
27	2.8447104190153086E-4	TGTGCCTTGTGGCCTAAGAAACTCTTT	CALWPKKLF	TRGV9	.	TRGJ1	11	-1	-1	14
27	2.8447104190153086E-4	TGTGCCTTGTGGGTAGGGAAACTCTTT	CALWVGKLF	TRGV9	.	TRGJ1	16	-1	-1	17
27	2.8447104190153086E-4	TGTGCTGCGTGGGTTTTTTGCTATAAGAAACTCTTT	CAAWVFCYKKLF	TRGV10	.	TRGJ1	15	-1	-1	21
27	2.8447104190153086E-4	TGTGCTGCGTGGGGGTCAAGGTATAAGAAACTCTTT	CAAWGSRYKKLF	TRGV10	.	TRGJ1	12	-1	-1	21
27	2.8447104190153086E-4	TGTGCTGCGTGGGTTCAGGGGAAGAAACTCTTT	CAAWVQGKKLF	TRGV10	.	TRGJ1	12	-1	-1	21
27	2.8447104190153086E-4	TGTGCTGCGTGGGATTATAAGGAGAAACTCTTT	CAAWDYKEKLF	TRGV10	.	TRGJ1	16	-1	-1	13
27	2.8447104190153086E-4	TGTGCTGCGTGGGATTCAGAGAAACTCTTT	CAAWDSEKLF	TRGV10	.	TRGJ1	15	-1	-1	19
27	2.8447104190153086E-4	TGTGCTGCGTGGGATTTCGGACTCTTT	CAAWDFGLF	TRGV10	.	TRGJ1	18	-1	-1	20
27	2.8447104190153086E-4	TGTGCTGCGTGGGACAAAAAGAAACTCTTT	CAAWDKKKLF	TRGV10	.	TRGJ1	13	-1	-1	18
27	2.8447104190153086E-4	TGTGCTGCGTGGGATTATGGTTTGAGGAAACTCTTT	CAAWDYGLRKLF	TRGV10	.	TRGJ1	16	-1	-1	26
27	2.8447104190153086E-4	TGTGCTGCGACCCCGGTAGATTATAAGAAACTCTTT	CAATPVDYKKLF	TRGV10	.	TRGJ1	8	-1	-1	19
26	2.7393507738665936E-4	TGTGCCTTGTGGGACGCCAAGCCACAGCAAGAGTTGGGCAAAAAAATCAAGGTATTT	CALWDAKPQQELGKKIKVF	TRGV9	.	TRGJP	13	-1	-1	26
26	2.7393507738665936E-4	TGTGCTGCGTGGGATTCGCTTTGTCCTCCCTATAAGAAACTCTTT	CAAWDSLCPPYKKLF	TRGV10	.	TRGJ1	15	-1	-1	30
26	2.7393507738665936E-4	TGTGCTGCGTGGGATTATCTACCCTTTGGGTATAAGAAACTCTTT	CAAWDYLPFGYKKLF	TRGV10	.	TRGJ1	16	-1	-1	30
26	2.7393507738665936E-4	TGTGCCTTGTGGGAGGTGGGGATAAATTATTATAAGAAACTCTTT	CALWEVGINYYKKLF	TRGV9	.	TRGJ1	17	-1	-1	24
26	2.7393507738665936E-4	TGTGCTGCGTGGGATTGGTCGGCTTATTATAAGAAACTCTTT	CAAWDWSAYYKKLF	TRGV10	.	TRGJ1	15	-1	-1	23
26	2.7393507738665936E-4	TGTGCCTTGTGGGTGAGTCCGAATTATTATAAGAAACTCTTT	CALWVSPNYYKKLF	TRGV9	.	TRGJ1	12	-1	-1	19
26	2.7393507738665936E-4	TGTGCCTTGTGGGAGGTGTTAGATTATTATAAGAAACTCTTT	CALWEVLDYYKKLF	TRGV9	.	TRGJ1	17	-1	-1	22
26	2.7393507738665936E-4	TGTGCCTTGTGGGAGGTACGAAATTATTATAAGAAACTCTTT	CALWEVRNYYKKLF	TRGV9	.	TRGJ1	16	-1	-1	21
26	2.7393507738665936E-4	TGTGCCTTGTGGGAGGCTCCGAATTATTATAAGAAACTCTTT	CALWEAPNYYKKLF	TRGV9	.	TRGJ1	15	-1	-1	19
26	2.7393507738665936E-4	TGTGCCACCTGGGACAGCCCTTACTATTATAAGAAACTCTTT	CATWDSPYYYKKLF	TRGV3	.	TRGJ1	20	-1	-1	24
26	2.7393507738665936E-4	TGTGCCACCTGGGACAGGCCGGGTTATTATAAGAAACTCTTT	CATWDRPGYYKKLF	TRGV3	.	TRGJ1	19	-1	-1	23
26	2.7393507738665936E-4	TGTGCTGCGTGGGCCTCGAATTATTATAAGAAACTCTTT	CAAWASNYYKKLF	TRGV10	.	TRGJ1	12	-1	-1	15
26	2.7393507738665936E-4	TGTGCCTTGTGGGAGGTGCGGGTCGGGGGGAAACTCTTT	CALWEVRVGGKLF	TRGV9	.	TRGJ1	18	-1	-1	29
26	2.7393507738665936E-4	TGTGCCTTGTGGGAGGTGAACTATTATAAGAAACTCTTT	CALWEVNYYKKLF	TRGV9	.	TRGJ1	20	-1	-1	17
26	2.7393507738665936E-4	TGTGCCTTGTGGGAGGCCCCTGGTTGGTTCAAGATATTT	CALWEAPGWFKIF	TRGV9	.	TRGJP1	15	-1	-1	16
26	2.7393507738665936E-4	TGTGCCACCTGGGATGGGCATCATTATAAGAAACTCTTT	CATWDGHHYKKLF	TRGV4	.	TRGJ1	18	-1	-1	19
26	2.7393507738665936E-4	TGTGCTGCGTGGGGTCTTTATTATAAGAAACTCTTT	CAAWGLYYKKLF	TRGV10	.	TRGJ1	12	-1	-1	17
26	2.7393507738665936E-4	TGTGCCTTGTGGGAGGTGCAATATAAGAAACTCTTT	CALWEVQYKKLF	TRGV9	.	TRGJ1	19	-1	-1	21
26	2.7393507738665936E-4	TGTGCCACCTGGGTTTATTATAAGAAACTCTTT	CATWVYYKKLF	TRGV4	.	TRGJ1	12	-1	-1	14
26	2.7393507738665936E-4	TGTGCCACCTGGGACGGTTATAAGAAACTCTTT	CATWDGYKKLF	TRGV2	.	TRGJ1	16	-1	-1	17
26	2.7393507738665936E-4	TGTGCTGCGTCTCCCAACGGGAAACTCTTT	CAASPNGKLF	TRGV10	.	TRGJ1	9	-1	-1	20
26	2.7393507738665936E-4	TGTGCTGCGTGGGATTCGAAGAAACTCTTT	CAAWDSKKLF	TRGV10	.	TRGJ1	15	-1	-1	18
26	2.7393507738665936E-4	TGTGCCTTCAATTATTATAAGAAACTCTTT	CAFNYYKKLF	TRGV9	.	TRGJ1	7	-1	-1	6
26	2.7393507738665936E-4	TGTGCCTTAAATTATTATAAGAAACTCTTT	CALNYYKKLF	TRGV9	.	TRGJ1	7	-1	-1	9
26	2.7393507738665936E-4	TGTGCTGCGTGGGGAAAGAAACTCTTT	CAAWGKKLF	TRGV10	.	TRGJ1	12	-1	-1	15
26	2.7393507738665936E-4	TGTGCCACCTGCCCCGGCGAACTCTTT	CATCPGELF	TRGV4	.	TRGJ1	10	-1	-1	19
26	2.7393507738665936E-4	TGTGCTGCGTGGGATTTGGAATATTATAAGAAACTCTTT	CAAWDLEYYKKLF	TRGV10	.	TRGJ1	15	-1	-1	15
26	2.7393507738665936E-4	TGTGCTGCGTGGGATCCCCATTATAAGAAACTCTTT	CAAWDPHYKKLF	TRGV10	.	TRGJ1	14	-1	-1	19
26	2.7393507738665936E-4	TGTGCCCACTTCTACCGTTATTATAAGAAACTCTTT	CAHFYRYYKKLF	TRGV9	.	TRGJ1	5	-1	-1	17
26	2.7393507738665936E-4	TGTGCCACCTGGGACAGGCGATATAAGAAACTCTTT	CATWDRRYKKLF	TRGV3	.	TRGJ1	18	-1	-1	21
26	2.7393507738665936E-4	TGTGCCTTGTGGGAGAACTATAAGAAACTCTTT	CALWENYKKLF	TRGV9	.	TRGJ1	14	-1	-1	18
26	2.7393507738665936E-4	TGTGCTGCGTGGGATTGGAAGAAACTCTTT	CAAWDWKKLF	TRGV10	.	TRGJ1	15	-1	-1	18
26	2.7393507738665936E-4	TGTGCTGCGTGGGATTACCCTTATTATAAGAAACTCTTT	CAAWDYPYYKKLF	TRGV10	.	TRGJ1	17	-1	-1	20
26	2.7393507738665936E-4	TGTGCTGCGTGGGATAAGCCTTATTATAAGAAACTCTTT	CAAWDKPYYKKLF	TRGV10	.	TRGJ1	14	-1	-1	20
26	2.7393507738665936E-4	TGTGCTGCGTGGGACGACGTCTATTGGTTCAAGATATTT	CAAWDDVYWFKIF	TRGV10	.	TRGJP1	19	-1	-1	23
26	2.7393507738665936E-4	TGTGCTGCAGGACTGATCATCGTAACTAAGAAACTCTTT	CAAGLIIVTKKLF	TRGV10	.	TRGJ1	7	-1	-1	26
26	2.7393507738665936E-4	TGTGCTGCGTGGGAACCCCCGACCAAGAAACTCTTT	CAAWEPPTKKLF	TRGV10	.	TRGJ1	13	-1	-1	24
26	2.7393507738665936E-4	TGTGCTGCGTGGGATCGTCAGAAACTCTTT	CAAWDRQKLF	TRGV10	.	TRGJ1	14	-1	-1	19
26	2.7393507738665936E-4	TGTGCTGCGTGGGCCGAATCGGGATATAAGAAACTCTTT	CAAWAESGYKKLF	TRGV10	.	TRGJ1	12	-1	-1	24
25	2.6339911287178786E-4	TGTGCCTTGTGGGAGGTGATACCCCAAGAGTTGGGCAAAAAAATCAAGGTATTT	CALWEVIPQELGKKIKVF	TRGV9	.	TRGJP	17	-1	-1	24
25	2.6339911287178786E-4	TGTGCCTTGTGGGAGGTGCTGAGGTGTGGGGATTATTATAAGAAACTCTTT	CALWEVLRCGDYYKKLF	TRGV9	.	TRGJ1	18	-1	-1	31
25	2.6339911287178786E-4	TGTGCCTTGTGGGAGGTACCTCAAGAGTTGGGCAAAAAAATCAAGGTATTT	CALWEVPQELGKKIKVF	TRGV9	.	TRGJP	21	-1	-1	21
25	2.6339911287178786E-4	TGTGCCTTGTGGGAGGGTGCGGTGAGTACCTGTTATTATAAGAAACTCTTT	CALWEGAVSTCYYKKLF	TRGV9	.	TRGJ1	19	-1	-1	32
25	2.6339911287178786E-4	TGTGCCTTGTGGGATGCTGATAATGCGAATTATTATAAGAAACTCTTT	CALWDADNANYYKKLF	TRGV9	.	TRGJ1	13	-1	-1	19
25	2.6339911287178786E-4	TGTGCCTTGTGGGAGCTTCAAACGACGAATTATTATAAGAAACTCTTT	CALWELQTTNYYKKLF	TRGV9	.	TRGJ1	14	-1	-1	25
25	2.6339911287178786E-4	TGTGCCTTGTGGGAGGTGCCTAGAAGGAGTTATTATAAGAAACTCTTT	CALWEVPRRSYYKKLF	TRGV9	.	TRGJ1	18	-1	-1	26
25	2.6339911287178786E-4	TGTGCCTTGTGGGAGGTGCCCCTGAATCCTTATTATAAGAAACTCTTT	CALWEVPLNPYYKKLF	TRGV9	.	TRGJ1	22	-1	-1	29
25	2.6339911287178786E-4	TGTGCCTTGTGGGAGGTGCACTATCGACTAGGGTATAAGAAACTCTTT	CALWEVHYRLGYKKLF	TRGV9	.	TRGJ1	20	-1	-1	33
25	2.6339911287178786E-4	TGTGCCTTGTGGGAGACCCAAGAGTTGGGCAAAAAAATCAAGGTATTT	CALWETQELGKKIKVF	TRGV9	.	TRGJP	14	-1	-1	18
25	2.6339911287178786E-4	TGTGCCACCTGGGATGAGCCTCCTCACGGCGGAATAAAGAAACTCTTT	CATWDEPPHGGIKKLF	TRGV4	.	TRGJ1	19	-1	-1	36
25	2.6339911287178786E-4	TGTGCCTTGTGGGAGTGCCCCTCGAATTATTATAAGAAACTCTTT	CALWECPSNYYKKLF	TRGV9	.	TRGJ1	22	-1	-1	21
25	2.6339911287178786E-4	TGTGCTGCGTGGGATTCCGGCGGGTATTATAAGAAACTCTTT	CAAWDSGGYYKKLF	TRGV10	.	TRGJ1	18	-1	-1	24
25	2.6339911287178786E-4	TGTGCCTTGTGGGAGGTGCAACCTTATTATAAGAAACTCTTT	CALWEVQPYYKKLF	TRGV9	.	TRGJ1	23	-1	-1	23
25	2.6339911287178786E-4	TGTGCCTTGTGGGAGGCACCCTTTTATTATAAGAAACTCTTT	CALWEAPFYYKKLF	TRGV9	.	TRGJ1	15	-1	-1	23
25	2.6339911287178786E-4	TGTGCTGCGTGGGTTCTGACGGGGTATAAGAAACTCTTT	CAAWVLTGYKKLF	TRGV10	.	TRGJ1	12	-1	-1	24
25	2.6339911287178786E-4	TGTGCCTTGTGGGAGGTGCGGTATTATAAGAAACTCTTT	CALWEVRYYKKLF	TRGV9	.	TRGJ1	18	-1	-1	21
25	2.6339911287178786E-4	TGTGCCACCTGGGATGGGAATTATTATAAGAAACTCTTT	CATWDGNYYKKLF	TRGV4	.	TRGJ1	17	-1	-1	17
25	2.6339911287178786E-4	TGTGCCTTGTGGATGAACTATTATAAGAAACTCTTT	CALWMNYYKKLF	TRGV9	.	TRGJ1	11	-1	-1	14
25	2.6339911287178786E-4	TGTGCCACCTGGGACAGTTATTATAAGAAACTCTTT	CATWDSYYKKLF	TRGV3	.	TRGJ1	16	-1	-1	17
25	2.6339911287178786E-4	TGTGCCTTGTGGACTTATTATAAGAAACTCTTT	CALWTYYKKLF	TRGV9	.	TRGJ1	11	-1	-1	11
25	2.6339911287178786E-4	TGTGCCTTAAGCCGCTATTATAAGAAACTCTTT	CALSRYYKKLF	TRGV9	.	TRGJ1	7	-1	-1	15
25	2.6339911287178786E-4	TGTGCTGCCCTCCTCAAGAAACTCTTT	CAALLKKLF	TRGV10	.	TRGJ1	7	-1	-1	15
25	2.6339911287178786E-4	TGTGCCTTGAGCTATAAGAAACTCTTT	CALSYKKLF	TRGV9	.	TRGJ1	8	-1	-1	12
25	2.6339911287178786E-4	TGTGCCTGGATGAATAAGAAACTCTTT	CAWMNKKLF	TRGV9	.	TRGJ1	6	-1	-1	13
25	2.6339911287178786E-4	TGTGCTGTCCTTAAGAAACTCTTT	CAVLKKLF	TRGV10	.	TRGJ1	6	-1	-1	11
25	2.6339911287178786E-4	TGTGCCACTCTGAAACTCTTT	CATLKLF	TRGV2	.	TRGJ1	11	-1	-1	11
25	2.6339911287178786E-4	TGTGCCACCTGGGATGGGGGCTATTATAAGAAACTCTTT	CATWDGGYYKKLF	TRGV4	.	TRGJ1	17	-1	-1	21
25	2.6339911287178786E-4	TGTGCCATGGATACCACTGGTTGGTTCAAGATATTT	CAMDTTGWFKIF	TRGV9	.	TRGJP1	8	-1	-1	10
25	2.6339911287178786E-4	TGTGCTGCGTCATACCTTAAGAAACTCTTT	CAASYLKKLF	TRGV10	.	TRGJ1	9	-1	-1	17
25	2.6339911287178786E-4	TGTGCTGCGTGGGATTTTACGAAACTCTTT	CAAWDFTKLF	TRGV10	.	TRGJ1	15	-1	-1	13
25	2.6339911287178786E-4	TGTGCTGCGCAGGAGAAACTCTTT	CAAQEKLF	TRGV10	.	TRGJ1	8	-1	-1	13
25	2.6339911287178786E-4	TGTGCCTTGTGGGAGGTGCAAGACTATTATAAGAAACTCTTT	CALWEVQDYYKKLF	TRGV9	.	TRGJ1	19	-1	-1	24
25	2.6339911287178786E-4	TGTGCCTTGTGGGAGGTGGCTTCTTATTATAAGAAACTCTTT	CALWEVASYYKKLF	TRGV9	.	TRGJ1	17	-1	-1	23
25	2.6339911287178786E-4	TGTGCCTTGTGGGAGGGGGTTCGAATGTTGCTGAAACTCTTT	CALWEGVRMLLKLF	TRGV9	.	TRGJ1	15	-1	-1	32
25	2.6339911287178786E-4	TGTGCTGCGTGGGCTTTTGGAGGGTATAAGAAACTCTTT	CAAWAFGGYKKLF	TRGV10	.	TRGJ1	15	-1	-1	24
25	2.6339911287178786E-4	TGTGCCACCTGGGATAATTATTATAAGAAACTCTTT	CATWDNYYKKLF	TRGV4	.	TRGJ1	14	-1	-1	15
25	2.6339911287178786E-4	TGTGCCTTGTGCTGGTATTATAAGAAACTCTTT	CALCWYYKKLF	TRGV9	.	TRGJ1	10	-1	-1	15
25	2.6339911287178786E-4	TGTGCTGCGTGGGATTATAGCCCCTCGTCCGATAAGAAACTCTTT	CAAWDYSPSSDKKLF	TRGV10	.	TRGJ1	16	-1	-1	31
25	2.6339911287178786E-4	TGTGCTGCGTGGGATTATTTGGGGCATTATAAGAAACTCTTT	CAAWDYLGHYKKLF	TRGV10	.	TRGJ1	16	-1	-1	25
25	2.6339911287178786E-4	TGTGCCTTGTGGCGAGAATCGAATTATTATAAGAAACTCTTT	CALWRESNYYKKLF	TRGV9	.	TRGJ1	15	-1	-1	18
24	2.5286314835691636E-4	TGTGCCTTGTGGGAGGCCCCCCAGGGGCAAGAGTTGGGCAAAAAAATCAAGGTATTT	CALWEAPQGQELGKKIKVF	TRGV9	.	TRGJP	15	-1	-1	19
24	2.5286314835691636E-4	TGTGCCTTGTGGGAGGTAATTCAAGAGTTGGGCAAAAAAATCAAGGTATTT	CALWEVIQELGKKIKVF	TRGV9	.	TRGJP	16	-1	-1	21
24	2.5286314835691636E-4	TGTGCCTTGTGGGAGGGCCTGCGTTCGAATTATTATAAGAAACTCTTT	CALWEGLRSNYYKKLF	TRGV9	.	TRGJ1	15	-1	-1	23
24	2.5286314835691636E-4	TGTGCCACCTGGGACGGGCCGTACGGTAGTGATTGGATCAAGACGTTT	CATWDGPYGSDWIKTF	TRGV2	.	TRGJP2	19	-1	-1	25
24	2.5286314835691636E-4	TGTGCCTTGTGGGAGGTGTTGATCTTCTATTATAAGAAACTCTTT	CALWEVLIFYYKKLF	TRGV9	.	TRGJ1	17	-1	-1	27
24	2.5286314835691636E-4	TGTGCCACCTGGGAGAAAAATACCACTGGTTGGTTCAAGATATTT	CATWEKNTTGWFKIF	TRGV2	.	TRGJP1	13	-1	-1	19
24	2.5286314835691636E-4	TGTGCCACCTGGGAACGTTGGGTGAATTATTATAAGAAACTCTTT	CATWERWVNYYKKLF	TRGV8	.	TRGJ1	13	-1	-1	23
24	2.5286314835691636E-4	TGTGCTGCGTGGGATTCCCCCCCCCCATATAAGAAACTCTTT	CAAWDSPPPYKKLF	TRGV10	.	TRGJ1	15	-1	-1	27
24	2.5286314835691636E-4	TGTGCCTTGTGGGAAGTTTTGAATTATTATAAGAAACTCTTT	CALWEVLNYYKKLF	TRGV9	.	TRGJ1	16	-1	-1	17
24	2.5286314835691636E-4	TGTGCCACCTGGGACAGGCGGAATTATTATAAGAAACTCTTT	CATWDRRNYYKKLF	TRGV5	.	TRGJ1	18	-1	-1	20
24	2.5286314835691636E-4	TGTGCCTTGTGGGAGGCCCGTTATTATAAGAAACTCTTT	CALWEARYYKKLF	TRGV9	.	TRGJ1	15	-1	-1	20
24	2.5286314835691636E-4	TGTGCTGCGTGGGACCGTTATTATAAGAAACTCTTT	CAAWDRYYKKLF	TRGV10	.	TRGJ1	13	-1	-1	17
24	2.5286314835691636E-4	TGTGCCTTGTGGGACCCGCATTATAAGAAACTCTTT	CALWDPHYKKLF	TRGV9	.	TRGJ1	13	-1	-1	19
24	2.5286314835691636E-4	TGTGCCACCTGGGACAAAGATTATAAGAAACTCTTT	CATWDKDYKKLF	TRGV2	.	TRGJ1	14	-1	-1	19
24	2.5286314835691636E-4	TGTGCCTTGTGGGAGGGGAATAAGAAACTCTTT	CALWEGNKKLF	TRGV9	.	TRGJ1	15	-1	-1	19
24	2.5286314835691636E-4	TGTGCCACCTGGGACGGTAAGAAACTCTTT	CATWDGKKLF	TRGV2	.	TRGJ1	16	-1	-1	17
24	2.5286314835691636E-4	TGTGCTGCGCGGGTGAAACTCTTT	CAARVKLF	TRGV10	.	TRGJ1	12	-1	-1	14
24	2.5286314835691636E-4	TGTGCTGCGTGGGGTCCTCCGGGTAAATGGTTCAAGATATTT	CAAWGPPGKWFKIF	TRGV10	.	TRGJP1	12	-1	-1	27
24	2.5286314835691636E-4	TGTGCCACCTGGGGCGAGTTGTATTATTATAAGAAACTCTTT	CATWGELYYYKKLF	TRGV5P	.	TRGJ1	14	-1	-1	22
24	2.5286314835691636E-4	TGTGCCTTGTGGGAGCGGTCTCCGCGGAGAAAACTCTTT	CALWERSPRRKLF	TRGV9	.	TRGJ1	14	-1	-1	30
24	2.5286314835691636E-4	TGTGCTGCGTGGGATTGGTATAAGGGGAAACTCTTT	CAAWDWYKGKLF	TRGV10	.	TRGJ1	15	-1	-1	26
24	2.5286314835691636E-4	TGTGCTGCGTGGGATTGGAGTTATAAGAAACTCTTT	CAAWDWSYKKLF	TRGV10	.	TRGJ1	15	-1	-1	20
24	2.5286314835691636E-4	TGTGCTGCGTGGGATTATCCTAATAAGAAACTCTTT	CAAWDYPNKKLF	TRGV10	.	TRGJ1	23	-1	-1	22
24	2.5286314835691636E-4	TGTGCCTTGTGGGTTTTGGGCCAGGGGAAACTCTTT	CALWVLGQGKLF	TRGV9	.	TRGJ1	12	-1	-1	26
24	2.5286314835691636E-4	TGTGCCACCTGGGATGGGGGGTATAAGAAACTCTTT	CATWDGGYKKLF	TRGV3	.	TRGJ1	13	-1	-1	21
24	2.5286314835691636E-4	TGTGCTGCGTCCACCGTGTATAAGAAACTCTTT	CAASTVYKKLF	TRGV10	.	TRGJ1	9	-1	-1	18
24	2.5286314835691636E-4	TGTGCTGCGTGGGTAGAATATAAGAAACTCTTT	CAAWVEYKKLF	TRGV10	.	TRGJ1	12	-1	-1	18
24	2.5286314835691636E-4	TGTGCTGCGTGGGATTACCACAAGAAACTCTTT	CAAWDYHKKLF	TRGV10	.	TRGJ1	17	-1	-1	21
24	2.5286314835691636E-4	TGTGCCACCTGGGAGGAGCTGAAGAAACTCTTT	CATWEELKKLF	TRGV4	.	TRGJ1	13	-1	-1	21
24	2.5286314835691636E-4	TGTGCTGCGTGGGATGAAAAGAAACTCTTT	CAAWDEKKLF	TRGV10	.	TRGJ1	14	-1	-1	18
24	2.5286314835691636E-4	TGTGCTGCGTGGGAAGAGGATTATAAGAAACTCTTT	CAAWEEDYKKLF	TRGV10	.	TRGJ1	13	-1	-1	19
24	2.5286314835691636E-4	TGTGCCTTGTGGGACGCCTATTATAAGAAACTCTTT	CALWDAYYKKLF	TRGV9	.	TRGJ1	13	-1	-1	18
24	2.5286314835691636E-4	TGTGCCTTGTGTCTTTATTATAAGAAACTCTTT	CALCLYYKKLF	TRGV9	.	TRGJ1	10	-1	-1	14
24	2.5286314835691636E-4	TGTGCCACCTGGGACGGCATGGGGTATTATAAGAAACTCTTT	CATWDGMGYYKKLF	TRGV2	.	TRGJ1	16	-1	-1	24
23	2.4232718384204483E-4	TGTGCCTTGTGGGAGGTGCTTGGTTATTATAAGGCCCTCGATTATTATAAGAAACTCTTT	CALWEVLGYYKALDYYKKLF	TRGV9	.	TRGJ1	18	-1	-1	37
23	2.4232718384204483E-4	TGTGCCTTGTGGGAGGTGTTAAAAGAGTTGGGCAAAAAAATCAAGGTATTT	CALWEVLKELGKKIKVF	TRGV9	.	TRGJP	17	-1	-1	22
23	2.4232718384204483E-4	TGTGCTGCGTGGGATTATAAATCGTTGGGGTATAAGAAACTCTTT	CAAWDYKSLGYKKLF	TRGV10	.	TRGJ1	16	-1	-1	30
23	2.4232718384204483E-4	TGTGCCTTGTGGGAGGTGCGGACCACTGGTTGGTTCAAGATATTT	CALWEVRTTGWFKIF	TRGV9	.	TRGJP1	18	-1	-1	21
23	2.4232718384204483E-4	TGTGCCTTGTGGGACTGCGAAGCTATAAGGCAGAAACTCTTT	CALWDCEAIRQKLF	TRGV9	.	TRGJ1	13	-1	-1	31
23	2.4232718384204483E-4	TGTGCCTTGTGGGAGGTGAGTGAAGGTTGGTTCAAGATATTT	CALWEVSEGWFKIF	TRGV9	.	TRGJP1	17	-1	-1	24
23	2.4232718384204483E-4	TGTGCCTTGTGGGAGGTGCTCTATTATAAGAAACTCTTT	CALWEVLYYKKLF	TRGV9	.	TRGJ1	18	-1	-1	21
23	2.4232718384204483E-4	TGTGCTGCGTGGGGACATTATTATAAGAAACTCTTT	CAAWGHYYKKLF	TRGV10	.	TRGJ1	12	-1	-1	16
23	2.4232718384204483E-4	TGTGCCTTGTGGGAGGGTCATTATAAGAAACTCTTT	CALWEGHYKKLF	TRGV9	.	TRGJ1	15	-1	-1	19
23	2.4232718384204483E-4	TGTGCCACCTGGGACATCCGGGGGAAGAAACTCTTT	CATWDIRGKKLF	TRGV5	.	TRGJ1	15	-1	-1	24
23	2.4232718384204483E-4	TGTGCTGCGCGGGACAGTAGGAAACTCTTT	CAARDSRKLF	TRGV10	.	TRGJ1	13	-1	-1	17
23	2.4232718384204483E-4	TGTGCTGCGTGGGATTTTGGGTATGGGCATAAGAAACTCTTT	CAAWDFGYGHKKLF	TRGV10	.	TRGJ1	15	-1	-1	28
23	2.4232718384204483E-4	TGTGCCTTGTGGGAGGGATCCCCGGGGTATAAGAAACTCTTT	CALWEGSPGYKKLF	TRGV9	.	TRGJ1	15	-1	-1	27
23	2.4232718384204483E-4	TGTGCCTTGTGGGAGAATTCTTATTATAAGAAACTCTTT	CALWENSYYKKLF	TRGV9	.	TRGJ1	14	-1	-1	20
23	2.4232718384204483E-4	TGTGCTGCGTGGGATTATACCCTTAAGAAACTCTTT	CAAWDYTLKKLF	TRGV10	.	TRGJ1	16	-1	-1	23
23	2.4232718384204483E-4	TGTGCTGCGTGGGAGGAGCGTTATAAGAAACTCTTT	CAAWEERYKKLF	TRGV10	.	TRGJ1	13	-1	-1	20
23	2.4232718384204483E-4	TGTGCTGCGCGTGACGGGTACGGTAAGAAACTCTTT	CAARDGYGKKLF	TRGV10	.	TRGJ1	8	-1	-1	23
23	2.4232718384204483E-4	TGTGCCACCTGGGATGGGCGTTATAAGAAACTCTTT	CATWDGRYKKLF	TRGV4	.	TRGJ1	18	-1	-1	20
23	2.4232718384204483E-4	TGTGCCACCTGGGACGGGCCGTGGGAGAAACTCTTT	CATWDGPWEKLF	TRGV2	.	TRGJ1	19	-1	-1	25
23	2.4232718384204483E-4	TGTGCCACCTGGGATTACAAGCGGAAACTCTTT	CATWDYKRKLF	TRGV3	.	TRGJ1	13	-1	-1	23
23	2.4232718384204483E-4	TGTGCCTTGTGCGTTTTCAAGAAACTCTTT	CALCVFKKLF	TRGV9	.	TRGJ1	10	-1	-1	18
23	2.4232718384204483E-4	TGTGCCTTGCCGTATTATAAGAAACTCTTT	CALPYYKKLF	TRGV9	.	TRGJ1	8	-1	-1	12
23	2.4232718384204483E-4	TGTGCCTTTTATTATAAGAAACTCTTT	CAFYYKKLF	TRGV9	.	TRGJ1	7	-1	-1	8
23	2.4232718384204483E-4	TGTGCCTTGTGGGATAAGAAACTCTTT	CALWDKKLF	TRGV9	.	TRGJ1	13	-1	-1	13
23	2.4232718384204483E-4	CGTATTGTGGGGATATTT	RIVGIF	TRGV9	.	TRGJP1	10	-1	-1	11
23	2.4232718384204483E-4	AGGGGGAAACTCTTT	RGKLF	TRGV10	.	TRGJ1	-1	-1	-1	5
23	2.4232718384204483E-4	TGTGCCTTGTGGGAGGTGAGTTATTATAAGAAACTCTTT	CALWEVSYYKKLF	TRGV9	.	TRGJ1	17	-1	-1	17
23	2.4232718384204483E-4	TGTGCTGCGTGGGATTATAAATCTCCCAATAGGCATAAGAAACTCTTT	CAAWDYKSPNRHKKLF	TRGV10	.	TRGJ1	16	-1	-1	34
23	2.4232718384204483E-4	TGTGCCACCTGGGACGGGAAGAAACTCTTT	CATWDGKKLF	TRGV3	.	TRGJ1	17	-1	-1	18
22	2.317912193271733E-4	TGTGCTGCGTGGGATTGGGGACTGCCCACGAATTATTATAAGAAACTCTTT	CAAWDWGLPTNYYKKLF	TRGV10	.	TRGJ1	15	-1	-1	28
22	2.317912193271733E-4	TGTGCCTTGTGGGAGACCGCTCAAGAGTTGGGCAAAAAAATCAAGGTATTT	CALWETAQELGKKIKVF	TRGV9	.	TRGJP	14	-1	-1	21
22	2.317912193271733E-4	TGTGCTGCGTGGGATTCTTATGATACCACTGGTTGGTTCAAGATATTT	CAAWDSYDTTGWFKIF	TRGV10	.	TRGJP1	15	-1	-1	18
22	2.317912193271733E-4	TGTGCTGCGTGGGATTATAGGTCAGTCACTGGTTGGTTCAAGATATTT	CAAWDYRSVTGWFKIF	TRGV10	.	TRGJP1	16	-1	-1	26
22	2.317912193271733E-4	TGTGCCTTGTGGGAGACCACCAGCCCGGATTATTATAAGAAACTCTTT	CALWETTSPDYYKKLF	TRGV9	.	TRGJ1	14	-1	-1	25
22	2.317912193271733E-4	TGTGCCTTGTGGGAGGTGCTTCTGAATTATTATAAGAAACTCTTT	CALWEVLLNYYKKLF	TRGV9	.	TRGJ1	18	-1	-1	19
22	2.317912193271733E-4	TGTGCCACCTGGGACAGGCCGCCCCTTTATTATAAGAAACTCTTT	CATWDRPPLYYKKLF	TRGV3	.	TRGJ1	19	-1	-1	26
22	2.317912193271733E-4	TGTGCTGCGTGGGAGGGCACCGTTCGTTATAAGAAACTCTTT	CAAWEGTVRYKKLF	TRGV10	.	TRGJ1	13	-1	-1	26
22	2.317912193271733E-4	TGTGCCACCTGGGATGCCTCGAATTATTATAAGAAACTCTTT	CATWDASNYYKKLF	TRGV4	.	TRGJ2	15	-1	-1	18
22	2.317912193271733E-4	TGTGCTGCGTGGGATCCGGGTTATTATAAGAAACTCTTT	CAAWDPGYYKKLF	TRGV10	.	TRGJ1	14	-1	-1	20
22	2.317912193271733E-4	TGTGCCTTGTGGGAGATCCCGTATTATAAGAAACTCTTT	CALWEIPYYKKLF	TRGV9	.	TRGJ1	14	-1	-1	21
22	2.317912193271733E-4	TGTGCCACCTGGGACAGGCGGTTTTATAAGAAACTCTTT	CATWDRRFYKKLF	TRGV3	.	TRGJ1	18	-1	-1	23
22	2.317912193271733E-4	TGTGCCTTGTGGGTATGCCATTATAAGAAACTCTTT	CALWVCHYKKLF	TRGV9	.	TRGJ1	12	-1	-1	19
22	2.317912193271733E-4	TGTGCCTTGTGGGGAAATTATTATAAGAAACTCTTT	CALWGNYYKKLF	TRGV9	.	TRGJ1	12	-1	-1	15
22	2.317912193271733E-4	TGTGCTGCGTGGGATTTAGGTAAGAAACTCTTT	CAAWDLGKKLF	TRGV10	.	TRGJ1	22	-1	-1	20
22	2.317912193271733E-4	TGTGCTGCGTGGGACGCGAAGAAACTCTTT	CAAWDAKKLF	TRGV10	.	TRGJ1	13	-1	-1	18
22	2.317912193271733E-4	TGTGCTGCGTGGGTGAAGAAACTCTTT	CAAWVKKLF	TRGV10	.	TRGJ1	12	-1	-1	15
22	2.317912193271733E-4	TGTGCTGATCGTGGGGGGAAACTCTTT	CADRGGKLF	TRGV10	.	TRGJ1	14	-1	-1	17
22	2.317912193271733E-4	TGTGCCTTGTGGGAGCAAACGAAATATTATTATAAGAAACTCTTT	CALWEQTKYYYKKLF	TRGV9	.	TRGJ1	14	-1	-1	25
22	2.317912193271733E-4	TGTGCCTTGTGGGAGGTGCACAGTGATTGGATCAAGACGTTT	CALWEVHSDWIKTF	TRGV9	.	TRGJP2	20	-1	-1	21
22	2.317912193271733E-4	TGTGCCTTGTGGGAGGCCCCCCCTTATTATAAGAAACTCTTT	CALWEAPPYYKKLF	TRGV9	.	TRGJ1	15	-1	-1	23
22	2.317912193271733E-4	TGTGCTGCGTGGGACACCCTTCCTGGTAAGAAACTCTTT	CAAWDTLPGKKLF	TRGV10	.	TRGJ2	13	-1	-1	26
22	2.317912193271733E-4	TGTGCTGCGTGGCCTCGCCACCAGGGGAAACTCTTT	CAAWPRHQGKLF	TRGV10	.	TRGJ1	11	-1	-1	26
22	2.317912193271733E-4	TGTGCCACCTGGGTCTTGGATTATAAGAAACTCTTT	CATWVLDYKKLF	TRGV3	.	TRGJ1	12	-1	-1	19
22	2.317912193271733E-4	TGTGCTGCGTGGGATAACAAGAAACTCTTT	CAAWDNKKLF	TRGV10	.	TRGJ1	17	-1	-1	18
22	2.317912193271733E-4	TGTGCCTTGTGGGGTTATAAGAAACTCTTT	CALWGYKKLF	TRGV9	.	TRGJ1	12	-1	-1	14
22	2.317912193271733E-4	TGTGCCTTGCTAACTAAGAAACTCTTT	CALLTKKLF	TRGV9	.	TRGJ1	8	-1	-1	14
22	2.317912193271733E-4	TGTGCTGCGTGGGATTGGGAGCGTTATTATAAGAAACTCTTT	CAAWDWERYYKKLF	TRGV10	.	TRGJ1	15	-1	-1	23
22	2.317912193271733E-4	TGTGCTGCGTGGGAGGAATATAAGAAACTCTTT	CAAWEEYKKLF	TRGV10	.	TRGJ1	13	-1	-1	18
21	2.212552548123018E-4	TGTGCCTTGTGGGAGGTGCTAGGGTCCGCCCCAGCCCCCTTTTATTATAAGAAACTCTTT	CALWEVLGSAPAPFYYKKLF	TRGV9	.	TRGJ1	18	-1	-1	41
21	2.212552548123018E-4	TGTGCCACCTGGGACGGGCGGGGTGATAGTAGTGATTGGATCAAGACGTTT	CATWDGRGDSSDWIKTF	TRGV2	.	TRGJP2	18	-1	-1	25
21	2.212552548123018E-4	TGTGCTGCGTGGGATTATATCCCCCTGAATTATTATAAGAAACTCTTT	CAAWDYIPLNYYKKLF	TRGV10	.	TRGJ1	16	-1	-1	26
21	2.212552548123018E-4	TGTGCTGCGTGGGATTATAGGCTTTTGGGGTATTATAAGAAACTCTTT	CAAWDYRLLGYYKKLF	TRGV10	.	TRGJ1	16	-1	-1	30
21	2.212552548123018E-4	TGTGCCTTGTGGGAGGTGCCCTATAGAATTTATTATAAGAAACTCTTT	CALWEVPYRIYYKKLF	TRGV9	.	TRGJ1	21	-1	-1	25
21	2.212552548123018E-4	TGTGCTGCGTGGGATTCGGGGGGGGATTATAAGAAACTCTTT	CAAWDSGGDYKKLF	TRGV10	.	TRGJ2	15	-1	-1	25
21	2.212552548123018E-4	TGTGCTGCGTGGGATTATAGAGGGTATAAGAAACTCTTT	CAAWDYRGYKKLF	TRGV10	.	TRGJ2	16	-1	-1	24
21	2.212552548123018E-4	TGTGCTGCGTGGGACCATACAGATTATAAGAAACTCTTT	CAAWDHTDYKKLF	TRGV10	.	TRGJ1	13	-1	-1	22
21	2.212552548123018E-4	TGTGCCACCTGGGACGGGAATTATTATAAGAAACTCTTT	CATWDGNYYKKLF	TRGV2	.	TRGJ1	17	-1	-1	17
21	2.212552548123018E-4	TGTGCTGCGTGGGAAAGCTCATATAAGAAACTCTTT	CAAWESSYKKLF	TRGV10	.	TRGJ1	13	-1	-1	21
21	2.212552548123018E-4	TGTGCTGCGTGTAGCAGGGGTAAGAAACTCTTT	CAACSRGKKLF	TRGV10	.	TRGJ1	10	-1	-1	20
21	2.212552548123018E-4	TGTGCTGCGTGGGTCTATTATAAGAAACTCTTT	CAAWVYYKKLF	TRGV10	.	TRGJ1	12	-1	-1	15
21	2.212552548123018E-4	TGTGCCTTGTTTTATAAGAAACTCTTT	CALFYKKLF	TRGV9	.	TRGJ1	9	-1	-1	11
21	2.212552548123018E-4	TGTGCGGGCTTTAAGAAACTCTTT	CAGFKKLF	TRGV10	.	TRGJ1	4	-1	-1	11
21	2.212552548123018E-4	TGTGCTGCGTGGGATTCCGGACCTTATTATAAGAAACTCTTT	CAAWDSGPYYKKLF	TRGV10	.	TRGJ1	18	-1	-1	23
21	2.212552548123018E-4	TGTGCCTTGTGGGAGGCCGTATATTATTATAAGAAACTCTTT	CALWEAVYYYKKLF	TRGV9	.	TRGJ1	15	-1	-1	22
21	2.212552548123018E-4	TGTGCCTTGTGGGAGGGGATTAATTATTATAAGAAACTCTTT	CALWEGINYYKKLF	TRGV9	.	TRGJ2	15	-1	-1	21
21	2.212552548123018E-4	TGTGCTGCGTGGGACCCCCGTTATTATAAGAAACTCTTT	CAAWDPRYYKKLF	TRGV10	.	TRGJ1	13	-1	-1	20
21	2.212552548123018E-4	TGTGCCTTGTGGGATGACAATTATTATAAGAAACTCTTT	CALWDDNYYKKLF	TRGV9	.	TRGJ1	13	-1	-1	18
21	2.212552548123018E-4	TGTGCTGCGTGGGATTTCAGGGATAAGAAACTCTTT	CAAWDFRDKKLF	TRGV10	.	TRGJ1	15	-1	-1	22
21	2.212552548123018E-4	TGTGCTGCGTGGGATTCGAGTTATAAGAAACTCTTT	CAAWDSSYKKLF	TRGV10	.	TRGJ1	15	-1	-1	20
21	2.212552548123018E-4	TGTGCTGCGTGGGATTGGAATTATAAGAAACTCTTT	CAAWDWNYKKLF	TRGV10	.	TRGJ1	15	-1	-1	19
21	2.212552548123018E-4	TGTGCTGCGTGGGATTACAGCTATAAGAAACTCTTT	CAAWDYSYKKLF	TRGV10	.	TRGJ1	17	-1	-1	21
21	2.212552548123018E-4	TGTGCCTTGTGGGAGGACAATTATAAGAAACTCTTT	CALWEDNYKKLF	TRGV9	.	TRGJ1	15	-1	-1	19
21	2.212552548123018E-4	TGTGCCACCTGGGATGGGAAAAAGAAACTCTTT	CATWDGKKKLF	TRGV4	.	TRGJ1	17	-1	-1	21
21	2.212552548123018E-4	TGTGCCACCTGGGACGGGTATAAGAAACTCTTT	CATWDGYKKLF	TRGV2	.	TRGJ1	17	-1	-1	18
21	2.212552548123018E-4	TGTGCCACCTGGGACAGGAATAGGAAACTCTTT	CATWDRNRKLF	TRGV3	.	TRGJ1	17	-1	-1	19
21	2.212552548123018E-4	TGTGCCTTGTGGGAGTGTAAGAAACTCTTT	CALWECKKLF	TRGV9	.	TRGJ1	14	-1	-1	17
21	2.212552548123018E-4	TGTGCCACCTGGGGATTAGAGAAACTCTTT	CATWGLEKLF	TRGV5P	.	TRGJ1	13	-1	-1	19
21	2.212552548123018E-4	TGTGCCACCTGGGACGGGAAACTCTTT	CATWDGKLF	TRGV4	.	TRGJ1	17	-1	-1	17
20	2.1071929029743027E-4	TGTGCCTTGTGGGAGGGGTTCCTTGTAACGGAGTTGGGCAAAAAAATCAAGGTATTT	CALWEGFLVTELGKKIKVF	TRGV9	.	TRGJP	15	-1	-1	30
20	2.1071929029743027E-4	TGTGCCTTGTGGGAGGTGCAGTTTGGGGACCCGCATTATTATAAGAAACTCTTT	CALWEVQFGDPHYYKKLF	TRGV9	.	TRGJ1	19	-1	-1	31
20	2.1071929029743027E-4	TGTGCCTTGTGGGAGGTGTATCTTTACCATTATTATTATAAGAAACTCTTT	CALWEVYLYHYYYKKLF	TRGV9	.	TRGJ1	17	-1	-1	31
20	2.1071929029743027E-4	TGTGCCTTGTGGGAGGTGCAATTTGAGTTGGGCAAAAAAATCAAGGTATTT	CALWEVQFELGKKIKVF	TRGV9	.	TRGJP	19	-1	-1	24
20	2.1071929029743027E-4	TGTGCCACCTGGGACGGGCGGGCTCCAACTATATCATGGAAGACGTTT	CATWDGRAPTISWKTF	TRGV2	.	TRGJP2	18	-1	-1	39
20	2.1071929029743027E-4	TGTGCTGCGTGGGATTATTGGTGTCGGGCCTATAAGAAACTCTTT	CAAWDYWCRAYKKLF	TRGV10	.	TRGJ1	16	-1	-1	30
20	2.1071929029743027E-4	TGTGCTGCGTGGGATTATCCGTCCGGGGGGTATAAGAAACTCTTT	CAAWDYPSGGYKKLF	TRGV10	.	TRGJ1	16	-1	-1	30
20	2.1071929029743027E-4	TGTGCTGCGTGGGATGCCCCCGGGGTTGGTTGGTTCAAGATATTT	CAAWDAPGVGWFKIF	TRGV10	.	TRGJP1	14	-1	-1	26
20	2.1071929029743027E-4	TGTGCCACCTGGCCTCTAACGAATTATTATAAGAAACTCTTT	CATWPLTNYYKKLF	TRGV8	.	TRGJ1	11	-1	-1	19
20	2.1071929029743027E-4	TGTGCCACCTGGGATGGGCCTATCTATTCGGAGAAACTCTTT	CATWDGPIYSEKLF	TRGV4	.	TRGJ1	23	-1	-1	31
20	2.1071929029743027E-4	TGTGCTGCGTGGGATTTGGGGCATTATAAGAAACTCTTT	CAAWDLGHYKKLF	TRGV10	.	TRGJ1	15	-1	-1	22
20	2.1071929029743027E-4	TGTGCTGCGTGGGATTATGAGGATTATAAGAAACTCTTT	CAAWDYEDYKKLF	TRGV10	.	TRGJ1	16	-1	-1	22
20	2.1071929029743027E-4	TGTGCCTTGTGGGAGGTCTTTTATTATAAGAAACTCTTT	CALWEVFYYKKLF	TRGV9	.	TRGJ1	16	-1	-1	20
20	2.1071929029743027E-4	TGTGCTGCGTGGGCCACATATTATAAGAAACTCTTT	CAAWATYYKKLF	TRGV10	.	TRGJ1	12	-1	-1	18
20	2.1071929029743027E-4	TGTGCTGCGTGGGATTCGCATTATAAGAAACTCTTT	CAAWDSHYKKLF	TRGV10	.	TRGJ1	15	-1	-1	19
20	2.1071929029743027E-4	TGTGCTGCGTGGGATCCGGGAAATAAGAAACTCTTT	CAAWDPGNKKLF	TRGV10	.	TRGJ1	14	-1	-1	22
20	2.1071929029743027E-4	TGTGCTGCGTGGGACCCCCCCCGGAAGTTGGTCTTT	CAAWDPPRKLVF	TRGV10	.	TRGJ1	13	-1	-1	31
20	2.1071929029743027E-4	TGTGCCACCTGGGACGGGGATTTGGAGAAACTCTTT	CATWDGDLEKLF	TRGV3	.	TRGJ1	17	-1	-1	25
20	2.1071929029743027E-4	TGTGCCTTGTGGGCGAATTATAAGAAACTCTTT	CALWANYKKLF	TRGV9	.	TRGJ1	12	-1	-1	16
20	2.1071929029743027E-4	TGTGCCTTGTGGGAGTATTATAAGAAACTCTTT	CALWEYYKKLF	TRGV9	.	TRGJ2	14	-1	-1	15
20	2.1071929029743027E-4	TGTGCTGCGTGGGATAAGAAGAAACTCTTT	CAAWDKKKLF	TRGV10	.	TRGJ1	14	-1	-1	18
20	2.1071929029743027E-4	TGTGCTGCGTGGAAACATAAGAAACTCTTT	CAAWKHKKLF	TRGV10	.	TRGJ1	11	-1	-1	16
20	2.1071929029743027E-4	TGTGCTGCGCCCTATTATAAGAAACTCTTT	CAAPYYKKLF	TRGV10	.	TRGJ1	8	-1	-1	12
20	2.1071929029743027E-4	TGTGCCTTGAGTTATTATAAGAAACTCTTT	CALSYYKKLF	TRGV9	.	TRGJ1	8	-1	-1	8
19	2.0018332578255877E-4	TGTGCCACCTGGGACAGGCCAGGTGGGTTATCGTGTGGTAAGAAACTCTTT	CATWDRPGGLSCGKKLF	TRGV3	.	TRGJ1	19	-1	-1	38
19	2.0018332578255877E-4	TGTGCTGCGTGGGATTATAGGCCGCGGTTTTATTATAAGAAACTCTTT	CAAWDYRPRFYYKKLF	TRGV10	.	TRGJ1	16	-1	-1	29
19	2.0018332578255877E-4	TGTGCTGCGTGGGATTATAAAATACCGGGGGATTATAAGAAACTCTTT	CAAWDYKIPGDYKKLF	TRGV10	.	TRGJ1	16	-1	-1	31
19	2.0018332578255877E-4	TGTGCCACCTGGGATGGGGTGGAGGGGAGTGATTGGATCAAGACGTTT	CATWDGVEGSDWIKTF	TRGV4	.	TRGJP2	17	-1	-1	27
19	2.0018332578255877E-4	TGTGCCACCTGGGACAGGCGTGTGGGGAATTATTATAAGAAACTCTTT	CATWDRRVGNYYKKLF	TRGV5	.	TRGJ1	22	-1	-1	26
19	2.0018332578255877E-4	TGTGCTGCGTGGGATTATCTCTTATCTCGGTATAAGAAACTCTTT	CAAWDYLLSRYKKLF	TRGV10	.	TRGJ1	16	-1	-1	30
19	2.0018332578255877E-4	TGTGCCTTGTGGGAGGTGAGACAGAATTATTATAAGAAACTCTTT	CALWEVRQNYYKKLF	TRGV9	.	TRGJ1	17	-1	-1	23
19	2.0018332578255877E-4	TGTGCCACCTGGGACAGGCCGGTGATTTATTATAAGAAACTCTTT	CATWDRPVIYYKKLF	TRGV7	.	TRGJ1	22	-1	-1	23
19	2.0018332578255877E-4	TGTGCTGCGTTAGCCCCCACGGGCTATTATAAGAAACTCTTT	CAALAPTGYYKKLF	TRGV10	.	TRGJ1	9	-1	-1	24
19	2.0018332578255877E-4	TGTGCTGCGTGGGTGTACGCGAATTATTATAAGAAACTCTTT	CAAWVYANYYKKLF	TRGV10	.	TRGJ1	18	-1	-1	19
19	2.0018332578255877E-4	TGTGCTGCGTGGGATTATAGTTTCGATTATAAGAAACTCTTT	CAAWDYSFDYKKLF	TRGV10	.	TRGJ1	16	-1	-1	25
19	2.0018332578255877E-4	TGTGCTGCGTGGGATTACAACACTGGTTGGTTCAAGATATTT	CAAWDYNTGWFKIF	TRGV10	.	TRGJP1	17	-1	-1	8
19	2.0018332578255877E-4	TGTGCCTTGTGGGAGGTCTTGAATTATTATAAGAAACTCTTT	CALWEVLNYYKKLF	TRGV9	.	TRGJ1	16	-1	-1	20
19	2.0018332578255877E-4	TGTGCCTTGTGGGAGGCGAGAAATTATTATAAGAAACTCTTT	CALWEARNYYKKLF	TRGV9	.	TRGJ1	15	-1	-1	21
19	2.0018332578255877E-4	TGTGCCTTGTGGGAGGGGATGAATTATTATAAGAAACTCTTT	CALWEGMNYYKKLF	TRGV9	.	TRGJ1	15	-1	-1	20
19	2.0018332578255877E-4	TGTGCCACCTGGGACCTTTTGGGTTATTATAAGAAACTCTTT	CATWDLLGYYKKLF	TRGV2	.	TRGJ1	14	-1	-1	23
19	2.0018332578255877E-4	TGTGCCACCTGGGACAGAGCGATTTATTATAAGAAACTCTTT	CATWDRAIYYKKLF	TRGV3	.	TRGJ1	16	-1	-1	19
19	2.0018332578255877E-4	TGTGCTGCGTGGGATTTCACTGGTTGGTTCAAGATATTT	CAAWDFTGWFKIF	TRGV10	.	TRGJP1	15	-1	-1	17
19	2.0018332578255877E-4	TGTGCTGCGTGGGATTATCGTTATTATAAGAAACTCTTT	CAAWDYRYYKKLF	TRGV10	.	TRGJ1	23	-1	-1	20
19	2.0018332578255877E-4	TGTGCTGCGTGGGATTATATCATGGGAAAGAAACTCTTT	CAAWDYIMGKKLF	TRGV10	.	TRGJ1	16	-1	-1	27
19	2.0018332578255877E-4	TGTGCTGCGTGGGATAGGGATCATTATAAGAAACTCTTT	CAAWDRDHYKKLF	TRGV10	.	TRGJ1	14	-1	-1	19
19	2.0018332578255877E-4	TGTGCCACCTGGGATACCACTGGTTGGTTCAAGATATTT	CATWDTTGWFKIF	TRGV8	.	TRGJP1	15	-1	-1	13
19	2.0018332578255877E-4	TGTGCCACCTGGGATAGGCTAAGGGAGGATCGGCTCTTT	CATWDRLREDRLF	TRGV8	.	TRGJ1	18	-1	-1	33
19	2.0018332578255877E-4	TGTGCCACCTGGGACAGGCTGGGTTATAAGAAACTCTTT	CATWDRLGYKKLF	TRGV5	.	TRGJ1	18	-1	-1	23
19	2.0018332578255877E-4	TGTGCCACCTGGGACAGGCCCTATTATAAGAAACTCTTT	CATWDRPYYKKLF	TRGV3	.	TRGJ1	19	-1	-1	21
19	2.0018332578255877E-4	TGTGCCTTGTGGGAGGTGAGGTATAAGAAACTCTTT	CALWEVRYKKLF	TRGV9	.	TRGJ2	17	-1	-1	21
19	2.0018332578255877E-4	TGTGCCTTGTGGGAAAATTATTATAAGAAACTCTTT	CALWENYYKKLF	TRGV9	.	TRGJ1	13	-1	-1	15
19	2.0018332578255877E-4	TGTGCTGCGAGCACTGGTTGGTTCAAGATATTT	CAASTGWFKIF	TRGV10	.	TRGJP1	8	-1	-1	11
19	2.0018332578255877E-4	TGTGCCTTGTGGAGGTATTATAAGAAACTCTTT	CALWRYYKKLF	TRGV9	.	TRGJ2	15	-1	-1	15
19	2.0018332578255877E-4	TGTGCCTTGTTGAGTTATAAGAAACTCTTT	CALLSYKKLF	TRGV9	.	TRGJ1	9	-1	-1	14
19	2.0018332578255877E-4	TGTGCCACCTGGGATTGGATCAAGACGTTT	CATWDWIKTF	TRGV2	.	TRGJP2	13	-1	-1	12
19	2.0018332578255877E-4	TGTGAGGGCACTGGTTGGTTCAAGATATTT	CEGTGWFKIF	TRGV9	.	TRGJP1	3	-1	-1	8
19	2.0018332578255877E-4	TGTGCTGCGTGGGATACGGGACTCTTT	CAAWDTGLF	TRGV10	.	TRGJ1	17	-1	-1	20
19	2.0018332578255877E-4	TGTGCCACCCCGGAGAAACTCTTT	CATPEKLF	TRGV4	.	TRGJ1	8	-1	-1	13
18	1.8964736126768724E-4	TGTGCCTTGTGGGAGGTGCGGCTTAATTATTATAAGAAACTCTTT	CALWEVRLNYYKKLF	TRGV9	.	TRGJ1	18	-1	-1	24
18	1.8964736126768724E-4	TGTGCTGCGTGGGATTCCCCGAATTATTATAAGAAACTCTTT	CAAWDSPNYYKKLF	TRGV10	.	TRGJ1	15	-1	-1	19
18	1.8964736126768724E-4	TGTGCTGCGTGGGATTATGATCCGAATTATAAGAAACTCTTT	CAAWDYDPNYKKLF	TRGV10	.	TRGJ1	16	-1	-1	25
18	1.8964736126768724E-4	TGTGCCTTGTGGGAGCCCTCCGATTGGGGTAAGAAACTCTTT	CALWEPSDWGKKLF	TRGV9	.	TRGJ1	14	-1	-1	29
18	1.8964736126768724E-4	TGTGCCTTGTGGGAGGTGCGCCGCTACTATAAGAAACTCTTT	CALWEVRRYYKKLF	TRGV9	.	TRGJ1	21	-1	-1	24
18	1.8964736126768724E-4	TGTGCCTTGTGGGAGGTGCAAAGGGTTTATAAGAAACTCTTT	CALWEVQRVYKKLF	TRGV9	.	TRGJ1	19	-1	-1	26
18	1.8964736126768724E-4	TGTGCCTTGTGGGAGGCCCGGAATTATTATAAGAAACTCTTT	CALWEARNYYKKLF	TRGV9	.	TRGJ1	15	-1	-1	20
18	1.8964736126768724E-4	TGTGCCTTGGGGTCCACTGCGTACGGTTGGTTCAAGATATTT	CALGSTAYGWFKIF	TRGV9	.	TRGJP1	11	-1	-1	24
18	1.8964736126768724E-4	TGTGCCACCTGGGATGGGCCGGATTATTATAAGAAACTCTTT	CATWDGPDYYKKLF	TRGV4	.	TRGJ1	19	-1	-1	19
18	1.8964736126768724E-4	TGTGCCACCTGGGACGGGCCGGGACATTATAAGAAACTCTTT	CATWDGPGHYKKLF	TRGV2	.	TRGJ1	19	-1	-1	25
18	1.8964736126768724E-4	TGTGCTGCGTGGGATTTTAATTATTATAAGAAACTCTTT	CAAWDFNYYKKLF	TRGV10	.	TRGJ1	15	-1	-1	18
18	1.8964736126768724E-4	TGTGCTGCGTGGGATTCCCGCCGTTGGTTCAAGATATTT	CAAWDSRRWFKIF	TRGV10	.	TRGJP1	15	-1	-1	22
18	1.8964736126768724E-4	TGTGCCTTGTGGGGGGGGAATTATTATAAGAAACTCTTT	CALWGGNYYKKLF	TRGV9	.	TRGJ1	15	-1	-1	17
18	1.8964736126768724E-4	TGTGCCTTGTGGGACAGGGGGGGTTATAAGAAACTCTTT	CALWDRGGYKKLF	TRGV9	.	TRGJ1	13	-1	-1	23
18	1.8964736126768724E-4	TGTGCCTTGTGGGAGGTTAATTATTATAAGAAACTCTTT	CALWEVNYYKKLF	TRGV9	.	TRGJ1	16	-1	-1	18
18	1.8964736126768724E-4	TGTGCCTTGTGGGAGGTGTTGTATTATAAGAAACTCTTT	CALWEVLYYKKLF	TRGV9	.	TRGJ1	17	-1	-1	21
18	1.8964736126768724E-4	TGTGCCTTGTGGGAGGTGTTATATTATAAGAAACTCTTT	CALWEVLYYKKLF	TRGV9	.	TRGJ1	17	-1	-1	21
18	1.8964736126768724E-4	TGTGCCTTGTGGGAGGTGCAGTATTATAAGAAACTCTTT	CALWEVQYYKKLF	TRGV9	.	TRGJ1	19	-1	-1	21
18	1.8964736126768724E-4	TGTGCCACCTGGGATGGCCCTTGTTATAAGAAACTCTTT	CATWDGPCYKKLF	TRGV4	.	TRGJ1	19	-1	-1	20
18	1.8964736126768724E-4	TGTGCCACCTGGGACGTTCTGTATTATAAGAAACTCTTT	CATWDVLYYKKLF	TRGV2	.	TRGJ1	15	-1	-1	21
18	1.8964736126768724E-4	TGTGCCACCTGGGACGGGCCCTATTATAAGAAACTCTTT	CATWDGPYYKKLF	TRGV2	.	TRGJ1	20	-1	-1	21
18	1.8964736126768724E-4	TGTGCCACCTGGGACACGAATTATTATAAGAAACTCTTT	CATWDTNYYKKLF	TRGV2	.	TRGJ1	14	-1	-1	16
18	1.8964736126768724E-4	TGTGCTGCGTGGGATTCTTATTATAAGAAACTCTTT	CAAWDSYYKKLF	TRGV10	.	TRGJ1	15	-1	-1	17
18	1.8964736126768724E-4	TGTGCTGCGTGGGATTCCTATTATAAGAAACTCTTT	CAAWDSYYKKLF	TRGV10	.	TRGJ1	15	-1	-1	18
18	1.8964736126768724E-4	TGTGCTGCGTGGGATTATAACTATAAGAAACTCTTT	CAAWDYNYKKLF	TRGV10	.	TRGJ1	16	-1	-1	21
18	1.8964736126768724E-4	TGTGCTGCGTGGGACCGCCATGATAAGAAACTCTTT	CAAWDRHDKKLF	TRGV10	.	TRGJ2	13	-1	-1	19
18	1.8964736126768724E-4	TGTGCTGCGTGGGAGTATTATTATAAGAAACTCTTT	CAAWEYYYKKLF	TRGV10	.	TRGJ1	16	-1	-1	16
18	1.8964736126768724E-4	TGTGCTGCGTGGGAGAATTATTATAAGAAACTCTTT	CAAWENYYKKLF	TRGV10	.	TRGJ1	13	-1	-1	14
18	1.8964736126768724E-4	TGTGCCTTGTGGGAGGTGTTTTATAAGAAACTCTTT	CALWEVFYKKLF	TRGV9	.	TRGJ1	17	-1	-1	20
18	1.8964736126768724E-4	TGTGCCACCTGGGACCCTTATTATAAGAAACTCTTT	CATWDPYYKKLF	TRGV4	.	TRGJ1	13	-1	-1	17
18	1.8964736126768724E-4	TGTGCCACCTGGGACCGGGGTTATAAGAAACTCTTT	CATWDRGYKKLF	TRGV5	.	TRGJ1	17	-1	-1	20
18	1.8964736126768724E-4	TGTGCCACCTGGGACGGAAATTATAAGAAACTCTTT	CATWDGNYKKLF	TRGV5	.	TRGJ1	14	-1	-1	19
18	1.8964736126768724E-4	TGTGCCACCTGGGAAGATTATTATAAGAAACTCTTT	CATWEDYYKKLF	TRGV4	.	TRGJ1	13	-1	-1	16
18	1.8964736126768724E-4	TGTGCTGCCCTGAATTATTATAAGAAACTCTTT	CAALNYYKKLF	TRGV10	.	TRGJ1	7	-1	-1	11
18	1.8964736126768724E-4	TGTGCTGCGTGGGCCTTTTATAAGAAACTCTTT	CAAWAFYKKLF	TRGV10	.	TRGJ1	12	-1	-1	17
18	1.8964736126768724E-4	TGTGCTGCGTGGGATATTGGGGAACTCTTT	CAAWDIGELF	TRGV10	.	TRGJ1	14	-1	-1	22
18	1.8964736126768724E-4	TGTGCCACCTGTAGCGATAAGAAACTCTTT	CATCSDKKLF	TRGV4	.	TRGJ1	10	-1	-1	16
18	1.8964736126768724E-4	TGTGCCACCTGGGACCCTAAGAAACTCTTT	CATWDPKKLF	TRGV4	.	TRGJ1	13	-1	-1	17
17	1.7911139675281574E-4	TGTGCTGCGTGGGGTTCGTATCCGTCGAATTATTATAAGAAACTCTTT	CAAWGSYPSNYYKKLF	TRGV10	.	TRGJ1	22	-1	-1	24
17	1.7911139675281574E-4	TGTGCTGCGTGGGATTACAAGCCACGACATTATTATAAGAAACTCTTT	CAAWDYKPRHYYKKLF	TRGV10	.	TRGJ1	17	-1	-1	24
17	1.7911139675281574E-4	TGTGCTGCGTGGGATGGGACTTTTACCACTGGTTGGTTCAAGATATTT	CAAWDGTFTTGWFKIF	TRGV10	.	TRGJP1	14	-1	-1	23
17	1.7911139675281574E-4	TGTGCTGCGTGGGACCAGGTGAGGTCGAGAACTAATAAGAAACTCTTT	CAAWDQVRSRTNKKLF	TRGV10	.	TRGJ1	13	-1	-1	34
17	1.7911139675281574E-4	TGTGCCTTGTGGGAGGTGCACAAAATATTTTATTATAAGAAACTCTTT	CALWEVHKIFYYKKLF	TRGV9	.	TRGJ1	20	-1	-1	29
17	1.7911139675281574E-4	TGTGCCACCTGGGACAGGCAAGAGTTGGGCAAAAAAATCAAGGTATTT	CATWDRQELGKKIKVF	TRGV7	.	TRGJP	18	-1	-1	16
17	1.7911139675281574E-4	TGTGCTGCGTGGTCTTCATTAGGGGCATCCCTGGAGTGGCTCTTT	CAAWSSLGASLEWLF	TRGV10	.	TRGJ1	11	-1	-1	39
17	1.7911139675281574E-4	TGTGCTGCGTGGGATTATGAGGCCACTGGTTGGTTCAAGATATTT	CAAWDYEATGWFKIF	TRGV10	.	TRGJP1	16	-1	-1	22
17	1.7911139675281574E-4	TGTGCTGCGTGGGATAAATGTGACCTTTATTATAAGAAACTCTTT	CAAWDKCDLYYKKLF	TRGV10	.	TRGJ1	14	-1	-1	26
17	1.7911139675281574E-4	TGTGCCTTGTGGGAGGTGCCCACCGATTATTATAAGAAACTCTTT	CALWEVPTDYYKKLF	TRGV9	.	TRGJ1	18	-1	-1	25
17	1.7911139675281574E-4	TGTGCTGCGTGGGGAGCCTATAGGGATTATAAGAAACTCTTT	CAAWGAYRDYKKLF	TRGV10	.	TRGJ1	12	-1	-1	25
17	1.7911139675281574E-4	TGTGCTGCGTGGGAGTTGGATCGAAACTATAAGAAACTCTTT	CAAWELDRNYKKLF	TRGV10	.	TRGJ1	13	-1	-1	27
17	1.7911139675281574E-4	TGTGCCTTGTGGGAGGCAGCGAATTATTATAAGAAACTCTTT	CALWEAANYYKKLF	TRGV9	.	TRGJ1	15	-1	-1	19
17	1.7911139675281574E-4	TGTGCCACCTGGGATGGGCTTACGGGGTATAAGAAACTCTTT	CATWDGLTGYKKLF	TRGV4	.	TRGJ1	18	-1	-1	27
17	1.7911139675281574E-4	TGTGCCACCTGGGACGGGCCGAGTTATTATAAGAAACTCTTT	CATWDGPSYYKKLF	TRGV2	.	TRGJ1	19	-1	-1	19
17	1.7911139675281574E-4	TGTGCCACCTGGGACAGGCCTGGCAAAGATAAGAAACTCTTT	CATWDRPGKDKKLF	TRGV7	.	TRGJ1	21	-1	-1	28
17	1.7911139675281574E-4	TGTGCTGCGTGGGCCTTGGGTGGATGGATCAAGACGTTT	CAAWALGGWIKTF	TRGV10	.	TRGJP2	12	-1	-1	24
17	1.7911139675281574E-4	TGTGCTGCGTGGGGTCAGAATTATTATAAGAAACTCTTT	CAAWGQNYYKKLF	TRGV10	.	TRGJ1	12	-1	-1	17
17	1.7911139675281574E-4	TGTGCTGCGTGGGGCGGCCGTTATTATAAGAAACTCTTT	CAAWGGRYYKKLF	TRGV10	.	TRGJ1	12	-1	-1	20
17	1.7911139675281574E-4	TGTGCTGCGTGGGATAGGGCTTATTATAAGAAACTCTTT	CAAWDRAYYKKLF	TRGV10	.	TRGJ1	14	-1	-1	20
17	1.7911139675281574E-4	TGTGCTGCGTGGGACCTCCATTATTATAAGAAACTCTTT	CAAWDLHYYKKLF	TRGV10	.	TRGJ1	13	-1	-1	19
17	1.7911139675281574E-4	TGTGCCTTGTGGGCTAGCCCTTATTATAAGAAACTCTTT	CALWASPYYKKLF	TRGV9	.	TRGJ1	12	-1	-1	20
17	1.7911139675281574E-4	TGTGCCTTGTGGGAGGTGTACTATTATAAGAAACTCTTT	CALWEVYYYKKLF	TRGV9	.	TRGJ1	20	-1	-1	21
17	1.7911139675281574E-4	TGTGCCTTGTGGGAGGTAAATTATTATAAGAAACTCTTT	CALWEVNYYKKLF	TRGV9	.	TRGJ1	16	-1	-1	18
17	1.7911139675281574E-4	TGTGCCTTGTGGGAGGCCCCCCATTATAAGAAACTCTTT	CALWEAPHYKKLF	TRGV9	.	TRGJ1	15	-1	-1	22
17	1.7911139675281574E-4	TGTGCCACCTGGGGCGGCCCTTATTATAAGAAACTCTTT	CATWGGPYYKKLF	TRGV5P	.	TRGJ1	18	-1	-1	20
17	1.7911139675281574E-4	TGTGCCACCTGGGACAGGCCGTGTTATAAGAAACTCTTT	CATWDRPCYKKLF	TRGV5	.	TRGJ1	23	-1	-1	23
17	1.7911139675281574E-4	TGTGCTGCGTGGGCCGGTTATTATAAGAAACTCTTT	CAAWAGYYKKLF	TRGV10	.	TRGJ1	12	-1	-1	17
17	1.7911139675281574E-4	TGTGCTGCGTGGGATTTTTATTATAAGAAACTCTTT	CAAWDFYYKKLF	TRGV10	.	TRGJ1	15	-1	-1	17
17	1.7911139675281574E-4	TGTGCTGCGTGGGATAATTATTATAAGAAACTCTTT	CAAWDNYYKKLF	TRGV10	.	TRGJ1	14	-1	-1	15
17	1.7911139675281574E-4	TGTGCTGCGTGGGACTATTATTATAAGAAACTCTTT	CAAWDYYYKKLF	TRGV10	.	TRGJ1	16	-1	-1	16
17	1.7911139675281574E-4	TGTGCTGCGGGCTCGAATTATTATAAGAAACTCTTT	CAAGSNYYKKLF	TRGV10	.	TRGJ1	8	-1	-1	12
17	1.7911139675281574E-4	TGTGCCACCTGGGATGGGCCGTGCAAGAAACTCTTT	CATWDGPCKKLF	TRGV4	.	TRGJ1	19	-1	-1	24
17	1.7911139675281574E-4	TGTGCCACCTGGGACGGGCTTTATAAGAAACTCTTT	CATWDGLYKKLF	TRGV2	.	TRGJ1	18	-1	-1	20
17	1.7911139675281574E-4	TGTGCTGCGTGGGATTATGGAGAGAAACTCTTT	CAAWDYGEKLF	TRGV10	.	TRGJ2	16	-1	-1	22
17	1.7911139675281574E-4	TGTGCCACCTGGGGCAGTCCCGAACAACTCTTT	CATWGSPEQLF	TRGV3	.	TRGJ1	19	-1	-1	25
17	1.7911139675281574E-4	TGTGCCACCTGGGACACCTATAAGAAACTCTTT	CATWDTYKKLF	TRGV7	.	TRGJ1	15	-1	-1	18
17	1.7911139675281574E-4	TGTGCCACCTGGGAGAGGTATAAGAAACTCTTT	CATWERYKKLF	TRGV4	.	TRGJ1	13	-1	-1	18
17	1.7911139675281574E-4	TGTGCTGCGTGGGCCCATAAGAAACTCTTT	CAAWAHKKLF	TRGV10	.	TRGJ1	12	-1	-1	16
17	1.7911139675281574E-4	TGTGCCACCTGGGCCTATAAGAAACTCTTT	CATWAYKKLF	TRGV2	.	TRGJ1	12	-1	-1	15
17	1.7911139675281574E-4	TGTGCCACCTGGGACGTTAAGAAACTCTTT	CATWDVKKLF	TRGV4	.	TRGJ1	13	-1	-1	17
17	1.7911139675281574E-4	TGTGCTGCGGTTGGGTTCAAGATATTT	CAAVGFKIF	TRGV10	.	TRGJP1	8	-1	-1	8
17	1.7911139675281574E-4	TGTCCTCCTTATAAGAAACTCTTT	CPPYKKLF	TRGV9	.	TRGJ1	5	-1	-1	8
17	1.7911139675281574E-4	TGTGCTGCGTCTCCGAAACTCTTT	CAASPKLF	TRGV10	.	TRGJ1	9	-1	-1	14
17	1.7911139675281574E-4	TGTGCTGCGTGGGATCAGCTCTTT	CAAWDQLF	TRGV10	.	TRGJ1	14	-1	-1	18
17	1.7911139675281574E-4	TGTGCCACCTGGCCCGAGCTCTTT	CATWPELF	TRGV4	.	TRGJ1	11	-1	-1	18
17	1.7911139675281574E-4	TGTGCCACCTGGATCAAGACGTTT	CATWIKTF	TRGV4	.	TRGJP2	11	-1	-1	9
17	1.7911139675281574E-4	TGTGCTGCGAAGAAACTCTTT	CAAKKLF	TRGV10	.	TRGJ1	8	-1	-1	9
17	1.7911139675281574E-4	TGTGCCACCTGGGATCTCTTT	CATWDLF	TRGV4	.	TRGJ1	14	-1	-1	15
16	1.685754322379442E-4	TGTGCTGCGTGGGATTCAATTCGGGCGCCCTTGAATTATTATAAGAAACTCTTT	CAAWDSIRAPLNYYKKLF	TRGV10	.	TRGJ1	15	-1	-1	32
16	1.685754322379442E-4	TGTGCTGCGTGGGATTATTGGCCTCATTGCCTTTATTATAAGAAACTCTTT	CAAWDYWPHCLYYKKLF	TRGV10	.	TRGJ1	16	-1	-1	32
16	1.685754322379442E-4	TGTGCTGCGTGGGATGAGGGACCCATTCATTATTATAAGAAACTCTTT	CAAWDEGPIHYYKKLF	TRGV10	.	TRGJ1	14	-1	-1	28
16	1.685754322379442E-4	TGTGCCTTGTGGGAGGTTCCTGGGTTGGGCAAAAAAATCAAGGTATTT	CALWEVPGLGKKIKVF	TRGV9	.	TRGJP	16	-1	-1	23
16	1.685754322379442E-4	TGTGCCTTGTGGGAGGTGCCATCTTTTGCTGGTTGGTTCAAGATATTT	CALWEVPSFAGWFKIF	TRGV9	.	TRGJP1	18	-1	-1	28
16	1.685754322379442E-4	TGTGCCTTGTGGGAGGCCACCCCCAAGAATTATTATAAGAAACTCTTT	CALWEATPKNYYKKLF	TRGV9	.	TRGJ1	24	-1	-1	26
16	1.685754322379442E-4	TGTGCCTTGTGGGAGCACCCAGGGACTGGTTGGTTCAAGATATTT	CALWEHPGTGWFKIF	TRGV9	.	TRGJP1	14	-1	-1	24
16	1.685754322379442E-4	TGTGCCTTGTGGGAGGCTCCCCCCGATTATTATAAGAAACTCTTT	CALWEAPPDYYKKLF	TRGV9	.	TRGJ1	15	-1	-1	25
16	1.685754322379442E-4	TGTGCCACCTGGGATACAAAAAGTAGTGATTGGATCAAGACGTTT	CATWDTKSSDWIKTF	TRGV4	.	TRGJP2	14	-1	-1	21
16	1.685754322379442E-4	TGTGCCACCTGGGACAAACGATCGAATTATTATAAGAAACTCTTT	CATWDKRSNYYKKLF	TRGV3	.	TRGJ1	15	-1	-1	21
16	1.685754322379442E-4	TGTGCTGCGTGGTGGATGGGCGATTATTATAAGAAACTCTTT	CAAWWMGDYYKKLF	TRGV10	.	TRGJ1	11	-1	-1	22
16	1.685754322379442E-4	TGTGCTGCGTGGGATTCCGCGAATTATTATAAGAAACTCTTT	CAAWDSANYYKKLF	TRGV10	.	TRGJ1	18	-1	-1	19
16	1.685754322379442E-4	TGTGCTGCGTGGGATTATAACCCTGGTTGGTTCAAGATATTT	CAAWDYNPGWFKIF	TRGV10	.	TRGJP1	16	-1	-1	15
16	1.685754322379442E-4	TGTGCTGCGTGGGAAAATAGCACTGGTTGGTTCAAGATATTT	CAAWENSTGWFKIF	TRGV10	.	TRGJP1	13	-1	-1	16
16	1.685754322379442E-4	TGTGCCTTGTGGGAGGTGAAGCTTTATTATAAGAAACTCTTT	CALWEVKLYYKKLF	TRGV9	.	TRGJ1	17	-1	-1	23
16	1.685754322379442E-4	TGTGCCACCTGGGACGGGCCAGGTGATTGGATCAAGACGTTT	CATWDGPGDWIKTF	TRGV2	.	TRGJP2	19	-1	-1	22
16	1.685754322379442E-4	TGTGCTGCGTGGGATTTATGGGCGGAGTTGAAACTCTTT	CAAWDLWAELKLF	TRGV10	.	TRGJ1	15	-1	-1	29
16	1.685754322379442E-4	TGTGCTGCGTGGGATTCGAATTATTATAAGAAACTCTTT	CAAWDSNYYKKLF	TRGV10	.	TRGJ1	20	-1	-1	13
16	1.685754322379442E-4	TGTGCTGCGTGGGATTGCCATTATTATAAGAAACTCTTT	CAAWDCHYYKKLF	TRGV10	.	TRGJ1	15	-1	-1	19
16	1.685754322379442E-4	TGTGCTGCGTGGGATTATCCTGGTTGGTTCAAGATATTT	CAAWDYPGWFKIF	TRGV10	.	TRGJP1	16	-1	-1	8
16	1.685754322379442E-4	TGTGCTGCGTGGGAGCCGAATTATTATAAGAAACTCTTT	CAAWEPNYYKKLF	TRGV10	.	TRGJ1	13	-1	-1	16
16	1.685754322379442E-4	TGTGCTGCGCCTCCTAACGTTTATTATAAGAAACTCTTT	CAAPPNVYYKKLF	TRGV10	.	TRGJ1	8	-1	-1	20
16	1.685754322379442E-4	TGTGCTGGCCTACAAAGCGGTTATTATAAGAAACTCTTT	CAGLQSGYYKKLF	TRGV10	.	TRGJ1	6	-1	-1	20
16	1.685754322379442E-4	TGTGCCTTGTGGGAGGTTTTTTATTATAAGAAACTCTTT	CALWEVFYYKKLF	TRGV9	.	TRGJ1	16	-1	-1	20
16	1.685754322379442E-4	TGTGCCTTGTGGGAGGTCACTGGTTGGTTCAAGATATTT	CALWEVTGWFKIF	TRGV9	.	TRGJP1	19	-1	-1	17
16	1.685754322379442E-4	TGTGCCTTGTGGGAGGTGCGGTTTTATAAGAAACTCTTT	CALWEVRFYKKLF	TRGV9	.	TRGJ1	18	-1	-1	23
16	1.685754322379442E-4	TGTGCCTTGTGGGAGGTGCAGTGGTATAAGAAACTCTTT	CALWEVQWYKKLF	TRGV9	.	TRGJ1	19	-1	-1	24
16	1.685754322379442E-4	TGTGCCTTGTGGGAGGTGCAAAACTATAAGAAACTCTTT	CALWEVQNYKKLF	TRGV9	.	TRGJ1	19	-1	-1	24
16	1.685754322379442E-4	TGTGCCACCTGGGATAGGTTCCATCACAAGAAACTCTTT	CATWDRFHHKKLF	TRGV8	.	TRGJ1	17	-1	-1	27
16	1.685754322379442E-4	TGTGCCACCTGGGATAGGCCCCCGCATAAGAAACTCTTT	CATWDRPPHKKLF	TRGV8	.	TRGJ1	19	-1	-1	25
16	1.685754322379442E-4	TGTGCCACCTGGGACGGCCCTTATTATAAGAAACTCTTT	CATWDGPYYKKLF	TRGV3	.	TRGJ1	18	-1	-1	20
16	1.685754322379442E-4	TGTGCCACCTGGGACGGGCCTCACTATAAGAAACTCTTT	CATWDGPHYKKLF	TRGV2	.	TRGJ1	19	-1	-1	24
16	1.685754322379442E-4	TGTGCTGCGTTTTCCACTGGTTGGTTCAAGATATTT	CAAFSTGWFKIF	TRGV10	.	TRGJP1	9	-1	-1	13
16	1.685754322379442E-4	TGTGCTGCGTGTTTGAATTATTATAAGAAACTCTTT	CAACLNYYKKLF	TRGV10	.	TRGJ1	10	-1	-1	11
16	1.685754322379442E-4	TGTGCTGCGTGTCCTCGTTATTATAAGAAACTCTTT	CAACPRYYKKLF	TRGV10	.	TRGJ1	10	-1	-1	17
16	1.685754322379442E-4	TGTGCTGCGTGGGATTCGTATTATAAGAAACTCTTT	CAAWDSYYKKLF	TRGV10	.	TRGJ1	19	-1	-1	18
16	1.685754322379442E-4	TGTGCTGCGTGGGATGATTATTATAAGAAACTCTTT	CAAWDDYYKKLF	TRGV10	.	TRGJ1	14	-1	-1	16
16	1.685754322379442E-4	TGTGCTGCGTGGGAGCTTTATTATAAGAAACTCTTT	CAAWELYYKKLF	TRGV10	.	TRGJ1	13	-1	-1	17
16	1.685754322379442E-4	TGTGCTGCGTGGGAAAAGTATTATAAGAAACTCTTT	CAAWEKYYKKLF	TRGV10	.	TRGJ1	13	-1	-1	15
16	1.685754322379442E-4	TGTGCTGCGTGGACCACTGGTTGGTTCAAGATATTT	CAAWTTGWFKIF	TRGV10	.	TRGJP1	11	-1	-1	12
16	1.685754322379442E-4	TGTGCTGCGTACACCACTGGTTGGTTCAAGATATTT	CAAYTTGWFKIF	TRGV10	.	TRGJP1	9	-1	-1	9
16	1.685754322379442E-4	TGTGCCTTGTGCCCCATTTATTATAAGAAACTCTTT	CALCPIYYKKLF	TRGV9	.	TRGJ2	10	-1	-1	17
16	1.685754322379442E-4	TGTGCCTTGTGGGAGGTTCATTATAAGAAACTCTTT	CALWEVHYKKLF	TRGV9	.	TRGJ1	19	-1	-1	19
16	1.685754322379442E-4	TGTGCCTTGTGGGAGGTGCTCTACAAGAAACTCTTT	CALWEVLYKKLF	TRGV9	.	TRGJ1	18	-1	-1	21
16	1.685754322379442E-4	TGTGCCTGCCGTCCGTTTTATTATAAGAAACTCTTT	CACRPFYYKKLF	TRGV9	.	TRGJ1	6	-1	-1	17
16	1.685754322379442E-4	TGTGCCACCTGGGACGGGCTATGGAAGAAACTCTTT	CATWDGLWKKLF	TRGV2	.	TRGJ1	18	-1	-1	24
16	1.685754322379442E-4	TGTGCCACCTGGGACGGGCACGTATTGGAACTCTTT	CATWDGHVLELF	TRGV2	.	TRGJ1	22	-1	-1	28
16	1.685754322379442E-4	TGTGCTGCGTGGTCCCCTATGGTCAAGATATTT	CAAWSPMVKIF	TRGV10	.	TRGJP1	11	-1	-1	19
16	1.685754322379442E-4	TGTGCTGCGTGGGTTTGCTATAAGAAACTCTTT	CAAWVCYKKLF	TRGV10	.	TRGJ1	15	-1	-1	18
16	1.685754322379442E-4	TGTGCTGCGTGGGATTATAGAAAGAAACTCTTT	CAAWDYRKKLF	TRGV10	.	TRGJ1	16	-1	-1	21
16	1.685754322379442E-4	TGTGCTGCGTGGGATGCCCTTAAGAAACTCTTT	CAAWDALKKLF	TRGV10	.	TRGJ1	14	-1	-1	20
16	1.685754322379442E-4	TGTGCCACCTGGGACCGTTATAAGAAACTCTTT	CATWDRYKKLF	TRGV3	.	TRGJ1	14	-1	-1	17
16	1.685754322379442E-4	TGTGCCACCTGGGAGGATTATAAGAAACTCTTT	CATWEDYKKLF	TRGV4	.	TRGJ1	13	-1	-1	16
16	1.685754322379442E-4	TGTGCTGCGTGGGATCCAAGGAAACTCTTT	CAAWDPRKLF	TRGV10	.	TRGJ1	14	-1	-1	20
16	1.685754322379442E-4	TGTGCTGCGTGGGACGGAAAGAAACTCTTT	CAAWDGKKLF	TRGV10	.	TRGJ1	13	-1	-1	18
16	1.685754322379442E-4	TGTGCCACCTGGGATGATTCGCAACTCTTT	CATWDDSQLF	TRGV4	.	TRGJ1	15	-1	-1	22
16	1.685754322379442E-4	TGTGCCACCTGGGACAGGAAGAAACTCTTT	CATWDRKKLF	TRGV7	.	TRGJ1	17	-1	-1	18
16	1.685754322379442E-4	TGTGCCACCTGGAGTTCCGGGAAACTCTTT	CATWSSGKLF	TRGV2	.	TRGJ1	11	-1	-1	20
16	1.685754322379442E-4	TGTGCCACCAATTATTATAAGAAACTCTTT	CATNYYKKLF	TRGV3	.	TRGJ1	8	-1	-1	9
16	1.685754322379442E-4	TGTGAACTCTTT	CELF	TRGV8	.	TRGJ1	3	-1	-1	4
15	1.580394677230727E-4	TGTGCCTTGTGGGAGGTTAAAATTACCCTAAAGCCGAAGAATTATTATAAGAAACTCTTT	CALWEVKITLKPKNYYKKLF	TRGV9	.	TRGJ1	16	-1	-1	38
15	1.580394677230727E-4	TGTGCTGCGTGGGATTATAGTTGGTCCCTCAAGTCATGGTATTATAAGAAACTCTTT	CAAWDYSWSLKSWYYKKLF	TRGV10	.	TRGJ1	16	-1	-1	39
15	1.580394677230727E-4	TGTGCCTTGTGGGAGGCAAGACGGAGAACCACTGGTTGGTTCAAGATATTT	CALWEARRRTTGWFKIF	TRGV9	.	TRGJP1	15	-1	-1	27
15	1.580394677230727E-4	TGTGCTGCGTGGGTCCAGAGGGAGGCCACTGGTTGGTTCAAGATATTT	CAAWVQREATGWFKIF	TRGV10	.	TRGJP1	12	-1	-1	25
15	1.580394677230727E-4	TGTGCCTTGTGGGAGGTGTACCATACCACTGGTTGGTTCAAGATATTT	CALWEVYHTTGWFKIF	TRGV9	.	TRGJP1	28	-1	-1	22
15	1.580394677230727E-4	TGTGCCACCTGGGACGGGCAAGTGAGTAGTGATTGGATCAAGACGTTT	CATWDGQVSSDWIKTF	TRGV2	.	TRGJP2	18	-1	-1	24
15	1.580394677230727E-4	TGTGCCTTGTGGGAGGTGCAAGTTTGGGATTGGATCAAGACGTTT	CALWEVQVWDWIKTF	TRGV9	.	TRGJP2	19	-1	-1	27
15	1.580394677230727E-4	TGTGCCACCTGGGATGGGATTCCCCTGGGAACCGTGGAACTCTTT	CATWDGIPLGTVELF	TRGV4	.	TRGJ1	17	-1	-1	37
15	1.580394677230727E-4	TGTGCTGCGTGGGATTCCCGGGATTATTATAAGAAACTCTTT	CAAWDSRDYYKKLF	TRGV10	.	TRGJ1	15	-1	-1	22
15	1.580394677230727E-4	TGTGCTGCGTGGGATTCGGCCACTGGTTGGTTCAAGATATTT	CAAWDSATGWFKIF	TRGV10	.	TRGJP1	15	-1	-1	19
15	1.580394677230727E-4	TGTGCTGCGTGGGATCTGATTCGATATTATAAGAAACTCTTT	CAAWDLIRYYKKLF	TRGV10	.	TRGJ1	14	-1	-1	18
15	1.580394677230727E-4	TGTGCTGCGTGGGATCCCACACTTGGTTGGTTCAAGATATTT	CAAWDPTLGWFKIF	TRGV10	.	TRGJP1	14	-1	-1	19
15	1.580394677230727E-4	TGTGCTGCGTGGGACCTAACGTTCCCTTATAAGAAACTCTTT	CAAWDLTFPYKKLF	TRGV10	.	TRGJ1	13	-1	-1	26
15	1.580394677230727E-4	TGTGCCTTGTGGGAGCTTCGTGTTTATTATAAGAAACTCTTT	CALWELRVYYKKLF	TRGV9	.	TRGJ1	14	-1	-1	23
15	1.580394677230727E-4	TGTGCCTTGTGGGAGCCTCTTAATTATTATAAGAAACTCTTT	CALWEPLNYYKKLF	TRGV9	.	TRGJ1	14	-1	-1	21
15	1.580394677230727E-4	TGTGCCTTGTGGGAACAGGGGAGTGATTGGATCAAGACGTTT	CALWEQGSDWIKTF	TRGV9	.	TRGJP2	13	-1	-1	21
15	1.580394677230727E-4	TGTGCCACCTGGGATATAGGGGTATATTATAAGAAACTCTTT	CATWDIGVYYKKLF	TRGV4	.	TRGJ1	14	-1	-1	24
15	1.580394677230727E-4	TGTGCCACCTGGGACGGGCCGGATTATTATAAGAAACTCTTT	CATWDGPDYYKKLF	TRGV2	.	TRGJ2	19	-1	-1	19
15	1.580394677230727E-4	TGTGCTGCGTGGCCCTGCACTGGTTGGTTCAAGATATTT	CAAWPCTGWFKIF	TRGV10	.	TRGJP1	11	-1	-1	17
15	1.580394677230727E-4	TGTGCTGCGTGGGTCCTTCTCGTTTATAAGAAACTCTTT	CAAWVLLVYKKLF	TRGV10	.	TRGJ1	12	-1	-1	23
15	1.580394677230727E-4	TGTGCTGCGTGGGTCCCTCATTATTATAAGAAACTCTTT	CAAWVPHYYKKLF	TRGV10	.	TRGJ1	12	-1	-1	19
15	1.580394677230727E-4	TGTGCTGCGTGGGCCTTGAATTATTATAAGAAACTCTTT	CAAWALNYYKKLF	TRGV10	.	TRGJ1	12	-1	-1	17
15	1.580394677230727E-4	TGTGCTGCGTGGGGCTCGAATTATTATAAGAAACTCTTT	CAAWGSNYYKKLF	TRGV10	.	TRGJ1	12	-1	-1	15
15	1.580394677230727E-4	TGTGCTGCGTGGGGGCTCACTGGTTGGTTCAAGATATTT	CAAWGLTGWFKIF	TRGV10	.	TRGJP1	12	-1	-1	17
15	1.580394677230727E-4	TGTGCTGCGTGGGATTTTACTGGTTGGTTCAAGATATTT	CAAWDFTGWFKIF	TRGV10	.	TRGJP1	15	-1	-1	18
15	1.580394677230727E-4	TGTGCTGCGTGGGATTATAGCGATTATAAGAAACTCTTT	CAAWDYSDYKKLF	TRGV10	.	TRGJ1	16	-1	-1	22
15	1.580394677230727E-4	TGTGCTGCGTGGGATCCCACTGGTTGGTTCAAGATATTT	CAAWDPTGWFKIF	TRGV10	.	TRGJP1	14	-1	-1	13
15	1.580394677230727E-4	TGTGCTGCGTGGGATCCACCGCGAGGGGGGAAACTCTTT	CAAWDPPRGGKLF	TRGV10	.	TRGJ1	14	-1	-1	29
15	1.580394677230727E-4	TGTGCTGCGTGGGATAGGTCGAGTTATAAGAAACTCTTT	CAAWDRSSYKKLF	TRGV10	.	TRGJ1	14	-1	-1	23
15	1.580394677230727E-4	TGTGCTGCGTGGGACGTCCCTGGTTGGTTCAAGATATTT	CAAWDVPGWFKIF	TRGV10	.	TRGJP1	13	-1	-1	19
15	1.580394677230727E-4	TGTGCTGCGTGGGAGGGGGTTTATTATAAGAAACTCTTT	CAAWEGVYYKKLF	TRGV10	.	TRGJ1	13	-1	-1	20
15	1.580394677230727E-4	TGTGCTGCGTGGGAAGGGATTTATTATAAGAAACTCTTT	CAAWEGIYYKKLF	TRGV10	.	TRGJ2	13	-1	-1	17
15	1.580394677230727E-4	TGTGCCTTGTGGGAGGTCGATTATTATAAGAAACTCTTT	CALWEVDYYKKLF	TRGV9	.	TRGJ1	16	-1	-1	16
15	1.580394677230727E-4	TGTGCCACCTGGGATGGCCTATATTATAAGAAACTCTTT	CATWDGLYYKKLF	TRGV4	.	TRGJ1	16	-1	-1	21
15	1.580394677230727E-4	TGTGCCACCTGGGACGGGCCGGATTATAAGAAACTCTTT	CATWDGPDYKKLF	TRGV2	.	TRGJ1	19	-1	-1	22
15	1.580394677230727E-4	TGTGCTGCGTGGTTGGCTGGTTGGTTCAAGATATTT	CAAWLAGWFKIF	TRGV10	.	TRGJP1	11	-1	-1	16
15	1.580394677230727E-4	TGTGCTGCGTGGTCAGCTGGTTGGTTCAAGATATTT	CAAWSAGWFKIF	TRGV10	.	TRGJP1	11	-1	-1	16
15	1.580394677230727E-4	TGTGCTGCGTGGGGTCTTCATTATAAGAAACTCTTT	CAAWGLHYKKLF	TRGV10	.	TRGJ1	12	-1	-1	19
15	1.580394677230727E-4	TGTGCTGCGTGGGATTATTGTTATAAGAAACTCTTT	CAAWDYCYKKLF	TRGV10	.	TRGJ1	16	-1	-1	16
15	1.580394677230727E-4	TGTGCTGCGTGGGATTATCGTTATAAGAAACTCTTT	CAAWDYRYKKLF	TRGV10	.	TRGJ1	23	-1	-1	20
15	1.580394677230727E-4	TGTGCTGCGTGGGATCACTATTATAAGAAACTCTTT	CAAWDHYYKKLF	TRGV10	.	TRGJ1	17	-1	-1	18
15	1.580394677230727E-4	TGTGCTGCGTGGGACTCCCTAAGGTTCAAGATATTT	CAAWDSLRFKIF	TRGV10	.	TRGJP1	13	-1	-1	22
15	1.580394677230727E-4	TGTGCTGCGTGGGAGGATTATTATAAGAAACTCTTT	CAAWEDYYKKLF	TRGV10	.	TRGJ2	13	-1	-1	16
15	1.580394677230727E-4	TGTGCTGCGTGGGAAGTTTATTATAAGAAACTCTTT	CAAWEVYYKKLF	TRGV10	.	TRGJ1	13	-1	-1	17
15	1.580394677230727E-4	TGTGCTGCGCTGAAATTTTGGGGTAAGAAACTCTTT	CAALKFWGKKLF	TRGV10	.	TRGJ2	8	-1	-1	23
15	1.580394677230727E-4	TGTGCCACCTGGGACCATTATTATAAGAAACTCTTT	CATWDHYYKKLF	TRGV3	.	TRGJ1	14	-1	-1	16
15	1.580394677230727E-4	TGTGCCACCTGGGACGGGCCCGTTAAGAAACTCTTT	CATWDGPVKKLF	TRGV2	.	TRGJ1	22	-1	-1	23
15	1.580394677230727E-4	TGTGTTGCCAGCCTTTATTATAAGAAACTCTTT	CVASLYYKKLF	TRGV10	.	TRGJ1	7	-1	-1	14
15	1.580394677230727E-4	TGTGCTGCGTGGAAGGAATATAAGAAACTCTTT	CAAWKEYKKLF	TRGV10	.	TRGJ1	11	-1	-1	18
15	1.580394677230727E-4	TGTGCTGCGCTTTCTTATTATAAGAAACTCTTT	CAALSYYKKLF	TRGV10	.	TRGJ1	8	-1	-1	14
15	1.580394677230727E-4	TGTGCCTTGTGGGCTTATTATAAGAAACTCTTT	CALWAYYKKLF	TRGV9	.	TRGJ2	12	-1	-1	14
15	1.580394677230727E-4	TGTGCCACCTGGGGCCCTCATGAGAAACTCTTT	CATWGPHEKLF	TRGV2	.	TRGJ1	12	-1	-1	19
15	1.580394677230727E-4	TGTGCCACCTGGGGGTATTATAAGAAACTCTTT	CATWGYYKKLF	TRGV5	.	TRGJ2	12	-1	-1	15
15	1.580394677230727E-4	TGTGCCACCTGGGATGGTTATAAGAAACTCTTT	CATWDGYKKLF	TRGV4	.	TRGJ1	16	-1	-1	17
15	1.580394677230727E-4	TGCTCTTCCCTGAATTATTATAAGAAACTCTTT	CSSLNYYKKLF	TRGV10	.	TRGJ1	1	-1	-1	11
15	1.580394677230727E-4	TGTGCTGCGTGGTCATATAAGAAACTCTTT	CAAWSYKKLF	TRGV10	.	TRGJ1	11	-1	-1	15
15	1.580394677230727E-4	TGTGCTGCGTGGGGTGATAAGAAACTCTTT	CAAWGDKKLF	TRGV10	.	TRGJ2	12	-1	-1	16
15	1.580394677230727E-4	TGTGCTGCGTGGGATGATAAGAAACTCTTT	CAAWDDKKLF	TRGV10	.	TRGJ1	14	-1	-1	13
15	1.580394677230727E-4	TGTGCCACCTGGGATGTTAAGAAACTCTTT	CATWDVKKLF	TRGV4	.	TRGJ1	15	-1	-1	17
15	1.580394677230727E-4	TGTGCCACCTGGGACTGGGAGAAACTCTTT	CATWDWEKLF	TRGV5	.	TRGJ1	17	-1	-1	19
15	1.580394677230727E-4	TGTGCCACCTGGGAGACCAAGAAACTCTTT	CATWETKKLF	TRGV2	.	TRGJ1	13	-1	-1	18
15	1.580394677230727E-4	TGTGCTGCGGGGTATAAGAAACTCTTT	CAAGYKKLF	TRGV10	.	TRGJ1	11	-1	-1	12
15	1.580394677230727E-4	TGTGCCTTGTATTATAAGAAACTCTTT	CALYYKKLF	TRGV9	.	TRGJ1	9	-1	-1	9
15	1.580394677230727E-4	TGTGCCACCGGACAAGAAGGGCTCTTT	CATGQEGLF	TRGV4	.	TRGJ1	8	-1	-1	21
15	1.580394677230727E-4	TGTGCCCTCAAGACGTTT	CALKTF	TRGV7	.	TRGJP2	5	-1	-1	7
15	1.580394677230727E-4	TGTGCGAAACTCTTT	CAKLF	TRGV4	.	TRGJ1	4	-1	-1	5
14	1.4750350320820118E-4	TGTGCTGCGTGGGATTATCGTATGGGTACCACTGGTTGGTTCAAGATATTT	CAAWDYRMGTTGWFKIF	TRGV10	.	TRGJP1	21	-1	-1	26
14	1.4750350320820118E-4	TGTGCCTTGTGGGAGGTGTACCGAGAGTTGGGCAAAAAAATCAAGGTATTT	CALWEVYRELGKKIKVF	TRGV9	.	TRGJP	21	-1	-1	23
14	1.4750350320820118E-4	TGTGCCTTGTGGGAGGGGGGGATGGGGTTGGGCAAAAAAATCAAGGTATTT	CALWEGGMGLGKKIKVF	TRGV9	.	TRGJP	15	-1	-1	26
14	1.4750350320820118E-4	TGTGCCTTGTGGGAGAGATCCCAAGAGTTGGGCAAAAAAATCAAGGTATTT	CALWERSQELGKKIKVF	TRGV9	.	TRGJP	14	-1	-1	21
14	1.4750350320820118E-4	TGTGCCACCTGGGACGTAGTTTACGAACCGAATTATTATAAGAAACTCTTT	CATWDVVYEPNYYKKLF	TRGV2	.	TRGJ1	15	-1	-1	28
14	1.4750350320820118E-4	TGTGCTGCGTCCAAAGGGCTATATAAAAGGCCTTATAAGAAACTCTTT	CAASKGLYKRPYKKLF	TRGV10	.	TRGJ1	9	-1	-1	32
14	1.4750350320820118E-4	TGTGCTGCGTGGGCCTCCTTACTCAGGAGGTATTATAAGAAACTCTTT	CAAWASLLRRYYKKLF	TRGV10	.	TRGJ1	12	-1	-1	30
14	1.4750350320820118E-4	TGTGCTGCGTGGGATTGGGCTGATACCACTGGTTGGTTCAAGATATTT	CAAWDWADTTGWFKIF	TRGV10	.	TRGJP1	15	-1	-1	22
14	1.4750350320820118E-4	TGTGCTGCGTGGGATCCGGGCTATACCACTGGTTGGTTCAAGATATTT	CAAWDPGYTTGWFKIF	TRGV10	.	TRGJP1	14	-1	-1	21
14	1.4750350320820118E-4	TGTGCCTTGTGGGAGGAGCAAGAGTTGGGCAAAAAAATCAAGGTATTC	CALWEEQELGKKIKVF	TRGV9	.	TRGJP	19	-1	-1	17
14	1.4750350320820118E-4	TGTGCCACCTGGGATAGAGTTAACGTAAGTGATTGGATCAAGACGTTT	CATWDRVNVSDWIKTF	TRGV8	.	TRGJP2	16	-1	-1	27
14	1.4750350320820118E-4	TGTGCCACCTGGGACAGGCGGGCCCCTTTCTATTATAAGAAACTCTTT	CATWDRRAPFYYKKLF	TRGV7	.	TRGJ1	18	-1	-1	30
14	1.4750350320820118E-4	TGTGCTGCGTGGGCCTTATTCGGGCCCTATTATAAGAAACTCTTT	CAAWALFGPYYKKLF	TRGV10	.	TRGJ1	12	-1	-1	27
14	1.4750350320820118E-4	TGTGCTGCGTGGGGATTGGGTTCGAATTATTATAAGAAACTCTTT	CAAWGLGSNYYKKLF	TRGV10	.	TRGJ1	16	-1	-1	20
14	1.4750350320820118E-4	TGTGCTGCGTGGGACCCCCTATCGAATTATTATAAGAAACTCTTT	CAAWDPLSNYYKKLF	TRGV10	.	TRGJ1	13	-1	-1	21
14	1.4750350320820118E-4	TGTGCCACCTGGGACGGGCGAGATAGTGATTGGATCAAGACGTTT	CATWDGRDSDWIKTF	TRGV2	.	TRGJP2	18	-1	-1	23
14	1.4750350320820118E-4	TGTGCTGCCCTCAAAGAACTCCATTATTATAAGAAACTCTTT	CAALKELHYYKKLF	TRGV10	.	TRGJ1	7	-1	-1	22
14	1.4750350320820118E-4	TGTGCTGCGTGGTACCCCATGAGGTATTATAAGAAACTCTTT	CAAWYPMRYYKKLF	TRGV10	.	TRGJ1	11	-1	-1	24
14	1.4750350320820118E-4	TGTGCTGCGTGGGCGGGAATAGGGCAAGCATGGAAACTCTTT	CAAWAGIGQAWKLF	TRGV10	.	TRGJ1	12	-1	-1	32
14	1.4750350320820118E-4	TGTGCTGCGTGGGATTCACCGAATTATTATAAGAAACTCTTT	CAAWDSPNYYKKLF	TRGV10	.	TRGJ1	15	-1	-1	19
14	1.4750350320820118E-4	TGTGCTGCGTGGGATTGGGCCACTGGTTGGTTCAAGATATTT	CAAWDWATGWFKIF	TRGV10	.	TRGJP1	15	-1	-1	19
14	1.4750350320820118E-4	TGTGCTGCGTGGGATTACCGCGCTTATTATAAGAAACTCTTT	CAAWDYRAYYKKLF	TRGV10	.	TRGJ1	17	-1	-1	23
14	1.4750350320820118E-4	TGTGCTGCGTGGGATCCTACCGTCGATTGGATCAAGACGTTT	CAAWDPTVDWIKTF	TRGV10	.	TRGJP2	14	-1	-1	24
14	1.4750350320820118E-4	TGTGCTGCGTGGGATGAGGCCACTGGTTGGTTCAAGATATTT	CAAWDEATGWFKIF	TRGV10	.	TRGJP1	14	-1	-1	19
14	1.4750350320820118E-4	TGTGCTGCGTGGGATAGGTATAAGAGGCGGATCAAGACGTTT	CAAWDRYKRRIKTF	TRGV10	.	TRGJP2	14	-1	-1	28
14	1.4750350320820118E-4	TGTGCTGCGTGGGACTCATGGGATTATTATAAGAAACTCTTT	CAAWDSWDYYKKLF	TRGV10	.	TRGJ1	13	-1	-1	22
14	1.4750350320820118E-4	TGTGCTGCGTGGGACCGTTCGAATTATTATAAGAAACTCTTT	CAAWDRSNYYKKLF	TRGV10	.	TRGJ1	13	-1	-1	17
14	1.4750350320820118E-4	TGTGCCTTGTGGGAGTCTGGGAATTATTATAAGAAACTCTTT	CALWESGNYYKKLF	TRGV9	.	TRGJ1	14	-1	-1	20
14	1.4750350320820118E-4	TGTGCCTTGTGGGAGGTGCATAGGTATTATAAGAAACTCTTT	CALWEVHRYYKKLF	TRGV9	.	TRGJ1	19	-1	-1	24
14	1.4750350320820118E-4	TGTGCCTTGTGGGAGGCCTCGAATTATTATAAGAAACTCTTT	CALWEASNYYKKLF	TRGV9	.	TRGJ1	15	-1	-1	18
14	1.4750350320820118E-4	TGTGCCTTGTGGGAGAAAAGGAATTATTATAAGAAACTCTTT	CALWEKRNYYKKLF	TRGV9	.	TRGJ1	14	-1	-1	20
14	1.4750350320820118E-4	TGTGCCACCTGGGGTACCAAGAATTATTATAAGAAACTCTTT	CATWGTKNYYKKLF	TRGV4	.	TRGJ1	12	-1	-1	20
14	1.4750350320820118E-4	TGTGCTGCGTGGGCCCCAAATTATTATAAGAAACTCTTT	CAAWAPNYYKKLF	TRGV10	.	TRGJ1	12	-1	-1	18
14	1.4750350320820118E-4	TGTGCTGCGTGGGGTCGTAGTGATTGGATCAAGACGTTT	CAAWGRSDWIKTF	TRGV10	.	TRGJP2	12	-1	-1	16
14	1.4750350320820118E-4	TGTGCTGCGTGGGGTACACTTTATTATAAGAAACTCTTT	CAAWGTLYYKKLF	TRGV10	.	TRGJ1	12	-1	-1	20
14	1.4750350320820118E-4	TGTGCTGCGTGGGATTTTTTGTATTATAAGAAACTCTTT	CAAWDFLYYKKLF	TRGV10	.	TRGJ1	15	-1	-1	21
14	1.4750350320820118E-4	TGTGCTGCGTGGGATTTAGCTGGTTGGTTCAAGATATTT	CAAWDLAGWFKIF	TRGV10	.	TRGJP1	15	-1	-1	19
14	1.4750350320820118E-4	TGTGCTGCGTGGGATTCGGATTATTATAAGAAACTCTTT	CAAWDSDYYKKLF	TRGV10	.	TRGJ1	15	-1	-1	13
14	1.4750350320820118E-4	TGTGCTGCGTGGGATCTCCAATATTATAAGAAACTCTTT	CAAWDLQYYKKLF	TRGV10	.	TRGJ1	14	-1	-1	21
14	1.4750350320820118E-4	TGTGCTGCGTGGGATAGGAATTATTATAAGAAACTCTTT	CAAWDRNYYKKLF	TRGV10	.	TRGJ1	14	-1	-1	17
14	1.4750350320820118E-4	TGTGCTGCGTGGGACGCCAATTATTATAAGAAACTCTTT	CAAWDANYYKKLF	TRGV10	.	TRGJ1	13	-1	-1	18
14	1.4750350320820118E-4	TGTGCTGCGTGGGACATAAGTTATTATAAGAAACTCTTT	CAAWDISYYKKLF	TRGV10	.	TRGJ1	13	-1	-1	20
14	1.4750350320820118E-4	TGTGCTGCGTGGGAAGCGAATTATTATAAGAAACTCTTT	CAAWEANYYKKLF	TRGV10	.	TRGJ1	13	-1	-1	16
14	1.4750350320820118E-4	TGTGCTGCGCGCGAATGCGGGAATTATAAGAAACTCTTT	CAARECGNYKKLF	TRGV10	.	TRGJ1	8	-1	-1	22
14	1.4750350320820118E-4	TGTGCCTTGTGGGAGGTGCGAGGGTGGTTCAAGATATTT	CALWEVRGWFKIF	TRGV9	.	TRGJP1	18	-1	-1	21
14	1.4750350320820118E-4	TGTGCCTTGTGGGAGGTGAATTATTATAAGAAACTCTTT	CALWEVNYYKKLF	TRGV9	.	TRGJ1	17	-1	-1	17
14	1.4750350320820118E-4	TGTGCCGCGAAATGGGAGCCGCCGTATAAGAAACTCTTT	CAAKWEPPYKKLF	TRGV4	.	TRGJ2	5	-1	-1	24
14	1.4750350320820118E-4	TGTGCCACCTGGGATGGTTTTTATTATAAGAAACTCTTT	CATWDGFYYKKLF	TRGV4	.	TRGJ1	16	-1	-1	20
14	1.4750350320820118E-4	TGTGCCACCTGGGACAGGGGGGACCCGTTGGGACTCTTT	CATWDRGDPLGLF	TRGV7	.	TRGJ1	17	-1	-1	32
14	1.4750350320820118E-4	TGTGCCACCTGGGACAGGATCGGGATCCAGAAACTCTTT	CATWDRIGIQKLF	TRGV5	.	TRGJ1	17	-1	-1	28
14	1.4750350320820118E-4	TGTGTGGCCTGTCCCAATTATTATAAGAAACTCTTT	CVACPNYYKKLF	TRGV10	.	TRGJ1	3	-1	-1	15
14	1.4750350320820118E-4	TGTGCTGCGTGGGTCTGTTATTATAAGAAACTCTTT	CAAWVCYYKKLF	TRGV10	.	TRGJ1	12	-1	-1	17
14	1.4750350320820118E-4	TGTGCTGCGTGGGCGAATTATTATAAGAAACTCTTT	CAAWANYYKKLF	TRGV10	.	TRGJ1	12	-1	-1	13
14	1.4750350320820118E-4	TGTGCTGCGTGGGATTCAGATTATAAGAAACTCTTT	CAAWDSDYKKLF	TRGV10	.	TRGJ1	15	-1	-1	19
14	1.4750350320820118E-4	TGTGCTGCGTGGGATTACGGTTGGTTCAAGATATTT	CAAWDYGWFKIF	TRGV10	.	TRGJP1	18	-1	-1	18
14	1.4750350320820118E-4	TGTGCTGCGTGGGACGGGTTGGTGCTCAAGATATTT	CAAWDGLVLKIF	TRGV10	.	TRGJP1	13	-1	-1	13
14	1.4750350320820118E-4	TGTGCTGCGTGGGAGGCTTATTATAAGAAACTCTTT	CAAWEAYYKKLF	TRGV10	.	TRGJ1	13	-1	-1	17
14	1.4750350320820118E-4	TGTGCTGCGTGGAGTAGTGATTGGATCAAGACGTTT	CAAWSSDWIKTF	TRGV10	.	TRGJP2	11	-1	-1	12
14	1.4750350320820118E-4	TGTGCTGCGATCCTGAATTATTATAAGAAACTCTTT	CAAILNYYKKLF	TRGV10	.	TRGJ1	8	-1	-1	14
14	1.4750350320820118E-4	TGTGCCACCTGGGTCCCCTATTATAAGAAACTCTTT	CATWVPYYKKLF	TRGV5	.	TRGJ1	12	-1	-1	18
14	1.4750350320820118E-4	TGTGCCACCTGGGATCGAACTTATAAGAAACTCTTT	CATWDRTYKKLF	TRGV4	.	TRGJ1	14	-1	-1	20
14	1.4750350320820118E-4	TGTGCCACCTGGGACAGCCTAACGGGGAAACTCTTT	CATWDSLTGKLF	TRGV7	.	TRGJ1	19	-1	-1	26
14	1.4750350320820118E-4	TGTGCCACCTGGGACAGGCGGTATAAGAAACTCTTT	CATWDRRYKKLF	TRGV3	.	TRGJ1	18	-1	-1	21
14	1.4750350320820118E-4	TGTGCCACCTGGAAGAATTATTATAAGAAACTCTTT	CATWKNYYKKLF	TRGV4	.	TRGJ1	11	-1	-1	14
14	1.4750350320820118E-4	TGTGCCACCGACCCCAACTCTTTGGAGAAACTCTTT	CATDPNSLEKLF	TRGV4	.	TRGJ1	8	-1	-1	25
14	1.4750350320820118E-4	TTCCCAAACCAGCCTTATTATAAGAAACTCTTT	FPNQPYYKKLF	TRGV10	.	TRGJ1	0	-1	-1	14
14	1.4750350320820118E-4	TGTGCTGCGTCGGCTGGTTGGTTCAAGATATTT	CAASAGWFKIF	TRGV10	.	TRGJP1	12	-1	-1	13
14	1.4750350320820118E-4	TGTGCTGCGTGGCCCCTACCCCAGAAACTCTTT	CAAWPLPQKLF	TRGV10	.	TRGJ1	11	-1	-1	22
14	1.4750350320820118E-4	TGTGCTGCGTGGGACTCTTATAAGAAACTCTTT	CAAWDSYKKLF	TRGV10	.	TRGJ1	13	-1	-1	17
14	1.4750350320820118E-4	TGTGCTGCACGGAATTATTATAAGAAACTCTTT	CAARNYYKKLF	TRGV10	.	TRGJ1	16	-1	-1	11
14	1.4750350320820118E-4	TGTGCCACCTGGGATCCCTATAAGAAACTCTTT	CATWDPYKKLF	TRGV2	.	TRGJ1	13	-1	-1	18
14	1.4750350320820118E-4	TGTGCCACCTGGGACCGGGTAGAGAAACTCTTT	CATWDRVEKLF	TRGV7	.	TRGJ2	17	-1	-1	22
14	1.4750350320820118E-4	TGTGCCACCTGGGACAGGCCTAAGAAACTCTTT	CATWDRPKKLF	TRGV7	.	TRGJ1	20	-1	-1	20
14	1.4750350320820118E-4	TGTGCTGCGTGGGAATTCACGAAACTCTTT	CAAWEFTKLF	TRGV10	.	TRGJ1	23	-1	-1	20
14	1.4750350320820118E-4	TGTGCCTTGTGGGGGGATAAGAAACTCTTT	CALWGDKKLF	TRGV9	.	TRGJ1	15	-1	-1	16
14	1.4750350320820118E-4	TGTGCCACCTGGCCTTATAAGAAACTCTTT	CATWPYKKLF	TRGV4	.	TRGJ1	11	-1	-1	14
14	1.4750350320820118E-4	TGTGCCACCTGGGATCTGGTGTATCTCTTT	CATWDLVYLF	TRGV8	.	TRGJ1	14	-1	-1	24
14	1.4750350320820118E-4	TGTGCCACCGAGGTGGGGAAGAAACTCTTT	CATEVGKKLF	TRGV4	.	TRGJ1	8	-1	-1	18
14	1.4750350320820118E-4	TGTGCTGCGTGGGATTATAGGGTATTT	CAAWDYRVF	TRGV10	.	TRGJP1	16	-1	-1	22
14	1.4750350320820118E-4	TGTGCTGCGTGGAATAAGAAACTCTTT	CAAWNKKLF	TRGV10	.	TRGJ1	14	-1	-1	13
14	1.4750350320820118E-4	TGTGCCCTGGTGAAGGAGAAACTCTTT	CALVKEKLF	TRGV4	.	TRGJ1	5	-1	-1	16
14	1.4750350320820118E-4	TGTGCCACCTGGGCAAAGAAACTCTTT	CATWAKKLF	TRGV8	.	TRGJ1	12	-1	-1	15
14	1.4750350320820118E-4	TGTGCCACCTGGGACACTGGACTCTTT	CATWDTGLF	TRGV5	.	TRGJ1	15	-1	-1	20
14	1.4750350320820118E-4	TGTGCCACGCCTCAAGGGAAACTCTTT	CATPQGKLF	TRGV4	.	TRGJ1	7	-1	-1	17
14	1.4750350320820118E-4	TGTGCACCGTCGGATAAGAAACTCTTT	CAPSDKKLF	TRGV10	.	TRGJ1	14	-1	-1	13
14	1.4750350320820118E-4	TGTGCCACCTGGAAGAAACTCTTT	CATWKKLF	TRGV4	.	TRGJ1	11	-1	-1	12
14	1.4750350320820118E-4	TGTGCCACCCGGCCGGGTCTCTTT	CATRPGLF	TRGV4	.	TRGJ1	11	-1	-1	18
14	1.4750350320820118E-4	TGTGCCACCCTGGAACTCTTT	CATLELF	TRGV8	.	TRGJ1	12	-1	-1	13
13	1.3696753869332968E-4	TGTGCTGCGTGGGATAGACCCGTACTTAATTTCACCACTGGTTGGTTCAAGATATTT	CAAWDRPVLNFTTGWFKIF	TRGV10	.	TRGJP1	14	-1	-1	33
13	1.3696753869332968E-4	TGTGCTGCGTGGGGTAGAGGAGGGTATACCACTGGTTGGTTCAAGATATTT	CAAWGRGGYTTGWFKIF	TRGV10	.	TRGJP1	12	-1	-1	24
13	1.3696753869332968E-4	TGTGCCTTGTGGGAGGTGCCGCATAACGAATTTTATTATAAGAAACTCTTT	CALWEVPHNEFYYKKLF	TRGV9	.	TRGJ1	18	-1	-1	32
13	1.3696753869332968E-4	TGTGCTGCGTGGGCCGCAGGCCATCAGAATTATTATAAGAAACTCTTT	CAAWAAGHQNYYKKLF	TRGV10	.	TRGJ1	12	-1	-1	26
13	1.3696753869332968E-4	TGTGCTGCGTGGGATCATCCTTATACCACTGGTTGGTTCAAGATATTT	CAAWDHPYTTGWFKIF	TRGV10	.	TRGJP1	14	-1	-1	21
13	1.3696753869332968E-4	TGTGCCACCTGGGACCTAGCCCATAAAACCTCTTGGTTCAAGATATTT	CATWDLAHKTSWFKIF	TRGV4	.	TRGJP1	13	-1	-1	32
13	1.3696753869332968E-4	TGTGCCACCTGGGACGCCCTCCCCCGGAGTCTCAATAAGAAACTCTTT	CATWDALPRSLNKKLF	TRGV2	.	TRGJ1	15	-1	-1	34
13	1.3696753869332968E-4	TGTGCCACCTGGGACGGGCCGATGGAGAATTATTATAAGAAACTCTTT	CATWDGPMENYYKKLF	TRGV2	.	TRGJ1	19	-1	-1	26
13	1.3696753869332968E-4	TGTGCTGCGTGGGGCCTCAATACCACTGGTTGGTTCAAGATATTT	CAAWGLNTTGWFKIF	TRGV10	.	TRGJP1	12	-1	-1	19
13	1.3696753869332968E-4	TGTGCTGCGTGGGATTTAGGCCCGTATTATTATAAGAAACTCTTT	CAAWDLGPYYYKKLF	TRGV10	.	TRGJ1	15	-1	-1	22
13	1.3696753869332968E-4	TGTGCTGCGTGGGATTCCCACCCAATTTTGAATAAGAAACTCTTT	CAAWDSHPILNKKLF	TRGV10	.	TRGJ2	15	-1	-1	31
13	1.3696753869332968E-4	TGTGCTGCGTGGGATTATCCCTTCTCTTATTATAAGAAACTCTTT	CAAWDYPFSYYKKLF	TRGV10	.	TRGJ2	16	-1	-1	26
13	1.3696753869332968E-4	TGTGCTGCGTGGGATCTATATACCACTGGTTGGTTCAAGATATTT	CAAWDLYTTGWFKIF	TRGV10	.	TRGJP1	14	-1	-1	16
13	1.3696753869332968E-4	TGTGCTGCGTGGGATGCCGAATCGAATTATTATAAGAAACTCTTT	CAAWDAESNYYKKLF	TRGV10	.	TRGJ1	14	-1	-1	21
13	1.3696753869332968E-4	TGTGCTGCGTGGGATGGGGATACCACTGGTTGGTTCAAGATATTT	CAAWDGDTTGWFKIF	TRGV10	.	TRGJP1	14	-1	-1	19
13	1.3696753869332968E-4	TGTGCTGCGTGGGATGAACTTCCTACTTATTATAAGAAACTCTTT	CAAWDELPTYYKKLF	TRGV10	.	TRGJ1	14	-1	-1	26
13	1.3696753869332968E-4	TGTGCCACCTGGGATGGCCTCCAGAATTATTATAAGAAACTCTTT	CATWDGLQNYYKKLF	TRGV4	.	TRGJ1	16	-1	-1	23
13	1.3696753869332968E-4	TGTGCCACCTGGGACGGCCTGAGTAGTGATTGGATCAAGACGTTT	CATWDGLSSDWIKTF	TRGV2	.	TRGJP2	16	-1	-1	21
13	1.3696753869332968E-4	TGTGCCACCTGGGACGGGTGTATAGATGGTTATAAGAAACTCTTT	CATWDGCIDGYKKLF	TRGV2	.	TRGJ1	17	-1	-1	29
13	1.3696753869332968E-4	TGTGCTGCGTGCCACGAGCCCGAATATTATAAGAAACTCTTT	CAACHEPEYYKKLF	TRGV10	.	TRGJ1	10	-1	-1	20
13	1.3696753869332968E-4	TGTGCTGCGTGGCCCCCCTGCACTGGTTGGTTCAAGATATTT	CAAWPPCTGWFKIF	TRGV10	.	TRGJP1	11	-1	-1	20
13	1.3696753869332968E-4	TGTGCTGCGTGGGATTACACCCATTATTATAAGAAACTCTTT	CAAWDYTHYYKKLF	TRGV10	.	TRGJ1	17	-1	-1	22
13	1.3696753869332968E-4	TGTGCCTTGTGGGAGGGGTTGAATTATTATAAGAAACTCTTT	CALWEGLNYYKKLF	TRGV9	.	TRGJ1	15	-1	-1	20
13	1.3696753869332968E-4	TGTGCCACCTGGGACGGCTTGAATTATTATAAGAAACTCTTT	CATWDGLNYYKKLF	TRGV5	.	TRGJ1	20	-1	-1	20
13	1.3696753869332968E-4	TGTGCCACCTGGGAAAGCCTCCGATACTCTAAGAAACTCTTT	CATWESLRYSKKLF	TRGV4	.	TRGJ1	13	-1	-1	29
13	1.3696753869332968E-4	TGTGCTGCGTGGGTCTACACTGGTTGGTTCAAGATATTT	CAAWVYTGWFKIF	TRGV10	.	TRGJP1	12	-1	-1	17
13	1.3696753869332968E-4	TGTGCTGCGTGGGTCCCGAATTATTATAAGAAACTCTTT	CAAWVPNYYKKLF	TRGV10	.	TRGJ1	12	-1	-1	16
13	1.3696753869332968E-4	TGTGCTGCGTGGGCCCCGAGGTATTATAAGAAACTCTTT	CAAWAPRYYKKLF	TRGV10	.	TRGJ1	12	-1	-1	21
13	1.3696753869332968E-4	TGTGCTGCGTGGGGTCCCACTGGTTGGTTCAAGATATTT	CAAWGPTGWFKIF	TRGV10	.	TRGJP1	12	-1	-1	16
13	1.3696753869332968E-4	TGTGCTGCGTGGGGCGAGTTTGGTTGGTTCAAGATATTT	CAAWGEFGWFKIF	TRGV10	.	TRGJP1	12	-1	-1	20
13	1.3696753869332968E-4	TGTGCTGCGTGGGATTCTAGGAATTATAAGAAACTCTTT	CAAWDSRNYKKLF	TRGV10	.	TRGJ1	15	-1	-1	22
13	1.3696753869332968E-4	TGTGCTGCGTGGGATCTGGTGGCTTATAAGAAACTCTTT	CAAWDLVAYKKLF	TRGV10	.	TRGJ1	14	-1	-1	23
13	1.3696753869332968E-4	TGTGCTGCGTGGGATAAAGGCTATTATAAGAAACTCTTT	CAAWDKGYYKKLF	TRGV10	.	TRGJ1	14	-1	-1	21
13	1.3696753869332968E-4	TGTGCTGCGTGGGACTCCACTGGTTGGTTCAAGATATTT	CAAWDSTGWFKIF	TRGV10	.	TRGJP1	13	-1	-1	16
13	1.3696753869332968E-4	TGTGCCTTGTGGGACTACAGTTATTATAAGAAACTCTTT	CALWDYSYYKKLF	TRGV9	.	TRGJ2	13	-1	-1	20
13	1.3696753869332968E-4	TGTGCCTTGTGGGAGGCTATTTATTATAAGAAACTCTTT	CALWEAIYYKKLF	TRGV9	.	TRGJ1	15	-1	-1	20
13	1.3696753869332968E-4	TGTGCCACCTGGGATGGCCCCAGGGATAAGAAACTCTTT	CATWDGPRDKKLF	TRGV4	.	TRGJ1	21	-1	-1	25
13	1.3696753869332968E-4	TGTGCCACCTGGGACGGGGTTTATTATAAGAAACTCTTT	CATWDGVYYKKLF	TRGV2	.	TRGJ1	17	-1	-1	20
13	1.3696753869332968E-4	TGTGCCACCTGGGACGGGGATTATTATAAGAAACTCTTT	CATWDGDYYKKLF	TRGV2	.	TRGJ1	17	-1	-1	19
13	1.3696753869332968E-4	TGTGCCACCTGGGACGGATATTATTATAAGAAACTCTTT	CATWDGYYYKKLF	TRGV2	.	TRGJ1	16	-1	-1	19
13	1.3696753869332968E-4	TGTGCCACCTGGGACAGGCCCCACCGTGAGAAACTCTTT	CATWDRPHREKLF	TRGV7	.	TRGJ1	19	-1	-1	28
13	1.3696753869332968E-4	TGTGCTGCGTGGCGAGACCATTATAAGAAACTCTTT	CAAWRDHYKKLF	TRGV10	.	TRGJ1	11	-1	-1	19
13	1.3696753869332968E-4	TGTGCTGCGTGGGTTACTGGTTGGTTCAAGATATTT	CAAWVTGWFKIF	TRGV10	.	TRGJP1	16	-1	-1	15
13	1.3696753869332968E-4	TGTGCTGCGTGGGGGGGTTATTATAAGAAACTCTTT	CAAWGGYYKKLF	TRGV10	.	TRGJ1	12	-1	-1	17
13	1.3696753869332968E-4	TGTGCTGCGTGGGATAAGGAAACCAAGAAACTCTTT	CAAWDKETKKLF	TRGV10	.	TRGJ1	14	-1	-1	24
13	1.3696753869332968E-4	TGTGCTGCGTGGGACGCTTATTATAAGAAACTCTTT	CAAWDAYYKKLF	TRGV10	.	TRGJ1	13	-1	-1	17
13	1.3696753869332968E-4	TGTGCTGCGTGGAACTCAGGGTGGTTCAAGATATTT	CAAWNSGWFKIF	TRGV10	.	TRGJP1	11	-1	-1	18
13	1.3696753869332968E-4	TGTGCCACCTGGGATGGGCGGGGGGTGAAACTCTTT	CATWDGRGVKLF	TRGV4	.	TRGJ1	18	-1	-1	26
13	1.3696753869332968E-4	TGTGCCACCTGGGATGGGGAGGATAAGAAACTCTTT	CATWDGEDKKLF	TRGV4	.	TRGJ1	17	-1	-1	22
13	1.3696753869332968E-4	TGTGCCACCTGGGACGGTTATTATAAGAAACTCTTT	CATWDGYYKKLF	TRGV2	.	TRGJ1	16	-1	-1	17
13	1.3696753869332968E-4	TGTGCCACCTGGGACGGGCCTCATAAGAAACTCTTT	CATWDGPHKKLF	TRGV2	.	TRGJ1	19	-1	-1	22
13	1.3696753869332968E-4	TGTGCCACCTGGGACGGGCCCCGTAAGAAACTCTTT	CATWDGPRKKLF	TRGV2	.	TRGJ1	20	-1	-1	23
13	1.3696753869332968E-4	TGTGCCACCTGGGACGGGCGGAGGGAGAAACTCTTT	CATWDGRREKLF	TRGV2	.	TRGJ1	18	-1	-1	25
13	1.3696753869332968E-4	TGTGCTGCGTGGTTGGGTTGGTTCAAGATATTT	CAAWLGWFKIF	TRGV10	.	TRGJP1	11	-1	-1	15
13	1.3696753869332968E-4	TGTGCTGCGTGGGCCTATTATAAGAAACTCTTT	CAAWAYYKKLF	TRGV10	.	TRGJ1	12	-1	-1	15
13	1.3696753869332968E-4	TGTGCTGCGTGGGATTTTGGTAAGAAACTCTTT	CAAWDFGKKLF	TRGV10	.	TRGJ1	15	-1	-1	20
13	1.3696753869332968E-4	TGTGCTGCGGCGAATTATTATAAGAAACTCTTT	CAAANYYKKLF	TRGV10	.	TRGJ1	8	-1	-1	10
13	1.3696753869332968E-4	TGTGCCACCTGGCGTTATTATAAGAAACTCTTT	CATWRYYKKLF	TRGV4	.	TRGJ1	11	-1	-1	14
13	1.3696753869332968E-4	TGTGCCACCTGGGATGACAAAAAGGGGCTCTTT	CATWDDKKGLF	TRGV4	.	TRGJ1	15	-1	-1	27
13	1.3696753869332968E-4	TGTGCCACCTGGGACCGGGTAGGGAAACTCTTT	CATWDRVGKLF	TRGV4	.	TRGJ1	13	-1	-1	23
13	1.3696753869332968E-4	TGTGCCACCTGGGACGGGCTAGCGAAACTCTTT	CATWDGLAKLF	TRGV2	.	TRGJ1	18	-1	-1	23
13	1.3696753869332968E-4	TGTGCCACCTGGGACAGGCAGGCGAAACTCTTT	CATWDRQAKLF	TRGV3	.	TRGJ1	18	-1	-1	23
13	1.3696753869332968E-4	TGTGCCACCTGGGACAATGATAAGAAACTCTTT	CATWDNDKKLF	TRGV3	.	TRGJ1	15	-1	-1	16
13	1.3696753869332968E-4	TGTGCCACCGTCCCAGGGTATAAGAAACTCTTT	CATVPGYKKLF	TRGV7	.	TRGJ1	8	-1	-1	18
13	1.3696753869332968E-4	TGTGCTGCGTGGGATTACAAGAAACTCTTT	CAAWDYKKLF	TRGV10	.	TRGJ1	17	-1	-1	13
13	1.3696753869332968E-4	TGTGCCGCTTGGGATTATAAGAAACTCTTT	CAAWDYKKLF	TRGV7	.	TRGJ1	13	-1	-1	13
13	1.3696753869332968E-4	TGTGCCACCTGGGTTTGTAAGAAACTCTTT	CATWVCKKLF	TRGV4	.	TRGJ1	12	-1	-1	14
13	1.3696753869332968E-4	TGTGCCACCTGGGCCCGCGGGAAACTCTTT	CATWARGKLF	TRGV2	.	TRGJ1	12	-1	-1	20
13	1.3696753869332968E-4	TGTGCCACCTGGGGGTATAAGAAACTCTTT	CATWGYKKLF	TRGV2	.	TRGJ1	12	-1	-1	15
13	1.3696753869332968E-4	TGTGCCACCTGGGATATCGGGAAACTCTTT	CATWDIGKLF	TRGV8	.	TRGJ1	15	-1	-1	20
13	1.3696753869332968E-4	TGTGCCACCTGGGATAGCCTCTTACTCTTT	CATWDSLLLF	TRGV8	.	TRGJ1	19	-1	-1	23
13	1.3696753869332968E-4	TGTGCCACCTGGGACGGGCTTCCACTCTTT	CATWDGLPLF	TRGV2	.	TRGJ1	18	-1	-1	23
13	1.3696753869332968E-4	TGTGCCACCTGGGACGGGGTCCGACTCTTT	CATWDGVRLF	TRGV2	.	TRGJ1	17	-1	-1	23
13	1.3696753869332968E-4	TGTGCCACCTGGGAGGTCGGGAAACTCTTT	CATWEVGKLF	TRGV4	.	TRGJ1	13	-1	-1	20
13	1.3696753869332968E-4	TGTGCTGCGTGGCATAAGAAACTCTTT	CAAWHKKLF	TRGV10	.	TRGJ1	14	-1	-1	13
13	1.3696753869332968E-4	TGTGCCTTGTGGTGGTTCAAGATATTT	CALWWFKIF	TRGV9	.	TRGJP1	11	-1	-1	9
13	1.3696753869332968E-4	TGTGCCCCGTACCAGGGGAAACTCTTT	CAPYQGKLF	TRGV7	.	TRGJ1	5	-1	-1	17
13	1.3696753869332968E-4	TGTGCCGCCTATTATAAGAAACTCTTT	CAAYYKKLF	TRGV4	.	TRGJ1	9	-1	-1	9
13	1.3696753869332968E-4	TGTGCCACCTGGTATAAGAAACTCTTT	CATWYKKLF	TRGV4	.	TRGJ1	14	-1	-1	12
13	1.3696753869332968E-4	TGTGCCACCTGGGAGTGGAAACTCTTT	CATWEWKLF	TRGV4	.	TRGJ1	17	-1	-1	17
13	1.3696753869332968E-4	TGTGCCACCTGGGAGGTCTGCCTCTTT	CATWEVCLF	TRGV4	.	TRGJ1	13	-1	-1	21
13	1.3696753869332968E-4	TGTGCCACCGGTTATAAGAAACTCTTT	CATGYKKLF	TRGV4	.	TRGJ1	8	-1	-1	11
13	1.3696753869332968E-4	TGTGCCACACAACATAAGAAACTCTTT	CATQHKKLF	TRGV4	.	TRGJ1	7	-1	-1	13
13	1.3696753869332968E-4	TGTGCCGATAAGAAACTCTTT	CADKKLF	TRGV7	.	TRGJ1	5	-1	-1	7
12	1.2643157417845818E-4	TGTGCTGCGTGGGATGAAGGCGGCCCGACACGATATACCACTGGTTGGTTCAAGATATTT	CAAWDEGGPTRYTTGWFKIF	TRGV10	.	TRGJP1	14	-1	-1	32
12	1.2643157417845818E-4	TGTGCTGCGTCGGAAACGGCCCACAATACCACTGGTTGGTTCAAGATATTT	CAASETAHNTTGWFKIF	TRGV10	.	TRGJP1	13	-1	-1	25
12	1.2643157417845818E-4	TGTGCTGCGTGGGATTCCCCCCAATATACCACTGGTTGGTTCAAGATATTT	CAAWDSPQYTTGWFKIF	TRGV10	.	TRGJP1	15	-1	-1	23
12	1.2643157417845818E-4	TGTGCTGCGTGGGATTATACCCGCTATTACCCTTATTATAAGAAACTCTTT	CAAWDYTRYYPYYKKLF	TRGV10	.	TRGJ1	16	-1	-1	32
12	1.2643157417845818E-4	TGTGCCTTGTGGGATCCTGAGAATACGGGTATTTATTATAAGAAACTCTTT	CALWDPENTGIYYKKLF	TRGV9	.	TRGJ1	13	-1	-1	32
12	1.2643157417845818E-4	TGTGCCACCTGGGATGGTACCAGCTCCTTGAATTATTATAAGAAACTCTTT	CATWDGTSSLNYYKKLF	TRGV8	.	TRGJ1	14	-1	-1	29
12	1.2643157417845818E-4	TGTGCTGCGTGGGATTATAAGTCCCATTTTTATTATAAGAAACTCTTT	CAAWDYKSHFYYKKLF	TRGV10	.	TRGJ1	25	-1	-1	29
12	1.2643157417845818E-4	TGTGCTGCGTGGGATGCCGCCCACCCTCCTTATTATAAGAAACTCTTT	CAAWDAAHPPYYKKLF	TRGV10	.	TRGJ1	14	-1	-1	29
12	1.2643157417845818E-4	TGTGCTGCGTGGGACGGAATTAATACCACTGGTTGGTTCAAGATATTT	CAAWDGINTTGWFKIF	TRGV10	.	TRGJP1	13	-1	-1	22
12	1.2643157417845818E-4	TGTGCTGCGTGGGAACCTTTTGTCTCGGATTATTATAAGAAACTCTTT	CAAWEPFVSDYYKKLF	TRGV10	.	TRGJ1	13	-1	-1	24
12	1.2643157417845818E-4	TGTGCCTTGTGGGAGGTGCAAGGGACCACTGGTTGGTTCAAGATATTT	CALWEVQGTTGWFKIF	TRGV9	.	TRGJP1	19	-1	-1	24
12	1.2643157417845818E-4	TGTGCTGCGTGGTTGCCCACAACCACTGGTTGGTTCAAGATATTT	CAAWLPTTTGWFKIF	TRGV10	.	TRGJP1	11	-1	-1	21
12	1.2643157417845818E-4	TGTGCTGCGTGGGATTATAATACCACTGGTTGGTTCAAGATATTT	CAAWDYNTTGWFKIF	TRGV10	.	TRGJP1	25	-1	-1	15
12	1.2643157417845818E-4	TGTGCTGCGTGGGATTATAAGACCACTGGTTGGTTCAAGATATTT	CAAWDYKTTGWFKIF	TRGV10	.	TRGJP1	16	-1	-1	21
12	1.2643157417845818E-4	TGTGCTGCGTGGGATAACGCTGCGAATTATTATAAGAAACTCTTT	CAAWDNAANYYKKLF	TRGV10	.	TRGJ1	18	-1	-1	22
12	1.2643157417845818E-4	TGTGCCACCTGGGACAGTCCAATTCCCTATTATAAGAAACTCTTT	CATWDSPIPYYKKLF	TRGV3	.	TRGJ1	19	-1	-1	27
12	1.2643157417845818E-4	TGTGCTGCGTGGGGTCCACATTATTTGTATAAGAAACTCTTT	CAAWGPHYLYKKLF	TRGV10	.	TRGJ1	12	-1	-1	27
12	1.2643157417845818E-4	TGTGCTGCGTGGGGGGGACCATTTTATTATAAGAAACTCTTT	CAAWGGPFYYKKLF	TRGV10	.	TRGJ1	12	-1	-1	23
12	1.2643157417845818E-4	TGTGCTGCGTGGGATTTCCCCCCTGGTTGGTTCAAGATATTT	CAAWDFPPGWFKIF	TRGV10	.	TRGJP1	15	-1	-1	19
12	1.2643157417845818E-4	TGTGCTGCGTGGGATTGCTTTACTGGTTGGTTCAAGATATTT	CAAWDCFTGWFKIF	TRGV10	.	TRGJP1	15	-1	-1	21
12	1.2643157417845818E-4	TGTGCTGCGTGGGATTGGGCGAATTATTATAAGAAACTCTTT	CAAWDWANYYKKLF	TRGV10	.	TRGJ1	15	-1	-1	19
12	1.2643157417845818E-4	TGTGCTGCGTGGGATCGATTCACTGGTTGGTTCAAGATATTT	CAAWDRFTGWFKIF	TRGV10	.	TRGJP1	14	-1	-1	20
12	1.2643157417845818E-4	TGTGCTGCGTGGGACCCTACCACTGGTTGGTTCAAGATATTT	CAAWDPTTGWFKIF	TRGV10	.	TRGJP1	13	-1	-1	17
12	1.2643157417845818E-4	TGTGCTGCGTGGGACAATCCTCCCTATTATAAGAAACTCTTT	CAAWDNPPYYKKLF	TRGV10	.	TRGJ1	13	-1	-1	24
12	1.2643157417845818E-4	TGTGCTGCGTGGGAAACCTCCACTGGTTGGTTCAAGATATTT	CAAWETSTGWFKIF	TRGV10	.	TRGJP1	13	-1	-1	19
12	1.2643157417845818E-4	TGTGCTGCGTGGACTAACCAGAATTATTATAAGAAACTCTTT	CAAWTNQNYYKKLF	TRGV10	.	TRGJ1	11	-1	-1	20
12	1.2643157417845818E-4	TGTGCCACCTGGGACGGCCTGAATTATTATAAGAAACTCTTT	CATWDGLNYYKKLF	TRGV2	.	TRGJ1	16	-1	-1	20
12	1.2643157417845818E-4	TGTGCCACCTGGGACGGGCTCTGGCTTCAGAGGAAACTCTTT	CATWDGLWLQRKLF	TRGV2	.	TRGJ1	18	-1	-1	32
12	1.2643157417845818E-4	TGTGCCACCTGGGACAGGCCTCGCGGTTATAAGAAACTCTTT	CATWDRPRGYKKLF	TRGV5	.	TRGJ1	20	-1	-1	26
12	1.2643157417845818E-4	TGTGCCACCTGGGACAGGATGAATTATTATAAGAAACTCTTT	CATWDRMNYYKKLF	TRGV3	.	TRGJ1	17	-1	-1	20
12	1.2643157417845818E-4	TGTGCCACCTGGGACAACCATAGTGATTGGATCAAGACGTTT	CATWDNHSDWIKTF	TRGV2	.	TRGJP2	14	-1	-1	20
12	1.2643157417845818E-4	TGTGCTGCGTGGTGGGTGGATAGTTGGTTCAAGATATTT	CAAWWVDSWFKIF	TRGV10	.	TRGJP1	11	-1	-1	22
12	1.2643157417845818E-4	TGTGCTGCGTGGGATTTGTATTATTATAAGAAACTCTTT	CAAWDLYYYKKLF	TRGV10	.	TRGJ1	15	-1	-1	13
12	1.2643157417845818E-4	TGTGCTGCGTGGGATTTGAGTGATTGGATCAAGACGTTT	CAAWDLSDWIKTF	TRGV10	.	TRGJP2	15	-1	-1	18
12	1.2643157417845818E-4	TGTGCTGCGTGGGATTGGGAGGATTATAAGAAACTCTTT	CAAWDWEDYKKLF	TRGV10	.	TRGJ1	15	-1	-1	22
12	1.2643157417845818E-4	TGTGCTGCGTGGGATTATAGGTATTATAAGAAACTCTTT	CAAWDYRYYKKLF	TRGV10	.	TRGJ1	16	-1	-1	21
12	1.2643157417845818E-4	TGTGCTGCGTGGGATATGGTTTATTATAAGAAACTCTTT	CAAWDMVYYKKLF	TRGV10	.	TRGJ1	14	-1	-1	20
12	1.2643157417845818E-4	TGTGCTGCGTGGGATAGCAGGAATTATAAGAAACTCTTT	CAAWDSRNYKKLF	TRGV10	.	TRGJ1	14	-1	-1	22
12	1.2643157417845818E-4	TGTGCTGCGTGGGATAAGGATTATTATAAGAAACTCTTT	CAAWDKDYYKKLF	TRGV10	.	TRGJ1	14	-1	-1	19
12	1.2643157417845818E-4	TGTGCTGCGTGGGACCCCCTCCGGAATGGGAAACTCTTT	CAAWDPLRNGKLF	TRGV10	.	TRGJ1	13	-1	-1	29
12	1.2643157417845818E-4	TGTGCTGCGTGGATTCGGGACTATTATAAGAAACTCTTT	CAAWIRDYYKKLF	TRGV10	.	TRGJ1	14	-1	-1	21
12	1.2643157417845818E-4	TGTGCCACCTGTTATAGTAGTGATTGGATCAAGACGTTT	CATCYSSDWIKTF	TRGV3	.	TRGJP2	10	-1	-1	12
12	1.2643157417845818E-4	TGTGCCACCTGGGCGTCCAATGATTGGATCAAGACGTTT	CATWASNDWIKTF	TRGV8	.	TRGJP2	12	-1	-1	20
12	1.2643157417845818E-4	TGTGCCACCTGGGATGCGAATTATTATAAGAAACTCTTT	CATWDANYYKKLF	TRGV4	.	TRGJ1	15	-1	-1	13
12	1.2643157417845818E-4	TGTGCCACCTGGGATGGGCTCGGTTATAAGAAACTCTTT	CATWDGLGYKKLF	TRGV4	.	TRGJ1	18	-1	-1	23
12	1.2643157417845818E-4	TGTGCCACCTGGGATAGTAGTGATTGGATCAAGACGTTT	CATWDSSDWIKTF	TRGV8	.	TRGJP2	16	-1	-1	13
12	1.2643157417845818E-4	TGTGCCACCTGGGATAGGCCGGGTTATAAGAAACTCTTT	CATWDRPGYKKLF	TRGV8	.	TRGJ1	19	-1	-1	23
12	1.2643157417845818E-4	TGTGCCACCTGGGACGGGCTAGGGTGGATCAAGACGTTT	CATWDGLGWIKTF	TRGV2	.	TRGJP2	18	-1	-1	24
12	1.2643157417845818E-4	TGTGCCACCTGGGACGGGATTTATTATAAGAAACTCTTT	CATWDGIYYKKLF	TRGV2	.	TRGJ1	17	-1	-1	17
12	1.2643157417845818E-4	TGTGCCACCTGGGACGGAGATTATTATAAGAAACTCTTT	CATWDGDYYKKLF	TRGV2	.	TRGJ1	16	-1	-1	19
12	1.2643157417845818E-4	TGTGCCACCTGGGACAGGCCAAACTATAAGAAACTCTTT	CATWDRPNYKKLF	TRGV3	.	TRGJ1	19	-1	-1	24
12	1.2643157417845818E-4	TGTGCTGCGTGGGTGAGTTATTATAAGAAACTCTTT	CAAWVSYYKKLF	TRGV10	.	TRGJ1	12	-1	-1	14
12	1.2643157417845818E-4	TGTGCTGCGTGGGCTAGTGATTGGATCAAGACGTTT	CAAWASDWIKTF	TRGV10	.	TRGJP2	12	-1	-1	14
12	1.2643157417845818E-4	TGTGCTGCGTGGGATTTCGATTATAAGAAACTCTTT	CAAWDFDYKKLF	TRGV10	.	TRGJ1	18	-1	-1	19
12	1.2643157417845818E-4	TGTGCTGCGTGGGATTGGGATTATAAGAAACTCTTT	CAAWDWDYKKLF	TRGV10	.	TRGJ1	15	-1	-1	19
12	1.2643157417845818E-4	TGTGCTGCGTGGGATATCTATTATAAGAAACTCTTT	CAAWDIYYKKLF	TRGV10	.	TRGJ2	14	-1	-1	18
12	1.2643157417845818E-4	TGTGCCTTGTGGGAGATTTATTATAAGAAACTCTTT	CALWEIYYKKLF	TRGV9	.	TRGJ1	14	-1	-1	14
12	1.2643157417845818E-4	TGTGCCACCTGGGGTTTCGGGGATGAGAAACTCTTT	CATWGFGDEKLF	TRGV4	.	TRGJ1	12	-1	-1	22
12	1.2643157417845818E-4	TGTGCCACCTGGGGGAATTATTATAAGAAACTCTTT	CATWGNYYKKLF	TRGV4	.	TRGJ1	12	-1	-1	14
12	1.2643157417845818E-4	TGTGCCACCTGGGATTTTTATTATAAGAAACTCTTT	CATWDFYYKKLF	TRGV8	.	TRGJ1	14	-1	-1	17
12	1.2643157417845818E-4	TGTGCCACCTGGGATGGCCGCCCTAAGGGACTCTTT	CATWDGRPKGLF	TRGV4	.	TRGJ1	16	-1	-1	23
12	1.2643157417845818E-4	TGTGCCACCTGGGATGGGCGATATAAGAAACTCTTT	CATWDGRYKKLF	TRGV4	.	TRGJ1	18	-1	-1	21
12	1.2643157417845818E-4	TGTGCCACCTGGGATGATCATTATAAGAAACTCTTT	CATWDDHYKKLF	TRGV4	.	TRGJ1	15	-1	-1	16
12	1.2643157417845818E-4	TGTGCCACCTGGGACTTCAATTATAAGAAACTCTTT	CATWDFNYKKLF	TRGV5	.	TRGJ1	14	-1	-1	19
12	1.2643157417845818E-4	TGTGCCACCTGGGACTCTTATTATAAGAAACTCTTT	CATWDSYYKKLF	TRGV8	.	TRGJ1	13	-1	-1	17
12	1.2643157417845818E-4	TGTGCCACCTGGGACGGGCATTATAAGAAACTCTTT	CATWDGHYKKLF	TRGV2	.	TRGJ1	18	-1	-1	19
12	1.2643157417845818E-4	TGTGCCACCTGGGACGGGCAGTCGAAGAAACTCTTT	CATWDGQSKKLF	TRGV2	.	TRGJ1	18	-1	-1	24
12	1.2643157417845818E-4	TGTGCCACCTGGGACAGGCCTATTCCGAAACTCTTT	CATWDRPIPKLF	TRGV5	.	TRGJ1	20	-1	-1	26
12	1.2643157417845818E-4	TGTGCCACCTGGGAATCGGTGGGTAAGAAACTCTTT	CATWESVGKKLF	TRGV8	.	TRGJ1	13	-1	-1	23
12	1.2643157417845818E-4	TGTGCTGCGTGGCCTGGTTGGTTCAAGATATTT	CAAWPGWFKIF	TRGV10	.	TRGJP1	11	-1	-1	13
12	1.2643157417845818E-4	TGTGCTGCGTGGGCTAATTATAAGAAACTCTTT	CAAWANYKKLF	TRGV10	.	TRGJ1	12	-1	-1	16
12	1.2643157417845818E-4	TGTGCTGCGTGGAAGTATTATAAGAAACTCTTT	CAAWKYYKKLF	TRGV10	.	TRGJ1	11	-1	-1	11
12	1.2643157417845818E-4	TGTGCCACCTGTGGTGATTGGATCAAGACGTTT	CATCGDWIKTF	TRGV2	.	TRGJP2	10	-1	-1	10
12	1.2643157417845818E-4	TGTGCCACCTGGGATATCCGTAAGAAACTCTTT	CATWDIRKKLF	TRGV5	.	TRGJ1	13	-1	-1	20
12	1.2643157417845818E-4	TGTGCCACCTGGGACCTAGATAAGAAACTCTTT	CATWDLDKKLF	TRGV3	.	TRGJ1	14	-1	-1	19
12	1.2643157417845818E-4	TGTGCCACCTGGGACGGGCGGTGGAAACTCTTT	CATWDGRWKLF	TRGV2	.	TRGJ1	18	-1	-1	23
12	1.2643157417845818E-4	TGTGCCACCTGGGACGGGCGGGAGAAACTCTTT	CATWDGREKLF	TRGV2	.	TRGJ1	18	-1	-1	22
12	1.2643157417845818E-4	TGTGCCACCTGGGACGGGCACAAGAAACTCTTT	CATWDGHKKLF	TRGV2	.	TRGJ1	18	-1	-1	21
12	1.2643157417845818E-4	TGTGCCACCTGGGAGGATAATCGGAAACTCTTT	CATWEDNRKLF	TRGV2	.	TRGJ1	13	-1	-1	23
12	1.2643157417845818E-4	TGTGCCACCTGGTGCCATAAGAAACTCTTT	CATWCHKKLF	TRGV7	.	TRGJ1	11	-1	-1	16
12	1.2643157417845818E-4	TGTGCCACCTGGGATTGGAGGAAACTCTTT	CATWDWRKLF	TRGV4	.	TRGJ1	17	-1	-1	20
12	1.2643157417845818E-4	TGTGCCACCTGGGATGGGGGGAAACTCTTT	CATWDGGKLF	TRGV4	.	TRGJ1	17	-1	-1	20
12	1.2643157417845818E-4	TGTGCCACCTGGGATAGTGCGAAACTCTTT	CATWDSAKLF	TRGV8	.	TRGJ1	16	-1	-1	20
12	1.2643157417845818E-4	TGTGCCACCTGGGACCTTAAGAAACTCTTT	CATWDLKKLF	TRGV2	.	TRGJ1	14	-1	-1	17
12	1.2643157417845818E-4	TGTGCCACCTGGGACAGGCGTTTCCTCTTT	CATWDRRFLF	TRGV3	.	TRGJ1	24	-1	-1	24
12	1.2643157417845818E-4	TGTGCCACCTGGATCGGCAAGAAACTCTTT	CATWIGKKLF	TRGV4	.	TRGJ1	17	-1	-1	18
12	1.2643157417845818E-4	TGTGCCACCTGGAGTTGGATCAAGACGTTT	CATWSWIKTF	TRGV2	.	TRGJP2	11	-1	-1	14
12	1.2643157417845818E-4	TGTGCCCCCAACGTTAAGAAACTCTTT	CAPNVKKLF	TRGV2	.	TRGJ1	8	-1	-1	14
12	1.2643157417845818E-4	TGTGCCACCTGGGATGAGGGGCTCTTT	CATWDEGLF	TRGV4	.	TRGJ1	15	-1	-1	21
12	1.2643157417845818E-4	TGTGCCACCTGGGATAATTCCCTCTTT	CATWDNSLF	TRGV4	.	TRGJ1	14	-1	-1	21
12	1.2643157417845818E-4	TGTGCCACCTGGGACAAGGTTCTCTTT	CATWDKVLF	TRGV3	.	TRGJ1	15	-1	-1	21
12	1.2643157417845818E-4	TGTGCCACCTGGAAGCAGAAACTCTTT	CATWKQKLF	TRGV4	.	TRGJ1	11	-1	-1	16
12	1.2643157417845818E-4	TGTGCCCCGTTCGGGAAACTCTTT	CAPFGKLF	TRGV5	.	TRGJ1	5	-1	-1	14
12	1.2643157417845818E-4	TGTGCCACCTGGGATAGGCTCTTT	CATWDRLF	TRGV8	.	TRGJ1	18	-1	-1	18
12	1.2643157417845818E-4	TGTGCCACCTGGGACAACCTCTTT	CATWDNLF	TRGV2	.	TRGJ1	14	-1	-1	15
12	1.2643157417845818E-4	TGTGCCACCGCACGGAAACTCTTT	CATARKLF	TRGV5	.	TRGJ1	8	-1	-1	14
12	1.2643157417845818E-4	TGTGCCACCCTAAAACTCTTT	CATLKLF	TRGV4	.	TRGJ1	8	-1	-1	12
12	1.2643157417845818E-4	TGTGCCACCCCCCTCTTT	CATPLF	TRGV3	.	TRGJ1	8	-1	-1	12
12	1.2643157417845818E-4	TGTGCACTCTTT	CALF	TRGV5	.	TRGJ1	4	-1	-1	5
11	1.1589560966358665E-4	TGTGCTGCGTGGAATCACCCCCTTTCTAAAGCCCCGATAAATTATTATAAGAAACTCTTT	CAAWNHPLSKAPINYYKKLF	TRGV10	.	TRGJ1	17	-1	-1	39
11	1.1589560966358665E-4	TGTGCTGCGTGGGCCCTCAAGGGCGAGTATACCACTGGTTGGTTCAAGATATTT	CAAWALKGEYTTGWFKIF	TRGV10	.	TRGJP1	12	-1	-1	27
11	1.1589560966358665E-4	TGTGCTGCGTGGGATTATGGGACCGGGGGTTTCAATTATTATAAGAAACTCTTT	CAAWDYGTGGFNYYKKLF	TRGV10	.	TRGJ1	16	-1	-1	30
11	1.1589560966358665E-4	TGTGCTGCGTGGGGCCACCCCTTATATACCACTGGTTGGTTCAAGATATTT	CAAWGHPLYTTGWFKIF	TRGV10	.	TRGJP1	12	-1	-1	22
11	1.1589560966358665E-4	TGTGCTGCGTGGGATTATATGGAGGTCGTCGCTGGTTGGTTCAAGATATTT	CAAWDYMEVVAGWFKIF	TRGV10	.	TRGJP1	16	-1	-1	31
11	1.1589560966358665E-4	TGTGCTGCGTGGGATTTCTTATATACCACTGGTTGGTTCAAGATATTT	CAAWDFLYTTGWFKIF	TRGV10	.	TRGJP1	28	-1	-1	19
11	1.1589560966358665E-4	TGTGCTGCGTGGGATCACCCTCATACCACTGGTTGGTTCAAGATATTT	CAAWDHPHTTGWFKIF	TRGV10	.	TRGJP1	17	-1	-1	22
11	1.1589560966358665E-4	TGTGCCTTGTGGGAGGTGGGTAACTTTCGTAATTATAAGAAACTCTTT	CALWEVGNFRNYKKLF	TRGV9	.	TRGJ1	17	-1	-1	31
11	1.1589560966358665E-4	TGTGCCACCTGGGACGGGCCCAAGGGGAATTATTATAAGAAACTCTTT	CATWDGPKGNYYKKLF	TRGV2	.	TRGJ1	20	-1	-1	26
11	1.1589560966358665E-4	TGTGCTGCGTGGGCAGCAGTCAGGAATTATTATAAGAAACTCTTT	CAAWAAVRNYYKKLF	TRGV10	.	TRGJ1	12	-1	-1	23
11	1.1589560966358665E-4	TGTGCTGCGTGGGGCCCTCCTTCGGGGCCTTATAAGAAACTCTTT	CAAWGPPSGPYKKLF	TRGV10	.	TRGJ1	12	-1	-1	29
11	1.1589560966358665E-4	TGTGCTGCGTGGGATTATATTCCGAATTATTATAAGAAACTCTTT	CAAWDYIPNYYKKLF	TRGV10	.	TRGJ1	16	-1	-1	18
11	1.1589560966358665E-4	TGTGCTGCGTGGGATAAAATGGAGCGGGATTATAAGAAACTCTTT	CAAWDKMERDYKKLF	TRGV10	.	TRGJ1	14	-1	-1	28
11	1.1589560966358665E-4	TGTGCTGCGTGGGACTACGGGCCAAATTATTATAAGAAACTCTTT	CAAWDYGPNYYKKLF	TRGV10	.	TRGJ1	18	-1	-1	24
11	1.1589560966358665E-4	TGTGCCTTGTGGGAGGTGCCAGGGGTTTATTATAAGAAACTCTTT	CALWEVPGVYYKKLF	TRGV9	.	TRGJ1	18	-1	-1	26
11	1.1589560966358665E-4	TGTGCCTTGTGGGAGGTGCATTTGACCGGTTGGTTCAAGATATTT	CALWEVHLTGWFKIF	TRGV9	.	TRGJP1	19	-1	-1	24
11	1.1589560966358665E-4	TGTGCCACCTGGGACTCATCGGCCCCTGTATGGGAGAAACTCTTT	CATWDSSAPVWEKLF	TRGV2	.	TRGJ1	14	-1	-1	34
11	1.1589560966358665E-4	TGTGCCACCTGGGACCGGCAGGGGTGGTATTATAAGAAACTCTTT	CATWDRQGWYYKKLF	TRGV7	.	TRGJ1	18	-1	-1	27
11	1.1589560966358665E-4	TGTGCCACCTGGGACGGGCCCGAATTCCTCAGTAAGAAACTCTTT	CATWDGPEFLSKKLF	TRGV2	.	TRGJ1	21	-1	-1	32
11	1.1589560966358665E-4	TGTGCCACCTGGGACAGGCATACCACTGGTTGGTTCAAGATATTT	CATWDRHTTGWFKIF	TRGV7	.	TRGJP1	18	-1	-1	19
11	1.1589560966358665E-4	TGTGCCACCTGGGACAGGACCCATCGTTATTATAAGAAACTCTTT	CATWDRTHRYYKKLF	TRGV3	.	TRGJ1	17	-1	-1	26
11	1.1589560966358665E-4	TGTGCTGCGTGCGAACTTTTGAATTATTATAAGAAACTCTTT	CAACELLNYYKKLF	TRGV10	.	TRGJ1	13	-1	-1	17
11	1.1589560966358665E-4	TGTGCTGCGTGGGTCGCCCCCACTGGTTGGTTCAAGATATTT	CAAWVAPTGWFKIF	TRGV10	.	TRGJP1	12	-1	-1	19
11	1.1589560966358665E-4	TGTGCTGCGTGGGTCAGGGGGGTTTATTATAAGAAACTCTTT	CAAWVRGVYYKKLF	TRGV10	.	TRGJ1	12	-1	-1	23
11	1.1589560966358665E-4	TGTGCTGCGTGGGCCCATACCACTGGTTGGTTCAAGATATTT	CAAWAHTTGWFKIF	TRGV10	.	TRGJP1	12	-1	-1	16
11	1.1589560966358665E-4	TGTGCTGCGTGGGGATCCTTGTATTATTATAAGAAACTCTTT	CAAWGSLYYYKKLF	TRGV10	.	TRGJ1	12	-1	-1	22
11	1.1589560966358665E-4	TGTGCTGCGTGGGATTTCAGAGGTTGTTATAAGAAACTCTTT	CAAWDFRGCYKKLF	TRGV10	.	TRGJ1	15	-1	-1	23
11	1.1589560966358665E-4	TGTGCTGCGTGGGATTGGTCCACTGGTTGGTTCAAGATATTT	CAAWDWSTGWFKIF	TRGV10	.	TRGJP1	15	-1	-1	19
11	1.1589560966358665E-4	TGTGCTGCGTGGGATTATAGTAAGGGCGATAAGAAACTCTTT	CAAWDYSKGDKKLF	TRGV10	.	TRGJ1	16	-1	-1	28
11	1.1589560966358665E-4	TGTGCTGCGTGGGATTACGACCCTCATTATAAGAAACTCTTT	CAAWDYDPHYKKLF	TRGV10	.	TRGJ1	18	-1	-1	25
11	1.1589560966358665E-4	TGTGCTGCGTGGGATCGGGTCACTGGTTGGTTCAAGATATTT	CAAWDRVTGWFKIF	TRGV10	.	TRGJP1	14	-1	-1	20
11	1.1589560966358665E-4	TGTGCTGCGTGGGACTTAGGCACTGGTTGGTTCAAGATATTT	CAAWDLGTGWFKIF	TRGV10	.	TRGJP1	17	-1	-1	20
11	1.1589560966358665E-4	TGTGCCTTGTGGGAGTATAGTAGTGATTGGATCAAGACGTTT	CALWEYSSDWIKTF	TRGV9	.	TRGJP2	14	-1	-1	15
11	1.1589560966358665E-4	TGTGCCTTGTGGGAGCCGGCCCTTTATTATAAGAAACTCTTT	CALWEPALYYKKLF	TRGV9	.	TRGJ1	14	-1	-1	23
11	1.1589560966358665E-4	TGTGCCACCTGGGGACCAGATGGGGATGATGGGAAACTCTTT	CATWGPDGDDGKLF	TRGV5	.	TRGJ1	12	-1	-1	32
11	1.1589560966358665E-4	TGTGCCACCTGGGATCCTCCGTCGGGCTATAAGAAACTCTTT	CATWDPPSGYKKLF	TRGV8	.	TRGJ1	14	-1	-1	27
11	1.1589560966358665E-4	TGTGCCACCTGGGATGGGCTCCATTATTATAAGAAACTCTTT	CATWDGLHYYKKLF	TRGV4	.	TRGJ1	23	-1	-1	22
11	1.1589560966358665E-4	TGTGCCACCTGGGACAGGCCGAGTTTAGGGGAGAAACTCTTT	CATWDRPSLGEKLF	TRGV3	.	TRGJ1	19	-1	-1	31
11	1.1589560966358665E-4	TGTGCCACCTGGGACAGGCGAGATGATTGGATCAAGACGTTT	CATWDRRDDWIKTF	TRGV3	.	TRGJP2	18	-1	-1	23
11	1.1589560966358665E-4	TGTGCCACCTGGGACAGGGCCGGGATTTCTAAGAAACTCTTT	CATWDRAGISKKLF	TRGV3	.	TRGJ1	17	-1	-1	26
11	1.1589560966358665E-4	TGTGCCACCTGGGACAGACCGGGACGTTATAAGAAACTCTTT	CATWDRPGRYKKLF	TRGV3	.	TRGJ1	19	-1	-1	26
11	1.1589560966358665E-4	TGTGCTGCGTGGCCTTTGAGTCATTATAAGAAACTCTTT	CAAWPLSHYKKLF	TRGV10	.	TRGJ1	11	-1	-1	22
11	1.1589560966358665E-4	TGTGCTGCGTGGGGGGGGATTTATTATAAGAAACTCTTT	CAAWGGIYYKKLF	TRGV10	.	TRGJ1	12	-1	-1	17
11	1.1589560966358665E-4	TGTGCTGCGTGGGATTGGGTTTATTATAAGAAACTCTTT	CAAWDWVYYKKLF	TRGV10	.	TRGJ1	15	-1	-1	20
11	1.1589560966358665E-4	TGTGCTGCGTGGGATTATGGTTATTATAAGAAACTCTTT	CAAWDYGYYKKLF	TRGV10	.	TRGJ1	16	-1	-1	20
11	1.1589560966358665E-4	TGTGCTGCGTGGGATCCTAATAGATATAAGAAACTCTTT	CAAWDPNRYKKLF	TRGV10	.	TRGJ1	14	-1	-1	24
11	1.1589560966358665E-4	TGTGCTGCGTGGGATCCGAATTATTATAAGAAACTCTTT	CAAWDPNYYKKLF	TRGV10	.	TRGJ1	14	-1	-1	13
11	1.1589560966358665E-4	TGTGCTGCGTGGGACCCCTCGCATTATAAGAAACTCTTT	CAAWDPSHYKKLF	TRGV10	.	TRGJ1	13	-1	-1	22
11	1.1589560966358665E-4	TGTGCCTTGTGGGACGCCACTGGTTGGTTCAAGATATTT	CALWDATGWFKIF	TRGV9	.	TRGJP1	13	-1	-1	16
11	1.1589560966358665E-4	TGTGCCTTGTGGGAGGTGCAATTATGGAAGAAACTCTTT	CALWEVQLWKKLF	TRGV9	.	TRGJ1	19	-1	-1	20
11	1.1589560966358665E-4	TGTGCCACCTGGGTAGGGAGGCATTATAAGAAACTCTTT	CATWVGRHYKKLF	TRGV8	.	TRGJ1	16	-1	-1	22
11	1.1589560966358665E-4	TGTGCCACCTGGGGCGCGAATTATTATAAGAAACTCTTT	CATWGANYYKKLF	TRGV4	.	TRGJ1	12	-1	-1	16
11	1.1589560966358665E-4	TGTGCCACCTGGGATGGGCCCAGTTATAAGAAACTCTTT	CATWDGPSYKKLF	TRGV4	.	TRGJ1	21	-1	-1	23
11	1.1589560966358665E-4	TGTGCCACCTGGGATGGGCCGCGTTATAAGAAACTCTTT	CATWDGPRYKKLF	TRGV4	.	TRGJ1	19	-1	-1	23
11	1.1589560966358665E-4	TGTGCCACCTGGGATACCCCCTTAGATAAGAAACTCTTT	CATWDTPLDKKLF	TRGV8	.	TRGJ1	15	-1	-1	25
11	1.1589560966358665E-4	TGTGCCACCTGGGATACCAATTATTATAAGAAACTCTTT	CATWDTNYYKKLF	TRGV8	.	TRGJ2	15	-1	-1	18
11	1.1589560966358665E-4	TGTGCCACCTGGGATAGACGTTATTATAAGAAACTCTTT	CATWDRRYYKKLF	TRGV8	.	TRGJ1	16	-1	-1	20
11	1.1589560966358665E-4	TGTGCCACCTGGGACTCCAATTATTATAAGAAACTCTTT	CATWDSNYYKKLF	TRGV7	.	TRGJ1	14	-1	-1	15
11	1.1589560966358665E-4	TGTGCCACCTGGGACGGGCGCGGGGGTAAGAAACTCTTT	CATWDGRGGKKLF	TRGV2	.	TRGJ1	21	-1	-1	26
11	1.1589560966358665E-4	TGTGCCACCTGGGACGGGCAACGTTATAAGAAACTCTTT	CATWDGQRYKKLF	TRGV2	.	TRGJ1	18	-1	-1	23
11	1.1589560966358665E-4	TGTGCCACCTGGGACAGGCCTCTTTATAAGAAACTCTTT	CATWDRPLYKKLF	TRGV3	.	TRGJ1	20	-1	-1	23
11	1.1589560966358665E-4	TGTGCCACCTGGGACAGGCCTAATTATAAGAAACTCTTT	CATWDRPNYKKLF	TRGV3	.	TRGJ1	20	-1	-1	22
11	1.1589560966358665E-4	TGTGCCACCTGGGACAGGCCGTATTATAAGAAACTCTTT	CATWDRPYYKKLF	TRGV3	.	TRGJ1	19	-1	-1	21
11	1.1589560966358665E-4	TGTGCTGCGTGGCGTGGAGATTATAAGAAACTCTTT	CAAWRGDYKKLF	TRGV10	.	TRGJ1	11	-1	-1	19
11	1.1589560966358665E-4	TGTGCTGCGTGGCAAAGGAGTTATAAGAAACTCTTT	CAAWQRSYKKLF	TRGV10	.	TRGJ1	11	-1	-1	20
11	1.1589560966358665E-4	TGTGCTGCGTGGGTGATTTATTATAAGAAACTCTTT	CAAWVIYYKKLF	TRGV10	.	TRGJ1	12	-1	-1	14
11	1.1589560966358665E-4	TGTGCTGCGTGGGCAACTGGTTGGTTCAAGATATTT	CAAWATGWFKIF	TRGV10	.	TRGJP1	12	-1	-1	15
11	1.1589560966358665E-4	TGTGCTGCGTGGGGCTATTATTATAAGAAACTCTTT	CAAWGYYYKKLF	TRGV10	.	TRGJ1	12	-1	-1	16
11	1.1589560966358665E-4	TGTGCTGCGTGGGGGGGCGATTGGATCAAGACGTTT	CAAWGGDWIKTF	TRGV10	.	TRGJP2	12	-1	-1	18
11	1.1589560966358665E-4	TGTGCTGCGTGGGATGGGCAATATAAGAAACTCTTT	CAAWDGQYKKLF	TRGV10	.	TRGJ1	14	-1	-1	21
11	1.1589560966358665E-4	TGTGCTGCGTGGGAAATTTGGTATAAGAAACTCTTT	CAAWEIWYKKLF	TRGV10	.	TRGJ1	13	-1	-1	21
11	1.1589560966358665E-4	TGTGCTGCGTGGATACCTTATTATAAGAAACTCTTT	CAAWIPYYKKLF	TRGV10	.	TRGJ1	11	-1	-1	17
11	1.1589560966358665E-4	TGTGCCTTGTGGGAAAATTGTTATAAGAAACTCTTT	CALWENCYKKLF	TRGV9	.	TRGJ1	13	-1	-1	15
11	1.1589560966358665E-4	TGTGCCTCCCGGAGTGAGAGTTATAAGAAACTCTTT	CASRSESYKKLF	TRGV3	.	TRGJ1	11	-1	-1	20
11	1.1589560966358665E-4	TGTGCCACCTCTCGTTGTCGGTTTAAGAAACTCTTT	CATSRCRFKKLF	TRGV3	.	TRGJ1	9	-1	-1	23
11	1.1589560966358665E-4	TGTGCCACCTGGTCAACCTATTATAAGAAACTCTTT	CATWSTYYKKLF	TRGV3	.	TRGJ1	11	-1	-1	18
11	1.1589560966358665E-4	TGTGCCACCTGGGTCGACTTCTCTATGGAACTCTTT	CATWVDFSMELF	TRGV4	.	TRGJ1	12	-1	-1	28
11	1.1589560966358665E-4	TGTGCCACCTGGGCCGATTATTATAAGAAACTCTTT	CATWADYYKKLF	TRGV2	.	TRGJ1	15	-1	-1	16
11	1.1589560966358665E-4	TGTGCCACCTGGGCAAATTATTATAAGAAACTCTTT	CATWANYYKKLF	TRGV4	.	TRGJ1	12	-1	-1	15
11	1.1589560966358665E-4	TGTGCCACCTGGGATGTTTATTATAAGAAACTCTTT	CATWDVYYKKLF	TRGV4	.	TRGJ1	15	-1	-1	17
11	1.1589560966358665E-4	TGTGCCACCTGGGATGAAGATTATAAGAAACTCTTT	CATWDEDYKKLF	TRGV4	.	TRGJ1	15	-1	-1	19
11	1.1589560966358665E-4	TGTGCCACCTGGGACCTTTATTATAAGAAACTCTTT	CATWDLYYKKLF	TRGV4	.	TRGJ1	13	-1	-1	17
11	1.1589560966358665E-4	TGTGCCACCTGGGACGCGCCCTCAGGGAAACTCTTT	CATWDAPSGKLF	TRGV2	.	TRGJ1	20	-1	-1	26
11	1.1589560966358665E-4	TGTGCCACCTGGGACGGTGGTTATAAGAAACTCTTT	CATWDGGYKKLF	TRGV3	.	TRGJ1	14	-1	-1	20
11	1.1589560966358665E-4	TGTGCCACCTGGGACGGGCCCGTAGGGAAACTCTTT	CATWDGPVGKLF	TRGV2	.	TRGJ1	22	-1	-1	26
11	1.1589560966358665E-4	TGTGCCACCTGGGACGGGGATAATAAGAAACTCTTT	CATWDGDNKKLF	TRGV3	.	TRGJ1	17	-1	-1	19
11	1.1589560966358665E-4	TGTGCCACCTGGGACGATTATTATAAGAAACTCTTT	CATWDDYYKKLF	TRGV8	.	TRGJ1	13	-1	-1	16
11	1.1589560966358665E-4	TGTGCCACCTGGGACGAGCGCCCGAAGAAACTCTTT	CATWDERPKKLF	TRGV2	.	TRGJ1	23	-1	-1	24
11	1.1589560966358665E-4	TGTGCCACCTGGGACAGGCTAGTGGAGAAACTCTTT	CATWDRLVEKLF	TRGV7	.	TRGJ1	18	-1	-1	25
11	1.1589560966358665E-4	TGTGCCACCTGGGACAGGCCATTTACGAAACTCTTT	CATWDRPFTKLF	TRGV3	.	TRGJ1	19	-1	-1	20
11	1.1589560966358665E-4	TGTGCCACCTGGGACAGGCAAAGTGCGAAACTCTTT	CATWDRQSAKLF	TRGV3	.	TRGJ1	18	-1	-1	26
11	1.1589560966358665E-4	TGTGCCACCTGGGACAGAGCCGCCCAGAAACTCTTT	CATWDRAAQKLF	TRGV7	.	TRGJ1	26	-1	-1	25
11	1.1589560966358665E-4	TGTGTCCCGAGTAGTGATTGGATCAAGACGTTT	CVPSSDWIKTF	TRGV3	.	TRGJP2	3	-1	-1	9
11	1.1589560966358665E-4	TGTGCTGCCTCCTATTATTATAAGAAACTCTTT	CAASYYYKKLF	TRGV10	.	TRGJ1	7	-1	-1	13
11	1.1589560966358665E-4	TGTGCTGCCCTCCATTATTATAAGAAACTCTTT	CAALHYYKKLF	TRGV10	.	TRGJ2	7	-1	-1	13
11	1.1589560966358665E-4	TGTGCTGCGTGGTCTTATTATAAGAAACTCTTT	CAAWSYYKKLF	TRGV10	.	TRGJ1	11	-1	-1	14
11	1.1589560966358665E-4	TGTGCTGCGTGGGTTGGTTATAAGAAACTCTTT	CAAWVGYKKLF	TRGV10	.	TRGJ1	12	-1	-1	17
11	1.1589560966358665E-4	TGTGCTGCGTGGGCTGGTTGGTTCAAGATATTT	CAAWAGWFKIF	TRGV10	.	TRGJP1	12	-1	-1	13
11	1.1589560966358665E-4	TGTGCTGCGTGGGATAGTAATAAGAAACTCTTT	CAAWDSNKKLF	TRGV10	.	TRGJ1	20	-1	-1	19
11	1.1589560966358665E-4	TGTGCTGCAAGACCTGGTTGGTTCAAGATATTT	CAARPGWFKIF	TRGV10	.	TRGJP1	7	-1	-1	13
11	1.1589560966358665E-4	TGTGCCCTAAAAGGGCATTATAAGAAACTCTTT	CALKGHYKKLF	TRGV9	.	TRGJ1	5	-1	-1	16
11	1.1589560966358665E-4	TGTGCCACCTGGTCCCACTATAAGAAACTCTTT	CATWSHYKKLF	TRGV2	.	TRGJ1	11	-1	-1	18
11	1.1589560966358665E-4	TGTGCCACCTGGTGGTATTATAAGAAACTCTTT	CATWWYYKKLF	TRGV7	.	TRGJ1	11	-1	-1	15
11	1.1589560966358665E-4	TGTGCCACCTGGTATTATTATAAGAAACTCTTT	CATWYYYKKLF	TRGV3	.	TRGJ1	11	-1	-1	13
11	1.1589560966358665E-4	TGTGCCACCTGGGATGGGCCTCAGAAACTCTTT	CATWDGPQKLF	TRGV4	.	TRGJ1	19	-1	-1	22
11	1.1589560966358665E-4	TGTGCCACCTGGGATAGGGGGAAGAAACTCTTT	CATWDRGKKLF	TRGV4	.	TRGJ1	18	-1	-1	21
11	1.1589560966358665E-4	TGTGCCACCTGGGATAATTATAAGAAACTCTTT	CATWDNYKKLF	TRGV8	.	TRGJ1	15	-1	-1	13
11	1.1589560966358665E-4	TGTGCCACCTGGGACCTTTATAAGAAACTCTTT	CATWDLYKKLF	TRGV2	.	TRGJ1	14	-1	-1	17
11	1.1589560966358665E-4	TGTGCCACCTGGGACGTGTATAAGAAACTCTTT	CATWDVYKKLF	TRGV2	.	TRGJ1	15	-1	-1	18
11	1.1589560966358665E-4	TGTGCCACCTGGGACGGGCCCAGGAAACTCTTT	CATWDGPRKLF	TRGV2	.	TRGJ1	20	-1	-1	23
11	1.1589560966358665E-4	TGTGCCACCTGGGACGGGCACCAGAAACTCTTT	CATWDGHQKLF	TRGV2	.	TRGJ1	18	-1	-1	22
11	1.1589560966358665E-4	TGTGCCACCTGGGACAGGCCGGCGAAACTCTTT	CATWDRPAKLF	TRGV7	.	TRGJ1	19	-1	-1	23
11	1.1589560966358665E-4	TGTGCCACCTGGGACAGGCGGAAGAAACTCTTT	CATWDRRKKLF	TRGV7	.	TRGJ1	18	-1	-1	21
11	1.1589560966358665E-4	TGTGCCACCCCCGGGGGTTATAAGAAACTCTTT	CATPGGYKKLF	TRGV4	.	TRGJ1	8	-1	-1	17
11	1.1589560966358665E-4	TGTGCTGCGTGGAATTATAAGAAACTCTTT	CAAWNYKKLF	TRGV10	.	TRGJ1	16	-1	-1	13
11	1.1589560966358665E-4	TGTGCCACCTGGTCCTATAAGAAACTCTTT	CATWSYKKLF	TRGV4	.	TRGJ1	11	-1	-1	15
11	1.1589560966358665E-4	TGTGCCACCTGGGCAGGAAAGAAACTCTTT	CATWAGKKLF	TRGV4	.	TRGJ1	12	-1	-1	18
11	1.1589560966358665E-4	TGTGCCACCTGGGATTGTCAGAAACTCTTT	CATWDCQKLF	TRGV8	.	TRGJ1	14	-1	-1	13
11	1.1589560966358665E-4	TGTGCCACCTGGGATCCGGAGAAACTCTTT	CATWDPEKLF	TRGV4	.	TRGJ1	14	-1	-1	19
11	1.1589560966358665E-4	TGTGCCACCTGGGATGTGGAGAAACTCTTT	CATWDVEKLF	TRGV4	.	TRGJ1	15	-1	-1	19
11	1.1589560966358665E-4	TGTGCCACCTGGGATAAGGAGAAACTCTTT	CATWDKEKLF	TRGV4	.	TRGJ1	14	-1	-1	19
11	1.1589560966358665E-4	TGTGCCACCCTGTATTATAAGAAACTCTTT	CATLYYKKLF	TRGV8	.	TRGJ1	8	-1	-1	12
11	1.1589560966358665E-4	TGTGCCACCCACACTGTCCAGAAACTCTTT	CATHTVQKLF	TRGV8	.	TRGJ1	8	-1	-1	19
11	1.1589560966358665E-4	TGTGCCACCTGGGATGGGCCACTCTTT	CATWDGPLF	TRGV4	.	TRGJ1	19	-1	-1	20
11	1.1589560966358665E-4	TGTGCCACCTGGGACTTGGGGCTCTTT	CATWDLGLF	TRGV3	.	TRGJ1	14	-1	-1	21
11	1.1589560966358665E-4	TGTGCCACCTGGGACAGGCGCCTCTTT	CATWDRRLF	TRGV7	.	TRGJ1	18	-1	-1	21
11	1.1589560966358665E-4	TGTGCCACCTGGGAGGAGAAACTCTTT	CATWEEKLF	TRGV4	.	TRGJ1	13	-1	-1	16
11	1.1589560966358665E-4	TGTGCCACCTGGGAAGTGAAACTCTTT	CATWEVKLF	TRGV2	.	TRGJ1	13	-1	-1	17
11	1.1589560966358665E-4	TGTGCCACCGGGTATAAGAAACTCTTT	CATGYKKLF	TRGV4	.	TRGJ1	11	-1	-1	12
11	1.1589560966358665E-4	TGTGCCACCACGATTAAGAAACTCTTT	CATTIKKLF	TRGV4	.	TRGJ1	8	-1	-1	14
11	1.1589560966358665E-4	TGTGCCACGACCAATAAGAAACTCTTT	CATTNKKLF	TRGV3	.	TRGJ1	7	-1	-1	13
11	1.1589560966358665E-4	TGTGCCACTCTAAAGAAACTCTTT	CATLKKLF	TRGV3	.	TRGJ1	7	-1	-1	12
11	1.1589560966358665E-4	TGTGCCACCGCTTGGAAACTCTTT	CATAWKLF	TRGV4	.	TRGJ1	8	-1	-1	14
11	1.1589560966358665E-4	TGTGCCACCTGTAAACTCTTT	CATCKLF	TRGV5	.	TRGJ1	10	-1	-1	12
10	1.0535964514871514E-4	TGTGCCACCTGGGATCTTACAAAAGACCCCCCAGGCCCTAGGGCGAATTATAAGAAACTCTTT	CATWDLTKDPPGPRANYKKLF	TRGV4	.	TRGJ1	14	-1	-1	46
10	1.0535964514871514E-4	TGTGCCACCTGGGACGGGCCTAGAGGGCCGACTAGTAGTGATTGGATCAAGACGTTT	CATWDGPRGPTSSDWIKTF	TRGV2	.	TRGJP2	19	-1	-1	32
10	1.0535964514871514E-4	TGTGCCACCTGGGACGGGCATAGCCAGAATCGTAGTGATTGGATCAAGACGTTT	CATWDGHSQNRSDWIKTF	TRGV2	.	TRGJP2	18	-1	-1	28
10	1.0535964514871514E-4	TGTGCTGCGTGTGTCCGGCGACATACCCCCAATTATTATAAGAAACTCTTT	CAACVRRHTPNYYKKLF	TRGV10	.	TRGJ1	10	-1	-1	30
10	1.0535964514871514E-4	TGTGCTGCGTGGGATTCAAAACCGGAAGAGAATTATTATAAGAAACTCTTT	CAAWDSKPEENYYKKLF	TRGV10	.	TRGJ1	15	-1	-1	29
10	1.0535964514871514E-4	TGTGCTGCGTGGGATTGGGGCAGGAATAACACTGGTTGGTTCAAGATATTT	CAAWDWGRNNTGWFKIF	TRGV10	.	TRGJP1	15	-1	-1	25
10	1.0535964514871514E-4	TGTGCTGCGTGGGATTATAGAGGGGTGGGGGATTATTATAAGAAACTCTTT	CAAWDYRGVGDYYKKLF	TRGV10	.	TRGJ1	16	-1	-1	31
10	1.0535964514871514E-4	TGTGCCACCTGGGACGGGCAAGGGGTGGTCAAGGTTTGGAAGAAACTCTTT	CATWDGQGVVKVWKKLF	TRGV2	.	TRGJ1	18	-1	-1	39
10	1.0535964514871514E-4	TGTGCTGCGTGGGGGAGGGGGGATACCACTGGTTGGTTCAAGATATTT	CAAWGRGDTTGWFKIF	TRGV10	.	TRGJP1	12	-1	-1	22
10	1.0535964514871514E-4	TGTGCTGCGTGGGACTCCCCGTCGGCCACTGGTTGGTTCAAGATATTT	CAAWDSPSATGWFKIF	TRGV10	.	TRGJP1	13	-1	-1	25
10	1.0535964514871514E-4	TGTGCTGCGTGGGAAGTTTGGTCAACCACTGGTTGGTTCAAGATATTT	CAAWEVWSTTGWFKIF	TRGV10	.	TRGJP1	13	-1	-1	24
10	1.0535964514871514E-4	TGTGCCTTGTGGGAGGTGCATCCCACTAATTATTATAAGAAACTCTTT	CALWEVHPTNYYKKLF	TRGV9	.	TRGJ1	25	-1	-1	27
10	1.0535964514871514E-4	TGTGCCACCTGGGACTCAAGGGAGACCACTGGTTGGTTCAAGATATTT	CATWDSRETTGWFKIF	TRGV2	.	TRGJP1	14	-1	-1	24
10	1.0535964514871514E-4	TGTGCCACCTGGGACGGGCAAGAGTTGGGCAAAAAAATCAAGGTATTT	CATWDGQELGKKIKVF	TRGV2	.	TRGJP	18	-1	-1	15
10	1.0535964514871514E-4	TGTGCCACCTGGGACGGACCCTATAGTAGTGATTGGATCAAGACGTTT	CATWDGPYSSDWIKTF	TRGV2	.	TRGJP2	20	-1	-1	21
10	1.0535964514871514E-4	TGTGCCACCTGGGACAGGCAGGAGACCACTGGTTGGTTCAAGATATTT	CATWDRQETTGWFKIF	TRGV3	.	TRGJP1	18	-1	-1	24
10	1.0535964514871514E-4	TGTGCTGCGTGGGTAACCTATACCACTGGTTGGTTCAAGATATTT	CAAWVTYTTGWFKIF	TRGV10	.	TRGJP1	12	-1	-1	18
10	1.0535964514871514E-4	TGTGCTGCGTGGGTAAAGGTACGGTCGTATTATAAGAAACTCTTT	CAAWVKVRSYYKKLF	TRGV10	.	TRGJ1	12	-1	-1	27
10	1.0535964514871514E-4	TGTGCTGCGTGGGATTATCCTACCACTGGTTGGTTCAAGATATTT	CAAWDYPTTGWFKIF	TRGV10	.	TRGJP1	16	-1	-1	20
10	1.0535964514871514E-4	TGTGCTGCGTGGGATTATATCTCCTCTGGTTGGTTCAAGATATTT	CAAWDYISSGWFKIF	TRGV10	.	TRGJP1	16	-1	-1	15
10	1.0535964514871514E-4	TGTGCTGCGTGGGATCAGAGGAAACGAGGTTGGTTCAAGATATTT	CAAWDQRKRGWFKIF	TRGV10	.	TRGJP1	14	-1	-1	27
10	1.0535964514871514E-4	TGTGCTGCGTGGGATATGGAGGGTTTGTATTATAAGAAACTCTTT	CAAWDMEGLYYKKLF	TRGV10	.	TRGJ1	14	-1	-1	27
10	1.0535964514871514E-4	TGTGCCTTGTGGGAGCGGGCTGAAAATTATTATAAGAAACTCTTT	CALWERAENYYKKLF	TRGV9	.	TRGJ1	14	-1	-1	24
10	1.0535964514871514E-4	TGTGCCACCTGGTCAAAAGGGGGTAGTGATTGGATCAAGACGTTT	CATWSKGGSDWIKTF	TRGV4	.	TRGJP2	11	-1	-1	22
10	1.0535964514871514E-4	TGTGCCACCTGGGATAGCAAAAGGGGTAGTTATAAGAAACTCTTT	CATWDSKRGSYKKLF	TRGV8	.	TRGJ1	16	-1	-1	29
10	1.0535964514871514E-4	TGTGCTGCGTGGGTCAAAACCACTGGTTGGTTCAAGATATTT	CAAWVKTTGWFKIF	TRGV10	.	TRGJP1	12	-1	-1	18
10	1.0535964514871514E-4	TGTGCTGCGTGGGTAAAGTTCTCTGGTTGGTTCAAGATATTT	CAAWVKFSGWFKIF	TRGV10	.	TRGJP1	12	-1	-1	22
10	1.0535964514871514E-4	TGTGCTGCGTGGGGATGGAGGACTGGTTGGTTCAAGATATTT	CAAWGWRTGWFKIF	TRGV10	.	TRGJP1	12	-1	-1	21
10	1.0535964514871514E-4	TGTGCTGCGTGGGATTCTGGGGTCTATTATAAGAAACTCTTT	CAAWDSGVYYKKLF	TRGV10	.	TRGJ1	15	-1	-1	24
10	1.0535964514871514E-4	TGTGCTGCGTGGGATTCCCTATATTATTATAAGAAACTCTTT	CAAWDSLYYYKKLF	TRGV10	.	TRGJ1	15	-1	-1	22
10	1.0535964514871514E-4	TGTGCTGCGTGGGATTATATCTCTGGTTGGTTCAAGATATTT	CAAWDYISGWFKIF	TRGV10	.	TRGJP1	16	-1	-1	8
10	1.0535964514871514E-4	TGTGCTGCGTGGGATTATAACGCTGGTTGGTTCAAGATATTT	CAAWDYNAGWFKIF	TRGV10	.	TRGJP1	16	-1	-1	8
10	1.0535964514871514E-4	TGTGCTGCGTGGGATTATAAGGGCGATTGGATCAAGACGTTT	CAAWDYKGDWIKTF	TRGV10	.	TRGJP2	16	-1	-1	24
10	1.0535964514871514E-4	TGTGCTGCGTGGGATTACGAAAATTATTATAAGAAACTCTTT	CAAWDYENYYKKLF	TRGV10	.	TRGJ1	21	-1	-1	21
10	1.0535964514871514E-4	TGTGCTGCGTGGGATAACCCCAATTATTATAAGAAACTCTTT	CAAWDNPNYYKKLF	TRGV10	.	TRGJ1	17	-1	-1	21
10	1.0535964514871514E-4	TGTGCCTTGTGGGAGACCCGGAATTATTATAAGAAACTCTTT	CALWETRNYYKKLF	TRGV9	.	TRGJ1	14	-1	-1	20
10	1.0535964514871514E-4	TGTGCCACCTGGGTACCTGGGGATTATTATAAGAAACTCTTT	CATWVPGDYYKKLF	TRGV5	.	TRGJ1	12	-1	-1	22
10	1.0535964514871514E-4	TGTGCCACCTGGGATGGTCCGCGTGGGTATAAGAAACTCTTT	CATWDGPRGYKKLF	TRGV4	.	TRGJ1	19	-1	-1	27
10	1.0535964514871514E-4	TGTGCCACCTGGGATGGGCCACTTTATTATAAGAAACTCTTT	CATWDGPLYYKKLF	TRGV4	.	TRGJ1	19	-1	-1	23
10	1.0535964514871514E-4	TGTGCCACCTGGGATAGGCCTTATGTCACTAAGAAACTCTTT	CATWDRPYVTKKLF	TRGV8	.	TRGJ1	20	-1	-1	29
10	1.0535964514871514E-4	TGTGCCACCTGGGACGGGCCCAATCATTATAAGAAACTCTTT	CATWDGPNHYKKLF	TRGV2	.	TRGJ1	20	-1	-1	21
10	1.0535964514871514E-4	TGTGCCACCTGGGACAGGGGGTATTATTATAAGAAACTCTTT	CATWDRGYYYKKLF	TRGV5	.	TRGJ1	17	-1	-1	22
10	1.0535964514871514E-4	TGTGCCACCTGGGACAGGGAGTCGAGCGTCAAGAAACTCTTT	CATWDRESSVKKLF	TRGV2	.	TRGJ1	18	-1	-1	30
10	1.0535964514871514E-4	TGTGCCACCTGGGAAACACCAGGTCATTATAAGAAACTCTTT	CATWETPGHYKKLF	TRGV8	.	TRGJ1	13	-1	-1	25
10	1.0535964514871514E-4	TGTGCTGCCACCGCCTTGAATTATTATAAGAAACTCTTT	CAATALNYYKKLF	TRGV10	.	TRGJ1	7	-1	-1	17
10	1.0535964514871514E-4	TGTGCTGCGTGGGTAGTAGGTTATTATAAGAAACTCTTT	CAAWVVGYYKKLF	TRGV10	.	TRGJ1	12	-1	-1	20
10	1.0535964514871514E-4	TGTGCTGCGTGGGCCCCCACTGGTTGGTTCAAGATATTT	CAAWAPTGWFKIF	TRGV10	.	TRGJP1	12	-1	-1	16
10	1.0535964514871514E-4	TGTGCTGCGTGGGGCTTTACTGGTTGGTTCAAGATATTT	CAAWGFTGWFKIF	TRGV10	.	TRGJP1	12	-1	-1	18
10	1.0535964514871514E-4	TGTGCTGCGTGGGATTGTGCTGGTTGGTTCAAGATATTT	CAAWDCAGWFKIF	TRGV10	.	TRGJP1	15	-1	-1	19
10	1.0535964514871514E-4	TGTGCTGCGTGGGATTATTGTTATTATAAGAAACTCTTT	CAAWDYCYYKKLF	TRGV10	.	TRGJ1	16	-1	-1	20
10	1.0535964514871514E-4	TGTGCTGCGTGGGATTATGGGTGGCGGGAGAAACTCTTT	CAAWDYGWREKLF	TRGV10	.	TRGJ1	16	-1	-1	28
10	1.0535964514871514E-4	TGTGCTGCGTGGGACCCTAATTATTATAAGAAACTCTTT	CAAWDPNYYKKLF	TRGV10	.	TRGJ1	13	-1	-1	18
10	1.0535964514871514E-4	TGTGCTGCGTGGGACGACCTTTATTATAAGAAACTCTTT	CAAWDDLYYKKLF	TRGV10	.	TRGJ1	13	-1	-1	20
10	1.0535964514871514E-4	TGTGCTGCGTGGGACAAACCTTATTATAAGAAACTCTTT	CAAWDKPYYKKLF	TRGV10	.	TRGJ1	13	-1	-1	20
10	1.0535964514871514E-4	TGTGCTGCGTGGACCTTCACTGGTTGGTTCAAGATATTT	CAAWTFTGWFKIF	TRGV10	.	TRGJP1	11	-1	-1	17
10	1.0535964514871514E-4	TGTGCCACCTGGGTTGTGAATTATTATAAGAAACTCTTT	CATWVVNYYKKLF	TRGV4	.	TRGJ1	15	-1	-1	17
10	1.0535964514871514E-4	TGTGCCACCTGGGATTTCTCCGACTTAAGGAAACTCTTT	CATWDFSDLRKLF	TRGV8	.	TRGJ1	14	-1	-1	25
10	1.0535964514871514E-4	TGTGCCACCTGGGATGGGCTGGGTTATAAGAAACTCTTT	CATWDGLGYKKLF	TRGV4	.	TRGJ2	18	-1	-1	23
10	1.0535964514871514E-4	TGTGCCACCTGGGACGGGCTCTCTCATGGGAAACTCTTT	CATWDGLSHGKLF	TRGV2	.	TRGJ1	18	-1	-1	29
10	1.0535964514871514E-4	TGTGCCACCTGGGACGGGCTGGGGTATAAGAAACTCTTT	CATWDGLGYKKLF	TRGV2	.	TRGJ1	18	-1	-1	24
10	1.0535964514871514E-4	TGTGCCACCTGGGACGGGCCGTTATGGAAGAAACTCTTT	CATWDGPLWKKLF	TRGV2	.	TRGJ1	19	-1	-1	27
10	1.0535964514871514E-4	TGTGCCACCTGGGACGGGCCGGGCTATAAGAAACTCTTT	CATWDGPGYKKLF	TRGV2	.	TRGJ1	19	-1	-1	24
10	1.0535964514871514E-4	TGTGCCACCTGGGACGGGCCGAATTATAAGAAACTCTTT	CATWDGPNYKKLF	TRGV2	.	TRGJ1	19	-1	-1	22
10	1.0535964514871514E-4	TGTGCCACCTGGGACGGAACTTATTATAAGAAACTCTTT	CATWDGTYYKKLF	TRGV2	.	TRGJ1	16	-1	-1	16
10	1.0535964514871514E-4	TGTGCCACCTGGGACATGAGTGATTGGATCAAGACGTTT	CATWDMSDWIKTF	TRGV2	.	TRGJP2	14	-1	-1	18
10	1.0535964514871514E-4	TGTGCCACCTGGGACAGGCCTGGTTGGTTCAAGATATTT	CATWDRPGWFKIF	TRGV7	.	TRGJP1	21	-1	-1	19
10	1.0535964514871514E-4	TGTGCCACCTGGGACAGGCCCCATTATAAGAAACTCTTT	CATWDRPHYKKLF	TRGV3	.	TRGJ1	19	-1	-1	22
10	1.0535964514871514E-4	TGTGCCACCTGGGACAGGCCGGCTTATAAGAAACTCTTT	CATWDRPAYKKLF	TRGV3	.	TRGJ1	19	-1	-1	23
10	1.0535964514871514E-4	TGTGCCACCTGGGACAGGCCAAATTATAAGAAACTCTTT	CATWDRPNYKKLF	TRGV7	.	TRGJ1	19	-1	-1	22
10	1.0535964514871514E-4	TGTGCCACCTGGGACAGGCGGAATTATAAGAAACTCTTT	CATWDRRNYKKLF	TRGV3	.	TRGJ1	18	-1	-1	22
10	1.0535964514871514E-4	TGTGCCACCTGGGACAGGGACTATTATAAGAAACTCTTT	CATWDRDYYKKLF	TRGV7	.	TRGJ1	17	-1	-1	21
10	1.0535964514871514E-4	TGTGCCACCTGGGAGGGTCCTTATTATAAGAAACTCTTT	CATWEGPYYKKLF	TRGV4	.	TRGJ1	19	-1	-1	20
10	1.0535964514871514E-4	TGTGCTGCGGGGAAAGTGTGTTGGTTCAAGATATTT	CAAGKVCWFKIF	TRGV10	.	TRGJP1	12	-1	-1	19
10	1.0535964514871514E-4	TGTGCCTGCGGGAGCACTGGTTGGTTCAAGATATTT	CACGSTGWFKIF	TRGV10	.	TRGJP1	9	-1	-1	14
10	1.0535964514871514E-4	TGTGCCACCTGGGTTTTTAGTGATAGGAAACTCTTT	CATWVFSDRKLF	TRGV4	.	TRGJ1	12	-1	-1	22
10	1.0535964514871514E-4	TGTGCCACCTGGGGTCTTCACTATAAGAAACTCTTT	CATWGLHYKKLF	TRGV4	.	TRGJ1	12	-1	-1	21
10	1.0535964514871514E-4	TGTGCCACCTGGGGGCGAAGGTATAAGAAACTCTTT	CATWGRRYKKLF	TRGV4	.	TRGJ1	12	-1	-1	21
10	1.0535964514871514E-4	TGTGCCACCTGGGATGGGGGTTATAAGAAACTCTTT	CATWDGGYKKLF	TRGV4	.	TRGJ1	17	-1	-1	20
10	1.0535964514871514E-4	TGTGCCACCTGGGATGATTATTATAAGAAACTCTTT	CATWDDYYKKLF	TRGV4	.	TRGJ1	15	-1	-1	16
10	1.0535964514871514E-4	TGTGCCACCTGGGATGAGAGGTATAAGAAACTCTTT	CATWDERYKKLF	TRGV4	.	TRGJ1	15	-1	-1	21
10	1.0535964514871514E-4	TGTGCCACCTGGGATAGGCATTATAAGAAACTCTTT	CATWDRHYKKLF	TRGV8	.	TRGJ1	18	-1	-1	19
10	1.0535964514871514E-4	TGTGCCACCTGGGACCACACCGGTAAGAAACTCTTT	CATWDHTGKKLF	TRGV7	.	TRGJ1	14	-1	-1	23
10	1.0535964514871514E-4	TGTGCCACCTGGGACCAGGGTTATAAGAAACTCTTT	CATWDQGYKKLF	TRGV2	.	TRGJ2	14	-1	-1	20
10	1.0535964514871514E-4	TGTGCCACCTGGGACGCGGGTTCTGGGAAACTCTTT	CATWDAGSGKLF	TRGV2	.	TRGJ1	15	-1	-1	26
10	1.0535964514871514E-4	TGTGCCACCTGGGACGGGCTTGGCAAGAAACTCTTT	CATWDGLGKKLF	TRGV2	.	TRGJ1	18	-1	-1	24
10	1.0535964514871514E-4	TGTGCCACCTGGGACGGGCTCTATAAGAAACTCTTT	CATWDGLYKKLF	TRGV2	.	TRGJ1	18	-1	-1	21
10	1.0535964514871514E-4	TGTGCCACCTGGGACGGGCTGGGAAAGAAACTCTTT	CATWDGLGKKLF	TRGV2	.	TRGJ1	18	-1	-1	24
10	1.0535964514871514E-4	TGTGCCACCTGGGACGGGCATTGGATCAAGACGTTT	CATWDGHWIKTF	TRGV2	.	TRGJP2	18	-1	-1	19
10	1.0535964514871514E-4	TGTGCCACCTGGGACACGCCATCGAAGAAACTCTTT	CATWDTPSKKLF	TRGV3	.	TRGJ1	19	-1	-1	24
10	1.0535964514871514E-4	TGTGCCACCTGGGAGCGTTATTATAAGAAACTCTTT	CATWERYYKKLF	TRGV2	.	TRGJ1	13	-1	-1	17
10	1.0535964514871514E-4	TGTGCCACCTGGGAAATGGGTTATAAGAAACTCTTT	CATWEMGYKKLF	TRGV2	.	TRGJ1	13	-1	-1	20
10	1.0535964514871514E-4	TGTGCCACCTGGACGAATTATTATAAGAAACTCTTT	CATWTNYYKKLF	TRGV3	.	TRGJ1	11	-1	-1	13
10	1.0535964514871514E-4	TGTGCTGTGCCACCGGAGTGGTTCAAGATATTT	CAVPPEWFKIF	TRGV10	.	TRGJP1	6	-1	-1	18
10	1.0535964514871514E-4	TGTGCTGCGTGGGATAGGTGGTTCAAGATATTT	CAAWDRWFKIF	TRGV10	.	TRGJP1	14	-1	-1	18
10	1.0535964514871514E-4	TGTGCCCCTACCACTGGTTGGTTCAAGATATTT	CAPTTGWFKIF	TRGV10	.	TRGJP1	4	-1	-1	8
10	1.0535964514871514E-4	TGTGCCCACGGCCCTTATTATAAGAAACTCTTT	CAHGPYYKKLF	TRGV8	.	TRGJ1	5	-1	-1	14
10	1.0535964514871514E-4	TGTGCCACCTGGGGTTCCTATAAGAAACTCTTT	CATWGSYKKLF	TRGV4	.	TRGJ1	12	-1	-1	18
10	1.0535964514871514E-4	TGTGCCACCTGGGATCGGTATAAGAAACTCTTT	CATWDRYKKLF	TRGV8	.	TRGJ1	17	-1	-1	18
10	1.0535964514871514E-4	TGTGCCACCTGGGATGGGCCGTTGAAACTCTTT	CATWDGPLKLF	TRGV4	.	TRGJ1	19	-1	-1	23
10	1.0535964514871514E-4	TGTGCCACCTGGGATGGGCCGGGGAAACTCTTT	CATWDGPGKLF	TRGV4	.	TRGJ1	19	-1	-1	23
10	1.0535964514871514E-4	TGTGCCACCTGGGACCCGGCGGGGAAACTCTTT	CATWDPAGKLF	TRGV2	.	TRGJ1	14	-1	-1	23
10	1.0535964514871514E-4	TGTGCCACCTGGGACGGGCCGACGAAACTCTTT	CATWDGPTKLF	TRGV2	.	TRGJ1	19	-1	-1	23
10	1.0535964514871514E-4	TGTGCCACCTGGGACGGGCCACAGAAACTCTTT	CATWDGPQKLF	TRGV2	.	TRGJ1	19	-1	-1	22
10	1.0535964514871514E-4	TGTGCCACCTGGGACAGTTTTAAGAAACTCTTT	CATWDSFKKLF	TRGV7	.	TRGJ1	16	-1	-1	17
10	1.0535964514871514E-4	TGTGCCACCTGGGACAGGCGCAGAAAACTCTTT	CATWDRRRKLF	TRGV7	.	TRGJ1	18	-1	-1	24
10	1.0535964514871514E-4	TGTGCCACCTGGGACAGGGATAAGAAACTCTTT	CATWDRDKKLF	TRGV7	.	TRGJ1	17	-1	-1	19
10	1.0535964514871514E-4	TGTGCCACCTGGAATTATTATAAGAAACTCTTT	CATWNYYKKLF	TRGV4	.	TRGJ1	14	-1	-1	11
10	1.0535964514871514E-4	TGTGCTGCTGGATATTATAAGAAACTCTTT	CAAGYYKKLF	TRGV10	.	TRGJ1	10	-1	-1	12
10	1.0535964514871514E-4	TGTGCTGCCACTGGTTGGTTCAAGATATTT	CAATGWFKIF	TRGV10	.	TRGJP1	7	-1	-1	7
10	1.0535964514871514E-4	TGTGCTGCGTGGGATTCTGAGAAACTCTTT	CAAWDSEKLF	TRGV10	.	TRGJ1	15	-1	-1	13
10	1.0535964514871514E-4	TGTGCTGCGGCCGGTTGGTTCAAGATATTT	CAAAGWFKIF	TRGV10	.	TRGJP1	8	-1	-1	12
10	1.0535964514871514E-4	TGTGCTAAAAATGGTTGGTTCAAGATATTT	CAKNGWFKIF	TRGV10	.	TRGJP1	5	-1	-1	11
10	1.0535964514871514E-4	TGTGCCGCCAGGAGGTATAAGAAACTCTTT	CAARRYKKLF	TRGV5	.	TRGJ1	11	-1	-1	15
10	1.0535964514871514E-4	TGTGCCACCTGGCCCCCTGGGAAACTCTTT	CATWPPGKLF	TRGV5	.	TRGJ1	11	-1	-1	20
10	1.0535964514871514E-4	TGTGCCACCTGGGATGACGCGAAACTCTTT	CATWDDAKLF	TRGV4	.	TRGJ1	15	-1	-1	20
10	1.0535964514871514E-4	TGTGCCACCTGGGAGTGGATCAAGACGTTT	CATWEWIKTF	TRGV2	.	TRGJP2	13	-1	-1	12
10	1.0535964514871514E-4	TGTGCCACCTGGGAGGGGTCGAAACTCTTT	CATWEGSKLF	TRGV2	.	TRGJ1	17	-1	-1	20
10	1.0535964514871514E-4	TGTGCCACCTGGAGAGATAAGAAACTCTTT	CATWRDKKLF	TRGV8	.	TRGJ1	11	-1	-1	16
10	1.0535964514871514E-4	TGTGCCACCGCGCGTGGGAAGAAACTCTTT	CATARGKKLF	TRGV3	.	TRGJ1	8	-1	-1	18
10	1.0535964514871514E-4	TGTGCCACCTTCGTGAAGAAACTCTTT	CATFVKKLF	TRGV8	.	TRGJ1	9	-1	-1	15
10	1.0535964514871514E-4	TGTGCCACCTCTAGATTAAGACTCTTT	CATSRLRLF	TRGV8	.	TRGJ1	9	-1	-1	20
10	1.0535964514871514E-4	TGTGCCACCTGGCCTAAGAAACTCTTT	CATWPKKLF	TRGV5	.	TRGJ1	11	-1	-1	14
10	1.0535964514871514E-4	TGTGCCACCTGGGATGGGGAACTCTTT	CATWDGELF	TRGV4	.	TRGJ1	17	-1	-1	19
10	1.0535964514871514E-4	TGTGCCACCTGGGACAGGCGGCTCTTT	CATWDRRLF	TRGV3	.	TRGJ1	18	-1	-1	21
10	1.0535964514871514E-4	TGTGCCACCTGCTACGGACTCTTT	CATCYGLF	TRGV4	.	TRGJ1	10	-1	-1	17
10	1.0535964514871514E-4	TGTGCCACCTGGGATCGGCTCTTT	CATWDRLF	TRGV8	.	TRGJ1	18	-1	-1	18
10	1.0535964514871514E-4	TGTGCCACCTGGGACCAACTCTTT	CATWDQLF	TRGV8	.	TRGJ1	13	-1	-1	16
10	1.0535964514871514E-4	TGTGCCACCTGGACTAAACTCTTT	CATWTKLF	TRGV8	.	TRGJ1	11	-1	-1	15
10	1.0535964514871514E-4	TGTGCTGCGTGGAAACTCTTT	CAAWKLF	TRGV10	.	TRGJ1	11	-1	-1	11
10	1.0535964514871514E-4	TGTGCCACCCAGAAACTCTTT	CATQKLF	TRGV4	.	TRGJ1	8	-1	-1	10
9	9.482368063384362E-5	TGTGCCACCTGGGACGGGCTGAGGGATTGTTGTGGTAGTGATTGGATCAAGACGTTT	CATWDGLRDCCGSDWIKTF	TRGV2	.	TRGJP2	18	-1	-1	34
9	9.482368063384362E-5	TGTGCTGCGTGGGATTTCCCCGGAAAGTATACCACTGGTTGGTTCAAGATATTT	CAAWDFPGKYTTGWFKIF	TRGV10	.	TRGJP1	15	-1	-1	27
9	9.482368063384362E-5	TGTGCTGCGTGGGATTATATTAGTGTGGTGGGTAATTATTATAAGAAACTCTTT	CAAWDYISVVGNYYKKLF	TRGV10	.	TRGJ1	16	-1	-1	33
9	9.482368063384362E-5	TGTGCTGCGTGGGATATGCGGCGTCAATATACCACTGGTTGGTTCAAGATATTT	CAAWDMRRQYTTGWFKIF	TRGV10	.	TRGJP1	14	-1	-1	26
9	9.482368063384362E-5	TGTGCTGCGTGGGACTCCCATTCTCCGTATAGTAGTGATTGGATCAAGACGTTT	CAAWDSHSPYSSDWIKTF	TRGV10	.	TRGJP2	13	-1	-1	27
9	9.482368063384362E-5	TGTGCTGCGTGGGATTATGATAAGGGTGGCCATTATTATAAGAAACTCTTT	CAAWDYDKGGHYYKKLF	TRGV10	.	TRGJ1	16	-1	-1	31
9	9.482368063384362E-5	TGTGCTGCGTGGGACCCTTTCCCTTATACCACTGGTTGGTTCAAGATATTT	CAAWDPFPYTTGWFKIF	TRGV10	.	TRGJP1	13	-1	-1	24
9	9.482368063384362E-5	TGTGCCACCTGGGATAGGCAGGTGGAGTTGGGCAAAAAAATCAAGGTATTT	CATWDRQVELGKKIKVF	TRGV8	.	TRGJP	18	-1	-1	24
9	9.482368063384362E-5	TGTGCCACCTGGGACGCTCAATGCCCGGGGGAGGATTATAAGAAACTCTTT	CATWDAQCPGEDYKKLF	TRGV2	.	TRGJ1	15	-1	-1	34
9	9.482368063384362E-5	TGTGCCACCTGGGACGCGAACGAATGGAGTAGTGATTGGATCAAGACGTTT	CATWDANEWSSDWIKTF	TRGV2	.	TRGJP2	15	-1	-1	27
9	9.482368063384362E-5	TGTGCCACCTGGGACGGGCCGAGGATGGGTGAGCGTTATAAGAAACTCTTT	CATWDGPRMGERYKKLF	TRGV2	.	TRGJ1	19	-1	-1	35
9	9.482368063384362E-5	TGTGCCACCTGGGACGGGCGTCGGGAGTTGGGCAAAAAAATCAAGGTATTT	CATWDGRRELGKKIKVF	TRGV2	.	TRGJP	18	-1	-1	24
9	9.482368063384362E-5	TGTGCTGCGTGGGGAAATCCCTTTTCGAATTATTATAAGAAACTCTTT	CAAWGNPFSNYYKKLF	TRGV10	.	TRGJ1	12	-1	-1	23
9	9.482368063384362E-5	TGTGCTGCGTGGGATTTCCTTCGTACCACTGGTTGGTTCAAGATATTT	CAAWDFLRTTGWFKIF	TRGV10	.	TRGJP1	15	-1	-1	23
9	9.482368063384362E-5	TGTGCTGCGTGGGATTACAAGTCGGTTCCTGGTTGGTTCAAGATATTT	CAAWDYKSVPGWFKIF	TRGV10	.	TRGJP1	17	-1	-1	28
9	9.482368063384362E-5	TGTGCTGCGTGGGATCTTCCCGGGACCACTGGTTGGTTCAAGATATTT	CAAWDLPGTTGWFKIF	TRGV10	.	TRGJP1	14	-1	-1	24
9	9.482368063384362E-5	TGTGCTGCGTGGGATCGCGGGACCCGTTGTGGTTATAAGAAACTCTTT	CAAWDRGTRCGYKKLF	TRGV10	.	TRGJ1	14	-1	-1	32
9	9.482368063384362E-5	TGTGCTGCGTGGGACTGGTCGGGGGCCACTGGTTGGTTCAAGATATTT	CAAWDWSGATGWFKIF	TRGV10	.	TRGJP1	13	-1	-1	25
9	9.482368063384362E-5	TGTGCCTTGTGGGAGGTTTTCCCGCTGAATTATTATAAGAAACTCTTT	CALWEVFPLNYYKKLF	TRGV9	.	TRGJ1	16	-1	-1	26
9	9.482368063384362E-5	TGTGCCACCTGGGACGGGCGAGAGTTGGGCAAAAAAATCAAGGTATTT	CATWDGRELGKKIKVF	TRGV2	.	TRGJP	18	-1	-1	15
9	9.482368063384362E-5	TGTGCCACCTGGGACAGCCCAACCGAAATTTATTATAAGAAACTCTTT	CATWDSPTEIYYKKLF	TRGV7	.	TRGJ1	19	-1	-1	29
9	9.482368063384362E-5	TGTGCCACCTGGGACAGGCCATCGTCGAATTATTATAAGAAACTCTTT	CATWDRPSSNYYKKLF	TRGV3	.	TRGJ1	19	-1	-1	24
9	9.482368063384362E-5	TGTGCCACCTGGGACAGACTTGATAGTAGTGATTGGATCAAGACGTTT	CATWDRLDSSDWIKTF	TRGV3	.	TRGJP2	16	-1	-1	22
9	9.482368063384362E-5	TGTGCTGCGTTGACTTCGGTCCTGAATTATTATAAGAAACTCTTT	CAALTSVLNYYKKLF	TRGV10	.	TRGJ1	9	-1	-1	23
9	9.482368063384362E-5	TGTGCTGCGTGGCCTCGGGATACCACTGGTTGGTTCAAGATATTT	CAAWPRDTTGWFKIF	TRGV10	.	TRGJP1	11	-1	-1	19
9	9.482368063384362E-5	TGTGCTGCGTGGGATTTATTGCCGAATTATTATAAGAAACTCTTT	CAAWDLLPNYYKKLF	TRGV10	.	TRGJ1	15	-1	-1	22
9	9.482368063384362E-5	TGTGCTGCGTGGGATTCCCAACTCCCTGGTTGGTTCAAGATATTT	CAAWDSQLPGWFKIF	TRGV10	.	TRGJP1	15	-1	-1	25
9	9.482368063384362E-5	TGTGCTGCGTGGGATTCACTTCACACTGGTTGGTTCAAGATATTT	CAAWDSLHTGWFKIF	TRGV10	.	TRGJP1	15	-1	-1	23
9	9.482368063384362E-5	TGTGCTGCGTGGGATCTCCATAAGAATTATTATAAGAAACTCTTT	CAAWDLHKNYYKKLF	TRGV10	.	TRGJ1	14	-1	-1	23
9	9.482368063384362E-5	TGTGCTGCGTGGGATCCCCTTACAATCCGATATAGGAAGATATTT	CAAWDPLTIRYRKIF	TRGV10	.	TRGJP1	14	-1	-1	36
9	9.482368063384362E-5	TGTGCTGCGTGGGATAACACGGGGAATTATTATAAGAAACTCTTT	CAAWDNTGNYYKKLF	TRGV10	.	TRGJ1	17	-1	-1	23
9	9.482368063384362E-5	TGTGCCTTGTGGGAGGTATTCACCACTGGTTGGTTCAAGATATTT	CALWEVFTTGWFKIF	TRGV9	.	TRGJP1	16	-1	-1	14
9	9.482368063384362E-5	TGTGCCACCTGGTGCAAACGAAGTAGTGATTGGATCAAGACGTTT	CATWCKRSSDWIKTF	TRGV2	.	TRGJP2	11	-1	-1	21
9	9.482368063384362E-5	TGTGCCACCTGGGATGGGCCCCCGGCGGATTATAAGAAACTCTTT	CATWDGPPADYKKLF	TRGV4	.	TRGJ1	20	-1	-1	28
9	9.482368063384362E-5	TGTGCCACCTGGGATGGGAGAGAGTGTCATTATAAGAAACTCTTT	CATWDGRECHYKKLF	TRGV4	.	TRGJ1	17	-1	-1	28
9	9.482368063384362E-5	TGTGCCACCTGGGACTCCTCGATAAGTGATTGGATCAAGACGTTT	CATWDSSISDWIKTF	TRGV2	.	TRGJP2	14	-1	-1	24
9	9.482368063384362E-5	TGTGCCACCTGGGACGGTAGGCGTAGTGATTGGATCAAGACGTTT	CATWDGRRSDWIKTF	TRGV3	.	TRGJP2	14	-1	-1	22
9	9.482368063384362E-5	TGTGCCACCTGGGACGGGCTCAGTAGTGATTGGATCAAGACGTTT	CATWDGLSSDWIKTF	TRGV2	.	TRGJP2	18	-1	-1	21
9	9.482368063384362E-5	TGTGCCACCTGGGACGGGCGGTTTGTCAGTTATAAGAAACTCTTT	CATWDGRFVSYKKLF	TRGV2	.	TRGJ1	18	-1	-1	29
9	9.482368063384362E-5	TGTGCCACCTGGGACAGGCCCGCCAATTATTATAAGAAACTCTTT	CATWDRPANYYKKLF	TRGV3	.	TRGJ1	19	-1	-1	24
9	9.482368063384362E-5	TGTGCCACCTGGGACAGGCCAATGGATTATTATAAGAAACTCTTT	CATWDRPMDYYKKLF	TRGV7	.	TRGJ1	19	-1	-1	25
9	9.482368063384362E-5	TGTGCCACCTGGACCGGAGGCACTTCCGATTATAAGAAACTCTTT	CATWTGGTSDYKKLF	TRGV3	.	TRGJ1	11	-1	-1	28
9	9.482368063384362E-5	TGTGCTGCGTGGCCCCCTACCACTGGTTGGTTCAAGATATTT	CAAWPPTTGWFKIF	TRGV10	.	TRGJP1	11	-1	-1	17
9	9.482368063384362E-5	TGTGCTGCGTGGGTTAATACCACTGGTTGGTTCAAGATATTT	CAAWVNTTGWFKIF	TRGV10	.	TRGJP1	15	-1	-1	16
9	9.482368063384362E-5	TGTGCTGCGTGGGGTCGAGGTCTCTATTATAAGAAACTCTTT	CAAWGRGLYYKKLF	TRGV10	.	TRGJ1	12	-1	-1	24
9	9.482368063384362E-5	TGTGCTGCGTGGGATTTCCCCACTGGTTGGTTCAAGATATTT	CAAWDFPTGWFKIF	TRGV10	.	TRGJP1	15	-1	-1	19
9	9.482368063384362E-5	TGTGCTGCGTGGGATTTCCCAGGGAGTTGGTTCAAGATATTT	CAAWDFPGSWFKIF	TRGV10	.	TRGJP1	15	-1	-1	25
9	9.482368063384362E-5	TGTGCTGCGTGGGATTTGTTCGATTATTATAAGAAACTCTTT	CAAWDLFDYYKKLF	TRGV10	.	TRGJ1	15	-1	-1	18
9	9.482368063384362E-5	TGTGCTGCGTGGGATTGCCCCACTGGTTGGTTCAAGATATTT	CAAWDCPTGWFKIF	TRGV10	.	TRGJP1	15	-1	-1	19
9	9.482368063384362E-5	TGTGCTGCGTGGGATTGGGGGAATTATTATAAGAAACTCTTT	CAAWDWGNYYKKLF	TRGV10	.	TRGJ1	15	-1	-1	20
9	9.482368063384362E-5	TGTGCTGCGTGGGATCTTTTCACTGGTTGGTTCAAGATATTT	CAAWDLFTGWFKIF	TRGV10	.	TRGJP1	14	-1	-1	20
9	9.482368063384362E-5	TGTGCTGCGTGGGATAACAACTTTTATTATAAGAAACTCTTT	CAAWDNNFYYKKLF	TRGV10	.	TRGJ1	17	-1	-1	23
9	9.482368063384362E-5	TGTGCTGCGTGGGATAAAGGAAGTTATTATAAGAAACTCTTT	CAAWDKGSYYKKLF	TRGV10	.	TRGJ1	14	-1	-1	19
9	9.482368063384362E-5	TGTGCTGCGTGGGAACATACCACTGGTTGGTTCAAGATATTT	CAAWEHTTGWFKIF	TRGV10	.	TRGJP1	13	-1	-1	16
9	9.482368063384362E-5	TGTGCTGCGTGGGAAGGCTTTAATTATTATAAGAAACTCTTT	CAAWEGFNYYKKLF	TRGV10	.	TRGJ1	13	-1	-1	21
9	9.482368063384362E-5	TGTGCCTTGTGGGAGGTGCGGGATTATTATAAGAAACTCTTT	CALWEVRDYYKKLF	TRGV9	.	TRGJ1	18	-1	-1	22
9	9.482368063384362E-5	TGTGCCTTGTGGGAGGTGAGGAATTATTATAAGAAACTCTTT	CALWEVRNYYKKLF	TRGV9	.	TRGJ1	17	-1	-1	20
9	9.482368063384362E-5	TGTGCCTTGTGGGAGGGGGTTCAAATGTTGCTGAAACTCTTT	CALWEGVQMLLKLF	TRGV9	.	TRGJ1	15	-1	-1	32
9	9.482368063384362E-5	TGTGCCACCTGGTGCCACTCGAATTATTATAAGAAACTCTTT	CATWCHSNYYKKLF	TRGV2	.	TRGJ1	11	-1	-1	18
9	9.482368063384362E-5	TGTGCCACCTGGGATGGGCCTTGTTATTATAAGAAACTCTTT	CATWDGPCYYKKLF	TRGV4	.	TRGJ1	19	-1	-1	23
9	9.482368063384362E-5	TGTGCCACCTGGGATGGGCGATGGGAGTATAAGAAACTCTTT	CATWDGRWEYKKLF	TRGV4	.	TRGJ1	18	-1	-1	27
9	9.482368063384362E-5	TGTGCCACCTGGGACGGGTCGAATTATTATAAGAAACTCTTT	CATWDGSNYYKKLF	TRGV2	.	TRGJ1	17	-1	-1	18
9	9.482368063384362E-5	TGTGCCACCTGGGACGGGCCTTTGAGTTATAAGAAACTCTTT	CATWDGPLSYKKLF	TRGV2	.	TRGJ1	19	-1	-1	26
9	9.482368063384362E-5	TGTGCCACCTGGGACGGGCGGAGTGATTGGATCAAGACGTTT	CATWDGRSDWIKTF	TRGV2	.	TRGJP2	18	-1	-1	21
9	9.482368063384362E-5	TGTGCCACCTGGGACAGGCCCTGTTATTATAAGAAACTCTTT	CATWDRPCYYKKLF	TRGV3	.	TRGJ1	23	-1	-1	23
9	9.482368063384362E-5	TGTGCCACCTGGGACAGGCCCTATTATTATAAGAAACTCTTT	CATWDRPYYYKKLF	TRGV7	.	TRGJ1	19	-1	-1	22
9	9.482368063384362E-5	TGTCTTAACCCTAGGGGACCCTATTATAAGAAACTCTTT	CLNPRGPYYKKLF	TRGV2	.	TRGJ1	2	-1	-1	21
9	9.482368063384362E-5	TGTGCTGCCCTTTATACCACTGGTTGGTTCAAGATATTT	CAALYTTGWFKIF	TRGV10	.	TRGJP1	7	-1	-1	12
9	9.482368063384362E-5	TGTGCTGCGTGGGCCCAAGGGTATTATAAGAAACTCTTT	CAAWAQGYYKKLF	TRGV10	.	TRGJ1	12	-1	-1	21
9	9.482368063384362E-5	TGTGCTGCGTGGGATTATATGGGTTATAAGAAACTCTTT	CAAWDYMGYKKLF	TRGV10	.	TRGJ1	16	-1	-1	23
9	9.482368063384362E-5	TGTGCTGCGTGGGATCCCAATTATTATAAGAAACTCTTT	CAAWDPNYYKKLF	TRGV10	.	TRGJ1	14	-1	-1	18
9	9.482368063384362E-5	TGTGCTGCGGATATAGGGAATTATTATAAGAAACTCTTT	CAADIGNYYKKLF	TRGV10	.	TRGJ1	8	-1	-1	17
9	9.482368063384362E-5	TGTGCCTTGTACTTATTTCATTATTATAAGAAACTCTTT	CALYLFHYYKKLF	TRGV9	.	TRGJ1	9	-1	-1	19
9	9.482368063384362E-5	TGTGCCACCTGGGATCCAGAACTTTGGATCAAGACGTTT	CATWDPELWIKTF	TRGV2	.	TRGJP2	13	-1	-1	23
9	9.482368063384362E-5	TGTGCCACCTGGGATCATGGAGATTATAAGAAACTCTTT	CATWDHGDYKKLF	TRGV4	.	TRGJ1	14	-1	-1	22
9	9.482368063384362E-5	TGTGCCACCTGGGATGGGCCGTATTATAAGAAACTCTTT	CATWDGPYYKKLF	TRGV4	.	TRGJ1	19	-1	-1	21
9	9.482368063384362E-5	TGTGCCACCTGGGATGGGGGAATTCATAAGAAACTCTTT	CATWDGGIHKKLF	TRGV4	.	TRGJ1	17	-1	-1	21
9	9.482368063384362E-5	TGTGCCACCTGGGATAGTATTTGCTATAAGAAACTCTTT	CATWDSICYKKLF	TRGV8	.	TRGJ1	16	-1	-1	24
9	9.482368063384362E-5	TGTGCCACCTGGGATAGGCCCCTTGGGGAGAAACTCTTT	CATWDRPLGEKLF	TRGV8	.	TRGJ1	19	-1	-1	28
9	9.482368063384362E-5	TGTGCCACCTGGGACCGAAATTATTATAAGAAACTCTTT	CATWDRNYYKKLF	TRGV2	.	TRGJ1	14	-1	-1	18
9	9.482368063384362E-5	TGTGCCACCTGGGACGTTGGTGGTTATAAGAAACTCTTT	CATWDVGGYKKLF	TRGV5	.	TRGJ1	14	-1	-1	23
9	9.482368063384362E-5	TGTGCCACCTGGGACGTCCTATCTTGGATCAAGACGTTT	CATWDVLSWIKTF	TRGV2	.	TRGJP2	15	-1	-1	23
9	9.482368063384362E-5	TGTGCCACCTGGGACGGTTTGGAGTATAAGAAACTCTTT	CATWDGLEYKKLF	TRGV2	.	TRGJ1	16	-1	-1	24
9	9.482368063384362E-5	TGTGCCACCTGGGACGGCCGATATTATAAGAAACTCTTT	CATWDGRYYKKLF	TRGV2	.	TRGJ1	16	-1	-1	21
9	9.482368063384362E-5	TGTGCCACCTGGGACGGGTGCTCTTATAAGAAACTCTTT	CATWDGCSYKKLF	TRGV2	.	TRGJ1	17	-1	-1	23
9	9.482368063384362E-5	TGTGCCACCTGGGACGGGCCCGGTTATAAGAAACTCTTT	CATWDGPGYKKLF	TRGV2	.	TRGJ1	21	-1	-1	23
9	9.482368063384362E-5	TGTGCCACCTGGGACGGGCCGGGTGATAAGAAACTCTTT	CATWDGPGDKKLF	TRGV2	.	TRGJ1	19	-1	-1	25
9	9.482368063384362E-5	TGTGCCACCTGGGACGGGCCATACCTGAGGAAACTCTTT	CATWDGPYLRKLF	TRGV2	.	TRGJ1	19	-1	-1	29
9	9.482368063384362E-5	TGTGCCACCTGGGACGGGCGGGGGTGTAAGAAACTCTTT	CATWDGRGCKKLF	TRGV2	.	TRGJ1	18	-1	-1	26
9	9.482368063384362E-5	TGTGCCACCTGGGACGGATCTTATTATAAGAAACTCTTT	CATWDGSYYKKLF	TRGV2	.	TRGJ1	16	-1	-1	20
9	9.482368063384362E-5	TGTGCCACCTGGGACGGAGGATATTATAAGAAACTCTTT	CATWDGGYYKKLF	TRGV2	.	TRGJ1	16	-1	-1	21
9	9.482368063384362E-5	TGTGCCACCTGGGACAGCGATTATTATAAGAAACTCTTT	CATWDSDYYKKLF	TRGV5	.	TRGJ1	16	-1	-1	19
9	9.482368063384362E-5	TGTGCCACCTGGGACAGGCGGGGTTATAAGAAACTCTTT	CATWDRRGYKKLF	TRGV3	.	TRGJ1	18	-1	-1	23
9	9.482368063384362E-5	TGTGCCACCTGGGACAGGCATTGTTATAAGAAACTCTTT	CATWDRHCYKKLF	TRGV3	.	TRGJ1	18	-1	-1	19
9	9.482368063384362E-5	TGTGCCACCTGGGACAGGCAGGAGTGGATCAAGACGTTT	CATWDRQEWIKTF	TRGV7	.	TRGJP2	18	-1	-1	21
9	9.482368063384362E-5	TGTGCCACCTGGGACAGGACCCTAGATAAGAAACTCTTT	CATWDRTLDKKLF	TRGV5	.	TRGJ1	17	-1	-1	25
9	9.482368063384362E-5	TGTGCCACCTGGGACAGGAATTATTATAAGAAACTCTTT	CATWDRNYYKKLF	TRGV7	.	TRGJ1	17	-1	-1	17
9	9.482368063384362E-5	TGTGCCACCTGGGACAACCCTGCTTATAAGAAACTCTTT	CATWDNPAYKKLF	TRGV3	.	TRGJ1	21	-1	-1	23
9	9.482368063384362E-5	TGTGCTGCGTCTTCAGTTGGTTGGTTCAAGATATTT	CAASSVGWFKIF	TRGV10	.	TRGJP1	9	-1	-1	17
9	9.482368063384362E-5	TGTGCTGCGTCCCTTACTGGTTGGTTCAAGATATTT	CAASLTGWFKIF	TRGV10	.	TRGJP1	9	-1	-1	15
9	9.482368063384362E-5	TGTGCTGCGTGGCAATATAGCGGGAAGAAACTCTTT	CAAWQYSGKKLF	TRGV10	.	TRGJ1	11	-1	-1	24
9	9.482368063384362E-5	TGTGCTGCGTGGGTTTCTTATTATAAGAAACTCTTT	CAAWVSYYKKLF	TRGV10	.	TRGJ1	15	-1	-1	17
9	9.482368063384362E-5	TGTGCTGCGTGGGTTGCCCATTATAAGAAACTCTTT	CAAWVAHYKKLF	TRGV10	.	TRGJ1	12	-1	-1	19
9	9.482368063384362E-5	TGTGCTGCGTGGGATATTGGTTGGTTCAAGATATTT	CAAWDIGWFKIF	TRGV10	.	TRGJP1	14	-1	-1	17
9	9.482368063384362E-5	TGTGCTGCGTGGGACCGCGGTTGGTTCAAGATATTT	CAAWDRGWFKIF	TRGV10	.	TRGJP1	13	-1	-1	18
9	9.482368063384362E-5	TGTGCTGCGAGTTCTTTGAATTATAAGAAACTCTTT	CAASSLNYKKLF	TRGV10	.	TRGJ1	8	-1	-1	19
9	9.482368063384362E-5	TGTGCCGACGGGAGTAGTGATTGGATCAAGACGTTT	CADGSSDWIKTF	TRGV4	.	TRGJP2	5	-1	-1	12
9	9.482368063384362E-5	TGTGCCACCTGGGTCGTTCCCTGGTGGAAACTCTTT	CATWVVPWWKLF	TRGV8	.	TRGJ1	12	-1	-1	26
9	9.482368063384362E-5	TGTGCCACCTGGGTAGTGGGTTGGTTCAAGATATTT	CATWVVGWFKIF	TRGV8	.	TRGJP1	15	-1	-1	18
9	9.482368063384362E-5	TGTGCCACCTGGGGCAATTATTATAAGAAACTCTTT	CATWGNYYKKLF	TRGV4	.	TRGJ1	12	-1	-1	15
9	9.482368063384362E-5	TGTGCCACCTGGGATCGTTATTATAAGAAACTCTTT	CATWDRYYKKLF	TRGV4	.	TRGJ1	14	-1	-1	17
9	9.482368063384362E-5	TGTGCCACCTGGGATCGATCCGGGGGGAAACTCTTT	CATWDRSGGKLF	TRGV8	.	TRGJ1	14	-1	-1	26
9	9.482368063384362E-5	TGTGCCACCTGGGATGTCTATTATAAGAAACTCTTT	CATWDVYYKKLF	TRGV4	.	TRGJ1	15	-1	-1	18
9	9.482368063384362E-5	TGTGCCACCTGGGATGGGCCGCGTAAGAAACTCTTT	CATWDGPRKKLF	TRGV4	.	TRGJ1	19	-1	-1	23
9	9.482368063384362E-5	TGTGCCACCTGGGATGGGCAACGACAGAAACTCTTT	CATWDGQRQKLF	TRGV4	.	TRGJ1	18	-1	-1	25
9	9.482368063384362E-5	TGTGCCACCTGGGATGAGGCGTATAAGAAACTCTTT	CATWDEAYKKLF	TRGV4	.	TRGJ1	19	-1	-1	21
9	9.482368063384362E-5	TGTGCCACCTGGGATGAGGGAGAGAAGAAACTCTTT	CATWDEGEKKLF	TRGV4	.	TRGJ1	15	-1	-1	24
9	9.482368063384362E-5	TGTGCCACCTGGGATATCTGTTATAAGAAACTCTTT	CATWDICYKKLF	TRGV8	.	TRGJ1	15	-1	-1	20
9	9.482368063384362E-5	TGTGCCACCTGGGATAGGCCTTATAAGAAACTCTTT	CATWDRPYKKLF	TRGV8	.	TRGJ1	20	-1	-1	20
9	9.482368063384362E-5	TGTGCCACCTGGGATAGGCCACATAAGAAACTCTTT	CATWDRPHKKLF	TRGV8	.	TRGJ1	19	-1	-1	22
9	9.482368063384362E-5	TGTGCCACCTGGGACGCCCGAGGAGGGAAACTCTTT	CATWDARGGKLF	TRGV7	.	TRGJ1	14	-1	-1	26
9	9.482368063384362E-5	TGTGCCACCTGGGACGGGCCCCGGATCAAGACGTTT	CATWDGPRIKTF	TRGV2	.	TRGJP2	20	-1	-1	22
9	9.482368063384362E-5	TGTGCCACCTGGGACGGGCCACAGAAGAAACTCTTT	CATWDGPQKKLF	TRGV2	.	TRGJ1	19	-1	-1	24
9	9.482368063384362E-5	TGTGCCACCTGGGACGGGCGCTATAAGAAACTCTTT	CATWDGRYKKLF	TRGV2	.	TRGJ1	18	-1	-1	21
9	9.482368063384362E-5	TGTGCCACCTGGGACGGGCGGTATAAGAAACTCTTT	CATWDGRYKKLF	TRGV2	.	TRGJ1	18	-1	-1	21
9	9.482368063384362E-5	TGTGCCACCTGGGACGGGCGAAGTTGGAAACTCTTT	CATWDGRSWKLF	TRGV2	.	TRGJ1	18	-1	-1	26
9	9.482368063384362E-5	TGTGCCACCTGGGACGGGCATATAAAGAAACTCTTT	CATWDGHIKKLF	TRGV2	.	TRGJ1	18	-1	-1	20
9	9.482368063384362E-5	TGTGCCACCTGGGACGGGGGGTATAAGAAACTCTTT	CATWDGGYKKLF	TRGV2	.	TRGJ1	17	-1	-1	21
9	9.482368063384362E-5	TGTGCCACCTGGGACACTTATTATAAGAAACTCTTT	CATWDTYYKKLF	TRGV2	.	TRGJ1	14	-1	-1	17
9	9.482368063384362E-5	TGTGCCACCTGGGACACCCATTATAAGAAACTCTTT	CATWDTHYKKLF	TRGV3	.	TRGJ1	15	-1	-1	19
9	9.482368063384362E-5	TGTGCCACCTGGGACAGGCTATATAAGAAACTCTTT	CATWDRLYKKLF	TRGV3	.	TRGJ1	18	-1	-1	21
9	9.482368063384362E-5	TGTGCCACCTGGGACAGGCCGAGCTGGAAACTCTTT	CATWDRPSWKLF	TRGV3	.	TRGJ1	19	-1	-1	26
9	9.482368063384362E-5	TGTGCCACCCTGAGACGGTTATTAAAGAAACTCTTT	CATLRRLLKKLF	TRGV8	.	TRGJ1	8	-1	-1	18
9	9.482368063384362E-5	TGTGCTGCCCACACTGGTTGGTTCAAGATATTT	CAAHTGWFKIF	TRGV10	.	TRGJP1	7	-1	-1	11
9	9.482368063384362E-5	TGTGCTGCGTACCCGGAAGGTGAGAAACTCTTT	CAAYPEGEKLF	TRGV10	.	TRGJ1	9	-1	-1	22
9	9.482368063384362E-5	TGTGCCTTGTGGGAGGTGCAAAAGAAGCTCTTT	CALWEVQKKLF	TRGV9	.	TRGJ1	19	-1	-1	21
9	9.482368063384362E-5	TGTGCCACCTTGTATTATTATAAGAAACTCTTT	CATLYYYKKLF	TRGV5	.	TRGJ1	9	-1	-1	13
9	9.482368063384362E-5	TGTGCCACCTCTAATTATTATAAGAAACTCTTT	CATSNYYKKLF	TRGV2	.	TRGJ1	9	-1	-1	9
9	9.482368063384362E-5	TGTGCCACCTGTCTTTATTATAAGAAACTCTTT	CATCLYYKKLF	TRGV4	.	TRGJ1	10	-1	-1	14
9	9.482368063384362E-5	TGTGCCACCTGGCTCGAAGGGGGGAAACTCTTT	CATWLEGGKLF	TRGV4	.	TRGJ1	11	-1	-1	23
9	9.482368063384362E-5	TGTGCCACCTGGGTGGGCTATAAGAAACTCTTT	CATWVGYKKLF	TRGV4	.	TRGJ1	17	-1	-1	18
9	9.482368063384362E-5	TGTGCCACCTGGGATTACAGTGTGGAACTCTTT	CATWDYSVELF	TRGV4	.	TRGJ1	14	-1	-1	25
9	9.482368063384362E-5	TGTGCCACCTGGGATCCCCAGGGGAAACTCTTT	CATWDPQGKLF	TRGV8	.	TRGJ1	14	-1	-1	23
9	9.482368063384362E-5	TGTGCCACCTGGGATGGGCGAAAGAAACTCTTT	CATWDGRKKLF	TRGV4	.	TRGJ1	18	-1	-1	21
9	9.482368063384362E-5	TGTGCCACCTGGGATGATCGAAAGAAACTCTTT	CATWDDRKKLF	TRGV4	.	TRGJ1	15	-1	-1	21
9	9.482368063384362E-5	TGTGCCACCTGGGATAGTTATAAGAAACTCTTT	CATWDSYKKLF	TRGV4	.	TRGJ1	14	-1	-1	17
9	9.482368063384362E-5	TGTGCCACCTGGGACCCGGATAAGAAACTCTTT	CATWDPDKKLF	TRGV2	.	TRGJ1	14	-1	-1	19
9	9.482368063384362E-5	TGTGCCACCTGGGACGGGCACGGGAAACTCTTT	CATWDGHGKLF	TRGV2	.	TRGJ1	21	-1	-1	23
9	9.482368063384362E-5	TGTGCCACCTGGGACGGAGAGAAGAAACTCTTT	CATWDGEKKLF	TRGV2	.	TRGJ1	16	-1	-1	21
9	9.482368063384362E-5	TGTGCCACCTGGGACGAAACGGAGAAACTCTTT	CATWDETEKLF	TRGV4	.	TRGJ1	13	-1	-1	22
9	9.482368063384362E-5	TGTGCCACCTGGGAATATTATAAGAAACTCTTT	CATWEYYKKLF	TRGV4	.	TRGJ1	13	-1	-1	12
9	9.482368063384362E-5	TGTGCTGCGTGGGTGAGGTTCAAGATATTT	CAAWVRFKIF	TRGV10	.	TRGJP1	12	-1	-1	16
9	9.482368063384362E-5	TGTGCCACTGGGTATTATAAGAAACTCTTT	CATGYYKKLF	TRGV4	.	TRGJ1	11	-1	-1	12
9	9.482368063384362E-5	TGTGCCACCTCGTATTATAAGAAACTCTTT	CATSYYKKLF	TRGV4	.	TRGJ1	9	-1	-1	12
9	9.482368063384362E-5	TGTGCCACCTGGGATTTACCGAAACTCTTT	CATWDLPKLF	TRGV8	.	TRGJ1	14	-1	-1	20
9	9.482368063384362E-5	TGTGCCACCTGGGATGGAGGGAAACTCTTT	CATWDGGKLF	TRGV4	.	TRGJ1	16	-1	-1	20
9	9.482368063384362E-5	TGTGCCACCTGGGACGTCAAGAAACTCTTT	CATWDVKKLF	TRGV5	.	TRGJ1	14	-1	-1	18
9	9.482368063384362E-5	TGTGCCACCTGGGACAATGGGAAACTCTTT	CATWDNGKLF	TRGV3	.	TRGJ1	15	-1	-1	20
9	9.482368063384362E-5	TGTGCCACCTGGGAATATAAGAAACTCTTT	CATWEYKKLF	TRGV2	.	TRGJ1	13	-1	-1	15
9	9.482368063384362E-5	TGTGCCACCCATCGGTATAAGAAACTCTTT	CATHRYKKLF	TRGV4	.	TRGJ1	8	-1	-1	15
9	9.482368063384362E-5	TGTGCCACCATTTATTATAAGAAACTCTTT	CATIYYKKLF	TRGV4	.	TRGJ1	8	-1	-1	11
9	9.482368063384362E-5	TGTGCCTTAGGTTGGTTCAAGATATTT	CALGWFKIF	TRGV9	.	TRGJP1	7	-1	-1	9
9	9.482368063384362E-5	TGTGCCACCTGCGAAAAGAAACTCTTT	CATCEKKLF	TRGV4	.	TRGJ1	13	-1	-1	15
9	9.482368063384362E-5	TGTGCCACCTGGGCCAAGAAACTCTTT	CATWAKKLF	TRGV2	.	TRGJ1	12	-1	-1	15
9	9.482368063384362E-5	TGTGCCACCTGGGGTAAGAAACTCTTT	CATWGKKLF	TRGV8	.	TRGJ1	15	-1	-1	14
9	9.482368063384362E-5	TGTGCCACCTGGGACTTTACGCTCTTT	CATWDFTLF	TRGV2	.	TRGJ1	14	-1	-1	21
9	9.482368063384362E-5	TGTGCCACCTGGAATAAGAAACTCTTT	CATWNKKLF	TRGV8	.	TRGJ1	15	-1	-1	13
9	9.482368063384362E-5	TGTGCCACCCCCCGAAGGAAACTCTTT	CATPRRKLF	TRGV8	.	TRGJ1	8	-1	-1	17
9	9.482368063384362E-5	TGTGCCACCGCCCAAAAGAAACTCTTT	CATAQKKLF	TRGV3	.	TRGJ1	8	-1	-1	15
9	9.482368063384362E-5	CGTGCCATTGATTGTGGGAAACTCTTT	RAIDCGKLF	TRGV4	.	TRGJ1	6	-1	-1	17
9	9.482368063384362E-5	TGTGCCACCTTACAGAAACTCTTT	CATLQKLF	TRGV8	.	TRGJ1	9	-1	-1	13
9	9.482368063384362E-5	TGTGCCACCCGGTTTGGACTCTTT	CATRFGLF	TRGV8	.	TRGJ1	11	-1	-1	17
9	9.482368063384362E-5	TGTGTCTCATATCTCTTT	CVSYLF	TRGV8	.	TRGJ1	3	-1	-1	12
8	8.42877161189721E-5	TGTGCTGCGTGGGATTATCCTCCAATTCCTAATTCCTGGAATTATTATAAGAAACTCTTT	CAAWDYPPIPNSWNYYKKLF	TRGV10	.	TRGJ1	16	-1	-1	38
8	8.42877161189721E-5	TGTGCTGCGTGGGATTCCCTATCATATCGTTATTGGAATTATTATAAGAAACTCTTT	CAAWDSLSYRYWNYYKKLF	TRGV10	.	TRGJ1	15	-1	-1	31
8	8.42877161189721E-5	TGTGCCACCTGGGAGAGGAACTTCTGGGATGGGGGGACGGATTATAAGAAACTCTTT	CATWERNFWDGGTDYKKLF	TRGV4	.	TRGJ1	13	-1	-1	40
8	8.42877161189721E-5	TGTGCTGCGTGGGGACCTAATACAGACTATACCACTGGTTGGTTCAAGATATTT	CAAWGPNTDYTTGWFKIF	TRGV10	.	TRGJP1	12	-1	-1	27
8	8.42877161189721E-5	TGTGCTGCGTGGGATTTATTCCCTGACCTCAAGAATTATTATAAGAAACTCTTT	CAAWDLFPDLKNYYKKLF	TRGV10	.	TRGJ1	15	-1	-1	32
8	8.42877161189721E-5	TGTGCTGCGTGGGATCGTTTCTGGTCGAATACCACTGGTTGGTTCAAGATATTT	CAAWDRFWSNTTGWFKIF	TRGV10	.	TRGJP1	14	-1	-1	28
8	8.42877161189721E-5	TGTGCCACCTGGGACGTTTTTTGGGCCTTTCAGCGGGGTTATAAGAAACTCTTT	CATWDVFWAFQRGYKKLF	TRGV2	.	TRGJ1	15	-1	-1	38
8	8.42877161189721E-5	TGTGCCACCTGGGAATCGCCGAGACCAAACCTAAATTATTATAAGAAACTCTTT	CATWESPRPNLNYYKKLF	TRGV4	.	TRGJ1	13	-1	-1	33
8	8.42877161189721E-5	TGTGCTGCGTGGGTCCCCAGGGGGACTGAGAATTATTATAAGAAACTCTTT	CAAWVPRGTENYYKKLF	TRGV10	.	TRGJ1	12	-1	-1	29
8	8.42877161189721E-5	TGTGCTGCGTGGGATTGGAAACTTTTCAAGAATTATTATAAGAAACTCTTT	CAAWDWKLFKNYYKKLF	TRGV10	.	TRGJ1	15	-1	-1	29
8	8.42877161189721E-5	TGTGCTGCGTGGGATTATAGTACGGAGGCCACTGGTTGGTTCAAGATATTT	CAAWDYSTEATGWFKIF	TRGV10	.	TRGJP1	16	-1	-1	28
8	8.42877161189721E-5	TGTGCCACCTGGGACGGGCTCACGCTTAGTAGTGATTGGATCAAGACGTTT	CATWDGLTLSSDWIKTF	TRGV2	.	TRGJP2	18	-1	-1	26
8	8.42877161189721E-5	TGTGCCACCTGGGATAGTCAAGAGTTGGGCAAAAAAATCAAGGTATTT	CATWDSQELGKKIKVF	TRGV8	.	TRGJP	16	-1	-1	18
8	8.42877161189721E-5	TGTGCCACCTGGGACGGCAACCTTAGTAGTGATTGGATCAAGACGTTT	CATWDGNLSSDWIKTF	TRGV2	.	TRGJP2	16	-1	-1	23
8	8.42877161189721E-5	TGTGCCACCTGGGACGGGCTTGGGGTGCTCTGTTATAAGAAACTCTTT	CATWDGLGVLCYKKLF	TRGV2	.	TRGJ1	18	-1	-1	32
8	8.42877161189721E-5	TGTGCTGCGTGGGATTATCGTACCACTGGTTGGTTCAAGATATTT	CAAWDYRTTGWFKIF	TRGV10	.	TRGJP1	21	-1	-1	20
8	8.42877161189721E-5	TGTGCTGCGTGGGATTATATGGTTGGTTATTATAAGAAACTCTTT	CAAWDYMVGYYKKLF	TRGV10	.	TRGJ1	16	-1	-1	26
8	8.42877161189721E-5	TGTGCTGCGTGGGATCTTTATAGTAGTGATTGGATCAAGACGTTT	CAAWDLYSSDWIKTF	TRGV10	.	TRGJP2	14	-1	-1	15
8	8.42877161189721E-5	TGTGCTGCGTGGGATCCGGGGACCACTGGTTGGTTCAAGATATTT	CAAWDPGTTGWFKIF	TRGV10	.	TRGJP1	14	-1	-1	21
8	8.42877161189721E-5	TGTGCTGCGTGGGATCCGAATACCACTGGTTGGTTCAAGATATTT	CAAWDPNTTGWFKIF	TRGV10	.	TRGJP1	25	-1	-1	19
8	8.42877161189721E-5	TGTGCTGCGTGGATAGGGGGCACCACTGGTTGGTTCAAGATATTT	CAAWIGGTTGWFKIF	TRGV10	.	TRGJP1	11	-1	-1	21
8	8.42877161189721E-5	TGTGCCACCTGGGCTTCCTGGGTGAATTATTATAAGAAACTCTTT	CATWASWVNYYKKLF	TRGV8	.	TRGJ1	12	-1	-1	23
8	8.42877161189721E-5	TGTGCCACCTGGGGGAGTCTTAGTAGTGATTGGATCAAGACGTTT	CATWGSLSSDWIKTF	TRGV2	.	TRGJP2	12	-1	-1	20
8	8.42877161189721E-5	TGTGCCACCTGGGATGGTAAAAGTAGTGATTGGATCAAGACGTTT	CATWDGKSSDWIKTF	TRGV4	.	TRGJP2	16	-1	-1	21
8	8.42877161189721E-5	TGTGCCACCTGGGATAGGCCAAGGTTTTATTATAAGAAACTCTTT	CATWDRPRFYYKKLF	TRGV8	.	TRGJ1	19	-1	-1	26
8	8.42877161189721E-5	TGTGCCACCTGGGATAGGGTCCCCGTGGGTTGCAAGAAACTCTTT	CATWDRVPVGCKKLF	TRGV8	.	TRGJ1	17	-1	-1	33
8	8.42877161189721E-5	TGTGCCACCTGGGACGGGCTCCCGAATTATTATAAGAAACTCTTT	CATWDGLPNYYKKLF	TRGV2	.	TRGJ1	18	-1	-1	22
8	8.42877161189721E-5	TGTGCCACCTGGGACGGGCCGAGCTGTTATTATAAGAAACTCTTT	CATWDGPSCYYKKLF	TRGV2	.	TRGJ1	19	-1	-1	26
8	8.42877161189721E-5	TGTGCCACCTGGGACGGGCCAAGTAGTGATTGGATCAAGACGTTT	CATWDGPSSDWIKTF	TRGV2	.	TRGJP2	19	-1	-1	21
8	8.42877161189721E-5	TGTGCCACCTGGGACACCCTCGCGGATTATTATAAGAAACTCTTT	CATWDTLADYYKKLF	TRGV3	.	TRGJ1	15	-1	-1	22
8	8.42877161189721E-5	TGTGCCACCTGGGACAGTCTCCTCGTTTATTATAAGAAACTCTTT	CATWDSLLVYYKKLF	TRGV3	.	TRGJ1	16	-1	-1	26
8	8.42877161189721E-5	TGTGCCACCTGGGACAGGCTAGGTGGATATTATAAGAAACTCTTT	CATWDRLGGYYKKLF	TRGV3	.	TRGJ1	18	-1	-1	27
8	8.42877161189721E-5	TGTGCCACCTGGGACAGGCCTTCCTATTATTATAAGAAACTCTTT	CATWDRPSYYYKKLF	TRGV7	.	TRGJ1	23	-1	-1	25
8	8.42877161189721E-5	TGTGCCACCTGGGACAGGCCGGTGAGCTATTATAAGAAACTCTTT	CATWDRPVSYYKKLF	TRGV7	.	TRGJ1	22	-1	-1	27
8	8.42877161189721E-5	TGTGCCACCTGGGACAGGCCGAAGAATTATTATAAGAAACTCTTT	CATWDRPKNYYKKLF	TRGV5	.	TRGJ1	19	-1	-1	23
8	8.42877161189721E-5	TGTGCCACCGCTACCCCCCAAGTGGGGGATTATAAGAAACTCTTT	CATATPQVGDYKKLF	TRGV3	.	TRGJ1	8	-1	-1	28
8	8.42877161189721E-5	TGTGCTGCGTGCTATGGGACCACTGGTTGGTTCAAGATATTT	CAACYGTTGWFKIF	TRGV10	.	TRGJP1	10	-1	-1	18
8	8.42877161189721E-5	TGTGCTGCGTGGTTTCAGGGCACTGGTTGGTTCAAGATATTT	CAAWFQGTGWFKIF	TRGV10	.	TRGJP1	11	-1	-1	20
8	8.42877161189721E-5	TGTGCTGCGTGGGCCGCCGAGATACATTATAAGAAACTCTTT	CAAWAAEIHYKKLF	TRGV10	.	TRGJ1	12	-1	-1	25
8	8.42877161189721E-5	TGTGCTGCGTGGGGGACCCTCCATGGGTTGGTCAAGATATTT	CAAWGTLHGLVKIF	TRGV10	.	TRGJP1	12	-1	-1	25
8	8.42877161189721E-5	TGTGCTGCGTGGGATTTTTGGTATTATTATAAGAAACTCTTT	CAAWDFWYYYKKLF	TRGV10	.	TRGJ1	15	-1	-1	22
8	8.42877161189721E-5	TGTGCTGCGTGGGATTCTGCCCATTATTATAAGAAACTCTTT	CAAWDSAHYYKKLF	TRGV10	.	TRGJ1	15	-1	-1	22
8	8.42877161189721E-5	TGTGCTGCGTGGGATTCATCCACTGGTTGGTTCAAGATATTT	CAAWDSSTGWFKIF	TRGV10	.	TRGJP1	15	-1	-1	19
8	8.42877161189721E-5	TGTGCTGCGTGGGATTGTACCACTGGTTGGTTCAAGATATTT	CAAWDCTTGWFKIF	TRGV10	.	TRGJP1	15	-1	-1	17
8	8.42877161189721E-5	TGTGCTGCGTGGGATTATCGGAATTATTATAAGAAACTCTTT	CAAWDYRNYYKKLF	TRGV10	.	TRGJ1	23	-1	-1	20
8	8.42877161189721E-5	TGTGCTGCGTGGGATTATAAAGGGGGTTGGTTCAAGATATTT	CAAWDYKGGWFKIF	TRGV10	.	TRGJP1	16	-1	-1	24
8	8.42877161189721E-5	TGTGCTGCGTGGGATACCCCCACTGGTTGGTTCAAGATATTT	CAAWDTPTGWFKIF	TRGV10	.	TRGJP1	14	-1	-1	19
8	8.42877161189721E-5	TGTGCTGCGTGGGACCCCCTGACTGGTTGGTTCAAGATATTT	CAAWDPLTGWFKIF	TRGV10	.	TRGJP1	13	-1	-1	21
8	8.42877161189721E-5	TGTGCTGACTTGCATCGTACCACTGGTTGGTTCAAGATATTT	CADLHRTTGWFKIF	TRGV10	.	TRGJP1	6	-1	-1	17
8	8.42877161189721E-5	TGTGCTGACGTGGGATGGAAACATTATTATAAGAAACTCTTT	CADVGWKHYYKKLF	TRGV10	.	TRGJ1	15	-1	-1	22
8	8.42877161189721E-5	TGTGCCTTGTGGGAGGGCCGTTTCTCAGATAAGAAACTCTTT	CALWEGRFSDKKLF	TRGV9	.	TRGJ1	15	-1	-1	28
8	8.42877161189721E-5	TGTGCCACCTTACTTGGGGTGATTTATTATAAGAAACTCTTT	CATLLGVIYYKKLF	TRGV8	.	TRGJ1	9	-1	-1	20
8	8.42877161189721E-5	TGTGCCACCTGGGATTATTCGGTAAATTATAAGAAACTCTTT	CATWDYSVNYKKLF	TRGV4	.	TRGJ1	14	-1	-1	25
8	8.42877161189721E-5	TGTGCCACCTGGGATCGACCGCCAGGGAATAAGAAACTCTTT	CATWDRPPGNKKLF	TRGV4	.	TRGJ1	14	-1	-1	28
8	8.42877161189721E-5	TGTGCCACCTGGGATGGGCTGGGTAGGGATAAGAAACTCTTT	CATWDGLGRDKKLF	TRGV4	.	TRGJ1	18	-1	-1	28
8	8.42877161189721E-5	TGTGCCACCTGGGATGGGCGGGCTTATTATAAGAAACTCTTT	CATWDGRAYYKKLF	TRGV4	.	TRGJ1	18	-1	-1	23
8	8.42877161189721E-5	TGTGCCACCTGGGATAGAAGGGGTTATTATAAGAAACTCTTT	CATWDRRGYYKKLF	TRGV8	.	TRGJ1	16	-1	-1	23
8	8.42877161189721E-5	TGTGCCACCTGGGACGGGTTGAATTATTATAAGAAACTCTTT	CATWDGLNYYKKLF	TRGV2	.	TRGJ1	17	-1	-1	20
8	8.42877161189721E-5	TGTGCCACCTGGGACGGGCCCCATTATTATAAGAAACTCTTT	CATWDGPHYYKKLF	TRGV2	.	TRGJ1	20	-1	-1	22
8	8.42877161189721E-5	TGTGCCACCTGGGACGGGCGGAAGGATTATAAGAAACTCTTT	CATWDGRKDYKKLF	TRGV2	.	TRGJ1	18	-1	-1	25
8	8.42877161189721E-5	TGTGCCACCTGGGACGGGGGGACTTATTATAAGAAACTCTTT	CATWDGGTYYKKLF	TRGV2	.	TRGJ1	17	-1	-1	20
8	8.42877161189721E-5	TGTGCCACCTGGGACGGGGGGAGAGATTGGATCAAGACGTTT	CATWDGGRDWIKTF	TRGV2	.	TRGJP2	17	-1	-1	21
8	8.42877161189721E-5	TGTGCCACCTGGGACGGGAGGGCCTTTTATAAGAAACTCTTT	CATWDGRAFYKKLF	TRGV2	.	TRGJ1	17	-1	-1	26
8	8.42877161189721E-5	TGTGCCACCTGGGACGGACTTATAGCCCATAAGAAACTCTTT	CATWDGLIAHKKLF	TRGV2	.	TRGJ1	16	-1	-1	28
8	8.42877161189721E-5	TGTGCCACCTGGGACAGGCTGAATTATTATAAGAAACTCTTT	CATWDRLNYYKKLF	TRGV3	.	TRGJ1	18	-1	-1	20
8	8.42877161189721E-5	TGTGCCACCTGGGACAGGCCGGGGGATTGGATCAAGACGTTT	CATWDRPGDWIKTF	TRGV5	.	TRGJP2	19	-1	-1	24
8	8.42877161189721E-5	TGTGCCACCTGGGACAGGCGTCGGAGCTATAAGAAACTCTTT	CATWDRRRSYKKLF	TRGV3	.	TRGJ1	18	-1	-1	27
8	8.42877161189721E-5	TGTGCCACCTGGGACAGGGGGAGGTTTGGGAAGAAACTCTTT	CATWDRGRFGKKLF	TRGV3	.	TRGJ1	17	-1	-1	30
8	8.42877161189721E-5	TGTGCCACCTGGGACAATACCACTGGTTGGTTCAAGATATTT	CATWDNTTGWFKIF	TRGV7	.	TRGJP1	15	-1	-1	16
8	8.42877161189721E-5	TGTGCTCCACAATATACCACTGGTTGGTTCAAGATATTT	CAPQYTTGWFKIF	TRGV10	.	TRGJP1	5	-1	-1	11
8	8.42877161189721E-5	TGTGCTGCGTGGCCCCTTTGCTTATGGTTCAAGATATTT	CAAWPLCLWFKIF	TRGV10	.	TRGJP1	11	-1	-1	24
8	8.42877161189721E-5	TGTGCTGCGTGGGTCCCAGTTTATTATAAGAAACTCTTT	CAAWVPVYYKKLF	TRGV10	.	TRGJ1	12	-1	-1	20
8	8.42877161189721E-5	TGTGCTGCGTGGGGTCGATATTATTATAAGAAACTCTTT	CAAWGRYYYKKLF	TRGV10	.	TRGJ1	12	-1	-1	14
8	8.42877161189721E-5	TGTGCTGCGTGGGATTATAACTATTATAAGAAACTCTTT	CAAWDYNYYKKLF	TRGV10	.	TRGJ1	16	-1	-1	18
8	8.42877161189721E-5	TGTGCTGCGTGGGATTACGGTTATTATAAGAAACTCTTT	CAAWDYGYYKKLF	TRGV10	.	TRGJ1	18	-1	-1	20
8	8.42877161189721E-5	TGTGCTGCGTGGGATGAGAATTATTATAAGAAACTCTTT	CAAWDENYYKKLF	TRGV10	.	TRGJ1	14	-1	-1	17
8	8.42877161189721E-5	TGTGCTGCGTGGGAGGAGAGGCCTAATAAGAAACTCTTT	CAAWEERPNKKLF	TRGV10	.	TRGJ1	13	-1	-1	25
8	8.42877161189721E-5	TGTGCCTTGTGGGCCCGGGGTTATTATAAGAAACTCTTT	CALWARGYYKKLF	TRGV9	.	TRGJ1	12	-1	-1	20
8	8.42877161189721E-5	TGTGCCTTGTGGGAGCCTTATTATTATAAGAAACTCTTT	CALWEPYYYKKLF	TRGV9	.	TRGJ1	14	-1	-1	19
8	8.42877161189721E-5	TGTGCCACTGAGACTTCGAATTATTATAAGAAACTCTTT	CATETSNYYKKLF	TRGV8	.	TRGJ1	7	-1	-1	14
8	8.42877161189721E-5	TGTGCCACCTGGGTTGCCACCGGTTGGTTCAAGATATTT	CATWVATGWFKIF	TRGV4	.	TRGJP1	15	-1	-1	16
8	8.42877161189721E-5	TGTGCCACCTGGGCCCCGCCTAATTATAAGAAACTCTTT	CATWAPPNYKKLF	TRGV4	.	TRGJ1	12	-1	-1	22
8	8.42877161189721E-5	TGTGCCACCTGGGGTGCAGGATGTTATAAGAAACTCTTT	CATWGAGCYKKLF	TRGV8	.	TRGJ1	12	-1	-1	23
8	8.42877161189721E-5	TGTGCCACCTGGGGCTTCAATTATTATAAGAAACTCTTT	CATWGFNYYKKLF	TRGV2	.	TRGJ1	12	-1	-1	15
8	8.42877161189721E-5	TGTGCCACCTGGGGGGGTGGGGGTTATAAGAAACTCTTT	CATWGGGGYKKLF	TRGV4	.	TRGJ1	12	-1	-1	23
8	8.42877161189721E-5	TGTGCCACCTGGGATGTCCTTTATTATAAGAAACTCTTT	CATWDVLYYKKLF	TRGV4	.	TRGJ2	15	-1	-1	20
8	8.42877161189721E-5	TGTGCCACCTGGGATGGCCATTATTATAAGAAACTCTTT	CATWDGHYYKKLF	TRGV4	.	TRGJ1	16	-1	-1	19
8	8.42877161189721E-5	TGTGCCACCTGGGATGGGTTAGGGTATAAGAAACTCTTT	CATWDGLGYKKLF	TRGV4	.	TRGJ1	17	-1	-1	24
8	8.42877161189721E-5	TGTGCCACCTGGGATAGGCTGCATTATAAGAAACTCTTT	CATWDRLHYKKLF	TRGV8	.	TRGJ1	18	-1	-1	22
8	8.42877161189721E-5	TGTGCCACCTGGGATAAGGATTATTATAAGAAACTCTTT	CATWDKDYYKKLF	TRGV8	.	TRGJ1	15	-1	-1	19
8	8.42877161189721E-5	TGTGCCACCTGGGACTGGGATTATTATAAGAAACTCTTT	CATWDWDYYKKLF	TRGV3	.	TRGJ1	17	-1	-1	19
8	8.42877161189721E-5	TGTGCCACCTGGGACGCTGCTAATTATAAGAAACTCTTT	CATWDAANYKKLF	TRGV2	.	TRGJ1	15	-1	-1	22
8	8.42877161189721E-5	TGTGCCACCTGGGACGGCAATTATTATAAGAAACTCTTT	CATWDGNYYKKLF	TRGV2	.	TRGJ1	16	-1	-1	18
8	8.42877161189721E-5	TGTGCCACCTGGGACGGGCTTTACGGTAAGAAACTCTTT	CATWDGLYGKKLF	TRGV2	.	TRGJ1	18	-1	-1	26
8	8.42877161189721E-5	TGTGCCACCTGGGACGGGCCTCGAGTCGGGAAACTCTTT	CATWDGPRVGKLF	TRGV2	.	TRGJ1	19	-1	-1	29
8	8.42877161189721E-5	TGTGCCACCTGGGACGGAAACTATTATAAGAAACTCTTT	CATWDGNYYKKLF	TRGV2	.	TRGJ1	16	-1	-1	18
8	8.42877161189721E-5	TGTGCCACCTGGGACGAGGGAGGATATAAGAAACTCTTT	CATWDEGGYKKLF	TRGV8	.	TRGJ1	13	-1	-1	24
8	8.42877161189721E-5	TGTGCCACCTGGGACGAGAAGGATTATAAGAAACTCTTT	CATWDEKDYKKLF	TRGV7	.	TRGJ1	14	-1	-1	22
8	8.42877161189721E-5	TGTGCCACCTGGGACACCAAGGAGGGCAAGAAACTCTTT	CATWDTKEGKKLF	TRGV3	.	TRGJ1	15	-1	-1	27
8	8.42877161189721E-5	TGTGCCACCTGGGACAGGCCTGATTATAAGAAACTCTTT	CATWDRPDYKKLF	TRGV5	.	TRGJ1	21	-1	-1	22
8	8.42877161189721E-5	TGTGCCACCTGGGACAGGCCGCGTGATAAGAAACTCTTT	CATWDRPRDKKLF	TRGV5	.	TRGJ2	19	-1	-1	25
8	8.42877161189721E-5	TGTGCCACCTGGGACAGGCGGCCGAATAAGAAACTCTTT	CATWDRRPNKKLF	TRGV5	.	TRGJ1	18	-1	-1	25
8	8.42877161189721E-5	TGTGCCACCTGGGACAGGCGGAGTTATAAGAAACTCTTT	CATWDRRSYKKLF	TRGV7	.	TRGJ1	18	-1	-1	23
8	8.42877161189721E-5	TGTGCCACCTGGGACAGGCATTTTTATAAGAAACTCTTT	CATWDRHFYKKLF	TRGV3	.	TRGJ1	18	-1	-1	19
8	8.42877161189721E-5	TGTGCCACCTGGGAGGGGAATTATTATAAGAAACTCTTT	CATWEGNYYKKLF	TRGV4	.	TRGJ1	17	-1	-1	17
8	8.42877161189721E-5	TGTGCCACGGACTCCCCCCTTCGCCCCAAGAAACTCTTT	CATDSPLRPKKLF	TRGV5	.	TRGJ1	7	-1	-1	27
8	8.42877161189721E-5	TGTGCTGCGTGGGTCCGGAGGTATAAGAAACTCTTT	CAAWVRRYKKLF	TRGV10	.	TRGJ1	12	-1	-1	21
8	8.42877161189721E-5	TGTGCTGCGTGGGGGAATTATTATAAGAAACTCTTT	CAAWGNYYKKLF	TRGV10	.	TRGJ1	12	-1	-1	14
8	8.42877161189721E-5	TGTGCTGCGTGGGATGGACATTATAAGAAACTCTTT	CAAWDGHYKKLF	TRGV10	.	TRGJ1	14	-1	-1	19
8	8.42877161189721E-5	TGTGCTGCGTGGAATAATTATTATAAGAAACTCTTT	CAAWNNYYKKLF	TRGV10	.	TRGJ1	14	-1	-1	15
8	8.42877161189721E-5	TGTGCCTTGTGGGAGGTCTATTATAAGAAACTCTTT	CALWEVYYKKLF	TRGV9	.	TRGJ1	16	-1	-1	18
8	8.42877161189721E-5	TGTGCCACCTGGTACAAGCTTCGTGGGAAACTCTTT	CATWYKLRGKLF	TRGV2	.	TRGJ1	14	-1	-1	26
8	8.42877161189721E-5	TGTGCCACCTGGCCCTGGGGTATAGAGAAACTCTTT	CATWPWGIEKLF	TRGV5	.	TRGJ1	11	-1	-1	20
8	8.42877161189721E-5	TGTGCCACCTGGGTCAATTATTATAAGAAACTCTTT	CATWVNYYKKLF	TRGV8	.	TRGJ1	12	-1	-1	15
8	8.42877161189721E-5	TGTGCCACCTGGGCCCTTTATTATAAGAAACTCTTT	CATWALYYKKLF	TRGV4	.	TRGJ1	12	-1	-1	17
8	8.42877161189721E-5	TGTGCCACCTGGGGCATTAACCTTAAGAAACTCTTT	CATWGINLKKLF	TRGV5P	.	TRGJ1	15	-1	-1	23
8	8.42877161189721E-5	TGTGCCACCTGGGGGATCTCATATAAGAAACTCTTT	CATWGISYKKLF	TRGV3	.	TRGJ1	12	-1	-1	21
8	8.42877161189721E-5	TGTGCCACCTGGGATCCTGGGTATAAGAAACTCTTT	CATWDPGYKKLF	TRGV4	.	TRGJ1	14	-1	-1	21
8	8.42877161189721E-5	TGTGCCACCTGGGATGTTTTCTATAAGAAACTCTTT	CATWDVFYKKLF	TRGV4	.	TRGJ1	15	-1	-1	21
8	8.42877161189721E-5	TGTGCCACCTGGGATGGGCCATATAAGAAACTCTTT	CATWDGPYKKLF	TRGV4	.	TRGJ1	19	-1	-1	21
8	8.42877161189721E-5	TGTGCCACCTGGGATGGGCATCATAAGAAACTCTTT	CATWDGHHKKLF	TRGV4	.	TRGJ1	18	-1	-1	19
8	8.42877161189721E-5	TGTGCCACCTGGGATGGACCTCCTACGAAACTCTTT	CATWDGPPTKLF	TRGV4	.	TRGJ1	19	-1	-1	23
8	8.42877161189721E-5	TGTGCCACCTGGGATGGAGCGGGTAAGAAACTCTTT	CATWDGAGKKLF	TRGV4	.	TRGJ1	16	-1	-1	23
8	8.42877161189721E-5	TGTGCCACCTGGGATGGAGATTATAAGAAACTCTTT	CATWDGDYKKLF	TRGV4	.	TRGJ1	16	-1	-1	19
8	8.42877161189721E-5	TGTGCCACCTGGGATGAGGGGTATAAGAAACTCTTT	CATWDEGYKKLF	TRGV4	.	TRGJ1	15	-1	-1	21
8	8.42877161189721E-5	TGTGCCACCTGGGATAGTCGGGATAAGAAACTCTTT	CATWDSRDKKLF	TRGV8	.	TRGJ1	16	-1	-1	22
8	8.42877161189721E-5	TGTGCCACCTGGGATAGTGATTGGATCAAGACGTTT	CATWDSDWIKTF	TRGV8	.	TRGJP2	16	-1	-1	14
8	8.42877161189721E-5	TGTGCCACCTGGGATAGGGATTATAAGAAACTCTTT	CATWDRDYKKLF	TRGV4	.	TRGJ1	18	-1	-1	19
8	8.42877161189721E-5	TGTGCCACCTGGGATAGAAATCCCAAGAAACTCTTT	CATWDRNPKKLF	TRGV8	.	TRGJ1	16	-1	-1	24
8	8.42877161189721E-5	TGTGCCACCTGGGACTTCCACTATAAGAAACTCTTT	CATWDFHYKKLF	TRGV3	.	TRGJ1	14	-1	-1	21
8	8.42877161189721E-5	TGTGCCACCTGGGACTGGGATTATAAGAAACTCTTT	CATWDWDYKKLF	TRGV5	.	TRGJ1	17	-1	-1	19
8	8.42877161189721E-5	TGTGCCACCTGGGACCCGACAAATAAGAAACTCTTT	CATWDPTNKKLF	TRGV5	.	TRGJ1	14	-1	-1	22
8	8.42877161189721E-5	TGTGCCACCTGGGACGTCCCTTATAAGAAACTCTTT	CATWDVPYKKLF	TRGV2	.	TRGJ1	15	-1	-1	20
8	8.42877161189721E-5	TGTGCCACCTGGGACGCTCATTATAAGAAACTCTTT	CATWDAHYKKLF	TRGV2	.	TRGJ1	15	-1	-1	19
8	8.42877161189721E-5	TGTGCCACCTGGGACGCCCGACGGAAGAAACTCTTT	CATWDARRKKLF	TRGV2	.	TRGJ1	15	-1	-1	24
8	8.42877161189721E-5	TGTGCCACCTGGGACGCGGCAATCGAGAAACTCTTT	CATWDAAIEKLF	TRGV3	.	TRGJ1	14	-1	-1	25
8	8.42877161189721E-5	TGTGCCACCTGGGACGCGGGTAAAAAGAAACTCTTT	CATWDAGKKKLF	TRGV2	.	TRGJ1	15	-1	-1	24
8	8.42877161189721E-5	TGTGCCACCTGGGACGGCCTAATTAAGAAACTCTTT	CATWDGLIKKLF	TRGV5	.	TRGJ1	19	-1	-1	23
8	8.42877161189721E-5	TGTGCCACCTGGGACGGGCTGTATAAGAAACTCTTT	CATWDGLYKKLF	TRGV2	.	TRGJ1	18	-1	-1	21
8	8.42877161189721E-5	TGTGCCACCTGGGACGGGCTATATAAGAAACTCTTT	CATWDGLYKKLF	TRGV2	.	TRGJ1	18	-1	-1	21
8	8.42877161189721E-5	TGTGCCACCTGGGACGGGCCGTTCGGGAAACTCTTT	CATWDGPFGKLF	TRGV2	.	TRGJ1	19	-1	-1	26
8	8.42877161189721E-5	TGTGCCACCTGGGACGGGCCGGGGAAGAAACTCTTT	CATWDGPGKKLF	TRGV2	.	TRGJ1	19	-1	-1	24
8	8.42877161189721E-5	TGTGCCACCTGGGACGGGCGGTGGATCAAGACGTTT	CATWDGRWIKTF	TRGV2	.	TRGJP2	18	-1	-1	21
8	8.42877161189721E-5	TGTGCCACCTGGGACAGTCATGCCCGGAAACTCTTT	CATWDSHARKLF	TRGV2	.	TRGJ1	14	-1	-1	26
8	8.42877161189721E-5	TGTGCCACCTGGGACAGGCGGCATAAGAAACTCTTT	CATWDRRHKKLF	TRGV3	.	TRGJ1	18	-1	-1	22
8	8.42877161189721E-5	TGTGCCACCTGGGACAGGCACCAAAAGAAACTCTTT	CATWDRHQKKLF	TRGV3	.	TRGJ1	18	-1	-1	24
8	8.42877161189721E-5	TGTGCCACCTGGGACAGGGAGGTCGAGAAACTCTTT	CATWDREVEKLF	TRGV3	.	TRGJ1	17	-1	-1	25
8	8.42877161189721E-5	TGTGCCACCTGGGACAGGATAGTGGAGAAACTCTTT	CATWDRIVEKLF	TRGV7	.	TRGJ1	17	-1	-1	25
8	8.42877161189721E-5	TGTGCCACCTGGACGGGTTATTATAAGAAACTCTTT	CATWTGYYKKLF	TRGV5	.	TRGJ1	11	-1	-1	17
8	8.42877161189721E-5	TGTGCCACCCCGCCAATTGCTTATAAGAAACTCTTT	CATPPIAYKKLF	TRGV8	.	TRGJ1	8	-1	-1	20
8	8.42877161189721E-5	TGTGCTGCGTGGGATTTTGATAAGAAACTCTTT	CAAWDFDKKLF	TRGV10	.	TRGJ1	15	-1	-1	13
8	8.42877161189721E-5	TGTGCTGCGTGGGATTCTTGGTTCAAGATATTT	CAAWDSWFKIF	TRGV10	.	TRGJP1	15	-1	-1	17
8	8.42877161189721E-5	TGTGCCTTGTGGGGGTATTATAAGAAACTCTTT	CALWGYYKKLF	TRGV9	.	TRGJ1	15	-1	-1	15
8	8.42877161189721E-5	TGTGCCCCCATAAGCCGGGAGGAGAAACTCTTT	CAPISREEKLF	TRGV8	.	TRGJ1	8	-1	-1	22
8	8.42877161189721E-5	TGTGCCACCTGGCGCCCCTCAAAGAAACTCTTT	CATWRPSKKLF	TRGV8	.	TRGJ1	11	-1	-1	21
8	8.42877161189721E-5	TGTGCCACCTGGGATCACTATAAGAAACTCTTT	CATWDHYKKLF	TRGV8	.	TRGJ1	14	-1	-1	18
8	8.42877161189721E-5	TGTGCCACCTGGGATGTACGGCAGAAACTCTTT	CATWDVRQKLF	TRGV4	.	TRGJ1	15	-1	-1	22
8	8.42877161189721E-5	TGTGCCACCTGGGATGCCGCCCAGAAACTCTTT	CATWDAAQKLF	TRGV4	.	TRGJ1	22	-1	-1	22
8	8.42877161189721E-5	TGTGCCACCTGGGATGGTTTTAAGAAACTCTTT	CATWDGFKKLF	TRGV3	.	TRGJ1	13	-1	-1	17
8	8.42877161189721E-5	TGTGCCACCTGGGATGGGTTTAAGAAACTCTTT	CATWDGFKKLF	TRGV4	.	TRGJ1	17	-1	-1	20
8	8.42877161189721E-5	TGTGCCACCTGGGATGGGTATAAGAAACTCTTT	CATWDGYKKLF	TRGV2	.	TRGJ1	17	-1	-1	18
8	8.42877161189721E-5	TGTGCCACCTGGGATGGGCTGGAGAAACTCTTT	CATWDGLEKLF	TRGV4	.	TRGJ1	18	-1	-1	22
8	8.42877161189721E-5	TGTGCCACCTGGGATGGGCAAAAGAAACTCTTT	CATWDGQKKLF	TRGV4	.	TRGJ1	18	-1	-1	21
8	8.42877161189721E-5	TGTGCCACCTGGGATGGGAATAAGAAACTCTTT	CATWDGNKKLF	TRGV4	.	TRGJ1	17	-1	-1	19
8	8.42877161189721E-5	TGTGCCACCTGGGATAGTGGATGGAAACTCTTT	CATWDSGWKLF	TRGV8	.	TRGJ1	16	-1	-1	23
8	8.42877161189721E-5	TGTGCCACCTGGGATAGGCATAAGAAACTCTTT	CATWDRHKKLF	TRGV4	.	TRGJ1	18	-1	-1	19
8	8.42877161189721E-5	TGTGCCACCTGGGACCGGGAGAAGAAACTCTTT	CATWDREKKLF	TRGV2	.	TRGJ1	18	-1	-1	21
8	8.42877161189721E-5	TGTGCCACCTGGGACGGGCCGGGGAAACTCTTT	CATWDGPGKLF	TRGV2	.	TRGJ1	19	-1	-1	23
8	8.42877161189721E-5	TGTGCCACCTGGGACGGGCAGTGTAAACTCTTT	CATWDGQCKLF	TRGV2	.	TRGJ1	18	-1	-1	24
8	8.42877161189721E-5	TGTGCCACCTGGGACGGGAATAAGAAACTCTTT	CATWDGNKKLF	TRGV2	.	TRGJ1	17	-1	-1	19
8	8.42877161189721E-5	TGTGCCACCTGGGACAGGCCGGAGAAACTCTTT	CATWDRPEKLF	TRGV7	.	TRGJ1	19	-1	-1	22
8	8.42877161189721E-5	TGTGCCACCTGGGACAGGCCGAAGAAACTCTTT	CATWDRPKKLF	TRGV3	.	TRGJ1	19	-1	-1	21
8	8.42877161189721E-5	TGTGCCACCTGGGACAGGCGGAGGAAACTCTTT	CATWDRRRKLF	TRGV3	.	TRGJ1	18	-1	-1	23
8	8.42877161189721E-5	TGTGCCACCCGGAATTATTATAAGAAACTCTTT	CATRNYYKKLF	TRGV2	.	TRGJ1	11	-1	-1	11
8	8.42877161189721E-5	TGTGCCACCGGTGCTTATTATAAGAAACTCTTT	CATGAYYKKLF	TRGV2	.	TRGJ1	8	-1	-1	14
8	8.42877161189721E-5	TGTGCCACCGAGGATTGTCCCAAGAAACTCTTT	CATEDCPKKLF	TRGV8	.	TRGJ1	14	-1	-1	21
8	8.42877161189721E-5	TGTGCGGAGTTGGGCAAAAAAATCAAGGTATTT	CAELGKKIKVF	TRGV8	.	TRGJP	4	-1	-1	6
8	8.42877161189721E-5	TGTGCTGTGGCCGGTTGGTTCAAGATATTT	CAVAGWFKIF	TRGV10	.	TRGJP1	6	-1	-1	12
8	8.42877161189721E-5	TGTGCTGCGTGGCACTATAAGAAACTCTTT	CAAWHYKKLF	TRGV10	.	TRGJ1	11	-1	-1	15
[truncated: 4,388 more rows]
