# Supplementary material for: Dissection of the Human T-Cell Receptor γ Gene Repertoire in the Brain and Peripheral Blood Identifies Age- and Alzheimer's Disease-Associated Clonotype Profiles
Source: Front Immunol. 2020 Jan 29;11:12. doi: 10.3389/fimmu.2020.00012 (PMC7025544; doi:10.3389/fimmu.2020.00012)
Supplement: Supplementary file 5 [file Data_Sheet_2.zip › repertoires_corrected_and_decontaminated/ND69.txt]

count	freq	cdr3nt	cdr3aa	v	d	j	VEnd	DStart	DEnd	JStart
3622	0.037882274191524075	TGTGCCTTGTGGGAGGTTTATAAGAAACTCTTT	CALWEVYKKLF	TRGV9	.	TRGJ2	16	-1	-1	17
1411	0.014757561812324812	TGTGCCTTGTGGGAGGGTTATTATAAGAAACTCTTT	CALWEGYYKKLF	TRGV9	.	TRGJ1	15	-1	-1	17
1173	0.012268334518679664	TGTGCCTTGTGGGAGGTGCAAGAGTTGGGCAAAAAAATCAAGGTATTT	CALWEVQELGKKIKVF	TRGV9	.	TRGJP	19	-1	-1	17
1109	0.011598962473329708	TGTGCCACCTGGGGACTCTTT	CATWGLF	TRGV4	.	TRGJ2	12	-1	-1	14
961	0.010051039618457934	TGTGCTGCGTGGGATTCAGGACCCCATAAGAAACTCTTT	CAAWDSGPHKKLF	TRGV10	.	TRGJ2	15	-1	-1	25
860	0.008994686859390035	TGTGCTGCGTGGGATTATTATAAGAAACTCTTT	CAAWDYYKKLF	TRGV10	.	TRGJ2	16	-1	-1	13
710	0.007425846128101076	TGTGCCTTGTGGGACATCAGAGAGTTGGGCAAAAAAATCAAGGTATTT	CALWDIRELGKKIKVF	TRGV9	.	TRGJP	13	-1	-1	20
600	0.006275362925155838	TGTGCCTTGTGGGAGGTGCTGGAGTTGGGCAAAAAAATCAAGGTATTT	CALWEVLELGKKIKVF	TRGV9	.	TRGJP	18	-1	-1	21
571	0.005972053717106639	TGTGCTGCGTGTTTACTCTTT	CAACLLF	TRGV10	.	TRGJ1	10	-1	-1	14
546	0.005710580261891813	TGTGCCTTGTGGGAGATACAAGAGTTGGGCAAAAAAATCAAGGTATTT	CALWEIQELGKKIKVF	TRGV9	.	TRGJP	14	-1	-1	18
502	0.005250386980713718	TGTGCCTTGTGGGAGGTACCCTATTATAAGAAACTCTTT	CALWEVPYYKKLF	TRGV9	.	TRGJ1	16	-1	-1	21
449	0.004696063255658286	TGTGCCTTGTGGGAGGCGCGACGGAAGTTGGGCAAAAAAATCAAGGTATTT	CALWEARRKLGKKIKVF	TRGV9	.	TRGJP	18	-1	-1	25
397	0.0041521984688114464	TGTGCCACCTGGGACGGGACCCAAGAGTTGGGCAAAAAAATCAAGGTATTT	CATWDGTQELGKKIKVF	TRGV2	.	TRGJP	21	-1	-1	21
391	0.004089444839559888	TGTGCCACCTGGGACGGGCCGAAGGATAGTAGTGATTGGATCAAGACGTTT	CATWDGPKDSSDWIKTF	TRGV2	.	TRGJP2	19	-1	-1	25
342	0.0035769568673388276	TGTGCCACCTGGGATACCACTGGTTGGTTCAAGATATTT	CATWDTTGWFKIF	TRGV8	.	TRGJP1	15	-1	-1	13
327	0.003420072794209932	TGTGCCTTGTGGGAGGTCACTGGTTGGTTCAAGATATTT	CALWEVTGWFKIF	TRGV9	.	TRGJP1	19	-1	-1	17
320	0.0033468602267497805	TGTGCCTTGTGGGAGGTGCAGGAGTTGGGCAAAAAAATCAAGGTATTT	CALWEVQELGKKIKVF	TRGV9	.	TRGJP	19	-1	-1	17
314	0.003284106597498222	TGTGCCACCTGGGATTCACGGTTCAAGATATTT	CATWDSRFKIF	TRGV8	.	TRGJP1	14	-1	-1	19
296	0.0030958457097435468	TGTGCCTTGTGGGAGGTGCGAGAGCTGGGCAAAAAAATCAAGGTATTT	CALWEVRELGKKIKVF	TRGV9	.	TRGJP	18	-1	-1	17
290	0.0030330920804919883	TGTGCCACCTGGGACAGGCCTAGGTATTATAAGAAACTCTTT	CATWDRPRYYKKLF	TRGV5	.	TRGJ1	20	-1	-1	24
287	0.003001715265866209	TGTGCCTTGTGGGAGGTGCACGGTTTGGGCAAAAAAATCAAGGTATTT	CALWEVHGLGKKIKVF	TRGV9	.	TRGJP	20	-1	-1	24
271	0.00283437225452872	TGTGCCTTGTGGGAGGCCCCACAAGAGTTGGGCAAAAAAATCAAGGTATTT	CALWEAPQELGKKIKVF	TRGV9	.	TRGJP	15	-1	-1	21
255	0.002667029243191231	TGTGCTGCGTGGGATCGCCCCCATAAGAAACTCTTT	CAAWDRPHKKLF	TRGV10	.	TRGJ2	14	-1	-1	22
236	0.002468309417227963	TGTGCCTTGTGGGATCCCCCTAAGAAACTCTTT	CALWDPPKKLF	TRGV9	.	TRGJ2	13	-1	-1	20
229	0.0023950968497678114	TGTGCTGCGTGGGATTATACCACTGGTTGGTTCAAGATATTT	CAAWDYTTGWFKIF	TRGV10	.	TRGJP1	16	-1	-1	8
213	0.0022277538384303224	TGTGCCTTGTGGGAGGGGCAAGTTTATTATAAGAAACTCTTT	CALWEGQVYYKKLF	TRGV9	.	TRGJ1	19	-1	-1	23
208	0.0021754591473873573	TGTGCCTTGAGTTATAAGAAACTCTTT	CALSYKKLF	TRGV9	.	TRGJ1	8	-1	-1	11
202	0.002112705518135799	TGTGCCTTGTGGGAGGAACAGGAGTTGGGCAAAAAAATCAAGGTATTT	CALWEEQELGKKIKVF	TRGV9	.	TRGJP	15	-1	-1	18
201	0.002102246579927206	TGTGCCTTGTGGGAGGTGCACCTGGGCAAAAAAATCAAGGTATTT	CALWEVHLGKKIKVF	TRGV9	.	TRGJP	22	-1	-1	22
197	0.0020604108270928334	TGTGCCTTGTGGGTAAGAAACAAACCAGAGTTGGGCAAAAAAATCAAGGTATTT	CALWVRNKPELGKKIKVF	TRGV9	.	TRGJP	12	-1	-1	26
196	0.0020499518888842405	TGTGCCTTGTGGGAGGGTTTACTGTATTATAAGAAACTCTTT	CALWEGLLYYKKLF	TRGV9	.	TRGJ1	15	-1	-1	24
195	0.0020394929506756475	TGTGCCTTGTGGGAGGAACACACTGGTTGGTTCAAGATATTT	CALWEEHTGWFKIF	TRGV9	.	TRGJP1	15	-1	-1	20
194	0.002029034012467054	TGTGCCTTGTGGGAGGTGCCTTATTATAAGAAACTCTTT	CALWEVPYYKKLF	TRGV9	.	TRGJ1	18	-1	-1	20
193	0.0020185750742584612	TGTGCCTTGTGGGAGTTTAAACTCTTT	CALWEFKLF	TRGV9	.	TRGJ1	14	-1	-1	18
191	0.001997657197841275	TGTGCCTTGTGGGGGAAACTCTTT	CALWGKLF	TRGV9	.	TRGJ1	12	-1	-1	14
176	0.0018407731247123793	TGTGCCTTGTTCTCGAAACTCTTT	CALFSKLF	TRGV9	.	TRGJ1	9	-1	-1	14
174	0.001819855248295193	TGTGCCTTGTGGGAGGTGCGCTATTATAAGAAACTCTTT	CALWEVRYYKKLF	TRGV9	.	TRGJ2	18	-1	-1	21
169	0.0017675605572522277	TGTGCCTTGTGGGTACGAGAGTTGGGCAAAAAAATCAAGGTATTT	CALWVRELGKKIKVF	TRGV9	.	TRGJP	12	-1	-1	17
165	0.0017257248044178556	TGTGCCTTGTGGGAGGTGCACTATTATAAGAAACTCTTT	CALWEVHYYKKLF	TRGV9	.	TRGJ1	20	-1	-1	21
161	0.0016838890515834832	TGTGCCTTGTGGGAAGCGCAAGAGTTGGGCAAAAAAATCAAGGTATTT	CALWEAQELGKKIKVF	TRGV9	.	TRGJP	19	-1	-1	17
161	0.0016838890515834832	TGTGCCTTGTGGGACCAAGAGTTGGGCAAAAAAATCAAGGTATTT	CALWDQELGKKIKVF	TRGV9	.	TRGJP	13	-1	-1	15
160	0.0016734301133748903	TGTGCCTTGTGGGAGTATAAGAAACTCTTT	CALWEYKKLF	TRGV9	.	TRGJ2	14	-1	-1	15
159	0.0016629711751662971	TGTGCCTTGTGGGAGGTGCAGGGGTTGGGCAAAAAAATCAAGGTATTT	CALWEVQGLGKKIKVF	TRGV9	.	TRGJP	19	-1	-1	17
156	0.001631594360540518	TGTGCTGCGTGGGATTATAAGAAACTCTTT	CAAWDYKKLF	TRGV10	.	TRGJ1	16	-1	-1	13
151	0.0015792996694975526	TGTGCCTTGTGGGAGGTGCGCTATAAGAAACTCTTT	CALWEVRYKKLF	TRGV9	.	TRGJ1	18	-1	-1	21
149	0.0015583817930803665	TGTGCTGCGTGGGAGAAACTCTTT	CAAWEKLF	TRGV10	.	TRGJ1	13	-1	-1	13
147	0.0015374639166631805	TGTGCCTTGTGGGAAAAGAAGCAAGAGTTGGGCAAAAAAATCAAGGTATTT	CALWEKKQELGKKIKVF	TRGV9	.	TRGJP	13	-1	-1	20
147	0.0015374639166631805	TGTGCCTTGTGGGAGGTTTATTATTATAAGAAACTCTTT	CALWEVYYYKKLF	TRGV9	.	TRGJ1	16	-1	-1	19
146	0.0015270049784545873	TGTGCCTTGTGGGAGAATGAGAAACTCTTT	CALWENEKLF	TRGV9	.	TRGJ1	14	-1	-1	16
145	0.0015165460402459942	TGTGCCTTGTGGGAGGTTAGGAAGAAACTCTTT	CALWEVRKKLF	TRGV9	.	TRGJ1	16	-1	-1	21
144	0.0015060871020374012	TGTGCCTTGTGGGAGGGAGAGTTGGGCAAAAAAATCAAGGTATTT	CALWEGELGKKIKVF	TRGV9	.	TRGJP	15	-1	-1	17
144	0.0015060871020374012	TGTGCCTTGTGGGAGGTGCATGGTGATTGGATCAAGACGTTT	CALWEVHGDWIKTF	TRGV9	.	TRGJP2	19	-1	-1	22
144	0.0015060871020374012	TGTGCCTTGTGGGTGGGATATAAGAAACTCTTT	CALWVGYKKLF	TRGV9	.	TRGJ1	15	-1	-1	18
144	0.0015060871020374012	TGTGCCACCCCCATCCTCTTT	CATPILF	TRGV9	.	TRGJ1	5	-1	-1	15
143	0.001495628163828808	TGTGCCTTGTGGGAGGTGAATTGGATCAAGACGTTT	CALWEVNWIKTF	TRGV9	.	TRGJP2	17	-1	-1	15
143	0.001495628163828808	TGTGCCTGTGAGCTCTTT	CACELF	TRGV9	.	TRGJ1	9	-1	-1	12
142	0.001485169225620215	TGTGCCTTGTGGGAGGTGCGAGAAGAGTTGGGCAAAAAAATCAAGGTATTT	CALWEVREELGKKIKVF	TRGV9	.	TRGJP	18	-1	-1	22
142	0.001485169225620215	TGTGCCTTGTGCACGCGTTTCGGTCAGAAACTCTTT	CALCTRFGQKLF	TRGV9	.	TRGJ1	10	-1	-1	25
134	0.0014014977199514704	TGTGCCTTGTGGTTTTCGGGGGATTGGATCAAGACGTTT	CALWFSGDWIKTF	TRGV9	.	TRGJP2	11	-1	-1	21
134	0.0014014977199514704	TGTGCCTTGTGGGAGGCTCGAGGTTATAAGAAACTCTTT	CALWEARGYKKLF	TRGV9	.	TRGJ1	15	-1	-1	23
134	0.0014014977199514704	TGTGCCACCTGGGATGTTCATTATAAGAAACTCTTT	CATWDVHYKKLF	TRGV4	.	TRGJ1	15	-1	-1	19
133	0.0013910387817428775	TGTGCCTTGTGGGAGGATTATTATAAGAAACTCTTT	CALWEDYYKKLF	TRGV9	.	TRGJ1	15	-1	-1	16
131	0.0013701209053256914	TGTGCCTTGTGGGAGGTGCCCAATCAAGAGTTGGGCAAAAAAATCAAGGTATTT	CALWEVPNQELGKKIKVF	TRGV9	.	TRGJP	18	-1	-1	24
131	0.0013701209053256914	TGTGCCTGCTGGCTGAATAAGAAACTCTTT	CACWLNKKLF	TRGV11	.	TRGJ2	11	-1	-1	16
130	0.0013596619671170983	TGTGCCTTGTGGGAGGTGAAGTTGGGCAAAAAAATCAAGGTATTT	CALWEVKLGKKIKVF	TRGV9	.	TRGJP	17	-1	-1	19
130	0.0013596619671170983	TGTGCCTTGTGGGAGGTGCAGGGTTATAAGAAACTCTTT	CALWEVQGYKKLF	TRGV9	.	TRGJ1	19	-1	-1	23
130	0.0013596619671170983	TGTGCTGCGTGGGGACTCTTT	CAAWGLF	TRGV10	.	TRGJ1	12	-1	-1	14
129	0.0013492030289085051	TGTGCCTTGGGTCCTTATTATAAGAAACTCTTT	CALGPYYKKLF	TRGV9	.	TRGJ1	8	-1	-1	14
127	0.001328285152491319	TGTGCCTTGTGGGGATATTATAAGAAACTCTTT	CALWGYYKKLF	TRGV9	.	TRGJ1	12	-1	-1	15
126	0.001317826214282726	TGTGCCTTGTGGGAGACCGGGTGGTTGGGCAAAAAAATCAAGGTATTT	CALWETGWLGKKIKVF	TRGV9	.	TRGJP	14	-1	-1	23
126	0.001317826214282726	TGTGCCTTGTGGGAGGCAAATAAGAAACTCTTT	CALWEANKKLF	TRGV9	.	TRGJ2	15	-1	-1	19
124	0.0012969083378655398	TGTGCCTTGTGGGAGGTGCATAGGGAACTCTTT	CALWEVHRELF	TRGV9	.	TRGJ2	19	-1	-1	19
123	0.001286449399656947	TGTGCCTTGTGGGAGGTGGCGGGTTATAAGAAACTCTTT	CALWEVAGYKKLF	TRGV9	.	TRGJ2	17	-1	-1	23
122	0.0012759904614483538	TGTGCCTTGTGGGAGGAGTTGGGCAAAAAAATCAAGGTATTT	CALWEELGKKIKVF	TRGV9	.	TRGJP	15	-1	-1	9
122	0.0012759904614483538	TGTGCTGCGTGGGATACCACTGGTTGGTTCAAGATATTT	CAAWDTTGWFKIF	TRGV10	.	TRGJP1	14	-1	-1	13
121	0.0012655315232397606	TGTGCTGCGTGGGATAAGAAACTCTTT	CAAWDKKLF	TRGV10	.	TRGJ2	14	-1	-1	13
120	0.0012550725850311677	TGTGCCTTGTGGGAGGTGCAGTATAAGAAACTCTTT	CALWEVQYKKLF	TRGV9	.	TRGJ1	19	-1	-1	21
119	0.0012446136468225746	TGTGCCTTGTGGGAGAGGGAAAGAGGTAGGAAACTCTTT	CALWERERGRKLF	TRGV9	.	TRGJ1	14	-1	-1	26
119	0.0012446136468225746	TGTGCCTTGTGGAACTATTATAAGAAACTCTTT	CALWNYYKKLF	TRGV9	.	TRGJ1	11	-1	-1	11
117	0.0012236957704053885	TGTGCCTTGTCTTATAAGAAACTCTTT	CALSYKKLF	TRGV9	.	TRGJ1	9	-1	-1	11
116	0.0012132368321967953	TGTGCCTTGTGGGAGGGTAGTGATTGGATCAAGACGTTT	CALWEGSDWIKTF	TRGV9	.	TRGJP2	15	-1	-1	16
116	0.0012132368321967953	TGTGCCACCTGGGATTATAAGAAACTCTTT	CATWDYKKLF	TRGV8	.	TRGJ1	14	-1	-1	13
115	0.0012027778939882024	TGTGCCTTGTGGGAGTGTCAAGAGTTGGGCAAAAAAATCAAGGTATTT	CALWECQELGKKIKVF	TRGV9	.	TRGJP	14	-1	-1	18
115	0.0012027778939882024	TGTGCCTTGTGGGAGGTGCAATATAAGAAACTCTTT	CALWEVQYKKLF	TRGV9	.	TRGJ1	19	-1	-1	21
115	0.0012027778939882024	TGTGCCTTGTGGGAGGTGAGGAAACTCTTT	CALWEVRKLF	TRGV9	.	TRGJ1	17	-1	-1	20
112	0.0011714010793624232	TGTGCCTTGTGGGAGCAAGAGTTGGGCAAAAAAATCAAGGTATTT	CALWEQELGKKIKVF	TRGV9	.	TRGJP	14	-1	-1	14
112	0.0011714010793624232	TGTGCCTTGTGGGAGGTGCGAGGTTGGTTCAAGATATTT	CALWEVRGWFKIF	TRGV9	.	TRGJP1	18	-1	-1	21
111	0.00116094214115383	TGTGCCTTGTGGGAGTTGGGCAAAAAAATCAAGGTATTT	CALWELGKKIKVF	TRGV9	.	TRGJP	17	-1	-1	12
111	0.00116094214115383	TGTGCCTTGCAAGAGTTGGGCAAAAAAATCAAGGTATTT	CALQELGKKIKVF	TRGV9	.	TRGJP	8	-1	-1	8
110	0.001150483202945237	TGTGCCTTGTGGGAGGAAGAGTTGGGCAAAAAAATCAAGGTATTT	CALWEEELGKKIKVF	TRGV9	.	TRGJP	15	-1	-1	16
110	0.001150483202945237	TGTGCCTTGTGGGAGGTGTCTGGGAAACTCTTT	CALWEVSGKLF	TRGV9	.	TRGJ1	17	-1	-1	23
110	0.001150483202945237	TGTGCTGCGTATTATAAGAAACTCTTT	CAAYYKKLF	TRGV10	.	TRGJ1	9	-1	-1	9
110	0.001150483202945237	TGTGCCTGGGGGCCCAAGAAACTCTTT	CAWGPKKLF	TRGV9	.	TRGJ2	6	-1	-1	15
109	0.001140024264736644	TGTGCCTTGTGGGAGGTCCACAAACTCTTT	CALWEVHKLF	TRGV9	.	TRGJ2	20	-1	-1	21
109	0.001140024264736644	TGTGCCTTGCTACTCTTT	CALLLF	TRGV9	.	TRGJ1	8	-1	-1	11
108	0.0011295653265280508	TGTGCCTTGTGGGAGGTGCGGAGGATGGTGAAACTCTTT	CALWEVRRMVKLF	TRGV9	.	TRGJ1	18	-1	-1	29
108	0.0011295653265280508	TGTGCCTTGTGGGAGGTGTGTTGGTTCAAGATATTT	CALWEVCWFKIF	TRGV9	.	TRGJP1	17	-1	-1	19
108	0.0011295653265280508	TGTGCCTTGTGGATTAAGAAACTCTTT	CALWIKKLF	TRGV9	.	TRGJ1	11	-1	-1	14
107	0.0011191063883194579	TGTGCCTTGTGGGAGGTGACGATTCAAGAGTTGGGCAAAAAAATCAAGGTATTT	CALWEVTIQELGKKIKVF	TRGV9	.	TRGJP	17	-1	-1	24
107	0.0011191063883194579	TGTGCCTTGTGGGAGGTGCTACAAGAGTTGGGCAAAAAAATCAAGGTATTT	CALWEVLQELGKKIKVF	TRGV9	.	TRGJP	18	-1	-1	21
107	0.0011191063883194579	TGTGCCTTGTGGGAGGTGCGGGAGTTGGGCAAAAAAATCAAGGTATTT	CALWEVRELGKKIKVF	TRGV9	.	TRGJP	18	-1	-1	21
107	0.0011191063883194579	TGTGCCTTGTGGGAGGGCGAGTTGGGCAAAAAAATCAAGGTATTT	CALWEGELGKKIKVF	TRGV9	.	TRGJP	15	-1	-1	18
107	0.0011191063883194579	TGTGCCTTGTGGGAGGTGCTGTATTATAAGAAACTCTTT	CALWEVLYYKKLF	TRGV9	.	TRGJ1	18	-1	-1	21
107	0.0011191063883194579	TGTGCTGCGTGGGATTCTAGGGGGAAACTCTTT	CAAWDSRGKLF	TRGV10	.	TRGJ1	15	-1	-1	23
107	0.0011191063883194579	TGTGCCTTGTGGGAGGTGCTTGGGAAACTCTTT	CALWEVLGKLF	TRGV9	.	TRGJ1	18	-1	-1	23
106	0.0011086474501108647	TGTGCCTTGTGGGAGGTGCAGGGGAGTGATTGGATCAAGACGTTT	CALWEVQGSDWIKTF	TRGV9	.	TRGJP2	19	-1	-1	24
106	0.0011086474501108647	TGTGCTTCGAAAGAGTTGGGCAAAAAAATCAAGGTATTT	CASKELGKKIKVF	TRGV9	.	TRGJP	4	-1	-1	10
106	0.0011086474501108647	TGTGCCTTGGGGGATTGGATCAAGACGTTT	CALGDWIKTF	TRGV9	.	TRGJP2	13	-1	-1	12
106	0.0011086474501108647	TGTGCCTTGACCCGCGAGAAACTCTTT	CALTREKLF	TRGV9	.	TRGJ1	8	-1	-1	16
105	0.0010981885119022716	TGTGCCTTGTGCCCGCTCTTT	CALCPLF	TRGV9	.	TRGJ1	10	-1	-1	15
104	0.0010877295736936787	TGTGCCTTGTGGGAGGTAAAAGAGTTGGGCAAAAAAATCAAGGTATTT	CALWEVKELGKKIKVF	TRGV9	.	TRGJP	16	-1	-1	19
104	0.0010877295736936787	TGTGCCTTGTGGGAGGACCAAGAGTTGGGCAAAAAAATCAAGGTATTT	CALWEDQELGKKIKVF	TRGV9	.	TRGJP	15	-1	-1	18
104	0.0010877295736936787	TGTGCTGCGTGGGATTGGGGGCCCATATGGGGGAAACTCTTT	CAAWDWGPIWGKLF	TRGV10	.	TRGJ1	15	-1	-1	32
103	0.0010772706354850855	TGTGCCTTGTGGGAGGTCGCTGCCACTGGTTGGTTCAAGATATTT	CALWEVAATGWFKIF	TRGV9	.	TRGJP1	16	-1	-1	22
103	0.0010772706354850855	TGTGCTGCGTGGGATTGTGGTTATAAGAAACTCTTT	CAAWDCGYKKLF	TRGV10	.	TRGJ1	15	-1	-1	20
102	0.0010668116972764926	TGTGCCTTGTGGGAGGTGCTACCGGGGTTGGGCAAAAAAATCAAGGTATTT	CALWEVLPGLGKKIKVF	TRGV9	.	TRGJP	22	-1	-1	26
102	0.0010668116972764926	TGTGCCTTGTGGGAGTTTTCGTTGGGCAAAAAAATCAAGGTATTT	CALWEFSLGKKIKVF	TRGV9	.	TRGJP	14	-1	-1	20
101	0.0010563527590678995	TGTGCCTTGTGGCTGGGGGAGTTGGGCAAAAAAATCAAGGTATTT	CALWLGELGKKIKVF	TRGV9	.	TRGJP	11	-1	-1	18
101	0.0010563527590678995	TGTGCCTTGTTGGGCAAAAAAATCAAGGTATTT	CALLGKKIKVF	TRGV9	.	TRGJP	13	-1	-1	8
101	0.0010563527590678995	CAGTTCACTGGTTGGTTCAAGATATTT	QFTGWFKIF	TRGV10	.	TRGJP1	-1	-1	-1	5
100	0.0010458938208593063	TGTGCCTTGTGGGAGGTGCAGGTCGGGTTGGGCAAAAAAATCAAGGTATTT	CALWEVQVGLGKKIKVF	TRGV9	.	TRGJP	19	-1	-1	26
100	0.0010458938208593063	TGTGCCACCTGGGATAATTGTTGGTTCAAGATATTT	CATWDNCWFKIF	TRGV8	.	TRGJP1	15	-1	-1	19
100	0.0010458938208593063	TGTGCCTTGTGGGAGGTCAAGAAACTCTTT	CALWEVKKLF	TRGV9	.	TRGJ1	16	-1	-1	18
100	0.0010458938208593063	TGTGCCTTGTGGGAGGTGTGGAAACTCTTT	CALWEVWKLF	TRGV9	.	TRGJ1	17	-1	-1	20
100	0.0010458938208593063	TGTGCCTTGTGGAGGTGGGGGAAACTCTTT	CALWRWGKLF	TRGV9	.	TRGJ1	16	-1	-1	20
100	0.0010458938208593063	TGTGCCTTGTGGAAGAAACTCTTT	CALWKKLF	TRGV9	.	TRGJ1	14	-1	-1	12
100	0.0010458938208593063	TGTGCCTTGAGCAAGAAACTCTTT	CALSKKLF	TRGV9	.	TRGJ1	8	-1	-1	12
99	0.0010354348826507134	TGTGCCTTGTGGGAGGTGAATGGGTTGGGCAAAAAAATCAAGGTATTT	CALWEVNGLGKKIKVF	TRGV9	.	TRGJP	17	-1	-1	23
99	0.0010354348826507134	TGTGCTGCGTGGGATTATCCCCCATCGAAGAAACTCTTT	CAAWDYPPSKKLF	TRGV10	.	TRGJ1	16	-1	-1	27
99	0.0010354348826507134	TGTGCCTTGTGGGAGGTGATTGGGAAACTCTTT	CALWEVIGKLF	TRGV9	.	TRGJ1	17	-1	-1	23
99	0.0010354348826507134	TGTGCCTTGTGGGATAAGAAACTCTTT	CALWDKKLF	TRGV9	.	TRGJ1	13	-1	-1	13
99	0.0010354348826507134	TGTGCCACCTGGGATAAGAAACTCTTT	CATWDKKLF	TRGV4	.	TRGJ1	14	-1	-1	13
98	0.0010249759444421202	TGTGCCACCTGGGATCCCGCTAAGAAACTCTTT	CATWDPAKKLF	TRGV4	.	TRGJ1	14	-1	-1	20
97	0.001014517006233527	TGTGCCTTGTGGGAGGTGCGGGAAGAGTTGGGCAAAAAAATCAAGGTATTT	CALWEVREELGKKIKVF	TRGV9	.	TRGJP	18	-1	-1	19
97	0.001014517006233527	TGTGCCTTGTGGGAGGTGCCAGAGTTGGGCAAAAAAATCAAGGTATTT	CALWEVPELGKKIKVF	TRGV9	.	TRGJP	18	-1	-1	17
97	0.001014517006233527	TGTGCCTTGTGGGAGGTGCACAAGTGGGAGAAACTCTTT	CALWEVHKWEKLF	TRGV9	.	TRGJ1	20	-1	-1	28
97	0.001014517006233527	TGTGCCTTGAACGAGAAACTCTTT	CALNEKLF	TRGV9	.	TRGJ2	8	-1	-1	13
97	0.001014517006233527	TGTGCCCTTCGGGGACTCTTT	CALRGLF	TRGV9	.	TRGJ1	5	-1	-1	14
97	0.001014517006233527	TGTGCCTTGTGTGCGCTCTTT	CALCALF	TRGV9	.	TRGJ1	10	-1	-1	15
96	0.0010040580680249342	TGTGCCTTGTGGGAGGTGCTGCAAGAGTTGGGCAAAAAAATCAAGGTATTT	CALWEVLQELGKKIKVF	TRGV9	.	TRGJP	18	-1	-1	20
96	0.0010040580680249342	TGTGCCTTGTGGGAGGTATCTCCCGATTGGAAACTCTTT	CALWEVSPDWKLF	TRGV9	.	TRGJ1	16	-1	-1	29
96	0.0010040580680249342	TGTGCCTTGTGGGAGAGGGGTTCGTCGAAGAAACTCTTT	CALWERGSSKKLF	TRGV9	.	TRGJ2	14	-1	-1	27
95	9.93599129816341E-4	TGTGCCTTGTGGGAGGTCCAGGGGATTCAAGAGTTGGGCAAAAAAATCAAGGTATTT	CALWEVQGIQELGKKIKVF	TRGV9	.	TRGJP	19	-1	-1	27
95	9.93599129816341E-4	TGTGCCTTGTGGGAGTCCCAAGAGTTGGGCAAAAAAATCAAGGTATTT	CALWESQELGKKIKVF	TRGV9	.	TRGJP	14	-1	-1	18
95	9.93599129816341E-4	TGTGCCTTGTGGGGGGAGAAACTCTTT	CALWGEKLF	TRGV9	.	TRGJ1	15	-1	-1	16
94	9.83140191607748E-4	TGTGCCTTGTGGGAGGTGCTTAAAGAGTTGGGCAAAAAAATCAAGGTATTT	CALWEVLKELGKKIKVF	TRGV9	.	TRGJP	18	-1	-1	22
94	9.83140191607748E-4	TGTGCCTTGTGGGAGGTGCTGCGGGAGTTGGGCAAAAAAATCAAGGTATTT	CALWEVLRELGKKIKVF	TRGV9	.	TRGJP	18	-1	-1	24
94	9.83140191607748E-4	TGTGCCTTGTGGGAGGTTTCAGAGTTGGGCAAAAAAATCAAGGTATTT	CALWEVSELGKKIKVF	TRGV9	.	TRGJP	16	-1	-1	20
94	9.83140191607748E-4	TGTGCCTTGTGGGAGGCTCAAGAGTTGGGCAAAAAAATCAAGGTATTT	CALWEAQELGKKIKVF	TRGV9	.	TRGJP	15	-1	-1	18
93	9.726812533991549E-4	TGTGCCTTGTGGGAGGTGCCCCTCCATAAGAAACTCTTT	CALWEVPLHKKLF	TRGV9	.	TRGJ1	24	-1	-1	25
93	9.726812533991549E-4	TGTGCCTTGTGGGAGGTGCGGCTAGGGAAGAAACTCTTT	CALWEVRLGKKLF	TRGV9	.	TRGJ1	18	-1	-1	27
93	9.726812533991549E-4	TGTGCCTTGTGGGAGCCCGCCTATAAGAAACTCTTT	CALWEPAYKKLF	TRGV9	.	TRGJ2	14	-1	-1	21
93	9.726812533991549E-4	TGTGCCTTGTGGGGGCTCTTT	CALWGLF	TRGV9	.	TRGJ1	12	-1	-1	15
92	9.622223151905619E-4	TGTGCCTTGTGGGATTTTGGGTCGGGCAAAAAAATCAAGGTATTT	CALWDFGSGKKIKVF	TRGV9	.	TRGJP	13	-1	-1	20
92	9.622223151905619E-4	TGTGCCTTGTGGGAGGTGCCAGGATATAAGAAACTCTTT	CALWEVPGYKKLF	TRGV9	.	TRGJ1	18	-1	-1	24
92	9.622223151905619E-4	TGTGCCTTGTGGGAGGTGCTAATACTCTTT	CALWEVLILF	TRGV9	.	TRGJ1	18	-1	-1	23
90	9.413044387733757E-4	TGTGCCTTGTGGGAGGTCAAATTGCAAGAGTTGGGCAAAAAAATCAAGGTATTT	CALWEVKLQELGKKIKVF	TRGV9	.	TRGJP	16	-1	-1	23
90	9.413044387733757E-4	TGTGCCTTGTGGGGTTTAAAGTTGGGCAAAAAAATCAAGGTATTT	CALWGLKLGKKIKVF	TRGV9	.	TRGJP	12	-1	-1	19
90	9.413044387733757E-4	TGTGCCTTGTGGGAGGTGCTGGGGTGGTATAAGAAACTCTTT	CALWEVLGWYKKLF	TRGV9	.	TRGJ1	18	-1	-1	27
90	9.413044387733757E-4	TGTGCCTTGTGGAGTTGGTTCAAGATATTT	CALWSWFKIF	TRGV9	.	TRGJP1	11	-1	-1	13
90	9.413044387733757E-4	TGTGCCTTGTGGGTTCAACTCTTT	CALWVQLF	TRGV9	.	TRGJ1	12	-1	-1	16
89	9.308455005647827E-4	TGTGCCTTGTGGGATATGAAGGAGTTGGGCAAAAAAATCAAGGTATTT	CALWDMKELGKKIKVF	TRGV9	.	TRGJP	13	-1	-1	21
89	9.308455005647827E-4	TGTGCCTTGTGGGAGGTGTGGGAGTTGGGCAAAAAAATCAAGGTATTT	CALWEVWELGKKIKVF	TRGV9	.	TRGJP	17	-1	-1	21
89	9.308455005647827E-4	TGTGCCTTGTGGGAGGTGGAATACGAGAAACTCTTT	CALWEVEYEKLF	TRGV9	.	TRGJ1	17	-1	-1	25
89	9.308455005647827E-4	TGTGCCTTGTGGGAGGGATACGTTGAGAAACTCTTT	CALWEGYVEKLF	TRGV9	.	TRGJ1	15	-1	-1	25
89	9.308455005647827E-4	TGTGCCTTGTGCTGTTATAAGAAACTCTTT	CALCCYKKLF	TRGV9	.	TRGJ2	10	-1	-1	14
89	9.308455005647827E-4	TGTGCCTCGGAAGTAAAGAAACTCTTT	CASEVKKLF	TRGV9	.	TRGJ1	6	-1	-1	15
89	9.308455005647827E-4	TGTGCCTTGTGGGAGGAACTCTTT	CALWEELF	TRGV9	.	TRGJ1	15	-1	-1	13
89	9.308455005647827E-4	TGTGCCTTGCCCCTTAATAAGAAACTCTTT	CALPLNKKLF	TRGV9	.	TRGJ1	8	-1	-1	16
88	9.203865623561896E-4	TGTGCCTTGTGGGAGGCGAAGCAAGAGTTGGGCAAAAAAATCAAGGTATTT	CALWEAKQELGKKIKVF	TRGV9	.	TRGJP	15	-1	-1	20
88	9.203865623561896E-4	TGTGCTGCGTGGGATTGGTTCAAGATATTT	CAAWDWFKIF	TRGV10	.	TRGJP1	15	-1	-1	14
88	9.203865623561896E-4	TGTGCCTTGTGGGATTATAAGAAACTCTTT	CALWDYKKLF	TRGV9	.	TRGJ1	13	-1	-1	13
88	9.203865623561896E-4	TGTGCCTTGTGGGTTAAGAAACTCTTT	CALWVKKLF	TRGV9	.	TRGJ2	12	-1	-1	14
87	9.099276241475965E-4	TGTGCCTTGTGGGAGGTGCGAAAAGGGTTGGGCAAAAAAATCAAGGTATTT	CALWEVRKGLGKKIKVF	TRGV9	.	TRGJP	18	-1	-1	22
87	9.099276241475965E-4	TGTGCTGCGTGGGATTGGGGCACTGGTTGGTTCAAGATATTT	CAAWDWGTGWFKIF	TRGV10	.	TRGJP1	15	-1	-1	20
87	9.099276241475965E-4	TGTGCCTTGTGGGAGGTGCAGTGGATCAAGACGTTT	CALWEVQWIKTF	TRGV9	.	TRGJP2	19	-1	-1	21
87	9.099276241475965E-4	TGTGCCCCCCCCCGCGGCTACCAGAAACTCTTT	CAPPRGYQKLF	TRGV9	.	TRGJ1	5	-1	-1	22
87	9.099276241475965E-4	TGTGCTGCGTGGGATAATAAGAAACTCTTT	CAAWDNKKLF	TRGV10	.	TRGJ2	14	-1	-1	13
87	9.099276241475965E-4	TGTAGTTGGTTCAAGATATTT	CSWFKIF	TRGV9	.	TRGJP1	2	-1	-1	4
87	9.099276241475965E-4	TGTGCCTTGTGGGAGGCCGATAAGAAACTCTTT	CALWEADKKLF	TRGV9	.	TRGJ1	15	-1	-1	19
86	8.994686859390035E-4	TGTGCCTTGTGGGAGACTCAAGAGTTGGGCAAAAAAATCAAGGTATTT	CALWETQELGKKIKVF	TRGV9	.	TRGJP	14	-1	-1	18
86	8.994686859390035E-4	TGTGCCTTGTGGGAGGTGGAGTTGGGCAAAAAAATCAAGGTATTT	CALWEVELGKKIKVF	TRGV9	.	TRGJP	17	-1	-1	18
86	8.994686859390035E-4	TGTGCCTTGTGGGAGGTGCAGGTCTATTATAAGAAACTCTTT	CALWEVQVYYKKLF	TRGV9	.	TRGJ1	19	-1	-1	24
86	8.994686859390035E-4	TGTGCCTTGTGGGAGGTGCGTTATTATAAGAAACTCTTT	CALWEVRYYKKLF	TRGV9	.	TRGJ1	18	-1	-1	20
86	8.994686859390035E-4	TGTGCCTTGTGGGAGGTTTGTGGTAAGAAACTCTTT	CALWEVCGKKLF	TRGV9	.	TRGJ1	16	-1	-1	23
86	8.994686859390035E-4	TGTGCCTTGTGGGACGGATATAAGAAACTCTTT	CALWDGYKKLF	TRGV9	.	TRGJ1	13	-1	-1	18
86	8.994686859390035E-4	TGTGCCTCAAGATCCCAGAAACTCTTT	CASRSQKLF	TRGV9	.	TRGJ1	6	-1	-1	16
86	8.994686859390035E-4	TGTGCCTTGACTAAGAAACTCTTT	CALTKKLF	TRGV9	.	TRGJ1	8	-1	-1	11
85	8.890097477304104E-4	TGTGCCTTGTGGGACTATGACGAGTTGGGCAAAAAAATCAAGGTATTT	CALWDYDELGKKIKVF	TRGV9	.	TRGJP	13	-1	-1	21
85	8.890097477304104E-4	TGTGCCTTGTGGGAGGGACAAGAGTTGGGCAAAAAAATCAAGGTATTT	CALWEGQELGKKIKVF	TRGV9	.	TRGJP	15	-1	-1	14
85	8.890097477304104E-4	TGTGCTGCGTGGGATTCGTATACCACTGGTTGGTTCAAGATATTT	CAAWDSYTTGWFKIF	TRGV10	.	TRGJP1	25	-1	-1	18
85	8.890097477304104E-4	TGTGCCTTGTGGGAGGTGCATTATAAGAAACTCTTT	CALWEVHYKKLF	TRGV9	.	TRGJ2	19	-1	-1	19
85	8.890097477304104E-4	TGTGCCTTGTGGGAGGTGCCGAGGAAACTCTTT	CALWEVPRKLF	TRGV9	.	TRGJ1	18	-1	-1	23
84	8.785508095218174E-4	TGTGCCTTGTGGGAGGGCCCTCAAGGTAGTGTTTGTGATTGGATCAAGACGTTT	CALWEGPQGSVCDWIKTF	TRGV9	.	TRGJP2	21	-1	-1	34
84	8.785508095218174E-4	TGTGCTGCGTGGGATGGACCGACTGGTTGGTTCAAGATATTT	CAAWDGPTGWFKIF	TRGV10	.	TRGJP1	14	-1	-1	8
84	8.785508095218174E-4	TGTGCCTTTTCAAAAGAGTTGGGCAAAAAAATCAAGGTATTT	CAFSKELGKKIKVF	TRGV9	.	TRGJP	7	-1	-1	13
84	8.785508095218174E-4	TGTGCCTTGTGTTTTGGTAGTGATTGGATCAAGACGTTT	CALCFGSDWIKTF	TRGV9	.	TRGJP2	10	-1	-1	16
84	8.785508095218174E-4	TGTGCCTGCACTCGGGGAAAGAAACTCTTT	CACTRGKKLF	TRGV9	.	TRGJ1	6	-1	-1	18
84	8.785508095218174E-4	CCGACTACCCCTAATAAGAAACTCTTT	PTTPNKKLF	TRGV9	.	TRGJ1	-1	-1	-1	13
83	8.680918713132242E-4	TGTGCCTTGTGGGAGGTGCAGGGAGAGTTGGGCAAAAAAATCAAGGTATTT	CALWEVQGELGKKIKVF	TRGV9	.	TRGJP	19	-1	-1	23
83	8.680918713132242E-4	TGTGCCTTGTGGGAGGCTCGGCAAGAGTTGGGCAAAAAAATCAAGGTATTT	CALWEARQELGKKIKVF	TRGV9	.	TRGJP	15	-1	-1	19
82	8.576329331046312E-4	TGTGCCTTGTGGGAGGTCTGTTATAAGAAACTCTTT	CALWEVCYKKLF	TRGV9	.	TRGJ1	16	-1	-1	20
82	8.576329331046312E-4	TGTGCCTTGTGGGAGGGCTATAAGAAACTCTTT	CALWEGYKKLF	TRGV9	.	TRGJ1	15	-1	-1	18
82	8.576329331046312E-4	TGTGCTGCGTTTGAAGGGTTCAAGATATTT	CAAFEGFKIF	TRGV10	.	TRGJP1	9	-1	-1	16
81	8.471739948960382E-4	TGTGCCTTGTGGGAGGTGCTTCTTGCCACTGGTTGGTTCAAGATATTT	CALWEVLLATGWFKIF	TRGV9	.	TRGJP1	18	-1	-1	25
81	8.471739948960382E-4	TGTGCCTTGTGGGAGGGCCAAGAGTTGGGCAAAAAAATCAAGGTATTT	CALWEGQELGKKIKVF	TRGV9	.	TRGJP	15	-1	-1	14
81	8.471739948960382E-4	TGTGCCTTGTGGGAGGTGCAAATGTATCGTGGGAAGAAACTCTTT	CALWEVQMYRGKKLF	TRGV9	.	TRGJ1	19	-1	-1	33
81	8.471739948960382E-4	TGTGCCTTGTGGGAGGTGGAGCCGGGGGAGAAGAAACTCTTT	CALWEVEPGEKKLF	TRGV9	.	TRGJ2	17	-1	-1	30
81	8.471739948960382E-4	TGTGCCTTGCCTATGCGTAAGAAACTCTTT	CALPMRKKLF	TRGV9	.	TRGJ1	8	-1	-1	17
80	8.367150566874451E-4	TGTGCCTTGTGGGAGGTCCTAACTGGTTGGTTCAAGATATTT	CALWEVLTGWFKIF	TRGV9	.	TRGJP1	16	-1	-1	21
80	8.367150566874451E-4	TGTGCCTTGTGGGAGGTGGACTGCGGTTATAAGAAACTCTTT	CALWEVDCGYKKLF	TRGV9	.	TRGJ1	20	-1	-1	26
80	8.367150566874451E-4	TGTGCCTTGTGGGCGCCTTATTATAAGAAACTCTTT	CALWAPYYKKLF	TRGV9	.	TRGJ1	12	-1	-1	17
80	8.367150566874451E-4	TGTGCCTTGTGGGAGGTCTCTAAGAAACTCTTT	CALWEVSKKLF	TRGV9	.	TRGJ1	16	-1	-1	20
79	8.26256118478852E-4	TGTGCCTTGTGGGAGACCAAAGAGTTGGGCAAAAAAATCAAGGTATTT	CALWETKELGKKIKVF	TRGV9	.	TRGJP	14	-1	-1	19
79	8.26256118478852E-4	TGTGCCTTGTGGGAGGCCTATACCACTGGTTGGTTCAAGATATTT	CALWEAYTTGWFKIF	TRGV9	.	TRGJP1	15	-1	-1	18
79	8.26256118478852E-4	TGTGCCTTGTGGGAGCCCGAGGATAAGAAACTCTTT	CALWEPEDKKLF	TRGV9	.	TRGJ1	14	-1	-1	22
79	8.26256118478852E-4	TGTGCCTTGTGGGCCCCGAGGTTCAAGATATTT	CALWAPRFKIF	TRGV9	.	TRGJP1	12	-1	-1	19
79	8.26256118478852E-4	TGTGCCTTGTGGGAGTATTATAAGAAACTCTTT	CALWEYYKKLF	TRGV9	.	TRGJ1	14	-1	-1	15
79	8.26256118478852E-4	TGTGCCTTGTGGGAGCTCTTT	CALWELF	TRGV9	.	TRGJ1	14	-1	-1	15
78	8.15797180270259E-4	TGTGCCTTGTGGGAGGTGAGGGGTCAAGAGTTGGGCAAAAAAATCAAGGTATTT	CALWEVRGQELGKKIKVF	TRGV9	.	TRGJP	17	-1	-1	20
78	8.15797180270259E-4	TGTGCCTTGTGGGAGGTGCAGTATTATAAGAAACTCTTT	CALWEVQYYKKLF	TRGV9	.	TRGJ1	19	-1	-1	21
78	8.15797180270259E-4	TGTGCCTTGTGGGAGGTGGATGAGAAACTCTTT	CALWEVDEKLF	TRGV9	.	TRGJ1	17	-1	-1	19
77	8.053382420616659E-4	TGTGCCTTGTGGGAGGTGGTGTCGAGGTATAAGAAACTCTTT	CALWEVVSRYKKLF	TRGV9	.	TRGJ1	17	-1	-1	27
77	8.053382420616659E-4	TGTGCCTTGTGGGAGTCAGCTACCTGTAAGAAACTCTTT	CALWESATCKKLF	TRGV9	.	TRGJ1	14	-1	-1	26
77	8.053382420616659E-4	TGTGCTGGGGGTTGGTTCAAGATATTT	CAGGWFKIF	TRGV10	.	TRGJP1	6	-1	-1	9
76	7.948793038530729E-4	TGTGCCTTGTGGGAGCACATTTATTATAAGAAACTCTTT	CALWEHIYYKKLF	TRGV9	.	TRGJ1	14	-1	-1	20
75	7.844203656444797E-4	TGTGCCTTGTGGGAGGTGCCTCATGGCATGGAGGGGAAGAAACTCTTT	CALWEVPHGMEGKKLF	TRGV9	.	TRGJ2	18	-1	-1	36
75	7.844203656444797E-4	TGTGCTGCGTGTCCCCTCCCGCGGGGGTTCAAGATATTT	CAACPLPRGFKIF	TRGV10	.	TRGJP1	10	-1	-1	25
75	7.844203656444797E-4	TGTGCCTTGTGGGAGGTGCGGGTTTATAAGAAACTCTTT	CALWEVRVYKKLF	TRGV9	.	TRGJ1	18	-1	-1	23
75	7.844203656444797E-4	TGTGCTGCGTGGGATCCCAAGAAACTCTTT	CAAWDPKKLF	TRGV10	.	TRGJ1	14	-1	-1	18
75	7.844203656444797E-4	TGTGCTGCGTGGGAAGGGTTCAAGATATTT	CAAWEGFKIF	TRGV10	.	TRGJP1	13	-1	-1	16
75	7.844203656444797E-4	TGTGCCTTGTGGGAGCTTAAGAAACTCTTT	CALWELKKLF	TRGV9	.	TRGJ2	14	-1	-1	17
75	7.844203656444797E-4	TGTGCCTTGACTGGTTGGTTCAAGATATTT	CALTGWFKIF	TRGV9	.	TRGJP1	8	-1	-1	9
75	7.844203656444797E-4	TGTGCCTTGTGGCTAAAGAAACTCTTT	CALWLKKLF	TRGV9	.	TRGJ1	11	-1	-1	15
75	7.844203656444797E-4	TGTGCCTTGTGGGAGGTCGTTGGATATAAGAAACTCTTT	CALWEVVGYKKLF	TRGV9	.	TRGJ2	16	-1	-1	24
74	7.739614274358867E-4	TGTGCCTTGTGGGAGGTGCCGTTGAGAGCCACTGGTTGGTTCAAGATATTT	CALWEVPLRATGWFKIF	TRGV9	.	TRGJP1	18	-1	-1	28
74	7.739614274358867E-4	TGTGCCTTGTGGGAGGTGCAGGGGGATTATAAGAAACTCTTT	CALWEVQGDYKKLF	TRGV9	.	TRGJ1	19	-1	-1	25
74	7.739614274358867E-4	TGTGCCTTGTGGGAGGTGGGCGATTATAAGAAACTCTTT	CALWEVGDYKKLF	TRGV9	.	TRGJ1	17	-1	-1	22
73	7.635024892272937E-4	TGTGCCTTGTGGGAGACTCCGCGGGCACAAGAGTTGGGCAAAAAAATCAAGGTATTT	CALWETPRAQELGKKIKVF	TRGV9	.	TRGJP	14	-1	-1	27
73	7.635024892272937E-4	TGTGCCTTGTGGGAGGCCCTTCAAGAGTTGGGCAAAAAAATCAAGGTATTT	CALWEALQELGKKIKVF	TRGV9	.	TRGJP	15	-1	-1	21
73	7.635024892272937E-4	TGTGCCTTGTGCCCAGGGAAACCGGGGAGTAAGAAACTCTTT	CALCPGKPGSKKLF	TRGV9	.	TRGJ1	10	-1	-1	29
73	7.635024892272937E-4	TGTGCCTTGTGGGATGTAAATTATAAGAAACTCTTT	CALWDVNYKKLF	TRGV9	.	TRGJ1	16	-1	-1	19
72	7.530435510187006E-4	TGTGCCTTGTGGGAGGTGCGGCTAGAGTTGGGCAAAAAAATCAAGGTATTT	CALWEVRLELGKKIKVF	TRGV9	.	TRGJP	18	-1	-1	19
72	7.530435510187006E-4	TGTGCCTTGTGGGAGGTGCGGAGTGGCACTGGTTGGTTCAAGATATTT	CALWEVRSGTGWFKIF	TRGV9	.	TRGJP1	18	-1	-1	26
72	7.530435510187006E-4	TGTGCCTTGTGGGAGGCTGAAGAGTTGGGCAAAAAAATCAAGGTATTT	CALWEAEELGKKIKVF	TRGV9	.	TRGJP	15	-1	-1	19
72	7.530435510187006E-4	TGTGCCTTGTGGGAGGTGCTGGAAGGGTTCAAGATATTT	CALWEVLEGFKIF	TRGV9	.	TRGJP1	18	-1	-1	25
72	7.530435510187006E-4	TGTGCCTTGTGGGAGGTGGGCTATTATAAGAAACTCTTT	CALWEVGYYKKLF	TRGV9	.	TRGJ2	17	-1	-1	21
72	7.530435510187006E-4	TGTGCCTTGTGGGAGGAGAAGACCAAGAAACTCTTT	CALWEEKTKKLF	TRGV9	.	TRGJ1	15	-1	-1	24
71	7.425846128101075E-4	TGTGCCTTGTGGGAGGCGCAAGAGTTGGGCAAAAAAATCAAGGTATTT	CALWEAQELGKKIKVF	TRGV9	.	TRGJP	19	-1	-1	17
71	7.425846128101075E-4	TGTGCCTTGTGGGCTGGGGATTATAAGAAACTCTTT	CALWAGDYKKLF	TRGV9	.	TRGJ1	12	-1	-1	19
71	7.425846128101075E-4	TGTGCCTTGTGGGCCAAGTTGGGAAAGAAACTCTTT	CALWAKLGKKLF	TRGV9	.	TRGJ1	12	-1	-1	24
71	7.425846128101075E-4	TGTGCCTTGTGGGAGGTGAGATATAAGAAACTCTTT	CALWEVRYKKLF	TRGV9	.	TRGJ1	17	-1	-1	21
70	7.321256746015144E-4	TGTGCCTTGTGGGAGGTGGAAGAGTTGGGCAAAAAAATCAAGGTATTT	CALWEVEELGKKIKVF	TRGV9	.	TRGJP	17	-1	-1	19
70	7.321256746015144E-4	TGTGCCTTGTGGGAGGCGAGGAACACTGGTTGGTTCAAGATATTT	CALWEARNTGWFKIF	TRGV9	.	TRGJP1	15	-1	-1	23
70	7.321256746015144E-4	TGTGCTGCGTGGGACTATACCACTGGTTGGTTCAAGATATTT	CAAWDYTTGWFKIF	TRGV10	.	TRGJP1	16	-1	-1	8
70	7.321256746015144E-4	TGTGCCTTGTGGGAGGTGCGGAATTATAAGAAACTCTTT	CALWEVRNYKKLF	TRGV9	.	TRGJ1	18	-1	-1	22
70	7.321256746015144E-4	TGTGCCTTGTGTTATTATTATAAGAAACTCTTT	CALCYYYKKLF	TRGV9	.	TRGJ1	10	-1	-1	13
70	7.321256746015144E-4	TGTGCCAACCCGGATTATTATAAGAAACTCTTT	CANPDYYKKLF	TRGV9	.	TRGJ1	5	-1	-1	10
70	7.321256746015144E-4	TGTGCTGCGTGGGGTTGGTTCAAGATATTT	CAAWGWFKIF	TRGV10	.	TRGJP1	15	-1	-1	12
70	7.321256746015144E-4	CGCACTGGTTGGTTCAAGATATTT	RTGWFKIF	TRGV10	.	TRGJP1	-1	-1	-1	2
70	7.321256746015144E-4	TGTGCTGCGTGGAGTAAGAAACTCTTT	CAAWSKKLF	TRGV10	.	TRGJ1	11	-1	-1	14
69	7.216667363929214E-4	TGTGCCGGATTCACGATCATTCTCCCCCATGGCCACGCCAAGAAACTCTTT	CAGFTIILPHGHAKKLF	TRGV9	.	TRGJ1	5	-1	-1	39
69	7.216667363929214E-4	TGTGCCTTGTGGGAGGTGCACGAGTTGGGCAAAAAAATCAAGGTATTT	CALWEVHELGKKIKVF	TRGV9	.	TRGJP	20	-1	-1	17
69	7.216667363929214E-4	TGTGCCTTGTGGGAGAAGCAAGAGTTGGGCAAAAAAATCAAGGTATTT	CALWEKQELGKKIKVF	TRGV9	.	TRGJP	14	-1	-1	17
68	7.112077981843284E-4	TGTGCCTTGTGGGAGGGGTTAAGACATGGGGATTATAAGAAACTCTTT	CALWEGLRHGDYKKLF	TRGV9	.	TRGJ1	15	-1	-1	31
68	7.112077981843284E-4	TGTGCCTTGTGGGAGGTGAGTACCACTGGTTGGTTCAAGATATTT	CALWEVSTTGWFKIF	TRGV9	.	TRGJP1	17	-1	-1	20
68	7.112077981843284E-4	TGTGCCTTGTGGGAGGTGATGTACAATAAGAAACTCTTT	CALWEVMYNKKLF	TRGV9	.	TRGJ1	17	-1	-1	25
68	7.112077981843284E-4	TGTGCTGCGTGGAATTACGGATATAAGAAACTCTTT	CAAWNYGYKKLF	TRGV10	.	TRGJ1	18	-1	-1	21
68	7.112077981843284E-4	TGTGCCTTGTGGGGTGGAGAGTATAAGAAACTCTTT	CALWGGEYKKLF	TRGV9	.	TRGJ1	12	-1	-1	21
68	7.112077981843284E-4	TGTGCCTCCTCCGAATTTAAGAAACTCTTT	CASSEFKKLF	TRGV9	.	TRGJ1	6	-1	-1	14
68	7.112077981843284E-4	TGTGCCTGCAATAAGAAACTCTTT	CACNKKLF	TRGV9	.	TRGJ1	6	-1	-1	10
67	7.007488599757352E-4	TGTGCCTTGTGGGACGGGGAGTTGGGCAAAAAAATCAAGGTATTT	CALWDGELGKKIKVF	TRGV9	.	TRGJP	13	-1	-1	18
67	7.007488599757352E-4	TGTGCCTTGTGGGAGGTGCAAGATTATAAGAAACTCTTT	CALWEVQDYKKLF	TRGV9	.	TRGJ1	19	-1	-1	22
67	7.007488599757352E-4	TGTGCCTTTCTGTCGAATTATTATAAGAAACTCTTT	CAFLSNYYKKLF	TRGV9	.	TRGJ1	7	-1	-1	12
67	7.007488599757352E-4	TGTGCCTGCGAGCATAAGAAACTCTTT	CACEHKKLF	TRGV9	.	TRGJ1	6	-1	-1	13
66	6.902899217671422E-4	TGTGCCTTGTGGGAGGTGCAAGAAGAGTTGGGCAAAAAAATCAAGGTATTT	CALWEVQEELGKKIKVF	TRGV9	.	TRGJP	19	-1	-1	22
66	6.902899217671422E-4	TGTGCCTTGTGGGAATGGTTGGGCAAAAAAATCAAGGTATTT	CALWEWLGKKIKVF	TRGV9	.	TRGJP	13	-1	-1	17
66	6.902899217671422E-4	TGTGCCTTGTGGGAGGTCGCTTATTATAAGAAACTCTTT	CALWEVAYYKKLF	TRGV9	.	TRGJ1	16	-1	-1	20
66	6.902899217671422E-4	TGTGCCTTGTGGGAGGTGGATTATTATAAGAAACTCTTT	CALWEVDYYKKLF	TRGV9	.	TRGJ1	17	-1	-1	19
66	6.902899217671422E-4	TGTGCCTTGTGGGAGGTGGACTATTATAAGAAACTCTTT	CALWEVDYYKKLF	TRGV9	.	TRGJ1	20	-1	-1	21
66	6.902899217671422E-4	TGTGCCTTGTGGGTTTATTATAAGAAACTCTTT	CALWVYYKKLF	TRGV9	.	TRGJ1	12	-1	-1	14
65	6.798309835585491E-4	TGTGCCTTGTGGGAGGTGCTGAGTTATTATAAGAAACTCTTT	CALWEVLSYYKKLF	TRGV9	.	TRGJ1	18	-1	-1	20
65	6.798309835585491E-4	TGTGCCTTGTGGGAGGGACACAATTATTATAAGAAACTCTTT	CALWEGHNYYKKLF	TRGV9	.	TRGJ1	15	-1	-1	21
65	6.798309835585491E-4	TGTGCCTTGTGGGAGGTGCCCTATAAGAAACTCTTT	CALWEVPYKKLF	TRGV9	.	TRGJ1	21	-1	-1	21
65	6.798309835585491E-4	TGTGCCTTGTGGGATTATTATAAGAAACTCTTT	CALWDYYKKLF	TRGV9	.	TRGJ1	13	-1	-1	13
65	6.798309835585491E-4	TGTGCCTTGTGGGAGGTGCGCAAGAAACTCTTT	CALWEVRKKLF	TRGV9	.	TRGJ1	18	-1	-1	21
65	6.798309835585491E-4	TGTGCCTTCTACCCCCATAAGAAACTCTTT	CAFYPHKKLF	TRGV9	.	TRGJ1	7	-1	-1	16
65	6.798309835585491E-4	TGTGCTGCGTGCGGTGAACTCTTT	CAACGELF	TRGV10	.	TRGJ1	10	-1	-1	16
64	6.693720453499561E-4	TGTGCCTTGTGGGAGAGGCCCCCAGAGTTGGGCAAAAAAATCAAGGTATTT	CALWERPPELGKKIKVF	TRGV9	.	TRGJP	14	-1	-1	23
64	6.693720453499561E-4	TGTGCCTTGTGCTCGCGGGGGGAGGGGGCTGGTTGGTTCAAGATATTT	CALCSRGEGAGWFKIF	TRGV9	.	TRGJP1	10	-1	-1	28
64	6.693720453499561E-4	TGTGCCACCTGGGAGACTCGTATCGGGGGAAGGACCCTCTTT	CATWETRIGGRTLF	TRGV8	.	TRGJ1	13	-1	-1	36
64	6.693720453499561E-4	TGTGCCTTGTGGGAGGACCGGAAGAAACTCTTT	CALWEDRKKLF	TRGV9	.	TRGJ1	15	-1	-1	21
63	6.58913107141363E-4	TGTGCCTTGTGGGAGGCCGGTGAGTTGGGCAAAAAAATCAAGGTATTT	CALWEAGELGKKIKVF	TRGV9	.	TRGJP	15	-1	-1	21
63	6.58913107141363E-4	TGTGCCTTGTGGGAGGTGGGGATGAATTATTATAAGAAACTCTTT	CALWEVGMNYYKKLF	TRGV9	.	TRGJ1	17	-1	-1	23
63	6.58913107141363E-4	TGTGCTGCGTGGCGGGGTTATAAGAAACTCTTT	CAAWRGYKKLF	TRGV10	.	TRGJ1	11	-1	-1	17
63	6.58913107141363E-4	TGTGCCTTCTGTTATTATAAGAAACTCTTT	CAFCYYKKLF	TRGV9	.	TRGJ1	10	-1	-1	11
63	6.58913107141363E-4	TGTGCCTTGTGGGAGGGAAAGAAACTCTTT	CALWEGKKLF	TRGV9	.	TRGJ1	15	-1	-1	18
62	6.484541689327699E-4	TGTGCCTTGTGGGAGGTCTTGGATTATAAGAAACTCTTT	CALWEVLDYKKLF	TRGV9	.	TRGJ1	16	-1	-1	22
62	6.484541689327699E-4	TGTGCCTTGTGGGAGGTGTCCTATTATAAGAAACTCTTT	CALWEVSYYKKLF	TRGV9	.	TRGJ1	17	-1	-1	21
62	6.484541689327699E-4	TGTGCCTTGTGGGAGGACCTTTATTATAAGAAACTCTTT	CALWEDLYYKKLF	TRGV9	.	TRGJ1	15	-1	-1	20
62	6.484541689327699E-4	TGTGCTGCGTGGGATAGGGAGTATAAGAAACTCTTT	CAAWDREYKKLF	TRGV10	.	TRGJ1	14	-1	-1	21
62	6.484541689327699E-4	TGTGCCTTGTCTCATAAGAAACTCTTT	CALSHKKLF	TRGV9	.	TRGJ1	9	-1	-1	13
62	6.484541689327699E-4	TGTGCCTTGTGGGAGGTAGCAAAGAAACTCTTT	CALWEVAKKLF	TRGV9	.	TRGJ1	20	-1	-1	21
61	6.379952307241769E-4	TGTGCCTTGTGGGAGGCGGCCGGGAATTATACCACTGGTTGGTTCAAGATATTT	CALWEAAGNYTTGWFKIF	TRGV9	.	TRGJP1	15	-1	-1	27
61	6.379952307241769E-4	TGTGCCTTGTGGGAGGTGCGGTCGTATTATAAGAAACTCTTT	CALWEVRSYYKKLF	TRGV9	.	TRGJ1	18	-1	-1	24
61	6.379952307241769E-4	TGTGCCTTGTGGGAGGTGCGCGATTATAAGAAACTCTTT	CALWEVRDYKKLF	TRGV9	.	TRGJ1	18	-1	-1	22
61	6.379952307241769E-4	TGTGCCTTGTGGGAGGGAAATTATTATAAGAAACTCTTT	CALWEGNYYKKLF	TRGV9	.	TRGJ1	15	-1	-1	18
61	6.379952307241769E-4	TGTGCCTTGTGGGAGGTGCCTTATAAGAAACTCTTT	CALWEVPYKKLF	TRGV9	.	TRGJ1	18	-1	-1	20
61	6.379952307241769E-4	TGTGCCTTGTGGGAGGGGTCATATAAGAAACTCTTT	CALWEGSYKKLF	TRGV9	.	TRGJ1	15	-1	-1	21
61	6.379952307241769E-4	TGTGCTGCGGGGTATAAGAAACTCTTT	CAAGYKKLF	TRGV10	.	TRGJ2	11	-1	-1	12
61	6.379952307241769E-4	TGTGCCTTGTGGGGGGGGAAACTCTTT	CALWGGKLF	TRGV9	.	TRGJ1	15	-1	-1	17
61	6.379952307241769E-4	TGTGCTGCGTGTAAACTCTTT	CAACKLF	TRGV10	.	TRGJ1	10	-1	-1	12
61	6.379952307241769E-4	TGTGCCTTGTGGTTTGGTTGGTTCAAGATATTT	CALWFGWFKIF	TRGV9	.	TRGJP1	11	-1	-1	14
61	6.379952307241769E-4	TGTGCTGCGTGTTATAAGAAACTCTTT	CAACYKKLF	TRGV10	.	TRGJ1	10	-1	-1	11
60	6.275362925155838E-4	TGTGCCTTGTGGGAGGTGCTTTATTATAAGAAACTCTTT	CALWEVLYYKKLF	TRGV9	.	TRGJ1	18	-1	-1	20
60	6.275362925155838E-4	TGTGCCTTAACCCAAACTTATTATAAGAAACTCTTT	CALTQTYYKKLF	TRGV9	.	TRGJ1	7	-1	-1	17
60	6.275362925155838E-4	TGTGCCTTGTGGGCCTCAAATAAGAAACTCTTT	CALWASNKKLF	TRGV9	.	TRGJ1	12	-1	-1	19
60	6.275362925155838E-4	TGTGCCTTGTTTTATTATAAGAAACTCTTT	CALFYYKKLF	TRGV9	.	TRGJ1	9	-1	-1	11
60	6.275362925155838E-4	TGTGCCTTGCGTTATTATAAGAAACTCTTT	CALRYYKKLF	TRGV9	.	TRGJ1	8	-1	-1	11
60	6.275362925155838E-4	TGTGCCTTGTGGGAACAGAAACTCTTT	CALWEQKLF	TRGV9	.	TRGJ1	13	-1	-1	16
60	6.275362925155838E-4	TGTGCTGCTCCCCGTACGCTCTTT	CAAPRTLF	TRGV10	.	TRGJ1	7	-1	-1	18
59	6.170773543069907E-4	TGTGCTGCGTGGGATTGGGACGGGACCACTGGTTGGTTCAAGATATTT	CAAWDWDGTTGWFKIF	TRGV10	.	TRGJP1	15	-1	-1	24
59	6.170773543069907E-4	TGTGCCTTGTGGGAGGCACCCCGCCCTTATTATAAGAAACTCTTT	CALWEAPRPYYKKLF	TRGV9	.	TRGJ1	15	-1	-1	26
59	6.170773543069907E-4	TGTGCCTTGTGGGAGTATGATTATTATAAGAAACTCTTT	CALWEYDYYKKLF	TRGV9	.	TRGJ1	14	-1	-1	19
59	6.170773543069907E-4	TGTGCCTTGTGGGAGGTGAATTATTATAAGAAACTCTTT	CALWEVNYYKKLF	TRGV9	.	TRGJ1	17	-1	-1	17
59	6.170773543069907E-4	TGTGCCACCTGGGATAGTAGTGATTGGATCAAGACGTTT	CATWDSSDWIKTF	TRGV8	.	TRGJP2	16	-1	-1	13
59	6.170773543069907E-4	TGTGCCTTGTGGGAAGCCTCTAAGAAACTCTTT	CALWEASKKLF	TRGV9	.	TRGJ1	13	-1	-1	20
59	6.170773543069907E-4	TGGTTTAAGTATAAGAAACTCTTT	WFKYKKLF	TRGV9	.	TRGJ1	1	-1	-1	9
59	6.170773543069907E-4	TGTGCTACGGCCTGTTGGTTCAAGATATTT	CATACWFKIF	TRGV10	.	TRGJP1	8	-1	-1	13
58	6.066184160983977E-4	TGTGCCTTGTGGGAGTGCCCCGTTTATTATAAGAAACTCTTT	CALWECPVYYKKLF	TRGV9	.	TRGJ1	20	-1	-1	23
58	6.066184160983977E-4	TGTGCCTTGTGGGAGGTGGAAAGGTCAACAAAGAAACTCTTT	CALWEVERSTKKLF	TRGV9	.	TRGJ1	17	-1	-1	30
58	6.066184160983977E-4	TGTGCCTTGTGGGAGGTGCAACGGTATAAGAAACTCTTT	CALWEVQRYKKLF	TRGV9	.	TRGJ1	19	-1	-1	24
58	6.066184160983977E-4	TGTGCCTTGTGGGAGAAGGAGAAACTCTTT	CALWEKEKLF	TRGV9	.	TRGJ1	14	-1	-1	19
58	6.066184160983977E-4	TGTGCTGCGTGGAATAAGAAACTCTTT	CAAWNKKLF	TRGV10	.	TRGJ2	14	-1	-1	13
58	6.066184160983977E-4	TGTGCTGTGGGGGGACTCTTT	CAVGGLF	TRGV10	.	TRGJ1	12	-1	-1	14
58	6.066184160983977E-4	TGTGCCTCGCCACTAAGTTATAAGAAACTCTTT	CASPLSYKKLF	TRGV9	.	TRGJ1	6	-1	-1	17
57	5.961594778898046E-4	TGTGCCTTGTGGGAGTCTCACCCCCCTCAAGAGTTGGGCAAAAAAATCAAGGTATTT	CALWESHPPQELGKKIKVF	TRGV9	.	TRGJP	30	-1	-1	27
57	5.961594778898046E-4	TGTGCCTTGTGGGAGGTGTCGGAGTTGGGCAAAAAAATCAAGGTATTT	CALWEVSELGKKIKVF	TRGV9	.	TRGJP	17	-1	-1	21
57	5.961594778898046E-4	TGTGCCTTGTGGGAGGTGCAGTCCCCTGGGGGTTATAAGAAACTCTTT	CALWEVQSPGGYKKLF	TRGV9	.	TRGJ1	19	-1	-1	32
57	5.961594778898046E-4	TGTGCTGCGTGGTCCTGTCGTACCACTGGTTGGTTCAAGATATTT	CAAWSCRTTGWFKIF	TRGV10	.	TRGJP1	11	-1	-1	20
57	5.961594778898046E-4	TGTGCCTTGTGGGAAGAATCGAATTATTATAAGAAACTCTTT	CALWEESNYYKKLF	TRGV9	.	TRGJ1	13	-1	-1	18
57	5.961594778898046E-4	TGTGCCTTGTGGGGGGATCATTGGTTCAAGATATTT	CALWGDHWFKIF	TRGV9	.	TRGJP1	15	-1	-1	20
57	5.961594778898046E-4	TGTGCCTTGCTGCCGGGCAAAAAAATCAAGGTATTT	CALLPGKKIKVF	TRGV9	.	TRGJP	8	-1	-1	14
57	5.961594778898046E-4	TGTCCCTACAATAAGAAACTCTTT	CPYNKKLF	TRGV9	.	TRGJ1	6	-1	-1	10
56	5.857005396812116E-4	TGTGCTGCGTGGGAACGTGGCACTGGTTGGTTCAAGATATTT	CAAWERGTGWFKIF	TRGV10	.	TRGJP1	13	-1	-1	20
56	5.857005396812116E-4	TGTGCCTTGTGGGGGGGACTATATTATAAGAAACTCTTT	CALWGGLYYKKLF	TRGV9	.	TRGJ1	15	-1	-1	21
56	5.857005396812116E-4	TGTGCCTTGTGGGAGGCCCCTTATTATAAGAAACTCTTT	CALWEAPYYKKLF	TRGV9	.	TRGJ1	15	-1	-1	20
56	5.857005396812116E-4	TGTGCTGCGTGGGAGAATTATTATAAGAAACTCTTT	CAAWENYYKKLF	TRGV10	.	TRGJ1	13	-1	-1	14
56	5.857005396812116E-4	TGTGCCTTGTGGGAGGTGGGGTATAAGAAACTCTTT	CALWEVGYKKLF	TRGV9	.	TRGJ1	17	-1	-1	21
56	5.857005396812116E-4	TGTGCCTTGTGGGAGGCCCCCGATAAGAAACTCTTT	CALWEAPDKKLF	TRGV9	.	TRGJ1	15	-1	-1	22
56	5.857005396812116E-4	TGTGCCTTGTATCCGAATTATTATAAGAAACTCTTT	CALYPNYYKKLF	TRGV9	.	TRGJ1	9	-1	-1	10
56	5.857005396812116E-4	TGTGCCTTGTGGGAGGCTCATAAGAAACTCTTT	CALWEAHKKLF	TRGV9	.	TRGJ2	15	-1	-1	19
56	5.857005396812116E-4	TGTGCCTTGTGGGAGACTTATAAGAAACTCTTT	CALWETYKKLF	TRGV9	.	TRGJ1	14	-1	-1	17
56	5.857005396812116E-4	TGTGCCTTGTGGGAGGAGAAGAAACTCTTT	CALWEEKKLF	TRGV9	.	TRGJ1	15	-1	-1	18
56	5.857005396812116E-4	TGTGCTGCGTGGGGCTGGCTCTTT	CAAWGWLF	TRGV10	.	TRGJ1	12	-1	-1	18
56	5.857005396812116E-4	TGTGCTGCGGTGAAACTCTTT	CAAVKLF	TRGV10	.	TRGJ1	8	-1	-1	11
55	5.752416014726184E-4	TGTGCCTTGTGGGAAATCTATACCACTGGTTGGTTCAAGATATTT	CALWEIYTTGWFKIF	TRGV9	.	TRGJP1	13	-1	-1	18
55	5.752416014726184E-4	TGTGCCTTGTGGGAGGTCCTTCATTATTATAAGAAACTCTTT	CALWEVLHYYKKLF	TRGV9	.	TRGJ1	16	-1	-1	22
55	5.752416014726184E-4	TGTGCCTTGTGGGAGGTGGATGGTCATTATAAGAAACTCTTT	CALWEVDGHYKKLF	TRGV9	.	TRGJ1	17	-1	-1	25
55	5.752416014726184E-4	TGTGCCTTGTGGGAGGAGACCCCTTGGTATAAGAAACTCTTT	CALWEETPWYKKLF	TRGV9	.	TRGJ1	15	-1	-1	27
55	5.752416014726184E-4	TGTGCCTTGTGGGAGGTGCTCCCATATAAGAAACTCTTT	CALWEVLPYKKLF	TRGV9	.	TRGJ1	21	-1	-1	24
55	5.752416014726184E-4	TGTGCCTTGTGGGAGGTGCCCGGTTGGTTCAAGATATTT	CALWEVPGWFKIF	TRGV9	.	TRGJP1	18	-1	-1	21
55	5.752416014726184E-4	TGTGCCTTGTGGGAGGTCAATTATAAGAAACTCTTT	CALWEVNYKKLF	TRGV9	.	TRGJ1	16	-1	-1	19
55	5.752416014726184E-4	TGTGCCTTGTGGGAGAGGAATTATAAGAAACTCTTT	CALWERNYKKLF	TRGV9	.	TRGJ1	14	-1	-1	19
55	5.752416014726184E-4	TGTGCCACCTGGGACGGGAAGAATGAACTCTTT	CATWDGKNELF	TRGV2	.	TRGJ1	17	-1	-1	25
55	5.752416014726184E-4	TGTGCCTTGGCGATAGATAAGAAACTCTTT	CALAIDKKLF	TRGV9	.	TRGJ1	8	-1	-1	16
55	5.752416014726184E-4	TGTGCCCCAGGGGGTTATAAGAAACTCTTT	CAPGGYKKLF	TRGV9	.	TRGJ1	5	-1	-1	14
55	5.752416014726184E-4	CGAACTGCTCTTTATTATAAGAAACTCTTT	RTALYYKKLF	TRGV9	.	TRGJ1	-1	-1	-1	11
55	5.752416014726184E-4	TGTGCCTGTCATAAGAAACTCTTT	CACHKKLF	TRGV9	.	TRGJ1	6	-1	-1	10
55	5.752416014726184E-4	TGTGCCACCTGTAAGAAACTCTTT	CATCKKLF	TRGV8	.	TRGJ1	10	-1	-1	11
55	5.752416014726184E-4	TGTGCCTTGTGGGGTTATTATAAGAAACTCTTT	CALWGYYKKLF	TRGV9	.	TRGJ1	12	-1	-1	14
54	5.647826632640254E-4	TGTGCCTTGTGGGAGGTGCATACCGTTCGGGATTATTATAAGAAACTCTTT	CALWEVHTVRDYYKKLF	TRGV9	.	TRGJ1	19	-1	-1	31
54	5.647826632640254E-4	TGTGCCTTGTGGGAGGTCGAAATTCTGAATTATTATAAGAAACTCTTT	CALWEVEILNYYKKLF	TRGV9	.	TRGJ1	16	-1	-1	20
54	5.647826632640254E-4	TGTGCTGCGTGGCCCCGGGGTACCACTGGTTGGTTCAAGATATTT	CAAWPRGTTGWFKIF	TRGV10	.	TRGJP1	11	-1	-1	20
54	5.647826632640254E-4	TGTGCCTTGTGGGAGGTCGCGAATTATTATAAGAAACTCTTT	CALWEVANYYKKLF	TRGV9	.	TRGJ1	16	-1	-1	19
54	5.647826632640254E-4	TGTGCCTTGTGGGAGGTGTCGAATTATTATAAGAAACTCTTT	CALWEVSNYYKKLF	TRGV9	.	TRGJ1	17	-1	-1	18
54	5.647826632640254E-4	TGTGCCTTGTGGGAGGTGCTCCATTATTATAAGAAACTCTTT	CALWEVLHYYKKLF	TRGV9	.	TRGJ1	21	-1	-1	22
54	5.647826632640254E-4	TGTGCCTTGTGGGAGGTGCGGGATTATTATAAGAAACTCTTT	CALWEVRDYYKKLF	TRGV9	.	TRGJ2	18	-1	-1	22
54	5.647826632640254E-4	TGTGCCTTGTGGGAGGTGCGAGATTATAAGAAACTCTTT	CALWEVRDYKKLF	TRGV9	.	TRGJ1	18	-1	-1	22
54	5.647826632640254E-4	TGTGCCTTGTGGGAGGGGAATTATTATAAGAAACTCTTT	CALWEGNYYKKLF	TRGV9	.	TRGJ1	15	-1	-1	17
54	5.647826632640254E-4	TGTGCCTTGTGGGAGACCCTGTATTATAAGAAACTCTTT	CALWETLYYKKLF	TRGV9	.	TRGJ1	14	-1	-1	21
54	5.647826632640254E-4	TGTGCCTTGTGGGTTTCGTATTATAAGAAACTCTTT	CALWVSYYKKLF	TRGV9	.	TRGJ1	12	-1	-1	18
54	5.647826632640254E-4	TGTGCCTTGTGGGAGGTGAACCCGAAGAAACTCTTT	CALWEVNPKKLF	TRGV9	.	TRGJ1	21	-1	-1	24
54	5.647826632640254E-4	TGTGCTGCGTTGCCCCCCCGGAAACTCTTT	CAALPPRKLF	TRGV10	.	TRGJ1	9	-1	-1	20
54	5.647826632640254E-4	TGTGCCTTGTGGGAGGAAAAGAAACTCTTT	CALWEEKKLF	TRGV9	.	TRGJ1	15	-1	-1	18
54	5.647826632640254E-4	TGTGCTGCGTGGACACTCTGGCTCTTT	CAAWTLWLF	TRGV10	.	TRGJ2	11	-1	-1	21
54	5.647826632640254E-4	TGTGCCTGCTATTATTATAAGAAACTCTTT	CACYYYKKLF	TRGV9	.	TRGJ2	6	-1	-1	10
53	5.543237250554324E-4	TGTGCCTTGTGGGAGGAACTCAATACCACTGGTTGGTTCAAGATATTT	CALWEELNTTGWFKIF	TRGV9	.	TRGJP1	15	-1	-1	22
53	5.543237250554324E-4	TGTGCCTTCCACTCTAGGCATTATTATAAGAAACTCTTT	CAFHSRHYYKKLF	TRGV9	.	TRGJ1	7	-1	-1	19
53	5.543237250554324E-4	TGTGCTGCGTGGGTTTATTATTATAAGAAACTCTTT	CAAWVYYYKKLF	TRGV10	.	TRGJ1	16	-1	-1	16
53	5.543237250554324E-4	TGTGCTGCGTGGGATTATTGGGGTGGGAAACTCTTT	CAAWDYWGGKLF	TRGV10	.	TRGJ1	16	-1	-1	26
53	5.543237250554324E-4	TGTGCTGCGTGGGATTACCCCCGCAAGAAACTCTTT	CAAWDYPRKKLF	TRGV10	.	TRGJ1	17	-1	-1	24
53	5.543237250554324E-4	TGTGCCTTGTGTCCCATTGATTATAAGAAACTCTTT	CALCPIDYKKLF	TRGV9	.	TRGJ1	10	-1	-1	15
53	5.543237250554324E-4	TGTGCCTTGTGGGAGGTTCATTATAAGAAACTCTTT	CALWEVHYKKLF	TRGV9	.	TRGJ1	19	-1	-1	19
53	5.543237250554324E-4	TGTGCCTTGTGGGAGGTGCACGCGGAGAAACTCTTT	CALWEVHAEKLF	TRGV9	.	TRGJ1	20	-1	-1	25
53	5.543237250554324E-4	TGTGCCTTGTGGGAGGTGGGCTATAAGAAACTCTTT	CALWEVGYKKLF	TRGV9	.	TRGJ1	17	-1	-1	21
53	5.543237250554324E-4	TGTGCCTTGTGGGAGGGTGATTGGATCAAGACGTTT	CALWEGDWIKTF	TRGV9	.	TRGJP2	15	-1	-1	16
53	5.543237250554324E-4	TGTGCCTTGTGGGAGCCCAATAAGAAACTCTTT	CALWEPNKKLF	TRGV9	.	TRGJ1	14	-1	-1	19
53	5.543237250554324E-4	TGTGCCTTGCTATTTTATTATAAGAAACTCTTT	CALLFYYKKLF	TRGV9	.	TRGJ1	8	-1	-1	14
53	5.543237250554324E-4	TGTGCCTTGGCGAATTATTATAAGAAACTCTTT	CALANYYKKLF	TRGV9	.	TRGJ1	8	-1	-1	10
53	5.543237250554324E-4	TGTGCTGCGTGGGTAAGACTCTTT	CAAWVRLF	TRGV10	.	TRGJ1	12	-1	-1	17
53	5.543237250554324E-4	TGTGCTGCGCGGCCGGTACTCTTT	CAARPVLF	TRGV10	.	TRGJ1	11	-1	-1	17
53	5.543237250554324E-4	TGTGCCTTGTGGGAGACCGATTATTATAAGAAACTCTTT	CALWETDYYKKLF	TRGV9	.	TRGJ1	14	-1	-1	19
52	5.438647868468393E-4	TGTGCCTTGTGGGAGATATCCGCTATTATTATAAGGCTCTTT	CALWEISAIIIRLF	TRGV9	.	TRGJ1	14	-1	-1	24
52	5.438647868468393E-4	TGTGCTGCGTGGGATTCGGTCTATTATAAGAAACTCTTT	CAAWDSVYYKKLF	TRGV10	.	TRGJ1	15	-1	-1	21
52	5.438647868468393E-4	TGTGCTGCGTGGGATTGTTATTATAAGAAACTCTTT	CAAWDCYYKKLF	TRGV10	.	TRGJ1	15	-1	-1	17
52	5.438647868468393E-4	TGTGCCTTGTGCCTCGGGTATAAGAAACTCTTT	CALCLGYKKLF	TRGV9	.	TRGJ1	10	-1	-1	18
52	5.438647868468393E-4	TGTGCTGCGTGGATCGGGGGACTCTTT	CAAWIGGLF	TRGV10	.	TRGJ1	11	-1	-1	20
51	5.334058486382463E-4	TGTGCCTTGTGGGAAATTTGGGTTACCACTGGTTGGTTCAAGATATTT	CALWEIWVTTGWFKIF	TRGV9	.	TRGJP1	13	-1	-1	23
51	5.334058486382463E-4	TGTGCTGCGTGGGATTGGGACCTACCTAAGATACTCTTT	CAAWDWDLPKILF	TRGV10	.	TRGJ1	15	-1	-1	26
51	5.334058486382463E-4	TGTGCCGCCCCGACTGGTTGGTTCAAGATATTT	CAAPTGWFKIF	TRGV9	.	TRGJP1	5	-1	-1	12
51	5.334058486382463E-4	TGTGCCTTGTGGGAGGTGCAAGATAAGAAACTCTTT	CALWEVQDKKLF	TRGV9	.	TRGJ1	19	-1	-1	22
50	5.229469104296532E-4	TGTGCCACCTGGGACGGGCGGGGCACTGGTTGGTTCAAGATATTT	CATWDGRGTGWFKIF	TRGV2	.	TRGJP1	18	-1	-1	23
50	5.229469104296532E-4	TGTGCCTTGTGGGAGCCCTGGAATTATTATAAGAAACTCTTT	CALWEPWNYYKKLF	TRGV9	.	TRGJ1	14	-1	-1	20
50	5.229469104296532E-4	TGTGCCTTGTGGGAGGTCATGTGTTATTATAAGAAACTCTTT	CALWEVMCYYKKLF	TRGV9	.	TRGJ1	16	-1	-1	23
50	5.229469104296532E-4	TGTGCCTTGTGGGAGGCCCCGGATTATTATAAGAAACTCTTT	CALWEAPDYYKKLF	TRGV9	.	TRGJ1	15	-1	-1	19
50	5.229469104296532E-4	TGTGCCTTGTGGGAGGAGTGGGATTATTATAAGAAACTCTTT	CALWEEWDYYKKLF	TRGV9	.	TRGJ1	15	-1	-1	22
50	5.229469104296532E-4	TGTGCCACCTGGGATGCTAGTAGTGATTGGATCAAGACGTTT	CATWDASSDWIKTF	TRGV8	.	TRGJP2	14	-1	-1	17
50	5.229469104296532E-4	TGTGCCTTGTGGGAGGTCTGGTATTATAAGAAACTCTTT	CALWEVWYYKKLF	TRGV9	.	TRGJ1	16	-1	-1	21
50	5.229469104296532E-4	TGTGCCCCGTATACCACTGGTTGGTTCAAGATATTT	CAPYTTGWFKIF	TRGV9	.	TRGJP1	5	-1	-1	9
50	5.229469104296532E-4	TGTGCTGCGTGGGGTGGGAAACTCTTT	CAAWGGKLF	TRGV10	.	TRGJ1	12	-1	-1	17
50	5.229469104296532E-4	TGTGCTGCGTGGGATCCAGCACTCTTT	CAAWDPALF	TRGV10	.	TRGJ1	14	-1	-1	20
49	5.124879722210601E-4	TGTGCCTTGTGGGAGGTTTCCCAGGGGGGGAGCACTGGTTGGTTCAAGATATTT	CALWEVSQGGSTGWFKIF	TRGV9	.	TRGJP1	16	-1	-1	32
49	5.124879722210601E-4	TGTGCTGCGTGGGATCCCGCTACCACTGGTTGGTTCAAGATATTT	CAAWDPATTGWFKIF	TRGV10	.	TRGJP1	14	-1	-1	20
49	5.124879722210601E-4	TGTGCCTTGTGGGCGCCGCAGAATTATTATAAGAAACTCTTT	CALWAPQNYYKKLF	TRGV9	.	TRGJ1	12	-1	-1	20
49	5.124879722210601E-4	TGTGCTGCGTGGGATTACACTGGTTGGTTCAAGATATTT	CAAWDYTGWFKIF	TRGV10	.	TRGJP1	17	-1	-1	8
49	5.124879722210601E-4	TGTGCCTTGTGGGAGTTGAATTATTATAAGAAACTCTTT	CALWELNYYKKLF	TRGV9	.	TRGJ1	17	-1	-1	17
49	5.124879722210601E-4	TGTGCCTTGTGGGAGGCCAGTTATTATAAGAAACTCTTT	CALWEASYYKKLF	TRGV9	.	TRGJ1	15	-1	-1	20
49	5.124879722210601E-4	TGTGCCTTGTGGATTACCCCTATTAGGAAGAAACTCTTT	CALWITPIRKKLF	TRGV9	.	TRGJ1	11	-1	-1	20
49	5.124879722210601E-4	TGTGCCTTGTGGGAGGTGTTCCCTAAGAAACTCTTT	CALWEVFPKKLF	TRGV9	.	TRGJ2	17	-1	-1	23
49	5.124879722210601E-4	TGTGCCTTGTGGGAGCCCTATAAGAAACTCTTT	CALWEPYKKLF	TRGV9	.	TRGJ1	14	-1	-1	18
49	5.124879722210601E-4	TGTGCTGCGTGGGATTTGAAGAAACTCTTT	CAAWDLKKLF	TRGV10	.	TRGJ1	15	-1	-1	18
49	5.124879722210601E-4	TGTGCTGGCTGTTGGTTCAAGATATTT	CAGCWFKIF	TRGV10	.	TRGJP1	6	-1	-1	10
49	5.124879722210601E-4	TGTGCTGCGTGGGGGAAACTCTTT	CAAWGKLF	TRGV10	.	TRGJ1	12	-1	-1	14
49	5.124879722210601E-4	TGTGCCCTTTCCCTCTTT	CALSLF	TRGV9	.	TRGJ1	5	-1	-1	12
48	5.020290340124671E-4	TGTGCCTTGTGGGTTCCCGCCCCGAATTATTATAAGAAACTCTTT	CALWVPAPNYYKKLF	TRGV9	.	TRGJ1	12	-1	-1	22
48	5.020290340124671E-4	TGTGCCTTGTGGGAGGTTCTTTATTATAAGAAACTCTTT	CALWEVLYYKKLF	TRGV9	.	TRGJ1	16	-1	-1	20
48	5.020290340124671E-4	TGTGCTGCGTGGGAGGAGTATTATAAGAAACTCTTT	CAAWEEYYKKLF	TRGV10	.	TRGJ1	13	-1	-1	18
48	5.020290340124671E-4	TGTGCCTTGTGGGAGGTGAAGTGGCAGAAACTCTTT	CALWEVKWQKLF	TRGV9	.	TRGJ1	17	-1	-1	25
48	5.020290340124671E-4	TGTGCCACCTGGTTCGGTTGGTTCAAGATATTT	CATWFGWFKIF	TRGV8	.	TRGJP1	11	-1	-1	15
48	5.020290340124671E-4	TGTGCCACCTGGGACGGGGGTAACAAACTCTTT	CATWDGGNKLF	TRGV2	.	TRGJ1	17	-1	-1	20
48	5.020290340124671E-4	TGTGCTGCGTGGGATGGCGGGAAACTCTTT	CAAWDGGKLF	TRGV10	.	TRGJ1	14	-1	-1	20
47	4.91570095803874E-4	TGTGCTGCGTGGGACCATACCACTGGTTGGTTCAAGATATTT	CAAWDHTTGWFKIF	TRGV10	.	TRGJP1	13	-1	-1	16
47	4.91570095803874E-4	TGTGCCTTGTGGGAGGTCTGTAGGTGCTATAAGAAACTCTTT	CALWEVCRCYKKLF	TRGV9	.	TRGJ1	16	-1	-1	27
47	4.91570095803874E-4	TGTGCCTTGTGGGAGGATCAAATCCGTTATAAGAAACTCTTT	CALWEDQIRYKKLF	TRGV9	.	TRGJ1	15	-1	-1	26
47	4.91570095803874E-4	TGTGCCTTGTGGGGCCTGAATTATTATAAGAAACTCTTT	CALWGLNYYKKLF	TRGV9	.	TRGJ1	12	-1	-1	17
47	4.91570095803874E-4	TGTGCCTTGTGGGAGTACCCTTATTATAAGAAACTCTTT	CALWEYPYYKKLF	TRGV9	.	TRGJ1	14	-1	-1	20
47	4.91570095803874E-4	TGTGCCTTGTGGGAGGCGACTTATTATAAGAAACTCTTT	CALWEATYYKKLF	TRGV9	.	TRGJ1	15	-1	-1	16
47	4.91570095803874E-4	TGTGCCTTGTGGACACCTCAGCATTATAAGAAACTCTTT	CALWTPQHYKKLF	TRGV9	.	TRGJ1	11	-1	-1	22
47	4.91570095803874E-4	TGTGCCTTGTCTATATACAATTATAAGAAACTCTTT	CALSIYNYKKLF	TRGV9	.	TRGJ1	9	-1	-1	19
47	4.91570095803874E-4	TGTGCCTTGTGGGGGGATTATTATAAGAAACTCTTT	CALWGDYYKKLF	TRGV9	.	TRGJ1	15	-1	-1	16
47	4.91570095803874E-4	TGTGCCTTGTGGGGGACTTATTATAAGAAACTCTTT	CALWGTYYKKLF	TRGV9	.	TRGJ2	12	-1	-1	14
47	4.91570095803874E-4	TGTGGTACGGGGAAACTCTTT	CGTGKLF	TRGV10	.	TRGJ1	12	-1	-1	11
46	4.8111115759528095E-4	TGTGCCTTGTGGGAGGTGCTGAAAGATTATTATAAGAAACTCTTT	CALWEVLKDYYKKLF	TRGV9	.	TRGJ1	18	-1	-1	25
46	4.8111115759528095E-4	TGTGCCACCTGGGACAGCCCCCCCCCTTATTATAAGAAACTCTTT	CATWDSPPPYYKKLF	TRGV5	.	TRGJ2	19	-1	-1	26
46	4.8111115759528095E-4	TGTGCTGCGTGGGGTTTTACCACTGGTTGGTTCAAGATATTT	CAAWGFTTGWFKIF	TRGV10	.	TRGJP1	15	-1	-1	17
46	4.8111115759528095E-4	TGTGCTGCGTGGGATTTTCCCACTGGTTGGTTCAAGATATTT	CAAWDFPTGWFKIF	TRGV10	.	TRGJP1	15	-1	-1	19
46	4.8111115759528095E-4	TGTGCCTTGTGGGAGGTGGTTTATTATAAGAAACTCTTT	CALWEVVYYKKLF	TRGV9	.	TRGJ1	17	-1	-1	20
46	4.8111115759528095E-4	TGTGCTGCGTGGACTGGTTGGTTCAAGATATTT	CAAWTGWFKIF	TRGV10	.	TRGJP1	11	-1	-1	12
46	4.8111115759528095E-4	TGTGCCTTGTGGGAGGTGCTGGTGAAACTCTTT	CALWEVLVKLF	TRGV9	.	TRGJ1	18	-1	-1	23
46	4.8111115759528095E-4	TGTGCCTTGTGGAATTATTATAAGAAACTCTTT	CALWNYYKKLF	TRGV9	.	TRGJ1	11	-1	-1	11
46	4.8111115759528095E-4	TGTGCTGCGTGGGATTTTGGGAAACTCTTT	CAAWDFGKLF	TRGV10	.	TRGJ2	15	-1	-1	20
46	4.8111115759528095E-4	TGTGGCTGGGGGGGGAAACTCTTT	CGWGGKLF	TRGV10	.	TRGJ2	13	-1	-1	14
46	4.8111115759528095E-4	TGTGCCTTGTGGGAGGTGAAGTGGAATTATAAGAAACTCTTT	CALWEVKWNYKKLF	TRGV9	.	TRGJ1	17	-1	-1	25
45	4.7065221938668786E-4	TGTGCCTTGTGGGACACCACGAATTATTATAAGAAACTCTTT	CALWDTTNYYKKLF	TRGV9	.	TRGJ1	13	-1	-1	19
45	4.7065221938668786E-4	TGTGCCTTGTGGGAGGTGCCGAATTATTATAAGAAACTCTTT	CALWEVPNYYKKLF	TRGV9	.	TRGJ1	18	-1	-1	19
45	4.7065221938668786E-4	TGTGCCTTGTGGGAGACTTACCTTTATTATAAGAAACTCTTT	CALWETYLYYKKLF	TRGV9	.	TRGJ1	14	-1	-1	23
45	4.7065221938668786E-4	TGTGCTGCGTGGGATTCCAGCCTAGGGAAACTCTTT	CAAWDSSLGKLF	TRGV10	.	TRGJ1	15	-1	-1	26
45	4.7065221938668786E-4	TGTGCTGCGTGGTTTGGCCGGGGGAAACTCTTT	CAAWFGRGKLF	TRGV10	.	TRGJ1	11	-1	-1	23
45	4.7065221938668786E-4	TGTGCTGCGTGGGATCGTTGGTTCAAGATATTT	CAAWDRWFKIF	TRGV10	.	TRGJP1	14	-1	-1	16
45	4.7065221938668786E-4	TGTGCTGCGTGGGAGAGTTGGTTCAAGATATTT	CAAWESWFKIF	TRGV10	.	TRGJP1	13	-1	-1	16
45	4.7065221938668786E-4	TGTGCCTTGTCGGGGAATTATAAGAAACTCTTT	CALSGNYKKLF	TRGV9	.	TRGJ1	13	-1	-1	16
45	4.7065221938668786E-4	TGTGCCGATAAGAAACTCTTT	CADKKLF	TRGV10	.	TRGJ1	4	-1	-1	7
44	4.601932811780948E-4	TGTGCCACCTGGGACAGGCGGGATAGTAGTGATTGGATCAAGACGTTT	CATWDRRDSSDWIKTF	TRGV3	.	TRGJP2	18	-1	-1	22
44	4.601932811780948E-4	TGTGCCTTGTGGGAGGTAACTCAGAATTATTATAAGAAACTCTTT	CALWEVTQNYYKKLF	TRGV9	.	TRGJ1	16	-1	-1	16
44	4.601932811780948E-4	TGTGCCTTGTGGGAGGTCCTCAATTATTATAAGAAACTCTTT	CALWEVLNYYKKLF	TRGV9	.	TRGJ1	16	-1	-1	21
44	4.601932811780948E-4	TGTGCCTTGTGGGAGTCCCATTATTATAAGAAACTCTTT	CALWESHYYKKLF	TRGV9	.	TRGJ1	14	-1	-1	19
44	4.601932811780948E-4	TGTGCTGCGTGGAATTATTATAAGAAACTCTTT	CAAWNYYKKLF	TRGV10	.	TRGJ1	16	-1	-1	11
44	4.601932811780948E-4	TGTGCCTTGTGGGAGAGTCCCAAGAAACTCTTT	CALWESPKKLF	TRGV9	.	TRGJ1	14	-1	-1	21
44	4.601932811780948E-4	TGTGCCACCTGGGATTATTATAAGAAACTCTTT	CATWDYYKKLF	TRGV8	.	TRGJ1	14	-1	-1	13
44	4.601932811780948E-4	TGTGCTGCGTGGGGATTGTTTAAGATATTT	CAAWGLFKIF	TRGV10	.	TRGJP1	16	-1	-1	17
44	4.601932811780948E-4	TGTGCCCTGAATTATTATAAGAAACTCTTT	CALNYYKKLF	TRGV9	.	TRGJ1	8	-1	-1	8
44	4.601932811780948E-4	TGTGCTGCGTGGGATAAACTCTTT	CAAWDKLF	TRGV10	.	TRGJ2	14	-1	-1	15
44	4.601932811780948E-4	TGTGCCTTGTGGGAGTTAGAGGGGAATTATAAGAAACTCTTT	CALWELEGNYKKLF	TRGV9	.	TRGJ1	14	-1	-1	25
44	4.601932811780948E-4	TGTGCTGCGTGGGGATATTATAAGAAACTCTTT	CAAWGYYKKLF	TRGV10	.	TRGJ1	12	-1	-1	15
44	4.601932811780948E-4	TGTGCTGCGTGGGGTTATAAGAAACTCTTT	CAAWGYKKLF	TRGV10	.	TRGJ1	16	-1	-1	14
44	4.601932811780948E-4	TGTGCTGCGTGGGGGCATAAGAAACTCTTT	CAAWGHKKLF	TRGV10	.	TRGJ1	12	-1	-1	16
43	4.4973434296950173E-4	TGTGCCTTGTGGGAGGTGGGGATGGAGAATTATTATAAGAAACTCTTT	CALWEVGMENYYKKLF	TRGV9	.	TRGJ1	17	-1	-1	26
43	4.4973434296950173E-4	TGTGCCTTGTGGGAGGTGCCCGAGGTTTATTATAAGAAACTCTTT	CALWEVPEVYYKKLF	TRGV9	.	TRGJ1	18	-1	-1	26
43	4.4973434296950173E-4	TGTGCCTTGTGGGGGCTGAATTATTATAAGAAACTCTTT	CALWGLNYYKKLF	TRGV9	.	TRGJ1	12	-1	-1	17
43	4.4973434296950173E-4	TGTGCCTTGTGGGAGGTGCTAAATTATAAGAAACTCTTT	CALWEVLNYKKLF	TRGV9	.	TRGJ1	18	-1	-1	22
43	4.4973434296950173E-4	TGTGCCTTGTGGGAGGGCCAGCGGTATAAGAAACTCTTT	CALWEGQRYKKLF	TRGV9	.	TRGJ1	15	-1	-1	24
43	4.4973434296950173E-4	TGTGCTGCGTGGTTCACTGGTTGGTTCAAGATATTT	CAAWFTGWFKIF	TRGV10	.	TRGJP1	11	-1	-1	14
43	4.4973434296950173E-4	TGTGCTGCGTGGGTCTTGTATTATAAGAAACTCTTT	CAAWVLYYKKLF	TRGV10	.	TRGJ1	12	-1	-1	18
43	4.4973434296950173E-4	TGTGCTGCGTGGGATGCCGGAGTAGGGAAACTCTTT	CAAWDAGVGKLF	TRGV10	.	TRGJ1	14	-1	-1	26
43	4.4973434296950173E-4	TGTGCCTTGTGGGAGGAGTATTATAAGAAACTCTTT	CALWEEYYKKLF	TRGV9	.	TRGJ1	15	-1	-1	18
43	4.4973434296950173E-4	TGTGCTGCGTGTTGGTTCAAGATATTT	CAACWFKIF	TRGV10	.	TRGJP1	10	-1	-1	10
43	4.4973434296950173E-4	TGTGCTGCGTGGGAGCAGAAACTCTTT	CAAWEQKLF	TRGV10	.	TRGJ1	13	-1	-1	16
43	4.4973434296950173E-4	TGTGCTGCGTGCCGAAGGCTCTTT	CAACRRLF	TRGV10	.	TRGJ1	10	-1	-1	18
43	4.4973434296950173E-4	TGTGCCTTGCATAAGAAACTCTTT	CALHKKLF	TRGV9	.	TRGJ1	8	-1	-1	10
42	4.392754047609087E-4	TGTGCCTTGTGGGAGGTGCGATCGGAAGAGTTGGGCAAAAAAATCAAGGTATTT	CALWEVRSEELGKKIKVF	TRGV9	.	TRGJP	18	-1	-1	25
42	4.392754047609087E-4	TGTGCCTTGTGGGAGGTGCATCGCTCAACATATTATAAGAAACTCTTT	CALWEVHRSTYYKKLF	TRGV9	.	TRGJ1	19	-1	-1	30
42	4.392754047609087E-4	TGTGCCTTGTGGGAGTGGTTGAGTTATTATAAGAAACTCTTT	CALWEWLSYYKKLF	TRGV9	.	TRGJ1	14	-1	-1	20
42	4.392754047609087E-4	TGTGCCTTGTGGGAGGTCGGTGGTTATTATAAGAAACTCTTT	CALWEVGGYYKKLF	TRGV9	.	TRGJ1	16	-1	-1	23
42	4.392754047609087E-4	TGTGCCTTGTGGGAGGTGCAAAGTAGTTGGTTCAAGATATTT	CALWEVQSSWFKIF	TRGV9	.	TRGJP1	19	-1	-1	25
42	4.392754047609087E-4	TGTGCCTTGTGGCCCCATAATTATTATAAGAAACTCTTT	CALWPHNYYKKLF	TRGV9	.	TRGJ1	11	-1	-1	18
42	4.392754047609087E-4	TGTGCCTTGTGGGAGGTGCGATATTATAAGAAACTCTTT	CALWEVRYYKKLF	TRGV9	.	TRGJ1	18	-1	-1	21
42	4.392754047609087E-4	TGTGCTGCGTGGGATTATCTGGGTGGGAAACTCTTT	CAAWDYLGGKLF	TRGV10	.	TRGJ1	16	-1	-1	26
42	4.392754047609087E-4	TGTGCTGCGTGGGATCCTGCCGATAAGAAACTCTTT	CAAWDPADKKLF	TRGV10	.	TRGJ1	14	-1	-1	22
42	4.392754047609087E-4	TGTGCTGCGTGGGATTGTTCAGACAAGATATTT	CAAWDCSDKIF	TRGV10	.	TRGJP1	15	-1	-1	23
42	4.392754047609087E-4	TGTGCCCCTTATCACAAGAAACTCTTT	CAPYHKKLF	TRGV10	.	TRGJ1	4	-1	-1	8
41	4.288164665523156E-4	TGTGCTGCGTGGGATTCTAGTCCTGGTTGGTTCAAGATATTT	CAAWDSSPGWFKIF	TRGV10	.	TRGJP1	15	-1	-1	22
41	4.288164665523156E-4	TGTGCCTTGTGGGAGGTCACGCCGCATAAGAAACTCTTT	CALWEVTPHKKLF	TRGV9	.	TRGJ1	19	-1	-1	25
41	4.288164665523156E-4	TGTGCCTTGTGGGAGGTGCTTAAGAAACTCTTT	CALWEVLKKLF	TRGV9	.	TRGJ1	18	-1	-1	20
41	4.288164665523156E-4	TGTGCTGCGTGGGCCCAGGAGAAACTCTTT	CAAWAQEKLF	TRGV10	.	TRGJ1	12	-1	-1	19
41	4.288164665523156E-4	TGTGCCTTGTGGCGTTGGTTCAAGATATTT	CALWRWFKIF	TRGV9	.	TRGJP1	11	-1	-1	13
40	4.1835752834372257E-4	TGTGCTGCGTGGGATTATCCCCGTAGTGATTGGATCAAGACGTTT	CAAWDYPRSDWIKTF	TRGV10	.	TRGJP2	16	-1	-1	22
40	4.1835752834372257E-4	TGTGCCTTGTGGGAGGTCCATTATTATTATAAGAAACTCTTT	CALWEVHYYYKKLF	TRGV9	.	TRGJ1	19	-1	-1	22
40	4.1835752834372257E-4	TGTGCTGCGTGGGCCAGCACTGGTTGGTTCAAGATATTT	CAAWASTGWFKIF	TRGV10	.	TRGJP1	12	-1	-1	17
40	4.1835752834372257E-4	TGTGCTGCGTGGGATTCGGCCCCGCATAAGAAACTCTTT	CAAWDSAPHKKLF	TRGV10	.	TRGJ2	15	-1	-1	25
40	4.1835752834372257E-4	TGTGCTGCGTTGAATTATTATAAGAAACTCTTT	CAALNYYKKLF	TRGV10	.	TRGJ1	16	-1	-1	11
40	4.1835752834372257E-4	TGTGCTGCGTGGGTGTATTGGTTCAAGATATTT	CAAWVYWFKIF	TRGV10	.	TRGJP1	12	-1	-1	17
40	4.1835752834372257E-4	TGTGCTGCGTGTGGGGCTTCGAAACTCTTT	CAACGASKLF	TRGV10	.	TRGJ1	10	-1	-1	20
40	4.1835752834372257E-4	TGTGCTGCGTGGTTTCAGGGGAAACTCTTT	CAAWFQGKLF	TRGV10	.	TRGJ1	11	-1	-1	20
40	4.1835752834372257E-4	TGTGCTGCGTGGGACCCAAAGAAACTCTTT	CAAWDPKKLF	TRGV10	.	TRGJ1	13	-1	-1	18
40	4.1835752834372257E-4	TGTGCTAAGGGTTGGTTCAAGATATTT	CAKGWFKIF	TRGV10	.	TRGJP1	5	-1	-1	9
40	4.1835752834372257E-4	TGCGTTAAGAAACTCTTT	CVKKLF	TRGV10	.	TRGJ1	1	-1	-1	5
39	4.078985901351295E-4	TGTGCCTTGTGGCCTTTCTATTCGAATTATTATAAGAAACTCTTT	CALWPFYSNYYKKLF	TRGV9	.	TRGJ1	11	-1	-1	19
39	4.078985901351295E-4	TGTGCCTTGTGGGAGCCTAATTATTATAAGAAACTCTTT	CALWEPNYYKKLF	TRGV9	.	TRGJ1	14	-1	-1	18
39	4.078985901351295E-4	TGTGCTGCGTGGGCCCCTAGGATCAAGACGTTT	CAAWAPRIKTF	TRGV10	.	TRGJP2	12	-1	-1	19
39	4.078985901351295E-4	TGTGCTGCGTGGGTATTT	CAAWVF	TRGV10	.	TRGJP1	16	-1	-1	13
38	3.9743965192653644E-4	TGTGCCTTGTGGGAGGCAGAAGAGTTGGGCAAAAAAATCAAGGTATTT	CALWEAEELGKKIKVF	TRGV9	.	TRGJP	15	-1	-1	19
38	3.9743965192653644E-4	TGTGCTGCGTGGGATTCGGATACCACTGGTTGGTTCAAGATATTT	CAAWDSDTTGWFKIF	TRGV10	.	TRGJP1	15	-1	-1	19
38	3.9743965192653644E-4	TGTGCTGCGTGGGCATTGGGCACTGGTTGGTTCAAGATATTT	CAAWALGTGWFKIF	TRGV10	.	TRGJP1	16	-1	-1	20
38	3.9743965192653644E-4	TGTGCCTTGTGGGAGTATACCACTGGTTGGTTCAAGATATTT	CALWEYTTGWFKIF	TRGV9	.	TRGJP1	14	-1	-1	8
38	3.9743965192653644E-4	TGTGCCTTGTGGGAGCCTCCCTTTTATTATAAGAAACTCTTT	CALWEPPFYYKKLF	TRGV9	.	TRGJ1	14	-1	-1	23
38	3.9743965192653644E-4	TGTGCTGCGCCGTATACCACTGGTTGGTTCAAGATATTT	CAAPYTTGWFKIF	TRGV10	.	TRGJP1	8	-1	-1	12
38	3.9743965192653644E-4	TGTGCTGCGTGGGATTCGAGGTATAAGAAACTCTTT	CAAWDSRYKKLF	TRGV10	.	TRGJ1	15	-1	-1	21
38	3.9743965192653644E-4	TGTGCTGCGTGGGATTATCGTTCGTGGGAACTCTTT	CAAWDYRSWELF	TRGV10	.	TRGJ1	20	-1	-1	28
38	3.9743965192653644E-4	TGTGCTGCGTGGGATTATCAAGCGAAGAAACTCTTT	CAAWDYQAKKLF	TRGV10	.	TRGJ1	16	-1	-1	24
38	3.9743965192653644E-4	TGTGCTGCGTGGGATCGGGGGGATAAGAAACTCTTT	CAAWDRGDKKLF	TRGV10	.	TRGJ1	14	-1	-1	22
38	3.9743965192653644E-4	TGTGCTGCGTGTGTAAATTGGTTCAAGATATTT	CAACVNWFKIF	TRGV10	.	TRGJP1	10	-1	-1	17
38	3.9743965192653644E-4	TGTGCTGCGTGGGGGGGTTGGTTCAAGATATTT	CAAWGGWFKIF	TRGV10	.	TRGJP1	12	-1	-1	15
38	3.9743965192653644E-4	TGTGCCTTGTGGGAGGCTATTAAGAAACTCTTT	CALWEAIKKLF	TRGV9	.	TRGJ1	15	-1	-1	20
38	3.9743965192653644E-4	TGTGCTGCGTGGGATTCGGAGAAACTCTTT	CAAWDSEKLF	TRGV10	.	TRGJ1	15	-1	-1	19
38	3.9743965192653644E-4	TGTGCTGCGTGGAGGATATGGAAACTCTTT	CAAWRIWKLF	TRGV10	.	TRGJ1	11	-1	-1	20
37	3.8698071371794335E-4	TGTGCTGCGTGGGATTACGAACCCCCGAATTATTATAAGAAACTCTTT	CAAWDYEPPNYYKKLF	TRGV10	.	TRGJ1	24	-1	-1	25
37	3.8698071371794335E-4	TGTGCTGCGTGGGACCCCCGAGGTACCACTGGTTGGTTCAAGATATTT	CAAWDPRGTTGWFKIF	TRGV10	.	TRGJP1	13	-1	-1	23
37	3.8698071371794335E-4	TGTGCTGCGTGGGACCCCAGGGCCACTGGTTGGTTCAAGATATTT	CAAWDPRATGWFKIF	TRGV10	.	TRGJP1	13	-1	-1	22
37	3.8698071371794335E-4	TGTGCCTTGTGGGAGGATAACTTTTATTATAAGAAACTCTTT	CALWEDNFYYKKLF	TRGV9	.	TRGJ1	15	-1	-1	23
37	3.8698071371794335E-4	TGTGCCTTGTGGGAGGAAAACTATTATTATAAGAAACTCTTT	CALWEENYYYKKLF	TRGV9	.	TRGJ1	15	-1	-1	22
37	3.8698071371794335E-4	TGTGCTGCGTGGGCCCCAACTGGTTGGTTCAAGATATTT	CAAWAPTGWFKIF	TRGV10	.	TRGJP1	12	-1	-1	18
37	3.8698071371794335E-4	TGTGCTGCGTGGGATCAGGGTTATAAGAAACTCTTT	CAAWDQGYKKLF	TRGV10	.	TRGJ1	14	-1	-1	20
37	3.8698071371794335E-4	TGTGCTGCGGGTACCACTGGTTGGTTCAAGATATTT	CAAGTTGWFKIF	TRGV10	.	TRGJP1	8	-1	-1	11
37	3.8698071371794335E-4	TGTGCCTTGTGGGGGATTTATTATAAGAAACTCTTT	CALWGIYYKKLF	TRGV9	.	TRGJ1	12	-1	-1	14
37	3.8698071371794335E-4	TGTGCCTTGTGGGAGGTGTATTTTAAGAAACTCTTT	CALWEVYFKKLF	TRGV9	.	TRGJ1	17	-1	-1	18
37	3.8698071371794335E-4	TGTGCCTTGTGGGTTGCTTATAAGAAACTCTTT	CALWVAYKKLF	TRGV9	.	TRGJ1	12	-1	-1	17
37	3.8698071371794335E-4	TGTGCCTTGTGGGAGCCTTTAAAGAAACTCTTT	CALWEPLKKLF	TRGV9	.	TRGJ2	14	-1	-1	18
36	3.765217755093503E-4	TGTGCTGCGTGGGATCGGAGGTTTGGAACCACTGGTTGGTTCAAGATATTT	CAAWDRRFGTTGWFKIF	TRGV10	.	TRGJP1	14	-1	-1	27
36	3.765217755093503E-4	TGTGCCTTGTGGGAGGGGGGGTTGGGCAAAAAAATCAAGGTATTT	CALWEGGLGKKIKVF	TRGV9	.	TRGJP	15	-1	-1	20
36	3.765217755093503E-4	TGTGCTGCGTGGGATTTTACCACTGGTTGGTTCAAGATATTT	CAAWDFTTGWFKIF	TRGV10	.	TRGJP1	15	-1	-1	17
36	3.765217755093503E-4	TGTGCTGCGTGGGATCTGCCCACTGGTTGGTTCAAGATATTT	CAAWDLPTGWFKIF	TRGV10	.	TRGJP1	14	-1	-1	19
36	3.765217755093503E-4	TGTGCTGCCCTCAGTAGTGATTGGATCAAGACGTTT	CAALSSDWIKTF	TRGV10	.	TRGJP2	7	-1	-1	12
36	3.765217755093503E-4	TGTGCTGCGTGGGATTATGGGGGTAAGAAACTCTTT	CAAWDYGGKKLF	TRGV10	.	TRGJ1	16	-1	-1	23
36	3.765217755093503E-4	TGTGCTGCGTGGGATTATAGGGATAAGAAACTCTTT	CAAWDYRDKKLF	TRGV10	.	TRGJ1	16	-1	-1	22
36	3.765217755093503E-4	TGTGCTGCGTGGGAGGATTGGTTCAAGATATTT	CAAWEDWFKIF	TRGV10	.	TRGJP1	13	-1	-1	17
36	3.765217755093503E-4	TGTGCCTTGTGGTTTAAATATAAGAAACTCTTT	CALWFKYKKLF	TRGV9	.	TRGJ1	11	-1	-1	18
36	3.765217755093503E-4	TGTGCTGCGTGGGTTCATAAGAAACTCTTT	CAAWVHKKLF	TRGV10	.	TRGJ1	12	-1	-1	16
36	3.765217755093503E-4	TGTGCTGCGGAGAATTATAAGAAACTCTTT	CAAENYKKLF	TRGV10	.	TRGJ1	8	-1	-1	13
36	3.765217755093503E-4	TGTGCTGGTTGGTTCAAGATATTT	CAGWFKIF	TRGV10	.	TRGJP1	6	-1	-1	4
36	3.765217755093503E-4	TGTGCTGCGTCAGACGGGAAACTCTTT	CAASDGKLF	TRGV10	.	TRGJ1	9	-1	-1	17
35	3.660628373007572E-4	TGTGCCTTGTGGGAGGTGCGACAAGAGTTGGGCAAAAAAATCAAGGTATTT	CALWEVRQELGKKIKVF	TRGV9	.	TRGJP	18	-1	-1	21
35	3.660628373007572E-4	TGTGCCTTGTGGGAGGTGGTGTTATGGTGTTATTATAAGAAACTCTTT	CALWEVVLWCYYKKLF	TRGV9	.	TRGJ1	17	-1	-1	29
35	3.660628373007572E-4	TGTGCTGCGTGGGATTCAAGGACCACTGGTTGGTTCAAGATATTT	CAAWDSRTTGWFKIF	TRGV10	.	TRGJP1	15	-1	-1	21
35	3.660628373007572E-4	TGTGCCTTGTGGAGTCAAGAGTTGGGCAAAAAAATCAAGGTATTT	CALWSQELGKKIKVF	TRGV9	.	TRGJP	11	-1	-1	15
35	3.660628373007572E-4	TGTGCCACCTGGGACGGGCGGAGTAGTGATTGGATCAAGACGTTT	CATWDGRSSDWIKTF	TRGV2	.	TRGJP2	18	-1	-1	21
35	3.660628373007572E-4	TGTGCTGCGTGGGAAAATAAGGGGGGTTGGTTCAAGATATTT	CAAWENKGGWFKIF	TRGV10	.	TRGJP1	13	-1	-1	24
35	3.660628373007572E-4	TGTGCCTTGTGGGAGGTGCTCTATTATTATAAGAAACTCTTT	CALWEVLYYYKKLF	TRGV9	.	TRGJ1	18	-1	-1	22
35	3.660628373007572E-4	TGTGCCTTGTGGGAGGTAATTAATTATTATAAGAAACTCTTT	CALWEVINYYKKLF	TRGV9	.	TRGJ1	16	-1	-1	16
35	3.660628373007572E-4	TGTGCCTTGTGGGAGGACACTAATTATTATAAGAAACTCTTT	CALWEDTNYYKKLF	TRGV9	.	TRGJ1	15	-1	-1	21
35	3.660628373007572E-4	TGTGCTGCGTTCCAACCGCCTCCTTGGAAGAAACTCTTT	CAAFQPPPWKKLF	TRGV10	.	TRGJ1	9	-1	-1	27
35	3.660628373007572E-4	TGTGCTGCGTGGGGGCGACTAGGTTGGTTCAAGATATTT	CAAWGRLGWFKIF	TRGV10	.	TRGJP1	12	-1	-1	17
35	3.660628373007572E-4	TGTGCCTTGTGGGAGGTGCACCATTATAAGAAACTCTTT	CALWEVHHYKKLF	TRGV9	.	TRGJ1	21	-1	-1	22
35	3.660628373007572E-4	TGTGCCTTGTGGGAGGCAAATTATTATAAGAAACTCTTT	CALWEANYYKKLF	TRGV9	.	TRGJ1	15	-1	-1	18
35	3.660628373007572E-4	TGTGCTGCGTGGGAGGGTTATTATAAGAAACTCTTT	CAAWEGYYKKLF	TRGV10	.	TRGJ1	13	-1	-1	17
35	3.660628373007572E-4	TGTGCTGCGTGGTTTGGTTATAAGAAACTCTTT	CAAWFGYKKLF	TRGV10	.	TRGJ1	11	-1	-1	17
35	3.660628373007572E-4	TGTGCTGCGTCTCATAAGAAACTCTTT	CAASHKKLF	TRGV10	.	TRGJ1	9	-1	-1	13
35	3.660628373007572E-4	TGTCCACGTTATAAGAAACTCTTT	CPRYKKLF	TRGV10	.	TRGJ1	2	-1	-1	8
34	3.556038990921642E-4	TGTGCTGCGTGGGATCAAGAGGGGGGGACCACTGGTTGGTTCAAGATATTT	CAAWDQEGGTTGWFKIF	TRGV10	.	TRGJP1	14	-1	-1	27
34	3.556038990921642E-4	TGTGCTGCGTGGGATTGGAGTGCCACTGGTTGGTTCAAGATATTT	CAAWDWSATGWFKIF	TRGV10	.	TRGJP1	15	-1	-1	22
34	3.556038990921642E-4	TGTGCCTTGTGGCTACAAGAGTTGGGCAAAAAAATCAAGGTATTT	CALWLQELGKKIKVF	TRGV9	.	TRGJP	11	-1	-1	15
34	3.556038990921642E-4	TGTGCCTTGTGGGGGCAAGAGTTGGGCAAAAAAATCAAGGTATTT	CALWGQELGKKIKVF	TRGV9	.	TRGJP	12	-1	-1	12
34	3.556038990921642E-4	TGTGCCTTGTGGGAGGTCCCCTCCAATTATTATAAGAAACTCTTT	CALWEVPSNYYKKLF	TRGV9	.	TRGJ1	23	-1	-1	21
34	3.556038990921642E-4	TGTGCTGCGTGGGTATATACCACTGGTTGGTTCAAGATATTT	CAAWVYTTGWFKIF	TRGV10	.	TRGJP1	19	-1	-1	11
34	3.556038990921642E-4	TGTGCCTTGTGGGAGGTGCTAAATTATTATAAGAAACTCTTT	CALWEVLNYYKKLF	TRGV9	.	TRGJ1	18	-1	-1	21
34	3.556038990921642E-4	TGTGCTGCGTGGGGTAACACTGGTTGGTTCAAGATATTT	CAAWGNTGWFKIF	TRGV10	.	TRGJP1	12	-1	-1	14
34	3.556038990921642E-4	TGTGCCTTGTGGGAGACGAATTATTATAAGAAACTCTTT	CALWETNYYKKLF	TRGV9	.	TRGJ1	14	-1	-1	16
34	3.556038990921642E-4	TGTGCTGCGTGGGAAAATTATTATAAGAAACTCTTT	CAAWENYYKKLF	TRGV10	.	TRGJ1	13	-1	-1	15
34	3.556038990921642E-4	TGTGCCTTGTTTAGACCTGGTTGGTTCAAGATATTT	CALFRPGWFKIF	TRGV9	.	TRGJP1	9	-1	-1	16
34	3.556038990921642E-4	TGTGCCTTGTGGGAGCCCCCCCTAAAGAAACTCTTT	CALWEPPLKKLF	TRGV9	.	TRGJ1	14	-1	-1	24
34	3.556038990921642E-4	TGTGCTGCGTGGGGTCCCCCGAGGAAACTCTTT	CAAWGPPRKLF	TRGV10	.	TRGJ1	12	-1	-1	23
34	3.556038990921642E-4	TGTGCTGCGTGGGATGGCTATAAGAAACTCTTT	CAAWDGYKKLF	TRGV10	.	TRGJ1	14	-1	-1	18
34	3.556038990921642E-4	TGTGCCTTGTGGGATCAGCTTAAGAAACTCTTT	CALWDQLKKLF	TRGV9	.	TRGJ1	13	-1	-1	20
34	3.556038990921642E-4	TGTGCCTTGTGGGACTATTATAAGAAACTCTTT	CALWDYYKKLF	TRGV9	.	TRGJ1	13	-1	-1	15
34	3.556038990921642E-4	TGTGCTGCGTCCCGTTGGTTCAAGATATTT	CAASRWFKIF	TRGV10	.	TRGJP1	9	-1	-1	13
34	3.556038990921642E-4	TGTGCTGCGTGGGTTAAGGGGAAACTCTTT	CAAWVKGKLF	TRGV10	.	TRGJ1	15	-1	-1	20
34	3.556038990921642E-4	TGTGCTGCGTGGGAATCGAAGAAACTCTTT	CAAWESKKLF	TRGV10	.	TRGJ1	13	-1	-1	18
34	3.556038990921642E-4	TGTGCTGCGTTTACCGAGAAACTCTTT	CAAFTEKLF	TRGV10	.	TRGJ1	9	-1	-1	16
34	3.556038990921642E-4	TGTGCTGCGCCAGATAAGAAACTCTTT	CAAPDKKLF	TRGV10	.	TRGJ1	8	-1	-1	13
34	3.556038990921642E-4	TGTGCTGCGTGGGATTATAGAAGTCTCTTT	CAAWDYRSLF	TRGV10	.	TRGJ1	16	-1	-1	13
34	3.556038990921642E-4	TGTGCGAGGGATTGGTTCAAGATATTT	CARDWFKIF	TRGV10	.	TRGJP1	4	-1	-1	11
34	3.556038990921642E-4	TGTGCTGCGTGGAAGAAACTCTTT	CAAWKKLF	TRGV10	.	TRGJ1	11	-1	-1	12
34	3.556038990921642E-4	TGTGCCTTTCAAAACGGGAAACTCTTT	CAFQNGKLF	TRGV9	.	TRGJ1	7	-1	-1	17
34	3.556038990921642E-4	TGTGCTGCGGGAGGTTGGTTCAAGATATTT	CAAGGWFKIF	TRGV10	.	TRGJP1	8	-1	-1	12
34	3.556038990921642E-4	TGTGCTGCGTGGGATTTGCCCAAGAAACTCTTT	CAAWDLPKKLF	TRGV10	.	TRGJ1	15	-1	-1	21
33	3.451449608835711E-4	TGTGCCTTGTATGGACCTATTCCCCAGAATTATTATAAGAAACTCTTT	CALYGPIPQNYYKKLF	TRGV9	.	TRGJ1	9	-1	-1	26
33	3.451449608835711E-4	TGTGCTGCGTGGGATTCCTATACCACTGGTTGGTTCAAGATATTT	CAAWDSYTTGWFKIF	TRGV10	.	TRGJP1	15	-1	-1	18
33	3.451449608835711E-4	TGTGCTGCGTGGGAGGCCAGTTTCGATGGTTGGTTCAAGATATTT	CAAWEASFDGWFKIF	TRGV10	.	TRGJP1	13	-1	-1	26
33	3.451449608835711E-4	TGTGCCTTGTGGGAGGTGCATGGGAATTATTATAAGAAACTCTTT	CALWEVHGNYYKKLF	TRGV9	.	TRGJ1	19	-1	-1	23
33	3.451449608835711E-4	TGTGCTGCGTGGGATTACCCCACTGGTTGGTTCAAGATATTT	CAAWDYPTGWFKIF	TRGV10	.	TRGJP1	17	-1	-1	19
33	3.451449608835711E-4	TGTGCCTTGTGGGAGGTTCTCCTTTATTATAAGAAACTCTTT	CALWEVLLYYKKLF	TRGV9	.	TRGJ1	22	-1	-1	23
33	3.451449608835711E-4	TGTGCCTTGTGGGAGGTTGTGGATTATTATAAGAAACTCTTT	CALWEVVDYYKKLF	TRGV9	.	TRGJ1	16	-1	-1	22
33	3.451449608835711E-4	TGTGCTGCGTGGGATTATCGGGCGTTACAGAAACTCTTT	CAAWDYRALQKLF	TRGV10	.	TRGJ1	16	-1	-1	28
33	3.451449608835711E-4	TGTGCTGCGTGGGATGAAGGCGGTTGGTTCAAGATATTT	CAAWDEGGWFKIF	TRGV10	.	TRGJP1	14	-1	-1	21
33	3.451449608835711E-4	TGTGCTGCGAGTACGGCGGTTTGGTGGTTCAAGATATTT	CAASTAVWWFKIF	TRGV10	.	TRGJP1	8	-1	-1	21
33	3.451449608835711E-4	TGTGCCACCTGGGACAGGAATTATTATAAGAAACTCTTT	CATWDRNYYKKLF	TRGV5	.	TRGJ1	17	-1	-1	17
33	3.451449608835711E-4	TGTGCTGCGTGGGATTTGGGTTATAAGAAACTCTTT	CAAWDLGYKKLF	TRGV10	.	TRGJ1	15	-1	-1	20
33	3.451449608835711E-4	TGTGCTGCGTGGGATTATCGCCGGAAGAAACTCTTT	CAAWDYRRKKLF	TRGV10	.	TRGJ1	16	-1	-1	24
33	3.451449608835711E-4	TGTGCTGCGTGGGATCAATATTATAAGAAACTCTTT	CAAWDQYYKKLF	TRGV10	.	TRGJ1	14	-1	-1	18
33	3.451449608835711E-4	TGTGCTGCGTGGAATCCTCCCCGTAAGAAACTCTTT	CAAWNPPRKKLF	TRGV10	.	TRGJ1	14	-1	-1	23
33	3.451449608835711E-4	TGTGCTGCGTGGGGGAGGGGGCCCAAGATATTT	CAAWGRGPKIF	TRGV10	.	TRGJP1	12	-1	-1	23
33	3.451449608835711E-4	TGTGCCACCTGGGATTGGATCAAGACGTTT	CATWDWIKTF	TRGV2	.	TRGJP2	13	-1	-1	12
33	3.451449608835711E-4	TGTGCTGCGGGCTATAAGAAACTCTTT	CAAGYKKLF	TRGV10	.	TRGJ1	8	-1	-1	12
33	3.451449608835711E-4	TGTGCCACCTGGACTAAGAAACTCTTT	CATWTKKLF	TRGV5	.	TRGJ1	11	-1	-1	14
33	3.451449608835711E-4	TGTGCTGCGTGGGGGAATAAGAAACTCTTT	CAAWGNKKLF	TRGV10	.	TRGJ1	12	-1	-1	16
33	3.451449608835711E-4	TGTGCTGCGTACAGGTATAAGAAACTCTTT	CAAYRYKKLF	TRGV10	.	TRGJ1	9	-1	-1	15
33	3.451449608835711E-4	TGTGCTGCGTGTCCCAAGAAACTCTTT	CAACPKKLF	TRGV10	.	TRGJ1	10	-1	-1	15
33	3.451449608835711E-4	TGTGCTGCGTGGAGGAAACTCTTT	CAAWRKLF	TRGV10	.	TRGJ1	11	-1	-1	14
32	3.3468602267497805E-4	TGTGCTGCGTGGGATTACACAAAGACCACTGGTTGGTTCAAGATATTT	CAAWDYTKTTGWFKIF	TRGV10	.	TRGJP1	17	-1	-1	24
32	3.3468602267497805E-4	TGTGCTGCGTGGGATCCTCAAGGGAAGGGTCGTTGGTTCAAGATATTT	CAAWDPQGKGRWFKIF	TRGV10	.	TRGJP1	14	-1	-1	31
32	3.3468602267497805E-4	TGTGCTGCTACCCACCTCCGCGCTGGTTGGTTCAAGATATTT	CAATHLRAGWFKIF	TRGV10	.	TRGJP1	7	-1	-1	22
32	3.3468602267497805E-4	TGTGCTGCGTGGGTTGTTAGGGCTGGTTGGTTCAAGATATTT	CAAWVVRAGWFKIF	TRGV10	.	TRGJP1	12	-1	-1	22
32	3.3468602267497805E-4	TGTGCTGCGTGGGATTATGACCCTGGTTGGTTCAAGATATTT	CAAWDYDPGWFKIF	TRGV10	.	TRGJP1	16	-1	-1	8
32	3.3468602267497805E-4	TGTGCTGCGTGGGATAATACCACTGGTTGGTTCAAGATATTT	CAAWDNTTGWFKIF	TRGV10	.	TRGJP1	14	-1	-1	8
32	3.3468602267497805E-4	TGTGCCTGCTGGACCAATAGTAGTGATTGGATCAAGACGTTT	CACWTNSSDWIKTF	TRGV11	.	TRGJP2	12	-1	-1	16
32	3.3468602267497805E-4	TGTGCCACCTGGGACGGGCCGCATTATTATAAGAAACTCTTT	CATWDGPHYYKKLF	TRGV2	.	TRGJ2	19	-1	-1	19
32	3.3468602267497805E-4	TGTGCTGCGTGGGATATGAAAGGTTATAAGAAACTCTTT	CAAWDMKGYKKLF	TRGV10	.	TRGJ1	14	-1	-1	23
32	3.3468602267497805E-4	TGTGCCTTGTGGGACCTTAATTATTATAAGAAACTCTTT	CALWDLNYYKKLF	TRGV9	.	TRGJ1	13	-1	-1	18
32	3.3468602267497805E-4	TGTGCCTTGTGGGAGGCACCTTATTATAAGAAACTCTTT	CALWEAPYYKKLF	TRGV9	.	TRGJ1	20	-1	-1	20
32	3.3468602267497805E-4	TGTGCCTTGTGGAAACTACGATATTATAAGAAACTCTTT	CALWKLRYYKKLF	TRGV9	.	TRGJ1	11	-1	-1	21
32	3.3468602267497805E-4	TGTGCCACCTGGGATGGACCTTATTATAAGAAACTCTTT	CATWDGPYYKKLF	TRGV4	.	TRGJ1	19	-1	-1	20
32	3.3468602267497805E-4	TGTGCTGCGTGGGTCGTTCCATATAAGAAACTCTTT	CAAWVVPYKKLF	TRGV10	.	TRGJ2	12	-1	-1	21
32	3.3468602267497805E-4	TGTGCTGCGTGGGATATGGGTTGGTTCAAGATATTT	CAAWDMGWFKIF	TRGV10	.	TRGJP1	14	-1	-1	18
32	3.3468602267497805E-4	TGTGCCTTGTGGGACCCCTATTATAAGAAACTCTTT	CALWDPYYKKLF	TRGV9	.	TRGJ1	13	-1	-1	18
32	3.3468602267497805E-4	TGTGCCTTGTGGGAGGTGCTTTATAAGAAACTCTTT	CALWEVLYKKLF	TRGV9	.	TRGJ1	18	-1	-1	20
32	3.3468602267497805E-4	TGTGCCGCTATCTCGGGTGATTGGATCAAGACGTTT	CAAISGDWIKTF	TRGV8	.	TRGJP2	5	-1	-1	16
32	3.3468602267497805E-4	TGTGCTGCGGGGACTGGTTGGTTCAAGATATTT	CAAGTGWFKIF	TRGV10	.	TRGJP1	12	-1	-1	12
32	3.3468602267497805E-4	TGTGCCTTGTGTCTTTATTATAAGAAACTCTTT	CALCLYYKKLF	TRGV9	.	TRGJ1	10	-1	-1	14
32	3.3468602267497805E-4	TGTGCTGCGTGGGATAAGAAGAAACTCTTT	CAAWDKKKLF	TRGV10	.	TRGJ1	14	-1	-1	18
32	3.3468602267497805E-4	TGTGCCACCGAGAAACTCTTT	CATEKLF	TRGV4	.	TRGJ1	8	-1	-1	10
32	3.3468602267497805E-4	TGTGCTGCGTGGGACCCCAAGAAACTCTTT	CAAWDPKKLF	TRGV10	.	TRGJ1	13	-1	-1	18
32	3.3468602267497805E-4	TGTGCTGCGTGGGAGGATAAGAAACTCTTT	CAAWEDKKLF	TRGV10	.	TRGJ1	13	-1	-1	16
32	3.3468602267497805E-4	TGTGCTGCGTGGGTGAAGAAACTCTTT	CAAWVKKLF	TRGV10	.	TRGJ1	12	-1	-1	15
32	3.3468602267497805E-4	TGTGCTGCGGATGGATGGTGGTTCAAGATATTT	CAADGWWFKIF	TRGV10	.	TRGJP1	8	-1	-1	15
32	3.3468602267497805E-4	TGTGCCACCTGGGATCGATATAAGAAACTCTTT	CATWDRYKKLF	TRGV4	.	TRGJ1	14	-1	-1	18
32	3.3468602267497805E-4	TGTGCTGCGTGGGATTTAGGGAAACTCTTT	CAAWDLGKLF	TRGV10	.	TRGJ1	15	-1	-1	20
31	3.2422708446638496E-4	TGTGCCTTGTGGGAGGTGCCCACCCTAGGTGCCTTGTGGGAGGTGCCCACCGGTTATAAGAAACTCTTT	CALWEVPTLGALWEVPTGYKKLF	TRGV9	.	TRGJ1	24	-1	-1	53
31	3.2422708446638496E-4	TGTGCTGCGTGGGATTATAGACCCCTCACTGGTTGGTTCAAGATATTT	CAAWDYRPLTGWFKIF	TRGV10	.	TRGJP1	16	-1	-1	26
31	3.2422708446638496E-4	TGTGCTGCGTGGGATTCCGTGACCACTGGTTGGTTCAAGATATTT	CAAWDSVTTGWFKIF	TRGV10	.	TRGJP1	19	-1	-1	21
31	3.2422708446638496E-4	TGTGCCTTGTGGGAGGGCGAGTTGGGCAAAAAAATCAGGGTATTT	CALWEGELGKKIRVF	TRGV9	.	TRGJP	15	-1	-1	18
31	3.2422708446638496E-4	TGTGCTGCGTGGGATTATCTCTCTGGTTGGTTCAAGATATTT	CAAWDYLSGWFKIF	TRGV10	.	TRGJP1	16	-1	-1	22
31	3.2422708446638496E-4	TGTGCCTTGTGGGAGCCCTCGAATTATTATAAGAAACTCTTT	CALWEPSNYYKKLF	TRGV9	.	TRGJ1	14	-1	-1	18
31	3.2422708446638496E-4	TGTGCCTTGTGGGAGGTGACGACTGGTTGGTTCAAGATATTT	CALWEVTTGWFKIF	TRGV9	.	TRGJP1	17	-1	-1	18
31	3.2422708446638496E-4	TGTGCCTTGTGGGAGGCCCTGAATTATTATAAGAAACTCTTT	CALWEALNYYKKLF	TRGV9	.	TRGJ1	15	-1	-1	20
31	3.2422708446638496E-4	TGTGCCTTGTGGGAGGCACGGTATTATTATAAGAAACTCTTT	CALWEARYYYKKLF	TRGV9	.	TRGJ1	15	-1	-1	22
31	3.2422708446638496E-4	TGTGCTGCGTGGGGGTCCACTGGTTGGTTCAAGATATTT	CAAWGSTGWFKIF	TRGV10	.	TRGJP1	12	-1	-1	16
31	3.2422708446638496E-4	TGTGCTGCGTGGGATTTTAATTGTCCCCAGAAACTCTTT	CAAWDFNCPQKLF	TRGV10	.	TRGJ1	15	-1	-1	28
31	3.2422708446638496E-4	TGTGCTGCGTGGGATTGGAGTAGTTATAAGAAACTCTTT	CAAWDWSSYKKLF	TRGV10	.	TRGJ2	15	-1	-1	23
31	3.2422708446638496E-4	TGTGCCTTGTGGGAGCGGAATTATTATAAGAAACTCTTT	CALWERNYYKKLF	TRGV9	.	TRGJ1	14	-1	-1	17
31	3.2422708446638496E-4	TGTGCCTTGTGGGAGGTGCGCAGGGATAAGAAACTCTTT	CALWEVRRDKKLF	TRGV9	.	TRGJ1	18	-1	-1	25
31	3.2422708446638496E-4	TGTGCCTTGTGGGAGGGCCCTTATTATAAGAAACTCTTT	CALWEGPYYKKLF	TRGV9	.	TRGJ1	20	-1	-1	20
31	3.2422708446638496E-4	TGTGCCACCTGGGATCTACATTATTATAAGAAACTCTTT	CATWDLHYYKKLF	TRGV4	.	TRGJ1	14	-1	-1	19
31	3.2422708446638496E-4	TGTGCTGCGTGTATCGCTGGTTGGTTCAAGATATTT	CAACIAGWFKIF	TRGV10	.	TRGJP1	10	-1	-1	16
31	3.2422708446638496E-4	TGTGCTGCGTGGGCCCCCGGGGGTAAGAAACTCTTT	CAAWAPGGKKLF	TRGV10	.	TRGJ1	12	-1	-1	23
31	3.2422708446638496E-4	TGTGCTGCGTGGGACTCATGCACTAAGAAACTCTTT	CAAWDSCTKKLF	TRGV10	.	TRGJ1	13	-1	-1	23
31	3.2422708446638496E-4	TGTGCCTTGTGGGAGGTGCGGGATAAGAAACTCTTT	CALWEVRDKKLF	TRGV9	.	TRGJ1	18	-1	-1	22
31	3.2422708446638496E-4	TGTGCCTTGTGGGAGGTGAGGTATAAGAAACTCTTT	CALWEVRYKKLF	TRGV9	.	TRGJ1	17	-1	-1	21
31	3.2422708446638496E-4	TGTGCCACCTGGGACCACGGGGGTAAGAAACTCTTT	CATWDHGGKKLF	TRGV7	.	TRGJ1	14	-1	-1	23
31	3.2422708446638496E-4	TGTGCTGCTTTCCTCGGGTATAAGAAACTCTTT	CAAFLGYKKLF	TRGV10	.	TRGJ1	7	-1	-1	18
31	3.2422708446638496E-4	TGTGCTGCGTGGGGACCTAACTGGAAACTCTTT	CAAWGPNWKLF	TRGV10	.	TRGJ1	12	-1	-1	23
31	3.2422708446638496E-4	TGTGCCTTGTGGCATTATTATAAGAAACTCTTT	CALWHYYKKLF	TRGV9	.	TRGJ1	11	-1	-1	13
31	3.2422708446638496E-4	TGTGCTGCGTGGGTCCCACGGTTCAAGATATTT	CAAWVPRFKIF	TRGV10	.	TRGJP1	12	-1	-1	19
31	3.2422708446638496E-4	TGTGCTGCGGCGGGTTGGTTCAAGATATTT	CAAAGWFKIF	TRGV10	.	TRGJP1	8	-1	-1	12
31	3.2422708446638496E-4	TGTGGGACCACTGGTTGGTTCAAGATATTT	CGTTGWFKIF	TRGV10	.	TRGJP1	3	-1	-1	6
31	3.2422708446638496E-4	TGTGCTGCGTGGGATCTCTTT	CAAWDLF	TRGV10	.	TRGJ1	14	-1	-1	15
31	3.2422708446638496E-4	TGTGCCTCTGGGGAGAAACTCTTT	CASGEKLF	TRGV9	.	TRGJ1	14	-1	-1	13
31	3.2422708446638496E-4	TGTGCTGCGCTTGGGAAAAAAGTACTCTTT	CAALGKKVLF	TRGV10	.	TRGJ1	15	-1	-1	23
31	3.2422708446638496E-4	TGTGCTGCGTGGGACTATAAGAAACTCTTT	CAAWDYKKLF	TRGV10	.	TRGJ1	16	-1	-1	15
30	3.137681462577919E-4	TGTGCTGCGTGGGATTACTTCCACACTGGTTGGTTCAAGATATTT	CAAWDYFHTGWFKIF	TRGV10	.	TRGJP1	17	-1	-1	23
30	3.137681462577919E-4	TGTGCTGCGTGGGATCGGGAGACCACTGGTTGGTTCAAGATATTT	CAAWDRETTGWFKIF	TRGV10	.	TRGJP1	14	-1	-1	21
30	3.137681462577919E-4	TGTGCCTTGTGGGAGGTCGTAACGAATTATTATAAGAAACTCTTT	CALWEVVTNYYKKLF	TRGV9	.	TRGJ1	16	-1	-1	22
30	3.137681462577919E-4	TGTGCTGCGTTAATACCCGACACTGGTTGGTTCAAGATATTT	CAALIPDTGWFKIF	TRGV10	.	TRGJP1	9	-1	-1	20
30	3.137681462577919E-4	TGTGCTGCGTGGGATTGTGGCACTGGTTGGTTCAAGATATTT	CAAWDCGTGWFKIF	TRGV10	.	TRGJP1	15	-1	-1	20
30	3.137681462577919E-4	TGTGCTGCGTGGGATTGGGCCCCCTGTTGGTTCAAGATATTT	CAAWDWAPCWFKIF	TRGV10	.	TRGJP1	15	-1	-1	25
30	3.137681462577919E-4	TGTGCTGCGTGGAACTATACCACTGGTTGGTTCAAGATATTT	CAAWNYTTGWFKIF	TRGV10	.	TRGJP1	11	-1	-1	8
30	3.137681462577919E-4	TGTGCCTTGTGGGAGTCTCCGAATTATTATAAGAAACTCTTT	CALWESPNYYKKLF	TRGV9	.	TRGJ1	14	-1	-1	19
30	3.137681462577919E-4	TGTGCTGCGTGGGATTATTGCCATGGGGAGAAACTCTTT	CAAWDYCHGEKLF	TRGV10	.	TRGJ1	16	-1	-1	28
30	3.137681462577919E-4	TGTGCTGCGTGGGATTATCGTCTTTGGTTCAAGATATTT	CAAWDYRLWFKIF	TRGV10	.	TRGJP1	20	-1	-1	23
30	3.137681462577919E-4	TGTGCTGCGTGGGATGCTTCTGGTTGGTTCAAGATATTT	CAAWDASGWFKIF	TRGV10	.	TRGJP1	14	-1	-1	19
30	3.137681462577919E-4	TGTGCTGCGTGGGACCAGAATTATTATAAGAAACTCTTT	CAAWDQNYYKKLF	TRGV10	.	TRGJ2	13	-1	-1	17
30	3.137681462577919E-4	TGTGCTGCGTGCGTTGCCGGTTGGTTCAAGATATTT	CAACVAGWFKIF	TRGV10	.	TRGJP1	10	-1	-1	18
30	3.137681462577919E-4	TGTGCTGCGTGGGATTCTGGTTGGTTCAAGATATTT	CAAWDSGWFKIF	TRGV10	.	TRGJP1	15	-1	-1	16
30	3.137681462577919E-4	TGTGCTGCGTGGGATTATAATGGCGAGAAACTCTTT	CAAWDYNGEKLF	TRGV10	.	TRGJ1	16	-1	-1	25
30	3.137681462577919E-4	TGTGCTGCGTGGGATAAGGATTATAAGAAACTCTTT	CAAWDKDYKKLF	TRGV10	.	TRGJ1	14	-1	-1	19
30	3.137681462577919E-4	TGTGCTGGGGGGACAATGTGTTGGTTCAAGATATTT	CAGGTMCWFKIF	TRGV10	.	TRGJP1	12	-1	-1	19
30	3.137681462577919E-4	TGTGCTGCGTGGGGGGAGCTTAAGAAACTCTTT	CAAWGELKKLF	TRGV10	.	TRGJ1	12	-1	-1	20
30	3.137681462577919E-4	TGTGCTGCGTGGGATTATATCTGGAAACTCTTT	CAAWDYIWKLF	TRGV10	.	TRGJ1	16	-1	-1	23
30	3.137681462577919E-4	TGTGCTGCGGGGAGGGGGAATAAGAAACTCTTT	CAAGRGNKKLF	TRGV10	.	TRGJ1	12	-1	-1	19
30	3.137681462577919E-4	TGTGCTGCCGAGGGATATAAGAAACTCTTT	CAAEGYKKLF	TRGV10	.	TRGJ1	15	-1	-1	15
30	3.137681462577919E-4	TGTGCTGCGTGGGGCCATAAGAAACTCTTT	CAAWGHKKLF	TRGV10	.	TRGJ1	12	-1	-1	16
30	3.137681462577919E-4	TGTGCTGCGTGGGATTCGGGGAAACTCTTT	CAAWDSGKLF	TRGV10	.	TRGJ1	15	-1	-1	20
30	3.137681462577919E-4	TGTGCTGCGTGGGATTGGGAGAAACTCTTT	CAAWDWEKLF	TRGV10	.	TRGJ1	15	-1	-1	19
30	3.137681462577919E-4	TGTGCTGCGTGGGATAGGTGGTTCAAGATATTT	CAAWDRWFKIF	TRGV10	.	TRGJP1	14	-1	-1	18
30	3.137681462577919E-4	TGTGCCACCTGGGAGGGACTCTTT	CATWEGLF	TRGV2	.	TRGJ1	16	-1	-1	17
30	3.137681462577919E-4	TGTGCCACCTGGGACAGGCTGAGGAAACTCTTT	CATWDRLRKLF	TRGV5	.	TRGJ1	18	-1	-1	23
30	3.137681462577919E-4	TGGGGGGGGCTAGGTAAGAAACTCTTT	WGGLGKKLF	TRGV10	.	TRGJ1	1	-1	-1	14
30	3.137681462577919E-4	TGTGCTGCGTGGGATTTCTTAGGGTTCAAGATATTT	CAAWDFLGFKIF	TRGV10	.	TRGJP1	15	-1	-1	22
30	3.137681462577919E-4	TGTGCTGCGTGGATGGCGTATAAGAAACTCTTT	CAAWMAYKKLF	TRGV10	.	TRGJ1	11	-1	-1	18
29	3.0330920804919883E-4	TGTGCCTTGTGGGAAGAAATCGTCCAGAATTATTATAAGAAACTCTTT	CALWEEIVQNYYKKLF	TRGV9	.	TRGJ1	13	-1	-1	26
29	3.0330920804919883E-4	TGTGCTGCGTGCCTTCCCGATACCACTGGTTGGTTCAAGATATTT	CAACLPDTTGWFKIF	TRGV10	.	TRGJP1	10	-1	-1	19
29	3.0330920804919883E-4	TGTGCTGCGTGGGAAAAAGGGGGGGCTGGTTGGTTCAAGATATTT	CAAWEKGGAGWFKIF	TRGV10	.	TRGJP1	13	-1	-1	25
29	3.0330920804919883E-4	TGTGCCTTGTGGGAGGTGCGATCGTATTATTATAAGAAACTCTTT	CALWEVRSYYYKKLF	TRGV9	.	TRGJ1	18	-1	-1	21
29	3.0330920804919883E-4	TGTGCTGCGTGGGGCATCCCGGGTTATTATAAGAAACTCTTT	CAAWGIPGYYKKLF	TRGV10	.	TRGJ1	12	-1	-1	23
29	3.0330920804919883E-4	TGTGCTGCGTGGGATTATAGTACTGGTTGGTTCAAGATATTT	CAAWDYSTGWFKIF	TRGV10	.	TRGJP1	16	-1	-1	8
29	3.0330920804919883E-4	TGTGCCTTGTGGGAGGAGACCTGTTATTATAAGAAACTCTTT	CALWEETCYYKKLF	TRGV9	.	TRGJ1	21	-1	-1	23
29	3.0330920804919883E-4	TGTGCTGCGTGCCACTCCACTGGTTGGTTCAAGATATTT	CAACHSTGWFKIF	TRGV10	.	TRGJP1	10	-1	-1	16
29	3.0330920804919883E-4	TGTGCTGCGTGGGTCCACACTGGTTGGTTCAAGATATTT	CAAWVHTGWFKIF	TRGV10	.	TRGJP1	12	-1	-1	17
29	3.0330920804919883E-4	TGTGCTGCGTGGGATTCTTGTGGTTGGTTCAAGATATTT	CAAWDSCGWFKIF	TRGV10	.	TRGJP1	15	-1	-1	20
29	3.0330920804919883E-4	TGTGCTGCGTGGGATTATACTGGTTGGTTCAAGATATTT	CAAWDYTGWFKIF	TRGV10	.	TRGJP1	16	-1	-1	18
29	3.0330920804919883E-4	TGTGCTGCGTGGGATAGGTTCTGGGATAAGAAACTCTTT	CAAWDRFWDKKLF	TRGV10	.	TRGJ1	14	-1	-1	25
29	3.0330920804919883E-4	TGTGCTGCGTGGGATTTCGCCCCTAGGAAACTCTTT	CAAWDFAPRKLF	TRGV10	.	TRGJ1	18	-1	-1	23
29	3.0330920804919883E-4	TGTGCTGCGTGGGAATCTGGTTGGTTCAAGATATTT	CAAWESGWFKIF	TRGV10	.	TRGJP1	13	-1	-1	16
29	3.0330920804919883E-4	TGTGCCACCTGGGATGGTTATTATAAGAAACTCTTT	CATWDGYYKKLF	TRGV4	.	TRGJ2	16	-1	-1	17
29	3.0330920804919883E-4	TGTGCTGCGTGGGATTCGTATAAGAAACTCTTT	CAAWDSYKKLF	TRGV10	.	TRGJ1	19	-1	-1	18
29	3.0330920804919883E-4	TGTGCTGCGTGGGATGTTTGGAAGAAACTCTTT	CAAWDVWKKLF	TRGV10	.	TRGJ1	14	-1	-1	21
29	3.0330920804919883E-4	TGTGCCACCTGGGACGAGTCCAAGAAACTCTTT	CATWDESKKLF	TRGV5	.	TRGJ1	14	-1	-1	21
29	3.0330920804919883E-4	TGTGCTGCGTTGAAGAAACTCTTT	CAALKKLF	TRGV10	.	TRGJ1	9	-1	-1	12
29	3.0330920804919883E-4	TGTGCTGCGTGGGATAATCTCTTT	CAAWDNLF	TRGV10	.	TRGJ1	14	-1	-1	15
29	3.0330920804919883E-4	TGTGCTGCCTTCACTGGTTGGTTCAAGATATTT	CAAFTGWFKIF	TRGV10	.	TRGJP1	7	-1	-1	11
29	3.0330920804919883E-4	TGTGCTGCGTGGGGCCTTCTTAAGAAACTCTTT	CAAWGLLKKLF	TRGV10	.	TRGJ1	12	-1	-1	20
29	3.0330920804919883E-4	TGTGCTGCGTGGGATTATGGTGAGAAACTCTTT	CAAWDYGEKLF	TRGV10	.	TRGJ1	16	-1	-1	13
29	3.0330920804919883E-4	TGTGCTGCGGAGGGACGTTGGTTCAAGATATTT	CAAEGRWFKIF	TRGV10	.	TRGJP1	8	-1	-1	16
29	3.0330920804919883E-4	TGTGCTGCGGGAAAGAAACTCTTT	CAAGKKLF	TRGV10	.	TRGJ1	8	-1	-1	12
29	3.0330920804919883E-4	TGTGCTGCGTGGGATTATGGTTGGTTCAAGATATTT	CAAWDYGWFKIF	TRGV10	.	TRGJP1	16	-1	-1	17
29	3.0330920804919883E-4	TGTGCCACCTGGGACGGGCTGGGGTTCAAGATATTT	CATWDGLGFKIF	TRGV2	.	TRGJP1	18	-1	-1	22
29	3.0330920804919883E-4	TGTGCTGCGTGGGAGCCTGGTTGGTTCAAGATATTT	CAAWEPGWFKIF	TRGV10	.	TRGJP1	13	-1	-1	16
28	2.928502698406058E-4	TGTGCTGCGTGGGATAGTATTTGGGCACATACCACTGGTTGGTTCAAGATATTT	CAAWDSIWAHTTGWFKIF	TRGV10	.	TRGJP1	14	-1	-1	28
28	2.928502698406058E-4	TGTGCTGCGTGGGATTATATCGATACCACTGGTTGGTTCAAGATATTT	CAAWDYIDTTGWFKIF	TRGV10	.	TRGJP1	16	-1	-1	22
28	2.928502698406058E-4	TGTGCTGCGTGGGATTATAAGGCCACTGGTTGGTTCAAGATATTT	CAAWDYKATGWFKIF	TRGV10	.	TRGJP1	16	-1	-1	22
28	2.928502698406058E-4	TGTGCTGCGTGGGATCAGTATACCACTGGTTGGTTCAAGATATTT	CAAWDQYTTGWFKIF	TRGV10	.	TRGJP1	25	-1	-1	18
28	2.928502698406058E-4	TGTGCTGCGTGGGAGTATTTGGGCTGGCGGTGGTTCAAGATATTT	CAAWEYLGWRWFKIF	TRGV10	.	TRGJP1	16	-1	-1	30
28	2.928502698406058E-4	TGTGCTGCGTGGGAAGAGAATACCACTGGTTGGTTCAAGATATTT	CAAWEENTTGWFKIF	TRGV10	.	TRGJP1	13	-1	-1	19
28	2.928502698406058E-4	TGTGCCTTGTGGGAGGCCAAACAGAATTATTATAAGAAACTCTTT	CALWEAKQNYYKKLF	TRGV9	.	TRGJ1	15	-1	-1	23
28	2.928502698406058E-4	TGTGCTGCGTGGGCCCACCGGGGGAGGTATAAGAAACTCTTT	CAAWAHRGRYKKLF	TRGV10	.	TRGJ1	12	-1	-1	27
28	2.928502698406058E-4	TGTGCTGCGTGGGATCGTGGGGACGGTTGGTTCAAGATATTT	CAAWDRGDGWFKIF	TRGV10	.	TRGJP1	14	-1	-1	24
28	2.928502698406058E-4	TGTGCTGCGTGGGATGGGGGATTTGGTTGGTTCAAGATATTT	CAAWDGGFGWFKIF	TRGV10	.	TRGJP1	14	-1	-1	23
28	2.928502698406058E-4	TGTGCCTTGTGGGAGGCCTATTATTATTATAAGAAACTCTTT	CALWEAYYYYKKLF	TRGV9	.	TRGJ1	15	-1	-1	22
28	2.928502698406058E-4	TGTGCTGCGTGGGATTTCTGTCTGCGGTTCAAGATATTT	CAAWDFCLRFKIF	TRGV10	.	TRGJP1	15	-1	-1	25
28	2.928502698406058E-4	TGTGCTGCGTGGGATTTGGAGTATTATAAGAAACTCTTT	CAAWDLEYYKKLF	TRGV10	.	TRGJ1	15	-1	-1	21
28	2.928502698406058E-4	TGTGCTGCGTGGACCCGGAGCCGGTATAAGAAACTCTTT	CAAWTRSRYKKLF	TRGV10	.	TRGJ1	11	-1	-1	24
28	2.928502698406058E-4	TGTGCCTTGTGTGGGGAACCTTATTATAAGAAACTCTTT	CALCGEPYYKKLF	TRGV9	.	TRGJ1	10	-1	-1	20
28	2.928502698406058E-4	TGTGCCTTGTGGGACCCCCGTCATTATAAGAAACTCTTT	CALWDPRHYKKLF	TRGV9	.	TRGJ1	13	-1	-1	22
28	2.928502698406058E-4	TGTGCTGCGTCGGACTGGTGGGGTAAGAAACTCTTT	CAASDWWGKKLF	TRGV10	.	TRGJ1	13	-1	-1	23
28	2.928502698406058E-4	TGTGCTGCGTGGGATTACCGTTGGTTCAAGATATTT	CAAWDYRWFKIF	TRGV10	.	TRGJP1	17	-1	-1	19
28	2.928502698406058E-4	TGTGCTGCGTGGGATCACCATTATAAGAAACTCTTT	CAAWDHHYKKLF	TRGV10	.	TRGJ1	17	-1	-1	19
28	2.928502698406058E-4	TGTGCTGCGAAGACCACTGGTTGGTTCAAGATATTT	CAAKTTGWFKIF	TRGV10	.	TRGJP1	8	-1	-1	12
28	2.928502698406058E-4	TGTGCTGAATATACCACTGGTTGGTTCAAGATATTT	CAEYTTGWFKIF	TRGV10	.	TRGJP1	6	-1	-1	8
28	2.928502698406058E-4	TGTGCCACCTGGGACAGGCCTTATAAGAAACTCTTT	CATWDRPYKKLF	TRGV3	.	TRGJ1	20	-1	-1	20
28	2.928502698406058E-4	TGTGCTGCGTGGGCCTTAGCTAAGAAACTCTTT	CAAWALAKKLF	TRGV10	.	TRGJ1	12	-1	-1	20
28	2.928502698406058E-4	TGTGCTGCGTGGGACCGTAATAAGAAACTCTTT	CAAWDRNKKLF	TRGV10	.	TRGJ1	13	-1	-1	19
28	2.928502698406058E-4	TGTGCTGCGTGGGAACGGTGGTTCAAGATATTT	CAAWERWFKIF	TRGV10	.	TRGJP1	13	-1	-1	18
28	2.928502698406058E-4	TGTGCTGATACCACTGGTTGGTTCAAGATATTT	CADTTGWFKIF	TRGV10	.	TRGJP1	6	-1	-1	7
28	2.928502698406058E-4	TGTGCTGCGTGGGCAAATAAGAAACTCTTT	CAAWANKKLF	TRGV10	.	TRGJ1	12	-1	-1	16
28	2.928502698406058E-4	TGTGCCACCTGGGACGGTAAGAAACTCTTT	CATWDGKKLF	TRGV2	.	TRGJ1	16	-1	-1	17
28	2.928502698406058E-4	TGTGCTGCGTGGCCCCGTGGTTGGTTCAAGATATTT	CAAWPRGWFKIF	TRGV10	.	TRGJP1	11	-1	-1	17
28	2.928502698406058E-4	TGTGCTGCGTGGGATATGTATAAGAAACTCTTT	CAAWDMYKKLF	TRGV10	.	TRGJ1	14	-1	-1	14
28	2.928502698406058E-4	TGTGCCACCTGGGACTATAAGAAACTCTTT	CATWDYKKLF	TRGV3	.	TRGJ1	14	-1	-1	15
28	2.928502698406058E-4	TGTGCTGCGTGCTTCTTAGGGGAGAAACTCTTT	CAACFLGEKLF	TRGV10	.	TRGJ1	10	-1	-1	22
28	2.928502698406058E-4	TGTGCTGCGTGTTTCTTCCTCTTT	CAACFFLF	TRGV10	.	TRGJ1	10	-1	-1	18
28	2.928502698406058E-4	TGTGCTGCGTGGGATGGGGACCGTATAAAGAAACTCTTT	CAAWDGDRIKKLF	TRGV10	.	TRGJ1	14	-1	-1	23
28	2.928502698406058E-4	TGTGCTGCGTGGGATGATAAGAAACTCTTT	CAAWDDKKLF	TRGV10	.	TRGJ1	14	-1	-1	13
28	2.928502698406058E-4	TGTGCTGCGTGGGAGGGTGAACTCTTT	CAAWEGELF	TRGV10	.	TRGJ1	13	-1	-1	19
28	2.928502698406058E-4	TGTGCTGCGTGGGATTTGGGTAAGAAACTCTTT	CAAWDLGKKLF	TRGV10	.	TRGJ1	15	-1	-1	20
27	2.823913316320127E-4	TGTGCTGCGTTGAACCCCTCGAGGGCCACTGGTTGGTTCAAGATATTT	CAALNPSRATGWFKIF	TRGV10	.	TRGJP1	9	-1	-1	25
27	2.823913316320127E-4	TGTGCTGCGTGGGATTATACTTCCTCCGGTTGGTTCAAGATATTT	CAAWDYTSSGWFKIF	TRGV10	.	TRGJP1	16	-1	-1	15
27	2.823913316320127E-4	TGTGCTGCGTGGATTGGGGTTGGGTCTGGTTGGTTCAAGATATTT	CAAWIGVGSGWFKIF	TRGV10	.	TRGJP1	14	-1	-1	25
27	2.823913316320127E-4	TGTGCTGCGTGGGGGTATACCACTGGTTGGTTCAAGATATTT	CAAWGYTTGWFKIF	TRGV10	.	TRGJP1	12	-1	-1	15
27	2.823913316320127E-4	TGTGCTGCGTGGGGACATACCACTGGTTGGTTCAAGATATTT	CAAWGHTTGWFKIF	TRGV10	.	TRGJP1	12	-1	-1	16
27	2.823913316320127E-4	TGTGCTGCGTGGGATTCGGCCACTGGTTGGTTCAAGATATTT	CAAWDSATGWFKIF	TRGV10	.	TRGJP1	15	-1	-1	19
27	2.823913316320127E-4	TGTGCTGCGTGGGATTATGGTAGTGATTGGATCAAGACGTTT	CAAWDYGSDWIKTF	TRGV10	.	TRGJP2	16	-1	-1	15
27	2.823913316320127E-4	TGTGCTGCGTGGGATGACCCCCGTTGTTGGTTCAAGATATTT	CAAWDDPRCWFKIF	TRGV10	.	TRGJP1	17	-1	-1	25
27	2.823913316320127E-4	TGTGCTGCGTGGGATTCATGCGGTTGGTTCAAGATATTT	CAAWDSCGWFKIF	TRGV10	.	TRGJP1	15	-1	-1	21
27	2.823913316320127E-4	TGTGCCTTGTGGGATTATAATTATTATAAGAAACTCTTT	CALWDYNYYKKLF	TRGV9	.	TRGJ1	13	-1	-1	18
27	2.823913316320127E-4	TGTGCTGCGAATTATAAGAAACTCTTT	CAANYKKLF	TRGV10	.	TRGJ1	8	-1	-1	10
27	2.823913316320127E-4	TGTGCTGCGTGGGATTATTATTGGTTCAAGATATTT	CAAWDYYWFKIF	TRGV10	.	TRGJP1	16	-1	-1	20
27	2.823913316320127E-4	TGTGCTGCGTGGGATTATTATTATAAGAAACTCTTT	CAAWDYYYKKLF	TRGV10	.	TRGJ1	16	-1	-1	16
27	2.823913316320127E-4	TGTGCTGCGTGGGATTATCTCTGGTTCAAGATATTT	CAAWDYLWFKIF	TRGV10	.	TRGJP1	16	-1	-1	21
27	2.823913316320127E-4	TGTGCTGCGTGGGACACCTATTATAAGAAACTCTTT	CAAWDTYYKKLF	TRGV10	.	TRGJ1	13	-1	-1	18
27	2.823913316320127E-4	TGTGCTGCGTGGGGCGTATGGTTCAAGATATTT	CAAWGVWFKIF	TRGV10	.	TRGJP1	12	-1	-1	18
27	2.823913316320127E-4	TGTGCCACCTGGGAAGGGGTCGGGAAACTCTTT	CATWEGVGKLF	TRGV4	.	TRGJ1	17	-1	-1	23
27	2.823913316320127E-4	TGTGCTGCGTGGGATCCTAAGAAACTCTTT	CAAWDPKKLF	TRGV10	.	TRGJ1	14	-1	-1	17
27	2.823913316320127E-4	TGTGCTGCGTGGGATTATAAGGAGAAACTCTTT	CAAWDYKEKLF	TRGV10	.	TRGJ1	16	-1	-1	13
27	2.823913316320127E-4	TGTGCCACCGGAGCTTATAAGAAACTCTTT	CATGAYKKLF	TRGV4	.	TRGJ1	8	-1	-1	14
27	2.823913316320127E-4	TGTGCTGCGTGGTACACTGGTTGGTTCAAGATATTT	CAAWYTGWFKIF	TRGV10	.	TRGJP1	11	-1	-1	14
27	2.823913316320127E-4	TGTGCCACCTGGGATGTTGGTTATAAGAAACTCTTT	CATWDVGYKKLF	TRGV4	.	TRGJ1	15	-1	-1	20
26	2.7193239342341967E-4	TGTGCTGCGTGGGATTATAAGAGGGGGGTTTATTATAAGAAACTCTTT	CAAWDYKRGVYYKKLF	TRGV10	.	TRGJ1	16	-1	-1	29
26	2.7193239342341967E-4	TGTGCTGCGTGGGATTCCCCCACTGGTTGGTTCAAGATATTT	CAAWDSPTGWFKIF	TRGV10	.	TRGJP1	15	-1	-1	19
26	2.7193239342341967E-4	TGTGCTGCGTGGGATTGGGTCACTGGTTGGTTCAAGATATTT	CAAWDWVTGWFKIF	TRGV10	.	TRGJP1	15	-1	-1	20
26	2.7193239342341967E-4	TGTGCTGCGTGGGATTATAAGAATACGGATGGGAAACTCTTT	CAAWDYKNTDGKLF	TRGV10	.	TRGJ1	16	-1	-1	32
26	2.7193239342341967E-4	TGTGCTGCGTGGGATAAGCCCACTGGTTGGTTCAAGATATTT	CAAWDKPTGWFKIF	TRGV10	.	TRGJP1	14	-1	-1	19
26	2.7193239342341967E-4	TGTGCCTTCCCCGATAGTGTTAATTATTATAAGAAACTCTTT	CAFPDSVNYYKKLF	TRGV9	.	TRGJ1	7	-1	-1	21
26	2.7193239342341967E-4	TGTGCCTTGTGGGAGGTGCTCGATTATTATAAGAAACTCTTT	CALWEVLDYYKKLF	TRGV9	.	TRGJ1	18	-1	-1	19
26	2.7193239342341967E-4	TGTGCCTTGTGGGAGGTGCGAGAATATTATAAGAAACTCTTT	CALWEVREYYKKLF	TRGV9	.	TRGJ1	18	-1	-1	21
26	2.7193239342341967E-4	TGTGCCTTGTGGGAGGTAAATTATTATAAGAAACTCTTT	CALWEVNYYKKLF	TRGV9	.	TRGJ1	16	-1	-1	18
26	2.7193239342341967E-4	TGTGCCTGCTGGATTCATATTTTCTGGTTCAAGATATTT	CACWIHIFWFKIF	TRGV11	.	TRGJP1	14	-1	-1	24
26	2.7193239342341967E-4	TGTGCTGCGTGGGGCACTGGTTGGTTCAAGATATTT	CAAWGTGWFKIF	TRGV10	.	TRGJP1	12	-1	-1	14
26	2.7193239342341967E-4	TGTGCTGCGTGGGAGCGATATAAGAAACTCTTT	CAAWERYKKLF	TRGV10	.	TRGJ1	13	-1	-1	18
26	2.7193239342341967E-4	TGTGCTGCGTGGGATTACGAGAAACTCTTT	CAAWDYEKLF	TRGV10	.	TRGJ1	18	-1	-1	13
26	2.7193239342341967E-4	TGTGCTGCGTGGGATCATAAGAAACTCTTT	CAAWDHKKLF	TRGV10	.	TRGJ1	14	-1	-1	13
26	2.7193239342341967E-4	TGTGCTGCGTGGGATTCGGATTATTATAAGAAACTCTTT	CAAWDSDYYKKLF	TRGV10	.	TRGJ1	15	-1	-1	13
26	2.7193239342341967E-4	TGTGCTGCCCCGGATGGTTATTATAAGAAACTCTTT	CAAPDGYYKKLF	TRGV10	.	TRGJ2	7	-1	-1	17
26	2.7193239342341967E-4	TGTGCTGCGTGGGGCATTGGGTATAAGAAACTCTTT	CAAWGIGYKKLF	TRGV10	.	TRGJ1	12	-1	-1	21
26	2.7193239342341967E-4	TGTGCCACCTGGGACGGGCGTTATAAGAAACTCTTT	CATWDGRYKKLF	TRGV2	.	TRGJ1	18	-1	-1	20
26	2.7193239342341967E-4	TGTGCTGCGTGGGACTCCTATAAGAAACTCTTT	CAAWDSYKKLF	TRGV10	.	TRGJ1	13	-1	-1	18
26	2.7193239342341967E-4	TGTGCTGCGTGGGAAGGGTATAAGAAACTCTTT	CAAWEGYKKLF	TRGV10	.	TRGJ1	13	-1	-1	18
26	2.7193239342341967E-4	TGTGCCACCTGGGACGGGCGGAAGAAACTCTTT	CATWDGRKKLF	TRGV2	.	TRGJ1	18	-1	-1	21
26	2.7193239342341967E-4	TGTGCTGCGTGGGCGCATAAGAAACTCTTT	CAAWAHKKLF	TRGV10	.	TRGJ1	12	-1	-1	16
26	2.7193239342341967E-4	TGTGCTGCGTGGGATTTTAAGAAACTCTTT	CAAWDFKKLF	TRGV10	.	TRGJ1	15	-1	-1	13
26	2.7193239342341967E-4	TGTGCTGCGGCCTACCTTAAGGAACTCTTT	CAAAYLKELF	TRGV10	.	TRGJ1	8	-1	-1	17
26	2.7193239342341967E-4	TGTGCTGCGTGGGATGAGAATTATTATAAGAAACTCTTT	CAAWDENYYKKLF	TRGV10	.	TRGJ1	14	-1	-1	17
26	2.7193239342341967E-4	TGTGCTGCGTGGGCCCGGGGTTATAAGAAACTCTTT	CAAWARGYKKLF	TRGV10	.	TRGJ2	12	-1	-1	20
26	2.7193239342341967E-4	TGTGCCACCTGGCACCAGGATTATAAGAAACTCTTT	CATWHQDYKKLF	TRGV5	.	TRGJ1	18	-1	-1	19
26	2.7193239342341967E-4	TGTGCTGCGTTCTATGGTTGGTTCAAGATATTT	CAAFYGWFKIF	TRGV10	.	TRGJP1	9	-1	-1	14
26	2.7193239342341967E-4	TGTGCTGCGTGGGATTATATTAAGAAACTCTTT	CAAWDYIKKLF	TRGV10	.	TRGJ1	16	-1	-1	13
26	2.7193239342341967E-4	TGTGCTGCGCCATATGGTTGGTTCAAGATATTT	CAAPYGWFKIF	TRGV10	.	TRGJP1	8	-1	-1	14
26	2.7193239342341967E-4	TGTGCTGCGTGGGATTGGAAGAAACTCTTT	CAAWDWKKLF	TRGV10	.	TRGJ1	15	-1	-1	18
26	2.7193239342341967E-4	TGTGCCACCTATTATAAGAAACTCTTT	CATYYKKLF	TRGV4	.	TRGJ1	9	-1	-1	9
26	2.7193239342341967E-4	TGTGCTGCGTGGTATCATACCACTGGTTGGTTCAAGATATTT	CAAWYHTTGWFKIF	TRGV10	.	TRGJP1	14	-1	-1	8
26	2.7193239342341967E-4	TGTGCTGCGTGGGCCCCTAAGTCAAGGTATAAGAAACTCTTT	CAAWAPKSRYKKLF	TRGV10	.	TRGJ1	12	-1	-1	27
26	2.7193239342341967E-4	TGTGCTGCGTGGGATTATACGAAACTCTTT	CAAWDYTKLF	TRGV10	.	TRGJ1	16	-1	-1	13
25	2.614734552148266E-4	TGTGCTGCGTGGGGCCTAATGGCCGATACCACTGGTTGGTTCAAGATATTT	CAAWGLMADTTGWFKIF	TRGV10	.	TRGJP1	12	-1	-1	25
25	2.614734552148266E-4	TGTGCTGCGTGGGTCTTGGGGCATACCACTGGTTGGTTCAAGATATTT	CAAWVLGHTTGWFKIF	TRGV10	.	TRGJP1	12	-1	-1	22
25	2.614734552148266E-4	TGTGCTGCGTGGGATTTAGGTACCACTGGTTGGTTCAAGATATTT	CAAWDLGTTGWFKIF	TRGV10	.	TRGJP1	15	-1	-1	20
25	2.614734552148266E-4	TGTGCTGCGTGGGATTTCTGGCATCATTATAAGAAACTCTTT	CAAWDFWHHYKKLF	TRGV10	.	TRGJ1	15	-1	-1	22
25	2.614734552148266E-4	TGTGCTGCGTGGGATACCCCTGGTGGTTGGTTCAAGATATTT	CAAWDTPGGWFKIF	TRGV10	.	TRGJP1	14	-1	-1	23
25	2.614734552148266E-4	TGTGCTGCGTGGGAGTCCTTCACTGGTTGGTTCAAGATATTT	CAAWESFTGWFKIF	TRGV10	.	TRGJP1	13	-1	-1	20
25	2.614734552148266E-4	TGTGCCTTGTGGGAGGTGCAGAATTATTATAAGAAACTCTTT	CALWEVQNYYKKLF	TRGV9	.	TRGJ1	19	-1	-1	20
25	2.614734552148266E-4	TGTGCCTTGTGGGAGGTGGAGAATTATTATAAGAAACTCTTT	CALWEVENYYKKLF	TRGV9	.	TRGJ1	17	-1	-1	20
25	2.614734552148266E-4	TGTGCCTTGTGGGAGGTGACCTATTATTATAAGAAACTCTTT	CALWEVTYYYKKLF	TRGV9	.	TRGJ1	21	-1	-1	22
25	2.614734552148266E-4	TGTGCCACCTGGGACAGTCCGAATTATTATAAGAAACTCTTT	CATWDSPNYYKKLF	TRGV5	.	TRGJ1	19	-1	-1	19
25	2.614734552148266E-4	TGTGCGGCCGGTGGGGTCCCCACTGGTTGGTTCAAGATATTT	CAAGGVPTGWFKIF	TRGV10	.	TRGJP1	14	-1	-1	19
25	2.614734552148266E-4	TGTGCCACCTGGGACAGGCCTTATTATAAGAAACTCTTT	CATWDRPYYKKLF	TRGV7	.	TRGJ1	20	-1	-1	20
25	2.614734552148266E-4	TGTGCTGCGTCGGATGATTATAAGAAACTCTTT	CAASDDYKKLF	TRGV10	.	TRGJ1	14	-1	-1	9
25	2.614734552148266E-4	TGTGCTGCGTGGCCCAACTATAAGAAACTCTTT	CAAWPNYKKLF	TRGV10	.	TRGJ1	11	-1	-1	18
25	2.614734552148266E-4	TGTGCCACCTGGGACGGGCCAGGGAAACTCTTT	CATWDGPGKLF	TRGV2	.	TRGJ1	19	-1	-1	23
25	2.614734552148266E-4	TGTGCTGCGTGGTTGTTTAAGAAACTCTTT	CAAWLFKKLF	TRGV10	.	TRGJ1	11	-1	-1	17
25	2.614734552148266E-4	TGTGCTGCGTGGGATTCTGGGAAACTCTTT	CAAWDSGKLF	TRGV10	.	TRGJ1	15	-1	-1	20
25	2.614734552148266E-4	TGTGCTGCGTATTACGCGATATTT	CAAYYAIF	TRGV10	.	TRGJP1	9	-1	-1	17
25	2.614734552148266E-4	TGTGCTGCGTGGTCCTTGGGTTATAAGAAACTCTTT	CAAWSLGYKKLF	TRGV10	.	TRGJ1	11	-1	-1	20
25	2.614734552148266E-4	TGTGCTGCGTGGGAGGATTATAAGAAACTCTTT	CAAWEDYKKLF	TRGV10	.	TRGJ1	13	-1	-1	16
25	2.614734552148266E-4	TGTGCTGCGTGGAAATCCCCAAAAGGGTATAAGAAACTCTTT	CAAWKSPKGYKKLF	TRGV10	.	TRGJ2	11	-1	-1	27
25	2.614734552148266E-4	TGTGCTGCGTGGCCCCCGGGGTGGTTCAAGATATTT	CAAWPPGWFKIF	TRGV10	.	TRGJP1	11	-1	-1	18
25	2.614734552148266E-4	TGTGCTGCGTGGGATTGTCCTTATAAGAAACTCTTT	CAAWDCPYKKLF	TRGV10	.	TRGJ1	15	-1	-1	20
25	2.614734552148266E-4	TGTGCTGCGTGGGAACGTTATTATAAGAAACTCTTT	CAAWERYYKKLF	TRGV10	.	TRGJ1	13	-1	-1	17
25	2.614734552148266E-4	TGTGCTGCGTGGGTTGGTTGGTTCAAGATATTT	CAAWVGWFKIF	TRGV10	.	TRGJP1	12	-1	-1	14
25	2.614734552148266E-4	TGTGCTGCATTGGAGTATAAGAAACTCTTT	CAALEYKKLF	TRGV10	.	TRGJ1	16	-1	-1	15
25	2.614734552148266E-4	TGTGCCGTGTCGGGATATAAGAAACTCTTT	CAVSGYKKLF	TRGV10	.	TRGJ1	15	-1	-1	15
25	2.614734552148266E-4	TGTGCTGCGTGGGATTATCCGGCCGGGAAGAAACTCTTT	CAAWDYPAGKKLF	TRGV10	.	TRGJ1	16	-1	-1	27
25	2.614734552148266E-4	TGTGCTGCGCCCTTCCACACTGGTTGGTTCAAGATATTT	CAAPFHTGWFKIF	TRGV10	.	TRGJP1	8	-1	-1	17
25	2.614734552148266E-4	TGTGCTGCGTGGGCCCCTATGGAGAAACTCTTT	CAAWAPMEKLF	TRGV10	.	TRGJ1	12	-1	-1	22
25	2.614734552148266E-4	TGTGCTGCGTGTGGGGATTCGGCCACTGGTTGGTTCAAGATATTT	CAACGDSATGWFKIF	TRGV10	.	TRGJP1	10	-1	-1	22
24	2.5101451700623354E-4	TGTGCTGCGTGTTGTCCCAACAGCCTGGCGCCCACTGGTTGGTTCAAGATATTT	CAACCPNSLAPTGWFKIF	TRGV10	.	TRGJP1	10	-1	-1	31
24	2.5101451700623354E-4	TGTGCTGCGTGGGATCCTGGCCTGAGATATACCACTGGTTGGTTCAAGATATTT	CAAWDPGLRYTTGWFKIF	TRGV10	.	TRGJP1	14	-1	-1	26
24	2.5101451700623354E-4	TGTGCCACCTGGGACGGGCGATCCCCTACTAGTAGTGATTGGATCAAGACGTTT	CATWDGRSPTSSDWIKTF	TRGV2	.	TRGJP2	18	-1	-1	29
24	2.5101451700623354E-4	TGTGCTGCGTGGGCCTGGCCCCCTTATACCACTGGTTGGTTCAAGATATTT	CAAWAWPPYTTGWFKIF	TRGV10	.	TRGJP1	12	-1	-1	24
24	2.5101451700623354E-4	TGTGCCTTGTGGGAGGCCCGTTCTCTCAATTATTATAAGAAACTCTTT	CALWEARSLNYYKKLF	TRGV9	.	TRGJ1	15	-1	-1	27
24	2.5101451700623354E-4	TGTGCTGCGTGGTCATATACCACTGGTTGGTTCAAGATATTT	CAAWSYTTGWFKIF	TRGV10	.	TRGJP1	11	-1	-1	8
24	2.5101451700623354E-4	TGTGCTGCGTGGGTTCCTCCTCGGGGTTATAAGAAACTCTTT	CAAWVPPRGYKKLF	TRGV10	.	TRGJ1	12	-1	-1	26
24	2.5101451700623354E-4	TGTGCTGCGTGGGGAGGTCGAGCTGGTTGGTTCAAGATATTT	CAAWGGRAGWFKIF	TRGV10	.	TRGJP1	12	-1	-1	22
24	2.5101451700623354E-4	TGTGCTGCGTGGGATTATCCCACTGGTTGGTTCAAGATATTT	CAAWDYPTGWFKIF	TRGV10	.	TRGJP1	16	-1	-1	8
24	2.5101451700623354E-4	TGTGCCACCTGGGACGGGCCGGATTATTATAAGAAACTCTTT	CATWDGPDYYKKLF	TRGV2	.	TRGJ2	19	-1	-1	19
24	2.5101451700623354E-4	TGTGCCACCTGGGAGGGGAGTAGTGATTGGATCAAGACGTTT	CATWEGSSDWIKTF	TRGV2	.	TRGJP2	17	-1	-1	18
24	2.5101451700623354E-4	TGTGCTGCGTGGCCTGGTACTGGTTGGTTCAAGATATTT	CAAWPGTGWFKIF	TRGV10	.	TRGJP1	11	-1	-1	18
24	2.5101451700623354E-4	TGTGCTGCGTGGGGGACCACTGGTTGGTTCAAGATATTT	CAAWGTTGWFKIF	TRGV10	.	TRGJP1	12	-1	-1	15
24	2.5101451700623354E-4	TGTGCTGCGTGGGATCCGGGGAGTTATAAGAAACTCTTT	CAAWDPGSYKKLF	TRGV10	.	TRGJ1	14	-1	-1	23
24	2.5101451700623354E-4	TGTGCTGCGTGGGCTCTTTATTATAAGAAACTCTTT	CAAWALYYKKLF	TRGV10	.	TRGJ1	12	-1	-1	17
24	2.5101451700623354E-4	TGTGCTGCGTGGGACGTCTCTTGGTTCAAGATATTT	CAAWDVSWFKIF	TRGV10	.	TRGJP1	13	-1	-1	20
24	2.5101451700623354E-4	TGTGCCACCTGGGACGGGGATTATAAGAAACTCTTT	CATWDGDYKKLF	TRGV3	.	TRGJ1	17	-1	-1	19
24	2.5101451700623354E-4	TGTGCTGCGTGGGGGGGTTATAAGAAACTCTTT	CAAWGGYKKLF	TRGV10	.	TRGJ1	12	-1	-1	17
24	2.5101451700623354E-4	TGTGCCACCTTGAAACTCTTT	CATLKLF	TRGV4	.	TRGJ1	9	-1	-1	11
24	2.5101451700623354E-4	TGTGCTGCGTGGGACGCAACCACTGGTTGGTTCAAGATATTT	CAAWDATTGWFKIF	TRGV10	.	TRGJP1	13	-1	-1	18
24	2.5101451700623354E-4	TGTGCTGCGTGGGCCTACACTGGTTGGTTCAAGATATTT	CAAWAYTGWFKIF	TRGV10	.	TRGJP1	12	-1	-1	17
24	2.5101451700623354E-4	TGTGCTGCGTGGGCTCCGAAAAATAAGAAACTCTTT	CAAWAPKNKKLF	TRGV10	.	TRGJ1	12	-1	-1	22
24	2.5101451700623354E-4	TGTGCTGCGTGGGATTTGGCCGAGAAGAAACTCTTT	CAAWDLAEKKLF	TRGV10	.	TRGJ1	15	-1	-1	24
24	2.5101451700623354E-4	TGTGCTGCGTGGGATAAGGGTTGGTTCAAGATATTT	CAAWDKGWFKIF	TRGV10	.	TRGJP1	14	-1	-1	18
24	2.5101451700623354E-4	TGTGCCTTGTCTACAAATTATTATAAGAAACTCTTT	CALSTNYYKKLF	TRGV9	.	TRGJ1	9	-1	-1	15
24	2.5101451700623354E-4	TGTGCTGCGTGCGCTTATAAGAAACTCTTT	CAACAYKKLF	TRGV10	.	TRGJ1	16	-1	-1	14
24	2.5101451700623354E-4	TGTGCCACCTGGTATTATAAGAAACTCTTT	CATWYYKKLF	TRGV2	.	TRGJ1	11	-1	-1	12
24	2.5101451700623354E-4	TGTGCCACCTGGGCCTATAAGAAACTCTTT	CATWAYKKLF	TRGV3	.	TRGJ1	12	-1	-1	15
24	2.5101451700623354E-4	TGTGCCACCTGGGATACCGGGAAACTCTTT	CATWDTGKLF	TRGV4	.	TRGJ1	14	-1	-1	20
24	2.5101451700623354E-4	TGTGCTGCTAAGAAACTCTTT	CAAKKLF	TRGV10	.	TRGJ1	7	-1	-1	8
24	2.5101451700623354E-4	TGTGCTGCGTGGGATTATATTAGGTCTTATTATAAGAAACTCTTT	CAAWDYIRSYYKKLF	TRGV10	.	TRGJ1	16	-1	-1	26
24	2.5101451700623354E-4	TGTGCTGCGTGGGACCCCCTGAAAAGGGGTTATAAGAAACTCTTT	CAAWDPLKRGYKKLF	TRGV10	.	TRGJ1	13	-1	-1	29
24	2.5101451700623354E-4	TGTGCCACCTGGGAGGCTTTCTATTATTATAAGAAACTCTTT	CATWEAFYYYKKLF	TRGV8	.	TRGJ1	13	-1	-1	22
24	2.5101451700623354E-4	TGTGCTGCGTGCCTTTATTATAAGAAACTCTTT	CAACLYYKKLF	TRGV10	.	TRGJ1	10	-1	-1	14
24	2.5101451700623354E-4	TGTGCTGCGTGGGATAGATATAAGAAACTCTTT	CAAWDRYKKLF	TRGV10	.	TRGJ1	14	-1	-1	18
24	2.5101451700623354E-4	TGTGCCACCTGGGACCGCCTTGGGAAACTCTTT	CATWDRLGKLF	TRGV5	.	TRGJ1	14	-1	-1	23
24	2.5101451700623354E-4	TGTGCTGCGTGGGATGAGCTAAGAGGGGATAAGAAACTCTTT	CAAWDELRGDKKLF	TRGV10	.	TRGJ1	14	-1	-1	28
24	2.5101451700623354E-4	TGTGCTGCGTGGGAGGCGAAGTATTATAAGAAACTCTTT	CAAWEAKYYKKLF	TRGV10	.	TRGJ1	13	-1	-1	16
23	2.4055557879764048E-4	TGTGCTGCGTGGGATTATGGGGCCACCACTGGTTGGTTCAAGATATTT	CAAWDYGATTGWFKIF	TRGV10	.	TRGJP1	16	-1	-1	24
23	2.4055557879764048E-4	TGTGCTGCGTGGGATTTGGGGCCAATAACTGGAAAGAAACTCTTT	CAAWDLGPITGKKLF	TRGV10	.	TRGJ1	15	-1	-1	33
23	2.4055557879764048E-4	TGTGCTGCGTGGAGACTCTATACCACTGGTTGGTTCAAGATATTT	CAAWRLYTTGWFKIF	TRGV10	.	TRGJP1	11	-1	-1	18
23	2.4055557879764048E-4	TGTGCCACCTGGGATGGGCCCACCACTGGTTGGTTCAAGATATTT	CATWDGPTTGWFKIF	TRGV4	.	TRGJP1	21	-1	-1	21
23	2.4055557879764048E-4	TGTGCTGCGTGGGATTGGATGACTGGTTGGTTCAAGATATTT	CAAWDWMTGWFKIF	TRGV10	.	TRGJP1	15	-1	-1	21
23	2.4055557879764048E-4	TGTGCTGCGTGGTCCGGAGATGATTATAAGAAACTCTTT	CAAWSGDDYKKLF	TRGV10	.	TRGJ1	11	-1	-1	19
23	2.4055557879764048E-4	TGTGCTGCGTGGGATTTGACTGGTTGGTTCAAGATATTT	CAAWDLTGWFKIF	TRGV10	.	TRGJP1	15	-1	-1	18
23	2.4055557879764048E-4	TGTGCTGCGTGGGATTCTTCTGGTTGGTTCAAGATATTT	CAAWDSSGWFKIF	TRGV10	.	TRGJP1	15	-1	-1	19
23	2.4055557879764048E-4	TGTGCCTTGTGGGAGTCCAATTATTATAAGAAACTCTTT	CALWESNYYKKLF	TRGV9	.	TRGJ1	14	-1	-1	15
23	2.4055557879764048E-4	TGTGCTGCGTGGGGGCCTTATTATAAGAAACTCTTT	CAAWGPYYKKLF	TRGV10	.	TRGJ1	12	-1	-1	17
23	2.4055557879764048E-4	TGTGCTGCGTGGGATTCAGGTTGGTTCAAGATATTT	CAAWDSGWFKIF	TRGV10	.	TRGJP1	15	-1	-1	18
23	2.4055557879764048E-4	TGTGCTGCGTGGGATTGCTGTTATAAGAAACTCTTT	CAAWDCCYKKLF	TRGV10	.	TRGJ1	15	-1	-1	20
23	2.4055557879764048E-4	TGTGCTGCGTGGGATTATGATTATAAGAAACTCTTT	CAAWDYDYKKLF	TRGV10	.	TRGJ1	16	-1	-1	16
23	2.4055557879764048E-4	TGTGCTGCGTGGGACCCCTATTATAAGAAACTCTTT	CAAWDPYYKKLF	TRGV10	.	TRGJ1	13	-1	-1	18
23	2.4055557879764048E-4	TGTGCTGCGTGGAGTTATTATAAGAAACTCTTT	CAAWSYYKKLF	TRGV10	.	TRGJ1	11	-1	-1	11
23	2.4055557879764048E-4	TGTGCCACCTGGGACGGACTCGGGGGACTCTTT	CATWDGLGGLF	TRGV2	.	TRGJ1	16	-1	-1	26
23	2.4055557879764048E-4	TGTGCTGTCCTTAAGAAACTCTTT	CAVLKKLF	TRGV10	.	TRGJ1	6	-1	-1	11
23	2.4055557879764048E-4	TGTGATTGGATCAAGACGTTT	CDWIKTF	TRGV2	.	TRGJP2	3	-1	-1	1
23	2.4055557879764048E-4	TGTGCTGCGTGGGATTCGGTGGCCACTGGTTGGTTCAAGATATTT	CAAWDSVATGWFKIF	TRGV10	.	TRGJP1	15	-1	-1	22
23	2.4055557879764048E-4	TGTGCTGCGTGGGATCTTCGGACCACTGGTTGGTTCAAGATATTT	CAAWDLRTTGWFKIF	TRGV10	.	TRGJP1	14	-1	-1	21
23	2.4055557879764048E-4	TGTGCTGCGTGGGACCGCCATACCACTGGTTGGTTCAAGATATTT	CAAWDRHTTGWFKIF	TRGV10	.	TRGJP1	13	-1	-1	19
23	2.4055557879764048E-4	TGTGCTGCGTGGGATTGTGAGGATTATTATAAGAAACTCTTT	CAAWDCEDYYKKLF	TRGV10	.	TRGJ1	15	-1	-1	22
23	2.4055557879764048E-4	TGTGCTGCGTGGGATTATGCGAAGGATTATAAGAAACTCTTT	CAAWDYAKDYKKLF	TRGV10	.	TRGJ1	16	-1	-1	13
23	2.4055557879764048E-4	TGTGCTGCGTGGGATTTCTATTATAAGAAACTCTTT	CAAWDFYYKKLF	TRGV10	.	TRGJ1	15	-1	-1	18
23	2.4055557879764048E-4	TGTGCTGCGTGGGACCAGAGGCCCGAGAAACTCTTT	CAAWDQRPEKLF	TRGV10	.	TRGJ1	13	-1	-1	25
23	2.4055557879764048E-4	TGTGCTGCGGGCCCCGCTGGTTGGTTCAAGATATTT	CAAGPAGWFKIF	TRGV10	.	TRGJP1	8	-1	-1	13
23	2.4055557879764048E-4	TGTGCTGCGGGGAGAACTGGTTGGTTCAAGATATTT	CAAGRTGWFKIF	TRGV10	.	TRGJP1	12	-1	-1	15
23	2.4055557879764048E-4	TGTGCTGCGTGGGACTCTTGGTTCAAGATATTT	CAAWDSWFKIF	TRGV10	.	TRGJP1	13	-1	-1	17
23	2.4055557879764048E-4	TGTGCCACCTGGGACGGACCGGGACTCTTT	CATWDGPGLF	TRGV2	.	TRGJ1	19	-1	-1	23
23	2.4055557879764048E-4	TGTGCTGCGTGGGATTATATTGCTTATAAGAAACTCTTT	CAAWDYIAYKKLF	TRGV10	.	TRGJ1	16	-1	-1	23
23	2.4055557879764048E-4	TGTGCCACCTGGGACGCCTGTGATTGGATCAAGACGTTT	CATWDACDWIKTF	TRGV2	.	TRGJP2	15	-1	-1	19
23	2.4055557879764048E-4	TGTGCTGCGTGGGATTATAGTAAGGGGAAACTCTTT	CAAWDYSKGKLF	TRGV10	.	TRGJ1	16	-1	-1	26
23	2.4055557879764048E-4	TGTGCTGCGTGGGACGAACCATTCAAGAAACTCTTT	CAAWDEPFKKLF	TRGV10	.	TRGJ1	13	-1	-1	24
23	2.4055557879764048E-4	TGTGCTGCGTGGGATTGTAACACTGGTTGGTTCAAGATATTT	CAAWDCNTGWFKIF	TRGV10	.	TRGJP1	15	-1	-1	17
23	2.4055557879764048E-4	TGTGCTGCGTGGGATTATCTGGGCTATAAGAAACTCTTT	CAAWDYLGYKKLF	TRGV10	.	TRGJ1	16	-1	-1	24
22	2.300966405890474E-4	TGTGCTGCGTGGGATTATCTCCCCTCTAATACCACTGGTTGGTTCAAGATATTT	CAAWDYLPSNTTGWFKIF	TRGV10	.	TRGJP1	16	-1	-1	28
22	2.300966405890474E-4	TGTGCTGCGTGGGATTATATCCACATTGTCACTGGTTGGTTCAAGATATTT	CAAWDYIHIVTGWFKIF	TRGV10	.	TRGJP1	16	-1	-1	29
22	2.300966405890474E-4	TGTGCTGCGTGGGCCCCACCTTATACCACTGGTTGGTTCAAGATATTT	CAAWAPPYTTGWFKIF	TRGV10	.	TRGJP1	12	-1	-1	21
22	2.300966405890474E-4	TGTGCTGCGTGGGTCTTTACCACTGGTTGGTTCAAGATATTT	CAAWVFTTGWFKIF	TRGV10	.	TRGJP1	12	-1	-1	11
22	2.300966405890474E-4	TGTGCTGCGTGGGATTGGAATTATTATAAGAAACTCTTT	CAAWDWNYYKKLF	TRGV10	.	TRGJ1	15	-1	-1	13
22	2.300966405890474E-4	TGTGCCACCTGGGACGGCCGAGATTGGATCAAGACGTTT	CATWDGRDWIKTF	TRGV2	.	TRGJP2	16	-1	-1	21
22	2.300966405890474E-4	TGTGCTGCGTGGGATTACAAATATAAGAAACTCTTT	CAAWDYKYKKLF	TRGV10	.	TRGJ1	17	-1	-1	21
22	2.300966405890474E-4	TGTGCTGCGTGGGACACTTATTATAAGAAACTCTTT	CAAWDTYYKKLF	TRGV10	.	TRGJ2	13	-1	-1	17
22	2.300966405890474E-4	TGTGCCACCTGGGAGAATTATTATAAGAAACTCTTT	CATWENYYKKLF	TRGV8	.	TRGJ1	13	-1	-1	14
22	2.300966405890474E-4	TGTGCTGCTTCGAATTATTATAAGAAACTCTTT	CAASNYYKKLF	TRGV10	.	TRGJ1	16	-1	-1	8
22	2.300966405890474E-4	TGTGCTGCGTGGCTCTATTATAAGAAACTCTTT	CAAWLYYKKLF	TRGV10	.	TRGJ1	11	-1	-1	15
22	2.300966405890474E-4	TGTGCTGCGTGGGAGGATAAGACGAAACTCTTT	CAAWEDKTKLF	TRGV10	.	TRGJ1	13	-1	-1	23
22	2.300966405890474E-4	TGTGCTGCGTGGGAAGGCGGGTTCAAGATATTT	CAAWEGGFKIF	TRGV10	.	TRGJP1	13	-1	-1	19
22	2.300966405890474E-4	TGTGCTGCGTGGGAAAATAATAAGAAACTCTTT	CAAWENNKKLF	TRGV10	.	TRGJ1	13	-1	-1	16
22	2.300966405890474E-4	TGTGCCACCTGGGACTCGATTAAGAAACTCTTT	CATWDSIKKLF	TRGV5	.	TRGJ1	14	-1	-1	20
22	2.300966405890474E-4	TGTGCTGCGTGGCCAAATAAGAAACTCTTT	CAAWPNKKLF	TRGV10	.	TRGJ1	11	-1	-1	16
22	2.300966405890474E-4	TGTGCTGCGTGGCAGAAACTCTTT	CAAWQKLF	TRGV10	.	TRGJ1	11	-1	-1	13
22	2.300966405890474E-4	TGTGCCCTCTTT	CALF	TRGV4	.	TRGJ1	5	-1	-1	6
22	2.300966405890474E-4	TGTGCTGCGTGGGGACGTTATACCACTGGTTGGTTCAAGATATTT	CAAWGRYTTGWFKIF	TRGV10	.	TRGJP1	12	-1	-1	18
22	2.300966405890474E-4	TGTGCTGCGTGGGATCCAGATACCACTGGTTGGTTCAAGATATTT	CAAWDPDTTGWFKIF	TRGV10	.	TRGJP1	14	-1	-1	19
22	2.300966405890474E-4	TGTGCTGCGTGGGATTCCATACAACCCAATAAGAAACTCTTT	CAAWDSIQPNKKLF	TRGV10	.	TRGJ1	27	-1	-1	28
22	2.300966405890474E-4	TGTGCTGCGTGGGATTCGGGTGGGTATTATAAGAAACTCTTT	CAAWDSGGYYKKLF	TRGV10	.	TRGJ1	15	-1	-1	24
22	2.300966405890474E-4	TGTGCTGCGTGGGACCTTGCACTACCCATTAAGAAACTCTTT	CAAWDLALPIKKLF	TRGV10	.	TRGJ1	13	-1	-1	29
22	2.300966405890474E-4	TGTGCTGCGTGGGATTGGGGCTATTATAAGAAACTCTTT	CAAWDWGYYKKLF	TRGV10	.	TRGJ1	15	-1	-1	21
22	2.300966405890474E-4	TGTGCTGCGTGGGATTATAATTGGGGTAAGAAACTCTTT	CAAWDYNWGKKLF	TRGV10	.	TRGJ1	16	-1	-1	26
22	2.300966405890474E-4	TGTGCTGCGTGGGACGGGCAACGATATAAGAAACTCTTT	CAAWDGQRYKKLF	TRGV10	.	TRGJ1	13	-1	-1	24
22	2.300966405890474E-4	TGTGCCACCTGGGAGAGTAGTGATTGGATCAAGACGTTT	CATWESSDWIKTF	TRGV8	.	TRGJP2	16	-1	-1	15
22	2.300966405890474E-4	TGTGCTGCGTGTTTCACTGGTTGGTTCAAGATATTT	CAACFTGWFKIF	TRGV10	.	TRGJP1	10	-1	-1	14
22	2.300966405890474E-4	TGTGCTGCGTGGGCCAACTATTATAAGAAACTCTTT	CAAWANYYKKLF	TRGV10	.	TRGJ1	12	-1	-1	15
22	2.300966405890474E-4	TGTGCTGCGGGGGGCGGTATAGGTAAGAAACTCTTT	CAAGGGIGKKLF	TRGV10	.	TRGJ1	12	-1	-1	23
22	2.300966405890474E-4	TGTGCCACCTGGGTTTATAAGAAACTCTTT	CATWVYKKLF	TRGV4	.	TRGJ1	12	-1	-1	14
22	2.300966405890474E-4	TGTGCCTTGTGGGGGGGGGGACTCTTT	CALWGGGLF	TRGV9	.	TRGJ1	15	-1	-1	20
22	2.300966405890474E-4	TGTGCTGCGTGGGATTATAATCTTCCCGAGGGTTATAAGAAACTCTTT	CAAWDYNLPEGYKKLF	TRGV10	.	TRGJ1	21	-1	-1	32
22	2.300966405890474E-4	TGTGCTGCGTGGGCCGCTCGTCCGGGTTATTATAAGAAACTCTTT	CAAWAARPGYYKKLF	TRGV10	.	TRGJ1	12	-1	-1	26
22	2.300966405890474E-4	TGTGCTGCGTGGGATTATCGGACCACTGGTTGGTTCAAGATATTT	CAAWDYRTTGWFKIF	TRGV10	.	TRGJP1	16	-1	-1	21
22	2.300966405890474E-4	TGTGCTGCGTGGGATTATACTACCACTGGTTGGTTCAAGATATTT	CAAWDYTTTGWFKIF	TRGV10	.	TRGJP1	16	-1	-1	15
22	2.300966405890474E-4	TGTGCTGCGTGGGCATTCCCGCATGGTTGGTTCAAGATATTT	CAAWAFPHGWFKIF	TRGV10	.	TRGJP1	16	-1	-1	23
22	2.300966405890474E-4	TGTGCTGCGTGGGATTTGCGTGATGGATGGTTCAAGATATTT	CAAWDLRDGWFKIF	TRGV10	.	TRGJP1	15	-1	-1	23
22	2.300966405890474E-4	TGTGCTGCGTGGGATTCCACCCCGGGATATAAGAAACTCTTT	CAAWDSTPGYKKLF	TRGV10	.	TRGJ1	15	-1	-1	27
22	2.300966405890474E-4	TGTGCTGCGTGGGACCCTTGGGGGCTATATAAGAAACTCTTT	CAAWDPWGLYKKLF	TRGV10	.	TRGJ1	13	-1	-1	27
22	2.300966405890474E-4	TGTGCTGCGTGGGATTATTTTCCGAAACTCTTT	CAAWDYFPKLF	TRGV10	.	TRGJ1	16	-1	-1	13
22	2.300966405890474E-4	TGTGCCACCTGGGACAGGCAGTCGAAACTCTTT	CATWDRQSKLF	TRGV3	.	TRGJ1	18	-1	-1	23
22	2.300966405890474E-4	TGTGCCACCTGGGACAGATATAAGAAACTCTTT	CATWDRYKKLF	TRGV3	.	TRGJ1	16	-1	-1	18
21	2.1963770238045435E-4	TGTGCTGCGTGGGATTATTGTGGTTGGCGACTATACACTGGTTGGTTCAAGATATTT	CAAWDYCGWRLYTGWFKIF	TRGV10	.	TRGJP1	16	-1	-1	31
21	2.1963770238045435E-4	TGTGCTGCGTGGGGTATAAATTTTAGCGAGGGTAGCTATAAGAAACTCTTT	CAAWGINFSEGSYKKLF	TRGV10	.	TRGJ1	12	-1	-1	36
21	2.1963770238045435E-4	TGTGCTGCGTGGGATTTGTGGGGAGATACCACTGGTTGGTTCAAGATATTT	CAAWDLWGDTTGWFKIF	TRGV10	.	TRGJP1	15	-1	-1	25
21	2.1963770238045435E-4	TGTGCTGCGTGGGATTATAGACCCCCTCTCACTGGTTGGTTCAAGATATTT	CAAWDYRPPLTGWFKIF	TRGV10	.	TRGJP1	16	-1	-1	29
21	2.1963770238045435E-4	TGTGCCTTGTGGGAGGTGCAAGTGGTCGAATTTTATTATAAGAAACTCTTT	CALWEVQVVEFYYKKLF	TRGV9	.	TRGJ1	19	-1	-1	25
21	2.1963770238045435E-4	TGTGCTGCGTGGGGTTCGCCGGACACCACTGGTTGGTTCAAGATATTT	CAAWGSPDTTGWFKIF	TRGV10	.	TRGJP1	15	-1	-1	24
21	2.1963770238045435E-4	TGTGCTGCGTGGGATTTGGGGTGGTGTACTGGTTGGTTCAAGATATTT	CAAWDLGWCTGWFKIF	TRGV10	.	TRGJP1	15	-1	-1	27
21	2.1963770238045435E-4	TGTGCTGCGTGGGATTATCCCTTGACCACTGGTTGGTTCAAGATATTT	CAAWDYPLTTGWFKIF	TRGV10	.	TRGJP1	16	-1	-1	24
21	2.1963770238045435E-4	TGTGCTGCGTGGGATTACAAATATACCACTGGTTGGTTCAAGATATTT	CAAWDYKYTTGWFKIF	TRGV10	.	TRGJP1	17	-1	-1	20
21	2.1963770238045435E-4	TGTGCCTTGTGGGAGGTTCCGGCGGAATATTATTATAAGAAACTCTTT	CALWEVPAEYYYKKLF	TRGV9	.	TRGJ1	16	-1	-1	28
21	2.1963770238045435E-4	TGTGCTGCGTGGGATTACCCAGAGGAGGAGTGGTTCAAGATATTT	CAAWDYPEEEWFKIF	TRGV10	.	TRGJP1	17	-1	-1	30
21	2.1963770238045435E-4	TGTGCTGCGTGGGATTATCGGGTTTATTATAAGAAACTCTTT	CAAWDYRVYYKKLF	TRGV10	.	TRGJ1	16	-1	-1	23
21	2.1963770238045435E-4	TGTGCTGCGTGGATATCTAAGGGGTATTATAAGAAACTCTTT	CAAWISKGYYKKLF	TRGV10	.	TRGJ1	11	-1	-1	24
21	2.1963770238045435E-4	TGTGCCACCTGGGATGGGAGGACTGGTTGGTTCAAGATATTT	CATWDGRTGWFKIF	TRGV4	.	TRGJP1	17	-1	-1	21
21	2.1963770238045435E-4	TGTGCTGCGTGGCCCCACACTGGTTGGTTCAAGATATTT	CAAWPHTGWFKIF	TRGV10	.	TRGJP1	11	-1	-1	17
21	2.1963770238045435E-4	TGTGCTGCGTGGGCCCGGAAGGATTATAAGAAACTCTTT	CAAWARKDYKKLF	TRGV10	.	TRGJ1	12	-1	-1	22
21	2.1963770238045435E-4	TGTGCTGCGTGGGGTCTAACTGGTTGGTTCAAGATATTT	CAAWGLTGWFKIF	TRGV10	.	TRGJP1	12	-1	-1	18
21	2.1963770238045435E-4	TGTGCTGCGTGGGGCCCGCCTGGTTGGTTCAAGATATTT	CAAWGPPGWFKIF	TRGV10	.	TRGJP1	12	-1	-1	19
21	2.1963770238045435E-4	TGTGCTGCGTGGGATATTGGTTATTATAAGAAACTCTTT	CAAWDIGYYKKLF	TRGV10	.	TRGJ1	14	-1	-1	20
21	2.1963770238045435E-4	TGTGCTGCGTGGGACCCGGTTTATAAGAAACTCTTT	CAAWDPVYKKLF	TRGV10	.	TRGJ1	13	-1	-1	20
21	2.1963770238045435E-4	TGTGCCGCAGGACCGGATTATTATAAGAAACTCTTT	CAAGPDYYKKLF	TRGV10	.	TRGJ1	7	-1	-1	13
21	2.1963770238045435E-4	TGTGCCACCTGGGATGCTTGGTGGTTCAAGATATTT	CATWDAWWFKIF	TRGV2	.	TRGJP1	13	-1	-1	18
21	2.1963770238045435E-4	TGTGCTGCCAAAACTGGTTGGTTCAAGATATTT	CAAKTGWFKIF	TRGV10	.	TRGJP1	7	-1	-1	12
21	2.1963770238045435E-4	TGTGCTGCGTGGTTTTATTATAAGAAACTCTTT	CAAWFYYKKLF	TRGV10	.	TRGJ2	11	-1	-1	14
21	2.1963770238045435E-4	TGTGCTGCGTGGGTATTTTATAAGAAACTCTTT	CAAWVFYKKLF	TRGV10	.	TRGJ1	16	-1	-1	14
21	2.1963770238045435E-4	TGTGCCACCTGGGACTGTAGGGGGTTGCTCTTT	CATWDCRGLLF	TRGV5	.	TRGJ1	14	-1	-1	27
21	2.1963770238045435E-4	TGTGCTGCGTGCCATAAGAAACTCTTT	CAACHKKLF	TRGV10	.	TRGJ2	10	-1	-1	13
21	2.1963770238045435E-4	TGTGCCAGGGGTGGTAAGAAACTCTTT	CARGGKKLF	TRGV5	.	TRGJ1	6	-1	-1	14
21	2.1963770238045435E-4	TGTGCTGCGGGGAAACTCTTT	CAAGKLF	TRGV10	.	TRGJ1	12	-1	-1	11
21	2.1963770238045435E-4	TGTGCTGCGTGGGATTCATGGACCACTGGTTGGTTCAAGATATTT	CAAWDSWTTGWFKIF	TRGV10	.	TRGJP1	15	-1	-1	21
21	2.1963770238045435E-4	TGTGCTGCGTGGGACTGGGGTACCACTGGTTGGTTCAAGATATTT	CAAWDWGTTGWFKIF	TRGV10	.	TRGJP1	13	-1	-1	20
21	2.1963770238045435E-4	TGTGCTGCGTGGGACACTTTCACTGGTTGGTTCAAGATATTT	CAAWDTFTGWFKIF	TRGV10	.	TRGJP1	13	-1	-1	20
21	2.1963770238045435E-4	TGTGCTGCGTGGGCCCTCGGGACCTATAAGAAACTCTTT	CAAWALGTYKKLF	TRGV10	.	TRGJ1	12	-1	-1	24
21	2.1963770238045435E-4	TGTGCTGCGTGGGGCGTCACTGGTTGGTTCAAGATATTT	CAAWGVTGWFKIF	TRGV10	.	TRGJP1	12	-1	-1	17
21	2.1963770238045435E-4	TGTGCTGCGTGGGATCACGATTATTATAAGAAACTCTTT	CAAWDHDYYKKLF	TRGV10	.	TRGJ1	18	-1	-1	19
21	2.1963770238045435E-4	TGTGCTGCGTGGGACCACACTGGTTGGTTCAAGATATTT	CAAWDHTGWFKIF	TRGV10	.	TRGJP1	13	-1	-1	17
21	2.1963770238045435E-4	TGTGCCTCGCGACCTCATAATTATTATAAGAAACTCTTT	CASRPHNYYKKLF	TRGV9	.	TRGJ1	6	-1	-1	18
21	2.1963770238045435E-4	TGTGCCACCTGGGATGGGCGGTATTATAAGAAACTCTTT	CATWDGRYYKKLF	TRGV4	.	TRGJ1	18	-1	-1	21
21	2.1963770238045435E-4	TGTGCTGCGTGGGTCCGTTATTATAAGAAACTCTTT	CAAWVRYYKKLF	TRGV10	.	TRGJ1	12	-1	-1	17
21	2.1963770238045435E-4	TGTGCTGCGTGGGGACCCTGTTATAAGAAACTCTTT	CAAWGPCYKKLF	TRGV10	.	TRGJ1	12	-1	-1	20
21	2.1963770238045435E-4	TGTGCTGCGTGGGATTTAAGAGGGTTCAAGATATTT	CAAWDLRGFKIF	TRGV10	.	TRGJP1	15	-1	-1	22
21	2.1963770238045435E-4	TGTGCTGCGTGGGATTCCCGTTATAAGAAACTCTTT	CAAWDSRYKKLF	TRGV10	.	TRGJ1	15	-1	-1	20
21	2.1963770238045435E-4	TGTGCTGCGTGGGATCTAATTTATAAGAAACTCTTT	CAAWDLIYKKLF	TRGV10	.	TRGJ1	14	-1	-1	20
21	2.1963770238045435E-4	TGTGCTGCGTGGGATGGTTATTATAAGAAACTCTTT	CAAWDGYYKKLF	TRGV10	.	TRGJ1	14	-1	-1	17
21	2.1963770238045435E-4	TGTGCTGCGTGGAGATCCGGTTATAAGAAACTCTTT	CAAWRSGYKKLF	TRGV10	.	TRGJ1	15	-1	-1	20
21	2.1963770238045435E-4	TGTGCTGCGTGGCAGTATTATAAGAAACTCTTT	CAAWQYYKKLF	TRGV10	.	TRGJ1	11	-1	-1	15
21	2.1963770238045435E-4	TGTGCCTTGTGGGAGGCGATGGGGAAACTCTTT	CALWEAMGKLF	TRGV9	.	TRGJ1	15	-1	-1	23
21	2.1963770238045435E-4	TGTGCCACCTGGGACGGACTTAAGAAACTCTTT	CATWDGLKKLF	TRGV2	.	TRGJ1	16	-1	-1	20
21	2.1963770238045435E-4	TTCATAAGAAGGGATTATAAGAAACTCTTT	FIRRDYKKLF	TRGV8	.	TRGJ2	0	-1	-1	13
21	2.1963770238045435E-4	TGTGCTGCGTGTAAGTGGTTCAAGATATTT	CAACKWFKIF	TRGV10	.	TRGJP1	10	-1	-1	15
21	2.1963770238045435E-4	TGTGCTGCGTGGGATTCTAAGAAACTCTTT	CAAWDSKKLF	TRGV10	.	TRGJ1	15	-1	-1	13
20	2.0917876417186128E-4	TGTGCTGCGTGGGATTCCCATACCACTGGTTGGTTCAAGATATTT	CAAWDSHTTGWFKIF	TRGV10	.	TRGJP1	15	-1	-1	19
20	2.0917876417186128E-4	TGTGCTGCGTGGGATTATATAGTCTTGGAGTATAAGAAACTCTTT	CAAWDYIVLEYKKLF	TRGV10	.	TRGJ1	16	-1	-1	30
20	2.0917876417186128E-4	TGTGCTGCGTGGGTCGATACCACTGGTTGGTTCAAGATATTT	CAAWVDTTGWFKIF	TRGV10	.	TRGJP1	12	-1	-1	16
20	2.0917876417186128E-4	TGTGCTGCGTGGGATTTTGGATGGTATAAGAAACTCTTT	CAAWDFGWYKKLF	TRGV10	.	TRGJ1	15	-1	-1	24
20	2.0917876417186128E-4	TGTGCTGCGTGGGATTATAAAAGGTATAAGAAACTCTTT	CAAWDYKRYKKLF	TRGV10	.	TRGJ1	16	-1	-1	24
20	2.0917876417186128E-4	TGTGCCACCTGGGACAGGCCTGGTTGGTTCAAGATATTT	CATWDRPGWFKIF	TRGV5	.	TRGJP1	21	-1	-1	19
20	2.0917876417186128E-4	TGTGCTGCGTGGATAAATTATTATAAGAAACTCTTT	CAAWINYYKKLF	TRGV10	.	TRGJ1	11	-1	-1	15
20	2.0917876417186128E-4	TGTGCCACCTGGGACGGGCGGCGTCAGAAACTCTTT	CATWDGRRQKLF	TRGV2	.	TRGJ1	18	-1	-1	25
20	2.0917876417186128E-4	TGTGCCACCTGGGACAGGCGGTATAAGAAACTCTTT	CATWDRRYKKLF	TRGV3	.	TRGJ1	18	-1	-1	21
20	2.0917876417186128E-4	TGTGCCACCTGGGACAGGCCCAAGAAACTCTTT	CATWDRPKKLF	TRGV7	.	TRGJ1	19	-1	-1	21
20	2.0917876417186128E-4	TGTGCTGCCCTTGGCTATAAGAAACTCTTT	CAALGYKKLF	TRGV10	.	TRGJ1	7	-1	-1	15
20	2.0917876417186128E-4	TGTGCTGCGTTTGGTTGGTTCAAGATATTT	CAAFGWFKIF	TRGV10	.	TRGJP1	9	-1	-1	11
20	2.0917876417186128E-4	TGTGCCACCTGGGCAACGGGGGGGCTCTTT	CATWATGGLF	TRGV5	.	TRGJ1	12	-1	-1	24
20	2.0917876417186128E-4	TGTGCCACCTGGGATCGGGAGAAACTCTTT	CATWDREKLF	TRGV2	.	TRGJ1	18	-1	-1	19
20	2.0917876417186128E-4	TGTGCCACCTGGGACGGAAAGAAACTCTTT	CATWDGKKLF	TRGV2	.	TRGJ1	16	-1	-1	18
20	2.0917876417186128E-4	TGTGCCACCTGGGACCAGAAACTCTTT	CATWDQKLF	TRGV4	.	TRGJ1	13	-1	-1	16
19	1.9871982596326822E-4	TGTGCTGCGTGGGATCCAGGGTGGGAGGACACTGGTTGGTTCAAGATATTT	CAAWDPGWEDTGWFKIF	TRGV10	.	TRGJP1	14	-1	-1	29
19	1.9871982596326822E-4	TGTGCTGCGTGGGATTACCCCTATACCACTGGTTGGTTCAAGATATTT	CAAWDYPYTTGWFKIF	TRGV10	.	TRGJP1	17	-1	-1	21
19	1.9871982596326822E-4	TGTGCTGCGTGGGACCCTCCCCTTGGCACTGGTTGGTTCAAGATATTT	CAAWDPPLGTGWFKIF	TRGV10	.	TRGJP1	13	-1	-1	26
19	1.9871982596326822E-4	TGTGCCTTGTGGGAGGTGCAGGGGGCCAATTATTATAAGAAACTCTTT	CALWEVQGANYYKKLF	TRGV9	.	TRGJ1	19	-1	-1	27
19	1.9871982596326822E-4	TGTGCCACCTGGGACGGGCGCACGGGCGGTGATTGGATCAAGACGTTT	CATWDGRTGGDWIKTF	TRGV2	.	TRGJP2	18	-1	-1	28
19	1.9871982596326822E-4	TGTGCCACCTGGGACAGGCCTCGGACCACTGGTTGGTTCAAGATATTT	CATWDRPRTTGWFKIF	TRGV3	.	TRGJP1	20	-1	-1	24
19	1.9871982596326822E-4	TGTGCTGCGTGGGCTACCGCCGGGCCTTATTATAAGAAACTCTTT	CAAWATAGPYYKKLF	TRGV10	.	TRGJ1	12	-1	-1	26
19	1.9871982596326822E-4	TGTGCTGCGTGGGCCCTTTTGTCCACTGGTTGGTTCAAGATATTT	CAAWALLSTGWFKIF	TRGV10	.	TRGJP1	12	-1	-1	22
19	1.9871982596326822E-4	TGTGCTGCGTGGGACAGGGGGAAGTTATATTATAAGAAACTCTTT	CAAWDRGKLYYKKLF	TRGV10	.	TRGJ1	13	-1	-1	27
19	1.9871982596326822E-4	TGTGCCACCTGGGATGGGCGCGGTAGTGATTGGATCAAGACGTTT	CATWDGRGSDWIKTF	TRGV4	.	TRGJP2	18	-1	-1	22
19	1.9871982596326822E-4	TGTGCCACCTGGGACGGGTGGGACACTGGTTGGTTCAAGATATTT	CATWDGWDTGWFKIF	TRGV2	.	TRGJP1	17	-1	-1	23
19	1.9871982596326822E-4	TGTGCTGCGTGGGTTCGTTTGGACTATTATAAGAAACTCTTT	CAAWVRLDYYKKLF	TRGV10	.	TRGJ2	17	-1	-1	24
19	1.9871982596326822E-4	TGTGCTGCGTGGGTTAGGCCAAATTATTATAAGAAACTCTTT	CAAWVRPNYYKKLF	TRGV10	.	TRGJ1	15	-1	-1	21
19	1.9871982596326822E-4	TGTGCTGCGTGGGGAGTTCGTACTGGTTGGTTCAAGATATTT	CAAWGVRTGWFKIF	TRGV10	.	TRGJP1	12	-1	-1	21
19	1.9871982596326822E-4	TGTGCTGCGTGGGATTTCAGGCGGGATTATAAGAAACTCTTT	CAAWDFRRDYKKLF	TRGV10	.	TRGJ1	15	-1	-1	25
19	1.9871982596326822E-4	TGTGCTGCGTGGGATTCGGGGGGCCGAGATAAGAAACTCTTT	CAAWDSGGRDKKLF	TRGV10	.	TRGJ1	15	-1	-1	28
19	1.9871982596326822E-4	TGTGCTGCGTGGGATTGCGGTATTTATTATAAGAAACTCTTT	CAAWDCGIYYKKLF	TRGV10	.	TRGJ1	18	-1	-1	23
19	1.9871982596326822E-4	TGTGCTGCGTGGGATCAATCCACTGGTTGGTTCAAGATATTT	CAAWDQSTGWFKIF	TRGV10	.	TRGJP1	14	-1	-1	19
19	1.9871982596326822E-4	TGTGCTGCGTGGGATGTGAGAGATTATTATAAGAAACTCTTT	CAAWDVRDYYKKLF	TRGV10	.	TRGJ1	14	-1	-1	22
19	1.9871982596326822E-4	TGTGCTGCGTGGGACGGTTTAACTGGTTGGTTCAAGATATTT	CAAWDGLTGWFKIF	TRGV10	.	TRGJP1	13	-1	-1	21
19	1.9871982596326822E-4	TGTGCTGCGTGGGACAGTACGCTTTATTATAAGAAACTCTTT	CAAWDSTLYYKKLF	TRGV10	.	TRGJ1	13	-1	-1	23
19	1.9871982596326822E-4	TGTGCCACCTGGGATAGGGAGACTGGTTGGTTCAAGATATTT	CATWDRETGWFKIF	TRGV8	.	TRGJP1	17	-1	-1	21
19	1.9871982596326822E-4	TGTGCCACCTGGGACGGACCGAATTATTATAAGAAACTCTTT	CATWDGPNYYKKLF	TRGV5	.	TRGJ2	14	-1	-1	19
19	1.9871982596326822E-4	TGTGCTGCGTGGGATCGGCGGTGTTGGTTCAAGATATTT	CAAWDRRCWFKIF	TRGV10	.	TRGJP1	14	-1	-1	22
19	1.9871982596326822E-4	TGTGCCTTGTGGGAGCTGCCTATTTATAAGAAACTCTTT	CALWELPIYKKLF	TRGV9	.	TRGJ1	18	-1	-1	23
19	1.9871982596326822E-4	TGTGCCACCTGGGACCCTTTTTATTATAAGAAACTCTTT	CATWDPFYYKKLF	TRGV4	.	TRGJ1	13	-1	-1	20
19	1.9871982596326822E-4	TGTGCCACCTGGGACCCATGTTATTATAAGAAACTCTTT	CATWDPCYYKKLF	TRGV2	.	TRGJ1	14	-1	-1	20
19	1.9871982596326822E-4	TGTGCCACCTGGGACGACCGTGATTGGATCAAGACGTTT	CATWDDRDWIKTF	TRGV2	.	TRGJP2	15	-1	-1	19
19	1.9871982596326822E-4	TGTGCCACCTGGGACAGGCCCTATTATAAGAAACTCTTT	CATWDRPYYKKLF	TRGV3	.	TRGJ1	19	-1	-1	21
19	1.9871982596326822E-4	TGTGCTGCCCTCCTGAATTATTATAAGAAACTCTTT	CAALLNYYKKLF	TRGV10	.	TRGJ1	7	-1	-1	14
19	1.9871982596326822E-4	TGTGCTGCGTGGGCGGGTTATTATAAGAAACTCTTT	CAAWAGYYKKLF	TRGV10	.	TRGJ1	12	-1	-1	17
19	1.9871982596326822E-4	TGTGCTGCGTGGGATTGCTATTATAAGAAACTCTTT	CAAWDCYYKKLF	TRGV10	.	TRGJ1	15	-1	-1	18
19	1.9871982596326822E-4	TGTGCTGCGTGGGATTATTGGTATAAGAAACTCTTT	CAAWDYWYKKLF	TRGV10	.	TRGJ1	16	-1	-1	21
19	1.9871982596326822E-4	TGTGCTGCGTGGGATTATGTTTATAAGAAACTCTTT	CAAWDYVYKKLF	TRGV10	.	TRGJ1	19	-1	-1	20
19	1.9871982596326822E-4	TGTGCTGCGTGGGATGGGTATTATAAGAAACTCTTT	CAAWDGYYKKLF	TRGV10	.	TRGJ1	14	-1	-1	18
19	1.9871982596326822E-4	TGTGCTGCGCCCGCGGATTATTATAAGAAACTCTTT	CAAPADYYKKLF	TRGV10	.	TRGJ1	8	-1	-1	13
19	1.9871982596326822E-4	TGTGCCACCTGGGATGGGCGGGCCAACTCGCTCTTT	CATWDGRANSLF	TRGV4	.	TRGJ1	18	-1	-1	30
19	1.9871982596326822E-4	TGTGCCACCTGGGACGGGCCCTATAAGAAACTCTTT	CATWDGPYKKLF	TRGV2	.	TRGJ1	20	-1	-1	21
19	1.9871982596326822E-4	TGTGCCACCTGGGACAGGCTCGGGAAGAAACTCTTT	CATWDRLGKKLF	TRGV3	.	TRGJ1	18	-1	-1	24
19	1.9871982596326822E-4	TGTGCTGCGTGGGATTATAAGTTGAAACTCTTT	CAAWDYKLKLF	TRGV10	.	TRGJ1	16	-1	-1	23
19	1.9871982596326822E-4	TGTGCTGCGTGGGATAAGTTTAAGAAACTCTTT	CAAWDKFKKLF	TRGV10	.	TRGJ1	14	-1	-1	20
19	1.9871982596326822E-4	TGTGCTGCGAGATATTTCTCCAAGAAACTCTTT	CAARYFSKKLF	TRGV10	.	TRGJ1	8	-1	-1	21
19	1.9871982596326822E-4	TGTGCCACCTGGGATGGGCCGGGGAAACTCTTT	CATWDGPGKLF	TRGV4	.	TRGJ1	19	-1	-1	23
19	1.9871982596326822E-4	TGTGCCACCTGGGACGGGCCGGAGAAACTCTTT	CATWDGPEKLF	TRGV2	.	TRGJ1	19	-1	-1	22
19	1.9871982596326822E-4	TGTGCCACCTGGGACAGGCGGGGGAAACTCTTT	CATWDRRGKLF	TRGV3	.	TRGJ1	18	-1	-1	23
19	1.9871982596326822E-4	TGTGCCACCTGGGAATATTATAAGAAACTCTTT	CATWEYYKKLF	TRGV5	.	TRGJ1	13	-1	-1	12
19	1.9871982596326822E-4	TGTTCGGGGGATTATTATAAGAAACTCTTT	CSGDYYKKLF	TRGV10	.	TRGJ1	13	-1	-1	10
19	1.9871982596326822E-4	TGTGCCACCTGGCCTTATAAGAAACTCTTT	CATWPYKKLF	TRGV4	.	TRGJ1	11	-1	-1	14
19	1.9871982596326822E-4	TGTGCCACCTGGGACGATAAGAAACTCTTT	CATWDDKKLF	TRGV5	.	TRGJ1	14	-1	-1	16
19	1.9871982596326822E-4	TGTGCCACCTGGGAAGGCAAGAAACTCTTT	CATWEGKKLF	TRGV5	.	TRGJ1	17	-1	-1	18
19	1.9871982596326822E-4	TGTGCCACCTGGGAAGAATTCGTGACGTTT	CATWEEFVTF	TRGV8	.	TRGJP2	13	-1	-1	23
19	1.9871982596326822E-4	TGTGCCACCGCCACCACGACGAGGCTCTTT	CATATTTRLF	TRGV8	.	TRGJ1	8	-1	-1	24
19	1.9871982596326822E-4	TGTGCCACCAATAAGAAACTCTTT	CATNKKLF	TRGV3	.	TRGJ1	8	-1	-1	10
19	1.9871982596326822E-4	TGTGCCACCTGGGACCTCTTT	CATWDLF	TRGV5	.	TRGJ1	14	-1	-1	15
18	1.8826088775467515E-4	TGTGCTGCGTGGGATCGAGGGAATACCACTGGTTGGTTCAAGATATTT	CAAWDRGNTTGWFKIF	TRGV10	.	TRGJP1	14	-1	-1	22
18	1.8826088775467515E-4	TGTGCTGCGTGGGATGTAGTGGACGCTTGTTATTATAAGAAACTCTTT	CAAWDVVDACYYKKLF	TRGV10	.	TRGJ1	14	-1	-1	29
18	1.8826088775467515E-4	TGTGCTGCGTGGGAGTTGGGCGTCGCTCGTTGGTTCAAGATATTT	CAAWELGVARWFKIF	TRGV10	.	TRGJP1	13	-1	-1	25
18	1.8826088775467515E-4	TGTGCTGCGTGGGAGGCCGCGGGGAATTGTTATAAGAAACTCTTT	CAAWEAAGNCYKKLF	TRGV10	.	TRGJ1	13	-1	-1	23
18	1.8826088775467515E-4	TGTGCTGCGTGGGCCCATACCACTGGTTGGTTCAAGATATTT	CAAWAHTTGWFKIF	TRGV10	.	TRGJP1	12	-1	-1	16
18	1.8826088775467515E-4	TGTGCTGCGTGGGATTTTGGCACTGGTTGGTTCAAGATATTT	CAAWDFGTGWFKIF	TRGV10	.	TRGJP1	15	-1	-1	20
18	1.8826088775467515E-4	TGTGCTGCGTGGGATTTCCAACTTTATTATAAGAAACTCTTT	CAAWDFQLYYKKLF	TRGV10	.	TRGJ1	15	-1	-1	23
18	1.8826088775467515E-4	TGTGCTGCGTGGGATTCGTCCACTGGTTGGTTCAAGATATTT	CAAWDSSTGWFKIF	TRGV10	.	TRGJP1	18	-1	-1	19
18	1.8826088775467515E-4	TGTGCTGCGTGGGATTATACGCATTATTATAAGAAACTCTTT	CAAWDYTHYYKKLF	TRGV10	.	TRGJ1	16	-1	-1	13
18	1.8826088775467515E-4	TGTGCTGCGTGGGATTATAGACGGTATTATAAGAAACTCTTT	CAAWDYRRYYKKLF	TRGV10	.	TRGJ1	16	-1	-1	24
18	1.8826088775467515E-4	TGTGCCTTGTGGGAGGGATTCAATTATTATAAGAAACTCTTT	CALWEGFNYYKKLF	TRGV9	.	TRGJ1	15	-1	-1	17
18	1.8826088775467515E-4	TGTGCCACCTGGGACCATAGTAGTGATTGGATCAAGACGTTT	CATWDHSSDWIKTF	TRGV2	.	TRGJP2	14	-1	-1	16
18	1.8826088775467515E-4	TGTGCCACCTGGGACGGGCCGGGGGATTGGATCAAGACGTTT	CATWDGPGDWIKTF	TRGV2	.	TRGJP2	19	-1	-1	24
18	1.8826088775467515E-4	TGTGCCACCTGGGAACCGGGGGGTTATTATAAGAAACTCTTT	CATWEPGGYYKKLF	TRGV3	.	TRGJ1	13	-1	-1	23
18	1.8826088775467515E-4	TGTGCTGCGTGGGGCTCGAATTATTATAAGAAACTCTTT	CAAWGSNYYKKLF	TRGV10	.	TRGJ1	12	-1	-1	15
18	1.8826088775467515E-4	TGTGCTGCGTGGGATTCTCCCCATTATAAGAAACTCTTT	CAAWDSPHYKKLF	TRGV10	.	TRGJ1	15	-1	-1	22
18	1.8826088775467515E-4	TGTGCTGCGTGGGATTGGAGGCATTATAAGAAACTCTTT	CAAWDWRHYKKLF	TRGV10	.	TRGJ1	15	-1	-1	22
18	1.8826088775467515E-4	TGTGCTGCGTGGATTCAGGATTATTATAAGAAACTCTTT	CAAWIQDYYKKLF	TRGV10	.	TRGJ2	14	-1	-1	12
18	1.8826088775467515E-4	TGTGCCACCTGGGACGGGCCGGGATATAAGAAACTCTTT	CATWDGPGYKKLF	TRGV2	.	TRGJ1	19	-1	-1	24
18	1.8826088775467515E-4	TGTGCCACCTGGGACAGGCGGTGGTATAAGAAACTCTTT	CATWDRRWYKKLF	TRGV5	.	TRGJ1	18	-1	-1	24
18	1.8826088775467515E-4	TGTGCCACCTGGGACAGGCGGGGTTATAAGAAACTCTTT	CATWDRRGYKKLF	TRGV3	.	TRGJ1	18	-1	-1	23
18	1.8826088775467515E-4	TGTGCTGCGTGGGTATCTCCATATAAGAAACTCTTT	CAAWVSPYKKLF	TRGV10	.	TRGJ1	12	-1	-1	21
18	1.8826088775467515E-4	TGTGCTGCGTGGGTAAATTATTATAAGAAACTCTTT	CAAWVNYYKKLF	TRGV10	.	TRGJ1	12	-1	-1	15
18	1.8826088775467515E-4	TGTGCTGCGTGGGGGTGGTATATGGAGAAACTCTTT	CAAWGWYMEKLF	TRGV10	.	TRGJ1	12	-1	-1	25
18	1.8826088775467515E-4	TGTGCTGCGTGGGGACATTATTATAAGAAACTCTTT	CAAWGHYYKKLF	TRGV10	.	TRGJ1	12	-1	-1	16
18	1.8826088775467515E-4	TGTGCTGCGTGGGATTTCCATTATAAGAAACTCTTT	CAAWDFHYKKLF	TRGV10	.	TRGJ1	15	-1	-1	19
18	1.8826088775467515E-4	TGTGCTGCGTGGGATTATTACTATAAGAAACTCTTT	CAAWDYYYKKLF	TRGV10	.	TRGJ1	16	-1	-1	16
18	1.8826088775467515E-4	TGTGCTGCGTGGGATCTTAGGTGGTTCAAGATATTT	CAAWDLRWFKIF	TRGV10	.	TRGJP1	14	-1	-1	21
18	1.8826088775467515E-4	TGTGCTGCGTGGGATATCTATTATAAGAAACTCTTT	CAAWDIYYKKLF	TRGV10	.	TRGJ1	14	-1	-1	18
18	1.8826088775467515E-4	TGTGCTGCGTGGGATAAGGGAAATAAGAAACTCTTT	CAAWDKGNKKLF	TRGV10	.	TRGJ1	14	-1	-1	22
18	1.8826088775467515E-4	TGTGCTGCGTGGGACCCAAATTATAAGAAACTCTTT	CAAWDPNYKKLF	TRGV10	.	TRGJ1	13	-1	-1	19
18	1.8826088775467515E-4	TGTGCTGCGTGGACCAATTATTATAAGAAACTCTTT	CAAWTNYYKKLF	TRGV10	.	TRGJ1	11	-1	-1	15
18	1.8826088775467515E-4	TGTGCTGCGCCCTTTGGTGGTTGGTTCAAGATATTT	CAAPFGGWFKIF	TRGV10	.	TRGJP1	8	-1	-1	17
18	1.8826088775467515E-4	TGTGCTGCGGTGGTCCTTTATTATAAGAAACTCTTT	CAAVVLYYKKLF	TRGV10	.	TRGJ1	12	-1	-1	17
18	1.8826088775467515E-4	TGTGCTGCGTGGTGTTATTATAAGAAACTCTTT	CAAWCYYKKLF	TRGV10	.	TRGJ1	11	-1	-1	14
18	1.8826088775467515E-4	TGTGCCACCTGGGACTCTTTTATCACACTCTTT	CATWDSFITLF	TRGV3	.	TRGJ1	14	-1	-1	26
18	1.8826088775467515E-4	TGTGCCACCTGGGACAGGCGGGAGAAACTCTTT	CATWDRREKLF	TRGV3	.	TRGJ1	18	-1	-1	22
18	1.8826088775467515E-4	TGTGCTGCGTGGGATTATAGGAAACTCTTT	CAAWDYRKLF	TRGV10	.	TRGJ1	16	-1	-1	13
18	1.8826088775467515E-4	TGTGCTGCGGGGGGATGGTTCAAGATATTT	CAAGGWFKIF	TRGV10	.	TRGJP1	12	-1	-1	12
18	1.8826088775467515E-4	TGTGCCACCTGGTCGGGTCAGAAACTCTTT	CATWSGQKLF	TRGV4	.	TRGJ1	11	-1	-1	19
18	1.8826088775467515E-4	TGTGCCACCTGGGAGTATAAGAAACTCTTT	CATWEYKKLF	TRGV7	.	TRGJ1	13	-1	-1	15
18	1.8826088775467515E-4	TGTGCCACCCACAATCCTAAGAAACTCTTT	CATHNPKKLF	TRGV4	.	TRGJ1	8	-1	-1	17
18	1.8826088775467515E-4	TGTGCTGCGTGGGATTCCGGGCTCTTT	CAAWDSGLF	TRGV10	.	TRGJ1	18	-1	-1	21
18	1.8826088775467515E-4	TGTGCCACCTGGGATGGGCAACTCTTT	CATWDGQLF	TRGV4	.	TRGJ1	18	-1	-1	19
18	1.8826088775467515E-4	TGTGCCTTGTGGGAGAAACTCTTT	CALWEKLF	TRGV9	.	TRGJ1	14	-1	-1	13
18	1.8826088775467515E-4	TGTGCCACTCCCGGGGGACTCTTT	CATPGGLF	TRGV3	.	TRGJ1	7	-1	-1	17
18	1.8826088775467515E-4	TGTGCTGCGTGGGCCCTCTTT	CAAWALF	TRGV10	.	TRGJ1	12	-1	-1	15
18	1.8826088775467515E-4	TGTGAACTCTTT	CELF	TRGV8	.	TRGJ1	3	-1	-1	4
17	1.778019495460821E-4	TGTGCTGCGTGGGATTATGGGGGTGAGGGGTGTCATTATAAGAAACTCTTT	CAAWDYGGEGCHYKKLF	TRGV10	.	TRGJ1	16	-1	-1	34
17	1.778019495460821E-4	TGTGCTGCGTGGGATTATATGGGGGTTCACACTGGTTGGTTCAAGATATTT	CAAWDYMGVHTGWFKIF	TRGV10	.	TRGJP1	16	-1	-1	29
17	1.778019495460821E-4	TGTGCCACCTGGGACGGGCACGTAAGTAGTGATTGGATCAAGACGTTT	CATWDGHVSSDWIKTF	TRGV2	.	TRGJP2	22	-1	-1	24
17	1.778019495460821E-4	TGTGCTGCGTGGGATTATAAAGGGTTTTATTATAAGAAACTCTTT	CAAWDYKGFYYKKLF	TRGV10	.	TRGJ1	16	-1	-1	26
17	1.778019495460821E-4	TGTGCTGCGTGGGATGGGGTTACCACTGGTTGGTTCAAGATATTT	CAAWDGVTTGWFKIF	TRGV10	.	TRGJP1	14	-1	-1	20
17	1.778019495460821E-4	TGTGCCACCTGGGACAGGCGTCGGGATTATTATAAGAAACTCTTT	CATWDRRRDYYKKLF	TRGV7	.	TRGJ1	18	-1	-1	25
17	1.778019495460821E-4	TGTGCTGCGTGGTCCTATACCACTGGTTGGTTCAAGATATTT	CAAWSYTTGWFKIF	TRGV10	.	TRGJP1	11	-1	-1	8
17	1.778019495460821E-4	TGTGCTGCGTGGCGGGCCCCACCGAGGGATAAGAAACTCTTT	CAAWRAPPRDKKLF	TRGV10	.	TRGJ1	11	-1	-1	28
17	1.778019495460821E-4	TGTGCTGCGTGGGATTCCCGCTTTTATTATAAGAAACTCTTT	CAAWDSRFYYKKLF	TRGV10	.	TRGJ1	15	-1	-1	23
17	1.778019495460821E-4	TGTGCTGCGTGGGATTATTTGGGTTATTATAAGAAACTCTTT	CAAWDYLGYYKKLF	TRGV10	.	TRGJ1	16	-1	-1	23
17	1.778019495460821E-4	TGTGCTGCGTGGGATTATCAGTATGGTTGGTTCAAGATATTT	CAAWDYQYGWFKIF	TRGV10	.	TRGJP1	16	-1	-1	23
17	1.778019495460821E-4	TGTGCTGCGTGGGAGAATACCACTGGTTGGTTCAAGATATTT	CAAWENTTGWFKIF	TRGV10	.	TRGJP1	13	-1	-1	16
17	1.778019495460821E-4	TGTGCTGCGTGGGAAGGTACCACTGGTTGGTTCAAGATATTT	CAAWEGTTGWFKIF	TRGV10	.	TRGJP1	13	-1	-1	17
17	1.778019495460821E-4	TGTGCCTTGTGGGAGGCGATGGGGAAAAAAATCAAGGTATTT	CALWEAMGKKIKVF	TRGV9	.	TRGJP	15	-1	-1	19
17	1.778019495460821E-4	TGTGCCACCTGGGATGGTGTAGGAGATTGGATCAAGACGTTT	CATWDGVGDWIKTF	TRGV8	.	TRGJP2	14	-1	-1	24
17	1.778019495460821E-4	TGTGCCACCTGGGATGGGCCGAGTGATTATAAGAAACTCTTT	CATWDGPSDYKKLF	TRGV4	.	TRGJ1	19	-1	-1	19
17	1.778019495460821E-4	TGTGCTGCGTGTAAGAGGGTTGAATATAAGAAACTCTTT	CAACKRVEYKKLF	TRGV10	.	TRGJ1	10	-1	-1	24
17	1.778019495460821E-4	TGTGCTGCGTGGGCCAAGAATTATTATAAGAAACTCTTT	CAAWAKNYYKKLF	TRGV10	.	TRGJ1	12	-1	-1	17
17	1.778019495460821E-4	TGTGCTGCGTGGGATTATAAGGTATTTGAGAAACTCTTT	CAAWDYKVFEKLF	TRGV10	.	TRGJ1	16	-1	-1	22
17	1.778019495460821E-4	TGTGCCTTGTGGGAGCCACGTTATTATAAGAAACTCTTT	CALWEPRYYKKLF	TRGV9	.	TRGJ1	14	-1	-1	20
17	1.778019495460821E-4	TGTGCCTTGTGGGAGAGGCGGATTGGGTTCAAGATATTT	CALWERRIGFKIF	TRGV9	.	TRGJP1	14	-1	-1	25
17	1.778019495460821E-4	TGTGCCACCTGGGCCCCCACTGGTTGGTTCAAGATATTT	CATWAPTGWFKIF	TRGV4	.	TRGJP1	12	-1	-1	16
17	1.778019495460821E-4	TGTGCCACCTGGGATGGTAGTGATTGGATCAAGACGTTT	CATWDGSDWIKTF	TRGV4	.	TRGJP2	16	-1	-1	13
17	1.778019495460821E-4	TGTGCCACCTGGGATGGGAATTATTATAAGAAACTCTTT	CATWDGNYYKKLF	TRGV4	.	TRGJ1	17	-1	-1	17
17	1.778019495460821E-4	TGTGCCACCTGGGACGGCCCTGGGAATCGGAAACTCTTT	CATWDGPGNRKLF	TRGV2	.	TRGJ1	19	-1	-1	29
17	1.778019495460821E-4	TGTGCCACCTGGGACGGGCTGGATTATAAGAAACTCTTT	CATWDGLDYKKLF	TRGV2	.	TRGJ1	18	-1	-1	22
17	1.778019495460821E-4	TGTGCCACCTGGGACGGGCAAGGGTGGATCAAGACGTTT	CATWDGQGWIKTF	TRGV2	.	TRGJP2	18	-1	-1	24
17	1.778019495460821E-4	TGTGCCACCTGGGACGACACTGGTTGGTTCAAGATATTT	CATWDDTGWFKIF	TRGV3	.	TRGJP1	14	-1	-1	17
17	1.778019495460821E-4	TGTGCCACCTGGGACAGGCAGGGGGGGTTCGGACTCTTT	CATWDRQGGFGLF	TRGV3	.	TRGJ1	18	-1	-1	32
17	1.778019495460821E-4	TGTGCTGCGTCCCAGGCCTATTATAAGAAACTCTTT	CAASQAYYKKLF	TRGV10	.	TRGJ1	9	-1	-1	18
17	1.778019495460821E-4	TGTGCTGCGTGTTCTAGTTATTATAAGAAACTCTTT	CAACSSYYKKLF	TRGV10	.	TRGJ1	10	-1	-1	11
17	1.778019495460821E-4	TGTGCTGCGTGGGGCTGTTATTATAAGAAACTCTTT	CAAWGCYYKKLF	TRGV10	.	TRGJ1	12	-1	-1	17
17	1.778019495460821E-4	TGTGCTGCGTGGGACCATAAATATAAGAAACTCTTT	CAAWDHKYKKLF	TRGV10	.	TRGJ1	13	-1	-1	21
17	1.778019495460821E-4	TGTGCTGCGTGGGACAAGGATTATAAGAAACTCTTT	CAAWDKDYKKLF	TRGV10	.	TRGJ1	13	-1	-1	19
17	1.778019495460821E-4	TGTGCTGCGTGGGAGATTTATTATAAGAAACTCTTT	CAAWEIYYKKLF	TRGV10	.	TRGJ1	13	-1	-1	14
17	1.778019495460821E-4	TGTGCCACCTGGGACGCTTATTATAAGAAACTCTTT	CATWDAYYKKLF	TRGV2	.	TRGJ1	15	-1	-1	17
17	1.778019495460821E-4	TGTGCCACCTGGGACGGCTATTATAAGAAACTCTTT	CATWDGYYKKLF	TRGV2	.	TRGJ1	16	-1	-1	18
17	1.778019495460821E-4	TGTGCCACCTGGGACGGGCCTGAGAAGAAACTCTTT	CATWDGPEKKLF	TRGV2	.	TRGJ1	19	-1	-1	24
17	1.778019495460821E-4	TGTGCCACCTGGGACGGGGATAAGATGCAACTCTTT	CATWDGDKMQLF	TRGV2	.	TRGJ1	17	-1	-1	28
17	1.778019495460821E-4	TGTGCCACCTGGGACAGGCCTCATAAGAAACTCTTT	CATWDRPHKKLF	TRGV7	.	TRGJ1	20	-1	-1	22
17	1.778019495460821E-4	TGTGCCACCTGGGAAAGTGATTGGATCAAGACGTTT	CATWESDWIKTF	TRGV3	.	TRGJP2	16	-1	-1	15
17	1.778019495460821E-4	TGTGCTGCGTGGGATTCTCTTAAGAAACTCTTT	CAAWDSLKKLF	TRGV10	.	TRGJ1	15	-1	-1	20
17	1.778019495460821E-4	TGTGCTGCGTGGATTGATTATAAGAAACTCTTT	CAAWIDYKKLF	TRGV10	.	TRGJ1	14	-1	-1	12
17	1.778019495460821E-4	TGTGCTGCGCATCATTATTATAAGAAACTCTTT	CAAHHYYKKLF	TRGV10	.	TRGJ1	8	-1	-1	13
17	1.778019495460821E-4	TGTGCCACCTGGGATGGCTTCAAGAAACTCTTT	CATWDGFKKLF	TRGV4	.	TRGJ1	16	-1	-1	21
17	1.778019495460821E-4	TGTGCTGCGACTGGTTGGTTCAAGATATTT	CAATGWFKIF	TRGV10	.	TRGJP1	8	-1	-1	9
17	1.778019495460821E-4	TGTGCCACCTGGGACGGGGGGAAACTCTTT	CATWDGGKLF	TRGV3	.	TRGJ1	17	-1	-1	20
17	1.778019495460821E-4	TGTGCCACCTGGGAGGGCAAGAAACTCTTT	CATWEGKKLF	TRGV3	.	TRGJ1	13	-1	-1	18
17	1.778019495460821E-4	TGTGCCACCCGATATTATAAGAAACTCTTT	CATRYYKKLF	TRGV3	.	TRGJ1	8	-1	-1	12
17	1.778019495460821E-4	TGTGCTGCGCGCGATAAGAAACTCTTT	CAARDKKLF	TRGV10	.	TRGJ1	14	-1	-1	13
17	1.778019495460821E-4	TGTGCCACCTTATCGCAGCTCTTT	CATLSQLF	TRGV8	.	TRGJ1	9	-1	-1	18
17	1.778019495460821E-4	TGTGCCACCTGGACGGGCCTCTTT	CATWTGLF	TRGV5	.	TRGJ1	19	-1	-1	18
17	1.778019495460821E-4	TGTTATTATAAGAAACTCTTT	CYYKKLF	TRGV8	.	TRGJ1	2	-1	-1	2
17	1.778019495460821E-4	TGTGCCACCTTACAACTCTTT	CATLQLF	TRGV7	.	TRGJ1	9	-1	-1	13
17	1.778019495460821E-4	TGTGCCACCTGCGAACTCTTT	CATCELF	TRGV2	.	TRGJ1	13	-1	-1	13
17	1.778019495460821E-4	TGGCGGGTAAAGAAACTCTTT	WRVKKLF	TRGV8	.	TRGJ1	1	-1	-1	9
17	1.778019495460821E-4	TACTCTTGGAAACTCTTT	YSWKLF	TRGV3	.	TRGJ1	0	-1	-1	8
17	1.778019495460821E-4	TGTGCCATACTCTTT	CAILF	TRGV4	.	TRGJ1	6	-1	-1	8
16	1.6734301133748903E-4	TGTGCTGCGTGGGATTATAGCCCCTCGACCACTGGTTGGTTCAAGATATTT	CAAWDYSPSTTGWFKIF	TRGV10	.	TRGJP1	16	-1	-1	27
16	1.6734301133748903E-4	TGTGCCACCTGGGACGTGTTATATAGTAGTGATTGGATCAAGACGTTT	CATWDVLYSSDWIKTF	TRGV2	.	TRGJP2	15	-1	-1	19
16	1.6734301133748903E-4	TGTGCCACCTGGGACGGGCCTGGAACTAGTGATTGGATCAAGACGTTT	CATWDGPGTSDWIKTF	TRGV2	.	TRGJP2	19	-1	-1	26
16	1.6734301133748903E-4	TGTGCCACCTGGGACAGGCGGGCTACTAGTGATTGGATCAAGACGTTT	CATWDRRATSDWIKTF	TRGV3	.	TRGJP2	18	-1	-1	23
16	1.6734301133748903E-4	TGTGCTGCGTGGGATTATACTATCACTGGTTGGTTCAAGATATTT	CAAWDYTITGWFKIF	TRGV10	.	TRGJP1	16	-1	-1	15
16	1.6734301133748903E-4	TGTGCTGCGTGGGATCCTAATACCACTGGTTGGTTCAAGATATTT	CAAWDPNTTGWFKIF	TRGV10	.	TRGJP1	25	-1	-1	19
16	1.6734301133748903E-4	TGTGCTGCGTGGGATGGGGGGGTGGGTGATTGGATCAAGACGTTT	CAAWDGGVGDWIKTF	TRGV10	.	TRGJP2	14	-1	-1	25
16	1.6734301133748903E-4	TGTGCTGCGTGGGAATCCCAACGGTATTATTATAAGAAACTCTTT	CAAWESQRYYYKKLF	TRGV10	.	TRGJ1	13	-1	-1	25
16	1.6734301133748903E-4	TGTGCTGCGTGGGAAGGGTTCCGCCCTTATTATAAGAAACTCTTT	CAAWEGFRPYYKKLF	TRGV10	.	TRGJ1	13	-1	-1	26
16	1.6734301133748903E-4	TGTGCCACCTGGGACGGGCCAGGTAGTGATTGGATCAAGACGTTT	CATWDGPGSDWIKTF	TRGV2	.	TRGJP2	19	-1	-1	22
16	1.6734301133748903E-4	TGTGCTGCGTGGGCAAGGGAGAGTTATTATAAGAAACTCTTT	CAAWARESYYKKLF	TRGV10	.	TRGJ1	12	-1	-1	20
16	1.6734301133748903E-4	TGTGCTGCGTGGGGTTATACCACTGGTTGGTTCAAGATATTT	CAAWGYTTGWFKIF	TRGV10	.	TRGJP1	16	-1	-1	12
16	1.6734301133748903E-4	TGTGCCACCTGGGCCTTTCGTAGTGATTGGATCAAGACGTTT	CATWAFRSDWIKTF	TRGV8	.	TRGJP2	12	-1	-1	19
16	1.6734301133748903E-4	TGTGCCACCTGGGATGGGAAGGGTTATTATAAGAAACTCTTT	CATWDGKGYYKKLF	TRGV4	.	TRGJ1	17	-1	-1	23
16	1.6734301133748903E-4	TGTGCCACCTGGGACCAATCGTTTCGTTATAAGAAACTCTTT	CATWDQSFRYKKLF	TRGV5	.	TRGJ1	14	-1	-1	26
16	1.6734301133748903E-4	TGTGCCACCTGGGACGGGCTGGGTTATTATAAGAAACTCTTT	CATWDGLGYYKKLF	TRGV2	.	TRGJ1	18	-1	-1	23
16	1.6734301133748903E-4	TGTGCCACCTGGGACGGGCCAGGTTATTATAAGAAACTCTTT	CATWDGPGYYKKLF	TRGV2	.	TRGJ1	19	-1	-1	23
16	1.6734301133748903E-4	TGTGCCACCTGGGAGTATAGTAGTGATTGGATCAAGACGTTT	CATWEYSSDWIKTF	TRGV2	.	TRGJP2	13	-1	-1	15
16	1.6734301133748903E-4	TGTGCCACCTGGACTCGCGAGGGTTATTATAAGAAACTCTTT	CATWTREGYYKKLF	TRGV2	.	TRGJ1	11	-1	-1	23
16	1.6734301133748903E-4	TGTGCCACCTGGACATATACCACTGGTTGGTTCAAGATATTT	CATWTYTTGWFKIF	TRGV4	.	TRGJP1	11	-1	-1	14
16	1.6734301133748903E-4	TGTGCTGCTGCCCCCACACTTTATTATAAGAAACTCTTT	CAAAPTLYYKKLF	TRGV10	.	TRGJ1	7	-1	-1	20
16	1.6734301133748903E-4	TGTGCTGCGTGCCCCGGCCGTTATTATAAGAAACTCTTT	CAACPGRYYKKLF	TRGV10	.	TRGJ1	10	-1	-1	20
16	1.6734301133748903E-4	TGTGCTGCGTGGTTGGGGGTTTATTATAAGAAACTCTTT	CAAWLGVYYKKLF	TRGV10	.	TRGJ1	11	-1	-1	20
16	1.6734301133748903E-4	TGTGCTGCGTGGTTGGGATTTTATTATAAGAAACTCTTT	CAAWLGFYYKKLF	TRGV10	.	TRGJ1	11	-1	-1	20
16	1.6734301133748903E-4	TGTGCTGCGTGGGGCCGGAATTATTATAAGAAACTCTTT	CAAWGRNYYKKLF	TRGV10	.	TRGJ1	12	-1	-1	17
16	1.6734301133748903E-4	TGTGCTGCGTGGGGGGAATTGTGTTATAAGAAACTCTTT	CAAWGELCYKKLF	TRGV10	.	TRGJ1	12	-1	-1	23
16	1.6734301133748903E-4	TGTGCTGCGTGGGATTATATCGGTTATAAGAAACTCTTT	CAAWDYIGYKKLF	TRGV10	.	TRGJ1	16	-1	-1	23
16	1.6734301133748903E-4	TGTGCTGCGTGGGATAGGAATTATTATAAGAAACTCTTT	CAAWDRNYYKKLF	TRGV10	.	TRGJ1	14	-1	-1	17
16	1.6734301133748903E-4	TGTGCTGCGTGGGACGCGAATTATTATAAGAAACTCTTT	CAAWDANYYKKLF	TRGV10	.	TRGJ1	13	-1	-1	16
16	1.6734301133748903E-4	TGTGCCACCTGGGCAAGTAGTGATTGGATCAAGACGTTT	CATWASSDWIKTF	TRGV2	.	TRGJP2	12	-1	-1	15
16	1.6734301133748903E-4	TGTGCCACCTGGGATGAGGATTATTATAAGAAACTCTTT	CATWDEDYYKKLF	TRGV8	.	TRGJ1	18	-1	-1	19
16	1.6734301133748903E-4	TGTGCCACCTGGGATACTTTGGGTTATAAGAAACTCTTT	CATWDTLGYKKLF	TRGV8	.	TRGJ1	15	-1	-1	23
16	1.6734301133748903E-4	TGTGCTGCGTGGGGTATTTATTATAAGAAACTCTTT	CAAWGIYYKKLF	TRGV10	.	TRGJ1	12	-1	-1	17
16	1.6734301133748903E-4	TGTGCTGCGTGGGGAAATTATTATAAGAAACTCTTT	CAAWGNYYKKLF	TRGV10	.	TRGJ1	12	-1	-1	15
16	1.6734301133748903E-4	TGTGCTGCGTGGGATTATAAATCTAAGAAACTCTTT	CAAWDYKSKKLF	TRGV10	.	TRGJ1	16	-1	-1	23
16	1.6734301133748903E-4	TGTGCTGCGTGGGATCATTATATGAAGAAACTCTTT	CAAWDHYMKKLF	TRGV10	.	TRGJ1	14	-1	-1	16
16	1.6734301133748903E-4	TGTGCCTTGTGGGAGATTTATTATAAGAAACTCTTT	CALWEIYYKKLF	TRGV9	.	TRGJ1	14	-1	-1	14
16	1.6734301133748903E-4	TGTGCCACCTGTCGGGGTGAGGGGGGGAAACTCTTT	CATCRGEGGKLF	TRGV2	.	TRGJ1	10	-1	-1	26
16	1.6734301133748903E-4	TGTGCCACCTGGGGCACTGGTTGGTTCAAGATATTT	CATWGTGWFKIF	TRGV5	.	TRGJP1	15	-1	-1	14
16	1.6734301133748903E-4	TGTGCCACCTGGGATGGTGATTGGATCAAGACGTTT	CATWDGDWIKTF	TRGV7	.	TRGJP2	13	-1	-1	16
16	1.6734301133748903E-4	TGTGCCACCTGGGACGGTGATTGGATCAAGACGTTT	CATWDGDWIKTF	TRGV2	.	TRGJP2	16	-1	-1	16
16	1.6734301133748903E-4	TGTGCCACCTGGGACGGGCCCCCCGGGAAACTCTTT	CATWDGPPGKLF	TRGV2	.	TRGJ1	20	-1	-1	26
16	1.6734301133748903E-4	TGTGCCACCTGGGACAGTTATTATAAGAAACTCTTT	CATWDSYYKKLF	TRGV3	.	TRGJ1	16	-1	-1	17
16	1.6734301133748903E-4	TGTGCCACCTGGGACAGGCCGTATAAGAAACTCTTT	CATWDRPYKKLF	TRGV3	.	TRGJ1	19	-1	-1	21
16	1.6734301133748903E-4	TGTGCCACCTGGGACAGGGGTTGGTTCAAGATATTT	CATWDRGWFKIF	TRGV3	.	TRGJP1	17	-1	-1	18
16	1.6734301133748903E-4	TGTGCTGCGTGGGCCCTTTATAAGAAACTCTTT	CAAWALYKKLF	TRGV10	.	TRGJ1	12	-1	-1	17
16	1.6734301133748903E-4	TGTGCCACCTGGGCGTGGTATAAGAAACTCTTT	CATWAWYKKLF	TRGV3	.	TRGJ1	12	-1	-1	18
16	1.6734301133748903E-4	TGTGCCACCTGGGATGGGCGGGAGAAACTCTTT	CATWDGREKLF	TRGV4	.	TRGJ1	18	-1	-1	22
16	1.6734301133748903E-4	TGTGCCACCTGGGACAGGCCCTGGAAACTCTTT	CATWDRPWKLF	TRGV5	.	TRGJ1	19	-1	-1	23
16	1.6734301133748903E-4	TGTGCTGCGTGTAATTATAAGAAACTCTTT	CAACNYKKLF	TRGV10	.	TRGJ1	16	-1	-1	13
16	1.6734301133748903E-4	TGTGCCACCTGGGGCACGGAGAAACTCTTT	CATWGTEKLF	TRGV8	.	TRGJ1	12	-1	-1	19
16	1.6734301133748903E-4	TGTGCTGCCGGGTGGTTCAAGATATTT	CAAGWFKIF	TRGV10	.	TRGJP1	7	-1	-1	9
16	1.6734301133748903E-4	TGTGCCACCTGGGACGGGGCTCTCTTT	CATWDGALF	TRGV2	.	TRGJ1	17	-1	-1	21
16	1.6734301133748903E-4	TGTGCCCCTTATAAGAAACTCTTT	CAPYKKLF	TRGV5	.	TRGJ1	8	-1	-1	8
15	1.5688407312889596E-4	TGTGCCACCTGGGACGGGTGGGGAGTATATAGTAGTGATTGGATCAAGACGTTT	CATWDGWGVYSSDWIKTF	TRGV2	.	TRGJP2	17	-1	-1	25
15	1.5688407312889596E-4	TGTGCTGCGTGGGATTTGGGGATAGGGGGAGTTGATTATAAGAAACTCTTT	CAAWDLGIGGVDYKKLF	TRGV10	.	TRGJ1	15	-1	-1	34
15	1.5688407312889596E-4	TGTGCTGCGTGGGATTATCTTCGGGCGTCGAATTATTATAAGAAACTCTTT	CAAWDYLRASNYYKKLF	TRGV10	.	TRGJ2	16	-1	-1	27
15	1.5688407312889596E-4	TGTGCTGCGTGGGATAGAGTGAGGTGTGTCCGTGGTTGGTTCAAGATATTT	CAAWDRVRCVRGWFKIF	TRGV10	.	TRGJP1	14	-1	-1	32
15	1.5688407312889596E-4	TGTGCTGCGTGGGATTCTCCCTATACCACTGGTTGGTTCAAGATATTT	CAAWDSPYTTGWFKIF	TRGV10	.	TRGJP1	15	-1	-1	21
15	1.5688407312889596E-4	TGTGCTGCGTGGGATTATCCCCTGAGTGAGTATTATAAGAAACTCTTT	CAAWDYPLSEYYKKLF	TRGV10	.	TRGJ1	16	-1	-1	30
15	1.5688407312889596E-4	TGTGCTGCGTGGGATGCCGAATTACTGGATTATTATAAGAAACTCTTT	CAAWDAELLDYYKKLF	TRGV10	.	TRGJ1	14	-1	-1	28
15	1.5688407312889596E-4	TGTGCCACCTGGGACGGGGGGCGCGGTAGTGATTGGATCAAGACGTTT	CATWDGGRGSDWIKTF	TRGV2	.	TRGJP2	17	-1	-1	25
15	1.5688407312889596E-4	TGTGCTGCGTGGGATTATGGTACCACTGGTTGGTTCAAGATATTT	CAAWDYGTTGWFKIF	TRGV10	.	TRGJP1	16	-1	-1	20
15	1.5688407312889596E-4	TGTGCTGCGTGGGACTCCCCTGGGGATTATTATAAGAAACTCTTT	CAAWDSPGDYYKKLF	TRGV10	.	TRGJ1	13	-1	-1	25
15	1.5688407312889596E-4	TGTGCTGCGTGGGAGGGCTCGGGCACTGGTTGGTTCAAGATATTT	CAAWEGSGTGWFKIF	TRGV10	.	TRGJP1	13	-1	-1	23
15	1.5688407312889596E-4	TGTGCCACCTGGGCCCTCTCCGAGAATTATTATAAGAAACTCTTT	CATWALSENYYKKLF	TRGV5	.	TRGJ1	12	-1	-1	23
15	1.5688407312889596E-4	TGTGCCACCTGGGATCGGGTCCTTAGTGATTGGATCAAGACGTTT	CATWDRVLSDWIKTF	TRGV8	.	TRGJP2	17	-1	-1	23
15	1.5688407312889596E-4	TGTGCCACCTGGGATAGGGGGGGTAGTGATTGGATCAAGACGTTT	CATWDRGGSDWIKTF	TRGV8	.	TRGJP2	17	-1	-1	22
15	1.5688407312889596E-4	TGTGCCACCTGGGACAGGCTCGGGAGTCCCCCTAAGAAACTCTTT	CATWDRLGSPPKKLF	TRGV3	.	TRGJ1	18	-1	-1	32
15	1.5688407312889596E-4	TGTGCCACCACGGGTCCAGAGTTGGGCAAAAAAATCAAGGTATTT	CATTGPELGKKIKVF	TRGV5	.	TRGJP	8	-1	-1	7
15	1.5688407312889596E-4	TGTGCTGCGTGGGATTATTCGGATTATTATAAGAAACTCTTT	CAAWDYSDYYKKLF	TRGV10	.	TRGJ1	16	-1	-1	13
15	1.5688407312889596E-4	TGTGCTGCGTGGGATCCCTATACCCCCCCTAAGAAACTCTTT	CAAWDPYTPPKKLF	TRGV10	.	TRGJ1	14	-1	-1	29
15	1.5688407312889596E-4	TGTGCTGCGTGGGATCATTCGAATTATTATAAGAAACTCTTT	CAAWDHSNYYKKLF	TRGV10	.	TRGJ1	14	-1	-1	13
15	1.5688407312889596E-4	TGTGCTGCGTGGGATACCCCCACTGGTTGGTTCAAGATATTT	CAAWDTPTGWFKIF	TRGV10	.	TRGJP1	14	-1	-1	19
15	1.5688407312889596E-4	TGTGCTGCGTGGGAGAAGAGGGGTTATTATAAGAAACTCTTT	CAAWEKRGYYKKLF	TRGV10	.	TRGJ1	13	-1	-1	23
15	1.5688407312889596E-4	TGTGCTGCGGTTGGGTGTTCCACTGGTTGGTTCAAGATATTT	CAAVGCSTGWFKIF	TRGV10	.	TRGJP1	8	-1	-1	19
15	1.5688407312889596E-4	TGTGCTGCGGTCCGAAATCAGGGTTATTATAAGAAACTCTTT	CAAVRNQGYYKKLF	TRGV10	.	TRGJ1	8	-1	-1	23
15	1.5688407312889596E-4	TGTGCCACCTGGGCTCGCCTGAATTATTATAAGAAACTCTTT	CATWARLNYYKKLF	TRGV4	.	TRGJ1	12	-1	-1	20
15	1.5688407312889596E-4	TGTGCCACCTGGGATTATACCACTGGTTGGTTCAAGATATTT	CATWDYTTGWFKIF	TRGV4	.	TRGJP1	14	-1	-1	15
15	1.5688407312889596E-4	TGTGCCACCTGGGACGGCATAGGGGAGTATAAGAAACTCTTT	CATWDGIGEYKKLF	TRGV5	.	TRGJ1	17	-1	-1	27
15	1.5688407312889596E-4	TGTGCCAACCGCGTCAGGGGTAGTGATTGGATCAAGACGTTT	CANRVRGSDWIKTF	TRGV3	.	TRGJP2	6	-1	-1	19
15	1.5688407312889596E-4	TGTGCTGCGTGGGTGGGGAATTATTATAAGAAACTCTTT	CAAWVGNYYKKLF	TRGV10	.	TRGJ1	12	-1	-1	17
15	1.5688407312889596E-4	TGTGCTGCGTGGGATCGAAATTATTATAAGAAACTCTTT	CAAWDRNYYKKLF	TRGV10	.	TRGJ1	14	-1	-1	14
15	1.5688407312889596E-4	TGTGCTGCGTGGGATGGGGCTTATTATAAGAAACTCTTT	CAAWDGAYYKKLF	TRGV10	.	TRGJ1	14	-1	-1	20
15	1.5688407312889596E-4	TGTGCTGCGTACCTTAGGCTCTATTATAAGAAACTCTTT	CAAYLRLYYKKLF	TRGV10	.	TRGJ1	9	-1	-1	21
15	1.5688407312889596E-4	TGTGCCACCTGGGTCCCCAGGGGTTATAAGAAACTCTTT	CATWVPRGYKKLF	TRGV8	.	TRGJ1	12	-1	-1	23
15	1.5688407312889596E-4	TGTGCTGCGTGGGTAGCTAATTATAAGAAACTCTTT	CAAWVANYKKLF	TRGV10	.	TRGJ1	12	-1	-1	19
15	1.5688407312889596E-4	TGTGCTGCGTGGGATCTCGGGTATAAGAAACTCTTT	CAAWDLGYKKLF	TRGV10	.	TRGJ1	14	-1	-1	21
15	1.5688407312889596E-4	TGTGCTGCGATCGGGTCTTATTATAAGAAACTCTTT	CAAIGSYYKKLF	TRGV10	.	TRGJ1	8	-1	-1	17
15	1.5688407312889596E-4	TGTGCCACCTGGGACTGGGATTGGATCAAGACGTTT	CATWDWDWIKTF	TRGV2	.	TRGJP2	18	-1	-1	18
15	1.5688407312889596E-4	TGTGCCACCTGGGACGCCGTGGGGAAGAAACTCTTT	CATWDAVGKKLF	TRGV2	.	TRGJ1	15	-1	-1	24
15	1.5688407312889596E-4	TGTGCCACCTGGGACGGTTATTATAAGAAACTCTTT	CATWDGYYKKLF	TRGV2	.	TRGJ1	16	-1	-1	17
15	1.5688407312889596E-4	TGTGCCACCTGGGACGGGTCTGGTAAGAAACTCTTT	CATWDGSGKKLF	TRGV2	.	TRGJ1	17	-1	-1	23
15	1.5688407312889596E-4	TGTGCCACCTGGGACGGGAATTATAAGAAACTCTTT	CATWDGNYKKLF	TRGV2	.	TRGJ1	17	-1	-1	19
15	1.5688407312889596E-4	TGTGCCACCAATACCACTGGTTGGTTCAAGATATTT	CATNTTGWFKIF	TRGV2	.	TRGJP1	8	-1	-1	10
15	1.5688407312889596E-4	TGTGCTGCGTGGTTATATTATAAGAAACTCTTT	CAAWLYYKKLF	TRGV10	.	TRGJ1	11	-1	-1	15
15	1.5688407312889596E-4	TGTGCTGCGTGGGAGATTTATAAGAAACTCTTT	CAAWEIYKKLF	TRGV10	.	TRGJ1	13	-1	-1	17
15	1.5688407312889596E-4	TGTGCCACCTGGCAAGTATATAAGAAACTCTTT	CATWQVYKKLF	TRGV4	.	TRGJ1	11	-1	-1	18
15	1.5688407312889596E-4	TGTGCCACCTGGGATGCTTATAAGAAACTCTTT	CATWDAYKKLF	TRGV4	.	TRGJ2	15	-1	-1	17
15	1.5688407312889596E-4	TGTGCCACCTGGGATAGTTATAAGAAACTCTTT	CATWDSYKKLF	TRGV8	.	TRGJ1	16	-1	-1	17
15	1.5688407312889596E-4	TGTGCCACCTGGGACGGCGAACAGAAACTCTTT	CATWDGEQKLF	TRGV2	.	TRGJ1	16	-1	-1	22
15	1.5688407312889596E-4	TGTGCCACCTGGGACAGGCCCCCGGAACTCTTT	CATWDRPPELF	TRGV7	.	TRGJ2	19	-1	-1	25
15	1.5688407312889596E-4	TGTGCCACCTGGGACAGGCGGAAGAAACTCTTT	CATWDRRKKLF	TRGV5	.	TRGJ1	18	-1	-1	21
15	1.5688407312889596E-4	TGTGCCACCTGGGACAGGGAATTTGGGCTCTTT	CATWDREFGLF	TRGV5	.	TRGJ1	17	-1	-1	27
15	1.5688407312889596E-4	TGTGCCACCTGGGACAAACCCAGGAAACTCTTT	CATWDKPRKLF	TRGV3	.	TRGJ1	15	-1	-1	23
15	1.5688407312889596E-4	TGTGCCACCTGGGAATTGGCGGCGGGACTCTTT	CATWELAAGLF	TRGV2	.	TRGJ1	13	-1	-1	26
15	1.5688407312889596E-4	TGTGCTGCGTGGGTTTATAAGAAACTCTTT	CAAWVYKKLF	TRGV10	.	TRGJ1	16	-1	-1	14
15	1.5688407312889596E-4	TGTGCTGCGTGGGATAGGGAGAAACTCTTT	CAAWDREKLF	TRGV10	.	TRGJ1	14	-1	-1	19
15	1.5688407312889596E-4	TGTGCCACCTGTTGTTATAAGAAACTCTTT	CATCCYKKLF	TRGV3	.	TRGJ1	10	-1	-1	11
15	1.5688407312889596E-4	TGTGCCACCTGGGACGACGGGAAACTCTTT	CATWDDGKLF	TRGV2	.	TRGJ1	15	-1	-1	20
15	1.5688407312889596E-4	TGTGCCACCTGGGACAGGCTCAGACTCTTT	CATWDRLRLF	TRGV5	.	TRGJ1	18	-1	-1	23
15	1.5688407312889596E-4	TGTGCCACCTGGGAATATAAGAAACTCTTT	CATWEYKKLF	TRGV3	.	TRGJ1	13	-1	-1	15
15	1.5688407312889596E-4	TGTGCCACCCCGTGGAGGAAGAAACTCTTT	CATPWRKKLF	TRGV7	.	TRGJ1	8	-1	-1	18
15	1.5688407312889596E-4	TGTGCCACCACTGGTTGGTTCAAGATATTT	CATTGWFKIF	TRGV4	.	TRGJP1	8	-1	-1	6
15	1.5688407312889596E-4	TGGATGAAAGGTAGGTATAAGAAACTCTTT	WMKGRYKKLF	TRGV10	.	TRGJ1	1	-1	-1	15
15	1.5688407312889596E-4	TGTGCTGCGTACCGGTTCAAGATATTT	CAAYRFKIF	TRGV10	.	TRGJP1	9	-1	-1	13
15	1.5688407312889596E-4	TGTGCCACCTGGTGTAAGAAACTCTTT	CATWCKKLF	TRGV3	.	TRGJ1	11	-1	-1	14
15	1.5688407312889596E-4	TGTGCCACCTGGGATAGGAAACTCTTT	CATWDRKLF	TRGV8	.	TRGJ1	17	-1	-1	13
15	1.5688407312889596E-4	TGTGCCGCGACTAAGAAACTCTTT	CAATKKLF	TRGV8	.	TRGJ1	5	-1	-1	11
15	1.5688407312889596E-4	TGTGCCACCTGGGACGAACTCTTT	CATWDELF	TRGV5	.	TRGJ1	14	-1	-1	16
15	1.5688407312889596E-4	TGTGCCACCTGGAGGAAACTCTTT	CATWRKLF	TRGV4	.	TRGJ1	11	-1	-1	14
14	1.464251349203029E-4	TGTGCTGCGTGGGATTGGCCTAACAAATCCCCGAATTATTATAAGAAACTCTTT	CAAWDWPNKSPNYYKKLF	TRGV10	.	TRGJ1	15	-1	-1	31
14	1.464251349203029E-4	TGTGCCTTGTGGGAGGTTCCGGGGGGGACCACTGGTTGGTTCAAGATATTT	CALWEVPGGTTGWFKIF	TRGV9	.	TRGJP1	16	-1	-1	27
14	1.464251349203029E-4	TGTGCCACCTGGGACGCCTCATATTTTAGTAGTGATTGGATCAAGACGTTT	CATWDASYFSSDWIKTF	TRGV2	.	TRGJP2	15	-1	-1	26
14	1.464251349203029E-4	TGTGCCACCTGGGACGGGGGGAGGTATACCACTGGTTGGTTCAAGATATTT	CATWDGGRYTTGWFKIF	TRGV2	.	TRGJP1	17	-1	-1	24
14	1.464251349203029E-4	TGTGCTGCCCTGAGGAACACCCCTTTGAATTATTATAAGAAACTCTTT	CAALRNTPLNYYKKLF	TRGV10	.	TRGJ1	7	-1	-1	23
14	1.464251349203029E-4	TGTGCTGCGTGGGATTATGGGGATACCACTGGTTGGTTCAAGATATTT	CAAWDYGDTTGWFKIF	TRGV10	.	TRGJP1	16	-1	-1	22
14	1.464251349203029E-4	TGTGCTGCGTGGGAAATACGATTTATCACTGGTTGGTTCAAGATATTT	CAAWEIRFITGWFKIF	TRGV10	.	TRGJP1	13	-1	-1	20
14	1.464251349203029E-4	TGTGCTGCGCGACACCACGCTTCCCAGAATTATTATAAGAAACTCTTT	CAARHHASQNYYKKLF	TRGV10	.	TRGJ1	8	-1	-1	26
14	1.464251349203029E-4	TGTGCCACCTGGGACGGTCGATATAGTAGTGATTGGATCAAGACGTTT	CATWDGRYSSDWIKTF	TRGV2	.	TRGJP2	16	-1	-1	20
14	1.464251349203029E-4	TGTGCCACCTGGGACGGGCCGGTGGGTAGTGATTGGATCAAGACGTTT	CATWDGPVGSDWIKTF	TRGV2	.	TRGJP2	22	-1	-1	25
14	1.464251349203029E-4	TGTGCTGTAGAGCGAGGTGGGAGGGATTATAAGAAACTCTTT	CAVERGGRDYKKLF	TRGV10	.	TRGJ1	6	-1	-1	25
14	1.464251349203029E-4	TGTGCTGCGTGGGTCCTATGGTTGGGATGGTTCAAGATATTT	CAAWVLWLGWFKIF	TRGV10	.	TRGJP1	12	-1	-1	24
14	1.464251349203029E-4	TGTGCTGCGTGGGATTATCGATACTATTATAAGAAACTCTTT	CAAWDYRYYYKKLF	TRGV10	.	TRGJ1	16	-1	-1	17
14	1.464251349203029E-4	TGTGCTGCGTGGGATTATGTGAATTATTATAAGAAACTCTTT	CAAWDYVNYYKKLF	TRGV10	.	TRGJ1	23	-1	-1	20
14	1.464251349203029E-4	TGTGCTGCGTGGGATCTTAGGTCTTATTATAAGAAACTCTTT	CAAWDLRSYYKKLF	TRGV10	.	TRGJ1	14	-1	-1	23
14	1.464251349203029E-4	TGTGCTGCGTGGGATCCCCCGAATTATTATAAGAAACTCTTT	CAAWDPPNYYKKLF	TRGV10	.	TRGJ1	14	-1	-1	19
14	1.464251349203029E-4	TGTGCTGCGTGGGACCGCCGCAATTATTATAAGAAACTCTTT	CAAWDRRNYYKKLF	TRGV10	.	TRGJ1	13	-1	-1	21
14	1.464251349203029E-4	TGTGCCACCTGGGATCGCTGTAGTGATTGGATCAAGACGTTT	CATWDRCSDWIKTF	TRGV4	.	TRGJP2	14	-1	-1	19
14	1.464251349203029E-4	TGTGCCACCTGGGACGTATCGAATTATTATAAGAAACTCTTT	CATWDVSNYYKKLF	TRGV2	.	TRGJ1	15	-1	-1	18
14	1.464251349203029E-4	TGTGCCACCTGGGACGGGCCTAGTGATTGGATCAAGACGTTT	CATWDGPSDWIKTF	TRGV2	.	TRGJP2	19	-1	-1	20
14	1.464251349203029E-4	TGTGCCACCTGGGACGGGCGTACTATTACGGGGAAACTCTTT	CATWDGRTITGKLF	TRGV2	.	TRGJ1	18	-1	-1	32
14	1.464251349203029E-4	TGTGCCACCTGGGACGGGCGCCATTATTATAAGAAACTCTTT	CATWDGRHYYKKLF	TRGV2	.	TRGJ1	18	-1	-1	22
14	1.464251349203029E-4	TGTGCCACCTGGGACACAGTCACTGGTTGGTTCAAGATATTT	CATWDTVTGWFKIF	TRGV3	.	TRGJP1	15	-1	-1	20
14	1.464251349203029E-4	TGTGCCACCTGGGAAGATAGTAGTGATTGGATCAAGACGTTT	CATWEDSSDWIKTF	TRGV2	.	TRGJP2	13	-1	-1	16
14	1.464251349203029E-4	TGTGCTGCGTCATTCGCCCCTTATTATAAGAAACTCTTT	CAASFAPYYKKLF	TRGV10	.	TRGJ1	9	-1	-1	20
14	1.464251349203029E-4	TGTGCTGCGTGGCCCTTGGATTATTATAAGAAACTCTTT	CAAWPLDYYKKLF	TRGV10	.	TRGJ1	11	-1	-1	19
14	1.464251349203029E-4	TGTGCTGCGTGGGATTATAAGGGCTATAAGAAACTCTTT	CAAWDYKGYKKLF	TRGV10	.	TRGJ1	16	-1	-1	24
14	1.464251349203029E-4	TGTGCTGCGTGGGATCGCCTTTATTATAAGAAACTCTTT	CAAWDRLYYKKLF	TRGV10	.	TRGJ1	14	-1	-1	20
14	1.464251349203029E-4	TGTGCTGCGTGGGATCACACTGGTTGGTTCAAGATATTT	CAAWDHTGWFKIF	TRGV10	.	TRGJP1	17	-1	-1	17
14	1.464251349203029E-4	TGTGCTGCGTGGGATAGGAGATATTATAAGAAACTCTTT	CAAWDRRYYKKLF	TRGV10	.	TRGJ1	14	-1	-1	21
14	1.464251349203029E-4	TGTGCTGCGTGGGACTCGAATTATTATAAGAAACTCTTT	CAAWDSNYYKKLF	TRGV10	.	TRGJ1	13	-1	-1	15
14	1.464251349203029E-4	TGTGCTGCGTGGGAAGCCACTGGTTGGTTCAAGATATTT	CAAWEATGWFKIF	TRGV10	.	TRGJP1	13	-1	-1	16
14	1.464251349203029E-4	TGTGCTGCGTGGGAAGGGAATTATTATAAGAAACTCTTT	CAAWEGNYYKKLF	TRGV10	.	TRGJ1	13	-1	-1	17
14	1.464251349203029E-4	TGTGCCTTGTGGGAGATTAATTATTATAAGAAACTCTTT	CALWEINYYKKLF	TRGV9	.	TRGJ1	14	-1	-1	18
14	1.464251349203029E-4	TGTGCCACCTGGGTCTGGGGGGATTGGATCAAGACGTTT	CATWVWGDWIKTF	TRGV8	.	TRGJP2	12	-1	-1	21
14	1.464251349203029E-4	TGTGCCACCTGGGACGGGTCGGGTTGGTTCAAGATATTT	CATWDGSGWFKIF	TRGV2	.	TRGJP1	17	-1	-1	21
14	1.464251349203029E-4	TGTGCCACCTGGGACGGGCCTAATTATAAGAAACTCTTT	CATWDGPNYKKLF	TRGV2	.	TRGJ1	19	-1	-1	22
14	1.464251349203029E-4	TGTGCCACCTGGGACGGGCCACTCTATAAGAAACTCTTT	CATWDGPLYKKLF	TRGV2	.	TRGJ1	19	-1	-1	24
14	1.464251349203029E-4	TGTGCCACCTGGGACATTAAAGGCTATAAGAAACTCTTT	CATWDIKGYKKLF	TRGV2	.	TRGJ1	14	-1	-1	24
14	1.464251349203029E-4	TGTGCCACCTGGGACAGAAGTGATTGGATCAAGACGTTT	CATWDRSDWIKTF	TRGV3	.	TRGJP2	16	-1	-1	15
14	1.464251349203029E-4	TGTGCCACCCGGTATTTGTCTGGTTGGTTCAAGATATTT	CATRYLSGWFKIF	TRGV8	.	TRGJP1	14	-1	-1	19
14	1.464251349203029E-4	TGTGCTGCGTGGCAGAATTATTATAAGAAACTCTTT	CAAWQNYYKKLF	TRGV10	.	TRGJ1	11	-1	-1	14
14	1.464251349203029E-4	TGTGCTGCGTGGCAAGGTGTGTGGTTCAAGATATTT	CAAWQGVWFKIF	TRGV10	.	TRGJP1	11	-1	-1	21
14	1.464251349203029E-4	TGTGCTGCGTGGGATTTGGATTATAAGAAACTCTTT	CAAWDLDYKKLF	TRGV10	.	TRGJ1	15	-1	-1	19
14	1.464251349203029E-4	TGTGCTGCGTGGGATTGGAATTATAAGAAACTCTTT	CAAWDWNYKKLF	TRGV10	.	TRGJ1	15	-1	-1	19
14	1.464251349203029E-4	TGTGCTGCGTGGAAGAATTATTATAAGAAACTCTTT	CAAWKNYYKKLF	TRGV10	.	TRGJ1	11	-1	-1	14
14	1.464251349203029E-4	TGTGCCTTGTGGGCCTATTATTATAAGAAACTCTTT	CALWAYYYKKLF	TRGV9	.	TRGJ1	12	-1	-1	16
14	1.464251349203029E-4	TGTGCCACCTGGGTCCCCCTCCAAAAGAAACTCTTT	CATWVPLQKKLF	TRGV5	.	TRGJ1	12	-1	-1	24
14	1.464251349203029E-4	TGTGCCACCTGGGGAGCGGATGGTAAGAAACTCTTT	CATWGADGKKLF	TRGV4	.	TRGJ1	12	-1	-1	23
14	1.464251349203029E-4	TGTGCCACCTGGGATCTGGTTGGGTGGGGGCTCTTT	CATWDLVGWGLF	TRGV4	.	TRGJ1	14	-1	-1	30
14	1.464251349203029E-4	TGTGCCACCTGGGATGGGCCTTATAAGAAACTCTTT	CATWDGPYKKLF	TRGV4	.	TRGJ1	19	-1	-1	20
14	1.464251349203029E-4	TGTGCCACCTGGGATGGGCGTGGGAAGAAACTCTTT	CATWDGRGKKLF	TRGV4	.	TRGJ1	18	-1	-1	24
14	1.464251349203029E-4	TGTGCCACCTGGGATGGGGATTGGATCAAGACGTTT	CATWDGDWIKTF	TRGV2	.	TRGJP2	17	-1	-1	18
14	1.464251349203029E-4	TGTGCCACCTGGGACCTATATTATAAGAAACTCTTT	CATWDLYYKKLF	TRGV4	.	TRGJ1	13	-1	-1	18
14	1.464251349203029E-4	TGTGCCACCTGGGACGCCGACTTGGAGAAACTCTTT	CATWDADLEKLF	TRGV4	.	TRGJ1	13	-1	-1	25
14	1.464251349203029E-4	TGTGCCACCTGGGACAGGCCTCGTAGGAAACTCTTT	CATWDRPRRKLF	TRGV5	.	TRGJ1	20	-1	-1	23
14	1.464251349203029E-4	TGTGCCACCTGGGACAGGCGATATAAGAAACTCTTT	CATWDRRYKKLF	TRGV3	.	TRGJ1	18	-1	-1	21
14	1.464251349203029E-4	TGTGCCACCTGGGACAGGACTTGCGGGAAACTCTTT	CATWDRTCGKLF	TRGV3	.	TRGJ1	20	-1	-1	26
14	1.464251349203029E-4	TGTGCTGCGTGGGATACATATAAGAAACTCTTT	CAAWDTYKKLF	TRGV10	.	TRGJ1	14	-1	-1	18
14	1.464251349203029E-4	TGTGCTGCGGGGGGACGTTGGTTCAAGATATTT	CAAGGRWFKIF	TRGV10	.	TRGJP1	12	-1	-1	16
14	1.464251349203029E-4	TGTGCCTTGTGGGAGGTGCGGGTGAAACTCTTT	CALWEVRVKLF	TRGV9	.	TRGJ1	18	-1	-1	23
14	1.464251349203029E-4	TGTGCCTCGGGCGATTATTATAAGAAACTCTTT	CASGDYYKKLF	TRGV9	.	TRGJ1	6	-1	-1	13
14	1.464251349203029E-4	TGTGCCTGCTGGATTAGGCCTAAGAAACTCTTT	CACWIRPKKLF	TRGV11	.	TRGJ1	18	-1	-1	20
14	1.464251349203029E-4	TGTGCCACCTGCTACGGTTGGTTCAAGATATTT	CATCYGWFKIF	TRGV8	.	TRGJP1	10	-1	-1	15
14	1.464251349203029E-4	TGTGCCACCTGGGGGTATTATAAGAAACTCTTT	CATWGYYKKLF	TRGV8	.	TRGJ1	12	-1	-1	15
14	1.464251349203029E-4	TGTGCCACCTGGGACTCTTATAAGAAACTCTTT	CATWDSYKKLF	TRGV5	.	TRGJ1	14	-1	-1	17
14	1.464251349203029E-4	TGTGCCACCTGGGACGGTTATAAGAAACTCTTT	CATWDGYKKLF	TRGV7	.	TRGJ1	14	-1	-1	17
14	1.464251349203029E-4	TGTGCCACCTGGGACACTTATAAGAAACTCTTT	CATWDTYKKLF	TRGV3	.	TRGJ1	15	-1	-1	17
14	1.464251349203029E-4	TGTGCCACCTGGGACAGGCCTAAGAAACTCTTT	CATWDRPKKLF	TRGV5	.	TRGJ1	20	-1	-1	20
14	1.464251349203029E-4	TGTGCCACCTGGGACAGGCGAGGGAAACTCTTT	CATWDRRGKLF	TRGV7	.	TRGJ1	18	-1	-1	23
14	1.464251349203029E-4	TGTGCCACCTGGGACAGATGTTTGAAACTCTTT	CATWDRCLKLF	TRGV7	.	TRGJ1	16	-1	-1	23
14	1.464251349203029E-4	TGTGCCACCTGGGAGCTATTGCTAAAACTCTTT	CATWELLLKLF	TRGV2	.	TRGJ1	13	-1	-1	24
14	1.464251349203029E-4	TGTGCTGCGTTTTTTTATAAGAAACTCTTT	CAAFFYKKLF	TRGV10	.	TRGJ1	9	-1	-1	11
14	1.464251349203029E-4	TGTGCCACCTGGGATTTGGGGAAACTCTTT	CATWDLGKLF	TRGV4	.	TRGJ1	14	-1	-1	20
14	1.464251349203029E-4	TGTGCCACCTGGGACAGGCCGGTACTCTTT	CATWDRPVLF	TRGV5	.	TRGJ1	22	-1	-1	23
14	1.464251349203029E-4	TGTGCCGTCGAATATAAGAAACTCTTT	CAVEYKKLF	TRGV5	.	TRGJ1	5	-1	-1	12
14	1.464251349203029E-4	TGTGCCAGCGATTGGATCAAGACGTTT	CASDWIKTF	TRGV2	.	TRGJP2	6	-1	-1	6
14	1.464251349203029E-4	TGTGCCGCTTCTAAGAAACTCTTT	CAASKKLF	TRGV4	.	TRGJ1	5	-1	-1	8
14	1.464251349203029E-4	TGTGCCACCTGTTGGAAACTCTTT	CATCWKLF	TRGV3	.	TRGJ1	10	-1	-1	14
14	1.464251349203029E-4	TGTGCCACCTGGATCAAGACGTTT	CATWIKTF	TRGV2	.	TRGJP2	11	-1	-1	9
14	1.464251349203029E-4	TGTGCCACCTTTGGACTCTTT	CATFGLF	TRGV3	.	TRGJ1	9	-1	-1	14
14	1.464251349203029E-4	TGCGGGAAACTCTTT	CGKLF	TRGV7	.	TRGJ1	1	-1	-1	5
13	1.3596619671170983E-4	TGTGCTGCGTGGGATTGCCGATGGACCACTGGTTGGTTCAAGATATTT	CAAWDCRWTTGWFKIF	TRGV10	.	TRGJP1	15	-1	-1	24
13	1.3596619671170983E-4	TGTGCCACCTGGGACGGGCCATACAGTAGTGATTGGATCAAGACGTTT	CATWDGPYSSDWIKTF	TRGV2	.	TRGJP2	19	-1	-1	20
13	1.3596619671170983E-4	TGTGCCACCTGGGACAGTATATATAGTAGTGATTGGATCAAGACGTTT	CATWDSIYSSDWIKTF	TRGV3	.	TRGJP2	16	-1	-1	19
13	1.3596619671170983E-4	TGTGCCACCTGGAAATCCACAGAGTTGGGCAAAAAAATCAAGGTATTT	CATWKSTELGKKIKVF	TRGV2	.	TRGJP	11	-1	-1	20
13	1.3596619671170983E-4	TGTGCTGCGTGGGATGGGGATCCCACTGGTTGGTTCAAGATATTT	CAAWDGDPTGWFKIF	TRGV10	.	TRGJP1	14	-1	-1	19
13	1.3596619671170983E-4	TGTGCTGCGTGGGAAATATCGACTCCGTATTATAAGAAACTCTTT	CAAWEISTPYYKKLF	TRGV10	.	TRGJ1	13	-1	-1	27
13	1.3596619671170983E-4	TGTGCCACCTGGGCCCTTGAGGGTAGTGATTGGATCAAGACGTTT	CATWALEGSDWIKTF	TRGV8	.	TRGJP2	12	-1	-1	22
13	1.3596619671170983E-4	TGTGCCACCTGGGACGGGCTAAGGAGTGATTGGATCAAGACGTTT	CATWDGLRSDWIKTF	TRGV2	.	TRGJP2	18	-1	-1	21
13	1.3596619671170983E-4	TGTGCCACCTGGGACGGGCCCCCCCTTGATTGGATCAAGACGTTT	CATWDGPPLDWIKTF	TRGV2	.	TRGJP2	20	-1	-1	26
13	1.3596619671170983E-4	TGTGCCACCTGGGACATCTATAGTAGTGATTGGATCAAGACGTTT	CATWDIYSSDWIKTF	TRGV3	.	TRGJP2	15	-1	-1	18
13	1.3596619671170983E-4	TGTGCCACCTGGGACAGTTATAGTAGTGATTGGATCAAGACGTTT	CATWDSYSSDWIKTF	TRGV3	.	TRGJP2	16	-1	-1	18
13	1.3596619671170983E-4	TGTGCCACCTGGGACAGGCTTAGCTGTGATTGGATCAAGACGTTT	CATWDRLSCDWIKTF	TRGV3	.	TRGJP2	18	-1	-1	25
13	1.3596619671170983E-4	TGTGCCACCTGGGACAGGCTATCCACTGGTTGGTTCAAGATATTT	CATWDRLSTGWFKIF	TRGV7	.	TRGJP1	18	-1	-1	19
13	1.3596619671170983E-4	TGTGCCACCTGGGACAGGCCGCCGGATTATTATAAGAAACTCTTT	CATWDRPPDYYKKLF	TRGV3	.	TRGJ1	19	-1	-1	22
13	1.3596619671170983E-4	TGTGCTGCGTGGGCCATATCGAATTATTATAAGAAACTCTTT	CAAWAISNYYKKLF	TRGV10	.	TRGJ1	12	-1	-1	18
13	1.3596619671170983E-4	TGTGCTGCGTGGGATCCTAACCTTGGTTGGTTCAAGATATTT	CAAWDPNLGWFKIF	TRGV10	.	TRGJP1	14	-1	-1	23
13	1.3596619671170983E-4	TGTGCTGCGTGGGACTCCTCGAATTATTATAAGAAACTCTTT	CAAWDSSNYYKKLF	TRGV10	.	TRGJ1	13	-1	-1	18
13	1.3596619671170983E-4	TGTGCCTTGTGGGAGGTCTCGAATTATTATAAGAAACTCTTT	CALWEVSNYYKKLF	TRGV9	.	TRGJ1	16	-1	-1	18
13	1.3596619671170983E-4	TGTGCCACCTGGGATAATTGTAGTGATTGGATCAAGACGTTT	CATWDNCSDWIKTF	TRGV2	.	TRGJP2	13	-1	-1	16
13	1.3596619671170983E-4	TGTGCCACCTGGGACGGTTTGGGGCATTATAAGAAACTCTTT	CATWDGLGHYKKLF	TRGV2	.	TRGJ1	16	-1	-1	25
13	1.3596619671170983E-4	TGTGCCACCTGGGACGGGCCCGGTGATTGGATCAAGACGTTT	CATWDGPGDWIKTF	TRGV2	.	TRGJP2	21	-1	-1	22
13	1.3596619671170983E-4	TGTGCCACCTGGGACGGGCGGGGGGGTTGGTTCAAGATATTT	CATWDGRGGWFKIF	TRGV2	.	TRGJP1	18	-1	-1	24
13	1.3596619671170983E-4	TGTGCCACCTGGGACGGGGATAGTGATTGGATCAAGACGTTT	CATWDGDSDWIKTF	TRGV2	.	TRGJP2	17	-1	-1	20
13	1.3596619671170983E-4	TGTGCCACCTGGGACAGGCCGAGTGATTGGATCAAGACGTTT	CATWDRPSDWIKTF	TRGV3	.	TRGJP2	19	-1	-1	21
13	1.3596619671170983E-4	TGTGCCACCTGGGAAGAGTTGGGCAAAAAAATCAAGGTATTT	CATWEELGKKIKVF	TRGV3	.	TRGJP	13	-1	-1	2
13	1.3596619671170983E-4	TGTGCTGCGTCCCCAGGGGATTATTATAAGAAACTCTTT	CAASPGDYYKKLF	TRGV10	.	TRGJ1	9	-1	-1	19
13	1.3596619671170983E-4	TGTGCTGCGTGGGCGATCGGGCGGCGCAAGAAACTCTTT	CAAWAIGRRKKLF	TRGV10	.	TRGJ1	12	-1	-1	27
13	1.3596619671170983E-4	TGTGCTGCGTGGGGGAAGAATTATTATAAGAAACTCTTT	CAAWGKNYYKKLF	TRGV10	.	TRGJ1	12	-1	-1	17
13	1.3596619671170983E-4	TGTGCTGCGTGGGATTCAAATTATTATAAGAAACTCTTT	CAAWDSNYYKKLF	TRGV10	.	TRGJ1	15	-1	-1	13
13	1.3596619671170983E-4	TGTGCTGCGTGGGATTGGAGTTATTATAAGAAACTCTTT	CAAWDWSYYKKLF	TRGV10	.	TRGJ1	15	-1	-1	13
13	1.3596619671170983E-4	TGTGCTGCGTGGGATTATAAATGTTGGTTCAAGATATTT	CAAWDYKCWFKIF	TRGV10	.	TRGJP1	16	-1	-1	22
13	1.3596619671170983E-4	TGTGCTGCGTGGGACCCCTTTTATTATAAGAAACTCTTT	CAAWDPFYYKKLF	TRGV10	.	TRGJ1	13	-1	-1	20
13	1.3596619671170983E-4	TGTGCCACCTGGGACCCTACGAGGGGGATCAAGACGTTT	CATWDPTRGIKTF	TRGV8	.	TRGJP2	13	-1	-1	25
13	1.3596619671170983E-4	TGTGCCACCTGGGACCCGCCACTGTTAGGGGGACTCTTT	CATWDPPLLGGLF	TRGV3	.	TRGJ2	14	-1	-1	32
13	1.3596619671170983E-4	TGTGCCACCTGGGACGGTTTGTGTTGGTTCAAGATATTT	CATWDGLCWFKIF	TRGV2	.	TRGJP1	16	-1	-1	22
13	1.3596619671170983E-4	TGTGCCACCTGGGACGGGCTTGGTTATAAGAAACTCTTT	CATWDGLGYKKLF	TRGV2	.	TRGJ1	18	-1	-1	23
13	1.3596619671170983E-4	TGTGCCACCTGGGACAGGCGTCCCTTAAAGAAACTCTTT	CATWDRRPLKKLF	TRGV5	.	TRGJ1	23	-1	-1	24
13	1.3596619671170983E-4	TGTGCTGCGTGGGCCACTGGTTGGTTCAAGATATTT	CAAWATGWFKIF	TRGV10	.	TRGJP1	12	-1	-1	13
13	1.3596619671170983E-4	TGTGCTGCGTGGGACCAGGGGGATAAGAAACTCTTT	CAAWDQGDKKLF	TRGV10	.	TRGJ1	13	-1	-1	22
13	1.3596619671170983E-4	TGTGCCACCTGGGATCCTGGTTGGTTCAAGATATTT	CATWDPGWFKIF	TRGV4	.	TRGJP1	14	-1	-1	16
13	1.3596619671170983E-4	TGTGCCACCTGGGATAAGTATTATAAGAAACTCTTT	CATWDKYYKKLF	TRGV8	.	TRGJ1	15	-1	-1	15
13	1.3596619671170983E-4	TGTGCCACCTGGGACCGTTATTATAAGAAACTCTTT	CATWDRYYKKLF	TRGV7	.	TRGJ1	14	-1	-1	17
13	1.3596619671170983E-4	TGTGCCACCTGGGACGGGCCTTATAAGAAACTCTTT	CATWDGPYKKLF	TRGV2	.	TRGJ1	19	-1	-1	20
13	1.3596619671170983E-4	TGTGCCACCTGGGAGGATTATTATAAGAAACTCTTT	CATWEDYYKKLF	TRGV5	.	TRGJ1	13	-1	-1	16
13	1.3596619671170983E-4	TGTGCTGCGTGGGATTGGGGTAAGAAACTCTTT	CAAWDWGKKLF	TRGV10	.	TRGJ1	15	-1	-1	20
13	1.3596619671170983E-4	TGTGCTGCGTGGGATTATCTTGGGAAACTCTTT	CAAWDYLGKLF	TRGV10	.	TRGJ1	16	-1	-1	23
13	1.3596619671170983E-4	TGTGCCACCTGGGACAGGTATAAGAAACTCTTT	CATWDRYKKLF	TRGV5	.	TRGJ1	17	-1	-1	18
13	1.3596619671170983E-4	TGTGCCACCTGGGACAGGCTTGGGAAACTCTTT	CATWDRLGKLF	TRGV3	.	TRGJ1	21	-1	-1	23
13	1.3596619671170983E-4	TGTGCCACCTGGGACAGGCCTGAGGGACTCTTT	CATWDRPEGLF	TRGV5	.	TRGJ1	21	-1	-1	26
13	1.3596619671170983E-4	TGTGCCACCTGGGACAGGCAGGCGAAACTCTTT	CATWDRQAKLF	TRGV5	.	TRGJ1	18	-1	-1	23
13	1.3596619671170983E-4	TGTGCCACCTGGGAGAAATATAAGAAACTCTTT	CATWEKYKKLF	TRGV3	.	TRGJ1	13	-1	-1	18
13	1.3596619671170983E-4	TGTGCCACCCGAAGTTATTATAAGAAACTCTTT	CATRSYYKKLF	TRGV3	.	TRGJ1	8	-1	-1	9
13	1.3596619671170983E-4	TGTGCCACGGCCACTGGTTGGTTCAAGATATTT	CATATGWFKIF	TRGV2	.	TRGJP1	7	-1	-1	10
13	1.3596619671170983E-4	TGTGCTGCGTGGGATCGGTTCAAGATATTT	CAAWDRFKIF	TRGV10	.	TRGJP1	14	-1	-1	16
13	1.3596619671170983E-4	TGTGCCTTGTGGGAGGGGGGGAAACTCTTT	CALWEGGKLF	TRGV9	.	TRGJ1	15	-1	-1	20
13	1.3596619671170983E-4	TGTGCCCGCGCCGGTTGGATCAAGACGTTT	CARAGWIKTF	TRGV2	.	TRGJP2	5	-1	-1	14
13	1.3596619671170983E-4	TGTGCCACTCGTGGTTGGTTCAAGATATTT	CATRGWFKIF	TRGV8	.	TRGJP1	7	-1	-1	11
13	1.3596619671170983E-4	TGTGCCACCTGGCTAAATAAGAAACTCTTT	CATWLNKKLF	TRGV3	.	TRGJ1	11	-1	-1	16
13	1.3596619671170983E-4	TGTGCCACCTGGGGCGGCAGGGAACTCTTT	CATWGGRELF	TRGV8	.	TRGJ1	12	-1	-1	22
13	1.3596619671170983E-4	TGTGCCACCTGGGGGGGTGGGAAACTCTTT	CATWGGGKLF	TRGV4	.	TRGJ1	12	-1	-1	20
13	1.3596619671170983E-4	TGTGCCACCTGGGATAGGCCGGGACTCTTT	CATWDRPGLF	TRGV8	.	TRGJ1	19	-1	-1	23
13	1.3596619671170983E-4	TGTGCCACCTGGGATAGGGGGAAACTCTTT	CATWDRGKLF	TRGV8	.	TRGJ1	17	-1	-1	20
13	1.3596619671170983E-4	TGTGCCACCTGGGACGTTAAGAAACTCTTT	CATWDVKKLF	TRGV4	.	TRGJ1	13	-1	-1	17
13	1.3596619671170983E-4	TGTGCCACCTGGGACGGAGAGTTTCTCTTT	CATWDGEFLF	TRGV3	.	TRGJ1	14	-1	-1	24
13	1.3596619671170983E-4	TGTGCCACCTGGGACACCAAGAAACTCTTT	CATWDTKKLF	TRGV5	.	TRGJ1	15	-1	-1	18
13	1.3596619671170983E-4	TGTGCCACCTGGGACAGGCGAGGACTCTTT	CATWDRRGLF	TRGV7	.	TRGJ1	18	-1	-1	23
13	1.3596619671170983E-4	TGTGCCACCTGGGAGAATGAGAAACTCTTT	CATWENEKLF	TRGV3	.	TRGJ1	13	-1	-1	16
13	1.3596619671170983E-4	TGTGCCACCTGGGAATGGTTCAAGATATTT	CATWEWFKIF	TRGV7	.	TRGJP1	13	-1	-1	15
13	1.3596619671170983E-4	TGTGCCTTGGGTTGGTTCAAGATATTT	CALGWFKIF	TRGV10	.	TRGJP1	4	-1	-1	9
13	1.3596619671170983E-4	TGTGCCACCTGGGGGAAGAAACTCTTT	CATWGKKLF	TRGV4	.	TRGJ1	12	-1	-1	15
13	1.3596619671170983E-4	TGTGCTGCATATAAGAAACTCTTT	CAAYKKLF	TRGV10	.	TRGJ1	7	-1	-1	9
13	1.3596619671170983E-4	TGTGCCACCTATAAGAAACTCTTT	CATYKKLF	TRGV3	.	TRGJ1	9	-1	-1	9
13	1.3596619671170983E-4	TGTCCCCCATTCAAGATATTT	CPPFKIF	TRGV2	.	TRGJP1	5	-1	-1	9
13	1.3596619671170983E-4	TGTGCCACTAAGAAACTCTTT	CATKKLF	TRGV4	.	TRGJ1	7	-1	-1	8
12	1.2550725850311677E-4	TGTGCCACCTGGGACGGGCCTCGAACCTCTTATAGTAGTGATTGGATCAAGACGTTT	CATWDGPRTSYSSDWIKTF	TRGV2	.	TRGJP2	19	-1	-1	30
12	1.2550725850311677E-4	TGTGCCACCTGGGATGGGCGATCGAGGGATACCACTGGTTGGTTCAAGATATTT	CATWDGRSRDTTGWFKIF	TRGV4	.	TRGJP1	18	-1	-1	28
12	1.2550725850311677E-4	TGTGCCACCTGGGACGCCGGGGTCCGTCGTAGTGATTGGATCAAGACGTTT	CATWDAGVRRSDWIKTF	TRGV2	.	TRGJP2	15	-1	-1	28
12	1.2550725850311677E-4	TGTGCTGCGTGGGATTACGCCAATACCACTGGTTGGTTCAAGATATTT	CAAWDYANTTGWFKIF	TRGV10	.	TRGJP1	28	-1	-1	22
12	1.2550725850311677E-4	TGTGCTGCGTGGGATCCGTCGGAGACTTTGTATTATAAGAAACTCTTT	CAAWDPSETLYYKKLF	TRGV10	.	TRGJ1	14	-1	-1	30
12	1.2550725850311677E-4	TGTGCTGCGTGGGAGAGACTTTATACCACTGGTTGGTTCAAGATATTT	CAAWERLYTTGWFKIF	TRGV10	.	TRGJP1	13	-1	-1	21
12	1.2550725850311677E-4	TGTGCCACCTGGGCACGGATGAATACCACTGGTTGGTTCAAGATATTT	CATWARMNTTGWFKIF	TRGV2	.	TRGJP1	17	-1	-1	22
12	1.2550725850311677E-4	TGTGCCACCTGGGACGCTGAAGGGAGTAGTGATTGGATCAAGACGTTT	CATWDAEGSSDWIKTF	TRGV2	.	TRGJP2	15	-1	-1	24
12	1.2550725850311677E-4	TGTGCCACCTGGGACGGGCGGTCGCTTAGTGATTGGATCAAGACGTTT	CATWDGRSLSDWIKTF	TRGV2	.	TRGJP2	18	-1	-1	26
12	1.2550725850311677E-4	TGTGCCACCTGGGACAGGCTACCCCCGAATTATTATAAGAAACTCTTT	CATWDRLPPNYYKKLF	TRGV7	.	TRGJ1	18	-1	-1	25
12	1.2550725850311677E-4	TGTGCCACCTGGAAGGTTTCTTGTGGTAGTGATTGGATCAAGACGTTT	CATWKVSCGSDWIKTF	TRGV4	.	TRGJP2	11	-1	-1	25
12	1.2550725850311677E-4	TGTGCTGCGTGGGCGTTGACCGGGGGGGATTATAAGAAACTCTTT	CAAWALTGGDYKKLF	TRGV10	.	TRGJ1	12	-1	-1	28
12	1.2550725850311677E-4	TGTGCTGCGTGGGGGTTTATAGGTTCTGGTTGGTTCAAGATATTT	CAAWGFIGSGWFKIF	TRGV10	.	TRGJP1	12	-1	-1	25
12	1.2550725850311677E-4	TGTGCTGCGTGGGATCATAAATCGAATTATTATAAGAAACTCTTT	CAAWDHKSNYYKKLF	TRGV10	.	TRGJ2	14	-1	-1	13
12	1.2550725850311677E-4	TGTGCCACCTGGGGCCAATATACCACTGGTTGGTTCAAGATATTT	CATWGQYTTGWFKIF	TRGV8	.	TRGJP1	12	-1	-1	17
12	1.2550725850311677E-4	TGTGCCACCTGGGATAGAATCGGGATAAACCATAAGAAACTCTTT	CATWDRIGINHKKLF	TRGV8	.	TRGJ1	16	-1	-1	31
12	1.2550725850311677E-4	TGTGCCACCTGGGACGGGCTATCCCACCGGTTTAAGAAACTCTTT	CATWDGLSHRFKKLF	TRGV2	.	TRGJ1	18	-1	-1	32
12	1.2550725850311677E-4	TGTGCCACCTGGGACGGGCGCACCACTGGTTGGTTCAAGATATTT	CATWDGRTTGWFKIF	TRGV2	.	TRGJP1	18	-1	-1	21
12	1.2550725850311677E-4	TGTGCCACCTGGGACAGACCTACCACTGGTTGGTTCAAGATATTT	CATWDRPTTGWFKIF	TRGV5	.	TRGJP1	20	-1	-1	20
12	1.2550725850311677E-4	TGTGCTGCGTGGGATTTTAAGGTTTATTATAAGAAACTCTTT	CAAWDFKVYYKKLF	TRGV10	.	TRGJ1	15	-1	-1	23
12	1.2550725850311677E-4	TGTGCTGCGTGGGATTGGACCACTGGTTGGTTCAAGATATTT	CAAWDWTTGWFKIF	TRGV10	.	TRGJP1	15	-1	-1	18
12	1.2550725850311677E-4	TGTGCTGCGTGGGAGAAGAAGAATTATTATAAGAAACTCTTT	CAAWEKKNYYKKLF	TRGV10	.	TRGJ1	13	-1	-1	20
12	1.2550725850311677E-4	TGTGCTGCGTGGGAATCTGAGGGATATTATAAGAAACTCTTT	CAAWESEGYYKKLF	TRGV10	.	TRGJ1	13	-1	-1	24
12	1.2550725850311677E-4	TGTGCCACCTGCACCAATAGTAGTGATTGGATCAAGACGTTT	CATCTNSSDWIKTF	TRGV3	.	TRGJP2	10	-1	-1	16
12	1.2550725850311677E-4	TGTGCCACCTGGGCCCCCGTTTTAAATTGGAAGAAACTCTTT	CATWAPVLNWKKLF	TRGV3	.	TRGJ1	12	-1	-1	30
12	1.2550725850311677E-4	TGTGCCACCTGGGACGGGCCTGGTGATTGGATCAAGACGTTT	CATWDGPGDWIKTF	TRGV2	.	TRGJP2	19	-1	-1	22
12	1.2550725850311677E-4	TGTGCCACCTGGGACGGGCCGGGTTCAAGGATCAAGACGTTT	CATWDGPGSRIKTF	TRGV2	.	TRGJP2	19	-1	-1	28
12	1.2550725850311677E-4	TGTGCCACCTGGGACGGGCCGAATTATTATAAGAAACTCTTT	CATWDGPNYYKKLF	TRGV2	.	TRGJ1	19	-1	-1	19
12	1.2550725850311677E-4	TGTGCCACCTGGGACGGGCCAAGTGATTGGATCAAGACGTTT	CATWDGPSDWIKTF	TRGV2	.	TRGJP2	19	-1	-1	21
12	1.2550725850311677E-4	TGTGCCACCTGGGACGGGCGGCGTGATTGGATCAAGACGTTT	CATWDGRRDWIKTF	TRGV2	.	TRGJP2	18	-1	-1	22
12	1.2550725850311677E-4	TGTGCCACCTGGAGCAGGGAGGGTGATTGGATCAAGACGTTT	CATWSREGDWIKTF	TRGV2	.	TRGJP2	11	-1	-1	22
12	1.2550725850311677E-4	TGTGCCACCTGGAAAGGGTTGGGCAAAAAAATCAAGGTATTT	CATWKGLGKKIKVF	TRGV8	.	TRGJP	11	-1	-1	10
12	1.2550725850311677E-4	TGTGCTGCGTGTGAAACCACTGGTTGGTTCAAGATATTT	CAACETTGWFKIF	TRGV10	.	TRGJP1	13	-1	-1	15
12	1.2550725850311677E-4	TGTGCTGCGTGGGTGGGCTCTTATTATAAGAAACTCTTT	CAAWVGSYYKKLF	TRGV10	.	TRGJ1	12	-1	-1	20
12	1.2550725850311677E-4	TGTGCTGCGTGGGCCAATCCTTATTATAAGAAACTCTTT	CAAWANPYYKKLF	TRGV10	.	TRGJ1	12	-1	-1	20
12	1.2550725850311677E-4	TGTGCTGCGTGGGATTTTTATTATTATAAGAAACTCTTT	CAAWDFYYYKKLF	TRGV10	.	TRGJ1	15	-1	-1	19
12	1.2550725850311677E-4	TGTGCTGCGTGGGATTCGAATTATTATAAGAAACTCTTT	CAAWDSNYYKKLF	TRGV10	.	TRGJ1	20	-1	-1	13
12	1.2550725850311677E-4	TGTGCTGCGTGGGATTGGCCTTATTATAAGAAACTCTTT	CAAWDWPYYKKLF	TRGV10	.	TRGJ1	15	-1	-1	20
12	1.2550725850311677E-4	TGTGCTGCGTGGGATTATCCGAATTATAAGAAACTCTTT	CAAWDYPNYKKLF	TRGV10	.	TRGJ1	16	-1	-1	22
12	1.2550725850311677E-4	TGTGCTGCGTGGGATTATAATTATTATAAGAAACTCTTT	CAAWDYNYYKKLF	TRGV10	.	TRGJ1	16	-1	-1	18
12	1.2550725850311677E-4	TGTGCTGCGTGGGATCAAGTATATTATAAGAAACTCTTT	CAAWDQVYYKKLF	TRGV10	.	TRGJ1	20	-1	-1	21
12	1.2550725850311677E-4	TGTGCTGCGTGGGATGGGGATTATTATAAGAAACTCTTT	CAAWDGDYYKKLF	TRGV10	.	TRGJ1	14	-1	-1	19
12	1.2550725850311677E-4	TGTGCTGCGTGGGATACGGGGAATTATAAGAAACTCTTT	CAAWDTGNYKKLF	TRGV10	.	TRGJ1	17	-1	-1	22
12	1.2550725850311677E-4	TGTGCTGCGTGGGATAAGGCTGGTTGGTTCAAGATATTT	CAAWDKAGWFKIF	TRGV10	.	TRGJP1	14	-1	-1	19
12	1.2550725850311677E-4	TGTGCTGCGTGGGAAGTTACTGGTTGGTTCAAGATATTT	CAAWEVTGWFKIF	TRGV10	.	TRGJP1	13	-1	-1	18
12	1.2550725850311677E-4	TGTGCTGCGTGGACCTCGAATTATTATAAGAAACTCTTT	CAAWTSNYYKKLF	TRGV10	.	TRGJ1	11	-1	-1	15
12	1.2550725850311677E-4	TGTGCCACCTGGGCTGCTCGTGATTGGATCAAGACGTTT	CATWAARDWIKTF	TRGV3	.	TRGJP2	12	-1	-1	19
12	1.2550725850311677E-4	TGTGCCACCTGGGATAGTAGGGGTGGGTTCAAGATATTT	CATWDSRGGFKIF	TRGV8	.	TRGJP1	16	-1	-1	21
12	1.2550725850311677E-4	TGTGCCACCTGGGACCGAACTGGTTGGTTCAAGATATTT	CATWDRTGWFKIF	TRGV2	.	TRGJP1	14	-1	-1	18
12	1.2550725850311677E-4	TGTGCCACCTGGGACGGGAGGCGTTGGTTCAAGATATTT	CATWDGRRWFKIF	TRGV2	.	TRGJP1	17	-1	-1	22
12	1.2550725850311677E-4	TGTGCCACCTGGGACGGACCCCATTATAAGAAACTCTTT	CATWDGPHYKKLF	TRGV2	.	TRGJ1	20	-1	-1	22
12	1.2550725850311677E-4	TGTGCCACCTGGGACAGTCGGATATCGGGGAAACTCTTT	CATWDSRISGKLF	TRGV7	.	TRGJ1	16	-1	-1	29
12	1.2550725850311677E-4	TGTGCCACCTGGGACAGCGATTATTATAAGAAACTCTTT	CATWDSDYYKKLF	TRGV3	.	TRGJ1	16	-1	-1	19
12	1.2550725850311677E-4	TGTGCCACCTGGGACAGCACTGGTTGGTTCAAGATATTT	CATWDSTGWFKIF	TRGV5	.	TRGJP1	16	-1	-1	17
12	1.2550725850311677E-4	TGTGCCACCTGGGACAGGTCCCGTTGGTTCAAGATATTT	CATWDRSRWFKIF	TRGV5	.	TRGJP1	17	-1	-1	22
12	1.2550725850311677E-4	TGTGCCACCTGGGACAGGCCCGGGTATAAGAAACTCTTT	CATWDRPGYKKLF	TRGV3	.	TRGJ1	19	-1	-1	24
12	1.2550725850311677E-4	TGTGCCACCTGGGACAGACAGGGTGATAAGAAACTCTTT	CATWDRQGDKKLF	TRGV3	.	TRGJ1	16	-1	-1	25
12	1.2550725850311677E-4	TGTGCCACCTGGGAATACACTGGTTGGTTCAAGATATTT	CATWEYTGWFKIF	TRGV4	.	TRGJP1	13	-1	-1	14
12	1.2550725850311677E-4	TGTGCCACCTGGGAAGCCACTGGTTGGTTCAAGATATTT	CATWEATGWFKIF	TRGV2	.	TRGJP1	13	-1	-1	16
12	1.2550725850311677E-4	TGTGCTGCGTGGGCTAATTATTATAAGAAACTCTTT	CAAWANYYKKLF	TRGV10	.	TRGJ1	12	-1	-1	15
12	1.2550725850311677E-4	TGTGCTGCGTGGGCAAATGGTTGGTTCAAGATATTT	CAAWANGWFKIF	TRGV10	.	TRGJP1	12	-1	-1	17
12	1.2550725850311677E-4	TGTGCTGCGTGGGGGAATTATTATAAGAAACTCTTT	CAAWGNYYKKLF	TRGV10	.	TRGJ1	12	-1	-1	14
12	1.2550725850311677E-4	TGTGCTGCGTGGGATAAAGGTTATAAGAAACTCTTT	CAAWDKGYKKLF	TRGV10	.	TRGJ1	14	-1	-1	20
12	1.2550725850311677E-4	TGTGCCACCTGGGCGAATTATTATAAGAAACTCTTT	CATWANYYKKLF	TRGV4	.	TRGJ1	12	-1	-1	13
12	1.2550725850311677E-4	TGTGCCACCTGGGGAGAGTGTTATAAGAAACTCTTT	CATWGECYKKLF	TRGV4	.	TRGJ1	12	-1	-1	20
12	1.2550725850311677E-4	TGTGCCACCTGGGATGTCCCTTATAAGAAACTCTTT	CATWDVPYKKLF	TRGV4	.	TRGJ1	15	-1	-1	20
12	1.2550725850311677E-4	TGTGCCACCTGGGATGGGCATTATAAGAAACTCTTT	CATWDGHYKKLF	TRGV4	.	TRGJ1	18	-1	-1	19
12	1.2550725850311677E-4	TGTGCCACCTGGGATGGATATTATAAGAAACTCTTT	CATWDGYYKKLF	TRGV4	.	TRGJ1	16	-1	-1	18
12	1.2550725850311677E-4	TGTGCCACCTGGGATATCGGGGGGGGGAAACTCTTT	CATWDIGGGKLF	TRGV8	.	TRGJ1	15	-1	-1	26
12	1.2550725850311677E-4	TGTGCCACCTGGGACTATTATTATAAGAAACTCTTT	CATWDYYYKKLF	TRGV2	.	TRGJ1	14	-1	-1	16
12	1.2550725850311677E-4	TGTGCCACCCCTACCACTGGTTGGTTCAAGATATTT	CATPTTGWFKIF	TRGV4	.	TRGJP1	8	-1	-1	11
12	1.2550725850311677E-4	TGTGCCACCGGCAGGAGTGATTGGATCAAGACGTTT	CATGRSDWIKTF	TRGV2	.	TRGJP2	8	-1	-1	12
12	1.2550725850311677E-4	TGTGCTCTCGGCACTGGTTGGTTCAAGATATTT	CALGTGWFKIF	TRGV8	.	TRGJP1	4	-1	-1	11
12	1.2550725850311677E-4	TGTGCTGCTCCCCGGTATTATAAGAAACTCTTT	CAAPRYYKKLF	TRGV10	.	TRGJ1	7	-1	-1	15
12	1.2550725850311677E-4	TGTGCTGCGTGGGCCGATTATAAGAAACTCTTT	CAAWADYKKLF	TRGV10	.	TRGJ1	12	-1	-1	16
12	1.2550725850311677E-4	TGTGCCACCTGCACTGGTTGGTTCAAGATATTT	CATCTGWFKIF	TRGV2	.	TRGJP1	10	-1	-1	11
12	1.2550725850311677E-4	TGTGCCACCTGGCCATTTAGGGAGAAACTCTTT	CATWPFREKLF	TRGV3	.	TRGJ2	11	-1	-1	22
12	1.2550725850311677E-4	TGTGCCACCTGGGGTTATTATAAGAAACTCTTT	CATWGYYKKLF	TRGV4	.	TRGJ1	12	-1	-1	14
12	1.2550725850311677E-4	TGTGCCACCTGGGGCAGGCCGAGGAAACTCTTT	CATWGRPRKLF	TRGV3	.	TRGJ1	19	-1	-1	23
12	1.2550725850311677E-4	TGTGCCACCTGGGATGGGGGTTGGAAACTCTTT	CATWDGGWKLF	TRGV4	.	TRGJ1	17	-1	-1	23
12	1.2550725850311677E-4	TGTGCCACCTGGGACCTTACAAAGAAACTCTTT	CATWDLTKKLF	TRGV2	.	TRGJ1	14	-1	-1	21
12	1.2550725850311677E-4	TGTGCCACCTGGGACCGTGATAAGAAACTCTTT	CATWDRDKKLF	TRGV3	.	TRGJ1	14	-1	-1	19
12	1.2550725850311677E-4	TGTGCCACCTGGGACCGACCTCAGAAACTCTTT	CATWDRPQKLF	TRGV2	.	TRGJ1	14	-1	-1	22
12	1.2550725850311677E-4	TGTGCCACCTGGGACGGTCCTAAGAAACTCTTT	CATWDGPKKLF	TRGV2	.	TRGJ1	19	-1	-1	20
12	1.2550725850311677E-4	TGTGCCACCTGGGACGGGCTGACGAAACTCTTT	CATWDGLTKLF	TRGV2	.	TRGJ1	18	-1	-1	23
12	1.2550725850311677E-4	TGTGCCACCTGGGACGGGCCGAGGAAACTCTTT	CATWDGPRKLF	TRGV2	.	TRGJ1	19	-1	-1	23
12	1.2550725850311677E-4	TGTGCCACCTGGGACGGGCGAAAGAAACTCTTT	CATWDGRKKLF	TRGV2	.	TRGJ1	18	-1	-1	21
12	1.2550725850311677E-4	TGTGCCACCTGGGACGGGACCTCGGGACTCTTT	CATWDGTSGLF	TRGV2	.	TRGJ1	20	-1	-1	26
12	1.2550725850311677E-4	TGTGCCACCTGGGACAGGCCGAGGAAACTCTTT	CATWDRPRKLF	TRGV7	.	TRGJ1	19	-1	-1	23
12	1.2550725850311677E-4	TGTGCCACCTGGGACAGGCCGAAGAAACTCTTT	CATWDRPKKLF	TRGV5	.	TRGJ1	19	-1	-1	21
12	1.2550725850311677E-4	TGTGCTGTAAATTATTATAAGAAACTCTTT	CAVNYYKKLF	TRGV10	.	TRGJ1	6	-1	-1	9
12	1.2550725850311677E-4	TGTGCTGCGTGGGACCTTAAGAAACTCTTT	CAAWDLKKLF	TRGV10	.	TRGJ1	13	-1	-1	17
12	1.2550725850311677E-4	TGTGCCCCTTGTTCAGGGGAGAAACTCTTT	CAPCSGEKLF	TRGV4	.	TRGJ1	8	-1	-1	19
12	1.2550725850311677E-4	TGTGCCACCTTTTATTATAAGAAACTCTTT	CATFYYKKLF	TRGV3	.	TRGJ1	9	-1	-1	11
12	1.2550725850311677E-4	TGTGCCACCTGGTCTCATAAGAAACTCTTT	CATWSHKKLF	TRGV8	.	TRGJ1	11	-1	-1	16
12	1.2550725850311677E-4	TGTGCCACCTGGGTCCCTAAGAAACTCTTT	CATWVPKKLF	TRGV3	.	TRGJ1	12	-1	-1	17
12	1.2550725850311677E-4	TGTGCCACCTGGGTGTGGATCAAGACGTTT	CATWVWIKTF	TRGV4	.	TRGJP2	12	-1	-1	15
12	1.2550725850311677E-4	TGTGCCACCTGGGGGACGGAGAAACTCTTT	CATWGTEKLF	TRGV7	.	TRGJ1	12	-1	-1	19
12	1.2550725850311677E-4	TGTGCCACCTGGGATTGGGGGAAACTCTTT	CATWDWGKLF	TRGV8	.	TRGJ1	17	-1	-1	20
12	1.2550725850311677E-4	TGTGCCACCTGGGATCATAAGAAACTCTTT	CATWDHKKLF	TRGV8	.	TRGJ1	14	-1	-1	13
12	1.2550725850311677E-4	TGTGCCACCTGGGACTGTGAGAAACTCTTT	CATWDCEKLF	TRGV3	.	TRGJ1	14	-1	-1	19
12	1.2550725850311677E-4	TGTGCCACCTGGGACGGGCCGGGGCTCTTT	CATWDGPGLF	TRGV2	.	TRGJ1	19	-1	-1	24
12	1.2550725850311677E-4	TGTGCCACCTGGAGGGGGATCAAGACGTTT	CATWRGIKTF	TRGV7	.	TRGJP2	11	-1	-1	16
12	1.2550725850311677E-4	TGTGCCACCCCGCACAATCTCAAGATATTT	CATPHNLKIF	TRGV8	.	TRGJP1	8	-1	-1	19
12	1.2550725850311677E-4	TGTGCCACCGGTTATTATAAGAAACTCTTT	CATGYYKKLF	TRGV8	.	TRGJ1	8	-1	-1	11
12	1.2550725850311677E-4	TGTGCCACCGGTGGGTGGATCAAGACGTTT	CATGGWIKTF	TRGV3	.	TRGJP2	8	-1	-1	15
12	1.2550725850311677E-4	TGTGCCACGAATTATTATAAGAAACTCTTT	CATNYYKKLF	TRGV4	.	TRGJ1	7	-1	-1	7
12	1.2550725850311677E-4	TGTGCTGCGTGGGAAGAGAAACTCTTT	CAAWEEKLF	TRGV10	.	TRGJ1	13	-1	-1	16
12	1.2550725850311677E-4	TGTGCCACCTTTGACTTGAAACTCTTT	CATFDLKLF	TRGV4	.	TRGJ1	9	-1	-1	17
12	1.2550725850311677E-4	TGTGCCACCTGGTCAAAGAAACTCTTT	CATWSKKLF	TRGV4	.	TRGJ1	11	-1	-1	15
12	1.2550725850311677E-4	TGTGCCACCTGGGTTTGCAAACTCTTT	CATWVCKLF	TRGV7	.	TRGJ1	12	-1	-1	18
12	1.2550725850311677E-4	TGTGCCACCTGGGCCGGCGGGCTCTTT	CATWAGGLF	TRGV8	.	TRGJ1	12	-1	-1	21
12	1.2550725850311677E-4	TGTGCCACCTGGGACTTTAAACTCTTT	CATWDFKLF	TRGV3	.	TRGJ1	14	-1	-1	18
12	1.2550725850311677E-4	TGTGCCACCTGGGACATCCGACTCTTT	CATWDIRLF	TRGV3	.	TRGJ1	15	-1	-1	20
12	1.2550725850311677E-4	TGTGCCACCTGGGAGGGGGAACTCTTT	CATWEGELF	TRGV8	.	TRGJ1	13	-1	-1	19
12	1.2550725850311677E-4	TGTGCCACCGGCGGTAAGAAACTCTTT	CATGGKKLF	TRGV7	.	TRGJ1	8	-1	-1	14
12	1.2550725850311677E-4	TGTGCCTCCCGCCCGAAACTCTTT	CASRPKLF	TRGV4	.	TRGJ1	8	-1	-1	14
12	1.2550725850311677E-4	TGTGCCACTCCCGAGAAACTCTTT	CATPEKLF	TRGV4	.	TRGJ1	7	-1	-1	13
12	1.2550725850311677E-4	TGTGCCACCTTCGGGAAACTCTTT	CATFGKLF	TRGV8	.	TRGJ1	9	-1	-1	14
12	1.2550725850311677E-4	TGTGCCACCTGGGACACGTTT	CATWDTF	TRGV3	.	TRGJP2	15	-1	-1	15
12	1.2550725850311677E-4	TGTGCCACCTGGAAACTCTTT	CATWKLF	TRGV4	.	TRGJ1	11	-1	-1	11
12	1.2550725850311677E-4	TGTGGAGGGTTCAAGATATTT	CGGFKIF	TRGV5	.	TRGJP1	3	-1	-1	7
12	1.2550725850311677E-4	TGTGCCACCGAACTCTTT	CATELF	TRGV4	.	TRGJ1	8	-1	-1	10
11	1.150483202945237E-4	TGTGCTGCGTGGGATTATAAGCGATCGGGGAAGGGCCTTTATTATAAGAAACTCTTT	CAAWDYKRSGKGLYYKKLF	TRGV10	.	TRGJ1	16	-1	-1	38
11	1.150483202945237E-4	TGTGCCACCTGGGACGGGACTAACTATCAAGAGTTGGGCAAAAAAATCAAGGTATTT	CATWDGTNYQELGKKIKVF	TRGV2	.	TRGJP	17	-1	-1	27
11	1.150483202945237E-4	TGTGCTGCGTGGGATAGGGTTCGGGTCCGTGCGCCATATTATAAGAAACTCTTT	CAAWDRVRVRAPYYKKLF	TRGV10	.	TRGJ1	14	-1	-1	36
11	1.150483202945237E-4	TGTGCCACCTGGGATCGGGGGGATGTTAGTAGTGATTGGATCAAGACGTTT	CATWDRGDVSSDWIKTF	TRGV8	.	TRGJP2	17	-1	-1	26
11	1.150483202945237E-4	TGTGCCACCTGGGATGGGCTGAGGTATACCACTGGTTGGTTCAAGATATTT	CATWDGLRYTTGWFKIF	TRGV4	.	TRGJP1	18	-1	-1	24
11	1.150483202945237E-4	TGTGCCACCTGGGATAGTGCTGACTATAGTAGTGATTGGATCAAGACGTTT	CATWDSADYSSDWIKTF	TRGV8	.	TRGJP2	16	-1	-1	24
11	1.150483202945237E-4	TGTGCCACCTGGGACGGGCCACCTTATACCACTGGTTGGTTCAAGATATTT	CATWDGPPYTTGWFKIF	TRGV2	.	TRGJP1	19	-1	-1	24
11	1.150483202945237E-4	TGTGCCACCTGGGACGGGCAATGGGATACCACTGGTTGGTTCAAGATATTT	CATWDGQWDTTGWFKIF	TRGV2	.	TRGJP1	18	-1	-1	25
11	1.150483202945237E-4	TGTGCCACCTGGGACGGGGGGGGCTATAGTAGTGATTGGATCAAGACGTTT	CATWDGGGYSSDWIKTF	TRGV2	.	TRGJP2	17	-1	-1	24
11	1.150483202945237E-4	TGTGCTGCGTGGGCCCCATGGGATGTTGATTATTATAAGAAACTCTTT	CAAWAPWDVDYYKKLF	TRGV10	.	TRGJ1	12	-1	-1	28
11	1.150483202945237E-4	TGTGCTGCGTGGGATTTTCTGTTTACCACTGGTTGGTTCAAGATATTT	CAAWDFLFTTGWFKIF	TRGV10	.	TRGJP1	15	-1	-1	23
11	1.150483202945237E-4	TGTGCTGCGTGGGATTATACCTATACCACTGGTTGGTTCAAGATATTT	CAAWDYTYTTGWFKIF	TRGV10	.	TRGJP1	16	-1	-1	21
11	1.150483202945237E-4	TGTGCCACCTGGGACGGGCCGGTGGACACTGGTTGGTTCAAGATATTT	CATWDGPVDTGWFKIF	TRGV2	.	TRGJP1	22	-1	-1	26
11	1.150483202945237E-4	TGTGCCACCTGGGACAACCTTTATAGTAGTGATTGGATCAAGACGTTT	CATWDNLYSSDWIKTF	TRGV3	.	TRGJP2	15	-1	-1	18
11	1.150483202945237E-4	TGTGCTGCGTGGGATTATCGGGTGAATTATTATAAGAAACTCTTT	CAAWDYRVNYYKKLF	TRGV10	.	TRGJ1	16	-1	-1	23
11	1.150483202945237E-4	TGTGCTGCGTGGGATTATATAATTTGGGGTTATAAGAAACTCTTT	CAAWDYIIWGYKKLF	TRGV10	.	TRGJ1	22	-1	-1	29
11	1.150483202945237E-4	TGTGCTGCGTGGGATGGTAGGACATGTTATTATAAGAAACTCTTT	CAAWDGRTCYYKKLF	TRGV10	.	TRGJ1	14	-1	-1	26
11	1.150483202945237E-4	TGTGCTGCGTGGGACCAGCGGGGTTCTTATTATAAGAAACTCTTT	CAAWDQRGSYYKKLF	TRGV10	.	TRGJ1	13	-1	-1	26
11	1.150483202945237E-4	TGTGCCACCTGGGTCCCACCTACTAGTGATTGGATCAAGACGTTT	CATWVPPTSDWIKTF	TRGV4	.	TRGJP2	12	-1	-1	20
11	1.150483202945237E-4	TGTGCCACCTGGGACGTTAATACCACTGGTTGGTTCAAGATATTT	CATWDVNTTGWFKIF	TRGV8	.	TRGJP1	13	-1	-1	19
11	1.150483202945237E-4	TGTGCCACCTGGGACGGGCCGGGTGACCCAAAAGGGAAACTCTTT	CATWDGPGDPKGKLF	TRGV2	.	TRGJ1	19	-1	-1	35
11	1.150483202945237E-4	TGTGCCACCTGGGACGGGCCAGGGTCCGGTTGGTTCAAGATATTT	CATWDGPGSGWFKIF	TRGV2	.	TRGJP1	19	-1	-1	27
11	1.150483202945237E-4	TGTGCCACCTGGGACGGGCGGGGTAGTGATTGGATCAAGACGTTT	CATWDGRGSDWIKTF	TRGV2	.	TRGJP2	18	-1	-1	22
11	1.150483202945237E-4	TGTGCCACCTGGGACGAGGGCCCCCCTGGTTGGTTCAAGATATTT	CATWDEGPPGWFKIF	TRGV2	.	TRGJP1	22	-1	-1	22
11	1.150483202945237E-4	TGTGCCACCTGGGACAGATCGACCACTGGTTGGTTCAAGATATTT	CATWDRSTTGWFKIF	TRGV3	.	TRGJP1	16	-1	-1	21
11	1.150483202945237E-4	TGTGCCACCTGGGAACTCAATAGTAGTGATTGGATCAAGACGTTT	CATWELNSSDWIKTF	TRGV2	.	TRGJP2	13	-1	-1	19
11	1.150483202945237E-4	TGTGCTGCGTGGTCCTTAGGGGGTTATTATAAGAAACTCTTT	CAAWSLGGYYKKLF	TRGV10	.	TRGJ1	11	-1	-1	23
11	1.150483202945237E-4	TGTGCTGCGTGGGATTATAGAAGTTATTATAAGAAACTCTTT	CAAWDYRSYYKKLF	TRGV10	.	TRGJ1	16	-1	-1	19
11	1.150483202945237E-4	TGTGCTGCGTGGGATCAAGTCACTGGTTGGTTCAAGATATTT	CAAWDQVTGWFKIF	TRGV10	.	TRGJP1	14	-1	-1	20
11	1.150483202945237E-4	TGTGCTGCAACCTCAACCACGAATTATTATAAGAAACTCTTT	CAATSTTNYYKKLF	TRGV10	.	TRGJ1	7	-1	-1	19
11	1.150483202945237E-4	TGTGCCACCTGGGATGGAGTTGGTGATTGGATCAAGACGTTT	CATWDGVGDWIKTF	TRGV4	.	TRGJP2	16	-1	-1	22
11	1.150483202945237E-4	TGTGCCACCTGGGATATTAGTAGTGATTGGATCAAGACGTTT	CATWDISSDWIKTF	TRGV8	.	TRGJP2	15	-1	-1	13
11	1.150483202945237E-4	TGTGCCACCTGGGATATGAGTAGTGATTGGATCAAGACGTTT	CATWDMSSDWIKTF	TRGV8	.	TRGJP2	15	-1	-1	13
11	1.150483202945237E-4	TGTGCCACCTGGGATAGGAGTGGAGGCGGTAAGAAACTCTTT	CATWDRSGGGKKLF	TRGV8	.	TRGJ1	17	-1	-1	29
11	1.150483202945237E-4	TGTGCCACCTGGGACTTTTGTTTGGGGTATAAGAAACTCTTT	CATWDFCLGYKKLF	TRGV3	.	TRGJ1	14	-1	-1	27
11	1.150483202945237E-4	TGTGCCACCTGGGACCCTGTACCCTATTATAAGAAACTCTTT	CATWDPVPYYKKLF	TRGV8	.	TRGJ1	13	-1	-1	24
11	1.150483202945237E-4	TGTGCCACCTGGGACGGGCCAGGAGATTGGATCAAGACGTTT	CATWDGPGDWIKTF	TRGV2	.	TRGJP2	19	-1	-1	24
11	1.150483202945237E-4	TGTGCCACCTGGGACGGGCGGGATTATTATAAGAAACTCTTT	CATWDGRDYYKKLF	TRGV2	.	TRGJ1	18	-1	-1	22
11	1.150483202945237E-4	TGTGCCACCTGGGACGGGAGTAGTGATTGGATCAAGACGTTT	CATWDGSSDWIKTF	TRGV2	.	TRGJP2	17	-1	-1	18
11	1.150483202945237E-4	TGTGCCACCTGGGACGGATCCACTGGTTGGTTCAAGATATTT	CATWDGSTGWFKIF	TRGV2	.	TRGJP1	16	-1	-1	19
11	1.150483202945237E-4	TGTGCCACCTGGGACAGGCTCAATTATTATAAGAAACTCTTT	CATWDRLNYYKKLF	TRGV3	.	TRGJ1	18	-1	-1	21
11	1.150483202945237E-4	TGTGCCACCTGGGACAGGCCGAATTATTATAAGAAACTCTTT	CATWDRPNYYKKLF	TRGV7	.	TRGJ1	19	-1	-1	19
11	1.150483202945237E-4	TGTGCCACCTGGGACAGGCCAGTTGGTTATAAGAAACTCTTT	CATWDRPVGYKKLF	TRGV3	.	TRGJ1	22	-1	-1	26
11	1.150483202945237E-4	TGTGCCACCTGGGACAAATCGAATTATTATAAGAAACTCTTT	CATWDKSNYYKKLF	TRGV7	.	TRGJ1	15	-1	-1	15
11	1.150483202945237E-4	TGTGCCACCTGGACCCAACTGAATTATTATAAGAAACTCTTT	CATWTQLNYYKKLF	TRGV2	.	TRGJ1	11	-1	-1	20
11	1.150483202945237E-4	TGTGCCACACCTACGGGTCCGAATTATTATAAGAAACTCTTT	CATPTGPNYYKKLF	TRGV8	.	TRGJ1	7	-1	-1	19
11	1.150483202945237E-4	TGTGCTGCGTGGGATTTAGAGATATATAAGAAACTCTTT	CAAWDLEIYKKLF	TRGV10	.	TRGJ1	15	-1	-1	24
11	1.150483202945237E-4	TGTGCTGCGTGGGATTATTTATCTTATAAGAAACTCTTT	CAAWDYLSYKKLF	TRGV10	.	TRGJ1	16	-1	-1	23
11	1.150483202945237E-4	TGTGCTGCGTGGGATTATAGAGAATATAAGAAACTCTTT	CAAWDYREYKKLF	TRGV10	.	TRGJ1	16	-1	-1	24
11	1.150483202945237E-4	TGTGCTGCGTGGGATCGGATTTATTATAAGAAACTCTTT	CAAWDRIYYKKLF	TRGV10	.	TRGJ1	14	-1	-1	17
11	1.150483202945237E-4	TGTGCCACCTTATTTAGTAGTGATTGGATCAAGACGTTT	CATLFSSDWIKTF	TRGV7	.	TRGJP2	9	-1	-1	10
11	1.150483202945237E-4	TGTGCCACCTCCCGGGATAGTGATTGGATCAAGACGTTT	CATSRDSDWIKTF	TRGV8	.	TRGJP2	9	-1	-1	17
11	1.150483202945237E-4	TGTGCCACCTGGGATTGCACTGGTTGGTTCAAGATATTT	CATWDCTGWFKIF	TRGV8	.	TRGJP1	14	-1	-1	17
11	1.150483202945237E-4	TGTGCCACCTGGGATGGTAACCGTTGGTTCAAGATATTT	CATWDGNRWFKIF	TRGV8	.	TRGJP1	14	-1	-1	22
11	1.150483202945237E-4	TGTGCCACCTGGGATGGGCCGTATTATAAGAAACTCTTT	CATWDGPYYKKLF	TRGV4	.	TRGJ1	19	-1	-1	21
11	1.150483202945237E-4	TGTGCCACCTGGGATGGGCCATATTATAAGAAACTCTTT	CATWDGPYYKKLF	TRGV4	.	TRGJ1	19	-1	-1	21
11	1.150483202945237E-4	TGTGCCACCTGGGATGGAAATTATTATAAGAAACTCTTT	CATWDGNYYKKLF	TRGV4	.	TRGJ1	16	-1	-1	18
11	1.150483202945237E-4	TGTGCCACCTGGGATAGGCCTTATTATAAGAAACTCTTT	CATWDRPYYKKLF	TRGV8	.	TRGJ1	20	-1	-1	20
11	1.150483202945237E-4	TGTGCCACCTGGGATAGGAATTATTATAAGAAACTCTTT	CATWDRNYYKKLF	TRGV8	.	TRGJ1	17	-1	-1	17
11	1.150483202945237E-4	TGTGCCACCTGGGACGGGCTTTTTTATAAGAAACTCTTT	CATWDGLFYKKLF	TRGV2	.	TRGJ1	18	-1	-1	20
11	1.150483202945237E-4	TGTGCCACCTGGGACGGGCCGCTTTATAAGAAACTCTTT	CATWDGPLYKKLF	TRGV2	.	TRGJ2	19	-1	-1	23
11	1.150483202945237E-4	TGTGCCACCTGGGACGGGCGTTCTTATAAGAAACTCTTT	CATWDGRSYKKLF	TRGV2	.	TRGJ1	18	-1	-1	20
11	1.150483202945237E-4	TGTGCCACCTGGGACGGGCGATATTATAAGAAACTCTTT	CATWDGRYYKKLF	TRGV2	.	TRGJ1	18	-1	-1	21
11	1.150483202945237E-4	TGTGCCACCTGGGACGGAACTTATTATAAGAAACTCTTT	CATWDGTYYKKLF	TRGV2	.	TRGJ1	16	-1	-1	16
11	1.150483202945237E-4	TGTGCCACCTGGGACGGAACCCTATGGATCAAGACGTTT	CATWDGTLWIKTF	TRGV2	.	TRGJP2	16	-1	-1	24
11	1.150483202945237E-4	TGTGCCACCTGGGACAGGTGGTATTATAAGAAACTCTTT	CATWDRWYYKKLF	TRGV3	.	TRGJ1	17	-1	-1	21
11	1.150483202945237E-4	TGTGCCACCTGGGACAGGCCAAAATATAAGAAACTCTTT	CATWDRPKYKKLF	TRGV3	.	TRGJ1	19	-1	-1	24
11	1.150483202945237E-4	TGTGCCACCTGGGACAGGCGCGGTTATAAGAAACTCTTT	CATWDRRGYKKLF	TRGV3	.	TRGJ1	18	-1	-1	23
11	1.150483202945237E-4	TGTGCCACCTGGGACAGGCATAGGTGTGAGAAACTCTTT	CATWDRHRCEKLF	TRGV5	.	TRGJ1	18	-1	-1	28
11	1.150483202945237E-4	TGTGCCACCTGGGACAGGGAAAATAGGTGGAAACTCTTT	CATWDRENRWKLF	TRGV3	.	TRGJ1	17	-1	-1	29
11	1.150483202945237E-4	TGTGCCACCTGGGAGGTTTGGGATTGGATCAAGACGTTT	CATWEVWDWIKTF	TRGV2	.	TRGJP2	13	-1	-1	21
11	1.150483202945237E-4	TGTGCCACCTGGGAGGTGTTTTTTCGTGAGAAACTCTTT	CATWEVFFREKLF	TRGV2	.	TRGJ1	13	-1	-1	28
11	1.150483202945237E-4	TGTGCCACCTGGGAATTTTTATGGTGGATCAAGACGTTT	CATWEFLWWIKTF	TRGV3	.	TRGJP2	13	-1	-1	24
11	1.150483202945237E-4	TGTGCTGCGTGGGCGAATTATTATAAGAAACTCTTT	CAAWANYYKKLF	TRGV10	.	TRGJ1	12	-1	-1	13
11	1.150483202945237E-4	TGTGCTGCGTGGGATTATAATTATAAGAAACTCTTT	CAAWDYNYKKLF	TRGV10	.	TRGJ1	16	-1	-1	16
11	1.150483202945237E-4	TGTGCTGCGTGGGATAATTATTATAAGAAACTCTTT	CAAWDNYYKKLF	TRGV10	.	TRGJ1	14	-1	-1	15
11	1.150483202945237E-4	TGTGCCTCGGAAACGAGTGGTTATAAGAAACTCTTT	CASETSGYKKLF	TRGV8	.	TRGJ1	5	-1	-1	20
11	1.150483202945237E-4	TGTGCCACCTTTTATAGGGATTGGATCAAGACGTTT	CATFYRDWIKTF	TRGV8	.	TRGJP2	9	-1	-1	14
11	1.150483202945237E-4	TGTGCCACCTGCCTTCTTACGGGACCGAAACTCTTT	CATCLLTGPKLF	TRGV3	.	TRGJ1	10	-1	-1	26
11	1.150483202945237E-4	TGTGCCACCTGCGGTAGTGATTGGATCAAGACGTTT	CATCGSDWIKTF	TRGV2	.	TRGJP2	10	-1	-1	13
11	1.150483202945237E-4	TGTGCCACCTGGGATGCCCTTTATAAGAAACTCTTT	CATWDALYKKLF	TRGV4	.	TRGJ1	15	-1	-1	20
11	1.150483202945237E-4	TGTGCCACCTGGGATGCAGGTTATAAGAAACTCTTT	CATWDAGYKKLF	TRGV4	.	TRGJ1	15	-1	-1	20
11	1.150483202945237E-4	TGTGCCACCTGGGATGGGCTATGGGAGAAACTCTTT	CATWDGLWEKLF	TRGV4	.	TRGJ1	18	-1	-1	25
11	1.150483202945237E-4	TGTGCCACCTGGGATGGGCTAAGGAAGAAACTCTTT	CATWDGLRKKLF	TRGV4	.	TRGJ1	18	-1	-1	24
11	1.150483202945237E-4	TGTGCCACCTGGGATGGGCACTATAAGAAACTCTTT	CATWDGHYKKLF	TRGV4	.	TRGJ1	18	-1	-1	21
11	1.150483202945237E-4	TGTGCCACCTGGGATGAAGATTATAAGAAACTCTTT	CATWDEDYKKLF	TRGV4	.	TRGJ1	15	-1	-1	19
11	1.150483202945237E-4	TGTGCCACCTGGGATAGCAATTGGATCAAGACGTTT	CATWDSNWIKTF	TRGV8	.	TRGJP2	16	-1	-1	19
11	1.150483202945237E-4	TGTGCCACCTGGGATAATTATTATAAGAAACTCTTT	CATWDNYYKKLF	TRGV8	.	TRGJ1	15	-1	-1	15
11	1.150483202945237E-4	TGTGCCACCTGGGACCGTCGGTATAAGAAACTCTTT	CATWDRRYKKLF	TRGV3	.	TRGJ1	14	-1	-1	21
11	1.150483202945237E-4	TGTGCCACCTGGGACGGGCAGAAGGAGAAACTCTTT	CATWDGQKEKLF	TRGV2	.	TRGJ1	18	-1	-1	25
11	1.150483202945237E-4	TGTGCCACCTGGGACGGACACCCTCCTGGACTCTTT	CATWDGHPPGLF	TRGV2	.	TRGJ1	16	-1	-1	29
11	1.150483202945237E-4	TGTGCCACCTGGGACAGCCGGAGTAAGAAACTCTTT	CATWDSRSKKLF	TRGV5	.	TRGJ1	16	-1	-1	23
11	1.150483202945237E-4	TGTGCCACCTGGGACAGGCCGTGGAAGAAACTCTTT	CATWDRPWKKLF	TRGV3	.	TRGJ1	19	-1	-1	24
11	1.150483202945237E-4	TGTGCCACCTGGGACAGGATCTATAAGAAACTCTTT	CATWDRIYKKLF	TRGV7	.	TRGJ1	17	-1	-1	21
11	1.150483202945237E-4	TGTGCCACCTGGGACAGATCTAATAAGAAACTCTTT	CATWDRSNKKLF	TRGV3	.	TRGJ1	16	-1	-1	22
11	1.150483202945237E-4	TGTGCCACCTGGGAGGAATATTATAAGAAACTCTTT	CATWEEYYKKLF	TRGV2	.	TRGJ1	13	-1	-1	15
11	1.150483202945237E-4	TGTGCCACCTGGGAGATTTATTATAAGAAACTCTTT	CATWEIYYKKLF	TRGV4	.	TRGJ1	13	-1	-1	14
11	1.150483202945237E-4	TGTGCCACCTGGGAGACTGGTTATAAGAAACTCTTT	CATWETGYKKLF	TRGV3	.	TRGJ1	13	-1	-1	20
11	1.150483202945237E-4	TGTGCCACCTGGAATCCGTATTATAAGAAACTCTTT	CATWNPYYKKLF	TRGV4	.	TRGJ1	14	-1	-1	18
11	1.150483202945237E-4	TGTGTTCCGACCACTGGTTGGTTCAAGATATTT	CVPTTGWFKIF	TRGV10	.	TRGJP1	3	-1	-1	9
11	1.150483202945237E-4	TGTGCTGCGTGGGATCTTGATAAGAAACTCTTT	CAAWDLDKKLF	TRGV10	.	TRGJ1	14	-1	-1	19
11	1.150483202945237E-4	TGTGCTGCGTGGACTTATTATAAGAAACTCTTT	CAAWTYYKKLF	TRGV10	.	TRGJ1	11	-1	-1	11
11	1.150483202945237E-4	TGTGCCACCTTCCGGTGTTATAAGAAACTCTTT	CATFRCYKKLF	TRGV4	.	TRGJ2	9	-1	-1	17
11	1.150483202945237E-4	TGTGCCACCTGCCAAGATTATAAGAAACTCTTT	CATCQDYKKLF	TRGV8	.	TRGJ1	10	-1	-1	16
11	1.150483202945237E-4	TGTGCCACCTGCGCGATGTGGTTCAAGATATTT	CATCAMWFKIF	TRGV8	.	TRGJP1	10	-1	-1	18
11	1.150483202945237E-4	TGTGCCACCTGGGCTCGTTGGTTCAAGATATTT	CATWARWFKIF	TRGV2	.	TRGJP1	12	-1	-1	13
11	1.150483202945237E-4	TGTGCCACCTGGGGTGCTCATAAGAAACTCTTT	CATWGAHKKLF	TRGV2	.	TRGJ1	12	-1	-1	19
11	1.150483202945237E-4	TGTGCCACCTGGGGTGGGGAGAAGAAACTCTTT	CATWGGEKKLF	TRGV4	.	TRGJ1	17	-1	-1	21
11	1.150483202945237E-4	TGTGCCACCTGGGATGGTCGCCAGAAACTCTTT	CATWDGRQKLF	TRGV4	.	TRGJ1	16	-1	-1	22
11	1.150483202945237E-4	TGTGCCACCTGGGATGGGCCAGGAAAACTCTTT	CATWDGPGKLF	TRGV4	.	TRGJ1	19	-1	-1	24
11	1.150483202945237E-4	TGTGCCACCTGGGATGGGCGGAAGAAACTCTTT	CATWDGRKKLF	TRGV4	.	TRGJ1	18	-1	-1	21
11	1.150483202945237E-4	TGTGCCACCTGGGATGGGCAAGGGAAACTCTTT	CATWDGQGKLF	TRGV4	.	TRGJ1	18	-1	-1	23
11	1.150483202945237E-4	TGTGCCACCTGGGATGAGAGGTTCAAGATATTT	CATWDERFKIF	TRGV8	.	TRGJP1	14	-1	-1	19
11	1.150483202945237E-4	TGTGCCACCTGGGATAGGCTTAAGAAACTCTTT	CATWDRLKKLF	TRGV8	.	TRGJ1	21	-1	-1	20
11	1.150483202945237E-4	TGTGCCACCTGGGACGGGCTAGAGAAACTCTTT	CATWDGLEKLF	TRGV2	.	TRGJ1	18	-1	-1	22
11	1.150483202945237E-4	TGTGCCACCTGGGACGGGCCAAGGGAACTCTTT	CATWDGPRELF	TRGV2	.	TRGJ1	19	-1	-1	25
11	1.150483202945237E-4	TGTGCCACCTGGGACGGGCGCAAGAAACTCTTT	CATWDGRKKLF	TRGV2	.	TRGJ1	18	-1	-1	21
11	1.150483202945237E-4	TGTGCCACCTGGGACGGGCAGAAGAAACTCTTT	CATWDGQKKLF	TRGV2	.	TRGJ1	18	-1	-1	21
11	1.150483202945237E-4	TGTGCCACCTGGGACAGGCCCGGGAAACTCTTT	CATWDRPGKLF	TRGV5	.	TRGJ1	19	-1	-1	23
11	1.150483202945237E-4	TGTGCCACCTGGGACAGGCCGGGGAAACTCTTT	CATWDRPGKLF	TRGV5	.	TRGJ1	19	-1	-1	23
11	1.150483202945237E-4	TGTGCCACCTGGGACAGGCGGAGGAAACTCTTT	CATWDRRRKLF	TRGV3	.	TRGJ1	18	-1	-1	23
11	1.150483202945237E-4	TGTGCCACCTGGGACAGGCACAAGAAACTCTTT	CATWDRHKKLF	TRGV5	.	TRGJ1	18	-1	-1	21
11	1.150483202945237E-4	TGTGCCACCTGGGACAGGGATATGAAACTCTTT	CATWDRDMKLF	TRGV5	.	TRGJ2	17	-1	-1	19
11	1.150483202945237E-4	TGTGCCACCTGGGACAGGGACAAGAAACTCTTT	CATWDRDKKLF	TRGV5	.	TRGJ1	17	-1	-1	21
11	1.150483202945237E-4	TGTGCCACCCGTACTGGTTGGTTCAAGATATTT	CATRTGWFKIF	TRGV8	.	TRGJP1	8	-1	-1	12
11	1.150483202945237E-4	TGTGCTGCGTGGGATCGAAAGAAACTCTTT	CAAWDRKKLF	TRGV10	.	TRGJ1	14	-1	-1	18
11	1.150483202945237E-4	TGTGCCTTTACTGGTTGGTTCAAGATATTT	CAFTGWFKIF	TRGV8	.	TRGJP1	5	-1	-1	9
11	1.150483202945237E-4	TGTGCCCCTCTTAAGTCTTTAGAGCTCTTT	CAPLKSLELF	TRGV2	.	TRGJ1	8	-1	-1	24
11	1.150483202945237E-4	TGTGCCCCGGGTGATTGGATCAAGACGTTT	CAPGDWIKTF	TRGV4	.	TRGJP2	17	-1	-1	10
11	1.150483202945237E-4	TGTGCCCGATTTGGGTGGTTCAAGATATTT	CARFGWFKIF	TRGV10	.	TRGJP1	4	-1	-1	11
11	1.150483202945237E-4	TGTGCCACCTGGCCGAGCGGGAAACTCTTT	CATWPSGKLF	TRGV8	.	TRGJ1	11	-1	-1	20
11	1.150483202945237E-4	TGTGCCACCTGGCATTATAAGAAACTCTTT	CATWHYKKLF	TRGV3	.	TRGJ1	11	-1	-1	13
11	1.150483202945237E-4	TGTGCCACCTGGGTGTGTAAGAAACTCTTT	CATWVCKKLF	TRGV3	.	TRGJ1	12	-1	-1	17
11	1.150483202945237E-4	TGTGCCACCTGGGATGAGGGCAAGATATTT	CATWDEGKIF	TRGV8	.	TRGJP1	18	-1	-1	20
11	1.150483202945237E-4	TGTGCCACCTGGGACGGGCCGAAACTCTTT	CATWDGPKLF	TRGV2	.	TRGJ1	19	-1	-1	20
11	1.150483202945237E-4	TGTGCCACCTGGAAACATAAGAAACTCTTT	CATWKHKKLF	TRGV5	.	TRGJ1	11	-1	-1	16
11	1.150483202945237E-4	TGTGCCACCTACTCATATAAGAAACTCTTT	CATYSYKKLF	TRGV2	.	TRGJ1	9	-1	-1	15
11	1.150483202945237E-4	TGTGCCACCCTAACCTTTAAGAAACTCTTT	CATLTFKKLF	TRGV7	.	TRGJ1	8	-1	-1	17
11	1.150483202945237E-4	TGTGCCACCGTATATGATCGGAAACTCTTT	CATVYDRKLF	TRGV4	.	TRGJ1	8	-1	-1	20
11	1.150483202945237E-4	TGTGCCTCCCGCAGGTTCAAGATATTT	CASRRFKIF	TRGV8	.	TRGJP1	8	-1	-1	13
11	1.150483202945237E-4	TGTGCCACCTTGGATAAGAAACTCTTT	CATLDKKLF	TRGV5	.	TRGJ1	13	-1	-1	13
11	1.150483202945237E-4	TGTGCCACCTGCCCTAAGAAACTCTTT	CATCPKKLF	TRGV4	.	TRGJ1	10	-1	-1	14
11	1.150483202945237E-4	TGTGCCACCTGGGGGTTCAAGATATTT	CATWGFKIF	TRGV5	.	TRGJP1	12	-1	-1	4
11	1.150483202945237E-4	TGTGCCACCTGGGATGGGCCTCTCTTT	CATWDGPLF	TRGV4	.	TRGJ1	19	-1	-1	21
11	1.150483202945237E-4	TGTGCCACCTGGGAGGGGAAACTCTTT	CATWEGKLF	TRGV4	.	TRGJ1	17	-1	-1	17
11	1.150483202945237E-4	TGTGCCACCTGGGAGAGGAGACTCTTT	CATWERRLF	TRGV4	.	TRGJ1	13	-1	-1	17
11	1.150483202945237E-4	TGTGCCACCCCCGGGGGGAAACTCTTT	CATPGGKLF	TRGV4	.	TRGJ1	8	-1	-1	17
11	1.150483202945237E-4	TGTGCCACCACGACGGGGAAACTCTTT	CATTTGKLF	TRGV4	.	TRGJ1	8	-1	-1	17
11	1.150483202945237E-4	TGTGCCAACGGTTGGTTCAAGATATTT	CANGWFKIF	TRGV4	.	TRGJP1	6	-1	-1	9
11	1.150483202945237E-4	TGTGCCACCTTAAGGAAACTCTTT	CATLRKLF	TRGV4	.	TRGJ1	9	-1	-1	10
11	1.150483202945237E-4	TGTGCCACCTCGAAACCAGCGTTT	CATSKPAF	TRGV8	.	TRGJP2	9	-1	-1	19
11	1.150483202945237E-4	TGTGCCACCTGCACTAAGATATTT	CATCTKIF	TRGV8	.	TRGJP1	10	-1	-1	15
11	1.150483202945237E-4	TGTGCCACCTGGGTAAAACTCTTT	CATWVKLF	TRGV3	.	TRGJ1	12	-1	-1	15
11	1.150483202945237E-4	TGTGCCACCTCACTCTTT	CATSLF	TRGV4	.	TRGJ1	9	-1	-1	11
11	1.150483202945237E-4	TGCAAGAAACTCTTT	CKKLF	TRGV2	.	TRGJ1	1	-1	-1	3
10	1.0458938208593064E-4	TGTGCCACCTGGGACAGGCCAAAATTGGTTAATCGGGGATTGAGTTGGTTCAAGATATTT	CATWDRPKLVNRGLSWFKIF	TRGV3	.	TRGJP1	19	-1	-1	43
10	1.0458938208593064E-4	TGTGCTGCGTGGGATTCCGATCCCGGTGGAAATTATTATAAGAAACTCTTT	CAAWDSDPGGNYYKKLF	TRGV10	.	TRGJ1	23	-1	-1	30
10	1.0458938208593064E-4	TGTGCTGCGTGGGATCCTCGATTAATCTGTCATTATTATAAGAAACTCTTT	CAAWDPRLICHYYKKLF	TRGV10	.	TRGJ1	14	-1	-1	31
10	1.0458938208593064E-4	TGTGCCACCTGGGACGGAAACCGGCTTGGTAGTGATTGGATCAAGACGTTT	CATWDGNRLGSDWIKTF	TRGV2	.	TRGJP2	16	-1	-1	28
10	1.0458938208593064E-4	TGTGCTGCGTGGGGCCTAATCCCCTGTTTTTATTATAAGAAACTCTTT	CAAWGLIPCFYYKKLF	TRGV10	.	TRGJ1	12	-1	-1	29
10	1.0458938208593064E-4	TGTGCTGCGTGGGATTATATCGGGCGATGGGGATGGTTCAAGATATTT	CAAWDYIGRWGWFKIF	TRGV10	.	TRGJP1	16	-1	-1	30
10	1.0458938208593064E-4	TGTGCCACCTGGCCCTCACCTTATACCACTGGTTGGTTCAAGATATTT	CATWPSPYTTGWFKIF	TRGV8	.	TRGJP1	11	-1	-1	21
10	1.0458938208593064E-4	TGTGCCACCTGGGATGGGCTGGGTAGTAGTGATTGGATCAAGACGTTT	CATWDGLGSSDWIKTF	TRGV4	.	TRGJP2	18	-1	-1	23
10	1.0458938208593064E-4	TGTGCCACCTGGGATGGGGCTGATAGTAGTGATTGGATCAAGACGTTT	CATWDGADSSDWIKTF	TRGV8	.	TRGJP2	20	-1	-1	22
10	1.0458938208593064E-4	TGTGCCACCTGGGATAGGCCGGGAAGAGGTGATTGGATCAAGACGTTT	CATWDRPGRGDWIKTF	TRGV8	.	TRGJP2	19	-1	-1	28
10	1.0458938208593064E-4	TGTGCCACCTGGGACCCCAGAGTCAGTAGTGATTGGATCAAGACGTTT	CATWDPRVSSDWIKTF	TRGV8	.	TRGJP2	13	-1	-1	24
10	1.0458938208593064E-4	TGTGCCACCTGGGACGGGCCGGTGGGTAATGATTGGATCAAGACGTTT	CATWDGPVGNDWIKTF	TRGV2	.	TRGJP2	22	-1	-1	25
10	1.0458938208593064E-4	TGTGCCACCTGGGACGGGCCATGTACCACTGGTTGGTTCAAGATATTT	CATWDGPCTTGWFKIF	TRGV2	.	TRGJP1	19	-1	-1	20
10	1.0458938208593064E-4	TGTGCCACCTGGGACGGGCCAGAGTTGGGCAAAAAAATCAAGGTATTT	CATWDGPELGKKIKVF	TRGV2	.	TRGJP	19	-1	-1	15
10	1.0458938208593064E-4	TGTGCCACCTGGGACAGGCTCCACTGGGATTATTATAAGAAACTCTTT	CATWDRLHWDYYKKLF	TRGV3	.	TRGJ1	18	-1	-1	28
10	1.0458938208593064E-4	TGTGCCACCTGGGACAGGCCGTTGGGTACGGATTATAAGAAACTCTTT	CATWDRPLGTDYKKLF	TRGV3	.	TRGJ1	19	-1	-1	31
10	1.0458938208593064E-4	TGTGCCACCTGGGACAGGCCATATAGTAGTGATTGGATCAAGACGTTT	CATWDRPYSSDWIKTF	TRGV5	.	TRGJP2	19	-1	-1	20
10	1.0458938208593064E-4	TGTGCTGCGTGGGCCCGTCATACCACTGGTTGGTTCAAGATATTT	CAAWARHTTGWFKIF	TRGV10	.	TRGJP1	12	-1	-1	19
10	1.0458938208593064E-4	TGTGCTGCGTGGGATACAACTACCACTGGTTGGTTCAAGATATTT	CAAWDTTTTGWFKIF	TRGV10	.	TRGJP1	14	-1	-1	20
10	1.0458938208593064E-4	TGTGCTGCGTGGGACAACCTCGGCACTGGTTGGTTCAAGATATTT	CAAWDNLGTGWFKIF	TRGV10	.	TRGJP1	13	-1	-1	23
10	1.0458938208593064E-4	TGTGCCACCTGGGATTCGGGCAGTAGTGATTGGATCAAGACGTTT	CATWDSGSSDWIKTF	TRGV8	.	TRGJP2	14	-1	-1	21
10	1.0458938208593064E-4	TGTGCCACCTGGGATCCGGGCGTGGATTATTATAAGAAACTCTTT	CATWDPGVDYYKKLF	TRGV4	.	TRGJ1	14	-1	-1	25
10	1.0458938208593064E-4	TGTGCCACCTGGGATGGGCCCCTCTATTATTATAAGAAACTCTTT	CATWDGPLYYYKKLF	TRGV4	.	TRGJ1	23	-1	-1	25
10	1.0458938208593064E-4	TGTGCCACCTGGGATGGGCCCGTTGGTTATTATAAGAAACTCTTT	CATWDGPVGYYKKLF	TRGV4	.	TRGJ1	20	-1	-1	26
10	1.0458938208593064E-4	TGTGCCACCTGGGACGTTTTAGTCTGGGATTGGATCAAGACGTTT	CATWDVLVWDWIKTF	TRGV2	.	TRGJP2	15	-1	-1	27
10	1.0458938208593064E-4	TGTGCCACCTGGGACGGTGTTTGTAGTGATTGGATCAAGACGTTT	CATWDGVCSDWIKTF	TRGV2	.	TRGJP2	16	-1	-1	22
10	1.0458938208593064E-4	TGTGCCACCTGGGACAGGCCACCGAATTATTATAAGAAACTCTTT	CATWDRPPNYYKKLF	TRGV5	.	TRGJ1	19	-1	-1	22
10	1.0458938208593064E-4	TGTGCCACCTGGGACAGGGATAGTAGTGATTGGATCAAGACGTTT	CATWDRDSSDWIKTF	TRGV3	.	TRGJP2	17	-1	-1	19
10	1.0458938208593064E-4	TGTGCCACCTGGGAAAGTAGACGTAGTGATTGGATCAAGACGTTT	CATWESRRSDWIKTF	TRGV4	.	TRGJP2	13	-1	-1	22
10	1.0458938208593064E-4	TGTGCTGCGTGGGATTGTCCGAATTATTATAAGAAACTCTTT	CAAWDCPNYYKKLF	TRGV10	.	TRGJ1	15	-1	-1	19
10	1.0458938208593064E-4	TGTGCTGCGTGGGATTATCGGGATTATTATAAGAAACTCTTT	CAAWDYRDYYKKLF	TRGV10	.	TRGJ1	16	-1	-1	22
10	1.0458938208593064E-4	TGTGCTGCGTGGGATACGACGAATTATTATAAGAAACTCTTT	CAAWDTTNYYKKLF	TRGV10	.	TRGJ1	17	-1	-1	19
10	1.0458938208593064E-4	TGTGCTGCGTGGGAAAGAGGGAAATATTATAAGAAACTCTTT	CAAWERGKYYKKLF	TRGV10	.	TRGJ1	13	-1	-1	20
10	1.0458938208593064E-4	TGTGCCACCTGGTCTCTCCAGGGCCATTATAAGAAACTCTTT	CATWSLQGHYKKLF	TRGV8	.	TRGJ1	11	-1	-1	25
10	1.0458938208593064E-4	TGTGCCACCTGGCGATGTGGTAGAGATTGGATCAAGACGTTT	CATWRCGRDWIKTF	TRGV8	.	TRGJP2	15	-1	-1	19
10	1.0458938208593064E-4	TGTGCCACCTGGGCCTATGAGGGTTATTATAAGAAACTCTTT	CATWAYEGYYKKLF	TRGV7	.	TRGJ1	12	-1	-1	23
10	1.0458938208593064E-4	TGTGCCACCTGGGCCCAACCGAATTATTATAAGAAACTCTTT	CATWAQPNYYKKLF	TRGV8	.	TRGJ1	12	-1	-1	19
10	1.0458938208593064E-4	TGTGCCACCTGGGCCCAAAGTAGTGATTGGATCAAGACGTTT	CATWAQSSDWIKTF	TRGV8	.	TRGJP2	12	-1	-1	18
10	1.0458938208593064E-4	TGTGCCACCTGGGATCCTAGTAGTGATTGGATCAAGACGTTT	CATWDPSSDWIKTF	TRGV4	.	TRGJP2	14	-1	-1	17
10	1.0458938208593064E-4	TGTGCCACCTGGGATGGGCGGGATTATTATAAGAAACTCTTT	CATWDGRDYYKKLF	TRGV4	.	TRGJ1	18	-1	-1	22
10	1.0458938208593064E-4	TGTGCCACCTGGGATAACACCACTGGTTGGTTCAAGATATTT	CATWDNTTGWFKIF	TRGV8	.	TRGJP1	15	-1	-1	18
10	1.0458938208593064E-4	TGTGCCACCTGGGACGGGCCCCCTGGTTGGTTCAAGATATTT	CATWDGPPGWFKIF	TRGV2	.	TRGJP1	20	-1	-1	19
10	1.0458938208593064E-4	TGTGCCACCTGGGACGGGCCACGGGAGGATAAGAAACTCTTT	CATWDGPREDKKLF	TRGV2	.	TRGJ1	19	-1	-1	28
10	1.0458938208593064E-4	TGTGCCACCTGGGACGGGCGGGGGGATTGGATCAAGACGTTT	CATWDGRGDWIKTF	TRGV2	.	TRGJP2	18	-1	-1	24
10	1.0458938208593064E-4	TGTGCCACCTGGGACGGGAATAGTGATTGGATCAAGACGTTT	CATWDGNSDWIKTF	TRGV2	.	TRGJP2	17	-1	-1	20
10	1.0458938208593064E-4	TGTGCCACCTGGGACGGAAGTAGTGATTGGATCAAGACGTTT	CATWDGSSDWIKTF	TRGV3	.	TRGJP2	14	-1	-1	18
10	1.0458938208593064E-4	TGTGCCACCTGGGACACGCACTATTATTATAAGAAACTCTTT	CATWDTHYYYKKLF	TRGV3	.	TRGJ1	18	-1	-1	22
10	1.0458938208593064E-4	TGTGCCACCTGGGACAGGCCTGGTTATTATAAGAAACTCTTT	CATWDRPGYYKKLF	TRGV5	.	TRGJ1	21	-1	-1	23
10	1.0458938208593064E-4	TGTGCCACCTGGGACAGGCCCGCTTATTATAAGAAACTCTTT	CATWDRPAYYKKLF	TRGV5	.	TRGJ1	19	-1	-1	23
10	1.0458938208593064E-4	TGTGCCACCTGGGACAGAGCCACTGGTTGGTTCAAGATATTT	CATWDRATGWFKIF	TRGV7	.	TRGJP1	20	-1	-1	19
10	1.0458938208593064E-4	TGTGCCACCTGGGACAGAGCGAGTTATTATAAGAAACTCTTT	CATWDRASYYKKLF	TRGV3	.	TRGJ1	16	-1	-1	19
10	1.0458938208593064E-4	TGTGCCACCTGGGAGCGGGGTAGTGATTGGATCAAGACGTTT	CATWERGSDWIKTF	TRGV8	.	TRGJP2	13	-1	-1	19
10	1.0458938208593064E-4	TGTGCCACCTGGGAGGATACCACTGGTTGGTTCAAGATATTT	CATWEDTTGWFKIF	TRGV4	.	TRGJP1	13	-1	-1	16
10	1.0458938208593064E-4	TGTGCTGCGTGGCTTCCTAATTATTATAAGAAACTCTTT	CAAWLPNYYKKLF	TRGV10	.	TRGJ1	11	-1	-1	18
10	1.0458938208593064E-4	TGTGCTGCGTGGGATCTCTCTTATTATAAGAAACTCTTT	CAAWDLSYYKKLF	TRGV10	.	TRGJ1	14	-1	-1	20
10	1.0458938208593064E-4	TGTGCTGCGTGGGACCCAAATTATTATAAGAAACTCTTT	CAAWDPNYYKKLF	TRGV10	.	TRGJ1	13	-1	-1	18
10	1.0458938208593064E-4	TGTGCCTTGTGGGAGGTGGGCAAAAAAATCAAGGTATTT	CALWEVGKKIKVF	TRGV9	.	TRGJP	17	-1	-1	12
10	1.0458938208593064E-4	TGTGCCTTGTGGGAGGACCTTTGTTATAAGAAACTCTTT	CALWEDLCYKKLF	TRGV9	.	TRGJ1	15	-1	-1	20
10	1.0458938208593064E-4	TGTGCCACCTGTCCCCGGGGGTATTATAAGAAACTCTTT	CATCPRGYYKKLF	TRGV3	.	TRGJ1	10	-1	-1	21
10	1.0458938208593064E-4	TGTGCCACCTGGTTGAGTAGTGATTGGATCAAGACGTTT	CATWLSSDWIKTF	TRGV8	.	TRGJP2	11	-1	-1	15
10	1.0458938208593064E-4	TGTGCCACCTGGGTTGGTAGTGATTGGATCAAGACGTTT	CATWVGSDWIKTF	TRGV3	.	TRGJP2	12	-1	-1	16
10	1.0458938208593064E-4	TGTGCCACCTGGGTTAGTAGTGATTGGATCAAGACGTTT	CATWVSSDWIKTF	TRGV8	.	TRGJP2	16	-1	-1	14
10	1.0458938208593064E-4	TGTGCCACCTGGGGGGCCCTTGGGTATAAGAAACTCTTT	CATWGALGYKKLF	TRGV4	.	TRGJ1	18	-1	-1	24
10	1.0458938208593064E-4	TGTGCCACCTGGGGGGGTAGTGATTGGATCAAGACGTTT	CATWGGSDWIKTF	TRGV8	.	TRGJP2	12	-1	-1	16
10	1.0458938208593064E-4	TGTGCCACCTGGGGGATCCTTTATTATAAGAAACTCTTT	CATWGILYYKKLF	TRGV7	.	TRGJ1	12	-1	-1	20
10	1.0458938208593064E-4	TGTGCCACCTGGGATTTCACTGGTTGGTTCAAGATATTT	CATWDFTGWFKIF	TRGV8	.	TRGJP1	14	-1	-1	17
10	1.0458938208593064E-4	TGTGCCACCTGGGATGGGCCGAGTTATAAGAAACTCTTT	CATWDGPSYKKLF	TRGV4	.	TRGJ1	19	-1	-1	23
10	1.0458938208593064E-4	TGTGCCACCTGGGATGAGAGGGGGTATAAGAAACTCTTT	CATWDERGYKKLF	TRGV4	.	TRGJ1	15	-1	-1	24
10	1.0458938208593064E-4	TGTGCCACCTGGGATATAAGTTATTATAAGAAACTCTTT	CATWDISYYKKLF	TRGV8	.	TRGJ1	15	-1	-1	20
10	1.0458938208593064E-4	TGTGCCACCTGGGACGTGAATTATTATAAGAAACTCTTT	CATWDVNYYKKLF	TRGV4	.	TRGJ1	13	-1	-1	17
10	1.0458938208593064E-4	TGTGCCACCTGGGACGGCCTTTATTATAAGAAACTCTTT	CATWDGLYYKKLF	TRGV2	.	TRGJ1	16	-1	-1	20
10	1.0458938208593064E-4	TGTGCCACCTGGGACGGGCTCGGATATAAGAAACTCTTT	CATWDGLGYKKLF	TRGV2	.	TRGJ1	21	-1	-1	24
10	1.0458938208593064E-4	TGTGCCACCTGGGACGGGCTGGGTTATAAGAAACTCTTT	CATWDGLGYKKLF	TRGV2	.	TRGJ1	18	-1	-1	23
10	1.0458938208593064E-4	TGTGCCACCTGGGACGGGCCCGGTTATAAGAAACTCTTT	CATWDGPGYKKLF	TRGV2	.	TRGJ1	21	-1	-1	23
10	1.0458938208593064E-4	TGTGCCACCTGGGACGGGCCCAGGGGGTTCAAGATATTT	CATWDGPRGFKIF	TRGV2	.	TRGJP1	20	-1	-1	25
10	1.0458938208593064E-4	TGTGCCACCTGGGACGGGAAAATGGGTAAGAAACTCTTT	CATWDGKMGKKLF	TRGV2	.	TRGJ1	17	-1	-1	26
10	1.0458938208593064E-4	TGTGCCACCTGGGACAGGTTCGGTTATAAGAAACTCTTT	CATWDRFGYKKLF	TRGV3	.	TRGJ1	17	-1	-1	23
10	1.0458938208593064E-4	TGTGCCACCTGGGACAGGCTTCGTTATAAGAAACTCTTT	CATWDRLRYKKLF	TRGV5	.	TRGJ1	18	-1	-1	23
10	1.0458938208593064E-4	TGTGCCACCTGGGACAGGCCCCGTAGCGGGAAACTCTTT	CATWDRPRSGKLF	TRGV5	.	TRGJ1	19	-1	-1	29
10	1.0458938208593064E-4	TGTGCCACCTGGGACAGGCCGCGTTATAAGAAACTCTTT	CATWDRPRYKKLF	TRGV7	.	TRGJ1	19	-1	-1	23
10	1.0458938208593064E-4	TGTGCCACCTGGGACAGGGTGCATTATAAGAAACTCTTT	CATWDRVHYKKLF	TRGV3	.	TRGJ1	17	-1	-1	22
10	1.0458938208593064E-4	TGTGCCACCTGGGACAAAAGTGATTGGATCAAGACGTTT	CATWDKSDWIKTF	TRGV5	.	TRGJP2	15	-1	-1	18
10	1.0458938208593064E-4	TGTGCCACCTGGATATCCACTGGTTGGTTCAAGATATTT	CATWISTGWFKIF	TRGV2	.	TRGJP1	11	-1	-1	9
10	1.0458938208593064E-4	TGTGCTGCGTGGGATTCTTATTATAAGAAACTCTTT	CAAWDSYYKKLF	TRGV10	.	TRGJ2	15	-1	-1	17
10	1.0458938208593064E-4	TGTGCTGCGTGGGAAGGTTATTATAAGAAACTCTTT	CAAWEGYYKKLF	TRGV10	.	TRGJ1	13	-1	-1	17
10	1.0458938208593064E-4	TGTGCTGCGGAAAAGAATTATTATAAGAAACTCTTT	CAAEKNYYKKLF	TRGV10	.	TRGJ1	8	-1	-1	14
10	1.0458938208593064E-4	TGTGCCACCTTGATAGTCAGATGGTTCAAGATATTT	CATLIVRWFKIF	TRGV2	.	TRGJP1	9	-1	-1	21
10	1.0458938208593064E-4	TGTGCCACCTTGAGTAGTGATTGGATCAAGACGTTT	CATLSSDWIKTF	TRGV5	.	TRGJP2	9	-1	-1	12
10	1.0458938208593064E-4	TGTGCCACCTGGGCCCATTATTATAAGAAACTCTTT	CATWAHYYKKLF	TRGV2	.	TRGJ1	12	-1	-1	16
10	1.0458938208593064E-4	TGTGCCACCTGGGCCCAGGGGTGGTTCAAGATATTT	CATWAQGWFKIF	TRGV2	.	TRGJP1	12	-1	-1	18
10	1.0458938208593064E-4	TGTGCCACCTGGGGCAGGCCTTTGCAGAAACTCTTT	CATWGRPLQKLF	TRGV5P	.	TRGJ1	20	-1	-1	25
10	1.0458938208593064E-4	TGTGCCACCTGGGGGAATTATTATAAGAAACTCTTT	CATWGNYYKKLF	TRGV8	.	TRGJ1	12	-1	-1	14
10	1.0458938208593064E-4	TGTGCCACCTGGGATTTGTTGTATAAGAAACTCTTT	CATWDLLYKKLF	TRGV4	.	TRGJ1	14	-1	-1	21
10	1.0458938208593064E-4	TGTGCCACCTGGGATGGAAATTATAAGAAACTCTTT	CATWDGNYKKLF	TRGV4	.	TRGJ1	16	-1	-1	19
10	1.0458938208593064E-4	TGTGCCACCTGGGATGAAGGGCATAAGAAACTCTTT	CATWDEGHKKLF	TRGV8	.	TRGJ1	14	-1	-1	22
10	1.0458938208593064E-4	TGTGCCACCTGGGATATTTATGAGGAGAAACTCTTT	CATWDIYEEKLF	TRGV8	.	TRGJ1	15	-1	-1	25
10	1.0458938208593064E-4	TGTGCCACCTGGGATAGTGACTATAAGAAACTCTTT	CATWDSDYKKLF	TRGV8	.	TRGJ2	23	-1	-1	21
10	1.0458938208593064E-4	TGTGCCACCTGGGATAGTAATTATAAGAAACTCTTT	CATWDSNYKKLF	TRGV8	.	TRGJ1	16	-1	-1	19
10	1.0458938208593064E-4	TGTGCCACCTGGGATAGGCCCCAGGGGAAACTCTTT	CATWDRPQGKLF	TRGV8	.	TRGJ1	19	-1	-1	26
10	1.0458938208593064E-4	TGTGCCACCTGGGATAGGGGGTATAAGAAACTCTTT	CATWDRGYKKLF	TRGV8	.	TRGJ1	17	-1	-1	21
10	1.0458938208593064E-4	TGTGCCACCTGGGATAGAGCCCCCAAGAAACTCTTT	CATWDRAPKKLF	TRGV8	.	TRGJ1	20	-1	-1	24
10	1.0458938208593064E-4	TGTGCCACCTGGGACGGGCTCGACAAGAAACTCTTT	CATWDGLDKKLF	TRGV2	.	TRGJ1	21	-1	-1	24
10	1.0458938208593064E-4	TGTGCCACCTGGGACGGGCCTTTCGAGAAACTCTTT	CATWDGPFEKLF	TRGV2	.	TRGJ1	19	-1	-1	25
10	1.0458938208593064E-4	TGTGCCACCTGGGACGGGCCGAGGGTGAAACTCTTT	CATWDGPRVKLF	TRGV2	.	TRGJ1	19	-1	-1	26
10	1.0458938208593064E-4	TGTGCCACCTGGGACGGGCGGAAGAAGAAACTCTTT	CATWDGRKKKLF	TRGV2	.	TRGJ1	18	-1	-1	24
10	1.0458938208593064E-4	TGTGCCACCTGGGACGGGATCAATAAGAAACTCTTT	CATWDGINKKLF	TRGV2	.	TRGJ1	17	-1	-1	22
10	1.0458938208593064E-4	TGTGCCACCTGGGACAGGCCTGTTAAGAAACTCTTT	CATWDRPVKKLF	TRGV3	.	TRGJ1	22	-1	-1	23
10	1.0458938208593064E-4	TGTGCCACCTGGGACAGGCGTTATAAGAAACTCTTT	CATWDRRYKKLF	TRGV7	.	TRGJ1	18	-1	-1	20
10	1.0458938208593064E-4	TGTGCCACCTGGGAGTGGGGATATAAGAAACTCTTT	CATWEWGYKKLF	TRGV2	.	TRGJ1	13	-1	-1	21
10	1.0458938208593064E-4	TGTGCCACCTGGGAAGGTTATTATAAGAAACTCTTT	CATWEGYYKKLF	TRGV2	.	TRGJ1	16	-1	-1	17
10	1.0458938208593064E-4	TGTGCCACCTGGGAAATTTATTATAAGAAACTCTTT	CATWEIYYKKLF	TRGV4	.	TRGJ1	13	-1	-1	17
10	1.0458938208593064E-4	TGTGCGCCGGGACGTAATTATTATAAGAAACTCTTT	CAPGRNYYKKLF	TRGV10	.	TRGJ1	4	-1	-1	15
10	1.0458938208593064E-4	TGTGCTGCGTTCGCTGGTTGGTTCAAGATATTT	CAAFAGWFKIF	TRGV10	.	TRGJP1	9	-1	-1	13
10	1.0458938208593064E-4	TGTGCCCCCTGGGGTGTGTGCAAGAAACTCTTT	CAPWGVCKKLF	TRGV8	.	TRGJ1	12	-1	-1	21
10	1.0458938208593064E-4	TGTGCCATCCTAACTGGTTGGTTCAAGATATTT	CAILTGWFKIF	TRGV8	.	TRGJP1	10	-1	-1	12
10	1.0458938208593064E-4	TGTGCCACCTGTCCAGACTCGCGGAAACTCTTT	CATCPDSRKLF	TRGV5	.	TRGJ1	10	-1	-1	23
10	1.0458938208593064E-4	TGTGCCACCTGGCCTGGTTGGTTCAAGATATTT	CATWPGWFKIF	TRGV4	.	TRGJP1	11	-1	-1	13
10	1.0458938208593064E-4	TGTGCCACCTGGGCCGGTTGGTTCAAGATATTT	CATWAGWFKIF	TRGV4	.	TRGJP1	12	-1	-1	15
10	1.0458938208593064E-4	TGTGCCACCTGGGATGGTTGGTTCAAGATATTT	CATWDGWFKIF	TRGV4	.	TRGJP1	16	-1	-1	14
10	1.0458938208593064E-4	TGTGCCACCTGGGATGGCCATAAGAAACTCTTT	CATWDGHKKLF	TRGV4	.	TRGJ1	16	-1	-1	19
10	1.0458938208593064E-4	TGTGCCACCTGGGATGGGAATAAGAAACTCTTT	CATWDGNKKLF	TRGV4	.	TRGJ1	17	-1	-1	19
10	1.0458938208593064E-4	TGTGCCACCTGGGATATTTCTAAGAAACTCTTT	CATWDISKKLF	TRGV8	.	TRGJ1	15	-1	-1	17
10	1.0458938208593064E-4	TGTGCCACCTGGGACAGGCCACGGAAACTCTTT	CATWDRPRKLF	TRGV5	.	TRGJ1	19	-1	-1	23
10	1.0458938208593064E-4	TGTGCCACCTGGGACAGGGGGCGAGAACTCTTT	CATWDRGRELF	TRGV3	.	TRGJ1	17	-1	-1	25
10	1.0458938208593064E-4	TGTGCCACCTGGGACAGACCTAAGAAACTCTTT	CATWDRPKKLF	TRGV3	.	TRGJ1	20	-1	-1	20
10	1.0458938208593064E-4	TGTGCCACCTGGGACAACCCTAAGAAACTCTTT	CATWDNPKKLF	TRGV3	.	TRGJ1	15	-1	-1	20
10	1.0458938208593064E-4	TGTGCCACCTGGGAGCGTTATAAGAAACTCTTT	CATWERYKKLF	TRGV3	.	TRGJ1	13	-1	-1	17
10	1.0458938208593064E-4	TGTGCCGCCTCGACCGATAAGAAACTCTTT	CAASTDKKLF	TRGV8	.	TRGJ1	9	-1	-1	16
10	1.0458938208593064E-4	TGTGCCACCTGCGGGTATAAGAAACTCTTT	CATCGYKKLF	TRGV4	.	TRGJ1	10	-1	-1	15
10	1.0458938208593064E-4	TGTGCCACCTGGGTTTGGTTCAAGATATTT	CATWVWFKIF	TRGV4	.	TRGJP1	12	-1	-1	14
10	1.0458938208593064E-4	TGTGCCACCTGGGTGCAGGAGAAACTCTTT	CATWVQEKLF	TRGV4	.	TRGJ1	12	-1	-1	19
10	1.0458938208593064E-4	TGTGCCACCTGGGCCCCAAAGGAGCTCTTT	CATWAPKELF	TRGV8	.	TRGJ1	12	-1	-1	18
10	1.0458938208593064E-4	TGTGCCACCTGGGGGTATAAGAAACTCTTT	CATWGYKKLF	TRGV5	.	TRGJ1	12	-1	-1	15
10	1.0458938208593064E-4	TGTGCCACCTGGGATAAGGAGAAACTCTTT	CATWDKEKLF	TRGV4	.	TRGJ1	14	-1	-1	19
10	1.0458938208593064E-4	TGTGCCACCTGGGACCCGGGGAAACTCTTT	CATWDPGKLF	TRGV2	.	TRGJ1	14	-1	-1	20
10	1.0458938208593064E-4	TGTGCCACCTGGGACGCGAGGAAACTCTTT	CATWDARKLF	TRGV3	.	TRGJ1	14	-1	-1	20
10	1.0458938208593064E-4	TGTGCCACCTACCCTCAGGGGGCACTCTTT	CATYPQGALF	TRGV4	.	TRGJ1	9	-1	-1	23
10	1.0458938208593064E-4	TGTGCCACCCTATCATGGGAGAAACTCTTT	CATLSWEKLF	TRGV4	.	TRGJ1	8	-1	-1	19
10	1.0458938208593064E-4	TGTGCCACCCCCTCGGGGGAGAAACTCTTT	CATPSGEKLF	TRGV3	.	TRGJ1	8	-1	-1	19
10	1.0458938208593064E-4	TGTGCCACCCCCCGGGAGAAGAAACTCTTT	CATPREKKLF	TRGV4	.	TRGJ1	8	-1	-1	18
10	1.0458938208593064E-4	TGTGCCACGGGGGGTTATAAGAAACTCTTT	CATGGYKKLF	TRGV2	.	TRGJ1	7	-1	-1	14
10	1.0458938208593064E-4	TGTGAAGACCTGCCCGATCCTTTACTCTTT	CEDLPDPLLF	TRGV8	.	TRGJ1	3	-1	-1	23
10	1.0458938208593064E-4	TGTGCCGACATACTTAAGAAACTCTTT	CADILKKLF	TRGV4	.	TRGJ1	5	-1	-1	14
10	1.0458938208593064E-4	TGTGCCACCTGGGTGTGCAAACTCTTT	CATWVCKLF	TRGV4	.	TRGJ1	12	-1	-1	18
10	1.0458938208593064E-4	TGTGCCACCTGGGATGGAATACTCTTT	CATWDGILF	TRGV4	.	TRGJ1	16	-1	-1	16
10	1.0458938208593064E-4	TGTGCCACCTGGGATAGAAAACTCTTT	CATWDRKLF	TRGV5	.	TRGJ1	16	-1	-1	18
10	1.0458938208593064E-4	TGTGCCACCTGGGACGAGAAACTCTTT	CATWDEKLF	TRGV3	.	TRGJ1	14	-1	-1	16
10	1.0458938208593064E-4	TGTGCCACCAGACCAAAGAAACTCTTT	CATRPKKLF	TRGV4	.	TRGJ1	8	-1	-1	15
10	1.0458938208593064E-4	TGTGGGGGTTGGTTCAAGATATTT	CGGWFKIF	TRGV5	.	TRGJP1	3	-1	-1	6
10	1.0458938208593064E-4	TGTGCCACCCTGAAACTCTTT	CATLKLF	TRGV5	.	TRGJ1	8	-1	-1	11
10	1.0458938208593064E-4	TGTGCCACCCGGGGGCTCTTT	CATRGLF	TRGV8	.	TRGJ1	12	-1	-1	15
10	1.0458938208593064E-4	TGTGGGGAGAAACTCTTT	CGEKLF	TRGV4	.	TRGJ1	3	-1	-1	7
9	9.413044387733758E-5	TGTGCTGCGTGGGATTATTGTCGGAGGAATTCGAATTATTATAAGAAACTCTTT	CAAWDYCRRNSNYYKKLF	TRGV10	.	TRGJ1	16	-1	-1	27
9	9.413044387733758E-5	TGTGCCACCTGGGATTCCCTCTCCCCCCTAATCCTTTATTATAAGAAACTCTTT	CATWDSLSPLILYYKKLF	TRGV4	.	TRGJ1	14	-1	-1	35
9	9.413044387733758E-5	TGTGCCTTGTGGGAGGTTCCGGGGGGGACCACTAGTTGGTTCAAGATATTT	CALWEVPGGTTSWFKIF	TRGV9	.	TRGJP1	16	-1	-1	27
9	9.413044387733758E-5	TGTGCCACCTGGGACTCTCCTCGTAATACCACTGGTTGGTTCAAGATATTT	CATWDSPRNTTGWFKIF	TRGV2	.	TRGJP1	14	-1	-1	22
9	9.413044387733758E-5	TGTGCCACCTGGGACGGGCCGGCGGAGTTGGGCAAAAAAATCAAGGTATTT	CATWDGPAELGKKIKVF	TRGV2	.	TRGJP	19	-1	-1	24
9	9.413044387733758E-5	TGTGCCACCTGGGACAGGCAGGAAGAGTTGGGCAAAAAAATCAAGGTATTT	CATWDRQEELGKKIKVF	TRGV3	.	TRGJP	18	-1	-1	22
9	9.413044387733758E-5	TGTGCCACCTGGGACAGGGAGAATTTGACGGGTTATTATAAGAAACTCTTT	CATWDRENLTGYYKKLF	TRGV3	.	TRGJ1	17	-1	-1	32
9	9.413044387733758E-5	TGTGCCACCTGGGAACTGTCCCCCCTTAGTAGTGATTGGATCAAGACGTTT	CATWELSPLSSDWIKTF	TRGV8	.	TRGJP2	13	-1	-1	26
9	9.413044387733758E-5	TGTGCTGCGTGGGATTATTCTCCCCCGAATTATTATAAGAAACTCTTT	CAAWDYSPPNYYKKLF	TRGV10	.	TRGJ1	16	-1	-1	25
9	9.413044387733758E-5	TGTGCCACCTGGGATGACGATTATACCACTGGTTGGTTCAAGATATTT	CATWDDDYTTGWFKIF	TRGV8	.	TRGJP1	14	-1	-1	21
9	9.413044387733758E-5	TGTGCCACCTGGGATAGGTGGAGTACCACTGGTTGGTTCAAGATATTT	CATWDRWSTTGWFKIF	TRGV8	.	TRGJP1	17	-1	-1	23
9	9.413044387733758E-5	TGTGCCACCTGGGATAGGCGGGCGGAAAGTGATTGGATCAAGACGTTT	CATWDRRAESDWIKTF	TRGV8	.	TRGJP2	18	-1	-1	27
9	9.413044387733758E-5	TGTGCCACCTGGGATAGGGTTCATAGTAGTGATTGGATCAAGACGTTT	CATWDRVHSSDWIKTF	TRGV8	.	TRGJP2	17	-1	-1	22
9	9.413044387733758E-5	TGTGCCACCTGGGACCCATTTTCCGCGAGCTATTATAAGAAACTCTTT	CATWDPFSASYYKKLF	TRGV3	.	TRGJ1	14	-1	-1	30
9	9.413044387733758E-5	TGTGCCACCTGGGACGGCCTTCCAAATGGTGGTTGGTTCAAGATATTT	CATWDGLPNGGWFKIF	TRGV2	.	TRGJP1	16	-1	-1	29
9	9.413044387733758E-5	TGTGCCACCTGGGACGGGCTCTGTGGAAGTGATTGGATCAAGACGTTT	CATWDGLCGSDWIKTF	TRGV2	.	TRGJP2	18	-1	-1	27
9	9.413044387733758E-5	TGTGCCACCTGGGACAGGCTTAGGACCACTGGTTGGTTCAAGATATTT	CATWDRLRTTGWFKIF	TRGV3	.	TRGJP1	18	-1	-1	24
9	9.413044387733758E-5	TGTGCCACCTGGGACAGGCAAGATACCACTGGTTGGTTCAAGATATTT	CATWDRQDTTGWFKIF	TRGV5	.	TRGJP1	18	-1	-1	22
9	9.413044387733758E-5	TGTGCCACCTGGGACAGAAGCACTTGGTCTGGTTGGTTCAAGATATTT	CATWDRSTWSGWFKIF	TRGV3	.	TRGJP1	16	-1	-1	28
9	9.413044387733758E-5	TGTGCTGCGTGGGAGAGGGGTACCACTGGTTGGTTCAAGATATTT	CAAWERGTTGWFKIF	TRGV10	.	TRGJP1	13	-1	-1	20
9	9.413044387733758E-5	TGTGCCACCTGGGCTTGTCCTCCGAATTATTATAAGAAACTCTTT	CATWACPPNYYKKLF	TRGV4	.	TRGJ1	12	-1	-1	22
9	9.413044387733758E-5	TGTGCCACCTGGGATGGGAAGACCACTGGTTGGTTCAAGATATTT	CATWDGKTTGWFKIF	TRGV4	.	TRGJP1	17	-1	-1	21
9	9.413044387733758E-5	TGTGCCACCTGGGATAGGTTGGGTAGTGATTGGATCAAGACGTTT	CATWDRLGSDWIKTF	TRGV8	.	TRGJP2	17	-1	-1	22
9	9.413044387733758E-5	TGTGCCACCTGGGACCAAGATAGTAGTGATTGGATCAAGACGTTT	CATWDQDSSDWIKTF	TRGV3	.	TRGJP2	14	-1	-1	19
9	9.413044387733758E-5	TGTGCCACCTGGGACGTTCACTGGGCTTATTATAAGAAACTCTTT	CATWDVHWAYYKKLF	TRGV2	.	TRGJ1	15	-1	-1	26
9	9.413044387733758E-5	TGTGCCACCTGGGACGGTCCCACTAGTGATTGGATCAAGACGTTT	CATWDGPTSDWIKTF	TRGV2	.	TRGJP2	20	-1	-1	23
9	9.413044387733758E-5	TGTGCCACCTGGGACGGGCCGGGGGGTGATTGGATCAAGACGTTT	CATWDGPGGDWIKTF	TRGV2	.	TRGJP2	19	-1	-1	25
9	9.413044387733758E-5	TGTGCCACCTGGGACAGGTGTACCACTGGTTGGTTCAAGATATTT	CATWDRCTTGWFKIF	TRGV5	.	TRGJP1	17	-1	-1	20
9	9.413044387733758E-5	TGTGCCACCTGGGACAGGCTAGGGACTTATTATAAGAAACTCTTT	CATWDRLGTYYKKLF	TRGV7	.	TRGJ1	18	-1	-1	23
9	9.413044387733758E-5	TGTGCCACCTGGGACAGGCCCCTTCCTGAGTGTGGGAAACTCTTT	CATWDRPLPECGKLF	TRGV3	.	TRGJ1	19	-1	-1	35
9	9.413044387733758E-5	TGTGCCACCTGGGACAGGCCGCCCACTGGTTGGTTCAAGATATTT	CATWDRPPTGWFKIF	TRGV7	.	TRGJP1	24	-1	-1	22
9	9.413044387733758E-5	TGTGCCACCTGGGACAGGAATACCACTGGTTGGTTCAAGATATTT	CATWDRNTTGWFKIF	TRGV5	.	TRGJP1	17	-1	-1	19
9	9.413044387733758E-5	TGTGCTGCGTGGGATTTTCAGAATTATTATAAGAAACTCTTT	CAAWDFQNYYKKLF	TRGV10	.	TRGJ1	15	-1	-1	16
9	9.413044387733758E-5	TGTGCTGCGTGGGATTCCCTGAATTATTATAAGAAACTCTTT	CAAWDSLNYYKKLF	TRGV10	.	TRGJ1	15	-1	-1	20
9	9.413044387733758E-5	TGTGCTGCGTGGGATCTCTGGAATTATTATAAGAAACTCTTT	CAAWDLWNYYKKLF	TRGV10	.	TRGJ1	14	-1	-1	20
9	9.413044387733758E-5	TGTGCTGCGTGGGATGCCGTTCAGTATTATAAGAAACTCTTT	CAAWDAVQYYKKLF	TRGV10	.	TRGJ1	14	-1	-1	24
9	9.413044387733758E-5	TGTGCTGCGTGGGACTGCGTCAGAGGTTGGTTCAAGATATTT	CAAWDCVRGWFKIF	TRGV10	.	TRGJP1	19	-1	-1	24
9	9.413044387733758E-5	TGTGCCACCTGGGTTTATACCACTGGTTGGTTCAAGATATTT	CATWVYTTGWFKIF	TRGV8	.	TRGJP1	12	-1	-1	11
9	9.413044387733758E-5	TGTGCCACCTGGGGCCCCCACACTGGTTGGTTCAAGATATTT	CATWGPHTGWFKIF	TRGV4	.	TRGJP1	12	-1	-1	20
9	9.413044387733758E-5	TGTGCCACCTGGGATTCTTCGGGTGCCGATAAGAAACTCTTT	CATWDSSGADKKLF	TRGV4	.	TRGJ1	14	-1	-1	28
9	9.413044387733758E-5	TGTGCCACCTGGGATCCAAGTAGTGATTGGATCAAGACGTTT	CATWDPSSDWIKTF	TRGV4	.	TRGJP2	14	-1	-1	18
9	9.413044387733758E-5	TGTGCCACCTGGGATGGGCCTGGAGAATATAAGAAACTCTTT	CATWDGPGEYKKLF	TRGV4	.	TRGJ1	19	-1	-1	27
9	9.413044387733758E-5	TGTGCCACCTGGGATGGGAGTAGTGATTGGATCAAGACGTTT	CATWDGSSDWIKTF	TRGV8	.	TRGJP2	17	-1	-1	18
9	9.413044387733758E-5	TGTGCCACCTGGGATAGGTGCCCGTATTATAAGAAACTCTTT	CATWDRCPYYKKLF	TRGV8	.	TRGJ1	17	-1	-1	24
9	9.413044387733758E-5	TGTGCCACCTGGGATAGGCCGAATTATTATAAGAAACTCTTT	CATWDRPNYYKKLF	TRGV8	.	TRGJ1	19	-1	-1	19
9	9.413044387733758E-5	TGTGCCACCTGGGATAGGATCAGTGATTGGATCAAGACGTTT	CATWDRISDWIKTF	TRGV8	.	TRGJP2	17	-1	-1	21
9	9.413044387733758E-5	TGTGCCACCTGGGATAGATTCCTGGATTATAAGAAACTCTTT	CATWDRFLDYKKLF	TRGV3	.	TRGJ1	16	-1	-1	25
9	9.413044387733758E-5	TGTGCCACCTGGGACTTCGGTAGTGATTGGATCAAGACGTTT	CATWDFGSDWIKTF	TRGV3	.	TRGJP2	14	-1	-1	19
9	9.413044387733758E-5	TGTGCCACCTGGGACTATACCACTGGTTGGTTCAAGATATTT	CATWDYTTGWFKIF	TRGV4	.	TRGJP1	13	-1	-1	15
9	9.413044387733758E-5	TGTGCCACCTGGGACGTTACTAGTGATTGGATCAAGACGTTT	CATWDVTSDWIKTF	TRGV2	.	TRGJP2	15	-1	-1	17
9	9.413044387733758E-5	TGTGCCACCTGGGACGGCCCCCAGGGAACGTTCAAGATATTT	CATWDGPQGTFKIF	TRGV2	.	TRGJP1	20	-1	-1	29
9	9.413044387733758E-5	TGTGCCACCTGGGACGGGCCCATTTCTGGTAAGAAACTCTTT	CATWDGPISGKKLF	TRGV2	.	TRGJ1	20	-1	-1	29
9	9.413044387733758E-5	TGTGCCACCTGGGACGGGCCGGGTTATTATAAGAAACTCTTT	CATWDGPGYYKKLF	TRGV2	.	TRGJ1	19	-1	-1	23
9	9.413044387733758E-5	TGTGCCACCTGGGACGGGCGAAATGGTTGGTTCAAGATATTT	CATWDGRNGWFKIF	TRGV2	.	TRGJP1	18	-1	-1	23
9	9.413044387733758E-5	TGTGCCACCTGGGACGGGGCCACTGGTTGGTTCAAGATATTT	CATWDGATGWFKIF	TRGV5	.	TRGJP1	17	-1	-1	19
9	9.413044387733758E-5	TGTGCCACCTGGGACAGCCACAATTCTTATAAGAAACTCTTT	CATWDSHNSYKKLF	TRGV3	.	TRGJ1	16	-1	-1	21
9	9.413044387733758E-5	TGTGCCACCTGGGACAGGCCGGGTTGTTTTGAGAAACTCTTT	CATWDRPGCFEKLF	TRGV3	.	TRGJ1	19	-1	-1	31
9	9.413044387733758E-5	TGTGCCACCTGGGACAGGCCGGGGTATTGGTTCAAGATATTT	CATWDRPGYWFKIF	TRGV3	.	TRGJP1	19	-1	-1	26
9	9.413044387733758E-5	TGTGCCACCTGGGACAGGCGGTGGGGTTATAAGAAACTCTTT	CATWDRRWGYKKLF	TRGV5	.	TRGJ1	18	-1	-1	26
9	9.413044387733758E-5	TGTGCCACCTGGGACAGGCAGTGGCATTATAAGAAACTCTTT	CATWDRQWHYKKLF	TRGV5	.	TRGJ2	18	-1	-1	25
9	9.413044387733758E-5	TGTGCCACCTGGGACAGAATAGGCTATTATAAGAAACTCTTT	CATWDRIGYYKKLF	TRGV3	.	TRGJ1	16	-1	-1	24
9	9.413044387733758E-5	TGTGCCACCTGGGAGTATACCACTGGTTGGTTCAAGATATTT	CATWEYTTGWFKIF	TRGV8	.	TRGJP1	13	-1	-1	15
9	9.413044387733758E-5	TGTGCCACCCCGCAAGAGTTGGGCAAAAAAATCAAGGTATTT	CATPQELGKKIKVF	TRGV2	.	TRGJP	8	-1	-1	11
9	9.413044387733758E-5	TGTGCCACCCCGACGGGAGGATTTTATTATAAGAAACTCTTT	CATPTGGFYYKKLF	TRGV3	.	TRGJ1	8	-1	-1	23
9	9.413044387733758E-5	TGTGCTGCGTGGGTTGAGGATTATTATAAGAAACTCTTT	CAAWVEDYYKKLF	TRGV10	.	TRGJ1	12	-1	-1	19
9	9.413044387733758E-5	TGTGCTGCGTGGGATTCCCCAGGTTGGTTCAAGATATTT	CAAWDSPGWFKIF	TRGV10	.	TRGJP1	15	-1	-1	21
9	9.413044387733758E-5	TGTGCTGCGTGGGATAAGAATTATTATAAGAAACTCTTT	CAAWDKNYYKKLF	TRGV10	.	TRGJ1	14	-1	-1	17
9	9.413044387733758E-5	TGTGCTGCGTGGGACTCCACTGGTTGGTTCAAGATATTT	CAAWDSTGWFKIF	TRGV10	.	TRGJP1	13	-1	-1	16
[truncated: 4,437 more rows]
