# Supplementary material for: Dissection of the Human T-Cell Receptor γ Gene Repertoire in the Brain and Peripheral Blood Identifies Age- and Alzheimer's Disease-Associated Clonotype Profiles
Source: Front Immunol. 2020 Jan 29;11:12. doi: 10.3389/fimmu.2020.00012 (PMC7025544; doi:10.3389/fimmu.2020.00012)
Supplement: Supplementary file 5 [file Data_Sheet_2.zip › repertoires_corrected_and_decontaminated/NB26.txt]

count	freq	cdr3nt	cdr3aa	v	d	j	VEnd	DStart	DEnd	JStart
1855	0.020315854032505368	TGTGCCTTGTGGGAGGTGCAAGAGTTGGGCAAAAAAATCAAGGTATTT	CALWEVQELGKKIKVF	TRGV9	.	TRGJP	19	-1	-1	17
1797	0.01968064134577474	TGTGCCTTGTGGGAGGTGCGTGTTTATAAGAAACTCTTT	CALWEVRVYKKLF	TRGV9	.	TRGJ2	18	-1	-1	23
1682	0.018421167915188153	TGTGCCACCTGGGAAGGCTATAAGAAACTCTTT	CATWEGYKKLF	TRGV2	.	TRGJ1	16	-1	-1	18
1172	0.012835677049108513	TCACCTAAGGGGGGTTGGTTCAAGATATTT	SPKGGWFKIF	TRGV9	.	TRGJP1	0	-1	-1	12
1113	0.01218951241950322	TGTGCCTTGTGGGCGCAGGAGGAGTTGGGCAAAAAAATCAAGGTATTT	CALWAQEELGKKIKVF	TRGV9	.	TRGJP	12	-1	-1	21
1060	0.011609059447145924	TGTGCCTTGTGGGAGGTGCGCGACTTGGGCAAAAAAATCAAGGTATTT	CALWEVRDLGKKIKVF	TRGV9	.	TRGJP	18	-1	-1	21
726	0.00795111052700749	TGTGCCTTGTGGTTCGATAAGGGGTTGGGCAAAAAAATCAAGGTATTT	CALWFDKGLGKKIKVF	TRGV9	.	TRGJP	11	-1	-1	23
622	0.006812108468042231	TGTGCCTTGTGGGAGTTCAACCAAGAGTTGGGCAAAAAAATCAAGGTATTT	CALWEFNQELGKKIKVF	TRGV9	.	TRGJP	14	-1	-1	21
533	0.00583738555219696	TGTGCTGCGGAGGGGAGGGAGAAACTCTTT	CAAEGREKLF	TRGV10	.	TRGJ2	8	-1	-1	19
526	0.005760721952074298	TGTGCCTTGTGGGAGTTCCCGGGGGTTGTGGGCAAAAAAATCAAGGTATTT	CALWEFPGVVGKKIKVF	TRGV9	.	TRGJP	14	-1	-1	28
447	0.004895518464975687	TGTGCCTTGTGGGAGGTTCAAGAGTTGGGCAAAAAAATCAAGGTATTT	CALWEVQELGKKIKVF	TRGV9	.	TRGJP	19	-1	-1	18
414	0.00453410435011171	TGTGCCTTGTGGGAGGTGCGGGGAGAGTTGGGCAAAAAAATCAAGGTATTT	CALWEVRGELGKKIKVF	TRGV9	.	TRGJP	18	-1	-1	23
405	0.004435536864239716	TGTGCCTTGTGGGAGGTGCAGGGAGAGTTGGGCAAAAAAATCAAGGTATTT	CALWEVQGELGKKIKVF	TRGV9	.	TRGJP	19	-1	-1	23
373	0.004085074692250406	TGTGCCACCTGGGACGTGCGTTTTGTTCAGAAACTCTTT	CATWDVRFVQKLF	TRGV2	.	TRGJ1	18	-1	-1	28
351	0.003844131949007754	TGTGCCTTGTGGGAGGCCCTGGGTGCCAATTATTATAAGAAACTCTTT	CALWEALGANYYKKLF	TRGV9	.	TRGJ1	15	-1	-1	27
337	0.0036908047487624303	TGTGCCTTGTGGGAGGTGCGGGAGTTGGGCAAAAAAATCAAGGTATTT	CALWEVRELGKKIKVF	TRGV9	.	TRGJP	18	-1	-1	21
321	0.003515573662767775	TGTGCCTTGTGGGAGTTAAACCAAGAGTTGGGCAAAAAAATCAAGGTATTT	CALWELNQELGKKIKVF	TRGV9	.	TRGJP	14	-1	-1	21
320	0.003504621719893109	TGTGCCTTGTGGGAGAGTTGGGAGTTGGGCAAAAAAATCAAGGTATTT	CALWESWELGKKIKVF	TRGV9	.	TRGJP	14	-1	-1	21
315	0.0034498620055197792	TGTGCCTTGTGGGAGGTGGAGTTGGGCAAAAAAATCAAGGTATTT	CALWEVELGKKIKVF	TRGV9	.	TRGJP	17	-1	-1	18
311	0.0034060542340211154	TGTGCTGCGTGGGATTATTATAAGAAACTCTTT	CAAWDYYKKLF	TRGV10	.	TRGJ1	16	-1	-1	13
303	0.0033184386910237876	TGTGCCTTGTGGGAGGTGCGTCATTATAAGAAACTCTTT	CALWEVRHYKKLF	TRGV9	.	TRGJ1	18	-1	-1	22
301	0.003296534805274456	TGTGCCTTGTGGGAGAAAGAGTTGGGCAAAAAAATCAAGGTATTT	CALWEKELGKKIKVF	TRGV9	.	TRGJP	14	-1	-1	16
300	0.0032855828623997896	TGTGCCTTGTGGAGGCAAGAGTTGGGCAAAAAAATCAAGGTATTT	CALWRQELGKKIKVF	TRGV9	.	TRGJP	14	-1	-1	13
294	0.003219871205151794	TGTGCCTTGTGGGAGGCTACCACTGGTTGGTTCAAGATATTT	CALWEATTGWFKIF	TRGV9	.	TRGJP1	15	-1	-1	17
273	0.002989880404783809	TGTGCCTTGTGGGAGGTGGGGTTGGGCAAAAAAATCAAGGTATTT	CALWEVGLGKKIKVF	TRGV9	.	TRGJP	17	-1	-1	20
261	0.002858457090287817	TGTGCCACCTGGCGTTATAAGAAACTCTTT	CATWRYKKLF	TRGV4	.	TRGJ1	11	-1	-1	14
258	0.002825601261663819	TGTGCCACCTGGGATGTTGCCCCAGAGAAACTCTTT	CATWDVAPEKLF	TRGV4	.	TRGJ1	15	-1	-1	25
248	0.0027160818329171597	TGTGCCTTGTGGGCCATGGAGTTGGGCAAAAAAATCAAGGTATTT	CALWAMELGKKIKVF	TRGV9	.	TRGJP	12	-1	-1	18
241	0.002639418232794498	TGTGCCTTGTGGGAGGTGCAGGAAGAGTTGGGCAAAAAAATCAAGGTATTT	CALWEVQEELGKKIKVF	TRGV9	.	TRGJP	19	-1	-1	22
227	0.002486091032549174	TGTGCCTTGTGGGAGGCGCAAGAGTTGGGCAAAAAAATCAAGGTATTT	CALWEAQELGKKIKVF	TRGV9	.	TRGJP	19	-1	-1	17
223	0.00244228326105051	TGTGCCTTGTGGGAGGTGAATTATTATAAGAAACTCTTT	CALWEVNYYKKLF	TRGV9	.	TRGJ1	17	-1	-1	17
216	0.0023656196609278487	TGTGCCTTGTGGGAACAAGAGTTGGGCAAAAAAATCAAGGTATTT	CALWEQELGKKIKVF	TRGV9	.	TRGJP	13	-1	-1	15
215	0.002354667718053183	TGTGCCTTGTGGGAGGGCGGCCTGGGCAAAAAAATCAAGGTATTT	CALWEGGLGKKIKVF	TRGV9	.	TRGJP	15	-1	-1	22
209	0.002288956060805187	TGTGCCTTGTGGGAGACCCAAGAGTTGGGCAAAAAAATCAAGGTATTT	CALWETQELGKKIKVF	TRGV9	.	TRGJP	14	-1	-1	18
205	0.002245148289306523	TGTGCTGCGTGGGATTATTTCCGTAAGAAACTCTTT	CAAWDYFRKKLF	TRGV10	.	TRGJ1	16	-1	-1	23
205	0.002245148289306523	TGTGCTGCGTGGGATGGGTATTATAAGAAACTCTTT	CAAWDGYYKKLF	TRGV10	.	TRGJ1	14	-1	-1	18
200	0.002190388574933193	TGTGCCTGCTGGATTAGGCACGTCTATTATAAGAAACTCTTT	CACWIRHVYYKKLF	TRGV11	.	TRGJ1	22	-1	-1	24
188	0.0020589652604372016	TGTGCCTTGTGGGAGGGGAATTATTATAAGAAACTCTTT	CALWEGNYYKKLF	TRGV9	.	TRGJ1	15	-1	-1	17
187	0.0020480133175625357	TGTGCCTTGTGGGAGGTGCAGGAGTTGGGCAAAAAAATCAAGGTATTT	CALWEVQELGKKIKVF	TRGV9	.	TRGJP	19	-1	-1	17
182	0.0019932536031892056	TGTGCCTTGTGGGAGGAGGGTTCAGAGTTGGGCAAAAAAATCAAGGTATTT	CALWEEGSELGKKIKVF	TRGV9	.	TRGJP	15	-1	-1	23
182	0.0019932536031892056	TGTGCCACCTGGAGAACTTTCTCGTCCGGTAGTGATTGGATCAAGACGTTT	CATWRTFSSGSDWIKTF	TRGV8	.	TRGJP2	11	-1	-1	28
180	0.001971349717439874	TGTGCCTTGTGGGAGGTTAAGGAGTTGGGCAAAAAAATCAAGGTATTT	CALWEVKELGKKIKVF	TRGV9	.	TRGJP	16	-1	-1	21
174	0.001905638060191878	TGTGCCTTGTGGGAGGGCAATGGGGGTCACCTGGGCAAAAAAATCAAGGTATTT	CALWEGNGGHLGKKIKVF	TRGV9	.	TRGJP	18	-1	-1	31
168	0.0018399264029438822	TGTGCCTTGTGGGAGGTGAAAGAGTTGGGCAAAAAAATCAAGGTATTT	CALWEVKELGKKIKVF	TRGV9	.	TRGJP	17	-1	-1	19
167	0.0018289744600692164	TGTGCTGCGTGGGATACCACTGGTTGGTTCAAGATATTT	CAAWDTTGWFKIF	TRGV10	.	TRGJP1	14	-1	-1	13
148	0.0016208875454505629	TGTGCCTTGTGGGAGGTGCTAGAGTTGGGCAAAAAAATCAAGGTATTT	CALWEVLELGKKIKVF	TRGV9	.	TRGJP	18	-1	-1	17
148	0.0016208875454505629	TGTGCCTTGTGGGAGGTGAGGGAGTTGGGCAAAAAAATCAAGGTATTT	CALWEVRELGKKIKVF	TRGV9	.	TRGJP	17	-1	-1	21
138	0.0015113681167039032	TGTGCCTTGTGGGAGGTGCTCTTTGGGAAACTCTTT	CALWEVLFGKLF	TRGV9	.	TRGJ1	18	-1	-1	26
137	0.0015004161738292373	TGTGCCACCTGGGTAGCTTCTACCACTGGTTGGTTCAAGATATTT	CATWVASTTGWFKIF	TRGV8	.	TRGJP1	15	-1	-1	20
133	0.0014566084023305734	TGTGCCTTGTGGGAGGTGCATGGAATAGAGTTGGGCAAAAAAATCAAGGTATTT	CALWEVHGIELGKKIKVF	TRGV9	.	TRGJP	19	-1	-1	26
133	0.0014566084023305734	TGTGCCTTGTGGGACCTACAAGAGTTGGGCAAAAAAATCAAGGTATTT	CALWDLQELGKKIKVF	TRGV9	.	TRGJP	13	-1	-1	18
133	0.0014566084023305734	TGTGCCTTGTGGGAGATCGAAGAGTTGGGCAAAAAAATCAAGGTATTT	CALWEIEELGKKIKVF	TRGV9	.	TRGJP	14	-1	-1	19
129	0.0014128006308319096	TGTGCCTTGTGGGAGTCCCCTGAGTTGGGCAAAAAAATCAAGGTATTT	CALWESPELGKKIKVF	TRGV9	.	TRGJP	14	-1	-1	21
129	0.0014128006308319096	TGTGCCTTGTGGGAGGTGCCAGAGTTGGGCAAAAAAATCAAGGTATTT	CALWEVPELGKKIKVF	TRGV9	.	TRGJP	18	-1	-1	17
125	0.0013689928593332457	TGTGCCTTGTGGGAAGTAGAGTTGGGCAAAAAAATCAAGGTATTT	CALWEVELGKKIKVF	TRGV9	.	TRGJP	16	-1	-1	17
124	0.0013580409164585798	TGTGCCTTGTGGGAGGTGCATCGGGAGTTGGGCAAAAAAATCAAGGTATTT	CALWEVHRELGKKIKVF	TRGV9	.	TRGJP	19	-1	-1	24
124	0.0013580409164585798	TGTGCCTTGTGGGAGGATAAGAAACTCTTT	CALWEDKKLF	TRGV9	.	TRGJ1	15	-1	-1	16
121	0.0013251850878345818	TGTGCCTTGTGGGAACTAGAGTTGGGCAAAAAAATCAAGGTATTT	CALWELELGKKIKVF	TRGV9	.	TRGJP	13	-1	-1	17
120	0.001314233144959916	TGTGCCTTGTGGGAGGTGCATTCCGGATTGAGGAAGAAACTCTTT	CALWEVHSGLRKKLF	TRGV9	.	TRGJ1	19	-1	-1	33
119	0.00130328120208525	TGTGCTGCGTGGGATTATAAGAAACTCTTT	CAAWDYKKLF	TRGV10	.	TRGJ1	16	-1	-1	13
117	0.001281377316335918	TGTGCCTTGTGGGAGTTTCAAGAGTTGGGCAAAAAAATCAAGGTATTT	CALWEFQELGKKIKVF	TRGV9	.	TRGJP	14	-1	-1	18
117	0.001281377316335918	TGTGCCTTGTGGGAGGGGAAGAAACTCTTT	CALWEGKKLF	TRGV9	.	TRGJ1	15	-1	-1	18
116	0.001270425373461252	TGTGCCTTGTGGGAGGAATATAAGAAACTCTTT	CALWEEYKKLF	TRGV9	.	TRGJ1	15	-1	-1	18
115	0.001259473430586586	TGTGCCTTGTGGGAGGGTAGAGAGTTGGGCAAAAAAATCAAGGTATTT	CALWEGRELGKKIKVF	TRGV9	.	TRGJP	15	-1	-1	20
114	0.0012485214877119202	TGTGCCTTGTGGGAGGTTCCCTCGGAGTTGGGCAAAAAAATCAAGGTATTT	CALWEVPSELGKKIKVF	TRGV9	.	TRGJP	22	-1	-1	24
114	0.0012485214877119202	TGTGCCTTGTGGGAGACGCCTCAGGAGTTGGGCAAAAAAATCAAGGTATTT	CALWETPQELGKKIKVF	TRGV9	.	TRGJP	14	-1	-1	21
114	0.0012485214877119202	TGTGCCTTGTGGGAGGCGAATTATTATAAGAAACTCTTT	CALWEANYYKKLF	TRGV9	.	TRGJ1	15	-1	-1	16
114	0.0012485214877119202	TGTGCCTTGTGGGAGGCATCGCCCTATAAGAAACTCTTT	CALWEASPYKKLF	TRGV9	.	TRGJ1	15	-1	-1	24
112	0.0012266176019625882	TGTGCCTTGTGGGTGGAGTTGGGCAAAAAAATCAAGGTATTT	CALWVELGKKIKVF	TRGV9	.	TRGJP	15	-1	-1	15
110	0.0012047137162132563	TGTGCCTTGTGGGAGGTGCGGTATAAGAAACTCTTT	CALWEVRYKKLF	TRGV9	.	TRGJ2	18	-1	-1	21
109	0.0011937617733385902	TGTGCCACCTGGGACGTTCGAAAGAAACTCTTT	CATWDVRKKLF	TRGV2	.	TRGJ1	15	-1	-1	21
108	0.0011828098304639244	TGTGCCTTGTGGGAGGAAGAGTTGGGCAAAAAAATCAAGGTATTT	CALWEEELGKKIKVF	TRGV9	.	TRGJP	15	-1	-1	16
105	0.0011499540018399263	TGTGCCTTGTGGGAGGTGCTTGAGTTGGGCAAAAAAATCAAGGTATTT	CALWEVLELGKKIKVF	TRGV9	.	TRGJP	18	-1	-1	21
103	0.0011280501160905944	TGTGCCTTGTGGGAGGTGGGAGAGTTGGGCAAAAAAATCAAGGTATTT	CALWEVGELGKKIKVF	TRGV9	.	TRGJP	17	-1	-1	20
101	0.0011061462303412625	TGTGCCTTGTGGGAGGTGCTGGAGTTGGGCAAAAAAATCAAGGTATTT	CALWEVLELGKKIKVF	TRGV9	.	TRGJP	18	-1	-1	21
98	0.0010732904017172647	TGTGCCTTGTGGGAGGTGGATTATTATAAGAAACTCTTT	CALWEVDYYKKLF	TRGV9	.	TRGJ1	17	-1	-1	19
97	0.0010623384588425986	TGTGCCTTGTGGGAGGTGCTTGAAGAGTTGGGCAAAAAAATCAAGGTATTT	CALWEVLEELGKKIKVF	TRGV9	.	TRGJP	18	-1	-1	22
97	0.0010623384588425986	TGTGCCTTGTGGACTTATAAGAAACTCTTT	CALWTYKKLF	TRGV9	.	TRGJ1	11	-1	-1	14
95	0.0010404345730932667	TGTGCCTTGTGGGAGGCAGAGTTGGGCAAAAAAATCAAGGTATTT	CALWEAELGKKIKVF	TRGV9	.	TRGJP	15	-1	-1	14
94	0.0010294826302186008	TGTGCCTTGTGGGAGGGTTATTATAAGAAACTCTTT	CALWEGYYKKLF	TRGV9	.	TRGJ1	15	-1	-1	17
94	0.0010294826302186008	TGTGCCTTGTGGGAGGTTCATCCTAAACTCTTT	CALWEVHPKLF	TRGV9	.	TRGJ1	23	-1	-1	24
92	0.0010075787444692689	TGTGCCTTGTGGGCGCCCAATTATAAGAAACTCTTT	CALWAPNYKKLF	TRGV9	.	TRGJ1	12	-1	-1	19
91	9.966268015946028E-4	TGTGCCTTAAATTATTATAAGAAACTCTTT	CALNYYKKLF	TRGV9	.	TRGJ1	7	-1	-1	9
90	9.85674858719937E-4	TGTGCCTTGTGGGAGGTGAGAGAGTTGGGCAAAAAAATCAAGGTATTT	CALWEVRELGKKIKVF	TRGV9	.	TRGJP	17	-1	-1	20
90	9.85674858719937E-4	TGTGCCTTGTGGGAGGTGCAGTATAAGAAACTCTTT	CALWEVQYKKLF	TRGV9	.	TRGJ1	19	-1	-1	21
89	9.74722915845271E-4	TGTGCCTTGTGGGAGGTGAAACATGAGTTGGGCAAAAAAATCAAGGTATTT	CALWEVKHELGKKIKVF	TRGV9	.	TRGJP	17	-1	-1	21
89	9.74722915845271E-4	TGTGCTGCCCCTTCCACTGGTTGGTTCAAGATATTT	CAAPSTGWFKIF	TRGV10	.	TRGJP1	7	-1	-1	13
89	9.74722915845271E-4	TGTGCTGCGTGGGATTATACCACTGGTTGGTTCAAGATATTT	CAAWDYTTGWFKIF	TRGV10	.	TRGJP1	16	-1	-1	8
88	9.63770972970605E-4	TGTGCCACCCCTTCAGACCTCCATTATTATAAGAAACTCTTT	CATPSDLHYYKKLF	TRGV2	.	TRGJ1	8	-1	-1	22
88	9.63770972970605E-4	TGTGCCTTGTGGGAGGATTATTATAAGAAACTCTTT	CALWEDYYKKLF	TRGV9	.	TRGJ1	15	-1	-1	16
87	9.52819030095939E-4	TGTGCCACCTGGGATAGGCATACCACTGGTTGGTTCAAGATATTT	CATWDRHTTGWFKIF	TRGV8	.	TRGJP1	21	-1	-1	19
87	9.52819030095939E-4	TGTGCCTTGTGGGAACCTGAAGGGGATTATAAGAAACTCTTT	CALWEPEGDYKKLF	TRGV9	.	TRGJ1	13	-1	-1	25
86	9.41867087221273E-4	TGTGCCTTGTGGGAGGAAGCTTATTATAAGAAACTCTTT	CALWEEAYYKKLF	TRGV9	.	TRGJ1	15	-1	-1	20
86	9.41867087221273E-4	TGTGCCTTGTGGCCTAATTATTATAAGAAACTCTTT	CALWPNYYKKLF	TRGV9	.	TRGJ2	11	-1	-1	15
85	9.309151443466071E-4	TGTGCCTTGTGGGAGGTGCGCTATAAGAAACTCTTT	CALWEVRYKKLF	TRGV9	.	TRGJ1	18	-1	-1	21
85	9.309151443466071E-4	TGTGCCTTGTGGGAGGCGGGGGGGAAACTCTTT	CALWEAGGKLF	TRGV9	.	TRGJ1	15	-1	-1	23
83	9.090112585972751E-4	TGTGCCTTGTGGGAGGAATCCTTTACCACTGGTTGGTTCAAGATATTT	CALWEESFTTGWFKIF	TRGV9	.	TRGJP1	15	-1	-1	23
81	8.871073728479432E-4	TGTGCCTTGTGGAGGTCCCCAGAGTTGGGCAAAAAAATCAAGGTATTT	CALWRSPELGKKIKVF	TRGV9	.	TRGJP	15	-1	-1	20
81	8.871073728479432E-4	TGTGCTGCGTGGGATACCTCCACTGGTTGGTTCAAGATATTT	CAAWDTSTGWFKIF	TRGV10	.	TRGJP1	14	-1	-1	19
81	8.871073728479432E-4	TGTGCCTTGTGGGAGGGGTGCCTCTTT	CALWEGCLF	TRGV9	.	TRGJ1	15	-1	-1	21
80	8.761554299732772E-4	TGTGCCTTGTGGGAGGTACCCCTAGGGGAGTTGGGCAAAAAAATCAAGGTATTT	CALWEVPLGELGKKIKVF	TRGV9	.	TRGJP	22	-1	-1	27
80	8.761554299732772E-4	TGTGCCTTGTGGTTAAAGTATAAGAAACTCTTT	CALWLKYKKLF	TRGV9	.	TRGJ2	11	-1	-1	18
79	8.652034870986113E-4	TGTGCCTTGTGGGAGCCCCCGCAAGAGTTGGGCAAAAAAATCAAGGTATTT	CALWEPPQELGKKIKVF	TRGV9	.	TRGJP	14	-1	-1	20
79	8.652034870986113E-4	TGTGCCTTGTGGGAGGGCCGGCAAGAGTTGGGCAAAAAAATCAAGGTATTT	CALWEGRQELGKKIKVF	TRGV9	.	TRGJP	15	-1	-1	19
79	8.652034870986113E-4	TGTGCCTTGTGGTCGGGTGGGGGACTCTTT	CALWSGGGLF	TRGV9	.	TRGJ1	11	-1	-1	23
78	8.542515442239453E-4	TGTGCCTTGTGGGAGGCCCATCAAGAGTTGGGCAAAAAAATCAAGGTATTT	CALWEAHQELGKKIKVF	TRGV9	.	TRGJP	15	-1	-1	21
78	8.542515442239453E-4	TGTGCCTTGTGGGCTGGGGAAGAGTTGGGCAAAAAAATCAAGGTATTT	CALWAGEELGKKIKVF	TRGV9	.	TRGJP	12	-1	-1	14
78	8.542515442239453E-4	TGTGCCTTGTGGGAGCCCCATTATTATAAGAAACTCTTT	CALWEPHYYKKLF	TRGV9	.	TRGJ1	14	-1	-1	19
78	8.542515442239453E-4	TGTGCCTTGTGGGAGGTGGGTTATAAGAAACTCTTT	CALWEVGYKKLF	TRGV9	.	TRGJ1	17	-1	-1	20
78	8.542515442239453E-4	TGTGCCTTGTGGGAGGCTAAGAAACTCTTT	CALWEAKKLF	TRGV9	.	TRGJ2	15	-1	-1	17
77	8.432996013492793E-4	TGTGCTGCGTGGGATAAGAAACTCTTT	CAAWDKKLF	TRGV10	.	TRGJ1	14	-1	-1	13
76	8.323476584746134E-4	TGTGCCTTGTGGGAGTTGGGGAATTTGGGCAAAAAAATCAAGGTATTT	CALWELGNLGKKIKVF	TRGV9	.	TRGJP	17	-1	-1	24
76	8.323476584746134E-4	TGTGCCTTGTGGGCAGAGTTGGGCAAAAAAATCAAGGTATTT	CALWAELGKKIKVF	TRGV9	.	TRGJP	12	-1	-1	9
73	7.994918298506155E-4	TGTGCCTTGTGGGAGCTTCAAGAGTTGGGCAAAAAAATCAAGGTATTT	CALWELQELGKKIKVF	TRGV9	.	TRGJP	14	-1	-1	18
73	7.994918298506155E-4	TGTGCCTTGTGGGAGGTATCAGGGTTGGGCAAAAAAATCAAGGTATTT	CALWEVSGLGKKIKVF	TRGV9	.	TRGJP	16	-1	-1	20
73	7.994918298506155E-4	TGTGCCTTGTGGGAGTTCCCGAGGGGGTATAAGAAACTCTTT	CALWEFPRGYKKLF	TRGV9	.	TRGJ2	14	-1	-1	27
72	7.885398869759495E-4	TGTGCCTTGTGGGAGGTGCATTATAAGAAACTCTTT	CALWEVHYKKLF	TRGV9	.	TRGJ1	19	-1	-1	19
72	7.885398869759495E-4	TGTGCCTTGTGCTATTATAAGAAACTCTTT	CALCYYKKLF	TRGV9	.	TRGJ1	10	-1	-1	12
72	7.885398869759495E-4	TGTGCCTTGTGGGAGCAAGAGTTGGGCAAAAAAATCAAGGTATTT	CALWEQELGKKIKVF	TRGV9	.	TRGJP	14	-1	-1	14
71	7.775879441012835E-4	TGTGCCTTGTGGGAGGCCTTACAAGAGTTGGGCAAAAAAATCAAGGTATTT	CALWEALQELGKKIKVF	TRGV9	.	TRGJP	15	-1	-1	21
71	7.775879441012835E-4	TGTGCCTTGTGGGTCGTCAGGGAGTTGGGCAAAAAAATCAAGGTATTT	CALWVVRELGKKIKVF	TRGV9	.	TRGJP	12	-1	-1	21
71	7.775879441012835E-4	TGTGCCTTGTGGGAGGTGGTCGAGTTGGGCAAAAAAATCAAGGTATTT	CALWEVVELGKKIKVF	TRGV9	.	TRGJP	17	-1	-1	21
71	7.775879441012835E-4	TGTGCCTTGTGGGATGAAGAGTTGGGCAAAAAAATCAAGGTATTT	CALWDEELGKKIKVF	TRGV9	.	TRGJP	13	-1	-1	16
71	7.775879441012835E-4	TGTGCCACCTGGGATTATTATAAGAAACTCTTT	CATWDYYKKLF	TRGV4	.	TRGJ1	14	-1	-1	13
70	7.666360012266176E-4	TGTGCCTTGTGGGAGGTGGTTCGGGAGTTGGGCAAAAAAATCAAGGTATTT	CALWEVVRELGKKIKVF	TRGV9	.	TRGJP	17	-1	-1	24
70	7.666360012266176E-4	TGTGCCTTGTGGGATAGAGAGTTGGGCAAAAAAATCAAGGTATTT	CALWDRELGKKIKVF	TRGV9	.	TRGJP	13	-1	-1	17
70	7.666360012266176E-4	TGTGCTGCGTTGTCTCCTGGTTGGTTCAAGATATTT	CAALSPGWFKIF	TRGV10	.	TRGJP1	9	-1	-1	16
70	7.666360012266176E-4	TGTGCCTTGTGGGAGGTGCTTTATAAGAAACTCTTT	CALWEVLYKKLF	TRGV9	.	TRGJ1	18	-1	-1	20
69	7.556840583519516E-4	TGTGCCTTGTGGGAGGTGAGTGGCAAAGAGTTGGGCAAAAAAATCAAGGTATTT	CALWEVSGKELGKKIKVF	TRGV9	.	TRGJP	17	-1	-1	21
69	7.556840583519516E-4	TGTGCCTTGTGGGAGGGGGCCGGGTTGGGCAAAAAAATCAAGGTATTT	CALWEGAGLGKKIKVF	TRGV9	.	TRGJP	15	-1	-1	23
69	7.556840583519516E-4	TGTGCCTTGTGGGAGGTGCCTTATAAGAAACTCTTT	CALWEVPYKKLF	TRGV9	.	TRGJ2	18	-1	-1	20
69	7.556840583519516E-4	TGTGCCTTGTTCGTGCTCTTT	CALFVLF	TRGV9	.	TRGJ1	9	-1	-1	15
68	7.447321154772856E-4	TGTGCCTTGTGGGAGTACCCCGGGAAGTTGGGCAAAAAAATCAAGGTATTT	CALWEYPGKLGKKIKVF	TRGV9	.	TRGJP	14	-1	-1	25
68	7.447321154772856E-4	TGTGCCTTGTGGGAGCCGATCGAAGAGTTGGGCAAAAAAATCAAGGTATTT	CALWEPIEELGKKIKVF	TRGV9	.	TRGJP	14	-1	-1	22
68	7.447321154772856E-4	TGTGCTGCGTGGGATTATAGGACGAGTTGGTTCAAGATATTT	CAAWDYRTSWFKIF	TRGV10	.	TRGJP1	16	-1	-1	25
68	7.447321154772856E-4	TGTGCCTTGTGGGAGGTGCACTATTATAAGAAACTCTTT	CALWEVHYYKKLF	TRGV9	.	TRGJ1	20	-1	-1	21
68	7.447321154772856E-4	TGTGCCTTTCCATTCCCAAAGAAACTCTTT	CAFPFPKKLF	TRGV9	.	TRGJ1	7	-1	-1	18
68	7.447321154772856E-4	TGTGCCTTCCTCTTT	CAFLF	TRGV9	.	TRGJ1	7	-1	-1	9
67	7.337801726026197E-4	TGTGCCTTGTGGGAGGTAGAAGAGTTGGGCAAAAAAATCAAGGTATTT	CALWEVEELGKKIKVF	TRGV9	.	TRGJP	16	-1	-1	19
67	7.337801726026197E-4	TGTGCCTTGTGGGAGGTGCTCGGGAAACTCTTT	CALWEVLGKLF	TRGV9	.	TRGJ1	18	-1	-1	23
66	7.228282297279537E-4	TGTGCCTTGTGGCGGGCACCAAATTATAAGAAACTCTTT	CALWRAPNYKKLF	TRGV9	.	TRGJ1	19	-1	-1	22
66	7.228282297279537E-4	TGTGCCACCTGGGACGGGCTGAATTATAAGAAACTCTTT	CATWDGLNYKKLF	TRGV2	.	TRGJ1	18	-1	-1	22
66	7.228282297279537E-4	TGTGCCTTGTGGGAGGTCTATAAGAAACTCTTT	CALWEVYKKLF	TRGV9	.	TRGJ1	16	-1	-1	18
65	7.118762868532878E-4	TGTGCCTTGTGGGAGGTGCGACGGGGAGAGTTGGGCAAAAAAATCAAGGTATTT	CALWEVRRGELGKKIKVF	TRGV9	.	TRGJP	18	-1	-1	26
65	7.118762868532878E-4	TGTGCCTTGTGGGAGACGAAAGAGTTGGGCAAAAAAATCAAGGTATTT	CALWETKELGKKIKVF	TRGV9	.	TRGJP	14	-1	-1	19
65	7.118762868532878E-4	TGTGCCACCTGGGATACCACTGGTTGGTTCAAGATATTT	CATWDTTGWFKIF	TRGV8	.	TRGJP1	15	-1	-1	13
65	7.118762868532878E-4	TGTGCCTTGTGGGAGGTGGGGAAACTCTTT	CALWEVGKLF	TRGV9	.	TRGJ1	17	-1	-1	20
64	7.009243439786219E-4	TGTGCCTTGTGGGAGGTGCTCGGGGAGTTGGGCAAAAAAATCAAGGTATTT	CALWEVLGELGKKIKVF	TRGV9	.	TRGJP	18	-1	-1	24
64	7.009243439786219E-4	TGTGCCTTGTGGGAGACCCTCCGGGAGTTGGGCAAAAAAATCAAGGTATTT	CALWETLRELGKKIKVF	TRGV9	.	TRGJP	14	-1	-1	24
64	7.009243439786219E-4	TGTGCCTTGTGGGAGGAAGAAGAGTTGGGCAAAAAAATCAAGGTATTT	CALWEEEELGKKIKVF	TRGV9	.	TRGJP	15	-1	-1	19
64	7.009243439786219E-4	TGTGCCTTGTGGACCCCAGGGGAGTTGGGCAAAAAAATCAAGGTATTT	CALWTPGELGKKIKVF	TRGV9	.	TRGJP	11	-1	-1	21
64	7.009243439786219E-4	TGTGCCTTGTGGGAGCCACCACCTTATTATAAGAAACTCTTT	CALWEPPPYYKKLF	TRGV9	.	TRGJ1	14	-1	-1	23
64	7.009243439786219E-4	TGTGCCTTGTGGGCCCCCAATTATTATAAGAAACTCTTT	CALWAPNYYKKLF	TRGV9	.	TRGJ1	12	-1	-1	18
64	7.009243439786219E-4	TGTGCCTTGTGGGAGGTGCTTTATTATAAGAAACTCTTT	CALWEVLYYKKLF	TRGV9	.	TRGJ1	18	-1	-1	20
64	7.009243439786219E-4	TGTGCCGCCCCAATTCTTTGGAAACTCTTT	CAAPILWKLF	TRGV9	.	TRGJ1	5	-1	-1	20
64	7.009243439786219E-4	TGTGCCTTGTGGGAGGTGCGATATTATAAGAAACTCTTT	CALWEVRYYKKLF	TRGV9	.	TRGJ2	18	-1	-1	21
63	6.899724011039559E-4	TGTGCCTTGTGGGAGGTCCGGGAGTTGGGCAAAAAAATCAAGGTATTT	CALWEVRELGKKIKVF	TRGV9	.	TRGJP	16	-1	-1	21
63	6.899724011039559E-4	TGTGCCTTGTGGGAGGTGGTCGGGTTGGGCAAAAAAATCAAGGTATTT	CALWEVVGLGKKIKVF	TRGV9	.	TRGJP	17	-1	-1	23
63	6.899724011039559E-4	TGTGCCTTGTGGGAGCCTCAGTTGGGCAAAAAAATCAAGGTATTT	CALWEPQLGKKIKVF	TRGV9	.	TRGJP	14	-1	-1	19
63	6.899724011039559E-4	TGTGCCTTGTGGGAGGTGCATTATTATAAGAAACTCTTT	CALWEVHYYKKLF	TRGV9	.	TRGJ1	19	-1	-1	19
63	6.899724011039559E-4	TGTGCCTTGTGGGAGGTGGAGGGTGTGAAGAAACTCTTT	CALWEVEGVKKLF	TRGV9	.	TRGJ1	17	-1	-1	27
63	6.899724011039559E-4	TGTGCCTTGTGGGAGGTGCAGTATGGGAAACTCTTT	CALWEVQYGKLF	TRGV9	.	TRGJ1	19	-1	-1	26
63	6.899724011039559E-4	TGTGCCTTGTGGGAGGTGCAACGGTTCAAGATATTT	CALWEVQRFKIF	TRGV9	.	TRGJP1	19	-1	-1	22
63	6.899724011039559E-4	TGTGCTGCGTGGGATTTTAAACTCTTT	CAAWDFKLF	TRGV10	.	TRGJ1	15	-1	-1	18
63	6.899724011039559E-4	TGTGCCTTGTGGGAGGATCAAGAGTTGGGCAAAAAAATCAAGGTATTT	CALWEDQELGKKIKVF	TRGV9	.	TRGJP	15	-1	-1	18
62	6.790204582292899E-4	TGTGCCTTGTGGGAGGTGCTCGATGAGTTGGGCAAAAAAATCAAGGTATTT	CALWEVLDELGKKIKVF	TRGV9	.	TRGJP	18	-1	-1	24
62	6.790204582292899E-4	TGTGCCTTGTGGGAGGTGCGGGAGGGCAAAAAAATCAAGGTATTT	CALWEVREGKKIKVF	TRGV9	.	TRGJP	18	-1	-1	23
62	6.790204582292899E-4	TGTGGTTATTATAAGAAACTCTTT	CGYYKKLF	TRGV9	.	TRGJ1	3	-1	-1	5
61	6.68068515354624E-4	TGTGCCTTGTGGGAGACCAAAGAGTTGGGCAAAAAAATCAAGGTATTT	CALWETKELGKKIKVF	TRGV9	.	TRGJP	14	-1	-1	19
61	6.68068515354624E-4	TGTGCTGCGTGGGAGCCACCCAAGGGCCTCTTT	CAAWEPPKGLF	TRGV10	.	TRGJ1	13	-1	-1	27
61	6.68068515354624E-4	TGTGCCTTGTGGGAGGGGAAACTCTTT	CALWEGKLF	TRGV9	.	TRGJ1	15	-1	-1	17
60	6.57116572479958E-4	TGTGCCTTGTGGGAGGTGCAGCGGGAGTTGGGCAAAAAAATCAAGGTATTT	CALWEVQRELGKKIKVF	TRGV9	.	TRGJP	19	-1	-1	24
60	6.57116572479958E-4	TGTGCCTTGTGGGAGGCCCAAGAGTTGGGCAAAAAAATCAAGGTATTT	CALWEAQELGKKIKVF	TRGV9	.	TRGJP	15	-1	-1	18
60	6.57116572479958E-4	TGTGCCTTGTGGGAGTTAGAGTTGGGCAAAAAAATCAAGGTATTT	CALWELELGKKIKVF	TRGV9	.	TRGJP	14	-1	-1	17
60	6.57116572479958E-4	TGTGCCTTGTGGGAGGAGAAGTTGGGCAAAAAAATCAAGGTATTT	CALWEEKLGKKIKVF	TRGV9	.	TRGJP	15	-1	-1	19
60	6.57116572479958E-4	TGTGCCTTGTGGGAGGTAGGACTCTTT	CALWEVGLF	TRGV9	.	TRGJ1	16	-1	-1	20
60	6.57116572479958E-4	TGTGCCTTGTGGGAGGTGCATAAGAAACTCTTT	CALWEVHKKLF	TRGV9	.	TRGJ1	19	-1	-1	19
59	6.46164629605292E-4	TGTGCCTTGTGGGAGGTGCACATTGGGTTGGGCAAAAAAATCAAGGTATTT	CALWEVHIGLGKKIKVF	TRGV9	.	TRGJP	20	-1	-1	26
59	6.46164629605292E-4	TGTGCCTTGTGGGAAACAAAACTCTTT	CALWETKLF	TRGV9	.	TRGJ1	13	-1	-1	18
59	6.46164629605292E-4	TGTGCCTTGTGGGAGGGGCTCTTT	CALWEGLF	TRGV9	.	TRGJ1	18	-1	-1	18
59	6.46164629605292E-4	TGTGCCTTCCGCCCTGGTTATAAGAAACTCTTT	CAFRPGYKKLF	TRGV9	.	TRGJ1	7	-1	-1	17
58	6.35212686730626E-4	TGTGCCTTGTGGGTCACCGACAAGTCCGGGTTGGGCAAAAAAATCAAGGTATTT	CALWVTDKSGLGKKIKVF	TRGV9	.	TRGJP	12	-1	-1	29
58	6.35212686730626E-4	TGTGCCTTGTGGGAGTCAGTTGGGAAGTTGGGCAAAAAAATCAAGGTATTT	CALWESVGKLGKKIKVF	TRGV9	.	TRGJP	14	-1	-1	25
58	6.35212686730626E-4	TGTGCCTTGTGGGAGGTAGGAGAGTTGGGCAAAAAAATCAAGGTATTT	CALWEVGELGKKIKVF	TRGV9	.	TRGJP	16	-1	-1	20
58	6.35212686730626E-4	TGTGCCTTGTGGGAGGTCACCCAACCCAACTTTAGGAAACTCTTT	CALWEVTQPNFRKLF	TRGV9	.	TRGJ1	20	-1	-1	32
58	6.35212686730626E-4	TGTGCCTTGTGGCCCCCCGGTCTAGATGAGAAACTCTTT	CALWPPGLDEKLF	TRGV9	.	TRGJ1	11	-1	-1	25
58	6.35212686730626E-4	TGTGCCTTGTGGGAGGTGGGGAATAAGAAACTCTTT	CALWEVGNKKLF	TRGV9	.	TRGJ1	17	-1	-1	22
57	6.242607438559601E-4	TGTGCTGCGTGGGATAGTAAGTGGAATTATTATAAGAAACTCTTT	CAAWDSKWNYYKKLF	TRGV10	.	TRGJ1	19	-1	-1	13
57	6.242607438559601E-4	TGTGCCTTGTGGGAGGTGCTCCCTAAGAAACTCTTT	CALWEVLPKKLF	TRGV9	.	TRGJ1	21	-1	-1	23
57	6.242607438559601E-4	TGTGCCACCTGGGACGGAACCTATAAGAAACTCTTT	CATWDGTYKKLF	TRGV2	.	TRGJ1	16	-1	-1	21
57	6.242607438559601E-4	TGTGCCCTCTCGCTTTTGGGTAAGAAACTCTTT	CALSLLGKKLF	TRGV9	.	TRGJ1	5	-1	-1	20
57	6.242607438559601E-4	TGTGCCACCTGGGACGGGCGGGGGAAACTCTTT	CATWDGRGKLF	TRGV2	.	TRGJ1	18	-1	-1	23
56	6.133088009812941E-4	TGTGCCTTGTGGGAGGGAGATCTCATTTATTATAAGAAACTCTTT	CALWEGDLIYYKKLF	TRGV9	.	TRGJ1	15	-1	-1	26
56	6.133088009812941E-4	TGTGCCTTGTGGGAGGTGAGTAGCTATTATAAGAAACTCTTT	CALWEVSSYYKKLF	TRGV9	.	TRGJ2	17	-1	-1	24
56	6.133088009812941E-4	TGTGCCTTGTGGGAGGTGGAGGTAGACGAGAAACTCTTT	CALWEVEVDEKLF	TRGV9	.	TRGJ1	17	-1	-1	28
56	6.133088009812941E-4	TGTGCCTTGTGGGGCTATAAGAAACTCTTT	CALWGYKKLF	TRGV9	.	TRGJ1	12	-1	-1	15
56	6.133088009812941E-4	TGTGCCGGGAATTATTATAAGAAACTCTTT	CAGNYYKKLF	TRGV9	.	TRGJ1	5	-1	-1	8
56	6.133088009812941E-4	TGTGCCACCTGGTGTCTAAAACTCTTT	CATWCLKLF	TRGV3	.	TRGJ1	11	-1	-1	18
55	6.023568581066281E-4	TGTGCCTTGTGGGAGGCTATCGCAACCGAGTTGGGCAAAAAAATCAAGGTATTT	CALWEAIATELGKKIKVF	TRGV9	.	TRGJP	15	-1	-1	27
55	6.023568581066281E-4	TGTGCCTTGTGGAACCCTCAAGAGTTGGGCAAAAAAATCAAGGTATTT	CALWNPQELGKKIKVF	TRGV9	.	TRGJP	11	-1	-1	18
55	6.023568581066281E-4	TGTGCTGCGTGGGCCCCACCGGGGTGGTTCAAGATATTT	CAAWAPPGWFKIF	TRGV10	.	TRGJP1	12	-1	-1	21
55	6.023568581066281E-4	TGTGCCTTGTGGGAGGTGTGGGAGAAACTCTTT	CALWEVWEKLF	TRGV9	.	TRGJ1	17	-1	-1	22
55	6.023568581066281E-4	TGTGCCTTGTGGGAGGTGCGGAGGAAACTCTTT	CALWEVRRKLF	TRGV9	.	TRGJ1	18	-1	-1	23
55	6.023568581066281E-4	TGTGCCTTGTGGAATAAGAAACTCTTT	CALWNKKLF	TRGV9	.	TRGJ1	11	-1	-1	13
54	5.914049152319622E-4	TGTGCCTTGTGGGAGTTAACCGAAGAGTTGGGCAAAAAAATCAAGGTATTT	CALWELTEELGKKIKVF	TRGV9	.	TRGJP	14	-1	-1	22
54	5.914049152319622E-4	TGTGCCTTGTGGGAGGCTCAAGAGTTGGGCAAAAAAATCAAGGTATTT	CALWEAQELGKKIKVF	TRGV9	.	TRGJP	15	-1	-1	18
54	5.914049152319622E-4	TGTGCCTTGTGGGAGGAACAAGAGTTGGGCAAAAAAATCAAGGTATTT	CALWEEQELGKKIKVF	TRGV9	.	TRGJP	15	-1	-1	18
54	5.914049152319622E-4	TGTGCCTTGTGGGAGGTGAGAGGAGGGAAGAAACTCTTT	CALWEVRGGKKLF	TRGV9	.	TRGJ1	17	-1	-1	27
53	5.804529723572962E-4	TGTGCCTTGTGGGAGGCAACGAGCCGTCCCGAGTTGGGCAAAAAAATCAAGGTATTT	CALWEATSRPELGKKIKVF	TRGV9	.	TRGJP	15	-1	-1	30
53	5.804529723572962E-4	TGTGCCTTGTGGGACCTTGGGTTGGGCAAAAAAATCAAGGTATTT	CALWDLGLGKKIKVF	TRGV9	.	TRGJP	13	-1	-1	20
53	5.804529723572962E-4	TGTGCCTTGTGGGAGGTGCAGTATTATAAGAAACTCTTT	CALWEVQYYKKLF	TRGV9	.	TRGJ1	19	-1	-1	21
53	5.804529723572962E-4	TGTGCCTTGTGGGAGGTGAAACTCTTT	CALWEVKLF	TRGV9	.	TRGJ1	23	-1	-1	17
52	5.695010294826302E-4	TGTGCCTTGTGGGAGGTGCGGGGGTTGGGCAAAAAAATCAAGGTATTT	CALWEVRGLGKKIKVF	TRGV9	.	TRGJP	18	-1	-1	23
52	5.695010294826302E-4	TGTGCCTTGTGGGGTTATTATAAGAAACTCTTT	CALWGYYKKLF	TRGV9	.	TRGJ1	12	-1	-1	14
51	5.585490866079643E-4	TGTGCCTTGTGGGAGCCAGTGGGCACTGGTTGGTTCAAGATATTT	CALWEPVGTGWFKIF	TRGV9	.	TRGJP1	14	-1	-1	23
51	5.585490866079643E-4	TGTGCCTTGTGGGGGGCCTCGGGGTATAAGAAACTCTTT	CALWGASGYKKLF	TRGV9	.	TRGJ1	15	-1	-1	24
51	5.585490866079643E-4	TGTGCCTTGTGGGAGCCACGATATTATAAGAAACTCTTT	CALWEPRYYKKLF	TRGV9	.	TRGJ1	14	-1	-1	21
51	5.585490866079643E-4	TGTGCCTTGTGGGAGGTGCCGGGGTATAAGAAACTCTTT	CALWEVPGYKKLF	TRGV9	.	TRGJ1	18	-1	-1	24
51	5.585490866079643E-4	TGTGCCTTGTGGGAGGTGCACTATAAGAAACTCTTT	CALWEVHYKKLF	TRGV9	.	TRGJ1	20	-1	-1	21
51	5.585490866079643E-4	TGTGCCTTGTGGGAGACCCTCTTGAAACTCTTT	CALWETLLKLF	TRGV9	.	TRGJ1	14	-1	-1	23
51	5.585490866079643E-4	TGTGCCTTGTGGGAGGTTAAGAAACTCTTT	CALWEVKKLF	TRGV9	.	TRGJ1	16	-1	-1	17
50	5.475971437332983E-4	TGTGCCTTGTGGGAGGTGCTCCCGCAAGAGTTGGGCAAAAAAATCAAGGTATTT	CALWEVLPQELGKKIKVF	TRGV9	.	TRGJP	21	-1	-1	23
50	5.475971437332983E-4	TGTGCCTTGTGGGATGTCCGGGAGTTGGGCAAAAAAATCAAGGTATTT	CALWDVRELGKKIKVF	TRGV9	.	TRGJP	16	-1	-1	21
50	5.475971437332983E-4	TGTGCCTTGTGGGAGGGCCAAGAGTTGGGCAAAAAAATCAAGGTATTT	CALWEGQELGKKIKVF	TRGV9	.	TRGJP	15	-1	-1	14
50	5.475971437332983E-4	TGTGCTGCGTGGGATATAGCGGGGAATTATAAGAAACTCTTT	CAAWDIAGNYKKLF	TRGV10	.	TRGJ1	14	-1	-1	25
50	5.475971437332983E-4	TGTGCTGCGTGCGTTACAACTGGTTGGTTCAAGATATTT	CAACVTTGWFKIF	TRGV10	.	TRGJP1	16	-1	-1	14
50	5.475971437332983E-4	TGTGCCTTGTGGGAGGCCCTAGGGGAGAAACTCTTT	CALWEALGEKLF	TRGV9	.	TRGJ1	15	-1	-1	25
50	5.475971437332983E-4	TGTGCCTTTTCTGGTGATTGGATCAAGACGTTT	CAFSGDWIKTF	TRGV9	.	TRGJP2	7	-1	-1	13
50	5.475971437332983E-4	TGTGCTGCGTGGGATTATCACTATAAGAAACTCTTT	CAAWDYHYKKLF	TRGV10	.	TRGJ1	16	-1	-1	21
50	5.475971437332983E-4	TGTGCCTTGTGGGAGGTGCTACATAAGAAACTCTTT	CALWEVLHKKLF	TRGV9	.	TRGJ1	18	-1	-1	22
49	5.366452008586323E-4	TGTGCCTTGTGGGCCGAGTTGGGCAAAAAAATCAAGGTATTT	CALWAELGKKIKVF	TRGV9	.	TRGJP	12	-1	-1	9
49	5.366452008586323E-4	TGTGCCTTGTGGGAGCCCTATAGCATGGAGAAACTCTTT	CALWEPYSMEKLF	TRGV9	.	TRGJ1	14	-1	-1	28
49	5.366452008586323E-4	TGTGCCTTGTGGGAGGAGAAACTCTTT	CALWEEKLF	TRGV9	.	TRGJ1	15	-1	-1	16
49	5.366452008586323E-4	TGTGCCTTGTGGGAGGCTCCGGATTATAAGAAACTCTTT	CALWEAPDYKKLF	TRGV9	.	TRGJ1	15	-1	-1	22
48	5.256932579839664E-4	TGTGCCACCTGGCCAATGTTTGGGAGGTTGGATACGAAACTCTTT	CATWPMFGRLDTKLF	TRGV4	.	TRGJ1	11	-1	-1	31
48	5.256932579839664E-4	TGTGCCTTGTGGGAGGCTAATTATTATAAGAAACTCTTT	CALWEANYYKKLF	TRGV9	.	TRGJ1	15	-1	-1	18
48	5.256932579839664E-4	TGTGCCTTGTGGGAGGGGAATTATAAGAAACTCTTT	CALWEGNYKKLF	TRGV9	.	TRGJ2	15	-1	-1	19
48	5.256932579839664E-4	TGTGCCTCCCTCTCGAGGGACTATAAGAAACTCTTT	CASLSRDYKKLF	TRGV9	.	TRGJ2	6	-1	-1	21
47	5.147413151093004E-4	TGTGCCTTGTGGGAGGTCTCGGCATATAAGAAACTCTTT	CALWEVSAYKKLF	TRGV9	.	TRGJ1	16	-1	-1	24
47	5.147413151093004E-4	TGTGCCTTGTGGGAGGTGCCTTATTATAAGAAACTCTTT	CALWEVPYYKKLF	TRGV9	.	TRGJ1	18	-1	-1	20
47	5.147413151093004E-4	TGTGCCTTGTGGACCTCTCCCCATGATAAGAAACTCTTT	CALWTSPHDKKLF	TRGV9	.	TRGJ1	11	-1	-1	22
47	5.147413151093004E-4	TGTGCCTTGTGGGAGGTTAGGGAGAAACTCTTT	CALWEVREKLF	TRGV9	.	TRGJ1	16	-1	-1	22
47	5.147413151093004E-4	TGTGCCACCTGGGATATGGATAAGAAACTCTTT	CATWDMDKKLF	TRGV4	.	TRGJ1	14	-1	-1	19
47	5.147413151093004E-4	TGTGTAGGTGGCCAACTCTTT	CVGGQLF	TRGV10	.	TRGJ1	3	-1	-1	13
46	5.037893722346344E-4	TGTGCCTTGTGGGAGGTGAAGTTGGGCAAAAAAATCAAGGTATTT	CALWEVKLGKKIKVF	TRGV9	.	TRGJP	17	-1	-1	19
46	5.037893722346344E-4	TGTGCCTTGTGGGAGCACTATTATAAGAAACTCTTT	CALWEHYYKKLF	TRGV9	.	TRGJ1	14	-1	-1	18
46	5.037893722346344E-4	TGTGCCTTGTGGGAGACCGATTATAAGAAACTCTTT	CALWETDYKKLF	TRGV9	.	TRGJ1	14	-1	-1	19
46	5.037893722346344E-4	TGTGCCTTGTGGGAGGTGCAAAAGAAACTCTTT	CALWEVQKKLF	TRGV9	.	TRGJ2	19	-1	-1	21
46	5.037893722346344E-4	TGTGCCTTGTGGGAGGTGCGGAAACTCTTT	CALWEVRKLF	TRGV9	.	TRGJ1	18	-1	-1	20
46	5.037893722346344E-4	TGTGCTGCGTGGGAAACCACTGGTTGGTTCAAGATATTT	CAAWETTGWFKIF	TRGV10	.	TRGJP1	13	-1	-1	15
46	5.037893722346344E-4	TGTGCCTTGTGGGAGGTGATCGAGGATAAGAAACTCTTT	CALWEVIEDKKLF	TRGV9	.	TRGJ1	17	-1	-1	25
46	5.037893722346344E-4	TGTGCCACCTGGGATTATAAGAAACTCTTT	CATWDYKKLF	TRGV4	.	TRGJ1	14	-1	-1	13
45	4.928374293599685E-4	TGTGCCTTGTGGGTACTGCTCGAGTTGGGCAAAAAAATCAAGGTATTT	CALWVLLELGKKIKVF	TRGV9	.	TRGJP	12	-1	-1	21
45	4.928374293599685E-4	TGTGCCACCTGGGACGGGCCGGGCGGTAGTGATTGGATCAAGACGTTT	CATWDGPGGSDWIKTF	TRGV2	.	TRGJP2	19	-1	-1	25
45	4.928374293599685E-4	TGTGCCTTGTGGGAAATAATCTGGAGTGATTGGATCAAGACGTTT	CALWEIIWSDWIKTF	TRGV9	.	TRGJP2	13	-1	-1	24
45	4.928374293599685E-4	TGTGCCTTGTGGGAGGTGCTCGAGTATTTGGGACAACTCTTT	CALWEVLEYLGQLF	TRGV9	.	TRGJ1	18	-1	-1	34
45	4.928374293599685E-4	TGTGCCTTGTGGGAGCCGACTTATTATAAGAAACTCTTT	CALWEPTYYKKLF	TRGV9	.	TRGJ2	14	-1	-1	16
45	4.928374293599685E-4	TGTGCCTTGTGGGAGGTGCTCGATTATAAGAAACTCTTT	CALWEVLDYKKLF	TRGV9	.	TRGJ1	18	-1	-1	22
45	4.928374293599685E-4	TGTGCCTTGTGGGAATATAAGAAACTCTTT	CALWEYKKLF	TRGV9	.	TRGJ1	13	-1	-1	15
45	4.928374293599685E-4	TGTGCCTTGATAGGGGATAAGAAACTCTTT	CALIGDKKLF	TRGV9	.	TRGJ1	8	-1	-1	16
45	4.928374293599685E-4	TGTGCCTTGGTGAGGGGGAAACTCTTT	CALVRGKLF	TRGV9	.	TRGJ1	14	-1	-1	17
45	4.928374293599685E-4	TGTGCCTTCCATAAGGGACTCTTT	CAFHKGLF	TRGV9	.	TRGJ1	7	-1	-1	10
45	4.928374293599685E-4	TCTCTCGGGAAACTCTTT	SLGKLF	TRGV9	.	TRGJ1	0	-1	-1	8
45	4.928374293599685E-4	TGTGCCACCTGGCTCGGGGGTTATAAGAAACTCTTT	CATWLGGYKKLF	TRGV4	.	TRGJ1	11	-1	-1	20
44	4.818854864853025E-4	TGTGCCTTGTGGGAGGTGCAGCGAGGGATGGGCAAAAAAATCAAGGTATTT	CALWEVQRGMGKKIKVF	TRGV9	.	TRGJP	19	-1	-1	28
44	4.818854864853025E-4	TGTGCTGCGTGGTTTCCTTGGGATACCACTGGTTGGTTCAAGATATTT	CAAWFPWDTTGWFKIF	TRGV10	.	TRGJP1	11	-1	-1	22
44	4.818854864853025E-4	TGTGCCTTGTGGGAGGCCCTTGTTAATTATTATAAGAAACTCTTT	CALWEALVNYYKKLF	TRGV9	.	TRGJ1	15	-1	-1	24
44	4.818854864853025E-4	TGTGCCTTGTGGGAGGTGCGGGGTTATTATAAGAAACTCTTT	CALWEVRGYYKKLF	TRGV9	.	TRGJ1	18	-1	-1	23
44	4.818854864853025E-4	TGTGCCTTGTGGGAGGGGCTAACTGGTTGGTTCAAGATATTT	CALWEGLTGWFKIF	TRGV9	.	TRGJP1	18	-1	-1	21
44	4.818854864853025E-4	TGTGCCTTGTGGGAGGGGGAGGGGTATTATAAGAAACTCTTT	CALWEGEGYYKKLF	TRGV9	.	TRGJ2	15	-1	-1	24
44	4.818854864853025E-4	TGTGCCTTGTGTTTAAATTATTATAAGAAACTCTTT	CALCLNYYKKLF	TRGV9	.	TRGJ1	10	-1	-1	15
44	4.818854864853025E-4	TGTGCCTTGTGGGAGGTGTGGTATAAGAAACTCTTT	CALWEVWYKKLF	TRGV9	.	TRGJ1	17	-1	-1	21
44	4.818854864853025E-4	TGTGCCTTGTGGGAGAGGGCGCGACTCTTT	CALWERARLF	TRGV9	.	TRGJ1	14	-1	-1	23
44	4.818854864853025E-4	TGTGCCTTGTGGGAGGGAGAGTTGGGCAAAAAAATCAAGGTATTT	CALWEGELGKKIKVF	TRGV9	.	TRGJP	15	-1	-1	17
44	4.818854864853025E-4	TGTGCCTTGTGGGAGGTGGTTTATTATAAGAAACTCTTT	CALWEVVYYKKLF	TRGV9	.	TRGJ1	17	-1	-1	20
43	4.709335436106365E-4	TGTGCCTTGTGGGAGGTCTCTGAGTTGGGCAAAAAAATCAAGGTATTT	CALWEVSELGKKIKVF	TRGV9	.	TRGJP	16	-1	-1	21
43	4.709335436106365E-4	TGTGCCTTGTGGGAGGTGCTCCGGACCACTGGTTGGTTCAAGATATTT	CALWEVLRTTGWFKIF	TRGV9	.	TRGJP1	21	-1	-1	24
43	4.709335436106365E-4	TGTGCCTTGTGGGAGGAGGGGGAGTTGGGCAAAAAAATCAAGGTATTT	CALWEEGELGKKIKVF	TRGV9	.	TRGJP	15	-1	-1	21
43	4.709335436106365E-4	TGTGCCTTGTGGGAGGTGGGGTTCATTTATTATAAGAAACTCTTT	CALWEVGFIYYKKLF	TRGV9	.	TRGJ1	17	-1	-1	26
43	4.709335436106365E-4	TGTGCCTTGTGGGCGACGAGGAATTATTATAAGAAACTCTTT	CALWATRNYYKKLF	TRGV9	.	TRGJ1	12	-1	-1	20
43	4.709335436106365E-4	TGTGCCTTGTGGGAGCGAGGTAGTGATTGGATCAAGACGTTT	CALWERGSDWIKTF	TRGV9	.	TRGJP2	14	-1	-1	19
43	4.709335436106365E-4	TGTGCCTTGTGGGAGGTGATCGGACATTATAAGAAACTCTTT	CALWEVIGHYKKLF	TRGV9	.	TRGJ1	17	-1	-1	25
43	4.709335436106365E-4	TGTGCCTTGTGGGAGGTGTTGGATTATAAGAAACTCTTT	CALWEVLDYKKLF	TRGV9	.	TRGJ1	17	-1	-1	22
43	4.709335436106365E-4	TGTGCCTTGTGGGAGGCTGATTATTATAAGAAACTCTTT	CALWEADYYKKLF	TRGV9	.	TRGJ1	15	-1	-1	19
43	4.709335436106365E-4	TGTGCCTTGCTAGGGGGGAATTATAAGAAACTCTTT	CALLGGNYKKLF	TRGV9	.	TRGJ1	8	-1	-1	19
43	4.709335436106365E-4	TGTGCTGCGTGCCTGGGCCTTACCTGTGGGAAACTCTTT	CAACLGLTCGKLF	TRGV10	.	TRGJ1	10	-1	-1	29
43	4.709335436106365E-4	TGTGCCTTGTGGGAGGGCACTTATTATAAGAAACTCTTT	CALWEGTYYKKLF	TRGV9	.	TRGJ1	19	-1	-1	20
42	4.5998160073597056E-4	TGTGCTGCGTGGGCCTTCCCCGGGGGCACTGGTTGGTTCAAGATATTT	CAAWAFPGGTGWFKIF	TRGV10	.	TRGJP1	12	-1	-1	26
42	4.5998160073597056E-4	TGTGCCTTGTGGGAGTGGCAAGAGTTGGGCAAAAAAATCAAGGTATTT	CALWEWQELGKKIKVF	TRGV9	.	TRGJP	14	-1	-1	16
42	4.5998160073597056E-4	TGTGCCTTGTGGCATACCAGGAATTATTATAAGAAACTCTTT	CALWHTRNYYKKLF	TRGV9	.	TRGJ1	11	-1	-1	20
42	4.5998160073597056E-4	TGTGCCTTGTGGGAGTTGGGCAAAAAAATCAAGGTATTT	CALWELGKKIKVF	TRGV9	.	TRGJP	17	-1	-1	12
42	4.5998160073597056E-4	TGTGCCTTGTGGTTGTATTATAAGAAACTCTTT	CALWLYYKKLF	TRGV9	.	TRGJ1	11	-1	-1	15
42	4.5998160073597056E-4	TGTGCCTTGTGGGAGGTGCACGGGAAACTCTTT	CALWEVHGKLF	TRGV9	.	TRGJ1	20	-1	-1	23
42	4.5998160073597056E-4	TGTGCCTCCCAGAATTATTATAAGAAACTCTTT	CASQNYYKKLF	TRGV9	.	TRGJ1	6	-1	-1	11
42	4.5998160073597056E-4	TGTGCCTTGTGGCCCGAGGTTCTCTTT	CALWPEVLF	TRGV9	.	TRGJ1	11	-1	-1	21
41	4.490296578613046E-4	TGTGCCTTGTGGGAGGTGGAGGAGTTGGGCAAAAAAATCAAGGTATTT	CALWEVEELGKKIKVF	TRGV9	.	TRGJP	17	-1	-1	21
41	4.490296578613046E-4	TGTGCCTTGTGGGAGGGTCAAGAGTTGGGCAAAAAAATCAAGGTATTT	CALWEGQELGKKIKVF	TRGV9	.	TRGJP	15	-1	-1	14
41	4.490296578613046E-4	TGTGCCTTGTGGGGACGGGAGTTGGGCAAAAAAATCAAGGTATTT	CALWGRELGKKIKVF	TRGV9	.	TRGJP	12	-1	-1	18
41	4.490296578613046E-4	TGTGCCTTGTGGGAGGTGCCTAGAGGTGCACATAAGAAACTCTTT	CALWEVPRGAHKKLF	TRGV9	.	TRGJ1	18	-1	-1	31
41	4.490296578613046E-4	TGTGCCTTGTGGGAGTGCGAGGAGGAGAAACTCTTT	CALWECEEEKLF	TRGV9	.	TRGJ1	17	-1	-1	25
41	4.490296578613046E-4	TGTGCCCTAGATCCTTTTTATTATAAGAAACTCTTT	CALDPFYYKKLF	TRGV9	.	TRGJ1	5	-1	-1	17
41	4.490296578613046E-4	TGTGCCCCGACCAGTGATTGGATCAAGACGTTT	CAPTSDWIKTF	TRGV9	.	TRGJP2	5	-1	-1	12
41	4.490296578613046E-4	TGTGCTGCGTGGGCCACCCTCTTT	CAAWATLF	TRGV10	.	TRGJ1	12	-1	-1	18
40	4.380777149866386E-4	TGTGCCTTGTGGGAGGTCCAACCGGAGGAGTTGGGCAAAAAAATCAAGGTATTT	CALWEVQPEELGKKIKVF	TRGV9	.	TRGJP	19	-1	-1	27
40	4.380777149866386E-4	TGTGCCTTGTGGGAGCTACCTCCGGAGTTGGGCAAAAAAATCAAGGTATTT	CALWELPPELGKKIKVF	TRGV9	.	TRGJP	22	-1	-1	24
40	4.380777149866386E-4	TGTGCCTTGTGGGAGGCGACGCAAGAGTTGGGCAAAAAAATCAAGGTATTT	CALWEATQELGKKIKVF	TRGV9	.	TRGJP	15	-1	-1	20
40	4.380777149866386E-4	TGTGCCTTGTGGGACCCCGGAGAGTTGGGCAAAAAAATCAAGGTATTT	CALWDPGELGKKIKVF	TRGV9	.	TRGJP	13	-1	-1	20
40	4.380777149866386E-4	TGTGCCTTGTGGGAGTCCCGCCTGGCTTATTATAAGAAACTCTTT	CALWESRLAYYKKLF	TRGV9	.	TRGJ2	14	-1	-1	26
40	4.380777149866386E-4	TGTGCCTTGTGGGAGGTGGGCGGATATTATAAGAAACTCTTT	CALWEVGGYYKKLF	TRGV9	.	TRGJ1	17	-1	-1	24
40	4.380777149866386E-4	TGTGCTGCGTGGGATCGCAGGTATAAGAAACTCTTT	CAAWDRRYKKLF	TRGV10	.	TRGJ1	14	-1	-1	21
40	4.380777149866386E-4	TGTGCTGCGTGGGACCAGGAGGAAGGGAAACTCTTT	CAAWDQEEGKLF	TRGV10	.	TRGJ1	13	-1	-1	26
40	4.380777149866386E-4	TGTGCCTTGTGGGGAAATTATTATAAGAAACTCTTT	CALWGNYYKKLF	TRGV9	.	TRGJ1	12	-1	-1	15
40	4.380777149866386E-4	TGTGCCTTGTGGGATGATTATTATAAGAAACTCTTT	CALWDDYYKKLF	TRGV9	.	TRGJ1	13	-1	-1	16
40	4.380777149866386E-4	TGTGCTGCGTGGGATTGTATGCAGAAACTCTTT	CAAWDCMQKLF	TRGV10	.	TRGJ1	15	-1	-1	22
40	4.380777149866386E-4	TGTGCTGCGATGGTTCTTAGGAAACTCTTT	CAAMVLRKLF	TRGV10	.	TRGJ2	12	-1	-1	17
40	4.380777149866386E-4	TGTGCCTTCTCCTTGTCCCCGAAACTCTTT	CAFSLSPKLF	TRGV9	.	TRGJ1	7	-1	-1	20
40	4.380777149866386E-4	TGTGCCTTGTGGGAGAAACTCTTT	CALWEKLF	TRGV9	.	TRGJ1	14	-1	-1	13
39	4.2712577211197265E-4	TGTGCCTTGTGGGAGACGCGCCAAGAGTTGGGCAAAAAAATCAAGGTATTT	CALWETRQELGKKIKVF	TRGV9	.	TRGJP	14	-1	-1	21
39	4.2712577211197265E-4	TGTGCCTTGTGGGAGTACCAAGAGTTGGGCAAAAAAATCAAGGTATTT	CALWEYQELGKKIKVF	TRGV9	.	TRGJP	14	-1	-1	18
39	4.2712577211197265E-4	TGTGCCTTGTGGGAGCCATCTGATACCACTGGTTGGTTCAAGATATTT	CALWEPSDTTGWFKIF	TRGV9	.	TRGJP1	14	-1	-1	22
39	4.2712577211197265E-4	TGTGCCTTGTGGGAGGTGTGGGAGTTGGGCAAAAAAATCAAGGTATTT	CALWEVWELGKKIKVF	TRGV9	.	TRGJP	17	-1	-1	21
39	4.2712577211197265E-4	TGTGCCTTGTGGGAGGAGGGAGAGTTGGGCAAAAAAATCAAGGTATTT	CALWEEGELGKKIKVF	TRGV9	.	TRGJP	15	-1	-1	20
39	4.2712577211197265E-4	TGTGCCTTGTGTTTCGAAGAGTTGGGCAAAAAAATCAAGGTATTT	CALCFEELGKKIKVF	TRGV9	.	TRGJP	10	-1	-1	16
39	4.2712577211197265E-4	TGTGCCTTGTGGGAGCCGCCTTGGGATTATAAGAAACTCTTT	CALWEPPWDYKKLF	TRGV9	.	TRGJ1	14	-1	-1	25
39	4.2712577211197265E-4	TGTGCCTTGTGGGAGGTGCGGGTTCATTATAAGAAACTCTTT	CALWEVRVHYKKLF	TRGV9	.	TRGJ1	18	-1	-1	25
39	4.2712577211197265E-4	TGTGCCTTGTGGGAGCCGCCCTATTATAAGAAACTCTTT	CALWEPPYYKKLF	TRGV9	.	TRGJ1	14	-1	-1	21
39	4.2712577211197265E-4	TGTGCCTTGTGGGAGCAGAATTATTATAAGAAACTCTTT	CALWEQNYYKKLF	TRGV9	.	TRGJ1	14	-1	-1	17
39	4.2712577211197265E-4	TGTGCCTTGTGGGAGGTTCCTTATTATAAGAAACTCTTT	CALWEVPYYKKLF	TRGV9	.	TRGJ1	16	-1	-1	20
39	4.2712577211197265E-4	TGTGCCTTGTGGGAGGAAAATTATTATAAGAAACTCTTT	CALWEENYYKKLF	TRGV9	.	TRGJ1	15	-1	-1	18
39	4.2712577211197265E-4	TGTGCCTTGTGGGAGGTGTCCAATAAGAAACTCTTT	CALWEVSNKKLF	TRGV9	.	TRGJ1	17	-1	-1	22
39	4.2712577211197265E-4	TGTGCCTTGTGGGAGGTGAATTATAAGAAACTCTTT	CALWEVNYKKLF	TRGV9	.	TRGJ1	17	-1	-1	19
39	4.2712577211197265E-4	TGTGCCACCTGGGATAAGAAACTCTTT	CATWDKKLF	TRGV4	.	TRGJ1	14	-1	-1	13
39	4.2712577211197265E-4	TGTGCCTTGTTGGAGAAACTCTTT	CALLEKLF	TRGV9	.	TRGJ1	14	-1	-1	13
39	4.2712577211197265E-4	TGTGCCAGGGGGATCAAGACGTTT	CARGIKTF	TRGV10	.	TRGJP2	4	-1	-1	10
38	4.161738292373067E-4	TGTGCCTTGTGGGACCCCCCGCAAGAGTTGGGCAAAAAAATCAAGGTATTT	CALWDPPQELGKKIKVF	TRGV9	.	TRGJP	13	-1	-1	20
38	4.161738292373067E-4	TGTGCCTTGTGGGAGGTGGGGGTGGGCAAAAAAATCAAGGTATTT	CALWEVGVGKKIKVF	TRGV9	.	TRGJP	17	-1	-1	22
38	4.161738292373067E-4	TGTGCCTTGTGGGAGGGGCATCAGAATTATTATAAGAAACTCTTT	CALWEGHQNYYKKLF	TRGV9	.	TRGJ1	19	-1	-1	23
38	4.161738292373067E-4	TGTGCCTTGTGGGAGGTATATTATTATATGGAGAAACTCTTT	CALWEVYYYMEKLF	TRGV9	.	TRGJ1	16	-1	-1	19
38	4.161738292373067E-4	TGTGCCTTGTGGGAGGACTATTATAAGAAACTCTTT	CALWEDYYKKLF	TRGV9	.	TRGJ1	15	-1	-1	18
38	4.161738292373067E-4	TGTGCCTTGTGGGACGGGAAGAAACTCTTT	CALWDGKKLF	TRGV9	.	TRGJ1	13	-1	-1	18
38	4.161738292373067E-4	TGTGCCTTGGGGTATAAGAAACTCTTT	CALGYKKLF	TRGV9	.	TRGJ1	11	-1	-1	12
37	4.052218863626407E-4	TGTGCCTTGTGGGAGGTTGTCATGGAGTTGGGCAAAAAAATCAAGGTATTT	CALWEVVMELGKKIKVF	TRGV9	.	TRGJP	16	-1	-1	24
37	4.052218863626407E-4	TGTGCCTTGTGGGAGGTGCAACAAAAGTTGGGCAAAAAAATCAAGGTATTT	CALWEVQQKLGKKIKVF	TRGV9	.	TRGJP	19	-1	-1	21
37	4.052218863626407E-4	TGTGCCTTGTGGGAGAGGAATATGGAGTTGGGCAAAAAAATCAAGGTATTT	CALWERNMELGKKIKVF	TRGV9	.	TRGJP	14	-1	-1	24
37	4.052218863626407E-4	TGTGCTGCGTGGGATTATAGGTGGTTGAGTTATTATAAGAAACTCTTT	CAAWDYRWLSYYKKLF	TRGV10	.	TRGJ1	16	-1	-1	26
37	4.052218863626407E-4	TGTGCCTTGTGGGAGGTGCATCCGAATTATTATAAGAAACTCTTT	CALWEVHPNYYKKLF	TRGV9	.	TRGJ1	19	-1	-1	19
37	4.052218863626407E-4	TGTGCCTTGTGGGAGGGCGTCCGGGATTATTATAAGAAACTCTTT	CALWEGVRDYYKKLF	TRGV9	.	TRGJ1	15	-1	-1	25
37	4.052218863626407E-4	TGTGCCTTGGGCCGGGAGTTGGGCAAAAAAATCAAGGTATTT	CALGRELGKKIKVF	TRGV9	.	TRGJP	8	-1	-1	15
37	4.052218863626407E-4	TGTGCCTTGTGGGAGGTTAATTATTATAAGAAACTCTTT	CALWEVNYYKKLF	TRGV9	.	TRGJ1	16	-1	-1	18
37	4.052218863626407E-4	TGTGCCTTGTGGGAGGTGATTCGGCTCAAGAAACTCTTT	CALWEVIRLKKLF	TRGV9	.	TRGJ1	17	-1	-1	27
37	4.052218863626407E-4	TGTGCCTTGTGGGAGGGCTATTATTATAAGAAACTCTTT	CALWEGYYYKKLF	TRGV9	.	TRGJ1	15	-1	-1	19
37	4.052218863626407E-4	TGTGCCTTGTGGGATTTGGGATATAAGAAACTCTTT	CALWDLGYKKLF	TRGV9	.	TRGJ1	13	-1	-1	21
37	4.052218863626407E-4	TGTGCCTTGTGGGAGGTGCGGGTCGGGAAACTCTTT	CALWEVRVGKLF	TRGV9	.	TRGJ1	18	-1	-1	26
37	4.052218863626407E-4	TGTGCCTTGTGGGAGGCTTATTATAAGAAACTCTTT	CALWEAYYKKLF	TRGV9	.	TRGJ1	15	-1	-1	17
37	4.052218863626407E-4	TGTGCTGCGTGGGATTCCCCTAAGAAACTCTTT	CAAWDSPKKLF	TRGV10	.	TRGJ1	15	-1	-1	20
37	4.052218863626407E-4	TGTGCCTTGTGGGGATATTATAAGAAACTCTTT	CALWGYYKKLF	TRGV9	.	TRGJ1	12	-1	-1	15
37	4.052218863626407E-4	TGTGCCTTGTGGGAGTCCCGGAAGAAACTCTTT	CALWESRKKLF	TRGV9	.	TRGJ1	14	-1	-1	21
37	4.052218863626407E-4	TGTGCCTTGTACGTTTGGGCAAAGAAACTCTTT	CALYVWAKKLF	TRGV9	.	TRGJ1	9	-1	-1	21
37	4.052218863626407E-4	TGTGCCACCTTCTTGTGCATCAAGACGTTT	CATFLCIKTF	TRGV4	.	TRGJP2	9	-1	-1	15
37	4.052218863626407E-4	TGTGACCTATGTAGGGGGAAACTCTTT	CDLCRGKLF	TRGV9	.	TRGJ1	15	-1	-1	17
36	3.9426994348797475E-4	TGTGCCTTGTGGGAGCTACCCCGGCAAGAGTTGGGCAAAAAAATCAAGGTATTT	CALWELPRQELGKKIKVF	TRGV9	.	TRGJP	14	-1	-1	22
36	3.9426994348797475E-4	TGTGCCTTGTGGGAGCCGCTCCTAGGGTTGGGCAAAAAAATCAAGGTATTT	CALWEPLLGLGKKIKVF	TRGV9	.	TRGJP	14	-1	-1	23
36	3.9426994348797475E-4	TGTGCCTTGTGGGAGGTCAAACAAGAGTTGGGCAAAAAAATCAAGGTATTT	CALWEVKQELGKKIKVF	TRGV9	.	TRGJP	16	-1	-1	21
36	3.9426994348797475E-4	TGTGCCTTGTGGGAGGTGCCATCAGAGTTGGGCAAAAAAATCAAGGTATTT	CALWEVPSELGKKIKVF	TRGV9	.	TRGJP	18	-1	-1	23
36	3.9426994348797475E-4	TGTGCCTTGTGGGAGGTGCGAGGAGAGTTGGGCAAAAAAATCAAGGTATTT	CALWEVRGELGKKIKVF	TRGV9	.	TRGJP	18	-1	-1	23
36	3.9426994348797475E-4	TGTGCCTTGTGGGAGGCGAGGCAAGAGTTGGGCAAAAAAATCAAGGTATTT	CALWEARQELGKKIKVF	TRGV9	.	TRGJP	15	-1	-1	19
36	3.9426994348797475E-4	TGTGCCTTGTGGGAGGTTCGAGAGTTGGGCAAAAAAATCAAGGTATTT	CALWEVRELGKKIKVF	TRGV9	.	TRGJP	16	-1	-1	20
36	3.9426994348797475E-4	TGTGCCTTGTGGGAGGTGTCGGAGTTGGGCAAAAAAATCAAGGTATTT	CALWEVSELGKKIKVF	TRGV9	.	TRGJP	17	-1	-1	21
36	3.9426994348797475E-4	TGTGCCTTGTGGGAGGTGAAGGAGTTGGGCAAAAAAATCAAGGTATTT	CALWEVKELGKKIKVF	TRGV9	.	TRGJP	17	-1	-1	21
36	3.9426994348797475E-4	TGTGCCTTGTGGGAGATTGCGGGGTTGGGCAAAAAAATCAAGGTATTT	CALWEIAGLGKKIKVF	TRGV9	.	TRGJP	14	-1	-1	23
36	3.9426994348797475E-4	TGTGCCTTGTGGGAGAACCAAGAGTTGGGCAAAAAAATCAAGGTATTT	CALWENQELGKKIKVF	TRGV9	.	TRGJP	14	-1	-1	18
36	3.9426994348797475E-4	TGTGCTGCGTGGGTCTCCTATACCACTGGTTGGTTCAAGATATTT	CAAWVSYTTGWFKIF	TRGV10	.	TRGJP1	12	-1	-1	18
36	3.9426994348797475E-4	TGTGCCTTGTGGGGGGGAGAGTTGGGCAAAAAAATCAAGGTATTT	CALWGGELGKKIKVF	TRGV9	.	TRGJP	15	-1	-1	17
36	3.9426994348797475E-4	TGTGCTGCGTGGGTCGGTCCGGAGTATAAGAAACTCTTT	CAAWVGPEYKKLF	TRGV10	.	TRGJ1	12	-1	-1	24
36	3.9426994348797475E-4	TGTGCCTTGTGGGAGGTGCAATATTATAAGAAACTCTTT	CALWEVQYYKKLF	TRGV9	.	TRGJ1	19	-1	-1	21
36	3.9426994348797475E-4	TGTGCCTTGTGGGAGGTGGCGGGGTACGAGAAACTCTTT	CALWEVAGYEKLF	TRGV9	.	TRGJ1	17	-1	-1	28
36	3.9426994348797475E-4	TGTGCCTTGGTCCCTCTGAATTATTATAAGAAACTCTTT	CALVPLNYYKKLF	TRGV9	.	TRGJ2	8	-1	-1	17
36	3.9426994348797475E-4	TGTGCCCCCCAAGAGTTGGGCAAAAAAATCAAGGTATTT	CAPQELGKKIKVF	TRGV9	.	TRGJP	5	-1	-1	9
36	3.9426994348797475E-4	TGTGCCTTGTGGGAGGTGCAACGGCGGGAACTCTTT	CALWEVQRRELF	TRGV9	.	TRGJ1	19	-1	-1	28
36	3.9426994348797475E-4	TGTGCCGCTATGAATTATTATAAGAAACTCTTT	CAAMNYYKKLF	TRGV9	.	TRGJ1	5	-1	-1	11
36	3.9426994348797475E-4	TGTGCCTTGTTGGTCGACGTTAAACTCTTT	CALLVDVKLF	TRGV9	.	TRGJ1	12	-1	-1	21
36	3.9426994348797475E-4	TGTGCCTTGTGGGATATTGAGAAACTCTTT	CALWDIEKLF	TRGV9	.	TRGJ1	13	-1	-1	19
36	3.9426994348797475E-4	TGTGCCTTGATAGATGAGAAACTCTTT	CALIDEKLF	TRGV9	.	TRGJ1	8	-1	-1	13
35	3.833180006133088E-4	TGTGCCTTGTGGGAGGTGTCCGAGAGGCAAGAGTTGGGCAAAAAAATCAAGGTATTT	CALWEVSERQELGKKIKVF	TRGV9	.	TRGJP	17	-1	-1	25
35	3.833180006133088E-4	TGTGCCTTGTGGGAGGTGCAGGTTCCGCCAGAGTTGGGCAAAAAAATCAAGGTATTT	CALWEVQVPPELGKKIKVF	TRGV9	.	TRGJP	19	-1	-1	26
35	3.833180006133088E-4	TGTGCCTTGTGGGAGTGGGGAGAGTTGGGCAAAAAAATCAAGGTATTT	CALWEWGELGKKIKVF	TRGV9	.	TRGJP	14	-1	-1	20
35	3.833180006133088E-4	TGTGCCTTGTGGGAACCACGGGAGTTGGGCAAAAAAATCAAGGTATTT	CALWEPRELGKKIKVF	TRGV9	.	TRGJP	13	-1	-1	21
35	3.833180006133088E-4	TGTGCTGCGTGGGATCCAGGGCCCAGTTATTATAAGAAACTCTTT	CAAWDPGPSYYKKLF	TRGV10	.	TRGJ1	14	-1	-1	26
35	3.833180006133088E-4	TGTGCCTTGTGGGTCCGGGAGTTGGGCAAAAAAATCAAGGTATTT	CALWVRELGKKIKVF	TRGV9	.	TRGJP	12	-1	-1	18
35	3.833180006133088E-4	TGTGCCTTGTGGCCTCGGTTGGGCAAAAAAATCAAGGTATTT	CALWPRLGKKIKVF	TRGV9	.	TRGJP	11	-1	-1	17
35	3.833180006133088E-4	TGTGCCTTGTGGGAGAAGCAGAATTATTATAAGAAACTCTTT	CALWEKQNYYKKLF	TRGV9	.	TRGJ1	14	-1	-1	20
35	3.833180006133088E-4	TGTGCCACCTGGGACGGCAGGAATTATTATAAGAAACTCTTT	CATWDGRNYYKKLF	TRGV2	.	TRGJ1	16	-1	-1	20
35	3.833180006133088E-4	TGTGCCTTGTGGGAGGTGCAGAATTATAAGAAACTCTTT	CALWEVQNYKKLF	TRGV9	.	TRGJ2	19	-1	-1	22
35	3.833180006133088E-4	TGTGCCTTGTGGGAGGGGACATATTATAAGAAACTCTTT	CALWEGTYYKKLF	TRGV9	.	TRGJ1	15	-1	-1	21
35	3.833180006133088E-4	TGTGCCTTGTGGGAAAAAAGGGACAATAAGAAACTCTTT	CALWEKRDNKKLF	TRGV9	.	TRGJ1	13	-1	-1	25
35	3.833180006133088E-4	TGTGCCTTGTGGAAAGATTATTATAAGAAACTCTTT	CALWKDYYKKLF	TRGV9	.	TRGJ1	11	-1	-1	16
35	3.833180006133088E-4	TGTGCCTTGTGGGAGGTGGCGGAGAAACTCTTT	CALWEVAEKLF	TRGV9	.	TRGJ1	17	-1	-1	22
35	3.833180006133088E-4	TGTGCCTTGTGGGAGGTGGACAAGAAACTCTTT	CALWEVDKKLF	TRGV9	.	TRGJ1	20	-1	-1	21
35	3.833180006133088E-4	TGTGCTGCGTGGGATTCTAAGAAACTCTTT	CAAWDSKKLF	TRGV10	.	TRGJ1	15	-1	-1	13
35	3.833180006133088E-4	TGTGCCTTGCTTTATTATAAGAAACTCTTT	CALLYYKKLF	TRGV9	.	TRGJ1	8	-1	-1	11
35	3.833180006133088E-4	TGTGCCTTGTGGGAAGAGAAACTCTTT	CALWEEKLF	TRGV9	.	TRGJ1	13	-1	-1	16
35	3.833180006133088E-4	TGTGCCTTCGGGCGGAAACTCTTT	CAFGRKLF	TRGV9	.	TRGJ1	7	-1	-1	14
35	3.833180006133088E-4	TGTGCCTTGTGGGATGTGGGGAAACTCTTT	CALWDVGKLF	TRGV9	.	TRGJ1	17	-1	-1	20
35	3.833180006133088E-4	TGTGCCACCTGGGACAGGCCATCCCTCTTT	CATWDRPSLF	TRGV5	.	TRGJ1	19	-1	-1	24
35	3.833180006133088E-4	TGTGCTCCACTACTTAAGAAACTCTTT	CAPLLKKLF	TRGV10	.	TRGJ1	5	-1	-1	14
34	3.723660577386428E-4	TGTGCCTTGTGGGAGGTGCGAGGCGAGTTGGGCAAAAAAATCAAGGTATTT	CALWEVRGELGKKIKVF	TRGV9	.	TRGJP	18	-1	-1	24
34	3.723660577386428E-4	TGTGCCTTGTGGGAGGTGAGGAGGGAGTTGGGCAAAAAAATCAAGGTATTT	CALWEVRRELGKKIKVF	TRGV9	.	TRGJP	17	-1	-1	24
34	3.723660577386428E-4	TGTGCCTTGTGGGAGGCGGTACTTACCTCTCCCGACGATAAGAAACTCTTT	CALWEAVLTSPDDKKLF	TRGV9	.	TRGJ1	15	-1	-1	37
34	3.723660577386428E-4	TGTGCCTTGTGGGAGACGATGGGAAAGTTGGGCAAAAAAATCAAGGTATTT	CALWETMGKLGKKIKVF	TRGV9	.	TRGJP	14	-1	-1	18
34	3.723660577386428E-4	TGTGCCTTGTGGGAGGGGGGGGAGTTGGGCAAAAAAATCAAGGTATTT	CALWEGGELGKKIKVF	TRGV9	.	TRGJP	15	-1	-1	21
34	3.723660577386428E-4	TGTGCCTTGTGGCCGCAAGAGTTGGGCAAAAAAATCAAGGTATTT	CALWPQELGKKIKVF	TRGV9	.	TRGJP	11	-1	-1	14
34	3.723660577386428E-4	TGTGCCTTGTGGGAGGTGTTAGTGAATTATTATAAGAAACTCTTT	CALWEVLVNYYKKLF	TRGV9	.	TRGJ1	17	-1	-1	23
34	3.723660577386428E-4	TGTGCCTTGTGGGAGGCGTTCCCAAATTATTATAAGAAACTCTTT	CALWEAFPNYYKKLF	TRGV9	.	TRGJ1	15	-1	-1	24
34	3.723660577386428E-4	TGTGCCTTGTGGGAGATGGAGTTGGGCAAAAAAATCAAGGTATTT	CALWEMELGKKIKVF	TRGV9	.	TRGJP	17	-1	-1	18
34	3.723660577386428E-4	TGTGCTGCGTGGGATCTGGGAAGGTATTATAAGAAACTCTTT	CAAWDLGRYYKKLF	TRGV10	.	TRGJ1	14	-1	-1	24
34	3.723660577386428E-4	TGTGCCTTGTGGTTCGAGTTGGGCAAAAAAATCAAGGTATTT	CALWFELGKKIKVF	TRGV9	.	TRGJP	11	-1	-1	15
34	3.723660577386428E-4	TGTGCCTTGTGGGTCGAGTTGGGCAAAAAAATCAAGGTATTT	CALWVELGKKIKVF	TRGV9	.	TRGJP	12	-1	-1	15
34	3.723660577386428E-4	TGTGCCTTGTGGGAGGTGCAACGAGGTTATAAGAAACTCTTT	CALWEVQRGYKKLF	TRGV9	.	TRGJ1	19	-1	-1	26
34	3.723660577386428E-4	TGTGCCTTGTGGGAGGCACCCATTCCCGCTAAGAAACTCTTT	CALWEAPIPAKKLF	TRGV9	.	TRGJ1	15	-1	-1	29
34	3.723660577386428E-4	TGTGCCTTGTGGGAACTAGTTAATTATTATAAGAAACTCTTT	CALWELVNYYKKLF	TRGV9	.	TRGJ1	13	-1	-1	21
34	3.723660577386428E-4	TGTGCCTTTCCCCAGTTGGGCAAAAAAATCAAGGTATTT	CAFPQLGKKIKVF	TRGV9	.	TRGJP	7	-1	-1	13
34	3.723660577386428E-4	TGTGCCTTGTGGGACTCAAGGGGTTATAAGAAACTCTTT	CALWDSRGYKKLF	TRGV9	.	TRGJ1	13	-1	-1	23
34	3.723660577386428E-4	TGTGCCTTGTGGGAGCCGTGTTATTATAAGAAACTCTTT	CALWEPCYYKKLF	TRGV9	.	TRGJ1	14	-1	-1	20
34	3.723660577386428E-4	TGTGCCTTGTGGGAGGACCGATATTATAAGAAACTCTTT	CALWEDRYYKKLF	TRGV9	.	TRGJ1	15	-1	-1	21
34	3.723660577386428E-4	TGTGCTGCGTGGGATTATTCATACCGAAGCCTCTTT	CAAWDYSYRSLF	TRGV10	.	TRGJ1	16	-1	-1	13
34	3.723660577386428E-4	TGTGCCTTGTGGGGGTCCCGCTTCTGGAAACTCTTT	CALWGSRFWKLF	TRGV9	.	TRGJ2	15	-1	-1	26
34	3.723660577386428E-4	TGTGCCTTGTGGGAGACTTTCGGTAAGAAACTCTTT	CALWETFGKKLF	TRGV9	.	TRGJ1	14	-1	-1	23
34	3.723660577386428E-4	TGTGCTGCGTTTCCACGGGGGGAGAAACTCTTT	CAAFPRGEKLF	TRGV10	.	TRGJ1	9	-1	-1	22
34	3.723660577386428E-4	TGTGCCTTGTGTCCGGGACCCGAGAAACTCTTT	CALCPGPEKLF	TRGV9	.	TRGJ1	10	-1	-1	22
34	3.723660577386428E-4	TGTGCCTTGTGGGACCCAACGAGGAAACTCTTT	CALWDPTRKLF	TRGV9	.	TRGJ1	13	-1	-1	23
34	3.723660577386428E-4	TGTGCCTTGTGGGAGGTCGGACTCTTT	CALWEVGLF	TRGV9	.	TRGJ1	16	-1	-1	20
34	3.723660577386428E-4	TGTGCTGCGTGCCAGAAACTCTTT	CAACQKLF	TRGV10	.	TRGJ1	10	-1	-1	13
34	3.723660577386428E-4	TGTGCCTTTAGGGGTTATAAGAAACTCTTT	CAFRGYKKLF	TRGV9	.	TRGJ1	7	-1	-1	14
34	3.723660577386428E-4	TGTGCCTTGTTCCGACTCTTT	CALFRLF	TRGV9	.	TRGJ1	9	-1	-1	14
33	3.6141411486397684E-4	TGTGCCTTGTGGGAGGTGGCTCACGAAGAGTTGGGCAAAAAAATCAAGGTATTT	CALWEVAHEELGKKIKVF	TRGV9	.	TRGJP	17	-1	-1	25
33	3.6141411486397684E-4	TGTGCCTTGTGGGAGGTGCTAGGAGAGTTGGGCAAAAAAATCAAGGTATTT	CALWEVLGELGKKIKVF	TRGV9	.	TRGJP	18	-1	-1	23
33	3.6141411486397684E-4	TGTGCCTTGTGGGACGAGCAAGAGTTGGGCAAAAAAATCAAGGTATTT	CALWDEQELGKKIKVF	TRGV9	.	TRGJP	19	-1	-1	17
33	3.6141411486397684E-4	TGTGCCTTGTGGGAGTCCCAAGAGTTGGGCAAAAAAATCAAGGTATTT	CALWESQELGKKIKVF	TRGV9	.	TRGJP	14	-1	-1	18
33	3.6141411486397684E-4	TGTGCCTTGTGGGAGGTTGAGGAGTTGGGCAAAAAAATCAAGGTATTT	CALWEVEELGKKIKVF	TRGV9	.	TRGJP	16	-1	-1	21
33	3.6141411486397684E-4	TGTGCCTTGTGGGAGGTGCAATGGTTGGGCAAAAAAATCAAGGTATTT	CALWEVQWLGKKIKVF	TRGV9	.	TRGJP	19	-1	-1	17
33	3.6141411486397684E-4	TGTGCCTTGTGGGAGGTGGAGGGGAATTATTATAAGAAACTCTTT	CALWEVEGNYYKKLF	TRGV9	.	TRGJ1	17	-1	-1	23
33	3.6141411486397684E-4	TGTGCTGCGTATCAGGGACCACCTGGTTGGTTCAAGATATTT	CAAYQGPPGWFKIF	TRGV10	.	TRGJP1	9	-1	-1	17
33	3.6141411486397684E-4	TGTGCCTTGTGGGAGGTGCCAAATTATTATAAGAAACTCTTT	CALWEVPNYYKKLF	TRGV9	.	TRGJ1	18	-1	-1	21
33	3.6141411486397684E-4	TGTGCCTTGTGGGAGGGGGAGGATTATTATAAGAAACTCTTT	CALWEGEDYYKKLF	TRGV9	.	TRGJ1	15	-1	-1	22
33	3.6141411486397684E-4	TGTGCCTTGTGGGATTCAGGGGATTATAAGAAACTCTTT	CALWDSGDYKKLF	TRGV9	.	TRGJ1	13	-1	-1	22
33	3.6141411486397684E-4	TGTGCCTTGTGGGAGTCATTTTATTATAAGAAACTCTTT	CALWESFYYKKLF	TRGV9	.	TRGJ2	14	-1	-1	20
33	3.6141411486397684E-4	TGTGCCTTGTGGGAGGTCCTTTATTATAAGAAACTCTTT	CALWEVLYYKKLF	TRGV9	.	TRGJ1	16	-1	-1	20
33	3.6141411486397684E-4	TGTGCCTTGTGGGAGGTGCGGCTGAATAAGAAACTCTTT	CALWEVRLNKKLF	TRGV9	.	TRGJ2	18	-1	-1	25
33	3.6141411486397684E-4	TGTGCCTTGTGGGAGACCCTTGGGACGAAGAAACTCTTT	CALWETLGTKKLF	TRGV9	.	TRGJ2	14	-1	-1	27
33	3.6141411486397684E-4	TGTGCCTTGTGGGAATATGATTATTATAAGAAACTCTTT	CALWEYDYYKKLF	TRGV9	.	TRGJ1	13	-1	-1	19
33	3.6141411486397684E-4	TGTGCGTTGGGTGCGTCGAATTATTATAAGAAACTCTTT	CALGASNYYKKLF	TRGV9	.	TRGJ1	8	-1	-1	15
33	3.6141411486397684E-4	TGTGCCTTGTGGGCGCCGTATTATAAGAAACTCTTT	CALWAPYYKKLF	TRGV9	.	TRGJ1	12	-1	-1	18
33	3.6141411486397684E-4	TGTGCCTTGTGGGAGCGTTATTATAAGAAACTCTTT	CALWERYYKKLF	TRGV9	.	TRGJ1	14	-1	-1	17
33	3.6141411486397684E-4	TGTGCCTTGTGGGAGGTGCAGAAGGAGAAACTCTTT	CALWEVQKEKLF	TRGV9	.	TRGJ1	19	-1	-1	25
33	3.6141411486397684E-4	TGTGCCCCAGCTGGGTTTCATTATAAGAAACTCTTT	CAPAGFHYKKLF	TRGV9	.	TRGJ1	5	-1	-1	19
33	3.6141411486397684E-4	TGTGCCACCTGGGACGGGCGTTATAAGAAACTCTTT	CATWDGRYKKLF	TRGV2	.	TRGJ2	18	-1	-1	20
33	3.6141411486397684E-4	TGTGCCTTGTGGGAGGCTCCGTTTAAACTCTTT	CALWEAPFKLF	TRGV9	.	TRGJ1	15	-1	-1	24
33	3.6141411486397684E-4	TGTGCCTTGTGGGAGGCTGGGGGAGAGCTCTTT	CALWEAGGELF	TRGV9	.	TRGJ1	15	-1	-1	27
33	3.6141411486397684E-4	TGTGCTGACCTCAATAAGAAACTCTTT	CADLNKKLF	TRGV10	.	TRGJ1	6	-1	-1	13
33	3.6141411486397684E-4	TGTGCCTTGTGTCTTAAGAAACTCTTT	CALCLKKLF	TRGV9	.	TRGJ1	10	-1	-1	14
33	3.6141411486397684E-4	TGTGCCTTGTGGGTTGACAAGAAACTCTTT	CALWVDKKLF	TRGV9	.	TRGJ1	12	-1	-1	18
33	3.6141411486397684E-4	TGTGCTGTCGGTTGGTTCAAGATATTT	CAVGWFKIF	TRGV10	.	TRGJP1	6	-1	-1	9
32	3.5046217198931093E-4	TGTGCCTTGTGGGAGGCGATATACCAAGAGTTGGGCAAAAAAATCAAGGTATTT	CALWEAIYQELGKKIKVF	TRGV9	.	TRGJP	15	-1	-1	24
32	3.5046217198931093E-4	TGTGCCTTGTGGGAGGACTCGGTAGAGTTGGGCAAAAAAATCAAGGTATTT	CALWEDSVELGKKIKVF	TRGV9	.	TRGJP	15	-1	-1	23
32	3.5046217198931093E-4	TGTGCCTTGTGGGAGATTGTCCAAGAGTTGGGCAAAAAAATCAAGGTATTT	CALWEIVQELGKKIKVF	TRGV9	.	TRGJP	14	-1	-1	21
32	3.5046217198931093E-4	TGTGCCTTGTGGGAGCCACAAGAGTTGGGCAAAAAAATCAAGGTATTT	CALWEPQELGKKIKVF	TRGV9	.	TRGJP	14	-1	-1	18
32	3.5046217198931093E-4	TGTGCCTTGTGGGAGGTTTTAGAGTTGGGCAAAAAAATCAAGGTATTT	CALWEVLELGKKIKVF	TRGV9	.	TRGJP	16	-1	-1	20
32	3.5046217198931093E-4	TGTGCCTTGTGGGAGGTTGGAGAGTTGGGCAAAAAAATCAAGGTATTT	CALWEVGELGKKIKVF	TRGV9	.	TRGJP	16	-1	-1	20
32	3.5046217198931093E-4	TGTGCCTTGTGGGAGGTCGCCGAGTTGGGCAAAAAAATCAAGGTATTT	CALWEVAELGKKIKVF	TRGV9	.	TRGJP	16	-1	-1	21
32	3.5046217198931093E-4	TGTGCCTTGTGGGAGGTGACAGAGTTGGGCAAAAAAATCAAGGTATTT	CALWEVTELGKKIKVF	TRGV9	.	TRGJP	17	-1	-1	20
32	3.5046217198931093E-4	TGTGCCTTGTGGGAGGTGAGGTCTACCACTGGTTGGTTCAAGATATTT	CALWEVRSTTGWFKIF	TRGV9	.	TRGJP1	17	-1	-1	23
32	3.5046217198931093E-4	TGTGCCTTGTGGGAGGTGCAGGGGGATTATTATAAGAAACTCTTT	CALWEVQGDYYKKLF	TRGV9	.	TRGJ1	19	-1	-1	25
32	3.5046217198931093E-4	TGTGCCTTGTGGGAGGTGCAGAAGGGCAAAAAAATCAAGGTATTT	CALWEVQKGKKIKVF	TRGV9	.	TRGJP	19	-1	-1	23
32	3.5046217198931093E-4	TGTGCCTTGTGGACGGAGTGCGTTGTCGCCCATAAGAAACTCTTT	CALWTECVVAHKKLF	TRGV9	.	TRGJ1	11	-1	-1	31
32	3.5046217198931093E-4	TGTGCTGCGTGGGAAGGGGTTTATTATAAGAAACTCTTT	CAAWEGVYYKKLF	TRGV10	.	TRGJ1	13	-1	-1	20
32	3.5046217198931093E-4	TGTGCCTTGTGGGAGGCTTCTTATTATAAGAAACTCTTT	CALWEASYYKKLF	TRGV9	.	TRGJ1	15	-1	-1	20
32	3.5046217198931093E-4	TGTGCCTTGTGGGAGGCCCCGAAGTCGAAGAAACTCTTT	CALWEAPKSKKLF	TRGV9	.	TRGJ1	15	-1	-1	27
32	3.5046217198931093E-4	TGTGCCTTGTGGGAGGGCCTTTATTATAAGAAACTCTTT	CALWEGLYYKKLF	TRGV9	.	TRGJ1	15	-1	-1	20
32	3.5046217198931093E-4	TGTGCCTTGTGGGAGAAGAATTATTATAAGAAACTCTTT	CALWEKNYYKKLF	TRGV9	.	TRGJ1	14	-1	-1	17
32	3.5046217198931093E-4	TGTGCCACCTGGGGGCCCACTGGTTGGTTCAAGATATTT	CATWGPTGWFKIF	TRGV4	.	TRGJP1	12	-1	-1	16
32	3.5046217198931093E-4	TGTGCTGCGCCGGACACTCGTTATAAGAAACTCTTT	CAAPDTRYKKLF	TRGV10	.	TRGJ1	8	-1	-1	20
32	3.5046217198931093E-4	TGTGCCTTGTGGGGGATTTATTATAAGAAACTCTTT	CALWGIYYKKLF	TRGV9	.	TRGJ1	12	-1	-1	14
32	3.5046217198931093E-4	TGTGCCTTGTGGGATACTTATTATAAGAAACTCTTT	CALWDTYYKKLF	TRGV9	.	TRGJ1	13	-1	-1	17
32	3.5046217198931093E-4	TGTGCCTTGTGGGAGGTCCCAGATAAGAAACTCTTT	CALWEVPDKKLF	TRGV9	.	TRGJ1	16	-1	-1	22
32	3.5046217198931093E-4	TGTGCCTTGCCTGCCTTGGATTATAAGAAACTCTTT	CALPALDYKKLF	TRGV9	.	TRGJ1	8	-1	-1	19
32	3.5046217198931093E-4	TGTGCTGCGTGGGGGCATTATAAGAAACTCTTT	CAAWGHYKKLF	TRGV10	.	TRGJ1	12	-1	-1	16
32	3.5046217198931093E-4	TGTGCTGCGTGGGATAGTTATAAGAAACTCTTT	CAAWDSYKKLF	TRGV10	.	TRGJ1	14	-1	-1	17
32	3.5046217198931093E-4	TGTGCCTTGTGGGATGTTGGTAGGAAACTCTTT	CALWDVGRKLF	TRGV9	.	TRGJ1	16	-1	-1	20
32	3.5046217198931093E-4	TGTGCCCGGGGATATAAGAAACTCTTT	CARGYKKLF	TRGV9	.	TRGJ1	5	-1	-1	12
32	3.5046217198931093E-4	GGTTATTATAAGAAACTCTTT	GYYKKLF	TRGV9	.	TRGJ1	2	-1	-1	2
32	3.5046217198931093E-4	TGTGCCTTGTGGGAAAAAATCAAGGTATTT	CALWEKIKVF	TRGV9	.	TRGJP	13	-1	-1	13
32	3.5046217198931093E-4	TGTGCCACCTGGGGTTATTATAAGAAACTCTTT	CATWGYYKKLF	TRGV8	.	TRGJ1	12	-1	-1	14
32	3.5046217198931093E-4	TGTGCTGCGGCAAAACTCTTT	CAAAKLF	TRGV10	.	TRGJ1	8	-1	-1	12
31	3.3951022911464496E-4	TGTGCCTTGTGGGAGGTTCCTTTCCGGCAAGAGTTGGGCAAAAAAATCAAGGTATTT	CALWEVPFRQELGKKIKVF	TRGV9	.	TRGJP	16	-1	-1	25
31	3.3951022911464496E-4	TGTGCCTTGTGGGAGGCCACCTTTCAAGAGTTGGGCAAAAAAATCAAGGTATTT	CALWEATFQELGKKIKVF	TRGV9	.	TRGJP	21	-1	-1	24
31	3.3951022911464496E-4	TGTGCCTTGTGGGAGCATCAAAAGGGGTTGGGCAAAAAAATCAAGGTATTT	CALWEHQKGLGKKIKVF	TRGV9	.	TRGJP	14	-1	-1	26
31	3.3951022911464496E-4	TGTGCCTTGTGGGAGGTGCATTCGGAGTTGGGCAAAAAAATCAAGGTATTT	CALWEVHSELGKKIKVF	TRGV9	.	TRGJP	19	-1	-1	24
31	3.3951022911464496E-4	TGTGCCTTGTGGGAGGTGGACCTTAAGTTGGGCAAAAAAATCAAGGTATTT	CALWEVDLKLGKKIKVF	TRGV9	.	TRGJP	22	-1	-1	25
31	3.3951022911464496E-4	TGTGCCTTGTGGGAGGCCCAGCAAGAGTTGGGCAAAAAAATCAAGGTATTT	CALWEAQQELGKKIKVF	TRGV9	.	TRGJP	15	-1	-1	20
31	3.3951022911464496E-4	TGTGCCTTGTGGGAGGCATATCAGGAGTTGGGCAAAAAAATCAAGGTATTT	CALWEAYQELGKKIKVF	TRGV9	.	TRGJP	15	-1	-1	21
31	3.3951022911464496E-4	TGTGCCTTGTGGGATCCTCAAGAGTTGGGCAAAAAAATCAAGGTATTT	CALWDPQELGKKIKVF	TRGV9	.	TRGJP	13	-1	-1	18
31	3.3951022911464496E-4	TGTGCCTTGTGGGAGGTGCAAGGAGAGAATTATTATAAGAAACTCTTT	CALWEVQGENYYKKLF	TRGV9	.	TRGJ1	19	-1	-1	26
31	3.3951022911464496E-4	TGTGCCTTGTGGGAGGTGGGGCCCCCGAATTATTATAAGAAACTCTTT	CALWEVGPPNYYKKLF	TRGV9	.	TRGJ1	17	-1	-1	25
31	3.3951022911464496E-4	TGTGCCTTGTGGGAGGTGCATACCACTGGTTGGTTCAAGATATTT	CALWEVHTTGWFKIF	TRGV9	.	TRGJP1	19	-1	-1	19
31	3.3951022911464496E-4	TGTGCTGCGTCAACTAGGGCCTGGCGACCTGAGAAACTCTTT	CAASTRAWRPEKLF	TRGV10	.	TRGJ1	9	-1	-1	31
31	3.3951022911464496E-4	TGTGCTGCGTGGGATTCTACCACTGGTTGGTTCAAGATATTT	CAAWDSTTGWFKIF	TRGV10	.	TRGJP1	15	-1	-1	17
31	3.3951022911464496E-4	TGTGCCTTGTGGGAGGTGCCGGATTATTATAAGAAACTCTTT	CALWEVPDYYKKLF	TRGV9	.	TRGJ1	18	-1	-1	19
31	3.3951022911464496E-4	TGTGCCTTGTGGGAGATTCCCGGTGGGGAGAAACTCTTT	CALWEIPGGEKLF	TRGV9	.	TRGJ1	14	-1	-1	28
31	3.3951022911464496E-4	TGTGCCTTGTGGGATTCCCCCGGGAAACTCTTT	CALWDSPGKLF	TRGV9	.	TRGJ1	13	-1	-1	23
31	3.3951022911464496E-4	TGTGCCTTGTGGGAGGTGCACAAGAAACTCTTT	CALWEVHKKLF	TRGV9	.	TRGJ1	20	-1	-1	21
31	3.3951022911464496E-4	TGTGCCTTGTGGGAGGTGCAAGGTGTACTCTTT	CALWEVQGVLF	TRGV9	.	TRGJ1	19	-1	-1	26
31	3.3951022911464496E-4	TGTGCTGCGTGGGGTGTGGGGAAACTCTTT	CAAWGVGKLF	TRGV10	.	TRGJ1	12	-1	-1	20
31	3.3951022911464496E-4	TGTGCCGAACTCTTT	CAELF	TRGV9	.	TRGJ1	5	-1	-1	7
31	3.3951022911464496E-4	TGTGCTGCGTGGGATACCGAAAAGAAACTCTTT	CAAWDTEKKLF	TRGV10	.	TRGJ1	14	-1	-1	21
31	3.3951022911464496E-4	TGTGCTGCGTGGGATGATAAGAAACTCTTT	CAAWDDKKLF	TRGV10	.	TRGJ1	14	-1	-1	13
31	3.3951022911464496E-4	TGTGCCTTGTGGGATCGTCTCTTT	CALWDRLF	TRGV9	.	TRGJ1	13	-1	-1	18
31	3.3951022911464496E-4	TGTGCCTTGTGGGAGCTTAAGAAACTCTTT	CALWELKKLF	TRGV9	.	TRGJ1	14	-1	-1	17
31	3.3951022911464496E-4	TGTGCGGCGAGGGACAAACTCTTT	CAARDKLF	TRGV9	.	TRGJ1	4	-1	-1	15
30	3.28558286239979E-4	TGTGCCTTGTGGGAGGCTGCCACCAATCAAGAGTTGGGCAAAAAAATCAAGGTATTT	CALWEAATNQELGKKIKVF	TRGV9	.	TRGJP	23	-1	-1	27
30	3.28558286239979E-4	TGTGCCTTGTGGGAGGTGCCGAGAGGGGAGTTGGGCAAAAAAATCAAGGTATTT	CALWEVPRGELGKKIKVF	TRGV9	.	TRGJP	18	-1	-1	27
30	3.28558286239979E-4	TGTGCCTTGTGGGAGGTCCCCCAGGAGTTGGGCAAAAAAATCAAGGTATTT	CALWEVPQELGKKIKVF	TRGV9	.	TRGJP	16	-1	-1	21
30	3.28558286239979E-4	TGTGCCTTGTGGGAGGTGCACAGGGAGTTGGGCAAAAAAATCAAGGTATTT	CALWEVHRELGKKIKVF	TRGV9	.	TRGJP	20	-1	-1	24
30	3.28558286239979E-4	TGTGCCTTGTGGGAGGGGCTGCAAGAGTTGGGCAAAAAAATCAAGGTATTT	CALWEGLQELGKKIKVF	TRGV9	.	TRGJP	18	-1	-1	20
30	3.28558286239979E-4	TGTGCCTTGTGGATAGAGCTACAAGAGTTGGGCAAAAAAATCAAGGTATTT	CALWIELQELGKKIKVF	TRGV9	.	TRGJP	11	-1	-1	21
30	3.28558286239979E-4	TGTGCCTTGTGGGATCATCAAGAGTTGGGCAAAAAAATCAAGGTATTT	CALWDHQELGKKIKVF	TRGV9	.	TRGJP	13	-1	-1	18
30	3.28558286239979E-4	TGTGCCTTGTGGGAGGTGCAGCGTAGAGCTGGTTGGTTCAAGATATTT	CALWEVQRRAGWFKIF	TRGV9	.	TRGJP1	19	-1	-1	28
30	3.28558286239979E-4	TGTGCCTTGTGGGAGGCCCTAGTTTTGGGCAAAAAAATCAAGGTATTT	CALWEALVLGKKIKVF	TRGV9	.	TRGJP	15	-1	-1	24
30	3.28558286239979E-4	TGTGCCTTGTGGGAGGCACAAGAGTTGGGCAAAAAAATCAAGGTATTT	CALWEAQELGKKIKVF	TRGV9	.	TRGJP	15	-1	-1	18
30	3.28558286239979E-4	TGTGCCTTGTGGGAGCTGCAGGACGTTCATTATAAGAAACTCTTT	CALWELQDVHYKKLF	TRGV9	.	TRGJ1	19	-1	-1	28
30	3.28558286239979E-4	TGTGCCTTGTGGGAGCCGACCACTGGTTGGTTCAAGATATTT	CALWEPTTGWFKIF	TRGV9	.	TRGJP1	14	-1	-1	18
30	3.28558286239979E-4	TGTGCCTTGTGGGAAGGGTTAGCGGATTATAAGAAACTCTTT	CALWEGLADYKKLF	TRGV9	.	TRGJ1	13	-1	-1	25
30	3.28558286239979E-4	TGTGCTGCGTGGGGTCAGAATTATTATAAGAAACTCTTT	CAAWGQNYYKKLF	TRGV10	.	TRGJ1	12	-1	-1	17
30	3.28558286239979E-4	TGTGCTGCGTGGACAAGGTCTGGTTGGTTCAAGATATTT	CAAWTRSGWFKIF	TRGV10	.	TRGJP1	11	-1	-1	19
30	3.28558286239979E-4	TGTGCCTTGTGGGAGGTCAAATGCCATAAGAAACTCTTT	CALWEVKCHKKLF	TRGV9	.	TRGJ1	16	-1	-1	25
30	3.28558286239979E-4	TGTGCCTTGTGGGAGGTGATCTATTATAAGAAACTCTTT	CALWEVIYYKKLF	TRGV9	.	TRGJ1	17	-1	-1	21
30	3.28558286239979E-4	TGTGCCTTGTGGGAGGGGGGTTATTATAAGAAACTCTTT	CALWEGGYYKKLF	TRGV9	.	TRGJ1	15	-1	-1	20
30	3.28558286239979E-4	TGTGCTGCGTGGAACGCTTATTATAAGAAACTCTTT	CAAWNAYYKKLF	TRGV10	.	TRGJ1	11	-1	-1	17
30	3.28558286239979E-4	TGTGCCACCTGGGACGGTTATTATAAGAAACTCTTT	CATWDGYYKKLF	TRGV2	.	TRGJ1	16	-1	-1	17
30	3.28558286239979E-4	TGTGCCTTGTGGGAGGTGCGTAAGAAACTCTTT	CALWEVRKKLF	TRGV9	.	TRGJ1	18	-1	-1	20
30	3.28558286239979E-4	TGTGCCTTGTTTTATTATAAGAAACTCTTT	CALFYYKKLF	TRGV9	.	TRGJ1	9	-1	-1	11
30	3.28558286239979E-4	TGTGCCTTGTGGGATAAGAAACTCTTT	CALWDKKLF	TRGV9	.	TRGJ1	13	-1	-1	13
30	3.28558286239979E-4	TGTGCCTTGTGGACCGATTATAAGAAACTCTTT	CALWTDYKKLF	TRGV9	.	TRGJ1	11	-1	-1	16
30	3.28558286239979E-4	TGTGCTGCGTGGGGGCATAAGAAACTCTTT	CAAWGHKKLF	TRGV10	.	TRGJ1	12	-1	-1	16
30	3.28558286239979E-4	TGTGCCTTCGGGGGGAAACTCTTT	CAFGGKLF	TRGV9	.	TRGJ1	7	-1	-1	14
30	3.28558286239979E-4	TGTGCCTTAGCGTTTTATTATAAGAAACTCTTT	CALAFYYKKLF	TRGV9	.	TRGJ1	7	-1	-1	14
30	3.28558286239979E-4	TGTGCCTTGTGGGTACGGTTCAAGATATTT	CALWVRFKIF	TRGV9	.	TRGJP1	12	-1	-1	16
30	3.28558286239979E-4	TGTGCCACCTGGTATTATAAGAAACTCTTT	CATWYYKKLF	TRGV8	.	TRGJ1	14	-1	-1	12
30	3.28558286239979E-4	TGTGCTGCGTGGGATTGGCTCTTT	CAAWDWLF	TRGV10	.	TRGJ1	15	-1	-1	18
30	3.28558286239979E-4	TGTGCCTTGTGGACACATAAGAAACTCTTT	CALWTHKKLF	TRGV9	.	TRGJ1	11	-1	-1	16
29	3.17606343365313E-4	TGTGCCTTGTGGGAGGTGACGAAGATTGAGTTGGGCAAAAAAATCAAGGTATTT	CALWEVTKIELGKKIKVF	TRGV9	.	TRGJP	17	-1	-1	27
29	3.17606343365313E-4	TGTGCCTTGTGGGACCCCAAGGTCCGTAATTATTATAAGAAACTCTTT	CALWDPKVRNYYKKLF	TRGV9	.	TRGJ1	13	-1	-1	27
29	3.17606343365313E-4	TGTGCCTTGTGGGACCCGCAAGAGTTGGGCAAAAAAATCAAGGTATTT	CALWDPQELGKKIKVF	TRGV9	.	TRGJP	13	-1	-1	17
29	3.17606343365313E-4	TGTGCCTTGTGGGAGGTGCACCAACCCCTTTATTATAAGAAACTCTTT	CALWEVHQPLYYKKLF	TRGV9	.	TRGJ1	21	-1	-1	29
29	3.17606343365313E-4	TGTGCCTTGTGGGAGGTGCACAATACCACTGGTTGGTTCAAGATATTT	CALWEVHNTTGWFKIF	TRGV9	.	TRGJP1	20	-1	-1	22
29	3.17606343365313E-4	TGTGCCTTGTGGGAGGTGCAGGGGTTGGGCAAAAAAATCAAGGTATTT	CALWEVQGLGKKIKVF	TRGV9	.	TRGJP	19	-1	-1	17
29	3.17606343365313E-4	TGTGCCTTGTGGGAGATTCTGAATACCACTGGTTGGTTCAAGATATTT	CALWEILNTTGWFKIF	TRGV9	.	TRGJP1	14	-1	-1	22
29	3.17606343365313E-4	TGTGCCTTGTGGGAGGTGTGCGGTTGTTATAAGAAACTCTTT	CALWEVCGCYKKLF	TRGV9	.	TRGJ1	17	-1	-1	23
29	3.17606343365313E-4	TGTGCCTTGTGGGAGGTGCTAGGGTATAAGAAACTCTTT	CALWEVLGYKKLF	TRGV9	.	TRGJ1	18	-1	-1	24
29	3.17606343365313E-4	TGTGCCTTGTGGGAGGCCCCTCGCTATAAGAAACTCTTT	CALWEAPRYKKLF	TRGV9	.	TRGJ1	15	-1	-1	24
29	3.17606343365313E-4	TGTGCCACCTGGGATGGGGGTTATTATAAGAAACTCTTT	CATWDGGYYKKLF	TRGV4	.	TRGJ1	17	-1	-1	20
29	3.17606343365313E-4	TGTGCCTTGTGGGAGGAGACCCATAAGAAACTCTTT	CALWEETHKKLF	TRGV9	.	TRGJ1	15	-1	-1	22
29	3.17606343365313E-4	TGTGCCTTGTGGGAGGTGCAGCGGAAACTCTTT	CALWEVQRKLF	TRGV9	.	TRGJ1	19	-1	-1	23
29	3.17606343365313E-4	TGTGCCTTGTGCCATTATAAGAAACTCTTT	CALCHYKKLF	TRGV9	.	TRGJ1	10	-1	-1	13
29	3.17606343365313E-4	TGTGCTGCGTGGGAGAAACTCTTT	CAAWEKLF	TRGV10	.	TRGJ1	13	-1	-1	13
29	3.17606343365313E-4	TGTGCCTTGTCCGGAAAACTCTTT	CALSGKLF	TRGV9	.	TRGJ1	9	-1	-1	15
29	3.17606343365313E-4	TGTGCCACCAAGAAACTCTTT	CATKKLF	TRGV4	.	TRGJ1	8	-1	-1	9
29	3.17606343365313E-4	TGTGCCTTGTGGGGGAAACTCTTT	CALWGKLF	TRGV9	.	TRGJ1	12	-1	-1	14
29	3.17606343365313E-4	TGTGCCTTGTGGGGGGGGAGTAAGAAACTCTTT	CALWGGSKKLF	TRGV9	.	TRGJ1	15	-1	-1	20
29	3.17606343365313E-4	TGTGCCTTGTGGGATTTAACTTGGGAACTCTTT	CALWDLTWELF	TRGV9	.	TRGJ1	13	-1	-1	25
29	3.17606343365313E-4	TGTGCCTTGTGGGAGCCTAAGAAACTCTTT	CALWEPKKLF	TRGV9	.	TRGJ1	14	-1	-1	17
29	3.17606343365313E-4	TGTGCCACCTGGGACGGGCGGGGTTATAAGAAACTCTTT	CATWDGRGYKKLF	TRGV2	.	TRGJ1	18	-1	-1	23
28	3.0665440049064706E-4	TGTGCCTTGTGGGAGGTTTCAGAGTTGGGCAAAAAAATCAAGGTATTT	CALWEVSELGKKIKVF	TRGV9	.	TRGJP	16	-1	-1	20
28	3.0665440049064706E-4	TGTGCCTTGTGGGAGGTGCCGGAGTTGGGCAAAAAAATCAAGGTATTT	CALWEVPELGKKIKVF	TRGV9	.	TRGJP	18	-1	-1	21
28	3.0665440049064706E-4	TGTGCCTTGTGGGAGGTGCAAGGGGGGACTGGTTGGTTCAAGATATTT	CALWEVQGGTGWFKIF	TRGV9	.	TRGJP1	19	-1	-1	27
28	3.0665440049064706E-4	TGTGCCTTGTGGGAGGGACAAGAGTTGGGCAAAAAAATCAAGGTATTT	CALWEGQELGKKIKVF	TRGV9	.	TRGJP	15	-1	-1	14
28	3.0665440049064706E-4	TGTGCCTTGTGGGAGTCCCATCCGTTTGGTTGGTTCAAGATATTT	CALWESHPFGWFKIF	TRGV9	.	TRGJP1	14	-1	-1	26
28	3.0665440049064706E-4	TGTGCCTTGTGGGAGGAACCCTGGGATTATTATAAGAAACTCTTT	CALWEEPWDYYKKLF	TRGV9	.	TRGJ1	15	-1	-1	25
28	3.0665440049064706E-4	TGTGCCTTGTGGGAGGTGACGTATTATTATAAGAAACTCTTT	CALWEVTYYYKKLF	TRGV9	.	TRGJ1	17	-1	-1	19
28	3.0665440049064706E-4	TGTGCTGCGTGGGATTATACGGGATATAAGAAACTCTTT	CAAWDYTGYKKLF	TRGV10	.	TRGJ1	16	-1	-1	24
28	3.0665440049064706E-4	TGTGCCTTGTGGGATTCGTTTTATTATAAGAAACTCTTT	CALWDSFYYKKLF	TRGV9	.	TRGJ1	13	-1	-1	13
28	3.0665440049064706E-4	TGTGCCTTGTGGGACCCCCCGTGGTATAAGAAACTCTTT	CALWDPPWYKKLF	TRGV9	.	TRGJ1	13	-1	-1	24
28	3.0665440049064706E-4	TGTGCCTTGTGGGAGGTGCGTCTGGAAAAGAAACTCTTT	CALWEVRLEKKLF	TRGV9	.	TRGJ1	18	-1	-1	27
28	3.0665440049064706E-4	TGTGCCTTGTGGGGGGGTTATTATAAGAAACTCTTT	CALWGGYYKKLF	TRGV9	.	TRGJ1	15	-1	-1	17
28	3.0665440049064706E-4	TGTGCCTTGTGGGAGTGTTATTATAAGAAACTCTTT	CALWECYYKKLF	TRGV9	.	TRGJ1	14	-1	-1	17
28	3.0665440049064706E-4	TGTGCCTTGTGGGAGGTGAGATATAAGAAACTCTTT	CALWEVRYKKLF	TRGV9	.	TRGJ1	17	-1	-1	21
28	3.0665440049064706E-4	TGTGCCTTGTGGGAGGGGCCCTTTAAGAAACTCTTT	CALWEGPFKKLF	TRGV9	.	TRGJ1	21	-1	-1	23
28	3.0665440049064706E-4	TGTGCCTTGTGGGAAGGTTATTATAAGAAACTCTTT	CALWEGYYKKLF	TRGV9	.	TRGJ1	17	-1	-1	17
28	3.0665440049064706E-4	TGTGCCTTGCTCCCTTGGGCTTATAAGAAACTCTTT	CALLPWAYKKLF	TRGV9	.	TRGJ1	8	-1	-1	20
28	3.0665440049064706E-4	TGTGCCTTGTGGCCTTATTATAAGAAACTCTTT	CALWPYYKKLF	TRGV9	.	TRGJ1	11	-1	-1	14
28	3.0665440049064706E-4	TGTGCCTTGTGGGAGGTGGGTAAGAAACTCTTT	CALWEVGKKLF	TRGV9	.	TRGJ1	17	-1	-1	20
28	3.0665440049064706E-4	TGTGCCACCTGGGACAGGCATCCGAAACTCTTT	CATWDRHPKLF	TRGV5	.	TRGJ1	18	-1	-1	23
28	3.0665440049064706E-4	TGTGCTAAGTATAAGAAACTCTTT	CAKYKKLF	TRGV9	.	TRGJ1	4	-1	-1	9
28	3.0665440049064706E-4	TCCAAGAAACTCTTT	SKKLF	TRGV9	.	TRGJ1	0	-1	-1	3
28	3.0665440049064706E-4	TGTGCCTTGTGGGAGGTGGGGTATAAGAAACTCTTT	CALWEVGYKKLF	TRGV9	.	TRGJ1	17	-1	-1	21
28	3.0665440049064706E-4	TGTGCCACCTGGGACAGTTATTATAAGAAACTCTTT	CATWDSYYKKLF	TRGV5	.	TRGJ1	16	-1	-1	17
28	3.0665440049064706E-4	TGTGCCTTGTGGGCTGGCAATAAGAAACTCTTT	CALWAGNKKLF	TRGV9	.	TRGJ1	12	-1	-1	19
28	3.0665440049064706E-4	TGTGCCTTGTGGGAGGGCTATAAGAAACTCTTT	CALWEGYKKLF	TRGV9	.	TRGJ1	15	-1	-1	18
28	3.0665440049064706E-4	TGTGCAGGTACCACTGGTTGGTTCAAGATATTT	CAGTTGWFKIF	TRGV10	.	TRGJP1	4	-1	-1	8
28	3.0665440049064706E-4	TGTGCTGCGTGGGATTGCTTGAAACTCTTT	CAAWDCLKLF	TRGV10	.	TRGJ1	15	-1	-1	20
28	3.0665440049064706E-4	TGTGCTGCGTGGGATGGGGTTCTCTTT	CAAWDGVLF	TRGV10	.	TRGJ1	14	-1	-1	21
28	3.0665440049064706E-4	TGTGCCTTGTGGGTGTTT	CALWVF	TRGV9	.	TRGJP1	12	-1	-1	15
28	3.0665440049064706E-4	TGTGCTGCGTGGGATGGCACTGGTTGGTTCAAGATATTT	CAAWDGTGWFKIF	TRGV10	.	TRGJP1	14	-1	-1	17
28	3.0665440049064706E-4	TGTGCCTTGTGGGAGGTGCTTCGGTGGTTCAAGATATTT	CALWEVLRWFKIF	TRGV9	.	TRGJP1	18	-1	-1	24
27	2.957024576159811E-4	TGTGCCTTGTGGGAGGTGCACCGGGATAATCCTTCGAATTATTATAAGAAACTCTTT	CALWEVHRDNPSNYYKKLF	TRGV9	.	TRGJ1	21	-1	-1	25
27	2.957024576159811E-4	TGTGCCTTGTGGGAGGTGCGGAGGGAGTTGGGCAAAAAAATCAAGGTATTT	CALWEVRRELGKKIKVF	TRGV9	.	TRGJP	18	-1	-1	24
27	2.957024576159811E-4	TGTGCCTTGTGGGAGGCAAGTCAAGAGTTGGGCAAAAAAATCAAGGTATTT	CALWEASQELGKKIKVF	TRGV9	.	TRGJP	15	-1	-1	21
27	2.957024576159811E-4	TGTGCCTTGTGGGACCGACCCGGGTTGGGCAAAAAAATCAAGGTATTT	CALWDRPGLGKKIKVF	TRGV9	.	TRGJP	13	-1	-1	23
27	2.957024576159811E-4	TGTGCCTTGTGGGACCACCAAGAGTTGGGCAAAAAAATCAAGGTATTT	CALWDHQELGKKIKVF	TRGV9	.	TRGJP	13	-1	-1	18
27	2.957024576159811E-4	TGTGCCTTGTGGACCCGAGGGGCGTTGGGCAAAAAAATCAAGGTATTT	CALWTRGALGKKIKVF	TRGV9	.	TRGJP	11	-1	-1	23
27	2.957024576159811E-4	TGTGCTGCCCTATGGGGGATTACCACTGGTTGGTTCAAGATATTT	CAALWGITTGWFKIF	TRGV10	.	TRGJP1	7	-1	-1	20
27	2.957024576159811E-4	TGTGCCTTGTGGCCCGGGGAGTTGGGCAAAAAAATCAAGGTATTT	CALWPGELGKKIKVF	TRGV9	.	TRGJP	11	-1	-1	18
27	2.957024576159811E-4	TGTGCCTTGTGGGACCAAGAGTTGGGCAAAAAAATCAAGGTATTT	CALWDQELGKKIKVF	TRGV9	.	TRGJP	13	-1	-1	15
27	2.957024576159811E-4	TGTGCCTTGTGGGAGGTGCATAACGGCAAAAAAATCAAGGTATTT	CALWEVHNGKKIKVF	TRGV9	.	TRGJP	19	-1	-1	24
27	2.957024576159811E-4	TGTGCCTTGTGGGAGGTGCAGGGCACTGGTTGGTTCAAGATATTT	CALWEVQGTGWFKIF	TRGV9	.	TRGJP1	19	-1	-1	23
27	2.957024576159811E-4	TGTGCCTTGTGGGAGGTCTCTCCACTACATAAGAAACTCTTT	CALWEVSPLHKKLF	TRGV9	.	TRGJ1	16	-1	-1	28
27	2.957024576159811E-4	TGTGCCTTGTGGGAGGTGCGGAGTTATTATAAGAAACTCTTT	CALWEVRSYYKKLF	TRGV9	.	TRGJ1	18	-1	-1	20
27	2.957024576159811E-4	TGTGCCTTGTGGGAGGCCCTCGTTTATTATAAGAAACTCTTT	CALWEALVYYKKLF	TRGV9	.	TRGJ1	15	-1	-1	23
27	2.957024576159811E-4	TGTGCCTTGTGGGAGCCCCTTTGGTATAAGAAACTCTTT	CALWEPLWYKKLF	TRGV9	.	TRGJ1	14	-1	-1	24
27	2.957024576159811E-4	TGTGCCTTGTGGGAGGTGCCCCACTATAAGAAACTCTTT	CALWEVPHYKKLF	TRGV9	.	TRGJ1	21	-1	-1	24
27	2.957024576159811E-4	TGTGCCTTGTGGGAGGTGCGTTATTATAAGAAACTCTTT	CALWEVRYYKKLF	TRGV9	.	TRGJ1	18	-1	-1	20
27	2.957024576159811E-4	TGTGCTGCGTGGGACCGGGGATATAAGAAACTCTTT	CAAWDRGYKKLF	TRGV10	.	TRGJ1	13	-1	-1	21
27	2.957024576159811E-4	TGTGCCTTGTGGGAGGTAGGATATAAGAAACTCTTT	CALWEVGYKKLF	TRGV9	.	TRGJ1	16	-1	-1	21
27	2.957024576159811E-4	TGTGCCTTGTGGCGCTATAAGAAACTCTTT	CALWRYKKLF	TRGV9	.	TRGJ1	11	-1	-1	15
27	2.957024576159811E-4	TGTGCTGCAAAGAAACTCTTT	CAAKKLF	TRGV10	.	TRGJ1	7	-1	-1	9
27	2.957024576159811E-4	TGTCTTGAAACGCTCTTT	CLETLF	TRGV10	.	TRGJ1	2	-1	-1	12
27	2.957024576159811E-4	TGTGCCTTGTGGGAGGTATCCCAGGAGAAACTCTTT	CALWEVSQEKLF	TRGV9	.	TRGJ1	16	-1	-1	25
27	2.957024576159811E-4	TGTGCCTTGTGGGAGGACGATTATAAGAAACTCTTT	CALWEDDYKKLF	TRGV9	.	TRGJ1	15	-1	-1	19
27	2.957024576159811E-4	TGTGCCTTGTGGGAGAATAAGGCTAAGAAACTCTTT	CALWENKAKKLF	TRGV9	.	TRGJ1	14	-1	-1	23
27	2.957024576159811E-4	TGTGCCTTGTGGGAGCTTCATAAGAAACTCTTT	CALWELHKKLF	TRGV9	.	TRGJ2	14	-1	-1	19
27	2.957024576159811E-4	TGTGCCTTGTGGGAGGAGGTTAAGAAACTCTTT	CALWEEVKKLF	TRGV9	.	TRGJ1	15	-1	-1	20
27	2.957024576159811E-4	TGTGCCTTGTGGGACCTCAAGAAACTCTTT	CALWDLKKLF	TRGV9	.	TRGJ1	13	-1	-1	18
27	2.957024576159811E-4	TGTGCCTTGTACCTAAATAAGAAACTCTTT	CALYLNKKLF	TRGV9	.	TRGJ1	9	-1	-1	16
27	2.957024576159811E-4	TGTGCTGCGTGGGATGAGAAACTCTTT	CAAWDEKLF	TRGV10	.	TRGJ1	14	-1	-1	13
27	2.957024576159811E-4	TGTGCCTTGGGTTATAAGAAACTCTTT	CALGYKKLF	TRGV9	.	TRGJ1	8	-1	-1	11
27	2.957024576159811E-4	TGTGCTGCTAAGAAACTCTTT	CAAKKLF	TRGV10	.	TRGJ1	7	-1	-1	8
27	2.957024576159811E-4	TGTGCCACCCCGCTCTTT	CATPLF	TRGV5	.	TRGJ1	8	-1	-1	12
27	2.957024576159811E-4	TGTGCTGCGTGGGCAGCGAATTATTATAAGAAACTCTTT	CAAWAANYYKKLF	TRGV10	.	TRGJ1	12	-1	-1	16
27	2.957024576159811E-4	TGTGCCTTGTGGGAGGTGGGCCATTATAAGAAACTCTTT	CALWEVGHYKKLF	TRGV9	.	TRGJ1	17	-1	-1	22
27	2.957024576159811E-4	TGTGCTGCGTGGGAGAATTATTATAAGAAACTCTTT	CAAWENYYKKLF	TRGV10	.	TRGJ1	13	-1	-1	14
27	2.957024576159811E-4	TGTGCCTTGTGGGGTAGTGATTGGATCAAGACGTTT	CALWGSDWIKTF	TRGV9	.	TRGJP2	12	-1	-1	13
27	2.957024576159811E-4	TGTGCCTTGTGGGAGGTGCAGGGGAAGAAACTCTTT	CALWEVQGKKLF	TRGV9	.	TRGJ1	19	-1	-1	24
27	2.957024576159811E-4	TGTGCCTTGTGGGAGCATAATAAGAAACTCTTT	CALWEHNKKLF	TRGV9	.	TRGJ1	14	-1	-1	16
27	2.957024576159811E-4	TGTGCCTCGACGTATAAGAAACTCTTT	CASTYKKLF	TRGV9	.	TRGJ1	6	-1	-1	12
27	2.957024576159811E-4	CCCCCCCGGGAAAAACTCTTT	PPREKLF	TRGV9	.	TRGJ1	-1	-1	-1	12
26	2.847505147413151E-4	TGTGCCTTGTGGGAAAGAAACAAGAGTTGGGCAAAAAAATCAACAATTGAGTTGGGCAAAAAAATCAAGGTATTT	CALWERNKSWAKKSTIELGKKIKVF	TRGV9	.	TRGJP	13	-1	-1	48
26	2.847505147413151E-4	TGTGCCTTGTGGGAGGTGCGGTTACTGGGGGAGTTGGGCAAAAAAATCAAGGTATTT	CALWEVRLLGELGKKIKVF	TRGV9	.	TRGJP	18	-1	-1	30
26	2.847505147413151E-4	TGTGCCTTGTGGGAGGTGCTACGGGAGGCCACTGGTTGGTTCAAGATATTT	CALWEVLREATGWFKIF	TRGV9	.	TRGJP1	18	-1	-1	28
26	2.847505147413151E-4	TGTGCCTTGTGGGAGGTAGATCAAGAGTTGGGCAAAAAAATCAAGGTATTT	CALWEVDQELGKKIKVF	TRGV9	.	TRGJP	16	-1	-1	21
26	2.847505147413151E-4	TGTGCCTTGTGGGAGAATGGAGGGGAGTTGGGCAAAAAAATCAAGGTATTT	CALWENGGELGKKIKVF	TRGV9	.	TRGJP	14	-1	-1	24
26	2.847505147413151E-4	TGTGCCTTGTGGGGGAACGAGTTGGGCAAAAAAATCAAGGTATTT	CALWGNELGKKIKVF	TRGV9	.	TRGJP	12	-1	-1	11
26	2.847505147413151E-4	TGTGCCTTGTGGGAGGTGCTAGTGGTGGGTTATAAGAAACTCTTT	CALWEVLVVGYKKLF	TRGV9	.	TRGJ1	18	-1	-1	29
26	2.847505147413151E-4	TGTGCCTTGTGGGAGGTGCGGAGGAAGGGATATAAGAAACTCTTT	CALWEVRRKGYKKLF	TRGV9	.	TRGJ1	18	-1	-1	30
26	2.847505147413151E-4	TGTGCCTTGTGGCCCCCGCTCCGGAGTTATAAGAAACTCTTT	CALWPPLRSYKKLF	TRGV9	.	TRGJ1	11	-1	-1	26
26	2.847505147413151E-4	TGTGCCTTGTGGGAGGTGCCCCCGGGGGATAAGAAACTCTTT	CALWEVPPGDKKLF	TRGV9	.	TRGJ2	21	-1	-1	28
26	2.847505147413151E-4	TGTGCCTTGTGGGAGGTGCAGGGTGGTTATAAGAAACTCTTT	CALWEVQGGYKKLF	TRGV9	.	TRGJ1	19	-1	-1	26
26	2.847505147413151E-4	TGTGCTGCGTGGGATTCGGCGTATTATAAGAAACTCTTT	CAAWDSAYYKKLF	TRGV10	.	TRGJ1	15	-1	-1	21
26	2.847505147413151E-4	TGTGCTGCGTGGGATTCGAATTATTATAAGAAACTCTTT	CAAWDSNYYKKLF	TRGV10	.	TRGJ2	20	-1	-1	13
26	2.847505147413151E-4	TGTGCTGCGTGGGACTACCATACCTACAAGAAACTCTTT	CAAWDYHTYKKLF	TRGV10	.	TRGJ1	17	-1	-1	24
26	2.847505147413151E-4	TGTGCCTTGTGGGAGCCCTCACGATATAAGAAACTCTTT	CALWEPSRYKKLF	TRGV9	.	TRGJ1	14	-1	-1	24
26	2.847505147413151E-4	TGTGCCTTGTGGGAGGGGGGGAATTATAAGAAACTCTTT	CALWEGGNYKKLF	TRGV9	.	TRGJ1	15	-1	-1	22
26	2.847505147413151E-4	TGTGCCTTGTGGGAGGTGGAACCCGAGAAACTCTTT	CALWEVEPEKLF	TRGV9	.	TRGJ1	17	-1	-1	25
26	2.847505147413151E-4	TGTGCCACCTGGGATGGGCACTATAAGAAACTCTTT	CATWDGHYKKLF	TRGV4	.	TRGJ1	18	-1	-1	21
26	2.847505147413151E-4	TGTGCTGCGTGGTTGGGGTATAAGAAACTCTTT	CAAWLGYKKLF	TRGV10	.	TRGJ1	11	-1	-1	18
26	2.847505147413151E-4	TGTGCCTTCCCAAGTAGGGATAAGAAACTCTTT	CAFPSRDKKLF	TRGV9	.	TRGJ1	7	-1	-1	19
26	2.847505147413151E-4	TGTGCCTTGTGGGATCACTATAAGAAACTCTTT	CALWDHYKKLF	TRGV9	.	TRGJ1	13	-1	-1	18
26	2.847505147413151E-4	TGTGCCTTGTGGGAGGTGATGAAACTCTTT	CALWEVMKLF	TRGV9	.	TRGJ1	17	-1	-1	20
26	2.847505147413151E-4	TGTGCCTTGTGGACCTATAAGAAACTCTTT	CALWTYKKLF	TRGV9	.	TRGJ1	11	-1	-1	15
26	2.847505147413151E-4	TGTGCCCCCCGTAAGAAACTCTTT	CAPRKKLF	TRGV9	.	TRGJ1	5	-1	-1	11
26	2.847505147413151E-4	TGTGCTTCAATCGAACTCTTT	CASIELF	TRGV10	.	TRGJ2	5	-1	-1	13
26	2.847505147413151E-4	TGTGCTGCGTGGGATTTGTCCCCCTTTGAGAAACTCTTT	CAAWDLSPFEKLF	TRGV10	.	TRGJ1	15	-1	-1	28
26	2.847505147413151E-4	TGTGCTGCGTGGGGGACTGGTTGGTTCAAGATATTT	CAAWGTGWFKIF	TRGV10	.	TRGJP1	12	-1	-1	15
26	2.847505147413151E-4	TGTGCCTTGTCCCAGAACTATAAGAAACTCTTT	CALSQNYKKLF	TRGV9	.	TRGJ1	9	-1	-1	18
26	2.847505147413151E-4	TGTGCCTCCCTTGCCTCATATAAGAAACTCTTT	CASLASYKKLF	TRGV9	.	TRGJ1	6	-1	-1	18
26	2.847505147413151E-4	TGTGCTGCGTGGGATTACAAGAAACTCTTT	CAAWDYKKLF	TRGV10	.	TRGJ1	17	-1	-1	13
26	2.847505147413151E-4	TGTGCTGCGTGGGACCATAAGAAACTCTTT	CAAWDHKKLF	TRGV10	.	TRGJ1	13	-1	-1	16
26	2.847505147413151E-4	TGTGCCTTGTGGGACAATGAGAAACTCTTT	CALWDNEKLF	TRGV9	.	TRGJ1	13	-1	-1	16
26	2.847505147413151E-4	TGTGCCTTGTGGGAAAAGAAACTCTTT	CALWEKKLF	TRGV9	.	TRGJ1	13	-1	-1	15
26	2.847505147413151E-4	TGTGCCTTGTGGACCTTGAAACTCTTT	CALWTLKLF	TRGV9	.	TRGJ1	11	-1	-1	17
26	2.847505147413151E-4	TGTGCCACATGGGGCCTGGGACTCTTT	CATWGLGLF	TRGV8	.	TRGJ1	12	-1	-1	20
26	2.847505147413151E-4	TGTGCCTTGTGGGTAGGGGGCAAAAAAATCAAGGTATTT	CALWVGGKKIKVF	TRGV9	.	TRGJP	16	-1	-1	17
26	2.847505147413151E-4	TGTGCCTTGTGGGAGGTCTTTTATTATAAGAAACTCTTT	CALWEVFYYKKLF	TRGV9	.	TRGJ1	16	-1	-1	20
26	2.847505147413151E-4	TGTGCTGCGTGGGGACGTGGTTGGTTCAAGATATTT	CAAWGRGWFKIF	TRGV10	.	TRGJP1	12	-1	-1	17
26	2.847505147413151E-4	TGTGCCTTGTGGGTCACTGGTTGGTTCAAGATATTT	CALWVTGWFKIF	TRGV9	.	TRGJP1	12	-1	-1	14
26	2.847505147413151E-4	TGTGCCTTGTGGGAGACTGGTTGGTTCAAGATATTT	CALWETGWFKIF	TRGV9	.	TRGJP1	14	-1	-1	15
26	2.847505147413151E-4	TGTGCCTTGTGGACGAGTTGGGGGAAACTCTTT	CALWTSWGKLF	TRGV9	.	TRGJ1	11	-1	-1	23
26	2.847505147413151E-4	TGTGCCTTGTGGGGGCATAAGAAACTCTTT	CALWGHKKLF	TRGV9	.	TRGJ1	12	-1	-1	16
26	2.847505147413151E-4	TGTGCCTACACTGGTTGGTTCAAGATATTT	CAYTGWFKIF	TRGV9	.	TRGJP1	6	-1	-1	8
26	2.847505147413151E-4	TGTGCCACCTGGGATGGGTATTATAAGAAACTCTTT	CATWDGYYKKLF	TRGV4	.	TRGJ1	17	-1	-1	18
25	2.7379857186664915E-4	TGTGCCTTGTGGGAGGTAACCGGGGGGTTGGGCAAAAAAATCAAGGTATTT	CALWEVTGGLGKKIKVF	TRGV9	.	TRGJP	16	-1	-1	26
25	2.7379857186664915E-4	TGTGCCTTGTGGGCTTGGGAAGAGTTGGGCAAAAAAATCAAGGTATTT	CALWAWEELGKKIKVF	TRGV9	.	TRGJP	12	-1	-1	15
25	2.7379857186664915E-4	TGTGCTGCGTGGGATTATACCCCCGGGTGTGGTAAGAAACTCTTT	CAAWDYTPGCGKKLF	TRGV10	.	TRGJ1	16	-1	-1	32
25	2.7379857186664915E-4	TGTGCCTTGTGGGACACAAGGGTCCCCTATTATAAGAAACTCTTT	CALWDTRVPYYKKLF	TRGV9	.	TRGJ1	13	-1	-1	27
25	2.7379857186664915E-4	TGTGCCTTGTGGGAGGTCGAGTTGGGCAAAAAAATCAAGGTATTT	CALWEVELGKKIKVF	TRGV9	.	TRGJP	16	-1	-1	18
25	2.7379857186664915E-4	TGTGCTGCGTGGGGAGGGACGAATTATTATAAGAAACTCTTT	CAAWGGTNYYKKLF	TRGV10	.	TRGJ1	12	-1	-1	19
25	2.7379857186664915E-4	TGTGCTGCGTGGGATTATAGAAGGGAGTATAAGAAACTCTTT	CAAWDYRREYKKLF	TRGV10	.	TRGJ1	16	-1	-1	27
25	2.7379857186664915E-4	TGTGCCTTGTGGGAGGTGCTGAATTATTATAAGAAACTCTTT	CALWEVLNYYKKLF	TRGV9	.	TRGJ1	18	-1	-1	20
25	2.7379857186664915E-4	TGTGCCTTGTGGGAGGTGCAAACAGGTTATAAGAAACTCTTT	CALWEVQTGYKKLF	TRGV9	.	TRGJ1	19	-1	-1	26
25	2.7379857186664915E-4	TGTGCCTTGTGGGAGGTGGGGAATTATTATAAGAAACTCTTT	CALWEVGNYYKKLF	TRGV9	.	TRGJ1	17	-1	-1	20
25	2.7379857186664915E-4	TGTGCCGGCCGGCAAGAGTTGGGCAAAAAAATCAAGGTATTT	CAGRQELGKKIKVF	TRGV9	.	TRGJP	5	-1	-1	10
25	2.7379857186664915E-4	TGTGCCTTGTGGGATGCTTATTATTATAAGAAACTCTTT	CALWDAYYYKKLF	TRGV9	.	TRGJ1	13	-1	-1	19
25	2.7379857186664915E-4	TGTGCCTTGTGGGAGGTGCTGTATTATAAGAAACTCTTT	CALWEVLYYKKLF	TRGV9	.	TRGJ1	18	-1	-1	21
25	2.7379857186664915E-4	TGTGCCTTGTGGGAGGTGCTAGGTTATAAGAAACTCTTT	CALWEVLGYKKLF	TRGV9	.	TRGJ1	18	-1	-1	23
25	2.7379857186664915E-4	TGTGCCTTGTGGGAGGTGCCAGGTTATAAGAAACTCTTT	CALWEVPGYKKLF	TRGV9	.	TRGJ1	18	-1	-1	23
25	2.7379857186664915E-4	TGTGCCTTGTGGGAGGTGCAAAGGAAGGCGAAACTCTTT	CALWEVQRKAKLF	TRGV9	.	TRGJ1	19	-1	-1	29
25	2.7379857186664915E-4	TGTGCCTTGTGGGAGGCTACTTATTATAAGAAACTCTTT	CALWEATYYKKLF	TRGV9	.	TRGJ1	15	-1	-1	20
25	2.7379857186664915E-4	TGTGCCTTGTGGTTCCGGTGGCTAAAGAAACTCTTT	CALWFRWLKKLF	TRGV9	.	TRGJ1	11	-1	-1	24
25	2.7379857186664915E-4	TGTGCCTTGTGGGAGGATGTGCATAAGAAACTCTTT	CALWEDVHKKLF	TRGV9	.	TRGJ1	15	-1	-1	22
25	2.7379857186664915E-4	TGTGCCACCTGGGCGCCCTATAAGAAACTCTTT	CATWAPYKKLF	TRGV2	.	TRGJ1	12	-1	-1	18
25	2.7379857186664915E-4	TGTGCTGCGTGGGATTCAGCGAAACTCTTT	CAAWDSAKLF	TRGV10	.	TRGJ1	15	-1	-1	20
25	2.7379857186664915E-4	TGTGCTGCGTGGGATAAGGAGAAACTCTTT	CAAWDKEKLF	TRGV10	.	TRGJ1	14	-1	-1	19
25	2.7379857186664915E-4	TGTGCCTTGTGGGAGAAGAAACTCTTT	CALWEKKLF	TRGV9	.	TRGJ1	14	-1	-1	15
25	2.7379857186664915E-4	TGTGCTGCCTTCAAGGGAACTGGTTGGTTCAAGATATTT	CAAFKGTGWFKIF	TRGV10	.	TRGJP1	7	-1	-1	18
25	2.7379857186664915E-4	TGTGCTGCGTGGGATTATCGGTGGTATAAGAAACTCTTT	CAAWDYRWYKKLF	TRGV10	.	TRGJ1	16	-1	-1	24
25	2.7379857186664915E-4	TGTGCCTTGTGGGAGGTGGGGTATTATAAGAAACTCTTT	CALWEVGYYKKLF	TRGV9	.	TRGJ1	17	-1	-1	21
25	2.7379857186664915E-4	TGTGCCTTGTGGGAGACCGATTATTATAAGAAACTCTTT	CALWETDYYKKLF	TRGV9	.	TRGJ1	14	-1	-1	19
25	2.7379857186664915E-4	TGTGCCTTGTGGGGGCGGGGTTATAAGAAACTCTTT	CALWGRGYKKLF	TRGV9	.	TRGJ1	12	-1	-1	20
25	2.7379857186664915E-4	TGTGCCCGGGGGACCACTGGTTGGTTCAAGATATTT	CARGTTGWFKIF	TRGV9	.	TRGJP1	5	-1	-1	12
25	2.7379857186664915E-4	TGTGCCACCTGGGACAGGCATTATAAGAAACTCTTT	CATWDRHYKKLF	TRGV3	.	TRGJ1	18	-1	-1	19
25	2.7379857186664915E-4	TGTGCTGCGTGGGATTATAACAAGAAACTCTTT	CAAWDYNKKLF	TRGV10	.	TRGJ1	16	-1	-1	13
25	2.7379857186664915E-4	TGTGCCACCTGGGACAGGCCCCGGAAACTCTTT	CATWDRPRKLF	TRGV7	.	TRGJ1	19	-1	-1	23
25	2.7379857186664915E-4	TGTGCCATGAATTATTATAAGAAACTCTTT	CAMNYYKKLF	TRGV9	.	TRGJ1	8	-1	-1	8
25	2.7379857186664915E-4	TGTGCCTTGTGGGAGGCCGGGGGGGATTATAAGAAACTCTTT	CALWEAGGDYKKLF	TRGV9	.	TRGJ1	15	-1	-1	25
25	2.7379857186664915E-4	TGTGCCTTGTGGGAGGTGCCTGGGTATAAGAAACTCTTT	CALWEVPGYKKLF	TRGV9	.	TRGJ1	18	-1	-1	24
25	2.7379857186664915E-4	TGTGCCTTGTGGACCCGGGGCTATTATAAGAAACTCTTT	CALWTRGYYKKLF	TRGV9	.	TRGJ1	11	-1	-1	21
25	2.7379857186664915E-4	TGTGCCACCTGGGACAGGCCTTATAAGAAACTCTTT	CATWDRPYKKLF	TRGV3	.	TRGJ1	20	-1	-1	20
25	2.7379857186664915E-4	TGTGCTGCGTGGGGTTATTATAAGAAACTCTTT	CAAWGYYKKLF	TRGV10	.	TRGJ1	16	-1	-1	14
25	2.7379857186664915E-4	TGTGCCTTGTGTCGAAAACTCTTT	CALCRKLF	TRGV9	.	TRGJ1	10	-1	-1	15
25	2.7379857186664915E-4	TCTGGACGGTTCAAGATATTT	SGRFKIF	TRGV10	.	TRGJP1	3	-1	-1	1
25	2.7379857186664915E-4	TGTGCCTTGTGGGAGGCACCCACACCGAAGAAACTCTTT	CALWEAPTPKKLF	TRGV9	.	TRGJ1	15	-1	-1	27
25	2.7379857186664915E-4	TGTGCCTTGTGGGAGAACTATAAGAAACTCTTT	CALWENYKKLF	TRGV9	.	TRGJ1	14	-1	-1	18
25	2.7379857186664915E-4	TGTGCCTTGTGTTATTATAAGAAACTCTTT	CALCYYKKLF	TRGV9	.	TRGJ1	10	-1	-1	11
24	2.628466289919832E-4	TGTGCCTTGTGGGAGGACCAGCAAGAGTTGGGCAAAAAAATCAAGGTATTT	CALWEDQQELGKKIKVF	TRGV9	.	TRGJP	15	-1	-1	20
24	2.628466289919832E-4	TGTGCCTTGTGGGAGCTACAAGAGTTGGGCAAAAAAATCAAGGTATTT	CALWELQELGKKIKVF	TRGV9	.	TRGJP	14	-1	-1	18
24	2.628466289919832E-4	TGTGCCTTGTGGGAGGTGCTCTGGGCCACTGGTTGGTTCAAGATATTT	CALWEVLWATGWFKIF	TRGV9	.	TRGJP1	18	-1	-1	25
24	2.628466289919832E-4	TGTGCCTTGTGGGAGGTGATAGTGTTGGGCAAAAAAATCAAGGTATTT	CALWEVIVLGKKIKVF	TRGV9	.	TRGJP	17	-1	-1	20
24	2.628466289919832E-4	TGTGCTGCGTGGACTCCAACAAGGACTGGTTGGTTCAAGATATTT	CAAWTPTRTGWFKIF	TRGV10	.	TRGJP1	11	-1	-1	24
24	2.628466289919832E-4	TGTGCTGCGTGGGACCATACCACTGGTTGGTTCAAGATATTT	CAAWDHTTGWFKIF	TRGV10	.	TRGJP1	13	-1	-1	16
24	2.628466289919832E-4	TGTGCCTTGTGGGAGCCCTCGTCGAGGTATAAGAAACTCTTT	CALWEPSSRYKKLF	TRGV9	.	TRGJ1	14	-1	-1	27
24	2.628466289919832E-4	TGTGCCTTGTGGGAGGTCCTTAGTGATTGGATCAAGACGTTT	CALWEVLSDWIKTF	TRGV9	.	TRGJP2	16	-1	-1	20
24	2.628466289919832E-4	TGTGCCTTGTGGGAGTCGCGCCATTATAAGAAACTCTTT	CALWESRHYKKLF	TRGV9	.	TRGJ1	14	-1	-1	22
24	2.628466289919832E-4	TGTGCCTTGTGGGAGGTGCAGGGGTATAAGAAACTCTTT	CALWEVQGYKKLF	TRGV9	.	TRGJ1	19	-1	-1	24
24	2.628466289919832E-4	TGTGCCTTGTGGGAGGGGGGGGATTATAAGAAACTCTTT	CALWEGGDYKKLF	TRGV9	.	TRGJ1	15	-1	-1	22
24	2.628466289919832E-4	TGTGCCACCTGGGATGGGAATTATTATAAGAAACTCTTT	CATWDGNYYKKLF	TRGV4	.	TRGJ1	17	-1	-1	17
24	2.628466289919832E-4	TGTGCTGCGTGGGCCCATTATTATAAGAAACTCTTT	CAAWAHYYKKLF	TRGV10	.	TRGJ1	12	-1	-1	16
24	2.628466289919832E-4	TGTGCTGCGTGGGATCGGGGTTGGTTCAAGATATTT	CAAWDRGWFKIF	TRGV10	.	TRGJP1	14	-1	-1	18
24	2.628466289919832E-4	TGTGCTGCGTGGATCTCGCTTCGGGGGAAACTCTTT	CAAWISLRGKLF	TRGV10	.	TRGJ1	11	-1	-1	26
24	2.628466289919832E-4	TGTGCCTTGTGGGAGGTGTCTTATAAGAAACTCTTT	CALWEVSYKKLF	TRGV9	.	TRGJ1	17	-1	-1	20
24	2.628466289919832E-4	TGTGCCTTGTGGGAGGTGTATTATAAGAAACTCTTT	CALWEVYYKKLF	TRGV9	.	TRGJ1	17	-1	-1	18
24	2.628466289919832E-4	TGTGCCTTGTGGGAGGAATATTATAAGAAACTCTTT	CALWEEYYKKLF	TRGV9	.	TRGJ1	15	-1	-1	15
24	2.628466289919832E-4	TGTGCTGCGTGGAATTATTATAAGAAACTCTTT	CAAWNYYKKLF	TRGV10	.	TRGJ1	16	-1	-1	11
24	2.628466289919832E-4	TGTGCCTTGTGGGTAGATTATAAGAAACTCTTT	CALWVDYKKLF	TRGV9	.	TRGJ1	12	-1	-1	16
24	2.628466289919832E-4	TGTGCCTTGTGGGGCTTCAAGAAACTCTTT	CALWGFKKLF	TRGV9	.	TRGJ1	12	-1	-1	18
24	2.628466289919832E-4	TGTGCCTTGTGGGGAGTAGGGAAACTCTTT	CALWGVGKLF	TRGV9	.	TRGJ1	12	-1	-1	20
24	2.628466289919832E-4	TGTGCCTTGCGTTATTATAAGAAACTCTTT	CALRYYKKLF	TRGV9	.	TRGJ1	8	-1	-1	11
24	2.628466289919832E-4	TGTGCCTTGGGGGGGTATAAGAAACTCTTT	CALGGYKKLF	TRGV9	.	TRGJ1	15	-1	-1	15
24	2.628466289919832E-4	TGTGCCTTGATTTATTATAAGAAACTCTTT	CALIYYKKLF	TRGV9	.	TRGJ1	8	-1	-1	8
24	2.628466289919832E-4	TGTGCCGTAAAAGTCGAGAAACTCTTT	CAVKVEKLF	TRGV9	.	TRGJ1	5	-1	-1	16
24	2.628466289919832E-4	TGTGCCTTGTGGGAGGCCCTTCGTTATTATAAGAAACTCTTT	CALWEALRYYKKLF	TRGV9	.	TRGJ1	15	-1	-1	23
24	2.628466289919832E-4	TGTGCCTTGTGGGAGGTGCACCATTATAAGAAACTCTTT	CALWEVHHYKKLF	TRGV9	.	TRGJ1	21	-1	-1	22
24	2.628466289919832E-4	TGTGCCTTGTGGGAGGTGCAGGGTTATAAGAAACTCTTT	CALWEVQGYKKLF	TRGV9	.	TRGJ1	19	-1	-1	23
24	2.628466289919832E-4	TGTGCCTTGTGGGAGGTGCGACGTAAGAAACTCTTT	CALWEVRRKKLF	TRGV9	.	TRGJ1	18	-1	-1	23
24	2.628466289919832E-4	TGTGCCTTGTGGGAGGCCAATTTTTGGAAACTCTTT	CALWEANFWKLF	TRGV9	.	TRGJ1	15	-1	-1	26
24	2.628466289919832E-4	TGTGCCTCGCTTTATTATAAGAAACTCTTT	CASLYYKKLF	TRGV9	.	TRGJ1	6	-1	-1	11
24	2.628466289919832E-4	TGTGCTGCGGATTATAAGAAACTCTTT	CAADYKKLF	TRGV10	.	TRGJ1	8	-1	-1	10
24	2.628466289919832E-4	TGTGCCTCTAATAAGAAACTCTTT	CASNKKLF	TRGV9	.	TRGJ1	6	-1	-1	10
24	2.628466289919832E-4	TGTGCCTTGTGGGAGGCATTTAATTATTATAAGAAACTCTTT	CALWEAFNYYKKLF	TRGV9	.	TRGJ1	15	-1	-1	21
24	2.628466289919832E-4	TGTGCCACCTGGGACAGGCCGGGTTATTATAAGAAACTCTTT	CATWDRPGYYKKLF	TRGV3	.	TRGJ1	19	-1	-1	23
24	2.628466289919832E-4	TGTGCCTTGTGGGATACCACTGGTTGGTTCAAGATATTT	CALWDTTGWFKIF	TRGV9	.	TRGJP1	13	-1	-1	13
24	2.628466289919832E-4	TGTGCCTTGTGGGAGGTGCGGGATTATAAGAAACTCTTT	CALWEVRDYKKLF	TRGV9	.	TRGJ1	18	-1	-1	22
24	2.628466289919832E-4	TGTGCCACCTGGTATAAGAAACTCTTT	CATWYKKLF	TRGV4	.	TRGJ1	14	-1	-1	12
24	2.628466289919832E-4	TGTGCTGCGTGGGAAGGACTCTTT	CAAWEGLF	TRGV10	.	TRGJ1	13	-1	-1	17
23	2.518946861173172E-4	TGTGCCTTGTGGGAGGTGATCCAAATGGGTTCTGATTATTATAAGAAACTCTTT	CALWEVIQMGSDYYKKLF	TRGV9	.	TRGJ1	17	-1	-1	34
23	2.518946861173172E-4	TGTGCCTTGTGGCGATTAGGGCAGGAGTTGGGCAAAAAAATCAAGGTATTT	CALWRLGQELGKKIKVF	TRGV9	.	TRGJP	11	-1	-1	18
23	2.518946861173172E-4	TGTGCCTTGTGGGAGGTGCATGCTGTGTTGGGCAAAAAAATCAAGGTACTT	CALWEVHAVLGKKIKVL	TRGV9	.	TRGJP	19	-1	-1	26
23	2.518946861173172E-4	TGTGCCTTGTGGGAGGTGCACCGAGAGTTGGGCAAAAAAATCAAGGTATTT	CALWEVHRELGKKIKVF	TRGV9	.	TRGJP	21	-1	-1	23
23	2.518946861173172E-4	TGTGCCTTGTGGGAGACCAACCTTTATAGTAGTGATTGGATCAAGACGTTT	CALWETNLYSSDWIKTF	TRGV9	.	TRGJP2	14	-1	-1	21
23	2.518946861173172E-4	TGTGCCTTGTGGGGCCTTGAAGAGTTGGGCAAAAAAATCAAGGTATTT	CALWGLEELGKKIKVF	TRGV9	.	TRGJP	12	-1	-1	19
23	2.518946861173172E-4	TGTGCCTTGTGGGAGCCAAGCCGGTCCACTGGTTGGTTCAAGATATTT	CALWEPSRSTGWFKIF	TRGV9	.	TRGJP1	14	-1	-1	25
23	2.518946861173172E-4	TGTGCCTTGTGGGAGGTCTCGGAGTTGGGCAAAAAAATCAAGGTATTT	CALWEVSELGKKIKVF	TRGV9	.	TRGJP	16	-1	-1	21
23	2.518946861173172E-4	TGTGCCTTGTGGGAGGTGAATTGCGGCACTGGTTGGTTCAAGATATTT	CALWEVNCGTGWFKIF	TRGV9	.	TRGJP1	17	-1	-1	26
23	2.518946861173172E-4	TGTGCCACCTGGGACAGGCTGGGCTATTGGTATTATAAGAAACTCTTT	CATWDRLGYWYYKKLF	TRGV3	.	TRGJ1	18	-1	-1	30
23	2.518946861173172E-4	TGTGCTGCGTGGGATTTGGGGGCCACTGGTTGGTTCAAGATATTT	CAAWDLGATGWFKIF	TRGV10	.	TRGJP1	15	-1	-1	22
23	2.518946861173172E-4	TGTGCCTTGTGGGAGCCCCTCTCGAATTATTATAAGAAACTCTTT	CALWEPLSNYYKKLF	TRGV9	.	TRGJ1	14	-1	-1	21
23	2.518946861173172E-4	TGTGCCTTGTGGGAGGTCTATACCACTGGTTGGTTCAAGATATTT	CALWEVYTTGWFKIF	TRGV9	.	TRGJP1	16	-1	-1	14
23	2.518946861173172E-4	TGTGCCTTGTGGGAGGTGCAGTTGGGCAAAAAAATCAAGGTATTT	CALWEVQLGKKIKVF	TRGV9	.	TRGJP	19	-1	-1	19
23	2.518946861173172E-4	TGTGCCTTGTGGGAGGTACAAGGGGGTTATTATAAGAAACTCTTT	CALWEVQGGYYKKLF	TRGV9	.	TRGJ1	19	-1	-1	26
23	2.518946861173172E-4	TGTGCCTTGTGGGAGGCCCTGACCACTGGTTGGTTCAAGATATTT	CALWEALTTGWFKIF	TRGV9	.	TRGJP1	15	-1	-1	21
23	2.518946861173172E-4	TGTGCCTTGTGGGAGGAGCAAACCACTGGTTGGTTCAAGATATTT	CALWEEQTTGWFKIF	TRGV9	.	TRGJP1	19	-1	-1	21
23	2.518946861173172E-4	TGTGCTGCGTGGGACAATACCACTGGTTGGTTCAAGATATTT	CAAWDNTTGWFKIF	TRGV10	.	TRGJP1	13	-1	-1	16
23	2.518946861173172E-4	TGTGCCTTGTGGGAGGTGCTCACTGGTTGGTTCAAGATATTT	CALWEVLTGWFKIF	TRGV9	.	TRGJP1	18	-1	-1	20
23	2.518946861173172E-4	TGTGCCTTGTGGGAGGTGCTGCTGAATTATAAGAAACTCTTT	CALWEVLLNYKKLF	TRGV9	.	TRGJ1	18	-1	-1	25
23	2.518946861173172E-4	TGTGCCTTGTGGGAGGCAGATTATTATAAGAAACTCTTT	CALWEADYYKKLF	TRGV9	.	TRGJ1	15	-1	-1	19
23	2.518946861173172E-4	TGTGCCTTGTGGGAGGGTTGTTATTATAAGAAACTCTTT	CALWEGCYYKKLF	TRGV9	.	TRGJ1	15	-1	-1	20
23	2.518946861173172E-4	TGTGCTGCGTGGGCCCCCTTCGACGAGAAACTCTTT	CAAWAPFDEKLF	TRGV10	.	TRGJ1	12	-1	-1	25
23	2.518946861173172E-4	TGTGCTGCGTGGGATTATTGTTATAAGAAACTCTTT	CAAWDYCYKKLF	TRGV10	.	TRGJ1	16	-1	-1	16
23	2.518946861173172E-4	TGTGCTGCGTGGGACCAGTATTATAAGAAACTCTTT	CAAWDQYYKKLF	TRGV10	.	TRGJ2	13	-1	-1	18
23	2.518946861173172E-4	TGTGCCTTGTGGGAGGTTCATTATAAGAAACTCTTT	CALWEVHYKKLF	TRGV9	.	TRGJ1	19	-1	-1	19
23	2.518946861173172E-4	TGTGCCTTGTGGGAGGTCTATTATAAGAAACTCTTT	CALWEVYYKKLF	TRGV9	.	TRGJ1	16	-1	-1	18
23	2.518946861173172E-4	TGTGCCTTGTGGGAGGAGTATTATAAGAAACTCTTT	CALWEEYYKKLF	TRGV9	.	TRGJ1	15	-1	-1	18
23	2.518946861173172E-4	TGTGCCACCTGGGATGGTTATTATAAGAAACTCTTT	CATWDGYYKKLF	TRGV4	.	TRGJ1	16	-1	-1	17
23	2.518946861173172E-4	TGTGCTGCGTGGGATGCAGGCGAGAAACTCTTT	CAAWDAGEKLF	TRGV10	.	TRGJ1	14	-1	-1	22
23	2.518946861173172E-4	TGTGCCACCTGGGATAATAAGAAACTCTTT	CATWDNKKLF	TRGV2	.	TRGJ1	13	-1	-1	13
23	2.518946861173172E-4	TGTGCCCCCTCTACCTCCAAACTCTTT	CAPSTSKLF	TRGV9	.	TRGJ1	5	-1	-1	18
23	2.518946861173172E-4	TGTGCTGCCAGATATCTCTTT	CAARYLF	TRGV10	.	TRGJ1	7	-1	-1	15
23	2.518946861173172E-4	TGTGCTGCGTGGGATTTCGCCCTCACTGGTTGGTTCAAGATATTT	CAAWDFALTGWFKIF	TRGV10	.	TRGJP1	18	-1	-1	23
23	2.518946861173172E-4	TGTGCCTTGTGGGAGGTGCGGGGCACTGGTTGGTTCAAGATATTT	CALWEVRGTGWFKIF	TRGV9	.	TRGJP1	18	-1	-1	23
23	2.518946861173172E-4	TGTGCCTTGTGGGAGGGCCCTAATTATTATAAGAAACTCTTT	CALWEGPNYYKKLF	TRGV9	.	TRGJ1	20	-1	-1	21
23	2.518946861173172E-4	TGTGCCTTGTGGGACGCTTCTTATTATAAGAAACTCTTT	CALWDASYYKKLF	TRGV9	.	TRGJ1	13	-1	-1	20
23	2.518946861173172E-4	TGTGCCTTGTGGGAGCCCTTTCAGTATAAGAAACTCTTT	CALWEPFQYKKLF	TRGV9	.	TRGJ1	14	-1	-1	24
23	2.518946861173172E-4	TGTGCCTTGTGGGAGGTGAGGGGTGATAAGAAACTCTTT	CALWEVRGDKKLF	TRGV9	.	TRGJ1	17	-1	-1	25
23	2.518946861173172E-4	TGTGCCTTGTGGGAGGCACTCTTCCCAGAGAAACTCTTT	CALWEALFPEKLF	TRGV9	.	TRGJ1	15	-1	-1	28
23	2.518946861173172E-4	TGTGCTGCGTGGTACATTATGGCGGAGAAACTCTTT	CAAWYIMAEKLF	TRGV10	.	TRGJ1	11	-1	-1	25
23	2.518946861173172E-4	TGTGCTGCGTGGGATTCCGGTTGGTTCAAGATATTT	CAAWDSGWFKIF	TRGV10	.	TRGJP1	18	-1	-1	18
23	2.518946861173172E-4	TGTGCTGCGTGGGATACTCATTGGAGGAAACTCTTT	CAAWDTHWRKLF	TRGV10	.	TRGJ1	14	-1	-1	26
23	2.518946861173172E-4	TGTGCTGCGTGGGAGGTTGGGCATAAGAAACTCTTT	CAAWEVGHKKLF	TRGV10	.	TRGJ1	13	-1	-1	22
23	2.518946861173172E-4	TGTGCCTTGTGGGAGGTTCTAAATAAGAAACTCTTT	CALWEVLNKKLF	TRGV9	.	TRGJ1	16	-1	-1	22
23	2.518946861173172E-4	TGTGCCTTGGCCCTCGGAGGTTGGTTCAAGATATTT	CALALGGWFKIF	TRGV9	.	TRGJP1	8	-1	-1	18
23	2.518946861173172E-4	TGTGCTGCGTGGGTAGATTATAAGAAACTCTTT	CAAWVDYKKLF	TRGV10	.	TRGJ1	12	-1	-1	16
23	2.518946861173172E-4	TGTGCTGCGTGGGATTCAGTCACGAAACTCTTT	CAAWDSVTKLF	TRGV10	.	TRGJ1	15	-1	-1	23
23	2.518946861173172E-4	TGTGCTGCGTGGGATTGGAGCGGGAAACTCTTT	CAAWDWSGKLF	TRGV10	.	TRGJ1	15	-1	-1	23
23	2.518946861173172E-4	TGTGCCTTGACTTATTATAAGAAACTCTTT	CALTYYKKLF	TRGV9	.	TRGJ1	8	-1	-1	8
23	2.518946861173172E-4	TGTGCCTTGTCTAAGAAACTCTTT	CALSKKLF	TRGV9	.	TRGJ1	9	-1	-1	11
23	2.518946861173172E-4	TGTGCCTTGTGGGAGTTACCCCCAGTTTATTATAAGAAACTCTTT	CALWELPPVYYKKLF	TRGV9	.	TRGJ1	14	-1	-1	26
23	2.518946861173172E-4	TGTGCCTTGTGGGAGGTGTTAGTTACTGGTTGGTTCAAGATATTT	CALWEVLVTGWFKIF	TRGV9	.	TRGJP1	17	-1	-1	24
23	2.518946861173172E-4	TGTGCCTTGTGGGAGGCCCCCCAGCGGTATAAGAAACTCTTT	CALWEAPQRYKKLF	TRGV9	.	TRGJ1	15	-1	-1	27
23	2.518946861173172E-4	TGTGCTGCGTGGGATTGGAATTATTATAAGAAACTCTTT	CAAWDWNYYKKLF	TRGV10	.	TRGJ1	15	-1	-1	13
23	2.518946861173172E-4	TGTGCCTTGTGGGTGATGAATTATTATAAGAAACTCTTT	CALWVMNYYKKLF	TRGV9	.	TRGJ1	12	-1	-1	17
23	2.518946861173172E-4	TGTGCCTTGTGGGAGGTAGATTATTATAAGAAACTCTTT	CALWEVDYYKKLF	TRGV9	.	TRGJ1	16	-1	-1	19
23	2.518946861173172E-4	TGTGCTGCGTGGGAGGGTGATTATAAGAAACTCTTT	CAAWEGDYKKLF	TRGV10	.	TRGJ1	13	-1	-1	19
23	2.518946861173172E-4	TGTGCTGCGTGGGATCCTAAGAAACTCTTT	CAAWDPKKLF	TRGV10	.	TRGJ1	14	-1	-1	17
23	2.518946861173172E-4	TGTGCCACCTGGAAGAAACTCTTT	CATWKKLF	TRGV4	.	TRGJ1	11	-1	-1	12
23	2.518946861173172E-4	TGTGCCTTGTGTTACCTCAACGGGCATTATTATAAGAAACTCTTT	CALCYLNGHYYKKLF	TRGV9	.	TRGJ1	10	-1	-1	25
23	2.518946861173172E-4	TGTGCCTTGTGGGAGGTGCAAATGCGTTATAAGAAACTCTTT	CALWEVQMRYKKLF	TRGV9	.	TRGJ1	19	-1	-1	26
23	2.518946861173172E-4	TGTGCTGCGTGGGATGGTTATAAGAAACTCTTT	CAAWDGYKKLF	TRGV10	.	TRGJ1	14	-1	-1	17
22	2.4094274324265125E-4	TGTGCCTTGTGGGTAAAAACCGAAGAGTTGGGCAAAAAAATCAAGGTATTT	CALWVKTEELGKKIKVF	TRGV9	.	TRGJP	12	-1	-1	22
22	2.4094274324265125E-4	TGTGCCTTGTGGGGTCGGGGGGGAGAGTTGGGCAAAAAAATCAAGGTATTT	CALWGRGGELGKKIKVF	TRGV9	.	TRGJP	12	-1	-1	23
22	2.4094274324265125E-4	TGTGCCTTGTGGGACGCTTATCCGCTCTGCACTGGTTGGTTCAAGATATTT	CALWDAYPLCTGWFKIF	TRGV9	.	TRGJP1	13	-1	-1	29
22	2.4094274324265125E-4	TGTGCCTTGTGGGAGCCGCTAGATGATACCACTGGTTGGTTCAAGATATTT	CALWEPLDDTTGWFKIF	TRGV9	.	TRGJP1	14	-1	-1	25
22	2.4094274324265125E-4	TGTGCCTTGTGGGAGGTGCTGTCCGAGTTGGGCAAAAAAATCAAGGTATTT	CALWEVLSELGKKIKVF	TRGV9	.	TRGJP	18	-1	-1	24
22	2.4094274324265125E-4	TGTGCCTTGTGGGAGGTGCCCAATTATACCACTGGTTGGTTCAAGATATTT	CALWEVPNYTTGWFKIF	TRGV9	.	TRGJP1	18	-1	-1	24
22	2.4094274324265125E-4	TGTGCCTTGTGGGAGTTTCTAGAGTTGGGCAAAAAAATCAAGGTATTT	CALWEFLELGKKIKVF	TRGV9	.	TRGJP	14	-1	-1	20
22	2.4094274324265125E-4	TGTGCCTTGTGGGAGCTAGAAGAGTTGGGCAAAAAAATCAAGGTATTT	CALWELEELGKKIKVF	TRGV9	.	TRGJP	14	-1	-1	19
22	2.4094274324265125E-4	TGTGCCTTGTGGGAGGCGCCGGACGGGGGCAAAAAAATCAAGGTATTT	CALWEAPDGGKKIKVF	TRGV9	.	TRGJP	18	-1	-1	26
22	2.4094274324265125E-4	TGTGCCTTGTGGGAGGGAATACTAAGTAGTGATTGGATCAAGACGTTT	CALWEGILSSDWIKTF	TRGV9	.	TRGJP2	15	-1	-1	24
22	2.4094274324265125E-4	TGTGCCTTGTGGGAGAGGGCGGAGTTGGGCAAAAAAATCAAGGTATTT	CALWERAELGKKIKVF	TRGV9	.	TRGJP	14	-1	-1	21
22	2.4094274324265125E-4	TGTGCCTTGTGGGAGGTGCGTACCACTGGTTGGTTCAAGATATTT	CALWEVRTTGWFKIF	TRGV9	.	TRGJP1	18	-1	-1	20
22	2.4094274324265125E-4	TGTGCTGCGTGGACCTCGTGGCGGGATTATAAGAAACTCTTT	CAAWTSWRDYKKLF	TRGV10	.	TRGJ1	11	-1	-1	25
22	2.4094274324265125E-4	TGTGCCTTGTGGGAGGTGCATGCGGGATATAAGAAACTCTTT	CALWEVHAGYKKLF	TRGV9	.	TRGJ1	19	-1	-1	27
22	2.4094274324265125E-4	TGTGCCTTGTGGGAGGTGGCCTGGTATTATAAGAAACTCTTT	CALWEVAWYYKKLF	TRGV9	.	TRGJ1	17	-1	-1	24
22	2.4094274324265125E-4	TGTGCCTTGTGGGAGGCCCGCCTTGATGGTAAGAAACTCTTT	CALWEARLDGKKLF	TRGV9	.	TRGJ1	15	-1	-1	29
22	2.4094274324265125E-4	TGTGCCTTGTCGCCCTCATGGTATTATAAGAAACTCTTT	CALSPSWYYKKLF	TRGV9	.	TRGJ1	9	-1	-1	21
22	2.4094274324265125E-4	TGTGCCTTGTGGGAGCGGAATTATTATAAGAAACTCTTT	CALWERNYYKKLF	TRGV9	.	TRGJ1	14	-1	-1	17
22	2.4094274324265125E-4	TGTGCCTTGTGGGAGGTCGATTATTATAAGAAACTCTTT	CALWEVDYYKKLF	TRGV9	.	TRGJ1	16	-1	-1	16
22	2.4094274324265125E-4	TGTGCCTTGTGGGAGGCCCCTTATTATAAGAAACTCTTT	CALWEAPYYKKLF	TRGV9	.	TRGJ1	15	-1	-1	20
22	2.4094274324265125E-4	TGTGCCTTGTGGGAGGGACATTATTATAAGAAACTCTTT	CALWEGHYYKKLF	TRGV9	.	TRGJ1	15	-1	-1	19
22	2.4094274324265125E-4	TGTGCCTTGTGGGAGGACCTTGGTTGGTTCAAGATATTT	CALWEDLGWFKIF	TRGV9	.	TRGJP1	15	-1	-1	20
22	2.4094274324265125E-4	TGTGCTGCGTGGGACCACGGGTATAAGAAACTCTTT	CAAWDHGYKKLF	TRGV10	.	TRGJ1	13	-1	-1	21
22	2.4094274324265125E-4	TGTGCCTTGTCCACCAATTATTATAAGAAACTCTTT	CALSTNYYKKLF	TRGV9	.	TRGJ1	9	-1	-1	15
22	2.4094274324265125E-4	TGTGCCTTGTGGGAGGGCCTTTATAAGAAACTCTTT	CALWEGLYKKLF	TRGV9	.	TRGJ1	15	-1	-1	20
22	2.4094274324265125E-4	TGTGCCTTGTGGGATAATTATAAGAAACTCTTT	CALWDNYKKLF	TRGV9	.	TRGJ1	13	-1	-1	13
22	2.4094274324265125E-4	TGTGCCTTGTGGGAGGTGGGAAAGAAACTCTTT	CALWEVGKKLF	TRGV9	.	TRGJ1	17	-1	-1	21
22	2.4094274324265125E-4	TGTGCCTTGTGGGAGGAGGATAAGAAACTCTTT	CALWEEDKKLF	TRGV9	.	TRGJ1	15	-1	-1	19
22	2.4094274324265125E-4	TGTGCTGCGTGGGATTCCCGGCTCCTCTTT	CAAWDSRLLF	TRGV10	.	TRGJ1	15	-1	-1	24
22	2.4094274324265125E-4	TGTGCTGCGTGGGATTGTTTGAAACTCTTT	CAAWDCLKLF	TRGV10	.	TRGJ1	15	-1	-1	20
22	2.4094274324265125E-4	TGTGCTGCGTGGGATCACAAGAAACTCTTT	CAAWDHKKLF	TRGV10	.	TRGJ1	17	-1	-1	18
22	2.4094274324265125E-4	TGTGCCCTATATCACTATAAGAAACTCTTT	CALYHYKKLF	TRGV9	.	TRGJ1	5	-1	-1	15
22	2.4094274324265125E-4	TGTGCCAATTATTATAAGAAACTCTTT	CANYYKKLF	TRGV9	.	TRGJ1	5	-1	-1	6
22	2.4094274324265125E-4	TGTGCTCCGGTGAAACTCTTT	CAPVKLF	TRGV10	.	TRGJ1	8	-1	-1	11
22	2.4094274324265125E-4	TGTGCCTTGTGGGAGGTCGATACCACTGGTTGGTTCAAGATATTT	CALWEVDTTGWFKIF	TRGV9	.	TRGJP1	16	-1	-1	19
22	2.4094274324265125E-4	TGTGCCACCTGGGACAGGCTCAGGTTTTATTATAAGAAACTCTTT	CATWDRLRFYYKKLF	TRGV3	.	TRGJ1	18	-1	-1	26
22	2.4094274324265125E-4	TGTGCCTTGTGGGAGGGTCCGAATTATTATAAGAAACTCTTT	CALWEGPNYYKKLF	TRGV9	.	TRGJ1	15	-1	-1	19
22	2.4094274324265125E-4	TGTGCCACCTGGGACGGGCCGAGGGGAAAGTTCAAGACGTTT	CATWDGPRGKFKTF	TRGV2	.	TRGJP2	19	-1	-1	31
22	2.4094274324265125E-4	TGTGCTGCGTGGGACGACGGTTATTATAAGAAACTCTTT	CAAWDDGYYKKLF	TRGV10	.	TRGJ1	13	-1	-1	20
22	2.4094274324265125E-4	TGTGCCTTGTGGGAGGTGCAGGATTATAAGAAACTCTTT	CALWEVQDYKKLF	TRGV9	.	TRGJ1	19	-1	-1	22
22	2.4094274324265125E-4	TGTGCTGCGTGGTCCACTGGTTGGTTCAAGATATTT	CAAWSTGWFKIF	TRGV10	.	TRGJP1	11	-1	-1	13
22	2.4094274324265125E-4	TGTGCCTTGTGGGAGGACCGTTATAAGAAACTCTTT	CALWEDRYKKLF	TRGV9	.	TRGJ1	15	-1	-1	20
22	2.4094274324265125E-4	TGTGCTGCGTCCACTGGTTGGTTCAAGATATTT	CAASTGWFKIF	TRGV10	.	TRGJP1	9	-1	-1	10
22	2.4094274324265125E-4	TGTGCTGCGTGGGTCCATAGTGAGAAACTCTTT	CAAWVHSEKLF	TRGV10	.	TRGJ1	12	-1	-1	22
22	2.4094274324265125E-4	TGTGCCCCCCAAGGGGGCTATAAGAAACTCTTT	CAPQGGYKKLF	TRGV9	.	TRGJ1	5	-1	-1	18
22	2.4094274324265125E-4	TGTGCCTTGTTGCATTATAAGAAACTCTTT	CALLHYKKLF	TRGV9	.	TRGJ1	9	-1	-1	13
22	2.4094274324265125E-4	TGTGCTGTCGATAAGAAACTCTTT	CAVDKKLF	TRGV10	.	TRGJ1	6	-1	-1	10
22	2.4094274324265125E-4	TGTGCTGCGTGGCGGAAACTCTTT	CAAWRKLF	TRGV10	.	TRGJ2	11	-1	-1	14
22	2.4094274324265125E-4	TGTGCCTTGTGGGAGGCCCATACCACTGGTTGGTTCAAGATATTT	CALWEAHTTGWFKIF	TRGV9	.	TRGJP1	15	-1	-1	19
22	2.4094274324265125E-4	TGTGCCTTGTGGGAGGTCGGGAATTATTATAAGAAACTCTTT	CALWEVGNYYKKLF	TRGV9	.	TRGJ1	16	-1	-1	20
22	2.4094274324265125E-4	TGTGCCTTGTGGGAGTTCCATTATTATAAGAAACTCTTT	CALWEFHYYKKLF	TRGV9	.	TRGJ1	14	-1	-1	19
22	2.4094274324265125E-4	TGTGCTGCGTGGGATTATGTGGAGAAACTCTTT	CAAWDYVEKLF	TRGV10	.	TRGJ1	19	-1	-1	22
22	2.4094274324265125E-4	TGTGCCTTGTGGGAGGTGCCGGAGAAACTCTTT	CALWEVPEKLF	TRGV9	.	TRGJ1	18	-1	-1	22
21	2.2999080036798528E-4	TGTGCCTTGTGGGAGGTGCAGCAAGAGTTGGGCAAAAAAATCAAGGTATTT	CALWEVQQELGKKIKVF	TRGV9	.	TRGJP	19	-1	-1	20
21	2.2999080036798528E-4	TGTGCCTTGTGGGAGGTGGAGGAGGATACCACTGGTTGGTTCAAGATATTT	CALWEVEEDTTGWFKIF	TRGV9	.	TRGJP1	17	-1	-1	25
21	2.2999080036798528E-4	TGTGCCTTGTGGGAGCTGGAAGAGTTGGGCAAAAAAATCAATGTATTT	CALWELEELGKKINVF	TRGV9	.	TRGJP	17	-1	-1	19
21	2.2999080036798528E-4	TGTGCCTTGTGGGAGCGCGAGAGGACCACTGGTTGGTTCAAGATATTT	CALWERERTTGWFKIF	TRGV9	.	TRGJP1	14	-1	-1	24
21	2.2999080036798528E-4	TGTGCCTTGTGGGAGGGCCCCGAGTTGGGCAAAAAAATCAAGGTATTT	CALWEGPELGKKIKVF	TRGV9	.	TRGJP	15	-1	-1	21
21	2.2999080036798528E-4	TGTGCCTTGTGGGTACAAGAGTTGGGCAAAAAAATCAAGGTATTT	CALWVQELGKKIKVF	TRGV9	.	TRGJP	12	-1	-1	15
21	2.2999080036798528E-4	TGTGCCTTGTGGGATCTTTGGGATTATTATAAGAAACTCTTT	CALWDLWDYYKKLF	TRGV9	.	TRGJ1	13	-1	-1	22
21	2.2999080036798528E-4	TGTGCCTTGTGGGAGGTGCCCACTGGTTGGTTCAAGATATTT	CALWEVPTGWFKIF	TRGV9	.	TRGJP1	18	-1	-1	19
21	2.2999080036798528E-4	TGTGCCTTGTGGTTGGAACTTTATTATAAGAAACTCTTT	CALWLELYYKKLF	TRGV9	.	TRGJ1	11	-1	-1	20
21	2.2999080036798528E-4	TGTGCCTTGTGGGGGGTAGAAAAAAATAAGAAACTCTTT	CALWGVEKNKKLF	TRGV9	.	TRGJ1	16	-1	-1	25
21	2.2999080036798528E-4	TGTGCCTTGTGGGACAAGTGGTATAAGAAACTCTTT	CALWDKWYKKLF	TRGV9	.	TRGJ1	13	-1	-1	21
21	2.2999080036798528E-4	TGTGCCTTGTGGGAGGTGTGTTATAAGAAACTCTTT	CALWEVCYKKLF	TRGV9	.	TRGJ1	17	-1	-1	20
21	2.2999080036798528E-4	TGTGCCACCTGGGAGAATTATTATAAGAAACTCTTT	CATWENYYKKLF	TRGV4	.	TRGJ1	13	-1	-1	14
21	2.2999080036798528E-4	TGTGCTGCGTGGGCTTATTATAAGAAACTCTTT	CAAWAYYKKLF	TRGV10	.	TRGJ1	16	-1	-1	14
21	2.2999080036798528E-4	TGTGCCTTGTGGGAGGTGCGAGAGAAACTCTTT	CALWEVREKLF	TRGV9	.	TRGJ1	18	-1	-1	22
21	2.2999080036798528E-4	TGTGCCTTGTGGGAAGAGAAGAAGAAACTCTTT	CALWEEKKKLF	TRGV9	.	TRGJ1	13	-1	-1	21
21	2.2999080036798528E-4	TGTGCTCTCACTGGTTGGTTCAAGATATTT	CALTGWFKIF	TRGV10	.	TRGJP1	5	-1	-1	8
21	2.2999080036798528E-4	TGTGCTGCGTGGGCCTATAAGAAACTCTTT	CAAWAYKKLF	TRGV10	.	TRGJ1	12	-1	-1	15
21	2.2999080036798528E-4	TGTGCCTTGTGTGGATATAAGAAACTCTTT	CALCGYKKLF	TRGV9	.	TRGJ1	14	-1	-1	15
21	2.2999080036798528E-4	TGTGCCACCTGGGCTTATAAGAAACTCTTT	CATWAYKKLF	TRGV4	.	TRGJ1	12	-1	-1	14
21	2.2999080036798528E-4	TGTGCTGCGTGGGTTAAGAAACTCTTT	CAAWVKKLF	TRGV10	.	TRGJ1	15	-1	-1	14
21	2.2999080036798528E-4	TGTGCCTTGTGGGCCAAGAAACTCTTT	CALWAKKLF	TRGV9	.	TRGJ1	12	-1	-1	15
21	2.2999080036798528E-4	TGTGCCTCCTTGCAGAAACTCTTT	CASLQKLF	TRGV9	.	TRGJ1	6	-1	-1	13
21	2.2999080036798528E-4	TGTGCCTTGTGGGAGGTGCCTGGCACTGGTTGGTTCAAGATATTT	CALWEVPGTGWFKIF	TRGV9	.	TRGJP1	18	-1	-1	23
21	2.2999080036798528E-4	TGTGCTGCGTGGGAGACCACTGGTTGGTTCAAGATATTT	CAAWETTGWFKIF	TRGV10	.	TRGJP1	13	-1	-1	15
21	2.2999080036798528E-4	TGTGCCTTGTGGGAGGCTTTTTATTATAAGAAACTCTTT	CALWEAFYYKKLF	TRGV9	.	TRGJ1	15	-1	-1	20
21	2.2999080036798528E-4	TGTGCCACCTGGGACAGGAATTATTATAAGAAACTCTTT	CATWDRNYYKKLF	TRGV5	.	TRGJ1	17	-1	-1	17
21	2.2999080036798528E-4	TGTGCTGCGTGGTGGTCCGGTTGGTTCAAGATATTT	CAAWWSGWFKIF	TRGV10	.	TRGJP1	11	-1	-1	18
21	2.2999080036798528E-4	TGTGCTGCGTGGGATTATAGGTATAAGAAACTCTTT	CAAWDYRYKKLF	TRGV10	.	TRGJ1	16	-1	-1	21
21	2.2999080036798528E-4	TGTGCTGCGTGGGACAACCCGAATAAGAAACTCTTT	CAAWDNPNKKLF	TRGV10	.	TRGJ1	13	-1	-1	22
21	2.2999080036798528E-4	TGTGCCTTTCGTTATAGGTATTATAAGAAACTCTTT	CAFRYRYYKKLF	TRGV9	.	TRGJ1	7	-1	-1	18
21	2.2999080036798528E-4	TGTGCCTTGTGGGGGACTGGTTGGTTCAAGATATTT	CALWGTGWFKIF	TRGV9	.	TRGJP1	12	-1	-1	15
21	2.2999080036798528E-4	TGTGCTGCGTGGGATGACTATAAGAAACTCTTT	CAAWDDYKKLF	TRGV10	.	TRGJ1	17	-1	-1	18
21	2.2999080036798528E-4	TGTGCTGCGTGGGATTGGTTCAAGATATTT	CAAWDWFKIF	TRGV10	.	TRGJP1	15	-1	-1	14
21	2.2999080036798528E-4	TGTGCCTTGTGGGAGTTATACCTCTTT	CALWELYLF	TRGV9	.	TRGJ1	23	-1	-1	21
21	2.2999080036798528E-4	CCTGCTGCTGGTTGGTTCAAGATATTT	PAAGWFKIF	TRGV10	.	TRGJP1	10	-1	-1	7
21	2.2999080036798528E-4	TGTGCCACCTGGGATGGGCTCTTT	CATWDGLF	TRGV3	.	TRGJ1	13	-1	-1	18
20	2.190388574933193E-4	TGTGCCTTGTGGGAGGTTTTCCTTCAAGAGTTGGGCAAAAAAATCAAGGTATTT	CALWEVFLQELGKKIKVF	TRGV9	.	TRGJP	16	-1	-1	24
20	2.190388574933193E-4	TGTGCCTTGTGGGAGGTGCCGCGGGAGTTGGGCAAAAAAATCAAGGTATTT	CALWEVPRELGKKIKVF	TRGV9	.	TRGJP	18	-1	-1	24
20	2.190388574933193E-4	TGTGCCTTGTGGGAGGTGCGGTATTTCGGGTGTAAGAAACTCTTT	CALWEVRYFGCKKLF	TRGV9	.	TRGJ1	18	-1	-1	32
20	2.190388574933193E-4	TGTGCCTTGTGTTTAGTGGGCACTGGTTGGTTCAAGATATTT	CALCLVGTGWFKIF	TRGV9	.	TRGJP1	10	-1	-1	20
20	2.190388574933193E-4	TGTGCCTTGTGGGGCCCCCGCCATTATTATAAGAAACTCTTT	CALWGPRHYYKKLF	TRGV9	.	TRGJ2	12	-1	-1	22
20	2.190388574933193E-4	TGTGCCTTGTGGGAGTCCCGCGATTATTATAAGAAACTCTTT	CALWESRDYYKKLF	TRGV9	.	TRGJ1	14	-1	-1	22
20	2.190388574933193E-4	TGTGCCTTGTGGGAGGTGCGGTCCTATTATAAGAAACTCTTT	CALWEVRSYYKKLF	TRGV9	.	TRGJ1	18	-1	-1	24
20	2.190388574933193E-4	TGTGCCTTGTGGGAGGGCCTTGGAGGTGATAAGAAACTCTTT	CALWEGLGGDKKLF	TRGV9	.	TRGJ1	15	-1	-1	28
20	2.190388574933193E-4	TGTGCCTTGTGGGAGGTCGGTTATTATAAGAAACTCTTT	CALWEVGYYKKLF	TRGV9	.	TRGJ1	16	-1	-1	20
20	2.190388574933193E-4	TGTGCCTTGTGGGAGGTGCCCCCAGAGAAGAAACTCTTT	CALWEVPPEKKLF	TRGV9	.	TRGJ1	21	-1	-1	27
20	2.190388574933193E-4	TGTGCCTTGTGGGAGGTGCCGCTTTATAAGAAACTCTTT	CALWEVPLYKKLF	TRGV9	.	TRGJ1	18	-1	-1	23
20	2.190388574933193E-4	TGTGCCTTGATATATACCACTGGTTGGTTCAAGATATTT	CALIYTTGWFKIF	TRGV9	.	TRGJP1	8	-1	-1	7
20	2.190388574933193E-4	TGTGCTGCGTGGGATTATGGTTATAAGAAACTCTTT	CAAWDYGYKKLF	TRGV10	.	TRGJ1	16	-1	-1	20
20	2.190388574933193E-4	TGTGCCTTGTGGGAGTCTTATTATAAGAAACTCTTT	CALWESYYKKLF	TRGV9	.	TRGJ1	14	-1	-1	17
20	2.190388574933193E-4	TGTGCCTTGTGGGAGGAGCTTGGGAAGAAACTCTTT	CALWEELGKKLF	TRGV9	.	TRGJ1	18	-1	-1	24
20	2.190388574933193E-4	TGTGCCACCTGGGCGAATTATTATAAGAAACTCTTT	CATWANYYKKLF	TRGV8	.	TRGJ1	12	-1	-1	13
20	2.190388574933193E-4	TGTTTAGGTGCCACTGGTTGGTTCAAGATATTT	CLGATGWFKIF	TRGV10	.	TRGJP1	2	-1	-1	10
20	2.190388574933193E-4	TGTGCTGCCTGTGGGTCCGATAAGAAACTCTTT	CAACGSDKKLF	TRGV10	.	TRGJ1	10	-1	-1	19
20	2.190388574933193E-4	TGTGCTGCGTGGGACTATTGGATCAAGACGTTT	CAAWDYWIKTF	TRGV10	.	TRGJP2	16	-1	-1	16
20	2.190388574933193E-4	TGTGCCTTGTGGGAGAGTTATAAGAAACTCTTT	CALWESYKKLF	TRGV9	.	TRGJ1	14	-1	-1	17
20	2.190388574933193E-4	TGTGCCTTGGGTGGAACATATAAGAAACTCTTT	CALGGTYKKLF	TRGV9	.	TRGJ1	8	-1	-1	18
20	2.190388574933193E-4	TGTGCTGCCCGACTGTTGAAGAAACTCTTT	CAARLLKKLF	TRGV10	.	TRGJ1	7	-1	-1	18
20	2.190388574933193E-4	TGTGCTGCGTGGGACCCCTTCGTGCTCTTT	CAAWDPFVLF	TRGV10	.	TRGJ1	13	-1	-1	24
20	2.190388574933193E-4	TGTGCCTTGTGGGAGTATAAGAAACTCTTT	CALWEYKKLF	TRGV9	.	TRGJ1	14	-1	-1	15
20	2.190388574933193E-4	TGTGCCTTGGTGTATTATAAGAAACTCTTT	CALVYYKKLF	TRGV9	.	TRGJ1	8	-1	-1	12
20	2.190388574933193E-4	TGTGCCTTGTGGGGGAAGAAACTCTTT	CALWGKKLF	TRGV9	.	TRGJ1	12	-1	-1	15
19	2.0808691461865334E-4	TGTGCCTTGTGGGAGGTGATATATAATGGGTCTGGACGACTACCGAATAAGAAACTCTTT	CALWEVIYNGSGRLPNKKLF	TRGV9	.	TRGJ1	17	-1	-1	46
19	2.0808691461865334E-4	TGTGCTGCCCCGATGCCGGTTTCGCATTATACCACTGGTTGGTTCAAGATATTT	CAAPMPVSHYTTGWFKIF	TRGV10	.	TRGJP1	7	-1	-1	27
19	2.0808691461865334E-4	TGTGCCTTGTGGGCACCCCACGGGGAGGGGTTGGGCAAAAAAATCAAGGTATTT	CALWAPHGEGLGKKIKVF	TRGV9	.	TRGJP	12	-1	-1	16
19	2.0808691461865334E-4	TGTGCCTTGTGGGAGGTGCACGGGGGGGTGGGTGATTGGATCAAGACGTTT	CALWEVHGGVGDWIKTF	TRGV9	.	TRGJP2	20	-1	-1	31
19	2.0808691461865334E-4	TGTGCTGCGTGGGATCGGCCTCCACGGTTTTATTATAAGAAACTCTTT	CAAWDRPPRFYYKKLF	TRGV10	.	TRGJ1	14	-1	-1	29
19	2.0808691461865334E-4	TGTGCTGCGTGGGATCGGCAGTATGCCACTGGTTGGTTCAAGATATTT	CAAWDRQYATGWFKIF	TRGV10	.	TRGJP1	14	-1	-1	21
19	2.0808691461865334E-4	TGTGCCTTGTGGGAGGTGGTGGATACCACTGGTTGGTTCAAGATATTT	CALWEVVDTTGWFKIF	TRGV9	.	TRGJP1	17	-1	-1	15
19	2.0808691461865334E-4	TGTGCTGCGTTAGCGGGGTGTACCACTGGTTGGTTCAAGATATTT	CAALAGCTTGWFKIF	TRGV10	.	TRGJP1	9	-1	-1	20
19	2.0808691461865334E-4	TGTGCTGCGTGGGCAAAGGCCCCCCCTGGTTGGTTCAAGATATTT	CAAWAKAPPGWFKIF	TRGV10	.	TRGJP1	12	-1	-1	22
19	2.0808691461865334E-4	TGTGCCTTGTGGGAGGTGCTTTCGGGTTATTATAAGAAACTCTTT	CALWEVLSGYYKKLF	TRGV9	.	TRGJ1	18	-1	-1	20
19	2.0808691461865334E-4	TGTGCCTTGTGGGAGGTGCAATATCATGATTATAAGAAACTCTTT	CALWEVQYHDYKKLF	TRGV9	.	TRGJ1	19	-1	-1	25
19	2.0808691461865334E-4	TGTGCCTTGTGGGAGGCCTATAGTAGTGATTGGATCAAGACGTTT	CALWEAYSSDWIKTF	TRGV9	.	TRGJP2	15	-1	-1	18
19	2.0808691461865334E-4	TGTGCCTTGGGACCCCTTTATACCACTGGTTGGTTCAAGATATTT	CALGPLYTTGWFKIF	TRGV9	.	TRGJP1	8	-1	-1	18
19	2.0808691461865334E-4	TGTGCTGCGTGCCTATATACCACTGGTTGGTTCAAGATATTT	CAACLYTTGWFKIF	TRGV10	.	TRGJP1	10	-1	-1	13
19	2.0808691461865334E-4	TGTGCTGCGTGGGTTGATACCACTGGTTGGTTCAAGATATTT	CAAWVDTTGWFKIF	TRGV10	.	TRGJP1	12	-1	-1	16
19	2.0808691461865334E-4	TGTGCTGCGTGGGATTATCTATTTTATTATAAGAAACTCTTT	CAAWDYLFYYKKLF	TRGV10	.	TRGJ1	16	-1	-1	23
19	2.0808691461865334E-4	TGTGCTGCGTGGGACTCCCCAAACTCCCCCCTCCGACTCTTT	CAAWDSPNSPLRLF	TRGV10	.	TRGJ1	13	-1	-1	35
19	2.0808691461865334E-4	TGTGCCTTGTGGGAGCTCTCGAATTATTATAAGAAACTCTTT	CALWELSNYYKKLF	TRGV9	.	TRGJ1	14	-1	-1	18
19	2.0808691461865334E-4	TGTGCCTTGTGGGAGCATCGGAATTATTATAAGAAACTCTTT	CALWEHRNYYKKLF	TRGV9	.	TRGJ1	14	-1	-1	20
19	2.0808691461865334E-4	TGTGCCTTGTGGGAGGTTTCCCTTTATTATAAGAAACTCTTT	CALWEVSLYYKKLF	TRGV9	.	TRGJ1	16	-1	-1	23
19	2.0808691461865334E-4	TGTGCCTTGTGGGAGGTGCTGTGCTATTATAAGAAACTCTTT	CALWEVLCYYKKLF	TRGV9	.	TRGJ1	18	-1	-1	24
19	2.0808691461865334E-4	TGTGCCTTGTGGGAGGTGCCTTGGGGTTGGTTCAAGATATTT	CALWEVPWGWFKIF	TRGV9	.	TRGJP1	18	-1	-1	24
19	2.0808691461865334E-4	TGTGCCTTGTGGGAGGTGAAAATGTTTTATAAGAAACTCTTT	CALWEVKMFYKKLF	TRGV9	.	TRGJ1	17	-1	-1	26
19	2.0808691461865334E-4	TGTGCCTTGTGGGAGGCCCTGAGGGGATATAAGAAACTCTTT	CALWEALRGYKKLF	TRGV9	.	TRGJ1	15	-1	-1	27
19	2.0808691461865334E-4	TGTGCCTTGTGGGAGGCGAGGGATTATTATAAGAAACTCTTT	CALWEARDYYKKLF	TRGV9	.	TRGJ1	15	-1	-1	22
19	2.0808691461865334E-4	TGTGCCTTGTGGGAGGGAGGGTGTGGTTGGTTCAAGATATTT	CALWEGGCGWFKIF	TRGV9	.	TRGJP1	15	-1	-1	23
19	2.0808691461865334E-4	TGTGCTGCGTGGGATTGGGAATATTATAAGAAACTCTTT	CAAWDWEYYKKLF	TRGV10	.	TRGJ1	15	-1	-1	18
19	2.0808691461865334E-4	TGTGCTGCGGGCAAGGCGGTGTATTATAAGAAACTCTTT	CAAGKAVYYKKLF	TRGV10	.	TRGJ1	8	-1	-1	21
19	2.0808691461865334E-4	TGTGCCTTGTGCCGACCCGCCTATTATAAGAAACTCTTT	CALCRPAYYKKLF	TRGV9	.	TRGJ1	10	-1	-1	21
19	2.0808691461865334E-4	TGTGCCTTGTGGGAGGTGTTGTATTATAAGAAACTCTTT	CALWEVLYYKKLF	TRGV9	.	TRGJ1	17	-1	-1	21
19	2.0808691461865334E-4	TGTGCCTTGTGGGAGGTGCTTAGTTATAAGAAACTCTTT	CALWEVLSYKKLF	TRGV9	.	TRGJ1	18	-1	-1	19
19	2.0808691461865334E-4	TGTGCCTTGTGGGAGGTGAGCCGAAATAAGAAACTCTTT	CALWEVSRNKKLF	TRGV9	.	TRGJ1	17	-1	-1	25
19	2.0808691461865334E-4	TGTGCCTTGTGGGAGGTGAAGTATTATAAGAAACTCTTT	CALWEVKYYKKLF	TRGV9	.	TRGJ1	17	-1	-1	17
19	2.0808691461865334E-4	TGTGCCTTGTGGGAGGTACATTATTATAAGAAACTCTTT	CALWEVHYYKKLF	TRGV9	.	TRGJ1	19	-1	-1	19
19	2.0808691461865334E-4	TGTGCCTTGTGGGAGGCTTTTGGATATAAGAAACTCTTT	CALWEAFGYKKLF	TRGV9	.	TRGJ1	15	-1	-1	24
19	2.0808691461865334E-4	TGTGCCTTGTGGGAGGCTCCATATTATAAGAAACTCTTT	CALWEAPYYKKLF	TRGV9	.	TRGJ1	15	-1	-1	21
19	2.0808691461865334E-4	TGTGCCACCTGGGATGGGCCTTATTATAAGAAACTCTTT	CATWDGPYYKKLF	TRGV4	.	TRGJ1	19	-1	-1	20
19	2.0808691461865334E-4	TGTGCCACCTGGGACGGGAATTATTATAAGAAACTCTTT	CATWDGNYYKKLF	TRGV2	.	TRGJ1	17	-1	-1	17
19	2.0808691461865334E-4	TGTGCTGCGTGGGATTTTTATTATAAGAAACTCTTT	CAAWDFYYKKLF	TRGV10	.	TRGJ1	15	-1	-1	17
19	2.0808691461865334E-4	TGTGCTGCGTGGGATTCAGATTATAAGAAACTCTTT	CAAWDSDYKKLF	TRGV10	.	TRGJ1	15	-1	-1	19
19	2.0808691461865334E-4	TGTGCTGCGTGGGATGTTTATTATAAGAAACTCTTT	CAAWDVYYKKLF	TRGV10	.	TRGJ1	14	-1	-1	17
19	2.0808691461865334E-4	TGTGCTGCGTGGGATACGGGTTGGTTCAAGATATTT	CAAWDTGWFKIF	TRGV10	.	TRGJP1	17	-1	-1	15
19	2.0808691461865334E-4	TGTGCTGCGTGGGATAACGCCTGGTTCAAGATATTT	CAAWDNAWFKIF	TRGV10	.	TRGJP1	18	-1	-1	21
19	2.0808691461865334E-4	TGTGCCTTGTGGGAGGTGTGGAATAAGAAACTCTTT	CALWEVWNKKLF	TRGV9	.	TRGJ1	17	-1	-1	22
19	2.0808691461865334E-4	TGTGCCTTGTGGGAGGTGATATATAAGAAACTCTTT	CALWEVIYKKLF	TRGV9	.	TRGJ1	17	-1	-1	21
19	2.0808691461865334E-4	TGTGCCTTGTGGGAGGCGTATTATAAGAAACTCTTT	CALWEAYYKKLF	TRGV9	.	TRGJ1	15	-1	-1	18
19	2.0808691461865334E-4	TGTGCCACCTATACCACTGGTTGGTTCAAGATATTT	CATYTTGWFKIF	TRGV4	.	TRGJP1	9	-1	-1	9
19	2.0808691461865334E-4	TGTGCTGCGTGGGACCATTATAAGAAACTCTTT	CAAWDHYKKLF	TRGV10	.	TRGJ1	13	-1	-1	16
19	2.0808691461865334E-4	TGTGCCTTGTGGTATTATTATAAGAAACTCTTT	CALWYYYKKLF	TRGV9	.	TRGJ1	11	-1	-1	13
19	2.0808691461865334E-4	TGTGCCTTGTGGTTATATAAGAAACTCTTT	CALWLYKKLF	TRGV9	.	TRGJ1	11	-1	-1	12
19	2.0808691461865334E-4	TGTGCCTCCAGAGCCTATAAGAAACTCTTT	CASRAYKKLF	TRGV9	.	TRGJ1	6	-1	-1	15
19	2.0808691461865334E-4	TGTGCTGCGTGCAGAGAGGAACTCTTT	CAACREELF	TRGV10	.	TRGJ1	10	-1	-1	16
19	2.0808691461865334E-4	TGTGCTGCGTGGGACCTTAAACTCTTT	CAAWDLKLF	TRGV10	.	TRGJ1	13	-1	-1	18
19	2.0808691461865334E-4	TGTGCCTTGTGGTATGAGAAACTCTTT	CALWYEKLF	TRGV9	.	TRGJ1	11	-1	-1	12
19	2.0808691461865334E-4	TGTGCCCTCTCTCCTCGACTCTTT	CALSPRLF	TRGV9	.	TRGJ1	5	-1	-1	17
19	2.0808691461865334E-4	TGTGCTGCGTCTAAACTCTTT	CAASKLF	TRGV10	.	TRGJ1	9	-1	-1	12
19	2.0808691461865334E-4	TCGGGGAAACTCTTT	SGKLF	TRGV10	.	TRGJ1	0	-1	-1	5
18	1.9713497174398737E-4	TGTGCCTTGTGGGAGGTACCCTTTCCTCCCCGGGGGGGACAGGAGTTGGGCAAAAAAATCAAGGTATTT	CALWEVPFPPRGGQELGKKIKVF	TRGV9	.	TRGJP	16	-1	-1	35
18	1.9713497174398737E-4	TGTGCTGCGTGGGACCCCGGTTCTGTCTACTTTGCCACTGGTTGGTTCAAGATATTT	CAAWDPGSVYFATGWFKIF	TRGV10	.	TRGJP1	13	-1	-1	34
18	1.9713497174398737E-4	TGTGCCTTGTCTCCTTGGGAGGTGCTTCAAAAAGGTTATTATAAGAAACTCTTT	CALSPWEVLQKGYYKKLF	TRGV9	.	TRGJ1	9	-1	-1	35
18	1.9713497174398737E-4	TGTGCCTTGTGGGAGGTGCATGCTGTGTTGGGCAAAAAAATCAAGGTATTT	CALWEVHAVLGKKIKVF	TRGV9	.	TRGJP	19	-1	-1	26
18	1.9713497174398737E-4	TGTGCCTTGTGGGAGGTGGCCCTATATGGCACTGGTTGGTTCAAGATATTT	CALWEVALYGTGWFKIF	TRGV9	.	TRGJP1	17	-1	-1	22
18	1.9713497174398737E-4	TGTGCCTTGTGGGAGGTGAAAGATACCACTGGTTGGTTCAAGATATTT	CALWEVKDTTGWFKIF	TRGV9	.	TRGJP1	17	-1	-1	22
18	1.9713497174398737E-4	TGTGCTGCGTGGGGATATATAAGGGTTCATTATAAGAAACTCTTT	CAAWGYIRVHYKKLF	TRGV10	.	TRGJ1	12	-1	-1	28
18	1.9713497174398737E-4	TGTGCTGCGTGGGATATTCCGGACACTGGTTGGTTCAAGATATTT	CAAWDIPDTGWFKIF	TRGV10	.	TRGJP1	14	-1	-1	23
18	1.9713497174398737E-4	TGTGCCTTGTGGGAGCCCCAAGGGCCCCATTATAAGAAACTCTTT	CALWEPQGPHYKKLF	TRGV9	.	TRGJ1	14	-1	-1	28
18	1.9713497174398737E-4	TGTGCCTTGTGGGAGGTCCATACCACTGGTTGGTTCAAGATATTT	CALWEVHTTGWFKIF	TRGV9	.	TRGJP1	19	-1	-1	19
18	1.9713497174398737E-4	TGTGCCTTGTGGGAGGTGTCCCCTTATTATTATAAGAAACTCTTT	CALWEVSPYYYKKLF	TRGV9	.	TRGJ1	17	-1	-1	25
18	1.9713497174398737E-4	TGTGCCTTGTGGGAGGTGCGTAAGAATTATTATAAGAAACTCTTT	CALWEVRKNYYKKLF	TRGV9	.	TRGJ1	18	-1	-1	23
18	1.9713497174398737E-4	TGTGCCTTGTGGGAGGTGGGGGGGTTTTATTATAAGAAACTCTTT	CALWEVGGFYYKKLF	TRGV9	.	TRGJ1	17	-1	-1	26
18	1.9713497174398737E-4	TGTGCCTTGTGGGAGGTGAGGGTCACTGGTTGGTTCAAGATATTT	CALWEVRVTGWFKIF	TRGV9	.	TRGJP1	17	-1	-1	23
18	1.9713497174398737E-4	TGTGCCTTGTGGGAGGCAAATACCACTGGTTGGTTCAAGATATTT	CALWEANTTGWFKIF	TRGV9	.	TRGJP1	15	-1	-1	19
18	1.9713497174398737E-4	TGTGCTGCGTGGGCCTTTACCACTGGTTGGTTCAAGATATTT	CAAWAFTTGWFKIF	TRGV10	.	TRGJP1	12	-1	-1	17
18	1.9713497174398737E-4	TGTGCTGCGTGGGATCGGACCACTGGTTGGTTCAAGATATTT	CAAWDRTTGWFKIF	TRGV10	.	TRGJP1	14	-1	-1	18
18	1.9713497174398737E-4	TGTGCTGCGTGGGATCACAGTATGGGTTGGTTCAAGATATTT	CAAWDHSMGWFKIF	TRGV10	.	TRGJP1	21	-1	-1	24
18	1.9713497174398737E-4	TGTGCTGCGTGGGATAAGGCCACTGGTTGGTTCAAGATATTT	CAAWDKATGWFKIF	TRGV10	.	TRGJP1	14	-1	-1	19
18	1.9713497174398737E-4	TGTGCTGCGTGGGACCTTACCACTGGTTGGTTCAAGATATTT	CAAWDLTTGWFKIF	TRGV10	.	TRGJP1	13	-1	-1	17
18	1.9713497174398737E-4	TGTGCCTTGTGGGTAGAGGCCACTGGTTGGTTCAAGATATTT	CALWVEATGWFKIF	TRGV9	.	TRGJP1	12	-1	-1	19
18	1.9713497174398737E-4	TGTGCCTTGTGGGAGCCACCACCATATTATAAGAAACTCTTT	CALWEPPPYYKKLF	TRGV9	.	TRGJ1	14	-1	-1	24
18	1.9713497174398737E-4	TGTGCCTTGTGGGAGGTGCTTTTTGGTTGGTTCAAGATATTT	CALWEVLFGWFKIF	TRGV9	.	TRGJP1	18	-1	-1	23
18	1.9713497174398737E-4	TGTGCCTTGTGGGAGGTGCTCATTTATTATAAGAAACTCTTT	CALWEVLIYYKKLF	TRGV9	.	TRGJ1	18	-1	-1	23
18	1.9713497174398737E-4	TGTGCCTTGTGGGAGGTGGTGGATTATTATAAGAAACTCTTT	CALWEVVDYYKKLF	TRGV9	.	TRGJ1	17	-1	-1	22
18	1.9713497174398737E-4	TGTGCCTTGTGGGAGGCTGAATTATTATACAAGAAACTCTTT	CALWEAELLYKKLF	TRGV9	.	TRGJ1	15	-1	-1	18
18	1.9713497174398737E-4	TGTGCCTTGTGGGAGGGACCGAATTATTATAAGAAACTCTTT	CALWEGPNYYKKLF	TRGV9	.	TRGJ1	15	-1	-1	19
18	1.9713497174398737E-4	TGTGCCCTATATTGTCGCCCTATTTATTATAAGAAACTCTTT	CALYCRPIYYKKLF	TRGV9	.	TRGJ2	5	-1	-1	23
18	1.9713497174398737E-4	TGTGCCACCTGGGACCCTGCCGTAGGGTATAAGAAACTCTTT	CATWDPAVGYKKLF	TRGV4	.	TRGJ1	13	-1	-1	27
18	1.9713497174398737E-4	TGTGCCACCTGGGACGTCCCACGAATGGCTAAGAAACTCTTT	CATWDVPRMAKKLF	TRGV2	.	TRGJ1	15	-1	-1	29
18	1.9713497174398737E-4	TGTGCTGCGTGGCCCATCACTGGTTGGTTCAAGATATTT	CAAWPITGWFKIF	TRGV10	.	TRGJP1	11	-1	-1	17
18	1.9713497174398737E-4	TGTGCTGCGTGGGCTAAAGGCCATTATAAGAAACTCTTT	CAAWAKGHYKKLF	TRGV10	.	TRGJ1	12	-1	-1	22
18	1.9713497174398737E-4	TGTGCTGCGTGGGCCCCCGGCCGTTATAAGAAACTCTTT	CAAWAPGRYKKLF	TRGV10	.	TRGJ1	12	-1	-1	23
18	1.9713497174398737E-4	TGTGCTGCGTGGGATTTCGGTAGGCCCTTCAAGATATTT	CAAWDFGRPFKIF	TRGV10	.	TRGJP1	18	-1	-1	27
18	1.9713497174398737E-4	TGTGCTGCGTGGGATCGGAATTATTATAAGAAACTCTTT	CAAWDRNYYKKLF	TRGV10	.	TRGJ1	14	-1	-1	17
18	1.9713497174398737E-4	TGTGCTGCGTGGGATAAGTATTATTATAAGAAACTCTTT	CAAWDKYYYKKLF	TRGV10	.	TRGJ1	14	-1	-1	19
18	1.9713497174398737E-4	TGTGCCTTGTGCTCGCAAGTTTATTATAAGAAACTCTTT	CALCSQVYYKKLF	TRGV9	.	TRGJ1	10	-1	-1	20
18	1.9713497174398737E-4	TGTGCCTTGTGGGTTATGAATTATTATAAGAAACTCTTT	CALWVMNYYKKLF	TRGV9	.	TRGJ1	12	-1	-1	17
18	1.9713497174398737E-4	TGTGCCTTGTGGGCCGTATTCCTTAATAAGAAACTCTTT	CALWAVFLNKKLF	TRGV9	.	TRGJ1	12	-1	-1	25
18	1.9713497174398737E-4	TGTGCCTTGTGGGAGGTCCCCGAGGGTAAGAAACTCTTT	CALWEVPEGKKLF	TRGV9	.	TRGJ1	16	-1	-1	26
18	1.9713497174398737E-4	TGTGCCTTGTGGGAGGTGCGGAGTTATAAGAAACTCTTT	CALWEVRSYKKLF	TRGV9	.	TRGJ1	18	-1	-1	23
18	1.9713497174398737E-4	TGTGCCTTGTGGGAGGTGGTCTATTATAAGAAACTCTTT	CALWEVVYYKKLF	TRGV9	.	TRGJ1	17	-1	-1	21
18	1.9713497174398737E-4	TGTGCCTTGTGGGAGGTGAGGTATTATAAGAAACTCTTT	CALWEVRYYKKLF	TRGV9	.	TRGJ1	17	-1	-1	21
18	1.9713497174398737E-4	TGTGCCTTGTGGGAGGCCCATTATTATAAGAAACTCTTT	CALWEAHYYKKLF	TRGV9	.	TRGJ1	15	-1	-1	19
18	1.9713497174398737E-4	TGTGCCTTGTGGGAGGGGATTTATTATAAGAAACTCTTT	CALWEGIYYKKLF	TRGV9	.	TRGJ1	15	-1	-1	17
18	1.9713497174398737E-4	TGTGCCACCTGCTATAGTAGTGATTGGATCAAGACGTTT	CATCYSSDWIKTF	TRGV4	.	TRGJP2	10	-1	-1	12
18	1.9713497174398737E-4	TGTGCTGCGTGGGGGAATTATTATAAGAAACTCTTT	CAAWGNYYKKLF	TRGV10	.	TRGJ1	12	-1	-1	14
18	1.9713497174398737E-4	TGTGCTGCGTGGGATCGGGTCGACTGGAAACTCTTT	CAAWDRVDWKLF	TRGV10	.	TRGJ1	14	-1	-1	26
18	1.9713497174398737E-4	TGTGCTGCGTGGACCACTGGTTGGTTCAAGATATTT	CAAWTTGWFKIF	TRGV10	.	TRGJP1	11	-1	-1	12
18	1.9713497174398737E-4	TGTGCCTTGTGGGAGGTTAGGGGGTTCAAGATATTT	CALWEVRGFKIF	TRGV9	.	TRGJP1	16	-1	-1	22
18	1.9713497174398737E-4	TGTGCCTTGTGGGAGGGATATTATAAGAAACTCTTT	CALWEGYYKKLF	TRGV9	.	TRGJ1	15	-1	-1	18
18	1.9713497174398737E-4	TGTGCCCCCTCCGGCCTTTATTATAAGAAACTCTTT	CAPSGLYYKKLF	TRGV9	.	TRGJ1	5	-1	-1	17
18	1.9713497174398737E-4	TGTGCCACCTGGGATGGGCTTTATAAGAAACTCTTT	CATWDGLYKKLF	TRGV4	.	TRGJ1	18	-1	-1	20
18	1.9713497174398737E-4	TGTGCTGCGTGGCCCCCAGTAGAGGGACTCTTT	CAAWPPVEGLF	TRGV10	.	TRGJ1	11	-1	-1	26
18	1.9713497174398737E-4	TGTGCTGCGTGGGCCCGTTATAAGAAACTCTTT	CAAWARYKKLF	TRGV10	.	TRGJ1	12	-1	-1	17
18	1.9713497174398737E-4	TGTGCTGCGTGGGAAACGGATAAGAAACTCTTT	CAAWETDKKLF	TRGV10	.	TRGJ1	13	-1	-1	19
18	1.9713497174398737E-4	TGTGCTGCGTGGGAAAGTTGGTTCAAGATATTT	CAAWESWFKIF	TRGV10	.	TRGJP1	13	-1	-1	16
18	1.9713497174398737E-4	TGTGCCTTGTCAACTTATTATAAGAAACTCTTT	CALSTYYKKLF	TRGV9	.	TRGJ1	9	-1	-1	14
18	1.9713497174398737E-4	TGTGCCTTGTGGGAGGTCAAGAGGAAACTCTTT	CALWEVKRKLF	TRGV9	.	TRGJ1	16	-1	-1	23
18	1.9713497174398737E-4	TGTGCTCGTAATTATTATAAGAAACTCTTT	CARNYYKKLF	TRGV9	.	TRGJ1	4	-1	-1	5
18	1.9713497174398737E-4	TGTGCTGCGGGCCCCAGGGAGAAACTCTTT	CAAGPREKLF	TRGV10	.	TRGJ1	8	-1	-1	19
18	1.9713497174398737E-4	TGTGCTGCGGGGGGTTGGTTCAAGATATTT	CAAGGWFKIF	TRGV10	.	TRGJP1	15	-1	-1	12
18	1.9713497174398737E-4	TGTGCCACCTGGGTTGTCGAGAAACTCTTT	CATWVVEKLF	TRGV4	.	TRGJ1	15	-1	-1	19
18	1.9713497174398737E-4	TGTGCCACCTGGGAGAGCATGGAACTCTTT	CATWESMELF	TRGV4	.	TRGJ1	13	-1	-1	22
18	1.9713497174398737E-4	TGTAATACCACTGGTTGGTTCAAGATATTT	CNTTGWFKIF	TRGV10	.	TRGJP1	2	-1	-1	1
18	1.9713497174398737E-4	TGTGCTGCGTGGGATTTTCAGCTCTTT	CAAWDFQLF	TRGV10	.	TRGJ1	15	-1	-1	21
18	1.9713497174398737E-4	TGTGCCTTGTATTTCAAGAAACTCTTT	CALYFKKLF	TRGV9	.	TRGJ1	9	-1	-1	9
17	1.861830288693214E-4	TGTGCTGCGTGGGATTTCATACCCTTATATACCACTGGTTGGTTCAAGATATTT	CAAWDFIPLYTTGWFKIF	TRGV10	.	TRGJP1	15	-1	-1	25
17	1.861830288693214E-4	TGTGCCTTGTGGGAGGTGCGCGAATTTTTTCCTAGTTATTATAAGAAACTCTTT	CALWEVREFFPSYYKKLF	TRGV9	.	TRGJ1	18	-1	-1	35
17	1.861830288693214E-4	TGTGCTGCGTGGGATTATTTACCCCCCCTCACTGGTTGGTTCAAGATATTT	CAAWDYLPPLTGWFKIF	TRGV10	.	TRGJP1	16	-1	-1	29
17	1.861830288693214E-4	TGTGCCTTGTGGGAGCCGCTCAGGTCTGCCACTGGTTGGTTCAAGATATTT	CALWEPLRSATGWFKIF	TRGV9	.	TRGJP1	14	-1	-1	28
17	1.861830288693214E-4	TGTGCCTTGTGGGAGGTGTCCCCCTTGAACTATTATTATAAGAAACTCTTT	CALWEVSPLNYYYKKLF	TRGV9	.	TRGJ1	17	-1	-1	31
17	1.861830288693214E-4	TGTGCCTTGTGGGAGGTGCATTACGTCCCTTCGACTTATAAGAAACTCTTT	CALWEVHYVPSTYKKLF	TRGV9	.	TRGJ1	19	-1	-1	35
17	1.861830288693214E-4	TGTGCCTTGTGGGAGGTACTGCGCCGTATCCGTTATTATAAGAAACTCTTT	CALWEVLRRIRYYKKLF	TRGV9	.	TRGJ1	16	-1	-1	32
17	1.861830288693214E-4	TGTGCCTTGTGGGAGGCCCCTTGCGGTGTTAATTATTATAAGAAACTCTTT	CALWEAPCGVNYYKKLF	TRGV9	.	TRGJ1	15	-1	-1	30
17	1.861830288693214E-4	TGTGCTGCGTGGGATAGCCCCAGGGGGCCTGGTTGGTTCAAGATATTT	CAAWDSPRGPGWFKIF	TRGV10	.	TRGJP1	14	-1	-1	28
17	1.861830288693214E-4	TGTGCCTTGTGGGAGCTCTCCCGACGGAATTATTATAAGAAACTCTTT	CALWELSRRNYYKKLF	TRGV9	.	TRGJ1	14	-1	-1	26
17	1.861830288693214E-4	TGTGCCTTGTGGGAGGTCAAAGAGTTGGGCAAAAAAATCAAGGTATTT	CALWEVKELGKKIKVF	TRGV9	.	TRGJP	16	-1	-1	19
17	1.861830288693214E-4	TGTGCCTTGTGGGAGGTGCAGGATCGGAATTATTATAAGAAACTCTTT	CALWEVQDRNYYKKLF	TRGV9	.	TRGJ1	19	-1	-1	26
17	1.861830288693214E-4	TGTGCCTTGTGGGAGGTACCCGACCCGAATTATTATAAGAAACTCTTT	CALWEVPDPNYYKKLF	TRGV9	.	TRGJ1	16	-1	-1	25
17	1.861830288693214E-4	TGTGCCTTGTGGGAGGCCTCCAGATTGAATTATTATAAGAAACTCTTT	CALWEASRLNYYKKLF	TRGV9	.	TRGJ1	15	-1	-1	23
17	1.861830288693214E-4	TGTGCTGCGTGGGATTTCGGGGCCACTGGTTGGTTCAAGATATTT	CAAWDFGATGWFKIF	TRGV10	.	TRGJP1	18	-1	-1	22
17	1.861830288693214E-4	TGTGCTGCGTGGGATTATAAGGCCACTGGTTGGTTCAAGATATTT	CAAWDYKATGWFKIF	TRGV10	.	TRGJP1	16	-1	-1	22
17	1.861830288693214E-4	TGTGCTGCGTGGGATAATTTGTCGACTGGTTGGTTCAAGATATTT	CAAWDNLSTGWFKIF	TRGV10	.	TRGJP1	14	-1	-1	24
17	1.861830288693214E-4	TGTGCCTTGTGGGAGGTCAACTTTTTGAAATATAAGAAACTCTTT	CALWEVNFLKYKKLF	TRGV9	.	TRGJ1	16	-1	-1	30
17	1.861830288693214E-4	TGTGCCTTGTGGGAGGTGCCCCTAAATTATTATAAGAAACTCTTT	CALWEVPLNYYKKLF	TRGV9	.	TRGJ1	22	-1	-1	24
17	1.861830288693214E-4	TGTGCCTTGTGGGAGGTGCAGCCGAATTATTATAAGAAACTCTTT	CALWEVQPNYYKKLF	TRGV9	.	TRGJ1	19	-1	-1	22
17	1.861830288693214E-4	TGTGCCACCGATCACCAGGTGGCATTAGGGGGTAAGAAACTCTTT	CATDHQVALGGKKLF	TRGV4	.	TRGJ1	8	-1	-1	32
17	1.861830288693214E-4	TGTGCTGCGTGGGATTCCTCCACTGGTTGGTTCAAGATATTT	CAAWDSSTGWFKIF	TRGV10	.	TRGJP1	15	-1	-1	19
17	1.861830288693214E-4	TGTGCTGCGTGGGATTGCCCCCCTGGTTGGTTCAAGATATTT	CAAWDCPPGWFKIF	TRGV10	.	TRGJP1	15	-1	-1	19
17	1.861830288693214E-4	TGTGCTGCGTGGGATTGGACCACTGGTTGGTTCAAGATATTT	CAAWDWTTGWFKIF	TRGV10	.	TRGJP1	15	-1	-1	18
17	1.861830288693214E-4	TGTGCTGCGTGGGATAATACCACTGGTTGGTTCAAGATATTT	CAAWDNTTGWFKIF	TRGV10	.	TRGJP1	14	-1	-1	8
17	1.861830288693214E-4	TGTGCTGCGTGGGACCCGCAGGGTTATTATAAGAAACTCTTT	CAAWDPQGYYKKLF	TRGV10	.	TRGJ1	13	-1	-1	23
17	1.861830288693214E-4	TGTGCCTTGTGGGTCAATACCACTGGTTGGTTCAAGATATTT	CALWVNTTGWFKIF	TRGV9	.	TRGJP1	12	-1	-1	16
17	1.861830288693214E-4	TGTGCCTTGTGGGAGGTGCATTGGAATTATAAGAAACTCTTT	CALWEVHWNYKKLF	TRGV9	.	TRGJ1	19	-1	-1	25
17	1.861830288693214E-4	TGTGCCTTGTGGGAGGTGCACGGTTATTATAAGAAACTCTTT	CALWEVHGYYKKLF	TRGV9	.	TRGJ1	20	-1	-1	23
17	1.861830288693214E-4	TGTGCCTTGTGGGAGGCCCTGAATTATTATAAGAAACTCTTT	CALWEALNYYKKLF	TRGV9	.	TRGJ1	15	-1	-1	20
17	1.861830288693214E-4	TGTGCCACCTGGGATTACTCGAATTATTATAAGAAACTCTTT	CATWDYSNYYKKLF	TRGV4	.	TRGJ1	14	-1	-1	18
17	1.861830288693214E-4	TGTGCTGCGTGGGACCTGAATTATTATAAGAAACTCTTT	CAAWDLNYYKKLF	TRGV10	.	TRGJ1	13	-1	-1	17
17	1.861830288693214E-4	TGTGCTGCGTGGGACCATCCCTGTTATAAGAAACTCTTT	CAAWDHPCYKKLF	TRGV10	.	TRGJ1	13	-1	-1	23
17	1.861830288693214E-4	TGTGCCTTGTGGGACCTGAATTATTATAAGAAACTCTTT	CALWDLNYYKKLF	TRGV9	.	TRGJ1	13	-1	-1	17
17	1.861830288693214E-4	TGTGCCTTGTGGGAGGTCAAACCCCCTAAGAAACTCTTT	CALWEVKPPKKLF	TRGV9	.	TRGJ1	16	-1	-1	26
17	1.861830288693214E-4	TGTGCCTTGTGGGAGGTGCTAGATTATAAGAAACTCTTT	CALWEVLDYKKLF	TRGV9	.	TRGJ1	18	-1	-1	22
17	1.861830288693214E-4	TGTGCCTTGTGGGAGGTATCTTATTATAAGAAACTCTTT	CALWEVSYYKKLF	TRGV9	.	TRGJ1	16	-1	-1	20
17	1.861830288693214E-4	TGTGCCTTGTGGGAGGCCCCCTATTATAAGAAACTCTTT	CALWEAPYYKKLF	TRGV9	.	TRGJ1	15	-1	-1	21
17	1.861830288693214E-4	TGTGCCACCTGGGACGGGCGATATTATAAGAAACTCTTT	CATWDGRYYKKLF	TRGV2	.	TRGJ1	18	-1	-1	21
17	1.861830288693214E-4	TGTGCTGCGTGGGTTACATATTATAAGAAACTCTTT	CAAWVTYYKKLF	TRGV10	.	TRGJ1	19	-1	-1	18
17	1.861830288693214E-4	TGTGCTGCGTGGGGTCTTTATTATAAGAAACTCTTT	CAAWGLYYKKLF	TRGV10	.	TRGJ2	12	-1	-1	17
17	1.861830288693214E-4	TGTGCTGCGTGGGGCCTTGGTTGGTTCAAGATATTT	CAAWGLGWFKIF	TRGV10	.	TRGJP1	12	-1	-1	17
17	1.861830288693214E-4	TGTGCTGCGTGGGGCACTGGTTGGTTCAAGATATTT	CAAWGTGWFKIF	TRGV10	.	TRGJP1	12	-1	-1	14
17	1.861830288693214E-4	TGTGCCTTGTGCTTCCCTTATTATAAGAAACTCTTT	CALCFPYYKKLF	TRGV9	.	TRGJ1	10	-1	-1	17
17	1.861830288693214E-4	TGTGCCTTGTGGCAGAATTATTATAAGAAACTCTTT	CALWQNYYKKLF	TRGV9	.	TRGJ1	14	-1	-1	14
17	1.861830288693214E-4	TGTGCCTTGTGGGGGGTTTATTATAAGAAACTCTTT	CALWGVYYKKLF	TRGV9	.	TRGJ1	16	-1	-1	17
17	1.861830288693214E-4	TGTGCCTTGTGGGAGGTGCAATATAAGAAACTCTTT	CALWEVQYKKLF	TRGV9	.	TRGJ1	19	-1	-1	21
17	1.861830288693214E-4	TGTGCCTTGGGGTGGAATTATTATAAGAAACTCTTT	CALGWNYYKKLF	TRGV9	.	TRGJ1	14	-1	-1	14
17	1.861830288693214E-4	TGTGCTGCGTGGTTTTATTATAAGAAACTCTTT	CAAWFYYKKLF	TRGV10	.	TRGJ1	11	-1	-1	14
17	1.861830288693214E-4	TGTGCCTTTTCCACTGGTTGGTTCAAGATATTT	CAFSTGWFKIF	TRGV9	.	TRGJP1	7	-1	-1	10
17	1.861830288693214E-4	TGTGCCTTGTGGGAGAAAACTAAGAAACTCTTT	CALWEKTKKLF	TRGV9	.	TRGJ1	14	-1	-1	20
17	1.861830288693214E-4	TGTGCCTCCCCGGTTTATTATAAGAAACTCTTT	CASPVYYKKLF	TRGV9	.	TRGJ1	6	-1	-1	14
17	1.861830288693214E-4	TGTGCCACCTGGGACCCGCATGAGAAACTCTTT	CATWDPHEKLF	TRGV2	.	TRGJ1	14	-1	-1	19
17	1.861830288693214E-4	TGTGCTGCGTGGGGTATTAAGAAACTCTTT	CAAWGIKKLF	TRGV10	.	TRGJ1	12	-1	-1	17
17	1.861830288693214E-4	TGTGCTGCGTGGGATTATGGGAAACTCTTT	CAAWDYGKLF	TRGV10	.	TRGJ1	16	-1	-1	13
17	1.861830288693214E-4	TGTGCCTTGTGGGAGTCGAAGAAACTCTTT	CALWESKKLF	TRGV9	.	TRGJ1	14	-1	-1	18
17	1.861830288693214E-4	TGTGCCACCTGGGATGGGAAGAAACTCTTT	CATWDGKKLF	TRGV4	.	TRGJ1	17	-1	-1	18
17	1.861830288693214E-4	TGTGCTGCGGGCCCTCGTCGGCTCTTT	CAAGPRRLF	TRGV10	.	TRGJ1	8	-1	-1	21
17	1.861830288693214E-4	TGTGCCACCTGGGATGGGAGACTCTTT	CATWDGRLF	TRGV2	.	TRGJ1	17	-1	-1	17
17	1.861830288693214E-4	TGTGCCACCTGGAATAAGAAACTCTTT	CATWNKKLF	TRGV8	.	TRGJ1	15	-1	-1	13
17	1.861830288693214E-4	TGTGCCACCCACCCTCGGCGACTCTTT	CATHPRRLF	TRGV5	.	TRGJ1	8	-1	-1	20
17	1.861830288693214E-4	TGTGCTGCGTGTACGAGACTCTTT	CAACTRLF	TRGV10	.	TRGJ1	10	-1	-1	11
17	1.861830288693214E-4	TGTGCCACCTGGCTCCCACTCTTT	CATWLPLF	TRGV8	.	TRGJ1	11	-1	-1	17
16	1.7523108599465546E-4	TGTGCCTTGTGCGTTACTGTGCCTTGTTCGCGGCGTTATTATAAGAAACTCTTT	CALCVTVPCSRRYYKKLF	TRGV9	.	TRGJ1	10	-1	-1	35
16	1.7523108599465546E-4	TGTGCCTTGTGGGAGGTGAGTAGAGAGTTGGGCAAAAAAATCAAGGTATTT	CALWEVSRELGKKIKVF	TRGV9	.	TRGJP	17	-1	-1	23
16	1.7523108599465546E-4	TGTGCTGCGTGGGATCCCCTTTGGACCACTGGTTGGTTCAAGATATTT	CAAWDPLWTTGWFKIF	TRGV10	.	TRGJP1	14	-1	-1	24
16	1.7523108599465546E-4	TGTGCCTTGTGGGAGGTGTGGGCCCGGAATTATTATAAGAAACTCTTT	CALWEVWARNYYKKLF	TRGV9	.	TRGJ1	17	-1	-1	26
16	1.7523108599465546E-4	TGTGCTGCGTGGGATTTTCGGGCCACTGGTTGGTTCAAGATATTT	CAAWDFRATGWFKIF	TRGV10	.	TRGJP1	15	-1	-1	22
16	1.7523108599465546E-4	TGTGCTGCGTGGGATTATAGCACGAGGCGTTATAAGAAACTCTTT	CAAWDYSTRRYKKLF	TRGV10	.	TRGJ1	16	-1	-1	29
16	1.7523108599465546E-4	TGTGCCTTGTGGGAGGTCGGACTTAATTATTATAAGAAACTCTTT	CALWEVGLNYYKKLF	TRGV9	.	TRGJ1	16	-1	-1	24
16	1.7523108599465546E-4	TGTGCCTTGTGGGAGGTGCAGACGAATTATTATAAGAAACTCTTT	CALWEVQTNYYKKLF	TRGV9	.	TRGJ1	19	-1	-1	22
16	1.7523108599465546E-4	TGTGCCTTGTGGGAGGTGAATACCACTGGTTGGTTCAAGATATTT	CALWEVNTTGWFKIF	TRGV9	.	TRGJP1	17	-1	-1	19
16	1.7523108599465546E-4	TGTGCCTTGTGGGAGGCCCCCCCCGGGCGGGATAAGAAACTCTTT	CALWEAPPGRDKKLF	TRGV9	.	TRGJ1	15	-1	-1	31
16	1.7523108599465546E-4	TGTGCCTTGTGGGAGGCGTATACCACTGGTTGGTTCAAGATATTT	CALWEAYTTGWFKIF	TRGV9	.	TRGJP1	15	-1	-1	18
16	1.7523108599465546E-4	TGTGCTGCGTGGGGATATACCACTGGTTGGTTCAAGATATTT	CAAWGYTTGWFKIF	TRGV10	.	TRGJP1	19	-1	-1	11
16	1.7523108599465546E-4	TGTGCTGCGTGGGATTCAACCACTGGTTGGTTCAAGATATTT	CAAWDSTTGWFKIF	TRGV10	.	TRGJP1	15	-1	-1	18
16	1.7523108599465546E-4	TGTGCTGCGTGGGATTATCAAGCTGGTTGGTTCAAGATATTT	CAAWDYQAGWFKIF	TRGV10	.	TRGJP1	16	-1	-1	22
16	1.7523108599465546E-4	TGTGCCTTGTGGGAGCCCCGGGCCCCCTATAAGAAACTCTTT	CALWEPRAPYKKLF	TRGV9	.	TRGJ1	14	-1	-1	27
16	1.7523108599465546E-4	TGTGCCTTGTGGGAGGTGCAGTGGTATTATAAGAAACTCTTT	CALWEVQWYYKKLF	TRGV9	.	TRGJ1	19	-1	-1	24
16	1.7523108599465546E-4	TGTGCCTTGTGGGAGGTGCAACCGGAATATAAGAAACTCTTT	CALWEVQPEYKKLF	TRGV9	.	TRGJ1	19	-1	-1	27
16	1.7523108599465546E-4	TGTGCCTTGTGGGAGGCCACTTATTATTATAAGAAACTCTTT	CALWEATYYYKKLF	TRGV9	.	TRGJ1	15	-1	-1	22
16	1.7523108599465546E-4	TGTGCCTTGTGGGAGGCACCGAATTATTATAAGAAACTCTTT	CALWEAPNYYKKLF	TRGV9	.	TRGJ1	15	-1	-1	19
16	1.7523108599465546E-4	TGTGCTGCGTGGGCCGGGGATTATTATAAGAAACTCTTT	CAAWAGDYYKKLF	TRGV10	.	TRGJ1	12	-1	-1	19
16	1.7523108599465546E-4	TGTGCTGCGTGGGCACTCGGTCATTATAAGAAACTCTTT	CAAWALGHYKKLF	TRGV10	.	TRGJ1	12	-1	-1	22
16	1.7523108599465546E-4	TGTGCTGCGTGGGATAAATATTATTATAAGAAACTCTTT	CAAWDKYYYKKLF	TRGV10	.	TRGJ1	14	-1	-1	19
16	1.7523108599465546E-4	TGTGCTGCGCGCTATAAGAATTATTATAAGAAACTCTTT	CAARYKNYYKKLF	TRGV10	.	TRGJ1	8	-1	-1	17
16	1.7523108599465546E-4	TGTGCCTTGTGGGAGCTAACCTATTATAAGAAACTCTTT	CALWELTYYKKLF	TRGV9	.	TRGJ1	14	-1	-1	21
16	1.7523108599465546E-4	TGTGCCTTGTGGGAGGTGAGCTATTATAAGAAACTCTTT	CALWEVSYYKKLF	TRGV9	.	TRGJ1	17	-1	-1	21
16	1.7523108599465546E-4	TGTGCCTTGTGGGAGACGCACCCCTATAAGAAACTCTTT	CALWETHPYKKLF	TRGV9	.	TRGJ1	21	-1	-1	24
16	1.7523108599465546E-4	TGTGCCACCTGGGATAGTAGTGATTGGATCAAGACGTTT	CATWDSSDWIKTF	TRGV8	.	TRGJP2	16	-1	-1	13
16	1.7523108599465546E-4	TGTGCTGCGTGGGTTTGGGATTATAAGAAACTCTTT	CAAWVWDYKKLF	TRGV10	.	TRGJ1	15	-1	-1	19
16	1.7523108599465546E-4	TGTGCTGCGTGGGTGAATTATTATAAGAAACTCTTT	CAAWVNYYKKLF	TRGV10	.	TRGJ1	12	-1	-1	14
16	1.7523108599465546E-4	TGTGCTGCGTGGGATTTCTCCCGTGGGGAACTCTTT	CAAWDFSRGELF	TRGV10	.	TRGJ1	15	-1	-1	28
16	1.7523108599465546E-4	TGTGCTGCGTGGGATTATTATTATAAGAAACTCTTT	CAAWDYYYKKLF	TRGV10	.	TRGJ1	16	-1	-1	16
16	1.7523108599465546E-4	TGTGCTGCGTGGGATTATATTGGAAAGAAACTCTTT	CAAWDYIGKKLF	TRGV10	.	TRGJ1	16	-1	-1	24
16	1.7523108599465546E-4	TGTGCTGCGTGGGATCGGGGCCGAAGGCAACTCTTT	CAAWDRGRRQLF	TRGV10	.	TRGJ1	14	-1	-1	28
16	1.7523108599465546E-4	TGTGCTGCGTGGGAGTCGTGTTGGTTCAAGATATTT	CAAWESCWFKIF	TRGV10	.	TRGJP1	13	-1	-1	19
16	1.7523108599465546E-4	TGTGCTGCGTGGAGGACTGGTTGGTTCAAGATATTT	CAAWRTGWFKIF	TRGV10	.	TRGJP1	11	-1	-1	15
16	1.7523108599465546E-4	TGTGCCTTGTGGCACACTGGTTGGTTCAAGATATTT	CALWHTGWFKIF	TRGV9	.	TRGJP1	11	-1	-1	14
16	1.7523108599465546E-4	TGTGCCTTGTGGGAGGTGCTATATAAGAAACTCTTT	CALWEVLYKKLF	TRGV9	.	TRGJ1	18	-1	-1	21
16	1.7523108599465546E-4	TGTGCCTTGTGGGAGGTGCCCCGGGAGAAACTCTTT	CALWEVPREKLF	TRGV9	.	TRGJ1	21	-1	-1	25
16	1.7523108599465546E-4	TGTGCCTTGTGGGAGGTGCAAAGAAGGGAACTCTTT	CALWEVQRRELF	TRGV9	.	TRGJ1	19	-1	-1	28
16	1.7523108599465546E-4	TGTGCCTTGTGGGAGGTGAGGCCCATGAAACTCTTT	CALWEVRPMKLF	TRGV9	.	TRGJ1	17	-1	-1	26
16	1.7523108599465546E-4	TGTGCCTTGTGGGAGAATTATTATAAGAAACTCTTT	CALWENYYKKLF	TRGV9	.	TRGJ1	14	-1	-1	14
16	1.7523108599465546E-4	TGTGCCCGCTCTCCGAATTATTATAAGAAACTCTTT	CARSPNYYKKLF	TRGV9	.	TRGJ1	5	-1	-1	13
16	1.7523108599465546E-4	TGTGCCACCTGGGATGGGCCTTATAAGAAACTCTTT	CATWDGPYKKLF	TRGV4	.	TRGJ1	19	-1	-1	20
16	1.7523108599465546E-4	TGTGCTGCGTTCACTGGTTGGTTCAAGATATTT	CAAFTGWFKIF	TRGV10	.	TRGJP1	9	-1	-1	11
16	1.7523108599465546E-4	TGTGCTGCGTGGGATGTCGAGTTCAAGATATTT	CAAWDVEFKIF	TRGV10	.	TRGJP1	14	-1	-1	20
16	1.7523108599465546E-4	TGTGCTGCGTGGGATGTAGCGAAGAAACTCTTT	CAAWDVAKKLF	TRGV10	.	TRGJ1	14	-1	-1	21
16	1.7523108599465546E-4	TGTGCCCCCCTGGGTTATTATAAGAAACTCTTT	CAPLGYYKKLF	TRGV9	.	TRGJ1	5	-1	-1	14
16	1.7523108599465546E-4	TGTGCCACCTGGGACGATTATAAGAAACTCTTT	CATWDDYKKLF	TRGV5	.	TRGJ1	14	-1	-1	16
16	1.7523108599465546E-4	TGTGCTGCGTGGCCGAGACGGAAACTCTTT	CAAWPRRKLF	TRGV10	.	TRGJ1	11	-1	-1	20
16	1.7523108599465546E-4	TGTGCTGCGTGGCAAACGGGGAAACTCTTT	CAAWQTGKLF	TRGV10	.	TRGJ1	11	-1	-1	20
16	1.7523108599465546E-4	TGTGCTGCGTGGGGGACAAAGAAACTCTTT	CAAWGTKKLF	TRGV10	.	TRGJ1	12	-1	-1	18
16	1.7523108599465546E-4	TGTGCTGCGTGGGATTTGGGGAAACTCTTT	CAAWDLGKLF	TRGV10	.	TRGJ1	15	-1	-1	20
16	1.7523108599465546E-4	TGTGCTGCGTGGGATCATGAGAAACTCTTT	CAAWDHEKLF	TRGV10	.	TRGJ1	14	-1	-1	13
16	1.7523108599465546E-4	TGTGCCACCTGGGACCCCAAGAAACTCTTT	CATWDPKKLF	TRGV3	.	TRGJ1	14	-1	-1	18
16	1.7523108599465546E-4	TGTGCTGCGTGGGTTGGGAAACTCTTT	CAAWVGKLF	TRGV10	.	TRGJ1	12	-1	-1	17
16	1.7523108599465546E-4	TGTGCTGCGTGGGATCTGAAACTCTTT	CAAWDLKLF	TRGV10	.	TRGJ1	14	-1	-1	17
16	1.7523108599465546E-4	TGTGCCACCTGGGACGGTCACCTCTTT	CATWDGHLF	TRGV2	.	TRGJ1	16	-1	-1	21
16	1.7523108599465546E-4	TGTGCCACCTGGGACGGCGAACTCTTT	CATWDGELF	TRGV2	.	TRGJ1	16	-1	-1	19
16	1.7523108599465546E-4	TGTGCTGCCGGGGGGAAACTCTTT	CAAGGKLF	TRGV10	.	TRGJ1	7	-1	-1	14
16	1.7523108599465546E-4	TGTGCTGCGTGGGCGGAACTCTTT	CAAWAELF	TRGV10	.	TRGJ1	12	-1	-1	16
16	1.7523108599465546E-4	TGTGCTGCGTGGGATCGACTCTTT	CAAWDRLF	TRGV10	.	TRGJ1	14	-1	-1	17
16	1.7523108599465546E-4	TGTGCCACCTGGGAACTCTTT	CATWELF	TRGV4	.	TRGJ1	13	-1	-1	13
16	1.7523108599465546E-4	CGGGGGAAACTCTTT	RGKLF	TRGV10	.	TRGJ1	-1	-1	-1	5
15	1.642791431199895E-4	TGTGCTGCGTGGGATTATAGGAGCAGTAATAGTACCACTGGTTGGTTCAAGATATTT	CAAWDYRSSNSTTGWFKIF	TRGV10	.	TRGJP1	16	-1	-1	28
15	1.642791431199895E-4	TGTGCTGCGTGGGATTGCCCAAATCCCTCGAATTATTATAAGAAACTCTTT	CAAWDCPNPSNYYKKLF	TRGV10	.	TRGJ1	15	-1	-1	27
15	1.642791431199895E-4	TGTGCTGCGTGGGATTATACCTCTGGTTGGGATTATTATAAGAAACTCTTT	CAAWDYTSGWDYYKKLF	TRGV10	.	TRGJ1	16	-1	-1	31
15	1.642791431199895E-4	TGTGCCTTGTGGGAGGTGCCGAAGGGTACCACTGGTTGGTTCAAGATATTT	CALWEVPKGTTGWFKIF	TRGV9	.	TRGJP1	18	-1	-1	26
15	1.642791431199895E-4	TGTGCCTTGTGGGAGGTCCGGGATCTGAATTATTATAAGAAACTCTTT	CALWEVRDLNYYKKLF	TRGV9	.	TRGJ1	16	-1	-1	26
15	1.642791431199895E-4	TGTGCCTTGTGGGAGGTACGTTGGACCACTGGTTGGTTCAAGATATTT	CALWEVRWTTGWFKIF	TRGV9	.	TRGJP1	16	-1	-1	24
15	1.642791431199895E-4	TGTGCCTTGTGGGAGGGACAATTTCCCGATTATTATAAGAAACTCTTT	CALWEGQFPDYYKKLF	TRGV9	.	TRGJ1	15	-1	-1	28
15	1.642791431199895E-4	TGTGCCTTGTGGAGGGGATTGAGGAAGAATTATTATAAGAAACTCTTT	CALWRGLRKNYYKKLF	TRGV9	.	TRGJ1	14	-1	-1	26
15	1.642791431199895E-4	TGTGCTGCGTGGCATCCTCGGTTGACTGGTTGGTTCAAGATATTT	CAAWHPRLTGWFKIF	TRGV10	.	TRGJP1	14	-1	-1	24
15	1.642791431199895E-4	TGTGCTGCGTGGGGACAACCCCTCCTTTATTATAAGAAACTCTTT	CAAWGQPLLYYKKLF	TRGV10	.	TRGJ1	12	-1	-1	26
15	1.642791431199895E-4	TGTGCCTTGTGGGACCACTACGGGATTTATTATAAGAAACTCTTT	CALWDHYGIYYKKLF	TRGV9	.	TRGJ1	13	-1	-1	23
15	1.642791431199895E-4	TGTGCCTTGTGGGAGGTGCCCATCCATTATTATAAGAAACTCTTT	CALWEVPIHYYKKLF	TRGV9	.	TRGJ1	24	-1	-1	25
15	1.642791431199895E-4	TGTGCCTTGTGGGAGGTGCAGCTTAATTATTATAAGAAACTCTTT	CALWEVQLNYYKKLF	TRGV9	.	TRGJ1	22	-1	-1	24
15	1.642791431199895E-4	TGTGCCTTGTGGGAGGTGGGCCCCACTGGTTGGTTCAAGATATTT	CALWEVGPTGWFKIF	TRGV9	.	TRGJP1	17	-1	-1	22
15	1.642791431199895E-4	TGTGCCTTGTGGGAGGACCTCAATCGTTATTATAAGAAACTCTTT	CALWEDLNRYYKKLF	TRGV9	.	TRGJ1	15	-1	-1	26
15	1.642791431199895E-4	TGTGCCACCTGGGACGGCAGGATTGGAGATTGGATCAAGACGTTT	CATWDGRIGDWIKTF	TRGV2	.	TRGJP2	16	-1	-1	27
15	1.642791431199895E-4	TGTGCTGCGTGGGATTCTCCCACTGGTTGGTTCAAGATATTT	CAAWDSPTGWFKIF	TRGV10	.	TRGJP1	15	-1	-1	19
15	1.642791431199895E-4	TGTGCTGCGTGGGATTCCCAGAATTATTATAAGAAACTCTTT	CAAWDSQNYYKKLF	TRGV10	.	TRGJ1	15	-1	-1	20
15	1.642791431199895E-4	TGTGCTGCGTGGGATTGGGCCACTGGTTGGTTCAAGATATTT	CAAWDWATGWFKIF	TRGV10	.	TRGJP1	15	-1	-1	19
15	1.642791431199895E-4	TGTGCTGCGTGGGATTATGCTGCTGGTTGGTTCAAGATATTT	CAAWDYAAGWFKIF	TRGV10	.	TRGJP1	16	-1	-1	22
15	1.642791431199895E-4	TGTGCTGCGTGGGAAGTTACCACTGGTTGGTTCAAGATATTT	CAAWEVTTGWFKIF	TRGV10	.	TRGJP1	13	-1	-1	17
15	1.642791431199895E-4	TGTGCCTTGTCAGAGGGGTGTCCAGGGGGAAAGAAACTCTTT	CALSEGCPGGKKLF	TRGV9	.	TRGJ1	15	-1	-1	30
15	1.642791431199895E-4	TGTGCCTTGTGGGAGTTCAGCACTGGTTGGTTCAAGATATTT	CALWEFSTGWFKIF	TRGV9	.	TRGJP1	14	-1	-1	20
15	1.642791431199895E-4	TGTGCCTTGTGGGAGCCCGGTGTTAGTTATAAGAAACTCTTT	CALWEPGVSYKKLF	TRGV9	.	TRGJ1	14	-1	-1	22
15	1.642791431199895E-4	TGTGCCTTGTGGGAGGTGACTTTGTGTTGGTTCAAGATATTT	CALWEVTLCWFKIF	TRGV9	.	TRGJP1	17	-1	-1	25
15	1.642791431199895E-4	TGTGCCTTGTGGGAGGCCTTCTTTTATTATAAGAAACTCTTT	CALWEAFFYYKKLF	TRGV9	.	TRGJ1	15	-1	-1	23
15	1.642791431199895E-4	TGTGCCTTGTGGGAGGCCATCGATTATTATAAGAAACTCTTT	CALWEAIDYYKKLF	TRGV9	.	TRGJ1	15	-1	-1	19
15	1.642791431199895E-4	TGTGCCTTGTGGGAGGGCCTGAATTATTATAAGAAACTCTTT	CALWEGLNYYKKLF	TRGV9	.	TRGJ1	15	-1	-1	20
15	1.642791431199895E-4	TGTGCCTTGTGGGAGGAATCCAATTATTATAAGAAACTCTTT	CALWEESNYYKKLF	TRGV9	.	TRGJ1	15	-1	-1	18
15	1.642791431199895E-4	TGTGCCTTGTGGAGGGTCTCGAATTATTATAAGAAACTCTTT	CALWRVSNYYKKLF	TRGV9	.	TRGJ1	14	-1	-1	18
15	1.642791431199895E-4	TGTGCCACCTGGGACGGGCCGGGGTATTATAAGAAACTCTTT	CATWDGPGYYKKLF	TRGV2	.	TRGJ1	19	-1	-1	24
15	1.642791431199895E-4	TGTGCTGCGTCCCAGAGCACTGGTTGGTTCAAGATATTT	CAASQSTGWFKIF	TRGV10	.	TRGJP1	9	-1	-1	17
15	1.642791431199895E-4	TGTGCTGCGTGGGGGCCCACTGGTTGGTTCAAGATATTT	CAAWGPTGWFKIF	TRGV10	.	TRGJP1	12	-1	-1	16
15	1.642791431199895E-4	TGTGCTGCGTGGGATTTTGCATCAGGAGGGAAACTCTTT	CAAWDFASGGKLF	TRGV10	.	TRGJ1	15	-1	-1	29
15	1.642791431199895E-4	TGTGCTGCGTGGGATTATCCCCCCGCGTATTCACTCTTT	CAAWDYPPAYSLF	TRGV10	.	TRGJ1	16	-1	-1	32
15	1.642791431199895E-4	TGTGCTGCGTGGGATCTCCTTTGTTATAAGAAACTCTTT	CAAWDLLCYKKLF	TRGV10	.	TRGJ1	14	-1	-1	20
15	1.642791431199895E-4	TGTGCTGCGTGGGATGAGGGAGATTGGATCAAGACGTTT	CAAWDEGDWIKTF	TRGV10	.	TRGJP2	14	-1	-1	21
15	1.642791431199895E-4	TGTGCCTTGTGGCACCTTTTGGGTTATAAGAAACTCTTT	CALWHLLGYKKLF	TRGV9	.	TRGJ1	11	-1	-1	23
15	1.642791431199895E-4	TGTGCCTTGTGGGACCCTAGTTATTATAAGAAACTCTTT	CALWDPSYYKKLF	TRGV9	.	TRGJ1	13	-1	-1	20
15	1.642791431199895E-4	TGTGCCTTGTGGGAGTCTTTTTTTTATAAGAAACTCTTT	CALWESFFYKKLF	TRGV9	.	TRGJ1	14	-1	-1	20
15	1.642791431199895E-4	TGTGCCTTGTGGGAGGTTTACTATTATAAGAAACTCTTT	CALWEVYYYKKLF	TRGV9	.	TRGJ1	16	-1	-1	21
15	1.642791431199895E-4	TGTGCCTTGTGGGAGGTACCTTATTATAAGAAACTCTTT	CALWEVPYYKKLF	TRGV9	.	TRGJ1	16	-1	-1	20
15	1.642791431199895E-4	TGTGCCACTTCGTATAGTAGTGATTGGATCAAGACGTTT	CATSYSSDWIKTF	TRGV4	.	TRGJP2	7	-1	-1	12
15	1.642791431199895E-4	TGTGCCACCTGGGACCCTGCGGCCGCTGGGAAACTCTTT	CATWDPAAAGKLF	TRGV5	.	TRGJ1	14	-1	-1	29
15	1.642791431199895E-4	TGTGCCACCTGGGACAGGCCTGATTATAAGAAACTCTTT	CATWDRPDYKKLF	TRGV5	.	TRGJ1	21	-1	-1	22
15	1.642791431199895E-4	TGTGCTGCGTGGTTCACTGGTTGGTTCAAGATATTT	CAAWFTGWFKIF	TRGV10	.	TRGJP1	11	-1	-1	14
15	1.642791431199895E-4	TGTGCTGCGTGGGGTGGGGGATGGGGGAAACTCTTT	CAAWGGGWGKLF	TRGV10	.	TRGJ1	12	-1	-1	26
15	1.642791431199895E-4	TGTGCTGCGTGGGATTCGTATTATAAGAAACTCTTT	CAAWDSYYKKLF	TRGV10	.	TRGJ1	19	-1	-1	18
15	1.642791431199895E-4	TGTGCTGCGTGGGATTATATCGGAGGGAAACTCTTT	CAAWDYIGGKLF	TRGV10	.	TRGJ1	16	-1	-1	26
15	1.642791431199895E-4	TGTGCTGCGTGGGATACCCTTTATAAGAAACTCTTT	CAAWDTLYKKLF	TRGV10	.	TRGJ1	14	-1	-1	20
15	1.642791431199895E-4	TGTGCTGCGTGGGATAATTATTATAAGAAACTCTTT	CAAWDNYYKKLF	TRGV10	.	TRGJ1	14	-1	-1	15
15	1.642791431199895E-4	TGTGCTGCGTGGGACAGGGGTTATAAGAAACTCTTT	CAAWDRGYKKLF	TRGV10	.	TRGJ1	13	-1	-1	20
15	1.642791431199895E-4	TGTGCTGCGTGGGAGGTTTATTATAAGAAACTCTTT	CAAWEVYYKKLF	TRGV10	.	TRGJ1	13	-1	-1	17
15	1.642791431199895E-4	TGTGCTGCGACCCAGGTGGGGTATAAGAAACTCTTT	CAATQVGYKKLF	TRGV10	.	TRGJ1	8	-1	-1	21
15	1.642791431199895E-4	TGTGCCTTGTCCTATACATATTATAAGAAACTCTTT	CALSYTYYKKLF	TRGV9	.	TRGJ1	9	-1	-1	18
15	1.642791431199895E-4	TGTGCCTTGTGGCACTATTATTATAAGAAACTCTTT	CALWHYYYKKLF	TRGV9	.	TRGJ1	11	-1	-1	16
15	1.642791431199895E-4	TGTGCCTTGTGGGATGGTGATTGGATCAAGACGTTT	CALWDGDWIKTF	TRGV9	.	TRGJP2	18	-1	-1	16
15	1.642791431199895E-4	TGTGCCTTGTGGGATAGTTATTATAAGAAACTCTTT	CALWDSYYKKLF	TRGV9	.	TRGJ1	13	-1	-1	17
15	1.642791431199895E-4	TGTGCCTTGTGGGAGTTGGGTTGGTTCAAGATATTT	CALWELGWFKIF	TRGV9	.	TRGJP1	17	-1	-1	18
15	1.642791431199895E-4	TGTGCCTTGTGGGAATCATATTATAAGAAACTCTTT	CALWESYYKKLF	TRGV9	.	TRGJ1	13	-1	-1	18
15	1.642791431199895E-4	TGTGCCACCTGGGACTTTAGGTATAAGAAACTCTTT	CATWDFRYKKLF	TRGV4	.	TRGJ1	13	-1	-1	21
15	1.642791431199895E-4	TGTGCCACCTGGGACAGGCGGGGGAAGAAACTCTTT	CATWDRRGKKLF	TRGV5	.	TRGJ1	18	-1	-1	24
15	1.642791431199895E-4	TGTGCCACCTGGGACAGGCAGTATAAGAAACTCTTT	CATWDRQYKKLF	TRGV7	.	TRGJ1	18	-1	-1	21
15	1.642791431199895E-4	TGTGCTGCGTGGGGCCGTTGGTTCAAGATATTT	CAAWGRWFKIF	TRGV10	.	TRGJP1	12	-1	-1	16
15	1.642791431199895E-4	TGTGCTGCGTGGGATTTTAGTAAGAAACTCTTT	CAAWDFSKKLF	TRGV10	.	TRGJ1	15	-1	-1	13
15	1.642791431199895E-4	TGTGCTGCGTGGGATCCGGCTGGAGGACTCTTT	CAAWDPAGGLF	TRGV10	.	TRGJ1	14	-1	-1	26
15	1.642791431199895E-4	TGTGCCTTGTGCAGTTATTATAAGAAACTCTTT	CALCSYYKKLF	TRGV9	.	TRGJ1	10	-1	-1	14
15	1.642791431199895E-4	TGTGCCACCTGGGACAGGCTGAAGAAACTCTTT	CATWDRLKKLF	TRGV7	.	TRGJ1	18	-1	-1	21
15	1.642791431199895E-4	GAAACATCCTCCTATTATTATAAGAAACTCTTT	ETSSYYYKKLF	TRGV9	.	TRGJ1	-1	-1	-1	13
15	1.642791431199895E-4	TGTGCTGCGTGGGTGACGGAGAAACTCTTT	CAAWVTEKLF	TRGV10	.	TRGJ1	12	-1	-1	19
15	1.642791431199895E-4	TGTGCTGCGTGGGATCGGAAGAAACTCTTT	CAAWDRKKLF	TRGV10	.	TRGJ1	14	-1	-1	18
15	1.642791431199895E-4	TGTGCCACCTGGGATGGTGAGAAACTCTTT	CATWDGEKLF	TRGV8	.	TRGJ1	14	-1	-1	19
15	1.642791431199895E-4	TGTGCTGCGTGGCTAAAGAAACTCTTT	CAAWLKKLF	TRGV10	.	TRGJ1	11	-1	-1	15
15	1.642791431199895E-4	TGTGCTGCGTGGACTAAGAAACTCTTT	CAAWTKKLF	TRGV10	.	TRGJ1	11	-1	-1	14
15	1.642791431199895E-4	TGTGCTGCGGCTTATAAGAAACTCTTT	CAAAYKKLF	TRGV10	.	TRGJ1	8	-1	-1	11
15	1.642791431199895E-4	TGTGCTGCGGGAGATAAGAAACTCTTT	CAAGDKKLF	TRGV10	.	TRGJ1	14	-1	-1	13
15	1.642791431199895E-4	TGTGCCTTGTGGGAGGTGCGCGACTTG	CALWEVRDL	TRGV9	.	TRGJ1	18	-1	-1	23
15	1.642791431199895E-4	TGTGCCCCTGGTTGGTTCAAGATATTT	CAPGWFKIF	TRGV10	.	TRGJP1	4	-1	-1	4
15	1.642791431199895E-4	TGTGCTGCTCCTAAGAAACTCTTT	CAAPKKLF	TRGV10	.	TRGJ1	7	-1	-1	11
15	1.642791431199895E-4	TGTGCTGCGTGGGGGAAACTCTTT	CAAWGKLF	TRGV10	.	TRGJ1	12	-1	-1	14
15	1.642791431199895E-4	TGTGCTGCGGTTGGGGGACTCTTT	CAAVGGLF	TRGV10	.	TRGJ1	8	-1	-1	17
15	1.642791431199895E-4	TGTGCACCAAAGAAACTCTTT	CAPKKLF	TRGV10	.	TRGJ1	4	-1	-1	9
14	1.5332720024532353E-4	TGTGCTGCGTGGGATCTCCCTATCCGATTCAAGCATAGTAGTGATTGGATCAAGACGTTT	CAAWDLPIRFKHSSDWIKTF	TRGV10	.	TRGJP2	14	-1	-1	34
14	1.5332720024532353E-4	TGTGCCTTGTGGGAGGTGTACGATAAGATCCTCTTCAATTATTATAAGAAACTCTTT	CALWEVYDKILFNYYKKLF	TRGV9	.	TRGJ1	20	-1	-1	33
14	1.5332720024532353E-4	TGTGCTGCGTGGCCTTCTAAGTGGGGTTATACCACTGGTTGGTTCAAGATATTT	CAAWPSKWGYTTGWFKIF	TRGV10	.	TRGJP1	11	-1	-1	24
14	1.5332720024532353E-4	TGTGCTGCGTGTGTTGGAGGCATATATACCACTGGTTGGTTCAAGATATTT	CAACVGGIYTTGWFKIF	TRGV10	.	TRGJP1	10	-1	-1	22
14	1.5332720024532353E-4	TGTGCTGCGTGGGATTCGACTGGGCATACCACTGGTTGGTTCAAGATATTT	CAAWDSTGHTTGWFKIF	TRGV10	.	TRGJP1	15	-1	-1	25
14	1.5332720024532353E-4	TGTGCTGCGTGGGATTCGGGGGCCGTCACTGGTTGGTTCAAGATATTT	CAAWDSGAVTGWFKIF	TRGV10	.	TRGJP1	15	-1	-1	26
14	1.5332720024532353E-4	TGTGCTGCGTGGGATCATATGCCCCCCAATTATTATAAGAAACTCTTT	CAAWDHMPPNYYKKLF	TRGV10	.	TRGJ1	14	-1	-1	27
14	1.5332720024532353E-4	TGTGCCTTGTGGGAGGTTCCCCCTTTAGCTTATTATAAGAAACTCTTT	CALWEVPPLAYYKKLF	TRGV9	.	TRGJ1	16	-1	-1	29
14	1.5332720024532353E-4	TGTGCCTTGTGGGAGGTGAAGGCCCCCTTTTATTATAAGAAACTCTTT	CALWEVKAPFYYKKLF	TRGV9	.	TRGJ1	17	-1	-1	29
14	1.5332720024532353E-4	TGTGCCTTGTGGGAACAAAAGGAGTCGGATTATTATAAGAAACTCTTT	CALWEQKESDYYKKLF	TRGV9	.	TRGJ1	13	-1	-1	24
14	1.5332720024532353E-4	TGTGCTGCGTGGGATTGGGGTAGCACTGGTTGGTTCAAGATATTT	CAAWDWGSTGWFKIF	TRGV10	.	TRGJP1	15	-1	-1	20
14	1.5332720024532353E-4	TGTGCTGCGTGGGATCTTAATCCTTATGGTTGGTTCAAGATATTT	CAAWDLNPYGWFKIF	TRGV10	.	TRGJP1	22	-1	-1	26
14	1.5332720024532353E-4	TGTGCTGCGTGGGATACGAGAAAGAGTTATTATAAGAAACTCTTT	CAAWDTRKSYYKKLF	TRGV10	.	TRGJ1	17	-1	-1	23
14	1.5332720024532353E-4	TGTGCTGCGTGGGATAAAATTGCCACTGGTTGGTTCAAGATATTT	CAAWDKIATGWFKIF	TRGV10	.	TRGJP1	14	-1	-1	22
14	1.5332720024532353E-4	TGTGCTGCGTGGGACCGGCCTGGGGATTATTATAAGAAACTCTTT	CAAWDRPGDYYKKLF	TRGV10	.	TRGJ1	13	-1	-1	25
14	1.5332720024532353E-4	TGTGCTGCGTGGGACCAAAATACCACTGGTTGGTTCAAGATATTT	CAAWDQNTTGWFKIF	TRGV10	.	TRGJP1	13	-1	-1	19
14	1.5332720024532353E-4	TGTGCCTTGTGGGAGTTGGAGTTGTATTATTATAAGAAACTCTTT	CALWELELYYYKKLF	TRGV9	.	TRGJ1	17	-1	-1	25
14	1.5332720024532353E-4	TGTGCCTTGTGGGAGCCGCCAGAAGATTATTATAAGAAACTCTTT	CALWEPPEDYYKKLF	TRGV9	.	TRGJ1	14	-1	-1	25
14	1.5332720024532353E-4	TGTGCCTTGTGGGAGGTCCCGAGGAATTATTATAAGAAACTCTTT	CALWEVPRNYYKKLF	TRGV9	.	TRGJ1	16	-1	-1	23
14	1.5332720024532353E-4	TGTGCCTTGTGGGAGGTGGCCGGGGATTATTATAAGAAACTCTTT	CALWEVAGDYYKKLF	TRGV9	.	TRGJ1	17	-1	-1	25
14	1.5332720024532353E-4	TGTGCCTTGTGGGAGGCCTATACCACTGGTTGGTTCAAGATATTT	CALWEAYTTGWFKIF	TRGV9	.	TRGJP1	15	-1	-1	18
14	1.5332720024532353E-4	TGTGCCTTGTGGGAGGAATCGGGGATTTATTATAAGAAACTCTTT	CALWEESGIYYKKLF	TRGV9	.	TRGJ1	15	-1	-1	23
14	1.5332720024532353E-4	TGTGCTGCGTGGGATTTCAGAGCTGGTTGGTTCAAGATATTT	CAAWDFRAGWFKIF	TRGV10	.	TRGJP1	15	-1	-1	22
14	1.5332720024532353E-4	TGTGCTGCGTGGGATTTGGTCGGTGGTTGGTTCAAGATATTT	CAAWDLVGGWFKIF	TRGV10	.	TRGJP1	15	-1	-1	23
14	1.5332720024532353E-4	TGTGCTGCGTGGGATTCGGCCACTGGTTGGTTCAAGATATTT	CAAWDSATGWFKIF	TRGV10	.	TRGJP1	15	-1	-1	19
14	1.5332720024532353E-4	TGTGCTGCGTGGGATTATTTCGCTGGTTGGTTCAAGATATTT	CAAWDYFAGWFKIF	TRGV10	.	TRGJP1	16	-1	-1	22
14	1.5332720024532353E-4	TGTGCTGCGTGGGATTATAAGGGGGCCAGGTTCAAGATATTT	CAAWDYKGARFKIF	TRGV10	.	TRGJP1	16	-1	-1	28
14	1.5332720024532353E-4	TGTGCTGCGTGGGACCCTCACCTTTATTATAAGAAACTCTTT	CAAWDPHLYYKKLF	TRGV10	.	TRGJ1	13	-1	-1	23
14	1.5332720024532353E-4	TGTGCCTTGTGGGAGGTCTACACTGGTTGGTTCAAGATATTT	CALWEVYTGWFKIF	TRGV9	.	TRGJP1	16	-1	-1	20
14	1.5332720024532353E-4	TGTGCCTTGTGGGAGGTCCTGAATTATTATAAGAAACTCTTT	CALWEVLNYYKKLF	TRGV9	.	TRGJ1	16	-1	-1	20
14	1.5332720024532353E-4	TGTGCCTTGTGGGAGGTCCCCCTTTATTATAAGAAACTCTTT	CALWEVPLYYKKLF	TRGV9	.	TRGJ1	22	-1	-1	23
14	1.5332720024532353E-4	TGTGCCTTGTGGGAGGTAAGGAATTATTATAAGAAACTCTTT	CALWEVRNYYKKLF	TRGV9	.	TRGJ1	16	-1	-1	20
14	1.5332720024532353E-4	TGTGCCTTGTGGGAGGCTCAGAATTATTATAAGAAACTCTTT	CALWEAQNYYKKLF	TRGV9	.	TRGJ1	15	-1	-1	20
14	1.5332720024532353E-4	TGTGCCTTGTGGGAGGCCTACCACTATTATAAGAAACTCTTT	CALWEAYHYYKKLF	TRGV9	.	TRGJ1	15	-1	-1	24
14	1.5332720024532353E-4	TGTGCCACCTGGGCCGCGGGTAGTGATTGGATCAAGACGTTT	CATWAAGSDWIKTF	TRGV2	.	TRGJP2	15	-1	-1	19
14	1.5332720024532353E-4	TGTGCCACCTGGGACGGGCCGGGTTATTATAAGAAACTCTTT	CATWDGPGYYKKLF	TRGV2	.	TRGJ1	19	-1	-1	23
14	1.5332720024532353E-4	TGTGCCACCTGGGACAGGCCGGGGTATTATAAGAAACTCTTT	CATWDRPGYYKKLF	TRGV5	.	TRGJ1	19	-1	-1	24
14	1.5332720024532353E-4	TGTGCTGCGTGGCCCCCGCCGTGTCGGAAGAAACTCTTT	CAAWPPPCRKKLF	TRGV10	.	TRGJ1	11	-1	-1	27
14	1.5332720024532353E-4	TGTGCTGCGTGGGTTTTCACTGGTTGGTTCAAGATATTT	CAAWVFTGWFKIF	TRGV10	.	TRGJP1	15	-1	-1	17
14	1.5332720024532353E-4	TGTGCTGCGTGGGTACGGAGGTTATATAAGAAACTCTTT	CAAWVRRLYKKLF	TRGV10	.	TRGJ1	12	-1	-1	21
14	1.5332720024532353E-4	TGTGCTGCGTGGGGGGCCACTGGTTGGTTCAAGATATTT	CAAWGATGWFKIF	TRGV10	.	TRGJP1	12	-1	-1	16
14	1.5332720024532353E-4	TGTGCTGCGTGGGATTTTCCTGGTTGGTTCAAGATATTT	CAAWDFPGWFKIF	TRGV10	.	TRGJP1	15	-1	-1	19
14	1.5332720024532353E-4	TGTGCTGCGTGGGATTCCCTGCTCCTCGGGAAACTCTTT	CAAWDSLLLGKLF	TRGV10	.	TRGJ1	15	-1	-1	29
14	1.5332720024532353E-4	TGTGCTGCGTGGGATTCGCTGAGGGGGAAGAAACTCTTT	CAAWDSLRGKKLF	TRGV10	.	TRGJ1	15	-1	-1	27
14	1.5332720024532353E-4	TGTGCTGCGTGGGATTCAAAGGGGGAACAGAAACTCTTT	CAAWDSKGEQKLF	TRGV10	.	TRGJ1	15	-1	-1	28
14	1.5332720024532353E-4	TGTGCTGCGTGGGATTATACGCAATCTAAGAAACTCTTT	CAAWDYTQSKKLF	TRGV10	.	TRGJ1	16	-1	-1	26
14	1.5332720024532353E-4	TGTGCTGCGTGGGATTATAAGTATTATAAGAAACTCTTT	CAAWDYKYYKKLF	TRGV10	.	TRGJ1	16	-1	-1	18
14	1.5332720024532353E-4	TGTGCTGCGTGGGATTACACTGGTTGGTTCAAGATATTT	CAAWDYTGWFKIF	TRGV10	.	TRGJP1	17	-1	-1	8
14	1.5332720024532353E-4	TGTGCTGCGTGGGATGTTGATTATTATAAGAAACTCTTT	CAAWDVDYYKKLF	TRGV10	.	TRGJ1	14	-1	-1	19
14	1.5332720024532353E-4	TGTGCCTTGTGTGCTCCCTTATATTATAAGAAACTCTTT	CALCAPLYYKKLF	TRGV9	.	TRGJ1	10	-1	-1	21
14	1.5332720024532353E-4	TGTGCCTTGTGGGTAGGCGGGGGTTGGTTCAAGATATTT	CALWVGGGWFKIF	TRGV9	.	TRGJP1	16	-1	-1	21
14	1.5332720024532353E-4	TGTGCCTTGTGGGGTACGAATTATTATAAGAAACTCTTT	CALWGTNYYKKLF	TRGV9	.	TRGJ1	12	-1	-1	16
14	1.5332720024532353E-4	TGTGCCTTGTGGGAGTCCACTTATTATAAGAAACTCTTT	CALWESTYYKKLF	TRGV9	.	TRGJ2	14	-1	-1	20
14	1.5332720024532353E-4	TGTGCCTTGTGGGAGCCGAATTATTATAAGAAACTCTTT	CALWEPNYYKKLF	TRGV9	.	TRGJ1	14	-1	-1	16
14	1.5332720024532353E-4	TGTGCCTTGTGGGAGGGGATATATTATAAGAAACTCTTT	CALWEGIYYKKLF	TRGV9	.	TRGJ1	15	-1	-1	21
14	1.5332720024532353E-4	TGTGCCTTGCTTAAGCCCCTTTATTATAAGAAACTCTTT	CALLKPLYYKKLF	TRGV9	.	TRGJ1	8	-1	-1	20
14	1.5332720024532353E-4	TGTGCCACCTGGGATGAGAATTATTATAAGAAACTCTTT	CATWDENYYKKLF	TRGV4	.	TRGJ1	15	-1	-1	17
14	1.5332720024532353E-4	TGTGCCACCTGGGACAGGCCGGATTATAAGAAACTCTTT	CATWDRPDYKKLF	TRGV3	.	TRGJ1	19	-1	-1	22
14	1.5332720024532353E-4	TGTGCCACCTGGGACAGGCCGAGGTATAAGAAACTCTTT	CATWDRPRYKKLF	TRGV3	.	TRGJ1	19	-1	-1	24
14	1.5332720024532353E-4	TGTGCTGCGTGTGGAGGGAGTTATAAGAAACTCTTT	CAACGGSYKKLF	TRGV10	.	TRGJ1	14	-1	-1	20
14	1.5332720024532353E-4	TGTGCTGCGTGGTACGATTATTATAAGAAACTCTTT	CAAWYDYYKKLF	TRGV10	.	TRGJ1	11	-1	-1	16
14	1.5332720024532353E-4	TGTGCTGCGTGGGTGGTGCTGGCTAAGAAACTCTTT	CAAWVVLAKKLF	TRGV10	.	TRGJ1	12	-1	-1	23
14	1.5332720024532353E-4	TGTGCTGCGTGGGATTCTGGTTGGTTCAAGATATTT	CAAWDSGWFKIF	TRGV10	.	TRGJP1	15	-1	-1	16
14	1.5332720024532353E-4	TGTGCTGCGTGGGATTATTGCTCGACGAAACTCTTT	CAAWDYCSTKLF	TRGV10	.	TRGJ1	16	-1	-1	26
14	1.5332720024532353E-4	TGTGCTGCGTGGGATTATCGGTATAAGAAACTCTTT	CAAWDYRYKKLF	TRGV10	.	TRGJ1	16	-1	-1	21
14	1.5332720024532353E-4	TGTGCTGCGTGGGATTATAGTTATAAGAAACTCTTT	CAAWDYSYKKLF	TRGV10	.	TRGJ1	16	-1	-1	20
14	1.5332720024532353E-4	TGTGCTGCGTGGGATCAGCTCGGGGAGAAACTCTTT	CAAWDQLGEKLF	TRGV10	.	TRGJ1	14	-1	-1	25
14	1.5332720024532353E-4	TGTGCTGCGTGGGACCATACAACCATGGCGCTCTTT	CAAWDHTTMALF	TRGV10	.	TRGJ1	13	-1	-1	30
14	1.5332720024532353E-4	TGTGCTGCGTGGATCGATGGTTGGTTCAAGATATTT	CAAWIDGWFKIF	TRGV10	.	TRGJP1	11	-1	-1	17
14	1.5332720024532353E-4	TGTGCTGCGTGGACTAGATATTATAAGAAACTCTTT	CAAWTRYYKKLF	TRGV10	.	TRGJ1	11	-1	-1	18
14	1.5332720024532353E-4	TGTGCCTTGTGGGGGAATTATTATAAGAAACTCTTT	CALWGNYYKKLF	TRGV9	.	TRGJ1	12	-1	-1	14
14	1.5332720024532353E-4	TGTGCCCGAATCCAGAATTATTATAAGAAACTCTTT	CARIQNYYKKLF	TRGV9	.	TRGJ1	5	-1	-1	14
14	1.5332720024532353E-4	TGTGCCACCTGGGGGAATTATTATAAGAAACTCTTT	CATWGNYYKKLF	TRGV4	.	TRGJ1	12	-1	-1	14
14	1.5332720024532353E-4	TGTGCTCCTCTGGGGTATTATAAGAAACTCTTT	CAPLGYYKKLF	TRGV10	.	TRGJ1	5	-1	-1	15
14	1.5332720024532353E-4	TGTGCTGCGTGTCCCTGTTGGTTCAAGATATTT	CAACPCWFKIF	TRGV10	.	TRGJP1	10	-1	-1	16
14	1.5332720024532353E-4	TGTGCTGCGTGGGATCGACATAAGAAACTCTTT	CAAWDRHKKLF	TRGV10	.	TRGJ1	14	-1	-1	19
14	1.5332720024532353E-4	TGTGCTGCGTGGGAGTCTTATAAGAAACTCTTT	CAAWESYKKLF	TRGV10	.	TRGJ1	13	-1	-1	17
14	1.5332720024532353E-4	TGTGCTGCGTGGAACGGTTGGTTCAAGATATTT	CAAWNGWFKIF	TRGV10	.	TRGJP1	11	-1	-1	15
14	1.5332720024532353E-4	TGTGCCTTGTGGGCCTTTGTTAAGAAACTCTTT	CALWAFVKKLF	TRGV9	.	TRGJ1	12	-1	-1	20
14	1.5332720024532353E-4	TGTGCCTTGTGGAGTACATTTAAGAAACTCTTT	CALWSTFKKLF	TRGV9	.	TRGJ1	11	-1	-1	17
14	1.5332720024532353E-4	TGTGCCTTGGGACCTTATTATAAGAAACTCTTT	CALGPYYKKLF	TRGV9	.	TRGJ1	8	-1	-1	14
14	1.5332720024532353E-4	TGTGCCTCCATAAGGGTAATTGGGAAACTCTTT	CASIRVIGKLF	TRGV9	.	TRGJ1	6	-1	-1	23
14	1.5332720024532353E-4	TGTGCCACCTGGGATGCTTATAAGAAACTCTTT	CATWDAYKKLF	TRGV4	.	TRGJ1	15	-1	-1	17
14	1.5332720024532353E-4	TGTGCCACCTGGGACGGGCTGGAGAAACTCTTT	CATWDGLEKLF	TRGV2	.	TRGJ1	18	-1	-1	22
14	1.5332720024532353E-4	TGTGCTGCGTGTAAGGGGAAGAAACTCTTT	CAACKGKKLF	TRGV10	.	TRGJ1	10	-1	-1	18
14	1.5332720024532353E-4	TGTGCTGCGTGGTATTATAAGAAACTCTTT	CAAWYYKKLF	TRGV10	.	TRGJ1	16	-1	-1	12
14	1.5332720024532353E-4	TGTGCTGCGTGGGGTCATAAGAAACTCTTT	CAAWGHKKLF	TRGV10	.	TRGJ1	12	-1	-1	16
14	1.5332720024532353E-4	TGTGCTGCGTGGGATTCGGGGAAACTCTTT	CAAWDSGKLF	TRGV10	.	TRGJ1	15	-1	-1	20
14	1.5332720024532353E-4	TGTGCTGCGTGGGATAATAAGAAACTCTTT	CAAWDNKKLF	TRGV10	.	TRGJ1	14	-1	-1	13
14	1.5332720024532353E-4	TGTGCTGCGTGGATTTGTGGGAAACTCTTT	CAAWICGKLF	TRGV10	.	TRGJ1	14	-1	-1	20
14	1.5332720024532353E-4	TGTGCTGCGCTACAGGGGGAGAAACTCTTT	CAALQGEKLF	TRGV10	.	TRGJ1	8	-1	-1	19
14	1.5332720024532353E-4	TGTGCTGAGGGACCTTGGTTCAAGATATTT	CAEGPWFKIF	TRGV10	.	TRGJP1	6	-1	-1	14
14	1.5332720024532353E-4	TGTGCCACCTGGGACAGGCCGAGGCTCTTT	CATWDRPRLF	TRGV3	.	TRGJ1	19	-1	-1	24
14	1.5332720024532353E-4	TGTGCTGCGTGGGAGGAGAAACTCTTT	CAAWEEKLF	TRGV10	.	TRGJ1	13	-1	-1	16
14	1.5332720024532353E-4	TGTGCCACCTGGGACGAGAAACTCTTT	CATWDEKLF	TRGV4	.	TRGJ1	13	-1	-1	16
14	1.5332720024532353E-4	TGTGCTGCGTCGGGGAAACTCTTT	CAASGKLF	TRGV10	.	TRGJ1	13	-1	-1	14
14	1.5332720024532353E-4	TGTGCTGCGTGGTCGGAACTCTTT	CAAWSELF	TRGV10	.	TRGJ1	11	-1	-1	16
14	1.5332720024532353E-4	TGTGCTGCGTGGGATGCACTCTTT	CAAWDALF	TRGV10	.	TRGJ1	14	-1	-1	17
14	1.5332720024532353E-4	TGTGCTGCGTGGGATAAACTCTTT	CAAWDKLF	TRGV10	.	TRGJ1	14	-1	-1	15
14	1.5332720024532353E-4	TGTGCTGCGCCGCGGGAACTCTTT	CAAPRELF	TRGV10	.	TRGJ1	8	-1	-1	16
14	1.5332720024532353E-4	TGTGCCACCGTTAAGAAACTCTTT	CATVKKLF	TRGV4	.	TRGJ1	8	-1	-1	11
14	1.5332720024532353E-4	TGCGTAAGTTGGTTCAAGATATTT	CVSWFKIF	TRGV10	.	TRGJP1	1	-1	-1	7
14	1.5332720024532353E-4	TGTGCTGCTGAACTCTTT	CAAELF	TRGV10	.	TRGJ1	7	-1	-1	10
13	1.4237525737065756E-4	TGTGCCTTGTGGGAGGTGAACGAGGGTATAAATTATTATAAGAAACTCTTT	CALWEVNEGINYYKKLF	TRGV9	.	TRGJ1	20	-1	-1	30
13	1.4237525737065756E-4	TGTGCCTTGTGGGAGGCTTCTCAAGGGACCACTGGTTGGTTCAAGATATTT	CALWEASQGTTGWFKIF	TRGV9	.	TRGJP1	15	-1	-1	27
13	1.4237525737065756E-4	TGTGCTGCGTGGGATTCCGAAGTGGATCGTGGTTATAAGAAACTCTTT	CAAWDSEVDRGYKKLF	TRGV10	.	TRGJ1	18	-1	-1	32
13	1.4237525737065756E-4	TGTGCCTTGTGGGAGGTGGACCGGGCGATTTATTATAAGAAACTCTTT	CALWEVDRAIYYKKLF	TRGV9	.	TRGJ1	21	-1	-1	25
13	1.4237525737065756E-4	TGTGCCTTGTGGGAGGCACCGGTCAGTAATTATTATAAGAAACTCTTT	CALWEAPVSNYYKKLF	TRGV9	.	TRGJ1	15	-1	-1	27
13	1.4237525737065756E-4	TGTGCTGCGTGGGGTGGGGGCCCGAATTATTATAAGAAACTCTTT	CAAWGGGPNYYKKLF	TRGV10	.	TRGJ1	12	-1	-1	22
13	1.4237525737065756E-4	TGTGCTGCGTGGGATTGGAGGGCCACTGGTTGGTTCAAGATATTT	CAAWDWRATGWFKIF	TRGV10	.	TRGJP1	15	-1	-1	22
13	1.4237525737065756E-4	TGTGCTGCGTGGGATTATAAGACCACTGGTTGGTTCAAGATATTT	CAAWDYKTTGWFKIF	TRGV10	.	TRGJP1	16	-1	-1	21
13	1.4237525737065756E-4	TGTGCTGCGTGGGATGAGGCTTGGGCTTATTATAAGAAACTCTTT	CAAWDEAWAYYKKLF	TRGV10	.	TRGJ1	14	-1	-1	26
13	1.4237525737065756E-4	TGTGCTGCGTGGGATAGCGATACCACTGGTTGGTTCAAGATATTT	CAAWDSDTTGWFKIF	TRGV10	.	TRGJP1	14	-1	-1	19
13	1.4237525737065756E-4	TGTGCTGCGGGCCCGTTACATACCACTGGTTGGTTCAAGATATTT	CAAGPLHTTGWFKIF	TRGV10	.	TRGJP1	8	-1	-1	16
13	1.4237525737065756E-4	TGTGCCTTGTGGGAGGTGCCAACCACTGGTTGGTTCAAGATATTT	CALWEVPTTGWFKIF	TRGV9	.	TRGJP1	18	-1	-1	21
13	1.4237525737065756E-4	TGTGCCTTGTGGGAGGTGCAAAAGAATTATTATAAGAAACTCTTT	CALWEVQKNYYKKLF	TRGV9	.	TRGJ1	19	-1	-1	23
13	1.4237525737065756E-4	TGTGCCACCTGGGACCATCCTACAAATTATTATAAGAAACTCTTT	CATWDHPTNYYKKLF	TRGV7	.	TRGJ1	14	-1	-1	24
13	1.4237525737065756E-4	TGTGCCACCTGGGACGGGCAAGGGTTTGGTTGGATCAAGACGTTT	CATWDGQGFGWIKTF	TRGV2	.	TRGJP2	18	-1	-1	26
13	1.4237525737065756E-4	TGTGCTGCGTGCGCTCGCAAAGGTGGTTGGTTCAAGATATTT	CAACARKGGWFKIF	TRGV10	.	TRGJP1	10	-1	-1	23
13	1.4237525737065756E-4	TGTGCTGCGTGGCCGATGGGAACTGGTTGGTTCAAGATATTT	CAAWPMGTGWFKIF	TRGV10	.	TRGJP1	11	-1	-1	21
13	1.4237525737065756E-4	TGTGCTGCGTGGGATTTTCCCCCTGGTTGGTTCAAGATATTT	CAAWDFPPGWFKIF	TRGV10	.	TRGJP1	15	-1	-1	19
13	1.4237525737065756E-4	TGTGCTGCGTGGGATTATCCCCTTTATTATAAGAAACTCTTT	CAAWDYPLYYKKLF	TRGV10	.	TRGJ1	16	-1	-1	23
13	1.4237525737065756E-4	TGTGCTGCGTGGGATTATATTTTGGCGGCTAAGAAACTCTTT	CAAWDYILAAKKLF	TRGV10	.	TRGJ1	16	-1	-1	29
13	1.4237525737065756E-4	TGTGCTGCGTGGGATCTAAGATTCAGTTATAAGAAACTCTTT	CAAWDLRFSYKKLF	TRGV10	.	TRGJ1	14	-1	-1	26
13	1.4237525737065756E-4	TGTGCTGCGTGGGACCCCTTTATGGCCGGGAGGAAACTCTTT	CAAWDPFMAGRKLF	TRGV10	.	TRGJ1	13	-1	-1	32
13	1.4237525737065756E-4	TGTGCTGCGTGGGAGCATACCACTGGTTGGTTCAAGATATTT	CAAWEHTTGWFKIF	TRGV10	.	TRGJP1	13	-1	-1	16
13	1.4237525737065756E-4	TGTGCCTTGTGGGAGGTCTGGAATTATTATAAGAAACTCTTT	CALWEVWNYYKKLF	TRGV9	.	TRGJ1	16	-1	-1	20
13	1.4237525737065756E-4	TGTGCCTTGTGGGAGGTGCAGCACTATTATAAGAAACTCTTT	CALWEVQHYYKKLF	TRGV9	.	TRGJ1	19	-1	-1	24
13	1.4237525737065756E-4	TGTGCCTTGTGGGAGGTGCAATCCTTTTATAAGAAACTCTTT	CALWEVQSFYKKLF	TRGV9	.	TRGJ1	19	-1	-1	26
13	1.4237525737065756E-4	TGTGCCTTGTGGGAGGTGCAAAGTTATTATAAGAAACTCTTT	CALWEVQSYYKKLF	TRGV9	.	TRGJ1	19	-1	-1	23
13	1.4237525737065756E-4	TGTGCCTTGTGGGAGGTGAAGAATTATTATAAGAAACTCTTT	CALWEVKNYYKKLF	TRGV9	.	TRGJ1	17	-1	-1	20
13	1.4237525737065756E-4	TGTGCCTTGTGGGAGGTATACTTTTATTATAAGAAACTCTTT	CALWEVYFYYKKLF	TRGV9	.	TRGJ1	16	-1	-1	23
13	1.4237525737065756E-4	TGTGCCTTGGGACTATATACCACTGGTTGGTTCAAGATATTT	CALGLYTTGWFKIF	TRGV9	.	TRGJP1	8	-1	-1	13
13	1.4237525737065756E-4	TGTGCCACCTGGGATGGCAACCCTTATTATAAGAAACTCTTT	CATWDGNPYYKKLF	TRGV4	.	TRGJ1	16	-1	-1	23
13	1.4237525737065756E-4	TGTGCCACCTGGGAAAATACCACTGGTTGGTTCAAGATATTT	CATWENTTGWFKIF	TRGV8	.	TRGJP1	13	-1	-1	16
13	1.4237525737065756E-4	TGTGCTGCGTGCCAACGCGGGCGGTATAAGAAACTCTTT	CAACQRGRYKKLF	TRGV10	.	TRGJ1	10	-1	-1	24
13	1.4237525737065756E-4	TGTGCTGCGTGGGTCCTCACTGGTTGGTTCAAGATATTT	CAAWVLTGWFKIF	TRGV10	.	TRGJP1	12	-1	-1	17
13	1.4237525737065756E-4	TGTGCTGCGTGGGGAGGTAGAGGATATAAGAAACTCTTT	CAAWGGRGYKKLF	TRGV10	.	TRGJ1	12	-1	-1	24
13	1.4237525737065756E-4	TGTGCTGCGTGGGATTCCCCCAGGGGTAAGAAACTCTTT	CAAWDSPRGKKLF	TRGV10	.	TRGJ1	15	-1	-1	26
13	1.4237525737065756E-4	TGTGCTGCGTGGGATTCAGGAGTAGGTAAGAAACTCTTT	CAAWDSGVGKKLF	TRGV10	.	TRGJ1	15	-1	-1	26
13	1.4237525737065756E-4	TGTGCTGCGTGGGATTCAGATTATTATAAGAAACTCTTT	CAAWDSDYYKKLF	TRGV10	.	TRGJ1	15	-1	-1	13
13	1.4237525737065756E-4	TGTGCTGCGTGGGATTATGGCGGTCCTAAGAAACTCTTT	CAAWDYGGPKKLF	TRGV10	.	TRGJ1	16	-1	-1	26
13	1.4237525737065756E-4	TGTGCTGCGTGGGATTATAGGGGTTATAAGAAACTCTTT	CAAWDYRGYKKLF	TRGV10	.	TRGJ1	16	-1	-1	23
13	1.4237525737065756E-4	TGTGCTGCGTGGGATACGTGTGAATATAAGAAACTCTTT	CAAWDTCEYKKLF	TRGV10	.	TRGJ1	18	-1	-1	24
13	1.4237525737065756E-4	TGTGCTGCGTGGGACAACCCGCGGTGTAAGAAACTCTTT	CAAWDNPRCKKLF	TRGV10	.	TRGJ1	13	-1	-1	26
13	1.4237525737065756E-4	TGTGCTGCGTGGGAGAAAATCTGGTATAAGAAACTCTTT	CAAWEKIWYKKLF	TRGV10	.	TRGJ1	13	-1	-1	24
13	1.4237525737065756E-4	TGTGCCTTGTGGGAGCTCCTTTATTATAAGAAACTCTTT	CALWELLYYKKLF	TRGV9	.	TRGJ1	14	-1	-1	20
13	1.4237525737065756E-4	TGTGCCTTGTGGGAGGTGCCTGGTTGGTTCAAGATATTT	CALWEVPGWFKIF	TRGV9	.	TRGJP1	18	-1	-1	19
13	1.4237525737065756E-4	TGTGCCTTGTGGGAGGCTACATATTATAAGAAACTCTTT	CALWEATYYKKLF	TRGV9	.	TRGJ1	15	-1	-1	21
13	1.4237525737065756E-4	TGTGCCTTGTGGAGGGCCCATTATTATAAGAAACTCTTT	CALWRAHYYKKLF	TRGV9	.	TRGJ1	14	-1	-1	19
13	1.4237525737065756E-4	TGTGCCACCTGGGCAGCGGACTATTATAAGAAACTCTTT	CATWAADYYKKLF	TRGV3	.	TRGJ1	15	-1	-1	21
13	1.4237525737065756E-4	TGTGCCACCTGGGACGGCACTGGTTGGTTCAAGATATTT	CATWDGTGWFKIF	TRGV2	.	TRGJP1	16	-1	-1	17
13	1.4237525737065756E-4	TGTGCCACCTGGGACGGGCGTACTTATAAGAAACTCTTT	CATWDGRTYKKLF	TRGV2	.	TRGJ1	18	-1	-1	23
13	1.4237525737065756E-4	TGTGCCACCTGGGACAGGCGTTATTATAAGAAACTCTTT	CATWDRRYYKKLF	TRGV7	.	TRGJ1	18	-1	-1	20
13	1.4237525737065756E-4	TGTGCTGCGTCGGGACCCGGTTGGTTCAAGATATTT	CAASGPGWFKIF	TRGV10	.	TRGJP1	14	-1	-1	18
13	1.4237525737065756E-4	TGTGCTGCGTGGCCAACCCATTGTAAGAAACTCTTT	CAAWPTHCKKLF	TRGV10	.	TRGJ1	11	-1	-1	19
13	1.4237525737065756E-4	TGTGCTGCGTGGGTCTCCTACGGCAAGAAACTCTTT	CAAWVSYGKKLF	TRGV10	.	TRGJ1	12	-1	-1	24
13	1.4237525737065756E-4	TGTGCTGCGTGGGGTCTCACCTTAGGGAAACTCTTT	CAAWGLTLGKLF	TRGV10	.	TRGJ1	12	-1	-1	26
13	1.4237525737065756E-4	TGTGCTGCGTGGGGCGGATGGTTCGAGAAACTCTTT	CAAWGGWFEKLF	TRGV10	.	TRGJ1	12	-1	-1	25
13	1.4237525737065756E-4	TGTGCTGCGTGGGGGAAGAATTGGTTCAAGATATTT	CAAWGKNWFKIF	TRGV10	.	TRGJP1	12	-1	-1	20
13	1.4237525737065756E-4	TGTGCTGCGTGGGATTTGTATGCGAGGAAACTCTTT	CAAWDLYARKLF	TRGV10	.	TRGJ1	15	-1	-1	26
13	1.4237525737065756E-4	TGTGCTGCGTGGGATTCGGGTTATAAGAAACTCTTT	CAAWDSGYKKLF	TRGV10	.	TRGJ1	15	-1	-1	20
13	1.4237525737065756E-4	TGTGCTGCGTGGGATTCAGTGTGGGTGAAACTCTTT	CAAWDSVWVKLF	TRGV10	.	TRGJ1	15	-1	-1	26
13	1.4237525737065756E-4	TGTGCTGCGTGGGACCCAGCCTATAAGAAACTCTTT	CAAWDPAYKKLF	TRGV10	.	TRGJ1	13	-1	-1	21
13	1.4237525737065756E-4	TGTGCTGCGTGGGACCGTTGGTATAAGAAACTCTTT	CAAWDRWYKKLF	TRGV10	.	TRGJ1	13	-1	-1	21
13	1.4237525737065756E-4	TGTGCTGCGTGGGAGTTTTATTATAAGAAACTCTTT	CAAWEFYYKKLF	TRGV10	.	TRGJ1	13	-1	-1	17
13	1.4237525737065756E-4	TGTGCTGCGTGGGAGGGGTATTATAAGAAACTCTTT	CAAWEGYYKKLF	TRGV10	.	TRGJ1	13	-1	-1	18
13	1.4237525737065756E-4	TGTGCCTTGTGGGGAACTGGTTGGTTCAAGATATTT	CALWGTGWFKIF	TRGV9	.	TRGJP1	12	-1	-1	15
13	1.4237525737065756E-4	TGTGCCTTGTGGGAGCTTTATTATAAGAAACTCTTT	CALWELYYKKLF	TRGV9	.	TRGJ1	14	-1	-1	17
13	1.4237525737065756E-4	TGTGCCTTGTGGGAGGGCGATTATAAGAAACTCTTT	CALWEGDYKKLF	TRGV9	.	TRGJ1	15	-1	-1	19
13	1.4237525737065756E-4	TGTGCCTTGTGGACCGATTATTATAAGAAACTCTTT	CALWTDYYKKLF	TRGV9	.	TRGJ1	11	-1	-1	16
13	1.4237525737065756E-4	TGTGCCACCTGGGATGGGTGTTATAAGAAACTCTTT	CATWDGCYKKLF	TRGV4	.	TRGJ1	17	-1	-1	20
13	1.4237525737065756E-4	TGTGCCACCTGGGACGGGCAGTATAAGAAACTCTTT	CATWDGQYKKLF	TRGV2	.	TRGJ1	18	-1	-1	21
13	1.4237525737065756E-4	TGTGCCACCTGGGACGGAAGTTATAAGAAACTCTTT	CATWDGSYKKLF	TRGV2	.	TRGJ1	16	-1	-1	20
13	1.4237525737065756E-4	TGTGGATCCTATACCACTGGTTGGTTCAAGATATTT	CGSYTTGWFKIF	TRGV10	.	TRGJP1	3	-1	-1	9
13	1.4237525737065756E-4	TGTGCTGCTACCACTGGTTGGTTCAAGATATTT	CAATTGWFKIF	TRGV10	.	TRGJP1	7	-1	-1	8
13	1.4237525737065756E-4	TGTGCTGCGTGGGATTATATTAAGAAACTCTTT	CAAWDYIKKLF	TRGV10	.	TRGJ1	16	-1	-1	13
13	1.4237525737065756E-4	TGTGCTGCGTGGGATCCCAGAAAGAAACTCTTT	CAAWDPRKKLF	TRGV10	.	TRGJ1	14	-1	-1	21
13	1.4237525737065756E-4	TGTGCTGCGTGGGATGTTTATAAGAAACTCTTT	CAAWDVYKKLF	TRGV10	.	TRGJ1	14	-1	-1	17
13	1.4237525737065756E-4	TGTGCTGCGTGGGATGGGGGGGGGAAACTCTTT	CAAWDGGGKLF	TRGV10	.	TRGJ1	14	-1	-1	23
13	1.4237525737065756E-4	TGTGCTGCGTGGGATGGAAGGGAGAAACTCTTT	CAAWDGREKLF	TRGV10	.	TRGJ1	14	-1	-1	22
13	1.4237525737065756E-4	TGTGCCTTGTGGGAGGAGAAAAAGAAACTCTTT	CALWEEKKKLF	TRGV9	.	TRGJ1	15	-1	-1	21
13	1.4237525737065756E-4	TGTGCCACCTGGGATCATTATAAGAAACTCTTT	CATWDHYKKLF	TRGV8	.	TRGJ1	14	-1	-1	13
13	1.4237525737065756E-4	TGTGCCACCTGGGATGGTTATAAGAAACTCTTT	CATWDGYKKLF	TRGV4	.	TRGJ1	16	-1	-1	17
13	1.4237525737065756E-4	TGTGCCACCTGGGATGGGCAAGGGAAACTCTTT	CATWDGQGKLF	TRGV4	.	TRGJ1	18	-1	-1	23
13	1.4237525737065756E-4	TGTGCCACCTGGGACGGATATAAGAAACTCTTT	CATWDGYKKLF	TRGV2	.	TRGJ1	16	-1	-1	18
13	1.4237525737065756E-4	TGTGCTGCGTGGGATTTTAAGGGACTCTTT	CAAWDFKGLF	TRGV10	.	TRGJ1	15	-1	-1	13
13	1.4237525737065756E-4	TGTGCTGCGTGGGATAAAAAGAAACTCTTT	CAAWDKKKLF	TRGV10	.	TRGJ1	14	-1	-1	18
13	1.4237525737065756E-4	TGTGCTGCGGGAAGAGTACCGAAACTCTTT	CAAGRVPKLF	TRGV10	.	TRGJ1	8	-1	-1	20
13	1.4237525737065756E-4	TGTGCCACCTGGGACACTGGGAAACTCTTT	CATWDTGKLF	TRGV2	.	TRGJ1	14	-1	-1	20
13	1.4237525737065756E-4	TGTGCTGCTTGCGTTAAGAAACTCTTT	CAACVKKLF	TRGV10	.	TRGJ1	10	-1	-1	14
13	1.4237525737065756E-4	TGTGCTGCGTTTCTTAAGAAACTCTTT	CAAFLKKLF	TRGV10	.	TRGJ1	9	-1	-1	14
13	1.4237525737065756E-4	TGTGCTGAGGATTATAAGAAACTCTTT	CAEDYKKLF	TRGV10	.	TRGJ1	6	-1	-1	10
13	1.4237525737065756E-4	TGTGCTTCCGCGGAGGAACTCTTT	CASAEELF	TRGV10	.	TRGJ1	5	-1	-1	13
13	1.4237525737065756E-4	TGTAGGAAACTCTTT	CRKLF	TRGV10	.	TRGJ1	2	-1	-1	2
12	1.314233144959916E-4	TGTGCCTTGTGGGAGGTGTCGGACCGGAGCCTGGATCCGTATTATTATAAGAAACTCTTT	CALWEVSDRSLDPYYYKKLF	TRGV9	.	TRGJ2	17	-1	-1	34
12	1.314233144959916E-4	TGTGCCTTGTGGGAGGTAAAGGGGAGTTGTCTTTCGAATTATTATAAGAAACTCTTT	CALWEVKGSCLSNYYKKLF	TRGV9	.	TRGJ1	16	-1	-1	32
12	1.314233144959916E-4	TGTGCCTTGTGGGAGGGGTGGGGGGATCAAGAGTTGGGCAAAAAAATCAAGGTATTT	CALWEGWGDQELGKKIKVF	TRGV9	.	TRGJP	15	-1	-1	27
12	1.314233144959916E-4	TGTGCTGCGTGGGAACTTGATCCTAATACCACTGGTTGGTTCAAGATATTT	CAAWELDPNTTGWFKIF	TRGV10	.	TRGJP1	13	-1	-1	25
12	1.314233144959916E-4	TGTGCCTTGTGGGAGGTCTCCGGATATACCACTGGTTGGTTCAAGATATTT	CALWEVSGYTTGWFKIF	TRGV9	.	TRGJP1	16	-1	-1	23
12	1.314233144959916E-4	TGTGCCTTGTGGGAGGAACACCTACAACTCACTGGTTGGTTCAAGATATTT	CALWEEHLQLTGWFKIF	TRGV9	.	TRGJP1	22	-1	-1	29
12	1.314233144959916E-4	TGTGCTGCGTGGGATTATAAAGGCACCACTGGTTGGTTCAAGATATTT	CAAWDYKGTTGWFKIF	TRGV10	.	TRGJP1	16	-1	-1	24
12	1.314233144959916E-4	TGTGCTGCGTGGGATAAGGCGATCGCCACTGGTTGGTTCAAGATATTT	CAAWDKAIATGWFKIF	TRGV10	.	TRGJP1	14	-1	-1	25
12	1.314233144959916E-4	TGTGCTGCGTGGGACTTCCCAAAAACCACTGGTTGGTTCAAGATATTT	CAAWDFPKTTGWFKIF	TRGV10	.	TRGJP1	13	-1	-1	24
12	1.314233144959916E-4	TGTGCTGCGCAAGAAGACTTTAATACCACTGGTTGGTTCAAGATATTT	CAAQEDFNTTGWFKIF	TRGV10	.	TRGJP1	8	-1	-1	22
12	1.314233144959916E-4	TGTGCCTTGTGGGAGGACCCCTATACCACTGGTTGGTTCAAGATATTT	CALWEDPYTTGWFKIF	TRGV9	.	TRGJP1	15	-1	-1	21
12	1.314233144959916E-4	TGTGCTGCGTGGGGTCCTCTGTCGAATTATTATAAGAAACTCTTT	CAAWGPLSNYYKKLF	TRGV10	.	TRGJ1	12	-1	-1	21
12	1.314233144959916E-4	TGTGCTGCGTGGGATTTGGCCACCACTGGTTGGTTCAAGATATTT	CAAWDLATTGWFKIF	TRGV10	.	TRGJP1	15	-1	-1	21
12	1.314233144959916E-4	TGTGCTGCGTGGGATTATGTAATCACTGGTTGGTTCAAGATATTT	CAAWDYVITGWFKIF	TRGV10	.	TRGJP1	23	-1	-1	23
12	1.314233144959916E-4	TGTGCTGCGTGGGATCCCGAATTTAATTATTATAAGAAACTCTTT	CAAWDPEFNYYKKLF	TRGV10	.	TRGJ1	14	-1	-1	24
12	1.314233144959916E-4	TGTGCCTTGTGGGAGCCCCCTTACGTTTATTATAAGAAACTCTTT	CALWEPPYVYYKKLF	TRGV9	.	TRGJ1	14	-1	-1	26
12	1.314233144959916E-4	TGTGCCTTGTGGGAGGTGCTTACCACTGGTTGGTTCAAGATATTT	CALWEVLTTGWFKIF	TRGV9	.	TRGJP1	18	-1	-1	20
12	1.314233144959916E-4	TGTGCCACCTGGGACGGGCCGGATAGTGATTGGATCAAGACGTTT	CATWDGPDSDWIKTF	TRGV2	.	TRGJP2	19	-1	-1	23
12	1.314233144959916E-4	TGTGCTGCGTCAGGAGGGGCCCCTGGTTGGTTCAAGATATTT	CAASGGAPGWFKIF	TRGV10	.	TRGJP1	9	-1	-1	19
12	1.314233144959916E-4	TGTGCTGCGTGGGCCCCCGTAATTATTGAGAAGAAACTCTTT	CAAWAPVIIEKKLF	TRGV10	.	TRGJ1	12	-1	-1	20
12	1.314233144959916E-4	TGTGCTGCGTGGGATTTAACCACTGGTTGGTTCAAGATATTT	CAAWDLTTGWFKIF	TRGV10	.	TRGJP1	15	-1	-1	8
12	1.314233144959916E-4	TGTGCTGCGTGGGATTCGACCACTGGTTGGTTCAAGATATTT	CAAWDSTTGWFKIF	TRGV10	.	TRGJP1	15	-1	-1	18
12	1.314233144959916E-4	TGTGCTGCGTGGGATCATACCACTGGTTGGTTCAAGATATTT	CAAWDHTTGWFKIF	TRGV10	.	TRGJP1	14	-1	-1	8
12	1.314233144959916E-4	TGTGCTGCGTGGGATGTAGGGGATTATTATAAGAAACTCTTT	CAAWDVGDYYKKLF	TRGV10	.	TRGJ1	14	-1	-1	22
12	1.314233144959916E-4	TGTGCTGCGTGGGATGATACCACTGGTTGGTTCAAGATATTT	CAAWDDTTGWFKIF	TRGV10	.	TRGJP1	14	-1	-1	8
12	1.314233144959916E-4	TGTGCTGCGTGGGAACCCCTCAATTATTATAAGAAACTCTTT	CAAWEPLNYYKKLF	TRGV10	.	TRGJ1	13	-1	-1	21
12	1.314233144959916E-4	TGTGCTGCGTGGAAAAATACCACTGGTTGGTTCAAGATATTT	CAAWKNTTGWFKIF	TRGV10	.	TRGJP1	11	-1	-1	16
12	1.314233144959916E-4	TGTGCCTTGTGGGAGGTCCGATATTATTATAAGAAACTCTTT	CALWEVRYYYKKLF	TRGV9	.	TRGJ1	16	-1	-1	18
12	1.314233144959916E-4	TGTGCCTTGTGGGAGGGTCCTAATTATTATAAGAAACTCTTT	CALWEGPNYYKKLF	TRGV9	.	TRGJ1	15	-1	-1	21
12	1.314233144959916E-4	TGTGCCTTGTGGGAGGGTAACTTTTATTATAAGAAACTCTTT	CALWEGNFYYKKLF	TRGV9	.	TRGJ1	15	-1	-1	23
12	1.314233144959916E-4	TGTGCCACCTGGTCCCCTACCACTGGTTGGTTCAAGATATTT	CATWSPTTGWFKIF	TRGV4	.	TRGJP1	11	-1	-1	17
12	1.314233144959916E-4	TGTGCCACCTGGGACGCGCGGGTTTGGTATAAGAAACTCTTT	CATWDARVWYKKLF	TRGV2	.	TRGJ1	18	-1	-1	27
12	1.314233144959916E-4	TGTGCCACCTGGGACGGGCCAGGGGATTGGATCAAGACGTTT	CATWDGPGDWIKTF	TRGV2	.	TRGJP2	19	-1	-1	24
12	1.314233144959916E-4	TGTGCTGCGTGGGTTAGGAATTATTATAAGAAACTCTTT	CAAWVRNYYKKLF	TRGV10	.	TRGJ1	15	-1	-1	17
12	1.314233144959916E-4	TGTGCTGCGTGGGATTTACGTTTGGACCAGAAACTCTTT	CAAWDLRLDQKLF	TRGV10	.	TRGJ1	20	-1	-1	28
12	1.314233144959916E-4	TGTGCTGCGTGGGATTCCAGCGGATATAAGAAACTCTTT	CAAWDSSGYKKLF	TRGV10	.	TRGJ1	15	-1	-1	24
12	1.314233144959916E-4	TGTGCTGCGTGGGATTATGCTGGTTGGTTCAAGATATTT	CAAWDYAGWFKIF	TRGV10	.	TRGJP1	16	-1	-1	19
12	1.314233144959916E-4	TGTGCTGCGTGGGATGGGGGGAATTGGTTCAAGATATTT	CAAWDGGNWFKIF	TRGV10	.	TRGJP1	14	-1	-1	23
12	1.314233144959916E-4	TGTGCTGCGTGGGATGAGAGGGGTTGGTTCAAGATATTT	CAAWDERGWFKIF	TRGV10	.	TRGJP1	14	-1	-1	21
12	1.314233144959916E-4	TGTGCTGCGTGGGATAATGTTAATTATAAGAAACTCTTT	CAAWDNVNYKKLF	TRGV10	.	TRGJ1	14	-1	-1	22
12	1.314233144959916E-4	TGTGCTGCGTGGGAACGGTGGGGTTGGTTCAAGATATTT	CAAWERWGWFKIF	TRGV10	.	TRGJP1	13	-1	-1	21
12	1.314233144959916E-4	TGTGCCTTGTTAGATACCACTGGTTGGTTCAAGATATTT	CALLDTTGWFKIF	TRGV9	.	TRGJP1	9	-1	-1	7
12	1.314233144959916E-4	TGTGCCTTGTGGGAGGTGGGTTATTATAAGAAACTCTTT	CALWEVGYYKKLF	TRGV9	.	TRGJ1	17	-1	-1	20
12	1.314233144959916E-4	TGTGCCTTGTGGGAGGAGTATGGTTGGTTCAAGATATTT	CALWEEYGWFKIF	TRGV9	.	TRGJP1	15	-1	-1	20
12	1.314233144959916E-4	TGTGCCTTGTGGGAGAAGGATTATTATAAGAAACTCTTT	CALWEKDYYKKLF	TRGV9	.	TRGJ1	14	-1	-1	19
12	1.314233144959916E-4	TGTGCCACCTGGCATACCACTGGTTGGTTCAAGATATTT	CATWHTTGWFKIF	TRGV8	.	TRGJP1	15	-1	-1	13
12	1.314233144959916E-4	TGTGCCACCTGGGGGCCCCGCTATTATAAGAAACTCTTT	CATWGPRYYKKLF	TRGV2	.	TRGJ1	12	-1	-1	21
12	1.314233144959916E-4	TGTGCCACCTGGGATGGGCCAGGTTATAAGAAACTCTTT	CATWDGPGYKKLF	TRGV4	.	TRGJ1	19	-1	-1	23
12	1.314233144959916E-4	TGTGCCACCTGGGATAAGCGTTATTATAAGAAACTCTTT	CATWDKRYYKKLF	TRGV4	.	TRGJ1	14	-1	-1	20
12	1.314233144959916E-4	TGTGCCACCTGGGACGGCAATTATTATAAGAAACTCTTT	CATWDGNYYKKLF	TRGV2	.	TRGJ1	16	-1	-1	18
12	1.314233144959916E-4	TGTGCCACCTGGGACGGGCCCAGGTACAAGAAACTCTTT	CATWDGPRYKKLF	TRGV2	.	TRGJ1	20	-1	-1	24
12	1.314233144959916E-4	TGTGCCACCTGGGACGGGCCGGTTTATAAGAAACTCTTT	CATWDGPVYKKLF	TRGV2	.	TRGJ1	22	-1	-1	23
12	1.314233144959916E-4	TGTGCCACCTGGGACGGATTCTATTATAAGAAACTCTTT	CATWDGFYYKKLF	TRGV2	.	TRGJ1	16	-1	-1	21
12	1.314233144959916E-4	TGTGCCACCTGGGACAGGCTTTATTATAAGAAACTCTTT	CATWDRLYYKKLF	TRGV3	.	TRGJ1	18	-1	-1	20
12	1.314233144959916E-4	TGTGCCACCTGGGAAGGGGGAGATTGGATCAAGACGTTT	CATWEGGDWIKTF	TRGV2	.	TRGJP2	17	-1	-1	21
12	1.314233144959916E-4	TGTGCTGCGTGGGTCTGGGGGTGGTTCAAGATATTT	CAAWVWGWFKIF	TRGV10	.	TRGJP1	12	-1	-1	18
12	1.314233144959916E-4	TGTGCTGCGTGGGTCACCCGTTGGTTCAAGATATTT	CAAWVTRWFKIF	TRGV10	.	TRGJP1	12	-1	-1	19
12	1.314233144959916E-4	TGTGCTGCGTGGGCCCCATTAGAGGAGAAACTCTTT	CAAWAPLEEKLF	TRGV10	.	TRGJ1	12	-1	-1	25
12	1.314233144959916E-4	TGTGCTGCGTGGGCGGCCTATTATAAGAAACTCTTT	CAAWAAYYKKLF	TRGV10	.	TRGJ1	12	-1	-1	18
12	1.314233144959916E-4	TGTGCTGCGTGGGCGGGTAGATATAAGAAACTCTTT	CAAWAGRYKKLF	TRGV10	.	TRGJ1	12	-1	-1	21
12	1.314233144959916E-4	TGTGCTGCGTGGGATTTAGTTCTTAAGAAACTCTTT	CAAWDLVLKKLF	TRGV10	.	TRGJ1	15	-1	-1	23
12	1.314233144959916E-4	TGTGCTGCGTGGGATCCTCATTATAAGAAACTCTTT	CAAWDPHYKKLF	TRGV10	.	TRGJ1	14	-1	-1	19
12	1.314233144959916E-4	TGTGCTGCGTGGGACCCCCTTGGGTTCAAGATATTT	CAAWDPLGFKIF	TRGV10	.	TRGJP1	13	-1	-1	22
12	1.314233144959916E-4	TGTGCTGCGTGGGAAGTATATTATAAGAAACTCTTT	CAAWEVYYKKLF	TRGV10	.	TRGJ1	13	-1	-1	18
12	1.314233144959916E-4	TGTGCCTTGTGCCCAAATTATTATAAGAAACTCTTT	CALCPNYYKKLF	TRGV9	.	TRGJ1	10	-1	-1	15
12	1.314233144959916E-4	TGTGCCTTGTGGGATGCGTATTATAAGAAACTCTTT	CALWDAYYKKLF	TRGV9	.	TRGJ1	13	-1	-1	18
12	1.314233144959916E-4	TGTGCCTGGGGGGGCACTGGTTGGTTCAAGATATTT	CAWGGTGWFKIF	TRGV9	.	TRGJP1	12	-1	-1	14
12	1.314233144959916E-4	TGTGCCACCTGGGCCCTTAATTGGATCAAGACGTTT	CATWALNWIKTF	TRGV2	.	TRGJP2	12	-1	-1	19
12	1.314233144959916E-4	TGTGCCACCTGGGATGGGCGCTATAAGAAACTCTTT	CATWDGRYKKLF	TRGV4	.	TRGJ1	18	-1	-1	21
12	1.314233144959916E-4	TGTGCCACCTGGGACGGGCCCATAGCGAAACTCTTT	CATWDGPIAKLF	TRGV2	.	TRGJ1	20	-1	-1	26
12	1.314233144959916E-4	TGTGCCACCTGGGACGGGCACTATAAGAAACTCTTT	CATWDGHYKKLF	TRGV2	.	TRGJ1	18	-1	-1	21
12	1.314233144959916E-4	TGTGCCACCTGGGACAGGCCAGATAAGAAACTCTTT	CATWDRPDKKLF	TRGV7	.	TRGJ1	19	-1	-1	22
12	1.314233144959916E-4	TGTGCTGCGTGCAATGGTTGGTTCAAGATATTT	CAACNGWFKIF	TRGV10	.	TRGJP1	10	-1	-1	11
12	1.314233144959916E-4	TGTGCTGCGTGGCCTAACTATAAGAAACTCTTT	CAAWPNYKKLF	TRGV10	.	TRGJ2	11	-1	-1	18
12	1.314233144959916E-4	TGTGCTGCGTGGGGTCATTATAAGAAACTCTTT	CAAWGHYKKLF	TRGV10	.	TRGJ1	12	-1	-1	16
12	1.314233144959916E-4	TGTGCTGCGTGGGGCTATTATAAGAAACTCTTT	CAAWGYYKKLF	TRGV10	.	TRGJ1	12	-1	-1	15
12	1.314233144959916E-4	TGTGCTGCGTGGGATTGTTGGTTCAAGATATTT	CAAWDCWFKIF	TRGV10	.	TRGJP1	15	-1	-1	16
12	1.314233144959916E-4	TGTGCTGCGTGGGAGCCTTATAAGAAACTCTTT	CAAWEPYKKLF	TRGV10	.	TRGJ1	13	-1	-1	17
12	1.314233144959916E-4	TGTGCCACCTGGCCCAAGAAAAAGAAACTCTTT	CATWPKKKKLF	TRGV8	.	TRGJ1	11	-1	-1	21
12	1.314233144959916E-4	TGTGCCACCTGGGACGGGCAGGGGAAACTCTTT	CATWDGQGKLF	TRGV2	.	TRGJ1	18	-1	-1	23
12	1.314233144959916E-4	TGTGCTGCCTCTGGTTGGTTCAAGATATTT	CAASGWFKIF	TRGV10	.	TRGJP1	7	-1	-1	7
12	1.314233144959916E-4	TGTGCTGCGTGGGTCTATAAGAAACTCTTT	CAAWVYKKLF	TRGV10	.	TRGJ1	12	-1	-1	15
12	1.314233144959916E-4	TGTGCTGCGTGGGATTTCGGGAAACTCTTT	CAAWDFGKLF	TRGV10	.	TRGJ1	18	-1	-1	20
12	1.314233144959916E-4	TGTGCTGCGTGGGATTCGCCGAAACTCTTT	CAAWDSPKLF	TRGV10	.	TRGJ1	15	-1	-1	20
12	1.314233144959916E-4	TGTGCTGCGTGGGATATGCGGAAACTCTTT	CAAWDMRKLF	TRGV10	.	TRGJ1	14	-1	-1	20
12	1.314233144959916E-4	TGTGCTGCGTGGGACGATAAGAAACTCTTT	CAAWDDKKLF	TRGV10	.	TRGJ1	13	-1	-1	16
12	1.314233144959916E-4	TGTGCTGCGTGGGAGTGGAAGAAACTCTTT	CAAWEWKKLF	TRGV10	.	TRGJ1	13	-1	-1	18
12	1.314233144959916E-4	TGTGCTGCGTGGGAGTATAAGAAACTCTTT	CAAWEYKKLF	TRGV10	.	TRGJ1	16	-1	-1	15
12	1.314233144959916E-4	TGTGCTGCGTGGGAACAAAAGAAACTCTTT	CAAWEQKKLF	TRGV10	.	TRGJ1	13	-1	-1	18
12	1.314233144959916E-4	TGTGCTGCGCGGGATTATAAGAAACTCTTT	CAARDYKKLF	TRGV10	.	TRGJ1	16	-1	-1	13
12	1.314233144959916E-4	TGTGCCTTGTGGGAGGGGAAGGAACTCTTT	CALWEGKELF	TRGV9	.	TRGJ1	15	-1	-1	18
12	1.314233144959916E-4	TGTGCCCTGCCTAGGTATAAGAAACTCTTT	CALPRYKKLF	TRGV10	.	TRGJ2	4	-1	-1	15
12	1.314233144959916E-4	TGTGCCCCCGATTATTATAAGAAACTCTTT	CAPDYYKKLF	TRGV3	.	TRGJ1	8	-1	-1	10
12	1.314233144959916E-4	TGTGCCACCTGGGTGAATAAGAAACTCTTT	CATWVNKKLF	TRGV3	.	TRGJ1	12	-1	-1	16
12	1.314233144959916E-4	TGTGCCACCTGGGCAGGGAAGAAACTCTTT	CATWAGKKLF	TRGV3	.	TRGJ1	16	-1	-1	18
12	1.314233144959916E-4	TGTGCCACCTGGGACGGGGAGAAACTCTTT	CATWDGEKLF	TRGV3	.	TRGJ1	17	-1	-1	19
12	1.314233144959916E-4	TGTGCCACCTGGGACAGCTCGAAACTCTTT	CATWDSSKLF	TRGV2	.	TRGJ1	14	-1	-1	20
12	1.314233144959916E-4	TGTGCCACCTGGGAATTTAAGAAACTCTTT	CATWEFKKLF	TRGV4	.	TRGJ1	13	-1	-1	14
12	1.314233144959916E-4	AGGAAGTTTAGCGGATATAAGAAACTCTTT	RKFSGYKKLF	TRGV10	.	TRGJ1	-1	-1	-1	15
12	1.314233144959916E-4	TGTGCTGCGTGGGGAAAGAAACTCTTT	CAAWGKKLF	TRGV10	.	TRGJ1	12	-1	-1	15
12	1.314233144959916E-4	TGTGCTGCGTGGGAAGGGAAACTCTTT	CAAWEGKLF	TRGV10	.	TRGJ1	13	-1	-1	17
12	1.314233144959916E-4	TGTGCTGCGTGGGAAAAGAAACTCTTT	CAAWEKKLF	TRGV10	.	TRGJ1	13	-1	-1	15
12	1.314233144959916E-4	TGTGCTGCGCGGTATAAGAAACTCTTT	CAARYKKLF	TRGV10	.	TRGJ1	14	-1	-1	12
12	1.314233144959916E-4	TGTGCCACCTGGCGCCAGAAACTCTTT	CATWRQKLF	TRGV3	.	TRGJ1	11	-1	-1	16
12	1.314233144959916E-4	TGTGCCACCTGGGACGGGAAACTCTTT	CATWDGKLF	TRGV4	.	TRGJ1	17	-1	-1	17
12	1.314233144959916E-4	TGTGCTGTGGATAAGAAACTCTTT	CAVDKKLF	TRGV10	.	TRGJ1	6	-1	-1	10
12	1.314233144959916E-4	TGTGCTGCGGCCAAGAAACTCTTT	CAAAKKLF	TRGV10	.	TRGJ1	8	-1	-1	12
12	1.314233144959916E-4	TGTGCCGGATTCAAGAAACTCTTT	CAGFKKLF	TRGV4	.	TRGJ1	5	-1	-1	12
12	1.314233144959916E-4	TGTGGGGTATGGTTCAAGATATTT	CGVWFKIF	TRGV10	.	TRGJP1	3	-1	-1	5
12	1.314233144959916E-4	TCTCGGTTCAAGATATTT	SRFKIF	TRGV10	.	TRGJP1	0	-1	-1	4
11	1.2047137162132562E-4	TGTGCTGCGTGGGGTTACCTCTTGAGGGGGGAGACCACTGGTTGGTTCAAGATATTT	CAAWGYLLRGETTGWFKIF	TRGV10	.	TRGJP1	17	-1	-1	33
11	1.2047137162132562E-4	TGTGCTGCGTGGGATCCTCTTAGGGGGGGACGGACTGGTTGGTTCAAGATATTT	CAAWDPLRGGRTGWFKIF	TRGV10	.	TRGJP1	14	-1	-1	33
11	1.2047137162132562E-4	TGTGCCTTGTGGGAGGTGCGGCGGGGCCTCTCCTCTTATTATAAGAAACTCTTT	CALWEVRRGLSSYYKKLF	TRGV9	.	TRGJ1	18	-1	-1	35
11	1.2047137162132562E-4	TGTGCCTTGTGGGAAAACTCCCCACTTAGGTTTTGTGATTGGTTCAAGATATTT	CALWENSPLRFCDWFKIF	TRGV9	.	TRGJP1	13	-1	-1	35
11	1.2047137162132562E-4	TGTGCTGCGTGGGATCTGGAGTACAAGGCCACTGGTTGGTTCAAGATATTT	CAAWDLEYKATGWFKIF	TRGV10	.	TRGJP1	14	-1	-1	28
11	1.2047137162132562E-4	TGTGCCTTGTGGGAGGGCCGGCAAGAGTTGGGCAAAAAAGTCAAGGTATTT	CALWEGRQELGKKVKVF	TRGV9	.	TRGJP	15	-1	-1	19
11	1.2047137162132562E-4	TGTGCTGCGTGGGGGTTAGACCCTACCACTGGTTGGTTCAAGATATTT	CAAWGLDPTTGWFKIF	TRGV10	.	TRGJP1	12	-1	-1	23
11	1.2047137162132562E-4	TGTGCTGCGTGGGATTTGGGTGATACCACTGGTTGGTTCAAGATATTT	CAAWDLGDTTGWFKIF	TRGV10	.	TRGJP1	15	-1	-1	22
11	1.2047137162132562E-4	TGTGCTGCGTGGGATTATCGCCCCTCTGACGGTTATAAGAAACTCTTT	CAAWDYRPSDGYKKLF	TRGV10	.	TRGJ1	16	-1	-1	32
11	1.2047137162132562E-4	TGTGCTGCGTGGGATACCGCCGTTAGAAGCGTTTGGATCAAGACGTTT	CAAWDTAVRSVWIKTF	TRGV10	.	TRGJP2	14	-1	-1	23
11	1.2047137162132562E-4	TGTGCTGCGTGGGATTTCTTTGGGGTTTATTATAAGAAACTCTTT	CAAWDFFGVYYKKLF	TRGV10	.	TRGJ1	15	-1	-1	26
11	1.2047137162132562E-4	TGTGCTGCGTGGGATTTCAATACCACTGGTTGGTTCAAGATATTT	CAAWDFNTTGWFKIF	TRGV10	.	TRGJP1	15	-1	-1	19
11	1.2047137162132562E-4	TGTGCTGCGTGGGATCGGGATACCACTGGTTGGTTCAAGATATTT	CAAWDRDTTGWFKIF	TRGV10	.	TRGJP1	14	-1	-1	19
11	1.2047137162132562E-4	TGTGCTGCGTGGGATGGGAGTTGGGATTATTATAAGAAACTCTTT	CAAWDGSWDYYKKLF	TRGV10	.	TRGJ1	14	-1	-1	25
11	1.2047137162132562E-4	TGTGCTGCGTGGGACCCAACGTCTAATTATTATAAGAAACTCTTT	CAAWDPTSNYYKKLF	TRGV10	.	TRGJ1	13	-1	-1	21
11	1.2047137162132562E-4	TGTGCCTTGTGGGAGGTGTTTTACTCTTATTATAAGAAACTCTTT	CALWEVFYSYYKKLF	TRGV9	.	TRGJ1	17	-1	-1	26
11	1.2047137162132562E-4	TGTGCCTTGTGGGAGGTGTGTGGCACTGGTTGGTTCAAGATATTT	CALWEVCGTGWFKIF	TRGV9	.	TRGJP1	17	-1	-1	23
11	1.2047137162132562E-4	TGTGCTGCGTGGGCAAGGTCCACTGGTTGGTTCAAGATATTT	CAAWARSTGWFKIF	TRGV10	.	TRGJP1	12	-1	-1	19
11	1.2047137162132562E-4	TGTGCTGCGTGGGGTTTTACCACTGGTTGGTTCAAGATATTT	CAAWGFTTGWFKIF	TRGV10	.	TRGJP1	15	-1	-1	17
11	1.2047137162132562E-4	TGTGCTGCGTGGGATTTCGGGGTTTCCTATAAGAAACTCTTT	CAAWDFGVSYKKLF	TRGV10	.	TRGJ1	18	-1	-1	27
11	1.2047137162132562E-4	TGTGCTGCGTGGGATTTGACCACTGGTTGGTTCAAGATATTT	CAAWDLTTGWFKIF	TRGV10	.	TRGJP1	15	-1	-1	8
11	1.2047137162132562E-4	TGTGCTGCGTGGGATTCGATGAATTATTATAAGAAACTCTTT	CAAWDSMNYYKKLF	TRGV10	.	TRGJ1	15	-1	-1	20
11	1.2047137162132562E-4	TGTGCTGCGTGGGATTCGACGAATTATTATAAGAAACTCTTT	CAAWDSTNYYKKLF	TRGV10	.	TRGJ1	15	-1	-1	19
11	1.2047137162132562E-4	TGTGCTGCGTGGGATTGGCAGAATTATTATAAGAAACTCTTT	CAAWDWQNYYKKLF	TRGV10	.	TRGJ1	15	-1	-1	20
11	1.2047137162132562E-4	TGTGCTGCGTGGGATTATGAGAATTATTATAAGAAACTCTTT	CAAWDYENYYKKLF	TRGV10	.	TRGJ1	16	-1	-1	20
11	1.2047137162132562E-4	TGTGCTGCGTGGGAACCCGCCGGTTATGGGAAGAAACTCTTT	CAAWEPAGYGKKLF	TRGV10	.	TRGJ1	13	-1	-1	30
11	1.2047137162132562E-4	TGTGCCACCTGGGATGGGGGCACTGGTTGGTTCAAGATATTT	CATWDGGTGWFKIF	TRGV8	.	TRGJP1	17	-1	-1	20
11	1.2047137162132562E-4	TGTGCCACCTGGGATGGGGGAACTTATTATAAGAAACTCTTT	CATWDGGTYYKKLF	TRGV4	.	TRGJ1	17	-1	-1	19
11	1.2047137162132562E-4	TGTGCCACCTGGGACGGGCCTGCGAATTATAAGAAACTCTTT	CATWDGPANYKKLF	TRGV2	.	TRGJ1	19	-1	-1	25
11	1.2047137162132562E-4	TGTGCCACCTGGGACGGGCCCCTTTATTATAAGAAACTCTTT	CATWDGPLYYKKLF	TRGV2	.	TRGJ1	20	-1	-1	23
11	1.2047137162132562E-4	TGTGCTGCGTGTCTCGGACACAGTTGGTTCAAGATATTT	CAACLGHSWFKIF	TRGV10	.	TRGJP1	10	-1	-1	22
11	1.2047137162132562E-4	TGTGCTGCGTGGTATAACACTGGTTGGTTCAAGATATTT	CAAWYNTGWFKIF	TRGV10	.	TRGJP1	17	-1	-1	8
11	1.2047137162132562E-4	TGTGCTGCGTGGGCTGACACTGGTTGGTTCAAGATATTT	CAAWADTGWFKIF	TRGV10	.	TRGJP1	12	-1	-1	17
11	1.2047137162132562E-4	TGTGCTGCGTGGGGTCCCGAGAATTATAAGAAACTCTTT	CAAWGPENYKKLF	TRGV10	.	TRGJ2	12	-1	-1	22
11	1.2047137162132562E-4	TGTGCTGCGTGGGATTCCCGGCTATATAAGAAACTCTTT	CAAWDSRLYKKLF	TRGV10	.	TRGJ1	15	-1	-1	24
11	1.2047137162132562E-4	TGTGCTGCGTGGGATTCCAATTATTATAAGAAACTCTTT	CAAWDSNYYKKLF	TRGV10	.	TRGJ1	15	-1	-1	13
11	1.2047137162132562E-4	TGTGCTGCGTGGGATTCGGGTAGTGATAAGAAACTCTTT	CAAWDSGSDKKLF	TRGV10	.	TRGJ1	15	-1	-1	25
11	1.2047137162132562E-4	TGTGCTGCGTGGGATGACGAAGGTTGGTTCAAGATATTT	CAAWDDEGWFKIF	TRGV10	.	TRGJP1	18	-1	-1	21
11	1.2047137162132562E-4	TGTGCTGCGTGGGATATTCGCACGGCTGGGAAACTCTTT	CAAWDIRTAGKLF	TRGV10	.	TRGJ1	14	-1	-1	29
11	1.2047137162132562E-4	TGTGCTGCGTGGGATAGTGGGGGTTGGTTCAAGATATTT	CAAWDSGGWFKIF	TRGV10	.	TRGJP1	14	-1	-1	21
11	1.2047137162132562E-4	TGTGCTGCGTGGGACGGCGGTTATTATAAGAAACTCTTT	CAAWDGGYYKKLF	TRGV10	.	TRGJ1	13	-1	-1	20
11	1.2047137162132562E-4	TGTGCTGCGTGGGAGTCGAATTATTATAAGAAACTCTTT	CAAWESNYYKKLF	TRGV10	.	TRGJ1	13	-1	-1	15
11	1.2047137162132562E-4	TGTGCTGCGTGGGAATTCACTGGTTGGTTCAAGATATTT	CAAWEFTGWFKIF	TRGV10	.	TRGJP1	13	-1	-1	17
11	1.2047137162132562E-4	TGTGCTGCGTGGGAATCGCCCTCTTGGAAGAAACTCTTT	CAAWESPSWKKLF	TRGV10	.	TRGJ1	13	-1	-1	27
11	1.2047137162132562E-4	TGTGCCTTGTGGGAGTCCTTTTATTATAAGAAACTCTTT	CALWESFYYKKLF	TRGV9	.	TRGJ1	14	-1	-1	20
11	1.2047137162132562E-4	TGTGCCTTGTGGGAGGTCCCCTATTATAAGAAACTCTTT	CALWEVPYYKKLF	TRGV9	.	TRGJ1	16	-1	-1	21
11	1.2047137162132562E-4	TGTGCCTTGTGGGAGGTCAATTATTATAAGAAACTCTTT	CALWEVNYYKKLF	TRGV9	.	TRGJ1	16	-1	-1	18
11	1.2047137162132562E-4	TGTGCCTTGTGGGAGGGACTATATTATAAGAAACTCTTT	CALWEGLYYKKLF	TRGV9	.	TRGJ1	15	-1	-1	21
11	1.2047137162132562E-4	TGTGCCTTGTGGGAGGGAGTCGGTTATAAGAAACTCTTT	CALWEGVGYKKLF	TRGV9	.	TRGJ1	15	-1	-1	23
11	1.2047137162132562E-4	TGTGCCTTGTGGGAGGACAATTATTATAAGAAACTCTTT	CALWEDNYYKKLF	TRGV9	.	TRGJ1	15	-1	-1	18
11	1.2047137162132562E-4	TGTGCCACCTGGGCCTCCAATTATTATAAGAAACTCTTT	CATWASNYYKKLF	TRGV2	.	TRGJ1	12	-1	-1	15
11	1.2047137162132562E-4	TGTGCCACCTGGGACCGTAGTGATTGGATCAAGACGTTT	CATWDRSDWIKTF	TRGV2	.	TRGJP2	14	-1	-1	16
11	1.2047137162132562E-4	TGTGCCACCTGGGACGGGCTTTATTATAAGAAACTCTTT	CATWDGLYYKKLF	TRGV2	.	TRGJ1	18	-1	-1	20
11	1.2047137162132562E-4	TGTGCCACCTGGGACGGGCCTTATTATAAGAAACTCTTT	CATWDGPYYKKLF	TRGV2	.	TRGJ1	19	-1	-1	20
11	1.2047137162132562E-4	TGTGCCACCTGGGACAGGCTAGGATATAAGAAACTCTTT	CATWDRLGYKKLF	TRGV3	.	TRGJ1	18	-1	-1	24
11	1.2047137162132562E-4	TGTGCCACCTGGGACAGGCCGGGTTATAAGAAACTCTTT	CATWDRPGYKKLF	TRGV7	.	TRGJ1	19	-1	-1	23
11	1.2047137162132562E-4	TGTGCCACCTGGGACAGGCGGGGTTATAAGAAACTCTTT	CATWDRRGYKKLF	TRGV7	.	TRGJ1	18	-1	-1	23
11	1.2047137162132562E-4	TGTGCCACCTGGGACAGGGGGGACTATAAGAAACTCTTT	CATWDRGDYKKLF	TRGV3	.	TRGJ1	17	-1	-1	24
11	1.2047137162132562E-4	TGTGCTGCGTCGGGGGGGAATTATAAGAAACTCTTT	CAASGGNYKKLF	TRGV10	.	TRGJ1	13	-1	-1	19
11	1.2047137162132562E-4	TGTGCTGCGTGGGTCACTGGTTGGTTCAAGATATTT	CAAWVTGWFKIF	TRGV10	.	TRGJP1	12	-1	-1	14
11	1.2047137162132562E-4	TGTGCTGCGTGGGGTTATTATTATAAGAAACTCTTT	CAAWGYYYKKLF	TRGV10	.	TRGJ1	16	-1	-1	16
11	1.2047137162132562E-4	TGTGCTGCGTGGGATTTCACCTGGTTCAAGATATTT	CAAWDFTWFKIF	TRGV10	.	TRGJP1	15	-1	-1	21
11	1.2047137162132562E-4	TGTGCTGCGTGGGATTCTAGCTGGTTCAAGATATTT	CAAWDSSWFKIF	TRGV10	.	TRGJP1	15	-1	-1	21
11	1.2047137162132562E-4	TGTGCTGCGTGGGATATAAATTATAAGAAACTCTTT	CAAWDINYKKLF	TRGV10	.	TRGJ2	14	-1	-1	19
11	1.2047137162132562E-4	TGTGCTGCGTGGGATACATATTATAAGAAACTCTTT	CAAWDTYYKKLF	TRGV10	.	TRGJ1	14	-1	-1	18
11	1.2047137162132562E-4	TGTGCTGCGTGGGACACTGGTTGGTTCAAGATATTT	CAAWDTGWFKIF	TRGV10	.	TRGJP1	13	-1	-1	14
11	1.2047137162132562E-4	TGTGCTGCGTGGGAATATTATTATAAGAAACTCTTT	CAAWEYYYKKLF	TRGV10	.	TRGJ1	16	-1	-1	16
11	1.2047137162132562E-4	TGTGCTGCGCCTCATACTGGTTGGTTCAAGATATTT	CAAPHTGWFKIF	TRGV10	.	TRGJP1	8	-1	-1	15
11	1.2047137162132562E-4	TGTGCTGCGGACGAAAGGGGTTGGTTCAAGATATTT	CAADERGWFKIF	TRGV10	.	TRGJP1	8	-1	-1	18
11	1.2047137162132562E-4	TGTGCCACCTGGGGTGATTATTATAAGAAACTCTTT	CATWGDYYKKLF	TRGV4	.	TRGJ1	15	-1	-1	16
11	1.2047137162132562E-4	TGTGCCACCTGGGATGGGCGGTATAAGAAACTCTTT	CATWDGRYKKLF	TRGV4	.	TRGJ1	18	-1	-1	21
11	1.2047137162132562E-4	TGTGCCACCTGGGACAGTCTATATAAGAAACTCTTT	CATWDSLYKKLF	TRGV3	.	TRGJ1	16	-1	-1	21
11	1.2047137162132562E-4	TGTGCCACCTGGGACAGGCTATATAAGAAACTCTTT	CATWDRLYKKLF	TRGV7	.	TRGJ1	18	-1	-1	21
11	1.2047137162132562E-4	TGTGCCACCTGGGACAGGCGTTATAAGAAACTCTTT	CATWDRRYKKLF	TRGV7	.	TRGJ1	18	-1	-1	20
11	1.2047137162132562E-4	TGTGCCACCTGGGAAAATTATTATAAGAAACTCTTT	CATWENYYKKLF	TRGV5	.	TRGJ1	13	-1	-1	15
11	1.2047137162132562E-4	TGTGCCACCCCCAAATTCCCACAGAGGAAACTCTTT	CATPKFPQRKLF	TRGV8	.	TRGJ1	8	-1	-1	26
11	1.2047137162132562E-4	CCCCGTAACCAAGATAAAAGAAGGGAGAAACTCTTT	PRNQDKRREKLF	TRGV10	.	TRGJ1	-1	-1	-1	25
11	1.2047137162132562E-4	TGTCCCGTGAACTCTTATTATAAGAAACTCTTT	CPVNSYYKKLF	TRGV10	.	TRGJ2	2	-1	-1	14
11	1.2047137162132562E-4	TGTGCTGCGTCGGAGGGCTATAAGAAACTCTTT	CAASEGYKKLF	TRGV10	.	TRGJ1	13	-1	-1	18
11	1.2047137162132562E-4	TGTGCTGCGTGGTCCCATAGAAAGAAACTCTTT	CAAWSHRKKLF	TRGV10	.	TRGJ1	11	-1	-1	21
11	1.2047137162132562E-4	TGTGCTGCGTGGGTCCCCAATAAGAAACTCTTT	CAAWVPNKKLF	TRGV10	.	TRGJ1	12	-1	-1	19
11	1.2047137162132562E-4	TGTGCTGCGTGGGTCATCAGGGGGAAACTCTTT	CAAWVIRGKLF	TRGV10	.	TRGJ1	12	-1	-1	23
11	1.2047137162132562E-4	TGTGCTGCGTGGGATTCGGCTAAGAAACTCTTT	CAAWDSAKKLF	TRGV10	.	TRGJ1	15	-1	-1	20
11	1.2047137162132562E-4	TGTGCTGCGTGGGATTGGAGAGAGAAACTCTTT	CAAWDWREKLF	TRGV10	.	TRGJ1	15	-1	-1	22
11	1.2047137162132562E-4	TGTGCTGCGTGGGATGGTTGGTTCAAGATATTT	CAAWDGWFKIF	TRGV10	.	TRGJP1	14	-1	-1	14
11	1.2047137162132562E-4	TGTGCTGCGTGGGATACAAGGTCGAAACTCTTT	CAAWDTRSKLF	TRGV10	.	TRGJ1	14	-1	-1	23
11	1.2047137162132562E-4	TGTGCTGCGTGGGAGTGGGATAAGAAACTCTTT	CAAWEWDKKLF	TRGV10	.	TRGJ1	13	-1	-1	19
11	1.2047137162132562E-4	TGTGCTGCGTGGGAGGACTATAAGAAACTCTTT	CAAWEDYKKLF	TRGV10	.	TRGJ1	13	-1	-1	18
11	1.2047137162132562E-4	TGTGCTGCGGGGGAGAGTTGGTTCAAGATATTT	CAAGESWFKIF	TRGV10	.	TRGJP1	13	-1	-1	16
11	1.2047137162132562E-4	TGTGCCTTACTGAATTATTATAAGAAACTCTTT	CALLNYYKKLF	TRGV9	.	TRGJ1	7	-1	-1	11
11	1.2047137162132562E-4	TGTGCCACCTGGGTGTATTATAAGAAACTCTTT	CATWVYYKKLF	TRGV4	.	TRGJ1	12	-1	-1	15
11	1.2047137162132562E-4	TGTGCCACCTGGGACTATTATAAGAAACTCTTT	CATWDYYKKLF	TRGV8	.	TRGJ1	13	-1	-1	15
11	1.2047137162132562E-4	TGTGCCACCTGGGACCGGAGGAGGAAACTCTTT	CATWDRRRKLF	TRGV5	.	TRGJ1	17	-1	-1	23
11	1.2047137162132562E-4	TGTGCCACCTGGGACGGGCTTCGGAAACTCTTT	CATWDGLRKLF	TRGV2	.	TRGJ1	18	-1	-1	23
11	1.2047137162132562E-4	TGTGCCACCTGGGACAGGCATGGGAAACTCTTT	CATWDRHGKLF	TRGV5	.	TRGJ1	21	-1	-1	23
11	1.2047137162132562E-4	TGTGCGGGTCAAGGAGCTTGCATGGGACTCTTT	CAGQGACMGLF	TRGV7	.	TRGJ1	4	-1	-1	26
11	1.2047137162132562E-4	TGTGCTGCTACTGGGTATAAGAAACTCTTT	CAATGYKKLF	TRGV10	.	TRGJ1	7	-1	-1	15
11	1.2047137162132562E-4	TGTGCTGCCTGGGAGTATAAGAAACTCTTT	CAAWEYKKLF	TRGV10	.	TRGJ1	16	-1	-1	15
11	1.2047137162132562E-4	TGTGCTGCGTCCCAGGGAAGGAAACTCTTT	CAASQGRKLF	TRGV10	.	TRGJ1	9	-1	-1	20
11	1.2047137162132562E-4	TGTGCTGCGTGTGGATATAAGAAACTCTTT	CAACGYKKLF	TRGV10	.	TRGJ1	15	-1	-1	15
11	1.2047137162132562E-4	TGTGCTGCGTGGGTCTTCGGGGGACTCTTT	CAAWVFGGLF	TRGV10	.	TRGJ1	12	-1	-1	23
11	1.2047137162132562E-4	TGTGCTGCGTGGGGACCGTTCAAGATATTT	CAAWGPFKIF	TRGV10	.	TRGJP1	12	-1	-1	17
11	1.2047137162132562E-4	TGTGCCTCTGCTTATTATAAGAAACTCTTT	CASAYYKKLF	TRGV9	.	TRGJ1	6	-1	-1	11
11	1.2047137162132562E-4	TGTGCCACCTGGGGTAATAAGAAACTCTTT	CATWGNKKLF	TRGV3	.	TRGJ1	12	-1	-1	16
11	1.2047137162132562E-4	TGTGCCACCCCTTGTGGTAAGAAACTCTTT	CATPCGKKLF	TRGV3	.	TRGJ1	8	-1	-1	17
11	1.2047137162132562E-4	TGTGCCACCAATGGATGGGAGAAACTCTTT	CATNGWEKLF	TRGV4	.	TRGJ1	18	-1	-1	19
11	1.2047137162132562E-4	TGTGCTGCGTGGGGCAAGAAACTCTTT	CAAWGKKLF	TRGV10	.	TRGJ1	12	-1	-1	15
11	1.2047137162132562E-4	TGTGCTGCGTGCAAGAAACTCTTT	CAACKKLF	TRGV10	.	TRGJ2	10	-1	-1	12
11	1.2047137162132562E-4	TGTGCTGCGTGGAAGAAACTCTTT	CAAWKKLF	TRGV10	.	TRGJ1	11	-1	-1	12
11	1.2047137162132562E-4	TGTGCCACCTGGGTCAAACTCTTT	CATWVKLF	TRGV4	.	TRGJ1	12	-1	-1	15
11	1.2047137162132562E-4	TGTGCTGCAGGGAAACTCTTT	CAAGKLF	TRGV10	.	TRGJ1	7	-1	-1	11
11	1.2047137162132562E-4	TGTGCCAGGAAGAAACTCTTT	CARKKLF	TRGV8	.	TRGJ1	6	-1	-1	9
10	1.0951942874665966E-4	TGTGCTGCGTGGGATCCCCCCACCCGACGGTACAAGGATACCACTGGTTGGTTCAAGATATTT	CAAWDPPTRRYKDTTGWFKIF	TRGV10	.	TRGJP1	14	-1	-1	37
10	1.0951942874665966E-4	TGTGCTGCGTGGGATTATTCGGTCTTGTATACCACTGGTTGGTTCAAGATATTT	CAAWDYSVLYTTGWFKIF	TRGV10	.	TRGJP1	16	-1	-1	27
10	1.0951942874665966E-4	TGTGCTGCGTGGGACCAAAAAAAACTGAATACCACTGGTTGGTTCAAGATATTT	CAAWDQKKLNTTGWFKIF	TRGV10	.	TRGJP1	13	-1	-1	28
10	1.0951942874665966E-4	TGTGCTGCGTGGGGTCAACAGAATGGTACCACTGGTTGGTTCAAGATATTT	CAAWGQQNGTTGWFKIF	TRGV10	.	TRGJP1	12	-1	-1	26
10	1.0951942874665966E-4	TGTGCTGCGTGGGATTATGAGAGGTTGGTTACTGGTTGGTTCAAGATATTT	CAAWDYERLVTGWFKIF	TRGV10	.	TRGJP1	16	-1	-1	30
10	1.0951942874665966E-4	TGTGCTGCGTGGGATTACCTCCGGAGGGGCACTGGTTGGTTCAAGATATTT	CAAWDYLRRGTGWFKIF	TRGV10	.	TRGJP1	17	-1	-1	29
10	1.0951942874665966E-4	TGTGCCTTGTGGGAGGTGTCTTCTTTGGTCTCTGGTTGGTTCAAGATATTT	CALWEVSSLVSGWFKIF	TRGV9	.	TRGJP1	17	-1	-1	31
10	1.0951942874665966E-4	TGTGCCTTGTGGGAGGCCGATACATATACCACTGGTTGGTTCAAGATATTT	CALWEADTYTTGWFKIF	TRGV9	.	TRGJP1	15	-1	-1	23
10	1.0951942874665966E-4	TGTGCCACCTGGGACGGGCTGGGGGATAGTAGTGATTGGATCAAGACGTTT	CATWDGLGDSSDWIKTF	TRGV2	.	TRGJP2	18	-1	-1	25
10	1.0951942874665966E-4	TGTGCTGCGTGGGGCCCGGGGGCTACCACTGGTTGGTTCAAGATATTT	CAAWGPGATTGWFKIF	TRGV10	.	TRGJP1	12	-1	-1	23
10	1.0951942874665966E-4	TGTGCTGCGTGGGATTCCAAGCCCCCCGACCCCATTAAGAAACTCTTT	CAAWDSKPPDPIKKLF	TRGV10	.	TRGJ1	15	-1	-1	35
10	1.0951942874665966E-4	TGTGCTGCGTGGGATTGCGGGAATACCACTGGTTGGTTCAAGATATTT	CAAWDCGNTTGWFKIF	TRGV10	.	TRGJP1	28	-1	-1	22
10	1.0951942874665966E-4	TGTGCTGCGTGGGATTATCCCCATACCACTGGTTGGTTCAAGATATTT	CAAWDYPHTTGWFKIF	TRGV10	.	TRGJP1	16	-1	-1	22
10	1.0951942874665966E-4	TGTGCTGCGTGGGATTATGGGGGTACCACTGGTTGGTTCAAGATATTT	CAAWDYGGTTGWFKIF	TRGV10	.	TRGJP1	16	-1	-1	23
10	1.0951942874665966E-4	TGTGCTGCGTGGGATTATAACCTTTTGAATTATTATAAGAAACTCTTT	CAAWDYNLLNYYKKLF	TRGV10	.	TRGJ1	16	-1	-1	14
10	1.0951942874665966E-4	TGTGCTGCGTGGGACACTGGACGTACCACTGGTTGGTTCAAGATATTT	CAAWDTGRTTGWFKIF	TRGV10	.	TRGJP1	13	-1	-1	23
10	1.0951942874665966E-4	TGTGCTGCGTGGGCCTTAGCAAGTAGTGATTGGATCAAGACGTTT	CAAWALASSDWIKTF	TRGV10	.	TRGJP2	12	-1	-1	21
10	1.0951942874665966E-4	TGTGCTGCGTGGGGTCTATACGGCTCTGGTTGGTTCAAGATATTT	CAAWGLYGSGWFKIF	TRGV10	.	TRGJP1	12	-1	-1	12
10	1.0951942874665966E-4	TGTGCTGCGTGGGATTGTGGGACCACTGGTTGGTTCAAGATATTT	CAAWDCGTTGWFKIF	TRGV10	.	TRGJP1	15	-1	-1	21
10	1.0951942874665966E-4	TGTGCTGCGTGGGATTGTATGGGCACTGGTTGGTTCAAGATATTT	CAAWDCMGTGWFKIF	TRGV10	.	TRGJP1	15	-1	-1	23
10	1.0951942874665966E-4	TGTGCTGCGTGGGATTATGGTACCACTGGTTGGTTCAAGATATTT	CAAWDYGTTGWFKIF	TRGV10	.	TRGJP1	16	-1	-1	20
10	1.0951942874665966E-4	TGTGCTGCGTGGGATCGGGTTGCCACTGGTTGGTTCAAGATATTT	CAAWDRVATGWFKIF	TRGV10	.	TRGJP1	14	-1	-1	22
10	1.0951942874665966E-4	TGTGCTGCGTGGGACCCCGATACCACTGGTTGGTTCAAGATATTT	CAAWDPDTTGWFKIF	TRGV10	.	TRGJP1	13	-1	-1	19
10	1.0951942874665966E-4	TGTGCTGCGTGGGACCCACATACCACTGGTTGGTTCAAGATATTT	CAAWDPHTTGWFKIF	TRGV10	.	TRGJP1	13	-1	-1	19
10	1.0951942874665966E-4	TGTGCTGCGTGGGACGAATATACCACTGGTTGGTTCAAGATATTT	CAAWDEYTTGWFKIF	TRGV10	.	TRGJP1	13	-1	-1	17
10	1.0951942874665966E-4	TGTGCTGCGTGGGAGAGTCATACCACTGGTTGGTTCAAGATATTT	CAAWESHTTGWFKIF	TRGV10	.	TRGJP1	13	-1	-1	19
10	1.0951942874665966E-4	TGTGCCTTGTGGGAGGTGTTCCAGAATTATTATAAGAAACTCTTT	CALWEVFQNYYKKLF	TRGV9	.	TRGJ1	17	-1	-1	23
10	1.0951942874665966E-4	TGTGCCTTGTGGGAGGTGATTACCACTGGTTGGTTCAAGATATTT	CALWEVITTGWFKIF	TRGV9	.	TRGJP1	17	-1	-1	14
10	1.0951942874665966E-4	TGTGCCTTGTGGGAGGGTTATACCACTGGTTGGTTCAAGATATTT	CALWEGYTTGWFKIF	TRGV9	.	TRGJP1	15	-1	-1	15
10	1.0951942874665966E-4	TGTGCCACCTGGGACGCGACCGGGGCCCACAATAAGAAACTCTTT	CATWDATGAHNKKLF	TRGV2	.	TRGJ1	21	-1	-1	31
10	1.0951942874665966E-4	TGTGCCACCTGGGACGGCGGTAGTAGTGATTGGATCAAGACGTTT	CATWDGGSSDWIKTF	TRGV2	.	TRGJP2	16	-1	-1	20
10	1.0951942874665966E-4	TGTGCCACCTGGGACGGGCTCTCGAATTATTATAAGAAACTCTTT	CATWDGLSNYYKKLF	TRGV2	.	TRGJ1	18	-1	-1	21
10	1.0951942874665966E-4	TGTGCCACCTGGGACGGGCGAAGTAGTGATTGGATCAAGACGTTT	CATWDGRSSDWIKTF	TRGV2	.	TRGJP2	18	-1	-1	21
10	1.0951942874665966E-4	TGTGCCACCTGGGACGGACATAGTAGTGATTGGATCAAGACGTTT	CATWDGHSSDWIKTF	TRGV2	.	TRGJP2	16	-1	-1	19
10	1.0951942874665966E-4	TGTGCTGCGTGGGCCCGGGGCTCTGGTTGGTTCAAGATATTT	CAAWARGSGWFKIF	TRGV10	.	TRGJP1	12	-1	-1	22
10	1.0951942874665966E-4	TGTGCTGCGTGGGCCCATGAGCCTGGTTGGTTCAAGATATTT	CAAWAHEPGWFKIF	TRGV10	.	TRGJP1	12	-1	-1	22
10	1.0951942874665966E-4	TGTGCTGCGTGGGATTTCCCCACTGGTTGGTTCAAGATATTT	CAAWDFPTGWFKIF	TRGV10	.	TRGJP1	15	-1	-1	19
10	1.0951942874665966E-4	TGTGCTGCGTGGGATTCTCATAATTATTATAAGAAACTCTTT	CAAWDSHNYYKKLF	TRGV10	.	TRGJ2	15	-1	-1	21
10	1.0951942874665966E-4	TGTGCTGCGTGGGATTCAGGTCTGGATTATAAGAAACTCTTT	CAAWDSGLDYKKLF	TRGV10	.	TRGJ1	15	-1	-1	25
10	1.0951942874665966E-4	TGTGCTGCGTGGGATTGGGGCACTGGTTGGTTCAAGATATTT	CAAWDWGTGWFKIF	TRGV10	.	TRGJP1	15	-1	-1	20
10	1.0951942874665966E-4	TGTGCTGCGTGGGATTATTCCACTGGTTGGTTCAAGATATTT	CAAWDYSTGWFKIF	TRGV10	.	TRGJP1	16	-1	-1	8
10	1.0951942874665966E-4	TGTGCTGCGTGGGATTATCACACTGGTTGGTTCAAGATATTT	CAAWDYHTGWFKIF	TRGV10	.	TRGJP1	16	-1	-1	8
10	1.0951942874665966E-4	TGTGCTGCGTGGGATCCCACGGAGGATTATAAGAAACTCTTT	CAAWDPTEDYKKLF	TRGV10	.	TRGJ1	14	-1	-1	25
10	1.0951942874665966E-4	TGTGCTGCGTGGGATGTAGTAAAACATTATAAGAAACTCTTT	CAAWDVVKHYKKLF	TRGV10	.	TRGJ1	21	-1	-1	25
10	1.0951942874665966E-4	TGTGCTGCGTGGGATGCGTCCACTGGTTGGTTCAAGATATTT	CAAWDASTGWFKIF	TRGV10	.	TRGJP1	14	-1	-1	19
10	1.0951942874665966E-4	TGTGCTGCGTGGGATGGTAGTAGTGATTGGATCAAGACGTTT	CAAWDGSSDWIKTF	TRGV10	.	TRGJP2	14	-1	-1	17
10	1.0951942874665966E-4	TGTGCTGCGTGGGACTATACCACTGGTTGGTTCAAGATATTT	CAAWDYTTGWFKIF	TRGV10	.	TRGJP1	16	-1	-1	8
10	1.0951942874665966E-4	TGTGCTGCGTGGGACCGATCGGGTGGAGGGTTCAAGATATTT	CAAWDRSGGGFKIF	TRGV10	.	TRGJP1	13	-1	-1	28
10	1.0951942874665966E-4	TGTGCTGCGTGGGACGTCTTCACTGGTTGGTTCAAGATATTT	CAAWDVFTGWFKIF	TRGV10	.	TRGJP1	13	-1	-1	20
10	1.0951942874665966E-4	TGTGCCTTGTGGGAGGCGTCGCCAGTATATAAGAAACTCTTT	CALWEASPVYKKLF	TRGV9	.	TRGJ1	15	-1	-1	27
10	1.0951942874665966E-4	TGTGCCTTGTGGGAGGGGAGGAATTATTATAAGAAACTCTTT	CALWEGRNYYKKLF	TRGV9	.	TRGJ1	15	-1	-1	20
10	1.0951942874665966E-4	TGTGCCTTGTGGGAGAGGGGACCGTATTATAAGAAACTCTTT	CALWERGPYYKKLF	TRGV9	.	TRGJ1	14	-1	-1	24
10	1.0951942874665966E-4	TGTGCCACCTGGGTCCATAGTAGTGATTGGATCAAGACGTTT	CATWVHSSDWIKTF	TRGV3	.	TRGJP2	12	-1	-1	16
10	1.0951942874665966E-4	TGTGCCACCTGGGATGGGCCCGGGTATAGGGAGAAACTCTTT	CATWDGPGYREKLF	TRGV4	.	TRGJ1	20	-1	-1	31
10	1.0951942874665966E-4	TGTGCCACCTGGGACGGGCCTCGTTATTATAAGAAACTCTTT	CATWDGPRYYKKLF	TRGV2	.	TRGJ1	23	-1	-1	23
10	1.0951942874665966E-4	TGTGCCACCTGGGACGAGGCTAGTGATTGGATCAAGACGTTT	CATWDEASDWIKTF	TRGV2	.	TRGJP2	19	-1	-1	20
10	1.0951942874665966E-4	TGTGCCACCTGGGACAGGCCTGGGAGCTATAAGAAACTCTTT	CATWDRPGSYKKLF	TRGV5	.	TRGJ1	21	-1	-1	27
10	1.0951942874665966E-4	TGTGCCACCTGGGACAGGCCGGATTATTATAAGAAACTCTTT	CATWDRPDYYKKLF	TRGV7	.	TRGJ1	19	-1	-1	19
10	1.0951942874665966E-4	TGTGCCACCTGGGACAGACCTTGTTATTATAAGAAACTCTTT	CATWDRPCYYKKLF	TRGV3	.	TRGJ1	20	-1	-1	23
10	1.0951942874665966E-4	TGTGCCAGAAAGCAAGAGTTGGGCAAAAAAATCAAGGTATTT	CARKQELGKKIKVF	TRGV8	.	TRGJP	6	-1	-1	11
10	1.0951942874665966E-4	TGTGCTGCTTCTGGGGGGGATGGGCGGTTCAAGATATTT	CAASGGDGRFKIF	TRGV10	.	TRGJP1	7	-1	-1	25
10	1.0951942874665966E-4	TGTGCTGCGTGGCCTTCCACTGGTTGGTTCAAGATATTT	CAAWPSTGWFKIF	TRGV10	.	TRGJP1	11	-1	-1	16
10	1.0951942874665966E-4	TGTGCTGCGTGGGTGGTCACTGGTTGGTTCAAGATATTT	CAAWVVTGWFKIF	TRGV10	.	TRGJP1	12	-1	-1	17
10	1.0951942874665966E-4	TGTGCTGCGTGGGCCTCCCCGAATTATAAGAAACTCTTT	CAAWASPNYKKLF	TRGV10	.	TRGJ1	12	-1	-1	22
10	1.0951942874665966E-4	TGTGCTGCGTGGGCCGCCATAGGTTGGTTCAAGATATTT	CAAWAAIGWFKIF	TRGV10	.	TRGJP1	12	-1	-1	21
10	1.0951942874665966E-4	TGTGCTGCGTGGGATTTTGAGTGCTACGGGAAACTCTTT	CAAWDFECYGKLF	TRGV10	.	TRGJ1	15	-1	-1	29
10	1.0951942874665966E-4	TGTGCTGCGTGGGATTTCACTGGTTGGTTCAAGATATTT	CAAWDFTGWFKIF	TRGV10	.	TRGJP1	15	-1	-1	17
10	1.0951942874665966E-4	TGTGCTGCGTGGGATTTACGAAATTGGTTCAAGATATTT	CAAWDLRNWFKIF	TRGV10	.	TRGJP1	23	-1	-1	23
10	1.0951942874665966E-4	TGTGCTGCGTGGGATTCAGCTGGTTGGTTCAAGATATTT	CAAWDSAGWFKIF	TRGV10	.	TRGJP1	15	-1	-1	19
10	1.0951942874665966E-4	TGTGCTGCGTGGGATTCAAATTATTATAAGAAACTCTTT	CAAWDSNYYKKLF	TRGV10	.	TRGJ1	15	-1	-1	13
10	1.0951942874665966E-4	TGTGCTGCGTGGGATTGTGGTGGTTGGTTCAAGATATTT	CAAWDCGGWFKIF	TRGV10	.	TRGJP1	15	-1	-1	20
10	1.0951942874665966E-4	TGTGCTGCGTGGGATTGGACCGTGCGGTTCAAGATATTT	CAAWDWTVRFKIF	TRGV10	.	TRGJP1	15	-1	-1	25
10	1.0951942874665966E-4	TGTGCTGCGTGGGATTATCATGGGGCAAAGAAACTCTTT	CAAWDYHGAKKLF	TRGV10	.	TRGJ1	16	-1	-1	27
10	1.0951942874665966E-4	TGTGCTGCGTGGGATTATCAGTCCCGGTTCAAGATATTT	CAAWDYQSRFKIF	TRGV10	.	TRGJP1	16	-1	-1	25
10	1.0951942874665966E-4	TGTGCTGCGTGGGATTATATCTATTATAAGAAACTCTTT	CAAWDYIYYKKLF	TRGV10	.	TRGJ1	16	-1	-1	21
10	1.0951942874665966E-4	TGTGCTGCGTGGGATCTCCCGACCTATAAGAAACTCTTT	CAAWDLPTYKKLF	TRGV10	.	TRGJ1	14	-1	-1	24
10	1.0951942874665966E-4	TGTGCTGCGTGGGATCCCACTGGTTGGTTCAAGATATTT	CAAWDPTGWFKIF	TRGV10	.	TRGJP1	14	-1	-1	13
10	1.0951942874665966E-4	TGTGCTGCGTGGGATGTGGGGTATTATAAGAAACTCTTT	CAAWDVGYYKKLF	TRGV10	.	TRGJ1	14	-1	-1	21
10	1.0951942874665966E-4	TGTGCTGCGTGGGATATGTGGTATTATAAGAAACTCTTT	CAAWDMWYYKKLF	TRGV10	.	TRGJ1	14	-1	-1	21
10	1.0951942874665966E-4	TGTGCTGCGTGGGACCCCCTCTACCTTAAGAAACTCTTT	CAAWDPLYLKKLF	TRGV10	.	TRGJ1	13	-1	-1	26
10	1.0951942874665966E-4	TGTGCTGCGTGGGAGGTCGACCGGGCTAAGAAACTCTTT	CAAWEVDRAKKLF	TRGV10	.	TRGJ1	13	-1	-1	26
10	1.0951942874665966E-4	TGTGCTGCGTGGGAGAGGACTGAAAATAAGAAACTCTTT	CAAWERTENKKLF	TRGV10	.	TRGJ1	13	-1	-1	25
10	1.0951942874665966E-4	TGTGCTGCGTGGAGCGAGGCTGGTTGGTTCAAGATATTT	CAAWSEAGWFKIF	TRGV10	.	TRGJP1	11	-1	-1	19
10	1.0951942874665966E-4	TGTGCTGCGTGGAATACCACTGGTTGGTTCAAGATATTT	CAAWNTTGWFKIF	TRGV10	.	TRGJP1	14	-1	-1	8
10	1.0951942874665966E-4	TGTGCTGCGCGTCGTTGGGATTATTATAAGAAACTCTTT	CAARRWDYYKKLF	TRGV10	.	TRGJ1	8	-1	-1	19
10	1.0951942874665966E-4	TGTGCCTTGTGGGAGGTGAGAACGTGGTTCAAGATATTT	CALWEVRTWFKIF	TRGV9	.	TRGJP1	17	-1	-1	24
10	1.0951942874665966E-4	TGTGCCTTGTGGGAGGTGAATGGTTGGTTCAAGATATTT	CALWEVNGWFKIF	TRGV9	.	TRGJP1	17	-1	-1	20
10	1.0951942874665966E-4	TGTGCCACCTGGGATGTTCGCTATTATAAGAAACTCTTT	CATWDVRYYKKLF	TRGV4	.	TRGJ1	15	-1	-1	21
10	1.0951942874665966E-4	TGTGCCACCTGGGATGGGCTCGGTTATAAGAAACTCTTT	CATWDGLGYKKLF	TRGV4	.	TRGJ1	18	-1	-1	23
10	1.0951942874665966E-4	TGTGCCACCTGGGACGGTCATTATTATAAGAAACTCTTT	CATWDGHYYKKLF	TRGV2	.	TRGJ1	16	-1	-1	19
10	1.0951942874665966E-4	TGTGCCACCTGGGACGGGCCTGGTTGGTTCAAGATATTT	CATWDGPGWFKIF	TRGV2	.	TRGJP1	19	-1	-1	19
10	1.0951942874665966E-4	TGTGCCACCTGGGACGGGCCGGATTATAAGAAACTCTTT	CATWDGPDYKKLF	TRGV2	.	TRGJ1	19	-1	-1	22
10	1.0951942874665966E-4	TGTGCCACCTGGGACGGGGCACGAGTTAAGAAACTCTTT	CATWDGARVKKLF	TRGV2	.	TRGJ1	17	-1	-1	26
10	1.0951942874665966E-4	TGTGCCACCTGGGACAGGCATTATTATAAGAAACTCTTT	CATWDRHYYKKLF	TRGV3	.	TRGJ1	18	-1	-1	19
10	1.0951942874665966E-4	TGTGCCACCTGGGAAACCACTGGTTGGTTCAAGATATTT	CATWETTGWFKIF	TRGV8	.	TRGJP1	13	-1	-1	15
10	1.0951942874665966E-4	TGTGCTGCCCTTACCACTGGTTGGTTCAAGATATTT	CAALTTGWFKIF	TRGV10	.	TRGJP1	7	-1	-1	11
10	1.0951942874665966E-4	TGTGCTGCGTCGACCTCCGGTTGGTTCAAGATATTT	CAASTSGWFKIF	TRGV10	.	TRGJP1	9	-1	-1	12
10	1.0951942874665966E-4	TGTGCTGCGTGCCGATGTTATTATAAGAAACTCTTT	CAACRCYYKKLF	TRGV10	.	TRGJ1	10	-1	-1	17
10	1.0951942874665966E-4	TGTGCTGCGTGGCCCAGGTATTATAAGAAACTCTTT	CAAWPRYYKKLF	TRGV10	.	TRGJ1	11	-1	-1	18
10	1.0951942874665966E-4	TGTGCTGCGTGGCAACATTATTATAAGAAACTCTTT	CAAWQHYYKKLF	TRGV10	.	TRGJ1	11	-1	-1	16
10	1.0951942874665966E-4	TGTGCTGCGTGGGCCTTTAAGGGGTTCAAGATATTT	CAAWAFKGFKIF	TRGV10	.	TRGJP1	12	-1	-1	22
10	1.0951942874665966E-4	TGTGCTGCGTGGGCCTATTATTATAAGAAACTCTTT	CAAWAYYYKKLF	TRGV10	.	TRGJ1	12	-1	-1	16
10	1.0951942874665966E-4	TGTGCTGCGTGGGGCTATTATTATAAGAAACTCTTT	CAAWGYYYKKLF	TRGV10	.	TRGJ1	12	-1	-1	16
10	1.0951942874665966E-4	TGTGCTGCGTGGGATTTTGGTTATAAGAAACTCTTT	CAAWDFGYKKLF	TRGV10	.	TRGJ1	15	-1	-1	20
10	1.0951942874665966E-4	TGTGCTGCGTGGGATTCGTGGTACGAGAAACTCTTT	CAAWDSWYEKLF	TRGV10	.	TRGJ1	18	-1	-1	25
10	1.0951942874665966E-4	TGTGCTGCGTGGGATTCATCTTGGTTCAAGATATTT	CAAWDSSWFKIF	TRGV10	.	TRGJP1	15	-1	-1	20
10	1.0951942874665966E-4	TGTGCTGCGTGGGATCACGGTTGGTTCAAGATATTT	CAAWDHGWFKIF	TRGV10	.	TRGJP1	18	-1	-1	15
10	1.0951942874665966E-4	TGTGCTGCGTGGGATGGAGGGTATAAGAAACTCTTT	CAAWDGGYKKLF	TRGV10	.	TRGJ1	14	-1	-1	21
10	1.0951942874665966E-4	TGTGCTGCGTGGGATACCCGGGGGGAGAAACTCTTT	CAAWDTRGEKLF	TRGV10	.	TRGJ1	14	-1	-1	25
10	1.0951942874665966E-4	TGTGCTGCGTGGGATAGGAATTATAAGAAACTCTTT	CAAWDRNYKKLF	TRGV10	.	TRGJ1	14	-1	-1	19
10	1.0951942874665966E-4	TGTGCTGCGTGGGACTGCCATTATAAGAAACTCTTT	CAAWDCHYKKLF	TRGV10	.	TRGJ1	13	-1	-1	19
10	1.0951942874665966E-4	TGTGCTGCGTGGGACCCGCGTTGGTTCAAGATATTT	CAAWDPRWFKIF	TRGV10	.	TRGJP1	13	-1	-1	19
10	1.0951942874665966E-4	TGTGCTGCGTGGGAGGGGACTTATAAGAAACTCTTT	CAAWEGTYKKLF	TRGV10	.	TRGJ1	13	-1	-1	20
10	1.0951942874665966E-4	TGTGCCTTGGTTCGATATTATTATAAGAAACTCTTT	CALVRYYYKKLF	TRGV9	.	TRGJ1	8	-1	-1	10
10	1.0951942874665966E-4	TGTGCCACCTGGGATGGCCCTGTCGGGAAACTCTTT	CATWDGPVGKLF	TRGV4	.	TRGJ1	19	-1	-1	26
10	1.0951942874665966E-4	TGTGCCACCTGGGATGGGCCGTGGATCAAGACGTTT	CATWDGPWIKTF	TRGV4	.	TRGJP2	19	-1	-1	21
10	1.0951942874665966E-4	TGTGCCACCTGGGATGGGCGTTATAAGAAACTCTTT	CATWDGRYKKLF	TRGV4	.	TRGJ1	18	-1	-1	20
10	1.0951942874665966E-4	TGTGCCACCTGGGACCGGCAGAATAAGAAACTCTTT	CATWDRQNKKLF	TRGV2	.	TRGJ1	18	-1	-1	22
10	1.0951942874665966E-4	TGTGCCACCTGGGACAGGCTTTATAAGAAACTCTTT	CATWDRLYKKLF	TRGV3	.	TRGJ1	18	-1	-1	20
10	1.0951942874665966E-4	TGTGCCACCCGAAACACTGGTTGGTTCAAGATATTT	CATRNTGWFKIF	TRGV4	.	TRGJP1	8	-1	-1	14
10	1.0951942874665966E-4	TGTGCCACCGGGCACACTGGTTGGTTCAAGATATTT	CATGHTGWFKIF	TRGV4	.	TRGJP1	11	-1	-1	14
10	1.0951942874665966E-4	TGTGCTGCGTGCCCTGGTTGGTTCAAGATATTT	CAACPGWFKIF	TRGV10	.	TRGJP1	10	-1	-1	13
10	1.0951942874665966E-4	TGTGCTGCGTGGTTTCGATATAAGAAACTCTTT	CAAWFRYKKLF	TRGV10	.	TRGJ1	11	-1	-1	18
10	1.0951942874665966E-4	TGTGCTGCGTGGGGCCAAAATAAGAAACTCTTT	CAAWGQNKKLF	TRGV10	.	TRGJ1	12	-1	-1	19
10	1.0951942874665966E-4	TGTGCTGCGTGGGATTGGGGGCTGAGTCTCTTT	CAAWDWGLSLF	TRGV10	.	TRGJ1	15	-1	-1	27
10	1.0951942874665966E-4	TGTGCTGCGTGGGATTATAAAGCGAAACTCTTT	CAAWDYKAKLF	TRGV10	.	TRGJ1	16	-1	-1	23
10	1.0951942874665966E-4	TGTGCTGCGTGGGATATTAGACGAAAACTCTTT	CAAWDIRRKLF	TRGV10	.	TRGJ1	14	-1	-1	14
10	1.0951942874665966E-4	TGTGCTGCGTGGGATATCAGTAAGAAACTCTTT	CAAWDISKKLF	TRGV10	.	TRGJ1	14	-1	-1	20
10	1.0951942874665966E-4	TGTGCTGCGTGGGACCCGCCTAAGAAACTCTTT	CAAWDPPKKLF	TRGV10	.	TRGJ1	13	-1	-1	20
10	1.0951942874665966E-4	TGTGCTGCGTGGGACCATCATAAGAAACTCTTT	CAAWDHHKKLF	TRGV10	.	TRGJ1	13	-1	-1	16
10	1.0951942874665966E-4	TGTGCTGCGTGGGACGGGGGGAAGAAACTCTTT	CAAWDGGKKLF	TRGV10	.	TRGJ1	13	-1	-1	21
10	1.0951942874665966E-4	TGTGCCGCCGATTCGGATTATAAGAAACTCTTT	CAADSDYKKLF	TRGV2	.	TRGJ1	8	-1	-1	16
10	1.0951942874665966E-4	TGTGCCACCTTGAATTATTATAAGAAACTCTTT	CATLNYYKKLF	TRGV4	.	TRGJ1	9	-1	-1	11
10	1.0951942874665966E-4	TGTGCCACCTGCTCTGCTAGGAAGAAACTCTTT	CATCSARKKLF	TRGV4	.	TRGJ1	10	-1	-1	21
10	1.0951942874665966E-4	TGTGCCACCTGGGTCCCGGTAGTTATGCTCTTT	CATWVPVVMLF	TRGV3	.	TRGJ1	12	-1	-1	27
10	1.0951942874665966E-4	TGTGCCACCTGGGCTGTCCCCAAGAAACTCTTT	CATWAVPKKLF	TRGV4	.	TRGJ1	21	-1	-1	21
10	1.0951942874665966E-4	TGTGCCACCTGGGGCAGGGCCAAGAAACTCTTT	CATWGRAKKLF	TRGV5	.	TRGJ1	17	-1	-1	21
10	1.0951942874665966E-4	TGTGCCACCTGGGATGGTAATAAGAAACTCTTT	CATWDGNKKLF	TRGV4	.	TRGJ1	16	-1	-1	19
10	1.0951942874665966E-4	TGTGCCACCTGGGATGGGCCCAGGAAACTCTTT	CATWDGPRKLF	TRGV4	.	TRGJ1	21	-1	-1	23
10	1.0951942874665966E-4	TGTGCCACCTGGGATGGGCCGGGGAAACTCTTT	CATWDGPGKLF	TRGV4	.	TRGJ1	19	-1	-1	23
10	1.0951942874665966E-4	TGTGCCACCTGGGATGGGCCAGTGGGGCTCTTT	CATWDGPVGLF	TRGV4	.	TRGJ1	19	-1	-1	27
10	1.0951942874665966E-4	TGTGCCACCTGGGACGGGCTGGCGAAACTCTTT	CATWDGLAKLF	TRGV2	.	TRGJ1	18	-1	-1	23
10	1.0951942874665966E-4	TGTGCCACCTGGGACGGGCCCGGGAAACTCTTT	CATWDGPGKLF	TRGV2	.	TRGJ1	21	-1	-1	23
10	1.0951942874665966E-4	TGTGCCACCTGGGACGGAGGCGGGAAACTCTTT	CATWDGGGKLF	TRGV5	.	TRGJ1	14	-1	-1	23
10	1.0951942874665966E-4	TGTGCCACCTGGGACAGGCCCGAGAAACTCTTT	CATWDRPEKLF	TRGV7	.	TRGJ1	19	-1	-1	22
10	1.0951942874665966E-4	TGTGCCACCTGGGACAGGCGCGGGAAACTCTTT	CATWDRRGKLF	TRGV5	.	TRGJ1	18	-1	-1	23
10	1.0951942874665966E-4	TGTGCCACCTGGGAGGCTTATAAGAAACTCTTT	CATWEAYKKLF	TRGV5	.	TRGJ1	13	-1	-1	17
10	1.0951942874665966E-4	TGTGCCACCCCGAATTATTATAAGAAACTCTTT	CATPNYYKKLF	TRGV4	.	TRGJ1	8	-1	-1	10
10	1.0951942874665966E-4	TGTGCCACCGCCTTATATTATAAGAAACTCTTT	CATALYYKKLF	TRGV5	.	TRGJ1	8	-1	-1	15
10	1.0951942874665966E-4	TCCTTCTCCTATCCATATAAGAAACTCTTT	SFSYPYKKLF	TRGV10	.	TRGJ1	0	-1	-1	15
10	1.0951942874665966E-4	TGTGCTGCCTCGGTGTGGTTCAAGATATTT	CAASVWFKIF	TRGV10	.	TRGJP1	7	-1	-1	11
10	1.0951942874665966E-4	TGTGCTGCGTGGTATCGGGCGAAACTCTTT	CAAWYRAKLF	TRGV10	.	TRGJ1	14	-1	-1	20
10	1.0951942874665966E-4	TGTGCTGCGTGGGGTGATAAGAAACTCTTT	CAAWGDKKLF	TRGV10	.	TRGJ1	12	-1	-1	16
10	1.0951942874665966E-4	TGTGCTGCGTGGGATTGTGAGAAACTCTTT	CAAWDCEKLF	TRGV10	.	TRGJ2	15	-1	-1	13
10	1.0951942874665966E-4	TGTGCTGCGTGGGATTATAAGGGGCTCTTT	CAAWDYKGLF	TRGV10	.	TRGJ1	16	-1	-1	13
10	1.0951942874665966E-4	TGTGCTGCGTGGGATCCGGGGAAACTCTTT	CAAWDPGKLF	TRGV10	.	TRGJ1	14	-1	-1	20
10	1.0951942874665966E-4	TGTGCTGCGTGGGATCATAAGAAACTCTTT	CAAWDHKKLF	TRGV10	.	TRGJ1	14	-1	-1	13
10	1.0951942874665966E-4	TGTGCTGCGTGGGATCAAAGGTCCCTCTTT	CAAWDQRSLF	TRGV10	.	TRGJ1	14	-1	-1	24
10	1.0951942874665966E-4	TGTGCTGCGTGGGAACCCAAGAAACTCTTT	CAAWEPKKLF	TRGV10	.	TRGJ1	13	-1	-1	18
10	1.0951942874665966E-4	TGTGCTGCGTACGGTTGGTTCAAGATATTT	CAAYGWFKIF	TRGV10	.	TRGJP1	9	-1	-1	12
10	1.0951942874665966E-4	TGTGCTGCGCACGATTATAAGAAACTCTTT	CAAHDYKKLF	TRGV10	.	TRGJ1	8	-1	-1	13
10	1.0951942874665966E-4	TGTGCTGCGGAAGGTTGGTTCAAGATATTT	CAAEGWFKIF	TRGV10	.	TRGJP1	8	-1	-1	12
10	1.0951942874665966E-4	TGTGCCACTGTGTCTTGGGAGAAACTCTTT	CATVSWEKLF	TRGV4	.	TRGJ1	7	-1	-1	19
10	1.0951942874665966E-4	TGTGCCACCTGGAGCAGAATGAAACTCTTT	CATWSRMKLF	TRGV2	.	TRGJ1	11	-1	-1	20
10	1.0951942874665966E-4	TGTGCCACCGTCTTAGCGATTGAGCTCTTT	CATVLAIELF	TRGV4	.	TRGJ1	8	-1	-1	24
10	1.0951942874665966E-4	CCTCTTGGGGATTATTATAAGAAACTCTTT	PLGDYYKKLF	TRGV10	.	TRGJ1	-1	-1	-1	10
10	1.0951942874665966E-4	TGTGCTCCTGGTTGGTTCAAGATATTT	CAPGWFKIF	TRGV10	.	TRGJP1	5	-1	-1	7
10	1.0951942874665966E-4	TGTGCTGCGTGTAGGTTCAAGATATTT	CAACRFKIF	TRGV10	.	TRGJP1	10	-1	-1	10
10	1.0951942874665966E-4	TGTGCTGCGTGGGCTGAGGGGCTCTTT	CAAWAEGLF	TRGV10	.	TRGJ1	12	-1	-1	21
10	1.0951942874665966E-4	TGTGCTGCGTGGGATGCCGAACTCTTT	CAAWDAELF	TRGV10	.	TRGJ1	14	-1	-1	19
10	1.0951942874665966E-4	TGTGCTGCGGGTTGGTTCAAGATATTT	CAAGWFKIF	TRGV10	.	TRGJP1	8	-1	-1	9
10	1.0951942874665966E-4	TGTGCTGCATGCCGTGAGAAACTCTTT	CAACREKLF	TRGV10	.	TRGJ1	10	-1	-1	16
10	1.0951942874665966E-4	TGTGCCACCCCTCCAGAGAAACTCTTT	CATPPEKLF	TRGV4	.	TRGJ1	8	-1	-1	16
10	1.0951942874665966E-4	TGTGCCACCCCGGTGAAGAAACTCTTT	CATPVKKLF	TRGV2	.	TRGJ1	8	-1	-1	15
10	1.0951942874665966E-4	TGTGCCAATACCTCTAAGAAACTCTTT	CANTSKKLF	TRGV10	.	TRGJ1	4	-1	-1	14
10	1.0951942874665966E-4	TGTGCTAGTTATAAGAAACTCTTT	CASYKKLF	TRGV10	.	TRGJ1	5	-1	-1	8
10	1.0951942874665966E-4	TGTGCCACCCGTAAGAAACTCTTT	CATRKKLF	TRGV4	.	TRGJ1	8	-1	-1	11
10	1.0951942874665966E-4	TGTGCTGCGCCCAAACTCTTT	CAAPKLF	TRGV10	.	TRGJ1	8	-1	-1	12
10	1.0951942874665966E-4	TGCAATAAGAAACTCTTT	CNKKLF	TRGV10	.	TRGJ1	1	-1	-1	4
10	1.0951942874665966E-4	TGGGGAAGGAAACTCTTT	WGRKLF	TRGV4	.	TRGJ2	1	-1	-1	8
9	9.856748587199369E-5	TGTGCCTTGTGGGAGCCCTCGGGGTATACCACCACTGGTTGGTTCAAGATATTT	CALWEPSGYTTTGWFKIF	TRGV9	.	TRGJP1	14	-1	-1	22
9	9.856748587199369E-5	TGTGCTGCGTGGGATTATAAACCGCACACCCATTATTATAAGAAACTCTTT	CAAWDYKPHTHYYKKLF	TRGV10	.	TRGJ1	16	-1	-1	31
9	9.856748587199369E-5	TGTGCTGCGTGGGACTCCCTAGGCGGGGGGAATTATTATAAGAAACTCTTT	CAAWDSLGGGNYYKKLF	TRGV10	.	TRGJ1	13	-1	-1	29
9	9.856748587199369E-5	TGTGCCTTGTGGGATGAGGGGGTTTTCGCCACTGGTTGGTTCAAGATATTT	CALWDEGVFATGWFKIF	TRGV9	.	TRGJP1	13	-1	-1	28
9	9.856748587199369E-5	TGTGCTGCGTGGGTCAACCCCAGGAGAGTTTATTATAAGAAACTCTTT	CAAWVNPRRVYYKKLF	TRGV10	.	TRGJ1	12	-1	-1	29
9	9.856748587199369E-5	TGTGCTGCGTGGGATTGTTATCGGGCGAATTATTATAAGAAACTCTTT	CAAWDCYRANYYKKLF	TRGV10	.	TRGJ1	15	-1	-1	25
9	9.856748587199369E-5	TGTGCTGCGTGGGATTGGGGAGATACCACTGGTTGGTTCAAGATATTT	CAAWDWGDTTGWFKIF	TRGV10	.	TRGJP1	15	-1	-1	22
9	9.856748587199369E-5	TGTGCTGCGTGGGATTATTTTAGTAGGGGGCGACGGCCTAAACTCTTT	CAAWDYFSRGRRPKLF	TRGV10	.	TRGJ1	16	-1	-1	39
9	9.856748587199369E-5	TGTGCTGCGTGGGATTATAGGTCTCTGAATTATTATAAGAAACTCTTT	CAAWDYRSLNYYKKLF	TRGV10	.	TRGJ1	16	-1	-1	26
9	9.856748587199369E-5	TGTGCCTTGTGGGAGGAAAGTTATACCACTGGTTGGTTCAAGATATTT	CALWEESYTTGWFKIF	TRGV9	.	TRGJP1	15	-1	-1	21
9	9.856748587199369E-5	TGTGCCACCTGGGACCGTGACTATAGTAGTGATTGGATCAAGACGTTT	CATWDRDYSSDWIKTF	TRGV2	.	TRGJP2	14	-1	-1	21
9	9.856748587199369E-5	TGTGCCACCTGGGACGCTCAATATAGTAGTGATTGGATCAAGACGTTT	CATWDAQYSSDWIKTF	TRGV2	.	TRGJP2	15	-1	-1	20
9	9.856748587199369E-5	TGTGCTGCGTGGGATTTCCCACGAACTTATTATAAGAAACTCTTT	CAAWDFPRTYYKKLF	TRGV10	.	TRGJ1	15	-1	-1	21
9	9.856748587199369E-5	TGTGCTGCGTGGGATTTAGTACGAAGGTATTATAAGAAACTCTTT	CAAWDLVRRYYKKLF	TRGV10	.	TRGJ1	15	-1	-1	27
9	9.856748587199369E-5	TGTGCTGCGTGGGATTCCCTGGGGACTGGTTGGTTCAAGATATTT	CAAWDSLGTGWFKIF	TRGV10	.	TRGJP1	15	-1	-1	24
9	9.856748587199369E-5	TGTGCTGCGTGGGATTGGGACCTCGCCGGTTGGTTCAAGATATTT	CAAWDWDLAGWFKIF	TRGV10	.	TRGJP1	15	-1	-1	27
9	9.856748587199369E-5	TGTGCTGCGTGGGATTATGGGGGGAATTATTATAAGAAACTCTTT	CAAWDYGGNYYKKLF	TRGV10	.	TRGJ1	16	-1	-1	23
9	9.856748587199369E-5	TGTGCTGCGTGGGATTATAGGCAGGGGTATTATAAGAAACTCTTT	CAAWDYRQGYYKKLF	TRGV10	.	TRGJ1	16	-1	-1	27
9	9.856748587199369E-5	TGTGCTGCGTGGGATCTTGATACCACTGGTTGGTTCAAGATATTT	CAAWDLDTTGWFKIF	TRGV10	.	TRGJP1	14	-1	-1	19
9	9.856748587199369E-5	TGTGCTGCGTGGGATCCGGTATCCACTGGTTGGTTCAAGATATTT	CAAWDPVSTGWFKIF	TRGV10	.	TRGJP1	14	-1	-1	19
9	9.856748587199369E-5	TGTGCTGCGTGGGATCACCCCGTCTGGTATTATAAGAAACTCTTT	CAAWDHPVWYYKKLF	TRGV10	.	TRGJ1	17	-1	-1	27
9	9.856748587199369E-5	TGTGCTGCGTGGGATGGGGATACCACTGGTTGGTTCAAGATATTT	CAAWDGDTTGWFKIF	TRGV10	.	TRGJP1	14	-1	-1	19
9	9.856748587199369E-5	TGTGCTGCGTGGGATACACGCATTGCTGGTTGGTTCAAGATATTT	CAAWDTRIAGWFKIF	TRGV10	.	TRGJP1	14	-1	-1	25
9	9.856748587199369E-5	TGTGCTGCGTGGGATAACCCCATCTTCGGGTATAAGAAACTCTTT	CAAWDNPIFGYKKLF	TRGV10	.	TRGJ1	17	-1	-1	30
9	9.856748587199369E-5	TGTGCTGCGTGGGACCCCTATACCACTGGTTGGTTCAAGATATTT	CAAWDPYTTGWFKIF	TRGV10	.	TRGJP1	13	-1	-1	18
9	9.856748587199369E-5	TGTGCTGCGTGGGACCGATATACCACTGGTTGGTTCAAGATATTT	CAAWDRYTTGWFKIF	TRGV10	.	TRGJP1	13	-1	-1	17
9	9.856748587199369E-5	TGTGCTGCGTGGGAGAGGAGAACCACTGGTTGGTTCAAGATATTT	CAAWERRTTGWFKIF	TRGV10	.	TRGJP1	13	-1	-1	21
9	9.856748587199369E-5	TGTGCCTTGTGTGCGGAGGTGGCCACTGGTTGGTTCAAGATATTT	CALCAEVATGWFKIF	TRGV9	.	TRGJP1	10	-1	-1	22
9	9.856748587199369E-5	TGTGCCTTGTGGGAGGTGCCTCCTGGTGGTTGGTTCAAGATATTT	CALWEVPPGGWFKIF	TRGV9	.	TRGJP1	18	-1	-1	26
9	9.856748587199369E-5	TGTGCCTTGTGGGAACCCCCGTCCACTGGTTGGTTCAAGATATTT	CALWEPPSTGWFKIF	TRGV9	.	TRGJP1	13	-1	-1	22
9	9.856748587199369E-5	TGTGCCACCTGGGACGGCTGGCTGTTAGGTTGGATCAAGACGTTT	CATWDGWLLGWIKTF	TRGV2	.	TRGJP2	16	-1	-1	29
9	9.856748587199369E-5	TGTGCCACCTGGGACGGGGCAATGGATGATTGGATCAAGACGTTT	CATWDGAMDDWIKTF	TRGV2	.	TRGJP2	17	-1	-1	26
9	9.856748587199369E-5	TGTGCCACCTGGGACGGACACCTCCTTGATTGGATCAAGACGTTT	CATWDGHLLDWIKTF	TRGV2	.	TRGJP2	16	-1	-1	26
9	9.856748587199369E-5	TGTGCCACCTGGGACAGGCTGCAAGGTGATTGGATCAAGACGTTT	CATWDRLQGDWIKTF	TRGV3	.	TRGJP2	18	-1	-1	25
9	9.856748587199369E-5	TGTGCTGCCCATCCTTATCCCACTGGTTGGTTCAAGATATTT	CAAHPYPTGWFKIF	TRGV10	.	TRGJP1	7	-1	-1	15
9	9.856748587199369E-5	TGTGCTGCGTGGCTCCGAGGGAATTATTATAAGAAACTCTTT	CAAWLRGNYYKKLF	TRGV10	.	TRGJ1	11	-1	-1	20
9	9.856748587199369E-5	TGTGCTGCGTGGCGATATACCACTGGTTGGTTCAAGATATTT	CAAWRYTTGWFKIF	TRGV10	.	TRGJP1	19	-1	-1	14
9	9.856748587199369E-5	TGTGCTGCGTGGGTTAATACCACTGGTTGGTTCAAGATATTT	CAAWVNTTGWFKIF	TRGV10	.	TRGJP1	15	-1	-1	16
9	9.856748587199369E-5	TGTGCTGCGTGGGCCCTGGGCACTGGTTGGTTCAAGATATTT	CAAWALGTGWFKIF	TRGV10	.	TRGJP1	12	-1	-1	20
9	9.856748587199369E-5	TGTGCTGCGTGGGATTTAGGAAATTATTATAAGAAACTCTTT	CAAWDLGNYYKKLF	TRGV10	.	TRGJ1	15	-1	-1	21
9	9.856748587199369E-5	TGTGCTGCGTGGGATTATTCCCCCTCTACCAAGAAACTCTTT	CAAWDYSPSTKKLF	TRGV10	.	TRGJ1	16	-1	-1	30
9	9.856748587199369E-5	TGTGCTGCGTGGGATTATAGAGGGGGATGGTTCAAGATATTT	CAAWDYRGGWFKIF	TRGV10	.	TRGJP1	16	-1	-1	24
9	9.856748587199369E-5	TGTGCTGCGTGGGATCCAAGTAGTGATTGGATCAAGACGTTT	CAAWDPSSDWIKTF	TRGV10	.	TRGJP2	14	-1	-1	18
9	9.856748587199369E-5	TGTGCTGCGTGGGATGTAACCACTGGTTGGTTCAAGATATTT	CAAWDVTTGWFKIF	TRGV10	.	TRGJP1	14	-1	-1	8
9	9.856748587199369E-5	TGTGCTGCGTGGGACTCCCTCAATTATTATAAGAAACTCTTT	CAAWDSLNYYKKLF	TRGV10	.	TRGJ2	13	-1	-1	21
9	9.856748587199369E-5	TGTGCTGCGTGGGACAACTCGACGTATTATAAGAAACTCTTT	CAAWDNSTYYKKLF	TRGV10	.	TRGJ1	13	-1	-1	15
9	9.856748587199369E-5	TGTGCTGCGTGGGAGAATATGAATTATTATAAGAAACTCTTT	CAAWENMNYYKKLF	TRGV10	.	TRGJ1	13	-1	-1	20
9	9.856748587199369E-5	TGTGCTGCGTGGGAATTAATGGCTGGTTGGTTCAAGATATTT	CAAWELMAGWFKIF	TRGV10	.	TRGJP1	17	-1	-1	22
9	9.856748587199369E-5	TGTGCTGCGTGGACTGATACCACTGGTTGGTTCAAGATATTT	CAAWTDTTGWFKIF	TRGV10	.	TRGJP1	11	-1	-1	16
9	9.856748587199369E-5	TGTGCTGCGTGGACCTCGGGCACTGGTTGGTTCAAGATATTT	CAAWTSGTGWFKIF	TRGV10	.	TRGJP1	11	-1	-1	20
9	9.856748587199369E-5	TGTGCTGCGTGGAATTCTAGACGGCCACATAAGAAACTCTTT	CAAWNSRRPHKKLF	TRGV10	.	TRGJ1	15	-1	-1	28
9	9.856748587199369E-5	TGTGCCTTGTGGGAGGTCAGAGCAGGTTGGTTCAAGATATTT	CALWEVRAGWFKIF	TRGV9	.	TRGJP1	16	-1	-1	24
9	9.856748587199369E-5	TGTGCCACCTGGGATGGCGCGGGAGGTTGGATCAAGACGTTT	CATWDGAGGWIKTF	TRGV4	.	TRGJP2	16	-1	-1	26
9	9.856748587199369E-5	TGTGCCACCTGGGACCACGGGCCATATTGGATCAAGACGTTT	CATWDHGPYWIKTF	TRGV2	.	TRGJP2	14	-1	-1	25
9	9.856748587199369E-5	TGTGCCACCTGGGACGGGCCGGGTGATTGGATCAAGACGTTT	CATWDGPGDWIKTF	TRGV2	.	TRGJP2	19	-1	-1	22
9	9.856748587199369E-5	TGTGCCACCTGGGACGGGCCGGAGTATTATAAGAAACTCTTT	CATWDGPEYYKKLF	TRGV2	.	TRGJ1	19	-1	-1	24
9	9.856748587199369E-5	TGTGCCACCTGGGACAGGCCTGGTTATTATAAGAAACTCTTT	CATWDRPGYYKKLF	TRGV5	.	TRGJ1	21	-1	-1	23
9	9.856748587199369E-5	TGTGCTGCCTTTTATACCACTGGTTGGTTCAAGATATTT	CAAFYTTGWFKIF	TRGV10	.	TRGJP1	7	-1	-1	12
9	9.856748587199369E-5	TGTGCTGCGTTGAGGGTCTCTCGTTGGTTCAAGATATTT	CAALRVSRWFKIF	TRGV10	.	TRGJP1	9	-1	-1	19
9	9.856748587199369E-5	TGTGCTGCGTCGGGAGAAGGGGGTTGGTTCAAGATATTT	CAASGEGGWFKIF	TRGV10	.	TRGJP1	14	-1	-1	21
9	9.856748587199369E-5	TGTGCTGCGTGCCCCATCTGGGGTTGGTTCAAGATATTT	CAACPIWGWFKIF	TRGV10	.	TRGJP1	10	-1	-1	21
9	9.856748587199369E-5	TGTGCTGCGTGGTCTGAGTTTTATTATAAGAAACTCTTT	CAAWSEFYYKKLF	TRGV10	.	TRGJ1	11	-1	-1	20
9	9.856748587199369E-5	TGTGCTGCGTGGCCTCGGACTGGTTGGTTCAAGATATTT	CAAWPRTGWFKIF	TRGV10	.	TRGJP1	11	-1	-1	18
9	9.856748587199369E-5	TGTGCTGCGTGGGTTCCCACTGGTTGGTTCAAGATATTT	CAAWVPTGWFKIF	TRGV10	.	TRGJP1	12	-1	-1	16
9	9.856748587199369E-5	TGTGCTGCGTGGGTAGTTACCGGTTGGTTCAAGATATTT	CAAWVVTGWFKIF	TRGV10	.	TRGJP1	19	-1	-1	18
9	9.856748587199369E-5	TGTGCTGCGTGGGCTTTGGGTGGTTGGTTCAAGATATTT	CAAWALGGWFKIF	TRGV10	.	TRGJP1	15	-1	-1	20
9	9.856748587199369E-5	TGTGCTGCGTGGGGTCTAGATTATTATAAGAAACTCTTT	CAAWGLDYYKKLF	TRGV10	.	TRGJ1	12	-1	-1	19
9	9.856748587199369E-5	TGTGCTGCGTGGGGGTACACTGGTTGGTTCAAGATATTT	CAAWGYTGWFKIF	TRGV10	.	TRGJP1	12	-1	-1	17
9	9.856748587199369E-5	TGTGCTGCGTGGGATTTTATCGGTTATAAGAAACTCTTT	CAAWDFIGYKKLF	TRGV10	.	TRGJ1	15	-1	-1	23
9	9.856748587199369E-5	TGTGCTGCGTGGGATTTGCCCTGGGATAAGAAACTCTTT	CAAWDLPWDKKLF	TRGV10	.	TRGJ1	15	-1	-1	25
9	9.856748587199369E-5	TGTGCTGCGTGGGATTTAACTGGTTGGTTCAAGATATTT	CAAWDLTGWFKIF	TRGV10	.	TRGJP1	15	-1	-1	18
9	9.856748587199369E-5	TGTGCTGCGTGGGATTGGGTGGGGGCTAAGAAACTCTTT	CAAWDWVGAKKLF	TRGV10	.	TRGJ1	15	-1	-1	26
9	9.856748587199369E-5	TGTGCTGCGTGGGATTGGGGTTATTATAAGAAACTCTTT	CAAWDWGYYKKLF	TRGV10	.	TRGJ1	15	-1	-1	20
9	9.856748587199369E-5	TGTGCTGCGTGGGATTGGGATTATTATAAGAAACTCTTT	CAAWDWDYYKKLF	TRGV10	.	TRGJ1	15	-1	-1	13
9	9.856748587199369E-5	TGTGCTGCGTGGGATTGGAGTTATTATAAGAAACTCTTT	CAAWDWSYYKKLF	TRGV10	.	TRGJ1	15	-1	-1	13
9	9.856748587199369E-5	TGTGCTGCGTGGGATTATGATCCTTATAAGAAACTCTTT	CAAWDYDPYKKLF	TRGV10	.	TRGJ1	16	-1	-1	23
9	9.856748587199369E-5	TGTGCTGCGTGGGATTATAAGGCTTATAAGAAACTCTTT	CAAWDYKAYKKLF	TRGV10	.	TRGJ1	16	-1	-1	23
9	9.856748587199369E-5	TGTGCTGCGTGGGATCCGAATTATTATAAGAAACTCTTT	CAAWDPNYYKKLF	TRGV10	.	TRGJ1	14	-1	-1	13
9	9.856748587199369E-5	TGTGCTGCGTGGGATCGGCATTATTATAAGAAACTCTTT	CAAWDRHYYKKLF	TRGV10	.	TRGJ1	14	-1	-1	19
9	9.856748587199369E-5	TGTGCTGCGTGGGATGTGGGGAGCTATAAGAAACTCTTT	CAAWDVGSYKKLF	TRGV10	.	TRGJ1	14	-1	-1	24
9	9.856748587199369E-5	TGTGCTGCGTGGGATAGGCCTTTTTATAAGAAACTCTTT	CAAWDRPFYKKLF	TRGV10	.	TRGJ1	14	-1	-1	20
9	9.856748587199369E-5	TGTGCTGCGTGGGATAACTCTGGTTGGTTCAAGATATTT	CAAWDNSGWFKIF	TRGV10	.	TRGJP1	17	-1	-1	8
9	9.856748587199369E-5	TGTGCTGCGTGGGACGCCACTGGTTGGTTCAAGATATTT	CAAWDATGWFKIF	TRGV10	.	TRGJP1	13	-1	-1	16
9	9.856748587199369E-5	TGTGCTGCGTGGGAGACACTTTATTATAAGAAACTCTTT	CAAWETLYYKKLF	TRGV10	.	TRGJ1	13	-1	-1	20
9	9.856748587199369E-5	TGTGCTGCGTGGGAACCAAATTATTATAAGAAACTCTTT	CAAWEPNYYKKLF	TRGV10	.	TRGJ1	13	-1	-1	18
9	9.856748587199369E-5	TGTGCTGCGTGGAAATTCACTGGTTGGTTCAAGATATTT	CAAWKFTGWFKIF	TRGV10	.	TRGJP1	11	-1	-1	17
9	9.856748587199369E-5	TGTGCTGCGATGGTGTTTCCTTATTATAAGAAACTCTTT	CAAMVFPYYKKLF	TRGV10	.	TRGJ1	12	-1	-1	20
9	9.856748587199369E-5	TGTGCTGCGAACCCATGGGCTTATTATAAGAAACTCTTT	CAANPWAYYKKLF	TRGV10	.	TRGJ1	8	-1	-1	20
9	9.856748587199369E-5	TGTGCTGCACAGGCGTTGTGTTATTATAAGAAACTCTTT	CAAQALCYYKKLF	TRGV10	.	TRGJ1	7	-1	-1	20
9	9.856748587199369E-5	TGTGCCTTGTTGCCTCCCTATTATTATAAGAAACTCTTT	CALLPPYYYKKLF	TRGV9	.	TRGJ1	9	-1	-1	19
9	9.856748587199369E-5	TGTGCCACCTGGGGTCCAGGGCTTTGGAAGAAACTCTTT	CATWGPGLWKKLF	TRGV5	.	TRGJ1	12	-1	-1	27
9	9.856748587199369E-5	TGTGCCACCTGGGGCTTTAATTATTATAAGAAACTCTTT	CATWGFNYYKKLF	TRGV2	.	TRGJ1	12	-1	-1	18
9	9.856748587199369E-5	TGTGCCACCTGGGGGGGTAGTGATTGGATCAAGACGTTT	CATWGGSDWIKTF	TRGV2	.	TRGJP2	12	-1	-1	16
9	9.856748587199369E-5	TGTGCCACCTGGGGAGACACTGGTTGGTTCAAGATATTT	CATWGDTGWFKIF	TRGV8	.	TRGJP1	12	-1	-1	17
9	9.856748587199369E-5	TGTGCCACCTGGGATGGCCTTTATTATAAGAAACTCTTT	CATWDGLYYKKLF	TRGV4	.	TRGJ1	16	-1	-1	20
9	9.856748587199369E-5	TGTGCCACCTGGGATGGGCCGTATTATAAGAAACTCTTT	CATWDGPYYKKLF	TRGV4	.	TRGJ1	19	-1	-1	21
9	9.856748587199369E-5	TGTGCCACCTGGGATATTTGGCATTATAAGAAACTCTTT	CATWDIWHYKKLF	TRGV8	.	TRGJ1	15	-1	-1	22
9	9.856748587199369E-5	TGTGCCACCTGGGATACTCCCTCTTATAAGAAACTCTTT	CATWDTPSYKKLF	TRGV8	.	TRGJ1	15	-1	-1	23
9	9.856748587199369E-5	TGTGCCACCTGGGATAGTGTGGATTGGATCAAGACGTTT	CATWDSVDWIKTF	TRGV8	.	TRGJP2	16	-1	-1	13
9	9.856748587199369E-5	TGTGCCACCTGGGATAAGGGAGATTGGATCAAGACGTTT	CATWDKGDWIKTF	TRGV8	.	TRGJP2	15	-1	-1	21
9	9.856748587199369E-5	TGTGCCACCTGGGACCGGGAGGATTATAAGAAACTCTTT	CATWDREDYKKLF	TRGV7	.	TRGJ1	17	-1	-1	22
9	9.856748587199369E-5	TGTGCCACCTGGGACGGGCCTAATTATAAGAAACTCTTT	CATWDGPNYKKLF	TRGV2	.	TRGJ1	19	-1	-1	22
9	9.856748587199369E-5	TGTGCCACCTGGGACGGGCCGAATTATAAGAAACTCTTT	CATWDGPNYKKLF	TRGV2	.	TRGJ1	19	-1	-1	22
9	9.856748587199369E-5	TGTGCCACCTGGGACGGGGTTGGTTATAAGAAACTCTTT	CATWDGVGYKKLF	TRGV2	.	TRGJ1	17	-1	-1	23
9	9.856748587199369E-5	TGTGCCACCTGGGACGGACCTTATTATAAGAAACTCTTT	CATWDGPYYKKLF	TRGV2	.	TRGJ1	19	-1	-1	20
9	9.856748587199369E-5	TGTGCCACCTGGGACAGTAGTGATTGGATCAAGACGTTT	CATWDSSDWIKTF	TRGV2	.	TRGJP2	14	-1	-1	15
9	9.856748587199369E-5	TGTGCCACCTGGGACAGCCGTTATTATAAGAAACTCTTT	CATWDSRYYKKLF	TRGV3	.	TRGJ1	16	-1	-1	20
9	9.856748587199369E-5	TGTGCCACCTGGGACAGGCTCTATTATAAGAAACTCTTT	CATWDRLYYKKLF	TRGV3	.	TRGJ1	18	-1	-1	21
9	9.856748587199369E-5	TGTGCCACCTGGGACAGGCCGGTGTATAAGAAACTCTTT	CATWDRPVYKKLF	TRGV3	.	TRGJ1	22	-1	-1	24
9	9.856748587199369E-5	TGTGCCACCTGGGACAGGCGTGATTATAAGAAACTCTTT	CATWDRRDYKKLF	TRGV3	.	TRGJ1	21	-1	-1	22
9	9.856748587199369E-5	TGCGCCTTGTGGGAGGCACTCTTCCCAGAGAAACTCTTT	CALWEALFPEKLF	TRGV9	.	TRGJ1	15	-1	-1	28
9	9.856748587199369E-5	TGTGCTGCGTGGGCTTCGAGTTGGTTCAAGATATTT	CAAWASSWFKIF	TRGV10	.	TRGJP1	15	-1	-1	19
9	9.856748587199369E-5	TGTGCTGCGTGGGCGCCCTATTATAAGAAACTCTTT	CAAWAPYYKKLF	TRGV10	.	TRGJ1	12	-1	-1	18
9	9.856748587199369E-5	TGTGCTGCGTGGGATTGCGGTTATAAGAAACTCTTT	CAAWDCGYKKLF	TRGV10	.	TRGJ1	18	-1	-1	20
9	9.856748587199369E-5	TGTGCTGCGTGGGATTATTGGGATAAGAAACTCTTT	CAAWDYWDKKLF	TRGV10	.	TRGJ1	16	-1	-1	22
9	9.856748587199369E-5	TGTGCTGCGTGGGATAAAAATTATAAGAAACTCTTT	CAAWDKNYKKLF	TRGV10	.	TRGJ1	14	-1	-1	19
9	9.856748587199369E-5	TGTGCTGCGTGGATCACTGGTTGGTTCAAGATATTT	CAAWITGWFKIF	TRGV10	.	TRGJP1	11	-1	-1	14
9	9.856748587199369E-5	TGTGCTGCGTGGACTTATTATTATAAGAAACTCTTT	CAAWTYYYKKLF	TRGV10	.	TRGJ1	11	-1	-1	16
9	9.856748587199369E-5	TGTGCTGCGCCCTTGCTTGGGAAGGAGAAACTCTTT	CAAPLLGKEKLF	TRGV10	.	TRGJ1	8	-1	-1	25
9	9.856748587199369E-5	TGTGCTGCGGGGGGAATTTGTTATAAGAAACTCTTT	CAAGGICYKKLF	TRGV10	.	TRGJ1	12	-1	-1	13
[truncated: 7,963 more rows]
