# Supplementary material for: Dissection of the Human T-Cell Receptor γ Gene Repertoire in the Brain and Peripheral Blood Identifies Age- and Alzheimer's Disease-Associated Clonotype Profiles
Source: Front Immunol. 2020 Jan 29;11:12. doi: 10.3389/fimmu.2020.00012 (PMC7025544; doi:10.3389/fimmu.2020.00012)
Supplement: Supplementary file 5 [file Data_Sheet_2.zip › repertoires_corrected_and_decontaminated/NB25.txt]

count	freq	cdr3nt	cdr3aa	v	d	j	VEnd	DStart	DEnd	JStart
31758	0.29537379787570456	TGTGCCTTGTGGTATAAGAAACTCTTT	CALWYKKLF	TRGV9	.	TRGJ2	11	-1	-1	12
1332	0.012388623300284604	TGTGCCTTGAATTATTATAAGAAACTCTTT	CALNYYKKLF	TRGV9	.	TRGJ2	8	-1	-1	8
1023	0.009514685913056419	TGTGCCACCTGGGAGGGTTATAAGAAACTCTTT	CATWEGYKKLF	TRGV4	.	TRGJ2	16	-1	-1	17
790	0.007347606912330959	TGTGCCTTGTGGGAGGTGCACCCCGAGTTGGGCAAAAAAATCAAGGTATTT	CALWEVHPELGKKIKVF	TRGV9	.	TRGJP	21	-1	-1	24
628	0.0058408824568909395	TGTGCCTTGTGGGAGCCTCCTCGGCAAGAGTTGGGCAAAAAAATCAAGGTATTT	CALWEPPRQELGKKIKVF	TRGV9	.	TRGJP	14	-1	-1	22
624	0.005803679383917112	TGTGCCTTGTGGGAGGGCCAAGAGTTGGGCAAAAAAATCAAGGTATTT	CALWEGQELGKKIKVF	TRGV9	.	TRGJP	15	-1	-1	14
577	0.005366543276474637	TGTGCTGCGTGGGATCGGGGGAAACTCTTT	CAAWDRGKLF	TRGV10	.	TRGJ2	14	-1	-1	20
552	0.005134024070388214	TGTGCCTTGTGGGAGCTCGCAGAGTTGGGCAAAAAAATCAAGGTATTT	CALWELAELGKKIKVF	TRGV9	.	TRGJP	14	-1	-1	20
537	0.004994512546736361	TGTGCTGCGTGGGATTATTATAAGAAACTCTTT	CAAWDYYKKLF	TRGV10	.	TRGJ2	16	-1	-1	13
495	0.00460388028051117	TGTGCCTTGTGGGAGGTGCAAGAGTTGGGCAAAAAAATCAAGGTATTT	CALWEVQELGKKIKVF	TRGV9	.	TRGJP	19	-1	-1	17
411	0.0038226157480607897	TGTGCCTTGTGGGAGGTGCAGGAGTTGGGCAAAAAAATCAAGGTATTT	CALWEVQELGKKIKVF	TRGV9	.	TRGJP	19	-1	-1	17
296	0.002753027400063245	TGTGCTGCGTGGGATGAGTGGAGTGATTGGATCAAGACGTTT	CAAWDEWSDWIKTF	TRGV10	.	TRGJP2	14	-1	-1	21
274	0.0025484104987071932	TGTGCCACCTGGGCCGGTCCTTATTATAAGAAACTCTTT	CATWAGPYYKKLF	TRGV3	.	TRGJ1	12	-1	-1	20
259	0.0024088989750553394	TGTGCTGCGTGGGATTATAAGAAACTCTTT	CAAWDYKKLF	TRGV10	.	TRGJ1	16	-1	-1	13
254	0.002362395133838055	TGTGCTGCGTGGGATACCACTGGTTGGTTCAAGATATTT	CAAWDTTGWFKIF	TRGV10	.	TRGJP1	14	-1	-1	13
227	0.0021112743912647183	TGTGCCACCTGGGCCCCGCCCTATTATAAGAAACTCTTT	CATWAPPYYKKLF	TRGV3	.	TRGJ1	12	-1	-1	21
223	0.002074071318290891	TGTGCCTCCCCCTCCGAGAAACTCTTT	CASPSEKLF	TRGV9	.	TRGJ1	6	-1	-1	16
218	0.0020275674770736064	TGTGCCTTGTGGGAGGAAGAGTTGGGCAAAAAAATCAAGGTATTT	CALWEEELGKKIKVF	TRGV9	.	TRGJP	15	-1	-1	16
211	0.001962462099369408	TGTGCCTTGTGGGAGGTGCGGGAGTTGGGCAAAAAAATCAAGGTATTT	CALWEVRELGKKIKVF	TRGV9	.	TRGJP	18	-1	-1	21
211	0.001962462099369408	TGTGCTGCGGAGAAACTCTTT	CAAEKLF	TRGV10	.	TRGJ1	8	-1	-1	10
194	0.0018043490392306405	TGTGCTGCGTGGGATAAGAAACTCTTT	CAAWDKKLF	TRGV10	.	TRGJ1	14	-1	-1	13
181	0.0016834390520657006	TGTGCCACCTGGGATTGTAACGGTAAGAAACTCTTT	CATWDCNGKKLF	TRGV8	.	TRGJ2	14	-1	-1	23
181	0.0016834390520657006	TGTGCTGCCTTCCGTCTCTTT	CAAFRLF	TRGV10	.	TRGJ1	7	-1	-1	15
171	0.0015904313696311315	TGTGCTGCGTGGTCGCGGGGTGATTGGATCAAGACGTTT	CAAWSRGDWIKTF	TRGV10	.	TRGJP2	11	-1	-1	19
164	0.001525325991926933	TGTGCCTTGTGGGAGACCTCCCGGCAAGAGTTGGGCAAAAAAATCAAGGTATTT	CALWETSRQELGKKIKVF	TRGV9	.	TRGJP	14	-1	-1	22
159	0.0014788221507096486	TGTGCCTTGTGGGCCCACTTTTATTATAAGAAACTCTTT	CALWAHFYYKKLF	TRGV9	.	TRGJ1	12	-1	-1	20
152	0.0014137167730054502	TGTGCCTTGTGGGAGGTGCCGTCCCAGCAAGAGTTGGGCAAAAAAATCAAGGTATTT	CALWEVPSQQELGKKIKVF	TRGV9	.	TRGJP	30	-1	-1	26
145	0.0013486113953012518	TGTGCCTTGTGGGAGGCGCAAGAGTTGGGCAAAAAAATCAAGGTATTT	CALWEAQELGKKIKVF	TRGV9	.	TRGJP	19	-1	-1	17
144	0.001339310627057795	TGTGCCTTGTGGGAGGTGCGGTATAAGAAACTCTTT	CALWEVRYKKLF	TRGV9	.	TRGJ1	18	-1	-1	21
142	0.001320709090570881	TGTGCCTTGTGGGAGGTGCGTTATAAGAAACTCTTT	CALWEVRYKKLF	TRGV9	.	TRGJ1	18	-1	-1	20
129	0.0011997991034059412	TGTGCCTTGTGGGCTGCTACTTATTATAAGAAACTCTTT	CALWAATYYKKLF	TRGV9	.	TRGJ1	12	-1	-1	20
119	0.0011067914209713723	TGTGCCACCTGGGACGGGCACCGTTATTATAAGAAACTCTTT	CATWDGHRYYKKLF	TRGV2	.	TRGJ2	23	-1	-1	23
119	0.0011067914209713723	TGTGCCACCTGGGATTATAAGAAACTCTTT	CATWDYKKLF	TRGV4	.	TRGJ2	14	-1	-1	13
117	0.0010881898844844584	TGTGCCTTGTGGGAGGCACAAGAGTTGGGCAAAAAAATCAAGGTATTT	CALWEAQELGKKIKVF	TRGV9	.	TRGJP	15	-1	-1	18
116	0.0010788891162410016	TGTGCCTTGTGGGAGGTGCATTATAAGAAACTCTTT	CALWEVHYKKLF	TRGV9	.	TRGJ1	19	-1	-1	19
114	0.0010602875797540877	TGTGCCTTGTGGGAGGTGCATTTTTCCGAGTTGGGCAAAAAAATCAAGGTATTT	CALWEVHFSELGKKIKVF	TRGV9	.	TRGJP	19	-1	-1	27
111	0.001032385275023717	TGTGCCTTGTGGGAGGTGCGCGAGTTGGGCAAAAAAATCAAGGTATTT	CALWEVRELGKKIKVF	TRGV9	.	TRGJP	18	-1	-1	21
111	0.001032385275023717	TGTGCCTTGTGGGAACTCCAAGAGTTGGGCAAAAAAATCAAGGTATTT	CALWELQELGKKIKVF	TRGV9	.	TRGJP	13	-1	-1	18
109	0.0010137837385368032	TGTGCTGCGTGGGATTATACCACTGGTTGGTTCAAGATATTT	CAAWDYTTGWFKIF	TRGV10	.	TRGJP1	16	-1	-1	8
108	0.0010044829702933462	TGTGCCTTGTGGGAGGTGCACGAGTTGGGCAAAAAAATCAAGGTATTT	CALWEVHELGKKIKVF	TRGV9	.	TRGJP	20	-1	-1	17
108	0.0010044829702933462	TGTGCCTTGTGGGAGGTGCAAGGTTATTATAAGAAACTCTTT	CALWEVQGYYKKLF	TRGV9	.	TRGJ1	19	-1	-1	23
101	9.393775925891478E-4	TGTGCCTTGTGGGAGGCGGGCGAGTTGGGCAAAAAAATCAAGGTATTT	CALWEAGELGKKIKVF	TRGV9	.	TRGJP	15	-1	-1	21
101	9.393775925891478E-4	TGTGCCTTGTGGGAGGTGAATTATTATAAGAAACTCTTT	CALWEVNYYKKLF	TRGV9	.	TRGJ2	17	-1	-1	17
101	9.393775925891478E-4	TGTGCTGCGCCGGATAAGAAACTCTTT	CAAPDKKLF	TRGV10	.	TRGJ1	14	-1	-1	13
99	9.207760561022341E-4	TGTGCCTTGTGGGAGGTGCAAGGAGAGTTGGGCAAAAAAATCAAGGTATTT	CALWEVQGELGKKIKVF	TRGV9	.	TRGJP	19	-1	-1	23
95	8.835729831284064E-4	TGTGCCTTGTGGGAGGTGCTTAAGAAACTCTTT	CALWEVLKKLF	TRGV9	.	TRGJ1	18	-1	-1	20
89	8.27768373667665E-4	TGTGCCTTGTGGATCACTGGTTGGTTCAAGATATTT	CALWITGWFKIF	TRGV9	.	TRGJP1	11	-1	-1	14
88	8.184676054242081E-4	TGTGCCTTGTGGGAGGTGGTAGAGTTGGGCAAAAAAATCAAGGTATTT	CALWEVVELGKKIKVF	TRGV9	.	TRGJP	17	-1	-1	20
88	8.184676054242081E-4	TGTGCCTTGTCCGATTATTATAAGAAACTCTTT	CALSDYYKKLF	TRGV9	.	TRGJ1	9	-1	-1	13
88	8.184676054242081E-4	TGTGGGGAGAAACTCTTT	CGEKLF	TRGV5	.	TRGJ2	3	-1	-1	7
87	8.091668371807511E-4	TGTGCCACCTGGGATTATTATAAGAAACTCTTT	CATWDYYKKLF	TRGV4	.	TRGJ1	14	-1	-1	13
86	7.998660689372942E-4	TGTGCCTTGTGGGAGGTGGTGGGGTTGGGCAAAAAAATCAAGGTATTT	CALWEVVGLGKKIKVF	TRGV9	.	TRGJP	17	-1	-1	23
84	7.812645324503804E-4	TGTGCCTTGTGGGAGGAGCAGAAACTCTTT	CALWEEQKLF	TRGV9	.	TRGJ1	19	-1	-1	19
81	7.533622277200097E-4	TGTGCCTTGTGGGAGGTGCGTGGAGAGTTGGGCAAAAAAATCAAGGTATTT	CALWEVRGELGKKIKVF	TRGV9	.	TRGJP	18	-1	-1	23
80	7.440614594765528E-4	TGTGCCTTGTGGGGGGAGAAACTCTTT	CALWGEKLF	TRGV9	.	TRGJ1	15	-1	-1	16
79	7.347606912330958E-4	CCTTGTTATAAGAAACTCTTT	PCYKKLF	TRGV9	.	TRGJ1	-1	-1	-1	2
78	7.25459922989639E-4	TGTGCCTTGTGGGAGGTGGGAGAGTTGGGCAAAAAAATCAAGGTATTT	CALWEVGELGKKIKVF	TRGV9	.	TRGJP	17	-1	-1	20
77	7.161591547461821E-4	TGTGCCTTGTGGGAGTCACAAGAGTTGGGCAAAAAAATCAAGGTATTT	CALWESQELGKKIKVF	TRGV9	.	TRGJP	14	-1	-1	18
77	7.161591547461821E-4	TGTGCCTTGTGGGAGGCGAATTATTATAAGAAACTCTTT	CALWEANYYKKLF	TRGV9	.	TRGJ2	15	-1	-1	16
77	7.161591547461821E-4	TGTGCCTTGTGGGAGGTCTATTATAAGAAACTCTTT	CALWEVYYKKLF	TRGV9	.	TRGJ1	16	-1	-1	18
75	6.975576182592682E-4	TGTGCCTTGTGGGAGCCTAGAGAGTTGGGCAAAAAAATCAAGGTATTT	CALWEPRELGKKIKVF	TRGV9	.	TRGJP	14	-1	-1	20
75	6.975576182592682E-4	TGTGCCTTGATATCCGAGTGGTATAAGAAACTCTTT	CALISEWYKKLF	TRGV9	.	TRGJ1	8	-1	-1	21
74	6.882568500158113E-4	TGTGCTGCGTGGGATTACTATAAGAAACTCTTT	CAAWDYYKKLF	TRGV10	.	TRGJ1	17	-1	-1	13
73	6.789560817723544E-4	TGTGCCTTGTGGGTTCATTATAAGAAACTCTTT	CALWVHYKKLF	TRGV9	.	TRGJ1	12	-1	-1	16
72	6.696553135288975E-4	TGTGCCACCTGGGATGGGTATAAGAAACTCTTT	CATWDGYKKLF	TRGV4	.	TRGJ1	17	-1	-1	18
71	6.603545452854405E-4	TGTGCCACCTGGGACAGGCTCATGAATTATTATAAGAAACTCTTT	CATWDRLMNYYKKLF	TRGV3	.	TRGJ1	18	-1	-1	23
70	6.510537770419837E-4	TGTGCCACCTGGGATAAGAAACTCTTT	CATWDKKLF	TRGV4	.	TRGJ1	14	-1	-1	13
69	6.417530087985268E-4	TGTGCCTTGTGGGAGGTGCACGGGTGGTGGTATAAGAAACTCTTT	CALWEVHGWWYKKLF	TRGV9	.	TRGJ1	20	-1	-1	30
69	6.417530087985268E-4	TGTGCTGCGTGGGATTCTTCTAAGAAACTCTTT	CAAWDSSKKLF	TRGV10	.	TRGJ1	15	-1	-1	13
68	6.324522405550698E-4	TGTGCCCCCGAGGGGTTGGGCAAAAAAATCAAGGTATTT	CAPEGLGKKIKVF	TRGV9	.	TRGJP	5	-1	-1	14
68	6.324522405550698E-4	TGTGCTGCGTGGGATAGTGATTGGATCAAGACGTTT	CAAWDSDWIKTF	TRGV10	.	TRGJP2	14	-1	-1	14
68	6.324522405550698E-4	TGTGCCTTGTGGGAGGTGTGGGGGAAACTCTTT	CALWEVWGKLF	TRGV9	.	TRGJ1	17	-1	-1	23
67	6.23151472311613E-4	TGTTCCCAAGAGTTGGGCAAAAAAATCAAGGTATTT	CSQELGKKIKVF	TRGV9	.	TRGJP	5	-1	-1	6
67	6.23151472311613E-4	TGTGCTGCGTGGGACCGCGGCCTCTTT	CAAWDRGLF	TRGV10	.	TRGJ1	13	-1	-1	21
67	6.23151472311613E-4	TGTGCCTTGTGGTCCGAGAAACTCTTT	CALWSEKLF	TRGV9	.	TRGJ1	11	-1	-1	16
66	6.13850704068156E-4	TGTGCCTTGTGGGAGAGAACGCAAGAGTTGGGCAAAAAAATCAAGGTATTT	CALWERTQELGKKIKVF	TRGV9	.	TRGJP	14	-1	-1	20
66	6.13850704068156E-4	TGTGCTGCGTGGGGGGATTATTATAAGAAACTCTTT	CAAWGDYYKKLF	TRGV10	.	TRGJ1	12	-1	-1	16
66	6.13850704068156E-4	TGTGCCTTGTGGGAGATCAAACTCTTT	CALWEIKLF	TRGV9	.	TRGJ1	14	-1	-1	18
65	6.045499358246991E-4	TGTGCCTTGTGGAGGCCCTCGGAGTTGGGCAAAAAAATCAAGGTATTT	CALWRPSELGKKIKVF	TRGV9	.	TRGJP	14	-1	-1	21
65	6.045499358246991E-4	TGTGCCTTGTGGGAGGTGCTGGGGTATAAGAAACTCTTT	CALWEVLGYKKLF	TRGV9	.	TRGJ2	18	-1	-1	24
64	5.952491675812422E-4	TGTGCCTTGTGGGAGCGGGAGTTGGGCAAAAAAATCAAGGTATTT	CALWERELGKKIKVF	TRGV9	.	TRGJP	14	-1	-1	18
64	5.952491675812422E-4	TGTGCCTTGTGGGGGGAGTTGGGCAAAAAAATCAAGGTATTT	CALWGELGKKIKVF	TRGV9	.	TRGJP	15	-1	-1	15
64	5.952491675812422E-4	TGTGCCTTGGATGGGGATAAGAAACTCTTT	CALDGDKKLF	TRGV9	.	TRGJ1	8	-1	-1	16
63	5.859483993377853E-4	TGTGCTGCGTGGGATCACCCCCCTGGTTGGTTCAAGATATTT	CAAWDHPPGWFKIF	TRGV10	.	TRGJP1	17	-1	-1	19
63	5.859483993377853E-4	TGTGCCTTGTGGGAGGTGCCGTATTATAAGAAACTCTTT	CALWEVPYYKKLF	TRGV9	.	TRGJ1	18	-1	-1	21
62	5.766476310943284E-4	TGTGCCTTGTGGGAGGCCTTGCAAGAGTTGGGCAAAAAAATCAAGGTATTT	CALWEALQELGKKIKVF	TRGV9	.	TRGJP	15	-1	-1	20
62	5.766476310943284E-4	TGTGCCTTGTGGGAGGTGCTGAATAAGAAACTCTTT	CALWEVLNKKLF	TRGV9	.	TRGJ2	18	-1	-1	22
61	5.673468628508715E-4	TGTGCCTTGTGGGAGGTAGAGTTGGGCAAAAAAATCAAGGTATTT	CALWEVELGKKIKVF	TRGV9	.	TRGJP	16	-1	-1	17
61	5.673468628508715E-4	TGTGCCTTGTGGGAGGTGGATTATTATAAGAAACTCTTT	CALWEVDYYKKLF	TRGV9	.	TRGJ1	17	-1	-1	19
60	5.580460946074145E-4	TGTGCCTTGTGGGAGACGCAAGAGTTGGGCAAAAAAATCAAGGTATTT	CALWETQELGKKIKVF	TRGV9	.	TRGJP	14	-1	-1	17
60	5.580460946074145E-4	TGTGCCTTGTGGGAGCGGGCGGGGTATTATAAGAAACTCTTT	CALWERAGYYKKLF	TRGV9	.	TRGJ1	14	-1	-1	24
59	5.487453263639577E-4	TGTGCCTTGTGGGAGGTGCGAAAGGTGGGGAAACTCTTT	CALWEVRKVGKLF	TRGV9	.	TRGJ1	18	-1	-1	29
59	5.487453263639577E-4	TGTGCCTTGTGGGAGGGCCTTTATTATAAGAAACTCTTT	CALWEGLYYKKLF	TRGV9	.	TRGJ1	15	-1	-1	20
59	5.487453263639577E-4	TGTGCCTTGTGGGAGGCTTATTATAAGAAACTCTTT	CALWEAYYKKLF	TRGV9	.	TRGJ1	15	-1	-1	17
59	5.487453263639577E-4	TGTGCCTTGTGGGCTTATTATAAGAAACTCTTT	CALWAYYKKLF	TRGV9	.	TRGJ1	12	-1	-1	14
58	5.394445581205008E-4	TGTGCCTTGTGGGAGGTGGGCGAGTTGGGCAAAAAAATCAAGGTATTT	CALWEVGELGKKIKVF	TRGV9	.	TRGJP	17	-1	-1	16
58	5.394445581205008E-4	TGTGCCTTGTGGCAAGAGTTGGGCAAAAAAATCAAGGTATTT	CALWQELGKKIKVF	TRGV9	.	TRGJP	11	-1	-1	10
58	5.394445581205008E-4	TGTGCCTTGTGGGAGGATCTACCGGGTGGTAAGAAACTCTTT	CALWEDLPGGKKLF	TRGV9	.	TRGJ1	15	-1	-1	29
57	5.301437898770438E-4	TGTGCCTTGTGGGAGGTGCAAGTCCGAGAGTTGGGCAAAAAAATCAAGGTATTT	CALWEVQVRELGKKIKVF	TRGV9	.	TRGJP	19	-1	-1	26
57	5.301437898770438E-4	TGTGCCTTGTGGGAGGATGAAGAGTTGGGCAAAAAAATCAAGGTATTT	CALWEDEELGKKIKVF	TRGV9	.	TRGJP	15	-1	-1	19
57	5.301437898770438E-4	TGTGCCTTGTGGATACAAGAGTTGGGCAAAAAAATCAAGGTATTT	CALWIQELGKKIKVF	TRGV9	.	TRGJP	11	-1	-1	15
57	5.301437898770438E-4	TGTGCCTTGTGGGAGGTGCTGAATTATTATAAGAAACTCTTT	CALWEVLNYYKKLF	TRGV9	.	TRGJ1	18	-1	-1	20
57	5.301437898770438E-4	TGTGCCTTGTGGGAGGTGCTCTATTATAAGAAACTCTTT	CALWEVLYYKKLF	TRGV9	.	TRGJ1	18	-1	-1	21
57	5.301437898770438E-4	TGTGCTGCGTGGGATGGGTATAAGAAACTCTTT	CAAWDGYKKLF	TRGV10	.	TRGJ1	14	-1	-1	18
57	5.301437898770438E-4	TGTGCCTTTTATTATAAGAAACTCTTT	CAFYYKKLF	TRGV9	.	TRGJ1	7	-1	-1	8
56	5.20843021633587E-4	TGTGCCTTGTGGGCCGATAAGAAACTCTTT	CALWADKKLF	TRGV9	.	TRGJ1	12	-1	-1	16
55	5.1154225339013E-4	TGTGCCTTGTGGGAGGTGCCCTTAGAGTTGGGCAAAAAAATCAAGGTATTT	CALWEVPLELGKKIKVF	TRGV9	.	TRGJP	21	-1	-1	23
55	5.1154225339013E-4	TGTGCCTTGTGGGAGCCCCACTCTTGGTATAAGAAACTCTTT	CALWEPHSWYKKLF	TRGV9	.	TRGJ1	14	-1	-1	27
55	5.1154225339013E-4	TGTGCCACCTGGGACGGGAATTATTATAAGAAACTCTTT	CATWDGNYYKKLF	TRGV2	.	TRGJ1	17	-1	-1	17
55	5.1154225339013E-4	TGTGCTGCGTGGGATTTATATTATAAGAAACTCTTT	CAAWDLYYKKLF	TRGV10	.	TRGJ1	15	-1	-1	18
55	5.1154225339013E-4	TGTGCTGCGTGGGATTGGGATAAGAAACTCTTT	CAAWDWDKKLF	TRGV10	.	TRGJ1	15	-1	-1	19
55	5.1154225339013E-4	TGTGCCTTGTGGGAGGTGCTCAGGAAACTCTTT	CALWEVLRKLF	TRGV9	.	TRGJ1	18	-1	-1	23
55	5.1154225339013E-4	TGTGCCTTGTGGGAGGTGCGGAAACTCTTT	CALWEVRKLF	TRGV9	.	TRGJ1	18	-1	-1	20
54	5.022414851466731E-4	TGTGCCTTGTGGGAGGTGCGCCAAGAGTTGGGCAAAAAAATCAAGGTATTT	CALWEVRQELGKKIKVF	TRGV9	.	TRGJP	21	-1	-1	21
54	5.022414851466731E-4	TGTGCCTTGTGGGAGACCGATTGGGGGGGGAAACTCTTT	CALWETDWGGKLF	TRGV9	.	TRGJ1	14	-1	-1	29
54	5.022414851466731E-4	TGTGCCTTGTGGGAGGTGCCTGAGAAACTCTTT	CALWEVPEKLF	TRGV9	.	TRGJ1	18	-1	-1	22
54	5.022414851466731E-4	TGTGCCTTGGGTGCGGGAAAAAAGAAACTCTTT	CALGAGKKKLF	TRGV9	.	TRGJ1	8	-1	-1	21
53	4.929407169032162E-4	TGTGCCTTGTGGGAGGTGCATCATTATAAGAAACTCTTT	CALWEVHHYKKLF	TRGV9	.	TRGJ1	19	-1	-1	19
53	4.929407169032162E-4	TGTGCCTTGTGGGAGGTCACGGTTAAGAAACTCTTT	CALWEVTVKKLF	TRGV9	.	TRGJ1	19	-1	-1	23
53	4.929407169032162E-4	TGTGCCTTGTGGGAGGAATATAAGAAACTCTTT	CALWEEYKKLF	TRGV9	.	TRGJ1	15	-1	-1	18
52	4.836399486597593E-4	TGTGCCTTGTGGGAGCCACAAAGGGAGTTGGGCAAAAAAATCAAGGTATTT	CALWEPQRELGKKIKVF	TRGV9	.	TRGJP	14	-1	-1	24
52	4.836399486597593E-4	TGTGCCTTGTGGAAACAAGAGTTGGGCAAAAAAATCAAGGTATTT	CALWKQELGKKIKVF	TRGV9	.	TRGJP	11	-1	-1	15
52	4.836399486597593E-4	TGTGCCTTGTGGGAGGTGCAGTATAAGAAACTCTTT	CALWEVQYKKLF	TRGV9	.	TRGJ2	19	-1	-1	21
52	4.836399486597593E-4	TGTGCCTTGTGGGACTTATCTAAGAAACTCTTT	CALWDLSKKLF	TRGV9	.	TRGJ1	13	-1	-1	20
52	4.836399486597593E-4	TGTGCCTTGTGGGGGAAATGGAAACTCTTT	CALWGKWKLF	TRGV9	.	TRGJ1	12	-1	-1	20
52	4.836399486597593E-4	TGTGCCTTGTGGGAGGTTAGGGATTATAAGAAACTCTTT	CALWEVRDYKKLF	TRGV9	.	TRGJ1	16	-1	-1	22
51	4.743391804163024E-4	TGTGCCTTGTGGGAGGTTTCTGGAGGAGAGTTGGGCAAAAAAATCAAGGTATTT	CALWEVSGGELGKKIKVF	TRGV9	.	TRGJP	16	-1	-1	26
51	4.743391804163024E-4	TGTGCCTTGTGGGAGGTGTCAGAGTTGGGCAAAAAAATCAAGGTATTT	CALWEVSELGKKIKVF	TRGV9	.	TRGJP	17	-1	-1	20
51	4.743391804163024E-4	TGTGCCACCTGGGACGAGGCCACGAAGATCGATTGGATCAAGACGTTT	CATWDEATKIDWIKTF	TRGV3	.	TRGJP2	20	-1	-1	30
51	4.743391804163024E-4	TGTGCCTTGTGGGAGGTGCTTAGTAGTGATTGGATCAAGACGTTT	CALWEVLSSDWIKTF	TRGV9	.	TRGJP2	18	-1	-1	20
51	4.743391804163024E-4	TGTGCCTTGTGGGAGGTGCCTTATTATAAGAAACTCTTT	CALWEVPYYKKLF	TRGV9	.	TRGJ1	18	-1	-1	20
51	4.743391804163024E-4	TGTGCTGCGTGGGGACCAGGACTCTTT	CAAWGPGLF	TRGV10	.	TRGJ1	12	-1	-1	20
51	4.743391804163024E-4	TGTGCCTTGTCGGGGAAGAAACTCTTT	CALSGKKLF	TRGV9	.	TRGJ1	13	-1	-1	15
50	4.6503841217284547E-4	TGTGCCTTGTGGGAGGTGCGGTCTGGAGCGCAAGAGTTGGGCAAAAAAATCAAGGTATTT	CALWEVRSGAQELGKKIKVF	TRGV9	.	TRGJP	18	-1	-1	29
50	4.6503841217284547E-4	TGTGCTGCGTGGGAGGAGGAGGATTATAAGAAACTCTTT	CAAWEEEDYKKLF	TRGV10	.	TRGJ1	13	-1	-1	22
50	4.6503841217284547E-4	TGTGCCTTGTGGGAGGGCATCCCTCATAAGAAACTCTTT	CALWEGIPHKKLF	TRGV9	.	TRGJ2	18	-1	-1	25
50	4.6503841217284547E-4	TGTGCCTTGTGGGAGGGCTTTGGTAAGAAACTCTTT	CALWEGFGKKLF	TRGV9	.	TRGJ1	15	-1	-1	23
50	4.6503841217284547E-4	TGTGCCTTGTGGGAGGTAGATAAGAAACTCTTT	CALWEVDKKLF	TRGV9	.	TRGJ1	16	-1	-1	19
50	4.6503841217284547E-4	TGTGCCTCATCCTTCAAGAAACTCTTT	CASSFKKLF	TRGV9	.	TRGJ1	6	-1	-1	15
50	4.6503841217284547E-4	TGTGCCTTGTGGGAGGGCTATAAGAAACTCTTT	CALWEGYKKLF	TRGV9	.	TRGJ1	15	-1	-1	18
50	4.6503841217284547E-4	TGTGCCTTGTGGGTTAATAAGAAACTCTTT	CALWVNKKLF	TRGV9	.	TRGJ1	12	-1	-1	16
50	4.6503841217284547E-4	TGTGCCACCTGGGACGGTTATTATAAGAAACTCTTT	CATWDGYYKKLF	TRGV3	.	TRGJ1	14	-1	-1	17
49	4.5573764392938855E-4	TGTGCCTTGTGGGAGGCCCATCAAGAGTTGGGCAAAAAAATCAAGGTATTT	CALWEAHQELGKKIKVF	TRGV9	.	TRGJP	15	-1	-1	21
49	4.5573764392938855E-4	TGTGCCTTGTGGGAGGGTAGTGATTGGATCAAGACGTTT	CALWEGSDWIKTF	TRGV9	.	TRGJP2	15	-1	-1	16
49	4.5573764392938855E-4	TGTGCTGCGTGGGATTTAGGTTATAAGAAACTCTTT	CAAWDLGYKKLF	TRGV10	.	TRGJ1	15	-1	-1	20
49	4.5573764392938855E-4	TGTGCCTTGTGGGAGGTGCTGTATAAGAAACTCTTT	CALWEVLYKKLF	TRGV9	.	TRGJ1	18	-1	-1	21
49	4.5573764392938855E-4	TGTGCTGCGGCACGGATGGATAAGAAACTCTTT	CAAARMDKKLF	TRGV10	.	TRGJ1	8	-1	-1	19
49	4.5573764392938855E-4	TGTGCCTTGTGGGAGGTGCATAGGAAACTCTTT	CALWEVHRKLF	TRGV9	.	TRGJ1	19	-1	-1	19
49	4.5573764392938855E-4	TGTGCCTTGTGGGAGGTCCTAAAACTCTTT	CALWEVLKLF	TRGV9	.	TRGJ1	16	-1	-1	21
49	4.5573764392938855E-4	TGTGCCTTGCCCCCTAAGAAACTCTTT	CALPPKKLF	TRGV9	.	TRGJ1	8	-1	-1	14
48	4.464368756859317E-4	TGTGCCTTGTGGGAGGTGCGGGTCGGCGAGAAACTCTTT	CALWEVRVGEKLF	TRGV9	.	TRGJ1	18	-1	-1	28
48	4.464368756859317E-4	TGTGCCTTGTGGGAAGGGGGGGAGAAACTCTTT	CALWEGGEKLF	TRGV9	.	TRGJ1	13	-1	-1	22
48	4.464368756859317E-4	TGTGCCTTGACTAAGAAACTCTTT	CALTKKLF	TRGV9	.	TRGJ1	8	-1	-1	11
47	4.3713610744247475E-4	TGTGCCTTGTGGGAGGTGCGTTATTATAAGAAACTCTTT	CALWEVRYYKKLF	TRGV9	.	TRGJ1	18	-1	-1	20
47	4.3713610744247475E-4	TGTGCCTTGTGGGAGGTGCAAAATGAGAAACTCTTT	CALWEVQNEKLF	TRGV9	.	TRGJ1	19	-1	-1	22
47	4.3713610744247475E-4	TGTGCCTCGCCGTCGAATTATTATAAGAAACTCTTT	CASPSNYYKKLF	TRGV9	.	TRGJ1	6	-1	-1	12
47	4.3713610744247475E-4	TGTGCCTTGTGGGATTATTATAAGAAACTCTTT	CALWDYYKKLF	TRGV9	.	TRGJ1	13	-1	-1	13
47	4.3713610744247475E-4	TGTGCTAAGAAACTCTTT	CAKKLF	TRGV9	.	TRGJ1	4	-1	-1	5
46	4.2783533919901783E-4	TGTGCCTTGTGGGAGCTGCAAGAGTTGGGCAAAAAAATCAAGGTATTT	CALWELQELGKKIKVF	TRGV9	.	TRGJP	19	-1	-1	17
46	4.2783533919901783E-4	TGTGCCTTGTGGGAAAAACAAGAGTTGGGCAAAAAAATCAAGGTATTT	CALWEKQELGKKIKVF	TRGV9	.	TRGJP	13	-1	-1	18
46	4.2783533919901783E-4	TGTGCCTTGTGGGAGCCCCGGACTAGGAAACTCTTT	CALWEPRTRKLF	TRGV9	.	TRGJ1	14	-1	-1	23
46	4.2783533919901783E-4	TGTGCCTTGTGGGAGGTTTATAAGAAACTCTTT	CALWEVYKKLF	TRGV9	.	TRGJ1	16	-1	-1	17
46	4.2783533919901783E-4	TGTGCCTTGAGGGATAGGAGTAAGAAACTCTTT	CALRDRSKKLF	TRGV9	.	TRGJ2	13	-1	-1	20
46	4.2783533919901783E-4	TGTGCCTTGTGGGAGGTCGATTATTATAAGAAACTCTTT	CALWEVDYYKKLF	TRGV9	.	TRGJ1	16	-1	-1	16
46	4.2783533919901783E-4	TGTGCCTTGTGGGAGGTGAAGAAACTCTTT	CALWEVKKLF	TRGV9	.	TRGJ1	17	-1	-1	18
45	4.185345709555609E-4	TGTGCCTTGTGGGAGGGGAGTTGTCCCCTTAGCTTATATAAGAAACTCTTT	CALWEGSCPLSLYKKLF	TRGV9	.	TRGJ1	15	-1	-1	33
45	4.185345709555609E-4	TGTGCTGCGTGGGATTATGTTTTGAAGTATTATAAGAAACTCTTT	CAAWDYVLKYYKKLF	TRGV10	.	TRGJ1	19	-1	-1	20
45	4.185345709555609E-4	TGTGCTGCGTGGGTGCGTTATAAGAAACTCTTT	CAAWVRYKKLF	TRGV10	.	TRGJ1	12	-1	-1	17
45	4.185345709555609E-4	TGTGCCTTGTGGGAGGTGAGGAAACTCTTT	CALWEVRKLF	TRGV9	.	TRGJ1	17	-1	-1	20
45	4.185345709555609E-4	TGTGCCTTGTGGGAGGTAGAGAAACTCTTT	CALWEVEKLF	TRGV9	.	TRGJ1	16	-1	-1	19
45	4.185345709555609E-4	TGTGCTGCTCACAGCCTCTTT	CAAHSLF	TRGV10	.	TRGJ1	7	-1	-1	15
44	4.0923380271210404E-4	TGTGCCTTGTGGGAGGTGCACCCAGAGTTGGGCAAAAAAATCAAGGTATTT	CALWEVHPELGKKIKVF	TRGV9	.	TRGJP	21	-1	-1	23
44	4.0923380271210404E-4	TGTGCCTTGTGGGAGGTGCAGAACGGGTATGGTTATAAGAAACTCTTT	CALWEVQNGYGYKKLF	TRGV9	.	TRGJ1	19	-1	-1	32
44	4.0923380271210404E-4	TGTGCCTTGTGGGAGCCCGAGTTGGGCAAAAAAATCAAGGTATTT	CALWEPELGKKIKVF	TRGV9	.	TRGJP	14	-1	-1	18
44	4.0923380271210404E-4	TGTGCCTTGTGGGAGGTGCGATATAAGAAACTCTTT	CALWEVRYKKLF	TRGV9	.	TRGJ1	18	-1	-1	21
44	4.0923380271210404E-4	TGTGCCTTGTGGTATTATTATAAGAAACTCTTT	CALWYYYKKLF	TRGV9	.	TRGJ1	11	-1	-1	13
44	4.0923380271210404E-4	TGTGCCTTGTGGGTTAGCAGGAAACTCTTT	CALWVSRKLF	TRGV9	.	TRGJ1	12	-1	-1	20
44	4.0923380271210404E-4	TGTGCCTTGTGGGAGGCTAAGAAACTCTTT	CALWEAKKLF	TRGV9	.	TRGJ1	15	-1	-1	17
44	4.0923380271210404E-4	TGTGCCACCTGGGACGCGATCAAGACGTTT	CATWDAIKTF	TRGV2	.	TRGJP2	15	-1	-1	17
44	4.0923380271210404E-4	TGTAAACGTGATTCTAAGAAACTCTTT	CKRDSKKLF	TRGV9	.	TRGJ1	2	-1	-1	10
44	4.0923380271210404E-4	TGTGCCTTGTGGGAGGACCTCTTT	CALWEDLF	TRGV9	.	TRGJ1	15	-1	-1	18
44	4.0923380271210404E-4	TGTGCCTTGTGGGAGGTAAGGAATTATAAGAAACTCTTT	CALWEVRNYKKLF	TRGV9	.	TRGJ1	16	-1	-1	22
43	3.999330344686471E-4	TGTGCCTTGTGGGAGCGGAGCGGGGGCAAAAAAATCAAGGTATTT	CALWERSGGKKIKVF	TRGV9	.	TRGJP	14	-1	-1	23
43	3.999330344686471E-4	TGTGCCTTGTGGGAGGTGCAGGTGGAGGGAAATAAGAAACTCTTT	CALWEVQVEGNKKLF	TRGV9	.	TRGJ1	19	-1	-1	31
43	3.999330344686471E-4	TGTGCCTTGTGGGAGGTGCAAGGGAGGAGTTATAAGAAACTCTTT	CALWEVQGRSYKKLF	TRGV9	.	TRGJ1	19	-1	-1	29
43	3.999330344686471E-4	TGTGCCTTGTATAGGTGGCAACGTACAACCCCAAAGAAACTCTTT	CALYRWQRTTPKKLF	TRGV9	.	TRGJ1	9	-1	-1	33
43	3.999330344686471E-4	TGTGCTGCGTGGGACAGTTATTATAAGAAACTCTTT	CAAWDSYYKKLF	TRGV10	.	TRGJ1	13	-1	-1	17
43	3.999330344686471E-4	TGTGCCTTGTGGGGGAATTATTATAAGAAACTCTTT	CALWGNYYKKLF	TRGV9	.	TRGJ1	12	-1	-1	14
43	3.999330344686471E-4	TGTGCCTTGTGGGAGGTGTACGAGAAACTCTTT	CALWEVYEKLF	TRGV9	.	TRGJ1	20	-1	-1	22
43	3.999330344686471E-4	TGTGCCTTGTGGGAGGACTCCAAGAAACTCTTT	CALWEDSKKLF	TRGV9	.	TRGJ1	15	-1	-1	21
43	3.999330344686471E-4	TGTGCCTTGTGGGAAGGTATGAAGAAACTCTTT	CALWEGMKKLF	TRGV9	.	TRGJ1	17	-1	-1	17
43	3.999330344686471E-4	TGTGCTGCGTGGGATTTCGGGAAACTCTTT	CAAWDFGKLF	TRGV10	.	TRGJ1	18	-1	-1	20
43	3.999330344686471E-4	TGTGCTGCGTGGGATTCGGGGAAACTCTTT	CAAWDSGKLF	TRGV10	.	TRGJ1	15	-1	-1	20
43	3.999330344686471E-4	TGTGCTGCGTGGGACCCGGGGAAACTCTTT	CAAWDPGKLF	TRGV10	.	TRGJ1	13	-1	-1	20
43	3.999330344686471E-4	TGTGCCTTGTGCTCCCAGAAACTCTTT	CALCSQKLF	TRGV9	.	TRGJ1	10	-1	-1	16
43	3.999330344686471E-4	CGAGATCGACTCTTT	RDRLF	TRGV9	.	TRGJ1	-1	-1	-1	8
42	3.906322662251902E-4	TGTGCCTTGTGGGAGGTGTCTTTAAATGGATATTATAAGAAACTCTTT	CALWEVSLNGYYKKLF	TRGV9	.	TRGJ1	17	-1	-1	30
42	3.906322662251902E-4	TGTGCCTTGTGGGAGACATGGCGTACTTGTAAGAAACTCTTT	CALWETWRTCKKLF	TRGV9	.	TRGJ1	14	-1	-1	26
42	3.906322662251902E-4	TGTGCCTTGTGGGAGTCTTATTATAAGAAACTCTTT	CALWESYYKKLF	TRGV9	.	TRGJ1	14	-1	-1	17
42	3.906322662251902E-4	TGTGCCTTGTGGGAGGTGCTCGGTAAGAAACTCTTT	CALWEVLGKKLF	TRGV9	.	TRGJ1	18	-1	-1	23
42	3.906322662251902E-4	TGTGCCTTGTGGGAGGTAGGTAGGCAGAAACTCTTT	CALWEVGRQKLF	TRGV9	.	TRGJ1	16	-1	-1	25
42	3.906322662251902E-4	TGTGCTGCGTGGCCTTATTATAAGAAACTCTTT	CAAWPYYKKLF	TRGV10	.	TRGJ1	11	-1	-1	14
42	3.906322662251902E-4	TGTGCCTTGTTAGGGAAACTCTTT	CALLGKLF	TRGV9	.	TRGJ1	9	-1	-1	14
41	3.8133149798173327E-4	TGTGCCTTGTGGGAGAGAAAGCAAGAGTTGGGCAAAAAAATCAAGGTATTT	CALWERKQELGKKIKVF	TRGV9	.	TRGJP	14	-1	-1	20
41	3.8133149798173327E-4	TGTGCCTTGTGGGAGGTGAAGTATATTGGGAGGGAGAAACTCTTT	CALWEVKYIGREKLF	TRGV9	.	TRGJ1	17	-1	-1	34
41	3.8133149798173327E-4	TGTGCCTTGTGGGAGGTCCTTGTCCCCTGGAAGAAACTCTTT	CALWEVLVPWKKLF	TRGV9	.	TRGJ1	16	-1	-1	30
41	3.8133149798173327E-4	TGTGCCTTGTGGGAGGTGCAACATTATAAGAAACTCTTT	CALWEVQHYKKLF	TRGV9	.	TRGJ1	19	-1	-1	22
41	3.8133149798173327E-4	TGTGCCTTGTGGGAGGGCCGGTATTATAAGAAACTCTTT	CALWEGRYYKKLF	TRGV9	.	TRGJ1	15	-1	-1	21
41	3.8133149798173327E-4	TGTGCCTTGTGGGAGGTTTATTATAAGAAACTCTTT	CALWEVYYKKLF	TRGV9	.	TRGJ1	16	-1	-1	17
41	3.8133149798173327E-4	TGTGCCTTGTGGGAGGATTATTATAAGAAACTCTTT	CALWEDYYKKLF	TRGV9	.	TRGJ1	15	-1	-1	16
41	3.8133149798173327E-4	TGTGCCTTGTGGCAAGTATATAAGAAACTCTTT	CALWQVYKKLF	TRGV9	.	TRGJ1	11	-1	-1	18
41	3.8133149798173327E-4	TGTGCCTTGTGGGTTTATTATAAGAAACTCTTT	CALWVYYKKLF	TRGV9	.	TRGJ1	12	-1	-1	14
41	3.8133149798173327E-4	TGTGCCTTGTGGGAGGTGGGCAAGAAACTCTTT	CALWEVGKKLF	TRGV9	.	TRGJ1	17	-1	-1	21
41	3.8133149798173327E-4	TGTGCTGCGTGGGATTCAATTCCGCTCTTT	CAAWDSIPLF	TRGV10	.	TRGJ1	15	-1	-1	24
41	3.8133149798173327E-4	TGTGCCTTGATCCGTTATAAGAAACTCTTT	CALIRYKKLF	TRGV9	.	TRGJ1	8	-1	-1	14
40	3.720307297382764E-4	TGTGCCTTGTGGGTGCAAGAGTTGGGCAAAAAAATCAAGGTATTT	CALWVQELGKKIKVF	TRGV9	.	TRGJP	12	-1	-1	14
40	3.720307297382764E-4	TGTGCCTTGTGGGAGCTGACGTGGTGGCATAAGAAACTCTTT	CALWELTWWHKKLF	TRGV9	.	TRGJ1	17	-1	-1	28
40	3.720307297382764E-4	TGTGCCTTGTGGGAGGTGCAGAGGTATTATAAGAAACTCTTT	CALWEVQRYYKKLF	TRGV9	.	TRGJ1	19	-1	-1	24
40	3.720307297382764E-4	TGTGCCTTGTGGGAGGTCAGGAGTTATAAGAAACTCTTT	CALWEVRSYKKLF	TRGV9	.	TRGJ1	16	-1	-1	23
40	3.720307297382764E-4	TGTGCCTTGTGGGAGGACTTTTCGAAGAAACTCTTT	CALWEDFSKKLF	TRGV9	.	TRGJ1	15	-1	-1	24
40	3.720307297382764E-4	TGTGCCTTGCTCTATTATAAGAAACTCTTT	CALLYYKKLF	TRGV9	.	TRGJ1	8	-1	-1	12
39	3.627299614948195E-4	TGTGCCTTGTGGCCCCTATCCCCTTATTATAAGAAACTCTTT	CALWPLSPYYKKLF	TRGV9	.	TRGJ1	11	-1	-1	23
39	3.627299614948195E-4	TGTGCCTTGTGGGAGGCCTATTATTATAAGAAACTCTTT	CALWEAYYYKKLF	TRGV9	.	TRGJ1	15	-1	-1	19
39	3.627299614948195E-4	TGTGCCACCTGGGACGGGCGGGATTATAAGAAACTCTTT	CATWDGRDYKKLF	TRGV2	.	TRGJ1	18	-1	-1	22
38	3.5342919325136255E-4	TGTGCCTTGTGGGAGAAACAAGAGTTGGGCAAAAAAATCAAGGTATTT	CALWEKQELGKKIKVF	TRGV9	.	TRGJP	14	-1	-1	18
38	3.5342919325136255E-4	TGTGCCTTGTGCCCCCTCTATTATAAGAAACTCTTT	CALCPLYYKKLF	TRGV9	.	TRGJ1	10	-1	-1	18
38	3.5342919325136255E-4	TGTGCCTTGTGGGAGCATTATTATAAGAAACTCTTT	CALWEHYYKKLF	TRGV9	.	TRGJ1	14	-1	-1	16
38	3.5342919325136255E-4	TGTGCCTTGTGGGAGGCGAATTATAAGAAACTCTTT	CALWEANYKKLF	TRGV9	.	TRGJ1	15	-1	-1	19
38	3.5342919325136255E-4	TGTGCCTTGTGGGAGGTGCTTTGGAAACTCTTT	CALWEVLWKLF	TRGV9	.	TRGJ1	18	-1	-1	23
38	3.5342919325136255E-4	TGTGCCTTGTGGGAGGGAAATAAGAAACTCTTT	CALWEGNKKLF	TRGV9	.	TRGJ1	15	-1	-1	19
37	3.4412842500790563E-4	TGTGCCTTGTGGGAGTCTCCGAATTATTATAAGAAACTCTTT	CALWESPNYYKKLF	TRGV9	.	TRGJ1	14	-1	-1	19
37	3.4412842500790563E-4	TGTGCCTTGTGGGAGGTGCAGTTGGGGTGTGAGAAACTCTTT	CALWEVQLGCEKLF	TRGV9	.	TRGJ1	19	-1	-1	31
37	3.4412842500790563E-4	TGTGCCTTGTGGGAGGCCGGTTATTATAAGAAACTCTTT	CALWEAGYYKKLF	TRGV9	.	TRGJ1	15	-1	-1	20
37	3.4412842500790563E-4	TGTGCCTTGTGGGAGGTGTTATTTAAGAAACTCTTT	CALWEVLFKKLF	TRGV9	.	TRGJ1	17	-1	-1	18
37	3.4412842500790563E-4	TGTGCCTTGTGGGAGGTGCGCTATAAGAAACTCTTT	CALWEVRYKKLF	TRGV9	.	TRGJ1	18	-1	-1	21
37	3.4412842500790563E-4	TGTGCCCCTCTTATTATCGAGAAACTCTTT	CAPLIIEKLF	TRGV9	.	TRGJ1	5	-1	-1	10
36	3.3482765676444876E-4	TGTGCCTTGTGGGAGGTGCGTCTGGCTTATTATAAGAAACTCTTT	CALWEVRLAYYKKLF	TRGV9	.	TRGJ1	18	-1	-1	26
36	3.3482765676444876E-4	TGTGCCTTGTGGGAAACTGAACCCCACTATTATAAGAAACTCTTT	CALWETEPHYYKKLF	TRGV9	.	TRGJ1	13	-1	-1	27
36	3.3482765676444876E-4	TGTGCTGCGTGGGACTATACCACTGGTTGGTTCAAGATATTT	CAAWDYTTGWFKIF	TRGV10	.	TRGJP1	16	-1	-1	8
36	3.3482765676444876E-4	TGTGCCTTGTGGGAGGTGCTGTCGGCTTATAAGAAACTCTTT	CALWEVLSAYKKLF	TRGV9	.	TRGJ1	18	-1	-1	26
36	3.3482765676444876E-4	TGTGCCTTGTGGGAGGTGCTGTATTATAAGAAACTCTTT	CALWEVLYYKKLF	TRGV9	.	TRGJ1	18	-1	-1	21
36	3.3482765676444876E-4	TGTGCCTTGTGGGAGACCGCAAATTATAAGAAACTCTTT	CALWETANYKKLF	TRGV9	.	TRGJ1	14	-1	-1	22
36	3.3482765676444876E-4	TGTGCCTTGTGGGAGGTAAGTTATAAGAAACTCTTT	CALWEVSYKKLF	TRGV9	.	TRGJ1	16	-1	-1	20
36	3.3482765676444876E-4	TGTGCCTTGTGGGAGGACTATTATAAGAAACTCTTT	CALWEDYYKKLF	TRGV9	.	TRGJ1	15	-1	-1	18
36	3.3482765676444876E-4	TGTGCTTCCGCGCGATCCTTTAAGAAACTCTTT	CASARSFKKLF	TRGV10	.	TRGJ1	5	-1	-1	20
36	3.3482765676444876E-4	TGTGCCTTGCCCCAATATAAGAAACTCTTT	CALPQYKKLF	TRGV9	.	TRGJ1	8	-1	-1	15
36	3.3482765676444876E-4	TGTGCCTTGTGTACTAAGAAACTCTTT	CALCTKKLF	TRGV9	.	TRGJ1	10	-1	-1	14
35	3.2552688852099184E-4	TGTGCCTTGTGGGAGGAAGCATGGTTGGGCAAAAAAATCAAGGTATTT	CALWEEAWLGKKIKVF	TRGV9	.	TRGJP	15	-1	-1	23
35	3.2552688852099184E-4	TGTGCCTTGTGGGAGGTCCTAGACAATTATTATAAGAAACTCTTT	CALWEVLDNYYKKLF	TRGV9	.	TRGJ1	16	-1	-1	24
35	3.2552688852099184E-4	TGTGCTGCGTGGGATACCAGGGCTGGTTGGTTCAAGATATTT	CAAWDTRAGWFKIF	TRGV10	.	TRGJP1	14	-1	-1	22
35	3.2552688852099184E-4	TGTGCTGCGTGGGATTCGGATTATTATAAGAAACTCTTT	CAAWDSDYYKKLF	TRGV10	.	TRGJ1	15	-1	-1	13
35	3.2552688852099184E-4	TGTGCCTTGTGGGGAGGTGAATATTATAAGAAACTCTTT	CALWGGEYYKKLF	TRGV9	.	TRGJ1	18	-1	-1	18
35	3.2552688852099184E-4	TGTGCCTTGTGGGAGGGATTTTATTATAAGAAACTCTTT	CALWEGFYYKKLF	TRGV9	.	TRGJ1	15	-1	-1	20
35	3.2552688852099184E-4	TGTGCCTTGTGGGAGATAACTTATTATAAGAAACTCTTT	CALWEITYYKKLF	TRGV9	.	TRGJ1	14	-1	-1	20
35	3.2552688852099184E-4	TGTGCTGCGTGGGCGAATTATTATAAGAAACTCTTT	CAAWANYYKKLF	TRGV10	.	TRGJ1	12	-1	-1	13
35	3.2552688852099184E-4	TGTGCCTTGTGGGAGGCGGTTTGGTTCAAGATATTT	CALWEAVWFKIF	TRGV9	.	TRGJP1	15	-1	-1	20
35	3.2552688852099184E-4	TGTGCTGCGTGCGATTATTATAAGAAACTCTTT	CAACDYYKKLF	TRGV10	.	TRGJ1	16	-1	-1	13
35	3.2552688852099184E-4	TGTGCCTTGTGGCTCTTT	CALWLF	TRGV9	.	TRGJ1	11	-1	-1	12
35	3.2552688852099184E-4	TGTGCCTTGGAGGTGAAACTCTTT	CALEVKLF	TRGV9	.	TRGJ1	8	-1	-1	14
35	3.2552688852099184E-4	TGTGCCTTGTGGGATTATAAGAAACTCTTT	CALWDYKKLF	TRGV9	.	TRGJ1	13	-1	-1	13
35	3.2552688852099184E-4	TGTGCCTTGTGGGAGGAGGGACTCTTT	CALWEEGLF	TRGV9	.	TRGJ1	15	-1	-1	20
34	3.162261202775349E-4	TGTGCCTTGTGGGAATCTCAAGAGTTGGGCAAAAAAATCAAGGTATTT	CALWESQELGKKIKVF	TRGV9	.	TRGJP	13	-1	-1	18
34	3.162261202775349E-4	TGTGCCTTGTGGGAGGTATCGAATTATTATAAGAAACTCTTT	CALWEVSNYYKKLF	TRGV9	.	TRGJ1	16	-1	-1	18
34	3.162261202775349E-4	TGTGCCACCTGGGACAGGCCGGGTTATAAGAAACTCTTT	CATWDRPGYKKLF	TRGV3	.	TRGJ1	19	-1	-1	23
34	3.162261202775349E-4	TGTGCTGCGTGGAAGAATTATTATAAGAAACTCTTT	CAAWKNYYKKLF	TRGV10	.	TRGJ1	11	-1	-1	14
34	3.162261202775349E-4	TGTGCCTTGTGGGAGGTGCCGGATAAGAAACTCTTT	CALWEVPDKKLF	TRGV9	.	TRGJ1	18	-1	-1	22
34	3.162261202775349E-4	TGTGCCTTGTGGGAGGGTGGGTCCCTTATGACGTTT	CALWEGGSLMTF	TRGV9	.	TRGJP2	15	-1	-1	29
34	3.162261202775349E-4	TGTGCTGCGTGGGGTTATTATAAGAAACTCTTT	CAAWGYYKKLF	TRGV10	.	TRGJ1	16	-1	-1	14
34	3.162261202775349E-4	TGTGCCTTGTGGGAGGATTATAAGAAACTCTTT	CALWEDYKKLF	TRGV9	.	TRGJ1	15	-1	-1	16
34	3.162261202775349E-4	TGTGCCTTGTGGGAGATACGTGGGAAACTCTTT	CALWEIRGKLF	TRGV9	.	TRGJ1	14	-1	-1	23
33	3.06925352034078E-4	TGTGCCTTGTGGGAGGTGCGATGGGAGTTGGGCAAAAAAATCAAGGTATTT	CALWEVRWELGKKIKVF	TRGV9	.	TRGJP	18	-1	-1	24
33	3.06925352034078E-4	TGTGCCTTGTGGGATGAGCAAGAGTTGGGCAAAAAAATCAAGGTATTT	CALWDEQELGKKIKVF	TRGV9	.	TRGJP	19	-1	-1	13
33	3.06925352034078E-4	TGTGCCTTGTGGGAGAGACTCCCCGGTTCCTATTATAAGAAACTCTTT	CALWERLPGSYYKKLF	TRGV9	.	TRGJ1	14	-1	-1	30
33	3.06925352034078E-4	TGTGCTGCGTGGGATTATAATTGGGCCGGGGGGAAACTCTTT	CAAWDYNWAGGKLF	TRGV10	.	TRGJ1	16	-1	-1	32
33	3.06925352034078E-4	TGTGCCTTGTGGGGGCCACAAAATTATTATAAGAAACTCTTT	CALWGPQNYYKKLF	TRGV9	.	TRGJ1	12	-1	-1	21
33	3.06925352034078E-4	TGTGCCTTGTGGGAGGCTTCGAATTATTATAAGAAACTCTTT	CALWEASNYYKKLF	TRGV9	.	TRGJ1	15	-1	-1	17
33	3.06925352034078E-4	TGTGCCTTGTGGGAGCGGCTTACTGATAAGAAACTCTTT	CALWERLTDKKLF	TRGV9	.	TRGJ1	14	-1	-1	25
33	3.06925352034078E-4	TGTGCCTTGTGTTTGAATTATTATAAGAAACTCTTT	CALCLNYYKKLF	TRGV9	.	TRGJ1	10	-1	-1	11
33	3.06925352034078E-4	TGTGCCACCTGGGAGAATTATTATAAGAAACTCTTT	CATWENYYKKLF	TRGV4	.	TRGJ1	13	-1	-1	14
33	3.06925352034078E-4	TGTGCTGCGTGGGCCGATTATAAGAAACTCTTT	CAAWADYKKLF	TRGV10	.	TRGJ1	12	-1	-1	16
33	3.06925352034078E-4	TGTGCTGCGTGGGATTATCGGTTACGACTCTTT	CAAWDYRLRLF	TRGV10	.	TRGJ1	16	-1	-1	26
33	3.06925352034078E-4	TGTGCCTTGTGGGAGCTAAATAAGAAACTCTTT	CALWELNKKLF	TRGV9	.	TRGJ2	14	-1	-1	19
33	3.06925352034078E-4	TGTGCCTTGTGGGAGCCAGATAAGAAACTCTTT	CALWEPDKKLF	TRGV9	.	TRGJ1	14	-1	-1	19
33	3.06925352034078E-4	TGTGCCTTGTGGGAGGTTAGTGAGAAACTCTTT	CALWEVSEKLF	TRGV9	.	TRGJ1	16	-1	-1	22
33	3.06925352034078E-4	TGTGCTGCGTGGGATAGGAAACTCTTT	CAAWDRKLF	TRGV10	.	TRGJ1	14	-1	-1	13
33	3.06925352034078E-4	TGTGCCTTGAAGCTCTTT	CALKLF	TRGV9	.	TRGJ1	8	-1	-1	8
33	3.06925352034078E-4	TGTGCTGGGGTCGAGAAACTCTTT	CAGVEKLF	TRGV10	.	TRGJ1	6	-1	-1	13
33	3.06925352034078E-4	TGTGCCTTGTGGGAGGGGAAACTCTTT	CALWEGKLF	TRGV9	.	TRGJ1	15	-1	-1	17
32	2.976245837906211E-4	TGTGCCTTGTGGGAGGTTGCAATTAGTTTCCCCTTAGGGTATAAGAAACTCTTT	CALWEVAISFPLGYKKLF	TRGV9	.	TRGJ1	20	-1	-1	39
32	2.976245837906211E-4	TGTGCCTTGTGGGAGGTGCTGGTGGAGTTGGGCAAAAAAATCAAGGTATTT	CALWEVLVELGKKIKVF	TRGV9	.	TRGJP	18	-1	-1	24
32	2.976245837906211E-4	TGTGCCTTGTGGGAGGTGGACCCCAATTATTATAAGAAACTCTTT	CALWEVDPNYYKKLF	TRGV9	.	TRGJ1	21	-1	-1	24
32	2.976245837906211E-4	TGTGCCTTGTGGGAGGTATCGGAACCGCCGGTGAGGAAACTCTTT	CALWEVSEPPVRKLF	TRGV9	.	TRGJ1	16	-1	-1	35
32	2.976245837906211E-4	TGTGCCTTGTGGGAGGTCCTCCCCTCTCTCCCGAAACTCTTT	CALWEVLPSLPKLF	TRGV9	.	TRGJ1	16	-1	-1	32
32	2.976245837906211E-4	TGTGCCTTGTGGGAGGTGTTTAGGTATTATAAGAAACTCTTT	CALWEVFRYYKKLF	TRGV9	.	TRGJ1	17	-1	-1	24
32	2.976245837906211E-4	TGTGCCTTGTGGGAGGTGTCGAATTATTATAAGAAACTCTTT	CALWEVSNYYKKLF	TRGV9	.	TRGJ1	17	-1	-1	18
32	2.976245837906211E-4	TGTGCTGCGTGGGACCCGAATTATTATAAGAAACTCTTT	CAAWDPNYYKKLF	TRGV10	.	TRGJ1	13	-1	-1	16
32	2.976245837906211E-4	TGTGCCTTTCAAGAGTTGGGCAAAAAAATCAAGGTATTT	CAFQELGKKIKVF	TRGV9	.	TRGJP	7	-1	-1	9
32	2.976245837906211E-4	TGTGCCTTGTGGGAGGTAATTCATTATAAGAAACTCTTT	CALWEVIHYKKLF	TRGV9	.	TRGJ1	16	-1	-1	17
32	2.976245837906211E-4	TGTGCCTTGTGGGAGGCTCTTTATTATAAGAAACTCTTT	CALWEALYYKKLF	TRGV9	.	TRGJ1	15	-1	-1	20
32	2.976245837906211E-4	TGTGCCACCTGGGACGGGCATTATTATAAGAAACTCTTT	CATWDGHYYKKLF	TRGV2	.	TRGJ1	18	-1	-1	19
32	2.976245837906211E-4	TGTGCCACCTGGGACAGGCCTTATTATAAGAAACTCTTT	CATWDRPYYKKLF	TRGV3	.	TRGJ1	20	-1	-1	20
32	2.976245837906211E-4	TGTGCTGCGTGGGATACTGGTTGGTTCAAGATATTT	CAAWDTGWFKIF	TRGV10	.	TRGJP1	14	-1	-1	15
32	2.976245837906211E-4	TGTGCCTTGTGGGAGCTTTATTATAAGAAACTCTTT	CALWELYYKKLF	TRGV9	.	TRGJ1	14	-1	-1	17
32	2.976245837906211E-4	TGTGCCTTGTGGGAGCCTTATTATAAGAAACTCTTT	CALWEPYYKKLF	TRGV9	.	TRGJ1	14	-1	-1	17
32	2.976245837906211E-4	TGTGCCTTGTGGGAGGTATATTATAAGAAACTCTTT	CALWEVYYKKLF	TRGV9	.	TRGJ1	16	-1	-1	18
32	2.976245837906211E-4	TGTGCTGCGTGGGATTTTAGAGGGAAACTCTTT	CAAWDFRGKLF	TRGV10	.	TRGJ1	15	-1	-1	23
32	2.976245837906211E-4	TGTGCTGCGTGGGATGATTATAAGAAACTCTTT	CAAWDDYKKLF	TRGV10	.	TRGJ1	14	-1	-1	13
32	2.976245837906211E-4	TGTGCCTTGTGCAATTATTATAAGAAACTCTTT	CALCNYYKKLF	TRGV9	.	TRGJ1	10	-1	-1	12
32	2.976245837906211E-4	TGTGCCTTGTGGGACCGGAATCGCAAACTCTTT	CALWDRNRKLF	TRGV9	.	TRGJ1	13	-1	-1	24
32	2.976245837906211E-4	TGTGCCACCTGGGACAGGCGGGAGAAACTCTTT	CATWDRREKLF	TRGV3	.	TRGJ1	18	-1	-1	22
32	2.976245837906211E-4	TGTGCTGCGTGGAAGAAACTCTTT	CAAWKKLF	TRGV10	.	TRGJ1	11	-1	-1	12
32	2.976245837906211E-4	TGTGCCCTCAAACTCTTT	CALKLF	TRGV9	.	TRGJ1	5	-1	-1	9
32	2.976245837906211E-4	TGTGCTGCGTCCCTCTCGAGGAAGAAACTCTTT	CAASLSRKKLF	TRGV10	.	TRGJ1	9	-1	-1	21
32	2.976245837906211E-4	TGTGCTGCGTGGGATTACGCTGAGAAACTCTTT	CAAWDYAEKLF	TRGV10	.	TRGJ1	18	-1	-1	22
32	2.976245837906211E-4	TGTGCCTTGTGGGGGAATAAGAAACTCTTT	CALWGNKKLF	TRGV9	.	TRGJ1	12	-1	-1	16
31	2.883238155471642E-4	TGTGCCTTGTGGGAGGTGCAGGTGGAGTTGGGCAAAAAAATCAAGGTATTT	CALWEVQVELGKKIKVF	TRGV9	.	TRGJP	19	-1	-1	24
31	2.883238155471642E-4	TGTGCCTTGTGGGAGGTCGGAGAGTTGGGCAAAAAAATCAAGGTATTT	CALWEVGELGKKIKVF	TRGV9	.	TRGJP	16	-1	-1	20
31	2.883238155471642E-4	TGTGCCTTGTGGGAGGTGCCTGTTTGGGATTATAAGAAACTCTTT	CALWEVPVWDYKKLF	TRGV9	.	TRGJ1	18	-1	-1	28
31	2.883238155471642E-4	TGTGCCTTGTGGGAGACTGAGTTGGGCAAAAAAATCAAGGTATTT	CALWETELGKKIKVF	TRGV9	.	TRGJP	14	-1	-1	18
31	2.883238155471642E-4	TGTGCCTCCCCCCCTCCCGGGGTTGCCTATTATAAGAAACTCTTT	CASPPPGVAYYKKLF	TRGV9	.	TRGJ1	6	-1	-1	27
31	2.883238155471642E-4	TGTGCTGCGTGGGATTACGGGGAGCTCGTTAGGAAACTCTTT	CAAWDYGELVRKLF	TRGV10	.	TRGJ1	18	-1	-1	29
31	2.883238155471642E-4	TGTGCCTTGTGGGAGGTGCGAAATCATTATAAGAAACTCTTT	CALWEVRNHYKKLF	TRGV9	.	TRGJ1	18	-1	-1	21
31	2.883238155471642E-4	TGTGCCTTGTGGGAACATACCACTGGTTGGTTCAAGATATTT	CALWEHTTGWFKIF	TRGV9	.	TRGJP1	13	-1	-1	16
31	2.883238155471642E-4	TGTGCCACCTGGGACTCGATTTGTGATTGGATCAAGACGTTT	CATWDSICDWIKTF	TRGV3	.	TRGJP2	14	-1	-1	22
31	2.883238155471642E-4	TGTGCTGCGTGGGTTAAAAGGGGTGTAGGGAAACTCTTT	CAAWVKRGVGKLF	TRGV10	.	TRGJ1	15	-1	-1	29
31	2.883238155471642E-4	TGTGCTGCGTGGGATGGGGGGGGTTGGTTCAAGATATTT	CAAWDGGGWFKIF	TRGV10	.	TRGJP1	14	-1	-1	21
31	2.883238155471642E-4	TGTGCCTTCCGACCTAGTAGTGATTGGATCAAGACGTTT	CAFRPSSDWIKTF	TRGV9	.	TRGJP2	7	-1	-1	14
31	2.883238155471642E-4	TGTGCCTTGTTCCGAACGAATTATTATAAGAAACTCTTT	CALFRTNYYKKLF	TRGV9	.	TRGJ1	9	-1	-1	16
31	2.883238155471642E-4	TGTGCCTTGTGGGAGGAAAATTATTATAAGAAACTCTTT	CALWEENYYKKLF	TRGV9	.	TRGJ1	15	-1	-1	18
31	2.883238155471642E-4	TGTGCCTTGTGGGAGATCCCCTATTATAAGAAACTCTTT	CALWEIPYYKKLF	TRGV9	.	TRGJ1	14	-1	-1	21
31	2.883238155471642E-4	TGTGCCACCTGGGATGGGAATTATTATAAGAAACTCTTT	CATWDGNYYKKLF	TRGV4	.	TRGJ1	17	-1	-1	17
31	2.883238155471642E-4	TGTGCCTTGTGGGAGGTGCAAGTGGAGAAACTCTTT	CALWEVQVEKLF	TRGV9	.	TRGJ1	19	-1	-1	25
31	2.883238155471642E-4	TGTGCCTTGTGGGAGGTGAATTATAAGAAACTCTTT	CALWEVNYKKLF	TRGV9	.	TRGJ1	17	-1	-1	19
31	2.883238155471642E-4	TGTGCCTTGTGGGAGGTGAAGTGCAAGAAACTCTTT	CALWEVKCKKLF	TRGV9	.	TRGJ1	17	-1	-1	24
31	2.883238155471642E-4	TGTGCCTTGTGGGAGACACCGGTTGGGAAACTCTTT	CALWETPVGKLF	TRGV9	.	TRGJ1	14	-1	-1	26
31	2.883238155471642E-4	TGTGCTGCGTGGGATACGGATAAGAAACTCTTT	CAAWDTDKKLF	TRGV10	.	TRGJ1	17	-1	-1	19
31	2.883238155471642E-4	TGTGCCTTATTGGTAAGGGGTAAGAAACTCTTT	CALLVRGKKLF	TRGV9	.	TRGJ1	7	-1	-1	20
31	2.883238155471642E-4	TGTGCCCCTAAATGGTATTATAAGAAACTCTTT	CAPKWYYKKLF	TRGV9	.	TRGJ1	5	-1	-1	15
31	2.883238155471642E-4	TGTGCTGGGTATAAGAAACTCTTT	CAGYKKLF	TRGV10	.	TRGJ1	9	-1	-1	9
31	2.883238155471642E-4	TGTGACAAGTTCGGGAAACTCTTT	CDKFGKLF	TRGV10	.	TRGJ1	3	-1	-1	14
31	2.883238155471642E-4	TGTGCCTTGAAGGTACTCTTT	CALKVLF	TRGV9	.	TRGJ1	8	-1	-1	14
31	2.883238155471642E-4	TGTGCCCCCCATGGGTATTATAAGAAACTCTTT	CAPHGYYKKLF	TRGV9	.	TRGJ1	5	-1	-1	15
31	2.883238155471642E-4	TGTGCCTTGTGGGAGGACCAGAAACTCTTT	CALWEDQKLF	TRGV9	.	TRGJ1	15	-1	-1	19
31	2.883238155471642E-4	TGTGCCACCTGGGATAATTATTATAAGAAACTCTTT	CATWDNYYKKLF	TRGV4	.	TRGJ1	14	-1	-1	15
30	2.7902304730370727E-4	TGTGCCTTGTGGGAGGTGCATGAGTTGGGCAAAAAAATCAAGGTATTT	CALWEVHELGKKIKVF	TRGV9	.	TRGJP	19	-1	-1	17
30	2.7902304730370727E-4	TGTGCCTTGTGGGAGGTGCAGGCTCTTGTGGATTATAAGAAACTCTTT	CALWEVQALVDYKKLF	TRGV9	.	TRGJ1	19	-1	-1	31
30	2.7902304730370727E-4	TGTGCCTTGTGGGAGGTGCTAGTTCCTTATTATAAGAAACTCTTT	CALWEVLVPYYKKLF	TRGV9	.	TRGJ1	18	-1	-1	26
30	2.7902304730370727E-4	TGTGCCTTGTGGGAGGTGCAGGGGAGTGATTGGATCAAGACGTTT	CALWEVQGSDWIKTF	TRGV9	.	TRGJP2	19	-1	-1	24
30	2.7902304730370727E-4	TGTGCCTTGTGGGAGGATTACTCGAATTATTATAAGAAACTCTTT	CALWEDYSNYYKKLF	TRGV9	.	TRGJ1	15	-1	-1	21
30	2.7902304730370727E-4	TGTGCCTTGTGGGAGGTTTTTAGTGATTGGATCAAGACGTTT	CALWEVFSDWIKTF	TRGV9	.	TRGJP2	16	-1	-1	20
30	2.7902304730370727E-4	TGTGCCTTGTGGGAGACAGCAGATCATTATAAGAAACTCTTT	CALWETADHYKKLF	TRGV9	.	TRGJ1	14	-1	-1	22
30	2.7902304730370727E-4	TGTGCCACCTGGGTGCTGCCGTATTATTATAAGAAACTCTTT	CATWVLPYYYKKLF	TRGV2	.	TRGJ1	12	-1	-1	19
30	2.7902304730370727E-4	TGTGCCTTGTGGGAGCCGAATTATTATAAGAAACTCTTT	CALWEPNYYKKLF	TRGV9	.	TRGJ1	14	-1	-1	16
30	2.7902304730370727E-4	TGTGCCTTGTGGGAGGTTACGTATTATAAGAAACTCTTT	CALWEVTYYKKLF	TRGV9	.	TRGJ1	16	-1	-1	21
30	2.7902304730370727E-4	TGTGCCTTGTGGGAGGTGCCTGGTTATAAGAAACTCTTT	CALWEVPGYKKLF	TRGV9	.	TRGJ1	18	-1	-1	23
30	2.7902304730370727E-4	TGTGCCTTGTGGGAGGTGGAGTGTTATAAGAAACTCTTT	CALWEVECYKKLF	TRGV9	.	TRGJ1	17	-1	-1	23
30	2.7902304730370727E-4	TGTGCTGCGTGGGATTATGTCATAAAGAAACTCTTT	CAAWDYVIKKLF	TRGV10	.	TRGJ1	22	-1	-1	13
30	2.7902304730370727E-4	TGTGCCTTGTGGGGGTCTTATTATAAGAAACTCTTT	CALWGSYYKKLF	TRGV9	.	TRGJ1	15	-1	-1	17
30	2.7902304730370727E-4	TGTGCCTTGTGGGAGGTGGATGGTGAGAAACTCTTT	CALWEVDGEKLF	TRGV9	.	TRGJ1	17	-1	-1	25
30	2.7902304730370727E-4	TGTGCTGCGTGGCCGAATAAGAAACTCTTT	CAAWPNKKLF	TRGV10	.	TRGJ1	11	-1	-1	16
30	2.7902304730370727E-4	TGTGCTGCGTGGGATTATAGGGGTCTCTTT	CAAWDYRGLF	TRGV10	.	TRGJ1	16	-1	-1	24
30	2.7902304730370727E-4	TGTGCCTTGTGGGAGGTGGAAAAACTCTTT	CALWEVEKLF	TRGV9	.	TRGJ1	17	-1	-1	21
30	2.7902304730370727E-4	TGTGCTGCGTGGGGAGTTTATAAGAAACTCTTT	CAAWGVYKKLF	TRGV10	.	TRGJ1	12	-1	-1	17
30	2.7902304730370727E-4	TGTGCCTTGTGCAGCGGGAAACTCTTT	CALCSGKLF	TRGV9	.	TRGJ1	10	-1	-1	17
30	2.7902304730370727E-4	TGTGCCTGCCTCCTTAAGAAACTCTTT	CACLLKKLF	TRGV9	.	TRGJ1	6	-1	-1	14
30	2.7902304730370727E-4	TGTGCTGCGTGGGGGGGCTATAAGAAACTCTTT	CAAWGGYKKLF	TRGV10	.	TRGJ1	12	-1	-1	18
30	2.7902304730370727E-4	TGTGCCTTGTGGGAGGTGCAGGAGAAACTCTTT	CALWEVQEKLF	TRGV9	.	TRGJ1	19	-1	-1	22
30	2.7902304730370727E-4	TGTGCCACCTGGGTTTATTATAAGAAACTCTTT	CATWVYYKKLF	TRGV4	.	TRGJ1	12	-1	-1	14
30	2.7902304730370727E-4	TGTGCCACCTGGGATGGGCCGGGGAAACTCTTT	CATWDGPGKLF	TRGV4	.	TRGJ1	19	-1	-1	23
30	2.7902304730370727E-4	TGTGCCTTGTGGGAGGTTAAGAAACTCTTT	CALWEVKKLF	TRGV9	.	TRGJ1	16	-1	-1	17
30	2.7902304730370727E-4	TGTGCCACCTGGGATGGTTATTATAAGAAACTCTTT	CATWDGYYKKLF	TRGV4	.	TRGJ1	16	-1	-1	17
30	2.7902304730370727E-4	TGTGCCACTAGTGATTGGATCAAGACGTTT	CATSDWIKTF	TRGV2	.	TRGJP2	7	-1	-1	8
29	2.697222790602504E-4	TGTGCCTTGTGGGAGGTGGCCCTCCCCGATCGGGCTTATTATAAGAAACTCTTT	CALWEVALPDRAYYKKLF	TRGV9	.	TRGJ1	25	-1	-1	35
29	2.697222790602504E-4	TGTGCCTTGTGGGATCCACGCAGGGAGTTGGGCAAAAAAATCAAGGTATTT	CALWDPRRELGKKIKVF	TRGV9	.	TRGJP	13	-1	-1	24
29	2.697222790602504E-4	TGTGCCTTGTGGGAGGTGCTGGGGAATTCGGACTATTATAAGAAACTCTTT	CALWEVLGNSDYYKKLF	TRGV9	.	TRGJ1	18	-1	-1	24
29	2.697222790602504E-4	TGTGCCTTGTGGGAGGGGGGTCAAGAGTTGGGCAAAAAAATCAAGGTATTT	CALWEGGQELGKKIKVF	TRGV9	.	TRGJP	15	-1	-1	17
29	2.697222790602504E-4	TGTGCCTTGTGGGAGTTGCAAGAGTTGGGCAAAAAAATCAAGGTATTT	CALWELQELGKKIKVF	TRGV9	.	TRGJP	19	-1	-1	17
29	2.697222790602504E-4	TGTGCCTTGTGGGAGGTGCTGGGCACTACTGGTTGGTTCAAGATATTT	CALWEVLGTTGWFKIF	TRGV9	.	TRGJP1	18	-1	-1	24
29	2.697222790602504E-4	TGTGCCTTGTGGGAGGTTCTCCCCATATCTTATAAGAAACTCTTT	CALWEVLPISYKKLF	TRGV9	.	TRGJ1	16	-1	-1	29
29	2.697222790602504E-4	TGTGCCTTGTGGATTAAAGAGTTGGGCAAAAAAATCAAGGTATTT	CALWIKELGKKIKVF	TRGV9	.	TRGJP	11	-1	-1	16
29	2.697222790602504E-4	TGTGCCTTGTGGGAGCCCCCCCCAAGGGAGAAACTCTTT	CALWEPPPREKLF	TRGV9	.	TRGJ1	14	-1	-1	28
29	2.697222790602504E-4	TGTGCCTTGTGGGAGGTAAGGTATTATAAGAAACTCTTT	CALWEVRYYKKLF	TRGV9	.	TRGJ1	16	-1	-1	21
29	2.697222790602504E-4	TGTGCCTTGTGGGAGGGGAATTATTATAAGAAACTCTTT	CALWEGNYYKKLF	TRGV9	.	TRGJ1	15	-1	-1	17
29	2.697222790602504E-4	TGTGCCTTGTGGGAGGACCCTTATTATAAGAAACTCTTT	CALWEDPYYKKLF	TRGV9	.	TRGJ1	15	-1	-1	20
29	2.697222790602504E-4	TGTGCTGCGTGGGCGGAGGGGCATAAGAAACTCTTT	CAAWAEGHKKLF	TRGV10	.	TRGJ1	12	-1	-1	22
29	2.697222790602504E-4	TGTGCCTTGTGGGAGTCCTTTACGATCAAGACGTTT	CALWESFTIKTF	TRGV9	.	TRGJP2	14	-1	-1	23
29	2.697222790602504E-4	TGTGCCTTGTGGGAGATTTATTATAAGAAACTCTTT	CALWEIYYKKLF	TRGV9	.	TRGJ1	14	-1	-1	14
29	2.697222790602504E-4	TGTGCCTTGTGGAGGGGGAAACTCTTT	CALWRGKLF	TRGV9	.	TRGJ1	14	-1	-1	17
29	2.697222790602504E-4	TGTGCCTTCATGAAACTCTTT	CAFMKLF	TRGV9	.	TRGJ1	7	-1	-1	11
29	2.697222790602504E-4	TGTGCCTTGCCAAAACTCTTT	CALPKLF	TRGV9	.	TRGJ1	8	-1	-1	12
29	2.697222790602504E-4	TGTGCCCGTAAACTCTTT	CARKLF	TRGV9	.	TRGJ1	5	-1	-1	9
29	2.697222790602504E-4	TGTGCTGCGTGGGCCTCCACTAAGGGACTCTTT	CAAWASTKGLF	TRGV10	.	TRGJ1	12	-1	-1	20
29	2.697222790602504E-4	TGTGCTGCGTGGGTCGGGAAACTCTTT	CAAWVGKLF	TRGV10	.	TRGJ1	12	-1	-1	17
29	2.697222790602504E-4	TGTGCCTTGTGGGAGGGAGGACTCTTT	CALWEGGLF	TRGV9	.	TRGJ1	15	-1	-1	20
29	2.697222790602504E-4	TGTGCCTTGTGGATTGAGAAACTCTTT	CALWIEKLF	TRGV9	.	TRGJ1	11	-1	-1	16
29	2.697222790602504E-4	TGTGCCTTGTGGGAGGACTCGCATAAGAAACTCTTT	CALWEDSHKKLF	TRGV9	.	TRGJ1	15	-1	-1	22
29	2.697222790602504E-4	TGTGCCTTGTGGGAGGTTTTTGAGAAACTCTTT	CALWEVFEKLF	TRGV9	.	TRGJ1	16	-1	-1	22
29	2.697222790602504E-4	TGTGCCTTGTGGGAGGTGCTGAAACTCTTT	CALWEVLKLF	TRGV9	.	TRGJ1	18	-1	-1	20
29	2.697222790602504E-4	TGTGCCTTGTGGGAGGTAACGAAACTCTTT	CALWEVTKLF	TRGV9	.	TRGJ1	16	-1	-1	16
29	2.697222790602504E-4	TGTGCCTTGTGGACATATAAGAAACTCTTT	CALWTYKKLF	TRGV9	.	TRGJ1	11	-1	-1	15
29	2.697222790602504E-4	TGTGCCTTGGGAATGGGTAAGAAACTCTTT	CALGMGKKLF	TRGV9	.	TRGJ2	8	-1	-1	17
29	2.697222790602504E-4	TGTGCCTTGAGGGTGGGACTCTTT	CALRVGLF	TRGV9	.	TRGJ1	15	-1	-1	17
28	2.604215108167935E-4	TGTGCCTTGTGGGAGCTGCTAGCGGAGTTGGGCAAAAAAATCAAGGTATTT	CALWELLAELGKKIKVF	TRGV9	.	TRGJP	18	-1	-1	24
28	2.604215108167935E-4	TGTGCTGCGTGGGAGGGGAATTATACCACTGGTTGGTTCAAGATATTT	CAAWEGNYTTGWFKIF	TRGV10	.	TRGJP1	13	-1	-1	21
28	2.604215108167935E-4	TGTGCCTTGTGGGGGGTTTCGGGGTTGGGCAAAAAAATCAAGGTATTT	CALWGVSGLGKKIKVF	TRGV9	.	TRGJP	16	-1	-1	23
28	2.604215108167935E-4	TGTGCCTTGTGGGAGGTGTTGGAGTTGGGCAAAAAAATCAAGGTATTT	CALWEVLELGKKIKVF	TRGV9	.	TRGJP	17	-1	-1	21
28	2.604215108167935E-4	TGTGCCTTGTGGGACCCCCTCCGCGTTTATTATAAGAAACTCTTT	CALWDPLRVYYKKLF	TRGV9	.	TRGJ1	13	-1	-1	26
28	2.604215108167935E-4	TGTGCCTTGTGGGACCGGGAGTTGGGCAAAAAAATCAAGGTATTT	CALWDRELGKKIKVF	TRGV9	.	TRGJP	13	-1	-1	18
28	2.604215108167935E-4	TGTGCCTTGTGGGAGGTGCAGTCCGATTATTATAAGAAACTCTTT	CALWEVQSDYYKKLF	TRGV9	.	TRGJ1	19	-1	-1	25
28	2.604215108167935E-4	TGTGCCTTGTGGGAGGTATATCATTATTATAAGAAACTCTTT	CALWEVYHYYKKLF	TRGV9	.	TRGJ1	16	-1	-1	22
28	2.604215108167935E-4	TGTGCCTTGTGGGAGGCGCTCCGACGTATTAAGAAACTCTTT	CALWEALRRIKKLF	TRGV9	.	TRGJ1	21	-1	-1	29
28	2.604215108167935E-4	TGTGCCTTGTGGGAGAATATCACTGGTTGGTTCAAGATATTT	CALWENITGWFKIF	TRGV9	.	TRGJP1	14	-1	-1	16
28	2.604215108167935E-4	TGTGCCTTGTGGGCGTTGGGGGATTATAAGAAACTCTTT	CALWALGDYKKLF	TRGV9	.	TRGJ1	12	-1	-1	22
28	2.604215108167935E-4	TGTGCCTTGTGGGACGCCTGGGGATATAAGAAACTCTTT	CALWDAWGYKKLF	TRGV9	.	TRGJ1	13	-1	-1	24
28	2.604215108167935E-4	TGTGCCTTGTGGGAGCCTTGCAAAAAAATCAAGGTATTT	CALWEPCKKIKVF	TRGV9	.	TRGJP	14	-1	-1	19
28	2.604215108167935E-4	TGTGCCTTGTGGGAGGTGCCCCCTCCCAAGAAACTCTTT	CALWEVPPPKKLF	TRGV9	.	TRGJ1	27	-1	-1	27
28	2.604215108167935E-4	TGTGCTGCGTGGGACGCTGCGTTCCCAGGACTCTTT	CAAWDAAFPGLF	TRGV10	.	TRGJ1	13	-1	-1	29
28	2.604215108167935E-4	TGTGCTGCGTGGAAACTTTATTATAAGAAACTCTTT	CAAWKLYYKKLF	TRGV10	.	TRGJ1	11	-1	-1	17
28	2.604215108167935E-4	TGTGCCTTGTGGGAGGCCGGGGGGTTCAAGATATTT	CALWEAGGFKIF	TRGV9	.	TRGJP1	15	-1	-1	22
28	2.604215108167935E-4	TGTGCCTTGTGGGAGAAATGGGTTGAGAAACTCTTT	CALWEKWVEKLF	TRGV9	.	TRGJ1	14	-1	-1	25
28	2.604215108167935E-4	TGTGCCTTGTGGGAGCCTATAGAGAAACTCTTT	CALWEPIEKLF	TRGV9	.	TRGJ1	14	-1	-1	17
28	2.604215108167935E-4	TGTGCCTTGTGTTATCTGGAGAAACTCTTT	CALCYLEKLF	TRGV9	.	TRGJ1	10	-1	-1	19
28	2.604215108167935E-4	TGTGCCCCACTCTTT	CAPLF	TRGV9	.	TRGJ1	5	-1	-1	8
28	2.604215108167935E-4	TGTGCCTTGTGGGAGGTGGGATATAAGAAACTCTTT	CALWEVGYKKLF	TRGV9	.	TRGJ1	17	-1	-1	21
28	2.604215108167935E-4	TGTGCCTTGTGGGAGGTGAAAGTTGGGAAACTCTTT	CALWEVKVGKLF	TRGV9	.	TRGJ1	17	-1	-1	26
28	2.604215108167935E-4	TGTGCCACCTGGGACACTGGTTGGTTCAAGATATTT	CATWDTGWFKIF	TRGV8	.	TRGJP1	13	-1	-1	14
28	2.604215108167935E-4	TGTGCCTTGTGGGGGGCTTTGGAGAAACTCTTT	CALWGALEKLF	TRGV9	.	TRGJ1	15	-1	-1	22
28	2.604215108167935E-4	TGTGCCTTGTATCGAGGGTATTATAAGAAACTCTTT	CALYRGYYKKLF	TRGV9	.	TRGJ1	9	-1	-1	18
28	2.604215108167935E-4	TGTGCCTTGTGGGGTGATTGGATCAAGACGTTT	CALWGDWIKTF	TRGV9	.	TRGJP2	12	-1	-1	13
28	2.604215108167935E-4	TGTGCCTTGTGGGAGGGTAATAAGAAACTCTTT	CALWEGNKKLF	TRGV9	.	TRGJ1	15	-1	-1	19
28	2.604215108167935E-4	TGTGCTGCGTGGGATAAAGGGAAACTCTTT	CAAWDKGKLF	TRGV10	.	TRGJ1	14	-1	-1	20
28	2.604215108167935E-4	TGTGCCTTGTGGCAAATGGGGAAACTCTTT	CALWQMGKLF	TRGV9	.	TRGJ1	11	-1	-1	20
28	2.604215108167935E-4	TGTGCCTTGTGGGTGTATAAGAAACTCTTT	CALWVYKKLF	TRGV9	.	TRGJ1	12	-1	-1	15
28	2.604215108167935E-4	TGTGCTGCGTGGGTCCAGGCGAATAAGAAACTCTTT	CAAWVQANKKLF	TRGV10	.	TRGJ1	12	-1	-1	22
28	2.604215108167935E-4	TGTGCTGCGTGGGATCAGAAACTCTTT	CAAWDQKLF	TRGV10	.	TRGJ1	14	-1	-1	13
27	2.5112074257333656E-4	TGTGCCTTGTGGGAGGTGCTTTCTCAGGAGTTGGGCAAAAAAATCAAGGTATTT	CALWEVLSQELGKKIKVF	TRGV9	.	TRGJP	18	-1	-1	24
27	2.5112074257333656E-4	TGTGCCTTGTGGGAGGGGGGGCAAGAGTTGGGCAAAAAAATCAAGGTATTT	CALWEGGQELGKKIKVF	TRGV9	.	TRGJP	15	-1	-1	18
27	2.5112074257333656E-4	TGTGCCTTGTGGGAGGTGATCGAGTTGGGCAAAAAAATCAAGGTATTT	CALWEVIELGKKIKVF	TRGV9	.	TRGJP	17	-1	-1	21
27	2.5112074257333656E-4	TGTGCCTTGTGGGAGGTGATGGCGTCGTGTTATTATAAGAAACTCTTT	CALWEVMASCYYKKLF	TRGV9	.	TRGJ1	17	-1	-1	29
27	2.5112074257333656E-4	TGTGCCTTGTGGGAGGTGCAATTGTGGGGGAAAATCAAGGTATTT	CALWEVQLWGKIKVF	TRGV9	.	TRGJP	19	-1	-1	30
27	2.5112074257333656E-4	TGTGCCTTGTGTCGTCCTCCCACTGGTTGGTTCAAGATATTT	CALCRPPTGWFKIF	TRGV9	.	TRGJP1	10	-1	-1	19
27	2.5112074257333656E-4	TGTGCCTTGTGGGAGGTACAGAATTATTATAAGAAACTCTTT	CALWEVQNYYKKLF	TRGV9	.	TRGJ1	19	-1	-1	20
27	2.5112074257333656E-4	TGTGCTGCGTGGGTGACTACTGGTTGGTTCAAGATATTT	CAAWVTTGWFKIF	TRGV10	.	TRGJP1	12	-1	-1	15
27	2.5112074257333656E-4	TGTGCCTTCCTAGATGGTAGTGATTGGATCAAGACGTTT	CAFLDGSDWIKTF	TRGV9	.	TRGJP2	7	-1	-1	9
27	2.5112074257333656E-4	TGTGCCTTGTGGGAGCCGCAGGATTATAAGAAACTCTTT	CALWEPQDYKKLF	TRGV9	.	TRGJ1	14	-1	-1	22
27	2.5112074257333656E-4	TGTGCCTTGTGGGAGGTTTATTATTATAAGAAACTCTTT	CALWEVYYYKKLF	TRGV9	.	TRGJ1	16	-1	-1	19
27	2.5112074257333656E-4	TGTGCCTTGTGGGAGGTGGAGTTTTATAAGAAACTCTTT	CALWEVEFYKKLF	TRGV9	.	TRGJ1	17	-1	-1	23
27	2.5112074257333656E-4	TGTGCCTTGTGGGAGGTGAATCATTATAAGAAACTCTTT	CALWEVNHYKKLF	TRGV9	.	TRGJ1	17	-1	-1	17
27	2.5112074257333656E-4	TGTGCTGCGTGGGATTATCATCCGCAGAAACTCTTT	CAAWDYHPQKLF	TRGV10	.	TRGJ1	16	-1	-1	25
27	2.5112074257333656E-4	TGTGCTGCGCAGGGGGAGGGGTTCAAGATATTT	CAAQGEGFKIF	TRGV10	.	TRGJP1	8	-1	-1	19
27	2.5112074257333656E-4	TGTGCCTTGTGGAGGAGTTATAAGAAACTCTTT	CALWRSYKKLF	TRGV9	.	TRGJ1	14	-1	-1	17
27	2.5112074257333656E-4	TGTGCTGCGTGGGGCCCTAAGAAACTCTTT	CAAWGPKKLF	TRGV10	.	TRGJ1	12	-1	-1	17
27	2.5112074257333656E-4	TGTGCCTCCCTTTATTATAAGAAACTCTTT	CASLYYKKLF	TRGV9	.	TRGJ1	6	-1	-1	11
27	2.5112074257333656E-4	TGTGCTGCGTGGGATTTAGGCAAGAAACTCTTT	CAAWDLGKKLF	TRGV10	.	TRGJ1	15	-1	-1	21
27	2.5112074257333656E-4	TGTGCCTTGTGGGAGGTGAGAGGGAAACTCTTT	CALWEVRGKLF	TRGV9	.	TRGJ1	17	-1	-1	23
27	2.5112074257333656E-4	TGTGCCTTTACTTATTATAAGAAACTCTTT	CAFTYYKKLF	TRGV9	.	TRGJ1	7	-1	-1	11
27	2.5112074257333656E-4	TGTGCTGCGTTAGATAAGAAACTCTTT	CAALDKKLF	TRGV10	.	TRGJ1	9	-1	-1	13
27	2.5112074257333656E-4	TGTGCTGCGTGGCTGAAACTCTTT	CAAWLKLF	TRGV10	.	TRGJ1	11	-1	-1	14
27	2.5112074257333656E-4	TGTGCCACCTGGGACGGGCGGGGTTATAAGAAACTCTTT	CATWDGRGYKKLF	TRGV2	.	TRGJ1	18	-1	-1	23
27	2.5112074257333656E-4	TGTGCTGCGTGGGATCGGTATTATAAGAAACTCTTT	CAAWDRYYKKLF	TRGV10	.	TRGJ1	14	-1	-1	18
27	2.5112074257333656E-4	TGTGCCTTGTGGGGGTTTTATTATAAGAAACTCTTT	CALWGFYYKKLF	TRGV9	.	TRGJ1	15	-1	-1	17
27	2.5112074257333656E-4	TGTGCTGCGTGGGATTCTTATAAGAAACTCTTT	CAAWDSYKKLF	TRGV10	.	TRGJ1	15	-1	-1	13
27	2.5112074257333656E-4	TGTGCTGCGTGGGATGGAATTGAGAAACTCTTT	CAAWDGIEKLF	TRGV10	.	TRGJ1	14	-1	-1	22
27	2.5112074257333656E-4	TGTGCCTTGTGGGAGGTGGCTAAGAAACTCTTT	CALWEVAKKLF	TRGV9	.	TRGJ1	17	-1	-1	20
27	2.5112074257333656E-4	TGTGCCACCTGGGACGATTATAAGAAACTCTTT	CATWDDYKKLF	TRGV3	.	TRGJ1	14	-1	-1	16
27	2.5112074257333656E-4	TGTGCCTTGTTTGATAAGAAACTCTTT	CALFDKKLF	TRGV9	.	TRGJ1	9	-1	-1	13
26	2.4181997432987966E-4	TGTGCCTTGTGGGAGGTCCCATATCGTCAAGAGTTGGGCAAAAAAATCAAGGTATTT	CALWEVPYRQELGKKIKVF	TRGV9	.	TRGJP	16	-1	-1	27
26	2.4181997432987966E-4	TGTGCTGCGTGGGATTATATATACCCCTCCTTGAATTATTATAAGAAACTCTTT	CAAWDYIYPSLNYYKKLF	TRGV10	.	TRGJ1	16	-1	-1	32
26	2.4181997432987966E-4	TGTGCCTTGTGGGAGTTATATGATCAAGAGTTGGGCAAAAAAATCAAGGTATTT	CALWELYDQELGKKIKVF	TRGV9	.	TRGJP	14	-1	-1	24
26	2.4181997432987966E-4	TGTGCTGCGTGGGATTGGGGCGCAAATACCACTGGTTGGTTCAAGATATTT	CAAWDWGANTTGWFKIF	TRGV10	.	TRGJP1	15	-1	-1	25
26	2.4181997432987966E-4	TGTGCCTTGTGGGAGCCCCAAAGGGAGTTGGGCAAAAAAATCAAGGTATTT	CALWEPQRELGKKIKVF	TRGV9	.	TRGJP	14	-1	-1	24
26	2.4181997432987966E-4	TGTGCCTTGTGGGAGCCGCTATCCAGTAGTGATTGGATCAAGACGTTT	CALWEPLSSSDWIKTF	TRGV9	.	TRGJP2	14	-1	-1	18
26	2.4181997432987966E-4	TGTGCCTTGTGGCACCCTACCCAAGATTATTATAAGAAACTCTTT	CALWHPTQDYYKKLF	TRGV9	.	TRGJ1	11	-1	-1	25
26	2.4181997432987966E-4	TGTGCCTTGTGGGGGACAACAACTAATTATTATAAGAAACTCTTT	CALWGTTTNYYKKLF	TRGV9	.	TRGJ1	12	-1	-1	24
26	2.4181997432987966E-4	TGTGCCTTGTGGGAGGTTGAGTTGGGCAAAAAAATCAAGGTATTT	CALWEVELGKKIKVF	TRGV9	.	TRGJP	16	-1	-1	18
26	2.4181997432987966E-4	TGTGCCTTGTGGGAGGTGCCTCAGGAATATTATAAGAAACTCTTT	CALWEVPQEYYKKLF	TRGV9	.	TRGJ1	18	-1	-1	24
26	2.4181997432987966E-4	TGTGCCTTGTGGGAGGTGCGGGACTTGGATAAATCGAAACTCTTT	CALWEVRDLDKSKLF	TRGV9	.	TRGJ1	18	-1	-1	35
26	2.4181997432987966E-4	TGTGCCTTGTGGGAGGTAATCTCCCTTTATTATAAGAAACTCTTT	CALWEVISLYYKKLF	TRGV9	.	TRGJ1	16	-1	-1	26
26	2.4181997432987966E-4	TGTGCCTTGTGGGAAAGTCAGTTGGGCAAAAAAATCAAGGTATTT	CALWESQLGKKIKVF	TRGV9	.	TRGJP	13	-1	-1	9
26	2.4181997432987966E-4	TGTGCCTTGTGGGAGGTTTCTAATTATTATAAGAAACTCTTT	CALWEVSNYYKKLF	TRGV9	.	TRGJ1	16	-1	-1	17
26	2.4181997432987966E-4	TGTGCCTTGTGGGAGGTGCCAGGTGGTTGGTTCAAGATATTT	CALWEVPGGWFKIF	TRGV9	.	TRGJP1	18	-1	-1	23
26	2.4181997432987966E-4	TGTGCCTTGTGGGAGGTGCAGAGGGTTTTTAAGAAACTCTTT	CALWEVQRVFKKLF	TRGV9	.	TRGJ1	19	-1	-1	26
26	2.4181997432987966E-4	TGTGCCTTGTGGGAGGGGCGTAGTGATTGGATCAAGACGTTT	CALWEGRSDWIKTF	TRGV9	.	TRGJP2	18	-1	-1	19
26	2.4181997432987966E-4	TGTGCCTTGTGGGAGGGACTTCATTATTATAAGAAACTCTTT	CALWEGLHYYKKLF	TRGV9	.	TRGJ1	15	-1	-1	22
26	2.4181997432987966E-4	TGTGCTGCGGTAGAATCAGATGGTTGGTTCAAGATATTT	CAAVESDGWFKIF	TRGV10	.	TRGJP1	8	-1	-1	20
26	2.4181997432987966E-4	TGTGCCTTGTGGGTCCTGGATTATTATAAGAAACTCTTT	CALWVLDYYKKLF	TRGV9	.	TRGJ1	12	-1	-1	19
26	2.4181997432987966E-4	TGTGCCTTGTGGGAGTTGGGCAAAAAAATCAAGGTATTT	CALWELGKKIKVF	TRGV9	.	TRGJP	17	-1	-1	12
26	2.4181997432987966E-4	TGTGCCTTGTGGGAGGTGCTGGGGTGGAAGAAACTCTTT	CALWEVLGWKKLF	TRGV9	.	TRGJ1	18	-1	-1	27
26	2.4181997432987966E-4	TGTGCCACCTGGGACAGGAATTATTATAAGAAACTCTTT	CATWDRNYYKKLF	TRGV3	.	TRGJ1	17	-1	-1	17
26	2.4181997432987966E-4	TGTGCTGCGTGGGACACTGGTTGGTTCAAGATATTT	CAAWDTGWFKIF	TRGV10	.	TRGJP1	13	-1	-1	14
26	2.4181997432987966E-4	TGTGCCACCTGGGATTCTCGGTATAAGAAACTCTTT	CATWDSRYKKLF	TRGV8	.	TRGJ1	14	-1	-1	21
26	2.4181997432987966E-4	TGTGCTGCGTGGGACCGTTGGTTCAAGATATTT	CAAWDRWFKIF	TRGV10	.	TRGJP1	13	-1	-1	16
26	2.4181997432987966E-4	TGTGCTAGAGCGCTCCGGCCAGAGAAACTCTTT	CARALRPEKLF	TRGV10	.	TRGJ1	5	-1	-1	22
26	2.4181997432987966E-4	TGTGCCACCTGGGCTTATTATAAGAAACTCTTT	CATWAYYKKLF	TRGV2	.	TRGJ1	12	-1	-1	14
26	2.4181997432987966E-4	TGTGCCTTGTGGGTAGACAAGAAACTCTTT	CALWVDKKLF	TRGV9	.	TRGJ1	12	-1	-1	18
26	2.4181997432987966E-4	TGTGCCTTGTGGGAGGTCAAGAAACTCTTT	CALWEVKKLF	TRGV9	.	TRGJ1	16	-1	-1	18
26	2.4181997432987966E-4	TGTGCCTTGTGGGAGGTGTGGAAACTCTTT	CALWEVWKLF	TRGV9	.	TRGJ1	17	-1	-1	20
26	2.4181997432987966E-4	TGTGCCTGGGATCATAAGAAACTCTTT	CAWDHKKLF	TRGV9	.	TRGJ1	6	-1	-1	10
26	2.4181997432987966E-4	TGTGCTGCGTGGGATTTTGTAACCCCCTTGAAACTCTTT	CAAWDFVTPLKLF	TRGV10	.	TRGJ1	25	-1	-1	29
26	2.4181997432987966E-4	TGTGCCACCTGGGACAGAAATTATTATAAGAAACTCTTT	CATWDRNYYKKLF	TRGV3	.	TRGJ1	16	-1	-1	18
26	2.4181997432987966E-4	TGTGCCTTGTGGGTGAATTATTATAAGAAACTCTTT	CALWVNYYKKLF	TRGV9	.	TRGJ1	12	-1	-1	14
26	2.4181997432987966E-4	TGTGCTGCGTGGGACGGAGTGAGGGAGCTCTTT	CAAWDGVRELF	TRGV10	.	TRGJ1	13	-1	-1	27
26	2.4181997432987966E-4	TGTGCCTTGTGGGAGGTGCGGGGGAAACTCTTT	CALWEVRGKLF	TRGV9	.	TRGJ1	18	-1	-1	23
26	2.4181997432987966E-4	TGTGCCTTGTGGGAGCTTAAGAAACTCTTT	CALWELKKLF	TRGV9	.	TRGJ1	14	-1	-1	17
26	2.4181997432987966E-4	TGTGCTGCGTGTGAACTCTTT	CAACELF	TRGV10	.	TRGJ1	13	-1	-1	13
26	2.4181997432987966E-4	TGTGCCTTGTGGGAGCCGTATAAGAAACTCTTT	CALWEPYKKLF	TRGV9	.	TRGJ1	14	-1	-1	18
26	2.4181997432987966E-4	TGTGCTGCGTGGGGCTATAAGAAACTCTTT	CAAWGYKKLF	TRGV10	.	TRGJ1	12	-1	-1	15
26	2.4181997432987966E-4	TGTGCCTGCTCTTGGTATAAGAAACTCTTT	CACSWYKKLF	TRGV9	.	TRGJ1	6	-1	-1	15
26	2.4181997432987966E-4	TGTGCCACCTGGGACAGGCCGGATTATTATAAGAAACTCTTT	CATWDRPDYYKKLF	TRGV5	.	TRGJ1	19	-1	-1	19
26	2.4181997432987966E-4	TGTGCCTTGTGGGAGGTTACTGGTTGGTTCAAGATATTT	CALWEVTGWFKIF	TRGV9	.	TRGJP1	16	-1	-1	18
25	2.3251920608642274E-4	TGTGCCTTGTGGGAGTGGGATCTCAAGATGGGGTTGGGCAAAAAAATCAAGGTATTT	CALWEWDLKMGLGKKIKVF	TRGV9	.	TRGJP	14	-1	-1	32
25	2.3251920608642274E-4	TGTGCCTTGTGGGAGGTGCAAAAGGAGTTGGGCAAAAAAATCAAGGTATTT	CALWEVQKELGKKIKVF	TRGV9	.	TRGJP	19	-1	-1	24
25	2.3251920608642274E-4	TGTGCCTTGTGGGAGGTGCAAAAAGAGTTGGGCAAAAAAATCAAGGTATTT	CALWEVQKELGKKIKVF	TRGV9	.	TRGJP	19	-1	-1	22
25	2.3251920608642274E-4	TGTGCCTTGTGGGACCCTAGCGAGTTGGGCAAAAAAATCAAGGTATTT	CALWDPSELGKKIKVF	TRGV9	.	TRGJP	13	-1	-1	21
25	2.3251920608642274E-4	TGTGCCTTGTGGGAGGTGCTAGATAGTAGTGATTGGATCAAGACGTTT	CALWEVLDSSDWIKTF	TRGV9	.	TRGJP2	18	-1	-1	18
25	2.3251920608642274E-4	TGTGCCTTGTGGGAGGCGGCCCACAATTATTATAAGAAACTCTTT	CALWEAAHNYYKKLF	TRGV9	.	TRGJ1	15	-1	-1	24
25	2.3251920608642274E-4	TGTGCCTTGTGGGAGTTCCCGAATTATTATAAGAAACTCTTT	CALWEFPNYYKKLF	TRGV9	.	TRGJ1	14	-1	-1	19
25	2.3251920608642274E-4	TGTGCCTTGTGGGAGGTGCACGAGGGATATAAGAAACTCTTT	CALWEVHEGYKKLF	TRGV9	.	TRGJ1	20	-1	-1	27
25	2.3251920608642274E-4	TGTGCCTTGTGGGAGGATACCTCTAGTTATAAGAAACTCTTT	CALWEDTSSYKKLF	TRGV9	.	TRGJ1	15	-1	-1	26
25	2.3251920608642274E-4	TGTGCCTTGTGGGAGAATAGTAGTGATTGGATCAAGACGTTT	CALWENSSDWIKTF	TRGV9	.	TRGJP2	14	-1	-1	16
25	2.3251920608642274E-4	TGTGCCTTGTGGGAGAGGAGTTATTATAAGAAACTCTTT	CALWERSYYKKLF	TRGV9	.	TRGJ1	14	-1	-1	17
25	2.3251920608642274E-4	TGTGCTGCGTGGGATTCAAATTATAAGAAACTCTTT	CAAWDSNYKKLF	TRGV10	.	TRGJ1	15	-1	-1	19
25	2.3251920608642274E-4	TGTGCCTTGTGGGAGCAAGATTATAAGAAACTCTTT	CALWEQDYKKLF	TRGV9	.	TRGJ1	14	-1	-1	19
25	2.3251920608642274E-4	TGTGCCTTGTGGGAGGTGCAGTTCCGGAAACTCTTT	CALWEVQFRKLF	TRGV9	.	TRGJ1	19	-1	-1	26
25	2.3251920608642274E-4	TGTGCCTTGTGGGAAGCCCAACCTAAGAAACTCTTT	CALWEAQPKKLF	TRGV9	.	TRGJ1	13	-1	-1	23
25	2.3251920608642274E-4	TGTGCCACCTGGGGGAATTATTATAAGAAACTCTTT	CATWGNYYKKLF	TRGV4	.	TRGJ1	12	-1	-1	14
25	2.3251920608642274E-4	TGTGCCTTGTGGTCGGGGTATAAGAAACTCTTT	CALWSGYKKLF	TRGV9	.	TRGJ1	11	-1	-1	18
25	2.3251920608642274E-4	TGTGCTGCGTGGGATTTCGAGAAACTCTTT	CAAWDFEKLF	TRGV10	.	TRGJ1	18	-1	-1	19
25	2.3251920608642274E-4	TGTGCTGCGTGGGATTCAAGGGTCGGGTTCAAGATATTT	CAAWDSRVGFKIF	TRGV10	.	TRGJP1	15	-1	-1	25
25	2.3251920608642274E-4	TGTGCCTTGTGGGGGGGAAATTATTATAAGAAACTCTTT	CALWGGNYYKKLF	TRGV9	.	TRGJ2	15	-1	-1	18
25	2.3251920608642274E-4	TGTGCCTTGTGGGAAGCTAAGGGTTATAAGAAACTCTTT	CALWEAKGYKKLF	TRGV9	.	TRGJ1	13	-1	-1	23
25	2.3251920608642274E-4	TGTGCCACCTGGGACGGGCGCTATAAGAAACTCTTT	CATWDGRYKKLF	TRGV2	.	TRGJ1	18	-1	-1	21
25	2.3251920608642274E-4	TGTGCTGCGTGGGACACCAATAAGAAACTCTTT	CAAWDTNKKLF	TRGV10	.	TRGJ1	13	-1	-1	19
25	2.3251920608642274E-4	TGTGCCTTGTGGGACCTTTATAAGAAACTCTTT	CALWDLYKKLF	TRGV9	.	TRGJ1	13	-1	-1	17
25	2.3251920608642274E-4	TGTGCCTTGTGGGAGGTAAACAAGAAACTCTTT	CALWEVNKKLF	TRGV9	.	TRGJ1	16	-1	-1	21
25	2.3251920608642274E-4	TGTGCCCCTCGGACGGGTAAGAAACTCTTT	CAPRTGKKLF	TRGV9	.	TRGJ1	5	-1	-1	17
25	2.3251920608642274E-4	TGTGCCTTGTGGGAGGTGCATTATTATAAGAAACTCTTT	CALWEVHYYKKLF	TRGV9	.	TRGJ1	19	-1	-1	19
24	2.2321843784296584E-4	TGTGCCTTGTGGGAGCACGGGCTCGGGCAAGAGTTGGGCAAAAAAATCAAGGTATTT	CALWEHGLGQELGKKIKVF	TRGV9	.	TRGJP	14	-1	-1	24
24	2.2321843784296584E-4	TGTGCCTTGTGGGAGGTGCGGAGTACCCAAGAGTTGGGCAAAAAAATCAAGGTATTT	CALWEVRSTQELGKKIKVF	TRGV9	.	TRGJP	18	-1	-1	27
24	2.2321843784296584E-4	TGTGCCTTGTGGGAGGTGCAAAAAAGAGAGTTGGGCAAAAAAATCAAGGTATTT	CALWEVQKRELGKKIKVF	TRGV9	.	TRGJP	19	-1	-1	26
24	2.2321843784296584E-4	TGTGCTGCGTGGGATGGTAAGGCATATACCACTGGTTGGTTCAAGATATTT	CAAWDGKAYTTGWFKIF	TRGV10	.	TRGJP1	14	-1	-1	20
24	2.2321843784296584E-4	TGTGCCTTGTGGGAGGCTATGCAAGAGTTGGGCAAAAAAATCAAGGTATTT	CALWEAMQELGKKIKVF	TRGV9	.	TRGJP	15	-1	-1	20
24	2.2321843784296584E-4	TGTGCCTTGTGGGAACCCCTACAAGAGTTGGGCAAAAAAATCAAGGTATTT	CALWEPLQELGKKIKVF	TRGV9	.	TRGJP	13	-1	-1	21
24	2.2321843784296584E-4	TGTGCCTTGTGGGAAGGCCGGCAAGAGTTGGGCAAAAAAATCAAGGTATTT	CALWEGRQELGKKIKVF	TRGV9	.	TRGJP	13	-1	-1	19
24	2.2321843784296584E-4	TGTGCCTTGTGGGAGGCCGCCGAGTTGGGCAAAAAAATCAAGGTATTT	CALWEAAELGKKIKVF	TRGV9	.	TRGJP	15	-1	-1	21
24	2.2321843784296584E-4	TGTGCCTTGTGGGAGGATCCAGAGTTGGGCAAAAAAATCAAGGTATTT	CALWEDPELGKKIKVF	TRGV9	.	TRGJP	15	-1	-1	20
24	2.2321843784296584E-4	TGTGCTGCGTGGGATTTAATGGTGAATTATTATAAGAAACTCTTT	CAAWDLMVNYYKKLF	TRGV10	.	TRGJ1	15	-1	-1	23
24	2.2321843784296584E-4	TGTGCTGCGTGGGATTATGAACACCATCATCATCAGAAACTCTTT	CAAWDYEHHHHQKLF	TRGV10	.	TRGJ1	16	-1	-1	25
24	2.2321843784296584E-4	TGTGCCTTTCCGCCAGGTCTCACTACAAGAAAGGAACTCTTT	CAFPPGLTTRKELF	TRGV9	.	TRGJ1	7	-1	-1	30
24	2.2321843784296584E-4	TGTGCCTTGTGGGAGCCGACCCCTTATTATAAGAAACTCTTT	CALWEPTPYYKKLF	TRGV9	.	TRGJ2	14	-1	-1	23
24	2.2321843784296584E-4	TGTGCCTTGTGGGAGGTTGGAGAGAAAAAAATCAAGGTATTT	CALWEVGEKKIKVF	TRGV9	.	TRGJP	16	-1	-1	24
24	2.2321843784296584E-4	TGTGCCTTGTGGGAGGCCCCCCGAGGGGGTAAGAAACTCTTT	CALWEAPRGGKKLF	TRGV9	.	TRGJ1	15	-1	-1	29
24	2.2321843784296584E-4	TGTGCCTTGTGGGAGGTGCAAGATTATAAGAAACTCTTT	CALWEVQDYKKLF	TRGV9	.	TRGJ1	19	-1	-1	22
24	2.2321843784296584E-4	TGTGCCTTGTGGGAGGAGCCATATTATAAGAAACTCTTT	CALWEEPYYKKLF	TRGV9	.	TRGJ1	18	-1	-1	21
24	2.2321843784296584E-4	TGTGCCTTGTGGGAGGTGCAAATCAAGAAACTCTTT	CALWEVQIKKLF	TRGV9	.	TRGJ1	19	-1	-1	24
24	2.2321843784296584E-4	TGTGCCTTGTGGGAGGTGCAGAAGAAACTCTTT	CALWEVQKKLF	TRGV9	.	TRGJ1	19	-1	-1	21
24	2.2321843784296584E-4	TGTGCCTTGTGGGAGGCCTGGAAGAAACTCTTT	CALWEAWKKLF	TRGV9	.	TRGJ1	15	-1	-1	21
24	2.2321843784296584E-4	TGTGCCTCTGCGAATTATTATAAGAAACTCTTT	CASANYYKKLF	TRGV9	.	TRGJ1	6	-1	-1	10
24	2.2321843784296584E-4	TGTGCCGGGGGAAAGGGCCGGGAGAAACTCTTT	CAGGKGREKLF	TRGV9	.	TRGJ1	5	-1	-1	22
24	2.2321843784296584E-4	TGTGCGCCGTTCACTGGTTGGTTCAAGATATTT	CAPFTGWFKIF	TRGV10	.	TRGJP1	4	-1	-1	11
24	2.2321843784296584E-4	TGTGCTGCGTGGGGTTGGTTCAAGATATTT	CAAWGWFKIF	TRGV10	.	TRGJP1	15	-1	-1	12
24	2.2321843784296584E-4	TGTGCTGCGTGGGATTTGTTGTGGATATTT	CAAWDLLWIF	TRGV10	.	TRGJP1	15	-1	-1	23
24	2.2321843784296584E-4	TGTGCCACCTGGGACGGTAAGAAACTCTTT	CATWDGKKLF	TRGV2	.	TRGJ2	16	-1	-1	17
24	2.2321843784296584E-4	TGTGCTGCGTGGGCCGACTTTCGAGATTGGATCAAGACGTTT	CAAWADFRDWIKTF	TRGV10	.	TRGJP2	12	-1	-1	24
24	2.2321843784296584E-4	TGTGCTGCGTGGGATTCCCTAAATTATTATAAGAAACTCTTT	CAAWDSLNYYKKLF	TRGV10	.	TRGJ1	21	-1	-1	21
24	2.2321843784296584E-4	TGTGCCTTGTGGGAGTCGGCGAATTATTATAAGAAACTCTTT	CALWESANYYKKLF	TRGV9	.	TRGJ1	14	-1	-1	19
24	2.2321843784296584E-4	TGTGCCTTGTGGGAGGTACCCTATGCTTATAAGAAACTCTTT	CALWEVPYAYKKLF	TRGV9	.	TRGJ1	16	-1	-1	26
24	2.2321843784296584E-4	TGTGCCTTGTGGGAGGGGATTTATTATAAGAAACTCTTT	CALWEGIYYKKLF	TRGV9	.	TRGJ1	15	-1	-1	17
24	2.2321843784296584E-4	TGTGCCTTGTGGGAGGTGGAGGCGGTGAAACTCTTT	CALWEVEAVKLF	TRGV9	.	TRGJ1	17	-1	-1	26
24	2.2321843784296584E-4	TGTGCCTTGTGGGAGTTCAATAAGAAACTCTTT	CALWEFNKKLF	TRGV9	.	TRGJ1	14	-1	-1	19
24	2.2321843784296584E-4	TGTGCCTTGTGGGAGGTGCTTAAGGAACTCTTT	CALWEVLKELF	TRGV9	.	TRGJ1	18	-1	-1	20
24	2.2321843784296584E-4	TGTGCCTTGTGGGAGGCTAATAAGAAACTCTTT	CALWEANKKLF	TRGV9	.	TRGJ1	15	-1	-1	19
24	2.2321843784296584E-4	TGTGCTGCGTGGGATGAACAACTCTTT	CAAWDEQLF	TRGV10	.	TRGJ1	14	-1	-1	19
24	2.2321843784296584E-4	TGTGCCTTCCATAAGAAACTCTTT	CAFHKKLF	TRGV9	.	TRGJ1	7	-1	-1	10
24	2.2321843784296584E-4	TGTGCCTTGTTAAGAAAGAGTGATTGGATCAAGACGTTT	CALLRKSDWIKTF	TRGV9	.	TRGJP2	9	-1	-1	18
24	2.2321843784296584E-4	TGTGCTGCGTGGATCACTGGTTGGTTCAAGATATTT	CAAWITGWFKIF	TRGV10	.	TRGJP1	11	-1	-1	14
24	2.2321843784296584E-4	TGTGCCTTGTGGGACTTCGTCTATAAGAAACTCTTT	CALWDFVYKKLF	TRGV9	.	TRGJ1	13	-1	-1	21
24	2.2321843784296584E-4	TGTGCCTTGTGGGAAACTTATAAGAAACTCTTT	CALWETYKKLF	TRGV9	.	TRGJ1	13	-1	-1	17
24	2.2321843784296584E-4	TGTGCCTTGTGGGAGCATAAGAAACTCTTT	CALWEHKKLF	TRGV9	.	TRGJ1	14	-1	-1	16
24	2.2321843784296584E-4	TGTGCCTTGTGGGAGGGACCTAAACTCTTT	CALWEGPKLF	TRGV9	.	TRGJ1	20	-1	-1	21
24	2.2321843784296584E-4	TGTGCCTGCCTTCATTATAAGAAACTCTTT	CACLHYKKLF	TRGV9	.	TRGJ1	6	-1	-1	13
24	2.2321843784296584E-4	TGTGCTGCGTGGGTCAAGAAACTCTTT	CAAWVKKLF	TRGV10	.	TRGJ1	12	-1	-1	15
24	2.2321843784296584E-4	TGTGCCTGTGATAAGAAACTCTTT	CACDKKLF	TRGV9	.	TRGJ1	9	-1	-1	10
24	2.2321843784296584E-4	TGTGCCTTGTGGGAGGAGCCAGAGTTGGGCAAAAAAATCAAGGTATTT	CALWEEPELGKKIKVF	TRGV9	.	TRGJP	18	-1	-1	17
23	2.1391766959950892E-4	TGTGCCTTGTGGGAGGTGTATTTTTGGACCCCAGTTTATAAGAAACTCTTT	CALWEVYFWTPVYKKLF	TRGV9	.	TRGJ2	17	-1	-1	35
23	2.1391766959950892E-4	TGTGCCTTGTGGGAGGTGCGCTTTGAGTTGGGCAAAAAAATCAAGGTATTT	CALWEVRFELGKKIKVF	TRGV9	.	TRGJP	18	-1	-1	24
23	2.1391766959950892E-4	TGTGCCTTGTGGGAGGTGCAGGGGTTGGGCAAAAAAATCAAGGTATTT	CALWEVQGLGKKIKVF	TRGV9	.	TRGJP	19	-1	-1	17
23	2.1391766959950892E-4	TGTGCCTTGTGGGAGGTGATAGAGTTGGGCAAAAAAATCAAGGTATTT	CALWEVIELGKKIKVF	TRGV9	.	TRGJP	17	-1	-1	20
23	2.1391766959950892E-4	TGTGCCTTGTGGGAGGTGCTCTGGTCATACTATAAGAAACTCTTT	CALWEVLWSYYKKLF	TRGV9	.	TRGJ1	18	-1	-1	27
23	2.1391766959950892E-4	TGTGCCTTGTGGGAGGTGCATACCACTGGTTGGTTCAAGATATTT	CALWEVHTTGWFKIF	TRGV9	.	TRGJP1	19	-1	-1	19
23	2.1391766959950892E-4	TGTGCTGCGTGGGATGGTTCGAATTATTATAAGAAACTCTTT	CAAWDGSNYYKKLF	TRGV10	.	TRGJ1	14	-1	-1	17
23	2.1391766959950892E-4	TGTGCCTTGTGGGAGGTGACGAATTATTATAAGAAACTCTTT	CALWEVTNYYKKLF	TRGV9	.	TRGJ1	17	-1	-1	19
23	2.1391766959950892E-4	TGTGCCTTGTTAGTCCCCCTTCGCGTTAAGAAACTCTTT	CALLVPLRVKKLF	TRGV9	.	TRGJ1	9	-1	-1	26
23	2.1391766959950892E-4	TGTGCCTTGTGGGAGGCTGGGGATTATAAGAAACTCTTT	CALWEAGDYKKLF	TRGV9	.	TRGJ1	15	-1	-1	22
23	2.1391766959950892E-4	TGTGCCTTGTGGGAGGCCTTTTATTATAAGAAACTCTTT	CALWEAFYYKKLF	TRGV9	.	TRGJ1	15	-1	-1	20
23	2.1391766959950892E-4	TGTGCTGCGTGGGATTATAAGGTCGGGAAACTCTTT	CAAWDYKVGKLF	TRGV10	.	TRGJ1	16	-1	-1	26
23	2.1391766959950892E-4	TGTGCCTTGTGGGTGCTTTATTATAAGAAACTCTTT	CALWVLYYKKLF	TRGV9	.	TRGJ1	12	-1	-1	17
23	2.1391766959950892E-4	TGTGCCTTGTGGGAGGTGTTTTATAAGAAACTCTTT	CALWEVFYKKLF	TRGV9	.	TRGJ1	17	-1	-1	20
23	2.1391766959950892E-4	TGTGCCTTGTGGGAGGTGATGGATAAGAAACTCTTT	CALWEVMDKKLF	TRGV9	.	TRGJ1	17	-1	-1	22
23	2.1391766959950892E-4	TGTGCCACCTGGGACGGATATTATAAGAAACTCTTT	CATWDGYYKKLF	TRGV2	.	TRGJ1	16	-1	-1	18
23	2.1391766959950892E-4	TGTGCTGCGTGGGGCTATTATAAGAAACTCTTT	CAAWGYYKKLF	TRGV10	.	TRGJ1	12	-1	-1	15
23	2.1391766959950892E-4	TGTGCCTTGTGGGTATATTATAAGAAACTCTTT	CALWVYYKKLF	TRGV9	.	TRGJ1	12	-1	-1	15
23	2.1391766959950892E-4	TGTGCCTTGTGGGAGGTGCGGGCGAAACTCTTT	CALWEVRAKLF	TRGV9	.	TRGJ1	18	-1	-1	23
23	2.1391766959950892E-4	TGTGCCTCCCTATCGTCCCCTAAGAAACTCTTT	CASLSSPKKLF	TRGV9	.	TRGJ1	6	-1	-1	20
23	2.1391766959950892E-4	TGTGCTGCGTGCACTTATAAGAAACTCTTT	CAACTYKKLF	TRGV10	.	TRGJ1	10	-1	-1	14
23	2.1391766959950892E-4	TGTGCTGCGTGGGCCCAAAAGGGACTCTTT	CAAWAQKGLF	TRGV10	.	TRGJ1	12	-1	-1	23
23	2.1391766959950892E-4	TGTGCTGGGCCCTCTTGCGGGAAACTCTTT	CAGPSCGKLF	TRGV10	.	TRGJ1	6	-1	-1	20
23	2.1391766959950892E-4	TGTGCTGCGTGGGAGTCGTTT	CAAWESF	TRGV10	.	TRGJP2	13	-1	-1	13
23	2.1391766959950892E-4	TCTGAGAAACTCTTT	SEKLF	TRGV9	.	TRGJ1	3	-1	-1	4
23	2.1391766959950892E-4	TGTGCCACCTGGGATGGGTCCATTTATTATAAGAAACTCTTT	CATWDGSIYYKKLF	TRGV4	.	TRGJ1	22	-1	-1	23
23	2.1391766959950892E-4	TGTGCTGCGTGGGATTATCGGTATTATAAGAAACTCTTT	CAAWDYRYYKKLF	TRGV10	.	TRGJ1	16	-1	-1	21
23	2.1391766959950892E-4	TGTGCCTTGTGGCCGGTGCTTCATTATAAGAAACTCTTT	CALWPVLHYKKLF	TRGV9	.	TRGJ1	18	-1	-1	22
23	2.1391766959950892E-4	TGTGCCTTGTGGGAGGCCTTCTATTATAAGAAACTCTTT	CALWEAFYYKKLF	TRGV9	.	TRGJ1	15	-1	-1	21
23	2.1391766959950892E-4	TGTGCCTTGTGGGAGGGGGGCAATTATAAGAAACTCTTT	CALWEGGNYKKLF	TRGV9	.	TRGJ1	15	-1	-1	22
23	2.1391766959950892E-4	TGTGCCTTGTGGGAGACGATTTATTATAAGAAACTCTTT	CALWETIYYKKLF	TRGV9	.	TRGJ1	14	-1	-1	16
23	2.1391766959950892E-4	TGTGCCTTGTGGGAGGTGAGGTATAAGAAACTCTTT	CALWEVRYKKLF	TRGV9	.	TRGJ1	17	-1	-1	21
23	2.1391766959950892E-4	TGTGCTGCGTTAGGGCGGCAGAAGAAACTCTTT	CAALGRQKKLF	TRGV10	.	TRGJ1	9	-1	-1	21
23	2.1391766959950892E-4	TGTGCCTTGTGGGAGGTGCAGGTGAAACTCTTT	CALWEVQVKLF	TRGV9	.	TRGJ1	19	-1	-1	23
23	2.1391766959950892E-4	TGTGCCTTGTGGGAGGTGAGTGGGAAACTCTTT	CALWEVSGKLF	TRGV9	.	TRGJ1	17	-1	-1	23
23	2.1391766959950892E-4	TGTGCCACCTGGGATAGTTATAAGAAACTCTTT	CATWDSYKKLF	TRGV8	.	TRGJ1	16	-1	-1	17
23	2.1391766959950892E-4	TGTGCTGCGTGGGGATATAAGAAACTCTTT	CAAWGYKKLF	TRGV10	.	TRGJ1	12	-1	-1	15
23	2.1391766959950892E-4	TGTGCCACCTGGGATGCTAAGAAACTCTTT	CATWDAKKLF	TRGV4	.	TRGJ1	15	-1	-1	17
23	2.1391766959950892E-4	TGTGCTGCGTGTTTCGGGCTCTTT	CAACFGLF	TRGV10	.	TRGJ1	10	-1	-1	18
23	2.1391766959950892E-4	TGTGCCACCTGGGAGAAACTCTTT	CATWEKLF	TRGV4	.	TRGJ1	13	-1	-1	13
23	2.1391766959950892E-4	TGTGCTGCGTGGGATTATCGCCCTTACGATGAGGGGAAACTCTTT	CAAWDYRPYDEGKLF	TRGV10	.	TRGJ1	16	-1	-1	35
23	2.1391766959950892E-4	TGTGCCTTGTGGGAGGTGCACCGAGATTATTATAAGAAACTCTTT	CALWEVHRDYYKKLF	TRGV9	.	TRGJ1	21	-1	-1	21
23	2.1391766959950892E-4	TGTGCCTTGTGGGAGGTCACGGATCAAAAAATCAAGGTATTT	CALWEVTDQKIKVF	TRGV9	.	TRGJP	19	-1	-1	25
23	2.1391766959950892E-4	TGTGCCTTGTGGGAGCCTCTTTATTATAAGAAACTCTTT	CALWEPLYYKKLF	TRGV9	.	TRGJ1	14	-1	-1	20
23	2.1391766959950892E-4	TGTGCCACCTGGGATACCACTGGTTGGTTCAAGATATTT	CATWDTTGWFKIF	TRGV4	.	TRGJP1	14	-1	-1	13
23	2.1391766959950892E-4	TGTGCTGCGTGGGATTTTTATTATAAGAAACTCTTT	CAAWDFYYKKLF	TRGV10	.	TRGJ1	15	-1	-1	17
23	2.1391766959950892E-4	TGTGCCTCTTGGAATCCCAAGAAACTCTTT	CASWNPKKLF	TRGV9	.	TRGJ1	6	-1	-1	18
23	2.1391766959950892E-4	TGTGCTGCGGCGAGCGAGAAACTCTTT	CAAASEKLF	TRGV10	.	TRGJ1	8	-1	-1	16
23	2.1391766959950892E-4	TGTGCCATCTGTTATAAGAAACTCTTT	CAICYKKLF	TRGV9	.	TRGJ1	5	-1	-1	11
23	2.1391766959950892E-4	TGTGCTGCGTGGGATTATACAGCCCCGAGAGTAAAGAAACTCTTT	CAAWDYTAPRVKKLF	TRGV10	.	TRGJ1	16	-1	-1	33
23	2.1391766959950892E-4	TGTGCTGCGTGGGATTTGAATTATAAGAAACTCTTT	CAAWDLNYKKLF	TRGV10	.	TRGJ1	15	-1	-1	19
22	2.0461690135605202E-4	TGTGCCTTGTGGGATAGGATGAATTACTCCGCGTGTACTAAGAATTATTATAAGAAACTCTTT	CALWDRMNYSACTKNYYKKLF	TRGV9	.	TRGJ1	13	-1	-1	41
22	2.0461690135605202E-4	TGTGCTGCGTGGGCTCAACATCAATACCCTACCTCCCCTCAGAAACTCTTT	CAAWAQHQYPTSPQKLF	TRGV10	.	TRGJ1	12	-1	-1	40
22	2.0461690135605202E-4	TGTGCCTTGTGGGAGGTCCTGCAAGAGTTGGGCAAAAAAATCAAGGTATTT	CALWEVLQELGKKIKVF	TRGV9	.	TRGJP	16	-1	-1	20
22	2.0461690135605202E-4	TGTGCCTTGTGGGAGGTGTGGTCTAGGGATTATTATAAGAAACTCTTT	CALWEVWSRDYYKKLF	TRGV9	.	TRGJ1	17	-1	-1	28
22	2.0461690135605202E-4	TGTGCTGCGTGGCCTCTCCACAATCATTATAAGAAACTCTTT	CAAWPLHNHYKKLF	TRGV10	.	TRGJ1	11	-1	-1	21
22	2.0461690135605202E-4	TGTGCCTTGTGGGAGCTTGGGGTTTATTATAAGAAACTCTTT	CALWELGVYYKKLF	TRGV9	.	TRGJ1	14	-1	-1	23
22	2.0461690135605202E-4	TGTGCCTTGTGGGAGGTTCAGGGTTGGTTCAAGATATTT	CALWEVQGWFKIF	TRGV9	.	TRGJP1	19	-1	-1	21
22	2.0461690135605202E-4	TGTGCCTTGTGGGAGGTGTTTTATTATAAGAAACTCTTT	CALWEVFYYKKLF	TRGV9	.	TRGJ1	17	-1	-1	20
22	2.0461690135605202E-4	TGTGCCTTGTGGGAGGTGCTGGTTTATAAGAAACTCTTT	CALWEVLVYKKLF	TRGV9	.	TRGJ1	18	-1	-1	23
22	2.0461690135605202E-4	TGTGCTGCGTGGGATTATAGGTATAAGAAACTCTTT	CAAWDYRYKKLF	TRGV10	.	TRGJ1	16	-1	-1	21
22	2.0461690135605202E-4	TGTGCCTTGTGGGAGGTGAGGACCAAGAAACTCTTT	CALWEVRTKKLF	TRGV9	.	TRGJ1	17	-1	-1	24
22	2.0461690135605202E-4	TGTGCCTTGTGGGAGGAGAAGTATAAGAAACTCTTT	CALWEEKYKKLF	TRGV9	.	TRGJ1	15	-1	-1	21
22	2.0461690135605202E-4	TGTGCTGCGTGGGATTATAATATGAAACTCTTT	CAAWDYNMKLF	TRGV10	.	TRGJ1	16	-1	-1	13
22	2.0461690135605202E-4	TGTGCTACCCGCACGGCTGAGAAGAAACTCTTT	CATRTAEKKLF	TRGV10	.	TRGJ1	5	-1	-1	21
22	2.0461690135605202E-4	TGTGCCTTGTGCTGGTATTATAAGAAACTCTTT	CALCWYYKKLF	TRGV9	.	TRGJ1	10	-1	-1	15
22	2.0461690135605202E-4	TGTGCCTTGTGGTCCAGTTATAAGAAACTCTTT	CALWSSYKKLF	TRGV9	.	TRGJ1	11	-1	-1	17
22	2.0461690135605202E-4	TGTGCCTTGTGGGAGGTGTATAAGAAACTCTTT	CALWEVYKKLF	TRGV9	.	TRGJ1	17	-1	-1	18
22	2.0461690135605202E-4	TGTGCCTTGTGGGAATTGTATAAGAAACTCTTT	CALWELYKKLF	TRGV9	.	TRGJ1	13	-1	-1	12
22	2.0461690135605202E-4	TGTGCTGCGTGGGTCTATAAGAAACTCTTT	CAAWVYKKLF	TRGV10	.	TRGJ1	12	-1	-1	15
22	2.0461690135605202E-4	TGTGCCACCTGGTATTATAAGAAACTCTTT	CATWYYKKLF	TRGV4	.	TRGJ1	14	-1	-1	12
22	2.0461690135605202E-4	TGTGCTGCGCGGGGTGTGATGCTCTTT	CAARGVMLF	TRGV10	.	TRGJ1	12	-1	-1	21
22	2.0461690135605202E-4	TTCCTTGCGAAACTCTTT	FLAKLF	TRGV8	.	TRGJ1	0	-1	-1	8
22	2.0461690135605202E-4	TGTGCCTTGTGGGAAGCCTCGAGTAGTGATTGGATCAAGACGTTT	CALWEASSSDWIKTF	TRGV9	.	TRGJP2	13	-1	-1	21
22	2.0461690135605202E-4	TGTGCTGCGTGGGGTTATACCACTGGTTGGTTCAAGATATTT	CAAWGYTTGWFKIF	TRGV10	.	TRGJP1	16	-1	-1	12
22	2.0461690135605202E-4	TGTGCTGCGTGGGATTCCATGAATTATTATAAGAAACTCTTT	CAAWDSMNYYKKLF	TRGV10	.	TRGJ1	15	-1	-1	20
22	2.0461690135605202E-4	TGTGCTGCGTGGGATTGTACCACTGGTTGGTTCAAGATATTT	CAAWDCTTGWFKIF	TRGV10	.	TRGJP1	15	-1	-1	17
22	2.0461690135605202E-4	TGTGCTGCGTGGGATTATTCGGTGTGGGATAAGAAACTCTTT	CAAWDYSVWDKKLF	TRGV10	.	TRGJ1	16	-1	-1	28
22	2.0461690135605202E-4	TGTGCCTTGTGGGAGGTGTATACTTATTATAAGAAACTCTTT	CALWEVYTYYKKLF	TRGV9	.	TRGJ1	17	-1	-1	23
22	2.0461690135605202E-4	TGTGCCTTGTGGGAGGTGCTCACTGGTTGGTTCAAGATATTT	CALWEVLTGWFKIF	TRGV9	.	TRGJP1	18	-1	-1	20
22	2.0461690135605202E-4	TGTGCCACCTGGGACAGGCCGAATTATTATAAGAAACTCTTT	CATWDRPNYYKKLF	TRGV7	.	TRGJ1	19	-1	-1	19
22	2.0461690135605202E-4	TGTGCTGCGTGGGCCCCTCTCGGCGATAAGAAACTCTTT	CAAWAPLGDKKLF	TRGV10	.	TRGJ1	12	-1	-1	25
22	2.0461690135605202E-4	TGTGCCTTGTGGGAGGGGCTTTGGTATAAGAAACTCTTT	CALWEGLWYKKLF	TRGV9	.	TRGJ1	18	-1	-1	24
22	2.0461690135605202E-4	TGTGCTGCGTGGGTTACTGGTTGGTTCAAGATATTT	CAAWVTGWFKIF	TRGV10	.	TRGJP1	16	-1	-1	15
22	2.0461690135605202E-4	TGTGCTGCGTGGAATCGGCGGAATAAGAAACTCTTT	CAAWNRRNKKLF	TRGV10	.	TRGJ1	14	-1	-1	22
22	2.0461690135605202E-4	TGTGCCTTGTGGGAGGTGCACTATAAGAAACTCTTT	CALWEVHYKKLF	TRGV9	.	TRGJ1	20	-1	-1	21
22	2.0461690135605202E-4	TGTGCCTTGTGGGAGGAGCTTTATAAGAAACTCTTT	CALWEELYKKLF	TRGV9	.	TRGJ1	18	-1	-1	20
22	2.0461690135605202E-4	TGTGCCACCTGGGACGGGCATTATAAGAAACTCTTT	CATWDGHYKKLF	TRGV2	.	TRGJ1	18	-1	-1	19
22	2.0461690135605202E-4	TGTGCTGCGTGGCAGGTGGGGAAGAAACTCTTT	CAAWQVGKKLF	TRGV10	.	TRGJ1	11	-1	-1	21
22	2.0461690135605202E-4	TGTGCCTTGTGGGTTATCTATAAGAAACTCTTT	CALWVIYKKLF	TRGV9	.	TRGJ1	12	-1	-1	13
22	2.0461690135605202E-4	TGTGCTGCGTGGGACCCGCGGGGACTCTTT	CAAWDPRGLF	TRGV10	.	TRGJ1	13	-1	-1	23
22	2.0461690135605202E-4	TGTGCCACCTGGTGTTATAAGAAACTCTTT	CATWCYKKLF	TRGV2	.	TRGJ1	11	-1	-1	14
22	2.0461690135605202E-4	TGTGCTGCACCAGGGGAGAAACTCTTT	CAAPGEKLF	TRGV10	.	TRGJ1	7	-1	-1	16
22	2.0461690135605202E-4	TGTGCCTCAAAAGAGGGGAAACTCTTT	CASKEGKLF	TRGV9	.	TRGJ1	6	-1	-1	17
22	2.0461690135605202E-4	TGTGCCTTGTGGACAAAACTCTTT	CALWTKLF	TRGV9	.	TRGJ1	11	-1	-1	15
22	2.0461690135605202E-4	TGTGCCTTGTACAAGAAACTCTTT	CALYKKLF	TRGV9	.	TRGJ1	9	-1	-1	9
22	2.0461690135605202E-4	TGTGCTAATCCCTGGCTCTTT	CANPWLF	TRGV10	.	TRGJ1	5	-1	-1	15
22	2.0461690135605202E-4	TGTGCCTTGTGGGAGGTGCGTAGGTTTTGTTGTAAGAAACTCTTT	CALWEVRRFCCKKLF	TRGV9	.	TRGJ1	18	-1	-1	26
22	2.0461690135605202E-4	TGTGCCTTGTGGGAGGTGCCGACTGGTTGGTTCAAGATATTT	CALWEVPTGWFKIF	TRGV9	.	TRGJP1	18	-1	-1	21
22	2.0461690135605202E-4	TGTGCCTTGTGGGAGAGTTATAAGAAACTCTTT	CALWESYKKLF	TRGV9	.	TRGJ1	14	-1	-1	17
21	1.953161331125951E-4	TGTGCCTTGTGGGAGGTTAGGCCCCCCGAGAACCTCTATTATAAGAAACTCTTT	CALWEVRPPENLYYKKLF	TRGV9	.	TRGJ1	16	-1	-1	36
21	1.953161331125951E-4	TGTGCCTTGTGGGAAGTTTTACAAGAGTTGGGCAAAAAAATCAAGGTATTT	CALWEVLQELGKKIKVF	TRGV9	.	TRGJP	16	-1	-1	21
21	1.953161331125951E-4	TGTGCCTTGTGGGAGGTGTTCAAAATGGGAGTCGTGAAGAAACTCTTT	CALWEVFKMGVVKKLF	TRGV9	.	TRGJ1	17	-1	-1	36
21	1.953161331125951E-4	TGTGCCTGGTGCTTAGGGGGAGGGGTTTCTTATTATAAGAAACTCTTT	CAWCLGGGVSYYKKLF	TRGV9	.	TRGJ1	10	-1	-1	29
21	1.953161331125951E-4	TGTGCCACCTGGGACGGCCCACTGAATTATTATAAGAAACTCTTT	CATWDGPLNYYKKLF	TRGV2	.	TRGJ1	19	-1	-1	23
21	1.953161331125951E-4	TGTGCTGCGTGGGATTATATCTGTGGTTGGTTCAAGATATTT	CAAWDYICGWFKIF	TRGV10	.	TRGJP1	16	-1	-1	8
21	1.953161331125951E-4	TGTGCCTTGTGGCCAAAATGGAGTTATAAGAAACTCTTT	CALWPKWSYKKLF	TRGV9	.	TRGJ1	11	-1	-1	23
21	1.953161331125951E-4	TGTGCCTTGTGGGAGGTGACTCATTATAAGAAACTCTTT	CALWEVTHYKKLF	TRGV9	.	TRGJ1	17	-1	-1	22
21	1.953161331125951E-4	TGTGCCTTGTGGGAGGTGAGGGGTTATAAGAAACTCTTT	CALWEVRGYKKLF	TRGV9	.	TRGJ1	17	-1	-1	23
21	1.953161331125951E-4	TGTGCTGCGTGGGTAAATTATTATAAGAAACTCTTT	CAAWVNYYKKLF	TRGV10	.	TRGJ1	12	-1	-1	15
21	1.953161331125951E-4	TGTGCTGCGTGGGATTTCGATTATAAGAAACTCTTT	CAAWDFDYKKLF	TRGV10	.	TRGJ1	18	-1	-1	19
21	1.953161331125951E-4	TGTGCTGCGTGGGATAGACGGTGGTTCAAGATATTT	CAAWDRRWFKIF	TRGV10	.	TRGJP1	14	-1	-1	21
21	1.953161331125951E-4	TGTGCTGCGTGGGACTATTATTATAAGAAACTCTTT	CAAWDYYYKKLF	TRGV10	.	TRGJ1	16	-1	-1	16
21	1.953161331125951E-4	TGTGCTGCGTGGGAGCAAGGGTATAAGAAACTCTTT	CAAWEQGYKKLF	TRGV10	.	TRGJ1	13	-1	-1	21
21	1.953161331125951E-4	TGTGCCCCGAATCCCGAACAGGATAAGAAACTCTTT	CAPNPEQDKKLF	TRGV9	.	TRGJ1	5	-1	-1	22
21	1.953161331125951E-4	TGTGCTGCGTGGGATTATGGAGTAGGGCTCTTT	CAAWDYGVGLF	TRGV10	.	TRGJ1	16	-1	-1	27
21	1.953161331125951E-4	TGTGCTGCGTGGGAGAGGTATAAGAAACTCTTT	CAAWERYKKLF	TRGV10	.	TRGJ2	13	-1	-1	18
21	1.953161331125951E-4	TGTGCCTTGTCCCTTTATTATAAGAAACTCTTT	CALSLYYKKLF	TRGV9	.	TRGJ1	9	-1	-1	14
21	1.953161331125951E-4	TGTGCCTTGTGGGTATGTTGGTTCAAGATATTT	CALWVCWFKIF	TRGV9	.	TRGJP1	12	-1	-1	16
21	1.953161331125951E-4	TGTGCCTTGTGGGGGGGTGTCGAGAAACTCTTT	CALWGGVEKLF	TRGV9	.	TRGJ1	15	-1	-1	22
21	1.953161331125951E-4	TGTGCTGCGTGGGATTTCCGGAAACTCTTT	CAAWDFRKLF	TRGV10	.	TRGJ1	15	-1	-1	20
21	1.953161331125951E-4	TGTGCCTTGTGGGGGTTGGGGAAACTCTTT	CALWGLGKLF	TRGV9	.	TRGJ1	15	-1	-1	20
21	1.953161331125951E-4	TGTGCTGCGTGGGATTATAAGTTTTCCACTGGTTGGTTCAAGATATTT	CAAWDYKFSTGWFKIF	TRGV10	.	TRGJP1	16	-1	-1	25
21	1.953161331125951E-4	TGTGCCTCATCCCCTAGAGACGAGTTGGGCAAAAAAATCAAGGTATTT	CASSPRDELGKKIKVF	TRGV9	.	TRGJP	6	-1	-1	21
21	1.953161331125951E-4	TGTGCTGCGTGGGGTCCCTTTGGGTATTATAAGAAACTCTTT	CAAWGPFGYYKKLF	TRGV10	.	TRGJ1	12	-1	-1	24
21	1.953161331125951E-4	TGTGCTGCGTGGGACCCAAGAGGCCGTTGGTTCAAGATATTT	CAAWDPRGRWFKIF	TRGV10	.	TRGJP1	13	-1	-1	25
21	1.953161331125951E-4	TGTGCCTTGTGGGAGGTGCGCCCTTATTATAAGAAACTCTTT	CALWEVRPYYKKLF	TRGV9	.	TRGJ1	21	-1	-1	23
21	1.953161331125951E-4	TGTGCCTTGTGGGAGGTGCACGGTTATTATAAGAAACTCTTT	CALWEVHGYYKKLF	TRGV9	.	TRGJ1	20	-1	-1	23
21	1.953161331125951E-4	TGTGCCTTGTGGGAGGCGATGGGCGGTTATAAGAAACTCTTT	CALWEAMGGYKKLF	TRGV9	.	TRGJ1	15	-1	-1	26
21	1.953161331125951E-4	TGTGCCTTGTGGGAGGTGCAACTTTCTGAGAAACTCTTT	CALWEVQLSEKLF	TRGV9	.	TRGJ1	22	-1	-1	28
21	1.953161331125951E-4	TGTGCTGCGTGGGATTATTATTATAAGAAACTCTTT	CAAWDYYYKKLF	TRGV10	.	TRGJ1	16	-1	-1	16
21	1.953161331125951E-4	TGTGCCTTGTGGTGTTATTATAAGAAACTCTTT	CALWCYYKKLF	TRGV9	.	TRGJ1	11	-1	-1	14
21	1.953161331125951E-4	TGTGCTGCGTGGGATGATAAGAAACTCTTT	CAAWDDKKLF	TRGV10	.	TRGJ1	14	-1	-1	13
21	1.953161331125951E-4	TGTGCCACCTGTTATTATAAGAAACTCTTT	CATCYYKKLF	TRGV4	.	TRGJ1	10	-1	-1	11
21	1.953161331125951E-4	TGTGCCTTGTTAGGGAAGAAACTCTTT	CALLGKKLF	TRGV9	.	TRGJ1	9	-1	-1	15
20	1.860153648691382E-4	TGTGCTGCGTGGGACCCGGGGGGTTTCGTGACCACTGGTTGGTTCAAGATATTT	CAAWDPGGFVTTGWFKIF	TRGV10	.	TRGJP1	13	-1	-1	30
20	1.860153648691382E-4	TGTGCTGCGTGGGATCCCCTGTATACCACTGGTTGGTTCAAGATATTT	CAAWDPLYTTGWFKIF	TRGV10	.	TRGJP1	14	-1	-1	21
20	1.860153648691382E-4	TGTGCCTTGTGGGAGGTGCAATCCCCGAGTGGGTATAAGAAACTCTTT	CALWEVQSPSGYKKLF	TRGV9	.	TRGJ1	19	-1	-1	33
20	1.860153648691382E-4	TGTGCCTTGTGGGAGAAGCAAGAGTTGGGCAAAAAAATCAAGGTATTT	CALWEKQELGKKIKVF	TRGV9	.	TRGJP	14	-1	-1	17
20	1.860153648691382E-4	TGTGCTGCGTGGGATTATTCGGGCACTGGTTGGTTCAAGATATTT	CAAWDYSGTGWFKIF	TRGV10	.	TRGJP1	16	-1	-1	23
20	1.860153648691382E-4	TGTGCCTTGTTCCCAACCACCCGTGGTGGCTATAAGAAACTCTTT	CALFPTTRGGYKKLF	TRGV9	.	TRGJ1	9	-1	-1	30
20	1.860153648691382E-4	TGTGCCTTGTGGGAGTGCCCGAATTATTATAAGAAACTCTTT	CALWECPNYYKKLF	TRGV9	.	TRGJ1	17	-1	-1	19
20	1.860153648691382E-4	TGTGCCTTGTGGGAGCCGAAATGTAGGCGTGAGAAACTCTTT	CALWEPKCRREKLF	TRGV9	.	TRGJ1	14	-1	-1	31
20	1.860153648691382E-4	TGTGCCTTGTGGGAGGTGCCCTTTTATTATAAGAAACTCTTT	CALWEVPFYYKKLF	TRGV9	.	TRGJ1	21	-1	-1	23
20	1.860153648691382E-4	TGTGCCTTGTGGGAGGCACCCCAGAATTATAAGAAACTCTTT	CALWEAPQNYKKLF	TRGV9	.	TRGJ1	15	-1	-1	25
20	1.860153648691382E-4	TGTGCCTTGTGGGAGGATACCACTGGTTGGTTCAAGATATTT	CALWEDTTGWFKIF	TRGV9	.	TRGJP1	15	-1	-1	16
20	1.860153648691382E-4	TGTGCCCGTTTGCTGCGGACTAATTATTATAAGAAACTCTTT	CARLLRTNYYKKLF	TRGV9	.	TRGJ1	5	-1	-1	21
20	1.860153648691382E-4	TGTGCTGCGTGGTTCACCACTGGTTGGTTCAAGATATTT	CAAWFTTGWFKIF	TRGV10	.	TRGJP1	11	-1	-1	15
20	1.860153648691382E-4	TGTGCTGCGTGGGATCGGTCGGTGAATAAGAAACTCTTT	CAAWDRSVNKKLF	TRGV10	.	TRGJ1	14	-1	-1	25
20	1.860153648691382E-4	TGTGCCTTGTGGGAGTTCGATTATTATAAGAAACTCTTT	CALWEFDYYKKLF	TRGV9	.	TRGJ1	14	-1	-1	15
20	1.860153648691382E-4	TGTGCCTTGTGGGAGGTGGGGATAGGTAAGAAACTCTTT	CALWEVGIGKKLF	TRGV9	.	TRGJ1	17	-1	-1	26
20	1.860153648691382E-4	TGTGCCTTGTGGGAGGGGGAGGTTGGGAAGAAACTCTTT	CALWEGEVGKKLF	TRGV9	.	TRGJ1	15	-1	-1	27
20	1.860153648691382E-4	TGTGCCTTGTGGGAGAACTGGGAGTATAAGAAACTCTTT	CALWENWEYKKLF	TRGV9	.	TRGJ1	14	-1	-1	24
20	1.860153648691382E-4	TGTGCTGCGTGGGATTTGAGCTATAAGAAACTCTTT	CAAWDLSYKKLF	TRGV10	.	TRGJ1	15	-1	-1	21
20	1.860153648691382E-4	TGTGCTGCGTGGGACTTGGGTGGGAAGAAACTCTTT	CAAWDLGGKKLF	TRGV10	.	TRGJ1	13	-1	-1	24
20	1.860153648691382E-4	TGTGCCTTGTGGTTGAATTATTATAAGAAACTCTTT	CALWLNYYKKLF	TRGV9	.	TRGJ1	11	-1	-1	14
20	1.860153648691382E-4	TGTGCCTTGTGGGAGCCGTATTATAAGAAACTCTTT	CALWEPYYKKLF	TRGV9	.	TRGJ1	14	-1	-1	18
20	1.860153648691382E-4	TGTGCCTTGTGGGAGGTGCCTTATAAGAAACTCTTT	CALWEVPYKKLF	TRGV9	.	TRGJ1	18	-1	-1	20
20	1.860153648691382E-4	TGTGCCTTGTGGGAGGTGGTTTATAAGAAACTCTTT	CALWEVVYKKLF	TRGV9	.	TRGJ1	17	-1	-1	20
20	1.860153648691382E-4	TGTGCCTTGTGGGAGAGTTATTATAAGAAACTCTTT	CALWESYYKKLF	TRGV9	.	TRGJ1	14	-1	-1	14
20	1.860153648691382E-4	TGTGCCTTGCCCCCCCCGAGAGATAAGAAACTCTTT	CALPPPRDKKLF	TRGV9	.	TRGJ1	8	-1	-1	22
20	1.860153648691382E-4	TGTGCCACCTGGGATAGTGATTGGATCAAGACGTTT	CATWDSDWIKTF	TRGV4	.	TRGJP2	14	-1	-1	14
20	1.860153648691382E-4	TGTGCTGCGTGGGCTCGGTATAAGAAACTCTTT	CAAWARYKKLF	TRGV10	.	TRGJ1	12	-1	-1	18
20	1.860153648691382E-4	TGTGCCTTGTGGGGAAGTTATAAGAAACTCTTT	CALWGSYKKLF	TRGV9	.	TRGJ1	12	-1	-1	17
20	1.860153648691382E-4	TGTGCCTTGTGGGAGGCTATTAAGAAACTCTTT	CALWEAIKKLF	TRGV9	.	TRGJ1	15	-1	-1	20
20	1.860153648691382E-4	TGTGCCTTGTGGGAGGACCGTAAGAAACTCTTT	CALWEDRKKLF	TRGV9	.	TRGJ1	15	-1	-1	20
20	1.860153648691382E-4	TGTGCCCTCCCTTATTATAAGAAACTCTTT	CALPYYKKLF	TRGV9	.	TRGJ1	5	-1	-1	11
20	1.860153648691382E-4	TGTGCTGCGTGGGATTCTAAACTCTTT	CAAWDSKLF	TRGV10	.	TRGJ1	15	-1	-1	18
20	1.860153648691382E-4	TGTGCTGCATTTTATAAGAAACTCTTT	CAAFYKKLF	TRGV10	.	TRGJ1	7	-1	-1	8
20	1.860153648691382E-4	TGTGCCTTGCTGGAGCAGAAACTCTTT	CALLEQKLF	TRGV9	.	TRGJ1	12	-1	-1	16
20	1.860153648691382E-4	TGTGCCTTGAAATATAAGAAACTCTTT	CALKYKKLF	TRGV9	.	TRGJ1	8	-1	-1	12
19	1.7671459662568128E-4	TGTGCCTTGTGGGAGGTGCAAAATTTGTTGTCCAATTATAAGAAACTCTTT	CALWEVQNLLSNYKKLF	TRGV9	.	TRGJ1	19	-1	-1	34
19	1.7671459662568128E-4	TGTGCTGCGTGGGATTCCCCTCATACCACTGGTTGGTTCAAGATATTT	CAAWDSPHTTGWFKIF	TRGV10	.	TRGJP1	15	-1	-1	22
19	1.7671459662568128E-4	TGTGCCTTGTGGGAGGTTTCCCCTTGGGACTATTATAAGAAACTCTTT	CALWEVSPWDYYKKLF	TRGV9	.	TRGJ1	16	-1	-1	30
19	1.7671459662568128E-4	TGTGCCTTGTGGGAGGTCGCTCCCCCGAATTATTATAAGAAACTCTTT	CALWEVAPPNYYKKLF	TRGV9	.	TRGJ1	25	-1	-1	25
19	1.7671459662568128E-4	TGTGCTGCGTGGGATTATGATACCACTGGTTGGTTCAAGATATTT	CAAWDYDTTGWFKIF	TRGV10	.	TRGJP1	16	-1	-1	15
19	1.7671459662568128E-4	TGTGCCTTGTGGGAGCCCCTGATGAATTATTATAAGAAACTCTTT	CALWEPLMNYYKKLF	TRGV9	.	TRGJ1	14	-1	-1	23
19	1.7671459662568128E-4	TGTGCCTTGTGGGAGGTGCCATTCCCATATTATAAGAAACTCTTT	CALWEVPFPYYKKLF	TRGV9	.	TRGJ1	18	-1	-1	27
19	1.7671459662568128E-4	TGTGCCTTGTGGGAGGTGCAGACGAATTATTATAAGAAACTCTTT	CALWEVQTNYYKKLF	TRGV9	.	TRGJ1	19	-1	-1	22
19	1.7671459662568128E-4	TGTGCTGCGTGGGATTATAACTTTCATTGGATCAAGACGTTT	CAAWDYNFHWIKTF	TRGV10	.	TRGJP2	16	-1	-1	25
19	1.7671459662568128E-4	TGTGCTGCGTGGGATTACCCCCGGGATTATAAGAAACTCTTT	CAAWDYPRDYKKLF	TRGV10	.	TRGJ1	17	-1	-1	25
19	1.7671459662568128E-4	TGTGCCTTGTGGGACCGCCGGGGAGTCTATAAGAAACTCTTT	CALWDRRGVYKKLF	TRGV9	.	TRGJ1	13	-1	-1	27
19	1.7671459662568128E-4	TGTGCCTTGTGGGAGGTCGGACTTTATTATAAGAAACTCTTT	CALWEVGLYYKKLF	TRGV9	.	TRGJ1	16	-1	-1	23
19	1.7671459662568128E-4	TGTGCCTTGTGGGAGGTGCGGGGGTATTATAAGAAACTCTTT	CALWEVRGYYKKLF	TRGV9	.	TRGJ1	18	-1	-1	24
19	1.7671459662568128E-4	TGTGCCTTGTGGGAGGGAAGGAATTATTATAAGAAACTCTTT	CALWEGRNYYKKLF	TRGV9	.	TRGJ1	15	-1	-1	20
19	1.7671459662568128E-4	TGTGCCTTGTGGGAGGAATCGAATTATTATAAGAAACTCTTT	CALWEESNYYKKLF	TRGV9	.	TRGJ1	15	-1	-1	18
19	1.7671459662568128E-4	TGTGCCTTGTACCCCAACTTAGGGAGTTATAAGAAACTCTTT	CALYPNLGSYKKLF	TRGV9	.	TRGJ1	9	-1	-1	26
19	1.7671459662568128E-4	TGTGCTGCGTGGGATGTCACTGGTTGGTTCAAGATATTT	CAAWDVTGWFKIF	TRGV10	.	TRGJP1	14	-1	-1	17
19	1.7671459662568128E-4	TGTGCCTTGTGGGTTACCTCTTATTATAAGAAACTCTTT	CALWVTSYYKKLF	TRGV9	.	TRGJ1	12	-1	-1	20
19	1.7671459662568128E-4	TGTGCCTTGTGGGCCTCGAATTATTATAAGAAACTCTTT	CALWASNYYKKLF	TRGV9	.	TRGJ1	12	-1	-1	15
19	1.7671459662568128E-4	TGTGCCTTGTGGGATCGGGATTATTATAAGAAACTCTTT	CALWDRDYYKKLF	TRGV9	.	TRGJ1	13	-1	-1	19
19	1.7671459662568128E-4	TGTGCCTTGTGGGAGTCCTGCCGTAATAAGAAACTCTTT	CALWESCRNKKLF	TRGV9	.	TRGJ1	14	-1	-1	25
19	1.7671459662568128E-4	TGTGCCTTGTGGGAGTCGCGGTATTATAAGAAACTCTTT	CALWESRYYKKLF	TRGV9	.	TRGJ1	14	-1	-1	21
19	1.7671459662568128E-4	TGTGCCTTGTGGGAGGTGGGGTATTATAAGAAACTCTTT	CALWEVGYYKKLF	TRGV9	.	TRGJ1	17	-1	-1	21
19	1.7671459662568128E-4	TGTGCCTTGTGGGAGGTGAACCCTCCCAAGAAACTCTTT	CALWEVNPPKKLF	TRGV9	.	TRGJ1	27	-1	-1	27
19	1.7671459662568128E-4	TGTGCCTTGTGGGAGGCAGATTATTATAAGAAACTCTTT	CALWEADYYKKLF	TRGV9	.	TRGJ1	15	-1	-1	19
19	1.7671459662568128E-4	TGTGCCACCTGGGATGGGCCGGGGTATAAGAAACTCTTT	CATWDGPGYKKLF	TRGV4	.	TRGJ1	19	-1	-1	24
19	1.7671459662568128E-4	TGTGCCACCTGGGATAGTAGTGATTGGATCAAGACGTTT	CATWDSSDWIKTF	TRGV8	.	TRGJP2	16	-1	-1	13
19	1.7671459662568128E-4	TGTGCCACCTGGGACGGGCTGTATTATAAGAAACTCTTT	CATWDGLYYKKLF	TRGV2	.	TRGJ1	18	-1	-1	21
19	1.7671459662568128E-4	TGTGCCACCTGGGACGGGCCGAGTTATAAGAAACTCTTT	CATWDGPSYKKLF	TRGV2	.	TRGJ1	19	-1	-1	23
19	1.7671459662568128E-4	TGTGCTGCGTGGCCGAATTATTATAAGAAACTCTTT	CAAWPNYYKKLF	TRGV10	.	TRGJ1	11	-1	-1	13
19	1.7671459662568128E-4	TGTGCTGCGTGGGCCCTTACCTGGTTCAAGATATTT	CAAWALTWFKIF	TRGV10	.	TRGJP1	12	-1	-1	21
19	1.7671459662568128E-4	TGTGCTGCGTGGGATCCCGGTTGGTTCAAGATATTT	CAAWDPGWFKIF	TRGV10	.	TRGJP1	14	-1	-1	18
19	1.7671459662568128E-4	TGTGCTGCGTGGGAGGGACATTATAAGAAACTCTTT	CAAWEGHYKKLF	TRGV10	.	TRGJ1	13	-1	-1	19
19	1.7671459662568128E-4	TGTGCCTTCCGAGGGAATGGTTATAAGAAACTCTTT	CAFRGNGYKKLF	TRGV9	.	TRGJ1	7	-1	-1	14
19	1.7671459662568128E-4	TGTGCCTTGTGTTCCCATTATTATAAGAAACTCTTT	CALCSHYYKKLF	TRGV9	.	TRGJ1	10	-1	-1	16
19	1.7671459662568128E-4	TGTGCCTTGTGGGGGGTTTATTATAAGAAACTCTTT	CALWGVYYKKLF	TRGV9	.	TRGJ1	16	-1	-1	17
19	1.7671459662568128E-4	TGTGCCTTGTGGGAGGTGCTGTTAAAGAAACTCTTT	CALWEVLLKKLF	TRGV9	.	TRGJ1	18	-1	-1	21
19	1.7671459662568128E-4	TGTGCCTTGTGGGAGGTGCGTTGGTTCAAGATATTT	CALWEVRWFKIF	TRGV9	.	TRGJP1	18	-1	-1	19
19	1.7671459662568128E-4	TGTGCCTTGTGGGAGGTGCAGGAAAAGAAACTCTTT	CALWEVQEKKLF	TRGV9	.	TRGJ1	19	-1	-1	24
19	1.7671459662568128E-4	TGTGCCTTGTGGGAGGTACCGATTAAGAAACTCTTT	CALWEVPIKKLF	TRGV9	.	TRGJ1	16	-1	-1	23
19	1.7671459662568128E-4	TGTGCCACCTGGGATAGTTATTATAAGAAACTCTTT	CATWDSYYKKLF	TRGV8	.	TRGJ1	16	-1	-1	17
19	1.7671459662568128E-4	TGTGCGAAGGGGGTTCCCCTCTATAAGAAACTCTTT	CAKGVPLYKKLF	TRGV9	.	TRGJ1	4	-1	-1	21
19	1.7671459662568128E-4	TGTGCTGCGTGCAGTCCACCAAAGAAACTCTTT	CAACSPPKKLF	TRGV10	.	TRGJ1	10	-1	-1	21
19	1.7671459662568128E-4	TGTGCTGCGTGGGATTGGCGCGAGAAACTCTTT	CAAWDWREKLF	TRGV10	.	TRGJ1	15	-1	-1	22
19	1.7671459662568128E-4	TGTGCTGCGTGGGACCAATTAAAGAAACTCTTT	CAAWDQLKKLF	TRGV10	.	TRGJ1	13	-1	-1	17
19	1.7671459662568128E-4	TGTGCTGCGTGGGAATGCCCACTGAAACTCTTT	CAAWECPLKLF	TRGV10	.	TRGJ1	13	-1	-1	23
19	1.7671459662568128E-4	TGTGCCTTGTGGGAGGCCTTTGGGAAACTCTTT	CALWEAFGKLF	TRGV9	.	TRGJ1	15	-1	-1	23
19	1.7671459662568128E-4	TGTGCCACCTGGGACGGGCCCGAGAAACTCTTT	CATWDGPEKLF	TRGV2	.	TRGJ1	21	-1	-1	22
19	1.7671459662568128E-4	TGTGCTGCGTCCGGTTGGTTCAAGATATTT	CAASGWFKIF	TRGV10	.	TRGJP1	9	-1	-1	12
19	1.7671459662568128E-4	TGTGCTGCGTGGGATCGTAGTAGACTCTTT	CAAWDRSRLF	TRGV10	.	TRGJ1	14	-1	-1	23
19	1.7671459662568128E-4	TGTGCTGCGTGGATCTATAAGAAACTCTTT	CAAWIYKKLF	TRGV10	.	TRGJ1	11	-1	-1	15
19	1.7671459662568128E-4	TGTGCTGCGTGGACCCCTTGGAAACTCTTT	CAAWTPWKLF	TRGV10	.	TRGJ1	11	-1	-1	20
19	1.7671459662568128E-4	TGTGCTGCGAGTTATTATAAGAAACTCTTT	CAASYYKKLF	TRGV10	.	TRGJ1	8	-1	-1	7
19	1.7671459662568128E-4	TGTGCCTTGCGTTATTATAAGAAACTCTTT	CALRYYKKLF	TRGV9	.	TRGJ1	8	-1	-1	11
19	1.7671459662568128E-4	TGTGCCTTGGAATATTATAAGAAACTCTTT	CALEYYKKLF	TRGV9	.	TRGJ1	8	-1	-1	6
19	1.7671459662568128E-4	TGTGCCACCTGGGATAATAAGAAACTCTTT	CATWDNKKLF	TRGV4	.	TRGJ1	14	-1	-1	13
19	1.7671459662568128E-4	TGTGCCTTGCCATATAAGAAACTCTTT	CALPYKKLF	TRGV9	.	TRGJ1	8	-1	-1	12
19	1.7671459662568128E-4	TGTGCCACCTGGGACAAGAAACTCTTT	CATWDKKLF	TRGV5	.	TRGJ1	15	-1	-1	15
19	1.7671459662568128E-4	TGTGCTGCTATTAAGAAACTCTTT	CAAIKKLF	TRGV10	.	TRGJ1	7	-1	-1	11
19	1.7671459662568128E-4	TGTGCTGCCTCAGAACTCTTT	CAASELF	TRGV10	.	TRGJ1	7	-1	-1	13
19	1.7671459662568128E-4	TGTGCTGTAGGACTCTTT	CAVGLF	TRGV10	.	TRGJ1	6	-1	-1	11
18	1.6741382838222438E-4	TGTGCCTTGTGTGAACCCCGACTGAGCCTCCCGAATTATTATAAGAAACTCTTT	CALCEPRLSLPNYYKKLF	TRGV9	.	TRGJ1	13	-1	-1	31
18	1.6741382838222438E-4	TGTGCCTTGTGGGAGGTCGGGGCTCTACGTCTAGGATGTTATAAGAAACTCTTT	CALWEVGALRLGCYKKLF	TRGV9	.	TRGJ1	16	-1	-1	38
18	1.6741382838222438E-4	TGTGCCTTGTGGGGGGGATCGCCTAAGTTGGGCAAAAAAATCAAGGTATTT	CALWGGSPKLGKKIKVF	TRGV9	.	TRGJP	15	-1	-1	25
18	1.6741382838222438E-4	TGTGCCTTGTGGGAGGTTGAAAAAGAGTTGGGCAAAAAAATCAAGGTATTT	CALWEVEKELGKKIKVF	TRGV9	.	TRGJP	16	-1	-1	22
18	1.6741382838222438E-4	TGTGCCTTGTGGGAGGTGCAGTGTCCCCGAAATTATTATAAGAAACTCTTT	CALWEVQCPRNYYKKLF	TRGV9	.	TRGJ1	19	-1	-1	30
18	1.6741382838222438E-4	TGTGCCTTGTGGGAGGTGCAAAGGCGTAGTAGTGATTGGATCAAGACGTTT	CALWEVQRRSSDWIKTF	TRGV9	.	TRGJP2	19	-1	-1	26
18	1.6741382838222438E-4	TGTGCCACCTGGGGCACGCAAGAGGAGGGTAGTGATTGGATCAAGACGTTT	CATWGTQEEGSDWIKTF	TRGV5P	.	TRGJP2	18	-1	-1	28
18	1.6741382838222438E-4	TGTGCTGCGTGGGATTGGGCGGGGGTTAGGCGTTGGTTCAAGATATTT	CAAWDWAGVRRWFKIF	TRGV10	.	TRGJP1	15	-1	-1	31
18	1.6741382838222438E-4	TGTGCCTTGTGGGATGGGCCTGAGTTGGGCAAAAAAATCAAGGTATTT	CALWDGPELGKKIKVF	TRGV9	.	TRGJP	13	-1	-1	13
18	1.6741382838222438E-4	TGTGCCTTGTGGGAGGTGCAGGGGTATCTGGGGTATAAGAAACTCTTT	CALWEVQGYLGYKKLF	TRGV9	.	TRGJ2	19	-1	-1	33
18	1.6741382838222438E-4	TGTGCCTTGTGGGAGAAATGGGAGTTGGGCAAAAAAATCAAGGTATTT	CALWEKWELGKKIKVF	TRGV9	.	TRGJP	14	-1	-1	21
18	1.6741382838222438E-4	TGTGCCACCTGGGACCTGGGCCCGAGGTACTATTATAAGAAACTCTTT	CATWDLGPRYYYKKLF	TRGV4	.	TRGJ1	22	-1	-1	30
18	1.6741382838222438E-4	TGTGCCACCTGGGACGGGCCTTTGGGGAGTGATTGGATCAAGACGTTT	CATWDGPLGSDWIKTF	TRGV2	.	TRGJP2	19	-1	-1	27
18	1.6741382838222438E-4	TGTGCCTTGTGGGAGCCGCACTTGAATTATTATAAGAAACTCTTT	CALWEPHLNYYKKLF	TRGV9	.	TRGJ1	20	-1	-1	23
18	1.6741382838222438E-4	TGTGCCTTGTGGGAGGTCCCAAGCAATTATTATAAGAAACTCTTT	CALWEVPSNYYKKLF	TRGV9	.	TRGJ1	16	-1	-1	24
18	1.6741382838222438E-4	TGTGCCTTGTGGGAGGTGCTCTCGAATTATTATAAGAAACTCTTT	CALWEVLSNYYKKLF	TRGV9	.	TRGJ1	18	-1	-1	21
18	1.6741382838222438E-4	TGTGCTGCGTGGTCAAGAGGCACTGGTTGGTTCAAGATATTT	CAAWSRGTGWFKIF	TRGV10	.	TRGJP1	11	-1	-1	20
18	1.6741382838222438E-4	TGTGCTGCGTGGCTCCACAAGAGATATTATAAGAAACTCTTT	CAAWLHKRYYKKLF	TRGV10	.	TRGJ1	11	-1	-1	24
18	1.6741382838222438E-4	TGTGCTGCGTGGGATTATCCCACTGGTTGGTTCAAGATATTT	CAAWDYPTGWFKIF	TRGV10	.	TRGJP1	16	-1	-1	8
18	1.6741382838222438E-4	TGTGCTGCGTGGGAACTGACCACTGGTTGGTTCAAGATATTT	CAAWELTTGWFKIF	TRGV10	.	TRGJP1	13	-1	-1	18
18	1.6741382838222438E-4	TGTGCCTTCCCAACGGGGGGGACTTATTATAAGAAACTCTTT	CAFPTGGTYYKKLF	TRGV9	.	TRGJ1	7	-1	-1	20
18	1.6741382838222438E-4	TGTGCCTTGTGGGAGGTGCTAGGTTATTATAAGAAACTCTTT	CALWEVLGYYKKLF	TRGV9	.	TRGJ1	18	-1	-1	23
18	1.6741382838222438E-4	TGTGCCTTGTGGGAGGTGCAGGGTTATTATAAGAAACTCTTT	CALWEVQGYYKKLF	TRGV9	.	TRGJ1	19	-1	-1	23
18	1.6741382838222438E-4	TGTGCCTTGTGGGAGGTGGAGGATTATTATAAGAAACTCTTT	CALWEVEDYYKKLF	TRGV9	.	TRGJ1	17	-1	-1	22
18	1.6741382838222438E-4	TGTGCCTTGTGGGAGGTACAAGGGTATTATAAGAAACTCTTT	CALWEVQGYYKKLF	TRGV9	.	TRGJ1	19	-1	-1	24
18	1.6741382838222438E-4	TGTGCCTTGTGGGAGGTAGATGGGTATTATAAGAAACTCTTT	CALWEVDGYYKKLF	TRGV9	.	TRGJ1	16	-1	-1	24
18	1.6741382838222438E-4	TGTGCCTTGTGGGAGGCCTTCGGTTATTATAAGAAACTCTTT	CALWEAFGYYKKLF	TRGV9	.	TRGJ1	15	-1	-1	23
18	1.6741382838222438E-4	TGTGCCACCTGGCAATATAGTAGTGATTGGATCAAGACGTTT	CATWQYSSDWIKTF	TRGV8	.	TRGJP2	11	-1	-1	14
18	1.6741382838222438E-4	TGTGCCACCTGGGACGGGCTGGGTGATTGGATCAAGACGTTT	CATWDGLGDWIKTF	TRGV2	.	TRGJP2	18	-1	-1	22
18	1.6741382838222438E-4	TGTGCCACCTGGGACGGGCGGGGTTATTATAAGAAACTCTTT	CATWDGRGYYKKLF	TRGV2	.	TRGJ1	18	-1	-1	23
18	1.6741382838222438E-4	TGTGCCACCTGGGACAGGCCTGGGTCCTATAAGAAACTCTTT	CATWDRPGSYKKLF	TRGV3	.	TRGJ1	21	-1	-1	27
18	1.6741382838222438E-4	TGTGCTGCGTGGGATTATCGGAATTATAAGAAACTCTTT	CAAWDYRNYKKLF	TRGV10	.	TRGJ1	23	-1	-1	22
18	1.6741382838222438E-4	TGTGCTGCGTGGGATGTGAGGTATTATAAGAAACTCTTT	CAAWDVRYYKKLF	TRGV10	.	TRGJ1	14	-1	-1	21
18	1.6741382838222438E-4	TGTGCCTTGTGGGACGCTAGTGATTGGATCAAGACGTTT	CALWDASDWIKTF	TRGV9	.	TRGJP2	13	-1	-1	17
18	1.6741382838222438E-4	TGTGCCTTGTGGGAGGTGTTGCCACATAAGAAACTCTTT	CALWEVLPHKKLF	TRGV9	.	TRGJ1	17	-1	-1	25
18	1.6741382838222438E-4	TGTGCCTTGTGGGAGGTGCTATTTTGTAAGAAACTCTTT	CALWEVLFCKKLF	TRGV9	.	TRGJ1	18	-1	-1	20
18	1.6741382838222438E-4	TGTGCCTTGTGGGAGGTGCACTTAGGGAAGAAACTCTTT	CALWEVHLGKKLF	TRGV9	.	TRGJ1	20	-1	-1	27
18	1.6741382838222438E-4	TGTGCCTTGTGGGAGGTGCACCCATATAAGAAACTCTTT	CALWEVHPYKKLF	TRGV9	.	TRGJ1	21	-1	-1	24
18	1.6741382838222438E-4	TGTGCCTTGTGGGAGGTGCAATCCGGCGGGAAACTCTTT	CALWEVQSGGKLF	TRGV9	.	TRGJ1	19	-1	-1	29
18	1.6741382838222438E-4	TGTGCCTTGTGGGAGGCCCATTATTATAAGAAACTCTTT	CALWEAHYYKKLF	TRGV9	.	TRGJ1	15	-1	-1	19
18	1.6741382838222438E-4	TGTGCCTTGTGGGAGATGAATTATTATAAGAAACTCTTT	CALWEMNYYKKLF	TRGV9	.	TRGJ1	17	-1	-1	17
18	1.6741382838222438E-4	TGTGCCACCTGGGATGGGCATTATTATAAGAAACTCTTT	CATWDGHYYKKLF	TRGV4	.	TRGJ1	18	-1	-1	19
18	1.6741382838222438E-4	TGTGCTGCGTGGGCCCCTTATTATAAGAAACTCTTT	CAAWAPYYKKLF	TRGV10	.	TRGJ1	12	-1	-1	17
18	1.6741382838222438E-4	TGTGCTGCGTGGGATGACGATTATAAGAAACTCTTT	CAAWDDDYKKLF	TRGV10	.	TRGJ1	18	-1	-1	19
18	1.6741382838222438E-4	TGTGCTGCGTGGGATATCGGTTATAAGAAACTCTTT	CAAWDIGYKKLF	TRGV10	.	TRGJ1	14	-1	-1	20
18	1.6741382838222438E-4	TGTGCTGCGTGGGACCTTTATTATAAGAAACTCTTT	CAAWDLYYKKLF	TRGV10	.	TRGJ1	13	-1	-1	17
18	1.6741382838222438E-4	TGTGCTGCGTGGGACGAGGGTTATAAGAAACTCTTT	CAAWDEGYKKLF	TRGV10	.	TRGJ1	13	-1	-1	20
18	1.6741382838222438E-4	TGTGCTGCGTGGGAGAATTATTATAAGAAACTCTTT	CAAWENYYKKLF	TRGV10	.	TRGJ1	13	-1	-1	14
18	1.6741382838222438E-4	TGTGCCTTGTGGTTTAGTTATTATAAGAAACTCTTT	CALWFSYYKKLF	TRGV9	.	TRGJ1	11	-1	-1	17
18	1.6741382838222438E-4	TGTGCCTTGTGGGAGCCCCAACTGGAGAAACTCTTT	CALWEPQLEKLF	TRGV9	.	TRGJ1	14	-1	-1	25
18	1.6741382838222438E-4	TGTGCCTTGTGGGAGGTTCGATGGTTCAAGATATTT	CALWEVRWFKIF	TRGV9	.	TRGJP1	16	-1	-1	21
18	1.6741382838222438E-4	TGTGCCTTGTGGGAGGTATTGAAGCAGAAACTCTTT	CALWEVLKQKLF	TRGV9	.	TRGJ1	16	-1	-1	25
18	1.6741382838222438E-4	TGTGCTGCGTGGCCTCTCGCGGGGAAACTCTTT	CAAWPLAGKLF	TRGV10	.	TRGJ1	11	-1	-1	23
18	1.6741382838222438E-4	TGTGCTGCGTGGGATTTTGGAAAGAAACTCTTT	CAAWDFGKKLF	TRGV10	.	TRGJ1	15	-1	-1	21
18	1.6741382838222438E-4	TGTGCTGCGTGGGACAAGGTTAAGAAACTCTTT	CAAWDKVKKLF	TRGV10	.	TRGJ1	13	-1	-1	20
18	1.6741382838222438E-4	TGTGCCTTGTGGGAGGTGTGGAGGAAACTCTTT	CALWEVWRKLF	TRGV9	.	TRGJ1	17	-1	-1	23
18	1.6741382838222438E-4	TGTGCCTTGTGGGAGGAATCTAAGAAACTCTTT	CALWEESKKLF	TRGV9	.	TRGJ1	15	-1	-1	20
18	1.6741382838222438E-4	TGTGCCACCTGGGGTTATTATAAGAAACTCTTT	CATWGYYKKLF	TRGV4	.	TRGJ1	12	-1	-1	14
18	1.6741382838222438E-4	TGTGCCACCTGGGACTATTATAAGAAACTCTTT	CATWDYYKKLF	TRGV3	.	TRGJ1	14	-1	-1	15
18	1.6741382838222438E-4	TGTGCCACCTGGGACAGGCCTGAGAAACTCTTT	CATWDRPEKLF	TRGV7	.	TRGJ1	21	-1	-1	22
18	1.6741382838222438E-4	TGTGCTGCGTGGTCATATAAGAAACTCTTT	CAAWSYKKLF	TRGV10	.	TRGJ1	11	-1	-1	15
18	1.6741382838222438E-4	TGTGCTGCGTGGGTGGATGGGAAACTCTTT	CAAWVDGKLF	TRGV10	.	TRGJ1	12	-1	-1	20
18	1.6741382838222438E-4	TGTGCTGCGTGGGGCAATAAGAAACTCTTT	CAAWGNKKLF	TRGV10	.	TRGJ1	12	-1	-1	16
18	1.6741382838222438E-4	TGTGCTGCGTGGGACCTTCGGAAACTCTTT	CAAWDLRKLF	TRGV10	.	TRGJ1	13	-1	-1	20
18	1.6741382838222438E-4	TGTGCTGCGTGGGAAAATAAGAAACTCTTT	CAAWENKKLF	TRGV10	.	TRGJ1	13	-1	-1	16
18	1.6741382838222438E-4	TGTGCTGCGTGGACTTGGTTCAAGATATTT	CAAWTWFKIF	TRGV10	.	TRGJP1	11	-1	-1	14
18	1.6741382838222438E-4	TGTGCCACCTGGGATTGGATCAAGACGTTT	CATWDWIKTF	TRGV4	.	TRGJP2	17	-1	-1	12
18	1.6741382838222438E-4	TGTGCCACCTGGGATAAAAAGAAACTCTTT	CATWDKKKLF	TRGV8	.	TRGJ1	15	-1	-1	18
18	1.6741382838222438E-4	TGTGCCACCTGGGACATAAAGAAACTCTTT	CATWDIKKLF	TRGV3	.	TRGJ1	15	-1	-1	18
18	1.6741382838222438E-4	TGTGCCACCCTTTATTATAAGAAACTCTTT	CATLYYKKLF	TRGV2	.	TRGJ1	8	-1	-1	11
18	1.6741382838222438E-4	TGTGCCACCCAACACTGGATCAAGACGTTT	CATQHWIKTF	TRGV2	.	TRGJP2	8	-1	-1	15
18	1.6741382838222438E-4	TGTGCTGCGTGGGAAAAGAAACTCTTT	CAAWEKKLF	TRGV10	.	TRGJ1	13	-1	-1	15
18	1.6741382838222438E-4	TGTGCCTTGTGTTTCGGGAAACTCTTT	CALCFGKLF	TRGV9	.	TRGJ1	10	-1	-1	17
18	1.6741382838222438E-4	TGTGCCCCGTATTATAAGAAACTCTTT	CAPYYKKLF	TRGV9	.	TRGJ1	5	-1	-1	9
18	1.6741382838222438E-4	TGTGCTGCCCCTGAGAAACTCTTT	CAAPEKLF	TRGV10	.	TRGJ1	7	-1	-1	13
17	1.5811306013876746E-4	TGTGCCTTGTGGGAGGTGAAGGAGGGTGACCGCCGGGATAAGAAACTCTTT	CALWEVKEGDRRDKKLF	TRGV9	.	TRGJ1	17	-1	-1	37
17	1.5811306013876746E-4	TGTGCTGCGTGGGAAAATCTGACTCCCGCTTATTATAAGAAACTCTTT	CAAWENLTPAYYKKLF	TRGV10	.	TRGJ1	13	-1	-1	29
17	1.5811306013876746E-4	TGTGCCTTGTGGGAGGTCCACCCCGTGAATTATTATAAGAAACTCTTT	CALWEVHPVNYYKKLF	TRGV9	.	TRGJ1	21	-1	-1	26
17	1.5811306013876746E-4	TGTGCCTTGTGGGAGGCCCCCGGAGCGCATTATTATAAGAAACTCTTT	CALWEAPGAHYYKKLF	TRGV9	.	TRGJ1	15	-1	-1	25
17	1.5811306013876746E-4	TGTGCCTTGTGGGAGCTGGAAGCGAATTATTATAAGAAACTCTTT	CALWELEANYYKKLF	TRGV9	.	TRGJ1	17	-1	-1	22
17	1.5811306013876746E-4	TGTGCCTTGTGGGAGGTCCTTAGTAGCCGATATAAGAAACTCTTT	CALWEVLSSRYKKLF	TRGV9	.	TRGJ1	16	-1	-1	30
17	1.5811306013876746E-4	TGTGCCTTGTGGGAGGTGTGGGACACTGGTTGGTTCAAGATATTT	CALWEVWDTGWFKIF	TRGV9	.	TRGJP1	17	-1	-1	23
17	1.5811306013876746E-4	TGTGCCTTGTGGGAGGTGCTGGTAAGCTATTATAAGAAACTCTTT	CALWEVLVSYYKKLF	TRGV9	.	TRGJ1	18	-1	-1	27
17	1.5811306013876746E-4	TGTGCCTTGTGGGAGGTGCATAGTCCTTATTATAAGAAACTCTTT	CALWEVHSPYYKKLF	TRGV9	.	TRGJ2	19	-1	-1	26
17	1.5811306013876746E-4	TGTGCCTTGTGGGAGGTGCACGGCGATTATTATAAGAAACTCTTT	CALWEVHGDYYKKLF	TRGV9	.	TRGJ1	20	-1	-1	25
17	1.5811306013876746E-4	TGTGCCTTGTGGGAGGTACACATGGAGGATTATAAGAAACTCTTT	CALWEVHMEDYKKLF	TRGV9	.	TRGJ1	20	-1	-1	28
17	1.5811306013876746E-4	TGTGCCTTGTGGGAGGTAATACGACAAGGTTATAAGAAACTCTTT	CALWEVIRQGYKKLF	TRGV9	.	TRGJ1	16	-1	-1	29
17	1.5811306013876746E-4	TGTGCCTTGTGGGAAGAACCATCGAATTATTATAAGAAACTCTTT	CALWEEPSNYYKKLF	TRGV9	.	TRGJ1	13	-1	-1	21
17	1.5811306013876746E-4	TGTGCTGCGTGGGATTCTTCCCCAGGATCTAAGAAACTCTTT	CAAWDSSPGSKKLF	TRGV10	.	TRGJ1	15	-1	-1	29
17	1.5811306013876746E-4	TGTGCTGCGTGGGATTATATTTTGTATTATAAGAAACTCTTT	CAAWDYILYYKKLF	TRGV10	.	TRGJ1	16	-1	-1	24
17	1.5811306013876746E-4	TGTGCTGCGTGGATAAATTCGAATTATTATAAGAAACTCTTT	CAAWINSNYYKKLF	TRGV10	.	TRGJ1	11	-1	-1	15
17	1.5811306013876746E-4	TGTGCTGCGTACCTGAGGAACACTGGTTGGTTCAAGATATTT	CAAYLRNTGWFKIF	TRGV10	.	TRGJP1	9	-1	-1	20
17	1.5811306013876746E-4	TGTGCCTTGTGGGACCCTGCCGATTATTATAAGAAACTCTTT	CALWDPADYYKKLF	TRGV9	.	TRGJ1	13	-1	-1	22
17	1.5811306013876746E-4	TGTGCCTTGTGGGAGGTGCTCTTAGATTATAAGAAACTCTTT	CALWEVLLDYKKLF	TRGV9	.	TRGJ1	18	-1	-1	25
17	1.5811306013876746E-4	TGTGCCTTGTGGGAGGTGGGAGACTTTGATGAGAAACTCTTT	CALWEVGDFDEKLF	TRGV9	.	TRGJ1	17	-1	-1	28
17	1.5811306013876746E-4	TGTGCCTTGTGGGAGGTAGCGAATTATTATAAGAAACTCTTT	CALWEVANYYKKLF	TRGV9	.	TRGJ1	16	-1	-1	19
17	1.5811306013876746E-4	TGTGCCTTGTGGGAGGAGACCCCCGATTATAAGAAACTCTTT	CALWEETPDYKKLF	TRGV9	.	TRGJ1	23	-1	-1	25
17	1.5811306013876746E-4	TGTGCCACCTGGGACGGGCCGAATTATTATAAGAAACTCTTT	CATWDGPNYYKKLF	TRGV2	.	TRGJ1	19	-1	-1	19
17	1.5811306013876746E-4	TGTGCCACCTGGGACAGGCCGGGTTATTATAAGAAACTCTTT	CATWDRPGYYKKLF	TRGV3	.	TRGJ1	19	-1	-1	23
17	1.5811306013876746E-4	TGTGCTGCGTGGTCCCCTCATCCGGGTAAGAAACTCTTT	CAAWSPHPGKKLF	TRGV10	.	TRGJ1	11	-1	-1	26
17	1.5811306013876746E-4	TGTGCTGCGTGGGTCCTGAATTATTATAAGAAACTCTTT	CAAWVLNYYKKLF	TRGV10	.	TRGJ1	12	-1	-1	17
17	1.5811306013876746E-4	TGTGCTGCGTGGGCCCAGAAGGATTATAAGAAACTCTTT	CAAWAQKDYKKLF	TRGV10	.	TRGJ1	12	-1	-1	22
17	1.5811306013876746E-4	TGTGCTGCGTGGGATTTCCCAACCCCCCAGAAACTCTTT	CAAWDFPTPQKLF	TRGV10	.	TRGJ1	15	-1	-1	28
17	1.5811306013876746E-4	TGTGCTGCGTGGGATTGTAAGGTTCAGGTGAAACTCTTT	CAAWDCKVQVKLF	TRGV10	.	TRGJ1	15	-1	-1	29
17	1.5811306013876746E-4	TGTGCTGCGTGGGATTATAGGGATTATAAGAAACTCTTT	CAAWDYRDYKKLF	TRGV10	.	TRGJ1	16	-1	-1	22
17	1.5811306013876746E-4	TGTGCTGCGTGGGATTATAACGTCGGTAAGAAACTCTTT	CAAWDYNVGKKLF	TRGV10	.	TRGJ1	16	-1	-1	26
17	1.5811306013876746E-4	TGTGCTGCGTGGGAGCCGGCGTATTATAAGAAACTCTTT	CAAWEPAYYKKLF	TRGV10	.	TRGJ1	13	-1	-1	21
17	1.5811306013876746E-4	TGTGCTGCGTGGGAAGGTACTGGTTGGTTCAAGATATTT	CAAWEGTGWFKIF	TRGV10	.	TRGJP1	13	-1	-1	18
17	1.5811306013876746E-4	TGTGCCTTGTGGGATTACTATTATTATAAGAAACTCTTT	CALWDYYYYKKLF	TRGV9	.	TRGJ1	13	-1	-1	19
17	1.5811306013876746E-4	TGTGCCTTGTGGGAGGTGCGATATTATAAGAAACTCTTT	CALWEVRYYKKLF	TRGV9	.	TRGJ1	18	-1	-1	21
17	1.5811306013876746E-4	TGTGCCTTGTGGGAGGTGGGCATTTATAAGAAACTCTTT	CALWEVGIYKKLF	TRGV9	.	TRGJ1	17	-1	-1	23
17	1.5811306013876746E-4	TGTGCCTTGTGGGAGGTGGATATTTATAAGAAACTCTTT	CALWEVDIYKKLF	TRGV9	.	TRGJ1	17	-1	-1	23
17	1.5811306013876746E-4	TGTGCCACCTGGGACGGGCCTCATTATAAGAAACTCTTT	CATWDGPHYKKLF	TRGV2	.	TRGJ1	19	-1	-1	22
17	1.5811306013876746E-4	TGTGCTGCGTGGGGCCCCCCGAGGCGGAAACTCTTT	CAAWGPPRRKLF	TRGV10	.	TRGJ1	12	-1	-1	26
17	1.5811306013876746E-4	TGTGCTGCGTGGGATACTTATTATAAGAAACTCTTT	CAAWDTYYKKLF	TRGV10	.	TRGJ1	14	-1	-1	17
17	1.5811306013876746E-4	TGTGCTGCGTGGGACCAACGTTGGTTCAAGATATTT	CAAWDQRWFKIF	TRGV10	.	TRGJP1	13	-1	-1	19
17	1.5811306013876746E-4	TGTGCCTTGTGGGATACGGACTATAAGAAACTCTTT	CALWDTDYKKLF	TRGV9	.	TRGJ1	13	-1	-1	21
17	1.5811306013876746E-4	TGTGCCTTGTGGGACTATGGTTATAAGAAACTCTTT	CALWDYGYKKLF	TRGV9	.	TRGJ1	13	-1	-1	20
17	1.5811306013876746E-4	TGTGCCTTGTGGGACGTTTATTATAAGAAACTCTTT	CALWDVYYKKLF	TRGV9	.	TRGJ1	16	-1	-1	17
17	1.5811306013876746E-4	TGTGCCTTGTGGGAGTGCCATTATAAGAAACTCTTT	CALWECHYKKLF	TRGV9	.	TRGJ1	17	-1	-1	19
17	1.5811306013876746E-4	TGTGCCTTGTGGGAGGTTTTTTTGGGGAAACTCTTT	CALWEVFLGKLF	TRGV9	.	TRGJ1	16	-1	-1	26
17	1.5811306013876746E-4	TGTGCCTTGTGGGAGGTGCTCTATAAGAAACTCTTT	CALWEVLYKKLF	TRGV9	.	TRGJ1	18	-1	-1	21
17	1.5811306013876746E-4	TGTGCCTTGTGGGAGGTAGCCTATAAGAAACTCTTT	CALWEVAYKKLF	TRGV9	.	TRGJ1	16	-1	-1	21
17	1.5811306013876746E-4	TGTGCCTTGTGGGAGGGAAATTATAAGAAACTCTTT	CALWEGNYKKLF	TRGV9	.	TRGJ1	15	-1	-1	19
17	1.5811306013876746E-4	TGTGCCACCTGGGACAGGCTTTATAAGAAACTCTTT	CATWDRLYKKLF	TRGV7	.	TRGJ1	18	-1	-1	20
17	1.5811306013876746E-4	TGTGCCACCTGGGACAGGCGTTATAAGAAACTCTTT	CATWDRRYKKLF	TRGV3	.	TRGJ1	18	-1	-1	20
17	1.5811306013876746E-4	TGTGCTGCGTGGGTGAGGTATAAGAAACTCTTT	CAAWVRYKKLF	TRGV10	.	TRGJ1	12	-1	-1	18
17	1.5811306013876746E-4	TGTGCTGCGTGGGTAGGCTATAAGAAACTCTTT	CAAWVGYKKLF	TRGV10	.	TRGJ1	12	-1	-1	18
17	1.5811306013876746E-4	TGTGCTGCGTGGGATTTTGATACGAAACTCTTT	CAAWDFDTKLF	TRGV10	.	TRGJ1	15	-1	-1	13
17	1.5811306013876746E-4	TGTGCTGCGTGGGATTTCGTAGAGAAACTCTTT	CAAWDFVEKLF	TRGV10	.	TRGJ1	20	-1	-1	22
17	1.5811306013876746E-4	TGTGCTGCGTGGGATTATACCGGGAAACTCTTT	CAAWDYTGKLF	TRGV10	.	TRGJ1	16	-1	-1	23
17	1.5811306013876746E-4	TGTGCTGCGTGGGAGCGACCAAAGAAACTCTTT	CAAWERPKKLF	TRGV10	.	TRGJ1	13	-1	-1	21
17	1.5811306013876746E-4	TGTGCTGCATACACTGGTTGGTTCAAGATATTT	CAAYTGWFKIF	TRGV10	.	TRGJP1	7	-1	-1	8
17	1.5811306013876746E-4	TGTGCCTTGTGGGATCCTTATAAGAAACTCTTT	CALWDPYKKLF	TRGV9	.	TRGJ1	13	-1	-1	17
17	1.5811306013876746E-4	TGTGCCTTGTGGGAGGTGCTTGGGAAACTCTTT	CALWEVLGKLF	TRGV9	.	TRGJ1	18	-1	-1	23
17	1.5811306013876746E-4	TGTGCCTTGTGGGAGGTGGAGAAGAAACTCTTT	CALWEVEKKLF	TRGV9	.	TRGJ1	17	-1	-1	21
17	1.5811306013876746E-4	TGTGCCTTGTGGGAGGTGACAAAGAAACTCTTT	CALWEVTKKLF	TRGV9	.	TRGJ1	17	-1	-1	21
17	1.5811306013876746E-4	TGTGCCTTGTGGGAAGGATATAAGAAACTCTTT	CALWEGYKKLF	TRGV9	.	TRGJ1	13	-1	-1	18
17	1.5811306013876746E-4	TGTGCCACCTGGGACGGGCCGGGGAAACTCTTT	CATWDGPGKLF	TRGV2	.	TRGJ1	19	-1	-1	23
17	1.5811306013876746E-4	TGTGCCACCTGGGAATTGTATGAGAAACTCTTT	CATWELYEKLF	TRGV3	.	TRGJ1	13	-1	-1	12
17	1.5811306013876746E-4	TGTGCCACCTGGGAATATTATAAGAAACTCTTT	CATWEYYKKLF	TRGV4	.	TRGJ1	13	-1	-1	12
17	1.5811306013876746E-4	TGTGCTGCGTCCGCGGCGGGGAAACTCTTT	CAASAAGKLF	TRGV10	.	TRGJ1	9	-1	-1	20
17	1.5811306013876746E-4	TGTGCTGCGTCGCCACCAAGGGAACTCTTT	CAASPPRELF	TRGV10	.	TRGJ1	9	-1	-1	22
17	1.5811306013876746E-4	TGTGCTGCGTGCAATCGTAAGAAACTCTTT	CAACNRKKLF	TRGV10	.	TRGJ1	10	-1	-1	17
17	1.5811306013876746E-4	TGTGCCTTGTTTTGTTATAAGAAACTCTTT	CALFCYKKLF	TRGV9	.	TRGJ1	9	-1	-1	11
17	1.5811306013876746E-4	TGTGCCTTGCGACAAGATAAGAAACTCTTT	CALRQDKKLF	TRGV9	.	TRGJ1	8	-1	-1	16
17	1.5811306013876746E-4	TGTGCCCTACCTTATTATAAGAAACTCTTT	CALPYYKKLF	TRGV9	.	TRGJ1	5	-1	-1	11
17	1.5811306013876746E-4	TGTGCCACCTGGGATAGTAGGAAACTCTTT	CATWDSRKLF	TRGV8	.	TRGJ1	16	-1	-1	17
17	1.5811306013876746E-4	TGTGCTGCGTTGCTGAAGAAACTCTTT	CAALLKKLF	TRGV10	.	TRGJ1	9	-1	-1	15
17	1.5811306013876746E-4	TGTGCTGCGTGGGATACGAAACTCTTT	CAAWDTKLF	TRGV10	.	TRGJ1	20	-1	-1	13
17	1.5811306013876746E-4	TGTGCTGCGTGGAGGGGGAAACTCTTT	CAAWRGKLF	TRGV10	.	TRGJ1	11	-1	-1	17
17	1.5811306013876746E-4	TGTGCTGCGGGTTTTAAGAAACTCTTT	CAAGFKKLF	TRGV10	.	TRGJ1	8	-1	-1	11
17	1.5811306013876746E-4	TGTGCCTTGTGGGTGGGGAAACTCTTT	CALWVGKLF	TRGV9	.	TRGJ1	15	-1	-1	17
17	1.5811306013876746E-4	TGTGCCTTGTGGGAAGAGAAACTCTTT	CALWEEKLF	TRGV9	.	TRGJ1	13	-1	-1	16
17	1.5811306013876746E-4	TGTGCCGCCCGTATCGGGAAACTCTTT	CAARIGKLF	TRGV10	.	TRGJ1	7	-1	-1	17
17	1.5811306013876746E-4	TGTGCCTTCGATCAGAAACTCTTT	CAFDQKLF	TRGV9	.	TRGJ1	7	-1	-1	10
17	1.5811306013876746E-4	TGTGCCTTGTGGGAACTCTTT	CALWELF	TRGV9	.	TRGJ1	13	-1	-1	13
17	1.5811306013876746E-4	TGTGCCACCGGACTCTTT	CATGLF	TRGV4	.	TRGJ1	8	-1	-1	11
16	1.4881229189531056E-4	TGTGCCTTGTCCCGACGCCGTATCGGGATACAAGAGTTGGGCAAAAAAATCAAGGTATTT	CALSRRRIGIQELGKKIKVF	TRGV9	.	TRGJP	9	-1	-1	30
16	1.4881229189531056E-4	TGTGCCTTGTGGGAGGTGCCAGGCCCGGGTTTGGGTTCGTTTGATAAGAAACTCTTT	CALWEVPGPGLGSFDKKLF	TRGV9	.	TRGJ1	18	-1	-1	43
16	1.4881229189531056E-4	TGTGCTGCGTGGGATAAGAATCCAATGTCACGGTTAGGTTATAAGAAACTCTTT	CAAWDKNPMSRLGYKKLF	TRGV10	.	TRGJ1	22	-1	-1	38
16	1.4881229189531056E-4	TGTGCCTTGTGGGAGGTTCAGGGGTCTTATAGTGATTGGATCAAGACGTTT	CALWEVQGSYSDWIKTF	TRGV9	.	TRGJP2	19	-1	-1	29
16	1.4881229189531056E-4	TGTGCCTTGTGGGAGGTCCCCTTTTCGAATTATTATAAGAAACTCTTT	CALWEVPFSNYYKKLF	TRGV9	.	TRGJ1	16	-1	-1	23
16	1.4881229189531056E-4	TGTGCCTTGTGGGAGACCCGAGGACCGAATTATTATAAGAAACTCTTT	CALWETRGPNYYKKLF	TRGV9	.	TRGJ1	14	-1	-1	25
16	1.4881229189531056E-4	TGTGCTGCGTGGGATTCCAGTACCACTGGTTGGTTCAAGATATTT	CAAWDSSTTGWFKIF	TRGV10	.	TRGJP1	15	-1	-1	20
16	1.4881229189531056E-4	TGTGCTGCGTGGGATTATATAGCGGTTGGTTATAAGAAACTCTTT	CAAWDYIAVGYKKLF	TRGV10	.	TRGJ1	16	-1	-1	29
16	1.4881229189531056E-4	TGTGCTGCGTGGGATTATAATGCGCGTGGTGATAAGAAACTCTTT	CAAWDYNARGDKKLF	TRGV10	.	TRGJ1	16	-1	-1	31
16	1.4881229189531056E-4	TGTGCTGCGTGGGATTATAAGGGGGGGGTGATAAGGAAACTCTTT	CAAWDYKGGVIRKLF	TRGV10	.	TRGJ1	16	-1	-1	30
16	1.4881229189531056E-4	TGTGCCTTGTGGGAGGTGCTGTTGGATTATTATAAGAAACTCTTT	CALWEVLLDYYKKLF	TRGV9	.	TRGJ1	18	-1	-1	25
16	1.4881229189531056E-4	TGTGCCTTGTGGGAGGTGCCCCGTTCTTATTATAAGAAACTCTTT	CALWEVPRSYYKKLF	TRGV9	.	TRGJ1	21	-1	-1	26
16	1.4881229189531056E-4	TGTGCCTTGTGGGAGGTGCAGGTCCCTTTGTATAAGAAACTCTTT	CALWEVQVPLYKKLF	TRGV9	.	TRGJ1	25	-1	-1	30
16	1.4881229189531056E-4	TGTGCCTTGTGGGAGGTGGACGGGGTTTATTATAAGAAACTCTTT	CALWEVDGVYYKKLF	TRGV9	.	TRGJ1	20	-1	-1	26
16	1.4881229189531056E-4	TGTGCCTTGTGGGAGGCCCATTTGAATTATTATAAGAAACTCTTT	CALWEAHLNYYKKLF	TRGV9	.	TRGJ1	15	-1	-1	19
16	1.4881229189531056E-4	TGTGCCTTGTGGGAGGCCGTAAGGAGTTATTATAAGAAACTCTTT	CALWEAVRSYYKKLF	TRGV9	.	TRGJ1	15	-1	-1	23
16	1.4881229189531056E-4	TGTGCTGCGTCCTCGATTCACACTGGTTGGTTCAAGATATTT	CAASSIHTGWFKIF	TRGV10	.	TRGJP1	9	-1	-1	20
16	1.4881229189531056E-4	TGTGCTGCGTGGGATCGCGAAACTGGTTGGTTCAAGATATTT	CAAWDRETGWFKIF	TRGV10	.	TRGJP1	14	-1	-1	21
16	1.4881229189531056E-4	TGTGCTGCGTGGAGTCACGGCACTGGTTGGTTCAAGATATTT	CAAWSHGTGWFKIF	TRGV10	.	TRGJP1	11	-1	-1	20
16	1.4881229189531056E-4	TGTGCCTTGTGGGAGGTGCGGGTCAACACTGAGAAACTCTTT	CALWEVRVNTEKLF	TRGV9	.	TRGJ1	18	-1	-1	31
16	1.4881229189531056E-4	TGTGCCTTGTGGGAGGTACGCCCATATTATAAGAAACTCTTT	CALWEVRPYYKKLF	TRGV9	.	TRGJ1	16	-1	-1	24
16	1.4881229189531056E-4	TGTGCCTTGTGGGAGGCCTCGAATTATTATAAGAAACTCTTT	CALWEASNYYKKLF	TRGV9	.	TRGJ1	15	-1	-1	18
16	1.4881229189531056E-4	TGTGCCTTGTGGGAGGCGCAGAATTATTATAAGAAACTCTTT	CALWEAQNYYKKLF	TRGV9	.	TRGJ1	19	-1	-1	20
16	1.4881229189531056E-4	TGTGCCTTGTGGGAGGGCACGAATTATTATAAGAAACTCTTT	CALWEGTNYYKKLF	TRGV9	.	TRGJ1	19	-1	-1	19
16	1.4881229189531056E-4	TGTGCCTTGTGGGAGGGGTCGAATTATTATAAGAAACTCTTT	CALWEGSNYYKKLF	TRGV9	.	TRGJ1	15	-1	-1	18
16	1.4881229189531056E-4	TGTGCCTTGTGGGAGGGGCCGAATTATTATAAGAAACTCTTT	CALWEGPNYYKKLF	TRGV9	.	TRGJ1	18	-1	-1	19
16	1.4881229189531056E-4	TGTGCCTGCTGGATTACCTCGAATTATTATAAGAAACTCTTT	CACWITSNYYKKLF	TRGV11	.	TRGJ1	15	-1	-1	18
16	1.4881229189531056E-4	TGTGCCACCTGGGACAGGCGGGGTTATTATAAGAAACTCTTT	CATWDRRGYYKKLF	TRGV5	.	TRGJ1	18	-1	-1	23
16	1.4881229189531056E-4	TGTGCTGCGTGGGTCGGGGATTATTATAAGAAACTCTTT	CAAWVGDYYKKLF	TRGV10	.	TRGJ1	12	-1	-1	19
16	1.4881229189531056E-4	TGTGCTGCGTGGGATTCACAATATTCAGAGAAACTCTTT	CAAWDSQYSEKLF	TRGV10	.	TRGJ1	15	-1	-1	28
16	1.4881229189531056E-4	TGTGCTGCGTGGGATTGTTATGGTTGGTTCAAGATATTT	CAAWDCYGWFKIF	TRGV10	.	TRGJP1	15	-1	-1	20
16	1.4881229189531056E-4	TGTGCTGCGTGGGACCCCGTTGATTATAAGAAACTCTTT	CAAWDPVDYKKLF	TRGV10	.	TRGJ1	13	-1	-1	22
16	1.4881229189531056E-4	TGTGCTGCGACGTTATCCACTGGTTGGTTCAAGATATTT	CAATLSTGWFKIF	TRGV10	.	TRGJP1	8	-1	-1	13
16	1.4881229189531056E-4	TGTGCCTTGTGGCGGGGGAATTATTATAAGAAACTCTTT	CALWRGNYYKKLF	TRGV9	.	TRGJ1	11	-1	-1	17
16	1.4881229189531056E-4	TGTGCCTTGTGGGACCTTCGACAACTTAAGAAACTCTTT	CALWDLRQLKKLF	TRGV9	.	TRGJ1	13	-1	-1	26
16	1.4881229189531056E-4	TGTGCCTTGTGGGAGGTGCACAATTATAAGAAACTCTTT	CALWEVHNYKKLF	TRGV9	.	TRGJ1	20	-1	-1	22
16	1.4881229189531056E-4	TGTGCCTTGTGGGAGGTGCAGGAATATAAGAAACTCTTT	CALWEVQEYKKLF	TRGV9	.	TRGJ1	19	-1	-1	24
16	1.4881229189531056E-4	TGTGCCTTGTGGGAGGGCTATTATTATAAGAAACTCTTT	CALWEGYYYKKLF	TRGV9	.	TRGJ1	15	-1	-1	19
16	1.4881229189531056E-4	TGTGCCTTGTGGGAGGGCCATTATTATAAGAAACTCTTT	CALWEGHYYKKLF	TRGV9	.	TRGJ1	15	-1	-1	19
16	1.4881229189531056E-4	TGTGCCTTGTGGGAGACCTCAGGGAGGAAGAAACTCTTT	CALWETSGRKKLF	TRGV9	.	TRGJ1	14	-1	-1	27
16	1.4881229189531056E-4	TGTGCCTTGTGGGAACCCCTTTATTATAAGAAACTCTTT	CALWEPLYYKKLF	TRGV9	.	TRGJ1	13	-1	-1	20
16	1.4881229189531056E-4	TGTGCCTCGAATGCTTATTACTATTATAAGAAACTCTTT	CASNAYYYYKKLF	TRGV9	.	TRGJ1	6	-1	-1	21
16	1.4881229189531056E-4	TGTGCCACCTGGGATGGGCTTTATTATAAGAAACTCTTT	CATWDGLYYKKLF	TRGV4	.	TRGJ1	18	-1	-1	20
16	1.4881229189531056E-4	TGTGCCACCTGGGACGGGCTCTTAAGGATCAAGACGTTT	CATWDGLLRIKTF	TRGV2	.	TRGJP2	18	-1	-1	25
16	1.4881229189531056E-4	TGTGCCACCTGGGACAGGCCCTATTATAAGAAACTCTTT	CATWDRPYYKKLF	TRGV3	.	TRGJ1	19	-1	-1	21
16	1.4881229189531056E-4	TGTGCCACCTGGGACAGGCGTTATTATAAGAAACTCTTT	CATWDRRYYKKLF	TRGV3	.	TRGJ1	18	-1	-1	20
16	1.4881229189531056E-4	TGTGCCACCTGGGACAGAACTTATTATAAGAAACTCTTT	CATWDRTYYKKLF	TRGV7	.	TRGJ1	16	-1	-1	16
16	1.4881229189531056E-4	TGTGCTGCGTGGCCAATGCCCGATAAGAAACTCTTT	CAAWPMPDKKLF	TRGV10	.	TRGJ1	11	-1	-1	22
16	1.4881229189531056E-4	TGTGCTGCGTGGGGACATTATTATAAGAAACTCTTT	CAAWGHYYKKLF	TRGV10	.	TRGJ1	12	-1	-1	16
16	1.4881229189531056E-4	TGTGCTGCGTGGGATTATCATTATAAGAAACTCTTT	CAAWDYHYKKLF	TRGV10	.	TRGJ1	16	-1	-1	16
16	1.4881229189531056E-4	TGTGCTGCGTGGGATGCGGATTATAAGAAACTCTTT	CAAWDADYKKLF	TRGV10	.	TRGJ1	14	-1	-1	19
16	1.4881229189531056E-4	TGTGCTGCGTGGGACCCTTATTATAAGAAACTCTTT	CAAWDPYYKKLF	TRGV10	.	TRGJ1	13	-1	-1	17
16	1.4881229189531056E-4	TGTGCTGCGTGGATGAATTATTATAAGAAACTCTTT	CAAWMNYYKKLF	TRGV10	.	TRGJ1	11	-1	-1	14
16	1.4881229189531056E-4	TGTGCCTTGTGGGAGGTTACTTATAAGAAACTCTTT	CALWEVTYKKLF	TRGV9	.	TRGJ1	16	-1	-1	16
16	1.4881229189531056E-4	TGTGCCTTGTGGGAGGTGCTATATAAGAAACTCTTT	CALWEVLYKKLF	TRGV9	.	TRGJ1	18	-1	-1	21
16	1.4881229189531056E-4	TGTGCCTTGTGGGAGGTGGAAGGGAAGAAACTCTTT	CALWEVEGKKLF	TRGV9	.	TRGJ1	17	-1	-1	24
16	1.4881229189531056E-4	TGTGCCTTGTGGGAAGACTATTATAAGAAACTCTTT	CALWEDYYKKLF	TRGV9	.	TRGJ1	13	-1	-1	18
16	1.4881229189531056E-4	TGTGCCACCTGGGATGGTAATTATAAGAAACTCTTT	CATWDGNYKKLF	TRGV4	.	TRGJ1	16	-1	-1	19
16	1.4881229189531056E-4	TGTGCCACCTGGGACAGGCTCTATAAGAAACTCTTT	CATWDRLYKKLF	TRGV5	.	TRGJ1	18	-1	-1	21
16	1.4881229189531056E-4	TGTGCTGCTCTCACTGGTTGGTTCAAGATATTT	CAALTGWFKIF	TRGV10	.	TRGJP1	7	-1	-1	11
16	1.4881229189531056E-4	TGTGCTGCGTGGGCCCATTGGTTCAAGATATTT	CAAWAHWFKIF	TRGV10	.	TRGJP1	12	-1	-1	17
16	1.4881229189531056E-4	TGTGCTGCGTGGGAGCCCCATGGGAAACTCTTT	CAAWEPHGKLF	TRGV10	.	TRGJ1	13	-1	-1	23
16	1.4881229189531056E-4	TGTGCCTTGTGGCTTTATTATAAGAAACTCTTT	CALWLYYKKLF	TRGV9	.	TRGJ1	11	-1	-1	14
16	1.4881229189531056E-4	TGTGCCTTGTGGGAGTTTTATAAGAAACTCTTT	CALWEFYKKLF	TRGV9	.	TRGJ1	14	-1	-1	17
16	1.4881229189531056E-4	TGTGCCACCTGGGACGGGTATAAGAAACTCTTT	CATWDGYKKLF	TRGV3	.	TRGJ1	17	-1	-1	18
16	1.4881229189531056E-4	TGTGCCACCTGGGACGGGGATAAGAAACTCTTT	CATWDGDKKLF	TRGV2	.	TRGJ1	17	-1	-1	19
16	1.4881229189531056E-4	TGTGCGGCCCTCCGGAGCGATAAGAAACTCTTT	CAALRSDKKLF	TRGV10	.	TRGJ1	7	-1	-1	19
16	1.4881229189531056E-4	TGTGCTGCCCGGACGGGGGGGAAACTCTTT	CAARTGGKLF	TRGV10	.	TRGJ1	7	-1	-1	20
16	1.4881229189531056E-4	TGTGCTGCGTGGTCCAATAAGAAACTCTTT	CAAWSNKKLF	TRGV10	.	TRGJ1	11	-1	-1	16
16	1.4881229189531056E-4	TGTGCTGCGTGGGCCGATAAGAAACTCTTT	CAAWADKKLF	TRGV10	.	TRGJ1	12	-1	-1	16
16	1.4881229189531056E-4	TGTGCTGCGTGGGGTTATAAGAAACTCTTT	CAAWGYKKLF	TRGV10	.	TRGJ1	16	-1	-1	14
16	1.4881229189531056E-4	TGTGCTGCGTGGGATTTTAAGAAACTCTTT	CAAWDFKKLF	TRGV10	.	TRGJ1	15	-1	-1	13
16	1.4881229189531056E-4	TGTGCTGCGTGGGATTGGCAGAAACTCTTT	CAAWDWQKLF	TRGV10	.	TRGJ1	15	-1	-1	19
16	1.4881229189531056E-4	TGTGCTGCGTGGGACCCTGTTTACCTCTTT	CAAWDPVYLF	TRGV10	.	TRGJ1	13	-1	-1	24
16	1.4881229189531056E-4	TGTGCTGGAAGGGGTTGTAAGAAACTCTTT	CAGRGCKKLF	TRGV10	.	TRGJ1	6	-1	-1	14
16	1.4881229189531056E-4	TGTGCCTTGTGGCAGAATAAGAAACTCTTT	CALWQNKKLF	TRGV9	.	TRGJ1	14	-1	-1	16
16	1.4881229189531056E-4	TGTGCTGCGTGTAGTTGGAAACTCTTT	CAACSWKLF	TRGV10	.	TRGJ1	10	-1	-1	17
16	1.4881229189531056E-4	TGTGCTGCGTGGGAGTTCAAGATATTT	CAAWEFKIF	TRGV10	.	TRGJP1	13	-1	-1	14
16	1.4881229189531056E-4	TGTGCTGCGTGTACTAAACTCTTT	CAACTKLF	TRGV10	.	TRGJ1	10	-1	-1	15
16	1.4881229189531056E-4	TGTGTTTTGTGGAAACTCTTT	CVLWKLF	TRGV10	.	TRGJ1	3	-1	-1	11
16	1.4881229189531056E-4	TGTGCTGCCGAGAAACTCTTT	CAAEKLF	TRGV10	.	TRGJ1	7	-1	-1	10
16	1.4881229189531056E-4	TGGGACTTGGAGAAACTCTTT	WDLEKLF	TRGV10	.	TRGJ1	1	-1	-1	10
16	1.4881229189531056E-4	TCAAATAAACTCTTT	SNKLF	TRGV9	.	TRGJ2	0	-1	-1	3
15	1.3951152365185364E-4	TGTGCCTTGTGGGAGGTTCCCAATCCGGGCGGAGATTATAAGAAACTCTTT	CALWEVPNPGGDYKKLF	TRGV9	.	TRGJ1	16	-1	-1	34
15	1.3951152365185364E-4	TGTGCCTTGTGGGAGGTGCATACTTTTCGTGGGCGTTATAAGAAACTCTTT	CALWEVHTFRGRYKKLF	TRGV9	.	TRGJ1	19	-1	-1	35
15	1.3951152365185364E-4	TGTGCTGCGTGGGACATACGGGCGACGAATTATTATAAGAAACTCTTT	CAAWDIRATNYYKKLF	TRGV10	.	TRGJ1	13	-1	-1	25
15	1.3951152365185364E-4	TGTGCCTTGTGGGAGGTCCCACACCTGCTATATTATAAGAAACTCTTT	CALWEVPHLLYYKKLF	TRGV9	.	TRGJ1	16	-1	-1	30
15	1.3951152365185364E-4	TGTGCCTTGTGGGAGGTGTTAAAGACGACTTTTTATAAGAAACTCTTT	CALWEVLKTTFYKKLF	TRGV9	.	TRGJ1	17	-1	-1	25
15	1.3951152365185364E-4	TGTGCCTTGTGGGAGGTGCTTTTCTGGAATTATTATAAGAAACTCTTT	CALWEVLFWNYYKKLF	TRGV9	.	TRGJ1	18	-1	-1	26
15	1.3951152365185364E-4	TGTGCCTTGTGGGAGGTGCTTTCGATCCCTTATTATAAGAAACTCTTT	CALWEVLSIPYYKKLF	TRGV9	.	TRGJ1	18	-1	-1	29
15	1.3951152365185364E-4	TGTGCCTTGTGGGAAGAGCTGGGGTCAGATTATTATAAGAAACTCTTT	CALWEELGSDYYKKLF	TRGV9	.	TRGJ1	13	-1	-1	28
15	1.3951152365185364E-4	TGTGCCTTGTGGGAAGAAAAAGAGTTGGGCAAAAAAATCAAGGTATTT	CALWEEKELGKKIKVF	TRGV9	.	TRGJP	13	-1	-1	19
15	1.3951152365185364E-4	TGTGCCACCTGGGGCCGACAAGCTTCGAATTATTATAAGAAACTCTTT	CATWGRQASNYYKKLF	TRGV2	.	TRGJ1	12	-1	-1	23
15	1.3951152365185364E-4	TGTGCTGCGTGGGATTATAGGCCCCTTATTTATAAGAAACTCTTT	CAAWDYRPLIYKKLF	TRGV10	.	TRGJ1	16	-1	-1	25
15	1.3951152365185364E-4	TGTGCTGCGTGGGATTATAGACTTTGTTATTATAAGAAACTCTTT	CAAWDYRLCYYKKLF	TRGV10	.	TRGJ1	16	-1	-1	26
15	1.3951152365185364E-4	TGTGCTGCGTGGGATCCGAATACCACTGGTTGGTTCAAGATATTT	CAAWDPNTTGWFKIF	TRGV10	.	TRGJP1	25	-1	-1	19
15	1.3951152365185364E-4	TGTGCTGCGTGGGACCCCTTTTCAGCGTTGCATAAGAAACTCTTT	CAAWDPFSALHKKLF	TRGV10	.	TRGJ1	13	-1	-1	31
15	1.3951152365185364E-4	TGTGCTGCGTGGGACCCAGATCCCACTGGTTGGTTCAAGATATTT	CAAWDPDPTGWFKIF	TRGV10	.	TRGJP1	13	-1	-1	19
15	1.3951152365185364E-4	TGTGCCTTGTGGGGGAGTTCCGACGCTTATTATAAGAAACTCTTT	CALWGSSDAYYKKLF	TRGV9	.	TRGJ1	12	-1	-1	26
15	1.3951152365185364E-4	TGTGCCTTGTGGGAGGTTCGGGGGAATTATTATAAGAAACTCTTT	CALWEVRGNYYKKLF	TRGV9	.	TRGJ1	16	-1	-1	23
15	1.3951152365185364E-4	TGTGCCTTGTGGGAGGTGCGTCGGAATTATTATAAGAAACTCTTT	CALWEVRRNYYKKLF	TRGV9	.	TRGJ1	18	-1	-1	23
15	1.3951152365185364E-4	TGTGCCTTGTGGGAGGTGCAATGGAATTATTATAAGAAACTCTTT	CALWEVQWNYYKKLF	TRGV9	.	TRGJ1	19	-1	-1	23
15	1.3951152365185364E-4	TGTGCCTTGTGGGAGGCCTTACGGGGGTATTATAAGAAACTCTTT	CALWEALRGYYKKLF	TRGV9	.	TRGJ1	15	-1	-1	27
15	1.3951152365185364E-4	TGTGCTGCGTGGGCCTATACCACTGGTTGGTTCAAGATATTT	CAAWAYTTGWFKIF	TRGV10	.	TRGJP1	12	-1	-1	15
15	1.3951152365185364E-4	TGTGCTGCGTGGGATTTTTGTCTTGGTTGGTTCAAGATATTT	CAAWDFCLGWFKIF	TRGV10	.	TRGJP1	15	-1	-1	23
15	1.3951152365185364E-4	TGTGCTGCGTGGGATTGTTGGAGTGATTGGATCAAGACGTTT	CAAWDCWSDWIKTF	TRGV10	.	TRGJP2	15	-1	-1	21
15	1.3951152365185364E-4	TGTGCTGCGTGGGATTATTGCCCGTTTAACCTTAAACTCTTT	CAAWDYCPFNLKLF	TRGV10	.	TRGJ1	16	-1	-1	33
15	1.3951152365185364E-4	TGTGCTGCGTGGGATTATCCAGGATCCCCCCCTCTGCTCTTT	CAAWDYPGSPPLLF	TRGV10	.	TRGJ1	16	-1	-1	36
15	1.3951152365185364E-4	TGTGCTGCGTGGGATTATGCGAATTATTATAAGAAACTCTTT	CAAWDYANYYKKLF	TRGV10	.	TRGJ1	16	-1	-1	13
15	1.3951152365185364E-4	TGTGCTGCGTGGGATGGACGTGATTATTATAAGAAACTCTTT	CAAWDGRDYYKKLF	TRGV10	.	TRGJ1	14	-1	-1	22
15	1.3951152365185364E-4	TGTGCTGCGTGGACTGGCCCATTTTATTATAAGAAACTCTTT	CAAWTGPFYYKKLF	TRGV10	.	TRGJ1	11	-1	-1	23
15	1.3951152365185364E-4	TGTGCCTTGTGGGATGTCCCTCCTTATTATAAGAAACTCTTT	CALWDVPPYYKKLF	TRGV9	.	TRGJ1	22	-1	-1	23
15	1.3951152365185364E-4	TGTGCCTTGTGGGAGGTATCCTCTTATTATAAGAAACTCTTT	CALWEVSSYYKKLF	TRGV9	.	TRGJ1	16	-1	-1	23
15	1.3951152365185364E-4	TGTGCCTTGTGGGAGACGCCCCTTTATTATAAGAAACTCTTT	CALWETPLYYKKLF	TRGV9	.	TRGJ1	14	-1	-1	23
15	1.3951152365185364E-4	TGTGCTGCCCCATGCGTTGGGGGTTGGTTCAAGATATTT	CAAPCVGGWFKIF	TRGV10	.	TRGJP1	7	-1	-1	21
15	1.3951152365185364E-4	TGTGCTGCGTGGGATTTGAATTATTATAAGAAACTCTTT	CAAWDLNYYKKLF	TRGV10	.	TRGJ1	15	-1	-1	13
15	1.3951152365185364E-4	TGTGCTGCGTGGGATTCGAATTATTATAAGAAACTCTTT	CAAWDSNYYKKLF	TRGV10	.	TRGJ1	20	-1	-1	13
15	1.3951152365185364E-4	TGTGCTGCGTGGGATTATATCGAGGATTGGAAACTCTTT	CAAWDYIEDWKLF	TRGV10	.	TRGJ1	16	-1	-1	29
15	1.3951152365185364E-4	TGTGCTGCGTGGGATTACCCTTATTATAAGAAACTCTTT	CAAWDYPYYKKLF	TRGV10	.	TRGJ1	17	-1	-1	20
15	1.3951152365185364E-4	TGTGCTGCGTGGGACCCTAATTATTATAAGAAACTCTTT	CAAWDPNYYKKLF	TRGV10	.	TRGJ1	13	-1	-1	18
15	1.3951152365185364E-4	TGTGCTGCGTGGGAAGGGGGTTATTATAAGAAACTCTTT	CAAWEGGYYKKLF	TRGV10	.	TRGJ1	13	-1	-1	20
15	1.3951152365185364E-4	TGTGCCTTGTGGGAGGTGCAGGATTATAAGAAACTCTTT	CALWEVQDYKKLF	TRGV9	.	TRGJ1	19	-1	-1	22
15	1.3951152365185364E-4	TGTGCCTTGTGGGAGGTGCAGATTCTCAAGAAACTCTTT	CALWEVQILKKLF	TRGV9	.	TRGJ1	19	-1	-1	27
15	1.3951152365185364E-4	TGTGCCTTGTGGGAGGGCACTGGTTGGTTCAAGATATTT	CALWEGTGWFKIF	TRGV9	.	TRGJP1	19	-1	-1	17
15	1.3951152365185364E-4	TGTGCCTTGTGGGAGGGGACTTATTATAAGAAACTCTTT	CALWEGTYYKKLF	TRGV9	.	TRGJ1	15	-1	-1	17
15	1.3951152365185364E-4	TGTGCCTTGTGGGAGAAAAATTATTATAAGAAACTCTTT	CALWEKNYYKKLF	TRGV9	.	TRGJ1	14	-1	-1	18
15	1.3951152365185364E-4	TGTGCCCCCCCGCGGACGCGAACGTGTAAGAAACTCTTT	CAPPRTRTCKKLF	TRGV9	.	TRGJ1	5	-1	-1	26
15	1.3951152365185364E-4	TGTGCCACCTGGGATGGGCCTTATTATAAGAAACTCTTT	CATWDGPYYKKLF	TRGV4	.	TRGJ1	19	-1	-1	20
15	1.3951152365185364E-4	TGTGCCACCTGGGATGGAGGTTATTATAAGAAACTCTTT	CATWDGGYYKKLF	TRGV4	.	TRGJ1	16	-1	-1	20
15	1.3951152365185364E-4	TGTGCCACCTGGGACGGGCCGAATTATAAGAAACTCTTT	CATWDGPNYKKLF	TRGV2	.	TRGJ1	19	-1	-1	22
15	1.3951152365185364E-4	TGTGCTGCGTGGGGGACCGGTTGGTTCAAGATATTT	CAAWGTGWFKIF	TRGV10	.	TRGJP1	12	-1	-1	15
15	1.3951152365185364E-4	TGTGCTGCGTGGGGAAGTTATTATAAGAAACTCTTT	CAAWGSYYKKLF	TRGV10	.	TRGJ1	12	-1	-1	13
15	1.3951152365185364E-4	TGTGCTGCGTGGGATTCGGGCTATAAGAAACTCTTT	CAAWDSGYKKLF	TRGV10	.	TRGJ1	15	-1	-1	21
15	1.3951152365185364E-4	TGTGCTGCGTGGGATTCGGGATGGTTCAAGATATTT	CAAWDSGWFKIF	TRGV10	.	TRGJP1	15	-1	-1	18
15	1.3951152365185364E-4	TGTGCTGCGTGGGATGGGGGTTGGTTCAAGATATTT	CAAWDGGWFKIF	TRGV10	.	TRGJP1	14	-1	-1	18
15	1.3951152365185364E-4	TGTGCTGCGTGGGATAATTATTATAAGAAACTCTTT	CAAWDNYYKKLF	TRGV10	.	TRGJ1	14	-1	-1	15
15	1.3951152365185364E-4	TGTGCTGCGTGGGACTTAGCGGGGTGGAAACTCTTT	CAAWDLAGWKLF	TRGV10	.	TRGJ1	17	-1	-1	26
15	1.3951152365185364E-4	TGTGCTGCGTGGGAATCTTATTATAAGAAACTCTTT	CAAWESYYKKLF	TRGV10	.	TRGJ1	13	-1	-1	17
15	1.3951152365185364E-4	TGTGCCTTGTGGGAGGGTCCGGGAGGGAAACTCTTT	CALWEGPGGKLF	TRGV9	.	TRGJ1	15	-1	-1	26
15	1.3951152365185364E-4	TGTGCCTTGCGGTCTTTCAATTATAAGAAACTCTTT	CALRSFNYKKLF	TRGV9	.	TRGJ1	11	-1	-1	19
15	1.3951152365185364E-4	TGTGCCTGCTCGCCAAATTATTATAAGAAACTCTTT	CACSPNYYKKLF	TRGV11	.	TRGJ1	9	-1	-1	15
15	1.3951152365185364E-4	TGTGCCACCTGGGACGGGCCCTATAAGAAACTCTTT	CATWDGPYKKLF	TRGV2	.	TRGJ1	20	-1	-1	21
15	1.3951152365185364E-4	TGTGCCACCTGGGACACGGGTTATAAGAAACTCTTT	CATWDTGYKKLF	TRGV3	.	TRGJ1	15	-1	-1	20
15	1.3951152365185364E-4	TGTGCCACCTGGGACAGGCCCTATAAGAAACTCTTT	CATWDRPYKKLF	TRGV5	.	TRGJ1	19	-1	-1	21
15	1.3951152365185364E-4	TGTGCTGCGTGGTTCCGTTGGTTCAAGATATTT	CAAWFRWFKIF	TRGV10	.	TRGJP1	11	-1	-1	16
15	1.3951152365185364E-4	TGTGCTGCGTGGGCTGATTATAAGAAACTCTTT	CAAWADYKKLF	TRGV10	.	TRGJ1	12	-1	-1	16
15	1.3951152365185364E-4	TGTGCTGCGTGGGATTCCGGCAAGAAACTCTTT	CAAWDSGKKLF	TRGV10	.	TRGJ1	18	-1	-1	21
15	1.3951152365185364E-4	TGTGCTGCGTGGGATTCGGGGGTGGCACTCTTT	CAAWDSGVALF	TRGV10	.	TRGJ1	15	-1	-1	26
15	1.3951152365185364E-4	TGTGCTGCGTGGGATAAGAGAAAGAAACTCTTT	CAAWDKRKKLF	TRGV10	.	TRGJ1	14	-1	-1	21
15	1.3951152365185364E-4	TGTGCTGCGTGGGACTCCAATAAGAAACTCTTT	CAAWDSNKKLF	TRGV10	.	TRGJ1	13	-1	-1	19
15	1.3951152365185364E-4	TGTGCTGCGCGATCATACTATAAGAAACTCTTT	CAARSYYKKLF	TRGV10	.	TRGJ1	8	-1	-1	15
15	1.3951152365185364E-4	TGTGCCTTGTCCCATCATTATAAGAAACTCTTT	CALSHHYKKLF	TRGV9	.	TRGJ1	9	-1	-1	13
15	1.3951152365185364E-4	TGTGCCTTGTGGGGGGGGTATAAGAAACTCTTT	CALWGGYKKLF	TRGV9	.	TRGJ1	15	-1	-1	18
15	1.3951152365185364E-4	TGTGCCTTGTGGGAGGTGCGTAAGAAACTCTTT	CALWEVRKKLF	TRGV9	.	TRGJ1	18	-1	-1	20
15	1.3951152365185364E-4	TGTGCCTTGTGGGAGGTGAGAAAGAAACTCTTT	CALWEVRKKLF	TRGV9	.	TRGJ1	17	-1	-1	21
15	1.3951152365185364E-4	TGTGTTGGGTGTTATTATAAGAAACTCTTT	CVGCYYKKLF	TRGV10	.	TRGJ2	16	-1	-1	11
15	1.3951152365185364E-4	TGTGCTGCGTGTCATTATAAGAAACTCTTT	CAACHYKKLF	TRGV10	.	TRGJ1	16	-1	-1	13
15	1.3951152365185364E-4	TGTGCTGCGTGGGATTGGATCAAGACGTTT	CAAWDWIKTF	TRGV10	.	TRGJP2	15	-1	-1	12
15	1.3951152365185364E-4	TGTGCTGCGTGGGACCTCAGGAAACTCTTT	CAAWDLRKLF	TRGV10	.	TRGJ1	13	-1	-1	20
15	1.3951152365185364E-4	TGTGCTGCGTGGGAGTATAAGAAACTCTTT	CAAWEYKKLF	TRGV10	.	TRGJ1	16	-1	-1	15
15	1.3951152365185364E-4	TGTGCCACCTGGGATGGTAAGAAACTCTTT	CATWDGKKLF	TRGV4	.	TRGJ1	16	-1	-1	17
15	1.3951152365185364E-4	TGTGCCACCTGGGATGAGGAGAAACTCTTT	CATWDEEKLF	TRGV4	.	TRGJ1	15	-1	-1	19
15	1.3951152365185364E-4	TGGTGCCGAGGGGGGTATAAGAAACTCTTT	WCRGGYKKLF	TRGV10	.	TRGJ1	5	-1	-1	15
15	1.3951152365185364E-4	TGGCGGACATATTATTATAAGAAACTCTTT	WRTYYYKKLF	TRGV9	.	TRGJ1	1	-1	-1	10
15	1.3951152365185364E-4	TGTGTTCTTTCGTATAAGAAACTCTTT	CVLSYKKLF	TRGV9	.	TRGJ1	3	-1	-1	12
15	1.3951152365185364E-4	TGTGCTGCGTGGGATTATAAACTCTTT	CAAWDYKLF	TRGV10	.	TRGJ1	16	-1	-1	18
15	1.3951152365185364E-4	TGTGCTGCGTGGGATTACAGACTCTTT	CAAWDYRLF	TRGV10	.	TRGJ1	17	-1	-1	20
15	1.3951152365185364E-4	TGTGCTGCGTACTATAAGAAACTCTTT	CAAYYKKLF	TRGV10	.	TRGJ1	9	-1	-1	9
15	1.3951152365185364E-4	TGTGCCACCTGGGACGGGCAGCTCTTT	CATWDGQLF	TRGV2	.	TRGJ1	18	-1	-1	21
15	1.3951152365185364E-4	TGTGCTGCCATAAGGGGACTCTTT	CAAIRGLF	TRGV10	.	TRGJ1	7	-1	-1	17
15	1.3951152365185364E-4	TGTGCTGCGTGGGTCTATCTCTTT	CAAWVYLF	TRGV10	.	TRGJ1	12	-1	-1	18
14	1.3021075540839674E-4	TGTGCCTTGTGGGAGGCCCAGGTGGGGTTACAAGAGTTGGGCAAAAAAATCAAGGTATTT	CALWEAQVGLQELGKKIKVF	TRGV9	.	TRGJP	15	-1	-1	30
14	1.3021075540839674E-4	TGTGCCTTGTGGGAGGTTACTGCTCTGGCACACCGATATTATAAGAAACTCTTT	CALWEVTALAHRYYKKLF	TRGV9	.	TRGJ1	16	-1	-1	36
14	1.3021075540839674E-4	TGTGCCTTGTGGGAGGTGCTTGTTAAAAAGCTGCTCCCCCTTAAGAAACTCTTT	CALWEVLVKKLLPLKKLF	TRGV9	.	TRGJ1	18	-1	-1	41
14	1.3021075540839674E-4	TGTGCCTTGTGGGAGGTGCTGTCCCCGCCCTATTATTATAAGAAACTCTTT	CALWEVLSPPYYYKKLF	TRGV9	.	TRGJ1	18	-1	-1	31
14	1.3021075540839674E-4	TGTGCCTTGTGGGAGGTGCTATGCTTGAGAGATTATTATAAGAAACTCTTT	CALWEVLCLRDYYKKLF	TRGV9	.	TRGJ1	18	-1	-1	31
14	1.3021075540839674E-4	TGTGCCTTGTGGGAGGTATTATCTAGGGGTCCATATTATAAGAAACTCTTT	CALWEVLSRGPYYKKLF	TRGV9	.	TRGJ1	16	-1	-1	33
14	1.3021075540839674E-4	TGTGCTGCGTGGGACCCAAGAAATACCACTGGTTGGTTCAAGATATTT	CAAWDPRNTTGWFKIF	TRGV10	.	TRGJP1	13	-1	-1	22
14	1.3021075540839674E-4	TGTGCCTTGTGGGAGTCCCTCAGACCGAATTATTATAAGAAACTCTTT	CALWESLRPNYYKKLF	TRGV9	.	TRGJ1	14	-1	-1	25
14	1.3021075540839674E-4	TGTGCTGCGTGGGATTATTCCAGCAGGAGGAATAAGAAACTCTTT	CAAWDYSSRRNKKLF	TRGV10	.	TRGJ1	16	-1	-1	31
14	1.3021075540839674E-4	TGTGCTGCGTGGGATTACATTACCACTGGTTGGTTCAAGATATTT	CAAWDYITTGWFKIF	TRGV10	.	TRGJP1	17	-1	-1	20
14	1.3021075540839674E-4	TGTGCTGCGTGGGATACCCCCCCGCGTTATTATAAGAAACTCTTT	CAAWDTPPRYYKKLF	TRGV10	.	TRGJ1	14	-1	-1	26
14	1.3021075540839674E-4	TGTGCTGCGTGGGACCCCCATACCACTGGTTGGTTCAAGATATTT	CAAWDPHTTGWFKIF	TRGV10	.	TRGJP1	13	-1	-1	19
14	1.3021075540839674E-4	TGTGCTGCGTGGAGGGGAAATACCACTGGTTGGTTCAAGATATTT	CAAWRGNTTGWFKIF	TRGV10	.	TRGJP1	11	-1	-1	19
14	1.3021075540839674E-4	TGTGCCTTGTGGGAGCCCGGGGCGAATTATTATAAGAAACTCTTT	CALWEPGANYYKKLF	TRGV9	.	TRGJ1	14	-1	-1	22
14	1.3021075540839674E-4	TGTGCCTTGTGGGAGGCATTTCCTATCGATTATAAGAAACTCTTT	CALWEAFPIDYKKLF	TRGV9	.	TRGJ1	15	-1	-1	28
14	1.3021075540839674E-4	TGTGCCTTGTGGGAGGGGGGGTTGGGCAAAAAAATCAAGGTATTT	CALWEGGLGKKIKVF	TRGV9	.	TRGJP	15	-1	-1	20
14	1.3021075540839674E-4	TGTGCTGCGTGGGTCTCCGACGCTAGATATAAGAAACTCTTT	CAAWVSDARYKKLF	TRGV10	.	TRGJ1	12	-1	-1	27
14	1.3021075540839674E-4	TGTGCTGCGTGGGATTGGGGGAATTATTATAAGAAACTCTTT	CAAWDWGNYYKKLF	TRGV10	.	TRGJ1	15	-1	-1	20
14	1.3021075540839674E-4	TGTGCTGCGTGGGATTATGTGACTGGTTGGTTCAAGATATTT	CAAWDYVTGWFKIF	TRGV10	.	TRGJP1	19	-1	-1	21
14	1.3021075540839674E-4	TGTGCTGCGTGGGATGGGGCCACTGGTTGGTTCAAGATATTT	CAAWDGATGWFKIF	TRGV10	.	TRGJP1	14	-1	-1	19
14	1.3021075540839674E-4	TGTGCTGCGTGGGAACCGTACACTGGTTGGTTCAAGATATTT	CAAWEPYTGWFKIF	TRGV10	.	TRGJP1	13	-1	-1	20
14	1.3021075540839674E-4	TGTGCCTTGTGGGAGGTTCCTGATTATTATAAGAAACTCTTT	CALWEVPDYYKKLF	TRGV9	.	TRGJ1	16	-1	-1	22
14	1.3021075540839674E-4	TGTGCCTTGTGGGAGGTCGAGAATTATTATAAGAAACTCTTT	CALWEVENYYKKLF	TRGV9	.	TRGJ1	16	-1	-1	20
14	1.3021075540839674E-4	TGTGCCTTGTGGGAGGTGCTTGTTTATTATAAGAAACTCTTT	CALWEVLVYYKKLF	TRGV9	.	TRGJ1	18	-1	-1	23
14	1.3021075540839674E-4	TGTGCCTTGTGGGAGGTGATGAATTATTATAAGAAACTCTTT	CALWEVMNYYKKLF	TRGV9	.	TRGJ1	17	-1	-1	20
14	1.3021075540839674E-4	TGTGCCTTGTGGGAGGATCGAAATTATTATAAGAAACTCTTT	CALWEDRNYYKKLF	TRGV9	.	TRGJ1	15	-1	-1	17
14	1.3021075540839674E-4	TGTGCCTTGTGGAGGCACTCGAATTATTATAAGAAACTCTTT	CALWRHSNYYKKLF	TRGV9	.	TRGJ1	14	-1	-1	18
14	1.3021075540839674E-4	TGTGCCACCTGGGACAGGCCGGGGTATTATAAGAAACTCTTT	CATWDRPGYYKKLF	TRGV5	.	TRGJ1	19	-1	-1	24
14	1.3021075540839674E-4	TGTGCTGCGTGGCCTCTGAATTATTATAAGAAACTCTTT	CAAWPLNYYKKLF	TRGV10	.	TRGJ1	11	-1	-1	17
14	1.3021075540839674E-4	TGTGCTGCGTGGGCTCTCACTGGTTGGTTCAAGATATTT	CAAWALTGWFKIF	TRGV10	.	TRGJP1	12	-1	-1	17
14	1.3021075540839674E-4	TGTGCTGCGTGGGATTTTTGTTATTATAAGAAACTCTTT	CAAWDFCYYKKLF	TRGV10	.	TRGJ1	15	-1	-1	20
14	1.3021075540839674E-4	TGTGCTGCGTGGGATTGGGGGTATTATAAGAAACTCTTT	CAAWDWGYYKKLF	TRGV10	.	TRGJ1	15	-1	-1	21
14	1.3021075540839674E-4	TGTGCTGCGTGGGATTGGATGGGTTATAAGAAACTCTTT	CAAWDWMGYKKLF	TRGV10	.	TRGJ1	15	-1	-1	23
14	1.3021075540839674E-4	TGTGCTGCGTGGGATTATATCAAGGATAAGAAACTCTTT	CAAWDYIKDKKLF	TRGV10	.	TRGJ1	16	-1	-1	25
14	1.3021075540839674E-4	TGTGCTGCGTGGGATAGGCCCCCCTTTAAGAAACTCTTT	CAAWDRPPFKKLF	TRGV10	.	TRGJ1	14	-1	-1	26
14	1.3021075540839674E-4	TGTGCTGCGTGGGACCCAAATTATTATAAGAAACTCTTT	CAAWDPNYYKKLF	TRGV10	.	TRGJ1	13	-1	-1	18
14	1.3021075540839674E-4	TGTGCTGCGTGGGAGGAGACAGGGTATAAGAAACTCTTT	CAAWEETGYKKLF	TRGV10	.	TRGJ1	13	-1	-1	24
14	1.3021075540839674E-4	TGTGCTGCGTGGGAAAAAAACTCACGAAAGAAACTCTTT	CAAWEKNSRKKLF	TRGV10	.	TRGJ1	13	-1	-1	27
14	1.3021075540839674E-4	TGTGCCTTGTGGGATCCGTTTTATTATAAGAAACTCTTT	CALWDPFYYKKLF	TRGV9	.	TRGJ1	13	-1	-1	20
14	1.3021075540839674E-4	TGTGCCTTGTGGGAGCCTAATTATTATAAGAAACTCTTT	CALWEPNYYKKLF	TRGV9	.	TRGJ1	14	-1	-1	18
14	1.3021075540839674E-4	TGTGCCTTGTGGGAGGTGCTTTGCTATAAGAAACTCTTT	CALWEVLCYKKLF	TRGV9	.	TRGJ1	18	-1	-1	24
14	1.3021075540839674E-4	TGTGCCTTGTGGGAGGTGCGTATATATAAGAAACTCTTT	CALWEVRIYKKLF	TRGV9	.	TRGJ1	18	-1	-1	20
14	1.3021075540839674E-4	TGTGCCTTGTGGGAGGTGGGGGGTTATAAGAAACTCTTT	CALWEVGGYKKLF	TRGV9	.	TRGJ1	17	-1	-1	23
14	1.3021075540839674E-4	TGTGCCTTGTGGGAGGTACTATATCATAAGAAACTCTTT	CALWEVLYHKKLF	TRGV9	.	TRGJ1	16	-1	-1	21
14	1.3021075540839674E-4	TGTGCCTTGTGGGAGGCCCCTTATTATAAGAAACTCTTT	CALWEAPYYKKLF	TRGV9	.	TRGJ1	15	-1	-1	20
14	1.3021075540839674E-4	TGTGCCTTGTGGGAGATTCATTATTATAAGAAACTCTTT	CALWEIHYYKKLF	TRGV9	.	TRGJ1	14	-1	-1	19
14	1.3021075540839674E-4	TGTGCCTTGTATCCCAAGACTTGTTATAAGAAACTCTTT	CALYPKTCYKKLF	TRGV9	.	TRGJ1	9	-1	-1	17
14	1.3021075540839674E-4	TGTGCCACCTGGGACCGACGACTTTATAAGAAACTCTTT	CATWDRRLYKKLF	TRGV7	.	TRGJ1	14	-1	-1	23
14	1.3021075540839674E-4	TGTGCCACCTGGGACGGGGATTATTATAAGAAACTCTTT	CATWDGDYYKKLF	TRGV2	.	TRGJ1	17	-1	-1	19
14	1.3021075540839674E-4	TGTGCCACCTGGGACGATTCTGGTTGGTTCAAGATATTT	CATWDDSGWFKIF	TRGV2	.	TRGJP1	15	-1	-1	19
14	1.3021075540839674E-4	TGTGCTGCGTGTGTGAATTATTATAAGAAACTCTTT	CAACVNYYKKLF	TRGV10	.	TRGJ1	10	-1	-1	14
14	1.3021075540839674E-4	TGTGCTGCGTGTGTAGTCCAGAGGGGGAAACTCTTT	CAACVVQRGKLF	TRGV10	.	TRGJ1	10	-1	-1	26
14	1.3021075540839674E-4	TGTGCTGCGTGGGTGAATTATTATAAGAAACTCTTT	CAAWVNYYKKLF	TRGV10	.	TRGJ1	12	-1	-1	14
14	1.3021075540839674E-4	TGTGCTGCGTGGGCCCCTTGTGCGCTCAAGATATTT	CAAWAPCALKIF	TRGV10	.	TRGJP1	12	-1	-1	25
14	1.3021075540839674E-4	TGTGCTGCGTGGGCCAATTATTATAAGAAACTCTTT	CAAWANYYKKLF	TRGV10	.	TRGJ1	12	-1	-1	15
14	1.3021075540839674E-4	TGTGCTGCGTGGGATTGGGATTATAAGAAACTCTTT	CAAWDWDYKKLF	TRGV10	.	TRGJ1	15	-1	-1	19
14	1.3021075540839674E-4	TGTGCTGCGTGGGATTATCGGAGGGAGAAACTCTTT	CAAWDYRREKLF	TRGV10	.	TRGJ1	16	-1	-1	25
14	1.3021075540839674E-4	TGTGCTGCGTGGGATTATATGCTTAAGAAACTCTTT	CAAWDYMLKKLF	TRGV10	.	TRGJ1	16	-1	-1	23
14	1.3021075540839674E-4	TGTGCTGCGTGGGATACGTGGGGTAAGAAACTCTTT	CAAWDTWGKKLF	TRGV10	.	TRGJ1	18	-1	-1	23
14	1.3021075540839674E-4	TGTGCTGCGTGGGATAAAGGATGGTTCAAGATATTT	CAAWDKGWFKIF	TRGV10	.	TRGJP1	14	-1	-1	18
14	1.3021075540839674E-4	TGTGCCTTGTTGACGAATTATTATAAGAAACTCTTT	CALLTNYYKKLF	TRGV9	.	TRGJ1	9	-1	-1	13
14	1.3021075540839674E-4	TGTGCCTTGTGGGTAAACCCTTATAAGAAACTCTTT	CALWVNPYKKLF	TRGV9	.	TRGJ1	12	-1	-1	20
14	1.3021075540839674E-4	TGTGCCTTGTGGGCGAATTATTATAAGAAACTCTTT	CALWANYYKKLF	TRGV9	.	TRGJ2	12	-1	-1	13
14	1.3021075540839674E-4	TGTGCCTTGTGGGAGGTTGGATATAAGAAACTCTTT	CALWEVGYKKLF	TRGV9	.	TRGJ1	16	-1	-1	21
14	1.3021075540839674E-4	TGTGCCACCTGGGACGGGCGGTATAAGAAACTCTTT	CATWDGRYKKLF	TRGV2	.	TRGJ1	18	-1	-1	21
14	1.3021075540839674E-4	TGTGCCACCTGGGACGGGCGATATAAGAAACTCTTT	CATWDGRYKKLF	TRGV2	.	TRGJ1	18	-1	-1	21
14	1.3021075540839674E-4	TGTTGCCTTGTACCTTATTATAAGAAACTCTTT	CCLVPYYKKLF	TRGV9	.	TRGJ1	10	-1	-1	14
14	1.3021075540839674E-4	TGTGTATCCCCCACTGGTTGGTTCAAGATATTT	CVSPTGWFKIF	TRGV10	.	TRGJP1	3	-1	-1	10
14	1.3021075540839674E-4	TGTGCTGCGTGCCACCTTCCCAAGAAACTCTTT	CAACHLPKKLF	TRGV10	.	TRGJ1	10	-1	-1	21
14	1.3021075540839674E-4	TGTGCTGCGTGGGAAGCCCATAAGAAACTCTTT	CAAWEAHKKLF	TRGV10	.	TRGJ1	13	-1	-1	19
14	1.3021075540839674E-4	TGTGCTGCGGCTGGAGGTTGGTTCAAGATATTT	CAAAGGWFKIF	TRGV10	.	TRGJP1	8	-1	-1	15
14	1.3021075540839674E-4	TGTGCTGACCCCAATTATTATAAGAAACTCTTT	CADPNYYKKLF	TRGV10	.	TRGJ1	6	-1	-1	12
14	1.3021075540839674E-4	TGTGCCTTGTGGGGTTATTATAAGAAACTCTTT	CALWGYYKKLF	TRGV9	.	TRGJ1	12	-1	-1	14
14	1.3021075540839674E-4	TGTGCCTTGTGGGAGCCCACTAAGAAACTCTTT	CALWEPTKKLF	TRGV9	.	TRGJ1	14	-1	-1	20
14	1.3021075540839674E-4	TGTGCCACCTGGGATAATTGGGAGAAACTCTTT	CATWDNWEKLF	TRGV8	.	TRGJ1	15	-1	-1	22
14	1.3021075540839674E-4	TGTGCCACCTGGGACGGGCCCGGGAAACTCTTT	CATWDGPGKLF	TRGV2	.	TRGJ1	21	-1	-1	23
14	1.3021075540839674E-4	TGTGCCACCTGGGACGGGCATAAGAAACTCTTT	CATWDGHKKLF	TRGV2	.	TRGJ1	18	-1	-1	19
14	1.3021075540839674E-4	TGTGCCACCTGGGACAGGCGGGGGAAACTCTTT	CATWDRRGKLF	TRGV3	.	TRGJ1	18	-1	-1	23
14	1.3021075540839674E-4	TGTGCTGCGTGGGAGGGTAAGAAACTCTTT	CAAWEGKKLF	TRGV10	.	TRGJ1	13	-1	-1	17
14	1.3021075540839674E-4	TGTGCCTTGTTTGATTATAAGAAACTCTTT	CALFDYKKLF	TRGV9	.	TRGJ1	9	-1	-1	13
14	1.3021075540839674E-4	TGTGCCTTGTGGGAGGCAAAGAAACTCTTT	CALWEAKKLF	TRGV9	.	TRGJ1	15	-1	-1	18
14	1.3021075540839674E-4	TGTGCCTTGTGGGAAGATAAGAAACTCTTT	CALWEDKKLF	TRGV9	.	TRGJ1	13	-1	-1	16
14	1.3021075540839674E-4	TGTGCCACCTGCCGTAGAGAGAAACTCTTT	CATCRREKLF	TRGV2	.	TRGJ1	10	-1	-1	19
14	1.3021075540839674E-4	TGTGCTGCCTCAACGGGGAAACTCTTT	CAASTGKLF	TRGV10	.	TRGJ1	7	-1	-1	17
14	1.3021075540839674E-4	TGTGCTGCGTGGGCCGAGAAACTCTTT	CAAWAEKLF	TRGV10	.	TRGJ1	12	-1	-1	16
14	1.3021075540839674E-4	TGTGCTGCGTGGGAGGCGAAACTCTTT	CAAWEAKLF	TRGV10	.	TRGJ1	13	-1	-1	17
14	1.3021075540839674E-4	TGTGCCACCTGGGACAGGCTCCTCTTT	CATWDRLLF	TRGV5	.	TRGJ1	18	-1	-1	21
14	1.3021075540839674E-4	TGTGCTGCCCTTGAGAAACTCTTT	CAALEKLF	TRGV10	.	TRGJ1	7	-1	-1	13
14	1.3021075540839674E-4	TGTGCCACCTGGGATCAACTCTTT	CATWDQLF	TRGV5	.	TRGJ1	13	-1	-1	16
14	1.3021075540839674E-4	TGTGCTGCGTACCTCTTT	CAAYLF	TRGV10	.	TRGJ1	9	-1	-1	12
14	1.3021075540839674E-4	TGTGATAAGAAACTCTTT	CDKKLF	TRGV10	.	TRGJ1	3	-1	-1	4
13	1.2090998716493983E-4	TGTGCCACCTGGGACGGGGGCAGCGACCACAAGACTAGTAGTGATTGGATCAAGACGTTT	CATWDGGSDHKTSSDWIKTF	TRGV2	.	TRGJP2	17	-1	-1	35
13	1.2090998716493983E-4	TGTGCTGCGTGGGATGCCAGCCCCGATACCACTGGTTGGTTCAAGATATTT	CAAWDASPDTTGWFKIF	TRGV10	.	TRGJP1	14	-1	-1	25
13	1.2090998716493983E-4	TGTGCCTTGTGGGAGGCGGTTTCATGTCAAACTTATTATAAGAAACTCTTT	CALWEAVSCQTYYKKLF	TRGV9	.	TRGJ1	15	-1	-1	32
13	1.2090998716493983E-4	TGTGCTGCGTGGGATTATAATCCCTCCGGGTGGTATAAGAAACTCTTT	CAAWDYNPSGWYKKLF	TRGV10	.	TRGJ1	23	-1	-1	33
13	1.2090998716493983E-4	TGTGCTGCGTGGGCTTCTTCCCTCATTTATTATAAGAAACTCTTT	CAAWASSLIYYKKLF	TRGV10	.	TRGJ1	15	-1	-1	26
13	1.2090998716493983E-4	TGTGCTGCGTGGGATTTCAAGGGGAGGGGTTATAAGAAACTCTTT	CAAWDFKGRGYKKLF	TRGV10	.	TRGJ1	15	-1	-1	29
13	1.2090998716493983E-4	TGTGCTGCGTGGGATTTGGGCACCACTGGTTGGTTCAAGATATTT	CAAWDLGTTGWFKIF	TRGV10	.	TRGJP1	15	-1	-1	21
13	1.2090998716493983E-4	TGTGCTGCGTGGGATTTATCCGGGTTGGGGGAGCCGAAACTCTTT	CAAWDLSGLGEPKLF	TRGV10	.	TRGJ1	15	-1	-1	35
13	1.2090998716493983E-4	TGTGCTGCGTGGGATTCCTTCACCACTGGTTGGTTCAAGATATTT	CAAWDSFTTGWFKIF	TRGV10	.	TRGJP1	15	-1	-1	21
13	1.2090998716493983E-4	TGTGCTGCGTGGGATTATACTCTCATATCGGGGGAGAAACTCTTT	CAAWDYTLISGEKLF	TRGV10	.	TRGJ1	16	-1	-1	34
13	1.2090998716493983E-4	TGTGCTGCGTGGGATCCCGGGGGCACTGGTTGGTTCAAGATATTT	CAAWDPGGTGWFKIF	TRGV10	.	TRGJP1	14	-1	-1	23
13	1.2090998716493983E-4	TGTGCTGCGTGGGATAGTCTCCGGTCTTATTATAAGAAACTCTTT	CAAWDSLRSYYKKLF	TRGV10	.	TRGJ1	14	-1	-1	26
13	1.2090998716493983E-4	TGTGCTGCGTGGGATAAGGTGGGCACTGGTTGGTTCAAGATATTT	CAAWDKVGTGWFKIF	TRGV10	.	TRGJP1	14	-1	-1	23
13	1.2090998716493983E-4	TGTGCCTTGTGGGAGGTGCATTCCGATTATTATAAGAAACTCTTT	CALWEVHSDYYKKLF	TRGV9	.	TRGJ1	19	-1	-1	19
13	1.2090998716493983E-4	TGTGCCTTGTGGGAGGCTTGGGTCGTCTATTATAAGAAACTCTTT	CALWEAWVVYYKKLF	TRGV9	.	TRGJ1	15	-1	-1	27
13	1.2090998716493983E-4	TGTGCCTTGTGGGAGGCGAACCTTATTCGTTATAAGAAACTCTTT	CALWEANLIRYKKLF	TRGV9	.	TRGJ1	22	-1	-1	29
13	1.2090998716493983E-4	TGTGCTGCGTGGCGCCCACAAACTGGTTGGTTCAAGATATTT	CAAWRPQTGWFKIF	TRGV10	.	TRGJP1	11	-1	-1	21
13	1.2090998716493983E-4	TGTGCTGCGTGGGCTAACTCGAATTATTATAAGAAACTCTTT	CAAWANSNYYKKLF	TRGV10	.	TRGJ1	12	-1	-1	14
13	1.2090998716493983E-4	TGTGCTGCGTGGGGCGGGGTGAGGGAATATAAGAAACTCTTT	CAAWGGVREYKKLF	TRGV10	.	TRGJ1	12	-1	-1	27
13	1.2090998716493983E-4	TGTGCTGCGTGGGATTCCCACTCTGGTTGGTTCAAGATATTT	CAAWDSHSGWFKIF	TRGV10	.	TRGJP1	15	-1	-1	22
13	1.2090998716493983E-4	TGTGCTGCGTGGGATTATCCCCTCTCCTATAAGAAACTCTTT	CAAWDYPLSYKKLF	TRGV10	.	TRGJ1	16	-1	-1	27
13	1.2090998716493983E-4	TGTGCTGCGTGGGATTACGGCAATTATTATAAGAAACTCTTT	CAAWDYGNYYKKLF	TRGV10	.	TRGJ1	18	-1	-1	21
13	1.2090998716493983E-4	TGTGCTGCGTGGGATTACGGGTTTTATTATAAGAAACTCTTT	CAAWDYGFYYKKLF	TRGV10	.	TRGJ1	18	-1	-1	23
13	1.2090998716493983E-4	TGTGCTGCGTGGGATCCCCGGGGGCATTATAAGAAACTCTTT	CAAWDPRGHYKKLF	TRGV10	.	TRGJ1	14	-1	-1	25
13	1.2090998716493983E-4	TGTGCTGCGTGGGACCATACCACTGGTTGGTTCAAGATATTT	CAAWDHTTGWFKIF	TRGV10	.	TRGJP1	13	-1	-1	16
13	1.2090998716493983E-4	TGTGCTGCGTGGGAGTTAGGGGCTTATTATAAGAAACTCTTT	CAAWELGAYYKKLF	TRGV10	.	TRGJ1	17	-1	-1	23
13	1.2090998716493983E-4	TGTGCTGCGTGGAGGGGGACCACTGGTTGGTTCAAGATATTT	CAAWRGTTGWFKIF	TRGV10	.	TRGJP1	11	-1	-1	18
13	1.2090998716493983E-4	TGTGCCTTGTGGGCGACCCCAAGTTATTATAAGAAACTCTTT	CALWATPSYYKKLF	TRGV9	.	TRGJ1	12	-1	-1	23
13	1.2090998716493983E-4	TGTGCCTTGTGGGAGCTGAGCCTGTATTATAAGAAACTCTTT	CALWELSLYYKKLF	TRGV9	.	TRGJ1	17	-1	-1	24
13	1.2090998716493983E-4	TGTGCCTTGTGGGAGCCTAAACCTTATTATAAGAAACTCTTT	CALWEPKPYYKKLF	TRGV9	.	TRGJ1	14	-1	-1	23
13	1.2090998716493983E-4	TGTGCCTTGTGGGAGGTGCACCCTTATTATAAGAAACTCTTT	CALWEVHPYYKKLF	TRGV9	.	TRGJ1	21	-1	-1	23
13	1.2090998716493983E-4	TGTGCCTTGTGGGAGGCGCCTCTTTATTATAAGAAACTCTTT	CALWEAPLYYKKLF	TRGV9	.	TRGJ1	18	-1	-1	23
13	1.2090998716493983E-4	TGTGCCTTGTGGGAGGATTTGAATTATTATAAGAAACTCTTT	CALWEDLNYYKKLF	TRGV9	.	TRGJ1	15	-1	-1	16
13	1.2090998716493983E-4	TGTGCCTTGTGGGAGGACCCGAATTATTATAAGAAACTCTTT	CALWEDPNYYKKLF	TRGV9	.	TRGJ2	15	-1	-1	19
13	1.2090998716493983E-4	TGTGCCACCTGGGACGGGAGTAGTGATTGGATCAAGACGTTT	CATWDGSSDWIKTF	TRGV2	.	TRGJP2	17	-1	-1	18
13	1.2090998716493983E-4	TGTGCTGCGTGGCCCCCTCCCTACTATAAGAAACTCTTT	CAAWPPPYYKKLF	TRGV10	.	TRGJ1	11	-1	-1	21
13	1.2090998716493983E-4	TGTGCTGCGTGGGTTCACCGAGGGGGAAAGAAACTCTTT	CAAWVHRGGKKLF	TRGV10	.	TRGJ1	12	-1	-1	27
13	1.2090998716493983E-4	TGTGCTGCGTGGGATTACTGGGGCTGGTTCAAGATATTT	CAAWDYWGWFKIF	TRGV10	.	TRGJP1	17	-1	-1	21
13	1.2090998716493983E-4	TGTGCTGCGTGGGATTACGTTGGTTGGATCAAGACGTTT	CAAWDYVGWIKTF	TRGV10	.	TRGJP2	19	-1	-1	20
13	1.2090998716493983E-4	TGTGCTGCGTGGGATCTCCAAGGTTGGTTCAAGATATTT	CAAWDLQGWFKIF	TRGV10	.	TRGJP1	14	-1	-1	21
13	1.2090998716493983E-4	TGTGCTGCGTGGGATAAGCGGTATTATAAGAAACTCTTT	CAAWDKRYYKKLF	TRGV10	.	TRGJ1	14	-1	-1	21
13	1.2090998716493983E-4	TGTGCTGCGTGGGACGGGATTTATTATAAGAAACTCTTT	CAAWDGIYYKKLF	TRGV10	.	TRGJ1	13	-1	-1	17
13	1.2090998716493983E-4	TGTGCTGCGTGGGAGTCCACTGGTTGGTTCAAGATATTT	CAAWESTGWFKIF	TRGV10	.	TRGJP1	13	-1	-1	16
13	1.2090998716493983E-4	TGTGCCTTGTGGGAGCTTAATTATTATAAGAAACTCTTT	CALWELNYYKKLF	TRGV9	.	TRGJ1	14	-1	-1	18
13	1.2090998716493983E-4	TGTGCCTTGTGGGAGGTGCAGAAACTCAAGAAACTCTTT	CALWEVQKLKKLF	TRGV9	.	TRGJ1	19	-1	-1	27
13	1.2090998716493983E-4	TGTGCCTTGTGGGAGGTGGGTTATTATAAGAAACTCTTT	CALWEVGYYKKLF	TRGV9	.	TRGJ1	17	-1	-1	20
13	1.2090998716493983E-4	TGTGCCTTGTGGGAGGTGAGGAAAAGAGAGAAACTCTTT	CALWEVRKREKLF	TRGV9	.	TRGJ1	17	-1	-1	28
13	1.2090998716493983E-4	TGTGCCTTGTGGGAGGCCCTCTATTATAAGAAACTCTTT	CALWEALYYKKLF	TRGV9	.	TRGJ1	15	-1	-1	21
13	1.2090998716493983E-4	TGTGCCTTGTGGGAAGGGAATTATTATAAGAAACTCTTT	CALWEGNYYKKLF	TRGV9	.	TRGJ1	13	-1	-1	17
13	1.2090998716493983E-4	TGTGCCTTGCGGGGGTGGGCTTATTATAAGAAACTCTTT	CALRGWAYYKKLF	TRGV9	.	TRGJ1	16	-1	-1	20
13	1.2090998716493983E-4	TGTGCCACCTGGGCAACCACTGGTTGGTTCAAGATATTT	CATWATTGWFKIF	TRGV2	.	TRGJP1	12	-1	-1	15
13	1.2090998716493983E-4	TGTGCCACCTGGGATGTCCTTTATTATAAGAAACTCTTT	CATWDVLYYKKLF	TRGV4	.	TRGJ1	15	-1	-1	20
13	1.2090998716493983E-4	TGTGCCACCTGGGACGGCCTTTATTATAAGAAACTCTTT	CATWDGLYYKKLF	TRGV2	.	TRGJ1	16	-1	-1	20
13	1.2090998716493983E-4	TGTGCCACCTGGGACGGGCTTTATTATAAGAAACTCTTT	CATWDGLYYKKLF	TRGV2	.	TRGJ1	18	-1	-1	20
13	1.2090998716493983E-4	TGTGCCACCTGGGACGGGCGTTATTATAAGAAACTCTTT	CATWDGRYYKKLF	TRGV2	.	TRGJ1	18	-1	-1	20
13	1.2090998716493983E-4	TGTGCCACCTGGGACGGGCGCTATTATAAGAAACTCTTT	CATWDGRYYKKLF	TRGV2	.	TRGJ1	18	-1	-1	21
13	1.2090998716493983E-4	TGTGCTCCTCACTGGGGATATTATAAGAAACTCTTT	CAPHWGYYKKLF	TRGV10	.	TRGJ1	5	-1	-1	18
13	1.2090998716493983E-4	TGTGCTGCGTTACCTACGACTGATAAGAAACTCTTT	CAALPTTDKKLF	TRGV10	.	TRGJ1	9	-1	-1	22
13	1.2090998716493983E-4	TGTGCTGCGTCCCATCCAGGCCATAAGAAACTCTTT	CAASHPGHKKLF	TRGV10	.	TRGJ1	9	-1	-1	22
13	1.2090998716493983E-4	TGTGCTGCGTCGACAATTATTGGTAAGAAACTCTTT	CAASTIIGKKLF	TRGV10	.	TRGJ1	9	-1	-1	14
13	1.2090998716493983E-4	TGTGCTGCGTGGTCTTGGGGTTGGTTCAAGATATTT	CAAWSWGWFKIF	TRGV10	.	TRGJP1	11	-1	-1	18
13	1.2090998716493983E-4	TGTGCTGCGTGGGGAAATTATTATAAGAAACTCTTT	CAAWGNYYKKLF	TRGV10	.	TRGJ1	12	-1	-1	15
13	1.2090998716493983E-4	TGTGCTGCGTGGGATTTAGCCTATAAGAAACTCTTT	CAAWDLAYKKLF	TRGV10	.	TRGJ1	15	-1	-1	21
13	1.2090998716493983E-4	TGTGCTGCGTGGGATTCGGGGTATAAGAAACTCTTT	CAAWDSGYKKLF	TRGV10	.	TRGJ1	15	-1	-1	21
13	1.2090998716493983E-4	TGTGCTGCGTGGGATTGGGTAAAAGGGAAACTCTTT	CAAWDWVKGKLF	TRGV10	.	TRGJ1	21	-1	-1	26
13	1.2090998716493983E-4	TGTGCTGCGTGGATTAATGATTATAAGAAACTCTTT	CAAWINDYKKLF	TRGV10	.	TRGJ1	15	-1	-1	15
13	1.2090998716493983E-4	TGTGCCTTGTGGTTCTATTATTATAAGAAACTCTTT	CALWFYYYKKLF	TRGV9	.	TRGJ1	11	-1	-1	16
13	1.2090998716493983E-4	TGTGCCTTGTGGGATGGTTTGAGTGGGAAACTCTTT	CALWDGLSGKLF	TRGV9	.	TRGJ1	17	-1	-1	26
13	1.2090998716493983E-4	TGTGCCTTGTGGGAGGTGTGTTATAAGAAACTCTTT	CALWEVCYKKLF	TRGV9	.	TRGJ1	17	-1	-1	20
13	1.2090998716493983E-4	TGTGCCACCTGGCCAAATTATTATAAGAAACTCTTT	CATWPNYYKKLF	TRGV7	.	TRGJ1	11	-1	-1	15
13	1.2090998716493983E-4	TGTGCCACCTGGGTTGTTTATTATAAGAAACTCTTT	CATWVVYYKKLF	TRGV5	.	TRGJ1	12	-1	-1	17
13	1.2090998716493983E-4	TGTGCCACCTGGGATGCGTGTTATAAGAAACTCTTT	CATWDACYKKLF	TRGV4	.	TRGJ1	15	-1	-1	20
13	1.2090998716493983E-4	TGTGCCACCTGGGATGGGCGGTATAAGAAACTCTTT	CATWDGRYKKLF	TRGV4	.	TRGJ1	18	-1	-1	21
13	1.2090998716493983E-4	TGTGCCACCTGGGACGTTGGTTGGATCAAGACGTTT	CATWDVGWIKTF	TRGV2	.	TRGJP2	15	-1	-1	17
13	1.2090998716493983E-4	TGTGCCACCTGGGACGGTGATTGGATCAAGACGTTT	CATWDGDWIKTF	TRGV2	.	TRGJP2	16	-1	-1	16
13	1.2090998716493983E-4	TGTGCCACCTGGGACGGGCTTTATAAGAAACTCTTT	CATWDGLYKKLF	TRGV2	.	TRGJ1	18	-1	-1	20
13	1.2090998716493983E-4	TGTGCCACCTGGGACAGGCCTTATAAGAAACTCTTT	CATWDRPYKKLF	TRGV5	.	TRGJ1	20	-1	-1	20
13	1.2090998716493983E-4	TGTGCCACCTGGGAGGGTGATTGGATCAAGACGTTT	CATWEGDWIKTF	TRGV2	.	TRGJP2	16	-1	-1	16
13	1.2090998716493983E-4	TGTGCTGCGTCTGGGGAATATAAGAAACTCTTT	CAASGEYKKLF	TRGV10	.	TRGJ1	9	-1	-1	18
13	1.2090998716493983E-4	TGTGCTGCGTGCCCCTGGGGGAGGAAACTCTTT	CAACPWGRKLF	TRGV10	.	TRGJ1	10	-1	-1	23
13	1.2090998716493983E-4	TGTGCTGCGTGGGATTATTTGAAGAAACTCTTT	CAAWDYLKKLF	TRGV10	.	TRGJ1	16	-1	-1	13
13	1.2090998716493983E-4	TGTGCTGCGTGGGATTATCCCAAGAAACTCTTT	CAAWDYPKKLF	TRGV10	.	TRGJ1	16	-1	-1	21
13	1.2090998716493983E-4	TGTGCTGCGTGGGATTATCGTAAGAAACTCTTT	CAAWDYRKKLF	TRGV10	.	TRGJ1	22	-1	-1	13
13	1.2090998716493983E-4	TGTGCTGCGTGGGATCCTTATAAGAAACTCTTT	CAAWDPYKKLF	TRGV10	.	TRGJ1	14	-1	-1	17
13	1.2090998716493983E-4	TGTGCTGCGTGGGATCCCGCCTCGAAACTCTTT	CAAWDPASKLF	TRGV10	.	TRGJ1	14	-1	-1	23
13	1.2090998716493983E-4	TGTGCTGCGTGGGATGTCACGAAGAAACTCTTT	CAAWDVTKKLF	TRGV10	.	TRGJ1	14	-1	-1	21
13	1.2090998716493983E-4	TGTGCTGCGTGGGACCTCATTAAGAAACTCTTT	CAAWDLIKKLF	TRGV10	.	TRGJ1	13	-1	-1	20
13	1.2090998716493983E-4	TGTGCTGCGTGGGACACCGATAAGAAACTCTTT	CAAWDTDKKLF	TRGV10	.	TRGJ1	13	-1	-1	19
13	1.2090998716493983E-4	TGTGCTGCGTGGACTTATTATAAGAAACTCTTT	CAAWTYYKKLF	TRGV10	.	TRGJ1	11	-1	-1	11
13	1.2090998716493983E-4	TGTGCTGGGTCCTGGGGTTATAAGAAACTCTTT	CAGSWGYKKLF	TRGV10	.	TRGJ1	9	-1	-1	17
13	1.2090998716493983E-4	TGTGCCTTGTGGTTTTATTATAAGAAACTCTTT	CALWFYYKKLF	TRGV9	.	TRGJ1	11	-1	-1	14
13	1.2090998716493983E-4	TGTGCCTTGTGGGCGGGTCGAAAGAAACTCTTT	CALWAGRKKLF	TRGV9	.	TRGJ1	15	-1	-1	21
13	1.2090998716493983E-4	TGTGCCTTGTGGGGGTATTATAAGAAACTCTTT	CALWGYYKKLF	TRGV9	.	TRGJ1	15	-1	-1	15
13	1.2090998716493983E-4	TGTGCCTTGTGGGAGGCGTATAAGAAACTCTTT	CALWEAYKKLF	TRGV9	.	TRGJ1	15	-1	-1	18
13	1.2090998716493983E-4	TGTGCCTTGGGCCCTTATTATAAGAAACTCTTT	CALGPYYKKLF	TRGV9	.	TRGJ1	8	-1	-1	14
13	1.2090998716493983E-4	TGTGCCACCTGGGACGGGCTGGAGAAACTCTTT	CATWDGLEKLF	TRGV2	.	TRGJ1	18	-1	-1	22
13	1.2090998716493983E-4	TGTGCCACCTGGGACGGGCGGGGGAAACTCTTT	CATWDGRGKLF	TRGV2	.	TRGJ1	18	-1	-1	23
13	1.2090998716493983E-4	TGTGCCACCTGGGACGGGCGGGAGAAACTCTTT	CATWDGREKLF	TRGV2	.	TRGJ1	18	-1	-1	22
13	1.2090998716493983E-4	TGTGCTTGGCCTTATTATAAGAAACTCTTT	CAWPYYKKLF	TRGV2	.	TRGJ1	4	-1	-1	11
13	1.2090998716493983E-4	TGTGCTGCGTGGGTCCTTAAGAAACTCTTT	CAAWVLKKLF	TRGV10	.	TRGJ1	12	-1	-1	17
13	1.2090998716493983E-4	TGTGCCACCTGGGATTCGGACAAACTCTTT	CATWDSDKLF	TRGV4	.	TRGJ1	14	-1	-1	21
13	1.2090998716493983E-4	TGTGCCACCTGGGAGGCTCCGGAACTCTTT	CATWEAPELF	TRGV2	.	TRGJ1	13	-1	-1	22
13	1.2090998716493983E-4	TGTGCCACCCTTCTCCCTAAGAAACTCTTT	CATLLPKKLF	TRGV2	.	TRGJ1	8	-1	-1	17
13	1.2090998716493983E-4	TGTGCCACCCCTTATTATAAGAAACTCTTT	CATPYYKKLF	TRGV5	.	TRGJ1	8	-1	-1	11
13	1.2090998716493983E-4	TGTGCCACCTGGGACAGGGTTCTCTTT	CATWDRVLF	TRGV5	.	TRGJ1	17	-1	-1	21
13	1.2090998716493983E-4	TGTGCCACCGGGCCTAAGAAACTCTTT	CATGPKKLF	TRGV2	.	TRGJ1	11	-1	-1	14
13	1.2090998716493983E-4	CTAACCACTGGTTGGTTCAAGATATTT	LTTGWFKIF	TRGV10	.	TRGJP1	-1	-1	-1	3
13	1.2090998716493983E-4	TGTGCCATGCATGCGAAACTCTTT	CAMHAKLF	TRGV8	.	TRGJ1	6	-1	-1	14
13	1.2090998716493983E-4	TGTGCCACCCATCGGAAACTCTTT	CATHRKLF	TRGV4	.	TRGJ1	8	-1	-1	14
12	1.1160921892148292E-4	TGTGCTGTGTACCGCTACCCCGTGATAGGCCGGTTATGGTATAAGAAACTCTTT	CAVYRYPVIGRLWYKKLF	TRGV10	.	TRGJ1	9	-1	-1	39
12	1.1160921892148292E-4	TGTGCTGCGTGGCATCCCAGTCTAGACGTGGGTGGTTATTATAAGAAACTCTTT	CAAWHPSLDVGGYYKKLF	TRGV10	.	TRGJ1	14	-1	-1	35
12	1.1160921892148292E-4	TGTGCTGCGTGCCCTATAGCGGGGGTTACCACTGGTTGGTTCAAGATATTT	CAACPIAGVTTGWFKIF	TRGV10	.	TRGJP1	10	-1	-1	26
12	1.1160921892148292E-4	TGTGCTGCGTGGGATTATATATATGCGCCAAGGGATTATAAGAAACTCTTT	CAAWDYIYAPRDYKKLF	TRGV10	.	TRGJ1	16	-1	-1	34
12	1.1160921892148292E-4	TGTGCTGCGTGGATAGGGCGAGAGTGGAGTAGTGATTGGATCAAGACGTTT	CAAWIGREWSSDWIKTF	TRGV10	.	TRGJP2	11	-1	-1	27
12	1.1160921892148292E-4	TGTGCTGCGTGGGATTCCCCCTATACCACTGGTTGGTTCAAGATATTT	CAAWDSPYTTGWFKIF	TRGV10	.	TRGJP1	15	-1	-1	21
12	1.1160921892148292E-4	TGTGCTGCGTGGGATCCCCCGTATACCACTGGTTGGTTCAAGATATTT	CAAWDPPYTTGWFKIF	TRGV10	.	TRGJP1	14	-1	-1	21
12	1.1160921892148292E-4	TGTGCTGCGAGACCGGGCCGACTCCATAGTGATTGGATCAAGACGTTT	CAARPGRLHSDWIKTF	TRGV10	.	TRGJP2	8	-1	-1	26
12	1.1160921892148292E-4	TGTGCCTTGTGGGAGCTTTATTACCCCTATTATTATAAGAAACTCTTT	CALWELYYPYYYKKLF	TRGV9	.	TRGJ1	14	-1	-1	28
12	1.1160921892148292E-4	TGTGCCTTGTGGGAGGAATCCCATGGGGTTTATTATAAGAAACTCTTT	CALWEESHGVYYKKLF	TRGV9	.	TRGJ1	15	-1	-1	29
12	1.1160921892148292E-4	TGTGCCACCTGGGACACCTCAGGAAGTAGTGATTGGATCAAGACGTTT	CATWDTSGSSDWIKTF	TRGV3	.	TRGJP2	15	-1	-1	24
12	1.1160921892148292E-4	TGTGCTGCGTGGGATTATCCTCCCACTGGTTGGTTCAAGATATTT	CAAWDYPPTGWFKIF	TRGV10	.	TRGJP1	16	-1	-1	22
12	1.1160921892148292E-4	TGTGCTGCGTGGGATGCGCGGATCACTGGTTGGTTCAAGATATTT	CAAWDARITGWFKIF	TRGV10	.	TRGJP1	14	-1	-1	23
12	1.1160921892148292E-4	TGTGCTGCGTGGGATGGTCGACCACATCATTGTAAGAAACTCTTT	CAAWDGRPHHCKKLF	TRGV10	.	TRGJ1	14	-1	-1	25
12	1.1160921892148292E-4	TGTGCTGCGTGGGATGAAGGGACCACTGGTTGGTTCAAGATATTT	CAAWDEGTTGWFKIF	TRGV10	.	TRGJP1	14	-1	-1	21
12	1.1160921892148292E-4	TGTGCCTTGTGGGAGGTGTCGCAAAATTATTATAAGAAACTCTTT	CALWEVSQNYYKKLF	TRGV9	.	TRGJ1	17	-1	-1	24
12	1.1160921892148292E-4	TGTGCCTTGTGGGAGGTGCCATGTACCTATTATAAGAAACTCTTT	CALWEVPCTYYKKLF	TRGV9	.	TRGJ1	18	-1	-1	27
12	1.1160921892148292E-4	TGTGCCTTGTGGGAGGCGGACGTAGATTATTATAAGAAACTCTTT	CALWEADVDYYKKLF	TRGV9	.	TRGJ1	15	-1	-1	25
12	1.1160921892148292E-4	TGTGCCACCTGGGACGGCTATAGTAGTGATTGGATCAAGACGTTT	CATWDGYSSDWIKTF	TRGV2	.	TRGJP2	16	-1	-1	18
12	1.1160921892148292E-4	TGTGCCACCTGGGACGGGCCGGGTAGTGATTGGATCAAGACGTTT	CATWDGPGSDWIKTF	TRGV2	.	TRGJP2	19	-1	-1	22
12	1.1160921892148292E-4	TGTGCTGCGTGCGGGGGGGGTAGTGATTGGATCAAGACGTTT	CAACGGGSDWIKTF	TRGV10	.	TRGJP2	10	-1	-1	19
12	1.1160921892148292E-4	TGTGCTGCGTGGGATTCGCTGACGCTATATAAGAAACTCTTT	CAAWDSLTLYKKLF	TRGV10	.	TRGJ1	15	-1	-1	27
12	1.1160921892148292E-4	TGTGCTGCGTGGGATTGCACGAATTATTATAAGAAACTCTTT	CAAWDCTNYYKKLF	TRGV10	.	TRGJ1	15	-1	-1	19
12	1.1160921892148292E-4	TGTGCTGCGTGGGATTATGAGACTGGTTGGTTCAAGATATTT	CAAWDYETGWFKIF	TRGV10	.	TRGJP1	16	-1	-1	21
12	1.1160921892148292E-4	TGTGCTGCGTGGGATTACCTATCGCCAGGGAAGAAACTCTTT	CAAWDYLSPGKKLF	TRGV10	.	TRGJ1	26	-1	-1	30
12	1.1160921892148292E-4	TGTGCTGCGTGGGATTACGGGTCGTTTTGTAAGAAACTCTTT	CAAWDYGSFCKKLF	TRGV10	.	TRGJ1	18	-1	-1	26
12	1.1160921892148292E-4	TGTGCTGCGTGGGATCTGACCACTGGTTGGTTCAAGATATTT	CAAWDLTTGWFKIF	TRGV10	.	TRGJP1	14	-1	-1	8
12	1.1160921892148292E-4	TGTGCTGCGTGGGATCCCCAGATCCCGGAGGGGAAACTCTTT	CAAWDPQIPEGKLF	TRGV10	.	TRGJ1	14	-1	-1	32
12	1.1160921892148292E-4	TGTGCTGCGTGGGATAGTAGGAATTATTATAAGAAACTCTTT	CAAWDSRNYYKKLF	TRGV10	.	TRGJ1	14	-1	-1	20
12	1.1160921892148292E-4	TGTGCTGCGTGGGACCACCCGCTTTATTATAAGAAACTCTTT	CAAWDHPLYYKKLF	TRGV10	.	TRGJ1	13	-1	-1	23
12	1.1160921892148292E-4	TGTGCTGCGTGGAAGAAAGGGGGTTATTATAAGAAACTCTTT	CAAWKKGGYYKKLF	TRGV10	.	TRGJ1	11	-1	-1	23
12	1.1160921892148292E-4	TGTGCCTTGTGGGAGGTTTCGAATTATTATAAGAAACTCTTT	CALWEVSNYYKKLF	TRGV9	.	TRGJ1	16	-1	-1	17
12	1.1160921892148292E-4	TGTGCCTTGTGGGAGGTGCGCTATTATTATAAGAAACTCTTT	CALWEVRYYYKKLF	TRGV9	.	TRGJ1	18	-1	-1	22
12	1.1160921892148292E-4	TGTGCCTTGTGGGAGGTGCACCTTTATTATAAGAAACTCTTT	CALWEVHLYYKKLF	TRGV9	.	TRGJ1	22	-1	-1	23
12	1.1160921892148292E-4	TGTGCCTTGTGGGAGGTGGTGCCTTATTATAAGAAACTCTTT	CALWEVVPYYKKLF	TRGV9	.	TRGJ1	17	-1	-1	23
12	1.1160921892148292E-4	TGTGCCTTGTGGGAGGCCCTAAGCTTTTATAAGAAACTCTTT	CALWEALSFYKKLF	TRGV9	.	TRGJ1	15	-1	-1	26
12	1.1160921892148292E-4	TGTGCCTTGTGGGAGGGTTCATTTTATTATAAGAAACTCTTT	CALWEGSFYYKKLF	TRGV9	.	TRGJ1	15	-1	-1	23
12	1.1160921892148292E-4	TGTGCCTTGTGGGAGGGATACTGTTATTATAAGAAACTCTTT	CALWEGYCYYKKLF	TRGV9	.	TRGJ1	15	-1	-1	23
12	1.1160921892148292E-4	TGTGCCTTGTGGGAGACAATCCATTATTATAAGAAACTCTTT	CALWETIHYYKKLF	TRGV9	.	TRGJ1	14	-1	-1	22
12	1.1160921892148292E-4	TGTGCCACCTGGGATGGTACGGAGGGCAATAAGAAACTCTTT	CATWDGTEGNKKLF	TRGV4	.	TRGJ1	16	-1	-1	28
12	1.1160921892148292E-4	TGTGCCACCTGGGACCGACGTAGTGATTGGATCAAGACGTTT	CATWDRRSDWIKTF	TRGV3	.	TRGJP2	14	-1	-1	19
12	1.1160921892148292E-4	TGTGCCACCTGGGACAGGCCCCCTTATTATAAGAAACTCTTT	CATWDRPPYYKKLF	TRGV3	.	TRGJ1	19	-1	-1	23
12	1.1160921892148292E-4	TGTGCCACCTGGGACAATAGTAGTGATTGGATCAAGACGTTT	CATWDNSSDWIKTF	TRGV3	.	TRGJP2	15	-1	-1	16
12	1.1160921892148292E-4	TGTGCCACCTGGAACCGAGGGCCTTATTATAAGAAACTCTTT	CATWNRGPYYKKLF	TRGV4	.	TRGJ1	11	-1	-1	23
12	1.1160921892148292E-4	TGTGCTGCGTGGGGTTACACTGGTTGGTTCAAGATATTT	CAAWGYTGWFKIF	TRGV10	.	TRGJP1	17	-1	-1	17
12	1.1160921892148292E-4	TGTGCTGCGTGGGATTTCGAGGATTGGATCAAGACGTTT	CAAWDFEDWIKTF	TRGV10	.	TRGJP2	18	-1	-1	21
12	1.1160921892148292E-4	TGTGCTGCGTGGGATTTACGTTATTATAAGAAACTCTTT	CAAWDLRYYKKLF	TRGV10	.	TRGJ1	23	-1	-1	20
12	1.1160921892148292E-4	TGTGCTGCGTGGGATTCACAAGGTTGGTTCAAGATATTT	CAAWDSQGWFKIF	TRGV10	.	TRGJP1	15	-1	-1	21
12	1.1160921892148292E-4	TGTGCTGCGTGGGATTATGATTATTATAAGAAACTCTTT	CAAWDYDYYKKLF	TRGV10	.	TRGJ1	16	-1	-1	19
12	1.1160921892148292E-4	TGTGCTGCGTGGGATCACACTGGTTGGTTCAAGATATTT	CAAWDHTGWFKIF	TRGV10	.	TRGJP1	17	-1	-1	17
12	1.1160921892148292E-4	TGTGCTGCGTGGGATGTAAAGGATTATAAGAAACTCTTT	CAAWDVKDYKKLF	TRGV10	.	TRGJ1	14	-1	-1	22
12	1.1160921892148292E-4	TGTGCTGCGTGGGAAAACCCTAGGTATAAGAAACTCTTT	CAAWENPRYKKLF	TRGV10	.	TRGJ1	13	-1	-1	24
12	1.1160921892148292E-4	TGTGCCTTGTGGGATTCGGATTATTATAAGAAACTCTTT	CALWDSDYYKKLF	TRGV9	.	TRGJ1	13	-1	-1	13
12	1.1160921892148292E-4	TGTGCCTTGTGGGAGGTCCCTTATTATAAGAAACTCTTT	CALWEVPYYKKLF	TRGV9	.	TRGJ1	16	-1	-1	20
12	1.1160921892148292E-4	TGTGCCTTGTGGGAGGTAGAGTATTATAAGAAACTCTTT	CALWEVEYYKKLF	TRGV9	.	TRGJ1	16	-1	-1	21
12	1.1160921892148292E-4	TGTGCCTTGTGGGAGGCTAATTATTATAAGAAACTCTTT	CALWEANYYKKLF	TRGV9	.	TRGJ1	15	-1	-1	18
12	1.1160921892148292E-4	TGTGCCTTGTGGGAGACCTTTTATTATAAGAAACTCTTT	CALWETFYYKKLF	TRGV9	.	TRGJ1	14	-1	-1	20
12	1.1160921892148292E-4	TGTGCCTTGTGGGAGACCGATTATTATAAGAAACTCTTT	CALWETDYYKKLF	TRGV9	.	TRGJ1	14	-1	-1	19
12	1.1160921892148292E-4	TGTGCCACCTGGGACGGGCCTTATTATAAGAAACTCTTT	CATWDGPYYKKLF	TRGV2	.	TRGJ1	19	-1	-1	20
12	1.1160921892148292E-4	TGTGCCACCTGGGACGGGCCGGATTATAAGAAACTCTTT	CATWDGPDYKKLF	TRGV2	.	TRGJ1	19	-1	-1	22
12	1.1160921892148292E-4	TGTGCCACCTGGGACACCTTTTATTATAAGAAACTCTTT	CATWDTFYYKKLF	TRGV3	.	TRGJ1	15	-1	-1	20
12	1.1160921892148292E-4	TGTGCTGCGTGGTTCTGTTGTTATAAGAAACTCTTT	CAAWFCCYKKLF	TRGV10	.	TRGJ1	11	-1	-1	17
12	1.1160921892148292E-4	TGTGCTGCGTGGCTGAAGGGGTATAAGAAACTCTTT	CAAWLKGYKKLF	TRGV10	.	TRGJ1	11	-1	-1	21
12	1.1160921892148292E-4	TGTGCTGCGTGGGTCCCCTATTATAAGAAACTCTTT	CAAWVPYYKKLF	TRGV10	.	TRGJ1	12	-1	-1	18
12	1.1160921892148292E-4	TGTGCTGCGTGGGTCGAAAATTATAAGAAACTCTTT	CAAWVENYKKLF	TRGV10	.	TRGJ1	12	-1	-1	13
12	1.1160921892148292E-4	TGTGCTGCGTGGGGTAATTATTATAAGAAACTCTTT	CAAWGNYYKKLF	TRGV10	.	TRGJ1	12	-1	-1	15
12	1.1160921892148292E-4	TGTGCTGCGTGGGATTTCCGTTGGTTCAAGATATTT	CAAWDFRWFKIF	TRGV10	.	TRGJP1	15	-1	-1	19
12	1.1160921892148292E-4	TGTGCTGCGTGGGATTTACGGTGGTTCAAGATATTT	CAAWDLRWFKIF	TRGV10	.	TRGJP1	19	-1	-1	21
12	1.1160921892148292E-4	TGTGCTGCGTGGGATTGGAGGTGGTTCAAGATATTT	CAAWDWRWFKIF	TRGV10	.	TRGJP1	15	-1	-1	21
12	1.1160921892148292E-4	TGTGCTGCGTGGGATTATTCCAGGAAGAAACTCTTT	CAAWDYSRKKLF	TRGV10	.	TRGJ1	16	-1	-1	24
12	1.1160921892148292E-4	TGTGCTGCGTGGGATTACCCATATAAGAAACTCTTT	CAAWDYPYKKLF	TRGV10	.	TRGJ1	17	-1	-1	21
12	1.1160921892148292E-4	TGTGCTGCGTGGGATTACGGTAATAAGAAACTCTTT	CAAWDYGNKKLF	TRGV10	.	TRGJ1	23	-1	-1	22
12	1.1160921892148292E-4	TGTGCTGCGTGGGATCCCCATTATAAGAAACTCTTT	CAAWDPHYKKLF	TRGV10	.	TRGJ1	14	-1	-1	19
12	1.1160921892148292E-4	TGTGCTGCGTGGGATCGGTTTGGTAAGAAACTCTTT	CAAWDRFGKKLF	TRGV10	.	TRGJ1	14	-1	-1	23
12	1.1160921892148292E-4	TGTGCTGCGTGGGATAGACATTATAAGAAACTCTTT	CAAWDRHYKKLF	TRGV10	.	TRGJ1	14	-1	-1	19
12	1.1160921892148292E-4	TGTGCTGCGTGGGACCCTAGTTATAAGAAACTCTTT	CAAWDPSYKKLF	TRGV10	.	TRGJ1	13	-1	-1	20
12	1.1160921892148292E-4	TGTGCTGCGTGGGAACCCTATTATAAGAAACTCTTT	CAAWEPYYKKLF	TRGV10	.	TRGJ1	13	-1	-1	18
12	1.1160921892148292E-4	TGTGCCTTGTGGGATGATTATTATAAGAAACTCTTT	CALWDDYYKKLF	TRGV9	.	TRGJ1	13	-1	-1	16
12	1.1160921892148292E-4	TGTGCCTTGTGGGACCTTTATTATAAGAAACTCTTT	CALWDLYYKKLF	TRGV9	.	TRGJ1	13	-1	-1	17
12	1.1160921892148292E-4	TGTGCCTTGTGGGAGGTGAAAAGTAAGAAACTCTTT	CALWEVKSKKLF	TRGV9	.	TRGJ1	17	-1	-1	23
12	1.1160921892148292E-4	TGTGCCTTGTGGGAGAATTATTATAAGAAACTCTTT	CALWENYYKKLF	TRGV9	.	TRGJ1	14	-1	-1	14
12	1.1160921892148292E-4	TGTGCCTTGCCAAACAGTTATTATAAGAAACTCTTT	CALPNSYYKKLF	TRGV9	.	TRGJ1	8	-1	-1	17
12	1.1160921892148292E-4	TGTGCCACCTGGGATGGGCCGGAGAAGAAACTCTTT	CATWDGPEKKLF	TRGV4	.	TRGJ1	19	-1	-1	24
12	1.1160921892148292E-4	TGTGCCACCTGGGATGGGCATTATAAGAAACTCTTT	CATWDGHYKKLF	TRGV4	.	TRGJ1	18	-1	-1	19
12	1.1160921892148292E-4	TGTGCCACCTGGGATGGGGATTATAAGAAACTCTTT	CATWDGDYKKLF	TRGV4	.	TRGJ1	17	-1	-1	19
12	1.1160921892148292E-4	TGTGCCACCTGGGATGAGTATTATAAGAAACTCTTT	CATWDEYYKKLF	TRGV8	.	TRGJ1	14	-1	-1	18
12	1.1160921892148292E-4	TGTGCCACCTGGGATAGGGGTTATAAGAAACTCTTT	CATWDRGYKKLF	TRGV8	.	TRGJ1	17	-1	-1	20
12	1.1160921892148292E-4	TGTGCCACCTGGGACGGGCGTTATAAGAAACTCTTT	CATWDGRYKKLF	TRGV2	.	TRGJ1	18	-1	-1	20
12	1.1160921892148292E-4	TGTGCCACCTGGGACAGGCGTTGGATCAAGACGTTT	CATWDRRWIKTF	TRGV5	.	TRGJP2	18	-1	-1	20
12	1.1160921892148292E-4	TGTGCCACCTGGGACAGGCAGTATAAGAAACTCTTT	CATWDRQYKKLF	TRGV3	.	TRGJ1	18	-1	-1	21
12	1.1160921892148292E-4	TGTGCTTTCTTCACTGGTTGGTTCAAGATATTT	CAFFTGWFKIF	TRGV10	.	TRGJP1	5	-1	-1	11
12	1.1160921892148292E-4	TGTGCTGCGTGGGTGTCTAGTAAGAAACTCTTT	CAAWVSSKKLF	TRGV10	.	TRGJ1	12	-1	-1	20
12	1.1160921892148292E-4	TGTGCTGCGTGGGGTTCTCCGGGGAAACTCTTT	CAAWGSPGKLF	TRGV10	.	TRGJ1	15	-1	-1	23
12	1.1160921892148292E-4	TGTGCTGCGTGGGATTATGATCGGAAACTCTTT	CAAWDYDRKLF	TRGV10	.	TRGJ1	16	-1	-1	13
12	1.1160921892148292E-4	TGTGCTGCGTGGGATTATGACCCGAAACTCTTT	CAAWDYDPKLF	TRGV10	.	TRGJ1	16	-1	-1	23
12	1.1160921892148292E-4	TGTGCTGCGTGGGATTATGAGGGGAGGCTCTTT	CAAWDYEGRLF	TRGV10	.	TRGJ1	16	-1	-1	27
12	1.1160921892148292E-4	TGTGCTGCGTGGGATTATACCCAAAAACTCTTT	CAAWDYTQKLF	TRGV10	.	TRGJ1	16	-1	-1	24
12	1.1160921892148292E-4	TGTGCTGCGTGGGATTATAGTAAGAAACTCTTT	CAAWDYSKKLF	TRGV10	.	TRGJ1	16	-1	-1	13
12	1.1160921892148292E-4	TGTGCTGCGTGGGATGAATATAAGAAACTCTTT	CAAWDEYKKLF	TRGV10	.	TRGJ1	14	-1	-1	18
12	1.1160921892148292E-4	TGTGCTGCGTGGGATGAAAGGAAGAAACTCTTT	CAAWDERKKLF	TRGV10	.	TRGJ1	14	-1	-1	21
12	1.1160921892148292E-4	TGTGCTGCGTGGGACAACCTTAAGAAACTCTTT	CAAWDNLKKLF	TRGV10	.	TRGJ1	13	-1	-1	20
12	1.1160921892148292E-4	TGTGCCTCCATCTCTTATTATAAGAAACTCTTT	CASISYYKKLF	TRGV9	.	TRGJ1	6	-1	-1	14
12	1.1160921892148292E-4	TGTGCCACCTCCCTATTGTATAAGAAACTCTTT	CATSLLYKKLF	TRGV2	.	TRGJ1	9	-1	-1	18
12	1.1160921892148292E-4	TGTGCCACCTGGGGGGATTATAAGAAACTCTTT	CATWGDYKKLF	TRGV4	.	TRGJ1	12	-1	-1	16
12	1.1160921892148292E-4	TGTGCCACCTGGGATGGGCTCAAGAAACTCTTT	CATWDGLKKLF	TRGV4	.	TRGJ1	21	-1	-1	21
12	1.1160921892148292E-4	TGTGCCACCTGGGATGGGCCGGAGAAACTCTTT	CATWDGPEKLF	TRGV4	.	TRGJ1	19	-1	-1	22
12	1.1160921892148292E-4	TGTGCCACCTGGGATAGACGCGAGAAACTCTTT	CATWDRREKLF	TRGV4	.	TRGJ1	14	-1	-1	22
12	1.1160921892148292E-4	TGTGCCACCTGGGACGGGCCGAGGGAACTCTTT	CATWDGPRELF	TRGV2	.	TRGJ1	19	-1	-1	25
12	1.1160921892148292E-4	TGTGCTGCGTGGGACCATAAGAAACTCTTT	CAAWDHKKLF	TRGV10	.	TRGJ1	13	-1	-1	16
12	1.1160921892148292E-4	TGTGCTGCGCACCTCTATAAGAAACTCTTT	CAAHLYKKLF	TRGV10	.	TRGJ1	8	-1	-1	15
12	1.1160921892148292E-4	TGTGCCCCAAGAGATTATAAGAAACTCTTT	CAPRDYKKLF	TRGV9	.	TRGJ1	5	-1	-1	13
12	1.1160921892148292E-4	TGTGCCCGTCGTTATTATAAGAAACTCTTT	CARRYYKKLF	TRGV10	.	TRGJ1	4	-1	-1	11
12	1.1160921892148292E-4	TGTGCCACCTGGGATGTTGGGAAACTCTTT	CATWDVGKLF	TRGV4	.	TRGJ1	15	-1	-1	20
12	1.1160921892148292E-4	TGTGCCACCTGGGATAAAGGGAAACTCTTT	CATWDKGKLF	TRGV8	.	TRGJ1	15	-1	-1	20
12	1.1160921892148292E-4	TGTGCCACCTGGGAATATAAGAAACTCTTT	CATWEYKKLF	TRGV4	.	TRGJ1	13	-1	-1	15
12	1.1160921892148292E-4	TGTGGGAGGTGGTGTTATAAGAAACTCTTT	CGRWCYKKLF	TRGV10	.	TRGJ1	3	-1	-1	14
12	1.1160921892148292E-4	TGTGCTGCGTGGGGGGCGAAACTCTTT	CAAWGAKLF	TRGV10	.	TRGJ1	12	-1	-1	17
12	1.1160921892148292E-4	TGTGCTGCGTGGGGGGAGAAACTCTTT	CAAWGEKLF	TRGV10	.	TRGJ1	12	-1	-1	16
12	1.1160921892148292E-4	TGTGCTGCGTGGGATTCTAAGATATTT	CAAWDSKIF	TRGV10	.	TRGJP1	15	-1	-1	4
12	1.1160921892148292E-4	TGTGCCACCTGGGCGTGTATCCTCTTT	CATWACILF	TRGV4	.	TRGJ1	12	-1	-1	21
12	1.1160921892148292E-4	TGTGCCACCTGGGATGAGAAACTCTTT	CATWDEKLF	TRGV8	.	TRGJ1	14	-1	-1	13
12	1.1160921892148292E-4	TGTGCCACCTGGGACGAGAAACTCTTT	CATWDEKLF	TRGV5	.	TRGJ1	14	-1	-1	16
12	1.1160921892148292E-4	TGTGCTGCGTCCGCGAAACTCTTT	CAASAKLF	TRGV10	.	TRGJ1	9	-1	-1	14
12	1.1160921892148292E-4	TGTGCCACCTGGGACGGGCTCTTT	CATWDGLF	TRGV2	.	TRGJ1	18	-1	-1	18
12	1.1160921892148292E-4	TGTGCCACCTTGAAACTCTTT	CATLKLF	TRGV4	.	TRGJ1	9	-1	-1	11
12	1.1160921892148292E-4	TGTGCGAAGAAACTCTTT	CAKKLF	TRGV8	.	TRGJ1	4	-1	-1	6
11	1.0230845067802601E-4	TGTGCCTTGTGGGAGATCCTGGAACTCCTATTCCCAAGGTTAGGGGGTGGGAATTCGAATTATTATAAGAAACTCTTT	CALWEILELLFPRLGGGNSNYYKKLF	TRGV9	.	TRGJ1	14	-1	-1	51
11	1.0230845067802601E-4	TGTGCTGCGTGGGACCCTAACGAAAAGACCCATACCACTGGTTGGTTCAAGATATTT	CAAWDPNEKTHTTGWFKIF	TRGV10	.	TRGJP1	13	-1	-1	31
11	1.0230845067802601E-4	TGTGCTGCGTGGGCACTTTCGGCCGACACACAGAATTATTATAAGAAACTCTTT	CAAWALSADTQNYYKKLF	TRGV10	.	TRGJ1	12	-1	-1	32
11	1.0230845067802601E-4	TGTGCCTTGTGGGAGGTATTTATCCCTCGGTACCATTATTATAAGAAACTCTTT	CALWEVFIPRYHYYKKLF	TRGV9	.	TRGJ1	16	-1	-1	34
11	1.0230845067802601E-4	TGTGCTGCGTGGCAGATCTTGTGGGGGGCCTTTGGGGATAAGAAACTCTTT	CAAWQILWGAFGDKKLF	TRGV10	.	TRGJ1	11	-1	-1	37
11	1.0230845067802601E-4	TGTGCTGCGTGGGTCACCGATGGGGATACCACTGGTTGGTTCAAGATATTT	CAAWVTDGDTTGWFKIF	TRGV10	.	TRGJP1	12	-1	-1	25
11	1.0230845067802601E-4	TGTGCTGCGTGGGATTATATAGTGGATAGTAGTGATTGGATCAAGACGTTT	CAAWDYIVDSSDWIKTF	TRGV10	.	TRGJP2	16	-1	-1	25
11	1.0230845067802601E-4	TGTGCCTTGTGGGAGGTGCTAGTGGTAGTGAATTATTATAAGAAACTCTTT	CALWEVLVVVNYYKKLF	TRGV9	.	TRGJ1	18	-1	-1	29
11	1.0230845067802601E-4	TGTGCCACCTGGGACGGGCAACTCGCGGGTAGTGATTGGATCAAGACGTTT	CATWDGQLAGSDWIKTF	TRGV2	.	TRGJP2	18	-1	-1	28
11	1.0230845067802601E-4	TGTGCTGCGTGGGTTCCCCATCATACCACTGGTTGGTTCAAGATATTT	CAAWVPHHTTGWFKIF	TRGV10	.	TRGJP1	12	-1	-1	22
11	1.0230845067802601E-4	TGTGCTGCGTGGGATTCGGGACCTTGCACTGGTTGGTTCAAGATATTT	CAAWDSGPCTGWFKIF	TRGV10	.	TRGJP1	15	-1	-1	26
11	1.0230845067802601E-4	TGTGCTGCGTGGGATCTACCTTATACCACTGGTTGGTTCAAGATATTT	CAAWDLPYTTGWFKIF	TRGV10	.	TRGJP1	28	-1	-1	21
11	1.0230845067802601E-4	TGTGCTGCGTGGGATCAACGGCAATACAATTATTATAAGAAACTCTTT	CAAWDQRQYNYYKKLF	TRGV10	.	TRGJ1	14	-1	-1	27
11	1.0230845067802601E-4	TGTGCCTTGTGGGAGCCGCTGTTATACGCTTATTATAAGAAACTCTTT	CALWEPLLYAYYKKLF	TRGV9	.	TRGJ1	14	-1	-1	29
11	1.0230845067802601E-4	TGTGCCTTGTGGGAGGTGCGCGAGTTGGGCAAAAAAATCAAGGGATTT	CALWEVRELGKKIKGF	TRGV9	.	TRGJP	18	-1	-1	21
11	1.0230845067802601E-4	TGTGCCTTGTGGGAGGTAGAACCTTCAAATTATTATAAGAAACTCTTT	CALWEVEPSNYYKKLF	TRGV9	.	TRGJ1	23	-1	-1	23
11	1.0230845067802601E-4	TGTGCCTTGTGGGAGGGGATCCTTTCGAATTATTATAAGAAACTCTTT	CALWEGILSNYYKKLF	TRGV9	.	TRGJ1	15	-1	-1	23
11	1.0230845067802601E-4	TGTGCCTTGTGGGAGATGCCCCACTTGAATTATTATAAGAAACTCTTT	CALWEMPHLNYYKKLF	TRGV9	.	TRGJ1	21	-1	-1	26
11	1.0230845067802601E-4	TGTGCCACCTGGGACGGGTGTGATAGTAGTGATTGGATCAAGACGTTT	CATWDGCDSSDWIKTF	TRGV2	.	TRGJP2	17	-1	-1	22
11	1.0230845067802601E-4	TGTGCCACCTGGGACGGGCCAGATAGTAGTGATTGGATCAAGACGTTT	CATWDGPDSSDWIKTF	TRGV2	.	TRGJP2	19	-1	-1	22
11	1.0230845067802601E-4	TGTGCTGCGTGGGTTCCCAATACCACTGGTTGGTTCAAGATATTT	CAAWVPNTTGWFKIF	TRGV10	.	TRGJP1	12	-1	-1	19
11	1.0230845067802601E-4	TGTGCTGCGTGGGTATTGGGATGTAGTGATTGGATCAAGACGTTT	CAAWVLGCSDWIKTF	TRGV10	.	TRGJP2	16	-1	-1	22
11	1.0230845067802601E-4	TGTGCTGCGTGGGATTTGCCCCTTGTTTGGTATAAGAAACTCTTT	CAAWDLPLVWYKKLF	TRGV10	.	TRGJ1	15	-1	-1	30
11	1.0230845067802601E-4	TGTGCTGCGTGGGATTCCGGTGCCACTGGTTGGTTCAAGATATTT	CAAWDSGATGWFKIF	TRGV10	.	TRGJP1	18	-1	-1	22
11	1.0230845067802601E-4	TGTGCTGCGTGGGATTATTCCCGTAGTGATTGGATCAAGACGTTT	CAAWDYSRSDWIKTF	TRGV10	.	TRGJP2	16	-1	-1	22
11	1.0230845067802601E-4	TGTGCCTTGTGGGAGCACCGCATCTATTATTATAAGAAACTCTTT	CALWEHRIYYYKKLF	TRGV9	.	TRGJ1	14	-1	-1	25
11	1.0230845067802601E-4	TGTGCCTTGTGGGAGGTGCAGAAGTATTATTATAAGAAACTCTTT	CALWEVQKYYYKKLF	TRGV9	.	TRGJ1	19	-1	-1	25
11	1.0230845067802601E-4	TGTGCCTTGTGGGAGGCCGATACCACTGGTTGGTTCAAGATATTT	CALWEADTTGWFKIF	TRGV9	.	TRGJP1	15	-1	-1	19
11	1.0230845067802601E-4	TGTGCCTTGTGGGAGGACCCCCTAGATTATTATAAGAAACTCTTT	CALWEDPLDYYKKLF	TRGV9	.	TRGJ1	15	-1	-1	25
11	1.0230845067802601E-4	TGTGCCACCTGGGACGGCCCCCGGGGTGATTGGATCAAGACGTTT	CATWDGPRGDWIKTF	TRGV2	.	TRGJP2	20	-1	-1	25
11	1.0230845067802601E-4	TGTGCTGCGTTTAAAGTAGTCACTGGTTGGTTCAAGATATTT	CAAFKVVTGWFKIF	TRGV10	.	TRGJP1	9	-1	-1	20
11	1.0230845067802601E-4	TGTGCTGCGTGGCCCGCCGTTGGTGTGTATAAGAAACTCTTT	CAAWPAVGVYKKLF	TRGV10	.	TRGJ1	11	-1	-1	27
11	1.0230845067802601E-4	TGTGCTGCGTGGCGATCACTAGTTGCCAGTAAGAAACTCTTT	CAAWRSLVASKKLF	TRGV10	.	TRGJ1	18	-1	-1	29
11	1.0230845067802601E-4	TGTGCTGCGTGGGCCCCCTCCAATTATTATAAGAAACTCTTT	CAAWAPSNYYKKLF	TRGV10	.	TRGJ1	12	-1	-1	18
11	1.0230845067802601E-4	TGTGCTGCGTGGGATTTTGACACTGGTTGGTTCAAGATATTT	CAAWDFDTGWFKIF	TRGV10	.	TRGJP1	15	-1	-1	20
11	1.0230845067802601E-4	TGTGCTGCGTGGGATTTCGGCGCCATTGATAAGAAACTCTTT	CAAWDFGAIDKKLF	TRGV10	.	TRGJ1	18	-1	-1	24
11	1.0230845067802601E-4	TGTGCTGCGTGGGATTTGCCCGTTTATTATAAGAAACTCTTT	CAAWDLPVYYKKLF	TRGV10	.	TRGJ1	15	-1	-1	23
11	1.0230845067802601E-4	TGTGCTGCGTGGGATTTGGCGAATTATTATAAGAAACTCTTT	CAAWDLANYYKKLF	TRGV10	.	TRGJ1	15	-1	-1	19
11	1.0230845067802601E-4	TGTGCTGCGTGGGATTTGAATTTGTATTATAAGAAACTCTTT	CAAWDLNLYYKKLF	TRGV10	.	TRGJ1	15	-1	-1	24
11	1.0230845067802601E-4	TGTGCTGCGTGGGATTCGGGGAATTATTATAAGAAACTCTTT	CAAWDSGNYYKKLF	TRGV10	.	TRGJ1	15	-1	-1	20
11	1.0230845067802601E-4	TGTGCTGCGTGGGATTATGGGAGTGATTGGATCAAGACGTTT	CAAWDYGSDWIKTF	TRGV10	.	TRGJP2	16	-1	-1	15
11	1.0230845067802601E-4	TGTGCTGCGTGGGATTATAGGGGTGATTATAAGAAACTCTTT	CAAWDYRGDYKKLF	TRGV10	.	TRGJ1	16	-1	-1	25
11	1.0230845067802601E-4	TGTGCTGCGTGGGATGATACCACTGGTTGGTTCAAGATATTT	CAAWDDTTGWFKIF	TRGV10	.	TRGJP1	14	-1	-1	8
11	1.0230845067802601E-4	TGTGCCTTGTGGGAGCTCCTGAATTATTATAAGAAACTCTTT	CALWELLNYYKKLF	TRGV9	.	TRGJ1	14	-1	-1	20
11	1.0230845067802601E-4	TGTGCCTTGTGGGAGGTGCTTGGATATTATAAGAAACTCTTT	CALWEVLGYYKKLF	TRGV9	.	TRGJ1	18	-1	-1	24
11	1.0230845067802601E-4	TGTGCCTTGTGGGAGGTAAAGAATTATTATAAGAAACTCTTT	CALWEVKNYYKKLF	TRGV9	.	TRGJ1	16	-1	-1	20
11	1.0230845067802601E-4	TGTGCCACCTGGGCCCGACATTTCTTGTCTAAGAAACTCTTT	CATWARHFLSKKLF	TRGV2	.	TRGJ1	12	-1	-1	29
11	1.0230845067802601E-4	TGTGCCACCTGGGGTTATAGTAGTGATTGGATCAAGACGTTT	CATWGYSSDWIKTF	TRGV8	.	TRGJP2	12	-1	-1	15
11	1.0230845067802601E-4	TGTGCCACCTGGGATACGACCTCTAATTATAAGAAACTCTTT	CATWDTTSNYKKLF	TRGV4	.	TRGJ1	14	-1	-1	25
11	1.0230845067802601E-4	TGTGCTGCGTGGCCCCCGAATTGGGCTAAGAAACTCTTT	CAAWPPNWAKKLF	TRGV10	.	TRGJ1	11	-1	-1	26
11	1.0230845067802601E-4	TGTGCTGCGTGGGGCTATAATTATTATAAGAAACTCTTT	CAAWGYNYYKKLF	TRGV10	.	TRGJ1	12	-1	-1	18
11	1.0230845067802601E-4	TGTGCTGCGTGGGATTGGGGTTATTATAAGAAACTCTTT	CAAWDWGYYKKLF	TRGV10	.	TRGJ1	15	-1	-1	20
11	1.0230845067802601E-4	TGTGCTGCGTGGGATTATTGGACCGGGGTGAAACTCTTT	CAAWDYWTGVKLF	TRGV10	.	TRGJ1	16	-1	-1	29
11	1.0230845067802601E-4	TGTGCTGCGTGGGATTATCTTGTTTATAAGAAACTCTTT	CAAWDYLVYKKLF	TRGV10	.	TRGJ1	16	-1	-1	23
11	1.0230845067802601E-4	TGTGCTGCGTGGGATTATACGCAATTCGAGAAACTCTTT	CAAWDYTQFEKLF	TRGV10	.	TRGJ1	16	-1	-1	28
11	1.0230845067802601E-4	TGTGCTGCGTGGGATTACTGTGGTTGGTTCAAGATATTT	CAAWDYCGWFKIF	TRGV10	.	TRGJP1	17	-1	-1	20
11	1.0230845067802601E-4	TGTGCTGCGTGGGATGAGACTTATTATAAGAAACTCTTT	CAAWDETYYKKLF	TRGV10	.	TRGJ1	14	-1	-1	17
11	1.0230845067802601E-4	TGTGCTGCGTGGGATAGTAGTGATTGGATCAAGACGTTT	CAAWDSSDWIKTF	TRGV10	.	TRGJP2	14	-1	-1	13
11	1.0230845067802601E-4	TGTGCTGCGTGGGACTTAGGGAGTTGGTTCAAGATATTT	CAAWDLGSWFKIF	TRGV10	.	TRGJP1	17	-1	-1	22
11	1.0230845067802601E-4	TGTGCTGCGTGGGACCCTCATTATTATAAGAAACTCTTT	CAAWDPHYYKKLF	TRGV10	.	TRGJ1	13	-1	-1	19
11	1.0230845067802601E-4	TGTGCTGCGTGGGAGCACACTGGTTGGTTCAAGATATTT	CAAWEHTGWFKIF	TRGV10	.	TRGJP1	13	-1	-1	17
11	1.0230845067802601E-4	TGTGCTGCGTGGGAACCCAATTATTATAAGAAACTCTTT	CAAWEPNYYKKLF	TRGV10	.	TRGJ1	13	-1	-1	18
11	1.0230845067802601E-4	TGTGCCTTGTGGGAGTTTAATTATTATAAGAAACTCTTT	CALWEFNYYKKLF	TRGV9	.	TRGJ1	14	-1	-1	18
11	1.0230845067802601E-4	TGTGCCTTGTGGGAGCTCATGGCGTATAAGAAACTCTTT	CALWELMAYKKLF	TRGV9	.	TRGJ1	14	-1	-1	24
11	1.0230845067802601E-4	TGTGCCTTGTGGGAGGTTGGTCATTATAAGAAACTCTTT	CALWEVGHYKKLF	TRGV9	.	TRGJ1	16	-1	-1	22
11	1.0230845067802601E-4	TGTGCCTTGTGGGAGGTGCATATTTATAAGAAACTCTTT	CALWEVHIYKKLF	TRGV9	.	TRGJ1	19	-1	-1	23
11	1.0230845067802601E-4	TGTGCCTTGAGGGACTCGAATTATTATAAGAAACTCTTT	CALRDSNYYKKLF	TRGV9	.	TRGJ1	13	-1	-1	15
11	1.0230845067802601E-4	TGTGCCTCCACCTCACGTAATTATTATAAGAAACTCTTT	CASTSRNYYKKLF	TRGV9	.	TRGJ1	6	-1	-1	18
11	1.0230845067802601E-4	TGTGCCACCTGGGGCAGTTGGAGTTATAAGAAACTCTTT	CATWGSWSYKKLF	TRGV3	.	TRGJ1	16	-1	-1	23
11	1.0230845067802601E-4	TGTGCCACCTGGGATAGGGATTATTATAAGAAACTCTTT	CATWDRDYYKKLF	TRGV4	.	TRGJ1	18	-1	-1	19
11	1.0230845067802601E-4	TGTGCCACCTGGGACCGCACTGGTTGGTTCAAGATATTT	CATWDRTGWFKIF	TRGV5	.	TRGJP1	14	-1	-1	17
11	1.0230845067802601E-4	TGTGCCACCTGGGACCGGAATTATTATAAGAAACTCTTT	CATWDRNYYKKLF	TRGV3	.	TRGJ1	17	-1	-1	17
11	1.0230845067802601E-4	TGTGCCACCTGGGACGGCGGCGGCTATAAGAAACTCTTT	CATWDGGGYKKLF	TRGV2	.	TRGJ1	16	-1	-1	24
11	1.0230845067802601E-4	TGTGCCACCTGGGACAGGCTGGATTATAAGAAACTCTTT	CATWDRLDYKKLF	TRGV5	.	TRGJ1	18	-1	-1	22
11	1.0230845067802601E-4	TGTGCCACCTGGGACAGGCTAGGGTATAAGAAACTCTTT	CATWDRLGYKKLF	TRGV3	.	TRGJ1	18	-1	-1	24
11	1.0230845067802601E-4	TGTGCCACCTGGGAGAATAGTGATTGGATCAAGACGTTT	CATWENSDWIKTF	TRGV2	.	TRGJP2	13	-1	-1	17
11	1.0230845067802601E-4	TGTGCTGCCCTTTCCGGGCGTTATAAGAAACTCTTT	CAALSGRYKKLF	TRGV10	.	TRGJ1	7	-1	-1	20
11	1.0230845067802601E-4	TGTGCTGCGTGCCTTTGTTATTATAAGAAACTCTTT	CAACLCYYKKLF	TRGV10	.	TRGJ1	10	-1	-1	17
11	1.0230845067802601E-4	TGTGCTGCGTGGGGATCTTATTATAAGAAACTCTTT	CAAWGSYYKKLF	TRGV10	.	TRGJ1	12	-1	-1	17
11	1.0230845067802601E-4	TGTGCTGCGTGGGATTCTCCTGGTAAGAAACTCTTT	CAAWDSPGKKLF	TRGV10	.	TRGJ1	15	-1	-1	23
11	1.0230845067802601E-4	TGTGCTGCGTGGGATTGCCAATATAAGAAACTCTTT	CAAWDCQYKKLF	TRGV10	.	TRGJ1	15	-1	-1	21
11	1.0230845067802601E-4	TGTGCTGCGTGGGATGCTGGTTGGTTCAAGATATTT	CAAWDAGWFKIF	TRGV10	.	TRGJP1	14	-1	-1	16
11	1.0230845067802601E-4	TGTGCTGCGTGGGATGGCTATTATAAGAAACTCTTT	CAAWDGYYKKLF	TRGV10	.	TRGJ1	14	-1	-1	18
11	1.0230845067802601E-4	TGTGCTGCGTGGGATAATGGTTGGTTCAAGATATTT	CAAWDNGWFKIF	TRGV10	.	TRGJP1	14	-1	-1	17
11	1.0230845067802601E-4	TGTGCTGCGTGGACACTTGGTTGGTTCAAGATATTT	CAAWTLGWFKIF	TRGV10	.	TRGJP1	11	-1	-1	13
11	1.0230845067802601E-4	TGTGCTGCGAAATTGACTGGTTGGTTCAAGATATTT	CAAKLTGWFKIF	TRGV10	.	TRGJP1	8	-1	-1	15
11	1.0230845067802601E-4	TGTGCTGCACTGGATAATTATTATAAGAAACTCTTT	CAALDNYYKKLF	TRGV10	.	TRGJ1	7	-1	-1	15
11	1.0230845067802601E-4	TGTGCCTTGTGGGAGCTTGGTTATAAGAAACTCTTT	CALWELGYKKLF	TRGV9	.	TRGJ1	14	-1	-1	20
11	1.0230845067802601E-4	TGTGCCTTGTGGGAGGTGGGTTATAAGAAACTCTTT	CALWEVGYKKLF	TRGV9	.	TRGJ1	17	-1	-1	20
11	1.0230845067802601E-4	TGTGCCACCTTTTCTAGTGATTGGATCAAGACGTTT	CATFSSDWIKTF	TRGV2	.	TRGJP2	9	-1	-1	14
11	1.0230845067802601E-4	TGTGCCACCTGGGATTTTTATTATAAGAAACTCTTT	CATWDFYYKKLF	TRGV8	.	TRGJ1	14	-1	-1	17
11	1.0230845067802601E-4	TGTGCCACCTGGGATGCTTATTATAAGAAACTCTTT	CATWDAYYKKLF	TRGV2	.	TRGJ1	13	-1	-1	17
11	1.0230845067802601E-4	TGTGCCACCTGGGACGGCGATTGGATCAAGACGTTT	CATWDGDWIKTF	TRGV2	.	TRGJP2	16	-1	-1	18
11	1.0230845067802601E-4	TGTGCCACCTGGGACAGGCTGGGCAAGAAACTCTTT	CATWDRLGKKLF	TRGV3	.	TRGJ1	18	-1	-1	24
11	1.0230845067802601E-4	TGTGCCACCTGGGACAGGCCTCATAAGAAACTCTTT	CATWDRPHKKLF	TRGV2	.	TRGJ1	19	-1	-1	22
11	1.0230845067802601E-4	TGTGCCACCTGGGACAGGCGCTATAAGAAACTCTTT	CATWDRRYKKLF	TRGV5	.	TRGJ1	18	-1	-1	21
11	1.0230845067802601E-4	TGTGCCACCTGGGACAAGCCCCTCCCGAAACTCTTT	CATWDKPLPKLF	TRGV3	.	TRGJ1	25	-1	-1	26
11	1.0230845067802601E-4	TGTGCCACCTGGGAGATTTATTATAAGAAACTCTTT	CATWEIYYKKLF	TRGV4	.	TRGJ1	13	-1	-1	14
11	1.0230845067802601E-4	TGTGCCACCTGGACGAATTATTATAAGAAACTCTTT	CATWTNYYKKLF	TRGV4	.	TRGJ1	11	-1	-1	13
11	1.0230845067802601E-4	TGTGCCACCGTGGCAAGGGATTATAAGAAACTCTTT	CATVARDYKKLF	TRGV5	.	TRGJ1	12	-1	-1	19
11	1.0230845067802601E-4	TGTGCTGCCCGAATGTGGTGGTTCAAGATATTT	CAARMWWFKIF	TRGV10	.	TRGJP1	7	-1	-1	15
11	1.0230845067802601E-4	TGTGCTGCGTGCCTAAGTTGGTTCAAGATATTT	CAACLSWFKIF	TRGV10	.	TRGJP1	10	-1	-1	16
11	1.0230845067802601E-4	TGTGCTGCGTGGGTTACAATCTGGAAACTCTTT	CAAWVTIWKLF	TRGV10	.	TRGJ1	16	-1	-1	23
11	1.0230845067802601E-4	TGTGCTGCGTGGGGTTCATTAAAGAAACTCTTT	CAAWGSLKKLF	TRGV10	.	TRGJ1	15	-1	-1	17
11	1.0230845067802601E-4	TGTGCTGCGTGGGATTTCCTTGGGAAACTCTTT	CAAWDFLGKLF	TRGV10	.	TRGJ1	15	-1	-1	23
11	1.0230845067802601E-4	TGTGCTGCGTGGGATTCCCTTAAGAAACTCTTT	CAAWDSLKKLF	TRGV10	.	TRGJ1	15	-1	-1	20
11	1.0230845067802601E-4	TGTGCTGCGTGGGATTCAGATAAGAAACTCTTT	CAAWDSDKKLF	TRGV10	.	TRGJ2	15	-1	-1	19
11	1.0230845067802601E-4	TGTGCTGCGTGGGATTATGAACGGAAACTCTTT	CAAWDYERKLF	TRGV10	.	TRGJ1	16	-1	-1	23
11	1.0230845067802601E-4	TGTGCTGCGTGGGATTACTCGGGGAAACTCTTT	CAAWDYSGKLF	TRGV10	.	TRGJ1	17	-1	-1	23
11	1.0230845067802601E-4	TGTGCTGCGTGGGATCACTATAAGAAACTCTTT	CAAWDHYKKLF	TRGV10	.	TRGJ1	17	-1	-1	18
11	1.0230845067802601E-4	TGTGCTGCGTGGGAGGGGTGGTTCAAGATATTT	CAAWEGWFKIF	TRGV10	.	TRGJP1	13	-1	-1	15
11	1.0230845067802601E-4	TGTGCTGCGTGGATTTATTATAAGAAACTCTTT	CAAWIYYKKLF	TRGV10	.	TRGJ1	14	-1	-1	11
11	1.0230845067802601E-4	TGTGCTGCGTGGACACATGAAAAGAAACTCTTT	CAAWTHEKKLF	TRGV10	.	TRGJ1	11	-1	-1	21
11	1.0230845067802601E-4	TGTGCCTTGTGTAGGGATTATAAGAAACTCTTT	CALCRDYKKLF	TRGV9	.	TRGJ1	10	-1	-1	16
11	1.0230845067802601E-4	TGTGCCTTGTGCATTTATTATAAGAAACTCTTT	CALCIYYKKLF	TRGV9	.	TRGJ1	10	-1	-1	14
11	1.0230845067802601E-4	TGTGCCTTGTGGGAGGCCTATAAGAAACTCTTT	CALWEAYKKLF	TRGV9	.	TRGJ1	15	-1	-1	18
11	1.0230845067802601E-4	TGTGCCACCTGCCCTTATTATAAGAAACTCTTT	CATCPYYKKLF	TRGV3	.	TRGJ1	10	-1	-1	14
11	1.0230845067802601E-4	TGTGCCACCTGGCGCCTTAGGGGGAAACTCTTT	CATWRLRGKLF	TRGV4	.	TRGJ1	11	-1	-1	23
11	1.0230845067802601E-4	TGTGCCACCTGGGCCGATTGGATCAAGACGTTT	CATWADWIKTF	TRGV4	.	TRGJP2	12	-1	-1	15
11	1.0230845067802601E-4	TGTGCCACCTGGGATTGGTATAAGAAACTCTTT	CATWDWYKKLF	TRGV4	.	TRGJ1	17	-1	-1	18
11	1.0230845067802601E-4	TGTGCCACCTGGGATCGTTATAAGAAACTCTTT	CATWDRYKKLF	TRGV8	.	TRGJ1	14	-1	-1	17
11	1.0230845067802601E-4	TGTGCCACCTGGGATGCTTATAAGAAACTCTTT	CATWDAYKKLF	TRGV4	.	TRGJ1	15	-1	-1	17
11	1.0230845067802601E-4	TGTGCCACCTGGGATGGTCCAAGGAAACTCTTT	CATWDGPRKLF	TRGV4	.	TRGJ1	19	-1	-1	23
11	1.0230845067802601E-4	TGTGCCACCTGGGATGATTATAAGAAACTCTTT	CATWDDYKKLF	TRGV4	.	TRGJ1	15	-1	-1	13
11	1.0230845067802601E-4	TGTGCCACCTGGGACGGAGATAAGAAACTCTTT	CATWDGDKKLF	TRGV5	.	TRGJ1	14	-1	-1	19
11	1.0230845067802601E-4	TGTGCCACCTGGGACAGGTTGGAGCCGCTCTTT	CATWDRLEPLF	TRGV7	.	TRGJ1	17	-1	-1	27
11	1.0230845067802601E-4	TGTGCCACCTGGGACAGGCGGACGAAACTCTTT	CATWDRRTKLF	TRGV3	.	TRGJ1	18	-1	-1	23
11	1.0230845067802601E-4	TGTGCTGCGTTCCCACGTAAGAAACTCTTT	CAAFPRKKLF	TRGV10	.	TRGJ1	9	-1	-1	17
11	1.0230845067802601E-4	TGTGCTGCGTCGTATTATAAGAAACTCTTT	CAASYYKKLF	TRGV10	.	TRGJ1	16	-1	-1	12
11	1.0230845067802601E-4	TGTGCTGCGTGGGCCGAGAAGAAACTCTTT	CAAWAEKKLF	TRGV10	.	TRGJ1	12	-1	-1	18
11	1.0230845067802601E-4	TGTGCTGCGTGGGCACATAAGAAACTCTTT	CAAWAHKKLF	TRGV10	.	TRGJ1	12	-1	-1	16
11	1.0230845067802601E-4	TGTGCTGCGTGGGGGGATAAGAAACTCTTT	CAAWGDKKLF	TRGV10	.	TRGJ1	12	-1	-1	16
11	1.0230845067802601E-4	TGTGCTGCGTGGGATTGTCTTTTACTCTTT	CAAWDCLLLF	TRGV10	.	TRGJ1	15	-1	-1	23
11	1.0230845067802601E-4	TGTGCTGCGTGGGATACCGAGAAACTCTTT	CAAWDTEKLF	TRGV10	.	TRGJ1	14	-1	-1	19
11	1.0230845067802601E-4	TGTGCCTGCACTGGTTGGTTCAAGATATTT	CACTGWFKIF	TRGV9	.	TRGJP1	6	-1	-1	8
11	1.0230845067802601E-4	TGTGCCACTTATTATTATAAGAAACTCTTT	CATYYYKKLF	TRGV4	.	TRGJ1	7	-1	-1	10
11	1.0230845067802601E-4	TGTGCCACCTGGGATCAAAAGAAACTCTTT	CATWDQKKLF	TRGV4	.	TRGJ1	14	-1	-1	18
11	1.0230845067802601E-4	TGTGCCACCTGGGACGGGTTCAAGATATTT	CATWDGFKIF	TRGV2	.	TRGJP1	17	-1	-1	16
11	1.0230845067802601E-4	TGTGCTGCGTGGGATCTAATTCTCTTT	CAAWDLILF	TRGV10	.	TRGJ1	14	-1	-1	21
11	1.0230845067802601E-4	TGTGCTGCGACTGATAAGAAACTCTTT	CAATDKKLF	TRGV10	.	TRGJ1	8	-1	-1	13
11	1.0230845067802601E-4	TGTGCCACCTGGGTCAAGAAACTCTTT	CATWVKKLF	TRGV4	.	TRGJ1	12	-1	-1	15
11	1.0230845067802601E-4	TGTGCCACCCCGACGGGGAAACTCTTT	CATPTGKLF	TRGV2	.	TRGJ1	8	-1	-1	17
11	1.0230845067802601E-4	TGTGCCACCGGTTGGTTCAAGATATTT	CATGWFKIF	TRGV2	.	TRGJP1	8	-1	-1	4
11	1.0230845067802601E-4	TGTGCTGCGTGGGGGAAACTCTTT	CAAWGKLF	TRGV10	.	TRGJ1	12	-1	-1	14
11	1.0230845067802601E-4	TGTGCCTCCTTGAAGAAACTCTTT	CASLKKLF	TRGV2	.	TRGJ1	9	-1	-1	12
11	1.0230845067802601E-4	TGTGCCACCCCTAGGAAACTCTTT	CATPRKLF	TRGV4	.	TRGJ1	8	-1	-1	11
10	9.30076824345691E-5	TGTGCTGCGTGGGATCCGGCCCCGTATTGCAAGTGGGATGCCCCATGCTGCTATAAGAAACTCTTT	CAAWDPAPYCKWDAPCCYKKLF	TRGV10	.	TRGJ1	14	-1	-1	51
10	9.30076824345691E-5	TGTGCTGCGTGGGATTCTAGGCCCCCCATGAATACCACTGGTTGGTTCAAGATATTT	CAAWDSRPPMNTTGWFKIF	TRGV10	.	TRGJP1	15	-1	-1	31
10	9.30076824345691E-5	TGTGCTGCGTGGGACGCCATCCTAGGGGCTACCACTGGTTGGTTCAAGATATTT	CAAWDAILGATTGWFKIF	TRGV10	.	TRGJP1	13	-1	-1	29
10	9.30076824345691E-5	TGTGCTGCGTGGGATTACAGCCCTATTCCGAATTATTATAAGAAACTCTTT	CAAWDYSPIPNYYKKLF	TRGV10	.	TRGJ1	17	-1	-1	24
10	9.30076824345691E-5	TGTGCTGCGTGGGAAAGAAAGCAGGATACCACTGGTTGGTTCAAGATATTT	CAAWERKQDTTGWFKIF	TRGV10	.	TRGJP1	13	-1	-1	25
10	9.30076824345691E-5	TGTGCCTTGTACCAGGGTTGGGTGGGGTTGGGCAAAAAAATCAAGGTATTT	CALYQGWVGLGKKIKVF	TRGV9	.	TRGJP	9	-1	-1	26
10	9.30076824345691E-5	TGTGCTGCGTGGGTGCCCCCCGGTACCACTGGTTGGTTCAAGATATTT	CAAWVPPGTTGWFKIF	TRGV10	.	TRGJP1	12	-1	-1	23
10	9.30076824345691E-5	TGTGCTGCGTGGGATTTCCACCACTTCCTCTATTATAAGAAACTCTTT	CAAWDFHHFLYYKKLF	TRGV10	.	TRGJ1	15	-1	-1	30
10	9.30076824345691E-5	TGTGCTGCGTGGGATTATAGGGTCGGGGATTATTATAAGAAACTCTTT	CAAWDYRVGDYYKKLF	TRGV10	.	TRGJ1	16	-1	-1	28
10	9.30076824345691E-5	TGTGCTGCGTGGGATTACAAATCCGCTAGGTATTATAAGAAACTCTTT	CAAWDYKSARYYKKLF	TRGV10	.	TRGJ1	23	-1	-1	30
10	9.30076824345691E-5	TGTGCCACCTGGGACGGGCGAACGGGTAGTGATTGGATCAAGACGTTT	CATWDGRTGSDWIKTF	TRGV2	.	TRGJP2	18	-1	-1	25
10	9.30076824345691E-5	TGTGCCACCTGGGACGGGAAATATAGTAGTGATTGGATCAAGACGTTT	CATWDGKYSSDWIKTF	TRGV2	.	TRGJP2	17	-1	-1	20
10	9.30076824345691E-5	TGTGCCACCTGGGACGGAACAGGGGGGAGTGATTGGATCAAGACGTTT	CATWDGTGGSDWIKTF	TRGV2	.	TRGJP2	16	-1	-1	27
10	9.30076824345691E-5	TGTGCCACCTGGGACAGGCGGAGGGAGAGGTATTATAAGAAACTCTTT	CATWDRRRERYYKKLF	TRGV3	.	TRGJ1	18	-1	-1	30
10	9.30076824345691E-5	TGTGCTGCGTGGGGCCGATATACCACTGGTTGGTTCAAGATATTT	CAAWGRYTTGWFKIF	TRGV10	.	TRGJP1	12	-1	-1	17
10	9.30076824345691E-5	TGTGCTGCGTGGGATTTGGTTCTTGGGTATTATAAGAAACTCTTT	CAAWDLVLGYYKKLF	TRGV10	.	TRGJ1	15	-1	-1	27
10	9.30076824345691E-5	TGTGCTGCGTGGGATTCATACACGAATTATTATAAGAAACTCTTT	CAAWDSYTNYYKKLF	TRGV10	.	TRGJ1	15	-1	-1	22
10	9.30076824345691E-5	TGTGCTGCGTGGGATTATAAGACCACTGGTTGGTTCAAGATATTT	CAAWDYKTTGWFKIF	TRGV10	.	TRGJP1	16	-1	-1	21
10	9.30076824345691E-5	TGTGCTGCGTGGGATCCCGAGACCGTTTATTATAAGAAACTCTTT	CAAWDPETVYYKKLF	TRGV10	.	TRGJ1	14	-1	-1	26
10	9.30076824345691E-5	TGTGCTGCGTGGGATCAGTATACCACTGGTTGGTTCAAGATATTT	CAAWDQYTTGWFKIF	TRGV10	.	TRGJP1	25	-1	-1	18
10	9.30076824345691E-5	TGTGCTGCGTGGGATGTTTTAAAGAGTTATTATAAGAAACTCTTT	CAAWDVLKSYYKKLF	TRGV10	.	TRGJ1	14	-1	-1	23
10	9.30076824345691E-5	TGTGCCTTGTGGGAGCCTCTCCCGAATTATTATAAGAAACTCTTT	CALWEPLPNYYKKLF	TRGV9	.	TRGJ1	14	-1	-1	22
10	9.30076824345691E-5	TGTGCCTTGTGGGAGGTGTTTTCGAATTATTATAAGAAACTCTTT	CALWEVFSNYYKKLF	TRGV9	.	TRGJ1	17	-1	-1	20
10	9.30076824345691E-5	TGTGCCTTGTGGGAGGTGCGGACAAATTATTATAAGAAACTCTTT	CALWEVRTNYYKKLF	TRGV9	.	TRGJ1	18	-1	-1	24
10	9.30076824345691E-5	TGTGCCTTGTGGGAGGTGCGGAATTATTATTATAAGAAACTCTTT	CALWEVRNYYYKKLF	TRGV9	.	TRGJ1	18	-1	-1	25
10	9.30076824345691E-5	TGTGCCTTGTGGGAGGTGGGGGCCTGTTATTATAAGAAACTCTTT	CALWEVGACYYKKLF	TRGV9	.	TRGJ1	17	-1	-1	26
10	9.30076824345691E-5	TGTGCCTTGTGGGAGGCCCTCCTTTTTTATTATAAGAAACTCTTT	CALWEALLFYYKKLF	TRGV9	.	TRGJ1	15	-1	-1	26
10	9.30076824345691E-5	TGTGCCTTGTGGGAGATTCCCCGTCTTTATTATAAGAAACTCTTT	CALWEIPRLYYKKLF	TRGV9	.	TRGJ1	14	-1	-1	26
10	9.30076824345691E-5	TGTGCCACCTGGGACGGGCGGGGCACTGGTTGGTTCAAGATATTT	CATWDGRGTGWFKIF	TRGV2	.	TRGJP1	18	-1	-1	23
10	9.30076824345691E-5	TGTGCCACCTGGGACGGGGGTGCTAGTGATTGGATCAAGACGTTT	CATWDGGASDWIKTF	TRGV2	.	TRGJP2	17	-1	-1	23
10	9.30076824345691E-5	TGTGCTGCGTGGGTTTTTGTGATTAGTTGGTTCAAGATATTT	CAAWVFVISWFKIF	TRGV10	.	TRGJP1	15	-1	-1	25
10	9.30076824345691E-5	TGTGCTGCGTGGGTTTTACGGGCTGGTTGGTTCAAGATATTT	CAAWVLRAGWFKIF	TRGV10	.	TRGJP1	19	-1	-1	22
10	9.30076824345691E-5	TGTGCTGCGTGGGGTCATACCCCCAATCATAAGAAACTCTTT	CAAWGHTPNHKKLF	TRGV10	.	TRGJ1	12	-1	-1	25
10	9.30076824345691E-5	TGTGCTGCGTGGGGGTCTGGGGCTTATTATAAGAAACTCTTT	CAAWGSGAYYKKLF	TRGV10	.	TRGJ1	12	-1	-1	23
10	9.30076824345691E-5	TGTGCTGCGTGGGATTCATCGAATTATTATAAGAAACTCTTT	CAAWDSSNYYKKLF	TRGV10	.	TRGJ1	15	-1	-1	18
10	9.30076824345691E-5	TGTGCTGCGTGGGATTGCTTTGGTGTGTGTAAGAAACTCTTT	CAAWDCFGVCKKLF	TRGV10	.	TRGJ1	15	-1	-1	29
10	9.30076824345691E-5	TGTGCTGCGTGGGATTGGACCACTGGTTGGTTCAAGATATTT	CAAWDWTTGWFKIF	TRGV10	.	TRGJP1	15	-1	-1	18
10	9.30076824345691E-5	TGTGCTGCGTGGGATTATGGTCCCACAATACGAAAACTCTTT	CAAWDYGPTIRKLF	TRGV10	.	TRGJ1	16	-1	-1	33
10	9.30076824345691E-5	TGTGCTGCGTGGGATTATGGGGCCTCCCATAAGAAACTCTTT	CAAWDYGASHKKLF	TRGV10	.	TRGJ1	16	-1	-1	28
10	9.30076824345691E-5	TGTGCTGCGTGGGATTACCCCCTTCGTTATAAGAAACTCTTT	CAAWDYPLRYKKLF	TRGV10	.	TRGJ1	17	-1	-1	26
10	9.30076824345691E-5	TGTGCTGCGTGGGATCCAGCCATTTATTATAAGAAACTCTTT	CAAWDPAIYYKKLF	TRGV10	.	TRGJ1	14	-1	-1	23
10	9.30076824345691E-5	TGTGCTGCGTGGGATACAACCACTGGTTGGTTCAAGATATTT	CAAWDTTTGWFKIF	TRGV10	.	TRGJP1	14	-1	-1	8
10	9.30076824345691E-5	TGTGCTGCGTGGGATAGTTCCACTGGTTGGTTCAAGATATTT	CAAWDSSTGWFKIF	TRGV10	.	TRGJP1	14	-1	-1	8
10	9.30076824345691E-5	TGTGCTGCGTGGGATAGCAACAATTATTATAAGAAACTCTTT	CAAWDSNNYYKKLF	TRGV10	.	TRGJ1	14	-1	-1	21
10	9.30076824345691E-5	TGTGCTGCGTGGGACCCGCCCCTTTATTATAAGAAACTCTTT	CAAWDPPLYYKKLF	TRGV10	.	TRGJ1	13	-1	-1	23
10	9.30076824345691E-5	TGTGCTGCGTGGGAACCCACCACTGGTTGGTTCAAGATATTT	CAAWEPTTGWFKIF	TRGV10	.	TRGJP1	13	-1	-1	18
10	9.30076824345691E-5	TGTGCCTTGTTCAAGGGACCGGGGGAGGCCATGGGGCTCTTT	CALFKGPGEAMGLF	TRGV9	.	TRGJ1	9	-1	-1	36
10	9.30076824345691E-5	TGTGCCTTGTGGGATTATACCACTGGTTGGTTCAAGATATTT	CALWDYTTGWFKIF	TRGV9	.	TRGJP1	13	-1	-1	8
10	9.30076824345691E-5	TGTGCCTTGTGGGATCCAGTTAATTATTATAAGAAACTCTTT	CALWDPVNYYKKLF	TRGV9	.	TRGJ1	13	-1	-1	21
10	9.30076824345691E-5	TGTGCCTTGTGGGAGGTTACCCCTTATTATAAGAAACTCTTT	CALWEVTPYYKKLF	TRGV9	.	TRGJ1	16	-1	-1	23
10	9.30076824345691E-5	TGTGCCTTGTGGGAGGTGCGTAATTATTATAAGAAACTCTTT	CALWEVRNYYKKLF	TRGV9	.	TRGJ1	18	-1	-1	21
10	9.30076824345691E-5	TGTGCCTTGTGGGAGGTGCGGTGTTATTATAAGAAACTCTTT	CALWEVRCYYKKLF	TRGV9	.	TRGJ1	18	-1	-1	23
10	9.30076824345691E-5	TGTGCCTTGTGGGAGGACCCTTATTATTATAAGAAACTCTTT	CALWEDPYYYKKLF	TRGV9	.	TRGJ1	15	-1	-1	22
10	9.30076824345691E-5	TGTGCCTTGTGGGAGATGCAAAATTATTATAAGAAACTCTTT	CALWEMQNYYKKLF	TRGV9	.	TRGJ1	19	-1	-1	21
10	9.30076824345691E-5	TGTGCCTTGTGGGAGAACCCGAGGTGTTATAAGAAACTCTTT	CALWENPRCYKKLF	TRGV9	.	TRGJ1	14	-1	-1	26
10	9.30076824345691E-5	TGTGCCACCTGGGTCGCCTCGAATTATTATAAGAAACTCTTT	CATWVASNYYKKLF	TRGV7	.	TRGJ1	12	-1	-1	18
10	9.30076824345691E-5	TGTGCCACCTGGGATGGGCGGGGCTACTATAAGAAACTCTTT	CATWDGRGYYKKLF	TRGV4	.	TRGJ1	18	-1	-1	24
10	9.30076824345691E-5	TGTGCCACCTGGGACGGTAGTAGTGATTGGATCAAGACGTTT	CATWDGSSDWIKTF	TRGV2	.	TRGJP2	16	-1	-1	17
10	9.30076824345691E-5	TGTGCCACCTGGGACGGCGGGGGTGATTGGATCAAGACGTTT	CATWDGGGDWIKTF	TRGV2	.	TRGJP2	16	-1	-1	22
10	9.30076824345691E-5	TGTGCCACCTGGGACGGGCTATCAGGCTATAAGAAACTCTTT	CATWDGLSGYKKLF	TRGV2	.	TRGJ1	18	-1	-1	27
10	9.30076824345691E-5	TGTGCCACCTGGGACGGGCCTCGGGATTATAAGAAACTCTTT	CATWDGPRDYKKLF	TRGV2	.	TRGJ1	19	-1	-1	25
10	9.30076824345691E-5	TGTGCCACCTGGGACGGGCCTGTAGATTGGATCAAGACGTTT	CATWDGPVDWIKTF	TRGV2	.	TRGJP2	22	-1	-1	24
10	9.30076824345691E-5	TGTGCCACCTGGGACGGGCCTGGTGATTGGATCAAGACGTTT	CATWDGPGDWIKTF	TRGV2	.	TRGJP2	19	-1	-1	22
10	9.30076824345691E-5	TGTGCCACCTGGGACGGGCCGGGTGATTGGATCAAGACGTTT	CATWDGPGDWIKTF	TRGV2	.	TRGJP2	19	-1	-1	22
10	9.30076824345691E-5	TGTGCCACCTGGGACAGGCGGAGTTATTATAAGAAACTCTTT	CATWDRRSYYKKLF	TRGV3	.	TRGJ1	18	-1	-1	20
10	9.30076824345691E-5	TGTGCCACCTGGGACAATCGCCATAATTATAAGAAACTCTTT	CATWDNRHNYKKLF	TRGV3	.	TRGJ1	15	-1	-1	22
10	9.30076824345691E-5	TGTGCTGCTTTAGCCCCCACTGGTTGGTTCAAGATATTT	CAALAPTGWFKIF	TRGV10	.	TRGJP1	7	-1	-1	16
10	9.30076824345691E-5	TGTGCTGCGTGGGTTAAAGTGTGGGTGGTGAAACTCTTT	CAAWVKVWVVKLF	TRGV10	.	TRGJ1	15	-1	-1	29
10	9.30076824345691E-5	TGTGCTGCGTGGGATTCGAGTTATTATAAGAAACTCTTT	CAAWDSSYYKKLF	TRGV10	.	TRGJ1	15	-1	-1	13
10	9.30076824345691E-5	TGTGCTGCGTGGGATTATCAGTATTATAAGAAACTCTTT	CAAWDYQYYKKLF	TRGV10	.	TRGJ1	16	-1	-1	21
10	9.30076824345691E-5	TGTGCTGCGTGGGATTATATTGGGATGGAGAAACTCTTT	CAAWDYIGMEKLF	TRGV10	.	TRGJ1	16	-1	-1	28
10	9.30076824345691E-5	TGTGCTGCGTGGGATTATACTCATTATAAGAAACTCTTT	CAAWDYTHYKKLF	TRGV10	.	TRGJ1	16	-1	-1	22
10	9.30076824345691E-5	TGTGCTGCGTGGGATTACCTTTATTATAAGAAACTCTTT	CAAWDYLYYKKLF	TRGV10	.	TRGJ1	17	-1	-1	20
10	9.30076824345691E-5	TGTGCTGCGTGGGATCTTGGTTATTATAAGAAACTCTTT	CAAWDLGYYKKLF	TRGV10	.	TRGJ1	14	-1	-1	20
10	9.30076824345691E-5	TGTGCTGCGTGGGATCCCTTCACTGTTGAGAAACTCTTT	CAAWDPFTVEKLF	TRGV10	.	TRGJ1	14	-1	-1	28
10	9.30076824345691E-5	TGTGCTGCGTGGGATCGTCGAACTAATAAGAAACTCTTT	CAAWDRRTNKKLF	TRGV10	.	TRGJ1	14	-1	-1	17
10	9.30076824345691E-5	TGTGCTGCGTGGGATCGAGAGGATTATAAGAAACTCTTT	CAAWDREDYKKLF	TRGV10	.	TRGJ1	14	-1	-1	22
10	9.30076824345691E-5	TGTGCTGCGTGGGATACGAATTATTATAAGAAACTCTTT	CAAWDTNYYKKLF	TRGV10	.	TRGJ1	20	-1	-1	13
10	9.30076824345691E-5	TGTGCTGCGTGGGACTTGAATTATTATAAGAAACTCTTT	CAAWDLNYYKKLF	TRGV10	.	TRGJ1	13	-1	-1	17
10	9.30076824345691E-5	TGTGCTGCGTGGGACGGTCGATATTATAAGAAACTCTTT	CAAWDGRYYKKLF	TRGV10	.	TRGJ1	13	-1	-1	21
10	9.30076824345691E-5	TGTGCTGCGTGGGACAAGAATTATTATAAGAAACTCTTT	CAAWDKNYYKKLF	TRGV10	.	TRGJ1	13	-1	-1	17
10	9.30076824345691E-5	TGTGCTGCGTGGGAATCCACTGGTTGGTTCAAGATATTT	CAAWESTGWFKIF	TRGV10	.	TRGJP1	13	-1	-1	8
10	9.30076824345691E-5	TGTGCTGCGTGGACTACCACTGGTTGGTTCAAGATATTT	CAAWTTTGWFKIF	TRGV10	.	TRGJP1	11	-1	-1	14
10	9.30076824345691E-5	TGTGCTGCGCCTTGGGTTGATTATTATAAGAAACTCTTT	CAAPWVDYYKKLF	TRGV10	.	TRGJ1	8	-1	-1	19
10	9.30076824345691E-5	TGTGCTGCGGGAGGAGAGACTGGTTGGTTCAAGATATTT	CAAGGETGWFKIF	TRGV10	.	TRGJP1	8	-1	-1	18
10	9.30076824345691E-5	TGTGCCTTGTGGGATTATATTTATTATAAGAAACTCTTT	CALWDYIYYKKLF	TRGV9	.	TRGJ1	13	-1	-1	20
10	9.30076824345691E-5	TGTGCCTTGTGGGACATACATTATTATAAGAAACTCTTT	CALWDIHYYKKLF	TRGV9	.	TRGJ1	13	-1	-1	19
10	9.30076824345691E-5	TGTGCCTTGTGGGAGGTGCGTTATTCTAAGAAACTCTTT	CALWEVRYSKKLF	TRGV9	.	TRGJ1	18	-1	-1	20
10	9.30076824345691E-5	TGTGCCTTGTGGGAGGCCTCTTATTATAAGAAACTCTTT	CALWEASYYKKLF	TRGV9	.	TRGJ1	15	-1	-1	20
10	9.30076824345691E-5	TGTGCCTTGTGGGAGGGAGATTATTATAAGAAACTCTTT	CALWEGDYYKKLF	TRGV9	.	TRGJ1	15	-1	-1	19
10	9.30076824345691E-5	TGTGCCTTGTGGGAGGACATTTATTATAAGAAACTCTTT	CALWEDIYYKKLF	TRGV9	.	TRGJ1	15	-1	-1	20
10	9.30076824345691E-5	TGTGCCACCTGGGCCCCCGGAGGATATAAGAAACTCTTT	CATWAPGGYKKLF	TRGV3	.	TRGJ1	12	-1	-1	24
10	9.30076824345691E-5	TGTGCCACCTGGGATGGGCCTAGGTATAAGAAACTCTTT	CATWDGPRYKKLF	TRGV4	.	TRGJ1	19	-1	-1	24
10	9.30076824345691E-5	TGTGCCACCTGGGATGGGCGGTATTATAAGAAACTCTTT	CATWDGRYYKKLF	TRGV4	.	TRGJ1	18	-1	-1	21
10	9.30076824345691E-5	TGTGCCACCTGGGATGAAAAAGAGAGGATCAAGACGTTT	CATWDEKERIKTF	TRGV8	.	TRGJP2	14	-1	-1	25
10	9.30076824345691E-5	TGTGCCACCTGGGACTGGAATTATTATAAGAAACTCTTT	CATWDWNYYKKLF	TRGV7	.	TRGJ1	17	-1	-1	17
10	9.30076824345691E-5	TGTGCCACCTGGGACGCTCGTTGGTATAAGAAACTCTTT	CATWDARWYKKLF	TRGV2	.	TRGJ1	15	-1	-1	24
10	9.30076824345691E-5	TGTGCCACCTGGGACGGTTCTCGTCCCAAGAAACTCTTT	CATWDGSRPKKLF	TRGV5	.	TRGJ1	27	-1	-1	27
10	9.30076824345691E-5	TGTGCCACCTGGGACGGGCCGTATTATAAGAAACTCTTT	CATWDGPYYKKLF	TRGV2	.	TRGJ1	19	-1	-1	21
10	9.30076824345691E-5	TGTGCCACCTGGGACGGGCCAGGATATAAGAAACTCTTT	CATWDGPGYKKLF	TRGV2	.	TRGJ1	19	-1	-1	24
10	9.30076824345691E-5	TGTGCCACCTGGGACGGGGCTTATTATAAGAAACTCTTT	CATWDGAYYKKLF	TRGV2	.	TRGJ1	17	-1	-1	20
10	9.30076824345691E-5	TGTGCCACCTGGGACGGGATTGATTGGATCAAGACGTTT	CATWDGIDWIKTF	TRGV2	.	TRGJP2	17	-1	-1	20
10	9.30076824345691E-5	TGTGCCACCTGGGACAGTCCCCTTAATAAGAAACTCTTT	CATWDSPLNKKLF	TRGV3	.	TRGJ1	19	-1	-1	25
10	9.30076824345691E-5	TGTGCCACCTGGGACAGGCCCGGGTATAAGAAACTCTTT	CATWDRPGYKKLF	TRGV3	.	TRGJ1	19	-1	-1	24
10	9.30076824345691E-5	TGTGCCACCTGGGACAGGCATTATTATAAGAAACTCTTT	CATWDRHYYKKLF	TRGV3	.	TRGJ1	18	-1	-1	19
10	9.30076824345691E-5	TGTGCCACCTGGGAATACACTGGTTGGTTCAAGATATTT	CATWEYTGWFKIF	TRGV4	.	TRGJP1	13	-1	-1	14
10	9.30076824345691E-5	TGTGCCACCTGGGAACTTTGGTATTATAAGAAACTCTTT	CATWELWYYKKLF	TRGV2	.	TRGJ1	13	-1	-1	21
10	9.30076824345691E-5	TGTGCTGCGTGCTTCAGGAATTATAAGAAACTCTTT	CAACFRNYKKLF	TRGV10	.	TRGJ1	10	-1	-1	19
10	9.30076824345691E-5	TGTGCTGCGTGGCGTTCTTATTATAAGAAACTCTTT	CAAWRSYYKKLF	TRGV10	.	TRGJ1	11	-1	-1	17
10	9.30076824345691E-5	TGTGCTGCGTGGGTTAGGGGTTATAAGAAACTCTTT	CAAWVRGYKKLF	TRGV10	.	TRGJ1	15	-1	-1	20
10	9.30076824345691E-5	TGTGCTGCGTGGGCCGTGTATTATAAGAAACTCTTT	CAAWAVYYKKLF	TRGV10	.	TRGJ1	12	-1	-1	18
10	9.30076824345691E-5	TGTGCTGCGTGGGCAGCGCTTTGGTTCAAGATATTT	CAAWAALWFKIF	TRGV10	.	TRGJP1	12	-1	-1	20
10	9.30076824345691E-5	TGTGCTGCGTGGGATTCGCGGGCCCAGAAACTCTTT	CAAWDSRAQKLF	TRGV10	.	TRGJ1	15	-1	-1	25
10	9.30076824345691E-5	TGTGCTGCGTGGGATTGCCATTATAAGAAACTCTTT	CAAWDCHYKKLF	TRGV10	.	TRGJ1	15	-1	-1	19
10	9.30076824345691E-5	TGTGCTGCGTGGGATTACTATTATAAGAAACTCTTT	CAAWDYYYKKLF	TRGV10	.	TRGJ1	17	-1	-1	18
10	9.30076824345691E-5	TGTGCTGCGTGGGATTACGATTATAAGAAACTCTTT	CAAWDYDYKKLF	TRGV10	.	TRGJ1	18	-1	-1	19
10	9.30076824345691E-5	TGTGCTGCGTGGGATCTCGGGTTGGAGAAACTCTTT	CAAWDLGLEKLF	TRGV10	.	TRGJ1	14	-1	-1	25
10	9.30076824345691E-5	TGTGCTGCGTGGGATACCCCTCATAAGAAACTCTTT	CAAWDTPHKKLF	TRGV10	.	TRGJ1	14	-1	-1	22
10	9.30076824345691E-5	TGTGCTGCGTGGGAATATAACCATAAGAAACTCTTT	CAAWEYNHKKLF	TRGV10	.	TRGJ1	16	-1	-1	22
10	9.30076824345691E-5	TGTGCTGCGCCGTCGAATTATTATAAGAAACTCTTT	CAAPSNYYKKLF	TRGV10	.	TRGJ1	8	-1	-1	12
10	9.30076824345691E-5	TGTGCCTTGTGGGAGTTTTATTATAAGAAACTCTTT	CALWEFYYKKLF	TRGV9	.	TRGJ1	14	-1	-1	17
10	9.30076824345691E-5	TGTGCCTTGTGGGAGTATGGTTATAAGAAACTCTTT	CALWEYGYKKLF	TRGV9	.	TRGJ1	14	-1	-1	20
10	9.30076824345691E-5	TGTGCCTTGTGGGAATATTATTATAAGAAACTCTTT	CALWEYYYKKLF	TRGV9	.	TRGJ1	13	-1	-1	16
10	9.30076824345691E-5	TGTGCCTTGTGGAGATATTATTATAAGAAACTCTTT	CALWRYYYKKLF	TRGV9	.	TRGJ1	11	-1	-1	16
10	9.30076824345691E-5	TGTGCCTTGCCCCCGAATTATTATAAGAAACTCTTT	CALPPNYYKKLF	TRGV9	.	TRGJ1	8	-1	-1	13
10	9.30076824345691E-5	TGTGCCACCTGGTTCCCTGATTATAAGAAACTCTTT	CATWFPDYKKLF	TRGV8	.	TRGJ1	11	-1	-1	19
10	9.30076824345691E-5	TGTGCCACCTGGGCTGGTTATTATAAGAAACTCTTT	CATWAGYYKKLF	TRGV3	.	TRGJ1	12	-1	-1	17
10	9.30076824345691E-5	TGTGCCACCTGGGATGGCGGGTATAAGAAACTCTTT	CATWDGGYKKLF	TRGV4	.	TRGJ1	16	-1	-1	21
10	9.30076824345691E-5	TGTGCCACCTGGGATGGGCCCTATAAGAAACTCTTT	CATWDGPYKKLF	TRGV4	.	TRGJ1	20	-1	-1	21
10	9.30076824345691E-5	TGTGCCACCTGGGATGGGCGCTATAAGAAACTCTTT	CATWDGRYKKLF	TRGV4	.	TRGJ1	18	-1	-1	21
10	9.30076824345691E-5	TGTGCCACCTGGGACGCGGATTATAAGAAACTCTTT	CATWDADYKKLF	TRGV5	.	TRGJ1	14	-1	-1	19
10	9.30076824345691E-5	TGTGCCACCTGGGACGGTCGGGATAAGAAACTCTTT	CATWDGRDKKLF	TRGV3	.	TRGJ1	14	-1	-1	22
10	9.30076824345691E-5	TGTGCCACCTGGGACGGGCCAAGGGGGAAACTCTTT	CATWDGPRGKLF	TRGV2	.	TRGJ1	19	-1	-1	26
10	9.30076824345691E-5	TGTGCCACCTGGGACGGGAATTGGATCAAGACGTTT	CATWDGNWIKTF	TRGV2	.	TRGJP2	17	-1	-1	19
10	9.30076824345691E-5	TGTGCCACCTGGGACATGATATGGCAGAAACTCTTT	CATWDMIWQKLF	TRGV2	.	TRGJ1	14	-1	-1	25
10	9.30076824345691E-5	TGTGCCACCTGGGAGGATTATTATAAGAAACTCTTT	CATWEDYYKKLF	TRGV4	.	TRGJ1	13	-1	-1	16
10	9.30076824345691E-5	TGTGCCACCTGGGAAGGGAGATGGTTCAAGATATTT	CATWEGRWFKIF	TRGV4	.	TRGJP1	17	-1	-1	21
10	9.30076824345691E-5	TGTGCTGCGTGGTCTTATTATAAGAAACTCTTT	CAAWSYYKKLF	TRGV10	.	TRGJ1	11	-1	-1	14
10	9.30076824345691E-5	TGTGCTGCGTGGGCACGATATAAGAAACTCTTT	CAAWARYKKLF	TRGV10	.	TRGJ1	12	-1	-1	18
10	9.30076824345691E-5	TGTGCTGCGTGGGGCCATTATAAGAAACTCTTT	CAAWGHYKKLF	TRGV10	.	TRGJ1	12	-1	-1	16
10	9.30076824345691E-5	TGTGCTGCGTGGGGCGGTTGGTTCAAGATATTT	CAAWGGWFKIF	TRGV10	.	TRGJP1	12	-1	-1	15
10	9.30076824345691E-5	TGTGCTGCGTGGGATTCGCGTAAGAAACTCTTT	CAAWDSRKKLF	TRGV10	.	TRGJ1	22	-1	-1	20
10	9.30076824345691E-5	TGTGCTGCGTGGGATCCCCCTAAGAAACTCTTT	CAAWDPPKKLF	TRGV10	.	TRGJ2	14	-1	-1	20
10	9.30076824345691E-5	TGTGCTGCGTGGGATAAATGTAAGAAACTCTTT	CAAWDKCKKLF	TRGV10	.	TRGJ1	14	-1	-1	20
10	9.30076824345691E-5	TGTGCTGCGTGGGACCGTCATAAGAAACTCTTT	CAAWDRHKKLF	TRGV10	.	TRGJ1	13	-1	-1	19
10	9.30076824345691E-5	TGTGCTGCGTGGGACCGCTATAAGAAACTCTTT	CAAWDRYKKLF	TRGV10	.	TRGJ1	13	-1	-1	18
10	9.30076824345691E-5	TGTGCTGCGTGGGAAGCCAGCAAGAAACTCTTT	CAAWEASKKLF	TRGV10	.	TRGJ1	13	-1	-1	21
10	9.30076824345691E-5	TGTGCTGCGTGGGAAAGTTATAAGAAACTCTTT	CAAWESYKKLF	TRGV10	.	TRGJ1	13	-1	-1	17
10	9.30076824345691E-5	TGTGCTGCGACCGATTACAGTCGGAAACTCTTT	CAATDYSRKLF	TRGV10	.	TRGJ1	17	-1	-1	23
10	9.30076824345691E-5	TGTGCCGCGTGCGTTAATTATAAGAAACTCTTT	CAACVNYKKLF	TRGV10	.	TRGJ1	10	-1	-1	16
10	9.30076824345691E-5	TGTGCCACTCCGAATTATTATAAGAAACTCTTT	CATPNYYKKLF	TRGV2	.	TRGJ1	7	-1	-1	10
10	9.30076824345691E-5	TGTGCCACTAGATCATATTATAAGAAACTCTTT	CATRSYYKKLF	TRGV2	.	TRGJ1	7	-1	-1	15
10	9.30076824345691E-5	TGTGCCACCTGGCATTATTATAAGAAACTCTTT	CATWHYYKKLF	TRGV4	.	TRGJ1	14	-1	-1	13
10	9.30076824345691E-5	TGTGCCACCTGGGATGGGCCCTGGAAACTCTTT	CATWDGPWKLF	TRGV4	.	TRGJ1	20	-1	-1	23
10	9.30076824345691E-5	TGTGCCACCTGGGATATGTATAAGAAACTCTTT	CATWDMYKKLF	TRGV8	.	TRGJ1	15	-1	-1	14
10	9.30076824345691E-5	TGTGCCACCTGGGATAGTGAGGAGAAACTCTTT	CATWDSEEKLF	TRGV8	.	TRGJ1	16	-1	-1	22
10	9.30076824345691E-5	TGTGCCACCTGGGACCCCCTGCAGAAACTCTTT	CATWDPLQKLF	TRGV5	.	TRGJ1	14	-1	-1	22
10	9.30076824345691E-5	TGTGCCACCTGGGACCGTTATAAGAAACTCTTT	CATWDRYKKLF	TRGV2	.	TRGJ1	14	-1	-1	17
10	9.30076824345691E-5	TGTGCCACCTGGGACGGGAATAAGAAACTCTTT	CATWDGNKKLF	TRGV3	.	TRGJ1	17	-1	-1	19
10	9.30076824345691E-5	TGTGCCACCTGGGACAGTTATAAGAAACTCTTT	CATWDSYKKLF	TRGV2	.	TRGJ1	14	-1	-1	17
10	9.30076824345691E-5	TGTGCCACCTGGGACAGGTCTAAGGAACTCTTT	CATWDRSKELF	TRGV7	.	TRGJ1	20	-1	-1	20
10	9.30076824345691E-5	TGTGCCACCTGGGACAGGCCTAAGAAACTCTTT	CATWDRPKKLF	TRGV7	.	TRGJ1	20	-1	-1	20
10	9.30076824345691E-5	TGTGCCACCTGGGACAGGCCGGCGGAACTCTTT	CATWDRPAELF	TRGV3	.	TRGJ1	19	-1	-1	25
10	9.30076824345691E-5	TGTGCCACCTGGGACAATTATAAGAAACTCTTT	CATWDNYKKLF	TRGV5	.	TRGJ1	15	-1	-1	16
10	9.30076824345691E-5	TGTGCCACCCCACCGTTAAATAAGAAACTCTTT	CATPPLNKKLF	TRGV4	.	TRGJ1	8	-1	-1	19
10	9.30076824345691E-5	TGTGCTGCGTGGGTATTAAAGAAACTCTTT	CAAWVLKKLF	TRGV10	.	TRGJ1	17	-1	-1	13
10	9.30076824345691E-5	TGTGCTGCGTGGGTAGTTAAGAAACTCTTT	CAAWVVKKLF	TRGV10	.	TRGJ1	12	-1	-1	17
10	9.30076824345691E-5	TGTGCTGCGTGGGATGGCCGATATCTCTTT	CAAWDGRYLF	TRGV10	.	TRGJ1	14	-1	-1	24
10	9.30076824345691E-5	TGTGCTGCGGGAGGTTGGTTCAAGATATTT	CAAGGWFKIF	TRGV10	.	TRGJP1	8	-1	-1	12
10	9.30076824345691E-5	TGTGCTACAAATTATTATAAGAAACTCTTT	CATNYYKKLF	TRGV10	.	TRGJ1	5	-1	-1	9
10	9.30076824345691E-5	TGTGCCACCTGGGCCTCCAAGAAACTCTTT	CATWASKKLF	TRGV4	.	TRGJ1	12	-1	-1	18
10	9.30076824345691E-5	TGTGCCACCTGGGATTACAAGAAACTCTTT	CATWDYKKLF	TRGV3	.	TRGJ1	13	-1	-1	13
10	9.30076824345691E-5	TGTGCCACCTGGGACTCTGGGAAACTCTTT	CATWDSGKLF	TRGV5	.	TRGJ1	14	-1	-1	20
10	9.30076824345691E-5	TGTGCCACCTGGGACTATAAGAAACTCTTT	CATWDYKKLF	TRGV2	.	TRGJ1	14	-1	-1	15
10	9.30076824345691E-5	TGTGCCACCTGGGACGGGGGAAGACTCTTT	CATWDGGRLF	TRGV2	.	TRGJ1	17	-1	-1	19
10	9.30076824345691E-5	TGTGCCACCTGGGACGGAGCAAAACTCTTT	CATWDGAKLF	TRGV2	.	TRGJ1	16	-1	-1	21
10	9.30076824345691E-5	TCTTGTAGTGATTGGATCAAGACGTTT	SCSDWIKTF	TRGV10	.	TRGJP2	0	-1	-1	4
10	9.30076824345691E-5	TGTGCTGCGTGGGACCGGAAACTCTTT	CAAWDRKLF	TRGV10	.	TRGJ1	13	-1	-1	17
10	9.30076824345691E-5	TGTGCCGAAACTAATAAGAAACTCTTT	CAETNKKLF	TRGV10	.	TRGJ1	4	-1	-1	13
10	9.30076824345691E-5	TGTGCCACCTGGGACTTCATGCTCTTT	CATWDFMLF	TRGV3	.	TRGJ1	14	-1	-1	21
10	9.30076824345691E-5	TGTGCCACCTGGGACAGGTCACTCTTT	CATWDRSLF	TRGV3	.	TRGJ1	17	-1	-1	20
10	9.30076824345691E-5	TGTGCCACCTGGGAGAAGAAACTCTTT	CATWEKKLF	TRGV4	.	TRGJ1	13	-1	-1	15
10	9.30076824345691E-5	TGTGCCACGGATATAGGGAAACTCTTT	CATDIGKLF	TRGV5	.	TRGJ1	7	-1	-1	17
10	9.30076824345691E-5	TGGAACACTTATTATAAGAAACTCTTT	WNTYYKKLF	TRGV4	.	TRGJ1	1	-1	-1	8
10	9.30076824345691E-5	TGTGCTGCCTATAAGAAACTCTTT	CAAYKKLF	TRGV10	.	TRGJ1	7	-1	-1	9
10	9.30076824345691E-5	TGTGCCCATTATAAGAAACTCTTT	CAHYKKLF	TRGV10	.	TRGJ1	4	-1	-1	7
10	9.30076824345691E-5	TGTGCCCAAGAAGTGGAACTCTTT	CAQEVELF	TRGV8	.	TRGJ1	5	-1	-1	16
10	9.30076824345691E-5	TGTGCCGCGACGAAGAAACTCTTT	CAATKKLF	TRGV4	.	TRGJ1	5	-1	-1	12
10	9.30076824345691E-5	TGTGCCACCTGGAGGAAACTCTTT	CATWRKLF	TRGV4	.	TRGJ1	11	-1	-1	14
10	9.30076824345691E-5	TGTGCCACCTGGAAGAAACTCTTT	CATWKKLF	TRGV7	.	TRGJ1	11	-1	-1	12
10	9.30076824345691E-5	TGTGCCACACTTGGGGAACTCTTT	CATLGELF	TRGV4	.	TRGJ1	14	-1	-1	16
10	9.30076824345691E-5	TGTGGGGATTATAAGAAACTCTTT	CGDYKKLF	TRGV4	.	TRGJ1	3	-1	-1	7
10	9.30076824345691E-5	TGTGCCATCCCAAAACTCTTT	CAIPKLF	TRGV4	.	TRGJ1	6	-1	-1	12
10	9.30076824345691E-5	TGTGCCACCTCGAAACTCTTT	CATSKLF	TRGV2	.	TRGJ1	9	-1	-1	11
10	9.30076824345691E-5	TGTGCAAAACTCTTT	CAKLF	TRGV8	.	TRGJ1	4	-1	-1	6
9	8.370691419111219E-5	TGTGCCACCTGGGACAGCCCTTCCCCGCCACCATATAGTAGTGATTGGATCAAGACGTTT	CATWDSPSPPPYSSDWIKTF	TRGV5	.	TRGJP2	24	-1	-1	29
9	8.370691419111219E-5	TGTGCTGCGTGGTTTACTACTGTGCTGCGTGGGATTATTTGTTATAAGAAACTCTTT	CAAWFTTVLRGIICYKKLF	TRGV10	.	TRGJ1	11	-1	-1	38
9	8.370691419111219E-5	TGTGCTGCGTGGGATTACCCGCCGTGGCGGATCGAATCAGGAAATAAGAAACTCTTT	CAAWDYPPWRIESGNKKLF	TRGV10	.	TRGJ1	17	-1	-1	43
9	8.370691419111219E-5	TGTGCCACCTGGGACAGGCCGACGCGGGGGGACTTTTATTATAAGAAACTCTTT	CATWDRPTRGDFYYKKLF	TRGV3	.	TRGJ1	19	-1	-1	35
9	8.370691419111219E-5	TGTGCTGCGTGGGATCCCCCGTACTATACCACTGGTTGGTTCAAGATATTT	CAAWDPPYYTTGWFKIF	TRGV10	.	TRGJP1	14	-1	-1	20
9	8.370691419111219E-5	TGTGCTGCGTGGGATCAAGGTAAGCGGGCGAGGGGTTGGTTCAAGATATTT	CAAWDQGKRARGWFKIF	TRGV10	.	TRGJP1	14	-1	-1	33
9	8.370691419111219E-5	TGTGCCTTGTGGGAGGGCCCTAATTTTCCCAATTATTATAAGAAACTCTTT	CALWEGPNFPNYYKKLF	TRGV9	.	TRGJ1	20	-1	-1	30
9	8.370691419111219E-5	TGTGCTGCGTGGCGGCCCCTCACATTACCATATTATAAGAAACTCTTT	CAAWRPLTLPYYKKLF	TRGV10	.	TRGJ1	11	-1	-1	30
9	8.370691419111219E-5	TGTGCTGCGTGGGCTCCACGGCGCCCGGATTATTATAAGAAACTCTTT	CAAWAPRRPDYYKKLF	TRGV10	.	TRGJ1	12	-1	-1	25
9	8.370691419111219E-5	TGTGCTGCGTGGGGGAACGGGTATACCACTGGTTGGTTCAAGATATTT	CAAWGNGYTTGWFKIF	TRGV10	.	TRGJP1	12	-1	-1	21
9	8.370691419111219E-5	TGTGCTGCGTGGGATTCGGGGAGGACCACTGGTTGGTTCAAGATATTT	CAAWDSGRTTGWFKIF	TRGV10	.	TRGJP1	15	-1	-1	24
9	8.370691419111219E-5	TGTGCTGCGTGGGATTGGTCGTTGCCGACTGGTTGGTTCAAGATATTT	CAAWDWSLPTGWFKIF	TRGV10	.	TRGJP1	15	-1	-1	27
9	8.370691419111219E-5	TGTGCTGCGTGGGATTATAATCTGGCCACTGGTTGGTTCAAGATATTT	CAAWDYNLATGWFKIF	TRGV10	.	TRGJP1	21	-1	-1	25
9	8.370691419111219E-5	TGTGCTGCGTGGGATTACACTCTCACCACTGGTTGGTTCAAGATATTT	CAAWDYTLTTGWFKIF	TRGV10	.	TRGJP1	17	-1	-1	24
9	8.370691419111219E-5	TGTGCTGCGTGGGATCTTTGGGGGGCCACTGGTTGGTTCAAGATATTT	CAAWDLWGATGWFKIF	TRGV10	.	TRGJP1	14	-1	-1	25
9	8.370691419111219E-5	TGTGCTGCGTGGGATCCGTACTACACCACTGGTTGGTTCAAGATATTT	CAAWDPYYTTGWFKIF	TRGV10	.	TRGJP1	14	-1	-1	17
9	8.370691419111219E-5	TGTGCTGCGTGGGATAAGGGGTGGAGCATTTATTATAAGAAACTCTTT	CAAWDKGWSIYYKKLF	TRGV10	.	TRGJ1	14	-1	-1	29
9	8.370691419111219E-5	TGTGCTGCGTGGGACCCGAAAACCTTGAATTATTATAAGAAACTCTTT	CAAWDPKTLNYYKKLF	TRGV10	.	TRGJ1	13	-1	-1	26
9	8.370691419111219E-5	TGTGCTGGTGGAGCGGTGGGGTATAGTAGTGATTGGATCAAGACGTTT	CAGGAVGYSSDWIKTF	TRGV10	.	TRGJP2	10	-1	-1	21
9	8.370691419111219E-5	TGTGCCTTGTGGGAGGTGCGAATCCAGTATTATTATAAGAAACTCTTT	CALWEVRIQYYYKKLF	TRGV9	.	TRGJ1	18	-1	-1	28
9	8.370691419111219E-5	TGTGCCTTGTGGGAGGCATCTGACACAAGTTTTTATAAGAAACTCTTT	CALWEASDTSFYKKLF	TRGV9	.	TRGJ1	15	-1	-1	29
9	8.370691419111219E-5	TGTGCCTTGTGGGAGGGGAACCTGAAGAATTATTATAAGAAACTCTTT	CALWEGNLKNYYKKLF	TRGV9	.	TRGJ1	22	-1	-1	26
9	8.370691419111219E-5	TGTGCCTTGTGGGAGGACCTAACAAAGAATTATTATAAGAAACTCTTT	CALWEDLTKNYYKKLF	TRGV9	.	TRGJ1	15	-1	-1	26
9	8.370691419111219E-5	TGTGCCACCTGGGACGCCCTCACGCTGGGGGATTATAAGAAACTCTTT	CATWDALTLGDYKKLF	TRGV2	.	TRGJ1	15	-1	-1	31
9	8.370691419111219E-5	TGTGCCACCTGGGACGGGTACCTCGTTAGTGATTGGATCAAGACGTTT	CATWDGYLVSDWIKTF	TRGV2	.	TRGJP2	17	-1	-1	26
9	8.370691419111219E-5	TGTGCCACCTGGGACGGGGAATATACCACTGGTTGGTTCAAGATATTT	CATWDGEYTTGWFKIF	TRGV2	.	TRGJP1	17	-1	-1	17
9	8.370691419111219E-5	TGTGCCACCTGGGACAGGCCACGGAGTAGTGATTGGATCAAGACGTTT	CATWDRPRSSDWIKTF	TRGV3	.	TRGJP2	19	-1	-1	24
9	8.370691419111219E-5	TGTGCTGCGTGGGATTATCGCCCCGCTCTCGAGGGGAAACTCTTT	CAAWDYRPALEGKLF	TRGV10	.	TRGJ1	16	-1	-1	35
9	8.370691419111219E-5	TGTGCTGCGTGGGATTATGAGGCAGGGTATTATAAGAAACTCTTT	CAAWDYEAGYYKKLF	TRGV10	.	TRGJ1	16	-1	-1	27
9	8.370691419111219E-5	TGTGCTGCGTGGGATTATACCCGGAATTATTATAAGAAACTCTTT	CAAWDYTRNYYKKLF	TRGV10	.	TRGJ1	16	-1	-1	23
9	8.370691419111219E-5	TGTGCTGCGTGGGATTACCGGGCGGGATATTATAAGAAACTCTTT	CAAWDYRAGYYKKLF	TRGV10	.	TRGJ1	17	-1	-1	27
9	8.370691419111219E-5	TGTGCTGCGTGGGATCCTCATACCACTGGTTGGTTCAAGATATTT	CAAWDPHTTGWFKIF	TRGV10	.	TRGJP1	14	-1	-1	19
9	8.370691419111219E-5	TGTGCTGCGTGGGATCCGGATACCACTGGTTGGTTCAAGATATTT	CAAWDPDTTGWFKIF	TRGV10	.	TRGJP1	14	-1	-1	19
9	8.370691419111219E-5	TGTGCTGCGTGGGATAGGAGTACCACTGGTTGGTTCAAGATATTT	CAAWDRSTTGWFKIF	TRGV10	.	TRGJP1	14	-1	-1	20
9	8.370691419111219E-5	TGTGCTGCGTGGGACCCAGATACCACTGGTTGGTTCAAGATATTT	CAAWDPDTTGWFKIF	TRGV10	.	TRGJP1	13	-1	-1	19
9	8.370691419111219E-5	TGTGCTGCGTGGGACCAAAATACCACTGGTTGGTTCAAGATATTT	CAAWDQNTTGWFKIF	TRGV10	.	TRGJP1	13	-1	-1	19
9	8.370691419111219E-5	TGTGCTGCGTGGGAAAAAAATACCACTGGTTGGTTCAAGATATTT	CAAWEKNTTGWFKIF	TRGV10	.	TRGJP1	13	-1	-1	19
9	8.370691419111219E-5	TGTGCTGCGCCCCGGCCCGAAATTTTTTATTATAAGAAACTCTTT	CAAPRPEIFYYKKLF	TRGV10	.	TRGJ1	8	-1	-1	26
9	8.370691419111219E-5	TGTGCTACTAATCGCGGGGTCTTAATTAGGTATAAGAAACTCTTT	CATNRGVLIRYKKLF	TRGV10	.	TRGJ1	5	-1	-1	23
9	8.370691419111219E-5	TGTGCCTTGTGGGAGGTGCAGATTCCTTGTTATAAGAAACTCTTT	CALWEVQIPCYKKLF	TRGV9	.	TRGJ1	19	-1	-1	26
9	8.370691419111219E-5	TGTGCCACCTGGGATGGGCAGAGTAGTGATTGGATCAAGACGTTT	CATWDGQSSDWIKTF	TRGV4	.	TRGJP2	18	-1	-1	21
9	8.370691419111219E-5	TGTGCCACCTGGGATAGAGCTTCCACTGGTTGGTTCAAGATATTT	CATWDRASTGWFKIF	TRGV8	.	TRGJP1	16	-1	-1	22
9	8.370691419111219E-5	TGTGCCACCTGGGACGGGCATAGAAGTGATTGGATCAAGACGTTT	CATWDGHRSDWIKTF	TRGV2	.	TRGJP2	18	-1	-1	19
9	8.370691419111219E-5	TGTGCCACCTGGGACGGACTCATAAAGGGGTATAAGAAACTCTTT	CATWDGLIKGYKKLF	TRGV2	.	TRGJ1	16	-1	-1	30
9	8.370691419111219E-5	TGTGCCACCTGGGACGGAAAAAGTAGTGATTGGATCAAGACGTTT	CATWDGKSSDWIKTF	TRGV2	.	TRGJP2	16	-1	-1	21
9	8.370691419111219E-5	TGTGCCACCTGGGACAGCCCGGGGAATTATTATAAGAAACTCTTT	CATWDSPGNYYKKLF	TRGV5	.	TRGJ1	19	-1	-1	23
9	8.370691419111219E-5	TGTGCCACCTGGGACAGGCTTGTTTTGGTGGATAAGAAACTCTTT	CATWDRLVLVDKKLF	TRGV3	.	TRGJ1	22	-1	-1	31
9	8.370691419111219E-5	TGTGCCACCTGGGACAGGCCCTTCGAGGTCGAGAAGAAACTCTTT	CATWDRPFEVEKKLF	TRGV3	.	TRGJ1	19	-1	-1	33
9	8.370691419111219E-5	TGTGCTGCGTGGGCCTGCCTCCGTGGTTGGTTCAAGATATTT	CAAWACLRGWFKIF	TRGV10	.	TRGJP1	12	-1	-1	23
9	8.370691419111219E-5	TGTGCTGCGTGGGCCCTATTGAATTATTATAAGAAACTCTTT	CAAWALLNYYKKLF	TRGV10	.	TRGJ1	12	-1	-1	17
9	8.370691419111219E-5	TGTGCTGCGTGGGATTTGGTGAATTATTATAAGAAACTCTTT	CAAWDLVNYYKKLF	TRGV10	.	TRGJ1	15	-1	-1	20
9	8.370691419111219E-5	TGTGCTGCGTGGGATTCACTAAAAAGTTGGTTCAAGATATTT	CAAWDSLKSWFKIF	TRGV10	.	TRGJP1	21	-1	-1	25
9	8.370691419111219E-5	TGTGCTGCGTGGGATTATGCTTTATGTTTCCGGAAACTCTTT	CAAWDYALCFRKLF	TRGV10	.	TRGJ1	16	-1	-1	32
9	8.370691419111219E-5	TGTGCTGCGTGGGATTATGGGGATTATTATAAGAAACTCTTT	CAAWDYGDYYKKLF	TRGV10	.	TRGJ1	16	-1	-1	22
9	8.370691419111219E-5	TGTGCTGCGTGGGATTATACGGGTTATTATAAGAAACTCTTT	CAAWDYTGYYKKLF	TRGV10	.	TRGJ1	16	-1	-1	23
9	8.370691419111219E-5	TGTGCTGCGTGGGATATTAAGGTGTGGACCAAGAAACTCTTT	CAAWDIKVWTKKLF	TRGV10	.	TRGJ1	14	-1	-1	30
9	8.370691419111219E-5	TGTGCTGCGTGGGACTCCCCCAATTATTATAAGAAACTCTTT	CAAWDSPNYYKKLF	TRGV10	.	TRGJ1	13	-1	-1	21
9	8.370691419111219E-5	TGTGCTGCGTGGGACCCCCTTGGCGTTTGGTTCAAGATATTT	CAAWDPLGVWFKIF	TRGV10	.	TRGJP1	13	-1	-1	26
9	8.370691419111219E-5	TGTGCTGCGTGGGACCAAATCCCCCCAAATAAGAAACTCTTT	CAAWDQIPPNKKLF	TRGV10	.	TRGJ1	13	-1	-1	28
9	8.370691419111219E-5	TGTGCTGCGTGGGACGATACCACTGGTTGGTTCAAGATATTT	CAAWDDTTGWFKIF	TRGV10	.	TRGJP1	13	-1	-1	16
9	8.370691419111219E-5	TGTGCTGCGTGGGAGTTCCTGGCATATTATAAGAAACTCTTT	CAAWEFLAYYKKLF	TRGV10	.	TRGJ1	13	-1	-1	24
9	8.370691419111219E-5	TGTGCTGCGTGGGAGTATACCACTGGTTGGTTCAAGATATTT	CAAWEYTTGWFKIF	TRGV10	.	TRGJP1	16	-1	-1	8
9	8.370691419111219E-5	TGTGCTGCGTGGGAAACCCTACCGTATTATAAGAAACTCTTT	CAAWETLPYYKKLF	TRGV10	.	TRGJ1	13	-1	-1	24
9	8.370691419111219E-5	TGTGCTGCGTGGAAACCCGCTCCAAATTATAAGAAACTCTTT	CAAWKPAPNYKKLF	TRGV10	.	TRGJ1	11	-1	-1	25
9	8.370691419111219E-5	TGTGCTGCGTGGAAAAAAAAAGGTGGTTGGTTCAAGATATTT	CAAWKKKGGWFKIF	TRGV10	.	TRGJP1	11	-1	-1	23
9	8.370691419111219E-5	TGTGCCTTGTGGGAGCTGACCCATTATTATAAGAAACTCTTT	CALWELTHYYKKLF	TRGV9	.	TRGJ1	20	-1	-1	22
9	8.370691419111219E-5	TGTGCCTTGTGGGAGGTGGATCATTATTATAAGAAACTCTTT	CALWEVDHYYKKLF	TRGV9	.	TRGJ1	17	-1	-1	22
9	8.370691419111219E-5	TGTGCCTTGTGGGAGGTACCGAATTATTATAAGAAACTCTTT	CALWEVPNYYKKLF	TRGV9	.	TRGJ1	16	-1	-1	19
9	8.370691419111219E-5	TGTGCCACCTGCAGGTTGAGTAGTGATTGGATCAAGACGTTT	CATCRLSSDWIKTF	TRGV4	.	TRGJP2	10	-1	-1	18
9	8.370691419111219E-5	TGTGCCACCTGGGGTCATACCACTGGTTGGTTCAAGATATTT	CATWGHTTGWFKIF	TRGV4	.	TRGJP1	12	-1	-1	16
9	8.370691419111219E-5	TGTGCCACCTGGGATGGGCCCCTTTATTATAAGAAACTCTTT	CATWDGPLYYKKLF	TRGV4	.	TRGJ1	20	-1	-1	23
9	8.370691419111219E-5	TGTGCCACCTGGGATGGGCAATTGGTTTATAAGAAACTCTTT	CATWDGQLVYKKLF	TRGV4	.	TRGJ1	18	-1	-1	26
9	8.370691419111219E-5	TGTGCCACCTGGGACGCAATGAATTATTATAAGAAACTCTTT	CATWDAMNYYKKLF	TRGV5	.	TRGJ1	14	-1	-1	20
9	8.370691419111219E-5	TGTGCCACCTGGGACGGGCCTGGAGATTATAAGAAACTCTTT	CATWDGPGDYKKLF	TRGV2	.	TRGJ1	19	-1	-1	25
9	8.370691419111219E-5	TGTGCCACCTGGGACGGGCCCCGAGCTCATAAGAAACTCTTT	CATWDGPRAHKKLF	TRGV2	.	TRGJ1	20	-1	-1	28
9	8.370691419111219E-5	TGTGCCACCTGGGACGGGCGGAGTGATTGGATCAAGACGTTT	CATWDGRSDWIKTF	TRGV2	.	TRGJP2	18	-1	-1	21
9	8.370691419111219E-5	TGTGCCACCTGGGACAGGCCCCTCCTGGGTAAGAAACTCTTT	CATWDRPLLGKKLF	TRGV3	.	TRGJ1	19	-1	-1	29
9	8.370691419111219E-5	TGTGCCACCTGGGACAGGCCAAGGGATTATAAGAAACTCTTT	CATWDRPRDYKKLF	TRGV5	.	TRGJ1	19	-1	-1	25
9	8.370691419111219E-5	TGTGCTGCGTGGCCTGCTTTTTATTATAAGAAACTCTTT	CAAWPAFYYKKLF	TRGV10	.	TRGJ1	11	-1	-1	20
9	8.370691419111219E-5	TGTGCTGCGTGGGTCGATTTTAGTTGGTTCAAGATATTT	CAAWVDFSWFKIF	TRGV10	.	TRGJP1	12	-1	-1	22
9	8.370691419111219E-5	TGTGCTGCGTGGGCGGATTTGTGTTATAAGAAACTCTTT	CAAWADLCYKKLF	TRGV10	.	TRGJ1	12	-1	-1	23
9	8.370691419111219E-5	TGTGCTGCGTGGGGGACTTCTTATTATAAGAAACTCTTT	CAAWGTSYYKKLF	TRGV10	.	TRGJ1	12	-1	-1	20
9	8.370691419111219E-5	TGTGCTGCGTGGGGAAGCACTGGTTGGTTCAAGATATTT	CAAWGSTGWFKIF	TRGV10	.	TRGJP1	12	-1	-1	17
9	8.370691419111219E-5	TGTGCTGCGTGGGATTCGGAAGGTTATAAGAAACTCTTT	CAAWDSEGYKKLF	TRGV10	.	TRGJ1	15	-1	-1	23
9	8.370691419111219E-5	TGTGCTGCGTGGGATTATTTCTATTATAAGAAACTCTTT	CAAWDYFYYKKLF	TRGV10	.	TRGJ1	16	-1	-1	21
9	8.370691419111219E-5	TGTGCTGCGTGGGATCGAAATTATTATAAGAAACTCTTT	CAAWDRNYYKKLF	TRGV10	.	TRGJ1	14	-1	-1	14
9	8.370691419111219E-5	TGTGCTGCGTGGGATGGGCGTTATTATAAGAAACTCTTT	CAAWDGRYYKKLF	TRGV10	.	TRGJ1	14	-1	-1	20
9	8.370691419111219E-5	TGTGCTGCGTGGGATGGGGTTAATTATAAGAAACTCTTT	CAAWDGVNYKKLF	TRGV10	.	TRGJ1	14	-1	-1	22
9	8.370691419111219E-5	TGTGCTGCGTGGGATGAGAAGGGGGTTGAGAAACTCTTT	CAAWDEKGVEKLF	TRGV10	.	TRGJ1	14	-1	-1	28
9	8.370691419111219E-5	TGTGCTGCGTGGGACCCAGGTTATTATAAGAAACTCTTT	CAAWDPGYYKKLF	TRGV10	.	TRGJ1	13	-1	-1	20
9	8.370691419111219E-5	TGTGCTGCGTGGGAGACGAATTATTATAAGAAACTCTTT	CAAWETNYYKKLF	TRGV10	.	TRGJ1	13	-1	-1	16
9	8.370691419111219E-5	TGTGCTGCGTGGGAGAGTAGTGATTGGATCAAGACGTTT	CAAWESSDWIKTF	TRGV10	.	TRGJP2	13	-1	-1	15
9	8.370691419111219E-5	TGTGCTGCGCCAAGTTCGAATTATTATAAGAAACTCTTT	CAAPSSNYYKKLF	TRGV10	.	TRGJ1	8	-1	-1	14
9	8.370691419111219E-5	TGTGCCTTGTGGGACCCGAATTATTATAAGAAACTCTTT	CALWDPNYYKKLF	TRGV9	.	TRGJ1	13	-1	-1	16
9	8.370691419111219E-5	TGTGCCTTGTGGGAGGGGGATTATTATAAGAAACTCTTT	CALWEGDYYKKLF	TRGV9	.	TRGJ1	15	-1	-1	19
9	8.370691419111219E-5	TGTGCCCCCGATAATACCACTGGTTGGTTCAAGATATTT	CAPDNTTGWFKIF	TRGV4	.	TRGJP1	8	-1	-1	13
9	8.370691419111219E-5	TGTGCCACCTGTATTAGTAGTGATTGGATCAAGACGTTT	CATCISSDWIKTF	TRGV2	.	TRGJP2	10	-1	-1	11
9	8.370691419111219E-5	TGTGCCACCTGGTATTCGAATTATTATAAGAAACTCTTT	CATWYSNYYKKLF	TRGV4	.	TRGJ1	14	-1	-1	13
9	8.370691419111219E-5	TGTGCCACCTGGGATTTGGTTTATTATAAGAAACTCTTT	CATWDLVYYKKLF	TRGV4	.	TRGJ1	14	-1	-1	20
9	8.370691419111219E-5	TGTGCCACCTGGGATGCCTATCATTATAAGAAACTCTTT	CATWDAYHYKKLF	TRGV4	.	TRGJ1	15	-1	-1	19
9	8.370691419111219E-5	TGTGCCACCTGGGATGGGCCTAATTATAAGAAACTCTTT	CATWDGPNYKKLF	TRGV4	.	TRGJ1	19	-1	-1	22
9	8.370691419111219E-5	TGTGCCACCTGGGATGGGCCCGGCTATAAGAAACTCTTT	CATWDGPGYKKLF	TRGV4	.	TRGJ1	20	-1	-1	24
9	8.370691419111219E-5	TGTGCCACCTGGGATGGGCCGGGATATAAGAAACTCTTT	CATWDGPGYKKLF	TRGV4	.	TRGJ1	19	-1	-1	24
9	8.370691419111219E-5	TGTGCCACCTGGGATGGGGCCAAAGGGGGGAAACTCTTT	CATWDGAKGGKLF	TRGV4	.	TRGJ1	21	-1	-1	29
9	8.370691419111219E-5	TGTGCCACCTGGGATGGAACCCCGAACAAGAAACTCTTT	CATWDGTPNKKLF	TRGV4	.	TRGJ1	16	-1	-1	27
9	8.370691419111219E-5	TGTGCCACCTGGGATAAGGCGCGCTATAAGAAACTCTTT	CATWDKARYKKLF	TRGV5	.	TRGJ1	13	-1	-1	24
9	8.370691419111219E-5	TGTGCCACCTGGGACCCGAATTATTATAAGAAACTCTTT	CATWDPNYYKKLF	TRGV2	.	TRGJ1	14	-1	-1	16
9	8.370691419111219E-5	TGTGCCACCTGGGACGGGCCACGTTATAAGAAACTCTTT	CATWDGPRYKKLF	TRGV2	.	TRGJ1	23	-1	-1	23
9	8.370691419111219E-5	TGTGCCACCTGGGACGGGCCAGATTATAAGAAACTCTTT	CATWDGPDYKKLF	TRGV2	.	TRGJ1	19	-1	-1	22
9	8.370691419111219E-5	TGTGCCACCTGGGACGGGCGTGGTTATAAGAAACTCTTT	CATWDGRGYKKLF	TRGV2	.	TRGJ1	18	-1	-1	23
9	8.370691419111219E-5	TGTGCCACCTGGGACGGGCGACGATGGATCAAGACGTTT	CATWDGRRWIKTF	TRGV2	.	TRGJP2	18	-1	-1	24
9	8.370691419111219E-5	TGTGCCACCTGGGACAGCCTTTATTATAAGAAACTCTTT	CATWDSLYYKKLF	TRGV3	.	TRGJ1	19	-1	-1	20
9	8.370691419111219E-5	TGTGCCACCTGGGACAGGCCTCGCGGTAAGAAACTCTTT	CATWDRPRGKKLF	TRGV5	.	TRGJ1	20	-1	-1	26
9	8.370691419111219E-5	TGTGCCACCTGGGACAGGCAATCCGATAAGAAACTCTTT	CATWDRQSDKKLF	TRGV7	.	TRGJ1	18	-1	-1	25
9	8.370691419111219E-5	TGTGCCACCTGGGACAGGGATTATTATAAGAAACTCTTT	CATWDRDYYKKLF	TRGV7	.	TRGJ1	17	-1	-1	19
9	8.370691419111219E-5	TGTGCCACCTGGGACAGGAGCATTTGGATCAAGACGTTT	CATWDRSIWIKTF	TRGV3	.	TRGJP2	17	-1	-1	23
9	8.370691419111219E-5	TGTGCCACCTGGGACAAGAATTATTATAAGAAACTCTTT	CATWDKNYYKKLF	TRGV5	.	TRGJ1	15	-1	-1	17
9	8.370691419111219E-5	TGTGCCACCTGGGAGAGTAGTGATTGGATCAAGACGTTT	CATWESSDWIKTF	TRGV2	.	TRGJP2	13	-1	-1	15
9	8.370691419111219E-5	TGTGCCACCAAAACAGGTAGTGATTGGATCAAGACGTTT	CATKTGSDWIKTF	TRGV2	.	TRGJP2	8	-1	-1	16
9	8.370691419111219E-5	TGTGCCACAAGAAGGAGGGGTGATTGGATCAAGACGTTT	CATRRRGDWIKTF	TRGV2	.	TRGJP2	7	-1	-1	19
9	8.370691419111219E-5	TGTGCTGCTGCGGTTTTTGGTTGGTTCAAGATATTT	CAAAVFGWFKIF	TRGV10	.	TRGJP1	7	-1	-1	17
9	8.370691419111219E-5	TGTGCTGCGTGGGCACCTGGTTGGTTCAAGATATTT	CAAWAPGWFKIF	TRGV10	.	TRGJP1	12	-1	-1	16
9	8.370691419111219E-5	TGTGCTGCGTGGGGGAATTATTATAAGAAACTCTTT	CAAWGNYYKKLF	TRGV10	.	TRGJ1	12	-1	-1	14
9	8.370691419111219E-5	TGTGCTGCGTGGGATTTAAGGGGGGGGAAACTCTTT	CAAWDLRGGKLF	TRGV10	.	TRGJ1	15	-1	-1	26
9	8.370691419111219E-5	TGTGCTGCGTGGGATTCGTATTATAAGAAACTCTTT	CAAWDSYYKKLF	TRGV10	.	TRGJ1	19	-1	-1	18
9	8.370691419111219E-5	TGTGCTGCGTGGGATTATTTCCCTAGGAAACTCTTT	CAAWDYFPRKLF	TRGV10	.	TRGJ1	16	-1	-1	23
9	8.370691419111219E-5	TGTGCTGCGTGGGATTATTACTATAAGAAACTCTTT	CAAWDYYYKKLF	TRGV10	.	TRGJ1	16	-1	-1	16
9	8.370691419111219E-5	TGTGCTGCGTGGGATTATCACTATAAGAAACTCTTT	CAAWDYHYKKLF	TRGV10	.	TRGJ1	16	-1	-1	21
9	8.370691419111219E-5	TGTGCTGCGTGGGATTATAGGGATAAGAAACTCTTT	CAAWDYRDKKLF	TRGV10	.	TRGJ1	16	-1	-1	22
9	8.370691419111219E-5	TGTGCTGCGTGGGATCACGGGTGTGGGAAACTCTTT	CAAWDHGCGKLF	TRGV10	.	TRGJ1	18	-1	-1	26
9	8.370691419111219E-5	TGTGCTGCGTGGGATGGTCATTATAAGAAACTCTTT	CAAWDGHYKKLF	TRGV10	.	TRGJ1	14	-1	-1	19
9	8.370691419111219E-5	TGTGCTGCGTGGGATAGTCCTTATAAGAAACTCTTT	CAAWDSPYKKLF	TRGV10	.	TRGJ1	14	-1	-1	20
9	8.370691419111219E-5	TGTGCTGCGTGGGACTTTTATTATAAGAAACTCTTT	CAAWDFYYKKLF	TRGV10	.	TRGJ1	13	-1	-1	17
9	8.370691419111219E-5	TGTGCTGCGTGGGACCGTTATTATAAGAAACTCTTT	CAAWDRYYKKLF	TRGV10	.	TRGJ1	13	-1	-1	17
9	8.370691419111219E-5	TGTGCTGCGTGGGACCACTATTATAAGAAACTCTTT	CAAWDHYYKKLF	TRGV10	.	TRGJ1	13	-1	-1	18
9	8.370691419111219E-5	TGTGCTGCGTGGGAACCCCTCCGTAAGAAACTCTTT	CAAWEPLRKKLF	TRGV10	.	TRGJ1	13	-1	-1	23
9	8.370691419111219E-5	TGTGCTGCGTGGGAACAGGATTATAAGAAACTCTTT	CAAWEQDYKKLF	TRGV10	.	TRGJ1	13	-1	-1	19
9	8.370691419111219E-5	TGTGCTGCGTACAGCGGTTATTATAAGAAACTCTTT	CAAYSGYYKKLF	TRGV10	.	TRGJ1	9	-1	-1	17
9	8.370691419111219E-5	TGTGCTGCGAGGGGGGAGCCTTATAAGAAACTCTTT	CAARGEPYKKLF	TRGV10	.	TRGJ1	12	-1	-1	20
9	8.370691419111219E-5	TGTGCTGCACCCCGGCGCTATTATAAGAAACTCTTT	CAAPRRYYKKLF	TRGV10	.	TRGJ1	7	-1	-1	18
9	8.370691419111219E-5	TGTGCCACCTGGTTGAATTATTATAAGAAACTCTTT	CATWLNYYKKLF	TRGV8	.	TRGJ1	11	-1	-1	14
9	8.370691419111219E-5	TGTGCCACCTGGGCCATTTATTATAAGAAACTCTTT	CATWAIYYKKLF	TRGV4	.	TRGJ1	12	-1	-1	17
9	8.370691419111219E-5	TGTGCCACCTGGGATTCGAAGGGTTGGAAACTCTTT	CATWDSKGWKLF	TRGV8	.	TRGJ1	14	-1	-1	26
9	8.370691419111219E-5	TGTGCCACCTGGGATACTTATTATAAGAAACTCTTT	CATWDTYYKKLF	TRGV8	.	TRGJ1	15	-1	-1	17
9	8.370691419111219E-5	TGTGCCACCTGGGATAGGCTCTATAAGAAACTCTTT	CATWDRLYKKLF	TRGV8	.	TRGJ1	23	-1	-1	21
9	8.370691419111219E-5	TGTGCCACCTGGGACTTTTATTATAAGAAACTCTTT	CATWDFYYKKLF	TRGV4	.	TRGJ1	13	-1	-1	17
9	8.370691419111219E-5	TGTGCCACCTGGGACCAACCGTTTGAGAAACTCTTT	CATWDQPFEKLF	TRGV3	.	TRGJ1	14	-1	-1	25
9	8.370691419111219E-5	TGTGCCACCTGGGACGGGCTAGATAAGAAACTCTTT	CATWDGLDKKLF	TRGV2	.	TRGJ1	18	-1	-1	22
9	8.370691419111219E-5	TGTGCCACCTGGGACGGGCCTTATAAGAAACTCTTT	CATWDGPYKKLF	TRGV2	.	TRGJ1	19	-1	-1	20
9	8.370691419111219E-5	TGTGCCACCTGGGACGGGCACGGGATCAAGACGTTT	CATWDGHGIKTF	TRGV2	.	TRGJP2	21	-1	-1	22
9	8.370691419111219E-5	TGTGCCACCTGGGACGGGGAATGGATCAAGACGTTT	CATWDGEWIKTF	TRGV2	.	TRGJP2	17	-1	-1	18
9	8.370691419111219E-5	TGTGCCACCTGGGACAGTGATTGGATCAAGACGTTT	CATWDSDWIKTF	TRGV5	.	TRGJP2	16	-1	-1	15
9	8.370691419111219E-5	TGTGCCACCTGGGACAGGCATTATAAGAAACTCTTT	CATWDRHYKKLF	TRGV5	.	TRGJ1	18	-1	-1	19
9	8.370691419111219E-5	TGTGCCACCTGGAAGAATTATTATAAGAAACTCTTT	CATWKNYYKKLF	TRGV4	.	TRGJ1	11	-1	-1	14
9	8.370691419111219E-5	TGTGCTCGTTGGGATGGTTGGTTCAAGATATTT	CARWDGWFKIF	TRGV10	.	TRGJP1	14	-1	-1	14
9	8.370691419111219E-5	TGTGCTGCGTTTCCCCATTATAAGAAACTCTTT	CAAFPHYKKLF	TRGV10	.	TRGJ1	9	-1	-1	16
9	8.370691419111219E-5	TGTGCTGCGTTATGGTATTATAAGAAACTCTTT	CAALWYYKKLF	TRGV10	.	TRGJ1	9	-1	-1	15
9	8.370691419111219E-5	TGTGCTGCGTGGTTTTATTATAAGAAACTCTTT	CAAWFYYKKLF	TRGV10	.	TRGJ1	11	-1	-1	14
9	8.370691419111219E-5	TGTGCTGCGTGGCCGGGGGGGAAGAAACTCTTT	CAAWPGGKKLF	TRGV10	.	TRGJ1	11	-1	-1	21
9	8.370691419111219E-5	TGTGCTGCGTGGGTCGAGTATAAGAAACTCTTT	CAAWVEYKKLF	TRGV10	.	TRGJ1	12	-1	-1	18
9	8.370691419111219E-5	TGTGCTGCGTGGGGGGCGTATAAGAAACTCTTT	CAAWGAYKKLF	TRGV10	.	TRGJ1	12	-1	-1	18
9	8.370691419111219E-5	TGTGCTGCGTGGGGGGATTATAAGAAACTCTTT	CAAWGDYKKLF	TRGV10	.	TRGJ1	12	-1	-1	16
9	8.370691419111219E-5	TGTGCTGCGTGGGATTTATATAAGAAACTCTTT	CAAWDLYKKLF	TRGV10	.	TRGJ1	15	-1	-1	12
9	8.370691419111219E-5	TGTGCTGCGTGGGATCTCCCCAAGGAACTCTTT	CAAWDLPKELF	TRGV10	.	TRGJ1	14	-1	-1	21
9	8.370691419111219E-5	TGTGCTGCGTGGGATGGTTATAAGAAACTCTTT	CAAWDGYKKLF	TRGV10	.	TRGJ1	14	-1	-1	17
9	8.370691419111219E-5	TGTGCTGCGTGGGACCATTATAAGAAACTCTTT	CAAWDHYKKLF	TRGV10	.	TRGJ1	13	-1	-1	16
9	8.370691419111219E-5	TGTGCTGCGTGGATTAGGTATAAGAAACTCTTT	CAAWIRYKKLF	TRGV10	.	TRGJ1	19	-1	-1	18
9	8.370691419111219E-5	TGTGCTGCGTGGACCTATTATAAGAAACTCTTT	CAAWTYYKKLF	TRGV10	.	TRGJ1	11	-1	-1	15
9	8.370691419111219E-5	TGTGCTGCGGGAGGGGGCCTTTGGTGGCTCTTT	CAAGGGLWWLF	TRGV10	.	TRGJ1	8	-1	-1	27
9	8.370691419111219E-5	TGTGCTGCAGGGTGCAGTTATAAGAAACTCTTT	CAAGCSYKKLF	TRGV10	.	TRGJ1	7	-1	-1	17
9	8.370691419111219E-5	TGTGCCACCTGCAATTTGTATAAGAAACTCTTT	CATCNLYKKLF	TRGV5	.	TRGJ1	10	-1	-1	12
9	8.370691419111219E-5	TGTGCCACCTGGTCGTATTATAAGAAACTCTTT	CATWSYYKKLF	TRGV5	.	TRGJ1	11	-1	-1	15
9	8.370691419111219E-5	TGTGCCACCTGGGATTTGGGGAGGAAACTCTTT	CATWDLGRKLF	TRGV8	.	TRGJ1	14	-1	-1	23
9	8.370691419111219E-5	TGTGCCACCTGGGATCAAGATAAGAAACTCTTT	CATWDQDKKLF	TRGV4	.	TRGJ1	14	-1	-1	19
9	8.370691419111219E-5	TGTGCCACCTGGGATGGGTACAAGAAACTCTTT	CATWDGYKKLF	TRGV4	.	TRGJ1	17	-1	-1	18
9	8.370691419111219E-5	TGTGCCACCTGGGATGGGCTGGTAGGACTCTTT	CATWDGLVGLF	TRGV4	.	TRGJ1	18	-1	-1	26
9	8.370691419111219E-5	TGTGCCACCTGGGATGGATATAAGAAACTCTTT	CATWDGYKKLF	TRGV8	.	TRGJ1	14	-1	-1	18
9	8.370691419111219E-5	TGTGCCACCTGGGATAGGTATAAGAAACTCTTT	CATWDRYKKLF	TRGV4	.	TRGJ1	17	-1	-1	18
9	8.370691419111219E-5	TGTGCCACCTGGGATAGACGTAAGAAACTCTTT	CATWDRRKKLF	TRGV8	.	TRGJ1	16	-1	-1	20
9	8.370691419111219E-5	TGTGCCACCTGGGACCTTGATAAGAAACTCTTT	CATWDLDKKLF	TRGV2	.	TRGJ1	14	-1	-1	19
9	8.370691419111219E-5	TGTGCCACCTGGGACGTTTATAAGAAACTCTTT	CATWDVYKKLF	TRGV3	.	TRGJ1	14	-1	-1	17
9	8.370691419111219E-5	TGTGCCACCTGGGACGGGCATTTTAAACTCTTT	CATWDGHFKLF	TRGV2	.	TRGJ1	18	-1	-1	24
9	8.370691419111219E-5	TGTGCCACCTGGGACACCTCGAAGAAACTCTTT	CATWDTSKKLF	TRGV3	.	TRGJ1	15	-1	-1	21
9	8.370691419111219E-5	TGTGCCACCTGGGACAGGCTTAAGAAACTCTTT	CATWDRLKKLF	TRGV3	.	TRGJ1	18	-1	-1	20
9	8.370691419111219E-5	TGTGCCACCTGGGACAGGCCTCAGAAACTCTTT	CATWDRPQKLF	TRGV5	.	TRGJ1	20	-1	-1	22
9	8.370691419111219E-5	TGTGCCACCTGGGACAGGCGGAAGAAACTCTTT	CATWDRRKKLF	TRGV3	.	TRGJ1	18	-1	-1	21
9	8.370691419111219E-5	TGTGCCACCTGGGACAGGCATTGGCGGCTCTTT	CATWDRHWRLF	TRGV5	.	TRGJ1	18	-1	-1	27
[truncated: 8,203 more rows]
