# Supplementary material for: Dissection of the Human T-Cell Receptor γ Gene Repertoire in the Brain and Peripheral Blood Identifies Age- and Alzheimer's Disease-Associated Clonotype Profiles
Source: Front Immunol. 2020 Jan 29;11:12. doi: 10.3389/fimmu.2020.00012 (PMC7025544; doi:10.3389/fimmu.2020.00012)
Supplement: Supplementary file 5 [file Data_Sheet_2.zip › repertoires_corrected_and_decontaminated/PN73.txt]

count	freq	cdr3nt	cdr3aa	v	d	j	VEnd	DStart	DEnd	JStart
6749	0.03988676390629063	TGTGCCTTGTGGGAGGTGGATAGGAAACTCTTT	CALWEVDRKLF	TRGV9	.	TRGJ2	17	-1	-1	19
5100	0.03014113141533297	TGTGCCTTGTGGGAGGCCCCAAAAGGGGGACTCTTT	CALWEAPKGGLF	TRGV9	.	TRGJ2	15	-1	-1	29
4442	0.026252334460178245	TGTGCTGCGTGGGATTTGAATAGTAGTGATTGGATCAAGACGTTT	CAAWDLNSSDWIKTF	TRGV10	.	TRGJP2	15	-1	-1	19
3890	0.02299000023640103	TGTGCCTTGTGGGAGGTGCAAGAGTTGGGCAAAAAAATCAAGGTATTT	CALWEVQELGKKIKVF	TRGV9	.	TRGJP	19	-1	-1	17
3204	0.01893572255975036	TGTGCCTTGTGGGAGGGGATTTATTATAAGAAACTCTTT	CALWEGIYYKKLF	TRGV9	.	TRGJ1	15	-1	-1	17
2896	0.017115434623294956	TGTGCCACCTGGGACCGCTCTCCAGCGGATTATTATAAGAAACTCTTT	CATWDRSPADYYKKLF	TRGV8	.	TRGJ2	13	-1	-1	25
1819	0.01075033687146876	TGTGCCTTGTGGGAGAAGAAACTCTTT	CALWEKKLF	TRGV9	.	TRGJ2	14	-1	-1	15
1576	0.009314200609914659	TGTGCCACCTGGGACAGGCAAGGTGATTGGATCAAGACGTTT	CATWDRQGDWIKTF	TRGV3	.	TRGJP2	18	-1	-1	22
1338	0.00790761447719912	TGTGCCTTGTGGGAGGTGCGCGAGTTGGGCAAAAAAATCAAGGTATTT	CALWEVRELGKKIKVF	TRGV9	.	TRGJP	18	-1	-1	21
1313	0.007759863833006312	TGTGCCTTGTGGGAGGCGCAAGAGTTGGGCAAAAAAATCAAGGTATTT	CALWEAQELGKKIKVF	TRGV9	.	TRGJP	19	-1	-1	17
1231	0.007275241720053899	TGTGCCACCTGGGACCGACAACACAGGGATTATAAGAAACTCTTT	CATWDRQHRDYKKLF	TRGV3	.	TRGJ2	14	-1	-1	28
1058	0.006252807262239663	TGTGCCACCTGGGACGCCCCTAAGAAACTCTTT	CATWDAPKKLF	TRGV2	.	TRGJ2	15	-1	-1	20
992	0.005862745561570648	TGTGCCTTGTGGGAGGTGCAGGAGTTGGGCAAAAAAATCAAGGTATTT	CALWEVQELGKKIKVF	TRGV9	.	TRGJP	19	-1	-1	17
973	0.005750455071984114	TGTGCCTTGTGGGAGGTGCGGGAGTTGGGCAAAAAAATCAAGGTATTT	CALWEVRELGKKIKVF	TRGV9	.	TRGJP	18	-1	-1	21
933	0.00551405404127562	TGTGCCACCTGGGACGGGCCCGTTTGGTTCAAGATATTT	CATWDGPVWFKIF	TRGV2	.	TRGJP1	22	-1	-1	23
878	0.005189002624051441	TGTGCCACCTGGGATGGGAATTATTATAAGAAACTCTTT	CATWDGNYYKKLF	TRGV8	.	TRGJ1	17	-1	-1	17
864	0.005106262263303468	TGTGCCTTGTGGGAGGTGCGAGAGTTGGGCAAAAAAATCAAGGTATTT	CALWEVRELGKKIKVF	TRGV9	.	TRGJP	18	-1	-1	17
840	0.004964421644878371	TGTGCCACCTGGGATGGGGGGTATAAGAAACTCTTT	CATWDGGYKKLF	TRGV4	.	TRGJ2	17	-1	-1	21
789	0.004663010330725042	TGTGCCTTGTGGGTCAAGTTGGGCAAAAAAATCAAGGTATTT	CALWVKLGKKIKVF	TRGV9	.	TRGJP	12	-1	-1	16
770	0.004550719841138508	TGTGCCTTGTGGGAGCCTGATAAGAAACTCTTT	CALWEPDKKLF	TRGV9	.	TRGJ2	14	-1	-1	19
767	0.00453298976383537	TGTGCCTTGTGGGAGGGCCAAGAGTTGGGCAAAAAAATCAAGGTATTT	CALWEGQELGKKIKVF	TRGV9	.	TRGJP	15	-1	-1	14
761	0.004497529609229096	TGTGCCACCTGGGACGGAACTAAGAAACTCTTT	CATWDGTKKLF	TRGV2	.	TRGJ2	16	-1	-1	20
688	0.004066097728186095	TGTGCCTTGTGGGAGGTGCGGGGGGAGTTGGGCAAAAAAATCAAGGTATTT	CALWEVRGELGKKIKVF	TRGV9	.	TRGJP	18	-1	-1	24
677	0.004001087444741259	TGTGCCACCTGGGACGGGCGTGGTAGTGATTGGATCAAGACGTTT	CATWDGRGSDWIKTF	TRGV2	.	TRGJP2	18	-1	-1	22
669	0.00395380723859956	TGTGCCACCTGGGTATCTTCCCCTAATTATTATAAGAAACTCTTT	CATWVSSPNYYKKLF	TRGV4	.	TRGJ2	12	-1	-1	24
662	0.003912437058225574	TGTGCCACCTGGGACGGTTCTTATTATAAGAAACTCTTT	CATWDGSYYKKLF	TRGV2	.	TRGJ2	16	-1	-1	20
606	0.0035814756152336823	TGTGCCTTGTGGGAGGTTCAAGAGTTGGGCAAAAAAATCAAGGTATTT	CALWEVQELGKKIKVF	TRGV9	.	TRGJP	19	-1	-1	18
531	0.0031382236826552564	TGTGCCTTGTGGGAGGCCCAAGAGTTGGGCAAAAAAATCAAGGTATTT	CALWEAQELGKKIKVF	TRGV9	.	TRGJP	15	-1	-1	18
530	0.003132313656887544	TGTGCCTTGTGGGAGGTAGAAGAGTTGGGCAAAAAAATCAAGGTATTT	CALWEVEELGKKIKVF	TRGV9	.	TRGJP	16	-1	-1	19
517	0.0030554833219072837	TGTGCTGCGTGGGATTCGATGGAGTATAAGAAACTCTTT	CAAWDSMEYKKLF	TRGV10	.	TRGJ1	15	-1	-1	24
501	0.002960922909623886	TGTGCCTTGTGGGAGGTACAAGAGTTGGGCAAAAAAATCAAGGTATTT	CALWEVQELGKKIKVF	TRGV9	.	TRGJP	19	-1	-1	18
499	0.0029491028580884613	TGTGCCACCTGGGACGGGCGGAGAATAGGGAGCTATTATAAGAAACTCTTT	CATWDGRRIGSYYKKLF	TRGV2	.	TRGJ2	18	-1	-1	33
485	0.0028663624973404886	TGTGCTGCGTGGGATCCCTCCTACTCCTATCTTAAGAAACTCTTT	CAAWDPSYSYLKKLF	TRGV10	.	TRGJ1	14	-1	-1	32
475	0.002807262239663365	TGTGCCTTGTGGGAGCAAGAGTTGGGCAAAAAAATCAAGGTATTT	CALWEQELGKKIKVF	TRGV9	.	TRGJP	14	-1	-1	14
461	0.002724521878915392	TGTGCCTTGTGGGAGGTGAACGATAAGAAACTCTTT	CALWEVNDKKLF	TRGV9	.	TRGJ2	20	-1	-1	22
454	0.0026831516985414056	TGTGCCACCTGGGACGGGCCAAGTTATAAGAAACTCTTT	CATWDGPSYKKLF	TRGV2	.	TRGJ1	19	-1	-1	23
432	0.002553131131651734	TGTGCCTTGTGGGAGGCGAAGAAAGAGTTGGGCAAAAAAATCAAGGTATTT	CALWEAKKELGKKIKVF	TRGV9	.	TRGJP	15	-1	-1	22
414	0.002446750667832912	TGTGCCTTGTGGGAGGACCGGATAATGGAGTTGGGCAAAAAAATCAAGGTATTT	CALWEDRIMELGKKIKVF	TRGV9	.	TRGJP	15	-1	-1	27
414	0.002446750667832912	TGTGCCTTGTGGGAGATACCCAATTATTATAAGAAACTCTTT	CALWEIPNYYKKLF	TRGV9	.	TRGJ2	14	-1	-1	21
399	0.0023581002813172266	TGTGCTGCGTGGGCCTCCAGGCTCTTT	CAAWASRLF	TRGV10	.	TRGJ1	12	-1	-1	21
396	0.0023403702040140895	TGTGCCTTGTGGGCCGCTTCGAGTCAAGAGTTGGGCAAAAAAATCAAGGTATTT	CALWAASSQELGKKIKVF	TRGV9	.	TRGJP	12	-1	-1	24
393	0.0023226401267109524	TGTGCCTTGTGGGAGCGGCCTCAAGAGTTGGGCAAAAAAATCAAGGTATTT	CALWERPQELGKKIKVF	TRGV9	.	TRGJP	14	-1	-1	21
393	0.0023226401267109524	TGTGCCTTGTGGGAGGTGCTGGCGATGGGCAAAAAAATCAAGGTATTT	CALWEVLAMGKKIKVF	TRGV9	.	TRGJP	18	-1	-1	25
393	0.0023226401267109524	TGTGCCACCTGGGCGTATTATAAGAAACTCTTT	CATWAYYKKLF	TRGV8	.	TRGJ2	12	-1	-1	15
392	0.0023167301009432402	TGTGCCTTGTGGGAGGGACAAGAGTTGGGCAAAAAAATCAAGGTATTT	CALWEGQELGKKIKVF	TRGV9	.	TRGJP	15	-1	-1	14
369	0.0021807995082858563	TGTGCCACCTGGGCCAGGTGGGAGAAACTCTTT	CATWARWEKLF	TRGV2	.	TRGJ1	12	-1	-1	22
368	0.0021748894825181437	TGTGCCTTGTGGGAGGTGGCCGATCCGATGGGCAAAAAAATCAAGGTATTT	CALWEVADPMGKKIKVF	TRGV9	.	TRGJP	17	-1	-1	28
360	0.002127609276376445	TGTGCCTTGTGGGAGAAACCGCAAGAGTTGGGCAAAAAAATCAAGGTATTT	CALWEKPQELGKKIKVF	TRGV9	.	TRGJP	14	-1	-1	20
359	0.0021216992506087324	TGTGCCTTGTGGGAGCCGGTCCTAGAGTTGGGCAAAAAAATCAAGGTATTT	CALWEPVLELGKKIKVF	TRGV9	.	TRGJP	14	-1	-1	23
358	0.0021157892248410202	TGTGCCTTGTGGGAGGTGCTGCGAGAGTTGGGCAAAAAAATCAAGGTATTT	CALWEVLRELGKKIKVF	TRGV9	.	TRGJP	18	-1	-1	20
356	0.002103969173305596	TGTGCCTTGTGGGAGGTGCTGCGGGAGTTGGGCAAAAAAATCAAGGTATTT	CALWEVLRELGKKIKVF	TRGV9	.	TRGJP	18	-1	-1	24
356	0.002103969173305596	TGTGCCTTGTGGGAGGAAGAGTTGGGCAAAAAAATCAAGGTATTT	CALWEEELGKKIKVF	TRGV9	.	TRGJP	15	-1	-1	16
344	0.0020330488640930475	TGTGCCACCTGGGACAGGCCTCCTTATTATAAGAAACTCTTT	CATWDRPPYYKKLF	TRGV3	.	TRGJ1	20	-1	-1	23
342	0.0020212288125576227	TGTGCCTTGTGGGAGGAACAAGAGTTGGGCAAAAAAATCAAGGTATTT	CALWEEQELGKKIKVF	TRGV9	.	TRGJP	15	-1	-1	18
335	0.0019798586321836363	TGTGCCTTGTGGGAGGTGCACGAGTTGGGCAAAAAAATCAAGGTATTT	CALWEVHELGKKIKVF	TRGV9	.	TRGJP	20	-1	-1	17
329	0.0019443984775773622	TGTGCCTTGTGGGAGGTGGGCTTGGGCAAAAAAATCAAGGTATTT	CALWEVGLGKKIKVF	TRGV9	.	TRGJP	17	-1	-1	21
319	0.0018852982199002387	TGTGCCTTGTGGGAGGACCAAGAGTTGGGCAAAAAAATCAAGGTATTT	CALWEDQELGKKIKVF	TRGV9	.	TRGJP	15	-1	-1	18
298	0.0017611876787782795	TGTGCTGCCCAAACGGCCACTGGTTGGTTCAAGATATTT	CAAQTATGWFKIF	TRGV10	.	TRGJP1	7	-1	-1	16
298	0.0017611876787782795	TGTGCTGCGTGGGATTATTATAAGAAACTCTTT	CAAWDYYKKLF	TRGV10	.	TRGJ1	16	-1	-1	13
292	0.0017257275241720053	TGTGCCTTGTGGGAGGTACGGGACAAGGGGAAACTCTTT	CALWEVRDKGKLF	TRGV9	.	TRGJ1	16	-1	-1	29
287	0.0016961773953334436	TGTGCCTTGTGGGAGGCCGCGGAGTTGGGCAAAAAAATCAAGGTATTT	CALWEAAELGKKIKVF	TRGV9	.	TRGJP	15	-1	-1	21
286	0.0016902673695657314	TGTGCCACCTGGGATACCACTGGTTGGTTCAAGATATTT	CATWDTTGWFKIF	TRGV8	.	TRGJP1	15	-1	-1	13
282	0.0016666272664948819	TGTGCCTTGTGGGAGGTGGTAGAGTTGGGCAAAAAAATCAAGGTATTT	CALWEVVELGKKIKVF	TRGV9	.	TRGJP	17	-1	-1	20
277	0.0016370771376563202	TGTGCCTTGTGGGAGGTGAACGAGTTGGGCAAAAAAATCAAGGTATTT	CALWEVNELGKKIKVF	TRGV9	.	TRGJP	20	-1	-1	21
267	0.0015779768799791967	TGTGCCTTGAAACTCTTT	CALKLF	TRGV9	.	TRGJ2	8	-1	-1	8
263	0.0015543367769083472	TGTGCCTTGTGGGACGCAACAGAGTTGGGCAAAAAAATCAAGGTATTT	CALWDATELGKKIKVF	TRGV9	.	TRGJP	13	-1	-1	20
261	0.0015425167253729226	TGTGCCTTGTGGACGAGGGAGTTGGGCAAAAAAATCAAGGTATTT	CALWTRELGKKIKVF	TRGV9	.	TRGJP	11	-1	-1	18
254	0.0015011465449989362	TGTGCCTTGTGGGAGGTGGAAGAGTTGGGCAAAAAAATCAAGGTATTT	CALWEVEELGKKIKVF	TRGV9	.	TRGJP	17	-1	-1	19
253	0.0014952365192312238	TGTGCCTTGTGGGAGCAGGGGTTGGGCAAAAAAATCAAGGTATTT	CALWEQGLGKKIKVF	TRGV9	.	TRGJP	14	-1	-1	14
250	0.0014775064419280867	TGTGCCTTGTGGGAGAAAGAGTTGGGCAAAAAAATCAAGGTATTT	CALWEKELGKKIKVF	TRGV9	.	TRGJP	14	-1	-1	16
250	0.0014775064419280867	TGTGCCTTGTGGGACCCGACGTACTTTAAACTCTTT	CALWDPTYFKLF	TRGV9	.	TRGJ1	13	-1	-1	27
247	0.0014597763646249497	TGTGCCTTGTGGGAGGTGGGAGAGTTGGGCAAAAAAATCAAGGTATTT	CALWEVGELGKKIKVF	TRGV9	.	TRGJP	17	-1	-1	20
243	0.0014361362615541004	TGTGCCACCTGGGATGATAATTATTATAAGAAACTCTTT	CATWDDNYYKKLF	TRGV8	.	TRGJ2	14	-1	-1	18
243	0.0014361362615541004	TGTGCCACCTGGGACGGACGTAGGAAGAAACTCTTT	CATWDGRRKKLF	TRGV2	.	TRGJ2	16	-1	-1	24
239	0.001412496158483251	TGTGCCTTGTGGGAGACGCAAGAGTTGGGCAAAAAAATCAAGGTATTT	CALWETQELGKKIKVF	TRGV9	.	TRGJP	14	-1	-1	17
239	0.001412496158483251	TGTGCCTTGTGGGAGGTGAATTATTATAAGAAACTCTTT	CALWEVNYYKKLF	TRGV9	.	TRGJ1	17	-1	-1	17
228	0.0013474858750384153	TGTGCCTTGTGGGGTAGTAGTGATTGGATCAAGACGTTT	CALWGSSDWIKTF	TRGV9	.	TRGJP2	12	-1	-1	14
222	0.0013120257204321411	TGTGCCTTGTGGGATACGAAGTTGGGCAAAAAAATCAAGGTATTT	CALWDTKLGKKIKVF	TRGV9	.	TRGJP	13	-1	-1	19
221	0.0013061156946644287	TGTGCCTTGTGGGAGGTGAGGAGTGAGTTGGGCAAAAAAATCAAGGTATTT	CALWEVRSELGKKIKVF	TRGV9	.	TRGJP	17	-1	-1	24
212	0.0012529254627550177	TGTGCCTTGTGGGAGGAGACACAAGAGTTGGGCAAAAAAATCAAGGTATTT	CALWEETQELGKKIKVF	TRGV9	.	TRGJP	15	-1	-1	21
211	0.0012470154369873053	TGTGCCTTGTGGGAGGTCTCCCAAGAGTTGGGCAAAAAAATCAAGGTATTT	CALWEVSQELGKKIKVF	TRGV9	.	TRGJP	16	-1	-1	21
207	0.001223375333916456	TGTGCCTTGTGGGAGATAACTCAAGAGTTGGGCAAAAAAATCAAGGTATTT	CALWEITQELGKKIKVF	TRGV9	.	TRGJP	14	-1	-1	21
204	0.001205645256613319	TGTGCCTTGTGGGAGGCACAAGAGTTGGGCAAAAAAATCAAGGTATTT	CALWEAQELGKKIKVF	TRGV9	.	TRGJP	15	-1	-1	18
200	0.0011820051535424694	TGTGCCTTGTGGGAGGTGGTCGTCTCGGATTATTATAAGAAACTCTTT	CALWEVVVSDYYKKLF	TRGV9	.	TRGJ1	17	-1	-1	24
198	0.0011701851020070448	TGTGCCTTGTGGGAGGTGCTAGAGTTGGGCAAAAAAATCAAGGTATTT	CALWEVLELGKKIKVF	TRGV9	.	TRGJP	18	-1	-1	17
198	0.0011701851020070448	TGTGCCTTGTGGGAGGTGCACAAGTTGGGCAAAAAAATCAAGGTATTT	CALWEVHKLGKKIKVF	TRGV9	.	TRGJP	20	-1	-1	22
197	0.0011642750762393323	TGTGCCTTGTGGGAGGCTCAAGAGTTGGGCAAAAAAATCAAGGTATTT	CALWEAQELGKKIKVF	TRGV9	.	TRGJP	15	-1	-1	18
193	0.001140634973168483	TGTGCCTTGTGGGAGGCGAAAGAGTTGGGCAAAAAAATCAAGGTATTT	CALWEAKELGKKIKVF	TRGV9	.	TRGJP	15	-1	-1	19
193	0.001140634973168483	TGTGCCACCTGGGATAGTAGTGATTGGATCAAGACGTTT	CATWDSSDWIKTF	TRGV8	.	TRGJP2	16	-1	-1	13
188	0.0011110848443299213	TGTGCCTTGTGGGAGGCCCGGGGCGAGTTGGGCAAAAAAATCAAGGTATTT	CALWEARGELGKKIKVF	TRGV9	.	TRGJP	15	-1	-1	24
188	0.0011110848443299213	TGTGCCTTGTGGGAGGTGTACCGCCCCAGTTATTATAAGAAACTCTTT	CALWEVYRPSYYKKLF	TRGV9	.	TRGJ1	25	-1	-1	29
187	0.001105174818562209	TGTGCCTTGTGGGAGGTGCAACGGGAGTTGGGCAAAAAAATCAAGGTATTT	CALWEVQRELGKKIKVF	TRGV9	.	TRGJP	19	-1	-1	24
187	0.001105174818562209	TGTGCCTTGTGGCAAGAGTTGGGCAAAAAAATCAAGGTATTT	CALWQELGKKIKVF	TRGV9	.	TRGJP	11	-1	-1	10
185	0.0010933547670267843	TGTGCCTTGTGGGAGCCGCAAGAGTTGGGCAAAAAAATCAAGGTATTT	CALWEPQELGKKIKVF	TRGV9	.	TRGJP	14	-1	-1	17
184	0.0010874447412590718	TGTGCCTTGTGGGAGGTGTTGGAGTTGGGCAAAAAAATCAAGGTATTT	CALWEVLELGKKIKVF	TRGV9	.	TRGJP	17	-1	-1	21
180	0.0010638046381882225	TGTGCCTTGTGGGAGGAGGGAGAGTTGGGCAAAAAAATCAAGGTATTT	CALWEEGELGKKIKVF	TRGV9	.	TRGJP	15	-1	-1	20
179	0.0010578946124205101	TGTGCCTTGTGGGAGGTGAGGCGCGACTTACAAGAGTTGGGCAAAAAAATCAAGGTATTT	CALWEVRRDLQELGKKIKVF	TRGV9	.	TRGJP	17	-1	-1	30
179	0.0010578946124205101	TGTGCCTTGTGGGACAGACAAGAGTTGGGCAAAAAAATCAAGGTATTT	CALWDRQELGKKIKVF	TRGV9	.	TRGJP	13	-1	-1	18
178	0.001051984586652798	TGTGCCACCTGGGACAAGGGCTATTATAAGAAACTCTTT	CATWDKGYYKKLF	TRGV3	.	TRGJ1	15	-1	-1	21
178	0.001051984586652798	TGTGCCTTGTGGGAGGTGAGGAAACTCTTT	CALWEVRKLF	TRGV9	.	TRGJ1	17	-1	-1	20
176	0.001040164535117373	TGTGCCTTGTGGGAGACCCAAGAGTTGGGCAAAAAAATCAAGGTATTT	CALWETQELGKKIKVF	TRGV9	.	TRGJP	14	-1	-1	18
175	0.0010342545093496608	TGTGCCTTGTGGTTAGGGAAACTCTTT	CALWLGKLF	TRGV9	.	TRGJ1	11	-1	-1	17
172	0.0010165244320465238	TGTGCCACCTGGGACGGGCCCGCCTTTTATTATAAGAAACTCTTT	CATWDGPAFYYKKLF	TRGV2	.	TRGJ1	21	-1	-1	26
170	0.0010047043805110991	TGTGCCTTGTGGGAGGTGCAGGGAGAGTTGGGCAAAAAAATCAAGGTATTT	CALWEVQGELGKKIKVF	TRGV9	.	TRGJP	19	-1	-1	23
169	9.987943547433867E-4	TGTGCTGCGTGGGATCCCCATGGTTATAAGAAACTCTTT	CAAWDPHGYKKLF	TRGV10	.	TRGJ2	14	-1	-1	23
167	9.86974303207962E-4	TGTGCCTTGTGGGAGGTGCAACTGTTTAGTGAGTTGGGCAAAAAAATCAAGGTATTT	CALWEVQLFSELGKKIKVF	TRGV9	.	TRGJP	22	-1	-1	30
165	9.751542516725373E-4	TGTGCCTTGTGGGAGGGGGTGGGCAAAAAAATCAAGGTATTT	CALWEGVGKKIKVF	TRGV9	.	TRGJP	15	-1	-1	19
164	9.69244225904825E-4	TGTGCCCCTCATAAGAAACTCTTT	CAPHKKLF	TRGV9	.	TRGJ1	5	-1	-1	10
163	9.633342001371125E-4	TGTGCCTTGTGGGAGGTGCCGGAGTTGGGCAAAAAAATCAAGGTATTT	CALWEVPELGKKIKVF	TRGV9	.	TRGJP	18	-1	-1	21
157	9.278740455308385E-4	TGTGCCTTGTGGGGACACAAAGAGTTGGGCAAAAAAATCAAGGTATTT	CALWGHKELGKKIKVF	TRGV9	.	TRGJP	12	-1	-1	19
157	9.278740455308385E-4	TGTGCCTTGTGGGAGGCACTCCAACTCTTT	CALWEALQLF	TRGV9	.	TRGJ2	15	-1	-1	22
153	9.042339424599891E-4	TGTGCCTTGTGGTCCAACCCAGAGTTGGGCAAAAAAATCAAGGTATTT	CALWSNPELGKKIKVF	TRGV9	.	TRGJP	11	-1	-1	20
149	8.805938393891397E-4	TGTGCCTTGTGGGAGGTGAGGGAGTTGGGCAAAAAAATCAAGGTATTT	CALWEVRELGKKIKVF	TRGV9	.	TRGJP	17	-1	-1	21
149	8.805938393891397E-4	TGTGCCTTGTGGGAGGAATTGAAGTTGGGCAAAAAAATCAAGGTATTT	CALWEELKLGKKIKVF	TRGV9	.	TRGJP	15	-1	-1	22
149	8.805938393891397E-4	TGTGCCTTGTGGGAGGACAAGTTGGGCAAAAAAATCAAGGTATTT	CALWEDKLGKKIKVF	TRGV9	.	TRGJP	15	-1	-1	19
147	8.687737878537151E-4	TGTGCCTTGTGGGAGGTGTGGGAGTTGGGCAAAAAAATCAAGGTATTT	CALWEVWELGKKIKVF	TRGV9	.	TRGJP	17	-1	-1	21
147	8.687737878537151E-4	TGTGCCACCTGGGATAGGCCGGATTATAAGAAACTCTTT	CATWDRPDYKKLF	TRGV8	.	TRGJ1	19	-1	-1	22
146	8.628637620860027E-4	TGTGCCTTGTGGGAGACACAAGAGTTGGGCAAAAAAATCAAGGTATTT	CALWETQELGKKIKVF	TRGV9	.	TRGJP	14	-1	-1	18
145	8.569537363182903E-4	TGTGCCTTGTGGGAGGTGCGTCGAGAGTTGGGCAAAAAAATCAAGGTATTT	CALWEVRRELGKKIKVF	TRGV9	.	TRGJP	18	-1	-1	23
144	8.51043710550578E-4	TGTGCCTTGTGGGAGGTACCGCAAGAGTTGGGCAAAAAAATCAAGGTATTT	CALWEVPQELGKKIKVF	TRGV9	.	TRGJP	16	-1	-1	20
144	8.51043710550578E-4	TGTGCCACCTGGGACGGGCGACATTATTATAAGAAACTCTTT	CATWDGRHYYKKLF	TRGV2	.	TRGJ2	18	-1	-1	18
142	8.392236590151533E-4	TGTGCCCAACAGGAGTTGGGCAAAAAAATCAAGGTATTT	CAQQELGKKIKVF	TRGV9	.	TRGJP	5	-1	-1	9
141	8.333136332474409E-4	TGTGCTGCGTGGGAGGTTCTTTGGCACGTTTATTATAAGAAACTCTTT	CAAWEVLWHVYYKKLF	TRGV10	.	TRGJ1	13	-1	-1	29
141	8.333136332474409E-4	TGTGCCACCTGGGACCGTACGAATTATTATAAGAAACTCTTT	CATWDRTNYYKKLF	TRGV3	.	TRGJ1	14	-1	-1	19
139	8.214935817120163E-4	TGTGCTGCGTGCCCGCACAACAAGAAACTCTTT	CAACPHNKKLF	TRGV10	.	TRGJ2	10	-1	-1	21
137	8.096735301765916E-4	TGTGCCTTGTGGGAGGTGGGGGAGTTGGGCAAAAAAATCAAGGTATTT	CALWEVGELGKKIKVF	TRGV9	.	TRGJP	17	-1	-1	21
135	7.978534786411669E-4	TGTGCTGCGTGGATTTATTATAAGAAACTCTTT	CAAWIYYKKLF	TRGV10	.	TRGJ2	14	-1	-1	11
135	7.978534786411669E-4	TGTGCCTGCCCCTATTATAAGAAACTCTTT	CACPYYKKLF	TRGV11	.	TRGJ2	8	-1	-1	12
133	7.860334271057422E-4	TGTGCCTTGTGGGGAATGGCGGGGTTGGGCAAAAAAATCAAGGTATTT	CALWGMAGLGKKIKVF	TRGV9	.	TRGJP	12	-1	-1	23
131	7.742133755703175E-4	TGTGCCTTGTGGGAACCACAAGAGTTGGGCAAAAAAATCAAGGTATTT	CALWEPQELGKKIKVF	TRGV9	.	TRGJP	13	-1	-1	18
129	7.623933240348928E-4	TGTGCCTTGTGGGAGATTGAGTTGGGCAAAAAAATCAAGGTATTT	CALWEIELGKKIKVF	TRGV9	.	TRGJP	14	-1	-1	18
129	7.623933240348928E-4	TGTGCCACCTGGGATGGGCTCTACTATAAGAAACTCTTT	CATWDGLYYKKLF	TRGV4	.	TRGJ1	18	-1	-1	21
127	7.505732724994681E-4	TGTGCCTTGTGGGAGTTTGTGCAAGAGTTGGGCAAAAAAATCAAGGTATTT	CALWEFVQELGKKIKVF	TRGV9	.	TRGJP	14	-1	-1	17
127	7.505732724994681E-4	TGTGCCTTGTGGGAGGCCCATCAAGAGTTGGGCAAAAAAATCAAGGTATTT	CALWEAHQELGKKIKVF	TRGV9	.	TRGJP	15	-1	-1	21
127	7.505732724994681E-4	TGTGCCTTGTGGGAGGTGAGGACGAAAATTAAGGGGAAACTCTTT	CALWEVRTKIKGKLF	TRGV9	.	TRGJ1	17	-1	-1	35
127	7.505732724994681E-4	TGTGCCTTGTGGGAGGTGCGGGTGCTCTTT	CALWEVRVLF	TRGV9	.	TRGJ1	18	-1	-1	24
125	7.387532209640434E-4	TGTGCCTTGTTCTCCAAGGGGGAGTTGGGCAAAAAAATCAAGGTATTT	CALFSKGELGKKIKVF	TRGV9	.	TRGJP	9	-1	-1	21
125	7.387532209640434E-4	TGTGCCTTGTGGGAGGGAGAAGAGTTGGGCAAAAAAATCAAGGTATTT	CALWEGEELGKKIKVF	TRGV9	.	TRGJP	15	-1	-1	19
124	7.32843195196331E-4	TGTGCCTTGTGGGAGGTGTGGGGAGAAGAGTTGGGCAAAAAAATCAAGGTATTT	CALWEVWGEELGKKIKVF	TRGV9	.	TRGJP	17	-1	-1	25
124	7.32843195196331E-4	TGTGCTGCGTGGGATTATACTGGGGATAAGAAACTCTTT	CAAWDYTGDKKLF	TRGV10	.	TRGJ1	16	-1	-1	25
123	7.269331694286187E-4	TGTGCCTTGTGGGAGGCCGAGTTGGGCAAAAAAATCAAGGTATTT	CALWEAELGKKIKVF	TRGV9	.	TRGJP	15	-1	-1	18
123	7.269331694286187E-4	TGTGCCACCTGGCACAAGAAACTCTTT	CATWHKKLF	TRGV5	.	TRGJ2	15	-1	-1	15
122	7.210231436609064E-4	TGTGCCTTGTGGGAGGTGCCTGAGTTGGGCAAAAAAATCAAGGTATTT	CALWEVPELGKKIKVF	TRGV9	.	TRGJP	18	-1	-1	21
122	7.210231436609064E-4	TGTGCCTTGTGGGAGGTGAAGGAGTTGGGCAAAAAAATCAAGGTATTT	CALWEVKELGKKIKVF	TRGV9	.	TRGJP	17	-1	-1	21
121	7.15113117893194E-4	TGTGCCTTGTGGGAGATGAATTATTATAAGAAACTCTTT	CALWEMNYYKKLF	TRGV9	.	TRGJ1	17	-1	-1	17
121	7.15113117893194E-4	TGTGCCTTGTGGGAGGTGCGTTATAAGAAACTCTTT	CALWEVRYKKLF	TRGV9	.	TRGJ2	18	-1	-1	20
121	7.15113117893194E-4	TGTGCCTTGCCCCTCCGGGGCGAGAAACTCTTT	CALPLRGEKLF	TRGV9	.	TRGJ2	8	-1	-1	22
120	7.092030921254817E-4	TGTGCCTTGTGGGAGCCCCGTTCCAATCAGTATAAGAAACTCTTT	CALWEPRSNQYKKLF	TRGV9	.	TRGJ1	14	-1	-1	20
120	7.092030921254817E-4	TGTGCCTTGTGGAGAGATGAGTTGGGCAAAAAAATCAAGGTATTT	CALWRDELGKKIKVF	TRGV9	.	TRGJP	18	-1	-1	18
120	7.092030921254817E-4	TGTGCCTTGTGGGAGGTGCAGTGGCTCTTT	CALWEVQWLF	TRGV9	.	TRGJ1	19	-1	-1	24
119	7.032930663577693E-4	TGTGCCTTGTGGGAGTTCCTCTTT	CALWEFLF	TRGV9	.	TRGJ1	14	-1	-1	18
118	6.97383040590057E-4	TGTGCCTTGCGACGAGAGCACCGAACCCAGGAGTTGGGCAAAAAAATCAAGGTATTT	CALRREHRTQELGKKIKVF	TRGV9	.	TRGJP	8	-1	-1	27
118	6.97383040590057E-4	TGTGCCTTGTGGGAGGTATTAGAGTTGGGCAAAAAAATCAAGGTATTT	CALWEVLELGKKIKVF	TRGV9	.	TRGJP	16	-1	-1	20
117	6.914730148223446E-4	TGTGCCTTGTGGGAGGTGAGCGAGTTGGGCAAAAAAATCAAGGTATTT	CALWEVSELGKKIKVF	TRGV9	.	TRGJP	17	-1	-1	21
116	6.855629890546323E-4	TGTGCCTTGTGGGACAATCTTGGGGCGGGGTTGGGCAAAAAAATCAAGGTATTT	CALWDNLGAGLGKKIKVF	TRGV9	.	TRGJP	13	-1	-1	29
116	6.855629890546323E-4	TGTGCCTTGTGGGAGGAGAATTATTATAAGAAACTCTTT	CALWEENYYKKLF	TRGV9	.	TRGJ1	15	-1	-1	17
116	6.855629890546323E-4	TGTGCTGCGTGGGATTATAAGAAACTCTTT	CAAWDYKKLF	TRGV10	.	TRGJ1	16	-1	-1	13
115	6.7965296328692E-4	TGTGCCTTGTGGGAGGTGGGGCCAAACTCCCGTCGGGAGTTGGGCAAAAAAATCAAGGTATTT	CALWEVGPNSRRELGKKIKVF	TRGV9	.	TRGJP	17	-1	-1	36
115	6.7965296328692E-4	TGTGCCACCTGGCCCCTTTATTATAAGAAACTCTTT	CATWPLYYKKLF	TRGV4	.	TRGJ2	11	-1	-1	17
114	6.737429375192076E-4	TGTGCCTTGTGGGAGGTGCACCAAGAGTTGGGCAAAAAAATCAAGGTATTT	CALWEVHQELGKKIKVF	TRGV9	.	TRGJP	21	-1	-1	21
113	6.678329117514952E-4	TGTGCCTTGTGGGAGGTGCCGGAGTTTTATTATAAGAAACTCTTT	CALWEVPEFYYKKLF	TRGV9	.	TRGJ1	18	-1	-1	26
113	6.678329117514952E-4	TGTGCCTTGTGGGAGGTGACGATGGGCAAAAAAATCAAGGTATTT	CALWEVTMGKKIKVF	TRGV9	.	TRGJP	17	-1	-1	22
113	6.678329117514952E-4	TGTGCCTTGTGGGAGGGCCCTAAGAAACTCTTT	CALWEGPKKLF	TRGV9	.	TRGJ2	20	-1	-1	20
113	6.678329117514952E-4	TGTGCTGCGTGGGATCATAAGAAACTCTTT	CAAWDHKKLF	TRGV10	.	TRGJ1	14	-1	-1	13
113	6.678329117514952E-4	TGTGCCTTCAAACTCTTT	CAFKLF	TRGV9	.	TRGJ1	7	-1	-1	9
112	6.619228859837829E-4	TGTGCCTTGTGGGAGGCCAGTTATTATAAGAAACTCTTT	CALWEASYYKKLF	TRGV9	.	TRGJ1	15	-1	-1	20
112	6.619228859837829E-4	TGTGCCTTGTGGGAGGTGAGCTATAAGAAACTCTTT	CALWEVSYKKLF	TRGV9	.	TRGJ1	17	-1	-1	21
112	6.619228859837829E-4	TGTGCCTTGGGATATAAGAAACTCTTT	CALGYKKLF	TRGV9	.	TRGJ1	8	-1	-1	12
111	6.560128602160706E-4	TGTGCCTTGTGGGAGGTTTTAGAGTTGGGCAAAAAAATCAAGGTATTT	CALWEVLELGKKIKVF	TRGV9	.	TRGJP	16	-1	-1	20
111	6.560128602160706E-4	TGTGCCTTGTGGGCCGATGGATTGGGCAAAAAAATCAAGGTATTT	CALWADGLGKKIKVF	TRGV9	.	TRGJP	12	-1	-1	21
110	6.501028344483582E-4	TGTGCCACCTGGGTTAATAAGAAACTCTTT	CATWVNKKLF	TRGV4	.	TRGJ1	12	-1	-1	16
109	6.441928086806458E-4	TGTGCCTTGTGGGAGGTGCTTCCCAACGAGTTGGGCAAAAAAATCAAGGTATTT	CALWEVLPNELGKKIKVF	TRGV9	.	TRGJP	18	-1	-1	23
109	6.441928086806458E-4	TGTGCCTTGTGGGAGGCAGAGTTGGGCAAAAAAATCAAGGTATTT	CALWEAELGKKIKVF	TRGV9	.	TRGJP	15	-1	-1	14
108	6.382827829129335E-4	TGTGCCTTGTGGGAGGACTCCCCTGATATGCAAGAGTTGGGCAAAAAAATCAAGGTATTT	CALWEDSPDMQELGKKIKVF	TRGV9	.	TRGJP	15	-1	-1	29
108	6.382827829129335E-4	TGTGCCTTGTGTGACAAGAAACTCTTT	CALCDKKLF	TRGV9	.	TRGJ1	13	-1	-1	15
107	6.323727571452212E-4	TGTGCCTTGTGGGATAGAGGCTCAGAGTTGGGCAAAAAAATCAAGGTATTT	CALWDRGSELGKKIKVF	TRGV9	.	TRGJP	13	-1	-1	23
107	6.323727571452212E-4	TGTGCCACCTGGGACAGGCAGGATTATTATAAGAAACTCTTT	CATWDRQDYYKKLF	TRGV3	.	TRGJ1	18	-1	-1	22
107	6.323727571452212E-4	TGTGCCACCTGGGGCACCAACAATTATAAGAAACTCTTT	CATWGTNNYKKLF	TRGV5P	.	TRGJ1	15	-1	-1	22
106	6.264627313775088E-4	TGTGCCACCTGGGACAGGCTTATGGATTATAAGAAACTCTTT	CATWDRLMDYKKLF	TRGV7	.	TRGJ1	18	-1	-1	25
105	6.205527056097964E-4	TGTGCCTTGTGGGGGGGCCGCGTAGTGTTGGGCAAAAAAATCAAGGTATTT	CALWGGRVVLGKKIKVF	TRGV9	.	TRGJP	15	-1	-1	23
105	6.205527056097964E-4	TGTGCCTTGTGGGAGTCGGAGTTGGGCAAAAAAATCAAGGTATTT	CALWESELGKKIKVF	TRGV9	.	TRGJP	14	-1	-1	18
104	6.146426798420841E-4	TGTGCCTTGTGGGAGGTGACCTCTCCAAGTGGGGTCAAATACTCGAATTATTATAAGAAACTCTTT	CALWEVTSPSGVKYSNYYKKLF	TRGV9	.	TRGJ1	28	-1	-1	42
104	6.146426798420841E-4	TGTGCTGCGTGGGATCCTCATTATAAGAAACTCTTT	CAAWDPHYKKLF	TRGV10	.	TRGJ1	14	-1	-1	19
104	6.146426798420841E-4	TGTGCCTTGTTAGGGAAACTCTTT	CALLGKLF	TRGV9	.	TRGJ1	9	-1	-1	14
104	6.146426798420841E-4	TGTGCCTTTGAGAAACTCTTT	CAFEKLF	TRGV9	.	TRGJ2	7	-1	-1	10
103	6.087326540743718E-4	TGTGCCTTGTGGGAGAACCCGCTTTTTTATTATAAGAAACTCTTT	CALWENPLFYYKKLF	TRGV9	.	TRGJ1	14	-1	-1	26
103	6.087326540743718E-4	TGTGCCTTGTGTGTGTCCCAGAAACTCTTT	CALCVSQKLF	TRGV9	.	TRGJ1	10	-1	-1	19
102	6.028226283066594E-4	TGTGCCTTGTGGGAGGTGCGGCAAGAGTTGGGCAAAAAAATCAAGGTATTT	CALWEVRQELGKKIKVF	TRGV9	.	TRGJP	18	-1	-1	19
101	5.96912602538947E-4	TGTGCCTTGTGGGAGGTGCAGAAACTCTTT	CALWEVQKLF	TRGV9	.	TRGJ1	19	-1	-1	19
101	5.96912602538947E-4	TGTGCCTTGTGGGAGTGTAAACTCTTT	CALWECKLF	TRGV9	.	TRGJ1	14	-1	-1	18
100	5.910025767712347E-4	TGTGCCTTGTGGGAGTGTTATTATAAGAAACTCTTT	CALWECYYKKLF	TRGV9	.	TRGJ1	14	-1	-1	17
99	5.850925510035224E-4	TGTGCCTTGTGGGAGGTGCAGGGGGAAGAGTTGGGCAAAAAAATCAAGGTATTT	CALWEVQGEELGKKIKVF	TRGV9	.	TRGJP	19	-1	-1	18
99	5.850925510035224E-4	TGTGCCTTGTGGGAGGTGCAGTACGAGTTGGGCAAAAAAATCAAGGTATTT	CALWEVQYELGKKIKVF	TRGV9	.	TRGJP	19	-1	-1	24
99	5.850925510035224E-4	TGTGCCTTGTGGGAGGTGCGGGTGTTGGGCAAAAAAATCAAGGTATTT	CALWEVRVLGKKIKVF	TRGV9	.	TRGJP	18	-1	-1	23
99	5.850925510035224E-4	TGTGCCTTGTGGGAGACCAGGGAGTTGGGCAAAAAAATCAAGGTATTT	CALWETRELGKKIKVF	TRGV9	.	TRGJP	14	-1	-1	21
98	5.791825252358101E-4	TGTGCCTTGTGGGAGGTTCTCCCGACCCAAGAGTTGGGCAAAAAAATCAAGGTATTT	CALWEVLPTQELGKKIKVF	TRGV9	.	TRGJP	16	-1	-1	27
98	5.791825252358101E-4	TGTGCCTTGTGGGAGGTGCAATCGGAGAGAGAGTTGGGCAAAAAAATCAAGGTATTT	CALWEVQSERELGKKIKVF	TRGV9	.	TRGJP	19	-1	-1	29
98	5.791825252358101E-4	TGTGCCTTGTGGGAGTTGGGTGCGTTGGGCAAAAAAATCAAGGTATTT	CALWELGALGKKIKVF	TRGV9	.	TRGJP	17	-1	-1	23
98	5.791825252358101E-4	TGTGCCTTGTGGGAGCCCCAAGAGTTGGGCAAAAAAATCAAGGTATTT	CALWEPQELGKKIKVF	TRGV9	.	TRGJP	14	-1	-1	18
98	5.791825252358101E-4	TGTGCCTTGTGGGAGGTGCCCGTGTTGGGCAAAAAAATCAAGGTATTT	CALWEVPVLGKKIKVF	TRGV9	.	TRGJP	18	-1	-1	23
98	5.791825252358101E-4	TGTGCTGCGTGGGATAGTAAGAAACTCTTT	CAAWDSKKLF	TRGV10	.	TRGJ1	19	-1	-1	17
97	5.732724994680976E-4	TGTGCCTTGTGGGAGGTGCCCCATCAAGAGTTGGGCAAAAAAATCAAGGTATTT	CALWEVPHQELGKKIKVF	TRGV9	.	TRGJP	21	-1	-1	24
97	5.732724994680976E-4	TGTGCCTTGTGGGGGACGCAAGAGTTGGGCAAAAAAATCAAGGTATTT	CALWGTQELGKKIKVF	TRGV9	.	TRGJP	12	-1	-1	17
97	5.732724994680976E-4	TGTGCCTTGTGGGAGTCGCAAGAGTTGGGCAAAAAAATCAAGGTATTT	CALWESQELGKKIKVF	TRGV9	.	TRGJP	14	-1	-1	17
97	5.732724994680976E-4	TGTGCCTTGTGGGAGATTCAAGAGTTGGGCAAAAAAATCAAGGTATTT	CALWEIQELGKKIKVF	TRGV9	.	TRGJP	14	-1	-1	18
97	5.732724994680976E-4	TGTGCCACCTGGGACAGGCCAGATAAGAAACTCTTT	CATWDRPDKKLF	TRGV3	.	TRGJ1	19	-1	-1	22
96	5.673624737003853E-4	TGTGCCTTGTGGGAGTCGCATAAAGAGTTGGGCAAAAAAATCAAGGTATTT	CALWESHKELGKKIKVF	TRGV9	.	TRGJP	14	-1	-1	22
96	5.673624737003853E-4	TGTGCCTTGTGGGAGTCGCGGGAGTTGGGCAAAAAAATCAAGGTATTT	CALWESRELGKKIKVF	TRGV9	.	TRGJP	14	-1	-1	21
96	5.673624737003853E-4	TGTGCCTTGTGGGAGGTGCAGGATTATTATAAGAAACTCTTT	CALWEVQDYYKKLF	TRGV9	.	TRGJ1	19	-1	-1	22
96	5.673624737003853E-4	TGTGCCTTGTGGGAGAATTATTATAAGAAACTCTTT	CALWENYYKKLF	TRGV9	.	TRGJ1	14	-1	-1	14
96	5.673624737003853E-4	TGTGCCACCTGGGAAGAACTCTTT	CATWEELF	TRGV2	.	TRGJ1	13	-1	-1	13
96	5.673624737003853E-4	TGTGCCTCTAAGAAACTCTTT	CASKKLF	TRGV9	.	TRGJ1	6	-1	-1	8
95	5.61452447932673E-4	TGTGCTGCGTGGGATACCACTGGTTGGTTCAAGATATTT	CAAWDTTGWFKIF	TRGV10	.	TRGJP1	14	-1	-1	13
95	5.61452447932673E-4	TGTGCCTTGTGGGAGGAGCGGGAGAAACTCTTT	CALWEEREKLF	TRGV9	.	TRGJ1	18	-1	-1	22
94	5.555424221649607E-4	TGTGCCTTGTGGGAGGTGGAGGTTTTGGAGTTGGGCAAAAAAATCAAGGTATTT	CALWEVEVLELGKKIKVF	TRGV9	.	TRGJP	17	-1	-1	27
94	5.555424221649607E-4	TGTGCCTTGTGGGAGTTTAAGAAACTCTTT	CALWEFKKLF	TRGV9	.	TRGJ1	14	-1	-1	17
93	5.496323963972483E-4	TGTGCCTTGTGGGAGGTGCCGCGGATAGATGAAGAGTTGGGCAAAAAAATCAAGGTATTT	CALWEVPRIDEELGKKIKVF	TRGV9	.	TRGJP	18	-1	-1	31
93	5.496323963972483E-4	TGTGCCTTGTGGGAGACCACGGTCCGAGAGTTGGGCAAAAAAATCAAGGTATTT	CALWETTVRELGKKIKVF	TRGV9	.	TRGJP	14	-1	-1	26
93	5.496323963972483E-4	TGTGCCTTGTGGGAGCTCCAAGAGTTGGGCAAAAAAATCAAGGTATTT	CALWELQELGKKIKVF	TRGV9	.	TRGJP	14	-1	-1	18
93	5.496323963972483E-4	TGTGCCTTGTGGGAGGTGGTGGAGTTGGGCAAAAAAATCAAGGTATTT	CALWEVVELGKKIKVF	TRGV9	.	TRGJP	17	-1	-1	21
93	5.496323963972483E-4	TGTGCTGCCCCCCGGGATTGGTATTATAAGAAACTCTTT	CAAPRDWYYKKLF	TRGV10	.	TRGJ1	7	-1	-1	21
92	5.437223706295359E-4	TGTGCCTTGTGGGAGAACTATTATAAGAAACTCTTT	CALWENYYKKLF	TRGV9	.	TRGJ1	14	-1	-1	14
92	5.437223706295359E-4	TGTGCCTTTGCTAAGAAACTCTTT	CAFAKKLF	TRGV9	.	TRGJ1	7	-1	-1	11
92	5.437223706295359E-4	TGTGCCCTGACTTGTGGACTCTTT	CALTCGLF	TRGV9	.	TRGJ1	8	-1	-1	17
91	5.378123448618236E-4	TGTGCCTTGTGGGAGCACCGGCAAGAGTTGGGCAAAAAAATCAAGGTATTT	CALWEHRQELGKKIKVF	TRGV9	.	TRGJP	14	-1	-1	19
91	5.378123448618236E-4	TGTGCCTTGTGGGAAAAGGGAGAGTTGGGCAAAAAAATCAAGGTATTT	CALWEKGELGKKIKVF	TRGV9	.	TRGJP	13	-1	-1	20
91	5.378123448618236E-4	TGTGCCTTGTGGGAGGTGCAAACGAAACTCTTT	CALWEVQTKLF	TRGV9	.	TRGJ1	19	-1	-1	23
90	5.319023190941113E-4	TGTGCCTTGTGGGAGGTGTCCCAAGAGTTGGGCAAAAAAATCAAGGTATTT	CALWEVSQELGKKIKVF	TRGV9	.	TRGJP	17	-1	-1	21
90	5.319023190941113E-4	TGTGCCTTGTGGGAGGTGTGGTTGGGCAAAAAAATCAAGGTATTT	CALWEVWLGKKIKVF	TRGV9	.	TRGJP	17	-1	-1	20
89	5.25992293326399E-4	TGTGCCTTGTGGGAGGGATACCAAGAGTTGGGCAAAAAAATCAAGGTATTT	CALWEGYQELGKKIKVF	TRGV9	.	TRGJP	15	-1	-1	21
89	5.25992293326399E-4	TGTGCCTTGTGGGATCTGGGAGCGTTGGGCAAAAAAATCAAGGTATTT	CALWDLGALGKKIKVF	TRGV9	.	TRGJP	13	-1	-1	20
89	5.25992293326399E-4	TGTGCCTTGTGGGAGGTGTTGATGGTGGGCAAAAAAATCAAGGTATTT	CALWEVLMVGKKIKVF	TRGV9	.	TRGJP	17	-1	-1	25
89	5.25992293326399E-4	TGTGCCTTGTGGGAGGTGTTAGAGTTGGGCAAAAAAATCAAGGTATTT	CALWEVLELGKKIKVF	TRGV9	.	TRGJP	17	-1	-1	20
89	5.25992293326399E-4	TGTGCCTTGTGGGAGGTGCGAATTTTGGGCAAAAAAATCAAGGTATTT	CALWEVRILGKKIKVF	TRGV9	.	TRGJP	18	-1	-1	24
89	5.25992293326399E-4	TGTGCTGCGTGGGATTATACTGGTTGGTTCAAGATATTT	CAAWDYTGWFKIF	TRGV10	.	TRGJP1	16	-1	-1	18
89	5.25992293326399E-4	TGTGCCTTGTGGGAGGATTCGAAACTCTTT	CALWEDSKLF	TRGV9	.	TRGJ1	15	-1	-1	20
88	5.200822675586865E-4	TGTGCCTTGTGGGAGGTGCTCCTGCTGGGCAAAAAAATCAAGGTATTT	CALWEVLLLGKKIKVF	TRGV9	.	TRGJP	22	-1	-1	25
88	5.200822675586865E-4	TGTGCTGCGTGGGATTTTTGGAAACTCTTT	CAAWDFWKLF	TRGV10	.	TRGJ1	15	-1	-1	20
88	5.200822675586865E-4	TGTGCCTTGTGGGAGGTTGATATACTCTTT	CALWEVDILF	TRGV9	.	TRGJ1	16	-1	-1	23
88	5.200822675586865E-4	TGTGCCTTGTGGGGTAAGAAACTCTTT	CALWGKKLF	TRGV9	.	TRGJ1	12	-1	-1	14
88	5.200822675586865E-4	TGTGCCTTGTGGGAGGTGCAAACGGAACTCTTT	CALWEVQTELF	TRGV9	.	TRGJ1	19	-1	-1	25
88	5.200822675586865E-4	TGTGCCTTGTGGGAGGTGCGGAAGAAACTCTTT	CALWEVRKKLF	TRGV9	.	TRGJ1	18	-1	-1	21
87	5.141722417909742E-4	TGTGCCTTGTGGGAGGCCAACGAGCAAGAGTTGGGCAAAAAAATCAAGGTATTT	CALWEANEQELGKKIKVF	TRGV9	.	TRGJP	15	-1	-1	23
87	5.141722417909742E-4	TGTGCCTTGTGGGAGGTGATGGGGGAGTTGGGCAAAAAAATCAAGGTATTT	CALWEVMGELGKKIKVF	TRGV9	.	TRGJP	17	-1	-1	24
87	5.141722417909742E-4	TGTGCCTTGTGGGAGACTTCCAGGGAGTTGGGCAAAAAAATCAAGGTATTT	CALWETSRELGKKIKVF	TRGV9	.	TRGJP	14	-1	-1	24
87	5.141722417909742E-4	TGTGCCTTGTGGGACCAACAAGAGTTGGGCAAAAAAATCAAGGTATTT	CALWDQQELGKKIKVF	TRGV9	.	TRGJP	13	-1	-1	18
87	5.141722417909742E-4	TGTGCCTTGTGGGAGGTCCAGGAGTTGGGCAAAAAAATCAAGGTATTT	CALWEVQELGKKIKVF	TRGV9	.	TRGJP	19	-1	-1	18
87	5.141722417909742E-4	TGTGCCTTGTGGGAGGCACGGGAGTTGGGCAAAAAAATCAAGGTATTT	CALWEARELGKKIKVF	TRGV9	.	TRGJP	15	-1	-1	21
86	5.082622160232619E-4	TGTGCCTCTGTCCTCTTT	CASVLF	TRGV9	.	TRGJ1	10	-1	-1	12
86	5.082622160232619E-4	TGTGCCCTCTATAAGAAACTCTTT	CALYKKLF	TRGV9	.	TRGJ1	5	-1	-1	9
85	5.023521902555496E-4	TGTGCCTTGTGGGAGGCTACTGAGTTGGGCAAAAAAATCAAGGTATTT	CALWEATELGKKIKVF	TRGV9	.	TRGJP	15	-1	-1	21
85	5.023521902555496E-4	TGTGCCTTGTGCTCCCCCGGACTCTTT	CALCSPGLF	TRGV9	.	TRGJ1	10	-1	-1	20
84	4.964421644878371E-4	TGTGCCTTGTGGGAGGTCCGGGGGGGCAAAAAAATCAAGGTATTT	CALWEVRGGKKIKVF	TRGV9	.	TRGJP	16	-1	-1	23
84	4.964421644878371E-4	TGTGCCTTGTGGGAGGTGCGAGGGTATTATAAGAAACTCTTT	CALWEVRGYYKKLF	TRGV9	.	TRGJ1	18	-1	-1	24
84	4.964421644878371E-4	TGTGCCTTGTGGGAGGAACGGAAACTCTTT	CALWEERKLF	TRGV9	.	TRGJ1	15	-1	-1	20
83	4.905321387201248E-4	TGTGCCTTGTGGGAGGTGCAGACGTTGGGCAAAAAAATCAAGGTATTT	CALWEVQTLGKKIKVF	TRGV9	.	TRGJP	19	-1	-1	19
83	4.905321387201248E-4	TGTGCCTTGTGGGAGGTGGCGGATACCACTGGTTGGTTCAAGATATTT	CALWEVADTTGWFKIF	TRGV9	.	TRGJP1	17	-1	-1	22
83	4.905321387201248E-4	TGTGCCTTGTGGGAGGTTCCTTCTAAGAAACTCTTT	CALWEVPSKKLF	TRGV9	.	TRGJ1	16	-1	-1	20
83	4.905321387201248E-4	TGTGCTGCGTGGGTCCTTTATAAGAAACTCTTT	CAAWVLYKKLF	TRGV10	.	TRGJ1	12	-1	-1	17
83	4.905321387201248E-4	TGTGCCACCTGGGACAGCCCATTGCTCTTT	CATWDSPLLF	TRGV7	.	TRGJ1	19	-1	-1	24
82	4.846221129524125E-4	TGTGCCTTGTGGGAGGTGCACCGAGAGTTGGGCAAAAAAATCAAGGTATTT	CALWEVHRELGKKIKVF	TRGV9	.	TRGJP	21	-1	-1	23
82	4.846221129524125E-4	TGTGCCTTGTGGGAGGTTAAAGAGTTGGGCAAAAAAATCAAGGTATTT	CALWEVKELGKKIKVF	TRGV9	.	TRGJP	16	-1	-1	19
82	4.846221129524125E-4	TGTGCCTTGTGGGAGGTTTATTATAAGAAACTCTTT	CALWEVYYKKLF	TRGV9	.	TRGJ1	16	-1	-1	17
82	4.846221129524125E-4	TGTGCCTTGCGTTATTATAAGAAACTCTTT	CALRYYKKLF	TRGV9	.	TRGJ1	8	-1	-1	11
81	4.787120871847001E-4	TGTGCCTTGTGGGAGGTGCTTGAGTTGGGCAAAAAAATCAAGGTATTT	CALWEVLELGKKIKVF	TRGV9	.	TRGJP	18	-1	-1	21
81	4.787120871847001E-4	TGTGCCTTGTGGGAGGCTCGAGAGTTGGGCAAAAAAATCAAGGTATTT	CALWEARELGKKIKVF	TRGV9	.	TRGJP	15	-1	-1	20
81	4.787120871847001E-4	TGTGCCTTGTGGGAGGTGCGTAAGAAACTCTTT	CALWEVRKKLF	TRGV9	.	TRGJ1	18	-1	-1	20
81	4.787120871847001E-4	TGTGCTGCGTGGCCGGGGCTCTTT	CAAWPGLF	TRGV10	.	TRGJ1	11	-1	-1	18
80	4.728020614169878E-4	TGTGCCTTGTGGGAGCCGAAGGAGTTGGGCAAAAAAATCAAGGTATTT	CALWEPKELGKKIKVF	TRGV9	.	TRGJP	14	-1	-1	21
80	4.728020614169878E-4	TGTGCCTTGTGGGAGGATTTTGAGTTGGGCAAAAAAATCAAGGTATTT	CALWEDFELGKKIKVF	TRGV9	.	TRGJP	15	-1	-1	21
80	4.728020614169878E-4	TGTGCCTTGTGGGAGGCGGGACAGAAACTCTTT	CALWEAGQKLF	TRGV9	.	TRGJ1	15	-1	-1	22
80	4.728020614169878E-4	TGTGCTGCGTGGGATGGGAAGAAACTCTTT	CAAWDGKKLF	TRGV10	.	TRGJ1	14	-1	-1	18
79	4.668920356492754E-4	TGTGCCTTGTGGGAGGTCCTTGGGGAGTTGGGCAAAAAAATCAAGGTATTT	CALWEVLGELGKKIKVF	TRGV9	.	TRGJP	16	-1	-1	24
79	4.668920356492754E-4	TGTGCCTTGTGGGAGCACCAAGAGTTGGGCAAAAAAATCAAGGTATTT	CALWEHQELGKKIKVF	TRGV9	.	TRGJP	14	-1	-1	18
79	4.668920356492754E-4	TGTGCCTTGTGGGAGGCGCTCGAGTTGGGCAAAAAAATCAAGGTATTT	CALWEALELGKKIKVF	TRGV9	.	TRGJP	18	-1	-1	21
79	4.668920356492754E-4	TGTGCCTTGTGGGGAAAGTTGGGCAAAAAAATCAAGGTATTT	CALWGKLGKKIKVF	TRGV9	.	TRGJP	12	-1	-1	9
79	4.668920356492754E-4	TGTGCCTTGTGGGAGTTGGGCAAAAAAATCAAGGTATTT	CALWELGKKIKVF	TRGV9	.	TRGJP	17	-1	-1	12
79	4.668920356492754E-4	TGTGCCTTGTGGGAGGTGCAGGGGGGGAAACTCTTT	CALWEVQGGKLF	TRGV9	.	TRGJ1	19	-1	-1	26
79	4.668920356492754E-4	TGTGCCTTGTGGGAGGTGCGAGCGAAACTCTTT	CALWEVRAKLF	TRGV9	.	TRGJ1	18	-1	-1	23
78	4.609820098815631E-4	TGTGCCTTGTGGGAGGCTCCCCAAGAGTTGGGCAAAAAAATCAAGGTATTT	CALWEAPQELGKKIKVF	TRGV9	.	TRGJP	15	-1	-1	21
78	4.609820098815631E-4	TGTGCCTTGTGGGAGTGGTGGTTGGGCAAAAAAATCAAGGTATTT	CALWEWWLGKKIKVF	TRGV9	.	TRGJP	14	-1	-1	20
78	4.609820098815631E-4	TGTGCCTTGTGGGAGGTGCCTTATTATAAGAAACTCTTT	CALWEVPYYKKLF	TRGV9	.	TRGJ1	18	-1	-1	20
78	4.609820098815631E-4	TGTGCCTTGTGGGAGGTGCAAGAAGGGAAACTCTTT	CALWEVQEGKLF	TRGV9	.	TRGJ1	19	-1	-1	26
78	4.609820098815631E-4	TGTGCTGCGTGGGATTCTGTCAAACTCTTT	CAAWDSVKLF	TRGV10	.	TRGJ1	15	-1	-1	21
78	4.609820098815631E-4	TGTGCCTTGTGGGAGGGTAGGAAACTCTTT	CALWEGRKLF	TRGV9	.	TRGJ1	15	-1	-1	17
77	4.550719841138507E-4	TGTGCCTTGTGGGAGGTGCTAATAGGGGAGTTGGGCAAAAAAATCAAGGTATTT	CALWEVLIGELGKKIKVF	TRGV9	.	TRGJP	18	-1	-1	27
77	4.550719841138507E-4	TGTGCCTTGTGGGAGGCTGACCGGCAAGAGTTGGGCAAAAAAATCAAGGTATTT	CALWEADRQELGKKIKVF	TRGV9	.	TRGJP	21	-1	-1	22
77	4.550719841138507E-4	TGTGCCTTGTGGGAGGTGGCCCAAGAGTTGGGCAAAAAAATCAAGGTATTT	CALWEVAQELGKKIKVF	TRGV9	.	TRGJP	17	-1	-1	21
77	4.550719841138507E-4	TGTGCCTTGTGGGAGGTAATACCGGGGTTGGGCAAAAAAATCAAGGTATTT	CALWEVIPGLGKKIKVF	TRGV9	.	TRGJP	16	-1	-1	26
77	4.550719841138507E-4	TGTGCCTTGTGGGAGGTTTACGAGTTGGGCAAAAAAATCAAGGTATTT	CALWEVYELGKKIKVF	TRGV9	.	TRGJP	16	-1	-1	21
77	4.550719841138507E-4	TGTGCTGCGCTGGGTGATTGGATCAAGACGTTT	CAALGDWIKTF	TRGV10	.	TRGJP2	13	-1	-1	13
77	4.550719841138507E-4	TGTGCCTTGTGGGAGGTGCGTATCCTCTTT	CALWEVRILF	TRGV9	.	TRGJ1	18	-1	-1	24
76	4.491619583461384E-4	TGTGCCTTGTGGGAGGTGCGTGGCCCACAAGAGTTGGGCAAAAAAATCAAGGTATTT	CALWEVRGPQELGKKIKVF	TRGV9	.	TRGJP	30	-1	-1	27
76	4.491619583461384E-4	TGTGCCTTGTGGGAGGCAACGCAAGAGTTGGGCAAAAAAATCAAGGTATTT	CALWEATQELGKKIKVF	TRGV9	.	TRGJP	15	-1	-1	20
76	4.491619583461384E-4	TGTGCCTTGTGGGAGGTGCACCAGTTGGGCAAAAAAATCAAGGTATTT	CALWEVHQLGKKIKVF	TRGV9	.	TRGJP	21	-1	-1	22
76	4.491619583461384E-4	TGTGCCTTGTGGGGACAAAATTTTACGATTTATAAGAAACTCTTT	CALWGQNFTIYKKLF	TRGV9	.	TRGJ1	12	-1	-1	29
76	4.491619583461384E-4	TGTGCCTTGTGGGAGGTGTGGCATAAGAAACTCTTT	CALWEVWHKKLF	TRGV9	.	TRGJ1	17	-1	-1	22
76	4.491619583461384E-4	TGTGCTGCGTGGGATAGGTATAAGAAACTCTTT	CAAWDRYKKLF	TRGV10	.	TRGJ1	14	-1	-1	18
76	4.491619583461384E-4	TGTGCCTTGTGGGGTTATTATAAGAAACTCTTT	CALWGYYKKLF	TRGV9	.	TRGJ1	12	-1	-1	14
76	4.491619583461384E-4	TGTGCTGCGTGGTATAAGAAACTCTTT	CAAWYKKLF	TRGV10	.	TRGJ1	14	-1	-1	12
76	4.491619583461384E-4	TGTGCCTTGTGGAATAAGAAACTCTTT	CALWNKKLF	TRGV9	.	TRGJ1	11	-1	-1	13
76	4.491619583461384E-4	TGTGCTGCGCTGTCAAACAGACTCTTT	CAALSNRLF	TRGV10	.	TRGJ1	8	-1	-1	20
75	4.43251932578426E-4	TGTGCCTTGTGGGCCCGGGGTCAAGAGTTGGGCAAAAAAATCAAGGTATTT	CALWARGQELGKKIKVF	TRGV9	.	TRGJP	12	-1	-1	17
75	4.43251932578426E-4	TGTGCCTTGTGGGAGGTGCCTTCTCCGCTGCTGGCTTGTAAGAAACTCTTT	CALWEVPSPLLACKKLF	TRGV9	.	TRGJ1	18	-1	-1	35
75	4.43251932578426E-4	TGTGCCTTGTGGGAGGTCGTTGAGTTGGGCAAAAAAATCAAGGTATTT	CALWEVVELGKKIKVF	TRGV9	.	TRGJP	16	-1	-1	21
75	4.43251932578426E-4	TGTGCCACACCTTATACCACCGAGTTGGGCAAAAAAATCAAGGTATTT	CATPYTTELGKKIKVF	TRGV9	.	TRGJP	5	-1	-1	21
75	4.43251932578426E-4	TGTGCCTTGTGGGGGGAAGAGTTGGGCAAAAAAATCAAGGTATTT	CALWGEELGKKIKVF	TRGV9	.	TRGJP	15	-1	-1	12
75	4.43251932578426E-4	TGTGCCTTGTGGGAGGTGTCGAATTATTATAAGAAACTCTTT	CALWEVSNYYKKLF	TRGV9	.	TRGJ1	17	-1	-1	18
75	4.43251932578426E-4	TGTGCCTCGCCCGCTGGTAGTGATTGGATCAAGACGTTT	CASPAGSDWIKTF	TRGV9	.	TRGJP2	6	-1	-1	16
75	4.43251932578426E-4	TGTGCCTTGTGGGAGGTGTTGCTCTTT	CALWEVLLF	TRGV9	.	TRGJ1	17	-1	-1	21
74	4.373419068107137E-4	TGTGCCTTGTGGGAGGTGTTTGGGGAGTTGGGCAAAAAAATCAAGGTATTT	CALWEVFGELGKKIKVF	TRGV9	.	TRGJP	17	-1	-1	24
74	4.373419068107137E-4	TGTGCCTTGTGGGAGGTGCACCGGGAGTTGGGCAAAAAAATCAAGGTATTT	CALWEVHRELGKKIKVF	TRGV9	.	TRGJP	21	-1	-1	24
74	4.373419068107137E-4	TGTGCCTTGTGGGAGGTCAGGGAGTTGGGCAAAAAAATCAAGGTATTT	CALWEVRELGKKIKVF	TRGV9	.	TRGJP	16	-1	-1	21
74	4.373419068107137E-4	TGTGCCTTGTGGGAGGTAGGAGAGTTGGGCAAAAAAATCAAGGTATTT	CALWEVGELGKKIKVF	TRGV9	.	TRGJP	16	-1	-1	20
74	4.373419068107137E-4	TGTGCCTTGTGGGAGGCAAAACGGAATTATTATAAGAAACTCTTT	CALWEAKRNYYKKLF	TRGV9	.	TRGJ2	15	-1	-1	23
74	4.373419068107137E-4	TGTGCCTTGTGGGAGGTGGAACCCCTTTGGAAACTCTTT	CALWEVEPLWKLF	TRGV9	.	TRGJ1	17	-1	-1	29
74	4.373419068107137E-4	TGTGCTGCGTGGGACCATTATTATAAGAAACTCTTT	CAAWDHYYKKLF	TRGV10	.	TRGJ1	13	-1	-1	16
74	4.373419068107137E-4	TGTGCCTTGTGGGAGATCTATTATAAGAAACTCTTT	CALWEIYYKKLF	TRGV9	.	TRGJ1	14	-1	-1	18
74	4.373419068107137E-4	TGTGCCACCTGGGACGGGCCTTATAAGAAACTCTTT	CATWDGPYKKLF	TRGV2	.	TRGJ1	19	-1	-1	20
74	4.373419068107137E-4	TGTGCCTTGTGGGGGAATAAGAAACTCTTT	CALWGNKKLF	TRGV9	.	TRGJ1	12	-1	-1	16
74	4.373419068107137E-4	TGTGCTGCGTGTTATAAGAAACTCTTT	CAACYKKLF	TRGV10	.	TRGJ1	10	-1	-1	11
74	4.373419068107137E-4	TGTGCCTTGTGGGAGTTAGGGAATAAGAAACTCTTT	CALWELGNKKLF	TRGV9	.	TRGJ1	14	-1	-1	22
74	4.373419068107137E-4	TGTGCCTTGTGGGAGGGCTTGAAACTCTTT	CALWEGLKLF	TRGV9	.	TRGJ1	15	-1	-1	20
74	4.373419068107137E-4	TGTGCTGCGTTGGGGAAACTCTTT	CAALGKLF	TRGV10	.	TRGJ1	13	-1	-1	14
73	4.3143188104300133E-4	TGTGCCTTGTGGGAGGTCCGGGGGGAGTTGGGCAAAAAAATCAAGGTATTT	CALWEVRGELGKKIKVF	TRGV9	.	TRGJP	16	-1	-1	24
73	4.3143188104300133E-4	TGTGCCTTGTGGGAGACCCAGGGATTGGGCAAAAAAATCAAGGTATTT	CALWETQGLGKKIKVF	TRGV9	.	TRGJP	14	-1	-1	24
73	4.3143188104300133E-4	TGTGCCTTGTGGGGGATATTAAAGAAACTCTTT	CALWGILKKLF	TRGV9	.	TRGJ1	12	-1	-1	16
73	4.3143188104300133E-4	TGTGCCTTGACCGGGAGGGGCAAGAAACTCTTT	CALTGRGKKLF	TRGV9	.	TRGJ1	21	-1	-1	21
72	4.25521855275289E-4	TGTGCCTTGTGGGAGGTGACACTGGGGATGTTGGGCAAAAAAATCAAGGTATTT	CALWEVTLGMLGKKIKVF	TRGV9	.	TRGJP	21	-1	-1	29
72	4.25521855275289E-4	TGTGCCTTGTGGGAGGTTAAACAAGAGTTGGGCAAAAAAATCAAGGTATTT	CALWEVKQELGKKIKVF	TRGV9	.	TRGJP	16	-1	-1	21
72	4.25521855275289E-4	TGTGCCTTGTGGGAGGTGCGGGCCGAGTTGGGCAAAAAAATCAAGGTATTT	CALWEVRAELGKKIKVF	TRGV9	.	TRGJP	18	-1	-1	24
72	4.25521855275289E-4	TGTGCCTTGTGGGAGGTGCAGTCCTTGGGCAAAAAAATCAAGGTATTT	CALWEVQSLGKKIKVF	TRGV9	.	TRGJP	19	-1	-1	24
72	4.25521855275289E-4	TGTGCCACCTGGGACAGGCCGAGAGTTTATTATAAGAAACTCTTT	CATWDRPRVYYKKLF	TRGV7	.	TRGJ2	19	-1	-1	26
72	4.25521855275289E-4	TGTGCCACCGTGTGGGAGTATTATAAGAAACTCTTT	CATVWEYYKKLF	TRGV8	.	TRGJ2	8	-1	-1	18
72	4.25521855275289E-4	TGTGCTGCGTGGGATTATTCGGGGAAACTCTTT	CAAWDYSGKLF	TRGV10	.	TRGJ1	16	-1	-1	23
72	4.25521855275289E-4	TGTGCTGCGTGGTATTATAAGAAACTCTTT	CAAWYYKKLF	TRGV10	.	TRGJ1	16	-1	-1	12
72	4.25521855275289E-4	TGTGCTGCGTGGGCGGGACTCTTT	CAAWAGLF	TRGV10	.	TRGJ1	12	-1	-1	17
71	4.1961182950757663E-4	TGTGCCTTGTGGGAGGGATTAAAAGAGTTGGGCAAAAAAATCAAGGTATTT	CALWEGLKELGKKIKVF	TRGV9	.	TRGJP	15	-1	-1	22
71	4.1961182950757663E-4	TGTGCCTTGTGGGAGGTTACAGAGTTGGGCAAAAAAATCAAGGTATTT	CALWEVTELGKKIKVF	TRGV9	.	TRGJP	16	-1	-1	20
71	4.1961182950757663E-4	TGTGCCTTGTGGGAGGTGATGGAGTTGGGCAAAAAAATCAAGGTATTT	CALWEVMELGKKIKVF	TRGV9	.	TRGJP	17	-1	-1	21
71	4.1961182950757663E-4	TGTGCCACCTGGGACGGGCCTGGGGCCACTGGTTGGTTCAAGATATTT	CATWDGPGATGWFKIF	TRGV2	.	TRGJP1	19	-1	-1	25
71	4.1961182950757663E-4	TGTGCCTTGTGGGCCCAAGAGTTGGGCAAAAAAATCAAGGTATTT	CALWAQELGKKIKVF	TRGV9	.	TRGJP	12	-1	-1	15
71	4.1961182950757663E-4	TGTGCCTTGTGGGAGGTGCAAGGAGCCGATAAGAAACTCTTT	CALWEVQGADKKLF	TRGV9	.	TRGJ1	19	-1	-1	28
71	4.1961182950757663E-4	TGTGCCTTGTGGGAAGAGTTGGGCAAAAAAATCAAGGTATTT	CALWEELGKKIKVF	TRGV9	.	TRGJP	13	-1	-1	9
71	4.1961182950757663E-4	TGTGCTGCGTGGGGGGGGAAACTCTTT	CAAWGGKLF	TRGV10	.	TRGJ1	12	-1	-1	17
71	4.1961182950757663E-4	TGTGCCTTGTGGGAGGCCCGGCGGTATAAGAAACTCTTT	CALWEARRYKKLF	TRGV9	.	TRGJ1	15	-1	-1	24
71	4.1961182950757663E-4	TGTGCCTTGTGGATGAAGGAGAAACTCTTT	CALWMKEKLF	TRGV9	.	TRGJ1	11	-1	-1	19
70	4.137018037398643E-4	TGTGCCTTGTGGGAGGTGCTCGGGTCCAAGTTGGGCAAAAAAATCAAGGTATTT	CALWEVLGSKLGKKIKVF	TRGV9	.	TRGJP	18	-1	-1	28
70	4.137018037398643E-4	TGTGCCTTGTGGGATCAAGCGGGGGAGTTGGGCAAAAAAATCAAGGTATTT	CALWDQAGELGKKIKVF	TRGV9	.	TRGJP	13	-1	-1	24
70	4.137018037398643E-4	TGTGCCTTGTGGGAGGTGTCAGAGTTGGGCAAAAAAATCAAGGTATTT	CALWEVSELGKKIKVF	TRGV9	.	TRGJP	17	-1	-1	20
70	4.137018037398643E-4	TGTGCCTTGTGGGAAGACCAAGAGTTGGGCAAAAAAATCAAGGTATTT	CALWEDQELGKKIKVF	TRGV9	.	TRGJP	13	-1	-1	18
70	4.137018037398643E-4	TGTGCCTTGTGGGAGGGTTATTATAAGAAACTCTTT	CALWEGYYKKLF	TRGV9	.	TRGJ1	15	-1	-1	17
70	4.137018037398643E-4	TGTGCTCATGGGCCCCAACTCTTT	CAHGPQLF	TRGV9	.	TRGJ1	4	-1	-1	16
69	4.0779177797215194E-4	TGTGCCTTGTGGGATAATTTAGGTAGAGAGTTGGGCAAAAAAATCAAGGTATTT	CALWDNLGRELGKKIKVF	TRGV9	.	TRGJP	13	-1	-1	26
69	4.0779177797215194E-4	TGTGCCTTGTGGGAGGTCTTACAAGAGTTGGGCAAAAAAATCAAGGTATTT	CALWEVLQELGKKIKVF	TRGV9	.	TRGJP	16	-1	-1	21
69	4.0779177797215194E-4	TGTGCCTTGTGGGAGGTGCACGGAGAGTTGGGCAAAAAAATCAAGGTATTT	CALWEVHGELGKKIKVF	TRGV9	.	TRGJP	20	-1	-1	23
69	4.0779177797215194E-4	TGTGCCTTGTGGGAGGTCAAAGAGTTGGGCAAAAAAATCAAGGTATTT	CALWEVKELGKKIKVF	TRGV9	.	TRGJP	16	-1	-1	19
69	4.0779177797215194E-4	TGTGCCTTGTGGGTGGAAGAGTTGGGCAAAAAAATCAAGGTATTT	CALWVEELGKKIKVF	TRGV9	.	TRGJP	15	-1	-1	16
69	4.0779177797215194E-4	TGTGCCTTGTGGGAGGTGCACCGCCCCAAGAAACTCTTT	CALWEVHRPKKLF	TRGV9	.	TRGJ2	29	-1	-1	27
69	4.0779177797215194E-4	TGTGCTGCGTGGGGGGTTGCTTATAAGAAACTCTTT	CAAWGVAYKKLF	TRGV10	.	TRGJ1	12	-1	-1	20
69	4.0779177797215194E-4	TGTGCCTTGTGGGAGGCCCCACGGGTTCGGCTCTTT	CALWEAPRVRLF	TRGV9	.	TRGJ1	15	-1	-1	30
69	4.0779177797215194E-4	TGTGCCTCTAATTATAAGAAACTCTTT	CASNYKKLF	TRGV9	.	TRGJ2	6	-1	-1	10
68	4.018817522044396E-4	TGTGCCTTGTGGGAGGTGCATCACCAAGAGTTGGGCAAAAAAATCAAGGTATTT	CALWEVHHQELGKKIKVF	TRGV9	.	TRGJP	19	-1	-1	24
68	4.018817522044396E-4	TGTGCCTTGTGGGAGGTCCCGCAAGAGTTGGGCAAAAAAATCAAGGTATTT	CALWEVPQELGKKIKVF	TRGV9	.	TRGJP	16	-1	-1	20
68	4.018817522044396E-4	TGTGCCTTGTGGGAGGTGTTAGGGTTGGGCAAAAAAATCAAGGTATTT	CALWEVLGLGKKIKVF	TRGV9	.	TRGJP	17	-1	-1	20
68	4.018817522044396E-4	TGTGCCTTGTGGGAGGTGCTAAAGTTGGGCAAAAAAATCAAGGTATTT	CALWEVLKLGKKIKVF	TRGV9	.	TRGJP	18	-1	-1	22
68	4.018817522044396E-4	TGTGCACCGTGGAATTATTATAAGAAACTCTTT	CAPWNYYKKLF	TRGV9	.	TRGJ1	4	-1	-1	11
68	4.018817522044396E-4	TGTGCTGCGTGGGATTTGGAGAAACTCTTT	CAAWDLEKLF	TRGV10	.	TRGJ1	15	-1	-1	19
68	4.018817522044396E-4	TGTGCCTTAAGGTATAAGAAACTCTTT	CALRYKKLF	TRGV9	.	TRGJ1	7	-1	-1	12
67	3.9597172643672724E-4	TGTGCCTTGTGGGAGTCGGTTGGGAAGTTGGGCAAAAAAATCAAGGTATTT	CALWESVGKLGKKIKVF	TRGV9	.	TRGJP	14	-1	-1	25
67	3.9597172643672724E-4	TGTGCCTTGTGGGAGGTGTTCCAAGAGTTGGGCAAAAAAATCAAGGTATTT	CALWEVFQELGKKIKVF	TRGV9	.	TRGJP	17	-1	-1	21
67	3.9597172643672724E-4	TGTGCCTTGTGGGCAACGGGGGGGTTGGGCAAAAAAATCAAGGTATTT	CALWATGGLGKKIKVF	TRGV9	.	TRGJP	12	-1	-1	23
67	3.9597172643672724E-4	TGTGCCTTGTGGGAGGGCGAAGAGTTGGGCAAAAAAATCAAGGTATTT	CALWEGEELGKKIKVF	TRGV9	.	TRGJP	15	-1	-1	14
67	3.9597172643672724E-4	TGTGCCTTGTGGGAGGGGCGGGAGTTGGGCAAAAAAATCAAGGTATTT	CALWEGRELGKKIKVF	TRGV9	.	TRGJP	18	-1	-1	15
67	3.9597172643672724E-4	TGTGCCTTGTGGGAGGAGGGGGAGTTGGGCAAAAAAATCAAGGTATTT	CALWEEGELGKKIKVF	TRGV9	.	TRGJP	15	-1	-1	21
67	3.9597172643672724E-4	TGTGCCTTGTGGGAGGTAGAGTTGGGCAAAAAAATCAAGGTATTT	CALWEVELGKKIKVF	TRGV9	.	TRGJP	16	-1	-1	17
67	3.9597172643672724E-4	TGTGCCTTGTGGGAGGTGCAACGTTATAAGAAACTCTTT	CALWEVQRYKKLF	TRGV9	.	TRGJ1	19	-1	-1	23
67	3.9597172643672724E-4	TGTGCCTTGTGGGAGGAGTATTATAAGAAACTCTTT	CALWEEYYKKLF	TRGV9	.	TRGJ1	15	-1	-1	18
67	3.9597172643672724E-4	TGTGCCACCTGGGGCCTTAGTGAGAAACTCTTT	CATWGLSEKLF	TRGV8	.	TRGJ2	12	-1	-1	22
67	3.9597172643672724E-4	TGTGCTGCGTGGACGGGTGGGAAACTCTTT	CAAWTGGKLF	TRGV10	.	TRGJ1	11	-1	-1	20
66	3.900617006690149E-4	TGTGCCTTGTGGGAGGTGCACCGGGCGATGGGCAAAAAAATCAAGGTATTT	CALWEVHRAMGKKIKVF	TRGV9	.	TRGJP	21	-1	-1	28
66	3.900617006690149E-4	TGTGCCTTGTGGGAGGGATCGCAAGAGTTGGGCAAAAAAATCAAGGTATTT	CALWEGSQELGKKIKVF	TRGV9	.	TRGJP	15	-1	-1	20
66	3.900617006690149E-4	TGTGCCTTGTGGGAGGTGCAATGGTTGGGCAAAAAAATCAAGGTATTT	CALWEVQWLGKKIKVF	TRGV9	.	TRGJP	19	-1	-1	17
66	3.900617006690149E-4	TGTGCCTTGTGGGAGGTGCAGGATTATAAGAAACTCTTT	CALWEVQDYKKLF	TRGV9	.	TRGJ1	19	-1	-1	22
66	3.900617006690149E-4	TGTGCCTTGTGGGAGGCTTATTATAAGAAACTCTTT	CALWEAYYKKLF	TRGV9	.	TRGJ1	15	-1	-1	17
66	3.900617006690149E-4	TGTGCCTTGTGGGAGCCGAATGGGCGGCTCTTT	CALWEPNGRLF	TRGV9	.	TRGJ1	14	-1	-1	27
66	3.900617006690149E-4	TGTGCTGCGGGGGGTAAGAAACTCTTT	CAAGGKKLF	TRGV10	.	TRGJ2	12	-1	-1	14
66	3.900617006690149E-4	TGTGCCCCTCCCCGGAAACTCTTT	CAPPRKLF	TRGV9	.	TRGJ1	5	-1	-1	14
66	3.900617006690149E-4	TGTGCTGCGTGCTTATGTGAGAAACTCTTT	CAACLCEKLF	TRGV10	.	TRGJ1	10	-1	-1	19
66	3.900617006690149E-4	TGTGCCTTGTGGGAGGTGCAGGTTACTAAGAAACTCTTT	CALWEVQVTKKLF	TRGV9	.	TRGJ1	19	-1	-1	22
65	3.8415167490130254E-4	TGTGCCTTGTGGGAGGTGCATCAAGAGTTGGGCAAAAAAATCAAGGTATTT	CALWEVHQELGKKIKVF	TRGV9	.	TRGJP	19	-1	-1	21
65	3.8415167490130254E-4	TGTGCCTTGTGGGAGGTGGTAGATGAGTTGGGCAAAAAAATCAAGGTATTT	CALWEVVDELGKKIKVF	TRGV9	.	TRGJP	17	-1	-1	24
65	3.8415167490130254E-4	TGTGCCTTGTGGGAACCCCTGCCGGAGTTGGGCAAAAAAATCAAGGTATTT	CALWEPLPELGKKIKVF	TRGV9	.	TRGJP	13	-1	-1	24
65	3.8415167490130254E-4	TGTGCCTTGTGGGAGGTGCATTATAAGAAACTCTTT	CALWEVHYKKLF	TRGV9	.	TRGJ1	19	-1	-1	19
65	3.8415167490130254E-4	TGTGCCTTGTGGGAGGTGACGAATAAGAAACTCTTT	CALWEVTNKKLF	TRGV9	.	TRGJ1	17	-1	-1	22
65	3.8415167490130254E-4	TGTGCTGCGTGGGATGATTATAAGAAACTCTTT	CAAWDDYKKLF	TRGV10	.	TRGJ1	14	-1	-1	13
65	3.8415167490130254E-4	TGTGCCTTGTGCAATTATTATAAGAAACTCTTT	CALCNYYKKLF	TRGV9	.	TRGJ1	10	-1	-1	12
65	3.8415167490130254E-4	TGTGCCACCTGGGATAGGCCCGGGGAGCTCTTT	CATWDRPGELF	TRGV8	.	TRGJ1	19	-1	-1	27
65	3.8415167490130254E-4	TGTGCCACCTGGACCGTGGGTAAGAAACTCTTT	CATWTVGKKLF	TRGV3	.	TRGJ1	11	-1	-1	20
64	3.782416491335902E-4	TGTGCCTTGTGGGAGCCGACCAAACAAGAGTTGGGCAAAAAAATCAAGGTATTT	CALWEPTKQELGKKIKVF	TRGV9	.	TRGJP	14	-1	-1	24
64	3.782416491335902E-4	TGTGCCTTGTGGGAGACGAGGCAAGAGTTGGGCAAAAAAATCAAGGTATTT	CALWETRQELGKKIKVF	TRGV9	.	TRGJP	14	-1	-1	19
64	3.782416491335902E-4	TGTGCCTTGTGGGGGCAAGAGTTGGGCAAAAAAATCAAGGTATTT	CALWGQELGKKIKVF	TRGV9	.	TRGJP	12	-1	-1	12
64	3.782416491335902E-4	TGTGCCTTGTGGGAGATTTCCCCCAAAAAAATCAAGGTATTT	CALWEISPKKIKVF	TRGV9	.	TRGJP	14	-1	-1	23
64	3.782416491335902E-4	TGTGCCTTGTGGGAGGTGCAGGGTTATAAGAAACTCTTT	CALWEVQGYKKLF	TRGV9	.	TRGJ1	19	-1	-1	23
64	3.782416491335902E-4	TGTGCTGCGTGGTGCCCCCTCGGGAAACTCTTT	CAAWCPLGKLF	TRGV10	.	TRGJ1	11	-1	-1	23
64	3.782416491335902E-4	TGTGCCTTGTGGGAGGGAAATAAGAAACTCTTT	CALWEGNKKLF	TRGV9	.	TRGJ1	15	-1	-1	19
64	3.782416491335902E-4	TGTGCCCCCCCCTCAAATTATAAGAAACTCTTT	CAPPSNYKKLF	TRGV9	.	TRGJ1	5	-1	-1	16
64	3.782416491335902E-4	TGTGCCTTGTGGGAGGTGAGTAGTGATTGGATCAAGACGTTT	CALWEVSSDWIKTF	TRGV9	.	TRGJP2	17	-1	-1	18
64	3.782416491335902E-4	TGTGCCACCTGGGACAGGCCTTATTATAAGAAACTCTTT	CATWDRPYYKKLF	TRGV7	.	TRGJ1	20	-1	-1	20
63	3.723316233658779E-4	TGTGCCTTGTGGGAGGTGCGGGCCCAAGAGTTGGGCAAAAAAATCAAGGTATTT	CALWEVRAQELGKKIKVF	TRGV9	.	TRGJP	18	-1	-1	24
63	3.723316233658779E-4	TGTGCCTTGTGGGAGACCCCCGTAGAGTTGGGCAAAAAAATCAAGGTATTT	CALWETPVELGKKIKVF	TRGV9	.	TRGJP	14	-1	-1	23
63	3.723316233658779E-4	TGTGCCTTGTGGGAGGTGTCGGAGTTGGGCAAAAAAATCAAGGTATTT	CALWEVSELGKKIKVF	TRGV9	.	TRGJP	17	-1	-1	21
63	3.723316233658779E-4	TGTGCCTTGTGGGAAAGGGGAGAGTTGGGCAAAAAAATCAAGGTATTT	CALWERGELGKKIKVF	TRGV9	.	TRGJP	13	-1	-1	20
63	3.723316233658779E-4	TGTGCCTTGTGGGATCCAAGACTGGGCAAAAAAATCAAGGTATTT	CALWDPRLGKKIKVF	TRGV9	.	TRGJP	13	-1	-1	16
63	3.723316233658779E-4	TGTGCCTTGTGGGAGGTGGGCACGGGGAAAAAAATCAAGGTATTT	CALWEVGTGKKIKVF	TRGV9	.	TRGJP	17	-1	-1	23
63	3.723316233658779E-4	TGTGCCTTGTGGGAAAAAGAGTTGGGCAAAAAAATCAAGGTATTT	CALWEKELGKKIKVF	TRGV9	.	TRGJP	13	-1	-1	16
63	3.723316233658779E-4	TGTGCCTTGTGGGAGGTCCCGAATTATTATAAGAAACTCTTT	CALWEVPNYYKKLF	TRGV9	.	TRGJ1	16	-1	-1	19
63	3.723316233658779E-4	TGTGCCTTGTGGGAGGAATATAAGAAACTCTTT	CALWEEYKKLF	TRGV9	.	TRGJ1	15	-1	-1	18
63	3.723316233658779E-4	TGTGCTGGAGGGGAGAAACTCTTT	CAGGEKLF	TRGV10	.	TRGJ1	6	-1	-1	13
63	3.723316233658779E-4	TGTGCCTTGTGGGAGGTTTCGGAGTTGGGCAAAAAAATCAAGGTATTT	CALWEVSELGKKIKVF	TRGV9	.	TRGJP	16	-1	-1	21
63	3.723316233658779E-4	TGTGCCACCTGGGAGAATTATTATAAGAAACTCTTT	CATWENYYKKLF	TRGV2	.	TRGJ1	13	-1	-1	14
62	3.664215975981655E-4	TGTGCCTTGTGGGAGGTGATAAAACAAAATGGGTTGGGCAAAAAAATCAAGGTATTT	CALWEVIKQNGLGKKIKVF	TRGV9	.	TRGJP	17	-1	-1	32
62	3.664215975981655E-4	TGTGCCTTGTGGGACCTCACCGAAGAGTTGGGCAAAAAAATCAAGGTATTT	CALWDLTEELGKKIKVF	TRGV9	.	TRGJP	13	-1	-1	22
62	3.664215975981655E-4	TGTGCCTTGTGGGAGGTCCAGAGGGTGTTGGGCAAAAAAATCAAGGTATTT	CALWEVQRVLGKKIKVF	TRGV9	.	TRGJP	19	-1	-1	26
62	3.664215975981655E-4	TGTGCCTTGTGGGAGGTGCGGACAGAGTTGGGCAAAAAAATCAAGGTATTT	CALWEVRTELGKKIKVF	TRGV9	.	TRGJP	18	-1	-1	23
62	3.664215975981655E-4	TGTGCCTTGTGGGAGGTGCACGAGTGTTACGATTATAAGAAACTCTTT	CALWEVHECYDYKKLF	TRGV9	.	TRGJ1	20	-1	-1	31
62	3.664215975981655E-4	TGTGCCTTGTGGGAAGCAGAGTTGGGCAAAAAAATCAAGGTATTT	CALWEAELGKKIKVF	TRGV9	.	TRGJP	13	-1	-1	17
62	3.664215975981655E-4	TGTGCCTTGTGGGAGACCCCGGATGGGTATAAGAAACTCTTT	CALWETPDGYKKLF	TRGV9	.	TRGJ1	14	-1	-1	27
62	3.664215975981655E-4	TGTGCCACCTGGGACGGCGCCCCTAATTATAAGAAACTCTTT	CATWDGAPNYKKLF	TRGV2	.	TRGJ1	21	-1	-1	25
62	3.664215975981655E-4	TGTGCCACCTGGGACGGGCCGGGATATTATAAGAAACTCTTT	CATWDGPGYYKKLF	TRGV2	.	TRGJ1	19	-1	-1	24
62	3.664215975981655E-4	TGTGCCTTGTGGGACTATTGGGATTATAAGAAACTCTTT	CALWDYWDYKKLF	TRGV9	.	TRGJ1	13	-1	-1	22
62	3.664215975981655E-4	TGTGCCTTGTGGGAGGTGGCTTATAAGAAACTCTTT	CALWEVAYKKLF	TRGV9	.	TRGJ1	17	-1	-1	20
62	3.664215975981655E-4	TGTGCTGCGTGGGCATATATGGGGAAACTCTTT	CAAWAYMGKLF	TRGV10	.	TRGJ1	12	-1	-1	23
62	3.664215975981655E-4	TGTGCTGCCAACTGGGGGGGGCAACTCTTT	CAANWGGQLF	TRGV10	.	TRGJ2	7	-1	-1	22
62	3.664215975981655E-4	TGTGCCTTGTGGGAGGACTATAAGAAACTCTTT	CALWEDYKKLF	TRGV9	.	TRGJ1	15	-1	-1	18
61	3.605115718304532E-4	TGTGCCTTGTGGGAGGTGCAGTATCAAGAGTTGGGCAAAAAAATCAAGGTATTT	CALWEVQYQELGKKIKVF	TRGV9	.	TRGJP	19	-1	-1	24
61	3.605115718304532E-4	TGTGCCTTGTGGGAGGTGCAGCGAGAGTTGGGCAAAAAAATCAAGGTATTT	CALWEVQRELGKKIKVF	TRGV9	.	TRGJP	19	-1	-1	20
61	3.605115718304532E-4	TGTGCCTTGTGGGAGGTGCAACAGGAGTTGGGCAAAAAAATCAAGGTATTT	CALWEVQQELGKKIKVF	TRGV9	.	TRGJP	19	-1	-1	21
61	3.605115718304532E-4	TGTGCCTTGTGGGAGGCCAGGATAGAGTTGGGCAAAAAAATCAAGGTATTT	CALWEARIELGKKIKVF	TRGV9	.	TRGJP	15	-1	-1	23
61	3.605115718304532E-4	TGTGCCTTGTGGGAGGTGCCTCATTATTATAAGAAACTCTTT	CALWEVPHYYKKLF	TRGV9	.	TRGJ2	18	-1	-1	22
61	3.605115718304532E-4	TGTGCCTTGTGGGAGGTCTGTTATTATAAGAAACTCTTT	CALWEVCYYKKLF	TRGV9	.	TRGJ1	16	-1	-1	20
61	3.605115718304532E-4	TGTGCCACCTGGCCCTGGAATTATTATAAGAAACTCTTT	CATWPWNYYKKLF	TRGV4	.	TRGJ1	11	-1	-1	17
61	3.605115718304532E-4	TGTGCCACCTGGGACGGCCCCAGATATAAGAAACTCTTT	CATWDGPRYKKLF	TRGV2	.	TRGJ2	20	-1	-1	24
61	3.605115718304532E-4	TGTGCCTTGTGGGAGGTTGATTATAAGAAACTCTTT	CALWEVDYKKLF	TRGV9	.	TRGJ1	16	-1	-1	19
61	3.605115718304532E-4	TGTGCCTTGTGGACGAATTATTATAAGAAACTCTTT	CALWTNYYKKLF	TRGV9	.	TRGJ1	11	-1	-1	13
61	3.605115718304532E-4	TGTGCTGCGTGGGATTATAGGCCGAAACTCTTT	CAAWDYRPKLF	TRGV10	.	TRGJ1	16	-1	-1	23
61	3.605115718304532E-4	TGTGCTGCGTGGAATTATTATAAGAAACTCTTT	CAAWNYYKKLF	TRGV10	.	TRGJ1	16	-1	-1	11
61	3.605115718304532E-4	TGTGCCTTGTGGGAGGCAAATAAGAAACTCTTT	CALWEANKKLF	TRGV9	.	TRGJ1	15	-1	-1	19
61	3.605115718304532E-4	TGTGCCACCTGGGATAAGAAACTCTTT	CATWDKKLF	TRGV2	.	TRGJ1	13	-1	-1	13
61	3.605115718304532E-4	TGCCGGCTCTTT	CRLF	TRGV9	.	TRGJ1	1	-1	-1	6
60	3.5460154606274083E-4	TGTGCCTTGTGGGAGGTGCGGAAAATAGGTGTGTTGGGCAAAAAAATCAAGGTATTT	CALWEVRKIGVLGKKIKVF	TRGV9	.	TRGJP	18	-1	-1	32
60	3.5460154606274083E-4	TGTGCCTTGTGGGAGGTGCAGGGGGGTTCTGAGTTGGGCAAAAAAATCAAGGTATTT	CALWEVQGGSELGKKIKVF	TRGV9	.	TRGJP	19	-1	-1	30
60	3.5460154606274083E-4	TGTGCCTTGTGGGAGGTGCTATGGGAAGAGTTGGGCAAAAAAATCAAGGTATTT	CALWEVLWEELGKKIKVF	TRGV9	.	TRGJP	18	-1	-1	20
60	3.5460154606274083E-4	TGTGCCTTGTGGGAGGTGCCAATGGAGTTGGGCAAAAAAATCAAGGTATTT	CALWEVPMELGKKIKVF	TRGV9	.	TRGJP	18	-1	-1	24
60	3.5460154606274083E-4	TGTGCCTTGTGGGAGGCCGGACCTGAGTTGGGCAAAAAAATCAAGGTATTT	CALWEAGPELGKKIKVF	TRGV9	.	TRGJP	15	-1	-1	24
60	3.5460154606274083E-4	TGTGCCTTGTGGGAGGAAGGCAGAGAGTTGGGCAAAAAAATCAAGGTATTT	CALWEEGRELGKKIKVF	TRGV9	.	TRGJP	15	-1	-1	18
60	3.5460154606274083E-4	TGTGCCTTGTGGGAGTCCCGAGTGATGGGCAAAAAAATCAAGGTATTT	CALWESRVMGKKIKVF	TRGV9	.	TRGJP	14	-1	-1	25
60	3.5460154606274083E-4	TGTGCCACCGTCTCCAAGGATTATTATAAGAAACTCTTT	CATVSKDYYKKLF	TRGV8	.	TRGJ1	8	-1	-1	19
60	3.5460154606274083E-4	TGTGCCACCTGGGACGGGTATGGGAAACTCTTT	CATWDGYGKLF	TRGV2	.	TRGJ1	17	-1	-1	23
60	3.5460154606274083E-4	TGTGCTGCGTGGGATTTGAAGAAACTCTTT	CAAWDLKKLF	TRGV10	.	TRGJ2	15	-1	-1	18
60	3.5460154606274083E-4	TGTGCTGCGTGGGATTACCAGAAACTCTTT	CAAWDYQKLF	TRGV10	.	TRGJ1	17	-1	-1	13
60	3.5460154606274083E-4	TGTGCTGCGTGGGATACGCCTAAGAAACTCTTT	CAAWDTPKKLF	TRGV10	.	TRGJ1	17	-1	-1	20
60	3.5460154606274083E-4	TGTGCCACCTGGGATTTGCAAGGGAAACTCTTT	CATWDLQGKLF	TRGV4	.	TRGJ1	14	-1	-1	23
60	3.5460154606274083E-4	TGTGCCTTGCGACTAAATAAGAAACTCTTT	CALRLNKKLF	TRGV9	.	TRGJ1	8	-1	-1	16
60	3.5460154606274083E-4	TGTGCCACCTGGGACTATTATAAGAAACTCTTT	CATWDYYKKLF	TRGV2	.	TRGJ1	14	-1	-1	15
59	3.486915202950285E-4	TGTGCCTTGTGGGAGGTGCAAGCACCACGCAGCCAAGAGTTGGGCAAAAAAATCAAGGTATTT	CALWEVQAPRSQELGKKIKVF	TRGV9	.	TRGJP	19	-1	-1	33
59	3.486915202950285E-4	TGTGCCTTGTGGGAGGTGCGTAGTGAAGAGTTGGGCAAAAAAATCAAGGTATTT	CALWEVRSEELGKKIKVF	TRGV9	.	TRGJP	18	-1	-1	25
59	3.486915202950285E-4	TGTGCCTTGTGGGAGGTGGCTGCGGAGTTGGGCAAAAAAATCAAGGTATTT	CALWEVAAELGKKIKVF	TRGV9	.	TRGJP	17	-1	-1	24
59	3.486915202950285E-4	TGTGCTGCGTGGGATTCCGAGGCCACCGCGCGTCATAAGAAACTCTTT	CAAWDSEATARHKKLF	TRGV10	.	TRGJ1	18	-1	-1	34
59	3.486915202950285E-4	TGTGCCTTGTGGGAGGTGACAGGATTTGAGAAACTCTTT	CALWEVTGFEKLF	TRGV9	.	TRGJ1	17	-1	-1	28
59	3.486915202950285E-4	TGTGCTGCGTGGGATGAGAAACTCTTT	CAAWDEKLF	TRGV10	.	TRGJ1	14	-1	-1	13
59	3.486915202950285E-4	TGTGCCTTGTGGGAGGTCTCTAAGAAACTCTTT	CALWEVSKKLF	TRGV9	.	TRGJ2	16	-1	-1	20
59	3.486915202950285E-4	TGTGCCTTGTGGGAGGCCACCAAACTCTTT	CALWEATKLF	TRGV9	.	TRGJ2	15	-1	-1	21
58	3.4278149452731613E-4	TGTGCCTTGTGGGAGGTGCGTTACAACGAGTTGGGCAAAAAAATCAAGGTATTT	CALWEVRYNELGKKIKVF	TRGV9	.	TRGJP	18	-1	-1	23
58	3.4278149452731613E-4	TGTGCCTTGTGGGAGGTGCAGGGTCGAGAGTTGGGCAAAAAAATCAAGGTATTT	CALWEVQGRELGKKIKVF	TRGV9	.	TRGJP	19	-1	-1	26
58	3.4278149452731613E-4	TGTGCCTTGTGGGAGGTGCAAGGGATCCATAAGAAACTCTTT	CALWEVQGIHKKLF	TRGV9	.	TRGJ1	19	-1	-1	28
58	3.4278149452731613E-4	TGTGCTGCGTGGGGCAGAGATTATTATAAGAAACTCTTT	CAAWGRDYYKKLF	TRGV10	.	TRGJ1	12	-1	-1	19
58	3.4278149452731613E-4	TGTGCCTTGTGGAATTATTATAAGAAACTCTTT	CALWNYYKKLF	TRGV9	.	TRGJ2	11	-1	-1	11
57	3.368714687596038E-4	TGTGCCTTGTGGGATTTCCAAGAGTTGGGCAAAAAAATCAAGGTATTT	CALWDFQELGKKIKVF	TRGV9	.	TRGJP	13	-1	-1	18
57	3.368714687596038E-4	TGTGCTGCGTGGGATTATGGATATAAGAAACTCTTT	CAAWDYGYKKLF	TRGV10	.	TRGJ2	16	-1	-1	21
57	3.368714687596038E-4	TGTGCTGCGTGGGGTCATAAGAAACTCTTT	CAAWGHKKLF	TRGV10	.	TRGJ1	12	-1	-1	16
57	3.368714687596038E-4	TGTGCTGCGTGGGATTGGGGGAAACTCTTT	CAAWDWGKLF	TRGV10	.	TRGJ1	15	-1	-1	20
57	3.368714687596038E-4	TGTGCCTCCCATTATTATAAGAAACTCTTT	CASHYYKKLF	TRGV3	.	TRGJ1	8	-1	-1	10
57	3.368714687596038E-4	TGTGCCACCTGGGACGGGAAACTCTTT	CATWDGKLF	TRGV2	.	TRGJ1	17	-1	-1	17
56	3.3096144299189144E-4	TGTGCCTTGTGGGAGGGCCCCAAAGAGTTGGGCAAAAAAATCAAGGTATTT	CALWEGPKELGKKIKVF	TRGV9	.	TRGJP	15	-1	-1	22
56	3.3096144299189144E-4	TGTGCCTTGTGGGAAGTTCGGCAAGAGTTGGGCAAAAAAATCAAGGTATTT	CALWEVRQELGKKIKVF	TRGV9	.	TRGJP	16	-1	-1	19
56	3.3096144299189144E-4	TGTGCTGCGTGGGATCCGTATTATAAGAAACTCTTT	CAAWDPYYKKLF	TRGV10	.	TRGJ1	14	-1	-1	18
56	3.3096144299189144E-4	TGTGCCACCTGGGACAGGCCCTATAAGAAACTCTTT	CATWDRPYKKLF	TRGV3	.	TRGJ1	19	-1	-1	21
56	3.3096144299189144E-4	TGTGCTGCGTCCCGACGGGAGAAACTCTTT	CAASRREKLF	TRGV10	.	TRGJ1	9	-1	-1	19
56	3.3096144299189144E-4	TGTGCTGCGTGGGAGGAATGGAAACTCTTT	CAAWEEWKLF	TRGV10	.	TRGJ1	13	-1	-1	20
56	3.3096144299189144E-4	TGTGCTTCTAAACTCTTT	CASKLF	TRGV9	.	TRGJ1	4	-1	-1	9
55	3.250514172241791E-4	TGTGCCTTGTGGGAGGTCCTGGGGCAAGAGTTGGGCAAAAAAATCAAGGTATTT	CALWEVLGQELGKKIKVF	TRGV9	.	TRGJP	16	-1	-1	21
55	3.250514172241791E-4	TGTGCCTTGTGGGAGGGAAGGTCTGGAGAGTTGGGCAAAAAAATCAAGGTATTT	CALWEGRSGELGKKIKVF	TRGV9	.	TRGJP	15	-1	-1	26
55	3.250514172241791E-4	TGTGCCTTGTGGGAGACTCCTCAAGAGTTGGGCAAAAAAATCAAGGTATTT	CALWETPQELGKKIKVF	TRGV9	.	TRGJP	14	-1	-1	21
55	3.250514172241791E-4	TGTGCCTTGTGGGAGGTGCGGGGGTTGGGCAAAAAAATCAAGGTATTT	CALWEVRGLGKKIKVF	TRGV9	.	TRGJP	18	-1	-1	23
55	3.250514172241791E-4	TGTGCCTTGTGGGAGGTGCAGGGGGCCCTTCGATATAAGAAACTCTTT	CALWEVQGALRYKKLF	TRGV9	.	TRGJ1	19	-1	-1	33
55	3.250514172241791E-4	TGTGCCTTGTGGGAGGTGGAAGGTATGGGGTATTATAAGAAACTCTTT	CALWEVEGMGYYKKLF	TRGV9	.	TRGJ1	17	-1	-1	30
55	3.250514172241791E-4	TGTGCCTTGTGGGAGGAAGGCGAGTTGGGCAAAAAAATCAAGGTATTT	CALWEEGELGKKIKVF	TRGV9	.	TRGJP	15	-1	-1	21
55	3.250514172241791E-4	TGTGCTGCGTGGGGACTCAATTATTATAAGAAACTCTTT	CAAWGLNYYKKLF	TRGV10	.	TRGJ1	12	-1	-1	18
55	3.250514172241791E-4	TGTGCCTTGTGGCCCCTTTATAAGAAACTCTTT	CALWPLYKKLF	TRGV9	.	TRGJ1	11	-1	-1	17
55	3.250514172241791E-4	TGTGCTGCGTGGGATTGTAAGAAACTCTTT	CAAWDCKKLF	TRGV10	.	TRGJ2	15	-1	-1	13
54	3.1914139145646674E-4	TGTGCCTTGTGGGAAGCCCAAGAGTTGGGCAAAAAAATCAAGGTATTT	CALWEAQELGKKIKVF	TRGV9	.	TRGJP	13	-1	-1	18
54	3.1914139145646674E-4	TGTGCCACCTGGGACAGTCTTTTGAATTATTATAAGAAACTCTTT	CATWDSLLNYYKKLF	TRGV3	.	TRGJ1	16	-1	-1	20
54	3.1914139145646674E-4	TGTGCCTTGTGGGAGGGTACCTATTATAAGAAACTCTTT	CALWEGTYYKKLF	TRGV9	.	TRGJ1	21	-1	-1	21
54	3.1914139145646674E-4	TGTGCCACCTGGGACAGGCGCGGTTATAAGAAACTCTTT	CATWDRRGYKKLF	TRGV3	.	TRGJ1	18	-1	-1	23
54	3.1914139145646674E-4	TGTGCATCAACTTTCGGGAATTATTATAAGAAACTCTTT	CASTFGNYYKKLF	TRGV9	.	TRGJ1	4	-1	-1	17
54	3.1914139145646674E-4	TGTGCTGCGTGGGAGGTCCCTAAGAAACTCTTT	CAAWEVPKKLF	TRGV10	.	TRGJ1	13	-1	-1	20
54	3.1914139145646674E-4	TGTGCCTTGTGGGAGATATATAAGAAACTCTTT	CALWEIYKKLF	TRGV9	.	TRGJ1	14	-1	-1	18
54	3.1914139145646674E-4	TGTGCCTTGTGGAAACTCTTT	CALWKLF	TRGV9	.	TRGJ1	11	-1	-1	11
54	3.1914139145646674E-4	TGTGCTGCGTGGGAGGGGAAGAAACTCTTT	CAAWEGKKLF	TRGV10	.	TRGJ1	13	-1	-1	18
53	3.132313656887544E-4	TGTGCCTTGTGGGAGGTGCATTCGGGGGAGTTGGGCAAAAAAATCAAGGTATTT	CALWEVHSGELGKKIKVF	TRGV9	.	TRGJP	19	-1	-1	27
53	3.132313656887544E-4	TGTGCTGCGTGGGATTATAAGCGACCCGCTGAGGATTATAAGAAACTCTTT	CAAWDYKRPAEDYKKLF	TRGV10	.	TRGJ1	16	-1	-1	34
53	3.132313656887544E-4	TGTGCCTTGTGGGAGGTGCATGGGGAGTTGGGCAAAAAAATCAAGGTATTT	CALWEVHGELGKKIKVF	TRGV9	.	TRGJP	19	-1	-1	24
53	3.132313656887544E-4	TGTGCCTTGTGGGAGGTGCAGTGGTTGTATTATAAGAAACTCTTT	CALWEVQWLYYKKLF	TRGV9	.	TRGJ1	19	-1	-1	27
53	3.132313656887544E-4	TGTGCTGCGTGGGATTCTGACCAAGGGGATAAGAAACTCTTT	CAAWDSDQGDKKLF	TRGV10	.	TRGJ1	15	-1	-1	28
53	3.132313656887544E-4	TGTGCTGCGTGGGATTGCTGCGATTATTATAAGAAACTCTTT	CAAWDCCDYYKKLF	TRGV10	.	TRGJ1	15	-1	-1	22
53	3.132313656887544E-4	TGTGCCTTGTGGGAGGTGCTGAATTATTATAAGAAACTCTTT	CALWEVLNYYKKLF	TRGV9	.	TRGJ1	18	-1	-1	20
53	3.132313656887544E-4	TGTGCCTTGTGGGAGGTGGGGAATTATTATAAGAAACTCTTT	CALWEVGNYYKKLF	TRGV9	.	TRGJ1	17	-1	-1	20
53	3.132313656887544E-4	TGTGCCTTGTGGGAGGTGACCGTCGGCAAGAAACTCTTT	CALWEVTVGKKLF	TRGV9	.	TRGJ1	20	-1	-1	27
53	3.132313656887544E-4	TGTGCCTTGTGGGAGCATGGGGGACAACTCTTT	CALWEHGGQLF	TRGV9	.	TRGJ1	14	-1	-1	25
53	3.132313656887544E-4	TGTGCTGCGGTAAAGAAACTCTTT	CAAVKKLF	TRGV10	.	TRGJ1	8	-1	-1	12
53	3.132313656887544E-4	TGTGCCTTGGTGACCAGTAATTATAAGAAACTCTTT	CALVTSNYKKLF	TRGV9	.	TRGJ1	8	-1	-1	19
53	3.132313656887544E-4	TGTGCCTTGTGGGAGGGGGGACTCTTT	CALWEGGLF	TRGV9	.	TRGJ1	15	-1	-1	20
53	3.132313656887544E-4	TGTGCTGCCCCCAAGAAACTCTTT	CAAPKKLF	TRGV10	.	TRGJ1	7	-1	-1	12
52	3.0732133992104205E-4	TGTGCCTTGTGGGAGCCGATCAAAGAATTAAAGTTGGGCGGCAAAAAAATCAAGGTATTT	CALWEPIKELKLGGKKIKVF	TRGV9	.	TRGJP	14	-1	-1	39
52	3.0732133992104205E-4	TGTGCTGCGTGGGACCACCTGTCCTCTGCGATTTATAAGAAACTCTTT	CAAWDHLSSAIYKKLF	TRGV10	.	TRGJ1	13	-1	-1	32
52	3.0732133992104205E-4	TGTGCCTTGTGGGAGGTGAGAATGATGGGCAAAAAAATCAAGGTATTT	CALWEVRMMGKKIKVF	TRGV9	.	TRGJP	17	-1	-1	25
52	3.0732133992104205E-4	TGTGCCTTGTGGGACGCAACCCGGAATTATTATAAGAAACTCTTT	CALWDATRNYYKKLF	TRGV9	.	TRGJ1	13	-1	-1	23
52	3.0732133992104205E-4	TGTGCCACCTGGGGCAGACCTGAGGATTATTATAAGAAACTCTTT	CATWGRPEDYYKKLF	TRGV5P	.	TRGJ1	21	-1	-1	25
52	3.0732133992104205E-4	TGTGCCTTGTGGGATTCGAATTATTATAAGAAACTCTTT	CALWDSNYYKKLF	TRGV9	.	TRGJ1	13	-1	-1	13
52	3.0732133992104205E-4	TGTGCCTTGTGGGAGGCCCTTTATTATAAGAAACTCTTT	CALWEALYYKKLF	TRGV9	.	TRGJ1	15	-1	-1	20
52	3.0732133992104205E-4	TGTGCCTTGTGGGAGGACCCTTATTATAAGAAACTCTTT	CALWEDPYYKKLF	TRGV9	.	TRGJ1	15	-1	-1	20
52	3.0732133992104205E-4	TGTGCCACCTGGGACAGGCCATGGGGCAGGAAACTCTTT	CATWDRPWGRKLF	TRGV7	.	TRGJ1	19	-1	-1	29
52	3.0732133992104205E-4	TGTGCCTTGTGGGAGCCACAAGCGAGGAAACTCTTT	CALWEPQARKLF	TRGV9	.	TRGJ2	14	-1	-1	26
52	3.0732133992104205E-4	TGTGCTGCGGAAGGATATAAGAAACTCTTT	CAAEGYKKLF	TRGV10	.	TRGJ1	8	-1	-1	15
52	3.0732133992104205E-4	TGCGGAGGGGCGAAACTCTTT	CGGAKLF	TRGV4	.	TRGJ1	1	-1	-1	11
52	3.0732133992104205E-4	TGTGCCTTGTGGGATGGGTATAAGAAACTCTTT	CALWDGYKKLF	TRGV9	.	TRGJ1	13	-1	-1	18
52	3.0732133992104205E-4	TGTGCCTTGGGAACTTATTATAAGAAACTCTTT	CALGTYYKKLF	TRGV9	.	TRGJ1	8	-1	-1	10
52	3.0732133992104205E-4	TGTGCCTTGTGGGAGGTGTGGGGGAAACTCTTT	CALWEVWGKLF	TRGV9	.	TRGJ1	17	-1	-1	23
51	3.014113141533297E-4	TGTGCCTTGTGGGAGGCCCCAGTTGGAGAGTTGGGCAAAAAAATCAAGGTATTT	CALWEAPVGELGKKIKVF	TRGV9	.	TRGJP	15	-1	-1	26
51	3.014113141533297E-4	TGTGCCTTGTGGGAGGTGCACCGCCGCCCTTATTATAAGAAACTCTTT	CALWEVHRRPYYKKLF	TRGV9	.	TRGJ1	24	-1	-1	29
51	3.014113141533297E-4	TGTGCCTTCCATTTGTCCGGGGGAAATTATAAGAAACTCTTT	CAFHLSGGNYKKLF	TRGV9	.	TRGJ1	7	-1	-1	25
51	3.014113141533297E-4	TGTGCCTTGTGGGCTAGGTATTATTATAAGAAACTCTTT	CALWARYYYKKLF	TRGV9	.	TRGJ1	12	-1	-1	19
51	3.014113141533297E-4	TGTGCCTTGTGGGAGCCCCACTTCTCAGAGTGGCTCTTT	CALWEPHFSEWLF	TRGV9	.	TRGJ1	14	-1	-1	33
51	3.014113141533297E-4	TGTGCCACCTGGGACGGGCCTTATTATAAGAAACTCTTT	CATWDGPYYKKLF	TRGV2	.	TRGJ1	19	-1	-1	20
51	3.014113141533297E-4	TGTGCCTTGTGGGAACCGTATAAGAAACTCTTT	CALWEPYKKLF	TRGV9	.	TRGJ1	13	-1	-1	18
51	3.014113141533297E-4	TGTGCTGCGTGGGCCTATAAGAAACTCTTT	CAAWAYKKLF	TRGV10	.	TRGJ1	12	-1	-1	15
51	3.014113141533297E-4	TGTGCCTTGTGGATGATAAGGAAACTCTTT	CALWMIRKLF	TRGV9	.	TRGJ1	11	-1	-1	12
51	3.014113141533297E-4	TGTGCCTTGTGGGAGGGTTATAAGAAACTCTTT	CALWEGYKKLF	TRGV9	.	TRGJ1	15	-1	-1	17
50	2.9550128838561735E-4	TGTGCCTTGTGGGAGGTGCGGTCGCAAGAGTTGGGCAAAAAAATCAAGGTATTT	CALWEVRSQELGKKIKVF	TRGV9	.	TRGJP	18	-1	-1	23
50	2.9550128838561735E-4	TGTGCCTTGTGGGAGGTGCAGCTAGAGTTGGGCAAAAAAATCAAGGTATTT	CALWEVQLELGKKIKVF	TRGV9	.	TRGJP	22	-1	-1	20
50	2.9550128838561735E-4	TGTGCCTTGTGGGAGGCCTACGAAGGTTATTATAAGAAACTCTTT	CALWEAYEGYYKKLF	TRGV9	.	TRGJ1	15	-1	-1	26
50	2.9550128838561735E-4	TGTGCCTTGTGGGAGGTGCATTATTATAAGAAACTCTTT	CALWEVHYYKKLF	TRGV9	.	TRGJ2	19	-1	-1	19
50	2.9550128838561735E-4	TGTGCCTTGTGGGAGGCTAATTATTATAAGAAACTCTTT	CALWEANYYKKLF	TRGV9	.	TRGJ1	15	-1	-1	18
50	2.9550128838561735E-4	TGTGCCTTGTGGGAGGCCGACTATTATAAGAAACTCTTT	CALWEADYYKKLF	TRGV9	.	TRGJ1	15	-1	-1	21
50	2.9550128838561735E-4	TGTGCTGCGTGGGGTTATTATAAGAAACTCTTT	CAAWGYYKKLF	TRGV10	.	TRGJ1	16	-1	-1	14
50	2.9550128838561735E-4	TGTGCCTTGTGGGAGGTGGAGGGGAAACTCTTT	CALWEVEGKLF	TRGV9	.	TRGJ1	17	-1	-1	23
50	2.9550128838561735E-4	TGTGCTGCGTGGCCGGAACTCTTT	CAAWPELF	TRGV10	.	TRGJ1	11	-1	-1	16
50	2.9550128838561735E-4	TGTGCCTTGTGGGAGAGGTCCTACTATAAGAAACTCTTT	CALWERSYYKKLF	TRGV9	.	TRGJ1	14	-1	-1	21
50	2.9550128838561735E-4	TGTGCTGCGTGGGCGGATTATAAGAAACTCTTT	CAAWADYKKLF	TRGV10	.	TRGJ1	12	-1	-1	16
50	2.9550128838561735E-4	TGTGCCTTGTGGGATGCCCCGAGGAAACTCTTT	CALWDAPRKLF	TRGV9	.	TRGJ1	13	-1	-1	23
50	2.9550128838561735E-4	TGTGCCTTGTGGGAGGTGCTTGGTGATTATAAGAAACTCTTT	CALWEVLGDYKKLF	TRGV9	.	TRGJ1	18	-1	-1	25
49	2.8959126261790503E-4	TGTGCTGCGTGGGATTACCTAATCTCCCCAACTAACCGAGGGAAACTCTTT	CAAWDYLISPTNRGKLF	TRGV10	.	TRGJ1	23	-1	-1	41
49	2.8959126261790503E-4	TGTGCCTTGTGGGAGGCCGTTCGAGAGTTGGGCAAAAAAATCAAGGTATTT	CALWEAVRELGKKIKVF	TRGV9	.	TRGJP	15	-1	-1	23
49	2.8959126261790503E-4	TGTGCCTTGTGGGAGGATGAGAGGATGCGGAATTATTATAAGAAACTCTTT	CALWEDERMRNYYKKLF	TRGV9	.	TRGJ1	15	-1	-1	29
49	2.8959126261790503E-4	TGTGCCTTGTGGGAGGTCACCCGGTTGGGCAAAAAAATCAAGGTATTT	CALWEVTRLGKKIKVF	TRGV9	.	TRGJP	20	-1	-1	23
49	2.8959126261790503E-4	TGTGCCTTGTGGGAACCGCAAGAGTTGGGCAAAAAAATCAAGGTATTT	CALWEPQELGKKIKVF	TRGV9	.	TRGJP	13	-1	-1	17
49	2.8959126261790503E-4	TGTGCCTTGTGGGAGGTGAATAGTAGTGATTGGATCAAGACGTTT	CALWEVNSSDWIKTF	TRGV9	.	TRGJP2	17	-1	-1	19
49	2.8959126261790503E-4	TGTGCTGCGTGGGATATGGGTCGTGGTTATAAGAAACTCTTT	CAAWDMGRGYKKLF	TRGV10	.	TRGJ1	14	-1	-1	26
49	2.8959126261790503E-4	TGTGCTGCGTGGGACCGACCCGCATGGTATAAGAAACTCTTT	CAAWDRPAWYKKLF	TRGV10	.	TRGJ1	13	-1	-1	27
49	2.8959126261790503E-4	TGTGCCTTGTGGGAGGTGCAGGCCTTCTGCGGGAAACTCTTT	CALWEVQAFCGKLF	TRGV9	.	TRGJ1	19	-1	-1	32
49	2.8959126261790503E-4	TGTGCCTTGTGGGAGGTGCGATATTATAAGAAACTCTTT	CALWEVRYYKKLF	TRGV9	.	TRGJ1	18	-1	-1	21
49	2.8959126261790503E-4	TGTGCCTTGTGGGAGGAGAAGGGGGAGAAACTCTTT	CALWEEKGEKLF	TRGV9	.	TRGJ1	15	-1	-1	25
49	2.8959126261790503E-4	TGTGCTGCGTGGGATCCCCATAAGAAACTCTTT	CAAWDPHKKLF	TRGV10	.	TRGJ1	14	-1	-1	19
49	2.8959126261790503E-4	TGTGCCTTGTGGGAGGTGTTCATGAAACTCTTT	CALWEVFMKLF	TRGV9	.	TRGJ1	17	-1	-1	23
49	2.8959126261790503E-4	TGTGCCTTGTGTCGGGGGAAGAAACTCTTT	CALCRGKKLF	TRGV9	.	TRGJ1	10	-1	-1	18
49	2.8959126261790503E-4	TGTGCCTGGCCCGGAGAGAAGAAACTCTTT	CAWPGEKKLF	TRGV9	.	TRGJ1	6	-1	-1	18
49	2.8959126261790503E-4	TGTGCTGCGTATATTCGTCTTAATAAGAAACTCTTT	CAAYIRLNKKLF	TRGV10	.	TRGJ1	9	-1	-1	22
48	2.8368123685019265E-4	TGTGCCTTGTGGGAGGTGCCCCGAGAGTTGGGCAAAAAAATCAAGGTATTT	CALWEVPRELGKKIKVF	TRGV9	.	TRGJP	21	-1	-1	23
48	2.8368123685019265E-4	TGTGCCTTGTGGGAGGTGAACGAAGAGTTGGGCAAAAAAATCAAGGTATTT	CALWEVNEELGKKIKVF	TRGV9	.	TRGJP	20	-1	-1	22
48	2.8368123685019265E-4	TGTGCCTTGTGGGCCCCACCCCCTAAGAATTATTATAAGAAACTCTTT	CALWAPPPKNYYKKLF	TRGV9	.	TRGJ1	12	-1	-1	26
48	2.8368123685019265E-4	TGTGCCTTGTGGGAGGCGTCCGGGGCTTATTATAAGAAACTCTTT	CALWEASGAYYKKLF	TRGV9	.	TRGJ2	15	-1	-1	26
48	2.8368123685019265E-4	TGTGCCTTGTGGGAGGTGGCCTTTTATTATAAGAAACTCTTT	CALWEVAFYYKKLF	TRGV9	.	TRGJ1	17	-1	-1	23
48	2.8368123685019265E-4	TGTGCCTTGTGGGAGGAGGGGGATTATTATAAGAAACTCTTT	CALWEEGDYYKKLF	TRGV9	.	TRGJ1	15	-1	-1	22
48	2.8368123685019265E-4	TGTGCCACCTGGGATCCGCTGAATTATTATAAGAAACTCTTT	CATWDPLNYYKKLF	TRGV4	.	TRGJ1	14	-1	-1	20
48	2.8368123685019265E-4	TGTGCCACCTGGGACGGGCCGAGTGATTGGATCAAGACGTTT	CATWDGPSDWIKTF	TRGV2	.	TRGJP2	19	-1	-1	21
48	2.8368123685019265E-4	TGTGCTGCGTGGGATGTCGATTATTATAAGAAACTCTTT	CAAWDVDYYKKLF	TRGV10	.	TRGJ1	14	-1	-1	16
48	2.8368123685019265E-4	TGTGCCTTGTGGCTAACGAATTATTATAAGAAACTCTTT	CALWLTNYYKKLF	TRGV9	.	TRGJ1	11	-1	-1	16
48	2.8368123685019265E-4	TGTGCCTTGTGGGGCAGGGATGATTATAAGAAACTCTTT	CALWGRDDYKKLF	TRGV9	.	TRGJ2	12	-1	-1	19
48	2.8368123685019265E-4	TGTGCCTTGTGGGAGCTGAGGTGTCAGGGGAAACTCTTT	CALWELRCQGKLF	TRGV9	.	TRGJ1	17	-1	-1	29
48	2.8368123685019265E-4	TGTGCCTTGTGGGAGGTTGCGTGGCATAAGAAACTCTTT	CALWEVAWHKKLF	TRGV9	.	TRGJ1	16	-1	-1	25
48	2.8368123685019265E-4	TGTGCCTTGTGGAACACGGGGGATAAGAAACTCTTT	CALWNTGDKKLF	TRGV9	.	TRGJ1	11	-1	-1	22
48	2.8368123685019265E-4	TGTGCCTTGTGGGAGCATTTTGTGAAACTCTTT	CALWEHFVKLF	TRGV9	.	TRGJ1	14	-1	-1	23
48	2.8368123685019265E-4	TGTGCCTTGTGGGAGGTCGGAGAACTCTTT	CALWEVGELF	TRGV9	.	TRGJ1	16	-1	-1	22
48	2.8368123685019265E-4	TGTGCCTTGTGGATTAATTATTATAAGAAACTCTTT	CALWINYYKKLF	TRGV9	.	TRGJ2	11	-1	-1	15
48	2.8368123685019265E-4	TGTGCCTTGTGGGACTTTCGGGGACTCTTT	CALWDFRGLF	TRGV9	.	TRGJ1	13	-1	-1	23
48	2.8368123685019265E-4	TGTGCCTTGTGGGAGGTCTACCGAGGGGTGAAACTCTTT	CALWEVYRGVKLF	TRGV9	.	TRGJ1	16	-1	-1	29
47	2.7777121108248033E-4	TGTGCTGCGTGGGACATAACCACTAACCCGTTCCTTCTTTATTATAAGAAACTCTTT	CAAWDITTNPFLLYYKKLF	TRGV10	.	TRGJ1	13	-1	-1	38
47	2.7777121108248033E-4	TGTGCCTTGTGGGAGGTGTCTGAGGAGTTGGGCAAAAAAATCAAGGTATTT	CALWEVSEELGKKIKVF	TRGV9	.	TRGJP	17	-1	-1	24
47	2.7777121108248033E-4	TGTGCCTTGTGGGAGGCGGAGGAGTTGGGCAAAAAAATCAAGGTATTT	CALWEAEELGKKIKVF	TRGV9	.	TRGJP	15	-1	-1	21
47	2.7777121108248033E-4	TGTGCCTTGTGGGAGGGTTTAGCGTTGGGCAAAAAAATCAAGGTATTT	CALWEGLALGKKIKVF	TRGV9	.	TRGJP	15	-1	-1	20
47	2.7777121108248033E-4	TGTGCTGCGTGGGATAAAGGCTTCGGTAACCATAAGAAACTCTTT	CAAWDKGFGNHKKLF	TRGV10	.	TRGJ1	14	-1	-1	31
47	2.7777121108248033E-4	TGTGCCACCTGGACAAGCCCTTCTAGTGATTGGATCAAGACGTTT	CATWTSPSSDWIKTF	TRGV8	.	TRGJP2	11	-1	-1	23
47	2.7777121108248033E-4	TGTGCTGCGTGGGAGCCAACCCCCGTTTGGGAGAAACTCTTT	CAAWEPTPVWEKLF	TRGV10	.	TRGJ1	13	-1	-1	31
47	2.7777121108248033E-4	TGTGCCTTGTGGGAGCATACCACTGGTTGGTTCAAGATATTT	CALWEHTTGWFKIF	TRGV9	.	TRGJP1	14	-1	-1	16
47	2.7777121108248033E-4	TGTGCCTTGTGGGAGGTGGTACGTTATTATAAGAAACTCTTT	CALWEVVRYYKKLF	TRGV9	.	TRGJ1	17	-1	-1	23
47	2.7777121108248033E-4	TGTGCCTTGTGGGAGGATAACGGAGATTATAAGAAACTCTTT	CALWEDNGDYKKLF	TRGV9	.	TRGJ1	15	-1	-1	25
47	2.7777121108248033E-4	TGTGCTGCGTGGGCCCTGAATTATTATAAGAAACTCTTT	CAAWALNYYKKLF	TRGV10	.	TRGJ1	12	-1	-1	17
47	2.7777121108248033E-4	TGTGCCTTGTGGGAGGATTATTATAAGAAACTCTTT	CALWEDYYKKLF	TRGV9	.	TRGJ1	15	-1	-1	16
47	2.7777121108248033E-4	TGTGCTGCGTGGCCCGTTTATAAGAAACTCTTT	CAAWPVYKKLF	TRGV10	.	TRGJ1	11	-1	-1	17
47	2.7777121108248033E-4	TGTGCTGCGTGGCACGATTATAAGAAACTCTTT	CAAWHDYKKLF	TRGV10	.	TRGJ1	11	-1	-1	16
47	2.7777121108248033E-4	TGTGCCTTGTGGGGATATTATAAGAAACTCTTT	CALWGYYKKLF	TRGV9	.	TRGJ1	12	-1	-1	15
47	2.7777121108248033E-4	TGTGCCTTGTGGGACTACAATAAGAAACTCTTT	CALWDYNKKLF	TRGV9	.	TRGJ1	13	-1	-1	19
47	2.7777121108248033E-4	TGTGCTGCGTGGGATTATCAGAAACTCTTT	CAAWDYQKLF	TRGV10	.	TRGJ1	16	-1	-1	13
47	2.7777121108248033E-4	TGTGCCGGAACCTCGAAGAAACTCTTT	CAGTSKKLF	TRGV9	.	TRGJ2	5	-1	-1	15
47	2.7777121108248033E-4	TGTGCCTTGTGGGAGGTGCGTAATTATTATAAGAAACTCTTT	CALWEVRNYYKKLF	TRGV9	.	TRGJ1	18	-1	-1	21
47	2.7777121108248033E-4	TGTGCCACCCTTAAGAAACTCTTT	CATLKKLF	TRGV4	.	TRGJ1	8	-1	-1	11
47	2.7777121108248033E-4	TGTGCCACCAAGAAACTCTTT	CATKKLF	TRGV2	.	TRGJ1	8	-1	-1	9
46	2.7186118531476796E-4	TGTGCCTTGTGGGAGGTCTCAAGGAGGGGCTTGAATTATTATAAGAAACTCTTT	CALWEVSRRGLNYYKKLF	TRGV9	.	TRGJ1	16	-1	-1	32
46	2.7186118531476796E-4	TGTGCCTTGTGGGAGGTCCTCGGTGGGGAGTTGGGCAAAAAAATCAAGGTATTT	CALWEVLGGELGKKIKVF	TRGV9	.	TRGJP	16	-1	-1	27
46	2.7186118531476796E-4	TGTGCCTTGTGGGAGGTGAGTCAAGAGTTGGGCAAAAAAATCAAGGTATTT	CALWEVSQELGKKIKVF	TRGV9	.	TRGJP	17	-1	-1	21
46	2.7186118531476796E-4	TGTGCCTTGTGGGACTCACAAGAGTTGGGCAAAAAAATCAAGGTATTT	CALWDSQELGKKIKVF	TRGV9	.	TRGJP	13	-1	-1	18
46	2.7186118531476796E-4	TGTGCCTTGTGGGAGCCGAAAGAGTTGGGCAAAAAAATCAAGGTATTT	CALWEPKELGKKIKVF	TRGV9	.	TRGJP	14	-1	-1	19
46	2.7186118531476796E-4	TGTGCTGCGTGGGAATACCCGCAGGAACATTATAAGAAACTCTTT	CAAWEYPQEHYKKLF	TRGV10	.	TRGJ2	17	-1	-1	28
46	2.7186118531476796E-4	TGTGCCTTGTGGGGCCAAGAGTTGGGCAAAAAAATCAAGGTATTT	CALWGQELGKKIKVF	TRGV9	.	TRGJP	12	-1	-1	11
46	2.7186118531476796E-4	TGTGCTGCGTGGCCGACTATTACTCTTCCCCAGCTCTTT	CAAWPTITLPQLF	TRGV10	.	TRGJ1	11	-1	-1	33
46	2.7186118531476796E-4	TGTGCCTTGTGGGAGGTGCGACTTGGGCGGAAACTCTTT	CALWEVRLGRKLF	TRGV9	.	TRGJ1	18	-1	-1	29
46	2.7186118531476796E-4	TGTGCCTTGTGGGAGGGGTATTATTATAAGAAACTCTTT	CALWEGYYYKKLF	TRGV9	.	TRGJ1	15	-1	-1	19
46	2.7186118531476796E-4	TGTGCCTTGTGGGAGGTGCTTCGTAAGAAACTCTTT	CALWEVLRKKLF	TRGV9	.	TRGJ1	18	-1	-1	23
46	2.7186118531476796E-4	TGTGCCTTGTGGCCCCGGGTTAAGAAACTCTTT	CALWPRVKKLF	TRGV9	.	TRGJ1	11	-1	-1	20
46	2.7186118531476796E-4	TGTGCCTTGTGGGAGAGTATGTCAGAACTCTTT	CALWESMSELF	TRGV9	.	TRGJ1	14	-1	-1	25
46	2.7186118531476796E-4	TGTGCTGCGTGGGGAACTAAGAAACTCTTT	CAAWGTKKLF	TRGV10	.	TRGJ1	12	-1	-1	17
46	2.7186118531476796E-4	TGTGCCTCCATTTATTATAAGAAACTCTTT	CASIYYKKLF	TRGV9	.	TRGJ1	6	-1	-1	11
46	2.7186118531476796E-4	GGGGGGGTTTATTATAAGAAACTCTTT	GGVYYKKLF	TRGV10	.	TRGJ1	-1	-1	-1	8
46	2.7186118531476796E-4	TGTGTAAAGAAACTCTTT	CVKKLF	TRGV9	.	TRGJ1	3	-1	-1	6
46	2.7186118531476796E-4	TGTGCCTTGTGGGAGGTAAGGGATTATAAGAAACTCTTT	CALWEVRDYKKLF	TRGV9	.	TRGJ1	16	-1	-1	22
46	2.7186118531476796E-4	TGTGCCTTGTGGGATAAGAATTATAAGAAACTCTTT	CALWDKNYKKLF	TRGV9	.	TRGJ1	13	-1	-1	19
46	2.7186118531476796E-4	TGTGCCACCTGGGACGGTTATTATAAGAAACTCTTT	CATWDGYYKKLF	TRGV2	.	TRGJ1	16	-1	-1	17
46	2.7186118531476796E-4	TGTGCCACCTGGGTTTATTATAAGAAACTCTTT	CATWVYYKKLF	TRGV4	.	TRGJ1	12	-1	-1	14
46	2.7186118531476796E-4	TGTGCCTTGTGGGAGGTTCGACTCTTT	CALWEVRLF	TRGV9	.	TRGJ1	16	-1	-1	20
45	2.6595115954705564E-4	TGTGCCTTGTGGGGGGCGGAAGAGTTGGGCAAAAAAATCAAGGTATTT	CALWGAEELGKKIKVF	TRGV9	.	TRGJP	15	-1	-1	19
45	2.6595115954705564E-4	TGTGCCTTGTGGGAGGTGCTGTCTTCTCGGGGAAAAATCAAGGTATTT	CALWEVLSSRGKIKVF	TRGV9	.	TRGJP	18	-1	-1	32
45	2.6595115954705564E-4	TGTGCCTTGTGGGAGGTGCATGCGGTCGGGGAGCGGGAACTCTTT	CALWEVHAVGERELF	TRGV9	.	TRGJ1	19	-1	-1	37
45	2.6595115954705564E-4	TGTGCCACCTGGGACAGGGGGGGCAGTGATTGGATCAAGACGTTT	CATWDRGGSDWIKTF	TRGV3	.	TRGJP2	17	-1	-1	24
45	2.6595115954705564E-4	TGTGCTGCGTGGGTAATTCGCCTACTTAATAAGAAACTCTTT	CAAWVIRLLNKKLF	TRGV10	.	TRGJ2	12	-1	-1	13
45	2.6595115954705564E-4	TGTGCCTTGTGGGAGGTGCAATCTGTCCCACAGAAACTCTTT	CALWEVQSVPQKLF	TRGV9	.	TRGJ1	19	-1	-1	31
45	2.6595115954705564E-4	TGTGCCTTGTGGGAGGTGAGGTATTATTATAAGAAACTCTTT	CALWEVRYYYKKLF	TRGV9	.	TRGJ1	17	-1	-1	22
45	2.6595115954705564E-4	TGTGCCTTGTGGGAGGTATACGATAAGAAACTCTTT	CALWEVYDKKLF	TRGV9	.	TRGJ1	16	-1	-1	22
45	2.6595115954705564E-4	TGTGCTGCGTGTTGGTATCCAAAGAAACTCTTT	CAACWYPKKLF	TRGV10	.	TRGJ1	10	-1	-1	21
45	2.6595115954705564E-4	TGTGCCTCCATAAGTTATTATAAGAAACTCTTT	CASISYYKKLF	TRGV9	.	TRGJ1	6	-1	-1	14
45	2.6595115954705564E-4	TGTGCCTTGTGGGAGGTGCGAAAACTCTTT	CALWEVRKLF	TRGV9	.	TRGJ1	18	-1	-1	21
45	2.6595115954705564E-4	TGTGCTGCGTGGGATGATCTCTTT	CAAWDDLF	TRGV10	.	TRGJ1	14	-1	-1	18
45	2.6595115954705564E-4	TGTGCCTTGTGGCAGCCGTTGGGCAAAAAAATCAAGGTATTT	CALWQPLGKKIKVF	TRGV9	.	TRGJP	14	-1	-1	17
45	2.6595115954705564E-4	TGTGCCTTGTGGGAGGTGCGGTGGGAGAAACTCTTT	CALWEVRWEKLF	TRGV9	.	TRGJ1	18	-1	-1	25
45	2.6595115954705564E-4	TGTGCCTTGTGGGAGGTGTACGGGAAACTCTTT	CALWEVYGKLF	TRGV9	.	TRGJ1	20	-1	-1	23
44	2.6004113377934326E-4	TGTGCCTTGTGGGAGCAAGAGGACGAGTTGGGCAAAAAAATCAAGGTATTT	CALWEQEDELGKKIKVF	TRGV9	.	TRGJP	14	-1	-1	24
44	2.6004113377934326E-4	TGTGCCTTGTGGGAGGTTCCCAGGGAGTTGGGCAAAAAAATCAAGGTATTT	CALWEVPRELGKKIKVF	TRGV9	.	TRGJP	16	-1	-1	24
44	2.6004113377934326E-4	TGTGCCTTGTGGGAGGTGCTAAGAGAGTTGGGCAAAAAAATCAAGGTATTT	CALWEVLRELGKKIKVF	TRGV9	.	TRGJP	18	-1	-1	23
44	2.6004113377934326E-4	TGTGCCTTGTGGGAGGTGCACCTAGAGTTGGGCAAAAAAATCAAGGTATTT	CALWEVHLELGKKIKVF	TRGV9	.	TRGJP	22	-1	-1	23
44	2.6004113377934326E-4	TGTGCCTTGTGGGAGACCCGGCAAGAGTTGGGCAAAAAAATCAAGGTATTT	CALWETRQELGKKIKVF	TRGV9	.	TRGJP	14	-1	-1	19
44	2.6004113377934326E-4	TGTGCCTTGTGGGAGAATTGGCAAGAGTTGGGCAAAAAAATCAAGGTATTT	CALWENWQELGKKIKVF	TRGV9	.	TRGJP	14	-1	-1	16
44	2.6004113377934326E-4	TGTGCCTTGTGGGAAGTGAAGTCCTTGTTCCCTCATTATAAGAAACTCTTT	CALWEVKSLFPHYKKLF	TRGV9	.	TRGJ1	17	-1	-1	34
44	2.6004113377934326E-4	TGTGCCTTGTGGGTAATTCAAGAGTTGGGCAAAAAAATCAAGGTATTT	CALWVIQELGKKIKVF	TRGV9	.	TRGJP	12	-1	-1	18
44	2.6004113377934326E-4	TGTGCCTTGTGGGAGGTGCTAGGGTTGGGCAAAAAAATCAAGGTATTT	CALWEVLGLGKKIKVF	TRGV9	.	TRGJP	18	-1	-1	17
44	2.6004113377934326E-4	TGTGCCTTGTGGGAGGCCTTGACGTTGGGCAAAAAAATCAAGGTATTT	CALWEALTLGKKIKVF	TRGV9	.	TRGJP	15	-1	-1	23
44	2.6004113377934326E-4	TGTGCCACCTGGGACGGGCCTAAGGGTAGTGATTGGATCAAGACGTTT	CATWDGPKGSDWIKTF	TRGV2	.	TRGJP2	19	-1	-1	25
44	2.6004113377934326E-4	TGTGCTGCGTGGGATGCCCCTGAGGCTTATTATAAGAAACTCTTT	CAAWDAPEAYYKKLF	TRGV10	.	TRGJ1	14	-1	-1	26
44	2.6004113377934326E-4	TGTGCTGCGTGGGATGAAGCCACTGGTTGGTTCAAGATATTT	CAAWDEATGWFKIF	TRGV10	.	TRGJP1	14	-1	-1	19
44	2.6004113377934326E-4	TGTGCCTTGTGGGAGGTGCACGGCGGCTTTAGGAAACTCTTT	CALWEVHGGFRKLF	TRGV9	.	TRGJ1	20	-1	-1	29
44	2.6004113377934326E-4	TGTGCCTTGTGGGAGGTGCAGAGATATTATAAGAAACTCTTT	CALWEVQRYYKKLF	TRGV9	.	TRGJ1	19	-1	-1	24
44	2.6004113377934326E-4	TGTGCTGCGTGGGTTCCCTGTTATTATAAGAAACTCTTT	CAAWVPCYYKKLF	TRGV10	.	TRGJ1	12	-1	-1	20
44	2.6004113377934326E-4	TGTGCTGCGTGGGCCCTAGTTGGATATAAGAAACTCTTT	CAAWALVGYKKLF	TRGV10	.	TRGJ1	12	-1	-1	24
44	2.6004113377934326E-4	TGTGCCTTGTGGGATGGGAATTATTATAAGAAACTCTTT	CALWDGNYYKKLF	TRGV9	.	TRGJ1	13	-1	-1	17
44	2.6004113377934326E-4	TGTGCTGCGTGGGATGACTTTCTTAAGAAACTCTTT	CAAWDDFLKKLF	TRGV10	.	TRGJ1	17	-1	-1	23
44	2.6004113377934326E-4	TGTGCCTTGTGGGAGGTGTTCTATAAGAAACTCTTT	CALWEVFYKKLF	TRGV9	.	TRGJ1	17	-1	-1	21
44	2.6004113377934326E-4	TGTGCCTTGTGGGAGGTGCCTGTTAAGAAACTCTTT	CALWEVPVKKLF	TRGV9	.	TRGJ1	18	-1	-1	23
44	2.6004113377934326E-4	TGTGCTGCGACCCAAATTGATAAGAAACTCTTT	CAATQIDKKLF	TRGV10	.	TRGJ1	8	-1	-1	15
44	2.6004113377934326E-4	TGTGCCTTGTCTAGGGGGTTAGAGAAACTCTTT	CALSRGLEKLF	TRGV9	.	TRGJ1	9	-1	-1	22
44	2.6004113377934326E-4	TGTGCCTTGCCTATCATCCAAAGGAAACTCTTT	CALPIIQRKLF	TRGV9	.	TRGJ1	8	-1	-1	23
44	2.6004113377934326E-4	TGTGCCACCTGGGACGGGCCGGGGAAACTCTTT	CATWDGPGKLF	TRGV2	.	TRGJ1	19	-1	-1	23
44	2.6004113377934326E-4	TGTGCCACCTGGGACGGAAATAAGAAACTCTTT	CATWDGNKKLF	TRGV2	.	TRGJ1	16	-1	-1	19
44	2.6004113377934326E-4	TGTGCTGCGTGGGATTCCTATTATAAGAAACTCTTT	CAAWDSYYKKLF	TRGV10	.	TRGJ1	15	-1	-1	18
44	2.6004113377934326E-4	TGTGCCTTGTGGGAGGCGGGGTATAAGAAACTCTTT	CALWEAGYKKLF	TRGV9	.	TRGJ1	15	-1	-1	21
43	2.5413110801163094E-4	TGTGCCTTGTGGGAGGTCCTAACCCAAGAGTTGGGCAAAAAAATCAAGGTATTT	CALWEVLTQELGKKIKVF	TRGV9	.	TRGJP	16	-1	-1	24
43	2.5413110801163094E-4	TGTGCCTTGTGGGAGGAGGGACAAGAGTTGGGCAAAAAAATCAAGGTATTT	CALWEEGQELGKKIKVF	TRGV9	.	TRGJP	15	-1	-1	17
43	2.5413110801163094E-4	TGTGCCTTGTGGGAGGTGAAATTACCTTCCCATTATAAGAAACTCTTT	CALWEVKLPSHYKKLF	TRGV9	.	TRGJ1	17	-1	-1	31
43	2.5413110801163094E-4	TGTGCCTTGTGGGTTTCAGAGTTGGGCAAAAAAATCAAGGTATTT	CALWVSELGKKIKVF	TRGV9	.	TRGJP	12	-1	-1	17
43	2.5413110801163094E-4	TGTGCCTTGTGGGATGAAGAGTTGGGCAAAAAAATCAAGGTATTT	CALWDEELGKKIKVF	TRGV9	.	TRGJP	13	-1	-1	16
43	2.5413110801163094E-4	TGTGCCTTGTGGGAGGTGGTTACCCTTTTTAAGAAACTCTTT	CALWEVVTLFKKLF	TRGV9	.	TRGJ1	17	-1	-1	26
43	2.5413110801163094E-4	TGTGCCTTGTGGGAGGCACTGAATTATTATAAGAAACTCTTT	CALWEALNYYKKLF	TRGV9	.	TRGJ1	15	-1	-1	20
43	2.5413110801163094E-4	TGTGCCTTGTGGGAGGCAACCGATTATTATAAGAAACTCTTT	CALWEATDYYKKLF	TRGV9	.	TRGJ1	15	-1	-1	22
43	2.5413110801163094E-4	TGTGCTGCGTGGGATTATACGGATTCTAAGAAACTCTTT	CAAWDYTDSKKLF	TRGV10	.	TRGJ1	16	-1	-1	22
43	2.5413110801163094E-4	TGTGCCTTGTGGGTATTGGGCAAAAAAATCAAGGTATTT	CALWVLGKKIKVF	TRGV9	.	TRGJP	12	-1	-1	15
43	2.5413110801163094E-4	TGTGCTGCGTGGGATTCGGGGTATAAGAAACTCTTT	CAAWDSGYKKLF	TRGV10	.	TRGJ1	15	-1	-1	21
43	2.5413110801163094E-4	TGTGCCTTGTGGGAGGTGTGGAGCCAGAAACTCTTT	CALWEVWSQKLF	TRGV9	.	TRGJ1	17	-1	-1	25
43	2.5413110801163094E-4	TGTGCCTTATGGGAGGTGCTTTATAAGAAACTCTTT	CALWEVLYKKLF	TRGV9	.	TRGJ1	18	-1	-1	20
43	2.5413110801163094E-4	TGTGCTGCGTGGGATTACTATAAGAAACTCTTT	CAAWDYYKKLF	TRGV10	.	TRGJ1	17	-1	-1	13
43	2.5413110801163094E-4	TGTGCCTTGTGGGAGGTGCGCAGGAAACTCTTT	CALWEVRRKLF	TRGV9	.	TRGJ1	18	-1	-1	23
43	2.5413110801163094E-4	TGTGCCTTGTGGATGAAGAAACTCTTT	CALWMKKLF	TRGV9	.	TRGJ1	11	-1	-1	15
43	2.5413110801163094E-4	TGTGCCTTGCTGAAGAAACTCTTT	CALLKKLF	TRGV9	.	TRGJ1	8	-1	-1	12
43	2.5413110801163094E-4	TGTGCCTTGTGGCTCTTT	CALWLF	TRGV9	.	TRGJ1	11	-1	-1	12
43	2.5413110801163094E-4	TGTGCCTTGTGGGAGGCTAAAGAGTTGGGCAAAAAAATCAAGGTATTT	CALWEAKELGKKIKVF	TRGV9	.	TRGJP	15	-1	-1	19
43	2.5413110801163094E-4	TGTGCCTTGTGGAGAATGTGGGAGTTGGGCAAAAAAATCAAGGTATTT	CALWRMWELGKKIKVF	TRGV9	.	TRGJP	11	-1	-1	21
43	2.5413110801163094E-4	TGTGCCTTGTGGGAGGTGAAGTTGGGCAAAAAAATCAAGGTATTT	CALWEVKLGKKIKVF	TRGV9	.	TRGJP	17	-1	-1	19
43	2.5413110801163094E-4	TGTGCCTTGTGGACCCTAAATTATTATAAGAAACTCTTT	CALWTLNYYKKLF	TRGV9	.	TRGJ1	11	-1	-1	18
43	2.5413110801163094E-4	TGTGCCTTGTGGGGCCCGAAAATCAAGGTATTT	CALWGPKIKVF	TRGV9	.	TRGJP	12	-1	-1	18
43	2.5413110801163094E-4	TGTGCCTTGTGGGAGGTGGAACTCTTT	CALWEVELF	TRGV9	.	TRGJ1	23	-1	-1	19
42	2.4822108224391857E-4	TGTGCCTTGTGGGACCCTGCTAATAATCAGTTGGGCAAAAAAATCAAGGTATTT	CALWDPANNQLGKKIKVF	TRGV9	.	TRGJP	13	-1	-1	28
42	2.4822108224391857E-4	TGTGCCTTGTGGGAGGTGCACCAATATAACCCAAATTATTATAAGAAACTCTTT	CALWEVHQYNPNYYKKLF	TRGV9	.	TRGJ1	21	-1	-1	33
42	2.4822108224391857E-4	TGTGCCTTGTGGGAGGTGCCCGGGGAGTTGGGCAAAAAAATCAAGGTATTT	CALWEVPGELGKKIKVF	TRGV9	.	TRGJP	18	-1	-1	24
42	2.4822108224391857E-4	TGTGCCTTGTGGGAGGTGCGCAAGGAGTTGGGCAAAAAAATCAAGGTATTT	CALWEVRKELGKKIKVF	TRGV9	.	TRGJP	18	-1	-1	16
42	2.4822108224391857E-4	TGTGCCTTGTGGGAGGACCCGCAAGAGTTGGGCAAAAAAATCAAGGTATTT	CALWEDPQELGKKIKVF	TRGV9	.	TRGJP	15	-1	-1	20
42	2.4822108224391857E-4	TGTGCCTTGTTAAGCCGGAGGTTACCGAATTATTATAAGAAACTCTTT	CALLSRRLPNYYKKLF	TRGV9	.	TRGJ1	9	-1	-1	25
42	2.4822108224391857E-4	TGTGCCTTGTGGGCTCCTCAAGAGTTGGGCAAAAAAATCAAGGTATTT	CALWAPQELGKKIKVF	TRGV9	.	TRGJP	12	-1	-1	18
42	2.4822108224391857E-4	TGTGCCTTGTGGGACCCCAAAGAGTTGGGCAAAAAAATCAAGGTATTT	CALWDPKELGKKIKVF	TRGV9	.	TRGJP	13	-1	-1	19
42	2.4822108224391857E-4	TGTGCCTTGTGGGAGGTGGGGACGGCGAATTATTATAAGAAACTCTTT	CALWEVGTANYYKKLF	TRGV9	.	TRGJ1	17	-1	-1	25
42	2.4822108224391857E-4	TGTGCCTTGTGGGAACCCCCGGAGTTGGGCAAAAAAATCAAGGTATTT	CALWEPPELGKKIKVF	TRGV9	.	TRGJP	13	-1	-1	21
42	2.4822108224391857E-4	TGTGCTGCGTGGGATAAAGGCACGGCCCTAGAGGATCTCTTT	CAAWDKGTALEDLF	TRGV10	.	TRGJ1	14	-1	-1	36
42	2.4822108224391857E-4	TGTGCCTTGTGGGAGGTGCAGGGGGATGGGAAGAAACTCTTT	CALWEVQGDGKKLF	TRGV9	.	TRGJ1	19	-1	-1	30
42	2.4822108224391857E-4	TGTGCTGCGTGGGACCTGAATTATTATAAGAAACTCTTT	CAAWDLNYYKKLF	TRGV10	.	TRGJ1	13	-1	-1	17
42	2.4822108224391857E-4	TGTGCCTTGTGGGAGGCCCATTGTGGTAAGAAACTCTTT	CALWEAHCGKKLF	TRGV9	.	TRGJ1	15	-1	-1	26
42	2.4822108224391857E-4	TGTGCCACCTGGGATGGGCAATATTATAAGAAACTCTTT	CATWDGQYYKKLF	TRGV4	.	TRGJ1	18	-1	-1	21
42	2.4822108224391857E-4	TGTGCCACCTGGGACAGGCCGGGGTATAAGAAACTCTTT	CATWDRPGYKKLF	TRGV7	.	TRGJ1	19	-1	-1	24
42	2.4822108224391857E-4	TGTGCTGCGTGGGACTTTTATTATAAGAAACTCTTT	CAAWDFYYKKLF	TRGV10	.	TRGJ1	13	-1	-1	17
42	2.4822108224391857E-4	TGTGCCTTGTTCCGATATTATAAGAAACTCTTT	CALFRYYKKLF	TRGV9	.	TRGJ1	9	-1	-1	15
42	2.4822108224391857E-4	TGTGCCTTGTGGGAGGTGCTCGTGAAACTCTTT	CALWEVLVKLF	TRGV9	.	TRGJ1	18	-1	-1	23
42	2.4822108224391857E-4	TGTGCTGCCCCGGGTTGGAAACTCTTT	CAAPGWKLF	TRGV10	.	TRGJ1	7	-1	-1	17
42	2.4822108224391857E-4	TGTGCTGCGTGGGATAAGGGGAAACTCTTT	CAAWDKGKLF	TRGV10	.	TRGJ1	14	-1	-1	20
41	2.4231105647620624E-4	TGTGCCTTGTGGGAGGTGCAGTCTCGGGGGGAGTTGGGCAAAAAAATCAAGGTATTT	CALWEVQSRGELGKKIKVF	TRGV9	.	TRGJP	19	-1	-1	30
41	2.4231105647620624E-4	TGTGCCTTGTGGGAGGTTAGGAGAGAGTTGGGCAAAAAAATCAAGGTATTT	CALWEVRRELGKKIKVF	TRGV9	.	TRGJP	16	-1	-1	23
41	2.4231105647620624E-4	TGTGCCTTGTGGGAGGTCGAAGGGTTGGGCAAAAAAATCAAGGTATTT	CALWEVEGLGKKIKVF	TRGV9	.	TRGJP	16	-1	-1	19
41	2.4231105647620624E-4	TGTGCCTTGTGGGAGAGGCAAGAGTTGGGCAAAAAAATCAAGGTATTT	CALWERQELGKKIKVF	TRGV9	.	TRGJP	14	-1	-1	16
41	2.4231105647620624E-4	TGTGCCTTGTGGGAGGTCCCCCCGTGTTGGTATAAGAAACTCTTT	CALWEVPPCWYKKLF	TRGV9	.	TRGJ1	16	-1	-1	30
41	2.4231105647620624E-4	TGTGCCTTGTGGGAGGTGCAGTTGGGCAAAAAAATCAAGGTATTT	CALWEVQLGKKIKVF	TRGV9	.	TRGJP	19	-1	-1	19
41	2.4231105647620624E-4	TGTGCCTTGTGGGAGGCCCCTTTGAATTATTATAAGAAACTCTTT	CALWEAPLNYYKKLF	TRGV9	.	TRGJ1	15	-1	-1	20
41	2.4231105647620624E-4	TGTGCTGCGTGGGATTTGGGGTGGAGGTATAAGAAACTCTTT	CAAWDLGWRYKKLF	TRGV10	.	TRGJ1	15	-1	-1	27
41	2.4231105647620624E-4	TGTGCCTTGTGGGAGGTGCAAATTTATTATAAGAAACTCTTT	CALWEVQIYYKKLF	TRGV9	.	TRGJ1	19	-1	-1	23
41	2.4231105647620624E-4	TGTGCCTTGTGGGAGGTGCCGGATTATAAGAAACTCTTT	CALWEVPDYKKLF	TRGV9	.	TRGJ1	18	-1	-1	22
41	2.4231105647620624E-4	TGTGCCTTGTGGGAGGACGTTTATTATAAGAAACTCTTT	CALWEDVYYKKLF	TRGV9	.	TRGJ1	15	-1	-1	20
41	2.4231105647620624E-4	TGTGCCTTGTGGGAGGTGCTTGGGAAGAAACTCTTT	CALWEVLGKKLF	TRGV9	.	TRGJ1	18	-1	-1	24
41	2.4231105647620624E-4	TGTGCCTTGTGGAGGGGTCGTTATAAGAAACTCTTT	CALWRGRYKKLF	TRGV9	.	TRGJ1	14	-1	-1	20
41	2.4231105647620624E-4	TGTGCTGCGTGGGATGCTTATAAGAAACTCTTT	CAAWDAYKKLF	TRGV10	.	TRGJ1	14	-1	-1	17
41	2.4231105647620624E-4	TGTGCCTTCCGGTCTTATTATAAGAAACTCTTT	CAFRSYYKKLF	TRGV9	.	TRGJ1	7	-1	-1	14
41	2.4231105647620624E-4	TGTGCCTTGTGGGGTCATTATAAGAAACTCTTT	CALWGHYKKLF	TRGV9	.	TRGJ1	12	-1	-1	16
41	2.4231105647620624E-4	TGTGCTGCGTGGAGCCTGTTAGGACTCTTT	CAAWSLLGLF	TRGV10	.	TRGJ1	11	-1	-1	23
41	2.4231105647620624E-4	TGTGCCTCTTTATATTATAAGAAACTCTTT	CASLYYKKLF	TRGV9	.	TRGJ1	6	-1	-1	12
41	2.4231105647620624E-4	TGTGCTGCTCGCTTCTGGAAACTCTTT	CAARFWKLF	TRGV10	.	TRGJ1	7	-1	-1	17
40	2.364010307084939E-4	TGTGCCTTGTGGGAGGCCCAAAAACAAGAGTTGGGCAAAAAAATCAAGGTATTT	CALWEAQKQELGKKIKVF	TRGV9	.	TRGJP	15	-1	-1	24
40	2.364010307084939E-4	TGTGCTGCGTGGGATGGATACCTTAGTAGTGATTGGATCAAGACGTTT	CAAWDGYLSSDWIKTF	TRGV10	.	TRGJP2	14	-1	-1	23
40	2.364010307084939E-4	TGTGCCTTGTGGGATTCCCAAGAGTTGGGCAAAAAAATCAAGGTATTT	CALWDSQELGKKIKVF	TRGV9	.	TRGJP	13	-1	-1	18
40	2.364010307084939E-4	TGTGCCTTGTGGGAGTTACAAGAGTTGGGCAAAAAAATCAAGGTATTT	CALWELQELGKKIKVF	TRGV9	.	TRGJP	14	-1	-1	18
40	2.364010307084939E-4	TGTGCCTTGTGGGAGGAGAGGGAGTTGGGCAAAAAAATCAAGGTATTT	CALWEERELGKKIKVF	TRGV9	.	TRGJP	15	-1	-1	21
40	2.364010307084939E-4	TGTGCTGCGTGGGATGATGTCCCGTTTCATTATAAGAAACTCTTT	CAAWDDVPFHYKKLF	TRGV10	.	TRGJ1	14	-1	-1	28
40	2.364010307084939E-4	TGTGCCTTGTGGGGACAAGAGTTGGGCAAAAAAATCAAGGTATTT	CALWGQELGKKIKVF	TRGV9	.	TRGJP	12	-1	-1	11
40	2.364010307084939E-4	TGTGCCTTGTGGGAGTCCATGATCTCTTATTATAAGAAACTCTTT	CALWESMISYYKKLF	TRGV9	.	TRGJ1	14	-1	-1	26
40	2.364010307084939E-4	TGTGCCTTGTGGATGCAAGAGTTGGGCAAAAAAATCAAGGTATTT	CALWMQELGKKIKVF	TRGV9	.	TRGJP	11	-1	-1	14
40	2.364010307084939E-4	TGTGCCTTGTGGAGTCAAGAGTTGGGCAAAAAAATCAAGGTATTT	CALWSQELGKKIKVF	TRGV9	.	TRGJP	11	-1	-1	15
40	2.364010307084939E-4	TGTGCCTTGTGGAACTCTGAGTTGGGCAAAAAAATCAAGGTATTT	CALWNSELGKKIKVF	TRGV9	.	TRGJP	11	-1	-1	18
40	2.364010307084939E-4	TGTGCCTTGTGGGATCCGACGGGTTATTATAAGAAACTCTTT	CALWDPTGYYKKLF	TRGV9	.	TRGJ1	13	-1	-1	23
40	2.364010307084939E-4	TGTGCCTTGTGGGAGGTGGGGTTTTATTATAAGAAACTCTTT	CALWEVGFYYKKLF	TRGV9	.	TRGJ1	17	-1	-1	23
40	2.364010307084939E-4	TGTGCCTTGTGGGAGGAGTTGGGCAAAAAAATCAAGGTATTT	CALWEELGKKIKVF	TRGV9	.	TRGJP	15	-1	-1	9
40	2.364010307084939E-4	TGTGCTGCGTGGGCCCAGGATTATTATAAGAAACTCTTT	CAAWAQDYYKKLF	TRGV10	.	TRGJ1	12	-1	-1	19
40	2.364010307084939E-4	TGTGCCACCTGGGACGGAAATTATTATAAGAAACTCTTT	CATWDGNYYKKLF	TRGV3	.	TRGJ1	14	-1	-1	18
40	2.364010307084939E-4	TGTGCCACCTGGGACAGGCGCAATTATAAGAAACTCTTT	CATWDRRNYKKLF	TRGV7	.	TRGJ1	18	-1	-1	22
40	2.364010307084939E-4	TGTGCTGCGTGGGATAATAGCTATAAGAAACTCTTT	CAAWDNSYKKLF	TRGV10	.	TRGJ2	14	-1	-1	21
40	2.364010307084939E-4	TGTGCCTTGTGGGAGGGACTCTATAAGAAACTCTTT	CALWEGLYKKLF	TRGV9	.	TRGJ1	15	-1	-1	21
40	2.364010307084939E-4	TGTGCTGCGTGGTATTATTATAAGAAACTCTTT	CAAWYYYKKLF	TRGV10	.	TRGJ1	16	-1	-1	13
40	2.364010307084939E-4	TGTGCTGCGTGGCATAACCTTAAGAAACTCTTT	CAAWHNLKKLF	TRGV10	.	TRGJ2	17	-1	-1	20
40	2.364010307084939E-4	TGTGCTGCGTGGGATTTCTATAAGAAACTCTTT	CAAWDFYKKLF	TRGV10	.	TRGJ1	15	-1	-1	18
40	2.364010307084939E-4	TGTGCTGCGTGGGATAGGTTGAAGAAACTCTTT	CAAWDRLKKLF	TRGV10	.	TRGJ1	14	-1	-1	21
40	2.364010307084939E-4	TGTGCCTTCATTTATTATAAGAAACTCTTT	CAFIYYKKLF	TRGV9	.	TRGJ1	7	-1	-1	11
40	2.364010307084939E-4	TGTGCCTTGTGGGGTTGGATCAAGACGTTT	CALWGWIKTF	TRGV9	.	TRGJP2	12	-1	-1	14
40	2.364010307084939E-4	TGTGCCTTGTGGGAAAAACTCTTT	CALWEKLF	TRGV9	.	TRGJ1	13	-1	-1	15
39	2.3049100494078155E-4	TGTGCCTTGTGGGAGGATGTAATACTAAAAGAGTTGGGCAAAAAAATCAAGGTATTT	CALWEDVILKELGKKIKVF	TRGV9	.	TRGJP	15	-1	-1	28
39	2.3049100494078155E-4	TGTGCCTTGTGGGAGGTGCGTCAGGAGTTGGGCAAAAAAATCAAGGTATTT	CALWEVRQELGKKIKVF	TRGV9	.	TRGJP	18	-1	-1	21
39	2.3049100494078155E-4	TGTGCCTTGTGGGAGGAAATTCAAGAGTTGGGCAAAAAAATCAAGGTATTT	CALWEEIQELGKKIKVF	TRGV9	.	TRGJP	15	-1	-1	21
39	2.3049100494078155E-4	TGTGCCTTGTGGGAGACTTGGGGAGAGTTGGGCAAAAAAATCAAGGTATTT	CALWETWGELGKKIKVF	TRGV9	.	TRGJP	14	-1	-1	23
39	2.3049100494078155E-4	TGTGCTGCGTGGGATTATGAGGGTACCACTGGTTGGTTCAAGATATTT	CAAWDYEGTTGWFKIF	TRGV10	.	TRGJP1	16	-1	-1	23
39	2.3049100494078155E-4	TGTGCCTTGTGGGAGTTACCAGAGTTGGGCAAAAAAATCAAGGTATTT	CALWELPELGKKIKVF	TRGV9	.	TRGJP	14	-1	-1	20
39	2.3049100494078155E-4	TGTGCCTTGTGGGAGGTTGAGGAGTTGGGCAAAAAAATCAAGGTATTT	CALWEVEELGKKIKVF	TRGV9	.	TRGJP	16	-1	-1	21
39	2.3049100494078155E-4	TGTGCCTTGTGGGAGGAACGTGAGTTGGGCAAAAAAATCAAGGTATTT	CALWEERELGKKIKVF	TRGV9	.	TRGJP	15	-1	-1	21
39	2.3049100494078155E-4	TGTGCCTTGTGGGAGGTGCCACGGAATTATTATAAGAAACTCTTT	CALWEVPRNYYKKLF	TRGV9	.	TRGJ1	18	-1	-1	23
39	2.3049100494078155E-4	TGTGCCTTGTGGGAGCTGCCTGGTCGTTATAAGAAACTCTTT	CALWELPGRYKKLF	TRGV9	.	TRGJ1	18	-1	-1	26
39	2.3049100494078155E-4	TGTGCCTTGTGGGAGGGGACATTTTATTATAAGAAACTCTTT	CALWEGTFYYKKLF	TRGV9	.	TRGJ1	15	-1	-1	23
39	2.3049100494078155E-4	TGTGCCTTGGGATCAGTTTATCCGAGGTATAAGAAACTCTTT	CALGSVYPRYKKLF	TRGV9	.	TRGJ1	8	-1	-1	27
39	2.3049100494078155E-4	TGTGCTGCGTGGGATTCGCCCGGTTGGTTCAAGATATTT	CAAWDSPGWFKIF	TRGV10	.	TRGJP1	15	-1	-1	21
39	2.3049100494078155E-4	TGTGCCACCTGGGGGTCGACTGGTTGGTTCAAGATATTT	CATWGSTGWFKIF	TRGV3	.	TRGJP1	12	-1	-1	18
39	2.3049100494078155E-4	TGTGCCTTGTGGGAGGTGCGGGGGGAGAAACTCTTT	CALWEVRGEKLF	TRGV9	.	TRGJ1	18	-1	-1	25
39	2.3049100494078155E-4	TGTGCTGCGTGGGATCCTTATAAGAAACTCTTT	CAAWDPYKKLF	TRGV10	.	TRGJ1	14	-1	-1	17
39	2.3049100494078155E-4	TGTGCTGCGTGGGAGGATTATAAGAAACTCTTT	CAAWEDYKKLF	TRGV10	.	TRGJ1	13	-1	-1	16
39	2.3049100494078155E-4	TGTGCCACCTGCTTCTATTATAAGAAACTCTTT	CATCFYYKKLF	TRGV2	.	TRGJ1	10	-1	-1	15
39	2.3049100494078155E-4	TGTGCCTTGTCGAGCTATAAGAAACTCTTT	CALSSYKKLF	TRGV9	.	TRGJ1	9	-1	-1	15
39	2.3049100494078155E-4	TGTGCCACCTGGTATTATAAGAAACTCTTT	CATWYYKKLF	TRGV4	.	TRGJ1	14	-1	-1	12
39	2.3049100494078155E-4	TGTGCTGCGTGGCGGAAACTCTTT	CAAWRKLF	TRGV10	.	TRGJ1	11	-1	-1	14
39	2.3049100494078155E-4	TGTGCTGCGTGGGAACTCTTT	CAAWELF	TRGV10	.	TRGJ1	13	-1	-1	13
39	2.3049100494078155E-4	TGTGCCTTATCACATAAGAAACTCTTT	CALSHKKLF	TRGV9	.	TRGJ1	7	-1	-1	13
39	2.3049100494078155E-4	TGTGCCACCTGGGGTAAGAAACTCTTT	CATWGKKLF	TRGV8	.	TRGJ1	15	-1	-1	14
39	2.3049100494078155E-4	TGTGCCTTGTGGTTTAAGAAACTCTTT	CALWFKKLF	TRGV9	.	TRGJ1	11	-1	-1	14
38	2.245809791730692E-4	TGTGCCTTGTGGGAGGTTCGCGATCGGGGAGAGTTGGGCAAAAAAATCAAGGTATTT	CALWEVRDRGELGKKIKVF	TRGV9	.	TRGJP	16	-1	-1	29
38	2.245809791730692E-4	TGTGCCTTGTGGGAGGTGCAGGCGGAAGAGTTGGGCAAAAAAATCAAGGTATTT	CALWEVQAEELGKKIKVF	TRGV9	.	TRGJP	19	-1	-1	25
38	2.245809791730692E-4	TGTGCCTTGTGGTCTCTAAAGGGGGAGTTGGGCAAAAAAATCAAGGTATTT	CALWSLKGELGKKIKVF	TRGV9	.	TRGJP	11	-1	-1	24
38	2.245809791730692E-4	TGTGCCTTGTGGGAGCCTCGGCAAGAGTTGGGCAAAAAAATCAAGGTATTT	CALWEPRQELGKKIKVF	TRGV9	.	TRGJP	14	-1	-1	19
38	2.245809791730692E-4	TGTGCCTTGTGGGAGGACCCTGAAGAGTTGGGCAAAAAAATCAAGGTATTT	CALWEDPEELGKKIKVF	TRGV9	.	TRGJP	15	-1	-1	22
38	2.245809791730692E-4	TGTGCCTTGTGGGACCCCTTGGGGTTGGGCAAAAAAATCAAGGTATTT	CALWDPLGLGKKIKVF	TRGV9	.	TRGJP	13	-1	-1	23
38	2.245809791730692E-4	TGTGCCTTGTGGGAGCTTTCTGAGTTGGGCAAAAAAATCAAGGTATTT	CALWELSELGKKIKVF	TRGV9	.	TRGJP	14	-1	-1	21
38	2.245809791730692E-4	TGTGCCTTGTGGGAGGTGCCTGTGTTGGGCAAAAAAATCAAGGTATTT	CALWEVPVLGKKIKVF	TRGV9	.	TRGJP	18	-1	-1	23
38	2.245809791730692E-4	TGTGCCTTGTGGGAGAACCAAGAGTTGGGCAAAAAAATCAAGGTATTT	CALWENQELGKKIKVF	TRGV9	.	TRGJP	14	-1	-1	18
38	2.245809791730692E-4	TGTGCCTTGTGGGTGCAAGAGTTGGGCAAAAAAATCAAGGTATTT	CALWVQELGKKIKVF	TRGV9	.	TRGJP	12	-1	-1	14
38	2.245809791730692E-4	TGTGCCTTGTGGGGCGAAGAGTTGGGCAAAAAAATCAAGGTATTT	CALWGEELGKKIKVF	TRGV9	.	TRGJP	12	-1	-1	11
38	2.245809791730692E-4	TGTGCCTTGTGGGAGATGGGTTCGGGCAAAAAAATCAAGGTATTT	CALWEMGSGKKIKVF	TRGV9	.	TRGJP	17	-1	-1	19
38	2.245809791730692E-4	TGTGCCTTGTGGAGGCAAGAGTTGGGCAAAAAAATCAAGGTATTT	CALWRQELGKKIKVF	TRGV9	.	TRGJP	14	-1	-1	13
38	2.245809791730692E-4	TGTGCTGCGTCACAGCCGAATTATTATAAGAAACTCTTT	CAASQPNYYKKLF	TRGV10	.	TRGJ1	9	-1	-1	16
38	2.245809791730692E-4	TGTGCCTTGTGGGAGCCGGATTATTATAAGAAACTCTTT	CALWEPDYYKKLF	TRGV9	.	TRGJ1	14	-1	-1	16
38	2.245809791730692E-4	TGTGCCTTGTGGGAGGTCACACCCCATAAGAAACTCTTT	CALWEVTPHKKLF	TRGV9	.	TRGJ1	29	-1	-1	25
38	2.245809791730692E-4	TGTGCCTTGTGGGAGGTGTGGGATTATAAGAAACTCTTT	CALWEVWDYKKLF	TRGV9	.	TRGJ1	17	-1	-1	22
38	2.245809791730692E-4	TGTGCTGCGTGGGATTTTTATTATAAGAAACTCTTT	CAAWDFYYKKLF	TRGV10	.	TRGJ1	15	-1	-1	17
38	2.245809791730692E-4	TGTGCCTTGTGGGGCCACGAGCCTAAGAAACTCTTT	CALWGHEPKKLF	TRGV9	.	TRGJ1	12	-1	-1	23
38	2.245809791730692E-4	TGTGCCTTGTGGGAGGTGTCTTGGGAGAAACTCTTT	CALWEVSWEKLF	TRGV9	.	TRGJ1	17	-1	-1	25
38	2.245809791730692E-4	TGTGCCTTGTGGGAGGTGCCTCAAAGTAAACTCTTT	CALWEVPQSKLF	TRGV9	.	TRGJ1	18	-1	-1	23
38	2.245809791730692E-4	TGTGCCTTGTGGGAGGTGGTGGGGCAGAAACTCTTT	CALWEVVGQKLF	TRGV9	.	TRGJ1	17	-1	-1	25
38	2.245809791730692E-4	TGTGCTGCGTTAAATTATTATAAGAAACTCTTT	CAALNYYKKLF	TRGV10	.	TRGJ1	9	-1	-1	12
38	2.245809791730692E-4	TGTGCCTTGTGGGAGGATCGGGTGAAACTCTTT	CALWEDRVKLF	TRGV9	.	TRGJ1	15	-1	-1	23
38	2.245809791730692E-4	TGTGCCACCTGGGATTATTATAAGAAACTCTTT	CATWDYYKKLF	TRGV8	.	TRGJ1	14	-1	-1	13
38	2.245809791730692E-4	TGTGCCACCTGGGACGGGCGGAAGAAACTCTTT	CATWDGRKKLF	TRGV2	.	TRGJ1	18	-1	-1	21
38	2.245809791730692E-4	TGTGCTGCTTTGAGAAGGAAGAAACTCTTT	CAALRRKKLF	TRGV10	.	TRGJ1	7	-1	-1	18
38	2.245809791730692E-4	TGTGCCTTTCCACATTATAAGAAACTCTTT	CAFPHYKKLF	TRGV9	.	TRGJ1	7	-1	-1	13
38	2.245809791730692E-4	TGTGCCTTACCCGGCTATAAGAAACTCTTT	CALPGYKKLF	TRGV9	.	TRGJ1	7	-1	-1	15
38	2.245809791730692E-4	TGTGCTCCCTGGGAGAAACTCTTT	CAPWEKLF	TRGV10	.	TRGJ1	13	-1	-1	13
38	2.245809791730692E-4	TGTGCTGCGTGTGGTGGACTCTTT	CAACGGLF	TRGV10	.	TRGJ1	10	-1	-1	17
37	2.1867095340535685E-4	TGTGCCTTGTGGGAGGTGTATGAACAAGAGTTGGGCAAAAAAATCAAGGTATTT	CALWEVYEQELGKKIKVF	TRGV9	.	TRGJP	17	-1	-1	24
37	2.1867095340535685E-4	TGTGCCTTGTGGGAACGACCGAGTCAAGAGTTGGGCAAAAAAATCAAGGTATTT	CALWERPSQELGKKIKVF	TRGV9	.	TRGJP	13	-1	-1	24
37	2.1867095340535685E-4	TGTGCCTTGTGGGACTCTGCGGGGGAGTTGGGCAAAAAAATCAAGGTATTT	CALWDSAGELGKKIKVF	TRGV9	.	TRGJP	13	-1	-1	24
37	2.1867095340535685E-4	TGTGCCTTGTGGGAGGTGCGGGGAGCGTTGGGCAAAAAAATCAAGGTATTT	CALWEVRGALGKKIKVF	TRGV9	.	TRGJP	18	-1	-1	23
37	2.1867095340535685E-4	TGTGCCTTGTGGGAGGTGCGAGGAGAGTTGGGCAAAAAAATCAAGGTATTT	CALWEVRGELGKKIKVF	TRGV9	.	TRGJP	18	-1	-1	23
37	2.1867095340535685E-4	TGTGCCTTGTGGGAGGCCCCCCCAGAGTTGGGCAAAAAAATCAAGGTATTT	CALWEAPPELGKKIKVF	TRGV9	.	TRGJP	15	-1	-1	23
37	2.1867095340535685E-4	TGTGCCTTGTGGGAGGCGAGGCGTGAGTTGGGCAAAAAAATCAAGGTATTT	CALWEARRELGKKIKVF	TRGV9	.	TRGJP	15	-1	-1	24
37	2.1867095340535685E-4	TGTGCCTTGTGGGAGTTTAAAGAGTTGGGCAAAAAAATCAAGGTATTT	CALWEFKELGKKIKVF	TRGV9	.	TRGJP	14	-1	-1	19
37	2.1867095340535685E-4	TGTGCCTTGTGGGAGCGGCAAGAGTTGGGCAAAAAAATCAAGGTATTT	CALWERQELGKKIKVF	TRGV9	.	TRGJP	14	-1	-1	16
37	2.1867095340535685E-4	TGTGCCTTGTGGGAGGTTAGGGAGTTGGGCAAAAAAATCAAGGTATTT	CALWEVRELGKKIKVF	TRGV9	.	TRGJP	16	-1	-1	21
37	2.1867095340535685E-4	TGTGCCTTGTGGGAGGCCTCAAGATGGGATTATTATAAGAAACTCTTT	CALWEASRWDYYKKLF	TRGV9	.	TRGJ1	15	-1	-1	28
37	2.1867095340535685E-4	TGTGCCTTGTGGGAGGGAGGAGGGTTGGGCAAAAAAATCAAGGTATTT	CALWEGGGLGKKIKVF	TRGV9	.	TRGJP	15	-1	-1	20
37	2.1867095340535685E-4	TGTGCCTTGTGGGAGGTGCAGCTGGGCAAAAAAATCAAGGTATTT	CALWEVQLGKKIKVF	TRGV9	.	TRGJP	22	-1	-1	19
37	2.1867095340535685E-4	TGTGCCTTGTGGGAGGTGCGGGATGGTTGGTTCAAGATATTT	CALWEVRDGWFKIF	TRGV9	.	TRGJP1	18	-1	-1	23
37	2.1867095340535685E-4	TGTGCTGCGTGGGGTCTCACTTATTATAAGAAACTCTTT	CAAWGLTYYKKLF	TRGV10	.	TRGJ1	12	-1	-1	20
37	2.1867095340535685E-4	TGTGCTGCGTGGGATTCCCTTTATTATAAGAAACTCTTT	CAAWDSLYYKKLF	TRGV10	.	TRGJ1	15	-1	-1	20
37	2.1867095340535685E-4	TGTGCCACCTGGGACAGGCGGGGTTATAAGAAACTCTTT	CATWDRRGYKKLF	TRGV3	.	TRGJ1	18	-1	-1	23
37	2.1867095340535685E-4	TGTGCTGCGTGGGAGAATTATTATAAGAAACTCTTT	CAAWENYYKKLF	TRGV10	.	TRGJ1	13	-1	-1	14
37	2.1867095340535685E-4	TGTGCCTTGTGTCCTTGGGGTTATAAGAAACTCTTT	CALCPWGYKKLF	TRGV9	.	TRGJ1	10	-1	-1	20
37	2.1867095340535685E-4	TGTGCCACCTGGGGGAATTATTATAAGAAACTCTTT	CATWGNYYKKLF	TRGV2	.	TRGJ1	12	-1	-1	14
37	2.1867095340535685E-4	TGTGCTGCGTGGGACTGGGGTAAGAAACTCTTT	CAAWDWGKKLF	TRGV10	.	TRGJ2	13	-1	-1	20
37	2.1867095340535685E-4	TGTGCCTTGTTTGGGGTTTATAAGAAACTCTTT	CALFGVYKKLF	TRGV9	.	TRGJ1	9	-1	-1	17
37	2.1867095340535685E-4	TGTGCCTTGTGCGAAAATTATAAGAAACTCTTT	CALCENYKKLF	TRGV9	.	TRGJ1	13	-1	-1	16
37	2.1867095340535685E-4	TGTGCCTTGTGGGAGCCCTATAAGAAACTCTTT	CALWEPYKKLF	TRGV9	.	TRGJ2	14	-1	-1	18
37	2.1867095340535685E-4	TGTGCCTTGTGGGAGGTGGGAAGGAAACTCTTT	CALWEVGRKLF	TRGV9	.	TRGJ1	17	-1	-1	23
37	2.1867095340535685E-4	TGTGCTGCGTGGGCGGGGAAGAAACTCTTT	CAAWAGKKLF	TRGV10	.	TRGJ1	12	-1	-1	18
37	2.1867095340535685E-4	TGTGCCTTGTGTTATTATAAGAAACTCTTT	CALCYYKKLF	TRGV9	.	TRGJ1	10	-1	-1	11
37	2.1867095340535685E-4	TGTGCCTGGAATTATTATAAGAAACTCTTT	CAWNYYKKLF	TRGV9	.	TRGJ1	6	-1	-1	8
37	2.1867095340535685E-4	TGTGCCACCTGGGGCTTTAAGAAACTCTTT	CATWGFKKLF	TRGV3	.	TRGJ1	12	-1	-1	17
37	2.1867095340535685E-4	TGTGCCACCTGGCAAAAGAAACTCTTT	CATWQKKLF	TRGV5	.	TRGJ1	11	-1	-1	15
36	2.127609276376445E-4	TGTGCCTTGTGGGAGGACCACGGCTCACGGGAGTTGGGCAAAAAAATCAAGGTATTT	CALWEDHGSRELGKKIKVF	TRGV9	.	TRGJP	15	-1	-1	30
36	2.127609276376445E-4	TGTGCCTTGTGGGAGGTGCACGGGCAAGAGTTGGGCAAAAAAATCAAGGTATTT	CALWEVHGQELGKKIKVF	TRGV9	.	TRGJP	20	-1	-1	18
36	2.127609276376445E-4	TGTGCCTTGTGGGAGGTGAACCGTCATGAGTTGGGCAAAAAAATCAAGGTATTT	CALWEVNRHELGKKIKVF	TRGV9	.	TRGJP	21	-1	-1	24
36	2.127609276376445E-4	TGTGCCTTGTGGGACTCCAAGGGAGAGTTGGGCAAAAAAATCAAGGTATTT	CALWDSKGELGKKIKVF	TRGV9	.	TRGJP	13	-1	-1	23
36	2.127609276376445E-4	TGTGCCTTGTGGGAGTGGGTAGGGGAGTTGGGCAAAAAAATCAAGGTATTT	CALWEWVGELGKKIKVF	TRGV9	.	TRGJP	14	-1	-1	24
36	2.127609276376445E-4	TGTGCCTTGTGGGAGGTGCAATCGGAGTTGGGCAAAAAAATCAAGGTATTT	CALWEVQSELGKKIKVF	TRGV9	.	TRGJP	19	-1	-1	24
36	2.127609276376445E-4	TGTGCCTTGTGGGAGGTGCAAGCCGAGTTGGGCAAAAAAATCAAGGTATTT	CALWEVQAELGKKIKVF	TRGV9	.	TRGJP	19	-1	-1	24
36	2.127609276376445E-4	TGTGCCTTGTGGGAGGACGATCAAGAGTTGGGCAAAAAAATCAAGGTATTT	CALWEDDQELGKKIKVF	TRGV9	.	TRGJP	15	-1	-1	21
36	2.127609276376445E-4	TGTGCCTTGTGGGAGCGTCAAGAGTTGGGCAAAAAAATCAAGGTATTT	CALWERQELGKKIKVF	TRGV9	.	TRGJP	14	-1	-1	18
36	2.127609276376445E-4	TGTGCCTTGTGGGAGGACAAAGAGTTGGGCAAAAAAATCAAGGTATTT	CALWEDKELGKKIKVF	TRGV9	.	TRGJP	15	-1	-1	19
36	2.127609276376445E-4	TGTGCTGCGTGGGATTACCCCCTTCACTATTATAAGAAACTCTTT	CAAWDYPLHYYKKLF	TRGV10	.	TRGJ1	17	-1	-1	27
36	2.127609276376445E-4	TGTGCCTTGTGGCTACAAGAGTTGGGCAAAAAAATCAAGGTATTT	CALWLQELGKKIKVF	TRGV9	.	TRGJP	11	-1	-1	15
36	2.127609276376445E-4	TGTGCCTTGTGGGCCCCTAAGTTGGGCAAAAAAATCAAGGTATTT	CALWAPKLGKKIKVF	TRGV9	.	TRGJP	12	-1	-1	19
36	2.127609276376445E-4	TGTGCCTTGTGGGACTACCTCGAGGGACCGTATAAGAAACTCTTT	CALWDYLEGPYKKLF	TRGV9	.	TRGJ1	13	-1	-1	30
36	2.127609276376445E-4	TGTGCCTTGTGGGAGGTTTCGGTGGGCAAAAAAATCAAGGTATTT	CALWEVSVGKKIKVF	TRGV9	.	TRGJP	16	-1	-1	22
36	2.127609276376445E-4	TGTGCCTTGTGGGAGGTGCTTTCTCTTTATTATAAGAAACTCTTT	CALWEVLSLYYKKLF	TRGV9	.	TRGJ1	18	-1	-1	26
36	2.127609276376445E-4	TGTGCCTTGTGGGAGGTGCGGGTGGGCAAAAAAATCAAGGTATTT	CALWEVRVGKKIKVF	TRGV9	.	TRGJP	18	-1	-1	22
36	2.127609276376445E-4	TGTGCCTTGTGGGAGGAGGAGTTGGGCAAAAAAATCAAGGTATTT	CALWEEELGKKIKVF	TRGV9	.	TRGJP	15	-1	-1	18
36	2.127609276376445E-4	TGTGCCTTGTGGGAAGAAGAGTTGGGCAAAAAAATCAAGGTATTT	CALWEEELGKKIKVF	TRGV9	.	TRGJP	13	-1	-1	16
36	2.127609276376445E-4	TGTGCTGCGTGGGGTAATCCACTTTATTATAAGAAACTCTTT	CAAWGNPLYYKKLF	TRGV10	.	TRGJ1	12	-1	-1	23
36	2.127609276376445E-4	TGTGCTGCGTGGGATTATTGGACTTGCTATAAGAAACTCTTT	CAAWDYWTCYKKLF	TRGV10	.	TRGJ1	16	-1	-1	27
36	2.127609276376445E-4	TGTGCCACCTGGGACGGGCCGGGTTATTATAAGAAACTCTTT	CATWDGPGYYKKLF	TRGV2	.	TRGJ1	19	-1	-1	23
36	2.127609276376445E-4	TGTGCTGCGTGGAATAGTAGTGATTGGATCAAGACGTTT	CAAWNSSDWIKTF	TRGV10	.	TRGJP2	14	-1	-1	13
36	2.127609276376445E-4	TGTGCCTTGTGGACGATAAATTATTATAAGAAACTCTTT	CALWTINYYKKLF	TRGV9	.	TRGJ1	11	-1	-1	18
36	2.127609276376445E-4	TGTGCCTTGTGGGGGGTGCGGAAGAAACTCTTT	CALWGVRKKLF	TRGV9	.	TRGJ1	18	-1	-1	21
36	2.127609276376445E-4	TGTGCCTTGTGGGATGAATATAAGAAACTCTTT	CALWDEYKKLF	TRGV9	.	TRGJ1	13	-1	-1	18
36	2.127609276376445E-4	TGTGCCTTGTGGGAGGTCACCAAGAAACTCTTT	CALWEVTKKLF	TRGV9	.	TRGJ1	20	-1	-1	21
36	2.127609276376445E-4	TGTGCCTTGTGGGAGGTGCTAGAGAAACTCTTT	CALWEVLEKLF	TRGV9	.	TRGJ1	18	-1	-1	22
36	2.127609276376445E-4	TGTGCCTTGTGGGAGGTGCATGGGAAACTCTTT	CALWEVHGKLF	TRGV9	.	TRGJ1	19	-1	-1	23
36	2.127609276376445E-4	TGTGCTGCCCGCTTGCACTTTCCACTCTTT	CAARLHFPLF	TRGV10	.	TRGJ1	7	-1	-1	23
36	2.127609276376445E-4	TGTGCTGCGTGGCGATATAAGAAACTCTTT	CAAWRYKKLF	TRGV10	.	TRGJ1	15	-1	-1	15
36	2.127609276376445E-4	TGTGCTGCGTGGGATTTGGGGAAACTCTTT	CAAWDLGKLF	TRGV10	.	TRGJ1	15	-1	-1	20
36	2.127609276376445E-4	TGTGCTGCGACCAAGAAACTCTTT	CAATKKLF	TRGV10	.	TRGJ1	8	-1	-1	12
36	2.127609276376445E-4	TGTGCCTTGAAGAAACTCTTT	CALKKLF	TRGV9	.	TRGJ1	8	-1	-1	9
35	2.0685090186993216E-4	TGTGCCTTGTGGGAGGGAGTAGGCCAAGAGTTGGGCAAAAAAATCAAGGTATTT	CALWEGVGQELGKKIKVF	TRGV9	.	TRGJP	15	-1	-1	21
35	2.0685090186993216E-4	TGTGCCTTGTGGGAGTCAACCAAGGGGTTGGGCAAAAAAATCAAGGTATTT	CALWESTKGLGKKIKVF	TRGV9	.	TRGJP	14	-1	-1	26
35	2.0685090186993216E-4	TGTGCCTTGTGGGAGGTGCAGAAAGGGTTGGGCAAAAAAATCAAGGTATTT	CALWEVQKGLGKKIKVF	TRGV9	.	TRGJP	19	-1	-1	22
35	2.0685090186993216E-4	TGTGCCTTGTGGGAGGCGCCACAAGAGTTGGGCAAAAAAATCAAGGTATTT	CALWEAPQELGKKIKVF	TRGV9	.	TRGJP	18	-1	-1	21
35	2.0685090186993216E-4	TGTGCCTTGTGGGATATCAGGGGGTCGGTTTATTATAAGAAACTCTTT	CALWDIRGSVYYKKLF	TRGV9	.	TRGJ1	13	-1	-1	29
35	2.0685090186993216E-4	TGTGCCTTGTGGGAGTTCCAAGAGTTGGGCAAAAAAATCAAGGTATTT	CALWEFQELGKKIKVF	TRGV9	.	TRGJP	14	-1	-1	18
35	2.0685090186993216E-4	TGTGCCTTGTGGGAGGCTTTAGAGTTGGGCAAAAAAATCAAGGTATTT	CALWEALELGKKIKVF	TRGV9	.	TRGJP	15	-1	-1	20
35	2.0685090186993216E-4	TGTGCCTTGTGGGAGGGGAAAGAGTTGGGCAAAAAAATCAAGGTATTT	CALWEGKELGKKIKVF	TRGV9	.	TRGJP	15	-1	-1	15
35	2.0685090186993216E-4	TGTGCCTTGTGGGAAAGCGAAGAGTTGGGCAAAAAAATCAAGGTATTT	CALWESEELGKKIKVF	TRGV9	.	TRGJP	13	-1	-1	19
35	2.0685090186993216E-4	TGTGCTGCGTGGGATTATCCCACTGGTTGGTTCAAGATATTT	CAAWDYPTGWFKIF	TRGV10	.	TRGJP1	16	-1	-1	8
35	2.0685090186993216E-4	TGTGCCTTGTGGGAGTCAATCCCACGACTTAAGAAACTCTTT	CALWESIPRLKKLF	TRGV9	.	TRGJ1	14	-1	-1	29
35	2.0685090186993216E-4	TGTGCCTTGTGGGAGGTGCCTAATTATTATAAGAAACTCTTT	CALWEVPNYYKKLF	TRGV9	.	TRGJ1	18	-1	-1	21
35	2.0685090186993216E-4	TGTGCCTTGTGGGAGGACGACTATTATTATAAGAAACTCTTT	CALWEDDYYYKKLF	TRGV9	.	TRGJ1	15	-1	-1	22
35	2.0685090186993216E-4	TGTGCTGCGTGGGATTTCTTTTATTATAAGAAACTCTTT	CAAWDFFYYKKLF	TRGV10	.	TRGJ1	15	-1	-1	20
35	2.0685090186993216E-4	TGTGCTGCGTGGGATTTGGGGTGTTATAAGAAACTCTTT	CAAWDLGCYKKLF	TRGV10	.	TRGJ1	15	-1	-1	23
35	2.0685090186993216E-4	TGTGCTGCGTGGGATTATGGGTATTATAAGAAACTCTTT	CAAWDYGYYKKLF	TRGV10	.	TRGJ1	16	-1	-1	21
35	2.0685090186993216E-4	TGTGCCTTGTGGGAGGTGCGTAGATATAAGAAACTCTTT	CALWEVRRYKKLF	TRGV9	.	TRGJ1	18	-1	-1	24
35	2.0685090186993216E-4	TGTGCCTTGTGGGAGGCGAACCAGATGGAGAAACTCTTT	CALWEANQMEKLF	TRGV9	.	TRGJ1	21	-1	-1	28
35	2.0685090186993216E-4	TGTGCCTTGTGGGAGGGAACTTATTATAAGAAACTCTTT	CALWEGTYYKKLF	TRGV9	.	TRGJ1	15	-1	-1	16
35	2.0685090186993216E-4	TGTGCCACCTGGGACAGGCATTATTATAAGAAACTCTTT	CATWDRHYYKKLF	TRGV3	.	TRGJ1	18	-1	-1	19
35	2.0685090186993216E-4	TGTGCTGCGTGGGATTTGTATTATAAGAAACTCTTT	CAAWDLYYKKLF	TRGV10	.	TRGJ1	15	-1	-1	18
35	2.0685090186993216E-4	TGTGCTGCGTGGGATTTGCGTTATAAGAAACTCTTT	CAAWDLRYKKLF	TRGV10	.	TRGJ1	15	-1	-1	20
35	2.0685090186993216E-4	TGTGCTGCGTGGGATTATATCGGGAAGAAACTCTTT	CAAWDYIGKKLF	TRGV10	.	TRGJ1	16	-1	-1	24
35	2.0685090186993216E-4	TGTGCCTTGTGGGAGGAACTTTGTAAGAAACTCTTT	CALWEELCKKLF	TRGV9	.	TRGJ1	15	-1	-1	20
35	2.0685090186993216E-4	TGTGCCTTGTGGGAGATACTGAAGAAACTCTTT	CALWEILKKLF	TRGV9	.	TRGJ1	14	-1	-1	21
35	2.0685090186993216E-4	TGTGCTGCGTGGGATCTAACTCCTCTCTTT	CAAWDLTPLF	TRGV10	.	TRGJ1	14	-1	-1	24
35	2.0685090186993216E-4	TGTGCTGCGTGGGATCACGAGAAACTCTTT	CAAWDHEKLF	TRGV10	.	TRGJ1	18	-1	-1	19
35	2.0685090186993216E-4	TGTGCTGCGTGGGATAGTGGGAAACTCTTT	CAAWDSGKLF	TRGV10	.	TRGJ1	14	-1	-1	20
35	2.0685090186993216E-4	TGTGCTGCGCAATATGATAAGAAACTCTTT	CAAQYDKKLF	TRGV10	.	TRGJ2	8	-1	-1	12
35	2.0685090186993216E-4	TGTGCTGCGTGGGGCGAGAAACTCTTT	CAAWGEKLF	TRGV10	.	TRGJ1	12	-1	-1	16
35	2.0685090186993216E-4	TGTGCTGCGTGGGATTTAGAACTCTTT	CAAWDLELF	TRGV10	.	TRGJ1	15	-1	-1	19
34	2.009408761022198E-4	TGTGCCTTGTGGGAGGTCGGCCGCTGGGAGTTGGGCAAAAAAATCAAGGTATTT	CALWEVGRWELGKKIKVF	TRGV9	.	TRGJP	16	-1	-1	27
34	2.009408761022198E-4	TGTGCCTTGTGGGAGGTGCTATTGGAAGAGTTGGGCAAAAAAATCAAGGTATTT	CALWEVLLEELGKKIKVF	TRGV9	.	TRGJP	18	-1	-1	25
34	2.009408761022198E-4	TGTGCCTTGTGGGAGGTGCATCCCCAAGAGTTGGGCAAAAAAATCAAGGTATTT	CALWEVHPQELGKKIKVF	TRGV9	.	TRGJP	25	-1	-1	24
34	2.009408761022198E-4	TGTGCCTTGTGGGAGAACCCCCCCATTGAGTTGGGCAAAAAAATCAAGGTATTT	CALWENPPIELGKKIKVF	TRGV9	.	TRGJP	14	-1	-1	27
34	2.009408761022198E-4	TGTGCCTTGTGGCCCCCAGGTTACGAGTTGGGCAAAAAAATCAAGGTATTT	CALWPPGYELGKKIKVF	TRGV9	.	TRGJP	11	-1	-1	24
34	2.009408761022198E-4	TGTGCCTTGTGGGAGTACCCCCAAGAGTTGGGCAAAAAAATCAAGGTATTT	CALWEYPQELGKKIKVF	TRGV9	.	TRGJP	14	-1	-1	21
34	2.009408761022198E-4	TGTGCCTTGTGGGAGCGACAGCAAGAGTTGGGCAAAAAAATCAAGGTATTT	CALWERQQELGKKIKVF	TRGV9	.	TRGJP	14	-1	-1	20
34	2.009408761022198E-4	TGTGCCTTGTGGGAGGTTACGCTAGGGTTGGGCAAAAAAATCAAGGTATTT	CALWEVTLGLGKKIKVF	TRGV9	.	TRGJP	16	-1	-1	20
34	2.009408761022198E-4	TGTGCCTTGTGGGAGGTGTTGGGGGAGTTGGGCAAAAAAATCAAGGTATTT	CALWEVLGELGKKIKVF	TRGV9	.	TRGJP	17	-1	-1	24
34	2.009408761022198E-4	TGTGCCTTGTGGGAGGTGCATGGAGAGTTGGGCAAAAAAATCAAGGTATTT	CALWEVHGELGKKIKVF	TRGV9	.	TRGJP	19	-1	-1	23
34	2.009408761022198E-4	TGTGCCTTGTGGGAGGTAGGAGGAGAGTTGGGCAAAAAAATCAAGGTATTT	CALWEVGGELGKKIKVF	TRGV9	.	TRGJP	16	-1	-1	23
34	2.009408761022198E-4	TGTGCCTTGTGGGAGGACCGCCGGGAGTTGGGCAAAAAAATCAAGGTATTT	CALWEDRRELGKKIKVF	TRGV9	.	TRGJP	15	-1	-1	24
34	2.009408761022198E-4	TGTGCCTTGTGGGAGGAGATGCAAGAGTTGGGCAAAAAAATCAAGGTATTT	CALWEEMQELGKKIKVF	TRGV9	.	TRGJP	15	-1	-1	20
34	2.009408761022198E-4	TGTGCCTTGTGGGAGATTTTTCAAGAGTTGGGCAAAAAAATCAAGGTATTT	CALWEIFQELGKKIKVF	TRGV9	.	TRGJP	14	-1	-1	21
34	2.009408761022198E-4	TGTGCCTTGTGGGAATCCTGGCGAGGATTGGGCAAAAAAATCAAGGTATTT	CALWESWRGLGKKIKVF	TRGV9	.	TRGJP	13	-1	-1	27
34	2.009408761022198E-4	TGTGCCTTGTGGGAATCGATGAGTGAGTTGGGCAAAAAAATCAAGGTATTT	CALWESMSELGKKIKVF	TRGV9	.	TRGJP	13	-1	-1	24
34	2.009408761022198E-4	TGTGCCTTGTGGGGGCAGTTCTGGTTGGGCAAAAAAATCAAGGTATTT	CALWGQFWLGKKIKVF	TRGV9	.	TRGJP	12	-1	-1	23
34	2.009408761022198E-4	TGTGCCTTGTGGGAGTTATCGAAGTTGGGCAAAAAAATCAAGGTATTT	CALWELSKLGKKIKVF	TRGV9	.	TRGJP	14	-1	-1	22
34	2.009408761022198E-4	TGTGCCTTGTGGGAGCTACAAGAGTTGGGCAAAAAAATCAAGGTATTT	CALWELQELGKKIKVF	TRGV9	.	TRGJP	14	-1	-1	18
34	2.009408761022198E-4	TGTGCCTTGTGGGAGGCCGAGGAGTTGGGCAAAAAAATCAAGGTATTT	CALWEAEELGKKIKVF	TRGV9	.	TRGJP	15	-1	-1	21
34	2.009408761022198E-4	TGTGCCTTGTGGGAAACGCAAGAGTTGGGCAAAAAAATCAAGGTATTT	CALWETQELGKKIKVF	TRGV9	.	TRGJP	13	-1	-1	17
34	2.009408761022198E-4	TGTGCCTTGTGGGAGGTGCACCCCAGAGTTGATCAGAAACTCTTT	CALWEVHPRVDQKLF	TRGV9	.	TRGJ1	21	-1	-1	31
34	2.009408761022198E-4	TGTGCCTTGTGGGAGGTGCAGGAATCGGCGGGTAAGAAACTCTTT	CALWEVQESAGKKLF	TRGV9	.	TRGJ1	19	-1	-1	32
34	2.009408761022198E-4	TGTGCCACCTGGGACGGGCAAGAGGTGAGGGGTATCAAGACGTTT	CATWDGQEVRGIKTF	TRGV2	.	TRGJP2	18	-1	-1	33
34	2.009408761022198E-4	TGTGCTGCGTGGTCGACTTGGAATTATTATAAGAAACTCTTT	CAAWSTWNYYKKLF	TRGV10	.	TRGJ1	11	-1	-1	17
34	2.009408761022198E-4	TGTGCTGCGTGGGATTCTCGGCGTCGTTATAAGAAACTCTTT	CAAWDSRRRYKKLF	TRGV10	.	TRGJ1	15	-1	-1	26
34	2.009408761022198E-4	TGTGCTGCGTGGGATTATACCACTGGTTGGTTCAAGATATTT	CAAWDYTTGWFKIF	TRGV10	.	TRGJP1	16	-1	-1	8
34	2.009408761022198E-4	TGTGCCTTGTGGTCAGAGTTGGGCAAAAAAATCAAGGTATTT	CALWSELGKKIKVF	TRGV9	.	TRGJP	11	-1	-1	14
34	2.009408761022198E-4	TGTGCCTTGTGGGAGGGCCCCTGGGGGTATAAGAAACTCTTT	CALWEGPWGYKKLF	TRGV9	.	TRGJ1	21	-1	-1	27
34	2.009408761022198E-4	TGTGCCTTGTGGGAAGGGTTGGGCAAAAAAATCAAGGTATTT	CALWEGLGKKIKVF	TRGV9	.	TRGJP	13	-1	-1	9
34	2.009408761022198E-4	TGTGCTGCGTGGGCCCCGAATTATTATAAGAAACTCTTT	CAAWAPNYYKKLF	TRGV10	.	TRGJ1	12	-1	-1	16
34	2.009408761022198E-4	TGTGCTGCGTGGGGCCTCGCTGGTTGGTTCAAGATATTT	CAAWGLAGWFKIF	TRGV10	.	TRGJP1	12	-1	-1	19
34	2.009408761022198E-4	TGTGCTGCGTGGGATCTCGTATGTTATAAGAAACTCTTT	CAAWDLVCYKKLF	TRGV10	.	TRGJ1	20	-1	-1	23
34	2.009408761022198E-4	TGTGCCTTGTGGGAGCCCGAATCCTTTAAGAAACTCTTT	CALWEPESFKKLF	TRGV9	.	TRGJ1	14	-1	-1	17
34	2.009408761022198E-4	TGTGCCTTGTGGGAGGTCGGAGGTGATAAGAAACTCTTT	CALWEVGGDKKLF	TRGV9	.	TRGJ1	16	-1	-1	25
34	2.009408761022198E-4	TGTGCCTTGTGGGAGGTGCGGGAGTATAAGAAACTCTTT	CALWEVREYKKLF	TRGV9	.	TRGJ1	18	-1	-1	24
34	2.009408761022198E-4	TGTGCCTTGTGGGAGGTGCGAGATTATAAGAAACTCTTT	CALWEVRDYKKLF	TRGV9	.	TRGJ1	18	-1	-1	22
34	2.009408761022198E-4	TGTGCCTTGTGGGAGGTGATCGGATATAAGAAACTCTTT	CALWEVIGYKKLF	TRGV9	.	TRGJ1	17	-1	-1	24
34	2.009408761022198E-4	TGTGCCTTGTGGGAGGTGAAACCGAAAAAGAAACTCTTT	CALWEVKPKKKLF	TRGV9	.	TRGJ1	17	-1	-1	27
34	2.009408761022198E-4	TGTGCCACCTGGGAAACTTGGAGTTATAAGAAACTCTTT	CATWETWSYKKLF	TRGV8	.	TRGJ1	13	-1	-1	23
34	2.009408761022198E-4	TGTGCCTTGTGGGAGTATTATTATAAGAAACTCTTT	CALWEYYYKKLF	TRGV9	.	TRGJ1	14	-1	-1	16
34	2.009408761022198E-4	TGTGCCTTGTGGGAGGTGCTCTGTAAGAAACTCTTT	CALWEVLCKKLF	TRGV9	.	TRGJ1	18	-1	-1	23
34	2.009408761022198E-4	TGTGCTGCGTGGGCTTATTATAAGAAACTCTTT	CAAWAYYKKLF	TRGV10	.	TRGJ1	16	-1	-1	14
34	2.009408761022198E-4	TGTGCTGCGTGGGGACCAAATAAGAAACTCTTT	CAAWGPNKKLF	TRGV10	.	TRGJ1	12	-1	-1	19
34	2.009408761022198E-4	TGTGCCACCTGGGACCCTCCGCGGGGACTCTTT	CATWDPPRGLF	TRGV3	.	TRGJ2	14	-1	-1	26
34	2.009408761022198E-4	TGTGCTGCGTGGGACTATAAGAAACTCTTT	CAAWDYKKLF	TRGV10	.	TRGJ1	16	-1	-1	15
34	2.009408761022198E-4	TGTGCTCATTATTATAAGAAACTCTTT	CAHYYKKLF	TRGV10	.	TRGJ2	5	-1	-1	7
34	2.009408761022198E-4	TGTGCTGCGTGGGATTTTAAGAAACTCTTT	CAAWDFKKLF	TRGV10	.	TRGJ1	15	-1	-1	13
34	2.009408761022198E-4	TGTGCTGCGTGGGATCCGGGCTGCCTCTTT	CAAWDPGCLF	TRGV10	.	TRGJ1	14	-1	-1	24
34	2.009408761022198E-4	TGTGCCACCTGGGACAATAAGAAACTCTTT	CATWDNKKLF	TRGV3	.	TRGJ1	15	-1	-1	16
34	2.009408761022198E-4	TGTGCTGCCTTTAGGGGGAAACTCTTT	CAAFRGKLF	TRGV10	.	TRGJ1	7	-1	-1	17
34	2.009408761022198E-4	TGTGCTGCGTGGGACTCCAGGCTCTTT	CAAWDSRLF	TRGV10	.	TRGJ1	13	-1	-1	21
34	2.009408761022198E-4	TGTGCCTTGTGGGGTAGAAAACTCTTT	CALWGRKLF	TRGV9	.	TRGJ1	12	-1	-1	18
34	2.009408761022198E-4	TGGGACCCTTATAAGAAACTCTTT	WDPYKKLF	TRGV9	.	TRGJ1	1	-1	-1	8
34	2.009408761022198E-4	TGTGCTGCGTGGATCTATAAGAAACTCTTT	CAAWIYKKLF	TRGV10	.	TRGJ1	11	-1	-1	15
33	1.9503085033450746E-4	TGTGCCTTGTGGGAGGTGCATAACTTCCAAGAGTTGGGCAAAAAAATCAAGGTATTT	CALWEVHNFQELGKKIKVF	TRGV9	.	TRGJP	19	-1	-1	27
33	1.9503085033450746E-4	TGTGCCTTGTGGGAGGTGGTTGGTCCGCAAGAGTTGGGCAAAAAAATCAAGGTATTT	CALWEVVGPQELGKKIKVF	TRGV9	.	TRGJP	17	-1	-1	26
33	1.9503085033450746E-4	TGTGCTGCGTGGGATTCTGAAGGTTCCAAGGGGTTTTATTATAAGAAACTCTTT	CAAWDSEGSKGFYYKKLF	TRGV10	.	TRGJ1	15	-1	-1	35
33	1.9503085033450746E-4	TGTGCCTTGTGGGAGGTGAGTCTGCCAGAGTTGGGCAAAAAAATCAAGGTATTT	CALWEVSLPELGKKIKVF	TRGV9	.	TRGJP	17	-1	-1	23
33	1.9503085033450746E-4	TGTGCCTTGTGGGAGGCACCAAGGCAAGAGTTGGGCAAAAAAATCAAGGTATTT	CALWEAPRQELGKKIKVF	TRGV9	.	TRGJP	15	-1	-1	22
33	1.9503085033450746E-4	TGTGCCTTGTGGGAGGTTTCCGGTGAGTTGGGCAAAAAAATCAAGGTATTT	CALWEVSGELGKKIKVF	TRGV9	.	TRGJP	16	-1	-1	24
33	1.9503085033450746E-4	TGTGCCTTGTGGGAGGTCGCCCAAGAGTTGGGCAAAAAAATCAAGGTATTT	CALWEVAQELGKKIKVF	TRGV9	.	TRGJP	16	-1	-1	21
33	1.9503085033450746E-4	TGTGCCTTGTGGGAGGTGCTGCAAGAGTTGGTCAAAAAAATCAAGGTATTT	CALWEVLQELVKKIKVF	TRGV9	.	TRGJP	18	-1	-1	20
33	1.9503085033450746E-4	TGTGCCTTGTGGGAGGTGCATCACCCCTCGAATTATTATAAGAAACTCTTT	CALWEVHHPSNYYKKLF	TRGV9	.	TRGJ1	25	-1	-1	27
33	1.9503085033450746E-4	TGTGCCTTGTGGGAGGTGCAGGCTGAGTTGGGCAAAAAAATCAAGGTATTT	CALWEVQAELGKKIKVF	TRGV9	.	TRGJP	19	-1	-1	24
33	1.9503085033450746E-4	TGTGCCTTGTGGGAGGTGCAATTGTTTATGGGTTATTATAAGAAACTCTTT	CALWEVQLFMGYYKKLF	TRGV9	.	TRGJ1	19	-1	-1	32
33	1.9503085033450746E-4	TGTGCCTTGTGGGACACGCGGGAGTTGGGCAAAAAAATCAAGGTATTT	CALWDTRELGKKIKVF	TRGV9	.	TRGJP	13	-1	-1	21
33	1.9503085033450746E-4	TGTGCCTTGTGGGAGCCATATGAGTTGGGCAAAAAAATCAAGGTATTT	CALWEPYELGKKIKVF	TRGV9	.	TRGJP	14	-1	-1	21
33	1.9503085033450746E-4	TGTGCCTTGTGGGAGGTGTTGAAGTTGGGCAAAAAAATCAAGGTATTT	CALWEVLKLGKKIKVF	TRGV9	.	TRGJP	17	-1	-1	22
33	1.9503085033450746E-4	TGTGCCTTGTGGGAGGTGCATTGTATCCCCCCTTATAAGAAACTCTTT	CALWEVHCIPPYKKLF	TRGV9	.	TRGJ1	19	-1	-1	32
33	1.9503085033450746E-4	TGTGCCTTGTGGGAGGCGTTGGAGTTGGGCAAAAAAATCAAGGTATTT	CALWEALELGKKIKVF	TRGV9	.	TRGJP	15	-1	-1	21
33	1.9503085033450746E-4	TGTGCCTTGTGGGAGGCGGCAGAGTTGGGCAAAAAAATCAAGGTATTT	CALWEAAELGKKIKVF	TRGV9	.	TRGJP	15	-1	-1	17
33	1.9503085033450746E-4	TGTGCCTTGTGGGACGAAGAGTTGGGCAAAAAAATCAAGGTATTT	CALWDEELGKKIKVF	TRGV9	.	TRGJP	13	-1	-1	9
33	1.9503085033450746E-4	TGTGCCTTGTGGGAGGTCAATCCCACTTATTATAAGAAACTCTTT	CALWEVNPTYYKKLF	TRGV9	.	TRGJ1	25	-1	-1	26
33	1.9503085033450746E-4	TGTGCCACCTGGGAATGCCGCCCTCCTAGGGATAAGAAACTCTTT	CATWECRPPRDKKLF	TRGV8	.	TRGJ1	13	-1	-1	31
33	1.9503085033450746E-4	TGTGCTGCGTGGGCCTATAGGTGCGCTCATAAGAAACTCTTT	CAAWAYRCAHKKLF	TRGV10	.	TRGJ1	12	-1	-1	28
33	1.9503085033450746E-4	TGTGCCTTGTGGGAGGCCTGTCATTATTATAAGAAACTCTTT	CALWEACHYYKKLF	TRGV9	.	TRGJ1	15	-1	-1	22
33	1.9503085033450746E-4	TGTGCCACCTGGGACGGGCCTTATTATTATAAGAAACTCTTT	CATWDGPYYYKKLF	TRGV2	.	TRGJ1	19	-1	-1	22
33	1.9503085033450746E-4	TGTGCTGCGTGGGATTCGAATTATTATAAGAAACTCTTT	CAAWDSNYYKKLF	TRGV10	.	TRGJ1	20	-1	-1	13
33	1.9503085033450746E-4	TGTGCTGCGTGGGATATGAATTATTATAAGAAACTCTTT	CAAWDMNYYKKLF	TRGV10	.	TRGJ1	14	-1	-1	17
33	1.9503085033450746E-4	TGTGCCTTGTGGGAGGCCACTACGGGGAAGAAACTCTTT	CALWEATTGKKLF	TRGV9	.	TRGJ1	15	-1	-1	27
33	1.9503085033450746E-4	TGTGCCTTGTGGGAGGCCAGCCCCCCTAAGAAACTCTTT	CALWEASPPKKLF	TRGV9	.	TRGJ1	15	-1	-1	26
33	1.9503085033450746E-4	TGTGCCTTGTGGGAGGGGCTATATTATAAGAAACTCTTT	CALWEGLYYKKLF	TRGV9	.	TRGJ1	18	-1	-1	21
33	1.9503085033450746E-4	TGTGCCACCTGGGACGGCCCTTATTATAAGAAACTCTTT	CATWDGPYYKKLF	TRGV3	.	TRGJ1	18	-1	-1	20
33	1.9503085033450746E-4	TGTGCCTTGTCGTGGTCTTATTATAAGAAACTCTTT	CALSWSYYKKLF	TRGV9	.	TRGJ1	9	-1	-1	17
33	1.9503085033450746E-4	TGTGCCTTGTGGGGGAATTATTATAAGAAACTCTTT	CALWGNYYKKLF	TRGV9	.	TRGJ1	12	-1	-1	14
33	1.9503085033450746E-4	TGTGCCTTGTGGGAATGGAGATATAAGAAACTCTTT	CALWEWRYKKLF	TRGV9	.	TRGJ1	13	-1	-1	21
33	1.9503085033450746E-4	TGTGCCACCAGGGTTCGGAATTATAAGAAACTCTTT	CATRVRNYKKLF	TRGV4	.	TRGJ1	12	-1	-1	19
33	1.9503085033450746E-4	TGTGCTGCGTCCGTGGGTTATAAGAAACTCTTT	CAASVGYKKLF	TRGV10	.	TRGJ1	9	-1	-1	17
33	1.9503085033450746E-4	TGTGCTGCGTGTGACGATTATAAGAAACTCTTT	CAACDDYKKLF	TRGV10	.	TRGJ1	13	-1	-1	16
33	1.9503085033450746E-4	TGTGCCTTGTGGGAGACTTATAAGAAACTCTTT	CALWETYKKLF	TRGV9	.	TRGJ1	14	-1	-1	17
33	1.9503085033450746E-4	TGTGCTGCGTGGTCCACTAAGAAACTCTTT	CAAWSTKKLF	TRGV10	.	TRGJ1	11	-1	-1	17
33	1.9503085033450746E-4	CCCGACGATGTTTTGAATAAGAAACTCTTT	PDDVLNKKLF	TRGV9	.	TRGJ1	-1	-1	-1	16
33	1.9503085033450746E-4	TGTGCTGCGCCATATTATAAGAAACTCTTT	CAAPYYKKLF	TRGV10	.	TRGJ1	8	-1	-1	12
33	1.9503085033450746E-4	TGTGCCTTGTGGGAAAAAAAGAAACTCTTT	CALWEKKKLF	TRGV9	.	TRGJ1	13	-1	-1	18
33	1.9503085033450746E-4	TGTGCTGCGTGGGAGAAGAAACTCTTT	CAAWEKKLF	TRGV10	.	TRGJ1	13	-1	-1	15
33	1.9503085033450746E-4	TGTGCCTCTTATTATAAGAAACTCTTT	CASYYKKLF	TRGV9	.	TRGJ1	6	-1	-1	8
33	1.9503085033450746E-4	TGTGCTGACTATTATAAGAAACTCTTT	CADYYKKLF	TRGV10	.	TRGJ1	6	-1	-1	9
33	1.9503085033450746E-4	TGTGCCACCTGGGACGGGCGTTGGCTCTTT	CATWDGRWLF	TRGV2	.	TRGJ1	18	-1	-1	24
32	1.891208245667951E-4	TGTGCCTTGTGGGAGGTGCGGTCCCTGCAAGAGTTGGGCAAAAAAATCAAGGTATTT	CALWEVRSLQELGKKIKVF	TRGV9	.	TRGJP	18	-1	-1	26
32	1.891208245667951E-4	TGTGCCTTGTGGGAGGTGCATTCATCCCTAGAGTTGGGCAAAAAAATCAAGGTATTT	CALWEVHSSLELGKKIKVF	TRGV9	.	TRGJP	19	-1	-1	29
32	1.891208245667951E-4	TGTGCCTTGTGGGAGAATACTCACCGAAAAGAGTTGGGCAAAAAAATCAAGGTATTT	CALWENTHRKELGKKIKVF	TRGV9	.	TRGJP	14	-1	-1	28
32	1.891208245667951E-4	TGTGCTGCGTGGGATGAGGTGGATGAGCCTCGGGTTTATTATAAGAAACTCTTT	CAAWDEVDEPRVYYKKLF	TRGV10	.	TRGJ1	14	-1	-1	35
32	1.891208245667951E-4	TGTGCCTTGTGGGAGGTCGAAATCGGTGAGTTGGGCAAAAAAATCAAGGTATTT	CALWEVEIGELGKKIKVF	TRGV9	.	TRGJP	16	-1	-1	27
32	1.891208245667951E-4	TGTGCTGCGTGGGATTATACCCCGAAAATTTTAGGCTATAAGAAACTCTTT	CAAWDYTPKILGYKKLF	TRGV10	.	TRGJ1	16	-1	-1	36
32	1.891208245667951E-4	TGTGCCTTGTGGGAGCAGCCTAGAGAGTTGGGCAAAAAAATCAAGGTATTT	CALWEQPRELGKKIKVF	TRGV9	.	TRGJP	14	-1	-1	23
32	1.891208245667951E-4	TGTGCCTTGTGGGAGGTGTCGCGTGAGTTGGGCAAAAAAATCAAGGTATTT	CALWEVSRELGKKIKVF	TRGV9	.	TRGJP	17	-1	-1	24
32	1.891208245667951E-4	TGTGCCTTGTGGGAGGTGCTACCAGAGTTGGGCAAAAAAATCAAGGTATTT	CALWEVLPELGKKIKVF	TRGV9	.	TRGJP	22	-1	-1	23
32	1.891208245667951E-4	TGTGCCTTGTGGGAGGTGCCTCAAGAGTTGGGCAAAAAAATCAAGGTATTT	CALWEVPQELGKKIKVF	TRGV9	.	TRGJP	18	-1	-1	21
32	1.891208245667951E-4	TGTGCCTTGTGGGAGGTGCGTGGTGAGTTGGGCAAAAAAATCAAGGTATTT	CALWEVRGELGKKIKVF	TRGV9	.	TRGJP	18	-1	-1	24
32	1.891208245667951E-4	TGTGCCTTGTGGGAGGTACGCAAAGAGTTGGGCAAAAAAATCAAGGTATTT	CALWEVRKELGKKIKVF	TRGV9	.	TRGJP	16	-1	-1	22
32	1.891208245667951E-4	TGTGCCTTGTGGGAGGGCCTCCAAGAGTTGGGCAAAAAAATCAAGGTATTT	CALWEGLQELGKKIKVF	TRGV9	.	TRGJP	15	-1	-1	21
32	1.891208245667951E-4	TGTGCCTTGTGGGATAACCAAGAGTTGGGCAAAAAAATCAAGGTATTT	CALWDNQELGKKIKVF	TRGV9	.	TRGJP	13	-1	-1	18
32	1.891208245667951E-4	TGTGCCTTGTGGGAGGTGAGTGGTTCGGGCAAAAAAATCAAGGTATTT	CALWEVSGSGKKIKVF	TRGV9	.	TRGJP	17	-1	-1	22
32	1.891208245667951E-4	TGTGCCTTGTGGGAACCTCAAGAGTTGGGCAAAAAAATCAAGGTATTT	CALWEPQELGKKIKVF	TRGV9	.	TRGJP	13	-1	-1	18
32	1.891208245667951E-4	TGTGCCTTGTGGGAACATACAGGGTTGGGCAAAAAAATCAAGGTATTT	CALWEHTGLGKKIKVF	TRGV9	.	TRGJP	13	-1	-1	20
32	1.891208245667951E-4	TGTGCCTTGTGGAAGCAAGAGTTGGGCAAAAAAATCAAGGTATTT	CALWKQELGKKIKVF	TRGV9	.	TRGJP	14	-1	-1	14
32	1.891208245667951E-4	TGTGCTGCGTGGGACCGACACGATTATTATAAGAAACTCTTT	CAAWDRHDYYKKLF	TRGV10	.	TRGJ1	13	-1	-1	22
32	1.891208245667951E-4	TGTGCCTTGTGGGAGGCGCCGATGTATTATAAGAAACTCTTT	CALWEAPMYYKKLF	TRGV9	.	TRGJ1	18	-1	-1	24
32	1.891208245667951E-4	TGTGCTGCGTGGGCTTCGAATTATTATAAGAAACTCTTT	CAAWASNYYKKLF	TRGV10	.	TRGJ1	20	-1	-1	14
32	1.891208245667951E-4	TGTGCTGCGTGGGATTGCACTGGTTGGTTCAAGATATTT	CAAWDCTGWFKIF	TRGV10	.	TRGJP1	15	-1	-1	17
32	1.891208245667951E-4	TGTGCCTTGTGGGAGGTTCTTCATTATAAGAAACTCTTT	CALWEVLHYKKLF	TRGV9	.	TRGJ1	16	-1	-1	22
32	1.891208245667951E-4	TGTGCCTTGTGGGAGGTGTGTTATTATAAGAAACTCTTT	CALWEVCYYKKLF	TRGV9	.	TRGJ1	17	-1	-1	20
32	1.891208245667951E-4	TGTGCCTTGTGGGAGGTGATGTGGTATAAGAAACTCTTT	CALWEVMWYKKLF	TRGV9	.	TRGJ1	17	-1	-1	24
32	1.891208245667951E-4	TGTGCCACCTGGGACGTCCCTCCTTGGTTCAAGATATTT	CATWDVPPWFKIF	TRGV2	.	TRGJP1	15	-1	-1	23
32	1.891208245667951E-4	TGTGCCTTGCGTCCGAATTATTATAAGAAACTCTTT	CALRPNYYKKLF	TRGV9	.	TRGJ1	8	-1	-1	13
32	1.891208245667951E-4	TGTGCTGCCCTTAATTATTATAAGAAACTCTTT	CAALNYYKKLF	TRGV10	.	TRGJ1	7	-1	-1	12
32	1.891208245667951E-4	TGTGCTGCGTGGCCCTTAGGTGAGAAACTCTTT	CAAWPLGEKLF	TRGV10	.	TRGJ1	11	-1	-1	22
32	1.891208245667951E-4	TGTGCTGCGTGGGATTACGGTAAGAAACTCTTT	CAAWDYGKKLF	TRGV10	.	TRGJ1	22	-1	-1	20
32	1.891208245667951E-4	TGTGCTGCGTGGGAAGTTCCCCAGAAACTCTTT	CAAWEVPQKLF	TRGV10	.	TRGJ1	13	-1	-1	22
32	1.891208245667951E-4	TGTGCCTTGTGGGAGGATTATAAGAAACTCTTT	CALWEDYKKLF	TRGV9	.	TRGJ1	15	-1	-1	16
32	1.891208245667951E-4	TGTGCCTTGTGGGAACGCAATAAGAAACTCTTT	CALWERNKKLF	TRGV9	.	TRGJ1	13	-1	-1	19
32	1.891208245667951E-4	TGTGCCTTGTGGGACTATAAGAAACTCTTT	CALWDYKKLF	TRGV9	.	TRGJ1	13	-1	-1	15
32	1.891208245667951E-4	TGTGCCACCTGGGACGGAGCGAAACTCTTT	CATWDGAKLF	TRGV2	.	TRGJ1	16	-1	-1	20
32	1.891208245667951E-4	TGTGCCACCTGGGAATTAGGGAAACTCTTT	CATWELGKLF	TRGV2	.	TRGJ1	13	-1	-1	20
32	1.891208245667951E-4	TGTGCCCCTCTCTTT	CAPLF	TRGV4	.	TRGJ1	8	-1	-1	9
32	1.891208245667951E-4	TGTGCTGCGTGGGAGGTCAAGAAACTCTTT	CAAWEVKKLF	TRGV10	.	TRGJ1	13	-1	-1	18
32	1.891208245667951E-4	TGTGCCACCCGGCTAAAACTCTTT	CATRLKLF	TRGV2	.	TRGJ1	11	-1	-1	15
32	1.891208245667951E-4	TATAAGAAACTCTTT	YKKLF	TRGV10	.	TRGJ2	0	-1	-1	0
32	1.891208245667951E-4	TCCCTGCTTAAGAAACTCTTT	SLLKKLF	TRGV10	.	TRGJ1	0	-1	-1	8
32	1.891208245667951E-4	TGTGCCTTGTGGGTAGGATATAAGAAACTCTTT	CALWVGYKKLF	TRGV9	.	TRGJ1	16	-1	-1	18
31	1.8321079879908276E-4	TGTGCCTTGTGGGAGGTGCGTATCGGATTAACTAGGGAGTTGGGCAAAAAAATCAAGGTATTT	CALWEVRIGLTRELGKKIKVF	TRGV9	.	TRGJP	18	-1	-1	36
31	1.8321079879908276E-4	TGTGCCTTGTGGGAGGTGCACCGGGATAGGCAAGAGTTGGGCAAAAAAATCAAGGTATTT	CALWEVHRDRQELGKKIKVF	TRGV9	.	TRGJP	21	-1	-1	25
31	1.8321079879908276E-4	TGTGCCTTGTGGGAGGTGCACCCTCCCCAAGAGTTGGGCAAAAAAATCAAGGTATTT	CALWEVHPPQELGKKIKVF	TRGV9	.	TRGJP	30	-1	-1	27
31	1.8321079879908276E-4	TGTGCCTTGTGGGAGGTGCGGTTTCGAGAGTTGGGCAAAAAAATCAAGGTATTT	CALWEVRFRELGKKIKVF	TRGV9	.	TRGJP	18	-1	-1	26
31	1.8321079879908276E-4	TGTGCCTTGTGGGACCCCCTACAAGAGTTGGGCAAAAAAATCAAGGTATTT	CALWDPLQELGKKIKVF	TRGV9	.	TRGJP	13	-1	-1	21
31	1.8321079879908276E-4	TGTGCCTTGTGGGAGGTACGGGGGACACAAAATTATTATAAGAAACTCTTT	CALWEVRGTQNYYKKLF	TRGV9	.	TRGJ1	16	-1	-1	30
31	1.8321079879908276E-4	TGTGCCTTGTGGGAGGCGGTACAAGAGTTGGGCAAAAAAATCAAGGTATTT	CALWEAVQELGKKIKVF	TRGV9	.	TRGJP	15	-1	-1	21
31	1.8321079879908276E-4	TGTGCTGCGTGGGATTGTTGCCTGGGGGTTCGGTATAAGAAACTCTTT	CAAWDCCLGVRYKKLF	TRGV10	.	TRGJ1	15	-1	-1	33
31	1.8321079879908276E-4	TGTGCCTTGTGGGATGAGAGAGAGTTGGGCAAAAAAATCAAGGTATTT	CALWDERELGKKIKVF	TRGV9	.	TRGJP	13	-1	-1	20
31	1.8321079879908276E-4	TGTGCCTTGTGGGAGCGGACGAAGTTGGGCAAAAAAATCAAGGTATTT	CALWERTKLGKKIKVF	TRGV9	.	TRGJP	14	-1	-1	22
31	1.8321079879908276E-4	TGTGCCTTGTGGGAGGTGGATAAGTTGGGCAAAAAAATCAAGGTATTT	CALWEVDKLGKKIKVF	TRGV9	.	TRGJP	17	-1	-1	22
31	1.8321079879908276E-4	TGTGCCTTGTGGGAATTCCAAGAGTTGGGCAAAAAAATCAAGGTATTT	CALWEFQELGKKIKVF	TRGV9	.	TRGJP	13	-1	-1	18
31	1.8321079879908276E-4	TGTGCCTTGTGGGAAGTGAGAGAGTTGGGCAAAAAAATCAAGGTATTT	CALWEVRELGKKIKVF	TRGV9	.	TRGJP	17	-1	-1	20
31	1.8321079879908276E-4	TGTGCCTTGTGGGCCACGGGAGGGTTCTGTTATAAGAAACTCTTT	CALWATGGFCYKKLF	TRGV9	.	TRGJ1	12	-1	-1	29
31	1.8321079879908276E-4	TGTGCCTTGTGGGAGTCGTCCGAAGATTATTATAAGAAACTCTTT	CALWESSEDYYKKLF	TRGV9	.	TRGJ1	14	-1	-1	25
31	1.8321079879908276E-4	TGTGCCTTGTGGGAGGTGTTGGACGTGGAATATAAGAAACTCTTT	CALWEVLDVEYKKLF	TRGV9	.	TRGJ1	17	-1	-1	30
31	1.8321079879908276E-4	TGTGCCTTGTGGGAGGTGTCCAGTAGTGATTGGATCAAGACGTTT	CALWEVSSSDWIKTF	TRGV9	.	TRGJP2	17	-1	-1	21
31	1.8321079879908276E-4	TGTGCCTTGTGGGAGGTGCAAGAGGGAACCCATAAGAAACTCTTT	CALWEVQEGTHKKLF	TRGV9	.	TRGJ1	19	-1	-1	31
31	1.8321079879908276E-4	TGTGCCTTGTGGGAGAAGGAGTTGGGCAAAAAAATCAAGGTATTT	CALWEKELGKKIKVF	TRGV9	.	TRGJP	14	-1	-1	18
31	1.8321079879908276E-4	TGTGCTGCGTGGGATTCTCTACCCTATTATAAGAAACTCTTT	CAAWDSLPYYKKLF	TRGV10	.	TRGJ1	15	-1	-1	24
31	1.8321079879908276E-4	TGTGCTGCGTGGGATTCCGTGGGGGATTATAAGAAACTCTTT	CAAWDSVGDYKKLF	TRGV10	.	TRGJ1	19	-1	-1	25
31	1.8321079879908276E-4	TGTGCTGCGTGGGATGAATCCCAATATTATAAGAAACTCTTT	CAAWDESQYYKKLF	TRGV10	.	TRGJ1	14	-1	-1	24
31	1.8321079879908276E-4	TGTGCCTTGTGGGAGGATTACCTGATCAATAAGAAACTCTTT	CALWEDYLINKKLF	TRGV9	.	TRGJ1	15	-1	-1	28
31	1.8321079879908276E-4	TGTGCCTTGTGGGAGACCAGGTGGGGTTATAAGAAACTCTTT	CALWETRWGYKKLF	TRGV9	.	TRGJ1	14	-1	-1	26
31	1.8321079879908276E-4	TGTGCCACCTGGGATAGGCTGGGGGGTTGGTTCAAGATATTT	CATWDRLGGWFKIF	TRGV8	.	TRGJP1	18	-1	-1	24
31	1.8321079879908276E-4	TGTGCCACCTGGGACGGGGAGGTTTATTATAAGAAACTCTTT	CATWDGEVYYKKLF	TRGV2	.	TRGJ1	17	-1	-1	23
31	1.8321079879908276E-4	TGTGCTGCGTGGGATTTCGGTCCTGGGAAGAAACTCTTT	CAAWDFGPGKKLF	TRGV10	.	TRGJ1	18	-1	-1	27
31	1.8321079879908276E-4	TGTGCTGCGTGGGATTATAATAGGTGGTGGAAACTCTTT	CAAWDYNRWWKLF	TRGV10	.	TRGJ1	16	-1	-1	29
31	1.8321079879908276E-4	TGTGCTGCGTGGGATGCGGGGTCCCGTGAGAAACTCTTT	CAAWDAGSREKLF	TRGV10	.	TRGJ1	14	-1	-1	28
31	1.8321079879908276E-4	TGTGCCTTGTGGGAGGTGCGGGGTTATAAGAAACTCTTT	CALWEVRGYKKLF	TRGV9	.	TRGJ1	18	-1	-1	23
31	1.8321079879908276E-4	TGTGCCTTGTGGGAGGTGCAGTATTATAAGAAACTCTTT	CALWEVQYYKKLF	TRGV9	.	TRGJ1	19	-1	-1	21
31	1.8321079879908276E-4	TGTGCCTTGTGGGAGGTAGTGAATTATAAGAAACTCTTT	CALWEVVNYKKLF	TRGV9	.	TRGJ1	16	-1	-1	22
31	1.8321079879908276E-4	TGTGCTGCGTGGCTACGGGGGAGGAAACTCTTT	CAAWLRGRKLF	TRGV10	.	TRGJ1	11	-1	-1	23
31	1.8321079879908276E-4	TGTGCCACCTGGGACACTTATAAGAAACTCTTT	CATWDTYKKLF	TRGV3	.	TRGJ1	15	-1	-1	17
31	1.8321079879908276E-4	TGTGCTGCGGCCAACCTTAAACTCTTT	CAAANLKLF	TRGV10	.	TRGJ1	8	-1	-1	18
31	1.8321079879908276E-4	TGTGCCACCTGGGATGTAGGGCTCTTT	CATWDVGLF	TRGV4	.	TRGJ1	15	-1	-1	21
31	1.8321079879908276E-4	TGTGCCACCTGGGACAGGGGGGAGAAACTCTTT	CATWDRGEKLF	TRGV7	.	TRGJ1	17	-1	-1	22
31	1.8321079879908276E-4	TGTGCCACCTGGGACAGACGCCAGGGTCTCTTT	CATWDRRQGLF	TRGV3	.	TRGJ1	16	-1	-1	27
31	1.8321079879908276E-4	TGTGCTGCGTGGGATTGGAAGAAACTCTTT	CAAWDWKKLF	TRGV10	.	TRGJ1	15	-1	-1	18
31	1.8321079879908276E-4	TGTGCTGCGTGGGAACGACCGAGGAAACTCTTT	CAAWERPRKLF	TRGV10	.	TRGJ1	13	-1	-1	23
31	1.8321079879908276E-4	TGTGCCTTGTTGAATTATTATAAGAAACTCTTT	CALLNYYKKLF	TRGV9	.	TRGJ1	9	-1	-1	11
31	1.8321079879908276E-4	TGTGCTGCGTGGGATTTTATGAAACTCTTT	CAAWDFMKLF	TRGV10	.	TRGJ1	15	-1	-1	13
31	1.8321079879908276E-4	TGTGCTGCGTGGGATAGGAAACTCTTT	CAAWDRKLF	TRGV10	.	TRGJ1	14	-1	-1	13
31	1.8321079879908276E-4	TGTGCCGTATGTAAAAAGAAACTCTTT	CAVCKKKLF	TRGV9	.	TRGJ1	5	-1	-1	15
30	1.7730077303137042E-4	TGTGCCTTGTGGGAGGTGCATGCGGCCCGGGTAAAGTTGGGCAAAAAAATCAAGGTATTT	CALWEVHAARVKLGKKIKVF	TRGV9	.	TRGJP	19	-1	-1	28
30	1.7730077303137042E-4	TGTGCCTTGTGGGAGGTGGGTGTTAGGGTCGAAGAGTTGGGCAAAAAAATCAAGGTATTT	CALWEVGVRVEELGKKIKVF	TRGV9	.	TRGJP	17	-1	-1	31
30	1.7730077303137042E-4	TGTGCCTTGTGGGAGGTGCGAACTTCCATAGAGTTGGGCAAAAAAATCAAGGTATTT	CALWEVRTSIELGKKIKVF	TRGV9	.	TRGJP	18	-1	-1	29
30	1.7730077303137042E-4	TGTGCCTTGTGGGAGGTGCACCCCAGACAAGAGTTGGGCAAAAAAATCAAGGTATTT	CALWEVHPRQELGKKIKVF	TRGV9	.	TRGJP	30	-1	-1	27
30	1.7730077303137042E-4	TGTGCCTTGTGGGAGGTCCACCAAGAGTTGGGCAAAAAAATCAAGGTATTT	CALWEVHQELGKKIKVF	TRGV9	.	TRGJP	21	-1	-1	21
30	1.7730077303137042E-4	TGTGCCTTGTGGGAGGTGCAGTTTTCTTGGGTTTATTATAAGAAACTCTTT	CALWEVQFSWVYYKKLF	TRGV9	.	TRGJ1	19	-1	-1	32
30	1.7730077303137042E-4	TGTGCCTTGTGGGAGGTGCAGTTTGAGTTGGGCAAAAAAATCAAGGTATTT	CALWEVQFELGKKIKVF	TRGV9	.	TRGJP	19	-1	-1	24
30	1.7730077303137042E-4	TGTGCCTTGTGGGAGGTACACTTTGAGTTGGGCAAAAAAATCAAGGTATTT	CALWEVHFELGKKIKVF	TRGV9	.	TRGJP	20	-1	-1	24
30	1.7730077303137042E-4	TGTGCCTTGTGGGAGGGATTACAAGAGTTGGGCAAAAAAATCAAGGTATTT	CALWEGLQELGKKIKVF	TRGV9	.	TRGJP	15	-1	-1	21
30	1.7730077303137042E-4	TGTGCCTTGTGGGAGGAAAAAGATGGGTTGGGCAAAAAAATCAAGGTATTT	CALWEEKDGLGKKIKVF	TRGV9	.	TRGJP	15	-1	-1	26
30	1.7730077303137042E-4	TGTGCTGCGTGGGATAGGGTAGGGGGGAATTATTATAAGAAACTCTTT	CAAWDRVGGNYYKKLF	TRGV10	.	TRGJ1	14	-1	-1	26
30	1.7730077303137042E-4	TGTGCCTTGTGGGGGCGTGAGGAGTTGGGCAAAAAAATCAAGGTATTT	CALWGREELGKKIKVF	TRGV9	.	TRGJP	12	-1	-1	21
30	1.7730077303137042E-4	TGTGCCTTGTGGGACCCTCAAGAGTTGGGCAAAAAAATCAAGGTATTT	CALWDPQELGKKIKVF	TRGV9	.	TRGJP	13	-1	-1	18
30	1.7730077303137042E-4	TGTGCCTTGTGGGAGCCGCCCTCGTTGGGCAAAAAAATCAAGGTATTT	CALWEPPSLGKKIKVF	TRGV9	.	TRGJP	14	-1	-1	23
30	1.7730077303137042E-4	TGTGCCTTGTGGGAGGTTAATGAGTTGGGCAAAAAAATCAAGGTATTT	CALWEVNELGKKIKVF	TRGV9	.	TRGJP	16	-1	-1	21
30	1.7730077303137042E-4	TGTGCCTTGTGGGAGGTCCGGGGGATGGGCAAAAAAATCAAGGTATTT	CALWEVRGMGKKIKVF	TRGV9	.	TRGJP	16	-1	-1	25
30	1.7730077303137042E-4	TGTGCCTTGTGGGAGGTGTCTGAGTTGGGCAAAAAAATCAAGGTATTT	CALWEVSELGKKIKVF	TRGV9	.	TRGJP	17	-1	-1	21
30	1.7730077303137042E-4	TGTGCCTTGTGGGAGATGAAAGAGTTGGGCAAAAAAATCAAGGTATTT	CALWEMKELGKKIKVF	TRGV9	.	TRGJP	17	-1	-1	19
30	1.7730077303137042E-4	TGTGCCACCTGGGACGGCTGGGGGGGTAGTGATTGGATCAAGACGTTT	CATWDGWGGSDWIKTF	TRGV2	.	TRGJP2	16	-1	-1	25
30	1.7730077303137042E-4	TGTGCCACCTGGGACATCCCCAGGGTACTATTTTGTAAGAAACTCTTT	CATWDIPRVLFCKKLF	TRGV8	.	TRGJ1	13	-1	-1	29
30	1.7730077303137042E-4	TGTGCCTTGTCGAGACAAGAGTTGGGCAAAAAAATCAAGGTATTT	CALSRQELGKKIKVF	TRGV9	.	TRGJP	9	-1	-1	15
30	1.7730077303137042E-4	TGTGCCTTGTGGGAGGTGCGTGATTATAATTATAAGAAACTCTTT	CALWEVRDYNYKKLF	TRGV9	.	TRGJ1	18	-1	-1	25
30	1.7730077303137042E-4	TGTGCCTTGTGGGAGGTGCAAGGTCTATGGTATAAGAAACTCTTT	CALWEVQGLWYKKLF	TRGV9	.	TRGJ1	19	-1	-1	30
30	1.7730077303137042E-4	TGTGCCTTGTGGGAGGGGGGGTTGGGCAAAAAAATCAAGGTATTT	CALWEGGLGKKIKVF	TRGV9	.	TRGJP	15	-1	-1	20
30	1.7730077303137042E-4	TGTGCCTTGTGGGAGATCAAGTTGGGCAAAAAAATCAAGGTATTT	CALWEIKLGKKIKVF	TRGV9	.	TRGJP	14	-1	-1	19
30	1.7730077303137042E-4	TGTGCTGCGTGGGATTATCCTCATTATTATAAGAAACTCTTT	CAAWDYPHYYKKLF	TRGV10	.	TRGJ1	16	-1	-1	22
30	1.7730077303137042E-4	TGTGCCTTGTGGGAGGTGCAAGGGGAATATAAGAAACTCTTT	CALWEVQGEYKKLF	TRGV9	.	TRGJ1	19	-1	-1	27
30	1.7730077303137042E-4	TGTGCCTTGTGGGAGGTGGGGGATTATTATAAGAAACTCTTT	CALWEVGDYYKKLF	TRGV9	.	TRGJ1	17	-1	-1	22
30	1.7730077303137042E-4	TGTGCCTTGTGGACCGTAAGGCCCTATTATAAGAAACTCTTT	CALWTVRPYYKKLF	TRGV9	.	TRGJ1	11	-1	-1	24
30	1.7730077303137042E-4	TGTGCCTTGTGGGACGCGAATTATTATAAGAAACTCTTT	CALWDANYYKKLF	TRGV9	.	TRGJ1	13	-1	-1	16
30	1.7730077303137042E-4	TGTGCCTTGTGGGAGGCCTCTTATTATAAGAAACTCTTT	CALWEASYYKKLF	TRGV9	.	TRGJ1	15	-1	-1	20
30	1.7730077303137042E-4	TGTGCCACCTGGGACAGGCAGGGTCATAAGAAACTCTTT	CATWDRQGHKKLF	TRGV3	.	TRGJ1	18	-1	-1	25
30	1.7730077303137042E-4	TGTGCTGCGTGGGTGAATTATTATAAGAAACTCTTT	CAAWVNYYKKLF	TRGV10	.	TRGJ1	12	-1	-1	14
30	1.7730077303137042E-4	TGTGCTGCGTGGGAACATTATTATAAGAAACTCTTT	CAAWEHYYKKLF	TRGV10	.	TRGJ1	13	-1	-1	16
30	1.7730077303137042E-4	TGTGCCTTGTTGGGGAAAGGTTATAAGAAACTCTTT	CALLGKGYKKLF	TRGV9	.	TRGJ1	13	-1	-1	20
30	1.7730077303137042E-4	TGTGCCTTGTGGGAGGTGCCCGATAAGAAACTCTTT	CALWEVPDKKLF	TRGV9	.	TRGJ1	18	-1	-1	22
30	1.7730077303137042E-4	TGTGCCTCGCTACCTCAATATTATAAGAAACTCTTT	CASLPQYYKKLF	TRGV9	.	TRGJ1	6	-1	-1	18
30	1.7730077303137042E-4	TGTGCCACCTGGGATGGCCCCATGTGGAAACTCTTT	CATWDGPMWKLF	TRGV4	.	TRGJ1	22	-1	-1	26
30	1.7730077303137042E-4	TGTGCCACCTGGGATGAAATGGATAAGAAACTCTTT	CATWDEMDKKLF	TRGV8	.	TRGJ2	14	-1	-1	22
30	1.7730077303137042E-4	TGTGCTGCGTGGGATGCGAGGGTAAAACTCTTT	CAAWDARVKLF	TRGV10	.	TRGJ1	14	-1	-1	24
30	1.7730077303137042E-4	TGTGCTGCGCCCACCTATAAGAAACTCTTT	CAAPTYKKLF	TRGV10	.	TRGJ1	8	-1	-1	15
30	1.7730077303137042E-4	TGTGCCACCTGCACCCGTAAGAAACTCTTT	CATCTRKKLF	TRGV7	.	TRGJ1	10	-1	-1	17
30	1.7730077303137042E-4	TGTGCCTTGTGGGAGGTGCTGAAGAAACTCTTT	CALWEVLKKLF	TRGV9	.	TRGJ1	18	-1	-1	21
30	1.7730077303137042E-4	TGTGCCTTGGCCCTTTATTATAAGAAACTCTTT	CALALYYKKLF	TRGV9	.	TRGJ2	8	-1	-1	14
30	1.7730077303137042E-4	TGTGCCACCTGGGATCTACCATGGAAACTCTTT	CATWDLPWKLF	TRGV2	.	TRGJ1	13	-1	-1	23
30	1.7730077303137042E-4	TGTGCCACCTGGGATTGGATCAAGACGTTT	CATWDWIKTF	TRGV2	.	TRGJP2	13	-1	-1	12
30	1.7730077303137042E-4	TGTTTAAGTTATTATAAGAAACTCTTT	CLSYYKKLF	TRGV9	.	TRGJ1	2	-1	-1	8
30	1.7730077303137042E-4	TGTGCTGCGTGGGATTATGGGAAACTCTTT	CAAWDYGKLF	TRGV10	.	TRGJ1	16	-1	-1	13
30	1.7730077303137042E-4	TGTGCCTTGGGCTATAAGAAACTCTTT	CALGYKKLF	TRGV9	.	TRGJ1	8	-1	-1	12
29	1.7139074726365807E-4	TGTGCCTTGTGGGAGGTGCTCCCCCCTGCCTTAGAGTTGGGCAAAAAAATCAAGGTATTT	CALWEVLPPALELGKKIKVF	TRGV9	.	TRGJP	25	-1	-1	32
29	1.7139074726365807E-4	TGTGCCTTGTGGGAGGTGCATAGTAAGGGCGAGTTGGGCAAAAAAATCAAGGTATTT	CALWEVHSKGELGKKIKVF	TRGV9	.	TRGJP	19	-1	-1	30
29	1.7139074726365807E-4	TGTGCCTTGTGGGAGGTGAAAACCAAGCGAGAGTTGGGCAAAAAAATCAAGGTATTT	CALWEVKTKRELGKKIKVF	TRGV9	.	TRGJP	17	-1	-1	26
29	1.7139074726365807E-4	TGTGCCTTGTGGGAGGTGCCGACGCAAGAGTTGGGCAAAAAAATCAAGGTATTT	CALWEVPTQELGKKIKVF	TRGV9	.	TRGJP	18	-1	-1	23
29	1.7139074726365807E-4	TGTGCCTTGTGGGAGGTGGAGGGGAAAGGGTTGGGCAAAAAAATCAAGGTATTT	CALWEVEGKGLGKKIKVF	TRGV9	.	TRGJP	17	-1	-1	21
29	1.7139074726365807E-4	TGTGCTGCGTGGGATCCCTCCGTCCGGCCAAATCGGTATAAGAAACTCTTT	CAAWDPSVRPNRYKKLF	TRGV10	.	TRGJ1	14	-1	-1	36
29	1.7139074726365807E-4	TGTGCCTTGTGGGAGCCACTCCAAGAGTTGGGCAAAAAAATCAAGGTATTT	CALWEPLQELGKKIKVF	TRGV9	.	TRGJP	14	-1	-1	21
29	1.7139074726365807E-4	TGTGCCTTGTGGGAGGTTTTACAAGAGTTGGGCAAAAAAATCAAGGTATTT	CALWEVLQELGKKIKVF	TRGV9	.	TRGJP	16	-1	-1	21
29	1.7139074726365807E-4	TGTGCCTTGTGGGAGGTGCGTTCCGAGTTGGGCAAAAAAATCAAGGTATTT	CALWEVRSELGKKIKVF	TRGV9	.	TRGJP	18	-1	-1	24
29	1.7139074726365807E-4	TGTGCCTTGTGGGAGGTGCGAGGTGAGTTGGGCAAAAAAATCAAGGTATTT	CALWEVRGELGKKIKVF	TRGV9	.	TRGJP	18	-1	-1	24
29	1.7139074726365807E-4	TGTGCCTTGTGGGAGGTGCACCCCCGCCGGAAATATTATAAGAAACTCTTT	CALWEVHPRRKYYKKLF	TRGV9	.	TRGJ1	24	-1	-1	29
29	1.7139074726365807E-4	TGTGCCTTGTGGGAGGTGGCCGATCCGGTGGGCAAAAAAATCAAGGTATTT	CALWEVADPVGKKIKVF	TRGV9	.	TRGJP	17	-1	-1	28
29	1.7139074726365807E-4	TGTGCCTTGTGGGAGGTGGGGAGGGAGTTGGGCAAAAAAATCAAGGTATTT	CALWEVGRELGKKIKVF	TRGV9	.	TRGJP	17	-1	-1	24
29	1.7139074726365807E-4	TGTGCCTTGTGGGAGGCAATCGAAGAGTTGGGCAAAAAAATCAAGGTATTT	CALWEAIEELGKKIKVF	TRGV9	.	TRGJP	15	-1	-1	22
29	1.7139074726365807E-4	TGTGCCTTGTGGGAGACCAGTGCAGAGTTGGGCAAAAAAATCAAGGTATTT	CALWETSAELGKKIKVF	TRGV9	.	TRGJP	14	-1	-1	23
29	1.7139074726365807E-4	TGTGCCTTGTGGGAGGTGGCGACGTTGGGCAAAAAAATCAAGGTATTT	CALWEVATLGKKIKVF	TRGV9	.	TRGJP	17	-1	-1	23
29	1.7139074726365807E-4	TGTGCCTTGTGGGAGGTATTTGAGTTGGGCAAAAAAATCAAGGTATTT	CALWEVFELGKKIKVF	TRGV9	.	TRGJP	16	-1	-1	21
29	1.7139074726365807E-4	TGTGCCACCTGGGATCGGGTTTTAGGGAAAGATTGGATCAAGACGTTT	CATWDRVLGKDWIKTF	TRGV8	.	TRGJP2	17	-1	-1	30
29	1.7139074726365807E-4	TGTGCCACCTGGGACATAAGGAGGGGCATTTATTATAAGAAACTCTTT	CATWDIRRGIYYKKLF	TRGV2	.	TRGJ1	14	-1	-1	29
29	1.7139074726365807E-4	TGTGCCTTGTGGGAGGTGCGGTTTTTGTGGTATAAGAAACTCTTT	CALWEVRFLWYKKLF	TRGV9	.	TRGJ2	18	-1	-1	30
29	1.7139074726365807E-4	TGTGCCTTGTGGGAGGTGCATCTGGGCAAAAAAATCAAGGTATTT	CALWEVHLGKKIKVF	TRGV9	.	TRGJP	22	-1	-1	22
29	1.7139074726365807E-4	TGTGCCACCTACTTTACAGGGGAGGTAGGATATAAGAAACTCTTT	CATYFTGEVGYKKLF	TRGV3	.	TRGJ1	9	-1	-1	30
29	1.7139074726365807E-4	TGTGCTGCGTGGTCGGCCCTGAATTATTATAAGAAACTCTTT	CAAWSALNYYKKLF	TRGV10	.	TRGJ1	11	-1	-1	20
29	1.7139074726365807E-4	TGTGCTGCGTGGGATTACGCCACTGGTTGGTTCAAGATATTT	CAAWDYATGWFKIF	TRGV10	.	TRGJP1	18	-1	-1	19
29	1.7139074726365807E-4	TGTGCCTTGTGGGAGTTACCGGCTTATTATAAGAAACTCTTT	CALWELPAYYKKLF	TRGV9	.	TRGJ1	14	-1	-1	23
29	1.7139074726365807E-4	TGTGCCTTGTGGGAGGTGCTTTGGTATTATAAGAAACTCTTT	CALWEVLWYYKKLF	TRGV9	.	TRGJ1	18	-1	-1	24
29	1.7139074726365807E-4	TGTGCCTTGTGGGAGGTGACGGGCAAGGGTAAGAAACTCTTT	CALWEVTGKGKKLF	TRGV9	.	TRGJ1	17	-1	-1	29
29	1.7139074726365807E-4	TGTGCCTTGTGGGAGGCCCAAGGGTATTATAAGAAACTCTTT	CALWEAQGYYKKLF	TRGV9	.	TRGJ1	15	-1	-1	24
29	1.7139074726365807E-4	TGTGCCTTGTGCCACGAGTCTTATTATAAGAAACTCTTT	CALCHESYYKKLF	TRGV9	.	TRGJ1	10	-1	-1	20
29	1.7139074726365807E-4	TGTGCCTTGTGGGACAAACCTTATTATAAGAAACTCTTT	CALWDKPYYKKLF	TRGV9	.	TRGJ1	13	-1	-1	20
29	1.7139074726365807E-4	TGTGCCTTGTGGGAGCCGTCTTGCTATAAGAAACTCTTT	CALWEPSCYKKLF	TRGV9	.	TRGJ1	14	-1	-1	24
29	1.7139074726365807E-4	TGTGCCTTGTGGGAGGTGGTACGTTATAAGAAACTCTTT	CALWEVVRYKKLF	TRGV9	.	TRGJ1	17	-1	-1	23
29	1.7139074726365807E-4	TGTGCCTTGTGGGAGGGGTTGTCGAATAAGAAACTCTTT	CALWEGLSNKKLF	TRGV9	.	TRGJ1	15	-1	-1	25
29	1.7139074726365807E-4	TGTGCCTTGTGGGAGATTAATTATTATAAGAAACTCTTT	CALWEINYYKKLF	TRGV9	.	TRGJ1	14	-1	-1	18
29	1.7139074726365807E-4	TGTGCCACCTGGGATAAAAGGGTTAAATTCAAGATATTT	CATWDKRVKFKIF	TRGV8	.	TRGJP1	15	-1	-1	27
29	1.7139074726365807E-4	TGTGCCACCTGGGACGGGCCATATTATAAGAAACTCTTT	CATWDGPYYKKLF	TRGV2	.	TRGJ1	19	-1	-1	21
29	1.7139074726365807E-4	TGTGCTGCGTGGGATTTGGATTATAAGAAACTCTTT	CAAWDLDYKKLF	TRGV10	.	TRGJ1	15	-1	-1	19
29	1.7139074726365807E-4	TGTGCCTTGGGGGGTAATTATTATAAGAAACTCTTT	CALGGNYYKKLF	TRGV9	.	TRGJ2	12	-1	-1	15
29	1.7139074726365807E-4	TGTGCCTCGACCACTGGTTGGTTCAAGATATTT	CASTTGWFKIF	TRGV9	.	TRGJP1	6	-1	-1	9
29	1.7139074726365807E-4	TGTGCCACCTGGGACCAGCGGGGGCTACTCTTT	CATWDQRGLLF	TRGV7	.	TRGJ1	14	-1	-1	26
29	1.7139074726365807E-4	TGTGCCTTGTGGGAGGTTAAGAAACTCTTT	CALWEVKKLF	TRGV9	.	TRGJ2	16	-1	-1	17
29	1.7139074726365807E-4	TGTGCTGCTTATAAGAAACTCTTT	CAAYKKLF	TRGV10	.	TRGJ1	7	-1	-1	8
29	1.7139074726365807E-4	TGTGCTGCGTGGGCCACCGGGAAACTCTTT	CAAWATGKLF	TRGV10	.	TRGJ1	12	-1	-1	20
29	1.7139074726365807E-4	TGTGCCTGGGGGGGTAAGAAACTCTTT	CAWGGKKLF	TRGV9	.	TRGJ1	12	-1	-1	14
29	1.7139074726365807E-4	TGTGCCACCTGGGACCTCTTT	CATWDLF	TRGV2	.	TRGJ1	14	-1	-1	15
29	1.7139074726365807E-4	TGTGCCGACATTTATTATAAGAAACTCTTT	CADIYYKKLF	TRGV9	.	TRGJ1	5	-1	-1	11
29	1.7139074726365807E-4	TGTGCCACCTGGGACATGTGGAAACTCTTT	CATWDMWKLF	TRGV3	.	TRGJ1	15	-1	-1	20
29	1.7139074726365807E-4	TGTGCCACCTGGGACAAGAAACTCTTT	CATWDKKLF	TRGV2	.	TRGJ1	14	-1	-1	15
29	1.7139074726365807E-4	TGTGCTCCCTTATTCCAGAAACTCTTT	CAPLFQKLF	TRGV10	.	TRGJ1	5	-1	-1	16
28	1.6548072149594572E-4	TGTGCCTTGTGGGAGGTGCTAGAGTCCAAACAAGAGTTGGGCAAAAAAATCAAGGTATTT	CALWEVLESKQELGKKIKVF	TRGV9	.	TRGJP	18	-1	-1	30
28	1.6548072149594572E-4	TGTGCCTTGTGGGAGGAACCGACCCTCCTTCAAGAGTTGGGCAAAAAAATCAAGGTATTT	CALWEEPTLLQELGKKIKVF	TRGV9	.	TRGJP	15	-1	-1	30
28	1.6548072149594572E-4	TGTGCCTTGTGGGAACCCAGGGGGGATAACGAGTTGGGCAAAAAAATCAAGGTATTT	CALWEPRGDNELGKKIKVF	TRGV9	.	TRGJP	13	-1	-1	30
28	1.6548072149594572E-4	TGTGCCTTGTGGGAGGTTCGCTTGCAAGAGTTGGGCAAAAAAATCAAGGTATTT	CALWEVRLQELGKKIKVF	TRGV9	.	TRGJP	16	-1	-1	23
28	1.6548072149594572E-4	TGTGCCTTGTGGGAGGTCGAACAAAATGAGTTGGGCAAAAAAATCAAGGTATTT	CALWEVEQNELGKKIKVF	TRGV9	.	TRGJP	16	-1	-1	27
28	1.6548072149594572E-4	TGTGCCTTGTGGGAGGTGCCGGCGCAAGAGTTGGGCAAAAAAATCAAGGTATTT	CALWEVPAQELGKKIKVF	TRGV9	.	TRGJP	18	-1	-1	23
28	1.6548072149594572E-4	TGTGCCTTGTGGGAGGGCCCCTCACAAGAGTTGGGCAAAAAAATCAAGGTATTT	CALWEGPSQELGKKIKVF	TRGV9	.	TRGJP	25	-1	-1	24
28	1.6548072149594572E-4	TGTGCCTTGTGGGAGATCGCCCCACAAGAGTTGGGCAAAAAAATCAAGGTATTT	CALWEIAPQELGKKIKVF	TRGV9	.	TRGJP	27	-1	-1	24
28	1.6548072149594572E-4	TGTGCCTTGTGGGATACTTTGGTAGAGTTGGGCAAAAAAATCAAGGTATTT	CALWDTLVELGKKIKVF	TRGV9	.	TRGJP	13	-1	-1	23
28	1.6548072149594572E-4	TGTGCCTTGTGGGAGGTGCTACAAGAGTTGGGCAAAAAAATCAAGGTATTT	CALWEVLQELGKKIKVF	TRGV9	.	TRGJP	18	-1	-1	21
28	1.6548072149594572E-4	TGTGCCTTGTGGGAGGTGCCGCCAGAGTTGGGCAAAAAAATCAAGGTATTT	CALWEVPPELGKKIKVF	TRGV9	.	TRGJP	18	-1	-1	20
28	1.6548072149594572E-4	TGTGCCTTGTGGGAGGTGCGGGTGGGGTTGGGCAAAAAAATCAAGGTATTT	CALWEVRVGLGKKIKVF	TRGV9	.	TRGJP	18	-1	-1	26
28	1.6548072149594572E-4	TGTGCCTTGTGGGAGGTGCATTGGGAGTTGGGCAAAAAAATCAAGGTATTT	CALWEVHWELGKKIKVF	TRGV9	.	TRGJP	19	-1	-1	24
28	1.6548072149594572E-4	TGTGCCTTGTGGGAGGTGAAAGTGAGGACGGATTATTATAAGAAACTCTTT	CALWEVKVRTDYYKKLF	TRGV9	.	TRGJ1	17	-1	-1	28
28	1.6548072149594572E-4	TGTGCCTTGTGGGATTCTCAAGAGTTGGGCAAAAAAATCAAGGTATTT	CALWDSQELGKKIKVF	TRGV9	.	TRGJP	13	-1	-1	18
28	1.6548072149594572E-4	TGTGCCTTGTGGGAGGTGCGGGAGAATAGGTATTATAAGAAACTCTTT	CALWEVRENRYYKKLF	TRGV9	.	TRGJ2	18	-1	-1	30
28	1.6548072149594572E-4	TGTGCCTTGTGGGAGGTGCAGGGGGAATGTGATTGGATCAAGACGTTT	CALWEVQGECDWIKTF	TRGV9	.	TRGJP2	19	-1	-1	28
28	1.6548072149594572E-4	TGTGCCACCTGGGACGGGCCTAAAGGTAGTGATTGGATCAAGACGTTT	CATWDGPKGSDWIKTF	TRGV2	.	TRGJP2	19	-1	-1	25
28	1.6548072149594572E-4	TGTGCTGCGTGGGCCGAGCCCGCCAATTATAAGAAACTCTTT	CAAWAEPANYKKLF	TRGV10	.	TRGJ1	12	-1	-1	25
28	1.6548072149594572E-4	TGTGCTGCGTGGGCGCCAGGGGGGACTTATAAGAAACTCTTT	CAAWAPGGTYKKLF	TRGV10	.	TRGJ1	12	-1	-1	26
28	1.6548072149594572E-4	TGTGCTGCGTGGGATTACCTTTCCCGTCATAAGAAACTCTTT	CAAWDYLSRHKKLF	TRGV10	.	TRGJ1	17	-1	-1	28
28	1.6548072149594572E-4	TGTGCTGCGTGGGATCTAGGCACTGGTTGGTTCAAGATATTT	CAAWDLGTGWFKIF	TRGV10	.	TRGJP1	14	-1	-1	8
28	1.6548072149594572E-4	TGTGCTGCGTGGGATAAAGATGAGGGTAATAAGAAACTCTTT	CAAWDKDEGNKKLF	TRGV10	.	TRGJ1	14	-1	-1	28
28	1.6548072149594572E-4	TGTGCTGCGTGGGACCCTACCACTGGTTGGTTCAAGATATTT	CAAWDPTTGWFKIF	TRGV10	.	TRGJP1	13	-1	-1	17
28	1.6548072149594572E-4	TGTGCCTTGTGGGAGGTGCATAGGGATTATAAGAAACTCTTT	CALWEVHRDYKKLF	TRGV9	.	TRGJ1	19	-1	-1	25
28	1.6548072149594572E-4	TGTGCCACCTGGGACGGGCCTGATTATTATAAGAAACTCTTT	CATWDGPDYYKKLF	TRGV2	.	TRGJ1	19	-1	-1	22
28	1.6548072149594572E-4	TGTGCTGCGTGGGCCCAATCTCGGGATAAGAAACTCTTT	CAAWAQSRDKKLF	TRGV10	.	TRGJ1	12	-1	-1	25
28	1.6548072149594572E-4	TGTGCTGCGTGGGCGGAGATAGGGTATAAGAAACTCTTT	CAAWAEIGYKKLF	TRGV10	.	TRGJ1	12	-1	-1	24
28	1.6548072149594572E-4	TGTGCTGCGTGGGATTGGTTGGAAGGGGGGAAACTCTTT	CAAWDWLEGGKLF	TRGV10	.	TRGJ1	15	-1	-1	29
28	1.6548072149594572E-4	TGTGCTGCGTGGGATTGGGGTTTGGTGGTCGGACTCTTT	CAAWDWGLVVGLF	TRGV10	.	TRGJ1	15	-1	-1	32
28	1.6548072149594572E-4	TGTGCCTTGTGGCATTTGCCGGATTATAAGAAACTCTTT	CALWHLPDYKKLF	TRGV9	.	TRGJ1	11	-1	-1	22
28	1.6548072149594572E-4	TGTGCCTTGTGGGAGGTCTTTAGTTATAAGAAACTCTTT	CALWEVFSYKKLF	TRGV9	.	TRGJ1	16	-1	-1	19
28	1.6548072149594572E-4	TGTGCCTTGTGGGAGGTGCCACATTATAAGAAACTCTTT	CALWEVPHYKKLF	TRGV9	.	TRGJ1	18	-1	-1	22
28	1.6548072149594572E-4	TGTGCCTTGTGGGAGGGCATAGGGTATAAGAAACTCTTT	CALWEGIGYKKLF	TRGV9	.	TRGJ2	18	-1	-1	24
28	1.6548072149594572E-4	TGTGCCTTGTGGGAGGGATATTATTATAAGAAACTCTTT	CALWEGYYYKKLF	TRGV9	.	TRGJ1	15	-1	-1	19
28	1.6548072149594572E-4	TGTGCCTTGTGGGAGACAGATTATTATAAGAAACTCTTT	CALWETDYYKKLF	TRGV9	.	TRGJ1	14	-1	-1	19
28	1.6548072149594572E-4	TGTGCCTTGTGGAGGTGGACAAATTATAAGAAACTCTTT	CALWRWTNYKKLF	TRGV9	.	TRGJ2	19	-1	-1	22
28	1.6548072149594572E-4	TGTGCTGCGTGGGATTATGGTTATAAGAAACTCTTT	CAAWDYGYKKLF	TRGV10	.	TRGJ1	16	-1	-1	20
28	1.6548072149594572E-4	TGTGCTGCGTGGGACCAGAATTATAAGAAACTCTTT	CAAWDQNYKKLF	TRGV10	.	TRGJ1	13	-1	-1	19
28	1.6548072149594572E-4	TGTGCTGCGTGGGACGGGTATTATAAGAAACTCTTT	CAAWDGYYKKLF	TRGV10	.	TRGJ1	13	-1	-1	18
28	1.6548072149594572E-4	TGTGCCTACTCGGCTTATTATAAGAAACTCTTT	CAYSAYYKKLF	TRGV9	.	TRGJ1	6	-1	-1	14
28	1.6548072149594572E-4	TGTGCCCGAACCCGGGGTTATAAGAAACTCTTT	CARTRGYKKLF	TRGV10	.	TRGJ1	4	-1	-1	17
28	1.6548072149594572E-4	TGTGCTGCGTGGGATTGTAGGAAACTCTTT	CAAWDCRKLF	TRGV10	.	TRGJ1	15	-1	-1	13
28	1.6548072149594572E-4	TGTGCCTCGCTTGGTTGGTTCAAGATATTT	CASLGWFKIF	TRGV9	.	TRGJP1	6	-1	-1	11
28	1.6548072149594572E-4	TGTGCTGTCCAGCCTAAGAAACTCTTT	CAVQPKKLF	TRGV10	.	TRGJ1	6	-1	-1	14
28	1.6548072149594572E-4	TGTGCTGCGTGGGTAAAGAAACTCTTT	CAAWVKKLF	TRGV10	.	TRGJ1	12	-1	-1	15
28	1.6548072149594572E-4	TGTGCCACCTGGGCCAAGAAACTCTTT	CATWAKKLF	TRGV5	.	TRGJ1	15	-1	-1	15
28	1.6548072149594572E-4	TGTGCCACCTGGGATCCCCGACTCTTT	CATWDPRLF	TRGV3	.	TRGJ1	13	-1	-1	20
28	1.6548072149594572E-4	TGTGCCACCTGGAGTAAGAAACTCTTT	CATWSKKLF	TRGV3	.	TRGJ1	11	-1	-1	14
28	1.6548072149594572E-4	TGTGCCTATAATGGGAATTATTATAAGAAACTCTTT	CAYNGNYYKKLF	TRGV9	.	TRGJ1	6	-1	-1	7
28	1.6548072149594572E-4	TGTGCCACCTGGGATGGTGAGAAACTCTTT	CATWDGEKLF	TRGV8	.	TRGJ1	14	-1	-1	19
28	1.6548072149594572E-4	TGTGCTGCGTGGGGTAAGAAACTCTTT	CAAWGKKLF	TRGV10	.	TRGJ1	12	-1	-1	14
28	1.6548072149594572E-4	TGTGCCACCTGGCGCAAGAAACTCTTT	CATWRKKLF	TRGV2	.	TRGJ1	11	-1	-1	15
28	1.6548072149594572E-4	TGTGCTGCGTGGGATTATCGGAGGAAACTCTTT	CAAWDYRRKLF	TRGV10	.	TRGJ1	16	-1	-1	23
28	1.6548072149594572E-4	TGTGCTGCGTGGGATTATGTGAAACTCTTT	CAAWDYVKLF	TRGV10	.	TRGJ1	19	-1	-1	13
28	1.6548072149594572E-4	TGTGCCTTGTGGGGACAAAATTATTATAAGAAACTCTTT	CALWGQNYYKKLF	TRGV9	.	TRGJ2	12	-1	-1	18
28	1.6548072149594572E-4	TGTGCCTTGTGGGAGGTAACTAGATATAAGAAACTCTTT	CALWEVTRYKKLF	TRGV9	.	TRGJ1	16	-1	-1	24
27	1.5957069572823337E-4	TGTGCCTTGTGGGAGGTGCGGGTTTCCAATGAGTTGGGCAAAAAAATCAAGGTATTT	CALWEVRVSNELGKKIKVF	TRGV9	.	TRGJP	18	-1	-1	26
27	1.5957069572823337E-4	TGTGCCTTGTGGGAGGTGCAAAGGTCCGTTCAGAAGCCGAAGGATAAGAAACTCTTT	CALWEVQRSVQKPKDKKLF	TRGV9	.	TRGJ1	19	-1	-1	43
27	1.5957069572823337E-4	TGTGCCTTGTGGGAGGCTAGCGTTTACGGAGAGTTGGGCAAAAAAATCAAGGTATTT	CALWEASVYGELGKKIKVF	TRGV9	.	TRGJP	15	-1	-1	29
27	1.5957069572823337E-4	TGTGCTGCGTGGGATTCGATTCCCCGAAATTCGAATTATTATAAGAAACTCTTT	CAAWDSIPRNSNYYKKLF	TRGV10	.	TRGJ1	23	-1	-1	27
27	1.5957069572823337E-4	TGTGCCTTGTGGGATAAGGGAGATCCGGGGTTGGGCAAAAAAATCAAGGTATTT	CALWDKGDPGLGKKIKVF	TRGV9	.	TRGJP	13	-1	-1	29
27	1.5957069572823337E-4	TGTGCCTTGTGGGAGGTCCACCGTCAAGAGTTGGGCAAAAAAATCAAGGTATTT	CALWEVHRQELGKKIKVF	TRGV9	.	TRGJP	21	-1	-1	24
27	1.5957069572823337E-4	TGTGCCTTGTGGGAGGTCGGCCCTCAAGAGTTGGGCAAAAAAATCAAGGTATTT	CALWEVGPQELGKKIKVF	TRGV9	.	TRGJP	16	-1	-1	24
27	1.5957069572823337E-4	TGTGCCTTGTGGGAGGTGCAGGTAAAGGAGTTGGGCAAAAAAATCAAGGTATTT	CALWEVQVKELGKKIKVF	TRGV9	.	TRGJP	19	-1	-1	27
27	1.5957069572823337E-4	TGTGCCTTGTGGGAAGATTCTGTACCAGAGTTGGGCAAAAAAATCAAGGTATTT	CALWEDSVPELGKKIKVF	TRGV9	.	TRGJP	13	-1	-1	26
27	1.5957069572823337E-4	TGTGCTGCGTGGGATTCTGTTGCTGCTCTGCATTATTATAAGAAACTCTTT	CAAWDSVAALHYYKKLF	TRGV10	.	TRGJ1	15	-1	-1	31
27	1.5957069572823337E-4	TGTGCCTTGTGGGAGTCCGATTGGGGAAAGAATTATTATAAGAAACTCTTT	CALWESDWGKNYYKKLF	TRGV9	.	TRGJ2	14	-1	-1	29
27	1.5957069572823337E-4	TGTGCCTTGTGGGAGCCGCTTAGGGAGTTGGGCAAAAAAATCAAGGTATTT	CALWEPLRELGKKIKVF	TRGV9	.	TRGJP	14	-1	-1	24
27	1.5957069572823337E-4	TGTGCCTTGTGGGAGGTGCATCACGAGTTGGGCAAAAAAATCAAGGTATTT	CALWEVHHELGKKIKVF	TRGV9	.	TRGJP	19	-1	-1	21
27	1.5957069572823337E-4	TGTGCCTTGTGGGAGGTGCAAAAGGAGTTGGGCAAAAAAATCAAGGTATTT	CALWEVQKELGKKIKVF	TRGV9	.	TRGJP	19	-1	-1	24
27	1.5957069572823337E-4	TGTGCCTTGTGGGAGGCCTCGCAAGAGTTGGGCAAAAAAATCAAGGTATTT	CALWEASQELGKKIKVF	TRGV9	.	TRGJP	15	-1	-1	20
27	1.5957069572823337E-4	TGTGCCTTGTGGGAGGTCCTCGAGTTGGGCAAAAAAATCAAGGTATTT	CALWEVLELGKKIKVF	TRGV9	.	TRGJP	16	-1	-1	21
27	1.5957069572823337E-4	TGTGCCCGACTTGTCGTGGAGGGCCCCGCATATTATAAGAAACTCTTT	CARLVVEGPAYYKKLF	TRGV9	.	TRGJ1	5	-1	-1	30
27	1.5957069572823337E-4	TGTGCCTTGTGGGAGGTGCAATATGGCCTAGATAAGAAACTCTTT	CALWEVQYGLDKKLF	TRGV9	.	TRGJ1	19	-1	-1	31
27	1.5957069572823337E-4	TGTGCCTTGTGGGAGGCGGAGTTGGGCAAAAAAATCAAGGTATTT	CALWEAELGKKIKVF	TRGV9	.	TRGJP	15	-1	-1	18
27	1.5957069572823337E-4	TGTGCCTTGTGGGAGACCCCCGCCGAGGATTATAAGAAACTCTTT	CALWETPAEDYKKLF	TRGV9	.	TRGJ1	14	-1	-1	28
27	1.5957069572823337E-4	TGTGCCACCTGGGACGGGTCAAGTAGTGATTGGATCAAGACGTTT	CATWDGSSSDWIKTF	TRGV2	.	TRGJP2	17	-1	-1	21
27	1.5957069572823337E-4	TGTGCTGCGTGGGGGGCTTACAAGGGTTGGTTCAAGATATTT	CAAWGAYKGWFKIF	TRGV10	.	TRGJP1	12	-1	-1	24
27	1.5957069572823337E-4	TGTGCTGCGTACCCTTCCTCGGCTGGTTGGTTCAAGATATTT	CAAYPSSAGWFKIF	TRGV10	.	TRGJP1	9	-1	-1	22
27	1.5957069572823337E-4	TGTGCCTTGTGGGAGGTCGCACATTATTATAAGAAACTCTTT	CALWEVAHYYKKLF	TRGV9	.	TRGJ1	21	-1	-1	22
27	1.5957069572823337E-4	TGTGCCTTGTGGGAGGTGTTTTGTTATTATAAGAAACTCTTT	CALWEVFCYYKKLF	TRGV9	.	TRGJ1	17	-1	-1	23
27	1.5957069572823337E-4	TGTGCCTTGTGGGAGGTGCTTTTTGATTATAAGAAACTCTTT	CALWEVLFDYKKLF	TRGV9	.	TRGJ1	18	-1	-1	25
27	1.5957069572823337E-4	TGTGCCTTGTGGGAGGTGCCCTTTAATTATAAGAAACTCTTT	CALWEVPFNYKKLF	TRGV9	.	TRGJ1	21	-1	-1	25
27	1.5957069572823337E-4	TGTGCCTTGTGGGAGGGGCTAAATTATTATAAGAAACTCTTT	CALWEGLNYYKKLF	TRGV9	.	TRGJ1	18	-1	-1	21
27	1.5957069572823337E-4	TGTGCCACCTGGGACGGGAAGGGTGATTGGATCAAGACGTTT	CATWDGKGDWIKTF	TRGV2	.	TRGJP2	17	-1	-1	22
27	1.5957069572823337E-4	TGTGCCTTGTGGGAGGTGAAGTATCTTAAGAAACTCTTT	CALWEVKYLKKLF	TRGV9	.	TRGJ1	17	-1	-1	17
27	1.5957069572823337E-4	TGTGCCTTGAAAGGCTCTCGTTATTATAAGAAACTCTTT	CALKGSRYYKKLF	TRGV9	.	TRGJ1	8	-1	-1	20
27	1.5957069572823337E-4	TGTGCCTTGTGGGACGATTATTATAAGAAACTCTTT	CALWDDYYKKLF	TRGV9	.	TRGJ1	13	-1	-1	16
27	1.5957069572823337E-4	TGTGCCTTGTGGGAGATTTATTATAAGAAACTCTTT	CALWEIYYKKLF	TRGV9	.	TRGJ1	14	-1	-1	14
27	1.5957069572823337E-4	TGTGCCACCTGGGACGGGCGAGTTTGGAAACTCTTT	CATWDGRVWKLF	TRGV2	.	TRGJ1	18	-1	-1	26
27	1.5957069572823337E-4	TGTGCTGCGTGGGATTATAATTTGAAACTCTTT	CAAWDYNLKLF	TRGV10	.	TRGJ1	16	-1	-1	13
27	1.5957069572823337E-4	TGTGCCACCTGGGACGGCCCGAAGAAACTCTTT	CATWDGPKKLF	TRGV2	.	TRGJ1	20	-1	-1	21
27	1.5957069572823337E-4	TGTGCTCCCGGGGGGAGGAAGAAACTCTTT	CAPGGRKKLF	TRGV10	.	TRGJ1	5	-1	-1	18
27	1.5957069572823337E-4	TGTGCCACCTGGTCCAAGAAACTCTTT	CATWSKKLF	TRGV2	.	TRGJ1	11	-1	-1	15
27	1.5957069572823337E-4	TGTGCTGCGTGGGTTTTTTATTATAAGAAACTCTTT	CAAWVFYYKKLF	TRGV10	.	TRGJ1	15	-1	-1	17
27	1.5957069572823337E-4	TGTGCCTTGTGGGAGATATATTATAAGAAACTCTTT	CALWEIYYKKLF	TRGV9	.	TRGJ1	14	-1	-1	18
27	1.5957069572823337E-4	TGTGCCACCTGGGACAGGCGGCGGAAACTCTTT	CATWDRRRKLF	TRGV3	.	TRGJ1	18	-1	-1	23
27	1.5957069572823337E-4	TGTGCTGCGTGGGATCAGGGGAAACTCTTT	CAAWDQGKLF	TRGV10	.	TRGJ1	14	-1	-1	20
27	1.5957069572823337E-4	TGTGCTGCGTGGGATAAGAAACTCTTT	CAAWDKKLF	TRGV10	.	TRGJ1	14	-1	-1	13
27	1.5957069572823337E-4	TGTGCCACCCAAATGAAGAAACTCTTT	CATQMKKLF	TRGV8	.	TRGJ1	8	-1	-1	15
27	1.5957069572823337E-4	TGTGCCACCTGGGACAGGAATTATTATAAGAAACTCTTT	CATWDRNYYKKLF	TRGV3	.	TRGJ1	17	-1	-1	17
27	1.5957069572823337E-4	TGTGCTGCGTGGGAGGAGCCGCATAAGAAACTCTTT	CAAWEEPHKKLF	TRGV10	.	TRGJ1	13	-1	-1	22
27	1.5957069572823337E-4	TGTGCCTTGTTCCCCGCTTATTATAAGAAACTCTTT	CALFPAYYKKLF	TRGV9	.	TRGJ1	9	-1	-1	17
27	1.5957069572823337E-4	TGTGCCTTGTGGGAGGTGTATTATAAGAAACTCTTT	CALWEVYYKKLF	TRGV9	.	TRGJ2	17	-1	-1	18
27	1.5957069572823337E-4	TGTGCTGCGTGGGACGGTTATAAGAAACTCTTT	CAAWDGYKKLF	TRGV10	.	TRGJ1	13	-1	-1	17
27	1.5957069572823337E-4	TGTGCTGCGTGGAGGGTTAAGAAACTCTTT	CAAWRVKKLF	TRGV10	.	TRGJ1	11	-1	-1	17
27	1.5957069572823337E-4	TGTGCTGCGTGGGCCCGCTTCGTTATTAAGAAACTCTTT	CAAWARFVIKKLF	TRGV10	.	TRGJ1	12	-1	-1	22
27	1.5957069572823337E-4	TGTGCTGCGTGGGTCTCCCAAAGTGGGAAACTCTTT	CAAWVSQSGKLF	TRGV10	.	TRGJ1	12	-1	-1	26
27	1.5957069572823337E-4	TGTGCTGCGTGGGACCTGAAGAAACTCTTT	CAAWDLKKLF	TRGV10	.	TRGJ1	13	-1	-1	18
26	1.5366066996052102E-4	TGTGCCTTGTGGGAGGTGCCAGACCGCGAATCGAATTATTATAAGAAACTCTTT	CALWEVPDRESNYYKKLF	TRGV9	.	TRGJ1	18	-1	-1	30
26	1.5366066996052102E-4	TGTGCCTTGTGGGAGGTGCACCGGGGTGAGTTGGGCAAAAAAATCAAGGTATTT	CALWEVHRGELGKKIKVF	TRGV9	.	TRGJP	21	-1	-1	27
26	1.5366066996052102E-4	TGTGCCTTGTGGGAGGCACTCGTCAAAGAGTTGGGCAAAAAAATCAAGGTATTT	CALWEALVKELGKKIKVF	TRGV9	.	TRGJP	15	-1	-1	25
26	1.5366066996052102E-4	TGTGCTGCCACCTTTTTTCGACCAAATACCACTGGTTGGTTCAAGATATTT	CAATFFRPNTTGWFKIF	TRGV10	.	TRGJP1	7	-1	-1	25
26	1.5366066996052102E-4	TGTGCCTTGTGGGAGGGCCACCAAGAGTTGGGCAAAAAAATCAAGGTATTT	CALWEGHQELGKKIKVF	TRGV9	.	TRGJP	21	-1	-1	21
26	1.5366066996052102E-4	TGTGCCTTGTGGGAGAGTCTTCAAGAGTTGGGCAAAAAAATCAAGGTATTT	CALWESLQELGKKIKVF	TRGV9	.	TRGJP	14	-1	-1	21
26	1.5366066996052102E-4	TGTGCCTTGTGGGAGGTTTGGGAGTTGGGCAAAAAAATCAAGGTATTT	CALWEVWELGKKIKVF	TRGV9	.	TRGJP	16	-1	-1	21
26	1.5366066996052102E-4	TGTGCCTTGTGGGAGGTACCCGGGTTGGGCAAAAAAATCAAGGTATTT	CALWEVPGLGKKIKVF	TRGV9	.	TRGJP	16	-1	-1	23
26	1.5366066996052102E-4	TGTGCCTTGTGGGAGGGGGGAGAGTTGGGCAAAAAAATCAAGGTATTT	CALWEGGELGKKIKVF	TRGV9	.	TRGJP	15	-1	-1	20
26	1.5366066996052102E-4	TGTGCCTTGTGGGAACTGCAAGAGTTGGGCAAAAAAATCAAGGTATTT	CALWELQELGKKIKVF	TRGV9	.	TRGJP	19	-1	-1	17
26	1.5366066996052102E-4	TGTGCTGCGTGGGATTCCGTCCCTATTTATTATAAGAAACTCTTT	CAAWDSVPIYYKKLF	TRGV10	.	TRGJ1	19	-1	-1	26
26	1.5366066996052102E-4	TGTGCCTTGTGGGTTTTTGGGTTGGGCAAAAAAATCAAGGTATTT	CALWVFGLGKKIKVF	TRGV9	.	TRGJP	12	-1	-1	20
26	1.5366066996052102E-4	TGTGCCTTGTGGGACAATAAGTTGGGCAAAAAAATCAAGGTATTT	CALWDNKLGKKIKVF	TRGV9	.	TRGJP	13	-1	-1	9
26	1.5366066996052102E-4	TGTGCCTTGTGGGAGGCGACCCTCGATTATTATAAGAAACTCTTT	CALWEATLDYYKKLF	TRGV9	.	TRGJ1	15	-1	-1	22
26	1.5366066996052102E-4	TGTGCCTTGTGGGAGGGCGGCATACGGAAGAAGAAACTCTTT	CALWEGGIRKKKLF	TRGV9	.	TRGJ1	15	-1	-1	30
26	1.5366066996052102E-4	TGTGCCTTGCCCTATTCCGGGGATTATTATAAGAAACTCTTT	CALPYSGDYYKKLF	TRGV9	.	TRGJ1	8	-1	-1	22
26	1.5366066996052102E-4	TGTGCCACCTGGGTCTCCGGCTTAGGGTATAAGAAACTCTTT	CATWVSGLGYKKLF	TRGV2	.	TRGJ1	12	-1	-1	27
26	1.5366066996052102E-4	TGTGCCACCTGGGACGGGCGGGGTTATTATAAGAAACTCTTT	CATWDGRGYYKKLF	TRGV2	.	TRGJ1	18	-1	-1	23
26	1.5366066996052102E-4	TGTCCTCTAAGTGGGATGGGTTATTATAAGAAACTCTTT	CPLSGMGYYKKLF	TRGV10	.	TRGJ1	5	-1	-1	20
26	1.5366066996052102E-4	TGTGCTGCGTGGGTTATAGATTATTATAAGAAACTCTTT	CAAWVIDYYKKLF	TRGV10	.	TRGJ1	15	-1	-1	19
26	1.5366066996052102E-4	TGTGCTGCGTGGGTTACACCTTATTATAAGAAACTCTTT	CAAWVTPYYKKLF	TRGV10	.	TRGJ1	16	-1	-1	20
26	1.5366066996052102E-4	TGTGCTGCGTGGGATTCCTGTTATTATAAGAAACTCTTT	CAAWDSCYYKKLF	TRGV10	.	TRGJ1	15	-1	-1	20
26	1.5366066996052102E-4	TGTGCCTTGTGGGTGTACTTTTATTATAAGAAACTCTTT	CALWVYFYYKKLF	TRGV9	.	TRGJ1	12	-1	-1	20
26	1.5366066996052102E-4	TGTGCCTTGTGGGAGGTGACATATTATAAGAAACTCTTT	CALWEVTYYKKLF	TRGV9	.	TRGJ1	17	-1	-1	21
26	1.5366066996052102E-4	TGTGCCTTGTGGGAGGCCCACTATTATAAGAAACTCTTT	CALWEAHYYKKLF	TRGV9	.	TRGJ1	15	-1	-1	21
26	1.5366066996052102E-4	TGTGCTGCGTGGGGTTTTTATTATAAGAAACTCTTT	CAAWGFYYKKLF	TRGV10	.	TRGJ1	15	-1	-1	17
26	1.5366066996052102E-4	TGTGCTGCGTGGGATTGCCTGTATAAGAAACTCTTT	CAAWDCLYKKLF	TRGV10	.	TRGJ1	15	-1	-1	21
26	1.5366066996052102E-4	TGTGCCACCTGGGACGATTTTGATAAGAAACTCTTT	CATWDDFDKKLF	TRGV2	.	TRGJ1	15	-1	-1	16
26	1.5366066996052102E-4	TGTGCCTTGTGGATCGGTTATAAGAAACTCTTT	CALWIGYKKLF	TRGV9	.	TRGJ1	11	-1	-1	17
26	1.5366066996052102E-4	TGTGCCACCTGGGACCCCACCCAGAAACTCTTT	CATWDPTQKLF	TRGV4	.	TRGJ1	13	-1	-1	22
26	1.5366066996052102E-4	TGTGCTGCGTTTGGATATAAGAAACTCTTT	CAAFGYKKLF	TRGV10	.	TRGJ1	9	-1	-1	15
26	1.5366066996052102E-4	TGTGCTGCGTGGCTGTATAAGAAACTCTTT	CAAWLYKKLF	TRGV10	.	TRGJ1	11	-1	-1	15
26	1.5366066996052102E-4	TGTGCTGCGTGGGATCTCAAGAAACTCTTT	CAAWDLKKLF	TRGV10	.	TRGJ1	14	-1	-1	18
26	1.5366066996052102E-4	TGTGCCTTGTGGGAGGTGCTGTATTATAAGAAACTCTTT	CALWEVLYYKKLF	TRGV9	.	TRGJ1	18	-1	-1	21
26	1.5366066996052102E-4	TGTGCCACCTGGGACCGCTTTACTAGGGAGAAACTCTTT	CATWDRFTREKLF	TRGV2	.	TRGJ1	14	-1	-1	28
26	1.5366066996052102E-4	TGTGCTGCGTGGGGAAACGGTTATAAGAAACTCTTT	CAAWGNGYKKLF	TRGV10	.	TRGJ1	12	-1	-1	20
26	1.5366066996052102E-4	TGTGCTGCGTGGGAGGTCGAGGCTAAGAAACTCTTT	CAAWEVEAKKLF	TRGV10	.	TRGJ1	13	-1	-1	23
26	1.5366066996052102E-4	TGTGCTGCGTGGGATTCTTTGGAGAAACTCTTT	CAAWDSLEKLF	TRGV10	.	TRGJ1	15	-1	-1	22
26	1.5366066996052102E-4	TGTGCTGCGTGGGATTATAGTAAGAAACTCTTT	CAAWDYSKKLF	TRGV10	.	TRGJ1	16	-1	-1	13
26	1.5366066996052102E-4	TGTGCTGCGTGGGAAGCGGGTAAGAAACTCTTT	CAAWEAGKKLF	TRGV10	.	TRGJ1	13	-1	-1	20
26	1.5366066996052102E-4	TGTGCCACCTGGGACGGTTATAAGAAACTCTTT	CATWDGYKKLF	TRGV2	.	TRGJ1	16	-1	-1	17
26	1.5366066996052102E-4	TGTGCTGCGTGGGACCATAAGAAACTCTTT	CAAWDHKKLF	TRGV10	.	TRGJ1	13	-1	-1	16
26	1.5366066996052102E-4	CGGGGTTATTATAAGAAACTCTTT	RGYYKKLF	TRGV4	.	TRGJ1	-1	-1	-1	5
26	1.5366066996052102E-4	TGTGCCACCTGGGGACTCTTT	CATWGLF	TRGV7	.	TRGJ1	12	-1	-1	14
26	1.5366066996052102E-4	TGTGCTGCGTGGGATCGAGTAAGGTATAAGAAACTCTTT	CAAWDRVRYKKLF	TRGV10	.	TRGJ1	14	-1	-1	24
26	1.5366066996052102E-4	TGTGCTGCGTGGGAAACAGATTATTATAAGAAACTCTTT	CAAWETDYYKKLF	TRGV10	.	TRGJ1	13	-1	-1	19
26	1.5366066996052102E-4	TGTGCCTTGTGGGAGCCCCCTTATTATAAGAAACTCTTT	CALWEPPYYKKLF	TRGV9	.	TRGJ1	14	-1	-1	20
26	1.5366066996052102E-4	TGTGCCACCTGGGACGGGCAAAGTAGTAAGAAACTCTTT	CATWDGQSSKKLF	TRGV2	.	TRGJ1	18	-1	-1	26
26	1.5366066996052102E-4	TGTGCCACCTGGGATGGGCGGGGAAAGAAACTCTTT	CATWDGRGKKLF	TRGV4	.	TRGJ1	18	-1	-1	24
26	1.5366066996052102E-4	TGTGCTGCGTCGCTCGGGGTGAAGAAACTCTTT	CAASLGVKKLF	TRGV10	.	TRGJ1	9	-1	-1	21
26	1.5366066996052102E-4	TGTGCTGCGTGGGATTATTGGAAGAAACTCTTT	CAAWDYWKKLF	TRGV10	.	TRGJ1	16	-1	-1	13
26	1.5366066996052102E-4	TGTGCCTTGTGGGAGGTGTCGAAGAAACTCTTT	CALWEVSKKLF	TRGV9	.	TRGJ1	17	-1	-1	21
26	1.5366066996052102E-4	TGTGCTGCGTGGGATTATTGGAAACTCTTT	CAAWDYWKLF	TRGV10	.	TRGJ1	16	-1	-1	13
26	1.5366066996052102E-4	TGTGCCTCCAAATATTATAAGAAACTCTTT	CASKYYKKLF	TRGV9	.	TRGJ1	6	-1	-1	6
26	1.5366066996052102E-4	TGTGCCACCTGGGACGTGCTCTTT	CATWDVLF	TRGV3	.	TRGJ1	14	-1	-1	18
25	1.4775064419280867E-4	TGTGCCTTGTGGGAGGTTCAGAATTGGCTGGGTACCCATTTGGGCAAAAAAATCAAGGTATTT	CALWEVQNWLGTHLGKKIKVF	TRGV9	.	TRGJP	19	-1	-1	39
25	1.4775064419280867E-4	TGTGCCTTGTGGGAGGTGCTCAGTAGAGTCGTAGGAGAGTTGGGCAAAAAAATCAAGGTATTT	CALWEVLSRVVGELGKKIKVF	TRGV9	.	TRGJP	18	-1	-1	35
25	1.4775064419280867E-4	TGTGCCTTGACCCCTCTATTCGAAAACCGTTTGTCAAATAGTAGTGATTGGATCAAGACGTTT	CALTPLFENRLSNSSDWIKTF	TRGV9	.	TRGJP2	8	-1	-1	37
25	1.4775064419280867E-4	TGTGCCTTGTGGGAGGTGCAGGGCCCTTTGAAGGAGTTGGGCAAAAAAATCAAGGTATTT	CALWEVQGPLKELGKKIKVF	TRGV9	.	TRGJP	19	-1	-1	33
25	1.4775064419280867E-4	TGTGCTGCGTGGGATTATACCCCCTTGATTATTTATTATAAGAAACTCTTT	CAAWDYTPLIIYYKKLF	TRGV10	.	TRGJ1	16	-1	-1	32
25	1.4775064419280867E-4	TGTGCCTTGTGGGAGGTGCGTCCAGAGTTGGGCAAAAAAATCAAGGTATTT	CALWEVRPELGKKIKVF	TRGV9	.	TRGJP	18	-1	-1	23
25	1.4775064419280867E-4	TGTGCCTTGTGGGAGGTGGATCTTAGGTTGGGCAAAAAAATCAAGGTATTT	CALWEVDLRLGKKIKVF	TRGV9	.	TRGJP	17	-1	-1	26
25	1.4775064419280867E-4	TGTGCCTTGTGGGAGGTACACCAAGAGTTGGGCAAAAAAATCAAGGTATTT	CALWEVHQELGKKIKVF	TRGV9	.	TRGJP	21	-1	-1	21
25	1.4775064419280867E-4	TGTGCCTTGTGGGAGAACCGGCAAGAGTTGGGCAAAAAAATCAAGGTATTT	CALWENRQELGKKIKVF	TRGV9	.	TRGJP	14	-1	-1	19
25	1.4775064419280867E-4	TGTGCTGCGTGGGATTGTGAGCGGTTGGCGTATTATAAGAAACTCTTT	CAAWDCERLAYYKKLF	TRGV10	.	TRGJ1	15	-1	-1	30
25	1.4775064419280867E-4	TGTGCCTTGTGGGAGGTTGCCCCCCAGGGCAAAAAAATCAAGGTATTT	CALWEVAPQGKKIKVF	TRGV9	.	TRGJP	25	-1	-1	26
25	1.4775064419280867E-4	TGTGCTGCGTGGGATTTTTACCCCCGATATTATAAGAAACTCTTT	CAAWDFYPRYYKKLF	TRGV10	.	TRGJ1	15	-1	-1	27
25	1.4775064419280867E-4	TGTGCTGCGTGGGATTTCAACCTGAATTATTATAAGAAACTCTTT	CAAWDFNLNYYKKLF	TRGV10	.	TRGJ1	15	-1	-1	23
25	1.4775064419280867E-4	TGTGCCTTGTGGGAGCTGTGGGTAGATTATTATAAGAAACTCTTT	CALWELWVDYYKKLF	TRGV9	.	TRGJ1	17	-1	-1	25
25	1.4775064419280867E-4	TGTGCCTTGTGGGAGACCCCGGGAATTAAGTATAAGAAACTCTTT	CALWETPGIKYKKLF	TRGV9	.	TRGJ1	14	-1	-1	22
25	1.4775064419280867E-4	TGTGCCACCTGGGAAGAGGTCAGTAGTGATTGGATCAAGACGTTT	CATWEEVSSDWIKTF	TRGV3	.	TRGJP2	13	-1	-1	21
25	1.4775064419280867E-4	TGTGCTGCGTGGGATCTTAATCTTTATTATAAGAAACTCTTT	CAAWDLNLYYKKLF	TRGV10	.	TRGJ1	14	-1	-1	23
25	1.4775064419280867E-4	TGTGCCTTGTGGGAGGTGCATATGGATTATAAGAAACTCTTT	CALWEVHMDYKKLF	TRGV9	.	TRGJ1	19	-1	-1	25
25	1.4775064419280867E-4	TGTGCCTTGTGGGAGGTGGGGGTTTGTTATAAGAAACTCTTT	CALWEVGVCYKKLF	TRGV9	.	TRGJ1	17	-1	-1	23
25	1.4775064419280867E-4	TGTGCCACCTGGGACCTCCCCAGTGATTATAAGAAACTCTTT	CATWDLPSDYKKLF	TRGV4	.	TRGJ1	13	-1	-1	25
25	1.4775064419280867E-4	TGTGCTGCGTGGGATTACTTTTATTATAAGAAACTCTTT	CAAWDYFYYKKLF	TRGV10	.	TRGJ1	17	-1	-1	20
25	1.4775064419280867E-4	TGTGCCTTGTGGGAGGTGCGTTATTATAAGAAACTCTTT	CALWEVRYYKKLF	TRGV9	.	TRGJ1	18	-1	-1	20
25	1.4775064419280867E-4	TGTGCCACCTGGGATGGGCCTTTTTGGTGTCCACTCTTT	CATWDGPFWCPLF	TRGV4	.	TRGJ1	19	-1	-1	32
25	1.4775064419280867E-4	TGTGCCACCTGGGACGGGCCTTTGGGTAAGAAACTCTTT	CATWDGPLGKKLF	TRGV2	.	TRGJ1	19	-1	-1	26
25	1.4775064419280867E-4	TGTGCTGCGTGCCGACTACGGTATAAGAAACTCTTT	CAACRLRYKKLF	TRGV10	.	TRGJ2	10	-1	-1	21
25	1.4775064419280867E-4	TGTGCTGCGTGGGTTTCTTATAAGAAACTCTTT	CAAWVSYKKLF	TRGV10	.	TRGJ1	15	-1	-1	14
25	1.4775064419280867E-4	TGTGCCTTGTCTGTTTATTATAAGAAACTCTTT	CALSVYYKKLF	TRGV9	.	TRGJ1	9	-1	-1	14
25	1.4775064419280867E-4	TGTGCCACCTGGGACGGCCTAAAGAAACTCTTT	CATWDGLKKLF	TRGV2	.	TRGJ1	16	-1	-1	21
25	1.4775064419280867E-4	TGTGCCACCTGGGAAGTCCAACAGACGTTT	CATWEVQQTF	TRGV2	.	TRGJP2	13	-1	-1	22
25	1.4775064419280867E-4	TGTGCCTTGTGGGACCCGCGTTATTATAAGAAACTCTTT	CALWDPRYYKKLF	TRGV9	.	TRGJ1	13	-1	-1	20
25	1.4775064419280867E-4	TGTGCCTTGTGGGAGGTGCACAGAAGTAAGAAACTCTTT	CALWEVHRSKKLF	TRGV9	.	TRGJ1	20	-1	-1	26
25	1.4775064419280867E-4	TGTGCCACCTGGTTGTCGAATTATTATAAGAAACTCTTT	CATWLSNYYKKLF	TRGV2	.	TRGJ1	11	-1	-1	15
25	1.4775064419280867E-4	TGTGCTGCGTGGGATTTAAGTTATAAGAAACTCTTT	CAAWDLSYKKLF	TRGV10	.	TRGJ1	15	-1	-1	20
25	1.4775064419280867E-4	TGTGCTGCGTGGGAGCTTTATTATAAGAAACTCTTT	CAAWELYYKKLF	TRGV10	.	TRGJ1	13	-1	-1	17
25	1.4775064419280867E-4	TGTGCTGCGTGGGATTATGGGGAGAAACTCTTT	CAAWDYGEKLF	TRGV10	.	TRGJ1	16	-1	-1	22
25	1.4775064419280867E-4	TGTGCTGCGTGGGATAATGAGAAACTCTTT	CAAWDNEKLF	TRGV10	.	TRGJ1	14	-1	-1	13
25	1.4775064419280867E-4	TGTGCCTTCTTTTATTATAAGAAACTCTTT	CAFFYYKKLF	TRGV9	.	TRGJ1	7	-1	-1	11
25	1.4775064419280867E-4	TGTGCCACCTGGGATGTCGAGAAACTCTTT	CATWDVEKLF	TRGV4	.	TRGJ1	15	-1	-1	19
25	1.4775064419280867E-4	TGTGCCTTGTGGGAGGCAACGAATTATTATAAGAAACTCTTT	CALWEATNYYKKLF	TRGV9	.	TRGJ1	15	-1	-1	19
25	1.4775064419280867E-4	TGTGCTGCGTGGCCATCGAATTATTATAAGAAACTCTTT	CAAWPSNYYKKLF	TRGV10	.	TRGJ1	11	-1	-1	15
25	1.4775064419280867E-4	TGTGCTGCGTGGGACCGGAATTATTATAAGAAACTCTTT	CAAWDRNYYKKLF	TRGV10	.	TRGJ1	13	-1	-1	17
25	1.4775064419280867E-4	TGTGCCTTGTGGGCCGATAATTATTATAAGAAACTCTTT	CALWADNYYKKLF	TRGV9	.	TRGJ1	12	-1	-1	18
25	1.4775064419280867E-4	TGTGCCACCTGGGACGGTAGTGATTGGATCAAGACGTTT	CATWDGSDWIKTF	TRGV2	.	TRGJP2	16	-1	-1	16
25	1.4775064419280867E-4	TGTGCCACCTGGGACGGGCACCGGGATAAGAAACTCTTT	CATWDGHRDKKLF	TRGV2	.	TRGJ1	22	-1	-1	25
25	1.4775064419280867E-4	TGTGCCACCTGGGACGAGAATTATTATAAGAAACTCTTT	CATWDENYYKKLF	TRGV2	.	TRGJ1	15	-1	-1	17
25	1.4775064419280867E-4	TGTGCCACCTGGGACAGGCTGCGTTATAAGAAACTCTTT	CATWDRLRYKKLF	TRGV7	.	TRGJ1	18	-1	-1	23
25	1.4775064419280867E-4	TGTGCCACCTGGGACGGGCGCGTAAAGAAACTCTTT	CATWDGRVKKLF	TRGV2	.	TRGJ1	22	-1	-1	24
25	1.4775064419280867E-4	TGTGCCACCTGGGACCCCGTCGGGAAACTCTTT	CATWDPVGKLF	TRGV5	.	TRGJ1	14	-1	-1	23
25	1.4775064419280867E-4	TGTGCCTTGTGGGAGGGGGAAGGTTATTATAAGAAACTCTTT	CALWEGEGYYKKLF	TRGV9	.	TRGJ1	15	-1	-1	23
25	1.4775064419280867E-4	TGTGCCACCTGGGACGGGCCCCATTATTATAAGAAACTCTTT	CATWDGPHYYKKLF	TRGV2	.	TRGJ1	20	-1	-1	22
25	1.4775064419280867E-4	TGTGCCTTGTGGGAGGTGCAATTGAAGAAACTCTTT	CALWEVQLKKLF	TRGV9	.	TRGJ1	19	-1	-1	24
25	1.4775064419280867E-4	TGTGCCCCGACCGGAGAAGGTTATAAGAAACTCTTT	CAPTGEGYKKLF	TRGV9	.	TRGJ1	5	-1	-1	20
24	1.4184061842509633E-4	TGTGCCTTGTGGGAGGTTCATAAACGGGGCAGAATCCCCTCGAATTATTATAAGAAACTCTTT	CALWEVHKRGRIPSNYYKKLF	TRGV9	.	TRGJ1	19	-1	-1	39
24	1.4184061842509633E-4	TGTGCCTTGTGGGATAGGTCGCGCGAACCACAAGAGTTGGGCAAAAAAATCAAGGTATTT	CALWDRSREPQELGKKIKVF	TRGV9	.	TRGJP	13	-1	-1	30
24	1.4184061842509633E-4	TGTGCCTTGTGGGAGGTCCAATTCAATTTGGAGTTGGGCAAAAAAATCAAGGTATTT	CALWEVQFNLELGKKIKVF	TRGV9	.	TRGJP	19	-1	-1	30
24	1.4184061842509633E-4	TGTGCCTTGTGGGAGGTGCAATTGGGTTTTGAGTTGGGCAAAAAAATCAAGGTATTT	CALWEVQLGFELGKKIKVF	TRGV9	.	TRGJP	19	-1	-1	30
24	1.4184061842509633E-4	TGTGCCTTGTGGGAGGTAACAGTAACTGGGGAGTTGGGCAAAAAAATCAAGGTATTT	CALWEVTVTGELGKKIKVF	TRGV9	.	TRGJP	16	-1	-1	30
24	1.4184061842509633E-4	TGTGCCTTGTGGGATTTATCCAGCCAAGAGTTGGGCAAAAAAATCAAGGTATTT	CALWDLSSQELGKKIKVF	TRGV9	.	TRGJP	13	-1	-1	24
24	1.4184061842509633E-4	TGTGCCTTGTGGGATTTAAAGGGGCAAGAGTTGGGCAAAAAAATCAAGGTATTT	CALWDLKGQELGKKIKVF	TRGV9	.	TRGJP	13	-1	-1	21
24	1.4184061842509633E-4	TGTGCCTTGTGGGAGCTTCGAGAACAAGAGTTGGGCAAAAAAATCAAGGTATTT	CALWELREQELGKKIKVF	TRGV9	.	TRGJP	14	-1	-1	24
24	1.4184061842509633E-4	TGTGCCTTGTGGGAGGTGTTGATACAAGAGTTGGGCAAAAAAATCAAGGTATTT	CALWEVLIQELGKKIKVF	TRGV9	.	TRGJP	17	-1	-1	24
24	1.4184061842509633E-4	TGTGCCTTGTGGGAGGTGCATCTTCAAGAGTTGGGCAAAAAAATCAAGGTATTT	CALWEVHLQELGKKIKVF	TRGV9	.	TRGJP	22	-1	-1	24
24	1.4184061842509633E-4	TGTGCCTTGTGGGAGGTGCATCCCGCCGAGTTGGGCAAAAAAATCAAGGTATTT	CALWEVHPAELGKKIKVF	TRGV9	.	TRGJP	19	-1	-1	27
24	1.4184061842509633E-4	TGTGCCTTGTGGGAGGGAAGGGGTCAAGAGTTGGGCAAAAAAATCAAGGTATTT	CALWEGRGQELGKKIKVF	TRGV9	.	TRGJP	15	-1	-1	20
24	1.4184061842509633E-4	TGTGCCTTGTGGGAGTCAGTCGGTGAGTTGGGCAAAAAAATCAAGGTATTT	CALWESVGELGKKIKVF	TRGV9	.	TRGJP	14	-1	-1	24
24	1.4184061842509633E-4	TGTGCCTTGTGGGAGTACATTAAAGAGTTGGGCAAAAAAATCAAGGTATTT	CALWEYIKELGKKIKVF	TRGV9	.	TRGJP	14	-1	-1	22
24	1.4184061842509633E-4	TGTGCCTTGTGGGAGGTGCACGGAGGGTTGGGCAAAAAAATCAAGGTATTT	CALWEVHGGLGKKIKVF	TRGV9	.	TRGJP	20	-1	-1	23
24	1.4184061842509633E-4	TGTGCCTTGTGGGAGGCGGTTGGAGATTTGGGCAAAAAAATCAAGGTATTT	CALWEAVGDLGKKIKVF	TRGV9	.	TRGJP	15	-1	-1	23
24	1.4184061842509633E-4	TGTGCCTTGTGGGAGGCGAAAGAAGAGTTGGGCAAAAAAATCAAGGTATTT	CALWEAKEELGKKIKVF	TRGV9	.	TRGJP	15	-1	-1	22
24	1.4184061842509633E-4	TGTGCTGCGTGGGATTCGGGGTGTAGTAGGTATTATAAGAAACTCTTT	CAAWDSGCSRYYKKLF	TRGV10	.	TRGJ2	15	-1	-1	30
24	1.4184061842509633E-4	TGTGCTGCGTGGGCCCGAAACCCACGGGGCCATAAGAAACTCTTT	CAAWARNPRGHKKLF	TRGV10	.	TRGJ1	12	-1	-1	31
24	1.4184061842509633E-4	TGTGCTGCGTGGGATCCCTCTCAGGGTTATTATAAGAAACTCTTT	CAAWDPSQGYYKKLF	TRGV10	.	TRGJ1	14	-1	-1	26
24	1.4184061842509633E-4	TGTGCCTTGTGGGAACCGCTCTCGAATTATTATAAGAAACTCTTT	CALWEPLSNYYKKLF	TRGV9	.	TRGJ1	13	-1	-1	21
24	1.4184061842509633E-4	TGTGCCACCTGGGATAGGACCGTCGCCTCGTTTAAGAAACTCTTT	CATWDRTVASFKKLF	TRGV4	.	TRGJ1	23	-1	-1	32
24	1.4184061842509633E-4	TGTGCTGCGTGGGAACAGGCAGCTTATTATAAGAAACTCTTT	CAAWEQAAYYKKLF	TRGV10	.	TRGJ1	13	-1	-1	23
24	1.4184061842509633E-4	TGTGCCTTGTGGGAGGTGCCTGCTTATTATAAGAAACTCTTT	CALWEVPAYYKKLF	TRGV9	.	TRGJ1	18	-1	-1	23
24	1.4184061842509633E-4	TGTGCCTTGTGGGAGGTGCGATGGTATCATAAGAAACTCTTT	CALWEVRWYHKKLF	TRGV9	.	TRGJ1	18	-1	-1	24
24	1.4184061842509633E-4	TGTGCCTTGTGGGAGACTACATCTTATTATAAGAAACTCTTT	CALWETTSYYKKLF	TRGV9	.	TRGJ1	14	-1	-1	23
24	1.4184061842509633E-4	TGTGCCACCTGGGACGGGCGTCCTGATTGGATCAAGACGTTT	CATWDGRPDWIKTF	TRGV2	.	TRGJP2	18	-1	-1	23
24	1.4184061842509633E-4	TGTGCCACCTGGGACGGGCGGGGCCGTCTAGGGAAACTCTTT	CATWDGRGRLGKLF	TRGV2	.	TRGJ1	18	-1	-1	32
24	1.4184061842509633E-4	TGTGCTGCGTGGGGGTTTTATTATAAGAAACTCTTT	CAAWGFYYKKLF	TRGV10	.	TRGJ1	12	-1	-1	17
24	1.4184061842509633E-4	TGTGCCTTGTGGGGTAATTATTATAAGAAACTCTTT	CALWGNYYKKLF	TRGV9	.	TRGJ1	12	-1	-1	15
24	1.4184061842509633E-4	TGTGCCACCTGGGATATCGTTTACCCCGTCCTCTTT	CATWDIVYPVLF	TRGV8	.	TRGJ1	15	-1	-1	30
24	1.4184061842509633E-4	TGTGCCACCTGGGACTCTCGTAGGATCAAGACGTTT	CATWDSRRIKTF	TRGV2	.	TRGJP2	14	-1	-1	22
24	1.4184061842509633E-4	TGTGCTGCGTGGGATTACGGGAAGAAACTCTTT	CAAWDYGKKLF	TRGV10	.	TRGJ1	18	-1	-1	21
24	1.4184061842509633E-4	TGTGCTGCGTGGGAGGGGTATAAGAAACTCTTT	CAAWEGYKKLF	TRGV10	.	TRGJ1	13	-1	-1	18
24	1.4184061842509633E-4	TGTGCCACCCATAATTGGATCAAGACGTTT	CATHNWIKTF	TRGV8	.	TRGJP2	8	-1	-1	13
24	1.4184061842509633E-4	TGTGCTGTTTATTATAAGAAACTCTTT	CAVYYKKLF	TRGV10	.	TRGJ1	6	-1	-1	8
24	1.4184061842509633E-4	TGTGCCACCTGGGACGAGGGACTCTTT	CATWDEGLF	TRGV2	.	TRGJ1	15	-1	-1	20
24	1.4184061842509633E-4	TGTGCCACCTGGGACAGCAAACTCTTT	CATWDSKLF	TRGV5	.	TRGJ1	16	-1	-1	18
24	1.4184061842509633E-4	TGTGCCACTCTCAAGAAACTCTTT	CATLKKLF	TRGV4	.	TRGJ1	7	-1	-1	12
24	1.4184061842509633E-4	TGTGCTGCGTGGGGCAGAACCCTCATCTATAAGAAACTCTTT	CAAWGRTLIYKKLF	TRGV10	.	TRGJ1	12	-1	-1	27
24	1.4184061842509633E-4	TGTGCTGCGTGGGATTCCCTCGGAGATTATAAGAAACTCTTT	CAAWDSLGDYKKLF	TRGV10	.	TRGJ1	15	-1	-1	25
24	1.4184061842509633E-4	TGTGCTGCGTGGGATTATAGGGGTGATTGGATCAAGACGTTT	CAAWDYRGDWIKTF	TRGV10	.	TRGJP2	16	-1	-1	15
24	1.4184061842509633E-4	TGTGCTGCGTGGGAAGACGCAAATTATTATAAGAAACTCTTT	CAAWEDANYYKKLF	TRGV10	.	TRGJ1	13	-1	-1	21
24	1.4184061842509633E-4	TGTGCCTTGTGGCTCCGCCCGAATTATTATAAGAAACTCTTT	CALWLRPNYYKKLF	TRGV9	.	TRGJ1	11	-1	-1	19
24	1.4184061842509633E-4	TGTGCCACCTGGGACGGGCCGGGGTATAAGAAACTCTTT	CATWDGPGYKKLF	TRGV2	.	TRGJ1	19	-1	-1	24
24	1.4184061842509633E-4	TGTGCCACCTGGGACAGGTTAGTTTATAAGAAACTCTTT	CATWDRLVYKKLF	TRGV3	.	TRGJ1	17	-1	-1	23
24	1.4184061842509633E-4	TGTGCCACCTGGGACGGGCGTCGTCAGAAACTCTTT	CATWDGRRQKLF	TRGV2	.	TRGJ1	18	-1	-1	25
24	1.4184061842509633E-4	TGTGCCACCTGGGACAGTTATTATAAGAAACTCTTT	CATWDSYYKKLF	TRGV5	.	TRGJ1	16	-1	-1	17
24	1.4184061842509633E-4	TGTGCTGCGTGGGATTCATGGGAGGGACTCTTT	CAAWDSWEGLF	TRGV10	.	TRGJ1	15	-1	-1	26
24	1.4184061842509633E-4	TGTGCCACCTGGGACGGGCTGGAGAAACTCTTT	CATWDGLEKLF	TRGV2	.	TRGJ1	18	-1	-1	22
24	1.4184061842509633E-4	TGTGCCGACCTCTTT	CADLF	TRGV3	.	TRGJ1	10	-1	-1	9
24	1.4184061842509633E-4	TGTGCCTTGTGGGAGGTGCTTTCAGGGTATTATAAGAAACTCTTT	CALWEVLSGYYKKLF	TRGV9	.	TRGJ1	18	-1	-1	27
24	1.4184061842509633E-4	TGTGCCTTGTGGGAGGTGCAATTCCCTTATTATAAGAAACTCTTT	CALWEVQFPYYKKLF	TRGV9	.	TRGJ1	25	-1	-1	26
24	1.4184061842509633E-4	TGTGCTGCGTGGGACCCGGGGAATTATTATAAGAAACTCTTT	CAAWDPGNYYKKLF	TRGV10	.	TRGJ1	13	-1	-1	20
24	1.4184061842509633E-4	TGTGCCTCCCGGGGGGGGTTGGGCAAAAAAATCAAGGTATTT	CASRGGLGKKIKVF	TRGV9	.	TRGJP	6	-1	-1	17
24	1.4184061842509633E-4	TGTGCTGCGTGCACTGGGACTGGTTGGTTCAAGATATTT	CAACTGTGWFKIF	TRGV10	.	TRGJP1	10	-1	-1	18
24	1.4184061842509633E-4	TGTGCTGCGTGGGAAATAGGGGGGTATAAGAAACTCTTT	CAAWEIGGYKKLF	TRGV10	.	TRGJ1	13	-1	-1	24
24	1.4184061842509633E-4	TGTGCCTTGTGGGAAAAGACTTATAAGAAACTCTTT	CALWEKTYKKLF	TRGV9	.	TRGJ1	13	-1	-1	20
24	1.4184061842509633E-4	TGTGCCACCTGGGAGAAGGTGTGGGGGAAACTCTTT	CATWEKVWGKLF	TRGV2	.	TRGJ1	13	-1	-1	26
24	1.4184061842509633E-4	TGTGCCACCTGGGACAGGCCTTGGAAACTCTTT	CATWDRPWKLF	TRGV3	.	TRGJ1	20	-1	-1	23
24	1.4184061842509633E-4	TGTGCTGCGTGGTTATCGAATTATTATAAGAAACTCTTT	CAAWLSNYYKKLF	TRGV10	.	TRGJ1	11	-1	-1	15
24	1.4184061842509633E-4	TGTGCTGCGTGGGATTGGTATTATAAGAAACTCTTT	CAAWDWYYKKLF	TRGV10	.	TRGJ1	15	-1	-1	18
23	1.3593059265738398E-4	TGTGCCTTGTGGGAGGTACCCCGAAGCAAGCAAGAGTTGGGCAAAAAAATCAAGGTATTT	CALWEVPRSKQELGKKIKVF	TRGV9	.	TRGJP	16	-1	-1	29
23	1.3593059265738398E-4	TGTGCTGCGTGGGATCTAGAAATAGGGATGGGGATTTATTATAAGAAACTCTTT	CAAWDLEIGMGIYYKKLF	TRGV10	.	TRGJ1	14	-1	-1	32
23	1.3593059265738398E-4	TGTGCCTTGTGGGAGGGATCACCTCAAGAGTTGGGCAAAAAAATCAAGGTATTT	CALWEGSPQELGKKIKVF	TRGV9	.	TRGJP	15	-1	-1	24
23	1.3593059265738398E-4	TGTGCCTTGTGGGAGGCCTCAGGAGAGTTGGGCAAAAAAATCAAGGTATTT	CALWEASGELGKKIKVF	TRGV9	.	TRGJP	15	-1	-1	23
23	1.3593059265738398E-4	TGTGCTGCGTGGGGAAAGAGGGAGACACAAGATTATAAGAAACTCTTT	CAAWGKRETQDYKKLF	TRGV10	.	TRGJ1	12	-1	-1	31
23	1.3593059265738398E-4	TGTGCTGCGTGGGATTATAAGCGTCGGGGGCCGTATAAGAAACTCTTT	CAAWDYKRRGPYKKLF	TRGV10	.	TRGJ1	16	-1	-1	33
23	1.3593059265738398E-4	TGTGCCTTGTGGGAGCCCACAATTTTGGGCAAAAAAATCAAGGTATTT	CALWEPTILGKKIKVF	TRGV9	.	TRGJP	14	-1	-1	24
23	1.3593059265738398E-4	TGTGCCTTGTGGGAGCGTATGTGGTTGGGCAAAAAAATCAAGGTATTT	CALWERMWLGKKIKVF	TRGV9	.	TRGJP	14	-1	-1	23
23	1.3593059265738398E-4	TGTGCCTTGTGGGAGGTGCGGGGCGTACGATATTATAAGAAACTCTTT	CALWEVRGVRYYKKLF	TRGV9	.	TRGJ1	18	-1	-1	30
23	1.3593059265738398E-4	TGTGCCTTGTGGGAGGAACTGGGTTTGGGCAAAAAAATCAAGGTATTT	CALWEELGLGKKIKVF	TRGV9	.	TRGJP	15	-1	-1	24
23	1.3593059265738398E-4	TGTGCCACCTGGGACGGGCGAGGTAGGTGTGATTGGATCAAGACGTTT	CATWDGRGRCDWIKTF	TRGV2	.	TRGJP2	18	-1	-1	28
23	1.3593059265738398E-4	TGTGCTGCGTCGGGGTGTGAGCTTGGTTATTATAAGAAACTCTTT	CAASGCELGYYKKLF	TRGV10	.	TRGJ1	13	-1	-1	26
23	1.3593059265738398E-4	TGTGCTGCGTGGGATGAAAATACCACTGGTTGGTTCAAGATATTT	CAAWDENTTGWFKIF	TRGV10	.	TRGJP1	14	-1	-1	19
23	1.3593059265738398E-4	TGTGCCTTGTGGGTGAGCCTCCCGCATTATTATAAGAAACTCTTT	CALWVSLPHYYKKLF	TRGV9	.	TRGJ1	12	-1	-1	22
23	1.3593059265738398E-4	TGTGCCTTGTGGGAGTGCCCTTGGGGTTATTATAAGAAACTCTTT	CALWECPWGYYKKLF	TRGV9	.	TRGJ1	20	-1	-1	26
23	1.3593059265738398E-4	TGTGCCTTGTGGGAGGTGCGGAAGGATTATTATAAGAAACTCTTT	CALWEVRKDYYKKLF	TRGV9	.	TRGJ1	18	-1	-1	25
23	1.3593059265738398E-4	TGTGCTGCGTGGGACTCCAATGTCGATTATAAGAAACTCTTT	CAAWDSNVDYKKLF	TRGV10	.	TRGJ1	13	-1	-1	25
23	1.3593059265738398E-4	TGTGCTGCGTGGGAAGGGGAGGCGGGTTGGTTCAAGATATTT	CAAWEGEAGWFKIF	TRGV10	.	TRGJP1	13	-1	-1	24
23	1.3593059265738398E-4	TGTGCTGCGTGGGATTATGGTTATTATAAGAAACTCTTT	CAAWDYGYYKKLF	TRGV10	.	TRGJ1	16	-1	-1	20
23	1.3593059265738398E-4	TGTGCCTTGTGGGACCCGTATTATTATAAGAAACTCTTT	CALWDPYYYKKLF	TRGV9	.	TRGJ1	13	-1	-1	16
23	1.3593059265738398E-4	TGTGCCTTGTGGGAGTACCATTATTATAAGAAACTCTTT	CALWEYHYYKKLF	TRGV9	.	TRGJ1	14	-1	-1	19
23	1.3593059265738398E-4	TGTGCCTATTGTAGGGGGGCTTATTATAAGAAACTCTTT	CAYCRGAYYKKLF	TRGV9	.	TRGJ1	6	-1	-1	20
23	1.3593059265738398E-4	TGTGCCACCTGGGACGAGGTGGGTTATAAGAAACTCTTT	CATWDEVGYKKLF	TRGV2	.	TRGJ1	15	-1	-1	23
23	1.3593059265738398E-4	TGTGCTGCGTGGGATTGTTGTTATAAGAAACTCTTT	CAAWDCCYKKLF	TRGV10	.	TRGJ1	15	-1	-1	17
23	1.3593059265738398E-4	TGTGCTGCGTGGGATTACCTTATTAAGAAACTCTTT	CAAWDYLIKKLF	TRGV10	.	TRGJ1	17	-1	-1	19
23	1.3593059265738398E-4	TGTGCTGCGTGGGAGACTGGTTGGTTCAAGATATTT	CAAWETGWFKIF	TRGV10	.	TRGJP1	13	-1	-1	15
23	1.3593059265738398E-4	TGTGCCACCTCAGGACGGTGGGATAAGAAACTCTTT	CATSGRWDKKLF	TRGV4	.	TRGJ1	9	-1	-1	22
23	1.3593059265738398E-4	TGTGCCACCTGGGATGTCTATTATAAGAAACTCTTT	CATWDVYYKKLF	TRGV4	.	TRGJ1	15	-1	-1	18
23	1.3593059265738398E-4	TGTGCCACCTGGGACGGATATTATAAGAAACTCTTT	CATWDGYYKKLF	TRGV7	.	TRGJ1	14	-1	-1	18
23	1.3593059265738398E-4	TGTGCTGCGTGGGATAGTTATAAGAAACTCTTT	CAAWDSYKKLF	TRGV10	.	TRGJ1	14	-1	-1	17
23	1.3593059265738398E-4	TGTGCCACCTGGGAACCCTTTAAGAAACTCTTT	CATWEPFKKLF	TRGV2	.	TRGJ1	13	-1	-1	20
23	1.3593059265738398E-4	TGTGCCGGCGGTGGTTATAAGAAACTCTTT	CAGGGYKKLF	TRGV5	.	TRGJ1	5	-1	-1	14
23	1.3593059265738398E-4	TGTGCCACCTGGGACTGTAAGAAACTCTTT	CATWDCKKLF	TRGV7	.	TRGJ1	14	-1	-1	17
23	1.3593059265738398E-4	TGTGCCACCTGGGACGGGCTCGGGCTCTTT	CATWDGLGLF	TRGV2	.	TRGJ1	21	-1	-1	24
23	1.3593059265738398E-4	TGTGCCACCTGGGTCCCCCTCTTT	CATWVPLF	TRGV3	.	TRGJ1	12	-1	-1	18
23	1.3593059265738398E-4	CCCACTGGTTGGTTCAAGATATTT	PTGWFKIF	TRGV10	.	TRGJP1	-1	-1	-1	1
23	1.3593059265738398E-4	ACTTATAAGAAACTCTTT	TYKKLF	TRGV10	.	TRGJ1	-1	-1	-1	2
23	1.3593059265738398E-4	TGTGCTGCGTGGGACATCTTACTGGGGGATTATAAGAAACTCTTT	CAAWDILLGDYKKLF	TRGV10	.	TRGJ1	13	-1	-1	28
23	1.3593059265738398E-4	TGTGCCTTGTGGGAGGGCTTGGATTATTATAAGAAACTCTTT	CALWEGLDYYKKLF	TRGV9	.	TRGJ1	15	-1	-1	22
23	1.3593059265738398E-4	TGTGCCACCTGGGACAGCCCCCTCGAGGATAAGAAACTCTTT	CATWDSPLEDKKLF	TRGV7	.	TRGJ1	19	-1	-1	28
23	1.3593059265738398E-4	TGTGCTGCGTGGGGTGGTAGTGATTGGATCAAGACGTTT	CAAWGGSDWIKTF	TRGV10	.	TRGJP2	12	-1	-1	16
23	1.3593059265738398E-4	TGTGCCTTGTGGGAGGTGCAATATTATAAGAAACTCTTT	CALWEVQYYKKLF	TRGV9	.	TRGJ1	19	-1	-1	21
23	1.3593059265738398E-4	TGTGCCACCTGGGATGGGCGATCATCCAAGAAACTCTTT	CATWDGRSSKKLF	TRGV4	.	TRGJ1	18	-1	-1	27
23	1.3593059265738398E-4	TGTGCCTTGTTAGGAGAATATTATAAGAAACTCTTT	CALLGEYYKKLF	TRGV9	.	TRGJ1	9	-1	-1	15
23	1.3593059265738398E-4	TGTGCTGCGTGGGATTTGCCCGAGAAACTCTTT	CAAWDLPEKLF	TRGV10	.	TRGJ1	15	-1	-1	22
23	1.3593059265738398E-4	TGTGCCACCTGGGCTTATTATAAGAAACTCTTT	CATWAYYKKLF	TRGV3	.	TRGJ1	12	-1	-1	14
23	1.3593059265738398E-4	TGTGCCACCTGGGATGGGCCCTCCGGACTCTTT	CATWDGPSGLF	TRGV4	.	TRGJ1	23	-1	-1	26
23	1.3593059265738398E-4	GGCCCCCTAGGGGGACTCTTT	GPLGGLF	TRGV7	.	TRGJ1	11	-1	-1	14
23	1.3593059265738398E-4	TGTGCCTTGTGGGAAGGGGAATTAAATTATAAGAAACTCTTT	CALWEGELNYKKLF	TRGV9	.	TRGJ1	13	-1	-1	18
23	1.3593059265738398E-4	TGTGCCCCCCTCTATTATAAGAAACTCTTT	CAPLYYKKLF	TRGV9	.	TRGJ1	5	-1	-1	12
23	1.3593059265738398E-4	TGTAGCCTCTTT	CSLF	TRGV10	.	TRGJ1	2	-1	-1	6
23	1.3593059265738398E-4	TGTGCTGCGTGGGTCTATTATTATAAGAAACTCTTT	CAAWVYYYKKLF	TRGV10	.	TRGJ1	12	-1	-1	16
23	1.3593059265738398E-4	TGTGCTGCGTGGGCCTCCCCTAAGAAACTCTTT	CAAWASPKKLF	TRGV10	.	TRGJ1	12	-1	-1	20
22	1.3002056688967163E-4	TGTGCCACCTGGGACAGGCTCCTATGTTCACCCCTGGATTATAAGAAACTCTTT	CATWDRLLCSPLDYKKLF	TRGV7	.	TRGJ1	18	-1	-1	37
22	1.3002056688967163E-4	TGTGCTGCGTGGGATTATAACAGCCTTCTAAATTATTATAAGAAACTCTTT	CAAWDYNSLLNYYKKLF	TRGV10	.	TRGJ1	16	-1	-1	30
22	1.3002056688967163E-4	TGTGCCTTGTGGGAGGTGCTTGATGAGTTGGGCAAAAAAATCAAGGTATTT	CALWEVLDELGKKIKVF	TRGV9	.	TRGJP	18	-1	-1	24
22	1.3002056688967163E-4	TGTGCCTTGTGGGAGGTGCGCCAAGAGTTGGGCAAAAAAATCAAGGTATTT	CALWEVRQELGKKIKVF	TRGV9	.	TRGJP	21	-1	-1	21
22	1.3002056688967163E-4	TGTGCCTTGTGGGAGGTGATCGAAGAGTTGGGCAAAAAAATCAAGGTATTT	CALWEVIEELGKKIKVF	TRGV9	.	TRGJP	17	-1	-1	22
22	1.3002056688967163E-4	TGTGCCTTGTGGGAGGTGACATTAGAGTTGGGCAAAAAAATCAAGGTATTT	CALWEVTLELGKKIKVF	TRGV9	.	TRGJP	17	-1	-1	23
22	1.3002056688967163E-4	TGTGCCTTGTGGGAGGACCGCCGGGAGTTGGACAAAAAAATCAAGGTATTT	CALWEDRRELDKKIKVF	TRGV9	.	TRGJP	15	-1	-1	24
22	1.3002056688967163E-4	TGTGCCACCTGGGACAGGGGGGGCTTTGGTAGTGATTGGATCAAGACGTTT	CATWDRGGFGSDWIKTF	TRGV3	.	TRGJP2	17	-1	-1	28
22	1.3002056688967163E-4	TGTGCTGCGTGGGATTGCCCTTCACTCACTGGTTGGTTCAAGATATTT	CAAWDCPSLTGWFKIF	TRGV10	.	TRGJP1	15	-1	-1	26
22	1.3002056688967163E-4	TGTGCTGCGTGGGACACCCCTCATACCACTGGTTGGTTCAAGATATTT	CAAWDTPHTTGWFKIF	TRGV10	.	TRGJP1	13	-1	-1	22
22	1.3002056688967163E-4	TGTGCCTTGTGGGAAGACGCAGAGTTGGGCAAAAAAATCAAGGTATTT	CALWEDAELGKKIKVF	TRGV9	.	TRGJP	13	-1	-1	20
22	1.3002056688967163E-4	TGTGCCACCTGGGACGGCGTGTATAGTAGTGATTGGATCAAGACGTTT	CATWDGVYSSDWIKTF	TRGV2	.	TRGJP2	16	-1	-1	21
22	1.3002056688967163E-4	TGTGCTGCGTGGGATTCAGGTGACTTTTATTATAAGAAACTCTTT	CAAWDSGDFYYKKLF	TRGV10	.	TRGJ1	15	-1	-1	26
22	1.3002056688967163E-4	TGTGCCTTGTGGGAGGTGCAAAGTAGTGATTGGATCAAGACGTTT	CALWEVQSSDWIKTF	TRGV9	.	TRGJP2	19	-1	-1	21
22	1.3002056688967163E-4	TGTGCCTTGTGGGAGGGCCCTTCTTATTATAAGAAACTCTTT	CALWEGPSYYKKLF	TRGV9	.	TRGJ1	20	-1	-1	23
22	1.3002056688967163E-4	TGTGCCACCTGGGACGGGCTAGTTCCTCGTACGAAACTCTTT	CATWDGLVPRTKLF	TRGV2	.	TRGJ1	18	-1	-1	29
22	1.3002056688967163E-4	TGTGCCACCTGGGACAGGCTGGAATATTATAAGAAACTCTTT	CATWDRLEYYKKLF	TRGV7	.	TRGJ1	18	-1	-1	21
22	1.3002056688967163E-4	TGTGCTGCGTGGGATCAGAGCCCCTATAAGAAACTCTTT	CAAWDQSPYKKLF	TRGV10	.	TRGJ1	14	-1	-1	24
22	1.3002056688967163E-4	TGTGCCTTGTGGGAGTTAAATTATTATAAGAAACTCTTT	CALWELNYYKKLF	TRGV9	.	TRGJ1	14	-1	-1	18
22	1.3002056688967163E-4	TGTGCCTTGTGGGAGACCGATTATTATAAGAAACTCTTT	CALWETDYYKKLF	TRGV9	.	TRGJ1	14	-1	-1	19
22	1.3002056688967163E-4	TGTGCTGCGTGGGATTTTCTTGGTCAGAAACTCTTT	CAAWDFLGQKLF	TRGV10	.	TRGJ1	15	-1	-1	25
22	1.3002056688967163E-4	TGTGCTGCGTGGGATTATTCTCATAAGAAACTCTTT	CAAWDYSHKKLF	TRGV10	.	TRGJ1	16	-1	-1	16
22	1.3002056688967163E-4	TGTGCTGCGGGGACCCAAAGTAATAAGAAACTCTTT	CAAGTQSNKKLF	TRGV10	.	TRGJ1	12	-1	-1	22
22	1.3002056688967163E-4	TGTGCCACCTGTGGTAGTGATTGGATCAAGACGTTT	CATCGSDWIKTF	TRGV2	.	TRGJP2	10	-1	-1	13
22	1.3002056688967163E-4	TGTGCCACCTGGGACAGGGGGCGGGCGAAACTCTTT	CATWDRGRAKLF	TRGV3	.	TRGJ1	17	-1	-1	26
22	1.3002056688967163E-4	TGTGCTGCGTGGGATTTAGATAAGAAACTCTTT	CAAWDLDKKLF	TRGV10	.	TRGJ1	15	-1	-1	19
22	1.3002056688967163E-4	TGTGCCACCTGGTGTTATTATAAGAAACTCTTT	CATWCYYKKLF	TRGV2	.	TRGJ1	11	-1	-1	14
22	1.3002056688967163E-4	TGTGCCACCTGGGACGGGCATAAGAAACTCTTT	CATWDGHKKLF	TRGV2	.	TRGJ1	18	-1	-1	19
22	1.3002056688967163E-4	TGTGCTGCGTTAGGATGGTTCAAGATATTT	CAALGWFKIF	TRGV10	.	TRGJP1	9	-1	-1	12
22	1.3002056688967163E-4	TGTGCTGCGTGGGTCCCTAAGAAACTCTTT	CAAWVPKKLF	TRGV10	.	TRGJ1	12	-1	-1	17
22	1.3002056688967163E-4	TGTGCCACCTGGGATAAGTGGAAACTCTTT	CATWDKWKLF	TRGV8	.	TRGJ1	15	-1	-1	20
22	1.3002056688967163E-4	TGTGCCACCTGGGACAGGGGAACCCTCTTT	CATWDRGTLF	TRGV7	.	TRGJ1	17	-1	-1	24
22	1.3002056688967163E-4	TGTGCCACCTGGGACAGGCCACTCTTT	CATWDRPLF	TRGV3	.	TRGJ1	19	-1	-1	20
22	1.3002056688967163E-4	TGTGCTGCTTACCTTAAACTCTTT	CAAYLKLF	TRGV10	.	TRGJ1	7	-1	-1	15
22	1.3002056688967163E-4	TGTGCCACAAAGATGAAACTCTTT	CATKMKLF	TRGV4	.	TRGJ1	7	-1	-1	14
22	1.3002056688967163E-4	TGTGCCACCTGGCTCTTT	CATWLF	TRGV8	.	TRGJ1	11	-1	-1	12
22	1.3002056688967163E-4	TGTGCTGCGTGGATAGGAAATTCGGCGCTTTATAAGAAACTCTTT	CAAWIGNSALYKKLF	TRGV10	.	TRGJ1	11	-1	-1	29
22	1.3002056688967163E-4	TGTGCCACCTGGGACGGGCTGGGTAGTGATTGGATCAAGACGTTT	CATWDGLGSDWIKTF	TRGV2	.	TRGJP2	18	-1	-1	22
22	1.3002056688967163E-4	TGTGCCACCTGGGACGGACATGGTAGTGATTGGATCAAGACGTTT	CATWDGHGSDWIKTF	TRGV2	.	TRGJP2	16	-1	-1	19
22	1.3002056688967163E-4	TGTGCTGCGTGGGATTACAGACCTTATTATAAGAAACTCTTT	CAAWDYRPYYKKLF	TRGV10	.	TRGJ1	17	-1	-1	23
22	1.3002056688967163E-4	TGTGCTGCGTGGGATCACCTTCGGGATTATAAGAAACTCTTT	CAAWDHLRDYKKLF	TRGV10	.	TRGJ1	17	-1	-1	25
22	1.3002056688967163E-4	TGTGCTGCGTGGGATATATCGAATTATTATAAGAAACTCTTT	CAAWDISNYYKKLF	TRGV10	.	TRGJ1	14	-1	-1	18
22	1.3002056688967163E-4	TGTGCCTTGTGGGAGGCGAAGAATTATTATAAGAAACTCTTT	CALWEAKNYYKKLF	TRGV9	.	TRGJ1	15	-1	-1	20
22	1.3002056688967163E-4	TGTGCCACCTGGGACGGGCAGGGGGGGTGGATCAAGACGTTT	CATWDGQGGWIKTF	TRGV2	.	TRGJP2	18	-1	-1	27
22	1.3002056688967163E-4	TGTGCTGCGTGGGATTGGGCGATCATATGGAAACTCTTT	CAAWDWAIIWKLF	TRGV10	.	TRGJ1	15	-1	-1	29
22	1.3002056688967163E-4	TGTGCCTTGTGGGAGGTGCCTTCTTATAAGAAACTCTTT	CALWEVPSYKKLF	TRGV9	.	TRGJ1	18	-1	-1	20
22	1.3002056688967163E-4	TGTGCCTTGTGGGAGGTGCGGTATTATAAGAAACTCTTT	CALWEVRYYKKLF	TRGV9	.	TRGJ1	18	-1	-1	21
22	1.3002056688967163E-4	TGTGCCTTGTGGGAGGCCCCCTATTATAAGAAACTCTTT	CALWEAPYYKKLF	TRGV9	.	TRGJ1	15	-1	-1	21
22	1.3002056688967163E-4	TGTGCCTTGTGGGAGGGCTTTTATTATAAGAAACTCTTT	CALWEGFYYKKLF	TRGV9	.	TRGJ1	15	-1	-1	20
22	1.3002056688967163E-4	TGTGCCACCTGCAATAGTAGTGATTGGATCAAGACGTTT	CATCNSSDWIKTF	TRGV4	.	TRGJP2	10	-1	-1	13
22	1.3002056688967163E-4	TGTGCCACCTGGGACGGGCGCTATTATAAGAAACTCTTT	CATWDGRYYKKLF	TRGV2	.	TRGJ2	18	-1	-1	21
22	1.3002056688967163E-4	TGTGCCACCTGGGACAACCCTTATTATAAGAAACTCTTT	CATWDNPYYKKLF	TRGV8	.	TRGJ1	13	-1	-1	20
22	1.3002056688967163E-4	TGTGCCACCTGGGACGGGCACGGGATCAAGACGTTT	CATWDGHGIKTF	TRGV2	.	TRGJP2	21	-1	-1	22
22	1.3002056688967163E-4	TGTGCCACCTGGGACATCGGTTGGATCAAGACGTTT	CATWDIGWIKTF	TRGV2	.	TRGJP2	14	-1	-1	20
22	1.3002056688967163E-4	TGTGCCACCTGGGACAGCTATTATAAGAAACTCTTT	CATWDSYYKKLF	TRGV7	.	TRGJ1	16	-1	-1	18
22	1.3002056688967163E-4	TGTGCCACCTGGGACAGGACCAATAAGAAACTCTTT	CATWDRTNKKLF	TRGV3	.	TRGJ1	17	-1	-1	22
22	1.3002056688967163E-4	TGTGCCTTGTGTAATTATTATAAGAAACTCTTT	CALCNYYKKLF	TRGV9	.	TRGJ1	10	-1	-1	12
22	1.3002056688967163E-4	TGTGCCACCTGGGATGGGCTCGGGAAACTCTTT	CATWDGLGKLF	TRGV4	.	TRGJ1	18	-1	-1	23
22	1.3002056688967163E-4	TGTGCCACCTGGGACAGGCCGCGGAGGCTCTTT	CATWDRPRRLF	TRGV3	.	TRGJ1	19	-1	-1	27
22	1.3002056688967163E-4	TGTGCCACCCTGCTGAGTTGGATCAAGACGTTT	CATLLSWIKTF	TRGV2	.	TRGJP2	8	-1	-1	13
22	1.3002056688967163E-4	TGTGCCACCTGGTACTATAAGAAACTCTTT	CATWYYKKLF	TRGV7	.	TRGJ1	14	-1	-1	12
22	1.3002056688967163E-4	TGTGCCACCAGTGAGAAACTCTTT	CATSEKLF	TRGV8	.	TRGJ1	8	-1	-1	13
22	1.3002056688967163E-4	TGTGCTGCGTGGCCGCACTTATATACCACTGGTTGGTTCAAGATATTT	CAAWPHLYTTGWFKIF	TRGV10	.	TRGJP1	11	-1	-1	19
22	1.3002056688967163E-4	TGTGCCTTGTGGGAGGCGCGAAATTATTATAAGAAACTCTTT	CALWEARNYYKKLF	TRGV9	.	TRGJ1	18	-1	-1	21
22	1.3002056688967163E-4	TGTGCTGCGTCATCGAATTATTATAAGAAACTCTTT	CAASSNYYKKLF	TRGV10	.	TRGJ1	9	-1	-1	12
22	1.3002056688967163E-4	TGTGCCTTGTGGGCCTCTTATTATAAGAAACTCTTT	CALWASYYKKLF	TRGV9	.	TRGJ1	12	-1	-1	17
22	1.3002056688967163E-4	TGTGCTGCGTGGGATTTAAATAAGAAACTCTTT	CAAWDLNKKLF	TRGV10	.	TRGJ1	15	-1	-1	19
22	1.3002056688967163E-4	TGTGCTGCGTGCCGTTATAAGAAACTCTTT	CAACRYKKLF	TRGV10	.	TRGJ1	10	-1	-1	14
22	1.3002056688967163E-4	TGTGCCACCTGGGATGGGCGACTCTTT	CATWDGRLF	TRGV4	.	TRGJ1	18	-1	-1	20
21	1.2411054112195928E-4	TGTGCCTTGTGGGAGGTGTCCCTCCCAAATAAAGAGTTGGGCAAAAAAATCAAGGTATTT	CALWEVSLPNKELGKKIKVF	TRGV9	.	TRGJP	26	-1	-1	31
21	1.2411054112195928E-4	TGTGCTTCCAATCGGGACGGTAGTCCCGATGCCACTGGTTGGTTCAAGATATTT	CASNRDGSPDATGWFKIF	TRGV10	.	TRGJP1	5	-1	-1	28
21	1.2411054112195928E-4	TGTGCTGCGTGGGATTATATCGGGGGGATATCCACCGATGGAGAGAAACTCTTT	CAAWDYIGGISTDGEKLF	TRGV10	.	TRGJ1	16	-1	-1	43
21	1.2411054112195928E-4	TGTGCCTTGTGGGAGGTGCATTCCCAAGAGTTGGGCAAAAAAATCAAGGTATTT	CALWEVHSQELGKKIKVF	TRGV9	.	TRGJP	25	-1	-1	24
21	1.2411054112195928E-4	TGTGCTGCGTGGGATGAGAACCGGATAGGCTTATTGTGTAAGAAACTCTTT	CAAWDENRIGLLCKKLF	TRGV10	.	TRGJ1	14	-1	-1	38
21	1.2411054112195928E-4	TGTGCCTTGTGGGAGGTGGGGGAGGCCACTGGTTGGTTCAAGATATTT	CALWEVGEATGWFKIF	TRGV9	.	TRGJP1	17	-1	-1	25
21	1.2411054112195928E-4	TGTGCCACCTGGGACAGCCGGGGGGGAGTTTACTATAAGAAACTCTTT	CATWDSRGGVYYKKLF	TRGV3	.	TRGJ2	16	-1	-1	29
21	1.2411054112195928E-4	TGTGCTGCGTGCTCCACTTACCTGAATTATTATAAGAAACTCTTT	CAACSTYLNYYKKLF	TRGV10	.	TRGJ1	10	-1	-1	23
21	1.2411054112195928E-4	TGTGCTGCGTGGGGTCCCCTCGGCCATTATTATAAGAAACTCTTT	CAAWGPLGHYYKKLF	TRGV10	.	TRGJ1	12	-1	-1	25
21	1.2411054112195928E-4	TGTGCTGCGTGGGGGTTCGATACCACTGGTTGGTTCAAGATATTT	CAAWGFDTTGWFKIF	TRGV10	.	TRGJP1	12	-1	-1	19
21	1.2411054112195928E-4	TGTGCCTTGTGGGAGGCGGAGGAAGGTTATTATAAGAAACTCTTT	CALWEAEEGYYKKLF	TRGV9	.	TRGJ1	15	-1	-1	26
21	1.2411054112195928E-4	TGTGCTGCGTGGGACCGTAGTAGTGATTGGATCAAGACGTTT	CAAWDRSSDWIKTF	TRGV10	.	TRGJP2	13	-1	-1	17
21	1.2411054112195928E-4	TGTGCCACCTGGGATAACTTGAATTATTATAAGAAACTCTTT	CATWDNLNYYKKLF	TRGV8	.	TRGJ1	15	-1	-1	13
21	1.2411054112195928E-4	TGTGTGCCACAGGGAGGTAGTGATTGGATCAAGACGTTT	CVPQGGSDWIKTF	TRGV2	.	TRGJP2	3	-1	-1	16
21	1.2411054112195928E-4	TGTGCTGCGTGGGTCCCCCTTTATTATAAGAAACTCTTT	CAAWVPLYYKKLF	TRGV10	.	TRGJ1	12	-1	-1	20
21	1.2411054112195928E-4	TGTGCTGCGTGGGCCGACCATTATTATAAGAAACTCTTT	CAAWADHYYKKLF	TRGV10	.	TRGJ1	12	-1	-1	19
21	1.2411054112195928E-4	TGTGCTGCGTGGGATTTGTCCGGTTGGTTCAAGATATTT	CAAWDLSGWFKIF	TRGV10	.	TRGJP1	15	-1	-1	21
21	1.2411054112195928E-4	TGTGCTGCGTGGGATGGCGATTATTATAAGAAACTCTTT	CAAWDGDYYKKLF	TRGV10	.	TRGJ1	14	-1	-1	19
21	1.2411054112195928E-4	TGTGCCACCTGGGACGTAGTGAATTATAAGAAACTCTTT	CATWDVVNYKKLF	TRGV2	.	TRGJ2	15	-1	-1	22
21	1.2411054112195928E-4	TGTGCCACCTGGGACGGGCTCTTTTATAAGAAACTCTTT	CATWDGLFYKKLF	TRGV2	.	TRGJ1	18	-1	-1	23
21	1.2411054112195928E-4	TGTGCCACCCACGAGGGGTGTAGAAATAAGAAACTCTTT	CATHEGCRNKKLF	TRGV2	.	TRGJ1	8	-1	-1	25
21	1.2411054112195928E-4	TGTGCTGCGTGGGATTTCGGTAAGAAACTCTTT	CAAWDFGKKLF	TRGV10	.	TRGJ1	22	-1	-1	20
21	1.2411054112195928E-4	TGTGCTGCGTGGGATAGATATAAGAAACTCTTT	CAAWDRYKKLF	TRGV10	.	TRGJ1	14	-1	-1	18
21	1.2411054112195928E-4	TGTGCCACCTGGGACGGGCTCGAGAAACTCTTT	CATWDGLEKLF	TRGV2	.	TRGJ1	21	-1	-1	22
21	1.2411054112195928E-4	TGTGCCACCTCGGGGAGGAAACTCTTT	CATSGRKLF	TRGV7	.	TRGJ1	13	-1	-1	17
21	1.2411054112195928E-4	TGTGCTGGTTGGTTCAAGATATTT	CAGWFKIF	TRGV10	.	TRGJP1	6	-1	-1	4
21	1.2411054112195928E-4	TGTGCCGCCAATAAGAAACTCTTT	CAANKKLF	TRGV2	.	TRGJ2	8	-1	-1	10
21	1.2411054112195928E-4	TGTGCTGCGTGGCTCTTCGGGGTTGGCACTGGTTGGTTCAAGATATTT	CAAWLFGVGTGWFKIF	TRGV10	.	TRGJP1	11	-1	-1	26
21	1.2411054112195928E-4	TGTGCCTCGTGGGAGGAACAAGAGTTGGGCAAAAAAATCAAGGTATTT	CASWEEQELGKKIKVF	TRGV9	.	TRGJP	15	-1	-1	18
21	1.2411054112195928E-4	TGTGCTGCGTGGCCCTCTTTTGGGAATTATTATAAGAAACTCTTT	CAAWPSFGNYYKKLF	TRGV10	.	TRGJ1	11	-1	-1	23
21	1.2411054112195928E-4	TGTGCTGCGTGGGATTATGATACCACTGGTTGGTTCAAGATATTT	CAAWDYDTTGWFKIF	TRGV10	.	TRGJP1	16	-1	-1	15
21	1.2411054112195928E-4	TGTGCCTTGTGGGAGGTGCGGGAGAATTATTATAAGAAACTCTTT	CALWEVRENYYKKLF	TRGV9	.	TRGJ1	18	-1	-1	23
21	1.2411054112195928E-4	TGTGCCACCTGGGACGGGCGGAGTAGTGATTGGATCAAGACGTTT	CATWDGRSSDWIKTF	TRGV2	.	TRGJP2	18	-1	-1	21
21	1.2411054112195928E-4	TGTGCTGCGTGGGATTATCCAACTAATTATAAGAAACTCTTT	CAAWDYPTNYKKLF	TRGV10	.	TRGJ1	16	-1	-1	25
21	1.2411054112195928E-4	TGTGCTGCGTGGGATTATGCCACTGGTTGGTTCAAGATATTT	CAAWDYATGWFKIF	TRGV10	.	TRGJP1	16	-1	-1	8
21	1.2411054112195928E-4	TGTGCTGCGTGGGATGATGTTCGTTATTATAAGAAACTCTTT	CAAWDDVRYYKKLF	TRGV10	.	TRGJ1	14	-1	-1	23
21	1.2411054112195928E-4	TGTGCTGCGTGGATCCCGAGGGGTTATTATAAGAAACTCTTT	CAAWIPRGYYKKLF	TRGV10	.	TRGJ1	11	-1	-1	23
21	1.2411054112195928E-4	TGTGCTGCGTACTATTACCTTTTTGGATATAAGAAACTCTTT	CAAYYYLFGYKKLF	TRGV10	.	TRGJ1	9	-1	-1	27
21	1.2411054112195928E-4	TGTGCCTTGTGGGAGTTCCTTCAATATTATAAGAAACTCTTT	CALWEFLQYYKKLF	TRGV9	.	TRGJ1	14	-1	-1	19
21	1.2411054112195928E-4	TGTGCCACCTGGGACGGGCTAAGTGATTGGATCAAGACGTTT	CATWDGLSDWIKTF	TRGV2	.	TRGJP2	18	-1	-1	21
21	1.2411054112195928E-4	TGTGCTGCGTGGGGGCGCACTGGTTGGTTCAAGATATTT	CAAWGRTGWFKIF	TRGV10	.	TRGJP1	12	-1	-1	17
21	1.2411054112195928E-4	TGTGCTGCGTGGGATTATTATGTTTATAAGAAACTCTTT	CAAWDYYVYKKLF	TRGV10	.	TRGJ1	16	-1	-1	23
21	1.2411054112195928E-4	TGTGCTGCGTGGGATTGGGGTTGGTTCAAGATATTT	CAAWDWGWFKIF	TRGV10	.	TRGJP1	15	-1	-1	18
21	1.2411054112195928E-4	TGTGCTGCGTGGGATCCCTCCTATAAGAAACTCTTT	CAAWDPSYKKLF	TRGV10	.	TRGJ1	14	-1	-1	21
21	1.2411054112195928E-4	TGTGCTGCGTGGGATTGGTTCAAGATATTT	CAAWDWFKIF	TRGV10	.	TRGJP1	15	-1	-1	14
21	1.2411054112195928E-4	TGTGCCACCTGGGATGGGCCTGGGCTCTTT	CATWDGPGLF	TRGV4	.	TRGJ2	19	-1	-1	24
20	1.1820051535424695E-4	TGTGCCTTGTGGGCTCGCTATAAAACCAAAGAGTTGGGCAAAAAAATCAAGGTATTT	CALWARYKTKELGKKIKVF	TRGV9	.	TRGJP	12	-1	-1	28
20	1.1820051535424695E-4	TGTGCCTTGTGGGAGGCTAAACAAGAGTTGGGCAAAAAAATCAAGGTATTT	CALWEAKQELGKKIKVF	TRGV9	.	TRGJP	15	-1	-1	21
20	1.1820051535424695E-4	TGTGCCTTGTGGGAGGCCCAACAAGAGTTGGGCAAAAAAATCAAGGTATTT	CALWEAQQELGKKIKVF	TRGV9	.	TRGJP	15	-1	-1	21
20	1.1820051535424695E-4	TGTGCCTTGTGGGAAACGAGGCAAGAGTTGGGCAAAAAAATCAAGGTATTT	CALWETRQELGKKIKVF	TRGV9	.	TRGJP	13	-1	-1	19
20	1.1820051535424695E-4	TGTGCCACCTGGTTCGGCGACGGTAGTGATTGGATCAAGACGTTT	CATWFGDGSDWIKTF	TRGV2	.	TRGJP2	11	-1	-1	22
20	1.1820051535424695E-4	TGTGCCACCTGGGACGGGCCACGAAGTGATTGGATCAAGACGTTT	CATWDGPRSDWIKTF	TRGV2	.	TRGJP2	19	-1	-1	24
20	1.1820051535424695E-4	TGTGCCACCTGGGACAGCATTCTCAGCCATTATAAGAAACTCTTT	CATWDSILSHYKKLF	TRGV5	.	TRGJ1	16	-1	-1	28
20	1.1820051535424695E-4	TGTGCCTTGTGGGAGGTGCGACTTTATTATAAGAAACTCTTT	CALWEVRLYYKKLF	TRGV9	.	TRGJ1	18	-1	-1	23
20	1.1820051535424695E-4	TGTGCCTTGTGGGAGGGCGGGTATTATTATAAGAAACTCTTT	CALWEGGYYYKKLF	TRGV9	.	TRGJ1	15	-1	-1	22
20	1.1820051535424695E-4	TGTGCCACCTGGGACCTTCCTTCTTATTATAAGAAACTCTTT	CATWDLPSYYKKLF	TRGV8	.	TRGJ1	13	-1	-1	23
20	1.1820051535424695E-4	TGTGCTGCGTGGGTATACACTGGTTGGTTCAAGATATTT	CAAWVYTGWFKIF	TRGV10	.	TRGJP1	12	-1	-1	13
20	1.1820051535424695E-4	TGTGCTGCGTGGGTAAGGGCGGATTATAAGAAACTCTTT	CAAWVRADYKKLF	TRGV10	.	TRGJ1	12	-1	-1	22
20	1.1820051535424695E-4	TGTGCTGCGTGGGAAAGGAGTGATTGGATCAAGACGTTT	CAAWERSDWIKTF	TRGV10	.	TRGJP2	13	-1	-1	15
20	1.1820051535424695E-4	TGTGCCACCTGGGACGACCATGATTGGATCAAGACGTTT	CATWDDHDWIKTF	TRGV2	.	TRGJP2	15	-1	-1	20
20	1.1820051535424695E-4	TGTGCTGCGTGGGGGAATTATTATAAGAAACTCTTT	CAAWGNYYKKLF	TRGV10	.	TRGJ1	12	-1	-1	14
20	1.1820051535424695E-4	TGTGCTGCGTGGGATGTCCATTATAAGAAACTCTTT	CAAWDVHYKKLF	TRGV10	.	TRGJ1	14	-1	-1	19
20	1.1820051535424695E-4	TGTGCCTTGTGGGAGGAGGTTTATAAGAAACTCTTT	CALWEEVYKKLF	TRGV9	.	TRGJ1	15	-1	-1	20
20	1.1820051535424695E-4	TGTGCCACCTGGGATGGTTATAAGAAACTCTTT	CATWDGYKKLF	TRGV8	.	TRGJ1	14	-1	-1	17
20	1.1820051535424695E-4	TGTGCCACCTGGGATGGGCACGGGAAACTCTTT	CATWDGHGKLF	TRGV4	.	TRGJ1	18	-1	-1	23
20	1.1820051535424695E-4	TGTGCCACCTGGGACGGGCTGGAACCCCTCTTT	CATWDGLEPLF	TRGV2	.	TRGJ1	18	-1	-1	27
20	1.1820051535424695E-4	TGTGCCACCTGGTACCCGAAGAAACTCTTT	CATWYPKKLF	TRGV2	.	TRGJ1	14	-1	-1	18
19	1.122904895865346E-4	TGTGCCACCTGGGACGGGCTTCACCTAGGGTGGGGCAGTAGTGATTGGATCAAGACGTTT	CATWDGLHLGWGSSDWIKTF	TRGV2	.	TRGJP2	18	-1	-1	36
19	1.122904895865346E-4	TGTGCCTTGTGGGAGGTGCAAGAGCCTGCGTTGGGCAAAAAAATCAAGGTATTT	CALWEVQEPALGKKIKVF	TRGV9	.	TRGJP	19	-1	-1	29
19	1.122904895865346E-4	TGTGCCACCTGGGACGGGCCAGGTGAGATCGGTAGTGATTGGATCAAGACGTTT	CATWDGPGEIGSDWIKTF	TRGV2	.	TRGJP2	19	-1	-1	31
19	1.122904895865346E-4	TGTGCTGCCCCCCTGGGGGCCAAGGGTAATTATTATAAGAAACTCTTT	CAAPLGAKGNYYKKLF	TRGV10	.	TRGJ1	7	-1	-1	27
19	1.122904895865346E-4	TGTGCTGCGTGGGATTATAAGGCCTTTAATTATTATAAGAAACTCTTT	CAAWDYKAFNYYKKLF	TRGV10	.	TRGJ1	16	-1	-1	27
19	1.122904895865346E-4	TGTGCCTTGTGGGAGGCCCAACCCGCGAATTATTATAAGAAACTCTTT	CALWEAQPANYYKKLF	TRGV9	.	TRGJ1	15	-1	-1	25
19	1.122904895865346E-4	TGTGCCACCTGGGACGGGTTCCATAACAATTATTATAAGAAACTCTTT	CATWDGFHNNYYKKLF	TRGV2	.	TRGJ1	17	-1	-1	27
19	1.122904895865346E-4	TGTGCCACCTGGGACGGGCCAGATAGTAGTGATTGGATCAAGACGTTT	CATWDGPDSSDWIKTF	TRGV2	.	TRGJP2	19	-1	-1	22
19	1.122904895865346E-4	TGTGCCACCTGGGACAGGCGGGGACTCTGCGGGGATAAGAAACTCTTT	CATWDRRGLCGDKKLF	TRGV3	.	TRGJ1	18	-1	-1	34
19	1.122904895865346E-4	TGTGCTGCGTGGGATTATACTCGGGTTGGTTATAAGAAACTCTTT	CAAWDYTRVGYKKLF	TRGV10	.	TRGJ1	16	-1	-1	29
19	1.122904895865346E-4	TGTGCTGCGTGGGACCGTAGGTGGAAGAATTATAAGAAACTCTTT	CAAWDRRWKNYKKLF	TRGV10	.	TRGJ1	13	-1	-1	28
19	1.122904895865346E-4	TGTGCCTTGTGGGGCCCCTGGGTCAATTATTATAAGAAACTCTTT	CALWGPWVNYYKKLF	TRGV9	.	TRGJ1	12	-1	-1	24
19	1.122904895865346E-4	TGTGCCTTGTGGGGGAGGGAGTTGGGCAAAAAAATCAAGGTATTT	CALWGRELGKKIKVF	TRGV9	.	TRGJP	12	-1	-1	18
19	1.122904895865346E-4	TGTGCCTTGTGGGAGGTGCTGAGGAGTTATTATAAGAAACTCTTT	CALWEVLRSYYKKLF	TRGV9	.	TRGJ1	18	-1	-1	23
19	1.122904895865346E-4	TGTGCCTTGTGGGAGACGCTCTCCTATTATTATAAGAAACTCTTT	CALWETLSYYYKKLF	TRGV9	.	TRGJ1	14	-1	-1	25
19	1.122904895865346E-4	TGTGCTGCGTGCGAAATGGAGAATTATTATAAGAAACTCTTT	CAACEMENYYKKLF	TRGV10	.	TRGJ1	13	-1	-1	20
19	1.122904895865346E-4	TGTGCTGCGTGGGCTACTGTTGGGGATTATAAGAAACTCTTT	CAAWATVGDYKKLF	TRGV10	.	TRGJ1	12	-1	-1	25
19	1.122904895865346E-4	TGTGCTGCGTGGGCACAGGGGAGTTATTATAAGAAACTCTTT	CAAWAQGSYYKKLF	TRGV10	.	TRGJ2	12	-1	-1	20
19	1.122904895865346E-4	TGTGCTGCGTGGGAACCGTGGTTTTATTATAAGAAACTCTTT	CAAWEPWFYYKKLF	TRGV10	.	TRGJ1	13	-1	-1	23
19	1.122904895865346E-4	TGTGCCTTGTGGGAGGTGCTCTCTTATTATAAGAAACTCTTT	CALWEVLSYYKKLF	TRGV9	.	TRGJ1	18	-1	-1	23
19	1.122904895865346E-4	TGTGCCTTGTGGGAGATACCTGGGGGGTATAAGAAACTCTTT	CALWEIPGGYKKLF	TRGV9	.	TRGJ1	14	-1	-1	27
19	1.122904895865346E-4	TGTGCCACCTGGGACGGGCCTTGGGATTGGATCAAGACGTTT	CATWDGPWDWIKTF	TRGV2	.	TRGJP2	19	-1	-1	24
19	1.122904895865346E-4	TGTGCCACCTGGGACAGAGGAACGGCGGGAGGGAAACTCTTT	CATWDRGTAGGKLF	TRGV3	.	TRGJ1	16	-1	-1	32
19	1.122904895865346E-4	TGTGCTGCGTGGGATTTGCGGTATTATAAGAAACTCTTT	CAAWDLRYYKKLF	TRGV10	.	TRGJ1	15	-1	-1	21
19	1.122904895865346E-4	TGTGCTGCGTGGGATTCACCAAAGGTGGAGAAACTCTTT	CAAWDSPKVEKLF	TRGV10	.	TRGJ1	15	-1	-1	28
19	1.122904895865346E-4	TGTGCTGCGTGGGATTGCGATTATTATAAGAAACTCTTT	CAAWDCDYYKKLF	TRGV10	.	TRGJ1	18	-1	-1	13
19	1.122904895865346E-4	TGTGCTGCGTGGGATTATGGACGTTATAAGAAACTCTTT	CAAWDYGRYKKLF	TRGV10	.	TRGJ1	16	-1	-1	23
19	1.122904895865346E-4	TGTGCTGCGTGGGATCGTAATTATTATAAGAAACTCTTT	CAAWDRNYYKKLF	TRGV10	.	TRGJ1	20	-1	-1	14
19	1.122904895865346E-4	TGTGCTGCGTGGGATATTCCGTGTTATAAGAAACTCTTT	CAAWDIPCYKKLF	TRGV10	.	TRGJ1	14	-1	-1	23
19	1.122904895865346E-4	TGTGCCTTGTGGGTGAGGAATTATTATAAGAAACTCTTT	CALWVRNYYKKLF	TRGV9	.	TRGJ1	12	-1	-1	17
19	1.122904895865346E-4	TGTGCCTTGTGGGAGGCTCCTTATTATAAGAAACTCTTT	CALWEAPYYKKLF	TRGV9	.	TRGJ1	15	-1	-1	20
19	1.122904895865346E-4	TGTGCCACCTGGGGCGCGAATTATTATAAGAAACTCTTT	CATWGANYYKKLF	TRGV2	.	TRGJ1	15	-1	-1	16
19	1.122904895865346E-4	TGTGCCACCTGGGATGGGCCGAAAATTTGGATGCTCTTT	CATWDGPKIWMLF	TRGV4	.	TRGJ1	19	-1	-1	33
19	1.122904895865346E-4	TGTGCCACCTGGGACCTGGTGAGGGATAAGAAACTCTTT	CATWDLVRDKKLF	TRGV8	.	TRGJ1	13	-1	-1	25
19	1.122904895865346E-4	TGTGCCACCTGGGACGGCCGGAATTATAAGAAACTCTTT	CATWDGRNYKKLF	TRGV2	.	TRGJ1	16	-1	-1	22
19	1.122904895865346E-4	TGTGCCACCTGGGACGGGCCGTGGGGGTTCAAGATATTT	CATWDGPWGFKIF	TRGV2	.	TRGJP1	19	-1	-1	25
19	1.122904895865346E-4	TGTGCCACCTGGGACGGGCGGGGTTATAAGAAACTCTTT	CATWDGRGYKKLF	TRGV2	.	TRGJ1	18	-1	-1	23
19	1.122904895865346E-4	TGTGCCACCTGGGAAAGGGGTTATTATAAGAAACTCTTT	CATWERGYYKKLF	TRGV4	.	TRGJ1	13	-1	-1	20
19	1.122904895865346E-4	TGTGCTGCCCCAGGTTGGTATTATAAGAAACTCTTT	CAAPGWYYKKLF	TRGV10	.	TRGJ1	7	-1	-1	18
19	1.122904895865346E-4	TGTGCTGCGTGGTCGAATTATTATAAGAAACTCTTT	CAAWSNYYKKLF	TRGV10	.	TRGJ1	11	-1	-1	12
19	1.122904895865346E-4	TGTGCTGCGTGGGATAACGGTTGGTTCAAGATATTT	CAAWDNGWFKIF	TRGV10	.	TRGJP1	18	-1	-1	18
19	1.122904895865346E-4	TGTGCTGCGTGGGAGGGAGATTGGATCAAGACGTTT	CAAWEGDWIKTF	TRGV10	.	TRGJP2	13	-1	-1	18
19	1.122904895865346E-4	TGTGCCTTGTGGGTGAATTATTATAAGAAACTCTTT	CALWVNYYKKLF	TRGV9	.	TRGJ1	12	-1	-1	14
19	1.122904895865346E-4	TGTGCCTTGTGGGAGGGTGCTTATAAGAAACTCTTT	CALWEGAYKKLF	TRGV9	.	TRGJ1	19	-1	-1	20
19	1.122904895865346E-4	TGTGCCACCTGGGCCGCTTATTATAAGAAACTCTTT	CATWAAYYKKLF	TRGV2	.	TRGJ1	15	-1	-1	17
19	1.122904895865346E-4	TGTGCCACCTGGGACGCCGGGCGCGAGAAACTCTTT	CATWDAGREKLF	TRGV3	.	TRGJ1	14	-1	-1	25
19	1.122904895865346E-4	TGTGCCACCTGGGACAGGCCCCCCGAGGAACTCTTT	CATWDRPPEELF	TRGV3	.	TRGJ1	19	-1	-1	25
19	1.122904895865346E-4	TGTGCCACCTGGGACCGGTACGAGAAACTCTTT	CATWDRYEKLF	TRGV2	.	TRGJ1	17	-1	-1	22
19	1.122904895865346E-4	TGTGCCACCTGGGACGGGTTAGCGAAACTCTTT	CATWDGLAKLF	TRGV2	.	TRGJ1	17	-1	-1	23
19	1.122904895865346E-4	TGTGCCACCTGGGACGGGCCTAAGAAACTCTTT	CATWDGPKKLF	TRGV2	.	TRGJ1	19	-1	-1	20
19	1.122904895865346E-4	TGTGCCACCTGGGACAGGCGTGAGAAACTCTTT	CATWDRREKLF	TRGV3	.	TRGJ1	21	-1	-1	22
19	1.122904895865346E-4	TGTGCTGCGGAATATTATAAGAAACTCTTT	CAAEYYKKLF	TRGV10	.	TRGJ1	8	-1	-1	9
19	1.122904895865346E-4	TGTGCTGCGACATATTATAAGAAACTCTTT	CAATYYKKLF	TRGV10	.	TRGJ1	8	-1	-1	12
19	1.122904895865346E-4	TGTGCTGCGAACAATTATAAGAAACTCTTT	CAANNYKKLF	TRGV10	.	TRGJ1	8	-1	-1	7
19	1.122904895865346E-4	TGTGCCACCTGGGACTGTTTGAAACTCTTT	CATWDCLKLF	TRGV3	.	TRGJ1	14	-1	-1	20
19	1.122904895865346E-4	TGTGCCACCTGGGACCTAAAGAAACTCTTT	CATWDLKKLF	TRGV7	.	TRGJ1	14	-1	-1	18
19	1.122904895865346E-4	TGTGCCACCAAGTTCAAGAAGAAACTCTTT	CATKFKKKLF	TRGV3	.	TRGJ1	8	-1	-1	18
19	1.122904895865346E-4	TGTGGGGTCACTGGTTGGTTCAAGATATTT	CGVTGWFKIF	TRGV10	.	TRGJP1	3	-1	-1	8
19	1.122904895865346E-4	AGAAACAAGGGGGGGAAAGGGAAACTCTTT	RNKGGKGKLF	TRGV2	.	TRGJ1	-1	-1	-1	20
19	1.122904895865346E-4	TGTGCTGCGTGGACTAAGAAACTCTTT	CAAWTKKLF	TRGV10	.	TRGJ1	11	-1	-1	14
19	1.122904895865346E-4	TGTGCCACCTGTAAGAAACTCTTT	CATCKKLF	TRGV8	.	TRGJ1	10	-1	-1	11
19	1.122904895865346E-4	TGTGCCACCTGGAAGAAACTCTTT	CATWKKLF	TRGV2	.	TRGJ1	11	-1	-1	12
18	1.0638046381882225E-4	TGTGCCTTGTGGGAGGTGCATCCCCAAAAAAAAGGGTTGGGCAAAAAAATCAAGGTATTT	CALWEVHPQKKGLGKKIKVF	TRGV9	.	TRGJP	28	-1	-1	31
18	1.0638046381882225E-4	TGTGCCACCTGGGACGGGCCCCTGAATAGTAGTGATTGGATCAAGACGTTT	CATWDGPLNSSDWIKTF	TRGV2	.	TRGJP2	20	-1	-1	25
18	1.0638046381882225E-4	TGTGCCACCTGGGACGGGCGATTAAAAAGTAGTGATTGGATCAAGACGTTT	CATWDGRLKSSDWIKTF	TRGV2	.	TRGJP2	18	-1	-1	27
18	1.0638046381882225E-4	TGCGCCTTGTGGGAACCCCTGCCGGAGTTGGGCAAAAAAATCAAGGTATTT	CALWEPLPELGKKIKVF	TRGV9	.	TRGJP	13	-1	-1	24
18	1.0638046381882225E-4	TGTGCTGCGTGGGCCTATAAAACAGGGTTATATTATAAGAAACTCTTT	CAAWAYKTGLYYKKLF	TRGV10	.	TRGJ1	12	-1	-1	30
18	1.0638046381882225E-4	TGTGCTGCGTGGGATTGCCGTATAAGGTCGCGGTATAAGAAACTCTTT	CAAWDCRIRSRYKKLF	TRGV10	.	TRGJ1	15	-1	-1	33
18	1.0638046381882225E-4	TGTGCCTTGTTTGAGGTGGTTTGTATGAGTTATTATAAGAAACTCTTT	CALFEVVCMSYYKKLF	TRGV9	.	TRGJ1	17	-1	-1	26
18	1.0638046381882225E-4	TGTGCCACCTGGGACGGGGAAGAGTTGGGCAAAAAAATCAAGGTATTT	CATWDGEELGKKIKVF	TRGV2	.	TRGJP	17	-1	-1	15
18	1.0638046381882225E-4	TGTGCTGCGTGGGTCGGGAACGGGTCTAATTATAAGAAACTCTTT	CAAWVGNGSNYKKLF	TRGV10	.	TRGJ1	12	-1	-1	28
18	1.0638046381882225E-4	TGTGCTGCGTGGGATTTTGGGGCCACTGGTTGGTTCAAGATATTT	CAAWDFGATGWFKIF	TRGV10	.	TRGJP1	15	-1	-1	22
18	1.0638046381882225E-4	TGTGCTGCGTGGGATTCCAATTACCTTTATTATAAGAAACTCTTT	CAAWDSNYLYYKKLF	TRGV10	.	TRGJ1	15	-1	-1	26
18	1.0638046381882225E-4	TGTGCTGCGTGGGATTATATCTGTAGGGATTATAAGAAACTCTTT	CAAWDYICRDYKKLF	TRGV10	.	TRGJ1	16	-1	-1	28
18	1.0638046381882225E-4	TGTGCTGCGTGGGAAACTCCCCGGAATTATTATAAGAAACTCTTT	CAAWETPRNYYKKLF	TRGV10	.	TRGJ1	13	-1	-1	23
18	1.0638046381882225E-4	TGTGCCTTGTGGGGGGCAAAGCGGACTGATGATAAGAAACTCTTT	CALWGAKRTDDKKLF	TRGV9	.	TRGJ1	15	-1	-1	28
18	1.0638046381882225E-4	TGTGCCTTGTGGGAGGTGCTTGCTTATTATTATAAGAAACTCTTT	CALWEVLAYYYKKLF	TRGV9	.	TRGJ1	18	-1	-1	25
18	1.0638046381882225E-4	TGTGCCTTGCAACTAAGGGGGTTGGGCAAAAAAATCAAGGTATTT	CALQLRGLGKKIKVF	TRGV9	.	TRGJP	8	-1	-1	20
18	1.0638046381882225E-4	TGTGCCACCTGGTCCGTGGAACCGCATTATTATAAGAAACTCTTT	CATWSVEPHYYKKLF	TRGV2	.	TRGJ1	11	-1	-1	22
18	1.0638046381882225E-4	TGTGCCACCTGGGCTCCCCTCGAGGAAGGTTATAAGAAACTCTTT	CATWAPLEEGYKKLF	TRGV8	.	TRGJ1	12	-1	-1	29
18	1.0638046381882225E-4	TGTGCCACCTGGGGACCCCAGGGGTTTTGTTATAAGAAACTCTTT	CATWGPQGFCYKKLF	TRGV8	.	TRGJ1	12	-1	-1	26
18	1.0638046381882225E-4	TGTGCCACCTGGGACGGGCCTTCTTCTTATTATAAGAAACTCTTT	CATWDGPSSYYKKLF	TRGV2	.	TRGJ1	19	-1	-1	26
18	1.0638046381882225E-4	TGTGCCACCTGGGACGGGCCCCCTTTTTATTATAAGAAACTCTTT	CATWDGPPFYYKKLF	TRGV2	.	TRGJ1	20	-1	-1	26
18	1.0638046381882225E-4	TGTGCCACCTGGGACGGGCGGACGGAGTGTTATAAGAAACTCTTT	CATWDGRTECYKKLF	TRGV2	.	TRGJ1	18	-1	-1	29
18	1.0638046381882225E-4	TGTGCTGCGTGGCATACACAGGGCTATTATAAGAAACTCTTT	CAAWHTQGYYKKLF	TRGV10	.	TRGJ1	14	-1	-1	24
18	1.0638046381882225E-4	TGTGCTGCGTGGGATTGGTCGAATTATTATAAGAAACTCTTT	CAAWDWSNYYKKLF	TRGV10	.	TRGJ1	15	-1	-1	18
18	1.0638046381882225E-4	TGTGCTGCGTGGGACCCAGAGAATTATTATAAGAAACTCTTT	CAAWDPENYYKKLF	TRGV10	.	TRGJ1	13	-1	-1	20
18	1.0638046381882225E-4	TGTGCCTGCTGGATTAGGCACGTCGATTATAAGAAACTCTTT	CACWIRHVDYKKLF	TRGV11	.	TRGJ1	22	-1	-1	25
18	1.0638046381882225E-4	TGTGCCACCTGGGATTTAGGTAGTGATTGGATCAAGACGTTT	CATWDLGSDWIKTF	TRGV8	.	TRGJP2	14	-1	-1	19
18	1.0638046381882225E-4	TGTGCCACCTGGGATAGTGGTAGTGATTGGATCAAGACGTTT	CATWDSGSDWIKTF	TRGV8	.	TRGJP2	16	-1	-1	19
18	1.0638046381882225E-4	TGTGCCACCTGGGACTCCCGCGGGGGGTATAAGAAACTCTTT	CATWDSRGGYKKLF	TRGV2	.	TRGJ1	14	-1	-1	27
18	1.0638046381882225E-4	TGTGCCACCTGGGACGGTCCTAATTATTATAAGAAACTCTTT	CATWDGPNYYKKLF	TRGV2	.	TRGJ1	19	-1	-1	21
18	1.0638046381882225E-4	TGTGCCACCTGGGACGGTACCACTGGTTGGTTCAAGATATTT	CATWDGTTGWFKIF	TRGV2	.	TRGJP1	16	-1	-1	17
18	1.0638046381882225E-4	TGTGCCACCTGGGACGGGCCTTGTGATTGGATCAAGACGTTT	CATWDGPCDWIKTF	TRGV2	.	TRGJP2	19	-1	-1	22
18	1.0638046381882225E-4	TGTGCCACCTGGGACGGGCCTGGTGGGTATAAGAAACTCTTT	CATWDGPGGYKKLF	TRGV2	.	TRGJ1	19	-1	-1	27
18	1.0638046381882225E-4	TGTGCCACCTGGGACGGGCCGGTAGGTTATAAGAAACTCTTT	CATWDGPVGYKKLF	TRGV2	.	TRGJ1	22	-1	-1	26
18	1.0638046381882225E-4	TGTGCTGCGTGGCTGTGTCCCCCTTATAAGAAACTCTTT	CAAWLCPPYKKLF	TRGV10	.	TRGJ1	11	-1	-1	23
18	1.0638046381882225E-4	TGTGCTGCGTGGGATTGCGCTCATTATAAGAAACTCTTT	CAAWDCAHYKKLF	TRGV10	.	TRGJ1	18	-1	-1	22
18	1.0638046381882225E-4	TGTGCTGCGTGGGATAAAATTTATTATAAGAAACTCTTT	CAAWDKIYYKKLF	TRGV10	.	TRGJ1	14	-1	-1	20
18	1.0638046381882225E-4	TGTGCTGCGTGGGACCTCCCCTATTATAAGAAACTCTTT	CAAWDLPYYKKLF	TRGV10	.	TRGJ1	13	-1	-1	21
18	1.0638046381882225E-4	TGTGCTGCGTGGGACCCAGGTTATTATAAGAAACTCTTT	CAAWDPGYYKKLF	TRGV10	.	TRGJ1	13	-1	-1	20
18	1.0638046381882225E-4	TGTGCCTTGTGGGAGGTGTATTATTATAAGAAACTCTTT	CALWEVYYYKKLF	TRGV9	.	TRGJ1	17	-1	-1	19
18	1.0638046381882225E-4	TGTGCCACCTGGGATAGGAGTGATTGGATCAAGACGTTT	CATWDRSDWIKTF	TRGV8	.	TRGJP2	17	-1	-1	13
18	1.0638046381882225E-4	TGTGCCACCTGGGATAGAGAGTATTATAAGAAACTCTTT	CATWDREYYKKLF	TRGV8	.	TRGJ1	16	-1	-1	21
18	1.0638046381882225E-4	TGTGCCACCTGGGACGCATCGGATTGGATCAAGACGTTT	CATWDASDWIKTF	TRGV2	.	TRGJP2	15	-1	-1	21
18	1.0638046381882225E-4	TGTGCCACCTGGGACGGTTCAAGTTATAAGAAACTCTTT	CATWDGSSYKKLF	TRGV2	.	TRGJ1	16	-1	-1	23
18	1.0638046381882225E-4	TGTGCCACCTGGGACGGGCCAGGCTATAAGAAACTCTTT	CATWDGPGYKKLF	TRGV2	.	TRGJ1	19	-1	-1	24
18	1.0638046381882225E-4	TGTGCCACCTGGGACGGACCTCTCGTAGTGGAACTCTTT	CATWDGPLVVELF	TRGV2	.	TRGJ1	19	-1	-1	31
18	1.0638046381882225E-4	TGTGCCACCTGGGACAGGCGGGTTTATAAGAAACTCTTT	CATWDRRVYKKLF	TRGV7	.	TRGJ1	18	-1	-1	23
18	1.0638046381882225E-4	TGTGCCACCTGGGACAGGAAGTATTATAAGAAACTCTTT	CATWDRKYYKKLF	TRGV7	.	TRGJ1	17	-1	-1	17
18	1.0638046381882225E-4	TGTGCCACCTGGGAAAGTAGTGATTGGATCAAGACGTTT	CATWESSDWIKTF	TRGV2	.	TRGJP2	13	-1	-1	15
18	1.0638046381882225E-4	TGTGCCACCTGGAAACGGTGTGATTGGATCAAGACGTTT	CATWKRCDWIKTF	TRGV2	.	TRGJP2	11	-1	-1	19
18	1.0638046381882225E-4	TGTGCTGCGTGGTTATACTATTATAAGAAACTCTTT	CAAWLYYYKKLF	TRGV10	.	TRGJ1	11	-1	-1	18
18	1.0638046381882225E-4	TGTGCTGCGTGGGCGTATTATTATAAGAAACTCTTT	CAAWAYYYKKLF	TRGV10	.	TRGJ1	12	-1	-1	13
18	1.0638046381882225E-4	TGTGCTGCGTGGGGGACTTATTATAAGAAACTCTTT	CAAWGTYYKKLF	TRGV10	.	TRGJ1	12	-1	-1	14
18	1.0638046381882225E-4	TGTGCTGCGTGGGATTATCATTATAAGAAACTCTTT	CAAWDYHYKKLF	TRGV10	.	TRGJ1	16	-1	-1	16
18	1.0638046381882225E-4	TGTGCTGCGTGGGATCCTTATTTTAAGAAACTCTTT	CAAWDPYFKKLF	TRGV10	.	TRGJ1	14	-1	-1	17
18	1.0638046381882225E-4	TGTGCTGCGTGGGATAATTATTATAAGAAACTCTTT	CAAWDNYYKKLF	TRGV10	.	TRGJ1	14	-1	-1	15
18	1.0638046381882225E-4	TGTGCCTTGTGGCCAGTTTATTATAAGAAACTCTTT	CALWPVYYKKLF	TRGV9	.	TRGJ1	11	-1	-1	17
18	1.0638046381882225E-4	TGTGCCTTGTGGCGTTCTTATTATAAGAAACTCTTT	CALWRSYYKKLF	TRGV9	.	TRGJ1	11	-1	-1	17
18	1.0638046381882225E-4	TGTGCCACCTGGGATTATTATTATAAGAAACTCTTT	CATWDYYYKKLF	TRGV8	.	TRGJ1	14	-1	-1	16
18	1.0638046381882225E-4	TGTGCCACCTGGGATAGGCCGCGGAAGAAACTCTTT	CATWDRPRKKLF	TRGV8	.	TRGJ1	19	-1	-1	24
18	1.0638046381882225E-4	TGTGCCACCTGGGATAGGACCCCCTGGGGACTCTTT	CATWDRTPWGLF	TRGV8	.	TRGJ1	17	-1	-1	29
18	1.0638046381882225E-4	TGTGCCACCTGGGACGGCCCTCGGCGGAAACTCTTT	CATWDGPRRKLF	TRGV2	.	TRGJ1	19	-1	-1	26
18	1.0638046381882225E-4	TGTGCCACCTGGGACGGGCACTATAAGAAACTCTTT	CATWDGHYKKLF	TRGV2	.	TRGJ1	18	-1	-1	21
18	1.0638046381882225E-4	TGTGCCACCTGGGACAGAGGTTATAAGAAACTCTTT	CATWDRGYKKLF	TRGV7	.	TRGJ1	16	-1	-1	20
18	1.0638046381882225E-4	TGTGCCACGACCACTAGTGATTGGATCAAGACGTTT	CATTTSDWIKTF	TRGV2	.	TRGJP2	7	-1	-1	14
18	1.0638046381882225E-4	TGTGCTACACAGTTAGGGTGGTTCAAGATATTT	CATQLGWFKIF	TRGV10	.	TRGJP1	5	-1	-1	15
18	1.0638046381882225E-4	TGTGCCACCTGGGATGGACATAAGAAACTCTTT	CATWDGHKKLF	TRGV4	.	TRGJ1	16	-1	-1	19
18	1.0638046381882225E-4	TGTGCCACCTGGGACGAATACGGGGGGCTCTTT	CATWDEYGGLF	TRGV2	.	TRGJ1	15	-1	-1	27
18	1.0638046381882225E-4	TGTGCCACCTGGGACAGGCGCGAGAAACTCTTT	CATWDRREKLF	TRGV7	.	TRGJ1	18	-1	-1	22
18	1.0638046381882225E-4	TGTGCCACCTGGGAGAGAACGAGGGGCCTCTTT	CATWERTRGLF	TRGV8	.	TRGJ1	16	-1	-1	27
18	1.0638046381882225E-4	TGTGCCACCTGGCCCGTTGAGAAACTCTTT	CATWPVEKLF	TRGV8	.	TRGJ1	11	-1	-1	19
18	1.0638046381882225E-4	TGTGCCACCTGGGTTGATAAGAAACTCTTT	CATWVDKKLF	TRGV2	.	TRGJ2	12	-1	-1	16
18	1.0638046381882225E-4	TGTGCCACCTGGGGTAAGAAGAAACTCTTT	CATWGKKKLF	TRGV2	.	TRGJ1	12	-1	-1	18
18	1.0638046381882225E-4	TGTGCCACCTGGGATGCGAAGAAACTCTTT	CATWDAKKLF	TRGV8	.	TRGJ1	14	-1	-1	18
18	1.0638046381882225E-4	TGTGCCACCTGGGATGGGCGAAAACTCTTT	CATWDGRKLF	TRGV8	.	TRGJ1	18	-1	-1	21
18	1.0638046381882225E-4	TGTGCCACCTGGGATAGGAAGAAACTCTTT	CATWDRKKLF	TRGV8	.	TRGJ1	17	-1	-1	18
18	1.0638046381882225E-4	TGTGCCACACCTAACGGGAGTTGGCTCTTT	CATPNGSWLF	TRGV5	.	TRGJ2	7	-1	-1	24
18	1.0638046381882225E-4	TGTGCCTTGTGGGAGGTGTTACTCTTT	CALWEVLLF	TRGV9	.	TRGJ1	17	-1	-1	20
18	1.0638046381882225E-4	TGTGCCACACGACCTAGGGAACTCTTT	CATRPRELF	TRGV4	.	TRGJ1	7	-1	-1	19
18	1.0638046381882225E-4	TGTGCTGGGTATAAGAAACTCTTT	CAGYKKLF	TRGV10	.	TRGJ1	9	-1	-1	9
18	1.0638046381882225E-4	TGTGCCACCCTCTTT	CATLF	TRGV5	.	TRGJ1	8	-1	-1	9
17	1.004704380511099E-4	TGTGCCTTGTGGGAGCCAATTTTTTTGGTTAAGCGAATTATTTATAAGAAACTCTTT	CALWEPIFLVKRIIYKKLF	TRGV9	.	TRGJ1	14	-1	-1	33
17	1.004704380511099E-4	TGTGCCTTGTGGGAGGAAGAACCGTACCCGGAAGTAAATTATTATAAGAAACTCTTT	CALWEEEPYPEVNYYKKLF	TRGV9	.	TRGJ2	15	-1	-1	36
17	1.004704380511099E-4	TGTGCCTTGTGGGAGGTGCGGACTCCCGGGAATTATTATAAGAAACTCTTT	CALWEVRTPGNYYKKLF	TRGV9	.	TRGJ1	18	-1	-1	29
17	1.004704380511099E-4	TGTGCCATTCCATCCCCGAGTAGATATAGTAGTGATTGGATCAAGACGTTT	CAIPSPSRYSSDWIKTF	TRGV2	.	TRGJP2	6	-1	-1	23
17	1.004704380511099E-4	TGTGCTGCGTGGGAACACTTAGGGGGGAATTATTATAAGAAACTCTTT	CAAWEHLGGNYYKKLF	TRGV10	.	TRGJ1	13	-1	-1	26
17	1.004704380511099E-4	TGTGCCTTGTGGGAGCCCCGTTATACCACTGGTTGGTTCAAGATATTT	CALWEPRYTTGWFKIF	TRGV9	.	TRGJP1	14	-1	-1	21
17	1.004704380511099E-4	TGTGCCTTGTGGGAGCCCGTCTCCCCAAATTATTATAAGAAACTCTTT	CALWEPVSPNYYKKLF	TRGV9	.	TRGJ1	14	-1	-1	27
17	1.004704380511099E-4	TGTGCTGCGTGGGATTATATTAGGCCCCCCTATAAGAAACTCTTT	CAAWDYIRPPYKKLF	TRGV10	.	TRGJ1	16	-1	-1	30
17	1.004704380511099E-4	TGTGCTGCGTGGGATCTCCGCTCGGATTATTATAAGAAACTCTTT	CAAWDLRSDYYKKLF	TRGV10	.	TRGJ1	14	-1	-1	21
17	1.004704380511099E-4	TGTGCCTTGTGGGAGGTATATAGGGTATACTATAAGAAACTCTTT	CALWEVYRVYYKKLF	TRGV9	.	TRGJ1	16	-1	-1	27
17	1.004704380511099E-4	TGTGCCACCTGGGACGGGCATGGAAGTGATTGGATCAAGACGTTT	CATWDGHGSDWIKTF	TRGV2	.	TRGJP2	18	-1	-1	24
17	1.004704380511099E-4	TGTGCCACCTGGGACAGGCGGAGCATGTGTTATAAGAAACTCTTT	CATWDRRSMCYKKLF	TRGV7	.	TRGJ1	18	-1	-1	29
17	1.004704380511099E-4	TGTGCTGCGTGGTCCCATGTGGATTATTATAAGAAACTCTTT	CAAWSHVDYYKKLF	TRGV10	.	TRGJ1	11	-1	-1	22
17	1.004704380511099E-4	TGTGCTGCGTGGCAAAGGGGGTGTTATTATAAGAAACTCTTT	CAAWQRGCYYKKLF	TRGV10	.	TRGJ1	11	-1	-1	23
17	1.004704380511099E-4	TGTGCTGCGTGGGTTCCCTCCCCCCCCTCGAAGAAACTCTTT	CAAWVPSPPSKKLF	TRGV10	.	TRGJ1	12	-1	-1	30
17	1.004704380511099E-4	TGTGCTGCGTGGGATTGGAGATCTGAGATTAAGAAACTCTTT	CAAWDWRSEIKKLF	TRGV10	.	TRGJ1	15	-1	-1	29
17	1.004704380511099E-4	TGTGCTGCGTGGGATTATAACGAGGATTATAAGAAACTCTTT	CAAWDYNEDYKKLF	TRGV10	.	TRGJ1	16	-1	-1	25
17	1.004704380511099E-4	TGTGCTGCGTGGGACCTTAGTAGTGATTGGATCAAGACGTTT	CAAWDLSSDWIKTF	TRGV10	.	TRGJP2	13	-1	-1	17
17	1.004704380511099E-4	TGTGCTGCGTGGGACCCCCCGATGGGTTATAAGAAACTCTTT	CAAWDPPMGYKKLF	TRGV10	.	TRGJ1	13	-1	-1	26
17	1.004704380511099E-4	TGTGCCTTGTGGGAGGTCTTGAATTATTATAAGAAACTCTTT	CALWEVLNYYKKLF	TRGV9	.	TRGJ1	16	-1	-1	20
17	1.004704380511099E-4	TGTGCCTTGTGGGAGAGTTTTATTTATTATAAGAAACTCTTT	CALWESFIYYKKLF	TRGV9	.	TRGJ1	14	-1	-1	23
17	1.004704380511099E-4	TGTGCCACCTGGGACGGTCAGAATTATTATAAGAAACTCTTT	CATWDGQNYYKKLF	TRGV2	.	TRGJ1	16	-1	-1	20
17	1.004704380511099E-4	TGTGCCACCTGGGACGGGTCCAATTATTATAAGAAACTCTTT	CATWDGSNYYKKLF	TRGV2	.	TRGJ1	20	-1	-1	18
17	1.004704380511099E-4	TGTGCCACCTGGGACGGGCATAGGGATTATAAGAAACTCTTT	CATWDGHRDYKKLF	TRGV2	.	TRGJ1	18	-1	-1	25
17	1.004704380511099E-4	TGTGCCACCTGGGACAGGCGGCGTTATTATAAGAAACTCTTT	CATWDRRRYYKKLF	TRGV5	.	TRGJ1	18	-1	-1	23
17	1.004704380511099E-4	TGTGCCACCTGGGACAGGCATAGGGGGTTTAAGAAACTCTTT	CATWDRHRGFKKLF	TRGV3	.	TRGJ1	18	-1	-1	29
17	1.004704380511099E-4	TGTGCTGCGTGGGATCCCCGCGGGCTTAAGAAACTCTTT	CAAWDPRGLKKLF	TRGV10	.	TRGJ1	14	-1	-1	26
17	1.004704380511099E-4	TGTGCTGCGTGGGAGGCGCTTTATTATAAGAAACTCTTT	CAAWEALYYKKLF	TRGV10	.	TRGJ1	13	-1	-1	20
17	1.004704380511099E-4	TGTGCTGCGTGGATAAAGAATTATTATAAGAAACTCTTT	CAAWIKNYYKKLF	TRGV10	.	TRGJ1	11	-1	-1	17
17	1.004704380511099E-4	TGTGCCACCTGGCCCGAGGCCTATTATAAGAAACTCTTT	CATWPEAYYKKLF	TRGV4	.	TRGJ1	11	-1	-1	21
17	1.004704380511099E-4	TGTGCCACCTGGGATGCCCCTTATTATAAGAAACTCTTT	CATWDAPYYKKLF	TRGV4	.	TRGJ1	15	-1	-1	20
17	1.004704380511099E-4	TGTGCCACCTGGGATGGTCGGGGGTATAAGAAACTCTTT	CATWDGRGYKKLF	TRGV4	.	TRGJ1	16	-1	-1	24
17	1.004704380511099E-4	TGTGCCACCTGGGACGGGCCTCATTATAAGAAACTCTTT	CATWDGPHYKKLF	TRGV2	.	TRGJ1	19	-1	-1	22
17	1.004704380511099E-4	TGTGCCACCTGGGACGAAGTTTATTATAAGAAACTCTTT	CATWDEVYYKKLF	TRGV2	.	TRGJ1	15	-1	-1	20
17	1.004704380511099E-4	TGTGCCACCTGGGACAGGCCTGAAAATAAGAAACTCTTT	CATWDRPENKKLF	TRGV3	.	TRGJ1	21	-1	-1	25
17	1.004704380511099E-4	TGTGCCACCTGGGACAGGCGTGATTATAAGAAACTCTTT	CATWDRRDYKKLF	TRGV7	.	TRGJ1	21	-1	-1	22
17	1.004704380511099E-4	TGTGCCACCTGGGACAGGCAGGATTATAAGAAACTCTTT	CATWDRQDYKKLF	TRGV7	.	TRGJ1	18	-1	-1	22
17	1.004704380511099E-4	TGTGCCACCCTCAACGACATTTATTATAAGAAACTCTTT	CATLNDIYYKKLF	TRGV9	.	TRGJ1	5	-1	-1	20
17	1.004704380511099E-4	TGTGCCACCCAGCTGGAACGTTATTATAAGAAACTCTTT	CATQLERYYKKLF	TRGV2	.	TRGJ1	8	-1	-1	20
17	1.004704380511099E-4	TGTGCTGCGTGTACTAATTATTATAAGAAACTCTTT	CAACTNYYKKLF	TRGV10	.	TRGJ1	10	-1	-1	15
17	1.004704380511099E-4	TGTGCTGCGTGGGCTCGTTATTATAAGAAACTCTTT	CAAWARYYKKLF	TRGV10	.	TRGJ1	12	-1	-1	17
17	1.004704380511099E-4	TGTGCTGCGTGGGATTCCGATTATAAGAAACTCTTT	CAAWDSDYKKLF	TRGV10	.	TRGJ2	18	-1	-1	19
17	1.004704380511099E-4	TGTGCTGCGTGGGATTACGGTTGGTTCAAGATATTT	CAAWDYGWFKIF	TRGV10	.	TRGJP1	18	-1	-1	18
17	1.004704380511099E-4	TGTGCTGCGTGGGATGGGGGTTATAAGAAACTCTTT	CAAWDGGYKKLF	TRGV10	.	TRGJ1	14	-1	-1	20
17	1.004704380511099E-4	TGTGCTGCGTGGACTCTTTATTATAAGAAACTCTTT	CAAWTLYYKKLF	TRGV10	.	TRGJ1	11	-1	-1	17
17	1.004704380511099E-4	TGTGCTGCGGGCACACTCAGTTGGTTCAAGATATTT	CAAGTLSWFKIF	TRGV10	.	TRGJP1	8	-1	-1	19
17	1.004704380511099E-4	TGTGCCTTGTGGGACAATTATTATAAGAAACTCTTT	CALWDNYYKKLF	TRGV9	.	TRGJ1	13	-1	-1	15
17	1.004704380511099E-4	TGTGCCTTGTGGGAGGTAAATTATAAGAAACTCTTT	CALWEVNYKKLF	TRGV9	.	TRGJ1	16	-1	-1	19
17	1.004704380511099E-4	TGTGCCACCTGGGATTCTTATTATAAGAAACTCTTT	CATWDSYYKKLF	TRGV4	.	TRGJ1	14	-1	-1	17
17	1.004704380511099E-4	TGTGCCACCTGGGATAATTATTATAAGAAACTCTTT	CATWDNYYKKLF	TRGV4	.	TRGJ1	14	-1	-1	15
17	1.004704380511099E-4	TGTGCCACCTGGGACCTAGGGTATAAGAAACTCTTT	CATWDLGYKKLF	TRGV2	.	TRGJ1	14	-1	-1	21
17	1.004704380511099E-4	TGTGCCACCTGGGACGGGCTTCATCAGAAACTCTTT	CATWDGLHQKLF	TRGV2	.	TRGJ1	18	-1	-1	22
17	1.004704380511099E-4	TGTGCCACCTGGGACGGGCGTCGGGGGAAACTCTTT	CATWDGRRGKLF	TRGV2	.	TRGJ1	18	-1	-1	26
17	1.004704380511099E-4	TGTGCCACCTGGGACACCGCGAATAAGAAACTCTTT	CATWDTANKKLF	TRGV2	.	TRGJ1	14	-1	-1	22
17	1.004704380511099E-4	TGTGCCACCACGTATCCGCGGTATAAGAAACTCTTT	CATTYPRYKKLF	TRGV2	.	TRGJ2	8	-1	-1	21
17	1.004704380511099E-4	TGTGAAAGAAACATAGCAGGTTATAAGAAACTCTTT	CERNIAGYKKLF	TRGV10	.	TRGJ1	3	-1	-1	20
17	1.004704380511099E-4	TGTGCTGCGTGGGTCTTTTATAAGAAACTCTTT	CAAWVFYKKLF	TRGV10	.	TRGJ1	12	-1	-1	17
17	1.004704380511099E-4	TGTGCTGCGTGGGATTATCATAAGAAACTCTTT	CAAWDYHKKLF	TRGV10	.	TRGJ1	16	-1	-1	13
17	1.004704380511099E-4	TGTGCTGCGTGGGATCCCGCAAAGAAACTCTTT	CAAWDPAKKLF	TRGV10	.	TRGJ1	14	-1	-1	21
17	1.004704380511099E-4	TGTGCTGCGTGGGAGTATTATAAGAAACTCTTT	CAAWEYYKKLF	TRGV10	.	TRGJ1	16	-1	-1	15
17	1.004704380511099E-4	TGTGCTGCGTGGAACAATTATAAGAAACTCTTT	CAAWNNYKKLF	TRGV10	.	TRGJ1	11	-1	-1	16
17	1.004704380511099E-4	TGTGCTGCGGCCCTGTCCTATAAGAAACTCTTT	CAAALSYKKLF	TRGV10	.	TRGJ1	8	-1	-1	18
17	1.004704380511099E-4	TGTGCTGCACCCCATTATTATAAGAAACTCTTT	CAAPHYYKKLF	TRGV10	.	TRGJ1	7	-1	-1	13
17	1.004704380511099E-4	TGTGCCACCTGGGATTTCTATAAGAAACTCTTT	CATWDFYKKLF	TRGV4	.	TRGJ1	14	-1	-1	18
17	1.004704380511099E-4	TGTGCCACCTGGGACAGGCTTAGGAAACTCTTT	CATWDRLRKLF	TRGV3	.	TRGJ1	18	-1	-1	20
17	1.004704380511099E-4	TGTGCCACCTGGGACAGGCCAAAGAAACTCTTT	CATWDRPKKLF	TRGV3	.	TRGJ1	19	-1	-1	21
17	1.004704380511099E-4	TGTGCCACCTGGGACAGGACAAAGAAACTCTTT	CATWDRTKKLF	TRGV7	.	TRGJ1	17	-1	-1	21
17	1.004704380511099E-4	TGTGCCACATACCCTTGCATTAAGAAACTCTTT	CATYPCIKKLF	TRGV8	.	TRGJ1	7	-1	-1	20
17	1.004704380511099E-4	TGTGCTGCGTGGGATCGGATCAAGACGTTT	CAAWDRIKTF	TRGV10	.	TRGJP2	14	-1	-1	12
17	1.004704380511099E-4	TGTGCCACCTGGGTCTGGATCAAGACGTTT	CATWVWIKTF	TRGV2	.	TRGJP2	12	-1	-1	15
17	1.004704380511099E-4	TGTGCCACCTGGGCTTATAAGAAACTCTTT	CATWAYKKLF	TRGV8	.	TRGJ1	12	-1	-1	14
17	1.004704380511099E-4	TGTGCCACCTGGGATAGATCGAAACTCTTT	CATWDRSKLF	TRGV8	.	TRGJ1	16	-1	-1	20
17	1.004704380511099E-4	TGTGCCACCTGGGACAGCAAGAAACTCTTT	CATWDSKKLF	TRGV2	.	TRGJ1	14	-1	-1	18
17	1.004704380511099E-4	TGTGCCACCTGGGGGGCCGGACTCTTT	CATWGAGLF	TRGV4	.	TRGJ1	17	-1	-1	20
17	1.004704380511099E-4	TGTGCCACCTGGGATAAGGAACTCTTT	CATWDKELF	TRGV8	.	TRGJ1	15	-1	-1	13
17	1.004704380511099E-4	TGTGCCACCTGGGACCCCATACTCTTT	CATWDPILF	TRGV3	.	TRGJ1	14	-1	-1	20
17	1.004704380511099E-4	TGCACCCATTTTGTATTGGAACTCTTT	CTHFVLELF	TRGV9	.	TRGJ1	1	-1	-1	19
17	1.004704380511099E-4	TGTGCCACCTGGGAAGTACTCTTT	CATWEVLF	TRGV8	.	TRGJ1	13	-1	-1	17
17	1.004704380511099E-4	TGTGCCACCCAGGGGAAACTCTTT	CATQGKLF	TRGV4	.	TRGJ1	8	-1	-1	14
17	1.004704380511099E-4	TGTGCCACCCCATTGCTCTTT	CATPLLF	TRGV2	.	TRGJ1	8	-1	-1	15
16	9.456041228339756E-5	TGTCCCCGCCTGGGCCGGCACCTTACCTGCCTGGGCGGTTATTATAAGAAACTCTTT	CPRLGRHLTCLGGYYKKLF	TRGV4	.	TRGJ1	13	-1	-1	38
16	9.456041228339756E-5	TGTGCTGCGTGGGATTATATAGGCGCCCTTTATCCGGGACTATATAAGAAACTCTTT	CAAWDYIGALYPGLYKKLF	TRGV10	.	TRGJ1	16	-1	-1	42
16	9.456041228339756E-5	TGTGCCACCTGGGATACCCGGGTTGAGGGTTATAGTAGTGATTGGATCAAGACGTTT	CATWDTRVEGYSSDWIKTF	TRGV8	.	TRGJP2	15	-1	-1	30
16	9.456041228339756E-5	TGTGCCACCTGGGATACCCATACCTTTTTTTACAGTAGTGATTGGATCAAGACGTTT	CATWDTHTFFYSSDWIKTF	TRGV8	.	TRGJP2	15	-1	-1	30
16	9.456041228339756E-5	TGTGCTGCGTGGGCTCCGAGACCCGAGAACCCAGTTTATTATAAGAAACTCTTT	CAAWAPRPENPVYYKKLF	TRGV10	.	TRGJ1	12	-1	-1	35
16	9.456041228339756E-5	TGTGCTGCGTGGGATTATAGCAGCACGTTCACTGGTTGGTTCAAGATATTT	CAAWDYSSTFTGWFKIF	TRGV10	.	TRGJP1	16	-1	-1	29
16	9.456041228339756E-5	TGTGCTGCGTGGGATTACCCCTACACTTTGCATGGTTGGTTCAAGATATTT	CAAWDYPYTLHGWFKIF	TRGV10	.	TRGJP1	17	-1	-1	32
16	9.456041228339756E-5	TGTGCTGCGTGGGATTCAAAAAATACCACTGGTTGGTTCAAGATATTT	CAAWDSKNTTGWFKIF	TRGV10	.	TRGJP1	15	-1	-1	22
16	9.456041228339756E-5	TGTGCTGCGTGGGATTATAGGGACCCAGATTATTATAAGAAACTCTTT	CAAWDYRDPDYYKKLF	TRGV10	.	TRGJ1	16	-1	-1	28
16	9.456041228339756E-5	TGTGCCTTGTGGCTAGGTATGATTGAGAATTATTATAAGAAACTCTTT	CALWLGMIENYYKKLF	TRGV9	.	TRGJ1	11	-1	-1	26
16	9.456041228339756E-5	TGTGCCTTGTGGGAGCTGACGGAGTTGGGCAAAAAAATCAAGGTATTT	CALWELTELGKKIKVF	TRGV9	.	TRGJP	17	-1	-1	21
16	9.456041228339756E-5	TGTGCTGCGTGTGGCCATAATAGTAGTGATTGGATCAAGACGTTT	CAACGHNSSDWIKTF	TRGV10	.	TRGJP2	10	-1	-1	19
16	9.456041228339756E-5	TGTGCTGCGTGGGGTCGGATTATCGGGTATTATAAGAAACTCTTT	CAAWGRIIGYYKKLF	TRGV10	.	TRGJ1	12	-1	-1	27
16	9.456041228339756E-5	TGTGCTGCGTGGGATTATACTGGCACTGGTTGGTTCAAGATATTT	CAAWDYTGTGWFKIF	TRGV10	.	TRGJP1	16	-1	-1	23
16	9.456041228339756E-5	TGTGCTGCGTGGGATGTTACCCCGCTTTATTATAAGAAACTCTTT	CAAWDVTPLYYKKLF	TRGV10	.	TRGJ1	14	-1	-1	26
16	9.456041228339756E-5	TGTGCTGCGTGGGACCCTCATACCACTGGTTGGTTCAAGATATTT	CAAWDPHTTGWFKIF	TRGV10	.	TRGJP1	13	-1	-1	19
16	9.456041228339756E-5	TGTGCCTTGTGGGATTGGCGGAATTGTTATTATAAGAAACTCTTT	CALWDWRNCYYKKLF	TRGV9	.	TRGJ1	13	-1	-1	26
16	9.456041228339756E-5	TGTGCCTTGTGGGAGGTGCCTTCGAATTATTATAAGAAACTCTTT	CALWEVPSNYYKKLF	TRGV9	.	TRGJ1	18	-1	-1	20
16	9.456041228339756E-5	TGTGCCTTGTGGGAGGTGCAAAATATATTTTATAAGAAACTCTTT	CALWEVQNIFYKKLF	TRGV9	.	TRGJ1	19	-1	-1	26
16	9.456041228339756E-5	TGTGCCTTGTGGGAGATCTATACCACTGGTTGGTTCAAGATATTT	CALWEIYTTGWFKIF	TRGV9	.	TRGJP1	14	-1	-1	18
16	9.456041228339756E-5	TGTGCCACCTGGGACGGCATTAGTAGTGATTGGATCAAGACGTTT	CATWDGISSDWIKTF	TRGV2	.	TRGJP2	16	-1	-1	20
16	9.456041228339756E-5	TGTGCCACCTGGGACGGGCCTCTGAATTATTATAAGAAACTCTTT	CATWDGPLNYYKKLF	TRGV2	.	TRGJ1	19	-1	-1	23
16	9.456041228339756E-5	TGTGCCACCTGGGACGGGCCTAGTAGTGATTGGATCAAGACGTTT	CATWDGPSSDWIKTF	TRGV2	.	TRGJP2	19	-1	-1	20
16	9.456041228339756E-5	TGTGCCACCTGGGACGGACCCCGTAGTGATTGGATCAAGACGTTT	CATWDGPRSDWIKTF	TRGV2	.	TRGJP2	20	-1	-1	22
16	9.456041228339756E-5	TGTGCCACCTGGGACAGGCGTAGTAGTGATTGGATCAAGACGTTT	CATWDRRSSDWIKTF	TRGV3	.	TRGJP2	18	-1	-1	20
16	9.456041228339756E-5	TGTGCTGCGTGGGATTTAGCCACTGGTTGGTTCAAGATATTT	CAAWDLATGWFKIF	TRGV10	.	TRGJP1	15	-1	-1	8
16	9.456041228339756E-5	TGTGCTGCGTGGGATTACTGGGGCGATTATAAGAAACTCTTT	CAAWDYWGDYKKLF	TRGV10	.	TRGJ1	17	-1	-1	25
16	9.456041228339756E-5	TGTGCTGCGTGGGATCAACCCTGTTATTATAAGAAACTCTTT	CAAWDQPCYYKKLF	TRGV10	.	TRGJ1	14	-1	-1	23
16	9.456041228339756E-5	TGTGCTGCGTGGGACCAAAAGGCAAGTTGGTTCAAGATATTT	CAAWDQKASWFKIF	TRGV10	.	TRGJP1	13	-1	-1	25
16	9.456041228339756E-5	TGTGCTGCGCCGGCACCCTCGTTTTATTATAAGAAACTCTTT	CAAPAPSFYYKKLF	TRGV10	.	TRGJ1	8	-1	-1	23
16	9.456041228339756E-5	TGTGCCTTGTGGGAGGTGCTACTAAATTATAAGAAACTCTTT	CALWEVLLNYKKLF	TRGV9	.	TRGJ1	18	-1	-1	25
16	9.456041228339756E-5	TGTGCCTTGTGGGAGGAATCGAATTATTATAAGAAACTCTTT	CALWEESNYYKKLF	TRGV9	.	TRGJ2	15	-1	-1	18
16	9.456041228339756E-5	TGTGCCACCTGGGATGGGCGCCATTTTTATAAGAAACTCTTT	CATWDGRHFYKKLF	TRGV4	.	TRGJ1	23	-1	-1	22
16	9.456041228339756E-5	TGTGCCACCTGGGATAGTTTAGGGGGAGATAAGAAACTCTTT	CATWDSLGGDKKLF	TRGV8	.	TRGJ1	16	-1	-1	28
16	9.456041228339756E-5	TGTGCCACCTGGGACGGGCCCAGGGGATATAAGAAACTCTTT	CATWDGPRGYKKLF	TRGV2	.	TRGJ2	20	-1	-1	27
16	9.456041228339756E-5	TGTGCCACCTGGGACACCCTAGTAAGGTGGAAGAAACTCTTT	CATWDTLVRWKKLF	TRGV3	.	TRGJ1	15	-1	-1	30
16	9.456041228339756E-5	TGTGCCACCTGGGAGCCGAAGAATTATTATAAGAAACTCTTT	CATWEPKNYYKKLF	TRGV8	.	TRGJ1	13	-1	-1	20
16	9.456041228339756E-5	TGTGCTGCGTGGCCCTTGAATTATTATAAGAAACTCTTT	CAAWPLNYYKKLF	TRGV10	.	TRGJ2	11	-1	-1	17
16	9.456041228339756E-5	TGTGCTGCGTGGGCGAACAGTTATTATAAGAAACTCTTT	CAAWANSYYKKLF	TRGV10	.	TRGJ1	12	-1	-1	20
16	9.456041228339756E-5	TGTGCTGCGTGGGGCTCGAATTATTATAAGAAACTCTTT	CAAWGSNYYKKLF	TRGV10	.	TRGJ1	12	-1	-1	15
16	9.456041228339756E-5	TGTGCTGCGTGGGATTCCTCCTATTATAAGAAACTCTTT	CAAWDSSYYKKLF	TRGV10	.	TRGJ1	15	-1	-1	21
16	9.456041228339756E-5	TGTGCTGCGTGGGATTCGGATTATTATAAGAAACTCTTT	CAAWDSDYYKKLF	TRGV10	.	TRGJ1	15	-1	-1	13
16	9.456041228339756E-5	TGTGCTGCGTGGGATTGCAATTATTATAAGAAACTCTTT	CAAWDCNYYKKLF	TRGV10	.	TRGJ1	15	-1	-1	18
16	9.456041228339756E-5	TGTGCTGCGTGGGATTATAAAATTCGGAAGAAACTCTTT	CAAWDYKIRKKLF	TRGV10	.	TRGJ1	16	-1	-1	27
16	9.456041228339756E-5	TGTGCTGCGTGGGATCCGAATTATTATAAGAAACTCTTT	CAAWDPNYYKKLF	TRGV10	.	TRGJ1	14	-1	-1	13
16	9.456041228339756E-5	TGTGCTGCGTGGGATAGTAGTGATTGGATCAAGACGTTT	CAAWDSSDWIKTF	TRGV10	.	TRGJP2	14	-1	-1	13
16	9.456041228339756E-5	TGTGCTGCGTGGGACAGTAGTGATTGGATCAAGACGTTT	CAAWDSSDWIKTF	TRGV10	.	TRGJP2	13	-1	-1	15
16	9.456041228339756E-5	TGTGCCTTGTGGGGAAAGAATTATTATAAGAAACTCTTT	CALWGKNYYKKLF	TRGV9	.	TRGJ1	12	-1	-1	17
16	9.456041228339756E-5	TGTGCCACCTGGGATGGGGCTTATTATAAGAAACTCTTT	CATWDGAYYKKLF	TRGV4	.	TRGJ1	17	-1	-1	20
16	9.456041228339756E-5	TGTGCCACCTGGGACTGGCGATATTATAAGAAACTCTTT	CATWDWRYYKKLF	TRGV2	.	TRGJ1	18	-1	-1	21
16	9.456041228339756E-5	TGTGCCACCTGGGACGGGTATCATTATAAGAAACTCTTT	CATWDGYHYKKLF	TRGV2	.	TRGJ1	17	-1	-1	19
16	9.456041228339756E-5	TGTGCCACCTGGGACGGGCTTTATTATAAGAAACTCTTT	CATWDGLYYKKLF	TRGV4	.	TRGJ1	18	-1	-1	20
16	9.456041228339756E-5	TGTGCCACCTGGGACGGGCCGGGTTATAAGAAACTCTTT	CATWDGPGYKKLF	TRGV2	.	TRGJ1	19	-1	-1	23
16	9.456041228339756E-5	TGTGCCACCTGGGACGGGCGATGGTATAAGAAACTCTTT	CATWDGRWYKKLF	TRGV2	.	TRGJ1	18	-1	-1	24
16	9.456041228339756E-5	TGTGCCACCTGGGACGGGGGGTTTGGGGGGAAACTCTTT	CATWDGGFGGKLF	TRGV2	.	TRGJ1	17	-1	-1	29
16	9.456041228339756E-5	TGTGCCACCTGGGACAGTAGTGATTGGATCAAGACGTTT	CATWDSSDWIKTF	TRGV3	.	TRGJP2	16	-1	-1	15
16	9.456041228339756E-5	TGTGCCACCTGGACTGGGAATTATTATAAGAAACTCTTT	CATWTGNYYKKLF	TRGV2	.	TRGJ2	17	-1	-1	17
16	9.456041228339756E-5	TGTGCTGCGTGGGGGATATATTATAAGAAACTCTTT	CAAWGIYYKKLF	TRGV10	.	TRGJ1	12	-1	-1	18
16	9.456041228339756E-5	TGTGCTGCGTGGGAATCTTATTATAAGAAACTCTTT	CAAWESYYKKLF	TRGV10	.	TRGJ1	13	-1	-1	17
16	9.456041228339756E-5	TGTGCCACCTGTCCGAATTATTATAAGAAACTCTTT	CATCPNYYKKLF	TRGV5	.	TRGJ1	10	-1	-1	13
16	9.456041228339756E-5	TGTGCCACCTGGGATTTCGATTATAAGAAACTCTTT	CATWDFDYKKLF	TRGV4	.	TRGJ1	14	-1	-1	19
16	9.456041228339756E-5	TGTGCCACCTGGGACCTTGATTGGATCAAGACGTTT	CATWDLDWIKTF	TRGV2	.	TRGJP2	14	-1	-1	17
16	9.456041228339756E-5	TGTGCCACCTGGGACGGGGTGACTAAGAAACTCTTT	CATWDGVTKKLF	TRGV2	.	TRGJ1	17	-1	-1	23
16	9.456041228339756E-5	TGTGCCACCTGGGACAATTATTATAAGAAACTCTTT	CATWDNYYKKLF	TRGV4	.	TRGJ1	13	-1	-1	15
16	9.456041228339756E-5	TGTGCCACCTGGGAAGAACGCTATAAGAAACTCTTT	CATWEERYKKLF	TRGV8	.	TRGJ1	13	-1	-1	21
16	9.456041228339756E-5	TGTGCTGCGCACCAATATTATAAGAAACTCTTT	CAAHQYYKKLF	TRGV10	.	TRGJ2	8	-1	-1	15
16	9.456041228339756E-5	TGTGCCTTGTGGGTTTATTATAAGAAACTCTTT	CALWVYYKKLF	TRGV9	.	TRGJ1	12	-1	-1	14
16	9.456041228339756E-5	TGTGCCACCTGGGCATTCTCGGGGAAACTCTTT	CATWAFSGKLF	TRGV2	.	TRGJ1	12	-1	-1	23
16	9.456041228339756E-5	TGTGCCACCTGGGATCAAAGCCAGAAACTCTTT	CATWDQSQKLF	TRGV8	.	TRGJ1	14	-1	-1	22
16	9.456041228339756E-5	TGTGCCACCTGGGACGCTCATAAGAAACTCTTT	CATWDAHKKLF	TRGV2	.	TRGJ1	15	-1	-1	19
16	9.456041228339756E-5	TGTGCCACCTGGGACGCGCATAAGAAACTCTTT	CATWDAHKKLF	TRGV3	.	TRGJ1	14	-1	-1	19
16	9.456041228339756E-5	TGTGCCACCTGGGACGGGCGCAAGAAACTCTTT	CATWDGRKKLF	TRGV2	.	TRGJ1	18	-1	-1	21
16	9.456041228339756E-5	TGTGCCACCTGGGACAACTATAAGAAACTCTTT	CATWDNYKKLF	TRGV2	.	TRGJ1	14	-1	-1	18
16	9.456041228339756E-5	TGTGCCACCTGGACTTATTATAAGAAACTCTTT	CATWTYYKKLF	TRGV3	.	TRGJ1	11	-1	-1	11
16	9.456041228339756E-5	TGTGCCACCCCCCCCCACGGTAAGAAACTCTTT	CATPPHGKKLF	TRGV8	.	TRGJ1	8	-1	-1	20
16	9.456041228339756E-5	TGTGCCACCTCGCGGTATAAGAAACTCTTT	CATSRYKKLF	TRGV3	.	TRGJ1	9	-1	-1	15
16	9.456041228339756E-5	TGTGCCACCTCAGATCATAAGAAACTCTTT	CATSDHKKLF	TRGV4	.	TRGJ1	9	-1	-1	13
16	9.456041228339756E-5	TGTGCCACCTGCACCAATAAGAAACTCTTT	CATCTNKKLF	TRGV2	.	TRGJ1	10	-1	-1	16
16	9.456041228339756E-5	TGTGCCACCTGGCATTATAAGAAACTCTTT	CATWHYKKLF	TRGV8	.	TRGJ1	14	-1	-1	13
16	9.456041228339756E-5	TGTGCCACCTGGGTGTGGAAGAAACTCTTT	CATWVWKKLF	TRGV8	.	TRGJ1	12	-1	-1	18
16	9.456041228339756E-5	TGTGCCACCTGGGCCTATAAGAAACTCTTT	CATWAYKKLF	TRGV2	.	TRGJ2	12	-1	-1	15
16	9.456041228339756E-5	TGTGCCACCTGGGACGGGCTGGAACTCTTT	CATWDGLELF	TRGV2	.	TRGJ1	18	-1	-1	22
16	9.456041228339756E-5	TGTGCCACGGGAGGCCAGAAGAAACTCTTT	CATGGQKKLF	TRGV2	.	TRGJ1	7	-1	-1	18
16	9.456041228339756E-5	TGTGTCTTGTGGTTAGGGAAACTCTTT	CVLWLGKLF	TRGV9	.	TRGJ1	11	-1	-1	17
16	9.456041228339756E-5	TGTGCCACCTCCGGCTGGAAACTCTTT	CATSGWKLF	TRGV4	.	TRGJ1	9	-1	-1	17
16	9.456041228339756E-5	TGTGCCACCTGGGATGTATCACTCTTT	CATWDVSLF	TRGV4	.	TRGJ1	15	-1	-1	20
16	9.456041228339756E-5	TGTGCCACCCGAGGGAGGAAACTCTTT	CATRGRKLF	TRGV4	.	TRGJ1	8	-1	-1	17
16	9.456041228339756E-5	TGTGCCACCTGGGAACTCTTT	CATWELF	TRGV8	.	TRGJ1	13	-1	-1	13
16	9.456041228339756E-5	CCCGGACATAAGAAACTCTTT	PGHKKLF	TRGV8	.	TRGJ1	-1	-1	-1	7
16	9.456041228339756E-5	GTGGGAGGGTTCAAGATATTT	VGGFKIF	TRGV10	.	TRGJP1	2	-1	-1	7
16	9.456041228339756E-5	TGGTTCAAGATATTT	WFKIF	TRGV10	.	TRGJP1	1	-1	-1	0
15	8.865038651568521E-5	TGTGCCTTGTGGGAGGTGCAGATGGTTCTTAAACAAGAGTTGGGCAAAAAAATCAAGGTATTT	CALWEVQMVLKQELGKKIKVF	TRGV9	.	TRGJP	19	-1	-1	33
15	8.865038651568521E-5	TGTGCTGCGTGGGAGAACTCCGACGTTACGTTAGGACACGTGGCCTATAAGAAACTCTTT	CAAWENSDVTLGHVAYKKLF	TRGV10	.	TRGJ1	13	-1	-1	45
15	8.865038651568521E-5	TGTGCCACCTGGGACGGGACACGCCCGACCTCCAATGTCGATGATTGGATCAAGACGTTT	CATWDGTRPTSNVDDWIKTF	TRGV2	.	TRGJP2	17	-1	-1	41
15	8.865038651568521E-5	TGTGCTGCGTGGGATTATCCCCTCCCCAAGAATTATTATAAGAAACTCTTT	CAAWDYPLPKNYYKKLF	TRGV10	.	TRGJ1	16	-1	-1	29
15	8.865038651568521E-5	TGTGCTGCGTGGGGGCAGATGGATTTTAATTATTATAAGAAACTCTTT	CAAWGQMDFNYYKKLF	TRGV10	.	TRGJ1	12	-1	-1	27
15	8.865038651568521E-5	TGTGCTGCGTGGGATCCACTACCCCAAAATTATTATAAGAAACTCTTT	CAAWDPLPQNYYKKLF	TRGV10	.	TRGJ1	14	-1	-1	27
15	8.865038651568521E-5	TGTGCCACCTGGGATGGTTCCGAGTTGGGCAAAAAAATCAAGGTATTT	CATWDGSELGKKIKVF	TRGV4	.	TRGJP	16	-1	-1	21
15	8.865038651568521E-5	TGTGCCACCTGGGACGGGTCCGAAGTCGGGTATTATAAGAAACTCTTT	CATWDGSEVGYYKKLF	TRGV2	.	TRGJ1	21	-1	-1	30
15	8.865038651568521E-5	TGTGCCACCTGGGACGGGCCGGTAAAAGTGGTTTGGATCAAGACGTTT	CATWDGPVKVVWIKTF	TRGV2	.	TRGJP2	22	-1	-1	32
15	8.865038651568521E-5	TGTGCCACCTGGGACAGGCCTTATAGTAGTGATTGGATCAAGACGTTT	CATWDRPYSSDWIKTF	TRGV3	.	TRGJP2	20	-1	-1	21
[truncated: 5,237 more rows]
