# Supplementary material for: Dissection of the Human T-Cell Receptor γ Gene Repertoire in the Brain and Peripheral Blood Identifies Age- and Alzheimer's Disease-Associated Clonotype Profiles
Source: Front Immunol. 2020 Jan 29;11:12. doi: 10.3389/fimmu.2020.00012 (PMC7025544; doi:10.3389/fimmu.2020.00012)
Supplement: Supplementary file 5 [file Data_Sheet_2.zip › repertoires_corrected_and_decontaminated/PN289.txt]

count	freq	cdr3nt	cdr3aa	v	d	j	VEnd	DStart	DEnd	JStart
10109	0.06751666377249109	TGTGCCTTGTGGGAGGTGAAAGAGTTGGGCAAAAAAATCAAGGTATTT	CALWEVKELGKKIKVF	TRGV9	.	TRGJP	17	-1	-1	19
7433	0.04964401640329669	TGTGCCTTGTGGGAGTGGCAAGAGTTGGGCAAAAAAATCAAGGTATTT	CALWEWQELGKKIKVF	TRGV9	.	TRGJP	14	-1	-1	16
6393	0.042697995004207685	TGTGCCTTGTGGGAGGTACTTTATTATAAGAAACTCTTT	CALWEVLYYKKLF	TRGV9	.	TRGJ2	16	-1	-1	20
3933	0.026267982848670237	TGTGCCTTGTGGGAGGTACAAGAGTTGGGCAAAAAAATCAAGGTATTT	CALWEVQELGKKIKVF	TRGV9	.	TRGJP	19	-1	-1	18
3897	0.02602754364639408	TGTGCCTTGTGGGAGGCACAAGAGTTGGGCAAAAAAATCAAGGTATTT	CALWEAQELGKKIKVF	TRGV9	.	TRGJP	15	-1	-1	18
2339	0.015621869281220363	TGTGCCTTGTGGGAGGACCAAGAGTTGGGCAAAAAAATCAAGGTATTT	CALWEDQELGKKIKVF	TRGV9	.	TRGJP	15	-1	-1	18
1696	0.011327357973898989	TGTGCCTTGTGGGAGGTGAAGGAGTTGGGCAAAAAAATCAAGGTATTT	CALWEVKELGKKIKVF	TRGV9	.	TRGJP	17	-1	-1	21
1488	0.009938153694081188	TGTGCCTTGTGGGATGTGGTTGAGTTGGGCAAAAAAATCAAGGTATTT	CALWDVVELGKKIKVF	TRGV9	.	TRGJP	17	-1	-1	21
1314	0.00877603088307976	TGTGCCTTGTGGGAGGTGCAAGAGTTGGGCAAAAAAATCAAGGTATTT	CALWEVQELGKKIKVF	TRGV9	.	TRGJP	19	-1	-1	17
1313	0.008769352016349865	TGTGCCTTGTGGGAGGCATCCCAGTTGGGCAAAAAAATCAAGGTATTT	CALWEASQLGKKIKVF	TRGV9	.	TRGJP	15	-1	-1	22
889	0.005937512522875119	TGTGCCACCTGGGATAAGGATTATAAGAAACTCTTT	CATWDKDYKKLF	TRGV8	.	TRGJ2	15	-1	-1	19
853	0.005697073320598961	TGTGCCTTGTGGGAGGCTCCGCAAGAGTTGGGCAAAAAAATCAAGGTATTT	CALWEAPQELGKKIKVF	TRGV9	.	TRGJP	15	-1	-1	20
815	0.005443276384863017	TGTGCCTTGTGGGAAAAAAGACCAGAGTTGGGCAAAAAAATCAAGGTATTT	CALWEKRPELGKKIKVF	TRGV9	.	TRGJP	13	-1	-1	23
810	0.00540988205121355	TGTGCCTTGTGGGAGGTGTTGGAGTTGGGCAAAAAAATCAAGGTATTT	CALWEVLELGKKIKVF	TRGV9	.	TRGJP	17	-1	-1	21
750	0.005009150047419954	TGTGCCTTGTGGGAAGGACAAGAGTTGGGCAAAAAAATCAAGGTATTT	CALWEGQELGKKIKVF	TRGV9	.	TRGJP	13	-1	-1	15
645	0.00430786904078116	TGTGCCTTGTGGGAGGTGATGTTTTATTATAAGAAACTCTTT	CALWEVMFYYKKLF	TRGV9	.	TRGJ2	17	-1	-1	23
621	0.004147576239263722	TGTGCCTTGTTCCCTAAACTCTTT	CALFPKLF	TRGV9	.	TRGJ2	9	-1	-1	15
589	0.003933852503907137	TGTGCCTTGTGGGAGGTGCGAGAGTTGGGCAAAAAAATCAAGGTATTT	CALWEVRELGKKIKVF	TRGV9	.	TRGJP	18	-1	-1	17
586	0.003913815903717457	TGTGCTGCGTGGGATGATACCACTGGTTGGTTCAAGATATTT	CAAWDDTTGWFKIF	TRGV10	.	TRGJP1	14	-1	-1	8
565	0.0037735597023896986	TGTGCCTTGTGGGAGTACCAAGAGTTGGGCAAAAAAATCAAGGTATTT	CALWEYQELGKKIKVF	TRGV9	.	TRGJP	14	-1	-1	18
499	0.0033327544982167424	TGTGCCTTGTGGGATGCCTATGAGAAACTCTTT	CALWDAYEKLF	TRGV9	.	TRGJ2	13	-1	-1	18
493	0.003292681297837383	TGTGCTGCGTGGGATTATTATAAGAAACTCTTT	CAAWDYYKKLF	TRGV10	.	TRGJ2	16	-1	-1	13
490	0.003272644697647703	TGTGCCTTGTGGGAGGCTCAAGAGTTGGGCAAAAAAATCAAGGTATTT	CALWEAQELGKKIKVF	TRGV9	.	TRGJP	15	-1	-1	18
488	0.0032592869641879167	TGTGCCTTGTGGGAGGTGGACCAAGAGTTGGGCAAAAAAATCAAGGTATTT	CALWEVDQELGKKIKVF	TRGV9	.	TRGJP	21	-1	-1	21
450	0.003005490028451972	TGTGCCTTGTGGGAGAGACAAGAGTTGGGCAAAAAAATCAAGGTATTT	CALWERQELGKKIKVF	TRGV9	.	TRGJP	14	-1	-1	18
439	0.0029320224944231464	TGTGCCTTGTGGGAGGTGCAGTTGGGCAAAAAAATCAAGGTATTT	CALWEVQLGKKIKVF	TRGV9	.	TRGJP	19	-1	-1	19
431	0.002878591560584	TGTGCCTTGTGGGAGGGCCGGCAAGAGTTGGGCAAAAAAATCAAGGTATTT	CALWEGRQELGKKIKVF	TRGV9	.	TRGJP	15	-1	-1	19
416	0.002778408559635601	TGTGCCTTGTGGGAGCCGCAAGAGTTGGGCAAAAAAATCAAGGTATTT	CALWEPQELGKKIKVF	TRGV9	.	TRGJP	14	-1	-1	17
399	0.0026648678252274155	TGTGCCTTGTGGGAAAAAGAGTTGGGCAAAAAAATCAAGGTATTT	CALWEKELGKKIKVF	TRGV9	.	TRGJP	13	-1	-1	16
361	0.002411070889491471	TGTGCCTTGTGGGGCCGGGAGAAACTCTTT	CALWGREKLF	TRGV9	.	TRGJ1	12	-1	-1	19
360	0.0024043920227615778	TGTGCCTTGTGGGAGAATAAAGAGTTGGGCAAAAAAATCAAGGTATTT	CALWENKELGKKIKVF	TRGV9	.	TRGJP	14	-1	-1	19
357	0.002384355422571898	TGTGCCTTGTGGGAGGATAAGTCTGGGTTGGGCAAAAAAATCAAGGTATTT	CALWEDKSGLGKKIKVF	TRGV9	.	TRGJP	15	-1	-1	26
353	0.002357639955652325	TGTGCCTTGTGGGAGGTTCAAGAGTTGGGCAAAAAAATCAAGGTATTT	CALWEVQELGKKIKVF	TRGV9	.	TRGJP	19	-1	-1	18
348	0.0023242456220028585	TGTGCCACCTGGGACGGGCCGTATGTTCATGGTTATAAGAAACTCTTT	CATWDGPYVHGYKKLF	TRGV2	.	TRGJ2	19	-1	-1	32
317	0.002117200753376167	TGTGCCTTGTGGGAGGTGAGGTATAAGAAACTCTTT	CALWEVRYKKLF	TRGV9	.	TRGJ2	17	-1	-1	21
314	0.0020971641531864873	TGTGCCTTGAAGAAACTCTTT	CALKKLF	TRGV9	.	TRGJ2	8	-1	-1	9
309	0.002063769819537021	TGTGCTGCGTGGGATTATAAGAAACTCTTT	CAAWDYKKLF	TRGV10	.	TRGJ1	16	-1	-1	13
307	0.0020504120860772345	TGTGCCTTGTGGGAGGTGAAAAGGGAGTTGGGCAAAAAAATCAAGGTATTT	CALWEVKRELGKKIKVF	TRGV9	.	TRGJP	17	-1	-1	24
302	0.002017017752427768	TGTGACGGATATAAGAAACTCTTT	CDGYKKLF	TRGV7	.	TRGJ1	3	-1	-1	9
293	0.0019569079518587285	TGTGCCTTGTGGGAGGTGCTGGGGAAACTCTTT	CALWEVLGKLF	TRGV9	.	TRGJ1	18	-1	-1	23
261	0.001743184216502144	TGTGCTGCGTGGGATTTCCGGTATTATAAGAAACTCTTT	CAAWDFRYYKKLF	TRGV10	.	TRGJ1	15	-1	-1	21
255	0.0017031110161227843	TGTGCCTTGTGGGAGGTAAGGGATTATACCACTGGTTGGTTCAAGATATTT	CALWEVRDYTTGWFKIF	TRGV9	.	TRGJP1	16	-1	-1	24
243	0.001622964615364065	TGTGCCTTGTGGAATAAGAAACTCTTT	CALWNKKLF	TRGV9	.	TRGJ2	11	-1	-1	13
237	0.0015828914149847054	TGTGCCTTGTGGGAGTCTAAGTTGGGCAAAAAAATCAAGGTATTT	CALWESKLGKKIKVF	TRGV9	.	TRGJP	14	-1	-1	19
232	0.001549497081335239	TGTGCCTTGTGGGAGGTGCGGTATAAGAAACTCTTT	CALWEVRYKKLF	TRGV9	.	TRGJ1	18	-1	-1	21
227	0.0015161027476857727	TGTGCCACCTGGGACGGCTATAAGAAACTCTTT	CATWDGYKKLF	TRGV2	.	TRGJ2	16	-1	-1	18
221	0.001476029547306413	TGTGCCTTGTGGATTCTTAAGAAACTCTTT	CALWILKKLF	TRGV9	.	TRGJ1	11	-1	-1	17
215	0.0014359563469270534	TGTGCCTTGTGGGAGGTTTATTATAAGAAACTCTTT	CALWEVYYKKLF	TRGV9	.	TRGJ2	16	-1	-1	17
213	0.001422598613467267	TGTGCCTTGTGGGAGGTGGCGAAAGAGTTGGGCAAAAAAATCAAGGTATTT	CALWEVAKELGKKIKVF	TRGV9	.	TRGJP	17	-1	-1	22
204	0.0013624888128982275	TGTGCCTTGTGGATAGATAAGAAACTCTTT	CALWIDKKLF	TRGV9	.	TRGJ2	11	-1	-1	16
204	0.0013624888128982275	TGTGCCACCTGCACATTGCTCTTT	CATCTLLF	TRGV7	.	TRGJ1	10	-1	-1	18
200	0.0013357733459786543	TGTGCCTTGTGGGAGGTTGGGGAGTTGGGCAAAAAAATCAAGGTATTT	CALWEVGELGKKIKVF	TRGV9	.	TRGJP	16	-1	-1	21
199	0.001329094479248761	TGTGCCTTGTGGGAGGCCCCTCGGTTGGGCAAAAAAATCAAGGTATTT	CALWEAPRLGKKIKVF	TRGV9	.	TRGJP	15	-1	-1	23
192	0.0012823424121395082	TGTGCCTTGTGGGAACCGCAAGAGTTGGGCAAAAAAATCAAGGTATTT	CALWEPQELGKKIKVF	TRGV9	.	TRGJP	13	-1	-1	17
191	0.0012756635454096148	TGTGCCTTGTGGGAGGGGGCAGAGTTGGGCAAAAAAATCAAGGTATTT	CALWEGAELGKKIKVF	TRGV9	.	TRGJP	15	-1	-1	16
191	0.0012756635454096148	TGTGCCTTGTGGGAGAAGCAAGAGTTGGGCAAAAAAATCAAGGTATTT	CALWEKQELGKKIKVF	TRGV9	.	TRGJP	14	-1	-1	17
189	0.0012623058119498284	TGTGCCTTGTGGGAGGCGAATAGTCAAGAGTTGGGCAAAAAAATCAAGGTATTT	CALWEANSQELGKKIKVF	TRGV9	.	TRGJP	15	-1	-1	24
188	0.001255626945219935	TGTGCCTTGTGGGAGGTGCTTCAAGAGTTGGGCAAAAAAATCAAGGTATTT	CALWEVLQELGKKIKVF	TRGV9	.	TRGJP	18	-1	-1	21
187	0.0012489480784900419	TGTGCTGCGTGTTACCTTTCGGGGGAACTCTTT	CAACYLSGELF	TRGV10	.	TRGJ1	10	-1	-1	25
186	0.0012422692117601485	TGTGCCTCCAAACTCTTT	CASKLF	TRGV9	.	TRGJ1	6	-1	-1	9
181	0.0012088748781106822	TGTGCTGCGTGGGATTATACCACTGGTTGGTTCAAGATATTT	CAAWDYTTGWFKIF	TRGV10	.	TRGJP1	16	-1	-1	8
180	0.0012021960113807889	TGTGCCTTGTGGGAGGTGCATCCGGTTATGGGGGAGAAACTCTTT	CALWEVHPVMGEKLF	TRGV9	.	TRGJ2	19	-1	-1	34
178	0.0011888382779210024	TGTGCTGCGTGGGATACCACTGGTTGGTTCAAGATATTT	CAAWDTTGWFKIF	TRGV10	.	TRGJP1	14	-1	-1	13
174	0.0011621228110014292	TGTGCCTTGTGGGAGGTGAATTATAAGAAACTCTTT	CALWEVNYKKLF	TRGV9	.	TRGJ1	17	-1	-1	19
173	0.001155443944271536	TGTGCCTTGTGGGAGGTGGTGACTTATTATAAGAAACTCTTT	CALWEVVTYYKKLF	TRGV9	.	TRGJ1	17	-1	-1	20
173	0.001155443944271536	TGTGCCTTGTGGGAGGCACCCCTACTCTTT	CALWEAPLLF	TRGV9	.	TRGJ1	15	-1	-1	23
172	0.0011487650775416428	TGTGCTGCGTGGGATGGTTATTATAAGAAACTCTTT	CAAWDGYYKKLF	TRGV10	.	TRGJ2	14	-1	-1	17
171	0.0011420862108117494	TGTGCCTTGTGGGAGGGGCAAACCCTCTTT	CALWEGQTLF	TRGV9	.	TRGJ2	19	-1	-1	24
171	0.0011420862108117494	TGTGCCACCTGGGATAAGAAACTCTTT	CATWDKKLF	TRGV8	.	TRGJ1	15	-1	-1	13
168	0.0011220496106220696	TGTGCCTTGGGTCTGGTCGAGAAACTCTTT	CALGLVEKLF	TRGV9	.	TRGJ1	8	-1	-1	19
165	0.0011020130104323898	TGTGCCTTGTACGGGGATGCGAAACTCTTT	CALYGDAKLF	TRGV9	.	TRGJ1	9	-1	-1	20
164	0.0010953341437024966	TGTGCCTTGTGGGATGTATATTATAAGAAACTCTTT	CALWDVYYKKLF	TRGV9	.	TRGJ1	16	-1	-1	18
159	0.00106193981005303	TGTGCCTTGTGGGAGGGGAAAGAGAAACTCTTT	CALWEGKEKLF	TRGV9	.	TRGJ1	15	-1	-1	22
157	0.0010485820765932436	TGTGCCTTGTGGGAGGTGCGAGGGAAACTCTTT	CALWEVRGKLF	TRGV9	.	TRGJ1	18	-1	-1	23
156	0.0010419032098633503	TGTGCCTTCCCCGGGGGGGAGAAACTCTTT	CAFPGGEKLF	TRGV9	.	TRGJ1	7	-1	-1	19
152	0.0010151877429437773	TGTGCCTTGTGGGAGGTGCATGTGAAACTCTTT	CALWEVHVKLF	TRGV9	.	TRGJ1	19	-1	-1	23
151	0.001008508876213884	TGTGCCTTGTGGCTGACCGAGAAACTCTTT	CALWLTEKLF	TRGV9	.	TRGJ1	11	-1	-1	19
150	0.0010018300094839908	TGTGCCTTGTGGGAGGGAAAACTCTTT	CALWEGKLF	TRGV9	.	TRGJ1	15	-1	-1	18
149	9.951511427540975E-4	TGTGCCTTGTGGGAGGGGAGGGGGCAGAAACTCTTT	CALWEGRGQKLF	TRGV9	.	TRGJ1	15	-1	-1	25
149	9.951511427540975E-4	TGTGCCCTCATGGAGGGAAACCTCTTT	CALMEGNLF	TRGV9	.	TRGJ1	5	-1	-1	16
147	9.81793409294311E-4	TGTGCTGCGTCCCGTTGGTTCAAGATATTT	CAASRWFKIF	TRGV10	.	TRGJP1	9	-1	-1	13
146	9.751145425644177E-4	TGTGCTGCGTGGGTTGCCCTCTTT	CAAWVALF	TRGV10	.	TRGJ1	12	-1	-1	18
145	9.684356758345244E-4	TGTGCCTTGTGGGAGGTGAAGAAACTCTTT	CALWEVKKLF	TRGV9	.	TRGJ1	17	-1	-1	18
143	9.550779423747378E-4	TGTGCTGCGTGGGACCATAAGAAACTCTTT	CAAWDHKKLF	TRGV10	.	TRGJ1	13	-1	-1	16
142	9.483990756448446E-4	TGTGCCTCTAAGAAACTCTTT	CASKKLF	TRGV9	.	TRGJ1	6	-1	-1	8
141	9.417202089149513E-4	TGTGCTGCGTGGGGGAATAAGAAACTCTTT	CAAWGNKKLF	TRGV10	.	TRGJ1	12	-1	-1	16
140	9.35041342185058E-4	TGTGCCTTGTGGGAGCTGAAACTCTTT	CALWELKLF	TRGV9	.	TRGJ1	23	-1	-1	17
139	9.283624754551648E-4	TGTGCCTTGTGGGAGGCCCAATCGAATAAGAAACTCTTT	CALWEAQSNKKLF	TRGV9	.	TRGJ1	15	-1	-1	25
139	9.283624754551648E-4	TGTGCCTTGTGGGAGACGTCCCGCCCCCAGAAACTCTTT	CALWETSRPQKLF	TRGV9	.	TRGJ1	14	-1	-1	28
139	9.283624754551648E-4	TGTGCTGCGTGGGGCGGGCTCTTT	CAAWGGLF	TRGV10	.	TRGJ1	12	-1	-1	18
139	9.283624754551648E-4	TGTGCTGCTGAACTCTTT	CAAELF	TRGV10	.	TRGJ1	7	-1	-1	10
138	9.216836087252715E-4	TGTGCCTTGGAGGTTCGTAAGAAACTCTTT	CALEVRKKLF	TRGV9	.	TRGJ1	8	-1	-1	17
138	9.216836087252715E-4	TGTGCCTTTTATTATAAGAAACTCTTT	CAFYYKKLF	TRGV9	.	TRGJ1	7	-1	-1	8
134	8.949681418056984E-4	TGTGCCACCTGGGATCGGGATTATAAGAAACTCTTT	CATWDRDYKKLF	TRGV8	.	TRGJ2	17	-1	-1	19
134	8.949681418056984E-4	TGTGCCTTGTGGGAGGTGCGTTTACTCTTT	CALWEVRLLF	TRGV9	.	TRGJ1	18	-1	-1	23
134	8.949681418056984E-4	TGTGCTTCACTCTTT	CASLF	TRGV10	.	TRGJ1	5	-1	-1	8
133	8.882892750758051E-4	TGTGCTGCGTGGTTCGCCCCACCGCGACTCTTT	CAAWFAPPRLF	TRGV10	.	TRGJ1	11	-1	-1	26
132	8.816104083459119E-4	TGTGCCACTTTCCTTTATAAGAAACTCTTT	CATFLYKKLF	TRGV2	.	TRGJ1	7	-1	-1	14
129	8.615738081562321E-4	TGTGCCTTGTGGGTGGGCCGTAAGAAACTCTTT	CALWVGRKKLF	TRGV9	.	TRGJ1	15	-1	-1	20
128	8.548949414263388E-4	TGTGCCTTGTGGGAGGAACTTAAGAAACTCTTT	CALWEELKKLF	TRGV9	.	TRGJ1	15	-1	-1	20
128	8.548949414263388E-4	TGTGCCTTGTGGGAGGTGCGAGGCTACAAGAAACTCTTT	CALWEVRGYKKLF	TRGV9	.	TRGJ1	18	-1	-1	24
127	8.482160746964455E-4	TGTGCCTTGTGGGAGGCGCCCTTACGGGGCGGCAAAAAAATCAAGGTATTT	CALWEAPLRGGKKIKVF	TRGV9	.	TRGJP	21	-1	-1	30
127	8.482160746964455E-4	TGTGCCTTGTGGGAGGTGTCCAAGAAACTCTTT	CALWEVSKKLF	TRGV9	.	TRGJ2	17	-1	-1	21
127	8.482160746964455E-4	TGTGCCTTGAAAAGGGAGAAACTCTTT	CALKREKLF	TRGV9	.	TRGJ1	8	-1	-1	16
126	8.415372079665522E-4	TGTGCCTTGTGGGAGCACCTGACTAAGAAACTCTTT	CALWEHLTKKLF	TRGV9	.	TRGJ2	14	-1	-1	23
126	8.415372079665522E-4	TGTGCCTTGTGGGAGGTGCGAAAGAAACTCTTT	CALWEVRKKLF	TRGV9	.	TRGJ1	18	-1	-1	21
126	8.415372079665522E-4	TGTGCCCCCAAGAAACTCTTT	CAPKKLF	TRGV9	.	TRGJ1	5	-1	-1	9
125	8.34858341236659E-4	TGTGCCTTGTGGGAGGACGCTGGTGAGAAACTCTTT	CALWEDAGEKLF	TRGV9	.	TRGJ1	15	-1	-1	25
124	8.281794745067657E-4	TGTGCCACCTGGGACAGGCTCCCCCCTTCTTATTATAAGAAACTCTTT	CATWDRLPPSYYKKLF	TRGV7	.	TRGJ1	18	-1	-1	29
124	8.281794745067657E-4	TGTGCCTTGTGGGAGGTCATGGGTTGGGGTAAGAAACTCTTT	CALWEVMGWGKKLF	TRGV9	.	TRGJ1	16	-1	-1	29
123	8.215006077768724E-4	TGTGCCTTGTGGGAGGGGGGGCGCCCTAAGAAACTCTTT	CALWEGGRPKKLF	TRGV9	.	TRGJ2	15	-1	-1	26
123	8.215006077768724E-4	TGTGCCTTGCCGTGTTATAAGAAACTCTTT	CALPCYKKLF	TRGV9	.	TRGJ2	8	-1	-1	14
123	8.215006077768724E-4	TGTGCCTTGTACTGGGAGAAACTCTTT	CALYWEKLF	TRGV9	.	TRGJ2	9	-1	-1	16
122	8.148217410469792E-4	TGTGCTGCGTGGCGCTTGTTTGTTCGGGATAAGAAACTCTTT	CAAWRLFVRDKKLF	TRGV10	.	TRGJ1	11	-1	-1	28
122	8.148217410469792E-4	TGTGCCTTGTGGACACCCTTACGGTGTAAGAAACTCTTT	CALWTPLRCKKLF	TRGV9	.	TRGJ1	11	-1	-1	26
122	8.148217410469792E-4	TGTGCCTTGTTCCAGGTGAGGAAGAAACTCTTT	CALFQVRKKLF	TRGV9	.	TRGJ2	9	-1	-1	21
122	8.148217410469792E-4	TGTGCCTTGTGGGTAGATTATAAGAAACTCTTT	CALWVDYKKLF	TRGV9	.	TRGJ1	12	-1	-1	16
122	8.148217410469792E-4	TGTGCTGCGTGGGATACGGGGAAACTCTTT	CAAWDTGKLF	TRGV10	.	TRGJ1	17	-1	-1	20
122	8.148217410469792E-4	TGTGCCTTGTGGGAGGATAAGAAACTCTTT	CALWEDKKLF	TRGV9	.	TRGJ1	15	-1	-1	16
122	8.148217410469792E-4	TGTGCCTTGTGGGAGAAACTCTTT	CALWEKLF	TRGV9	.	TRGJ1	14	-1	-1	13
121	8.081428743170858E-4	TGTGCCTTGTGGGAGGTGCGGCCCTTCCGTTATAAGAAACTCTTT	CALWEVRPFRYKKLF	TRGV9	.	TRGJ1	18	-1	-1	29
121	8.081428743170858E-4	TGTGCCTTGTGGGAGGTGAGCCGATATAAGAAACTCTTT	CALWEVSRYKKLF	TRGV9	.	TRGJ1	17	-1	-1	24
121	8.081428743170858E-4	TGTGCCTTGTGGGAGGCTTATAAGAAACTCTTT	CALWEAYKKLF	TRGV9	.	TRGJ1	15	-1	-1	17
120	8.014640075871926E-4	TGTGCCTTGTGGGAGCCGCGCCAAGAGTTGGGCAAAAAAATCAAGGTATTT	CALWEPRQELGKKIKVF	TRGV9	.	TRGJP	14	-1	-1	21
120	8.014640075871926E-4	TGTGCCTCGACTCCCACTAATAAGAAACTCTTT	CASTPTNKKLF	TRGV9	.	TRGJ1	6	-1	-1	19
120	8.014640075871926E-4	TGTGCCTTGTGGGATTGTAAGAAACTCTTT	CALWDCKKLF	TRGV9	.	TRGJ1	13	-1	-1	13
119	7.947851408572993E-4	TGTGCCTTGTGGGAGGGTAAAGGGGGGTTGGAGAAACTCTTT	CALWEGKGGLEKLF	TRGV9	.	TRGJ1	15	-1	-1	31
119	7.947851408572993E-4	TGTGCCTTGTGGGAGGCGTATAAGAAACTCTTT	CALWEAYKKLF	TRGV9	.	TRGJ1	15	-1	-1	18
119	7.947851408572993E-4	TGTGCCACCTGGGATTATAAGAAACTCTTT	CATWDYKKLF	TRGV8	.	TRGJ1	14	-1	-1	13
118	7.881062741274061E-4	TGTGCCTTGTGGGAGGTGCGATTCTGTAAGGGGAAACTCTTT	CALWEVRFCKGKLF	TRGV9	.	TRGJ1	18	-1	-1	32
118	7.881062741274061E-4	TGTGCCTTGTGGGGCCCTTATAAGAAACTCTTT	CALWGPYKKLF	TRGV9	.	TRGJ1	12	-1	-1	17
118	7.881062741274061E-4	TGTGCTGCGTGGGAAGAGGGACTCTTT	CAAWEEGLF	TRGV10	.	TRGJ2	13	-1	-1	20
117	7.814274073975128E-4	TGTGCTGCGTGGGATTATGCTGGGAAACTCTTT	CAAWDYAGKLF	TRGV10	.	TRGJ1	16	-1	-1	23
117	7.814274073975128E-4	TGTGCCTTGTGGGAGCCTTATAAGAAACTCTTT	CALWEPYKKLF	TRGV9	.	TRGJ2	14	-1	-1	17
117	7.814274073975128E-4	TGTGCCTTGTGGATAAAGAAACTCTTT	CALWIKKLF	TRGV9	.	TRGJ1	11	-1	-1	15
116	7.747485406676195E-4	TGTGCCACCTGGGATAGGGGATATAAGAAACTCTTT	CATWDRGYKKLF	TRGV8	.	TRGJ1	17	-1	-1	21
116	7.747485406676195E-4	TGTGCTTTAGGAGATAAGAAACTCTTT	CALGDKKLF	TRGV9	.	TRGJ2	12	-1	-1	13
115	7.680696739377263E-4	TGTGCCTTGTGGGAGATCCCAGGGTTGGGCAAAAAAATCAAGGTATTT	CALWEIPGLGKKIKVF	TRGV9	.	TRGJP	14	-1	-1	20
115	7.680696739377263E-4	TGTGCCTTGTGGGAGGTGCAATTGTTAGGGAAACTCTTT	CALWEVQLLGKLF	TRGV9	.	TRGJ1	19	-1	-1	29
115	7.680696739377263E-4	TGTGCCTTGTGGGAGGGATATAAGAAACTCTTT	CALWEGYKKLF	TRGV9	.	TRGJ1	15	-1	-1	18
113	7.547119404779397E-4	TGTGCCTTGTGGGAGGTGCGGAGTTATAAGAAACTCTTT	CALWEVRSYKKLF	TRGV9	.	TRGJ1	18	-1	-1	23
113	7.547119404779397E-4	TGTGCCTTGTGGGAGGGGTTCAAGGAGAAACTCTTT	CALWEGFKEKLF	TRGV9	.	TRGJ1	15	-1	-1	25
112	7.480330737480465E-4	TGTGCCTTGTGGGAAGAGTTGGGCAAAAAAATCAAGGTATTT	CALWEELGKKIKVF	TRGV9	.	TRGJP	13	-1	-1	9
112	7.480330737480465E-4	TGTGCCTTGTGGGAGGTGCCGGAGTATAAGAAACTCTTT	CALWEVPEYKKLF	TRGV9	.	TRGJ1	18	-1	-1	24
112	7.480330737480465E-4	TGTGCCTTGTGGGAGGTGCAAGGTTATAAGAAACTCTTT	CALWEVQGYKKLF	TRGV9	.	TRGJ1	19	-1	-1	23
112	7.480330737480465E-4	TGTGCCTTGTGGGAGGTGCAAAGACAGGAGAAACTCTTT	CALWEVQRQEKLF	TRGV9	.	TRGJ1	19	-1	-1	28
112	7.480330737480465E-4	TGTGCCACCTGGGACGGGCGAGGGAAACTCTTT	CATWDGRGKLF	TRGV2	.	TRGJ1	18	-1	-1	23
112	7.480330737480465E-4	TGTGCCTTGGGCCCTAATAAGAAACTCTTT	CALGPNKKLF	TRGV9	.	TRGJ1	8	-1	-1	16
112	7.480330737480465E-4	TGTGCCTTGTACTATAAGAAACTCTTT	CALYYKKLF	TRGV9	.	TRGJ2	9	-1	-1	9
111	7.413542070181531E-4	TGTGCCTTGTGGGACCTGCAAGAGTTGGGCAAAAAAATCAAGGTATTT	CALWDLQELGKKIKVF	TRGV9	.	TRGJP	19	-1	-1	17
111	7.413542070181531E-4	TGTGCCTTGTGGGAGGTGCAGAAGTTGGGCAAAAAAATCAAGGTATTT	CALWEVQKLGKKIKVF	TRGV9	.	TRGJP	19	-1	-1	22
111	7.413542070181531E-4	TGTGCCTTGTGGGAGGCTTCGAGGGGCCTTAAGAAACTCTTT	CALWEASRGLKKLF	TRGV9	.	TRGJ1	15	-1	-1	29
111	7.413542070181531E-4	TGTGCCACCTGGGACGAGCATTATTATAAGAAACTCTTT	CATWDEHYYKKLF	TRGV2	.	TRGJ1	18	-1	-1	19
111	7.413542070181531E-4	TGTGCCTTGTGGGAGGTGTTGTATAAGAAACTCTTT	CALWEVLYKKLF	TRGV9	.	TRGJ1	17	-1	-1	21
111	7.413542070181531E-4	TGTGCCTTGTGGGAGGCTAATAAGAAACTCTTT	CALWEANKKLF	TRGV9	.	TRGJ1	15	-1	-1	19
111	7.413542070181531E-4	TGTGCCACCTGGGACAGGCGTGGGAAACTCTTT	CATWDRRGKLF	TRGV7	.	TRGJ2	21	-1	-1	23
111	7.413542070181531E-4	TGTGCCTTGTGGGAGGTTTTGAAACTCTTT	CALWEVLKLF	TRGV9	.	TRGJ1	16	-1	-1	20
111	7.413542070181531E-4	TGTGCTGCGTTACATAAGAAACTCTTT	CAALHKKLF	TRGV10	.	TRGJ1	9	-1	-1	13
110	7.346753402882599E-4	TGTGCCTTGTGGGAGGTGCCGGAATCGAATTATTATAAGAAACTCTTT	CALWEVPESNYYKKLF	TRGV9	.	TRGJ1	18	-1	-1	24
110	7.346753402882599E-4	TGTGCCTTGTGGGAGGTGGCAGAGTTGGGCAAAAAAATCAAGGTATTT	CALWEVAELGKKIKVF	TRGV9	.	TRGJP	17	-1	-1	17
110	7.346753402882599E-4	TGTGCCTTGTGGGAGGCCTCACCGAATAAGAAACTCTTT	CALWEASPNKKLF	TRGV9	.	TRGJ2	15	-1	-1	25
110	7.346753402882599E-4	TGTGCCTTGTGGGAGGTGTGGCGAAAGAAACTCTTT	CALWEVWRKKLF	TRGV9	.	TRGJ1	17	-1	-1	24
110	7.346753402882599E-4	TGTGCCTTGTGGGAGGTGAATAAGAAACTCTTT	CALWEVNKKLF	TRGV9	.	TRGJ1	17	-1	-1	19
109	7.279964735583666E-4	TGTGCCTTGTGGGATACCGGCTATAAGAAACTCTTT	CALWDTGYKKLF	TRGV9	.	TRGJ1	13	-1	-1	21
109	7.279964735583666E-4	TGTGCCACCGAGAATTATTATAAGAAACTCTTT	CATENYYKKLF	TRGV3	.	TRGJ1	8	-1	-1	11
108	7.213176068284734E-4	TGTGCCTTGTGGGAGGTGCCGAGGGGGATGGGTTATAAGAAACTCTTT	CALWEVPRGMGYKKLF	TRGV9	.	TRGJ1	18	-1	-1	32
108	7.213176068284734E-4	TGTGCCTTGTGGGAGGTGCATCGATCCGGGGTCTATAAGAAACTCTTT	CALWEVHRSGVYKKLF	TRGV9	.	TRGJ1	19	-1	-1	33
108	7.213176068284734E-4	TGTGCCCTGTCCGCCCCCACGCTTCTGGGCAAAAAAATCAAGGTATTT	CALSAPTLLGKKIKVF	TRGV9	.	TRGJP	9	-1	-1	25
108	7.213176068284734E-4	TGTGCCTTGTGGGAGGTGTGGCAACGTTATAAGAAACTCTTT	CALWEVWQRYKKLF	TRGV9	.	TRGJ1	17	-1	-1	26
108	7.213176068284734E-4	TGTGCCTTGTGGGAGTCGGGGGCTGGTAAGAAACTCTTT	CALWESGAGKKLF	TRGV9	.	TRGJ1	14	-1	-1	26
108	7.213176068284734E-4	TGTGCCTTGTGGGATTTTCATAGGAAACTCTTT	CALWDFHRKLF	TRGV9	.	TRGJ1	13	-1	-1	13
108	7.213176068284734E-4	TGTGCTGCGTGGGATCCAAGGGAACTCTTT	CAAWDPRELF	TRGV10	.	TRGJ1	14	-1	-1	22
107	7.1463874009858E-4	TGTGCCTTGTGGGAGGTGCAGCAGTTGGGCAAAAAAATCAAGGTATTT	CALWEVQQLGKKIKVF	TRGV9	.	TRGJP	19	-1	-1	22
107	7.1463874009858E-4	TGTGCCTTGTGGGAGGTCAGAATTTTCTATTATAAGAAACTCTTT	CALWEVRIFYYKKLF	TRGV9	.	TRGJ1	16	-1	-1	27
107	7.1463874009858E-4	TGTGCCTTGTGGGAGGTGCATGATTATAAGAAACTCTTT	CALWEVHDYKKLF	TRGV9	.	TRGJ1	19	-1	-1	19
107	7.1463874009858E-4	TGTGCTGCGTGGGCCTGGGGGGAGAAACTCTTT	CAAWAWGEKLF	TRGV10	.	TRGJ1	12	-1	-1	22
107	7.1463874009858E-4	TGTGCTGGGGAACGTTATTATAAGAAACTCTTT	CAGERYYKKLF	TRGV10	.	TRGJ1	6	-1	-1	14
106	7.079598733686868E-4	TGTGCTGCGTGGGATAAATCTTGGGGAGCGCTCTTT	CAAWDKSWGALF	TRGV10	.	TRGJ1	14	-1	-1	30
106	7.079598733686868E-4	TGTGCTGCGTGGGGCAAGAAACTCTTT	CAAWGKKLF	TRGV10	.	TRGJ1	12	-1	-1	15
105	7.012810066387936E-4	TGTGCCTTGTGGGAGGTGCAGGAGTTGGGCAAAAAAATCAAGGTATTT	CALWEVQELGKKIKVF	TRGV9	.	TRGJP	19	-1	-1	17
105	7.012810066387936E-4	TGTGCCTTGTGGGAGGTGCATCATTATAAGAAACTCTTT	CALWEVHHYKKLF	TRGV9	.	TRGJ1	19	-1	-1	19
105	7.012810066387936E-4	TGTGCTGCGTGGGATTGGATCAGGAAGAAACTCTTT	CAAWDWIRKKLF	TRGV10	.	TRGJ1	15	-1	-1	24
105	7.012810066387936E-4	TGTGCTGCGTGGGATTATTATTATAAGAAACTCTTT	CAAWDYYYKKLF	TRGV10	.	TRGJ1	16	-1	-1	16
105	7.012810066387936E-4	TGTGCTGCGTGGGATGATTATTATAAGAAACTCTTT	CAAWDDYYKKLF	TRGV10	.	TRGJ2	14	-1	-1	16
105	7.012810066387936E-4	TGTGCCTTGTGGGAGCGGTATTATAAGAAACTCTTT	CALWERYYKKLF	TRGV9	.	TRGJ1	14	-1	-1	18
105	7.012810066387936E-4	TGTGCCTTGTGGGAGGTGAATTGGGAGAAACTCTTT	CALWEVNWEKLF	TRGV9	.	TRGJ1	17	-1	-1	25
105	7.012810066387936E-4	TGTGCCTTGTGGGGGTATTATAAGAAACTCTTT	CALWGYYKKLF	TRGV9	.	TRGJ2	15	-1	-1	15
105	7.012810066387936E-4	TGTGCCTTGTGGGAGGCAAATAAGAAACTCTTT	CALWEANKKLF	TRGV9	.	TRGJ1	15	-1	-1	19
104	6.946021399089002E-4	TGTGCCTTGTGGGAGGTGCATGGAGAGTTGGGCAAAAAAATCAAGGTATTT	CALWEVHGELGKKIKVF	TRGV9	.	TRGJP	19	-1	-1	23
104	6.946021399089002E-4	TGTGCCTTGTGGGCCGCGACTGATTTGGGCAAAAAAATCAAGGTATTT	CALWAATDLGKKIKVF	TRGV9	.	TRGJP	12	-1	-1	21
104	6.946021399089002E-4	TGTGCCTTGTGGGGAGAGGAGTTGGGCAAAAAAATCAAGGTATTT	CALWGEELGKKIKVF	TRGV9	.	TRGJP	12	-1	-1	18
104	6.946021399089002E-4	TGTGCCTTGTGGGAGGCCAATAAGAAACTCTTT	CALWEANKKLF	TRGV9	.	TRGJ2	15	-1	-1	19
103	6.87923273179007E-4	TGTGCCTTGTGGGAGGTCGGGGAGTTGGGCAAAAAAATCAAGGTATTT	CALWEVGELGKKIKVF	TRGV9	.	TRGJP	16	-1	-1	21
103	6.87923273179007E-4	TGTGCCTTGTGGGAGGTGTGGGAGTTGGGCAAAAAAATCAAGGTATTT	CALWEVWELGKKIKVF	TRGV9	.	TRGJP	17	-1	-1	21
103	6.87923273179007E-4	TGTGCCTTGTGGGAGGTCCCTCGCAATTATAAGAAACTCTTT	CALWEVPRNYKKLF	TRGV9	.	TRGJ1	24	-1	-1	25
103	6.87923273179007E-4	TGTGCCTTGTGGGAGGTTTATAAGAAACTCTTT	CALWEVYKKLF	TRGV9	.	TRGJ1	16	-1	-1	17
102	6.812444064491137E-4	TGTGCCTTGTGGGGTGGGGAGGAGTTGGGCAAAAAAATCAAGGTATTT	CALWGGEELGKKIKVF	TRGV9	.	TRGJP	12	-1	-1	14
102	6.812444064491137E-4	TGTGCTGCGTGGGATTATATAGGAGGTTATTATAAGAAACTCTTT	CAAWDYIGGYYKKLF	TRGV10	.	TRGJ1	16	-1	-1	26
102	6.812444064491137E-4	TGTGCCCTTCAAGAGTTGGGCAAAAAAATCAAGGTATTT	CALQELGKKIKVF	TRGV9	.	TRGJP	5	-1	-1	9
102	6.812444064491137E-4	TGTGCCTACACAACGCTCCTTTATAAGAAACTCTTT	CAYTTLLYKKLF	TRGV9	.	TRGJ2	6	-1	-1	20
102	6.812444064491137E-4	TGTGCTGCGTGGGATCAGGAACTCTTT	CAAWDQELF	TRGV10	.	TRGJ2	14	-1	-1	13
101	6.745655397192204E-4	TGTGCCTTGTGGGAGGTGATGGAGTTGGGCAAAAAAATCAAGGTATTT	CALWEVMELGKKIKVF	TRGV9	.	TRGJP	17	-1	-1	21
101	6.745655397192204E-4	TGTGCCTTGACCCGGGGAGAGTTGGGCAAAAAAATCAAGGTATTT	CALTRGELGKKIKVF	TRGV9	.	TRGJP	8	-1	-1	17
101	6.745655397192204E-4	TGTGCTGCGTGGGTCGGGAAGAAACTCTTT	CAAWVGKKLF	TRGV10	.	TRGJ1	12	-1	-1	18
100	6.678866729893272E-4	TGTGCCTTGTGGGACCAGCAAGAGTTGGGCAAAAAAATCAAGGTATTT	CALWDQQELGKKIKVF	TRGV9	.	TRGJP	13	-1	-1	17
100	6.678866729893272E-4	TGTGCCTTGTGGGAATACCAAGAGTTGGGCAAAAAAATCAAGGTATTT	CALWEYQELGKKIKVF	TRGV9	.	TRGJP	13	-1	-1	18
100	6.678866729893272E-4	TGTGCCTTGTGGGTGGGGTTGGGCAAAAAAATCAAGGTATTT	CALWVGLGKKIKVF	TRGV9	.	TRGJP	15	-1	-1	17
100	6.678866729893272E-4	TGTGCTGCCGGGAGGGGGAAACTCTTT	CAAGRGKLF	TRGV10	.	TRGJ2	7	-1	-1	17
100	6.678866729893272E-4	TGTGCTGCGTTGAAGAAACTCTTT	CAALKKLF	TRGV10	.	TRGJ2	9	-1	-1	12
99	6.612078062594339E-4	TGTGCCTTGTGGGAGGTCGTGTTGGGCAAAAAAATCAAGGTATTT	CALWEVVLGKKIKVF	TRGV9	.	TRGJP	16	-1	-1	20
99	6.612078062594339E-4	TGTGCCTTGTGGGAGAAAGAGTTGGGCAAAAAAATCAAGGTATTT	CALWEKELGKKIKVF	TRGV9	.	TRGJP	14	-1	-1	16
99	6.612078062594339E-4	TGTGCCTTGTGGGAGGTGCGGGGTTATAAGAAACTCTTT	CALWEVRGYKKLF	TRGV9	.	TRGJ1	18	-1	-1	23
99	6.612078062594339E-4	TGTGCCTTGTGGGAGGGATATTATAAGAAACTCTTT	CALWEGYYKKLF	TRGV9	.	TRGJ1	15	-1	-1	18
98	6.545289395295407E-4	TGTGCCTTGTGGGAGTCGCACAAGGAGTTGGGCAAAAAAATCAAGGTATTT	CALWESHKELGKKIKVF	TRGV9	.	TRGJP	20	-1	-1	20
98	6.545289395295407E-4	TGTGCCTTGTGGGAGGTGCTTTCATTTAAGAAACTCTTT	CALWEVLSFKKLF	TRGV9	.	TRGJ1	18	-1	-1	23
98	6.545289395295407E-4	TGTGCCTTGTGGGAGGTTGCTTATAAGAAACTCTTT	CALWEVAYKKLF	TRGV9	.	TRGJ1	16	-1	-1	20
98	6.545289395295407E-4	TGTGCCTTGTGGGAGGTGTGTTATAAGAAACTCTTT	CALWEVCYKKLF	TRGV9	.	TRGJ1	17	-1	-1	20
98	6.545289395295407E-4	TGTGCCTTGTGGGAGGTGCTGTATAAGAAACTCTTT	CALWEVLYKKLF	TRGV9	.	TRGJ1	18	-1	-1	21
98	6.545289395295407E-4	TGTGCTGCGTGGTCTAAGGTTAAGAAACTCTTT	CAAWSKVKKLF	TRGV10	.	TRGJ1	11	-1	-1	20
97	6.478500727996473E-4	TGTGCCTTGTGGGAAGACGTTCATGGGGAGTTGGGCAAAAAAATCAAGGTATTT	CALWEDVHGELGKKIKVF	TRGV9	.	TRGJP	13	-1	-1	27
97	6.478500727996473E-4	TGTGCCTTGTGGGAGGTGGGGGAAGAGTTGGGCAAAAAAATCAAGGTATTT	CALWEVGEELGKKIKVF	TRGV9	.	TRGJP	17	-1	-1	18
97	6.478500727996473E-4	TGTGCCTTGTGGGAGGTGCGCGCGTTGGGCAAAAAAATCAAGGTATTT	CALWEVRALGKKIKVF	TRGV9	.	TRGJP	18	-1	-1	23
97	6.478500727996473E-4	TGTGCCTTGTGGGAGGTAACAGAGTTGGGCAAAAAAATCAAGGTATTT	CALWEVTELGKKIKVF	TRGV9	.	TRGJP	16	-1	-1	20
97	6.478500727996473E-4	TGTGCCTTGTGGGAGCGCCCCCGCGGGGATAAGAAACTCTTT	CALWERPRGDKKLF	TRGV9	.	TRGJ2	14	-1	-1	28
96	6.411712060697541E-4	TGTGCCTTGTGGGAGGTTCTGGAGTTGGGCAAAAAAATCAAGGTATTT	CALWEVLELGKKIKVF	TRGV9	.	TRGJP	16	-1	-1	21
96	6.411712060697541E-4	TGTGCCTTGTGGGAGGTATTTGAGTTGGGCAAAAAAATCAAGGTATTT	CALWEVFELGKKIKVF	TRGV9	.	TRGJP	16	-1	-1	21
96	6.411712060697541E-4	TGTGCCTTGTGGGGGGGGGAGTTGGGCAAAAAAATCAAGGTATTT	CALWGGELGKKIKVF	TRGV9	.	TRGJP	15	-1	-1	18
96	6.411712060697541E-4	TGTGCCTTGTGGGAGGTGAACCTGGGCAAAAAAATCAAGGTATTT	CALWEVNLGKKIKVF	TRGV9	.	TRGJP	22	-1	-1	22
96	6.411712060697541E-4	TGTGCCTTGTGGGAAAAGGATTATAAGAAACTCTTT	CALWEKDYKKLF	TRGV9	.	TRGJ1	13	-1	-1	19
96	6.411712060697541E-4	TGTGCCTTGTGGGAGCATTATAAGAAACTCTTT	CALWEHYKKLF	TRGV9	.	TRGJ1	14	-1	-1	16
95	6.344923393398609E-4	TGTGCCTTGTGGGAGGCTCAACACAGATATAAGAAACTCTTT	CALWEAQHRYKKLF	TRGV9	.	TRGJ1	15	-1	-1	27
95	6.344923393398609E-4	TGTGCTGCGTGGGATCCGAATTATTATAAGAAACTCTTT	CAAWDPNYYKKLF	TRGV10	.	TRGJ1	14	-1	-1	13
95	6.344923393398609E-4	TGTGCCTTGTGGGAGGTGTACGGTTATAAGAAACTCTTT	CALWEVYGYKKLF	TRGV9	.	TRGJ1	20	-1	-1	23
95	6.344923393398609E-4	TGTGCCTTGTGGGAGGTGAAAGAGTTG	CALWEVKEL	TRGV9	.	TRGJ1	17	-1	-1	24
94	6.278134726099675E-4	TGTGCCTTGTGGGAGGCAATACCCCAACGACAGGCACTCGGAAAGAAACTCTTT	CALWEAIPQRQALGKKLF	TRGV9	.	TRGJ1	15	-1	-1	42
94	6.278134726099675E-4	TGTGCCTTGTGGGAGGTGCATAGGGAGTTGGGCAAAAAAATCAAGGTATTT	CALWEVHRELGKKIKVF	TRGV9	.	TRGJP	19	-1	-1	24
94	6.278134726099675E-4	TGTGCCTTGTGGGAGGCCCCTGAGTTGGGCAAAAAAATCAAGGTATTT	CALWEAPELGKKIKVF	TRGV9	.	TRGJP	15	-1	-1	21
94	6.278134726099675E-4	TGTGCCTTGTGGGAGGTGCGCTATAAGAAACTCTTT	CALWEVRYKKLF	TRGV9	.	TRGJ1	18	-1	-1	21
94	6.278134726099675E-4	TGTGCCTTGTGGGAGGTGCTAAAGAAACTCTTT	CALWEVLKKLF	TRGV9	.	TRGJ1	18	-1	-1	21
94	6.278134726099675E-4	TGTGCTGCGTGGGCGCCCCTTAAACTCTTT	CAAWAPLKLF	TRGV10	.	TRGJ2	12	-1	-1	21
94	6.278134726099675E-4	TGTTCCCACGATAAGAAACTCTTT	CSHDKKLF	TRGV10	.	TRGJ1	2	-1	-1	10
94	6.278134726099675E-4	TGTGCTGCGTGGGATTATCGTTTGGGGGATAAGAAACTCTTT	CAAWDYRLGDKKLF	TRGV10	.	TRGJ1	20	-1	-1	28
94	6.278134726099675E-4	TGTGCCACCTGGGACTACACTGGTTGGTTCAAGATATTT	CATWDYTGWFKIF	TRGV8	.	TRGJP1	13	-1	-1	17
93	6.211346058800743E-4	TGTGCCTTGTGGGAGTCCGCAGAGTTGGGCAAAAAAATCAAGGTATTT	CALWESAELGKKIKVF	TRGV9	.	TRGJP	14	-1	-1	20
93	6.211346058800743E-4	TGTGCCTTGTGGGAGGTGCAGGGTTATAAGAAACTCTTT	CALWEVQGYKKLF	TRGV9	.	TRGJ1	19	-1	-1	23
93	6.211346058800743E-4	TGTGCCTTGTGGGGTTATTATAAGAAACTCTTT	CALWGYYKKLF	TRGV9	.	TRGJ1	12	-1	-1	14
93	6.211346058800743E-4	TGTGCTGCGTGGGACGTTTCTCTCTTT	CAAWDVSLF	TRGV10	.	TRGJ1	13	-1	-1	21
92	6.14455739150181E-4	TGTGCCTTGTGGGAGGTGCGGACCCAAGAGTTGGGCAAAAAAATCAAGGTATTT	CALWEVRTQELGKKIKVF	TRGV9	.	TRGJP	18	-1	-1	24
92	6.14455739150181E-4	TGTGCCTTGTGGGAGGTATTGCAAGAGTTGGGCAAAAAAATCAAGGTATTT	CALWEVLQELGKKIKVF	TRGV9	.	TRGJP	16	-1	-1	20
92	6.14455739150181E-4	TGTGCCTTGTGGGAGGAACAACCCTTGGGCAAAAAAATCAAGGTATTT	CALWEEQPLGKKIKVF	TRGV9	.	TRGJP	15	-1	-1	24
92	6.14455739150181E-4	TGTGCCACCTGGGATGGACCCGCTTATTATAAGAAACTCTTT	CATWDGPAYYKKLF	TRGV4	.	TRGJ2	20	-1	-1	23
92	6.14455739150181E-4	TGTGCTGCGTGGGGCCCCCCCCCCCTGAAACTCTTT	CAAWGPPPLKLF	TRGV10	.	TRGJ1	12	-1	-1	26
92	6.14455739150181E-4	TGTGCTGCGTGGGATTTTTATTATAAGAAACTCTTT	CAAWDFYYKKLF	TRGV10	.	TRGJ1	15	-1	-1	17
92	6.14455739150181E-4	TGTGCTGCGTGGGATGAACGACGGGGGAAACTCTTT	CAAWDERRGKLF	TRGV10	.	TRGJ1	14	-1	-1	26
92	6.14455739150181E-4	TGTGCCTTGTGGGAGGTTAGGTATAAGAAACTCTTT	CALWEVRYKKLF	TRGV9	.	TRGJ1	16	-1	-1	21
92	6.14455739150181E-4	TGTGCCTTGTGGGAGGCTTATTATAAGAAACTCTTT	CALWEAYYKKLF	TRGV9	.	TRGJ1	15	-1	-1	17
92	6.14455739150181E-4	TGTGCTGCGTTAACAAAGAAACTCTTT	CAALTKKLF	TRGV10	.	TRGJ2	9	-1	-1	15
91	6.077768724202877E-4	TGTGCCTTGTGGGAGGTGTGGGCGGGAGAGTTGGGCAAAAAAATCAAGGTATTT	CALWEVWAGELGKKIKVF	TRGV9	.	TRGJP	17	-1	-1	26
91	6.077768724202877E-4	TGTGCCTTGTGGGATCTAATGGGGTTGGGCAAAAAAATCAAGGTATTT	CALWDLMGLGKKIKVF	TRGV9	.	TRGJP	13	-1	-1	23
91	6.077768724202877E-4	TGTGCCTTGTGGGAGCCTCAAGAGTTGGGCAAAAAAATCAAGGTATTT	CALWEPQELGKKIKVF	TRGV9	.	TRGJP	14	-1	-1	18
91	6.077768724202877E-4	TGTGCCTTGTGGGAGCAAGAGTTGGGCAAAAAAATCAAGGTATTT	CALWEQELGKKIKVF	TRGV9	.	TRGJP	14	-1	-1	14
91	6.077768724202877E-4	TGTGCCACCTGGGACGGGCCGTCCCCGTCTAAGAAACTCTTT	CATWDGPSPSKKLF	TRGV2	.	TRGJ1	24	-1	-1	29
91	6.077768724202877E-4	TGTGCTGCGTGGGATTCGGTAGTAGAGAAACTCTTT	CAAWDSVVEKLF	TRGV10	.	TRGJ1	15	-1	-1	25
91	6.077768724202877E-4	TGTGCCTTGTGGCCCCTCAATAAGAAACTCTTT	CALWPLNKKLF	TRGV9	.	TRGJ1	11	-1	-1	19
91	6.077768724202877E-4	TGTGCCTTGTGGGAGATGTATAAGAAACTCTTT	CALWEMYKKLF	TRGV9	.	TRGJ1	17	-1	-1	18
91	6.077768724202877E-4	TGTGCATATGTGGCCAATTATAAGAAACTCTTT	CAYVANYKKLF	TRGV9	.	TRGJ1	12	-1	-1	16
91	6.077768724202877E-4	TGTGCTGCGTGGGATCTGAAACTCTTT	CAAWDLKLF	TRGV10	.	TRGJ1	14	-1	-1	17
91	6.077768724202877E-4	TGTGCCTTGATATATAAGAAACTCTTT	CALIYKKLF	TRGV9	.	TRGJ1	8	-1	-1	12
91	6.077768724202877E-4	TGTGCCCCCCTCTTGAAGAAACTCTTT	CAPLLKKLF	TRGV9	.	TRGJ1	5	-1	-1	15
91	6.077768724202877E-4	TGTGCTGCGTGGGATAAGAAACTCTTT	CAAWDKKLF	TRGV10	.	TRGJ2	14	-1	-1	13
90	6.010980056903944E-4	TGTGCCTTGTGGGAGGTGCATATGGATTATAAGAAACTCTTT	CALWEVHMDYKKLF	TRGV9	.	TRGJ1	19	-1	-1	25
90	6.010980056903944E-4	TGTGCTGCGTGGGACCTCGCCAGGTATAAGAAACTCTTT	CAAWDLARYKKLF	TRGV10	.	TRGJ1	13	-1	-1	24
89	5.944191389605012E-4	TGTGCCTTGTGGGAGGTGCGTCGAGGAGAGTTGGGCAAAAAAATCAAGGTATTT	CALWEVRRGELGKKIKVF	TRGV9	.	TRGJP	18	-1	-1	26
89	5.944191389605012E-4	TGTGCCTTGTGGGAGGTAAGAGAGTTGGGCAAAAAAATCAAGGTATTT	CALWEVRELGKKIKVF	TRGV9	.	TRGJP	16	-1	-1	20
89	5.944191389605012E-4	TGTGCCTTGTGGGAGGGGCTGGAGTTGGGCAAAAAAATCAAGGTATTT	CALWEGLELGKKIKVF	TRGV9	.	TRGJP	18	-1	-1	15
89	5.944191389605012E-4	TGTGCCTTGTGGGAGGGGCCGTTGTGCAAAAAAATCAAGGTATTT	CALWEGPLCKKIKVF	TRGV9	.	TRGJP	18	-1	-1	20
89	5.944191389605012E-4	TGTGCCTTGTGGGAGGTGCTGGGGTATAAGAAACTCTTT	CALWEVLGYKKLF	TRGV9	.	TRGJ1	18	-1	-1	24
89	5.944191389605012E-4	TGTGCCACCTGGGACGGTAGTGATTGGATCAAGACGTTT	CATWDGSDWIKTF	TRGV2	.	TRGJP2	16	-1	-1	16
89	5.944191389605012E-4	TGTGCTGCGTGGGATTATCGGCCTTGGAAACTCTTT	CAAWDYRPWKLF	TRGV10	.	TRGJ1	16	-1	-1	26
89	5.944191389605012E-4	TGTGCCTTGCGTTATTATAAGAAACTCTTT	CALRYYKKLF	TRGV9	.	TRGJ1	8	-1	-1	11
89	5.944191389605012E-4	TGTGCCTTACCTTATTATAAGAAACTCTTT	CALPYYKKLF	TRGV9	.	TRGJ1	7	-1	-1	11
89	5.944191389605012E-4	TGTGCGGCAAAGAAACTCTTT	CAAKKLF	TRGV10	.	TRGJ1	7	-1	-1	9
88	5.87740272230608E-4	TGTGCCTTGTGGGAGGTGCGGGCGGTGAAAGGTAGAGAGTTGGGCAAAAAAATCAAGGTATTT	CALWEVRAVKGRELGKKIKVF	TRGV9	.	TRGJP	18	-1	-1	35
88	5.87740272230608E-4	TGTGCCTTGTGGGAGCTAGACCAAGAGTTGGGCAAAAAAATCAAGGTATTT	CALWELDQELGKKIKVF	TRGV9	.	TRGJP	14	-1	-1	21
88	5.87740272230608E-4	TGTGCTGCGTGGGCCGGGGGAAAGAAACTCTTT	CAAWAGGKKLF	TRGV10	.	TRGJ1	12	-1	-1	21
88	5.87740272230608E-4	TGTGCTGCATCTGGCGAGAAACTCTTT	CAASGEKLF	TRGV10	.	TRGJ1	7	-1	-1	16
88	5.87740272230608E-4	TGTGCCCGCTATTATAAGAAACTCTTT	CARYYKKLF	TRGV9	.	TRGJ1	5	-1	-1	9
87	5.810614055007146E-4	TGTGCCTTGTGGGAGGCCCCGAACGGACAAGAGTTGGGCAAAAAAATCAAGGTATTT	CALWEAPNGQELGKKIKVF	TRGV9	.	TRGJP	15	-1	-1	24
87	5.810614055007146E-4	TGTGCCTTGTGGGAGGCCGGCCTCTCCTATAAGAAACTCTTT	CALWEAGLSYKKLF	TRGV9	.	TRGJ2	15	-1	-1	27
87	5.810614055007146E-4	TGTGCTGCGTGGGACCTCGCAGGGTATAAGAAACTCTTT	CAAWDLAGYKKLF	TRGV10	.	TRGJ1	13	-1	-1	24
87	5.810614055007146E-4	TGTGCCTTGTGGAGAGGGTATTATAAGAAACTCTTT	CALWRGYYKKLF	TRGV9	.	TRGJ2	16	-1	-1	18
87	5.810614055007146E-4	TGTGCCTTCCCTTATTATAAGAAACTCTTT	CAFPYYKKLF	TRGV9	.	TRGJ1	7	-1	-1	11
87	5.810614055007146E-4	TGTGCCACCTGGGAGGCTGGGAAACTCTTT	CATWEAGKLF	TRGV3	.	TRGJ1	13	-1	-1	20
86	5.743825387708214E-4	TGTGCTGCGTGGGATCAACCTCAGAAACTCTTT	CAAWDQPQKLF	TRGV10	.	TRGJ1	14	-1	-1	22
86	5.743825387708214E-4	TGTGCCTTGTTGCGTTATTATAAGAAACTCTTT	CALLRYYKKLF	TRGV9	.	TRGJ1	9	-1	-1	14
85	5.677036720409281E-4	TGTGCCTTGTGGGACTACGTCGGTTTAGTAGAGTTGGGCAAAAAAATCAAGGTATTT	CALWDYVGLVELGKKIKVF	TRGV9	.	TRGJP	13	-1	-1	29
85	5.677036720409281E-4	TGTGCCTTGTGGGAGGAAAAGGACGAGTTGGGCAAAAAAATCAAGGTATTT	CALWEEKDELGKKIKVF	TRGV9	.	TRGJP	15	-1	-1	24
85	5.677036720409281E-4	TGTGCCTTGTGGGAGGTGCGGGGATATTATAAGAAACTCTTT	CALWEVRGYYKKLF	TRGV9	.	TRGJ1	18	-1	-1	24
85	5.677036720409281E-4	TGTGCCTTGTGGGAGGTCCATTATTATAAGAAACTCTTT	CALWEVHYYKKLF	TRGV9	.	TRGJ1	19	-1	-1	19
85	5.677036720409281E-4	TGTGCCTTGTGGGAGGTGAATTATTATAAGAAACTCTTT	CALWEVNYYKKLF	TRGV9	.	TRGJ1	17	-1	-1	17
85	5.677036720409281E-4	TGTGCCTTGTGGGAGGAGCGGGATTGGATCAAGACGTTT	CALWEERDWIKTF	TRGV9	.	TRGJP2	18	-1	-1	21
85	5.677036720409281E-4	TGTGCTGCGTGGGACGCGGCTAGGAAACTCTTT	CAAWDAARKLF	TRGV10	.	TRGJ1	13	-1	-1	20
85	5.677036720409281E-4	TGTGCCTTGTGGGACTGGATCAAGACGTTT	CALWDWIKTF	TRGV9	.	TRGJP2	13	-1	-1	12
85	5.677036720409281E-4	TGTGCTGCGTTCTGGAAGAAACTCTTT	CAAFWKKLF	TRGV10	.	TRGJ1	9	-1	-1	15
85	5.677036720409281E-4	TGTTTTTTTAGGAAGAAACTCTTT	CFFRKKLF	TRGV9	.	TRGJ1	2	-1	-1	12
84	5.610248053110348E-4	TGTGCCTTGTGGGAGGTGCGATATAAGAAACTCTTT	CALWEVRYKKLF	TRGV9	.	TRGJ1	18	-1	-1	21
84	5.610248053110348E-4	TGTGCTGCGTGGGACTCATTTCGGAGACTCTTT	CAAWDSFRRLF	TRGV10	.	TRGJ1	13	-1	-1	23
83	5.543459385811416E-4	TGTGCCACCTGGGACGAGGTGGGAGGGGCTAGTAGTGATTGGATCAAGACGTTT	CATWDEVGGASSDWIKTF	TRGV2	.	TRGJP2	15	-1	-1	29
83	5.543459385811416E-4	TGTGCCTTGTGGGAGGTGCCACGAGAGTTGGGCAAAAAAATCAAGGTATTT	CALWEVPRELGKKIKVF	TRGV9	.	TRGJP	18	-1	-1	23
83	5.543459385811416E-4	TGTGCCCCCCCCTTGGAGTTGGGCAAAAAAATCAAGGTATTT	CAPPLELGKKIKVF	TRGV9	.	TRGJP	5	-1	-1	15
83	5.543459385811416E-4	TGTGCCTTGTGGGAGGAGAATTATTATAAGAAACTCTTT	CALWEENYYKKLF	TRGV9	.	TRGJ1	15	-1	-1	17
83	5.543459385811416E-4	TGTGCTGCTTCCCTTACGGGGTATAAGAAACTCTTT	CAASLTGYKKLF	TRGV10	.	TRGJ1	7	-1	-1	21
83	5.543459385811416E-4	TGTGCCTTGTGGGAGGTGCTTTATAAGAAACTCTTT	CALWEVLYKKLF	TRGV9	.	TRGJ1	18	-1	-1	20
83	5.543459385811416E-4	TGTGCCTTGTGGGAGGTGCATTATAAGAAACTCTTT	CALWEVHYKKLF	TRGV9	.	TRGJ1	19	-1	-1	19
83	5.543459385811416E-4	TGTGCTGCGTGGGATTGGAATAAGAAACTCTTT	CAAWDWNKKLF	TRGV10	.	TRGJ1	15	-1	-1	19
83	5.543459385811416E-4	TGTGCTGCGTGGCCATCTAAGAAACTCTTT	CAAWPSKKLF	TRGV10	.	TRGJ1	11	-1	-1	17
83	5.543459385811416E-4	TGTGCCACCTGGGATTATTATAAGAAACTCTTT	CATWDYYKKLF	TRGV8	.	TRGJ1	14	-1	-1	13
82	5.476670718512483E-4	TGTGCCTTGTGGGAGCGCGGTGCAGAACAAGAGTTGGGCAAAAAAATCAAGGTATTT	CALWERGAEQELGKKIKVF	TRGV9	.	TRGJP	14	-1	-1	27
82	5.476670718512483E-4	TGTGCCTTGTGGGAGATGCAAGAGTTGGGCAAAAAAATCAAGGTATTT	CALWEMQELGKKIKVF	TRGV9	.	TRGJP	19	-1	-1	17
82	5.476670718512483E-4	TGTGCCTTGTGGGAAGCCCAAGAGTTGGGCAAAAAAATCAAGGTATTT	CALWEAQELGKKIKVF	TRGV9	.	TRGJP	13	-1	-1	18
82	5.476670718512483E-4	TGTGCCTTGTGGGAGGTGCAGGGTGATTATTATAAGAAACTCTTT	CALWEVQGDYYKKLF	TRGV9	.	TRGJ1	19	-1	-1	25
82	5.476670718512483E-4	TGTGCCTTGTACGGGTCGGATTATTATAAGAAACTCTTT	CALYGSDYYKKLF	TRGV9	.	TRGJ1	9	-1	-1	15
82	5.476670718512483E-4	TGTGCTGCGTGGGATTCAAGTGTGGAGAAACTCTTT	CAAWDSSVEKLF	TRGV10	.	TRGJ2	15	-1	-1	25
82	5.476670718512483E-4	TGTGCTGCGTGGGATTGGAACTATAAGAAACTCTTT	CAAWDWNYKKLF	TRGV10	.	TRGJ1	15	-1	-1	21
82	5.476670718512483E-4	TGTGCCTTGTGGGGTCTGGGTTATAAGAAACTCTTT	CALWGLGYKKLF	TRGV9	.	TRGJ1	12	-1	-1	20
82	5.476670718512483E-4	TGTGCCTTGTGGGGGAGTTTTTATAAGAAACTCTTT	CALWGSFYKKLF	TRGV9	.	TRGJ1	12	-1	-1	14
82	5.476670718512483E-4	TGTGCCTTGGGAAATTATTATAAGAAACTCTTT	CALGNYYKKLF	TRGV9	.	TRGJ1	8	-1	-1	12
82	5.476670718512483E-4	TGTGCTGCGTGGGATGATAGGAAACTCTTT	CAAWDDRKLF	TRGV10	.	TRGJ1	14	-1	-1	13
82	5.476670718512483E-4	TGTGCTGCGCCGTATTATAAGAAACTCTTT	CAAPYYKKLF	TRGV10	.	TRGJ2	8	-1	-1	12
81	5.40988205121355E-4	TGTGCCTTGTGGGAGGTGTCCGTTGAATTTCGAGAGTTGGGCAAAAAAATCAAGGTATTT	CALWEVSVEFRELGKKIKVF	TRGV9	.	TRGJP	17	-1	-1	32
81	5.40988205121355E-4	TGTGCCTTGTGGGAGGTGCGACGTTATTATAAGAAACTCTTT	CALWEVRRYYKKLF	TRGV9	.	TRGJ1	18	-1	-1	23
81	5.40988205121355E-4	TGTGCCTTGTGGGAGGTAAGACGCTATTATAAGAAACTCTTT	CALWEVRRYYKKLF	TRGV9	.	TRGJ1	16	-1	-1	24
81	5.40988205121355E-4	TGTGCCTTGTGGGAGGGGAGGGATTATTATAAGAAACTCTTT	CALWEGRDYYKKLF	TRGV9	.	TRGJ1	15	-1	-1	22
81	5.40988205121355E-4	GAGGACGGACAAGAGTTGGGCAAAAAAATCAAGGTATTT	EDGQELGKKIKVF	TRGV9	.	TRGJP	-1	-1	-1	6
81	5.40988205121355E-4	TGTGCCTTGTGGGAGTTTTATTATAAGAAACTCTTT	CALWEFYYKKLF	TRGV9	.	TRGJ2	14	-1	-1	17
81	5.40988205121355E-4	TGTGCTGCGTGGGCCACAGATAAGAAACTCTTT	CAAWATDKKLF	TRGV10	.	TRGJ1	12	-1	-1	19
81	5.40988205121355E-4	TGTGCTGCGTGGATTCATTATAAGAAACTCTTT	CAAWIHYKKLF	TRGV10	.	TRGJ1	14	-1	-1	12
81	5.40988205121355E-4	TGTGCCTTGTGGATTTATTATAAGAAACTCTTT	CALWIYYKKLF	TRGV9	.	TRGJ1	11	-1	-1	11
81	5.40988205121355E-4	TGTGCCACCTGGGACGGGAAGAAACTCTTT	CATWDGKKLF	TRGV2	.	TRGJ1	17	-1	-1	18
80	5.343093383914617E-4	TGTGCCTTGTGGGAGGTGCAGATGGAAGAGTTGGGCAAAAAAATCAAGGTATTT	CALWEVQMEELGKKIKVF	TRGV9	.	TRGJP	19	-1	-1	25
80	5.343093383914617E-4	TGTGCCTTGTGGGAGGTTCACGAGTTGGGCAAAAAAATCAAGGTATTT	CALWEVHELGKKIKVF	TRGV9	.	TRGJP	20	-1	-1	18
80	5.343093383914617E-4	TGTGCCTTGTGGGAGCCCCGATACCCCCATTATAAGAAACTCTTT	CALWEPRYPHYKKLF	TRGV9	.	TRGJ1	14	-1	-1	28
80	5.343093383914617E-4	TGTGCTGCGTGGGATACGTGGAAAGAGAAACTCTTT	CAAWDTWKEKLF	TRGV10	.	TRGJ2	18	-1	-1	25
80	5.343093383914617E-4	TGTGCCTTGTGGTCGAATTATTATAAGAAACTCTTT	CALWSNYYKKLF	TRGV9	.	TRGJ1	11	-1	-1	12
80	5.343093383914617E-4	TGTGCTGCGTGGGATTACCAGAAGAAACTCTTT	CAAWDYQKKLF	TRGV10	.	TRGJ1	17	-1	-1	21
80	5.343093383914617E-4	TGTGCTGCGTGGGACAACTATAAGAAACTCTTT	CAAWDNYKKLF	TRGV10	.	TRGJ1	13	-1	-1	18
80	5.343093383914617E-4	TGTGCTGCGTGGGATTTTGTTGTTCTCTTT	CAAWDFVVLF	TRGV10	.	TRGJ1	15	-1	-1	24
80	5.343093383914617E-4	TGTGCTGCGTGGAACAATAAGAAACTCTTT	CAAWNNKKLF	TRGV10	.	TRGJ2	11	-1	-1	16
80	5.343093383914617E-4	TGCGCCGGATCTATAGATAAGAAACTCTTT	CAGSIDKKLF	TRGV10	.	TRGJ1	4	-1	-1	16
79	5.276304716615685E-4	TGTGCTGCGTGGGTCTCTCCAGGGGGTACCACTGGTTGGTTCAAGATATTT	CAAWVSPGGTTGWFKIF	TRGV10	.	TRGJP1	12	-1	-1	26
79	5.276304716615685E-4	TGTGCCTTGTGGGAGGTGCTGAGTAGTGATTGGATCAAGACGTTT	CALWEVLSSDWIKTF	TRGV9	.	TRGJP2	18	-1	-1	21
79	5.276304716615685E-4	TGTGCTGCGTGGGATTCCCTCCGAGCAGTAGGAAAACTCTTT	CAAWDSLRAVGKLF	TRGV10	.	TRGJ1	15	-1	-1	33
79	5.276304716615685E-4	TGTGCCTTGTGGGAGGTGCACACTGGTTGGTTCAAGATATTT	CALWEVHTGWFKIF	TRGV9	.	TRGJP1	20	-1	-1	20
78	5.209516049316751E-4	TGTGCCTTGTGGGAGTTTCAAGAGTTGGGCAAAAAAATCAAGGTATTT	CALWEFQELGKKIKVF	TRGV9	.	TRGJP	14	-1	-1	18
78	5.209516049316751E-4	TGTGCCTTGTCCGCCTACCCTAGTGATTGGATCAAGACGTTT	CALSAYPSDWIKTF	TRGV9	.	TRGJP2	9	-1	-1	20
78	5.209516049316751E-4	TGTGCCACCTGGGACGACAGTGATTGGATCAAGACGTTT	CATWDDSDWIKTF	TRGV2	.	TRGJP2	15	-1	-1	18
78	5.209516049316751E-4	TGTGCTGCGTGGATCCTTTATTATAAGAAACTCTTT	CAAWILYYKKLF	TRGV10	.	TRGJ1	11	-1	-1	17
78	5.209516049316751E-4	TGTGCCTTGTGGGAGGTGCAATATAAGAAACTCTTT	CALWEVQYKKLF	TRGV9	.	TRGJ1	19	-1	-1	21
77	5.142727382017819E-4	TGTGCCTTGTGGGAGGCTGCCCGAAGGTGGGGGCAAGAGTTGGGCAAAAAAATCAAGGTATTT	CALWEAARRWGQELGKKIKVF	TRGV9	.	TRGJP	19	-1	-1	30
77	5.142727382017819E-4	TGTGCCTTGTGGGAGGTCCTTTCCACTCACGAGTTGGGCAAAAAAATCAAGGTATTT	CALWEVLSTHELGKKIKVF	TRGV9	.	TRGJP	16	-1	-1	27
77	5.142727382017819E-4	TGTGCCTTGTGGGGACCCCCTCGGCGGTATTATAAGAAACTCTTT	CALWGPPRRYYKKLF	TRGV9	.	TRGJ1	12	-1	-1	27
77	5.142727382017819E-4	TGTGCCTTGTGGGTAGGAGGGAGTGATTGGATCAAGACGTTT	CALWVGGSDWIKTF	TRGV9	.	TRGJP2	16	-1	-1	21
77	5.142727382017819E-4	TGTGCCTTGTGGGAGGTGCACTATTATAAGAAACTCTTT	CALWEVHYYKKLF	TRGV9	.	TRGJ1	20	-1	-1	21
77	5.142727382017819E-4	TGTGCTGCGTGGGTTAGGGCTAAGAAACTCTTT	CAAWVRAKKLF	TRGV10	.	TRGJ1	15	-1	-1	20
76	5.075938714718887E-4	TGTGCCTTGTGGGAGGTGCTAGGTATCGGAGAGTTGGGCAAAAAAATCAAGGTATTT	CALWEVLGIGELGKKIKVF	TRGV9	.	TRGJP	18	-1	-1	29
76	5.075938714718887E-4	TGTGCCTTGTGGGAGGTCCGTTATTATAAGAAACTCTTT	CALWEVRYYKKLF	TRGV9	.	TRGJ1	16	-1	-1	20
76	5.075938714718887E-4	TGTGCCTTGTGGGAGGTGCAACAGTATAAGAAACTCTTT	CALWEVQQYKKLF	TRGV9	.	TRGJ1	19	-1	-1	24
76	5.075938714718887E-4	TGTGCTGCGTGGGGAAGGGGATATAAGAAACTCTTT	CAAWGRGYKKLF	TRGV10	.	TRGJ1	12	-1	-1	21
76	5.075938714718887E-4	TGTGCCTTGTGGGAGGAGTATTATAAGAAACTCTTT	CALWEEYYKKLF	TRGV9	.	TRGJ1	15	-1	-1	18
76	5.075938714718887E-4	TGTGCTGCGTGGGATCGCAAGAAACTCTTT	CAAWDRKKLF	TRGV10	.	TRGJ1	14	-1	-1	18
76	5.075938714718887E-4	TGTGCCTTGTCCTATTATAAGAAACTCTTT	CALSYYKKLF	TRGV9	.	TRGJ1	9	-1	-1	12
75	5.009150047419954E-4	TGTGCCTTGTGGGAGGTGCTCTCCGGTTATTATAAGAAACTCTTT	CALWEVLSGYYKKLF	TRGV9	.	TRGJ1	18	-1	-1	26
75	5.009150047419954E-4	TGTGCCTTGTGGGAGCTAAGTAGTGATTGGATCAAGACGTTT	CALWELSSDWIKTF	TRGV9	.	TRGJP2	14	-1	-1	18
75	5.009150047419954E-4	TGTGCCACCTGGGACAGGCGTTATAAGAAACTCTTT	CATWDRRYKKLF	TRGV3	.	TRGJ1	18	-1	-1	20
75	5.009150047419954E-4	TGTGCTGCGTGGGATTATGAGAAACTCTTT	CAAWDYEKLF	TRGV10	.	TRGJ1	16	-1	-1	13
75	5.009150047419954E-4	TGTGCTGCGTGGGATCGGAAGAAACTCTTT	CAAWDRKKLF	TRGV10	.	TRGJ2	14	-1	-1	18
75	5.009150047419954E-4	TGTGCTGCGTGGGACATTAAGAAACTCTTT	CAAWDIKKLF	TRGV10	.	TRGJ1	13	-1	-1	17
75	5.009150047419954E-4	TGTGCTGCGTGGGATTATGGTTATAAGAAACTCTTT	CAAWDYGYKKLF	TRGV10	.	TRGJ1	16	-1	-1	20
74	4.942361380121021E-4	TGTGCCTTGTGGGAGCTGCAAGAGTTGGGCAAAAAAATCAAGGTATTT	CALWELQELGKKIKVF	TRGV9	.	TRGJP	19	-1	-1	17
74	4.942361380121021E-4	TGTGCCTTGTGGGAGCCATCGAATTATTATAAGAAACTCTTT	CALWEPSNYYKKLF	TRGV9	.	TRGJ1	14	-1	-1	18
74	4.942361380121021E-4	TGTGCCTTGTGGGAGGTGAGTTATTATAAGAAACTCTTT	CALWEVSYYKKLF	TRGV9	.	TRGJ2	17	-1	-1	17
74	4.942361380121021E-4	TGTGCTGCGTGGGATTCCGATTGGATCAAGACGTTT	CAAWDSDWIKTF	TRGV10	.	TRGJP2	18	-1	-1	18
74	4.942361380121021E-4	TGTGCTGCGTGGGATCAGAATAAGAAACTCTTT	CAAWDQNKKLF	TRGV10	.	TRGJ1	14	-1	-1	19
74	4.942361380121021E-4	TGTGCTGCGTGGGATAGTTATAAGAAACTCTTT	CAAWDSYKKLF	TRGV10	.	TRGJ1	14	-1	-1	17
74	4.942361380121021E-4	TGTGCTGCGTGGGATTACTGGAAACTCTTT	CAAWDYWKLF	TRGV10	.	TRGJ1	17	-1	-1	20
74	4.942361380121021E-4	TGTGCCTTGTGGGAGGTGTTGTTACTCTTT	CALWEVLLLF	TRGV9	.	TRGJ1	17	-1	-1	23
74	4.942361380121021E-4	TGTGCCTTGTGGGAGGACGCGAATTATTATAAGAAACTCTTT	CALWEDANYYKKLF	TRGV9	.	TRGJ1	15	-1	-1	19
73	4.8755727128220884E-4	TGTGCCTTGTGGGAGGTGCTGGTAGAGTTGGGCAAAAAAATCAAGGTATTT	CALWEVLVELGKKIKVF	TRGV9	.	TRGJP	18	-1	-1	23
73	4.8755727128220884E-4	TGTGCCTTGTGGGAGGATCCACTTTCGACTTATTATAAGAAACTCTTT	CALWEDPLSTYYKKLF	TRGV9	.	TRGJ1	15	-1	-1	23
73	4.8755727128220884E-4	TGTGCTGCGTGGGACACTGAGGCCCATAAGAAACTCTTT	CAAWDTEAHKKLF	TRGV10	.	TRGJ1	13	-1	-1	25
73	4.8755727128220884E-4	TGTGCCACCTGGGACGGGCCGGATTATAAGAAACTCTTT	CATWDGPDYKKLF	TRGV2	.	TRGJ2	19	-1	-1	22
73	4.8755727128220884E-4	TGTGCTGCGTGGGCCTATTATTATAAGAAACTCTTT	CAAWAYYYKKLF	TRGV10	.	TRGJ1	12	-1	-1	16
73	4.8755727128220884E-4	TGTGCTGCGTGGGACTATTATAAGAAACTCTTT	CAAWDYYKKLF	TRGV10	.	TRGJ1	16	-1	-1	15
73	4.8755727128220884E-4	TGTCCTAATTATAAGAAACTCTTT	CPNYKKLF	TRGV10	.	TRGJ1	5	-1	-1	7
72	4.8087840455231554E-4	TGTGCTGCGTGGGATGAAAGTGAATTCCGAGCGAAATGCGGTTCTATAGAGAAACTCTTT	CAAWDESEFRAKCGSIEKLF	TRGV10	.	TRGJ2	14	-1	-1	44
72	4.8087840455231554E-4	TGTGCTGCGTGGGATCCCCGGCGGAGCGGTTATAAGAAACTCTTT	CAAWDPRRSGYKKLF	TRGV10	.	TRGJ1	14	-1	-1	29
72	4.8087840455231554E-4	TGTGCCTTGTGGGAGGCCCCGAATTATTATAAGAAACTCTTT	CALWEAPNYYKKLF	TRGV9	.	TRGJ1	15	-1	-1	19
72	4.8087840455231554E-4	TGTGCCTTGTGGGAGGTGCGTTATTATAAGAAACTCTTT	CALWEVRYYKKLF	TRGV9	.	TRGJ1	18	-1	-1	20
72	4.8087840455231554E-4	TGTGCCTTGTGGGAGGGTCGCTATTATAAGAAACTCTTT	CALWEGRYYKKLF	TRGV9	.	TRGJ2	15	-1	-1	21
72	4.8087840455231554E-4	TGTGCCTTGTGGGAGGGCTTATATAAGAAACTCTTT	CALWEGLYKKLF	TRGV9	.	TRGJ1	15	-1	-1	18
72	4.8087840455231554E-4	TGTGCCACCTGGGACAGGCCCTATAAGAAACTCTTT	CATWDRPYKKLF	TRGV7	.	TRGJ1	19	-1	-1	21
72	4.8087840455231554E-4	TGTGCCTTGCCCCTTTATTATAAGAAACTCTTT	CALPLYYKKLF	TRGV9	.	TRGJ1	8	-1	-1	14
72	4.8087840455231554E-4	TGTGCCACCTGGGACGGGCTCCTACTCTTT	CATWDGLLLF	TRGV2	.	TRGJ1	18	-1	-1	23
72	4.8087840455231554E-4	TGTGCTGCGACCCGACTCTTT	CAATRLF	TRGV10	.	TRGJ1	8	-1	-1	14
71	4.741995378224223E-4	TGTGCTGCGTGGGATTCCCCTGGTATAGGTGGTAAGAAACTCTTT	CAAWDSPGIGGKKLF	TRGV10	.	TRGJ2	15	-1	-1	32
71	4.741995378224223E-4	TGTGCCTTGTGGGAGGTACCGAATTATTATAAGAAACTCTTT	CALWEVPNYYKKLF	TRGV9	.	TRGJ1	16	-1	-1	19
71	4.741995378224223E-4	TGTGCCTTGTGGGAGGTGCCTTATTATAAGAAACTCTTT	CALWEVPYYKKLF	TRGV9	.	TRGJ1	18	-1	-1	20
71	4.741995378224223E-4	TGTGCCTTGTGGGAGGGCCATTATTATAAGAAACTCTTT	CALWEGHYYKKLF	TRGV9	.	TRGJ1	15	-1	-1	19
71	4.741995378224223E-4	TGTGCCACCTGGGATAGGTATTATAAGAAACTCTTT	CATWDRYYKKLF	TRGV8	.	TRGJ2	17	-1	-1	18
71	4.741995378224223E-4	TGTGCTGCGAATTATAAGAAACTCTTT	CAANYKKLF	TRGV10	.	TRGJ1	8	-1	-1	10
71	4.741995378224223E-4	TGTGCTGCGTTTAAGAAACTCTTT	CAAFKKLF	TRGV10	.	TRGJ1	9	-1	-1	11
70	4.67520671092529E-4	TGTGCCTTGTGGGAGGTGCGTGGGATTTATTATAAGAAACTCTTT	CALWEVRGIYYKKLF	TRGV9	.	TRGJ1	18	-1	-1	23
70	4.67520671092529E-4	TGTGCCTTGTGGGAGGTGCGGTCGGATTATTATAAGAAACTCTTT	CALWEVRSDYYKKLF	TRGV9	.	TRGJ1	18	-1	-1	21
70	4.67520671092529E-4	TGTGCTGCGTGGGATTATCCCCACCCCCATAAGAAACTCTTT	CAAWDYPHPHKKLF	TRGV10	.	TRGJ1	16	-1	-1	28
70	4.67520671092529E-4	TGTGCCTTGTGGGAGGCGCAATTTTATTATAAGAAACTCTTT	CALWEAQFYYKKLF	TRGV9	.	TRGJ1	19	-1	-1	23
70	4.67520671092529E-4	TGTGCCACCTGGGACGGGCCGGATTATTATAAGAAACTCTTT	CATWDGPDYYKKLF	TRGV2	.	TRGJ1	19	-1	-1	19
70	4.67520671092529E-4	TGTGCTGCGTGGGATAAGGTGTTTGAGAAACTCTTT	CAAWDKVFEKLF	TRGV10	.	TRGJ1	14	-1	-1	25
69	4.6084180436263577E-4	TGTGCCTTGTGGGAGGTGCGCCCACCGGATTATTATAAGAAACTCTTT	CALWEVRPPDYYKKLF	TRGV9	.	TRGJ1	21	-1	-1	25
69	4.6084180436263577E-4	TGTGCCTTGTGGGAGGGAAATTATTATAAGAAACTCTTT	CALWEGNYYKKLF	TRGV9	.	TRGJ1	15	-1	-1	18
69	4.6084180436263577E-4	TGTGCTGCGTGGGAGGGGTATTATAAGAAACTCTTT	CAAWEGYYKKLF	TRGV10	.	TRGJ1	13	-1	-1	18
69	4.6084180436263577E-4	TGTGCCACCTGGGATATAGAGTGCAGGAAACTCTTT	CATWDIECRKLF	TRGV8	.	TRGJ1	15	-1	-1	26
69	4.6084180436263577E-4	TGTGCCTTGACGAGTGATTGGATCAAGACGTTT	CALTSDWIKTF	TRGV9	.	TRGJP2	8	-1	-1	12
69	4.6084180436263577E-4	TGTGCATCAAGCAAAAAAATCAAGGTATTT	CASSKKIKVF	TRGV9	.	TRGJP	4	-1	-1	10
69	4.6084180436263577E-4	TGTGCTGCGTGGGATTTAAGTTATAAGAAACTCTTT	CAAWDLSYKKLF	TRGV10	.	TRGJ1	15	-1	-1	20
68	4.541629376327425E-4	TGTGCTGCGTGGGGCCCACCCCCACTACGCTATAAGAAACTCTTT	CAAWGPPPLRYKKLF	TRGV10	.	TRGJ1	12	-1	-1	30
68	4.541629376327425E-4	TGTGCCTTTTCAGATTATTATAAGAAACTCTTT	CAFSDYYKKLF	TRGV9	.	TRGJ1	7	-1	-1	13
68	4.541629376327425E-4	TGTGCTGCGGGGTATTATAAGAAACTCTTT	CAAGYYKKLF	TRGV10	.	TRGJ1	16	-1	-1	12
68	4.541629376327425E-4	TGTGCCACCTGGGATAATAAGAAACTCTTT	CATWDNKKLF	TRGV2	.	TRGJ1	13	-1	-1	13
68	4.541629376327425E-4	TGTGCCTTGTGGGAGGTGCGAATAGGTTATAAGAAACTCTTT	CALWEVRIGYKKLF	TRGV9	.	TRGJ1	18	-1	-1	26
68	4.541629376327425E-4	TGTGCTGCGTGGGATGGTTGCTATAAGAAACTCTTT	CAAWDGCYKKLF	TRGV10	.	TRGJ1	14	-1	-1	21
67	4.474840709028492E-4	TGTGCCTTGTGGGAGCCCACCCGGGGATTTTATTATAAGAAACTCTTT	CALWEPTRGFYYKKLF	TRGV9	.	TRGJ1	14	-1	-1	29
67	4.474840709028492E-4	TGTGCTGCGTGGGATCATATGTGGAAGGATTATAAGAAACTCTTT	CAAWDHMWKDYKKLF	TRGV10	.	TRGJ1	14	-1	-1	28
67	4.474840709028492E-4	TGTGCCTTGTGGGAGCTCTCGAATTATTATAAGAAACTCTTT	CALWELSNYYKKLF	TRGV9	.	TRGJ1	14	-1	-1	18
67	4.474840709028492E-4	TGTGCCTTGTGGGAGGTGCCTTATTATTGGATCAAGACGTTT	CALWEVPYYWIKTF	TRGV9	.	TRGJP2	18	-1	-1	25
67	4.474840709028492E-4	TGTGCCTTGTGGGAGGTGTTTTATTATAAGAAACTCTTT	CALWEVFYYKKLF	TRGV9	.	TRGJ1	17	-1	-1	20
67	4.474840709028492E-4	TGTGCCTTGTGGGAGACCCCCTATTATAAGAAACTCTTT	CALWETPYYKKLF	TRGV9	.	TRGJ1	14	-1	-1	21
67	4.474840709028492E-4	TGTGCCTTGTGGGAGGTTATATATAAGAAACTCTTT	CALWEVIYKKLF	TRGV9	.	TRGJ1	16	-1	-1	16
67	4.474840709028492E-4	TGTGCCTCCTACCGTCTTTATTATAAGAAACTCTTT	CASYRLYYKKLF	TRGV9	.	TRGJ1	6	-1	-1	17
67	4.474840709028492E-4	TGTGCCACCTGGGACTGGGGCTCTAGGAAACTCTTT	CATWDWGSRKLF	TRGV3	.	TRGJ1	17	-1	-1	23
67	4.474840709028492E-4	TGTGCTGCGTGGGATCTTGAGAAACTCTTT	CAAWDLEKLF	TRGV10	.	TRGJ1	14	-1	-1	19
67	4.474840709028492E-4	TGTGCTGCGTGGAGTTATAAGAAACTCTTT	CAAWSYKKLF	TRGV10	.	TRGJ1	11	-1	-1	14
67	4.474840709028492E-4	TGTGCCACCTGGGACAAGAAACTCTTT	CATWDKKLF	TRGV7	.	TRGJ1	15	-1	-1	15
66	4.4080520417295595E-4	TGTGCCTTGTGGGAGGTGCACCTGAATTATTATAAGAAACTCTTT	CALWEVHLNYYKKLF	TRGV9	.	TRGJ1	22	-1	-1	23
66	4.4080520417295595E-4	TGTGCCTTGTGGGAGGTGGGAATTTATTATAAGAAACTCTTT	CALWEVGIYYKKLF	TRGV9	.	TRGJ1	17	-1	-1	19
66	4.4080520417295595E-4	TGTGCCACCTGGGACGCTTCCCCGGCTTATAAGAAACTCTTT	CATWDASPAYKKLF	TRGV2	.	TRGJ1	15	-1	-1	26
66	4.4080520417295595E-4	TGTGCCTTGTGGATATATTATAAGAAACTCTTT	CALWIYYKKLF	TRGV9	.	TRGJ1	11	-1	-1	15
65	4.3412633744306265E-4	TGTGCCTTGTGGGAGGAGGTTGGTCATTATTATAAGAAACTCTTT	CALWEEVGHYYKKLF	TRGV9	.	TRGJ1	15	-1	-1	25
65	4.3412633744306265E-4	TGTGCCACCTGGGACGGGCGAGGTAATTATAAGAAACTCTTT	CATWDGRGNYKKLF	TRGV2	.	TRGJ1	18	-1	-1	25
65	4.3412633744306265E-4	TGTGCCTTGTGGGAGGTGCGTAAATATAAGAAACTCTTT	CALWEVRKYKKLF	TRGV9	.	TRGJ1	18	-1	-1	24
65	4.3412633744306265E-4	TGTGCCTTGTGGGAGGCCTTTTATTATAAGAAACTCTTT	CALWEAFYYKKLF	TRGV9	.	TRGJ1	15	-1	-1	20
65	4.3412633744306265E-4	TGTGCCTTGTGGGAGGGGGGTTATTATAAGAAACTCTTT	CALWEGGYYKKLF	TRGV9	.	TRGJ1	15	-1	-1	20
65	4.3412633744306265E-4	TGTGCTGCGTGGGATTCAGGGAGAGAGAAACTCTTT	CAAWDSGREKLF	TRGV10	.	TRGJ1	15	-1	-1	25
65	4.3412633744306265E-4	TGTGCTGCGTGGGATCTTAGCTTCAAGAAACTCTTT	CAAWDLSFKKLF	TRGV10	.	TRGJ1	14	-1	-1	24
65	4.3412633744306265E-4	TGTGCTGCGTGGGGAGCGCGAAAGAAACTCTTT	CAAWGARKKLF	TRGV10	.	TRGJ1	12	-1	-1	21
65	4.3412633744306265E-4	TGTGCTGCGTGGGATTCTTATAAGAAACTCTTT	CAAWDSYKKLF	TRGV10	.	TRGJ1	15	-1	-1	13
65	4.3412633744306265E-4	TGTGCCAACGGGCAAGAGCTCTTT	CANGQELF	TRGV2	.	TRGJ1	6	-1	-1	18
64	4.274474707131694E-4	TGTGCTGCGTGGGATTATAAGTCACATCATCCTAACGAACAGAAACTCTTT	CAAWDYKSHHPNEQKLF	TRGV10	.	TRGJ1	16	-1	-1	40
64	4.274474707131694E-4	TGTGCTGCGTGGGATCGTTGGGGCATGGGTAAGAAACTCTTT	CAAWDRWGMGKKLF	TRGV10	.	TRGJ1	14	-1	-1	29
64	4.274474707131694E-4	TGTGCCTTGTGGGAGGTGTTTAGTGATTGGATCAAGACGTTT	CALWEVFSDWIKTF	TRGV9	.	TRGJP2	17	-1	-1	20
64	4.274474707131694E-4	TGTGCCTTGTGGGAGGTGGATAGGGAATATAAGAAACTCTTT	CALWEVDREYKKLF	TRGV9	.	TRGJ1	17	-1	-1	27
64	4.274474707131694E-4	TGTGCTGCGTGGGACACCCCTCCTTATAAGAAACTCTTT	CAAWDTPPYKKLF	TRGV10	.	TRGJ1	13	-1	-1	23
64	4.274474707131694E-4	TGTGCTGCGTGGGATTTGGATTATAAGAAACTCTTT	CAAWDLDYKKLF	TRGV10	.	TRGJ1	15	-1	-1	19
64	4.274474707131694E-4	TGTGCTGCGTGGGATTTAGGTTATAAGAAACTCTTT	CAAWDLGYKKLF	TRGV10	.	TRGJ1	15	-1	-1	20
64	4.274474707131694E-4	TGTGCTGCGTGGGATCCCGCAGATAAGAAACTCTTT	CAAWDPADKKLF	TRGV10	.	TRGJ1	14	-1	-1	22
64	4.274474707131694E-4	TGTGCTGCGTGGGATTATAAGGAGAAACTCTTT	CAAWDYKEKLF	TRGV10	.	TRGJ2	16	-1	-1	13
64	4.274474707131694E-4	TGTGCTGCGTGGGATCGCTATAAGAAACTCTTT	CAAWDRYKKLF	TRGV10	.	TRGJ1	14	-1	-1	18
64	4.274474707131694E-4	TGTGCTGCGTGGGAATGTTATAAGAAACTCTTT	CAAWECYKKLF	TRGV10	.	TRGJ1	13	-1	-1	17
64	4.274474707131694E-4	TGTGCCTTTTTGAATTATTATAAGAAACTCTTT	CAFLNYYKKLF	TRGV9	.	TRGJ1	7	-1	-1	8
64	4.274474707131694E-4	TGTGCTGCGTTTAATAAGAAACTCTTT	CAAFNKKLF	TRGV10	.	TRGJ1	9	-1	-1	13
64	4.274474707131694E-4	TGTGCCTTGTTTCTGCCTTATTATAAGAAACTCTTT	CALFLPYYKKLF	TRGV9	.	TRGJ1	9	-1	-1	17
63	4.207686039832761E-4	TGTGCCTTGTGGGAGGTGCATGGGGATTATTATAAGAAACTCTTT	CALWEVHGDYYKKLF	TRGV9	.	TRGJ1	19	-1	-1	25
63	4.207686039832761E-4	TGTGCTGCGTGGGTCCGAGGGGGTTATCGGAAGAAACTCTTT	CAAWVRGGYRKKLF	TRGV10	.	TRGJ1	12	-1	-1	30
63	4.207686039832761E-4	TGTGCCTTGTGGGAGGTGTGTATTTATTATAAGAAACTCTTT	CALWEVCIYYKKLF	TRGV9	.	TRGJ1	17	-1	-1	23
63	4.207686039832761E-4	TGTGCTGCGGAAATCGGTTACTATTATAAGAAACTCTTT	CAAEIGYYYKKLF	TRGV10	.	TRGJ1	8	-1	-1	21
63	4.207686039832761E-4	TGTGCTGCGTGGGGGGCCCCCTATAAGAAACTCTTT	CAAWGAPYKKLF	TRGV10	.	TRGJ1	12	-1	-1	21
63	4.207686039832761E-4	TGTGCCACCTGGGACGGGCGAAGGAAACTCTTT	CATWDGRRKLF	TRGV2	.	TRGJ1	18	-1	-1	23
63	4.207686039832761E-4	TGTGCCACTCACATGGGCAAGAAACTCTTT	CATHMGKKLF	TRGV2	.	TRGJ1	7	-1	-1	18
63	4.207686039832761E-4	TGTGCCTTGTGGGAGGCACAGAATTATTATAAGAAACTCTTT	CALWEAQNYYKKLF	TRGV9	.	TRGJ1	15	-1	-1	20
62	4.140897372533828E-4	TGTGCCTTGTGGGAGGTGGGATGGGGTTATTATAAGAAACTCTTT	CALWEVGWGYYKKLF	TRGV9	.	TRGJ1	17	-1	-1	26
62	4.140897372533828E-4	TGTGCCACCTGGGACTGTTATTATAAGAAACTCTTT	CATWDCYYKKLF	TRGV8	.	TRGJ1	13	-1	-1	17
62	4.140897372533828E-4	TGTGCTGCGTGGGATTTCTATAAGAAACTCTTT	CAAWDFYKKLF	TRGV10	.	TRGJ1	15	-1	-1	18
62	4.140897372533828E-4	TGTGCCTTGTATTATTATAAGAAACTCTTT	CALYYYKKLF	TRGV9	.	TRGJ1	9	-1	-1	10
62	4.140897372533828E-4	TGTGCCACCCGCCTTAAGAAACTCTTT	CATRLKKLF	TRGV4	.	TRGJ1	8	-1	-1	14
61	4.074108705234896E-4	TGTGCTGCGTGGGGTCGGAATTATTATAAGAAACTCTTT	CAAWGRNYYKKLF	TRGV10	.	TRGJ1	12	-1	-1	17
61	4.074108705234896E-4	TGTGCCACCTGGGACGGGCATTATTATAAGAAACTCTTT	CATWDGHYYKKLF	TRGV2	.	TRGJ1	18	-1	-1	19
61	4.074108705234896E-4	TGTGCTGCGTGGGATTCCTATTATAAGAAACTCTTT	CAAWDSYYKKLF	TRGV10	.	TRGJ1	15	-1	-1	18
61	4.074108705234896E-4	TGTGCCTTGTGGGAGGTGCACTATAAGAAACTCTTT	CALWEVHYKKLF	TRGV9	.	TRGJ1	20	-1	-1	21
61	4.074108705234896E-4	TGTGCCCCGGGGGGGGGTTGGATCAAGACGTTT	CAPGGGWIKTF	TRGV9	.	TRGJP2	5	-1	-1	17
61	4.074108705234896E-4	TGTGCTGCGTGGGATTTGAAGAAACTCTTT	CAAWDLKKLF	TRGV10	.	TRGJ1	15	-1	-1	18
60	4.007320037935963E-4	TGTGCCTTGTGGGAGGTGCCGAATTATTATAAGAAACTCTTT	CALWEVPNYYKKLF	TRGV9	.	TRGJ1	18	-1	-1	19
60	4.007320037935963E-4	TGTGCCTTGTGGGAGGCCCGGTATTATTATAAGAAACTCTTT	CALWEARYYYKKLF	TRGV9	.	TRGJ1	15	-1	-1	22
60	4.007320037935963E-4	TGTGCTGCGTGGGATTCCACTGGTTGGTTCAAGATATTT	CAAWDSTGWFKIF	TRGV10	.	TRGJP1	15	-1	-1	8
60	4.007320037935963E-4	TGTGCTGCGTGGGATTATAAGGCAAATAAGAAACTCTTT	CAAWDYKANKKLF	TRGV10	.	TRGJ1	16	-1	-1	25
60	4.007320037935963E-4	TGTGCTGCGTGGGATTGTTATTATAAGAAACTCTTT	CAAWDCYYKKLF	TRGV10	.	TRGJ1	15	-1	-1	17
60	4.007320037935963E-4	TGTGCTGCGTGGGATTATCCTTATAAGAAACTCTTT	CAAWDYPYKKLF	TRGV10	.	TRGJ1	16	-1	-1	20
60	4.007320037935963E-4	TGTGCCACCTGGGACACCTGGGGGGAGAAACTCTTT	CATWDTWGEKLF	TRGV2	.	TRGJ1	14	-1	-1	25
60	4.007320037935963E-4	TGTGCCACCTGCAGTGATTGGATCAAGACGTTT	CATCSDWIKTF	TRGV8	.	TRGJP2	10	-1	-1	12
59	3.9405313706370306E-4	TGTGCCTTGTGGGAGGTGCATTGGGGGGAGTTGGGCAAAAAAATCAAGGTATTT	CALWEVHWGELGKKIKVF	TRGV9	.	TRGJP	19	-1	-1	27
59	3.9405313706370306E-4	TGTGCCTTGTGGGTAATAGGTCGCTCGAATTATTATAAGAAACTCTTT	CALWVIGRSNYYKKLF	TRGV9	.	TRGJ1	12	-1	-1	24
59	3.9405313706370306E-4	TGTGCCTTGTGGGAGCCGGCCCCAAGTTTGTATTATAAGAAACTCTTT	CALWEPAPSLYYKKLF	TRGV9	.	TRGJ1	14	-1	-1	30
59	3.9405313706370306E-4	TGTGCTGCGTGGGTCCAAGGGGATTATAAGAAACTCTTT	CAAWVQGDYKKLF	TRGV10	.	TRGJ2	12	-1	-1	22
59	3.9405313706370306E-4	TGTGCCTTGTGGGAGGGGTATTATTATAAGAAACTCTTT	CALWEGYYYKKLF	TRGV9	.	TRGJ1	15	-1	-1	19
59	3.9405313706370306E-4	TGTGCTGCGTGGGATTTGTATTATAAGAAACTCTTT	CAAWDLYYKKLF	TRGV10	.	TRGJ1	15	-1	-1	18
59	3.9405313706370306E-4	TGTGCTGCGTGGGATTATTGGGATAAGAAACTCTTT	CAAWDYWDKKLF	TRGV10	.	TRGJ1	16	-1	-1	22
59	3.9405313706370306E-4	TGTGCTGCGTGGGATCTCGATTATAAGAAACTCTTT	CAAWDLDYKKLF	TRGV10	.	TRGJ1	14	-1	-1	19
59	3.9405313706370306E-4	TGTGCTGCGTGGACGTTCTATTATAAGAAACTCTTT	CAAWTFYYKKLF	TRGV10	.	TRGJ1	11	-1	-1	18
59	3.9405313706370306E-4	TGTGCCACCTGGGACGGGCCTTCATCAAGTCTCTTT	CATWDGPSSSLF	TRGV2	.	TRGJ1	19	-1	-1	30
59	3.9405313706370306E-4	TGTGCCACCTGGGACGGGCCTTATAAGAAACTCTTT	CATWDGPYKKLF	TRGV2	.	TRGJ1	19	-1	-1	20
59	3.9405313706370306E-4	TGTGCTGCGTGGGATAATAAGAAACTCTTT	CAAWDNKKLF	TRGV10	.	TRGJ1	14	-1	-1	13
59	3.9405313706370306E-4	TGTGCCACCTATAAGAAACTCTTT	CATYKKLF	TRGV2	.	TRGJ1	9	-1	-1	9
59	3.9405313706370306E-4	TGTGTGGCCTCTAAACTCTTT	CVASKLF	TRGV10	.	TRGJ2	3	-1	-1	12
58	3.8737427033380976E-4	TGTGCCTTGTGGGAGGTCTCGAATTATTATAAGAAACTCTTT	CALWEVSNYYKKLF	TRGV9	.	TRGJ1	16	-1	-1	18
58	3.8737427033380976E-4	TGTGCCTTGTGGGAGGTGTTTCATTATTATAAGAAACTCTTT	CALWEVFHYYKKLF	TRGV9	.	TRGJ1	17	-1	-1	22
58	3.8737427033380976E-4	TGTGCCTTGTGGGAGGCCCTTGATTATTATAAGAAACTCTTT	CALWEALDYYKKLF	TRGV9	.	TRGJ2	15	-1	-1	22
58	3.8737427033380976E-4	TGTGCTGCGTGTTGGGAAAAGCGGGAAAAGAAACTCTTT	CAACWEKREKKLF	TRGV10	.	TRGJ1	10	-1	-1	27
58	3.8737427033380976E-4	TGTGCTGCGTGCGACTTATGGGGTGGAAAGAAACTCTTT	CAACDLWGGKKLF	TRGV10	.	TRGJ1	17	-1	-1	27
58	3.8737427033380976E-4	TGTGCCTTGTGGGAGCCCAATTATTATAAGAAACTCTTT	CALWEPNYYKKLF	TRGV9	.	TRGJ1	14	-1	-1	18
58	3.8737427033380976E-4	TGTGCTGCGTGGGATAACCTTTATAAGAAACTCTTT	CAAWDNLYKKLF	TRGV10	.	TRGJ1	17	-1	-1	20
58	3.8737427033380976E-4	TGTGCCTTGTACTCAAATTATTATAAGAAACTCTTT	CALYSNYYKKLF	TRGV9	.	TRGJ2	9	-1	-1	12
58	3.8737427033380976E-4	TGTGCCACCTGGGACGCAGGGGAGAAACTCTTT	CATWDAGEKLF	TRGV2	.	TRGJ1	15	-1	-1	22
57	3.8069540360391647E-4	TGTGCCTTGTGCAAATATAAGAAACTCTTAATGGCTGGTCAAGATAAGAAACTCTTT	CALCKYKKLLMAGQDKKLF	TRGV9	.	TRGJ1	10	-1	-1	43
57	3.8069540360391647E-4	TGTGCCTTGTGGGAGGGTCGGACCTCCCTTTATTATAAGAAACTCTTT	CALWEGRTSLYYKKLF	TRGV9	.	TRGJ1	27	-1	-1	29
57	3.8069540360391647E-4	TGTGCCTTGTGGGAGGTCTCATCGAATTATTATAAGAAACTCTTT	CALWEVSSNYYKKLF	TRGV9	.	TRGJ1	16	-1	-1	21
57	3.8069540360391647E-4	TGTGCCTTGTGGGAGTTTAGAAATTATTATAAGAAACTCTTT	CALWEFRNYYKKLF	TRGV9	.	TRGJ1	14	-1	-1	21
57	3.8069540360391647E-4	TGTGCCTTGTGGGAGGTGCGATTAAATTATAAGAAACTCTTT	CALWEVRLNYKKLF	TRGV9	.	TRGJ1	18	-1	-1	25
57	3.8069540360391647E-4	TGTGCTGCGTGGGGGGGGAGGGATTATAAGAAACTCTTT	CAAWGGRDYKKLF	TRGV10	.	TRGJ1	12	-1	-1	22
57	3.8069540360391647E-4	TGTGCTGCGTGGGATTATAATTGGTATAAGAAACTCTTT	CAAWDYNWYKKLF	TRGV10	.	TRGJ1	16	-1	-1	18
57	3.8069540360391647E-4	TGTGCCACCTGGGACGGGCCGGGTTATAAGAAACTCTTT	CATWDGPGYKKLF	TRGV2	.	TRGJ1	19	-1	-1	23
57	3.8069540360391647E-4	TGTGCTGCGTGGGACCCCCCTTATAAGAAACTCTTT	CAAWDPPYKKLF	TRGV10	.	TRGJ1	13	-1	-1	20
57	3.8069540360391647E-4	TGTGCCTTGTGGGGTTATTATTATAAGAAACTCTTT	CALWGYYYKKLF	TRGV9	.	TRGJ1	12	-1	-1	16
57	3.8069540360391647E-4	TGTGCCTTGTGGCAAGGGTATAAGAAACTCTTT	CALWQGYKKLF	TRGV9	.	TRGJ1	11	-1	-1	18
57	3.8069540360391647E-4	TGTGCTGCGTGGGATCTAGAGACGAAGAAACTCTTT	CAAWDLETKKLF	TRGV10	.	TRGJ1	14	-1	-1	24
56	3.7401653687402323E-4	TGTGCCTTGTGGGAGACGGAAGAGTTGGGCAAAAAAATCAAGGTATTT	CALWETEELGKKIKVF	TRGV9	.	TRGJP	14	-1	-1	19
56	3.7401653687402323E-4	TGTGCCTTGTGGGAGGTGCATGGGTATTATTATAAGAAACTCTTT	CALWEVHGYYYKKLF	TRGV9	.	TRGJ1	19	-1	-1	25
56	3.7401653687402323E-4	TGTGCCTTGTGGGAGACCCTAACTTCTTATTATAAGAAACTCTTT	CALWETLTSYYKKLF	TRGV9	.	TRGJ1	14	-1	-1	26
56	3.7401653687402323E-4	TGTGCTGCGTGGGGTGGGGGGTGTGATTATAAGAAACTCTTT	CAAWGGGCDYKKLF	TRGV10	.	TRGJ1	12	-1	-1	25
56	3.7401653687402323E-4	TGTGCTGCGTGGGATTTCTCATCACATTATAAGAAACTCTTT	CAAWDFSSHYKKLF	TRGV10	.	TRGJ1	15	-1	-1	25
56	3.7401653687402323E-4	TGTGCCTTGTGGGAGGCGTTGAATTATTATAAGAAACTCTTT	CALWEALNYYKKLF	TRGV9	.	TRGJ1	15	-1	-1	20
56	3.7401653687402323E-4	TGTGCTGCGTGGGATTCGGATGATTATAAGAAACTCTTT	CAAWDSDDYKKLF	TRGV10	.	TRGJ1	15	-1	-1	13
56	3.7401653687402323E-4	TGTGCTGCGTGGGATTTGGGATATAAGAAACTCTTT	CAAWDLGYKKLF	TRGV10	.	TRGJ1	15	-1	-1	21
56	3.7401653687402323E-4	TGTGCTGCGTGGGAGGATTATTATAAGAAACTCTTT	CAAWEDYYKKLF	TRGV10	.	TRGJ1	13	-1	-1	16
56	3.7401653687402323E-4	TGTGCCTTGTGGGAGGTGCTCGGAAAGAAACTCTTT	CALWEVLGKKLF	TRGV9	.	TRGJ1	18	-1	-1	24
56	3.7401653687402323E-4	TGTGCCTTGTGGGAGGTGCGTTATAAGAAACTCTTT	CALWEVRYKKLF	TRGV9	.	TRGJ1	18	-1	-1	20
56	3.7401653687402323E-4	TGTGCCACCTGGGACGGGGAACGGGAGAAACTCTTT	CATWDGEREKLF	TRGV2	.	TRGJ1	17	-1	-1	25
56	3.7401653687402323E-4	TGTGCTGCGTGGCACCGGGGGGATAAGAAACTCTTT	CAAWHRGDKKLF	TRGV10	.	TRGJ1	11	-1	-1	22
55	3.6733767014412994E-4	TGTGCCTTGTGGGAGGTGAGAACTCCTAATTATTATAAGAAACTCTTT	CALWEVRTPNYYKKLF	TRGV9	.	TRGJ1	17	-1	-1	27
55	3.6733767014412994E-4	TGTGCCTTGTGGGAGGTGCACGAGAATTATTATAAGAAACTCTTT	CALWEVHENYYKKLF	TRGV9	.	TRGJ1	20	-1	-1	23
55	3.6733767014412994E-4	TGTGCCTTGTGGGAGGCCCTACCCAATTATTATAAGAAACTCTTT	CALWEALPNYYKKLF	TRGV9	.	TRGJ1	15	-1	-1	24
55	3.6733767014412994E-4	TGTGCTGCGGATGGGATTATCCTTATTTGGAAGAAACTCTTT	CAADGIILIWKKLF	TRGV10	.	TRGJ1	18	-1	-1	30
55	3.6733767014412994E-4	TGTGCCACCTGGGACGGGCGTTATAAGAAACTCTTT	CATWDGRYKKLF	TRGV2	.	TRGJ1	18	-1	-1	20
55	3.6733767014412994E-4	TGTGCTGCGTGGGATCCCAAGAAACTCTTT	CAAWDPKKLF	TRGV10	.	TRGJ1	14	-1	-1	18
55	3.6733767014412994E-4	TGTGCTGCGTGGGGGAATTATTATAAGAAACTCTTT	CAAWGNYYKKLF	TRGV10	.	TRGJ1	12	-1	-1	14
55	3.6733767014412994E-4	TGTGCCACCTGGGACCCACTCTTT	CATWDPLF	TRGV2	.	TRGJ1	14	-1	-1	17
54	3.606588034142367E-4	TGTGCCTTGTGGGAGGTGCTAAATTATTATAAGAAACTCTTT	CALWEVLNYYKKLF	TRGV9	.	TRGJ1	18	-1	-1	21
54	3.606588034142367E-4	TGTGCCTTGTGGGAGGGTATGAATTATTATAAGAAACTCTTT	CALWEGMNYYKKLF	TRGV9	.	TRGJ1	15	-1	-1	20
54	3.606588034142367E-4	TGTGCTGCGTGGGTATTTTATTATAAGAAACTCTTT	CAAWVFYYKKLF	TRGV10	.	TRGJ1	16	-1	-1	17
54	3.606588034142367E-4	TGTGCTGCGTGGGAAAGTTATAAGAAACTCTTT	CAAWESYKKLF	TRGV10	.	TRGJ1	13	-1	-1	17
54	3.606588034142367E-4	TGTGCCACCTGGGACGGGCGGGGGAAACTCTTT	CATWDGRGKLF	TRGV2	.	TRGJ1	18	-1	-1	23
54	3.606588034142367E-4	TGTGCCACCTGGGACGGGCCGAATTATAAGAAACTCTTT	CATWDGPNYKKLF	TRGV2	.	TRGJ1	19	-1	-1	22
53	3.539799366843434E-4	TGTGCCTTGTGGGAGCCGCGGGTTTTGAATTATTATAAGAAACTCTTT	CALWEPRVLNYYKKLF	TRGV9	.	TRGJ1	14	-1	-1	23
53	3.539799366843434E-4	TGTGCCTTGTGGGAGTTAAGTCCAGCTTATTATAAGAAACTCTTT	CALWELSPAYYKKLF	TRGV9	.	TRGJ1	14	-1	-1	26
53	3.539799366843434E-4	TGTGCCTTGTGGGAGGTGACGGTTCGGTATAAGAAACTCTTT	CALWEVTVRYKKLF	TRGV9	.	TRGJ1	17	-1	-1	27
53	3.539799366843434E-4	TGTGCCTTGTGGGAGGTGCATTATTATAAGAAACTCTTT	CALWEVHYYKKLF	TRGV9	.	TRGJ1	19	-1	-1	19
53	3.539799366843434E-4	TGTGCCACCTGGGACGGGCTTTATTATAAGAAACTCTTT	CATWDGLYYKKLF	TRGV2	.	TRGJ1	18	-1	-1	20
53	3.539799366843434E-4	TGTGCTGCGTGGGAGTCTTATTATAAGAAACTCTTT	CAAWESYYKKLF	TRGV10	.	TRGJ1	13	-1	-1	17
53	3.539799366843434E-4	TGTGCCACCTGGGACAGGCCGGATAAGAAACTCTTT	CATWDRPDKKLF	TRGV3	.	TRGJ1	19	-1	-1	22
53	3.539799366843434E-4	TGTGCCACCTGGGACGGGCGTGAACTCTTT	CATWDGRELF	TRGV2	.	TRGJ1	18	-1	-1	22
53	3.539799366843434E-4	TGTGCCACCTGGGACGGAGAGAAACTCTTT	CATWDGEKLF	TRGV2	.	TRGJ1	16	-1	-1	19
53	3.539799366843434E-4	TGTGCCTTGTTAAAGAAACTCTTT	CALLKKLF	TRGV9	.	TRGJ1	9	-1	-1	6
52	3.473010699544501E-4	TGTGCTGCGTGGGACGTCGGGAATTATTATAAGAAACTCTTT	CAAWDVGNYYKKLF	TRGV10	.	TRGJ1	13	-1	-1	20
52	3.473010699544501E-4	TGTGCCTTGTGGGAGGTTCCTCATTATTATAAGAAACTCTTT	CALWEVPHYYKKLF	TRGV9	.	TRGJ1	16	-1	-1	22
52	3.473010699544501E-4	TGTGCTGCGTGGGATCCAAATTATTATAAGAAACTCTTT	CAAWDPNYYKKLF	TRGV10	.	TRGJ1	14	-1	-1	18
52	3.473010699544501E-4	TGTGCTGCGTGGGATAGCGCTTATTATAAGAAACTCTTT	CAAWDSAYYKKLF	TRGV10	.	TRGJ1	14	-1	-1	20
52	3.473010699544501E-4	TGTGCCTTAGGTCCCCTATCTTATTATAAGAAACTCTTT	CALGPLSYYKKLF	TRGV9	.	TRGJ1	7	-1	-1	20
51	3.4062220322455687E-4	TGTGCCTTGTGGGAGGAGAAATTCCCCAGGAAGAATTATTATAAGAAACTCTTT	CALWEEKFPRKNYYKKLF	TRGV9	.	TRGJ1	15	-1	-1	32
51	3.4062220322455687E-4	TGTGCCTTGTGGGACTCCGACTATTCGAATTATTATAAGAAACTCTTT	CALWDSDYSNYYKKLF	TRGV9	.	TRGJ1	13	-1	-1	22
51	3.4062220322455687E-4	TGTGCTGCGTGGGTCCCTTTAAATTATTATAAGAAACTCTTT	CAAWVPLNYYKKLF	TRGV10	.	TRGJ2	12	-1	-1	21
51	3.4062220322455687E-4	TGTGCCTTGTGGGTAAATAGTAGTGATTGGATCAAGACGTTT	CALWVNSSDWIKTF	TRGV9	.	TRGJP2	12	-1	-1	13
51	3.4062220322455687E-4	TGTGCCACCTGGGACGGGCTCTCCCGGAGCATCAAGACGTTT	CATWDGLSRSIKTF	TRGV2	.	TRGJP2	24	-1	-1	30
51	3.4062220322455687E-4	TGTGCTGCGTGGGATTTGAGCTATTATAAGAAACTCTTT	CAAWDLSYYKKLF	TRGV10	.	TRGJ1	15	-1	-1	21
51	3.4062220322455687E-4	TGTGCTGCGTGGGACCATGGGGATTATAAGAAACTCTTT	CAAWDHGDYKKLF	TRGV10	.	TRGJ2	13	-1	-1	22
51	3.4062220322455687E-4	TGTGCCTTGTGGGAGGCACATTATTATAAGAAACTCTTT	CALWEAHYYKKLF	TRGV9	.	TRGJ1	15	-1	-1	19
51	3.4062220322455687E-4	TGTGCCACCTGGGACAGGCCGGGTTATAAGAAACTCTTT	CATWDRPGYKKLF	TRGV7	.	TRGJ1	19	-1	-1	23
51	3.4062220322455687E-4	TGTGCTGCGTGGGTGAATTATTATAAGAAACTCTTT	CAAWVNYYKKLF	TRGV10	.	TRGJ1	12	-1	-1	14
51	3.4062220322455687E-4	TGTGCTGCGTGGGATCCTTATTATAAGAAACTCTTT	CAAWDPYYKKLF	TRGV10	.	TRGJ1	14	-1	-1	17
51	3.4062220322455687E-4	TGTGCTGCCAACCTTAAGAAACTCTTT	CAANLKKLF	TRGV10	.	TRGJ1	7	-1	-1	14
51	3.4062220322455687E-4	TGTGCCACCTGGGACGGAGGACTCTTT	CATWDGGLF	TRGV2	.	TRGJ1	16	-1	-1	20
51	3.4062220322455687E-4	TGTGCCACCTGGGATGGCAAGAAACTCTTT	CATWDGKKLF	TRGV4	.	TRGJ1	16	-1	-1	18
51	3.4062220322455687E-4	TGTGCCACCTGGGATGGACCCGGGGGGAAACTCTTT	CATWDGPGGKLF	TRGV4	.	TRGJ2	20	-1	-1	26
50	3.339433364946636E-4	TGTGCTGCGTGGGATTATAGCCCTCGATGGTATTATAAGAAACTCTTT	CAAWDYSPRWYYKKLF	TRGV10	.	TRGJ1	16	-1	-1	30
50	3.339433364946636E-4	TGTGCTGCGTGGGACCTAACGGTACCGGCGTATTATAAGAAACTCTTT	CAAWDLTVPAYYKKLF	TRGV10	.	TRGJ1	13	-1	-1	30
50	3.339433364946636E-4	TGTGCCTTGTGGGACGATGCCCCCCTGAATTATTATAAGAAACTCTTT	CALWDDAPLNYYKKLF	TRGV9	.	TRGJ1	13	-1	-1	26
50	3.339433364946636E-4	TGTGCTGCGTGCTCATCGAATTATTATAAGAAACTCTTT	CAACSSNYYKKLF	TRGV10	.	TRGJ2	10	-1	-1	15
50	3.339433364946636E-4	TGTGCTGCGTGGGATAGGGATTATTATAAGAAACTCTTT	CAAWDRDYYKKLF	TRGV10	.	TRGJ2	14	-1	-1	19
50	3.339433364946636E-4	TGTGCCACCTGGGACGGGAATTATTATAAGAAACTCTTT	CATWDGNYYKKLF	TRGV2	.	TRGJ1	17	-1	-1	17
50	3.339433364946636E-4	TGTGCCACCTGGGACGGGCGAGGCAAACTCTTT	CATWDGRGKLF	TRGV2	.	TRGJ1	18	-1	-1	24
50	3.339433364946636E-4	TGTGCTGCGTGGGACTCGAATTATTATAAGAAACTCTTT	CAAWDSNYYKKLF	TRGV10	.	TRGJ1	13	-1	-1	15
50	3.339433364946636E-4	TGTGCCACCTGGGCATGGGAACTCTTT	CATWAWELF	TRGV3	.	TRGJ1	12	-1	-1	19
49	3.2726446976477034E-4	TGTGCCTTGTGGGAGGTGCATCGGGTGGGCAAAAAAATCAAGGTATTT	CALWEVHRVGKKIKVF	TRGV9	.	TRGJP	19	-1	-1	25
49	3.2726446976477034E-4	TGTGCCACCTGGGATGGAGGGGATAGTAGTGATTGGATCAAGACGTTT	CATWDGGDSSDWIKTF	TRGV2	.	TRGJP2	16	-1	-1	22
49	3.2726446976477034E-4	TGTGCTGCGTGGTGCCCCAATTCGAATTATTATAAGAAACTCTTT	CAAWCPNSNYYKKLF	TRGV10	.	TRGJ1	11	-1	-1	18
49	3.2726446976477034E-4	TGTGCTGCGTGGGATTATAGGTTTATTAGGGAGAAACTCTTT	CAAWDYRFIREKLF	TRGV10	.	TRGJ1	16	-1	-1	31
49	3.2726446976477034E-4	TGTGCCTTGTGGGAGGGGCCTGATTATTATAAGAAACTCTTT	CALWEGPDYYKKLF	TRGV9	.	TRGJ1	18	-1	-1	22
49	3.2726446976477034E-4	TGTGCCACCTGGGACAGGCGATATAAGAAACTCTTT	CATWDRRYKKLF	TRGV3	.	TRGJ1	18	-1	-1	21
49	3.2726446976477034E-4	TGTGCCACCTGGGACGGGCCCGGGAAACTCTTT	CATWDGPGKLF	TRGV2	.	TRGJ1	21	-1	-1	23
49	3.2726446976477034E-4	TGTGCCACCTGGGACGGGCCCGAGAAACTCTTT	CATWDGPEKLF	TRGV2	.	TRGJ1	21	-1	-1	22
49	3.2726446976477034E-4	TGTGCCACCTGGGATACGCTCTTT	CATWDTLF	TRGV4	.	TRGJ1	14	-1	-1	18
48	3.2058560303487705E-4	TGTGCTGCGTGGGAACAAGGCGGGGATTATTATAAGAAACTCTTT	CAAWEQGGDYYKKLF	TRGV10	.	TRGJ1	13	-1	-1	25
48	3.2058560303487705E-4	TGTGCCTTGTGGGAGGTCCTAAAGAATTATTATAAGAAACTCTTT	CALWEVLKNYYKKLF	TRGV9	.	TRGJ1	16	-1	-1	23
48	3.2058560303487705E-4	TGTGCCTTGTGGGAGGTCCAGGGATCTTATTATAAGAAACTCTTT	CALWEVQGSYYKKLF	TRGV9	.	TRGJ1	19	-1	-1	26
48	3.2058560303487705E-4	TGTGCCTTGTGGGAGGTGTGTCCTAATTATTATAAGAAACTCTTT	CALWEVCPNYYKKLF	TRGV9	.	TRGJ1	17	-1	-1	24
48	3.2058560303487705E-4	TGTGCCACCTGGGACGGGCGAGGGTATTATAAGAAACTCTTT	CATWDGRGYYKKLF	TRGV2	.	TRGJ1	18	-1	-1	24
48	3.2058560303487705E-4	TGTGCTGCGTGGGATCAGGATTATTATAAGAAACTCTTT	CAAWDQDYYKKLF	TRGV10	.	TRGJ1	14	-1	-1	19
48	3.2058560303487705E-4	TGTGCCTTGTGGGAGGGGAATTATTATAAGAAACTCTTT	CALWEGNYYKKLF	TRGV9	.	TRGJ1	15	-1	-1	17
48	3.2058560303487705E-4	TGTGCTGCGTGGAGTCGGCCGATGAAGAAACTCTTT	CAAWSRPMKKLF	TRGV10	.	TRGJ1	11	-1	-1	24
48	3.2058560303487705E-4	TGTGCCACCTACTCGGGCCTTAAGAAACTCTTT	CATYSGLKKLF	TRGV2	.	TRGJ2	9	-1	-1	20
48	3.2058560303487705E-4	TGTGCCACCTGGGACGGATTAAAACTCTTT	CATWDGLKLF	TRGV2	.	TRGJ2	16	-1	-1	21
48	3.2058560303487705E-4	TGTGTCGGGGCGGAGAAACTCTTT	CVGAEKLF	TRGV10	.	TRGJ1	3	-1	-1	13
48	3.2058560303487705E-4	TGTGCTGCGTGGGATTACCAGAATTATTATAAGAAACTCTTT	CAAWDYQNYYKKLF	TRGV10	.	TRGJ1	17	-1	-1	20
47	3.1390673630498375E-4	TGTGCCTTGTGGGAGGTGGAGAGCAATACCACTGGTTGGTTCAAGATATTT	CALWEVESNTTGWFKIF	TRGV9	.	TRGJP1	17	-1	-1	25
47	3.1390673630498375E-4	TGTGCCACCTGGGACGGGCAACGCGGTCCGGGGGGGAAGAAACTCTTT	CATWDGQRGPGGKKLF	TRGV2	.	TRGJ1	18	-1	-1	36
47	3.1390673630498375E-4	TGTGCCTTGTGGGAGGTGCCCCGGAATTATTATAAGAAACTCTTT	CALWEVPRNYYKKLF	TRGV9	.	TRGJ1	21	-1	-1	23
47	3.1390673630498375E-4	TGTGCTGCGTGGGATGTAGTGAGGTATTATAAGAAACTCTTT	CAAWDVVRYYKKLF	TRGV10	.	TRGJ1	14	-1	-1	24
47	3.1390673630498375E-4	TGTGCCTTGTGGGAGTTAAATTATTATAAGAAACTCTTT	CALWELNYYKKLF	TRGV9	.	TRGJ1	14	-1	-1	18
47	3.1390673630498375E-4	TGTGCCACCTGGGACGGCTCTAGGGATAAGAAACTCTTT	CATWDGSRDKKLF	TRGV2	.	TRGJ1	16	-1	-1	25
47	3.1390673630498375E-4	TGTGCTGCGTGGGAGCCTTATTATAAGAAACTCTTT	CAAWEPYYKKLF	TRGV10	.	TRGJ1	13	-1	-1	17
47	3.1390673630498375E-4	TGTGCCACCTGGGATAGCTATTATAAGAAACTCTTT	CATWDSYYKKLF	TRGV8	.	TRGJ2	16	-1	-1	18
47	3.1390673630498375E-4	TGTGCCACCTGGGACGGGCTTTATAAGAAACTCTTT	CATWDGLYKKLF	TRGV2	.	TRGJ2	18	-1	-1	20
47	3.1390673630498375E-4	TGTGCCACCTGGGACGACCCGGATCGGAAACTCTTT	CATWDDPDRKLF	TRGV2	.	TRGJ1	15	-1	-1	26
47	3.1390673630498375E-4	TGTGCTGCGTGGTATTATTATAAGAAACTCTTT	CAAWYYYKKLF	TRGV10	.	TRGJ1	16	-1	-1	13
47	3.1390673630498375E-4	TGTGCTGCGCGGCCCTATTATAAGAAACTCTTT	CAARPYYKKLF	TRGV10	.	TRGJ1	11	-1	-1	15
47	3.1390673630498375E-4	TGTGCCACCTGGGATCGGCAGAAACTCTTT	CATWDRQKLF	TRGV2	.	TRGJ1	17	-1	-1	19
47	3.1390673630498375E-4	TGTGCTAATTATTATAAGAAACTCTTT	CANYYKKLF	TRGV10	.	TRGJ1	5	-1	-1	6
47	3.1390673630498375E-4	TGTGCTGCGTGGGTAGGTCATTATAAGAAACTCTTT	CAAWVGHYKKLF	TRGV10	.	TRGJ1	12	-1	-1	19
46	3.072278695750905E-4	TGTGCTGCGTGGTCCAAATTAGGTTATTATAAGAAACTCTTT	CAAWSKLGYYKKLF	TRGV10	.	TRGJ1	11	-1	-1	23
46	3.072278695750905E-4	TGTGCTGCGTGGGATAGGGGTTATTATAAGAAACTCTTT	CAAWDRGYYKKLF	TRGV10	.	TRGJ1	14	-1	-1	20
46	3.072278695750905E-4	TGTGCTGCGTGGGACCCGAATTATTATAAGAAACTCTTT	CAAWDPNYYKKLF	TRGV10	.	TRGJ1	13	-1	-1	16
46	3.072278695750905E-4	TGTGCCACCTGGGACAGGCTCATTAATAAGAAACTCTTT	CATWDRLINKKLF	TRGV3	.	TRGJ1	18	-1	-1	21
46	3.072278695750905E-4	TGTGCTGCGTGGGCTACATATTATAAGAAACTCTTT	CAAWATYYKKLF	TRGV10	.	TRGJ1	12	-1	-1	18
46	3.072278695750905E-4	TGTGCTGCGTGGGATCCATATTATAAGAAACTCTTT	CAAWDPYYKKLF	TRGV10	.	TRGJ1	14	-1	-1	18
46	3.072278695750905E-4	TGTGCCACCTGGGACGGCGATTATAAGAAACTCTTT	CATWDGDYKKLF	TRGV2	.	TRGJ1	16	-1	-1	19
46	3.072278695750905E-4	TGTGCCACCTGGGACGAACTTAGGGGGAAACTCTTT	CATWDELRGKLF	TRGV2	.	TRGJ1	15	-1	-1	26
46	3.072278695750905E-4	TGTGCCACCTGGGACTCAGGAGGGAAACTCTTT	CATWDSGGKLF	TRGV2	.	TRGJ1	14	-1	-1	23
46	3.072278695750905E-4	TGTGCTGCGTCTTATTATAAGAAACTCTTT	CAASYYKKLF	TRGV10	.	TRGJ1	9	-1	-1	11
46	3.072278695750905E-4	TGTGCCACCTGGGTAATCGCGAAACTCTTT	CATWVIAKLF	TRGV4	.	TRGJ1	12	-1	-1	20
46	3.072278695750905E-4	TGTGCCACCTGGGAAAGGAAGAAACTCTTT	CATWERKKLF	TRGV2	.	TRGJ2	13	-1	-1	18
46	3.072278695750905E-4	TGTGCCACCTGGGACAGGGATAAGAAACTCTTT	CATWDRDKKLF	TRGV7	.	TRGJ1	17	-1	-1	19
45	3.005490028451972E-4	TGTGCTGCGTGGGAGTCGAATTATTATAAGAAACTCTTT	CAAWESNYYKKLF	TRGV10	.	TRGJ2	13	-1	-1	15
45	3.005490028451972E-4	TGTGCCTTGTGGGAGGTGGGTCGGTTCAAGATATTT	CALWEVGRFKIF	TRGV9	.	TRGJP1	17	-1	-1	18
45	3.005490028451972E-4	TGTGCTGCCCTGAATTATTATAAGAAACTCTTT	CAALNYYKKLF	TRGV10	.	TRGJ1	7	-1	-1	11
45	3.005490028451972E-4	TGTGCCACCTGTCCTTATTATAAGAAACTCTTT	CATCPYYKKLF	TRGV4	.	TRGJ1	10	-1	-1	14
45	3.005490028451972E-4	TGTGCCACCTGGGACGGGCCGAAGAAACTCTTT	CATWDGPKKLF	TRGV2	.	TRGJ1	19	-1	-1	21
45	3.005490028451972E-4	TGTGCCACCTCGGGTAAGAAACTCTTT	CATSGKKLF	TRGV2	.	TRGJ1	13	-1	-1	14
45	3.005490028451972E-4	TGTGCCACCTGGGACGGGAAACTCTTT	CATWDGKLF	TRGV3	.	TRGJ1	17	-1	-1	17
45	3.005490028451972E-4	TGTGCTGCGCAATCCGCTAATTATTATAAGAAACTCTTT	CAAQSANYYKKLF	TRGV10	.	TRGJ1	8	-1	-1	18
45	3.005490028451972E-4	TGTGCTGCGATTGGGGGGGATTATTATAAGAAACTCTTT	CAAIGGDYYKKLF	TRGV10	.	TRGJ1	8	-1	-1	19
44	2.93870136115304E-4	TGTGCCTTGTGGGAGGAGGCCTCGACCGGTAGTGATTGGATCAAGACGTTT	CALWEEASTGSDWIKTF	TRGV9	.	TRGJP2	15	-1	-1	28
44	2.93870136115304E-4	TGTGCTGCGTGGGATCCGGAGGAGGCTTATTATAAGAAACTCTTT	CAAWDPEEAYYKKLF	TRGV10	.	TRGJ1	14	-1	-1	26
44	2.93870136115304E-4	TGTGCCTTGTGGGAGGTGCAAGGGAATTATTATAAGAAACTCTTT	CALWEVQGNYYKKLF	TRGV9	.	TRGJ1	19	-1	-1	23
44	2.93870136115304E-4	TGTGCCTTGTGGGAGGCAGCCCCCTTTTATTATAAGAAACTCTTT	CALWEAAPFYYKKLF	TRGV9	.	TRGJ1	15	-1	-1	26
44	2.93870136115304E-4	TGTGCCTTGTGGGAGACCTATAATGAGAATTATAAGAAACTCTTT	CALWETYNENYKKLF	TRGV9	.	TRGJ1	14	-1	-1	28
44	2.93870136115304E-4	TGTGCTGCCACTGTGATCTACTGTTATTATAAGAAACTCTTT	CAATVIYCYYKKLF	TRGV10	.	TRGJ1	7	-1	-1	23
44	2.93870136115304E-4	TGTGCTGCGTGGGATTACTGGGGAGATTATAAGAAACTCTTT	CAAWDYWGDYKKLF	TRGV10	.	TRGJ1	17	-1	-1	25
44	2.93870136115304E-4	TGTGCCTTGTGGGAGGTACTCTTTTATTATAAGAAACTCTTT	CALWEVLFYYKKLF	TRGV9	.	TRGJ1	16	-1	-1	23
44	2.93870136115304E-4	TGTGCCACCTGGGACAGGGTATCTTACTATAAGAAACTCTTT	CATWDRVSYYKKLF	TRGV7	.	TRGJ1	17	-1	-1	23
44	2.93870136115304E-4	TGTGCTGCGTGGGCCCCAACATATTATAAGAAACTCTTT	CAAWAPTYYKKLF	TRGV10	.	TRGJ1	12	-1	-1	21
44	2.93870136115304E-4	TGTGCTGCGTGGGATACATGGTATTATAAGAAACTCTTT	CAAWDTWYYKKLF	TRGV10	.	TRGJ1	14	-1	-1	21
44	2.93870136115304E-4	TGTGCTGCGTGGGAGCCCACTTATTATAAGAAACTCTTT	CAAWEPTYYKKLF	TRGV10	.	TRGJ1	13	-1	-1	20
44	2.93870136115304E-4	TGTGCCACCTGGGACGGGCTGGGTTATAAGAAACTCTTT	CATWDGLGYKKLF	TRGV2	.	TRGJ1	18	-1	-1	23
44	2.93870136115304E-4	TGTGCCACCTGGGACGAAAAGGGAGATAAGAAACTCTTT	CATWDEKGDKKLF	TRGV2	.	TRGJ1	15	-1	-1	25
44	2.93870136115304E-4	TGTGCTGCGTGGCCCCCTTATTATAAGAAACTCTTT	CAAWPPYYKKLF	TRGV10	.	TRGJ1	11	-1	-1	17
44	2.93870136115304E-4	TGTGCCACCTGGGACGGTGCCAGCAAGAAACTCTTT	CATWDGASKKLF	TRGV2	.	TRGJ1	20	-1	-1	24
44	2.93870136115304E-4	TGTGCCACCTGGGACACCCAGGGGAAGAAACTCTTT	CATWDTQGKKLF	TRGV2	.	TRGJ1	14	-1	-1	24
44	2.93870136115304E-4	TGTGCCACCTGGGACAGGCTAGGGAAACTCTTT	CATWDRLGKLF	TRGV7	.	TRGJ1	18	-1	-1	23
44	2.93870136115304E-4	TGTGCTGCGTGGGGTTATAAGAAACTCTTT	CAAWGYKKLF	TRGV10	.	TRGJ1	16	-1	-1	14
44	2.93870136115304E-4	TGTGCCACCTATTGGCTCTTT	CATYWLF	TRGV4	.	TRGJ1	9	-1	-1	15
44	2.93870136115304E-4	TGTGCTGCGTGGGCTCGACCAAAGGATTATTATAAGAAACTCTTT	CAAWARPKDYYKKLF	TRGV10	.	TRGJ1	12	-1	-1	25
44	2.93870136115304E-4	TGTGCTGCGTGGGAAGGGCTTCATTATTATAAGAAACTCTTT	CAAWEGLHYYKKLF	TRGV10	.	TRGJ1	13	-1	-1	22
43	2.871912693854107E-4	TGTGCCTTGTGGGAGGCTATCACTACCATCAATTATTATAAGAAACTCTTT	CALWEAITTINYYKKLF	TRGV9	.	TRGJ1	15	-1	-1	30
43	2.871912693854107E-4	TGTGCTGCGTGGGATTATCCCTATAGTAGTGATTGGATCAAGACGTTT	CAAWDYPYSSDWIKTF	TRGV10	.	TRGJP2	16	-1	-1	21
43	2.871912693854107E-4	TGTGCCTTGTGGGAGATTAGGTACGCGAATTATTATAAGAAACTCTTT	CALWEIRYANYYKKLF	TRGV9	.	TRGJ1	14	-1	-1	25
43	2.871912693854107E-4	TGTGCCTTGTGGGAGACCCAAGAGTTGGGCAAAAAAATCAAGGTATTT	CALWETQELGKKIKVF	TRGV9	.	TRGJP	14	-1	-1	18
43	2.871912693854107E-4	TGTGCTGCGTGGGCCCCCCATACCACTGGTTGGTTCAAGATATTT	CAAWAPHTTGWFKIF	TRGV10	.	TRGJP1	12	-1	-1	19
43	2.871912693854107E-4	TGTGCTGCGTGGGATTCTGGGCTAGGGTGTTATAAGAAACTCTTT	CAAWDSGLGCYKKLF	TRGV10	.	TRGJ1	15	-1	-1	29
43	2.871912693854107E-4	TGTGCCACCTGGGACGGGCGTCCTAGTTATTATAAGAAACTCTTT	CATWDGRPSYYKKLF	TRGV2	.	TRGJ1	18	-1	-1	26
43	2.871912693854107E-4	TGTGCCTTGTGGGAGGGAGAGAATTATTATAAGAAACTCTTT	CALWEGENYYKKLF	TRGV9	.	TRGJ1	15	-1	-1	20
43	2.871912693854107E-4	TGTGCCACCTGGGACGGGCTGGACGGCAATAAGAAACTCTTT	CATWDGLDGNKKLF	TRGV2	.	TRGJ1	18	-1	-1	28
43	2.871912693854107E-4	TGTGCTGCGTGGGTCAACAATTATTATAAGAAACTCTTT	CAAWVNNYYKKLF	TRGV10	.	TRGJ1	12	-1	-1	18
43	2.871912693854107E-4	TGTGCTGCGTGGGATTATAGATATTATAAGAAACTCTTT	CAAWDYRYYKKLF	TRGV10	.	TRGJ1	16	-1	-1	21
43	2.871912693854107E-4	TGTGCCACCTGGGCCACCGTGGATTATAAGAAACTCTTT	CATWATVDYKKLF	TRGV3	.	TRGJ2	15	-1	-1	22
43	2.871912693854107E-4	TGTGCCACCTGGGACGGGCCGCAGGAGGCGAAACTCTTT	CATWDGPQEAKLF	TRGV2	.	TRGJ1	19	-1	-1	29
43	2.871912693854107E-4	TGTGCCACCTGGGACGAGTTTCGGTATAAGAAACTCTTT	CATWDEFRYKKLF	TRGV2	.	TRGJ1	15	-1	-1	24
43	2.871912693854107E-4	TGTGCTGCGTGGGGCCCTTATTATAAGAAACTCTTT	CAAWGPYYKKLF	TRGV10	.	TRGJ1	12	-1	-1	17
43	2.871912693854107E-4	TGTGCTGCGTGGGATTATAACTATAAGAAACTCTTT	CAAWDYNYKKLF	TRGV10	.	TRGJ1	16	-1	-1	21
43	2.871912693854107E-4	TGTGCTGCGTGGGATAAGTTTTATAAGAAACTCTTT	CAAWDKFYKKLF	TRGV10	.	TRGJ1	14	-1	-1	20
43	2.871912693854107E-4	TGTGCCACCTGGGACGGGAATTGGATCAAGACGTTT	CATWDGNWIKTF	TRGV2	.	TRGJP2	17	-1	-1	19
43	2.871912693854107E-4	TGTGTGGGGGATTATTATAAGAAACTCTTT	CVGDYYKKLF	TRGV10	.	TRGJ1	13	-1	-1	10
43	2.871912693854107E-4	TGTGCCACCTGGTATAAGAAACTCTTT	CATWYKKLF	TRGV2	.	TRGJ1	11	-1	-1	12
43	2.871912693854107E-4	TGTGCCACCTGGGAGAAGAAACTCTTT	CATWEKKLF	TRGV2	.	TRGJ1	13	-1	-1	15
43	2.871912693854107E-4	TGTGCCTTGTGGGAGGTGCCCCCTCAGAATTATTATAAGAAACTCTTT	CALWEVPPQNYYKKLF	TRGV9	.	TRGJ1	21	-1	-1	26
43	2.871912693854107E-4	TGTGCCTTGAGAACTTATAAGAAACTCTTT	CALRTYKKLF	TRGV9	.	TRGJ1	8	-1	-1	14
43	2.871912693854107E-4	TGTGCCACCTGGCACGAACTCTTT	CATWHELF	TRGV2	.	TRGJ1	15	-1	-1	16
42	2.805124026555174E-4	TGTGCCTTGTGGGAGGTGCAAGTACGTGGTGGAGAGTTGGGCAAAAAAATCAAGGTATTT	CALWEVQVRGGELGKKIKVF	TRGV9	.	TRGJP	19	-1	-1	32
42	2.805124026555174E-4	TGTGCCTTGTGGGAGGTGGTTGGGGTAAATTATTATAAGAAACTCTTT	CALWEVVGVNYYKKLF	TRGV9	.	TRGJ1	17	-1	-1	27
42	2.805124026555174E-4	TGTGCTGCGTGGGACGACAGAGGGAATTATTATAAGAAACTCTTT	CAAWDDRGNYYKKLF	TRGV10	.	TRGJ1	13	-1	-1	23
42	2.805124026555174E-4	TGTGCCTTGTGGGAGGATTCTACCACTGGTTGGTTCAAGATATTT	CALWEDSTTGWFKIF	TRGV9	.	TRGJP1	15	-1	-1	20
42	2.805124026555174E-4	TGTGCTGCGTGGGACACGAATTATTATAAGAAACTCTTT	CAAWDTNYYKKLF	TRGV10	.	TRGJ1	13	-1	-1	16
42	2.805124026555174E-4	TGTGCCACCTGGGACGGGGGCTATTATAAGAAACTCTTT	CATWDGGYYKKLF	TRGV2	.	TRGJ1	17	-1	-1	21
42	2.805124026555174E-4	TGTGCCACCTGGGATGCAGCTTGTGGGAAACTCTTT	CATWDAACGKLF	TRGV8	.	TRGJ1	14	-1	-1	26
42	2.805124026555174E-4	TGTGCCACCTGGGACGGGCCCCTACAGAAACTCTTT	CATWDGPLQKLF	TRGV2	.	TRGJ1	20	-1	-1	25
42	2.805124026555174E-4	TGTGCCACCTGGGACGGATATAAGAAACTCTTT	CATWDGYKKLF	TRGV2	.	TRGJ1	16	-1	-1	18
42	2.805124026555174E-4	TGTGCCACCTGGGACAGGCGTAGGAAACTCTTT	CATWDRRRKLF	TRGV3	.	TRGJ1	18	-1	-1	20
42	2.805124026555174E-4	TGTGCTGCGTGCCGGCATAACTTTTATAAGAAACTCTTT	CAACRHNFYKKLF	TRGV10	.	TRGJ1	10	-1	-1	23
42	2.805124026555174E-4	TGTGCCACCTGGGACGGGCCGGCTCGACTGAAACTCTTT	CATWDGPARLKLF	TRGV2	.	TRGJ2	19	-1	-1	29
42	2.805124026555174E-4	TGTGCCACCTGGGGCTATTATAAGAAACTCTTT	CATWGYYKKLF	TRGV8	.	TRGJ2	12	-1	-1	15
41	2.7383353592562416E-4	TGTGCTGCGTGGGATTACTTGAAGGAGCACCCGAATTATTATAAGAAACTCTTT	CAAWDYLKEHPNYYKKLF	TRGV10	.	TRGJ1	17	-1	-1	31
41	2.7383353592562416E-4	TGTGCCTTGTGGGAGACGCTTCAAGAGTTGGGCAAAAAAATCAAGGTATTT	CALWETLQELGKKIKVF	TRGV9	.	TRGJP	14	-1	-1	21
41	2.7383353592562416E-4	TGTGCCTTGTGGGAGGACACTGGTTGGTTCAAGATATTT	CALWEDTGWFKIF	TRGV9	.	TRGJP1	15	-1	-1	17
41	2.7383353592562416E-4	TGTGCCACCTGGGACGGGCGCTATTATAAGAAACTCTTT	CATWDGRYYKKLF	TRGV2	.	TRGJ1	18	-1	-1	21
41	2.7383353592562416E-4	TGTGCTGCGTGGGATTATGGCCATAAGAAACTCTTT	CAAWDYGHKKLF	TRGV10	.	TRGJ1	16	-1	-1	22
41	2.7383353592562416E-4	TGTGCCACCTGGGACGGGAAGAAGAAACTCTTT	CATWDGKKKLF	TRGV2	.	TRGJ1	17	-1	-1	21
41	2.7383353592562416E-4	TGTGCCACCTGGGATGGTAAGAAACTCTTT	CATWDGKKLF	TRGV4	.	TRGJ1	16	-1	-1	17
40	2.6715466919573086E-4	TGTGCCTTGTGGGACACACACCAAGAGTTGGGCAAAAAAATCAAGGTATTT	CALWDTHQELGKKIKVF	TRGV9	.	TRGJP	13	-1	-1	21
40	2.6715466919573086E-4	TGTGCCTTGTGGGAGGTGGCGGAGTTGGGCAAAAAAATCAAGGTATTT	CALWEVAELGKKIKVF	TRGV9	.	TRGJP	17	-1	-1	21
40	2.6715466919573086E-4	TGTGCTGCGTGGGATTTGGTTACCACTGGTTGGTTCAAGATATTT	CAAWDLVTTGWFKIF	TRGV10	.	TRGJP1	15	-1	-1	20
40	2.6715466919573086E-4	TGTGCTGCGTGGGATTATAACACTCATTATAAGAAACTCTTT	CAAWDYNTHYKKLF	TRGV10	.	TRGJ1	16	-1	-1	25
40	2.6715466919573086E-4	TGTGCTGCGTGGGATCTTTTACATTATTATAAGAAACTCTTT	CAAWDLLHYYKKLF	TRGV10	.	TRGJ1	14	-1	-1	22
40	2.6715466919573086E-4	TGTGCTGCGTGGGATGGGAGAATTTATTATAAGAAACTCTTT	CAAWDGRIYYKKLF	TRGV10	.	TRGJ1	14	-1	-1	19
40	2.6715466919573086E-4	TGTGCCTTGTGGGAGGGGTCCACTGGTTGGTTCAAGATATTT	CALWEGSTGWFKIF	TRGV9	.	TRGJP1	15	-1	-1	19
40	2.6715466919573086E-4	TGTGCCACCTGGGATGGGCCGCTTTGCTATAAGAAACTCTTT	CATWDGPLCYKKLF	TRGV4	.	TRGJ1	19	-1	-1	27
40	2.6715466919573086E-4	TGTGCTGCGTGGGATTATAAGCATTATAAGAAACTCTTT	CAAWDYKHYKKLF	TRGV10	.	TRGJ1	16	-1	-1	22
40	2.6715466919573086E-4	TGTGCCACCTGGGACGCCGTTTATTATAAGAAACTCTTT	CATWDAVYYKKLF	TRGV2	.	TRGJ1	15	-1	-1	20
40	2.6715466919573086E-4	TGTGCTGCGTGGGATTTATGCTATAAGAAACTCTTT	CAAWDLCYKKLF	TRGV10	.	TRGJ1	15	-1	-1	21
40	2.6715466919573086E-4	TGTGCCACCTGCTACCCATCCTGGGAGAAACTCTTT	CATCYPSWEKLF	TRGV3	.	TRGJ2	10	-1	-1	25
40	2.6715466919573086E-4	TGTGCCACCTGGGACAGGCAAGACGTTCTCTTT	CATWDRQDVLF	TRGV3	.	TRGJ1	18	-1	-1	27
40	2.6715466919573086E-4	TGTGCCACCTGGTATTATAAGAAACTCTTT	CATWYYKKLF	TRGV8	.	TRGJ1	14	-1	-1	12
40	2.6715466919573086E-4	TGTGCCGCTCCATCGTCACTCTTT	CAAPSSLF	TRGV8	.	TRGJ1	5	-1	-1	17
40	2.6715466919573086E-4	TGTGCCACCTGGTTCGAGAAACTCTTT	CATWFEKLF	TRGV5	.	TRGJ1	11	-1	-1	16
39	2.6047580246583757E-4	TGTGCCTTGTGGGAGGTGCGTGTCGCCACTGGTTGGTTCAAGATATTT	CALWEVRVATGWFKIF	TRGV9	.	TRGJP1	18	-1	-1	25
39	2.6047580246583757E-4	TGTGCTGCGTGGGATTGGAGGGGTAGTGATTGGATCAAGACGTTT	CAAWDWRGSDWIKTF	TRGV10	.	TRGJP2	15	-1	-1	22
39	2.6047580246583757E-4	TGTGCCTTGTGGGAGATGGCTAATTATTATAAGAAACTCTTT	CALWEMANYYKKLF	TRGV9	.	TRGJ1	17	-1	-1	21
39	2.6047580246583757E-4	TGTGCCACCTGGGACGGGCCAGGCCGTGGAGGGAAACTCTTT	CATWDGPGRGGKLF	TRGV2	.	TRGJ1	19	-1	-1	32
39	2.6047580246583757E-4	TGTGCCACCTGGGACGGACCGAATTATTATAAGAAACTCTTT	CATWDGPNYYKKLF	TRGV2	.	TRGJ1	19	-1	-1	19
39	2.6047580246583757E-4	TGTGCCACCTGGGACAGGCGAGGTTATTATAAGAAACTCTTT	CATWDRRGYYKKLF	TRGV7	.	TRGJ1	18	-1	-1	23
39	2.6047580246583757E-4	TGTGCTGCGTGGGTCTCAAATTATTATAAGAAACTCTTT	CAAWVSNYYKKLF	TRGV10	.	TRGJ1	12	-1	-1	15
39	2.6047580246583757E-4	TGTGCTGCGTGGGGCTCGAATTATTATAAGAAACTCTTT	CAAWGSNYYKKLF	TRGV10	.	TRGJ2	12	-1	-1	15
39	2.6047580246583757E-4	TGTGCTGCGTGGGATTCGAATTATTATAAGAAACTCTTT	CAAWDSNYYKKLF	TRGV10	.	TRGJ1	20	-1	-1	13
39	2.6047580246583757E-4	TGTGCCACCTGGGACCAAGGAAGTCATAAGAAACTCTTT	CATWDQGSHKKLF	TRGV2	.	TRGJ1	14	-1	-1	25
39	2.6047580246583757E-4	TGTGCCACCTGGGACGTTCCTCGGTATAAGAAACTCTTT	CATWDVPRYKKLF	TRGV2	.	TRGJ1	15	-1	-1	24
39	2.6047580246583757E-4	TGTGCCACCTGGGACGGCCAGGCCTATAAGAAACTCTTT	CATWDGQAYKKLF	TRGV2	.	TRGJ1	16	-1	-1	24
39	2.6047580246583757E-4	TGTGCCACCTGGGACGGGCTCGGTTATAAGAAACTCTTT	CATWDGLGYKKLF	TRGV2	.	TRGJ1	21	-1	-1	23
39	2.6047580246583757E-4	TGTGCCACCTGGGACGAGAATTATTATAAGAAACTCTTT	CATWDENYYKKLF	TRGV2	.	TRGJ1	15	-1	-1	17
39	2.6047580246583757E-4	TGTGCTGCGTGGGTTATTTATTATAAGAAACTCTTT	CAAWVIYYKKLF	TRGV10	.	TRGJ1	15	-1	-1	17
39	2.6047580246583757E-4	TGTGCTGCGTGGGTCCTATATTATAAGAAACTCTTT	CAAWVLYYKKLF	TRGV10	.	TRGJ1	12	-1	-1	18
39	2.6047580246583757E-4	TGTGCCACCTGGGATGAAGGGCGTAGGAAACTCTTT	CATWDEGRRKLF	TRGV4	.	TRGJ1	15	-1	-1	23
39	2.6047580246583757E-4	TGTGCCACCTGGGACAGGCTTAAGAAACTCTTT	CATWDRLKKLF	TRGV7	.	TRGJ1	18	-1	-1	20
39	2.6047580246583757E-4	TGTGCTGAGAATTATTATAAGAAACTCTTT	CAENYYKKLF	TRGV10	.	TRGJ1	6	-1	-1	8
39	2.6047580246583757E-4	TGTGCCACCTGGGACCACAAGAAACTCTTT	CATWDHKKLF	TRGV3	.	TRGJ1	14	-1	-1	18
39	2.6047580246583757E-4	TGTGCCACCTGGGAGACGGAGAAACTCTTT	CATWETEKLF	TRGV3	.	TRGJ1	13	-1	-1	19
38	2.5379693573594433E-4	TGTGCCTTGTGGGAGGTGAGTCAAACCCCGCCACGGGAGTTGGGCAAAAAAATCAAGGTATTT	CALWEVSQTPPRELGKKIKVF	TRGV9	.	TRGJP	17	-1	-1	36
38	2.5379693573594433E-4	TGTGCTGCGTGGGATCCGGGCCAGGGGTGTTATTATAAGAAACTCTTT	CAAWDPGQGCYYKKLF	TRGV10	.	TRGJ1	14	-1	-1	29
38	2.5379693573594433E-4	TGTGCTGCGTGGGACCCCCTCCTCGTGAATTATTATAAGAAACTCTTT	CAAWDPLLVNYYKKLF	TRGV10	.	TRGJ1	13	-1	-1	26
38	2.5379693573594433E-4	TGTGCCTTGTGGGAGGTCATATATACCACTGGTTGGTTCAAGATATTT	CALWEVIYTTGWFKIF	TRGV9	.	TRGJP1	16	-1	-1	19
38	2.5379693573594433E-4	TGTGCTGCGTGGGATTCCCCCGGGCTTTATTATAAGAAACTCTTT	CAAWDSPGLYYKKLF	TRGV10	.	TRGJ1	15	-1	-1	26
38	2.5379693573594433E-4	TGTGCTGCGTGGGACCTCCTCCCGAATTATTATAAGAAACTCTTT	CAAWDLLPNYYKKLF	TRGV10	.	TRGJ1	13	-1	-1	22
38	2.5379693573594433E-4	TGTGCCTTGTGGGAGGGAGAATCCACTGGTTGGTTCAAGATATTT	CALWEGESTGWFKIF	TRGV9	.	TRGJP1	15	-1	-1	22
38	2.5379693573594433E-4	TGTGCTGCGTGGGATTTGGGGAATTATTATAAGAAACTCTTT	CAAWDLGNYYKKLF	TRGV10	.	TRGJ1	15	-1	-1	20
38	2.5379693573594433E-4	TGTGCTGCGTGGGACGATGAACCTTATTATAAGAAACTCTTT	CAAWDDEPYYKKLF	TRGV10	.	TRGJ1	13	-1	-1	23
38	2.5379693573594433E-4	TGTGCCACCTGGGACGGCCTAGGTGGGTATAAGAAACTCTTT	CATWDGLGGYKKLF	TRGV2	.	TRGJ1	16	-1	-1	27
38	2.5379693573594433E-4	TGTGCCACCTGGGACGGGCCCTTGGGAAGGAAGAAACTCTTT	CATWDGPLGRKKLF	TRGV2	.	TRGJ2	20	-1	-1	30
38	2.5379693573594433E-4	TGTGCCACCTGGGACGGGCCGAACGGGTATAAGAAACTCTTT	CATWDGPNGYKKLF	TRGV2	.	TRGJ1	19	-1	-1	27
38	2.5379693573594433E-4	TGTGCTGCGTGGGCAGTCACTGGTTGGTTCAAGATATTT	CAAWAVTGWFKIF	TRGV10	.	TRGJP1	12	-1	-1	17
38	2.5379693573594433E-4	TGTGCTGCGTGGGAGACCGATTATTATAAGAAACTCTTT	CAAWETDYYKKLF	TRGV10	.	TRGJ1	13	-1	-1	19
38	2.5379693573594433E-4	TGTGCCACCTGGGATGGGCCTTATTATAAGAAACTCTTT	CATWDGPYYKKLF	TRGV4	.	TRGJ1	19	-1	-1	20
38	2.5379693573594433E-4	TGTGCCACCTGGGACGGCTCGGGGTATAAGAAACTCTTT	CATWDGSGYKKLF	TRGV2	.	TRGJ1	16	-1	-1	24
38	2.5379693573594433E-4	TGTGCCACCTGGGACGGGCCCGTGTATAAGAAACTCTTT	CATWDGPVYKKLF	TRGV2	.	TRGJ1	22	-1	-1	24
38	2.5379693573594433E-4	TGTGCCACCTGGGACGGAATTATTATCAGGAAACTCTTT	CATWDGIIIRKLF	TRGV2	.	TRGJ1	16	-1	-1	16
38	2.5379693573594433E-4	TGTGCTGCGTGGGATTTTGAGTATAAGAAACTCTTT	CAAWDFEYKKLF	TRGV10	.	TRGJ1	15	-1	-1	21
38	2.5379693573594433E-4	TGTGCCACCTGGGACAGGCTTGTCTCGGAACTCTTT	CATWDRLVSELF	TRGV5	.	TRGJ1	23	-1	-1	28
38	2.5379693573594433E-4	TGTGCCACCTGGGACAGAGGGGGCGCGGAACTCTTT	CATWDRGGAELF	TRGV7	.	TRGJ1	16	-1	-1	28
38	2.5379693573594433E-4	TGTGCTGCGGGGAATTATTATAAGAAACTCTTT	CAAGNYYKKLF	TRGV10	.	TRGJ1	16	-1	-1	11
38	2.5379693573594433E-4	TGTGCCACCTGGGACGGGCGGGAGAAACTCTTT	CATWDGREKLF	TRGV2	.	TRGJ1	18	-1	-1	22
38	2.5379693573594433E-4	TGTGCCACCTGGGATAGGAAGAAACTCTTT	CATWDRKKLF	TRGV4	.	TRGJ1	17	-1	-1	18
38	2.5379693573594433E-4	TGTGCCCGACGGCTCATACTCTTT	CARRLILF	TRGV8	.	TRGJ1	5	-1	-1	17
37	2.4711806900605104E-4	TGTGCCTTGTGGGAGGGACTCCGAACGAATTATTATAAGAAACTCTTT	CALWEGLRTNYYKKLF	TRGV9	.	TRGJ1	15	-1	-1	25
37	2.4711806900605104E-4	TGTGCCACCTGGGACGGGCGTGAGTCTCGGGGTTGGATCAAGACGTTT	CATWDGRESRGWIKTF	TRGV2	.	TRGJP2	18	-1	-1	32
37	2.4711806900605104E-4	TGTGCCACCTGGGACAGCTGGAGACGGTGTTATTATAAGAAACTCTTT	CATWDSWRRCYYKKLF	TRGV7	.	TRGJ1	16	-1	-1	29
37	2.4711806900605104E-4	TGTGCTGCGTGGGCCCTAATAGGGAGTTATTATAAGAAACTCTTT	CAAWALIGSYYKKLF	TRGV10	.	TRGJ2	12	-1	-1	23
37	2.4711806900605104E-4	TGTGCCACCTGGGACGGGCTTAAGGTTGGTTATAAGAAACTCTTT	CATWDGLKVGYKKLF	TRGV2	.	TRGJ1	18	-1	-1	29
37	2.4711806900605104E-4	TGTGCTGCGTGGGCCGCCGAGAATTATTATAAGAAACTCTTT	CAAWAAENYYKKLF	TRGV10	.	TRGJ1	12	-1	-1	20
37	2.4711806900605104E-4	TGTGCTGCGTGGGATTTCCCGAATTATTATAAGAAACTCTTT	CAAWDFPNYYKKLF	TRGV10	.	TRGJ1	15	-1	-1	19
37	2.4711806900605104E-4	TGTGCTGCGTGGGATTCCGTGAATTATTATAAGAAACTCTTT	CAAWDSVNYYKKLF	TRGV10	.	TRGJ2	23	-1	-1	20
37	2.4711806900605104E-4	TGTGCTGCGTGGGATCCCAAGGTTTATTATAAGAAACTCTTT	CAAWDPKVYYKKLF	TRGV10	.	TRGJ1	14	-1	-1	23
37	2.4711806900605104E-4	TGTGCTGCGTGGGATGATACGAATTATTATAAGAAACTCTTT	CAAWDDTNYYKKLF	TRGV10	.	TRGJ1	14	-1	-1	13
37	2.4711806900605104E-4	TGTGCTGCGTGGGCGTTTAATTATTATAAGAAACTCTTT	CAAWAFNYYKKLF	TRGV10	.	TRGJ1	12	-1	-1	18
37	2.4711806900605104E-4	TGTGCCACCTGGGATGGGCGGAGAGTTAAGAAACTCTTT	CATWDGRRVKKLF	TRGV4	.	TRGJ1	18	-1	-1	26
37	2.4711806900605104E-4	TGTGCCACCTGGGACGGGCGGTGTTATAAGAAACTCTTT	CATWDGRCYKKLF	TRGV2	.	TRGJ1	18	-1	-1	23
37	2.4711806900605104E-4	TGTGCCACCTGGGACAGGTCGGATTATAAGAAACTCTTT	CATWDRSDYKKLF	TRGV3	.	TRGJ1	17	-1	-1	22
37	2.4711806900605104E-4	TGTGCCACCTGGCGAAATTATTATAAGAAACTCTTT	CATWRNYYKKLF	TRGV7	.	TRGJ1	11	-1	-1	15
37	2.4711806900605104E-4	TGTGCCACCTGGGCCCGGTTATCGACGAAACTCTTT	CATWARLSTKLF	TRGV2	.	TRGJ1	12	-1	-1	26
37	2.4711806900605104E-4	TGTGCCACCTGGGACGGCCAATGGTGTAAACTCTTT	CATWDGQWCKLF	TRGV2	.	TRGJ1	16	-1	-1	27
37	2.4711806900605104E-4	TGTGCCACCTGGGAAGCTTATTATAAGAAACTCTTT	CATWEAYYKKLF	TRGV8	.	TRGJ1	13	-1	-1	17
37	2.4711806900605104E-4	TGTGCTGCGTTAAATTATTATAAGAAACTCTTT	CAALNYYKKLF	TRGV10	.	TRGJ1	9	-1	-1	12
37	2.4711806900605104E-4	TGTGCCACCTGGGATGGGCGATCGAAACTCTTT	CATWDGRSKLF	TRGV4	.	TRGJ1	18	-1	-1	23
37	2.4711806900605104E-4	TGTGCCACCTGGGACGGGTATAAGAAACTCTTT	CATWDGYKKLF	TRGV2	.	TRGJ1	17	-1	-1	18
37	2.4711806900605104E-4	TGTCCGGGGAAACTCTTT	CPGKLF	TRGV8	.	TRGJ1	2	-1	-1	8
36	2.4043920227615777E-4	TGTGCTGCGTGGGATTTTTTTACGAAGAATTATTATAAGAAACTCTTT	CAAWDFFTKNYYKKLF	TRGV10	.	TRGJ1	15	-1	-1	26
36	2.4043920227615777E-4	TGTGCTGCGTGGGAGAGGAGAACCCCGAATTATTATAAGAAACTCTTT	CAAWERRTPNYYKKLF	TRGV10	.	TRGJ1	13	-1	-1	25
36	2.4043920227615777E-4	TGTGCCTTGTGGGAGCTCCGGGAGTTGGGCAAAAAAATCAAGGTATTT	CALWELRELGKKIKVF	TRGV9	.	TRGJP	14	-1	-1	21
36	2.4043920227615777E-4	TGTGCTGCGTGGGATTACTCTGGGGATTATTATAAGAAACTCTTT	CAAWDYSGDYYKKLF	TRGV10	.	TRGJ1	17	-1	-1	25
36	2.4043920227615777E-4	TGTGCCACCTGGGACGGGCAAGGTAGTGATTGGATCAAGACGTTT	CATWDGQGSDWIKTF	TRGV2	.	TRGJP2	18	-1	-1	22
36	2.4043920227615777E-4	TGTGCTGCGTGGGATTGGACCTGTTATTATAAGAAACTCTTT	CAAWDWTCYYKKLF	TRGV10	.	TRGJ1	15	-1	-1	23
36	2.4043920227615777E-4	TGTGCCACCTGGGACAGACAAAAGGATTATAAGAAACTCTTT	CATWDRQKDYKKLF	TRGV2	.	TRGJ2	14	-1	-1	25
36	2.4043920227615777E-4	TGTGCCACCTGGGACAGAACAGCCGGTTATAAGAAACTCTTT	CATWDRTAGYKKLF	TRGV7	.	TRGJ1	16	-1	-1	26
36	2.4043920227615777E-4	TGTGCTGCGTGGGACTACCCTTATTATAAGAAACTCTTT	CAAWDYPYYKKLF	TRGV10	.	TRGJ1	17	-1	-1	20
36	2.4043920227615777E-4	TGTGCCACCTGCTTCCTCAGGGAGTATAAGAAACTCTTT	CATCFLREYKKLF	TRGV7	.	TRGJ1	10	-1	-1	24
36	2.4043920227615777E-4	TGTGCCACCTGGGACGGGCCGTATTATAAGAAACTCTTT	CATWDGPYYKKLF	TRGV2	.	TRGJ2	19	-1	-1	21
36	2.4043920227615777E-4	TGTGCCACCTGGGACGGGAGGTGGGATAAGAAACTCTTT	CATWDGRWDKKLF	TRGV2	.	TRGJ1	17	-1	-1	25
36	2.4043920227615777E-4	TGTGCTGCGTGCGCCAATTATTATAAGAAACTCTTT	CAACANYYKKLF	TRGV10	.	TRGJ1	10	-1	-1	15
36	2.4043920227615777E-4	TGTGCTGCGTGGGCCACTGGTTGGTTCAAGATATTT	CAAWATGWFKIF	TRGV10	.	TRGJP1	12	-1	-1	13
36	2.4043920227615777E-4	TGTGCCACCTGGGATCCCTATTATAAGAAACTCTTT	CATWDPYYKKLF	TRGV8	.	TRGJ1	14	-1	-1	18
36	2.4043920227615777E-4	TGTGCCACCTGGGATGGTAACCTTGTGAAACTCTTT	CATWDGNLVKLF	TRGV4	.	TRGJ1	16	-1	-1	26
36	2.4043920227615777E-4	TGTGCCACCTGGGACGTTTGGTATAAGAAACTCTTT	CATWDVWYKKLF	TRGV2	.	TRGJ1	15	-1	-1	21
36	2.4043920227615777E-4	TGTGCCACCTGGGACGTCCGTTGGAAGAAACTCTTT	CATWDVRWKKLF	TRGV2	.	TRGJ1	15	-1	-1	24
36	2.4043920227615777E-4	TGTGCCACCTGGGACGGGCTGGCCAAGAAACTCTTT	CATWDGLAKKLF	TRGV2	.	TRGJ1	18	-1	-1	24
36	2.4043920227615777E-4	TGTGCCACCTGGGACAGGCTTCGCAAGAAACTCTTT	CATWDRLRKKLF	TRGV3	.	TRGJ1	18	-1	-1	24
36	2.4043920227615777E-4	TGTGCCACCTGGGACAGGGATTATAAGAAACTCTTT	CATWDRDYKKLF	TRGV2	.	TRGJ1	18	-1	-1	19
36	2.4043920227615777E-4	TGTGCTGCGTGGGATAATTATAAGAAACTCTTT	CAAWDNYKKLF	TRGV10	.	TRGJ1	14	-1	-1	13
36	2.4043920227615777E-4	TGTGCCACCTGGGATTTTGTGGGGAAACTCTTT	CATWDFVGKLF	TRGV8	.	TRGJ1	14	-1	-1	23
36	2.4043920227615777E-4	TGTGCCACCTGGGACAGGCCGGAGAAACTCTTT	CATWDRPEKLF	TRGV3	.	TRGJ1	19	-1	-1	22
36	2.4043920227615777E-4	TGTGCCACCTGGGAATCCCGGAAGAAACTCTTT	CATWESRKKLF	TRGV7	.	TRGJ1	13	-1	-1	21
36	2.4043920227615777E-4	TGTGCCACCTGGGAAGAATATAAGAAACTCTTT	CATWEEYKKLF	TRGV3	.	TRGJ1	13	-1	-1	18
36	2.4043920227615777E-4	TGTGCCACCCAACATTATTATAAGAAACTCTTT	CATQHYYKKLF	TRGV2	.	TRGJ1	8	-1	-1	13
36	2.4043920227615777E-4	TGTGCTGCGTTTGGCTGGTTCAAGATATTT	CAAFGWFKIF	TRGV10	.	TRGJP1	9	-1	-1	11
36	2.4043920227615777E-4	TGTGCCACCTGGTACCTCCGGGGACTCTTT	CATWYLRGLF	TRGV8	.	TRGJ1	11	-1	-1	23
35	2.337603355462645E-4	TGTGCTCCAGCCTGCTGCCGCTTTGAGGGGTTGAATTATTATAAGAAACTCTTT	CAPACCRFEGLNYYKKLF	TRGV10	.	TRGJ1	5	-1	-1	32
35	2.337603355462645E-4	TGTGCCACCTGGGACAGATCTGGTGGTAGTGATTGGATCAAGACGTTT	CATWDRSGGSDWIKTF	TRGV2	.	TRGJP2	14	-1	-1	25
35	2.337603355462645E-4	TGTGCCACCTGGGACGGGCGCGGGGGTGATTGGATCAAGACGTTT	CATWDGRGGDWIKTF	TRGV2	.	TRGJP2	21	-1	-1	25
35	2.337603355462645E-4	TGTGCCACCTGGGACGGGCAAAATAGTGATTGGATCAAGACGTTT	CATWDGQNSDWIKTF	TRGV2	.	TRGJP2	18	-1	-1	23
35	2.337603355462645E-4	TGTGCTGCGTGGGATCCTTGGAATTATTATAAGAAACTCTTT	CAAWDPWNYYKKLF	TRGV10	.	TRGJ1	14	-1	-1	17
35	2.337603355462645E-4	TGTGCTGCGTGGGATAAACGGCTTTATTATAAGAAACTCTTT	CAAWDKRLYYKKLF	TRGV10	.	TRGJ1	14	-1	-1	23
35	2.337603355462645E-4	TGTGCTGCGTGGGACCCGCCAAATTATTATAAGAAACTCTTT	CAAWDPPNYYKKLF	TRGV10	.	TRGJ1	13	-1	-1	21
35	2.337603355462645E-4	TGTGCCTTGTGGGAGGATACCACTGGTTGGTTCAAGATATTT	CALWEDTTGWFKIF	TRGV9	.	TRGJP1	15	-1	-1	16
35	2.337603355462645E-4	TGTGCCACCTGGGTCTCGTCCTCTGGGGAGAAGAAACTCTTT	CATWVSSSGEKKLF	TRGV2	.	TRGJ1	12	-1	-1	30
35	2.337603355462645E-4	TGTGCCACCTGGGACGGGCTAAGGTATTATAAGAAACTCTTT	CATWDGLRYYKKLF	TRGV2	.	TRGJ1	18	-1	-1	24
35	2.337603355462645E-4	TGTGCCACCTGGGACAGGCCGAATTATTATAAGAAACTCTTT	CATWDRPNYYKKLF	TRGV3	.	TRGJ2	19	-1	-1	19
35	2.337603355462645E-4	TGTGCTGCGTGGGATTATAACTTTTATAAGAAACTCTTT	CAAWDYNFYKKLF	TRGV10	.	TRGJ1	16	-1	-1	23
35	2.337603355462645E-4	TGTGCTGCGCCGCCTGGGAATTATTATAAGAAACTCTTT	CAAPPGNYYKKLF	TRGV10	.	TRGJ1	8	-1	-1	17
35	2.337603355462645E-4	TGTGCCTTGTGGGAGGTGAGGTATTATAAGAAACTCTTT	CALWEVRYYKKLF	TRGV9	.	TRGJ1	17	-1	-1	21
35	2.337603355462645E-4	TGTGCCACCTGGGATAGGAATTATTATAAGAAACTCTTT	CATWDRNYYKKLF	TRGV8	.	TRGJ1	17	-1	-1	17
35	2.337603355462645E-4	TGTGCCACCTGGGACGGGCCTGGATATAAGAAACTCTTT	CATWDGPGYKKLF	TRGV2	.	TRGJ1	19	-1	-1	24
35	2.337603355462645E-4	TGTGCCACCTGGGACGGGCATCTCAATAAGAAACTCTTT	CATWDGHLNKKLF	TRGV2	.	TRGJ1	18	-1	-1	25
35	2.337603355462645E-4	TGTGCCACCTGGGACAGATATTATTATAAGAAACTCTTT	CATWDRYYYKKLF	TRGV7	.	TRGJ1	16	-1	-1	19
35	2.337603355462645E-4	TGTGCTGCGTGCCCCGCGGGTTATAAGAAACTCTTT	CAACPAGYKKLF	TRGV10	.	TRGJ1	10	-1	-1	20
35	2.337603355462645E-4	TGTGCTGCGTGGGATTTGAATTATAAGAAACTCTTT	CAAWDLNYKKLF	TRGV10	.	TRGJ1	15	-1	-1	19
35	2.337603355462645E-4	TGTGCTGCGTGGGACCCTTATTATAAGAAACTCTTT	CAAWDPYYKKLF	TRGV10	.	TRGJ1	13	-1	-1	17
35	2.337603355462645E-4	TGTGCCACCTGGGACAGGCCTTATAAGAAACTCTTT	CATWDRPYKKLF	TRGV3	.	TRGJ1	20	-1	-1	20
35	2.337603355462645E-4	TGTGCCACCTGGGACAGGCCACGTGGGAAACTCTTT	CATWDRPRGKLF	TRGV3	.	TRGJ2	19	-1	-1	26
35	2.337603355462645E-4	TGTGCCACCTGGGTAGCGTCGACGTTGCTCTTT	CATWVASTLLF	TRGV3	.	TRGJ1	12	-1	-1	27
35	2.337603355462645E-4	TGTGCCACCTGCGAACAGAAGAAACTCTTT	CATCEQKKLF	TRGV3	.	TRGJ1	17	-1	-1	18
35	2.337603355462645E-4	TGTGCCACCTGGGATGGGAAGAAACTCTTT	CATWDGKKLF	TRGV4	.	TRGJ1	17	-1	-1	18
35	2.337603355462645E-4	TGTGCCACCTGGGACGGCCCGAAACTCTTT	CATWDGPKLF	TRGV2	.	TRGJ1	20	-1	-1	20
35	2.337603355462645E-4	TGTGCCACCTGGGACAGGCGGTGTCTCTTT	CATWDRRCLF	TRGV3	.	TRGJ1	18	-1	-1	24
35	2.337603355462645E-4	TGTGCCACCCCATACCCTAAGAAACTCTTT	CATPYPKKLF	TRGV2	.	TRGJ1	8	-1	-1	17
34	2.2708146881637124E-4	TGTGCTGCGTGGGATTATCTTCGGGAGAATTATTATAAGAAACTCTTT	CAAWDYLRENYYKKLF	TRGV10	.	TRGJ2	16	-1	-1	26
34	2.2708146881637124E-4	TGTGCTGCGTGGGATCACCCCCACCTTTATTATAAGAAACTCTTT	CAAWDHPHLYYKKLF	TRGV10	.	TRGJ1	17	-1	-1	26
34	2.2708146881637124E-4	TGTGCTGCGTGGGATCAAAAACTTTATTATAAGAAACTCTTT	CAAWDQKLYYKKLF	TRGV10	.	TRGJ1	14	-1	-1	23
34	2.2708146881637124E-4	TGTGCCACCTGGGACGGGCCCGGTTATTATAAGAAACTCTTT	CATWDGPGYYKKLF	TRGV2	.	TRGJ1	21	-1	-1	23
34	2.2708146881637124E-4	TGTGCCACCTGGGACGGGCGGGGCTATTATAAGAAACTCTTT	CATWDGRGYYKKLF	TRGV2	.	TRGJ1	18	-1	-1	24
34	2.2708146881637124E-4	TGTGCTGCGTGGGAGATGAATTATTATAAGAAACTCTTT	CAAWEMNYYKKLF	TRGV10	.	TRGJ1	13	-1	-1	17
34	2.2708146881637124E-4	TGTGCTGCGGTGGGGGGGGCTTATTATAAGAAACTCTTT	CAAVGGAYYKKLF	TRGV10	.	TRGJ1	13	-1	-1	20
34	2.2708146881637124E-4	TGTGCCACCTGGGACGGGCCTTATTATAAGAAACTCTTT	CATWDGPYYKKLF	TRGV2	.	TRGJ2	19	-1	-1	20
34	2.2708146881637124E-4	TGTGCCACCTGGGACGGACTCTATTATAAGAAACTCTTT	CATWDGLYYKKLF	TRGV2	.	TRGJ1	16	-1	-1	21
34	2.2708146881637124E-4	TGTGCCACCTGGAAACTCACCGGGCGGGAGAAACTCTTT	CATWKLTGREKLF	TRGV8	.	TRGJ1	11	-1	-1	28
34	2.2708146881637124E-4	TGTGCTGCGTGGACCCTTTATTATAAGAAACTCTTT	CAAWTLYYKKLF	TRGV10	.	TRGJ1	11	-1	-1	17
34	2.2708146881637124E-4	TGTGCCTTGTGGGACACTGGTTGGTTCAAGATATTT	CALWDTGWFKIF	TRGV9	.	TRGJP1	13	-1	-1	14
34	2.2708146881637124E-4	TGTGCCACCTGGGATGGGCTAGGGAGGAAACTCTTT	CATWDGLGRKLF	TRGV4	.	TRGJ1	18	-1	-1	26
34	2.2708146881637124E-4	TGTGCCACCTTGGCCACAGGGAAGAAACTCTTT	CATLATGKKLF	TRGV4	.	TRGJ1	12	-1	-1	21
34	2.2708146881637124E-4	TGTGCCACCTGGGACGGGCATAAGAAACTCTTT	CATWDGHKKLF	TRGV2	.	TRGJ1	18	-1	-1	19
34	2.2708146881637124E-4	TGTGCCACCTGGCCCTTTAAGAAACTCTTT	CATWPFKKLF	TRGV2	.	TRGJ1	11	-1	-1	17
34	2.2708146881637124E-4	TGTGCCACCTGGGTACTCAAGAAACTCTTT	CATWVLKKLF	TRGV3	.	TRGJ1	12	-1	-1	18
34	2.2708146881637124E-4	TGTGCCACCTGGGACCTTAAGAAACTCTTT	CATWDLKKLF	TRGV4	.	TRGJ1	13	-1	-1	17
34	2.2708146881637124E-4	TGTGCCACCTGGGACCATAAGAAACTCTTT	CATWDHKKLF	TRGV8	.	TRGJ1	13	-1	-1	16
34	2.2708146881637124E-4	TGTGCCACCTGTAAGAAACTCTTT	CATCKKLF	TRGV3	.	TRGJ1	10	-1	-1	11
34	2.2708146881637124E-4	TGTGCCACCTGGGATAGTCAGAAACTCTTT	CATWDSQKLF	TRGV8	.	TRGJ2	16	-1	-1	19
34	2.2708146881637124E-4	TGTGCCCCCCCCGAGAAACTCTTT	CAPPEKLF	TRGV8	.	TRGJ1	8	-1	-1	13
33	2.2040260208647797E-4	TGTGCTGCGTGGGATTATTTTGGTCGTACCGATTCGAATTATTATAAGAAACTCTTT	CAAWDYFGRTDSNYYKKLF	TRGV10	.	TRGJ1	16	-1	-1	31
33	2.2040260208647797E-4	TGTGCTGCGTGGGTCATCCAAACAAAGAATTATTATAAGAAACTCTTT	CAAWVIQTKNYYKKLF	TRGV10	.	TRGJ1	12	-1	-1	26
33	2.2040260208647797E-4	TGTGCTGCGTGGGCCCCCTGTGTGAGTAATTATTATAAGAAACTCTTT	CAAWAPCVSNYYKKLF	TRGV10	.	TRGJ1	12	-1	-1	27
33	2.2040260208647797E-4	TGTGCTGCGTGGGATTTTTTCGCGACCACTGGTTGGTTCAAGATATTT	CAAWDFFATTGWFKIF	TRGV10	.	TRGJP1	15	-1	-1	24
33	2.2040260208647797E-4	TGTGCTGCGTGGGATTCCCCTCGGACCACTGGTTGGTTCAAGATATTT	CAAWDSPRTTGWFKIF	TRGV10	.	TRGJP1	15	-1	-1	24
33	2.2040260208647797E-4	TGTGCTGCGTGGGATTATGAGAGGTGGTATTATTATAAGAAACTCTTT	CAAWDYERWYYYKKLF	TRGV10	.	TRGJ1	16	-1	-1	28
33	2.2040260208647797E-4	TGTGCTGCGTGGGATTACGCCATCTCCCTTTATTATAAGAAACTCTTT	CAAWDYAISLYYKKLF	TRGV10	.	TRGJ2	18	-1	-1	29
33	2.2040260208647797E-4	TGTGCTGCGTGGGATTATAAAGCCACTGGTTGGTTCAAGATATTT	CAAWDYKATGWFKIF	TRGV10	.	TRGJP1	16	-1	-1	15
33	2.2040260208647797E-4	TGTGCCTTGTGGGAGGTGCCTTATTCTGGTTGGTTCAAGATATTT	CALWEVPYSGWFKIF	TRGV9	.	TRGJP1	18	-1	-1	25
33	2.2040260208647797E-4	TGTGCTGCGTGGGGTCGAAAGAATTATTATAAGAAACTCTTT	CAAWGRKNYYKKLF	TRGV10	.	TRGJ1	12	-1	-1	20
33	2.2040260208647797E-4	TGTGCTGCGTGGGATGACCGGGTTTATTATAAGAAACTCTTT	CAAWDDRVYYKKLF	TRGV10	.	TRGJ1	17	-1	-1	23
33	2.2040260208647797E-4	TGTGCCTTGTGGGAGCTAACCACTGGTTGGTTCAAGATATTT	CALWELTTGWFKIF	TRGV9	.	TRGJP1	14	-1	-1	18
33	2.2040260208647797E-4	TGTGCCACCTGGGACCGCGCGAATTATTATAAGAAACTCTTT	CATWDRANYYKKLF	TRGV2	.	TRGJ1	14	-1	-1	19
33	2.2040260208647797E-4	TGTGCCACCTGGGACGGGCTGCGGGATTATAAGAAACTCTTT	CATWDGLRDYKKLF	TRGV2	.	TRGJ1	18	-1	-1	25
33	2.2040260208647797E-4	TGTGCCACCTGGGACGGGCCAAGTGATTGGATCAAGACGTTT	CATWDGPSDWIKTF	TRGV2	.	TRGJP2	19	-1	-1	21
33	2.2040260208647797E-4	TGTGCCTTGTGGGAGGTGCAAGATTATAAGAAACTCTTT	CALWEVQDYKKLF	TRGV9	.	TRGJ1	19	-1	-1	22
33	2.2040260208647797E-4	TGTGCCTTGTGGGAGGCTTATGGTTGGTTCAAGATATTT	CALWEAYGWFKIF	TRGV9	.	TRGJP1	15	-1	-1	20
33	2.2040260208647797E-4	TGTGCCACCTGGGACGGTGCCAATTATAAGAAACTCTTT	CATWDGANYKKLF	TRGV2	.	TRGJ1	20	-1	-1	22
33	2.2040260208647797E-4	TGTGCCACCTGGGACGGGCAAAAGGATAAGAAACTCTTT	CATWDGQKDKKLF	TRGV2	.	TRGJ1	18	-1	-1	25
33	2.2040260208647797E-4	TGTGCCACCTGGGACAGGCGGGGTTATAAGAAACTCTTT	CATWDRRGYKKLF	TRGV7	.	TRGJ1	18	-1	-1	23
33	2.2040260208647797E-4	TGTGCCACCTGGGAGAGTAGTGATTGGATCAAGACGTTT	CATWESSDWIKTF	TRGV2	.	TRGJP2	13	-1	-1	15
33	2.2040260208647797E-4	TGTGCTGCGTTGAGCGCTTATTATAAGAAACTCTTT	CAALSAYYKKLF	TRGV10	.	TRGJ1	9	-1	-1	17
33	2.2040260208647797E-4	TGTGCTGCGTGGGGAAATTATTATAAGAAACTCTTT	CAAWGNYYKKLF	TRGV10	.	TRGJ1	12	-1	-1	15
33	2.2040260208647797E-4	TGTGCTGCGTGGGATTCAGGTTGGTTCAAGATATTT	CAAWDSGWFKIF	TRGV10	.	TRGJP1	15	-1	-1	18
33	2.2040260208647797E-4	TGTGCTGCCTTCAGTAATTATAAGAAACTCTTT	CAAFSNYKKLF	TRGV10	.	TRGJ1	7	-1	-1	16
33	2.2040260208647797E-4	TGTGCCTTGTGGGAGAATTATAAGAAACTCTTT	CALWENYKKLF	TRGV9	.	TRGJ1	14	-1	-1	16
33	2.2040260208647797E-4	TGTGCCACCTGGTTTTATTATAAGAAACTCTTT	CATWFYYKKLF	TRGV8	.	TRGJ2	11	-1	-1	14
33	2.2040260208647797E-4	TGTGCCACCTGGGACAGGGACAAGAAACTCTTT	CATWDRDKKLF	TRGV3	.	TRGJ1	17	-1	-1	21
33	2.2040260208647797E-4	TGTGCCACCGGAGTCGATGGGAAACTCTTT	CATGVDGKLF	TRGV8	.	TRGJ1	8	-1	-1	20
33	2.2040260208647797E-4	TGTGCCTTGTGGGAGGCACAAGAGTTG	CALWEAQEL	TRGV9	.	TRGJ1	15	-1	-1	24
33	2.2040260208647797E-4	TGTGCCACCTGGGATCCCACCAAACTCTTT	CATWDPTKLF	TRGV8	.	TRGJ1	14	-1	-1	21
33	2.2040260208647797E-4	TGTGCCACCTGGGTTATGAAACTCTTT	CATWVMKLF	TRGV4	.	TRGJ1	12	-1	-1	14
32	2.137237353565847E-4	TGTGCTGCGTGGGACAGCGCTGGGTTCGGCGGCAAATATTATAAGAAACTCTTT	CAAWDSAGFGGKYYKKLF	TRGV10	.	TRGJ1	13	-1	-1	33
32	2.137237353565847E-4	TGTGCTGCGTGGGAAAACCTTCCCCTCCACCCAGGTTATTATAAGAAACTCTTT	CAAWENLPLHPGYYKKLF	TRGV10	.	TRGJ1	13	-1	-1	35
32	2.137237353565847E-4	TGTGCCACCTGGGACAGGCATAAATCCCCTTATTATCGTAAGAAACTCTTT	CATWDRHKSPYYRKKLF	TRGV3	.	TRGJ1	18	-1	-1	31
32	2.137237353565847E-4	TGTGCTGCGTGGGAAAATTCAAATACCACTGGTTGGTTCAAGATATTT	CAAWENSNTTGWFKIF	TRGV10	.	TRGJP1	13	-1	-1	22
32	2.137237353565847E-4	TGTGCCACCTGGGACAGGCTAGATACCACTGGTTGGTTCAAGATATTT	CATWDRLDTTGWFKIF	TRGV7	.	TRGJP1	18	-1	-1	19
32	2.137237353565847E-4	TGTGCTGCGTGGGATTGGGATAGTAGTGATTGGATCAAGACGTTT	CAAWDWDSSDWIKTF	TRGV10	.	TRGJP2	15	-1	-1	19
32	2.137237353565847E-4	TGTGCCACCTGGGACGGTCCCGGGCCGTATTATAAGAAACTCTTT	CATWDGPGPYYKKLF	TRGV2	.	TRGJ1	21	-1	-1	27
32	2.137237353565847E-4	TGTGCCACCTGGGACAGGCCTCTAGAGGGGTATAAGAAACTCTTT	CATWDRPLEGYKKLF	TRGV3	.	TRGJ1	20	-1	-1	30
32	2.137237353565847E-4	TGTGCTGCGTGGGATTACAAAAATTATTATAAGAAACTCTTT	CAAWDYKNYYKKLF	TRGV10	.	TRGJ1	17	-1	-1	21
32	2.137237353565847E-4	TGTGCCACCTGGGATAGGCTCTTGTATTATAAGAAACTCTTT	CATWDRLLYYKKLF	TRGV8	.	TRGJ1	18	-1	-1	24
32	2.137237353565847E-4	TGTGCCACCTGGGACTGGCAATGCGATTATAAGAAACTCTTT	CATWDWQCDYKKLF	TRGV2	.	TRGJ1	18	-1	-1	25
32	2.137237353565847E-4	TGTGCCACCTGGGACGCCCCGTTGGAGTATAAGAAACTCTTT	CATWDAPLEYKKLF	TRGV2	.	TRGJ1	21	-1	-1	27
32	2.137237353565847E-4	TGTGCCACCTGGGACGGCCTCCTGAGGTATAAGAAACTCTTT	CATWDGLLRYKKLF	TRGV2	.	TRGJ1	16	-1	-1	27
32	2.137237353565847E-4	TGTGCCACCTGGGACGGGCAGCGGTATTATAAGAAACTCTTT	CATWDGQRYYKKLF	TRGV2	.	TRGJ1	18	-1	-1	24
32	2.137237353565847E-4	TGTGCCACCTGGGATGGGCCTGGATATAAGAAACTCTTT	CATWDGPGYKKLF	TRGV4	.	TRGJ1	19	-1	-1	24
32	2.137237353565847E-4	TGTGCCACCTGGGACGACTTGGGGTATAAGAAACTCTTT	CATWDDLGYKKLF	TRGV2	.	TRGJ1	15	-1	-1	24
32	2.137237353565847E-4	TGTGCCACCTGGGAACCCTCGTATTATAAGAAACTCTTT	CATWEPSYYKKLF	TRGV2	.	TRGJ1	13	-1	-1	21
32	2.137237353565847E-4	TGTGCTGCGTGGCCAACTGGTTGGTTCAAGATATTT	CAAWPTGWFKIF	TRGV10	.	TRGJP1	11	-1	-1	15
32	2.137237353565847E-4	TGTGCCACCTGGGCTCGCCATTATAAGAAACTCTTT	CATWARHYKKLF	TRGV2	.	TRGJ1	12	-1	-1	19
32	2.137237353565847E-4	TGTGCCACCTGGGCTAGACATTATAAGAAACTCTTT	CATWARHYKKLF	TRGV2	.	TRGJ1	12	-1	-1	19
32	2.137237353565847E-4	TGTGCCACCTGGGACAGGCGGTATAAGAAACTCTTT	CATWDRRYKKLF	TRGV4	.	TRGJ1	13	-1	-1	21
32	2.137237353565847E-4	TGTGCCACCTGGACGAATTATTATAAGAAACTCTTT	CATWTNYYKKLF	TRGV2	.	TRGJ1	14	-1	-1	13
32	2.137237353565847E-4	TGTGCCTTGTCCACTGGTTGGTTCAAGATATTT	CALSTGWFKIF	TRGV9	.	TRGJP1	9	-1	-1	10
32	2.137237353565847E-4	TGTGCCACCTGGGACAGGCTTCCGAAACTCTTT	CATWDRLPKLF	TRGV7	.	TRGJ1	18	-1	-1	23
32	2.137237353565847E-4	TGTGCCACCTGGGACAAGGCTAAGAAACTCTTT	CATWDKAKKLF	TRGV3	.	TRGJ1	19	-1	-1	20
32	2.137237353565847E-4	TGTGCCACCTGGGATCTACAGGGACTCTTT	CATWDLQGLF	TRGV8	.	TRGJ1	14	-1	-1	23
32	2.137237353565847E-4	TGTGCCACCTCCGATTGGATCAAGACGTTT	CATSDWIKTF	TRGV2	.	TRGJP2	9	-1	-1	12
32	2.137237353565847E-4	TGTGCCACCTGGGATGTGAAACTCTTT	CATWDVKLF	TRGV4	.	TRGJ1	15	-1	-1	17
32	2.137237353565847E-4	TGTGCTGCGTGGGCATTT	CAAWAF	TRGV10	.	TRGJP1	16	-1	-1	14
32	2.137237353565847E-4	TGTGCTGCGTGGGCGTATAAGAAACTCTTT	CAAWAYKKLF	TRGV10	.	TRGJ2	12	-1	-1	15
32	2.137237353565847E-4	TGTGCTGCGCTTCGTTGGTTCAAGATATTT	CAALRWFKIF	TRGV10	.	TRGJP1	8	-1	-1	13
31	2.070448686266914E-4	TGTGCTGCGTGGGATCATACCCTCACCCCTTATTATAAGAAACTCTTT	CAAWDHTLTPYYKKLF	TRGV10	.	TRGJ1	14	-1	-1	29
31	2.070448686266914E-4	TGTGCTGCGTGGGATTTCGGAACGTATTATTATAAGAAACTCTTT	CAAWDFGTYYYKKLF	TRGV10	.	TRGJ1	21	-1	-1	22
31	2.070448686266914E-4	TGTGCCACCTGGGACGGGCCGAGGAGTTATTATAAGAAACTCTTT	CATWDGPRSYYKKLF	TRGV2	.	TRGJ1	19	-1	-1	23
31	2.070448686266914E-4	TGTGCCACCTGGGACGGGCGGGGTAGTGATTGGATCAAGACGTTT	CATWDGRGSDWIKTF	TRGV2	.	TRGJP2	18	-1	-1	22
31	2.070448686266914E-4	TGTGCTGCGTGGGATTCGGACACTGGTTGGTTCAAGATATTT	CAAWDSDTGWFKIF	TRGV10	.	TRGJP1	15	-1	-1	20
31	2.070448686266914E-4	TGTGCTGCGTGGGATTGGGCCCATTATTATAAGAAACTCTTT	CAAWDWAHYYKKLF	TRGV10	.	TRGJ1	15	-1	-1	22
31	2.070448686266914E-4	TGTGCTGCGTGGGATCCCCCCGATTATTATAAGAAACTCTTT	CAAWDPPDYYKKLF	TRGV10	.	TRGJ1	14	-1	-1	22
31	2.070448686266914E-4	TGTGCTGCGTGGGATAGGGATAGATGTTGGTTCAAGATATTT	CAAWDRDRCWFKIF	TRGV10	.	TRGJP1	14	-1	-1	25
31	2.070448686266914E-4	TGTGCCACCTGGGACGGGCCCCAGGGTTATAAGAAACTCTTT	CATWDGPQGYKKLF	TRGV2	.	TRGJ1	20	-1	-1	26
31	2.070448686266914E-4	TGTGCCACCTGGGACGGACCCGGGTCGTATAAGAAACTCTTT	CATWDGPGSYKKLF	TRGV2	.	TRGJ1	21	-1	-1	27
31	2.070448686266914E-4	TGTGCCACCTGGGACAGGCCGGGGTATTATAAGAAACTCTTT	CATWDRPGYYKKLF	TRGV7	.	TRGJ1	19	-1	-1	24
31	2.070448686266914E-4	TGTGCTGCGTGGGATTCGGGGTATTATAAGAAACTCTTT	CAAWDSGYYKKLF	TRGV10	.	TRGJ1	15	-1	-1	21
31	2.070448686266914E-4	TGTGCTGCGTGGGATCCCAATTATTATAAGAAACTCTTT	CAAWDPNYYKKLF	TRGV10	.	TRGJ1	14	-1	-1	18
31	2.070448686266914E-4	TGTGCCTTGTGGGAGCCCCATGGTTGGTTCAAGATATTT	CALWEPHGWFKIF	TRGV9	.	TRGJP1	14	-1	-1	17
31	2.070448686266914E-4	TGTGCCACCTGGGATGGGTGTTATTATAAGAAACTCTTT	CATWDGCYYKKLF	TRGV4	.	TRGJ1	17	-1	-1	20
31	2.070448686266914E-4	TGTGCCACCTGGGACGGCCCCTTTTATAAGAAACTCTTT	CATWDGPFYKKLF	TRGV2	.	TRGJ1	20	-1	-1	23
31	2.070448686266914E-4	TGTGCCACCTGGGACGGGCTGGGTCATAAGAAACTCTTT	CATWDGLGHKKLF	TRGV2	.	TRGJ1	18	-1	-1	25
31	2.070448686266914E-4	TGTGCCACCTGGGACGGGCGGAGTTATAAGAAACTCTTT	CATWDGRSYKKLF	TRGV2	.	TRGJ1	18	-1	-1	23
31	2.070448686266914E-4	TGTGCCACCTGGGACAGTCGTGATTGGATCAAGACGTTT	CATWDSRDWIKTF	TRGV2	.	TRGJP2	14	-1	-1	15
31	2.070448686266914E-4	TGTGCCACCTGGGACAGGAATTATTATAAGAAACTCTTT	CATWDRNYYKKLF	TRGV3	.	TRGJ1	17	-1	-1	17
31	2.070448686266914E-4	TGTGCCACCTGGGATGGGCCTTATAAGAAACTCTTT	CATWDGPYKKLF	TRGV4	.	TRGJ1	19	-1	-1	20
31	2.070448686266914E-4	TGTGCCACCTGGGACAGGCTTTGGAAGAAACTCTTT	CATWDRLWKKLF	TRGV3	.	TRGJ1	18	-1	-1	24
31	2.070448686266914E-4	TGTGCCACCTGGGACAGGCTTGGTGCGAAACTCTTT	CATWDRLGAKLF	TRGV7	.	TRGJ2	21	-1	-1	26
31	2.070448686266914E-4	TGTGCCACCTGGGATAGGCATGAGAAACTCTTT	CATWDRHEKLF	TRGV8	.	TRGJ1	18	-1	-1	19
31	2.070448686266914E-4	TGTGCCACCTGGGACTACTATAAGAAACTCTTT	CATWDYYKKLF	TRGV2	.	TRGJ1	14	-1	-1	15
31	2.070448686266914E-4	TGTGCCACCTGGGACGGGCTAAACAGACTCTTT	CATWDGLNRLF	TRGV7	.	TRGJ1	18	-1	-1	26
31	2.070448686266914E-4	TGTGCCACCTGGGACGGGCCAGAGAAACTCTTT	CATWDGPEKLF	TRGV2	.	TRGJ1	19	-1	-1	22
31	2.070448686266914E-4	TGTGCCACCTGGGACGATTATAAGAAACTCTTT	CATWDDYKKLF	TRGV2	.	TRGJ1	15	-1	-1	16
31	2.070448686266914E-4	TGTGCCACCTGGGAACAGGGGAAGAAACTCTTT	CATWEQGKKLF	TRGV5	.	TRGJ1	18	-1	-1	21
31	2.070448686266914E-4	TGTGCCACCGCCCCGGATTATAAGAAACTCTTT	CATAPDYKKLF	TRGV4	.	TRGJ1	8	-1	-1	16
31	2.070448686266914E-4	TGTGCTGCGGGGTATGGTTGGTTCAAGATATTT	CAAGYGWFKIF	TRGV10	.	TRGJP1	11	-1	-1	14
31	2.070448686266914E-4	TGTGCCACCTGGGACGGTCATAAGAAACTCTTT	CATWDGHKKLF	TRGV2	.	TRGJ1	16	-1	-1	19
31	2.070448686266914E-4	TGTGCCACCTGGGGGCTCGGAAAACTCTTT	CATWGLGKLF	TRGV8	.	TRGJ1	12	-1	-1	21
31	2.070448686266914E-4	TGTGCCACCTGGGACAGGAATAAACTCTTT	CATWDRNKLF	TRGV3	.	TRGJ1	17	-1	-1	18
31	2.070448686266914E-4	TGTGCCACCTGGGAAGGGAAACTCTTT	CATWEGKLF	TRGV3	.	TRGJ1	16	-1	-1	17
31	2.070448686266914E-4	TGTGCCACCTGGGACAGGAATAAGAAACTCTTT	CATWDRNKKLF	TRGV3	.	TRGJ1	17	-1	-1	19
31	2.070448686266914E-4	TGTGCCTTGTGGGAGTGGCAAGAGTTG	CALWEWQEL	TRGV9	.	TRGJ1	14	-1	-1	24
30	2.0036600189679815E-4	TGTGCTGCGTGGGATTATAAGTTCCCTTTCTTTTATTATAAGAAACTCTTT	CAAWDYKFPFFYYKKLF	TRGV10	.	TRGJ1	16	-1	-1	32
30	2.0036600189679815E-4	TGTGCTGCGTGGGGTAAGGCTACCAGGAATTATTATAAGAAACTCTTT	CAAWGKATRNYYKKLF	TRGV10	.	TRGJ1	12	-1	-1	26
30	2.0036600189679815E-4	TGTGCCACCTGGGTTCAAAAGGATAGTAGTGATTGGATCAAGACGTTT	CATWVQKDSSDWIKTF	TRGV2	.	TRGJP2	12	-1	-1	22
30	2.0036600189679815E-4	TGTGCCACCTGGGACGGCCCCTATAGTAGTGATTGGATCAAGACGTTT	CATWDGPYSSDWIKTF	TRGV2	.	TRGJP2	20	-1	-1	21
30	2.0036600189679815E-4	TGTGCCTTGTGGGAGGTGCAGGCCACTGGTTGGTTCAAGATATTT	CALWEVQATGWFKIF	TRGV9	.	TRGJP1	19	-1	-1	22
30	2.0036600189679815E-4	TGTGCCACCTGGGACGGCAATAGTAGTGATTGGATCAAGACGTTT	CATWDGNSSDWIKTF	TRGV2	.	TRGJP2	16	-1	-1	19
30	2.0036600189679815E-4	TGTGCCACCTGGGACGGGCGATTTGGTGATTGGATCAAGACGTTT	CATWDGRFGDWIKTF	TRGV2	.	TRGJP2	18	-1	-1	25
30	2.0036600189679815E-4	TGTGCTGCGTTGGGACCCATGAATTATTATAAGAAACTCTTT	CAALGPMNYYKKLF	TRGV10	.	TRGJ1	14	-1	-1	20
30	2.0036600189679815E-4	TGTGCCACCTGGGTCCCAAGGCGTTATTATAAGAAACTCTTT	CATWVPRRYYKKLF	TRGV2	.	TRGJ1	12	-1	-1	23
30	2.0036600189679815E-4	TGTGCCACCTGGGATGACCGCGGGTATTATAAGAAACTCTTT	CATWDDRGYYKKLF	TRGV4	.	TRGJ1	15	-1	-1	24
30	2.0036600189679815E-4	TGTGCCACCTGGGATAGGCCGGATTATTATAAGAAACTCTTT	CATWDRPDYYKKLF	TRGV8	.	TRGJ1	19	-1	-1	19
30	2.0036600189679815E-4	TGTGCCACCTGGGATAAAAAGGGCCTAAGGGGGAAACTCTTT	CATWDKKGLRGKLF	TRGV8	.	TRGJ1	15	-1	-1	32
30	2.0036600189679815E-4	TGTGCCACCTGGGACCTGCTGTGGTATTATAAGAAACTCTTT	CATWDLLWYYKKLF	TRGV2	.	TRGJ1	14	-1	-1	24
30	2.0036600189679815E-4	TGTGCCACCTGGGACGCGATTCATTATTATAAGAAACTCTTT	CATWDAIHYYKKLF	TRGV2	.	TRGJ1	15	-1	-1	22
30	2.0036600189679815E-4	TGTGCCACCTGGGACGGTATATGTGATTGGATCAAGACGTTT	CATWDGICDWIKTF	TRGV2	.	TRGJP2	16	-1	-1	17
30	2.0036600189679815E-4	TGTGCCACCTGGGACGGCCTCGTCTTAGGAAAGAAACTCTTT	CATWDGLVLGKKLF	TRGV2	.	TRGJ1	23	-1	-1	30
30	2.0036600189679815E-4	TGTGCCACCTGGGACGGGCTTTTAGGGGATAAGAAACTCTTT	CATWDGLLGDKKLF	TRGV2	.	TRGJ1	18	-1	-1	28
30	2.0036600189679815E-4	TGTGCCACCTGGGACGGGCTACGAGGGTATAAGAAACTCTTT	CATWDGLRGYKKLF	TRGV2	.	TRGJ1	18	-1	-1	27
30	2.0036600189679815E-4	TGTGCCTTGTGGGCCTCCACTGGTTGGTTCAAGATATTT	CALWASTGWFKIF	TRGV9	.	TRGJP1	12	-1	-1	16
30	2.0036600189679815E-4	TGTGCCACCTGGGCCGCGAATTATTATAAGAAACTCTTT	CATWAANYYKKLF	TRGV2	.	TRGJ1	15	-1	-1	16
30	2.0036600189679815E-4	TGTGCCACCTGGGACGGGCGGCAATATAAGAAACTCTTT	CATWDGRQYKKLF	TRGV2	.	TRGJ1	18	-1	-1	24
30	2.0036600189679815E-4	TGTGCCACCTGGGATTCGGGGATCGAGAAACTCTTT	CATWDSGIEKLF	TRGV2	.	TRGJ1	13	-1	-1	25
30	2.0036600189679815E-4	TGTGCCACCTGGGACGGGCCGGATAAGAAACTCTTT	CATWDGPDKKLF	TRGV2	.	TRGJ1	19	-1	-1	22
30	2.0036600189679815E-4	TGTGCTGCGTGGGATTGTTGGTTCAAGATATTT	CAAWDCWFKIF	TRGV10	.	TRGJP1	15	-1	-1	16
30	2.0036600189679815E-4	TGTGCCACCTGGTTAGGAGGACTCTTT	CATWLGGLF	TRGV8	.	TRGJ1	11	-1	-1	20
30	2.0036600189679815E-4	TGTGCCACCGGGAGGATCAAGACGTTT	CATGRIKTF	TRGV2	.	TRGJP2	12	-1	-1	13
30	2.0036600189679815E-4	TGTGCCACCTTAGGGAAACTCTTT	CATLGKLF	TRGV8	.	TRGJ1	9	-1	-1	14
30	2.0036600189679815E-4	TGTGCCACCTTGAATTATTATAAGAAACTCTTT	CATLNYYKKLF	TRGV8	.	TRGJ1	9	-1	-1	11
30	2.0036600189679815E-4	TGTGCCACCTGGGACATTACCAAGAAACTCTTT	CATWDITKKLF	TRGV3	.	TRGJ1	15	-1	-1	21
30	2.0036600189679815E-4	TGTGCCACCTGGGACAGGCCCAAGAAACTCTTT	CATWDRPKKLF	TRGV3	.	TRGJ1	19	-1	-1	21
30	2.0036600189679815E-4	TGCTTACGGCTCCCTCATTATAAGAAACTCTTT	CLRLPHYKKLF	TRGV2	.	TRGJ1	1	-1	-1	16
30	2.0036600189679815E-4	TGTGCCACCTGTGTATATAAGAAACTCTTT	CATCVYKKLF	TRGV8	.	TRGJ1	10	-1	-1	15
30	2.0036600189679815E-4	TGTGCCACCTGGGTTTATAAGAAACTCTTT	CATWVYKKLF	TRGV2	.	TRGJ1	12	-1	-1	14
30	2.0036600189679815E-4	TGTGCCACCTGGGCACCTAAGAAACTCTTT	CATWAPKKLF	TRGV7	.	TRGJ1	12	-1	-1	17
30	2.0036600189679815E-4	TGTGCCACCTGGGACTGTAGGAAACTCTTT	CATWDCRKLF	TRGV5	.	TRGJ1	14	-1	-1	17
30	2.0036600189679815E-4	TGTGCCACCTGGGAAAGTAAGAAACTCTTT	CATWESKKLF	TRGV2	.	TRGJ1	13	-1	-1	17
30	2.0036600189679815E-4	TGTGCCACCTGGGACCACATTACGAAACTCTTT	CATWDHITKLF	TRGV4	.	TRGJ1	13	-1	-1	20
30	2.0036600189679815E-4	TGTGCCTTGTGGGGGTTTTATTATAAGAAACTCTTT	CALWGFYYKKLF	TRGV9	.	TRGJ1	15	-1	-1	17
30	2.0036600189679815E-4	TGTGCCACCTGGGATAGTGCATATAAGAAACTCTTT	CATWDSAYKKLF	TRGV8	.	TRGJ1	23	-1	-1	21
30	2.0036600189679815E-4	TGTGCTGCGTGGGGCCCCCCCCTGAAACTCTTT	CAAWGPPLKLF	TRGV10	.	TRGJ1	12	-1	-1	23
30	2.0036600189679815E-4	TGTGCCACCTGGGACAGGCGTCAGAAACTCTTT	CATWDRRQKLF	TRGV3	.	TRGJ1	18	-1	-1	22
29	1.9368713516690488E-4	TGTGCCACCTGGGACGGCCCAGTTGGAGGGACTTCGGAGGGTAAGAAACTCTTT	CATWDGPVGGTSEGKKLF	TRGV2	.	TRGJ1	19	-1	-1	41
29	1.9368713516690488E-4	TGTGCCACCTGGGACGGCGAGTGGGGATTTGGGTATAAGAAACTCTTT	CATWDGEWGFGYKKLF	TRGV2	.	TRGJ1	16	-1	-1	33
29	1.9368713516690488E-4	TGTGCCACCTGGGACGGGAAGATGAGGTGTCGTTATAAGAAACTCTTT	CATWDGKMRCRYKKLF	TRGV2	.	TRGJ1	17	-1	-1	32
29	1.9368713516690488E-4	TGTGCTGCGTGGGATTATAGAAAGAATTATTATAAGAAACTCTTT	CAAWDYRKNYYKKLF	TRGV10	.	TRGJ1	16	-1	-1	23
29	1.9368713516690488E-4	TGTGCTGCGTGGGATCTTAGACCAAATTATTATAAGAAACTCTTT	CAAWDLRPNYYKKLF	TRGV10	.	TRGJ1	14	-1	-1	24
29	1.9368713516690488E-4	TGTGCTGCGTGGACCTCCCGGGGGTATTATTATAAGAAACTCTTT	CAAWTSRGYYYKKLF	TRGV10	.	TRGJ1	11	-1	-1	25
29	1.9368713516690488E-4	TGTGCCACCTGGGATAGCCCTATCGGGTGTTATAAGAAACTCTTT	CATWDSPIGCYKKLF	TRGV8	.	TRGJ1	23	-1	-1	29
29	1.9368713516690488E-4	TGTGCCACCTGGGACAGGGATAGTAGTGATTGGATCAAGACGTTT	CATWDRDSSDWIKTF	TRGV2	.	TRGJP2	18	-1	-1	19
29	1.9368713516690488E-4	TGTGCTGCGTGGGATTATTTGAATTATTATAAGAAACTCTTT	CAAWDYLNYYKKLF	TRGV10	.	TRGJ1	16	-1	-1	13
29	1.9368713516690488E-4	TGTGCTGCGTGGGATGACCTTAATTATTATAAGAAACTCTTT	CAAWDDLNYYKKLF	TRGV10	.	TRGJ1	17	-1	-1	21
29	1.9368713516690488E-4	TGTGCCACCTGGGACGGCGGCGGATATTATAAGAAACTCTTT	CATWDGGGYYKKLF	TRGV2	.	TRGJ1	16	-1	-1	24
29	1.9368713516690488E-4	TGTGCCACCTGGGACGGGCTAAGAGGGTATAAGAAACTCTTT	CATWDGLRGYKKLF	TRGV2	.	TRGJ1	18	-1	-1	27
29	1.9368713516690488E-4	TGTGCCACCTGGGACGGGGCCGCCGGGAATAAGAAACTCTTT	CATWDGAAGNKKLF	TRGV2	.	TRGJ1	21	-1	-1	28
29	1.9368713516690488E-4	TGTGCCACCTGGGACGGAAGTAGTGATTGGATCAAGACGTTT	CATWDGSSDWIKTF	TRGV2	.	TRGJP2	16	-1	-1	18
29	1.9368713516690488E-4	TGTGCCACCTGGGACATTCGACTTTCGTATAAGAAACTCTTT	CATWDIRLSYKKLF	TRGV3	.	TRGJ1	15	-1	-1	15
29	1.9368713516690488E-4	TGTGCTGTTCCCCCCATCCATTATTATAAGAAACTCTTT	CAVPPIHYYKKLF	TRGV10	.	TRGJ1	6	-1	-1	19
29	1.9368713516690488E-4	TGTGCCTTGTGGGACCTAACTGGTTGGTTCAAGATATTT	CALWDLTGWFKIF	TRGV9	.	TRGJP1	13	-1	-1	18
29	1.9368713516690488E-4	TGTGCCACCTGGGACGGGCCTGGTTATAAGAAACTCTTT	CATWDGPGYKKLF	TRGV2	.	TRGJ1	19	-1	-1	23
29	1.9368713516690488E-4	TGTGCCACCTGGGAGGGGTTTTATTATAAGAAACTCTTT	CATWEGFYYKKLF	TRGV2	.	TRGJ1	17	-1	-1	20
29	1.9368713516690488E-4	TGTGCCACCTGGGTATGCTATTATAAGAAACTCTTT	CATWVCYYKKLF	TRGV8	.	TRGJ1	20	-1	-1	18
29	1.9368713516690488E-4	TGTGCCACCTGGGATCTGTGGTATAAGAAACTCTTT	CATWDLWYKKLF	TRGV8	.	TRGJ1	14	-1	-1	21
29	1.9368713516690488E-4	TGTGCCACCTGGGATGGGGGTTATAAGAAACTCTTT	CATWDGGYKKLF	TRGV4	.	TRGJ1	17	-1	-1	20
29	1.9368713516690488E-4	TGTGCCACCTGGGATACCCTTGTTAAGAAACTCTTT	CATWDTLVKKLF	TRGV8	.	TRGJ1	15	-1	-1	23
29	1.9368713516690488E-4	TGTGCCACCTGGGGACATTATAAGAAACTCTTT	CATWGHYKKLF	TRGV8	.	TRGJ2	12	-1	-1	16
29	1.9368713516690488E-4	TGTGCCACCTGGGATGGTCATAAGAAACTCTTT	CATWDGHKKLF	TRGV8	.	TRGJ1	14	-1	-1	19
29	1.9368713516690488E-4	TGTGCCACCTGGGACAGTTCGCAGAAACTCTTT	CATWDSSQKLF	TRGV7	.	TRGJ1	16	-1	-1	22
29	1.9368713516690488E-4	TGTGCCAACTACGCAGAGGTTAAGAAACTCTTT	CANYAEVKKLF	TRGV8	.	TRGJ1	9	-1	-1	20
29	1.9368713516690488E-4	TGTGCCACCTGGGGATTTTATAAGAAACTCTTT	CATWGFYKKLF	TRGV3	.	TRGJ1	12	-1	-1	14
29	1.9368713516690488E-4	TGTGCCACCTGGAAGCGGAAGAAACTCTTT	CATWKRKKLF	TRGV3	.	TRGJ1	11	-1	-1	18
29	1.9368713516690488E-4	TGTGCCACCATTTATTATAAGAAACTCTTT	CATIYYKKLF	TRGV4	.	TRGJ1	8	-1	-1	11
29	1.9368713516690488E-4	TGTGCTGCGTGGGACCTTTATTATAAGAAACTCTTT	CAAWDLYYKKLF	TRGV10	.	TRGJ1	13	-1	-1	17
29	1.9368713516690488E-4	TGTGCCACCTGGCCGTGGACTTATAAGAAACTCTTT	CATWPWTYKKLF	TRGV8	.	TRGJ1	11	-1	-1	20
29	1.9368713516690488E-4	TGTGCCACCTGGGGGTATTATTATAAGAAACTCTTT	CATWGYYYKKLF	TRGV8	.	TRGJ1	12	-1	-1	16
29	1.9368713516690488E-4	TGTGCCACCTGGGATAGGATCAGGAAGAAACTCTTT	CATWDRIRKKLF	TRGV8	.	TRGJ1	17	-1	-1	24
29	1.9368713516690488E-4	TGTGCCACCTGGGACGAGTATAAGAAACTCTTT	CATWDEYKKLF	TRGV2	.	TRGJ1	15	-1	-1	18
29	1.9368713516690488E-4	TGTGCCACCTGGGATGAGGAGAAACTCTTT	CATWDEEKLF	TRGV8	.	TRGJ1	18	-1	-1	19
29	1.9368713516690488E-4	TGTGCCCCCGGGTTGAAGAAACTCTTT	CAPGLKKLF	TRGV8	.	TRGJ1	11	-1	-1	15
28	1.8700826843701161E-4	TGTGCCACCTGGGACGCGCACCCAAGGAGTAGTGATTGGATCAAGACGTTT	CATWDAHPRSSDWIKTF	TRGV2	.	TRGJP2	18	-1	-1	27
28	1.8700826843701161E-4	TGTGCTGCGTGGGATCCCGTCCCTTCGAATTATTATAAGAAACTCTTT	CAAWDPVPSNYYKKLF	TRGV10	.	TRGJ1	14	-1	-1	23
28	1.8700826843701161E-4	TGTGCCTTGTGGGAGGTGCTCGGCACTGGTTGGTTCAAGATATTT	CALWEVLGTGWFKIF	TRGV9	.	TRGJP1	18	-1	-1	23
28	1.8700826843701161E-4	TGTGCCACCTGGGACGGCTTAATACAGGATTATAAGAAACTCTTT	CATWDGLIQDYKKLF	TRGV2	.	TRGJ1	16	-1	-1	28
28	1.8700826843701161E-4	TGTGCCACCTGGGACGGCGGATTCAGTGATTGGATCAAGACGTTT	CATWDGGFSDWIKTF	TRGV2	.	TRGJP2	16	-1	-1	24
28	1.8700826843701161E-4	TGTGCCACCTGGGACGGGGATAGTAGTGATTGGATCAAGACGTTT	CATWDGDSSDWIKTF	TRGV2	.	TRGJP2	17	-1	-1	19
28	1.8700826843701161E-4	TGTGCTGCGTTTATCTATACCACTGGTTGGTTCAAGATATTT	CAAFIYTTGWFKIF	TRGV10	.	TRGJP1	9	-1	-1	15
28	1.8700826843701161E-4	TGTGCTGCGTGGGACGGGGTGACTGGTTGGTTCAAGATATTT	CAAWDGVTGWFKIF	TRGV10	.	TRGJP1	13	-1	-1	21
28	1.8700826843701161E-4	TGTGCTGCGTGGATAGGAGAAACCCGTTGGTTCAAGATATTT	CAAWIGETRWFKIF	TRGV10	.	TRGJP1	11	-1	-1	25
28	1.8700826843701161E-4	TGTGCCACCTGGGGTCCTCGCCGTTATTATAAGAAACTCTTT	CATWGPRRYYKKLF	TRGV4	.	TRGJ1	12	-1	-1	23
28	1.8700826843701161E-4	TGTGCCACCTGGGACGGCCTCCGGGATTATAAGAAACTCTTT	CATWDGLRDYKKLF	TRGV2	.	TRGJ1	16	-1	-1	25
28	1.8700826843701161E-4	TGTGCCACCTGGGACGGACTGAATTATTATAAGAAACTCTTT	CATWDGLNYYKKLF	TRGV2	.	TRGJ1	16	-1	-1	20
28	1.8700826843701161E-4	TGTGCCACCTGGGACAGGCATCCATGCTATAAGAAACTCTTT	CATWDRHPCYKKLF	TRGV3	.	TRGJ1	18	-1	-1	27
28	1.8700826843701161E-4	TGTGCCTTGTGGGATACCACTGGTTGGTTCAAGATATTT	CALWDTTGWFKIF	TRGV9	.	TRGJP1	13	-1	-1	13
28	1.8700826843701161E-4	TGTGCCACCTGGGACGTAAGTGATTGGATCAAGACGTTT	CATWDVSDWIKTF	TRGV2	.	TRGJP2	15	-1	-1	18
28	1.8700826843701161E-4	TGTGCCACCTGGGACGGCTATTATTATAAGAAACTCTTT	CATWDGYYYKKLF	TRGV2	.	TRGJ1	16	-1	-1	19
28	1.8700826843701161E-4	TGTGCCACCTGGGACGGCCATTATTATAAGAAACTCTTT	CATWDGHYYKKLF	TRGV7	.	TRGJ1	18	-1	-1	19
28	1.8700826843701161E-4	TGTGCCACCTGGGACGGGCCTGGGTATAAGAAACTCTTT	CATWDGPGYKKLF	TRGV2	.	TRGJ1	19	-1	-1	24
28	1.8700826843701161E-4	TGTGCCACCTGGGACATGAGGAATTATAAGAAACTCTTT	CATWDMRNYKKLF	TRGV7	.	TRGJ1	15	-1	-1	22
28	1.8700826843701161E-4	TGTGCCACCTGGGACAGGCGGGGGTATAAGAAACTCTTT	CATWDRRGYKKLF	TRGV3	.	TRGJ1	18	-1	-1	24
28	1.8700826843701161E-4	TGTGCCACCTGGAGGGGTAATAGCTATAAGAAACTCTTT	CATWRGNSYKKLF	TRGV2	.	TRGJ1	11	-1	-1	24
28	1.8700826843701161E-4	TGTGCCACCTGGGACGGTACCGGAAAGAAACTCTTT	CATWDGTGKKLF	TRGV2	.	TRGJ1	16	-1	-1	24
28	1.8700826843701161E-4	TGTGCCACCTGGGACGGGGGTTATAAGAAACTCTTT	CATWDGGYKKLF	TRGV3	.	TRGJ1	17	-1	-1	20
28	1.8700826843701161E-4	TGTGCCACCTGGGACATTGGGTATAAGAAACTCTTT	CATWDIGYKKLF	TRGV3	.	TRGJ1	15	-1	-1	21
28	1.8700826843701161E-4	TGTGCCACCTGGGAATCGAAATATAAGAAACTCTTT	CATWESKYKKLF	TRGV2	.	TRGJ1	13	-1	-1	21
28	1.8700826843701161E-4	TGTGCCACCTGGGACTGTTATAAGAAACTCTTT	CATWDCYKKLF	TRGV2	.	TRGJ1	14	-1	-1	17
28	1.8700826843701161E-4	TGTGCCACCTGGGACAGGCCCGGGAAACTCTTT	CATWDRPGKLF	TRGV7	.	TRGJ1	19	-1	-1	23
28	1.8700826843701161E-4	TGTGCCACCCCCGGACGGAAACTCTTT	CATPGRKLF	TRGV8	.	TRGJ1	8	-1	-1	17
28	1.8700826843701161E-4	TGTGATTGGATCAAGACGTTT	CDWIKTF	TRGV2	.	TRGJP2	3	-1	-1	1
28	1.8700826843701161E-4	TGTGCCACCTGGGACGCCCCTTGGATCAAGACGTTT	CATWDAPWIKTF	TRGV2	.	TRGJP2	15	-1	-1	20
28	1.8700826843701161E-4	TGTGCCACCTGGGATAGGCATAAGAAACTCTTT	CATWDRHKKLF	TRGV8	.	TRGJ1	21	-1	-1	19
28	1.8700826843701161E-4	TGTGCCACCTGGGCGTATAAGAAACTCTTT	CATWAYKKLF	TRGV4	.	TRGJ2	12	-1	-1	15
28	1.8700826843701161E-4	TGTGCTGCGTGGGATTTGAAACTCTTT	CAAWDLKLF	TRGV10	.	TRGJ1	15	-1	-1	17
28	1.8700826843701161E-4	TGTGCCACCTGGGATAAGGAGAAACTCTTT	CATWDKEKLF	TRGV8	.	TRGJ1	15	-1	-1	19
28	1.8700826843701161E-4	TGTGCCACCTGGGACATGGGTGATTGGATCAAGACGTTT	CATWDMGDWIKTF	TRGV7	.	TRGJP2	15	-1	-1	19
28	1.8700826843701161E-4	TGTGCCACCTCCCCAAAGAGGTATAAGAAACTCTTT	CATSPKRYKKLF	TRGV8	.	TRGJ1	9	-1	-1	21
28	1.8700826843701161E-4	TGTGCCACCTGGGAAGGGTGGTATAAGAAACTCTTT	CATWEGWYKKLF	TRGV2	.	TRGJ1	17	-1	-1	21
28	1.8700826843701161E-4	TGTGCTGCGTGTATTACCACTGGTTGGTTCAAGATATTT	CAACITTGWFKIF	TRGV10	.	TRGJP1	16	-1	-1	10
27	1.8032940170711835E-4	TGTGCTGCGTGCGATCCCCCGGGGCGAGAATTTTATTATAAGAAACTCTTT	CAACDPPGREFYYKKLF	TRGV10	.	TRGJ1	14	-1	-1	32
27	1.8032940170711835E-4	TGTGCCTTGTGGGAGGCCTACAAAGAGTTGGGCAAAAAAATCAAGGTATTT	CALWEAYKELGKKIKVF	TRGV9	.	TRGJP	15	-1	-1	22
27	1.8032940170711835E-4	TGTGCCTTGTGGGAGGTCTGGTGTACCACTGGTTGGTTCAAGATATTT	CALWEVWCTTGWFKIF	TRGV9	.	TRGJP1	16	-1	-1	23
27	1.8032940170711835E-4	TGTGCCACCTGGGCCACACTTGATAGTAGTGATTGGATCAAGACGTTT	CATWATLDSSDWIKTF	TRGV8	.	TRGJP2	12	-1	-1	22
27	1.8032940170711835E-4	TGTGCCACCTGGGATGGGAAAGAGTTGGGCAAAAAAATCAAGGTATTT	CATWDGKELGKKIKVF	TRGV4	.	TRGJP	17	-1	-1	13
27	1.8032940170711835E-4	TGTGCCACCTGGGATAGTAATAGGGGTAGTGATTGGATCAAGACGTTT	CATWDSNRGSDWIKTF	TRGV8	.	TRGJP2	16	-1	-1	25
27	1.8032940170711835E-4	TGTGCCACCTGGGACGGGCCTCGGGGTAGTGATTGGATCAAGACGTTT	CATWDGPRGSDWIKTF	TRGV2	.	TRGJP2	19	-1	-1	25
27	1.8032940170711835E-4	TGTGCCACCTGGGACGGGCCCTTTGGTTTTTTGGGTAAGAAACTCTTT	CATWDGPFGFLGKKLF	TRGV2	.	TRGJ1	20	-1	-1	35
27	1.8032940170711835E-4	TGTGCCACCTGGGACGGGCGGGAGTTGGGCAAAAAAATCAAGGTATTT	CATWDGRELGKKIKVF	TRGV2	.	TRGJP	18	-1	-1	15
27	1.8032940170711835E-4	TGTGCTGCGTGGGATTCCGATAGTAGTGATTGGATCAAGACGTTT	CAAWDSDSSDWIKTF	TRGV10	.	TRGJP2	18	-1	-1	19
27	1.8032940170711835E-4	TGTGCTGCGTGGGATTATTACGAGTTCTATTATAAGAAACTCTTT	CAAWDYYEFYYKKLF	TRGV10	.	TRGJ1	16	-1	-1	27
27	1.8032940170711835E-4	TGTGCCACCTGGGACGCGCCCCGCAAGGATTGGATCAAGACGTTT	CATWDAPRKDWIKTF	TRGV2	.	TRGJP2	20	-1	-1	27
27	1.8032940170711835E-4	TGTGCCACCTGGGACGGGTGGAGTAGTGATTGGATCAAGACGTTT	CATWDGWSSDWIKTF	TRGV2	.	TRGJP2	17	-1	-1	21
27	1.8032940170711835E-4	TGTGCCACCTGGGAGAGGTTGGGTAGTGATTGGATCAAGACGTTT	CATWERLGSDWIKTF	TRGV2	.	TRGJP2	13	-1	-1	22
27	1.8032940170711835E-4	TGTGCCACCTGGGACGGGCCCTTTTATTATAAGAAACTCTTT	CATWDGPFYYKKLF	TRGV2	.	TRGJ1	20	-1	-1	23
27	1.8032940170711835E-4	TGTGCCACCTGGGACAGTCGAATAGTATTGTGGAAACTCTTT	CATWDSRIVLWKLF	TRGV3	.	TRGJ1	16	-1	-1	17
27	1.8032940170711835E-4	TGTGCCACCTGGGACAGGCTCCTGATCTATAAGAAACTCTTT	CATWDRLLIYKKLF	TRGV3	.	TRGJ1	18	-1	-1	27
27	1.8032940170711835E-4	TGTGCCACCTGGGACAGGCCTTGGGATTATAAGAAACTCTTT	CATWDRPWDYKKLF	TRGV3	.	TRGJ1	20	-1	-1	25
27	1.8032940170711835E-4	TGTGCCACCTGGGAGGTAGGTAGTGATTGGATCAAGACGTTT	CATWEVGSDWIKTF	TRGV2	.	TRGJP2	13	-1	-1	19
27	1.8032940170711835E-4	TGTGCTGCGTGGGCCCCGAATTATTATAAGAAACTCTTT	CAAWAPNYYKKLF	TRGV10	.	TRGJ1	12	-1	-1	16
27	1.8032940170711835E-4	TGTGCTGCGTGGGATTACACTGGTTGGTTCAAGATATTT	CAAWDYTGWFKIF	TRGV10	.	TRGJP1	17	-1	-1	8
27	1.8032940170711835E-4	TGTGCCACCTGGGATGAAAGTGTTTATAAGAAACTCTTT	CATWDESVYKKLF	TRGV8	.	TRGJ1	14	-1	-1	23
27	1.8032940170711835E-4	TGTGCCACCTGGGATAGTGAGGGTTATAAGAAACTCTTT	CATWDSEGYKKLF	TRGV8	.	TRGJ1	16	-1	-1	23
27	1.8032940170711835E-4	TGTGCCACCTGGGACCGCCAGGCCCGGAAGAAACTCTTT	CATWDRQARKKLF	TRGV8	.	TRGJ1	13	-1	-1	27
27	1.8032940170711835E-4	TGTGCCACCTGGGACCGACTGCATTATAAGAAACTCTTT	CATWDRLHYKKLF	TRGV2	.	TRGJ1	14	-1	-1	22
27	1.8032940170711835E-4	TGTGCCACCTGGGACGGGCATGATTATAAGAAACTCTTT	CATWDGHDYKKLF	TRGV2	.	TRGJ2	18	-1	-1	19
27	1.8032940170711835E-4	TGTGCCACCTGGGAGCGCTATTATAAGAAACTCTTT	CATWERYYKKLF	TRGV4	.	TRGJ1	13	-1	-1	18
27	1.8032940170711835E-4	TGTGCCACCTGGGAAGAACATTATAAGAAACTCTTT	CATWEEHYKKLF	TRGV3	.	TRGJ1	13	-1	-1	19
27	1.8032940170711835E-4	TGTGCCACCTGGGATATGGGGAAACTCTTT	CATWDMGKLF	TRGV8	.	TRGJ1	15	-1	-1	20
27	1.8032940170711835E-4	TGTGCCACCTGGGGGGCGGAAAACTCGAAACTCTTT	CATWGAENSKLF	TRGV3	.	TRGJ1	12	-1	-1	26
27	1.8032940170711835E-4	TGTGCCACCTGGGATTCCCCTTATAAGAAACTCTTT	CATWDSPYKKLF	TRGV8	.	TRGJ1	14	-1	-1	20
27	1.8032940170711835E-4	TGTGCCACCTGGGACAGGCCTCGTAAGAAACTCTTT	CATWDRPRKKLF	TRGV7	.	TRGJ1	20	-1	-1	23
27	1.8032940170711835E-4	TGTGCCAATACCCTTAGTGATTGGATCAAGACGTTT	CANTLSDWIKTF	TRGV2	.	TRGJP2	6	-1	-1	14
27	1.8032940170711835E-4	TGTGCCACCTGGTCGTATTATAAGAAACTCTTT	CATWSYYKKLF	TRGV5	.	TRGJ1	11	-1	-1	15
27	1.8032940170711835E-4	TGTGCCACCTGGGATAGGCCTAAGAAACTCTTT	CATWDRPKKLF	TRGV8	.	TRGJ2	21	-1	-1	20
27	1.8032940170711835E-4	TGTGCCACCTGGGATACAGAGAAACTCTTT	CATWDTEKLF	TRGV8	.	TRGJ1	15	-1	-1	19
27	1.8032940170711835E-4	TGTGCCACCTGGGATTCGAATTATTATAAGAAACTCTTT	CATWDSNYYKKLF	TRGV8	.	TRGJ1	14	-1	-1	13
27	1.8032940170711835E-4	TGTGCCACCTGGGACGGCCCTAATTGGATCAAGACGTTT	CATWDGPNWIKTF	TRGV2	.	TRGJP2	19	-1	-1	22
27	1.8032940170711835E-4	TGTGCTGCGTGGCCTTGGGGCGCTGGTTGGTTCAAGATATTT	CAAWPWGAGWFKIF	TRGV10	.	TRGJP1	11	-1	-1	22
27	1.8032940170711835E-4	TGTGCCACCTGGGATGGGCAGGGGTATAAGAAACTCTTT	CATWDGQGYKKLF	TRGV4	.	TRGJ1	18	-1	-1	24
26	1.7365053497722506E-4	TGTGCCACCTGGGACGGCCTCAGTAGTGATTGGATCAAGACGTTT	CATWDGLSSDWIKTF	TRGV2	.	TRGJP2	16	-1	-1	21
26	1.7365053497722506E-4	TGTGCTGCGTGGGGTCGGGTGGTTTATTATAAGAAACTCTTT	CAAWGRVVYYKKLF	TRGV10	.	TRGJ1	12	-1	-1	23
26	1.7365053497722506E-4	TGTGCTGCGTGGGATTATAGGAATTATTATAAGAAACTCTTT	CAAWDYRNYYKKLF	TRGV10	.	TRGJ1	16	-1	-1	20
26	1.7365053497722506E-4	TGTGCCTTGTGGGAGGACATTATAGGTTATAAGAAACTCTTT	CALWEDIIGYKKLF	TRGV9	.	TRGJ1	15	-1	-1	26
26	1.7365053497722506E-4	TGTGCCACCTGGGATCGAGGGAGTGATTGGATCAAGACGTTT	CATWDRGSDWIKTF	TRGV2	.	TRGJP2	13	-1	-1	21
26	1.7365053497722506E-4	TGTGCCACCTGGGATGGGCGTCAAGGTTATAAGAAACTCTTT	CATWDGRQGYKKLF	TRGV4	.	TRGJ1	18	-1	-1	26
26	1.7365053497722506E-4	TGTGCCACCTGGGACGGGCTGGATTATTATAAGAAACTCTTT	CATWDGLDYYKKLF	TRGV2	.	TRGJ1	18	-1	-1	22
26	1.7365053497722506E-4	TGTGCCACCTGGGACGGGCGGGATTATTATAAGAAACTCTTT	CATWDGRDYYKKLF	TRGV2	.	TRGJ1	18	-1	-1	22
26	1.7365053497722506E-4	TGTGCCACCTGGGACAGCCCCAGGGACCTTAAGAAACTCTTT	CATWDSPRDLKKLF	TRGV2	.	TRGJ1	20	-1	-1	29
26	1.7365053497722506E-4	TGTGCCACCTGGGACAGGCACACTTATTATAAGAAACTCTTT	CATWDRHTYYKKLF	TRGV7	.	TRGJ1	18	-1	-1	23
26	1.7365053497722506E-4	TGTGCCTTGTGGACCTCGGGAGGTTGGTTCAAGATATTT	CALWTSGGWFKIF	TRGV9	.	TRGJP1	11	-1	-1	21
26	1.7365053497722506E-4	TGTGCCACCTGGTATAGTAGTGATTGGATCAAGACGTTT	CATWYSSDWIKTF	TRGV2	.	TRGJP2	11	-1	-1	12
26	1.7365053497722506E-4	TGTGCCACCTGGGATCTCAGGAGGTATAAGAAACTCTTT	CATWDLRRYKKLF	TRGV2	.	TRGJ1	13	-1	-1	24
26	1.7365053497722506E-4	TGTGCCACCTGGGATAGGGATTATTATAAGAAACTCTTT	CATWDRDYYKKLF	TRGV8	.	TRGJ1	17	-1	-1	19
26	1.7365053497722506E-4	TGTGCCACCTGGGACGGGCTGGGCTATAAGAAACTCTTT	CATWDGLGYKKLF	TRGV2	.	TRGJ1	18	-1	-1	24
26	1.7365053497722506E-4	TGTGCCACCTGGGACGGAAACTATTATAAGAAACTCTTT	CATWDGNYYKKLF	TRGV7	.	TRGJ1	14	-1	-1	18
26	1.7365053497722506E-4	TGTGCCACCTGGGACAGGCCATTCTATAAGAAACTCTTT	CATWDRPFYKKLF	TRGV3	.	TRGJ1	19	-1	-1	24
26	1.7365053497722506E-4	TGTGCCACCTGGGACAAGGCCGGCTATAAGAAACTCTTT	CATWDKAGYKKLF	TRGV5	.	TRGJ1	20	-1	-1	24
26	1.7365053497722506E-4	TGTGCCACCTGGGACTTATCTTATAAGAAACTCTTT	CATWDLSYKKLF	TRGV2	.	TRGJ1	14	-1	-1	20
26	1.7365053497722506E-4	TGTGCCACCTGGGACGGGAATTATAAGAAACTCTTT	CATWDGNYKKLF	TRGV2	.	TRGJ1	17	-1	-1	19
26	1.7365053497722506E-4	TGTCCCCCTAAGCCCCGAACTGGTTGGTTCAAGATATTT	CPPKPRTGWFKIF	TRGV10	.	TRGJP1	2	-1	-1	18
26	1.7365053497722506E-4	TGTGCCACCTGGGCCACTAAGGGGTATAAGAAACTCTTT	CATWATKGYKKLF	TRGV8	.	TRGJ1	12	-1	-1	24
26	1.7365053497722506E-4	TGTGCCACCTGGGATCGAGGATATTATAAGAAACTCTTT	CATWDRGYYKKLF	TRGV4	.	TRGJ2	14	-1	-1	21
26	1.7365053497722506E-4	TGTGCCACCTGGGATGGGCCTTCCTATAAGAAACTCTTT	CATWDGPSYKKLF	TRGV4	.	TRGJ1	19	-1	-1	24
26	1.7365053497722506E-4	TGTGCCACCTGGGACAGGCTTGGTTATAAGAAACTCTTT	CATWDRLGYKKLF	TRGV3	.	TRGJ1	21	-1	-1	23
26	1.7365053497722506E-4	TGTGCCACCTGGGACTCAAATAAGAAACTCTTT	CATWDSNKKLF	TRGV7	.	TRGJ1	14	-1	-1	19
26	1.7365053497722506E-4	TGTGCCACCTGGGACAGGAAGGAGAAACTCTTT	CATWDRKEKLF	TRGV3	.	TRGJ1	17	-1	-1	22
26	1.7365053497722506E-4	TGTGCCACCTATAGTGATTGGATCAAGACGTTT	CATYSDWIKTF	TRGV2	.	TRGJP2	9	-1	-1	11
26	1.7365053497722506E-4	TGTGCTGCGTTGGGTTGGTTCAAGATATTT	CAALGWFKIF	TRGV10	.	TRGJP1	13	-1	-1	12
26	1.7365053497722506E-4	TGTGCCACCTGGGATCATAAGAAACTCTTT	CATWDHKKLF	TRGV4	.	TRGJ1	14	-1	-1	13
26	1.7365053497722506E-4	TGTGCCACCTGGGACAGGAGGAAACTCTTT	CATWDRRKLF	TRGV3	.	TRGJ1	17	-1	-1	20
26	1.7365053497722506E-4	TGTGCCACCTGGGATACGGTACTCTTT	CATWDTVLF	TRGV4	.	TRGJ1	14	-1	-1	20
26	1.7365053497722506E-4	TGTGCCACCTGGACTAAGAAACTCTTT	CATWTKKLF	TRGV7	.	TRGJ1	11	-1	-1	14
26	1.7365053497722506E-4	TGTGCCACCTGGGATAGGCTCTTT	CATWDRLF	TRGV8	.	TRGJ1	18	-1	-1	18
26	1.7365053497722506E-4	TGTGCCACCTGGGATGGGCCCTATTATAAGAAACTCTTT	CATWDGPYYKKLF	TRGV4	.	TRGJ1	20	-1	-1	21
26	1.7365053497722506E-4	TGTGCCACCTGGGATTGGGGTTATAAGAAACTCTTT	CATWDWGYKKLF	TRGV8	.	TRGJ1	17	-1	-1	20
26	1.7365053497722506E-4	TGTGCCACCTGGGATGCCGTTTATAAGAAACTCTTT	CATWDAVYKKLF	TRGV8	.	TRGJ1	14	-1	-1	20
26	1.7365053497722506E-4	TGTGCCACCTGGGATAGGGAGAAGAAACTCTTT	CATWDREKKLF	TRGV8	.	TRGJ1	17	-1	-1	21
26	1.7365053497722506E-4	TGTGCCACCTGGGACTTTTGGAAGAAACTCTTT	CATWDFWKKLF	TRGV2	.	TRGJ1	14	-1	-1	21
26	1.7365053497722506E-4	TGTGCCACCTGGGACGGGCGGGGGTTCGGGGAGAAACTCTTT	CATWDGRGFGEKLF	TRGV2	.	TRGJ1	18	-1	-1	31
26	1.7365053497722506E-4	TGTGCCTTGTGCAACACTGGTTGGTTCAAGATATTT	CALCNTGWFKIF	TRGV9	.	TRGJP1	10	-1	-1	14
26	1.7365053497722506E-4	TGTGCCACCTGGGATTCCCTTGGGAAGAAACTCTTT	CATWDSLGKKLF	TRGV8	.	TRGJ1	14	-1	-1	24
26	1.7365053497722506E-4	TGTGCCACCTGGGATGGGCCAAATCAGAAACTCTTT	CATWDGPNQKLF	TRGV4	.	TRGJ1	19	-1	-1	22
26	1.7365053497722506E-4	TGTGCCACCTGGGAATCCGATTGGATCAAGACGTTT	CATWESDWIKTF	TRGV8	.	TRGJP2	13	-1	-1	18
26	1.7365053497722506E-4	TGTGCTGCGTGGATTCCCTATACCACTGGTTGGTTCAAGATATTT	CAAWIPYTTGWFKIF	TRGV10	.	TRGJP1	25	-1	-1	18
26	1.7365053497722506E-4	TGTGCTGCGTGGGAACCCCCTACCACTGGTTGGTTCAAGATATTT	CAAWEPPTTGWFKIF	TRGV10	.	TRGJP1	13	-1	-1	20
25	1.669716682473318E-4	TGTGCCTTGTGGGAGGTGCGGTCTTGGATTAATACCACTGGTTGGTTCAAGATATTT	CALWEVRSWINTTGWFKIF	TRGV9	.	TRGJP1	18	-1	-1	31
25	1.669716682473318E-4	TGTGCTGCGTGGGACCTATACAAGCCGGTGAATTATTATAAGAAACTCTTT	CAAWDLYKPVNYYKKLF	TRGV10	.	TRGJ1	13	-1	-1	29
25	1.669716682473318E-4	TGTGCCTTGTGGGAGGTGCGTACCACTGGTTGGTTCAAGATATTT	CALWEVRTTGWFKIF	TRGV9	.	TRGJP1	18	-1	-1	20
25	1.669716682473318E-4	TGTGCCACCTGGGACGGGCCTATTGGTGATTGGATCAAGACGTTT	CATWDGPIGDWIKTF	TRGV2	.	TRGJP2	19	-1	-1	25
25	1.669716682473318E-4	TGTGCCACCTGGGACGGGGAGGGTAGTGATTGGATCAAGACGTTT	CATWDGEGSDWIKTF	TRGV2	.	TRGJP2	17	-1	-1	22
25	1.669716682473318E-4	TGTGCCACCTGGGACGGGGAGGGGGATGATTGGATCAAGACGTTT	CATWDGEGDDWIKTF	TRGV2	.	TRGJP2	17	-1	-1	26
25	1.669716682473318E-4	TGTGCCACCTGGGACAGGCCCGGTAGTGATTGGATCAAGACGTTT	CATWDRPGSDWIKTF	TRGV3	.	TRGJP2	19	-1	-1	22
25	1.669716682473318E-4	TGTGCCACCTGGGACAGGCCGGGGGAGGATTATAAGAAACTCTTT	CATWDRPGEDYKKLF	TRGV3	.	TRGJ1	19	-1	-1	28
25	1.669716682473318E-4	TGTGCTGCGTGGGATTATTTGTCTGGTTGGTTCAAGATATTT	CAAWDYLSGWFKIF	TRGV10	.	TRGJP1	16	-1	-1	22
25	1.669716682473318E-4	TGTGCTGCGTGGGATTATACTCCTGGTTGGTTCAAGATATTT	CAAWDYTPGWFKIF	TRGV10	.	TRGJP1	16	-1	-1	8
25	1.669716682473318E-4	TGTGCTGCGTGGGACCTGCAGAATTATTATAAGAAACTCTTT	CAAWDLQNYYKKLF	TRGV10	.	TRGJ1	13	-1	-1	20
25	1.669716682473318E-4	TGTGCCACTTCGAAACCGAGTAGTGATTGGATCAAGACGTTT	CATSKPSSDWIKTF	TRGV2	.	TRGJP2	7	-1	-1	18
25	1.669716682473318E-4	TGTGCCACCTGGGACGGGCCCGGGTATTATAAGAAACTCTTT	CATWDGPGYYKKLF	TRGV2	.	TRGJ1	21	-1	-1	24
25	1.669716682473318E-4	TGTGCCACCTGGGACGGGGGTCGGGATTATAAGAAACTCTTT	CATWDGGRDYKKLF	TRGV2	.	TRGJ1	17	-1	-1	25
25	1.669716682473318E-4	TGTGCCACCTGGGACGGACCGCTTTATTATAAGAAACTCTTT	CATWDGPLYYKKLF	TRGV2	.	TRGJ1	19	-1	-1	23
25	1.669716682473318E-4	TGTGCCACCTGGGACAGGCCGGTCTATTATAAGAAACTCTTT	CATWDRPVYYKKLF	TRGV3	.	TRGJ1	23	-1	-1	24
25	1.669716682473318E-4	TGTGCCACCACTATCCGATCGGGTTATTATAAGAAACTCTTT	CATTIRSGYYKKLF	TRGV2	.	TRGJ1	8	-1	-1	23
25	1.669716682473318E-4	TGTGCCACCTGGGATCTGGAATATTATAAGAAACTCTTT	CATWDLEYYKKLF	TRGV4	.	TRGJ2	14	-1	-1	18
25	1.669716682473318E-4	TGTGCCACCTGGGACGGGTATTATTATAAGAAACTCTTT	CATWDGYYYKKLF	TRGV2	.	TRGJ1	17	-1	-1	19
25	1.669716682473318E-4	TGTGCCACCTGGGACGAGGATTATTATAAGAAACTCTTT	CATWDEDYYKKLF	TRGV2	.	TRGJ1	15	-1	-1	19
25	1.669716682473318E-4	TGTGCCACCTGGGGCCGTAATGATAAGAAACTCTTT	CATWGRNDKKLF	TRGV3	.	TRGJ1	12	-1	-1	19
25	1.669716682473318E-4	TGTGCCACCTGGGGCAATTATTATAAGAAACTCTTT	CATWGNYYKKLF	TRGV2	.	TRGJ1	12	-1	-1	15
25	1.669716682473318E-4	TGTGCCACCTGGGGAGGCTATTATAAGAAACTCTTT	CATWGGYYKKLF	TRGV8	.	TRGJ1	20	-1	-1	18
25	1.669716682473318E-4	TGTGCCACCTGGGGAAATTATTATAAGAAACTCTTT	CATWGNYYKKLF	TRGV2	.	TRGJ1	12	-1	-1	15
25	1.669716682473318E-4	TGTGCCACCTGGGACCAGCTCGATAAGAAACTCTTT	CATWDQLDKKLF	TRGV7	.	TRGJ1	14	-1	-1	22
25	1.669716682473318E-4	TGTGCCACCTGGAGTTATTATAAGAAACTCTTT	CATWSYYKKLF	TRGV8	.	TRGJ1	11	-1	-1	11
25	1.669716682473318E-4	TGTGCCACCTGGAACACAAAGAAACTCTTT	CATWNTKKLF	TRGV8	.	TRGJ1	11	-1	-1	18
25	1.669716682473318E-4	TGTGCCACCTGGGACCAAAGGGATTGGATCAAGACGTTT	CATWDQRDWIKTF	TRGV2	.	TRGJP2	14	-1	-1	18
25	1.669716682473318E-4	TGTGCCACCTGCCTTTATTATAAGAAACTCTTT	CATCLYYKKLF	TRGV4	.	TRGJ1	10	-1	-1	14
25	1.669716682473318E-4	TGTGCCACCTGGCTTAGTTATAAGAAACTCTTT	CATWLSYKKLF	TRGV7	.	TRGJ1	11	-1	-1	13
25	1.669716682473318E-4	TGTGCCACCTGGGAATTAAGGAAACTCTTT	CATWELRKLF	TRGV4	.	TRGJ1	13	-1	-1	14
25	1.669716682473318E-4	TGTGCCACCTGGGACAGTACAGGTCGTTATAAGAAACTCTTT	CATWDSTGRYKKLF	TRGV7	.	TRGJ1	16	-1	-1	26
25	1.669716682473318E-4	TGTGCTGCGTGGGATTTATATTATTATAAGAAACTCTTT	CAAWDLYYYKKLF	TRGV10	.	TRGJ1	15	-1	-1	19
25	1.669716682473318E-4	TGTGCCACCTGGGATAGACATTATTATAAGAAACTCTTT	CATWDRHYYKKLF	TRGV4	.	TRGJ1	14	-1	-1	19
25	1.669716682473318E-4	TGTGCCACCTGGGACGGGCTCGCTTATAAGAAACTCTTT	CATWDGLAYKKLF	TRGV2	.	TRGJ1	21	-1	-1	23
25	1.669716682473318E-4	TGTGCCACCTGGGACGGGCAGGGGAATAAGAAACTCTTT	CATWDGQGNKKLF	TRGV2	.	TRGJ1	18	-1	-1	25
25	1.669716682473318E-4	TGTGCCACCTGGGAAATTTATTATAAGAAACTCTTT	CATWEIYYKKLF	TRGV7	.	TRGJ1	13	-1	-1	17
25	1.669716682473318E-4	TGTGCCACCTGGGACGCCGCCAAGAAACTCTTT	CATWDAAKKLF	TRGV2	.	TRGJ1	15	-1	-1	21
25	1.669716682473318E-4	TGTGCCACCTGGGACGGGCCGCGGTATTATAAGAAACTCTTT	CATWDGPRYYKKLF	TRGV2	.	TRGJ1	19	-1	-1	24
25	1.669716682473318E-4	TGTGCTGCGTGGCGCCCTGGTTGGTTCAAGATATTT	CAAWRPGWFKIF	TRGV10	.	TRGJP1	11	-1	-1	16
25	1.669716682473318E-4	TGTGATACCACTGGTTGGTTCAAGATATTT	CDTTGWFKIF	TRGV9	.	TRGJP1	3	-1	-1	4
25	1.669716682473318E-4	TGTGCCACCTGGGACGGGCTCAGGTATTATAAGAAACTCTTT	CATWDGLRYYKKLF	TRGV2	.	TRGJ2	18	-1	-1	24
25	1.669716682473318E-4	TGTGCCACCTGGGATAGATATTATAAGAAACTCTTT	CATWDRYYKKLF	TRGV2	.	TRGJ1	13	-1	-1	18
25	1.669716682473318E-4	TGTGCTGCGTGGGATGGGGGCACTGGTTGGTTCAAGATATTT	CAAWDGGTGWFKIF	TRGV10	.	TRGJP1	14	-1	-1	20
24	1.6029280151743852E-4	TGTGCTGCGTGGGATTATAAGGGGACCACTGGTTGGTTCAAGATATTT	CAAWDYKGTTGWFKIF	TRGV10	.	TRGJP1	16	-1	-1	24
24	1.6029280151743852E-4	TGTGCCACCTGGGACGGGGAATATAGTAGTGATTGGATCAAGACGTTT	CATWDGEYSSDWIKTF	TRGV2	.	TRGJP2	17	-1	-1	20
24	1.6029280151743852E-4	TGTGCCACCTGGGACGGACCCCAAACAACCTATTTACCGAAACTCTTT	CATWDGPQTTYLPKLF	TRGV7	.	TRGJ1	14	-1	-1	38
24	1.6029280151743852E-4	TGTGCCACCTGGGACAGCCCCATGTCGCAGTATTATAAGAAACTCTTT	CATWDSPMSQYYKKLF	TRGV7	.	TRGJ1	29	-1	-1	24
24	1.6029280151743852E-4	TGTGCCACCTGGGCCCACAGCAAGATTCATTATAAGAAACTCTTT	CATWAHSKIHYKKLF	TRGV2	.	TRGJ1	12	-1	-1	24
24	1.6029280151743852E-4	TGTGCCACCTGGGACGGGCTCAGGAATTATTATAAGAAACTCTTT	CATWDGLRNYYKKLF	TRGV2	.	TRGJ1	18	-1	-1	23
24	1.6029280151743852E-4	TGTGCCACCTGGGACGGGGGGATTTATGGTTATAAGAAACTCTTT	CATWDGGIYGYKKLF	TRGV2	.	TRGJ1	17	-1	-1	29
24	1.6029280151743852E-4	TGTGCCACCTATCTAGGGGAATACGATTATTATAAGAAACTCTTT	CATYLGEYDYYKKLF	TRGV4	.	TRGJ1	9	-1	-1	19
24	1.6029280151743852E-4	TGTGCCTTGTGGGAGGTGCGAGTTTATTATAAGAAACTCTTT	CALWEVRVYYKKLF	TRGV9	.	TRGJ1	18	-1	-1	23
24	1.6029280151743852E-4	TGTGCCACCTGGGACGCCCGCGGGGGATTAGGGAAACTCTTT	CATWDARGGLGKLF	TRGV3	.	TRGJ1	14	-1	-1	32
24	1.6029280151743852E-4	TGTGCCACCTGGGACGCCGAGGATTATTATAAGAAACTCTTT	CATWDAEDYYKKLF	TRGV2	.	TRGJ1	15	-1	-1	22
24	1.6029280151743852E-4	TGTGCCACCTGGGACGGTAGTAGTGATTGGATCAAGACGTTT	CATWDGSSDWIKTF	TRGV2	.	TRGJP2	16	-1	-1	17
24	1.6029280151743852E-4	TGTGCCACCTGGGACGGGCCTGGGGATTATAAGAAACTCTTT	CATWDGPGDYKKLF	TRGV2	.	TRGJ1	19	-1	-1	25
24	1.6029280151743852E-4	TGTGCCACCTGGGACGGGCGGAATTATTATAAGAAACTCTTT	CATWDGRNYYKKLF	TRGV2	.	TRGJ1	18	-1	-1	20
24	1.6029280151743852E-4	TGTGCCACCTGGGACAGTCGGAATTATTATAAGAAACTCTTT	CATWDSRNYYKKLF	TRGV3	.	TRGJ1	16	-1	-1	20
24	1.6029280151743852E-4	TGTGCCACCTGGGACAGGCGAGGAGGTTATAAGAAACTCTTT	CATWDRRGGYKKLF	TRGV3	.	TRGJ1	18	-1	-1	26
24	1.6029280151743852E-4	TGTGCTGCCCCTAATACCACTGGTTGGTTCAAGATATTT	CAAPNTTGWFKIF	TRGV10	.	TRGJP1	7	-1	-1	13
24	1.6029280151743852E-4	TGTGCCACCTGGGATGGGCCAAGGAATAAGAAACTCTTT	CATWDGPRNKKLF	TRGV4	.	TRGJ1	19	-1	-1	25
24	1.6029280151743852E-4	TGTGCCACCTGGGACTATGGTTGGATCAAGACGTTT	CATWDYGWIKTF	TRGV2	.	TRGJP2	14	-1	-1	17
24	1.6029280151743852E-4	TGTGCCACCTGGGACGTATGGTATAAGAAACTCTTT	CATWDVWYKKLF	TRGV3	.	TRGJ1	14	-1	-1	21
24	1.6029280151743852E-4	TGTGCCACCTGGGACAGCTATTATAAGAAACTCTTT	CATWDSYYKKLF	TRGV8	.	TRGJ1	16	-1	-1	18
24	1.6029280151743852E-4	TGTGCCACCTGGGACAGGAGTTATAAGAAACTCTTT	CATWDRSYKKLF	TRGV3	.	TRGJ1	17	-1	-1	20
24	1.6029280151743852E-4	TGTGCCACCTTTTATGATTATAAGAAACTCTTT	CATFYDYKKLF	TRGV8	.	TRGJ1	9	-1	-1	13
24	1.6029280151743852E-4	TGTGCCACCCCGAATTATTATAAGAAACTCTTT	CATPNYYKKLF	TRGV2	.	TRGJ1	8	-1	-1	10
24	1.6029280151743852E-4	TGTGCCACCGGAGATTATAAGAAACTCTTT	CATGDYKKLF	TRGV8	.	TRGJ1	14	-1	-1	13
24	1.6029280151743852E-4	TGTGCTGCGTGGGAACCAGCCTTTTATTATAAGAAACTCTTT	CAAWEPAFYYKKLF	TRGV10	.	TRGJ1	13	-1	-1	23
24	1.6029280151743852E-4	TGTGCCACCTGGGCCCTCCCTTGCTATTATAAGAAACTCTTT	CATWALPCYYKKLF	TRGV2	.	TRGJ1	12	-1	-1	24
24	1.6029280151743852E-4	TGTGCCACCTGGGATGGGCGACCTTATTATAAGAAACTCTTT	CATWDGRPYYKKLF	TRGV2	.	TRGJ1	18	-1	-1	23
24	1.6029280151743852E-4	TGTGCCACCTGGGATGGACCAAATTATTATAAGAAACTCTTT	CATWDGPNYYKKLF	TRGV4	.	TRGJ1	19	-1	-1	21
24	1.6029280151743852E-4	TGTGCCACCTGGGATAGAAGTCGAGGTTATAAGAAACTCTTT	CATWDRSRGYKKLF	TRGV8	.	TRGJ1	16	-1	-1	26
24	1.6029280151743852E-4	TGTGCCACCTGGGACCCCGGGAGGAATTATAAGAAACTCTTT	CATWDPGRNYKKLF	TRGV4	.	TRGJ1	13	-1	-1	25
24	1.6029280151743852E-4	TGTGCCACCTGGGACGCTACTAATTATTATAAGAAACTCTTT	CATWDATNYYKKLF	TRGV2	.	TRGJ1	15	-1	-1	21
24	1.6029280151743852E-4	TGTGCCACCTGGGACGGTGTGAATTATTATAAGAAACTCTTT	CATWDGVNYYKKLF	TRGV2	.	TRGJ1	16	-1	-1	20
24	1.6029280151743852E-4	TGTGCCACCTGGGACGGGCCTTGGTATTATAAGAAACTCTTT	CATWDGPWYYKKLF	TRGV2	.	TRGJ1	19	-1	-1	24
24	1.6029280151743852E-4	TGTGCCACCTGGGACGGGCCGGCATATTATAAGAAACTCTTT	CATWDGPAYYKKLF	TRGV2	.	TRGJ1	19	-1	-1	24
24	1.6029280151743852E-4	TGTGCCACCTGGGACGGGCCGGGGTATTATAAGAAACTCTTT	CATWDGPGYYKKLF	TRGV2	.	TRGJ1	19	-1	-1	24
24	1.6029280151743852E-4	TGTGCTGCGTGGGATTATAGTTATTATAAGAAACTCTTT	CAAWDYSYYKKLF	TRGV10	.	TRGJ1	16	-1	-1	20
24	1.6029280151743852E-4	TGTGCCACCTGGGATAACGCTACGGGGAAGAAACTCTTT	CATWDNATGKKLF	TRGV3	.	TRGJ1	13	-1	-1	27
24	1.6029280151743852E-4	TGTGCCACCTGGGACGGTTGTGGTTATAAGAAACTCTTT	CATWDGCGYKKLF	TRGV2	.	TRGJ1	16	-1	-1	23
24	1.6029280151743852E-4	TGTGCCACCTGGGACGGCGGTGATTATAAGAAACTCTTT	CATWDGGDYKKLF	TRGV2	.	TRGJ1	16	-1	-1	22
24	1.6029280151743852E-4	TGTGCCACCTGGGACGACCTCTATTATAAGAAACTCTTT	CATWDDLYYKKLF	TRGV3	.	TRGJ1	14	-1	-1	21
24	1.6029280151743852E-4	TGTGCTGCGTGGGATTTTCGTTGGTTCAAGATATTT	CAAWDFRWFKIF	TRGV10	.	TRGJP1	15	-1	-1	19
24	1.6029280151743852E-4	TGTGCCTTCCAGGTCGATTATTATAAGAAACTCTTT	CAFQVDYYKKLF	TRGV2	.	TRGJ1	5	-1	-1	13
24	1.6029280151743852E-4	TGTGCCACCTGGTCTGAGGGTTATAAGAAACTCTTT	CATWSEGYKKLF	TRGV8	.	TRGJ1	11	-1	-1	20
24	1.6029280151743852E-4	TGTGCCACCTGGGACAGGTGTTATAAGAAACTCTTT	CATWDRCYKKLF	TRGV3	.	TRGJ1	17	-1	-1	20
24	1.6029280151743852E-4	TGTGCCCCAAGGGGCCGTTATAAGAAACTCTTT	CAPRGRYKKLF	TRGV8	.	TRGJ1	5	-1	-1	17
24	1.6029280151743852E-4	TGTGCCACCTGGGATCATTATAAGAAACTCTTT	CATWDHYKKLF	TRGV4	.	TRGJ1	14	-1	-1	13
24	1.6029280151743852E-4	TTCCTTCTCCCTGATTGGATCAAGACGTTT	FLLPDWIKTF	TRGV2	.	TRGJP2	0	-1	-1	11
24	1.6029280151743852E-4	TGTGCTGCGTGGGATTCAGGGTGGATATTT	CAAWDSGWIF	TRGV10	.	TRGJP1	15	-1	-1	23
24	1.6029280151743852E-4	TGTGCCTTGATGGATTGGTTCAAGATATTT	CALMDWFKIF	TRGV9	.	TRGJP1	12	-1	-1	10
24	1.6029280151743852E-4	TGTGCCACCTGGGATTGGATCAAGACGTTT	CATWDWIKTF	TRGV8	.	TRGJP2	17	-1	-1	12
24	1.6029280151743852E-4	TGTGCCACCTGGGATATAGAGAAACTCTTT	CATWDIEKLF	TRGV8	.	TRGJ1	15	-1	-1	14
24	1.6029280151743852E-4	TGTGCCACCTGGGACGATGCGAAACTCTTT	CATWDDAKLF	TRGV3	.	TRGJ1	14	-1	-1	20
24	1.6029280151743852E-4	TGTGCTTGCGTTGGAATTCTGGATACTGGTTGGTTCAAGATATTT	CACVGILDTGWFKIF	TRGV10	.	TRGJP1	14	-1	-1	24
24	1.6029280151743852E-4	TGTGCCACCTGGGACCCGGCGGCGAGTGATTGGATCAAGACGTTT	CATWDPAASDWIKTF	TRGV2	.	TRGJP2	14	-1	-1	24
24	1.6029280151743852E-4	TGTGCTGCGTGGGGCCCGATGTATTATTATAAGAAACTCTTT	CAAWGPMYYYKKLF	TRGV10	.	TRGJ1	12	-1	-1	22
24	1.6029280151743852E-4	TGTGCCACCTGGGACGGGTGTCTTTATTATAAGAAACTCTTT	CATWDGCLYYKKLF	TRGV2	.	TRGJ1	17	-1	-1	23
24	1.6029280151743852E-4	TGTGCCACCTGGGACGGAGATGATTATTATAAGAAACTCTTT	CATWDGDDYYKKLF	TRGV3	.	TRGJ2	14	-1	-1	22
24	1.6029280151743852E-4	TGTGCCACCTGGGATTCGGCTTCATATAAGAAACTCTTT	CATWDSASYKKLF	TRGV4	.	TRGJ1	14	-1	-1	24
24	1.6029280151743852E-4	TGTGCCACCTGGGATGGGCATGATTATAAGAAACTCTTT	CATWDGHDYKKLF	TRGV4	.	TRGJ1	18	-1	-1	19
24	1.6029280151743852E-4	TGTGCCACCTGGGACGGTCAAGGTTATAAGAAACTCTTT	CATWDGQGYKKLF	TRGV7	.	TRGJ1	14	-1	-1	23
24	1.6029280151743852E-4	TGTGCCACCTGGGACGGACCTTATTATAAGAAACTCTTT	CATWDGPYYKKLF	TRGV2	.	TRGJ1	19	-1	-1	20
24	1.6029280151743852E-4	TGTGCCACCTGGGATAGGGAATATAAGAAACTCTTT	CATWDREYKKLF	TRGV8	.	TRGJ1	17	-1	-1	21
24	1.6029280151743852E-4	TGTGCCACCTGGGGCGATTATAAGAAACTCTTT	CATWGDYKKLF	TRGV8	.	TRGJ1	12	-1	-1	16
24	1.6029280151743852E-4	TGTGCCTTGTGGGAGACCCCCACTGGTTGGTTCAAGATATTT	CALWETPTGWFKIF	TRGV9	.	TRGJP1	14	-1	-1	19
24	1.6029280151743852E-4	TGTGCCACCTGGGACGGCCTCAAGAGTTATAAGAAACTCTTT	CATWDGLKSYKKLF	TRGV2	.	TRGJ1	16	-1	-1	26
24	1.6029280151743852E-4	TGTGCCACCTGGGACAAAAAGGGGTATAAGAAACTCTTT	CATWDKKGYKKLF	TRGV7	.	TRGJ1	15	-1	-1	24
24	1.6029280151743852E-4	TGTGCCACCTGGGATGAGAGAGAGAAACTCTTT	CATWDEREKLF	TRGV4	.	TRGJ1	15	-1	-1	22
24	1.6029280151743852E-4	TGTGCTGCGTGGGAGACGGCCACTGGTTGGTTCAAGATATTT	CAAWETATGWFKIF	TRGV10	.	TRGJP1	13	-1	-1	19
23	1.5361393478754526E-4	TGTGCTGCGTGGGACCAAATTAGTTCCACCACTGGTTGGTTCAAGATATTT	CAAWDQISSTTGWFKIF	TRGV10	.	TRGJP1	13	-1	-1	27
23	1.5361393478754526E-4	TGTGCCACCTGGGATTCACGAGGGGGTAGTGATTGGATCAAGACGTTT	CATWDSRGGSDWIKTF	TRGV8	.	TRGJP2	14	-1	-1	25
23	1.5361393478754526E-4	TGTGCCACCTGGGACGGGCCCCTAACCAGGCGAAATAAGAAACTCTTT	CATWDGPLTRRNKKLF	TRGV2	.	TRGJ1	20	-1	-1	34
23	1.5361393478754526E-4	TGTGCCACCTGGGACGGGCCCAACCGTAGTGATTGGATCAAGACGTTT	CATWDGPNRSDWIKTF	TRGV2	.	TRGJP2	20	-1	-1	25
23	1.5361393478754526E-4	TGTGCCACCTGGGACGGGGAGACGGGTAGTGATTGGATCAAGACGTTT	CATWDGETGSDWIKTF	TRGV2	.	TRGJP2	17	-1	-1	25
23	1.5361393478754526E-4	TGTGCCACCTGGGACTTAGAAGGGAGTTATTATAAGAAACTCTTT	CATWDLEGSYYKKLF	TRGV8	.	TRGJ1	13	-1	-1	23
23	1.5361393478754526E-4	TGTGCCACCTGGGACGGGCGCAGTAGTGATTGGATCAAGACGTTT	CATWDGRSSDWIKTF	TRGV2	.	TRGJP2	18	-1	-1	21
23	1.5361393478754526E-4	TGTGCCACCTGGGACGACAATTCGAATTATTATAAGAAACTCTTT	CATWDDNSNYYKKLF	TRGV2	.	TRGJ1	15	-1	-1	18
23	1.5361393478754526E-4	TGTGCCACCTGGGCGAATAGTAGTGATTGGATCAAGACGTTT	CATWANSSDWIKTF	TRGV2	.	TRGJP2	12	-1	-1	16
23	1.5361393478754526E-4	TGTGCCACCTGGGGCGCCCTGTTAATTTATAAGAAACTCTTT	CATWGALLIYKKLF	TRGV7	.	TRGJ1	21	-1	-1	26
23	1.5361393478754526E-4	TGTGCCACCTGGGACGGGCCTCACTATTATAAGAAACTCTTT	CATWDGPHYYKKLF	TRGV2	.	TRGJ1	19	-1	-1	24
23	1.5361393478754526E-4	TGTGCCACCTGGGACGGACCCCCTTATTATAAGAAACTCTTT	CATWDGPPYYKKLF	TRGV2	.	TRGJ1	20	-1	-1	23
23	1.5361393478754526E-4	TGTGCCACCTGGGACAGGCATTGGAATTATAAGAAACTCTTT	CATWDRHWNYKKLF	TRGV7	.	TRGJ1	18	-1	-1	25
23	1.5361393478754526E-4	TGTGCCACCTGGGACAGGCAGAGGGATTATAAGAAACTCTTT	CATWDRQRDYKKLF	TRGV3	.	TRGJ1	18	-1	-1	25
23	1.5361393478754526E-4	TGTGCCACCTGGGACCAGAATTATTATAAGAAACTCTTT	CATWDQNYYKKLF	TRGV2	.	TRGJ1	14	-1	-1	17
23	1.5361393478754526E-4	TGTGCCACCTGGGACGGGCGATATTATAAGAAACTCTTT	CATWDGRYYKKLF	TRGV2	.	TRGJ2	18	-1	-1	21
23	1.5361393478754526E-4	TGTGCCACCTGGGACAGGAGCGATTGGATCAAGACGTTT	CATWDRSDWIKTF	TRGV7	.	TRGJP2	17	-1	-1	15
23	1.5361393478754526E-4	TGTGCTGCGTGGGATCCTGGTTGGTTCAAGATATTT	CAAWDPGWFKIF	TRGV10	.	TRGJP1	14	-1	-1	16
23	1.5361393478754526E-4	TGTGCCACCTGGGACGGAGGTTGGTTCAAGATATTT	CATWDGGWFKIF	TRGV2	.	TRGJP1	16	-1	-1	18
23	1.5361393478754526E-4	TGTGCTGCGTGGGATTATGGGTTCAAGATATTT	CAAWDYGFKIF	TRGV10	.	TRGJP1	16	-1	-1	19
23	1.5361393478754526E-4	TGTGCCACCTCCTTCGGTTATAAGAAACTCTTT	CATSFGYKKLF	TRGV8	.	TRGJ1	9	-1	-1	17
23	1.5361393478754526E-4	TGTGCCACCTGGGATAGAATCAAGACGTTT	CATWDRIKTF	TRGV8	.	TRGJP2	16	-1	-1	12
23	1.5361393478754526E-4	TGTGCCACCGATTATAAGAAACTCTTT	CATDYKKLF	TRGV4	.	TRGJ1	8	-1	-1	10
23	1.5361393478754526E-4	TGTGCCACCTGGGACGGGCGGCGTAGTGATTGGATCAAGACGTTT	CATWDGRRSDWIKTF	TRGV2	.	TRGJP2	18	-1	-1	22
23	1.5361393478754526E-4	TGTGCCACCTGGGGCTTCGCTTTTTATTATAAGAAACTCTTT	CATWGFAFYYKKLF	TRGV3	.	TRGJ1	12	-1	-1	23
23	1.5361393478754526E-4	TGTGCCACCTGGGATAGGGGGGCCGGCTATAAGAAACTCTTT	CATWDRGAGYKKLF	TRGV8	.	TRGJ1	17	-1	-1	27
23	1.5361393478754526E-4	TGTGCCACCTGGGACAGGCCTCGGTATTATAAGAAACTCTTT	CATWDRPRYYKKLF	TRGV7	.	TRGJ1	20	-1	-1	24
23	1.5361393478754526E-4	TGTGCCACCTGGGATGGTAATTATTATAAGAAACTCTTT	CATWDGNYYKKLF	TRGV4	.	TRGJ1	16	-1	-1	18
23	1.5361393478754526E-4	TGTGCCACCTGGGACGGGCTTTGTTATAAGAAACTCTTT	CATWDGLCYKKLF	TRGV2	.	TRGJ1	18	-1	-1	20
23	1.5361393478754526E-4	TGTGCCACCTGGGACGGGCAATATTATAAGAAACTCTTT	CATWDGQYYKKLF	TRGV2	.	TRGJ1	18	-1	-1	21
23	1.5361393478754526E-4	TGTGCCACCTGGGACGGGCAAGGTTGGATCAAGACGTTT	CATWDGQGWIKTF	TRGV2	.	TRGJP2	18	-1	-1	23
23	1.5361393478754526E-4	TGTGCCACCTGGGACAGGCTGAGGTATAAGAAACTCTTT	CATWDRLRYKKLF	TRGV3	.	TRGJ1	18	-1	-1	24
23	1.5361393478754526E-4	TGTGCCACCTGGGACAGGCGCTATTATAAGAAACTCTTT	CATWDRRYYKKLF	TRGV5	.	TRGJ1	18	-1	-1	21
23	1.5361393478754526E-4	TGTGCCACCTGGGAAGAGAGTTATTATAAGAAACTCTTT	CATWEESYYKKLF	TRGV2	.	TRGJ1	13	-1	-1	17
23	1.5361393478754526E-4	TGTGCCACCTGGTCGAATTATTATAAGAAACTCTTT	CATWSNYYKKLF	TRGV2	.	TRGJ1	11	-1	-1	12
23	1.5361393478754526E-4	TGTGCCACCTGGGCAAATTATTATAAGAAACTCTTT	CATWANYYKKLF	TRGV2	.	TRGJ2	12	-1	-1	15
23	1.5361393478754526E-4	TGTGCCACCTGGGATTCTACTTATAAGAAACTCTTT	CATWDSTYKKLF	TRGV3	.	TRGJ1	13	-1	-1	20
23	1.5361393478754526E-4	TGTGCCACCTGGGACGGTTATTATAAGAAACTCTTT	CATWDGYYKKLF	TRGV2	.	TRGJ1	16	-1	-1	17
23	1.5361393478754526E-4	TGTGCCACCTGGGACGGGCACTATAAGAAACTCTTT	CATWDGHYKKLF	TRGV2	.	TRGJ1	18	-1	-1	21
23	1.5361393478754526E-4	TGTGCCACCTGGGACAGGCAAAAAAAGAAACTCTTT	CATWDRQKKKLF	TRGV7	.	TRGJ1	18	-1	-1	24
23	1.5361393478754526E-4	TGTGCCACCTGTGACTATTATAAGAAACTCTTT	CATCDYYKKLF	TRGV2	.	TRGJ1	14	-1	-1	15
23	1.5361393478754526E-4	TGTGCCACCTGGTATTATTATAAGAAACTCTTT	CATWYYYKKLF	TRGV8	.	TRGJ1	14	-1	-1	13
23	1.5361393478754526E-4	TGTGCCACCTGGGCTTATTATAAGAAACTCTTT	CATWAYYKKLF	TRGV8	.	TRGJ2	12	-1	-1	14
23	1.5361393478754526E-4	TGTGCCACCTGGGATGATTATAAGAAACTCTTT	CATWDDYKKLF	TRGV7	.	TRGJ1	13	-1	-1	13
23	1.5361393478754526E-4	TGTGCCACCTGGGAAAAAACTAAGAAACTCTTT	CATWEKTKKLF	TRGV8	.	TRGJ1	13	-1	-1	20
23	1.5361393478754526E-4	TGTGCTGCGTGGTGTTGGTTCAAGATATTT	CAAWCWFKIF	TRGV10	.	TRGJP1	11	-1	-1	13
23	1.5361393478754526E-4	TGTGCCACCAATTATAAGAAACTCTTT	CATNYKKLF	TRGV4	.	TRGJ2	8	-1	-1	10
23	1.5361393478754526E-4	TGTGCCAAAGATAAGAAACTCTTT	CAKDKKLF	TRGV2	.	TRGJ1	6	-1	-1	10
23	1.5361393478754526E-4	TGTGGTTGGATCAAGACGTTT	CGWIKTF	TRGV3	.	TRGJP2	3	-1	-1	1
23	1.5361393478754526E-4	TGTGCCACCTGGGATAGGTCGGGGGCCAATGGGTTGAAACTCTTT	CATWDRSGANGLKLF	TRGV8	.	TRGJ1	17	-1	-1	35
23	1.5361393478754526E-4	TGTGCCACCTGGGACGGACCCCGGAATTATTATAAGAAACTCTTT	CATWDGPRNYYKKLF	TRGV2	.	TRGJ1	20	-1	-1	23
23	1.5361393478754526E-4	TGTGCTGCGTCCGTTAATACCACTGGTTGGTTCAAGATATTT	CAASVNTTGWFKIF	TRGV10	.	TRGJP1	9	-1	-1	16
23	1.5361393478754526E-4	TGTGCTGCGTGGGATTATCTAGGGTATTATAAGAAACTCTTT	CAAWDYLGYYKKLF	TRGV10	.	TRGJ2	16	-1	-1	24
23	1.5361393478754526E-4	TGTGCTGCGTGGGAAGCCCCGAATTATTATAAGAAACTCTTT	CAAWEAPNYYKKLF	TRGV10	.	TRGJ1	13	-1	-1	19
23	1.5361393478754526E-4	TGTGCCACCTGGGGCTGGGCCGATTATTATAAGAAACTCTTT	CATWGWADYYKKLF	TRGV2	.	TRGJ1	20	-1	-1	22
23	1.5361393478754526E-4	TGTGCCACCTGGGACCGTATAAACTATTATAAGAAACTCTTT	CATWDRINYYKKLF	TRGV2	.	TRGJ1	14	-1	-1	21
23	1.5361393478754526E-4	TGTGCCACCTGGGACGGGCCTCCGAATTATAAGAAACTCTTT	CATWDGPPNYKKLF	TRGV2	.	TRGJ1	19	-1	-1	25
23	1.5361393478754526E-4	TGTGCTGCGTGGGATTATAGAGATTATAAGAAACTCTTT	CAAWDYRDYKKLF	TRGV10	.	TRGJ1	16	-1	-1	22
23	1.5361393478754526E-4	TGTGCCACCTGGGATAGTAGTGATTGGATCAAGACGTTT	CATWDSSDWIKTF	TRGV8	.	TRGJP2	16	-1	-1	13
23	1.5361393478754526E-4	TGTGCCACCTGGGACGGGCGTTATTATAAGAAACTCTTT	CATWDGRYYKKLF	TRGV2	.	TRGJ1	18	-1	-1	20
23	1.5361393478754526E-4	TGTGCTGCGTGGGCGAGGGGTTATAAGAAACTCTTT	CAAWARGYKKLF	TRGV10	.	TRGJ1	12	-1	-1	20
23	1.5361393478754526E-4	TGTGCCACCTGGGTCTTTTATTATAAGAAACTCTTT	CATWVFYYKKLF	TRGV8	.	TRGJ1	12	-1	-1	17
23	1.5361393478754526E-4	TGTGCCTTGTGGGAGGTGCATTGGCTCACTGGTTGGTTCAAGATATTT	CALWEVHWLTGWFKIF	TRGV9	.	TRGJP1	19	-1	-1	26
23	1.5361393478754526E-4	TGTGCTGCGTGGGATAATTCTGCCACTGGTTGGTTCAAGATATTT	CAAWDNSATGWFKIF	TRGV10	.	TRGJP1	14	-1	-1	22
23	1.5361393478754526E-4	TGTGCCACCTGGGACGGGATGAATTATTATAAGAAACTCTTT	CATWDGMNYYKKLF	TRGV2	.	TRGJ1	17	-1	-1	20
23	1.5361393478754526E-4	TGTGCTGCGTGGGATCTTTCACGGTGGTTCAAGATATTT	CAAWDLSRWFKIF	TRGV10	.	TRGJP1	14	-1	-1	19
23	1.5361393478754526E-4	TGTGCCACCTGGGGCGGGGATTATTATAAGAAACTCTTT	CATWGGDYYKKLF	TRGV8	.	TRGJ1	12	-1	-1	19
23	1.5361393478754526E-4	TGTGCCACCTGGGACAGGCGTTTTTATAAGAAACTCTTT	CATWDRRFYKKLF	TRGV3	.	TRGJ1	18	-1	-1	20
23	1.5361393478754526E-4	TGTGCCACCACGGTTAGTGATTGGATCAAGACGTTT	CATTVSDWIKTF	TRGV8	.	TRGJP2	8	-1	-1	14
22	1.46935068057652E-4	TGTGCCTTGTGGGAGGTGTTGAGGGGAGACTACCTATATAGTAGTGATTGGATCAAGACGTTT	CALWEVLRGDYLYSSDWIKTF	TRGV9	.	TRGJP2	17	-1	-1	28
22	1.46935068057652E-4	TGTGCCACCTGGGACGGGCGTTGGGGTCCCCTAAGGTTTTATTATAAGAAACTCTTT	CATWDGRWGPLRFYYKKLF	TRGV2	.	TRGJ1	18	-1	-1	38
22	1.46935068057652E-4	TGTGCCACCTGGGACGGGCCGCCTGAATATAGTAGTGATTGGATCAAGACGTTT	CATWDGPPEYSSDWIKTF	TRGV2	.	TRGJP2	19	-1	-1	26
22	1.46935068057652E-4	TGTGCTGCGTGGGATTACCGTGGCCCTCTGAATTATTATAAGAAACTCTTT	CAAWDYRGPLNYYKKLF	TRGV10	.	TRGJ1	17	-1	-1	29
22	1.46935068057652E-4	TGTGCCACCTGGGACGGACTGGGGATATGTAGTGATTGGATCAAGACGTTT	CATWDGLGICSDWIKTF	TRGV3	.	TRGJP2	20	-1	-1	24
22	1.46935068057652E-4	TGTGCCACCTGGGACAGGCTCCTTCGGAGTAGTGATTGGATCAAGACGTTT	CATWDRLLRSSDWIKTF	TRGV3	.	TRGJP2	18	-1	-1	27
22	1.46935068057652E-4	TGTGCCACCTGGGACAGGCCCCGGGCGCCGAATTATTATAAGAAACTCTTT	CATWDRPRAPNYYKKLF	TRGV3	.	TRGJ1	19	-1	-1	28
22	1.46935068057652E-4	TGTGCCACCTGGGACCTACAAGAGTTGGGCAAAAAAATCAAGGTATTT	CATWDLQELGKKIKVF	TRGV2	.	TRGJP	14	-1	-1	18
22	1.46935068057652E-4	TGTGCCACCTGGGACCCCTGTAGGGGAAATTATTATAAGAAACTCTTT	CATWDPCRGNYYKKLF	TRGV8	.	TRGJ1	13	-1	-1	27
22	1.46935068057652E-4	TGTGCCACCTGGGACGGTAGGGACCCGAATTATTATAAGAAACTCTTT	CATWDGRDPNYYKKLF	TRGV2	.	TRGJ1	16	-1	-1	25
22	1.46935068057652E-4	TGTGCCACCTGGGACAGCCTGACAGAGGTTCATTATAAGAAACTCTTT	CATWDSLTEVHYKKLF	TRGV3	.	TRGJ1	20	-1	-1	31
22	1.46935068057652E-4	TGTGCTGCGTGGGAGTCATATAGTAGTGATTGGATCAAGACGTTT	CAAWESYSSDWIKTF	TRGV10	.	TRGJP2	13	-1	-1	17
22	1.46935068057652E-4	TGTGCCACCTGGGATAAGGGGAGTAGTGATTGGATCAAGACGTTT	CATWDKGSSDWIKTF	TRGV8	.	TRGJP2	15	-1	-1	21
22	1.46935068057652E-4	TGTGCCACCTGGGGCTTCCATTTATATTATAAGAAACTCTTT	CATWGFHLYYKKLF	TRGV3	.	TRGJ1	12	-1	-1	24
22	1.46935068057652E-4	TGTGCCACCTGGGGGAGCCAAGCCCCAAAAAAGAAACTCTTT	CATWGSQAPKKKLF	TRGV7	.	TRGJ1	12	-1	-1	30
22	1.46935068057652E-4	TGTGCCACCTGGGATCTGGCGAATTATTATAAGAAACTCTTT	CATWDLANYYKKLF	TRGV8	.	TRGJ1	14	-1	-1	19
22	1.46935068057652E-4	TGTGCCACCTGGGACGGGCCGGTTTATTATAAGAAACTCTTT	CATWDGPVYYKKLF	TRGV2	.	TRGJ1	22	-1	-1	23
22	1.46935068057652E-4	TGTGCCACCTGGGACAGGGGCCATTATTATAAGAAACTCTTT	CATWDRGHYYKKLF	TRGV3	.	TRGJ1	17	-1	-1	22
22	1.46935068057652E-4	TGTGCCACCTGGGACGGGGTTTATTATAAGAAACTCTTT	CATWDGVYYKKLF	TRGV2	.	TRGJ1	17	-1	-1	20
22	1.46935068057652E-4	TGTGCCACCTGGGACGGAAATTATTATAAGAAACTCTTT	CATWDGNYYKKLF	TRGV2	.	TRGJ1	16	-1	-1	18
22	1.46935068057652E-4	TGTGCCACCTGGGACAGGCCAGGTTATAAGAAACTCTTT	CATWDRPGYKKLF	TRGV3	.	TRGJ1	19	-1	-1	23
22	1.46935068057652E-4	TGTGCTGCGTGGGATCGAGGTTGGTTCAAGATATTT	CAAWDRGWFKIF	TRGV10	.	TRGJP1	14	-1	-1	18
22	1.46935068057652E-4	TGTGCCACCTGGTCGAAAGATTATAAGAAACTCTTT	CATWSKDYKKLF	TRGV2	.	TRGJ1	11	-1	-1	12
22	1.46935068057652E-4	TGTGCCACCTGGCTCGGTTATTATAAGAAACTCTTT	CATWLGYYKKLF	TRGV2	.	TRGJ1	11	-1	-1	17
22	1.46935068057652E-4	TGTGCCACCTGGGTTACGGAGAAACTCTTT	CATWVTEKLF	TRGV8	.	TRGJ1	15	-1	-1	19
22	1.46935068057652E-4	TGTGCCACCTGGGACTTCGTCTGGGATTATTATAAGAAACTCTTT	CATWDFVWDYYKKLF	TRGV2	.	TRGJ1	14	-1	-1	25
22	1.46935068057652E-4	TGTGCCACCTGGGACGGGTCTAGTAATTATTATAAGAAACTCTTT	CATWDGSSNYYKKLF	TRGV2	.	TRGJ1	17	-1	-1	24
22	1.46935068057652E-4	TGTGCCACCTGGGACAGGACCACTTCGATCTATAAGAAACTCTTT	CATWDRTTSIYKKLF	TRGV3	.	TRGJ1	17	-1	-1	30
22	1.46935068057652E-4	TGTGCCACCAACCGGCAAGAGTTGGGCAAAAAAATCAAGGTATTT	CATNRQELGKKIKVF	TRGV2	.	TRGJP	8	-1	-1	13
22	1.46935068057652E-4	TGTGCCACCTGGGATAGTTCACCCCATTATAAGAAACTCTTT	CATWDSSPHYKKLF	TRGV8	.	TRGJ1	16	-1	-1	25
22	1.46935068057652E-4	TGTGCCACCTGGGATAACAGTAGTGATTGGATCAAGACGTTT	CATWDNSSDWIKTF	TRGV8	.	TRGJP2	15	-1	-1	18
22	1.46935068057652E-4	TGTGCCCCCTTGTTCACCACTGGTTGGTTCAAGATATTT	CAPLFTTGWFKIF	TRGV9	.	TRGJP1	5	-1	-1	15
22	1.46935068057652E-4	TGTGCCACCTGGGACGGGGGATATTATAAGAAACTCTTT	CATWDGGYYKKLF	TRGV3	.	TRGJ2	17	-1	-1	21
22	1.46935068057652E-4	TGTGCCACCTGGGACAGGGATAATTATAAGAAACTCTTT	CATWDRDNYKKLF	TRGV3	.	TRGJ1	17	-1	-1	19
22	1.46935068057652E-4	TGTGCCACCTGGGATAGATATAAGAAACTCTTT	CATWDRYKKLF	TRGV8	.	TRGJ1	16	-1	-1	18
22	1.46935068057652E-4	TGTGCCGCGAAATATTATAAGAAACTCTTT	CAAKYYKKLF	TRGV4	.	TRGJ1	5	-1	-1	7
22	1.46935068057652E-4	TGTGCCAAACGAAAGAAACTCTTT	CAKRKKLF	TRGV2	.	TRGJ1	6	-1	-1	12
22	1.46935068057652E-4	TGTGCTGCGTGGGACGCTAGAATGGGGAATTATTATAAGAAACTCTTT	CAAWDARMGNYYKKLF	TRGV10	.	TRGJ2	13	-1	-1	26
22	1.46935068057652E-4	TGTGCCACCTGGGACGGGCTCCGGGCGAGTGATTGGATCAAGACGTTT	CATWDGLRASDWIKTF	TRGV2	.	TRGJP2	22	-1	-1	27
22	1.46935068057652E-4	TGTGCTGCGTGGGAGCCTACCACTGGTTGGTTCAAGATATTT	CAAWEPTTGWFKIF	TRGV10	.	TRGJP1	13	-1	-1	17
22	1.46935068057652E-4	TGTGCCACCTGGGTTCCGTCGAATTATTATAAGAAACTCTTT	CATWVPSNYYKKLF	TRGV3	.	TRGJ1	12	-1	-1	18
22	1.46935068057652E-4	TGTGCCACCTGGGATACCCCGAAGTATTATAAGAAACTCTTT	CATWDTPKYYKKLF	TRGV8	.	TRGJ1	15	-1	-1	19
22	1.46935068057652E-4	TGTGCTGCGTGGCCCCACACTGGTTGGTTCAAGATATTT	CAAWPHTGWFKIF	TRGV10	.	TRGJP1	11	-1	-1	17
22	1.46935068057652E-4	TGTGCCTTGTGGGAGAGTACTGGTTGGTTCAAGATATTT	CALWESTGWFKIF	TRGV9	.	TRGJP1	14	-1	-1	18
22	1.46935068057652E-4	TGTGCCACCTGGGATGGGCCGGGTTTTATGAAACTCTTT	CATWDGPGFMKLF	TRGV4	.	TRGJ1	19	-1	-1	23
22	1.46935068057652E-4	TGTGCCACCTGGGATGGGCGCCCTTATAAGAAACTCTTT	CATWDGRPYKKLF	TRGV4	.	TRGJ1	18	-1	-1	23
22	1.46935068057652E-4	TGTGCCACCTGGGACGGAGATTATTATAAGAAACTCTTT	CATWDGDYYKKLF	TRGV3	.	TRGJ1	14	-1	-1	19
22	1.46935068057652E-4	TGTGCTGCGTGGGAAACTGGTTGGTTCAAGATATTT	CAAWETGWFKIF	TRGV10	.	TRGJP1	13	-1	-1	15
22	1.46935068057652E-4	TGTGCCACCTGGGTTTTTTATTATAAGAAACTCTTT	CATWVFYYKKLF	TRGV8	.	TRGJ1	12	-1	-1	17
22	1.46935068057652E-4	TGTGCCACCTGGGTGAATTATTATAAGAAACTCTTT	CATWVNYYKKLF	TRGV2	.	TRGJ1	12	-1	-1	14
22	1.46935068057652E-4	TGTGCCACCCAAGGAAATTATAAGAAACTCTTT	CATQGNYKKLF	TRGV2	.	TRGJ1	8	-1	-1	16
22	1.46935068057652E-4	TGTGCCACCGGGTGGTATTATAAGAAACTCTTT	CATGWYYKKLF	TRGV3	.	TRGJ1	11	-1	-1	15
21	1.402562013277587E-4	TGTGCCTTGTGGGAGGTGCATATACGGACTGGTTGGTTCAAGATATTT	CALWEVHIRTGWFKIF	TRGV9	.	TRGJP1	19	-1	-1	19
21	1.402562013277587E-4	TGTGCCCCACTCTTCTATGTTGGAGGGGACGAATATAAGAAACTCTTT	CAPLFYVGGDEYKKLF	TRGV8	.	TRGJ1	5	-1	-1	33
21	1.402562013277587E-4	TGTGCCACCTGGGATCAGGTGGATAGTAGTGATTGGATCAAGACGTTT	CATWDQVDSSDWIKTF	TRGV8	.	TRGJP2	18	-1	-1	22
21	1.402562013277587E-4	TGTGCCACCTGGGATATAACCGCTTCGGGGTATTATAAGAAACTCTTT	CATWDITASGYYKKLF	TRGV8	.	TRGJ1	15	-1	-1	30
21	1.402562013277587E-4	TGTGCCACCTGGGACGGGCAAATGTCAATTTATTATAAGAAACTCTTT	CATWDGQMSIYYKKLF	TRGV2	.	TRGJ1	18	-1	-1	29
21	1.402562013277587E-4	TGTGCCACCTGGGACAGGACGGGGTTGGGCAAAAAAATCAAGGTATTT	CATWDRTGLGKKIKVF	TRGV5	.	TRGJP	17	-1	-1	23
21	1.402562013277587E-4	TGTGCCACCTGGGACGGGCCCAGAAGATCCTATAAGAAACTCTTT	CATWDGPRRSYKKLF	TRGV2	.	TRGJ1	20	-1	-1	30
21	1.402562013277587E-4	TGTGCCACCTGGGATGGGCCGGGTTATTATAAGAAACTCTTT	CATWDGPGYYKKLF	TRGV4	.	TRGJ1	19	-1	-1	23
21	1.402562013277587E-4	TGTGCCACCTGGGATGATAGGATTTATTATAAGAAACTCTTT	CATWDDRIYYKKLF	TRGV4	.	TRGJ2	15	-1	-1	20
21	1.402562013277587E-4	TGTGCCACCTGGGACGGGCTGAGATATTATAAGAAACTCTTT	CATWDGLRYYKKLF	TRGV2	.	TRGJ1	18	-1	-1	24
21	1.402562013277587E-4	TGTGCCACCTGGGACGGGCCTCATCATTATAAGAAACTCTTT	CATWDGPHHYKKLF	TRGV2	.	TRGJ1	19	-1	-1	22
21	1.402562013277587E-4	TGTGCCACCTGGGACGGGCCTGTATATTATAAGAAACTCTTT	CATWDGPVYYKKLF	TRGV2	.	TRGJ1	22	-1	-1	24
21	1.402562013277587E-4	TGTGCCACCTGGGACGGGCCACGGCATTATAAGAAACTCTTT	CATWDGPRHYKKLF	TRGV2	.	TRGJ2	19	-1	-1	25
21	1.402562013277587E-4	TGTGCCACCTGGGACGGGGGAGGATATTATAAGAAACTCTTT	CATWDGGGYYKKLF	TRGV2	.	TRGJ1	17	-1	-1	24
21	1.402562013277587E-4	TGTGCCACCTGGGACGGGATTGTCTATTATAAGAAACTCTTT	CATWDGIVYYKKLF	TRGV2	.	TRGJ1	17	-1	-1	24
21	1.402562013277587E-4	TGTGCCACCTGGCCCCTGGGGCAGTATAAGAAACTCTTT	CATWPLGQYKKLF	TRGV3	.	TRGJ1	11	-1	-1	24
21	1.402562013277587E-4	TGTGCCACCTGGGCCGTGAATTATTATAAGAAACTCTTT	CATWAVNYYKKLF	TRGV2	.	TRGJ1	15	-1	-1	17
21	1.402562013277587E-4	TGTGCCACCTGGGACGGGCCGGGATATAAGAAACTCTTT	CATWDGPGYKKLF	TRGV2	.	TRGJ1	19	-1	-1	24
21	1.402562013277587E-4	TGTGCCACCTGGGACGAGAGGGATTATAAGAAACTCTTT	CATWDERDYKKLF	TRGV2	.	TRGJ1	15	-1	-1	22
21	1.402562013277587E-4	TGTGCCACCTGGGACAGGCGGCATTATAAGAAACTCTTT	CATWDRRHYKKLF	TRGV3	.	TRGJ1	18	-1	-1	22
21	1.402562013277587E-4	TGTGCCACCTGGTGTTATTATAAGAAACTCTTT	CATWCYYKKLF	TRGV4	.	TRGJ1	11	-1	-1	14
21	1.402562013277587E-4	TGTGCCACCTGGGATAATTATAAGAAACTCTTT	CATWDNYKKLF	TRGV8	.	TRGJ2	15	-1	-1	13
21	1.402562013277587E-4	TGTGCTGCTTCTGGTTGGTTCAAGATATTT	CAASGWFKIF	TRGV10	.	TRGJP1	7	-1	-1	10
21	1.402562013277587E-4	TGTGCCACCTGGGACGCTCCTCCCCGTAGTGATTGGATCAAGACGTTT	CATWDAPPRSDWIKTF	TRGV2	.	TRGJP2	15	-1	-1	25
21	1.402562013277587E-4	TGTGCCACCTGGGACGGGCGAGGGGTCGTTTATTATAAGAAACTCTTT	CATWDGRGVVYYKKLF	TRGV2	.	TRGJ1	18	-1	-1	29
21	1.402562013277587E-4	TGTGCCACCTGGGACGGGCAGGAGTTGGGCAAAAAAATCAAGGTATTT	CATWDGQELGKKIKVF	TRGV2	.	TRGJP	18	-1	-1	15
21	1.402562013277587E-4	TGTGCCACCTGGGACAGGCGGGGTCGTAGTGATTGGATCAAGACGTTT	CATWDRRGRSDWIKTF	TRGV3	.	TRGJP2	18	-1	-1	25
21	1.402562013277587E-4	TGTGCCACCTGGGATAGAAGGGGGCTGGGGTATAAGAAACTCTTT	CATWDRRGLGYKKLF	TRGV8	.	TRGJ1	16	-1	-1	30
21	1.402562013277587E-4	TGTGCCACCTGGGACGGGCCAATAGGAGATTGGATCAAGACGTTT	CATWDGPIGDWIKTF	TRGV2	.	TRGJP2	19	-1	-1	27
21	1.402562013277587E-4	TGTGCCACCTGGGACGAAGATAGTAGTGATTGGATCAAGACGTTT	CATWDEDSSDWIKTF	TRGV2	.	TRGJP2	15	-1	-1	19
21	1.402562013277587E-4	TGTGCCACCTGGGACAGGCCTCTCACCGACTATAAGAAACTCTTT	CATWDRPLTDYKKLF	TRGV3	.	TRGJ2	23	-1	-1	30
21	1.402562013277587E-4	TGTGCTGCGTGGGATTGTACCACTGGTTGGTTCAAGATATTT	CAAWDCTTGWFKIF	TRGV10	.	TRGJP1	15	-1	-1	17
21	1.402562013277587E-4	TGTGCCACCTGGGATAGGAGTAGTGATTGGATCAAGACGTTT	CATWDRSSDWIKTF	TRGV8	.	TRGJP2	17	-1	-1	18
21	1.402562013277587E-4	TGTGCCACCTGGGACCGAATCCCCTATTATAAGAAACTCTTT	CATWDRIPYYKKLF	TRGV7	.	TRGJ1	14	-1	-1	24
21	1.402562013277587E-4	TGTGCCACCTGGGACGGTGCCCATTATTATAAGAAACTCTTT	CATWDGAHYYKKLF	TRGV2	.	TRGJ1	21	-1	-1	22
21	1.402562013277587E-4	TGTGCCACCTGGGACGGGGCGAATTATTATAAGAAACTCTTT	CATWDGANYYKKLF	TRGV2	.	TRGJ1	17	-1	-1	19
21	1.402562013277587E-4	TGTGCCACCTGGGACGGAACGAATTATTATAAGAAACTCTTT	CATWDGTNYYKKLF	TRGV2	.	TRGJ1	16	-1	-1	19
21	1.402562013277587E-4	TGTGCCACCTTCAACGAGAATTATTATAAGAAACTCTTT	CATFNENYYKKLF	TRGV4	.	TRGJ1	9	-1	-1	17
21	1.402562013277587E-4	TGTGCCACCTGGTACGAACAGGGGTATAAGAAACTCTTT	CATWYEQGYKKLF	TRGV2	.	TRGJ1	15	-1	-1	24
21	1.402562013277587E-4	TGTGCCACCTGGGATGACGACTATTATAAGAAACTCTTT	CATWDDDYYKKLF	TRGV4	.	TRGJ1	15	-1	-1	21
21	1.402562013277587E-4	TGTGCCACCTGGGATAGGGGTTATTATAAGAAACTCTTT	CATWDRGYYKKLF	TRGV8	.	TRGJ1	17	-1	-1	20
21	1.402562013277587E-4	TGTGCCACCTGGGACGGCTGCGCGGGGATCAAGACGTTT	CATWDGCAGIKTF	TRGV2	.	TRGJP2	16	-1	-1	25
21	1.402562013277587E-4	TGTGCTGCGTGGTTAACTGGTTGGTTCAAGATATTT	CAAWLTGWFKIF	TRGV10	.	TRGJP1	11	-1	-1	15
21	1.402562013277587E-4	TGTGCCACCTGGGGTGATTATTATAAGAAACTCTTT	CATWGDYYKKLF	TRGV8	.	TRGJ1	12	-1	-1	16
21	1.402562013277587E-4	TGTGCCACCTGGGATCTTCGGTATAAGAAACTCTTT	CATWDLRYKKLF	TRGV8	.	TRGJ1	14	-1	-1	21
21	1.402562013277587E-4	TGTGCCACCTGGGATCCTTATTATAAGAAACTCTTT	CATWDPYYKKLF	TRGV8	.	TRGJ1	14	-1	-1	17
21	1.402562013277587E-4	TGTGCCACCTGGGAGTCTTATTATAAGAAACTCTTT	CATWESYYKKLF	TRGV2	.	TRGJ1	13	-1	-1	17
21	1.402562013277587E-4	TGTGCCACCTGGGACCTCTATAAGAAACTCTTT	CATWDLYKKLF	TRGV7	.	TRGJ1	14	-1	-1	18
21	1.402562013277587E-4	TGTGCCACTGGTTGGTTCAAGATATTT	CATGWFKIF	TRGV10	.	TRGJP1	4	-1	-1	4
21	1.402562013277587E-4	TGTGCCACCTGGGGACAGAAACTCTTT	CATWGQKLF	TRGV8	.	TRGJ1	12	-1	-1	16
21	1.402562013277587E-4	TGTGCCACCTACAAGAAACTCTTT	CATYKKLF	TRGV8	.	TRGJ1	9	-1	-1	9
20	1.3357733459786543E-4	TGTGCCACCTGGGACGGGATTTTGCCGGGGAGTAGTGATTGGATCAAGACGTTT	CATWDGILPGSSDWIKTF	TRGV2	.	TRGJP2	17	-1	-1	30
20	1.3357733459786543E-4	TGTGCCACCTGGGACGGGCCCCCCCCGATAGGCTATTATAAGAAACTCTTT	CATWDGPPPIGYYKKLF	TRGV2	.	TRGJ1	20	-1	-1	33
20	1.3357733459786543E-4	TGTGCCACCTGGGACGGGCCGGAGCCTGAGCGGGTTTATAAGAAACTCTTT	CATWDGPEPERVYKKLF	TRGV2	.	TRGJ1	19	-1	-1	35
20	1.3357733459786543E-4	TGTGCCACCTGGGACAGGCTTGAGCGGTTCCGGGGTTATAAGAAACTCTTT	CATWDRLERFRGYKKLF	TRGV3	.	TRGJ1	21	-1	-1	35
20	1.3357733459786543E-4	TGTGCCACCTGGGACGGGCTAAGTAGTGATTGGATCAAGACGTTT	CATWDGLSSDWIKTF	TRGV2	.	TRGJP2	18	-1	-1	21
20	1.3357733459786543E-4	TGTGCTGCGTGGGATTGGCCCACTGGTTGGTTCAAGATATTT	CAAWDWPTGWFKIF	TRGV10	.	TRGJP1	15	-1	-1	19
20	1.3357733459786543E-4	TGTGCTGCGTGGGATAGTACCACTGGTTGGTTCAAGATATTT	CAAWDSTTGWFKIF	TRGV10	.	TRGJP1	14	-1	-1	8
20	1.3357733459786543E-4	TGTGCTGCGTGGGAACATACCACTGGTTGGTTCAAGATATTT	CAAWEHTTGWFKIF	TRGV10	.	TRGJP1	13	-1	-1	16
20	1.3357733459786543E-4	TGTGCCTTGTGGGAGGTGCGTACTGGTTGGTTCAAGATATTT	CALWEVRTGWFKIF	TRGV9	.	TRGJP1	18	-1	-1	21
20	1.3357733459786543E-4	TGTGCCACCTGGGACGTTAGTGATTGGATCAAGACGTTT	CATWDVSDWIKTF	TRGV8	.	TRGJP2	13	-1	-1	17
20	1.3357733459786543E-4	TGTGCCACCTGGGACGGTCCTTATTATAAGAAACTCTTT	CATWDGPYYKKLF	TRGV2	.	TRGJ1	19	-1	-1	20
20	1.3357733459786543E-4	TGTGCCACCTGGGACGGCCGACAGGATAAGAAACTCTTT	CATWDGRQDKKLF	TRGV2	.	TRGJ1	16	-1	-1	25
20	1.3357733459786543E-4	TGTGCCACCTGGGACGGGCCTCATTATAAGAAACTCTTT	CATWDGPHYKKLF	TRGV2	.	TRGJ1	19	-1	-1	22
20	1.3357733459786543E-4	TGTGCTGCCATGAGGAATTATTATAAGAAACTCTTT	CAAMRNYYKKLF	TRGV8	.	TRGJ1	4	-1	-1	14
20	1.3357733459786543E-4	TGTGCTGCGTGGGTCACTGGTTGGTTCAAGATATTT	CAAWVTGWFKIF	TRGV10	.	TRGJP1	12	-1	-1	14
20	1.3357733459786543E-4	TGTGCTGCGCCTAGCACTGGTTGGTTCAAGATATTT	CAAPSTGWFKIF	TRGV10	.	TRGJP1	8	-1	-1	11
20	1.3357733459786543E-4	TGTGCCTTGTGGGAGGTGCTACGGCAGAAACTCTTT	CALWEVLRQKLF	TRGV9	.	TRGJ1	18	-1	-1	25
20	1.3357733459786543E-4	TGTGCCACCTGGGTTATCTCTTATAAGAAACTCTTT	CATWVISYKKLF	TRGV8	.	TRGJ1	15	-1	-1	20
20	1.3357733459786543E-4	TGTGCCACCTGGGAAACTTATTATAAGAAACTCTTT	CATWETYYKKLF	TRGV8	.	TRGJ1	13	-1	-1	17
20	1.3357733459786543E-4	TGTGCCACCTGGGTTTATTATAAGAAACTCTTT	CATWVYYKKLF	TRGV8	.	TRGJ1	12	-1	-1	14
20	1.3357733459786543E-4	TGTGCCACCTGGGGAAGAGTGAAGAAACTCTTT	CATWGRVKKLF	TRGV8	.	TRGJ1	12	-1	-1	21
20	1.3357733459786543E-4	TGTGCCACCTGGGACTTTTATAAGAAACTCTTT	CATWDFYKKLF	TRGV3	.	TRGJ2	14	-1	-1	17
20	1.3357733459786543E-4	TGTGCCACCCTAGTTTATTATAAGAAACTCTTT	CATLVYYKKLF	TRGV8	.	TRGJ1	8	-1	-1	14
20	1.3357733459786543E-4	TGTGCCACCTGGCCAAAAAAGAAACTCTTT	CATWPKKKLF	TRGV8	.	TRGJ1	11	-1	-1	18
20	1.3357733459786543E-4	TGTGCCACCAAAGATTATAAGAAACTCTTT	CATKDYKKLF	TRGV8	.	TRGJ1	8	-1	-1	13
20	1.3357733459786543E-4	TGCCGAAAGAAACTCTTT	CRKKLF	TRGV3	.	TRGJ1	1	-1	-1	6
19	1.2689846786797217E-4	TGTGCTGCGTGGTTTCCTACGGGTCTTGATACCACTGGTTGGTTCAAGATATTT	CAAWFPTGLDTTGWFKIF	TRGV10	.	TRGJP1	11	-1	-1	28
19	1.2689846786797217E-4	TGTGCTGCGTGGGTCCAGGCAACTCCATGTGGTTCTGGTTGGTTCAAGATATTT	CAAWVQATPCGSGWFKIF	TRGV10	.	TRGJP1	12	-1	-1	34
19	1.2689846786797217E-4	TGTGCCACCTGGGACGGGCTAGGAGAGTTGGGCAAAAAAATCAAGGTATTT	CATWDGLGELGKKIKVF	TRGV2	.	TRGJP	18	-1	-1	23
19	1.2689846786797217E-4	TGTGCCACCGTTGCCGTGTATATGGAGTTGGGCAAAAAAATCAAGGTATTT	CATVAVYMELGKKIKVF	TRGV8	.	TRGJP	8	-1	-1	24
19	1.2689846786797217E-4	TGTGCCACCTGGGGCCAAACCTCAAGTAGTGATTGGATCAAGACGTTT	CATWGQTSSSDWIKTF	TRGV8	.	TRGJP2	12	-1	-1	24
19	1.2689846786797217E-4	TGTGCCACCTGGGATAGCTTCCACAATAGTGATTGGATCAAGACGTTT	CATWDSFHNSDWIKTF	TRGV8	.	TRGJP2	16	-1	-1	26
19	1.2689846786797217E-4	TGTGCCACCTGGGACGGGTCTTATAGTAGTGATTGGATCAAGACGTTT	CATWDGSYSSDWIKTF	TRGV2	.	TRGJP2	17	-1	-1	21
19	1.2689846786797217E-4	TGTGCCACCTGGGACGGGCATAGGTATGGGTATTATAAGAAACTCTTT	CATWDGHRYGYYKKLF	TRGV2	.	TRGJ1	18	-1	-1	30
19	1.2689846786797217E-4	TGTGCCACCTGGGACAGGCGGGAGTTGGGCAAAAAAATCAAGGTATTT	CATWDRRELGKKIKVF	TRGV5	.	TRGJP	18	-1	-1	21
19	1.2689846786797217E-4	TGTGCCACCTGGGACAGACGTACGTTTTGGGATTATAAGAAACTCTTT	CATWDRRTFWDYKKLF	TRGV3	.	TRGJ2	16	-1	-1	31
19	1.2689846786797217E-4	TGTGCTGCGTGGCCCCCGGGGGCCACTGGTTGGTTCAAGATATTT	CAAWPPGATGWFKIF	TRGV10	.	TRGJP1	11	-1	-1	22
19	1.2689846786797217E-4	TGTGCTGCGTGGGATTCCCTCCTCTCTTATTATAAGAAACTCTTT	CAAWDSLLSYYKKLF	TRGV10	.	TRGJ1	15	-1	-1	26
19	1.2689846786797217E-4	TGTGCCACCTGGGACGGGCGGGGCAGTGATTGGATCAAGACGTTT	CATWDGRGSDWIKTF	TRGV2	.	TRGJP2	18	-1	-1	24
19	1.2689846786797217E-4	TGTGCCACCTGGGACGGGCAAAAAAATTATTATAAGAAACTCTTT	CATWDGQKNYYKKLF	TRGV2	.	TRGJ1	18	-1	-1	24
19	1.2689846786797217E-4	TGTGCCACCTGGGACGGGGTCTCGAATTATTATAAGAAACTCTTT	CATWDGVSNYYKKLF	TRGV2	.	TRGJ1	17	-1	-1	21
19	1.2689846786797217E-4	TGTGCCACCTGGGACAGGCTATATCGCTGTTATAAGAAACTCTTT	CATWDRLYRCYKKLF	TRGV3	.	TRGJ1	18	-1	-1	29
19	1.2689846786797217E-4	TGTGCCACCTGGGACAGGCCTAGGGGTTATTATAAGAAACTCTTT	CATWDRPRGYYKKLF	TRGV7	.	TRGJ1	20	-1	-1	26
19	1.2689846786797217E-4	TGTGCCACCTGGGACAGGCAATGGGACTATTATAAGAAACTCTTT	CATWDRQWDYYKKLF	TRGV3	.	TRGJ1	18	-1	-1	27
19	1.2689846786797217E-4	TGTGCCACCTGGGACAGGCAAAATGTTTATTATAAGAAACTCTTT	CATWDRQNVYYKKLF	TRGV3	.	TRGJ1	18	-1	-1	26
19	1.2689846786797217E-4	TGTGCCACCTGGGAGGCCCCAAGTAGTGATTGGATCAAGACGTTT	CATWEAPSSDWIKTF	TRGV8	.	TRGJP2	13	-1	-1	21
19	1.2689846786797217E-4	TGTGCTGCGTGGGGAAATACCACTGGTTGGTTCAAGATATTT	CAAWGNTTGWFKIF	TRGV10	.	TRGJP1	12	-1	-1	16
19	1.2689846786797217E-4	TGTGCTGCGTGGGATTTGGAGTGGTATTATAAGAAACTCTTT	CAAWDLEWYYKKLF	TRGV10	.	TRGJ1	15	-1	-1	24
19	1.2689846786797217E-4	TGTGCCACCTGGGATAGTCCCCCCCCCGCACGGAAACTCTTT	CATWDSPPPARKLF	TRGV8	.	TRGJ1	19	-1	-1	32
19	1.2689846786797217E-4	TGTGCCACCTGGGATAGGCGGCCTGGTTGGTTCAAGATATTT	CATWDRRPGWFKIF	TRGV8	.	TRGJP1	18	-1	-1	22
19	1.2689846786797217E-4	TGTGCCACCTGGGATAAGAGGTCATATTATAAGAAACTCTTT	CATWDKRSYYKKLF	TRGV8	.	TRGJ1	15	-1	-1	24
19	1.2689846786797217E-4	TGTGCCACCTGGGACCCGCGTAGTGATTGGATCAAGACGTTT	CATWDPRSDWIKTF	TRGV2	.	TRGJP2	14	-1	-1	19
19	1.2689846786797217E-4	TGTGCCACCTGGGACGTTCCCTATTATTATAAGAAACTCTTT	CATWDVPYYYKKLF	TRGV2	.	TRGJ1	15	-1	-1	22
19	1.2689846786797217E-4	TGTGCCACCTGGGACGGGTCCTTTTATTATAAGAAACTCTTT	CATWDGSFYYKKLF	TRGV2	.	TRGJ1	20	-1	-1	23
19	1.2689846786797217E-4	TGTGCCACCTGGGACGGGTCCCTTTATTATAAGAAACTCTTT	CATWDGSLYYKKLF	TRGV2	.	TRGJ1	21	-1	-1	23
19	1.2689846786797217E-4	TGTGCCACCTGGGACGGGCCGAATTATTATAAGAAACTCTTT	CATWDGPNYYKKLF	TRGV2	.	TRGJ1	19	-1	-1	19
19	1.2689846786797217E-4	TGTGCCACCTGGGACGGGCGGGAAGGTTGGTTCAAGATATTT	CATWDGREGWFKIF	TRGV2	.	TRGJP1	18	-1	-1	24
19	1.2689846786797217E-4	TGTGCCACCTGGGACGGGCAAAATTATTATAAGAAACTCTTT	CATWDGQNYYKKLF	TRGV2	.	TRGJ1	18	-1	-1	21
19	1.2689846786797217E-4	TGTGCCACCTGGGACACCCTCAAGAATTATAAGAAACTCTTT	CATWDTLKNYKKLF	TRGV3	.	TRGJ1	15	-1	-1	25
19	1.2689846786797217E-4	TGTGCCACCTGGGACAGTGTCTCTTATTATAAGAAACTCTTT	CATWDSVSYYKKLF	TRGV7	.	TRGJ1	16	-1	-1	23
19	1.2689846786797217E-4	TGTGCCACCTGGGACAGGCCTAAGTTAAGTAAGAAACTCTTT	CATWDRPKLSKKLF	TRGV7	.	TRGJ1	20	-1	-1	29
19	1.2689846786797217E-4	TGTGCCACCTGGGACAGGCCCCTTCATTATAAGAAACTCTTT	CATWDRPLHYKKLF	TRGV3	.	TRGJ1	19	-1	-1	25
19	1.2689846786797217E-4	TGTGCCACCTGGGACAGGCCGGGATATTATAAGAAACTCTTT	CATWDRPGYYKKLF	TRGV3	.	TRGJ1	19	-1	-1	24
19	1.2689846786797217E-4	TGTGCCACCTGGACAAACGAACATTATTATAAGAAACTCTTT	CATWTNEHYYKKLF	TRGV3	.	TRGJ1	14	-1	-1	22
19	1.2689846786797217E-4	TGTGCTGCGTGGGATTTCACTGGTTGGTTCAAGATATTT	CAAWDFTGWFKIF	TRGV10	.	TRGJP1	15	-1	-1	17
19	1.2689846786797217E-4	TGTGCCACCTTGCTAAGCGGTTATTATAAGAAACTCTTT	CATLLSGYYKKLF	TRGV8	.	TRGJ1	9	-1	-1	20
19	1.2689846786797217E-4	TGTGCCACCTGGCCTCGACGCTATTATAAGAAACTCTTT	CATWPRRYYKKLF	TRGV3	.	TRGJ1	11	-1	-1	21
19	1.2689846786797217E-4	TGTGCCACCTGGGCCCGGTATTATTATAAGAAACTCTTT	CATWARYYYKKLF	TRGV8	.	TRGJ1	12	-1	-1	19
19	1.2689846786797217E-4	TGTGCCACCTGGGCCGGGGGATATTATAAGAAACTCTTT	CATWAGGYYKKLF	TRGV8	.	TRGJ1	12	-1	-1	21
19	1.2689846786797217E-4	TGTGCCACCTGGGATGGGTATTATTATAAGAAACTCTTT	CATWDGYYYKKLF	TRGV4	.	TRGJ1	17	-1	-1	19
19	1.2689846786797217E-4	TGTGCCACCTGGGATACCCATTATTATAAGAAACTCTTT	CATWDTHYYKKLF	TRGV8	.	TRGJ1	15	-1	-1	19
19	1.2689846786797217E-4	TGTGCCACCTGGGATAGGCGGGGTTATAAGAAACTCTTT	CATWDRRGYKKLF	TRGV8	.	TRGJ1	18	-1	-1	23
19	1.2689846786797217E-4	TGTGCCACCTGGGACGTAAAAAAGGGGGAGAAACTCTTT	CATWDVKKGEKLF	TRGV3	.	TRGJ1	14	-1	-1	28
19	1.2689846786797217E-4	TGTGCCACCTGGGACGGTGATTATTATAAGAAACTCTTT	CATWDGDYYKKLF	TRGV2	.	TRGJ1	16	-1	-1	19
19	1.2689846786797217E-4	TGTGCCACCTGGGACAGGTTCTATTATAAGAAACTCTTT	CATWDRFYYKKLF	TRGV7	.	TRGJ1	17	-1	-1	21
19	1.2689846786797217E-4	TGTGCCACCTGGGAGACGATAAGGGGGATCAAGACGTTT	CATWETIRGIKTF	TRGV8	.	TRGJP2	13	-1	-1	25
19	1.2689846786797217E-4	TGTGCCACCAAAGTAAGGGCTTATTATAAGAAACTCTTT	CATKVRAYYKKLF	TRGV2	.	TRGJ2	8	-1	-1	20
19	1.2689846786797217E-4	TGTGCTGCGTGGGATTCTGGTTGGTTCAAGATATTT	CAAWDSGWFKIF	TRGV10	.	TRGJP1	15	-1	-1	16
19	1.2689846786797217E-4	TGTGCCACCTGGCCTCCGAAGTATAAGAAACTCTTT	CATWPPKYKKLF	TRGV8	.	TRGJ1	11	-1	-1	21
19	1.2689846786797217E-4	TGTGCCACCTGGCCCAATTATTATAAGAAACTCTTT	CATWPNYYKKLF	TRGV8	.	TRGJ1	11	-1	-1	15
19	1.2689846786797217E-4	TGTGCCACCTGGGCCCCTGGTTGGTTCAAGATATTT	CATWAPGWFKIF	TRGV8	.	TRGJP1	12	-1	-1	13
19	1.2689846786797217E-4	TGTGCCACCTGGGGGGGGTATTATAAGAAACTCTTT	CATWGGYYKKLF	TRGV4	.	TRGJ1	12	-1	-1	18
19	1.2689846786797217E-4	TGTGCCACCTGGGATGGGGGTTGGTTCAAGATATTT	CATWDGGWFKIF	TRGV4	.	TRGJP1	17	-1	-1	18
19	1.2689846786797217E-4	TGTGCCACCTGGGATAGTCACTATAAGAAACTCTTT	CATWDSHYKKLF	TRGV8	.	TRGJ1	23	-1	-1	21
19	1.2689846786797217E-4	TGTGCCACCTGGGACGCTTATTATAAGAAACTCTTT	CATWDAYYKKLF	TRGV3	.	TRGJ1	14	-1	-1	17
19	1.2689846786797217E-4	TGTGCCACCTGGGACAGGCTCTGGATCAAGACGTTT	CATWDRLWIKTF	TRGV3	.	TRGJP2	22	-1	-1	21
19	1.2689846786797217E-4	TGTGCCACCTGGGACAGGGGGTATAAGAAACTCTTT	CATWDRGYKKLF	TRGV7	.	TRGJ1	17	-1	-1	21
19	1.2689846786797217E-4	TGTGCCACCTGGGACAAGTATTATAAGAAACTCTTT	CATWDKYYKKLF	TRGV3	.	TRGJ1	15	-1	-1	15
19	1.2689846786797217E-4	TGTGCCTTGCACACTGGTTGGTTCAAGATATTT	CALHTGWFKIF	TRGV9	.	TRGJP1	8	-1	-1	11
19	1.2689846786797217E-4	TGTGCCGCCACATCGTATTATAAGAAACTCTTT	CAATSYYKKLF	TRGV7	.	TRGJ1	8	-1	-1	15
19	1.2689846786797217E-4	TGTGCCACCTGGGCCAATTATAAGAAACTCTTT	CATWANYKKLF	TRGV8	.	TRGJ1	12	-1	-1	16
19	1.2689846786797217E-4	TGTGCCACCTGGGATTGGAGTAAGAAACTCTTT	CATWDWSKKLF	TRGV8	.	TRGJ1	17	-1	-1	20
19	1.2689846786797217E-4	TGTGCCACCTGGGACTATTATAAGAAACTCTTT	CATWDYYKKLF	TRGV2	.	TRGJ1	14	-1	-1	15
19	1.2689846786797217E-4	TGTGCCACCTGGAGTGATTGGATCAAGACGTTT	CATWSDWIKTF	TRGV7	.	TRGJP2	11	-1	-1	12
19	1.2689846786797217E-4	TGTGCCACCCTGAAGGGAAGGATCAAGACGTTT	CATLKGRIKTF	TRGV3	.	TRGJP2	8	-1	-1	19
19	1.2689846786797217E-4	TGTGCCACCCCCCCCCCGGGAGGGAAACTCTTT	CATPPPGGKLF	TRGV8	.	TRGJ1	8	-1	-1	23
19	1.2689846786797217E-4	TGTGCCACCGGTCTTTATTATAAGAAACTCTTT	CATGLYYKKLF	TRGV8	.	TRGJ1	8	-1	-1	14
19	1.2689846786797217E-4	TGTGCCACGCCCCTATGGTATAAGAAACTCTTT	CATPLWYKKLF	TRGV2	.	TRGJ1	7	-1	-1	18
19	1.2689846786797217E-4	TGTGCTGCGTTAGGTTGGTTCAAGATATTT	CAALGWFKIF	TRGV10	.	TRGJP1	9	-1	-1	12
19	1.2689846786797217E-4	TGTGCCCCCCCATATTATAAGAAACTCTTT	CAPPYYKKLF	TRGV8	.	TRGJ2	8	-1	-1	12
19	1.2689846786797217E-4	TGTGCCACCTTTTGTTATAAGAAACTCTTT	CATFCYKKLF	TRGV5P	.	TRGJ1	9	-1	-1	11
19	1.2689846786797217E-4	TGTGCCACCTGGGATTTAGTGGAACTCTTT	CATWDLVELF	TRGV8	.	TRGJ1	14	-1	-1	22
19	1.2689846786797217E-4	TGTGCCACCTGGGAAGTTAAGAAACTCTTT	CATWEVKKLF	TRGV8	.	TRGJ1	13	-1	-1	17
19	1.2689846786797217E-4	TGTGCCACCAATTCTTATAAGAAACTCTTT	CATNSYKKLF	TRGV4	.	TRGJ1	8	-1	-1	9
19	1.2689846786797217E-4	TGTGCCTTGTGGGAGGTACAAGAGTTG	CALWEVQEL	TRGV9	.	TRGJ1	19	-1	-1	24
19	1.2689846786797217E-4	TGTGCAGAACCTTATAAGAAACTCTTT	CAEPYKKLF	TRGV7	.	TRGJ1	4	-1	-1	11
18	1.2021960113807889E-4	TGTGCCACCTGGGACGGGCACCCGCGAGGAGGGGTGTTGGGCAAAAAAATCAAGGTATTT	CATWDGHPRGGVLGKKIKVF	TRGV2	.	TRGJP	18	-1	-1	35
18	1.2021960113807889E-4	TGTGCCACCTGGGACGGGCCGTTTCCCAAGACTTCGAATTATTATAAGAAACTCTTT	CATWDGPFPKTSNYYKKLF	TRGV2	.	TRGJ1	19	-1	-1	32
18	1.2021960113807889E-4	TGTGCCACCTGGGACGGGCCGGGAATATATAGTAGTAGTGATTGGATCAAGACGTTT	CATWDGPGIYSSSDWIKTF	TRGV2	.	TRGJP2	19	-1	-1	27
18	1.2021960113807889E-4	TGTGCCACCTGGGACGGGCCGCGTATTTATAGTAGTGATTGGATCAAGACGTTT	CATWDGPRIYSSDWIKTF	TRGV2	.	TRGJP2	23	-1	-1	27
18	1.2021960113807889E-4	TGTGCCACCTGGGATAGTCGGGCCCCATACCCTTATTATAAGAAACTCTTT	CATWDSRAPYPYYKKLF	TRGV8	.	TRGJ1	16	-1	-1	32
18	1.2021960113807889E-4	TGTGCCACCTGGGACGGCCCGGGAGAGTTGGGCAAAAAAATCAAGGTATTT	CATWDGPGELGKKIKVF	TRGV2	.	TRGJP	20	-1	-1	23
18	1.2021960113807889E-4	TGTGCTGCGTGGGATTATAGACATACCACTGGTTGGTTCAAGATATTT	CAAWDYRHTTGWFKIF	TRGV10	.	TRGJP1	16	-1	-1	22
18	1.2021960113807889E-4	TGTGCTGCGTGGGACTCCGCCCCCCTAAATTATTATAAGAAACTCTTT	CAAWDSAPLNYYKKLF	TRGV10	.	TRGJ1	13	-1	-1	27
18	1.2021960113807889E-4	TGTGCCACCTGCCGAAAAAGACCTAGTAGTGATTGGATCAAGACGTTT	CATCRKRPSSDWIKTF	TRGV8	.	TRGJP2	10	-1	-1	23
18	1.2021960113807889E-4	TGTGCCACCTGGGTCCCCCTGTCGGCTAGTGATTGGATCAAGACGTTT	CATWVPLSASDWIKTF	TRGV8	.	TRGJP2	12	-1	-1	26
18	1.2021960113807889E-4	TGTGCCACCTGGGATAGGCCCGGGCGGCCTTATTATAAGAAACTCTTT	CATWDRPGRPYYKKLF	TRGV8	.	TRGJ1	19	-1	-1	29
18	1.2021960113807889E-4	TGTGCCACCTGGGATAGGCGAGGGTTGTGGGGTTATAAGAAACTCTTT	CATWDRRGLWGYKKLF	TRGV8	.	TRGJ1	18	-1	-1	32
18	1.2021960113807889E-4	TGTGCCACCTGGGATAAATTTTGTCTTAGTGATTGGATCAAGACGTTT	CATWDKFCLSDWIKTF	TRGV8	.	TRGJP2	15	-1	-1	26
18	1.2021960113807889E-4	TGTGCCACCTGGGACAGGTCATATAGTAGTGATTGGATCAAGACGTTT	CATWDRSYSSDWIKTF	TRGV7	.	TRGJP2	17	-1	-1	20
18	1.2021960113807889E-4	TGTGCCACCTGGGAGTGCCAAGAGTTGGGCAAAAAAATCAAGGTATTT	CATWECQELGKKIKVF	TRGV4	.	TRGJP	13	-1	-1	18
18	1.2021960113807889E-4	TGTGCCACCTTCTACCGGATTCGAAATTATTATAAGAAACTCTTT	CATFYRIRNYYKKLF	TRGV2	.	TRGJ1	9	-1	-1	18
18	1.2021960113807889E-4	TGTGCCACCTGGGTCTTGGGGTTGGGCAAAAAAATCAAGGTATTT	CATWVLGLGKKIKVF	TRGV4	.	TRGJP	12	-1	-1	20
18	1.2021960113807889E-4	TGTGCCACCTGGGGTGGGGAGTTGGGCAAAAAAATCAAGGTATTT	CATWGGELGKKIKVF	TRGV4	.	TRGJP	17	-1	-1	18
18	1.2021960113807889E-4	TGTGCCACCTGGGGCGGCTCAACGAATTATTATAAGAAACTCTTT	CATWGGSTNYYKKLF	TRGV8	.	TRGJ1	12	-1	-1	22
18	1.2021960113807889E-4	TGTGCCACCTGGGACGGGCCTGGTAGTGATTGGATCAAGATGTTT	CATWDGPGSDWIKMF	TRGV2	.	TRGJP2	19	-1	-1	22
18	1.2021960113807889E-4	TGTGCCACCTGGGACGGAGGGAGTAGTGATTGGATCAAGACGTTT	CATWDGGSSDWIKTF	TRGV2	.	TRGJP2	16	-1	-1	21
18	1.2021960113807889E-4	TGTGCCACCTGGGACAGAAATAGTAGTGATTGGATCAAGACGTTT	CATWDRNSSDWIKTF	TRGV7	.	TRGJP2	16	-1	-1	19
18	1.2021960113807889E-4	TGTGCTGCGTGGGACCGAAGAGGCTGTTGGTTCAAGATATTT	CAAWDRRGCWFKIF	TRGV10	.	TRGJP1	13	-1	-1	25
18	1.2021960113807889E-4	TGTGCTGCGTGGGAGATACCCAATTATTATAAGAAACTCTTT	CAAWEIPNYYKKLF	TRGV10	.	TRGJ1	13	-1	-1	21
18	1.2021960113807889E-4	TGTGCCACCTGGTCTAGGATGTTGTATTATAAGAAACTCTTT	CATWSRMLYYKKLF	TRGV8	.	TRGJ1	17	-1	-1	24
18	1.2021960113807889E-4	TGTGCCACCTGGGATCTGTTGCATTATTATAAGAAACTCTTT	CATWDLLHYYKKLF	TRGV4	.	TRGJ1	14	-1	-1	22
18	1.2021960113807889E-4	TGTGCCACCTGGGACTTACCAAATTATTATAAGAAACTCTTT	CATWDLPNYYKKLF	TRGV8	.	TRGJ1	13	-1	-1	21
18	1.2021960113807889E-4	TGTGCCACCTGGGACTCTCCACAGTATTATAAGAAACTCTTT	CATWDSPQYYKKLF	TRGV3	.	TRGJ1	14	-1	-1	24
18	1.2021960113807889E-4	TGTGCCACCTGGGACGTCGGCACTGGTTGGTTCAAGATATTT	CATWDVGTGWFKIF	TRGV2	.	TRGJP1	15	-1	-1	20
18	1.2021960113807889E-4	TGTGCCACCTGGGACGGTCCGAATTATTATAAGAAACTCTTT	CATWDGPNYYKKLF	TRGV2	.	TRGJ1	19	-1	-1	19
18	1.2021960113807889E-4	TGTGCCACCTGGGACGGGCCCCCTTATTATAAGAAACTCTTT	CATWDGPPYYKKLF	TRGV2	.	TRGJ1	20	-1	-1	23
18	1.2021960113807889E-4	TGTGCCACCTGGGACAGGCCCAATTATTATAAGAAACTCTTT	CATWDRPNYYKKLF	TRGV7	.	TRGJ1	19	-1	-1	21
18	1.2021960113807889E-4	TGTGCCACCTGGGACAGGCGATCTCGATATAAGAAACTCTTT	CATWDRRSRYKKLF	TRGV3	.	TRGJ1	18	-1	-1	27
18	1.2021960113807889E-4	TGTGCCACCTGGGACAAGGGTAGTGATTGGATCAAGACGTTT	CATWDKGSDWIKTF	TRGV2	.	TRGJP2	14	-1	-1	19
18	1.2021960113807889E-4	TGTGCCACCTGGGAGCCCTTGAATTATTATAAGAAACTCTTT	CATWEPLNYYKKLF	TRGV4	.	TRGJ1	13	-1	-1	20
18	1.2021960113807889E-4	TGTGCCACCTGGGAACCTTCTAATTATTATAAGAAACTCTTT	CATWEPSNYYKKLF	TRGV2	.	TRGJ1	13	-1	-1	17
18	1.2021960113807889E-4	TGTGCTGCGTGGGTCGAGAATTATTATAAGAAACTCTTT	CAAWVENYYKKLF	TRGV10	.	TRGJ1	12	-1	-1	17
18	1.2021960113807889E-4	TGTGCCACCTGGGGTCTGAATTATTATAAGAAACTCTTT	CATWGLNYYKKLF	TRGV8	.	TRGJ1	12	-1	-1	17
18	1.2021960113807889E-4	TGTGCCACCTGGGACCCGGTGGGGTATAAGAAACTCTTT	CATWDPVGYKKLF	TRGV2	.	TRGJ1	14	-1	-1	24
18	1.2021960113807889E-4	TGTGCCACCTGGGACCCGAATTATTATAAGAAACTCTTT	CATWDPNYYKKLF	TRGV3	.	TRGJ1	14	-1	-1	16
18	1.2021960113807889E-4	TGTGCCACCTGGGACAGGCCAAACTATAAGAAACTCTTT	CATWDRPNYKKLF	TRGV7	.	TRGJ1	19	-1	-1	24
18	1.2021960113807889E-4	TGTGCTGCGTTGACCACTGGTTGGTTCAAGATATTT	CAALTTGWFKIF	TRGV10	.	TRGJP1	9	-1	-1	12
18	1.2021960113807889E-4	TGTGCCACCTGTCTCCTTTATTATAAGAAACTCTTT	CATCLLYYKKLF	TRGV2	.	TRGJ1	10	-1	-1	17
18	1.2021960113807889E-4	TGTGCCACCTGGGATAGGCAATATAAGAAACTCTTT	CATWDRQYKKLF	TRGV8	.	TRGJ1	18	-1	-1	21
18	1.2021960113807889E-4	TGTGCCACCTGGGACTTCTATTATAAGAAACTCTTT	CATWDFYYKKLF	TRGV2	.	TRGJ1	14	-1	-1	18
18	1.2021960113807889E-4	TGTGCCACCTGGGACGGAAATTATAAGAAACTCTTT	CATWDGNYKKLF	TRGV2	.	TRGJ1	16	-1	-1	19
18	1.2021960113807889E-4	TGTGCCACCTGGGACAGGTATTATAAGAAACTCTTT	CATWDRYYKKLF	TRGV7	.	TRGJ1	17	-1	-1	18
18	1.2021960113807889E-4	TGTGCCACCTGGGACAGGCATTATAAGAAACTCTTT	CATWDRHYKKLF	TRGV3	.	TRGJ1	18	-1	-1	19
18	1.2021960113807889E-4	TGTGCCACCTGGAAGAATTATTATAAGAAACTCTTT	CATWKNYYKKLF	TRGV2	.	TRGJ1	11	-1	-1	14
18	1.2021960113807889E-4	TGTGCCACCTGGGCGTATTATAAGAAACTCTTT	CATWAYYKKLF	TRGV7	.	TRGJ1	12	-1	-1	15
18	1.2021960113807889E-4	TGTGCCACCTGGGATAGTTGGATCAAGACGTTT	CATWDSWIKTF	TRGV8	.	TRGJP2	16	-1	-1	17
18	1.2021960113807889E-4	TGTGCCACCTGGGACTGGTGGTTCAAGATATTT	CATWDWWFKIF	TRGV2	.	TRGJP1	17	-1	-1	13
18	1.2021960113807889E-4	TGTGCCACCTCGGGATATAAGAAACTCTTT	CATSGYKKLF	TRGV3	.	TRGJ1	14	-1	-1	15
18	1.2021960113807889E-4	TGTGCCACCTGTTGTTATAAGAAACTCTTT	CATCCYKKLF	TRGV8	.	TRGJ1	10	-1	-1	11
18	1.2021960113807889E-4	GGGATTACGAGGTATTATAAGAAACTCTTT	GITRYYKKLF	TRGV4	.	TRGJ1	-1	-1	-1	12
18	1.2021960113807889E-4	TGTGCCTTGTGTCGGTTCAAGATATTT	CALCRFKIF	TRGV9	.	TRGJP1	10	-1	-1	10
18	1.2021960113807889E-4	TGTGCCACCTGGGACCTCCCTCTCTTT	CATWDLPLF	TRGV8	.	TRGJ1	13	-1	-1	21
17	1.1354073440818562E-4	TGTGCCACCTGGGACGTGGCGTCCGGGCGCCCGACAAATTATTATAAGAAACTCTTT	CATWDVASGRPTNYYKKLF	TRGV3	.	TRGJ1	14	-1	-1	36
17	1.1354073440818562E-4	TGTGCCACCTGGGACGTTCAACAAGAGTTGGGCAAAAAAATCAAGGTATTT	CATWDVQQELGKKIKVF	TRGV2	.	TRGJP	15	-1	-1	21
17	1.1354073440818562E-4	TGTGCCACCTGGGACAGGTCCCCCTCAAAGACTTATTATAAGAAACTCTTT	CATWDRSPSKTYYKKLF	TRGV7	.	TRGJ1	17	-1	-1	29
17	1.1354073440818562E-4	TGTGCCACCTGGGACAGGTCCCCGGGGAGTAGTGATTGGATCAAGACGTTT	CATWDRSPGSSDWIKTF	TRGV7	.	TRGJP2	17	-1	-1	27
17	1.1354073440818562E-4	TGTGCCACCTGGGTTGCGAGATTAACAAGGGGTTATAAGAAACTCTTT	CATWVARLTRGYKKLF	TRGV7	.	TRGJ1	12	-1	-1	32
17	1.1354073440818562E-4	TGTGCCACCTGGGGCCACCGGGAGTTGGGCAAAAAAATCAAGGTATTT	CATWGHRELGKKIKVF	TRGV4	.	TRGJP	12	-1	-1	21
17	1.1354073440818562E-4	TGTGCCACCTGGGATAGGCGGTGTAGTAGTGATTGGATCAAGACGTTT	CATWDRRCSSDWIKTF	TRGV8	.	TRGJP2	18	-1	-1	23
17	1.1354073440818562E-4	TGTGCCACCTGGGACCGGTCCACCCACCAGTGTTATAAGAAACTCTTT	CATWDRSTHQCYKKLF	TRGV3	.	TRGJ1	17	-1	-1	32
17	1.1354073440818562E-4	TGTGCCACCTGGGACGGGCTACTTGGAAGTGATTGGATCAAGACGTTT	CATWDGLLGSDWIKTF	TRGV2	.	TRGJP2	18	-1	-1	27
17	1.1354073440818562E-4	TGTGCCACCTGGGACGGGCATGTAATAAATTATTATAAGAAACTCTTT	CATWDGHVINYYKKLF	TRGV2	.	TRGJ1	18	-1	-1	27
17	1.1354073440818562E-4	TGTGCCACCTGGGACAGCCCAACCCCGGATTATTATAAGAAACTCTTT	CATWDSPTPDYYKKLF	TRGV3	.	TRGJ1	19	-1	-1	25
17	1.1354073440818562E-4	TGTGCCACCTGGGACAGGCCTCCCGGGAATTATTATAAGAAACTCTTT	CATWDRPPGNYYKKLF	TRGV7	.	TRGJ1	20	-1	-1	26
17	1.1354073440818562E-4	TGTGCCACCTGGGACAGGCAAGAGTTGGGCAAAAAAATCAAGGTATTT	CATWDRQELGKKIKVF	TRGV3	.	TRGJP	18	-1	-1	16
17	1.1354073440818562E-4	TGTGCCACCTGGCGGGCTGTGGATAGTGATTGGATCAAGACGTTT	CATWRAVDSDWIKTF	TRGV8	.	TRGJP2	11	-1	-1	23
17	1.1354073440818562E-4	TGTGCCACCTGGGATAGGCCGGGGAGTGATTGGATCAAGACGTTT	CATWDRPGSDWIKTF	TRGV8	.	TRGJP2	19	-1	-1	24
17	1.1354073440818562E-4	TGTGCCACCTGGGACGGGCTTTTGGTAGGTTGGTTCAAGATATTT	CATWDGLLVGWFKIF	TRGV2	.	TRGJP1	18	-1	-1	27
17	1.1354073440818562E-4	TGTGCCACCTGGGACGGGCTTAAACGTTATTATAAGAAACTCTTT	CATWDGLKRYYKKLF	TRGV2	.	TRGJ2	18	-1	-1	26
17	1.1354073440818562E-4	TGTGCCACCTGGGACGGGCGCTCGAATTATTATAAGAAACTCTTT	CATWDGRSNYYKKLF	TRGV2	.	TRGJ1	18	-1	-1	21
17	1.1354073440818562E-4	TGTGCCACCTGGGACGATGCTTCAAATTATTATAAGAAACTCTTT	CATWDDASNYYKKLF	TRGV3	.	TRGJ1	14	-1	-1	20
17	1.1354073440818562E-4	TGTGCCACCTGGGACAGCCTCCCTATGGGTTATAAGAAACTCTTT	CATWDSLPMGYKKLF	TRGV3	.	TRGJ1	19	-1	-1	29
17	1.1354073440818562E-4	TGTGCCACCTGGGACAGGCTGCTGGATTATTATAAGAAACTCTTT	CATWDRLLDYYKKLF	TRGV3	.	TRGJ1	18	-1	-1	25
17	1.1354073440818562E-4	TGTGCCACCTGGGACAGGCCTAGGAATTATTATAAGAAACTCTTT	CATWDRPRNYYKKLF	TRGV3	.	TRGJ1	20	-1	-1	23
17	1.1354073440818562E-4	TGTGCCACCTGGGACAGGCAGCCCACTAGGTATAAGAAACTCTTT	CATWDRQPTRYKKLF	TRGV3	.	TRGJ1	18	-1	-1	30
17	1.1354073440818562E-4	TGTGCTGCGTGGGATAAACCCAATTATTATAAGAAACTCTTT	CAAWDKPNYYKKLF	TRGV10	.	TRGJ1	14	-1	-1	21
17	1.1354073440818562E-4	TGTGCTGCGTGGGAGTATACCACTGGTTGGTTCAAGATATTT	CAAWEYTTGWFKIF	TRGV10	.	TRGJP1	16	-1	-1	8
17	1.1354073440818562E-4	TGTGCTGCGCCATATAATACCACTGGTTGGTTCAAGATATTT	CAAPYNTTGWFKIF	TRGV10	.	TRGJP1	8	-1	-1	12
17	1.1354073440818562E-4	TGTGCCACCTGGCCACCCCGCGATTATTATAAGAAACTCTTT	CATWPPRDYYKKLF	TRGV5P	.	TRGJ1	11	-1	-1	22
17	1.1354073440818562E-4	TGTGCCACCTGGGTAAGCCAAAATTATTATAAGAAACTCTTT	CATWVSQNYYKKLF	TRGV3	.	TRGJ1	12	-1	-1	21
17	1.1354073440818562E-4	TGTGCCACCTGGGATGGGGGGAATTATTATAAGAAACTCTTT	CATWDGGNYYKKLF	TRGV4	.	TRGJ1	17	-1	-1	20
17	1.1354073440818562E-4	TGTGCCACCTGGGATGACGGCACTGGTTGGTTCAAGATATTT	CATWDDGTGWFKIF	TRGV4	.	TRGJP1	15	-1	-1	20
17	1.1354073440818562E-4	TGTGCCACCTGGGATAGGGCCAGTGATTGGATCAAGACGTTT	CATWDRASDWIKTF	TRGV8	.	TRGJP2	17	-1	-1	21
17	1.1354073440818562E-4	TGTGCCACCTGGGACTCTTCACAGGGGTATAAGAAACTCTTT	CATWDSSQGYKKLF	TRGV8	.	TRGJ1	13	-1	-1	27
17	1.1354073440818562E-4	TGTGCCACCTGGGACCCTAGTAGTGATTGGATCAAGACGTTT	CATWDPSSDWIKTF	TRGV8	.	TRGJP2	13	-1	-1	17
17	1.1354073440818562E-4	TGTGCCACCTGGGACGCCACTAATTATTATAAGAAACTCTTT	CATWDATNYYKKLF	TRGV2	.	TRGJ1	15	-1	-1	21
17	1.1354073440818562E-4	TGTGCCACCTGGGACGGGCCTTTCTATTATAAGAAACTCTTT	CATWDGPFYYKKLF	TRGV2	.	TRGJ1	19	-1	-1	24
17	1.1354073440818562E-4	TGTGCCACCTGGGACGGGCCTTATTATTATAAGAAACTCTTT	CATWDGPYYYKKLF	TRGV2	.	TRGJ1	19	-1	-1	22
17	1.1354073440818562E-4	TGTGCCACCTGGGACGAGAAGAATTATTATAAGAAACTCTTT	CATWDEKNYYKKLF	TRGV2	.	TRGJ1	15	-1	-1	20
17	1.1354073440818562E-4	TGTGCCACCTGGGACAGGCCTTACTATTATAAGAAACTCTTT	CATWDRPYYYKKLF	TRGV3	.	TRGJ1	20	-1	-1	24
17	1.1354073440818562E-4	TGTGCCACCTGGATACGTATGGATTATTATAAGAAACTCTTT	CATWIRMDYYKKLF	TRGV2	.	TRGJ1	11	-1	-1	22
17	1.1354073440818562E-4	TGTGCTGCGTGGGACTACACTGGTTGGTTCAAGATATTT	CAAWDYTGWFKIF	TRGV10	.	TRGJP1	17	-1	-1	17
17	1.1354073440818562E-4	TGTGCCACCTGGGGCCCCTCGAGGTATAAGAAACTCTTT	CATWGPSRYKKLF	TRGV8	.	TRGJ1	12	-1	-1	24
17	1.1354073440818562E-4	TGTGCCACCTGGGATGGGTTTGGTTATAAGAAACTCTTT	CATWDGFGYKKLF	TRGV8	.	TRGJ1	17	-1	-1	23
17	1.1354073440818562E-4	TGTGCCACCTGGGATGGATTAAATTATAAGAAACTCTTT	CATWDGLNYKKLF	TRGV4	.	TRGJ1	16	-1	-1	22
17	1.1354073440818562E-4	TGTGCCACCTGGGATACGCGTTATTATAAGAAACTCTTT	CATWDTRYYKKLF	TRGV8	.	TRGJ1	18	-1	-1	20
17	1.1354073440818562E-4	TGTGCCACCTGGGATAGGGTCGGTTATAAGAAACTCTTT	CATWDRVGYKKLF	TRGV8	.	TRGJ1	17	-1	-1	23
17	1.1354073440818562E-4	TGTGCCACCTGGGATAAATTGGTTTATAAGAAACTCTTT	CATWDKLVYKKLF	TRGV8	.	TRGJ1	15	-1	-1	23
17	1.1354073440818562E-4	TGTGCCACCTGGGACGGGCTGGTTTATAAGAAACTCTTT	CATWDGLVYKKLF	TRGV2	.	TRGJ1	18	-1	-1	23
17	1.1354073440818562E-4	TGTGCCACCTGGGACGGGCTGATTTATAAGAAACTCTTT	CATWDGLIYKKLF	TRGV2	.	TRGJ1	18	-1	-1	23
17	1.1354073440818562E-4	TGTGCCACCTGGGACGGGCCAAATTATAAGAAACTCTTT	CATWDGPNYKKLF	TRGV2	.	TRGJ1	19	-1	-1	22
17	1.1354073440818562E-4	TGTGCCACCTGGGACACCAATTATTATAAGAAACTCTTT	CATWDTNYYKKLF	TRGV3	.	TRGJ1	15	-1	-1	18
17	1.1354073440818562E-4	TGTGCCACCTGGGAAACAGTTTATTATAAGAAACTCTTT	CATWETVYYKKLF	TRGV7	.	TRGJ1	13	-1	-1	20
17	1.1354073440818562E-4	TGTGCCACCTGGACTACGAATTATTATAAGAAACTCTTT	CATWTTNYYKKLF	TRGV8	.	TRGJ1	11	-1	-1	16
17	1.1354073440818562E-4	TGTGCTGCGTCCTTTAATTATTATAAGAAACTCTTT	CAASFNYYKKLF	TRGV10	.	TRGJ1	9	-1	-1	15
17	1.1354073440818562E-4	TGTGCTGCGTGGGTCGTCGGTTGGTTCAAGATATTT	CAAWVVGWFKIF	TRGV10	.	TRGJP1	12	-1	-1	18
17	1.1354073440818562E-4	TGTGCCACCTGGGCGAATTATTATAAGAAACTCTTT	CATWANYYKKLF	TRGV8	.	TRGJ1	12	-1	-1	13
17	1.1354073440818562E-4	TGTGCCACCTGGGATGGGCATTATAAGAAACTCTTT	CATWDGHYKKLF	TRGV8	.	TRGJ1	18	-1	-1	19
17	1.1354073440818562E-4	TGTGCCACCGAGACGAATTATTATAAGAAACTCTTT	CATETNYYKKLF	TRGV4	.	TRGJ1	8	-1	-1	13
17	1.1354073440818562E-4	TGTGCCACCACCCCGAATTATTATAAGAAACTCTTT	CATTPNYYKKLF	TRGV8	.	TRGJ1	8	-1	-1	13
17	1.1354073440818562E-4	TGTGCCACCACGCGACAGGTTTATAAGAAACTCTTT	CATTRQVYKKLF	TRGV8	.	TRGJ1	8	-1	-1	20
17	1.1354073440818562E-4	TGTGCCACCTGGGATCGGACTAAGAAACTCTTT	CATWDRTKKLF	TRGV2	.	TRGJ1	17	-1	-1	20
17	1.1354073440818562E-4	TGTGCCACCAATCCTTATTATAAGAAACTCTTT	CATNPYYKKLF	TRGV8	.	TRGJ1	8	-1	-1	14
17	1.1354073440818562E-4	TGTGCCAGCGAGGAGGACTATAAGAAACTCTTT	CASEEDYKKLF	TRGV8	.	TRGJ1	6	-1	-1	18
17	1.1354073440818562E-4	TGTGCCACCTGGTTCTACAAGAAACTCTTT	CATWFYKKLF	TRGV8	.	TRGJ1	11	-1	-1	15
17	1.1354073440818562E-4	TGTGCCACCTGGGATTGGTTCAAGATATTT	CATWDWFKIF	TRGV8	.	TRGJP1	17	-1	-1	14
17	1.1354073440818562E-4	TGTGCCACCTGGGACGGCGTTGAGATATTT	CATWDGVEIF	TRGV2	.	TRGJP1	16	-1	-1	22
17	1.1354073440818562E-4	TGTGCCACCTATTATAAGAAACTCTTT	CATYYKKLF	TRGV3	.	TRGJ1	9	-1	-1	9
17	1.1354073440818562E-4	TGCAGTACTGGTTGGTTCAAGATATTT	CSTGWFKIF	TRGV10	.	TRGJP1	1	-1	-1	6
17	1.1354073440818562E-4	TGTGCTGGTTGGTTCAAGATATTT	CAGWFKIF	TRGV10	.	TRGJP1	6	-1	-1	4
16	1.0686186767829235E-4	TGTGCCACCTGGGACGGGCTGAACAGGCCCGAACCTAATTATTATAAGAAACTCTTT	CATWDGLNRPEPNYYKKLF	TRGV2	.	TRGJ1	18	-1	-1	36
16	1.0686186767829235E-4	TGTGCCACCTGGGACAGGCTGGGGGTGGACTTTTCCCATTATTATAAGAAACTCTTT	CATWDRLGVDFSHYYKKLF	TRGV3	.	TRGJ1	18	-1	-1	37
16	1.0686186767829235E-4	TGTGCTGCGTGGGATTATAACCCCATCGACACTGGTTGGTTCAAGATATTT	CAAWDYNPIDTGWFKIF	TRGV10	.	TRGJP1	24	-1	-1	29
16	1.0686186767829235E-4	TGTGCTGCGTGGGATAATTCCTTGGATCTAAAGGGTTGGTTCAAGATATTT	CAAWDNSLDLKGWFKIF	TRGV10	.	TRGJP1	14	-1	-1	33
16	1.0686186767829235E-4	TGTGCCACCTGGGACGGGCTTCTCTGGCGTAGTGATTGGATCAAGACGTTT	CATWDGLLWRSDWIKTF	TRGV2	.	TRGJP2	18	-1	-1	28
16	1.0686186767829235E-4	TGTGCCACCTGGGACGGGCCCGATAATAGTAGTGATTGGATCAAGACGTTT	CATWDGPDNSSDWIKTF	TRGV2	.	TRGJP2	21	-1	-1	25
16	1.0686186767829235E-4	TGTGCCACCTGGGACGACCCCTACCATAGTAGTGATTGGATCAAGACGTTT	CATWDDPYHSSDWIKTF	TRGV2	.	TRGJP2	15	-1	-1	25
16	1.0686186767829235E-4	TGTGCCACCTGGGATATGGGGGGGGTTACTTATTATAAGAAACTCTTT	CATWDMGGVTYYKKLF	TRGV8	.	TRGJ1	15	-1	-1	29
16	1.0686186767829235E-4	TGTGCCACCTGGGACCTCGGGGGTATTAGTGATTGGATCAAGACGTTT	CATWDLGGISDWIKTF	TRGV2	.	TRGJP2	14	-1	-1	23
16	1.0686186767829235E-4	TGTGCCACCTGGGACAGGCACCCGATTCCTTATTATAAGAAACTCTTT	CATWDRHPIPYYKKLF	TRGV3	.	TRGJ1	18	-1	-1	29
16	1.0686186767829235E-4	TGTGCTGCGTGGGATTATACGCCCTGCGGTTGGTTCAAGATATTT	CAAWDYTPCGWFKIF	TRGV10	.	TRGJP1	16	-1	-1	27
16	1.0686186767829235E-4	TGTGCTGCGTGGGACCGTGACCTCACTGGTTGGTTCAAGATATTT	CAAWDRDLTGWFKIF	TRGV10	.	TRGJP1	13	-1	-1	23
16	1.0686186767829235E-4	TGTGCTGCGTGGGAGCCTTATACCACTGGTTGGTTCAAGATATTT	CAAWEPYTTGWFKIF	TRGV10	.	TRGJP1	13	-1	-1	18
16	1.0686186767829235E-4	TGTGCCTTGTGGGAGGCCCATGCCACTGGTTGGTTCAAGATATTT	CALWEAHATGWFKIF	TRGV9	.	TRGJP1	15	-1	-1	19
16	1.0686186767829235E-4	TGTGCCACCTGGCCCCATAAGGGTTTGGGTTGGATCAAGACGTTT	CATWPHKGLGWIKTF	TRGV8	.	TRGJP2	11	-1	-1	29
16	1.0686186767829235E-4	TGTGCCACCTGGGATGTCGGAGATGCTTATTATAAGAAACTCTTT	CATWDVGDAYYKKLF	TRGV4	.	TRGJ1	15	-1	-1	26
16	1.0686186767829235E-4	TGTGCCACCTGGGACTTTGAGTTGGGCAAAAAAATCAAGGTATTT	CATWDFELGKKIKVF	TRGV2	.	TRGJP	14	-1	-1	18
16	1.0686186767829235E-4	TGTGCCACCTGGGACGGTAGGAGTAGTGATTGGATCAAGACGTTT	CATWDGRSSDWIKTF	TRGV2	.	TRGJP2	16	-1	-1	21
16	1.0686186767829235E-4	TGTGCCACCTGGGACGGGCTTTATTTATTTTATAAGAAACTCTTT	CATWDGLYLFYKKLF	TRGV2	.	TRGJ1	18	-1	-1	26
16	1.0686186767829235E-4	TGTGCCACCTGGGACGGGCCTAGTAGTGATTGGATCAAGACGTTT	CATWDGPSSDWIKTF	TRGV2	.	TRGJP2	19	-1	-1	20
16	1.0686186767829235E-4	TGTGTGGCAGCCCGGAATATTGCTGGTTGGTTCAAGATATTT	CVAARNIAGWFKIF	TRGV10	.	TRGJP1	3	-1	-1	22
16	1.0686186767829235E-4	TGTGCTGCGTGTAACGGGGGCACTGGTTGGTTCAAGATATTT	CAACNGGTGWFKIF	TRGV10	.	TRGJP1	10	-1	-1	20
16	1.0686186767829235E-4	TGTGCCACCTGGGATCGGCCAGGTTATTATAAGAAACTCTTT	CATWDRPGYYKKLF	TRGV4	.	TRGJ1	19	-1	-1	23
16	1.0686186767829235E-4	TGTGCCACCTGGGATGGTTACACTGGTTGGTTCAAGATATTT	CATWDGYTGWFKIF	TRGV4	.	TRGJP1	16	-1	-1	20
16	1.0686186767829235E-4	TGTGCCACCTGGGATGGGCACGGTGATTGGATCAAGACGTTT	CATWDGHGDWIKTF	TRGV4	.	TRGJP2	18	-1	-1	22
16	1.0686186767829235E-4	TGTGCCACCTGGGATGAGGGGAATTATTATAAGAAACTCTTT	CATWDEGNYYKKLF	TRGV8	.	TRGJ1	18	-1	-1	20
16	1.0686186767829235E-4	TGTGCCACCTGGGATAGTGATAGTGATTGGATCAAGACGTTT	CATWDSDSDWIKTF	TRGV8	.	TRGJP2	16	-1	-1	20
16	1.0686186767829235E-4	TGTGCCACCTGGGATAGCCCTCCTTATTATAAGAAACTCTTT	CATWDSPPYYKKLF	TRGV8	.	TRGJ1	20	-1	-1	23
16	1.0686186767829235E-4	TGTGCCACCTGGGATAGGCGGATAAATTATAAGAAACTCTTT	CATWDRRINYKKLF	TRGV8	.	TRGJ1	18	-1	-1	25
16	1.0686186767829235E-4	TGTGCCACCTGGGACTCGCCTTATTATTATAAGAAACTCTTT	CATWDSPYYYKKLF	TRGV2	.	TRGJ1	14	-1	-1	22
16	1.0686186767829235E-4	TGTGCCACCTGGGACCTATCGAATTATTATAAGAAACTCTTT	CATWDLSNYYKKLF	TRGV3	.	TRGJ1	14	-1	-1	18
16	1.0686186767829235E-4	TGTGCCACCTGGGACGTGACGAATTATTATAAGAAACTCTTT	CATWDVTNYYKKLF	TRGV2	.	TRGJ1	15	-1	-1	19
16	1.0686186767829235E-4	TGTGCCACCTGGGACGGGGCCTCTTATTATAAGAAACTCTTT	CATWDGASYYKKLF	TRGV2	.	TRGJ1	20	-1	-1	23
16	1.0686186767829235E-4	TGTGCCACCTGGGACAGGCGCAGTGATTGGATCAAGACGTTT	CATWDRRSDWIKTF	TRGV3	.	TRGJP2	18	-1	-1	21
16	1.0686186767829235E-4	TGTGCCACCTGGGACAGATTGAATTATTATAAGAAACTCTTT	CATWDRLNYYKKLF	TRGV7	.	TRGJ1	16	-1	-1	17
16	1.0686186767829235E-4	TGTGCTCTCTGGGCAATCCCTGGTTGGTTCAAGATATTT	CALWAIPGWFKIF	TRGV10	.	TRGJP1	5	-1	-1	19
16	1.0686186767829235E-4	TGTGCTGCGTGGTACGGCACTGGTTGGTTCAAGATATTT	CAAWYGTGWFKIF	TRGV10	.	TRGJP1	11	-1	-1	17
16	1.0686186767829235E-4	TGTGCTGCGTGGGGTAACCTATATTATAAGAAACTCTTT	CAAWGNLYYKKLF	TRGV10	.	TRGJ1	12	-1	-1	21
16	1.0686186767829235E-4	TGTGCCACCTGGGGGCAGAATTATTATAAGAAACTCTTT	CATWGQNYYKKLF	TRGV8	.	TRGJ1	12	-1	-1	17
16	1.0686186767829235E-4	TGTGCCACCTGGGATAGGGAAGATTATAAGAAACTCTTT	CATWDREDYKKLF	TRGV8	.	TRGJ2	17	-1	-1	22
16	1.0686186767829235E-4	TGTGCCACCTGGGACGGCCAGGATTATAAGAAACTCTTT	CATWDGQDYKKLF	TRGV2	.	TRGJ1	16	-1	-1	22
16	1.0686186767829235E-4	TGTGCCACCTGGGACAGCTCTTATTATAAGAAACTCTTT	CATWDSSYYKKLF	TRGV3	.	TRGJ1	16	-1	-1	20
16	1.0686186767829235E-4	TGTGCCACCTGGGACAGGCTAAATTATAAGAAACTCTTT	CATWDRLNYKKLF	TRGV3	.	TRGJ1	18	-1	-1	22
16	1.0686186767829235E-4	TGTGCCACCTGGGACAGGCGATGGCAAGAGAAACTCTTT	CATWDRRWQEKLF	TRGV7	.	TRGJ1	18	-1	-1	28
16	1.0686186767829235E-4	TGTGCCACCTGGGAGACAAATTATTATAAGAAACTCTTT	CATWETNYYKKLF	TRGV8	.	TRGJ1	13	-1	-1	18
16	1.0686186767829235E-4	TGTGCCACCTGGGAATGGGAATATTATAAGAAACTCTTT	CATWEWEYYKKLF	TRGV8	.	TRGJ1	13	-1	-1	18
16	1.0686186767829235E-4	TGTGCCACCTGGGAAAAGAATTATTATAAGAAACTCTTT	CATWEKNYYKKLF	TRGV2	.	TRGJ1	13	-1	-1	17
16	1.0686186767829235E-4	TGTGCTGCTAATACCACTGGTTGGTTCAAGATATTT	CAANTTGWFKIF	TRGV10	.	TRGJP1	7	-1	-1	10
16	1.0686186767829235E-4	TGTGCCACCTGGGATTTGTATTATAAGAAACTCTTT	CATWDLYYKKLF	TRGV8	.	TRGJ1	14	-1	-1	18
16	1.0686186767829235E-4	TGTGCCACCTGGGATTGGGAATATAAGAAACTCTTT	CATWDWEYKKLF	TRGV8	.	TRGJ1	17	-1	-1	21
16	1.0686186767829235E-4	TGTGCCACCTGGGATGGGCTTTGGTTCAAGATATTT	CATWDGLWFKIF	TRGV4	.	TRGJP1	18	-1	-1	20
16	1.0686186767829235E-4	TGTGCCACCTGGGATAAAGACTATAAGAAACTCTTT	CATWDKDYKKLF	TRGV8	.	TRGJ1	15	-1	-1	21
16	1.0686186767829235E-4	TGTGCCACCTGGGACTCTGGTTATAAGAAACTCTTT	CATWDSGYKKLF	TRGV3	.	TRGJ1	14	-1	-1	20
16	1.0686186767829235E-4	TGTGCCACCTGGGACAGGCTTTATAAGAAACTCTTT	CATWDRLYKKLF	TRGV3	.	TRGJ1	18	-1	-1	20
16	1.0686186767829235E-4	TGTGCCACCTGGGAGGCGAATTATAAGAAACTCTTT	CATWEANYKKLF	TRGV8	.	TRGJ1	13	-1	-1	19
16	1.0686186767829235E-4	TGTGCCACGTTTAGGAATTATTATAAGAAACTCTTT	CATFRNYYKKLF	TRGV7	.	TRGJ1	7	-1	-1	14
16	1.0686186767829235E-4	TGTGCTGCGATCACTGGTTGGTTCAAGATATTT	CAAITGWFKIF	TRGV10	.	TRGJP1	8	-1	-1	11
16	1.0686186767829235E-4	TGTGCCCTACGGCATTATTATAAGAAACTCTTT	CALRHYYKKLF	TRGV8	.	TRGJ1	5	-1	-1	13
16	1.0686186767829235E-4	TGTGCCACCTGGGTATTGTGGAAGAAACTCTTT	CATWVLWKKLF	TRGV8	.	TRGJ1	12	-1	-1	21
16	1.0686186767829235E-4	TGTGCCACCTGGGATCAGAATAAGAAACTCTTT	CATWDQNKKLF	TRGV8	.	TRGJ1	14	-1	-1	19
16	1.0686186767829235E-4	TGTGCTTGGATCGTGGGGTTCAAGATATTT	CAWIVGFKIF	TRGV10	.	TRGJP1	5	-1	-1	16
16	1.0686186767829235E-4	TGTGCCCCCACTGGTTGGTTCAAGATATTT	CAPTGWFKIF	TRGV10	.	TRGJP1	4	-1	-1	7
16	1.0686186767829235E-4	TGTGCTGCGTGGGATCTCGCTATATTT	CAAWDLAIF	TRGV10	.	TRGJP1	14	-1	-1	21
15	1.0018300094839907E-4	TGTGCCACCTGGGATGGTTTCGGTAGAGGGACGGGTTATTATAAGAAACTCTTT	CATWDGFGRGTGYYKKLF	TRGV4	.	TRGJ1	16	-1	-1	35
15	1.0018300094839907E-4	TGTGCCACCTGGGATGGGCCACGATCGACTCGGAATTATTATAAGAAACTCTTT	CATWDGPRSTRNYYKKLF	TRGV4	.	TRGJ1	19	-1	-1	32
15	1.0018300094839907E-4	TGTGCCACCTGGGACAGGAGACCCCAAGAGTTGGGCAAAAAAATCAAGGTATTT	CATWDRRPQELGKKIKVF	TRGV3	.	TRGJP	17	-1	-1	24
15	1.0018300094839907E-4	TGTGCTGCGTGGGATTATCGATCCCATACCACTGGTTGGTTCAAGATATTT	CAAWDYRSHTTGWFKIF	TRGV10	.	TRGJP1	25	-1	-1	25
15	1.0018300094839907E-4	TGTGCTGCGTGGGACCTCATGCTGCCTACCACTGGTTGGTTCAAGATATTT	CAAWDLMLPTTGWFKIF	TRGV10	.	TRGJP1	13	-1	-1	26
15	1.0018300094839907E-4	TGTGCCACCTGGGACGGGGCGATGGGTAGTAGTGATTGGATCAAGACGTTT	CATWDGAMGSSDWIKTF	TRGV2	.	TRGJP2	17	-1	-1	26
15	1.0018300094839907E-4	TGTGCCACCTGGGACAGTCGTTGGGCGCCTCATTATTATAAGAAACTCTTT	CATWDSRWAPHYYKKLF	TRGV7	.	TRGJ1	16	-1	-1	31
15	1.0018300094839907E-4	TGTGCCACCTGGGACAGGCATGGAGAGTTGGGCAAAAAAATCAAGGTATTT	CATWDRHGELGKKIKVF	TRGV7	.	TRGJP	21	-1	-1	23
15	1.0018300094839907E-4	TGTGCCACCTGGGACAGGAAATCCAAACCGAATTATTATAAGAAACTCTTT	CATWDRKSKPNYYKKLF	TRGV3	.	TRGJ1	17	-1	-1	28
15	1.0018300094839907E-4	TGTGCTGCGTGGGATTCGTTGGAAAACACTGGTTGGTTCAAGATATTT	CAAWDSLENTGWFKIF	TRGV10	.	TRGJP1	18	-1	-1	26
15	1.0018300094839907E-4	TGTGCTGCGTGGGATTGGACCTTCCCCTATTATTATAAGAAACTCTTT	CAAWDWTFPYYYKKLF	TRGV10	.	TRGJ1	15	-1	-1	28
15	1.0018300094839907E-4	TGTGCCACCTGGGATTTTTTTGGGCATCGTTATTATAAGAAACTCTTT	CATWDFFGHRYYKKLF	TRGV2	.	TRGJ1	13	-1	-1	29
15	1.0018300094839907E-4	TGTGCCACCTGGGATGGGCTAAGATTTGGTTATTATAAGAAACTCTTT	CATWDGLRFGYYKKLF	TRGV4	.	TRGJ1	18	-1	-1	29
15	1.0018300094839907E-4	TGTGCCACCTGGGATAGAAGGAGGAGGGGTTATTATAAGAAACTCTTT	CATWDRRRRGYYKKLF	TRGV8	.	TRGJ1	16	-1	-1	29
15	1.0018300094839907E-4	TGTGCCACCTGGGACGTCAATGGTGCGGGTGATTGGATCAAGACGTTT	CATWDVNGAGDWIKTF	TRGV3	.	TRGJP2	14	-1	-1	28
15	1.0018300094839907E-4	TGTGCCACCTGGGACGGGCGAGGGAGGAATTATTATAAGAAACTCTTT	CATWDGRGRNYYKKLF	TRGV2	.	TRGJ1	18	-1	-1	26
15	1.0018300094839907E-4	TGTGCCACCTGGGACAGGCCGGGGTTGGGCAAAAAAATCAAGGTATTT	CATWDRPGLGKKIKVF	TRGV7	.	TRGJP	19	-1	-1	23
15	1.0018300094839907E-4	TGTGCCACCTGGGACAGGCCAGCCTCGAATTATTATAAGAAACTCTTT	CATWDRPASNYYKKLF	TRGV3	.	TRGJ1	19	-1	-1	24
15	1.0018300094839907E-4	TGTGCCACCTGGGACAGGCGAACTTTTACGAATTATAAGAAACTCTTT	CATWDRRTFTNYKKLF	TRGV5	.	TRGJ1	18	-1	-1	31
15	1.0018300094839907E-4	TGTGCTGCGTGGGACCCACCGCAAGATTATTATAAGAAACTCTTT	CAAWDPPQDYYKKLF	TRGV10	.	TRGJ1	13	-1	-1	25
15	1.0018300094839907E-4	TGTGCTGCGTGGGAGTTTTATACCACTGGTTGGTTCAAGATATTT	CAAWEFYTTGWFKIF	TRGV10	.	TRGJP1	13	-1	-1	18
15	1.0018300094839907E-4	TGTGCCACCTGGGATTTTGGGCTTGGGTATTATAAGAAACTCTTT	CATWDFGLGYYKKLF	TRGV8	.	TRGJ1	14	-1	-1	27
15	1.0018300094839907E-4	TGTGCCACCTGGGATGGGCTGGAGGGCGATTATAAGAAACTCTTT	CATWDGLEGDYKKLF	TRGV4	.	TRGJ1	18	-1	-1	28
15	1.0018300094839907E-4	TGTGCCACCTGGGATACCAACTGGCCGGATTATAAGAAACTCTTT	CATWDTNWPDYKKLF	TRGV8	.	TRGJ1	15	-1	-1	28
15	1.0018300094839907E-4	TGTGCCACCTGGGACGGCCCAGCGAATTATTATAAGAAACTCTTT	CATWDGPANYYKKLF	TRGV2	.	TRGJ1	19	-1	-1	22
15	1.0018300094839907E-4	TGTGCCACCTGGGACGGGCTGAATTTCTATTATAAGAAACTCTTT	CATWDGLNFYYKKLF	TRGV2	.	TRGJ1	18	-1	-1	27
15	1.0018300094839907E-4	TGTGCCACCTGGGACGGGAACTTTAATTATTATAAGAAACTCTTT	CATWDGNFNYYKKLF	TRGV2	.	TRGJ1	17	-1	-1	24
15	1.0018300094839907E-4	TGTGCCACCTGGGACAGGTCTCCGAATTATTATAAGAAACTCTTT	CATWDRSPNYYKKLF	TRGV5	.	TRGJ1	20	-1	-1	22
15	1.0018300094839907E-4	TGTGCCACCTGGGACAGGTCAGCCATTTATTATAAGAAACTCTTT	CATWDRSAIYYKKLF	TRGV3	.	TRGJ1	17	-1	-1	26
15	1.0018300094839907E-4	TGTGCCACCTGGGACAGGCTATCGAATTATTATAAGAAACTCTTT	CATWDRLSNYYKKLF	TRGV7	.	TRGJ1	18	-1	-1	21
15	1.0018300094839907E-4	TGTGCCACCTGGGACAGGCCAAAATATTATTATAAGAAACTCTTT	CATWDRPKYYYKKLF	TRGV7	.	TRGJ1	19	-1	-1	25
15	1.0018300094839907E-4	TGTGCCACCTGGGACAGGCGGGTGAGTTATTATAAGAAACTCTTT	CATWDRRVSYYKKLF	TRGV7	.	TRGJ1	18	-1	-1	23
15	1.0018300094839907E-4	TGTGCCACCTGGATACGAGGGAGTAGTGATTGGATCAAGACGTTT	CATWIRGSSDWIKTF	TRGV8	.	TRGJP2	14	-1	-1	21
15	1.0018300094839907E-4	TGTGCTCCCGGTAAGGGGGACACTGGTTGGTTCAAGATATTT	CAPGKGDTGWFKIF	TRGV10	.	TRGJP1	5	-1	-1	20
15	1.0018300094839907E-4	TGTGCTGCGTGGGTATATACCACTGGTTGGTTCAAGATATTT	CAAWVYTTGWFKIF	TRGV10	.	TRGJP1	19	-1	-1	11
15	1.0018300094839907E-4	TGTGCTGCGTGGGATTGGACCACTGGTTGGTTCAAGATATTT	CAAWDWTTGWFKIF	TRGV10	.	TRGJP1	15	-1	-1	18
15	1.0018300094839907E-4	TGTGCTGCGTGGGATTATGACACTGGTTGGTTCAAGATATTT	CAAWDYDTGWFKIF	TRGV10	.	TRGJP1	16	-1	-1	8
15	1.0018300094839907E-4	TGTGCTGCGTGGGATGTGGGCACTGGTTGGTTCAAGATATTT	CAAWDVGTGWFKIF	TRGV10	.	TRGJP1	14	-1	-1	20
15	1.0018300094839907E-4	TGTGCTGCGTGGGATGCCCCCGATTATTATAAGAAACTCTTT	CAAWDAPDYYKKLF	TRGV10	.	TRGJ1	14	-1	-1	22
15	1.0018300094839907E-4	TGTGCTGCGTGGGATACTGGACCTGGTTGGTTCAAGATATTT	CAAWDTGPGWFKIF	TRGV10	.	TRGJP1	14	-1	-1	22
15	1.0018300094839907E-4	TGTGCTGCGTGGGATAGTGTCACTGGTTGGTTCAAGATATTT	CAAWDSVTGWFKIF	TRGV10	.	TRGJP1	14	-1	-1	8
15	1.0018300094839907E-4	TGTGCCACCTTTATTAAGTTGGGCAAAAAAATCAAGGTATTT	CATFIKLGKKIKVF	TRGV8	.	TRGJP	9	-1	-1	16
15	1.0018300094839907E-4	TGTGCCACCTGGGATCACCTGAATTATTATAAGAAACTCTTT	CATWDHLNYYKKLF	TRGV8	.	TRGJ1	14	-1	-1	20
15	1.0018300094839907E-4	TGTGCCACCTGGGATGGGCCCAGTTATTATAAGAAACTCTTT	CATWDGPSYYKKLF	TRGV4	.	TRGJ1	21	-1	-1	23
15	1.0018300094839907E-4	TGTGCCACCTGGGATAGGCGGGATTATTATAAGAAACTCTTT	CATWDRRDYYKKLF	TRGV8	.	TRGJ1	18	-1	-1	22
15	1.0018300094839907E-4	TGTGCCACCTGGGATAGGCGGGAGTGGAGGTTCAAGATATTT	CATWDRREWRFKIF	TRGV8	.	TRGJP1	18	-1	-1	28
15	1.0018300094839907E-4	TGTGCCACCTGGGATAGGCAGGACAACTATAAGAAACTCTTT	CATWDRQDNYKKLF	TRGV8	.	TRGJ1	18	-1	-1	27
15	1.0018300094839907E-4	TGTGCCACCTGGGACGCCCCGAATTATTATAAGAAACTCTTT	CATWDAPNYYKKLF	TRGV2	.	TRGJ1	15	-1	-1	19
15	1.0018300094839907E-4	TGTGCCACCTGGGACGGGCCTGGCTATTATAAGAAACTCTTT	CATWDGPGYYKKLF	TRGV2	.	TRGJ1	19	-1	-1	24
15	1.0018300094839907E-4	TGTGCCACCTGGGACGGGCCGTATTATTATAAGAAACTCTTT	CATWDGPYYYKKLF	TRGV2	.	TRGJ2	19	-1	-1	19
15	1.0018300094839907E-4	TGTGCCACCTGGGACGGGCGTTTTTATTATAAGAAACTCTTT	CATWDGRFYYKKLF	TRGV2	.	TRGJ1	18	-1	-1	23
15	1.0018300094839907E-4	TGTGCCACCTGGGACGGGCGTGGTTATTATAAGAAACTCTTT	CATWDGRGYYKKLF	TRGV2	.	TRGJ1	18	-1	-1	23
15	1.0018300094839907E-4	TGTGCCACCTGGGACGGGCATTCAGGTTGGTTCAAGATATTT	CATWDGHSGWFKIF	TRGV2	.	TRGJP1	18	-1	-1	24
15	1.0018300094839907E-4	TGTGCCACCTGGGACGGACTCGCTTATTATAAGAAACTCTTT	CATWDGLAYYKKLF	TRGV2	.	TRGJ1	16	-1	-1	23
15	1.0018300094839907E-4	TGTGCCACCTGGGACAGGCCTGAGAATTATAAGAAACTCTTT	CATWDRPENYKKLF	TRGV3	.	TRGJ1	21	-1	-1	25
15	1.0018300094839907E-4	TGTGCCACCTGGGACAGGGGGAATTATTATAAGAAACTCTTT	CATWDRGNYYKKLF	TRGV5	.	TRGJ1	17	-1	-1	20
15	1.0018300094839907E-4	TGTGCCACCTGGGACAGGAGTAGTGATTGGATCAAGACGTTT	CATWDRSSDWIKTF	TRGV7	.	TRGJP2	17	-1	-1	18
15	1.0018300094839907E-4	TGTGCCACCTGGAAAGTACTAGAGTATTATAAGAAACTCTTT	CATWKVLEYYKKLF	TRGV2	.	TRGJ1	11	-1	-1	24
15	1.0018300094839907E-4	TGTGCCACCCACCCTATCAGGAGAGATTGGATCAAGACGTTT	CATHPIRRDWIKTF	TRGV8	.	TRGJP2	8	-1	-1	14
15	1.0018300094839907E-4	TGTGCTGCGTGGGATTCTGTTGGTTGGTTCAAGATATTT	CAAWDSVGWFKIF	TRGV10	.	TRGJP1	15	-1	-1	20
15	1.0018300094839907E-4	TGTGCTGCGTGGGATCTCACTGGTTGGTTCAAGATATTT	CAAWDLTGWFKIF	TRGV10	.	TRGJP1	14	-1	-1	17
15	1.0018300094839907E-4	TGTGCTGACCGGGGGACCACTGGTTGGTTCAAGATATTT	CADRGTTGWFKIF	TRGV10	.	TRGJP1	6	-1	-1	15
15	1.0018300094839907E-4	TGTGCCACCTGGCCTCAGGATGGTGGGTTCAAGATATTT	CATWPQDGGFKIF	TRGV2	.	TRGJP1	11	-1	-1	20
15	1.0018300094839907E-4	TGTGCCACCTGGGTACCCGATTATTATAAGAAACTCTTT	CATWVPDYYKKLF	TRGV8	.	TRGJ1	12	-1	-1	19
15	1.0018300094839907E-4	TGTGCCACCTGGGCCGCAAATTATTATAAGAAACTCTTT	CATWAANYYKKLF	TRGV8	.	TRGJ1	12	-1	-1	18
15	1.0018300094839907E-4	TGTGCCACCTGGGATTTGTTGGGATATAAGAAACTCTTT	CATWDLLGYKKLF	TRGV8	.	TRGJ1	14	-1	-1	24
15	1.0018300094839907E-4	TGTGCCACCTGGGATGGGTTTTATTATAAGAAACTCTTT	CATWDGFYYKKLF	TRGV8	.	TRGJ1	17	-1	-1	20
15	1.0018300094839907E-4	TGTGCCACCTGGGATAGAGGTGATTGGATCAAGACGTTT	CATWDRGDWIKTF	TRGV8	.	TRGJP2	16	-1	-1	13
15	1.0018300094839907E-4	TGTGCCACCTGGGATAGAACTTATTATAAGAAACTCTTT	CATWDRTYYKKLF	TRGV8	.	TRGJ2	16	-1	-1	16
15	1.0018300094839907E-4	TGTGCCACCTGGGATAACGCGATCATTAAGAAACTCTTT	CATWDNAIIKKLF	TRGV8	.	TRGJ1	15	-1	-1	26
15	1.0018300094839907E-4	TGTGCCACCTGGGACTGCCCGTGTAATAAGAAACTCTTT	CATWDCPCNKKLF	TRGV7	.	TRGJ1	14	-1	-1	25
15	1.0018300094839907E-4	TGTGCCACCTGGGACCCTCATTATTATAAGAAACTCTTT	CATWDPHYYKKLF	TRGV8	.	TRGJ1	13	-1	-1	19
15	1.0018300094839907E-4	TGTGCCACCTGGGACGGGGATTATTATAAGAAACTCTTT	CATWDGDYYKKLF	TRGV7	.	TRGJ1	17	-1	-1	19
15	1.0018300094839907E-4	TGTGCCACCTGGGACGGGAACTATTATAAGAAACTCTTT	CATWDGNYYKKLF	TRGV2	.	TRGJ1	17	-1	-1	17
15	1.0018300094839907E-4	TGTGCCACCTGGGACAGTAGTGATTGGATCAAGACGTTT	CATWDSSDWIKTF	TRGV8	.	TRGJP2	16	-1	-1	15
15	1.0018300094839907E-4	TGTGCCACCTGGGACAGGCTTTATTATAAGAAACTCTTT	CATWDRLYYKKLF	TRGV3	.	TRGJ1	18	-1	-1	20
15	1.0018300094839907E-4	TGTGCCACCTGGGACAGGCATAATTATAAGAAACTCTTT	CATWDRHNYKKLF	TRGV7	.	TRGJ1	18	-1	-1	19
15	1.0018300094839907E-4	TGTGCCACCTGGGACAGGCAGGAATATAAGAAACTCTTT	CATWDRQEYKKLF	TRGV5	.	TRGJ1	18	-1	-1	24
15	1.0018300094839907E-4	TGTGCCACCTGGGAAGGAAGTGATTGGATCAAGACGTTT	CATWEGSDWIKTF	TRGV8	.	TRGJP2	16	-1	-1	18
15	1.0018300094839907E-4	TGTGCCACCTGGACAAGTAGTGATTGGATCAAGACGTTT	CATWTSSDWIKTF	TRGV2	.	TRGJP2	11	-1	-1	15
15	1.0018300094839907E-4	TGTGCCACCTCAATTAGTGATTGGATCAAGACGTTT	CATSISDWIKTF	TRGV8	.	TRGJP2	9	-1	-1	14
15	1.0018300094839907E-4	TGTGCCACCTGCCGTAGTGATTGGATCAAGACGTTT	CATCRSDWIKTF	TRGV8	.	TRGJP2	10	-1	-1	13
15	1.0018300094839907E-4	TGTGCCACCTGGTTGAATTATTATAAGAAACTCTTT	CATWLNYYKKLF	TRGV8	.	TRGJ2	11	-1	-1	14
15	1.0018300094839907E-4	TGTGCCACCTGGGGCGGGGACTATAAGAAACTCTTT	CATWGGDYKKLF	TRGV5P	.	TRGJ1	17	-1	-1	21
15	1.0018300094839907E-4	TGTGCCACCTGGGACAGTAAGTATAAGAAACTCTTT	CATWDSKYKKLF	TRGV3	.	TRGJ1	16	-1	-1	21
15	1.0018300094839907E-4	TGTGCTGCGTGGGGATGTTGGTTCAAGATATTT	CAAWGCWFKIF	TRGV10	.	TRGJP1	12	-1	-1	16
15	1.0018300094839907E-4	TGTGCCACCCAGAATTATTATAAGAAACTCTTT	CATQNYYKKLF	TRGV8	.	TRGJ1	8	-1	-1	11
15	1.0018300094839907E-4	TGTGCCTTGTGGGAGGCCGCTAGGACGTTT	CALWEAARTF	TRGV9	.	TRGJP2	15	-1	-1	23
15	1.0018300094839907E-4	TGTGCCACTCTCCCCCCTAAGAAACTCTTT	CATLPPKKLF	TRGV8	.	TRGJ1	7	-1	-1	17
15	1.0018300094839907E-4	TGTGCCACCCGGAAAAATAAGAAACTCTTT	CATRKNKKLF	TRGV8	.	TRGJ1	11	-1	-1	16
14	9.350413421850581E-5	TGTGCCACCTGGGAAGCCCGTCAACCATCAACTATTAGTAGTGATTGGATCAAGACGTTT	CATWEARQPSTISSDWIKTF	TRGV2	.	TRGJP2	21	-1	-1	30
14	9.350413421850581E-5	TGTGCCACCTGGGACAGGCGTCCCTACCTATATAGTAGTGATTGGATCAAGACGTTT	CATWDRRPYLYSSDWIKTF	TRGV3	.	TRGJP2	23	-1	-1	20
14	9.350413421850581E-5	TGTGCTGCATGGGAAAACCTTCCCCTCCACCCAGGTTATTATAAGAAACTCTTT	CAAWENLPLHPGYYKKLF	TRGV10	.	TRGJ1	13	-1	-1	35
14	9.350413421850581E-5	TGTGCCACCTGGGACGGGCTTCGGGTGTTAGGTGATTATTATAAGAAACTCTTT	CATWDGLRVLGDYYKKLF	TRGV2	.	TRGJ1	18	-1	-1	34
14	9.350413421850581E-5	TGTGCTGCGTGGGACTCCCCGGGGGATACCACTGGTTGGTTCAAGATATTT	CAAWDSPGDTTGWFKIF	TRGV10	.	TRGJP1	13	-1	-1	25
14	9.350413421850581E-5	TGTGCCTTGTGGGAGGTGCTGGTAGAGTTGGGCAAAAAGATCAAGGTATTT	CALWEVLVELGKKIKVF	TRGV9	.	TRGJP	18	-1	-1	23
14	9.350413421850581E-5	TGTGCCACCTGGGACAGGCTGTTGGATGGGATTTATTATAAGAAACTCTTT	CATWDRLLDGIYYKKLF	TRGV7	.	TRGJ1	21	-1	-1	29
14	9.350413421850581E-5	TGTGCCACCTGGGACAGGCGGGGTTATTTGGGCAAAAAAATCAAGGTATTT	CATWDRRGYLGKKIKVF	TRGV3	.	TRGJP	18	-1	-1	27
14	9.350413421850581E-5	TGTGCCACCTGGGACAGGCGGGATGTTGGTAGTGATTGGATCAAGACGTTT	CATWDRRDVGSDWIKTF	TRGV7	.	TRGJP2	18	-1	-1	28
14	9.350413421850581E-5	TGTGCCACCTGGGACAGGCACGACGCCCGGAATTATTATAAGAAACTCTTT	CATWDRHDARNYYKKLF	TRGV3	.	TRGJ1	18	-1	-1	29
14	9.350413421850581E-5	TGTGCTGCGTGGGACTTCCCCTCCCCGAATTATTATAAGAAACTCTTT	CAAWDFPSPNYYKKLF	TRGV10	.	TRGJ1	13	-1	-1	25
14	9.350413421850581E-5	TGTGCCACCTGGGGAGGGGGTGAGTTGGGCAAAAAAATCAAGGTATTT	CATWGGGELGKKIKVF	TRGV5	.	TRGJP	12	-1	-1	21
14	9.350413421850581E-5	TGTGCCACCTGGGATGCCCCCAACGCTCCGTATTATAAGAAACTCTTT	CATWDAPNAPYYKKLF	TRGV4	.	TRGJ1	21	-1	-1	30
14	9.350413421850581E-5	TGTGCCACCTGGGATATAATCGGGGCGGGGGAATATAAGAAACTCTTT	CATWDIIGAGEYKKLF	TRGV8	.	TRGJ1	15	-1	-1	33
14	9.350413421850581E-5	TGTGCCACCTGGGACTCTAAAAGACGTAGTGATTGGATCAAGACGTTT	CATWDSKRRSDWIKTF	TRGV2	.	TRGJP2	14	-1	-1	25
14	9.350413421850581E-5	TGTGCCACCTGGGACGGGCGAGGGGGGAGTGATTGGATCAAGACGTTT	CATWDGRGGSDWIKTF	TRGV2	.	TRGJP2	18	-1	-1	27
14	9.350413421850581E-5	TGTGCCACCTGGGACGGGCAACGTTCAAATTATTATAAGAAACTCTTT	CATWDGQRSNYYKKLF	TRGV2	.	TRGJ1	18	-1	-1	23
14	9.350413421850581E-5	TGTGCCACCTGGGACGAGATACGGTCCAATTATTATAAGAAACTCTTT	CATWDEIRSNYYKKLF	TRGV2	.	TRGJ1	15	-1	-1	24
14	9.350413421850581E-5	TGTGCCACCTGGGACAGCGGGATTGTAGGTTATTATAAGAAACTCTTT	CATWDSGIVGYYKKLF	TRGV5	.	TRGJ1	16	-1	-1	29
14	9.350413421850581E-5	TGTGCCACCTGGGACAGGCGGGGTGCAGATTATTATAAGAAACTCTTT	CATWDRRGADYYKKLF	TRGV3	.	TRGJ1	18	-1	-1	28
14	9.350413421850581E-5	TGTGCCACCTGGGACAGGCATGAGACAACAAATTGGATCAAGACGTTT	CATWDRHETTNWIKTF	TRGV3	.	TRGJP2	21	-1	-1	31
14	9.350413421850581E-5	TGTGCTGCGTGGGCCCCGGGTACCACTGGTTGGTTCAAGATATTT	CAAWAPGTTGWFKIF	TRGV10	.	TRGJP1	12	-1	-1	20
14	9.350413421850581E-5	TGTGCTGCGTGGGATTCCCGATACACTGGTTGGTTCAAGATATTT	CAAWDSRYTGWFKIF	TRGV10	.	TRGJP1	15	-1	-1	20
14	9.350413421850581E-5	TGTGCTGCGTGGGATTATCGGTCCACTGGTTGGTTCAAGATATTT	CAAWDYRSTGWFKIF	TRGV10	.	TRGJP1	16	-1	-1	22
14	9.350413421850581E-5	TGTGCTGCGTGGGATGGCGATCCTACTGGTTGGTTCAAGATATTT	CAAWDGDPTGWFKIF	TRGV10	.	TRGJP1	14	-1	-1	24
14	9.350413421850581E-5	TGTGCCTTGTGGGATACTGATACCACTGGTTGGTTCAAGATATTT	CALWDTDTTGWFKIF	TRGV9	.	TRGJP1	13	-1	-1	19
14	9.350413421850581E-5	TGTGCCTTGTGGGAGGTGCACGGCACTGGTTGGTTCAAGATATTT	CALWEVHGTGWFKIF	TRGV9	.	TRGJP1	20	-1	-1	23
14	9.350413421850581E-5	TGTGCCTTGTGGGAGGCGTATACCGCTGGTTGGTTCAAGATATTT	CALWEAYTAGWFKIF	TRGV9	.	TRGJP1	15	-1	-1	18
14	9.350413421850581E-5	TGTGCCACCTGTCCAGTATTGAGTAGTGATTGGATCAAGACGTTT	CATCPVLSSDWIKTF	TRGV8	.	TRGJP2	10	-1	-1	21
14	9.350413421850581E-5	TGTGCCACCTGGGGCCCTAAACCCCCTTATTATAAGAAACTCTTT	CATWGPKPPYYKKLF	TRGV2	.	TRGJ1	12	-1	-1	26
14	9.350413421850581E-5	TGTGCCACCTGGGATGGGCCCAAACCTTATTATAAGAAACTCTTT	CATWDGPKPYYKKLF	TRGV4	.	TRGJ1	21	-1	-1	26
14	9.350413421850581E-5	TGTGCCACCTGGGATAGGCTAGAGGTGAATTATAAGAAACTCTTT	CATWDRLEVNYKKLF	TRGV8	.	TRGJ1	18	-1	-1	28
14	9.350413421850581E-5	TGTGCCACCTGGGATAGGCAGGGGGATTATTATAAGAAACTCTTT	CATWDRQGDYYKKLF	TRGV8	.	TRGJ1	18	-1	-1	25
14	9.350413421850581E-5	TGTGCCACCTGGGACACCCCAAGTAGTGATTGGATCAAGACGTTT	CATWDTPSSDWIKTF	TRGV3	.	TRGJP2	15	-1	-1	21
14	9.350413421850581E-5	TGTGCCACCTGGGACAGGCGGGACACTGGTTGGTTCAAGATATTT	CATWDRRDTGWFKIF	TRGV5	.	TRGJP1	18	-1	-1	23
14	9.350413421850581E-5	TGTGCCACCTGGGACAGGCAGTTGGGCAAAAAAATCAAGGTATTT	CATWDRQLGKKIKVF	TRGV5	.	TRGJP	18	-1	-1	2
14	9.350413421850581E-5	TGTGCTGCGTGCTTTAATACCACTGGTTGGTTCAAGATATTT	CAACFNTTGWFKIF	TRGV10	.	TRGJP1	10	-1	-1	16
14	9.350413421850581E-5	TGTGCTGCGTGGGATCCGCAATCATGTTGGTTCAAGATATTT	CAAWDPQSCWFKIF	TRGV10	.	TRGJP1	14	-1	-1	25
14	9.350413421850581E-5	TGTGCTGCGTGGGATGCCGATACCGGTTGGTTCAAGATATTT	CAAWDADTGWFKIF	TRGV10	.	TRGJP1	14	-1	-1	21
14	9.350413421850581E-5	TGTGCCTTGTGGGAGACGACCACTGGTTGGTTCAAGATATTT	CALWETTTGWFKIF	TRGV9	.	TRGJP1	14	-1	-1	18
14	9.350413421850581E-5	TGTGCCTTGTGGGAAATTACCACTGGTTGGTTCAAGATATTT	CALWEITTGWFKIF	TRGV9	.	TRGJP1	13	-1	-1	17
14	9.350413421850581E-5	TGTGCCACCTGCTCCTTACCGAATTATTATAAGAAACTCTTT	CATCSLPNYYKKLF	TRGV8	.	TRGJ1	10	-1	-1	19
14	9.350413421850581E-5	TGTGCCACCTGGTCGTTATCGGATTATTATAAGAAACTCTTT	CATWSLSDYYKKLF	TRGV8	.	TRGJ1	11	-1	-1	18
14	9.350413421850581E-5	TGTGCCACCTGGGCCCGACAGAATTATTATAAGAAACTCTTT	CATWARQNYYKKLF	TRGV8	.	TRGJ1	12	-1	-1	20
14	9.350413421850581E-5	TGTGCCACCTGGGGGTATAGTAGTGATTGGATCAAGACGTTT	CATWGYSSDWIKTF	TRGV3	.	TRGJP2	12	-1	-1	15
14	9.350413421850581E-5	TGTGCCACCTGGGATAGCTCGAATTATTATAAGAAACTCTTT	CATWDSSNYYKKLF	TRGV8	.	TRGJ1	16	-1	-1	18
14	9.350413421850581E-5	TGTGCCACCTGGGATAGACATAGTGATTGGATCAAGACGTTT	CATWDRHSDWIKTF	TRGV8	.	TRGJP2	16	-1	-1	20
14	9.350413421850581E-5	TGTGCCACCTGGGACGCCAACCGATATTATAAGAAACTCTTT	CATWDANRYYKKLF	TRGV2	.	TRGJ1	15	-1	-1	24
14	9.350413421850581E-5	TGTGCCACCTGGGACGCAAATCTTTATTATAAGAAACTCTTT	CATWDANLYYKKLF	TRGV2	.	TRGJ1	15	-1	-1	23
14	9.350413421850581E-5	TGTGCCACCTGGGACGGGCTAGATTATTATAAGAAACTCTTT	CATWDGLDYYKKLF	TRGV2	.	TRGJ1	18	-1	-1	22
14	9.350413421850581E-5	TGTGCCACCTGGGACGGGCCGTTAAGATATAAGAAACTCTTT	CATWDGPLRYKKLF	TRGV2	.	TRGJ1	19	-1	-1	27
14	9.350413421850581E-5	TGTGCCACCTGGGACGGGCCACCTTATTATAAGAAACTCTTT	CATWDGPPYYKKLF	TRGV3	.	TRGJ1	19	-1	-1	23
14	9.350413421850581E-5	TGTGCCACCTGGGACGATCGATGTTATTATAAGAAACTCTTT	CATWDDRCYYKKLF	TRGV2	.	TRGJ1	15	-1	-1	23
14	9.350413421850581E-5	TGTGCCACCTGGGACAGTCTAAATTATTATAAGAAACTCTTT	CATWDSLNYYKKLF	TRGV5	.	TRGJ1	16	-1	-1	21
14	9.350413421850581E-5	TGTGCCACCTGGGACAGGCTTCGGGATTGGATCAAGACGTTT	CATWDRLRDWIKTF	TRGV3	.	TRGJP2	18	-1	-1	24
14	9.350413421850581E-5	TGTGCCACCTGGGACAGGCTGGGTGATTGGATCAAGACGTTT	CATWDRLGDWIKTF	TRGV7	.	TRGJP2	18	-1	-1	22
14	9.350413421850581E-5	TGTGCCACCTGGGACAGGACGGAGGATTGGATCAAGACGTTT	CATWDRTEDWIKTF	TRGV3	.	TRGJP2	17	-1	-1	24
14	9.350413421850581E-5	TGTGCCACCTGGGACAATTCGAATTATTATAAGAAACTCTTT	CATWDNSNYYKKLF	TRGV3	.	TRGJ1	15	-1	-1	15
14	9.350413421850581E-5	TGTGCTGCGTGGGATTGGTCTGGTTGGTTCAAGATATTT	CAAWDWSGWFKIF	TRGV10	.	TRGJP1	15	-1	-1	19
14	9.350413421850581E-5	TGTGCTGCGGTCCCTTTGACTGGTTGGTTCAAGATATTT	CAAVPLTGWFKIF	TRGV10	.	TRGJP1	8	-1	-1	18
14	9.350413421850581E-5	TGTGCCTTGCGGACACCCACTGGTTGGTTCAAGATATTT	CALRTPTGWFKIF	TRGV9	.	TRGJP1	11	-1	-1	16
14	9.350413421850581E-5	TGTGCCACCTGGTTCCTGGGCAAAAAAATCAAGGTATTT	CATWFLGKKIKVF	TRGV3	.	TRGJP	11	-1	-1	16
14	9.350413421850581E-5	TGTGCCACCTGGGGCAGTAACTATTATAAGAAACTCTTT	CATWGSNYYKKLF	TRGV5P	.	TRGJ1	16	-1	-1	18
14	9.350413421850581E-5	TGTGCCACCTGGGATACGAATTATTATAAGAAACTCTTT	CATWDTNYYKKLF	TRGV8	.	TRGJ1	15	-1	-1	13
14	9.350413421850581E-5	TGTGCCACCTGGGACCGCTATTATTATAAGAAACTCTTT	CATWDRYYYKKLF	TRGV2	.	TRGJ1	14	-1	-1	19
14	9.350413421850581E-5	TGTGCCACCTGGGACGGGCGTTTTTATAAGAAACTCTTT	CATWDGRFYKKLF	TRGV2	.	TRGJ2	18	-1	-1	20
14	9.350413421850581E-5	TGTGCCACCTGGGAGGCCCCTTATTATAAGAAACTCTTT	CATWEAPYYKKLF	TRGV8	.	TRGJ1	13	-1	-1	20
14	9.350413421850581E-5	TGTGCTGCGTGGGACACTGGTTGGTTCAAGATATTT	CAAWDTGWFKIF	TRGV10	.	TRGJP1	13	-1	-1	14
14	9.350413421850581E-5	TGTGCCCCTCCGCTAATTTATTATAAGAAACTCTTT	CAPPLIYYKKLF	TRGV2	.	TRGJ1	8	-1	-1	17
14	9.350413421850581E-5	TGTGCCACCTTCAATTTCTATTATAAGAAACTCTTT	CATFNFYYKKLF	TRGV4	.	TRGJ1	9	-1	-1	18
14	9.350413421850581E-5	TGTGCCACCTGGTTACTCTATTATAAGAAACTCTTT	CATWLLYYKKLF	TRGV8	.	TRGJ1	11	-1	-1	18
14	9.350413421850581E-5	TGTGCCACCTGGGTCCATTATTATAAGAAACTCTTT	CATWVHYYKKLF	TRGV8	.	TRGJ1	12	-1	-1	16
14	9.350413421850581E-5	TGTGCCACCTGGGGACGTTATTATAAGAAACTCTTT	CATWGRYYKKLF	TRGV8	.	TRGJ1	12	-1	-1	17
14	9.350413421850581E-5	TGTGCCACCTGGGATGTAAATTATAAGAAACTCTTT	CATWDVNYKKLF	TRGV4	.	TRGJ1	15	-1	-1	19
14	9.350413421850581E-5	TGTGCCACCTGGGACCGGGGTTATAAGAAACTCTTT	CATWDRGYKKLF	TRGV7	.	TRGJ1	17	-1	-1	20
14	9.350413421850581E-5	TGTGCCACCTGGGAAAATTATTATAAGAAACTCTTT	CATWENYYKKLF	TRGV8	.	TRGJ1	13	-1	-1	15
14	9.350413421850581E-5	TGTGCCACCTGGGAAAACTATTATAAGAAACTCTTT	CATWENYYKKLF	TRGV8	.	TRGJ1	13	-1	-1	15
14	9.350413421850581E-5	TGTGCCACCCGGATAGTGGATTATAAGAAACTCTTT	CATRIVDYKKLF	TRGV8	.	TRGJ1	15	-1	-1	19
14	9.350413421850581E-5	TGTGCTGCGTGGGACTGTTGGTTCAAGATATTT	CAAWDCWFKIF	TRGV10	.	TRGJP1	13	-1	-1	13
14	9.350413421850581E-5	TGTGCCACCTGGGCACCTTATAAGAAACTCTTT	CATWAPYKKLF	TRGV8	.	TRGJ1	12	-1	-1	17
14	9.350413421850581E-5	TGTGCCACCTGGGATGATTGGATCAAGACGTTT	CATWDDWIKTF	TRGV8	.	TRGJP2	14	-1	-1	14
14	9.350413421850581E-5	TGTGCCACCTGGTGTTATAAGAAACTCTTT	CATWCYKKLF	TRGV8	.	TRGJ1	11	-1	-1	14
14	9.350413421850581E-5	TGTGCCACCTGGCCTACGGAACTCTTT	CATWPTELF	TRGV8	.	TRGJ1	11	-1	-1	19
14	9.350413421850581E-5	TGTGCCACCTGGGGCAAGAAACTCTTT	CATWGKKLF	TRGV8	.	TRGJ1	12	-1	-1	15
14	9.350413421850581E-5	TGTGCCACCTGGAGGCAGAAACTCTTT	CATWRQKLF	TRGV8	.	TRGJ1	11	-1	-1	16
14	9.350413421850581E-5	TGTTTTTATTATAAGAAACTCTTT	CFYYKKLF	TRGV8	.	TRGJ1	2	-1	-1	5
14	9.350413421850581E-5	TGTGCTGCGTGGGATCCCCTATTT	CAAWDPLF	TRGV10	.	TRGJP1	14	-1	-1	19
13	8.682526748861253E-5	TGTGCCACCTGGGACAGGCGGGAGGAGCGCCAGAAGAATTATTATAAGAAACTCTTT	CATWDRREERQKNYYKKLF	TRGV7	.	TRGJ1	18	-1	-1	35
13	8.682526748861253E-5	TGTGCCACCTGGGATGAACAAAATCTAATCGGGAATTATTATAAGAAACTCTTT	CATWDEQNLIGNYYKKLF	TRGV4	.	TRGJ1	15	-1	-1	32
13	8.682526748861253E-5	TGTGCCACCTGGGACCCAGTAGCAGACCGTAGTGATTGGATCAAGACGTTT	CATWDPVADRSDWIKTF	TRGV8	.	TRGJP2	13	-1	-1	28
13	8.682526748861253E-5	TGTGCCACCTGGGACGGGCCTAAATGGCTGAATTATTATAAGAAACTCTTT	CATWDGPKWLNYYKKLF	TRGV2	.	TRGJ1	19	-1	-1	29
13	8.682526748861253E-5	TGTGCCACCTGGGACGAACTCTGTCGGCTGGATTATTATAAGAAACTCTTT	CATWDELCRLDYYKKLF	TRGV2	.	TRGJ1	15	-1	-1	31
13	8.682526748861253E-5	TGTGCTGCGTGGGATTATTGCGGGGATACTGGTTGGTTCAAGATATTT	CAAWDYCGDTGWFKIF	TRGV10	.	TRGJP1	16	-1	-1	27
13	8.682526748861253E-5	TGTGCCTTGTGGGGTCCCTCCTATACCACTGGTTGGTTCAAGATATTT	CALWGPSYTTGWFKIF	TRGV9	.	TRGJP1	12	-1	-1	21
13	8.682526748861253E-5	TGTGCCACCTGGGGTCTCTCGAGGATGAATTATTATAAGAAACTCTTT	CATWGLSRMNYYKKLF	TRGV3	.	TRGJ1	12	-1	-1	26
13	8.682526748861253E-5	TGTGCCACCTGGGATATCGGGCGGGGTAGTGATTGGATCAAGACGTTT	CATWDIGRGSDWIKTF	TRGV8	.	TRGJP2	15	-1	-1	25
13	8.682526748861253E-5	TGTGCCTTGTGGGAGGTGCTACGGAATTATTATAAGAAACTCTTT	CALWEVLRNYYKKLF	TRGV9	.	TRGJ1	18	-1	-1	23
13	8.682526748861253E-5	TGTGCCTTGTGGGAGGCTTACCATTCAGGTTGGTTCAAGATATTT	CALWEAYHSGWFKIF	TRGV9	.	TRGJP1	15	-1	-1	27
13	8.682526748861253E-5	TGTGCCACCTGGGATGGGCCCCGAATGTATTATAAGAAACTCTTT	CATWDGPRMYYKKLF	TRGV4	.	TRGJ1	20	-1	-1	21
13	8.682526748861253E-5	TGTGCCACCTGGGATAGGGGGGGGATTTATTATAAGAAACTCTTT	CATWDRGGIYYKKLF	TRGV8	.	TRGJ1	17	-1	-1	23
13	8.682526748861253E-5	TGTGCCACCTGGGATAGGAGAAGGAGTGATTGGATCAAGACGTTT	CATWDRRRSDWIKTF	TRGV8	.	TRGJP2	17	-1	-1	21
13	8.682526748861253E-5	TGTGCCACCTGGGACGGCCCCACGAATTATTATAAGAAACTCTTT	CATWDGPTNYYKKLF	TRGV2	.	TRGJ1	20	-1	-1	22
13	8.682526748861253E-5	TGTGCCACCTGGGACGGCCAACGGAATTATTATAAGAAACTCTTT	CATWDGQRNYYKKLF	TRGV2	.	TRGJ1	16	-1	-1	23
13	8.682526748861253E-5	TGTGCCACCTGGGACGGCCAAAGAAATTATTATAAGAAACTCTTT	CATWDGQRNYYKKLF	TRGV2	.	TRGJ1	16	-1	-1	24
13	8.682526748861253E-5	TGTGCCACCTGGGACGGCGTCGTAAATTATTATAAGAAACTCTTT	CATWDGVVNYYKKLF	TRGV2	.	TRGJ1	16	-1	-1	24
13	8.682526748861253E-5	TGTGCCACCTGGGACGGGCCTTTTAATTATTATAAGAAACTCTTT	CATWDGPFNYYKKLF	TRGV2	.	TRGJ1	19	-1	-1	24
13	8.682526748861253E-5	TGTGCCACCTGGGACGGGCGTAGTAGTGATTGGATCAAGACGTTT	CATWDGRSSDWIKTF	TRGV2	.	TRGJP2	18	-1	-1	20
13	8.682526748861253E-5	TGTGCCACCTGGGACAGACCTCGGAATTATTATAAGAAACTCTTT	CATWDRPRNYYKKLF	TRGV3	.	TRGJ1	20	-1	-1	23
13	8.682526748861253E-5	TGTGCCACCTGGGAGGTCGGGACCACTGGTTGGTTCAAGATATTT	CATWEVGTTGWFKIF	TRGV2	.	TRGJP1	13	-1	-1	21
13	8.682526748861253E-5	TGTGCTGCGTGGGACCGCACCACTGGTTGGTTCAAGATATTT	CAAWDRTTGWFKIF	TRGV10	.	TRGJP1	13	-1	-1	18
13	8.682526748861253E-5	TGTGCTGCGTGGGAATGTACCACTGGTTGGTTCAAGATATTT	CAAWECTTGWFKIF	TRGV10	.	TRGJP1	13	-1	-1	11
13	8.682526748861253E-5	TGTGCCACCTGGGATCTCTGGCCCTTATATAAGAAACTCTTT	CATWDLWPLYKKLF	TRGV8	.	TRGJ1	14	-1	-1	24
13	8.682526748861253E-5	TGTGCCACCTGGGATCCAAAATCTTATTATAAGAAACTCTTT	CATWDPKSYYKKLF	TRGV7	.	TRGJ1	13	-1	-1	23
13	8.682526748861253E-5	TGTGCCACCTGGGATAGTCTGAATTATTATAAGAAACTCTTT	CATWDSLNYYKKLF	TRGV8	.	TRGJ1	16	-1	-1	20
13	8.682526748861253E-5	TGTGCCACCTGGGATAGGACCACTGGTTGGTTCAAGATATTT	CATWDRTTGWFKIF	TRGV8	.	TRGJP1	17	-1	-1	18
13	8.682526748861253E-5	TGTGCCACCTGGGACTCCCGGGGGTATTATAAGAAACTCTTT	CATWDSRGYYKKLF	TRGV3	.	TRGJ1	14	-1	-1	24
13	8.682526748861253E-5	TGTGCCACCTGGGACGTGTTGAATTATTATAAGAAACTCTTT	CATWDVLNYYKKLF	TRGV3	.	TRGJ1	14	-1	-1	20
13	8.682526748861253E-5	TGTGCCACCTGGGACGTGAATAGTGATTGGATCAAGACGTTT	CATWDVNSDWIKTF	TRGV2	.	TRGJP2	15	-1	-1	20
13	8.682526748861253E-5	TGTGCCACCTGGGACGGTCCATATTATTATAAGAAACTCTTT	CATWDGPYYYKKLF	TRGV2	.	TRGJ1	19	-1	-1	22
13	8.682526748861253E-5	TGTGCCACCTGGGACGGTACCACTGGTTGGTTCAAGATATTT	CATWDGTTGWFKIF	TRGV2	.	TRGJP1	16	-1	-1	17
13	8.682526748861253E-5	TGTGCCACCTGGGACGGAGTCCGTGATTGGATCAAGACGTTT	CATWDGVRDWIKTF	TRGV8	.	TRGJP2	13	-1	-1	22
13	8.682526748861253E-5	TGTGCTGCGTGGGATTACTCCTATTATAAGAAACTCTTT	CAAWDYSYYKKLF	TRGV10	.	TRGJ1	17	-1	-1	21
13	8.682526748861253E-5	TGTGCTGCGGAAGAATACACTGGTTGGTTCAAGATATTT	CAAEEYTGWFKIF	TRGV10	.	TRGJP1	8	-1	-1	14
13	8.682526748861253E-5	TGTGCCACCTGGCTTCGTAGTGATTGGATCAAGACGTTT	CATWLRSDWIKTF	TRGV8	.	TRGJP2	11	-1	-1	16
13	8.682526748861253E-5	TGTGCCACCTGGCCATTTAGTGATTGGATCAAGACGTTT	CATWPFSDWIKTF	TRGV3	.	TRGJP2	11	-1	-1	17
13	8.682526748861253E-5	TGTGCCACCTGGGATCAACATTATTATAAGAAACTCTTT	CATWDQHYYKKLF	TRGV8	.	TRGJ1	14	-1	-1	19
13	8.682526748861253E-5	TGTGCCACCTGGGATGGCTTTGATTATAAGAAACTCTTT	CATWDGFDYKKLF	TRGV4	.	TRGJ1	16	-1	-1	22
13	8.682526748861253E-5	TGTGCCACCTGGGATGAGGATTATTATAAGAAACTCTTT	CATWDEDYYKKLF	TRGV8	.	TRGJ1	18	-1	-1	19
13	8.682526748861253E-5	TGTGCCACCTGGGATATTGACTATTATAAGAAACTCTTT	CATWDIDYYKKLF	TRGV8	.	TRGJ1	15	-1	-1	21
13	8.682526748861253E-5	TGTGCCACCTGGGATAGGGTCCATTATAAGAAACTCTTT	CATWDRVHYKKLF	TRGV8	.	TRGJ1	17	-1	-1	22
13	8.682526748861253E-5	TGTGCCACCTGGGATAAAAGTGATTGGATCAAGACGTTT	CATWDKSDWIKTF	TRGV3	.	TRGJP2	13	-1	-1	18
13	8.682526748861253E-5	TGTGCCACCTGGGACCTAACGAATTATAAGAAACTCTTT	CATWDLTNYKKLF	TRGV4	.	TRGJ1	13	-1	-1	22
13	8.682526748861253E-5	TGTGCCACCTGGGACGGCACTGGTTGGTTCAAGATATTT	CATWDGTGWFKIF	TRGV2	.	TRGJP1	16	-1	-1	17
13	8.682526748861253E-5	TGTGCCACCTGGGACGGACTTTATTATAAGAAACTCTTT	CATWDGLYYKKLF	TRGV2	.	TRGJ1	16	-1	-1	20
13	8.682526748861253E-5	TGTGCCACCTGGGACAGGCTTTTTTATAAGAAACTCTTT	CATWDRLFYKKLF	TRGV3	.	TRGJ1	18	-1	-1	20
13	8.682526748861253E-5	TGTGCCACCTGGGACAGGGGTTATTATAAGAAACTCTTT	CATWDRGYYKKLF	TRGV5	.	TRGJ1	17	-1	-1	20
13	8.682526748861253E-5	TGTGCTGCGTGGGATTCCGGTTGGTTCAAGATATTT	CAAWDSGWFKIF	TRGV10	.	TRGJP1	18	-1	-1	18
13	8.682526748861253E-5	TGTGCTGCGTGGGACCCCGGTTGGTTCAAGATATTT	CAAWDPGWFKIF	TRGV10	.	TRGJP1	13	-1	-1	18
13	8.682526748861253E-5	TGTGCCTTGTGGGACCGAGGTTGGTTCAAGATATTT	CALWDRGWFKIF	TRGV9	.	TRGJP1	13	-1	-1	18
13	8.682526748861253E-5	TGTGCCACCTGTCTAAATTATTATAAGAAACTCTTT	CATCLNYYKKLF	TRGV8	.	TRGJ1	10	-1	-1	15
13	8.682526748861253E-5	TGTGCCACCTGTCAGAATTATTATAAGAAACTCTTT	CATCQNYYKKLF	TRGV8	.	TRGJ1	10	-1	-1	14
13	8.682526748861253E-5	TGTGCCACCTGCCCGGATAGTTATAAGAAACTCTTT	CATCPDSYKKLF	TRGV4	.	TRGJ1	10	-1	-1	20
[truncated: 3,042 more rows]
