# Supplementary material for: Dissection of the Human T-Cell Receptor γ Gene Repertoire in the Brain and Peripheral Blood Identifies Age- and Alzheimer's Disease-Associated Clonotype Profiles
Source: Front Immunol. 2020 Jan 29;11:12. doi: 10.3389/fimmu.2020.00012 (PMC7025544; doi:10.3389/fimmu.2020.00012)
Supplement: Supplementary file 5 [file Data_Sheet_2.zip › repertoires_corrected_and_decontaminated/NB13.txt]

count	freq	cdr3nt	cdr3aa	v	d	j	VEnd	DStart	DEnd	JStart
3340	0.031788331588464835	TGTGCCTTGTGGGAGGTAGACGAGTTGGGCAAAAAAATCAAGGTATTT	CALWEVDELGKKIKVF	TRGV9	.	TRGJP	16	-1	-1	21
2670	0.025411630341676976	TGTGCCTTGTGGGAGGACGGGTTGGGCAAAAAAATCAAGGTATTT	CALWEDGLGKKIKVF	TRGV9	.	TRGJP	15	-1	-1	20
1881	0.01790235081374322	TGTGCCTTGTGGGAGGTGCAAGAGTTGGGCAAAAAAATCAAGGTATTT	CALWEVQELGKKIKVF	TRGV9	.	TRGJP	19	-1	-1	17
1772	0.01686494717807176	TGTGCTGCGTGCACTGGTTGGTTCAAGATATTT	CAACTGWFKIF	TRGV10	.	TRGJP1	10	-1	-1	11
1532	0.014580755686685067	TGTGCCTTGAGGGGGAAACTCTTT	CALRGKLF	TRGV9	.	TRGJ2	12	-1	-1	14
1267	0.012058627581612259	TGTGCCTTGTGGGGGGACCAGGAGTTGGGCAAAAAAATCAAGGTATTT	CALWGDQELGKKIKVF	TRGV9	.	TRGJP	15	-1	-1	18
1189	0.011316265346911583	TGTGCCTTGTGGGAAAAGGGGGAGTTGGGCAAAAAAATCAAGGTATTT	CALWEKGELGKKIKVF	TRGV9	.	TRGJP	13	-1	-1	21
1183	0.011259160559626915	TGTGCCTTGTGGGACGTCAATTATAAGAAACTCTTT	CALWDVNYKKLF	TRGV9	.	TRGJ2	16	-1	-1	19
971	0.009241458075568669	TGTGCCTTGTGGGAGGTGCGGGGGGGAAAGAAACTCTTT	CALWEVRGGKKLF	TRGV9	.	TRGJ2	18	-1	-1	27
867	0.008251641762634434	TGTGCCACCTGGGATTTTACCACTGGTTGGTTCAAGATATTT	CATWDFTTGWFKIF	TRGV8	.	TRGJP1	14	-1	-1	17
816	0.007766251070714761	TGTGCCTTGTGGGAGGTGGGAGAGTTGGGCAAAAAAATCAAGGTATTT	CALWEVGELGKKIKVF	TRGV9	.	TRGJP	17	-1	-1	20
780	0.007423622347006757	TGTGCTGCGTGGGATTATTATAAGAAACTCTTT	CAAWDYYKKLF	TRGV10	.	TRGJ2	16	-1	-1	13
637	0.006062624916722185	TGTGCTGCGTGGGATTGGTGGGGGCAGAATTATTATAAGAAACTCTTT	CAAWDWWGQNYYKKLF	TRGV10	.	TRGJ1	15	-1	-1	26
593	0.005643856476634624	TGTGCCTTGTGGGAAGAAGAGTTGGGCAAAAAAATCAAGGTATTT	CALWEEELGKKIKVF	TRGV9	.	TRGJP	13	-1	-1	16
578	0.005501094508422956	TGTGCCTTGTGGGAACCGCAAGAGTTGGGCAAAAAAATCAAGGTATTT	CALWEPQELGKKIKVF	TRGV9	.	TRGJP	13	-1	-1	17
539	0.005129913391072619	TGTGCCTTGTGGGGATCCATTGGGTTCAAGATATTT	CALWGSIGFKIF	TRGV9	.	TRGJP1	12	-1	-1	22
528	0.005025221281050728	TGTGCCTTGTGGGAGCAAGAGTTGGGCAAAAAAATCAAGGTATTT	CALWEQELGKKIKVF	TRGV9	.	TRGJP	14	-1	-1	14
519	0.0049395641001237275	TGTGCTGCGTGGGACCATAAGAAACTCTTT	CAAWDHKKLF	TRGV10	.	TRGJ2	13	-1	-1	16
473	0.004501760730941278	TGTGCCTTGTGGGAGTGGCAAGAGTTGGGCAAAAAAATCAAGGTATTT	CALWEWQELGKKIKVF	TRGV9	.	TRGJP	14	-1	-1	16
429	0.004082992290853717	TGTGCCTTGTGGGAGGTGCGGGAGTTGGGCAAAAAAATCAAGGTATTT	CALWEVRELGKKIKVF	TRGV9	.	TRGJP	18	-1	-1	21
413	0.0039307128580946035	TGTGCCTTGTGGGAGGTGCACTTGGAGTTGGGCAAAAAAATCAAGGTATTT	CALWEVHLELGKKIKVF	TRGV9	.	TRGJP	20	-1	-1	24
375	0.00356904920529171	TGTGCCTTGTGGGAGGCGCAAGAGTTGGGCAAAAAAATCAAGGTATTT	CALWEAQELGKKIKVF	TRGV9	.	TRGJP	19	-1	-1	17
367	0.0034929094889121536	TGTGCCACCTGGGATTCTGGTTGGTTCAAGATATTT	CATWDSGWFKIF	TRGV4	.	TRGJP1	14	-1	-1	16
358	0.003407252307985153	TGTGCCTTGTGGGAGGTGCAGGAGTTGGGCAAAAAAATCAAGGTATTT	CALWEVQELGKKIKVF	TRGV9	.	TRGJP	19	-1	-1	17
346	0.003293042733415818	TGTGCCTTGTGGGAGGTGCAACGAGAGTTGGGCAAAAAAATCAAGGTATTT	CALWEVQRELGKKIKVF	TRGV9	.	TRGJP	19	-1	-1	23
336	0.0031978680879413725	TGTGCCTTGTGGGAGGTGCATATCGAGTTGGGCAAAAAAATCAAGGTATTT	CALWEVHIELGKKIKVF	TRGV9	.	TRGJP	19	-1	-1	24
335	0.003188350623393928	TGTGCCTTGTGGGACTCCACGGGGGAGTTGGGCAAAAAAATCAAGGTATTT	CALWDSTGELGKKIKVF	TRGV9	.	TRGJP	13	-1	-1	24
326	0.003102693442466927	TGTGCCTTGTGGGAGGCCGCAGAGTTGGGCAAAAAAATCAAGGTATTT	CALWEAAELGKKIKVF	TRGV9	.	TRGJP	15	-1	-1	20
325	0.0030931759779194825	TGTGCCTTGTGGGAGGCGCGACTCCGAAATTATTATAAGAAACTCTTT	CALWEARLRNYYKKLF	TRGV9	.	TRGJ1	24	-1	-1	27
286	0.0027219948605691443	TGTGCTGCGTGGGATTTAAGTTTTTGCGGTTGGTTCAAGATATTT	CAAWDLSFCGWFKIF	TRGV10	.	TRGJP1	15	-1	-1	27
285	0.0027124773960217	TGTGCCTTGTGGGAGGTGGGGGAGTTGGGCAAAAAAATCAAGGTATTT	CALWEVGELGKKIKVF	TRGV9	.	TRGJP	17	-1	-1	21
269	0.002560197963262587	TGTGCCTTGTGGGAGGTGAGGGAGTTGGGCAAAAAAATCAAGGTATTT	CALWEVRELGKKIKVF	TRGV9	.	TRGJP	17	-1	-1	21
268	0.002550680498715142	TGTGCCTTGTGGGAGGTGCTGGAGTTGGGCAAAAAAATCAAGGTATTT	CALWEVLELGKKIKVF	TRGV9	.	TRGJP	18	-1	-1	21
252	0.0023984010659560294	TGTGCCTTGTGGGAGGTACTGCAGTTGGGCAAAAAAATCAAGGTATTT	CALWEVLQLGKKIKVF	TRGV9	.	TRGJP	16	-1	-1	22
245	0.002331778814123917	TGTGCCTTGTGGGAGGTGGGCGAGTTGGGCAAAAAAATCAAGGTATTT	CALWEVGELGKKIKVF	TRGV9	.	TRGJP	17	-1	-1	16
244	0.0023222613495764727	TGTGCCTTGTGGGAGGTGCTGGTCGGGATGGGCAAAAAAATCAAGGTATTT	CALWEVLVGMGKKIKVF	TRGV9	.	TRGJP	18	-1	-1	28
242	0.002303226420481584	TGTGCTGCGTGGGATTTGGATTATTATAAGAAACTCTTT	CAAWDLDYYKKLF	TRGV10	.	TRGJ1	15	-1	-1	13
236	0.002246121633196916	TGTGCCTTGTGGGAGGTGCAAGGTTTGGGCAAAAAAATCAAGGTATTT	CALWEVQGLGKKIKVF	TRGV9	.	TRGJP	19	-1	-1	17
231	0.0021985343104596934	TGTGCCTTGTGGGAGGTGCCTCCAGAGTTGGGCAAAAAAATCAAGGTATTT	CALWEVPPELGKKIKVF	TRGV9	.	TRGJP	18	-1	-1	23
230	0.002189016845912249	TGTGCTGCGTGGGATACCACTGGTTGGTTCAAGATATTT	CAAWDTTGWFKIF	TRGV10	.	TRGJP1	14	-1	-1	13
227	0.0021604644522699155	TGTGCCTTGTGGGAGGTTGGAGAGTTGGGCAAAAAAATCAAGGTATTT	CALWEVGELGKKIKVF	TRGV9	.	TRGJP	16	-1	-1	20
220	0.0020938422004378033	TGTGCCTTGTGGGAGGTCCAAGAGTTGGGCAAAAAAATCAAGGTATTT	CALWEVQELGKKIKVF	TRGV9	.	TRGJP	19	-1	-1	18
213	0.0020272199486056916	TGTGCCTTGTGGGAGGAAGAGTTGGGCAAAAAAATCAAGGTATTT	CALWEEELGKKIKVF	TRGV9	.	TRGJP	15	-1	-1	16
212	0.0020177024840582467	TGTGCCTTGTGGGACCGAGAGTTGGGCAAAAAAATCAAGGTATTT	CALWDRELGKKIKVF	TRGV9	.	TRGJP	13	-1	-1	17
211	0.0020081850195108023	TGTGCCTTGTCAGAGAAACTCTTT	CALSEKLF	TRGV9	.	TRGJ1	9	-1	-1	13
210	0.001998667554963358	TGTGCCTTGTGGGAGGCCCCGGCCTATACCACTGGTTGGTTCAAGATATTT	CALWEAPAYTTGWFKIF	TRGV9	.	TRGJP1	15	-1	-1	24
209	0.0019891500904159133	TGTGCCTTGTGGGATCAAGAGTTGGGCAAAAAAATCAAGGTATTT	CALWDQELGKKIKVF	TRGV9	.	TRGJP	13	-1	-1	15
199	0.0018939754449414676	TGTGCCTTGTGGGAGGTGCACGAGTTGGGCAAAAAAATCAAGGTATTT	CALWEVHELGKKIKVF	TRGV9	.	TRGJP	20	-1	-1	17
199	0.0018939754449414676	TGTGCTGCGTGGGATTATACCACTGGTTGGTTCAAGATATTT	CAAWDYTTGWFKIF	TRGV10	.	TRGJP1	16	-1	-1	8
195	0.0018559055867516893	TGTGCCTTGTGGGAGGGCACTGGTTGGTTCAAGATATTT	CALWEGTGWFKIF	TRGV9	.	TRGJP1	19	-1	-1	17
184	0.0017512134767297992	TGTGCCTTGTGGGAGGTTCAAGAGTTGGGCAAAAAAATCAAGGTATTT	CALWEVQELGKKIKVF	TRGV9	.	TRGJP	19	-1	-1	18
181	0.0017226610830874654	TGTGCCTTGTGGGAGTTGCAAGAGTTGGGCAAAAAAATCAAGGTATTT	CALWELQELGKKIKVF	TRGV9	.	TRGJP	19	-1	-1	17
180	0.001713143618540021	TGTGCCTTGTGGGAGGTGAAAGTTGGTTATAAGAAACTCTTT	CALWEVKVGYKKLF	TRGV9	.	TRGJ1	17	-1	-1	26
179	0.0017036261539925765	TGTGCCTTGGGGGATTTGGGCAAAAAAATCAAGGTATTT	CALGDLGKKIKVF	TRGV9	.	TRGJP	13	-1	-1	12
178	0.0016941086894451318	TGTGCCTTGTGGGCACGAGAGTTGGGCAAAAAAATCAAGGTATTT	CALWARELGKKIKVF	TRGV9	.	TRGJP	12	-1	-1	9
177	0.0016845912248976873	TGTGCCTTGTGGGAGGTGGAGTTGGGCAAAAAAATCAAGGTATTT	CALWEVELGKKIKVF	TRGV9	.	TRGJP	17	-1	-1	18
174	0.0016560388312553535	TGTGCTGCGCCCAGTTGGTTCAAGATATTT	CAAPSWFKIF	TRGV10	.	TRGJP1	8	-1	-1	13
173	0.001646521366707909	TGTGCCACCTGGGCCACTGGTTGGTTCAAGATATTT	CATWATGWFKIF	TRGV8	.	TRGJP1	12	-1	-1	13
172	0.0016370039021604645	TGTGCCTTGTGGGAGGCTCCGCAAGAGTTGGGCAAAAAAATCAAGGTATTT	CALWEAPQELGKKIKVF	TRGV9	.	TRGJP	15	-1	-1	20
172	0.0016370039021604645	TGTGCCTTGTGGGAGGGTCAAGAGTTGGGCAAAAAAATCAAGGTATTT	CALWEGQELGKKIKVF	TRGV9	.	TRGJP	15	-1	-1	14
170	0.0016179689730655754	TGTGCCTTGTGGGAGGTAGGTTATAAGAAACTCTTT	CALWEVGYKKLF	TRGV9	.	TRGJ1	16	-1	-1	20
166	0.001579899114875797	TGTGCTGCGTGGGGAGATAAGAAACTCTTT	CAAWGDKKLF	TRGV10	.	TRGJ1	12	-1	-1	16
166	0.001579899114875797	TGTGCTGCGTGGGATTATAAGAAACTCTTT	CAAWDYKKLF	TRGV10	.	TRGJ1	16	-1	-1	13
164	0.001560864185780908	TGTGCCTTGTGGGAGGTGCAGAAGTTGGGCAAAAAAATCAAGGTATTT	CALWEVQKLGKKIKVF	TRGV9	.	TRGJP	19	-1	-1	22
164	0.001560864185780908	TGTGCCTTGTGGGAGGTGAAAGAGTTGGGCAAAAAAATCAAGGTATTT	CALWEVKELGKKIKVF	TRGV9	.	TRGJP	17	-1	-1	19
162	0.0015418292566860188	TGTGCCTTGTGGGAGGTGCGCGAGTTGGGCAAAAAAATCAAGGTATTT	CALWEVRELGKKIKVF	TRGV9	.	TRGJP	18	-1	-1	21
160	0.0015227943275911296	TGTGCCTTGTGGGAGGTGCCCACTCAGTATTATAAGAAACTCTTT	CALWEVPTQYYKKLF	TRGV9	.	TRGJ1	18	-1	-1	27
158	0.0015037593984962407	TGTGCCTTGTGGGAGGCACCTCAAGAGTTGGGCAAAAAAATCAAGGTATTT	CALWEAPQELGKKIKVF	TRGV9	.	TRGJP	21	-1	-1	21
156	0.0014847244694013515	TGTGCCTTGTGGGAGGCCGGCCAGTTGGGCAAAAAAATCAAGGTATTT	CALWEAGQLGKKIKVF	TRGV9	.	TRGJP	15	-1	-1	22
153	0.0014561720757590177	TGTGCCTTGTGGGAGGTCTCTCTCTTT	CALWEVSLF	TRGV9	.	TRGJ2	16	-1	-1	21
151	0.0014371371466641288	TGTGCCTTGTGGGAGAGCAAGGCAGAGTTGGGCAAAAAAATCAAGGTATTT	CALWESKAELGKKIKVF	TRGV9	.	TRGJP	14	-1	-1	20
151	0.0014371371466641288	TGTGCTGCGTGGGATTTTAATCCAATTCGTTTCAAACTCTTT	CAAWDFNPIRFKLF	TRGV10	.	TRGJ1	15	-1	-1	33
149	0.0014181022175692396	TGTGCCTTGTGGGCGCCTTCGGTAGAGTTGGGCAAAAAAATCAAGGTATTT	CALWAPSVELGKKIKVF	TRGV9	.	TRGJP	12	-1	-1	23
149	0.0014181022175692396	TGTGCCTTGTGGGAGGTGCATCCCGAGTTGGGCAAAAAAATCAAGGTATTT	CALWEVHPELGKKIKVF	TRGV9	.	TRGJP	19	-1	-1	24
145	0.0013800323593794613	TGTGCCTTGTGGGCACGCCAAGAGTTGGGCAAAAAAATCAAGGTATTT	CALWARQELGKKIKVF	TRGV9	.	TRGJP	12	-1	-1	18
144	0.0013705148948320168	TGTGCCTTGTGGGAGATTAATTATTATAAGAAACTCTTT	CALWEINYYKKLF	TRGV9	.	TRGJ2	14	-1	-1	18
142	0.0013514799657371277	TGTGCCACCTGGGACCCCCTAGGATCGAAACTCTTT	CATWDPLGSKLF	TRGV2	.	TRGJ1	14	-1	-1	26
141	0.001341962501189683	TGTGCCTTGTGGGAGGTGGAAGAGTTGGGCAAAAAAATCAAGGTATTT	CALWEVEELGKKIKVF	TRGV9	.	TRGJP	17	-1	-1	19
140	0.0013324450366422385	TGTGCCTTGTGGGAGGTGCGTTTTAATACAGAGTTGGGCAAAAAAATCAAGGTATTT	CALWEVRFNTELGKKIKVF	TRGV9	.	TRGJP	18	-1	-1	29
139	0.0013229275720947938	TGTGCCTTGTGGGAGGAGAATTTTGAGTTGGGCAAAAAAATCAAGGTATTT	CALWEENFELGKKIKVF	TRGV9	.	TRGJP	15	-1	-1	24
135	0.0012848577139050158	TGTGCCTTGTGGGAGGTTGAGTTGGGCAAAAAAATCAAGGTATTT	CALWEVELGKKIKVF	TRGV9	.	TRGJP	16	-1	-1	18
133	0.0012658227848101266	TGTGCCTTGTGGGAGGTGCGGGGGCAAGAGTTGGGCAAAAAAATCAAGGTATTT	CALWEVRGQELGKKIKVF	TRGV9	.	TRGJP	18	-1	-1	21
133	0.0012658227848101266	TGTGCCTTGTGGGAGGTGCATTTGGAGTTGGGCAAAAAAATCAAGGTATTT	CALWEVHLELGKKIKVF	TRGV9	.	TRGJP	19	-1	-1	24
132	0.001256305320262682	TGTGCTGCGTGGGATCAGTATACCACTGGTTGGTTCAAGATATTT	CAAWDQYTTGWFKIF	TRGV10	.	TRGJP1	25	-1	-1	18
132	0.001256305320262682	TGTGCCACCTGGGACGGGCCCAATAATTATAAGAAACTCTTT	CATWDGPNNYKKLF	TRGV2	.	TRGJ2	20	-1	-1	21
130	0.001237270391167793	TGTGCCTTGTGGGAGGTGCAACGGGAGTTGGGCAAAAAAATCAAGGTATTT	CALWEVQRELGKKIKVF	TRGV9	.	TRGJP	19	-1	-1	24
129	0.0012277529266203483	TGTGCCTTGTGGGAGGCACAAGAGTTGGGCAAAAAAATCAAGGTATTT	CALWEAQELGKKIKVF	TRGV9	.	TRGJP	15	-1	-1	18
129	0.0012277529266203483	TGTGCCTTGTGGGAGGTTTATTATAAGAAACTCTTT	CALWEVYYKKLF	TRGV9	.	TRGJ1	16	-1	-1	17
124	0.0011801656038831255	TGTGCCTTGTGGGAGGCGCTCGACCCGTCTCAAGAGTTGGGCAAAAAAATCAAGGTATTT	CALWEALDPSQELGKKIKVF	TRGV9	.	TRGJP	18	-1	-1	30
123	0.001170648139335681	TGTGCCTTGTGGGAGAAAGAGTTGGGCAAAAAAATCAAGGTATTT	CALWEKELGKKIKVF	TRGV9	.	TRGJP	14	-1	-1	16
122	0.0011611306747882364	TGTGCCACCTGGGACATGAAATATAAGAAACTCTTT	CATWDMKYKKLF	TRGV3	.	TRGJ1	15	-1	-1	21
121	0.001151613210240792	TGTGCCTTGTGGGAGGTGACAGAGTTGGGCAAAAAAATCAAGGTATTT	CALWEVTELGKKIKVF	TRGV9	.	TRGJP	17	-1	-1	20
118	0.001123060816598458	TGTGCCTTGTGGGAGGGCCGTAGGGAGTTGGGCAAAAAAATCAAGGTATTT	CALWEGRRELGKKIKVF	TRGV9	.	TRGJP	15	-1	-1	24
118	0.001123060816598458	TGTGCCTTGTGGGAGAGGGGACAAGAGTTGGGCAAAAAAATCAAGGTATTT	CALWERGQELGKKIKVF	TRGV9	.	TRGJP	14	-1	-1	17
118	0.001123060816598458	TGTGCCTTGTGGGAGGTGCAGGACGGGGGCAAAAAAATCAAGGTATTT	CALWEVQDGGKKIKVF	TRGV9	.	TRGJP	19	-1	-1	26
118	0.001123060816598458	TGTGCCTTGTGGGAGGGCCAAGAGTTGGGCAAAAAAATCAAGGTATTT	CALWEGQELGKKIKVF	TRGV9	.	TRGJP	15	-1	-1	14
118	0.001123060816598458	TGTGCCACCTGGGATAAGAATTATAAGAAACTCTTT	CATWDKNYKKLF	TRGV8	.	TRGJ2	15	-1	-1	19
117	0.0011135433520510136	TGTGCCTTGTGGGAGCCGCAAGAGTTGGGCAAAAAAATCAAGGTATTT	CALWEPQELGKKIKVF	TRGV9	.	TRGJP	14	-1	-1	17
117	0.0011135433520510136	TGTGCTGCGTGGGGGCTGAATTATTATAAGAAACTCTTT	CAAWGLNYYKKLF	TRGV10	.	TRGJ1	12	-1	-1	17
113	0.0010754734938612353	TGTGCCTTGTGGGAGGCCCCCCAGAACCCCTCCGTTCCGACGAATTATTATAAGAAACTCTTT	CALWEAPQNPSVPTNYYKKLF	TRGV9	.	TRGJ1	15	-1	-1	40
113	0.0010754734938612353	TGTGCTGCGTGGGATGGGGCCACTGGTTGGTTCAAGATATTT	CAAWDGATGWFKIF	TRGV10	.	TRGJP1	14	-1	-1	19
113	0.0010754734938612353	TGTGCTGCGTGGGGCGTTTATTATAAGAAACTCTTT	CAAWGVYYKKLF	TRGV10	.	TRGJ1	12	-1	-1	17
112	0.0010659560293137908	TGTGCCTTGTGGGAGACGCAAGAGTTGGGCAAAAAAATCAAGGTATTT	CALWETQELGKKIKVF	TRGV9	.	TRGJP	14	-1	-1	17
112	0.0010659560293137908	TGTGCCTTGTGGGAGGGTTATAAGAAACTCTTT	CALWEGYKKLF	TRGV9	.	TRGJ1	15	-1	-1	17
112	0.0010659560293137908	TGTGCCGCAGGGGATTATAAGAAACTCTTT	CAAGDYKKLF	TRGV10	.	TRGJ1	16	-1	-1	13
112	0.0010659560293137908	TGTGCCACCTGGGACGGGGGTTGGTTCAAGATATTT	CATWDGGWFKIF	TRGV2	.	TRGJP1	17	-1	-1	18
111	0.0010564385647663461	TGTGCCTTGTGGGAGGTGCCGGAGTTGGGCAAAAAAATCAAGGTATTT	CALWEVPELGKKIKVF	TRGV9	.	TRGJP	18	-1	-1	21
111	0.0010564385647663461	TGTGCCTTGTGGGAGATGCAAGAGTTGGGCAAAAAAATCAAGGTATTT	CALWEMQELGKKIKVF	TRGV9	.	TRGJP	19	-1	-1	17
110	0.0010469211002189017	TGTGCCTTGTGGGAGGTACAAGAGTTGGGCAAAAAAATCAAGGTATTT	CALWEVQELGKKIKVF	TRGV9	.	TRGJP	19	-1	-1	18
110	0.0010469211002189017	TGTGCCTTGTGGGAGGAGAATTATTATAAGAAACTCTTT	CALWEENYYKKLF	TRGV9	.	TRGJ2	15	-1	-1	17
103	9.802988483867897E-4	TGTGCCTTGTGGCCTCAAGAGTTGGGCAAAAAAATCAAGGTATTT	CALWPQELGKKIKVF	TRGV9	.	TRGJP	11	-1	-1	15
102	9.707813838393452E-4	TGTGCCTTGTGGGAGGTGTGGGAGTTGGGCAAAAAAATCAAGGTATTT	CALWEVWELGKKIKVF	TRGV9	.	TRGJP	17	-1	-1	21
101	9.612639192919006E-4	TGTGCCTTGTGGGAGGCCCAAGAGTTGGGCAAAAAAATCAAGGTATTT	CALWEAQELGKKIKVF	TRGV9	.	TRGJP	15	-1	-1	18
100	9.517464547444561E-4	TGTGCCTTGTGGGAGGTGCATGAGTTGGGCAAAAAAATCAAGGTATTT	CALWEVHELGKKIKVF	TRGV9	.	TRGJP	19	-1	-1	17
100	9.517464547444561E-4	TGTGCCTTGTGGGATACCGAGTTGGGCAAAAAAATCAAGGTATTT	CALWDTELGKKIKVF	TRGV9	.	TRGJP	13	-1	-1	18
100	9.517464547444561E-4	TGTGCCACCTGGGCCCGTAAGAAACTCTTT	CATWARKKLF	TRGV8	.	TRGJ1	12	-1	-1	17
98	9.32711525649567E-4	TGTGCCTTGTGGGAGGATTATTATAAGAAACTCTTT	CALWEDYYKKLF	TRGV9	.	TRGJ1	15	-1	-1	16
98	9.32711525649567E-4	TGTGCCACCTGGGACGGCGGGGGTAAGAAACTCTTT	CATWDGGGKKLF	TRGV3	.	TRGJ1	17	-1	-1	23
97	9.231940611021224E-4	TGTGCCTTGTGGGAGGTCGGGGAGTTGGGCAAAAAAATCAAGGTATTT	CALWEVGELGKKIKVF	TRGV9	.	TRGJP	16	-1	-1	21
97	9.231940611021224E-4	TGTGCCACCTGGGATACCACTGGTTGGTTCAAGATATTT	CATWDTTGWFKIF	TRGV8	.	TRGJP1	15	-1	-1	13
97	9.231940611021224E-4	TGTGCCTTGTGGGAGGTTTCCAAACTCTTT	CALWEVSKLF	TRGV9	.	TRGJ1	16	-1	-1	21
95	9.041591320072332E-4	TGTGCCTTGTGGGAGGAAAGGCAAGAGTTGGGCAAAAAAATCAAGGTATTT	CALWEERQELGKKIKVF	TRGV9	.	TRGJP	15	-1	-1	19
95	9.041591320072332E-4	TGTGCCACCTGGGACGGGCTGGGATATAAGAAACTCTTT	CATWDGLGYKKLF	TRGV2	.	TRGJ1	18	-1	-1	24
94	8.946416674597887E-4	TGTGCCTTGTGGGAGCCGGCCCAAGAGTTGGGCAAAAAAATCAAGGTATTT	CALWEPAQELGKKIKVF	TRGV9	.	TRGJP	14	-1	-1	21
94	8.946416674597887E-4	TGTGCCTTGTGGGAGGTGGGTGGTTGGTTCAAGATATTT	CALWEVGGWFKIF	TRGV9	.	TRGJP1	17	-1	-1	20
94	8.946416674597887E-4	TGTGCCTTGTGGGGGAAACTCTTT	CALWGKLF	TRGV9	.	TRGJ1	12	-1	-1	14
93	8.851242029123442E-4	TGTGCCTTGTGGGAGGGACAAGAGTTGGGCAAAAAAATCAAGGTATTT	CALWEGQELGKKIKVF	TRGV9	.	TRGJP	15	-1	-1	14
93	8.851242029123442E-4	TGTGCCTTGTGGGAGGGAGAGTTGGGCAAAAAAATCAAGGTATTT	CALWEGELGKKIKVF	TRGV9	.	TRGJP	15	-1	-1	17
93	8.851242029123442E-4	TGTGCCTTGTGGGAGGCGCCCCCGAGCCATAAGAAACTCTTT	CALWEAPPSHKKLF	TRGV9	.	TRGJ2	21	-1	-1	28
92	8.756067383648996E-4	TGTGCCTTGTGGAAGGAGTTGGGCAAAAAAATCAAGGTATTT	CALWKELGKKIKVF	TRGV9	.	TRGJP	15	-1	-1	15
91	8.66089273817455E-4	TGTGCCTTGTGGGAGGTGCCTGAGTTGGGCAAAAAAATCAAGGTATTT	CALWEVPELGKKIKVF	TRGV9	.	TRGJP	18	-1	-1	21
91	8.66089273817455E-4	TGTGCCTTGTGGGAGAGTCCGGGGTTGGGCAAAAAAATCAAGGTATTT	CALWESPGLGKKIKVF	TRGV9	.	TRGJP	14	-1	-1	23
91	8.66089273817455E-4	TGTGCCTTGTGGGGGCAAGAGTTGGGCAAAAAAATCAAGGTATTT	CALWGQELGKKIKVF	TRGV9	.	TRGJP	12	-1	-1	12
90	8.565718092700105E-4	TGTGCCTTGTGGGAGTCACCTCAGTTGGGCAAAAAAATCAAGGTATTT	CALWESPQLGKKIKVF	TRGV9	.	TRGJP	21	-1	-1	22
90	8.565718092700105E-4	TGTGCCTTGTGGGAACTCCAAGAGTTGGGCAAAAAAATCAAGGTATTT	CALWELQELGKKIKVF	TRGV9	.	TRGJP	13	-1	-1	18
90	8.565718092700105E-4	TGTGCCTTGTGGGAGATGGAGTTGGGCAAAAAAATCAAGGTATTT	CALWEMELGKKIKVF	TRGV9	.	TRGJP	17	-1	-1	18
90	8.565718092700105E-4	TGTGCCACCTGGGACGGACGGCAGTATAAGAAACTCTTT	CATWDGRQYKKLF	TRGV2	.	TRGJ1	16	-1	-1	24
90	8.565718092700105E-4	TGTGCCACCTGGGACGCTTATTATAAGAAACTCTTT	CATWDAYYKKLF	TRGV2	.	TRGJ1	15	-1	-1	17
89	8.470543447225659E-4	TGTGCCACCTTTTATTATAAGAAACTCTTT	CATFYYKKLF	TRGV8	.	TRGJ2	9	-1	-1	11
88	8.375368801751213E-4	TGTGCCTTGTGGGAGGTGCAACCTGGAAAGTTGGGCAAAAAAATCAAGGTATTT	CALWEVQPGKLGKKIKVF	TRGV9	.	TRGJP	23	-1	-1	28
88	8.375368801751213E-4	TGTGCCACCTGGGACGGGAATTATTATAAGAAACTCTTT	CATWDGNYYKKLF	TRGV2	.	TRGJ1	17	-1	-1	17
87	8.280194156276767E-4	TGTGCCTTGTGGCGCCGCGAGTTGGGCAAAAAAATCAAGGTATTT	CALWRRELGKKIKVF	TRGV9	.	TRGJP	11	-1	-1	18
87	8.280194156276767E-4	TGTGCCTTGTGGGCCCAAGAGTTGGGCAAAAAAATCAAGGTATTT	CALWAQELGKKIKVF	TRGV9	.	TRGJP	12	-1	-1	15
87	8.280194156276767E-4	TGTGCCTTGTGGGAGGTAGGGCTGGGCAAAAAAATCAAGGTATTT	CALWEVGLGKKIKVF	TRGV9	.	TRGJP	16	-1	-1	22
87	8.280194156276767E-4	TGTGCTGCGTGGGGATTCCTGCGAAGTTATAAGAAACTCTTT	CAAWGFLRSYKKLF	TRGV10	.	TRGJ1	16	-1	-1	26
87	8.280194156276767E-4	TGTGCCTTGTGGGACGTCAATTATTATAAGAAACTCTTT	CALWDVNYYKKLF	TRGV9	.	TRGJ1	16	-1	-1	18
86	8.185019510802323E-4	TGTGCCTTGTGGGAGGTGCAAGAAAACCCCGCGGCTTATTATAAGAAACTCTTT	CALWEVQENPAAYYKKLF	TRGV9	.	TRGJ1	19	-1	-1	35
86	8.185019510802323E-4	TGTGCCTTGTGGGAGGCCGGCCGGGAGTTGGGCAAAAAAATCAAGGTATTT	CALWEAGRELGKKIKVF	TRGV9	.	TRGJP	15	-1	-1	24
86	8.185019510802323E-4	TGTGCCACCTGGGATACTTATTATAAGAAACTCTTT	CATWDTYYKKLF	TRGV8	.	TRGJ1	15	-1	-1	17
85	8.089844865327877E-4	TGTGCCTTGTGGGAGGCCACTGGTTGGTTCAAGATATTT	CALWEATGWFKIF	TRGV9	.	TRGJP1	15	-1	-1	16
85	8.089844865327877E-4	TGTGCCTTGTGGGAGGGAGGGGAGTTGGGCAAAAAAATCAAGGTATTT	CALWEGGELGKKIKVF	TRGV9	.	TRGJP	15	-1	-1	21
84	7.994670219853431E-4	TGTGCCTTGTGGGAGGTGCGGCGGGAAGAGTTGGGCAAAAAAATCAAGGTATTT	CALWEVRREELGKKIKVF	TRGV9	.	TRGJP	18	-1	-1	22
84	7.994670219853431E-4	TGTGCCTTGTGGGAGGTAAAAGAGTTGGGCAAAAAAATCAAGGTATTT	CALWEVKELGKKIKVF	TRGV9	.	TRGJP	16	-1	-1	19
84	7.994670219853431E-4	TGTGCCACCTGGGACGGGCGATGGACCACTGGTTGGTTCAAGATATTT	CATWDGRWTTGWFKIF	TRGV4	.	TRGJP1	18	-1	-1	24
84	7.994670219853431E-4	TGTGCCACCTGGGACAGGAAGAAACTCTTT	CATWDRKKLF	TRGV3	.	TRGJ2	17	-1	-1	18
83	7.899495574378985E-4	TGTGCCTTGTGGGAGGGAGGGGACTTGGGCAAAAAAATCAAGGTATTT	CALWEGGDLGKKIKVF	TRGV9	.	TRGJP	15	-1	-1	21
82	7.80432092890454E-4	TGTGCCACCTGGGACAGGCCGAATACCACTGGTTGGTTCAAGATATTT	CATWDRPNTTGWFKIF	TRGV3	.	TRGJP1	19	-1	-1	22
82	7.80432092890454E-4	TGTGCTGCGTGGATCCTCTACCGGGGGTTCAAGATATTT	CAAWILYRGFKIF	TRGV10	.	TRGJP1	11	-1	-1	25
81	7.709146283430094E-4	TGTGCCTTGTGGGAGGTGGAGGAGAAACTCTTT	CALWEVEEKLF	TRGV9	.	TRGJ1	17	-1	-1	22
80	7.613971637955648E-4	TGTGCCTTGTGGGAGGCAGAGTTGGGCAAAAAAATCAAGGTATTT	CALWEAELGKKIKVF	TRGV9	.	TRGJP	15	-1	-1	14
79	7.518796992481203E-4	TGTGCCTTGTGGGAGGTGAAGGAGTTGGGCAAAAAAATCAAGGTATTT	CALWEVKELGKKIKVF	TRGV9	.	TRGJP	17	-1	-1	21
79	7.518796992481203E-4	TGTGCCTTGTGGAAAGAGTTGGGCAAAAAAATCAAGGTATTT	CALWKELGKKIKVF	TRGV9	.	TRGJP	11	-1	-1	10
79	7.518796992481203E-4	TGTGCCTTGTGGGAGGTGGATTATAAGAAACTCTTT	CALWEVDYKKLF	TRGV9	.	TRGJ2	17	-1	-1	19
78	7.423622347006758E-4	TGTGCCTTGTGGGAGACCAAGAAACTCTTT	CALWETKKLF	TRGV9	.	TRGJ1	14	-1	-1	18
77	7.328447701532312E-4	TGTGCTGCGTGGGATTTCACTGGTTGGTTCAAGATATTT	CAAWDFTGWFKIF	TRGV10	.	TRGJP1	15	-1	-1	17
77	7.328447701532312E-4	TGTGCTGCGTGGGACACTGGTTGGTTCAAGATATTT	CAAWDTGWFKIF	TRGV10	.	TRGJP1	13	-1	-1	14
77	7.328447701532312E-4	TGTGCCTTGTGGGAGGGTAAGAAACTCTTT	CALWEGKKLF	TRGV9	.	TRGJ1	15	-1	-1	17
77	7.328447701532312E-4	TGTACGAATTATTATAAGAAACTCTTT	CTNYYKKLF	TRGV10	.	TRGJ1	2	-1	-1	4
76	7.233273056057866E-4	TGTGCCTTGTGGGAGGAACAAGAGTTGGGCAAAAAAATCAAGGTATTT	CALWEEQELGKKIKVF	TRGV9	.	TRGJP	15	-1	-1	18
76	7.233273056057866E-4	TGTGCCACCTGGGACGGGCCCCATACCACTGGTTGGTTCAAGATATTT	CATWDGPHTTGWFKIF	TRGV2	.	TRGJP1	20	-1	-1	22
76	7.233273056057866E-4	TGTGCTGCGTGGGATTGTTTCGCGGATTGGATCAAGACGTTT	CAAWDCFADWIKTF	TRGV10	.	TRGJP2	15	-1	-1	24
75	7.13809841058342E-4	TGTGCCTTGTGGGAGTCCCCAACGCAAGAGTTGGGCAAAAAAATCAAGGTATTT	CALWESPTQELGKKIKVF	TRGV9	.	TRGJP	14	-1	-1	23
75	7.13809841058342E-4	TGTGCCTTGTGGGAGGCAAAAGAGTTGGGCAAAAAAATCAAGGTATTT	CALWEAKELGKKIKVF	TRGV9	.	TRGJP	15	-1	-1	19
75	7.13809841058342E-4	TGTGCCTTGTGGGAGAGACAAGAGTTGGGCAAAAAAATCAAGGTATTT	CALWERQELGKKIKVF	TRGV9	.	TRGJP	14	-1	-1	18
74	7.042923765108975E-4	TGTGCCTTGTGGGAGGTGCTGGGTGAGTTGGGCAAAAAAATCAAGGTATTT	CALWEVLGELGKKIKVF	TRGV9	.	TRGJP	18	-1	-1	24
74	7.042923765108975E-4	TGTGCCTTGTGGGAGGTGCCCGGTGAGTTGGGCAAAAAAATCAAGGTATTT	CALWEVPGELGKKIKVF	TRGV9	.	TRGJP	18	-1	-1	24
74	7.042923765108975E-4	TGTGCTGCGTGGGATCTGGCCACTGGTTGGTTCAAGATATTT	CAAWDLATGWFKIF	TRGV10	.	TRGJP1	14	-1	-1	19
73	6.947749119634529E-4	TGTGCCTTGTGGGAGGTGCAGTCAGAGTTGGGCAAAAAAATCAAGGTATTT	CALWEVQSELGKKIKVF	TRGV9	.	TRGJP	19	-1	-1	23
73	6.947749119634529E-4	TGTGCCTTGTGGGAGGTGAAGCCAGAGTTGGGCAAAAAAATCAAGGTATTT	CALWEVKPELGKKIKVF	TRGV9	.	TRGJP	17	-1	-1	20
72	6.852574474160084E-4	TGTGCCTTGTGGGAGGTGAGAGAGTTGGGCAAAAAAATCAAGGTATTT	CALWEVRELGKKIKVF	TRGV9	.	TRGJP	17	-1	-1	20
72	6.852574474160084E-4	TGTGCCTTGTGGGAGGTAGGAGAGTTGGGCAAAAAAATCAAGGTATTT	CALWEVGELGKKIKVF	TRGV9	.	TRGJP	16	-1	-1	20
71	6.757399828685638E-4	TGTGCCTTGTGGGAGGTCCCTGCGGAGTTGGGCAAAAAAATCAAGGTATTT	CALWEVPAELGKKIKVF	TRGV9	.	TRGJP	16	-1	-1	24
71	6.757399828685638E-4	TGTGCTGCGTGGGATTCCAAGAAACTCTTT	CAAWDSKKLF	TRGV10	.	TRGJ1	15	-1	-1	18
70	6.662225183211193E-4	TGTGCCTTGTGGGAGCCCCGGCAAGAGTTGGGCAAAAAAATCAAGGTATTT	CALWEPRQELGKKIKVF	TRGV9	.	TRGJP	14	-1	-1	19
70	6.662225183211193E-4	TGTGCCTTGTGGGAGGTGGAGGAGTTGGGCAAAAAAATCAAGGTATTT	CALWEVEELGKKIKVF	TRGV9	.	TRGJP	17	-1	-1	21
70	6.662225183211193E-4	TGTGCCACCTGGGACGGGCGTTATTATAAGAAACTCTTT	CATWDGRYYKKLF	TRGV4	.	TRGJ1	18	-1	-1	20
70	6.662225183211193E-4	TGTGCCTTGTGGGATTATTATAAGAAACTCTTT	CALWDYYKKLF	TRGV9	.	TRGJ1	13	-1	-1	13
70	6.662225183211193E-4	TGTGCCTTGTGGGAGGCCCTAAAGAAACTCTTT	CALWEALKKLF	TRGV9	.	TRGJ1	15	-1	-1	21
70	6.662225183211193E-4	TGTGCCTTGGGGAATTATTATAAGAAACTCTTT	CALGNYYKKLF	TRGV9	.	TRGJ1	12	-1	-1	11
70	6.662225183211193E-4	TGTGCTGCGTGGGAGGAGAAACTCTTT	CAAWEEKLF	TRGV10	.	TRGJ1	13	-1	-1	16
69	6.567050537736747E-4	TGTGCCTTGTGGGCGCCGCTTGGTTATTATAAGAAACTCTTT	CALWAPLGYYKKLF	TRGV9	.	TRGJ1	12	-1	-1	23
69	6.567050537736747E-4	TGTGCCTTGTGGGAGGCAGATTATTATAAGAAACTCTTT	CALWEADYYKKLF	TRGV9	.	TRGJ1	15	-1	-1	19
69	6.567050537736747E-4	TGTGCCTTGTGGGAGAAGAAACTCTTT	CALWEKKLF	TRGV9	.	TRGJ1	14	-1	-1	15
68	6.471875892262301E-4	TGTGCTGCGTGGGAGCTCACTGGTTGGTTCAAGATATTT	CAAWELTGWFKIF	TRGV10	.	TRGJP1	13	-1	-1	17
68	6.471875892262301E-4	TGTGCCTTGTGGGAGGCTAAGAAACTCTTT	CALWEAKKLF	TRGV9	.	TRGJ1	15	-1	-1	17
67	6.376701246787855E-4	TGTGCCTTGTGGGAGGTGATAGAGTTGGGCAAAAAAATCAAGGTATTT	CALWEVIELGKKIKVF	TRGV9	.	TRGJP	17	-1	-1	20
67	6.376701246787855E-4	TGTGCCTTGTGGGAGGACAAGAAGTTGGGCAAAAAAATCAAGGTATTT	CALWEDKKLGKKIKVF	TRGV9	.	TRGJP	15	-1	-1	14
67	6.376701246787855E-4	TGTGCCTTGTGGGAGACACAAGAGTTGGGCAAAAAAATCAAGGTATTT	CALWETQELGKKIKVF	TRGV9	.	TRGJP	14	-1	-1	18
65	6.186351955838965E-4	TGTGCCTTGTGGGAGGTGCGATATAAGAAACTCTTT	CALWEVRYKKLF	TRGV9	.	TRGJ1	18	-1	-1	21
65	6.186351955838965E-4	TGTGCTGCGTGGGATTGGTTCAAGATATTT	CAAWDWFKIF	TRGV10	.	TRGJP1	15	-1	-1	14
64	6.091177310364519E-4	TGTGCCTTGTGGGAGGTGCACACCACTGGTTGGTTCAAGATATTT	CALWEVHTTGWFKIF	TRGV9	.	TRGJP1	20	-1	-1	21
64	6.091177310364519E-4	TGTGCCACCTGGGACGTCCCCCCTTATTATAAGAAACTCTTT	CATWDVPPYYKKLF	TRGV2	.	TRGJ1	15	-1	-1	23
64	6.091177310364519E-4	TGTGCCTTGTGGGAGGTGCAAGGGAAACTCTTT	CALWEVQGKLF	TRGV9	.	TRGJ1	19	-1	-1	23
63	5.996002664890073E-4	TGTGCCTTGTGGGAGCCCCATTATTATAAGAAACTCTTT	CALWEPHYYKKLF	TRGV9	.	TRGJ1	14	-1	-1	19
63	5.996002664890073E-4	TGTGCCTTGTGGGAGGCTTATAAGAAACTCTTT	CALWEAYKKLF	TRGV9	.	TRGJ1	15	-1	-1	17
63	5.996002664890073E-4	TGTGCCTTGTGGGAGGTGCTGGGCCTCTTT	CALWEVLGLF	TRGV9	.	TRGJ1	18	-1	-1	24
63	5.996002664890073E-4	TGTGCCACCCGCAGACTCTTT	CATRRLF	TRGV9	.	TRGJ1	5	-1	-1	14
62	5.900828019415628E-4	TGTGCCTTGTGGGAGGTGTACGAGTTGGGCAAAAAAATCAAGGTATTT	CALWEVYELGKKIKVF	TRGV9	.	TRGJP	20	-1	-1	21
62	5.900828019415628E-4	TGTGCCTTGTGGGAGGGAAATTATTATAAGAAACTCTTT	CALWEGNYYKKLF	TRGV9	.	TRGJ1	15	-1	-1	18
62	5.900828019415628E-4	TGTGCTGCGTGGGCCACTGGTTGGTTCAAGATATTT	CAAWATGWFKIF	TRGV10	.	TRGJP1	12	-1	-1	13
61	5.805653373941182E-4	TGTGCCTTGTGGGAGGTCTCCTTCCTTTATTATAAGAAACTCTTT	CALWEVSFLYYKKLF	TRGV9	.	TRGJ1	16	-1	-1	26
61	5.805653373941182E-4	TGTGCCTTGTGGGAGGCCGGAAATTATTATAAGAAACTCTTT	CALWEAGNYYKKLF	TRGV9	.	TRGJ1	15	-1	-1	21
61	5.805653373941182E-4	TGTGCCTTGTGGGAGGGGGGGGGCAAAAAAATCAAGGTATTT	CALWEGGGKKIKVF	TRGV9	.	TRGJP	15	-1	-1	20
61	5.805653373941182E-4	TGTGCCTTGTGGGAGGTCGGTTATAAGAAACTCTTT	CALWEVGYKKLF	TRGV9	.	TRGJ1	16	-1	-1	20
61	5.805653373941182E-4	TGTGCCTTGTCGGGCGGTTGGGGGAAACTCTTT	CALSGGWGKLF	TRGV9	.	TRGJ1	17	-1	-1	23
60	5.710478728466736E-4	TGTGCCTTGTGGGAGGTGCAGGGGTGGGAGTTGGGCAAAAAAATCAAGGTATTT	CALWEVQGWELGKKIKVF	TRGV9	.	TRGJP	19	-1	-1	27
60	5.710478728466736E-4	TGTGCCTTGTGGGGGAGGGCAGAGTTGGGCAAAAAAATCAAGGTATTT	CALWGRAELGKKIKVF	TRGV9	.	TRGJP	12	-1	-1	16
60	5.710478728466736E-4	TGTGCCTTGTGGGAGGTGAAAAACTATAAGAAACTCTTT	CALWEVKNYKKLF	TRGV9	.	TRGJ2	17	-1	-1	24
60	5.710478728466736E-4	TGTGCCTTGTGGGAGGCCCACCGGGGGAAACTCTTT	CALWEAHRGKLF	TRGV9	.	TRGJ1	21	-1	-1	26
60	5.710478728466736E-4	TGTGCCTTGATACGGGTTTATTATAAGAAACTCTTT	CALIRVYYKKLF	TRGV9	.	TRGJ1	8	-1	-1	17
60	5.710478728466736E-4	TGTGCTGCGTGGGCTTATTATAAGAAACTCTTT	CAAWAYYKKLF	TRGV10	.	TRGJ1	16	-1	-1	14
59	5.61530408299229E-4	TGTGCCTTCCCGAGAACCCTGAATGGGAAACTCTTT	CAFPRTLNGKLF	TRGV9	.	TRGJ1	7	-1	-1	26
59	5.61530408299229E-4	TGTGCCTTGTGGGAAGAGGGTTCGAAGAAACTCTTT	CALWEEGSKKLF	TRGV9	.	TRGJ1	13	-1	-1	24
59	5.61530408299229E-4	TGTGCCTTGTGGGAGCTCCAGACGGGGCTCTTT	CALWELQTGLF	TRGV9	.	TRGJ1	14	-1	-1	27
59	5.61530408299229E-4	TGTGCCTTGTGGGAGGTGCGACTCTTT	CALWEVRLF	TRGV9	.	TRGJ1	18	-1	-1	20
58	5.520129437517846E-4	TGTGCTGCGTGGGAAGAGGAGAATTATTATAAGAAACTCTTT	CAAWEEENYYKKLF	TRGV10	.	TRGJ2	13	-1	-1	20
58	5.520129437517846E-4	TGTGCCACCTGGGACGGGCGCCGATTTTATAAGAAACTCTTT	CATWDGRRFYKKLF	TRGV2	.	TRGJ1	22	-1	-1	23
58	5.520129437517846E-4	TGTGCTGCGTGGGATATTTATTATAAGAAACTCTTT	CAAWDIYYKKLF	TRGV10	.	TRGJ1	14	-1	-1	17
58	5.520129437517846E-4	TGTGCCTTGTGGGAGAAACTCTATAAGAAACTCTTT	CALWEKLYKKLF	TRGV9	.	TRGJ1	14	-1	-1	21
57	5.4249547920434E-4	TGTGCCTTGTGGGAGGTCGGAGAGTTGGGCAAAAAAATCAAGGTATTT	CALWEVGELGKKIKVF	TRGV9	.	TRGJP	16	-1	-1	20
57	5.4249547920434E-4	TGTGCCTTGTGGGAGGTGCGTCGGGGACTCTTT	CALWEVRRGLF	TRGV9	.	TRGJ1	18	-1	-1	26
57	5.4249547920434E-4	TGTGCTGCGTGGGATTTCGGGAAACTCTTT	CAAWDFGKLF	TRGV10	.	TRGJ1	18	-1	-1	20
56	5.329780146568954E-4	TGTGCCTTGTGGGAGCCTTCGCTAGAGTTGGGCAAAAAAATCAAGGTATTT	CALWEPSLELGKKIKVF	TRGV9	.	TRGJP	14	-1	-1	20
56	5.329780146568954E-4	TGTGCTGCGTGGGCCCCCTATACCACTGGTTGGTTCAAGATATTT	CAAWAPYTTGWFKIF	TRGV10	.	TRGJP1	12	-1	-1	18
56	5.329780146568954E-4	TGTGCTGCGTGGCGCACTGGTTGGTTCAAGATATTT	CAAWRTGWFKIF	TRGV10	.	TRGJP1	11	-1	-1	14
56	5.329780146568954E-4	TGTGCCTTGTGGGAGGATGCCCGCAGACTCTTT	CALWEDARRLF	TRGV9	.	TRGJ1	19	-1	-1	26
56	5.329780146568954E-4	TGTGCCTTGTGGGGCGTTGCGAAACTCTTT	CALWGVAKLF	TRGV9	.	TRGJ1	12	-1	-1	20
56	5.329780146568954E-4	TGTGCCTTGTGGGAGGTCGCGAAACTCTTT	CALWEVAKLF	TRGV9	.	TRGJ1	16	-1	-1	20
55	5.234605501094508E-4	TGTGCCTTGTGGGAGGTACTGCAAGAGTTGGGCAAAAAAATCAAGGTATTT	CALWEVLQELGKKIKVF	TRGV9	.	TRGJP	16	-1	-1	20
55	5.234605501094508E-4	TGTGCCTTGTGGGAGGTGCTCGAGTTGGGCAAAAAAATCAAGGTATTT	CALWEVLELGKKIKVF	TRGV9	.	TRGJP	18	-1	-1	21
55	5.234605501094508E-4	TGTGCCTTGTGGGACGTATCAAATTATTATAAGAAACTCTTT	CALWDVSNYYKKLF	TRGV9	.	TRGJ1	16	-1	-1	18
55	5.234605501094508E-4	TGTGCCTTGTGGGAGGTGATGGCTGGGCCTAAACTCTTT	CALWEVMAGPKLF	TRGV9	.	TRGJ1	17	-1	-1	30
55	5.234605501094508E-4	TGTGCCTTGTGGGAGGCGAATTATTATAAGAAACTCTTT	CALWEANYYKKLF	TRGV9	.	TRGJ1	15	-1	-1	16
55	5.234605501094508E-4	TGTGCCTTGTGGCCTCCCCTGAAACTCTTT	CALWPPLKLF	TRGV9	.	TRGJ1	11	-1	-1	20
55	5.234605501094508E-4	TGTGCCTTGTGGGAGGTAGGGTATAAGAAACTCTTT	CALWEVGYKKLF	TRGV9	.	TRGJ1	16	-1	-1	21
54	5.139430855620063E-4	TGTGCCTTGTGGGATAAAGAGTTGGGCAAAAAAATCAAGGTATTT	CALWDKELGKKIKVF	TRGV9	.	TRGJP	13	-1	-1	16
54	5.139430855620063E-4	TGTGCCTTGTGGGAACGCGGAGATTATTATAAGAAACTCTTT	CALWERGDYYKKLF	TRGV9	.	TRGJ1	13	-1	-1	22
54	5.139430855620063E-4	TGTGCCTTGTGGGAGGTGCGTTATTATAAGAAACTCTTT	CALWEVRYYKKLF	TRGV9	.	TRGJ1	18	-1	-1	20
54	5.139430855620063E-4	TGTGCCTTGTGGGAGGTGCAAGCTGGTCTCTTT	CALWEVQAGLF	TRGV9	.	TRGJ1	19	-1	-1	27
54	5.139430855620063E-4	TGTGCCTTACTGGAAGATTGGATCAAGACGTTT	CALLEDWIKTF	TRGV9	.	TRGJP2	7	-1	-1	15
54	5.139430855620063E-4	TGTGCCACCTGGGATAGTAGAGCGAAACTCTTT	CATWDSRAKLF	TRGV8	.	TRGJ1	16	-1	-1	23
54	5.139430855620063E-4	TGTGCCACCTGGGACGGGCTGAAACTCTTT	CATWDGLKLF	TRGV2	.	TRGJ1	18	-1	-1	20
54	5.139430855620063E-4	TGTGCCTATAAGAAACTCTTT	CAYKKLF	TRGV9	.	TRGJ1	6	-1	-1	6
53	5.044256210145617E-4	TGTGCCTTGTGGGAGTTCCCAAACCAAGAGTTGGGCAAAAAAATCAAGGTATTT	CALWEFPNQELGKKIKVF	TRGV9	.	TRGJP	14	-1	-1	24
53	5.044256210145617E-4	TGTGCCTTGTGGGAGGCGCCGGGGTTGGGCAAAAAAATCAAGGTATTT	CALWEAPGLGKKIKVF	TRGV9	.	TRGJP	18	-1	-1	23
53	5.044256210145617E-4	TGTGCCTTGTGGGAGGTAGCGGGTTATTATAAGAAACTCTTT	CALWEVAGYYKKLF	TRGV9	.	TRGJ1	16	-1	-1	23
53	5.044256210145617E-4	TGTGCTGCGTGGGATTCGTATTATAAGAAACTCTTT	CAAWDSYYKKLF	TRGV10	.	TRGJ2	19	-1	-1	18
53	5.044256210145617E-4	TGTGCCTTGTGGGACTCTTATTATAAGAAACTCTTT	CALWDSYYKKLF	TRGV9	.	TRGJ1	13	-1	-1	17
53	5.044256210145617E-4	TGTGCCTTGTGGGAGGTGTTGAGTGAACCACTCTTT	CALWEVLSEPLF	TRGV9	.	TRGJ1	17	-1	-1	29
53	5.044256210145617E-4	TGTGCCTTGTGGGAGGTGCCAGAACCCAAACTCTTT	CALWEVPEPKLF	TRGV9	.	TRGJ1	18	-1	-1	27
53	5.044256210145617E-4	TGTGCCACCTGGGACGGGAAAAAGAAACTCTTT	CATWDGKKKLF	TRGV4	.	TRGJ1	17	-1	-1	21
53	5.044256210145617E-4	TGTGCCTTCGCTAGGCGGAAACTCTTT	CAFARRKLF	TRGV9	.	TRGJ1	7	-1	-1	17
52	4.949081564671171E-4	TGTGCCTTGTGGGAGCCCCTCCAAGAGTTGGGCAAAAAAATCAAGGTATTT	CALWEPLQELGKKIKVF	TRGV9	.	TRGJP	14	-1	-1	21
52	4.949081564671171E-4	TGTGCCTTGTGGGAGGTGCAGGGGTATTATTATAAGAAACTCTTT	CALWEVQGYYYKKLF	TRGV9	.	TRGJ1	19	-1	-1	25
52	4.949081564671171E-4	TGTGCCTTGTGGGAGGTTTCGGGTCAGGGGAAACTCTTT	CALWEVSGQGKLF	TRGV9	.	TRGJ1	16	-1	-1	29
52	4.949081564671171E-4	TGTGCCTTGTGGGAGGTGCATCTCGGGAAACTCTTT	CALWEVHLGKLF	TRGV9	.	TRGJ1	23	-1	-1	26
52	4.949081564671171E-4	TGTGCCTTGTGGGAGGGGGCTAGACTCTTT	CALWEGARLF	TRGV9	.	TRGJ1	15	-1	-1	23
51	4.853906919196726E-4	TGTGCCTTGTGGGAGGTGAAGGGAGAGTTGGGCAAAAAAATCAAGGTATTT	CALWEVKGELGKKIKVF	TRGV9	.	TRGJP	17	-1	-1	23
51	4.853906919196726E-4	TGTGCCTTGTGGGAGTCGCAAGAGTTGGGCAAAAAAATCAAGGTATTT	CALWESQELGKKIKVF	TRGV9	.	TRGJP	14	-1	-1	17
51	4.853906919196726E-4	TGTGCCTTGTGGGAGGTGCACGGGTTGGGCAAAAAAATCAAGGTATTT	CALWEVHGLGKKIKVF	TRGV9	.	TRGJP	20	-1	-1	17
51	4.853906919196726E-4	TGTGCTGCGTGGGATCTTGCCACTGGTTGGTTCAAGATATTT	CAAWDLATGWFKIF	TRGV10	.	TRGJP1	14	-1	-1	19
51	4.853906919196726E-4	TGTGCTGCGTGGGAGTATACCACTGGTTGGTTCAAGATATTT	CAAWEYTTGWFKIF	TRGV10	.	TRGJP1	16	-1	-1	8
51	4.853906919196726E-4	TGTGCCTTGTGGGAGTTAGATTATTATAAGAAACTCTTT	CALWELDYYKKLF	TRGV9	.	TRGJ1	14	-1	-1	19
51	4.853906919196726E-4	TGTGCCTTGTGGGAGGTGCCACTAGGGATGAAACTCTTT	CALWEVPLGMKLF	TRGV9	.	TRGJ1	18	-1	-1	29
51	4.853906919196726E-4	TGTGCCTTGTGGGAGACCCTGGGGAAACTCTTT	CALWETLGKLF	TRGV9	.	TRGJ1	14	-1	-1	23
51	4.853906919196726E-4	TGTGCCTTGTGGGAGGTGAAGAAACTCTTT	CALWEVKKLF	TRGV9	.	TRGJ1	17	-1	-1	18
50	4.7587322737222806E-4	TGTGCCTTGTGGGAGGTAGGTGAGTTGGGCAAAAAAATCAAGGTATTT	CALWEVGELGKKIKVF	TRGV9	.	TRGJP	16	-1	-1	21
50	4.7587322737222806E-4	TGTGCCTTGTGGGAGGGGGAGTTGGGCAAAAAAATCAAGGTATTT	CALWEGELGKKIKVF	TRGV9	.	TRGJP	15	-1	-1	18
50	4.7587322737222806E-4	TGTGCTGCGTGGGATGCGGAAAGAGATTGGTTCAAGATATTT	CAAWDAERDWFKIF	TRGV10	.	TRGJP1	14	-1	-1	26
50	4.7587322737222806E-4	TGTGCCTTGTGGGAGGTGTTACCGGAGAAACGTAAACTCTTT	CALWEVLPEKRKLF	TRGV9	.	TRGJ1	17	-1	-1	33
50	4.7587322737222806E-4	TGTGCTGCGTGGGAGAATTATTATAAGAAACTCTTT	CAAWENYYKKLF	TRGV10	.	TRGJ1	13	-1	-1	14
50	4.7587322737222806E-4	TGTGCCTTCCTAGCCCCACCAAAGGACCTCTTT	CAFLAPPKDLF	TRGV9	.	TRGJ1	7	-1	-1	21
50	4.7587322737222806E-4	TGTGCCTTGTGGGAGGTGAGCGTACTCTTT	CALWEVSVLF	TRGV9	.	TRGJ1	17	-1	-1	23
49	4.663557628247835E-4	TGTGCCTTGTGGGAGGTGTCACAAGAGTTGGGCAAAAAAATCAAGGTATTT	CALWEVSQELGKKIKVF	TRGV9	.	TRGJP	21	-1	-1	21
49	4.663557628247835E-4	TGTGCCTTGTGGGAGCCTTCAGAGTTGGGCAAAAAAATCAAGGTATTT	CALWEPSELGKKIKVF	TRGV9	.	TRGJP	14	-1	-1	20
49	4.663557628247835E-4	TGTGCCTTGTGGGAGTCGCATGTGGGCAAAAAAATCAAGGTATTT	CALWESHVGKKIKVF	TRGV9	.	TRGJP	14	-1	-1	22
49	4.663557628247835E-4	TGTGCCTTGTGGGCGGAGTTGGGCAAAAAAATCAAGGTATTT	CALWAELGKKIKVF	TRGV9	.	TRGJP	15	-1	-1	9
49	4.663557628247835E-4	TGTGCCTTGTGGGAGACCCAAGATCGAAAAATCAAGGTATTT	CALWETQDRKIKVF	TRGV9	.	TRGJP	14	-1	-1	26
49	4.663557628247835E-4	TGTGCCTTGTGGGAACCCGATCTATATAAGAAACTCTTT	CALWEPDLYKKLF	TRGV9	.	TRGJ1	13	-1	-1	24
49	4.663557628247835E-4	TGTGCCTTGTGGGAGGTGCCCTATAAGAAACTCTTT	CALWEVPYKKLF	TRGV9	.	TRGJ1	21	-1	-1	21
49	4.663557628247835E-4	TGTGCTGCGTGGGATAAGAAACTCTTT	CAAWDKKLF	TRGV10	.	TRGJ1	14	-1	-1	13
49	4.663557628247835E-4	TGTGCTGCGTACCCCAAGAAACTCTTT	CAAYPKKLF	TRGV10	.	TRGJ1	9	-1	-1	15
49	4.663557628247835E-4	TGTGCCTTGTGGGACCCCTTCGGGAAACTCTTT	CALWDPFGKLF	TRGV9	.	TRGJ2	13	-1	-1	23
49	4.663557628247835E-4	TGTGCCCTCGGTTCCTTGAAACTCTTT	CALGSLKLF	TRGV9	.	TRGJ1	5	-1	-1	17
48	4.568382982773389E-4	TGTGCCTTGTGGGATCAGCATAAATCCGAGTTGGGCAAAAAAATCAAGGTATTT	CALWDQHKSELGKKIKVF	TRGV9	.	TRGJP	13	-1	-1	27
48	4.568382982773389E-4	TGTGCCTTGTGGGACGCCAAAAGAGGGGAGTTGGGCAAAAAAATCAAGGTATTT	CALWDAKRGELGKKIKVF	TRGV9	.	TRGJP	13	-1	-1	27
48	4.568382982773389E-4	TGTGCCTTGTGGGAGGTTACACTGCAAGAGTTGGGCAAAAAAATCAAGGTATTT	CALWEVTLQELGKKIKVF	TRGV9	.	TRGJP	16	-1	-1	23
48	4.568382982773389E-4	TGTGCCTTGTGGGACGTACCTACCTGGTTGGGCAAAAAAATCAAGGTATTT	CALWDVPTWLGKKIKVF	TRGV9	.	TRGJP	16	-1	-1	26
48	4.568382982773389E-4	TGTGCCTTGTGGGAGGTGCCGGAAGAGTTGGGCAAAAAAATCAAGGTATTT	CALWEVPEELGKKIKVF	TRGV9	.	TRGJP	18	-1	-1	22
48	4.568382982773389E-4	TGTGCCTTGTGGGAGGTGCAGCAGTTGGGCAAAAAAATCAAGGTATTT	CALWEVQQLGKKIKVF	TRGV9	.	TRGJP	19	-1	-1	22
48	4.568382982773389E-4	TGTGCCTTGTGGGGGGGGTTGGGCAAAAAAATCAAGGTATTT	CALWGGLGKKIKVF	TRGV9	.	TRGJP	15	-1	-1	17
48	4.568382982773389E-4	TGTGCCTTGTGGGAGGTGACCACTGGTTGGTTCAAGATATTT	CALWEVTTGWFKIF	TRGV9	.	TRGJP1	20	-1	-1	18
48	4.568382982773389E-4	TGTGCCTTGTGGGAGGCCCGAGTTAAGAAACTCTTT	CALWEARVKKLF	TRGV9	.	TRGJ1	15	-1	-1	23
48	4.568382982773389E-4	TGTACCCCCCCTCAGAAACTCTTT	CTPPQKLF	TRGV9	.	TRGJ1	5	-1	-1	13
48	4.568382982773389E-4	TGTGCCTTGTGGGGTAAGAAACTCTTT	CALWGKKLF	TRGV9	.	TRGJ1	12	-1	-1	14
47	4.4732083372989433E-4	TGTGCCTTGTGGGAGGTTTCACAAGAGTTGGGCAAAAAAATCAAGGTATTT	CALWEVSQELGKKIKVF	TRGV9	.	TRGJP	16	-1	-1	21
47	4.4732083372989433E-4	TGTGCCTTGTGGGAGGTGAATGGGGAGTTGGGCAAAAAAATCAAGGTATTT	CALWEVNGELGKKIKVF	TRGV9	.	TRGJP	17	-1	-1	24
47	4.4732083372989433E-4	TGTGCCACCTGGGACGGACACTGGAGAACCACTGGTTGGTTCAAGATATTT	CATWDGHWRTTGWFKIF	TRGV2	.	TRGJP1	16	-1	-1	27
47	4.4732083372989433E-4	TGTGCCTTGTGGGAGCTTCAAGAGTTGGGCAAAAAAATCAAGGTATTT	CALWELQELGKKIKVF	TRGV9	.	TRGJP	14	-1	-1	18
47	4.4732083372989433E-4	TGTGCCTTGTGGGAGGTGCTACTGTTGGGCAAAAAAATCAAGGTATTT	CALWEVLLLGKKIKVF	TRGV9	.	TRGJP	18	-1	-1	23
47	4.4732083372989433E-4	TGTGCCTTGTGGGAGGTGCAGGGGTTGGGCAAAAAAATCAAGGTATTT	CALWEVQGLGKKIKVF	TRGV9	.	TRGJP	19	-1	-1	17
47	4.4732083372989433E-4	TGTGCCTTGTGGAGAGGGCAAGAGTTGGGCAAAAAAATCAAGGTATTT	CALWRGQELGKKIKVF	TRGV9	.	TRGJP	19	-1	-1	15
47	4.4732083372989433E-4	TGTGCCTTGTGGGACACTCCGTTGGGCAAAAAAATCAAGGTATTT	CALWDTPLGKKIKVF	TRGV9	.	TRGJP	13	-1	-1	20
47	4.4732083372989433E-4	TGTGCCTTGTGGAGATCGGAGTTGGGCAAAAAAATCAAGGTATTT	CALWRSELGKKIKVF	TRGV9	.	TRGJP	11	-1	-1	18
47	4.4732083372989433E-4	TGTGCCTTGTGGGAGGTGCCTCGTTATAAGAAACTCTTT	CALWEVPRYKKLF	TRGV9	.	TRGJ1	18	-1	-1	23
47	4.4732083372989433E-4	TGTGCTGCGTGGGATTATGACTGGTTCAAGATATTT	CAAWDYDWFKIF	TRGV10	.	TRGJP1	16	-1	-1	21
47	4.4732083372989433E-4	TGTGCCTTGTGGGAGATACTCGGGGGGAAACTCTTT	CALWEILGGKLF	TRGV9	.	TRGJ1	14	-1	-1	26
47	4.4732083372989433E-4	TGTGCCACCTGGGACGGTTATTATAAGAAACTCTTT	CATWDGYYKKLF	TRGV2	.	TRGJ1	16	-1	-1	17
47	4.4732083372989433E-4	TGTGCCACCTGGGACGATACCACTGGTTGGTTCAAGATATTT	CATWDDTTGWFKIF	TRGV2	.	TRGJP1	15	-1	-1	16
46	4.378033691824498E-4	TGTGCCTTGTGGGAGGTGCAGTGTGAGTTGGGCAAAAAAATCAAGGTATTT	CALWEVQCELGKKIKVF	TRGV9	.	TRGJP	19	-1	-1	24
46	4.378033691824498E-4	TGTGCCTTGTGGGAGGTTCCAGGGTTGGGCAAAAAAATCAAGGTATTT	CALWEVPGLGKKIKVF	TRGV9	.	TRGJP	16	-1	-1	20
46	4.378033691824498E-4	TGTGCCTTGTGGGAGGAGAGGGAGTTGGGCAAAAAAATCAAGGTATTT	CALWEERELGKKIKVF	TRGV9	.	TRGJP	15	-1	-1	21
46	4.378033691824498E-4	TGTGCCTTGTGGGAGGAAGGAGAGTTGGGCAAAAAAATCAAGGTATTT	CALWEEGELGKKIKVF	TRGV9	.	TRGJP	15	-1	-1	20
46	4.378033691824498E-4	TGTGCTGCGTGGGATTTTTGGGTCACTGGTTGGTTCAAGATATTT	CAAWDFWVTGWFKIF	TRGV10	.	TRGJP1	15	-1	-1	23
46	4.378033691824498E-4	TGTGCCTTGTGGGAGGGGTTGGGCAAAAAAATCAAGGTATTT	CALWEGLGKKIKVF	TRGV9	.	TRGJP	15	-1	-1	17
46	4.378033691824498E-4	TGTGCTGCGTGGGATTATATCCGTTGGTTCAAGATATTT	CAAWDYIRWFKIF	TRGV10	.	TRGJP1	16	-1	-1	22
46	4.378033691824498E-4	TGTGCCTTGTGGGAGTCGGATTATTATAAGAAACTCTTT	CALWESDYYKKLF	TRGV9	.	TRGJ1	14	-1	-1	15
46	4.378033691824498E-4	TGTGCCTTGTGGGAGCCCTGCGTAGTTAAGAAACTCTTT	CALWEPCVVKKLF	TRGV9	.	TRGJ1	14	-1	-1	26
46	4.378033691824498E-4	TGTGCCTTGTGGGAGGTGGAAGAAACAAAGAAACTCTTT	CALWEVEETKKLF	TRGV9	.	TRGJ1	17	-1	-1	27
46	4.378033691824498E-4	TGTGCCTTGTTGCCCCCCTATAAGAAACTCTTT	CALLPPYKKLF	TRGV9	.	TRGJ1	9	-1	-1	18
46	4.378033691824498E-4	TGTGCCTTGTGGGAGCCCAGAGGGAAACTCTTT	CALWEPRGKLF	TRGV9	.	TRGJ2	14	-1	-1	23
46	4.378033691824498E-4	TGTGCTGCGTGGGGGGGAGGGCTCTTT	CAAWGGGLF	TRGV10	.	TRGJ1	12	-1	-1	21
46	4.378033691824498E-4	TGTGCTGCGTGGGATGTGAAACTCTTT	CAAWDVKLF	TRGV10	.	TRGJ1	14	-1	-1	17
46	4.378033691824498E-4	TGTGCCTTGTGGGATAAGAAACTCTTT	CALWDKKLF	TRGV9	.	TRGJ1	13	-1	-1	13
46	4.378033691824498E-4	TGTGCCTTGTGGGACAGGGAACTCTTT	CALWDRELF	TRGV9	.	TRGJ1	13	-1	-1	19
46	4.378033691824498E-4	TGTGCCTTGGGGAAACTCTTT	CALGKLF	TRGV9	.	TRGJ1	12	-1	-1	11
45	4.2828590463500523E-4	TGTGCCTTGTGGGGCCACTACAACCGAGAGTTGGGCAAAAAAATCAAGGTATTT	CALWGHYNRELGKKIKVF	TRGV9	.	TRGJP	12	-1	-1	26
45	4.2828590463500523E-4	TGTGCCTTGTGGGAGGTGCCCGTAGAGTTGGGCAAAAAAATCAAGGTATTT	CALWEVPVELGKKIKVF	TRGV9	.	TRGJP	18	-1	-1	23
45	4.2828590463500523E-4	TGTGCCTTGTGGGAGGTGCACGGGGAGTTGGGCAAAAAAATCAAGGTATTT	CALWEVHGELGKKIKVF	TRGV9	.	TRGJP	20	-1	-1	24
45	4.2828590463500523E-4	TGTGCCTTGTGGGAGGTGGTAAGGGAGTTGGGCAAAAAAATCAAGGTATTT	CALWEVVRELGKKIKVF	TRGV9	.	TRGJP	17	-1	-1	24
45	4.2828590463500523E-4	TGTGCCTTGTGGGAGGCCAAACAAGAGTTGGGCAAAAAAATCAAGGTATTT	CALWEAKQELGKKIKVF	TRGV9	.	TRGJP	15	-1	-1	21
45	4.2828590463500523E-4	TGTGCCTTGTGGAAACAAGAGTTGGGCAAAAAAATCAAGGTATTT	CALWKQELGKKIKVF	TRGV9	.	TRGJP	11	-1	-1	15
45	4.2828590463500523E-4	TGTGCCACCTGGGACCCTTTTACCACTGGTTGGTTCAAGATATTT	CATWDPFTTGWFKIF	TRGV5	.	TRGJP1	14	-1	-1	20
45	4.2828590463500523E-4	TGTGCCTTGTGGGAGTTGAAGGGCAAAAAAATCAAGGTATTT	CALWELKGKKIKVF	TRGV9	.	TRGJP	17	-1	-1	20
45	4.2828590463500523E-4	TGTGCCTTGTGGGAGGTGGGGTATTATTATAAGAAACTCTTT	CALWEVGYYYKKLF	TRGV9	.	TRGJ1	17	-1	-1	22
45	4.2828590463500523E-4	TGTGCCTTGTGGGAGGTGGAGTATTATAAGAAACTCTTT	CALWEVEYYKKLF	TRGV9	.	TRGJ1	17	-1	-1	21
45	4.2828590463500523E-4	TGTGCTGCGTGGGATCCCCGGGAGAAACTCTTT	CAAWDPREKLF	TRGV10	.	TRGJ1	14	-1	-1	22
45	4.2828590463500523E-4	TGTGCCTTGTGGGAGGTGGGTAAGAAACTCTTT	CALWEVGKKLF	TRGV9	.	TRGJ1	17	-1	-1	20
45	4.2828590463500523E-4	TGTGCTGCGTGGGGGGACAAGGCACTCTTT	CAAWGDKALF	TRGV10	.	TRGJ1	12	-1	-1	23
45	4.2828590463500523E-4	TGTGCCTTGTGGGATGAAAAGTTGGGCAAAAAAATCAAGGTATTT	CALWDEKLGKKIKVF	TRGV9	.	TRGJP	13	-1	-1	16
44	4.1876844008756066E-4	TGTGCCTTGTGGGAGGTGAGAAGGGAGTTGGGCAAAAAAATCAAGGTATTT	CALWEVRRELGKKIKVF	TRGV9	.	TRGJP	17	-1	-1	24
44	4.1876844008756066E-4	TGTGCCTTGTGGGAGGTACGCTCCGGGTTGGGCAAAAAAATCAAGGTATTT	CALWEVRSGLGKKIKVF	TRGV9	.	TRGJP	16	-1	-1	26
44	4.1876844008756066E-4	TGTGCCTTGTGGGAGGTTAGGGAGTTGGGCAAAAAAATCAAGGTATTT	CALWEVRELGKKIKVF	TRGV9	.	TRGJP	16	-1	-1	21
44	4.1876844008756066E-4	TGTGCCTTGTGGGAGGCGGATACCACTGGTTGGTTCAAGATATTT	CALWEADTTGWFKIF	TRGV9	.	TRGJP1	15	-1	-1	19
44	4.1876844008756066E-4	TGTGCCTTGTGGGAGTTGGGCAAAAAAATCAAGGTATTT	CALWELGKKIKVF	TRGV9	.	TRGJP	17	-1	-1	12
44	4.1876844008756066E-4	TGTGCCTTGTGGGAGGTATGGGGATGGATCAAGACGTTT	CALWEVWGWIKTF	TRGV9	.	TRGJP2	16	-1	-1	24
44	4.1876844008756066E-4	TGTGCCTTGTGGGAAAACCCGGTGGGGAAGAAACTCTTT	CALWENPVGKKLF	TRGV9	.	TRGJ1	13	-1	-1	27
44	4.1876844008756066E-4	TGTGCCTTGTGGGAGGTGCAGCGGAAACTCTTT	CALWEVQRKLF	TRGV9	.	TRGJ1	19	-1	-1	23
44	4.1876844008756066E-4	TGTGCCTTGTGGGAGGCCGGCCCCATACTCTTT	CALWEAGPILF	TRGV9	.	TRGJ1	15	-1	-1	26
44	4.1876844008756066E-4	TGTGCCTTGTGGGAGGGCCCCCAAGGACTCTTT	CALWEGPQGLF	TRGV9	.	TRGJ1	15	-1	-1	26
44	4.1876844008756066E-4	TGTGCTGCGTGGGGTTGGTTCAAGATATTT	CAAWGWFKIF	TRGV10	.	TRGJP1	15	-1	-1	12
44	4.1876844008756066E-4	TGTGCCTTGTGGGAGGGCGGGAAACTCTTT	CALWEGGKLF	TRGV9	.	TRGJ1	15	-1	-1	20
44	4.1876844008756066E-4	TGTGCCTTGAAGAAACTCTTT	CALKKLF	TRGV9	.	TRGJ1	8	-1	-1	9
43	4.0925097554011614E-4	TGTGCCTTGTGGGAGGTTCTCCAAGAGTTGGGCAAAAAAATCAAGGTATTT	CALWEVLQELGKKIKVF	TRGV9	.	TRGJP	16	-1	-1	21
43	4.0925097554011614E-4	TGTGCCTTGTGGGAGGTGCTTGGGGAGTTGGGCAAAAAAATCAAGGTATTT	CALWEVLGELGKKIKVF	TRGV9	.	TRGJP	18	-1	-1	24
43	4.0925097554011614E-4	TGTGCCTTGTGGGAGGTGGTTCAAGAGTTGGGCAAAAAAATCAAGGTATTT	CALWEVVQELGKKIKVF	TRGV9	.	TRGJP	17	-1	-1	21
43	4.0925097554011614E-4	TGTGCCTTGTGGGAGGTGACGGGAGAGTTGGGCAAAAAAATCAAGGTATTT	CALWEVTGELGKKIKVF	TRGV9	.	TRGJP	17	-1	-1	23
43	4.0925097554011614E-4	TGTGCCTTGTGGGAGATCCGGCAAGAGTTGGGCAAAAAAATCAAGGTATTT	CALWEIRQELGKKIKVF	TRGV9	.	TRGJP	14	-1	-1	19
43	4.0925097554011614E-4	TGTGCCTTGTGGGAGGTGTTGAGGGCTGGCGGTTATAAGAAACTCTTT	CALWEVLRAGGYKKLF	TRGV9	.	TRGJ1	17	-1	-1	32
43	4.0925097554011614E-4	TGTGCCTTGTGGGAGGTAATAGAGTTGGGCAAAAAAATCAAGGTATTT	CALWEVIELGKKIKVF	TRGV9	.	TRGJP	16	-1	-1	20
43	4.0925097554011614E-4	TGTGCCTTGTGGCCACAAGAGTTGGGCAAAAAAATCAAGGTATTT	CALWPQELGKKIKVF	TRGV9	.	TRGJP	11	-1	-1	15
43	4.0925097554011614E-4	TGTGCCTTGTGGGTCTGGGAGTTGGGCAAAAAAATCAAGGTATTT	CALWVWELGKKIKVF	TRGV9	.	TRGJP	12	-1	-1	18
43	4.0925097554011614E-4	TGTGCTGCGTGGGACCTTACCACTGGTTGGTTCAAGATATTT	CAAWDLTTGWFKIF	TRGV10	.	TRGJP1	13	-1	-1	17
43	4.0925097554011614E-4	TGTGCCTTGTGGGAGGGGAATTATTATAAGAAACTCTTT	CALWEGNYYKKLF	TRGV9	.	TRGJ1	15	-1	-1	17
43	4.0925097554011614E-4	TGTGCCTTGTGGGAAAGGATCCCCTTCGGGAAACTCTTT	CALWERIPFGKLF	TRGV9	.	TRGJ1	13	-1	-1	29
43	4.0925097554011614E-4	TGTGCTGCGTGGGATTATTATTATAAGAAACTCTTT	CAAWDYYYKKLF	TRGV10	.	TRGJ1	16	-1	-1	16
43	4.0925097554011614E-4	TGTGCCTTGTGGGAAACGTGGGGAAGGAAACTCTTT	CALWETWGRKLF	TRGV9	.	TRGJ1	13	-1	-1	26
43	4.0925097554011614E-4	TGTGCTGCGAGGAATTATTATAAGAAACTCTTT	CAARNYYKKLF	TRGV10	.	TRGJ1	16	-1	-1	11
43	4.0925097554011614E-4	TGTGCCTTGTGGGCAGATAAGAAACTCTTT	CALWADKKLF	TRGV9	.	TRGJ2	12	-1	-1	16
43	4.0925097554011614E-4	TGTGCCTTGTGGGAGGTAGCAGAGTTGGGCAAAAAAATCAAGGTATTT	CALWEVAELGKKIKVF	TRGV9	.	TRGJP	20	-1	-1	20
43	4.0925097554011614E-4	TGTGCCTTGTGGGAGGTGGAACTCTTT	CALWEVELF	TRGV9	.	TRGJ1	23	-1	-1	19
43	4.0925097554011614E-4	TGTGCCACCTGGGACGGGCCCCTCTTT	CATWDGPLF	TRGV2	.	TRGJ1	23	-1	-1	21
42	3.9973351099267156E-4	TGTGCCTTGTGGGAGGGACCCCCCCAAGAGTTGGGCAAAAAAATCAAGGTATTT	CALWEGPPQELGKKIKVF	TRGV9	.	TRGJP	27	-1	-1	24
42	3.9973351099267156E-4	TGTGCCTTGTGGGAGGCGCGAGCGTTGGGCAAAAAAATCAAGGTATTT	CALWEARALGKKIKVF	TRGV9	.	TRGJP	18	-1	-1	17
42	3.9973351099267156E-4	TGTGCCTTGTGGGAGGCAGGCGAGTTGGGCAAAAAAATCAAGGTATTT	CALWEAGELGKKIKVF	TRGV9	.	TRGJP	15	-1	-1	21
42	3.9973351099267156E-4	TGTGCCTTGTGGGAGAGCCCGAGGTTGGGCAAAAAAATCAAGGTATTT	CALWESPRLGKKIKVF	TRGV9	.	TRGJP	14	-1	-1	23
42	3.9973351099267156E-4	TGTGCCTTGTCCGAGTTGGGCAAAAAAATCAAGGTATTT	CALSELGKKIKVF	TRGV9	.	TRGJP	9	-1	-1	12
42	3.9973351099267156E-4	TGTGCCTTGTGGGAGTATTATTATAAGAAACTCTTT	CALWEYYYKKLF	TRGV9	.	TRGJ1	14	-1	-1	16
42	3.9973351099267156E-4	TGTGCCACCTGGGACACTGGTTGGTTCAAGATATTT	CATWDTGWFKIF	TRGV8	.	TRGJP1	13	-1	-1	14
42	3.9973351099267156E-4	TGTGCCACCTCTTGGGCCCTAAAGAAACTCTTT	CATSWALKKLF	TRGV9	.	TRGJ1	5	-1	-1	21
42	3.9973351099267156E-4	TGTGCCTTGTGGGACTATAAGAAACTCTTT	CALWDYKKLF	TRGV9	.	TRGJ1	13	-1	-1	15
42	3.9973351099267156E-4	TGTGCCTTGTGCTGTAGGCATAAGAAACTCTTT	CALCCRHKKLF	TRGV9	.	TRGJ1	10	-1	-1	19
41	3.90216046445227E-4	TGTGCCTTGTGGGAGGTGCCGGGTCGTCAGTTGGGCAAAAAAATCAAGGTATTT	CALWEVPGRQLGKKIKVF	TRGV9	.	TRGJP	18	-1	-1	28
41	3.90216046445227E-4	TGTGCCTTGTGGGAGGTCCCGCAAGAGTTGGGCAAAAAAATCAAGGTATTT	CALWEVPQELGKKIKVF	TRGV9	.	TRGJP	16	-1	-1	20
41	3.90216046445227E-4	TGTGCCTTGTGGGAGGTGCGGCGGGAGTTGGGCAAAAAAATCAAGGTATTT	CALWEVRRELGKKIKVF	TRGV9	.	TRGJP	18	-1	-1	24
41	3.90216046445227E-4	TGTGCCTTGTGGGAGGTAAGGGACGAGTTGGGCAAAAAAATCAAGGTATTT	CALWEVRDELGKKIKVF	TRGV9	.	TRGJP	16	-1	-1	24
41	3.90216046445227E-4	TGTGCCTTGTGGGATACGGGAGAGTTGGGCAAAAAAATCAAGGTATTT	CALWDTGELGKKIKVF	TRGV9	.	TRGJP	13	-1	-1	20
41	3.90216046445227E-4	TGTGCCTTGTGGGAGTCCCAAGAGTTGGGCAAAAAAATCAAGGTATTT	CALWESQELGKKIKVF	TRGV9	.	TRGJP	14	-1	-1	18
41	3.90216046445227E-4	TGTGCCTTGTGGGAGGTCCTAGAGTTGGGCAAAAAAATCAAGGTATTT	CALWEVLELGKKIKVF	TRGV9	.	TRGJP	16	-1	-1	20
41	3.90216046445227E-4	TGTGCCTTGTGGGAGGCCACTGAGTTGGGCAAAAAAATCAAGGTATTT	CALWEATELGKKIKVF	TRGV9	.	TRGJP	15	-1	-1	21
41	3.90216046445227E-4	TGTGCCTTGTGGGAGATTCAAGAGTTGGGCAAAAAAATCAAGGTATTT	CALWEIQELGKKIKVF	TRGV9	.	TRGJP	14	-1	-1	18
41	3.90216046445227E-4	TGTGCCTTGTGGGAATTTGAAGAGTTGGGCAAAAAAATCAAGGTATTT	CALWEFEELGKKIKVF	TRGV9	.	TRGJP	13	-1	-1	19
41	3.90216046445227E-4	TGTGCCTTGTGGGGTCAAGAGTTGGGCAAAAAAATCAAGGTATTT	CALWGQELGKKIKVF	TRGV9	.	TRGJP	12	-1	-1	11
41	3.90216046445227E-4	TGTGCCTTGTGGGATCGAGAGTTGGGCAAAAAAATCAAGGTATTT	CALWDRELGKKIKVF	TRGV9	.	TRGJP	13	-1	-1	17
41	3.90216046445227E-4	TGTGCCTTGTGGGAGGCCTCCTGGGGCAAAAAAATCAAGGTATTT	CALWEASWGKKIKVF	TRGV9	.	TRGJP	15	-1	-1	23
41	3.90216046445227E-4	TGTGCTGCGTGGGATTCTACCACTGGTTGGTTCAAGATATTT	CAAWDSTTGWFKIF	TRGV10	.	TRGJP1	15	-1	-1	17
41	3.90216046445227E-4	TGTGCCTCCATCAATACCACTGGTTGGTTCAAGATATTT	CASINTTGWFKIF	TRGV9	.	TRGJP1	6	-1	-1	13
41	3.90216046445227E-4	TGTGCCTTTGAGTTGGGCAAAAAAATCAAGGTATTT	CAFELGKKIKVF	TRGV9	.	TRGJP	7	-1	-1	9
41	3.90216046445227E-4	TGTGCCTTGTGGGAGGGGTATTATAAGAAACTCTTT	CALWEGYYKKLF	TRGV9	.	TRGJ1	15	-1	-1	18
41	3.90216046445227E-4	TGTGCCTTGTGGGGTGATTATAAGAAACTCTTT	CALWGDYKKLF	TRGV9	.	TRGJ1	12	-1	-1	16
41	3.90216046445227E-4	TGTGCCGGAACCCTTTATTATAAGAAACTCTTT	CAGTLYYKKLF	TRGV9	.	TRGJ2	5	-1	-1	14
41	3.90216046445227E-4	TGTGCTGCGTGGGACTGGAAGAAACTCTTT	CAAWDWKKLF	TRGV10	.	TRGJ1	13	-1	-1	18
41	3.90216046445227E-4	TGTGCCTTGTGGGCCGATAAGAAACTCTTT	CALWADKKLF	TRGV9	.	TRGJ1	12	-1	-1	16
41	3.90216046445227E-4	TGTGCCTTGTGGGAAGTTAAGAAACTCTTT	CALWEVKKLF	TRGV9	.	TRGJ2	16	-1	-1	17
41	3.90216046445227E-4	TGTGCCAGAGACAAGAAACTCTTT	CARDKKLF	TRGV9	.	TRGJ1	5	-1	-1	12
40	3.806985818977824E-4	TGTGCCTTGTGGGAGGCGCCTACCGAGGAGTTGGGCAAAAAAATCAAGGTATTT	CALWEAPTEELGKKIKVF	TRGV9	.	TRGJP	18	-1	-1	27
40	3.806985818977824E-4	TGTGCCTTGTGGGAGGATGTGGGGGAGTTGGGCAAAAAAATCAAGGTATTT	CALWEDVGELGKKIKVF	TRGV9	.	TRGJP	15	-1	-1	24
40	3.806985818977824E-4	TGTGCCTTGTGGGAGACCACACAAGAGTTGGGCAAAAAAATCAAGGTATTT	CALWETTQELGKKIKVF	TRGV9	.	TRGJP	14	-1	-1	21
40	3.806985818977824E-4	TGTGCCTTGTGGGAGCGGGTAGAGTTGGGCAAAAAAATCAAGGTATTT	CALWERVELGKKIKVF	TRGV9	.	TRGJP	14	-1	-1	20
40	3.806985818977824E-4	TGTGCCTTGTGGGAGGTAAGGGAGTTGGGCAAAAAAATCAAGGTATTT	CALWEVRELGKKIKVF	TRGV9	.	TRGJP	16	-1	-1	21
40	3.806985818977824E-4	TGTGCCTTGTGGGTGCAAGAGTTGGGCAAAAAAATCAAGGTATTT	CALWVQELGKKIKVF	TRGV9	.	TRGJP	12	-1	-1	14
40	3.806985818977824E-4	TGTGCCTTGTGGGAGGTTGCGTTGGGCAAAAAAATCAAGGTATTT	CALWEVALGKKIKVF	TRGV9	.	TRGJP	16	-1	-1	20
40	3.806985818977824E-4	TGTGCCCCTAACTCTCAAGAGTTGGGCAAAAAAATCAAGGTATTT	CAPNSQELGKKIKVF	TRGV9	.	TRGJP	5	-1	-1	15
40	3.806985818977824E-4	TGTGCCTTGTGGGAGGTGTTAATATTCTGGTTCAAGATATTT	CALWEVLIFWFKIF	TRGV9	.	TRGJP1	17	-1	-1	27
40	3.806985818977824E-4	TGTGCCTCGCACCTCACCACTGGTTGGTTCAAGATATTT	CASHLTTGWFKIF	TRGV9	.	TRGJP1	6	-1	-1	15
40	3.806985818977824E-4	TGTGCTGCGTGGGGATTGGGATATAAGAAACTCTTT	CAAWGLGYKKLF	TRGV10	.	TRGJ2	16	-1	-1	21
40	3.806985818977824E-4	TGTGCCTTGTGGGAGGAGACCCCCAAGAAACTCTTT	CALWEETPKKLF	TRGV9	.	TRGJ1	24	-1	-1	24
40	3.806985818977824E-4	TGTGCCTTGTGGGGGCCCGGAGAGAAACTCTTT	CALWGPGEKLF	TRGV9	.	TRGJ1	12	-1	-1	22
40	3.806985818977824E-4	TGTGCCTTGTGGGAGCCGAACAAGAAACTCTTT	CALWEPNKKLF	TRGV9	.	TRGJ1	14	-1	-1	21
40	3.806985818977824E-4	TGTGCTGCGTGGGTTTATAAGAAACTCTTT	CAAWVYKKLF	TRGV10	.	TRGJ1	16	-1	-1	14
40	3.806985818977824E-4	TGTGCCTTCTATCTTAAGAAACTCTTT	CAFYLKKLF	TRGV9	.	TRGJ1	7	-1	-1	14
40	3.806985818977824E-4	TGTGCCTTCGAGCCTAAGAAACTCTTT	CAFEPKKLF	TRGV9	.	TRGJ1	7	-1	-1	14
40	3.806985818977824E-4	TGTGCCTACCTCTTT	CAYLF	TRGV10	.	TRGJ1	4	-1	-1	9
40	3.806985818977824E-4	TGTGCCGAATTTAAGAAACTCTTT	CAEFKKLF	TRGV9	.	TRGJ1	5	-1	-1	8
39	3.711811173503379E-4	TGTGCCTTGTGGGAGGTGCGCTCCCAAATACAAGAGTTGGGCAAAAAAATCAAGGTATTT	CALWEVRSQIQELGKKIKVF	TRGV9	.	TRGJP	25	-1	-1	30
39	3.711811173503379E-4	TGTGCCTTGTGGGAGGCCTCCCAAGAGTTGGGCAAAAAAATCAAGGTATTT	CALWEASQELGKKIKVF	TRGV9	.	TRGJP	15	-1	-1	21
39	3.711811173503379E-4	TGTGCCTTGTGGTTCGCAGGGGAGTTGGGCAAAAAAATCAAGGTATTT	CALWFAGELGKKIKVF	TRGV9	.	TRGJP	11	-1	-1	21
39	3.711811173503379E-4	TGTGCCTTGTGGGAGTATCAAGAGTTGGGCAAAAAAATCAAGGTATTT	CALWEYQELGKKIKVF	TRGV9	.	TRGJP	14	-1	-1	18
39	3.711811173503379E-4	TGTGCCTTGTGGGAGGTGCCACGGGCCTGCGGTTGGTTCAAGATATTT	CALWEVPRACGWFKIF	TRGV9	.	TRGJP1	18	-1	-1	30
39	3.711811173503379E-4	TGTGCCTTGTGGGAGGTGCGGTATCTCACTGGTTGGTTCAAGATATTT	CALWEVRYLTGWFKIF	TRGV9	.	TRGJP1	18	-1	-1	26
39	3.711811173503379E-4	TGTGCCTCCCCCGAGGTTCAAGAGTTGGGCAAAAAAATCAAGGTATTT	CASPEVQELGKKIKVF	TRGV9	.	TRGJP	6	-1	-1	18
39	3.711811173503379E-4	TGTGCTGCGTGGGAGCGATATACCACTGGTTGGTTCAAGATATTT	CAAWERYTTGWFKIF	TRGV10	.	TRGJP1	13	-1	-1	17
39	3.711811173503379E-4	TGTGCCTTGTGGGAAGTAGAGTTGGGCAAAAAAATCAAGGTATTT	CALWEVELGKKIKVF	TRGV9	.	TRGJP	16	-1	-1	17
39	3.711811173503379E-4	TGTGCCTTGTGGATCCAAGAGTTGGGCAAAAAAATCAAGGTATTT	CALWIQELGKKIKVF	TRGV9	.	TRGJP	11	-1	-1	15
39	3.711811173503379E-4	TGTGCCTTGTGGAAGCAAGAGTTGGGCAAAAAAATCAAGGTATTT	CALWKQELGKKIKVF	TRGV9	.	TRGJP	14	-1	-1	14
39	3.711811173503379E-4	TGTGCCTTGTGGGAGGTGCCCTCTGGGTATAAGAAACTCTTT	CALWEVPSGYKKLF	TRGV9	.	TRGJ1	22	-1	-1	27
39	3.711811173503379E-4	TGTGCCTTGTGGGAGGTGCGGCCAAAGAAACTCTTT	CALWEVRPKKLF	TRGV9	.	TRGJ1	18	-1	-1	24
39	3.711811173503379E-4	TGTGCCTTGTGGGAGGACTCCCCTAAGAAACTCTTT	CALWEDSPKKLF	TRGV9	.	TRGJ1	15	-1	-1	23
39	3.711811173503379E-4	TGTGCTGCGTGGGATTCCGGTTCCGTCCTCTTT	CAAWDSGSVLF	TRGV10	.	TRGJ1	18	-1	-1	27
39	3.711811173503379E-4	TGTGCTGCGTGGGCCGCGGGAAAACTCTTT	CAAWAAGKLF	TRGV10	.	TRGJ1	12	-1	-1	21
39	3.711811173503379E-4	TGTGCTGCGTGGGATTATACGCTGCTCTTT	CAAWDYTLLF	TRGV10	.	TRGJ2	16	-1	-1	24
39	3.711811173503379E-4	TGTGCCTTGTGTCTCAGGGAGAAACTCTTT	CALCLREKLF	TRGV9	.	TRGJ1	10	-1	-1	19
39	3.711811173503379E-4	TGTGCCGCAAATTATAAGAAACTCTTT	CAANYKKLF	TRGV10	.	TRGJ1	7	-1	-1	10
38	3.616636528028933E-4	TGTGCCTTGTGGGTTTCCGAGTTGGGCAAAAAAATCAAGGTATTT	CALWVSELGKKIKVF	TRGV9	.	TRGJP	12	-1	-1	18
38	3.616636528028933E-4	TGTGCCTGGTCCCAAGAGTTGGGCAAAAAAATCAAGGTATTT	CAWSQELGKKIKVF	TRGV9	.	TRGJP	9	-1	-1	12
38	3.616636528028933E-4	TGTGCCTTGTGGGAGGTGCTTTATTATAAGAAACTCTTT	CALWEVLYYKKLF	TRGV9	.	TRGJ1	18	-1	-1	20
38	3.616636528028933E-4	TGTGCCTTGTGGGAGGTGGGGTATAAGAAACTCTTT	CALWEVGYKKLF	TRGV9	.	TRGJ1	17	-1	-1	21
38	3.616636528028933E-4	TGTGCCTTGTGGGAGGTGGAGTATAAGAAACTCTTT	CALWEVEYKKLF	TRGV9	.	TRGJ1	17	-1	-1	21
38	3.616636528028933E-4	TGTGCTGCGTGGGATGGGTACGTGAAACTCTTT	CAAWDGYVKLF	TRGV10	.	TRGJ1	14	-1	-1	23
38	3.616636528028933E-4	TGTGCCTTGTGGGAGGTTTATAAGAAACTCTTT	CALWEVYKKLF	TRGV9	.	TRGJ1	16	-1	-1	17
38	3.616636528028933E-4	TGTGCCTTGTGGGAGGTGCCTAAGAAACTCTTT	CALWEVPKKLF	TRGV9	.	TRGJ1	18	-1	-1	20
38	3.616636528028933E-4	TGTGCCTTGTGGGGTTCTGAGAAACTCTTT	CALWGSEKLF	TRGV9	.	TRGJ1	12	-1	-1	19
38	3.616636528028933E-4	TGTGCCTTGCTCCCCGGCAAGAAACTCTTT	CALLPGKKLF	TRGV9	.	TRGJ2	8	-1	-1	18
38	3.616636528028933E-4	TGTGCCCTGTCAGGTTATAAGAAACTCTTT	CALSGYKKLF	TRGV9	.	TRGJ1	9	-1	-1	14
38	3.616636528028933E-4	TGTGCCTTGAATTATTGGAAACTCTTT	CALNYWKLF	TRGV9	.	TRGJ1	8	-1	-1	10
37	3.5214618825544873E-4	TGTGCCTTGTGGGAGGCGCTTGCACCCCAAGAGTTGGGCAAAAAAATCAAGGTATTT	CALWEALAPQELGKKIKVF	TRGV9	.	TRGJP	18	-1	-1	27
37	3.5214618825544873E-4	TGTGCCTTGTGGGAGGTGCATTGTATAGGGCCTAAGTGGGGGTTCAAGATATTT	CALWEVHCIGPKWGFKIF	TRGV9	.	TRGJP1	19	-1	-1	40
37	3.5214618825544873E-4	TGTGCCTTGTGGGAGGTGCTTATTTCTTTGGGCAAAAAAATCAAGGTATTT	CALWEVLISLGKKIKVF	TRGV9	.	TRGJP	18	-1	-1	27
37	3.5214618825544873E-4	TGTGCCTTGTGGGAGGTGCATTCGGAGTTGGGCAAAAAAATCAAGGTATTT	CALWEVHSELGKKIKVF	TRGV9	.	TRGJP	19	-1	-1	24
37	3.5214618825544873E-4	TGTGCCTTGTGGGAGGTGCAAGGCGCGATGGGCAAAAAAATCAAGGTATTT	CALWEVQGAMGKKIKVF	TRGV9	.	TRGJP	19	-1	-1	28
37	3.5214618825544873E-4	TGTGCCTTGTGGGAGGTGGTCGTAGAGTTGGGCAAAAAAATCAAGGTATTT	CALWEVVVELGKKIKVF	TRGV9	.	TRGJP	17	-1	-1	23
37	3.5214618825544873E-4	TGTGCCTTGTGGGACCCCTGTTACCTGCATGGGGATAAGAAACTCTTT	CALWDPCYLHGDKKLF	TRGV9	.	TRGJ1	13	-1	-1	34
37	3.5214618825544873E-4	TGTGCCTTGTGGGAGCCCCCCAGGGGCAAAAAAATCAAGGTATTT	CALWEPPRGKKIKVF	TRGV9	.	TRGJP	14	-1	-1	23
37	3.5214618825544873E-4	TGTGCCTTGTGGGAAGATACCACTGGTTGGTTCAAGATATTT	CALWEDTTGWFKIF	TRGV9	.	TRGJP1	13	-1	-1	16
37	3.5214618825544873E-4	TGTGCCTTGTGGGAGGGGTGGAATTATAAGAAACTCTTT	CALWEGWNYKKLF	TRGV9	.	TRGJ1	15	-1	-1	22
37	3.5214618825544873E-4	TGTGCCTTGTGGGAGGTGGGTTATAAGAAACTCTTT	CALWEVGYKKLF	TRGV9	.	TRGJ1	17	-1	-1	20
37	3.5214618825544873E-4	TGTGCCTTGTGGGAGGAACGTTGGTTCAAGATATTT	CALWEERWFKIF	TRGV9	.	TRGJP1	15	-1	-1	19
37	3.5214618825544873E-4	TGTGCTGCGTGGGATTGGGGTAAGAAACTCTTT	CAAWDWGKKLF	TRGV10	.	TRGJ1	15	-1	-1	20
37	3.5214618825544873E-4	TGTGCCTTGTGGGCTGGTTGGTTCAAGATATTT	CALWAGWFKIF	TRGV9	.	TRGJP1	12	-1	-1	13
37	3.5214618825544873E-4	TGTGCCTTGTGGGAGGTGCGGAAACTCTTT	CALWEVRKLF	TRGV9	.	TRGJ1	18	-1	-1	20
37	3.5214618825544873E-4	TGTGCTGCGTGGGATCAGAAACTCTTT	CAAWDQKLF	TRGV10	.	TRGJ1	14	-1	-1	13
37	3.5214618825544873E-4	TGTGCCTTCCATTATAAGAAACTCTTT	CAFHYKKLF	TRGV9	.	TRGJ1	7	-1	-1	10
37	3.5214618825544873E-4	TGTGCCTTGTGGGAAGAGAAACTCTTT	CALWEEKLF	TRGV9	.	TRGJ1	13	-1	-1	16
37	3.5214618825544873E-4	TGTGCCAAGGGAAAGAAACTCTTT	CAKGKKLF	TRGV9	.	TRGJ1	5	-1	-1	12
37	3.5214618825544873E-4	TGTGCCTTGACTAAGAAACTCTTT	CALTKKLF	TRGV9	.	TRGJ1	8	-1	-1	11
36	3.426287237080042E-4	TGTGCTGCGTGGGATTATGTGGCTAAGGATACCACTGGTTGGTTCAAGATATTT	CAAWDYVAKDTTGWFKIF	TRGV10	.	TRGJP1	19	-1	-1	28
36	3.426287237080042E-4	TGTGCCTTGTGGGAGACAGAGTTGGGCAAAAAAATCAAGGTATTT	CALWETELGKKIKVF	TRGV9	.	TRGJP	14	-1	-1	17
36	3.426287237080042E-4	TGTGCCTTGTGGGAGGTGCAAATGGGTGATAAGAAACTCTTT	CALWEVQMGDKKLF	TRGV9	.	TRGJ1	19	-1	-1	28
36	3.426287237080042E-4	TGTGCTGCGTGGGGTTATACTGGTTGGTTCAAGATATTT	CAAWGYTGWFKIF	TRGV10	.	TRGJP1	16	-1	-1	18
36	3.426287237080042E-4	TGTGCCTTGTGGGAGGATAATTATTATAAGAAACTCTTT	CALWEDNYYKKLF	TRGV9	.	TRGJ1	15	-1	-1	18
36	3.426287237080042E-4	TGTGCCTTGTGGGTCACTTATTATAAGAAACTCTTT	CALWVTYYKKLF	TRGV9	.	TRGJ1	12	-1	-1	17
36	3.426287237080042E-4	TGTGCCTTGTGGGAGGTGCAGAAGGAGAAACTCTTT	CALWEVQKEKLF	TRGV9	.	TRGJ1	19	-1	-1	25
36	3.426287237080042E-4	TGTGCCTTGTGGGAGGTAGATAAAAAGAAACTCTTT	CALWEVDKKKLF	TRGV9	.	TRGJ1	16	-1	-1	24
36	3.426287237080042E-4	TGTGCTGCGTGGGGTTATTATAAGAAACTCTTT	CAAWGYYKKLF	TRGV10	.	TRGJ1	16	-1	-1	14
36	3.426287237080042E-4	TGTGCCTTGTGGGACCCGAATAAGAAACTCTTT	CALWDPNKKLF	TRGV9	.	TRGJ1	13	-1	-1	19
36	3.426287237080042E-4	TGTGCCTTGCGACTCCAAGTTAAGAAACTCTTT	CALRLQVKKLF	TRGV9	.	TRGJ2	8	-1	-1	20
36	3.426287237080042E-4	TGTGCTGCTGGGGGGTATAAGAAACTCTTT	CAAGGYKKLF	TRGV10	.	TRGJ2	11	-1	-1	15
36	3.426287237080042E-4	TGTGCCACCTGGGATTATAAGAAACTCTTT	CATWDYKKLF	TRGV8	.	TRGJ1	14	-1	-1	13
36	3.426287237080042E-4	TGTGCTGCGTGGGATTTTGCACTCTTT	CAAWDFALF	TRGV10	.	TRGJ1	15	-1	-1	20
36	3.426287237080042E-4	TTCTATAAGAAACTCTTT	FYKKLF	TRGV9	.	TRGJ1	0	-1	-1	3
36	3.426287237080042E-4	TGTGCCTATCCCCGGAAGAAACTCTTT	CAYPRKKLF	TRGV9	.	TRGJ1	6	-1	-1	15
36	3.426287237080042E-4	TGTGCTGCGAGTAAGAAACTCTTT	CAASKKLF	TRGV10	.	TRGJ1	8	-1	-1	11
35	3.3311125916055963E-4	TGTGCCTTGTGGGAGGTGCACAGTATGGAGTTGGGCAAAAAAATCAAGGTATTT	CALWEVHSMELGKKIKVF	TRGV9	.	TRGJP	20	-1	-1	27
35	3.3311125916055963E-4	TGTGCCTTGTGGGAGGTGCAGGATACTGAGTTGGGCAAAAAAATCAAGGTATTT	CALWEVQDTELGKKIKVF	TRGV9	.	TRGJP	19	-1	-1	27
35	3.3311125916055963E-4	TGTGCCTTGTGGGAGGTGCGGCAAGAGTTGGGCAAAAAAATCAAGGTATTT	CALWEVRQELGKKIKVF	TRGV9	.	TRGJP	18	-1	-1	19
35	3.3311125916055963E-4	TGTGCCTTGTGGGAGGTGCAATCAGAGTTGGGCAAAAAAATCAAGGTATTT	CALWEVQSELGKKIKVF	TRGV9	.	TRGJP	19	-1	-1	23
35	3.3311125916055963E-4	TGTGCCTTGTGGGAGGTGGATCGGGAGTTGGGCAAAAAAATCAAGGTATTT	CALWEVDRELGKKIKVF	TRGV9	.	TRGJP	17	-1	-1	24
35	3.3311125916055963E-4	TGTGCCTTGTGGGAGGTACCCCAAGAGTTGGGCAAAAAAATCAAGGTATTT	CALWEVPQELGKKIKVF	TRGV9	.	TRGJP	16	-1	-1	21
35	3.3311125916055963E-4	TGTGCCTTGTGGGAGGCCCCAAGGGAGTTGGGCAAAAAAATCAAGGTATTT	CALWEAPRELGKKIKVF	TRGV9	.	TRGJP	15	-1	-1	24
35	3.3311125916055963E-4	TGTGCCTTGTGGGAGGACGTTCAAGAGTTGGGCAAAAAAATCAAGGTATTT	CALWEDVQELGKKIKVF	TRGV9	.	TRGJP	15	-1	-1	21
35	3.3311125916055963E-4	TGTGCTGCGTGGGACCATCCTCCACACACTGGTTGGTTCAAGATATTT	CAAWDHPPHTGWFKIF	TRGV10	.	TRGJP1	13	-1	-1	26
35	3.3311125916055963E-4	TGTGCCTTGTGGGAGGTGTTGGAGTTGGGCAAAAAAATCAAGGTATTT	CALWEVLELGKKIKVF	TRGV9	.	TRGJP	17	-1	-1	21
35	3.3311125916055963E-4	TGTGCCTTGTGGGAGGTGTCGGATCCCACTGGTTGGTTCAAGATATTT	CALWEVSDPTGWFKIF	TRGV9	.	TRGJP1	17	-1	-1	22
35	3.3311125916055963E-4	TGTGCCTTGTGGGAACCTCAAGAGTTGGGCAAAAAAATCAAGGTATTT	CALWEPQELGKKIKVF	TRGV9	.	TRGJP	13	-1	-1	18
35	3.3311125916055963E-4	TGTGCCTTGTGGGAGGTGCATGCCCCCCATGGTGAGAAACTCTTT	CALWEVHAPHGEKLF	TRGV9	.	TRGJ1	19	-1	-1	34
35	3.3311125916055963E-4	TGTGCCTTGTGGGAGGCCTATACCACTGGTTGGTTCAAGATATTT	CALWEAYTTGWFKIF	TRGV9	.	TRGJP1	15	-1	-1	18
35	3.3311125916055963E-4	TGTGCCTTGTGGGAGGTGCATAGGAAGCTTAAGAAACTCTTT	CALWEVHRKLKKLF	TRGV9	.	TRGJ1	19	-1	-1	29
35	3.3311125916055963E-4	TGTGCTGCGTGGGATTCCCATTATTATAAGAAACTCTTT	CAAWDSHYYKKLF	TRGV10	.	TRGJ1	15	-1	-1	13
35	3.3311125916055963E-4	TGTGCCTTGACCAGAGGGGGGAGTTATAAGAAACTCTTT	CALTRGGSYKKLF	TRGV9	.	TRGJ1	8	-1	-1	23
35	3.3311125916055963E-4	TGTGCCTTGTGGGAGGTGCCTTGGTTCAAGATATTT	CALWEVPWFKIF	TRGV9	.	TRGJP1	18	-1	-1	20
35	3.3311125916055963E-4	TGTGCCTTGTGGGAGGAATTTTGGTTCAAGATATTT	CALWEEFWFKIF	TRGV9	.	TRGJP1	15	-1	-1	20
35	3.3311125916055963E-4	TGTGCTGCGTGGGATTGTTATAAGAAACTCTTT	CAAWDCYKKLF	TRGV10	.	TRGJ1	15	-1	-1	13
35	3.3311125916055963E-4	TGTGCTGCTAGACTCCGGGAGAAACTCTTT	CAARLREKLF	TRGV10	.	TRGJ2	7	-1	-1	19
35	3.3311125916055963E-4	TGTGCCTTGTGGGAGGTGGCGAAACTCTTT	CALWEVAKLF	TRGV9	.	TRGJ1	17	-1	-1	20
35	3.3311125916055963E-4	TGTGCTGCGTGGGATTGGGAGCTCTTT	CAAWDWELF	TRGV10	.	TRGJ1	15	-1	-1	21
35	3.3311125916055963E-4	TGTGCCTTGTCTAAGAAACTCTTT	CALSKKLF	TRGV9	.	TRGJ1	9	-1	-1	11
35	3.3311125916055963E-4	TGTGCCTTGTGGGGACTCTTT	CALWGLF	TRGV9	.	TRGJ1	12	-1	-1	14
35	3.3311125916055963E-4	TGTGCTGCTCCCCCCCGGGTACTCTTT	CAAPPRVLF	TRGV10	.	TRGJ1	7	-1	-1	20
35	3.3311125916055963E-4	TGTGCCTTGTTTTGGTTCAAGATATTT	CALFWFKIF	TRGV9	.	TRGJP1	9	-1	-1	11
35	3.3311125916055963E-4	TGTGCCTTGTGGGATGAGAAACTCTTT	CALWDEKLF	TRGV9	.	TRGJ1	13	-1	-1	13
35	3.3311125916055963E-4	TGTGCTGCGTCGCGGAAACTCTTT	CAASRKLF	TRGV10	.	TRGJ1	9	-1	-1	14
34	3.2359379461311506E-4	TGTGCCTTGTGGGAGGCGTGGCCGTCCTTATACGATTATAAGAAACTCTTT	CALWEAWPSLYDYKKLF	TRGV9	.	TRGJ1	15	-1	-1	34
34	3.2359379461311506E-4	TGTGCCTTGTGGGAGGTGTTTGAGTTGGGCAAAAAAATCAAGGTATTT	CALWEVFELGKKIKVF	TRGV9	.	TRGJP	17	-1	-1	21
34	3.2359379461311506E-4	TGTGCTGCGTGGGATTTCACCACTGGTTGGTTCAAGATATTT	CAAWDFTTGWFKIF	TRGV10	.	TRGJP1	15	-1	-1	8
34	3.2359379461311506E-4	TGTGCCTTGTGGGAGGTGCCCACTGGTTGGTTCAAGATATTT	CALWEVPTGWFKIF	TRGV9	.	TRGJP1	18	-1	-1	19
34	3.2359379461311506E-4	TGTGCCTTGTGGGAACTCGTGGGTTATTATAAGAAACTCTTT	CALWELVGYYKKLF	TRGV9	.	TRGJ1	13	-1	-1	23
34	3.2359379461311506E-4	TGTGCTGCGTGGGTTATCGCTGGTTGGTTCAAGATATTT	CAAWVIAGWFKIF	TRGV10	.	TRGJP1	15	-1	-1	19
34	3.2359379461311506E-4	TGTGCCTTGTGGGAGGTCGGATATTATAAGAAACTCTTT	CALWEVGYYKKLF	TRGV9	.	TRGJ1	16	-1	-1	21
34	3.2359379461311506E-4	TGTGCCCCGACGCCCCTTGATTATTATAAGAAACTCTTT	CAPTPLDYYKKLF	TRGV9	.	TRGJ1	5	-1	-1	19
34	3.2359379461311506E-4	TGTGCCACCTGGGCCCCGAATTATTATAAGAAACTCTTT	CATWAPNYYKKLF	TRGV8	.	TRGJ1	12	-1	-1	16
34	3.2359379461311506E-4	TGTGCTGCGTGGGCTTTTTATTATAAGAAACTCTTT	CAAWAFYYKKLF	TRGV10	.	TRGJ2	15	-1	-1	17
34	3.2359379461311506E-4	TGTGCCTTGTGGGAGGTTAATTATAAGAAACTCTTT	CALWEVNYKKLF	TRGV9	.	TRGJ1	16	-1	-1	19
34	3.2359379461311506E-4	TGTGCCTTGTGGGAGGACGTGGATAAGAAACTCTTT	CALWEDVDKKLF	TRGV9	.	TRGJ1	15	-1	-1	22
34	3.2359379461311506E-4	TGTGCCTTGTGGGAGGAGGGTTGGTTCAAGATATTT	CALWEEGWFKIF	TRGV9	.	TRGJP1	15	-1	-1	18
34	3.2359379461311506E-4	TGTGCCTTGTGGGAGGTGAGTCGGAAACTCTTT	CALWEVSRKLF	TRGV9	.	TRGJ1	17	-1	-1	23
34	3.2359379461311506E-4	TGTGCCTTGTGGGAGGTAGGGAAGAAACTCTTT	CALWEVGKKLF	TRGV9	.	TRGJ1	16	-1	-1	21
34	3.2359379461311506E-4	TGTGCCTTGTGGGAGGGATTTAAGAAACTCTTT	CALWEGFKKLF	TRGV9	.	TRGJ1	15	-1	-1	17
34	3.2359379461311506E-4	TGTGCTGCGTGGGATTCGGAGAAACTCTTT	CAAWDSEKLF	TRGV10	.	TRGJ1	15	-1	-1	19
34	3.2359379461311506E-4	TGTGCTGCGTGGGAGGAGGGGAAACTCTTT	CAAWEEGKLF	TRGV10	.	TRGJ1	13	-1	-1	20
34	3.2359379461311506E-4	TGTGCCTTGTGGGATCATAAGAAACTCTTT	CALWDHKKLF	TRGV9	.	TRGJ1	13	-1	-1	13
34	3.2359379461311506E-4	TGTGCTGCGTGGCCCGACGGGAAACTCTTT	CAAWPDGKLF	TRGV10	.	TRGJ1	11	-1	-1	20
34	3.2359379461311506E-4	TGTGCTGCGTCTTCACTCTTT	CAASSLF	TRGV10	.	TRGJ1	9	-1	-1	14
34	3.2359379461311506E-4	TGTGCCTTGTGGGAGGTGAGGAAACTCTTT	CALWEVRKLF	TRGV9	.	TRGJ1	17	-1	-1	20
33	3.140763300656705E-4	TGTGCTGCGTGGGATAGAGAGACCACTGGTTGGTTCAAGATATTT	CAAWDRETTGWFKIF	TRGV10	.	TRGJP1	14	-1	-1	21
33	3.140763300656705E-4	TGTGCCTTGTGGGAGGTGCTTTGCACTGGTTGGTTCAAGATATTT	CALWEVLCTGWFKIF	TRGV9	.	TRGJP1	18	-1	-1	23
33	3.140763300656705E-4	TGTGCCTTGTGGGGGGGTGGCACTGGTTGGTTCAAGATATTT	CALWGGGTGWFKIF	TRGV9	.	TRGJP1	22	-1	-1	20
33	3.140763300656705E-4	TGTGCCTTGTGGGAGCCCAGAGGGGATTATAAGAAACTCTTT	CALWEPRGDYKKLF	TRGV9	.	TRGJ1	14	-1	-1	25
33	3.140763300656705E-4	TGTGCCTTGTGGGAGGTACTGAATTATTATAAGAAACTCTTT	CALWEVLNYYKKLF	TRGV9	.	TRGJ2	16	-1	-1	20
33	3.140763300656705E-4	TGTGCCTTGTGGGAGGTGCCGGTGACGGAGAAACTCTTT	CALWEVPVTEKLF	TRGV9	.	TRGJ1	18	-1	-1	28
33	3.140763300656705E-4	TGTGCCTTGTGGGAGGCGGGTTATTATAAGAAACTCTTT	CALWEAGYYKKLF	TRGV9	.	TRGJ1	15	-1	-1	20
33	3.140763300656705E-4	TGTGCCTTGTGGGAGGCATCTTATTATAAGAAACTCTTT	CALWEASYYKKLF	TRGV9	.	TRGJ1	15	-1	-1	20
33	3.140763300656705E-4	TGTGCCTTGAAAGAGTTGGGCAAAAAAATCAAGGTATTT	CALKELGKKIKVF	TRGV9	.	TRGJP	8	-1	-1	10
33	3.140763300656705E-4	TGTGCCACCTGGGACAGGCCTTACAAAGAGAAACTCTTT	CATWDRPYKEKLF	TRGV5	.	TRGJ1	20	-1	-1	28
33	3.140763300656705E-4	TGTGCTGCGGGTACCACTGGTTGGTTCAAGATATTT	CAAGTTGWFKIF	TRGV10	.	TRGJP1	8	-1	-1	11
33	3.140763300656705E-4	TGTGCCTTGTGGGAGCCTTCAAAGAAGAAACTCTTT	CALWEPSKKKLF	TRGV9	.	TRGJ1	14	-1	-1	24
33	3.140763300656705E-4	TGTGCCTTGATCTGCACTGGTTGGTTCAAGATATTT	CALICTGWFKIF	TRGV9	.	TRGJP1	8	-1	-1	14
33	3.140763300656705E-4	TGTGCCTTGTGGGAGGGCGAGAAACTCTTT	CALWEGEKLF	TRGV9	.	TRGJ1	15	-1	-1	19
33	3.140763300656705E-4	TGTGCCGCCCGGGCGGGGAAACTCTTT	CAARAGKLF	TRGV9	.	TRGJ1	5	-1	-1	17
33	3.140763300656705E-4	TGTGCTGCCAACTGGAAACTCTTT	CAANWKLF	TRGV10	.	TRGJ1	7	-1	-1	14
33	3.140763300656705E-4	TGTGCTGCGTCGGGGAAACTCTTT	CAASGKLF	TRGV10	.	TRGJ1	13	-1	-1	14
33	3.140763300656705E-4	TGTGCCTTGTGGGATGGAAAGAAACTCTTT	CALWDGKKLF	TRGV9	.	TRGJ1	13	-1	-1	18
33	3.140763300656705E-4	TGTGCCTTGAGGGGTTGGTTCAAGATATTT	CALRGWFKIF	TRGV9	.	TRGJP1	12	-1	-1	12
33	3.140763300656705E-4	TGTGCTGCGTGGGCTAAGAAACTCTTT	CAAWAKKLF	TRGV10	.	TRGJ1	12	-1	-1	14
33	3.140763300656705E-4	TGTGCCTTGTGGGACGGGAAAAAGAAACTCTTT	CALWDGKKKLF	TRGV9	.	TRGJ1	13	-1	-1	21
32	3.0455886551822596E-4	TGTGCCTTGTGGGAGGTGCAATTGGGAGAGTTGGGCAAAAAAATCAAGGTATTT	CALWEVQLGELGKKIKVF	TRGV9	.	TRGJP	19	-1	-1	26
32	3.0455886551822596E-4	TGTGCCTTGTGGGAGGGACGGCAAGAGTTGGGCAAAAAAATCAAGGTATTT	CALWEGRQELGKKIKVF	TRGV9	.	TRGJP	15	-1	-1	19
32	3.0455886551822596E-4	TGTGCCTTGTGGGAGCCTTCCGGGTTGGGCAAAAAAATCAAGGTATTT	CALWEPSGLGKKIKVF	TRGV9	.	TRGJP	14	-1	-1	23
32	3.0455886551822596E-4	TGTGCCTTGTGGGCCCCTTATACCACTGGTTGGTTCAAGATATTT	CALWAPYTTGWFKIF	TRGV9	.	TRGJP1	12	-1	-1	18
32	3.0455886551822596E-4	TGTGCCTTGTGGGAGGTCCAGAGCGAAAATTATAAGAAACTCTTT	CALWEVQSENYKKLF	TRGV9	.	TRGJ1	19	-1	-1	28
32	3.0455886551822596E-4	TGTGCCTTGTGGGAGGTGCAGCTGGGCAAAAAAATCAAGGTATTT	CALWEVQLGKKIKVF	TRGV9	.	TRGJP	22	-1	-1	19
32	3.0455886551822596E-4	TGTGCCTTGTGGGAGGAAGACTTGGGCAAAAAAATCAAGGTATTT	CALWEEDLGKKIKVF	TRGV9	.	TRGJP	15	-1	-1	16
32	3.0455886551822596E-4	TGTGCTGCGTGGCTACCCCTGGTCGGATTGGAGAAACTCTTT	CAAWLPLVGLEKLF	TRGV10	.	TRGJ2	11	-1	-1	31
32	3.0455886551822596E-4	TGTGCCTTGTGGGACGTCGCGCCCCATTATAAGAAACTCTTT	CALWDVAPHYKKLF	TRGV9	.	TRGJ1	16	-1	-1	25
32	3.0455886551822596E-4	TGTGCCTTGTGGGAGGTGCTCCGTTATTATAAGAAACTCTTT	CALWEVLRYYKKLF	TRGV9	.	TRGJ2	21	-1	-1	23
32	3.0455886551822596E-4	TGTGCCTTGTGGGAGGGGGTCACTGGTTGGTTCAAGATATTT	CALWEGVTGWFKIF	TRGV9	.	TRGJP1	15	-1	-1	20
32	3.0455886551822596E-4	TGTGCTGCGCGGACGTCCACTGGTTGGTTCAAGATATTT	CAARTSTGWFKIF	TRGV10	.	TRGJP1	11	-1	-1	16
32	3.0455886551822596E-4	TGTGCCTTGTGGGGAGAGGCTGGTTGGTTCAAGATATTT	CALWGEAGWFKIF	TRGV9	.	TRGJP1	12	-1	-1	19
32	3.0455886551822596E-4	TGTGCCTTGTGGGAGCGCCCTTATTATAAGAAACTCTTT	CALWERPYYKKLF	TRGV9	.	TRGJ1	14	-1	-1	20
32	3.0455886551822596E-4	TGTGCCTTGTGGGAGGTGCACGGTTATAAGAAACTCTTT	CALWEVHGYKKLF	TRGV9	.	TRGJ1	20	-1	-1	23
32	3.0455886551822596E-4	TGTGCCTTGTGGGAGGTGCAATTTAGGGAGAAACTCTTT	CALWEVQFREKLF	TRGV9	.	TRGJ1	19	-1	-1	28
32	3.0455886551822596E-4	TGTGCCTTGTGGGAGGTGAATTATTATAAGAAACTCTTT	CALWEVNYYKKLF	TRGV9	.	TRGJ1	17	-1	-1	17
32	3.0455886551822596E-4	TGTGCTGCGTGGGATCAACCTAAGGGGGCACTCTTT	CAAWDQPKGALF	TRGV10	.	TRGJ1	14	-1	-1	29
32	3.0455886551822596E-4	TGTGCCTTGTGGGAGGTGCCGGATAAGAAACTCTTT	CALWEVPDKKLF	TRGV9	.	TRGJ1	18	-1	-1	22
32	3.0455886551822596E-4	TGTGCCTTGTGGGAGGTGCATTATAAGAAACTCTTT	CALWEVHYKKLF	TRGV9	.	TRGJ1	19	-1	-1	19
32	3.0455886551822596E-4	TGTGCCTTGTGGGAGCCAAATAAGAAACTCTTT	CALWEPNKKLF	TRGV9	.	TRGJ1	14	-1	-1	19
32	3.0455886551822596E-4	TGTGCTGCCCCTCCTGGGGAGAAACTCTTT	CAAPPGEKLF	TRGV10	.	TRGJ1	7	-1	-1	19
31	2.950414009707814E-4	TGTGCCTTGTGGGCTCAAAAACAAGAGTTGGGCAAAAAAATCAAGGTATTT	CALWAQKQELGKKIKVF	TRGV9	.	TRGJP	12	-1	-1	21
31	2.950414009707814E-4	TGTGCCTTGTGGGGGTCCCAAGAGTTGGGCAAAAAAATCAAGGTATTT	CALWGSQELGKKIKVF	TRGV9	.	TRGJP	15	-1	-1	18
31	2.950414009707814E-4	TGTGCCTTGTGGGTTCAAGAGTTGGGCAAAAAAATCAAGGTATTT	CALWVQELGKKIKVF	TRGV9	.	TRGJP	12	-1	-1	15
31	2.950414009707814E-4	TGTGCCTTGTGGGAGGTCTATACCACTGGTTGGTTCAAGATATTT	CALWEVYTTGWFKIF	TRGV9	.	TRGJP1	16	-1	-1	14
31	2.950414009707814E-4	TGTGCCTTGTGGGAGAGGAAGGTGGGCAAAAAAATCAAGGTATTT	CALWERKVGKKIKVF	TRGV9	.	TRGJP	14	-1	-1	19
31	2.950414009707814E-4	TGTGCTGCGTGGGATTATAAAAGGGCGTGGAAGAAACTCTTT	CAAWDYKRAWKKLF	TRGV10	.	TRGJ1	16	-1	-1	30
31	2.950414009707814E-4	TGTGCTGCGTGGGATAATACCACTGGTTGGTTCAAGATATTT	CAAWDNTTGWFKIF	TRGV10	.	TRGJP1	14	-1	-1	8
31	2.950414009707814E-4	TGTGCCTTGTGGGGCCAGCTTACCAATTATAAGAAACTCTTT	CALWGQLTNYKKLF	TRGV9	.	TRGJ1	12	-1	-1	25
31	2.950414009707814E-4	TGTGCCTTGTGGGGGAACTCGAATTATTATAAGAAACTCTTT	CALWGNSNYYKKLF	TRGV9	.	TRGJ1	12	-1	-1	15
31	2.950414009707814E-4	TGTGCCTTGTGGGAGGTGCTCGCAGGTTATAAGAAACTCTTT	CALWEVLAGYKKLF	TRGV9	.	TRGJ1	18	-1	-1	26
31	2.950414009707814E-4	TGTGCCTGCTGGAAGGGGACCACTGGTTGGTTCAAGATATTT	CACWKGTTGWFKIF	TRGV11	.	TRGJP1	12	-1	-1	18
31	2.950414009707814E-4	TGTGCTGCGTGGGATTTGGCGGATTATAAGAAACTCTTT	CAAWDLADYKKLF	TRGV10	.	TRGJ1	15	-1	-1	22
31	2.950414009707814E-4	TGTGCCTTGTGGGACAGCGAGTATTATAAGAAACTCTTT	CALWDSEYYKKLF	TRGV9	.	TRGJ1	13	-1	-1	21
31	2.950414009707814E-4	TGTGCCTTGTGGGAGGTGCATCATTATAAGAAACTCTTT	CALWEVHHYKKLF	TRGV9	.	TRGJ1	19	-1	-1	19
31	2.950414009707814E-4	TGTGCCTTGTGGGAGGCTTATTATTATAAGAAACTCTTT	CALWEAYYYKKLF	TRGV9	.	TRGJ1	15	-1	-1	19
31	2.950414009707814E-4	TGTGCCACCTGGGACCCCACTGGTTGGTTCAAGATATTT	CATWDPTGWFKIF	TRGV2	.	TRGJP1	14	-1	-1	16
31	2.950414009707814E-4	TGTGCCTTGTGGGCCAAAGGTTGGTTCAAGATATTT	CALWAKGWFKIF	TRGV9	.	TRGJP1	12	-1	-1	18
31	2.950414009707814E-4	TGTGCCTTGTGGGAGGTGCAACGTCCGAAACTCTTT	CALWEVQRPKLF	TRGV9	.	TRGJ1	19	-1	-1	26
31	2.950414009707814E-4	TGTGCCTTGTGGGAGATGCGGGATAAGAAACTCTTT	CALWEMRDKKLF	TRGV9	.	TRGJ1	18	-1	-1	22
31	2.950414009707814E-4	TGTGCTGCGTGGGATTGGGATCTTAGGCTCTTT	CAAWDWDLRLF	TRGV10	.	TRGJ1	15	-1	-1	27
31	2.950414009707814E-4	TGTGCTGCGTGGGATGGTTGGTTCAAGATATTT	CAAWDGWFKIF	TRGV10	.	TRGJP1	14	-1	-1	14
31	2.950414009707814E-4	TGTGCCTTTCTCTATAAGAAACTCTTT	CAFLYKKLF	TRGV9	.	TRGJ1	7	-1	-1	12
31	2.950414009707814E-4	TGTGCTGCGTCTATGGAACTCTTT	CAASMELF	TRGV10	.	TRGJ1	9	-1	-1	16
31	2.950414009707814E-4	TGTGCCTTGTGGGAGATCCATAAGAAACTCTTT	CALWEIHKKLF	TRGV9	.	TRGJ1	14	-1	-1	19
30	2.855239364233368E-4	TGTGCCTTGTGGGAGGTGCCTGGCAGGGGAGAGTTGGGCAAAAAAATCAAGGTATTT	CALWEVPGRGELGKKIKVF	TRGV9	.	TRGJP	18	-1	-1	29
30	2.855239364233368E-4	TGTGCCTTGTTTCCCCCGACGGTGTTGGGCAAAAAAATCAAGGTATTT	CALFPPTVLGKKIKVF	TRGV9	.	TRGJP	9	-1	-1	23
30	2.855239364233368E-4	TGTGCCTTGTGGGAGGTAAAGGAGTTGGGCAAAAAAATCAAGGTATTT	CALWEVKELGKKIKVF	TRGV9	.	TRGJP	16	-1	-1	21
30	2.855239364233368E-4	TGTGCCTTGTGGGAGGTAGGGACCACTGGTTGGTTCAAGATATTT	CALWEVGTTGWFKIF	TRGV9	.	TRGJP1	16	-1	-1	21
30	2.855239364233368E-4	TGTGCCTTGTGGGCTGACCCCCCTGGTTGGTTCAAGATATTT	CALWADPPGWFKIF	TRGV9	.	TRGJP1	12	-1	-1	19
30	2.855239364233368E-4	TGTGCCTTGTGGGCCCCCTGGGATTATTATAAGAAACTCTTT	CALWAPWDYYKKLF	TRGV9	.	TRGJ1	12	-1	-1	22
30	2.855239364233368E-4	TGTGCCTTGTGGGAGGTCGACCCTACCTTAAAGAAACTCTTT	CALWEVDPTLKKLF	TRGV9	.	TRGJ1	16	-1	-1	27
30	2.855239364233368E-4	TGTGCTGCGTGTGGTGGCACTGGTTGGTTCAAGATATTT	CAACGGTGWFKIF	TRGV10	.	TRGJP1	10	-1	-1	17
30	2.855239364233368E-4	TGTGCTGCGTGGGATTACACTGGTTGGTTCAAGATATTT	CAAWDYTGWFKIF	TRGV10	.	TRGJP1	17	-1	-1	8
30	2.855239364233368E-4	TGTGCCTTGTGGGAGGTGCTGGCTTGGATCAAGACGTTT	CALWEVLAWIKTF	TRGV9	.	TRGJP2	18	-1	-1	23
30	2.855239364233368E-4	TGTGCCTTGTGGGAGGTGCTAAGATGGTTCAAGATATTT	CALWEVLRWFKIF	TRGV9	.	TRGJP1	18	-1	-1	24
30	2.855239364233368E-4	TGTGCCTTGTGGGAGGGGGGCTATTATAAGAAACTCTTT	CALWEGGYYKKLF	TRGV9	.	TRGJ1	15	-1	-1	21
30	2.855239364233368E-4	TGTGCTGCGTGGTATTCCCCCGGGAAGAAACTCTTT	CAAWYSPGKKLF	TRGV10	.	TRGJ1	15	-1	-1	24
30	2.855239364233368E-4	TGTGCCTTGTGGTTCAGGGGTTGGTTCAAGATATTT	CALWFRGWFKIF	TRGV9	.	TRGJP1	11	-1	-1	18
30	2.855239364233368E-4	TGTGCCTTGTGGGAGGTGTACTATAAGAAACTCTTT	CALWEVYYKKLF	TRGV9	.	TRGJ1	20	-1	-1	18
30	2.855239364233368E-4	TGTGCCTTGTGGGGTCCTTATAAGAAACTCTTT	CALWGPYKKLF	TRGV9	.	TRGJ1	12	-1	-1	17
30	2.855239364233368E-4	TGTGCCCCTACCCATTATTATAAGAAACTCTTT	CAPTHYYKKLF	TRGV9	.	TRGJ1	5	-1	-1	13
30	2.855239364233368E-4	TGTGCCAGGGAGGGGTATTATAAGAAACTCTTT	CAREGYYKKLF	TRGV9	.	TRGJ1	5	-1	-1	15
30	2.855239364233368E-4	TGTGCCTTAAAAATCAAGGTATTT	CALKIKVF	TRGV9	.	TRGJP	7	-1	-1	8
30	2.855239364233368E-4	TGTGCTGCCCTCTTT	CAALF	TRGV10	.	TRGJ1	7	-1	-1	9
30	2.855239364233368E-4	TGTGCCTTGTGGGGACTTTATAAGAAACTCTTT	CALWGLYKKLF	TRGV9	.	TRGJ1	12	-1	-1	17
30	2.855239364233368E-4	TGTGCCTTGTTTCGGGGTTGGATCAAGACGTTT	CALFRGWIKTF	TRGV9	.	TRGJP2	9	-1	-1	17
30	2.855239364233368E-4	TGTGCCTTGTGGGACCCTAAGAAACTCTTT	CALWDPKKLF	TRGV9	.	TRGJ1	13	-1	-1	17
30	2.855239364233368E-4	TGTGCCTTGTGGGAGGTGCAGGCGTTCAAGATATTT	CALWEVQAFKIF	TRGV9	.	TRGJP1	19	-1	-1	23
30	2.855239364233368E-4	TGTGCCTTGTGGGAGAATTATTATAAGAAACTCTTT	CALWENYYKKLF	TRGV9	.	TRGJ1	14	-1	-1	14
29	2.760064718758923E-4	TGTGCCACCTGGGATGGGATAGTGCTGGGGTCGTGGGGTACCACTGGTTGGTTCAAGATATTT	CATWDGIVLGSWGTTGWFKIF	TRGV4	.	TRGJP1	17	-1	-1	38
29	2.760064718758923E-4	TGTGCCTTGTGGGAGGTCAGTCCACCGCAAGAGTTGGGCAAAAAAATCAAGGTATTT	CALWEVSPPQELGKKIKVF	TRGV9	.	TRGJP	16	-1	-1	26
29	2.760064718758923E-4	TGTGCCTTGTGGGAGGTGCCGGTGGATTTCCCCACTGGTTGGTTCAAGATATTT	CALWEVPVDFPTGWFKIF	TRGV9	.	TRGJP1	18	-1	-1	31
29	2.760064718758923E-4	TGTGCCTTGTGGGAGGTGCAATGGCCCCCGGCAGGGTATAAGAAACTCTTT	CALWEVQWPPAGYKKLF	TRGV9	.	TRGJ1	19	-1	-1	36
29	2.760064718758923E-4	TGTGCCACCTGGGACAGGGCCGGAGAGTTGGGCAAAAAAATCAAGGTATTT	CATWDRAGELGKKIKVF	TRGV5	.	TRGJP	17	-1	-1	23
29	2.760064718758923E-4	TGTGCCTTGTGGGATCGCCAAGAGTTGGGCAAAAAAATCAAGGTATTT	CALWDRQELGKKIKVF	TRGV9	.	TRGJP	13	-1	-1	18
29	2.760064718758923E-4	TGTGCCTTGTGGGAGCCCCAAGAGTTGGGCAAAAAAATCAAGGTATTT	CALWEPQELGKKIKVF	TRGV9	.	TRGJP	14	-1	-1	18
29	2.760064718758923E-4	TGTGCCTTGTGGGAGGTGCGCGGGTTGGGCAAAAAAATCAAGGTATTT	CALWEVRGLGKKIKVF	TRGV9	.	TRGJP	18	-1	-1	23
29	2.760064718758923E-4	TGTGCCTTGTGGGAGGAAAATCCTCCGAATTATTATAAGAAACTCTTT	CALWEENPPNYYKKLF	TRGV9	.	TRGJ2	15	-1	-1	25
29	2.760064718758923E-4	TGTGCCTTGTGGGAGACCGAAGAGTTGGGCAAAAAAATCAAGGTATTT	CALWETEELGKKIKVF	TRGV9	.	TRGJP	14	-1	-1	19
29	2.760064718758923E-4	TGTGCCTTGTGGGAGTTGCCAGGCCCGATTGATAAGAAACTCTTT	CALWELPGPIDKKLF	TRGV9	.	TRGJ1	18	-1	-1	27
29	2.760064718758923E-4	TGTGCCTTGTGGGAGCTTCCCTCCTTTTATTATAAGAAACTCTTT	CALWELPSFYYKKLF	TRGV9	.	TRGJ1	23	-1	-1	26
29	2.760064718758923E-4	TGTGCCTTGTGGGAGGTGGTCTGTTGTTATAAGAAACTCTTT	CALWEVVCCYKKLF	TRGV9	.	TRGJ1	17	-1	-1	23
29	2.760064718758923E-4	TGTGCTGCGTGGGATTATTCTGGTTGGTTCAAGATATTT	CAAWDYSGWFKIF	TRGV10	.	TRGJP1	16	-1	-1	19
29	2.760064718758923E-4	TGTGCCTTGTGTAGGTCGAATTATTATAAGAAACTCTTT	CALCRSNYYKKLF	TRGV9	.	TRGJ1	10	-1	-1	15
29	2.760064718758923E-4	TGTGCCTTGTGGGATCTGAATTATTATAAGAAACTCTTT	CALWDLNYYKKLF	TRGV9	.	TRGJ1	13	-1	-1	17
29	2.760064718758923E-4	TGTGCCTTGTGGGAGTCGAATTATTATAAGAAACTCTTT	CALWESNYYKKLF	TRGV9	.	TRGJ1	14	-1	-1	15
29	2.760064718758923E-4	TGTGCCTTGTGGGAGCCACATTATTATAAGAAACTCTTT	CALWEPHYYKKLF	TRGV9	.	TRGJ1	14	-1	-1	19
29	2.760064718758923E-4	TGTGCCTTGTGGGAGGTGCAACGTTATAAGAAACTCTTT	CALWEVQRYKKLF	TRGV9	.	TRGJ1	19	-1	-1	23
29	2.760064718758923E-4	TGTGCCTTGTGGGAGGTGGCTGGTTGGTTCAAGATATTT	CALWEVAGWFKIF	TRGV9	.	TRGJP1	17	-1	-1	19
29	2.760064718758923E-4	TGTGCCTTGTGGGAGGTACAGACTTATAAGAAACTCTTT	CALWEVQTYKKLF	TRGV9	.	TRGJ1	19	-1	-1	23
29	2.760064718758923E-4	TGTGCCTTGTGGGAGGTGTGGTATAAGAAACTCTTT	CALWEVWYKKLF	TRGV9	.	TRGJ1	17	-1	-1	21
29	2.760064718758923E-4	TGTGCCTTGTGGGAGGTGCGGGATAAGAAACTCTTT	CALWEVRDKKLF	TRGV9	.	TRGJ1	18	-1	-1	22
29	2.760064718758923E-4	TGTGCCACCTGGGATCCCCCGGCCGGGAAACTCTTT	CATWDPPAGKLF	TRGV8	.	TRGJ1	14	-1	-1	26
29	2.760064718758923E-4	TGTGCTGCGTGGGATGTCGGGAAACTCTTT	CAAWDVGKLF	TRGV10	.	TRGJ1	14	-1	-1	20
29	2.760064718758923E-4	TGTGCCTCGGTCTCTTATAAGAAACTCTTT	CASVSYKKLF	TRGV9	.	TRGJ1	6	-1	-1	14
29	2.760064718758923E-4	TGTGCTGCGTGGGATAGGGAACTCTTT	CAAWDRELF	TRGV10	.	TRGJ1	14	-1	-1	13
29	2.760064718758923E-4	TGTGCTGCGTGGGAAAAGAAACTCTTT	CAAWEKKLF	TRGV10	.	TRGJ1	13	-1	-1	15
29	2.760064718758923E-4	CCGGGGGGGAAACTCTTT	PGGKLF	TRGV10	.	TRGJ1	-1	-1	-1	8
29	2.760064718758923E-4	TGTGCTGCGTGGGATGCCCCAAAACTCTTT	CAAWDAPKLF	TRGV10	.	TRGJ1	14	-1	-1	21
29	2.760064718758923E-4	TGTGCTGCGGTTGCTTTGGGTAAACTCTTT	CAAVALGKLF	TRGV10	.	TRGJ1	8	-1	-1	21
29	2.760064718758923E-4	TGTGCCTTGTCCTTTTCTCATGCACTCTTT	CALSFSHALF	TRGV9	.	TRGJ1	9	-1	-1	23
29	2.760064718758923E-4	TGTGCTGCGTGCTCTAGGAAACTCTTT	CAACSRKLF	TRGV10	.	TRGJ1	10	-1	-1	14
29	2.760064718758923E-4	TGTGCTGCGATTTGGTTCAAGATATTT	CAAIWFKIF	TRGV10	.	TRGJP1	8	-1	-1	11
29	2.760064718758923E-4	TGTGCCCCCCCGAGGGGTTGGTTCAAGATATTT	CAPPRGWFKIF	TRGV9	.	TRGJP1	5	-1	-1	15
29	2.760064718758923E-4	TGTGCTGCGTGGGTGCATAAGAAACTCTTT	CAAWVHKKLF	TRGV10	.	TRGJ1	12	-1	-1	16
29	2.760064718758923E-4	TGTGCCTTGTGGGAGGTGCTGGAACTCTTT	CALWEVLELF	TRGV9	.	TRGJ1	18	-1	-1	22
28	2.664890073284477E-4	TGTGCCTTGTCAGGGGGCTTATTCACCCCTGTCGAGAATTATTATAAGAAACTCTTT	CALSGGLFTPVENYYKKLF	TRGV9	.	TRGJ1	9	-1	-1	35
28	2.664890073284477E-4	TGTGCCTTGTGGGAGGTGCATCCCCTTGGAGGCACTGGTTGGTTCAAGATATTT	CALWEVHPLGGTGWFKIF	TRGV9	.	TRGJP1	19	-1	-1	32
28	2.664890073284477E-4	TGTGCCTTGTGGGATCCTCACATAAATACCACTGGTTGGTTCAAGATATTT	CALWDPHINTTGWFKIF	TRGV9	.	TRGJP1	13	-1	-1	22
28	2.664890073284477E-4	TGTGCCTTGTGGGAGGTGCAAGCAGAGTTGGGCAAAAAAATCAAGGTATTT	CALWEVQAELGKKIKVF	TRGV9	.	TRGJP	19	-1	-1	23
28	2.664890073284477E-4	TGTGCCTTGTGGGAGGGCGGCAATACCACTGGTTGGTTCAAGATATTT	CALWEGGNTTGWFKIF	TRGV9	.	TRGJP1	15	-1	-1	22
28	2.664890073284477E-4	TGTGCCTTGTGGGACCTCGAGTTGGGCAAAAAAATCAAGGTATTT	CALWDLELGKKIKVF	TRGV9	.	TRGJP	13	-1	-1	18
28	2.664890073284477E-4	TGTGCCTTGTGGGAGGTCCTCACCACTGGTTGGTTCAAGATATTT	CALWEVLTTGWFKIF	TRGV9	.	TRGJP1	16	-1	-1	21
28	2.664890073284477E-4	TGTGCCTTGTGGGAGGTGAAGCCCGGAGGGTATAAGAAACTCTTT	CALWEVKPGGYKKLF	TRGV9	.	TRGJ1	17	-1	-1	30
28	2.664890073284477E-4	TGTGCTGCGTGGGATTGTGACACTGGTTGGTTCAAGATATTT	CAAWDCDTGWFKIF	TRGV10	.	TRGJP1	15	-1	-1	20
28	2.664890073284477E-4	TGTGCCTTGTCCGCTGTAATCACTGGTTGGTTCAAGATATTT	CALSAVITGWFKIF	TRGV9	.	TRGJP1	9	-1	-1	20
28	2.664890073284477E-4	TGTGCCTTGTGGGAGGTCCCACCTTATTATAAGAAACTCTTT	CALWEVPPYYKKLF	TRGV9	.	TRGJ2	23	-1	-1	23
28	2.664890073284477E-4	TGTGCCTTGTGGGAGGTGCGTCCTTATTATAAGAAACTCTTT	CALWEVRPYYKKLF	TRGV9	.	TRGJ1	18	-1	-1	23
28	2.664890073284477E-4	TGTGCCTTGTGGGAGGCCTTTAGCTACCGGTTCAAGATATTT	CALWEAFSYRFKIF	TRGV9	.	TRGJP1	15	-1	-1	28
28	2.664890073284477E-4	TGTGCTGCGTGGGGCACCACTGGTTGGTTCAAGATATTT	CAAWGTTGWFKIF	TRGV10	.	TRGJP1	12	-1	-1	15
28	2.664890073284477E-4	TGTGCTGCGTGGGACTACACTGGTTGGTTCAAGATATTT	CAAWDYTGWFKIF	TRGV10	.	TRGJP1	17	-1	-1	17
28	2.664890073284477E-4	TGTGCCTTGTGGGATCCGAATTATTATAAGAAACTCTTT	CALWDPNYYKKLF	TRGV9	.	TRGJ1	13	-1	-1	13
28	2.664890073284477E-4	TGTGCCTTGTGGGATACCACTGGTTGGTTCAAGATATTT	CALWDTTGWFKIF	TRGV9	.	TRGJP1	13	-1	-1	13
28	2.664890073284477E-4	TGTGCTGCGTGGGAAGGTGATTATAAGAAACTCTTT	CAAWEGDYKKLF	TRGV10	.	TRGJ1	13	-1	-1	19
28	2.664890073284477E-4	TGTGCTGCGTGGGAAGATTATTATAAGAAACTCTTT	CAAWEDYYKKLF	TRGV10	.	TRGJ1	13	-1	-1	16
28	2.664890073284477E-4	TGTGCCTTGTGGGGGTCTTATTATAAGAAACTCTTT	CALWGSYYKKLF	TRGV9	.	TRGJ1	15	-1	-1	17
28	2.664890073284477E-4	TGTGCTGCGTGGGAACGCCAACCGAAACTCTTT	CAAWERQPKLF	TRGV10	.	TRGJ1	13	-1	-1	23
28	2.664890073284477E-4	TGTGCCTTGTGGGAGGTGCCACAGAAACTCTTT	CALWEVPQKLF	TRGV9	.	TRGJ1	18	-1	-1	22
28	2.664890073284477E-4	TGTGCCTTGTGGGAAGTTTATAAGAAACTCTTT	CALWEVYKKLF	TRGV9	.	TRGJ1	16	-1	-1	17
28	2.664890073284477E-4	TGTGCCACCTGGGACGAGGAACTCTTT	CATWDEELF	TRGV7	.	TRGJ1	18	-1	-1	16
28	2.664890073284477E-4	TGTGGGGGGAAACTCTTT	CGGKLF	TRGV10	.	TRGJ1	3	-1	-1	8
28	2.664890073284477E-4	TGTGCTGCGTGGGATTATAACTATAAGAAACTCTTT	CAAWDYNYKKLF	TRGV10	.	TRGJ1	16	-1	-1	21
28	2.664890073284477E-4	TGTGCTGCGTGGGAAGGGCCTTATAAGAAACTCTTT	CAAWEGPYKKLF	TRGV10	.	TRGJ1	13	-1	-1	20
28	2.664890073284477E-4	TGTGCCTTGTGGGAGGTGAGTTGGTTCAAGATATTT	CALWEVSWFKIF	TRGV9	.	TRGJP1	17	-1	-1	19
28	2.664890073284477E-4	TGTGCCTTGTGGGAGGGGGCCTATAAGAAACTCTTT	CALWEGAYKKLF	TRGV9	.	TRGJ1	15	-1	-1	21
28	2.664890073284477E-4	TGTGCCTTGTATACGGGGAGTTGGTTCAAGATATTT	CALYTGSWFKIF	TRGV9	.	TRGJP1	9	-1	-1	19
28	2.664890073284477E-4	TGTGCTGCGTGGGATTTGGATAAGAAACTCTTT	CAAWDLDKKLF	TRGV10	.	TRGJ1	15	-1	-1	19
28	2.664890073284477E-4	TGTGCTGCGTGTGACGGGGGGAAACTCTTT	CAACDGGKLF	TRGV10	.	TRGJ1	13	-1	-1	20
28	2.664890073284477E-4	TGTGCTGCGTGGGCGCATAAGAAACTCTTT	CAAWAHKKLF	TRGV10	.	TRGJ1	12	-1	-1	16
28	2.664890073284477E-4	TGTGCCTTGTGGGAGGTTAAGAAACTCTTT	CALWEVKKLF	TRGV9	.	TRGJ1	16	-1	-1	17
28	2.664890073284477E-4	TGTGCCTTGTGGGAAAATGAGAAACTCTTT	CALWENEKLF	TRGV9	.	TRGJ1	13	-1	-1	16
28	2.664890073284477E-4	TGTGCTGCGTGGGAGGGACTCTTT	CAAWEGLF	TRGV10	.	TRGJ1	13	-1	-1	17
28	2.664890073284477E-4	TATAAGAAACTCTTT	YKKLF	TRGV9	.	TRGJ1	0	-1	-1	0
28	2.664890073284477E-4	TGTGCCTTGTGGGAGGCCCGTTATAAGAAACTCTTT	CALWEARYKKLF	TRGV9	.	TRGJ1	15	-1	-1	20
28	2.664890073284477E-4	TGTGCCTTGGGGGGGAATTATAAGAAACTCTTT	CALGGNYKKLF	TRGV9	.	TRGJ1	12	-1	-1	16
28	2.664890073284477E-4	TGTGCCTTGTGGGAGGTGGAGCTCTTT	CALWEVELF	TRGV9	.	TRGJ1	23	-1	-1	21
28	2.664890073284477E-4	TGTGCTGCGTGGGGGGTGGAGAAACTCTTT	CAAWGVEKLF	TRGV10	.	TRGJ1	12	-1	-1	19
28	2.664890073284477E-4	TGTGCTGCGTGGGGTGGGAAACTCTTT	CAAWGGKLF	TRGV10	.	TRGJ1	12	-1	-1	17
27	2.5697154278100313E-4	TGTGCCTTGTGGGAGGCCGCCCCCCATCAAGAGTTGGGCAAAAAAATCAAGGTATTT	CALWEAAPHQELGKKIKVF	TRGV9	.	TRGJP	30	-1	-1	27
27	2.5697154278100313E-4	TGTGCCTTGTGGGAGGTGCACCGTGAGTTGGGCAAAAAAATCAAGGTATTT	CALWEVHRELGKKIKVF	TRGV9	.	TRGJP	21	-1	-1	24
27	2.5697154278100313E-4	TGTGCCTTGTGGGAGATCCCTCCTTATACCACTGGTTGGTTCAAGATATTT	CALWEIPPYTTGWFKIF	TRGV9	.	TRGJP1	22	-1	-1	24
27	2.5697154278100313E-4	TGTGCCTTGTGGGAGGGAATTGGATGGTATTATTATAAGAAACTCTTT	CALWEGIGWYYYKKLF	TRGV9	.	TRGJ1	15	-1	-1	28
27	2.5697154278100313E-4	TGTGCCTTGTGGGAGGTGCGGGTGGGCAAAAAAATCAAGGTATTT	CALWEVRVGKKIKVF	TRGV9	.	TRGJP	18	-1	-1	22
27	2.5697154278100313E-4	TGTGCCTTGTGGGAGGCCCTGTGCCTTTATTATAAGAAACTCTTT	CALWEALCLYYKKLF	TRGV9	.	TRGJ1	15	-1	-1	26
27	2.5697154278100313E-4	TGTGCCTTGTGGGAGGTGCTGGGCAAAAAAATCAAGGTATTT	CALWEVLGKKIKVF	TRGV9	.	TRGJP	18	-1	-1	19
27	2.5697154278100313E-4	TGTGCCTTGTGGGAGGGCCAGAATTATTATAAGAAACTCTTT	CALWEGQNYYKKLF	TRGV9	.	TRGJ1	15	-1	-1	20
27	2.5697154278100313E-4	TGTGCTGCGTGGGACCCGAATTATTATAAGAAACTCTTT	CAAWDPNYYKKLF	TRGV10	.	TRGJ1	13	-1	-1	16
27	2.5697154278100313E-4	TGTGCCTTGTGGGAGCCCGTCTATTATAAGAAACTCTTT	CALWEPVYYKKLF	TRGV9	.	TRGJ1	14	-1	-1	21
27	2.5697154278100313E-4	TGTGCCTTGTGGGAGGTGCGGTCGTCGGGGAAACTCTTT	CALWEVRSSGKLF	TRGV9	.	TRGJ1	18	-1	-1	29
27	2.5697154278100313E-4	TGTGCCACCTGGGACGGGCCTGGTTGGTTCAAGATATTT	CATWDGPGWFKIF	TRGV2	.	TRGJP1	19	-1	-1	19
27	2.5697154278100313E-4	TGTGCCACCTGGGACGGGCCCTATTATAAGAAACTCTTT	CATWDGPYYKKLF	TRGV2	.	TRGJ1	20	-1	-1	21
27	2.5697154278100313E-4	TGTGCCACCTGGGACAGGCATTATAAGAAACTCTTT	CATWDRHYKKLF	TRGV7	.	TRGJ1	18	-1	-1	19
27	2.5697154278100313E-4	TGTGCTGCGTGGGATTCGACTGAGAAACTCTTT	CAAWDSTEKLF	TRGV10	.	TRGJ1	15	-1	-1	22
27	2.5697154278100313E-4	TGTGCTGCGTGGGACCCAGTTAAGAAACTCTTT	CAAWDPVKKLF	TRGV10	.	TRGJ1	13	-1	-1	20
27	2.5697154278100313E-4	TGTGCCTTGTGGGGGGGGAGGTTCAAGATATTT	CALWGGRFKIF	TRGV9	.	TRGJP1	15	-1	-1	19
27	2.5697154278100313E-4	TGTGCTGCGTGGGTGTGGTTCAAGATATTT	CAAWVWFKIF	TRGV10	.	TRGJP1	12	-1	-1	11
27	2.5697154278100313E-4	TGTGCTGCGTGGGATCGGGAGAAACTCTTT	CAAWDREKLF	TRGV10	.	TRGJ1	14	-1	-1	19
27	2.5697154278100313E-4	TGTGCCTTGTATTATAAGAAACTCTTT	CALYYKKLF	TRGV9	.	TRGJ1	9	-1	-1	9
27	2.5697154278100313E-4	TGTGCTGTTAAGAAACTCTTT	CAVKKLF	TRGV10	.	TRGJ1	6	-1	-1	8
27	2.5697154278100313E-4	TGTGCTGCGTGGGATTTCGTCAGGGGACTCTTT	CAAWDFVRGLF	TRGV10	.	TRGJ1	19	-1	-1	26
27	2.5697154278100313E-4	TGTGCCTTGTGGGAGACTTTAAAGAAACTCTTT	CALWETLKKLF	TRGV9	.	TRGJ1	14	-1	-1	18
27	2.5697154278100313E-4	TGTGCTGCGTGGGAGAGGAAGAAACTCTTT	CAAWERKKLF	TRGV10	.	TRGJ2	13	-1	-1	18
27	2.5697154278100313E-4	TGTGCCTTGTACTATTATAAGAAACTCTTT	CALYYYKKLF	TRGV9	.	TRGJ1	9	-1	-1	12
27	2.5697154278100313E-4	TGTGGGTTGGGCAAAAAAATCAAGGTATTT	CGLGKKIKVF	TRGV9	.	TRGJP	3	-1	-1	5
27	2.5697154278100313E-4	TGTGCTGCGTGGGACCGCACTGGTTGGTTCAAGATATTT	CAAWDRTGWFKIF	TRGV10	.	TRGJP1	13	-1	-1	17
27	2.5697154278100313E-4	TGTGCTGCGTGGGGTCGTTATTATAAGAAACTCTTT	CAAWGRYYKKLF	TRGV10	.	TRGJ1	12	-1	-1	17
27	2.5697154278100313E-4	TGTGCCTTGTGGGAGGGGATTTTTATGAAACTCTTT	CALWEGIFMKLF	TRGV9	.	TRGJ1	15	-1	-1	20
27	2.5697154278100313E-4	TGTGCCTTGTGGGAGGAATATTATAAGAAACTCTTT	CALWEEYYKKLF	TRGV9	.	TRGJ1	15	-1	-1	15
27	2.5697154278100313E-4	TGTGCCTTGTGGGAGTCTTATTATAAGAAACTCTTT	CALWESYYKKLF	TRGV9	.	TRGJ1	14	-1	-1	17
26	2.4745407823355855E-4	TGTGCCTTGTGGGAGGTGCCCCAGTCGTGCCTCCCGAATTATTATAAGAAACTCTTT	CALWEVPQSCLPNYYKKLF	TRGV9	.	TRGJ1	21	-1	-1	34
26	2.4745407823355855E-4	TGTGCCACCTGGGATAGGCGGGCGGGGGTATGGACCACTGGTTGGTTCAAGATATTT	CATWDRRAGVWTTGWFKIF	TRGV8	.	TRGJP1	18	-1	-1	26
26	2.4745407823355855E-4	TGTGCCTTGTGGGAGGTGCACTCTCAAGAGTTGGGCAAAAAAATCAAGGTATTT	CALWEVHSQELGKKIKVF	TRGV9	.	TRGJP	24	-1	-1	24
26	2.4745407823355855E-4	TGTGCCTTGTGGGAATCCCTTCAAGAGTTGGGCAAAAAAATCAAGGTATTT	CALWESLQELGKKIKVF	TRGV9	.	TRGJP	13	-1	-1	21
26	2.4745407823355855E-4	TGTGCTGCGTGGCCCTGGGGCTATACCACTGGTTGGTTCAAGATATTT	CAAWPWGYTTGWFKIF	TRGV10	.	TRGJP1	11	-1	-1	21
26	2.4745407823355855E-4	TGTGCCTTGTGGGAGGTGCCAATGTTGGGCAAAAAAATCAAGGTATTT	CALWEVPMLGKKIKVF	TRGV9	.	TRGJP	18	-1	-1	23
26	2.4745407823355855E-4	TGTGCTGCGTGGGATTACTGGGCCCGTACTCTTAAGAAACTCTTT	CAAWDYWARTLKKLF	TRGV10	.	TRGJ1	17	-1	-1	32
26	2.4745407823355855E-4	TGTGCCTTGTGGGAGCATAAAAGCGTCAACGGTAAGAAACTCTTT	CALWEHKSVNGKKLF	TRGV9	.	TRGJ1	14	-1	-1	32
26	2.4745407823355855E-4	TGTGCCTTGTGGGAGGGTGGTACCACTGGTTGGTTCAAGATATTT	CALWEGGTTGWFKIF	TRGV9	.	TRGJP1	15	-1	-1	20
26	2.4745407823355855E-4	TGTGCTGCGTGGGATTGGGCGAATTATTATAAGAAACTCTTT	CAAWDWANYYKKLF	TRGV10	.	TRGJ1	15	-1	-1	19
26	2.4745407823355855E-4	TGTGCTGCGTGGGATGATACCACTGGTTGGTTCAAGATATTT	CAAWDDTTGWFKIF	TRGV10	.	TRGJP1	14	-1	-1	8
26	2.4745407823355855E-4	TGTGCCTTGTGGGAGGGGATTGAGGATTATAAGAAACTCTTT	CALWEGIEDYKKLF	TRGV9	.	TRGJ1	15	-1	-1	25
26	2.4745407823355855E-4	TGTGCCTTGTGGAATGCCACGAATTATTATAAGAAACTCTTT	CALWNATNYYKKLF	TRGV9	.	TRGJ1	11	-1	-1	19
26	2.4745407823355855E-4	TGTGCCACCTGGGACGGTCCGGGAGGATATAAGAAACTCTTT	CATWDGPGGYKKLF	TRGV2	.	TRGJ1	19	-1	-1	27
26	2.4745407823355855E-4	TGTGCTGCGTGGGATCCGAATTATTATAAGAAACTCTTT	CAAWDPNYYKKLF	TRGV10	.	TRGJ1	14	-1	-1	13
26	2.4745407823355855E-4	TGTGCCTTGTGGGACCCCAATTATTATAAGAAACTCTTT	CALWDPNYYKKLF	TRGV9	.	TRGJ1	13	-1	-1	18
26	2.4745407823355855E-4	TGTGCCTTGTGGGAGGCTGTTTATTATAAGAAACTCTTT	CALWEAVYYKKLF	TRGV9	.	TRGJ1	15	-1	-1	20
26	2.4745407823355855E-4	TGTGCCTTGTGGGAGGGGGAGTATTATAAGAAACTCTTT	CALWEGEYYKKLF	TRGV9	.	TRGJ1	15	-1	-1	21
26	2.4745407823355855E-4	TGTGCTGCGTGGGGTTATTATTATAAGAAACTCTTT	CAAWGYYYKKLF	TRGV10	.	TRGJ1	16	-1	-1	16
26	2.4745407823355855E-4	TGTGCTGCGTGGGATGAGGGGGATAAGAAACTCTTT	CAAWDEGDKKLF	TRGV10	.	TRGJ1	14	-1	-1	22
26	2.4745407823355855E-4	TGTGCCTTGTGGGACGTTTTGTATAAGAAACTCTTT	CALWDVLYKKLF	TRGV9	.	TRGJ1	16	-1	-1	21
26	2.4745407823355855E-4	TGTGCCTTGTGGATAGGGGATTATAAGAAACTCTTT	CALWIGDYKKLF	TRGV9	.	TRGJ1	11	-1	-1	19
26	2.4745407823355855E-4	TGTGCCTTGTGGACGAATTATTATAAGAAACTCTTT	CALWTNYYKKLF	TRGV9	.	TRGJ1	11	-1	-1	13
26	2.4745407823355855E-4	TGTGCTGCGTGGGAGCGGTTTAAGAAACTCTTT	CAAWERFKKLF	TRGV10	.	TRGJ1	13	-1	-1	20
26	2.4745407823355855E-4	TGTGCCTTGTGGGAGGCGGGTAAGAAACTCTTT	CALWEAGKKLF	TRGV9	.	TRGJ1	15	-1	-1	20
26	2.4745407823355855E-4	TGTGCCTTACAGAATTATTATAAGAAACTCTTT	CALQNYYKKLF	TRGV9	.	TRGJ1	7	-1	-1	11
26	2.4745407823355855E-4	TGTGCTGCCCGAATACGAAGGAAACTCTTT	CAARIRRKLF	TRGV10	.	TRGJ1	7	-1	-1	20
26	2.4745407823355855E-4	TGTGCCTTGTGGGTTTGGGGGTATTATAAGAAACTCTTT	CALWVWGYYKKLF	TRGV9	.	TRGJ1	12	-1	-1	21
26	2.4745407823355855E-4	TGTGCCTTGTGGGGTTGCTGTTATTATAAGAAACTCTTT	CALWGCCYYKKLF	TRGV9	.	TRGJ1	12	-1	-1	20
26	2.4745407823355855E-4	TGTGCCTTGTGGGATAAGGGACATTATAAGAAACTCTTT	CALWDKGHYKKLF	TRGV9	.	TRGJ1	13	-1	-1	22
26	2.4745407823355855E-4	TGTGCCTTGTGGGAGGTGCCCGGTTGGTTCAAGATATTT	CALWEVPGWFKIF	TRGV9	.	TRGJP1	18	-1	-1	21
26	2.4745407823355855E-4	TGTGCTGCGTGGGATTCTTGGTATAAGAAACTCTTT	CAAWDSWYKKLF	TRGV10	.	TRGJ1	15	-1	-1	21
26	2.4745407823355855E-4	TGTGCCTTGTGGGAGTTGTGTTGGTTCAAGATATTT	CALWELCWFKIF	TRGV9	.	TRGJP1	17	-1	-1	19
26	2.4745407823355855E-4	TGTGCCTTGTGGGAGGTGCCGGGTGAGAAACTCTTT	CALWEVPGEKLF	TRGV9	.	TRGJ1	18	-1	-1	25
26	2.4745407823355855E-4	TGTGCTGCTATGAATTATTATAAGAAACTCTTT	CAAMNYYKKLF	TRGV10	.	TRGJ1	7	-1	-1	11
26	2.4745407823355855E-4	TGTGCTGCGTGGGATCGCCACAAGAAACTCTTT	CAAWDRHKKLF	TRGV10	.	TRGJ1	14	-1	-1	21
26	2.4745407823355855E-4	TGTGCTGCGTGGGAATGGTGGAAACTCTTT	CAAWEWWKLF	TRGV10	.	TRGJ1	13	-1	-1	20
26	2.4745407823355855E-4	TGTGCCATCCAGGAGATCAAGACGTTT	CAIQEIKTF	TRGV8	.	TRGJP2	16	-1	-1	14
26	2.4745407823355855E-4	TGTGCTGCGTTGGAACTCTTT	CAALELF	TRGV10	.	TRGJ1	13	-1	-1	13
26	2.4745407823355855E-4	TTGAAACTCTTT	LKLF	TRGV9	.	TRGJ1	0	-1	-1	2
26	2.4745407823355855E-4	TGTGCCTTGTGGGTCTTATCTCGTTATAAGAAACTCTTT	CALWVLSRYKKLF	TRGV9	.	TRGJ1	12	-1	-1	23
26	2.4745407823355855E-4	TGTGCCTTGTGGGAGCCTCATTATAAGAAACTCTTT	CALWEPHYKKLF	TRGV9	.	TRGJ1	14	-1	-1	19
26	2.4745407823355855E-4	TGTGCCTTGTGGGAGGTCTATTATAAGAAACTCTTT	CALWEVYYKKLF	TRGV9	.	TRGJ1	16	-1	-1	18
26	2.4745407823355855E-4	TGTGCCTTGTGGGAGGGCTATTATAAGAAACTCTTT	CALWEGYYKKLF	TRGV9	.	TRGJ1	15	-1	-1	18
26	2.4745407823355855E-4	TGTGCCTTGTGGGAAATTAATTATAAGAAACTCTTT	CALWEINYKKLF	TRGV9	.	TRGJ1	13	-1	-1	14
26	2.4745407823355855E-4	TGTGCTGCGTGGTCCTCCCATAAGAAACTCTTT	CAAWSSHKKLF	TRGV10	.	TRGJ1	11	-1	-1	19
26	2.4745407823355855E-4	TGTGCCTGCCCGAATTATTATAAGAAACTCTTT	CACPNYYKKLF	TRGV9	.	TRGJ1	6	-1	-1	10
26	2.4745407823355855E-4	TGTGCTGCGTGGGGGTATAAGAAACTCTTT	CAAWGYKKLF	TRGV10	.	TRGJ1	12	-1	-1	15
26	2.4745407823355855E-4	TGTGCCTTGTGGGAGGTGAGAGAACTCTTT	CALWEVRELF	TRGV9	.	TRGJ1	17	-1	-1	18
26	2.4745407823355855E-4	TGTGCTGCGTGGACCAAGAAACTCTTT	CAAWTKKLF	TRGV10	.	TRGJ1	11	-1	-1	15
26	2.4745407823355855E-4	TGTGCCACCTGGGACGGGCCCACTGGTTGGTTCAAGATATTT	CATWDGPTGWFKIF	TRGV2	.	TRGJP1	20	-1	-1	19
26	2.4745407823355855E-4	TGTGCCTTGTGGGAGGTGGCTTATTATAAGAAACTCTTT	CALWEVAYYKKLF	TRGV9	.	TRGJ1	17	-1	-1	20
25	2.3793661368611403E-4	TGTGCTGCGTGGGATTATCATGGGGCCCTCAGTCAGGGGCAGAAACTCTTT	CAAWDYHGALSQGQKLF	TRGV10	.	TRGJ1	16	-1	-1	40
25	2.3793661368611403E-4	TGTGCCTTGTGGGAGCTAACTCGGGAGTTGGGCAAAAAAATCAAGGTATTT	CALWELTRELGKKIKVF	TRGV9	.	TRGJP	14	-1	-1	24
25	2.3793661368611403E-4	TGTGCCTTGTGGGAGGTTGGTGGAGAGTTGGGCAAAAAAATCAAGGTATTT	CALWEVGGELGKKIKVF	TRGV9	.	TRGJP	16	-1	-1	23
25	2.3793661368611403E-4	TGTGCCTTGTGGGAGGTGCAGGATGAGTTGGGCAAAAAAATCAAGGTATTT	CALWEVQDELGKKIKVF	TRGV9	.	TRGJP	19	-1	-1	24
25	2.3793661368611403E-4	TGTGCCTTGTGGGACCTGCAAGAGTTGGGCAAAAAAATCAAGGTATTT	CALWDLQELGKKIKVF	TRGV9	.	TRGJP	19	-1	-1	17
25	2.3793661368611403E-4	TGTGCCTTGTGGGAGCCCGCTGAGTTGGGCAAAAAAATCAAGGTATTT	CALWEPAELGKKIKVF	TRGV9	.	TRGJP	14	-1	-1	21
25	2.3793661368611403E-4	TGTGCCTTGTGGGAGGTGCAGGATACCACTGGTTGGTTCAAGATATTT	CALWEVQDTTGWFKIF	TRGV9	.	TRGJP1	19	-1	-1	22
25	2.3793661368611403E-4	TGTGCCTTGTGGGAGGTGCAAACGGGGACTTATTATAAGAAACTCTTT	CALWEVQTGTYYKKLF	TRGV9	.	TRGJ1	19	-1	-1	26
25	2.3793661368611403E-4	TGTGCCTTGTGGGAGGTGCACGGGGCGAATTATAAGAAACTCTTT	CALWEVHGANYKKLF	TRGV9	.	TRGJ1	20	-1	-1	28
25	2.3793661368611403E-4	TGTGCCTTGTGGGAGGCTGAGTTGGGCAAAAAAATCAAGGTATTT	CALWEAELGKKIKVF	TRGV9	.	TRGJP	15	-1	-1	18
25	2.3793661368611403E-4	TGTGCCTTGTGGGAGGCCCCAAAAAGTGATTGGATCAAGACGTTT	CALWEAPKSDWIKTF	TRGV9	.	TRGJP2	15	-1	-1	24
25	2.3793661368611403E-4	TGTGCTGCGTGGGGGGGGGCCACTGGTTGGTTCAAGATATTT	CAAWGGATGWFKIF	TRGV10	.	TRGJP1	12	-1	-1	19
25	2.3793661368611403E-4	TGTGCTGCGTGGGATTATCCCACTGGTTGGTTCAAGATATTT	CAAWDYPTGWFKIF	TRGV10	.	TRGJP1	16	-1	-1	8
25	2.3793661368611403E-4	TGTGCTGCGTGGGATTATAGTGGCGGGTCCAAGAAACTCTTT	CAAWDYSGGSKKLF	TRGV10	.	TRGJ1	16	-1	-1	30
25	2.3793661368611403E-4	TGTGCTGCGTGGGATGGGGACACTGGTTGGTTCAAGATATTT	CAAWDGDTGWFKIF	TRGV10	.	TRGJP1	14	-1	-1	20
25	2.3793661368611403E-4	TGTGCCTTGTGGGACCCCCGGAATTATTATAAGAAACTCTTT	CALWDPRNYYKKLF	TRGV9	.	TRGJ1	13	-1	-1	20
25	2.3793661368611403E-4	TGTGCCTTGTGGGAGGTCTACCACCGTTATAAGAAACTCTTT	CALWEVYHRYKKLF	TRGV9	.	TRGJ1	16	-1	-1	26
25	2.3793661368611403E-4	TGTGCCTTGTGGGAGGTACCCTTCTTGTATAAGAAACTCTTT	CALWEVPFLYKKLF	TRGV9	.	TRGJ1	16	-1	-1	27
25	2.3793661368611403E-4	TGTGCCTTGTGGGAGGATACCACTGGTTGGTTCAAGATATTT	CALWEDTTGWFKIF	TRGV9	.	TRGJP1	15	-1	-1	16
25	2.3793661368611403E-4	TGTGCTGCGTGGGATGACACTGGTTGGTTCAAGATATTT	CAAWDDTGWFKIF	TRGV10	.	TRGJP1	17	-1	-1	17
25	2.3793661368611403E-4	TGTGCCTTGTGGGAGGTGGTTCATTATAAGAAACTCTTT	CALWEVVHYKKLF	TRGV9	.	TRGJ1	17	-1	-1	22
25	2.3793661368611403E-4	TGTGCTGCGTGGTATAATTATTATAAGAAACTCTTT	CAAWYNYYKKLF	TRGV10	.	TRGJ2	14	-1	-1	15
25	2.3793661368611403E-4	TGTGCTGCGTGGGCAAAATCCTATAAGAAACTCTTT	CAAWAKSYKKLF	TRGV10	.	TRGJ1	12	-1	-1	21
25	2.3793661368611403E-4	TGTGCCTTGTGGGAGCTTTATTATAAGAAACTCTTT	CALWELYYKKLF	TRGV9	.	TRGJ1	14	-1	-1	17
25	2.3793661368611403E-4	TGTGCCTTGTGGGAAAACTCGAGGGAGAAACTCTTT	CALWENSREKLF	TRGV9	.	TRGJ1	13	-1	-1	25
25	2.3793661368611403E-4	TGTGCCACCTGGGAGAATTATTATAAGAAACTCTTT	CATWENYYKKLF	TRGV8	.	TRGJ1	13	-1	-1	14
25	2.3793661368611403E-4	TGTGCTGCGTGGGATCGCGAGAAACTCTTT	CAAWDREKLF	TRGV10	.	TRGJ1	14	-1	-1	19
25	2.3793661368611403E-4	TGTGCCTTGTGGGCTTATAAGAAACTCTTT	CALWAYKKLF	TRGV9	.	TRGJ1	12	-1	-1	14
25	2.3793661368611403E-4	TGTGCCTTGTGGTGTAAGAAACTCTTT	CALWCKKLF	TRGV9	.	TRGJ1	11	-1	-1	14
25	2.3793661368611403E-4	TGTGCCACCTGGGATAAGAAACTCTTT	CATWDKKLF	TRGV8	.	TRGJ1	15	-1	-1	13
25	2.3793661368611403E-4	TGTGCTGCGTGGGATTGGGGGAGGAGGAGGAAACTCTTT	CAAWDWGRRRKLF	TRGV10	.	TRGJ1	15	-1	-1	29
25	2.3793661368611403E-4	TGTGCTGCGTGGGATTTGCCCGTTAAGAAACTCTTT	CAAWDLPVKKLF	TRGV10	.	TRGJ1	15	-1	-1	23
25	2.3793661368611403E-4	TGTGCCTTGTGGGAGGTCTCTTATAAGAAACTCTTT	CALWEVSYKKLF	TRGV9	.	TRGJ1	16	-1	-1	20
25	2.3793661368611403E-4	TGTGCTGCGTGGACACCGCGACAGAAACTCTTT	CAAWTPRQKLF	TRGV10	.	TRGJ1	11	-1	-1	22
25	2.3793661368611403E-4	TGTGCCTTGTGCCGTTATTATAAGAAACTCTTT	CALCRYYKKLF	TRGV9	.	TRGJ1	10	-1	-1	14
25	2.3793661368611403E-4	TGTGCTGCGTGGTTCAGGTTCAAGATATTT	CAAWFRFKIF	TRGV10	.	TRGJP1	11	-1	-1	9
25	2.3793661368611403E-4	TGTGCTGCGTGGGCCACTAAGAAACTCTTT	CAAWATKKLF	TRGV10	.	TRGJ1	12	-1	-1	17
25	2.3793661368611403E-4	TGTGCTGCGTGCCGGAAACTCTTT	CAACRKLF	TRGV10	.	TRGJ1	10	-1	-1	14
25	2.3793661368611403E-4	TGTGCCTTGTGGGAGTTCCTCCCTTATTATAAGAAACTCTTT	CALWEFLPYYKKLF	TRGV9	.	TRGJ1	14	-1	-1	23
25	2.3793661368611403E-4	TGTGCCTTGTGGGAGGGCACGAATTATTATAAGAAACTCTTT	CALWEGTNYYKKLF	TRGV9	.	TRGJ1	19	-1	-1	19
25	2.3793661368611403E-4	TGTGCTGCGTGGGGGCCGTCGTGGTATAAGAAACTCTTT	CAAWGPSWYKKLF	TRGV10	.	TRGJ1	12	-1	-1	24
25	2.3793661368611403E-4	TGTGCCTTGTGCCGAGAGTATTATTATAAGAAACTCTTT	CALCREYYYKKLF	TRGV9	.	TRGJ1	10	-1	-1	19
25	2.3793661368611403E-4	TGTGCTGCGTGGCGGCGTTGGTTCAAGATATTT	CAAWRRWFKIF	TRGV10	.	TRGJP1	11	-1	-1	16
25	2.3793661368611403E-4	TGTGCGGGCCGATATAAGAAACTCTTT	CAGRYKKLF	TRGV10	.	TRGJ1	4	-1	-1	12
25	2.3793661368611403E-4	TGTGCCTTGTGGGAGGTCGCTCATCATTATTATAAGAAACTCTTT	CALWEVAHHYYKKLF	TRGV9	.	TRGJ1	16	-1	-1	25
25	2.3793661368611403E-4	TGTGCCACCTGGGACGGGCAGGGACTCTTT	CATWDGQGLF	TRGV2	.	TRGJ1	18	-1	-1	23
24	2.2841914913866945E-4	TGTGCCTTGTGGGAGGTGCTCGAGGAGTTGGGCAAAAAAATCAAGGTATTT	CALWEVLEELGKKIKVF	TRGV9	.	TRGJP	18	-1	-1	24
24	2.2841914913866945E-4	TGTGCCTTGTGGGAGGTGAGGACTGAGTTGGGCAAAAAAATCAAGGTATTT	CALWEVRTELGKKIKVF	TRGV9	.	TRGJP	17	-1	-1	24
24	2.2841914913866945E-4	TGTGCCTTGTGGGAGGTAACCCGAGGACCAAATTATTATAAGAAACTCTTT	CALWEVTRGPNYYKKLF	TRGV9	.	TRGJ1	16	-1	-1	30
24	2.2841914913866945E-4	TGTGCCTCGTTCGGTGACACCCAAGAGTTGGGCAAAAAAATCAAGGTATTT	CASFGDTQELGKKIKVF	TRGV9	.	TRGJP	9	-1	-1	21
24	2.2841914913866945E-4	TGTGCCTTGTGGTCGGGGGATACCACTGGTTGGTTCAAGATATTT	CALWSGDTTGWFKIF	TRGV9	.	TRGJP1	11	-1	-1	19
24	2.2841914913866945E-4	TGTGCCTTGTGGGAGGTGCATTCCACTGGTTGGTTCAAGATATTT	CALWEVHSTGWFKIF	TRGV9	.	TRGJP1	19	-1	-1	19
24	2.2841914913866945E-4	TGTGCCTTGTGGGAGGTGGGGTTGGGCAAAAAAATCAAGGTATTT	CALWEVGLGKKIKVF	TRGV9	.	TRGJP	17	-1	-1	20
24	2.2841914913866945E-4	TGTGCCTTGTGGGAGGCACCGCGCGGTTATTATAAGAAACTCTTT	CALWEAPRGYYKKLF	TRGV9	.	TRGJ1	15	-1	-1	26
24	2.2841914913866945E-4	TGTGCCACCTGGGACGGGCAGAGCACTGGTTGGTTCAAGATATTT	CATWDGQSTGWFKIF	TRGV2	.	TRGJP1	18	-1	-1	23
24	2.2841914913866945E-4	TGTGCTGCGTGGGATTTGGGCACTGGTTGGTTCAAGATATTT	CAAWDLGTGWFKIF	TRGV10	.	TRGJP1	15	-1	-1	20
24	2.2841914913866945E-4	TGTGCTGCGTGGGATGGGGGGCTTGGGTATAAGAAACTCTTT	CAAWDGGLGYKKLF	TRGV10	.	TRGJ1	14	-1	-1	27
24	2.2841914913866945E-4	TGTGCTGCGTGGGACTGTCTCACTGGTTGGTTCAAGATATTT	CAAWDCLTGWFKIF	TRGV10	.	TRGJP1	13	-1	-1	20
24	2.2841914913866945E-4	TGTGCCTTGTGGGAGGTTGCCACTTATTATAAGAAACTCTTT	CALWEVATYYKKLF	TRGV9	.	TRGJ1	16	-1	-1	23
24	2.2841914913866945E-4	TGTGCCTTGTGGGAGGTCTTGAATTATTATAAGAAACTCTTT	CALWEVLNYYKKLF	TRGV9	.	TRGJ1	16	-1	-1	20
24	2.2841914913866945E-4	TGTGCCTTGTGGGAGGTCCCCATTTATTATAAGAAACTCTTT	CALWEVPIYYKKLF	TRGV9	.	TRGJ1	16	-1	-1	23
24	2.2841914913866945E-4	TGTGCCTTGTGGGAGGTGCGAGGATATTATAAGAAACTCTTT	CALWEVRGYYKKLF	TRGV9	.	TRGJ1	18	-1	-1	24
24	2.2841914913866945E-4	TGTGCCTTGTGGGAGGCTTACATTTATTATAAGAAACTCTTT	CALWEAYIYYKKLF	TRGV9	.	TRGJ1	15	-1	-1	23
24	2.2841914913866945E-4	TGTGCCTTGTGGGAGGCCCCGATTTATTATAAGAAACTCTTT	CALWEAPIYYKKLF	TRGV9	.	TRGJ1	15	-1	-1	19
24	2.2841914913866945E-4	TGTGCCTTGTGGGAGGACCCGAATTATTATAAGAAACTCTTT	CALWEDPNYYKKLF	TRGV9	.	TRGJ1	15	-1	-1	19
24	2.2841914913866945E-4	TGTGCCACCTGGGAAGATACCACTGGTTGGTTCAAGATATTT	CATWEDTTGWFKIF	TRGV8	.	TRGJP1	13	-1	-1	16
24	2.2841914913866945E-4	TGTGCTGCGTGGGATTATATTGGTTGGTTCAAGATATTT	CAAWDYIGWFKIF	TRGV10	.	TRGJP1	16	-1	-1	20
24	2.2841914913866945E-4	TGTGCCTTGTGGGAGGTGCGGTCGCGGTTCAAGATATTT	CALWEVRSRFKIF	TRGV9	.	TRGJP1	18	-1	-1	25
24	2.2841914913866945E-4	TGTGCCTTGTGGGAGACCCCATATTATAAGAAACTCTTT	CALWETPYYKKLF	TRGV9	.	TRGJ1	14	-1	-1	21
24	2.2841914913866945E-4	TGTGCTGCGTGGGTATCTTATTATAAGAAACTCTTT	CAAWVSYYKKLF	TRGV10	.	TRGJ1	12	-1	-1	17
24	2.2841914913866945E-4	TGTGCTGCGTGGGCCGATGCCCTTAAGAAACTCTTT	CAAWADALKKLF	TRGV10	.	TRGJ1	12	-1	-1	23
24	2.2841914913866945E-4	TGTGCCTTGTGGGCACCCGAGGGAAAGAAACTCTTT	CALWAPEGKKLF	TRGV9	.	TRGJ2	12	-1	-1	24
24	2.2841914913866945E-4	TGTGCTGCCGGGCCCATTGCCGAGAAACTCTTT	CAAGPIAEKLF	TRGV10	.	TRGJ1	7	-1	-1	22
24	2.2841914913866945E-4	TGTGCTGCGTGGGATTTCCCGGAGAAACTCTTT	CAAWDFPEKLF	TRGV10	.	TRGJ1	15	-1	-1	22
24	2.2841914913866945E-4	TGTGCTGCGTGGGACGTCAATAAGAAACTCTTT	CAAWDVNKKLF	TRGV10	.	TRGJ1	13	-1	-1	19
24	2.2841914913866945E-4	TGTGCCACCTGGGACGGGCCGGGGAAACTCTTT	CATWDGPGKLF	TRGV2	.	TRGJ1	19	-1	-1	23
24	2.2841914913866945E-4	TGTGCTGCGTGGTTATGGAAACTCTTT	CAAWLWKLF	TRGV10	.	TRGJ1	11	-1	-1	17
24	2.2841914913866945E-4	TGTGCCTGCCGGGGCAAGAAACTCTTT	CACRGKKLF	TRGV9	.	TRGJ1	6	-1	-1	15
24	2.2841914913866945E-4	TGTGCTGCGTGGGTTCATACCACTGGTTGGTTCAAGATATTT	CAAWVHTTGWFKIF	TRGV10	.	TRGJP1	12	-1	-1	16
24	2.2841914913866945E-4	TGTGCTGCGTGGGATTCCTACACTGGTTGGTTCAAGATATTT	CAAWDSYTGWFKIF	TRGV10	.	TRGJP1	15	-1	-1	20
24	2.2841914913866945E-4	TGTGCTGCGTGGGATCCCCCCGGTCATTATAAGAAACTCTTT	CAAWDPPGHYKKLF	TRGV10	.	TRGJ1	14	-1	-1	25
24	2.2841914913866945E-4	TGTGCCTTGTGGGAGGCGCGCAGAGGTTATAAGAAACTCTTT	CALWEARRGYKKLF	TRGV9	.	TRGJ1	18	-1	-1	26
24	2.2841914913866945E-4	TGTGCCTTGTGGGAGACTCCATATTATTATAAGAAACTCTTT	CALWETPYYYKKLF	TRGV9	.	TRGJ1	14	-1	-1	22
24	2.2841914913866945E-4	TGTGCCTTGTGGGAGGTGTACGATTATAAGAAACTCTTT	CALWEVYDYKKLF	TRGV9	.	TRGJ1	20	-1	-1	22
24	2.2841914913866945E-4	TGTGCCACCTGGGACGGCCTATATTATAAGAAACTCTTT	CATWDGLYYKKLF	TRGV2	.	TRGJ1	16	-1	-1	21
24	2.2841914913866945E-4	TGTGCTGCGTGGGATACTGGTTGGTTCAAGATATTT	CAAWDTGWFKIF	TRGV10	.	TRGJP1	14	-1	-1	15
24	2.2841914913866945E-4	TGTGCTGCGTGGGATAGCCTAAGTGGGAAACTCTTT	CAAWDSLSGKLF	TRGV10	.	TRGJ1	14	-1	-1	26
24	2.2841914913866945E-4	TGTGCCTTGTGGGAGGTCTGTTATAAGAAACTCTTT	CALWEVCYKKLF	TRGV9	.	TRGJ1	16	-1	-1	20
24	2.2841914913866945E-4	TGTGCCTTGTGGGAGGCAGGTTATAAGAAACTCTTT	CALWEAGYKKLF	TRGV9	.	TRGJ1	15	-1	-1	20
24	2.2841914913866945E-4	TGTGCCCTCGTAGCGAATTATTATAAGAAACTCTTT	CALVANYYKKLF	TRGV9	.	TRGJ1	5	-1	-1	13
24	2.2841914913866945E-4	TGTGCCACCTGGGATGGACATTATAAGAAACTCTTT	CATWDGHYKKLF	TRGV8	.	TRGJ1	14	-1	-1	19
24	2.2841914913866945E-4	TGTGCCTTGTGGGAGACCTATAAGAAACTCTTT	CALWETYKKLF	TRGV9	.	TRGJ1	14	-1	-1	18
24	2.2841914913866945E-4	TGTGCCTTGTGGGAGACGCAGGGGAAACTCTTT	CALWETQGKLF	TRGV9	.	TRGJ1	14	-1	-1	23
24	2.2841914913866945E-4	TGTGCTGCGTGGGTAAGGAAGAAACTCTTT	CAAWVRKKLF	TRGV10	.	TRGJ1	12	-1	-1	18
24	2.2841914913866945E-4	TGTGCTGCGTGGGGTCGTAAGAAACTCTTT	CAAWGRKKLF	TRGV10	.	TRGJ1	12	-1	-1	17
24	2.2841914913866945E-4	TGTGCTGCGTGGGATTTAGGGAAACTCTTT	CAAWDLGKLF	TRGV10	.	TRGJ1	15	-1	-1	20
24	2.2841914913866945E-4	TGTGCTGCGTGGGATGGGGAGAAACTCTTT	CAAWDGEKLF	TRGV10	.	TRGJ1	14	-1	-1	19
24	2.2841914913866945E-4	TGTGCTGCGTGGGATAGGAAGAAACTCTTT	CAAWDRKKLF	TRGV10	.	TRGJ1	14	-1	-1	18
24	2.2841914913866945E-4	TGTGCCTTGTGGGGGGATAAGAAACTCTTT	CALWGDKKLF	TRGV9	.	TRGJ1	15	-1	-1	16
24	2.2841914913866945E-4	TGTGCTGCGTGGGGGGAGAAACTCTTT	CAAWGEKLF	TRGV10	.	TRGJ2	12	-1	-1	16
24	2.2841914913866945E-4	TGTGCCTTGTGGGAGGTGCCTACCACTGGTTGGTTCAAGATATTT	CALWEVPTTGWFKIF	TRGV9	.	TRGJP1	18	-1	-1	20
24	2.2841914913866945E-4	TGTGCCTTGTGGGAGTTCTCGAATTATTATAAGAAACTCTTT	CALWEFSNYYKKLF	TRGV9	.	TRGJ1	14	-1	-1	18
24	2.2841914913866945E-4	TGTGCTGCGTGGGATCCCTCCTGTTGGTTCAAGATATTT	CAAWDPSCWFKIF	TRGV10	.	TRGJP1	14	-1	-1	22
24	2.2841914913866945E-4	TGTGCCACCTGGGACGGCACTGGTTGGTTCAAGATATTT	CATWDGTGWFKIF	TRGV2	.	TRGJP1	16	-1	-1	17
24	2.2841914913866945E-4	TGTGCCTTGTGGAGTTACAAGAAACTCTTT	CALWSYKKLF	TRGV9	.	TRGJ1	11	-1	-1	14
24	2.2841914913866945E-4	TGTGCCACCTGGGACGAGAAACTCTTT	CATWDEKLF	TRGV2	.	TRGJ1	15	-1	-1	16
23	2.189016845912249E-4	TGTGCTGCGTGGGATCGAAACCACTCTTATACCACTGGTTGGTTCAAGATATTT	CAAWDRNHSYTTGWFKIF	TRGV10	.	TRGJP1	14	-1	-1	27
23	2.189016845912249E-4	TGTGCCTTGTGGGAGGTGCAATTGCAAGAGTTGGGCAAAAAAATCAAGGTATTT	CALWEVQLQELGKKIKVF	TRGV9	.	TRGJP	19	-1	-1	23
23	2.189016845912249E-4	TGTGCCTTGTGGGAGGGCGAACCGGAGTTGGGCAAAAAAATCAAGGTATTT	CALWEGEPELGKKIKVF	TRGV9	.	TRGJP	15	-1	-1	24
23	2.189016845912249E-4	TGTGCTGCGTGGGATTACGGTGGGGCGAATTATTATAAGAAACTCTTT	CAAWDYGGANYYKKLF	TRGV10	.	TRGJ1	18	-1	-1	25
23	2.189016845912249E-4	TGTGCCTTGTGGGAGCTCCAAGAGTTGGGCAAAAAAATCAAGGTATTT	CALWELQELGKKIKVF	TRGV9	.	TRGJP	14	-1	-1	18
23	2.189016845912249E-4	TGTGCCTTGTGGGAGGTGCGTCTTCGGTATTATAAGAAACTCTTT	CALWEVRLRYYKKLF	TRGV9	.	TRGJ1	18	-1	-1	27
23	2.189016845912249E-4	TGTGCCTTGTGGGAGGTGCAAATGAACTATTATAAGAAACTCTTT	CALWEVQMNYYKKLF	TRGV9	.	TRGJ1	19	-1	-1	23
23	2.189016845912249E-4	TGTGCCTTGTGGGAGGTGGACGCCCTTGGGGGTAAGAAACTCTTT	CALWEVDALGGKKLF	TRGV9	.	TRGJ1	20	-1	-1	32
23	2.189016845912249E-4	TGTGCCTTGTGGGAGGTGAGGGTTTGTTCTTATAAGAAACTCTTT	CALWEVRVCSYKKLF	TRGV9	.	TRGJ1	17	-1	-1	26
23	2.189016845912249E-4	TGTGCCTTGTGGGAGGTGAGGATGGGCAAAAAAATCAAGGTATTT	CALWEVRMGKKIKVF	TRGV9	.	TRGJP	17	-1	-1	22
23	2.189016845912249E-4	TGTGCTGCGTGCAGGTTTACCACTGGTTGGTTCAAGATATTT	CAACRFTTGWFKIF	TRGV10	.	TRGJP1	10	-1	-1	17
23	2.189016845912249E-4	TGTGCTGCGTGGGATAGTACCACTGGTTGGTTCAAGATATTT	CAAWDSTTGWFKIF	TRGV10	.	TRGJP1	14	-1	-1	8
23	2.189016845912249E-4	TGTGCCTTGTGGGAGGTCTACCAGGGACATAGGATGCTCTTT	CALWEVYQGHRMLF	TRGV9	.	TRGJ1	16	-1	-1	36
23	2.189016845912249E-4	TGTGCCTTGTGGGAGGTGCTCGGGCCGTGGGAGAAACTCTTT	CALWEVLGPWEKLF	TRGV9	.	TRGJ1	18	-1	-1	31
23	2.189016845912249E-4	TGTGCCTTGTGGGAGGCCATGAATTATTATAAGAAACTCTTT	CALWEAMNYYKKLF	TRGV9	.	TRGJ1	15	-1	-1	20
23	2.189016845912249E-4	TGTGCCTTGTGGGAGGAAAGAATTTATTATAAGAAACTCTTT	CALWEERIYYKKLF	TRGV9	.	TRGJ1	15	-1	-1	19
23	2.189016845912249E-4	TGTGCCTTGTGGGAGGTGCAAGGGGGGTTGAAACTCTTT	CALWEVQGGLKLF	TRGV9	.	TRGJ1	19	-1	-1	29
23	2.189016845912249E-4	TGTGCCTTGTGGGAGGTGGGCAGTTATAAGAAACTCTTT	CALWEVGSYKKLF	TRGV9	.	TRGJ1	17	-1	-1	23
23	2.189016845912249E-4	TGTGCCACCTGGGACGGGTTTTATTATAAGAAACTCTTT	CATWDGFYYKKLF	TRGV2	.	TRGJ1	17	-1	-1	20
23	2.189016845912249E-4	TGTGCTGCGTGGGATATTGGTTGGTTCAAGATATTT	CAAWDIGWFKIF	TRGV10	.	TRGJP1	14	-1	-1	17
23	2.189016845912249E-4	TGTGCTGCGTGGAACCTTTATTATAAGAAACTCTTT	CAAWNLYYKKLF	TRGV10	.	TRGJ1	11	-1	-1	17
23	2.189016845912249E-4	TGTGCCTTGTGGGAGGTATATTATAAGAAACTCTTT	CALWEVYYKKLF	TRGV9	.	TRGJ1	16	-1	-1	18
23	2.189016845912249E-4	TGTGCCTTGTGGGAGGCCCACAGCAAGAAACTCTTT	CALWEAHSKKLF	TRGV9	.	TRGJ1	15	-1	-1	24
23	2.189016845912249E-4	TGTGCCACCTGGGATTGGTATTATAAGAAACTCTTT	CATWDWYYKKLF	TRGV8	.	TRGJ1	17	-1	-1	18
23	2.189016845912249E-4	TGTGCTGCGTGGCCCTATTATAAGAAACTCTTT	CAAWPYYKKLF	TRGV10	.	TRGJ2	11	-1	-1	15
23	2.189016845912249E-4	TGTGCTGCGTGGGTCGGGTATAAGAAACTCTTT	CAAWVGYKKLF	TRGV10	.	TRGJ1	12	-1	-1	18
23	2.189016845912249E-4	TGTGCTGCGTGGGGGTGTTGGTTCAAGATATTT	CAAWGCWFKIF	TRGV10	.	TRGJP1	12	-1	-1	16
23	2.189016845912249E-4	TGTGCTGCGTGGGATTATCAGGGGAAACTCTTT	CAAWDYQGKLF	TRGV10	.	TRGJ1	16	-1	-1	23
23	2.189016845912249E-4	TGTGCCACCTGGGACGGTTATAAGAAACTCTTT	CATWDGYKKLF	TRGV2	.	TRGJ1	16	-1	-1	17
23	2.189016845912249E-4	TGTGCTGCGGATAAGAAACTCTTT	CAADKKLF	TRGV10	.	TRGJ1	8	-1	-1	10
23	2.189016845912249E-4	TGTGCCTTGTGGGAGCCCGATACCACTGGTTGGTTCAAGATATTT	CALWEPDTTGWFKIF	TRGV9	.	TRGJP1	14	-1	-1	19
23	2.189016845912249E-4	TGTGCCTTGTGGGAGGTCACTACGAATTATTATAAGAAACTCTTT	CALWEVTTNYYKKLF	TRGV9	.	TRGJ1	19	-1	-1	22
23	2.189016845912249E-4	TGTGCCTTGTGGGAGGTGGCGAACCCAGATTATAAGAAACTCTTT	CALWEVANPDYKKLF	TRGV9	.	TRGJ1	17	-1	-1	28
23	2.189016845912249E-4	TGTGCCTTGTGGGAGGAAAAGTTGGGCAAAAAAATCAAGGTATTT	CALWEEKLGKKIKVF	TRGV9	.	TRGJP	15	-1	-1	16
23	2.189016845912249E-4	TGTGCTGCGTGGGATTTTGGCACTGGTTGGTTCAAGATATTT	CAAWDFGTGWFKIF	TRGV10	.	TRGJP1	15	-1	-1	20
23	2.189016845912249E-4	TGTGCTGCGTGGGATTGCGGCCTTTATAAGAAACTCTTT	CAAWDCGLYKKLF	TRGV10	.	TRGJ1	18	-1	-1	23
23	2.189016845912249E-4	TGTGCTGCGTGGGATCGGGGCTATTACAAGAAACTCTTT	CAAWDRGYYKKLF	TRGV10	.	TRGJ1	14	-1	-1	21
23	2.189016845912249E-4	TGTGCTGCGTGGGCCCCGCATAAGAAACTCTTT	CAAWAPHKKLF	TRGV10	.	TRGJ1	12	-1	-1	19
23	2.189016845912249E-4	TGTGCTGCGTGGGATTATCGCGAGAAACTCTTT	CAAWDYREKLF	TRGV10	.	TRGJ1	16	-1	-1	22
23	2.189016845912249E-4	TGTGCTGCGTGGATCCCTTATAAGAAACTCTTT	CAAWIPYKKLF	TRGV10	.	TRGJ1	11	-1	-1	17
23	2.189016845912249E-4	TGTGCCTTGTCCACTGGTTGGTTCAAGATATTT	CALSTGWFKIF	TRGV9	.	TRGJP1	9	-1	-1	10
23	2.189016845912249E-4	TGTGCCTTGTGGAAGTATTATAAGAAACTCTTT	CALWKYYKKLF	TRGV9	.	TRGJ1	14	-1	-1	11
23	2.189016845912249E-4	TGTGCTGCGTGGGATTCGCGGAAACTCTTT	CAAWDSRKLF	TRGV10	.	TRGJ1	15	-1	-1	20
23	2.189016845912249E-4	TGTGCTGCGTGGGATTGTGGGAAACTCTTT	CAAWDCGKLF	TRGV10	.	TRGJ1	15	-1	-1	20
23	2.189016845912249E-4	TCGTCGGGCAAAAAAATCAAGGTATTT	SSGKKIKVF	TRGV9	.	TRGJP	0	-1	-1	2
23	2.189016845912249E-4	TGTGCTGCGTGGGTCCAATATACCACTGGTTGGTTCAAGATATTT	CAAWVQYTTGWFKIF	TRGV10	.	TRGJP1	12	-1	-1	17
23	2.189016845912249E-4	TGTGCTGCGTGGGATTATCCCCGTGGGGATTATAAGAAACTCTTT	CAAWDYPRGDYKKLF	TRGV10	.	TRGJ1	16	-1	-1	28
23	2.189016845912249E-4	TGTGCCTTGTGGGAGGTGCAGGATTATAAGAAACTCTTT	CALWEVQDYKKLF	TRGV9	.	TRGJ1	19	-1	-1	22
23	2.189016845912249E-4	TGTGCCTTGTGGGAGGTGCTATATAAGAAACTCTTT	CALWEVLYKKLF	TRGV9	.	TRGJ1	18	-1	-1	21
23	2.189016845912249E-4	TGTGCTGCGTGGGATTTGACCCAGAAACTCTTT	CAAWDLTQKLF	TRGV10	.	TRGJ1	15	-1	-1	22
23	2.189016845912249E-4	TGTGCTGCGTGGGATAGGGGGAAACTCTTT	CAAWDRGKLF	TRGV10	.	TRGJ1	14	-1	-1	20
23	2.189016845912249E-4	TGTGCCTTGTGGGATAAGGGTTCCACTGGTTGGTTCAAGATATTT	CALWDKGSTGWFKIF	TRGV9	.	TRGJP1	13	-1	-1	22
23	2.189016845912249E-4	TGTGCCTTGTGGGAGGTGCGGGGATATAAGAAACTCTTT	CALWEVRGYKKLF	TRGV9	.	TRGJ1	18	-1	-1	24
23	2.189016845912249E-4	TGTGCCTTGTGGGAGGGGTTTTATTATAAGAAACTCTTT	CALWEGFYYKKLF	TRGV9	.	TRGJ1	15	-1	-1	20
22	2.0938422004378033E-4	TGTGCCTTGTGGGAGCCACGAAGGGGCCAAGAGTTGGGCAAAAAAATCAAGGTATTT	CALWEPRRGQELGKKIKVF	TRGV9	.	TRGJP	14	-1	-1	23
22	2.0938422004378033E-4	TGTGCTGCGTGGGATTATTCGTGTGGTGGCACTGGTTGGTTCAAGATATTT	CAAWDYSCGGTGWFKIF	TRGV10	.	TRGJP1	16	-1	-1	29
22	2.0938422004378033E-4	TGTGCCTTGTGGGAGTCCCTCCCTAAGTTGGGCAAAAAAATCAAGGTATTT	CALWESLPKLGKKIKVF	TRGV9	.	TRGJP	22	-1	-1	25
22	2.0938422004378033E-4	TGTGCCTTGTGGGAGCACAAACCCTGGGCCTTATTTTATAAGAAACTCTTT	CALWEHKPWALFYKKLF	TRGV9	.	TRGJ1	14	-1	-1	32
22	2.0938422004378033E-4	TGTGCCTTGTGGGAGGCCGCCCAAGAGTTGGGCAAAAAAATCAAGGTATTT	CALWEAAQELGKKIKVF	TRGV9	.	TRGJP	15	-1	-1	21
22	2.0938422004378033E-4	TGTGCCACCTGGGATAGGCCCCAAGGCTCCACTGGTTGGTTCAAGATATTT	CATWDRPQGSTGWFKIF	TRGV8	.	TRGJP1	19	-1	-1	28
22	2.0938422004378033E-4	TGTGCCTTGTGGGAGTCACCAGAGTTGGGCAAAAAAATCAAGGTATTT	CALWESPELGKKIKVF	TRGV9	.	TRGJP	19	-1	-1	20
22	2.0938422004378033E-4	TGTGCCTTGTGGGAGGTTGAAGAGTTGGGCAAAAAAATCAAGGTATTT	CALWEVEELGKKIKVF	TRGV9	.	TRGJP	16	-1	-1	19
22	2.0938422004378033E-4	TGTGCCTTGTGGGAGGTCCTGGTGACAGGTGGTTGGTTCAAGATATTT	CALWEVLVTGGWFKIF	TRGV9	.	TRGJP1	16	-1	-1	29
22	2.0938422004378033E-4	TGTGCCTTGTGGGAGGTCCCTCCACAGACTTATTATAAGAAACTCTTT	CALWEVPPQTYYKKLF	TRGV9	.	TRGJ1	25	-1	-1	26
22	2.0938422004378033E-4	TGTGCCTTGTGGGAGGTCCGCCCCCCAAATTATTATAAGAAACTCTTT	CALWEVRPPNYYKKLF	TRGV9	.	TRGJ1	26	-1	-1	27
22	2.0938422004378033E-4	TGTGCTGCGTGGGATTATATTTGCAAACCGGAACAGAAACTCTTT	CAAWDYICKPEQKLF	TRGV10	.	TRGJ1	16	-1	-1	34
22	2.0938422004378033E-4	TGTGCTGCGCCGGATGCTTATACCACTGGTTGGTTCAAGATATTT	CAAPDAYTTGWFKIF	TRGV10	.	TRGJP1	14	-1	-1	18
22	2.0938422004378033E-4	TGTGCCTTGTGGGAGGTGAGCACTAGTTATTATAAGAAACTCTTT	CALWEVSTSYYKKLF	TRGV9	.	TRGJ1	17	-1	-1	26
22	2.0938422004378033E-4	TGTGCCTTGTGGGAGGGATTTTTCTTTGGTTGGTTCAAGATATTT	CALWEGFFFGWFKIF	TRGV9	.	TRGJP1	15	-1	-1	26
22	2.0938422004378033E-4	TGTGCTGCGTGGGATTTCAGTTGGGGGGATAAGAAACTCTTT	CAAWDFSWGDKKLF	TRGV10	.	TRGJ1	15	-1	-1	28
22	2.0938422004378033E-4	TGTGCCACCTGGGACAGGCGCCATTATTATAAGAAACTCTTT	CATWDRRHYYKKLF	TRGV7	.	TRGJ1	18	-1	-1	22
22	2.0938422004378033E-4	TGTGCCTTGTGGGAGTCCACTGGTTGGTTCAAGATATTT	CALWESTGWFKIF	TRGV9	.	TRGJP1	14	-1	-1	16
22	2.0938422004378033E-4	TGTGCTCCCCTAGGAGGGTATTATAAGAAACTCTTT	CAPLGGYYKKLF	TRGV10	.	TRGJ1	5	-1	-1	18
22	2.0938422004378033E-4	TGTGCTGCGTGGGATCGTAGGGATAAGAAACTCTTT	CAAWDRRDKKLF	TRGV10	.	TRGJ1	14	-1	-1	22
22	2.0938422004378033E-4	TGTGCCTTGTGGGTCCGTTATTATAAGAAACTCTTT	CALWVRYYKKLF	TRGV9	.	TRGJ1	12	-1	-1	17
22	2.0938422004378033E-4	TGTGCCTTGTGGGTGAATTATTATAAGAAACTCTTT	CALWVNYYKKLF	TRGV9	.	TRGJ1	12	-1	-1	14
22	2.0938422004378033E-4	TGTGCCACCTGGGACGGGCTCTATAAGAAACTCTTT	CATWDGLYKKLF	TRGV2	.	TRGJ1	18	-1	-1	21
22	2.0938422004378033E-4	TGTGCTGCGTGGGATCGTTATAAGAAACTCTTT	CAAWDRYKKLF	TRGV10	.	TRGJ1	14	-1	-1	17
22	2.0938422004378033E-4	TGTGCTGCGTGGGATTATGAGAAACTCTTT	CAAWDYEKLF	TRGV10	.	TRGJ1	16	-1	-1	13
22	2.0938422004378033E-4	TGTGCTGCGTGGGATCAGGGGAAACTCTTT	CAAWDQGKLF	TRGV10	.	TRGJ1	14	-1	-1	20
22	2.0938422004378033E-4	TGTGCTGCGTGGGACAAACCCAAACTCTTT	CAAWDKPKLF	TRGV10	.	TRGJ1	13	-1	-1	21
22	2.0938422004378033E-4	TGTGCTGCGTGGGATTTTAAACTCTTT	CAAWDFKLF	TRGV10	.	TRGJ1	15	-1	-1	18
22	2.0938422004378033E-4	TGTGCTCCAAAGAAACTCTTT	CAPKKLF	TRGV10	.	TRGJ1	5	-1	-1	9
22	2.0938422004378033E-4	TGTGCCTTTAAGAAACTCTTT	CAFKKLF	TRGV9	.	TRGJ1	7	-1	-1	8
22	2.0938422004378033E-4	TGTGCCTTGTGGGAGGAGCAAGGGGAGAGTTGGTTCAAGATATTT	CALWEEQGESWFKIF	TRGV9	.	TRGJP1	19	-1	-1	28
22	2.0938422004378033E-4	TGTGCCACCTGGGACGGGCTGGGGAGTGATTGGATCAAGACGTTT	CATWDGLGSDWIKTF	TRGV2	.	TRGJP2	18	-1	-1	24
22	2.0938422004378033E-4	TGTGCTGCGTGGGATTATAAAGCCTATTATAAGAAACTCTTT	CAAWDYKAYYKKLF	TRGV10	.	TRGJ1	16	-1	-1	24
22	2.0938422004378033E-4	TGTGCCTTGTGGGAGTCGTCCAAGAATTATAAGAAACTCTTT	CALWESSKNYKKLF	TRGV9	.	TRGJ1	14	-1	-1	25
22	2.0938422004378033E-4	TGTGCTGCGTGGGATTATAATTATTATAAGAAACTCTTT	CAAWDYNYYKKLF	TRGV10	.	TRGJ1	16	-1	-1	18
22	2.0938422004378033E-4	TGTGCCTTGGGGGGGGGATCAGAGTATAAGAAACTCTTT	CALGGGSEYKKLF	TRGV9	.	TRGJ1	15	-1	-1	24
22	2.0938422004378033E-4	TGTGCTGCGTGGGGGGCTTGGTGGTTCAAGATATTT	CAAWGAWWFKIF	TRGV10	.	TRGJP1	12	-1	-1	18
22	2.0938422004378033E-4	TGTGCTGCGTGGATTGGAGGTTGGTTCAAGATATTT	CAAWIGGWFKIF	TRGV10	.	TRGJP1	14	-1	-1	18
22	2.0938422004378033E-4	TGTGCTGCGTGGGATTTTGATAAGAAACTCTTT	CAAWDFDKKLF	TRGV10	.	TRGJ1	15	-1	-1	13
22	2.0938422004378033E-4	TGTGCCTTGTGGGAGGTCCCCCAGAAACTCTTT	CALWEVPQKLF	TRGV9	.	TRGJ1	16	-1	-1	22
22	2.0938422004378033E-4	TGTGCCTTGTGGGAGAAAAATAAGAAACTCTTT	CALWEKNKKLF	TRGV9	.	TRGJ1	14	-1	-1	19
22	2.0938422004378033E-4	TGTGCCTTGTGGCAATATAAGAAACTCTTT	CALWQYKKLF	TRGV9	.	TRGJ1	11	-1	-1	15
22	2.0938422004378033E-4	TGTGCTGCGTGGGGGAAACTCTTT	CAAWGKLF	TRGV10	.	TRGJ1	12	-1	-1	14
22	2.0938422004378033E-4	TGTGCCTTGTTGTTGGGGGTCGGCGCCACTGGTTGGTTCAAGATATTT	CALLLGVGATGWFKIF	TRGV9	.	TRGJP1	9	-1	-1	25
22	2.0938422004378033E-4	TGTGCTGCGTGGGATGGGACTGGTTGGTTCAAGATATTT	CAAWDGTGWFKIF	TRGV10	.	TRGJP1	14	-1	-1	18
22	2.0938422004378033E-4	TGTGCCTTGTGGGTAGGGAATTATTATAAGAAACTCTTT	CALWVGNYYKKLF	TRGV9	.	TRGJ1	16	-1	-1	17
22	2.0938422004378033E-4	TGTGCCTTGTGGGGGACCCATTATTATAAGAAACTCTTT	CALWGTHYYKKLF	TRGV9	.	TRGJ1	12	-1	-1	19
22	2.0938422004378033E-4	TGTGCCTGTGGGACTGGTTGGTTCAAGATATTT	CACGTGWFKIF	TRGV9	.	TRGJP1	12	-1	-1	12
22	2.0938422004378033E-4	TGTGCCACCTGGGACGGGCCCGGAAAACTCTTT	CATWDGPGKLF	TRGV2	.	TRGJ1	21	-1	-1	24
22	2.0938422004378033E-4	TGTGCTGCCCTCCCTTATAAGAAACTCTTT	CAALPYKKLF	TRGV10	.	TRGJ1	7	-1	-1	14
21	1.9986675549633578E-4	TGTGCCTTGTGGGAGGTGTATATGGGGCAAGAGTTGGGCAAAAAAATCAAGGTATTT	CALWEVYMGQELGKKIKVF	TRGV9	.	TRGJP	17	-1	-1	24
21	1.9986675549633578E-4	TGTGCCTTGTGGGATCCCCGGATGGCAGAGTTGGGCAAAAAAATCAAGGTATTT	CALWDPRMAELGKKIKVF	TRGV9	.	TRGJP	13	-1	-1	23
21	1.9986675549633578E-4	TGTGCCTTGTGGGAGGTGCAATTTGAGTTGGGCAAAAAAATCAAGGTATTT	CALWEVQFELGKKIKVF	TRGV9	.	TRGJP	19	-1	-1	24
21	1.9986675549633578E-4	TGTGCTGCGTGGGATAAATGGGCGGGTATGGGTTGGTTCAAGATATTT	CAAWDKWAGMGWFKIF	TRGV10	.	TRGJP1	14	-1	-1	30
21	1.9986675549633578E-4	TGTGCCTTGTGGGAGGTTACAGAGTTGGGCAAAAAAATCAAGGTATTT	CALWEVTELGKKIKVF	TRGV9	.	TRGJP	16	-1	-1	20
21	1.9986675549633578E-4	TGTGCCTTGTGGGAGAAGCAAGAGTTGGGCAAAAAAATCAAGGTATTT	CALWEKQELGKKIKVF	TRGV9	.	TRGJP	14	-1	-1	17
21	1.9986675549633578E-4	TGTGCTGCGTGGGATGAGAAAGGTGAGCGGTTCAAGATATTT	CAAWDEKGERFKIF	TRGV10	.	TRGJP1	14	-1	-1	28
21	1.9986675549633578E-4	TGTGCCTTGTGGGAGGTAGAGAATTATTATAAGAAACTCTTT	CALWEVENYYKKLF	TRGV9	.	TRGJ1	16	-1	-1	20
21	1.9986675549633578E-4	TGTGCCTTGTGGGAACTGGAGGGTGATTATAAGAAACTCTTT	CALWELEGDYKKLF	TRGV9	.	TRGJ1	13	-1	-1	25
21	1.9986675549633578E-4	TGTGCTGCGTGGGACGTCACTGGTTGGTTCAAGATATTT	CAAWDVTGWFKIF	TRGV10	.	TRGJP1	13	-1	-1	17
21	1.9986675549633578E-4	TGTGCCTTGTGGGGGGGCTATTATTATAAGAAACTCTTT	CALWGGYYYKKLF	TRGV9	.	TRGJ1	15	-1	-1	19
21	1.9986675549633578E-4	TGTGCTGCGTGGGTCCCCCATTATAAGAAACTCTTT	CAAWVPHYKKLF	TRGV10	.	TRGJ1	12	-1	-1	19
21	1.9986675549633578E-4	TGTGCTGCGTGGGCCCTTTATTATAAGAAACTCTTT	CAAWALYYKKLF	TRGV10	.	TRGJ1	12	-1	-1	17
21	1.9986675549633578E-4	TGTGCTGCGTGGATTAGGTATTATAAGAAACTCTTT	CAAWIRYYKKLF	TRGV10	.	TRGJ1	19	-1	-1	18
21	1.9986675549633578E-4	TGTGCCTTGTGGGTATGTTATTATAAGAAACTCTTT	CALWVCYYKKLF	TRGV9	.	TRGJ1	12	-1	-1	17
21	1.9986675549633578E-4	TGTGCCTTGTGGGAGGTGCAAAGATTCAAGATATTT	CALWEVQRFKIF	TRGV9	.	TRGJP1	19	-1	-1	24
21	1.9986675549633578E-4	TGTGCCACCTGGGATATTGGCTATAAGAAACTCTTT	CATWDIGYKKLF	TRGV8	.	TRGJ1	15	-1	-1	21
21	1.9986675549633578E-4	TGTGCTGCGTGGGGCAGGCCGGAGAAACTCTTT	CAAWGRPEKLF	TRGV10	.	TRGJ1	12	-1	-1	22
21	1.9986675549633578E-4	TGTGCTGCGTGGGATTTTCGGAAGAAACTCTTT	CAAWDFRKKLF	TRGV10	.	TRGJ1	15	-1	-1	21
21	1.9986675549633578E-4	TGTGCTGCGTGGGATTATCCGGAGAAACTCTTT	CAAWDYPEKLF	TRGV10	.	TRGJ1	16	-1	-1	22
21	1.9986675549633578E-4	TGTGCTGCGTGGGATTTTAGGAAACTCTTT	CAAWDFRKLF	TRGV10	.	TRGJ1	15	-1	-1	13
21	1.9986675549633578E-4	TGTGCTGCGTGGAGCGTCAAGAAACTCTTT	CAAWSVKKLF	TRGV10	.	TRGJ1	11	-1	-1	18
21	1.9986675549633578E-4	TGTGCTGCGTGGGATGAGAAACTCTTT	CAAWDEKLF	TRGV10	.	TRGJ1	14	-1	-1	13
21	1.9986675549633578E-4	TGTGCTACCCCCCATAAGAAACTCTTT	CATPHKKLF	TRGV10	.	TRGJ1	5	-1	-1	13
21	1.9986675549633578E-4	TGTGCTGCGTGGGATCAACTCTTT	CAAWDQLF	TRGV10	.	TRGJ1	14	-1	-1	16
21	1.9986675549633578E-4	TGTGCCACGAAGAAACTCTTT	CATKKLF	TRGV3	.	TRGJ1	7	-1	-1	9
21	1.9986675549633578E-4	TGTGCCCACAAACTCTTT	CAHKLF	TRGV9	.	TRGJ1	5	-1	-1	9
21	1.9986675549633578E-4	TGTGCGCCCCGGATATTT	CAPRIF	TRGV10	.	TRGJP1	4	-1	-1	11
21	1.9986675549633578E-4	TGTGCCTTGTGGGAGCCGAGCGAGTTGGGCAAAAAAATCAAGGTATTT	CALWEPSELGKKIKVF	TRGV9	.	TRGJP	14	-1	-1	21
21	1.9986675549633578E-4	TGTGCTGCGTGGGCCGGATATACCACTGGTTGGTTCAAGATATTT	CAAWAGYTTGWFKIF	TRGV10	.	TRGJP1	12	-1	-1	17
21	1.9986675549633578E-4	TGTGCCTTGTGGGAGGGCCTAAATCCCGGTTGGTTCAAGATATTT	CALWEGLNPGWFKIF	TRGV9	.	TRGJP1	15	-1	-1	27
21	1.9986675549633578E-4	TGTGCTGCGTGGGACTATACCACTGGTTGGTTCAAGATATTT	CAAWDYTTGWFKIF	TRGV10	.	TRGJP1	16	-1	-1	8
21	1.9986675549633578E-4	TGTGCTGCGTGGGTGAGGGCTGGTTGGTTCAAGATATTT	CAAWVRAGWFKIF	TRGV10	.	TRGJP1	12	-1	-1	19
21	1.9986675549633578E-4	TGTGCTGCGTGGGAGGCCTGGGGTTATAAGAAACTCTTT	CAAWEAWGYKKLF	TRGV10	.	TRGJ1	13	-1	-1	23
21	1.9986675549633578E-4	TGTGCCTTGTGGGAGCTGAATTATTATAAGAAACTCTTT	CALWELNYYKKLF	TRGV9	.	TRGJ1	17	-1	-1	17
21	1.9986675549633578E-4	TGTGCCTTGTGGGAGGTGATGTCGTATAAGAAACTCTTT	CALWEVMSYKKLF	TRGV9	.	TRGJ1	17	-1	-1	24
21	1.9986675549633578E-4	TGTGCCTTGTGGGAGGGGGGGGTCTGGTTCAAGATATTT	CALWEGGVWFKIF	TRGV9	.	TRGJP1	15	-1	-1	20
21	1.9986675549633578E-4	TGTGCTGCGTGGGATTGGGATTATAAGAAACTCTTT	CAAWDWDYKKLF	TRGV10	.	TRGJ1	15	-1	-1	19
21	1.9986675549633578E-4	TGTGCTGCGTGGGATAGGGGCTATAAGAAACTCTTT	CAAWDRGYKKLF	TRGV10	.	TRGJ1	14	-1	-1	21
21	1.9986675549633578E-4	TGTGCTGCGTGGGTGTATTATAAGAAACTCTTT	CAAWVYYKKLF	TRGV10	.	TRGJ1	12	-1	-1	15
21	1.9986675549633578E-4	TGTGCCTTGTTCTATTATTATAAGAAACTCTTT	CALFYYYKKLF	TRGV9	.	TRGJ1	9	-1	-1	13
21	1.9986675549633578E-4	TGTGCCTCCCTGAATTATTATAAGAAACTCTTT	CASLNYYKKLF	TRGV9	.	TRGJ1	6	-1	-1	11
21	1.9986675549633578E-4	TGTGCCACCTGGGATTATTATAAGAAACTCTTT	CATWDYYKKLF	TRGV8	.	TRGJ1	14	-1	-1	13
21	1.9986675549633578E-4	TGTGCTGCGTCCTATTATAAGAAACTCTTT	CAASYYKKLF	TRGV10	.	TRGJ1	9	-1	-1	12
21	1.9986675549633578E-4	TGTGCTGCGTGGAAGAAACTCTTT	CAAWKKLF	TRGV10	.	TRGJ1	11	-1	-1	12
21	1.9986675549633578E-4	TGTGCCTTGAACCTCTTT	CALNLF	TRGV9	.	TRGJ1	8	-1	-1	8
21	1.9986675549633578E-4	TGTGCCACGAGGCTCTTT	CATRLF	TRGV2	.	TRGJ1	7	-1	-1	12
20	1.903492909488912E-4	TGTGCCTTGTGGGAGGTGCAAACCTTTTCGTTGGGCAAAAAAATCAAGGTATTT	CALWEVQTFSLGKKIKVF	TRGV9	.	TRGJP	19	-1	-1	29
20	1.903492909488912E-4	TGTGCCTTGTGGGAGGTAGAAGCCCCTTGGTTGGGCAAAAAAATCAAGGTATTT	CALWEVEAPWLGKKIKVF	TRGV9	.	TRGJP	16	-1	-1	29
20	1.903492909488912E-4	TGTGCCTTGTGGGAGTTGGCGGGGTTGGGCAAAAAAATCAAGGTATTT	CALWELAGLGKKIKVF	TRGV9	.	TRGJP	17	-1	-1	23
20	1.903492909488912E-4	TGTGCCTTGTGGGAGGACCAAGAGTTGGGCAAAAAAATCAAGGTATTT	CALWEDQELGKKIKVF	TRGV9	.	TRGJP	15	-1	-1	18
20	1.903492909488912E-4	TGTGCTGCGTGGGATTTCAGCGACCGGAGTTATAAGAAACTCTTT	CAAWDFSDRSYKKLF	TRGV10	.	TRGJ1	15	-1	-1	29
20	1.903492909488912E-4	TGTGCTGCGTGGGATCATACCACTGGTTGGTTCAAGATATTT	CAAWDHTTGWFKIF	TRGV10	.	TRGJP1	14	-1	-1	8
20	1.903492909488912E-4	TGTGCCTTGTGGGGGGGGACCCTTTATTATAAGAAACTCTTT	CALWGGTLYYKKLF	TRGV9	.	TRGJ1	15	-1	-1	23
20	1.903492909488912E-4	TGTGCCTTGTGGGAGTCCGCCCTTTATTATAAGAAACTCTTT	CALWESALYYKKLF	TRGV9	.	TRGJ1	14	-1	-1	23
20	1.903492909488912E-4	TGTGCCTTGTGGGAGAGCATGGGCAAAAAAATCAAGGTATTT	CALWESMGKKIKVF	TRGV9	.	TRGJP	14	-1	-1	19
20	1.903492909488912E-4	TGTGCCTTGTGGGAATCAAAATTGTATTATAAGAAACTCTTT	CALWESKLYYKKLF	TRGV9	.	TRGJ1	13	-1	-1	24
20	1.903492909488912E-4	TGTGCCTTGTGGGAAGAAAGGGATTATTATAAGAAACTCTTT	CALWEERDYYKKLF	TRGV9	.	TRGJ1	13	-1	-1	22
20	1.903492909488912E-4	TGTGCTGCGTGGGCCCTTAATTATTATAAGAAACTCTTT	CAAWALNYYKKLF	TRGV10	.	TRGJ1	12	-1	-1	18
20	1.903492909488912E-4	TGTGCTGCGTGGACCCCACCGGATTATAAGAAACTCTTT	CAAWTPPDYKKLF	TRGV10	.	TRGJ1	11	-1	-1	22
20	1.903492909488912E-4	TGTGCCTTGTGGGAGGCCCATTATTATAAGAAACTCTTT	CALWEAHYYKKLF	TRGV9	.	TRGJ1	15	-1	-1	19
20	1.903492909488912E-4	TGTGCTGCGTGGGATGGGTATTATAAGAAACTCTTT	CAAWDGYYKKLF	TRGV10	.	TRGJ1	14	-1	-1	18
20	1.903492909488912E-4	TGTGCCTTGTGGGAGGTGAATTATAAGAAACTCTTT	CALWEVNYKKLF	TRGV9	.	TRGJ1	17	-1	-1	19
20	1.903492909488912E-4	TGTGCCTTGTGGGAGGCGGTTTATAAGAAACTCTTT	CALWEAVYKKLF	TRGV9	.	TRGJ1	15	-1	-1	20
20	1.903492909488912E-4	TGTGCCTTGTGGGAGGGTTATTATAAGAAACTCTTT	CALWEGYYKKLF	TRGV9	.	TRGJ2	15	-1	-1	17
20	1.903492909488912E-4	TGTGCCTTGCGCCAACCTTTATATAAGAAACTCTTT	CALRQPLYKKLF	TRGV9	.	TRGJ1	8	-1	-1	18
20	1.903492909488912E-4	TGTGCTGCGTGGGATTCAAGTAAGAAACTCTTT	CAAWDSSKKLF	TRGV10	.	TRGJ1	22	-1	-1	20
20	1.903492909488912E-4	TGTGCTGCGTGGGACGGGTGGTTCAAGATATTT	CAAWDGWFKIF	TRGV10	.	TRGJP1	13	-1	-1	15
20	1.903492909488912E-4	TGTGCCACCTGGGACGGGCCCGTGAAACTCTTT	CATWDGPVKLF	TRGV2	.	TRGJ1	22	-1	-1	23
20	1.903492909488912E-4	TGTGCCACCTGGGACGAGTATAAGAAACTCTTT	CATWDEYKKLF	TRGV2	.	TRGJ1	15	-1	-1	18
20	1.903492909488912E-4	TGTGCCACCTGGGACAGGCTGGAGAAACTCTTT	CATWDRLEKLF	TRGV7	.	TRGJ1	18	-1	-1	22
20	1.903492909488912E-4	TGTGCTGCGTGGTTTTATAAGAAACTCTTT	CAAWFYKKLF	TRGV10	.	TRGJ1	11	-1	-1	14
20	1.903492909488912E-4	TGTGCTGCGTGGGGCGATAAGAAACTCTTT	CAAWGDKKLF	TRGV10	.	TRGJ1	12	-1	-1	16
20	1.903492909488912E-4	TGTGCTGCGTGGGATTGCGAGAAACTCTTT	CAAWDCEKLF	TRGV10	.	TRGJ1	18	-1	-1	19
20	1.903492909488912E-4	TGTGCCTTGTGGGAGGGCCCCCTTCTCTTT	CALWEGPLLF	TRGV9	.	TRGJ1	15	-1	-1	24
20	1.903492909488912E-4	TGTGCTGCGTGGGATCTAAAACTCTTT	CAAWDLKLF	TRGV10	.	TRGJ1	14	-1	-1	18
20	1.903492909488912E-4	TGTGCTGCGTGGAATAAGAAACTCTTT	CAAWNKKLF	TRGV10	.	TRGJ1	14	-1	-1	13
20	1.903492909488912E-4	TGTGCCTTGTGCAGTAAGAAACTCTTT	CALCSKKLF	TRGV9	.	TRGJ1	10	-1	-1	14
20	1.903492909488912E-4	TGTGCTGCGCATAAGAAACTCTTT	CAAHKKLF	TRGV10	.	TRGJ1	8	-1	-1	10
20	1.903492909488912E-4	TGTGCCACGGGGGAACTCTTT	CATGELF	TRGV2	.	TRGJ1	13	-1	-1	13
20	1.903492909488912E-4	TGTGCCAGAGAGAAACTCTTT	CAREKLF	TRGV9	.	TRGJ1	5	-1	-1	10
19	1.8083182640144665E-4	TGTGCCTTGTGGGAGGTGCAGTTCGAAATAATAACCCGTTATTATTATAAGAAACTCTTT	CALWEVQFEIITRYYYKKLF	TRGV9	.	TRGJ1	19	-1	-1	27
19	1.8083182640144665E-4	TGTGCCTTGTGGGAGGTCCAAGTGGGGGGGAATTATTATAAGAAACTCTTT	CALWEVQVGGNYYKKLF	TRGV9	.	TRGJ1	19	-1	-1	29
19	1.8083182640144665E-4	TGTGCCTTGTGGGAGGTGATGCAAGAGTTGGGCAAAAAAATCAAGGTATTT	CALWEVMQELGKKIKVF	TRGV9	.	TRGJP	17	-1	-1	20
19	1.8083182640144665E-4	TGTGCCTTGTGGGAGGAGCCGAAAGAGTTGGGCAAAAAAATCAAGGTATTT	CALWEEPKELGKKIKVF	TRGV9	.	TRGJP	18	-1	-1	22
19	1.8083182640144665E-4	TGTGCTGCGTGGGATTATAAGAGGGGTTGGTGTGTGAAGAAACTCTTT	CAAWDYKRGWCVKKLF	TRGV10	.	TRGJ2	16	-1	-1	36
19	1.8083182640144665E-4	TGTGCCTTGTGGCCGGGGATTAATACCACTGGTTGGTTCAAGATATTT	CALWPGINTTGWFKIF	TRGV9	.	TRGJP1	11	-1	-1	22
19	1.8083182640144665E-4	TGTGCCTTGTGGGGACGGCAAGAGTTGGGCAAAAAAATCAAGGTATTT	CALWGRQELGKKIKVF	TRGV9	.	TRGJP	12	-1	-1	16
19	1.8083182640144665E-4	TGTGCCTTGTGGGAGGCTAAATCCATGAATTATTATAAGAAACTCTTT	CALWEAKSMNYYKKLF	TRGV9	.	TRGJ1	15	-1	-1	26
19	1.8083182640144665E-4	TGTGCCTTGTGGGAGAATAAAGAGTTGGGCAAAAAAATCAAGGTATTT	CALWENKELGKKIKVF	TRGV9	.	TRGJP	14	-1	-1	19
19	1.8083182640144665E-4	TGTGCTGCGTGGGATTATCCCTTAGCGCAGTATAAGAAACTCTTT	CAAWDYPLAQYKKLF	TRGV10	.	TRGJ1	16	-1	-1	30
19	1.8083182640144665E-4	TGTGCTGCGTGGGATTATAGGCAGGGCGATTATAAGAAACTCTTT	CAAWDYRQGDYKKLF	TRGV10	.	TRGJ1	16	-1	-1	28
19	1.8083182640144665E-4	TGTGCTGCGTGGGATTATAAGGCCACTGGTTGGTTCAAGATATTT	CAAWDYKATGWFKIF	TRGV10	.	TRGJP1	16	-1	-1	22
19	1.8083182640144665E-4	TGTGCTGCGTGGGATACCCATACCACTGGTTGGTTCAAGATATTT	CAAWDTHTTGWFKIF	TRGV10	.	TRGJP1	14	-1	-1	19
19	1.8083182640144665E-4	TGTGCCTTGTGGGTTATTGAGTTGGGCAAAAAAATCAAGGTATTT	CALWVIELGKKIKVF	TRGV9	.	TRGJP	12	-1	-1	18
19	1.8083182640144665E-4	TGTGCCTTGTGGGAGCCCTACCACACTGGTTGGTTCAAGATATTT	CALWEPYHTGWFKIF	TRGV9	.	TRGJP1	14	-1	-1	23
19	1.8083182640144665E-4	TGTGCCTTGTGGGAGGTCCTATTCACTGGTTGGTTCAAGATATTT	CALWEVLFTGWFKIF	TRGV9	.	TRGJP1	16	-1	-1	23
19	1.8083182640144665E-4	TGTGCCTTGTGGGAACTGAATACCACTGGTTGGTTCAAGATATTT	CALWELNTTGWFKIF	TRGV9	.	TRGJP1	13	-1	-1	19
19	1.8083182640144665E-4	TGTGCCACCTGGGACGGGCGGGGCACTGGTTGGTTCAAGATATTT	CATWDGRGTGWFKIF	TRGV2	.	TRGJP1	18	-1	-1	23
19	1.8083182640144665E-4	TGTGCTGCGTGGGTCCGTGGGTACTGGTGCGAGAAACTCTTT	CAAWVRGYWCEKLF	TRGV10	.	TRGJ1	12	-1	-1	31
19	1.8083182640144665E-4	TGTGCTGCGTGGGCCGGATATACTGGTTGGTTCAAGATATTT	CAAWAGYTGWFKIF	TRGV10	.	TRGJP1	12	-1	-1	21
19	1.8083182640144665E-4	TGTGCTGCGTGGGATTTTAGAGGTTATTATAAGAAACTCTTT	CAAWDFRGYYKKLF	TRGV10	.	TRGJ1	15	-1	-1	23
19	1.8083182640144665E-4	TGTGCTGCGTGGGATTCGTTCACTGGTTGGTTCAAGATATTT	CAAWDSFTGWFKIF	TRGV10	.	TRGJP1	18	-1	-1	20
19	1.8083182640144665E-4	TGTGCTGCGTGGGATGGGTTTAGCGATTATAAGAAACTCTTT	CAAWDGFSDYKKLF	TRGV10	.	TRGJ1	14	-1	-1	25
19	1.8083182640144665E-4	TGTGCTGCGTGGGATGGAAACCCTACGGGTAAGAAACTCTTT	CAAWDGNPTGKKLF	TRGV10	.	TRGJ1	14	-1	-1	29
19	1.8083182640144665E-4	TGTGCTGCGTGGGACTGGGACACTGGTTGGTTCAAGATATTT	CAAWDWDTGWFKIF	TRGV10	.	TRGJP1	13	-1	-1	20
19	1.8083182640144665E-4	TGTGCTGCGTGGATCCCCTCGGGAGGTTGGTTCAAGATATTT	CAAWIPSGGWFKIF	TRGV10	.	TRGJP1	11	-1	-1	24
19	1.8083182640144665E-4	TGTGCCTTGTGGGCAGTAGCCACTGGTTGGTTCAAGATATTT	CALWAVATGWFKIF	TRGV9	.	TRGJP1	12	-1	-1	19
19	1.8083182640144665E-4	TGTGCCTTGTGGGAGCTTCTAAATTATTATAAGAAACTCTTT	CALWELLNYYKKLF	TRGV9	.	TRGJ1	14	-1	-1	21
19	1.8083182640144665E-4	TGTGCCTTGTGGGAGGTTACCACTGGTTGGTTCAAGATATTT	CALWEVTTGWFKIF	TRGV9	.	TRGJP1	16	-1	-1	17
19	1.8083182640144665E-4	TGTGCCTTGTGGATTACCGTTCCCAGCTGGTTCAAGATATTT	CALWITVPSWFKIF	TRGV9	.	TRGJP1	11	-1	-1	27
19	1.8083182640144665E-4	TGTGCCACCTGGGACTGTTTGGGTTATTATAAGAAACTCTTT	CATWDCLGYYKKLF	TRGV3	.	TRGJ1	14	-1	-1	23
19	1.8083182640144665E-4	TGTCCCCTTCGGATTTTTCGGATATATAAGAAACTCTTT	CPLRIFRIYKKLF	TRGV9	.	TRGJ1	5	-1	-1	16
19	1.8083182640144665E-4	TGTGCTGCGTGTGTAACCACTGGTTGGTTCAAGATATTT	CAACVTTGWFKIF	TRGV10	.	TRGJP1	10	-1	-1	15
19	1.8083182640144665E-4	TGTGCTGCGTGGGATTTGGGATATTATAAGAAACTCTTT	CAAWDLGYYKKLF	TRGV10	.	TRGJ1	15	-1	-1	21
19	1.8083182640144665E-4	TGTGCTGCGTGGGATGTTAGTGATTGGATCAAGACGTTT	CAAWDVSDWIKTF	TRGV10	.	TRGJP2	14	-1	-1	17
19	1.8083182640144665E-4	TGTGCCTTTCCAGGGTTGGGCAAAAAAATCAAGGTATTT	CAFPGLGKKIKVF	TRGV9	.	TRGJP	7	-1	-1	11
19	1.8083182640144665E-4	TGTGCCTTGTGGGATCGGAATTATTATAAGAAACTCTTT	CALWDRNYYKKLF	TRGV9	.	TRGJ2	13	-1	-1	17
19	1.8083182640144665E-4	TGTGCCTTGTGGGAGGTGCCCGGTTATAAGAAACTCTTT	CALWEVPGYKKLF	TRGV9	.	TRGJ1	18	-1	-1	23
19	1.8083182640144665E-4	TGTGCCTTGTGGGAGGTGCAAGGGTATAAGAAACTCTTT	CALWEVQGYKKLF	TRGV9	.	TRGJ1	19	-1	-1	24
19	1.8083182640144665E-4	TGTGCCTTGTGGGAGGACTATTATTATAAGAAACTCTTT	CALWEDYYYKKLF	TRGV9	.	TRGJ1	15	-1	-1	19
19	1.8083182640144665E-4	TGTGCCACCTGGGACGGGCGGGATTATAAGAAACTCTTT	CATWDGRDYKKLF	TRGV2	.	TRGJ1	18	-1	-1	22
19	1.8083182640144665E-4	TGTGCTGCGTGGGCCCCTCGGTATAAGAAACTCTTT	CAAWAPRYKKLF	TRGV10	.	TRGJ1	12	-1	-1	21
19	1.8083182640144665E-4	TGTGCTGCGTGGGGCTCGTATTATAAGAAACTCTTT	CAAWGSYYKKLF	TRGV10	.	TRGJ1	12	-1	-1	18
19	1.8083182640144665E-4	TGTGCTGCGTGGGGCACTGGTTGGTTCAAGATATTT	CAAWGTGWFKIF	TRGV10	.	TRGJP1	12	-1	-1	14
19	1.8083182640144665E-4	TGTGCTGCGTGGGGGCCTCCCCGTAGGAAACTCTTT	CAAWGPPRRKLF	TRGV10	.	TRGJ1	12	-1	-1	23
19	1.8083182640144665E-4	TGTGCTGCGTGGGGAACCAAGCATAAGAAACTCTTT	CAAWGTKHKKLF	TRGV10	.	TRGJ1	12	-1	-1	22
19	1.8083182640144665E-4	TGTGCTGCGTGGGATTTGCGTTGGTTCAAGATATTT	CAAWDLRWFKIF	TRGV10	.	TRGJP1	15	-1	-1	19
19	1.8083182640144665E-4	TGTGCTGCGTGGGATTCCCATTATAAGAAACTCTTT	CAAWDSHYKKLF	TRGV10	.	TRGJ1	15	-1	-1	19
19	1.8083182640144665E-4	TGTGCTGCGTGGGACTCTTATTATAAGAAACTCTTT	CAAWDSYYKKLF	TRGV10	.	TRGJ1	13	-1	-1	17
19	1.8083182640144665E-4	TGTGCTGCGTGGGACCTTCCGACCAAGAAACTCTTT	CAAWDLPTKKLF	TRGV10	.	TRGJ1	13	-1	-1	24
19	1.8083182640144665E-4	TGTGCTGCGTGGTGGGGGGCATTCAAGATATTT	CAAWWGAFKIF	TRGV10	.	TRGJP1	11	-1	-1	21
19	1.8083182640144665E-4	TGTGCTGCGTGGGCTGATTGGTTCAAGATATTT	CAAWADWFKIF	TRGV10	.	TRGJP1	12	-1	-1	13
19	1.8083182640144665E-4	TGTGCTGCGTGGGGCCCCGATAAGAAACTCTTT	CAAWGPDKKLF	TRGV10	.	TRGJ1	12	-1	-1	19
19	1.8083182640144665E-4	TGTGCTGCGTGGGATTCTCGGATCAAGACGTTT	CAAWDSRIKTF	TRGV10	.	TRGJP2	15	-1	-1	19
19	1.8083182640144665E-4	TGTGCTGCGTGGGATGCCTATAAGAAACTCTTT	CAAWDAYKKLF	TRGV10	.	TRGJ1	14	-1	-1	18
19	1.8083182640144665E-4	TGTGCCTTGTGGGAGGTGGATGAGAAACTCTTT	CALWEVDEKLF	TRGV9	.	TRGJ1	17	-1	-1	19
19	1.8083182640144665E-4	TGTGCCTGGGAGAATTATTATAAGAAACTCTTT	CAWENYYKKLF	TRGV9	.	TRGJ1	6	-1	-1	11
19	1.8083182640144665E-4	TGTGCCACCTGGGACGGGTGGGAGAAACTCTTT	CATWDGWEKLF	TRGV2	.	TRGJ1	17	-1	-1	22
19	1.8083182640144665E-4	TGTGCCACCTGGGACGGGCCCTGCGGCCTCTTT	CATWDGPCGLF	TRGV2	.	TRGJ1	20	-1	-1	27
19	1.8083182640144665E-4	TGTGCCACCCCGAATTATTATAAGAAACTCTTT	CATPNYYKKLF	TRGV3	.	TRGJ1	8	-1	-1	10
19	1.8083182640144665E-4	TGTGCTGCCGAAGTTAGGTTCAAGATATTT	CAAEVRFKIF	TRGV10	.	TRGJP1	7	-1	-1	12
19	1.8083182640144665E-4	TGTGCTGCGTGGGAGTATAAGAAACTCTTT	CAAWEYKKLF	TRGV10	.	TRGJ1	16	-1	-1	15
19	1.8083182640144665E-4	TGTGCTGCGTGGAAGGGGAAGAAACTCTTT	CAAWKGKKLF	TRGV10	.	TRGJ1	11	-1	-1	18
19	1.8083182640144665E-4	TGTGCCTTGTATTATTATAAGAAACTCTTT	CALYYYKKLF	TRGV9	.	TRGJ1	9	-1	-1	10
19	1.8083182640144665E-4	TGTGCCACCTGGGACGGGCAGGAACTCTTT	CATWDGQELF	TRGV2	.	TRGJ1	18	-1	-1	19
19	1.8083182640144665E-4	TGTGCTGCGTTCGAGAAACTCTTT	CAAFEKLF	TRGV10	.	TRGJ1	9	-1	-1	13
19	1.8083182640144665E-4	TGTGCTGGGGCCAAGATATTT	CAGAKIF	TRGV10	.	TRGJP1	6	-1	-1	11
19	1.8083182640144665E-4	TGTGCCGTAAAGAAACTCTTT	CAVKKLF	TRGV10	.	TRGJ1	4	-1	-1	9
18	1.713143618540021E-4	TGTGCTGCGTGGGATGTTGGGGAAACCTCTTTTCGGGGACATAAGAAACTCTTT	CAAWDVGETSFRGHKKLF	TRGV10	.	TRGJ1	14	-1	-1	40
18	1.713143618540021E-4	TGTGCCTTGTGGGAGGTGCGAGGAGAGTTGGGCAAAAAAATCAAGGTATTT	CALWEVRGELGKKIKVF	TRGV9	.	TRGJP	18	-1	-1	23
18	1.713143618540021E-4	TGTGCCTTGTGGGAGGCAACCCTTTCCTTTTATTATAAGAAACTCTTT	CALWEATLSFYYKKLF	TRGV9	.	TRGJ1	15	-1	-1	29
18	1.713143618540021E-4	TGTGCCACCTGGGACGGGCGTGGGGCCACTGGTTGGTTCAAGATATTT	CATWDGRGATGWFKIF	TRGV4	.	TRGJP1	18	-1	-1	25
18	1.713143618540021E-4	TGTGCCTTGTGGGAGGTGCACCAGAATTATTATAAGAAACTCTTT	CALWEVHQNYYKKLF	TRGV9	.	TRGJ1	21	-1	-1	23
18	1.713143618540021E-4	TGTGCCTTGTGGGAGGTGATAGTGTATTATTATAAGAAACTCTTT	CALWEVIVYYYKKLF	TRGV9	.	TRGJ1	17	-1	-1	25
18	1.713143618540021E-4	TGTGCCTTGTGGGAGGTGAGGTTCCCTTATTATAAGAAACTCTTT	CALWEVRFPYYKKLF	TRGV9	.	TRGJ1	17	-1	-1	26
18	1.713143618540021E-4	TGTGCTGCGTGGGCTACAGGTAGTGATTGGATCAAGACGTTT	CAAWATGSDWIKTF	TRGV10	.	TRGJP2	12	-1	-1	19
18	1.713143618540021E-4	TGTGCTGCGTGGGATTTGGGCCCTGGTTGGTTCAAGATATTT	CAAWDLGPGWFKIF	TRGV10	.	TRGJP1	15	-1	-1	22
18	1.713143618540021E-4	TGTGCTGCGTGGGATCTCTTCACTGGTTGGTTCAAGATATTT	CAAWDLFTGWFKIF	TRGV10	.	TRGJP1	14	-1	-1	20
18	1.713143618540021E-4	TGTGCTGCGTGGGATAGTGAAATTGGTTGGTTCAAGATATTT	CAAWDSEIGWFKIF	TRGV10	.	TRGJP1	14	-1	-1	23
18	1.713143618540021E-4	TGTGCCTTGTGGGATACTACCACTGGTTGGTTCAAGATATTT	CALWDTTTGWFKIF	TRGV9	.	TRGJP1	13	-1	-1	8
18	1.713143618540021E-4	TGTGCCTTGTGGGAGGTGCGGTGGTATTATAAGAAACTCTTT	CALWEVRWYYKKLF	TRGV9	.	TRGJ1	18	-1	-1	24
18	1.713143618540021E-4	TGTGCCTTGTGGGAGGTGGGGTCTGGTTGGTTCAAGATATTT	CALWEVGSGWFKIF	TRGV9	.	TRGJP1	17	-1	-1	22
18	1.713143618540021E-4	TGTGCCTTGTGGGAGGCCCAGAATTATTATAAGAAACTCTTT	CALWEAQNYYKKLF	TRGV9	.	TRGJ1	15	-1	-1	20
18	1.713143618540021E-4	TGTGCCTTGTGGGAGGCGCCGAATTATTATAAGAAACTCTTT	CALWEAPNYYKKLF	TRGV9	.	TRGJ1	18	-1	-1	19
18	1.713143618540021E-4	TGTGCCTTGTGGGAGGGACACCTTTATTATAAGAAACTCTTT	CALWEGHLYYKKLF	TRGV9	.	TRGJ1	22	-1	-1	23
18	1.713143618540021E-4	TGTGCCTTGTGGGAGGAGCCCAATTATTATAAGAAACTCTTT	CALWEEPNYYKKLF	TRGV9	.	TRGJ1	18	-1	-1	21
18	1.713143618540021E-4	TGTGCCACCTGGGATGAGTTGGGCAAAAAAATCAAGGTATTT	CATWDELGKKIKVF	TRGV8	.	TRGJP	14	-1	-1	2
18	1.713143618540021E-4	TGTGCCACCTGGGACGGGAGTAGTGATTGGATCAAGACGTTT	CATWDGSSDWIKTF	TRGV2	.	TRGJP2	17	-1	-1	18
18	1.713143618540021E-4	TGTGCTGCGTGGGGAGGGACTGGTTGGTTCAAGATATTT	CAAWGGTGWFKIF	TRGV10	.	TRGJP1	12	-1	-1	18
18	1.713143618540021E-4	TGTGCTGCGTGGGATTGGGATTATTATAAGAAACTCTTT	CAAWDWDYYKKLF	TRGV10	.	TRGJ1	15	-1	-1	13
18	1.713143618540021E-4	TGTGCTGCGTGGGATGGGGAGTATTATAAGAAACTCTTT	CAAWDGEYYKKLF	TRGV10	.	TRGJ1	14	-1	-1	21
18	1.713143618540021E-4	TGTGCTGCGTGGGATAGTGTTGGTTGGTTCAAGATATTT	CAAWDSVGWFKIF	TRGV10	.	TRGJP1	14	-1	-1	20
18	1.713143618540021E-4	TGTGCCTTGTGGGAGTTCACTGGTTGGTTCAAGATATTT	CALWEFTGWFKIF	TRGV9	.	TRGJP1	14	-1	-1	17
18	1.713143618540021E-4	TGTGCCTTGTGGGAGACTAATTATTATAAGAAACTCTTT	CALWETNYYKKLF	TRGV9	.	TRGJ1	14	-1	-1	18
18	1.713143618540021E-4	TGTGCCACCTGGGACGGGCTCTATTATAAGAAACTCTTT	CATWDGLYYKKLF	TRGV2	.	TRGJ1	18	-1	-1	21
18	1.713143618540021E-4	TGTGCCACCTGGGACGGGCCTCGTTCTCGGGTGCTCTTT	CATWDGPRSRVLF	TRGV2	.	TRGJ1	23	-1	-1	33
18	1.713143618540021E-4	TGTGCCACCTGGGACAGGCTTTATTATAAGAAACTCTTT	CATWDRLYYKKLF	TRGV3	.	TRGJ1	18	-1	-1	20
18	1.713143618540021E-4	TGTGCCACCTGGGAGGGGGGGTATTATAAGAAACTCTTT	CATWEGGYYKKLF	TRGV2	.	TRGJ1	17	-1	-1	21
18	1.713143618540021E-4	TGTGCTGCGTGGGATTTTGGTTGGTTCAAGATATTT	CAAWDFGWFKIF	TRGV10	.	TRGJP1	15	-1	-1	17
18	1.713143618540021E-4	TGTGCTGCGTGGGATTTGGGCTGGTTCAAGATATTT	CAAWDLGWFKIF	TRGV10	.	TRGJP1	15	-1	-1	18
18	1.713143618540021E-4	TGTGCTGCGTGGGATTCTGGTTGGTTCAAGATATTT	CAAWDSGWFKIF	TRGV10	.	TRGJP1	15	-1	-1	16
18	1.713143618540021E-4	TGTGCTGCGTGGGATAGGTATTATAAGAAACTCTTT	CAAWDRYYKKLF	TRGV10	.	TRGJ1	14	-1	-1	18
18	1.713143618540021E-4	TGTGCTGCGTGGAGGGGGCTTTATAAGAAACTCTTT	CAAWRGLYKKLF	TRGV10	.	TRGJ1	11	-1	-1	20
18	1.713143618540021E-4	TGTGCCTTGTGGGTTTATTATTATAAGAAACTCTTT	CALWVYYYKKLF	TRGV9	.	TRGJ1	12	-1	-1	16
18	1.713143618540021E-4	TGTGCCTTGTGGGAGGTGCCTGGGCGAACAATATTT	CALWEVPGRTIF	TRGV9	.	TRGJP1	18	-1	-1	30
18	1.713143618540021E-4	TGTGCCTTGTGGGAGGTGCATCTTAAGGAACTCTTT	CALWEVHLKELF	TRGV9	.	TRGJ1	22	-1	-1	23
18	1.713143618540021E-4	TGTGCTGCGTGGGATTATAAGGAGAAACTCTTT	CAAWDYKEKLF	TRGV10	.	TRGJ1	16	-1	-1	13
18	1.713143618540021E-4	TGTGCTGCGTGGAGATGTAAGGGGAAACTCTTT	CAAWRCKGKLF	TRGV10	.	TRGJ1	15	-1	-1	23
18	1.713143618540021E-4	TGTGCTGCGGTAACTGGTTGGTTCAAGATATTT	CAAVTGWFKIF	TRGV10	.	TRGJP1	8	-1	-1	12
18	1.713143618540021E-4	TGTGCTGCGGCCGCCTGGTGGTTCAAGATATTT	CAAAAWWFKIF	TRGV10	.	TRGJP1	8	-1	-1	14
18	1.713143618540021E-4	TGTGCCTTGTGGGAGGTGCTGGGGAAACTCTTT	CALWEVLGKLF	TRGV9	.	TRGJ1	18	-1	-1	23
18	1.713143618540021E-4	TGTGCCTTGTGGGAGGTGCGTGAGAAACTCTTT	CALWEVREKLF	TRGV9	.	TRGJ1	18	-1	-1	22
18	1.713143618540021E-4	TGTGCCTTGACAATTTATTATAAGAAACTCTTT	CALTIYYKKLF	TRGV9	.	TRGJ1	8	-1	-1	14
18	1.713143618540021E-4	TGTGCCACCTGGGACGGGCATAAGAAACTCTTT	CATWDGHKKLF	TRGV2	.	TRGJ1	18	-1	-1	19
18	1.713143618540021E-4	TGTGCTGCGTGGGATGGGGGGAAACTCTTT	CAAWDGGKLF	TRGV10	.	TRGJ1	14	-1	-1	20
18	1.713143618540021E-4	TGTGCCTTGTGGGAGATCGGGAAACTCTTT	CALWEIGKLF	TRGV9	.	TRGJ1	14	-1	-1	20
18	1.713143618540021E-4	TGTGCCTCGGCTTATTATAAGAAACTCTTT	CASAYYKKLF	TRGV9	.	TRGJ1	6	-1	-1	11
18	1.713143618540021E-4	TGTGCTTCCGGTTGGTTCAAGATATTT	CASGWFKIF	TRGV10	.	TRGJP1	5	-1	-1	9
18	1.713143618540021E-4	TGTGCTGCGGCATATAAGAAACTCTTT	CAAAYKKLF	TRGV10	.	TRGJ1	8	-1	-1	12
18	1.713143618540021E-4	TGTGCCTTGTGCTATAAGAAACTCTTT	CALCYKKLF	TRGV9	.	TRGJ1	10	-1	-1	12
18	1.713143618540021E-4	TGTGCCACCTGGGATGGAAAGCTCTTT	CATWDGKLF	TRGV8	.	TRGJ1	14	-1	-1	16
18	1.713143618540021E-4	TGTGGGACCAGGAAGAAACTCTTT	CGTRKKLF	TRGV8	.	TRGJ1	3	-1	-1	12
18	1.713143618540021E-4	TGTGCTGCGCCTTTCATATTT	CAAPFIF	TRGV10	.	TRGJP1	8	-1	-1	15
18	1.713143618540021E-4	TGTGCCCCAAAGAAACTCTTT	CAPKKLF	TRGV9	.	TRGJ1	5	-1	-1	9
17	1.6179689730655753E-4	TGTGCTGCGTGGGATTATGTTAGGTGGGCCACTGGTTGGTTCAAGATATTT	CAAWDYVRWATGWFKIF	TRGV10	.	TRGJP1	19	-1	-1	28
17	1.6179689730655753E-4	TGTGCTGCGTGGGATTATATAAGTGATCGGGGGGAATCCAAGAAACTCTTT	CAAWDYISDRGESKKLF	TRGV10	.	TRGJ1	16	-1	-1	39
17	1.6179689730655753E-4	TGTGCCTTGTGGGAGGTGCCCCCATATACCACTGGTTGGTTCAAGATATTT	CALWEVPPYTTGWFKIF	TRGV9	.	TRGJP1	21	-1	-1	23
17	1.6179689730655753E-4	TGTGCCTTGTGGGAGACCCAAAACAATCAGAATTATTATAAGAAACTCTTT	CALWETQNNQNYYKKLF	TRGV9	.	TRGJ1	14	-1	-1	29
17	1.6179689730655753E-4	TGTGCTGCGTGGGATTATCGGAGTGCCACTGGTTGGTTCAAGATATTT	CAAWDYRSATGWFKIF	TRGV10	.	TRGJP1	28	-1	-1	25
17	1.6179689730655753E-4	TGTGCCACCTGGGACCGACTTGGAACCACTGGTTGGTTCAAGATATTT	CATWDRLGTTGWFKIF	TRGV2	.	TRGJP1	14	-1	-1	24
17	1.6179689730655753E-4	TGTGCCTTGTGGGAGGTGCGGTCCACTGGTTGGTTCAAGATATTT	CALWEVRSTGWFKIF	TRGV9	.	TRGJP1	18	-1	-1	22
17	1.6179689730655753E-4	TGTGCCTTGTGGGAGGTGGTGGGGACTGGTTGGTTCAAGATATTT	CALWEVVGTGWFKIF	TRGV9	.	TRGJP1	17	-1	-1	24
17	1.6179689730655753E-4	TGTGCCTTGTGGGAGGCGCAGATTAGTGATTGGATCAAGACGTTT	CALWEAQISDWIKTF	TRGV9	.	TRGJP2	19	-1	-1	23
17	1.6179689730655753E-4	TGTGCTGCGTGGGATTATATGCATTATTATAAGAAACTCTTT	CAAWDYMHYYKKLF	TRGV10	.	TRGJ1	16	-1	-1	22
17	1.6179689730655753E-4	TGTGCTGCGTGGGATCGGGCCACTGGTTGGTTCAAGATATTT	CAAWDRATGWFKIF	TRGV10	.	TRGJP1	14	-1	-1	19
17	1.6179689730655753E-4	TGTGCTGCGTGGGACCCCTCCATTCCTTGGTTCAAGATATTT	CAAWDPSIPWFKIF	TRGV10	.	TRGJP1	13	-1	-1	26
17	1.6179689730655753E-4	TGTGCTGCGTGGGACCCGAACACTGGTTGGTTCAAGATATTT	CAAWDPNTGWFKIF	TRGV10	.	TRGJP1	13	-1	-1	20
17	1.6179689730655753E-4	TGTGCTGCGTGGGACCACCGGAATTATTATAAGAAACTCTTT	CAAWDHRNYYKKLF	TRGV10	.	TRGJ2	13	-1	-1	20
17	1.6179689730655753E-4	TGTGCTGCGTGGGAGCTGGGAGCTGGTTGGTTCAAGATATTT	CAAWELGAGWFKIF	TRGV10	.	TRGJP1	13	-1	-1	22
17	1.6179689730655753E-4	TGTGCTGCGTGGGAGCCCGGGAGGAAAGATAAGAAACTCTTT	CAAWEPGRKDKKLF	TRGV10	.	TRGJ1	13	-1	-1	28
17	1.6179689730655753E-4	TGTGCTGCGTGGGAATTGGCCACTGGTTGGTTCAAGATATTT	CAAWELATGWFKIF	TRGV10	.	TRGJP1	13	-1	-1	19
17	1.6179689730655753E-4	TGTGCTGCGTGGGAATATACCACTGGTTGGTTCAAGATATTT	CAAWEYTTGWFKIF	TRGV10	.	TRGJP1	16	-1	-1	11
17	1.6179689730655753E-4	TGTGCCTTGTGGGAGGTGCTGAATTATTATAAGAAACTCTTT	CALWEVLNYYKKLF	TRGV9	.	TRGJ1	18	-1	-1	20
17	1.6179689730655753E-4	TGTGCCTTGTGGGAGGTGCAGTCATATTATAAGAAACTCTTT	CALWEVQSYYKKLF	TRGV9	.	TRGJ1	19	-1	-1	24
17	1.6179689730655753E-4	TGTGCCTTGTGGGAGGTGAATTTGAGCTATAAGAAACTCTTT	CALWEVNLSYKKLF	TRGV9	.	TRGJ1	17	-1	-1	27
17	1.6179689730655753E-4	TGTGCCACCTGGGACGGGCGGAATTATTATAAGAAACTCTTT	CATWDGRNYYKKLF	TRGV2	.	TRGJ1	18	-1	-1	20
17	1.6179689730655753E-4	TGTGCTGCGTCATATACCACTGGTTGGTTCAAGATATTT	CAASYTTGWFKIF	TRGV10	.	TRGJP1	9	-1	-1	11
17	1.6179689730655753E-4	TGTGCTGCGTGTACATACCCTGGTTGGTTCAAGATATTT	CAACTYPGWFKIF	TRGV10	.	TRGJP1	10	-1	-1	10
17	1.6179689730655753E-4	TGTGCTGCGTGGGTCACCACTGGTTGGTTCAAGATATTT	CAAWVTTGWFKIF	TRGV10	.	TRGJP1	12	-1	-1	15
17	1.6179689730655753E-4	TGTGCTGCGTGGGGCGATTTAGGTTGGTTCAAGATATTT	CAAWGDLGWFKIF	TRGV10	.	TRGJP1	12	-1	-1	21
17	1.6179689730655753E-4	TGTGCTGCGTGGGATCCCACTGGTTGGTTCAAGATATTT	CAAWDPTGWFKIF	TRGV10	.	TRGJP1	14	-1	-1	13
17	1.6179689730655753E-4	TGTGCTGCGTGGGACTCCACTGGTTGGTTCAAGATATTT	CAAWDSTGWFKIF	TRGV10	.	TRGJP1	13	-1	-1	16
17	1.6179689730655753E-4	TGTGCCTTGTGGGAGGGGGGTTATTATAAGAAACTCTTT	CALWEGGYYKKLF	TRGV9	.	TRGJ1	15	-1	-1	20
17	1.6179689730655753E-4	TGTGCCACCTGGGACAGGCGGACGAATCAGAAACTCTTT	CATWDRRTNQKLF	TRGV5	.	TRGJ1	18	-1	-1	25
17	1.6179689730655753E-4	TGTGCTGCGTTGGTCCGAGGAGCGGGGAAACTCTTT	CAALVRGAGKLF	TRGV10	.	TRGJ1	12	-1	-1	26
17	1.6179689730655753E-4	TGTGCTGCGTGGGGGCCGGGTTGGTTCAAGATATTT	CAAWGPGWFKIF	TRGV10	.	TRGJP1	12	-1	-1	18
17	1.6179689730655753E-4	TGTGCTGCGTGGGGAGGCCGGCATAAGAAACTCTTT	CAAWGGRHKKLF	TRGV10	.	TRGJ1	12	-1	-1	22
17	1.6179689730655753E-4	TGTGCTGCGTGGGATTATAACTTTAAGAAACTCTTT	CAAWDYNFKKLF	TRGV10	.	TRGJ2	16	-1	-1	23
17	1.6179689730655753E-4	TGTGCTGCGTGGGATTACGATTATAAGAAACTCTTT	CAAWDYDYKKLF	TRGV10	.	TRGJ1	18	-1	-1	19
17	1.6179689730655753E-4	TGTGCCTTGTGGGGCACTGGTTGGTTCAAGATATTT	CALWGTGWFKIF	TRGV9	.	TRGJP1	12	-1	-1	14
17	1.6179689730655753E-4	TGTGCCTTGTGGGAGGTCGATTATAAGAAACTCTTT	CALWEVDYKKLF	TRGV9	.	TRGJ1	16	-1	-1	19
17	1.6179689730655753E-4	TGTGCCTTGTGGGAGGTGTCTCTTAAGAAACTCTTT	CALWEVSLKKLF	TRGV9	.	TRGJ1	17	-1	-1	23
17	1.6179689730655753E-4	TGTGCCTTGTGGGAAAGTTATTATAAGAAACTCTTT	CALWESYYKKLF	TRGV9	.	TRGJ1	13	-1	-1	17
17	1.6179689730655753E-4	TGTGCTGCGTGGGTAAATCATAAGAAACTCTTT	CAAWVNHKKLF	TRGV10	.	TRGJ1	12	-1	-1	16
17	1.6179689730655753E-4	TGTGCTGCGTGGGGAGGAGATAAGAAACTCTTT	CAAWGGDKKLF	TRGV10	.	TRGJ1	12	-1	-1	19
17	1.6179689730655753E-4	TGTGCTGCGTGGGACAGCTTGGGGAAACTCTTT	CAAWDSLGKLF	TRGV10	.	TRGJ1	13	-1	-1	23
17	1.6179689730655753E-4	TGTGCTGCGTGGGAAGATTATAAGAAACTCTTT	CAAWEDYKKLF	TRGV10	.	TRGJ2	13	-1	-1	16
17	1.6179689730655753E-4	TGTGCTGCGTGGGAAAAGGGAAAGAAACTCTTT	CAAWEKGKKLF	TRGV10	.	TRGJ1	13	-1	-1	21
17	1.6179689730655753E-4	TGTGCCTTGTGGGAGGTGACCAAGAAACTCTTT	CALWEVTKKLF	TRGV9	.	TRGJ1	20	-1	-1	21
17	1.6179689730655753E-4	TGTGCCTTGTGGGAGGCATATAAGAAACTCTTT	CALWEAYKKLF	TRGV9	.	TRGJ1	15	-1	-1	18
17	1.6179689730655753E-4	TGTGCCACCTGGGACGGGCGGGTGAAACTCTTT	CATWDGRVKLF	TRGV2	.	TRGJ1	18	-1	-1	23
17	1.6179689730655753E-4	TGTGCCACCTGGGACGACTATAAGAAACTCTTT	CATWDDYKKLF	TRGV5	.	TRGJ1	14	-1	-1	18
17	1.6179689730655753E-4	TGTGCCACCTGGACTTATTATAAGAAACTCTTT	CATWTYYKKLF	TRGV5	.	TRGJ1	11	-1	-1	11
17	1.6179689730655753E-4	TGTGCCAGCTGTGGGGGTTATAAGAAACTCTTT	CASCGGYKKLF	TRGV10	.	TRGJ1	14	-1	-1	17
17	1.6179689730655753E-4	TGTGCTGCGTTGAATTATAAGAAACTCTTT	CAALNYKKLF	TRGV10	.	TRGJ1	16	-1	-1	13
17	1.6179689730655753E-4	TGTGCTGCGTGGGATCAAAAGAAACTCTTT	CAAWDQKKLF	TRGV10	.	TRGJ1	14	-1	-1	18
17	1.6179689730655753E-4	TGTGCCTTGTGGGAGAATAAGAAACTCTTT	CALWENKKLF	TRGV9	.	TRGJ1	14	-1	-1	16
17	1.6179689730655753E-4	TGTGCCGGCTCACTAAATAAGAAACTCTTT	CAGSLNKKLF	TRGV9	.	TRGJ1	5	-1	-1	16
17	1.6179689730655753E-4	TGTGCCACCTACCTATGTAAGAAACTCTTT	CATYLCKKLF	TRGV2	.	TRGJ1	9	-1	-1	17
17	1.6179689730655753E-4	TGTGCTGCGTGGGATTATAGACTCTTT	CAAWDYRLF	TRGV10	.	TRGJ1	16	-1	-1	20
17	1.6179689730655753E-4	TGTGCTGCGCCCTTGTTCAAGATATTT	CAAPLFKIF	TRGV10	.	TRGJP1	8	-1	-1	14
17	1.6179689730655753E-4	TGTGCCCCTTATTATAAGAAACTCTTT	CAPYYKKLF	TRGV10	.	TRGJ1	4	-1	-1	8
17	1.6179689730655753E-4	TGTGCCACCTGGGAATGCGAACTCTTT	CATWECELF	TRGV2	.	TRGJ1	13	-1	-1	19
17	1.6179689730655753E-4	TGTGCCACCTGGGCCACCCTCTTT	CATWATLF	TRGV2	.	TRGJ1	12	-1	-1	18
16	1.5227943275911298E-4	TGTGCCTTGTGGGAGGTGCAGGGGACCCCGAATGGAGAGTTGGGCAAAAAAATCAAGGTATTT	CALWEVQGTPNGELGKKIKVF	TRGV9	.	TRGJP	19	-1	-1	35
16	1.5227943275911298E-4	TGTGCTGCGTGGGATTATTTTCGGATTATAACAACGAATTATTATAAGAAACTCTTT	CAAWDYFRIITTNYYKKLF	TRGV10	.	TRGJ1	16	-1	-1	25
16	1.5227943275911298E-4	TGTGCCTTGTGGGAGGCCCTCCGTGGGGCCCCCTCCTGTTATTATAAGAAACTCTTT	CALWEALRGAPSCYYKKLF	TRGV9	.	TRGJ1	15	-1	-1	38
16	1.5227943275911298E-4	TGTGCTGCGTGGGGCCTTGGGAAACCCACGACCAAATATTATAAGAAACTCTTT	CAAWGLGKPTTKYYKKLF	TRGV10	.	TRGJ1	12	-1	-1	33
16	1.5227943275911298E-4	TGTGCCACCTGGGACGGGCCCGGAAGTGGTACCACTGGTTGGTTCAAGATATTT	CATWDGPGSGTTGWFKIF	TRGV2	.	TRGJP1	21	-1	-1	29
16	1.5227943275911298E-4	TGTGCCTTGTGGGAGGCTGGGAAGGTGTTGGGCAAAAAAATCAAGGTATTT	CALWEAGKVLGKKIKVF	TRGV9	.	TRGJP	15	-1	-1	17
16	1.5227943275911298E-4	TGTGCCTTGTGGGAGTCCTCAGAGTTGGGCAAAAAAATCAAGGTATTT	CALWESSELGKKIKVF	TRGV9	.	TRGJP	14	-1	-1	20
16	1.5227943275911298E-4	TGTGCCTTGTGGGAGGTGATTTACTCGACTGGTTGGTTCAAGATATTT	CALWEVIYSTGWFKIF	TRGV9	.	TRGJP1	17	-1	-1	27
16	1.5227943275911298E-4	TGTGCCACCTGGGACTACCGATATACCACTGGTTGGTTCAAGATATTT	CATWDYRYTTGWFKIF	TRGV8	.	TRGJP1	13	-1	-1	20
16	1.5227943275911298E-4	TGTGCTGCGTGGGGGGGGCGGCTTGGTGGTTGGTTCAAGATATTT	CAAWGGRLGGWFKIF	TRGV10	.	TRGJP1	12	-1	-1	26
16	1.5227943275911298E-4	TGTGCTGCGTGGGATTATTCTTGGGCTTATTATAAGAAACTCTTT	CAAWDYSWAYYKKLF	TRGV10	.	TRGJ1	16	-1	-1	26
16	1.5227943275911298E-4	TGTGCTGCGTGGGATTATGAGGTCGGGGGTTGGTTCAAGATATTT	CAAWDYEVGGWFKIF	TRGV10	.	TRGJP1	16	-1	-1	27
16	1.5227943275911298E-4	TGTGCTGCGTGGGATTATAAAGCGGGGGGTTATAAGAAACTCTTT	CAAWDYKAGGYKKLF	TRGV10	.	TRGJ1	16	-1	-1	29
16	1.5227943275911298E-4	TGTGCTGCGTGGGATGGGTCTTGCAAACATTATAAGAAACTCTTT	CAAWDGSCKHYKKLF	TRGV10	.	TRGJ1	14	-1	-1	28
16	1.5227943275911298E-4	TGTGCTGCGTGGGAGTTAAGCCCCTGGGATTATAAGAAACTCTTT	CAAWELSPWDYKKLF	TRGV10	.	TRGJ1	17	-1	-1	28
16	1.5227943275911298E-4	TGTGCTGCGTGGATGGGGCTCACCACTGGTTGGTTCAAGATATTT	CAAWMGLTTGWFKIF	TRGV10	.	TRGJP1	11	-1	-1	21
16	1.5227943275911298E-4	TGTGCCTTGTCCGAGGTAATAACCACTGGTTGGTTCAAGATATTT	CALSEVITTGWFKIF	TRGV9	.	TRGJP1	16	-1	-1	14
16	1.5227943275911298E-4	TGTGCCACCTGGGACGGTTCCGTGCCCACCGTTAGGAAACTCTTT	CATWDGSVPTVRKLF	TRGV2	.	TRGJ1	27	-1	-1	32
16	1.5227943275911298E-4	TGTGCCACCTGGGACGGGCTGGGCTTTTATTATAAGAAACTCTTT	CATWDGLGFYYKKLF	TRGV2	.	TRGJ1	18	-1	-1	26
16	1.5227943275911298E-4	TGTGCTCGCGTTGCGAGGGAGGTGCGTTATAAGAAACTCTTT	CARVAREVRYKKLF	TRGV10	.	TRGJ1	10	-1	-1	26
16	1.5227943275911298E-4	TGTGCTGCGTGGGCCTTACACACTGGTTGGTTCAAGATATTT	CAAWALHTGWFKIF	TRGV10	.	TRGJP1	12	-1	-1	16
16	1.5227943275911298E-4	TGTGCTGCGTGGGATACCCCCAGTTATTATAAGAAACTCTTT	CAAWDTPSYYKKLF	TRGV10	.	TRGJ1	14	-1	-1	23
16	1.5227943275911298E-4	TGTGCTGCGTGGGAGGATACCACTGGTTGGTTCAAGATATTT	CAAWEDTTGWFKIF	TRGV10	.	TRGJP1	13	-1	-1	16
16	1.5227943275911298E-4	TGTGCTGCGTGGGAGACTACCACTGGTTGGTTCAAGATATTT	CAAWETTTGWFKIF	TRGV10	.	TRGJP1	13	-1	-1	17
16	1.5227943275911298E-4	TGTGCCTTGTGGGAGGTGCCTAATTATTATAAGAAACTCTTT	CALWEVPNYYKKLF	TRGV9	.	TRGJ1	18	-1	-1	21
16	1.5227943275911298E-4	TGTGCCTTGTGGGAGGCACCTAATTATTATAAGAAACTCTTT	CALWEAPNYYKKLF	TRGV9	.	TRGJ1	20	-1	-1	21
16	1.5227943275911298E-4	TGTGCCTTGTGGGAGATTGTGGGCAAAAAAATCAAGGTATTT	CALWEIVGKKIKVF	TRGV9	.	TRGJP	14	-1	-1	19
16	1.5227943275911298E-4	TGTGCCACCTGGGACGCCCGGGTCCATTATAAGAAACTCTTT	CATWDARVHYKKLF	TRGV2	.	TRGJ1	15	-1	-1	25
16	1.5227943275911298E-4	TGTGCTGCGTGGGTTTTTACCCGTTGGTTCAAGATATTT	CAAWVFTRWFKIF	TRGV10	.	TRGJP1	15	-1	-1	22
16	1.5227943275911298E-4	TGTGCTGCGTGGGGTCCCACTGGTTGGTTCAAGATATTT	CAAWGPTGWFKIF	TRGV10	.	TRGJP1	12	-1	-1	16
16	1.5227943275911298E-4	TGTGCTGCGTGGGGCGTCACTGGTTGGTTCAAGATATTT	CAAWGVTGWFKIF	TRGV10	.	TRGJP1	12	-1	-1	17
16	1.5227943275911298E-4	TGTGCTGCGTGGGATTCCAATTATTATAAGAAACTCTTT	CAAWDSNYYKKLF	TRGV10	.	TRGJ1	15	-1	-1	13
16	1.5227943275911298E-4	TGTGCTGCGTGGGATCCGTCTTATTATAAGAAACTCTTT	CAAWDPSYYKKLF	TRGV10	.	TRGJ1	14	-1	-1	20
16	1.5227943275911298E-4	TGTGCTGCGTGGGACGGTACTGGTTGGTTCAAGATATTT	CAAWDGTGWFKIF	TRGV10	.	TRGJP1	13	-1	-1	18
16	1.5227943275911298E-4	TGTGCTGCGTGGGACATCACTGGTTGGTTCAAGATATTT	CAAWDITGWFKIF	TRGV10	.	TRGJP1	13	-1	-1	17
16	1.5227943275911298E-4	TGTGCTGCGTGGAATACCACTGGTTGGTTCAAGATATTT	CAAWNTTGWFKIF	TRGV10	.	TRGJP1	14	-1	-1	8
16	1.5227943275911298E-4	TGTGCTGCGTACGTCGTTGAAAGTTGGTTCAAGATATTT	CAAYVVESWFKIF	TRGV10	.	TRGJP1	9	-1	-1	22
16	1.5227943275911298E-4	TGTGCCTTGTGGGGCCGGAATTATTATAAGAAACTCTTT	CALWGRNYYKKLF	TRGV9	.	TRGJ1	12	-1	-1	17
16	1.5227943275911298E-4	TGTGCCTTGTGGGAGGTGTATTATTATAAGAAACTCTTT	CALWEVYYYKKLF	TRGV9	.	TRGJ1	17	-1	-1	19
16	1.5227943275911298E-4	TGTGCCTTGTGGGAGGTAGTTTATTATAAGAAACTCTTT	CALWEVVYYKKLF	TRGV9	.	TRGJ1	16	-1	-1	20
16	1.5227943275911298E-4	TGTGCCTTGTGGGAGGCTCATTATTATAAGAAACTCTTT	CALWEAHYYKKLF	TRGV9	.	TRGJ1	15	-1	-1	19
16	1.5227943275911298E-4	TGTGCCTTGTGGGAGGCCCCTTATTATAAGAAACTCTTT	CALWEAPYYKKLF	TRGV9	.	TRGJ1	15	-1	-1	20
16	1.5227943275911298E-4	TGTGCCTTGTGGGAGGCGGATTATTATAAGAAACTCTTT	CALWEADYYKKLF	TRGV9	.	TRGJ2	15	-1	-1	16
16	1.5227943275911298E-4	TGTGCCACCTGGGACAGGCCTGGTTGGTTCAAGATATTT	CATWDRPGWFKIF	TRGV3	.	TRGJP1	21	-1	-1	19
16	1.5227943275911298E-4	TGTGCTTCCTTGTCTAATGGTTGGTTCAAGATATTT	CASLSNGWFKIF	TRGV10	.	TRGJP1	5	-1	-1	17
16	1.5227943275911298E-4	TGTGCTGCGTGTCCTTCTGGTTGGTTCAAGATATTT	CAACPSGWFKIF	TRGV10	.	TRGJP1	10	-1	-1	16
16	1.5227943275911298E-4	TGTGCTGCGTGGTTCCGCTATTATAAGAAACTCTTT	CAAWFRYYKKLF	TRGV10	.	TRGJ1	11	-1	-1	18
16	1.5227943275911298E-4	TGTGCTGCGTGGCCTTGGGGGTATAAGAAACTCTTT	CAAWPWGYKKLF	TRGV10	.	TRGJ1	11	-1	-1	21
16	1.5227943275911298E-4	TGTGCTGCGTGGCGGACCAATTATAAGAAACTCTTT	CAAWRTNYKKLF	TRGV10	.	TRGJ1	11	-1	-1	19
16	1.5227943275911298E-4	TGTGCTGCGTGGGTTCCTTATTATAAGAAACTCTTT	CAAWVPYYKKLF	TRGV10	.	TRGJ1	12	-1	-1	17
16	1.5227943275911298E-4	TGTGCTGCGTGGGTCTGTGGTTGGTTCAAGATATTT	CAAWVCGWFKIF	TRGV10	.	TRGJP1	12	-1	-1	17
16	1.5227943275911298E-4	TGTGCTGCGTGGGCCCGTTATTATAAGAAACTCTTT	CAAWARYYKKLF	TRGV10	.	TRGJ1	12	-1	-1	17
16	1.5227943275911298E-4	TGTGCTGCGTGGGCCCATTATTATAAGAAACTCTTT	CAAWAHYYKKLF	TRGV10	.	TRGJ1	12	-1	-1	16
16	1.5227943275911298E-4	TGTGCTGCGTGGGATTTGCGCTATAAGAAACTCTTT	CAAWDLRYKKLF	TRGV10	.	TRGJ1	15	-1	-1	21
16	1.5227943275911298E-4	TGTGCTGCGTGGGATTATGTCTGCGAGAAACTCTTT	CAAWDYVCEKLF	TRGV10	.	TRGJ1	19	-1	-1	25
16	1.5227943275911298E-4	TGTGCTGCGTGGGATGATCGGGGGAGGAAACTCTTT	CAAWDDRGRKLF	TRGV10	.	TRGJ1	14	-1	-1	26
16	1.5227943275911298E-4	TGTGCTGCGTGGGATAGCTACTGGTTCAAGATATTT	CAAWDSYWFKIF	TRGV10	.	TRGJP1	14	-1	-1	21
16	1.5227943275911298E-4	TGTGCTGCGTGGGAGATCCCCCTTAAGAAACTCTTT	CAAWEIPLKKLF	TRGV10	.	TRGJ1	13	-1	-1	23
16	1.5227943275911298E-4	TGTGCTGCGCGGGTTCCAGGTACGAAGAAACTCTTT	CAARVPGTKKLF	TRGV10	.	TRGJ1	12	-1	-1	24
16	1.5227943275911298E-4	TGTGCTGGACCTTCCACTGGTTGGTTCAAGATATTT	CAGPSTGWFKIF	TRGV10	.	TRGJP1	6	-1	-1	13
16	1.5227943275911298E-4	TGTGCCTTGTGGGGGGCTTATTATAAGAAACTCTTT	CALWGAYYKKLF	TRGV9	.	TRGJ1	15	-1	-1	17
16	1.5227943275911298E-4	TGTGCCACCTGGGGACCTCTCCGGAAGAAACTCTTT	CATWGPLRKKLF	TRGV3	.	TRGJ1	12	-1	-1	24
16	1.5227943275911298E-4	TGTGCCACCTGGGATAGGGAGCATAAGAAACTCTTT	CATWDREHKKLF	TRGV8	.	TRGJ1	17	-1	-1	22
16	1.5227943275911298E-4	TGTGCCACCTGGGACGGGCCGTCCAAGAAACTCTTT	CATWDGPSKKLF	TRGV2	.	TRGJ1	26	-1	-1	24
16	1.5227943275911298E-4	TGTGCCACCCCCGTAGTGAATTGGATCAAGACGTTT	CATPVVNWIKTF	TRGV2	.	TRGJP2	8	-1	-1	12
16	1.5227943275911298E-4	TGTGCTGCGTGTGTCCTTTGGTTCAAGATATTT	CAACVLWFKIF	TRGV10	.	TRGJP1	10	-1	-1	17
16	1.5227943275911298E-4	TGTGCTGCGTGGGTTGGCTATAAGAAACTCTTT	CAAWVGYKKLF	TRGV10	.	TRGJ1	12	-1	-1	18
16	1.5227943275911298E-4	TGTGCTGCGTGGGTCTGCAGGTTCAAGATATTT	CAAWVCRFKIF	TRGV10	.	TRGJP1	12	-1	-1	19
16	1.5227943275911298E-4	TGTGCTGCGTGGGATAGGCCTAAGAAACTCTTT	CAAWDRPKKLF	TRGV10	.	TRGJ1	14	-1	-1	20
16	1.5227943275911298E-4	TGTGCCCCCCCTAATTATTATAAGAAACTCTTT	CAPPNYYKKLF	TRGV9	.	TRGJ1	5	-1	-1	12
16	1.5227943275911298E-4	TGTGCCACCTGGGACGGGCTCGAGAAACTCTTT	CATWDGLEKLF	TRGV2	.	TRGJ1	21	-1	-1	22
16	1.5227943275911298E-4	TGTGCCACCTGGGACGGGCGGGGGAAACTCTTT	CATWDGRGKLF	TRGV2	.	TRGJ1	18	-1	-1	23
16	1.5227943275911298E-4	TGTGCCACCTGGGACGATTATAAGAAACTCTTT	CATWDDYKKLF	TRGV3	.	TRGJ1	14	-1	-1	16
16	1.5227943275911298E-4	TGTGCCACCTGGGACAGGCACAGGAAACTCTTT	CATWDRHRKLF	TRGV7	.	TRGJ1	18	-1	-1	23
16	1.5227943275911298E-4	TGTGCTGCGTGCGATTATAAGAAACTCTTT	CAACDYKKLF	TRGV10	.	TRGJ1	16	-1	-1	13
16	1.5227943275911298E-4	TGTGCTGCGTGGGATTTTCGGAAACTCTTT	CAAWDFRKLF	TRGV10	.	TRGJ1	15	-1	-1	20
16	1.5227943275911298E-4	TGTGCTGCGTGGGATTTTGAGAAACTCTTT	CAAWDFEKLF	TRGV10	.	TRGJ1	15	-1	-1	13
16	1.5227943275911298E-4	TGTGCTGCGTGGGATTGTGAGAAACTCTTT	CAAWDCEKLF	TRGV10	.	TRGJ1	15	-1	-1	13
16	1.5227943275911298E-4	TGTGCCACCTGGTGGTATAAGAAACTCTTT	CATWWYKKLF	TRGV2	.	TRGJ1	11	-1	-1	15
16	1.5227943275911298E-4	TGTGCCACCTGGCGGGGGGGGAAACTCTTT	CATWRGGKLF	TRGV2	.	TRGJ1	11	-1	-1	20
16	1.5227943275911298E-4	TGTGCCACCTGGGTTAATAAGAAACTCTTT	CATWVNKKLF	TRGV2	.	TRGJ1	12	-1	-1	16
16	1.5227943275911298E-4	TGTGCTGCGTGGTTAACGAAACTCTTT	CAAWLTKLF	TRGV10	.	TRGJ1	11	-1	-1	13
16	1.5227943275911298E-4	TGTGCTGCGTGGGATCACAAACTCTTT	CAAWDHKLF	TRGV10	.	TRGJ1	17	-1	-1	18
16	1.5227943275911298E-4	TGTGCTGGAGTGGGAAAGATATTT	CAGVGKIF	TRGV10	.	TRGJP1	14	-1	-1	15
16	1.5227943275911298E-4	TGTGCTGCGTGGTTCCTCTTT	CAAWFLF	TRGV10	.	TRGJ1	11	-1	-1	15
16	1.5227943275911298E-4	TGTGCCACTCGTAAACTCTTT	CATRKLF	TRGV2	.	TRGJ1	7	-1	-1	12
15	1.427619682116684E-4	TGTGCCTTGTGGGAGGTGCAATCGATCGTCGGGGAGTTGGGCAAAAAAATCAAGGTATTT	CALWEVQSIVGELGKKIKVF	TRGV9	.	TRGJP	19	-1	-1	33
15	1.427619682116684E-4	TGTGCTGCGTGGGATTATCTGTTGGGGGCCACGTTGGGCTGTTATAAGAAACTCTTT	CAAWDYLLGATLGCYKKLF	TRGV10	.	TRGJ1	16	-1	-1	41
15	1.427619682116684E-4	TGTGCTGCGTGGGATTATTGGTCCCAGCGTTTGTGGTATAAGAAACTCTTT	CAAWDYWSQRLWYKKLF	TRGV10	.	TRGJ1	16	-1	-1	36
15	1.427619682116684E-4	TGTGCCTTGTGGGACGTGAAGCAAGAGTTGGGCAAAAAAATCAAGGTATTT	CALWDVKQELGKKIKVF	TRGV9	.	TRGJP	17	-1	-1	20
15	1.427619682116684E-4	TGTGCCTTGTGGGAGGTGCTAACAGAGTTGGGCAAAAAAATCAAGGTATTT	CALWEVLTELGKKIKVF	TRGV9	.	TRGJP	18	-1	-1	23
15	1.427619682116684E-4	TGTGCCTTGTGGGAGGGCGAGGTAGTCTCCACTGGTTGGTTCAAGATATTT	CALWEGEVVSTGWFKIF	TRGV9	.	TRGJP1	15	-1	-1	28
15	1.427619682116684E-4	TGTGCTGCGTGGGATTACGAGGGGAACACTGGTTGGTTCAAGATATTT	CAAWDYEGNTGWFKIF	TRGV10	.	TRGJP1	18	-1	-1	26
15	1.427619682116684E-4	TGTGCTGCGTGGGATAGATGGGATACCACTGGTTGGTTCAAGATATTT	CAAWDRWDTTGWFKIF	TRGV10	.	TRGJP1	14	-1	-1	22
15	1.427619682116684E-4	TGTGCCTTGTGGGACAGAGGAGAGTTGGGCAAAAAAATCAAGGTATTT	CALWDRGELGKKIKVF	TRGV9	.	TRGJP	13	-1	-1	20
15	1.427619682116684E-4	TGTGCCTTGTGGGAGGTCTATCCCAAGAATTATTATAAGAAACTCTTT	CALWEVYPKNYYKKLF	TRGV9	.	TRGJ1	16	-1	-1	26
15	1.427619682116684E-4	TGTGCTGCCTCTATTCATTCCGGGAATTATTATAAGAAACTCTTT	CAASIHSGNYYKKLF	TRGV10	.	TRGJ1	7	-1	-1	23
15	1.427619682116684E-4	TGTGCTGCGTGGGATTTTAGGGGTAGTGATTGGATCAAGACGTTT	CAAWDFRGSDWIKTF	TRGV10	.	TRGJP2	15	-1	-1	22
15	1.427619682116684E-4	TGTGCTGCGTGGGATTTCCCCGATCCCGATTATAAGAAACTCTTT	CAAWDFPDPDYKKLF	TRGV10	.	TRGJ1	15	-1	-1	28
15	1.427619682116684E-4	TGTGCTGCGTGGGATATATTTGGCACTGGTTGGTTCAAGATATTT	CAAWDIFGTGWFKIF	TRGV10	.	TRGJP1	14	-1	-1	23
15	1.427619682116684E-4	TGTGCTGCGTGGGACAAAAATACCACTGGTTGGTTCAAGATATTT	CAAWDKNTTGWFKIF	TRGV10	.	TRGJP1	13	-1	-1	19
15	1.427619682116684E-4	TGTGCCTTGTGGGAGCTAAAGCAGAATTATTATAAGAAACTCTTT	CALWELKQNYYKKLF	TRGV9	.	TRGJ1	14	-1	-1	23
15	1.427619682116684E-4	TGTGCCTTGTGGGAGGTGAGGCCCCTTTATTATAAGAAACTCTTT	CALWEVRPLYYKKLF	TRGV9	.	TRGJ1	17	-1	-1	26
15	1.427619682116684E-4	TGTGCCACCTGGGATCTTCCCGCCGCTTATTATAAGAAACTCTTT	CATWDLPAAYYKKLF	TRGV8	.	TRGJ1	14	-1	-1	26
15	1.427619682116684E-4	TGTGCTGCGTGGGCTAATACCACTGGTTGGTTCAAGATATTT	CAAWANTTGWFKIF	TRGV10	.	TRGJP1	12	-1	-1	16
15	1.427619682116684E-4	TGTGCTGCGTGGGCCCTAACAGCGGGTTGGTTCAAGATATTT	CAAWALTAGWFKIF	TRGV10	.	TRGJP1	12	-1	-1	24
15	1.427619682116684E-4	TGTGCTGCGTGGGGCTTTCCTGCCGGTTGGTTCAAGATATTT	CAAWGFPAGWFKIF	TRGV10	.	TRGJP1	12	-1	-1	24
15	1.427619682116684E-4	TGTGCTGCGTGGGATTTGGCCACTGGTTGGTTCAAGATATTT	CAAWDLATGWFKIF	TRGV10	.	TRGJP1	15	-1	-1	19
15	1.427619682116684E-4	TGTGCTGCGTGGGATTCCCTGAATTATTATAAGAAACTCTTT	CAAWDSLNYYKKLF	TRGV10	.	TRGJ1	15	-1	-1	20
15	1.427619682116684E-4	TGTGCTGCGTGGGATTCCCGCACTGGTTGGTTCAAGATATTT	CAAWDSRTGWFKIF	TRGV10	.	TRGJP1	15	-1	-1	20
15	1.427619682116684E-4	TGTGCTGCGTGGGATTGCCGTGGTGGTTGGTTCAAGATATTT	CAAWDCRGGWFKIF	TRGV10	.	TRGJP1	15	-1	-1	23
15	1.427619682116684E-4	TGTGCTGCGTGGGATAGCCCCACTGGTTGGTTCAAGATATTT	CAAWDSPTGWFKIF	TRGV10	.	TRGJP1	14	-1	-1	19
15	1.427619682116684E-4	TGTGCTGCGTGGGACCCGGGTCGGGATTGGATCAAGACGTTT	CAAWDPGRDWIKTF	TRGV10	.	TRGJP2	13	-1	-1	24
15	1.427619682116684E-4	TGTGCTGCGTGGACCTCTTGGGGTGGTTGGTTCAAGATATTT	CAAWTSWGGWFKIF	TRGV10	.	TRGJP1	11	-1	-1	23
15	1.427619682116684E-4	TGTGCCACCTGGGACTCGTATCGGAATTATAAGAAACTCTTT	CATWDSYRNYKKLF	TRGV2	.	TRGJ1	14	-1	-1	25
15	1.427619682116684E-4	TGTGCCACCTGGGACATGACCACTGGTTGGTTCAAGATATTT	CATWDMTTGWFKIF	TRGV5	.	TRGJP1	15	-1	-1	18
15	1.427619682116684E-4	TGTGCCACCTGGGACAAGGATTTGGATTATAAGAAACTCTTT	CATWDKDLDYKKLF	TRGV3	.	TRGJ1	15	-1	-1	25
15	1.427619682116684E-4	TGTGCTGCTCCTATGGGCACTGGTTGGTTCAAGATATTT	CAAPMGTGWFKIF	TRGV10	.	TRGJP1	7	-1	-1	17
15	1.427619682116684E-4	TGTGCTGCTGGGGGTACCACTGGTTGGTTCAAGATATTT	CAAGGTTGWFKIF	TRGV10	.	TRGJP1	11	-1	-1	14
15	1.427619682116684E-4	TGTGCTGCGTGGTTGACCACTGGTTGGTTCAAGATATTT	CAAWLTTGWFKIF	TRGV10	.	TRGJP1	11	-1	-1	15
15	1.427619682116684E-4	TGTGCTGCGTGGTATACCACTGGTTGGTTCAAGATATTT	CAAWYTTGWFKIF	TRGV10	.	TRGJP1	14	-1	-1	12
15	1.427619682116684E-4	TGTGCTGCGTGGGCCCCGTCGGGTTGGTTCAAGATATTT	CAAWAPSGWFKIF	TRGV10	.	TRGJP1	12	-1	-1	21
15	1.427619682116684E-4	TGTGCTGCGTGGGATTATCTGGACTATAAGAAACTCTTT	CAAWDYLDYKKLF	TRGV10	.	TRGJ1	16	-1	-1	24
15	1.427619682116684E-4	TGTGCTGCGTGGGATTATCCTGGTTGGTTCAAGATATTT	CAAWDYPGWFKIF	TRGV10	.	TRGJP1	16	-1	-1	8
15	1.427619682116684E-4	TGTGCTGCGTGGGATCCCTCGATAAATAAGAAACTCTTT	CAAWDPSINKKLF	TRGV10	.	TRGJ1	14	-1	-1	25
15	1.427619682116684E-4	TGTGCTGCGTGGGATCCCGGGGGGGATAAGAAACTCTTT	CAAWDPGGDKKLF	TRGV10	.	TRGJ1	14	-1	-1	25
15	1.427619682116684E-4	TGTGCTGCGTGGGATGGGCCTGGTTGGTTCAAGATATTT	CAAWDGPGWFKIF	TRGV10	.	TRGJP1	14	-1	-1	19
15	1.427619682116684E-4	TGTGCTGCGTGGGATAGTACTGGTTGGTTCAAGATATTT	CAAWDSTGWFKIF	TRGV10	.	TRGJP1	14	-1	-1	18
15	1.427619682116684E-4	TGTGCTGCGTGGGAATTCGACTATTATAAGAAACTCTTT	CAAWEFDYYKKLF	TRGV10	.	TRGJ1	13	-1	-1	13
15	1.427619682116684E-4	TGTGCTGCGTGGACTAGAGGGCCCTTTAAGAAACTCTTT	CAAWTRGPFKKLF	TRGV10	.	TRGJ1	11	-1	-1	26
15	1.427619682116684E-4	TGTGCCTTGTGGGAGTCCTATTATTATAAGAAACTCTTT	CALWESYYYKKLF	TRGV9	.	TRGJ1	14	-1	-1	19
15	1.427619682116684E-4	TGTGCCTTGTGGGAAGAAGATTATTATAAGAAACTCTTT	CALWEEDYYKKLF	TRGV9	.	TRGJ1	13	-1	-1	19
15	1.427619682116684E-4	TGTGCCCTGCAAGGGACGGGGCATTATAAGAAACTCTTT	CALQGTGHYKKLF	TRGV9	.	TRGJ1	8	-1	-1	22
15	1.427619682116684E-4	TGTGCCACCTGGGACGGACTAAATTGGATCAAGACGTTT	CATWDGLNWIKTF	TRGV2	.	TRGJP2	16	-1	-1	22
15	1.427619682116684E-4	TGTGCCACCTGGGACAGGCCCTATTATAAGAAACTCTTT	CATWDRPYYKKLF	TRGV5	.	TRGJ1	19	-1	-1	21
15	1.427619682116684E-4	TGTGCCACCTGGGAAAGGGGGGATTATAAGAAACTCTTT	CATWERGDYKKLF	TRGV7	.	TRGJ1	17	-1	-1	22
15	1.427619682116684E-4	TTATGGGTTGATACCACTGGTTGGTTCAAGATATTT	LWVDTTGWFKIF	TRGV9	.	TRGJP1	0	-1	-1	10
15	1.427619682116684E-4	TGTGCTGCCCCACCCCAAAGTTGGTTCAAGATATTT	CAAPPQSWFKIF	TRGV10	.	TRGJP1	7	-1	-1	19
15	1.427619682116684E-4	TGTGCTGCGTGGTCAGGGGAGTATAAGAAACTCTTT	CAAWSGEYKKLF	TRGV10	.	TRGJ1	11	-1	-1	21
15	1.427619682116684E-4	TGTGCTGCGTGGGGGAGGGGTTGGTTCAAGATATTT	CAAWGRGWFKIF	TRGV10	.	TRGJP1	12	-1	-1	18
15	1.427619682116684E-4	TGTGCTGCGTGGGATTTTGCCTGGTTCAAGATATTT	CAAWDFAWFKIF	TRGV10	.	TRGJP1	15	-1	-1	21
15	1.427619682116684E-4	TGTGCTGCGTGGGATTTAAGGTGGTTCAAGATATTT	CAAWDLRWFKIF	TRGV10	.	TRGJP1	15	-1	-1	21
15	1.427619682116684E-4	TGTGCTGCGTGGGATTGTTATTATAAGAAACTCTTT	CAAWDCYYKKLF	TRGV10	.	TRGJ1	15	-1	-1	17
15	1.427619682116684E-4	TGTGCTGCGTGGGATCTTTATTATAAGAAACTCTTT	CAAWDLYYKKLF	TRGV10	.	TRGJ1	14	-1	-1	17
15	1.427619682116684E-4	TGTGCTGCGTGGGATCGGCATTATAAGAAACTCTTT	CAAWDRHYKKLF	TRGV10	.	TRGJ1	14	-1	-1	19
15	1.427619682116684E-4	TGTGCTGCGTGGGACTTTTATTATAAGAAACTCTTT	CAAWDFYYKKLF	TRGV10	.	TRGJ1	13	-1	-1	17
15	1.427619682116684E-4	TGTGCTGCGTGGATAGAATTACATAAGAAACTCTTT	CAAWIELHKKLF	TRGV10	.	TRGJ1	11	-1	-1	15
15	1.427619682116684E-4	TGTGCCTTGTGGGAGGTGTTGAGTGAGCCACTCTTT	CALWEVLSEPLF	TRGV9	.	TRGJ1	17	-1	-1	29
15	1.427619682116684E-4	TGTGCCTTGTGGGAGGTGTATTATAAGAAACTCTTT	CALWEVYYKKLF	TRGV9	.	TRGJ1	17	-1	-1	18
15	1.427619682116684E-4	TGTGCCTTGGGGCTGAATTATTATAAGAAACTCTTT	CALGLNYYKKLF	TRGV9	.	TRGJ1	11	-1	-1	14
15	1.427619682116684E-4	TGTGCCACCTGGGTGGATTATTATAAGAAACTCTTT	CATWVDYYKKLF	TRGV3	.	TRGJ1	12	-1	-1	16
15	1.427619682116684E-4	TGTGCCACCTGGGACGCGCATTATAAGAAACTCTTT	CATWDAHYKKLF	TRGV2	.	TRGJ1	18	-1	-1	19
15	1.427619682116684E-4	TGTGCCACCTGGGACGGGCCGGTTCGGAAACTCTTT	CATWDGPVRKLF	TRGV2	.	TRGJ1	22	-1	-1	26
15	1.427619682116684E-4	TGTGCCACCTGGGACGGGCGTTGGTTCAAGATATTT	CATWDGRWFKIF	TRGV2	.	TRGJP1	18	-1	-1	19
15	1.427619682116684E-4	TGTGCCACCTGGGACAGTTATTATAAGAAACTCTTT	CATWDSYYKKLF	TRGV7	.	TRGJ1	16	-1	-1	17
15	1.427619682116684E-4	TGTGCCACCTGGGACAGGCACTATAAGAAACTCTTT	CATWDRHYKKLF	TRGV3	.	TRGJ1	18	-1	-1	21
15	1.427619682116684E-4	TGTGCCACCTGGGAGCATTATTATAAGAAACTCTTT	CATWEHYYKKLF	TRGV3	.	TRGJ1	13	-1	-1	16
15	1.427619682116684E-4	TGTGCTGCGTCGGGGGATTATAAGAAACTCTTT	CAASGDYKKLF	TRGV10	.	TRGJ1	13	-1	-1	16
15	1.427619682116684E-4	TGTGCTGCGTGTAGAGGTTGGTTCAAGATATTT	CAACRGWFKIF	TRGV10	.	TRGJP1	10	-1	-1	15
15	1.427619682116684E-4	TGTGCTGCGTGGTGCTATTATAAGAAACTCTTT	CAAWCYYKKLF	TRGV10	.	TRGJ1	11	-1	-1	15
15	1.427619682116684E-4	TGTGCTGCGTGGGTCGAAGGAAGGAAACTCTTT	CAAWVEGRKLF	TRGV10	.	TRGJ1	12	-1	-1	23
15	1.427619682116684E-4	TGTGCTGCGTGGGGTTTTTATAAGAAACTCTTT	CAAWGFYKKLF	TRGV10	.	TRGJ1	15	-1	-1	14
15	1.427619682116684E-4	TGTGCTGCGTGGGATGGATATAAGAAACTCTTT	CAAWDGYKKLF	TRGV10	.	TRGJ1	14	-1	-1	18
15	1.427619682116684E-4	TGTGCTGCGTGGGATGATCAGTTCAAGATATTT	CAAWDDQFKIF	TRGV10	.	TRGJP1	14	-1	-1	20
15	1.427619682116684E-4	TGTGCTGCGCACACTTATTATAAGAAACTCTTT	CAAHTYYKKLF	TRGV10	.	TRGJ1	8	-1	-1	14
15	1.427619682116684E-4	TGTGCCTTTTCGAATTATTATAAGAAACTCTTT	CAFSNYYKKLF	TRGV9	.	TRGJ1	7	-1	-1	8
15	1.427619682116684E-4	TGTGCCTTGTTGGGTTATTATAAGAAACTCTTT	CALLGYYKKLF	TRGV9	.	TRGJ1	13	-1	-1	14
15	1.427619682116684E-4	TGTGCCTTGTGGGAGGTGTATAAGAAACTCTTT	CALWEVYKKLF	TRGV9	.	TRGJ1	17	-1	-1	18
15	1.427619682116684E-4	TGTGCCTTGTATACTGGTTGGTTCAAGATATTT	CALYTGWFKIF	TRGV9	.	TRGJP1	9	-1	-1	12
15	1.427619682116684E-4	TGTGCCTGGGAGGCCTATTATAAGAAACTCTTT	CAWEAYYKKLF	TRGV9	.	TRGJ1	6	-1	-1	15
15	1.427619682116684E-4	TGTGCCACCTGGGACCAATCTAAGAAACTCTTT	CATWDQSKKLF	TRGV2	.	TRGJ2	14	-1	-1	20
15	1.427619682116684E-4	TGTGCCACCTGGGACGAACGCTGGAAACTCTTT	CATWDERWKLF	TRGV2	.	TRGJ1	15	-1	-1	23
15	1.427619682116684E-4	TGTGCTTGCCCGGCCTGGTTCAAGATATTT	CACPAWFKIF	TRGV10	.	TRGJP1	5	-1	-1	15
15	1.427619682116684E-4	TGTGCTGTATTTATAACGGAGAAACTCTTT	CAVFITEKLF	TRGV10	.	TRGJ1	6	-1	-1	19
15	1.427619682116684E-4	TGTGCTGCGTCCTCAAATAGGAAACTCTTT	CAASSNRKLF	TRGV10	.	TRGJ1	9	-1	-1	16
15	1.427619682116684E-4	TGTGCTGCGTGGGATTTTAAGAAACTCTTT	CAAWDFKKLF	TRGV10	.	TRGJ1	15	-1	-1	13
15	1.427619682116684E-4	TGTGCTGCGTGGGATTTAGAGAAACTCTTT	CAAWDLEKLF	TRGV10	.	TRGJ2	15	-1	-1	13
15	1.427619682116684E-4	TGTGCTGCGTGGGATATGGAGAAACTCTTT	CAAWDMEKLF	TRGV10	.	TRGJ1	14	-1	-1	19
15	1.427619682116684E-4	TGTGCTGCGTGGGATAAGAAGAAACTCTTT	CAAWDKKKLF	TRGV10	.	TRGJ1	14	-1	-1	18
15	1.427619682116684E-4	TGTGCTGCGCTGGAACGTAAGAAACTCTTT	CAALERKKLF	TRGV10	.	TRGJ1	12	-1	-1	17
15	1.427619682116684E-4	TGTGCTGCGCCGGGACGGTTCAAGATATTT	CAAPGRFKIF	TRGV10	.	TRGJP1	8	-1	-1	16
15	1.427619682116684E-4	TGTGCTGCGGAAGGTTGGTTCAAGATATTT	CAAEGWFKIF	TRGV10	.	TRGJP1	8	-1	-1	12
15	1.427619682116684E-4	TGTGCTGCATGGTATTATAAGAAACTCTTT	CAAWYYKKLF	TRGV10	.	TRGJ1	16	-1	-1	12
15	1.427619682116684E-4	TGTGCTGGGCCCCGGTGGTTCAAGATATTT	CAGPRWFKIF	TRGV10	.	TRGJP1	6	-1	-1	15
15	1.427619682116684E-4	TGTGCCCGCACTGGTTGGTTCAAGATATTT	CARTGWFKIF	TRGV9	.	TRGJP1	5	-1	-1	8
15	1.427619682116684E-4	TGTGCCACCTGGGACAAGAAACTCTTT	CATWDKKLF	TRGV3	.	TRGJ1	15	-1	-1	15
15	1.427619682116684E-4	TGTGCTGCGTCTCCGGGGCTCTTT	CAASPGLF	TRGV10	.	TRGJ1	9	-1	-1	18
15	1.427619682116684E-4	TGTGCTGCGTATAAGAAACTCTTT	CAAYKKLF	TRGV10	.	TRGJ1	9	-1	-1	9
14	1.3324450366422385E-4	TGTGCTGCGTGGGATTCGGGCAGTTCGTCGAGTGACGGTCGCGGGTATTATAAGAAACTCTTT	CAAWDSGSSSSDGRGYYKKLF	TRGV10	.	TRGJ1	15	-1	-1	45
14	1.3324450366422385E-4	TGTGCTGCGTGGGTTCCGACGAGAAATACCACTGGTTGGTTCAAGATATTT	CAAWVPTRNTTGWFKIF	TRGV10	.	TRGJP1	12	-1	-1	25
14	1.3324450366422385E-4	TGTGCTGCGTGGGATTGGAGACACAACCCCCAAAATCATAAGAAACTCTTT	CAAWDWRHNPQNHKKLF	TRGV10	.	TRGJ1	15	-1	-1	34
14	1.3324450366422385E-4	TGTGCCACCTGGGATAGAGGGGAGGATACCACTGGTTGGTTCAAGATATTT	CATWDRGEDTTGWFKIF	TRGV8	.	TRGJP1	16	-1	-1	25
14	1.3324450366422385E-4	TGTGCTGCGTCTTTCCGTCCCTTAGGAGGTGGTTGGTTCAAGATATTT	CAASFRPLGGGWFKIF	TRGV10	.	TRGJP1	9	-1	-1	29
14	1.3324450366422385E-4	TGTGCTGCGTGGGATTATATCGTTACCACTGGTTGGTTCAAGATATTT	CAAWDYIVTTGWFKIF	TRGV10	.	TRGJP1	16	-1	-1	23
14	1.3324450366422385E-4	TGTGCTGCGTGGGATCCTATTGGGCCTCGAAATTATAAGAAACTCTTT	CAAWDPIGPRNYKKLF	TRGV10	.	TRGJ1	14	-1	-1	26
14	1.3324450366422385E-4	TGTGCTGCGTGGGATAGGGGAGACACCACTGGTTGGTTCAAGATATTT	CAAWDRGDTTGWFKIF	TRGV10	.	TRGJP1	14	-1	-1	24
14	1.3324450366422385E-4	TGTGCTGCGTGGGCCCCTTCCCGGAATTATTATAAGAAACTCTTT	CAAWAPSRNYYKKLF	TRGV10	.	TRGJ1	12	-1	-1	23
14	1.3324450366422385E-4	TGTGCTGCGTGGGATTCTAATACCACTGGTTGGTTCAAGATATTT	CAAWDSNTTGWFKIF	TRGV10	.	TRGJP1	25	-1	-1	19
14	1.3324450366422385E-4	TGTGCTGCGTGGGATTCGCATACCACTGGTTGGTTCAAGATATTT	CAAWDSHTTGWFKIF	TRGV10	.	TRGJP1	15	-1	-1	19
14	1.3324450366422385E-4	TGTGCTGCGTGGGATTCATATACCACTGGTTGGTTCAAGATATTT	CAAWDSYTTGWFKIF	TRGV10	.	TRGJP1	15	-1	-1	17
14	1.3324450366422385E-4	TGTGCTGCGTGGGATTATACGGGCACTGGTTGGTTCAAGATATTT	CAAWDYTGTGWFKIF	TRGV10	.	TRGJP1	16	-1	-1	23
14	1.3324450366422385E-4	TGTGCTGCGTGGGATCCCTCCTGTTTTTGTTATAAGAAACTCTTT	CAAWDPSCFCYKKLF	TRGV10	.	TRGJ1	14	-1	-1	26
14	1.3324450366422385E-4	TGTGCTGCGTGGGACTCTTCCCCCACTGGTTGGTTCAAGATATTT	CAAWDSSPTGWFKIF	TRGV10	.	TRGJP1	13	-1	-1	22
14	1.3324450366422385E-4	TGTGCTGCGTGGGACCCTCCTACCACTGGTTGGTTCAAGATATTT	CAAWDPPTTGWFKIF	TRGV10	.	TRGJP1	13	-1	-1	20
14	1.3324450366422385E-4	TGTGCTGCGTGGGAGAGGACGACCACTGGTTGGTTCAAGATATTT	CAAWERTTTGWFKIF	TRGV10	.	TRGJP1	13	-1	-1	21
14	1.3324450366422385E-4	TGTGCCACCTGGGACCCCTCTTTGAATTATTATAAGAAACTCTTT	CATWDPSLNYYKKLF	TRGV8	.	TRGJ1	13	-1	-1	20
14	1.3324450366422385E-4	TGTGCCACCTGGGACGGGGATACCACTGGTTGGTTCAAGATATTT	CATWDGDTTGWFKIF	TRGV4	.	TRGJP1	17	-1	-1	19
14	1.3324450366422385E-4	TGTGCTGCGTGGCCCCTTACCACTGGTTGGTTCAAGATATTT	CAAWPLTTGWFKIF	TRGV10	.	TRGJP1	11	-1	-1	17
14	1.3324450366422385E-4	TGTGCTGCGTGGGGTCATACCACTGGTTGGTTCAAGATATTT	CAAWGHTTGWFKIF	TRGV10	.	TRGJP1	12	-1	-1	16
14	1.3324450366422385E-4	TGTGCTGCGTGGGGCTATACCACTGGTTGGTTCAAGATATTT	CAAWGYTTGWFKIF	TRGV10	.	TRGJP1	12	-1	-1	15
14	1.3324450366422385E-4	TGTGCTGCGTGGGATTACCTCACTGGTTGGTTCAAGATATTT	CAAWDYLTGWFKIF	TRGV10	.	TRGJP1	17	-1	-1	20
14	1.3324450366422385E-4	TGTGCTGCGTGGGATGCCCCCGACAATTATAAGAAACTCTTT	CAAWDAPDNYKKLF	TRGV10	.	TRGJ1	14	-1	-1	25
14	1.3324450366422385E-4	TGTGCTGCGTGGGATGGAGGCACTGGTTGGTTCAAGATATTT	CAAWDGGTGWFKIF	TRGV10	.	TRGJP1	14	-1	-1	20
14	1.3324450366422385E-4	TGTGCTGCGTGGGACCTCCCCACTGGTTGGTTCAAGATATTT	CAAWDLPTGWFKIF	TRGV10	.	TRGJP1	13	-1	-1	19
14	1.3324450366422385E-4	TGTGCTGCGTGGAATCGGAGTAGTGATTGGATCAAGACGTTT	CAAWNRSSDWIKTF	TRGV10	.	TRGJP2	14	-1	-1	18
14	1.3324450366422385E-4	TGTGCCTTGTGGGAGGGGAGGAATTATTATAAGAAACTCTTT	CALWEGRNYYKKLF	TRGV9	.	TRGJ1	15	-1	-1	20
14	1.3324450366422385E-4	TGTGCCTTGTGGGAGATCCAGAATTATTATAAGAAACTCTTT	CALWEIQNYYKKLF	TRGV9	.	TRGJ1	14	-1	-1	20
14	1.3324450366422385E-4	TGTGCCACCTGGGATAAGAGTAGTGATTGGATCAAGACGTTT	CATWDKSSDWIKTF	TRGV3	.	TRGJP2	13	-1	-1	18
14	1.3324450366422385E-4	TGTGCCACCTGGGACGGGCTAGGCATATGGGGGAAACTCTTT	CATWDGLGIWGKLF	TRGV2	.	TRGJ1	18	-1	-1	32
14	1.3324450366422385E-4	TGTGCCACGGGGGGGGCTAGTAGTGATTGGATCAAGACGTTT	CATGGASSDWIKTF	TRGV8	.	TRGJP2	7	-1	-1	17
14	1.3324450366422385E-4	TGTGCTGCGTGGGTTACCACTGGTTGGTTCAAGATATTT	CAAWVTTGWFKIF	TRGV10	.	TRGJP1	16	-1	-1	14
14	1.3324450366422385E-4	TGTGCTGCGTGGGGTCTTACTGGTTGGTTCAAGATATTT	CAAWGLTGWFKIF	TRGV10	.	TRGJP1	12	-1	-1	18
14	1.3324450366422385E-4	TGTGCTGCGTGGGGCCTTTGTTATTATAAGAAACTCTTT	CAAWGLCYYKKLF	TRGV10	.	TRGJ1	12	-1	-1	20
14	1.3324450366422385E-4	TGTGCTGCGTGGGGCCTTCATTATTATAAGAAACTCTTT	CAAWGLHYYKKLF	TRGV10	.	TRGJ1	12	-1	-1	19
14	1.3324450366422385E-4	TGTGCTGCGTGGGGCGCCCCAGATTATAAGAAACTCTTT	CAAWGAPDYKKLF	TRGV10	.	TRGJ1	12	-1	-1	22
14	1.3324450366422385E-4	TGTGCTGCGTGGGATTTTCGCGATTGGTTCAAGATATTT	CAAWDFRDWFKIF	TRGV10	.	TRGJP1	15	-1	-1	23
14	1.3324450366422385E-4	TGTGCTGCGTGGGATTTTACTGGTTGGTTCAAGATATTT	CAAWDFTGWFKIF	TRGV10	.	TRGJP1	15	-1	-1	18
14	1.3324450366422385E-4	TGTGCTGCGTGGGATCACGGTTATTATAAGAAACTCTTT	CAAWDHGYYKKLF	TRGV10	.	TRGJ1	18	-1	-1	20
14	1.3324450366422385E-4	TGTGCTGCGTGGGATGGTTCTGGTTGGTTCAAGATATTT	CAAWDGSGWFKIF	TRGV10	.	TRGJP1	14	-1	-1	19
14	1.3324450366422385E-4	TGTGCTGCGTGGGACTTGAATTATTATAAGAAACTCTTT	CAAWDLNYYKKLF	TRGV10	.	TRGJ1	13	-1	-1	17
14	1.3324450366422385E-4	TGTGCTGCGTGGGACTCCCCTTATTATAAGAAACTCTTT	CAAWDSPYYKKLF	TRGV10	.	TRGJ1	13	-1	-1	20
14	1.3324450366422385E-4	TGTGCTGCGTGGGACGCCACTGGTTGGTTCAAGATATTT	CAAWDATGWFKIF	TRGV10	.	TRGJP1	13	-1	-1	16
14	1.3324450366422385E-4	TGTGCTGCGTGGGAAACAACTGGTTGGTTCAAGATATTT	CAAWETTGWFKIF	TRGV10	.	TRGJP1	13	-1	-1	15
14	1.3324450366422385E-4	TGTGCCTTGTGGGATTTGGGCAAAAAAATCAAGGTATTT	CALWDLGKKIKVF	TRGV9	.	TRGJP	13	-1	-1	12
14	1.3324450366422385E-4	TGTGCCTTGTGGGATGCAAATTATTATAAGAAACTCTTT	CALWDANYYKKLF	TRGV9	.	TRGJ1	13	-1	-1	18
14	1.3324450366422385E-4	TGTGCCTTGTGGGAGTTGAATTATTATAAGAAACTCTTT	CALWELNYYKKLF	TRGV9	.	TRGJ1	17	-1	-1	17
14	1.3324450366422385E-4	TGTGCCTTGTGGGAGCGGGGTTATTATAAGAAACTCTTT	CALWERGYYKKLF	TRGV9	.	TRGJ1	14	-1	-1	20
14	1.3324450366422385E-4	TGTGCCTTGTGGGAGGTCTCTTATTATAAGAAACTCTTT	CALWEVSYYKKLF	TRGV9	.	TRGJ1	16	-1	-1	20
14	1.3324450366422385E-4	TGTGCCTTGTGGGAGGTACATTATTATAAGAAACTCTTT	CALWEVHYYKKLF	TRGV9	.	TRGJ1	19	-1	-1	19
14	1.3324450366422385E-4	TGTGCCTTGTGGGAAGCCAATTATTATAAGAAACTCTTT	CALWEANYYKKLF	TRGV9	.	TRGJ1	13	-1	-1	18
14	1.3324450366422385E-4	TGTGCTGCTTATACCACTGGTTGGTTCAAGATATTT	CAAYTTGWFKIF	TRGV10	.	TRGJP1	7	-1	-1	9
14	1.3324450366422385E-4	TGTGCTGCCCCGCACCAATATTATAAGAAACTCTTT	CAAPHQYYKKLF	TRGV10	.	TRGJ1	7	-1	-1	18
14	1.3324450366422385E-4	TGTGCTGCGTGGCCGAATTATTATAAGAAACTCTTT	CAAWPNYYKKLF	TRGV10	.	TRGJ1	11	-1	-1	13
14	1.3324450366422385E-4	TGTGCTGCGTGGGCTAATGTATGTAAGAAACTCTTT	CAAWANVCKKLF	TRGV10	.	TRGJ1	12	-1	-1	23
14	1.3324450366422385E-4	TGTGCTGCGTGGGCGAATTATTATAAGAAACTCTTT	CAAWANYYKKLF	TRGV10	.	TRGJ1	12	-1	-1	13
14	1.3324450366422385E-4	TGTGCTGCGTGGGGTCATTATTATAAGAAACTCTTT	CAAWGHYYKKLF	TRGV10	.	TRGJ1	12	-1	-1	16
14	1.3324450366422385E-4	TGTGCTGCGTGGGATTTCGGTTGGTTCAAGATATTT	CAAWDFGWFKIF	TRGV10	.	TRGJP1	18	-1	-1	18
14	1.3324450366422385E-4	TGTGCTGCGTGGGATTTAGGCTATAAGAAACTCTTT	CAAWDLGYKKLF	TRGV10	.	TRGJ1	15	-1	-1	21
14	1.3324450366422385E-4	TGTGCTGCGTGGGATTATAATTATAAGAAACTCTTT	CAAWDYNYKKLF	TRGV10	.	TRGJ2	16	-1	-1	16
14	1.3324450366422385E-4	TGTGCTGCGTGGGATCAAAATTATAAGAAACTCTTT	CAAWDQNYKKLF	TRGV10	.	TRGJ1	14	-1	-1	19
14	1.3324450366422385E-4	TGTGCTGCGTGGGATAAGGATTATAAGAAACTCTTT	CAAWDKDYKKLF	TRGV10	.	TRGJ1	14	-1	-1	19
14	1.3324450366422385E-4	TGTGCTGCGTGGGACCAGTATTATAAGAAACTCTTT	CAAWDQYYKKLF	TRGV10	.	TRGJ1	13	-1	-1	18
14	1.3324450366422385E-4	TGTGCTGCGTGGGAAAATTATTATAAGAAACTCTTT	CAAWENYYKKLF	TRGV10	.	TRGJ1	13	-1	-1	15
14	1.3324450366422385E-4	TGTGCCTTGTGGGACGATTATTATAAGAAACTCTTT	CALWDDYYKKLF	TRGV9	.	TRGJ1	13	-1	-1	16
14	1.3324450366422385E-4	TGTGCCTTGTGGGAGGTTACGTATAAGAAACTCTTT	CALWEVTYKKLF	TRGV9	.	TRGJ1	16	-1	-1	21
14	1.3324450366422385E-4	TGTGCCACCTGTACCACTGGTTGGTTCAAGATATTT	CATCTTGWFKIF	TRGV2	.	TRGJP1	10	-1	-1	11
14	1.3324450366422385E-4	TGTGCCACCTGGGCCCCGTTGGGTAAGAAACTCTTT	CATWAPLGKKLF	TRGV3	.	TRGJ1	12	-1	-1	23
14	1.3324450366422385E-4	TGTGCCACCTGGGACGGGCCTTATAAGAAACTCTTT	CATWDGPYKKLF	TRGV2	.	TRGJ1	19	-1	-1	20
14	1.3324450366422385E-4	TGTGCCACCTGGGACAGGCCCTATAAGAAACTCTTT	CATWDRPYKKLF	TRGV7	.	TRGJ1	19	-1	-1	21
14	1.3324450366422385E-4	TGTGCCACCTGGGAGGGTTATTATAAGAAACTCTTT	CATWEGYYKKLF	TRGV7	.	TRGJ1	13	-1	-1	17
14	1.3324450366422385E-4	TGTGCTGCGTTCCCTATAGAGAGGAAACTCTTT	CAAFPIERKLF	TRGV10	.	TRGJ1	9	-1	-1	23
14	1.3324450366422385E-4	TGTGCTGCGTGGGTCTCCCCGGGGTGGCTCTTT	CAAWVSPGWLF	TRGV10	.	TRGJ1	12	-1	-1	27
14	1.3324450366422385E-4	TGTGCTGCGTGGGATCGGTTCAAGAAACTCTTT	CAAWDRFKKLF	TRGV10	.	TRGJ1	14	-1	-1	21
14	1.3324450366422385E-4	TGTGCTGCGTGGGATGGCCATAAGAAACTCTTT	CAAWDGHKKLF	TRGV10	.	TRGJ1	14	-1	-1	19
14	1.3324450366422385E-4	TGTGCCTTGTGGGAGGTCACCAAGAAACTCTTT	CALWEVTKKLF	TRGV9	.	TRGJ1	20	-1	-1	21
14	1.3324450366422385E-4	TGTGCCACCTGGGGTCAGGGGATCAAGACGTTT	CATWGQGIKTF	TRGV8	.	TRGJP2	12	-1	-1	19
14	1.3324450366422385E-4	TGTGCCACCTGGGATAGTTACCAATTGCTCTTT	CATWDSYQLLF	TRGV8	.	TRGJ1	16	-1	-1	27
14	1.3324450366422385E-4	TGTGCCACCTGGGACAGGCGCTGGAAACTCTTT	CATWDRRWKLF	TRGV3	.	TRGJ1	22	-1	-1	23
14	1.3324450366422385E-4	TGTGCTGCCCGTTGTTGGTTCAAGATATTT	CAARCWFKIF	TRGV10	.	TRGJP1	7	-1	-1	13
14	1.3324450366422385E-4	TGTGCTGCGTCCCCCTATAAGAAACTCTTT	CAASPYKKLF	TRGV10	.	TRGJ1	9	-1	-1	15
14	1.3324450366422385E-4	TGTGCTGCGTGGACCTATAAGAAACTCTTT	CAAWTYKKLF	TRGV10	.	TRGJ1	11	-1	-1	15
14	1.3324450366422385E-4	TGTGCTGGTTCAGGTTGGTTCAAGATATTT	CAGSGWFKIF	TRGV10	.	TRGJP1	6	-1	-1	12
14	1.3324450366422385E-4	TGTGCTACGGCGGGGTATAAGAAACTCTTT	CATAGYKKLF	TRGV2	.	TRGJ1	7	-1	-1	15
14	1.3324450366422385E-4	TGTGCCTTGTGGAATTATAAGAAACTCTTT	CALWNYKKLF	TRGV9	.	TRGJ1	11	-1	-1	13
14	1.3324450366422385E-4	TGTGCCACCTGGGCCCAAGAGAAACTCTTT	CATWAQEKLF	TRGV3	.	TRGJ1	12	-1	-1	19
14	1.3324450366422385E-4	TGTGCCACCTGGGATTGGATCAAGACGTTT	CATWDWIKTF	TRGV8	.	TRGJP2	17	-1	-1	12
14	1.3324450366422385E-4	TGTGCCACCTGGGACCGTAAGAAACTCTTT	CATWDRKKLF	TRGV8	.	TRGJ1	13	-1	-1	17
14	1.3324450366422385E-4	TGTGCTGCGTATTATAAGAAACTCTTT	CAAYYKKLF	TRGV10	.	TRGJ1	9	-1	-1	9
14	1.3324450366422385E-4	TGTGCCTTGTGGGAGGTAGACGAGTTG	CALWEVDEL	TRGV9	.	TRGJ1	16	-1	-1	24
14	1.3324450366422385E-4	TGTGCTGCAAAGGGGAAACTCTTT	CAAKGKLF	TRGV10	.	TRGJ1	7	-1	-1	14
14	1.3324450366422385E-4	TGTGCCACCCTCAAACTCTTT	CATLKLF	TRGV2	.	TRGJ1	8	-1	-1	12
13	1.2372703911677928E-4	TGTGCCTTGTGGGAGGTGCAGGACACCCGAGGGGAGTTGGGCAAAAAAATCAAGGTATTT	CALWEVQDTRGELGKKIKVF	TRGV9	.	TRGJP	19	-1	-1	33
13	1.2372703911677928E-4	TGTGCTGCGTGGGATTATAAGGGGGAATATACCACTGGTTGGTTCAAGATATTT	CAAWDYKGEYTTGWFKIF	TRGV10	.	TRGJP1	16	-1	-1	23
13	1.2372703911677928E-4	TGTGCTGCGTGGGATTATAGGCGGGGTGTGATTTATTATAAGAAACTCTTT	CAAWDYRRGVIYYKKLF	TRGV10	.	TRGJ1	16	-1	-1	29
13	1.2372703911677928E-4	TGTGCCTTGGGTCCTCCTGGGGGGGGAGAGAATTATTATAAGAAACTCTTT	CALGPPGGGENYYKKLF	TRGV9	.	TRGJ1	8	-1	-1	29
13	1.2372703911677928E-4	TGTGCCACCTGGGATTTCCCTCCTTATACCACTGGTTGGTTCAAGATATTT	CATWDFPPYTTGWFKIF	TRGV8	.	TRGJP1	14	-1	-1	24
13	1.2372703911677928E-4	TGTGCTGCGTGGGATTGGACATATACCACTGGTTGGTTCAAGATATTT	CAAWDWTYTTGWFKIF	TRGV10	.	TRGJP1	15	-1	-1	20
13	1.2372703911677928E-4	TGTGCTGCGTGGGATCCCTTTCTTACCACTGGTTGGTTCAAGATATTT	CAAWDPFLTTGWFKIF	TRGV10	.	TRGJP1	14	-1	-1	23
13	1.2372703911677928E-4	TGTGCCTTGTGGGAGGCCCCACAAAGATATTATTATAAGAAACTCTTT	CALWEAPQRYYYKKLF	TRGV9	.	TRGJ1	15	-1	-1	28
13	1.2372703911677928E-4	TGTGCCTTGTGGGAGGCGGGATATAGTAGTGATTGGATCAAGACGTTT	CALWEAGYSSDWIKTF	TRGV9	.	TRGJP2	15	-1	-1	20
13	1.2372703911677928E-4	TGTGCTGCGTGGGCGACCCTTACCACTGGTTGGTTCAAGATATTT	CAAWATLTTGWFKIF	TRGV10	.	TRGJP1	12	-1	-1	20
13	1.2372703911677928E-4	TGTGCTGCGTGGGGCTTTTTTAGGAGGGATTATAAGAAACTCTTT	CAAWGFFRRDYKKLF	TRGV10	.	TRGJ1	12	-1	-1	28
13	1.2372703911677928E-4	TGTGCTGCGTGGGATTCCCATGGCACTGGTTGGTTCAAGATATTT	CAAWDSHGTGWFKIF	TRGV10	.	TRGJP1	15	-1	-1	23
13	1.2372703911677928E-4	TGTGCTGCGTGGGATTGCCCCCGGTCAAAATATAAGAAACTCTTT	CAAWDCPRSKYKKLF	TRGV10	.	TRGJ1	15	-1	-1	30
13	1.2372703911677928E-4	TGTGCTGCGTGGGATTATAAAGTTCTGCATTATAAGAAACTCTTT	CAAWDYKVLHYKKLF	TRGV10	.	TRGJ1	16	-1	-1	28
13	1.2372703911677928E-4	TGTGCTGCGTGGGATCACAGCCTTAACGGTTGGTTCAAGATATTT	CAAWDHSLNGWFKIF	TRGV10	.	TRGJP1	17	-1	-1	27
13	1.2372703911677928E-4	TGTGCTGCGTGGGATAAAGATACCACTGGTTGGTTCAAGATATTT	CAAWDKDTTGWFKIF	TRGV10	.	TRGJP1	14	-1	-1	19
13	1.2372703911677928E-4	TGTGCTGCGTGGGACCGAACGAGGGGTTATTATAAGAAACTCTTT	CAAWDRTRGYYKKLF	TRGV10	.	TRGJ1	13	-1	-1	26
13	1.2372703911677928E-4	TGTGCTGCGTGGGACATATATACCACTGGTTGGTTCAAGATATTT	CAAWDIYTTGWFKIF	TRGV10	.	TRGJP1	13	-1	-1	16
13	1.2372703911677928E-4	TGTGCTGCGTGGACCTACTATACCACTGGTTGGTTCAAGATATTT	CAAWTYYTTGWFKIF	TRGV10	.	TRGJP1	11	-1	-1	18
13	1.2372703911677928E-4	TGTGCTGCGTGGAGGCTTCGAGGGACTGGTTGGTTCAAGATATTT	CAAWRLRGTGWFKIF	TRGV10	.	TRGJP1	11	-1	-1	24
13	1.2372703911677928E-4	TGTGCCTTGTGGGAGGTAAATTTGGGTCGTTATAAGAAACTCTTT	CALWEVNLGRYKKLF	TRGV9	.	TRGJ1	16	-1	-1	29
13	1.2372703911677928E-4	TGTGCCACCTGGGACGGCGATACCACTGGTTGGTTCAAGATATTT	CATWDGDTTGWFKIF	TRGV2	.	TRGJP1	16	-1	-1	19
13	1.2372703911677928E-4	TGTGCCACCTGGGACGGCAACCGGGTTTATTATAAGAAACTCTTT	CATWDGNRVYYKKLF	TRGV2	.	TRGJ1	16	-1	-1	26
13	1.2372703911677928E-4	TGTGCCACCTGGGACGGGCGTGGAAGTGATTGGATCAAGACGTTT	CATWDGRGSDWIKTF	TRGV2	.	TRGJP2	18	-1	-1	24
13	1.2372703911677928E-4	TGTGCTGCCTCCCTGGGGGCCACTGGTTGGTTCAAGATATTT	CAASLGATGWFKIF	TRGV10	.	TRGJP1	7	-1	-1	19
13	1.2372703911677928E-4	TGTGCTGCGTTGGGAGAAGATCCTGGTTGGTTCAAGATATTT	CAALGEDPGWFKIF	TRGV10	.	TRGJP1	14	-1	-1	22
13	1.2372703911677928E-4	TGTGCTGCGTGCCTGTATACCACTGGTTGGTTCAAGATATTT	CAACLYTTGWFKIF	TRGV10	.	TRGJP1	10	-1	-1	15
13	1.2372703911677928E-4	TGTGCTGCGTGGGTCAATACCACTGGTTGGTTCAAGATATTT	CAAWVNTTGWFKIF	TRGV10	.	TRGJP1	12	-1	-1	16
13	1.2372703911677928E-4	TGTGCTGCGTGGGGTTCCGTTCACCGTTGGTTCAAGATATTT	CAAWGSVHRWFKIF	TRGV10	.	TRGJP1	19	-1	-1	25
13	1.2372703911677928E-4	TGTGCTGCGTGGGATTTTCAGGGGTATTATAAGAAACTCTTT	CAAWDFQGYYKKLF	TRGV10	.	TRGJ1	15	-1	-1	24
13	1.2372703911677928E-4	TGTGCTGCGTGGGATTTAAGTGGTGGTTGGTTCAAGATATTT	CAAWDLSGGWFKIF	TRGV10	.	TRGJP1	15	-1	-1	23
13	1.2372703911677928E-4	TGTGCTGCGTGGGATTTAAGGGCCCATTATAAGAAACTCTTT	CAAWDLRAHYKKLF	TRGV10	.	TRGJ1	15	-1	-1	25
13	1.2372703911677928E-4	TGTGCTGCGTGGGATTCCGGGAGCCATTATAAGAAACTCTTT	CAAWDSGSHYKKLF	TRGV10	.	TRGJ1	18	-1	-1	25
13	1.2372703911677928E-4	TGTGCTGCGTGGGATTATAGGCCTGGTTGGTTCAAGATATTT	CAAWDYRPGWFKIF	TRGV10	.	TRGJP1	16	-1	-1	22
13	1.2372703911677928E-4	TGTGCTGCGTGGGATGTTGCCACTGGTTGGTTCAAGATATTT	CAAWDVATGWFKIF	TRGV10	.	TRGJP1	14	-1	-1	19
13	1.2372703911677928E-4	TGTGCTGCGTGGGATGTGGGGGATTATTATAAGAAACTCTTT	CAAWDVGDYYKKLF	TRGV10	.	TRGJ1	14	-1	-1	22
13	1.2372703911677928E-4	TGTGCTGCGTGGGAGGGAACCACTGGTTGGTTCAAGATATTT	CAAWEGTTGWFKIF	TRGV10	.	TRGJP1	13	-1	-1	18
13	1.2372703911677928E-4	TGTGCTGCGTGGAGGGATACCACTGGTTGGTTCAAGATATTT	CAAWRDTTGWFKIF	TRGV10	.	TRGJP1	11	-1	-1	16
13	1.2372703911677928E-4	TGTGCTGCGCAACGAGAAAAACATTATTATAAGAAACTCTTT	CAAQREKHYYKKLF	TRGV10	.	TRGJ1	8	-1	-1	22
13	1.2372703911677928E-4	TGTGCCTTGTGGTGGGCGAAGTCTGGTTGGTTCAAGATATTT	CALWWAKSGWFKIF	TRGV9	.	TRGJP1	11	-1	-1	22
13	1.2372703911677928E-4	TGTGCCTTGTGGGAGGTTTTGGATTATTATAAGAAACTCTTT	CALWEVLDYYKKLF	TRGV9	.	TRGJ1	16	-1	-1	22
13	1.2372703911677928E-4	TGTGCCTTGTGGGAGGTGCATTCTACCTTCAAGAAACTCTTT	CALWEVHSTFKKLF	TRGV9	.	TRGJ1	19	-1	-1	30
13	1.2372703911677928E-4	TGTGCCTTGTGGGAGGTGCATGTTGATTATAAGAAACTCTTT	CALWEVHVDYKKLF	TRGV9	.	TRGJ1	19	-1	-1	25
13	1.2372703911677928E-4	TGTGCCTTGTGGGAGGTGCAGGAGAATTATAAGAAACTCTTT	CALWEVQENYKKLF	TRGV9	.	TRGJ1	19	-1	-1	25
13	1.2372703911677928E-4	TGTGCCTTGTGGGAGGTGCAAGAGAGGCAAAAGAAACTCTTT	CALWEVQERQKKLF	TRGV9	.	TRGJ1	19	-1	-1	30
13	1.2372703911677928E-4	TGTGCCTTGTGGGAGACCTTCTCTTATTATAAGAAACTCTTT	CALWETFSYYKKLF	TRGV9	.	TRGJ1	14	-1	-1	23
13	1.2372703911677928E-4	TGTGCCACCTGGGGATATACCACTGGTTGGTTCAAGATATTT	CATWGYTTGWFKIF	TRGV8	.	TRGJP1	16	-1	-1	11
13	1.2372703911677928E-4	TGTGCCACCTGGGACGGGCTGGTAGCCTATAAGAAACTCTTT	CATWDGLVAYKKLF	TRGV2	.	TRGJ1	18	-1	-1	27
13	1.2372703911677928E-4	TGTGCCACCTGGGACGGGCTACGTGATTGGATCAAGACGTTT	CATWDGLRDWIKTF	TRGV2	.	TRGJP2	18	-1	-1	22
13	1.2372703911677928E-4	TGTGCTGCGTGGGCTTTAACTGGTTGGTTCAAGATATTT	CAAWALTGWFKIF	TRGV10	.	TRGJP1	15	-1	-1	18
13	1.2372703911677928E-4	TGTGCTGCGTGGGCCCCATTCCATTATAAGAAACTCTTT	CAAWAPFHYKKLF	TRGV10	.	TRGJ1	12	-1	-1	22
13	1.2372703911677928E-4	TGTGCTGCGTGGGATTTGCCAGCCCCTAAGAAACTCTTT	CAAWDLPAPKKLF	TRGV10	.	TRGJ1	15	-1	-1	26
13	1.2372703911677928E-4	TGTGCTGCGTGGGATTCCCTTTATTATAAGAAACTCTTT	CAAWDSLYYKKLF	TRGV10	.	TRGJ1	15	-1	-1	20
13	1.2372703911677928E-4	TGTGCTGCGTGGGATTCCGGATATTATAAGAAACTCTTT	CAAWDSGYYKKLF	TRGV10	.	TRGJ1	18	-1	-1	21
13	1.2372703911677928E-4	TGTGCTGCGTGGGATTGTTGTTATTATAAGAAACTCTTT	CAAWDCCYYKKLF	TRGV10	.	TRGJ1	15	-1	-1	20
13	1.2372703911677928E-4	TGTGCTGCGTGGGATTGGGTCGAGTATAAGAAACTCTTT	CAAWDWVEYKKLF	TRGV10	.	TRGJ1	15	-1	-1	24
13	1.2372703911677928E-4	TGTGCTGCGTGGGATTATTGGGCCATGGGGAAACTCTTT	CAAWDYWAMGKLF	TRGV10	.	TRGJ1	16	-1	-1	29
13	1.2372703911677928E-4	TGTGCTGCGTGGGATGAGAATTATTATAAGAAACTCTTT	CAAWDENYYKKLF	TRGV10	.	TRGJ1	14	-1	-1	17
13	1.2372703911677928E-4	TGTGCTGCGTGGGACCTCACATGGTGGTTCAAGATATTT	CAAWDLTWWFKIF	TRGV10	.	TRGJP1	13	-1	-1	17
13	1.2372703911677928E-4	TGTGCCTTGTGGGAGCCCGTCCATTATAAGAAACTCTTT	CALWEPVHYKKLF	TRGV9	.	TRGJ1	14	-1	-1	22
13	1.2372703911677928E-4	TGTGCCTTGTGGGAGGCGCAATGGCCTAAGAAACTCTTT	CALWEAQWPKKLF	TRGV9	.	TRGJ1	19	-1	-1	26
13	1.2372703911677928E-4	TGTGCCTTGTGGGAGACCTATTATTATAAGAAACTCTTT	CALWETYYYKKLF	TRGV9	.	TRGJ1	14	-1	-1	19
13	1.2372703911677928E-4	TGTGCCCATCTGCGAACCACTGGTTGGTTCAAGATATTT	CAHLRTTGWFKIF	TRGV10	.	TRGJP1	4	-1	-1	15
13	1.2372703911677928E-4	TGTGCCGCCCCCATCCTCTATTATTATAAGAAACTCTTT	CAAPILYYYKKLF	TRGV9	.	TRGJ1	5	-1	-1	19
13	1.2372703911677928E-4	TGTGCCACCTGGGACGGGCTTGGATATAAGAAACTCTTT	CATWDGLGYKKLF	TRGV2	.	TRGJ1	18	-1	-1	24
13	1.2372703911677928E-4	TGTGCCACCTGGGACGGGCCCCCACCTAAGAAACTCTTT	CATWDGPPPKKLF	TRGV2	.	TRGJ1	20	-1	-1	26
13	1.2372703911677928E-4	TGTGCCACCTGGGACGGGCCAGGTTGGTTCAAGATATTT	CATWDGPGWFKIF	TRGV2	.	TRGJP1	19	-1	-1	21
13	1.2372703911677928E-4	TGTGCCACCTGGGACGGGCGGCATTATAAGAAACTCTTT	CATWDGRHYKKLF	TRGV2	.	TRGJ1	18	-1	-1	22
13	1.2372703911677928E-4	TGTGCCACCTGGGACAGGCATGATTATAAGAAACTCTTT	CATWDRHDYKKLF	TRGV3	.	TRGJ1	21	-1	-1	19
13	1.2372703911677928E-4	TGTGCTGCGTGTGCATCCTATTATAAGAAACTCTTT	CAACASYYKKLF	TRGV10	.	TRGJ1	10	-1	-1	18
13	1.2372703911677928E-4	TGTGCTGCGTGCAGGGCCCCGAAGGAGAGGCTCTTT	CAACRAPKERLF	TRGV10	.	TRGJ1	10	-1	-1	30
13	1.2372703911677928E-4	TGTGCTGCGTGGGCCCTAGGTTGGTTCAAGATATTT	CAAWALGWFKIF	TRGV10	.	TRGJP1	12	-1	-1	18
13	1.2372703911677928E-4	TGTGCTGCGTGGGATTTCGACCGGTTCAAGATATTT	CAAWDFDRFKIF	TRGV10	.	TRGJP1	18	-1	-1	22
13	1.2372703911677928E-4	TGTGCTGCGTGGGATTATTCTCTTAAGAAACTCTTT	CAAWDYSLKKLF	TRGV10	.	TRGJ1	16	-1	-1	23
13	1.2372703911677928E-4	TGTGCTGCGTGGGATTATAAGTCTAAGAAACTCTTT	CAAWDYKSKKLF	TRGV10	.	TRGJ1	16	-1	-1	23
13	1.2372703911677928E-4	TGTGCTGCGTGGGACCATTGGTATAAGAAACTCTTT	CAAWDHWYKKLF	TRGV10	.	TRGJ1	13	-1	-1	21
13	1.2372703911677928E-4	TGTGCTGCGTGGGAGGTGTCTTATAAGAAACTCTTT	CAAWEVSYKKLF	TRGV10	.	TRGJ1	13	-1	-1	20
13	1.2372703911677928E-4	TGTGCTGCGTGGGAGGCTAATTGGTTCAAGATATTT	CAAWEANWFKIF	TRGV10	.	TRGJP1	13	-1	-1	20
13	1.2372703911677928E-4	TGTGCCTTGTGGGAGGTGCACTATAAGAAACTCTTT	CALWEVHYKKLF	TRGV9	.	TRGJ1	20	-1	-1	21
13	1.2372703911677928E-4	TGTGCCTTGTGGGAGGGGTTATATAAGAAACTCTTT	CALWEGLYKKLF	TRGV9	.	TRGJ1	15	-1	-1	18
13	1.2372703911677928E-4	TGTGCCACCTGGGGGAATTATTATAAGAAACTCTTT	CATWGNYYKKLF	TRGV7	.	TRGJ2	12	-1	-1	14
13	1.2372703911677928E-4	TGTGCCACCTGGGATAGTGATTGGATCAAGACGTTT	CATWDSDWIKTF	TRGV8	.	TRGJP2	16	-1	-1	14
13	1.2372703911677928E-4	TGTGCCACCTGGGACGGTGGGGATAAGAAACTCTTT	CATWDGGDKKLF	TRGV2	.	TRGJ1	16	-1	-1	22
13	1.2372703911677928E-4	TGTGCCACCTGGGACGGGCCTTGGATCAAGACGTTT	CATWDGPWIKTF	TRGV2	.	TRGJP2	19	-1	-1	20
13	1.2372703911677928E-4	TGTGCCACCTGGGACGGGCCGCTTGGGAAACTCTTT	CATWDGPLGKLF	TRGV2	.	TRGJ1	19	-1	-1	26
13	1.2372703911677928E-4	TGTGCCACCTGGGACGGGGGGTATAAGAAACTCTTT	CATWDGGYKKLF	TRGV2	.	TRGJ1	17	-1	-1	21
13	1.2372703911677928E-4	TGTGCCACCTGGGACGGGGATTATAAGAAACTCTTT	CATWDGDYKKLF	TRGV2	.	TRGJ1	17	-1	-1	19
13	1.2372703911677928E-4	TGTGCTGCCGCCACTGGTTGGTTCAAGATATTT	CAAATGWFKIF	TRGV10	.	TRGJP1	7	-1	-1	10
13	1.2372703911677928E-4	TGTGCTGCGTCCCAAAGACCCCGAAAACTCTTT	CAASQRPRKLF	TRGV10	.	TRGJ1	9	-1	-1	24
13	1.2372703911677928E-4	TGTGCTGCGTGGGCCTCTTTCAAGAAACTCTTT	CAAWASFKKLF	TRGV10	.	TRGJ1	12	-1	-1	21
13	1.2372703911677928E-4	TGTGCTGCGTGGGGGTCGCCGATAGAACTCTTT	CAAWGSPIELF	TRGV10	.	TRGJ2	12	-1	-1	25
13	1.2372703911677928E-4	TGTGCTGCGTGGGGATTACTTAAGAAACTCTTT	CAAWGLLKKLF	TRGV10	.	TRGJ2	22	-1	-1	14
13	1.2372703911677928E-4	TGTGCTGCGTGGGATTTGCATAAGAAACTCTTT	CAAWDLHKKLF	TRGV10	.	TRGJ1	15	-1	-1	19
13	1.2372703911677928E-4	TGTGCTGCGTGGGATTCAAGGAAGAAACTCTTT	CAAWDSRKKLF	TRGV10	.	TRGJ1	15	-1	-1	21
13	1.2372703911677928E-4	TGTGCTGCGTGGGATAACGGGTTCAAGATATTT	CAAWDNGFKIF	TRGV10	.	TRGJP1	18	-1	-1	19
13	1.2372703911677928E-4	TGTGCTGCGTGGGAGTACTTGAAGAAACTCTTT	CAAWEYLKKLF	TRGV10	.	TRGJ1	17	-1	-1	21
13	1.2372703911677928E-4	TGTGCTGCGTGGGAGCCCTATAAGAAACTCTTT	CAAWEPYKKLF	TRGV10	.	TRGJ1	13	-1	-1	18
13	1.2372703911677928E-4	TGTGCTGCGTGGGAATTCTATAAGAAACTCTTT	CAAWEFYKKLF	TRGV10	.	TRGJ1	13	-1	-1	12
13	1.2372703911677928E-4	TGTGCTGCGGGACTCAGGGGGTTCAAGATATTT	CAAGLRGFKIF	TRGV10	.	TRGJP1	8	-1	-1	19
13	1.2372703911677928E-4	TGTGCCTTGAGGCCTTATTATAAGAAACTCTTT	CALRPYYKKLF	TRGV9	.	TRGJ1	11	-1	-1	14
13	1.2372703911677928E-4	TGTGCCACCTGGGATAGGCCCAGGGAACTCTTT	CATWDRPRELF	TRGV8	.	TRGJ1	19	-1	-1	25
13	1.2372703911677928E-4	TGTGCCACCTGGGACGGGCTGGGGAAACTCTTT	CATWDGLGKLF	TRGV2	.	TRGJ1	18	-1	-1	23
13	1.2372703911677928E-4	TGTGCCACCTGGGACGGGCTGGAGAAACTCTTT	CATWDGLEKLF	TRGV2	.	TRGJ1	18	-1	-1	22
13	1.2372703911677928E-4	TGTGCCACCTGGGACAGGCAGGAAAAACTCTTT	CATWDRQEKLF	TRGV3	.	TRGJ1	18	-1	-1	24
13	1.2372703911677928E-4	TGTGCCACCTGGGAAAATTATAAGAAACTCTTT	CATWENYKKLF	TRGV8	.	TRGJ1	13	-1	-1	16
13	1.2372703911677928E-4	TGTGCTGCGTGGGGGGGAAAGAAACTCTTT	CAAWGGKKLF	TRGV10	.	TRGJ1	12	-1	-1	18
13	1.2372703911677928E-4	TGTGCTGCGTGGGGGAAAGAGAAACTCTTT	CAAWGKEKLF	TRGV10	.	TRGJ1	12	-1	-1	19
13	1.2372703911677928E-4	TGTGCTGCGTGGGATTTGGAGAAACTCTTT	CAAWDLEKLF	TRGV10	.	TRGJ1	15	-1	-1	19
13	1.2372703911677928E-4	TGTGCTGCGTGGGATTACAGGAAACTCTTT	CAAWDYRKLF	TRGV10	.	TRGJ1	17	-1	-1	13
13	1.2372703911677928E-4	TGTGCTGCGTGGGATAAGTTCAAGATATTT	CAAWDKFKIF	TRGV10	.	TRGJP1	14	-1	-1	17
13	1.2372703911677928E-4	TGTGCTGCGGGTTATTATAAGAAACTCTTT	CAAGYYKKLF	TRGV10	.	TRGJ1	8	-1	-1	11
13	1.2372703911677928E-4	TGTGCCTTGTGGAGGGGGAAGAAACTCTTT	CALWRGKKLF	TRGV9	.	TRGJ1	14	-1	-1	18
13	1.2372703911677928E-4	TGTGCCCCCAATTATTATAAGAAACTCTTT	CAPNYYKKLF	TRGV9	.	TRGJ1	5	-1	-1	9
13	1.2372703911677928E-4	TGTGCCACCTGGGACGCAGAGAAACTCTTT	CATWDAEKLF	TRGV2	.	TRGJ1	15	-1	-1	19
13	1.2372703911677928E-4	TGTGCCACCTGGGACGGGAAGAAACTCTTT	CATWDGKKLF	TRGV2	.	TRGJ1	17	-1	-1	18
13	1.2372703911677928E-4	TGTGCCACCCCTGATTGGATCAAGACGTTT	CATPDWIKTF	TRGV8	.	TRGJP2	8	-1	-1	11
13	1.2372703911677928E-4	TGTGCTGCGTGGGCCCTCAAGATATTT	CAAWALKIF	TRGV10	.	TRGJP1	12	-1	-1	16
13	1.2372703911677928E-4	TGTGCTGCGTGGGCAAAGAAACTCTTT	CAAWAKKLF	TRGV10	.	TRGJ1	12	-1	-1	15
13	1.2372703911677928E-4	TGTGCTGCGTGGGAGCCAAAACTCTTT	CAAWEPKLF	TRGV10	.	TRGJ1	13	-1	-1	18
13	1.2372703911677928E-4	TGTGCTGCGTTGGTCAAGACGTTT	CAALVKTF	TRGV10	.	TRGJP2	12	-1	-1	9
13	1.2372703911677928E-4	TGTGCTGCGTCAGAAATACTCTTT	CAASEILF	TRGV10	.	TRGJ1	9	-1	-1	17
13	1.2372703911677928E-4	TGTGCTGCGTGGGGCAAACTCTTT	CAAWGKLF	TRGV10	.	TRGJ1	12	-1	-1	15
13	1.2372703911677928E-4	TGTGCCTTGTGGGAGAAACTCTTT	CALWEKLF	TRGV9	.	TRGJ1	14	-1	-1	13
13	1.2372703911677928E-4	TGGACGAAACTCTTT	WTKLF	TRGV8	.	TRGJ1	1	-1	-1	5
12	1.1420957456933473E-4	TGTGCTGCGTGGGATTACGAGGCGTGGAACCATACCACTGGTTGGTTCAAGATATTT	CAAWDYEAWNHTTGWFKIF	TRGV10	.	TRGJP1	18	-1	-1	31
12	1.1420957456933473E-4	TGTGCCTTGTGGGAGGTGCGATGTACAATCCCCTTTAGTGATTGGATCAAGACGTTT	CALWEVRCTIPFSDWIKTF	TRGV9	.	TRGJP2	18	-1	-1	35
12	1.1420957456933473E-4	TGTGCTGCGTGGGATCCGCGCGGATCCAATCCGCTACCTTATAAGAAACTCTTT	CAAWDPRGSNPLPYKKLF	TRGV10	.	TRGJ1	14	-1	-1	38
12	1.1420957456933473E-4	TGTGCTGCGTGGGATCCTCCCCAGAATACCACTGGTTGGTTCAAGATATTT	CAAWDPPQNTTGWFKIF	TRGV10	.	TRGJP1	14	-1	-1	25
12	1.1420957456933473E-4	TGTGCCTTGTGGGAGGAATTCCAAGAGTTGGGCAAAAAAATCAAGGTATTT	CALWEEFQELGKKIKVF	TRGV9	.	TRGJP	15	-1	-1	21
12	1.1420957456933473E-4	TGTGCTGCTCCCCGATCACATACCACTGGTTGGTTCAAGATATTT	CAAPRSHTTGWFKIF	TRGV10	.	TRGJP1	7	-1	-1	19
12	1.1420957456933473E-4	TGTGCTGCGTGGGCGGAATATACCACTGGTTGGTTCAAGATATTT	CAAWAEYTTGWFKIF	TRGV10	.	TRGJP1	12	-1	-1	14
12	1.1420957456933473E-4	TGTGCTGCGTGGGGACCATATACCACTGGTTGGTTCAAGATATTT	CAAWGPYTTGWFKIF	TRGV10	.	TRGJP1	12	-1	-1	17
12	1.1420957456933473E-4	TGTGCTGCGTGGGATTTGTCGATGTGTTATTATAAGAAACTCTTT	CAAWDLSMCYYKKLF	TRGV10	.	TRGJ1	15	-1	-1	26
12	1.1420957456933473E-4	TGTGCTGCGTGGGATTTAAAAAGTTTTGATTATAAGAAACTCTTT	CAAWDLKSFDYKKLF	TRGV10	.	TRGJ1	15	-1	-1	28
12	1.1420957456933473E-4	TGTGCTGCGTGGGATTATAAACGCACTGGTTGGTTCAAGATATTT	CAAWDYKRTGWFKIF	TRGV10	.	TRGJP1	16	-1	-1	15
12	1.1420957456933473E-4	TGTGCTGCGTGGGATGCTCAACCGAATTATTATAAGAAACTCTTT	CAAWDAQPNYYKKLF	TRGV10	.	TRGJ1	14	-1	-1	22
12	1.1420957456933473E-4	TGTGCTGCGTGGGATGCCCATACCACTGGTTGGTTCAAGATATTT	CAAWDAHTTGWFKIF	TRGV10	.	TRGJP1	14	-1	-1	19
12	1.1420957456933473E-4	TGTGCTGCGTGGGATGACGCGGCCACTGGTTGGTTCAAGATATTT	CAAWDDAATGWFKIF	TRGV10	.	TRGJP1	18	-1	-1	22
12	1.1420957456933473E-4	TGTGCTGCGTGGGAAGGGGGCTTGCCTGGTTGGTTCAAGATATTT	CAAWEGGLPGWFKIF	TRGV10	.	TRGJP1	13	-1	-1	25
12	1.1420957456933473E-4	TGTGCCTTGTGGGAGGTGCAAAGCAATTATTATAAGAAACTCTTT	CALWEVQSNYYKKLF	TRGV9	.	TRGJ1	19	-1	-1	24
12	1.1420957456933473E-4	TGTGCCTTGTGGGAGGGCCCCAAGACTGGTTGGTTCAAGATATTT	CALWEGPKTGWFKIF	TRGV9	.	TRGJP1	15	-1	-1	24
12	1.1420957456933473E-4	TGTGCCCTCCTTTTACTCCGCTTTACTGGTTGGTTCAAGATATTT	CALLLLRFTGWFKIF	TRGV10	.	TRGJP1	4	-1	-1	24
12	1.1420957456933473E-4	TGTGCCACCTGGGATAGGCCTAGTAGTGATTGGATCAAGACGTTT	CATWDRPSSDWIKTF	TRGV8	.	TRGJP2	21	-1	-1	20
12	1.1420957456933473E-4	TGTGCCACCTGGGACGGGCGGGATTGTGATTGGATCAAGACGTTT	CATWDGRDCDWIKTF	TRGV2	.	TRGJP2	18	-1	-1	25
12	1.1420957456933473E-4	TGTGCCACCTGGGACGGGAGAGTGGGACGGGTTAAGAAACTCTTT	CATWDGRVGRVKKLF	TRGV2	.	TRGJ1	17	-1	-1	32
12	1.1420957456933473E-4	TGTGCCACCTGGGACAGCCATAGTAGTGATTGGATCAAGACGTTT	CATWDSHSSDWIKTF	TRGV3	.	TRGJP2	16	-1	-1	19
12	1.1420957456933473E-4	TGTGCTGCTCCTCAAGGGACCACTGGTTGGTTCAAGATATTT	CAAPQGTTGWFKIF	TRGV10	.	TRGJP1	7	-1	-1	18
12	1.1420957456933473E-4	TGTGCTGCGTGGGTTTTGGGCCCTTATTATAAGAAACTCTTT	CAAWVLGPYYKKLF	TRGV10	.	TRGJ1	15	-1	-1	23
12	1.1420957456933473E-4	TGTGCTGCGTGGGCTGTCTCGAATTATTATAAGAAACTCTTT	CAAWAVSNYYKKLF	TRGV10	.	TRGJ1	12	-1	-1	18
12	1.1420957456933473E-4	TGTGCTGCGTGGGCCATATTCACTGGTTGGTTCAAGATATTT	CAAWAIFTGWFKIF	TRGV10	.	TRGJP1	12	-1	-1	20
12	1.1420957456933473E-4	TGTGCTGCGTGGGCACCAGGGGTTTATTATAAGAAACTCTTT	CAAWAPGVYYKKLF	TRGV10	.	TRGJ1	12	-1	-1	23
12	1.1420957456933473E-4	TGTGCTGCGTGGGATTTTTGCGTTTATTATAAGAAACTCTTT	CAAWDFCVYYKKLF	TRGV10	.	TRGJ1	15	-1	-1	23
12	1.1420957456933473E-4	TGTGCTGCGTGGGATTATAGGGACGAGTGGTTCAAGATATTT	CAAWDYRDEWFKIF	TRGV10	.	TRGJP1	16	-1	-1	27
12	1.1420957456933473E-4	TGTGCTGCGTGGGATTATAGAACTGGTTGGTTCAAGATATTT	CAAWDYRTGWFKIF	TRGV10	.	TRGJP1	16	-1	-1	8
12	1.1420957456933473E-4	TGTGCTGCGTGGGATTATAAAGCGTCCATATTGAAACTCTTT	CAAWDYKASILKLF	TRGV10	.	TRGJ1	16	-1	-1	32
12	1.1420957456933473E-4	TGTGCTGCGTGGGATCCCGGAACGCATTATAAGAAACTCTTT	CAAWDPGTHYKKLF	TRGV10	.	TRGJ1	14	-1	-1	25
12	1.1420957456933473E-4	TGTGCTGCGTGGGATCCCACCACTGGTTGGTTCAAGATATTT	CAAWDPTTGWFKIF	TRGV10	.	TRGJP1	14	-1	-1	18
12	1.1420957456933473E-4	TGTGCTGCGTGGGATATTGGGTGTTATTATAAGAAACTCTTT	CAAWDIGCYYKKLF	TRGV10	.	TRGJ1	14	-1	-1	23
12	1.1420957456933473E-4	TGTGCTGCGGGACCTCGGGCCACTGGTTGGTTCAAGATATTT	CAAGPRATGWFKIF	TRGV10	.	TRGJP1	8	-1	-1	19
12	1.1420957456933473E-4	TGTGCCTTGTGGGCGGGTCTGAATTATTATAAGAAACTCTTT	CALWAGLNYYKKLF	TRGV9	.	TRGJ1	15	-1	-1	20
12	1.1420957456933473E-4	TGTGCCTTGTGGGAGCGGGGCTCCCTTTATAAGAAACTCTTT	CALWERGSLYKKLF	TRGV9	.	TRGJ1	14	-1	-1	26
12	1.1420957456933473E-4	TGTGCCTTGTGGGAGGTATTACGAGGGTTTAAGAAACTCTTT	CALWEVLRGFKKLF	TRGV9	.	TRGJ1	16	-1	-1	29
12	1.1420957456933473E-4	TGTGCCTTGTGGGAGGATCGGGGATATTATAAGAAACTCTTT	CALWEDRGYYKKLF	TRGV9	.	TRGJ1	15	-1	-1	24
12	1.1420957456933473E-4	TGTGCCTTGGCTTATATTACCACTGGTTGGTTCAAGATATTT	CALAYITTGWFKIF	TRGV9	.	TRGJP1	8	-1	-1	12
12	1.1420957456933473E-4	TGTGCCACCTGGGACGGGCGCGACCCAATAAAGAAACTCTTT	CATWDGRDPIKKLF	TRGV2	.	TRGJ1	26	-1	-1	30
12	1.1420957456933473E-4	TGTGCCACCTGGGACAGGCTCCCCCCCGGGTTCAAGATATTT	CATWDRLPPGFKIF	TRGV3	.	TRGJP1	18	-1	-1	28
12	1.1420957456933473E-4	TGTGCCACCTGGGAGGAGTTGGGCAAAAAAATCAAGGTATTT	CATWEELGKKIKVF	TRGV2	.	TRGJP	13	-1	-1	2
12	1.1420957456933473E-4	TGTGCTGCGTGGGTCCCCTTTTATTATAAGAAACTCTTT	CAAWVPFYYKKLF	TRGV10	.	TRGJ1	12	-1	-1	20
12	1.1420957456933473E-4	TGTGCTGCGTGGGCCATACCGGCTTGGTTCAAGATATTT	CAAWAIPAWFKIF	TRGV10	.	TRGJP1	12	-1	-1	23
12	1.1420957456933473E-4	TGTGCTGCGTGGGCGACTCCACATTGGTTCAAGATATTT	CAAWATPHWFKIF	TRGV10	.	TRGJP1	12	-1	-1	23
12	1.1420957456933473E-4	TGTGCTGCGTGGGGTACCACTGGTTGGTTCAAGATATTT	CAAWGTTGWFKIF	TRGV10	.	TRGJP1	12	-1	-1	14
12	1.1420957456933473E-4	TGTGCTGCGTGGGGACCAAATTATTATAAGAAACTCTTT	CAAWGPNYYKKLF	TRGV10	.	TRGJ1	12	-1	-1	18
12	1.1420957456933473E-4	TGTGCTGCGTGGGATTTCAATTATTATAAGAAACTCTTT	CAAWDFNYYKKLF	TRGV10	.	TRGJ1	15	-1	-1	15
12	1.1420957456933473E-4	TGTGCTGCGTGGGATTATGATTATTATAAGAAACTCTTT	CAAWDYDYYKKLF	TRGV10	.	TRGJ1	16	-1	-1	19
12	1.1420957456933473E-4	TGTGCTGCGTGGGATCCACCTGGTTGGTTCAAGATATTT	CAAWDPPGWFKIF	TRGV10	.	TRGJP1	14	-1	-1	15
12	1.1420957456933473E-4	TGTGCTGCGTGGGATGCACCTTATTATAAGAAACTCTTT	CAAWDAPYYKKLF	TRGV10	.	TRGJ1	14	-1	-1	20
12	1.1420957456933473E-4	TGTGCTGCGTGGGATGACCCACTTCGATTCAAGATATTT	CAAWDDPLRFKIF	TRGV10	.	TRGJP1	17	-1	-1	27
12	1.1420957456933473E-4	TGTGCTGCGTGGGATACCCGTGAATATAAGAAACTCTTT	CAAWDTREYKKLF	TRGV10	.	TRGJ1	14	-1	-1	24
12	1.1420957456933473E-4	TGTGCTGCGTGGGACTCGGGGAGTTGGTTCAAGATATTT	CAAWDSGSWFKIF	TRGV10	.	TRGJP1	13	-1	-1	22
12	1.1420957456933473E-4	TGTGCTGCGTGGGACCCTACTGGTTGGTTCAAGATATTT	CAAWDPTGWFKIF	TRGV10	.	TRGJP1	13	-1	-1	18
12	1.1420957456933473E-4	TGTGCTGCGTGGGACCCCACTGGTTGGTTCAAGATATTT	CAAWDPTGWFKIF	TRGV10	.	TRGJP1	13	-1	-1	16
12	1.1420957456933473E-4	TGTGCTGCGTGGGAGTTCACTGGTTGGTTCAAGATATTT	CAAWEFTGWFKIF	TRGV10	.	TRGJP1	13	-1	-1	17
12	1.1420957456933473E-4	TGTGCTGCGTGGGAGTGGACTGGTTGGTTCAAGATATTT	CAAWEWTGWFKIF	TRGV10	.	TRGJP1	13	-1	-1	18
12	1.1420957456933473E-4	TGTGCTGCGTGGACCGCTTACTATTATAAGAAACTCTTT	CAAWTAYYYKKLF	TRGV10	.	TRGJ1	11	-1	-1	21
12	1.1420957456933473E-4	TGTGCCTTGTGGGACAAAAATTATTATAAGAAACTCTTT	CALWDKNYYKKLF	TRGV9	.	TRGJ1	13	-1	-1	18
12	1.1420957456933473E-4	TGTGCCTTGTGGGAGTTTTGTTATTATAAGAAACTCTTT	CALWEFCYYKKLF	TRGV9	.	TRGJ1	14	-1	-1	20
12	1.1420957456933473E-4	TGTGCCTTGTGGGAGCCGAATTATTATAAGAAACTCTTT	CALWEPNYYKKLF	TRGV9	.	TRGJ1	14	-1	-1	16
12	1.1420957456933473E-4	TGTGCCTTGTGGGAGGTCCTTTATTATAAGAAACTCTTT	CALWEVLYYKKLF	TRGV9	.	TRGJ1	16	-1	-1	20
12	1.1420957456933473E-4	TGTGCCTTGTGGGAGGTGCCTTATTATAAGAAACTCTTT	CALWEVPYYKKLF	TRGV9	.	TRGJ1	18	-1	-1	20
12	1.1420957456933473E-4	TGTGCCTTGTGGGAGGTGCAGTATTATAAGAAACTCTTT	CALWEVQYYKKLF	TRGV9	.	TRGJ1	19	-1	-1	21
12	1.1420957456933473E-4	TGTGCCTTGTGGGAGGTGCAGAGTTATAAGAAACTCTTT	CALWEVQSYKKLF	TRGV9	.	TRGJ1	19	-1	-1	23
12	1.1420957456933473E-4	TGTGCCTTGTGGGAGGTGGGCAAAAAAATCAAGGTATTT	CALWEVGKKIKVF	TRGV9	.	TRGJP	17	-1	-1	12
12	1.1420957456933473E-4	TGTGCCTTGTGGGAGGCTTGTTATTATAAGAAACTCTTT	CALWEACYYKKLF	TRGV9	.	TRGJ1	15	-1	-1	20
12	1.1420957456933473E-4	TGTGCCTTGTGGGAGGCTAATTATTATAAGAAACTCTTT	CALWEANYYKKLF	TRGV9	.	TRGJ1	15	-1	-1	18
12	1.1420957456933473E-4	TGTGCCTTGTGGGAGGGATATTATTATAAGAAACTCTTT	CALWEGYYYKKLF	TRGV9	.	TRGJ1	15	-1	-1	19
12	1.1420957456933473E-4	TGTGCCTTGTGGGAAGGAGATTATTATAAGAAACTCTTT	CALWEGDYYKKLF	TRGV9	.	TRGJ1	13	-1	-1	19
12	1.1420957456933473E-4	TGTGCCACCTTGGCCCTTCGGGATGGTAAGAAACTCTTT	CATLALRDGKKLF	TRGV2	.	TRGJ1	12	-1	-1	26
12	1.1420957456933473E-4	TGTGCCACCTGGGGCCGGGCGGGGTATAAGAAACTCTTT	CATWGRAGYKKLF	TRGV2	.	TRGJ1	19	-1	-1	24
12	1.1420957456933473E-4	TGTGCCACCTGGGATAGCACTGGTTGGTTCAAGATATTT	CATWDSTGWFKIF	TRGV8	.	TRGJP1	16	-1	-1	13
12	1.1420957456933473E-4	TGTGCCACCTGGGACGGTAATTATTATAAGAAACTCTTT	CATWDGNYYKKLF	TRGV2	.	TRGJ1	16	-1	-1	18
12	1.1420957456933473E-4	TGTGCCACCTGGGACGGATCTTATTATAAGAAACTCTTT	CATWDGSYYKKLF	TRGV2	.	TRGJ1	16	-1	-1	20
12	1.1420957456933473E-4	TGTGCCACCTGGGACGGACCGGGTTATAAGAAACTCTTT	CATWDGPGYKKLF	TRGV2	.	TRGJ1	19	-1	-1	23
12	1.1420957456933473E-4	TGTGCCACCTGGGACAGGCAGGGGTGTGTGAAACTCTTT	CATWDRQGCVKLF	TRGV3	.	TRGJ1	18	-1	-1	29
12	1.1420957456933473E-4	TGTGGGGCGTCAGATACCACTGGTTGGTTCAAGATATTT	CGASDTTGWFKIF	TRGV9	.	TRGJP1	3	-1	-1	13
12	1.1420957456933473E-4	TGTGCTGCGTGGGGCCCTTATTATAAGAAACTCTTT	CAAWGPYYKKLF	TRGV10	.	TRGJ1	12	-1	-1	17
12	1.1420957456933473E-4	TGTGCTGCGTGGGGCGACGGTTATAAGAAACTCTTT	CAAWGDGYKKLF	TRGV10	.	TRGJ1	12	-1	-1	20
12	1.1420957456933473E-4	TGTGCTGCGTGGGGGCATTATTATAAGAAACTCTTT	CAAWGHYYKKLF	TRGV10	.	TRGJ1	12	-1	-1	16
12	1.1420957456933473E-4	TGTGCTGCGTGGGGAAGGGGCACCAAGAAACTCTTT	CAAWGRGTKKLF	TRGV10	.	TRGJ1	12	-1	-1	24
12	1.1420957456933473E-4	TGTGCTGCGTGGGATTTTCCGAATAAGAAACTCTTT	CAAWDFPNKKLF	TRGV10	.	TRGJ1	15	-1	-1	22
12	1.1420957456933473E-4	TGTGCTGCGTGGGATTCTGCTTATAAGAAACTCTTT	CAAWDSAYKKLF	TRGV10	.	TRGJ1	15	-1	-1	20
12	1.1420957456933473E-4	TGTGCTGCGTGGGATTCCCGTTGGTTCAAGATATTT	CAAWDSRWFKIF	TRGV10	.	TRGJP1	15	-1	-1	19
12	1.1420957456933473E-4	TGTGCTGCGTGGGATTCCGATTATAAGAAACTCTTT	CAAWDSDYKKLF	TRGV10	.	TRGJ1	18	-1	-1	19
12	1.1420957456933473E-4	TGTGCTGCGTGGGATTCGAGTTGGTTCAAGATATTT	CAAWDSSWFKIF	TRGV10	.	TRGJP1	15	-1	-1	19
12	1.1420957456933473E-4	TGTGCTGCGTGGGATTATGGTTATAAGAAACTCTTT	CAAWDYGYKKLF	TRGV10	.	TRGJ1	16	-1	-1	20
12	1.1420957456933473E-4	TGTGCTGCGTGGGATTATAAATATAAGAAACTCTTT	CAAWDYKYKKLF	TRGV10	.	TRGJ1	16	-1	-1	21
12	1.1420957456933473E-4	TGTGCTGCGTGGGATATGGGTTGGTTCAAGATATTT	CAAWDMGWFKIF	TRGV10	.	TRGJP1	14	-1	-1	18
12	1.1420957456933473E-4	TGTGCTGCGTGGGATAACTATTATAAGAAACTCTTT	CAAWDNYYKKLF	TRGV10	.	TRGJ1	17	-1	-1	15
12	1.1420957456933473E-4	TGTGCTGCGTGGGATAAGAGGTATAAGAAACTCTTT	CAAWDKRYKKLF	TRGV10	.	TRGJ1	14	-1	-1	21
12	1.1420957456933473E-4	TGTGCTGCGTGGGAGCCTTATTATAAGAAACTCTTT	CAAWEPYYKKLF	TRGV10	.	TRGJ1	13	-1	-1	17
12	1.1420957456933473E-4	TGTGCCTTGTGGCCCCTTTATTATAAGAAACTCTTT	CALWPLYYKKLF	TRGV9	.	TRGJ1	11	-1	-1	17
12	1.1420957456933473E-4	TGTGCCTTGTGGGGCCCTTATTATAAGAAACTCTTT	CALWGPYYKKLF	TRGV9	.	TRGJ1	12	-1	-1	17
12	1.1420957456933473E-4	TGTGCCTTGTGGGAGGCCCCCCCTAAGAAACTCTTT	CALWEAPPKKLF	TRGV9	.	TRGJ1	15	-1	-1	23
12	1.1420957456933473E-4	TGTGCCACCTGGGCCCCTTATTATAAGAAACTCTTT	CATWAPYYKKLF	TRGV2	.	TRGJ1	12	-1	-1	17
12	1.1420957456933473E-4	TGTGCCACCTGGGGTCGATATTATAAGAAACTCTTT	CATWGRYYKKLF	TRGV5	.	TRGJ1	12	-1	-1	18
12	1.1420957456933473E-4	TGTGCCACCTGGGACGGGCTCTGCATCAGCCTCTTT	CATWDGLCISLF	TRGV2	.	TRGJ1	18	-1	-1	30
12	1.1420957456933473E-4	TGTGCCACCTGGGACGGGCCCGATAAGAAACTCTTT	CATWDGPDKKLF	TRGV2	.	TRGJ1	21	-1	-1	22
12	1.1420957456933473E-4	TGTGCCACCTGGGACGGGATACTGAGGAAACTCTTT	CATWDGILRKLF	TRGV2	.	TRGJ1	17	-1	-1	26
12	1.1420957456933473E-4	TGTGCCACCTGGGACAGGAATCCCGCGAAACTCTTT	CATWDRNPAKLF	TRGV7	.	TRGJ1	17	-1	-1	26
12	1.1420957456933473E-4	TGTGCCACCTGGGACAAGAATTATAAGAAACTCTTT	CATWDKNYKKLF	TRGV7	.	TRGJ1	15	-1	-1	19
12	1.1420957456933473E-4	TGTGCTGCGTGGCCGGATTATAAGAAACTCTTT	CAAWPDYKKLF	TRGV10	.	TRGJ1	11	-1	-1	16
12	1.1420957456933473E-4	TGTGCTGCGTGGGGAAATTATAAGAAACTCTTT	CAAWGNYKKLF	TRGV10	.	TRGJ1	12	-1	-1	16
12	1.1420957456933473E-4	TGTGCTGCGTGGGATACTTATAAGAAACTCTTT	CAAWDTYKKLF	TRGV10	.	TRGJ1	14	-1	-1	17
12	1.1420957456933473E-4	TGTGCTGCGTGGGATACTCATAAGAAACTCTTT	CAAWDTHKKLF	TRGV10	.	TRGJ1	14	-1	-1	19
12	1.1420957456933473E-4	TGTGCTGCGTGGGACCGTTGGTTCAAGATATTT	CAAWDRWFKIF	TRGV10	.	TRGJP1	13	-1	-1	16
12	1.1420957456933473E-4	TGTGCCACCTGGGACGGGCTTAAGAAACTCTTT	CATWDGLKKLF	TRGV2	.	TRGJ1	18	-1	-1	20
12	1.1420957456933473E-4	TGTGCCACCTGGGACAGGCTTAGGAAACTCTTT	CATWDRLRKLF	TRGV3	.	TRGJ1	18	-1	-1	20
12	1.1420957456933473E-4	TGTGCCACCTGGGAACTCTATAAGAAACTCTTT	CATWELYKKLF	TRGV2	.	TRGJ1	13	-1	-1	18
12	1.1420957456933473E-4	TGTGCCACCTGGAATTATTATAAGAAACTCTTT	CATWNYYKKLF	TRGV3	.	TRGJ1	11	-1	-1	11
12	1.1420957456933473E-4	TGTGCTGCCTGGGATTGGATCAAGACGTTT	CAAWDWIKTF	TRGV10	.	TRGJP2	15	-1	-1	12
12	1.1420957456933473E-4	TGTGCTGCCACTGGTTGGTTCAAGATATTT	CAATGWFKIF	TRGV10	.	TRGJP1	7	-1	-1	7
12	1.1420957456933473E-4	TGTGCTGCGTGTTATTATAAGAAACTCTTT	CAACYYKKLF	TRGV10	.	TRGJ1	16	-1	-1	11
12	1.1420957456933473E-4	TGTGCTGCGTGCTATTATAAGAAACTCTTT	CAACYYKKLF	TRGV10	.	TRGJ1	16	-1	-1	12
12	1.1420957456933473E-4	TGTGCTGCGTGGGGTTTTAAGAAACTCTTT	CAAWGFKKLF	TRGV10	.	TRGJ1	15	-1	-1	14
12	1.1420957456933473E-4	TGTGCTGCGTACCCTTATAAGAAACTCTTT	CAAYPYKKLF	TRGV10	.	TRGJ1	9	-1	-1	14
12	1.1420957456933473E-4	TGTGCCTTGTGGGACAATAAGAAACTCTTT	CALWDNKKLF	TRGV9	.	TRGJ1	13	-1	-1	16
12	1.1420957456933473E-4	TGTGCCACCTGGGACCCCAAGAAACTCTTT	CATWDPKKLF	TRGV8	.	TRGJ1	13	-1	-1	18
12	1.1420957456933473E-4	TGTGCCACCTGGGACGGTAAGAAACTCTTT	CATWDGKKLF	TRGV4	.	TRGJ1	16	-1	-1	17
12	1.1420957456933473E-4	TGTGCCACCTGGGACGGGCCGGGTCTCTTT	CATWDGPGLF	TRGV2	.	TRGJ1	19	-1	-1	24
12	1.1420957456933473E-4	TGTGCCACCTGGGACGGGGAGAAACTCTTT	CATWDGEKLF	TRGV2	.	TRGJ1	17	-1	-1	19
12	1.1420957456933473E-4	TGTGCCACCTGGGACAGTAAGGAACTCTTT	CATWDSKELF	TRGV3	.	TRGJ1	16	-1	-1	17
12	1.1420957456933473E-4	TGTGCCACCTGGGACAGTAAGAAACTCTTT	CATWDSKKLF	TRGV5	.	TRGJ1	16	-1	-1	17
12	1.1420957456933473E-4	TGTGCCACCTGGGACAGAGGAGGGCTCTTT	CATWDRGGLF	TRGV7	.	TRGJ1	16	-1	-1	24
12	1.1420957456933473E-4	TGTGCTGCGTGGGACCCATGTCTCTTT	CAAWDPCLF	TRGV10	.	TRGJ1	13	-1	-1	21
12	1.1420957456933473E-4	TGTGCTGCGTGGGACGGGAAACTCTTT	CAAWDGKLF	TRGV10	.	TRGJ1	13	-1	-1	17
12	1.1420957456933473E-4	TGTGCTGCGTGGGAAGAGAAACTCTTT	CAAWEEKLF	TRGV10	.	TRGJ1	13	-1	-1	16
12	1.1420957456933473E-4	TGTGCCACCTGGGACGGGGAGCTCTTT	CATWDGELF	TRGV2	.	TRGJ1	17	-1	-1	21
12	1.1420957456933473E-4	TGTGCTGCGTGGCCGAAACTCTTT	CAAWPKLF	TRGV10	.	TRGJ1	11	-1	-1	14
12	1.1420957456933473E-4	TGTGCCACCTGGGGCAAACTCTTT	CATWGKLF	TRGV2	.	TRGJ1	12	-1	-1	15
12	1.1420957456933473E-4	TGTGTTACCGGGAAACTCTTT	CVTGKLF	TRGV10	.	TRGJ1	3	-1	-1	11
12	1.1420957456933473E-4	TGTGCCCCTCAGGCTCTCTTT	CAPQALF	TRGV8	.	TRGJ2	8	-1	-1	15
11	1.0469211002189016E-4	TGTGCTGCGTGGGATTATAAGCTCCCGCCACGGGCTGGTTGGTTCAAGATATTT	CAAWDYKLPPRAGWFKIF	TRGV10	.	TRGJP1	16	-1	-1	34
11	1.0469211002189016E-4	TGTGCTGCGTGGGATTATGATGCCGTTCCCACTGGTTGGTTCAAGATATTT	CAAWDYDAVPTGWFKIF	TRGV10	.	TRGJP1	16	-1	-1	28
11	1.0469211002189016E-4	TGTGCCACCTGGGACGTCGGAAGGGATAGTAGTGATTGGATCAAGACGTTT	CATWDVGRDSSDWIKTF	TRGV2	.	TRGJP2	15	-1	-1	25
11	1.0469211002189016E-4	TGTGCTGCGTGGGCCTCGATCTATACCACTGGTTGGTTCAAGATATTT	CAAWASIYTTGWFKIF	TRGV10	.	TRGJP1	12	-1	-1	21
11	1.0469211002189016E-4	TGTGCTGCGTGGGATTTACTATATACCACTGGTTGGTTCAAGATATTT	CAAWDLLYTTGWFKIF	TRGV10	.	TRGJP1	28	-1	-1	19
11	1.0469211002189016E-4	TGTGCTGCGTGGGATTCACCCTTTTACCGGTATTATAAGAAACTCTTT	CAAWDSPFYRYYKKLF	TRGV10	.	TRGJ1	15	-1	-1	30
11	1.0469211002189016E-4	TGTGCTGCGTGGGATTGTAGCTGGTGGGCTGGTTGGTTCAAGATATTT	CAAWDCSWWAGWFKIF	TRGV10	.	TRGJP1	15	-1	-1	28
11	1.0469211002189016E-4	TGTGCTGCGTGGGATTGGGGCGGGGGCACTGGTTGGTTCAAGATATTT	CAAWDWGGGTGWFKIF	TRGV10	.	TRGJP1	15	-1	-1	26
11	1.0469211002189016E-4	TGTGCTGCGTGGGATCGTCCATCATCCACTGGTTGGTTCAAGATATTT	CAAWDRPSSTGWFKIF	TRGV10	.	TRGJP1	14	-1	-1	25
11	1.0469211002189016E-4	TGTGCTGCGTGGGATGGGGGTTCCGGGGGTGGTTGGTTCAAGATATTT	CAAWDGGSGGGWFKIF	TRGV10	.	TRGJP1	14	-1	-1	29
11	1.0469211002189016E-4	TGTGCTGCGTGGGACACGTCTTGGGACACTGGTTGGTTCAAGATATTT	CAAWDTSWDTGWFKIF	TRGV10	.	TRGJP1	13	-1	-1	26
11	1.0469211002189016E-4	TGTGCTGCGTGGGAACGACAGGCCTACACCTTGCGGAAGAAACTCTTT	CAAWERQAYTLRKKLF	TRGV10	.	TRGJ1	13	-1	-1	36
11	1.0469211002189016E-4	TGTGCCTTGTGGGAGGTGCAATACTACACTGGTTGGTTCAAGATATTT	CALWEVQYYTGWFKIF	TRGV9	.	TRGJP1	19	-1	-1	20
11	1.0469211002189016E-4	TGTGCCTTGTGGGAGGATCCCATCCAACTATATTATAAGAAACTCTTT	CALWEDPIQLYYKKLF	TRGV9	.	TRGJ1	15	-1	-1	30
11	1.0469211002189016E-4	TGTGCCACCTGGGATCTTCCTTATACCACTGGTTGGTTCAAGATATTT	CATWDLPYTTGWFKIF	TRGV8	.	TRGJP1	14	-1	-1	21
11	1.0469211002189016E-4	TGTGCCACCTGGGACGGGCGGTGTAGTAGTGATTGGATCAAGACGTTT	CATWDGRCSSDWIKTF	TRGV2	.	TRGJP2	18	-1	-1	23
11	1.0469211002189016E-4	TGTGCCACCTGGGACGGGCGGGGGGTTAGTGATTGGATCAAGACGTTT	CATWDGRGVSDWIKTF	TRGV2	.	TRGJP2	18	-1	-1	26
11	1.0469211002189016E-4	TGTGCCACCTGGGACGGGCAAGAGTTGGGCAAAAAAATCAAGGTATTT	CATWDGQELGKKIKVF	TRGV2	.	TRGJP	18	-1	-1	15
11	1.0469211002189016E-4	TGTGCCACCTGGGACGAAGGGGATAGTAGTGATTGGATCAAGACGTTT	CATWDEGDSSDWIKTF	TRGV2	.	TRGJP2	15	-1	-1	22
11	1.0469211002189016E-4	TGTGCCACCTGGGACAGCACATATAGTAGTGATTGGATCAAGACGTTT	CATWDSTYSSDWIKTF	TRGV2	.	TRGJP2	14	-1	-1	20
11	1.0469211002189016E-4	TGTGCTGCGTGGGGCCAATATACCACTGGTTGGTTCAAGATATTT	CAAWGQYTTGWFKIF	TRGV10	.	TRGJP1	12	-1	-1	17
11	1.0469211002189016E-4	TGTGCTGCGTGGGATTCAGGTGTGGATTATTATAAGAAACTCTTT	CAAWDSGVDYYKKLF	TRGV10	.	TRGJ1	15	-1	-1	25
11	1.0469211002189016E-4	TGTGCTGCGTGGGATTGGCCGTCCCTGGGTTGGTTCAAGATATTT	CAAWDWPSLGWFKIF	TRGV10	.	TRGJP1	15	-1	-1	27
11	1.0469211002189016E-4	TGTGCTGCGTGGGATTATCCTGCAACTGGTTGGTTCAAGATATTT	CAAWDYPATGWFKIF	TRGV10	.	TRGJP1	16	-1	-1	24
11	1.0469211002189016E-4	TGTGCTGCGTGGGATTATAATGGCACTGGTTGGTTCAAGATATTT	CAAWDYNGTGWFKIF	TRGV10	.	TRGJP1	16	-1	-1	23
11	1.0469211002189016E-4	TGTGCTGCGTGGGATCCTCGGAAGACTGGTTGGTTCAAGATATTT	CAAWDPRKTGWFKIF	TRGV10	.	TRGJP1	14	-1	-1	24
11	1.0469211002189016E-4	TGTGCTGCGTGGGATGGAGGAGGCACTGGTTGGTTCAAGATATTT	CAAWDGGGTGWFKIF	TRGV10	.	TRGJP1	14	-1	-1	23
11	1.0469211002189016E-4	TGTGCTGCGTGGGACCTTGAGGGGTTCGGTTGGTTCAAGATATTT	CAAWDLEGFGWFKIF	TRGV10	.	TRGJP1	13	-1	-1	27
11	1.0469211002189016E-4	TGTGCTGCGTGGGACAAAGATACCACTGGTTGGTTCAAGATATTT	CAAWDKDTTGWFKIF	TRGV10	.	TRGJP1	13	-1	-1	19
11	1.0469211002189016E-4	TGTGCTGCGTGGACGTCCACTCCCGAAACTTGGTTCAAGATATTT	CAAWTSTPETWFKIF	TRGV10	.	TRGJP1	11	-1	-1	29
11	1.0469211002189016E-4	TGTGCTGCGCGGCCCCGTTTTGGGGATTATTATAAGAAACTCTTT	CAARPRFGDYYKKLF	TRGV10	.	TRGJ1	11	-1	-1	25
11	1.0469211002189016E-4	TGTGCCTTGTGGGGTCAAGAGTTGGGCAAAAAAGTCAAGGTATTT	CALWGQELGKKVKVF	TRGV9	.	TRGJP	12	-1	-1	11
11	1.0469211002189016E-4	TGTGCCTTGTGGGAGCCCCACCACTTTTATTATAAGAAACTCTTT	CALWEPHHFYYKKLF	TRGV9	.	TRGJ1	14	-1	-1	26
11	1.0469211002189016E-4	TGTGCCTTGTGGGAGGTGTTAGAATTTGATTATAAGAAACTCTTT	CALWEVLEFDYKKLF	TRGV9	.	TRGJ1	17	-1	-1	18
11	1.0469211002189016E-4	TGTGCCTTGTGGGAGGTACATACCACTGGTTGGTTCAAGATATTT	CALWEVHTTGWFKIF	TRGV9	.	TRGJP1	19	-1	-1	14
11	1.0469211002189016E-4	TGTGCCTTGTGGGAGGCTACCCGGAATTATTATAAGAAACTCTTT	CALWEATRNYYKKLF	TRGV9	.	TRGJ1	15	-1	-1	23
11	1.0469211002189016E-4	TGTGCCTTGTGGGAGAGGAGGATGGATTATTATAAGAAACTCTTT	CALWERRMDYYKKLF	TRGV9	.	TRGJ1	14	-1	-1	25
11	1.0469211002189016E-4	TGTGCCACCTGGGACGGGCCAAGTAGTGATTGGATCAAGACGTTT	CATWDGPSSDWIKTF	TRGV2	.	TRGJP2	19	-1	-1	21
11	1.0469211002189016E-4	TGTGCTGCGTGGTCCCATACCACTGGTTGGTTCAAGATATTT	CAAWSHTTGWFKIF	TRGV10	.	TRGJP1	11	-1	-1	16
11	1.0469211002189016E-4	TGTGCTGCGTGGGCCTCTACCACTGGTTGGTTCAAGATATTT	CAAWASTTGWFKIF	TRGV10	.	TRGJP1	12	-1	-1	17
11	1.0469211002189016E-4	TGTGCTGCGTGGGCCTATGAGGATTATTATAAGAAACTCTTT	CAAWAYEDYYKKLF	TRGV10	.	TRGJ1	12	-1	-1	22
11	1.0469211002189016E-4	TGTGCTGCGTGGGATTCGATCACTGGTTGGTTCAAGATATTT	CAAWDSITGWFKIF	TRGV10	.	TRGJP1	15	-1	-1	20
11	1.0469211002189016E-4	TGTGCTGCGTGGGATCCCTTCACTGGTTGGTTCAAGATATTT	CAAWDPFTGWFKIF	TRGV10	.	TRGJP1	14	-1	-1	20
11	1.0469211002189016E-4	TGTGCTGCGTGGGATGTAACCACTGGTTGGTTCAAGATATTT	CAAWDVTTGWFKIF	TRGV10	.	TRGJP1	14	-1	-1	8
11	1.0469211002189016E-4	TGTGCTGCGTGGGATGGGGGTAGTGATTGGATCAAGACGTTT	CAAWDGGSDWIKTF	TRGV10	.	TRGJP2	14	-1	-1	19
11	1.0469211002189016E-4	TGTGCTGCGTGGGATATTACCACTGGTTGGTTCAAGATATTT	CAAWDITTGWFKIF	TRGV10	.	TRGJP1	14	-1	-1	8
11	1.0469211002189016E-4	TGTGCTGCGTGGGATAGGGAAGAGGGTTGGTTCAAGATATTT	CAAWDREEGWFKIF	TRGV10	.	TRGJP1	14	-1	-1	24
11	1.0469211002189016E-4	TGTGCTGCGTGGGACCTAAGGTTTTATTATAAGAAACTCTTT	CAAWDLRFYYKKLF	TRGV10	.	TRGJ1	13	-1	-1	23
11	1.0469211002189016E-4	TGTGCTGCGTGGGACACTACCACTGGTTGGTTCAAGATATTT	CAAWDTTTGWFKIF	TRGV10	.	TRGJP1	13	-1	-1	17
11	1.0469211002189016E-4	TGTGCTGCGTGGGAACATACCACTGGTTGGTTCAAGATATTT	CAAWEHTTGWFKIF	TRGV10	.	TRGJP1	13	-1	-1	16
11	1.0469211002189016E-4	TGTGCTGCGTGGAAAGTAACATCTGGTTGGTTCAAGATATTT	CAAWKVTSGWFKIF	TRGV10	.	TRGJP1	11	-1	-1	22
11	1.0469211002189016E-4	TGTGCCTTGTGGGAGTTACTATTAGATTATAAGAAACTCTTT	CALWELLLDYKKLF	TRGV9	.	TRGJ1	14	-1	-1	25
11	1.0469211002189016E-4	TGTGCCTTGTGGGAGGTTCGGAATTATTATAAGAAACTCTTT	CALWEVRNYYKKLF	TRGV9	.	TRGJ1	16	-1	-1	16
11	1.0469211002189016E-4	TGTGCCTTGTGGGAGGTCGCCCCCCTCTATAAGAAACTCTTT	CALWEVAPLYKKLF	TRGV9	.	TRGJ1	16	-1	-1	27
11	1.0469211002189016E-4	TGTGCCTTGTGGGAGGCCGCCCCCTATTATAAGAAACTCTTT	CALWEAAPYYKKLF	TRGV9	.	TRGJ1	15	-1	-1	24
11	1.0469211002189016E-4	TGTGCCTTGTGGGAGGGAGTGAATTATTATAAGAAACTCTTT	CALWEGVNYYKKLF	TRGV9	.	TRGJ1	15	-1	-1	20
11	1.0469211002189016E-4	TGTGCCTGGGAGCCTCTCGCCACTGGTTGGTTCAAGATATTT	CAWEPLATGWFKIF	TRGV9	.	TRGJP1	6	-1	-1	19
11	1.0469211002189016E-4	TGTGCCACCTGGGACGGGCTGATGGTGGATAAGAAACTCTTT	CATWDGLMVDKKLF	TRGV2	.	TRGJ1	18	-1	-1	28
11	1.0469211002189016E-4	TGTGCTGCCCTGCCTTCGAATTATTATAAGAAACTCTTT	CAALPSNYYKKLF	TRGV10	.	TRGJ1	7	-1	-1	14
11	1.0469211002189016E-4	TGTGCTGCGTGGGTCGCCTATTATTATAAGAAACTCTTT	CAAWVAYYYKKLF	TRGV10	.	TRGJ1	12	-1	-1	19
11	1.0469211002189016E-4	TGTGCTGCGTGGGTGCCTTATTATTATAAGAAACTCTTT	CAAWVPYYYKKLF	TRGV10	.	TRGJ1	12	-1	-1	19
11	1.0469211002189016E-4	TGTGCTGCGTGGGCGGGGGCTGGTTGGTTCAAGATATTT	CAAWAGAGWFKIF	TRGV10	.	TRGJP1	12	-1	-1	19
11	1.0469211002189016E-4	TGTGCTGCGTGGGATTTTCGCTATTATAAGAAACTCTTT	CAAWDFRYYKKLF	TRGV10	.	TRGJ1	15	-1	-1	21
11	1.0469211002189016E-4	TGTGCTGCGTGGGATTCGCCTTATTATAAGAAACTCTTT	CAAWDSPYYKKLF	TRGV10	.	TRGJ1	15	-1	-1	13
11	1.0469211002189016E-4	TGTGCTGCGTGGGATTATTTCTATTATAAGAAACTCTTT	CAAWDYFYYKKLF	TRGV10	.	TRGJ1	16	-1	-1	21
11	1.0469211002189016E-4	TGTGCTGCGTGGGATTATATCTATTATAAGAAACTCTTT	CAAWDYIYYKKLF	TRGV10	.	TRGJ1	16	-1	-1	21
11	1.0469211002189016E-4	TGTGCTGCGTGGGATTATATGGGGGGGTTCAAGATATTT	CAAWDYMGGFKIF	TRGV10	.	TRGJP1	16	-1	-1	25
11	1.0469211002189016E-4	TGTGCTGCGTGGGATCCAGCTTATTATAAGAAACTCTTT	CAAWDPAYYKKLF	TRGV10	.	TRGJ1	14	-1	-1	20
11	1.0469211002189016E-4	TGTGCTGCGTGGGATCATACTGGTTGGTTCAAGATATTT	CAAWDHTGWFKIF	TRGV10	.	TRGJP1	14	-1	-1	18
11	1.0469211002189016E-4	TGTGCTGCGTGGGATGGCGCTGGTTGGTTCAAGATATTT	CAAWDGAGWFKIF	TRGV10	.	TRGJP1	14	-1	-1	19
11	1.0469211002189016E-4	TGTGCTGCGTGGGATGACACCTATTATAAGAAACTCTTT	CAAWDDTYYKKLF	TRGV10	.	TRGJ1	17	-1	-1	21
11	1.0469211002189016E-4	TGTGCTGCGTGGGACCACATTTATTATAAGAAACTCTTT	CAAWDHIYYKKLF	TRGV10	.	TRGJ1	13	-1	-1	20
11	1.0469211002189016E-4	TGTGCTGCGTGGGACGAGAATTATTATAAGAAACTCTTT	CAAWDENYYKKLF	TRGV10	.	TRGJ1	13	-1	-1	17
11	1.0469211002189016E-4	TGTGCTGCGTGGGAGGAAGGGGGGTGGTTCAAGATATTT	CAAWEEGGWFKIF	TRGV10	.	TRGJP1	13	-1	-1	21
11	1.0469211002189016E-4	TGTGCTGCGGATTATACCACTGGTTGGTTCAAGATATTT	CAADYTTGWFKIF	TRGV10	.	TRGJP1	8	-1	-1	12
11	1.0469211002189016E-4	TGTGCCTTGTGGGAGAATAATTATTATAAGAAACTCTTT	CALWENNYYKKLF	TRGV9	.	TRGJ1	14	-1	-1	18
11	1.0469211002189016E-4	TGTGCCTTGTGGGAACCCACTGGTTGGTTCAAGATATTT	CALWEPTGWFKIF	TRGV9	.	TRGJP1	13	-1	-1	16
11	1.0469211002189016E-4	TGTGCCACCTGGGACTCCCGGGATTATAAGAAACTCTTT	CATWDSRDYKKLF	TRGV2	.	TRGJ1	14	-1	-1	22
11	1.0469211002189016E-4	TGTGCCACCTGGGACGGGCCGGAATATAAGAAACTCTTT	CATWDGPEYKKLF	TRGV2	.	TRGJ1	19	-1	-1	24
11	1.0469211002189016E-4	TGTGCCACCTGGGACAGTAGTGATTGGATCAAGACGTTT	CATWDSSDWIKTF	TRGV3	.	TRGJP2	16	-1	-1	15
11	1.0469211002189016E-4	TGTGCCACCTGGGACAGGTTTTATTATAAGAAACTCTTT	CATWDRFYYKKLF	TRGV3	.	TRGJ1	17	-1	-1	20
11	1.0469211002189016E-4	TGTGCCACCTGGGACAGGCTGCCTTATAAGAAACTCTTT	CATWDRLPYKKLF	TRGV7	.	TRGJ1	18	-1	-1	23
11	1.0469211002189016E-4	TGTGCCACCTGGGACAGGCCTTATTATAAGAAACTCTTT	CATWDRPYYKKLF	TRGV7	.	TRGJ1	20	-1	-1	20
11	1.0469211002189016E-4	TGTGCCACCTGGGACAGGCCCGATTATAAGAAACTCTTT	CATWDRPDYKKLF	TRGV7	.	TRGJ1	19	-1	-1	22
11	1.0469211002189016E-4	TGTGCCACCTGGGACAGGAATTATTATAAGAAACTCTTT	CATWDRNYYKKLF	TRGV3	.	TRGJ1	17	-1	-1	17
11	1.0469211002189016E-4	TGTGCCACCTGGGAGTTCAGTGATTATAAGAAACTCTTT	CATWEFSDYKKLF	TRGV8	.	TRGJ1	13	-1	-1	22
11	1.0469211002189016E-4	TGTGCGGCCCCATATACCACTGGTTGGTTCAAGATATTT	CAAPYTTGWFKIF	TRGV10	.	TRGJP1	7	-1	-1	11
11	1.0469211002189016E-4	TGTGCTGCCAGCCCCGGCTATTATAAGAAACTCTTT	CAASPGYYKKLF	TRGV10	.	TRGJ1	7	-1	-1	18
11	1.0469211002189016E-4	TGTGCTGCGTGGCCTTTTTATTATAAGAAACTCTTT	CAAWPFYYKKLF	TRGV10	.	TRGJ1	11	-1	-1	17
11	1.0469211002189016E-4	TGTGCTGCGTGGCCGCCTTATTATAAGAAACTCTTT	CAAWPPYYKKLF	TRGV10	.	TRGJ1	11	-1	-1	17
11	1.0469211002189016E-4	TGTGCTGCGTGGGTCCAGAATTATAAGAAACTCTTT	CAAWVQNYKKLF	TRGV10	.	TRGJ1	12	-1	-1	19
11	1.0469211002189016E-4	TGTGCTGCGTGGGCTAATTATTATAAGAAACTCTTT	CAAWANYYKKLF	TRGV10	.	TRGJ1	12	-1	-1	15
11	1.0469211002189016E-4	TGTGCTGCGTGGGCCCTTGGTTGGTTCAAGATATTT	CAAWALGWFKIF	TRGV10	.	TRGJP1	12	-1	-1	17
11	1.0469211002189016E-4	TGTGCTGCGTGGGGGACTGGTTGGTTCAAGATATTT	CAAWGTGWFKIF	TRGV10	.	TRGJP1	12	-1	-1	15
11	1.0469211002189016E-4	TGTGCTGCGTGGGATTTCAATTATAAGAAACTCTTT	CAAWDFNYKKLF	TRGV10	.	TRGJ1	15	-1	-1	19
11	1.0469211002189016E-4	TGTGCTGCGTGGGATTTGGCTTATAAGAAACTCTTT	CAAWDLAYKKLF	TRGV10	.	TRGJ1	15	-1	-1	20
11	1.0469211002189016E-4	TGTGCTGCGTGGGATTATAGAGAGGAGAAACTCTTT	CAAWDYREEKLF	TRGV10	.	TRGJ1	16	-1	-1	25
11	1.0469211002189016E-4	TGTGCTGCGTGGGATCGCTATTATAAGAAACTCTTT	CAAWDRYYKKLF	TRGV10	.	TRGJ1	14	-1	-1	18
11	1.0469211002189016E-4	TGTGCTGCGTGGGATCGGAATTATAAGAAACTCTTT	CAAWDRNYKKLF	TRGV10	.	TRGJ1	14	-1	-1	19
11	1.0469211002189016E-4	TGTGCTGCGTGGGATCATTATTATAAGAAACTCTTT	CAAWDHYYKKLF	TRGV10	.	TRGJ1	14	-1	-1	16
11	1.0469211002189016E-4	TGTGCTGCGTGGGATGGGATGCGGTTCAAGATATTT	CAAWDGMRFKIF	TRGV10	.	TRGJP1	14	-1	-1	22
11	1.0469211002189016E-4	TGTGCTGCGTGGGAAACTTATTATAAGAAACTCTTT	CAAWETYYKKLF	TRGV10	.	TRGJ1	13	-1	-1	17
11	1.0469211002189016E-4	TGTGCTGCGTGGATTACTGGTTGGTTCAAGATATTT	CAAWITGWFKIF	TRGV10	.	TRGJP1	16	-1	-1	15
11	1.0469211002189016E-4	TGTGCTGCGTATCCTCTTTATTATAAGAAACTCTTT	CAAYPLYYKKLF	TRGV10	.	TRGJ1	9	-1	-1	17
11	1.0469211002189016E-4	TGTGCTGCGGGTCTCCGGGGTTGGTTCAAGATATTT	CAAGLRGWFKIF	TRGV10	.	TRGJP1	8	-1	-1	18
11	1.0469211002189016E-4	TGTGCCTTGTGGGAGGGGCCATATAAGAAACTCTTT	CALWEGPYKKLF	TRGV9	.	TRGJ1	18	-1	-1	21
11	1.0469211002189016E-4	TGTGCCCCCAAGGGCCCTTATTATAAGAAACTCTTT	CAPKGPYYKKLF	TRGV10	.	TRGJ1	4	-1	-1	17
11	1.0469211002189016E-4	TGTGCCACCTGTTGGGGCAAAAAAATCAAGGTATTT	CATCWGKKIKVF	TRGV2	.	TRGJP	10	-1	-1	10
11	1.0469211002189016E-4	TGTGCCACCTGGGACGGGCTCGGGAAGAAACTCTTT	CATWDGLGKKLF	TRGV2	.	TRGJ1	21	-1	-1	24
11	1.0469211002189016E-4	TGTGCCACCTGGGACGGGACTTATAAGAAACTCTTT	CATWDGTYKKLF	TRGV2	.	TRGJ1	17	-1	-1	20
11	1.0469211002189016E-4	TGTGCCACCTGGGACGGGAGTTATAAGAAACTCTTT	CATWDGSYKKLF	TRGV2	.	TRGJ1	17	-1	-1	20
11	1.0469211002189016E-4	TGTGCCACCTGGGACATAGCTTGGTTCAAGATATTT	CATWDIAWFKIF	TRGV5	.	TRGJP1	15	-1	-1	20
11	1.0469211002189016E-4	TGTGCCACCTGGGACAGGCACACGGAGAAACTCTTT	CATWDRHTEKLF	TRGV3	.	TRGJ1	18	-1	-1	25
11	1.0469211002189016E-4	TGTGCCACCTGGGACAGGCAGGGGATCAAGACGTTT	CATWDRQGIKTF	TRGV5	.	TRGJP2	18	-1	-1	22
11	1.0469211002189016E-4	TGTGCTGCGTGTCCTGGTTGGTTCAAGATATTT	CAACPGWFKIF	TRGV10	.	TRGJP1	10	-1	-1	13
11	1.0469211002189016E-4	TGTGCTGCGTGCGGGAGTTGGTTCAAGATATTT	CAACGSWFKIF	TRGV10	.	TRGJP1	10	-1	-1	16
11	1.0469211002189016E-4	TGTGCTGCGTGGGGCCGTTGGTTCAAGATATTT	CAAWGRWFKIF	TRGV10	.	TRGJP1	12	-1	-1	16
11	1.0469211002189016E-4	TGTGCTGCGTGGGATCCTTATAAGAAACTCTTT	CAAWDPYKKLF	TRGV10	.	TRGJ1	14	-1	-1	17
11	1.0469211002189016E-4	TGTGCTGCGTGGGACTTTTATAAGAAACTCTTT	CAAWDFYKKLF	TRGV10	.	TRGJ1	13	-1	-1	17
11	1.0469211002189016E-4	TGTGCTGCGTGGGAAGGTTGGTTCAAGATATTT	CAAWEGWFKIF	TRGV10	.	TRGJP1	13	-1	-1	15
11	1.0469211002189016E-4	TGTGCTGAGGCCACTGGTTGGTTCAAGATATTT	CAEATGWFKIF	TRGV10	.	TRGJP1	6	-1	-1	10
11	1.0469211002189016E-4	TGTGCCCCGTGCACTGGTTGGTTCAAGATATTT	CAPCTGWFKIF	TRGV10	.	TRGJP1	10	-1	-1	11
11	1.0469211002189016E-4	TGTGCCACCTCGCTGACTGTTAAGAAACTCTTT	CATSLTVKKLF	TRGV2	.	TRGJ1	9	-1	-1	20
11	1.0469211002189016E-4	TGTGCCACCTGCCTCGCAGGGTTCAAGATATTT	CATCLAGFKIF	TRGV4	.	TRGJP1	10	-1	-1	19
11	1.0469211002189016E-4	TGTGCCACCTGCACTGGTTGGTTCAAGATATTT	CATCTGWFKIF	TRGV8	.	TRGJP1	10	-1	-1	11
11	1.0469211002189016E-4	TGTGCCACCTGGGATAGTTATAAGAAACTCTTT	CATWDSYKKLF	TRGV8	.	TRGJ1	16	-1	-1	17
11	1.0469211002189016E-4	TGTGCCACCTGGGACGCTAGGATCAAGACGTTT	CATWDARIKTF	TRGV2	.	TRGJP2	15	-1	-1	19
11	1.0469211002189016E-4	TGTGCCACCTGGGACAGGCTGCGGAAACTCTTT	CATWDRLRKLF	TRGV7	.	TRGJ1	18	-1	-1	23
11	1.0469211002189016E-4	TGTGCCACCTGGGAGGTCCTGGAGGAACTCTTT	CATWEVLEELF	TRGV2	.	TRGJ1	13	-1	-1	22
11	1.0469211002189016E-4	TGTGCCACCTGGAAGTATTATAAGAAACTCTTT	CATWKYYKKLF	TRGV8	.	TRGJ1	11	-1	-1	11
11	1.0469211002189016E-4	TGTGCCACCCCCGATTATTATAAGAAACTCTTT	CATPDYYKKLF	TRGV2	.	TRGJ1	8	-1	-1	13
11	1.0469211002189016E-4	TGTGCTGCCCTAAGTTGGTTCAAGATATTT	CAALSWFKIF	TRGV10	.	TRGJP1	7	-1	-1	13
11	1.0469211002189016E-4	TGTGCTGCGTTGTATTATAAGAAACTCTTT	CAALYYKKLF	TRGV10	.	TRGJ1	16	-1	-1	12
11	1.0469211002189016E-4	TGTGCTGCGTGGTATTATAAGAAACTCTTT	CAAWYYKKLF	TRGV10	.	TRGJ1	16	-1	-1	12
11	1.0469211002189016E-4	TGTGCTGCGTGGGGGGGTAAGAAACTCTTT	CAAWGGKKLF	TRGV10	.	TRGJ1	12	-1	-1	17
11	1.0469211002189016E-4	TGTGCTGCGTGGGATTATATCAAGATATTT	CAAWDYIKIF	TRGV10	.	TRGJP1	16	-1	-1	19
11	1.0469211002189016E-4	TGTGCTGCGTGGGATAATGGGAAACTCTTT	CAAWDNGKLF	TRGV10	.	TRGJ1	14	-1	-1	20
11	1.0469211002189016E-4	TGTGCTGCGTGGGAACTTAAGAAACTCTTT	CAAWELKKLF	TRGV10	.	TRGJ1	13	-1	-1	17
11	1.0469211002189016E-4	TGTGCTGCGTGGAATGGTAAGAAACTCTTT	CAAWNGKKLF	TRGV10	.	TRGJ1	14	-1	-1	17
11	1.0469211002189016E-4	TGTGCCTGCTGCATTGGGTTCAAGATATTT	CACCIGFKIF	TRGV11	.	TRGJP1	17	-1	-1	16
11	1.0469211002189016E-4	TGTGCCACCTGGTCCATGGAGAAACTCTTT	CATWSMEKLF	TRGV3	.	TRGJ1	11	-1	-1	19
11	1.0469211002189016E-4	TGTGCCACCTGGGTGCGGTGGAAACTCTTT	CATWVRWKLF	TRGV2	.	TRGJ1	12	-1	-1	20
11	1.0469211002189016E-4	TGTGCCACCTGGGATGGTAAGAAACTCTTT	CATWDGKKLF	TRGV2	.	TRGJ1	16	-1	-1	17
11	1.0469211002189016E-4	TGTGCCACCTGGGACTTTAAGAAACTCTTT	CATWDFKKLF	TRGV2	.	TRGJ1	14	-1	-1	17
11	1.0469211002189016E-4	TGTGCCACCTGGGACGGGCTACGACTCTTT	CATWDGLRLF	TRGV2	.	TRGJ1	18	-1	-1	23
11	1.0469211002189016E-4	TGTGCCACCTGGGACAGGCGGGCACTCTTT	CATWDRRALF	TRGV7	.	TRGJ1	18	-1	-1	23
11	1.0469211002189016E-4	TGTGCCACCTGGGACAAAGGGAAACTCTTT	CATWDKGKLF	TRGV8	.	TRGJ1	13	-1	-1	20
11	1.0469211002189016E-4	TGTGCCACCCTTTATTATAAGAAACTCTTT	CATLYYKKLF	TRGV2	.	TRGJ1	8	-1	-1	11
11	1.0469211002189016E-4	TGTGCCACCCGACTGGGGGAGAAACTCTTT	CATRLGEKLF	TRGV3	.	TRGJ1	8	-1	-1	19
11	1.0469211002189016E-4	TGTGCTGCGTGGGGAAAGAAACTCTTT	CAAWGKKLF	TRGV10	.	TRGJ1	12	-1	-1	15
11	1.0469211002189016E-4	TGTGCCTCATATTATAAGAAACTCTTT	CASYYKKLF	TRGV9	.	TRGJ1	6	-1	-1	9
11	1.0469211002189016E-4	TGTGCCACCTGGACCCGGAAACTCTTT	CATWTRKLF	TRGV2	.	TRGJ1	11	-1	-1	17
11	1.0469211002189016E-4	TGTGCCACCTACCTCATCAAGACGTTT	CATYLIKTF	TRGV8	.	TRGJP2	9	-1	-1	15
11	1.0469211002189016E-4	TGTGCCACCTGCAAGAAACTCTTT	CATCKKLF	TRGV2	.	TRGJ1	10	-1	-1	12
11	1.0469211002189016E-4	TGTGCCACCTGGGAGGGACTCTTT	CATWEGLF	TRGV8	.	TRGJ1	13	-1	-1	17
11	1.0469211002189016E-4	TGTGCCACCCCAAAGAAACTCTTT	CATPKKLF	TRGV5	.	TRGJ1	8	-1	-1	12
11	1.0469211002189016E-4	TGTGCAGTAGATAAGAAACTCTTT	CAVDKKLF	TRGV10	.	TRGJ1	4	-1	-1	10
11	1.0469211002189016E-4	TGTGCTGCCAAGAAACTCTTT	CAAKKLF	TRGV10	.	TRGJ1	7	-1	-1	9
11	1.0469211002189016E-4	TGTGCTGGTAAGAAACTCTTT	CAGKKLF	TRGV10	.	TRGJ1	6	-1	-1	8
11	1.0469211002189016E-4	CGTAAGGGCAAGAAACTCTTT	RKGKKLF	TRGV7	.	TRGJ1	2	-1	-1	9
10	9.51746454744456E-5	TGTGCCTTGTGGGAGGTCCCCACCCTACGAGAGTTGGGCAAAAAAATCAAGGTATTT	CALWEVPTLRELGKKIKVF	TRGV9	.	TRGJP	16	-1	-1	29
10	9.51746454744456E-5	TGTGCTGCGTGGGATTATAATGTTGGGGATACCACTGGTTGGTTCAAGATATTT	CAAWDYNVGDTTGWFKIF	TRGV10	.	TRGJP1	16	-1	-1	28
10	9.51746454744456E-5	TGTGCTGCGTGGGATTTAGCACTTTATACCACTGGTTGGTTCAAGATATTT	CAAWDLALYTTGWFKIF	TRGV10	.	TRGJP1	15	-1	-1	24
10	9.51746454744456E-5	TGTGCTGCGTGGGATTGTCCGATCATCTTCCATTATTATAAGAAACTCTTT	CAAWDCPIIFHYYKKLF	TRGV10	.	TRGJ1	15	-1	-1	31
10	9.51746454744456E-5	TGTGCTGCGTGGGATTATAATCAAGCCCTCACTGGTTGGTTCAAGATATTT	CAAWDYNQALTGWFKIF	TRGV10	.	TRGJP1	21	-1	-1	29
10	9.51746454744456E-5	TGTGCTGCGTGGGATCCCCCAACCTCCTCTTCTTATTATAAGAAACTCTTT	CAAWDPPTSSSYYKKLF	TRGV10	.	TRGJ1	14	-1	-1	32
10	9.51746454744456E-5	TGTGCCACCTGGGACGGGCCGGATGAGTTGGGCAAAAAAATCAAGGTATTT	CATWDGPDELGKKIKVF	TRGV2	.	TRGJP	19	-1	-1	24
10	9.51746454744456E-5	TGTGCTGCGTGGGATTTCCGACCTCCACCTTATTATAAGAAACTCTTT	CAAWDFRPPPYYKKLF	TRGV10	.	TRGJ1	15	-1	-1	29
10	9.51746454744456E-5	TGTGCTGCGTGGGATTTAGGAAACGCCACTGGTTGGTTCAAGATATTT	CAAWDLGNATGWFKIF	TRGV10	.	TRGJP1	15	-1	-1	25
10	9.51746454744456E-5	TGTGCTGCGTGGGATTATACCCTCACGGGAGGTGATGAGAAACTCTTT	CAAWDYTLTGGDEKLF	TRGV10	.	TRGJ1	16	-1	-1	34
10	9.51746454744456E-5	TGTGCTGCGTGGGATTATAGGGTGACCACTGGTTGGTTCAAGATATTT	CAAWDYRVTTGWFKIF	TRGV10	.	TRGJP1	16	-1	-1	24
10	9.51746454744456E-5	TGTGCTGCGTGGGACCCACCATTAAGTAGTGATTGGATCAAGACGTTT	CAAWDPPLSSDWIKTF	TRGV10	.	TRGJP2	13	-1	-1	24
10	9.51746454744456E-5	TGTGCTGCGTGGGACCGCACGAATACCACTGGTTGGTTCAAGATATTT	CAAWDRTNTTGWFKIF	TRGV10	.	TRGJP1	13	-1	-1	22
10	9.51746454744456E-5	TGTGCCTTGTGGGAGTACCGATGCTTAAATTATTATAAGAAACTCTTT	CALWEYRCLNYYKKLF	TRGV9	.	TRGJ1	14	-1	-1	27
10	9.51746454744456E-5	TGTGCCTTGTGGGAGGTTCAAACTACCACTGGTTGGTTCAAGATATTT	CALWEVQTTTGWFKIF	TRGV9	.	TRGJP1	19	-1	-1	23
10	9.51746454744456E-5	TGTGCCTTGTGGGAGGTGCCGGAGTTTAATTATTATAAGAAACTCTTT	CALWEVPEFNYYKKLF	TRGV9	.	TRGJ1	18	-1	-1	27
[truncated: 4,883 more rows]
