# Supplementary material for: Dissection of the Human T-Cell Receptor γ Gene Repertoire in the Brain and Peripheral Blood Identifies Age- and Alzheimer's Disease-Associated Clonotype Profiles
Source: Front Immunol. 2020 Jan 29;11:12. doi: 10.3389/fimmu.2020.00012 (PMC7025544; doi:10.3389/fimmu.2020.00012)
Supplement: Supplementary file 5 [file Data_Sheet_2.zip › repertoires_corrected_and_decontaminated/PN243.txt]

count	freq	cdr3nt	cdr3aa	v	d	j	VEnd	DStart	DEnd	JStart
13825	0.11588238252502053	TGTGCCTTGTGTTGGTGGTATAAGAAACTCTTT	CALCWWYKKLF	TRGV9	.	TRGJ2	10	-1	-1	18
10522	0.0881963420562941	TGTGCTGCGTGGGTTAAGAAACTCTTT	CAAWVKKLF	TRGV10	.	TRGJ2	15	-1	-1	14
10075	0.08444954820539471	TGTGCCTTGTGGGAGGTGCTCGCCGAGTTGGGCAAAAAAATCAAGGTATTT	CALWEVLAELGKKIKVF	TRGV9	.	TRGJP	18	-1	-1	24
8435	0.07070292199627835	TGTGCCTTGTGGGAGGTGCTGCTCTTT	CALWEVLLF	TRGV9	.	TRGJ2	18	-1	-1	21
2287	0.0191698378903958	TGTGCCACCTGGGATTATAAGAAACTCTTT	CATWDYKKLF	TRGV8	.	TRGJ2	14	-1	-1	13
2285	0.019153073712092003	TGTGCCACCTGGGACTACACTGGTTGGTTCAAGATATTT	CATWDYTGWFKIF	TRGV2	.	TRGJP1	14	-1	-1	17
2146	0.01798796331997787	TGTGCCTTGTGGGAGTCTGATAAGAAACTCTTT	CALWESDKKLF	TRGV9	.	TRGJ2	14	-1	-1	19
1728	0.01448425005448358	TGTGCCACCTGGGTCCGGCCCGTGGATTATAAGAAACTCTTT	CATWVRPVDYKKLF	TRGV2	.	TRGJ2	22	-1	-1	25
1142	0.00957234581147005	TGTGCTGCGTGGGATTTGGAGGCCAAGAAACTCTTT	CAAWDLEAKKLF	TRGV10	.	TRGJ1	15	-1	-1	24
1081	0.009061038373204138	TGTGCCACCTGGGACGGGATCAGGAAACTCTTT	CATWDGIRKLF	TRGV2	.	TRGJ1	17	-1	-1	23
862	0.0072253608489379895	TGTGCCTTGTGGGGTAAGAAACTCTTT	CALWGKKLF	TRGV9	.	TRGJ2	12	-1	-1	14
847	0.007099629511659486	TGTGCCTTGTGGGAGGTAATATATAGTAGTGATTGGATCAAGACGTTT	CALWEVIYSSDWIKTF	TRGV9	.	TRGJP2	16	-1	-1	16
832	0.006973898174380983	TGTGCCACCTGGGGGGGTCGGAAGAAACTCTTT	CATWGGRKKLF	TRGV5	.	TRGJ2	12	-1	-1	21
792	0.006638614608304974	TGTGCCACCTGGGACGTATATTATTATAAGAAACTCTTT	CATWDVYYYKKLF	TRGV3	.	TRGJ2	14	-1	-1	19
765	0.006412298201203668	TGTGCCTTGTGGGAGGTGCGAAGTGATTGGATCAAGACGTTT	CALWEVRSDWIKTF	TRGV9	.	TRGJP2	18	-1	-1	21
492	0.004123987862734908	TGTGCCTTGTGGGAGGACTGCAGGGATTATTATAAGAAACTCTTT	CALWEDCRDYYKKLF	TRGV9	.	TRGJ2	15	-1	-1	25
458	0.0038389968315703004	TGTGCTGCGTGGGATTCGAATTATTATAAGAAACTCTTT	CAAWDSNYYKKLF	TRGV10	.	TRGJ1	20	-1	-1	13
420	0.003520477443798092	TGTGCCACCTGGCCGTTGGTGGGGAAACTCTTT	CATWPLVGKLF	TRGV8	.	TRGJ2	11	-1	-1	23
418	0.003503713265494292	TGTGCCACCTGGGATAGGACGTATTATAAGAAACTCTTT	CATWDRTYYKKLF	TRGV8	.	TRGJ2	17	-1	-1	21
391	0.0032773968583929857	TGTGCCTTGTGGGAGGTGGATGCCGCAACAGAGTTGGGCAAAAAAATCAAGGTATTT	CALWEVDAATELGKKIKVF	TRGV9	.	TRGJP	17	-1	-1	29
384	0.0032187222343296844	TGTGCCTTGTGGGATGGAGGGGTTTATTATAAGAAACTCTTT	CALWDGGVYYKKLF	TRGV9	.	TRGJ2	13	-1	-1	23
378	0.0031684296994182832	TGTGCCACCTGGGATAAACATAAGAAACTCTTT	CATWDKHKKLF	TRGV4	.	TRGJ1	14	-1	-1	19
339	0.0028415282224941744	TGTGCCACCTGGGACGGTCATTATAAGAAACTCTTT	CATWDGHYKKLF	TRGV2	.	TRGJ2	16	-1	-1	19
318	0.00266550435030427	TGTGCTGCGTGGGAAGGTTATAAGAAACTCTTT	CAAWEGYKKLF	TRGV10	.	TRGJ1	13	-1	-1	17
286	0.002397277497443463	TGTGCCTTGTGTGGTGATTGGATCAAGACGTTT	CALCGDWIKTF	TRGV9	.	TRGJP2	10	-1	-1	10
277	0.0023218386950763607	TGTGCCACCTGGGATCTCCTTTATTATAAGAAACTCTTT	CATWDLLYYKKLF	TRGV8	.	TRGJ2	14	-1	-1	20
263	0.0022044894469497576	TGTGCTGCGTGGGATTATTATAAGAAACTCTTT	CAAWDYYKKLF	TRGV10	.	TRGJ2	16	-1	-1	13
251	0.0021039043771269553	TGTGCCTTGTGGGAGGTGTTGAAACTCTTT	CALWEVLKLF	TRGV9	.	TRGJ1	17	-1	-1	20
225	0.0018859700591775494	TGCGAGAGGGGGAAACTCTTT	CERGKLF	TRGV9	.	TRGJ1	1	-1	-1	11
212	0.0017770029002028465	TGTGCCTTGAATTACCCTTATTATAAGAAACTCTTT	CALNYPYYKKLF	TRGV9	.	TRGJ1	8	-1	-1	17
191	0.001600979028012942	TGTGCCACCTGGGACGCGGACGTTTATTATAAGAAACTCTTT	CATWDADVYYKKLF	TRGV5	.	TRGJ1	14	-1	-1	23
189	0.0015842148497091416	TGTGCTGCGTGGGATTATAAGAAACTCTTT	CAAWDYKKLF	TRGV10	.	TRGJ1	16	-1	-1	13
171	0.0014333372449749375	TGTGCTGCGTGGGATTATAATTATTATAAGAAACTCTTT	CAAWDYNYYKKLF	TRGV10	.	TRGJ1	16	-1	-1	18
169	0.001416573066671137	TGTGCCCCCAATAAGAAACTCTTT	CAPNKKLF	TRGV8	.	TRGJ1	8	-1	-1	10
167	0.0013998088883673367	TGTGCCAGTAAGAAACTCTTT	CASKKLF	TRGV4	.	TRGJ1	6	-1	-1	8
164	0.001374662620911636	TGTGCCTTGTGGGAGGTGCGAGAGTTGGGCAAAAAAATCAAGGTATTT	CALWEVRELGKKIKVF	TRGV9	.	TRGJP	18	-1	-1	17
163	0.0013662805317597357	TGTGCCTTGTGGGAGGTGCGGAAGAAACTCTTT	CALWEVRKKLF	TRGV9	.	TRGJ1	18	-1	-1	21
160	0.0013411342643040352	TGTGCCTTGTGGGAGGTGATACAAGAGTTGGGCAAAAAAATCAAGGTATTT	CALWEVIQELGKKIKVF	TRGV9	.	TRGJP	17	-1	-1	21
159	0.001332752175152135	TGTGCCTTGTGGGCCGGGAAACTCTTT	CALWAGKLF	TRGV9	.	TRGJ1	12	-1	-1	17
148	0.0012405491944812324	TGTGCCACCTGGGACGGTAGTTATAAGAAACTCTTT	CATWDGSYKKLF	TRGV2	.	TRGJ1	16	-1	-1	20
146	0.001223785016177432	TGTGCCACCTGGGATGGGCGGGGGGATTATAAGAAACTCTTT	CATWDGRGDYKKLF	TRGV4	.	TRGJ1	18	-1	-1	25
145	0.0012154029270255318	TGTGCCTTGTGGGAGGTTCAGGTGGAGTTGGGCAAAAAAATCAAGGTATTT	CALWEVQVELGKKIKVF	TRGV9	.	TRGJP	19	-1	-1	24
145	0.0012154029270255318	TGTGCCACCTGGGACGGTAAGAAACTCTTT	CATWDGKKLF	TRGV2	.	TRGJ1	16	-1	-1	17
141	0.001181874570417931	TGTGCTGCGTGGGATTATACCACTGGTTGGTTCAAGATATTT	CAAWDYTTGWFKIF	TRGV10	.	TRGJP1	16	-1	-1	8
134	0.0011231999463546295	TGTGCCACCTGGGACGGTTATTATAAGAAACTCTTT	CATWDGYYKKLF	TRGV2	.	TRGJ1	16	-1	-1	17
132	0.001106435768050829	TGTGCCACCTGGGACGGGCGAAGGTGGGCCCCACCCAGTAGTGATTGGATCAAGACGTTT	CATWDGRRWAPPSSDWIKTF	TRGV2	.	TRGJP2	18	-1	-1	36
131	0.0010980536788989287	TGTGCCACCTGGGACAGGCGGTTCGAGAAACTCTTT	CATWDRRFEKLF	TRGV7	.	TRGJ1	18	-1	-1	25
128	0.0010729074114432281	TGTGCCACCTGGGATGGGTATTATTATAAGAAACTCTTT	CATWDGYYYKKLF	TRGV4	.	TRGJ2	17	-1	-1	19
127	0.001064525322291328	TGTGCTGCGTGGGATACCACTGGTTGGTTCAAGATATTT	CAAWDTTGWFKIF	TRGV10	.	TRGJP1	14	-1	-1	13
120	0.0010058506982280264	TGTGCCTTGTGGGAGGAAGAGTTGGGCAAAAAAATCAAGGTATTT	CALWEEELGKKIKVF	TRGV9	.	TRGJP	15	-1	-1	16
116	9.723223416204255E-4	TGTGCCTTGTGGGAGGTCGAGTTGGGCAAAAAAATCAAGGTATTT	CALWEVELGKKIKVF	TRGV9	.	TRGJP	16	-1	-1	18
114	9.55558163316625E-4	TGTGCTGCGTGGGATTCGGCTGGTTGGTTCAAGATATTT	CAAWDSAGWFKIF	TRGV10	.	TRGJP1	15	-1	-1	19
114	9.55558163316625E-4	TGTGCCTTGTGGGAGCTTAAGAAACTCTTT	CALWELKKLF	TRGV9	.	TRGJ1	14	-1	-1	17
106	8.885014501014232E-4	TGTGCTGCGTGGACGCACCCAATACCGAATTATTATAAGAAACTCTTT	CAAWTHPIPNYYKKLF	TRGV10	.	TRGJ1	11	-1	-1	25
105	8.80119360949523E-4	TGTGCCTTGTGGGAGGTGCAGGTTGGAGAGTTGGGCAAAAAAATCAAGGTATTT	CALWEVQVGELGKKIKVF	TRGV9	.	TRGJP	19	-1	-1	26
101	8.465910043419222E-4	TGTGCCTTGTGGGAGGTGATATATTATAAGAAACTCTTT	CALWEVIYYKKLF	TRGV9	.	TRGJ2	17	-1	-1	21
99	8.298268260381218E-4	TGTGCCACCTGGGACTGCTGGGGGAAGAAACTCTTT	CATWDCWGKKLF	TRGV7	.	TRGJ1	14	-1	-1	24
97	8.130626477343213E-4	TGTGCTGCGTGGGCTTATGGTTGTTATTATAAGAAACTCTTT	CAAWAYGCYYKKLF	TRGV10	.	TRGJ1	16	-1	-1	23
97	8.130626477343213E-4	TGTGCCTTGTGGGAGGTGAATTATTATAAGAAACTCTTT	CALWEVNYYKKLF	TRGV9	.	TRGJ1	17	-1	-1	17
95	7.962984694305209E-4	TGTGCCTTGTGGGAGGGTTATTATAAGAAACTCTTT	CALWEGYYKKLF	TRGV9	.	TRGJ1	15	-1	-1	17
95	7.962984694305209E-4	TGTGCTGCGTGGGATAGGGAGAAACTCTTT	CAAWDREKLF	TRGV10	.	TRGJ1	14	-1	-1	19
95	7.962984694305209E-4	TGTGCCTTGTGGGTTGAACTCTTT	CALWVELF	TRGV9	.	TRGJ1	12	-1	-1	16
94	7.879163802786206E-4	TGTGCCTTGTGGGAGCCCCGGCAAGAGTTGGGCAAAAAAATCAAGGTATTT	CALWEPRQELGKKIKVF	TRGV9	.	TRGJP	14	-1	-1	19
93	7.795342911267204E-4	TGTGCTGCGGACTCTGGGGTGGCTGGTTATAAGAAACTCTTT	CAADSGVAGYKKLF	TRGV10	.	TRGJ1	8	-1	-1	26
93	7.795342911267204E-4	TGTGCCACACCTCATTTTGGGAAACTCTTT	CATPHFGKLF	TRGV8	.	TRGJ1	7	-1	-1	20
92	7.711522019748202E-4	TGTGCCTTGTGGGAGGTGCACCGAGAGTTGGGCAAAAAAATCAAGGTATTT	CALWEVHRELGKKIKVF	TRGV9	.	TRGJP	21	-1	-1	23
90	7.543880236710197E-4	TGTGCCACCTGGGACAGGCCGTGGGATAATTATTATAAGAAACTCTTT	CATWDRPWDNYYKKLF	TRGV3	.	TRGJ2	19	-1	-1	27
90	7.543880236710197E-4	TGTGCCTTGTGGGAGGTTTATTATAAGAAACTCTTT	CALWEVYYKKLF	TRGV9	.	TRGJ1	16	-1	-1	17
89	7.460059345191195E-4	TGTGCTGCGTGGGATTCCCCAAGTTGGTTCAAGATATTT	CAAWDSPSWFKIF	TRGV10	.	TRGJP1	15	-1	-1	22
87	7.292417562153191E-4	TGTGCCTTGTGGGAGGTGCTGGTAGAGTTGGGCAAAAAAATCAAGGTATTT	CALWEVLVELGKKIKVF	TRGV9	.	TRGJP	18	-1	-1	23
87	7.292417562153191E-4	TGTGCCTTGTGGGAGGTGAGAGGATCCTTGGGCAAAAAAATCAAGGTATTT	CALWEVRGSLGKKIKVF	TRGV9	.	TRGJP	17	-1	-1	27
86	7.208596670634188E-4	TGTGCCTTGTGGGAGGCCACAACCGTTTATTATAAGAAACTCTTT	CALWEATTVYYKKLF	TRGV9	.	TRGJ1	15	-1	-1	26
86	7.208596670634188E-4	TGTGCCTTGTGGGAGGTGCGGGGGAAACTCTTT	CALWEVRGKLF	TRGV9	.	TRGJ1	18	-1	-1	23
86	7.208596670634188E-4	TGTGCCACCTGGAGGTATAAGAAACTCTTT	CATWRYKKLF	TRGV4	.	TRGJ1	11	-1	-1	15
84	7.040954887596185E-4	TGTGCCTTGTGGGAGGTGCAAGGGTTGGGCAAAAAAATCAAGGTATTT	CALWEVQGLGKKIKVF	TRGV9	.	TRGJP	19	-1	-1	17
84	7.040954887596185E-4	TGTGCCTTGTGGGAGGTGAAGGGGTGGGAGGATTATAAGAAACTCTTT	CALWEVKGWEDYKKLF	TRGV9	.	TRGJ1	17	-1	-1	31
83	6.957133996077183E-4	TGTGCTGCGTGGGTGAGGGTAAAACTCTTT	CAAWVRVKLF	TRGV10	.	TRGJ1	12	-1	-1	21
81	6.789492213039178E-4	TGTGCCTTGTGGGAGGTGGATTATAAGAAACTCTTT	CALWEVDYKKLF	TRGV9	.	TRGJ1	17	-1	-1	19
80	6.705671321520176E-4	TGTGCCCATAAGAAACTCTTT	CAHKKLF	TRGV10	.	TRGJ1	4	-1	-1	7
80	6.705671321520176E-4	TGTGCCTTGTGGGAGAATTATTATAAGAAACTCTTT	CALWENYYKKLF	TRGV9	.	TRGJ1	14	-1	-1	14
79	6.621850430001174E-4	TGTGCCACCTGGGATGGGCATTGGGTTGATTATAAGAAACTCTTT	CATWDGHWVDYKKLF	TRGV4	.	TRGJ1	18	-1	-1	28
78	6.538029538482171E-4	TGTGCCTTGTGGGAGGTTCATTATTATAAGAAACTCTTT	CALWEVHYYKKLF	TRGV9	.	TRGJ1	19	-1	-1	19
78	6.538029538482171E-4	TGTGCCACCTGGGATGGTGATTGGATCAAGACGTTT	CATWDGDWIKTF	TRGV8	.	TRGJP2	14	-1	-1	16
77	6.454208646963169E-4	TGTGCCACCTGGGTATCTTGTGGCAAGACGTTT	CATWVSCGKTF	TRGV8	.	TRGJP2	12	-1	-1	23
76	6.370387755444167E-4	TGTGCCACCTGGGACAGGCCCAATGGATGTGGCCCTTATAAGAAACTCTTT	CATWDRPNGCGPYKKLF	TRGV3	.	TRGJ1	19	-1	-1	35
76	6.370387755444167E-4	TGTGCCACCTGGGATTATTATAAGAAACTCTTT	CATWDYYKKLF	TRGV8	.	TRGJ1	14	-1	-1	13
72	6.035104189368158E-4	TGTGCCACCTGGGATGGGCCGGATTATAAGAAACTCTTT	CATWDGPDYKKLF	TRGV4	.	TRGJ1	19	-1	-1	22
71	5.951283297849156E-4	TGTGCCACCTGGGACAGGCATGGGGGGACTTATAAGAAACTCTTT	CATWDRHGGTYKKLF	TRGV3	.	TRGJ1	21	-1	-1	29
70	5.867462406330153E-4	TGTGCCTTGTGGGAGGTGCCTAATTATAAGAAACTCTTT	CALWEVPNYKKLF	TRGV9	.	TRGJ1	18	-1	-1	22
68	5.699820623292149E-4	TGTGCCTTGTGGGAGGCTTTCCAGGAGTTGGGCAAAAAAATCAAGGTATTT	CALWEAFQELGKKIKVF	TRGV9	.	TRGJP	15	-1	-1	21
66	5.532178840254144E-4	TGTGCCTTGTGGGAGGCGACCGAGTTGGGCAAAAAAATCAAGGTATTT	CALWEATELGKKIKVF	TRGV9	.	TRGJP	15	-1	-1	21
66	5.532178840254144E-4	TGTGCCTTGTGGGAGGATCAAGAGTTGGGCAAAAAAATCAAGGTATTT	CALWEDQELGKKIKVF	TRGV9	.	TRGJP	15	-1	-1	18
66	5.532178840254144E-4	TGTGCTGCGTGGAATTATTATAAGAAACTCTTT	CAAWNYYKKLF	TRGV10	.	TRGJ1	16	-1	-1	11
65	5.448357948735143E-4	TGTGCCTTGTGGGAGGTGCGTTATTATAAGAAACTCTTT	CALWEVRYYKKLF	TRGV9	.	TRGJ1	18	-1	-1	20
65	5.448357948735143E-4	TGTGCTCTCCGACGGGGGAAACTCTTT	CALRRGKLF	TRGV9	.	TRGJ1	4	-1	-1	17
64	5.364537057216141E-4	TGTGCCTTGTGGGAGGTGCGTGAGTTGGGCAAAAAAATCAAGGTATTT	CALWEVRELGKKIKVF	TRGV9	.	TRGJP	18	-1	-1	21
64	5.364537057216141E-4	TGTGCCTTGTGGGAGGTGGGAGAGTTGGGCAAAAAAATCAAGGTATTT	CALWEVGELGKKIKVF	TRGV9	.	TRGJP	17	-1	-1	20
64	5.364537057216141E-4	TGTGCCTTGTGGGAGGTGCTCCCGAATTATTATAAGAAACTCTTT	CALWEVLPNYYKKLF	TRGV9	.	TRGJ1	21	-1	-1	22
64	5.364537057216141E-4	TGTGCCTTGTGGGAGGTGCAGGGAATGCGGTATAAGAAACTCTTT	CALWEVQGMRYKKLF	TRGV9	.	TRGJ1	19	-1	-1	30
64	5.364537057216141E-4	TGTGCCTTGTGGGAGGTGCACCCTCACGAAGCGCTCTTT	CALWEVHPHEALF	TRGV9	.	TRGJ1	30	-1	-1	33
64	5.364537057216141E-4	TGTGCCTTGTGGGAGGTGCAGGGTTATAAGAAACTCTTT	CALWEVQGYKKLF	TRGV9	.	TRGJ1	19	-1	-1	23
64	5.364537057216141E-4	TGTGCCTTGTGGGAGGCTTATTATAAGAAACTCTTT	CALWEAYYKKLF	TRGV9	.	TRGJ1	15	-1	-1	17
64	5.364537057216141E-4	TGTGCCTTGTGGGAGGTCCCCGGTGCGCTCTTT	CALWEVPGALF	TRGV9	.	TRGJ1	16	-1	-1	27
63	5.280716165697139E-4	TGTGCCTTGTGGGAGACACAAGAGTTGGGCAAAAAAATCAAGGTATTT	CALWETQELGKKIKVF	TRGV9	.	TRGJP	14	-1	-1	18
63	5.280716165697139E-4	TGTGCTGCGTGGGATCGTTATTATAAGAAACTCTTT	CAAWDRYYKKLF	TRGV10	.	TRGJ1	14	-1	-1	17
62	5.196895274178136E-4	TGTGCCTTGTGGGAGCCTCAAGAGTTGGGCAAAAAAATCAAGGTATTT	CALWEPQELGKKIKVF	TRGV9	.	TRGJP	14	-1	-1	18
62	5.196895274178136E-4	TGTGCCTTGTGGGATACCTCTAATTATAAGAAACTCTTT	CALWDTSNYKKLF	TRGV9	.	TRGJ1	13	-1	-1	22
62	5.196895274178136E-4	TGTGCTGCGTGGGGGAATTATTATAAGAAACTCTTT	CAAWGNYYKKLF	TRGV10	.	TRGJ2	12	-1	-1	14
62	5.196895274178136E-4	TGTGCCACCTGGGAGAATTATTATAAGAAACTCTTT	CATWENYYKKLF	TRGV8	.	TRGJ1	13	-1	-1	14
62	5.196895274178136E-4	TGTGCCCCGTCCGAACTCTTT	CAPSELF	TRGV9	.	TRGJ1	5	-1	-1	13
62	5.196895274178136E-4	TGTGCCCCACCCGGCGGGAAACTCTTT	CAPPGGKLF	TRGV9	.	TRGJ1	5	-1	-1	17
62	5.196895274178136E-4	TGTGCCACCTGGCTGGGGTATAAGAAACTCTTT	CATWLGYKKLF	TRGV2	.	TRGJ1	11	-1	-1	18
61	5.113074382659134E-4	TGTGCCTTGTGGGAGGATTATTATAAGAAACTCTTT	CALWEDYYKKLF	TRGV9	.	TRGJ1	15	-1	-1	16
60	5.029253491140132E-4	TGTGGGCTCTTT	CGLF	TRGV10	.	TRGJ1	3	-1	-1	6
59	4.94543259962113E-4	TGTGCTGCGGTGCCCCCTCTGTTCAGGTGTCCTCGGCTCTTT	CAAVPPLFRCPRLF	TRGV10	.	TRGJ1	8	-1	-1	36
59	4.94543259962113E-4	TGTGCCTTGTGGGAGGTGGCACCCAAATCGGGGCTCTTT	CALWEVAPKSGLF	TRGV9	.	TRGJ2	22	-1	-1	33
59	4.94543259962113E-4	TGTGCCTTGCCAAGGGGTGGGAAACTCTTT	CALPRGGKLF	TRGV9	.	TRGJ1	8	-1	-1	20
59	4.94543259962113E-4	TGTGCCACCTGGGATAAGAAACTCTTT	CATWDKKLF	TRGV8	.	TRGJ1	15	-1	-1	13
58	4.8616117081021274E-4	TGTGCCTTGTGGGAGGTGCATTATTATAAGAAACTCTTT	CALWEVHYYKKLF	TRGV9	.	TRGJ1	19	-1	-1	19
58	4.8616117081021274E-4	TGTGCTGCGTGGGAGTATTATAAGAAACTCTTT	CAAWEYYKKLF	TRGV10	.	TRGJ1	16	-1	-1	15
58	4.8616117081021274E-4	TGTGCCTTGACCTCTTATTATAAGAAACTCTTT	CALTSYYKKLF	TRGV9	.	TRGJ1	8	-1	-1	14
58	4.8616117081021274E-4	TGTGCCTTGTGGGAGGGAGCGGGGAAACTCTTT	CALWEGAGKLF	TRGV9	.	TRGJ1	15	-1	-1	23
57	4.777790816583125E-4	TGTGCCCCTCCCCTGGGGAAACTCTTT	CAPPLGKLF	TRGV9	.	TRGJ1	5	-1	-1	17
57	4.777790816583125E-4	TGTGCCACCTGGGACGGGAAACTCTTT	CATWDGKLF	TRGV3	.	TRGJ1	17	-1	-1	17
57	4.777790816583125E-4	TGTGCTGCGTGGGATCCGCTCTTT	CAAWDPLF	TRGV10	.	TRGJ1	14	-1	-1	18
57	4.777790816583125E-4	CCAAAACTCTTT	PKLF	TRGV9	.	TRGJ1	-1	-1	-1	3
56	4.693969925064123E-4	TGTGCTGCGTGGGATGGCTACATCCTGGAGCTCTTT	CAAWDGYILELF	TRGV10	.	TRGJ1	14	-1	-1	30
56	4.693969925064123E-4	TGTGCCTTGCGAAAACCCAAACTCTTT	CALRKPKLF	TRGV9	.	TRGJ1	8	-1	-1	18
55	4.6101490335451206E-4	TGTGCCTTGTGGGAGTATACACAAGAGTTGGGCAAAAAAATCAAGGTATTT	CALWEYTQELGKKIKVF	TRGV9	.	TRGJP	14	-1	-1	21
55	4.6101490335451206E-4	TGTGCCTTGTGGGAGGTTCTTAAGAAACTCTTT	CALWEVLKKLF	TRGV9	.	TRGJ1	16	-1	-1	20
54	4.5263281420261187E-4	TGTGCCTTGTGGGAGGTGCAGTCCAAACTCTTT	CALWEVQSKLF	TRGV9	.	TRGJ1	19	-1	-1	24
54	4.5263281420261187E-4	TGTGCCACCTGGGACGGGCGGGGGAAACTCTTT	CATWDGRGKLF	TRGV2	.	TRGJ1	18	-1	-1	23
54	4.5263281420261187E-4	TGTGCCTTGTGGGACCTCAAGGAACTCTTT	CALWDLKELF	TRGV9	.	TRGJ1	13	-1	-1	18
54	4.5263281420261187E-4	TGTGCCTTGTGGGAGGACAAGAAACTCTTT	CALWEDKKLF	TRGV9	.	TRGJ1	15	-1	-1	18
53	4.442507250507116E-4	TGTGCCTTGTGGGAGGCATATACCACTGGTTGGTTCAAGATATTT	CALWEAYTTGWFKIF	TRGV9	.	TRGJP1	15	-1	-1	14
53	4.442507250507116E-4	TGTGCCACCTGGGACAGGCTTAATTATAAGAAACTCTTT	CATWDRLNYKKLF	TRGV7	.	TRGJ2	18	-1	-1	22
53	4.442507250507116E-4	TGTGCCTTGTGGGAGGTGCAGAAACTCTTT	CALWEVQKLF	TRGV9	.	TRGJ1	19	-1	-1	19
53	4.442507250507116E-4	TGTGCTGCGTGTTATCTCTTT	CAACYLF	TRGV10	.	TRGJ2	10	-1	-1	15
53	4.442507250507116E-4	TGTGCCTTGTGGGACCCCGAGGAGAAACTCTTT	CALWDPEEKLF	TRGV9	.	TRGJ1	13	-1	-1	22
52	4.358686358988114E-4	TGTGCCTTGTGGGAGGTGCGATATAAGAAACTCTTT	CALWEVRYKKLF	TRGV9	.	TRGJ1	18	-1	-1	21
52	4.358686358988114E-4	TGTGCCTTGTGGGAGGTGCACGGGAAACTCTTT	CALWEVHGKLF	TRGV9	.	TRGJ1	20	-1	-1	23
52	4.358686358988114E-4	TGTGCCTTGTGGGAGGGTGATCAGAAACTCTTT	CALWEGDQKLF	TRGV9	.	TRGJ1	15	-1	-1	19
51	4.274865467469112E-4	TGTGCCTTGTGGGAGTCACAAGAGTTGGGCAAAAAAATCAAGGTATTT	CALWESQELGKKIKVF	TRGV9	.	TRGJP	14	-1	-1	18
51	4.274865467469112E-4	TGTGCCACCTGGGACGGGCTCCTGAATTATTATAAGAAACTCTTT	CATWDGLLNYYKKLF	TRGV2	.	TRGJ2	18	-1	-1	23
51	4.274865467469112E-4	TGTGCCTTGTGGGAGGCCCCGCGATTGAGACTCTTT	CALWEAPRLRLF	TRGV9	.	TRGJ1	15	-1	-1	26
51	4.274865467469112E-4	TGTGCTGCGTGGGATCATTATAAGAAACTCTTT	CAAWDHYKKLF	TRGV10	.	TRGJ1	14	-1	-1	13
51	4.274865467469112E-4	TGTGCTGCGTGGCTCTTT	CAAWLF	TRGV10	.	TRGJ1	11	-1	-1	12
51	4.274865467469112E-4	TGTGCCACCCCACGGCGAAATAAGAAACTCTTT	CATPRRNKKLF	TRGV3	.	TRGJ1	8	-1	-1	19
50	4.19104457595011E-4	TGTGCCTTGTGGGAGGTGCAATATAAGAAACTCTTT	CALWEVQYKKLF	TRGV9	.	TRGJ1	19	-1	-1	21
50	4.19104457595011E-4	TGTGCCTTGTGGGAGGACCGATCGGGGAAACTCTTT	CALWEDRSGKLF	TRGV9	.	TRGJ1	15	-1	-1	26
50	4.19104457595011E-4	TGTGCCTTGTGCACAAGGGCGAAGAAACTCTTT	CALCTRAKKLF	TRGV9	.	TRGJ1	10	-1	-1	21
49	4.1072236844311074E-4	TGTGCCTTGTGGGATCGGTTAGAGTTGGGCAAAAAAATCAAGGTATTT	CALWDRLELGKKIKVF	TRGV9	.	TRGJP	13	-1	-1	20
49	4.1072236844311074E-4	TGTGCCTTGTGGGATCCAATTTATTATAAGAAACTCTTT	CALWDPIYYKKLF	TRGV9	.	TRGJ1	13	-1	-1	20
49	4.1072236844311074E-4	TGTGCCTTGTGGGAGGTGCGCGAGAAACTCTTT	CALWEVREKLF	TRGV9	.	TRGJ1	18	-1	-1	22
49	4.1072236844311074E-4	TGTGCCTTGTGGGAGGTGGGGTATTATAAGAAACTCTTT	CALWEVGYYKKLF	TRGV9	.	TRGJ1	17	-1	-1	21
48	4.0234027929121055E-4	TGTGCCTTGTGGATAGAGAAACTCTTT	CALWIEKLF	TRGV9	.	TRGJ1	11	-1	-1	12
48	4.0234027929121055E-4	TGTGCTGCGTGTTTACTCTTT	CAACLLF	TRGV10	.	TRGJ1	10	-1	-1	14
48	4.0234027929121055E-4	TGTGCCTTGTGGGATGCATCGGGTACGAAACTCTTT	CALWDASGTKLF	TRGV9	.	TRGJ1	13	-1	-1	23
48	4.0234027929121055E-4	TGTGCCTCGAAACTCTTT	CASKLF	TRGV9	.	TRGJ1	6	-1	-1	8
47	3.939581901393103E-4	TGTGCCACCTGGGATCATCCGGACCTTATTCCCCATTATTATAAGAAACTCTTT	CATWDHPDLIPHYYKKLF	TRGV8	.	TRGJ1	14	-1	-1	34
47	3.939581901393103E-4	TGTGCTGCGTGGGATTCCGTCCCTGGTTGGTTCAAGATATTT	CAAWDSVPGWFKIF	TRGV10	.	TRGJP1	19	-1	-1	22
47	3.939581901393103E-4	TGTGCCTTGTGGGAGGTGCGGTATTATAAGAAACTCTTT	CALWEVRYYKKLF	TRGV9	.	TRGJ1	18	-1	-1	21
47	3.939581901393103E-4	TGTGCCTTGTGGGAGGCGAATTATTATAAGAAACTCTTT	CALWEANYYKKLF	TRGV9	.	TRGJ1	15	-1	-1	16
47	3.939581901393103E-4	TGTGCCTTGTGGGAGGTCAAACTCTTT	CALWEVKLF	TRGV9	.	TRGJ1	16	-1	-1	18
47	3.939581901393103E-4	TGTGCCACCTGGGAAGAGAAACTCTTT	CATWEEKLF	TRGV8	.	TRGJ1	13	-1	-1	16
47	3.939581901393103E-4	TGTGCCTTGTGTAAGAAACTCTTT	CALCKKLF	TRGV9	.	TRGJ1	10	-1	-1	11
47	3.939581901393103E-4	TGTGCCTTGTGGGGTATTGGTTATTATAAGAAACTCTTT	CALWGIGYYKKLF	TRGV9	.	TRGJ1	12	-1	-1	20
47	3.939581901393103E-4	TGTGCCTTGTGGGAGGTGCGAAGACTCTTT	CALWEVRRLF	TRGV9	.	TRGJ1	18	-1	-1	19
46	3.855761009874101E-4	TGTGCCACCTGGCCCTGTCGGGATTATAAGAAACTCTTT	CATWPCRDYKKLF	TRGV2	.	TRGJ1	11	-1	-1	22
46	3.855761009874101E-4	TGTGCTGCGTGGGATAGGGATTATAAGAAACTCTTT	CAAWDRDYKKLF	TRGV10	.	TRGJ1	14	-1	-1	19
46	3.855761009874101E-4	TGTGCCTTGTGGTTGGAGAAACTCTTT	CALWLEKLF	TRGV9	.	TRGJ1	11	-1	-1	16
46	3.855761009874101E-4	TGTGCCTTGTGGGAGTCCCTAAATTATTATAAGAAACTCTTT	CALWESLNYYKKLF	TRGV9	.	TRGJ1	14	-1	-1	21
46	3.855761009874101E-4	TGTGCTGCGTGGGTTTATTATAAGAAACTCTTT	CAAWVYYKKLF	TRGV10	.	TRGJ1	16	-1	-1	14
46	3.855761009874101E-4	TGTGCCTTGTGGGAGCTTAAACTCTTT	CALWELKLF	TRGV9	.	TRGJ1	14	-1	-1	18
46	3.855761009874101E-4	TGTGCCTTGTGGGAAAGAGAGTTGGGCAAAAAAATCAAGGTATTT	CALWERELGKKIKVF	TRGV9	.	TRGJP	13	-1	-1	17
45	3.7719401183550986E-4	TGTGCCTTGTGTGGCCCCACTCTCGCGGCGAAACTCTTT	CALCGPTLAAKLF	TRGV9	.	TRGJ1	10	-1	-1	29
45	3.7719401183550986E-4	TGTGCCTTGTGGGAGGTGCCTTATTATAAGAAACTCTTT	CALWEVPYYKKLF	TRGV9	.	TRGJ1	18	-1	-1	20
45	3.7719401183550986E-4	TGTGCTGCGTGGGACCTTTATTATAAGAAACTCTTT	CAAWDLYYKKLF	TRGV10	.	TRGJ1	13	-1	-1	17
45	3.7719401183550986E-4	TGTGCTGCGTGGGATCCCATTGGGAAACTCTTT	CAAWDPIGKLF	TRGV10	.	TRGJ1	14	-1	-1	23
45	3.7719401183550986E-4	TGTGCCTTGTGGGAGGTGCCACTGAAACTCTTT	CALWEVPLKLF	TRGV9	.	TRGJ1	18	-1	-1	23
45	3.7719401183550986E-4	TGTGCCACCTGGGACTATTATAAGAAACTCTTT	CATWDYYKKLF	TRGV4	.	TRGJ1	13	-1	-1	15
45	3.7719401183550986E-4	TGTGCCTTGTGTTCAAAACTCTTT	CALCSKLF	TRGV9	.	TRGJ1	10	-1	-1	15
45	3.7719401183550986E-4	TGTGCCTTGTGGTATACCACTGGTTGGTTCAAGATATTT	CALWYTTGWFKIF	TRGV9	.	TRGJP1	11	-1	-1	12
45	3.7719401183550986E-4	TGTGCCTTGTGGGAGCCCATGGAGGATAAGAAACTCTTT	CALWEPMEDKKLF	TRGV9	.	TRGJ1	14	-1	-1	25
45	3.7719401183550986E-4	TGTGCCACCTGGGACGGGCCGAGGTATAAGAAACTCTTT	CATWDGPRYKKLF	TRGV2	.	TRGJ1	19	-1	-1	24
45	3.7719401183550986E-4	TGTGCCTTGTGGAAACTCTTT	CALWKLF	TRGV9	.	TRGJ1	11	-1	-1	11
44	3.6881192268360967E-4	TGTGCCTTGTGGGAGCTCCAAGAGTTGGGCAAAAAAATCAAGGTATTT	CALWELQELGKKIKVF	TRGV9	.	TRGJP	14	-1	-1	18
44	3.6881192268360967E-4	TGTGCCTTGTGGGAGGAGCTGGAGTTGGGCAAAAAAATCAAGGTATTT	CALWEELELGKKIKVF	TRGV9	.	TRGJP	18	-1	-1	21
44	3.6881192268360967E-4	TGTGCCTTGTGGGAGGTGCAGGCTTATAAGAAACTCTTT	CALWEVQAYKKLF	TRGV9	.	TRGJ1	19	-1	-1	23
44	3.6881192268360967E-4	TGTGCTGCGCGGCTGGGCAATAAGAAACTCTTT	CAARLGNKKLF	TRGV10	.	TRGJ1	11	-1	-1	19
44	3.6881192268360967E-4	TGTGCCACCTGGGACGGATATAAGAAACTCTTT	CATWDGYKKLF	TRGV2	.	TRGJ1	16	-1	-1	18
44	3.6881192268360967E-4	TGTGCTGCGTACTACCCTGAGGGGCTCTTT	CAAYYPEGLF	TRGV10	.	TRGJ2	9	-1	-1	24
44	3.6881192268360967E-4	TGTGCCCCCCCGTTGAAACTCTTT	CAPPLKLF	TRGV9	.	TRGJ1	5	-1	-1	14
44	3.6881192268360967E-4	TGTGCCTTGTGGGAGACCCGGCTTAGGGATAAGAAACTCTTT	CALWETRLRDKKLF	TRGV9	.	TRGJ1	14	-1	-1	28
44	3.6881192268360967E-4	TGTGCCTTGTGGGAGGTGTGGTATAAGAAACTCTTT	CALWEVWYKKLF	TRGV9	.	TRGJ1	17	-1	-1	21
44	3.6881192268360967E-4	TGTGCCACCTGGGATGGGGGGAGAGGGAAACTCTTT	CATWDGGRGKLF	TRGV4	.	TRGJ1	17	-1	-1	26
43	3.604298335317094E-4	TGTGCCTTGTGGGAGGCGGCTGCCCAAGAGTTGGGCAAAAAAATCAAGGTATTT	CALWEAAAQELGKKIKVF	TRGV9	.	TRGJP	15	-1	-1	24
43	3.604298335317094E-4	TGTGCCTTGTGGGAGGTGCATCTGTCCGGGAAACTCTTT	CALWEVHLSGKLF	TRGV9	.	TRGJ1	22	-1	-1	29
43	3.604298335317094E-4	TGTGCCTTGTGGGAGGTGTATTATAAGAAACTCTTT	CALWEVYYKKLF	TRGV9	.	TRGJ1	17	-1	-1	18
43	3.604298335317094E-4	TGTGCCTTGTGGGAGGTAGGGTCTGGGAAACTCTTT	CALWEVGSGKLF	TRGV9	.	TRGJ1	16	-1	-1	26
43	3.604298335317094E-4	TGTGCCTTGGGAGAAGAATTGGCTAAGAAACTCTTT	CALGEELAKKLF	TRGV9	.	TRGJ1	8	-1	-1	23
43	3.604298335317094E-4	TGTGCTGCGTGGGATAGTGGGAAACTCTTT	CAAWDSGKLF	TRGV10	.	TRGJ1	14	-1	-1	20
43	3.604298335317094E-4	TGTGCCTTGTGGGAGCATAAGAAACTCTTT	CALWEHKKLF	TRGV9	.	TRGJ2	14	-1	-1	16
43	3.604298335317094E-4	TGTGCTGCGTGGGATAAACTCTTT	CAAWDKLF	TRGV10	.	TRGJ1	14	-1	-1	15
43	3.604298335317094E-4	TGTGCCTTGTGCTGGAAACTCTTT	CALCWKLF	TRGV9	.	TRGJ1	10	-1	-1	14
43	3.604298335317094E-4	TGTGCCACGCCCAAGAAACTCTTT	CATPKKLF	TRGV9	.	TRGJ1	5	-1	-1	12
43	3.604298335317094E-4	TGTGCTGCGCGCGTAGAGTCAACGGTGAGGAAACTCTTT	CAARVESTVRKLF	TRGV10	.	TRGJ1	8	-1	-1	29
43	3.604298335317094E-4	TGTGCCTTGTGGGAGGTGCACAAGCAGAAACTCTTT	CALWEVHKQKLF	TRGV9	.	TRGJ1	20	-1	-1	25
43	3.604298335317094E-4	TGTGCTGCGTGTGCCTATAAGAAACTCTTT	CAACAYKKLF	TRGV10	.	TRGJ1	10	-1	-1	15
42	3.5204774437980923E-4	TGTGCCTTGTGGGAGGTCACCCAAGAGTTGGGCAAAAAAATCAAGGTATTT	CALWEVTQELGKKIKVF	TRGV9	.	TRGJP	20	-1	-1	21
42	3.5204774437980923E-4	TGTGCCTTGTGGGAGGTGTTGGGTGAGTTGGGCAAAAAAATCAAGGTATTT	CALWEVLGELGKKIKVF	TRGV9	.	TRGJP	17	-1	-1	24
42	3.5204774437980923E-4	TGTGCTGCGTGGGATAGGATGAAACTCTTT	CAAWDRMKLF	TRGV10	.	TRGJ1	14	-1	-1	20
42	3.5204774437980923E-4	TGTGCCTTGTGGGAGGTAGAGGAGTTGGGCAAAAAAATCAAGGTATTT	CALWEVEELGKKIKVF	TRGV9	.	TRGJP	16	-1	-1	21
42	3.5204774437980923E-4	TGTGCCACCTGGGACGTCCCCCGGCTCTATTATAAGAAACTCTTT	CATWDVPRLYYKKLF	TRGV2	.	TRGJ1	15	-1	-1	27
42	3.5204774437980923E-4	TGTGCCTTCCTAGGGGATTATAAGAAACTCTTT	CAFLGDYKKLF	TRGV9	.	TRGJ1	7	-1	-1	16
42	3.5204774437980923E-4	TGTGCCTTGTGGGGGGTAGACGTGGAACTCTTT	CALWGVDVELF	TRGV9	.	TRGJ2	16	-1	-1	25
42	3.5204774437980923E-4	TGTGCCTTGTGGGAGGACAATAAGAAACTCTTT	CALWEDNKKLF	TRGV9	.	TRGJ1	15	-1	-1	19
42	3.5204774437980923E-4	TGTGCTGCTGGGGGTAAGAAACTCTTT	CAAGGKKLF	TRGV10	.	TRGJ1	11	-1	-1	14
42	3.5204774437980923E-4	TGTGCCTTGTCGACTAAACTCTTT	CALSTKLF	TRGV9	.	TRGJ2	9	-1	-1	15
41	3.43665655227909E-4	TGTGCCTTGTGGGAGACGCAAGAGTTGGGCAAAAAAATCAAGGTATTT	CALWETQELGKKIKVF	TRGV9	.	TRGJP	14	-1	-1	17
41	3.43665655227909E-4	TGTGCCTTGTGGGAGGTGCAACCCTATTATAAGAAACTCTTT	CALWEVQPYYKKLF	TRGV9	.	TRGJ1	19	-1	-1	24
41	3.43665655227909E-4	TGTGCTGCGTGGGATCCCACTGGTTGGTTCAAGATATTT	CAAWDPTGWFKIF	TRGV10	.	TRGJP1	14	-1	-1	13
41	3.43665655227909E-4	TGTGCTGCGTGGGAAACCACTGGTTGGTTCAAGATATTT	CAAWETTGWFKIF	TRGV10	.	TRGJP1	13	-1	-1	15
41	3.43665655227909E-4	TGTGCTGCGTGGACCCCCACTGGTTGGTTCAAGATATTT	CAAWTPTGWFKIF	TRGV10	.	TRGJP1	11	-1	-1	16
41	3.43665655227909E-4	TGTGCCTTGTGGCCTCCTGCGGGGTATAAGAAACTCTTT	CALWPPAGYKKLF	TRGV9	.	TRGJ1	11	-1	-1	24
41	3.43665655227909E-4	TGTGCCTTGTGGGAGGTGCTAGGGTATAAGAAACTCTTT	CALWEVLGYKKLF	TRGV9	.	TRGJ1	18	-1	-1	24
41	3.43665655227909E-4	TGTGCCACCTGGGACGGGAATTATTATAAGAAACTCTTT	CATWDGNYYKKLF	TRGV2	.	TRGJ1	17	-1	-1	17
41	3.43665655227909E-4	TGTGCTGCGTGTTCCGACAATAAGAAACTCTTT	CAACSDNKKLF	TRGV10	.	TRGJ1	10	-1	-1	19
41	3.43665655227909E-4	TGTGCCTTGTGGGAGGTGCAAGCGGGACTCTTT	CALWEVQAGLF	TRGV9	.	TRGJ1	19	-1	-1	26
41	3.43665655227909E-4	TGTGCCTTGTGGGAGAGAGGGAAACTCTTT	CALWERGKLF	TRGV9	.	TRGJ1	14	-1	-1	20
40	3.352835660760088E-4	TGTGCCTTGTGGGAGGTGCCTAGGGACTCGGGCAAAAAAATCAAGGTATTT	CALWEVPRDSGKKIKVF	TRGV9	.	TRGJP	18	-1	-1	29
40	3.352835660760088E-4	TGTGCCTTGTGGGAGGCTGAGGAGTTGGGCAAAAAAATCAAGGTATTT	CALWEAEELGKKIKVF	TRGV9	.	TRGJP	15	-1	-1	21
40	3.352835660760088E-4	TGTGCCTTGTGGGAGGTGCACGGAGGGTATAAGAAACTCTTT	CALWEVHGGYKKLF	TRGV9	.	TRGJ1	20	-1	-1	27
40	3.352835660760088E-4	TGTGCCTTGTGGGAGGTTTTTTATTATAAGAAACTCTTT	CALWEVFYYKKLF	TRGV9	.	TRGJ1	16	-1	-1	20
40	3.352835660760088E-4	TGTGCCTTGTGGGAGGCTTTTTATTATAAGAAACTCTTT	CALWEAFYYKKLF	TRGV9	.	TRGJ1	15	-1	-1	20
40	3.352835660760088E-4	TGTGCCTTGTGGGAGGCCATTTATTATAAGAAACTCTTT	CALWEAIYYKKLF	TRGV9	.	TRGJ1	15	-1	-1	20
40	3.352835660760088E-4	TGTGCTGCGTGGGACCCTAGTCCCCACAAACTCTTT	CAAWDPSPHKLF	TRGV10	.	TRGJ1	13	-1	-1	27
40	3.352835660760088E-4	TGTGCCTTGTTGGGATCGTGGGGGAAACTCTTT	CALLGSWGKLF	TRGV9	.	TRGJ1	14	-1	-1	23
40	3.352835660760088E-4	TGTGCCTTGTGGGCGTGTTATAAGAAACTCTTT	CALWACYKKLF	TRGV9	.	TRGJ1	12	-1	-1	17
40	3.352835660760088E-4	TGTGCCTTGTGGGAGCGTGATAAGAAACTCTTT	CALWERDKKLF	TRGV9	.	TRGJ2	18	-1	-1	19
40	3.352835660760088E-4	TGTGCCTTGTGGGAGGCCCCAGTAAATCTCTTT	CALWEAPVNLF	TRGV9	.	TRGJ1	15	-1	-1	23
40	3.352835660760088E-4	TGTGCTGCGTGGGTGCAGAAACTCTTT	CAAWVQKLF	TRGV10	.	TRGJ1	12	-1	-1	16
40	3.352835660760088E-4	TGTGCTGCGTGGGATCCTAAACTCTTT	CAAWDPKLF	TRGV10	.	TRGJ1	14	-1	-1	18
40	3.352835660760088E-4	TGTGCCTTTCTACATAAGAAACTCTTT	CAFLHKKLF	TRGV9	.	TRGJ1	7	-1	-1	13
40	3.352835660760088E-4	TGTGATAGAAAGAAACTCTTT	CDRKKLF	TRGV9	.	TRGJ1	3	-1	-1	9
40	3.352835660760088E-4	CACGCAGCCAAGAATAAGAAACTCTTT	HAAKNKKLF	TRGV9	.	TRGJ1	-1	-1	-1	13
39	3.2690147692410854E-4	TGTGCCTTGTGGGAGGTGCTCCCGTTGGGCAAAAAAATCAAGGTATTT	CALWEVLPLGKKIKVF	TRGV9	.	TRGJP	21	-1	-1	23
39	3.2690147692410854E-4	TGTGCCTTGTGGGAGGTGCCGGTTCCGGGCAAAAAAATCAAGGTATTT	CALWEVPVPGKKIKVF	TRGV9	.	TRGJP	18	-1	-1	26
39	3.2690147692410854E-4	TGTGCCTTGTGGGTCTCGTCGCAGATTTTGTGTGGGAAACTCTTT	CALWVSSQILCGKLF	TRGV9	.	TRGJ1	12	-1	-1	35
39	3.2690147692410854E-4	TGTGCCTTGTGGGAGGTTGAGTTGGGCAAAAAAATCAAGGTATTT	CALWEVELGKKIKVF	TRGV9	.	TRGJP	16	-1	-1	18
39	3.2690147692410854E-4	TGTGCCTTGTGGAGGGATTTAGCTTTCGGGGGAAAGAAACTCTTT	CALWRDLAFGGKKLF	TRGV9	.	TRGJ1	14	-1	-1	33
39	3.2690147692410854E-4	TGTGCCTTGTGGGAGGTCTCGAATTATTATAAGAAACTCTTT	CALWEVSNYYKKLF	TRGV9	.	TRGJ1	16	-1	-1	18
39	3.2690147692410854E-4	TGTGCCTTGTGGGAGGTCAAGGATTATTATAAGAAACTCTTT	CALWEVKDYYKKLF	TRGV9	.	TRGJ1	16	-1	-1	22
39	3.2690147692410854E-4	TGTGCCTTGTGGGAGGACCCGAATTATTATAAGAAACTCTTT	CALWEDPNYYKKLF	TRGV9	.	TRGJ1	15	-1	-1	19
39	3.2690147692410854E-4	TGTGCCTTGTGGGAGGTGCCTGGTTGGTTCAAGATATTT	CALWEVPGWFKIF	TRGV9	.	TRGJP1	18	-1	-1	19
39	3.2690147692410854E-4	TGTGCCTTGTGGGAGGTGACCCCCTGCAAGAAACTCTTT	CALWEVTPCKKLF	TRGV9	.	TRGJ1	23	-1	-1	27
39	3.2690147692410854E-4	TGTGCTGCGTGGGGCAATAAGAAACTCTTT	CAAWGNKKLF	TRGV10	.	TRGJ1	12	-1	-1	16
39	3.2690147692410854E-4	TGTGCCTTGTGTGAGGGGAAGAAACTCTTT	CALCEGKKLF	TRGV9	.	TRGJ1	15	-1	-1	18
39	3.2690147692410854E-4	TGTGCCTTGTGGGAGGGGGGGAAACTCTTT	CALWEGGKLF	TRGV9	.	TRGJ1	15	-1	-1	20
39	3.2690147692410854E-4	TGTGCTGCGTGGGATTATAGTCTCTTT	CAAWDYSLF	TRGV10	.	TRGJ1	16	-1	-1	21
39	3.2690147692410854E-4	TGTGCCTTGTCCCATAAGAAACTCTTT	CALSHKKLF	TRGV9	.	TRGJ1	9	-1	-1	13
39	3.2690147692410854E-4	TGTGCTGGCGGGAAGAAACTCTTT	CAGGKKLF	TRGV10	.	TRGJ1	12	-1	-1	12
39	3.2690147692410854E-4	TGTGCTGGGAAGAAACTCTTT	CAGKKLF	TRGV10	.	TRGJ1	6	-1	-1	9
39	3.2690147692410854E-4	TGTGCCTTGTGGGTCGGAAAACTCTTT	CALWVGKLF	TRGV9	.	TRGJ1	12	-1	-1	18
38	3.1851938777220835E-4	TGTGCCTTGTGGGAGGTTCTTCAAGAGTTGGGCAAAAAAATCAAGGTATTT	CALWEVLQELGKKIKVF	TRGV9	.	TRGJP	16	-1	-1	21
38	3.1851938777220835E-4	TGTGCCTTGTGGGGTCTGCAAGAGTTGGGCAAAAAAATCAAGGTATTT	CALWGLQELGKKIKVF	TRGV9	.	TRGJP	12	-1	-1	17
38	3.1851938777220835E-4	TGTGCCTTGTGGGAGCCGGTAGAGTTGGGCAAAAAAATCAAGGTATTT	CALWEPVELGKKIKVF	TRGV9	.	TRGJP	14	-1	-1	20
38	3.1851938777220835E-4	TGTGCCTTGTGGGAGGTTTGTGCGCATTATAAGAAACTCTTT	CALWEVCAHYKKLF	TRGV9	.	TRGJ1	16	-1	-1	25
38	3.1851938777220835E-4	TGTGCCTTGTGGGAGGTGCAGGGGGGTTTGGGGAAACTCTTT	CALWEVQGGLGKLF	TRGV9	.	TRGJ1	19	-1	-1	32
38	3.1851938777220835E-4	TGTGCCTTGTGGGAGGTGCAGGAAGGGTATAAGAAACTCTTT	CALWEVQEGYKKLF	TRGV9	.	TRGJ1	19	-1	-1	27
38	3.1851938777220835E-4	TGTGCCTTGTGGGAGGTGTTGTATTATAAGAAACTCTTT	CALWEVLYYKKLF	TRGV9	.	TRGJ1	17	-1	-1	21
38	3.1851938777220835E-4	TGTGCCTTGTGGGAGGTGCGGTCACACAAGAAACTCTTT	CALWEVRSHKKLF	TRGV9	.	TRGJ2	29	-1	-1	27
38	3.1851938777220835E-4	TGTGCCTTGTGGGAGGTGATCAGGGGTAAGAAACTCTTT	CALWEVIRGKKLF	TRGV9	.	TRGJ1	17	-1	-1	26
38	3.1851938777220835E-4	TGTGCCTTGTGGGAGGGATACAGATGGGAGAAACTCTTT	CALWEGYRWEKLF	TRGV9	.	TRGJ1	15	-1	-1	28
38	3.1851938777220835E-4	TGTGCCTTGTGGGAGGTTGATTATAAGAAACTCTTT	CALWEVDYKKLF	TRGV9	.	TRGJ1	16	-1	-1	19
38	3.1851938777220835E-4	TGTGCTGCGTGGGATTGGGCAGAGAAACTCTTT	CAAWDWAEKLF	TRGV10	.	TRGJ1	15	-1	-1	22
38	3.1851938777220835E-4	TGTGCCTTGTGCCTTGACTATAAGAAACTCTTT	CALCLDYKKLF	TRGV9	.	TRGJ1	10	-1	-1	18
38	3.1851938777220835E-4	TGTGCCCCGGTATGTTTTGAGAAACTCTTT	CAPVCFEKLF	TRGV9	.	TRGJ1	5	-1	-1	19
38	3.1851938777220835E-4	TGTGCTGCGTCCCCTAAGAAACTCTTT	CAASPKKLF	TRGV10	.	TRGJ1	9	-1	-1	14
38	3.1851938777220835E-4	TGTGCCTTGTGGGGGGAGAAACTCTTT	CALWGEKLF	TRGV9	.	TRGJ1	15	-1	-1	16
37	3.101372986203081E-4	TGTGCCTTGTGGGAGGTTCAAGAGTTGGGCAAAAAAATCAAGGTATTT	CALWEVQELGKKIKVF	TRGV9	.	TRGJP	19	-1	-1	18
37	3.101372986203081E-4	TGTGCCTTGTGGGAGTTCTTAGGGTCGGCCCTTAAGAAACTCTTT	CALWEFLGSALKKLF	TRGV9	.	TRGJ1	14	-1	-1	32
37	3.101372986203081E-4	TGTGCCTTGTGGGAGCTAGAGTTGGGCAAAAAAATCAAGGTATTT	CALWELELGKKIKVF	TRGV9	.	TRGJP	14	-1	-1	14
37	3.101372986203081E-4	TGTGCCTTGTGGGAGGTAGGGTTGGGCAAAAAAATCAAGGTATTT	CALWEVGLGKKIKVF	TRGV9	.	TRGJP	16	-1	-1	17
37	3.101372986203081E-4	TGTGCCTTGTGGGAAAAAGAGTTGGGCAAAAAAATCAAGGTATTT	CALWEKELGKKIKVF	TRGV9	.	TRGJP	13	-1	-1	16
37	3.101372986203081E-4	TGTGCCTTGTGGGAGGTGAAAGGCAAAAAAATCAAGGTATTT	CALWEVKGKKIKVF	TRGV9	.	TRGJP	17	-1	-1	21
37	3.101372986203081E-4	TGTGCTGCGCGAGACGGAAATTATTATAAGAAACTCTTT	CAARDGNYYKKLF	TRGV10	.	TRGJ1	8	-1	-1	18
37	3.101372986203081E-4	TGTGCCACCTGGGACGGGCAAGAGTATAAGAAACTCTTT	CATWDGQEYKKLF	TRGV2	.	TRGJ1	18	-1	-1	24
37	3.101372986203081E-4	TGTGCTGCGTGGGGGGCTTATTATAAGAAACTCTTT	CAAWGAYYKKLF	TRGV10	.	TRGJ1	12	-1	-1	17
37	3.101372986203081E-4	TGTGCCTTGTGGGAGGCAGAATGGCGGAAACTCTTT	CALWEAEWRKLF	TRGV9	.	TRGJ1	15	-1	-1	26
37	3.101372986203081E-4	TGTGCCTTGTGGAGGCCGGAACATAAGAAACTCTTT	CALWRPEHKKLF	TRGV9	.	TRGJ1	14	-1	-1	22
37	3.101372986203081E-4	TGTGCCACCTGGGATGACTATTATAAGAAACTCTTT	CATWDDYYKKLF	TRGV8	.	TRGJ1	14	-1	-1	18
37	3.101372986203081E-4	TGTGCCTTGTGGGAGGTGTTTAAGAAACTCTTT	CALWEVFKKLF	TRGV9	.	TRGJ1	17	-1	-1	20
37	3.101372986203081E-4	TGTGCCTTGTGGGAGGTGCTAGGGAAACTCTTT	CALWEVLGKLF	TRGV9	.	TRGJ1	18	-1	-1	23
37	3.101372986203081E-4	TGTGCTGCGTGGGATTCTTCGAAACTCTTT	CAAWDSSKLF	TRGV10	.	TRGJ1	15	-1	-1	20
37	3.101372986203081E-4	TGTGCTGCGTGGGATCCCCAGGGACTCTTT	CAAWDPQGLF	TRGV10	.	TRGJ1	14	-1	-1	23
37	3.101372986203081E-4	TGTGCCTTGTGGGATGGTGGGAAACTCTTT	CALWDGGKLF	TRGV9	.	TRGJ1	18	-1	-1	20
37	3.101372986203081E-4	TGTGCCTTGTGGGACAGTGAGAAACTCTTT	CALWDSEKLF	TRGV9	.	TRGJ1	13	-1	-1	19
37	3.101372986203081E-4	TGTGCCTTGTGGGAGGTGGGGAAACTCTTT	CALWEVGKLF	TRGV9	.	TRGJ1	17	-1	-1	20
37	3.101372986203081E-4	TGTGCCTTGTGGGAAGACAAGAAACTCTTT	CALWEDKKLF	TRGV9	.	TRGJ1	13	-1	-1	18
37	3.101372986203081E-4	TGTGCCTTGCCAGTTTATAAGAAACTCTTT	CALPVYKKLF	TRGV9	.	TRGJ1	8	-1	-1	14
37	3.101372986203081E-4	TGTGCCACCTGGGAACTCTTT	CATWELF	TRGV4	.	TRGJ1	13	-1	-1	13
37	3.101372986203081E-4	TGTGCCACCTATTATAAGAAACTCTTT	CATYYKKLF	TRGV4	.	TRGJ1	9	-1	-1	9
36	3.017552094684079E-4	TGTGCCTTGTGGGAGGTGCCTCAGTTGGGCAAAAAAATCAAGGTATTT	CALWEVPQLGKKIKVF	TRGV9	.	TRGJP	18	-1	-1	22
36	3.017552094684079E-4	TGTGCCTTGTGGGAGAAGGAGTTGGGCAAAAAAATCAAGGTATTT	CALWEKELGKKIKVF	TRGV9	.	TRGJP	14	-1	-1	18
36	3.017552094684079E-4	TGTGCTGCGTGGGATACGCCCTGGGATTATAAGAAACTCTTT	CAAWDTPWDYKKLF	TRGV10	.	TRGJ1	17	-1	-1	25
36	3.017552094684079E-4	TGTGCCTTGTGGGAGCCGGCGGACGGGCATAAGAAACTCTTT	CALWEPADGHKKLF	TRGV9	.	TRGJ2	14	-1	-1	28
36	3.017552094684079E-4	TGTGCCACCTGGGACGTTCCCACTGGTTGGTTCAAGATATTT	CATWDVPTGWFKIF	TRGV2	.	TRGJP1	15	-1	-1	19
36	3.017552094684079E-4	TGTGCCTTGTGGGAGGCTAGTGATTGGATCAAGACGTTT	CALWEASDWIKTF	TRGV9	.	TRGJP2	15	-1	-1	17
36	3.017552094684079E-4	TGTGCCTTGTGGGAGGCCTTCCGGGATAAGAAACTCTTT	CALWEAFRDKKLF	TRGV9	.	TRGJ1	15	-1	-1	25
36	3.017552094684079E-4	TGTGCTGCGTGGGATTTGATCTATAAGAAACTCTTT	CAAWDLIYKKLF	TRGV10	.	TRGJ1	15	-1	-1	21
36	3.017552094684079E-4	TGTGCCTTGTGGGACTTCCCAATCCCGAAACTCTTT	CALWDFPIPKLF	TRGV9	.	TRGJ1	13	-1	-1	26
36	3.017552094684079E-4	TGTGCCTTGTGGGAGCGCTATTATAAGAAACTCTTT	CALWERYYKKLF	TRGV9	.	TRGJ1	14	-1	-1	18
36	3.017552094684079E-4	TGTGCCTTGGGCCTTATGGATTATAAGAAACTCTTT	CALGLMDYKKLF	TRGV9	.	TRGJ1	8	-1	-1	19
36	3.017552094684079E-4	TGTGCCACCTGGGACGGGCGTTATAAGAAACTCTTT	CATWDGRYKKLF	TRGV2	.	TRGJ1	18	-1	-1	20
36	3.017552094684079E-4	TGTGCCTTGTGGGATGTAGGTAGGAAACTCTTT	CALWDVGRKLF	TRGV9	.	TRGJ1	16	-1	-1	20
36	3.017552094684079E-4	TGTGCCTTGTGGGAGGTTCATAAGAAACTCTTT	CALWEVHKKLF	TRGV9	.	TRGJ1	19	-1	-1	19
36	3.017552094684079E-4	TGTGCCTTGTGGGAGGTGGGTCAGAAACTCTTT	CALWEVGQKLF	TRGV9	.	TRGJ1	17	-1	-1	22
36	3.017552094684079E-4	TGTGCCTTGTGGGAAGCGCCGGGAGGGCTCTTT	CALWEAPGGLF	TRGV9	.	TRGJ1	13	-1	-1	27
36	3.017552094684079E-4	TGTGCCTTAACCCCGTGTTATAAGAAACTCTTT	CALTPCYKKLF	TRGV9	.	TRGJ1	7	-1	-1	17
36	3.017552094684079E-4	TGTGCTGCGTGGGATTACGAGAAACTCTTT	CAAWDYEKLF	TRGV10	.	TRGJ1	18	-1	-1	13
36	3.017552094684079E-4	TGTGCCTTCCGGTATTATAAGAAACTCTTT	CAFRYYKKLF	TRGV9	.	TRGJ1	7	-1	-1	12
36	3.017552094684079E-4	TGTGCCACCTGGGTTGGGAAACTCTTT	CATWVGKLF	TRGV2	.	TRGJ1	12	-1	-1	17
36	3.017552094684079E-4	TGTGCTGCGGAATATAAGAAACTCTTT	CAAEYKKLF	TRGV10	.	TRGJ1	8	-1	-1	12
35	2.9337312031650766E-4	TGTGCCTTGTGGGAGGTGTCGGAGTTGGGCAAAAAAATCAAGGTATTT	CALWEVSELGKKIKVF	TRGV9	.	TRGJP	17	-1	-1	21
35	2.9337312031650766E-4	TGTGCCTTGTGGGAGGAGGAGTTGGGCAAAAAAATCAAGGTATTT	CALWEEELGKKIKVF	TRGV9	.	TRGJP	15	-1	-1	18
35	2.9337312031650766E-4	TGTGCCTTGTGGGTCGAGTTGGGCAAAAAAATCAAGGTATTT	CALWVELGKKIKVF	TRGV9	.	TRGJP	12	-1	-1	15
35	2.9337312031650766E-4	TGTGCCTTGTGGGAGTATGGTCCTTATTATAAGAAACTCTTT	CALWEYGPYYKKLF	TRGV9	.	TRGJ1	14	-1	-1	23
35	2.9337312031650766E-4	TGTGCCTTGTGGGAGAAGTTGATTGGGTATAAGAAACTCTTT	CALWEKLIGYKKLF	TRGV9	.	TRGJ1	14	-1	-1	27
35	2.9337312031650766E-4	TGTGCTGCGTGGGATCACTGGGGTTATAAGAAACTCTTT	CAAWDHWGYKKLF	TRGV10	.	TRGJ1	17	-1	-1	23
35	2.9337312031650766E-4	TGTGCCTTGTGGGAGGTGCCCATCGATAAGAAACTCTTT	CALWEVPIDKKLF	TRGV9	.	TRGJ1	18	-1	-1	25
35	2.9337312031650766E-4	TGTGCCTTGTGGGAGGTGCCGTGCTATAAGAAACTCTTT	CALWEVPCYKKLF	TRGV9	.	TRGJ1	18	-1	-1	24
35	2.9337312031650766E-4	TGTGCCTTGAGGTCCGTGGGCAAAAAAATCAAGGTATTT	CALRSVGKKIKVF	TRGV9	.	TRGJP	11	-1	-1	16
35	2.9337312031650766E-4	TGTGCTGCGTGGGAGAATTATTATAAGAAACTCTTT	CAAWENYYKKLF	TRGV10	.	TRGJ1	13	-1	-1	14
35	2.9337312031650766E-4	TGTGCCTTGTGGGCTAGGGGTAGTAAGAAACTCTTT	CALWARGSKKLF	TRGV9	.	TRGJ1	12	-1	-1	23
35	2.9337312031650766E-4	TGTGCCTTGTGGGGGGCCCGAAACAAGAAACTCTTT	CALWGARNKKLF	TRGV9	.	TRGJ1	15	-1	-1	24
35	2.9337312031650766E-4	TGTGCCTTGTGGGAGGTGCGGTATAAGAAACTCTTT	CALWEVRYKKLF	TRGV9	.	TRGJ1	18	-1	-1	21
35	2.9337312031650766E-4	TGTGCCTTGTGGGAGGTGCACAGCGGGAAACTCTTT	CALWEVHSGKLF	TRGV9	.	TRGJ1	20	-1	-1	26
35	2.9337312031650766E-4	TGTGCCTTGTGCGACCAATATACGAAACTCTTT	CALCDQYTKLF	TRGV9	.	TRGJ1	13	-1	-1	18
35	2.9337312031650766E-4	TGTGCCTTGTGGGAGGTTTTTCTGAAACTCTTT	CALWEVFLKLF	TRGV9	.	TRGJ1	16	-1	-1	23
35	2.9337312031650766E-4	TGTGCCTTGTGGACGAAGGACAAGAAACTCTTT	CALWTKDKKLF	TRGV9	.	TRGJ1	11	-1	-1	21
35	2.9337312031650766E-4	TGTGCTCCGGGTGGCTATAAGAAACTCTTT	CAPGGYKKLF	TRGV9	.	TRGJ1	4	-1	-1	15
35	2.9337312031650766E-4	TGTGAACTGAAACTCTTT	CELKLF	TRGV10	.	TRGJ1	3	-1	-1	8
35	2.9337312031650766E-4	TGTGCTGCGTGGGATAGAAAACTCTTT	CAAWDRKLF	TRGV10	.	TRGJ1	14	-1	-1	18
35	2.9337312031650766E-4	TGTGCCTTGTGTATAAAGAAACTCTTT	CALCIKKLF	TRGV9	.	TRGJ1	10	-1	-1	11
35	2.9337312031650766E-4	TGTGCCTTGGGGGATAAGAAACTCTTT	CALGDKKLF	TRGV9	.	TRGJ1	13	-1	-1	13
35	2.9337312031650766E-4	TGTGCCTTGTGGGAGAAGAAACTCTTT	CALWEKKLF	TRGV9	.	TRGJ1	14	-1	-1	15
35	2.9337312031650766E-4	TGTGCCTTGTGGGTACACAAGAAACTCTTT	CALWVHKKLF	TRGV9	.	TRGJ1	12	-1	-1	18
34	2.8499103116460747E-4	TGTGCCTTGTGGGAGACCCAAGGGAGAGAGTTGGGCAAAAAAATCAAGGTATTT	CALWETQGRELGKKIKVF	TRGV9	.	TRGJP	14	-1	-1	16
34	2.8499103116460747E-4	TGTGCTGCGTGGGATTTATATACCACTGGTTGGTTCAAGATATTT	CAAWDLYTTGWFKIF	TRGV10	.	TRGJP1	15	-1	-1	16
34	2.8499103116460747E-4	TGTGCCTTGTGGGACCCTAGTGGTGGTTGGTTCAAGATATTT	CALWDPSGGWFKIF	TRGV9	.	TRGJP1	13	-1	-1	23
34	2.8499103116460747E-4	TGTGCCTTGTGGGAGGTGCAAAGATATTATAAGAAACTCTTT	CALWEVQRYYKKLF	TRGV9	.	TRGJ1	19	-1	-1	24
34	2.8499103116460747E-4	TGTGCTGCGTGGGATTATTCCGACGAGTGGAAACTCTTT	CAAWDYSDEWKLF	TRGV10	.	TRGJ1	16	-1	-1	29
34	2.8499103116460747E-4	TGTGCCACCTGGGACGGGCCTTATTATAAGAAACTCTTT	CATWDGPYYKKLF	TRGV2	.	TRGJ2	19	-1	-1	20
34	2.8499103116460747E-4	TGTGCCACCTGGGATGGTAACTTGGGGAAACTCTTT	CATWDGNLGKLF	TRGV4	.	TRGJ1	16	-1	-1	26
34	2.8499103116460747E-4	TGTGCCTTGTGGGAGTCGGCGAAGAAACTCTTT	CALWESAKKLF	TRGV9	.	TRGJ1	14	-1	-1	21
34	2.8499103116460747E-4	TGTGCCTTGTGGGAGGTGTGGGGGAAACTCTTT	CALWEVWGKLF	TRGV9	.	TRGJ1	17	-1	-1	23
34	2.8499103116460747E-4	TGTGCCTTGTGGGAGACCCCGAAGAAACTCTTT	CALWETPKKLF	TRGV9	.	TRGJ1	14	-1	-1	21
34	2.8499103116460747E-4	TGTGCCTTGTGGAAACATTATAAGAAACTCTTT	CALWKHYKKLF	TRGV9	.	TRGJ1	11	-1	-1	16
34	2.8499103116460747E-4	TGTGCCACCTGGGAATATTATAAGAAACTCTTT	CATWEYYKKLF	TRGV3	.	TRGJ1	13	-1	-1	12
34	2.8499103116460747E-4	TGTGCTGCGTGGGGTTGGTTCAAGATATTT	CAAWGWFKIF	TRGV10	.	TRGJP1	15	-1	-1	12
34	2.8499103116460747E-4	TGTGCTGCGTGGGATTACAGGAAACTCTTT	CAAWDYRKLF	TRGV10	.	TRGJ1	17	-1	-1	13
34	2.8499103116460747E-4	TGTGCTGCGTGGGAAGGGAAGAAACTCTTT	CAAWEGKKLF	TRGV10	.	TRGJ1	13	-1	-1	18
34	2.8499103116460747E-4	TGTGCTGCGTGGAGCGGGGGGAAACTCTTT	CAAWSGGKLF	TRGV10	.	TRGJ1	11	-1	-1	20
34	2.8499103116460747E-4	TGTGCCTTGTGGGAGGATTGGGAACTCTTT	CALWEDWELF	TRGV9	.	TRGJ1	15	-1	-1	22
34	2.8499103116460747E-4	TGTGCCACCTGGGAGAAACTCTTT	CATWEKLF	TRGV4	.	TRGJ1	13	-1	-1	13
34	2.8499103116460747E-4	TGTGCCTTGTGGCCTTATAAGAAACTCTTT	CALWPYKKLF	TRGV9	.	TRGJ1	11	-1	-1	14
34	2.8499103116460747E-4	TGTGCCTTGGGTAGGAAACTCTTT	CALGRKLF	TRGV9	.	TRGJ1	14	-1	-1	11
33	2.766089420127072E-4	TGTGCCTTGTGGGAGCCATTCCAGGAGTTGGGCAAAAAAATCAAGGTATTT	CALWEPFQELGKKIKVF	TRGV9	.	TRGJP	14	-1	-1	21
33	2.766089420127072E-4	TGTGCCTTGTGGGAGGTGCACGAGGCGATGAATTATAAGAAACTCTTT	CALWEVHEAMNYKKLF	TRGV9	.	TRGJ1	20	-1	-1	31
33	2.766089420127072E-4	TGTGCCTTGTGGGAACGGGGCCAAACGGTGGGTTATAAGAAACTCTTT	CALWERGQTVGYKKLF	TRGV9	.	TRGJ1	13	-1	-1	32
33	2.766089420127072E-4	TGTGCCTTGTGGGAGGTACCGAGTAGTGATTGGATCAAGACGTTT	CALWEVPSSDWIKTF	TRGV9	.	TRGJP2	16	-1	-1	21
33	2.766089420127072E-4	TGTGCCTTGTGGGAGGTTTCGAATTATTATAAGAAACTCTTT	CALWEVSNYYKKLF	TRGV9	.	TRGJ1	16	-1	-1	17
33	2.766089420127072E-4	TGTGCCTTGTGGGAGGTGCACGGGCCTTATAAGAAACTCTTT	CALWEVHGPYKKLF	TRGV9	.	TRGJ1	20	-1	-1	26
33	2.766089420127072E-4	TGTGCCACCTGGGACAGGCCGGATTATTATAAGAAACTCTTT	CATWDRPDYYKKLF	TRGV5	.	TRGJ1	19	-1	-1	19
33	2.766089420127072E-4	TGTGCCTTGTGGGAGGGCCGGAGGGGGAAGAAACTCTTT	CALWEGRRGKKLF	TRGV9	.	TRGJ1	15	-1	-1	27
33	2.766089420127072E-4	TGTGCTGCGTGGGATAAGGGGAATAAGAAACTCTTT	CAAWDKGNKKLF	TRGV10	.	TRGJ2	14	-1	-1	22
33	2.766089420127072E-4	TGTGCCTTGTGGGAGGTGCCTTATAAGAAACTCTTT	CALWEVPYKKLF	TRGV9	.	TRGJ1	18	-1	-1	20
33	2.766089420127072E-4	TGTGCCTTGTGGGAGGTGGACCATAAGAAACTCTTT	CALWEVDHKKLF	TRGV9	.	TRGJ1	21	-1	-1	22
33	2.766089420127072E-4	TGTGCTGCGTGGGAAAGGATTAAGAAACTCTTT	CAAWERIKKLF	TRGV10	.	TRGJ1	13	-1	-1	20
33	2.766089420127072E-4	TGTGCCTTGTGGGAGGTGCGAGGGAAACTCTTT	CALWEVRGKLF	TRGV9	.	TRGJ1	18	-1	-1	23
33	2.766089420127072E-4	TGTGCCACCTGGGACAGGCCTGGGAAACTCTTT	CATWDRPGKLF	TRGV3	.	TRGJ1	21	-1	-1	23
33	2.766089420127072E-4	TGTGCCTTCTACACTTATAAGAAACTCTTT	CAFYTYKKLF	TRGV9	.	TRGJ1	7	-1	-1	14
33	2.766089420127072E-4	TGTGCCTTGTGGGAGGTGAAGAAACTCTTT	CALWEVKKLF	TRGV9	.	TRGJ1	17	-1	-1	18
33	2.766089420127072E-4	TGTGCTGCGTGGGAATGTTGGAAACTCTTT	CAAWECWKLF	TRGV10	.	TRGJ1	13	-1	-1	20
33	2.766089420127072E-4	TGTGCCTTGTGTTATTATAAGAAACTCTTT	CALCYYKKLF	TRGV9	.	TRGJ1	10	-1	-1	11
33	2.766089420127072E-4	TGTGCTGCGAGGTATAAGAAACTCTTT	CAARYKKLF	TRGV10	.	TRGJ1	14	-1	-1	12
32	2.6822685286080703E-4	TGTGCCTTGTGGGAGGTGCACGAAGAGTTGGGCAAAAAAATCAAGGTATTT	CALWEVHEELGKKIKVF	TRGV9	.	TRGJP	20	-1	-1	22
32	2.6822685286080703E-4	TGTGCCTTGTGGGAGACCCAACAAGAGTTGGGCAAAAAAATCAAGGTATTT	CALWETQQELGKKIKVF	TRGV9	.	TRGJP	14	-1	-1	21
32	2.6822685286080703E-4	TGTGCCTTGTGGGATTCCCTAGAGTTGGGCAAAAAAATCAAGGTATTT	CALWDSLELGKKIKVF	TRGV9	.	TRGJP	13	-1	-1	20
32	2.6822685286080703E-4	TGTGCCTTGTGGGAGGTGCACGGGTTGGGCAAAAAAATCAAGGTATTT	CALWEVHGLGKKIKVF	TRGV9	.	TRGJP	20	-1	-1	17
32	2.6822685286080703E-4	TGTGCTGCGTGGGATTATATGGACCGAACCCCTAAGAAACTCTTT	CAAWDYMDRTPKKLF	TRGV10	.	TRGJ1	16	-1	-1	32
32	2.6822685286080703E-4	TGTGCTGCGTGGGACCTTCCGCGGACCCGAGATAAGAAACTCTTT	CAAWDLPRTRDKKLF	TRGV10	.	TRGJ1	13	-1	-1	31
32	2.6822685286080703E-4	TGTGCCTTGTGGGAGAGGGAGTTGGGCAAAAAAATCAAGGTATTT	CALWERELGKKIKVF	TRGV9	.	TRGJP	14	-1	-1	18
32	2.6822685286080703E-4	TGTGCTGCGTGGGATTATTCCGCTGGTTGGTTCAAGATATTT	CAAWDYSAGWFKIF	TRGV10	.	TRGJP1	16	-1	-1	8
32	2.6822685286080703E-4	TGTGCTGCGTGGGATGGGTGGGGGCGGTATAAGAAACTCTTT	CAAWDGWGRYKKLF	TRGV10	.	TRGJ1	14	-1	-1	27
32	2.6822685286080703E-4	TGTGCCTTGTGGGAGGATCCCGATTATTATAAGAAACTCTTT	CALWEDPDYYKKLF	TRGV9	.	TRGJ1	15	-1	-1	22
32	2.6822685286080703E-4	TGTGCTGCGTGGGACCCCCCATTCTATAAGAAACTCTTT	CAAWDPPFYKKLF	TRGV10	.	TRGJ1	13	-1	-1	24
32	2.6822685286080703E-4	TGTGCCTTGTGGGAGGTGCTACGATTTAAGAAACTCTTT	CALWEVLRFKKLF	TRGV9	.	TRGJ1	18	-1	-1	23
32	2.6822685286080703E-4	TGTGCCTTGTGGGAGGCCCCGAAGGAAGAGAAACTCTTT	CALWEAPKEEKLF	TRGV9	.	TRGJ1	15	-1	-1	28
32	2.6822685286080703E-4	TGTGCCTTGTGGGAAGGCTCGGGTTATAAGAAACTCTTT	CALWEGSGYKKLF	TRGV9	.	TRGJ1	13	-1	-1	23
32	2.6822685286080703E-4	TGTGCTGCGTGTTCTAGGGGAGATAAGAAACTCTTT	CAACSRGDKKLF	TRGV10	.	TRGJ1	10	-1	-1	22
32	2.6822685286080703E-4	TGTGCCTTGTGGGAGGTTACCGTTAAGAAACTCTTT	CALWEVTVKKLF	TRGV9	.	TRGJ1	16	-1	-1	23
32	2.6822685286080703E-4	TGTGCCTTGTGGGAGGTGGGGATTAAGAAACTCTTT	CALWEVGIKKLF	TRGV9	.	TRGJ1	17	-1	-1	23
32	2.6822685286080703E-4	TGTGCCTTGTGGGAGGTGACTTATAAGAAACTCTTT	CALWEVTYKKLF	TRGV9	.	TRGJ1	17	-1	-1	20
32	2.6822685286080703E-4	TGTGCCACCTGGGACGGGCTTTATAAGAAACTCTTT	CATWDGLYKKLF	TRGV2	.	TRGJ1	18	-1	-1	20
32	2.6822685286080703E-4	TGTGCCTTGTGTGGGACTTATAAGAAACTCTTT	CALCGTYKKLF	TRGV9	.	TRGJ1	10	-1	-1	17
32	2.6822685286080703E-4	TGTGCCTTGTGGGAGGTGCTACAGAAACTCTTT	CALWEVLQKLF	TRGV9	.	TRGJ1	18	-1	-1	22
32	2.6822685286080703E-4	TGTGCCACCTGGGGCTATTATAAGAAACTCTTT	CATWGYYKKLF	TRGV3	.	TRGJ1	12	-1	-1	15
32	2.6822685286080703E-4	TGTGCCACCTGGGACAGGCTGCCGAAACTCTTT	CATWDRLPKLF	TRGV3	.	TRGJ1	18	-1	-1	23
32	2.6822685286080703E-4	TGTGCTTATAAGAAACTCTTT	CAYKKLF	TRGV10	.	TRGJ1	5	-1	-1	5
32	2.6822685286080703E-4	TGTGCTAAGAAACTCTTT	CAKKLF	TRGV9	.	TRGJ1	4	-1	-1	5
32	2.6822685286080703E-4	TGTGCTGCGTGGGATTATACTGAACTCTTT	CAAWDYTELF	TRGV10	.	TRGJ1	16	-1	-1	13
32	2.6822685286080703E-4	TGGGGCTATTATAAGAAACTCTTT	WGYYKKLF	TRGV9	.	TRGJ1	1	-1	-1	6
32	2.6822685286080703E-4	TGTGCTGCGTGGGATGGGGGGAAACTCTTT	CAAWDGGKLF	TRGV10	.	TRGJ1	14	-1	-1	20
32	2.6822685286080703E-4	TGTGCTGCGTGGGATCCCCCCCAGAAACTCTTT	CAAWDPPQKLF	TRGV10	.	TRGJ1	14	-1	-1	22
32	2.6822685286080703E-4	TGTGCTGCGTGGCTCAATAAGAAACTCTTT	CAAWLNKKLF	TRGV10	.	TRGJ1	11	-1	-1	16
32	2.6822685286080703E-4	TGTGCCTTGTGGGCGCACGGAGAAAAGAAACTCTTT	CALWAHGEKKLF	TRGV9	.	TRGJ1	12	-1	-1	24
31	2.598447637089068E-4	TGTGCCTTGTGGGAGGTGCCTGGGGAGTTGGGCAAAAAAATCAAGGTATTT	CALWEVPGELGKKIKVF	TRGV9	.	TRGJP	18	-1	-1	24
31	2.598447637089068E-4	TGTGCCTTGTGGGCAACTGGGAAGTTGGGCAAAAAAATCAAGGTATTT	CALWATGKLGKKIKVF	TRGV9	.	TRGJP	12	-1	-1	22
31	2.598447637089068E-4	TGTGCCTTGTGGGGCTCGCAAGAGTTGGGCAAAAAAATCAAGGTATTT	CALWGSQELGKKIKVF	TRGV9	.	TRGJP	12	-1	-1	17
31	2.598447637089068E-4	TGTGCCTTGTGGGAGTCCGAAGAGTTGGGCAAAAAAATCAAGGTATTT	CALWESEELGKKIKVF	TRGV9	.	TRGJP	14	-1	-1	19
31	2.598447637089068E-4	TGTGCCTTGTGGGAGCCTCAAGGGTTGGGCAAAAAAATCAAGGTATTT	CALWEPQGLGKKIKVF	TRGV9	.	TRGJP	14	-1	-1	18
31	2.598447637089068E-4	TGTGCCTTGTGGGAGATACAAGAGTTGGGCAAAAAAATCAAGGTATTT	CALWEIQELGKKIKVF	TRGV9	.	TRGJP	14	-1	-1	18
31	2.598447637089068E-4	TGTGCCTTGTGGGAGCCCATGCGGTCATGCTATAAGAAACTCTTT	CALWEPMRSCYKKLF	TRGV9	.	TRGJ1	14	-1	-1	30
31	2.598447637089068E-4	TGTGCCTTGTGGGAGGTCCATCCGTATTATAAGAAACTCTTT	CALWEVHPYYKKLF	TRGV9	.	TRGJ1	19	-1	-1	24
31	2.598447637089068E-4	TGTGCTGCGTGGGCTCCCCCTTTGTATAAGAAACTCTTT	CAAWAPPLYKKLF	TRGV10	.	TRGJ1	12	-1	-1	24
31	2.598447637089068E-4	TGTGCCTTGTGGGAGGTGCAGGATTATAAGAAACTCTTT	CALWEVQDYKKLF	TRGV9	.	TRGJ1	19	-1	-1	22
31	2.598447637089068E-4	TGTGCCTTGTGGGAGGACCAGGGACCTAAGAAACTCTTT	CALWEDQGPKKLF	TRGV9	.	TRGJ1	15	-1	-1	26
31	2.598447637089068E-4	TGTGCTGCGTGGGAAAAAGGTTGGTTCAAGATATTT	CAAWEKGWFKIF	TRGV10	.	TRGJP1	13	-1	-1	18
31	2.598447637089068E-4	TGTGCCTTGTGGGAGAGACATTATAAGAAACTCTTT	CALWERHYKKLF	TRGV9	.	TRGJ1	14	-1	-1	19
31	2.598447637089068E-4	TGTGCTGCGTGGGGTTATTATAAGAAACTCTTT	CAAWGYYKKLF	TRGV10	.	TRGJ2	16	-1	-1	14
31	2.598447637089068E-4	TGTGCTGGGGGGAGCTATTATAAGAAACTCTTT	CAGGSYYKKLF	TRGV10	.	TRGJ1	12	-1	-1	15
31	2.598447637089068E-4	TGTGCCTTGTGGGAGACTTATAAGAAACTCTTT	CALWETYKKLF	TRGV9	.	TRGJ2	14	-1	-1	17
31	2.598447637089068E-4	TGTGCCTTGTGGAATTATTATAAGAAACTCTTT	CALWNYYKKLF	TRGV9	.	TRGJ1	11	-1	-1	11
31	2.598447637089068E-4	TGTGCCTTGAGGTGCCCTAAGAAACTCTTT	CALRCPKKLF	TRGV9	.	TRGJ1	11	-1	-1	17
31	2.598447637089068E-4	TGTGCCACCTGGGACGGGAAGAAACTCTTT	CATWDGKKLF	TRGV2	.	TRGJ1	17	-1	-1	18
31	2.598447637089068E-4	TGTGCTGCGTGGGAAAAGAAACTCTTT	CAAWEKKLF	TRGV10	.	TRGJ1	13	-1	-1	15
31	2.598447637089068E-4	TGTGCCTTGTGGGAGGTATCAAAGAAACTCTTT	CALWEVSKKLF	TRGV9	.	TRGJ1	16	-1	-1	21
31	2.598447637089068E-4	TGTGCCACCTGGGACCCGGAGAAACTCTTT	CATWDPEKLF	TRGV2	.	TRGJ1	14	-1	-1	19
31	2.598447637089068E-4	TGTGCTGCGTGTGTGTCGAAACTCTTT	CAACVSKLF	TRGV10	.	TRGJ1	10	-1	-1	17
31	2.598447637089068E-4	TGTGCCTTGTGGGAGAATAATAAGAAACTCTTT	CALWENNKKLF	TRGV9	.	TRGJ1	14	-1	-1	16
31	2.598447637089068E-4	TGTGCTGCGTTAGAGTATAAGAAACTCTTT	CAALEYKKLF	TRGV10	.	TRGJ1	9	-1	-1	15
31	2.598447637089068E-4	TGTGCTGCGTGGGATGGGAAGAAACTCTTT	CAAWDGKKLF	TRGV10	.	TRGJ1	14	-1	-1	18
31	2.598447637089068E-4	TGTGCTGCGTGGGCTAGTGATTGGATCAAGACGTTT	CAAWASDWIKTF	TRGV10	.	TRGJP2	12	-1	-1	14
30	2.514626745570066E-4	TGTGCCTTGTGGGAGATTAGAAGTTTCGGTCGGAATTATTATAAGAAACTCTTT	CALWEIRSFGRNYYKKLF	TRGV9	.	TRGJ1	14	-1	-1	32
30	2.514626745570066E-4	TGTGCCTTGTGGGAGGTTTTTGGAGAGTTGGGCAAAAAAATCAAGGTATTT	CALWEVFGELGKKIKVF	TRGV9	.	TRGJP	16	-1	-1	23
30	2.514626745570066E-4	TGTGCCTTGTGGGAGATTCGGCAAGAGTTGGGCAAAAAAATCAAGGTATTT	CALWEIRQELGKKIKVF	TRGV9	.	TRGJP	14	-1	-1	19
30	2.514626745570066E-4	TGTGCCTTGTGGGAGGTGCCTGAGTTGGGCAAAAAAATCAAGGTATTT	CALWEVPELGKKIKVF	TRGV9	.	TRGJP	18	-1	-1	21
30	2.514626745570066E-4	TGTGCCTTGTGGGACCTTGAGTTGGGCAAAAAAATCAAGGTATTT	CALWDLELGKKIKVF	TRGV9	.	TRGJP	13	-1	-1	18
30	2.514626745570066E-4	TGTGCCTTGTGGGAGGTGCAGGGGGCCGGTTATAAGAAACTCTTT	CALWEVQGAGYKKLF	TRGV9	.	TRGJ1	19	-1	-1	29
30	2.514626745570066E-4	TGTGCCTTGTGGGAGGTGCAGATTTCGGATTATAAGAAACTCTTT	CALWEVQISDYKKLF	TRGV9	.	TRGJ1	19	-1	-1	28
30	2.514626745570066E-4	TGTGCCTTGTGGGAAAGGGGCCTAAGGCATTATAAGAAACTCTTT	CALWERGLRHYKKLF	TRGV9	.	TRGJ1	13	-1	-1	28
30	2.514626745570066E-4	TGTGCCTTGTTTGGTACTCCGAGGTATTATAAGAAACTCTTT	CALFGTPRYYKKLF	TRGV9	.	TRGJ1	9	-1	-1	24
30	2.514626745570066E-4	TGTGCCTTGTGGGAGGTGTGCGAGAATTATAAGAAACTCTTT	CALWEVCENYKKLF	TRGV9	.	TRGJ1	17	-1	-1	25
30	2.514626745570066E-4	TGTGCCTTGTGGGAGGTGCAGGGCAATAAGAGGGAACTCTTT	CALWEVQGNKRELF	TRGV9	.	TRGJ1	19	-1	-1	34
30	2.514626745570066E-4	TGTCCTGCTGCGCCCCCCCGCCTCAATAAGAAACTCTTT	CPAAPPRLNKKLF	TRGV10	.	TRGJ2	7	-1	-1	25
30	2.514626745570066E-4	TGTGCTGCGTGGGCCGCGGAGTATTATAAGAAACTCTTT	CAAWAAEYYKKLF	TRGV10	.	TRGJ1	12	-1	-1	21
30	2.514626745570066E-4	TGTGCCTTGTGGGAGGTGTTGTTTGGTAAGAAACTCTTT	CALWEVLFGKKLF	TRGV9	.	TRGJ2	17	-1	-1	26
30	2.514626745570066E-4	TGTGCCTTGTGGGAGGTGCGTTTGGCAAAGAAACTCTTT	CALWEVRLAKKLF	TRGV9	.	TRGJ1	18	-1	-1	27
30	2.514626745570066E-4	TGTGCCTTGTGGGAGGTGCGGGGTTATAAGAAACTCTTT	CALWEVRGYKKLF	TRGV9	.	TRGJ1	18	-1	-1	23
30	2.514626745570066E-4	TGTGCCTTGTGGGAGGTGCAAGATTATAAGAAACTCTTT	CALWEVQDYKKLF	TRGV9	.	TRGJ1	19	-1	-1	22
30	2.514626745570066E-4	TGTGCCACCTGGGGCCCTTTTTATTGGATCAAGACGTTT	CATWGPFYWIKTF	TRGV2	.	TRGJP2	12	-1	-1	22
30	2.514626745570066E-4	TGTGCTGCGTGGCCTGCGAATTATAAGAAACTCTTT	CAAWPANYKKLF	TRGV10	.	TRGJ1	11	-1	-1	19
30	2.514626745570066E-4	TGTGCTGCGTGGGATTGGGTTGTTAAGAAACTCTTT	CAAWDWVVKKLF	TRGV10	.	TRGJ1	15	-1	-1	23
30	2.514626745570066E-4	TGTGCTGCGGACCCCCCGAGGTATAAGAAACTCTTT	CAADPPRYKKLF	TRGV10	.	TRGJ1	8	-1	-1	21
30	2.514626745570066E-4	TGTGCCTTGTGGGAGGTGCCCTATAAGAAACTCTTT	CALWEVPYKKLF	TRGV9	.	TRGJ1	21	-1	-1	21
30	2.514626745570066E-4	TGTGCCTTGTGGCGAAAGAAACTCTTT	CALWRKKLF	TRGV9	.	TRGJ1	11	-1	-1	15
30	2.514626745570066E-4	TGTGCCTTGTGTGGAATGTCTAAGAAACTCTTT	CALCGMSKKLF	TRGV9	.	TRGJ1	14	-1	-1	20
30	2.514626745570066E-4	TGTGCCTTGTGGGAGGTGCTGATGAAACTCTTT	CALWEVLMKLF	TRGV9	.	TRGJ1	18	-1	-1	23
30	2.514626745570066E-4	TGTGCTGCGTGTTACTATAAGAAACTCTTT	CAACYYKKLF	TRGV10	.	TRGJ1	10	-1	-1	11
30	2.514626745570066E-4	TGTGCTGCGTGGGACCATAAGAAACTCTTT	CAAWDHKKLF	TRGV10	.	TRGJ1	13	-1	-1	16
30	2.514626745570066E-4	TGTGCTGCCCAGGGGATCAAGACGTTT	CAAQGIKTF	TRGV10	.	TRGJP2	7	-1	-1	13
30	2.514626745570066E-4	TGTGCCTTGGATCCTTATTATAAGAAACTCTTT	CALDPYYKKLF	TRGV9	.	TRGJ1	8	-1	-1	14
30	2.514626745570066E-4	TGTGCCTTGAAAGGACGTTATAAGAAACTCTTT	CALKGRYKKLF	TRGV9	.	TRGJ1	8	-1	-1	17
30	2.514626745570066E-4	TGTGGGGGGTATAAGAAACTCTTT	CGGYKKLF	TRGV9	.	TRGJ1	3	-1	-1	9
30	2.514626745570066E-4	TGTGCTGCGTGGGACGGTTATAAGAAACTCTTT	CAAWDGYKKLF	TRGV10	.	TRGJ1	13	-1	-1	17
30	2.514626745570066E-4	TGTGCTTCCGGATATAAGAAACTCTTT	CASGYKKLF	TRGV10	.	TRGJ1	5	-1	-1	12
29	2.4308058540510637E-4	TGTGCCTTCAGGGATGGGGAAGAGTTGGGCAAAAAAATCAAGGTATTT	CAFRDGEELGKKIKVF	TRGV9	.	TRGJP	13	-1	-1	13
29	2.4308058540510637E-4	TGTGCCTTGTGGGCCCTCCAAGAGTTGGGCAAAAAAATCAAGGTATTT	CALWALQELGKKIKVF	TRGV9	.	TRGJP	12	-1	-1	18
29	2.4308058540510637E-4	TGTGCCTTGTGGGAGGTAGTAGAGTTGGGCAAAAAAATCAAGGTATTT	CALWEVVELGKKIKVF	TRGV9	.	TRGJP	16	-1	-1	20
29	2.4308058540510637E-4	TGTGCCTTGTGGGAGGTAGCGGAGTTGGGCAAAAAAATCAAGGTATTT	CALWEVAELGKKIKVF	TRGV9	.	TRGJP	16	-1	-1	21
29	2.4308058540510637E-4	TGTGCCTTGTGGGAGGCCCAAGAGTTGGGCAAAAAAATCAAGGTATTT	CALWEAQELGKKIKVF	TRGV9	.	TRGJP	15	-1	-1	18
29	2.4308058540510637E-4	TGTGCCTTGTTCTCCCACGAGCCGAATTATTATAAGAAACTCTTT	CALFSHEPNYYKKLF	TRGV9	.	TRGJ1	9	-1	-1	22
29	2.4308058540510637E-4	TGTGCCTTGTGGGCTGGGGAGTTGGGCAAAAAAATCAAGGTATTT	CALWAGELGKKIKVF	TRGV9	.	TRGJP	12	-1	-1	18
29	2.4308058540510637E-4	TGTGCCTTGTGGGAGGTGCGGGTGAATTATTATAAGAAACTCTTT	CALWEVRVNYYKKLF	TRGV9	.	TRGJ1	18	-1	-1	23
29	2.4308058540510637E-4	TGTGCCTTGTGGGAGGCGCACCCGAATTATTATAAGAAACTCTTT	CALWEAHPNYYKKLF	TRGV9	.	TRGJ1	21	-1	-1	22
29	2.4308058540510637E-4	TGTGCCTTGTGGCACCTGCCCGTATTTTATAAGAAACTCTTT	CALWHLPVFYKKLF	TRGV9	.	TRGJ1	11	-1	-1	20
29	2.4308058540510637E-4	TGTGCTGCGTGGCATATGCCCCGATATAAGAAACTCTTT	CAAWHMPRYKKLF	TRGV10	.	TRGJ1	14	-1	-1	24
29	2.4308058540510637E-4	TGTGCCTTGTGGGAGCCTGTATTTTGGATCAAGACGTTT	CALWEPVFWIKTF	TRGV9	.	TRGJP2	14	-1	-1	23
29	2.4308058540510637E-4	TGTGCCTTGTGGGAGGCCACGGACCCGATGGAACTCTTT	CALWEATDPMELF	TRGV9	.	TRGJ1	15	-1	-1	31
29	2.4308058540510637E-4	TGTGCCTTGTGGGAGACGGCAGGTTATAAGAAACTCTTT	CALWETAGYKKLF	TRGV9	.	TRGJ1	14	-1	-1	23
29	2.4308058540510637E-4	TGTGCCTTGTGGGAGACGAATTATTATAAGAAACTCTTT	CALWETNYYKKLF	TRGV9	.	TRGJ1	14	-1	-1	16
29	2.4308058540510637E-4	TGTGCTGCGTTCCCCCGGGAGTATAAGAAACTCTTT	CAAFPREYKKLF	TRGV10	.	TRGJ1	9	-1	-1	21
29	2.4308058540510637E-4	TGTGCTGCGTGGGATTTGCTTAGTGAGAAACTCTTT	CAAWDLLSEKLF	TRGV10	.	TRGJ2	15	-1	-1	25
29	2.4308058540510637E-4	TGTGCTGCGTGGGATCTTTATTATAAGAAACTCTTT	CAAWDLYYKKLF	TRGV10	.	TRGJ1	14	-1	-1	17
29	2.4308058540510637E-4	TGTGCTGCGTGGGACTCCTTATCCAGGAAACTCTTT	CAAWDSLSRKLF	TRGV10	.	TRGJ1	13	-1	-1	26
29	2.4308058540510637E-4	TGTGCCTTGTGGGGCCGTTATTATAAGAAACTCTTT	CALWGRYYKKLF	TRGV9	.	TRGJ1	12	-1	-1	17
29	2.4308058540510637E-4	TGTGCCTTGTGGGGACATTATTATAAGAAACTCTTT	CALWGHYYKKLF	TRGV9	.	TRGJ1	12	-1	-1	16
29	2.4308058540510637E-4	TGTGCCTTGTGGGACTGCTATTATAAGAAACTCTTT	CALWDCYYKKLF	TRGV9	.	TRGJ1	13	-1	-1	18
29	2.4308058540510637E-4	TGTGCCTTGTGGGAGGTGAACTATAAGAAACTCTTT	CALWEVNYKKLF	TRGV9	.	TRGJ1	20	-1	-1	21
29	2.4308058540510637E-4	TGTGCTGCGTGGGATGGTTGGTTCAAGATATTT	CAAWDGWFKIF	TRGV10	.	TRGJP1	14	-1	-1	14
29	2.4308058540510637E-4	TGTGCCTTGTGGCATTATTATAAGAAACTCTTT	CALWHYYKKLF	TRGV9	.	TRGJ1	11	-1	-1	13
29	2.4308058540510637E-4	TGTGCCTTGTGGGAGGGGGAAAAGAAACTCTTT	CALWEGEKKLF	TRGV9	.	TRGJ1	15	-1	-1	21
29	2.4308058540510637E-4	TGTGCAGAGAATAAGAAACTCTTT	CAENKKLF	TRGV10	.	TRGJ1	4	-1	-1	10
29	2.4308058540510637E-4	TGTGCTGCGTGGGGCGTCGCCAAGAAACTCTTT	CAAWGVAKKLF	TRGV10	.	TRGJ1	12	-1	-1	21
29	2.4308058540510637E-4	TGTGCTGCGTGGGAACTACACAAGAAACTCTTT	CAAWELHKKLF	TRGV10	.	TRGJ1	13	-1	-1	21
29	2.4308058540510637E-4	TGTGCCTTGTGGGAGGTCCCTGAGAAACTCTTT	CALWEVPEKLF	TRGV9	.	TRGJ1	16	-1	-1	22
29	2.4308058540510637E-4	TGTGCTGCGTGGAACAGGGAGAAACTCTTT	CAAWNREKLF	TRGV10	.	TRGJ1	11	-1	-1	19
29	2.4308058540510637E-4	TATTATTTGGGTAAGAAACTCTTT	YYLGKKLF	TRGV9	.	TRGJ1	0	-1	-1	11
29	2.4308058540510637E-4	TGTGCTGCGTGGGAAGACTATAAGAAACTCTTT	CAAWEDYKKLF	TRGV10	.	TRGJ1	13	-1	-1	18
29	2.4308058540510637E-4	TGTGCCACGCCAGCTTATTATAAGAAACTCTTT	CATPAYYKKLF	TRGV8	.	TRGJ1	7	-1	-1	14
29	2.4308058540510637E-4	TGTGCTGCGTGGGATTTCTATAAGAAACTCTTT	CAAWDFYKKLF	TRGV10	.	TRGJ2	15	-1	-1	18
29	2.4308058540510637E-4	TGTGCTGCGTGGGCCCAGTTTGATTATAAGAAACTCTTT	CAAWAQFDYKKLF	TRGV10	.	TRGJ1	12	-1	-1	22
29	2.4308058540510637E-4	TGTGCTGCGTGGGATGGAGTTGAAGAGAAACTCTTT	CAAWDGVEEKLF	TRGV10	.	TRGJ1	14	-1	-1	25
28	2.3469849625320615E-4	TGTGCCTTGTGGGAGGTGCACCAAGAGTTGGGCAAAAAAATCAAGGTATTT	CALWEVHQELGKKIKVF	TRGV9	.	TRGJP	21	-1	-1	21
28	2.3469849625320615E-4	TGTGCCTTGTGGGAGGTGGCAAAAGAGTTGGGCAAAAAAATCAAGGTATTT	CALWEVAKELGKKIKVF	TRGV9	.	TRGJP	17	-1	-1	22
28	2.3469849625320615E-4	TGTGCCTTGTGGGAGGTGATCCAAGAGTTGGGCAAAAAAATCAAGGTATTT	CALWEVIQELGKKIKVF	TRGV9	.	TRGJP	17	-1	-1	21
28	2.3469849625320615E-4	TGTGCCTTGTGGGAGGGACGGCAAGAGTTGGGCAAAAAAATCAAGGTATTT	CALWEGRQELGKKIKVF	TRGV9	.	TRGJP	15	-1	-1	19
28	2.3469849625320615E-4	TGTGCCTTGTGGGAGGTCCAGCCCCATCATTATTATAAGAAACTCTTT	CALWEVQPHHYYKKLF	TRGV9	.	TRGJ1	25	-1	-1	28
28	2.3469849625320615E-4	TGTGCCTTGTGGGAGGGCACCTCCGGGGGTTATTATAAGAAACTCTTT	CALWEGTSGGYYKKLF	TRGV9	.	TRGJ1	23	-1	-1	29
28	2.3469849625320615E-4	TGTGCCTTGTGGGAGAGTCAAGAGTTGGGCAAAAAAATCAAGGTATTT	CALWESQELGKKIKVF	TRGV9	.	TRGJP	14	-1	-1	18
28	2.3469849625320615E-4	TGTGCCACCTGGGACGGGCTGGAAGGAATTTATTATAAGAAACTCTTT	CATWDGLEGIYYKKLF	TRGV2	.	TRGJ1	18	-1	-1	25
28	2.3469849625320615E-4	TGTGCCTTGTGTAATTTAGGGATTTTTTATTATAAGAAACTCTTT	CALCNLGIFYYKKLF	TRGV9	.	TRGJ1	10	-1	-1	26
28	2.3469849625320615E-4	TGTGCCTTGTGGGGGCAAGAGTTGGGCAAAAAAATCAAGGTATTT	CALWGQELGKKIKVF	TRGV9	.	TRGJP	12	-1	-1	12
28	2.3469849625320615E-4	TGTGCCTTGTGGGAGGTGCCACCAGGTTATTATAAGAAACTCTTT	CALWEVPPGYYKKLF	TRGV9	.	TRGJ1	22	-1	-1	26
28	2.3469849625320615E-4	TGTGCTGCGTGGGATTCCACTGGTTGGTTCAAGATATTT	CAAWDSTGWFKIF	TRGV10	.	TRGJP1	15	-1	-1	8
28	2.3469849625320615E-4	TGTGCTGCGTGGGATTGTCAGCATTATAAGAAACTCTTT	CAAWDCQHYKKLF	TRGV10	.	TRGJ1	15	-1	-1	22
28	2.3469849625320615E-4	TGTGCTGCGTGGGATGCATGGGGTACTAAGAAACTCTTT	CAAWDAWGTKKLF	TRGV10	.	TRGJ1	14	-1	-1	26
28	2.3469849625320615E-4	TGTGCTGCGTGGGAGTGCGCTGGTTGGTTCAAGATATTT	CAAWECAGWFKIF	TRGV10	.	TRGJP1	13	-1	-1	19
28	2.3469849625320615E-4	TGTGCCTTGTGGGGGTTTAGTGATTGGATCAAGACGTTT	CALWGFSDWIKTF	TRGV9	.	TRGJP2	15	-1	-1	17
28	2.3469849625320615E-4	TGTGCCTTGTGGGAGGTGCTTCTCGCTAAGAAACTCTTT	CALWEVLLAKKLF	TRGV9	.	TRGJ1	18	-1	-1	26
28	2.3469849625320615E-4	TGTGCCTTGTGGGAGGGGTCTTATTATAAGAAACTCTTT	CALWEGSYYKKLF	TRGV9	.	TRGJ1	15	-1	-1	20
28	2.3469849625320615E-4	TGTGCCTTGTGGGAGAGGGGTGGTTATAAGAAACTCTTT	CALWERGGYKKLF	TRGV9	.	TRGJ1	14	-1	-1	23
28	2.3469849625320615E-4	TGTGCTGCGTCGCCTGAAGGGGGGAAGAAACTCTTT	CAASPEGGKKLF	TRGV10	.	TRGJ1	9	-1	-1	24
28	2.3469849625320615E-4	TGTGCTGCGTGGGATTATTGTTATAAGAAACTCTTT	CAAWDYCYKKLF	TRGV10	.	TRGJ1	16	-1	-1	16
28	2.3469849625320615E-4	TGTGCTGCGTGGGATAGGGGAGATAAGAAACTCTTT	CAAWDRGDKKLF	TRGV10	.	TRGJ1	14	-1	-1	22
28	2.3469849625320615E-4	TGTGCTGGGAATTTTGATTATTATAAGAAACTCTTT	CAGNFDYYKKLF	TRGV10	.	TRGJ1	6	-1	-1	16
28	2.3469849625320615E-4	TGTGCCTTGTCCGATTTTTATTATAAGAAACTCTTT	CALSDFYYKKLF	TRGV9	.	TRGJ1	9	-1	-1	17
28	2.3469849625320615E-4	TGTGCCTTGTGGGAGGCCGAACCTAAGAAACTCTTT	CALWEAEPKKLF	TRGV9	.	TRGJ1	15	-1	-1	23
28	2.3469849625320615E-4	TGTGCCCTGAGGAAGAATTATTATAAGAAACTCTTT	CALRKNYYKKLF	TRGV9	.	TRGJ1	14	-1	-1	14
28	2.3469849625320615E-4	TGTGCCTTGTGGGAGTTTTATAAGAAACTCTTT	CALWEFYKKLF	TRGV9	.	TRGJ1	14	-1	-1	17
28	2.3469849625320615E-4	TGTGCCTTGTGGGGGGAAAAGAAACTCTTT	CALWGEKKLF	TRGV9	.	TRGJ1	15	-1	-1	18
28	2.3469849625320615E-4	TGTGCCTTCTGGAATAAGAAACTCTTT	CAFWNKKLF	TRGV9	.	TRGJ1	11	-1	-1	13
28	2.3469849625320615E-4	TGCCCAGGGGGCAAGAAACTCTTT	CPGGKKLF	TRGV4	.	TRGJ1	1	-1	-1	12
28	2.3469849625320615E-4	TGTGCCTTGTGGGAATTCCTAAAGAAACTCTTT	CALWEFLKKLF	TRGV9	.	TRGJ1	13	-1	-1	12
28	2.3469849625320615E-4	TGTGCCTCGATCCCTTATTATAAGAAACTCTTT	CASIPYYKKLF	TRGV9	.	TRGJ1	6	-1	-1	14
28	2.3469849625320615E-4	TGTGCTGCCCAGCGTGAGAAACTCTTT	CAAQREKLF	TRGV10	.	TRGJ1	7	-1	-1	16
28	2.3469849625320615E-4	TGTGCCTTGTGGGAGCCGGGATATAAGAAACTCTTT	CALWEPGYKKLF	TRGV9	.	TRGJ1	14	-1	-1	21
28	2.3469849625320615E-4	TGTGCCACCTGGGTCCCTTATTATAAGAAACTCTTT	CATWVPYYKKLF	TRGV8	.	TRGJ1	12	-1	-1	17
28	2.3469849625320615E-4	TGTGCCTTGCCAAATTATTATAAGAAACTCTTT	CALPNYYKKLF	TRGV9	.	TRGJ1	8	-1	-1	12
28	2.3469849625320615E-4	TGTGCCACCTGGGACGGGCAGGGGAAACTCTTT	CATWDGQGKLF	TRGV2	.	TRGJ1	18	-1	-1	23
28	2.3469849625320615E-4	TGTGCCTTGTGGGAGTTTAAGAAACTCTTT	CALWEFKKLF	TRGV9	.	TRGJ1	14	-1	-1	17
28	2.3469849625320615E-4	TGTGCTGCGTGGGATGATATTGATAAGAAACTCTTT	CAAWDDIDKKLF	TRGV10	.	TRGJ1	14	-1	-1	17
28	2.3469849625320615E-4	TGTGCTGCGTGGCCTATCAAGAAACTCTTT	CAAWPIKKLF	TRGV10	.	TRGJ1	11	-1	-1	14
28	2.3469849625320615E-4	TGTGCCTTGTGGGAGGTGCTCGCCGAGTTG	CALWEVLAEL	TRGV9	.	TRGJ1	18	-1	-1	27
28	2.3469849625320615E-4	TGTGAGGGTTATTATAAGAAACTCTTT	CEGYYKKLF	TRGV10	.	TRGJ1	3	-1	-1	8
28	2.3469849625320615E-4	TGTGCCTTGTGGGAGACCGAGTTGGGCAAAAAAATCAAGGTATTT	CALWETELGKKIKVF	TRGV9	.	TRGJP	14	-1	-1	18
27	2.2631640710130593E-4	TGTGCCTTGTGGGAGGTGCGGGAGGATAAGGAAGAGTTGGGCAAAAAAATCAAGGTATTT	CALWEVREDKEELGKKIKVF	TRGV9	.	TRGJP	18	-1	-1	31
27	2.2631640710130593E-4	TGTGCCTTGTGGGAGGTGCAGGGGGGTGGGTTCGTTCGTAGTGATTGGATCAAGACGTTT	CALWEVQGGGFVRSDWIKTF	TRGV9	.	TRGJP2	19	-1	-1	37
27	2.2631640710130593E-4	TGTGCCTTGTGGGACCGGCAAGAGTTGGGCAAAAAAATCAAGGTATTT	CALWDRQELGKKIKVF	TRGV9	.	TRGJP	13	-1	-1	16
27	2.2631640710130593E-4	TGTGCCTTGTGGGAGGTGAGGGAGTTGGGCAAAAAAATCAAGGTATTT	CALWEVRELGKKIKVF	TRGV9	.	TRGJP	17	-1	-1	21
27	2.2631640710130593E-4	TGTGCCTTGTGGGAGGTGCACCCACCCCCTTATAAGAAACTCTTT	CALWEVHPPPYKKLF	TRGV9	.	TRGJ1	21	-1	-1	29
27	2.2631640710130593E-4	TGTGCCTTGTGGACGGGAGAGTTGGGCAAAAAAATCAAGGTATTT	CALWTGELGKKIKVF	TRGV9	.	TRGJP	11	-1	-1	17
27	2.2631640710130593E-4	TGTGCTGCGTGGGTCATCCCCTTTATTAGGAAGAAACTCTTT	CAAWVIPFIRKKLF	TRGV10	.	TRGJ1	12	-1	-1	22
27	2.2631640710130593E-4	TGTGCCTTGTGGGAGCCGAGTAGTGATTGGATCAAGACGTTT	CALWEPSSDWIKTF	TRGV9	.	TRGJP2	14	-1	-1	18
27	2.2631640710130593E-4	TGTGCCTTGTGGGAGAATACGCGTTATTATAAGAAACTCTTT	CALWENTRYYKKLF	TRGV9	.	TRGJ1	14	-1	-1	23
27	2.2631640710130593E-4	TGTGCCTTGTGGGAGAACTCGAATTATTATAAGAAACTCTTT	CALWENSNYYKKLF	TRGV9	.	TRGJ2	14	-1	-1	15
27	2.2631640710130593E-4	TGTGCTGCGTGCGGAAGGTGGGATTATAAGAAACTCTTT	CAACGRWDYKKLF	TRGV10	.	TRGJ1	14	-1	-1	22
27	2.2631640710130593E-4	TGTGCTGCGTGGGGCCCCTTTCGGTATAAGAAACTCTTT	CAAWGPFRYKKLF	TRGV10	.	TRGJ1	12	-1	-1	24
27	2.2631640710130593E-4	TGTGCTGCGTGGGATTTACGGGATTATAAGAAACTCTTT	CAAWDLRDYKKLF	TRGV10	.	TRGJ2	19	-1	-1	22
27	2.2631640710130593E-4	TGTGCCTTGTGGGACGGATATTATTATAAGAAACTCTTT	CALWDGYYYKKLF	TRGV9	.	TRGJ1	13	-1	-1	19
27	2.2631640710130593E-4	TGTGCCTTGTGGGAGCCCCCCGGGTATAAGAAACTCTTT	CALWEPPGYKKLF	TRGV9	.	TRGJ1	14	-1	-1	24
27	2.2631640710130593E-4	TGTGCCTTGTGGGAGGTGCGGGATTATAAGAAACTCTTT	CALWEVRDYKKLF	TRGV9	.	TRGJ1	18	-1	-1	22
27	2.2631640710130593E-4	TGTGCTGCGTGGGATAAGCATTATAAGAAACTCTTT	CAAWDKHYKKLF	TRGV10	.	TRGJ1	14	-1	-1	19
27	2.2631640710130593E-4	TGTGCCTTGTGGGAGGTGGGATATAAGAAACTCTTT	CALWEVGYKKLF	TRGV9	.	TRGJ1	17	-1	-1	21
27	2.2631640710130593E-4	TGTGCCTTGTGGGAGGTGAAGTGGTTCAAGATATTT	CALWEVKWFKIF	TRGV9	.	TRGJP1	17	-1	-1	21
27	2.2631640710130593E-4	TGTGCCTTGTGGGAGGTAAGAGGGGGGAAACTCTTT	CALWEVRGGKLF	TRGV9	.	TRGJ1	16	-1	-1	26
27	2.2631640710130593E-4	TGTGCCACCTGGGACGGGCGCTATAAGAAACTCTTT	CATWDGRYKKLF	TRGV2	.	TRGJ1	18	-1	-1	21
27	2.2631640710130593E-4	TGTGCTGCGACTTATTATAAGAAACTCTTT	CAATYYKKLF	TRGV10	.	TRGJ1	8	-1	-1	7
27	2.2631640710130593E-4	TGTGCCTTGTGGGAGGTCCAGAAACTCTTT	CALWEVQKLF	TRGV9	.	TRGJ1	19	-1	-1	19
27	2.2631640710130593E-4	TGTGCTGCGTGGGATCCGGACGCATTT	CAAWDPDAF	TRGV10	.	TRGJP1	14	-1	-1	23
27	2.2631640710130593E-4	TGTGCTGCGCATAAGAAACTCTTT	CAAHKKLF	TRGV10	.	TRGJ1	8	-1	-1	10
27	2.2631640710130593E-4	TGTGCCTTGTGGGAGGTGCATTATAAGAAACTCTTT	CALWEVHYKKLF	TRGV9	.	TRGJ1	19	-1	-1	19
27	2.2631640710130593E-4	TGTGCCTTGTGGGAGGTGGAGGGTAAGAAACTCTTT	CALWEVEGKKLF	TRGV9	.	TRGJ1	17	-1	-1	23
27	2.2631640710130593E-4	TGTGCTGCGTGGAAATATAAGAAACTCTTT	CAAWKYKKLF	TRGV10	.	TRGJ1	11	-1	-1	15
27	2.2631640710130593E-4	TGTGCTGCGTGGGCCCCCGCGGGGTATAAGAAACTCTTT	CAAWAPAGYKKLF	TRGV10	.	TRGJ1	12	-1	-1	24
27	2.2631640710130593E-4	TGTGCCTTGTGGGAGGTGCGATATTATAAGAAACTCTTT	CALWEVRYYKKLF	TRGV9	.	TRGJ1	18	-1	-1	21
27	2.2631640710130593E-4	TGTGCCTTGTGGGAGCCTTATTATAAGAAACTCTTT	CALWEPYYKKLF	TRGV9	.	TRGJ1	14	-1	-1	17
27	2.2631640710130593E-4	TGTGCCTTGCCTTTTTATAAGAAACTCTTT	CALPFYKKLF	TRGV9	.	TRGJ1	8	-1	-1	11
27	2.2631640710130593E-4	CTTGGTAGTGATTGGATCAAGACGTTT	LGSDWIKTF	TRGV10	.	TRGJP2	-1	-1	-1	4
26	2.179343179494057E-4	TGTGCTGCGTGGGATTATAGGGGGGGTACCACTGGTTGGTTCAAGATATTT	CAAWDYRGGTTGWFKIF	TRGV10	.	TRGJP1	16	-1	-1	26
26	2.179343179494057E-4	TGTGCCTTGTGGGAGGTGCAAGTTGAGTTGGGCAAAAAAATCAAGGTATTT	CALWEVQVELGKKIKVF	TRGV9	.	TRGJP	19	-1	-1	24
26	2.179343179494057E-4	TGTGCTGCGTGGGATTATACCCCCCTGATGCATTATAAGAAACTCTTT	CAAWDYTPLMHYKKLF	TRGV10	.	TRGJ1	16	-1	-1	31
26	2.179343179494057E-4	TGTGCCTTGTGGGTAATAGGCGAGTTGGGCAAAAAAATCAAGGTATTT	CALWVIGELGKKIKVF	TRGV9	.	TRGJP	12	-1	-1	21
26	2.179343179494057E-4	TGTGCCTTGTGGGAGTCTCAAGAGTTGGGCAAAAAAATCAAGGTATTT	CALWESQELGKKIKVF	TRGV9	.	TRGJP	14	-1	-1	18
26	2.179343179494057E-4	TGTGCCTCGGTCGCCCCCATGGGTTCGAATTATTATAAGAAACTCTTT	CASVAPMGSNYYKKLF	TRGV9	.	TRGJ1	6	-1	-1	23
26	2.179343179494057E-4	TGTGCCTTGTGGGCCCGGGGGTTGGGCAAAAAAATCAAGGTATTT	CALWARGLGKKIKVF	TRGV9	.	TRGJP	12	-1	-1	20
26	2.179343179494057E-4	TGTGCCTTGTGGGAGGTGAGGGACCCTTCGTATAAGAAACTCTTT	CALWEVRDPSYKKLF	TRGV9	.	TRGJ1	17	-1	-1	30
26	2.179343179494057E-4	TGTGCCTTGTGGGAGGCAGAGTTGGGCAAAAAAATCAAGGTATTT	CALWEAELGKKIKVF	TRGV9	.	TRGJP	15	-1	-1	14
26	2.179343179494057E-4	TGTGCCTTGTGGGCTTTTGGGTTATTATGTAAGAAACTCTTT	CALWAFGLLCKKLF	TRGV9	.	TRGJ1	12	-1	-1	21
26	2.179343179494057E-4	TGTGCCTTGTGGGAGGTGCTGGCGAGTTATAAGAAACTCTTT	CALWEVLASYKKLF	TRGV9	.	TRGJ1	18	-1	-1	26
26	2.179343179494057E-4	TGTGCTGCGTGGGATTTGGTGCGATATAAGAAACTCTTT	CAAWDLVRYKKLF	TRGV10	.	TRGJ1	15	-1	-1	24
26	2.179343179494057E-4	TGTGCTGCGTGGGATTCACCCCACCCGAAGAAACTCTTT	CAAWDSPHPKKLF	TRGV10	.	TRGJ1	15	-1	-1	27
26	2.179343179494057E-4	TGTGCTGCGTGGGATGAGAATTATTATAAGAAACTCTTT	CAAWDENYYKKLF	TRGV10	.	TRGJ1	14	-1	-1	17
26	2.179343179494057E-4	TGTGCTGCGTGGGATATCTCGTATTATAAGAAACTCTTT	CAAWDISYYKKLF	TRGV10	.	TRGJ1	14	-1	-1	21
26	2.179343179494057E-4	TGTGCTGCGTGGGACCCCAGTTATTATAAGAAACTCTTT	CAAWDPSYYKKLF	TRGV10	.	TRGJ1	13	-1	-1	20
26	2.179343179494057E-4	TGTGCCTTGTGGGAGTCCTGTTATTATAAGAAACTCTTT	CALWESCYYKKLF	TRGV9	.	TRGJ1	14	-1	-1	20
26	2.179343179494057E-4	TGTGCCTTGTGGGAGCCTCGAAATGGGTTCAAGATATTT	CALWEPRNGFKIF	TRGV9	.	TRGJP1	14	-1	-1	25
26	2.179343179494057E-4	TGTGCCTTGTGGGAGGTCTTTTATTATAAGAAACTCTTT	CALWEVFYYKKLF	TRGV9	.	TRGJ1	16	-1	-1	20
26	2.179343179494057E-4	TGTGCCTTGTGGGAGGTGGGTTATTATAAGAAACTCTTT	CALWEVGYYKKLF	TRGV9	.	TRGJ1	17	-1	-1	20
26	2.179343179494057E-4	TGTGCCTTGTGGGAGGTGGAGTATTATAAGAAACTCTTT	CALWEVEYYKKLF	TRGV9	.	TRGJ1	17	-1	-1	21
26	2.179343179494057E-4	TGTGCCTTGTGGGAATTGGGGTATTATAAGAAACTCTTT	CALWELGYYKKLF	TRGV9	.	TRGJ1	13	-1	-1	21
26	2.179343179494057E-4	TGTGCCTCTAATGGAACGAATTATTATAAGAAACTCTTT	CASNGTNYYKKLF	TRGV9	.	TRGJ1	6	-1	-1	16
26	2.179343179494057E-4	TGTGCCACCTGGGACGGGCCGGGTTATAAGAAACTCTTT	CATWDGPGYKKLF	TRGV2	.	TRGJ1	19	-1	-1	23
26	2.179343179494057E-4	TGTGCTGCGTGGGATTTGGCTTGGTTCAAGATATTT	CAAWDLAWFKIF	TRGV10	.	TRGJP1	15	-1	-1	16
26	2.179343179494057E-4	TGTGCCTTGTGGGGTAATTATAAGAAACTCTTT	CALWGNYKKLF	TRGV9	.	TRGJ1	12	-1	-1	16
26	2.179343179494057E-4	TGTGCCACCTGGGCCTATTATAAGAAACTCTTT	CATWAYYKKLF	TRGV2	.	TRGJ1	12	-1	-1	15
26	2.179343179494057E-4	TGTGCCACCTGGGGTTATTATAAGAAACTCTTT	CATWGYYKKLF	TRGV8	.	TRGJ1	12	-1	-1	14
26	2.179343179494057E-4	TGTGCTGCCGCCAAGAAAGTCCTCTTT	CAAAKKVLF	TRGV10	.	TRGJ1	7	-1	-1	21
26	2.179343179494057E-4	TGTGCCGATTATAAGAAACTCTTT	CADYKKLF	TRGV9	.	TRGJ1	5	-1	-1	7
26	2.179343179494057E-4	TGTGCTGCGTGGGATATGAGTACGTATAAGAAACTCTTT	CAAWDMSTYKKLF	TRGV10	.	TRGJ1	14	-1	-1	24
26	2.179343179494057E-4	TGTGCCTTGTGGGAGGTGGCTGCTTATAAGAAACTCTTT	CALWEVAAYKKLF	TRGV9	.	TRGJ1	17	-1	-1	23
26	2.179343179494057E-4	TGTGCCTTGTGGGAGGACCCTTATTATAAGAAACTCTTT	CALWEDPYYKKLF	TRGV9	.	TRGJ1	15	-1	-1	20
26	2.179343179494057E-4	TGTGCTGCGTGGGACGTCTATAAGAAACTCTTT	CAAWDVYKKLF	TRGV10	.	TRGJ1	13	-1	-1	18
26	2.179343179494057E-4	TGTGCCTCTTGCGTATATAAGAAACTCTTT	CASCVYKKLF	TRGV9	.	TRGJ1	6	-1	-1	15
26	2.179343179494057E-4	TGTGCCTTGTGGGAGGTGTACAAGAATAAGAAACTCTTT	CALWEVYKNKKLF	TRGV9	.	TRGJ1	20	-1	-1	25
26	2.179343179494057E-4	TGTGCCTTGTGGGAGCTCCTGAATTATTATAAGAAACTCTTT	CALWELLNYYKKLF	TRGV9	.	TRGJ1	14	-1	-1	20
26	2.179343179494057E-4	TGTGCCACCTGGCTCTCCCCATATTATAAGAAACTCTTT	CATWLSPYYKKLF	TRGV2	.	TRGJ1	11	-1	-1	21
25	2.095522287975055E-4	TGTGCCTTGTGGGAGGGGACGATCCCGCCCCCGCCGCGTTATAAGAAACTCTTT	CALWEGTIPPPPRYKKLF	TRGV9	.	TRGJ1	15	-1	-1	38
25	2.095522287975055E-4	TGTGCCTTGTGGGAGGTTCTGGAGTTGGGCAAAAAAATCAAGGTATTT	CALWEVLELGKKIKVF	TRGV9	.	TRGJP	16	-1	-1	21
25	2.095522287975055E-4	TGTGCCTTGTGGGAGGGAACGAGACCGAATTATTATAAGAAACTCTTT	CALWEGTRPNYYKKLF	TRGV9	.	TRGJ1	15	-1	-1	25
25	2.095522287975055E-4	TGTGCCTTGTGGGAGGAACCTGGTGGGGGCAAAAAAATCAAGGTATTT	CALWEEPGGGKKIKVF	TRGV9	.	TRGJP	15	-1	-1	26
25	2.095522287975055E-4	TGTGCTGCGTGGGATTATTTGTTTCTCTATTATAAGAAACTCTTT	CAAWDYLFLYYKKLF	TRGV10	.	TRGJ1	16	-1	-1	27
25	2.095522287975055E-4	TGTGCCTTGTGGGAGGTGCTTCCGGCGACTGAAAAGAAACTCTTT	CALWEVLPATEKKLF	TRGV9	.	TRGJ1	18	-1	-1	33
25	2.095522287975055E-4	TGTGCCTTGTGGGAGGTGCGGGGGAATTATTATAAGAAACTCTTT	CALWEVRGNYYKKLF	TRGV9	.	TRGJ1	18	-1	-1	23
25	2.095522287975055E-4	TGTGCCTTGTGGGAGGTGCAATGGGGTTATTATAAGAAACTCTTT	CALWEVQWGYYKKLF	TRGV9	.	TRGJ1	19	-1	-1	26
25	2.095522287975055E-4	TGTGCCACCTGGGACGGGCGGGGGAATTATTATAAGAAACTCTTT	CATWDGRGNYYKKLF	TRGV2	.	TRGJ1	18	-1	-1	23
25	2.095522287975055E-4	TGTGCTGCGTGGGACAATACCACTGGTTGGTTCAAGATATTT	CAAWDNTTGWFKIF	TRGV10	.	TRGJP1	13	-1	-1	16
25	2.095522287975055E-4	TGTGCCTTGTGGGAGGTCCGACTTTATTATAAGAAACTCTTT	CALWEVRLYYKKLF	TRGV9	.	TRGJ1	16	-1	-1	23
25	2.095522287975055E-4	TGTGCCTTGTGGGAGGTGCTCCGGGGTTATAAGAAACTCTTT	CALWEVLRGYKKLF	TRGV9	.	TRGJ1	21	-1	-1	26
25	2.095522287975055E-4	TGTGCCTTGTGGGAGGTGCCCGCCCCCTATAAGAAACTCTTT	CALWEVPAPYKKLF	TRGV9	.	TRGJ1	24	-1	-1	27
25	2.095522287975055E-4	TGTGCCTTGTGGGAGGTGCAGAGTGATTATAAGAAACTCTTT	CALWEVQSDYKKLF	TRGV9	.	TRGJ1	19	-1	-1	25
25	2.095522287975055E-4	TGTGCCTTGTGGGAGGGCCGCGATTATTATAAGAAACTCTTT	CALWEGRDYYKKLF	TRGV9	.	TRGJ1	15	-1	-1	22
25	2.095522287975055E-4	TGTGCCTTGTGGGTAAGTTTTTATTATAAGAAACTCTTT	CALWVSFYYKKLF	TRGV9	.	TRGJ1	12	-1	-1	20
25	2.095522287975055E-4	TGTGCCTTGTGGGAGGATGATTATTATAAGAAACTCTTT	CALWEDDYYKKLF	TRGV9	.	TRGJ1	15	-1	-1	19
25	2.095522287975055E-4	TGTGCCTTGTGGGAGATGCATTATTATAAGAAACTCTTT	CALWEMHYYKKLF	TRGV9	.	TRGJ1	19	-1	-1	19
25	2.095522287975055E-4	TGTGCCACCTGGGACGGTTCTTATTATAAGAAACTCTTT	CATWDGSYYKKLF	TRGV2	.	TRGJ1	16	-1	-1	20
25	2.095522287975055E-4	TGTGCCTTGTGGGAGGTGCTTTATAAGAAACTCTTT	CALWEVLYKKLF	TRGV9	.	TRGJ1	18	-1	-1	20
25	2.095522287975055E-4	TGTGCCACCTGGGACAGGCCTTATAAGAAACTCTTT	CATWDRPYKKLF	TRGV7	.	TRGJ1	20	-1	-1	20
25	2.095522287975055E-4	TGTGCTGCGTGGGATGAAGAGAAGAAACTCTTT	CAAWDEEKKLF	TRGV10	.	TRGJ1	14	-1	-1	21
25	2.095522287975055E-4	TGTGCCTTGTGGGGTCATTATAAGAAACTCTTT	CALWGHYKKLF	TRGV9	.	TRGJ1	12	-1	-1	16
25	2.095522287975055E-4	TGTGCCACCTGGGATAGGCAACTCTTT	CATWDRQLF	TRGV8	.	TRGJ1	18	-1	-1	13
25	2.095522287975055E-4	TGTGCTGCCACCAAACTCTTT	CAATKLF	TRGV10	.	TRGJ1	7	-1	-1	12
25	2.095522287975055E-4	TGTGCTGCGTGGGCGTATCTGGGTTATAAGAAACTCTTT	CAAWAYLGYKKLF	TRGV10	.	TRGJ1	12	-1	-1	23
25	2.095522287975055E-4	TGTGCCTTGTGGGAGCTCCTTGGGGATAAGAAACTCTTT	CALWELLGDKKLF	TRGV9	.	TRGJ1	14	-1	-1	25
25	2.095522287975055E-4	TGTGCCTTGTGGGAGACCCAAGGTTATAAGAAACTCTTT	CALWETQGYKKLF	TRGV9	.	TRGJ1	14	-1	-1	23
25	2.095522287975055E-4	TGTGCTGCGTGGGATAGGAATTATAAGAAACTCTTT	CAAWDRNYKKLF	TRGV10	.	TRGJ1	14	-1	-1	19
25	2.095522287975055E-4	TGTGCTGCGTGGAACACTGGTTGGTTCAAGATATTT	CAAWNTGWFKIF	TRGV10	.	TRGJP1	11	-1	-1	14
25	2.095522287975055E-4	TGTGCCTTGTGTCAATATTATAAGAAACTCTTT	CALCQYYKKLF	TRGV9	.	TRGJ1	10	-1	-1	15
25	2.095522287975055E-4	TGTGCCTTGTGGGAGTTAGAAAAGAAACTCTTT	CALWELEKKLF	TRGV9	.	TRGJ1	14	-1	-1	21
25	2.095522287975055E-4	TGTGCCTTGTGGGAGCCCTTTGGGAAACTCTTT	CALWEPFGKLF	TRGV9	.	TRGJ1	14	-1	-1	23
25	2.095522287975055E-4	TGTGCCACCTGGGACAGGCGGGAGAAACTCTTT	CATWDRREKLF	TRGV3	.	TRGJ1	18	-1	-1	22
25	2.095522287975055E-4	TGTGCTGCGTGGGATACCCAGAAACTCTTT	CAAWDTQKLF	TRGV10	.	TRGJ1	14	-1	-1	19
25	2.095522287975055E-4	TGTGCCTGGCCGTATTATAAGAAACTCTTT	CAWPYYKKLF	TRGV9	.	TRGJ1	6	-1	-1	12
25	2.095522287975055E-4	TGTGCTCCCCATTATAAGAAACTCTTT	CAPHYKKLF	TRGV10	.	TRGJ1	5	-1	-1	10
25	2.095522287975055E-4	TGTGCTGCGTGTCAACCTACCACTGGTTGGTTCAAGATATTT	CAACQPTTGWFKIF	TRGV10	.	TRGJP1	10	-1	-1	17
25	2.095522287975055E-4	TGTGCCACCTGGGATATAGGGTGGTATTATAAGAAACTCTTT	CATWDIGWYYKKLF	TRGV8	.	TRGJ1	15	-1	-1	24
25	2.095522287975055E-4	TGTGCCTTGTGGGAGTCGAATTATTATAAGAAACTCTTT	CALWESNYYKKLF	TRGV9	.	TRGJ2	14	-1	-1	15
25	2.095522287975055E-4	TGTGCCTTGTGGGAGGCGGTATATTATAAGAAACTCTTT	CALWEAVYYKKLF	TRGV9	.	TRGJ1	15	-1	-1	21
25	2.095522287975055E-4	TGTGCCCCATATTATAAGAAACTCTTT	CAPYYKKLF	TRGV9	.	TRGJ1	5	-1	-1	9
25	2.095522287975055E-4	TGTGCTGCGTGGGATGAGGAAGGCACTGGTTGGTTCAAGATATTT	CAAWDEEGTGWFKIF	TRGV10	.	TRGJP1	14	-1	-1	23
25	2.095522287975055E-4	TGTGCCTTGTGGGAGGTCCCTTCGAATTATTATAAGAAACTCTTT	CALWEVPSNYYKKLF	TRGV9	.	TRGJ1	16	-1	-1	20
25	2.095522287975055E-4	TGTGCCTTGTGGGAGACACGGAATTATTATAAGAAACTCTTT	CALWETRNYYKKLF	TRGV9	.	TRGJ1	14	-1	-1	20
24	2.0117013964560527E-4	TGTGCCTTGTGGGAGGCCTATCAAGAGTTGGGCAAAAAAATCAAGGTATTT	CALWEAYQELGKKIKVF	TRGV9	.	TRGJP	15	-1	-1	21
24	2.0117013964560527E-4	TGTGCCTTGTGGGAGGTGCATGGGTTGGGCAAAAAAATCAAGGTATTT	CALWEVHGLGKKIKVF	TRGV9	.	TRGJP	19	-1	-1	17
24	2.0117013964560527E-4	TGTGCCTTGTGGGAGGAAGCGGAGTTGGGCAAAAAAATCAAGGTATTT	CALWEEAELGKKIKVF	TRGV9	.	TRGJP	15	-1	-1	21
24	2.0117013964560527E-4	TGTGCCACCTGGGATAGGGGGGCGAGTAGTGATTGGATCAAGACGTTT	CATWDRGASSDWIKTF	TRGV8	.	TRGJP2	17	-1	-1	24
24	2.0117013964560527E-4	TGTGCTGCGTGGGATATTCAACTCCAGGGTTATAAGAAACTCTTT	CAAWDIQLQGYKKLF	TRGV10	.	TRGJ1	14	-1	-1	29
24	2.0117013964560527E-4	TGTGCCTTGTGGGAGGTGCTATCGGATTATTATAAGAAACTCTTT	CALWEVLSDYYKKLF	TRGV9	.	TRGJ1	18	-1	-1	21
24	2.0117013964560527E-4	TGTGCCTTGTGGGAGGTGCTATGGGATTATTATAAGAAACTCTTT	CALWEVLWDYYKKLF	TRGV9	.	TRGJ1	18	-1	-1	25
24	2.0117013964560527E-4	TGTGCCTTGTGGGAGGGCGCCGTCAATTATTATAAGAAACTCTTT	CALWEGAVNYYKKLF	TRGV9	.	TRGJ2	15	-1	-1	24
24	2.0117013964560527E-4	TGTGCCTTGTGGGAGGCCCCATGGTATTATAAGAAACTCTTT	CALWEAPWYYKKLF	TRGV9	.	TRGJ1	15	-1	-1	24
24	2.0117013964560527E-4	TGTGCCTTGTGGGAGGGCCCCGATTTCGATCGGAAACTCTTT	CALWEGPDFDRKLF	TRGV9	.	TRGJ1	15	-1	-1	32
24	2.0117013964560527E-4	TGTGCTGCGTGGGATTGTGGTGATTGGATCAAGACGTTT	CAAWDCGDWIKTF	TRGV10	.	TRGJP2	15	-1	-1	13
24	2.0117013964560527E-4	TGTGCCTTGTGGGACGACTCCATTTATAAGAAACTCTTT	CALWDDSIYKKLF	TRGV9	.	TRGJ1	13	-1	-1	23
24	2.0117013964560527E-4	TGTGCCTTGTGGGAGCAAACTTATTATAAGAAACTCTTT	CALWEQTYYKKLF	TRGV9	.	TRGJ1	14	-1	-1	20
24	2.0117013964560527E-4	TGTGCCTTGTGGGAGGTAGATTATTATAAGAAACTCTTT	CALWEVDYYKKLF	TRGV9	.	TRGJ1	16	-1	-1	19
24	2.0117013964560527E-4	TGTGCTGCGTGGGGCGATTATTATAAGAAACTCTTT	CAAWGDYYKKLF	TRGV10	.	TRGJ1	12	-1	-1	16
24	2.0117013964560527E-4	TGTGCTGCGTGGGATCTCGACTGGTTCAAGATATTT	CAAWDLDWFKIF	TRGV10	.	TRGJP1	14	-1	-1	21
24	2.0117013964560527E-4	TGTGCCTTGTGGGAGACTTATTATAAGAAACTCTTT	CALWETYYKKLF	TRGV9	.	TRGJ1	14	-1	-1	14
24	2.0117013964560527E-4	TGTGCCACCTGGGACAGGCTCTCTAAGAAACTCTTT	CATWDRLSKKLF	TRGV3	.	TRGJ1	18	-1	-1	23
24	2.0117013964560527E-4	TGTGCTGCGTGGTTCACCACTGGTTGGTTCAAGATATTT	CAAWFTTGWFKIF	TRGV10	.	TRGJP1	11	-1	-1	15
24	2.0117013964560527E-4	TGTGCTGCGTGGGGTCTTGCTGGTTGGTTCAAGATATTT	CAAWGLAGWFKIF	TRGV10	.	TRGJP1	12	-1	-1	19
24	2.0117013964560527E-4	TGTGCCTTGTGGGGGAGTTTAAGCTGGTTCAAGATATTT	CALWGSLSWFKIF	TRGV9	.	TRGJP1	12	-1	-1	24
24	2.0117013964560527E-4	TGTGCCTTGTGGGAGGTCGGTTATTATAAGAAACTCTTT	CALWEVGYYKKLF	TRGV9	.	TRGJ1	16	-1	-1	20
24	2.0117013964560527E-4	TGTGCCACCTGGGACGGTAGTGATTGGATCAAGACGTTT	CATWDGSDWIKTF	TRGV2	.	TRGJP2	16	-1	-1	16
24	2.0117013964560527E-4	TGTGCCTTGTGGGAGGTCCCCGCCAAGAAACTCTTT	CALWEVPAKKLF	TRGV9	.	TRGJ1	16	-1	-1	24
24	2.0117013964560527E-4	TGTGCTGCGTCGATCTATTATAAGAAACTCTTT	CAASIYYKKLF	TRGV10	.	TRGJ1	9	-1	-1	9
24	2.0117013964560527E-4	TGTGCTGCGTGGGATCATCATAAGAAACTCTTT	CAAWDHHKKLF	TRGV10	.	TRGJ1	14	-1	-1	13
24	2.0117013964560527E-4	TGTGCTGCGTGGGACTATTATAAGAAACTCTTT	CAAWDYYKKLF	TRGV10	.	TRGJ1	16	-1	-1	15
24	2.0117013964560527E-4	TGTGCCTTGTGGGAGGGGTATAAGAAACTCTTT	CALWEGYKKLF	TRGV9	.	TRGJ1	15	-1	-1	18
24	2.0117013964560527E-4	TGTGCCTTGAAATTTTATTATAAGAAACTCTTT	CALKFYYKKLF	TRGV9	.	TRGJ1	8	-1	-1	14
24	2.0117013964560527E-4	TGTGCTGCGTGGGGATTTAAGAAACTCTTT	CAAWGFKKLF	TRGV10	.	TRGJ1	16	-1	-1	14
24	2.0117013964560527E-4	TGTGCTGCGTGGGATCGGAAGAAACTCTTT	CAAWDRKKLF	TRGV10	.	TRGJ1	14	-1	-1	18
24	2.0117013964560527E-4	TGTGCCACCTGGGACGGAGGAGGCCTCTTT	CATWDGGGLF	TRGV2	.	TRGJ1	16	-1	-1	24
24	2.0117013964560527E-4	TGTGCCTTGTGGGAGGTCCCGAATTATTATAAGAAACTCTTT	CALWEVPNYYKKLF	TRGV9	.	TRGJ1	16	-1	-1	19
24	2.0117013964560527E-4	TGTGCCTTGTGGGAGGTGTTTAATTATTATAAGAAACTCTTT	CALWEVFNYYKKLF	TRGV9	.	TRGJ1	17	-1	-1	21
24	2.0117013964560527E-4	TGTGCCTTGTGGGAGGTGAGGGTCTATTATAAGAAACTCTTT	CALWEVRVYYKKLF	TRGV9	.	TRGJ1	17	-1	-1	24
24	2.0117013964560527E-4	TGTGCCTTGTGGGAGGCAGAGGGGTATTATAAGAAACTCTTT	CALWEAEGYYKKLF	TRGV9	.	TRGJ1	15	-1	-1	24
24	2.0117013964560527E-4	TGTGCCACCTGGGATAGTAGTGATTGGATCAAGACGTTT	CATWDSSDWIKTF	TRGV8	.	TRGJP2	16	-1	-1	13
24	2.0117013964560527E-4	TGTGCCACCTGGGACGGGCCGGATTATAAGAAACTCTTT	CATWDGPDYKKLF	TRGV2	.	TRGJ1	19	-1	-1	22
24	2.0117013964560527E-4	TGTGCCACCTGGGACGGGCGGGATAAGAAACTCTTT	CATWDGRDKKLF	TRGV2	.	TRGJ1	18	-1	-1	22
24	2.0117013964560527E-4	TGTGCTGCGTGGGAACTCAATAAGAAACTCTTT	CAAWELNKKLF	TRGV10	.	TRGJ1	13	-1	-1	19
24	2.0117013964560527E-4	TGTGCCACCTGGGACGGGCCTCACCTTGGGTATAAGAAACTCTTT	CATWDGPHLGYKKLF	TRGV2	.	TRGJ1	19	-1	-1	30
23	1.9278805049370505E-4	TGTGCCTTGTGGGAGGGACCTCAAGAGTTGGGCAAAAAAATCAAGGTATTT	CALWEGPQELGKKIKVF	TRGV9	.	TRGJP	21	-1	-1	21
23	1.9278805049370505E-4	TGTGCTGCGTGGTTAGATGACACGATCTGGGGTTATAAGAAACTCTTT	CAAWLDDTIWGYKKLF	TRGV10	.	TRGJ1	11	-1	-1	32
23	1.9278805049370505E-4	TGTGCTGCGTGGGATTTTTCGGCCGAGGGTTGGTTCAAGATATTT	CAAWDFSAEGWFKIF	TRGV10	.	TRGJP1	15	-1	-1	27
23	1.9278805049370505E-4	TGTGCCTTGTGGGGGGTCGAGTTGGGCAAAAAAATCAAGGTATTT	CALWGVELGKKIKVF	TRGV9	.	TRGJP	16	-1	-1	18
23	1.9278805049370505E-4	TGTGCCACCTGGGACACCACCCCATTTTATTATAAGAAACTCTTT	CATWDTTPFYYKKLF	TRGV7	.	TRGJ1	15	-1	-1	26
23	1.9278805049370505E-4	TGTGCCACCTGGAGGTGTGGTAGTAGTGATTGGATCAAGACGTTT	CATWRCGSSDWIKTF	TRGV2	.	TRGJP2	11	-1	-1	20
23	1.9278805049370505E-4	TGTGCCTTGTGGGAGGTGCAAAGTGATTATAAGAAACTCTTT	CALWEVQSDYKKLF	TRGV9	.	TRGJ1	19	-1	-1	25
23	1.9278805049370505E-4	TGTGCCTTGTGGGTGAAGACCTATTATAAGAAACTCTTT	CALWVKTYYKKLF	TRGV9	.	TRGJ1	12	-1	-1	21
23	1.9278805049370505E-4	TGTGCCTTGTGGGAGGTGTTAGCTTATAAGAAACTCTTT	CALWEVLAYKKLF	TRGV9	.	TRGJ1	17	-1	-1	23
23	1.9278805049370505E-4	TGTGCCTTGTGGGAGGTGAGATATTATAAGAAACTCTTT	CALWEVRYYKKLF	TRGV9	.	TRGJ1	17	-1	-1	21
23	1.9278805049370505E-4	TGTGCTGCCCCCCCCACTGGTTGGTTCAAGATATTT	CAAPPTGWFKIF	TRGV10	.	TRGJP1	7	-1	-1	13
23	1.9278805049370505E-4	TGTGCCTTGTCGGGGGGTTATTATAAGAAACTCTTT	CALSGGYYKKLF	TRGV9	.	TRGJ1	17	-1	-1	17
23	1.9278805049370505E-4	TGTGCCACCTGGGACACCCGCCGAAAGAAACTCTTT	CATWDTRRKKLF	TRGV5	.	TRGJ2	15	-1	-1	24
23	1.9278805049370505E-4	TGTGCTGCGACGAATTATTATAAGAAACTCTTT	CAATNYYKKLF	TRGV10	.	TRGJ1	8	-1	-1	10
23	1.9278805049370505E-4	TGTGCCTTGCCCCCTTATTATAAGAAACTCTTT	CALPPYYKKLF	TRGV9	.	TRGJ1	8	-1	-1	14
23	1.9278805049370505E-4	TGTGCCACCTGGGATGGTAAGAAACTCTTT	CATWDGKKLF	TRGV4	.	TRGJ1	16	-1	-1	17
23	1.9278805049370505E-4	TGTGCCTTGTGGGAGGTGCTAGGTCCTTATTATAAGAAACTCTTT	CALWEVLGPYYKKLF	TRGV9	.	TRGJ1	18	-1	-1	26
23	1.9278805049370505E-4	TGTGCTGCGTGGGATTTTGCCACTGGTTGGTTCAAGATATTT	CAAWDFATGWFKIF	TRGV10	.	TRGJP1	15	-1	-1	19
23	1.9278805049370505E-4	TGTGCTGCGTGGGATCGTAAGAGTTATTATAAGAAACTCTTT	CAAWDRKSYYKKLF	TRGV10	.	TRGJ1	19	-1	-1	20
23	1.9278805049370505E-4	TGTGCCTTGTGGGAGCCGGGGGGCTGGTATAAGAAACTCTTT	CALWEPGGWYKKLF	TRGV9	.	TRGJ1	14	-1	-1	27
23	1.9278805049370505E-4	TGTGCCTTGTGGGAGGTAGCAGGGCCTTATAAGAAACTCTTT	CALWEVAGPYKKLF	TRGV9	.	TRGJ1	20	-1	-1	26
23	1.9278805049370505E-4	TGTGCCACCTGGGATTTAGAAAATTATTATAAGAAACTCTTT	CATWDLENYYKKLF	TRGV8	.	TRGJ1	14	-1	-1	21
23	1.9278805049370505E-4	TGTGCCACCTGGGACGGGCGGGGTTATAAGAAACTCTTT	CATWDGRGYKKLF	TRGV2	.	TRGJ2	18	-1	-1	23
23	1.9278805049370505E-4	TGTGCTGCGTGGGATTCTATCTATAAGAAACTCTTT	CAAWDSIYKKLF	TRGV10	.	TRGJ1	15	-1	-1	17
23	1.9278805049370505E-4	TGTGCCTTTTATACCACTGGTTGGTTCAAGATATTT	CAFYTTGWFKIF	TRGV9	.	TRGJP1	7	-1	-1	9
23	1.9278805049370505E-4	TGTGCCTTGTGGGAGCTCTATTATAAGAAACTCTTT	CALWELYYKKLF	TRGV9	.	TRGJ1	14	-1	-1	18
23	1.9278805049370505E-4	TGTGCCTTGTGCCTTTATTATAAGAAACTCTTT	CALCLYYKKLF	TRGV9	.	TRGJ1	10	-1	-1	14
23	1.9278805049370505E-4	TGTGCTGCGTGGGTTGAAGGTGGTTGGTTCAAGATATTT	CAAWVEGGWFKIF	TRGV10	.	TRGJP1	12	-1	-1	20
23	1.9278805049370505E-4	TGTGCTGCGTGGGAGACCCCTTATTATAAGAAACTCTTT	CAAWETPYYKKLF	TRGV10	.	TRGJ1	13	-1	-1	20
23	1.9278805049370505E-4	TGTGCCTTGTGGCCCCTGGTTAATTATAAGAAACTCTTT	CALWPLVNYKKLF	TRGV9	.	TRGJ1	11	-1	-1	22
23	1.9278805049370505E-4	TGTGCCACCTGGGACAGGCAGGGTTATAAGAAACTCTTT	CATWDRQGYKKLF	TRGV3	.	TRGJ1	18	-1	-1	23
23	1.9278805049370505E-4	TGTGCTGCGTGGGGTCTTAAGAAACTCTTT	CAAWGLKKLF	TRGV10	.	TRGJ1	12	-1	-1	17
23	1.9278805049370505E-4	TGTGCTGCGTGGGATTGGAGGAGGGATAAGAAACTCTTT	CAAWDWRRDKKLF	TRGV10	.	TRGJ1	15	-1	-1	25
23	1.9278805049370505E-4	TGTGCCTTGTGGGACCCCGATTATTATAAGAAACTCTTT	CALWDPDYYKKLF	TRGV9	.	TRGJ1	13	-1	-1	19
23	1.9278805049370505E-4	TGTGCTGCGTGGGATAGGGTCAAGCAGAAACTCTTT	CAAWDRVKQKLF	TRGV10	.	TRGJ1	14	-1	-1	25
22	1.8440596134180483E-4	TGTGCCTTGTGGGAGGCAAGGCCAACGAGTTTGGGCAAAAAAATCAAGGTATTT	CALWEARPTSLGKKIKVF	TRGV9	.	TRGJP	15	-1	-1	16
22	1.8440596134180483E-4	TGTGCCACCTGGGACGGGCCCCCTGATTACCTTTATTATAAGAAACTCTTT	CATWDGPPDYLYYKKLF	TRGV2	.	TRGJ1	20	-1	-1	32
22	1.8440596134180483E-4	TGTGCTGCGTGGGCCCTCGGGGGGGCCACTGGTTGGTTCAAGATATTT	CAAWALGGATGWFKIF	TRGV10	.	TRGJP1	12	-1	-1	25
22	1.8440596134180483E-4	TGTGCCTTGTGGGACACACTACGGAAGAATTATTATAAGAAACTCTTT	CALWDTLRKNYYKKLF	TRGV9	.	TRGJ1	13	-1	-1	26
22	1.8440596134180483E-4	TGTGCCTTGTGGGAGTCCCTAAGGTTGGGCAAAAAAATCAAGGTATTT	CALWESLRLGKKIKVF	TRGV9	.	TRGJP	14	-1	-1	20
22	1.8440596134180483E-4	TGTGCCTTGTGGGAGGTGCACTTTTCGAATTATTATAAGAAACTCTTT	CALWEVHFSNYYKKLF	TRGV9	.	TRGJ1	20	-1	-1	23
22	1.8440596134180483E-4	TGTGCCTTGTGGGAGGTGGTGGAATATTATAAGAAACTCTTT	CALWEVVEYYKKLF	TRGV9	.	TRGJ1	17	-1	-1	21
22	1.8440596134180483E-4	TGTGCTGCGTGGGATTCGAGTTATTATAAGAAACTCTTT	CAAWDSSYYKKLF	TRGV10	.	TRGJ1	15	-1	-1	13
22	1.8440596134180483E-4	TGTGCTGCGTGGGATGAGGGGAGTTATAAGAAACTCTTT	CAAWDEGSYKKLF	TRGV10	.	TRGJ1	14	-1	-1	23
22	1.8440596134180483E-4	TGTGCCTTGTGGGAGTTGAATTATTATAAGAAACTCTTT	CALWELNYYKKLF	TRGV9	.	TRGJ1	17	-1	-1	17
22	1.8440596134180483E-4	TGTGCCTTGTGGGAGCCGAATTATTATAAGAAACTCTTT	CALWEPNYYKKLF	TRGV9	.	TRGJ1	14	-1	-1	16
22	1.8440596134180483E-4	TGTGCTGCGTGGGATTGGGGTTATAAGAAACTCTTT	CAAWDWGYKKLF	TRGV10	.	TRGJ1	15	-1	-1	20
22	1.8440596134180483E-4	TGTGCTGCGTGGGACCCTTATTATAAGAAACTCTTT	CAAWDPYYKKLF	TRGV10	.	TRGJ1	13	-1	-1	17
22	1.8440596134180483E-4	TGTGCCTTGTGGGAGGGACGTAATAAGAAACTCTTT	CALWEGRNKKLF	TRGV9	.	TRGJ2	15	-1	-1	22
22	1.8440596134180483E-4	TGTGCCACCTGGGATAATTATTATAAGAAACTCTTT	CATWDNYYKKLF	TRGV8	.	TRGJ1	15	-1	-1	15
22	1.8440596134180483E-4	TGTGCCACCTGGGATCATTATAAGAAACTCTTT	CATWDHYKKLF	TRGV8	.	TRGJ1	14	-1	-1	13
22	1.8440596134180483E-4	TGTGCCACCTGGGACAGGCTTGGGAAACTCTTT	CATWDRLGKLF	TRGV3	.	TRGJ1	21	-1	-1	23
22	1.8440596134180483E-4	TGTGCTGCGTGGGAAACTAAGAAACTCTTT	CAAWETKKLF	TRGV10	.	TRGJ1	13	-1	-1	17
22	1.8440596134180483E-4	TGTGCCTTGTTTTTGTATAAGAAACTCTTT	CALFLYKKLF	TRGV9	.	TRGJ1	9	-1	-1	15
22	1.8440596134180483E-4	TGTGCCACCTGGGACGGGGAGAAACTCTTT	CATWDGEKLF	TRGV7	.	TRGJ1	17	-1	-1	19
22	1.8440596134180483E-4	TGTGCTGCGCCTCCAACCAAACTCTTT	CAAPPTKLF	TRGV10	.	TRGJ1	8	-1	-1	18
22	1.8440596134180483E-4	TGTGCTGCGTGGGATATCGATACCACTGGTTGGTTCAAGATATTT	CAAWDIDTTGWFKIF	TRGV10	.	TRGJP1	14	-1	-1	19
22	1.8440596134180483E-4	TGTGCCTTGTGGGAGGTGCTAAATTATTATAAGAAACTCTTT	CALWEVLNYYKKLF	TRGV9	.	TRGJ1	18	-1	-1	21
22	1.8440596134180483E-4	TGTGCCTTGTGGGAGGTGCTAAAGTTTTATAAGAAACTCTTT	CALWEVLKFYKKLF	TRGV9	.	TRGJ1	18	-1	-1	26
22	1.8440596134180483E-4	TGTGCTGCGTGGGATTCAGTTTATTATAAGAAACTCTTT	CAAWDSVYYKKLF	TRGV10	.	TRGJ1	15	-1	-1	20
22	1.8440596134180483E-4	TGTGCTGCGTGGGATCGGGCGATGTCAAAGAAACTCTTT	CAAWDRAMSKKLF	TRGV10	.	TRGJ1	14	-1	-1	27
22	1.8440596134180483E-4	TGTGCTGCGTGGGTCCATTATTATAAGAAACTCTTT	CAAWVHYYKKLF	TRGV10	.	TRGJ1	12	-1	-1	16
22	1.8440596134180483E-4	TGTGCTGCGTGGGGCCCCGCGACCCAGCGGCTCTTT	CAAWGPATQRLF	TRGV10	.	TRGJ1	12	-1	-1	30
22	1.8440596134180483E-4	TGTGCTGCGTGGGATTCGCAGGAGGGGAAACTCTTT	CAAWDSQEGKLF	TRGV10	.	TRGJ1	15	-1	-1	26
22	1.8440596134180483E-4	TGTGCTGCGTGGGATTGGGCCCCGGGGGGACTCTTT	CAAWDWAPGGLF	TRGV10	.	TRGJ1	15	-1	-1	29
22	1.8440596134180483E-4	TGTGCTGCGTGGGACCATTATTATAAGAAACTCTTT	CAAWDHYYKKLF	TRGV10	.	TRGJ1	13	-1	-1	16
22	1.8440596134180483E-4	TGTGCCTTGTGGACTCTTTATTATAAGAAACTCTTT	CALWTLYYKKLF	TRGV9	.	TRGJ1	11	-1	-1	17
22	1.8440596134180483E-4	TGTGCCAGCCCGTTCCCCCTTGCTAGGAAACTCTTT	CASPFPLARKLF	TRGV3	.	TRGJ1	6	-1	-1	23
22	1.8440596134180483E-4	TGTGCCACCTGGGACGGAAAGAAACTCTTT	CATWDGKKLF	TRGV2	.	TRGJ1	16	-1	-1	18
22	1.8440596134180483E-4	TGTGCCACCTGGGACAGGAAGAAACTCTTT	CATWDRKKLF	TRGV3	.	TRGJ1	17	-1	-1	18
22	1.8440596134180483E-4	TGTGCCTTGTGGTCACAAGAGTTGGGCAAAAAAATCAAGGTATTT	CALWSQELGKKIKVF	TRGV9	.	TRGJP	11	-1	-1	15
22	1.8440596134180483E-4	TGTGCTGCGTGGGATTTGGGTAGTGATTGGATCAAGACGTTT	CAAWDLGSDWIKTF	TRGV10	.	TRGJP2	15	-1	-1	19
22	1.8440596134180483E-4	TGTGCCTTGTGGGAGGTGCGAGTTTATTATAAGAAACTCTTT	CALWEVRVYYKKLF	TRGV9	.	TRGJ1	18	-1	-1	23
22	1.8440596134180483E-4	TGTGCTGCGTGGGGCTGGGATTATTATAAGAAACTCTTT	CAAWGWDYYKKLF	TRGV10	.	TRGJ1	12	-1	-1	19
22	1.8440596134180483E-4	TGTGCCTTGTGGGAGGTGTGGTATTATAAGAAACTCTTT	CALWEVWYYKKLF	TRGV9	.	TRGJ1	17	-1	-1	21
22	1.8440596134180483E-4	TGTGCCTTGTGGGAGGTGCGTGATTATAAGAAACTCTTT	CALWEVRDYKKLF	TRGV9	.	TRGJ1	18	-1	-1	22
22	1.8440596134180483E-4	TGTGCCACCTGGGATAGGAATTATTATAAGAAACTCTTT	CATWDRNYYKKLF	TRGV8	.	TRGJ1	17	-1	-1	17
22	1.8440596134180483E-4	TGTGCTGCGTGGGATTGGAATTATAAGAAACTCTTT	CAAWDWNYKKLF	TRGV10	.	TRGJ1	15	-1	-1	19
22	1.8440596134180483E-4	TGTGCTGCGTGGACTTATTATAAGAAACTCTTT	CAAWTYYKKLF	TRGV10	.	TRGJ1	11	-1	-1	11
22	1.8440596134180483E-4	TGTGCCTTGTATTGGTATTATAAGAAACTCTTT	CALYWYYKKLF	TRGV9	.	TRGJ1	9	-1	-1	15
21	1.7602387218990461E-4	TGTGCCTTGTGGGATGTAGACCCCGACAATGACAAGTTGGGCAAAAAAATCAAGGTATTT	CALWDVDPDNDKLGKKIKVF	TRGV9	.	TRGJP	28	-1	-1	34
21	1.7602387218990461E-4	TGTGCCTTGTGGGAGCCACTAATCCCGAGACGATATTATAAGAAACTCTTT	CALWEPLIPRRYYKKLF	TRGV9	.	TRGJ1	14	-1	-1	33
21	1.7602387218990461E-4	TGTGCCTTGTGGGAGGTCGCGTTCCTGCCGAATTATTATAAGAAACTCTTT	CALWEVAFLPNYYKKLF	TRGV9	.	TRGJ1	16	-1	-1	28
21	1.7602387218990461E-4	TGTGCTGCGTGGGATTATGGGGGGGACAGAAAAAATAAGAAACTCTTT	CAAWDYGGDRKNKKLF	TRGV10	.	TRGJ1	16	-1	-1	34
21	1.7602387218990461E-4	TGTGCCACCTGGGACAGGCCGGGGAGTGATTGGATCAAGACGTTT	CATWDRPGSDWIKTF	TRGV3	.	TRGJP2	19	-1	-1	24
21	1.7602387218990461E-4	TGTGCCTTGTGGGAAGTTGAGGATTATAAGAAACTCTTT	CALWEVEDYKKLF	TRGV9	.	TRGJ1	16	-1	-1	22
21	1.7602387218990461E-4	TGTGCCTTGTGGGTCATTTATTATAAGAAACTCTTT	CALWVIYYKKLF	TRGV9	.	TRGJ1	12	-1	-1	17
21	1.7602387218990461E-4	TGTGCCACCTGGGACGGGCTTACGGAGAAACTCTTT	CATWDGLTEKLF	TRGV2	.	TRGJ1	18	-1	-1	25
21	1.7602387218990461E-4	TGTGCTGCTTGGGTATATTATAAGAAACTCTTT	CAAWVYYKKLF	TRGV10	.	TRGJ1	12	-1	-1	15
21	1.7602387218990461E-4	TGTGCTGCGTGGGATGGGCATAAGAAACTCTTT	CAAWDGHKKLF	TRGV10	.	TRGJ1	14	-1	-1	19
21	1.7602387218990461E-4	TGTGCTGCGTGGGATATGAATAAGAAACTCTTT	CAAWDMNKKLF	TRGV10	.	TRGJ1	14	-1	-1	19
21	1.7602387218990461E-4	TGTGCCTTGCGCTTTTATTATAAGAAACTCTTT	CALRFYYKKLF	TRGV9	.	TRGJ1	8	-1	-1	14
21	1.7602387218990461E-4	TGTGCCCTAAATTATTATAAGAAACTCTTT	CALNYYKKLF	TRGV9	.	TRGJ1	5	-1	-1	9
21	1.7602387218990461E-4	TGTGCCACCATCTTTTTTGAGAAACTCTTT	CATIFFEKLF	TRGV2	.	TRGJ1	8	-1	-1	19
21	1.7602387218990461E-4	TGTGCTGCGTGTTGGTTCAAGATATTT	CAACWFKIF	TRGV10	.	TRGJP1	10	-1	-1	10
21	1.7602387218990461E-4	TGTGCCACCTGGGATGAGAAACTCTTT	CATWDEKLF	TRGV3	.	TRGJ1	13	-1	-1	13
21	1.7602387218990461E-4	TGTGCTGCGTGGGATTATAAAGTCGGTTATTATAAGAAACTCTTT	CAAWDYKVGYYKKLF	TRGV10	.	TRGJ1	16	-1	-1	26
21	1.7602387218990461E-4	TGTGCCTTGTGCCTCCGGGGCCCGAATTATTATAAGAAACTCTTT	CALCLRGPNYYKKLF	TRGV9	.	TRGJ1	10	-1	-1	22
21	1.7602387218990461E-4	TGTGCCTTGTGGGAGGCAAAACCAAATTATTATAAGAAACTCTTT	CALWEAKPNYYKKLF	TRGV9	.	TRGJ1	15	-1	-1	24
21	1.7602387218990461E-4	TGTGCCTTGTGTGACCCATTTTTCTATAAGAAACTCTTT	CALCDPFFYKKLF	TRGV9	.	TRGJ1	13	-1	-1	24
21	1.7602387218990461E-4	TGTGCCTTGTGGGGGGCCACTGGTTGGTTCAAGATATTT	CALWGATGWFKIF	TRGV9	.	TRGJP1	15	-1	-1	16
21	1.7602387218990461E-4	TGTGCCTTGTGGGAGGTTAGTTATTATAAGAAACTCTTT	CALWEVSYYKKLF	TRGV9	.	TRGJ1	16	-1	-1	20
21	1.7602387218990461E-4	TGTGCTGCGTGGGATTGCTATTATAAGAAACTCTTT	CAAWDCYYKKLF	TRGV10	.	TRGJ1	15	-1	-1	18
21	1.7602387218990461E-4	TGTGCTGCGTGGGATTATGATTATAAGAAACTCTTT	CAAWDYDYKKLF	TRGV10	.	TRGJ1	16	-1	-1	16
21	1.7602387218990461E-4	TGTGCCTTGTGGGAGGCCCATTATAAGAAACTCTTT	CALWEAHYKKLF	TRGV9	.	TRGJ1	15	-1	-1	19
21	1.7602387218990461E-4	TGTGCCTGGGGGGCCACTGGTTGGTTCAAGATATTT	CAWGATGWFKIF	TRGV9	.	TRGJP1	12	-1	-1	13
21	1.7602387218990461E-4	TGTGCCTTGTGGGGGAATTATAAGAAACTCTTT	CALWGNYKKLF	TRGV9	.	TRGJ1	12	-1	-1	16
21	1.7602387218990461E-4	TGTGCCACCTGGGATAGTAAGAAACTCTTT	CATWDSKKLF	TRGV3	.	TRGJ1	16	-1	-1	17
21	1.7602387218990461E-4	TGTGCCACGAAACTCTTT	CATKLF	TRGV8	.	TRGJ1	7	-1	-1	8
20	1.676417830380044E-4	TGTGCTGCGTGCCTCCCCCCAAGTAGTTCCGGGAATTATTATAAGAAACTCTTT	CAACLPPSSSGNYYKKLF	TRGV10	.	TRGJ1	10	-1	-1	32
20	1.676417830380044E-4	TGTGCCTTGTCGCGCCCAAACCCCACCACTCGCAATTATTATAAGAAACTCTTT	CALSRPNPTTRNYYKKLF	TRGV9	.	TRGJ1	9	-1	-1	29
20	1.676417830380044E-4	TGTGCCTTGTGGGAGGTGATCCCTCGGGAGTTGGGCAAAAAAATCAAGGTATTT	CALWEVIPRELGKKIKVF	TRGV9	.	TRGJP	17	-1	-1	27
20	1.676417830380044E-4	TGTGCCTTGTGGGAGATGAAGCAAGAGTTGGGCAAAAAAATCAAGGTATTT	CALWEMKQELGKKIKVF	TRGV9	.	TRGJP	17	-1	-1	20
20	1.676417830380044E-4	TGTGCTGCGTGGGACCATCAACTACCGAATTATTATAAGAAACTCTTT	CAAWDHQLPNYYKKLF	TRGV10	.	TRGJ1	13	-1	-1	25
20	1.676417830380044E-4	TGTGCCTTGTGGGAGGTTGGAGGCTTTTATTATAAGAAACTCTTT	CALWEVGGFYYKKLF	TRGV9	.	TRGJ1	16	-1	-1	26
20	1.676417830380044E-4	TGTGCCTTGTGGGAGTTTAGGGGCTATTATAAGAAACTCTTT	CALWEFRGYYKKLF	TRGV9	.	TRGJ1	14	-1	-1	24
20	1.676417830380044E-4	TGTGCCTTGTGGGAGGAGAAGAATTATTATAAGAAACTCTTT	CALWEEKNYYKKLF	TRGV9	.	TRGJ2	15	-1	-1	20
20	1.676417830380044E-4	TGTGCTGCGTGGGATTCAGGTTATTATAAGAAACTCTTT	CAAWDSGYYKKLF	TRGV10	.	TRGJ1	15	-1	-1	20
20	1.676417830380044E-4	TGTGCTGCGTGGGATAGTCTAGGGTGGTTCAAGATATTT	CAAWDSLGWFKIF	TRGV10	.	TRGJP1	14	-1	-1	21
20	1.676417830380044E-4	TGTGCCTTGTGGGAGGGGAATTATTATAAGAAACTCTTT	CALWEGNYYKKLF	TRGV9	.	TRGJ1	15	-1	-1	17
20	1.676417830380044E-4	TGTGCCACCTGGGATGAATATTATAAGAAACTCTTT	CATWDEYYKKLF	TRGV4	.	TRGJ1	15	-1	-1	15
20	1.676417830380044E-4	TGTGCTGCGTGGGATTATTCAAAGAAACTCTTT	CAAWDYSKKLF	TRGV10	.	TRGJ1	16	-1	-1	13
20	1.676417830380044E-4	TGTGCTGCGTGGGACGATTATAAGAAACTCTTT	CAAWDDYKKLF	TRGV10	.	TRGJ1	13	-1	-1	16
20	1.676417830380044E-4	TGTGCCACCTGGGATCGTTATAAGAAACTCTTT	CATWDRYKKLF	TRGV4	.	TRGJ1	14	-1	-1	17
20	1.676417830380044E-4	TGTGCCTTGGGTTATTATAAGAAACTCTTT	CALGYYKKLF	TRGV9	.	TRGJ1	8	-1	-1	11
20	1.676417830380044E-4	TGTGCCACCTGGGACCGGCTCTTT	CATWDRLF	TRGV3	.	TRGJ1	18	-1	-1	18
19	1.5925969388610417E-4	TGTGCTGCGTGGGATTATGGACGTGAGGATTATTATAAGAAACTCTTT	CAAWDYGREDYYKKLF	TRGV10	.	TRGJ1	16	-1	-1	28
19	1.5925969388610417E-4	TGTGCTGCGTGGGTTAGGGGATTCTCTTATTATAAGAAACTCTTT	CAAWVRGFSYYKKLF	TRGV10	.	TRGJ1	15	-1	-1	26
19	1.5925969388610417E-4	TGTGCTGCGTGGGATTATAGAGAGCCGTATTATAAGAAACTCTTT	CAAWDYREPYYKKLF	TRGV10	.	TRGJ1	16	-1	-1	27
19	1.5925969388610417E-4	TGTGCTGCGTGGGATCTCCCCTGGAATTATTATAAGAAACTCTTT	CAAWDLPWNYYKKLF	TRGV10	.	TRGJ1	14	-1	-1	23
19	1.5925969388610417E-4	TGTGCCTTGTGGGAGTGGCCCCCCTATTATTATAAGAAACTCTTT	CALWEWPPYYYKKLF	TRGV9	.	TRGJ1	14	-1	-1	25
19	1.5925969388610417E-4	TGTGCCTTGTGGGAGGTCCAGGGGGGCAAAAAAATCAAGGTATTT	CALWEVQGGKKIKVF	TRGV9	.	TRGJP	19	-1	-1	23
19	1.5925969388610417E-4	TGTGCCTTGTGGGAGGTGCTCTCGAATTATTATAAGAAACTCTTT	CALWEVLSNYYKKLF	TRGV9	.	TRGJ1	18	-1	-1	21
19	1.5925969388610417E-4	TGTGCCTTGTGGGAGGTGCGGGGGGTTTATTATAAGAAACTCTTT	CALWEVRGVYYKKLF	TRGV9	.	TRGJ1	18	-1	-1	26
19	1.5925969388610417E-4	TGTGCTGCGTGGGACCCTCCCCTTTATTATAAGAAACTCTTT	CAAWDPPLYYKKLF	TRGV10	.	TRGJ1	13	-1	-1	23
19	1.5925969388610417E-4	TGTGCTGCGTGGGACCCTAAGAGGCTTTATAAGAAACTCTTT	CAAWDPKRLYKKLF	TRGV10	.	TRGJ1	13	-1	-1	26
19	1.5925969388610417E-4	TGTGCCTTGTGGGAGTTCCCGAATTATTATAAGAAACTCTTT	CALWEFPNYYKKLF	TRGV9	.	TRGJ1	14	-1	-1	19
19	1.5925969388610417E-4	TGTGCCTTGTGGGAGGTGCCCTTTGATTATAAGAAACTCTTT	CALWEVPFDYKKLF	TRGV9	.	TRGJ1	21	-1	-1	25
19	1.5925969388610417E-4	TGTGCCACCTGGGACGGGCGGGGTGGTAGGTCTCCACTCTTT	CATWDGRGGRSPLF	TRGV2	.	TRGJ1	18	-1	-1	35
19	1.5925969388610417E-4	TGTGCCTTGTGGGTTTCGAATTATTATAAGAAACTCTTT	CALWVSNYYKKLF	TRGV9	.	TRGJ1	12	-1	-1	14
19	1.5925969388610417E-4	TGTGCCTTGTGGGAGGTGCAAGGGGGGTTCAAGATATTT	CALWEVQGGFKIF	TRGV9	.	TRGJP1	19	-1	-1	25
19	1.5925969388610417E-4	TGTGCCTTGTGGGAGGAAATTTCGTATAAGAAACTCTTT	CALWEEISYKKLF	TRGV9	.	TRGJ1	15	-1	-1	24
19	1.5925969388610417E-4	TGTGCCTTGTGGGAAACTAATTATTATAAGAAACTCTTT	CALWETNYYKKLF	TRGV9	.	TRGJ1	13	-1	-1	18
19	1.5925969388610417E-4	TGTGCCACCTGGCCCCCGCTTTATTATAAGAAACTCTTT	CATWPPLYYKKLF	TRGV4	.	TRGJ1	11	-1	-1	20
19	1.5925969388610417E-4	TGTGCTGCGTGGGATTGGTGGTATAAGAAACTCTTT	CAAWDWWYKKLF	TRGV10	.	TRGJ1	15	-1	-1	21
19	1.5925969388610417E-4	TGTGCTGCGTGGGATGGGAATTATAAGAAACTCTTT	CAAWDGNYKKLF	TRGV10	.	TRGJ1	14	-1	-1	19
19	1.5925969388610417E-4	TGTGCTGCGTGGGATGAGGGTTGGTTCAAGATATTT	CAAWDEGWFKIF	TRGV10	.	TRGJP1	14	-1	-1	18
19	1.5925969388610417E-4	TGTGCTGCGCCTAATCCCCAATATAAGAAACTCTTT	CAAPNPQYKKLF	TRGV10	.	TRGJ1	8	-1	-1	21
19	1.5925969388610417E-4	TGTGCCTTCATACGTGATTATTATAAGAAACTCTTT	CAFIRDYYKKLF	TRGV9	.	TRGJ1	7	-1	-1	16
19	1.5925969388610417E-4	TGTGCCTTGCCCGTTCGTTATTATAAGAAACTCTTT	CALPVRYYKKLF	TRGV9	.	TRGJ1	8	-1	-1	17
19	1.5925969388610417E-4	TGTGCCACCTGGGTTTTTTATTATAAGAAACTCTTT	CATWVFYYKKLF	TRGV4	.	TRGJ1	12	-1	-1	17
19	1.5925969388610417E-4	TGTGCCACCTGGGTGAATTATTATAAGAAACTCTTT	CATWVNYYKKLF	TRGV7	.	TRGJ1	12	-1	-1	14
19	1.5925969388610417E-4	TGTGCCACCTGGGACGGGCAATTCAAGAAACTCTTT	CATWDGQFKKLF	TRGV2	.	TRGJ1	18	-1	-1	24
19	1.5925969388610417E-4	TGTGCTGCGTGGGATTACGATAAGAAACTCTTT	CAAWDYDKKLF	TRGV10	.	TRGJ1	22	-1	-1	13
19	1.5925969388610417E-4	TGTGCTGGCGCCAATTATTATAAGAAACTCTTT	CAGANYYKKLF	TRGV10	.	TRGJ1	6	-1	-1	12
19	1.5925969388610417E-4	TGTGCCTTGTGGGATTATTATAAGAAACTCTTT	CALWDYYKKLF	TRGV9	.	TRGJ1	13	-1	-1	13
19	1.5925969388610417E-4	TGTGCCACCTGGGACAGGCCCGGGAAACTCTTT	CATWDRPGKLF	TRGV7	.	TRGJ1	19	-1	-1	23
19	1.5925969388610417E-4	TGTGCTGCGTGGGTTGGGTTCAAGATATTT	CAAWVGFKIF	TRGV10	.	TRGJP1	12	-1	-1	11
19	1.5925969388610417E-4	TGTGCCACCTGGGACCCTAAGAAACTCTTT	CATWDPKKLF	TRGV4	.	TRGJ1	13	-1	-1	17
19	1.5925969388610417E-4	TGTGCCTCTTCTAAGAAACTCTTT	CASSKKLF	TRGV4	.	TRGJ2	5	-1	-1	8
19	1.5925969388610417E-4	TGTGGATATAAGAAACTCTTT	CGYKKLF	TRGV2	.	TRGJ1	3	-1	-1	6
18	1.5087760473420396E-4	TGTGCCTTGTGGGAGCCCCAAAGATGGGGTCCGCGTCCTTATTATAAGAAACTCTTT	CALWEPQRWGPRPYYKKLF	TRGV9	.	TRGJ1	14	-1	-1	38
18	1.5087760473420396E-4	TGTGCTGCGTGGGATCCCCACTTCCCTAATACCACTGGTTGGTTCAAGATATTT	CAAWDPHFPNTTGWFKIF	TRGV10	.	TRGJP1	14	-1	-1	28
18	1.5087760473420396E-4	TGTGCTGCGTGGGATTATGGGAGAGATGGCACTGGTTGGTTCAAGATATTT	CAAWDYGRDGTGWFKIF	TRGV10	.	TRGJP1	16	-1	-1	29
18	1.5087760473420396E-4	TGTGCCACCTGGGACGAGCCTCAAGAGTTGGGCAAAAAAATCAAGGTATTT	CATWDEPQELGKKIKVF	TRGV2	.	TRGJP	19	-1	-1	21
18	1.5087760473420396E-4	TGTGCTGCGTGGGATTACGGGCCTACCACTGGTTGGTTCAAGATATTT	CAAWDYGPTTGWFKIF	TRGV10	.	TRGJP1	18	-1	-1	23
18	1.5087760473420396E-4	TGTGCCTTGTGGGAGGTGCAAGGTACCACTGGTTGGTTCAAGATATTT	CALWEVQGTTGWFKIF	TRGV9	.	TRGJP1	19	-1	-1	23
18	1.5087760473420396E-4	TGTGCTGCGTGGGATTCCGCACTTCCTTATTATAAGAAACTCTTT	CAAWDSALPYYKKLF	TRGV10	.	TRGJ1	18	-1	-1	26
18	1.5087760473420396E-4	TGTGCTGCGTGGGATGGGGAGGGGAAATATTATAAGAAACTCTTT	CAAWDGEGKYYKKLF	TRGV10	.	TRGJ1	14	-1	-1	23
18	1.5087760473420396E-4	TGTGCTGCGTGGGATGATAGGAGCACTGGTTGGTTCAAGATATTT	CAAWDDRSTGWFKIF	TRGV10	.	TRGJP1	14	-1	-1	23
18	1.5087760473420396E-4	TGTGCTGCGTGGATGGGAGGGGCCACTGGTTGGTTCAAGATATTT	CAAWMGGATGWFKIF	TRGV10	.	TRGJP1	11	-1	-1	22
18	1.5087760473420396E-4	TGTGCCTTGTGGGAGCGACCCTCCGCTTATTATAAGAAACTCTTT	CALWERPSAYYKKLF	TRGV9	.	TRGJ1	14	-1	-1	26
18	1.5087760473420396E-4	TGTGCCTTGTGGGAGGTGCTGGCGATTTATTATAAGAAACTCTTT	CALWEVLAIYYKKLF	TRGV9	.	TRGJ1	18	-1	-1	22
18	1.5087760473420396E-4	TGTGCCTTGTGGGAGGTGCCCCCCAATTATTATAAGAAACTCTTT	CALWEVPPNYYKKLF	TRGV9	.	TRGJ1	24	-1	-1	24
18	1.5087760473420396E-4	TGTGCCTTGTGGGAGGTGATGGGTCTGAGGTATAAGAAACTCTTT	CALWEVMGLRYKKLF	TRGV9	.	TRGJ1	17	-1	-1	30
18	1.5087760473420396E-4	TGTGCCTTGTGGGAGGCCACGATTTGGTATTATAAGAAACTCTTT	CALWEATIWYYKKLF	TRGV9	.	TRGJ1	15	-1	-1	27
18	1.5087760473420396E-4	TGTGCCACCTGGGACGAAGGGGGTAGTGATTGGATCAAGACGTTT	CATWDEGGSDWIKTF	TRGV2	.	TRGJP2	15	-1	-1	22
18	1.5087760473420396E-4	TGTGCCACCTATCGGAAAGAGTTGGGCAAAAAAATCAAGGTATTT	CATYRKELGKKIKVF	TRGV5	.	TRGJP	9	-1	-1	7
18	1.5087760473420396E-4	TGTGCTGCGTGGGATTATCCGAATTATTATAAGAAACTCTTT	CAAWDYPNYYKKLF	TRGV10	.	TRGJ1	16	-1	-1	13
18	1.5087760473420396E-4	TGTGCTGCGTGGGATTATGAGCCGAATTATAAGAAACTCTTT	CAAWDYEPNYKKLF	TRGV10	.	TRGJ1	16	-1	-1	25
18	1.5087760473420396E-4	TGTGCTGCGTGGGACCTCGCGCATTATTATAAGAAACTCTTT	CAAWDLAHYYKKLF	TRGV10	.	TRGJ2	13	-1	-1	19
18	1.5087760473420396E-4	TGTGCCTTGTGGGAGTCCTTAAATTATTATAAGAAACTCTTT	CALWESLNYYKKLF	TRGV9	.	TRGJ1	14	-1	-1	21
18	1.5087760473420396E-4	TGTGCCTTGTGGGAGGTTGAGAATTATTATAAGAAACTCTTT	CALWEVENYYKKLF	TRGV9	.	TRGJ1	16	-1	-1	20
18	1.5087760473420396E-4	TGTGCCTTGTGGGAGGTCTCCAATTATTATAAGAAACTCTTT	CALWEVSNYYKKLF	TRGV9	.	TRGJ1	16	-1	-1	18
18	1.5087760473420396E-4	TGTGCCTTGTGGGAGGTCCCTAATTATTATAAGAAACTCTTT	CALWEVPNYYKKLF	TRGV9	.	TRGJ1	16	-1	-1	21
18	1.5087760473420396E-4	TGTGCCTTGTGGGAGGTGCAGGGTAATTATAAGAAACTCTTT	CALWEVQGNYKKLF	TRGV9	.	TRGJ1	19	-1	-1	25
18	1.5087760473420396E-4	TGTGCCTTGTGGGAGGTGCAAGGGTATTATAAGAAACTCTTT	CALWEVQGYYKKLF	TRGV9	.	TRGJ1	19	-1	-1	24
18	1.5087760473420396E-4	TGTGCCTTGTGGGAGGGGCCTCATTATTATAAGAAACTCTTT	CALWEGPHYYKKLF	TRGV9	.	TRGJ1	18	-1	-1	22
18	1.5087760473420396E-4	TGTGCCTTGTGGGAGGGGCCCAATTATTATAAGAAACTCTTT	CALWEGPNYYKKLF	TRGV9	.	TRGJ1	18	-1	-1	21
18	1.5087760473420396E-4	TGTGCCTTGTGGGAAACCACGAATTATTATAAGAAACTCTTT	CALWETTNYYKKLF	TRGV9	.	TRGJ1	13	-1	-1	19
18	1.5087760473420396E-4	TGTGCTGCGTTAGGGACCACTGGTTGGTTCAAGATATTT	CAALGTTGWFKIF	TRGV10	.	TRGJP1	9	-1	-1	15
18	1.5087760473420396E-4	TGTGCTGCGTGGGGGCCCGCGAATTATAAGAAACTCTTT	CAAWGPANYKKLF	TRGV10	.	TRGJ1	12	-1	-1	22
18	1.5087760473420396E-4	TGTGCTGCGTGGGATTGCACTGGTTGGTTCAAGATATTT	CAAWDCTGWFKIF	TRGV10	.	TRGJP1	15	-1	-1	17
18	1.5087760473420396E-4	TGTGCTGCGTGGGATTATAAGGAATATAAGAAACTCTTT	CAAWDYKEYKKLF	TRGV10	.	TRGJ1	16	-1	-1	24
18	1.5087760473420396E-4	TGTGCTGCGTGGGATTACACTGGTTGGTTCAAGATATTT	CAAWDYTGWFKIF	TRGV10	.	TRGJP1	17	-1	-1	8
18	1.5087760473420396E-4	TGTGCTGCGTGGGATAGGCCAGATTGGATCAAGACGTTT	CAAWDRPDWIKTF	TRGV10	.	TRGJP2	14	-1	-1	21
18	1.5087760473420396E-4	TGTGCTGCGTGGGATAAGATAAGTTATAAGAAACTCTTT	CAAWDKISYKKLF	TRGV10	.	TRGJ1	14	-1	-1	23
18	1.5087760473420396E-4	TGTGCTGCGTGGGAATCTAATTATTATAAGAAACTCTTT	CAAWESNYYKKLF	TRGV10	.	TRGJ1	13	-1	-1	15
18	1.5087760473420396E-4	TGTGCTGCGAACAGACGAGATTATTATAAGAAACTCTTT	CAANRRDYYKKLF	TRGV10	.	TRGJ1	8	-1	-1	15
18	1.5087760473420396E-4	TGTGCCTTGTGGGAGGCTCCGACTGAAAAGAAACTCTTT	CALWEAPTEKKLF	TRGV9	.	TRGJ1	15	-1	-1	27
18	1.5087760473420396E-4	TGTGCCACCTGGGACGGCCCTAAGGTACGGAAACTCTTT	CATWDGPKVRKLF	TRGV2	.	TRGJ1	19	-1	-1	29
18	1.5087760473420396E-4	TGTGCCACCTGGGACGGGCTGGATTATAAGAAACTCTTT	CATWDGLDYKKLF	TRGV2	.	TRGJ1	18	-1	-1	22
18	1.5087760473420396E-4	TGTGCCACCTGGGACGGGCCTTACCGCCGGGAACTCTTT	CATWDGPYRRELF	TRGV2	.	TRGJ1	19	-1	-1	31
18	1.5087760473420396E-4	TGTGCCACCTGGGACAAGTGGGAGTTGAAGAAACTCTTT	CATWDKWELKKLF	TRGV3	.	TRGJ1	15	-1	-1	27
18	1.5087760473420396E-4	TGTGCTGCGTGGTTCACTGGTTGGTTCAAGATATTT	CAAWFTGWFKIF	TRGV10	.	TRGJP1	11	-1	-1	14
18	1.5087760473420396E-4	TGTGCTGCGTGGGATTTTTATTATAAGAAACTCTTT	CAAWDFYYKKLF	TRGV10	.	TRGJ1	15	-1	-1	17
18	1.5087760473420396E-4	TGTGCCTTGTGGGAGGTGCTCTATAAGAAACTCTTT	CALWEVLYKKLF	TRGV9	.	TRGJ1	18	-1	-1	21
18	1.5087760473420396E-4	TGTGCCACCTGGGACGGGGGGTATAAGAAACTCTTT	CATWDGGYKKLF	TRGV2	.	TRGJ1	17	-1	-1	21
18	1.5087760473420396E-4	TGTGCTGCGTGTCCTCATTATAAGAAACTCTTT	CAACPHYKKLF	TRGV10	.	TRGJ1	10	-1	-1	16
18	1.5087760473420396E-4	TGTGCTGCGTGGGTTTTCTATAAGAAACTCTTT	CAAWVFYKKLF	TRGV10	.	TRGJ1	15	-1	-1	18
18	1.5087760473420396E-4	TGTGCTGCGTGGGTCTATTATAAGAAACTCTTT	CAAWVYYKKLF	TRGV10	.	TRGJ1	12	-1	-1	15
18	1.5087760473420396E-4	TGTGCCACCTGGGACGGGCGGGAGAAACTCTTT	CATWDGREKLF	TRGV2	.	TRGJ1	18	-1	-1	22
18	1.5087760473420396E-4	TGTGCCACCTGGGACGGGGGGAAGAAACTCTTT	CATWDGGKKLF	TRGV2	.	TRGJ1	17	-1	-1	21
18	1.5087760473420396E-4	TGTGCCACCTGGGATATTAGGAAACTCTTT	CATWDIRKLF	TRGV8	.	TRGJ1	15	-1	-1	17
18	1.5087760473420396E-4	TGTGCCACCTGGGACGGGGGGAAACTCTTT	CATWDGGKLF	TRGV2	.	TRGJ1	17	-1	-1	20
18	1.5087760473420396E-4	TGTGAACCTACATATTATAAGAAACTCTTT	CEPTYYKKLF	TRGV10	.	TRGJ1	3	-1	-1	12
18	1.5087760473420396E-4	TGTGCTGCGTGTATGAAGAAACTCTTT	CAACMKKLF	TRGV10	.	TRGJ1	10	-1	-1	11
18	1.5087760473420396E-4	TGTGCCACCTGGGCTAAGAAACTCTTT	CATWAKKLF	TRGV4	.	TRGJ1	12	-1	-1	14
18	1.5087760473420396E-4	TGTGCCACCTGGGACGCACTCTTT	CATWDALF	TRGV2	.	TRGJ1	15	-1	-1	17
17	1.4249551558230374E-4	TGTGCCTTGTGGGAGGTAGACCCAGAGCGGCTTGGCCAGAATTATTATAAGAAACTCTTT	CALWEVDPERLGQNYYKKLF	TRGV9	.	TRGJ1	16	-1	-1	38
17	1.4249551558230374E-4	TGTGCCTTGTGGGAGCCCCCCAAGGGCTCGAATTATTATAAGAAACTCTTT	CALWEPPKGSNYYKKLF	TRGV9	.	TRGJ1	14	-1	-1	27
17	1.4249551558230374E-4	TGTGCTGCGTGGGTGCCAGGAAATACCACTGGTTGGTTCAAGATATTT	CAAWVPGNTTGWFKIF	TRGV10	.	TRGJP1	12	-1	-1	22
17	1.4249551558230374E-4	TGTGCTGCGTGGGATCTAGTCAGAGCGTGGGATTATAAGAAACTCTTT	CAAWDLVRAWDYKKLF	TRGV10	.	TRGJ1	14	-1	-1	31
17	1.4249551558230374E-4	TGTGCCTTGTGGGAGGTTAAAACTTCGAATTATTATAAGAAACTCTTT	CALWEVKTSNYYKKLF	TRGV9	.	TRGJ1	16	-1	-1	17
17	1.4249551558230374E-4	TGTGCCTTGTGGGAGGTGCAGGTGTGGAGGTATTATAAGAAACTCTTT	CALWEVQVWRYYKKLF	TRGV9	.	TRGJ1	19	-1	-1	30
17	1.4249551558230374E-4	TGTGCCACCTGGGACGGGCCAGAGTTGGGCAAAAAAATCAAGGTATTT	CATWDGPELGKKIKVF	TRGV2	.	TRGJP	19	-1	-1	15
17	1.4249551558230374E-4	TGTGCCACCTGGGACGGACCATATAGTAGTGATTGGATCAAGACGTTT	CATWDGPYSSDWIKTF	TRGV2	.	TRGJP2	19	-1	-1	17
17	1.4249551558230374E-4	TGTGCTGCGTGGGATTATCGGTTGAATTATTATAAGAAACTCTTT	CAAWDYRLNYYKKLF	TRGV10	.	TRGJ1	16	-1	-1	23
17	1.4249551558230374E-4	TGTGCTGCGTGGGATTATGTGGGCACTGGTTGGTTCAAGATATTT	CAAWDYVGTGWFKIF	TRGV10	.	TRGJP1	19	-1	-1	23
17	1.4249551558230374E-4	TGTGCTGCGTGGGATTATAGAGCCACTGGTTGGTTCAAGATATTT	CAAWDYRATGWFKIF	TRGV10	.	TRGJP1	16	-1	-1	15
17	1.4249551558230374E-4	TGTGCTGCGTGGGAGATCCATACCACTGGTTGGTTCAAGATATTT	CAAWEIHTTGWFKIF	TRGV10	.	TRGJP1	13	-1	-1	19
17	1.4249551558230374E-4	TGTGCTGCGTGGGAAAAAGGCGAGAATTATTATAAGAAACTCTTT	CAAWEKGENYYKKLF	TRGV10	.	TRGJ1	13	-1	-1	23
17	1.4249551558230374E-4	TGTGCCTTGTGGGAGGTGCCAGCTCCCTATTATAAGAAACTCTTT	CALWEVPAPYYKKLF	TRGV9	.	TRGJ2	26	-1	-1	27
17	1.4249551558230374E-4	TGTGCCTTGTGGGAGGTGCGAACGGTTCTTTATAAGAAACTCTTT	CALWEVRTVLYKKLF	TRGV9	.	TRGJ1	18	-1	-1	29
17	1.4249551558230374E-4	TGTGCCTTGTGGGAGGCCCCACCGCTTTATTATAAGAAACTCTTT	CALWEAPPLYYKKLF	TRGV9	.	TRGJ1	15	-1	-1	26
17	1.4249551558230374E-4	TGTGCCTTGTGGGAGGACTTTTGCACTGGTTGGTTCAAGATATTT	CALWEDFCTGWFKIF	TRGV9	.	TRGJP1	15	-1	-1	23
17	1.4249551558230374E-4	TGTGCCACCTGGGACGGGCAACCTTTGCCCTATAAGAAACTCTTT	CATWDGQPLPYKKLF	TRGV2	.	TRGJ1	18	-1	-1	30
17	1.4249551558230374E-4	TGTGCTGCCTCATTGTATACCACTGGTTGGTTCAAGATATTT	CAASLYTTGWFKIF	TRGV10	.	TRGJP1	7	-1	-1	15
17	1.4249551558230374E-4	TGTGCTGCGTGGGTGACTCCGCCAAGTTGGTTCAAGATATTT	CAAWVTPPSWFKIF	TRGV10	.	TRGJP1	12	-1	-1	25
17	1.4249551558230374E-4	TGTGCTGCGTGGGGCCGGTCGGAATATTATAAGAAACTCTTT	CAAWGRSEYYKKLF	TRGV10	.	TRGJ1	12	-1	-1	21
17	1.4249551558230374E-4	TGTGCTGCGTGGGATCACCCCCCAGATTATAAGAAACTCTTT	CAAWDHPPDYKKLF	TRGV10	.	TRGJ1	17	-1	-1	25
17	1.4249551558230374E-4	TGTGCTGCGTGGGATGCCCGCAATTATTATAAGAAACTCTTT	CAAWDARNYYKKLF	TRGV10	.	TRGJ1	14	-1	-1	21
17	1.4249551558230374E-4	TGTGCCTTGTGGGGCCATCGGAATTATTATAAGAAACTCTTT	CALWGHRNYYKKLF	TRGV9	.	TRGJ1	12	-1	-1	20
17	1.4249551558230374E-4	TGTGCCTTGTGGGAGTATCAAATTTATTATAAGAAACTCTTT	CALWEYQIYYKKLF	TRGV9	.	TRGJ1	14	-1	-1	23
17	1.4249551558230374E-4	TGTGCCTTGTGGGAGACGCAGGATTATTATAAGAAACTCTTT	CALWETQDYYKKLF	TRGV9	.	TRGJ1	14	-1	-1	22
17	1.4249551558230374E-4	TGTGCCACCTGGGACGGTCCGAATTATTATAAGAAACTCTTT	CATWDGPNYYKKLF	TRGV2	.	TRGJ1	19	-1	-1	19
17	1.4249551558230374E-4	TGTGCTGCGTGGGCCCACCCCTATTATAAGAAACTCTTT	CAAWAHPYYKKLF	TRGV10	.	TRGJ1	12	-1	-1	21
17	1.4249551558230374E-4	TGTGCTGCGTGGGATTTGTATTATTATAAGAAACTCTTT	CAAWDLYYYKKLF	TRGV10	.	TRGJ1	15	-1	-1	13
17	1.4249551558230374E-4	TGTGCTGCGTGGGATTTGGGGCCCTATAAGAAACTCTTT	CAAWDLGPYKKLF	TRGV10	.	TRGJ1	15	-1	-1	24
17	1.4249551558230374E-4	TGTGCTGCGTGGGATTCTGGTTATTATAAGAAACTCTTT	CAAWDSGYYKKLF	TRGV10	.	TRGJ1	15	-1	-1	20
17	1.4249551558230374E-4	TGTGCTGCGTGGGATTGGACTGGTTGGTTCAAGATATTT	CAAWDWTGWFKIF	TRGV10	.	TRGJP1	15	-1	-1	18
17	1.4249551558230374E-4	TGTGCTGCGTGGGATTATCTCGGATGGATCAAGACGTTT	CAAWDYLGWIKTF	TRGV10	.	TRGJP2	16	-1	-1	24
17	1.4249551558230374E-4	TGTGCTGCGTGGGATTATGCGTATTATAAGAAACTCTTT	CAAWDYAYYKKLF	TRGV10	.	TRGJ1	16	-1	-1	21
17	1.4249551558230374E-4	TGTGCTGCGTGGGATTATAGTTATTATAAGAAACTCTTT	CAAWDYSYYKKLF	TRGV10	.	TRGJ1	16	-1	-1	20
17	1.4249551558230374E-4	TGTGCTGCGTGGGAAACTCTTTATTATAAGAAACTCTTT	CAAWETLYYKKLF	TRGV10	.	TRGJ1	13	-1	-1	20
17	1.4249551558230374E-4	TGTGCCTTGTGGGGGAGGTATTATTATAAGAAACTCTTT	CALWGRYYYKKLF	TRGV9	.	TRGJ1	12	-1	-1	19
17	1.4249551558230374E-4	TGTGCCTTGTGGGAGTCCCATTATTATAAGAAACTCTTT	CALWESHYYKKLF	TRGV9	.	TRGJ1	14	-1	-1	19
17	1.4249551558230374E-4	TGTGCCTTGTGGGAGCTGAATTATTATAAGAAACTCTTT	CALWELNYYKKLF	TRGV9	.	TRGJ1	17	-1	-1	17
17	1.4249551558230374E-4	TGTGCCTTGTGGGAGGTGTATTATTATAAGAAACTCTTT	CALWEVYYYKKLF	TRGV9	.	TRGJ1	17	-1	-1	19
17	1.4249551558230374E-4	TGTGCCACCTGGGATGGGAATTATTATAAGAAACTCTTT	CATWDGNYYKKLF	TRGV4	.	TRGJ1	17	-1	-1	17
17	1.4249551558230374E-4	TGTGCCACCTGGGACAGGCCGGGTTATAAGAAACTCTTT	CATWDRPGYKKLF	TRGV3	.	TRGJ1	19	-1	-1	23
17	1.4249551558230374E-4	TGTGCTGCGTGTCCGTATTATTATAAGAAACTCTTT	CAACPYYYKKLF	TRGV10	.	TRGJ1	10	-1	-1	13
17	1.4249551558230374E-4	TGTGCTGCGTGGGTAAGGAGTTATAAGAAACTCTTT	CAAWVRSYKKLF	TRGV10	.	TRGJ1	12	-1	-1	20
17	1.4249551558230374E-4	TGTGCTGCGTGGGATTCGTATTATAAGAAACTCTTT	CAAWDSYYKKLF	TRGV10	.	TRGJ1	19	-1	-1	18
17	1.4249551558230374E-4	TGTGCTGCGTGGGATTATTATTATAAGAAACTCTTT	CAAWDYYYKKLF	TRGV10	.	TRGJ1	16	-1	-1	16
17	1.4249551558230374E-4	TGTGCCTTGTGGGAGGGGTATTATAAGAAACTCTTT	CALWEGYYKKLF	TRGV9	.	TRGJ1	15	-1	-1	18
17	1.4249551558230374E-4	TGTGCCACCTGGGACGGGTATTATAAGAAACTCTTT	CATWDGYYKKLF	TRGV2	.	TRGJ1	17	-1	-1	18
17	1.4249551558230374E-4	TGTGCTGCGTGGCCTTATTATAAGAAACTCTTT	CAAWPYYKKLF	TRGV10	.	TRGJ1	11	-1	-1	14
17	1.4249551558230374E-4	TGTGCTGCGTGGGGGGGTTGGTTCAAGATATTT	CAAWGGWFKIF	TRGV10	.	TRGJP1	12	-1	-1	15
17	1.4249551558230374E-4	TGTGCCTTAACCCGTTATTATAAGAAACTCTTT	CALTRYYKKLF	TRGV9	.	TRGJ1	7	-1	-1	14
17	1.4249551558230374E-4	TGTGCCACCTGGGACGGGCCATTTGGGCTCTTT	CATWDGPFGLF	TRGV2	.	TRGJ1	19	-1	-1	27
17	1.4249551558230374E-4	TGTGCGCCCAAGAGAAATTATAAGAAACTCTTT	CAPKRNYKKLF	TRGV3	.	TRGJ1	4	-1	-1	16
17	1.4249551558230374E-4	TGTGCCACCTGCGAGGGGGAGAAACTCTTT	CATCEGEKLF	TRGV7	.	TRGJ1	13	-1	-1	19
17	1.4249551558230374E-4	TGTGCCACCCGGGGAGGTGGGAAACTCTTT	CATRGGGKLF	TRGV2	.	TRGJ1	12	-1	-1	20
17	1.4249551558230374E-4	TGTGCCACCTGGGACGGGGAGCTCTTT	CATWDGELF	TRGV2	.	TRGJ1	17	-1	-1	21
17	1.4249551558230374E-4	TGTGCCTTATGGGAGAAACTCTTT	CALWEKLF	TRGV3	.	TRGJ1	5	-1	-1	13
17	1.4249551558230374E-4	TGTGCCCGGAGAAAGAAACTCTTT	CARRKKLF	TRGV7	.	TRGJ1	5	-1	-1	12
17	1.4249551558230374E-4	TGTGCCACCTGGAAGAAACTCTTT	CATWKKLF	TRGV8	.	TRGJ1	11	-1	-1	12
16	1.3411342643040352E-4	TGTGCTGCGTGGGACCAACCCAGGGGTACCACTGGTTGGTTCAAGATATTT	CAAWDQPRGTTGWFKIF	TRGV10	.	TRGJP1	13	-1	-1	26
16	1.3411342643040352E-4	TGTGCTGCGTGGGAAAGACGAAGGAGAGGCCTTTATTATAAGAAACTCTTT	CAAWERRRRGLYYKKLF	TRGV10	.	TRGJ1	13	-1	-1	32
16	1.3411342643040352E-4	TGTGCTGCGTGGGTTTACCCATCCAGGAATTATTATAAGAAACTCTTT	CAAWVYPSRNYYKKLF	TRGV10	.	TRGJ1	17	-1	-1	26
16	1.3411342643040352E-4	TGTGCTGCGTGGGAGTCACGTTATACCACTGGTTGGTTCAAGATATTT	CAAWESRYTTGWFKIF	TRGV10	.	TRGJP1	28	-1	-1	21
16	1.3411342643040352E-4	TGTGCCTTGTGGGAGGTAGATAAGCTCTTTTATTATAAGAAACTCTTT	CALWEVDKLFYYKKLF	TRGV9	.	TRGJ1	16	-1	-1	29
16	1.3411342643040352E-4	TGTGCCACCTGGGAATTCGAATTCGGACCACTATATAAGAAACTCTTT	CATWEFEFGPLYKKLF	TRGV2	.	TRGJ1	13	-1	-1	33
16	1.3411342643040352E-4	TGTGCTGCGTGGGATTCCCCTACCACTGGTTGGTTCAAGATATTT	CAAWDSPTTGWFKIF	TRGV10	.	TRGJP1	15	-1	-1	20
16	1.3411342643040352E-4	TGTGCTGCGTGGGATTCCGAGGCCACTGGTTGGTTCAAGATATTT	CAAWDSEATGWFKIF	TRGV10	.	TRGJP1	18	-1	-1	22
16	1.3411342643040352E-4	TGTGCTGCGTGGGATTCGCCCTCCCGCGGTTATAAGAAACTCTTT	CAAWDSPSRGYKKLF	TRGV10	.	TRGJ1	15	-1	-1	29
16	1.3411342643040352E-4	TGTGCTGCGTGGGATTATAGCCCACCTTATTATAAGAAACTCTTT	CAAWDYSPPYYKKLF	TRGV10	.	TRGJ1	16	-1	-1	26
16	1.3411342643040352E-4	TGTGCTGCGTGGGATGGGGGCGGGTCTGGTTGGTTCAAGATATTT	CAAWDGGGSGWFKIF	TRGV10	.	TRGJP1	14	-1	-1	25
16	1.3411342643040352E-4	TGTGCTGCGTGGGACCCTTCGGCCACTGGTTGGTTCAAGATATTT	CAAWDPSATGWFKIF	TRGV10	.	TRGJP1	13	-1	-1	22
16	1.3411342643040352E-4	TGTGCTGCGTGGGAAAACCATTCCAATTATTATAAGAAACTCTTT	CAAWENHSNYYKKLF	TRGV10	.	TRGJ1	13	-1	-1	19
16	1.3411342643040352E-4	TGTGCCTTGTGGGAGGTGCAAGGGGATTATTATAAGAAACTCTTT	CALWEVQGDYYKKLF	TRGV9	.	TRGJ1	19	-1	-1	25
16	1.3411342643040352E-4	TGTGCCTTGTGGGAGGGGGAGCCGAATTATTATAAGAAACTCTTT	CALWEGEPNYYKKLF	TRGV9	.	TRGJ1	15	-1	-1	22
16	1.3411342643040352E-4	TGTGCCTTGTGGGAAGACAATACCACTGGTTGGTTCAAGATATTT	CALWEDNTTGWFKIF	TRGV9	.	TRGJP1	13	-1	-1	19
16	1.3411342643040352E-4	TGTGCCTTGTGGAAAGAAGAGTTGGGCAAAAAAATCAAGGTATTT	CALWKEELGKKIKVF	TRGV9	.	TRGJP	11	-1	-1	16
16	1.3411342643040352E-4	TGTGCCACCTGGGACGGGGCGGTAGGTGATTGGATCAAGACGTTT	CATWDGAVGDWIKTF	TRGV2	.	TRGJP2	17	-1	-1	21
16	1.3411342643040352E-4	TGTGCTGCGTTAACGCATACCACTGGTTGGTTCAAGATATTT	CAALTHTTGWFKIF	TRGV10	.	TRGJP1	9	-1	-1	16
16	1.3411342643040352E-4	TGTGCTGCGTGGGATTATCGCAATTATTATAAGAAACTCTTT	CAAWDYRNYYKKLF	TRGV10	.	TRGJ1	23	-1	-1	17
16	1.3411342643040352E-4	TGTGCTGCGTGGGAAACATACACTGGTTGGTTCAAGATATTT	CAAWETYTGWFKIF	TRGV10	.	TRGJP1	13	-1	-1	17
16	1.3411342643040352E-4	TGTGCTGCGTGGGAAAATACCACTGGTTGGTTCAAGATATTT	CAAWENTTGWFKIF	TRGV10	.	TRGJP1	13	-1	-1	16
16	1.3411342643040352E-4	TGTGCCTTGTGGGAGGTCCGGGGTTATTATAAGAAACTCTTT	CALWEVRGYYKKLF	TRGV9	.	TRGJ1	16	-1	-1	23
16	1.3411342643040352E-4	TGTGCCTTGTGGGAGGTGTGCAATTATTATAAGAAACTCTTT	CALWEVCNYYKKLF	TRGV9	.	TRGJ1	17	-1	-1	21
16	1.3411342643040352E-4	TGTGCCTTGTGGGAGGTATTTTACTATTATAAGAAACTCTTT	CALWEVFYYYKKLF	TRGV9	.	TRGJ1	16	-1	-1	24
16	1.3411342643040352E-4	TGTGCCACCTGGGACGGGCGGGGTGATTGGATCAAGACGTTT	CATWDGRGDWIKTF	TRGV2	.	TRGJP2	18	-1	-1	22
16	1.3411342643040352E-4	TGTGCCACCTGGGACAGGCGAGGAGGTTATAAGAAACTCTTT	CATWDRRGGYKKLF	TRGV3	.	TRGJ1	18	-1	-1	26
16	1.3411342643040352E-4	TGTGCTGCGTGGGTTTGGAATTATTATAAGAAACTCTTT	CAAWVWNYYKKLF	TRGV10	.	TRGJ1	15	-1	-1	14
16	1.3411342643040352E-4	TGTGCTGCGTGGGTCGTCATTTATTATAAGAAACTCTTT	CAAWVVIYYKKLF	TRGV10	.	TRGJ1	12	-1	-1	20
16	1.3411342643040352E-4	TGTGCTGCGTGGGCTCAGAATTATTATAAGAAACTCTTT	CAAWAQNYYKKLF	TRGV10	.	TRGJ1	12	-1	-1	17
16	1.3411342643040352E-4	TGTGCTGCGTGGGATTATATGTATTATAAGAAACTCTTT	CAAWDYMYYKKLF	TRGV10	.	TRGJ1	16	-1	-1	21
16	1.3411342643040352E-4	TGTGCTGCGTGGGATATCACTGGTTGGTTCAAGATATTT	CAAWDITGWFKIF	TRGV10	.	TRGJP1	14	-1	-1	8
16	1.3411342643040352E-4	TGTGCCTTGTGGGTCCGTGTTTATTATAAGAAACTCTTT	CALWVRVYYKKLF	TRGV9	.	TRGJ1	12	-1	-1	20
16	1.3411342643040352E-4	TGTGCCACCTGGGACGGTGATTATTATAAGAAACTCTTT	CATWDGDYYKKLF	TRGV3	.	TRGJ1	14	-1	-1	19
16	1.3411342643040352E-4	TGTGCCACCTGGGACGGGCAGGGTTATAAGAAACTCTTT	CATWDGQGYKKLF	TRGV2	.	TRGJ1	18	-1	-1	23
16	1.3411342643040352E-4	TGTGCTGCGTGCGGGGGCTATTATAAGAAACTCTTT	CAACGGYYKKLF	TRGV10	.	TRGJ1	10	-1	-1	18
16	1.3411342643040352E-4	TGTGCTGCGTGGGTTACTGGTTGGTTCAAGATATTT	CAAWVTGWFKIF	TRGV10	.	TRGJP1	16	-1	-1	15
16	1.3411342643040352E-4	TGTGCTGCGTGGGGCCCCCATTATGGGAAACTCTTT	CAAWGPHYGKLF	TRGV10	.	TRGJ1	12	-1	-1	19
16	1.3411342643040352E-4	TGTGCTGGGTATACCACTGGTTGGTTCAAGATATTT	CAGYTTGWFKIF	TRGV10	.	TRGJP1	9	-1	-1	9
16	1.3411342643040352E-4	TGTGCCTTGTGGGAGCATTATTATAAGAAACTCTTT	CALWEHYYKKLF	TRGV9	.	TRGJ1	14	-1	-1	16
16	1.3411342643040352E-4	TGTGCCACCTGGGATAGTTATTATAAGAAACTCTTT	CATWDSYYKKLF	TRGV8	.	TRGJ1	16	-1	-1	17
16	1.3411342643040352E-4	TGTGCCACCTGGGACAGGCTGAGCAAGAAACTCTTT	CATWDRLSKKLF	TRGV3	.	TRGJ1	18	-1	-1	24
16	1.3411342643040352E-4	TGTGCTTCCACCACTGGTTGGTTCAAGATATTT	CASTTGWFKIF	TRGV10	.	TRGJP1	5	-1	-1	9
16	1.3411342643040352E-4	TGTGCTGCGTGGGTCCACTTTCGGAAACTCTTT	CAAWVHFRKLF	TRGV10	.	TRGJ1	12	-1	-1	23
16	1.3411342643040352E-4	TGTGCCACCTGGGACGGGCCTGGGAAACTCTTT	CATWDGPGKLF	TRGV2	.	TRGJ1	19	-1	-1	23
16	1.3411342643040352E-4	TGTGCCACCTGGGACGGGCATAAGAAACTCTTT	CATWDGHKKLF	TRGV2	.	TRGJ1	18	-1	-1	19
16	1.3411342643040352E-4	TGTGCCACCTGGGACGGGAGTGGGAAACTCTTT	CATWDGSGKLF	TRGV2	.	TRGJ1	17	-1	-1	23
16	1.3411342643040352E-4	TGTGCCACCTGGGACGAGGGTGGGAAACTCTTT	CATWDEGGKLF	TRGV2	.	TRGJ1	15	-1	-1	23
16	1.3411342643040352E-4	TGTGCCACCTGTCATTATAAGAAACTCTTT	CATCHYKKLF	TRGV4	.	TRGJ1	10	-1	-1	13
16	1.3411342643040352E-4	TGTGCCACCTGGGATAAGGAGAAACTCTTT	CATWDKEKLF	TRGV8	.	TRGJ1	15	-1	-1	19
16	1.3411342643040352E-4	TGTGCCACCTGGGACGGGCCTCGGCTCTTT	CATWDGPRLF	TRGV2	.	TRGJ1	19	-1	-1	24
16	1.3411342643040352E-4	TGTGCCACCCCTTGGAAGAAACTCTTT	CATPWKKLF	TRGV4	.	TRGJ1	8	-1	-1	15
16	1.3411342643040352E-4	TGTGCCACCTGGGACGGGCTCTTT	CATWDGLF	TRGV2	.	TRGJ1	18	-1	-1	18
16	1.3411342643040352E-4	TGTGCCACCGGGGAGAAACTCTTT	CATGEKLF	TRGV4	.	TRGJ1	13	-1	-1	13
16	1.3411342643040352E-4	TGTGCCACCCCCCTCTTT	CATPLF	TRGV2	.	TRGJ1	8	-1	-1	12
15	1.257313372785033E-4	TGTGCCTTGTGGGAGGTGCCCCGAGAGTCAGCCTGTTGGCTAAATTGGTCCGACTATTATTATAAGAAACTCTTT	CALWEVPRESACWLNWSDYYYKKLF	TRGV9	.	TRGJ1	21	-1	-1	55
15	1.257313372785033E-4	TGTGCTGCGTGGGATTATAACATCGGGACTACTAATGGTTGGTTCAAGATATTT	CAAWDYNIGTTNGWFKIF	TRGV10	.	TRGJP1	16	-1	-1	29
15	1.257313372785033E-4	TGTGCTGCGTGGGACTCTATCCGACCCTATACCACTGGTTGGTTCAAGATATTT	CAAWDSIRPYTTGWFKIF	TRGV10	.	TRGJP1	13	-1	-1	27
15	1.257313372785033E-4	TGTGCTGCGTGGGATTATCCCTATAGGATGGGTGGTTGGTTCAAGATATTT	CAAWDYPYRMGGWFKIF	TRGV10	.	TRGJP1	16	-1	-1	32
15	1.257313372785033E-4	TGTGCCTTGTGGGACGTCCTACAAGAGTTGGGCAAAAAAATCAAGGTATTT	CALWDVLQELGKKIKVF	TRGV9	.	TRGJP	16	-1	-1	21
15	1.257313372785033E-4	TGTGCTGCGTGCACTCACGAATTTACCACTGGTTGGTTCAAGATATTT	CAACTHEFTTGWFKIF	TRGV10	.	TRGJP1	10	-1	-1	20
15	1.257313372785033E-4	TGTGCTGCGCGTACGGTGCGGGAATCGAATTATTATAAGAAACTCTTT	CAARTVRESNYYKKLF	TRGV10	.	TRGJ1	8	-1	-1	24
15	1.257313372785033E-4	TGTGCCTTGTGGGAGGTCCTAAATTTTACCTATTATAAGAAACTCTTT	CALWEVLNFTYYKKLF	TRGV9	.	TRGJ1	16	-1	-1	30
15	1.257313372785033E-4	TGTGCCTTGTGGGAGGCACCGAAAAATCTTTATTATAAGAAACTCTTT	CALWEAPKNLYYKKLF	TRGV9	.	TRGJ1	15	-1	-1	29
15	1.257313372785033E-4	TGTGCTGCGTGGGTTACCCATACCACTGGTTGGTTCAAGATATTT	CAAWVTHTTGWFKIF	TRGV10	.	TRGJP1	16	-1	-1	19
15	1.257313372785033E-4	TGTGCTGCGTGGGATTATCATACCACTGGTTGGTTCAAGATATTT	CAAWDYHTTGWFKIF	TRGV10	.	TRGJP1	16	-1	-1	15
15	1.257313372785033E-4	TGTGCTGCGTGGGATTACAAAAGGAATTATTATAAGAAACTCTTT	CAAWDYKRNYYKKLF	TRGV10	.	TRGJ1	17	-1	-1	23
15	1.257313372785033E-4	TGTGCTGCGTGGGAGGCAACCCTTAAGAATTATAAGAAACTCTTT	CAAWEATLKNYKKLF	TRGV10	.	TRGJ1	13	-1	-1	28
15	1.257313372785033E-4	TGTGCCTTGTGGGAGGTTGGTCCAGATTATTATAAGAAACTCTTT	CALWEVGPDYYKKLF	TRGV9	.	TRGJ1	16	-1	-1	25
15	1.257313372785033E-4	TGTGCCTTGTGGGAGGTGTCCCCCTCTTATTATAAGAAACTCTTT	CALWEVSPSYYKKLF	TRGV9	.	TRGJ1	17	-1	-1	26
15	1.257313372785033E-4	TGTGCCTTGTGGGAGGTACTTTCGAATTATTATAAGAAACTCTTT	CALWEVLSNYYKKLF	TRGV9	.	TRGJ1	16	-1	-1	20
15	1.257313372785033E-4	TGTGCCTTGTGGGAGGGGCCTCCCTGTATTTATAAGAAACTCTTT	CALWEGPPCIYKKLF	TRGV9	.	TRGJ1	23	-1	-1	29
15	1.257313372785033E-4	TGTGCCTTGTGGGAGGAGGGTGTGGGCAAAAAAATCAAGGTATTT	CALWEEGVGKKIKVF	TRGV9	.	TRGJP	15	-1	-1	22
15	1.257313372785033E-4	TGTGCCACCTGGGACGGTCATAGTAGTGATTGGATCAAGACGTTT	CATWDGHSSDWIKTF	TRGV2	.	TRGJP2	16	-1	-1	19
15	1.257313372785033E-4	TGTGCCACCTGGGACGGGCCGAGTAATTATTTTGGGAAACTCTTT	CATWDGPSNYFGKLF	TRGV2	.	TRGJ1	19	-1	-1	24
15	1.257313372785033E-4	TGTGCTGCGTGGTCAGATACCACTGGTTGGTTCAAGATATTT	CAAWSDTTGWFKIF	TRGV10	.	TRGJP1	11	-1	-1	8
15	1.257313372785033E-4	TGTGCTGCGTGGGTCTCCCTAAATTATTATAAGAAACTCTTT	CAAWVSLNYYKKLF	TRGV10	.	TRGJ1	12	-1	-1	21
15	1.257313372785033E-4	TGTGCTGCGTGGGATCGACCTCCATATTATAAGAAACTCTTT	CAAWDRPPYYKKLF	TRGV10	.	TRGJ1	14	-1	-1	24
15	1.257313372785033E-4	TGTGCCTTGTGGGAGGTTTACACTGGTTGGTTCAAGATATTT	CALWEVYTGWFKIF	TRGV9	.	TRGJP1	16	-1	-1	20
15	1.257313372785033E-4	TGTGCCTTGTGGGAGGTGCACGTGTGGTATGGGAAACTCTTT	CALWEVHVWYGKLF	TRGV9	.	TRGJ1	20	-1	-1	32
15	1.257313372785033E-4	TGTGCCTTGTGGGAGGTGCACGAGGTCCATAAGAAACTCTTT	CALWEVHEVHKKLF	TRGV9	.	TRGJ1	20	-1	-1	28
15	1.257313372785033E-4	TGTGCCTTGTGGGAGGTGCAGGGCTATTATAAGAAACTCTTT	CALWEVQGYYKKLF	TRGV9	.	TRGJ1	19	-1	-1	24
15	1.257313372785033E-4	TGTGCCTTGTGGGAGGTGACGTATTATTATAAGAAACTCTTT	CALWEVTYYYKKLF	TRGV9	.	TRGJ1	17	-1	-1	19
15	1.257313372785033E-4	TGTGCCTTGTGGGAGGCCCCGACTTATTATAAGAAACTCTTT	CALWEAPTYYKKLF	TRGV9	.	TRGJ1	15	-1	-1	19
15	1.257313372785033E-4	TGTGCCACCTCTATCTACGGTAGTGATTGGATCAAGACGTTT	CATSIYGSDWIKTF	TRGV2	.	TRGJP2	9	-1	-1	19
15	1.257313372785033E-4	TGTGCCACCTGGGATGGGCCGAATTATTATAAGAAACTCTTT	CATWDGPNYYKKLF	TRGV4	.	TRGJ1	19	-1	-1	19
15	1.257313372785033E-4	TGTGCCACCTGGGACGGGCCGAATTATTATAAGAAACTCTTT	CATWDGPNYYKKLF	TRGV2	.	TRGJ1	19	-1	-1	19
15	1.257313372785033E-4	TGTGCCACCTGGGACGGAAAAAATTATTATAAGAAACTCTTT	CATWDGKNYYKKLF	TRGV2	.	TRGJ1	16	-1	-1	21
15	1.257313372785033E-4	TGTGCTGCGTGGGTTCCGAATTATTATAAGAAACTCTTT	CAAWVPNYYKKLF	TRGV10	.	TRGJ1	20	-1	-1	16
15	1.257313372785033E-4	TGTGCTGCGTGGGATCCCTTCTATTATAAGAAACTCTTT	CAAWDPFYYKKLF	TRGV10	.	TRGJ1	14	-1	-1	21
15	1.257313372785033E-4	TGTGCTGCGTGGGACCTTTTTTATTATAAGAAACTCTTT	CAAWDLFYYKKLF	TRGV10	.	TRGJ1	13	-1	-1	20
15	1.257313372785033E-4	TGTGCTGCGTGGGACCCCTCCCAATATAAGAAACTCTTT	CAAWDPSQYKKLF	TRGV10	.	TRGJ1	13	-1	-1	24
15	1.257313372785033E-4	TGTGCTGCGTGGGAAATCGGGGGTTATAAGAAACTCTTT	CAAWEIGGYKKLF	TRGV10	.	TRGJ1	13	-1	-1	23
15	1.257313372785033E-4	TGTGCTGCGGATTATACCACTGGTTGGTTCAAGATATTT	CAADYTTGWFKIF	TRGV10	.	TRGJP1	8	-1	-1	12
15	1.257313372785033E-4	TGTGCCTTGTGGGAGGCCCTTTATTATAAGAAACTCTTT	CALWEALYYKKLF	TRGV9	.	TRGJ1	15	-1	-1	20
15	1.257313372785033E-4	TGTGCCACCTGGGATGGGCGGTATTATAAGAAACTCTTT	CATWDGRYYKKLF	TRGV4	.	TRGJ1	18	-1	-1	21
15	1.257313372785033E-4	TGTGCCACCTGGGATGGGGATTATTATAAGAAACTCTTT	CATWDGDYYKKLF	TRGV4	.	TRGJ1	17	-1	-1	19
15	1.257313372785033E-4	TGTGCCACCTGGGATACGAATTATTATAAGAAACTCTTT	CATWDTNYYKKLF	TRGV8	.	TRGJ1	15	-1	-1	13
15	1.257313372785033E-4	TGTGCCACCTGGGACGGCCCTTATTATAAGAAACTCTTT	CATWDGPYYKKLF	TRGV2	.	TRGJ1	19	-1	-1	20
15	1.257313372785033E-4	TGTGCCACCTGGGACGGGCCGTATTATAAGAAACTCTTT	CATWDGPYYKKLF	TRGV2	.	TRGJ1	19	-1	-1	21
15	1.257313372785033E-4	TGTGCCACCTGGGACGGGCCATATTATAAGAAACTCTTT	CATWDGPYYKKLF	TRGV2	.	TRGJ1	19	-1	-1	21
15	1.257313372785033E-4	TGTGCCACCTGGGACGGGGGGTATTATAAGAAACTCTTT	CATWDGGYYKKLF	TRGV2	.	TRGJ1	17	-1	-1	21
15	1.257313372785033E-4	TGTGCCACCTGGGACAGTCCAAGAGATAAGAAACTCTTT	CATWDSPRDKKLF	TRGV7	.	TRGJ1	19	-1	-1	25
15	1.257313372785033E-4	TGTGCCACCTGGGACAATGTTTATTATAAGAAACTCTTT	CATWDNVYYKKLF	TRGV7	.	TRGJ1	15	-1	-1	20
15	1.257313372785033E-4	TGTGCCACCTGGGAGGATGTTGGGAGTCGGAAACTCTTT	CATWEDVGSRKLF	TRGV4	.	TRGJ1	13	-1	-1	29
15	1.257313372785033E-4	TGTGCTGTCCTATCGAATTATTATAAGAAACTCTTT	CAVLSNYYKKLF	TRGV10	.	TRGJ1	6	-1	-1	12
15	1.257313372785033E-4	TGTGCTGCGTGGGATCATTATTATAAGAAACTCTTT	CAAWDHYYKKLF	TRGV10	.	TRGJ1	14	-1	-1	16
15	1.257313372785033E-4	TGTGCTGCGTGGGACCCCCTCCGTAAGAAACTCTTT	CAAWDPLRKKLF	TRGV10	.	TRGJ1	13	-1	-1	23
15	1.257313372785033E-4	TGTGCTGCGTGGACCGATTATTATAAGAAACTCTTT	CAAWTDYYKKLF	TRGV10	.	TRGJ1	11	-1	-1	16
15	1.257313372785033E-4	TGTGCCACCTGGCGGATGGTTTGTAAGAAACTCTTT	CATWRMVCKKLF	TRGV8	.	TRGJ1	11	-1	-1	20
15	1.257313372785033E-4	TGTGCCACCTGGGACGTATATTATAAGAAACTCTTT	CATWDVYYKKLF	TRGV3	.	TRGJ1	14	-1	-1	18
15	1.257313372785033E-4	TGTGCCACCTGGGACGGCCGTTGGATCAAGACGTTT	CATWDGRWIKTF	TRGV2	.	TRGJP2	16	-1	-1	20
15	1.257313372785033E-4	TGTGCCACCTGGGACGGGCTTGCTCAGAAACTCTTT	CATWDGLAQKLF	TRGV2	.	TRGJ1	18	-1	-1	25
15	1.257313372785033E-4	TGTGCCACCTGGGACGGGCCTTATAAGAAACTCTTT	CATWDGPYKKLF	TRGV2	.	TRGJ1	19	-1	-1	20
15	1.257313372785033E-4	TGTGCTGCGTCCCCTTATTATAAGAAACTCTTT	CAASPYYKKLF	TRGV10	.	TRGJ1	9	-1	-1	14
15	1.257313372785033E-4	TGTGCCTTGTGGGAACCCAAGAAGAAACTCTTT	CALWEPKKKLF	TRGV9	.	TRGJ1	13	-1	-1	21
15	1.257313372785033E-4	TGTGCCTTGGGGTTTTATTATAAGAAACTCTTT	CALGFYYKKLF	TRGV9	.	TRGJ1	11	-1	-1	14
15	1.257313372785033E-4	TGTGCCACCTGGGATGGGCCTCTGAAACTCTTT	CATWDGPLKLF	TRGV4	.	TRGJ1	19	-1	-1	23
15	1.257313372785033E-4	TGTGCCACCTGGGACGGGCCGCCGAAACTCTTT	CATWDGPPKLF	TRGV2	.	TRGJ1	19	-1	-1	23
15	1.257313372785033E-4	TGTGCCACCTGGGACGGGGGTAAGAAACTCTTT	CATWDGGKKLF	TRGV2	.	TRGJ1	17	-1	-1	20
15	1.257313372785033E-4	TGTGCCACCTGGGACACGGGAAAGAAACTCTTT	CATWDTGKKLF	TRGV5	.	TRGJ1	15	-1	-1	21
15	1.257313372785033E-4	TGTGCCACCTGGGACAGGCCGAAGAAACTCTTT	CATWDRPKKLF	TRGV3	.	TRGJ1	19	-1	-1	21
15	1.257313372785033E-4	TGTGCCACCTGGGTCTATAAGAAACTCTTT	CATWVYKKLF	TRGV8	.	TRGJ1	12	-1	-1	15
15	1.257313372785033E-4	TGTGCCACCTGGGACAGCCCGGGACTCTTT	CATWDSPGLF	TRGV3	.	TRGJ1	19	-1	-1	23
15	1.257313372785033E-4	TGTGCCACCTGGGAGAAGAAACTCTTT	CATWEKKLF	TRGV2	.	TRGJ1	13	-1	-1	15
15	1.257313372785033E-4	TGTGCCACCGGGGATAAGAAACTCTTT	CATGDKKLF	TRGV8	.	TRGJ1	15	-1	-1	13
14	1.1734924812660308E-4	TGTGCCACCTGGGACGGGCCTGGGAGTTATAGTAGTGATTGGATCAAGACGTTT	CATWDGPGSYSSDWIKTF	TRGV2	.	TRGJP2	19	-1	-1	27
14	1.1734924812660308E-4	TGTGCCTTGTGGGAGGACCAAATCCACTCGAATTATTATAAGAAACTCTTT	CALWEDQIHSNYYKKLF	TRGV9	.	TRGJ1	15	-1	-1	27
14	1.1734924812660308E-4	TGTGCTGCGTGGGATTTTCGAAGGAGCCATTATTATAAGAAACTCTTT	CAAWDFRRSHYYKKLF	TRGV10	.	TRGJ1	15	-1	-1	28
14	1.1734924812660308E-4	TGTGCTGCGTGGGATTTGGCACTTTACACTGGTTGGTTCAAGATATTT	CAAWDLALYTGWFKIF	TRGV10	.	TRGJP1	15	-1	-1	26
14	1.1734924812660308E-4	TGTGCTGCGTGGGATTCCCCGGGGAAGTTCTATTATAAGAAACTCTTT	CAAWDSPGKFYYKKLF	TRGV10	.	TRGJ1	15	-1	-1	30
14	1.1734924812660308E-4	TGTGCTGCGTGGGATTATCCCGCCGTAGGCTATTATAAGAAACTCTTT	CAAWDYPAVGYYKKLF	TRGV10	.	TRGJ2	16	-1	-1	30
14	1.1734924812660308E-4	TGTGCCTTGTGGGATCAGTTAGAGTTGGGCAAAAAAATCAAGGTATTT	CALWDQLELGKKIKVF	TRGV9	.	TRGJP	13	-1	-1	20
14	1.1734924812660308E-4	TGTGCCTTGTGGGAGGTGAGGTACCCAATTTATTATAAGAAACTCTTT	CALWEVRYPIYYKKLF	TRGV9	.	TRGJ1	17	-1	-1	29
14	1.1734924812660308E-4	TGTGCCTTGTGGGAGGCTATCGCATCGAATTATTATAAGAAACTCTTT	CALWEAIASNYYKKLF	TRGV9	.	TRGJ1	15	-1	-1	24
14	1.1734924812660308E-4	TGTGCCACCTGGGACGGGCTGCCCAGTAGTGATTGGATCAAGACGTTT	CATWDGLPSSDWIKTF	TRGV2	.	TRGJP2	18	-1	-1	24
14	1.1734924812660308E-4	TGTGCTGCGTGGGATTATGCGGAACACTATTATAAGAAACTCTTT	CAAWDYAEHYYKKLF	TRGV10	.	TRGJ1	16	-1	-1	27
14	1.1734924812660308E-4	TGTGCTGCGTGGGATTATACGAGGAATTATTATAAGAAACTCTTT	CAAWDYTRNYYKKLF	TRGV10	.	TRGJ1	16	-1	-1	23
14	1.1734924812660308E-4	TGTGCTGCGTGGGATCTCCCCCGTGTTTATTATAAGAAACTCTTT	CAAWDLPRVYYKKLF	TRGV10	.	TRGJ1	14	-1	-1	26
14	1.1734924812660308E-4	TGTGCTGCGTGGGATAGAGATTATGAGCCAAATAAGAAACTCTTT	CAAWDRDYEPNKKLF	TRGV10	.	TRGJ1	14	-1	-1	31
14	1.1734924812660308E-4	TGTGCTGCGTGGGACGGAGATATCACTGGTTGGTTCAAGATATTT	CAAWDGDITGWFKIF	TRGV10	.	TRGJP1	13	-1	-1	19
14	1.1734924812660308E-4	TGTGCCTTGTGGGACGCCGCTTGGAATTATTATAAGAAACTCTTT	CALWDAAWNYYKKLF	TRGV9	.	TRGJ1	13	-1	-1	20
14	1.1734924812660308E-4	TGTGCCTTGTGGGAGGCCGTCCCCTTTTATTATAAGAAACTCTTT	CALWEAVPFYYKKLF	TRGV9	.	TRGJ1	15	-1	-1	26
14	1.1734924812660308E-4	TGTGCCTTGTGGGAGGCCGACTGGAATTATTATAAGAAACTCTTT	CALWEADWNYYKKLF	TRGV9	.	TRGJ1	15	-1	-1	23
14	1.1734924812660308E-4	TGTGCCACCTGGGGTAAGGCCTTGAATTATTATAAGAAACTCTTT	CATWGKALNYYKKLF	TRGV8	.	TRGJ1	21	-1	-1	23
14	1.1734924812660308E-4	TGTGCCACCTGGGACGGCGATAGTAGTGATTGGATCAAGACGTTT	CATWDGDSSDWIKTF	TRGV2	.	TRGJP2	16	-1	-1	19
14	1.1734924812660308E-4	TGTGCCACCTGGGACGAGATGCGGAGTGATTGGATCAAGACGTTT	CATWDEMRSDWIKTF	TRGV2	.	TRGJP2	15	-1	-1	24
14	1.1734924812660308E-4	TGTGCTGCGTCCGGCCCTTTTGATTATTATAAGAAACTCTTT	CAASGPFDYYKKLF	TRGV10	.	TRGJ1	9	-1	-1	22
14	1.1734924812660308E-4	TGTGCTGCGTGGTTAAATACCACTGGTTGGTTCAAGATATTT	CAAWLNTTGWFKIF	TRGV10	.	TRGJP1	11	-1	-1	8
14	1.1734924812660308E-4	TGTGCTGCGTGGTCCACCTGCACTGGTTGGTTCAAGATATTT	CAAWSTCTGWFKIF	TRGV10	.	TRGJP1	11	-1	-1	20
14	1.1734924812660308E-4	TGTGCTGCGTGGCCATTAAGCCCGTATTATAAGAAACTCTTT	CAAWPLSPYYKKLF	TRGV10	.	TRGJ1	11	-1	-1	24
14	1.1734924812660308E-4	TGTGCTGCGTGGGACATTCCGAATTATTATAAGAAACTCTTT	CAAWDIPNYYKKLF	TRGV10	.	TRGJ1	13	-1	-1	15
14	1.1734924812660308E-4	TGTGCCTTGTGGGAGGTGTATAGGCAAATTATTGGACTCTTT	CALWEVYRQIIGLF	TRGV9	.	TRGJ1	17	-1	-1	35
14	1.1734924812660308E-4	TGTGCCTTGTGGGAGGTGGGGAGATATTATAAGAAACTCTTT	CALWEVGRYYKKLF	TRGV9	.	TRGJ1	17	-1	-1	24
14	1.1734924812660308E-4	TGTGCCACCTGGGTTCATAGTAGTGATTGGATCAAGACGTTT	CATWVHSSDWIKTF	TRGV8	.	TRGJP2	12	-1	-1	16
14	1.1734924812660308E-4	TGTGCCACCTGGGACGGTGCGGTGGGTTATAAGAAACTCTTT	CATWDGAVGYKKLF	TRGV2	.	TRGJ1	16	-1	-1	26
14	1.1734924812660308E-4	TGTGCCACCTGGGACGACCCCCGAAGTTGGATCAAGACGTTT	CATWDDPRSWIKTF	TRGV2	.	TRGJP2	15	-1	-1	26
14	1.1734924812660308E-4	TGTGCCACCTGGGACACGTCGGGGGGGTATAAGAAACTCTTT	CATWDTSGGYKKLF	TRGV7	.	TRGJ1	15	-1	-1	27
14	1.1734924812660308E-4	TGTGCCACCTGGGACAGGCCGAATTATTATAAGAAACTCTTT	CATWDRPNYYKKLF	TRGV3	.	TRGJ1	19	-1	-1	19
14	1.1734924812660308E-4	TGTGCTGCGTGGGTCTGCACTGGTTGGTTCAAGATATTT	CAAWVCTGWFKIF	TRGV10	.	TRGJP1	12	-1	-1	17
14	1.1734924812660308E-4	TGTGCTGCGTGGGCTACCACTGGTTGGTTCAAGATATTT	CAAWATTGWFKIF	TRGV10	.	TRGJP1	12	-1	-1	14
14	1.1734924812660308E-4	TGTGCTGCGTGGGATTTCAATTATTATAAGAAACTCTTT	CAAWDFNYYKKLF	TRGV10	.	TRGJ1	15	-1	-1	15
14	1.1734924812660308E-4	TGTGCTGCGTGGGATTGGGGTGGTTGGTTCAAGATATTT	CAAWDWGGWFKIF	TRGV10	.	TRGJP1	15	-1	-1	20
14	1.1734924812660308E-4	TGTGCTGCGTGGGATTATCTTTATTATAAGAAACTCTTT	CAAWDYLYYKKLF	TRGV10	.	TRGJ1	16	-1	-1	20
14	1.1734924812660308E-4	TGTGCTGCGTGGGATCCGTTGTATTATAAGAAACTCTTT	CAAWDPLYYKKLF	TRGV10	.	TRGJ1	14	-1	-1	21
14	1.1734924812660308E-4	TGTGCCTTGTGGGAGCTATATTATTATAAGAAACTCTTT	CALWELYYYKKLF	TRGV9	.	TRGJ1	14	-1	-1	19
14	1.1734924812660308E-4	TGTGCCTTGTGGGAGGTAGCTGGTTGGTTCAAGATATTT	CALWEVAGWFKIF	TRGV9	.	TRGJP1	16	-1	-1	19
14	1.1734924812660308E-4	TGTGCCTTGTGGGAGGGGGATTATTATAAGAAACTCTTT	CALWEGDYYKKLF	TRGV9	.	TRGJ1	15	-1	-1	19
14	1.1734924812660308E-4	TGTGCCACCTGGGACGCCCCCTGCTGTAAGAAACTCTTT	CATWDAPCCKKLF	TRGV2	.	TRGJ1	15	-1	-1	26
14	1.1734924812660308E-4	TGTGCCACCTGGGACGGGCCCCGTTATAAGAAACTCTTT	CATWDGPRYKKLF	TRGV2	.	TRGJ1	20	-1	-1	23
14	1.1734924812660308E-4	TGTGCCACCTGGGACGGGCAACACCCGCGGAAACTCTTT	CATWDGQHPRKLF	TRGV2	.	TRGJ1	18	-1	-1	29
14	1.1734924812660308E-4	TGTGCCACCTGGGACAGGCCGTATTATAAGAAACTCTTT	CATWDRPYYKKLF	TRGV3	.	TRGJ1	19	-1	-1	21
14	1.1734924812660308E-4	TGTGCCACCTGGGACAGGCCGGATTATAAGAAACTCTTT	CATWDRPDYKKLF	TRGV3	.	TRGJ1	19	-1	-1	22
14	1.1734924812660308E-4	TGTGCCACCTGGGACAGGCGATTCTATAAGAAACTCTTT	CATWDRRFYKKLF	TRGV5	.	TRGJ1	18	-1	-1	24
14	1.1734924812660308E-4	TGTGCTGCGTGGGTAGAAGTTTGGTTCAAGATATTT	CAAWVEVWFKIF	TRGV10	.	TRGJP1	12	-1	-1	20
14	1.1734924812660308E-4	TGTGCTGCGTGGGATGAGTTTTGGTTCAAGATATTT	CAAWDEFWFKIF	TRGV10	.	TRGJP1	14	-1	-1	20
14	1.1734924812660308E-4	TGTGCTGCGGGCCTCACTGGTTGGTTCAAGATATTT	CAAGLTGWFKIF	TRGV10	.	TRGJP1	8	-1	-1	14
14	1.1734924812660308E-4	TGTGCCTTGTGGAAAAATTATTATAAGAAACTCTTT	CALWKNYYKKLF	TRGV9	.	TRGJ1	11	-1	-1	15
14	1.1734924812660308E-4	TGTGCCACCTGGGCCACCTCCGATAAGAAACTCTTT	CATWATSDKKLF	TRGV8	.	TRGJ1	12	-1	-1	22
14	1.1734924812660308E-4	TGTGCCACCTGGGACGTTGGGGGGAAGAAACTCTTT	CATWDVGGKKLF	TRGV2	.	TRGJ1	15	-1	-1	24
14	1.1734924812660308E-4	TGTGCCACCTGGGACAGGCGGGGTAAGAAACTCTTT	CATWDRRGKKLF	TRGV3	.	TRGJ1	18	-1	-1	23
14	1.1734924812660308E-4	TGTGCCACCCAAAGTAGTGATTGGATCAAGACGTTT	CATQSSDWIKTF	TRGV2	.	TRGJP2	8	-1	-1	12
14	1.1734924812660308E-4	TGTGCTGCGTGGGCGTATTATAAGAAACTCTTT	CAAWAYYKKLF	TRGV10	.	TRGJ1	12	-1	-1	15
14	1.1734924812660308E-4	TGTGCTGCGTGGGATTTTCAGAAGAAACTCTTT	CAAWDFQKKLF	TRGV10	.	TRGJ1	15	-1	-1	21
14	1.1734924812660308E-4	TGTGCTGCGTGGGACGGAAGGTTCAAGATATTT	CAAWDGRFKIF	TRGV10	.	TRGJP1	13	-1	-1	19
14	1.1734924812660308E-4	TGTGCCACCTGGCCATTGGGGGAGAAACTCTTT	CATWPLGEKLF	TRGV8	.	TRGJ1	11	-1	-1	22
14	1.1734924812660308E-4	TGTGCCACCTGGGATTTAGGTAAGAAACTCTTT	CATWDLGKKLF	TRGV8	.	TRGJ1	14	-1	-1	20
14	1.1734924812660308E-4	TGTGCCACCTGGGATACTTATAAGAAACTCTTT	CATWDTYKKLF	TRGV8	.	TRGJ1	15	-1	-1	17
14	1.1734924812660308E-4	TGTGCCACCTGGGATAGTGATAAGAAACTCTTT	CATWDSDKKLF	TRGV8	.	TRGJ1	16	-1	-1	19
14	1.1734924812660308E-4	TGTGCCACCTGGGACGGCTTGGAGAAACTCTTT	CATWDGLEKLF	TRGV2	.	TRGJ1	16	-1	-1	22
14	1.1734924812660308E-4	TGTGCCACCTGGGACGGCAATAAGAAACTCTTT	CATWDGNKKLF	TRGV2	.	TRGJ1	16	-1	-1	19
14	1.1734924812660308E-4	TGTGCCACCTGGGACGGGCCTAAGATACTCTTT	CATWDGPKILF	TRGV2	.	TRGJ1	19	-1	-1	20
14	1.1734924812660308E-4	TGTGCCACCTGTAAGTTGGAGAAACTCTTT	CATCKLEKLF	TRGV3	.	TRGJ1	10	-1	-1	19
14	1.1734924812660308E-4	TGTGCCACCTGGGATCGAAGGAAACTCTTT	CATWDRRKLF	TRGV2	.	TRGJ1	13	-1	-1	20
14	1.1734924812660308E-4	TGTGCCACCTGGGACCGAGTGGGACTCTTT	CATWDRVGLF	TRGV3	.	TRGJ1	14	-1	-1	23
14	1.1734924812660308E-4	TGTGCCACCTGGGACGAGAAACTCTTT	CATWDEKLF	TRGV2	.	TRGJ1	15	-1	-1	16
14	1.1734924812660308E-4	TGTGCCACCTGGGACAGGCGTCTCTTT	CATWDRRLF	TRGV7	.	TRGJ1	18	-1	-1	21
14	1.1734924812660308E-4	TGTGCCACCTGGGGGAAACTCTTT	CATWGKLF	TRGV8	.	TRGJ1	12	-1	-1	14
14	1.1734924812660308E-4	TGTGCCACCTGGGATGGGCTCTTT	CATWDGLF	TRGV4	.	TRGJ1	18	-1	-1	18
14	1.1734924812660308E-4	TGTGCCACCTGGTATCTCTTT	CATWYLF	TRGV4	.	TRGJ1	14	-1	-1	15
14	1.1734924812660308E-4	TGTGCCAGGAAACTCTTT	CARKLF	TRGV8	.	TRGJ1	6	-1	-1	8
13	1.0896715897470286E-4	TGTGCTGCGTGGGATAGGGGCCTCAGAACCCCCTATTATTATAAGAAACTCTTT	CAAWDRGLRTPYYYKKLF	TRGV10	.	TRGJ1	14	-1	-1	34
13	1.0896715897470286E-4	TGTGCTGCGTGGGCCTCCAACGAACCCACCTATTATAAGAAACTCTTT	CAAWASNEPTYYKKLF	TRGV10	.	TRGJ1	12	-1	-1	30
13	1.0896715897470286E-4	TGTGCCTTGTGGGAGGTACCTAACAAGAATTATTATAAGAAACTCTTT	CALWEVPNKNYYKKLF	TRGV9	.	TRGJ1	16	-1	-1	26
13	1.0896715897470286E-4	TGTGCCACCTGGGACGGGCGAGTTTCCAGTGATTGGATCAAGACGTTT	CATWDGRVSSDWIKTF	TRGV2	.	TRGJP2	18	-1	-1	27
13	1.0896715897470286E-4	TGTGCTGCGTGGGATTTGACACCCCTCGGTTGGTTCAAGATATTT	CAAWDLTPLGWFKIF	TRGV10	.	TRGJP1	15	-1	-1	20
13	1.0896715897470286E-4	TGTGCTGCGTGGGATGGTCAAGTGAATTATTATAAGAAACTCTTT	CAAWDGQVNYYKKLF	TRGV10	.	TRGJ1	14	-1	-1	23
13	1.0896715897470286E-4	TGTGCTGCGTGGGACGCCGACCAGGGGAGTTGGTTCAAGATATTT	CAAWDADQGSWFKIF	TRGV10	.	TRGJP1	13	-1	-1	28
13	1.0896715897470286E-4	TGTGCTGCGTGGGAGCTACCTTTTTGGTATTATAAGAAACTCTTT	CAAWELPFWYYKKLF	TRGV10	.	TRGJ1	13	-1	-1	27
13	1.0896715897470286E-4	TGTGCCTTGTGGGGGGTCGAGTTGGGCGAAAAAATCAAGGTATTT	CALWGVELGEKIKVF	TRGV9	.	TRGJP	16	-1	-1	18
13	1.0896715897470286E-4	TGTGCCTTGTGGGGGAAAGAGTTGGGCAAAAAAATCAAGGTATTT	CALWGKELGKKIKVF	TRGV9	.	TRGJP	12	-1	-1	12
13	1.0896715897470286E-4	TGTGCCACCTGGGACAGGCATAAGGATTATTATAAGAAACTCTTT	CATWDRHKDYYKKLF	TRGV2	.	TRGJ1	18	-1	-1	25
13	1.0896715897470286E-4	TGTGCCACCTGGGACAGGAATAGTAGTGATTGGATCAAGACGTTT	CATWDRNSSDWIKTF	TRGV7	.	TRGJP2	17	-1	-1	19
13	1.0896715897470286E-4	TGTGCTGCGTGCCACTCCCCCTCTTATTATAAGAAACTCTTT	CAACHSPSYYKKLF	TRGV10	.	TRGJ1	10	-1	-1	23
13	1.0896715897470286E-4	TGTGCTGCGTGGGATTTCCCTAATTATTATAAGAAACTCTTT	CAAWDFPNYYKKLF	TRGV10	.	TRGJ1	15	-1	-1	21
13	1.0896715897470286E-4	TGTGCTGCGTGGGATTGGGTCACTGGTTGGTTCAAGATATTT	CAAWDWVTGWFKIF	TRGV10	.	TRGJP1	15	-1	-1	20
13	1.0896715897470286E-4	TGTGCTGCGTGGGATGTGGGGGCCTTTTTCAAGAAACTCTTT	CAAWDVGAFFKKLF	TRGV10	.	TRGJ1	14	-1	-1	30
13	1.0896715897470286E-4	TGTGCTGCGCGGACTGACCAAGGGTATTATAAGAAACTCTTT	CAARTDQGYYKKLF	TRGV10	.	TRGJ1	11	-1	-1	24
13	1.0896715897470286E-4	TGTGCCTTGTGGGAGTTAGTATGTTATTATAAGAAACTCTTT	CALWELVCYYKKLF	TRGV9	.	TRGJ1	14	-1	-1	23
13	1.0896715897470286E-4	TGTGCCTTGTGGGAGTGCGGGTATTATTATAAGAAACTCTTT	CALWECGYYYKKLF	TRGV9	.	TRGJ1	17	-1	-1	22
13	1.0896715897470286E-4	TGTGCCTTGTGGGAGGCCCCCCTAGATTATAAGAAACTCTTT	CALWEAPLDYKKLF	TRGV9	.	TRGJ1	15	-1	-1	25
13	1.0896715897470286E-4	TGTGCCACCTGGCCCCCGTGGTGTGATTGGATCAAGACGTTT	CATWPPWCDWIKTF	TRGV2	.	TRGJP2	11	-1	-1	22
13	1.0896715897470286E-4	TGTGCCACCTGGGTCCCGATCACCCATTATAAGAAACTCTTT	CATWVPITHYKKLF	TRGV8	.	TRGJ1	12	-1	-1	25
13	1.0896715897470286E-4	TGTGCCACCTGGGATGGGGAGGGTGATTGGATCAAGACGTTT	CATWDGEGDWIKTF	TRGV4	.	TRGJP2	17	-1	-1	22
13	1.0896715897470286E-4	TGTGCCACCTGGGATAGACCTAGGGGCTATAAGAAACTCTTT	CATWDRPRGYKKLF	TRGV8	.	TRGJ1	21	-1	-1	27
13	1.0896715897470286E-4	TGTGCCACCTGGGACGGGCTTAATGATTGGATCAAGACGTTT	CATWDGLNDWIKTF	TRGV2	.	TRGJP2	18	-1	-1	20
13	1.0896715897470286E-4	TGTGCCACCTGGGACGGGCCTGTTGATTGGATCAAGACGTTT	CATWDGPVDWIKTF	TRGV2	.	TRGJP2	22	-1	-1	23
13	1.0896715897470286E-4	TGTGCCACCTGGGACAGGCTGGAGTGTTATAAGAAACTCTTT	CATWDRLECYKKLF	TRGV3	.	TRGJ1	18	-1	-1	26
13	1.0896715897470286E-4	TGTGCCACCTGGGACAGGCCGCGGTCTTATAAGAAACTCTTT	CATWDRPRSYKKLF	TRGV5	.	TRGJ1	19	-1	-1	26
13	1.0896715897470286E-4	TGTGCCACCTGGGACAAAAAGGGTGGTGTTGCGAAACTCTTT	CATWDKKGGVAKLF	TRGV3	.	TRGJ1	15	-1	-1	32
13	1.0896715897470286E-4	TGTGCTGCGTGGGCCCGCACTGGTTGGTTCAAGATATTT	CAAWARTGWFKIF	TRGV10	.	TRGJP1	12	-1	-1	17
13	1.0896715897470286E-4	TGTGCTGCGTGGGATTATTTTTATTATAAGAAACTCTTT	CAAWDYFYYKKLF	TRGV10	.	TRGJ1	16	-1	-1	20
13	1.0896715897470286E-4	TGTGCTGCGTGGGATTACCTTTATTATAAGAAACTCTTT	CAAWDYLYYKKLF	TRGV10	.	TRGJ1	17	-1	-1	20
13	1.0896715897470286E-4	TGTGCTGCGTGGGATGGCACTGGTTGGTTCAAGATATTT	CAAWDGTGWFKIF	TRGV10	.	TRGJP1	14	-1	-1	17
13	1.0896715897470286E-4	TGTGCTGCGTGGGATACATTTTATTATAAGAAACTCTTT	CAAWDTFYYKKLF	TRGV10	.	TRGJ1	14	-1	-1	20
13	1.0896715897470286E-4	TGTGCTGCGTGGGATAGAAATTATTATAAGAAACTCTTT	CAAWDRNYYKKLF	TRGV10	.	TRGJ1	14	-1	-1	18
13	1.0896715897470286E-4	TGTGCTGCGTGGGAAAAAGATTATTATAAGAAACTCTTT	CAAWEKDYYKKLF	TRGV10	.	TRGJ1	13	-1	-1	19
13	1.0896715897470286E-4	TGTGCCTTGTGGGACCCCCCTGGTTGGTTCAAGATATTT	CALWDPPGWFKIF	TRGV9	.	TRGJP1	13	-1	-1	16
13	1.0896715897470286E-4	TGTGCCACCTGGGATGGGTTGGATTCGAAGAAACTCTTT	CATWDGLDSKKLF	TRGV4	.	TRGJ1	17	-1	-1	27
13	1.0896715897470286E-4	TGTGCCACCTGGGACGGTTTTGATTGGATCAAGACGTTT	CATWDGFDWIKTF	TRGV2	.	TRGJP2	16	-1	-1	20
13	1.0896715897470286E-4	TGTGCCACCTGGGACGGCCAATATTATAAGAAACTCTTT	CATWDGQYYKKLF	TRGV2	.	TRGJ1	16	-1	-1	21
13	1.0896715897470286E-4	TGTGCCACCTGGGACGGGCTGGGTTATAAGAAACTCTTT	CATWDGLGYKKLF	TRGV2	.	TRGJ1	18	-1	-1	23
13	1.0896715897470286E-4	TGTGCCACCTGGGACGGGCTAGGTTATAAGAAACTCTTT	CATWDGLGYKKLF	TRGV2	.	TRGJ1	18	-1	-1	23
13	1.0896715897470286E-4	TGTGCCACCTGGGACAGGCTACGATCGGAGAAACTCTTT	CATWDRLRSEKLF	TRGV3	.	TRGJ1	18	-1	-1	28
13	1.0896715897470286E-4	TGTGCCACCTGGGACAGGAATTATTATAAGAAACTCTTT	CATWDRNYYKKLF	TRGV7	.	TRGJ1	17	-1	-1	17
13	1.0896715897470286E-4	TGTGCTGCGTGGGATTCTTATTATAAGAAACTCTTT	CAAWDSYYKKLF	TRGV10	.	TRGJ1	15	-1	-1	17
13	1.0896715897470286E-4	TGTGCTGCGTGGGATCCCATGGGGTTCAAGATATTT	CAAWDPMGFKIF	TRGV10	.	TRGJP1	14	-1	-1	22
13	1.0896715897470286E-4	TGTGCTGCGTGGGAGATTTATTATAAGAAACTCTTT	CAAWEIYYKKLF	TRGV10	.	TRGJ1	13	-1	-1	14
13	1.0896715897470286E-4	TGTGCTGCGTGGGAATTATATTATAAGAAACTCTTT	CAAWELYYKKLF	TRGV10	.	TRGJ1	17	-1	-1	18
13	1.0896715897470286E-4	TGTGCTGCGTGGGAACCTTATTATAAGAAACTCTTT	CAAWEPYYKKLF	TRGV10	.	TRGJ1	13	-1	-1	17
13	1.0896715897470286E-4	TGTGCCTTGTGGGAGATATATTATAAGAAACTCTTT	CALWEIYYKKLF	TRGV9	.	TRGJ1	14	-1	-1	18
13	1.0896715897470286E-4	TGTGCCACCTGGGTTTTTGGTTGGTTCAAGATATTT	CATWVFGWFKIF	TRGV8	.	TRGJP1	12	-1	-1	17
13	1.0896715897470286E-4	TGTGCCACCTGGGGCCAGGCTAGCCCGGATCTCTTT	CATWGQASPDLF	TRGV3	.	TRGJ1	19	-1	-1	30
13	1.0896715897470286E-4	TGTGCCACCTGGGATGGGCATATAGAGAAACTCTTT	CATWDGHIEKLF	TRGV4	.	TRGJ1	18	-1	-1	20
13	1.0896715897470286E-4	TGTGCCACCTGGGACGGTGATTGGATCAAGACGTTT	CATWDGDWIKTF	TRGV2	.	TRGJP2	16	-1	-1	16
13	1.0896715897470286E-4	TGTGCCACCTGGGACGGGTGGTATAAGAAACTCTTT	CATWDGWYKKLF	TRGV2	.	TRGJ1	17	-1	-1	21
13	1.0896715897470286E-4	TGTGCCACCTGGGACGGGCCTCGTAAGAAACTCTTT	CATWDGPRKKLF	TRGV2	.	TRGJ1	23	-1	-1	23
13	1.0896715897470286E-4	TGTGCCACCTGGGACGGGACTTCAGCCGGGACGTTT	CATWDGTSAGTF	TRGV2	.	TRGJP2	17	-1	-1	29
13	1.0896715897470286E-4	TGTGCCACCTGGGACAGGCGTTATAAGAAACTCTTT	CATWDRRYKKLF	TRGV3	.	TRGJ1	18	-1	-1	20
13	1.0896715897470286E-4	TGTGCCACCTGGGACAGGCGGGGCAAGAAACTCTTT	CATWDRRGKKLF	TRGV3	.	TRGJ1	18	-1	-1	24
13	1.0896715897470286E-4	TGTGCCACCAGGGTATCAGCTTGTAAGAAACTCTTT	CATRVSACKKLF	TRGV8	.	TRGJ1	12	-1	-1	20
13	1.0896715897470286E-4	TGTGCTGCGTGGGCTTATTATAAGAAACTCTTT	CAAWAYYKKLF	TRGV10	.	TRGJ1	16	-1	-1	14
13	1.0896715897470286E-4	TGTGCCTCCATAAATGGTTATAAGAAACTCTTT	CASINGYKKLF	TRGV4	.	TRGJ1	8	-1	-1	17
13	1.0896715897470286E-4	TGTGCCACCTGGGTTTATTATAAGAAACTCTTT	CATWVYYKKLF	TRGV4	.	TRGJ1	12	-1	-1	14
13	1.0896715897470286E-4	TGTGCCACCTGGGATCCCGGGTTGAAACTCTTT	CATWDPGLKLF	TRGV2	.	TRGJ1	13	-1	-1	23
13	1.0896715897470286E-4	TGTGCCACCTGGGACTATTGGGGGAAACTCTTT	CATWDYWGKLF	TRGV2	.	TRGJ1	14	-1	-1	23
13	1.0896715897470286E-4	TGTGCCACCTGGGACCTGCTAGTATGGCTCTTT	CATWDLLVWLF	TRGV3	.	TRGJ1	14	-1	-1	27
13	1.0896715897470286E-4	TGTGCCACCTGGGACCCGACATGGAAACTCTTT	CATWDPTWKLF	TRGV3	.	TRGJ1	14	-1	-1	23
13	1.0896715897470286E-4	TGTGCCACCTGGGACCACCCGAAGAAACTCTTT	CATWDHPKKLF	TRGV2	.	TRGJ1	14	-1	-1	21
13	1.0896715897470286E-4	TGTGCCACCTGGGACGTTTGGATCAAGACGTTT	CATWDVWIKTF	TRGV2	.	TRGJP2	15	-1	-1	17
13	1.0896715897470286E-4	TGTGCCACCTGGGACGGGTTGTCGGTACTCTTT	CATWDGLSVLF	TRGV2	.	TRGJ1	17	-1	-1	26
13	1.0896715897470286E-4	TGTGCTGCGTGGGACCCAAAGAAACTCTTT	CAAWDPKKLF	TRGV10	.	TRGJ1	13	-1	-1	18
13	1.0896715897470286E-4	TGTGCCTTGTGGGAGGTGGAGGGACTCTTT	CALWEVEGLF	TRGV9	.	TRGJ1	17	-1	-1	23
13	1.0896715897470286E-4	TGTGCCACCTGGGACCATAAGAAACTCTTT	CATWDHKKLF	TRGV4	.	TRGJ1	13	-1	-1	16
13	1.0896715897470286E-4	TGTGCCACCTGGGACAGGACGAAACTCTTT	CATWDRTKLF	TRGV3	.	TRGJ1	17	-1	-1	20
13	1.0896715897470286E-4	TGTGCCACCCCTTATTATAAGAAACTCTTT	CATPYYKKLF	TRGV8	.	TRGJ1	8	-1	-1	11
13	1.0896715897470286E-4	TGTGCCACACGTAACCCTAAGAAACTCTTT	CATRNPKKLF	TRGV2	.	TRGJ1	7	-1	-1	17
13	1.0896715897470286E-4	TGTGCTGCAAAGAGTAAGAAACTCTTT	CAAKSKKLF	TRGV10	.	TRGJ1	7	-1	-1	14
13	1.0896715897470286E-4	TGTGCCACCTTGCATAAGAAACTCTTT	CATLHKKLF	TRGV4	.	TRGJ1	9	-1	-1	13
13	1.0896715897470286E-4	TGTGCCACCTGGGACAAGAAACTCTTT	CATWDKKLF	TRGV2	.	TRGJ1	14	-1	-1	15
13	1.0896715897470286E-4	TGTGCCACCGGGCCCGACAAACTCTTT	CATGPDKLF	TRGV4	.	TRGJ1	11	-1	-1	18
13	1.0896715897470286E-4	TGTGGCCCTGGTTGGTTCAAGATATTT	CGPGWFKIF	TRGV8	.	TRGJP1	10	-1	-1	7
13	1.0896715897470286E-4	TGTGCCACCTGGGATGCGCTCTTT	CATWDALF	TRGV4	.	TRGJ1	18	-1	-1	18
13	1.0896715897470286E-4	TGTGCCACCTGGGATAAACTCTTT	CATWDKLF	TRGV4	.	TRGJ1	14	-1	-1	15
13	1.0896715897470286E-4	TGTGCCAGCAAGAAACTCTTT	CASKKLF	TRGV2	.	TRGJ1	6	-1	-1	9
13	1.0896715897470286E-4	TGTGCCACTAAACTCTTT	CATKLF	TRGV8	.	TRGJ1	7	-1	-1	9
13	1.0896715897470286E-4	TGTGCCACGTCGCTCTTT	CATSLF	TRGV2	.	TRGJ1	7	-1	-1	12
12	1.0058506982280264E-4	TGTGCTGCGTGGGAGACTAATCCAGGGCGTAATACCACTGGTTGGTTCAAGATATTT	CAAWETNPGRNTTGWFKIF	TRGV10	.	TRGJP1	22	-1	-1	21
12	1.0058506982280264E-4	TGTGCTGCGTGGGATTGCTCGGGGGCGACCACTGGTTGGTTCAAGATATTT	CAAWDCSGATTGWFKIF	TRGV10	.	TRGJP1	15	-1	-1	27
12	1.0058506982280264E-4	TGTGCCTTGTGGGAGGAACCCGAAGTTTTGGGCAAAAAAATCAAGGTATTT	CALWEEPEVLGKKIKVF	TRGV9	.	TRGJP	15	-1	-1	27
12	1.0058506982280264E-4	TGTGCCACCTGGGACGGGCCGAAAGGTGGGGGGAGAGGGATCAAGACGTTT	CATWDGPKGGGRGIKTF	TRGV2	.	TRGJP2	19	-1	-1	37
12	1.0058506982280264E-4	TGTGCCACCTGGGACGGGCAGGGATATAGTAGTGATTGGATCAAGACGTTT	CATWDGQGYSSDWIKTF	TRGV2	.	TRGJP2	18	-1	-1	23
12	1.0058506982280264E-4	TGTGCTGCGTGGGATTATAGGGCCCCCACTGGTTGGTTCAAGATATTT	CAAWDYRAPTGWFKIF	TRGV10	.	TRGJP1	16	-1	-1	25
12	1.0058506982280264E-4	TGTGCTGCGTGGGATAGTTCAAATACCACTGGTTGGTTCAAGATATTT	CAAWDSSNTTGWFKIF	TRGV10	.	TRGJP1	14	-1	-1	22
12	1.0058506982280264E-4	TGTGCCTTGTGGGGGACGGGCGGGTTGGGCAAAAAAATCAAGGTATTT	CALWGTGGLGKKIKVF	TRGV9	.	TRGJP	12	-1	-1	23
12	1.0058506982280264E-4	TGTGCCTTGTGGGAGGGCCTTCTCACCTATTATTATAAGAAACTCTTT	CALWEGLLTYYYKKLF	TRGV9	.	TRGJ1	15	-1	-1	28
12	1.0058506982280264E-4	TGTGCCACCTGGGACGGGCAATTAAGTAGTGATTGGATCAAGACGTTT	CATWDGQLSSDWIKTF	TRGV2	.	TRGJP2	18	-1	-1	24
12	1.0058506982280264E-4	TGTGCTGCGTGGGTCCCCTTTGACCCTGGTTGGTTCAAGATATTT	CAAWVPFDPGWFKIF	TRGV10	.	TRGJP1	12	-1	-1	22
12	1.0058506982280264E-4	TGTGCTGCGTGGGATGGCTATACCACTGGTTGGTTCAAGATATTT	CAAWDGYTTGWFKIF	TRGV10	.	TRGJP1	14	-1	-1	18
12	1.0058506982280264E-4	TGTGCTGCGTGGGATGAGCCCTTAACTTATTATAAGAAACTCTTT	CAAWDEPLTYYKKLF	TRGV10	.	TRGJ1	14	-1	-1	26
12	1.0058506982280264E-4	TGTGCCACCTGGGACGGGGTGGGTCGTGATTGGATCAAGACGTTT	CATWDGVGRDWIKTF	TRGV2	.	TRGJP2	17	-1	-1	22
12	1.0058506982280264E-4	TGTGCCACCTGGGACAGGCTCTTTTCCCGAAATAAGAAACTCTTT	CATWDRLFSRNKKLF	TRGV3	.	TRGJ1	18	-1	-1	31
12	1.0058506982280264E-4	TGTGCTGCGTGGGATTTCGGGAATTATTATAAGAAACTCTTT	CAAWDFGNYYKKLF	TRGV10	.	TRGJ1	18	-1	-1	20
12	1.0058506982280264E-4	TGTGCTGCGTGGGATTATAAGCATTATTATAAGAAACTCTTT	CAAWDYKHYYKKLF	TRGV10	.	TRGJ1	16	-1	-1	22
12	1.0058506982280264E-4	TGTGCTGCGTGGGATTATAAAATGAGGGACAAGAAACTCTTT	CAAWDYKMRDKKLF	TRGV10	.	TRGJ1	16	-1	-1	30
12	1.0058506982280264E-4	TGTGCTGCGTGGGATCCCCGTAATTATTATAAGAAACTCTTT	CAAWDPRNYYKKLF	TRGV10	.	TRGJ1	14	-1	-1	21
12	1.0058506982280264E-4	TGTGCTGCGTGGGATGGGCCCTATTATTATAAGAAACTCTTT	CAAWDGPYYYKKLF	TRGV10	.	TRGJ1	14	-1	-1	22
12	1.0058506982280264E-4	TGTGCTGCGTGGGATAGGGGCACTGGTTGGTTCAAGATATTT	CAAWDRGTGWFKIF	TRGV10	.	TRGJP1	14	-1	-1	20
12	1.0058506982280264E-4	TGTGCTGCGTGGGACTTAGGCACTGGTTGGTTCAAGATATTT	CAAWDLGTGWFKIF	TRGV10	.	TRGJP1	17	-1	-1	20
12	1.0058506982280264E-4	TGTGCCTTGTGGGAGGTGCCCACTTATTATAAGAAACTCTTT	CALWEVPTYYKKLF	TRGV9	.	TRGJ1	18	-1	-1	23
12	1.0058506982280264E-4	TGTGCCTTGTGGGAGGTGCAGGATTATTATAAGAAACTCTTT	CALWEVQDYYKKLF	TRGV9	.	TRGJ1	19	-1	-1	22
12	1.0058506982280264E-4	TGTGCCACCTGGGATGGGATTCCCCGCCACCAGAAACTCTTT	CATWDGIPRHQKLF	TRGV4	.	TRGJ1	17	-1	-1	31
12	1.0058506982280264E-4	TGTGCCACCTGGGACGGCCCGAATTATTATAAGAAACTCTTT	CATWDGPNYYKKLF	TRGV2	.	TRGJ1	20	-1	-1	19
12	1.0058506982280264E-4	TGTGCCACCTGGGACGGGCTACGGGATTGGATCAAGACGTTT	CATWDGLRDWIKTF	TRGV2	.	TRGJP2	18	-1	-1	24
12	1.0058506982280264E-4	TGTGCCACCTGGGACGGGCCTCAGAGGGTAGAAAAACTCTTT	CATWDGPQRVEKLF	TRGV2	.	TRGJ1	19	-1	-1	33
12	1.0058506982280264E-4	TGTGCCACCTGGGACGGGCCTGATTATTATAAGAAACTCTTT	CATWDGPDYYKKLF	TRGV2	.	TRGJ1	19	-1	-1	22
12	1.0058506982280264E-4	TGTGCCACCTGGGACGGGCCGGGGACGAATAAGAAACTCTTT	CATWDGPGTNKKLF	TRGV2	.	TRGJ1	19	-1	-1	28
12	1.0058506982280264E-4	TGTGCCACCTGGGACGGGCCGGAGTATTATAAGAAACTCTTT	CATWDGPEYYKKLF	TRGV2	.	TRGJ1	19	-1	-1	24
12	1.0058506982280264E-4	TGTGCCACCTGGGACGGGCGGGAGAAGACCAGGAAACTCTTT	CATWDGREKTRKLF	TRGV2	.	TRGJ1	18	-1	-1	32
12	1.0058506982280264E-4	TGTGCCACCTGGGACGGGCAGATGGATTATAAGAAACTCTTT	CATWDGQMDYKKLF	TRGV2	.	TRGJ1	18	-1	-1	25
12	1.0058506982280264E-4	TGTGCCACCTGGGACGAGTCTAGTGATTGGATCAAGACGTTT	CATWDESSDWIKTF	TRGV2	.	TRGJP2	15	-1	-1	20
12	1.0058506982280264E-4	TGTGCCACCTGGGACAGGCACAGTGATTGGATCAAGACGTTT	CATWDRHSDWIKTF	TRGV3	.	TRGJP2	18	-1	-1	21
12	1.0058506982280264E-4	TGTGCCACCCTCTGCCATAGTAGTGATTGGATCAAGACGTTT	CATLCHSSDWIKTF	TRGV2	.	TRGJP2	8	-1	-1	16
12	1.0058506982280264E-4	TGTGCTGCGTGGGTTCCTAATTATTATAAGAAACTCTTT	CAAWVPNYYKKLF	TRGV10	.	TRGJ1	20	-1	-1	18
12	1.0058506982280264E-4	TGTGCTGCGTGGGGACAGAATTATTATAAGAAACTCTTT	CAAWGQNYYKKLF	TRGV10	.	TRGJ1	12	-1	-1	17
12	1.0058506982280264E-4	TGTGCTGCGTGGGATACCCTTTTTTATAAGAAACTCTTT	CAAWDTLFYKKLF	TRGV10	.	TRGJ1	14	-1	-1	20
12	1.0058506982280264E-4	TGTGCTGCGTGGGATAAGGATTATTATAAGAAACTCTTT	CAAWDKDYYKKLF	TRGV10	.	TRGJ1	14	-1	-1	19
12	1.0058506982280264E-4	TGTGCCTTGTGGGAGCCGCCTTATTATAAGAAACTCTTT	CALWEPPYYKKLF	TRGV9	.	TRGJ1	14	-1	-1	20
12	1.0058506982280264E-4	TGTGCCTTGTGGGAGGTGCGTGGTTGGTTCAAGATATTT	CALWEVRGWFKIF	TRGV9	.	TRGJP1	18	-1	-1	20
12	1.0058506982280264E-4	TGTGCCACCTGGTATAGTAGTGATTGGATCAAGACGTTT	CATWYSSDWIKTF	TRGV2	.	TRGJP2	11	-1	-1	12
12	1.0058506982280264E-4	TGTGCCACCTGGGATGGGTCCCCTTGTTGGTCCCTCTTT	CATWDGSPCWSLF	TRGV4	.	TRGJ1	21	-1	-1	33
12	1.0058506982280264E-4	TGTGCCACCTGGGACTGGGATTATTATAAGAAACTCTTT	CATWDWDYYKKLF	TRGV2	.	TRGJ1	18	-1	-1	19
12	1.0058506982280264E-4	TGTGCCACCTGGGACGTAAGTCGGGCGACGAAACTCTTT	CATWDVSRATKLF	TRGV2	.	TRGJ1	15	-1	-1	29
12	1.0058506982280264E-4	TGTGCCACCTGGGACGGGCGGGCTTATAAGAAACTCTTT	CATWDGRAYKKLF	TRGV2	.	TRGJ1	18	-1	-1	23
12	1.0058506982280264E-4	TGTGCCACCTGGGACGGGCGGGATTATAAGAAACTCTTT	CATWDGRDYKKLF	TRGV2	.	TRGJ1	18	-1	-1	22
12	1.0058506982280264E-4	TGTGCCACCTGGGACGGGCGGAATTATAAGAAACTCTTT	CATWDGRNYKKLF	TRGV2	.	TRGJ1	18	-1	-1	22
12	1.0058506982280264E-4	TGTGCCACCTGGGACAGGCTTTATTATAAGAAACTCTTT	CATWDRLYYKKLF	TRGV3	.	TRGJ1	18	-1	-1	20
12	1.0058506982280264E-4	TGTGCCACCTGGGACAGGCCTTGGTATAAGAAACTCTTT	CATWDRPWYKKLF	TRGV7	.	TRGJ1	20	-1	-1	24
12	1.0058506982280264E-4	TGTGCCACCTGGGACAGGCGGTATTATAAGAAACTCTTT	CATWDRRYYKKLF	TRGV7	.	TRGJ1	18	-1	-1	21
12	1.0058506982280264E-4	TGTGCCACCTGGGACAGGCGAAGTTTAGGGCAACTCTTT	CATWDRRSLGQLF	TRGV3	.	TRGJ1	18	-1	-1	31
12	1.0058506982280264E-4	TGTGCCACCTGGGAGGTGGATTATTATAAGAAACTCTTT	CATWEVDYYKKLF	TRGV3	.	TRGJ1	13	-1	-1	19
12	1.0058506982280264E-4	TGTGCCACCTGGGAAAAGGTTTTCAAGGAGAAACTCTTT	CATWEKVFKEKLF	TRGV4	.	TRGJ1	13	-1	-1	28
12	1.0058506982280264E-4	TGTGCTGCCCCCTCCCAATATTATAAGAAACTCTTT	CAAPSQYYKKLF	TRGV10	.	TRGJ1	7	-1	-1	18
12	1.0058506982280264E-4	TGTGCTGCGTGGGATTTGCTTTGGTTCAAGATATTT	CAAWDLLWFKIF	TRGV10	.	TRGJP1	15	-1	-1	20
12	1.0058506982280264E-4	TGTGCTGCGTGGGACCCTGGTTGGTTCAAGATATTT	CAAWDPGWFKIF	TRGV10	.	TRGJP1	13	-1	-1	13
12	1.0058506982280264E-4	TGTGCCTTGTGGGAGGCCTATTATAAGAAACTCTTT	CALWEAYYKKLF	TRGV9	.	TRGJ1	15	-1	-1	18
12	1.0058506982280264E-4	TGTGCCACCTGGCCCATTTATTATAAGAAACTCTTT	CATWPIYYKKLF	TRGV2	.	TRGJ1	11	-1	-1	17
12	1.0058506982280264E-4	TGTGCCACCTGGGGCAGGGGGGATAAGAAACTCTTT	CATWGRGDKKLF	TRGV8	.	TRGJ1	12	-1	-1	22
12	1.0058506982280264E-4	TGTGCCACCTGGGGGACTTATTATAAGAAACTCTTT	CATWGTYYKKLF	TRGV3	.	TRGJ1	12	-1	-1	14
12	1.0058506982280264E-4	TGTGCCACCTGGGATGGGCCTTATAAGAAACTCTTT	CATWDGPYKKLF	TRGV4	.	TRGJ1	19	-1	-1	20
12	1.0058506982280264E-4	TGTGCCACCTGGGACCATCCAACGGAGAAACTCTTT	CATWDHPTEKLF	TRGV2	.	TRGJ1	14	-1	-1	25
12	1.0058506982280264E-4	TGTGCCACCTGGGACGCGGGTTATAAGAAACTCTTT	CATWDAGYKKLF	TRGV2	.	TRGJ1	15	-1	-1	20
12	1.0058506982280264E-4	TGTGCCACCTGGGACAGGCGGGATAAGAAACTCTTT	CATWDRRDKKLF	TRGV3	.	TRGJ1	18	-1	-1	22
12	1.0058506982280264E-4	TGTGCCACCTGGAAGAATTATTATAAGAAACTCTTT	CATWKNYYKKLF	TRGV5	.	TRGJ2	11	-1	-1	14
12	1.0058506982280264E-4	TGTGCCACCCCTAGTAGTGATTGGATCAAGACGTTT	CATPSSDWIKTF	TRGV8	.	TRGJP2	8	-1	-1	11
12	1.0058506982280264E-4	TGTGCTGCGTGGGGCCAGATTAAGAAACTCTTT	CAAWGQIKKLF	TRGV10	.	TRGJ1	12	-1	-1	20
12	1.0058506982280264E-4	TGTGCTGCGTGGATTTATTATAAGAAACTCTTT	CAAWIYYKKLF	TRGV10	.	TRGJ1	14	-1	-1	11
12	1.0058506982280264E-4	TGTGCCACCTGGGATGGGCCTGGGAAACTCTTT	CATWDGPGKLF	TRGV4	.	TRGJ1	19	-1	-1	23
12	1.0058506982280264E-4	TGTGCCACCTGGGATGGGGGGAAGAAACTCTTT	CATWDGGKKLF	TRGV4	.	TRGJ1	17	-1	-1	21
12	1.0058506982280264E-4	TGTGCCACCTGGGATAGCACTAAGAAACTCTTT	CATWDSTKKLF	TRGV3	.	TRGJ1	16	-1	-1	20
12	1.0058506982280264E-4	TGTGCCACCTGGGACGGCTATAAGAAACTCTTT	CATWDGYKKLF	TRGV3	.	TRGJ1	17	-1	-1	18
12	1.0058506982280264E-4	TGTGCCACCTGGGACAGGCGTGGGAAACTCTTT	CATWDRRGKLF	TRGV3	.	TRGJ1	21	-1	-1	23
12	1.0058506982280264E-4	TGTGCCACCTGGGACAGGCAACAGAAACTCTTT	CATWDRQQKLF	TRGV3	.	TRGJ1	18	-1	-1	22
12	1.0058506982280264E-4	TGTGCCACCTGGGACAGGGAAAAGAAACTCTTT	CATWDREKKLF	TRGV7	.	TRGJ1	17	-1	-1	21
12	1.0058506982280264E-4	TGTGCCACCTGGAATTATTATAAGAAACTCTTT	CATWNYYKKLF	TRGV8	.	TRGJ1	14	-1	-1	11
12	1.0058506982280264E-4	TGTGCTGCGTTTAATTGGTTCAAGATATTT	CAAFNWFKIF	TRGV10	.	TRGJP1	9	-1	-1	14
12	1.0058506982280264E-4	TGTGCCACCTTGGTACGTAGGAAACTCTTT	CATLVRRKLF	TRGV7	.	TRGJ1	12	-1	-1	17
12	1.0058506982280264E-4	TGTGCCACCTGGGCCGAGGGGAAACTCTTT	CATWAEGKLF	TRGV8	.	TRGJ1	12	-1	-1	20
12	1.0058506982280264E-4	TGTGCCACCTGGGATGGGCGGGGGCTCTTT	CATWDGRGLF	TRGV4	.	TRGJ1	18	-1	-1	24
12	1.0058506982280264E-4	TGTGCCACCTGGGACTCGGAGACACTCTTT	CATWDSETLF	TRGV2	.	TRGJ1	14	-1	-1	19
12	1.0058506982280264E-4	TGTGCCACCGTGGGAGGGTATAAACTCTTT	CATVGGYKLF	TRGV3	.	TRGJ1	14	-1	-1	21
12	1.0058506982280264E-4	TGTGCCACCTTTAGGGAGAAACTCTTT	CATFREKLF	TRGV3	.	TRGJ1	9	-1	-1	16
12	1.0058506982280264E-4	TGTGCCACCTGGGGATGGAAGCTCTTT	CATWGWKLF	TRGV8	.	TRGJ1	12	-1	-1	17
12	1.0058506982280264E-4	TGTGCCACCTGGGATCAGAAACTCTTT	CATWDQKLF	TRGV4	.	TRGJ1	14	-1	-1	13
12	1.0058506982280264E-4	TGTGCCACCTGGGATGGGAAACTCTTT	CATWDGKLF	TRGV4	.	TRGJ1	17	-1	-1	17
12	1.0058506982280264E-4	TGTGCCACCTGGGACAGGCCCCTCTTT	CATWDRPLF	TRGV7	.	TRGJ1	19	-1	-1	21
12	1.0058506982280264E-4	TGTCCGAATTATAAGAAACTCTTT	CPNYKKLF	TRGV8	.	TRGJ1	2	-1	-1	7
12	1.0058506982280264E-4	TGTGCCACCTGTGAGAAACTCTTT	CATCEKLF	TRGV3	.	TRGJ1	13	-1	-1	13
12	1.0058506982280264E-4	TGTGCCACCTATGAGAAACTCTTT	CATYEKLF	TRGV4	.	TRGJ1	9	-1	-1	9
12	1.0058506982280264E-4	TGTGCTGCACCGAAACTCTTT	CAAPKLF	TRGV10	.	TRGJ1	7	-1	-1	11
12	1.0058506982280264E-4	TGTGCCACGAAGACGTTT	CATKTF	TRGV2	.	TRGJP2	7	-1	-1	9
12	1.0058506982280264E-4	CTGGGACTCTTT	LGLF	TRGV8	.	TRGJ1	-1	-1	-1	5
11	9.220298067090242E-5	TGTGCCACCTGGGACCTGGCCTACTTTAGAGGTTTGGGGCGTAGTGATTGGATCAAGACGTTT	CATWDLAYFRGLGRSDWIKTF	TRGV4	.	TRGJP2	13	-1	-1	40
11	9.220298067090242E-5	TGTGCCTTGTGGGAGGTAAACGTGGGAGGATACCAGAATTATTATAAGAAACTCTTT	CALWEVNVGGYQNYYKKLF	TRGV9	.	TRGJ1	16	-1	-1	35
11	9.220298067090242E-5	TGTGCCACCTGGGACAGGCCCCGGGCATTCCAACCAAATCACTTAACGAAACTCTTT	CATWDRPRAFQPNHLTKLF	TRGV5	.	TRGJ1	19	-1	-1	43
11	9.220298067090242E-5	TGTGCCTTGTGGGAGGGATCGAGGGCTTCTGGAAATTATTATAAGAAACTCTTT	CALWEGSRASGNYYKKLF	TRGV9	.	TRGJ1	15	-1	-1	33
11	9.220298067090242E-5	TGTGCCACCTGGGACGGGCTGGGTCCCGCCAGTAGTGATTGGATCAAGACGTTT	CATWDGLGPASSDWIKTF	TRGV2	.	TRGJP2	18	-1	-1	30
11	9.220298067090242E-5	TGTGCCTTGTGGAAGAACGACAAGACATATCAATATTATAAGAAACTCTTT	CALWKNDKTYQYYKKLF	TRGV9	.	TRGJ1	14	-1	-1	33
11	9.220298067090242E-5	TGTGCCACCTGGGATGGGCGCACGTTCCGACTCATGGAGCCTAGACTCTTT	CATWDGRTFRLMEPRLF	TRGV4	.	TRGJ1	21	-1	-1	44
11	9.220298067090242E-5	TGTGCCACCTGGGATAGTACTGAATATAGTAGTGATTGGATCAAGACGTTT	CATWDSTEYSSDWIKTF	TRGV8	.	TRGJP2	16	-1	-1	23
11	9.220298067090242E-5	TGTGCTGCGTCGGGCGGCGGATATACCACTGGTTGGTTCAAGATATTT	CAASGGGYTTGWFKIF	TRGV10	.	TRGJP1	13	-1	-1	20
11	9.220298067090242E-5	TGTGCTGCGTGGGATAGGAGGGGGTGGAATTATTATAAGAAACTCTTT	CAAWDRRGWNYYKKLF	TRGV10	.	TRGJ1	14	-1	-1	26
11	9.220298067090242E-5	TGTGCCACCTGGGACGGGTGGTGTGGTAGTGATTGGATCAAGACGTTT	CATWDGWCGSDWIKTF	TRGV2	.	TRGJP2	17	-1	-1	25
11	9.220298067090242E-5	TGTGCCACCTGGGACAGACGTTATAGTAGTGATTGGATCAAGACGTTT	CATWDRRYSSDWIKTF	TRGV3	.	TRGJP2	16	-1	-1	21
11	9.220298067090242E-5	TGTGCTGCGTGGGTCCACCCCATGAATTATTATAAGAAACTCTTT	CAAWVHPMNYYKKLF	TRGV10	.	TRGJ1	12	-1	-1	23
11	9.220298067090242E-5	TGTGCTGCGTGGGTGGAGAAGACCACTGGTTGGTTCAAGATATTT	CAAWVEKTTGWFKIF	TRGV10	.	TRGJP1	12	-1	-1	21
11	9.220298067090242E-5	TGTGCTGCGTGGGACCCCTATACCACTGGTTGGTTCAAGATATTT	CAAWDPYTTGWFKIF	TRGV10	.	TRGJP1	13	-1	-1	18
11	9.220298067090242E-5	TGTGCCTTGTGGGAGGTGCTGGATAATTATTATAAGAAACTCTTT	CALWEVLDNYYKKLF	TRGV9	.	TRGJ1	18	-1	-1	24
11	9.220298067090242E-5	TGTGCCACCTGTGTTCCAAATCCCTCGTATTATAAGAAACTCTTT	CATCVPNPSYYKKLF	TRGV4	.	TRGJ1	10	-1	-1	27
11	9.220298067090242E-5	TGTGCCACCTGGGATACCCTCTATAGTGATTGGATCAAGACGTTT	CATWDTLYSDWIKTF	TRGV8	.	TRGJP2	15	-1	-1	23
11	9.220298067090242E-5	TGTGCCACCTGGGATAGTGGGAGTAGTGATTGGATCAAGACGTTT	CATWDSGSSDWIKTF	TRGV8	.	TRGJP2	16	-1	-1	21
11	9.220298067090242E-5	TGTGCCACCTGGGACGGTCTGCGGGGTGATTGGATCAAGACGTTT	CATWDGLRGDWIKTF	TRGV2	.	TRGJP2	16	-1	-1	25
11	9.220298067090242E-5	TGTGCCACCTGGGACGGGCGCTATTGTGATTGGATCAAGACGTTT	CATWDGRYCDWIKTF	TRGV2	.	TRGJP2	18	-1	-1	25
11	9.220298067090242E-5	TGTGCCACCTGGGACGGGCGGGGTAGTGATTGGATCAAGACGTTT	CATWDGRGSDWIKTF	TRGV2	.	TRGJP2	18	-1	-1	22
11	9.220298067090242E-5	TGTGCCACCTGGGACAGGCCGATGAATTATTATAAGAAACTCTTT	CATWDRPMNYYKKLF	TRGV7	.	TRGJ1	19	-1	-1	23
11	9.220298067090242E-5	TGTGCTGCGTGGGATTACGAGAATTATTATAAGAAACTCTTT	CAAWDYENYYKKLF	TRGV10	.	TRGJ1	18	-1	-1	20
11	9.220298067090242E-5	TGTGCTGCGTGGGATGGCCCTGTTGGTTGGTTCAAGATATTT	CAAWDGPVGWFKIF	TRGV10	.	TRGJP1	14	-1	-1	23
11	9.220298067090242E-5	TGTGCCTTGTGGGAGGTTCCGTTTTATTATAAGAAACTCTTT	CALWEVPFYYKKLF	TRGV9	.	TRGJ1	16	-1	-1	23
11	9.220298067090242E-5	TGTGCCTTGTGGGAAATCCCTACTTATTATAAGAAACTCTTT	CALWEIPTYYKKLF	TRGV9	.	TRGJ1	13	-1	-1	23
11	9.220298067090242E-5	TGTGCCACCTCAAGGGAGGGCTTGCGTTATAAGAAACTCTTT	CATSREGLRYKKLF	TRGV4	.	TRGJ1	9	-1	-1	26
11	9.220298067090242E-5	TGTGCCACCTGGGGGAGGGGTGATTATTATAAGAAACTCTTT	CATWGRGDYYKKLF	TRGV2	.	TRGJ1	12	-1	-1	22
11	9.220298067090242E-5	TGTGCCACCTGGGATGGTCCGAATTATTATAAGAAACTCTTT	CATWDGPNYYKKLF	TRGV4	.	TRGJ1	19	-1	-1	19
11	9.220298067090242E-5	TGTGCCACCTGGGACGGGCGTAGTGATTGGATCAAGACGTTT	CATWDGRSDWIKTF	TRGV2	.	TRGJP2	18	-1	-1	19
11	9.220298067090242E-5	TGTGCCACCTGGGACGGGGGCCCCTATTATAAGAAACTCTTT	CATWDGGPYYKKLF	TRGV2	.	TRGJ1	17	-1	-1	24
11	9.220298067090242E-5	TGTGCCACCTGGGACGGGACCACTGGTTGGTTCAAGATATTT	CATWDGTTGWFKIF	TRGV2	.	TRGJP1	20	-1	-1	18
11	9.220298067090242E-5	TGTGCCACCTGGGACAGCCTAAGTGATTGGATCAAGACGTTT	CATWDSLSDWIKTF	TRGV3	.	TRGJP2	19	-1	-1	21
11	9.220298067090242E-5	TGTGCCACCTGGGACAGGCCGTGGTATTATAAGAAACTCTTT	CATWDRPWYYKKLF	TRGV7	.	TRGJ1	19	-1	-1	24
11	9.220298067090242E-5	TGTGCCACCTGGGACAGGCGTCGCTATTATAAGAAACTCTTT	CATWDRRRYYKKLF	TRGV3	.	TRGJ1	18	-1	-1	24
11	9.220298067090242E-5	TGTGCCACCTGGGACAGGCGGGGGTATTATAAGAAACTCTTT	CATWDRRGYYKKLF	TRGV7	.	TRGJ1	18	-1	-1	24
11	9.220298067090242E-5	TGTGCCACCTGGGACAGGCACTGGACGTATAAGAAACTCTTT	CATWDRHWTYKKLF	TRGV3	.	TRGJ1	22	-1	-1	27
11	9.220298067090242E-5	TGTGCCACCTGGGACAGGGGGAATTATTATAAGAAACTCTTT	CATWDRGNYYKKLF	TRGV3	.	TRGJ1	17	-1	-1	20
11	9.220298067090242E-5	TGTGCCACCGCAAACAAAACACTTTATTATAAGAAACTCTTT	CATANKTLYYKKLF	TRGV2	.	TRGJ1	8	-1	-1	23
11	9.220298067090242E-5	TGTGCTGCGTGGGCGTGCACTGGTTGGTTCAAGATATTT	CAAWACTGWFKIF	TRGV10	.	TRGJP1	12	-1	-1	17
11	9.220298067090242E-5	TGTGCTGCGTGGGATTATCTCGGTTATAAGAAACTCTTT	CAAWDYLGYKKLF	TRGV10	.	TRGJ1	16	-1	-1	23
11	9.220298067090242E-5	TGTGCTGCGACTCTACAATATTATTATAAGAAACTCTTT	CAATLQYYYKKLF	TRGV10	.	TRGJ1	8	-1	-1	19
11	9.220298067090242E-5	TGTGCCTTGTGGCTATTTTCTGGTTGGTTCAAGATATTT	CALWLFSGWFKIF	TRGV9	.	TRGJP1	11	-1	-1	19
11	9.220298067090242E-5	TGTGCCTTGTGGGAGGTATTATATTATAAGAAACTCTTT	CALWEVLYYKKLF	TRGV9	.	TRGJ1	16	-1	-1	21
11	9.220298067090242E-5	TGTGCCACCTGGGATTTGGGGAGCGTTGAGAAACTCTTT	CATWDLGSVEKLF	TRGV8	.	TRGJ1	14	-1	-1	28
11	9.220298067090242E-5	TGTGCCACCTGGGATAGGTTTTATTATAAGAAACTCTTT	CATWDRFYYKKLF	TRGV8	.	TRGJ1	17	-1	-1	20
11	9.220298067090242E-5	TGTGCCACCTGGGATAGGGTTTATTATAAGAAACTCTTT	CATWDRVYYKKLF	TRGV8	.	TRGJ1	17	-1	-1	20
11	9.220298067090242E-5	TGTGCCACCTGGGACGGCAGTTATTATAAGAAACTCTTT	CATWDGSYYKKLF	TRGV2	.	TRGJ1	16	-1	-1	20
11	9.220298067090242E-5	TGTGCCACCTGGGACGGGTCAACTTCGAGGAAACTCTTT	CATWDGSTSRKLF	TRGV2	.	TRGJ1	17	-1	-1	29
11	9.220298067090242E-5	TGTGCCACCTGGGACGGGCTTGATTGGATCAAGACGTTT	CATWDGLDWIKTF	TRGV2	.	TRGJP2	18	-1	-1	20
11	9.220298067090242E-5	TGTGCCACCTGGGACGGGCCTGGTTATAAGAAACTCTTT	CATWDGPGYKKLF	TRGV2	.	TRGJ1	19	-1	-1	23
11	9.220298067090242E-5	TGTGCCACCTGGGACGGGCGGGATTGGATCAAGACGTTT	CATWDGRDWIKTF	TRGV2	.	TRGJP2	18	-1	-1	21
11	9.220298067090242E-5	TGTGCCACCTGGGACGGAGGCTATTATAAGAAACTCTTT	CATWDGGYYKKLF	TRGV2	.	TRGJ1	16	-1	-1	21
11	9.220298067090242E-5	TGTGCCACCTGGGACAGTAGGGAGTATAAGAAACTCTTT	CATWDSREYKKLF	TRGV2	.	TRGJ1	14	-1	-1	24
11	9.220298067090242E-5	TGTGCCACCTGGGACAGGCTGAACTATAAGAAACTCTTT	CATWDRLNYKKLF	TRGV3	.	TRGJ1	18	-1	-1	24
11	9.220298067090242E-5	TGTGCCACCTGGGACAGGCCTGGGGTTAAGAAACTCTTT	CATWDRPGVKKLF	TRGV3	.	TRGJ1	21	-1	-1	26
11	9.220298067090242E-5	TGTGCTTCCCGACTCCTTGGGGATAAGAAACTCTTT	CASRLLGDKKLF	TRGV2	.	TRGJ1	4	-1	-1	22
11	9.220298067090242E-5	TGTGCTGCGTGGTCAAATTATTATAAGAAACTCTTT	CAAWSNYYKKLF	TRGV10	.	TRGJ1	11	-1	-1	12
11	9.220298067090242E-5	TGTGCTGCGTGGGATTATCATTATAAGAAACTCTTT	CAAWDYHYKKLF	TRGV10	.	TRGJ1	16	-1	-1	16
11	9.220298067090242E-5	TGTGCTGCGTGGGATCCTAATTATAAGAAACTCTTT	CAAWDPNYKKLF	TRGV10	.	TRGJ1	14	-1	-1	19
11	9.220298067090242E-5	TGTGCTGCGTGGGACCCCTATTATAAGAAACTCTTT	CAAWDPYYKKLF	TRGV10	.	TRGJ1	13	-1	-1	18
11	9.220298067090242E-5	TGTGCTGCGTGGGAGTATTATTATAAGAAACTCTTT	CAAWEYYYKKLF	TRGV10	.	TRGJ1	16	-1	-1	16
11	9.220298067090242E-5	TGTGCCACCTGCCCCAATTCGGGAAAGAAACTCTTT	CATCPNSGKKLF	TRGV4	.	TRGJ2	10	-1	-1	24
11	9.220298067090242E-5	TGTGCCACCTGGCCTAATTATTATAAGAAACTCTTT	CATWPNYYKKLF	TRGV8	.	TRGJ1	11	-1	-1	15
11	9.220298067090242E-5	TGTGCCACCTGGGATGGGCTTTATAAGAAACTCTTT	CATWDGLYKKLF	TRGV4	.	TRGJ1	18	-1	-1	20
11	9.220298067090242E-5	TGTGCCACCTGGGATGGGCCCGATAAGAAACTCTTT	CATWDGPDKKLF	TRGV4	.	TRGJ1	20	-1	-1	22
11	9.220298067090242E-5	TGTGCCACCTGGGATGGGCCAAATAAGAAACTCTTT	CATWDGPNKKLF	TRGV4	.	TRGJ1	19	-1	-1	22
11	9.220298067090242E-5	TGTGCCACCTGGGATGGGCGATATAAGAAACTCTTT	CATWDGRYKKLF	TRGV4	.	TRGJ1	18	-1	-1	21
11	9.220298067090242E-5	TGTGCCACCTGGGATGGGAACATTAGGAAACTCTTT	CATWDGNIRKLF	TRGV4	.	TRGJ1	17	-1	-1	23
11	9.220298067090242E-5	TGTGCCACCTGGGATGGACCGGATGAGAAACTCTTT	CATWDGPDEKLF	TRGV4	.	TRGJ1	19	-1	-1	22
11	9.220298067090242E-5	TGTGCCACCTGGGATGAGACCTATAAGAAACTCTTT	CATWDETYKKLF	TRGV8	.	TRGJ1	23	-1	-1	21
11	9.220298067090242E-5	TGTGCCACCTGGGATATAGGCGGGGAGAAACTCTTT	CATWDIGGEKLF	TRGV8	.	TRGJ1	15	-1	-1	25
11	9.220298067090242E-5	TGTGCCACCTGGGACTGTTATTATAAGAAACTCTTT	CATWDCYYKKLF	TRGV2	.	TRGJ1	14	-1	-1	17
11	9.220298067090242E-5	TGTGCCACCTGGGACCCTTATCTACCAAAACTCTTT	CATWDPYLPKLF	TRGV2	.	TRGJ1	14	-1	-1	27
11	9.220298067090242E-5	TGTGCCACCTGGGACGCCTCGCACAAGAAACTCTTT	CATWDASHKKLF	TRGV2	.	TRGJ1	15	-1	-1	24
11	9.220298067090242E-5	TGTGCCACCTGGGACGCAAATTATAAGAAACTCTTT	CATWDANYKKLF	TRGV5	.	TRGJ2	14	-1	-1	19
11	9.220298067090242E-5	TGTGCCACCTGGGACGGGCTTGGTGTAGTGCTCTTT	CATWDGLGVVLF	TRGV2	.	TRGJ1	18	-1	-1	30
11	9.220298067090242E-5	TGTGCCACCTGGGACGGGCCCTGCAAGAAACTCTTT	CATWDGPCKKLF	TRGV2	.	TRGJ1	20	-1	-1	24
11	9.220298067090242E-5	TGTGCCACCTGGGACGGGCCCTATAAGAAACTCTTT	CATWDGPYKKLF	TRGV2	.	TRGJ1	20	-1	-1	21
11	9.220298067090242E-5	TGTGCCACCTGGGACGGGCGAATGAGGAAACTCTTT	CATWDGRMRKLF	TRGV2	.	TRGJ1	18	-1	-1	26
11	9.220298067090242E-5	TGTGCCACCTGGGACGGGCAAGGGAAGAAACTCTTT	CATWDGQGKKLF	TRGV2	.	TRGJ1	18	-1	-1	24
11	9.220298067090242E-5	TGTGCCACCTGGGACGGGATCTCTAAGAAACTCTTT	CATWDGISKKLF	TRGV7	.	TRGJ1	17	-1	-1	23
11	9.220298067090242E-5	TGTGCCACCTGGGACGACCGCGATAAGAAACTCTTT	CATWDDRDKKLF	TRGV2	.	TRGJ1	15	-1	-1	22
11	9.220298067090242E-5	TGTGCCACCTGGGACAGGCTCAGGGAGAAACTCTTT	CATWDRLREKLF	TRGV7	.	TRGJ1	18	-1	-1	25
11	9.220298067090242E-5	TGTGCCACCTGTGGTGATTGGATCAAGACGTTT	CATCGDWIKTF	TRGV2	.	TRGJP2	10	-1	-1	10
11	9.220298067090242E-5	TGTGCCACCTGGTGCTATACTCGAGAACTCTTT	CATWCYTRELF	TRGV4	.	TRGJ1	11	-1	-1	25
11	9.220298067090242E-5	TGTGCCACCTGGGATAATATGGGGAAACTCTTT	CATWDNMGKLF	TRGV4	.	TRGJ1	14	-1	-1	23
11	9.220298067090242E-5	TGTGCCACCTGGGACCCCGGGGGGAAACTCTTT	CATWDPGGKLF	TRGV5	.	TRGJ1	14	-1	-1	23
11	9.220298067090242E-5	TGTGCCACCTGGGACGGTGATAAGAAACTCTTT	CATWDGDKKLF	TRGV2	.	TRGJ1	16	-1	-1	19
11	9.220298067090242E-5	TGTGCCACCTGGGACGGGTATAAGAAACTCTTT	CATWDGYKKLF	TRGV2	.	TRGJ1	17	-1	-1	18
11	9.220298067090242E-5	TGTGCCACCTGGGACGGGCCAGGGAAACTCTTT	CATWDGPGKLF	TRGV2	.	TRGJ1	19	-1	-1	23
11	9.220298067090242E-5	TGTGCCACCTGGGACGGGGATAAGAAACTCTTT	CATWDGDKKLF	TRGV2	.	TRGJ1	17	-1	-1	19
11	9.220298067090242E-5	TGTGCCACCTGGGACGGGACAAAGAAACTCTTT	CATWDGTKKLF	TRGV2	.	TRGJ1	17	-1	-1	21
11	9.220298067090242E-5	TGTGCCACCTGGGACAGGTATAAGAAACTCTTT	CATWDRYKKLF	TRGV3	.	TRGJ1	17	-1	-1	18
11	9.220298067090242E-5	TGTGCCACCTGGGACAGGCTAGCGAAACTCTTT	CATWDRLAKLF	TRGV3	.	TRGJ1	18	-1	-1	23
11	9.220298067090242E-5	TGTGCCACCTGGGACAGGCCCGAGGAGCTCTTT	CATWDRPEELF	TRGV3	.	TRGJ1	19	-1	-1	27
11	9.220298067090242E-5	TGTGCCACCTGGGACAGGCCGCAGAAACTCTTT	CATWDRPQKLF	TRGV3	.	TRGJ1	19	-1	-1	22
11	9.220298067090242E-5	TGTGCCCCCCAACCGTATAAGAAACTCTTT	CAPQPYKKLF	TRGV4	.	TRGJ1	8	-1	-1	15
11	9.220298067090242E-5	TGTGCCACCTGGCAAAATAAGAAACTCTTT	CATWQNKKLF	TRGV5	.	TRGJ1	11	-1	-1	16
11	9.220298067090242E-5	TGTGCCACCTGGGTTTTTAAGAAACTCTTT	CATWVFKKLF	TRGV4	.	TRGJ1	12	-1	-1	14
11	9.220298067090242E-5	TGTGCCACCTGGGGTTGGTTCAAGATATTT	CATWGWFKIF	TRGV2	.	TRGJP1	12	-1	-1	12
11	9.220298067090242E-5	TGTGCCACCTGGGATGGGGAGAAACTCTTT	CATWDGEKLF	TRGV4	.	TRGJ1	17	-1	-1	19
11	9.220298067090242E-5	TGTGCCACCTGGGACGGGCCTAAACTCTTT	CATWDGPKLF	TRGV2	.	TRGJ1	19	-1	-1	21
11	9.220298067090242E-5	TGTGCCACCTGGGACAGACATAAACTCTTT	CATWDRHKLF	TRGV3	.	TRGJ1	16	-1	-1	21
11	9.220298067090242E-5	TGTGCCACCTGGGAGGGGCAGAAACTCTTT	CATWEGQKLF	TRGV8	.	TRGJ1	13	-1	-1	19
11	9.220298067090242E-5	TGTGCCACCTGGGAAACCGGCGGACTCTTT	CATWETGGLF	TRGV3	.	TRGJ1	13	-1	-1	23
11	9.220298067090242E-5	TGTGCCACCTGGAACGGCGGGAAACTCTTT	CATWNGGKLF	TRGV7	.	TRGJ1	17	-1	-1	20
11	9.220298067090242E-5	TGTGCCACCTGGAAAGATAAGAAACTCTTT	CATWKDKKLF	TRGV3	.	TRGJ1	11	-1	-1	16
11	9.220298067090242E-5	TGTGCTGGTGATTGGATCAAGACGTTT	CAGDWIKTF	TRGV2	.	TRGJP2	4	-1	-1	7
11	9.220298067090242E-5	TGTGCCCCACGTAATAAGAAACTCTTT	CAPRNKKLF	TRGV2	.	TRGJ1	5	-1	-1	13
11	9.220298067090242E-5	TGTGCCACTCTTACCCAGAAACTCTTT	CATLTQKLF	TRGV2	.	TRGJ1	7	-1	-1	16
11	9.220298067090242E-5	TGTGCCACCTGTGATGGGAAACTCTTT	CATCDGKLF	TRGV8	.	TRGJ1	17	-1	-1	17
11	9.220298067090242E-5	TGTGCCACCTGCGATAAGAAACTCTTT	CATCDKKLF	TRGV8	.	TRGJ1	15	-1	-1	13
11	9.220298067090242E-5	TGTGCCACCTGGATTAAGAAACTCTTT	CATWIKKLF	TRGV3	.	TRGJ1	11	-1	-1	14
11	9.220298067090242E-5	TGTGCCACCCCCGCCAAGAAACTCTTT	CATPAKKLF	TRGV4	.	TRGJ2	8	-1	-1	15
11	9.220298067090242E-5	TGTGCCACTCGCAAGAAACTCTTT	CATRKKLF	TRGV8	.	TRGJ1	7	-1	-1	12
11	9.220298067090242E-5	TGTGCGGTGGGGAGGAAACTCTTT	CAVGRKLF	TRGV8	.	TRGJ1	4	-1	-1	14
11	9.220298067090242E-5	TGTGCCACCTGGGGCCTCTTT	CATWGLF	TRGV4	.	TRGJ1	12	-1	-1	15
11	9.220298067090242E-5	TGTGCCACCGGACTTCTCTTT	CATGLLF	TRGV8	.	TRGJ1	8	-1	-1	15
11	9.220298067090242E-5	TGTGCCAGCCTCTTT	CASLF	TRGV4	.	TRGJ1	10	-1	-1	9
10	8.38208915190022E-5	TGTGCTGCGTGGGATTATACGGAGGACGATACCACTGGTTGGTTCAAGATATTT	CAAWDYTEDDTTGWFKIF	TRGV10	.	TRGJP1	16	-1	-1	28
10	8.38208915190022E-5	TGTGCTGCGTGGGATTATAGGGAGGTCACCACTGGTTGGTTCAAGATATTT	CAAWDYREVTTGWFKIF	TRGV10	.	TRGJP1	16	-1	-1	27
10	8.38208915190022E-5	TGTGCCTCGTGGGACGTCCTACAAGAGTTGGGCAAAAAAATCAAGGTATTT	CASWDVLQELGKKIKVF	TRGV9	.	TRGJP	16	-1	-1	21
10	8.38208915190022E-5	TGTGCCACCTGGGACGGCCCGCCCCTTCTTAGTGATTGGATCAAGACGTTT	CATWDGPPLLSDWIKTF	TRGV2	.	TRGJP2	24	-1	-1	29
10	8.38208915190022E-5	TGTGCCACCTGGGACGGGCTAAGGGGTACGAATTATTATAAGAAACTCTTT	CATWDGLRGTNYYKKLF	TRGV2	.	TRGJ1	18	-1	-1	28
10	8.38208915190022E-5	TGTGCCACCTGGGACAGAATCGATTATAGTAGTGATTGGATCAAGACGTTT	CATWDRIDYSSDWIKTF	TRGV2	.	TRGJP2	14	-1	-1	24
10	8.38208915190022E-5	TGTGCTGCGTGGGATTATAGACCTACCACTGGTTGGTTCAAGATATTT	CAAWDYRPTTGWFKIF	TRGV10	.	TRGJP1	16	-1	-1	23
10	8.38208915190022E-5	TGTGCTGCGTGGGATCCCAATCCGGGCAGTGATTGGATCAAGACGTTT	CAAWDPNPGSDWIKTF	TRGV10	.	TRGJP2	14	-1	-1	27
10	8.38208915190022E-5	TGTGCCACCTGGGACGGGCCCGGCAACTATTATTATAAGAAACTCTTT	CATWDGPGNYYYKKLF	TRGV2	.	TRGJ1	21	-1	-1	28
10	8.38208915190022E-5	TGTGCCACCTGGGACAGGCCGGTATGCCGGGACTATAAGAAACTCTTT	CATWDRPVCRDYKKLF	TRGV3	.	TRGJ1	22	-1	-1	33
10	8.38208915190022E-5	TGTGCTGCGTGGGCCCTACCAAAGGCTTATTATAAGAAACTCTTT	CAAWALPKAYYKKLF	TRGV10	.	TRGJ1	12	-1	-1	26
10	8.38208915190022E-5	TGTGCTGCGTGGGATTACGCTCCGAATTATTATAAGAAACTCTTT	CAAWDYAPNYYKKLF	TRGV10	.	TRGJ1	18	-1	-1	22
10	8.38208915190022E-5	TGTGCTGCGTGGGACCGGCCGCGGAATTATTATAAGAAACTCTTT	CAAWDRPRNYYKKLF	TRGV10	.	TRGJ1	13	-1	-1	23
10	8.38208915190022E-5	TGTGCCTTGTGGGAGGTGCGCTGGGGATATTATAAGAAACTCTTT	CALWEVRWGYYKKLF	TRGV9	.	TRGJ1	18	-1	-1	27
10	8.38208915190022E-5	TGTGCCTTGTGGGAGAAGCCTCCGAATAATTATAAGAAACTCTTT	CALWEKPPNNYKKLF	TRGV9	.	TRGJ1	14	-1	-1	22
10	8.38208915190022E-5	TGTGCCACCTGGTGGTTGGTTTGTAGTGATTGGATCAAGACGTTT	CATWWLVCSDWIKTF	TRGV8	.	TRGJP2	11	-1	-1	22
10	8.38208915190022E-5	TGTGCCACCTGGGCCTCCTCGAAGGGTCATTATAAGAAACTCTTT	CATWASSKGHYKKLF	TRGV4	.	TRGJ1	12	-1	-1	28
10	8.38208915190022E-5	TGTGCCACCTGGGATGGGCGTACGAATTATTATAAGAAACTCTTT	CATWDGRTNYYKKLF	TRGV4	.	TRGJ1	18	-1	-1	22
10	8.38208915190022E-5	TGTGCCACCTGGGACGGGCTGGGTAGTGATTGGATCAAGACGTTT	CATWDGLGSDWIKTF	TRGV2	.	TRGJP2	18	-1	-1	22
10	8.38208915190022E-5	TGTGCCACCTGGGACGGGCAGGGTAGTGATTGGATCAAGACGTTT	CATWDGQGSDWIKTF	TRGV2	.	TRGJP2	18	-1	-1	22
10	8.38208915190022E-5	TGTGCTGCGTGCCCCCAGACCACTGGTTGGTTCAAGATATTT	CAACPQTTGWFKIF	TRGV10	.	TRGJP1	10	-1	-1	18
10	8.38208915190022E-5	TGTGCTGCGTGGGGGAGGACCACTGGTTGGTTCAAGATATTT	CAAWGRTTGWFKIF	TRGV10	.	TRGJP1	12	-1	-1	18
10	8.38208915190022E-5	TGTGCTGCGTGGACCCGGCCCCATTATTATAAGAAACTCTTT	CAAWTRPHYYKKLF	TRGV10	.	TRGJ1	11	-1	-1	22
10	8.38208915190022E-5	TGTGCCACCTGGGATCCAAAGGGCTATTATAAGAAACTCTTT	CATWDPKGYYKKLF	TRGV8	.	TRGJ1	14	-1	-1	24
10	8.38208915190022E-5	TGTGCCACCTGGGATGCGCGCCAACAATATAAGAAACTCTTT	CATWDARQQYKKLF	TRGV4	.	TRGJ1	22	-1	-1	27
10	8.38208915190022E-5	TGTGCCACCTGGGATGGGGCGAATTATTATAAGAAACTCTTT	CATWDGANYYKKLF	TRGV8	.	TRGJ1	17	-1	-1	19
10	8.38208915190022E-5	TGTGCCACCTGGGATAGGCCCTTATTCGATAAGAAACTCTTT	CATWDRPLFDKKLF	TRGV8	.	TRGJ1	19	-1	-1	21
10	8.38208915190022E-5	TGTGCCACCTGGGATAAGGGACCAAATTATAAGAAACTCTTT	CATWDKGPNYKKLF	TRGV8	.	TRGJ1	15	-1	-1	25
10	8.38208915190022E-5	TGTGCCACCTGGGACTTAGGGGGGCGGGGTAAGAAACTCTTT	CATWDLGGRGKKLF	TRGV2	.	TRGJ1	14	-1	-1	29
10	8.38208915190022E-5	TGTGCCACCTGGGACGGCCCCGATTATTATAAGAAACTCTTT	CATWDGPDYYKKLF	TRGV7	.	TRGJ1	18	-1	-1	22
10	8.38208915190022E-5	TGTGCCACCTGGGACGGGCCGGGGGGGTATAAGAAACTCTTT	CATWDGPGGYKKLF	TRGV2	.	TRGJ1	19	-1	-1	27
10	8.38208915190022E-5	TGTGCCACCTGGGACGGGCAACGTATTATAAGGGGACTCTTT	CATWDGQRIIRGLF	TRGV2	.	TRGJ1	18	-1	-1	23
10	8.38208915190022E-5	TGTGCCACCTGGGACGGACAGCGGGATTGGATCAAGACGTTT	CATWDGQRDWIKTF	TRGV2	.	TRGJP2	16	-1	-1	24
10	8.38208915190022E-5	TGTGCCACCTGGGACGATCGGGGTTATTATAAGAAACTCTTT	CATWDDRGYYKKLF	TRGV3	.	TRGJ1	14	-1	-1	23
10	8.38208915190022E-5	TGTGCCACCTGGGACAGCAATAGTGATTGGATCAAGACGTTT	CATWDSNSDWIKTF	TRGV2	.	TRGJP2	14	-1	-1	20
10	8.38208915190022E-5	TGTGCCACCTGGGACAGGCTCTACGATTATAAGAAACTCTTT	CATWDRLYDYKKLF	TRGV5	.	TRGJ1	18	-1	-1	25
10	8.38208915190022E-5	TGTGCCACCTGGGACAGGCCGAAGTTTCGGAAGAAACTCTTT	CATWDRPKFRKKLF	TRGV3	.	TRGJ1	19	-1	-1	30
10	8.38208915190022E-5	TGTGCCACCTGGGACAGGCAGGGGGATTATAAGAAACTCTTT	CATWDRQGDYKKLF	TRGV3	.	TRGJ1	18	-1	-1	25
10	8.38208915190022E-5	TGTGCCACCTGGGAATCTTCCACTGGTTGGTTCAAGATATTT	CATWESSTGWFKIF	TRGV2	.	TRGJP1	13	-1	-1	19
10	8.38208915190022E-5	TGTGCCACCTGGATGGGGAGTAGTGATTGGATCAAGACGTTT	CATWMGSSDWIKTF	TRGV2	.	TRGJP2	11	-1	-1	18
10	8.38208915190022E-5	TGTGCTGCGTGCCTTTCGGATTATTATAAGAAACTCTTT	CAACLSDYYKKLF	TRGV10	.	TRGJ1	10	-1	-1	14
10	8.38208915190022E-5	TGTGCTGCGTGGCTAAAGAATTATTATAAGAAACTCTTT	CAAWLKNYYKKLF	TRGV10	.	TRGJ1	11	-1	-1	17
10	8.38208915190022E-5	TGTGCTGCGTGGGATTATTTCAATTATAAGAAACTCTTT	CAAWDYFNYKKLF	TRGV10	.	TRGJ1	16	-1	-1	22
10	8.38208915190022E-5	TGTGCCTTGTGGGAGGTGCAGTTTTATAAGAAACTCTTT	CALWEVQFYKKLF	TRGV9	.	TRGJ1	19	-1	-1	23
10	8.38208915190022E-5	TGTGCCACCTGGCCTCAGAGGGGGGGCAAGAAACTCTTT	CATWPQRGGKKLF	TRGV3	.	TRGJ1	11	-1	-1	27
10	8.38208915190022E-5	TGTGCCACCTGGGTACGTTGGTATTATAAGAAACTCTTT	CATWVRWYYKKLF	TRGV2	.	TRGJ1	16	-1	-1	21
10	8.38208915190022E-5	TGTGCCACCTGGGCCCGTAGTGATTGGATCAAGACGTTT	CATWARSDWIKTF	TRGV8	.	TRGJP2	12	-1	-1	16
10	8.38208915190022E-5	TGTGCCACCTGGGCCCAGGGGTCGGATAAGAAACTCTTT	CATWAQGSDKKLF	TRGV2	.	TRGJ1	12	-1	-1	25
10	8.38208915190022E-5	TGTGCCACCTGGGCGGGGGGTTATTATAAGAAACTCTTT	CATWAGGYYKKLF	TRGV4	.	TRGJ1	12	-1	-1	20
10	8.38208915190022E-5	TGTGCCACCTGGGGGAGTAGTGATTGGATCAAGACGTTT	CATWGSSDWIKTF	TRGV2	.	TRGJP2	12	-1	-1	15
10	8.38208915190022E-5	TGTGCCACCTGGGGATCCAATTATTATAAGAAACTCTTT	CATWGSNYYKKLF	TRGV8	.	TRGJ1	12	-1	-1	15
10	8.38208915190022E-5	TGTGCCACCTGGGATCAGAATTATTATAAGAAACTCTTT	CATWDQNYYKKLF	TRGV8	.	TRGJ1	14	-1	-1	17
10	8.38208915190022E-5	TGTGCCACCTGGGATGTGTTTGTTTATAAGAAACTCTTT	CATWDVFVYKKLF	TRGV4	.	TRGJ1	15	-1	-1	23
10	8.38208915190022E-5	TGTGCCACCTGGGATGCGGATTATTATAAGAAACTCTTT	CATWDADYYKKLF	TRGV4	.	TRGJ1	15	-1	-1	13
10	8.38208915190022E-5	TGTGCCACCTGGGATGGTGGGTATTATAAGAAACTCTTT	CATWDGGYYKKLF	TRGV4	.	TRGJ1	16	-1	-1	21
10	8.38208915190022E-5	TGTGCCACCTGGGATGGGCGGGGATATAAGAAACTCTTT	CATWDGRGYKKLF	TRGV4	.	TRGJ1	18	-1	-1	24
10	8.38208915190022E-5	TGTGCCACCTGGGATGGGCACTATTATAAGAAACTCTTT	CATWDGHYYKKLF	TRGV4	.	TRGJ1	18	-1	-1	21
10	8.38208915190022E-5	TGTGCCACCTGGGATGAGGATTATTATAAGAAACTCTTT	CATWDEDYYKKLF	TRGV2	.	TRGJ1	13	-1	-1	19
10	8.38208915190022E-5	TGTGCCACCTGGGACCCGCCCGGTTATAAGAAACTCTTT	CATWDPPGYKKLF	TRGV2	.	TRGJ1	21	-1	-1	23
10	8.38208915190022E-5	TGTGCCACCTGGGACGGTTTTTTTACTAAGAAACTCTTT	CATWDGFFTKKLF	TRGV2	.	TRGJ1	16	-1	-1	19
10	8.38208915190022E-5	TGTGCCACCTGGGACGGCGGTCCCAAAGGGAAACTCTTT	CATWDGGPKGKLF	TRGV2	.	TRGJ1	24	-1	-1	29
10	8.38208915190022E-5	TGTGCCACCTGGGACGGGCTTGGTTATAAGAAACTCTTT	CATWDGLGYKKLF	TRGV2	.	TRGJ1	18	-1	-1	23
10	8.38208915190022E-5	TGTGCCACCTGGGACGGGCTGGGGTATAAGAAACTCTTT	CATWDGLGYKKLF	TRGV2	.	TRGJ1	18	-1	-1	24
10	8.38208915190022E-5	TGTGCCACCTGGGACGGGCCCTCTTATAAGAAACTCTTT	CATWDGPSYKKLF	TRGV2	.	TRGJ1	20	-1	-1	23
10	8.38208915190022E-5	TGTGCCACCTGGGACGGGCGAGGTTATAAGAAACTCTTT	CATWDGRGYKKLF	TRGV2	.	TRGJ1	18	-1	-1	23
10	8.38208915190022E-5	TGTGCCACCTGGGACGGGGCTTATTATAAGAAACTCTTT	CATWDGAYYKKLF	TRGV2	.	TRGJ1	17	-1	-1	20
10	8.38208915190022E-5	TGTGCCACCTGGGACGGGAGTGATTGGATCAAGACGTTT	CATWDGSDWIKTF	TRGV2	.	TRGJP2	17	-1	-1	18
10	8.38208915190022E-5	TGTGCCACCTGGGACGAGAATTATTATAAGAAACTCTTT	CATWDENYYKKLF	TRGV2	.	TRGJ1	15	-1	-1	17
10	8.38208915190022E-5	TGTGCCACCTGGGACAGGCCAGAATATAAGAAACTCTTT	CATWDRPEYKKLF	TRGV3	.	TRGJ2	19	-1	-1	24
10	8.38208915190022E-5	TGTGCCACCTGGGACAGGCAGGAACCTAAGAAACTCTTT	CATWDRQEPKKLF	TRGV3	.	TRGJ1	18	-1	-1	26
10	8.38208915190022E-5	TGTGCCACCTGGGAGGCGAATTATTATAAGAAACTCTTT	CATWEANYYKKLF	TRGV4	.	TRGJ1	13	-1	-1	16
10	8.38208915190022E-5	TGTGCTGCGTGGGATTATAGTTATAAGAAACTCTTT	CAAWDYSYKKLF	TRGV10	.	TRGJ1	16	-1	-1	20
10	8.38208915190022E-5	TGTGCCACCTGGGCCGATTATTATAAGAAACTCTTT	CATWADYYKKLF	TRGV3	.	TRGJ1	12	-1	-1	16
10	8.38208915190022E-5	TGTGCCACCTGGGATGCTTGCGGTAAGAAACTCTTT	CATWDACGKKLF	TRGV4	.	TRGJ1	15	-1	-1	23
10	8.38208915190022E-5	TGTGCCACCTGGGATGGGCATTATAAGAAACTCTTT	CATWDGHYKKLF	TRGV4	.	TRGJ1	18	-1	-1	19
10	8.38208915190022E-5	TGTGCCACCTGGGATGGACCCCAGGAGAAACTCTTT	CATWDGPQEKLF	TRGV4	.	TRGJ1	20	-1	-1	25
10	8.38208915190022E-5	TGTGCCACCTGGGACCCAGGATATAAGAAACTCTTT	CATWDPGYKKLF	TRGV8	.	TRGJ1	13	-1	-1	21
10	8.38208915190022E-5	TGTGCCACCTGGGACGTCGGTTGGATCAAGACGTTT	CATWDVGWIKTF	TRGV2	.	TRGJP2	15	-1	-1	20
10	8.38208915190022E-5	TGTGCCACCTGGGACGGCCATTGGATCAAGACGTTT	CATWDGHWIKTF	TRGV2	.	TRGJP2	16	-1	-1	19
10	8.38208915190022E-5	TGTGCCACCTGGGACGGGTTATATAAGAAACTCTTT	CATWDGLYKKLF	TRGV2	.	TRGJ1	17	-1	-1	18
10	8.38208915190022E-5	TGTGCCACCTGGGACGGGCTTCGAGTTACACTCTTT	CATWDGLRVTLF	TRGV2	.	TRGJ1	18	-1	-1	29
10	8.38208915190022E-5	TGTGCCACCTGGGACGGGCTCTATAAGAAACTCTTT	CATWDGLYKKLF	TRGV2	.	TRGJ1	18	-1	-1	21
10	8.38208915190022E-5	TGTGCCACCTGGGACGGGCTGAATAAGAAACTCTTT	CATWDGLNKKLF	TRGV2	.	TRGJ1	18	-1	-1	22
10	8.38208915190022E-5	TGTGCCACCTGGGACGGGCCCCCTGAGAAACTCTTT	CATWDGPPEKLF	TRGV2	.	TRGJ1	20	-1	-1	25
10	8.38208915190022E-5	TGTGCCACCTGGGACGGGCCCATTCTGAAACTCTTT	CATWDGPILKLF	TRGV2	.	TRGJ1	20	-1	-1	26
10	8.38208915190022E-5	TGTGCCACCTGGGACGGGCCGGGTAAGAAACTCTTT	CATWDGPGKKLF	TRGV2	.	TRGJ1	19	-1	-1	23
10	8.38208915190022E-5	TGTGCCACCTGGGACGGGCGCGATAAGAAACTCTTT	CATWDGRDKKLF	TRGV2	.	TRGJ2	21	-1	-1	22
10	8.38208915190022E-5	TGTGCCACCTGGGACGGGCACTATAAGAAACTCTTT	CATWDGHYKKLF	TRGV2	.	TRGJ1	18	-1	-1	21
10	8.38208915190022E-5	TGTGCCACCTGGGACAGGCATAGAAGGAAACTCTTT	CATWDRHRRKLF	TRGV3	.	TRGJ1	18	-1	-1	26
10	8.38208915190022E-5	TGTGCCACCTGGATGAACTATTATAAGAAACTCTTT	CATWMNYYKKLF	TRGV8	.	TRGJ1	11	-1	-1	14
10	8.38208915190022E-5	TGTGCCACCTGGAGGCCTCGGGTCAAGAAACTCTTT	CATWRPRVKKLF	TRGV8	.	TRGJ1	11	-1	-1	24
10	8.38208915190022E-5	TGTGCCAATATAGTCCCGGATTATAAGAAACTCTTT	CANIVPDYKKLF	TRGV2	.	TRGJ1	6	-1	-1	19
10	8.38208915190022E-5	TGTGCCACCTGGGTTTTACTTAAGAAACTCTTT	CATWVLLKKLF	TRGV8	.	TRGJ1	12	-1	-1	20
10	8.38208915190022E-5	TGTGCCACCTGGGATGGCCCTAAGAAACTCTTT	CATWDGPKKLF	TRGV4	.	TRGJ1	19	-1	-1	20
10	8.38208915190022E-5	TGTGCCACCTGGGATGGGCAGGGGAAACTCTTT	CATWDGQGKLF	TRGV4	.	TRGJ1	18	-1	-1	23
10	8.38208915190022E-5	TGTGCCACCTGGGATGACTATAAGAAACTCTTT	CATWDDYKKLF	TRGV8	.	TRGJ1	14	-1	-1	18
10	8.38208915190022E-5	TGTGCCACCTGGGATAGGCGGGGGAAACTCTTT	CATWDRRGKLF	TRGV8	.	TRGJ1	18	-1	-1	23
10	8.38208915190022E-5	TGTGCCACCTGGGATAATGGGGAGAAACTCTTT	CATWDNGEKLF	TRGV4	.	TRGJ1	14	-1	-1	22
10	8.38208915190022E-5	TGTGCCACCTGGGACTTCATCGGGAAACTCTTT	CATWDFIGKLF	TRGV2	.	TRGJ1	14	-1	-1	23
10	8.38208915190022E-5	TGTGCCACCTGGGACTCCCGGCGGAAACTCTTT	CATWDSRRKLF	TRGV7	.	TRGJ1	14	-1	-1	23
10	8.38208915190022E-5	TGTGCCACCTGGGACTCAGGGATCAAGACGTTT	CATWDSGIKTF	TRGV2	.	TRGJP2	14	-1	-1	19
10	8.38208915190022E-5	TGTGCCACCTGGGACGCCCTCGGGAAACTCTTT	CATWDALGKLF	TRGV3	.	TRGJ1	14	-1	-1	23
10	8.38208915190022E-5	TGTGCCACCTGGGACGGTTATAAGAAACTCTTT	CATWDGYKKLF	TRGV5	.	TRGJ1	14	-1	-1	17
10	8.38208915190022E-5	TGTGCCACCTGGGACGGGCTGACGAAACTCTTT	CATWDGLTKLF	TRGV2	.	TRGJ1	18	-1	-1	23
10	8.38208915190022E-5	TGTGCCACCTGGGACGGGCCAGAGAAACTCTTT	CATWDGPEKLF	TRGV2	.	TRGJ1	19	-1	-1	22
10	8.38208915190022E-5	TGTGCCACCTGGGACAGTTATAAGAAACTCTTT	CATWDSYKKLF	TRGV7	.	TRGJ1	16	-1	-1	17
10	8.38208915190022E-5	TGTGCCACCTGGGACAGGCTTCGGAAACTCTTT	CATWDRLRKLF	TRGV3	.	TRGJ1	18	-1	-1	23
10	8.38208915190022E-5	TGTGCCACCTGGGACAGGCCGATGAAACTCTTT	CATWDRPMKLF	TRGV3	.	TRGJ1	19	-1	-1	23
10	8.38208915190022E-5	TGTGCCACCTGGGACAGGCGGGGGAAACTCTTT	CATWDRRGKLF	TRGV7	.	TRGJ1	18	-1	-1	23
10	8.38208915190022E-5	TGTGCCACCTGGGACAAACCCTCCTCGCTCTTT	CATWDKPSSLF	TRGV7	.	TRGJ1	15	-1	-1	27
10	8.38208915190022E-5	TGTGCCACCTGGGAGCAGTATAAGAAACTCTTT	CATWEQYKKLF	TRGV4	.	TRGJ1	13	-1	-1	18
10	8.38208915190022E-5	TGTGCCACCATGAATTATTATAAGAAACTCTTT	CATMNYYKKLF	TRGV4	.	TRGJ1	8	-1	-1	11
10	8.38208915190022E-5	TGTGCTGCGTGGGAACATAAGAAACTCTTT	CAAWEHKKLF	TRGV10	.	TRGJ1	13	-1	-1	16
10	8.38208915190022E-5	TGTGCCATTGTGAAAACAAGGAAACTCTTT	CAIVKTRKLF	TRGV8	.	TRGJ1	6	-1	-1	20
10	8.38208915190022E-5	TGTGCCACCTCAAATTATAAGAAACTCTTT	CATSNYKKLF	TRGV8	.	TRGJ1	9	-1	-1	13
10	8.38208915190022E-5	TGTGCCACCTGTTTGATCCAGAAACTCTTT	CATCLIQKLF	TRGV2	.	TRGJ1	10	-1	-1	19
10	8.38208915190022E-5	TGTGCCACCTGTTCGGGGTTGGGACTCTTT	CATCSGLGLF	TRGV2	.	TRGJ1	10	-1	-1	23
10	8.38208915190022E-5	TGTGCCACCTGGGTCGTTAAGAAACTCTTT	CATWVVKKLF	TRGV3	.	TRGJ1	12	-1	-1	17
10	8.38208915190022E-5	TGTGCCACCTGGGCCGATAAGAAACTCTTT	CATWADKKLF	TRGV3	.	TRGJ1	12	-1	-1	16
10	8.38208915190022E-5	TGTGCCACCTGGGGTTTTAAGAAACTCTTT	CATWGFKKLF	TRGV8	.	TRGJ1	12	-1	-1	14
10	8.38208915190022E-5	TGTGCCACCTGGGATCGGGAGCAACTCTTT	CATWDREQLF	TRGV4	.	TRGJ1	18	-1	-1	19
10	8.38208915190022E-5	TGTGCCACCTGGGATCAGAAGAAACTCTTT	CATWDQKKLF	TRGV4	.	TRGJ1	14	-1	-1	18
10	8.38208915190022E-5	TGTGCCACCTGGGATGTCGAGAAACTCTTT	CATWDVEKLF	TRGV4	.	TRGJ1	15	-1	-1	19
10	8.38208915190022E-5	TGTGCCACCTGGGATGCCAATAAACTCTTT	CATWDANKLF	TRGV4	.	TRGJ1	15	-1	-1	18
10	8.38208915190022E-5	TGTGCCACCTGGGATGGCCCCGGGCTCTTT	CATWDGPGLF	TRGV4	.	TRGJ1	20	-1	-1	24
10	8.38208915190022E-5	TGTGCCACCTGGGATGGAGGGTCCCTCTTT	CATWDGGSLF	TRGV4	.	TRGJ1	16	-1	-1	24
10	8.38208915190022E-5	TGTGCCACCTGGGACTTAACGGTACTCTTT	CATWDLTVLF	TRGV3	.	TRGJ1	14	-1	-1	23
10	8.38208915190022E-5	TGTGCCACCTGGGACCTTGGGAAACTCTTT	CATWDLGKLF	TRGV5	.	TRGJ1	14	-1	-1	20
10	8.38208915190022E-5	TGTGCCACCTGGGACGGGTTGAAACTCTTT	CATWDGLKLF	TRGV2	.	TRGJ1	17	-1	-1	20
10	8.38208915190022E-5	TGTGCCACCGGTTGTGTGGAGAAACTCTTT	CATGCVEKLF	TRGV8	.	TRGJ1	8	-1	-1	19
10	8.38208915190022E-5	TGTGCCACGGGAGGGGGAAAGAAACTCTTT	CATGGGKKLF	TRGV4	.	TRGJ1	15	-1	-1	18
10	8.38208915190022E-5	TGTGCCACATTTTATTATAAGAAACTCTTT	CATFYYKKLF	TRGV4	.	TRGJ1	7	-1	-1	11
10	8.38208915190022E-5	TGTGCCTTCCGCGAGGGGAAACTCTTT	CAFREGKLF	TRGV4	.	TRGJ1	5	-1	-1	17
10	8.38208915190022E-5	TGTGCCACCTTAACCGATCTGCTCTTT	CATLTDLLF	TRGV3	.	TRGJ1	9	-1	-1	21
10	8.38208915190022E-5	TGTGCCACCTGTCCTCAGAAACTCTTT	CATCPQKLF	TRGV3	.	TRGJ1	10	-1	-1	16
10	8.38208915190022E-5	TGTGCCACCTGGGGTAAGAAACTCTTT	CATWGKKLF	TRGV7	.	TRGJ1	12	-1	-1	14
10	8.38208915190022E-5	TGTGCCACCTGGGATTCGAAACTCTTT	CATWDSKLF	TRGV8	.	TRGJ1	14	-1	-1	17
10	8.38208915190022E-5	TGTGCCACCTGGGAATCGGGACTCTTT	CATWESGLF	TRGV2	.	TRGJ1	13	-1	-1	20
10	8.38208915190022E-5	TGTGCCACCTGGAAGGAGAAACTCTTT	CATWKEKLF	TRGV2	.	TRGJ1	11	-1	-1	16
10	8.38208915190022E-5	TGTGCCACCGCGGGTAAGAAACTCTTT	CATAGKKLF	TRGV4	.	TRGJ1	8	-1	-1	14
10	8.38208915190022E-5	TGTGCCGCGTGGGATAAACTCTTT	CAAWDKLF	TRGV10	.	TRGJ1	14	-1	-1	15
10	8.38208915190022E-5	TGTGCCACCTGGGATGTGCTCTTT	CATWDVLF	TRGV8	.	TRGJ1	14	-1	-1	18
10	8.38208915190022E-5	TGTGCCACCTGGGACAGGCTCTTT	CATWDRLF	TRGV7	.	TRGJ1	18	-1	-1	18
10	8.38208915190022E-5	TGTGCCACCGCGCGGGGACTCTTT	CATARGLF	TRGV5	.	TRGJ1	8	-1	-1	17
9	7.543880236710198E-5	TGTGCCACCTGGGACGGGCTGGGTCTATTTAAAGATGAGAGTGATTGGATCAAGACGTTT	CATWDGLGLFKDESDWIKTF	TRGV2	.	TRGJP2	18	-1	-1	39
9	7.543880236710198E-5	TGTGCCACCTGGGACGAGCCGAATCTACAGGGGGTTTTCTGGATCAAGACGTTT	CATWDEPNLQGVFWIKTF	TRGV2	.	TRGJP2	19	-1	-1	39
9	7.543880236710198E-5	TGTGCTGCGTGGGATGATGGGCGAGGGGGGGATTATTATAAGAAACTCTTT	CAAWDDGRGGDYYKKLF	TRGV10	.	TRGJ1	14	-1	-1	31
9	7.543880236710198E-5	TGTGCCACCTGGGACGGACCACATTATAGTAGTGATTGGATCAAGACGTTT	CATWDGPHYSSDWIKTF	TRGV2	.	TRGJP2	19	-1	-1	24
9	7.543880236710198E-5	TGTGCCACCTGGGACATCACAATGGTGGTCGATTATTATAAGAAACTCTTT	CATWDITMVVDYYKKLF	TRGV2	.	TRGJ1	14	-1	-1	28
9	7.543880236710198E-5	TGTGCCACCTGGGACAGGCTTCCCCCTCTTGAGGGCTATAAGAAACTCTTT	CATWDRLPPLEGYKKLF	TRGV3	.	TRGJ1	23	-1	-1	36
9	7.543880236710198E-5	TGTGCCTTGTGGGAGGTTTCAGGGGGGTATTATTATAAGAAACTCTTT	CALWEVSGGYYYKKLF	TRGV9	.	TRGJ1	16	-1	-1	28
9	7.543880236710198E-5	TGTGCCTTGTGGGAGGCGCCTAGGGGGTTTTATTATAAGAAACTCTTT	CALWEAPRGFYYKKLF	TRGV9	.	TRGJ1	18	-1	-1	29
9	7.543880236710198E-5	TGTGCCACCTGGGATGCCAGCCGCGTTATTTATTATAAGAAACTCTTT	CATWDASRVIYYKKLF	TRGV4	.	TRGJ1	15	-1	-1	29
9	7.543880236710198E-5	TGTGCCACCTGGGACGCCGACCATAGTAGTGATTGGATCAAGACGTTT	CATWDADHSSDWIKTF	TRGV2	.	TRGJP2	15	-1	-1	22
9	7.543880236710198E-5	TGTGCCACCTGGGACGGGCCCCACAGTAGTGATTGGATCAAGACGTTT	CATWDGPHSSDWIKTF	TRGV2	.	TRGJP2	20	-1	-1	24
9	7.543880236710198E-5	TGTGCCACCTGGGACGGGCCGGATAGTAGTGATTGGATCAAGACGTTT	CATWDGPDSSDWIKTF	TRGV2	.	TRGJP2	19	-1	-1	22
9	7.543880236710198E-5	TGTGCCACCTGGGACGGGACGTACAGTAGTGATTGGATCAAGACGTTT	CATWDGTYSSDWIKTF	TRGV2	.	TRGJP2	17	-1	-1	21
9	7.543880236710198E-5	TGTGCCACCTGGATATCCTATGGGACCACTGGTTGGTTCAAGATATTT	CATWISYGTTGWFKIF	TRGV2	.	TRGJP1	11	-1	-1	24
9	7.543880236710198E-5	TGTGCTGCGTGGGGGGGGGGACGGGGCTATTATAAGAAACTCTTT	CAAWGGGRGYYKKLF	TRGV10	.	TRGJ2	12	-1	-1	27
9	7.543880236710198E-5	TGTGCTGCGTGGGATTATAGGGATAGAGATTGGATCAAGACGTTT	CAAWDYRDRDWIKTF	TRGV10	.	TRGJP2	16	-1	-1	23
9	7.543880236710198E-5	TGTGCTGCGTGGGACCCCCCCCCCACTGGTTGGTTCAAGATATTT	CAAWDPPPTGWFKIF	TRGV10	.	TRGJP1	13	-1	-1	22
9	7.543880236710198E-5	TGTGCTGCGTGGGAACCTTATACCACTGGTTGGTTCAAGATATTT	CAAWEPYTTGWFKIF	TRGV10	.	TRGJP1	13	-1	-1	18
9	7.543880236710198E-5	TGTGCCTTGCGGGAGGCCGACTGGAATTATTATAAGAAACTCTTT	CALREADWNYYKKLF	TRGV9	.	TRGJ1	15	-1	-1	23
9	7.543880236710198E-5	TGTGCCACCTGGGGGTCATATAGTAGTGATTGGATCAAGACGTTT	CATWGSYSSDWIKTF	TRGV2	.	TRGJP2	12	-1	-1	17
9	7.543880236710198E-5	TGTGCCACCTGGGACTTCTATAGTAGTGATTGGATCAAGACGTTT	CATWDFYSSDWIKTF	TRGV2	.	TRGJP2	14	-1	-1	18
9	7.543880236710198E-5	TGTGCCACCTGGGACCGGCCTAGGAATTATTATAAGAAACTCTTT	CATWDRPRNYYKKLF	TRGV2	.	TRGJ1	19	-1	-1	23
9	7.543880236710198E-5	TGTGCCACCTGGGACGGCCGAAGTAGTGATTGGATCAAGACGTTT	CATWDGRSSDWIKTF	TRGV2	.	TRGJP2	16	-1	-1	21
9	7.543880236710198E-5	TGTGCCACCTGGGACGGGCTGTCCACTGGTTGGTTCAAGATATTT	CATWDGLSTGWFKIF	TRGV2	.	TRGJP1	18	-1	-1	22
9	7.543880236710198E-5	TGTGCCACCTGGGACGGGCTAGGGGGTTATTATAAGAAACTCTTT	CATWDGLGGYYKKLF	TRGV2	.	TRGJ1	18	-1	-1	26
9	7.543880236710198E-5	TGTGCCACCTGGGACGGGCCTAGTAGTGATTGGATCAAGACGTTT	CATWDGPSSDWIKTF	TRGV2	.	TRGJP2	19	-1	-1	20
9	7.543880236710198E-5	TGTGCCACCTGGGACGGGAATACCACTGGTTGGTTCAAGATATTT	CATWDGNTTGWFKIF	TRGV2	.	TRGJP1	17	-1	-1	19
9	7.543880236710198E-5	TGTGCCACCTGGGACGGAAGTAGTAGTGATTGGATCAAGACGTTT	CATWDGSSSDWIKTF	TRGV2	.	TRGJP2	16	-1	-1	20
9	7.543880236710198E-5	TGTGCCACCTGGGACAGGTTCGGGAGTGATTGGATCAAGACGTTT	CATWDRFGSDWIKTF	TRGV3	.	TRGJP2	17	-1	-1	24
9	7.543880236710198E-5	TGTGCCACCTGGGACAGGCTTCGGTTTTGCTATAAGAAACTCTTT	CATWDRLRFCYKKLF	TRGV3	.	TRGJ1	18	-1	-1	30
9	7.543880236710198E-5	TGTGCCACCTGGACCCCGGGGGGAATCTATTATAAGAAACTCTTT	CATWTPGGIYYKKLF	TRGV3	.	TRGJ1	11	-1	-1	22
9	7.543880236710198E-5	TGTGCCACCTGGAACATATTAGGGGATTATTATAAGAAACTCTTT	CATWNILGDYYKKLF	TRGV2	.	TRGJ1	14	-1	-1	25
9	7.543880236710198E-5	TGTGCCACCGGACCTACGGTCACAGGGGGTTATAAGAAACTCTTT	CATGPTVTGGYKKLF	TRGV2	.	TRGJ1	8	-1	-1	29
9	7.543880236710198E-5	TGTGCTGCGTGGGATTTTTCGAATTATTATAAGAAACTCTTT	CAAWDFSNYYKKLF	TRGV10	.	TRGJ1	15	-1	-1	17
9	7.543880236710198E-5	TGTGCTGCGTGGGATTGGACCACTGGTTGGTTCAAGATATTT	CAAWDWTTGWFKIF	TRGV10	.	TRGJP1	15	-1	-1	18
9	7.543880236710198E-5	TGTGCTGCGTGGGATTATACCCTTTATTATAAGAAACTCTTT	CAAWDYTLYYKKLF	TRGV10	.	TRGJ1	16	-1	-1	23
9	7.543880236710198E-5	TGTGCTGCGTGGGATTACCCCCCTAATTATAAGAAACTCTTT	CAAWDYPPNYKKLF	TRGV10	.	TRGJ1	17	-1	-1	25
9	7.543880236710198E-5	TGTGCTGCGTGGGATCGGGCCACTGGTTGGTTCAAGATATTT	CAAWDRATGWFKIF	TRGV10	.	TRGJP1	14	-1	-1	19
9	7.543880236710198E-5	TGTGCTGCGTGGGATATAGCCACTGGTTGGTTCAAGATATTT	CAAWDIATGWFKIF	TRGV10	.	TRGJP1	14	-1	-1	8
9	7.543880236710198E-5	TGTGCCTTGTGGGAGGATGAGAATTATTATAAGAAACTCTTT	CALWEDENYYKKLF	TRGV9	.	TRGJ1	15	-1	-1	20
9	7.543880236710198E-5	TGTGCCACCTGGGCCCCGGCCCTCCATTATAAGAAACTCTTT	CATWAPALHYKKLF	TRGV4	.	TRGJ1	12	-1	-1	25
9	7.543880236710198E-5	TGTGCCACCTGGGGCTGGGACCGTTATTATAAGAAACTCTTT	CATWGWDRYYKKLF	TRGV3	.	TRGJ1	12	-1	-1	23
9	7.543880236710198E-5	TGTGCCACCTGGGATTCGAGTAGTGATTGGATCAAGACGTTT	CATWDSSSDWIKTF	TRGV8	.	TRGJP2	14	-1	-1	18
9	7.543880236710198E-5	TGTGCCACCTGGGATTGCGGGAGTGATTGGATCAAGACGTTT	CATWDCGSDWIKTF	TRGV2	.	TRGJP2	13	-1	-1	21
9	7.543880236710198E-5	TGTGCCACCTGGGATCCTCCGAATTATTATAAGAAACTCTTT	CATWDPPNYYKKLF	TRGV8	.	TRGJ1	14	-1	-1	19
9	7.543880236710198E-5	TGTGCCACCTGGGATGGCCGGAATTATTATAAGAAACTCTTT	CATWDGRNYYKKLF	TRGV4	.	TRGJ1	16	-1	-1	20
9	7.543880236710198E-5	TGTGCCACCTGGGATGGGTTCTATTATTATAAGAAACTCTTT	CATWDGFYYYKKLF	TRGV4	.	TRGJ1	17	-1	-1	22
9	7.543880236710198E-5	TGTGCCACCTGGGACTTACCCTTCGGATGGATCAAGACGTTT	CATWDLPFGWIKTF	TRGV2	.	TRGJP2	14	-1	-1	27
9	7.543880236710198E-5	TGTGCCACCTGGGACTGGACGGGGTATTATAAGAAACTCTTT	CATWDWTGYYKKLF	TRGV3	.	TRGJ1	17	-1	-1	24
9	7.543880236710198E-5	TGTGCCACCTGGGACGGTCGTAATTATTATAAGAAACTCTTT	CATWDGRNYYKKLF	TRGV2	.	TRGJ1	16	-1	-1	17
9	7.543880236710198E-5	TGTGCCACCTGGGACGGCCCGACTGGTTGGTTCAAGATATTT	CATWDGPTGWFKIF	TRGV2	.	TRGJP1	20	-1	-1	21
9	7.543880236710198E-5	TGTGCCACCTGGGACGGGCCTCGTTATTATAAGAAACTCTTT	CATWDGPRYYKKLF	TRGV2	.	TRGJ1	23	-1	-1	23
9	7.543880236710198E-5	TGTGCCACCTGGGACGGGCCTGATGGTTATAAGAAACTCTTT	CATWDGPDGYKKLF	TRGV2	.	TRGJ1	19	-1	-1	26
9	7.543880236710198E-5	TGTGCCACCTGGGACGGGCCTACTGGTTGGTTCAAGATATTT	CATWDGPTGWFKIF	TRGV2	.	TRGJP1	19	-1	-1	21
9	7.543880236710198E-5	TGTGCCACCTGGGACGGGCCGGGGGATTGGATCAAGACGTTT	CATWDGPGDWIKTF	TRGV2	.	TRGJP2	19	-1	-1	24
9	7.543880236710198E-5	TGTGCCACCTGGGACGGGCCAACCCAGCATAAGAAACTCTTT	CATWDGPTQHKKLF	TRGV2	.	TRGJ1	19	-1	-1	28
9	7.543880236710198E-5	TGTGCCACCTGGGACGGGCAGAATTATTATAAGAAACTCTTT	CATWDGQNYYKKLF	TRGV2	.	TRGJ1	18	-1	-1	20
9	7.543880236710198E-5	TGTGCCACCTGGGACGGGCAACTCGATTGGATCAAGACGTTT	CATWDGQLDWIKTF	TRGV2	.	TRGJP2	18	-1	-1	24
9	7.543880236710198E-5	TGTGCCACCTGGGACGACAGTAGTGATTGGATCAAGACGTTT	CATWDDSSDWIKTF	TRGV2	.	TRGJP2	15	-1	-1	18
9	7.543880236710198E-5	TGTGCCACCTGGGACAGGCCCTCAGGCAAAGGGAAACTCTTT	CATWDRPSGKGKLF	TRGV7	.	TRGJ1	19	-1	-1	32
9	7.543880236710198E-5	TGTGCCACCTGGGACAGGCCGGAGCATTATAAGAAACTCTTT	CATWDRPEHYKKLF	TRGV3	.	TRGJ1	19	-1	-1	25
9	7.543880236710198E-5	TGTGCCACCTGGGACAGGCCGAAACTTAAAGAGAAACTCTTT	CATWDRPKLKEKLF	TRGV3	.	TRGJ1	19	-1	-1	31
9	7.543880236710198E-5	TGTGCCACCTGGGACAGGCGGGCTTATTATAAGAAACTCTTT	CATWDRRAYYKKLF	TRGV5	.	TRGJ1	18	-1	-1	23
9	7.543880236710198E-5	TGTGCCACCTGGGACAGGAGGGGTTGTGATAAGAAACTCTTT	CATWDRRGCDKKLF	TRGV7	.	TRGJ1	17	-1	-1	28
9	7.543880236710198E-5	TGTGCCACCTGGGAATCCGAGAATTATTATAAGAAACTCTTT	CATWESENYYKKLF	TRGV8	.	TRGJ1	13	-1	-1	20
9	7.543880236710198E-5	TGTGCCACCACCTGGGATTTGGGCGCTAGCGGGAAACTCTTT	CATTWDLGASGKLF	TRGV8	.	TRGJ1	8	-1	-1	32
9	7.543880236710198E-5	TGTGCTGCGTGGGTTCAGAATTATTATAAGAAACTCTTT	CAAWVQNYYKKLF	TRGV10	.	TRGJ1	12	-1	-1	13
9	7.543880236710198E-5	TGTGCTGCGTGGGATTATTCTTATTATAAGAAACTCTTT	CAAWDYSYYKKLF	TRGV10	.	TRGJ1	16	-1	-1	20
9	7.543880236710198E-5	TGTGCTGCGTGGGATCCCGGAGGTTGGTTCAAGATATTT	CAAWDPGGWFKIF	TRGV10	.	TRGJP1	14	-1	-1	21
9	7.543880236710198E-5	TGTGCCACCTTAGATGGTAGTGATTGGATCAAGACGTTT	CATLDGSDWIKTF	TRGV8	.	TRGJP2	9	-1	-1	10
9	7.543880236710198E-5	TGTGCCACCTGGTGCCCCCAATATTATAAGAAACTCTTT	CATWCPQYYKKLF	TRGV8	.	TRGJ1	11	-1	-1	21
9	7.543880236710198E-5	TGTGCCACCTGGCCCCCCGGCGCAAATAAGAAACTCTTT	CATWPPGANKKLF	TRGV4	.	TRGJ1	11	-1	-1	25
9	7.543880236710198E-5	TGTGCCACCTGGGCCCTCCCCCATTTTAGGAAACTCTTT	CATWALPHFRKLF	TRGV8	.	TRGJ1	12	-1	-1	22
9	7.543880236710198E-5	TGTGCCACCTGGGGCAGGCGGTATTATAAGAAACTCTTT	CATWGRRYYKKLF	TRGV5P	.	TRGJ1	18	-1	-1	21
9	7.543880236710198E-5	TGTGCCACCTGGGATTTTCTTTATTATAAGAAACTCTTT	CATWDFLYYKKLF	TRGV8	.	TRGJ1	14	-1	-1	20
9	7.543880236710198E-5	TGTGCCACCTGGGATCGACCCATTGGGATCAAGACGTTT	CATWDRPIGIKTF	TRGV8	.	TRGJP2	14	-1	-1	21
9	7.543880236710198E-5	TGTGCCACCTGGGATGCGCCTAATTATAAGAAACTCTTT	CATWDAPNYKKLF	TRGV8	.	TRGJ1	21	-1	-1	22
9	7.543880236710198E-5	TGTGCCACCTGGGATGGCTATTATTATAAGAAACTCTTT	CATWDGYYYKKLF	TRGV8	.	TRGJ1	20	-1	-1	19
9	7.543880236710198E-5	TGTGCCACCTGGGATGGGCCGAGGTATAAGAAACTCTTT	CATWDGPRYKKLF	TRGV4	.	TRGJ1	19	-1	-1	24
9	7.543880236710198E-5	TGTGCCACCTGGGATGGAGGTTATTATAAGAAACTCTTT	CATWDGGYYKKLF	TRGV4	.	TRGJ1	16	-1	-1	20
9	7.543880236710198E-5	TGTGCCACCTGGGATATAGAATATTATAAGAAACTCTTT	CATWDIEYYKKLF	TRGV8	.	TRGJ1	15	-1	-1	18
9	7.543880236710198E-5	TGTGCCACCTGGGATACGGGTTATTATAAGAAACTCTTT	CATWDTGYYKKLF	TRGV3	.	TRGJ1	13	-1	-1	20
9	7.543880236710198E-5	TGTGCCACCTGGGATAGTGATTATTATAAGAAACTCTTT	CATWDSDYYKKLF	TRGV8	.	TRGJ1	16	-1	-1	19
9	7.543880236710198E-5	TGTGCCACCTGGGATAGGCCAGTTTATAAGAAACTCTTT	CATWDRPVYKKLF	TRGV8	.	TRGJ1	19	-1	-1	23
9	7.543880236710198E-5	TGTGCCACCTGGGATAGATTGGCAAGAAAGAAACTCTTT	CATWDRLARKKLF	TRGV8	.	TRGJ1	16	-1	-1	27
9	7.543880236710198E-5	TGTGCCACCTGGGATAATAAGAGGTATAAGAAACTCTTT	CATWDNKRYKKLF	TRGV2	.	TRGJ1	13	-1	-1	24
9	7.543880236710198E-5	TGTGCCACCTGGGACGGCAATTATTATAAGAAACTCTTT	CATWDGNYYKKLF	TRGV2	.	TRGJ1	16	-1	-1	18
9	7.543880236710198E-5	TGTGCCACCTGGGACGGGTCTTATTATAAGAAACTCTTT	CATWDGSYYKKLF	TRGV2	.	TRGJ1	17	-1	-1	20
9	7.543880236710198E-5	TGTGCCACCTGGGACGGGCTTAAGTATAAGAAACTCTTT	CATWDGLKYKKLF	TRGV2	.	TRGJ1	18	-1	-1	24
9	7.543880236710198E-5	TGTGCCACCTGGGACGGGCCTGGTTGGTTCAAGATATTT	CATWDGPGWFKIF	TRGV2	.	TRGJP1	19	-1	-1	19
9	7.543880236710198E-5	TGTGCCACCTGGGACGGGCCTATTCATCAGAAACTCTTT	CATWDGPIHQKLF	TRGV2	.	TRGJ1	19	-1	-1	20
9	7.543880236710198E-5	TGTGCCACCTGGGACGGGCCCGTTGAGAAGAAACTCTTT	CATWDGPVEKKLF	TRGV2	.	TRGJ1	22	-1	-1	27
9	7.543880236710198E-5	TGTGCCACCTGGGACGGGCCGTCTTATAAGAAACTCTTT	CATWDGPSYKKLF	TRGV2	.	TRGJ1	22	-1	-1	23
9	7.543880236710198E-5	TGTGCCACCTGGGACGGGCCGGGGTATAAGAAACTCTTT	CATWDGPGYKKLF	TRGV2	.	TRGJ1	19	-1	-1	24
9	7.543880236710198E-5	TGTGCCACCTGGGACGGGCGTGGTTATAAGAAACTCTTT	CATWDGRGYKKLF	TRGV2	.	TRGJ1	18	-1	-1	23
9	7.543880236710198E-5	TGTGCCACCTGGGACGGGCGAGGGAGGGAGAAACTCTTT	CATWDGRGREKLF	TRGV2	.	TRGJ1	18	-1	-1	28
9	7.543880236710198E-5	TGTGCCACCTGGGACAGGCTAAATTATAAGAAACTCTTT	CATWDRLNYKKLF	TRGV3	.	TRGJ1	18	-1	-1	22
9	7.543880236710198E-5	TGTGCCACCTGGGACAGGCCTTATTATAAGAAACTCTTT	CATWDRPYYKKLF	TRGV7	.	TRGJ1	20	-1	-1	20
9	7.543880236710198E-5	TGTGCCACCTGGGACAGGCGGGATTATAAGAAACTCTTT	CATWDRRDYKKLF	TRGV3	.	TRGJ1	18	-1	-1	22
9	7.543880236710198E-5	TGTGCCACCTGGGAGCTGGTGTCCCCCCTGGGGCTCTTT	CATWELVSPLGLF	TRGV2	.	TRGJ1	13	-1	-1	33
9	7.543880236710198E-5	TGTGCCACCCCCCTCAAAAATTATTATAAGAAACTCTTT	CATPLKNYYKKLF	TRGV8	.	TRGJ1	8	-1	-1	18
9	7.543880236710198E-5	TGTGCTGCGTGGGTCAGTTATTATAAGAAACTCTTT	CAAWVSYYKKLF	TRGV10	.	TRGJ1	12	-1	-1	17
9	7.543880236710198E-5	TGTGCTGCGTGGGGGCCTTATTATAAGAAACTCTTT	CAAWGPYYKKLF	TRGV10	.	TRGJ1	12	-1	-1	17
9	7.543880236710198E-5	TGTGCTGCGTGGGACGTATATTATAAGAAACTCTTT	CAAWDVYYKKLF	TRGV10	.	TRGJ1	13	-1	-1	18
9	7.543880236710198E-5	TGTGCTGCGTGGGAGGCCAATTATAAGAAACTCTTT	CAAWEANYKKLF	TRGV10	.	TRGJ1	13	-1	-1	19
9	7.543880236710198E-5	TGTGCCTTGTGGGAGGTCTATTATAAGAAACTCTTT	CALWEVYYKKLF	TRGV9	.	TRGJ1	16	-1	-1	18
9	7.543880236710198E-5	TGTGCCACTCCGATGGGGTATTATAAGAAACTCTTT	CATPMGYYKKLF	TRGV8	.	TRGJ1	7	-1	-1	18
9	7.543880236710198E-5	TGTGCCACCTTAAAGGGTGATTGGATCAAGACGTTT	CATLKGDWIKTF	TRGV2	.	TRGJP2	9	-1	-1	16
9	7.543880236710198E-5	TGTGCCACCTGTTGGGGTGATTGGATCAAGACGTTT	CATCWGDWIKTF	TRGV2	.	TRGJP2	10	-1	-1	16
9	7.543880236710198E-5	TGTGCCACCTGGCCTGGGGGTTATAAGAAACTCTTT	CATWPGGYKKLF	TRGV3	.	TRGJ1	11	-1	-1	20
9	7.543880236710198E-5	TGTGCCACCTGGGCACGTTATTATAAGAAACTCTTT	CATWARYYKKLF	TRGV2	.	TRGJ1	16	-1	-1	17
9	7.543880236710198E-5	TGTGCCACCTGGGGGGATCCGAAACAGGGACTCTTT	CATWGDPKQGLF	TRGV8	.	TRGJ1	12	-1	-1	29
9	7.543880236710198E-5	TGTGCCACCTGGGATTCGTATTATAAGAAACTCTTT	CATWDSYYKKLF	TRGV8	.	TRGJ1	14	-1	-1	18
9	7.543880236710198E-5	TGTGCCACCTGGGATCATTATTATAAGAAACTCTTT	CATWDHYYKKLF	TRGV8	.	TRGJ1	14	-1	-1	16
9	7.543880236710198E-5	TGTGCCACCTGGGATCATAGGTATAAGAAACTCTTT	CATWDHRYKKLF	TRGV8	.	TRGJ1	14	-1	-1	21
9	7.543880236710198E-5	TGTGCCACCTGGGATGTGGAATATAAGAAACTCTTT	CATWDVEYKKLF	TRGV4	.	TRGJ1	15	-1	-1	21
9	7.543880236710198E-5	TGTGCCACCTGGGATATCGTTTATAAGAAACTCTTT	CATWDIVYKKLF	TRGV8	.	TRGJ1	15	-1	-1	20
9	7.543880236710198E-5	TGTGCCACCTGGGATAGGCCCTGGGGGAAACTCTTT	CATWDRPWGKLF	TRGV8	.	TRGJ1	19	-1	-1	26
9	7.543880236710198E-5	TGTGCCACCTGGGATAGGCCCAAAGAGAAACTCTTT	CATWDRPKEKLF	TRGV8	.	TRGJ1	19	-1	-1	25
9	7.543880236710198E-5	TGTGCCACCTGGGACGCCCGCGGAGGGAAACTCTTT	CATWDARGGKLF	TRGV2	.	TRGJ1	15	-1	-1	26
9	7.543880236710198E-5	TGTGCCACCTGGGACGGTGGGTATAAGAAACTCTTT	CATWDGGYKKLF	TRGV2	.	TRGJ1	16	-1	-1	21
9	7.543880236710198E-5	TGTGCCACCTGGGACGGCGGATATAAGAAACTCTTT	CATWDGGYKKLF	TRGV2	.	TRGJ1	16	-1	-1	21
9	7.543880236710198E-5	TGTGCCACCTGGGACGGGCCCGAGGGGAAACTCTTT	CATWDGPEGKLF	TRGV2	.	TRGJ1	21	-1	-1	26
9	7.543880236710198E-5	TGTGCCACCTGGGACGGGCCGGGTGAGAAACTCTTT	CATWDGPGEKLF	TRGV2	.	TRGJ1	19	-1	-1	25
9	7.543880236710198E-5	TGTGCCACCTGGGACGGGCCAGTCAAGAAACTCTTT	CATWDGPVKKLF	TRGV2	.	TRGJ1	23	-1	-1	24
9	7.543880236710198E-5	TGTGCCACCTGGGACGGGCGGTATAAGAAACTCTTT	CATWDGRYKKLF	TRGV2	.	TRGJ1	18	-1	-1	21
9	7.543880236710198E-5	TGTGCCACCTGGGACGGGCAAATTAAGAAACTCTTT	CATWDGQIKKLF	TRGV2	.	TRGJ1	18	-1	-1	23
9	7.543880236710198E-5	TGTGCCACCTGGGACGGGACTAATAAGAAACTCTTT	CATWDGTNKKLF	TRGV5	.	TRGJ1	20	-1	-1	22
9	7.543880236710198E-5	TGTGCCACCTGGGACATGTCTTATAAGAAACTCTTT	CATWDMSYKKLF	TRGV3	.	TRGJ1	15	-1	-1	20
9	7.543880236710198E-5	TGTGCCACCTGGGACAGGCCCCTCAAGAAACTCTTT	CATWDRPLKKLF	TRGV5	.	TRGJ1	19	-1	-1	24
9	7.543880236710198E-5	TGTGCCACCTGGGAGGTACGGTATAAGAAACTCTTT	CATWEVRYKKLF	TRGV2	.	TRGJ1	13	-1	-1	21
9	7.543880236710198E-5	TGTGCCACCTGGGAGGCGCAAAATAAGAAACTCTTT	CATWEAQNKKLF	TRGV4	.	TRGJ1	13	-1	-1	22
9	7.543880236710198E-5	TGTGCCACCTGGGAGACAGATTATAAGAAACTCTTT	CATWETDYKKLF	TRGV2	.	TRGJ1	13	-1	-1	19
9	7.543880236710198E-5	TGTGCCACCTGGGAACCGAATTATAAGAAACTCTTT	CATWEPNYKKLF	TRGV2	.	TRGJ1	13	-1	-1	19
9	7.543880236710198E-5	TGTGCCACCTGGGAACATAAACGGAAGAAACTCTTT	CATWEHKRKKLF	TRGV4	.	TRGJ1	13	-1	-1	24
9	7.543880236710198E-5	TGTGCCACCTTCGGACCGCATAAGAAACTCTTT	CATFGPHKKLF	TRGV3	.	TRGJ1	9	-1	-1	19
9	7.543880236710198E-5	TGTGCCACCTTGGTCCATTATAAGAAACTCTTT	CATLVHYKKLF	TRGV4	.	TRGJ1	12	-1	-1	16
9	7.543880236710198E-5	TGTGCCACCTGGGTCCTGGGCGTCAAGACGTTT	CATWVLGVKTF	TRGV8	.	TRGJP2	12	-1	-1	22
9	7.543880236710198E-5	TGTGCCACCTGGGGGGGGGGTAAGAAACTCTTT	CATWGGGKKLF	TRGV4	.	TRGJ1	12	-1	-1	20
9	7.543880236710198E-5	TGTGCCACCTGGGATTCCCTAAAGAAACTCTTT	CATWDSLKKLF	TRGV8	.	TRGJ1	14	-1	-1	21
9	7.543880236710198E-5	TGTGCCACCTGGGATCCGGGGGGGAAACTCTTT	CATWDPGGKLF	TRGV3	.	TRGJ1	13	-1	-1	23
9	7.543880236710198E-5	TGTGCCACCTGGGATGGGCGGGAGAAACTCTTT	CATWDGREKLF	TRGV4	.	TRGJ1	18	-1	-1	22
9	7.543880236710198E-5	TGTGCCACCTGGGATGGGCATAAGAAACTCTTT	CATWDGHKKLF	TRGV8	.	TRGJ1	21	-1	-1	19
9	7.543880236710198E-5	TGTGCCACCTGGGATACCCATAAGAAACTCTTT	CATWDTHKKLF	TRGV8	.	TRGJ1	15	-1	-1	19
9	7.543880236710198E-5	TGTGCCACCTGGGACCCCCCTGGGCGACTCTTT	CATWDPPGRLF	TRGV3	.	TRGJ1	14	-1	-1	26
9	7.543880236710198E-5	TGTGCCACCTGGGACGAGTTGGAGAAACTCTTT	CATWDELEKLF	TRGV2	.	TRGJ1	15	-1	-1	22
9	7.543880236710198E-5	TGTGCCACCTGGGACAGGCTTGAGAAACTCTTT	CATWDRLEKLF	TRGV7	.	TRGJ1	21	-1	-1	22
9	7.543880236710198E-5	TGTGCCACCTGGGACAGGCGGAAGAAACTCTTT	CATWDRRKKLF	TRGV7	.	TRGJ1	18	-1	-1	21
9	7.543880236710198E-5	TGTGCCACCTGGGAAGGGGGGCCTGGGCTCTTT	CATWEGGPGLF	TRGV4	.	TRGJ1	17	-1	-1	27
9	7.543880236710198E-5	TGTGCCACCCGGGAGGGATATAAGAAACTCTTT	CATREGYKKLF	TRGV2	.	TRGJ1	16	-1	-1	18
9	7.543880236710198E-5	TGTGCCACCGGAAGTGGCTATAAGAAACTCTTT	CATGSGYKKLF	TRGV5	.	TRGJ1	8	-1	-1	18
9	7.543880236710198E-5	TGTGCCACTCTTGATTGGATCAAGACGTTT	CATLDWIKTF	TRGV2	.	TRGJP2	7	-1	-1	11
9	7.543880236710198E-5	TGTGCCACCTCCATCGATATGAAACTCTTT	CATSIDMKLF	TRGV2	.	TRGJ1	9	-1	-1	16
9	7.543880236710198E-5	TGTGCCACCTGGTCCCCTAAGAAACTCTTT	CATWSPKKLF	TRGV2	.	TRGJ1	11	-1	-1	17
9	7.543880236710198E-5	TGTGCCACCTGGGTTTTTGAGAAACTCTTT	CATWVFEKLF	TRGV8	.	TRGJ1	12	-1	-1	19
9	7.543880236710198E-5	TGTGCCACCTGGGTCGTTGAGAAACTCTTT	CATWVVEKLF	TRGV4	.	TRGJ1	12	-1	-1	19
9	7.543880236710198E-5	TGTGCCACCTGGGCCGAGAGGGGACTCTTT	CATWAERGLF	TRGV3	.	TRGJ1	12	-1	-1	23
9	7.543880236710198E-5	TGTGCCACCTGGGGGCCTCAGAAACTCTTT	CATWGPQKLF	TRGV7	.	TRGJ1	12	-1	-1	19
9	7.543880236710198E-5	TGTGCCACCTGGGATGGGCCTTGGCTCTTT	CATWDGPWLF	TRGV4	.	TRGJ1	19	-1	-1	24
9	7.543880236710198E-5	TGTGCCACCTGGGACATAGAGAAACTCTTT	CATWDIEKLF	TRGV2	.	TRGJ1	14	-1	-1	15
9	7.543880236710198E-5	TGTGCCACCTGGGAGCGCGGGAAACTCTTT	CATWERGKLF	TRGV8	.	TRGJ1	13	-1	-1	20
9	7.543880236710198E-5	TGTGCCACCCTGAATTGGATCAAGACGTTT	CATLNWIKTF	TRGV3	.	TRGJP2	8	-1	-1	13
9	7.543880236710198E-5	TGTGCCACCTCGCGAAAGAAACTCTTT	CATSRKKLF	TRGV4	.	TRGJ1	9	-1	-1	15
9	7.543880236710198E-5	TGTGCCACCTGGGGGGGGAAACTCTTT	CATWGGKLF	TRGV4	.	TRGJ1	12	-1	-1	17
9	7.543880236710198E-5	TGTGCCACCTGGGATAGACTCTTT	CATWDRLF	TRGV8	.	TRGJ1	16	-1	-1	17
9	7.543880236710198E-5	TGTGCCACCCATAAGAAACTCTTT	CATHKKLF	TRGV7	.	TRGJ1	8	-1	-1	10
9	7.543880236710198E-5	TGTGCCACCAGGAGGAAACTCTTT	CATRRKLF	TRGV4	.	TRGJ1	11	-1	-1	14
9	7.543880236710198E-5	TGTGTTCATAAGAAACTCTTT	CVHKKLF	TRGV4	.	TRGJ1	3	-1	-1	7
9	7.543880236710198E-5	TGTGCCACCAATAAACTCTTT	CATNKLF	TRGV8	.	TRGJ1	8	-1	-1	9
9	7.543880236710198E-5	TGTGCCACCAAGAAACTCTTT	CATKKLF	TRGV8	.	TRGJ1	8	-1	-1	9
8	6.705671321520176E-5	TGTGCCACCTGGGACTATAGCCGACTCCAGATGGGGCTCCTAGGTAAGAAACTCTTT	CATWDYSRLQMGLLGKKLF	TRGV3	.	TRGJ1	14	-1	-1	44
8	6.705671321520176E-5	TGTGCCACCTGGGACGAAACCAATTTGGGGGGTGGTAGTGATTGGATCAAGACGTTT	CATWDETNLGGGSDWIKTF	TRGV2	.	TRGJP2	15	-1	-1	34
8	6.705671321520176E-5	TGTGCCACCCCTCTTCATGTGGGCAGTTCATATAGTAGTGATTGGATCAAGACGTTT	CATPLHVGSSYSSDWIKTF	TRGV2	.	TRGJP2	8	-1	-1	29
8	6.705671321520176E-5	TGTGCCACCTGGGATAGGCCTATTATAGTTGAGGCCTATTATAAGAAACTCTTT	CATWDRPIIVEAYYKKLF	TRGV8	.	TRGJ1	22	-1	-1	36
8	6.705671321520176E-5	TGTGCCACCTGGGATAGGAGGCGGGCGGATACATTCGGTTATAAGAAACTCTTT	CATWDRRRADTFGYKKLF	TRGV8	.	TRGJ1	17	-1	-1	38
8	6.705671321520176E-5	TGTGCCACCTGGGACGCGCGGAACCCGCAATGTAGTGATTGGATCAAGACGTTT	CATWDARNPQCSDWIKTF	TRGV2	.	TRGJP2	18	-1	-1	31
8	6.705671321520176E-5	TGTGCCACCTGGGACGGGCCTTCGAAGAAGGGTAGTGATTGGATCAAGACGTTT	CATWDGPSKKGSDWIKTF	TRGV2	.	TRGJP2	19	-1	-1	31
8	6.705671321520176E-5	TGTGCTGCGTGGGATTATAGGAATGGGTTGAATTATTATAAGAAACTCTTT	CAAWDYRNGLNYYKKLF	TRGV10	.	TRGJ1	16	-1	-1	29
8	6.705671321520176E-5	TGTGCTGCGCCTCAAGGGAGGAATATGACCACTGGTTGGTTCAAGATATTT	CAAPQGRNMTTGWFKIF	TRGV10	.	TRGJP1	8	-1	-1	19
8	6.705671321520176E-5	TGTGCCTTGTGGGAGCCCCCACCGCCTGTTAATTATTATAAGAAACTCTTT	CALWEPPPPVNYYKKLF	TRGV9	.	TRGJ1	14	-1	-1	30
8	6.705671321520176E-5	TGTGCCTTGTGGGAGGCTTTCCAGGAGTTGGGCAGAAAAATCAAGGTATTT	CALWEAFQELGRKIKVF	TRGV9	.	TRGJP	15	-1	-1	21
8	6.705671321520176E-5	TGTGCCACCTGGGATGGGCCTAGAGTTTCGGGCGCATATAAGAAACTCTTT	CATWDGPRVSGAYKKLF	TRGV4	.	TRGJ1	19	-1	-1	36
8	6.705671321520176E-5	TGTGCCACCTGGGACGGGCCCACCGATAGTAGTGATTGGATCAAGACGTTT	CATWDGPTDSSDWIKTF	TRGV2	.	TRGJP2	20	-1	-1	25
8	6.705671321520176E-5	TGTGCCACCTGGGACGGGCAATCTGACACCACTGGTTGGTTCAAGATATTT	CATWDGQSDTTGWFKIF	TRGV2	.	TRGJP1	18	-1	-1	27
8	6.705671321520176E-5	TGTGCTGCGTGGGACCCCCATCGCACCACTGGTTGGTTCAAGATATTT	CAAWDPHRTTGWFKIF	TRGV10	.	TRGJP1	13	-1	-1	24
8	6.705671321520176E-5	TGTGCTGCGTGGGAAAGGAACTCCTCCTTTTATTATAAGAAACTCTTT	CAAWERNSSFYYKKLF	TRGV10	.	TRGJ1	13	-1	-1	29
8	6.705671321520176E-5	TGTGCCACCTGGGACGCCGCTGGGTCCACTGGTTGGTTCAAGATATTT	CATWDAAGSTGWFKIF	TRGV8	.	TRGJP1	13	-1	-1	25
8	6.705671321520176E-5	TGTGCCACCTGGGACGGCGCATATAGTAGTGATTGGATCAAGACGTTT	CATWDGAYSSDWIKTF	TRGV2	.	TRGJP2	16	-1	-1	20
8	6.705671321520176E-5	TGTGCCACCTGGGACGGGCTCGGGCCCAATTATTATAAGAAACTCTTT	CATWDGLGPNYYKKLF	TRGV2	.	TRGJ1	21	-1	-1	27
8	6.705671321520176E-5	TGTGCCACCTGGGACGGGCCTGAGGGTAGTGATTGGATCAAGACGTTT	CATWDGPEGSDWIKTF	TRGV2	.	TRGJP2	19	-1	-1	25
8	6.705671321520176E-5	TGTGCCACCTGGGACGGGCCCGGTCGTAGTGATTGGATCAAGACGTTT	CATWDGPGRSDWIKTF	TRGV2	.	TRGJP2	21	-1	-1	25
8	6.705671321520176E-5	TGTGCCACCTGGGACGGGCGGCTCGGTAGTGATTGGATCAAGACGTTT	CATWDGRLGSDWIKTF	TRGV2	.	TRGJP2	18	-1	-1	25
8	6.705671321520176E-5	TGTGCCACCTGGGACGAGTTATATAGTAGTGATTGGATCAAGACGTTT	CATWDELYSSDWIKTF	TRGV2	.	TRGJP2	15	-1	-1	19
8	6.705671321520176E-5	TGTGCTGCGTGGCCACCCAGTACCACTGGTTGGTTCAAGATATTT	CAAWPPSTTGWFKIF	TRGV10	.	TRGJP1	11	-1	-1	20
8	6.705671321520176E-5	TGTGCTGCGTGGCACTCCGGGGGGTTTTATTATAAGAAACTCTTT	CAAWHSGGFYYKKLF	TRGV10	.	TRGJ1	11	-1	-1	26
8	6.705671321520176E-5	TGTGCTGCGTGGGTCGCTTATACCACTGGTTGGTTCAAGATATTT	CAAWVAYTTGWFKIF	TRGV10	.	TRGJP1	12	-1	-1	18
8	6.705671321520176E-5	TGTGCTGCGTGGGATTTTGTAACCACTGGTTGGTTCAAGATATTT	CAAWDFVTTGWFKIF	TRGV10	.	TRGJP1	21	-1	-1	21
8	6.705671321520176E-5	TGTGCTGCGTGGGATTCCCATACCACTGGTTGGTTCAAGATATTT	CAAWDSHTTGWFKIF	TRGV10	.	TRGJP1	15	-1	-1	19
8	6.705671321520176E-5	TGTGCTGCGTGGGATTACGGTACCACTGGTTGGTTCAAGATATTT	CAAWDYGTTGWFKIF	TRGV10	.	TRGJP1	18	-1	-1	20
8	6.705671321520176E-5	TGTGCCACCTGGGATGGGCCTTGGAATTATTATAAGAAACTCTTT	CATWDGPWNYYKKLF	TRGV4	.	TRGJ1	19	-1	-1	20
8	6.705671321520176E-5	TGTGCCACCTGGGATAGTGGGAGGGATTATTATAAGAAACTCTTT	CATWDSGRDYYKKLF	TRGV8	.	TRGJ1	16	-1	-1	25
8	6.705671321520176E-5	TGTGCCACCTGGGACCTGCTGGGGAGTGATTGGATCAAGACGTTT	CATWDLLGSDWIKTF	TRGV2	.	TRGJP2	14	-1	-1	24
8	6.705671321520176E-5	TGTGCCACCTGGGACCCTAGGGGTAGTGATTGGATCAAGACGTTT	CATWDPRGSDWIKTF	TRGV2	.	TRGJP2	14	-1	-1	22
8	6.705671321520176E-5	TGTGCCACCTGGGACGTTCTACGGGATTATTATAAGAAACTCTTT	CATWDVLRDYYKKLF	TRGV2	.	TRGJ1	15	-1	-1	25
8	6.705671321520176E-5	TGTGCCACCTGGGACGCCCTTAGTAGTGATTGGATCAAGACGTTT	CATWDALSSDWIKTF	TRGV2	.	TRGJP2	15	-1	-1	20
8	6.705671321520176E-5	TGTGCCACCTGGGACGGCCCACGGGGGGGTTATAAGAAACTCTTT	CATWDGPRGGYKKLF	TRGV2	.	TRGJ1	19	-1	-1	29
8	6.705671321520176E-5	TGTGCCACCTGGGACGGGCTAGCAGAATATTATAAGAAACTCTTT	CATWDGLAEYYKKLF	TRGV2	.	TRGJ1	18	-1	-1	24
8	6.705671321520176E-5	TGTGCCACCTGGGACGGGCTAGGTAGTGATTGGATCAAGACGTTT	CATWDGLGSDWIKTF	TRGV2	.	TRGJP2	18	-1	-1	22
8	6.705671321520176E-5	TGTGCCACCTGGGACGGGCCATATGGTTATTATAAGAAACTCTTT	CATWDGPYGYYKKLF	TRGV2	.	TRGJ1	19	-1	-1	26
8	6.705671321520176E-5	TGTGCCACCTGGGACGGGCACGATCCCGACCGGATCAAGACGTTT	CATWDGHDPDRIKTF	TRGV2	.	TRGJP2	26	-1	-1	31
8	6.705671321520176E-5	TGTGCCACCTGGGACGGACGATTTAATTATTATAAGAAACTCTTT	CATWDGRFNYYKKLF	TRGV3	.	TRGJ1	14	-1	-1	24
8	6.705671321520176E-5	TGTGCCACCTGGGACATGGCCCCGTGGTGGTATAAGAAACTCTTT	CATWDMAPWWYKKLF	TRGV8	.	TRGJ1	20	-1	-1	30
8	6.705671321520176E-5	TGTGCCACCTGGGACAGCCTTCGGTGGGGATATAAGAAACTCTTT	CATWDSLRWGYKKLF	TRGV7	.	TRGJ1	19	-1	-1	30
8	6.705671321520176E-5	TGTGCCACCTGGGACAGCGGGTTTTATTATTATAAGAAACTCTTT	CATWDSGFYYYKKLF	TRGV3	.	TRGJ1	16	-1	-1	25
8	6.705671321520176E-5	TGTGCCACCTGGGACAGGCTCGGAAGTTATTATAAGAAACTCTTT	CATWDRLGSYYKKLF	TRGV7	.	TRGJ1	18	-1	-1	22
8	6.705671321520176E-5	TGTGCCACCTGGGACAGACCCCTTGGGGATTGGATCAAGACGTTT	CATWDRPLGDWIKTF	TRGV3	.	TRGJP2	19	-1	-1	27
8	6.705671321520176E-5	TGTGCTGCCTCGCCCCGGTCGAATTATTATAAGAAACTCTTT	CAASPRSNYYKKLF	TRGV10	.	TRGJ1	7	-1	-1	18
8	6.705671321520176E-5	TGTGCTGCGTGGGATTTCATTAGTTATTATAAGAAACTCTTT	CAAWDFISYYKKLF	TRGV10	.	TRGJ1	15	-1	-1	23
8	6.705671321520176E-5	TGTGCTGCGTGGGATTATTCCACTGGTTGGTTCAAGATATTT	CAAWDYSTGWFKIF	TRGV10	.	TRGJP1	16	-1	-1	8
8	6.705671321520176E-5	TGTGCTGCGTGGGATTATAGGATTTATTATAAGAAACTCTTT	CAAWDYRIYYKKLF	TRGV10	.	TRGJ1	16	-1	-1	20
8	6.705671321520176E-5	TGTGCTGCGTGGGATTATAATAGTGGTTGGTTCAAGATATTT	CAAWDYNSGWFKIF	TRGV10	.	TRGJP1	16	-1	-1	8
8	6.705671321520176E-5	TGTGCTGCGTGGGATTACGTTAATTATTATAAGAAACTCTTT	CAAWDYVNYYKKLF	TRGV10	.	TRGJ1	23	-1	-1	21
8	6.705671321520176E-5	TGTGCTGCGTGGGACGATACCACTGGTTGGTTCAAGATATTT	CAAWDDTTGWFKIF	TRGV10	.	TRGJP1	13	-1	-1	16
8	6.705671321520176E-5	TGTGCCACCTTGGGACAAAAAGTGCCGCTTAAGAAACTCTTT	CATLGQKVPLKKLF	TRGV7	.	TRGJ1	16	-1	-1	29
8	6.705671321520176E-5	TGTGCCACCTGGGTCCCTCCCTGGGATTGGATCAAGACGTTT	CATWVPPWDWIKTF	TRGV3	.	TRGJP2	12	-1	-1	24
8	6.705671321520176E-5	TGTGCCACCTGGGGCTATAGTAGTGATTGGATCAAGACGTTT	CATWGYSSDWIKTF	TRGV2	.	TRGJP2	12	-1	-1	15
8	6.705671321520176E-5	TGTGCCACCTGGGGCAGGGATGGGCATTATAAGAAACTCTTT	CATWGRDGHYKKLF	TRGV5P	.	TRGJ1	17	-1	-1	25
8	6.705671321520176E-5	TGTGCCACCTGGGATCGGGTACTTGATTGGATCAAGACGTTT	CATWDRVLDWIKTF	TRGV4	.	TRGJP2	18	-1	-1	23
8	6.705671321520176E-5	TGTGCCACCTGGGATGGTTCGGGGCCTTATAAGAAACTCTTT	CATWDGSGPYKKLF	TRGV4	.	TRGJ1	16	-1	-1	26
8	6.705671321520176E-5	TGTGCCACCTGGGATGGTGCGAATTATTATAAGAAACTCTTT	CATWDGANYYKKLF	TRGV4	.	TRGJ1	16	-1	-1	19
8	6.705671321520176E-5	TGTGCCACCTGGGATGGGCTTGATTATTATAAGAAACTCTTT	CATWDGLDYYKKLF	TRGV4	.	TRGJ1	18	-1	-1	22
8	6.705671321520176E-5	TGTGCCACCTGGGATGGGGGTAGTGATTGGATCAAGACGTTT	CATWDGGSDWIKTF	TRGV4	.	TRGJP2	17	-1	-1	19
8	6.705671321520176E-5	TGTGCCACCTGGGATAGTCGAAATTATTATAAGAAACTCTTT	CATWDSRNYYKKLF	TRGV8	.	TRGJ1	16	-1	-1	17
8	6.705671321520176E-5	TGTGCCACCTGGGATAGGGGGAATTATTATAAGAAACTCTTT	CATWDRGNYYKKLF	TRGV8	.	TRGJ1	17	-1	-1	20
8	6.705671321520176E-5	TGTGCCACCTGGGACGTCATGAATTATTATAAGAAACTCTTT	CATWDVMNYYKKLF	TRGV3	.	TRGJ1	14	-1	-1	20
8	6.705671321520176E-5	TGTGCCACCTGGGACGTAAGTAGTGATTGGATCAAGACGTTT	CATWDVSSDWIKTF	TRGV2	.	TRGJP2	15	-1	-1	18
8	6.705671321520176E-5	TGTGCCACCTGGGACGCGCACACTGGTTGGTTCAAGATATTT	CATWDAHTGWFKIF	TRGV2	.	TRGJP1	18	-1	-1	20
8	6.705671321520176E-5	TGTGCCACCTGGGACGGCATGAATTATTATAAGAAACTCTTT	CATWDGMNYYKKLF	TRGV2	.	TRGJ1	16	-1	-1	20
8	6.705671321520176E-5	TGTGCCACCTGGGACGGGTGGAGTGATTGGATCAAGACGTTT	CATWDGWSDWIKTF	TRGV2	.	TRGJP2	17	-1	-1	21
8	6.705671321520176E-5	TGTGCCACCTGGGACGGGCTCTCGGATTATAAGAAACTCTTT	CATWDGLSDYKKLF	TRGV2	.	TRGJ1	18	-1	-1	25
8	6.705671321520176E-5	TGTGCCACCTGGGACGGGCCTGGTGATTGGATCAAGACGTTT	CATWDGPGDWIKTF	TRGV2	.	TRGJP2	19	-1	-1	22
8	6.705671321520176E-5	TGTGCCACCTGGGACGGGCCTGAGAATTATAAGAAACTCTTT	CATWDGPENYKKLF	TRGV2	.	TRGJ1	19	-1	-1	25
8	6.705671321520176E-5	TGTGCCACCTGGGACGGGCCGCGGTATTATAAGAAACTCTTT	CATWDGPRYYKKLF	TRGV2	.	TRGJ1	19	-1	-1	24
8	6.705671321520176E-5	TGTGCCACCTGGGACGGGCCGGGTTATTATAAGAAACTCTTT	CATWDGPGYYKKLF	TRGV2	.	TRGJ1	19	-1	-1	23
8	6.705671321520176E-5	TGTGCCACCTGGGACGGGCCAAGTGATTGGATCAAGACGTTT	CATWDGPSDWIKTF	TRGV2	.	TRGJP2	19	-1	-1	21
8	6.705671321520176E-5	TGTGCCACCTGGGACGGGCGGACTTATTATAAGAAACTCTTT	CATWDGRTYYKKLF	TRGV2	.	TRGJ1	18	-1	-1	20
8	6.705671321520176E-5	TGTGCCACCTGGGACGGGCGGAGTGATTGGATCAAGACGTTT	CATWDGRSDWIKTF	TRGV2	.	TRGJP2	18	-1	-1	21
8	6.705671321520176E-5	TGTGCCACCTGGGACGGGGGAGGTGATTGGATCAAGACGTTT	CATWDGGGDWIKTF	TRGV2	.	TRGJP2	17	-1	-1	22
8	6.705671321520176E-5	TGTGCCACCTGGGACGGGATTAGTGATTGGATCAAGACGTTT	CATWDGISDWIKTF	TRGV2	.	TRGJP2	17	-1	-1	20
8	6.705671321520176E-5	TGTGCCACCTGGGACACGACGGCTTATTATAAGAAACTCTTT	CATWDTTAYYKKLF	TRGV7	.	TRGJ1	15	-1	-1	23
8	6.705671321520176E-5	TGTGCCACCTGGGACACGACGGAACTAGATAAGAAACTCTTT	CATWDTTELDKKLF	TRGV3	.	TRGJ1	15	-1	-1	28
8	6.705671321520176E-5	TGTGCCACCTGGGACAGGTGGCCTTATTATAAGAAACTCTTT	CATWDRWPYYKKLF	TRGV3	.	TRGJ1	17	-1	-1	23
8	6.705671321520176E-5	TGTGCCACCTGGGACAGGCTCGGTTATTATAAGAAACTCTTT	CATWDRLGYYKKLF	TRGV3	.	TRGJ1	18	-1	-1	23
8	6.705671321520176E-5	TGTGCCACCTGGGACAGGCTGGTTTATTATAAGAAACTCTTT	CATWDRLVYYKKLF	TRGV7	.	TRGJ1	18	-1	-1	23
8	6.705671321520176E-5	TGTGCCACCTGGGACAGGCTGGGTTTGAGTGAGAAACTCTTT	CATWDRLGLSEKLF	TRGV5	.	TRGJ1	18	-1	-1	31
8	6.705671321520176E-5	TGTGCCACCTGGGACAGGCGTTGTGCTTATAAGAAACTCTTT	CATWDRRCAYKKLF	TRGV3	.	TRGJ1	18	-1	-1	26
8	6.705671321520176E-5	TGTGCCACCTGGGACAGGCGGGGGCATTATAAGAAACTCTTT	CATWDRRGHYKKLF	TRGV3	.	TRGJ1	18	-1	-1	25
8	6.705671321520176E-5	TGTGCCACCTGGGACAGGCGAAGTTATTATAAGAAACTCTTT	CATWDRRSYYKKLF	TRGV5	.	TRGJ1	18	-1	-1	18
8	6.705671321520176E-5	TGTGCCACCTGGGACAGGCAACGTCCGTATAAGCGGCTCTTT	CATWDRQRPYKRLF	TRGV7	.	TRGJ1	18	-1	-1	27
8	6.705671321520176E-5	TGTGCCACCTGGGACAGGCAAAGAGGGTATAAGAAACTCTTT	CATWDRQRGYKKLF	TRGV5	.	TRGJ1	18	-1	-1	27
8	6.705671321520176E-5	TGTGCCACCTGGGAACCCGAAGGCGATTATAAGAAACTCTTT	CATWEPEGDYKKLF	TRGV4	.	TRGJ1	13	-1	-1	25
8	6.705671321520176E-5	TGTGCTGCGTGTCATCGGGGTGGTTGGTTCAAGATATTT	CAACHRGGWFKIF	TRGV10	.	TRGJP1	10	-1	-1	20
8	6.705671321520176E-5	TGTGCTGCGTGGCGTCTGAATTATTATAAGAAACTCTTT	CAAWRLNYYKKLF	TRGV10	.	TRGJ1	11	-1	-1	17
8	6.705671321520176E-5	TGTGCTGCGTGGGGCGAGAATTATTATAAGAAACTCTTT	CAAWGENYYKKLF	TRGV10	.	TRGJ1	12	-1	-1	17
8	6.705671321520176E-5	TGTGCTGCGTGGGATTGTCCCTATTATAAGAAACTCTTT	CAAWDCPYYKKLF	TRGV10	.	TRGJ2	15	-1	-1	21
8	6.705671321520176E-5	TGTGCTGCGTGGGATTATCAGGGCATGTGGAAGATATTT	CAAWDYQGMWKIF	TRGV10	.	TRGJP1	16	-1	-1	30
8	6.705671321520176E-5	TGTGCTGCGTGGGATTATGGTTATTATAAGAAACTCTTT	CAAWDYGYYKKLF	TRGV10	.	TRGJ1	16	-1	-1	20
8	6.705671321520176E-5	TGTGCTGCGTGGGACTACACTGGTTGGTTCAAGATATTT	CAAWDYTGWFKIF	TRGV10	.	TRGJP1	17	-1	-1	17
8	6.705671321520176E-5	TGTGCTGCGTGGGACCAACCCCCCCATAAGAAACTCTTT	CAAWDQPPHKKLF	TRGV10	.	TRGJ1	13	-1	-1	25
8	6.705671321520176E-5	TGTGCCACCTGGGCCAGGGATTATTATAAGAAACTCTTT	CATWARDYYKKLF	TRGV2	.	TRGJ1	12	-1	-1	19
8	6.705671321520176E-5	TGTGCCACCTGGGCGAGTAGTGATTGGATCAAGACGTTT	CATWASSDWIKTF	TRGV2	.	TRGJP2	12	-1	-1	15
8	6.705671321520176E-5	TGTGCCACCTGGGGTGGGGCTTATTATAAGAAACTCTTT	CATWGGAYYKKLF	TRGV3	.	TRGJ2	12	-1	-1	20
8	6.705671321520176E-5	TGTGCCACCTGGGATCTGCCCTCGAGTAAGAAACTCTTT	CATWDLPSSKKLF	TRGV8	.	TRGJ1	14	-1	-1	26
8	6.705671321520176E-5	TGTGCCACCTGGGATCCCCCGTATTATAAGAAACTCTTT	CATWDPPYYKKLF	TRGV4	.	TRGJ1	14	-1	-1	21
8	6.705671321520176E-5	TGTGCCACCTGGGATGGGCCGTATTATAAGAAACTCTTT	CATWDGPYYKKLF	TRGV4	.	TRGJ1	19	-1	-1	21
8	6.705671321520176E-5	TGTGCCACCTGGGATGGGCATTATTACAAGAAACTCTTT	CATWDGHYYKKLF	TRGV4	.	TRGJ1	18	-1	-1	19
8	6.705671321520176E-5	TGTGCCACCTGGGATAGTATGGGGTATAAGAAACTCTTT	CATWDSMGYKKLF	TRGV8	.	TRGJ1	16	-1	-1	24
8	6.705671321520176E-5	TGTGCCACCTGGGATAGGGGGTATTATAAGAAACTCTTT	CATWDRGYYKKLF	TRGV8	.	TRGJ1	17	-1	-1	21
8	6.705671321520176E-5	TGTGCCACCTGGGACCCGAAAGGGTATAAGAAACTCTTT	CATWDPKGYKKLF	TRGV8	.	TRGJ1	13	-1	-1	24
8	6.705671321520176E-5	TGTGCCACCTGGGACGCGAATTATTATAAGAAACTCTTT	CATWDANYYKKLF	TRGV2	.	TRGJ1	15	-1	-1	16
8	6.705671321520176E-5	TGTGCCACCTGGGACGGCCGTTATTATAAGAAACTCTTT	CATWDGRYYKKLF	TRGV2	.	TRGJ1	16	-1	-1	20
8	6.705671321520176E-5	TGTGCCACCTGGGACGGGTTTGATTATAAGAAACTCTTT	CATWDGFDYKKLF	TRGV2	.	TRGJ1	17	-1	-1	22
8	6.705671321520176E-5	TGTGCCACCTGGGACGGGCTAAGATATAAGAAACTCTTT	CATWDGLRYKKLF	TRGV2	.	TRGJ1	18	-1	-1	24
8	6.705671321520176E-5	TGTGCCACCTGGGACGGGCCCCAGTATAAGAAACTCTTT	CATWDGPQYKKLF	TRGV2	.	TRGJ1	20	-1	-1	24
8	6.705671321520176E-5	TGTGCCACCTGGGACGGGCCGGGATATAAGAAACTCTTT	CATWDGPGYKKLF	TRGV2	.	TRGJ2	19	-1	-1	24
8	6.705671321520176E-5	TGTGCCACCTGGGACGGGCCGAGTTATAAGAAACTCTTT	CATWDGPSYKKLF	TRGV2	.	TRGJ1	19	-1	-1	23
8	6.705671321520176E-5	TGTGCCACCTGGGACGGGCGTTATTATAAGAAACTCTTT	CATWDGRYYKKLF	TRGV2	.	TRGJ1	18	-1	-1	20
8	6.705671321520176E-5	TGTGCCACCTGGGACGGGCGAGATTATAAGAAACTCTTT	CATWDGRDYKKLF	TRGV2	.	TRGJ1	18	-1	-1	22
8	6.705671321520176E-5	TGTGCCACCTGGGACGGGCAGACCCTTAAGAAACTCTTT	CATWDGQTLKKLF	TRGV2	.	TRGJ1	18	-1	-1	26
8	6.705671321520176E-5	TGTGCCACCTGGGACGGGCAACATTATAAGAAACTCTTT	CATWDGQHYKKLF	TRGV2	.	TRGJ1	18	-1	-1	22
8	6.705671321520176E-5	TGTGCCACCTGGGACGGACCTAACTATAAGAAACTCTTT	CATWDGPNYKKLF	TRGV2	.	TRGJ1	19	-1	-1	24
8	6.705671321520176E-5	TGTGCCACCTGGGACAGGCTGGATTATAAGAAACTCTTT	CATWDRLDYKKLF	TRGV3	.	TRGJ1	18	-1	-1	22
8	6.705671321520176E-5	TGTGCCACCTGGGACAGGCCCTGGCATAAGAAACTCTTT	CATWDRPWHKKLF	TRGV3	.	TRGJ1	19	-1	-1	25
8	6.705671321520176E-5	TGTGCCACCTGGGACAGGCGCAGCTGGATCAAGACGTTT	CATWDRRSWIKTF	TRGV3	.	TRGJP2	18	-1	-1	24
8	6.705671321520176E-5	TGTGCCACCTGGGACAGGCACTCCACTAAGAAACTCTTT	CATWDRHSTKKLF	TRGV5	.	TRGJ1	18	-1	-1	26
8	6.705671321520176E-5	TGTGCCACCTGGGACAACCTTTATTATAAGAAACTCTTT	CATWDNLYYKKLF	TRGV3	.	TRGJ1	15	-1	-1	20
8	6.705671321520176E-5	TGTGCCACCTGGGACAACCGGGGTTATAAGAAACTCTTT	CATWDNRGYKKLF	TRGV7	.	TRGJ1	15	-1	-1	23
8	6.705671321520176E-5	TGTGCCACCTGGAAGGGGCATTATTATAAGAAACTCTTT	CATWKGHYYKKLF	TRGV4	.	TRGJ1	18	-1	-1	19
8	6.705671321520176E-5	TGTGCCACCCACCAGAGTAGTGATTGGATCAAGACGTTT	CATHQSSDWIKTF	TRGV8	.	TRGJP2	8	-1	-1	15
8	6.705671321520176E-5	TGTGCTGCGTGGGATTATAATTATAAGAAACTCTTT	CAAWDYNYKKLF	TRGV10	.	TRGJ1	16	-1	-1	16
8	6.705671321520176E-5	TGTGCCCTCCCCCATTTAGATTATAAGAAACTCTTT	CALPHLDYKKLF	TRGV4	.	TRGJ1	5	-1	-1	19
8	6.705671321520176E-5	TGTGCCACCTGGTCAAATTATTATAAGAAACTCTTT	CATWSNYYKKLF	TRGV3	.	TRGJ1	11	-1	-1	12
8	6.705671321520176E-5	TGTGCCACCTGGCCCGGCCCGTGGGAGAAACTCTTT	CATWPGPWEKLF	TRGV2	.	TRGJ1	21	-1	-1	25
8	6.705671321520176E-5	TGTGCCACCTGGGCCCCGTATTATAAGAAACTCTTT	CATWAPYYKKLF	TRGV3	.	TRGJ1	12	-1	-1	18
8	6.705671321520176E-5	TGTGCCACCTGGGCAAAAAATTGGATCAAGACGTTT	CATWAKNWIKTF	TRGV8	.	TRGJP2	12	-1	-1	19
8	6.705671321520176E-5	TGTGCCACCTGGGGCGTATATTATAAGAAACTCTTT	CATWGVYYKKLF	TRGV8	.	TRGJ1	12	-1	-1	18
8	6.705671321520176E-5	TGTGCCACCTGGGGCGCTGATTGGATCAAGACGTTT	CATWGADWIKTF	TRGV5P	.	TRGJP2	14	-1	-1	17
8	6.705671321520176E-5	TGTGCCACCTGGGGCAGGCCCGATAAGAAACTCTTT	CATWGRPDKKLF	TRGV5P	.	TRGJ1	19	-1	-1	22
8	6.705671321520176E-5	TGTGCCACCTGGGGGGATTATTATAAGAAACTCTTT	CATWGDYYKKLF	TRGV7	.	TRGJ1	12	-1	-1	16
8	6.705671321520176E-5	TGTGCCACCTGGGGGAATTATTATAAGAAACTCTTT	CATWGNYYKKLF	TRGV8	.	TRGJ1	12	-1	-1	14
8	6.705671321520176E-5	TGTGCCACCTGGGGAAGTGATTGGATCAAGACGTTT	CATWGSDWIKTF	TRGV8	.	TRGJP2	12	-1	-1	15
8	6.705671321520176E-5	TGTGCCACCTGGGATTTAGAGGATAAGAAACTCTTT	CATWDLEDKKLF	TRGV8	.	TRGJ1	14	-1	-1	22
8	6.705671321520176E-5	TGTGCCACCTGGGATCTTCCTTCCGAGAAACTCTTT	CATWDLPSEKLF	TRGV4	.	TRGJ1	14	-1	-1	25
8	6.705671321520176E-5	TGTGCCACCTGGGATGGGTCTTATAAGAAACTCTTT	CATWDGSYKKLF	TRGV4	.	TRGJ1	17	-1	-1	20
8	6.705671321520176E-5	TGTGCCACCTGGGATGGGTATTATAAGAAACTCTTT	CATWDGYYKKLF	TRGV4	.	TRGJ1	17	-1	-1	18
8	6.705671321520176E-5	TGTGCCACCTGGGATGGGCGATCGGGGAAACTCTTT	CATWDGRSGKLF	TRGV4	.	TRGJ1	18	-1	-1	26
8	6.705671321520176E-5	TGTGCCACCTGGGATGGGGCTTTTAAGAAACTCTTT	CATWDGAFKKLF	TRGV4	.	TRGJ1	17	-1	-1	20
8	6.705671321520176E-5	TGTGCCACCTGGGATGGGGATTATAAGAAACTCTTT	CATWDGDYKKLF	TRGV4	.	TRGJ1	17	-1	-1	19
8	6.705671321520176E-5	TGTGCCACCTGGGATGGGATCCGGGAGGTTCTCTTT	CATWDGIREVLF	TRGV4	.	TRGJ1	17	-1	-1	30
8	6.705671321520176E-5	TGTGCCACCTGGGATGGGAGGAAAAAGAAACTCTTT	CATWDGRKKKLF	TRGV4	.	TRGJ1	17	-1	-1	24
8	6.705671321520176E-5	TGTGCCACCTGGGATACTGGGTATAAGAAACTCTTT	CATWDTGYKKLF	TRGV8	.	TRGJ1	15	-1	-1	21
8	6.705671321520176E-5	TGTGCCACCTGGGATAGGCTTCCAAAGAAACTCTTT	CATWDRLPKKLF	TRGV8	.	TRGJ1	18	-1	-1	24
8	6.705671321520176E-5	TGTGCCACCTGGGATAGGCCCGAAGGGAAACTCTTT	CATWDRPEGKLF	TRGV4	.	TRGJ1	20	-1	-1	26
8	6.705671321520176E-5	TGTGCCACCTGGGATAGATGGTATAAGAAACTCTTT	CATWDRWYKKLF	TRGV8	.	TRGJ1	16	-1	-1	21
8	6.705671321520176E-5	TGTGCCACCTGGGATAGAGGTTGTAAGAAACTCTTT	CATWDRGCKKLF	TRGV8	.	TRGJ1	16	-1	-1	20
8	6.705671321520176E-5	TGTGCCACCTGGGACCTCACGGGCGGAAAACTCTTT	CATWDLTGGKLF	TRGV2	.	TRGJ1	14	-1	-1	27
8	6.705671321520176E-5	TGTGCCACCTGGGACCCCACGGAGGAGAAACTCTTT	CATWDPTEEKLF	TRGV2	.	TRGJ1	14	-1	-1	25
8	6.705671321520176E-5	TGTGCCACCTGGGACCGCGATTATAAGAAACTCTTT	CATWDRDYKKLF	TRGV7	.	TRGJ1	14	-1	-1	19
8	6.705671321520176E-5	TGTGCCACCTGGGACCGGGATTATAAGAAACTCTTT	CATWDRDYKKLF	TRGV2	.	TRGJ1	18	-1	-1	19
8	6.705671321520176E-5	TGTGCCACCTGGGACGTCAAACCTAAGAAACTCTTT	CATWDVKPKKLF	TRGV2	.	TRGJ1	15	-1	-1	23
8	6.705671321520176E-5	TGTGCCACCTGGGACGTACAGGGTAAGAAACTCTTT	CATWDVQGKKLF	TRGV3	.	TRGJ1	14	-1	-1	23
8	6.705671321520176E-5	TGTGCCACCTGGGACGTAAATTATAAGAAACTCTTT	CATWDVNYKKLF	TRGV2	.	TRGJ1	15	-1	-1	19
8	6.705671321520176E-5	TGTGCCACCTGGGACGGGCGATGGATCAAGACGTTT	CATWDGRWIKTF	TRGV2	.	TRGJP2	18	-1	-1	21
8	6.705671321520176E-5	TGTGCCACCTGGGACGAGCGTTATAAGAAACTCTTT	CATWDERYKKLF	TRGV2	.	TRGJ1	18	-1	-1	20
8	6.705671321520176E-5	TGTGCCACCTGGGACGAATCCGGGGAGAAACTCTTT	CATWDESGEKLF	TRGV2	.	TRGJ1	15	-1	-1	25
8	6.705671321520176E-5	TGTGCCACCTGGGACACCGGGTATAAGAAACTCTTT	CATWDTGYKKLF	TRGV8	.	TRGJ1	13	-1	-1	21
8	6.705671321520176E-5	TGTGCCACCTGGGACACATTCGGTCAGAAACTCTTT	CATWDTFGQKLF	TRGV3	.	TRGJ1	15	-1	-1	25
8	6.705671321520176E-5	TGTGCCACCTGGGACAGGTATTATAAGAAACTCTTT	CATWDRYYKKLF	TRGV5	.	TRGJ1	17	-1	-1	18
8	6.705671321520176E-5	TGTGCCACCTGGGACAGGCTTCTAGGGAAACTCTTT	CATWDRLLGKLF	TRGV3	.	TRGJ1	18	-1	-1	26
8	6.705671321520176E-5	TGTGCCACCTGGGACAGGCGGGTCAAGAAACTCTTT	CATWDRRVKKLF	TRGV7	.	TRGJ1	18	-1	-1	24
8	6.705671321520176E-5	TGTGCCACCTGGGACAGGGGTTATAAGAAACTCTTT	CATWDRGYKKLF	TRGV3	.	TRGJ1	17	-1	-1	20
8	6.705671321520176E-5	TGTGCCACCTGGGAGCCCGATTGGATCAAGACGTTT	CATWEPDWIKTF	TRGV3	.	TRGJP2	13	-1	-1	18
8	6.705671321520176E-5	TGTGCCACCTGGGAGGGCTATTATAAGAAACTCTTT	CATWEGYYKKLF	TRGV4	.	TRGJ1	17	-1	-1	18
8	6.705671321520176E-5	TGTGCCACCTGGAGTAGTGATTGGATCAAGACGTTT	CATWSSDWIKTF	TRGV3	.	TRGJP2	11	-1	-1	12
8	6.705671321520176E-5	TGTGCCACCCAACTAGCGGATTATAAGAAACTCTTT	CATQLADYKKLF	TRGV4	.	TRGJ1	8	-1	-1	19
8	6.705671321520176E-5	TGTGCTGCGTGGGGGGTCTGGTTCAAGATATTT	CAAWGVWFKIF	TRGV10	.	TRGJP1	12	-1	-1	14
8	6.705671321520176E-5	TGTGCTGCGTGGGATTACTGTAAGAAACTCTTT	CAAWDYCKKLF	TRGV10	.	TRGJ1	22	-1	-1	13
8	6.705671321520176E-5	TGTGCCTTGTGGGAGGTTACTAAGAAACTCTTT	CALWEVTKKLF	TRGV9	.	TRGJ1	16	-1	-1	16
8	6.705671321520176E-5	TGTGCCACCTTTGTGAAGGGTAAGAAACTCTTT	CATFVKGKKLF	TRGV8	.	TRGJ1	9	-1	-1	20
8	6.705671321520176E-5	TGTGCCACCTGCCATCCCTATAAGAAACTCTTT	CATCHPYKKLF	TRGV4	.	TRGJ1	10	-1	-1	18
8	6.705671321520176E-5	TGTGCCACCTGCGTTTATTATAAGAAACTCTTT	CATCVYYKKLF	TRGV3	.	TRGJ1	10	-1	-1	14
8	6.705671321520176E-5	TGTGCCACCTGGGCTTATTATAAGAAACTCTTT	CATWAYYKKLF	TRGV4	.	TRGJ1	12	-1	-1	14
8	6.705671321520176E-5	TGTGCCACCTGGGCTCCGGGTGGGAAACTCTTT	CATWAPGGKLF	TRGV4	.	TRGJ1	12	-1	-1	23
8	6.705671321520176E-5	TGTGCCACCTGGGCTCACTATAAGAAACTCTTT	CATWAHYKKLF	TRGV8	.	TRGJ1	12	-1	-1	18
8	6.705671321520176E-5	TGTGCCACCTGGGGGTATTATAAGAAACTCTTT	CATWGYYKKLF	TRGV8	.	TRGJ1	12	-1	-1	15
8	6.705671321520176E-5	TGTGCCACCTGGGATTTTTATAAGAAACTCTTT	CATWDFYKKLF	TRGV8	.	TRGJ1	14	-1	-1	13
8	6.705671321520176E-5	TGTGCCACCTGGGATTTCTATAAGAAACTCTTT	CATWDFYKKLF	TRGV4	.	TRGJ1	14	-1	-1	18
8	6.705671321520176E-5	TGTGCCACCTGGGATGGCCGAGGGAAACTCTTT	CATWDGRGKLF	TRGV4	.	TRGJ1	16	-1	-1	23
8	6.705671321520176E-5	TGTGCCACCTGGGATAGGCCGCGGAAACTCTTT	CATWDRPRKLF	TRGV8	.	TRGJ1	19	-1	-1	23
[truncated: 4,242 more rows]
