# Supplementary material for: Dissection of the Human T-Cell Receptor γ Gene Repertoire in the Brain and Peripheral Blood Identifies Age- and Alzheimer's Disease-Associated Clonotype Profiles
Source: Front Immunol. 2020 Jan 29;11:12. doi: 10.3389/fimmu.2020.00012 (PMC7025544; doi:10.3389/fimmu.2020.00012)
Supplement: Supplementary file 5 [file Data_Sheet_2.zip › repertoires_corrected_and_decontaminated/1101.txt]

count	freq	cdr3nt	cdr3aa	v	d	j	VEnd	DStart	DEnd	JStart
19827	0.09433163323564116	TGTGCCTTGTGGGAGGCACTCGAGTTGGGCAAAAAAATCAAGGTATTT	CALWEALELGKKIKVF	TRGV9	.	TRGJP	15	-1	-1	21
11666	0.05550374909603015	TGTGCCTTGTGGGACGTACAAGAGTTGGGCAAAAAAATCAAGGTATTT	CALWDVQELGKKIKVF	TRGV9	.	TRGJP	19	-1	-1	18
10677	0.05079834811403342	TGTGCCTTGTGGGAGGGGCAAGAGTTGGGCAAAAAAATCAAGGTATTT	CALWEGQELGKKIKVF	TRGV9	.	TRGJP	19	-1	-1	15
6604	0.0314200890648194	TGTGTACGGATCCGAAATAAGAAACTCTTT	CVRIRNKKLF	TRGV8	.	TRGJ2	3	-1	-1	16
5939	0.02825619457237468	TGTGCCTTGTGGGATAATAAGAAACTCTTT	CALWDNKKLF	TRGV9	.	TRGJ2	13	-1	-1	13
5270	0.025073269135614508	TGTGCCACCTGGGACGGGCCCCCGAATTATTATAAGAAACTCTTT	CATWDGPPNYYKKLF	TRGV2	.	TRGJ1	20	-1	-1	22
4616	0.0219617097400373	TGTGCCTTGTGGGAGGTGCGAGAGTTGGGCAAAAAAATCAAGGTATTT	CALWEVRELGKKIKVF	TRGV9	.	TRGJP	18	-1	-1	17
4168	0.019830243976706123	TGTGCCTTGTGGGAGGTGCAAGAGTTGGGCAAAAAAATCAAGGTATTT	CALWEVQELGKKIKVF	TRGV9	.	TRGJP	19	-1	-1	17
4159	0.019787424351996347	TGTGCTGCGTGGGACCGTTATTATAAGAAACTCTTT	CAAWDRYYKKLF	TRGV10	.	TRGJ1	13	-1	-1	17
3029	0.014411182582879762	TGTGCCTTGTGGGAGGTATTGGAGTTGGGCAAAAAAATCAAGGTATTT	CALWEVLELGKKIKVF	TRGV9	.	TRGJP	16	-1	-1	21
3019	0.01436360522209112	TGTGCCTTGTGGGAGGCCAAACAAGAGTTGGGCAAAAAAATCAAGGTATTT	CALWEAKQELGKKIKVF	TRGV9	.	TRGJP	15	-1	-1	21
3019	0.01436360522209112	TGTGCCTTGTGGGAGGTGCGGGAGTTGGGCAAAAAAATCAAGGTATTT	CALWEVRELGKKIKVF	TRGV9	.	TRGJP	18	-1	-1	21
2840	0.013511970463974423	TGTGCCTTGTGGGAGGTACAAGAGTTGGGCAAAAAAATCAAGGTATTT	CALWEVQELGKKIKVF	TRGV9	.	TRGJP	19	-1	-1	18
2729	0.012983861759220493	TGTGCCTTGTGGGAGGTGCCCCAGTTGGGCAAAAAAATCAAGGTATTT	CALWEVPQLGKKIKVF	TRGV9	.	TRGJP	21	-1	-1	22
2499	0.011889582461081719	TGTGCCTTGTGGGAGGTGTCAGAGTTGGGCAAAAAAATCAAGGTATTT	CALWEVSELGKKIKVF	TRGV9	.	TRGJP	17	-1	-1	20
2460	0.011704030754006015	TGTGCCTTGTGGGAGGGGGGGAAGTTGGGCAAAAAAATCAAGGTATTT	CALWEGGKLGKKIKVF	TRGV9	.	TRGJP	15	-1	-1	22
2108	0.010029307654245803	TGTGCCTTGTGGGAGGCAAACATGCAAGAGTTGGGCAAAAAAATCAAGGTATTT	CALWEANMQELGKKIKVF	TRGV9	.	TRGJP	15	-1	-1	23
2103	0.010005518973851482	TGTGCCTTGTGGGGCGGAGAGTTGGGCAAAAAAATCAAGGTATTT	CALWGGELGKKIKVF	TRGV9	.	TRGJP	12	-1	-1	17
2029	0.009653446504015529	TGTGCCTTGTGGGATCGAGAGTTGGGCAAAAAAATCAAGGTATTT	CALWDRELGKKIKVF	TRGV9	.	TRGJP	13	-1	-1	17
1925	0.009158641951813649	TGTGCCTTGTGGGAAGAGCAAGAGTTGGGCAAAAAAATCAAGGTATTT	CALWEEQELGKKIKVF	TRGV9	.	TRGJP	19	-1	-1	17
1846	0.008782780801583375	TGTGCCTTGTGGGAGGTGCTGGAGTTGGGCAAAAAAATCAAGGTATTT	CALWEVLELGKKIKVF	TRGV9	.	TRGJP	18	-1	-1	21
1837	0.008739961176873597	TGTGCCTTGTGGGAGGTGCCCGAGTTGGGCAAAAAAATCAAGGTATTT	CALWEVPELGKKIKVF	TRGV9	.	TRGJP	18	-1	-1	21
1652	0.007859780002283713	TGTGCCTTGTGGGAGGTGGAAGAGTTGGGCAAAAAAATCAAGGTATTT	CALWEVEELGKKIKVF	TRGV9	.	TRGJP	17	-1	-1	19
1578	0.00750770753244776	TGTGCCTTGTGGGAGGTGAGAGTGGGCAAAAAAATCAAGGTATTT	CALWEVRVGKKIKVF	TRGV9	.	TRGJP	17	-1	-1	18
1455	0.0069225059947474596	TGTGCCTTGTGGGGGCTCCAAGAGTTGGGCAAAAAAATCAAGGTATTT	CALWGLQELGKKIKVF	TRGV9	.	TRGJP	12	-1	-1	18
1325	0.006304000304495109	TGTGCCTTCCTGAATAAGAAACTCTTT	CAFLNKKLF	TRGV9	.	TRGJ2	7	-1	-1	13
1237	0.005885319529555057	TGTGCCTTGTGGGAGGTGAAAGAGTTGGGCAAAAAAATCAAGGTATTT	CALWEVKELGKKIKVF	TRGV9	.	TRGJP	17	-1	-1	19
1232	0.005861530849160735	TGTGCCTTGTGGGAGGTGCTTTTGCAAGAGTTGGGCAAAAAAATCAAGGTATTT	CALWEVLLQELGKKIKVF	TRGV9	.	TRGJP	18	-1	-1	23
1198	0.005699767822479352	TGTGCCTTGTGGGAGGTGTCGGGGTTGGGCAAAAAAATCAAGGTATTT	CALWEVSGLGKKIKVF	TRGV9	.	TRGJP	17	-1	-1	23
1165	0.005542762531876831	TGTGCCACCTGGGATGGGCAAGTAGATTATAAGAAACTCTTT	CATWDGQVDYKKLF	TRGV4	.	TRGJ1	18	-1	-1	25
1055	0.005019411563201766	TGTGCCTTGTGGGAGGTTATTACGCTACAAGAGTTGGGCAAAAAAATCAAGGTATTT	CALWEVITLQELGKKIKVF	TRGV9	.	TRGJP	16	-1	-1	27
988	0.0047006432459178625	TGTGCCTTGTGGGAGGTAGGAGAGTTGGGCAAAAAAATCAAGGTATTT	CALWEVGELGKKIKVF	TRGV9	.	TRGJP	16	-1	-1	20
986	0.004691127773760134	TGTGCCTTGTGGGAGAGGGAGTTGGGCAAAAAAATCAAGGTATTT	CALWERELGKKIKVF	TRGV9	.	TRGJP	14	-1	-1	18
981	0.004667339093365813	TGTGCCTTGTGGGAGGTTCCTAGGGAGTTGGGCAAAAAAATCAAGGTATTT	CALWEVPRELGKKIKVF	TRGV9	.	TRGJP	16	-1	-1	24
978	0.00465306588512922	TGTGCCTTGTGGGACCCCATGACACAAGAGTTGGGCAAAAAAATCAAGGTATTT	CALWDPMTQELGKKIKVF	TRGV9	.	TRGJP	13	-1	-1	24
933	0.0044389677615803294	TGTGCCTTGTGGGAGGTCCACCAAGAGTTGGGCAAAAAAATCAAGGTATTT	CALWEVHQELGKKIKVF	TRGV9	.	TRGJP	21	-1	-1	21
917	0.004362843984318502	TGTGCCTTGTGGGAGGTGCACAACGAAGGGTTGGGCAAAAAAATCAAGGTATTT	CALWEVHNEGLGKKIKVF	TRGV9	.	TRGJP	20	-1	-1	25
894	0.004253416054504624	TGTGCCACCTGGGACAGGCGGTATAAGAAACTCTTT	CATWDRRYKKLF	TRGV3	.	TRGJ1	18	-1	-1	21
758	0.0036063639477790887	TGTGCCTTGTGGGAGGTAGAGTTGGGCAAAAAAATCAAGGTATTT	CALWEVELGKKIKVF	TRGV9	.	TRGJP	16	-1	-1	17
746	0.003549271114832718	TGTGCCTTGTGGGAGGTGAGAGGTGGTGAGTTGGGCAAAAAAATCAAGGTATTT	CALWEVRGGELGKKIKVF	TRGV9	.	TRGJP	17	-1	-1	27
723	0.0034398431850188407	TGTGCCTTGTGGGAGGTACCAGAGTTGGGCAAAAAAATCAAGGTATTT	CALWEVPELGKKIKVF	TRGV9	.	TRGJP	16	-1	-1	20
698	0.0033208997830472347	TGTGCTGCGTGGCCCGCTAGGTATAAGAAACTCTTT	CAAWPARYKKLF	TRGV10	.	TRGJ1	11	-1	-1	21
579	0.002754729189662391	TGTGCCACCTGGGATGGGCATTATTATAAGAAACTCTTT	CATWDGHYYKKLF	TRGV4	.	TRGJ1	18	-1	-1	19
545	0.002592966162981007	TGTGCCTTGTGGGAGGATTATAAGAAACTCTTT	CALWEDYKKLF	TRGV9	.	TRGJ2	15	-1	-1	16
537	0.002554904274350093	TGTGCCACCTGGGATCTAGGTTATAAGAAACTCTTT	CATWDLGYKKLF	TRGV4	.	TRGJ2	14	-1	-1	20
513	0.0024407186084573515	TGTGCCACCTGGGATAGGCCCTGGGAATATTATAAGAAACTCTTT	CATWDRPWEYYKKLF	TRGV8	.	TRGJ1	19	-1	-1	24
493	0.002345563886880067	TGTGCCTTGTGGGAGGTGGATTATTATAAGAAACTCTTT	CALWEVDYYKKLF	TRGV9	.	TRGJ1	17	-1	-1	19
492	0.0023408061508012027	TGTGCCTTGTGGGAGGTAAAAGAGTTGGGCAAAAAAATCAAGGTATTT	CALWEVKELGKKIKVF	TRGV9	.	TRGJP	16	-1	-1	19
461	0.0021933163323564113	TGTGCCTTGTGGGAGGTGCAGGAGTTGGGCAAAAAAATCAAGGTATTT	CALWEVQELGKKIKVF	TRGV9	.	TRGJP	19	-1	-1	17
458	0.002179043124119819	TGTGCTGCGTGGGATTCTTCCCTCTTT	CAAWDSSLF	TRGV10	.	TRGJ1	15	-1	-1	21
458	0.002179043124119819	TGTGCCTTGTGGGAGGAACTCTTT	CALWEELF	TRGV9	.	TRGJ1	15	-1	-1	13
452	0.0021504967076466336	TGTGCTGCGTGGGATTATTATAAGAAACTCTTT	CAAWDYYKKLF	TRGV10	.	TRGJ2	16	-1	-1	13
433	0.002060099722148213	TGTGCCTTGTGGGAGGTGAGGGAGTTGGGCAAAAAAATCAAGGTATTT	CALWEVRELGKKIKVF	TRGV9	.	TRGJP	17	-1	-1	21
415	0.001974460472728657	TGTGCCTTGTGGGAGAGGCCCCAAGAGTTGGGCAAAAAAATCAAGGTATTT	CALWERPQELGKKIKVF	TRGV9	.	TRGJP	14	-1	-1	21
411	0.0019554295284131998	TGTGCCTTGTGGGAGGCACAAGAGTTGGGCAAAAAAATCAAGGTATTT	CALWEAQELGKKIKVF	TRGV9	.	TRGJP	15	-1	-1	18
408	0.001941156320176607	TGTGCCTTGTGGGAGGTGCAGAATTATAAGAAACTCTTT	CALWEVQNYKKLF	TRGV9	.	TRGJ1	19	-1	-1	22
400	0.0019030944315456932	TGTGCCTTGTGGGAGGATCTGCAAGAGTTGGGCAAAAAAATCAAGGTATTT	CALWEDLQELGKKIKVF	TRGV9	.	TRGJP	15	-1	-1	20
399	0.0018983366954668291	TGTGCCTTGTGGGAGACATCAGGGGAGTTGGGCAAAAAAATCAAGGTATTT	CALWETSGELGKKIKVF	TRGV9	.	TRGJP	14	-1	-1	24
389	0.0018507593346781866	TGTGCCTTGTGGGAGGACACGGGTGGGTTCAAGATATTT	CALWEDTGGFKIF	TRGV9	.	TRGJP1	15	-1	-1	17
383	0.0018222129182050013	TGTGCCTTGTGGGAGCAGTTGGGCAAAAAAATCAAGGTATTT	CALWEQLGKKIKVF	TRGV9	.	TRGJP	14	-1	-1	16
382	0.001817455182126137	TGTGCTGCGTGGGAAGGGGGGGATTATTATAAGAAACTCTTT	CAAWEGGDYYKKLF	TRGV10	.	TRGJ1	13	-1	-1	22
367	0.0017460891409431735	TGTGCCACCCAACCGGGTTTTATAGGCAAGAAACTCTTT	CATQPGFIGKKLF	TRGV4	.	TRGJ1	8	-1	-1	27
345	0.0016414189472081604	TGTGCTGCGTGGGATCTGCAGAAACTCTTT	CAAWDLQKLF	TRGV10	.	TRGJ1	14	-1	-1	19
341	0.0016223880028927034	TGTGCCTTGTGGGAGGTGAGGGAGCTGGGCAAAAAAATCAAGGTATTT	CALWEVRELGKKIKVF	TRGV9	.	TRGJP	17	-1	-1	21
337	0.0016033570585772467	TGTGCCTTGTGGGAAGTGCAAGAGTTGGGCAAAAAAATCAAGGTATTT	CALWEVQELGKKIKVF	TRGV9	.	TRGJP	19	-1	-1	17
334	0.0015890838503406538	TGTGCCTTGTGGGAGGTGCATCGGGAGTTGGGCAAAAAAATCAAGGTATTT	CALWEVHRELGKKIKVF	TRGV9	.	TRGJP	19	-1	-1	24
330	0.0015700529060251969	TGTGCCTTGTGGGATTATGATTATAAGAAACTCTTT	CALWDYDYKKLF	TRGV9	.	TRGJ1	13	-1	-1	16
310	0.0014748981844479123	TGTGCCTTGTGGGAGGCGACACAAGAGTTGGGCAAAAAAATCAAGGTATTT	CALWEATQELGKKIKVF	TRGV9	.	TRGJP	15	-1	-1	21
309	0.001470140448369048	TGTGCTGCGTGGGACGTTAAGAAACTCTTT	CAAWDVKKLF	TRGV10	.	TRGJ1	13	-1	-1	17
308	0.0014653827122901837	TGTGCCTTGTGGGAGGCAGCTCAAAAATGGCAAGAGTTGGGCAAAAAAATCAAGGTATTT	CALWEAAQKWQELGKKIKVF	TRGV9	.	TRGJP	15	-1	-1	28
308	0.0014653827122901837	TGTGCCTTGTGGGAGGCTCAAGAGTTGGGCAAAAAAATCAAGGTATTT	CALWEAQELGKKIKVF	TRGV9	.	TRGJP	15	-1	-1	18
304	0.001446351767974727	TGTGCCTTGTGGGAGGTGCAACGAGAGTTGGGCAAAAAAATCAAGGTATTT	CALWEVQRELGKKIKVF	TRGV9	.	TRGJP	19	-1	-1	23
299	0.0014225630875804058	TGTGCCTTGTGGGAGGTGCAGCGGGAGTTGGGCAAAAAAATCAAGGTATTT	CALWEVQRELGKKIKVF	TRGV9	.	TRGJP	19	-1	-1	24
298	0.0014178053515015415	TGTGCTGCGTGGGATTATAGCCCGAAACTCTTT	CAAWDYSPKLF	TRGV10	.	TRGJ1	16	-1	-1	23
277	0.0013178928938453926	TGTGCCTTGTGGGAGGCAAGTCAAGAGTTGGGCAAAAAAATCAAGGTATTT	CALWEASQELGKKIKVF	TRGV9	.	TRGJP	15	-1	-1	21
277	0.0013178928938453926	TGTGCTGGGTTGGGACTCTTT	CAGLGLF	TRGV10	.	TRGJ1	14	-1	-1	14
276	0.0013131351577665284	TGTGCCTTGTGGGAGGTCCGTAAGAAACTCTTT	CALWEVRKKLF	TRGV9	.	TRGJ1	16	-1	-1	20
273	0.0012988619495299357	TGTGCCTTGTGGGAGGTGCATTATTATAAGAAACTCTTT	CALWEVHYYKKLF	TRGV9	.	TRGJ1	19	-1	-1	19
271	0.0012893464773722071	TGTGCCTTGTGGGAGAAGGAAGAGTTGGGCAAAAAAATCAAGGTATTT	CALWEKEELGKKIKVF	TRGV9	.	TRGJP	14	-1	-1	19
264	0.0012560423248201575	TGTGCCTTGTGGGAGATCCAAAGAGGAGTGTTGGGCAAAAAAATCAAGGTATTT	CALWEIQRGVLGKKIKVF	TRGV9	.	TRGJP	14	-1	-1	26
263	0.0012512845887412934	TGTGCTGCGTGGGACCAAACTTATTATAAGAAACTCTTT	CAAWDQTYYKKLF	TRGV10	.	TRGJ1	13	-1	-1	20
260	0.0012370113805047005	TGTGCCTTGTGGGAGGCCCAGGCTTATAAGAAACTCTTT	CALWEAQAYKKLF	TRGV9	.	TRGJ1	15	-1	-1	23
250	0.0011894340197160583	TGTGCCTTGTGGGAGGTGTATTATAAGAAACTCTTT	CALWEVYYKKLF	TRGV9	.	TRGJ2	17	-1	-1	18
243	0.0011561298671640087	TGTGCCTTGTGGGAGGATAAGAAACTCTTT	CALWEDKKLF	TRGV9	.	TRGJ1	15	-1	-1	16
242	0.0011513721310851444	TGTGCTGCGTGGGAAATGGAGGAGAAGAAACTCTTT	CAAWEMEEKKLF	TRGV10	.	TRGJ1	13	-1	-1	24
239	0.0011370989228485517	TGTGCCACCTGGGATATGCGAGGGGGGAATTATTATAAGAAACTCTTT	CATWDMRGGNYYKKLF	TRGV8	.	TRGJ2	18	-1	-1	26
236	0.001122825714611959	TGTGCCTTGTGGGAGGTAAAGGAAGAGTTGGGCAAAAAAATCAAGGTATTT	CALWEVKEELGKKIKVF	TRGV9	.	TRGJP	16	-1	-1	22
236	0.001122825714611959	TGTGCTGCGTGGGCCGAACTTTATTGGAAACTCTTT	CAAWAELYWKLF	TRGV10	.	TRGJ1	12	-1	-1	14
236	0.001122825714611959	TGTGCCTCGACCCGTGAGAAACTCTTT	CASTREKLF	TRGV9	.	TRGJ1	6	-1	-1	16
235	0.0011180679785330948	TGTGCCCCCGGGCCCGATAAGAAACTCTTT	CAPGPDKKLF	TRGV9	.	TRGJ1	5	-1	-1	16
233	0.0011085525063753664	TGTGCCTTGTGGGAGGTTACGTATTATAAGAAACTCTTT	CALWEVTYYKKLF	TRGV9	.	TRGJ1	16	-1	-1	21
231	0.0010990370342176378	TGTGCCTTGTGGGAGCCAACAAGATGGCAGGAGTTGGGCAAAAAAATCAAGGTATTT	CALWEPTRWQELGKKIKVF	TRGV9	.	TRGJP	14	-1	-1	25
228	0.0010847638259810452	TGTGCCTTGTGGCCCGGGGATAAGAAACTCTTT	CALWPGDKKLF	TRGV9	.	TRGJ1	11	-1	-1	19
228	0.0010847638259810452	TGTGCTGCGTGGGGACTTGGTAAGAAACTCTTT	CAAWGLGKKLF	TRGV10	.	TRGJ1	12	-1	-1	20
226	0.0010752483538233168	TGTGCCTTGTGGGAGGTGCAGGACCCCCCAGGGGGACTCTTT	CALWEVQDPPGGLF	TRGV9	.	TRGJ1	19	-1	-1	35
224	0.0010657328816655882	TGTGCCTTGTGGGAGAAGCAGCAAGAGTTGGGCAAAAAAATCAAGGTATTT	CALWEKQQELGKKIKVF	TRGV9	.	TRGJP	14	-1	-1	20
218	0.0010371864651924029	TGTGCCTTGTGGGAGGTGGCAGAGTTGGGCAAAAAAATCAAGGTATTT	CALWEVAELGKKIKVF	TRGV9	.	TRGJP	17	-1	-1	17
217	0.0010324287291135386	TGTGCCTTGTGGGAGGCCACAGAGTTGGGCAAAAAAATCAAGGTATTT	CALWEATELGKKIKVF	TRGV9	.	TRGJP	15	-1	-1	20
213	0.0010133977847980816	TGTGCCTTGTTGGTGAAACTCTTT	CALLVKLF	TRGV9	.	TRGJ1	12	-1	-1	14
208	9.896091044037606E-4	TGTGCCTTGTGGGAGGTGCAGTTGGGCAAAAAAATCAAGGTATTT	CALWEVQLGKKIKVF	TRGV9	.	TRGJP	19	-1	-1	19
206	9.80093632246032E-4	TGTGCCTTGTGGGAGGCGCCTTATTATAAGAAACTCTTT	CALWEAPYYKKLF	TRGV9	.	TRGJ1	18	-1	-1	20
205	9.753358961671678E-4	TGTGCTGCGTGGGATTTGGATTATAAGAAACTCTTT	CAAWDLDYKKLF	TRGV10	.	TRGJ2	15	-1	-1	19
196	9.325162714573898E-4	TGTGCCTTGTGGGAGGTGCGTTATTATAAGAAACTCTTT	CALWEVRYYKKLF	TRGV9	.	TRGJ1	18	-1	-1	20
195	9.277585353785255E-4	TGTGCCTTGTGGGAGGCCCGCCTCTTT	CALWEARLF	TRGV9	.	TRGJ2	15	-1	-1	21
192	9.134853271419328E-4	TGTGCTGCGTGGGATTCATATACCACTGGTTGGTTCAAGATATTT	CAAWDSYTTGWFKIF	TRGV10	.	TRGJP1	15	-1	-1	17
191	9.087275910630685E-4	TGTGCCTTGTGGGAGGCAACGAAAGAGTTGGGCAAAAAAATCAAGGTATTT	CALWEATKELGKKIKVF	TRGV9	.	TRGJP	15	-1	-1	22
190	9.039698549842043E-4	TGTGCCTTGTGGGAGGAACAAGAGTTGGGCAAAAAAATCAAGGTATTT	CALWEEQELGKKIKVF	TRGV9	.	TRGJP	15	-1	-1	18
189	8.9921211890534E-4	TGTGCCTTGTGGGAGTCGCAAGAGTTGGGCAAAAAAATCAAGGTATTT	CALWESQELGKKIKVF	TRGV9	.	TRGJP	14	-1	-1	17
186	8.849389106687474E-4	TGTGCCACCTGGAGGAAGAGGTATTATAAGAAACTCTTT	CATWRKRYYKKLF	TRGV4	.	TRGJ1	11	-1	-1	21
186	8.849389106687474E-4	TGTGCCTTGTGGGAGGTGAGACTCTTT	CALWEVRLF	TRGV9	.	TRGJ1	17	-1	-1	17
185	8.801811745898832E-4	TGTGCCTTGTGGGAGGTGCGGGGGAAACTCTTT	CALWEVRGKLF	TRGV9	.	TRGJ1	18	-1	-1	23
183	8.706657024321547E-4	TGTGCTGCGTGGCTACTCTTT	CAAWLLF	TRGV10	.	TRGJ1	11	-1	-1	14
182	8.659079663532904E-4	TGTGCCTTGTGGGAGGTGCTAAGTCCGAAACTCTTT	CALWEVLSPKLF	TRGV9	.	TRGJ1	18	-1	-1	26
182	8.659079663532904E-4	TGTGCCACCTGGGACGGGCCGGAGAAACTCTTT	CATWDGPEKLF	TRGV2	.	TRGJ1	19	-1	-1	22
182	8.659079663532904E-4	TGTGCCTTGTGGGAGCCACGGAAACTCTTT	CALWEPRKLF	TRGV9	.	TRGJ1	14	-1	-1	20
182	8.659079663532904E-4	TGTGCTGCGTGGGATAAGAAACTCTTT	CAAWDKKLF	TRGV10	.	TRGJ1	14	-1	-1	13
180	8.56392494195562E-4	TGTGCCTTGTGCACAGAGTTGGGCAAAAAAATCAAGGTATTT	CALCTELGKKIKVF	TRGV9	.	TRGJP	10	-1	-1	4
179	8.516347581166978E-4	TGTGCCTTGTGGGAGGTGCTCTATTATAAGAAACTCTTT	CALWEVLYYKKLF	TRGV9	.	TRGJ1	18	-1	-1	21
179	8.516347581166978E-4	TGTGCTGCGTGGGACCGCCGAGGGAAACTCTTT	CAAWDRRGKLF	TRGV10	.	TRGJ2	13	-1	-1	23
178	8.468770220378335E-4	TGTGCCTTGTGGGACACCCTGCAGGAGTTGGGCAAAAAAATCAAGGTATTT	CALWDTLQELGKKIKVF	TRGV9	.	TRGJP	13	-1	-1	20
178	8.468770220378335E-4	TGTGCCTTGTGGGATGCGGAGTTGGGCAAAAAAATCAAGGTATTT	CALWDAELGKKIKVF	TRGV9	.	TRGJP	13	-1	-1	18
178	8.468770220378335E-4	TGTGCTGCGTGGGGTCGCTACGGGAAACTCTTT	CAAWGRYGKLF	TRGV10	.	TRGJ1	12	-1	-1	23
177	8.421192859589693E-4	TGTGCCTTGTGGGAGGATGGAGAGTTGGGCAAAAAAATCAAGGTATTT	CALWEDGELGKKIKVF	TRGV9	.	TRGJP	15	-1	-1	20
177	8.421192859589693E-4	TGTGCCTTGTGGGAGGTGCTTGGGGAGAAACTCTTT	CALWEVLGEKLF	TRGV9	.	TRGJ1	18	-1	-1	25
175	8.326038138012408E-4	TGTGCCTTGTGGGAGGCGCCTCAAGAGTTGGGCAAAAAAATCAAGGTATTT	CALWEAPQELGKKIKVF	TRGV9	.	TRGJP	18	-1	-1	21
175	8.326038138012408E-4	TGTGCTGCGTGGGTTGGTAAGAAACTCTTT	CAAWVGKKLF	TRGV10	.	TRGJ1	12	-1	-1	17
174	8.278460777223766E-4	TGTGCCTTGTGGGAACAGCAAGAGTTGGGCAAAAAAATCAAGGTATTT	CALWEQQELGKKIKVF	TRGV9	.	TRGJP	13	-1	-1	17
174	8.278460777223766E-4	TGTGCCTTGTGGGAGGTGGGGACGAGTTATTATAAGAAACTCTTT	CALWEVGTSYYKKLF	TRGV9	.	TRGJ2	17	-1	-1	22
173	8.230883416435123E-4	TGTGCCTTGTGGGAGACACAAGAGTTGGGCAAAAAAATCAAGGTATTT	CALWETQELGKKIKVF	TRGV9	.	TRGJP	14	-1	-1	18
172	8.183306055646482E-4	TGTGCCTTGTGGGAGGTTGGTGAGTTGGGCAAAAAAATCAAGGTATTT	CALWEVGELGKKIKVF	TRGV9	.	TRGJP	16	-1	-1	21
172	8.183306055646482E-4	TGTGCTGGACGCCCTAGGAAACTCTTT	CAGRPRKLF	TRGV10	.	TRGJ1	6	-1	-1	14
171	8.135728694857839E-4	TGTGCCTTGTGGGGTCGGGAGTTGGGCAAAAAAATCAAGGTATTT	CALWGRELGKKIKVF	TRGV9	.	TRGJP	12	-1	-1	18
170	8.088151334069197E-4	TGTGCCTTGTGGGAGGTGCACCAACACAAGAAACTCTTT	CALWEVHQHKKLF	TRGV9	.	TRGJ1	21	-1	-1	27
169	8.040573973280554E-4	TGTGCCTTGTGGGAGGTGGATTGGGGGAAACTCTTT	CALWEVDWGKLF	TRGV9	.	TRGJ1	17	-1	-1	26
168	7.992996612491912E-4	TGTGCCTTGTGGGAGGTAAAGTTGGGCAAAAAAATCAAGGTATTT	CALWEVKLGKKIKVF	TRGV9	.	TRGJP	16	-1	-1	19
168	7.992996612491912E-4	TGTGCCTTGTGGGAAGATAAGTTGGGCAAAAAAATCAAGGTATTT	CALWEDKLGKKIKVF	TRGV9	.	TRGJP	13	-1	-1	19
168	7.992996612491912E-4	TGTGCCTTGTGGGAGACGAGTAACGGTTCTCTCCCTCTCTTT	CALWETSNGSLPLF	TRGV9	.	TRGJ1	14	-1	-1	36
168	7.992996612491912E-4	TGTGCCTTGTGGGAGGGTGGGCTCTTT	CALWEGGLF	TRGV9	.	TRGJ2	15	-1	-1	21
166	7.897841890914627E-4	TGTGCCTTGTGGGAGGTGCGGCAAGAGTTGGGCAAAAAAATCAAGGTATTT	CALWEVRQELGKKIKVF	TRGV9	.	TRGJP	18	-1	-1	19
166	7.897841890914627E-4	TGTGCCTTGTGGGAGGAAGAGTTGGGCAAAAAAATCAAGGTATTT	CALWEEELGKKIKVF	TRGV9	.	TRGJP	15	-1	-1	16
166	7.897841890914627E-4	TGTGGCACTGGATATAAGAAACTCTTT	CGTGYKKLF	TRGV9	.	TRGJ1	3	-1	-1	12
166	7.897841890914627E-4	TGTGCCTGGGTTAAGAAACTCTTT	CAWVKKLF	TRGV9	.	TRGJ1	6	-1	-1	11
165	7.850264530125984E-4	TGTGCCTTGTGGGGTGGACAAGAGTTGGGCAAAAAAATCAAGGTATTT	CALWGGQELGKKIKVF	TRGV9	.	TRGJP	12	-1	-1	14
165	7.850264530125984E-4	TGTGCCTTGTGGGAGCAAGAGTTGGGCAAAAAAATCAAGGTATTT	CALWEQELGKKIKVF	TRGV9	.	TRGJP	14	-1	-1	14
163	7.755109808548701E-4	TGTGCCTTGTGGGAGCCCACGAGGAGCTATAAGAAACTCTTT	CALWEPTRSYKKLF	TRGV9	.	TRGJ1	14	-1	-1	27
163	7.755109808548701E-4	TGTGCCTTGTGGGAGGTTGATTCTAAGAAACTCTTT	CALWEVDSKKLF	TRGV9	.	TRGJ1	16	-1	-1	19
162	7.707532447760058E-4	TGTGCCTTGTGGGAGGTGCGGCCAAGACAGTTGGGCAAAAAAATCAAGGTATTT	CALWEVRPRQLGKKIKVF	TRGV9	.	TRGJP	18	-1	-1	28
162	7.707532447760058E-4	TGTGCCTTGTGGGAGGTCCCTGAGTTGGGCAAAAAAATCAAGGTATTT	CALWEVPELGKKIKVF	TRGV9	.	TRGJP	16	-1	-1	21
162	7.707532447760058E-4	TGTGCCACCTGGGACGGGCCGCGGTATAAGAAACTCTTT	CATWDGPRYKKLF	TRGV2	.	TRGJ1	19	-1	-1	24
161	7.659955086971416E-4	TGTGCCTTGTGGGAGGTGCGGAAGAAACTCTTT	CALWEVRKKLF	TRGV9	.	TRGJ1	18	-1	-1	21
159	7.564800365394131E-4	TGTGCCTTGTGGGAGGTCCTCCGAGAGTTGGGCAAAAAAATCAAGGTATTT	CALWEVLRELGKKIKVF	TRGV9	.	TRGJP	16	-1	-1	23
159	7.564800365394131E-4	TGTGCCTTGTGGGAGGATAGCGGAGGCGATTATAAGAAACTCTTT	CALWEDSGGDYKKLF	TRGV9	.	TRGJ1	15	-1	-1	28
158	7.517223004605488E-4	TGTGCCTTGTGGGAGGGATACCAAGAGTTGGGCAAAAAAATCAAGGTATTT	CALWEGYQELGKKIKVF	TRGV9	.	TRGJP	15	-1	-1	21
156	7.422068283028204E-4	TGTGCCTTGTGGGAGGTCCCCCCTCCTCGCTTGGGCAAAAAAATCAAGGTATTT	CALWEVPPPRLGKKIKVF	TRGV9	.	TRGJP	16	-1	-1	30
155	7.374490922239562E-4	TGTGCCTTGTGGGAGTTCCAAGAGTTGGGCAAAAAAATCAAGGTATTT	CALWEFQELGKKIKVF	TRGV9	.	TRGJP	14	-1	-1	18
155	7.374490922239562E-4	TGTGCTGCGTGGCCTATAGGGAGGAAACTCTTT	CAAWPIGRKLF	TRGV10	.	TRGJ1	11	-1	-1	23
155	7.374490922239562E-4	TGTGCTGCGTGGGATCGAAAGAAACTCTTT	CAAWDRKKLF	TRGV10	.	TRGJ2	14	-1	-1	18
155	7.374490922239562E-4	TGTGCCTTGTGGGAGGGAATACTCTTT	CALWEGILF	TRGV9	.	TRGJ1	15	-1	-1	16
154	7.326913561450919E-4	TGTGCCTTGTGGGAGGTTCTCGAGTTGGGCAAAAAAATCAAGGTATTT	CALWEVLELGKKIKVF	TRGV9	.	TRGJP	16	-1	-1	21
153	7.279336200662277E-4	TGTGCCTTGTGGGAGGTGGAGATGTTGGGCAAAAAAATCAAGGTATTT	CALWEVEMLGKKIKVF	TRGV9	.	TRGJP	17	-1	-1	19
153	7.279336200662277E-4	TGTGCTGCGTGGGATTTTGTGAAGAAACTCTTT	CAAWDFVKKLF	TRGV10	.	TRGJ1	15	-1	-1	21
152	7.231758839873635E-4	TGTGCCTTGTGGGAACGGGGAGGAGAGTTGGGCAAAAAAATCAAGGTATTT	CALWERGGELGKKIKVF	TRGV9	.	TRGJP	13	-1	-1	23
152	7.231758839873635E-4	TGTGCCTTGTGGGGGGTCGAGTTGGGCAAAAAAATCAAGGTATTT	CALWGVELGKKIKVF	TRGV9	.	TRGJP	16	-1	-1	18
152	7.231758839873635E-4	TGTGCCTTGGAGAAACTCTTT	CALEKLF	TRGV9	.	TRGJ2	8	-1	-1	10
150	7.13660411829635E-4	TGTGCCTTGTGGGAGGTTTTAGAGTTGGGCAAAAAAATCAAGGTATTT	CALWEVLELGKKIKVF	TRGV9	.	TRGJP	16	-1	-1	20
150	7.13660411829635E-4	TGTGCTGCGTGGGATTACGCTGGTTGGTTCAAGATATTT	CAAWDYAGWFKIF	TRGV10	.	TRGJP1	18	-1	-1	8
149	7.089026757507707E-4	TGTGCCTTGTGGGACGCCCCCCAGCAAGAGTTGGGCAAAAAAATCAAGGTATTT	CALWDAPQQELGKKIKVF	TRGV9	.	TRGJP	13	-1	-1	23
149	7.089026757507707E-4	TGTGCTGCGTGGGATTATAGCCCCTCTCGATATAAGAAACTCTTT	CAAWDYSPSRYKKLF	TRGV10	.	TRGJ1	16	-1	-1	30
148	7.041449396719066E-4	TGTGCCTTGTGGGAGGCTTATTTGGGCAAAAAAATCAAGGTATTT	CALWEAYLGKKIKVF	TRGV9	.	TRGJP	15	-1	-1	21
147	6.993872035930423E-4	TGTGCCTTGTGGGAGATTCAAGAGTTGGGCAAAAAAATCAAGGTATTT	CALWEIQELGKKIKVF	TRGV9	.	TRGJP	14	-1	-1	18
147	6.993872035930423E-4	TGTGCCTTGTGGGACCCTGGGGGTTATTATAAGAAACTCTTT	CALWDPGGYYKKLF	TRGV9	.	TRGJ1	13	-1	-1	23
147	6.993872035930423E-4	TGTGCCTTGTGGGTCCCACGACTCCCGAAGAAACTCTTT	CALWVPRLPKKLF	TRGV9	.	TRGJ1	12	-1	-1	27
147	6.993872035930423E-4	TGTGCTGCGTGGCCCTCGGGTTACAAGAAACTCTTT	CAAWPSGYKKLF	TRGV10	.	TRGJ2	11	-1	-1	20
147	6.993872035930423E-4	TGTGCCTTGTGGCCTAAAAGAGGGAAACTCTTT	CALWPKRGKLF	TRGV9	.	TRGJ1	11	-1	-1	23
147	6.993872035930423E-4	TGTGCCTTGTGGGAGGTCCCTAGGAAACTCTTT	CALWEVPRKLF	TRGV9	.	TRGJ1	16	-1	-1	20
146	6.946294675141781E-4	TGTGCTGCGTGGGATTATAGAAAAGCGCTCTTT	CAAWDYRKALF	TRGV10	.	TRGJ1	16	-1	-1	27
145	6.898717314353138E-4	TGTGCTGCGGTAGATACCACTGGTTGGTTCAAGATATTT	CAAVDTTGWFKIF	TRGV10	.	TRGJP1	8	-1	-1	8
145	6.898717314353138E-4	TGTGCCTTGTGGGATAGGGTTAAGAAACTCTTT	CALWDRVKKLF	TRGV9	.	TRGJ1	13	-1	-1	20
144	6.851139953564496E-4	TGTGCCTTGTGGGAGGGGGGGGAGTTGGGCAAAAAAATCAAGGTATTT	CALWEGGELGKKIKVF	TRGV9	.	TRGJP	15	-1	-1	21
144	6.851139953564496E-4	TGTGCTGCGTGGGCCTGCCACCCTTGCGGTAAGAAACTCTTT	CAAWACHPCGKKLF	TRGV10	.	TRGJ1	12	-1	-1	29
144	6.851139953564496E-4	TGTGCCTTGTGGGAGGTGCTGAAGAAACTCTTT	CALWEVLKKLF	TRGV9	.	TRGJ1	18	-1	-1	21
143	6.803562592775853E-4	TGTGCTGCGTGGGTTTATAAGAAACTCTTT	CAAWVYKKLF	TRGV10	.	TRGJ1	16	-1	-1	14
143	6.803562592775853E-4	TGTGCTGCGTGGGATAGGGGAAAACTCTTT	CAAWDRGKLF	TRGV10	.	TRGJ1	14	-1	-1	21
142	6.755985231987211E-4	TGTGCCTTGTGGGAGGGTCGGCGGGAGTTGGGCAAAAAAATCAAGGTATTT	CALWEGRRELGKKIKVF	TRGV9	.	TRGJP	15	-1	-1	24
142	6.755985231987211E-4	TGTGCCTTGTGGGAGGTGCCCGGGGATTATAAGAAACTCTTT	CALWEVPGDYKKLF	TRGV9	.	TRGJ1	18	-1	-1	25
142	6.755985231987211E-4	TGTGCTGCGTGGGCCCATGGGAAGAAACTCTTT	CAAWAHGKKLF	TRGV10	.	TRGJ1	12	-1	-1	21
142	6.755985231987211E-4	TGTGCCTTGTGGGGGAATAAGAAACTCTTT	CALWGNKKLF	TRGV9	.	TRGJ1	12	-1	-1	16
141	6.708407871198568E-4	TGTGCCTTGTGGGAGGTGCACCAAGAGTTGGGCAAAAAAATCAAGGTATTT	CALWEVHQELGKKIKVF	TRGV9	.	TRGJP	21	-1	-1	21
141	6.708407871198568E-4	TGTGCCTTGTGGGAGGTGAATCAAGAGTTGGGCAAAAAAATCAAGGTATTT	CALWEVNQELGKKIKVF	TRGV9	.	TRGJP	17	-1	-1	21
141	6.708407871198568E-4	TGTGCCTTGTGGGAGAAACAAGAGTTGGGCAAAAAAATCAAGGTATTT	CALWEKQELGKKIKVF	TRGV9	.	TRGJP	14	-1	-1	18
140	6.660830510409927E-4	TGTGCCTTGTGGGACCCAAGGGGGTTGGGCAAAAAAATCAAGGTATTT	CALWDPRGLGKKIKVF	TRGV9	.	TRGJP	13	-1	-1	23
139	6.613253149621285E-4	TGTGCCTTGTGGGAGGCCCGAGATTTCACGAAGAAACTCTTT	CALWEARDFTKKLF	TRGV9	.	TRGJ1	15	-1	-1	30
139	6.613253149621285E-4	TGTGCCTTGTGGGAGGTGCAATTGGGGAAACTCTTT	CALWEVQLGKLF	TRGV9	.	TRGJ1	19	-1	-1	26
139	6.613253149621285E-4	TGTGCCTTGTGGGAGGTGAATAAGAAACTCTTT	CALWEVNKKLF	TRGV9	.	TRGJ1	17	-1	-1	19
139	6.613253149621285E-4	TGTGCCACGAAACTCTTT	CATKLF	TRGV9	.	TRGJ1	5	-1	-1	8
138	6.565675788832642E-4	TGTGCTGCGTGGGGCCGAATTAAGAAACTCTTT	CAAWGRIKKLF	TRGV10	.	TRGJ1	12	-1	-1	20
138	6.565675788832642E-4	TGTGCCTTGTGGGGTTTTAAGAAACTCTTT	CALWGFKKLF	TRGV9	.	TRGJ1	12	-1	-1	14
137	6.518098428044E-4	TGTGCCACCTGGGATCGTTATTATAAGAAACTCTTT	CATWDRYYKKLF	TRGV4	.	TRGJ1	14	-1	-1	17
137	6.518098428044E-4	TGTGCCTTGTGGGAGGGAGATATTAAACTCTTT	CALWEGDIKLF	TRGV9	.	TRGJ1	15	-1	-1	24
137	6.518098428044E-4	TGTGCCTTGTGGGAGGACCCTAAGAAACTCTTT	CALWEDPKKLF	TRGV9	.	TRGJ1	15	-1	-1	20
137	6.518098428044E-4	TGTGCCTTGTGGGAGGTTTTGAAACTCTTT	CALWEVLKLF	TRGV9	.	TRGJ1	16	-1	-1	20
136	6.470521067255357E-4	TGTGCTGCGTGGGTCAAAGGCTTGAAGAAACTCTTT	CAAWVKGLKKLF	TRGV10	.	TRGJ2	12	-1	-1	24
136	6.470521067255357E-4	TGTGCCTTGTGGGAGGGGGATAAGAAACTCTTT	CALWEGDKKLF	TRGV9	.	TRGJ1	15	-1	-1	19
135	6.422943706466715E-4	TGTGCCTTGTGGGAGATCTCTGTTAAGAAACTCTTT	CALWEISVKKLF	TRGV9	.	TRGJ1	14	-1	-1	23
135	6.422943706466715E-4	TGTGCTGCGTGGGATCATAAGAAACTCTTT	CAAWDHKKLF	TRGV10	.	TRGJ1	14	-1	-1	13
134	6.375366345678072E-4	TGTGCCTTGTGGGAGGTGCATTATAAGAAACTCTTT	CALWEVHYKKLF	TRGV9	.	TRGJ1	19	-1	-1	19
134	6.375366345678072E-4	TGTGCCTTGTGGGAGGTTGATTGGAAACTCTTT	CALWEVDWKLF	TRGV9	.	TRGJ1	16	-1	-1	23
133	6.32778898488943E-4	TGTGCCTTGTGGGAGGTTGTGGAATTGGGCAAAAAAATCAAGGTATTT	CALWEVVELGKKIKVF	TRGV9	.	TRGJP	16	-1	-1	21
133	6.32778898488943E-4	TGTGCTGCGTGGGATTATCGAACTTGGGACAAGAAACTCTTT	CAAWDYRTWDKKLF	TRGV10	.	TRGJ1	16	-1	-1	30
133	6.32778898488943E-4	TGTGCCTTGTGGGACCCACCTTATTATAAGAAACTCTTT	CALWDPPYYKKLF	TRGV9	.	TRGJ1	13	-1	-1	20
133	6.32778898488943E-4	TGTGCCTTGTGGGAGGTGAGGTATAAGAAACTCTTT	CALWEVRYKKLF	TRGV9	.	TRGJ1	17	-1	-1	21
133	6.32778898488943E-4	TGTGCTGCGTGGGCTACCCATAAGAAACTCTTT	CAAWATHKKLF	TRGV10	.	TRGJ1	12	-1	-1	19
133	6.32778898488943E-4	TGTGCCTTGTGGGAGGTGAGTGAATTACTCTTT	CALWEVSELLF	TRGV9	.	TRGJ1	17	-1	-1	26
133	6.32778898488943E-4	TGTGCTGCGTGTGACCTGTCGTTTAAGAAACTCTTT	CAACDLSFKKLF	TRGV10	.	TRGJ1	13	-1	-1	23
132	6.280211624100787E-4	TGTGCCTTGTGGGGGAACAAGAAACTCTTT	CALWGNKKLF	TRGV9	.	TRGJ1	12	-1	-1	18
131	6.232634263312146E-4	TGTGCCTTGTGGGACAGAGGGAAGTTGGGCAAAAAAATCAAGGTATTT	CALWDRGKLGKKIKVF	TRGV9	.	TRGJP	13	-1	-1	22
131	6.232634263312146E-4	TGTGCCTTGTGGGAGCATTATAAGAAACTCTTT	CALWEHYKKLF	TRGV9	.	TRGJ1	14	-1	-1	16
130	6.185056902523503E-4	TGTGCCTTGTGGGAGGTTAGAGAGTTGGGCAAAAAAATCAAGGTATTT	CALWEVRELGKKIKVF	TRGV9	.	TRGJP	16	-1	-1	20
130	6.185056902523503E-4	TGTGCTGCGTGGGATAGGGGTGGGGGGAAACTCTTT	CAAWDRGGGKLF	TRGV10	.	TRGJ2	14	-1	-1	26
130	6.185056902523503E-4	TGTGCTGCGTGGGATAATAAGAAACTCTTT	CAAWDNKKLF	TRGV10	.	TRGJ2	14	-1	-1	13
129	6.137479541734861E-4	TGTGCCTTGTGGGAGGTGATCGAAGAGTTGGGCAAAAAAATCAAGGTATTT	CALWEVIEELGKKIKVF	TRGV9	.	TRGJP	17	-1	-1	22
129	6.137479541734861E-4	TGTGCCTGCTGGATTAGCCGGACTGGATGGTTCAAGATATTT	CACWISRTGWFKIF	TRGV11	.	TRGJP1	16	-1	-1	21
129	6.137479541734861E-4	TGTGCCTTGTGGGAGGTGCGATATAAGAAACTCTTT	CALWEVRYKKLF	TRGV9	.	TRGJ2	18	-1	-1	21
129	6.137479541734861E-4	TGTGCCACCTGGGACGGGTATTATAAGAAACTCTTT	CATWDGYYKKLF	TRGV2	.	TRGJ1	17	-1	-1	18
129	6.137479541734861E-4	TGTGCCTTGTGGGAGGTAAAGAAACTCTTT	CALWEVKKLF	TRGV9	.	TRGJ1	16	-1	-1	18
129	6.137479541734861E-4	TGTGCTGCGTGGGATTCCCCCAAGAAACTCTTT	CAAWDSPKKLF	TRGV10	.	TRGJ1	15	-1	-1	21
128	6.089902180946219E-4	TGTGCCTTGTGGGAGGCCGTAAAAGAGTTGGGCAAAAAAATCAAGGTATTT	CALWEAVKELGKKIKVF	TRGV9	.	TRGJP	15	-1	-1	22
128	6.089902180946219E-4	TGTGCTGCGTGGGATTCAACCGATAAGAAACTCTTT	CAAWDSTDKKLF	TRGV10	.	TRGJ1	15	-1	-1	22
128	6.089902180946219E-4	TGTGCTGCGTGGGATTATTCTGGGAAACTCTTT	CAAWDYSGKLF	TRGV10	.	TRGJ2	16	-1	-1	13
128	6.089902180946219E-4	TGTGCTGCGTGGGATTGGAAGAAACTCTTT	CAAWDWKKLF	TRGV10	.	TRGJ1	15	-1	-1	18
127	6.042324820157576E-4	TGTGCCTTGTGGGAGGTTCGCTATAAGAAACTCTTT	CALWEVRYKKLF	TRGV9	.	TRGJ1	16	-1	-1	21
127	6.042324820157576E-4	TGTGCCTTGTGGGAGGTGTATACGAAACTCTTT	CALWEVYTKLF	TRGV9	.	TRGJ1	17	-1	-1	18
127	6.042324820157576E-4	TGTGCCTTGTGGGAGGTGCTACCCTATAAGAAACTCTTT	CALWEVLPYKKLF	TRGV9	.	TRGJ1	22	-1	-1	24
126	5.994747459368934E-4	TGTGCTGCGTGGGATTATAAGAAACTCTTT	CAAWDYKKLF	TRGV10	.	TRGJ2	16	-1	-1	13
125	5.947170098580291E-4	TGTGCTGCGTGGGATTTTGGTAAGAAACTCTTT	CAAWDFGKKLF	TRGV10	.	TRGJ1	15	-1	-1	20
124	5.89959273779165E-4	TGTGCTGCGTGGGATTGGGGTTATAAGAAACTCTTT	CAAWDWGYKKLF	TRGV10	.	TRGJ1	15	-1	-1	20
124	5.89959273779165E-4	TGTGCTGCGTGGGTTTATTATAAGAAACTCTTT	CAAWVYYKKLF	TRGV10	.	TRGJ1	16	-1	-1	14
124	5.89959273779165E-4	TGTGCCTTGTGGGTTTATTATAAGAAACTCTTT	CALWVYYKKLF	TRGV9	.	TRGJ1	12	-1	-1	14
124	5.89959273779165E-4	TGTGCTGCGTGGGATTCTAGGAAACTCTTT	CAAWDSRKLF	TRGV10	.	TRGJ1	15	-1	-1	13
123	5.852015377003007E-4	TGTGCCTTGTGGGAGGTGGGGTATTATAAGAAACTCTTT	CALWEVGYYKKLF	TRGV9	.	TRGJ1	17	-1	-1	21
123	5.852015377003007E-4	TGTGCCACCTGGGATGGGCAGGATTATAAGAAACTCTTT	CATWDGQDYKKLF	TRGV4	.	TRGJ1	18	-1	-1	22
123	5.852015377003007E-4	TGTGCTGCGCGAATAAAGAAACTCTTT	CAARIKKLF	TRGV10	.	TRGJ1	8	-1	-1	15
122	5.804438016214365E-4	TGTGCTGCGTGGGATTATACGGGTTATAAGAAACTCTTT	CAAWDYTGYKKLF	TRGV10	.	TRGJ1	16	-1	-1	23
122	5.804438016214365E-4	TGTGCCTTGTGGGAGTGGGATTATTATAAGAAACTCTTT	CALWEWDYYKKLF	TRGV9	.	TRGJ1	14	-1	-1	19
122	5.804438016214365E-4	TGTGCTGCGTGGGATTATTGGCATAAGAAACTCTTT	CAAWDYWHKKLF	TRGV10	.	TRGJ1	16	-1	-1	22
122	5.804438016214365E-4	TGTGCTGCGTGGGATCCCCCTTGGGAGAAACTCTTT	CAAWDPPWEKLF	TRGV10	.	TRGJ1	14	-1	-1	25
122	5.804438016214365E-4	TGTGCTGCGTGGGGGAAAAAGAAACTCTTT	CAAWGKKKLF	TRGV10	.	TRGJ1	12	-1	-1	18
121	5.756860655425722E-4	TGTGCCTTGTGGGAGGTAGTTGGGAATAAGAAACTCTTT	CALWEVVGNKKLF	TRGV9	.	TRGJ1	16	-1	-1	25
121	5.756860655425722E-4	TGTGCTGCGTGGGATTGGAGTTATAAGAAACTCTTT	CAAWDWSYKKLF	TRGV10	.	TRGJ1	15	-1	-1	20
121	5.756860655425722E-4	TGTGCTGCGTGGGACCCTTATAAGAAACTCTTT	CAAWDPYKKLF	TRGV10	.	TRGJ1	13	-1	-1	17
121	5.756860655425722E-4	TGTGCCTTGTGGGGGTTTCGAAAGAAACTCTTT	CALWGFRKKLF	TRGV9	.	TRGJ1	15	-1	-1	21
121	5.756860655425722E-4	TGTGCTGCGTGGGATTTAAAGAAACTCTTT	CAAWDLKKLF	TRGV10	.	TRGJ1	15	-1	-1	15
121	5.756860655425722E-4	TGTGCTGCGTGGGAGTACCTAAAACTCTTT	CAAWEYLKLF	TRGV10	.	TRGJ1	21	-1	-1	21
120	5.70928329463708E-4	TGTGCCTTGTGGGAGGTGCACCGTGAGTTGGGCAAAAAAATCAAGGTATTT	CALWEVHRELGKKIKVF	TRGV9	.	TRGJP	21	-1	-1	24
120	5.70928329463708E-4	TGTGCCTTGTGGGAGGTGCGGGTGGGCAAAAAAATCAAGGTATTT	CALWEVRVGKKIKVF	TRGV9	.	TRGJP	18	-1	-1	22
120	5.70928329463708E-4	TGTGCTGCGTGGGATAGGGAGGAGGAGAAACTCTTT	CAAWDREEEKLF	TRGV10	.	TRGJ1	14	-1	-1	25
120	5.70928329463708E-4	TGTGCCTTGTGGCTGGATTATTATAAGAAACTCTTT	CALWLDYYKKLF	TRGV9	.	TRGJ1	11	-1	-1	16
120	5.70928329463708E-4	TGTGCCTTGTGGGAGGTGTTAGATAAGAAACTCTTT	CALWEVLDKKLF	TRGV9	.	TRGJ1	17	-1	-1	22
120	5.70928329463708E-4	TGTGCCTTGTGGGAGGTATGTAATAAGAAACTCTTT	CALWEVCNKKLF	TRGV9	.	TRGJ2	16	-1	-1	22
120	5.70928329463708E-4	TGTGCCACCTGGGATAGTTCAAGGAAACTCTTT	CATWDSSRKLF	TRGV8	.	TRGJ1	16	-1	-1	23
120	5.70928329463708E-4	TGTGCCCGGAAGTATTATAAGAAACTCTTT	CARKYYKKLF	TRGV9	.	TRGJ1	5	-1	-1	8
120	5.70928329463708E-4	TGTGCTGCCCCTTCTGAGAAACTCTTT	CAAPSEKLF	TRGV10	.	TRGJ1	7	-1	-1	16
119	5.661705933848437E-4	TGTGCCTTGTGGGAGGCGGGAGAGTTGGGCAAAAAAATCAAGGTATTT	CALWEAGELGKKIKVF	TRGV9	.	TRGJP	15	-1	-1	20
119	5.661705933848437E-4	TGTGCCTTGTGGCTTTATTATAAGAAACTCTTT	CALWLYYKKLF	TRGV9	.	TRGJ1	11	-1	-1	14
119	5.661705933848437E-4	TGTGCTGCGTGGGCTTTTAAGAAACTCTTT	CAAWAFKKLF	TRGV10	.	TRGJ1	15	-1	-1	14
118	5.614128573059795E-4	TGTGCCTTGTGGGAGGATCGGCAAGAGTTGGGCAAAAAAATCAAGGTATTT	CALWEDRQELGKKIKVF	TRGV9	.	TRGJP	15	-1	-1	16
118	5.614128573059795E-4	TGTGCCTTGTGGCACGTAGCGGAGTTGGGCAAAAAAATCAAGGTATTT	CALWHVAELGKKIKVF	TRGV9	.	TRGJP	11	-1	-1	21
118	5.614128573059795E-4	TGTGCCTTGTGGGACCCTGTTCGGTATTATAAGAAACTCTTT	CALWDPVRYYKKLF	TRGV9	.	TRGJ1	13	-1	-1	24
118	5.614128573059795E-4	TGTGCCTTGTGGGAGCTTTATTATAAGAAACTCTTT	CALWELYYKKLF	TRGV9	.	TRGJ1	14	-1	-1	17
118	5.614128573059795E-4	TGTGCTGCGTGTAAGAAACTCTTT	CAACKKLF	TRGV10	.	TRGJ1	10	-1	-1	11
117	5.566551212271152E-4	TGTGCCTTGTGGGAGCTTAACCCTAAGTTGGGCAAAAAAATCAAGGTATTT	CALWELNPKLGKKIKVF	TRGV9	.	TRGJP	14	-1	-1	25
117	5.566551212271152E-4	TGTGCTGCGTGGGATTACCTGACGTGTTATAAGAAACTCTTT	CAAWDYLTCYKKLF	TRGV10	.	TRGJ1	17	-1	-1	26
117	5.566551212271152E-4	TGTGCCTTGTGGGAGGTGCGATATTATAAGAAACTCTTT	CALWEVRYYKKLF	TRGV9	.	TRGJ1	18	-1	-1	21
117	5.566551212271152E-4	TGTGCCTTGTGGGAGGCTTATTATAAGAAACTCTTT	CALWEAYYKKLF	TRGV9	.	TRGJ1	15	-1	-1	17
116	5.51897385148251E-4	TGTGCTGCGTGGGATTATCCCATTACCTTTTTTAAGAAACTCTTT	CAAWDYPITFFKKLF	TRGV10	.	TRGJ1	16	-1	-1	29
116	5.51897385148251E-4	TGTGCCTTGTGGGAGTCTTCGGATTATTATAAGAAACTCTTT	CALWESSDYYKKLF	TRGV9	.	TRGJ2	14	-1	-1	17
116	5.51897385148251E-4	TGTGCTGCGTGGGATAATAATTATAAGAAACTCTTT	CAAWDNNYKKLF	TRGV10	.	TRGJ2	14	-1	-1	15
116	5.51897385148251E-4	TGTGCCTTGTGGGAGGTTTATAAGAAACTCTTT	CALWEVYKKLF	TRGV9	.	TRGJ1	16	-1	-1	17
116	5.51897385148251E-4	TGTGCTGCGTGGGGGAGTAAGAAACTCTTT	CAAWGSKKLF	TRGV10	.	TRGJ1	12	-1	-1	17
116	5.51897385148251E-4	TGTGCTGCGTACCATTATAAGAAACTCTTT	CAAYHYKKLF	TRGV10	.	TRGJ1	9	-1	-1	13
115	5.471396490693869E-4	TGTGCCTTGTGGGAGGGGAGGTATTATAAGAAACTCTTT	CALWEGRYYKKLF	TRGV9	.	TRGJ1	15	-1	-1	21
115	5.471396490693869E-4	TGTGCTGCACGACGTCCCCGACATAAGAAACTCTTT	CAARRPRHKKLF	TRGV10	.	TRGJ1	7	-1	-1	22
115	5.471396490693869E-4	TGTGCCTTGTGGGGCGGGAATTATAAGAAACTCTTT	CALWGGNYKKLF	TRGV9	.	TRGJ1	12	-1	-1	19
115	5.471396490693869E-4	TGTGCTGCGTGGGATTTTGAGAAACTCTTT	CAAWDFEKLF	TRGV10	.	TRGJ1	15	-1	-1	13
114	5.423819129905226E-4	TGTGCCTTGTGGGACCCCGGGAATTATAAGAAACTCTTT	CALWDPGNYKKLF	TRGV9	.	TRGJ1	13	-1	-1	22
114	5.423819129905226E-4	TGTGCTGCGTGGGATTACGGTAAGAAACTCTTT	CAAWDYGKKLF	TRGV10	.	TRGJ1	22	-1	-1	20
114	5.423819129905226E-4	TGTGCCACCTGGGATAGGGAGAAACTCTTT	CATWDREKLF	TRGV8	.	TRGJ1	17	-1	-1	19
114	5.423819129905226E-4	TGTGCTGCGTGGGATGCGGCGAATAAGAAACTCTTT	CAAWDAANKKLF	TRGV10	.	TRGJ1	14	-1	-1	22
113	5.376241769116584E-4	TGTGCCTTGTGGGAGGTGCGGGGGGTTTATTATAAGAAACTCTTT	CALWEVRGVYYKKLF	TRGV9	.	TRGJ1	18	-1	-1	26
113	5.376241769116584E-4	TGTGCCTCGCGAAATAGCGCGAATTATTATAAGAAACTCTTT	CASRNSANYYKKLF	TRGV9	.	TRGJ1	6	-1	-1	19
112	5.328664408327941E-4	TGTGCCTTGTGGGAGGTGGGTGAGTTGGGCAAAAAAATCAAGGTATTT	CALWEVGELGKKIKVF	TRGV9	.	TRGJP	17	-1	-1	21
112	5.328664408327941E-4	TGTGCTGCGTGGGATTGGGGATCGGGTGAAGAGAAACTCTTT	CAAWDWGSGEEKLF	TRGV10	.	TRGJ1	15	-1	-1	31
112	5.328664408327941E-4	TGTGCTGCGTGGGACTATTATAAGAAACTCTTT	CAAWDYYKKLF	TRGV10	.	TRGJ1	16	-1	-1	15
111	5.281087047539299E-4	TGTGCCTTGATTATTTATAAGAAACTCTTT	CALIIYKKLF	TRGV9	.	TRGJ1	8	-1	-1	9
110	5.233509686750656E-4	TGTGCTGCGTGGGATTATCCGAATTATTATAAGAAACTCTTT	CAAWDYPNYYKKLF	TRGV10	.	TRGJ1	16	-1	-1	13
110	5.233509686750656E-4	TGTGCCTTGTGGGAGGTGCAGGCTTATAAGAAACTCTTT	CALWEVQAYKKLF	TRGV9	.	TRGJ1	19	-1	-1	23
110	5.233509686750656E-4	TGTGCCTTGTGGGAAATTGGGAAGAAACTCTTT	CALWEIGKKLF	TRGV9	.	TRGJ1	13	-1	-1	21
109	5.185932325962014E-4	TGTGCTGCGTGGGATTGGGCTTTGGATAAGAAACTCTTT	CAAWDWALDKKLF	TRGV10	.	TRGJ1	15	-1	-1	25
108	5.138354965173371E-4	TGTGCCTTGTGGGAGGCGAATCCCCCGAATTATTATAAGAAACTCTTT	CALWEANPPNYYKKLF	TRGV9	.	TRGJ2	15	-1	-1	25
108	5.138354965173371E-4	TGTGCCTTGTGGGAGGTGCACGTTGACGGAAATAAGAAACTCTTT	CALWEVHVDGNKKLF	TRGV9	.	TRGJ1	20	-1	-1	31
108	5.138354965173371E-4	TGTGCCTGCTGGATTTTGCGGAATTATTATAAGAAACTCTTT	CACWILRNYYKKLF	TRGV11	.	TRGJ1	14	-1	-1	20
108	5.138354965173371E-4	TGTGCTGCGTGGGATTATGGGTATTATAAGAAACTCTTT	CAAWDYGYYKKLF	TRGV10	.	TRGJ1	16	-1	-1	21
108	5.138354965173371E-4	TGTGCCTTGTGGGATGCCTATTATAAGAAACTCTTT	CALWDAYYKKLF	TRGV9	.	TRGJ1	13	-1	-1	18
108	5.138354965173371E-4	TGTGCCACCTGGGAACGTTTTAAGAAACTCTTT	CATWERFKKLF	TRGV4	.	TRGJ1	13	-1	-1	17
108	5.138354965173371E-4	TGTGCTGCGTGGGACCATAAGAAACTCTTT	CAAWDHKKLF	TRGV10	.	TRGJ1	13	-1	-1	16
107	5.09077760438473E-4	TGTGCCTTGTGGGACCCCTCGAATTATTATAAGAAACTCTTT	CALWDPSNYYKKLF	TRGV9	.	TRGJ1	13	-1	-1	18
107	5.09077760438473E-4	TGTGCTGCGTGGGACGAGGGGTATTATAAGAAACTCTTT	CAAWDEGYYKKLF	TRGV10	.	TRGJ1	13	-1	-1	21
107	5.09077760438473E-4	TGTGCCTTGTGGGAGGTCAAACATTATAAGAAACTCTTT	CALWEVKHYKKLF	TRGV9	.	TRGJ1	16	-1	-1	22
107	5.09077760438473E-4	TGTGCTGCGTGGGTGAAGGACTATAAGAAACTCTTT	CAAWVKDYKKLF	TRGV10	.	TRGJ1	12	-1	-1	21
107	5.09077760438473E-4	TGTGCTGCGTGGGACCCGTATTATAAGAAACTCTTT	CAAWDPYYKKLF	TRGV10	.	TRGJ1	13	-1	-1	18
107	5.09077760438473E-4	TGTGCTGCGTGGGGGGGGAAACTCTTT	CAAWGGKLF	TRGV10	.	TRGJ1	12	-1	-1	17
106	5.043200243596087E-4	TGTGCTGCGTGGGATTGGGATCGCTATAAGAAACTCTTT	CAAWDWDRYKKLF	TRGV10	.	TRGJ1	15	-1	-1	24
105	4.995622882807445E-4	TGTGCCTTGTGGGAGGTTTCTAAAAAAGAGTTGGGCAAAAAAATCAAGGTATTT	CALWEVSKKELGKKIKVF	TRGV9	.	TRGJP	16	-1	-1	25
105	4.995622882807445E-4	TGTGCCTTGTGGGAGGTGCCCCCCGCTTATTATAAGAAACTCTTT	CALWEVPPAYYKKLF	TRGV9	.	TRGJ1	21	-1	-1	26
105	4.995622882807445E-4	TGTGCTGCGTGGGACACTCGTAGGGATAAGAAACTCTTT	CAAWDTRRDKKLF	TRGV10	.	TRGJ1	13	-1	-1	25
105	4.995622882807445E-4	TGTGCTGCGTGGGATTATGGAAGTAAGAAACTCTTT	CAAWDYGSKKLF	TRGV10	.	TRGJ1	16	-1	-1	23
105	4.995622882807445E-4	TGTGCTGCGTGGGATTATGAATATAAGAAACTCTTT	CAAWDYEYKKLF	TRGV10	.	TRGJ1	16	-1	-1	21
105	4.995622882807445E-4	TGTGCCCCCAGTTATTATAAGAAACTCTTT	CAPSYYKKLF	TRGV9	.	TRGJ1	5	-1	-1	11
104	4.948045522018803E-4	TGTGCCTTGTGGGAGGTACCTTATTATAAGAAACTCTTT	CALWEVPYYKKLF	TRGV9	.	TRGJ1	16	-1	-1	20
104	4.948045522018803E-4	TGTGCCTTGTGGGACTTGGTATATAAGAAACTCTTT	CALWDLVYKKLF	TRGV9	.	TRGJ1	13	-1	-1	21
104	4.948045522018803E-4	TGTGCTGCGTGGGGTTATTATAAGAAACTCTTT	CAAWGYYKKLF	TRGV10	.	TRGJ1	16	-1	-1	14
103	4.90046816123016E-4	TGTGCCTTGTGGGAGGTGCAGGGTCCTAAGGGTTATAAGAAACTCTTT	CALWEVQGPKGYKKLF	TRGV9	.	TRGJ1	19	-1	-1	32
103	4.90046816123016E-4	TGTGCCTTGTGGGATCGGGTTTATTATAAGAAACTCTTT	CALWDRVYYKKLF	TRGV9	.	TRGJ1	13	-1	-1	20
101	4.8053134396528754E-4	TGTGCCTTGTGGGAGCCCCCTTATTATAAGAAACTCTTT	CALWEPPYYKKLF	TRGV9	.	TRGJ1	14	-1	-1	20
101	4.8053134396528754E-4	TGTGCCTTGTGGGAGGTGCCTTATTATAAGAAACTCTTT	CALWEVPYYKKLF	TRGV9	.	TRGJ1	18	-1	-1	20
100	4.757736078864233E-4	TGTGCCTTGTGGGTAAGTTACTATTATAAGAAACTCTTT	CALWVSYYYKKLF	TRGV9	.	TRGJ1	12	-1	-1	21
99	4.710158718075591E-4	TGTGCCTTGTGGGAGGTCGCGAATTATTATAAGAAACTCTTT	CALWEVANYYKKLF	TRGV9	.	TRGJ1	16	-1	-1	19
99	4.710158718075591E-4	TGTGCTGCGTGGGCCGCTTATTATAAGAAACTCTTT	CAAWAAYYKKLF	TRGV10	.	TRGJ1	12	-1	-1	17
99	4.710158718075591E-4	TGTGCTGCGCCTTCTAAGAAACTCTTT	CAAPSKKLF	TRGV10	.	TRGJ1	8	-1	-1	11
99	4.710158718075591E-4	TGTGCCTTGTGGGAGAAGAATTATTATAAGAAACTCTTT	CALWEKNYYKKLF	TRGV9	.	TRGJ1	14	-1	-1	17
98	4.662581357286949E-4	TGTGCCTTGTGGGAGACGCTCCACCTCGTCGCCCGTTATTATAAGAAACTCTTT	CALWETLHLVARYYKKLF	TRGV9	.	TRGJ1	14	-1	-1	35
98	4.662581357286949E-4	TGTGCTGCGTGGGATTTGGGCACAAATAAGAAACTCTTT	CAAWDLGTNKKLF	TRGV10	.	TRGJ1	15	-1	-1	25
98	4.662581357286949E-4	TGTGCTGCGTGGGATTATGGTTATAAGAAACTCTTT	CAAWDYGYKKLF	TRGV10	.	TRGJ1	16	-1	-1	20
98	4.662581357286949E-4	TGTGCCTTGTGGGCTCCTTATTATAAGAAACTCTTT	CALWAPYYKKLF	TRGV9	.	TRGJ1	12	-1	-1	17
98	4.662581357286949E-4	TGTGCCACCTGGGACGAGTCGAATTATTATAAGAAACTCTTT	CATWDESNYYKKLF	TRGV2	.	TRGJ1	15	-1	-1	18
97	4.6150039964983064E-4	TGTGCCTTGTGGGAGGTCCCGAATTATTATAAGAAACTCTTT	CALWEVPNYYKKLF	TRGV9	.	TRGJ1	16	-1	-1	19
97	4.6150039964983064E-4	TGTGCTGCGTGGGTCCCGTATTATAAGAAACTCTTT	CAAWVPYYKKLF	TRGV10	.	TRGJ1	12	-1	-1	18
96	4.567426635709664E-4	TGTGCCTTGTGGGAGGGCCGGCCCGAGTTGGGCAAAAAAATCAAGGTATTT	CALWEGRPELGKKIKVF	TRGV9	.	TRGJP	15	-1	-1	24
96	4.567426635709664E-4	TGTGCTGCGTGGGATTATATCCTTGTGGTAGAGAAACTCTTT	CAAWDYILVVEKLF	TRGV10	.	TRGJ1	16	-1	-1	31
96	4.567426635709664E-4	TGTGCTGCGTGGGATTTGAGGACGTATAAGAAACTCTTT	CAAWDLRTYKKLF	TRGV10	.	TRGJ1	15	-1	-1	24
96	4.567426635709664E-4	TGTGCCTTGTGGGCGAGGAATTATTATAAGAAACTCTTT	CALWARNYYKKLF	TRGV9	.	TRGJ1	12	-1	-1	17
95	4.5198492749210216E-4	TGTGCCTTGTGGCGTACCAAGAGTTGGGAAAAAAAAATCAAGGTATTT	CALWRTKSWEKKIKVF	TRGV9	.	TRGJP	11	-1	-1	17
95	4.5198492749210216E-4	TGTGCCTTGTGGGAGTTAGAGTTGGGCAAAAAAATCAAGGTATTT	CALWELELGKKIKVF	TRGV9	.	TRGJP	14	-1	-1	17
95	4.5198492749210216E-4	TGTGCTGCGTGGGATTCGTTTTATTATAAGAAACTCTTT	CAAWDSFYYKKLF	TRGV10	.	TRGJ1	18	-1	-1	13
95	4.5198492749210216E-4	TGTGCCTTGTGGGAGGGGATCAATTATAAGAAACTCTTT	CALWEGINYKKLF	TRGV9	.	TRGJ1	15	-1	-1	22
95	4.5198492749210216E-4	TGTGCCACCTGGGCGAATTATTATAAGAAACTCTTT	CATWANYYKKLF	TRGV4	.	TRGJ1	12	-1	-1	13
95	4.5198492749210216E-4	TGTGCTGCGTGGGTTACTTATAAGAAACTCTTT	CAAWVTYKKLF	TRGV10	.	TRGJ1	19	-1	-1	13
95	4.5198492749210216E-4	TGTGCCTGCTGGATTGGGCCCAAGAAACTCTTT	CACWIGPKKLF	TRGV11	.	TRGJ1	18	-1	-1	21
95	4.5198492749210216E-4	TGTGCCTTGTCCCCACCCGCTTATTATAAGAAACTCTTT	CALSPPAYYKKLF	TRGV9	.	TRGJ1	9	-1	-1	20
94	4.472271914132379E-4	TGTGCCTTGTGGGAGCCCCCTACGAATTATTATAAGAAACTCTTT	CALWEPPTNYYKKLF	TRGV9	.	TRGJ1	14	-1	-1	22
94	4.472271914132379E-4	TGTGCTGCGTGGGATTCGTGCTATAAGAAACTCTTT	CAAWDSCYKKLF	TRGV10	.	TRGJ1	18	-1	-1	21
93	4.424694553343737E-4	TGTGCTGCGTGGGCGACGAGGCATTATTATAAGAAACTCTTT	CAAWATRHYYKKLF	TRGV10	.	TRGJ1	12	-1	-1	22
93	4.424694553343737E-4	TGTGCTGCGTGGCGCCTAAATAAGAAACTCTTT	CAAWRLNKKLF	TRGV10	.	TRGJ1	11	-1	-1	19
93	4.424694553343737E-4	TGTGCTGCGTGGGTCGGGAAACTCTTT	CAAWVGKLF	TRGV10	.	TRGJ1	12	-1	-1	17
92	4.3771171925550945E-4	TGTGCCTTGTGGGAGGTGCATGGGGGTCATTATTATAAGAAACTCTTT	CALWEVHGGHYYKKLF	TRGV9	.	TRGJ1	19	-1	-1	28
92	4.3771171925550945E-4	TGTGCTGCGTGGGTGGGGTCGGAGTATAAGAAACTCTTT	CAAWVGSEYKKLF	TRGV10	.	TRGJ1	12	-1	-1	24
92	4.3771171925550945E-4	TGTGCTGCGTGGGCCCCGAATTATTATAAGAAACTCTTT	CAAWAPNYYKKLF	TRGV10	.	TRGJ1	12	-1	-1	16
92	4.3771171925550945E-4	TGTGCTGCGTGGGATACGAATTATTATAAGAAACTCTTT	CAAWDTNYYKKLF	TRGV10	.	TRGJ1	20	-1	-1	13
92	4.3771171925550945E-4	TGTGCCTTGTGGTTGAATTATTATAAGAAACTCTTT	CALWLNYYKKLF	TRGV9	.	TRGJ1	11	-1	-1	14
91	4.329539831766452E-4	TGTGCCTTGTGGGAGGTGCCGGGAGAGTTGGGCAAAAAAATCAAGGTATTT	CALWEVPGELGKKIKVF	TRGV9	.	TRGJP	18	-1	-1	23
91	4.329539831766452E-4	TGTGCTGCGTGGGATTCGGCGGGTTATTATAAGAAACTCTTT	CAAWDSAGYYKKLF	TRGV10	.	TRGJ1	15	-1	-1	23
91	4.329539831766452E-4	TGTGCCTTGTGGGAGGTGTTTTATTATAAGAAACTCTTT	CALWEVFYYKKLF	TRGV9	.	TRGJ1	17	-1	-1	20
91	4.329539831766452E-4	TGTGCTGCGTGGGATCCTTATTATAAGAAACTCTTT	CAAWDPYYKKLF	TRGV10	.	TRGJ1	14	-1	-1	17
90	4.28196247097781E-4	TGTGCCTTGTGGGAGGTGCTCGGGGAGTTGGGCAAAAAAATCAAGGTATTT	CALWEVLGELGKKIKVF	TRGV9	.	TRGJP	18	-1	-1	24
90	4.28196247097781E-4	TGTGCTGCGTGGGATCCAAGCGATGGGACTAAGAAACTCTTT	CAAWDPSDGTKKLF	TRGV10	.	TRGJ1	14	-1	-1	29
90	4.28196247097781E-4	TGTGCCTTGTGGGAGGCGCAGAATTATTATAAGAAACTCTTT	CALWEAQNYYKKLF	TRGV9	.	TRGJ1	19	-1	-1	20
90	4.28196247097781E-4	TGTGCTGCGTGGGATCCTAGCTATTATAAGAAACTCTTT	CAAWDPSYYKKLF	TRGV10	.	TRGJ1	14	-1	-1	21
90	4.28196247097781E-4	TGTGCACCTATCAGGGCTAATTATTATAAGAAACTCTTT	CAPIRANYYKKLF	TRGV9	.	TRGJ1	4	-1	-1	18
90	4.28196247097781E-4	TGTGCTGCGTGGGATTTTTATAAGAAACTCTTT	CAAWDFYKKLF	TRGV10	.	TRGJ1	15	-1	-1	13
89	4.2343851101891674E-4	TGTGCCTTGTGGGAGGTGCATCCCCCCCCGCAAGAGTTGGGCAAAAAAATCAAGGTATTT	CALWEVHPPPQELGKKIKVF	TRGV9	.	TRGJP	26	-1	-1	29
89	4.2343851101891674E-4	TGTGCCTTGTGGACCCCCCCAATGGGTTTAGAGTTGGGCAAAAAAATCAAGGTATTT	CALWTPPMGLELGKKIKVF	TRGV9	.	TRGJP	11	-1	-1	29
89	4.2343851101891674E-4	TGTGCCTTGTGGGAGGTACACCCTTATTATAAGAAACTCTTT	CALWEVHPYYKKLF	TRGV9	.	TRGJ1	21	-1	-1	23
89	4.2343851101891674E-4	TGTGCCTTGTGGGAGGCATCGAATTATTATAAGAAACTCTTT	CALWEASNYYKKLF	TRGV9	.	TRGJ1	15	-1	-1	18
89	4.2343851101891674E-4	TGTGCTGCGTGGGATAGCTATTATAAGAAACTCTTT	CAAWDSYYKKLF	TRGV10	.	TRGJ1	14	-1	-1	18
89	4.2343851101891674E-4	TGTGCTGCGTGGGATAAGTATTATAAGAAACTCTTT	CAAWDKYYKKLF	TRGV10	.	TRGJ1	14	-1	-1	15
89	4.2343851101891674E-4	TGTGCTGCGTGGGAGCTATATTATAAGAAACTCTTT	CAAWELYYKKLF	TRGV10	.	TRGJ1	13	-1	-1	18
88	4.186807749400525E-4	TGTGCCTTGTGGCCTGAAGGATGGAGGAATAAGAAACTCTTT	CALWPEGWRNKKLF	TRGV9	.	TRGJ1	11	-1	-1	28
88	4.186807749400525E-4	TGTGCTGCGTGGGATTATGTACTCTATAAGAAACTCTTT	CAAWDYVLYKKLF	TRGV10	.	TRGJ1	23	-1	-1	24
88	4.186807749400525E-4	TGTGCTGCGTGGGATTATAACTTATATAAGAAACTCTTT	CAAWDYNLYKKLF	TRGV10	.	TRGJ1	16	-1	-1	21
88	4.186807749400525E-4	TGTGCTGCGTGGGATCCGTATTATAAGAAACTCTTT	CAAWDPYYKKLF	TRGV10	.	TRGJ1	14	-1	-1	18
87	4.139230388611883E-4	TGTGCCTTGTGGGAGGGTTCCCCCCTTTATTATAAGAAACTCTTT	CALWEGSPLYYKKLF	TRGV9	.	TRGJ1	15	-1	-1	26
87	4.139230388611883E-4	TGTGCCTTGTGGGGCTTTTATTATAAGAAACTCTTT	CALWGFYYKKLF	TRGV9	.	TRGJ1	12	-1	-1	17
87	4.139230388611883E-4	TGTGCCTTGTGGGAGGGGAATTATTATAAGAAACTCTTT	CALWEGNYYKKLF	TRGV9	.	TRGJ1	15	-1	-1	17
86	4.091653027823241E-4	TGTGCTGCGTGGGAAACTTATTATAAGAAACTCTTT	CAAWETYYKKLF	TRGV10	.	TRGJ1	13	-1	-1	17
86	4.091653027823241E-4	TGTGCTGCGTGGGGAAGGGGGTTCAAGATATTT	CAAWGRGFKIF	TRGV10	.	TRGJP1	12	-1	-1	19
85	4.0440756670345984E-4	TGTGCTGCGTGGAACCCGAATTATTATAAGAAACTCTTT	CAAWNPNYYKKLF	TRGV10	.	TRGJ1	11	-1	-1	16
85	4.0440756670345984E-4	TGTGCTGCGTGGTTATATTATAAGAAACTCTTT	CAAWLYYKKLF	TRGV10	.	TRGJ1	11	-1	-1	15
85	4.0440756670345984E-4	TGTGCTGCATGGGGGGATTATAAGAAACTCTTT	CAAWGDYKKLF	TRGV10	.	TRGJ1	12	-1	-1	16
85	4.0440756670345984E-4	TGTGCTGCGTGGGATGGTGAGAAACTCTTT	CAAWDGEKLF	TRGV10	.	TRGJ1	14	-1	-1	19
85	4.0440756670345984E-4	TGTGCTGCGGAGGGGAAACTCTTT	CAAEGKLF	TRGV10	.	TRGJ1	8	-1	-1	14
84	3.996498306245956E-4	TGTGCCTTGTGGGAGGTCCCCCATTATTATAAGAAACTCTTT	CALWEVPHYYKKLF	TRGV9	.	TRGJ1	16	-1	-1	22
84	3.996498306245956E-4	TGTGCCTTGTGGGAGGTCGGGTATTATTATAAGAAACTCTTT	CALWEVGYYYKKLF	TRGV9	.	TRGJ1	16	-1	-1	22
84	3.996498306245956E-4	TGTGCCTTGTGGGAGGAGAACCGTTATTATAAGAAACTCTTT	CALWEENRYYKKLF	TRGV9	.	TRGJ1	21	-1	-1	23
84	3.996498306245956E-4	TGTGCCTTGTGGGAGGTGCGACGGGGGAAGAAACTCTTT	CALWEVRRGKKLF	TRGV9	.	TRGJ1	18	-1	-1	27
84	3.996498306245956E-4	TGTGCTGCGTGGGATTTTGTTTATAAGAAACTCTTT	CAAWDFVYKKLF	TRGV10	.	TRGJ1	15	-1	-1	20
84	3.996498306245956E-4	TGTGCTGCGTGGGCGTATAATAAGAAACTCTTT	CAAWAYNKKLF	TRGV10	.	TRGJ1	12	-1	-1	15
84	3.996498306245956E-4	TGTGCTGCGGTCTCTTATTATAAGAAACTCTTT	CAAVSYYKKLF	TRGV10	.	TRGJ1	8	-1	-1	14
84	3.996498306245956E-4	TGTGCTGCGTGGGATTATTCGGGTAAGAAACTCTTT	CAAWDYSGKKLF	TRGV10	.	TRGJ1	16	-1	-1	23
83	3.9489209454573136E-4	TGTGCTGCGTGGGATCTGCCAGATTATTATAAGAAACTCTTT	CAAWDLPDYYKKLF	TRGV10	.	TRGJ2	14	-1	-1	22
83	3.9489209454573136E-4	TGTGCCTTGTGGGAGACCTTGAATTATTATAAGAAACTCTTT	CALWETLNYYKKLF	TRGV9	.	TRGJ1	14	-1	-1	20
83	3.9489209454573136E-4	TGTGCCACCTGGGATTATTATAAGAAACTCTTT	CATWDYYKKLF	TRGV4	.	TRGJ2	14	-1	-1	13
83	3.9489209454573136E-4	TGTGCTGCGTGGTTCCTCTTT	CAAWFLF	TRGV10	.	TRGJ1	11	-1	-1	15
82	3.901343584668671E-4	TGTGCTGCGTGGGGGTCTTATTATAAGAAACTCTTT	CAAWGSYYKKLF	TRGV10	.	TRGJ1	12	-1	-1	17
82	3.901343584668671E-4	TGTGCTGCGTGGGATTTGCCAAAGAAACTCTTT	CAAWDLPKKLF	TRGV10	.	TRGJ1	15	-1	-1	21
82	3.901343584668671E-4	TGTGCCACCTGGAAGAAACTCTTT	CATWKKLF	TRGV4	.	TRGJ1	11	-1	-1	12
81	3.853766223880029E-4	TGTGCCTTGTGGGAGGCCAACGAGGTTTATTATAAGAAACTCTTT	CALWEANEVYYKKLF	TRGV9	.	TRGJ1	15	-1	-1	26
81	3.853766223880029E-4	TGTGCTGCGTGGGATTCGCCACCTTATTATAAGAAACTCTTT	CAAWDSPPYYKKLF	TRGV10	.	TRGJ1	15	-1	-1	23
81	3.853766223880029E-4	TGTGCCTTGTGGGAGGTCCCTTATTATAAGAAACTCTTT	CALWEVPYYKKLF	TRGV9	.	TRGJ1	16	-1	-1	20
81	3.853766223880029E-4	TGTGCTGCGTGGGCGAATTATTATAAGAAACTCTTT	CAAWANYYKKLF	TRGV10	.	TRGJ1	12	-1	-1	13
80	3.8061888630913865E-4	TGTGCCTTGTGGGAGGATATGAATTATTATAAGAAACTCTTT	CALWEDMNYYKKLF	TRGV9	.	TRGJ1	15	-1	-1	20
80	3.8061888630913865E-4	TGTGCCTTGTGGGCGATAATTTATTATAAGAAACTCTTT	CALWAIIYYKKLF	TRGV9	.	TRGJ1	12	-1	-1	20
79	3.758611502302744E-4	TGTGCCTTGTGGGAGCAAATATCGAATTATTATAAGAAACTCTTT	CALWEQISNYYKKLF	TRGV9	.	TRGJ1	14	-1	-1	17
79	3.758611502302744E-4	TGTGCCTTGTGGGATAGGGAGGGTTATAAGAAACTCTTT	CALWDREGYKKLF	TRGV9	.	TRGJ1	13	-1	-1	23
79	3.758611502302744E-4	TGTGCCACCTGGGACAGGCATTATTATAAGAAACTCTTT	CATWDRHYYKKLF	TRGV5	.	TRGJ1	18	-1	-1	19
78	3.711034141514102E-4	TGTGCCTTGTGGGAGGTGAATTATTATAAGAAACTCTTT	CALWEVNYYKKLF	TRGV9	.	TRGJ1	17	-1	-1	17
78	3.711034141514102E-4	TGTGCTGCGTGGGGCAATTATTATAAGAAACTCTTT	CAAWGNYYKKLF	TRGV10	.	TRGJ1	12	-1	-1	15
78	3.711034141514102E-4	TGTGCTGCGTGTGATTATTATAAGAAACTCTTT	CAACDYYKKLF	TRGV10	.	TRGJ1	16	-1	-1	13
78	3.711034141514102E-4	TGTGCTGCCCGAACTAATAAGAAACTCTTT	CAARTNKKLF	TRGV10	.	TRGJ1	7	-1	-1	16
77	3.6634567807254594E-4	TGTGCCTTGTGGGAGGTGCGACTGGATTATTATAAGAAACTCTTT	CALWEVRLDYYKKLF	TRGV9	.	TRGJ1	18	-1	-1	25
77	3.6634567807254594E-4	TGTGCTGCGTGGGATTATAGCCGCGACTATAAGAAACTCTTT	CAAWDYSRDYKKLF	TRGV10	.	TRGJ1	16	-1	-1	27
77	3.6634567807254594E-4	TGTGCTGCGTGGGTGGTAACTTATTATAAGAAACTCTTT	CAAWVVTYYKKLF	TRGV10	.	TRGJ1	12	-1	-1	20
77	3.6634567807254594E-4	TGTGCTGCGTGGGATCCTTCTTATTATAAGAAACTCTTT	CAAWDPSYYKKLF	TRGV10	.	TRGJ1	14	-1	-1	20
77	3.6634567807254594E-4	TGTGCTGCGTGGGATCAAAATTATTATAAGAAACTCTTT	CAAWDQNYYKKLF	TRGV10	.	TRGJ1	14	-1	-1	18
77	3.6634567807254594E-4	TGTGCCTTGTGGGAGGATGGGGGCGGCAAGAAACTCTTT	CALWEDGGGKKLF	TRGV9	.	TRGJ1	15	-1	-1	27
77	3.6634567807254594E-4	TGTGCTGCGTTAGAATATTATAAGAAACTCTTT	CAALEYYKKLF	TRGV10	.	TRGJ1	9	-1	-1	9
77	3.6634567807254594E-4	TGTGCTGCGTGGGATTATAATAAGAAACTCTTT	CAAWDYNKKLF	TRGV10	.	TRGJ1	16	-1	-1	13
76	3.6158794199368175E-4	TGTGCTGCGTGGGAGCCCCCTTATTATAAGAAACTCTTT	CAAWEPPYYKKLF	TRGV10	.	TRGJ1	13	-1	-1	20
76	3.6158794199368175E-4	TGTGCCTTGTGGGATCGATTTTATTATAAGAAACTCTTT	CALWDRFYYKKLF	TRGV9	.	TRGJ1	13	-1	-1	20
75	3.568302059148175E-4	TGTGCCTTGTGGGAACAGAATTATTATAAGAAACTCTTT	CALWEQNYYKKLF	TRGV9	.	TRGJ1	13	-1	-1	17
75	3.568302059148175E-4	TGTGCTGCGTGGGATTTAAATTATAAGAAACTCTTT	CAAWDLNYKKLF	TRGV10	.	TRGJ1	15	-1	-1	19
74	3.520724698359533E-4	TGTGCTGCGTGGGATCCTTATAAGAAACTCTTT	CAAWDPYKKLF	TRGV10	.	TRGJ1	14	-1	-1	17
74	3.520724698359533E-4	TGTGCTCAAGTTTATTATAAGAAACTCTTT	CAQVYYKKLF	TRGV10	.	TRGJ1	5	-1	-1	11
73	3.4731473375708904E-4	TGTGCTGCGTGGGATTTGTCGAATTATTATAAGAAACTCTTT	CAAWDLSNYYKKLF	TRGV10	.	TRGJ1	15	-1	-1	18
73	3.4731473375708904E-4	TGTGCCTTGTGGGGGAAGACGAATTATTATAAGAAACTCTTT	CALWGKTNYYKKLF	TRGV9	.	TRGJ1	12	-1	-1	19
73	3.4731473375708904E-4	TGTGCCTTGTGGGAGGTGCTGGTAAATTATAAGAAACTCTTT	CALWEVLVNYKKLF	TRGV9	.	TRGJ1	18	-1	-1	25
73	3.4731473375708904E-4	TGTGCTGCGTGGGATTATAACATAGATAAGAAACTCTTT	CAAWDYNIDKKLF	TRGV10	.	TRGJ1	16	-1	-1	25
73	3.4731473375708904E-4	TGTGCCTTGTGGGAGGCCAATCTTAAGAAACTCTTT	CALWEANLKKLF	TRGV9	.	TRGJ1	15	-1	-1	23
72	3.425569976782248E-4	TGTGCTGCGTGGGAGGAGTTTTATTATAAGAAACTCTTT	CAAWEEFYYKKLF	TRGV10	.	TRGJ1	13	-1	-1	20
72	3.425569976782248E-4	TGTGCCACCTGGGACACTTATAAGAAACTCTTT	CATWDTYKKLF	TRGV5	.	TRGJ1	15	-1	-1	17
71	3.3779926159936056E-4	TGTGCCTTGTGGGAGGTGCCTAGTGGTAAGAAACTCTTT	CALWEVPSGKKLF	TRGV9	.	TRGJ1	18	-1	-1	26
70	3.330415255204963E-4	TGTGCTGCGTGGGCTCCTCCGATTTATAAGAAACTCTTT	CAAWAPPIYKKLF	TRGV10	.	TRGJ1	12	-1	-1	23
70	3.330415255204963E-4	TGTGCTGCGTGGGAAAATTATAAGAAACTCTTT	CAAWENYKKLF	TRGV10	.	TRGJ1	13	-1	-1	16
69	3.282837894416321E-4	TGTGCTGCGTGGGATTATAAATCCTCTCGGTATAAGAAACTCTTT	CAAWDYKSSRYKKLF	TRGV10	.	TRGJ1	16	-1	-1	30
69	3.282837894416321E-4	TGTGCTGCGTGGGATCTACTCGCTTATTATAAGAAACTCTTT	CAAWDLLAYYKKLF	TRGV10	.	TRGJ1	18	-1	-1	23
69	3.282837894416321E-4	TGTGCTGCGTGGGATTCGACTTATTATAAGAAACTCTTT	CAAWDSTYYKKLF	TRGV10	.	TRGJ1	15	-1	-1	13
68	3.2352605336276785E-4	TGTGCTGCGTGGGACCGCAATTATTATAAGAAACTCTTT	CAAWDRNYYKKLF	TRGV10	.	TRGJ1	13	-1	-1	18
68	3.2352605336276785E-4	TGTGCTGCGTGGCTGTATTATAAGAAACTCTTT	CAAWLYYKKLF	TRGV10	.	TRGJ1	11	-1	-1	15
67	3.187683172839036E-4	TGTGCTGCGTGGGTCTCGAATTATTATAAGAAACTCTTT	CAAWVSNYYKKLF	TRGV10	.	TRGJ1	12	-1	-1	15
66	3.140105812050394E-4	TGTGCCTTGTGGGAGGTGCAACGGGCCCCCTATTATTATAAGAAACTCTTT	CALWEVQRAPYYYKKLF	TRGV9	.	TRGJ1	19	-1	-1	31
66	3.140105812050394E-4	TGTGCTGCGTGGGCGCCGAATTATTATAAGAAACTCTTT	CAAWAPNYYKKLF	TRGV10	.	TRGJ1	12	-1	-1	16
65	3.0925284512617514E-4	TGTGCTGCGTGGGAATCCCGTCCAACCGCGAATTATTATAAGAAACTCTTT	CAAWESRPTANYYKKLF	TRGV10	.	TRGJ1	13	-1	-1	28
65	3.0925284512617514E-4	TGTGCCACCTGGGACAGGCGTCGTTATTATAAGAAACTCTTT	CATWDRRRYYKKLF	TRGV3	.	TRGJ1	18	-1	-1	23
65	3.0925284512617514E-4	TGTGCTGCGTGGAGATGGCGTTATTATAAGAAACTCTTT	CAAWRWRYYKKLF	TRGV10	.	TRGJ1	15	-1	-1	20
64	3.0449510904731095E-4	TGTGCTGCGTGGGATTATGGGCTTTATTATAAGAAACTCTTT	CAAWDYGLYYKKLF	TRGV10	.	TRGJ1	16	-1	-1	23
64	3.0449510904731095E-4	TGTGCTGCCCCGCGGGTGTATTATAAGAAACTCTTT	CAAPRVYYKKLF	TRGV10	.	TRGJ1	7	-1	-1	18
63	2.997373729684467E-4	TGTGCTGCGTGGGATTCCCGAACCCGTTGGTCGATAATTTATAAGAAACTCTTT	CAAWDSRTRWSIIYKKLF	TRGV10	.	TRGJ1	15	-1	-1	38
63	2.997373729684467E-4	TGTGCCTTGTGGGGGTGGTTTGGGAGCGCAGACCTTTATTATAAGAAACTCTTT	CALWGWFGSADLYYKKLF	TRGV9	.	TRGJ1	16	-1	-1	35
63	2.997373729684467E-4	TGTGCTGCGTGGTCCAATTCGAATTATTATAAGAAACTCTTT	CAAWSNSNYYKKLF	TRGV10	.	TRGJ1	11	-1	-1	15
63	2.997373729684467E-4	TGTGCCTTGTGGGAGGTTCGTCGGTTCAAGATATTT	CALWEVRRFKIF	TRGV9	.	TRGJP1	16	-1	-1	19
62	2.949796368895825E-4	TGTGCTGCGTGGGATTATAGGTGGAATTATTATAAGAAACTCTTT	CAAWDYRWNYYKKLF	TRGV10	.	TRGJ1	16	-1	-1	23
62	2.949796368895825E-4	TGTGCTGCGTGGGTTTTTTATTATAAGAAACTCTTT	CAAWVFYYKKLF	TRGV10	.	TRGJ1	15	-1	-1	17
61	2.9022190081071824E-4	TGTGCCTTGTGGGAGGTCGGTTATAAGAAACTCTTT	CALWEVGYKKLF	TRGV9	.	TRGJ1	16	-1	-1	20
61	2.9022190081071824E-4	TGTGCTGCGTGGGATTGTGAGGTCTTT	CAAWDCEVF	TRGV10	.	TRGJ1	15	-1	-1	22
60	2.85464164731854E-4	TGTGCTGCGTGGGATTATAATACCCCCCCCGATTATAAGAAACTCTTT	CAAWDYNTPPDYKKLF	TRGV10	.	TRGJ1	16	-1	-1	31
60	2.85464164731854E-4	TGTGCTGCGTGGGATTACGCCGCGAATTATTATAAGAAACTCTTT	CAAWDYAANYYKKLF	TRGV10	.	TRGJ1	18	-1	-1	22
60	2.85464164731854E-4	TGTGCTGCGTGGGATCCCGAGAATTATTATAAGAAACTCTTT	CAAWDPENYYKKLF	TRGV10	.	TRGJ1	14	-1	-1	20
60	2.85464164731854E-4	TGTGCCTTGTGGGATGAAAAAAATTATAAGAAACTCTTT	CALWDEKNYKKLF	TRGV9	.	TRGJ1	13	-1	-1	22
60	2.85464164731854E-4	TGTGCTGCGTGGGGGGATTATTATAAGAAACTCTTT	CAAWGDYYKKLF	TRGV10	.	TRGJ1	12	-1	-1	16
60	2.85464164731854E-4	TGTGCCTTGTGGGAGGGCACTTGTCCGGTCTTT	CALWEGTCPVF	TRGV9	.	TRGJ1	19	-1	-1	28
59	2.8070642865298976E-4	TGTGCTGCGTTCCCCCTCGTTTTAGGCCCCGACAAATATAAGAAACTCTTT	CAAFPLVLGPDKYKKLF	TRGV10	.	TRGJ1	9	-1	-1	36
59	2.8070642865298976E-4	TGTGCTGCGTGGGACCCTTCGAATTATTATAAGAAACTCTTT	CAAWDPSNYYKKLF	TRGV10	.	TRGJ1	13	-1	-1	17
59	2.8070642865298976E-4	TGTGCCTTGTGGGAGGGAAAATATTATAAGAAACTCTTT	CALWEGKYYKKLF	TRGV9	.	TRGJ1	15	-1	-1	18
59	2.8070642865298976E-4	TGTGCTGCGTGGGGAACATATTATAAGAAACTCTTT	CAAWGTYYKKLF	TRGV10	.	TRGJ1	12	-1	-1	18
59	2.8070642865298976E-4	TGTGCTGCGTGGGATTATTATTATAAGAAACTCTTT	CAAWDYYYKKLF	TRGV10	.	TRGJ1	16	-1	-1	16
58	2.759486925741255E-4	TGTGCTGCGTGGGATTATTCTCCGAATTATTATAAGAAACTCTTT	CAAWDYSPNYYKKLF	TRGV10	.	TRGJ1	16	-1	-1	22
58	2.759486925741255E-4	TGTGCCTTGTGGGAGGTATTTTCGAATTATTATAAGAAACTCTTT	CALWEVFSNYYKKLF	TRGV9	.	TRGJ1	16	-1	-1	20
58	2.759486925741255E-4	TGTGCTGCGTGGGATTCAGGGAATTATTATAAGAAACTCTTT	CAAWDSGNYYKKLF	TRGV10	.	TRGJ1	15	-1	-1	20
58	2.759486925741255E-4	TGTGCTGCGTGGGATCGGGCGGGATATTATAAGAAACTCTTT	CAAWDRAGYYKKLF	TRGV10	.	TRGJ1	14	-1	-1	24
58	2.759486925741255E-4	TGTGCTCCCCCACATTATTATAAGAAACTCTTT	CAPPHYYKKLF	TRGV10	.	TRGJ1	5	-1	-1	13
58	2.759486925741255E-4	TGTGCCACTCCCTCTTATTATAAGAAACTCTTT	CATPSYYKKLF	TRGV10	.	TRGJ1	4	-1	-1	14
58	2.759486925741255E-4	TGTGCCACCTGGGACGGCGGGGAACTCTTT	CATWDGGELF	TRGV2	.	TRGJ1	16	-1	-1	22
57	2.711909564952613E-4	TGTGCTGCGTGGGAGCCACGCAATTATTATAAGAAACTCTTT	CAAWEPRNYYKKLF	TRGV10	.	TRGJ1	13	-1	-1	21
57	2.711909564952613E-4	TGTGCCACCTGGGACAGGCCTTATTATAAGAAACTCTTT	CATWDRPYYKKLF	TRGV3	.	TRGJ1	20	-1	-1	20
57	2.711909564952613E-4	TGTGCCTTGTGGGAGTTTGGCTTT	CALWEFGF	TRGV9	.	TRGJ1	14	-1	-1	20
56	2.6643322041639705E-4	TGTGCTGCGTGGGATTATTCTTGTTATTATAAGAAACTCTTT	CAAWDYSCYYKKLF	TRGV10	.	TRGJ1	16	-1	-1	23
56	2.6643322041639705E-4	TGTGCTGCGTGGGTTTTGAATTATTATAAGAAACTCTTT	CAAWVLNYYKKLF	TRGV10	.	TRGJ1	15	-1	-1	14
56	2.6643322041639705E-4	TGTGCTGCGTGGGATTATCCTTATTATAAGAAACTCTTT	CAAWDYPYYKKLF	TRGV10	.	TRGJ1	16	-1	-1	20
56	2.6643322041639705E-4	TGTGCCTTGTGGGAGGTGACTAGGAAACTCTTT	CALWEVTRKLF	TRGV9	.	TRGJ1	17	-1	-1	20
55	2.616754843375328E-4	TGTGCTGCGTGGGATTCCCTATCCTGCTATTATAAGAAACTCTTT	CAAWDSLSCYYKKLF	TRGV10	.	TRGJ1	15	-1	-1	27
55	2.616754843375328E-4	TGTGCTGCGGGGACCCCCCCGGGGTTTTATTATAAGAAACTCTTT	CAAGTPPGFYYKKLF	TRGV10	.	TRGJ1	12	-1	-1	26
55	2.616754843375328E-4	TGTGCTGCGTGGGATTTCCCTTATTATAAGAAACTCTTT	CAAWDFPYYKKLF	TRGV10	.	TRGJ1	15	-1	-1	20
54	2.569177482586686E-4	TGTGCTGCGTGGGTCCTCGCCCCCGATTATTATAAGAAACTCTTT	CAAWVLAPDYYKKLF	TRGV10	.	TRGJ1	12	-1	-1	25
54	2.569177482586686E-4	TGTGCTGCGTGGGATTATAGGTTTTACTATAAGAAACTCTTT	CAAWDYRFYYKKLF	TRGV10	.	TRGJ1	16	-1	-1	23
54	2.569177482586686E-4	TGTGCCACCTTCTTCGGGATGTCTCAAACCGAGAAACTCTTT	CATFFGMSQTEKLF	TRGV4	.	TRGJ1	9	-1	-1	31
54	2.569177482586686E-4	TGTGCTGCGTGGGATCCCTATTATTATAAGAAACTCTTT	CAAWDPYYYKKLF	TRGV10	.	TRGJ1	14	-1	-1	19
54	2.569177482586686E-4	TGTGCTGCGTGGGATACCACTGGTTGGTTCAAGATATTT	CAAWDTTGWFKIF	TRGV10	.	TRGJP1	14	-1	-1	13
53	2.5216001217980434E-4	TGTGCTGCGTGGGACTCTCATTATTATAAGAAACTCTTT	CAAWDSHYYKKLF	TRGV10	.	TRGJ1	13	-1	-1	19
52	2.4740227610094015E-4	TGTGCTGCGTGGGATTATTTTTGGGTCAATTATAAGAAACTCTTT	CAAWDYFWVNYKKLF	TRGV10	.	TRGJ1	16	-1	-1	28
52	2.4740227610094015E-4	TGTGCTGCGTGGGATTCTTCGAATTATTATAAGAAACTCTTT	CAAWDSSNYYKKLF	TRGV10	.	TRGJ1	15	-1	-1	17
52	2.4740227610094015E-4	TGTGCTGCGTGGGAAAAGAAGGGTTATTATAAGAAACTCTTT	CAAWEKKGYYKKLF	TRGV10	.	TRGJ1	13	-1	-1	23
51	2.426445400220759E-4	TGTGCCTTGTGGGAGGTAAATGCGTATTATTATAAGAAACTCTTT	CALWEVNAYYYKKLF	TRGV9	.	TRGJ1	16	-1	-1	18
51	2.426445400220759E-4	TGTGCTGCCGCCGATACCACTGGTTGGTTCAAGATATTT	CAAADTTGWFKIF	TRGV10	.	TRGJP1	7	-1	-1	13
51	2.426445400220759E-4	TGTGCTGCGTGGGTTACCACTGGTTGGTTCAAGATATTT	CAAWVTTGWFKIF	TRGV10	.	TRGJP1	16	-1	-1	14
51	2.426445400220759E-4	TGTGCTGCGTGGGATTACCCTTATTATAAGAAACTCTTT	CAAWDYPYYKKLF	TRGV10	.	TRGJ1	17	-1	-1	20
51	2.426445400220759E-4	TGTGCCACCTGGGACGGGCTTTGGATCAAGACGTTT	CATWDGLWIKTF	TRGV2	.	TRGJP2	18	-1	-1	20
51	2.426445400220759E-4	TGTGCTGCGTGGGATTTGTATAAGAAACTCTTT	CAAWDLYKKLF	TRGV10	.	TRGJ1	15	-1	-1	18
50	2.3788680394321165E-4	TGTGCTGCGTGGGATTATGAATTTTATTATAAGAAACTCTTT	CAAWDYEFYYKKLF	TRGV10	.	TRGJ1	16	-1	-1	23
50	2.3788680394321165E-4	TGTGCTGCGTGGGATTGGTGCTATTATAAGAAACTCTTT	CAAWDWCYYKKLF	TRGV10	.	TRGJ1	15	-1	-1	21
49	2.3312906786434744E-4	TGTGCTGCGTGGGATTTTTGGGGGGGTTATTATAAGAAACTCTTT	CAAWDFWGGYYKKLF	TRGV10	.	TRGJ1	15	-1	-1	26
49	2.3312906786434744E-4	TGTGCTGCGTGGGACCTCTCCGTGAGGTATAAGAAACTCTTT	CAAWDLSVRYKKLF	TRGV10	.	TRGJ1	13	-1	-1	27
49	2.3312906786434744E-4	TGTGCCTTGTGGGAGGTCACTGGTTGGTTCAAGATATTT	CALWEVTGWFKIF	TRGV9	.	TRGJP1	19	-1	-1	17
49	2.3312906786434744E-4	TGTGCCTTGAAAGGAGGTGGAAAGAAACTCTTT	CALKGGGKKLF	TRGV9	.	TRGJ1	18	-1	-1	21
48	2.283713317854832E-4	TGTGCTGCGTGGGATTGGCTTTTAGGGATTACCCATTATAAGAAACTCTTT	CAAWDWLLGITHYKKLF	TRGV10	.	TRGJ1	15	-1	-1	34
48	2.283713317854832E-4	TGTGCCTTGTGGACAGAACTACGAGAAAATTATTATAAGAAACTCTTT	CALWTELRENYYKKLF	TRGV9	.	TRGJ1	11	-1	-1	27
48	2.283713317854832E-4	TGTGCTGCGTGGGATTATGGTTCGAATTATTATAAGAAACTCTTT	CAAWDYGSNYYKKLF	TRGV10	.	TRGJ1	16	-1	-1	20
48	2.283713317854832E-4	TGTGCCTTGTGGGAGGTAAGGAATTATTATAAGAAACTCTTT	CALWEVRNYYKKLF	TRGV9	.	TRGJ1	16	-1	-1	20
48	2.283713317854832E-4	TGTGCCTGCTGGATTAGGCACCACCATTATAAGAAACTCTTT	CACWIRHHHYKKLF	TRGV11	.	TRGJ1	20	-1	-1	25
48	2.283713317854832E-4	TGTGCCACCTGGGGGCCGAATTATTATAAGAAACTCTTT	CATWGPNYYKKLF	TRGV4	.	TRGJ1	12	-1	-1	16
47	2.2361359570661896E-4	TGTGCTGCGTGGGGAAGGAATTATTATAAGAAACTCTTT	CAAWGRNYYKKLF	TRGV10	.	TRGJ1	12	-1	-1	17
47	2.2361359570661896E-4	TGTGCTGCGTGGCCTAATTATTATAAGAAACTCTTT	CAAWPNYYKKLF	TRGV10	.	TRGJ1	11	-1	-1	15
47	2.2361359570661896E-4	TGTGCCACCTGGGATAAGAAACTCTTT	CATWDKKLF	TRGV8	.	TRGJ1	15	-1	-1	13
47	2.2361359570661896E-4	TGTGCCACGATTCGTAAGAAACTCTTT	CATIRKKLF	TRGV3	.	TRGJ1	7	-1	-1	14
46	2.1885585962775473E-4	TGTGCCTTGTGGGAGGTGGGGGGGTCTCTATTCAATTCGAATTATTATAAGAAACTCTTT	CALWEVGGSLFNSNYYKKLF	TRGV9	.	TRGJ1	17	-1	-1	33
46	2.1885585962775473E-4	TGTGCTGCGTGGGGAGAGATCTCGAATTATTATAAGAAACTCTTT	CAAWGEISNYYKKLF	TRGV10	.	TRGJ1	12	-1	-1	21
46	2.1885585962775473E-4	TGTGCTGCGTGGGATTATACCCATTATTATAAGAAACTCTTT	CAAWDYTHYYKKLF	TRGV10	.	TRGJ1	16	-1	-1	22
46	2.1885585962775473E-4	TGTGCTGCGTGGGACCACACTTATTATAAGAAACTCTTT	CAAWDHTYYKKLF	TRGV10	.	TRGJ1	13	-1	-1	20
46	2.1885585962775473E-4	TGTGCTGCGTGGGATTTCCCCACTGGTTGGTTCAAGATATTT	CAAWDFPTGWFKIF	TRGV10	.	TRGJP1	15	-1	-1	19
45	2.140981235488905E-4	TGTGCTGCGTGGGATTGCCTCACTGCCGATTATTATAAGAAACTCTTT	CAAWDCLTADYYKKLF	TRGV10	.	TRGJ1	15	-1	-1	28
45	2.140981235488905E-4	TGTGCCACCTGGGAGCGGGGGGGTAAGAAACTCTTT	CATWERGGKKLF	TRGV2	.	TRGJ1	18	-1	-1	23
45	2.140981235488905E-4	TGTGCCTTGTGGGAGGTCCTTAGTGATTGGATCAAGACGTTT	CALWEVLSDWIKTF	TRGV9	.	TRGJP2	16	-1	-1	20
44	2.0934038747002625E-4	TGTGCCACCTGGGACGGGTTAAGTAATAAGAAACTCTTT	CATWDGLSNKKLF	TRGV2	.	TRGJ1	17	-1	-1	25
44	2.0934038747002625E-4	TGTGCCACCTGGGGAGATAAGAAACTCTTT	CATWGDKKLF	TRGV2	.	TRGJ1	12	-1	-1	16
44	2.0934038747002625E-4	TGTGCCACCGATGAGAAACTCTTT	CATDEKLF	TRGV4	.	TRGJ1	8	-1	-1	10
43	2.0458265139116204E-4	TGTGCTGCGTGGGATCCCACCCCGAATTATTATAAGAAACTCTTT	CAAWDPTPNYYKKLF	TRGV10	.	TRGJ1	14	-1	-1	22
43	2.0458265139116204E-4	TGTGCTGCGTGTACTCCCCCTAGTTATTATAAGAAACTCTTT	CAACTPPSYYKKLF	TRGV10	.	TRGJ1	10	-1	-1	23
43	2.0458265139116204E-4	TGTGCTGCGTGGGACCACCGGCCTGGTTGGTTCAAGATATTT	CAAWDHRPGWFKIF	TRGV10	.	TRGJP1	13	-1	-1	22
43	2.0458265139116204E-4	TGTGCCTGCTGGCCGAATAAGAAACTCTTT	CACWPNKKLF	TRGV11	.	TRGJ1	11	-1	-1	16
43	2.0458265139116204E-4	TGTGCTGCGTCCCGGGATTGGTCTAATTATTATAAGAAACTCTTT	CAASRDWSNYYKKLF	TRGV10	.	TRGJ2	9	-1	-1	21
42	1.998249153122978E-4	TGTGCCACCTGGGCGCGGCCGAGTTATTATAAGAAACTCTTT	CATWARPSYYKKLF	TRGV7	.	TRGJ1	12	-1	-1	19
42	1.998249153122978E-4	TGTGCTGCGTGGGGCCACGATTATTATAAGAAACTCTTT	CAAWGHDYYKKLF	TRGV10	.	TRGJ1	12	-1	-1	19
42	1.998249153122978E-4	TGTGCTGCGTGGGATTCCATTTATTATAAGAAACTCTTT	CAAWDSIYYKKLF	TRGV10	.	TRGJ1	15	-1	-1	13
42	1.998249153122978E-4	TGTGCCTTGTGGGAGTTGAGTGATTGGATCAAGACGTTT	CALWELSDWIKTF	TRGV9	.	TRGJP2	17	-1	-1	18
41	1.9506717923343356E-4	TGTGCCTTGTGGGAGGTGCCAAAGATGGATTTGAATTATTATAAGAAACTCTTT	CALWEVPKMDLNYYKKLF	TRGV9	.	TRGJ1	18	-1	-1	28
40	1.9030944315456933E-4	TGTGCTGCGTGGAATGATACCACTGGTTGGTTCAAGATATTT	CAAWNDTTGWFKIF	TRGV10	.	TRGJP1	14	-1	-1	8
40	1.9030944315456933E-4	TGTGCCTTGTGGGAGGTGATTGGTGATTGGATCAAGACGTTT	CALWEVIGDWIKTF	TRGV9	.	TRGJP2	17	-1	-1	22
40	1.9030944315456933E-4	TGTGCTGCGTGGGATTATCGGTATTATAAGAAACTCTTT	CAAWDYRYYKKLF	TRGV10	.	TRGJ1	16	-1	-1	21
40	1.9030944315456933E-4	TGTGCTGCGTGGCGTCACAGTTGGTTCAAGATATTT	CAAWRHSWFKIF	TRGV10	.	TRGJP1	11	-1	-1	19
40	1.9030944315456933E-4	TGTGCCACCTGGGACAGGCCACGGCTGGGACTCTTT	CATWDRPRLGLF	TRGV5	.	TRGJ1	19	-1	-1	29
40	1.9030944315456933E-4	TGTGCCACCTGGGACAGGCGGGGGAAACTCTTT	CATWDRRGKLF	TRGV5	.	TRGJ1	18	-1	-1	23
40	1.9030944315456933E-4	TGTGCTGCGTGGGAGGCTAAGAAACTCTTT	CAAWEAKKLF	TRGV10	.	TRGJ1	13	-1	-1	17
40	1.9030944315456933E-4	TGTGCAGGTTGGTTCAAGATATTT	CAGWFKIF	TRGV10	.	TRGJP1	4	-1	-1	6
39	1.855517070757051E-4	TGTGCTGCGTGGGATCCCAACCCAACCCGTAATTATTATAAGAAACTCTTT	CAAWDPNPTRNYYKKLF	TRGV10	.	TRGJ1	14	-1	-1	30
39	1.855517070757051E-4	TGTGCTGCGTGGGATTTGGGCCCGAATTATTATAAGAAACTCTTT	CAAWDLGPNYYKKLF	TRGV10	.	TRGJ1	15	-1	-1	22
39	1.855517070757051E-4	TGTGCTGCGTGGGATTCGGCTGGTTGGTTCAAGATATTT	CAAWDSAGWFKIF	TRGV10	.	TRGJP1	15	-1	-1	19
39	1.855517070757051E-4	TGTGCCACCTGGGAGACGAATTATTATAAGAAACTCTTT	CATWETNYYKKLF	TRGV8	.	TRGJ1	13	-1	-1	16
39	1.855517070757051E-4	TGTGCTGCGTGGGATCGGGGGTTCAAGATATTT	CAAWDRGFKIF	TRGV10	.	TRGJP1	14	-1	-1	19
39	1.855517070757051E-4	TGTGCCACCTGGGACGATTATAAGAAACTCTTT	CATWDDYKKLF	TRGV2	.	TRGJ1	15	-1	-1	16
39	1.855517070757051E-4	TGTGCCACCTGGGACAGGCTCTTT	CATWDRLF	TRGV5	.	TRGJ1	18	-1	-1	18
38	1.8079397099684088E-4	TGTGCTGCGTTACAATCCGAAGGTTATTATAAGAAACTCTTT	CAALQSEGYYKKLF	TRGV10	.	TRGJ1	9	-1	-1	13
38	1.8079397099684088E-4	TGTGCCTTGTGGGAGGTCAAGAATTATTATAAGAAACTCTTT	CALWEVKNYYKKLF	TRGV9	.	TRGJ1	16	-1	-1	20
38	1.8079397099684088E-4	TGTGCTGCGTGGGATTATAACCCTTGGTTCAAGATATTT	CAAWDYNPWFKIF	TRGV10	.	TRGJP1	16	-1	-1	23
38	1.8079397099684088E-4	TGTGCTGCGGCCTTGGTTGCGTTCAAGATATTT	CAAALVAFKIF	TRGV10	.	TRGJP1	8	-1	-1	13
38	1.8079397099684088E-4	TGTGCCACCTGGGACAGGCAGTCGAAACTCTTT	CATWDRQSKLF	TRGV7	.	TRGJ1	18	-1	-1	23
37	1.7603623491797664E-4	TGTGCTGCGTGGGATTTGGCAGGTACCACTGGTTGGTTCAAGATATTT	CAAWDLAGTTGWFKIF	TRGV10	.	TRGJP1	15	-1	-1	23
37	1.7603623491797664E-4	TGTGCTGCGTGGGGCTCGAATTATTATAAGAAACTCTTT	CAAWGSNYYKKLF	TRGV10	.	TRGJ1	12	-1	-1	15
37	1.7603623491797664E-4	TGTGCTGCGTGGGATTGGAATTATTATAAGAAACTCTTT	CAAWDWNYYKKLF	TRGV10	.	TRGJ1	15	-1	-1	13
37	1.7603623491797664E-4	TGTGCTGCGTGGGATTATGGATGGTTCAAGATATTT	CAAWDYGWFKIF	TRGV10	.	TRGJP1	16	-1	-1	17
37	1.7603623491797664E-4	TGTGCCACCTGGGAGTCACTCTTT	CATWESLF	TRGV2	.	TRGJ1	13	-1	-1	17
37	1.7603623491797664E-4	TGTGCTGCCCGGTGGTTCAAGATATTT	CAARWFKIF	TRGV10	.	TRGJP1	7	-1	-1	12
36	1.712784988391124E-4	TGTGCTGCGTGGGATTACTCGGCGGCCGGGATTTATTATAAGAAACTCTTT	CAAWDYSAAGIYYKKLF	TRGV10	.	TRGJ1	17	-1	-1	29
36	1.712784988391124E-4	TGTGCTGCGTGGGATTATCAATATCCCTATTATTATAAGAAACTCTTT	CAAWDYQYPYYYKKLF	TRGV10	.	TRGJ1	16	-1	-1	28
36	1.712784988391124E-4	TGTGCTGCGTGGGAAGGGGCTGGCACTGGTTGGTTCAAGATATTT	CAAWEGAGTGWFKIF	TRGV10	.	TRGJP1	13	-1	-1	23
36	1.712784988391124E-4	TGTGCTGCGTGGGGGCCCACTGGTTGGTTCAAGATATTT	CAAWGPTGWFKIF	TRGV10	.	TRGJP1	12	-1	-1	16
36	1.712784988391124E-4	TGTGCTGCGGGGACCACTGGTTGGTTCAAGATATTT	CAAGTTGWFKIF	TRGV10	.	TRGJP1	12	-1	-1	12
36	1.712784988391124E-4	TGTGCCACCTGGGACGGGCAATATAAGAAACTCTTT	CATWDGQYKKLF	TRGV2	.	TRGJ1	18	-1	-1	21
36	1.712784988391124E-4	TGTGCAGGGCTCTTT	CAGLF	TRGV8	.	TRGJ1	4	-1	-1	9
36	1.712784988391124E-4	TGTGCCACCAATAAGAAACTCTTT	CATNKKLF	TRGV4	.	TRGJ1	8	-1	-1	10
35	1.6652076276024816E-4	TGTGCTGCGTGGGATCCGGGGGATTATTATAAGAAACTCTTT	CAAWDPGDYYKKLF	TRGV10	.	TRGJ1	14	-1	-1	22
35	1.6652076276024816E-4	TGTGCTGCGTGGGATAATACCACTGGTTGGTTCAAGATATTT	CAAWDNTTGWFKIF	TRGV10	.	TRGJP1	14	-1	-1	8
35	1.6652076276024816E-4	TGTGCCACCTGGGATTGGGGTTATAAGAAACTCTTT	CATWDWGYKKLF	TRGV4	.	TRGJ1	18	-1	-1	20
35	1.6652076276024816E-4	TGTGCCACCTGGGACGGGCGTAGGAAACTCTTT	CATWDGRRKLF	TRGV2	.	TRGJ1	18	-1	-1	20
34	1.6176302668138393E-4	TGTGCTGCGTGGTCACATACCACTGGTTGGTTCAAGATATTT	CAAWSHTTGWFKIF	TRGV10	.	TRGJP1	11	-1	-1	8
34	1.6176302668138393E-4	TGTGCCACCTGGGATGGGGGTGAGCATTATAAGAAACTCTTT	CATWDGGEHYKKLF	TRGV4	.	TRGJ1	17	-1	-1	25
34	1.6176302668138393E-4	TGTGCCACCTGGGATGATTATTATAAGAAACTCTTT	CATWDDYYKKLF	TRGV2	.	TRGJ1	13	-1	-1	16
34	1.6176302668138393E-4	TGTGCCACCTGGGACAGAAAGAAACTCTTT	CATWDRKKLF	TRGV4	.	TRGJ1	13	-1	-1	18
34	1.6176302668138393E-4	TGTGCTGCGTGGGATTGGTTCAAGATATTT	CAAWDWFKIF	TRGV10	.	TRGJP1	15	-1	-1	14
33	1.570052906025197E-4	TGTGCTGCGTGGGATTATACACCCCGTGACCTGAATTATTATAAGAAACTCTTT	CAAWDYTPRDLNYYKKLF	TRGV10	.	TRGJ1	16	-1	-1	32
33	1.570052906025197E-4	TGTGCCACCTGGGATAGAGGGTCCCCTTGGAATTATTATAAGAAACTCTTT	CATWDRGSPWNYYKKLF	TRGV8	.	TRGJ1	16	-1	-1	26
33	1.570052906025197E-4	TGTGCTGCGTGGGATTACGGGACCACTGGTTGGTTCAAGATATTT	CAAWDYGTTGWFKIF	TRGV10	.	TRGJP1	18	-1	-1	21
33	1.570052906025197E-4	TGTGCCTTGTGGGAGGTGGATACCACTGGTTGGTTCAAGATATTT	CALWEVDTTGWFKIF	TRGV9	.	TRGJP1	17	-1	-1	19
33	1.570052906025197E-4	TGTGCTGCGTGGGTCCATAATTATTATAAGAAACTCTTT	CAAWVHNYYKKLF	TRGV10	.	TRGJ1	12	-1	-1	18
33	1.570052906025197E-4	TGTGCTGCGTGGGGTTCGGGGGGGTGGTTCAAGATATTT	CAAWGSGGWFKIF	TRGV10	.	TRGJP1	15	-1	-1	21
33	1.570052906025197E-4	TGTGCTGCGTGGGATTCCGGTCGTTGGTTCAAGATATTT	CAAWDSGRWFKIF	TRGV10	.	TRGJP1	18	-1	-1	22
33	1.570052906025197E-4	TGTGCTGCGTGGCTCACTGGTTGGTTCAAGATATTT	CAAWLTGWFKIF	TRGV10	.	TRGJP1	11	-1	-1	14
33	1.570052906025197E-4	TGTGCCACCTGGGAGGGGCGTGGGAAACTCTTT	CATWEGRGKLF	TRGV2	.	TRGJ1	18	-1	-1	23
32	1.5224755452365548E-4	TGTGCCTTGTGGCCAAGCCCTTATAAGAAACTCTTTGGCAGTGGTCCAAGCCCTTATAAGAAACTCTTT	CALWPSPYKKLFGSGPSPYKKLF	TRGV9	.	TRGJ1	11	-1	-1	53
32	1.5224755452365548E-4	TGTGCTGCGTCAGTACGGATATCGGTCCACATGAATTATTATAAGAAACTCTTT	CAASVRISVHMNYYKKLF	TRGV10	.	TRGJ1	9	-1	-1	32
32	1.5224755452365548E-4	TGTGCTGCGTGGGATTGCTATACCACTGGTTGGTTCAAGATATTT	CAAWDCYTTGWFKIF	TRGV10	.	TRGJP1	15	-1	-1	18
32	1.5224755452365548E-4	TGTGCTGCGTGGGATGACGGACCCACTGGTTGGTTCAAGATATTT	CAAWDDGPTGWFKIF	TRGV10	.	TRGJP1	18	-1	-1	22
32	1.5224755452365548E-4	TGTGCTGCGTGGGTCACCGAGAATTATTATAAGAAACTCTTT	CAAWVTENYYKKLF	TRGV10	.	TRGJ1	12	-1	-1	20
32	1.5224755452365548E-4	TGTGCTGCGTTATATACCACTGGTTGGTTCAAGATATTT	CAALYTTGWFKIF	TRGV10	.	TRGJP1	9	-1	-1	10
32	1.5224755452365548E-4	TGTGCCACCTGGGATGGTAATCGGAAGAAACTCTTT	CATWDGNRKKLF	TRGV4	.	TRGJ1	16	-1	-1	24
32	1.5224755452365548E-4	TGTGCCACCTGGGACGCTTATAAGAAACTCTTT	CATWDAYKKLF	TRGV2	.	TRGJ1	15	-1	-1	17
32	1.5224755452365548E-4	TGTGCCACCTGGGACAGTCTGCGGAAACTCTTT	CATWDSLRKLF	TRGV3	.	TRGJ1	16	-1	-1	23
32	1.5224755452365548E-4	TGTGCCACCTGGGACAAGCATAAGAAACTCTTT	CATWDKHKKLF	TRGV3	.	TRGJ1	18	-1	-1	19
32	1.5224755452365548E-4	TGTGCCCGGGATTATAAGAAACTCTTT	CARDYKKLF	TRGV4	.	TRGJ1	5	-1	-1	10
31	1.4748981844479124E-4	TGTGCTGCGTGGGTACGACATGAAATTCATTATAAGAAACTCTTT	CAAWVRHEIHYKKLF	TRGV10	.	TRGJ1	12	-1	-1	23
31	1.4748981844479124E-4	TGTGCTGCGTGGGTTCATACCACTGGTTGGTTCAAGATATTT	CAAWVHTTGWFKIF	TRGV10	.	TRGJP1	12	-1	-1	16
31	1.4748981844479124E-4	TGTGCTGCGTGGGATTATACTGGTTGGTTCAAGATATTT	CAAWDYTGWFKIF	TRGV10	.	TRGJP1	16	-1	-1	18
31	1.4748981844479124E-4	TGTGCTGCGGGAGCTACCACTGGTTGGTTCAAGATATTT	CAAGATTGWFKIF	TRGV10	.	TRGJP1	8	-1	-1	14
31	1.4748981844479124E-4	TGTGCTGCCCCTGCTCCGGGTTGGTTCAAGATATTT	CAAPAPGWFKIF	TRGV10	.	TRGJP1	7	-1	-1	18
31	1.4748981844479124E-4	TGTGCCACCTGGGATAAGGAGTGGGGGAAACTCTTT	CATWDKEWGKLF	TRGV2	.	TRGJ1	13	-1	-1	26
31	1.4748981844479124E-4	TGTGCCACCTGGGACGGTTATAAGAAACTCTTT	CATWDGYKKLF	TRGV3	.	TRGJ1	14	-1	-1	17
31	1.4748981844479124E-4	TGTGCCACCTGGGACGGTAGGCTCTTT	CATWDGRLF	TRGV2	.	TRGJ1	16	-1	-1	21
31	1.4748981844479124E-4	TGTGCCACCTGGGATAGTAAGAAACTCTTT	CATWDSKKLF	TRGV8	.	TRGJ1	16	-1	-1	17
31	1.4748981844479124E-4	TGTGGTAATAAGAAACTCTTT	CGNKKLF	TRGV2	.	TRGJ1	3	-1	-1	7
30	1.42732082365927E-4	TGTGCTGCGTGTGAGGGTGGGGGTTGGTTCAAGATATTT	CAACEGGGWFKIF	TRGV10	.	TRGJP1	13	-1	-1	21
30	1.42732082365927E-4	TGTGCTGCGTGGCCCACTGGTTGGTTCAAGATATTT	CAAWPTGWFKIF	TRGV10	.	TRGJP1	11	-1	-1	13
30	1.42732082365927E-4	TGTGCCACCTGGGAACGATATAAGAAACTCTTT	CATWERYKKLF	TRGV8	.	TRGJ1	13	-1	-1	18
30	1.42732082365927E-4	TGTGCCACCTGGGGGGTGAAGAAACTCTTT	CATWGVKKLF	TRGV8	.	TRGJ1	12	-1	-1	18
29	1.3797434628706276E-4	TGTGCCTTGTGGGAGGTGCAGGGGACGTATACCACTGGTTGGTTCAAGATATTT	CALWEVQGTYTTGWFKIF	TRGV9	.	TRGJP1	19	-1	-1	27
29	1.3797434628706276E-4	TGTGCTGCGTGGGATTATTGGGAGCCTTATTATTATAAGAAACTCTTT	CAAWDYWEPYYYKKLF	TRGV10	.	TRGJ1	16	-1	-1	28
29	1.3797434628706276E-4	TGTGCTGCGTGGGATTACGTAACCACTGGTTGGTTCAAGATATTT	CAAWDYVTTGWFKIF	TRGV10	.	TRGJP1	21	-1	-1	21
29	1.3797434628706276E-4	TGTGCCTTGTGGGAGGTGGAGATTAAGGATTGGTTCAAGATATTT	CALWEVEIKDWFKIF	TRGV9	.	TRGJP1	17	-1	-1	29
29	1.3797434628706276E-4	TGTGCTGCGTGGGCAATCACTGGTTGGTTCAAGATATTT	CAAWAITGWFKIF	TRGV10	.	TRGJP1	12	-1	-1	17
29	1.3797434628706276E-4	TGTGCCACCTGGGGGAAACTCTTT	CATWGKLF	TRGV4	.	TRGJ1	12	-1	-1	14
29	1.3797434628706276E-4	TGTGCTGCGTGGGAGGGATGGATCAAGACGTTT	CAAWEGWIKTF	TRGV10	.	TRGJP2	13	-1	-1	18
28	1.3321661020819853E-4	TGTGCCTGCTGGATTAGGCACCTTATAGGATGTTATTATAAGAAACTCTTT	CACWIRHLIGCYYKKLF	TRGV11	.	TRGJ1	20	-1	-1	32
28	1.3321661020819853E-4	TGTGCTGCGTGGGATCCTCTATCCACTGGTTGGTTCAAGATATTT	CAAWDPLSTGWFKIF	TRGV10	.	TRGJP1	14	-1	-1	19
28	1.3321661020819853E-4	TGTGCTGCGTGGGATTCCTATACCCGTTGGTTCAAGATATTT	CAAWDSYTRWFKIF	TRGV10	.	TRGJP1	15	-1	-1	25
28	1.3321661020819853E-4	TGTGCTGCGTGGCATGAGACTGGTTGGTTCAAGATATTT	CAAWHETGWFKIF	TRGV10	.	TRGJP1	14	-1	-1	18
28	1.3321661020819853E-4	TGTGCCACCTGGGATGGGCCGGGGTATAAGAAACTCTTT	CATWDGPGYKKLF	TRGV4	.	TRGJ1	19	-1	-1	24
28	1.3321661020819853E-4	TGTGCCACCCGGGAGCTCTTT	CATRELF	TRGV3	.	TRGJ1	13	-1	-1	15
28	1.3321661020819853E-4	TGTGCTGCGTGGGTCACTGGTTGGTTCAAGATATTT	CAAWVTGWFKIF	TRGV10	.	TRGJP1	12	-1	-1	14
28	1.3321661020819853E-4	TGTGCTGCGTGGGATAAGGGGGGGATCAAGACGTTT	CAAWDKGGIKTF	TRGV10	.	TRGJP2	14	-1	-1	22
28	1.3321661020819853E-4	TGTGCCACCTGGGATGGGGATTATAAGAAACTCTTT	CATWDGDYKKLF	TRGV4	.	TRGJ1	17	-1	-1	19
27	1.284588741293343E-4	TGTGCCACCTGGGACGGACCTTCGAATTATTATAAGAAACTCTTT	CATWDGPSNYYKKLF	TRGV2	.	TRGJ1	19	-1	-1	20
27	1.284588741293343E-4	TGTGCCACCTGGGACAGGCGTTATTATAAGAAACTCTTT	CATWDRRYYKKLF	TRGV5	.	TRGJ1	18	-1	-1	20
27	1.284588741293343E-4	TGTGCTGCGTGGGATTATCGGTATAAGAAACTCTTT	CAAWDYRYKKLF	TRGV10	.	TRGJ1	16	-1	-1	21
27	1.284588741293343E-4	TGTGCTGCGTGGGATAATGGTTGGTTCAAGATATTT	CAAWDNGWFKIF	TRGV10	.	TRGJP1	14	-1	-1	17
27	1.284588741293343E-4	TGTGCCACCTGGGATGGGCGTGGGAAACTCTTT	CATWDGRGKLF	TRGV4	.	TRGJ1	18	-1	-1	23
27	1.284588741293343E-4	TGTGCTGCGTGGGATTTCTCAAGGAGTTGGTTCAAGATATTT	CAAWDFSRSWFKIF	TRGV10	.	TRGJP1	15	-1	-1	25
26	1.2370113805047008E-4	TGTGCTGCGTGGGACCAACCCCGGGTCTATACCACTGGTTGGTTCAAGATATTT	CAAWDQPRVYTTGWFKIF	TRGV10	.	TRGJP1	13	-1	-1	13
26	1.2370113805047008E-4	TGTGCTGCGTGGGAATTCCGTCCAACCGCGAATTATTATAAGAAACTCTTT	CAAWEFRPTANYYKKLF	TRGV10	.	TRGJ1	20	-1	-1	28
26	1.2370113805047008E-4	TGTGCTGCGTGGCTATTAGAGGGGGCCACTGGTTGGTTCAAGATATTT	CAAWLLEGATGWFKIF	TRGV10	.	TRGJP1	11	-1	-1	25
26	1.2370113805047008E-4	TGTGCCTGCTGGATTAGGCAAGTCAGTTATTATAAGAAACTCTTT	CACWIRQVSYYKKLF	TRGV11	.	TRGJ1	22	-1	-1	26
26	1.2370113805047008E-4	TGTGCTGCGTGGGATTTTTCCACTGGTTGGTTCAAGATATTT	CAAWDFSTGWFKIF	TRGV10	.	TRGJP1	15	-1	-1	19
26	1.2370113805047008E-4	TGTGCCACCTGGGACGGGCTAGTAAAGAAACTCTTT	CATWDGLVKKLF	TRGV2	.	TRGJ1	18	-1	-1	24
26	1.2370113805047008E-4	TGTGCCACCTGGGACGGGCTGGGACTCTTT	CATWDGLGLF	TRGV2	.	TRGJ1	18	-1	-1	23
26	1.2370113805047008E-4	TGTGCCACCTGGGACTTGCTCTTT	CATWDLLF	TRGV2	.	TRGJ1	14	-1	-1	18
26	1.2370113805047008E-4	TGTGCCACCTGGGAACTCTTT	CATWELF	TRGV4	.	TRGJ1	13	-1	-1	13
26	1.2370113805047008E-4	TGTGCTGCGTGGGGTTTGGGTTGGTTCAAGATATTT	CAAWGLGWFKIF	TRGV10	.	TRGJP1	15	-1	-1	18
25	1.1894340197160583E-4	TGTGCTGCGTGGGATTACTCGGCGGCCGGGATTTATTATAAGGAACTCTTT	CAAWDYSAAGIYYKELF	TRGV10	.	TRGJ1	17	-1	-1	29
25	1.1894340197160583E-4	TGTGCTGCGTGGGATAGCGATAGTAGTGATTGGATCAAGACGTTT	CAAWDSDSSDWIKTF	TRGV10	.	TRGJP2	14	-1	-1	19
25	1.1894340197160583E-4	TGTGCTGCGTGGGATTTCCCAAGAAGTTGGTTCAAGATATTT	CAAWDFPRSWFKIF	TRGV10	.	TRGJP1	15	-1	-1	25
25	1.1894340197160583E-4	TGTGCCACCTGGGATGGGCTGGTTAGTAGGAAACTCTTT	CATWDGLVSRKLF	TRGV4	.	TRGJ1	18	-1	-1	22
25	1.1894340197160583E-4	TGTGCCACCTGGGACGGTCCGAAACTCTTT	CATWDGPKLF	TRGV2	.	TRGJ1	19	-1	-1	20
25	1.1894340197160583E-4	TGTGCCACCTGCGCCACGAATTATTATAAGAAACTCTTT	CATCATNYYKKLF	TRGV4	.	TRGJ1	10	-1	-1	16
25	1.1894340197160583E-4	TGTGCCACCTGGGACGGTTATTATAAGAAACTCTTT	CATWDGYYKKLF	TRGV2	.	TRGJ1	16	-1	-1	17
25	1.1894340197160583E-4	TGTGCCACCTGGGGACAATTGGAGAAACTCTTT	CATWGQLEKLF	TRGV4	.	TRGJ1	12	-1	-1	22
25	1.1894340197160583E-4	TGTGCCACCTGGGATGGGCGGGGGCTCTTT	CATWDGRGLF	TRGV4	.	TRGJ1	18	-1	-1	24
25	1.1894340197160583E-4	TGTGCTGCGTGGGTTCAAAGGGATTATTATAAGAAACTCTTT	CAAWVQRDYYKKLF	TRGV10	.	TRGJ1	12	-1	-1	22
25	1.1894340197160583E-4	TGTGCCACCTGGGATGGGCCGGATTATTATAAGAAACTCTTT	CATWDGPDYYKKLF	TRGV4	.	TRGJ1	19	-1	-1	19
24	1.141856658927416E-4	TGTGCCACCTGGGACAGGCCGGGGTCAAGCAAGAAACTCTTT	CATWDRPGSSKKLF	TRGV3	.	TRGJ1	19	-1	-1	30
24	1.141856658927416E-4	TGTGCCACCTGGGATGGGTGTTATAAGAAACTCTTT	CATWDGCYKKLF	TRGV4	.	TRGJ1	17	-1	-1	20
24	1.141856658927416E-4	TGTGCTGCCACTGGTTGGTTCAAGATATTT	CAATGWFKIF	TRGV10	.	TRGJP1	7	-1	-1	7
24	1.141856658927416E-4	TGTGCCACCTGGGATGAAACCGGGCTCTTT	CATWDETGLF	TRGV4	.	TRGJ1	15	-1	-1	24
24	1.141856658927416E-4	TGTGCCACCTGGGCACCACCTAAGAAACTCTTT	CATWAPPKKLF	TRGV7	.	TRGJ1	12	-1	-1	20
24	1.141856658927416E-4	TGTGCCACCTGGGACGGGCCGTTCAGGAAACTCTTT	CATWDGPFRKLF	TRGV2	.	TRGJ1	19	-1	-1	26
23	1.0942792981387736E-4	TGTGCTGCGTGGGATTATCAGCGGGGCACTGGTTGGTTCAAGATATTT	CAAWDYQRGTGWFKIF	TRGV10	.	TRGJP1	16	-1	-1	26
23	1.0942792981387736E-4	TGTGCTGCGTGGGATTTTTATACCACTGGTTGGTTCAAGATATTT	CAAWDFYTTGWFKIF	TRGV10	.	TRGJP1	15	-1	-1	18
23	1.0942792981387736E-4	TGTGCTGCGAGACTATCCCATACCACTGGTTGGTTCAAGATATTT	CAARLSHTTGWFKIF	TRGV10	.	TRGJP1	8	-1	-1	19
23	1.0942792981387736E-4	TGTGCCTGCTGGATTAGGCACGCCCTTTATTATAAGAAACTCTTT	CACWIRHALYYKKLF	TRGV11	.	TRGJ1	21	-1	-1	26
23	1.0942792981387736E-4	TGTGCTGCGTGGGATTATATCACTGGTTGGTTCAAGATATTT	CAAWDYITGWFKIF	TRGV10	.	TRGJP1	16	-1	-1	8
23	1.0942792981387736E-4	TGTGCTGCGTGGGCCCTATTGCCCGGGTTCAAGATATTT	CAAWALLPGFKIF	TRGV10	.	TRGJP1	12	-1	-1	25
23	1.0942792981387736E-4	TGTGCCACCTGGGATGGGCTGAATTATAAGAAACTCTTT	CATWDGLNYKKLF	TRGV4	.	TRGJ1	18	-1	-1	22
23	1.0942792981387736E-4	TGTGCCACCTGGGATAGGCCGGGCTATAAGAAACTCTTT	CATWDRPGYKKLF	TRGV8	.	TRGJ1	19	-1	-1	24
23	1.0942792981387736E-4	TGTGCCACCTGGGACAGGCCGGGGTATAAGAAACTCTTT	CATWDRPGYKKLF	TRGV3	.	TRGJ1	19	-1	-1	24
23	1.0942792981387736E-4	TGTGCTGCGTGGGATCCCAGTTGGTTCAAGATATTT	CAAWDPSWFKIF	TRGV10	.	TRGJP1	14	-1	-1	19
23	1.0942792981387736E-4	TGTGCCACCTGGGACGGGCACTATAAGAAACTCTTT	CATWDGHYKKLF	TRGV2	.	TRGJ1	18	-1	-1	21
23	1.0942792981387736E-4	TGTGCCCCAGCATGGTGCTATAAGAAACTCTTT	CAPAWCYKKLF	TRGV4	.	TRGJ1	5	-1	-1	18
23	1.0942792981387736E-4	TGTGCCACCTGGGATCCGGTGGAGAAACTCTTT	CATWDPVEKLF	TRGV4	.	TRGJ1	14	-1	-1	22
23	1.0942792981387736E-4	TGTGCCACCTGGGATGTCCTACTACTCTTT	CATWDVLLLF	TRGV4	.	TRGJ1	15	-1	-1	23
23	1.0942792981387736E-4	TGTGCCACCTGGGACGCTTCACTCTTT	CATWDASLF	TRGV3	.	TRGJ1	14	-1	-1	20
23	1.0942792981387736E-4	TGTGCCAAGGTACCGAAACTCTTT	CAKVPKLF	TRGV4	.	TRGJ1	6	-1	-1	14
23	1.0942792981387736E-4	TGTGCTGCGTGGGATTATAAGTCACCTGGTTGGTTCAAGATATTT	CAAWDYKSPGWFKIF	TRGV10	.	TRGJP1	16	-1	-1	25
23	1.0942792981387736E-4	TGTGCCTTGTGGGAGGTGCGCACCACTGGTTGGTTCAAGATATTT	CALWEVRTTGWFKIF	TRGV9	.	TRGJP1	18	-1	-1	21
23	1.0942792981387736E-4	TGTGCTGCGTGGGACCGTAGTGATTGGATCAAGACGTTT	CAAWDRSDWIKTF	TRGV10	.	TRGJP2	13	-1	-1	16
23	1.0942792981387736E-4	TGTGCCACCTGGGACGGGCTGTCACTCTTT	CATWDGLSLF	TRGV2	.	TRGJ1	18	-1	-1	23
23	1.0942792981387736E-4	TGTGCCTTGTGGGGGCTGAAACTCTTT	CALWGLKLF	TRGV9	.	TRGJ1	12	-1	-1	17
23	1.0942792981387736E-4	TGTGCCACCTGGCATTATAAGAAACTCTTT	CATWHYKKLF	TRGV8	.	TRGJ1	14	-1	-1	13
22	1.0467019373501312E-4	TGTGCTGCGTGGGATCCCTATAGCGATAATTATTATAAGAAACTCTTT	CAAWDPYSDNYYKKLF	TRGV10	.	TRGJ1	14	-1	-1	27
22	1.0467019373501312E-4	TGTGCTGCGTGGGATCCGAAGAGCCACACTGGTTGGTTCAAGATATTT	CAAWDPKSHTGWFKIF	TRGV10	.	TRGJP1	14	-1	-1	26
22	1.0467019373501312E-4	TGTGCCACCTGGGACGGGCCGCGTAGTGATTGGATCAAGACGTTT	CATWDGPRSDWIKTF	TRGV2	.	TRGJP2	23	-1	-1	22
22	1.0467019373501312E-4	TGTGCTGCGTGGGACTATACCACTGGTTGGTTCAAGATATTT	CAAWDYTTGWFKIF	TRGV10	.	TRGJP1	16	-1	-1	8
22	1.0467019373501312E-4	TGTGCCTGCTGGCTCACTTATTATAAGAAACTCTTT	CACWLTYYKKLF	TRGV11	.	TRGJ1	11	-1	-1	17
22	1.0467019373501312E-4	TGTGCCACCTGGGACGGTATACAGGAGAAACTCTTT	CATWDGIQEKLF	TRGV2	.	TRGJ1	16	-1	-1	25
22	1.0467019373501312E-4	TGTGCCACCTGGGACGGGCTTGAGGAGAAACTCTTT	CATWDGLEEKLF	TRGV2	.	TRGJ1	18	-1	-1	25
22	1.0467019373501312E-4	TGTGCCACCTGGGACAGGCATTATAAGAAACTCTTT	CATWDRHYKKLF	TRGV3	.	TRGJ1	18	-1	-1	19
22	1.0467019373501312E-4	TGTGCCACCTGGGATGGGTTGGAGAAACTCTTT	CATWDGLEKLF	TRGV4	.	TRGJ1	17	-1	-1	22
22	1.0467019373501312E-4	TGTGCCACCTGGGAGCGGGCCCAACTCTTT	CATWERAQLF	TRGV4	.	TRGJ1	22	-1	-1	22
22	1.0467019373501312E-4	TGTGCCACCTGGGACGGGCACGGTAGTGATTGGATCAAGACGTTT	CATWDGHGSDWIKTF	TRGV2	.	TRGJP2	21	-1	-1	22
22	1.0467019373501312E-4	TGTGCCTGCTGGATTAGCCCCCTTAAGAAACTCTTT	CACWISPLKKLF	TRGV11	.	TRGJ1	16	-1	-1	23
22	1.0467019373501312E-4	TGTGCCACCTGGGACCGCTACGTTGGGCTCTTT	CATWDRYVGLF	TRGV3	.	TRGJ1	14	-1	-1	27
22	1.0467019373501312E-4	TGTGCCACCTGGGGGTATAAGAAACTCTTT	CATWGYKKLF	TRGV2	.	TRGJ1	12	-1	-1	15
22	1.0467019373501312E-4	TGTGCCACCTGGGGGAAGAAACTCTTT	CATWGKKLF	TRGV4	.	TRGJ1	12	-1	-1	15
22	1.0467019373501312E-4	TGTGCCTGCTGGCTTAGCTCCCTCCTTTGGCCGAAGGAGAAACTCTTT	CACWLSSLLWPKEKLF	TRGV11	.	TRGJ1	16	-1	-1	37
22	1.0467019373501312E-4	TGTGCCACCTGGGGCGAGAAACTCTTT	CATWGEKLF	TRGV4	.	TRGJ1	12	-1	-1	16
21	9.99124576561489E-5	TGTGCTGCGTGGGCCTTCCCCATCCCCCGGCGTATCGCCACTGGTTGGTTCAAGATATTT	CAAWAFPIPRRIATGWFKIF	TRGV10	.	TRGJP1	12	-1	-1	37
21	9.99124576561489E-5	TGTGCTGCGTGGGACACCCCAGATACCACTGGTTGGTTCAAGATATTT	CAAWDTPDTTGWFKIF	TRGV10	.	TRGJP1	13	-1	-1	22
21	9.99124576561489E-5	TGTGCCACCTGGGACAGGCCGAGGGGAAGCTATTATAAGAAACTCTTT	CATWDRPRGSYYKKLF	TRGV5	.	TRGJ1	19	-1	-1	30
21	9.99124576561489E-5	TGTGCTGCGTGGGAACTTACCACTGGTTGGTTCAAGATATTT	CAAWELTTGWFKIF	TRGV10	.	TRGJP1	13	-1	-1	17
21	9.99124576561489E-5	TGTGCCACCTGGGACGGGCCGAGGTATAAGAAACTCTTT	CATWDGPRYKKLF	TRGV2	.	TRGJ1	19	-1	-1	24
21	9.99124576561489E-5	TGTGCCACCTGGGACAGGCCGGCTTATAAGAAACTCTTT	CATWDRPAYKKLF	TRGV3	.	TRGJ1	19	-1	-1	23
21	9.99124576561489E-5	TGTGCCACCTGGGACAGGCATATCTATAAGAAACTCTTT	CATWDRHIYKKLF	TRGV7	.	TRGJ1	18	-1	-1	20
21	9.99124576561489E-5	TGTGCCACCTGGGATGGCGATTATAAGAAACTCTTT	CATWDGDYKKLF	TRGV4	.	TRGJ1	16	-1	-1	19
21	9.99124576561489E-5	TGTGCCACCTGGGACATTGACCGGGGCCAACTCTTT	CATWDIDRGQLF	TRGV7	.	TRGJ1	15	-1	-1	28
21	9.99124576561489E-5	TGTGCCACCTGGGACAGGCCTTATAAGAAACTCTTT	CATWDRPYKKLF	TRGV5	.	TRGJ1	20	-1	-1	20
21	9.99124576561489E-5	TGTGCCACCTGGGACAACAGATGCAAGAAACTCTTT	CATWDNRCKKLF	TRGV5	.	TRGJ1	15	-1	-1	24
21	9.99124576561489E-5	TGTGCCACCTGGGACGGGTTTAGGAAACTCTTT	CATWDGFRKLF	TRGV2	.	TRGJ1	17	-1	-1	20
21	9.99124576561489E-5	TGTGCCGGTTTCCTCAAACTCTTT	CAGFLKLF	TRGV7	.	TRGJ1	5	-1	-1	15
21	9.99124576561489E-5	TGTGCCACCTGGGACACTCTCTTT	CATWDTLF	TRGV5	.	TRGJ1	15	-1	-1	18
21	9.99124576561489E-5	TGTGCCACCTATAAACTCTTT	CATYKLF	TRGV5	.	TRGJ1	9	-1	-1	12
21	9.99124576561489E-5	TGTGCTGCGTGGGATTTGGTGTTCAGTGATTGGATCAAGACGTTT	CAAWDLVFSDWIKTF	TRGV10	.	TRGJP2	15	-1	-1	24
21	9.99124576561489E-5	TGTGCCACCTGGGACGGGAACCCCGAGGGGAAGAAACTCTTT	CATWDGNPEGKKLF	TRGV2	.	TRGJ1	17	-1	-1	30
21	9.99124576561489E-5	TGTGCCACCTGGGGTGATTATTATAAGAAACTCTTT	CATWGDYYKKLF	TRGV8	.	TRGJ1	12	-1	-1	16
21	9.99124576561489E-5	TGTGCCACCTGGGATGGGGAGAAACTCTTT	CATWDGEKLF	TRGV4	.	TRGJ1	17	-1	-1	19
21	9.99124576561489E-5	TGTGCCACCTGGGACAAGAAACTCTTT	CATWDKKLF	TRGV4	.	TRGJ1	13	-1	-1	15
20	9.515472157728466E-5	TGTGCCACCTGGGACGTATTTTCGAATTATTATAAGAAACTCTTT	CATWDVFSNYYKKLF	TRGV2	.	TRGJ1	15	-1	-1	20
20	9.515472157728466E-5	TGTGCCACCTGGGTTGTCATGAATTATTATAAGAAACTCTTT	CATWVVMNYYKKLF	TRGV4	.	TRGJ1	15	-1	-1	20
20	9.515472157728466E-5	TGTGCCACCTGGGACGGTTCGAATTATTATAAGAAACTCTTT	CATWDGSNYYKKLF	TRGV2	.	TRGJ1	16	-1	-1	17
20	9.515472157728466E-5	TGTGCCTGCTGGATTAGGCACGAGGAGGAGAAACTCTTT	CACWIRHEEEKLF	TRGV11	.	TRGJ1	21	-1	-1	28
20	9.515472157728466E-5	TGTGCCACCTGGGGAGCGAATTATTATAAGAAACTCTTT	CATWGANYYKKLF	TRGV4	.	TRGJ1	12	-1	-1	16
20	9.515472157728466E-5	TGTGCCACCTGGGATGGCCTTGATAGGGGGAAACTCTTT	CATWDGLDRGKLF	TRGV4	.	TRGJ1	16	-1	-1	29
20	9.515472157728466E-5	TGTGCCACCTGGGACGGGCCTACGGAGAAACTCTTT	CATWDGPTEKLF	TRGV2	.	TRGJ1	19	-1	-1	25
20	9.515472157728466E-5	TGTGCCACCTGGGACCACCCGCTGGGGCTCTTT	CATWDHPLGLF	TRGV3	.	TRGJ1	14	-1	-1	27
20	9.515472157728466E-5	TGTGCCACCTGGGACGGGCGGGAGAAACTCTTT	CATWDGREKLF	TRGV2	.	TRGJ1	18	-1	-1	22
20	9.515472157728466E-5	TGTGCCACCTGGGATGTGACGAAACTCTTT	CATWDVTKLF	TRGV4	.	TRGJ1	15	-1	-1	20
20	9.515472157728466E-5	TGTGCCACCTGGGAGCCTTGGAAACTCTTT	CATWEPWKLF	TRGV7	.	TRGJ1	13	-1	-1	20
20	9.515472157728466E-5	TGTGCCATCCTTAAGAAACTCTTT	CAILKKLF	TRGV4	.	TRGJ1	10	-1	-1	11
19	9.039698549842044E-5	TGTGCCACCTGGGACGGGCCCGTTACGCGTAGTGATTGGATCAAGACGTTT	CATWDGPVTRSDWIKTF	TRGV2	.	TRGJP2	22	-1	-1	28
19	9.039698549842044E-5	TGTGCCACCTGGGACGTCCCTAATTATTATAAGAAACTCTTT	CATWDVPNYYKKLF	TRGV2	.	TRGJ1	15	-1	-1	21
19	9.039698549842044E-5	TGTGCCACCTGGGATCGATTAATTTATAAGAAACTCTTT	CATWDRLIYKKLF	TRGV4	.	TRGJ1	14	-1	-1	23
19	9.039698549842044E-5	TGTGCCACCTGGGATGGTGGTTATTATAAGAAACTCTTT	CATWDGGYYKKLF	TRGV4	.	TRGJ1	16	-1	-1	20
19	9.039698549842044E-5	TGTGCCACCTGGGACTCCCCGCGGTTCCAGAAACTCTTT	CATWDSPRFQKLF	TRGV3	.	TRGJ1	14	-1	-1	28
19	9.039698549842044E-5	TGTGCCACCTGGGACAACTCTTATTATAAGAAACTCTTT	CATWDNSYYKKLF	TRGV3	.	TRGJ1	15	-1	-1	20
19	9.039698549842044E-5	TGTGCTGCGTGGGATTATGGCTATAAGAAACTCTTT	CAAWDYGYKKLF	TRGV10	.	TRGJ2	16	-1	-1	21
19	9.039698549842044E-5	TGTGCTGCGTGGGACGATTTTATGGGGAAACTCTTT	CAAWDDFMGKLF	TRGV10	.	TRGJ1	13	-1	-1	26
19	9.039698549842044E-5	TGTGCCACCTGGGCCCGGTATTATAAGAAACTCTTT	CATWARYYKKLF	TRGV4	.	TRGJ1	12	-1	-1	18
19	9.039698549842044E-5	TGTGCCACCTGGGATGGGCCGGGGCAGAAACTCTTT	CATWDGPGQKLF	TRGV4	.	TRGJ1	19	-1	-1	25
19	9.039698549842044E-5	TGTGCCACCTGGGACGGGCGCTATAAGAAACTCTTT	CATWDGRYKKLF	TRGV2	.	TRGJ1	18	-1	-1	21
19	9.039698549842044E-5	TGTGCCTCTGGACCATATTATAAGAAACTCTTT	CASGPYYKKLF	TRGV11	.	TRGJ1	11	-1	-1	15
19	9.039698549842044E-5	TGTGCTGCGTGGGCATATAAGAAACTCTTT	CAAWAYKKLF	TRGV10	.	TRGJ1	12	-1	-1	15
19	9.039698549842044E-5	TGTGCCACCTTGTTCTACAGGAAACTCTTT	CATLFYRKLF	TRGV4	.	TRGJ1	9	-1	-1	20
19	9.039698549842044E-5	TGTGCCACCTGGGTTGATAAGAAACTCTTT	CATWVDKKLF	TRGV2	.	TRGJ1	12	-1	-1	16
19	9.039698549842044E-5	TGTGCCATTACCTGGGAGAAACTCTTT	CAITWEKLF	TRGV4	.	TRGJ1	6	-1	-1	16
19	9.039698549842044E-5	TGTGCCACCTGGGTCGAGAAACTCTTT	CATWVEKLF	TRGV3	.	TRGJ1	12	-1	-1	16
19	9.039698549842044E-5	TGTGCCACCTGGGACGGGCGGCTCTTT	CATWDGRLF	TRGV2	.	TRGJ1	18	-1	-1	21
19	9.039698549842044E-5	TGTGCCACCTGGGATTTGCTCTTT	CATWDLLF	TRGV4	.	TRGJ1	14	-1	-1	18
19	9.039698549842044E-5	TGTGCTAAGAAACTCTTT	CAKKLF	TRGV4	.	TRGJ1	4	-1	-1	5
18	8.56392494195562E-5	TGTGCTGCGTGGGATTGTCGGATGGAGGGCTCTACCCCTTATTATAAGAAACTCTTT	CAAWDCRMEGSTPYYKKLF	TRGV10	.	TRGJ1	15	-1	-1	38
18	8.56392494195562E-5	TGTGCTGCGTGGGATTATCGGGCCCCCTTTAATCTTAATTATTATAAGAAACTCTTT	CAAWDYRAPFNLNYYKKLF	TRGV10	.	TRGJ1	16	-1	-1	36
18	8.56392494195562E-5	TGTGCTGCGTGGGGAGTCGGGGGGGACCATACCACTGGTTGGTTCAAGATATTT	CAAWGVGGDHTTGWFKIF	TRGV10	.	TRGJP1	12	-1	-1	28
18	8.56392494195562E-5	TGTGCTGCGTGGGAACGCCTCCAAGAATATACCACTGGTTGGTTCAAGATATTT	CAAWERLQEYTTGWFKIF	TRGV10	.	TRGJP1	13	-1	-1	26
18	8.56392494195562E-5	TGTGCCTTGCGGGGGGTCGAGTTGGGCAAAAAAATCAGGGTATTT	CALRGVELGKKIRVF	TRGV9	.	TRGJP	16	-1	-1	18
18	8.56392494195562E-5	TGTGCCACCTGGGACGCGTTACCGAATTATTATAAGAAACTCTTT	CATWDALPNYYKKLF	TRGV2	.	TRGJ1	15	-1	-1	22
18	8.56392494195562E-5	TGTGCCACCTGGGACAGGCCCCCGGATTATTATAAGAAACTCTTT	CATWDRPPDYYKKLF	TRGV3	.	TRGJ1	19	-1	-1	22
18	8.56392494195562E-5	TGTGCCTGCTGGATTAGCCTCACTTATTATAAGAAACTCTTT	CACWISLTYYKKLF	TRGV11	.	TRGJ1	16	-1	-1	23
18	8.56392494195562E-5	TGTGCCTGCTGGATTAGGTTTAAATGTTATAAGAAACTCTTT	CACWIRFKCYKKLF	TRGV11	.	TRGJ1	17	-1	-1	26
18	8.56392494195562E-5	TGTGCCACCTGGGACGGGCTTCGAAATAGTGGGAAACTCTTT	CATWDGLRNSGKLF	TRGV2	.	TRGJ1	18	-1	-1	32
18	8.56392494195562E-5	TGTGCCACCTGGGACACCCTCGCCAATTATAAGAAACTCTTT	CATWDTLANYKKLF	TRGV5	.	TRGJ1	15	-1	-1	25
18	8.56392494195562E-5	TGTGCCTGCTGGATTAAGAATTATTATAAGAAACTCTTT	CACWIKNYYKKLF	TRGV11	.	TRGJ1	15	-1	-1	17
18	8.56392494195562E-5	TGTGCCACCTGGGTGGGAAGTTATTATAAGAAACTCTTT	CATWVGSYYKKLF	TRGV4	.	TRGJ1	16	-1	-1	16
18	8.56392494195562E-5	TGTGCCACCTGGGACGGGCTATGTCGTAGGAAACTCTTT	CATWDGLCRRKLF	TRGV2	.	TRGJ1	18	-1	-1	26
18	8.56392494195562E-5	TGTGCCACCTGGGACGGGCTAGGTTATAAGAAACTCTTT	CATWDGLGYKKLF	TRGV2	.	TRGJ1	18	-1	-1	23
18	8.56392494195562E-5	TGTGCCACCTGGGACGGGCGGGATTATAAGAAACTCTTT	CATWDGRDYKKLF	TRGV2	.	TRGJ1	18	-1	-1	22
18	8.56392494195562E-5	TGTGCCACCTGGGACAGGCCCTGTTATAAGAAACTCTTT	CATWDRPCYKKLF	TRGV3	.	TRGJ1	23	-1	-1	23
18	8.56392494195562E-5	TGTGCCACCTGGGACAGGCCAAACTATAAGAAACTCTTT	CATWDRPNYKKLF	TRGV3	.	TRGJ1	19	-1	-1	24
18	8.56392494195562E-5	TGTGCTGCGTGGGACTCTTATTATAAGAAACTCTTT	CAAWDSYYKKLF	TRGV10	.	TRGJ1	13	-1	-1	17
18	8.56392494195562E-5	TGTGCCTTGAAAGGAGTCTACGATAAGAAACTCTTT	CALKGVYDKKLF	TRGV9	.	TRGJ1	8	-1	-1	22
18	8.56392494195562E-5	TGTGCCACCTGGGCCCGGGGGGGTAAGAAACTCTTT	CATWARGGKKLF	TRGV2	.	TRGJ1	12	-1	-1	23
18	8.56392494195562E-5	TGTGCCACCTGGGATGGCAGGGGGGGGAAACTCTTT	CATWDGRGGKLF	TRGV4	.	TRGJ2	16	-1	-1	26
18	8.56392494195562E-5	TGTGCCACCTGGGATGACTATTATAAGAAACTCTTT	CATWDDYYKKLF	TRGV4	.	TRGJ1	15	-1	-1	18
18	8.56392494195562E-5	TGTGCCACCTGGGACAGTTATTATAAGAAACTCTTT	CATWDSYYKKLF	TRGV3	.	TRGJ1	16	-1	-1	17
18	8.56392494195562E-5	TGTGCCACCTGGGCGAATTATAAGAAACTCTTT	CATWANYKKLF	TRGV8	.	TRGJ1	12	-1	-1	16
18	8.56392494195562E-5	TGTGCCACCTGGGACGGGCTGCAGAAACTCTTT	CATWDGLQKLF	TRGV2	.	TRGJ1	18	-1	-1	22
18	8.56392494195562E-5	TGTGCCACCTGGGACAGGCTGGGGAAACTCTTT	CATWDRLGKLF	TRGV5	.	TRGJ1	18	-1	-1	23
18	8.56392494195562E-5	TGTGCCACCGTGTATCATTATAAGAAACTCTTT	CATVYHYKKLF	TRGV5	.	TRGJ1	8	-1	-1	13
18	8.56392494195562E-5	TGTGCCTGCTGGATGGGTAAGAAACTCTTT	CACWMGKKLF	TRGV11	.	TRGJ1	13	-1	-1	17
18	8.56392494195562E-5	TGTGCCACCTGGCGGAAGAAGAAACTCTTT	CATWRKKKLF	TRGV4	.	TRGJ1	11	-1	-1	18
18	8.56392494195562E-5	TGTGCCACCTGGGTTTATAAGAAACTCTTT	CATWVYKKLF	TRGV5	.	TRGJ1	12	-1	-1	14
18	8.56392494195562E-5	TGTGCCACCTGGGATGTCAAGAAACTCTTT	CATWDVKKLF	TRGV4	.	TRGJ1	15	-1	-1	18
18	8.56392494195562E-5	TGTGCCACCTGGGATGGGCTTAAACTCTTT	CATWDGLKLF	TRGV4	.	TRGJ1	18	-1	-1	21
18	8.56392494195562E-5	TGTGCCACCTGGGATGGGCCAGGACTCTTT	CATWDGPGLF	TRGV4	.	TRGJ1	19	-1	-1	23
18	8.56392494195562E-5	TGTGCCACCTGGGATGGGCAGCAACTCTTT	CATWDGQQLF	TRGV4	.	TRGJ1	18	-1	-1	19
18	8.56392494195562E-5	TGTGCCACCTGGGATGGGCAGAAACTCTTT	CATWDGQKLF	TRGV4	.	TRGJ1	18	-1	-1	19
18	8.56392494195562E-5	TGTGCCACCTGGGATGGGGGGAAACTCTTT	CATWDGGKLF	TRGV4	.	TRGJ1	17	-1	-1	20
18	8.56392494195562E-5	TGTGCCACCTGGGACTTCAGGAAACTCTTT	CATWDFRKLF	TRGV3	.	TRGJ1	14	-1	-1	20
18	8.56392494195562E-5	TGTGCCACCTGGGATGAGAGACTCTTT	CATWDERLF	TRGV4	.	TRGJ1	15	-1	-1	13
17	8.088151334069196E-5	TGTGCTGCGTGGGAATTTCAGTATACCACTGGTTGGTTCAAGATATTT	CAAWEFQYTTGWFKIF	TRGV10	.	TRGJP1	28	-1	-1	21
17	8.088151334069196E-5	TGTGCCTGCTGGATTAGGCACGTAGGCGGTTATTATAAGAAACTCTTT	CACWIRHVGGYYKKLF	TRGV11	.	TRGJ1	22	-1	-1	29
17	8.088151334069196E-5	TGTGCCTTGTGGGAGGCTAATAGTAGTGATTGGATCAAGACGTTT	CALWEANSSDWIKTF	TRGV9	.	TRGJP2	15	-1	-1	16
17	8.088151334069196E-5	TGTGCCTGCTGGATTAGGGCTAATTATTATAAGAAACTCTTT	CACWIRANYYKKLF	TRGV11	.	TRGJ1	17	-1	-1	21
17	8.088151334069196E-5	TGTGCCACCTGGGACGGCCTGTTCAATTATAAGAAACTCTTT	CATWDGLFNYKKLF	TRGV2	.	TRGJ1	16	-1	-1	25
17	8.088151334069196E-5	TGTGCCACCTGGGACAGGCGGGATTATTATAAGAAACTCTTT	CATWDRRDYYKKLF	TRGV7	.	TRGJ1	18	-1	-1	22
17	8.088151334069196E-5	TGTGCCACCTGGGACAGGCGAGGGGCATATAAGAAACTCTTT	CATWDRRGAYKKLF	TRGV3	.	TRGJ1	18	-1	-1	27
17	8.088151334069196E-5	TGTGCCTGCTGGATTCAAATGCGTTATAAGAAACTCTTT	CACWIQMRYKKLF	TRGV11	.	TRGJ1	14	-1	-1	23
17	8.088151334069196E-5	TGTGCCTGCTGGACAAAACTAAGTTATAAGAAACTCTTT	CACWTKLSYKKLF	TRGV11	.	TRGJ1	12	-1	-1	23
17	8.088151334069196E-5	TGTGCCACCTGGGATGGGCTACGTTATAAGAAACTCTTT	CATWDGLRYKKLF	TRGV4	.	TRGJ1	18	-1	-1	23
17	8.088151334069196E-5	TGTGCCACCTGGGACAGGCGGGGCTATAAGAAACTCTTT	CATWDRRGYKKLF	TRGV3	.	TRGJ1	18	-1	-1	24
17	8.088151334069196E-5	TGTGCCACCTGGGATGTTCCTTATAAGAAACTCTTT	CATWDVPYKKLF	TRGV4	.	TRGJ1	15	-1	-1	20
17	8.088151334069196E-5	TGTGCCACCTGGGATGGTGGGTTCGGGAAACTCTTT	CATWDGGFGKLF	TRGV4	.	TRGJ1	16	-1	-1	26
17	8.088151334069196E-5	TGTGCCACCTGGGATAGTTATTATAAGAAACTCTTT	CATWDSYYKKLF	TRGV3	.	TRGJ1	16	-1	-1	17
17	8.088151334069196E-5	TGTGCCACCTGGGACTGTAATTATAAGAAACTCTTT	CATWDCNYKKLF	TRGV3	.	TRGJ1	14	-1	-1	19
17	8.088151334069196E-5	TGTGCCACCTGGGACGGCCCCCCTGTCGGACTCTTT	CATWDGPPVGLF	TRGV2	.	TRGJ1	20	-1	-1	29
17	8.088151334069196E-5	TGTGCCACCTGGGACGGGGATTTGGAGAAACTCTTT	CATWDGDLEKLF	TRGV2	.	TRGJ1	17	-1	-1	25
17	8.088151334069196E-5	TGTGCCACCTGGGACAGAGAGGGGAAGAAACTCTTT	CATWDREGKKLF	TRGV5	.	TRGJ1	16	-1	-1	24
17	8.088151334069196E-5	TGTGCCACCTGGGATGTTGAGGAGAAACTCTTT	CATWDVEEKLF	TRGV4	.	TRGJ1	15	-1	-1	22
17	8.088151334069196E-5	TGTGCCACCTGGGATGGGCGTGAGAAACTCTTT	CATWDGREKLF	TRGV4	.	TRGJ1	18	-1	-1	22
17	8.088151334069196E-5	TGTGCCACCTGGGACAGCCCTAGGAAACTCTTT	CATWDSPRKLF	TRGV5	.	TRGJ1	20	-1	-1	20
17	8.088151334069196E-5	TGTGCCACCTGGGAAAGGTATAAGAAACTCTTT	CATWERYKKLF	TRGV3	.	TRGJ1	17	-1	-1	18
17	8.088151334069196E-5	TGTGCCACCACGGTCGTGCATAAGAAACTCTTT	CATTVVHKKLF	TRGV4	.	TRGJ1	8	-1	-1	19
17	8.088151334069196E-5	TGTGCTGCGTGGGATTCGGAGAAACTCTTT	CAAWDSEKLF	TRGV10	.	TRGJ1	15	-1	-1	19
17	8.088151334069196E-5	TGTGCCCCCTTTTGGTATAAGAAACTCTTT	CAPFWYKKLF	TRGV4	.	TRGJ1	9	-1	-1	15
17	8.088151334069196E-5	TGTGCCATCCTGACGCTAGGGTTGCTCTTT	CAILTLGLLF	TRGV5	.	TRGJ1	11	-1	-1	24
17	8.088151334069196E-5	TGTGCCACCTGGGGAAATAAGAAACTCTTT	CATWGNKKLF	TRGV4	.	TRGJ1	12	-1	-1	16
17	8.088151334069196E-5	TGTGCCACCTGGGATGGAACGAAACTCTTT	CATWDGTKLF	TRGV4	.	TRGJ1	16	-1	-1	20
17	8.088151334069196E-5	TGTGCCACCTGGGATGAAGAGAAACTCTTT	CATWDEEKLF	TRGV4	.	TRGJ1	15	-1	-1	19
17	8.088151334069196E-5	TGTGCCACCTGGGACCGGAAGAAACTCTTT	CATWDRKKLF	TRGV4	.	TRGJ1	13	-1	-1	18
17	8.088151334069196E-5	TGTGCCACCTGGGACGGGGAGAAACTCTTT	CATWDGEKLF	TRGV2	.	TRGJ1	17	-1	-1	19
17	8.088151334069196E-5	TGTGCCACCTGGGACGCGAAACTCTTT	CATWDAKLF	TRGV5	.	TRGJ1	14	-1	-1	17
17	8.088151334069196E-5	TGTGCCACCTGTAGGAAACTCTTT	CATCRKLF	TRGV4	.	TRGJ1	10	-1	-1	11
16	7.612377726182774E-5	TGTGCCACCTGGTGGGAAAGAGTGGGGGTTTATTATAAGAAACTCTTT	CATWWERVGVYYKKLF	TRGV4	.	TRGJ1	11	-1	-1	29
16	7.612377726182774E-5	TGTGCCACCTGGGACAGGCATTCGGGTCGAGGGTATAAGAAACTCTTT	CATWDRHSGRGYKKLF	TRGV5	.	TRGJ1	18	-1	-1	33
16	7.612377726182774E-5	TGTGCCACCTGGGATGGGCCCGAGGATTATTATAAGAAACTCTTT	CATWDGPEDYYKKLF	TRGV4	.	TRGJ1	20	-1	-1	25
16	7.612377726182774E-5	TGTGCCACCTGGGATGGGCGATCGGCTCATTATAAGAAACTCTTT	CATWDGRSAHYKKLF	TRGV4	.	TRGJ1	18	-1	-1	28
16	7.612377726182774E-5	TGTGCCACCTGGGATGGCGGGGTTTATTATAAGAAACTCTTT	CATWDGGVYYKKLF	TRGV4	.	TRGJ1	16	-1	-1	23
16	7.612377726182774E-5	TGTGCCACCTGGGATGGGCCCAATTATTATAAGAAACTCTTT	CATWDGPNYYKKLF	TRGV4	.	TRGJ1	21	-1	-1	21
16	7.612377726182774E-5	TGTGCCACCTGGGACGGGCCTAGGTATTATAAGAAACTCTTT	CATWDGPRYYKKLF	TRGV2	.	TRGJ1	19	-1	-1	24
16	7.612377726182774E-5	TGTGCCACCTGGGCCGAGGGTTATTATAAGAAACTCTTT	CATWAEGYYKKLF	TRGV4	.	TRGJ1	12	-1	-1	20
16	7.612377726182774E-5	TGTGCCACCTGGGATTCGAATTATTATAAGAAACTCTTT	CATWDSNYYKKLF	TRGV4	.	TRGJ1	14	-1	-1	13
16	7.612377726182774E-5	TGTGCCACCTGGGATGCCGGTTGGAATAAGAAACTCTTT	CATWDAGWNKKLF	TRGV4	.	TRGJ1	15	-1	-1	25
16	7.612377726182774E-5	TGTGCCACCTGGGACGTAGGATATTATAAGAAACTCTTT	CATWDVGYYKKLF	TRGV2	.	TRGJ1	15	-1	-1	21
16	7.612377726182774E-5	TGTGCCACCTGGGACGGTTTTAGGGATAAGAAACTCTTT	CATWDGFRDKKLF	TRGV5	.	TRGJ1	14	-1	-1	25
16	7.612377726182774E-5	TGTGCCACCTGGGACACGAATTATTATAAGAAACTCTTT	CATWDTNYYKKLF	TRGV8	.	TRGJ1	13	-1	-1	16
16	7.612377726182774E-5	TGTGCCTGCTGGATGTATTATTATAAGAAACTCTTT	CACWMYYYKKLF	TRGV11	.	TRGJ1	13	-1	-1	16
16	7.612377726182774E-5	TGTGCCACCTGTCCCTGGGATTATAAGAAACTCTTT	CATCPWDYKKLF	TRGV4	.	TRGJ1	10	-1	-1	19
16	7.612377726182774E-5	TGTGCCACCTGGGATGGGCCCAATAAGAAACTCTTT	CATWDGPNKKLF	TRGV4	.	TRGJ1	21	-1	-1	22
16	7.612377726182774E-5	TGTGCCACCTGGGATGGGCAGTGTAAGAAACTCTTT	CATWDGQCKKLF	TRGV4	.	TRGJ1	18	-1	-1	23
16	7.612377726182774E-5	TGTGCCACCTGGGATAGGCATTATAAGAAACTCTTT	CATWDRHYKKLF	TRGV8	.	TRGJ1	18	-1	-1	19
16	7.612377726182774E-5	TGTGCCACCTGGGACGGGCCTTATAAGAAACTCTTT	CATWDGPYKKLF	TRGV2	.	TRGJ1	19	-1	-1	20
16	7.612377726182774E-5	TGTGCCACCTGGGACGGGCCCTATAAGAAACTCTTT	CATWDGPYKKLF	TRGV2	.	TRGJ1	20	-1	-1	21
16	7.612377726182774E-5	TGTGCCACCTGGGACACCCATTATAAGAAACTCTTT	CATWDTHYKKLF	TRGV5	.	TRGJ1	15	-1	-1	19
16	7.612377726182774E-5	TGTGCCACCTGGGACAGGCCCCATAAGAAACTCTTT	CATWDRPHKKLF	TRGV3	.	TRGJ1	19	-1	-1	22
16	7.612377726182774E-5	TGTGCCTTGGAGACTGGTTGGTTCAAGATATTT	CALETGWFKIF	TRGV9	.	TRGJP1	8	-1	-1	12
16	7.612377726182774E-5	TGTGCCTGCTGGTTCTATTATAAGAAACTCTTT	CACWFYYKKLF	TRGV11	.	TRGJ1	11	-1	-1	15
16	7.612377726182774E-5	TGTGCCACCTGGGTCAAGGATAAGAAACTCTTT	CATWVKDKKLF	TRGV4	.	TRGJ1	12	-1	-1	19
16	7.612377726182774E-5	TGTGCCACCTGGGATGTTGGCGAGAAACTCTTT	CATWDVGEKLF	TRGV4	.	TRGJ1	15	-1	-1	22
16	7.612377726182774E-5	TGTGCCACCTGGGATGTTGGGAAGAAACTCTTT	CATWDVGKKLF	TRGV4	.	TRGJ1	15	-1	-1	21
16	7.612377726182774E-5	TGTGCCACCTGGGATGGCGATAAGAAACTCTTT	CATWDGDKKLF	TRGV4	.	TRGJ1	16	-1	-1	19
16	7.612377726182774E-5	TGTGCCACCTGGGATGGGCCGGCGAAACTCTTT	CATWDGPAKLF	TRGV4	.	TRGJ1	19	-1	-1	23
16	7.612377726182774E-5	TGTGCCACCTGGGATGGGCCGATGAAACTCTTT	CATWDGPMKLF	TRGV4	.	TRGJ1	22	-1	-1	23
16	7.612377726182774E-5	TGTGCCACCTGGGATAAAAGGGAGAAACTCTTT	CATWDKREKLF	TRGV8	.	TRGJ1	15	-1	-1	22
16	7.612377726182774E-5	TGTGCCACCTGGGACGGGCCCGGGAAACTCTTT	CATWDGPGKLF	TRGV2	.	TRGJ1	21	-1	-1	23
16	7.612377726182774E-5	TGTGCCACCTGGGACGGGCGGAGGAAACTCTTT	CATWDGRRKLF	TRGV2	.	TRGJ1	18	-1	-1	23
16	7.612377726182774E-5	TGTGCCACCTGGGACAGCCGGGGGTTACTCTTT	CATWDSRGLLF	TRGV7	.	TRGJ1	16	-1	-1	26
16	7.612377726182774E-5	TGTGCCACCCCAGGGTGTTATAAGAAACTCTTT	CATPGCYKKLF	TRGV4	.	TRGJ1	8	-1	-1	17
16	7.612377726182774E-5	TGTGCCACCTCTTCACCCCCTTGGCTCTTT	CATSSPPWLF	TRGV4	.	TRGJ1	9	-1	-1	24
16	7.612377726182774E-5	TGTGCCACCTGCGCTTCTAAGAAACTCTTT	CATCASKKLF	TRGV4	.	TRGJ1	10	-1	-1	14
16	7.612377726182774E-5	TGTGCCACCTGGGCCTATAAGAAACTCTTT	CATWAYKKLF	TRGV4	.	TRGJ1	12	-1	-1	15
16	7.612377726182774E-5	TGTGCCACCTGGGATTATAAGAAACTCTTT	CATWDYKKLF	TRGV4	.	TRGJ1	14	-1	-1	13
16	7.612377726182774E-5	TGTGCCACCTGGGATGGTAAGAAACTCTTT	CATWDGKKLF	TRGV4	.	TRGJ1	16	-1	-1	17
16	7.612377726182774E-5	TGTGCCACCTGGGATAAGGAGAAACTCTTT	CATWDKEKLF	TRGV8	.	TRGJ1	15	-1	-1	19
16	7.612377726182774E-5	TGTGCCACCTGGGACGGGTTAAAACTCTTT	CATWDGLKLF	TRGV2	.	TRGJ1	17	-1	-1	21
16	7.612377726182774E-5	TGTGCCACCTGGGACGATAAGAAACTCTTT	CATWDDKKLF	TRGV2	.	TRGJ1	15	-1	-1	16
16	7.612377726182774E-5	TGTGCCACCCCAAGCTATAAGAAACTCTTT	CATPSYKKLF	TRGV4	.	TRGJ1	8	-1	-1	15
16	7.612377726182774E-5	TGTGCCACGCAGGACAAGAAACTCTTT	CATQDKKLF	TRGV4	.	TRGJ1	7	-1	-1	15
16	7.612377726182774E-5	TGTGCGACCCCTCTTAGGAAACTCTTT	CATPLRKLF	TRGV4	.	TRGJ1	8	-1	-1	14
16	7.612377726182774E-5	TGTCCCTCGGGGAAACTCTTT	CPSGKLF	TRGV7	.	TRGJ1	5	-1	-1	11
16	7.612377726182774E-5	TGTCTTCTCTTT	CLLF	TRGV4	.	TRGJ1	2	-1	-1	6
15	7.13660411829635E-5	TGTGCTGCGTGGGATTATTTCGGGCGGGCCTATACCACTGGTTGGTTCAAGATATTT	CAAWDYFGRAYTTGWFKIF	TRGV10	.	TRGJP1	16	-1	-1	30
15	7.13660411829635E-5	TGTGCCACCTGGGACGGGCATGCGGGATATTATAAGAAACTCTTT	CATWDGHAGYYKKLF	TRGV2	.	TRGJ1	18	-1	-1	27
15	7.13660411829635E-5	TGTGCCTGCTGGATTATTTGGGGGGATTATAAGAAACTCTTT	CACWIIWGDYKKLF	TRGV11	.	TRGJ1	15	-1	-1	25
15	7.13660411829635E-5	TGTGCCTGCTGGATAGGGTATCCTTATTATAAGAAACTCTTT	CACWIGYPYYKKLF	TRGV11	.	TRGJ1	16	-1	-1	23
15	7.13660411829635E-5	TGTGCCACCTGGGCTGCTCGGATTTATTATAAGAAACTCTTT	CATWAARIYYKKLF	TRGV4	.	TRGJ1	15	-1	-1	20
15	7.13660411829635E-5	TGTGCCACCTGGGATGGGTCTAGAGATTATAAGAAACTCTTT	CATWDGSRDYKKLF	TRGV4	.	TRGJ1	17	-1	-1	25
15	7.13660411829635E-5	TGTGCCACCTGGGATGGACCCACTTATTATAAGAAACTCTTT	CATWDGPTYYKKLF	TRGV4	.	TRGJ1	21	-1	-1	23
15	7.13660411829635E-5	TGTGCCACCTGGGACGGCCCCCTTTATTATAAGAAACTCTTT	CATWDGPLYYKKLF	TRGV2	.	TRGJ1	20	-1	-1	23
15	7.13660411829635E-5	TGTGCCACCTGGGACGGGCCCCCTTATTATAAGAAACTCTTT	CATWDGPPYYKKLF	TRGV2	.	TRGJ1	20	-1	-1	23
15	7.13660411829635E-5	TGTGCCACCTGGGACGGGCCCCCTCGGATCGAGAAACTCTTT	CATWDGPPRIEKLF	TRGV2	.	TRGJ1	20	-1	-1	31
15	7.13660411829635E-5	TGTGCCACCTGGGACAGCCCATCCTGCCAGGAGAAACTCTTT	CATWDSPSCQEKLF	TRGV3	.	TRGJ1	19	-1	-1	31
15	7.13660411829635E-5	TGTGCCACCTGGGACAGGCCGCCCTATTATAAGAAACTCTTT	CATWDRPPYYKKLF	TRGV5	.	TRGJ1	19	-1	-1	24
15	7.13660411829635E-5	TGTGCCACCTGGGCTGCGAATTATTATAAGAAACTCTTT	CATWAANYYKKLF	TRGV4	.	TRGJ1	15	-1	-1	16
15	7.13660411829635E-5	TGTGCCACCTGGGGGCTAGTGATGAATAAGAAACTCTTT	CATWGLVMNKKLF	TRGV4	.	TRGJ1	12	-1	-1	25
15	7.13660411829635E-5	TGTGCCACCTGGGATTGCCCCCCTTCGGAGAAACTCTTT	CATWDCPPSEKLF	TRGV4	.	TRGJ1	20	-1	-1	28
15	7.13660411829635E-5	TGTGCCACCTGGGATCAGAATTATTATAAGAAACTCTTT	CATWDQNYYKKLF	TRGV8	.	TRGJ1	14	-1	-1	17
15	7.13660411829635E-5	TGTGCCACCTGGGATGGGCCGCCTTATAAGAAACTCTTT	CATWDGPPYKKLF	TRGV4	.	TRGJ1	19	-1	-1	23
15	7.13660411829635E-5	TGTGCCACCTGGGATGGGCGTAGGTATAAGAAACTCTTT	CATWDGRRYKKLF	TRGV4	.	TRGJ1	18	-1	-1	24
15	7.13660411829635E-5	TGTGCCACCTGGGACGGGCTACGGTATAAGAAACTCTTT	CATWDGLRYKKLF	TRGV2	.	TRGJ1	18	-1	-1	24
15	7.13660411829635E-5	TGTGCCACCTGGGACGGGCCTTGGAGTAAGAAACTCTTT	CATWDGPWSKKLF	TRGV2	.	TRGJ1	19	-1	-1	26
15	7.13660411829635E-5	TGTGCCACCTGGGACGGGCCTTATTATAAGAAACTCTTT	CATWDGPYYKKLF	TRGV2	.	TRGJ1	19	-1	-1	20
15	7.13660411829635E-5	TGTGCCACCTGGGACGGGCGGCATTATAAGAAACTCTTT	CATWDGRHYKKLF	TRGV2	.	TRGJ1	18	-1	-1	22
15	7.13660411829635E-5	TGTGCCACCTGGGACACCTTGGACTATAAGAAACTCTTT	CATWDTLDYKKLF	TRGV2	.	TRGJ1	14	-1	-1	24
15	7.13660411829635E-5	TGTGCCACCTGGGACAGGCGGTATTATAAGAAACTCTTT	CATWDRRYYKKLF	TRGV3	.	TRGJ1	18	-1	-1	21
15	7.13660411829635E-5	TGTGCCACCTGGGACAGGCGGGGGAGTAAGAAACTCTTT	CATWDRRGSKKLF	TRGV5	.	TRGJ1	18	-1	-1	26
15	7.13660411829635E-5	TGTGCCACCTGGGACAAGAATTATTATAAGAAACTCTTT	CATWDKNYYKKLF	TRGV3	.	TRGJ1	15	-1	-1	17
15	7.13660411829635E-5	TGTGCCACCTGGGAACTGGGGTATTATAAGAAACTCTTT	CATWELGYYKKLF	TRGV4	.	TRGJ1	13	-1	-1	21
15	7.13660411829635E-5	TGTGCCACCTCGAACCGGGAATATAAGAAACTCTTT	CATSNREYKKLF	TRGV2	.	TRGJ1	9	-1	-1	21
15	7.13660411829635E-5	TGTGCCACCTGGCCCCGTGCTCATAAGAAACTCTTT	CATWPRAHKKLF	TRGV4	.	TRGJ1	11	-1	-1	22
15	7.13660411829635E-5	TGTGCCACCTGGGGTGGATATTATAAGAAACTCTTT	CATWGGYYKKLF	TRGV4	.	TRGJ1	16	-1	-1	18
15	7.13660411829635E-5	TGTGCCACCTGGGGCGGTGAATATAAGAAACTCTTT	CATWGGEYKKLF	TRGV2	.	TRGJ1	16	-1	-1	21
15	7.13660411829635E-5	TGTGCCACCTGGGACGGGCCCCTGGGGAAACTCTTT	CATWDGPLGKLF	TRGV2	.	TRGJ1	20	-1	-1	26
15	7.13660411829635E-5	TGTGCCACCTGGGACGGGCGTGGAAAGAAACTCTTT	CATWDGRGKKLF	TRGV2	.	TRGJ1	18	-1	-1	24
15	7.13660411829635E-5	TGTGCCACCTGGGACACCGGGGGTAAGAAACTCTTT	CATWDTGGKKLF	TRGV2	.	TRGJ1	14	-1	-1	23
15	7.13660411829635E-5	TGTGCCACCTGGGACAGGGAGGGGAAGAAACTCTTT	CATWDREGKKLF	TRGV3	.	TRGJ1	17	-1	-1	24
15	7.13660411829635E-5	TGTGCCACCTGGGACCGGGGGGAGAAACTCTTT	CATWDRGEKLF	TRGV2	.	TRGJ1	18	-1	-1	22
15	7.13660411829635E-5	TGTGCCACCTGGGACAGGATGGGGAAACTCTTT	CATWDRMGKLF	TRGV3	.	TRGJ1	17	-1	-1	23
15	7.13660411829635E-5	TGTGCCCCCATGTATTATAAGAAACTCTTT	CAPMYYKKLF	TRGV4	.	TRGJ1	8	-1	-1	12
15	7.13660411829635E-5	TGTGCCACCTGGCCACACAAGAAACTCTTT	CATWPHKKLF	TRGV5	.	TRGJ1	11	-1	-1	18
15	7.13660411829635E-5	TGTGCCACCTGGGACTATAAGAAACTCTTT	CATWDYKKLF	TRGV8	.	TRGJ1	13	-1	-1	15
15	7.13660411829635E-5	TGTGCCACCGCAACTTATAGGAAACTCTTT	CATATYRKLF	TRGV8	.	TRGJ1	8	-1	-1	14
15	7.13660411829635E-5	TGTGCCACCATTCGTTATAAGAAACTCTTT	CATIRYKKLF	TRGV8	.	TRGJ1	8	-1	-1	14
15	7.13660411829635E-5	TGTGCCACCTGGGAGGGGAAACTCTTT	CATWEGKLF	TRGV2	.	TRGJ1	17	-1	-1	17
15	7.13660411829635E-5	TGTGCCACCTGGGAAGACGGACTCTTT	CATWEDGLF	TRGV4	.	TRGJ1	13	-1	-1	20
15	7.13660411829635E-5	TGTGCTGCGTGGGATATACTCTTT	CAAWDILF	TRGV10	.	TRGJ1	18	-1	-1	17
15	7.13660411829635E-5	TGTGCCACCTGGGTATCACTCTTT	CATWVSLF	TRGV4	.	TRGJ1	12	-1	-1	17
14	6.660830510409926E-5	TGTGCCACCTGGGATGGCCCTGTGTCGAATTATTATAAGAAACTCTTT	CATWDGPVSNYYKKLF	TRGV4	.	TRGJ1	19	-1	-1	24
14	6.660830510409926E-5	TGTGCTGCGTGGGATTCCAAAACCACTGGTTGGTTCAAGATATTT	CAAWDSKTTGWFKIF	TRGV10	.	TRGJP1	15	-1	-1	21
14	6.660830510409926E-5	TGTGCCTGCTGGATTAGGCACGTAAAAGTCAGGAAGAAACTCTTT	CACWIRHVKVRKKLF	TRGV11	.	TRGJ1	22	-1	-1	33
14	6.660830510409926E-5	TGTGCCACCTGGGATCGGCAGGGGAATTTGGATAAGAAACTCTTT	CATWDRQGNLDKKLF	TRGV4	.	TRGJ1	18	-1	-1	31
14	6.660830510409926E-5	TGTGCCACCTGGGACCGCGGACGCTTGTATTATAAGAAACTCTTT	CATWDRGRLYYKKLF	TRGV3	.	TRGJ1	14	-1	-1	27
14	6.660830510409926E-5	TGTGCCTTGTGGGAGGTGCGACCCGGATATAAGAAACTCTTT	CALWEVRPGYKKLF	TRGV9	.	TRGJ1	22	-1	-1	27
14	6.660830510409926E-5	TGTGCCTGCTGGATTAGACCTGGAAGGTATAAGAAACTCTTT	CACWIRPGRYKKLF	TRGV11	.	TRGJ1	16	-1	-1	27
14	6.660830510409926E-5	TGTGCCACCTGGGGTCCCCCCCGGTATTATAAGAAACTCTTT	CATWGPPRYYKKLF	TRGV4	.	TRGJ1	12	-1	-1	24
14	6.660830510409926E-5	TGTGCCACCTGGGATGCCACCCCTTATTATAAGAAACTCTTT	CATWDATPYYKKLF	TRGV4	.	TRGJ1	15	-1	-1	23
14	6.660830510409926E-5	TGTGCCACCTGGGATGGCCCGTCGGGATGTAAGAAACTCTTT	CATWDGPSGCKKLF	TRGV4	.	TRGJ1	22	-1	-1	29
14	6.660830510409926E-5	TGTGCCACCTGGGATGGAAGCGGCTATTATAAGAAACTCTTT	CATWDGSGYYKKLF	TRGV4	.	TRGJ1	16	-1	-1	24
14	6.660830510409926E-5	TGTGCCACCTGGGATACATCGAATTATTATAAGAAACTCTTT	CATWDTSNYYKKLF	TRGV4	.	TRGJ1	14	-1	-1	18
14	6.660830510409926E-5	TGTGCCACCTGGGACGTCCCGAATTATTATAAGAAACTCTTT	CATWDVPNYYKKLF	TRGV2	.	TRGJ1	15	-1	-1	19
14	6.660830510409926E-5	TGTGCCACCTGGGACGGGCCCCTATGCTATAAGAAACTCTTT	CATWDGPLCYKKLF	TRGV2	.	TRGJ1	20	-1	-1	27
14	6.660830510409926E-5	TGTGCCACCTGGGATCCCCAGTCTTATAAGAAACTCTTT	CATWDPQSYKKLF	TRGV4	.	TRGJ1	14	-1	-1	23
14	6.660830510409926E-5	TGTGCCACCTGGGATGGGCCCGGGTATAAGAAACTCTTT	CATWDGPGYKKLF	TRGV4	.	TRGJ1	20	-1	-1	24
14	6.660830510409926E-5	TGTGCCACCTGGGACTTACTTGGTTATAAGAAACTCTTT	CATWDLLGYKKLF	TRGV2	.	TRGJ1	14	-1	-1	23
14	6.660830510409926E-5	TGTGCCACCTGGGACGGCGTTGGTTATAAGAAACTCTTT	CATWDGVGYKKLF	TRGV2	.	TRGJ1	16	-1	-1	23
14	6.660830510409926E-5	TGTGCCACCTGGGACGGGCGTCATTATAAGAAACTCTTT	CATWDGRHYKKLF	TRGV2	.	TRGJ1	18	-1	-1	22
14	6.660830510409926E-5	TGTGCCACCTGGGACAGGTCAGATTATAAGAAACTCTTT	CATWDRSDYKKLF	TRGV3	.	TRGJ1	17	-1	-1	22
14	6.660830510409926E-5	TGTGCCACCTGGGACAGGCTACCCAATAAGAAACTCTTT	CATWDRLPNKKLF	TRGV5	.	TRGJ1	18	-1	-1	25
14	6.660830510409926E-5	TGTGCCTGCCCGAGATCCCCTAATAAGAAACTCTTT	CACPRSPNKKLF	TRGV11	.	TRGJ1	8	-1	-1	22
14	6.660830510409926E-5	TGTGCCACCTGTACGAATTATTATAAGAAACTCTTT	CATCTNYYKKLF	TRGV4	.	TRGJ1	10	-1	-1	13
14	6.660830510409926E-5	TGTGCCACCTGGGATGGGGGTTATAAGAAACTCTTT	CATWDGGYKKLF	TRGV4	.	TRGJ1	17	-1	-1	20
14	6.660830510409926E-5	TGTGCCACCTGGGATGATAGTTATAAGAAACTCTTT	CATWDDSYKKLF	TRGV4	.	TRGJ1	15	-1	-1	20
14	6.660830510409926E-5	TGTGCCACCTGGGATAAGTATTATAAGAAACTCTTT	CATWDKYYKKLF	TRGV8	.	TRGJ1	15	-1	-1	15
14	6.660830510409926E-5	TGTGCCACCTGGGACAGCCCCCTGGAGAAACTCTTT	CATWDSPLEKLF	TRGV3	.	TRGJ1	19	-1	-1	25
14	6.660830510409926E-5	TGTGCCACCTGGGACAGGCGATCTAAGAAACTCTTT	CATWDRRSKKLF	TRGV3	.	TRGJ1	18	-1	-1	23
14	6.660830510409926E-5	TGTGCCACCTGGGAGAGAGAGAATAAGAAACTCTTT	CATWERENKKLF	TRGV4	.	TRGJ1	13	-1	-1	22
14	6.660830510409926E-5	TGTGCCACCCTGGGGTCTTATTATAAGAAACTCTTT	CATLGSYYKKLF	TRGV4	.	TRGJ1	13	-1	-1	17
14	6.660830510409926E-5	TGTGCCTTGTGGGAGGGCACTTGTCCGCTCTTT	CALWEGTCPLF	TRGV9	.	TRGJ1	19	-1	-1	27
14	6.660830510409926E-5	TGTGCCTGCTGGAAATATTATAAGAAACTCTTT	CACWKYYKKLF	TRGV11	.	TRGJ1	12	-1	-1	11
14	6.660830510409926E-5	TGTGCCACCTGGGTTTACTATAAGAAACTCTTT	CATWVYYKKLF	TRGV8	.	TRGJ1	12	-1	-1	14
14	6.660830510409926E-5	TGTGCCACCTGGGTCCAGACTAAGAAACTCTTT	CATWVQTKKLF	TRGV4	.	TRGJ1	12	-1	-1	20
14	6.660830510409926E-5	TGTGCCACCTGGGATGATTATAAGAAACTCTTT	CATWDDYKKLF	TRGV3	.	TRGJ1	13	-1	-1	13
14	6.660830510409926E-5	TGTGCCACCTGGGATAGGGGTAAGAAACTCTTT	CATWDRGKKLF	TRGV4	.	TRGJ1	18	-1	-1	20
14	6.660830510409926E-5	TGTGCCACCTGGGACTATTATAAGAAACTCTTT	CATWDYYKKLF	TRGV5	.	TRGJ1	14	-1	-1	15
14	6.660830510409926E-5	TGTGCCACCTGGGACGGGTTAAAGAAACTCTTT	CATWDGLKKLF	TRGV2	.	TRGJ1	17	-1	-1	18
14	6.660830510409926E-5	TGTGCCACCTGGGACGGGCGGGGGAAACTCTTT	CATWDGRGKLF	TRGV2	.	TRGJ1	18	-1	-1	23
14	6.660830510409926E-5	TGTGCCACCTGGGACGGGAATAAGAAACTCTTT	CATWDGNKKLF	TRGV5	.	TRGJ1	17	-1	-1	19
14	6.660830510409926E-5	TGTGCCACCTGGGACAGGCTTAGGAAACTCTTT	CATWDRLRKLF	TRGV3	.	TRGJ1	18	-1	-1	20
14	6.660830510409926E-5	TGTGCCACCCCAGGTTATTATAAGAAACTCTTT	CATPGYYKKLF	TRGV4	.	TRGJ1	8	-1	-1	14
14	6.660830510409926E-5	TGTGCCACCTGGCGACCCGGGAAACTCTTT	CATWRPGKLF	TRGV8	.	TRGJ1	11	-1	-1	20
14	6.660830510409926E-5	TGTGCCACCTGGGACGGTAAGAAACTCTTT	CATWDGKKLF	TRGV2	.	TRGJ1	16	-1	-1	17
14	6.660830510409926E-5	TGTGCCACCTGGGACGGCCGAAAACTCTTT	CATWDGRKLF	TRGV2	.	TRGJ1	16	-1	-1	21
14	6.660830510409926E-5	TGTGCCACCTGGGACGGGAAGAAACTCTTT	CATWDGKKLF	TRGV2	.	TRGJ1	17	-1	-1	18
14	6.660830510409926E-5	TGTGCCACCGGGACCCAAGTAGAACTCTTT	CATGTQVELF	TRGV4	.	TRGJ1	12	-1	-1	22
14	6.660830510409926E-5	TGTGCCACCTGGGAAAAGAAACTCTTT	CATWEKKLF	TRGV2	.	TRGJ1	13	-1	-1	15
14	6.660830510409926E-5	TGTGCCACCCATTCGGGGAAACTCTTT	CATHSGKLF	TRGV8	.	TRGJ1	8	-1	-1	17
14	6.660830510409926E-5	TGTGCCACCGCCGGTAAGAAACTCTTT	CATAGKKLF	TRGV2	.	TRGJ2	8	-1	-1	14
14	6.660830510409926E-5	TGTGCCACGTACTATAAGAAACTCTTT	CATYYKKLF	TRGV8	.	TRGJ1	7	-1	-1	9
14	6.660830510409926E-5	TGTGCCACCTGCAAGAAACTCTTT	CATCKKLF	TRGV4	.	TRGJ1	10	-1	-1	12
14	6.660830510409926E-5	TGTGCCACCTGGGACATGCTCTTT	CATWDMLF	TRGV4	.	TRGJ1	13	-1	-1	18
14	6.660830510409926E-5	TGTGCCACCATGATATCACTCTTT	CATMISLF	TRGV4	.	TRGJ1	8	-1	-1	17
14	6.660830510409926E-5	TTTGATTATAAGAAACTCTTT	FDYKKLF	TRGV8	.	TRGJ1	3	-1	-1	4
14	6.660830510409926E-5	TGTGCCACCTGGCAACTCTTT	CATWQLF	TRGV4	.	TRGJ1	11	-1	-1	13
14	6.660830510409926E-5	TTTAAGAAACTCTTT	FKKLF	TRGV8	.	TRGJ1	0	-1	-1	2
13	6.185056902523504E-5	TGTGCTGCGTGGGATTGCCATGGCCCGCAGGCCCCCAATACCACTGGTTGGTTCAAGATATTT	CAAWDCHGPQAPNTTGWFKIF	TRGV10	.	TRGJP1	15	-1	-1	37
13	6.185056902523504E-5	TGTGCCACCTGGGATGGGCCAAGGGAACTGAATTATTATAAGAAACTCTTT	CATWDGPRELNYYKKLF	TRGV4	.	TRGJ1	19	-1	-1	29
13	6.185056902523504E-5	TGTGCCTTGTGGGAGGTGATGGAGTTGGGCAAAAAAATCGAGGTATTT	CALWEVMELGKKIEVF	TRGV9	.	TRGJP	17	-1	-1	21
13	6.185056902523504E-5	TGTGCCACCTGGGACGGCATAAGGTGGATTTATAAGAAACTCTTT	CATWDGIRWIYKKLF	TRGV2	.	TRGJ1	16	-1	-1	29
13	6.185056902523504E-5	TGTGCCACCTGGGACAGGGGGGGGGACTATTATAAGAAACTCTTT	CATWDRGGDYYKKLF	TRGV3	.	TRGJ1	17	-1	-1	27
13	6.185056902523504E-5	TGTGCCACCTGGGATCCCCTTCGCCTCCCTCGGAAACTCTTT	CATWDPLRLPRKLF	TRGV4	.	TRGJ1	14	-1	-1	32
13	6.185056902523504E-5	TGTGCCACCTGGGATGGGCGCCATTATTATAAGAAACTCTTT	CATWDGRHYYKKLF	TRGV4	.	TRGJ1	23	-1	-1	22
13	6.185056902523504E-5	TGTGCCACCTGGGATGGGCATAATTATTATAAGAAACTCTTT	CATWDGHNYYKKLF	TRGV4	.	TRGJ1	18	-1	-1	21
13	6.185056902523504E-5	TGTGCCACCTGGGACGGGCCACAGTTGTATAAGAAACTCTTT	CATWDGPQLYKKLF	TRGV2	.	TRGJ1	19	-1	-1	27
13	6.185056902523504E-5	TGTGCCACCTGGGACGGGCCAGATTATTATAAGAAACTCTTT	CATWDGPDYYKKLF	TRGV2	.	TRGJ1	19	-1	-1	22
13	6.185056902523504E-5	TGTGCCACCTGGGACGGGCGGTTATTTGATAAGAAACTCTTT	CATWDGRLFDKKLF	TRGV2	.	TRGJ1	18	-1	-1	21
13	6.185056902523504E-5	TGTGCCACCTGGGACAGTGCGAATTATTATAAGAAACTCTTT	CATWDSANYYKKLF	TRGV5	.	TRGJ1	16	-1	-1	19
13	6.185056902523504E-5	TGTGCCACCTGGGACAGGCCTAGATATTATAAGAAACTCTTT	CATWDRPRYYKKLF	TRGV3	.	TRGJ1	20	-1	-1	24
13	6.185056902523504E-5	TGTGCCACCTGGGCCACCCCGCCCGAGAAGAAACTCTTT	CATWATPPEKKLF	TRGV3	.	TRGJ1	15	-1	-1	27
13	6.185056902523504E-5	TGTGCCACCTGGGCGCTGACTTATTATAAGAAACTCTTT	CATWALTYYKKLF	TRGV4	.	TRGJ1	12	-1	-1	17
13	6.185056902523504E-5	TGTGCCACCTGGGATCCGAATTATTATAAGAAACTCTTT	CATWDPNYYKKLF	TRGV4	.	TRGJ1	14	-1	-1	13
13	6.185056902523504E-5	TGTGCCACCTGGGATGGGCTTAGATATAAGAAACTCTTT	CATWDGLRYKKLF	TRGV4	.	TRGJ1	18	-1	-1	24
13	6.185056902523504E-5	TGTGCCACCTGGGATGGGAGCTATTATAAGAAACTCTTT	CATWDGSYYKKLF	TRGV4	.	TRGJ1	17	-1	-1	21
13	6.185056902523504E-5	TGTGCCACCTGGGATGGAGCTCATTATAAGAAACTCTTT	CATWDGAHYKKLF	TRGV4	.	TRGJ2	23	-1	-1	22
13	6.185056902523504E-5	TGTGCCACCTGGGATAGCCGTTATTATAAGAAACTCTTT	CATWDSRYYKKLF	TRGV8	.	TRGJ1	16	-1	-1	20
13	6.185056902523504E-5	TGTGCCACCTGGGACTTGAATTATTATAAGAAACTCTTT	CATWDLNYYKKLF	TRGV3	.	TRGJ1	14	-1	-1	17
13	6.185056902523504E-5	TGTGCCACCTGGGACCGGCGCGGTGTTGGGAAACTCTTT	CATWDRRGVGKLF	TRGV3	.	TRGJ1	18	-1	-1	29
13	6.185056902523504E-5	TGTGCCACCTGGGACGCAAATTATTATAAGAAACTCTTT	CATWDANYYKKLF	TRGV2	.	TRGJ1	15	-1	-1	18
13	6.185056902523504E-5	TGTGCCACCTGGGACGGCCCTTATTATAAGAAACTCTTT	CATWDGPYYKKLF	TRGV2	.	TRGJ1	19	-1	-1	20
13	6.185056902523504E-5	TGTGCCACCTGGGACGGGCCTAGGTATAAGAAACTCTTT	CATWDGPRYKKLF	TRGV2	.	TRGJ1	19	-1	-1	24
13	6.185056902523504E-5	TGTGCCACCTGGGACGGGCGCGGTTATAAGAAACTCTTT	CATWDGRGYKKLF	TRGV2	.	TRGJ1	21	-1	-1	23
13	6.185056902523504E-5	TGTGCCACCTGGGACAGGAGTTATTATAAGAAACTCTTT	CATWDRSYYKKLF	TRGV3	.	TRGJ1	17	-1	-1	17
13	6.185056902523504E-5	TGTGCCTTGTGGCCAAGCCCTTATAAGAAACTCTTT	CALWPSPYKKLF	TRGV9	.	TRGJ1	11	-1	-1	20
13	6.185056902523504E-5	TGTGCCACCTGGGTCTTCGGGGCTAGGAAACTCTTT	CATWVFGARKLF	TRGV8	.	TRGJ1	12	-1	-1	23
13	6.185056902523504E-5	TGTGCCACCTGGGTCTCGGCTTATAAGAAACTCTTT	CATWVSAYKKLF	TRGV4	.	TRGJ1	12	-1	-1	20
13	6.185056902523504E-5	TGTGCCACCTGGGTCTGGGATTATAAGAAACTCTTT	CATWVWDYKKLF	TRGV8	.	TRGJ1	12	-1	-1	19
13	6.185056902523504E-5	TGTGCCACCTGGGGCGGCTATTATAAGAAACTCTTT	CATWGGYYKKLF	TRGV2	.	TRGJ1	16	-1	-1	18
13	6.185056902523504E-5	TGTGCCACCTGGGATGGTGGGTATAAGAAACTCTTT	CATWDGGYKKLF	TRGV4	.	TRGJ1	16	-1	-1	21
13	6.185056902523504E-5	TGTGCCACCTGGGATGGGCCGGATCGGAAACTCTTT	CATWDGPDRKLF	TRGV4	.	TRGJ1	19	-1	-1	26
13	6.185056902523504E-5	TGTGCCACCTGGGATACCCGGCGGGGGAAACTCTTT	CATWDTRRGKLF	TRGV8	.	TRGJ1	15	-1	-1	26
13	6.185056902523504E-5	TGTGCCACCTGGGACGGGCTTTATAAGAAACTCTTT	CATWDGLYKKLF	TRGV2	.	TRGJ1	18	-1	-1	20
13	6.185056902523504E-5	TGTGCCACCTGGGACGGGCAAGTGGAGAAACTCTTT	CATWDGQVEKLF	TRGV2	.	TRGJ1	18	-1	-1	25
13	6.185056902523504E-5	TGTGCCACCTGGGACACGGGTTATAAGAAACTCTTT	CATWDTGYKKLF	TRGV3	.	TRGJ1	15	-1	-1	20
13	6.185056902523504E-5	TGTGCCACCTGGGACAGGCGCGAGAAGAAACTCTTT	CATWDRREKKLF	TRGV3	.	TRGJ1	18	-1	-1	24
13	6.185056902523504E-5	TGTGCCACCTGGGAGTGCTATTATAAGAAACTCTTT	CATWECYYKKLF	TRGV2	.	TRGJ1	13	-1	-1	18
13	6.185056902523504E-5	TGTGCCACCTGGATGAATTATTATAAGAAACTCTTT	CATWMNYYKKLF	TRGV2	.	TRGJ1	11	-1	-1	14
13	6.185056902523504E-5	TGTGCCACCCCAGCTAATTATTATAAGAAACTCTTT	CATPANYYKKLF	TRGV2	.	TRGJ1	8	-1	-1	15
13	6.185056902523504E-5	TGTGCCACCGGGGTGGCTTATTATAAGAAACTCTTT	CATGVAYYKKLF	TRGV8	.	TRGJ1	20	-1	-1	17
13	6.185056902523504E-5	TGTGCCTGCTGGATTCGAGATAAGAAACTCTTT	CACWIRDKKLF	TRGV11	.	TRGJ1	14	-1	-1	19
13	6.185056902523504E-5	TGTGCCACCTGGGGACTGCATAAGAAACTCTTT	CATWGLHKKLF	TRGV3	.	TRGJ1	12	-1	-1	19
13	6.185056902523504E-5	TGTGCCACCTGGGATTACTATAAGAAACTCTTT	CATWDYYKKLF	TRGV4	.	TRGJ1	14	-1	-1	13
13	6.185056902523504E-5	TGTGCCACCTGGGATCTGTGTATGAAACTCTTT	CATWDLCMKLF	TRGV8	.	TRGJ1	14	-1	-1	20
13	6.185056902523504E-5	TGTGCCACCTGGGATCTGTGGAAGAAACTCTTT	CATWDLWKKLF	TRGV8	.	TRGJ1	14	-1	-1	21
13	6.185056902523504E-5	TGTGCCACCTGGGATGGAAATAAGAAACTCTTT	CATWDGNKKLF	TRGV4	.	TRGJ1	16	-1	-1	19
13	6.185056902523504E-5	TGTGCCACCTGGGATAGCGTTAAGAAACTCTTT	CATWDSVKKLF	TRGV8	.	TRGJ1	16	-1	-1	20
13	6.185056902523504E-5	TGTGCCACCTGGGACAGGGGGACGAAACTCTTT	CATWDRGTKLF	TRGV3	.	TRGJ1	17	-1	-1	23
13	6.185056902523504E-5	TGTGCCACCCCCTCAGGGGCGAGGAAACTCTTT	CATPSGARKLF	TRGV3	.	TRGJ1	8	-1	-1	23
13	6.185056902523504E-5	TGTGCCCCGACAATTTATAAGAAACTCTTT	CAPTIYKKLF	TRGV4	.	TRGJ1	5	-1	-1	14
13	6.185056902523504E-5	TGTGCCACTCTTTATTATAAGAAACTCTTT	CATLYYKKLF	TRGV2	.	TRGJ1	7	-1	-1	11
13	6.185056902523504E-5	TGTGCCACCTGGGGGGGGGGGAAACTCTTT	CATWGGGKLF	TRGV4	.	TRGJ1	12	-1	-1	20
13	6.185056902523504E-5	TGTGCCACCTGGGATAAGGATGGGCTCTTT	CATWDKDGLF	TRGV8	.	TRGJ1	15	-1	-1	24
13	6.185056902523504E-5	TGTGCCACCTGGGAGAAAAAGAAACTCTTT	CATWEKKKLF	TRGV2	.	TRGJ1	13	-1	-1	18
13	6.185056902523504E-5	TGTGCCACCTGGATATATAAGAAACTCTTT	CATWIYKKLF	TRGV5	.	TRGJ1	11	-1	-1	15
13	6.185056902523504E-5	TGTGCCACTAAGAAACTCTTT	CATKKLF	TRGV8	.	TRGJ1	7	-1	-1	8
13	6.185056902523504E-5	TGTGCCACCGCTAAACTCTTT	CATAKLF	TRGV4	.	TRGJ1	8	-1	-1	12
13	6.185056902523504E-5	TGTGCCACCCAACTCTTT	CATQLF	TRGV3	.	TRGJ1	8	-1	-1	10
12	5.70928329463708E-5	TGTGCTGCGTGGGACCATATATACCCCGCCACTGGTTGGTTCAAGATATTT	CAAWDHIYPATGWFKIF	TRGV10	.	TRGJP1	13	-1	-1	28
12	5.70928329463708E-5	TGTGCCACCTGGGATGATGGCGAATCTGAGTATAAGAAACTCTTT	CATWDDGESEYKKLF	TRGV4	.	TRGJ1	15	-1	-1	20
12	5.70928329463708E-5	TGTGCCACCTGGGACAGGAACGACGATTATTATAAGAAACTCTTT	CATWDRNDDYYKKLF	TRGV5	.	TRGJ1	17	-1	-1	25
12	5.70928329463708E-5	TGTGCTGCGTACAAGACGTTGGATTATTATAAGAAACTCTTT	CAAYKTLDYYKKLF	TRGV10	.	TRGJ1	9	-1	-1	22
12	5.70928329463708E-5	TGTGCCTGCTGGATTAGTTCGGATTATTATAAGAAACTCTTT	CACWISSDYYKKLF	TRGV11	.	TRGJ1	16	-1	-1	14
12	5.70928329463708E-5	TGTGCCTGCTGGATTAGGCACGCCGATTATAAGAAACTCTTT	CACWIRHADYKKLF	TRGV11	.	TRGJ1	21	-1	-1	25
12	5.70928329463708E-5	TGTGCCTGCTGGAGTAGATCATTTTATTATAAGAAACTCTTT	CACWSRSFYYKKLF	TRGV11	.	TRGJ1	16	-1	-1	23
12	5.70928329463708E-5	TGTGCCACCTGGGATCCTGGGGATTATTATAAGAAACTCTTT	CATWDPGDYYKKLF	TRGV4	.	TRGJ1	14	-1	-1	22
12	5.70928329463708E-5	TGTGCCACCTGGGATGGGTTACGATCCAGAAGGAAACTCTTT	CATWDGLRSRRKLF	TRGV4	.	TRGJ1	17	-1	-1	32
12	5.70928329463708E-5	TGTGCCACCTGGGATAAGTTCTTACCAAGCTTAAAACTCTTT	CATWDKFLPSLKLF	TRGV4	.	TRGJ1	14	-1	-1	33
12	5.70928329463708E-5	TGTGCCACCTGGGACGGCCCTGACTATTATAAGAAACTCTTT	CATWDGPDYYKKLF	TRGV2	.	TRGJ1	19	-1	-1	24
12	5.70928329463708E-5	TGTGCCACCTGGGACGGGCCTCTTTATTATAAGAAACTCTTT	CATWDGPLYYKKLF	TRGV2	.	TRGJ1	19	-1	-1	23
12	5.70928329463708E-5	TGTGCCACCTGGGACGGGCCATTACAATATAAGAAACTCTTT	CATWDGPLQYKKLF	TRGV2	.	TRGJ1	19	-1	-1	27
12	5.70928329463708E-5	TGTGCCACCTGGGACGGGGCCGGCGTGCATAAGAAACTCTTT	CATWDGAGVHKKLF	TRGV2	.	TRGJ1	21	-1	-1	28
12	5.70928329463708E-5	TGTGCCACCTGGGACAGGAGAGGGGGTTATAAGAAACTCTTT	CATWDRRGGYKKLF	TRGV4	.	TRGJ1	13	-1	-1	26
12	5.70928329463708E-5	TGTGCCACCTGGGACAAAAGGGGTTATTATAAGAAACTCTTT	CATWDKRGYYKKLF	TRGV3	.	TRGJ1	15	-1	-1	23
12	5.70928329463708E-5	TGTGCTGCGTGGGATTATTTGGGTTGGTTCAAGATATTT	CAAWDYLGWFKIF	TRGV10	.	TRGJP1	16	-1	-1	21
12	5.70928329463708E-5	TGTGCCGCCCTTGGTCTGAATTATTATAAGAAACTCTTT	CAALGLNYYKKLF	TRGV4	.	TRGJ1	8	-1	-1	17
12	5.70928329463708E-5	TGTGCCACCTGGGCGATCAGTTATTATAAGAAACTCTTT	CATWAISYYKKLF	TRGV4	.	TRGJ1	12	-1	-1	20
12	5.70928329463708E-5	TGTGCCACCTGGGATGGGCCCCATTATAAGAAACTCTTT	CATWDGPHYKKLF	TRGV4	.	TRGJ1	20	-1	-1	22
12	5.70928329463708E-5	TGTGCCACCTGGGATGATGGGTCTTATAAGAAACTCTTT	CATWDDGSYKKLF	TRGV4	.	TRGJ1	15	-1	-1	23
12	5.70928329463708E-5	TGTGCCACCTGGGATAGGCCAGATTATAAGAAACTCTTT	CATWDRPDYKKLF	TRGV8	.	TRGJ1	19	-1	-1	22
12	5.70928329463708E-5	TGTGCCACCTGGGACGGGCTTTCACGTAAGAAACTCTTT	CATWDGLSRKKLF	TRGV2	.	TRGJ1	18	-1	-1	26
12	5.70928329463708E-5	TGTGCCACCTGGGACGGGCCCCCCAATAAGAAACTCTTT	CATWDGPPNKKLF	TRGV2	.	TRGJ1	20	-1	-1	25
12	5.70928329463708E-5	TGTGCCACCTGGGACGGAACAGATTATAAGAAACTCTTT	CATWDGTDYKKLF	TRGV2	.	TRGJ1	16	-1	-1	22
12	5.70928329463708E-5	TGTGCCACCTGGGACAGCCCGTATTATAAGAAACTCTTT	CATWDSPYYKKLF	TRGV7	.	TRGJ1	19	-1	-1	21
12	5.70928329463708E-5	TGTGCCACCTGGGACAGGCTTTCTTATAAGAAACTCTTT	CATWDRLSYKKLF	TRGV3	.	TRGJ1	18	-1	-1	20
12	5.70928329463708E-5	TGTGCCACCTGGGACAGGCCTGGGTATAAGAAACTCTTT	CATWDRPGYKKLF	TRGV3	.	TRGJ1	21	-1	-1	24
12	5.70928329463708E-5	TGTGCTGCGTGGGCCGACCTTTATTGGAAACTCTTT	CAAWADLYWKLF	TRGV10	.	TRGJ1	12	-1	-1	20
12	5.70928329463708E-5	TGTGCTGCGTGGGGAACATATTGTAAGAAACTCTTT	CAAWGTYCKKLF	TRGV10	.	TRGJ1	12	-1	-1	18
12	5.70928329463708E-5	TGTGCCACCTGGCCGAATTATTATAAGAAACTCTTT	CATWPNYYKKLF	TRGV4	.	TRGJ1	11	-1	-1	13
12	5.70928329463708E-5	TGTGCCACCTGGCGAGGGTATTATAAGAAACTCTTT	CATWRGYYKKLF	TRGV4	.	TRGJ1	17	-1	-1	18
12	5.70928329463708E-5	TGTGCCACCTGGGTTCCTTATTATAAGAAACTCTTT	CATWVPYYKKLF	TRGV8	.	TRGJ1	12	-1	-1	17
12	5.70928329463708E-5	TGTGCCACCTGGGATAGCTATTATAAGAAACTCTTT	CATWDSYYKKLF	TRGV8	.	TRGJ1	16	-1	-1	18
12	5.70928329463708E-5	TGTGCCACCTGGGACTGCCTCGGAGGGAAACTCTTT	CATWDCLGGKLF	TRGV5	.	TRGJ1	14	-1	-1	26
12	5.70928329463708E-5	TGTGCCACCTGGGACCTCCACACTAAGAAACTCTTT	CATWDLHTKKLF	TRGV8	.	TRGJ1	13	-1	-1	23
12	5.70928329463708E-5	TGTGCCACCTGGGACCGGCGGAGTAAGAAACTCTTT	CATWDRRSKKLF	TRGV5	.	TRGJ1	18	-1	-1	23
12	5.70928329463708E-5	TGTGCCACCTGGGACGGGCCTAATAAGAAACTCTTT	CATWDGPNKKLF	TRGV2	.	TRGJ1	19	-1	-1	22
12	5.70928329463708E-5	TGTGCCACCTGGGACGGATATTATAAGAAACTCTTT	CATWDGYYKKLF	TRGV2	.	TRGJ1	16	-1	-1	18
12	5.70928329463708E-5	TGTGCCACCTGGGACGGAAATTATAAGAAACTCTTT	CATWDGNYKKLF	TRGV2	.	TRGJ1	16	-1	-1	19
12	5.70928329463708E-5	TGTGCCACCTGGGACACGCCGGGACAGAAACTCTTT	CATWDTPGQKLF	TRGV3	.	TRGJ1	19	-1	-1	25
12	5.70928329463708E-5	TGTGCCACCTGGGACAGGGATTATAAGAAACTCTTT	CATWDRDYKKLF	TRGV5	.	TRGJ1	17	-1	-1	19
12	5.70928329463708E-5	TGTGCCACCTGGGACAGAAATTATAAGAAACTCTTT	CATWDRNYKKLF	TRGV3	.	TRGJ1	16	-1	-1	19
12	5.70928329463708E-5	TGTGCCACCTGGGAGGGGTATTATAAGAAACTCTTT	CATWEGYYKKLF	TRGV4	.	TRGJ1	17	-1	-1	18
12	5.70928329463708E-5	TGTGCCACCTGGGAAGATTATTATAAGAAACTCTTT	CATWEDYYKKLF	TRGV8	.	TRGJ1	13	-1	-1	16
12	5.70928329463708E-5	TGTGCCTGCTGGGATTATTATAAGAAACTCTTT	CACWDYYKKLF	TRGV11	.	TRGJ1	16	-1	-1	13
12	5.70928329463708E-5	TGTGCCCCCTCGTTGATCGGTAAGAAACTCTTT	CAPSLIGKKLF	TRGV4	.	TRGJ1	9	-1	-1	20
12	5.70928329463708E-5	TGTGCCACTACCACGACCGTCGACTCGCTCTTT	CATTTTVDSLF	TRGV4	.	TRGJ1	7	-1	-1	27
12	5.70928329463708E-5	TGTGCCACCTCACCCAGGTGTGAGAAACTCTTT	CATSPRCEKLF	TRGV4	.	TRGJ1	9	-1	-1	22
12	5.70928329463708E-5	TGTGCCACCTGGTCTTATTATAAGAAACTCTTT	CATWSYYKKLF	TRGV2	.	TRGJ1	11	-1	-1	14
12	5.70928329463708E-5	TGTGCCACCTGGGTGGGGTATAAGAAACTCTTT	CATWVGYKKLF	TRGV4	.	TRGJ1	16	-1	-1	18
12	5.70928329463708E-5	TGTGCCACCTGGGCCCCTTGGGGGAAACTCTTT	CATWAPWGKLF	TRGV4	.	TRGJ1	12	-1	-1	23
12	5.70928329463708E-5	TGTGCCACCTGGGATGTTTATAAGAAACTCTTT	CATWDVYKKLF	TRGV8	.	TRGJ1	14	-1	-1	17
12	5.70928329463708E-5	TGTGCCACCTGGGACGCCCATAAGAAACTCTTT	CATWDAHKKLF	TRGV2	.	TRGJ1	15	-1	-1	19
12	5.70928329463708E-5	TGTGCCACCTGGGACGGGCTTAGGAAACTCTTT	CATWDGLRKLF	TRGV2	.	TRGJ1	18	-1	-1	20
12	5.70928329463708E-5	TGTGCCACCTGGGACGGGGGTAAGAAACTCTTT	CATWDGGKKLF	TRGV2	.	TRGJ1	17	-1	-1	20
12	5.70928329463708E-5	TGTGCCACCTGGGACGGGACTTGGAAACTCTTT	CATWDGTWKLF	TRGV2	.	TRGJ1	17	-1	-1	23
12	5.70928329463708E-5	TGTGCCACCTGGGACGGGAGAAAGAAACTCTTT	CATWDGRKKLF	TRGV7	.	TRGJ1	17	-1	-1	21
12	5.70928329463708E-5	TGTGCCACCTGGGACAGGTTTAAGAAACTCTTT	CATWDRFKKLF	TRGV5	.	TRGJ1	17	-1	-1	20
12	5.70928329463708E-5	TGTGCCACCTGGGACAGGCCAGAGAAACTCTTT	CATWDRPEKLF	TRGV3	.	TRGJ1	19	-1	-1	22
12	5.70928329463708E-5	TGTGCCACCTGGACCTATTATAAGAAACTCTTT	CATWTYYKKLF	TRGV4	.	TRGJ1	11	-1	-1	15
12	5.70928329463708E-5	TGTGCCTGGGTTTATTATAAGAAACTCTTT	CAWVYYKKLF	TRGV11	.	TRGJ1	7	-1	-1	11
12	5.70928329463708E-5	TGTGCCACCTGGGATACCGAGAAACTCTTT	CATWDTEKLF	TRGV4	.	TRGJ1	14	-1	-1	19
12	5.70928329463708E-5	TGTGCCACCTGGGATAATAAGAAACTCTTT	CATWDNKKLF	TRGV4	.	TRGJ1	14	-1	-1	13
12	5.70928329463708E-5	TGTGCCACCGGAAAACAAGAGAAACTCTTT	CATGKQEKLF	TRGV4	.	TRGJ1	8	-1	-1	19
12	5.70928329463708E-5	TGTGCTGCGTGGGATTGTGAGCTCTTT	CAAWDCELF	TRGV10	.	TRGJ1	15	-1	-1	21
12	5.70928329463708E-5	TGTGCCACCTCGGTTGAGAAACTCTTT	CATSVEKLF	TRGV8	.	TRGJ1	12	-1	-1	16
12	5.70928329463708E-5	TGTGCCACCTGGTTTAAGAAACTCTTT	CATWFKKLF	TRGV4	.	TRGJ1	11	-1	-1	14
12	5.70928329463708E-5	TGTGCCACCTGGCTTAAGAAACTCTTT	CATWLKKLF	TRGV4	.	TRGJ1	11	-1	-1	14
12	5.70928329463708E-5	TGTGCCACCTGGAGCAAGAAACTCTTT	CATWSKKLF	TRGV2	.	TRGJ1	11	-1	-1	15
12	5.70928329463708E-5	TGTGCCACCCGAGAGTGGAAACTCTTT	CATREWKLF	TRGV4	.	TRGJ1	8	-1	-1	17
12	5.70928329463708E-5	TGTGCCACCGGGGACGGGAAACTCTTT	CATGDGKLF	TRGV8	.	TRGJ1	13	-1	-1	17
12	5.70928329463708E-5	TGTGCCACCGGGGAGAAACTCTTT	CATGEKLF	TRGV8	.	TRGJ1	13	-1	-1	13
12	5.70928329463708E-5	TGTGCCACAACTAAGAAACTCTTT	CATTKKLF	TRGV4	.	TRGJ1	7	-1	-1	11
11	5.233509686750656E-5	TGTGCCACCTGGGACGGGCTACTCAAAGGGGATTATTATAAGAAACTCTTT	CATWDGLLKGDYYKKLF	TRGV2	.	TRGJ1	18	-1	-1	31
11	5.233509686750656E-5	TGTGCCTGCTGGATTAGGCACTTTTGGAATTATTATAAGAAACTCTTT	CACWIRHFWNYYKKLF	TRGV11	.	TRGJ1	20	-1	-1	23
11	5.233509686750656E-5	TGTGCCACCTGGGATTCCCCACCCGATTCGTGGGTTGGGAAACTCTTT	CATWDSPPDSWVGKLF	TRGV2	.	TRGJ1	13	-1	-1	38
11	5.233509686750656E-5	TGTGCCTTGCGGGGGGTCGAGTTGGGCAAAAAAATCAAGGTATTT	CALRGVELGKKIKVF	TRGV9	.	TRGJP	16	-1	-1	18
11	5.233509686750656E-5	TGTGCCTGCTGGATTAGGCACCCCAATAGGTCTAGGAAACTCTTT	CACWIRHPNRSRKLF	TRGV11	.	TRGJ1	20	-1	-1	32
11	5.233509686750656E-5	TGTGCCACCTGGGATGGGTATCGCCTGGGCCGGAAGAAACTCTTT	CATWDGYRLGRKKLF	TRGV4	.	TRGJ1	17	-1	-1	33
11	5.233509686750656E-5	TGTGCCACCTGGGATAGAAGAGGGTGCTATTATAAGAAACTCTTT	CATWDRRGCYYKKLF	TRGV8	.	TRGJ1	16	-1	-1	27
11	5.233509686750656E-5	TGTGCCACCTGGGACGGCCCGAGTAGTGATTGGATCAAGACGTTT	CATWDGPSSDWIKTF	TRGV2	.	TRGJP2	20	-1	-1	21
11	5.233509686750656E-5	TGTGCCACCTGGGACGGGCCATGGGTGGGATATAAGAAACTCTTT	CATWDGPWVGYKKLF	TRGV2	.	TRGJ1	19	-1	-1	30
11	5.233509686750656E-5	TGTGCCACCTGGGACGGGCGGCGGGGCGTTTATAAGAAACTCTTT	CATWDGRRGVYKKLF	TRGV2	.	TRGJ1	18	-1	-1	29
11	5.233509686750656E-5	TGTGCCACCTGGGACAGGCCGGCGAGTTATTATAAGAAACTCTTT	CATWDRPASYYKKLF	TRGV3	.	TRGJ1	19	-1	-1	22
11	5.233509686750656E-5	TGTGCCACCTGGGACAGGCCGACTCATTATTATAAGAAACTCTTT	CATWDRPTHYYKKLF	TRGV3	.	TRGJ1	19	-1	-1	25
11	5.233509686750656E-5	TGTGCCACCTGGACCTGGTCGGCAGCGTATTATAAGAAACTCTTT	CATWTWSAAYYKKLF	TRGV3	.	TRGJ1	11	-1	-1	27
11	5.233509686750656E-5	TGTGCCACCTGGTGTCCAAATTTCGGTTATAAGAAACTCTTT	CATWCPNFGYKKLF	TRGV4	.	TRGJ1	11	-1	-1	26
11	5.233509686750656E-5	TGTGCCACCTGGCGAATTTCGAATTATTATAAGAAACTCTTT	CATWRISNYYKKLF	TRGV8	.	TRGJ1	11	-1	-1	17
11	5.233509686750656E-5	TGTGCCACCTGGGGCCTCTCGAATTATTATAAGAAACTCTTT	CATWGLSNYYKKLF	TRGV8	.	TRGJ1	12	-1	-1	18
11	5.233509686750656E-5	TGTGCCACCTGGGATGGCCCGATAAAATATAAGAAACTCTTT	CATWDGPIKYKKLF	TRGV4	.	TRGJ1	19	-1	-1	27
11	5.233509686750656E-5	TGTGCCACCTGGGATGGGCCTTTTTATTATAAGAAACTCTTT	CATWDGPFYYKKLF	TRGV4	.	TRGJ1	19	-1	-1	23
11	5.233509686750656E-5	TGTGCCACCTGGGATGGGCCTCGAGATTATAAGAAACTCTTT	CATWDGPRDYKKLF	TRGV4	.	TRGJ1	19	-1	-1	25
11	5.233509686750656E-5	TGTGCCACCTGGGATGGGCGGGTCCACACTAAGAAACTCTTT	CATWDGRVHTKKLF	TRGV4	.	TRGJ1	18	-1	-1	29
11	5.233509686750656E-5	TGTGCCACCTGGGACCCATGGATGAGGTATAAGAAACTCTTT	CATWDPWMRYKKLF	TRGV7	.	TRGJ1	14	-1	-1	27
11	5.233509686750656E-5	TGTGCCACCTGGGACGGTACGAATTATTATAAGAAACTCTTT	CATWDGTNYYKKLF	TRGV2	.	TRGJ1	16	-1	-1	19
11	5.233509686750656E-5	TGTGCCACCTGGGACGGCCTGGCGGATGATAAGAAACTCTTT	CATWDGLADDKKLF	TRGV2	.	TRGJ1	16	-1	-1	25
11	5.233509686750656E-5	TGTGCCACCTGGGACGGGCCCCATTATTATAAGAAACTCTTT	CATWDGPHYYKKLF	TRGV2	.	TRGJ1	20	-1	-1	22
11	5.233509686750656E-5	TGTGCCACCTGGGACGGGCGGGGTTATTATAAGAAACTCTTT	CATWDGRGYYKKLF	TRGV2	.	TRGJ1	18	-1	-1	23
11	5.233509686750656E-5	TGTGCCACCTGGGACAGGCAGGGTTATTATAAGAAACTCTTT	CATWDRQGYYKKLF	TRGV7	.	TRGJ1	18	-1	-1	23
11	5.233509686750656E-5	TGTGCCACCTGGGACAGGCAAGGGGATTATAAGAAACTCTTT	CATWDRQGDYKKLF	TRGV5	.	TRGJ1	18	-1	-1	25
11	5.233509686750656E-5	TGTGCCACCTGGGACAGGGCTTGGTGCTATAAGAAACTCTTT	CATWDRAWCYKKLF	TRGV3	.	TRGJ1	20	-1	-1	27
11	5.233509686750656E-5	TGTGCCACCTGGGAAGACGGTGGGAATTATAAGAAACTCTTT	CATWEDGGNYKKLF	TRGV5	.	TRGJ1	13	-1	-1	25
11	5.233509686750656E-5	TGTGCCACCTGGGCCAAGCGTTATTATAAGAAACTCTTT	CATWAKRYYKKLF	TRGV4	.	TRGJ1	12	-1	-1	20
11	5.233509686750656E-5	TGTGCCACCTGGGATGTCCCTTATTATAAGAAACTCTTT	CATWDVPYYKKLF	TRGV4	.	TRGJ1	15	-1	-1	20
11	5.233509686750656E-5	TGTGCCACCTGGGATGCCTTTCTTTATAAGAAACTCTTT	CATWDAFLYKKLF	TRGV4	.	TRGJ1	15	-1	-1	23
11	5.233509686750656E-5	TGTGCCACCTGGGATGGGTCTTATTATAAGAAACTCTTT	CATWDGSYYKKLF	TRGV4	.	TRGJ1	17	-1	-1	20
11	5.233509686750656E-5	TGTGCCACCTGGGATGGGCGACGGGGTAAGAAACTCTTT	CATWDGRRGKKLF	TRGV4	.	TRGJ1	18	-1	-1	26
11	5.233509686750656E-5	TGTGCCACCTGGGATGGGCGAGTATATAAGAAACTCTTT	CATWDGRVYKKLF	TRGV4	.	TRGJ1	18	-1	-1	24
11	5.233509686750656E-5	TGTGCCACCTGGGATGGGCAAAGTTATAAGAAACTCTTT	CATWDGQSYKKLF	TRGV4	.	TRGJ1	18	-1	-1	23
11	5.233509686750656E-5	TGTGCCACCTGGGATACCTTAACTGGAAAGAAACTCTTT	CATWDTLTGKKLF	TRGV8	.	TRGJ1	15	-1	-1	27
11	5.233509686750656E-5	TGTGCCACCTGGGACTTTGTTAAATATAAGAAACTCTTT	CATWDFVKYKKLF	TRGV2	.	TRGJ1	14	-1	-1	24
11	5.233509686750656E-5	TGTGCCACCTGGGACCGGGTGGGTTATAAGAAACTCTTT	CATWDRVGYKKLF	TRGV3	.	TRGJ1	17	-1	-1	23
11	5.233509686750656E-5	TGTGCCACCTGGGACGGCATCATAGGTCAGAAACTCTTT	CATWDGIIGQKLF	TRGV2	.	TRGJ1	16	-1	-1	28
11	5.233509686750656E-5	TGTGCCACCTGGGACGGGCTGGGGTATAAGAAACTCTTT	CATWDGLGYKKLF	TRGV2	.	TRGJ1	18	-1	-1	24
11	5.233509686750656E-5	TGTGCCACCTGGGACGGGCCTCGTTATAAGAAACTCTTT	CATWDGPRYKKLF	TRGV2	.	TRGJ1	23	-1	-1	23
11	5.233509686750656E-5	TGTGCCACCTGGGACGGGCATCGGTATAAGAAACTCTTT	CATWDGHRYKKLF	TRGV2	.	TRGJ1	18	-1	-1	24
11	5.233509686750656E-5	TGTGCCACCTGGGACGGGCACCATTATAAGAAACTCTTT	CATWDGHHYKKLF	TRGV2	.	TRGJ1	18	-1	-1	22
11	5.233509686750656E-5	TGTGCCACCTGGGACGGGGAAACTTATAAGAAACTCTTT	CATWDGETYKKLF	TRGV2	.	TRGJ1	17	-1	-1	23
11	5.233509686750656E-5	TGTGCCACCTGGGACGGGAATTATTATAAGAAACTCTTT	CATWDGNYYKKLF	TRGV2	.	TRGJ1	17	-1	-1	17
11	5.233509686750656E-5	TGTGCCACCTGGGACGGAGATTATTATAAGAAACTCTTT	CATWDGDYYKKLF	TRGV2	.	TRGJ1	16	-1	-1	19
11	5.233509686750656E-5	TGTGCCACCTGGGACAGCCTTTATTATAAGAAACTCTTT	CATWDSLYYKKLF	TRGV3	.	TRGJ1	19	-1	-1	20
11	5.233509686750656E-5	TGTGCCACCTGGGACAGGCTCCCCTATAAGAAACTCTTT	CATWDRLPYKKLF	TRGV3	.	TRGJ1	18	-1	-1	24
11	5.233509686750656E-5	TGTGCCACCTGGGACAGGCCGAATTGCCGGAAACTCTTT	CATWDRPNCRKLF	TRGV3	.	TRGJ1	19	-1	-1	29
11	5.233509686750656E-5	TGTGCCACCGCACCCCGCCCATATTATAAGAAACTCTTT	CATAPRPYYKKLF	TRGV4	.	TRGJ1	8	-1	-1	21
11	5.233509686750656E-5	TGTGCCACCGGCCTAGGATCCTCAAATAAGAAACTCTTT	CATGLGSSNKKLF	TRGV4	.	TRGJ1	8	-1	-1	25
11	5.233509686750656E-5	TGTGCCACTCCGGAGGGTTATTATAAGAAACTCTTT	CATPEGYYKKLF	TRGV7	.	TRGJ1	7	-1	-1	17
11	5.233509686750656E-5	TGTGCCACCTGGTCGGACCTTTATAAGAAACTCTTT	CATWSDLYKKLF	TRGV2	.	TRGJ1	11	-1	-1	20
11	5.233509686750656E-5	TGTGCCACCTGGGGCCTTTATTATAAGAAACTCTTT	CATWGLYYKKLF	TRGV4	.	TRGJ1	12	-1	-1	17
11	5.233509686750656E-5	TGTGCCACCTGGGATTCCAACGATAAGAAACTCTTT	CATWDSNDKKLF	TRGV4	.	TRGJ1	14	-1	-1	22
11	5.233509686750656E-5	TGTGCCACCTGGGATGTGTCATGGAAGAAACTCTTT	CATWDVSWKKLF	TRGV4	.	TRGJ1	15	-1	-1	24
11	5.233509686750656E-5	TGTGCCACCTGGGATGGGCTTGGGGGGAAACTCTTT	CATWDGLGGKLF	TRGV4	.	TRGJ1	18	-1	-1	26
11	5.233509686750656E-5	TGTGCCACCTGGGACGGGTCGAGTAAGAAACTCTTT	CATWDGSSKKLF	TRGV3	.	TRGJ1	17	-1	-1	23
11	5.233509686750656E-5	TGTGCCACCTGGGACGGGCTGTATAAGAAACTCTTT	CATWDGLYKKLF	TRGV2	.	TRGJ1	18	-1	-1	21
11	5.233509686750656E-5	TGTGCCACCTGGGACGGGCAACTTGAGAAACTCTTT	CATWDGQLEKLF	TRGV2	.	TRGJ1	18	-1	-1	25
11	5.233509686750656E-5	TGTGCCACCTGGGACGACTATTATAAGAAACTCTTT	CATWDDYYKKLF	TRGV2	.	TRGJ1	15	-1	-1	18
11	5.233509686750656E-5	TGTGCCACCTGGGACAGCCCCCTTAAGAAACTCTTT	CATWDSPLKKLF	TRGV3	.	TRGJ1	19	-1	-1	23
11	5.233509686750656E-5	TGTGCCACCTGGGTTTATTATAAGAAACTCTTT	CATWVYYKKLF	TRGV5	.	TRGJ1	12	-1	-1	14
11	5.233509686750656E-5	TGTGCCACCTGGGCGGTGGATAAGAAACTCTTT	CATWAVDKKLF	TRGV2	.	TRGJ1	15	-1	-1	19
11	5.233509686750656E-5	TGTGCCACCTGGGATCCTTATAAGAAACTCTTT	CATWDPYKKLF	TRGV4	.	TRGJ1	14	-1	-1	17
11	5.233509686750656E-5	TGTGCCACCTGGGATGGAAGTAAGAAACTCTTT	CATWDGSKKLF	TRGV4	.	TRGJ1	16	-1	-1	20
11	5.233509686750656E-5	TGTGCCACCTGGGACTGTTATAAGAAACTCTTT	CATWDCYKKLF	TRGV8	.	TRGJ1	13	-1	-1	17
11	5.233509686750656E-5	TGTGCCACCTGGGACGCCTATAAGAAACTCTTT	CATWDAYKKLF	TRGV3	.	TRGJ1	14	-1	-1	18
11	5.233509686750656E-5	TGTGCCACCTGGGACGCCCCTAAGAAACTCTTT	CATWDAPKKLF	TRGV2	.	TRGJ1	15	-1	-1	20
11	5.233509686750656E-5	TGTGCCACCTGGGACGGGCCTAGGAAACTCTTT	CATWDGPRKLF	TRGV2	.	TRGJ1	19	-1	-1	20
11	5.233509686750656E-5	TGTGCCACCTGGGACAGGCTTCCGAAACTCTTT	CATWDRLPKLF	TRGV3	.	TRGJ1	18	-1	-1	23
11	5.233509686750656E-5	TGTGCCACCTGGGACAGGCCGAGGAAACTCTTT	CATWDRPRKLF	TRGV3	.	TRGJ1	19	-1	-1	23
11	5.233509686750656E-5	TGTGCCACCTGGGACAGGCGCGAGAAACTCTTT	CATWDRREKLF	TRGV7	.	TRGJ1	18	-1	-1	22
11	5.233509686750656E-5	TGTGCCACCTGGGACAAGAATAAGAAACTCTTT	CATWDKNKKLF	TRGV3	.	TRGJ1	15	-1	-1	19
11	5.233509686750656E-5	TGTGCCACCTGGGAAAATTATAAGAAACTCTTT	CATWENYKKLF	TRGV5	.	TRGJ1	13	-1	-1	16
11	5.233509686750656E-5	TGTGCCGCCAGTTATTATAAGAAACTCTTT	CAASYYKKLF	TRGV7	.	TRGJ1	8	-1	-1	11
11	5.233509686750656E-5	TGTGCCACCTGGGATTGCGGGAAACTCTTT	CATWDCGKLF	TRGV4	.	TRGJ1	14	-1	-1	20
11	5.233509686750656E-5	TGTGCCACCTGGGATAGAAGGAAACTCTTT	CATWDRRKLF	TRGV8	.	TRGJ1	16	-1	-1	20
11	5.233509686750656E-5	TGTGCCACCTGGGACGGAAAGAAACTCTTT	CATWDGKKLF	TRGV2	.	TRGJ1	16	-1	-1	18
11	5.233509686750656E-5	TGTGCCACCTGGGACGAACTGAAACTCTTT	CATWDELKLF	TRGV3	.	TRGJ1	14	-1	-1	20
11	5.233509686750656E-5	TGTGCCACCTGTGTGGAGAAACTCTTT	CATCVEKLF	TRGV4	.	TRGJ1	10	-1	-1	16
11	5.233509686750656E-5	TGTGCCACCTGTAGTAAGAAACTCTTT	CATCSKKLF	TRGV5	.	TRGJ1	10	-1	-1	14
11	5.233509686750656E-5	TGTGCCACCTGGGGTCGGTTACTCTTT	CATWGRLLF	TRGV8	.	TRGJ1	12	-1	-1	20
11	5.233509686750656E-5	TGTGCCACCTGGGAGAAGGCACTCTTT	CATWEKALF	TRGV8	.	TRGJ1	13	-1	-1	20
11	5.233509686750656E-5	TGTGCCACCCTCAGACAAAGGCTCTTT	CATLRQRLF	TRGV8	.	TRGJ1	8	-1	-1	21
11	5.233509686750656E-5	TGTGCCGCTAATAAGAAACTCTTT	CAANKKLF	TRGV8	.	TRGJ1	5	-1	-1	10
11	5.233509686750656E-5	TGTGCGTATTATAAGAAACTCTTT	CAYYKKLF	TRGV4	.	TRGJ1	4	-1	-1	6
11	5.233509686750656E-5	TGTGCGGATTATAAGAAACTCTTT	CADYKKLF	TRGV3	.	TRGJ1	4	-1	-1	7
10	4.757736078864233E-5	TGTGCCTTGTGGGAGGAAGCCCTGGGCCGTTATTATAAGAAACTCTTT	CALWEEALGRYYKKLF	TRGV9	.	TRGJ1	15	-1	-1	29
10	4.757736078864233E-5	TGTGCCACCTGGGACGGGCCAGAGTTGGGCAAAAAAATCAAGGTATTT	CATWDGPELGKKIKVF	TRGV2	.	TRGJP	19	-1	-1	15
10	4.757736078864233E-5	TGTGCCGCGTGGGTACGACATGAAATTCATTATAAGAAACTCTTT	CAAWVRHEIHYKKLF	TRGV10	.	TRGJ1	12	-1	-1	23
10	4.757736078864233E-5	TGTGCCACCTGGGATGGGCGTGGGGATTATTATAAGAAACTCTTT	CATWDGRGDYYKKLF	TRGV4	.	TRGJ1	18	-1	-1	25
10	4.757736078864233E-5	TGTGCCACCTGGGATGGGCGGGGGGATTATTATAAGAAACTCTTT	CATWDGRGDYYKKLF	TRGV4	.	TRGJ1	18	-1	-1	25
10	4.757736078864233E-5	TGTGCCACCTGGGACGGGAAATTCTGGGATTATAAGAAACTCTTT	CATWDGKFWDYKKLF	TRGV2	.	TRGJ1	17	-1	-1	28
10	4.757736078864233E-5	TGTGCCACCTGGGACACGCCCGGGCATTATTATAAGAAACTCTTT	CATWDTPGHYYKKLF	TRGV5	.	TRGJ1	19	-1	-1	25
10	4.757736078864233E-5	TGTGCCACCTGGGACAGGCTTCATTGGTATTATAAGAAACTCTTT	CATWDRLHWYYKKLF	TRGV5	.	TRGJ1	18	-1	-1	27
10	4.757736078864233E-5	TGTGCCACCCCCCGACGAGGTAGTAGTGATTGGATCAAGACGTTT	CATPRRGSSDWIKTF	TRGV2	.	TRGJP2	8	-1	-1	20
10	4.757736078864233E-5	TGTGCCTGCTGGATGCCCCTAAATTATTATAAGAAACTCTTT	CACWMPLNYYKKLF	TRGV11	.	TRGJ1	13	-1	-1	21
10	4.757736078864233E-5	TGTGCCACCTGGGCCCCCCGGGGTTATTATAAGAAACTCTTT	CATWAPRGYYKKLF	TRGV8	.	TRGJ1	12	-1	-1	23
10	4.757736078864233E-5	TGTGCCACCTGGGCCACAGCTGTAAATTATAAGAAACTCTTT	CATWATAVNYKKLF	TRGV8	.	TRGJ1	12	-1	-1	25
10	4.757736078864233E-5	TGTGCCACCTGGGATCCCCCCCTTTATTATAAGAAACTCTTT	CATWDPPLYYKKLF	TRGV8	.	TRGJ1	14	-1	-1	23
10	4.757736078864233E-5	TGTGCCACCTGGGATGGCGTAAATTATTATAAGAAACTCTTT	CATWDGVNYYKKLF	TRGV4	.	TRGJ1	16	-1	-1	21
10	4.757736078864233E-5	TGTGCCACCTGGGATACGTCTTTTTTGTCTGGGAAACTCTTT	CATWDTSFLSGKLF	TRGV8	.	TRGJ1	15	-1	-1	32
10	4.757736078864233E-5	TGTGCCACCTGGGACTTGGGGGGTACGCATAAGAAACTCTTT	CATWDLGGTHKKLF	TRGV3	.	TRGJ1	14	-1	-1	28
10	4.757736078864233E-5	TGTGCCACCTGGGACGGTCTGAATTATTATAAGAAACTCTTT	CATWDGLNYYKKLF	TRGV2	.	TRGJ1	16	-1	-1	20
10	4.757736078864233E-5	TGTGCCACCTGGGACGGGCCTGTTTATTATAAGAAACTCTTT	CATWDGPVYYKKLF	TRGV2	.	TRGJ1	22	-1	-1	23
10	4.757736078864233E-5	TGTGCCACCTGGGACGGGCCGGCCGGTGCTAAGAAACTCTTT	CATWDGPAGAKKLF	TRGV2	.	TRGJ1	19	-1	-1	29
10	4.757736078864233E-5	TGTGCCACCTGGGACGGGCGTCGGCGTTATAAGAAACTCTTT	CATWDGRRRYKKLF	TRGV2	.	TRGJ1	18	-1	-1	26
10	4.757736078864233E-5	TGTGCCACCTGGGACGGGCGGCATTATTATAAGAAACTCTTT	CATWDGRHYYKKLF	TRGV2	.	TRGJ1	18	-1	-1	22
10	4.757736078864233E-5	TGTGCCACCTGGGACAGGCTGAATTATTATAAGAAACTCTTT	CATWDRLNYYKKLF	TRGV5	.	TRGJ1	18	-1	-1	20
10	4.757736078864233E-5	TGTGCCACCTGGGACAGGCCTTGGAATTATAAGAAACTCTTT	CATWDRPWNYKKLF	TRGV3	.	TRGJ1	20	-1	-1	25
10	4.757736078864233E-5	TGTGCCACCTGGGACAGGCCCGTTGATTATAAGAAACTCTTT	CATWDRPVDYKKLF	TRGV3	.	TRGJ1	22	-1	-1	25
10	4.757736078864233E-5	TGTGCCACCTGGGAAGGGGCTCCGTTATCCGGGAAACTCTTT	CATWEGAPLSGKLF	TRGV4	.	TRGJ1	17	-1	-1	32
10	4.757736078864233E-5	TGTGCCACCGAGAACACGGTGGGATATTATAAGAAACTCTTT	CATENTVGYYKKLF	TRGV4	.	TRGJ1	8	-1	-1	24
10	4.757736078864233E-5	TGTGCCTGCTGGATTGAGGCAGGGTATAAGAAACTCTTT	CACWIEAGYKKLF	TRGV11	.	TRGJ1	20	-1	-1	24
10	4.757736078864233E-5	TGTGCCACCTGGGATCTAACTTATTATAAGAAACTCTTT	CATWDLTYYKKLF	TRGV4	.	TRGJ1	14	-1	-1	20
10	4.757736078864233E-5	TGTGCCACCTGGGATGTTGGGTATTATAAGAAACTCTTT	CATWDVGYYKKLF	TRGV4	.	TRGJ1	15	-1	-1	21
10	4.757736078864233E-5	TGTGCCACCTGGGATGTGAGGTATTATAAGAAACTCTTT	CATWDVRYYKKLF	TRGV4	.	TRGJ1	15	-1	-1	21
10	4.757736078864233E-5	TGTGCCACCTGGGATGGGTCGGGTTATAAGAAACTCTTT	CATWDGSGYKKLF	TRGV4	.	TRGJ1	17	-1	-1	23
10	4.757736078864233E-5	TGTGCCACCTGGGATGGGCTCGGTACCGGGAAACTCTTT	CATWDGLGTGKLF	TRGV4	.	TRGJ1	18	-1	-1	29
10	4.757736078864233E-5	TGTGCCACCTGGGATGGGCCCCGGTATAAGAAACTCTTT	CATWDGPRYKKLF	TRGV4	.	TRGJ1	20	-1	-1	24
10	4.757736078864233E-5	TGTGCCACCTGGGATGGGCGCAACTATAAGAAACTCTTT	CATWDGRNYKKLF	TRGV4	.	TRGJ1	21	-1	-1	24
10	4.757736078864233E-5	TGTGCCACCTGGGATGGGAGGTATTATAAGAAACTCTTT	CATWDGRYYKKLF	TRGV4	.	TRGJ1	17	-1	-1	21
10	4.757736078864233E-5	TGTGCCACCTGGGATGGAGTTTATTATAAGAAACTCTTT	CATWDGVYYKKLF	TRGV4	.	TRGJ1	16	-1	-1	20
10	4.757736078864233E-5	TGTGCCACCTGGGACCCGAATTATTATAAGAAACTCTTT	CATWDPNYYKKLF	TRGV4	.	TRGJ1	13	-1	-1	16
10	4.757736078864233E-5	TGTGCCACCTGGGACGGGCTTTGTTATAAGAAACTCTTT	CATWDGLCYKKLF	TRGV2	.	TRGJ1	18	-1	-1	20
10	4.757736078864233E-5	TGTGCCACCTGGGACGGGCGAGGTCGGAGGAAACTCTTT	CATWDGRGRRKLF	TRGV2	.	TRGJ1	18	-1	-1	29
10	4.757736078864233E-5	TGTGCCACCTGGGACGAGCCTTATTATAAGAAACTCTTT	CATWDEPYYKKLF	TRGV2	.	TRGJ1	19	-1	-1	20
10	4.757736078864233E-5	TGTGCCACCTGGGACGAGAATTATTATAAGAAACTCTTT	CATWDENYYKKLF	TRGV8	.	TRGJ1	13	-1	-1	17
10	4.757736078864233E-5	TGTGCCACCTGGGACGAAAGTGATTGGATCAAGACGTTT	CATWDESDWIKTF	TRGV2	.	TRGJP2	15	-1	-1	18
10	4.757736078864233E-5	TGTGCCACCTGGGACACTTCCTGGACTGGGAAACTCTTT	CATWDTSWTGKLF	TRGV5	.	TRGJ1	15	-1	-1	29
10	4.757736078864233E-5	TGTGCCACCTGGGACAGTCCAGGACATAAGAAACTCTTT	CATWDSPGHKKLF	TRGV5	.	TRGJ1	19	-1	-1	25
10	4.757736078864233E-5	TGTGCCACCTGGGACAGTGTTGATTATAAGAAACTCTTT	CATWDSVDYKKLF	TRGV2	.	TRGJ1	14	-1	-1	22
10	4.757736078864233E-5	TGTGCCACCTGGGACAGGCCAATCCCGAAGAAACTCTTT	CATWDRPIPKKLF	TRGV3	.	TRGJ1	25	-1	-1	27
10	4.757736078864233E-5	TGTGCCACCTGGGAAGCGAATTATTATAAGAAACTCTTT	CATWEANYYKKLF	TRGV4	.	TRGJ1	13	-1	-1	16
10	4.757736078864233E-5	TGTGCCTGCTGGATTAGACACTATAAGAAACTCTTT	CACWIRHYKKLF	TRGV11	.	TRGJ1	20	-1	-1	21
10	4.757736078864233E-5	TGTGCCACCTGTTTATCGGATTATAAGAAACTCTTT	CATCLSDYKKLF	TRGV4	.	TRGJ1	10	-1	-1	19
10	4.757736078864233E-5	TGTGCCACCTGGCCTACGTATTATAAGAAACTCTTT	CATWPTYYKKLF	TRGV2	.	TRGJ1	11	-1	-1	18
10	4.757736078864233E-5	TGTGCCACCTGGGATTTTTATTATAAGAAACTCTTT	CATWDFYYKKLF	TRGV8	.	TRGJ1	14	-1	-1	17
10	4.757736078864233E-5	TGTGCCACCTGGGATGGTTTTTATAAGAAACTCTTT	CATWDGFYKKLF	TRGV4	.	TRGJ1	16	-1	-1	17
10	4.757736078864233E-5	TGTGCCACCTGGGATGGATATTATAAGAAACTCTTT	CATWDGYYKKLF	TRGV8	.	TRGJ1	14	-1	-1	18
10	4.757736078864233E-5	TGTGCCACCTGGGATGGAAGTTATAAGAAACTCTTT	CATWDGSYKKLF	TRGV4	.	TRGJ1	16	-1	-1	20
10	4.757736078864233E-5	TGTGCCACCTGGGATATGTGTTATAAGAAACTCTTT	CATWDMCYKKLF	TRGV8	.	TRGJ1	15	-1	-1	20
10	4.757736078864233E-5	TGTGCCACCTGGGACAGGTTTTATAAGAAACTCTTT	CATWDRFYKKLF	TRGV7	.	TRGJ1	17	-1	-1	20
10	4.757736078864233E-5	TGTGCCACCTGGGACAGATATTATAAGAAACTCTTT	CATWDRYYKKLF	TRGV5	.	TRGJ1	16	-1	-1	18
10	4.757736078864233E-5	TGTGCCACCTGGGACAGACCCCTTAAGAAACTCTTT	CATWDRPLKKLF	TRGV3	.	TRGJ1	19	-1	-1	23
10	4.757736078864233E-5	TGTGCCACCTGGGAATGTTATTATAAGAAACTCTTT	CATWECYYKKLF	TRGV3	.	TRGJ1	13	-1	-1	17
10	4.757736078864233E-5	TGTGCCACCTGGGAACGGCAATATAAGAAACTCTTT	CATWERQYKKLF	TRGV2	.	TRGJ1	17	-1	-1	21
10	4.757736078864233E-5	TGTGCCACCCTCCCCCAATACAATAAGAAACTCTTT	CATLPQYNKKLF	TRGV8	.	TRGJ1	8	-1	-1	22
10	4.757736078864233E-5	TGTGCCACCTCCGGTTATTATAAGAAACTCTTT	CATSGYYKKLF	TRGV8	.	TRGJ1	9	-1	-1	14
10	4.757736078864233E-5	TGTGCCACCTGTAAATATTATAAGAAACTCTTT	CATCKYYKKLF	TRGV4	.	TRGJ1	10	-1	-1	12
10	4.757736078864233E-5	TGTGCCACCTGGGGCAATTTTCCGAAACTCTTT	CATWGNFPKLF	TRGV8	.	TRGJ1	12	-1	-1	23
10	4.757736078864233E-5	TGTGCCACCTGGGGGGATAAGGGGAAACTCTTT	CATWGDKGKLF	TRGV5	.	TRGJ1	12	-1	-1	23
10	4.757736078864233E-5	TGTGCCACCTGGGATGTCCATAAGAAACTCTTT	CATWDVHKKLF	TRGV4	.	TRGJ1	15	-1	-1	19
10	4.757736078864233E-5	TGTGCCACCTGGGATGTATATAAGAAACTCTTT	CATWDVYKKLF	TRGV4	.	TRGJ1	15	-1	-1	18
10	4.757736078864233E-5	TGTGCCACCTGGGATGGTCTAAAGAAACTCTTT	CATWDGLKKLF	TRGV8	.	TRGJ1	20	-1	-1	21
10	4.757736078864233E-5	TGTGCCACCTGGGACGGGTATAAGAAACTCTTT	CATWDGYKKLF	TRGV2	.	TRGJ1	17	-1	-1	18
10	4.757736078864233E-5	TGTGCCACCTGGGACAGATTTAAGAAACTCTTT	CATWDRFKKLF	TRGV7	.	TRGJ1	16	-1	-1	17
10	4.757736078864233E-5	TGTGCCACCTGCAATTATAAGAAACTCTTT	CATCNYKKLF	TRGV3	.	TRGJ1	10	-1	-1	13
10	4.757736078864233E-5	TGTGCCACCTGGGATTGGGAGAAACTCTTT	CATWDWEKLF	TRGV8	.	TRGJ1	17	-1	-1	19
10	4.757736078864233E-5	TGTGCCACCCTCCCAAGGGGGAAACTCTTT	CATLPRGKLF	TRGV2	.	TRGJ1	8	-1	-1	20
10	4.757736078864233E-5	TGTGCCACCCGGGAACCGAGGAGACTCTTT	CATREPRRLF	TRGV8	.	TRGJ1	13	-1	-1	20
10	4.757736078864233E-5	TGTGCCACCAGCCTAAATAAGAAACTCTTT	CATSLNKKLF	TRGV8	.	TRGJ1	8	-1	-1	16
10	4.757736078864233E-5	TGTGCCCCCGGGGGTGGGAAACTCTTT	CAPGGGKLF	TRGV8	.	TRGJ1	12	-1	-1	17
10	4.757736078864233E-5	TGTGCCACCTGGGGGGTGAAACTCTTT	CATWGVKLF	TRGV4	.	TRGJ1	12	-1	-1	17
10	4.757736078864233E-5	TGTGCCCCCTGTAAGAAACTCTTT	CAPCKKLF	TRGV8	.	TRGJ1	10	-1	-1	11
10	4.757736078864233E-5	TGTGCCACCTGGGACTACCTCTTT	CATWDYLF	TRGV5	.	TRGJ1	14	-1	-1	18
10	4.757736078864233E-5	TGTGCCACCTATAAGAAACTCTTT	CATYKKLF	TRGV4	.	TRGJ1	9	-1	-1	9
10	4.757736078864233E-5	TGTGCCACCCGGGAGAAACTCTTT	CATREKLF	TRGV4	.	TRGJ1	13	-1	-1	13
10	4.757736078864233E-5	TGTGCCACCTGGGACCTCTTT	CATWDLF	TRGV8	.	TRGJ1	13	-1	-1	15
9	4.28196247097781E-5	TGTGCCACCTGGGATGGGCGAAACCCTAACCGTCTGAGGGCGGGTAAGAAACTCTTT	CATWDGRNPNRLRAGKKLF	TRGV4	.	TRGJ1	18	-1	-1	44
9	4.28196247097781E-5	TGTGCTGCGTGGGATGCCCCCTGGAAACTCACTGGTTGGTTCAAGATATTT	CAAWDAPWKLTGWFKIF	TRGV10	.	TRGJP1	14	-1	-1	29
9	4.28196247097781E-5	TGTGCCACCTGGGATGGGACCACGGTCGCTCATTATTATAAGAAACTCTTT	CATWDGTTVAHYYKKLF	TRGV4	.	TRGJ1	21	-1	-1	31
9	4.28196247097781E-5	TGTGCCTGCTGGATTAGGCACGGGTTCTATTATTATAAGAAACTCTTT	CACWIRHGFYYYKKLF	TRGV11	.	TRGJ1	21	-1	-1	28
9	4.28196247097781E-5	TGTGCCTGCTGGATTAGGAGCACAGGTCGGCTGAATAAGAAACTCTTT	CACWIRSTGRLNKKLF	TRGV11	.	TRGJ1	17	-1	-1	34
9	4.28196247097781E-5	TGTGCCACCTGGGATTTGTTTTTAGGTGGTTATTATAAGAAACTCTTT	CATWDLFLGGYYKKLF	TRGV8	.	TRGJ1	14	-1	-1	29
9	4.28196247097781E-5	TGTGCCACCTGGGATGGGCCTCTTTGTAGGGATTATAAGAAACTCTTT	CATWDGPLCRDYKKLF	TRGV4	.	TRGJ1	19	-1	-1	31
9	4.28196247097781E-5	TGTGCCACCTGGGACGGGCCGAGGGGGAATTATTATAAGAAACTCTTT	CATWDGPRGNYYKKLF	TRGV2	.	TRGJ1	19	-1	-1	26
9	4.28196247097781E-5	TGTGCCACCTGGGACAGGCTTTATCCCCCTTATTATAAGAAACTCTTT	CATWDRLYPPYYKKLF	TRGV3	.	TRGJ1	18	-1	-1	29
9	4.28196247097781E-5	TGTGCCACCTGGGACAGGCCCCCGCGAATTTATTATAAGAAACTCTTT	CATWDRPPRIYYKKLF	TRGV3	.	TRGJ1	19	-1	-1	24
9	4.28196247097781E-5	TGTGCCACCTGGGACAGGCATTTAAGCGAGCCAAAAAGCGAACTCTTT	CATWDRHLSEPKSELF	TRGV5	.	TRGJ1	18	-1	-1	40
9	4.28196247097781E-5	TGTGCCTGCGCTGCTAGGAGGAGTAGTGATTGGATCAAGACGTTT	CACAARRSSDWIKTF	TRGV11	.	TRGJP2	8	-1	-1	21
9	4.28196247097781E-5	TGTGCCACCTGGGATGGTAAATCGAATTATTATAAGAAACTCTTT	CATWDGKSNYYKKLF	TRGV4	.	TRGJ1	16	-1	-1	17
9	4.28196247097781E-5	TGTGCCACCTGGGATGGACCGGATTTGGGGTATAAGAAACTCTTT	CATWDGPDLGYKKLF	TRGV4	.	TRGJ1	19	-1	-1	30
9	4.28196247097781E-5	TGTGCCACCTGGGATATCCCGACTCTTTATTATAAGAAACTCTTT	CATWDIPTLYYKKLF	TRGV8	.	TRGJ1	15	-1	-1	26
9	4.28196247097781E-5	TGTGCCACCTGGGATAGGGCGGTGAGATATTATAAGAAACTCTTT	CATWDRAVRYYKKLF	TRGV8	.	TRGJ1	17	-1	-1	27
9	4.28196247097781E-5	TGTGCCACCTGGGACCCAAAACCGAATTATTATAAGAAACTCTTT	CATWDPKPNYYKKLF	TRGV4	.	TRGJ1	13	-1	-1	22
9	4.28196247097781E-5	TGTGCCACCTGGGACGGTCGGTTAAGTGGTTATAAGAAACTCTTT	CATWDGRLSGYKKLF	TRGV2	.	TRGJ1	16	-1	-1	29
9	4.28196247097781E-5	TGTGCCACCTGGGACGGGCCAGAGAATTATTATAAGAAACTCTTT	CATWDGPENYYKKLF	TRGV2	.	TRGJ1	19	-1	-1	23
9	4.28196247097781E-5	TGTGCCACCCCTCGGCTCCCGGAAAAATATTATAAGAAACTCTTT	CATPRLPEKYYKKLF	TRGV4	.	TRGJ1	8	-1	-1	24
9	4.28196247097781E-5	TGTGCCACCTGGGTACCCAGTAATTATTATAAGAAACTCTTT	CATWVPSNYYKKLF	TRGV4	.	TRGJ1	12	-1	-1	21
9	4.28196247097781E-5	TGTGCCACCTGGGCCCTAACGGGGAGTTATAAGAAACTCTTT	CATWALTGSYKKLF	TRGV4	.	TRGJ1	12	-1	-1	26
9	4.28196247097781E-5	TGTGCCACCTGGGGTTTGAACCTTTATTATAAGAAACTCTTT	CATWGLNLYYKKLF	TRGV8	.	TRGJ1	12	-1	-1	23
9	4.28196247097781E-5	TGTGCCACCTGGGATCAGGAGGAATATTATAAGAAACTCTTT	CATWDQEEYYKKLF	TRGV4	.	TRGJ1	14	-1	-1	21
9	4.28196247097781E-5	TGTGCCACCTGGGATGTTCTGGATTATTATAAGAAACTCTTT	CATWDVLDYYKKLF	TRGV4	.	TRGJ1	15	-1	-1	22
9	4.28196247097781E-5	TGTGCCACCTGGGATGGGCCGTGCTATTATAAGAAACTCTTT	CATWDGPCYYKKLF	TRGV4	.	TRGJ1	19	-1	-1	24
9	4.28196247097781E-5	TGTGCCACCTGGGATAACTCGAATTATTATAAGAAACTCTTT	CATWDNSNYYKKLF	TRGV8	.	TRGJ1	15	-1	-1	13
9	4.28196247097781E-5	TGTGCCACCTGGGATAAACCCAATTTTCATAAGAAACTCTTT	CATWDKPNFHKKLF	TRGV8	.	TRGJ1	15	-1	-1	21
9	4.28196247097781E-5	TGTGCCACCTGGGACGGGCCTGGCGAATATAAGAAACTCTTT	CATWDGPGEYKKLF	TRGV2	.	TRGJ1	19	-1	-1	27
9	4.28196247097781E-5	TGTGCCACCTGGGACGGGCCCTGGAATTATAAGAAACTCTTT	CATWDGPWNYKKLF	TRGV2	.	TRGJ1	20	-1	-1	25
9	4.28196247097781E-5	TGTGCCACCTGGGACGGGCCCAATTATTATAAGAAACTCTTT	CATWDGPNYYKKLF	TRGV2	.	TRGJ1	20	-1	-1	21
9	4.28196247097781E-5	TGTGCCACCTGGGACGGGCATGATTATTATAAGAAACTCTTT	CATWDGHDYYKKLF	TRGV2	.	TRGJ1	18	-1	-1	22
9	4.28196247097781E-5	TGTGCCACCTGGGACGGACGGGATTATTATAAGAAACTCTTT	CATWDGRDYYKKLF	TRGV5	.	TRGJ1	14	-1	-1	22
9	4.28196247097781E-5	TGTGCCACCTGGGACAGGAGAGTGTATTATAAGAAACTCTTT	CATWDRRVYYKKLF	TRGV3	.	TRGJ1	17	-1	-1	24
9	4.28196247097781E-5	TGTGCCACCTGGGACAGAGAGAATTATTATAAGAAACTCTTT	CATWDRENYYKKLF	TRGV3	.	TRGJ1	16	-1	-1	20
9	4.28196247097781E-5	TGTGCCACCCGACGACGGTCGAATTATTATAAGAAACTCTTT	CATRRRSNYYKKLF	TRGV5	.	TRGJ1	8	-1	-1	18
9	4.28196247097781E-5	TGTGCTGCGTGGGTTTTGAATTGTTATAAGAAACTCTTT	CAAWVLNCYKKLF	TRGV10	.	TRGJ1	15	-1	-1	14
9	4.28196247097781E-5	TGTGCCACCTCGGGGGGGTATTATTATAAGAAACTCTTT	CATSGGYYYKKLF	TRGV4	.	TRGJ1	13	-1	-1	19
9	4.28196247097781E-5	TGTGCCACCTGGGTTCCGAATTATTATAAGAAACTCTTT	CATWVPNYYKKLF	TRGV8	.	TRGJ1	12	-1	-1	16
9	4.28196247097781E-5	TGTGCCACCTGGGATTCATGTCATTATAAGAAACTCTTT	CATWDSCHYKKLF	TRGV8	.	TRGJ1	14	-1	-1	22
9	4.28196247097781E-5	TGTGCCACCTGGGATTCAGATTATTATAAGAAACTCTTT	CATWDSDYYKKLF	TRGV8	.	TRGJ1	14	-1	-1	13
9	4.28196247097781E-5	TGTGCCACCTGGGATCTCCCCAATTATAAGAAACTCTTT	CATWDLPNYKKLF	TRGV4	.	TRGJ1	14	-1	-1	22
9	4.28196247097781E-5	TGTGCCACCTGGGATGGCCCCCCCCATAAGAAACTCTTT	CATWDGPPHKKLF	TRGV4	.	TRGJ1	20	-1	-1	25
9	4.28196247097781E-5	TGTGCCACCTGGGATGGGTCTTCTTATAAGAAACTCTTT	CATWDGSSYKKLF	TRGV4	.	TRGJ1	17	-1	-1	20
9	4.28196247097781E-5	TGTGCCACCTGGGATGGGCCTCGGTATAAGAAACTCTTT	CATWDGPRYKKLF	TRGV4	.	TRGJ1	19	-1	-1	24
9	4.28196247097781E-5	TGTGCCACCTGGGATGGGCGTCATTATAAGAAACTCTTT	CATWDGRHYKKLF	TRGV4	.	TRGJ1	18	-1	-1	22
9	4.28196247097781E-5	TGTGCCACCTGGGATGGGCGATATTATAAGAAACTCTTT	CATWDGRYYKKLF	TRGV4	.	TRGJ1	18	-1	-1	21
9	4.28196247097781E-5	TGTGCCACCTGGGATGGGGGGTATTATAAGAAACTCTTT	CATWDGGYYKKLF	TRGV4	.	TRGJ1	17	-1	-1	21
9	4.28196247097781E-5	TGTGCCACCTGGGATGAGTATTATTATAAGAAACTCTTT	CATWDEYYYKKLF	TRGV4	.	TRGJ1	15	-1	-1	19
9	4.28196247097781E-5	TGTGCCACCTGGGACCGAAGTTATTATAAGAAACTCTTT	CATWDRSYYKKLF	TRGV2	.	TRGJ1	14	-1	-1	15
9	4.28196247097781E-5	TGTGCCACCTGGGACGTCGATTATTATAAGAAACTCTTT	CATWDVDYYKKLF	TRGV2	.	TRGJ1	15	-1	-1	16
9	4.28196247097781E-5	TGTGCCACCTGGGACGGCCCGTATTATAAGAAACTCTTT	CATWDGPYYKKLF	TRGV2	.	TRGJ1	21	-1	-1	21
9	4.28196247097781E-5	TGTGCCACCTGGGACGGGCTTGTTGGGATCAAGACGTTT	CATWDGLVGIKTF	TRGV2	.	TRGJP2	18	-1	-1	25
9	4.28196247097781E-5	TGTGCCACCTGGGACGGGCCAGGGTATAAGAAACTCTTT	CATWDGPGYKKLF	TRGV2	.	TRGJ1	19	-1	-1	24
9	4.28196247097781E-5	TGTGCCACCTGGGACGGGGGGGGCGAGGACCAACTCTTT	CATWDGGGEDQLF	TRGV2	.	TRGJ1	17	-1	-1	31
9	4.28196247097781E-5	TGTGCCACCTGGGACAGCTGTTATTATAAGAAACTCTTT	CATWDSCYYKKLF	TRGV3	.	TRGJ1	16	-1	-1	20
9	4.28196247097781E-5	TGTGCCACCTGGGACAGGTTATATTATAAGAAACTCTTT	CATWDRLYYKKLF	TRGV5	.	TRGJ2	17	-1	-1	21
9	4.28196247097781E-5	TGTGCCACCTGGGACAGGCTGGATTATAAGAAACTCTTT	CATWDRLDYKKLF	TRGV7	.	TRGJ1	18	-1	-1	22
9	4.28196247097781E-5	TGTGCCACCTGGGACAGGCCGGGCTATAAGAAACTCTTT	CATWDRPGYKKLF	TRGV7	.	TRGJ1	19	-1	-1	24
9	4.28196247097781E-5	TGTGCCACCTGGGACAGGCGGAATTATAAGAAACTCTTT	CATWDRRNYKKLF	TRGV5	.	TRGJ1	18	-1	-1	22
9	4.28196247097781E-5	TGTGCCACCTGGGACAGGCACTATTATAAGAAACTCTTT	CATWDRHYYKKLF	TRGV5	.	TRGJ1	18	-1	-1	21
9	4.28196247097781E-5	TGTGCCACCTGGGACAGGGCGATCCATAAGAAACTCTTT	CATWDRAIHKKLF	TRGV7	.	TRGJ1	17	-1	-1	25
9	4.28196247097781E-5	TGTGCCACCTGGGAGGCTAATTATTATAAGAAACTCTTT	CATWEANYYKKLF	TRGV4	.	TRGJ1	13	-1	-1	18
9	4.28196247097781E-5	TGTGCCACCTGGGAAACGAATTATTATAAGAAACTCTTT	CATWETNYYKKLF	TRGV4	.	TRGJ1	13	-1	-1	16
9	4.28196247097781E-5	TGTGCCACCCGTGATCCTTTCTATTATAAGAAACTCTTT	CATRDPFYYKKLF	TRGV4	.	TRGJ1	14	-1	-1	21
9	4.28196247097781E-5	TGTGCCGCTCCCCACCCTTATTATAAGAAACTCTTT	CAAPHPYYKKLF	TRGV5	.	TRGJ1	5	-1	-1	17
9	4.28196247097781E-5	TGTGCCACCTGTTTACATTATTATAAGAAACTCTTT	CATCLHYYKKLF	TRGV4	.	TRGJ1	10	-1	-1	16
9	4.28196247097781E-5	TGTGCCACCTGCCACGATTATTATAAGAAACTCTTT	CATCHDYYKKLF	TRGV4	.	TRGJ1	10	-1	-1	16
9	4.28196247097781E-5	TGTGCCACCTGGCCGCAGGGGTATAAGAAACTCTTT	CATWPQGYKKLF	TRGV3	.	TRGJ1	11	-1	-1	21
9	4.28196247097781E-5	TGTGCCACCTGGGTTCTATTTTATAAGAAACTCTTT	CATWVLFYKKLF	TRGV8	.	TRGJ1	12	-1	-1	17
9	4.28196247097781E-5	TGTGCCACCTGGGCTCTACCGAGGAAGAAACTCTTT	CATWALPRKKLF	TRGV4	.	TRGJ1	12	-1	-1	24
9	4.28196247097781E-5	TGTGCCACCTGGGGCCCGTATTATAAGAAACTCTTT	CATWGPYYKKLF	TRGV4	.	TRGJ1	12	-1	-1	18
9	4.28196247097781E-5	TGTGCCACCTGGGATTCCAATTATAAGAAACTCTTT	CATWDSNYKKLF	TRGV4	.	TRGJ1	14	-1	-1	19
9	4.28196247097781E-5	TGTGCCACCTGGGATTGGAGATATAAGAAACTCTTT	CATWDWRYKKLF	TRGV4	.	TRGJ1	17	-1	-1	21
9	4.28196247097781E-5	TGTGCCACCTGGGATCTGGACTATAAGAAACTCTTT	CATWDLDYKKLF	TRGV4	.	TRGJ1	14	-1	-1	21
9	4.28196247097781E-5	TGTGCCACCTGGGATCACTATTATAAGAAACTCTTT	CATWDHYYKKLF	TRGV8	.	TRGJ1	14	-1	-1	18
9	4.28196247097781E-5	TGTGCCACCTGGGATCAGCCTAATAAGAAACTCTTT	CATWDQPNKKLF	TRGV8	.	TRGJ1	21	-1	-1	22
9	4.28196247097781E-5	TGTGCCACCTGGGATGGGGGGGATAAGAAACTCTTT	CATWDGGDKKLF	TRGV4	.	TRGJ1	17	-1	-1	22
9	4.28196247097781E-5	TGTGCCACCTGGGACGGGCGAGGGGAGAAACTCTTT	CATWDGRGEKLF	TRGV2	.	TRGJ1	18	-1	-1	25
9	4.28196247097781E-5	TGTGCCACCTGGGACACACATTATAAGAAACTCTTT	CATWDTHYKKLF	TRGV3	.	TRGJ1	15	-1	-1	19
9	4.28196247097781E-5	TGTGCCACCTGGGACAGTAATTATAAGAAACTCTTT	CATWDSNYKKLF	TRGV3	.	TRGJ1	16	-1	-1	19
9	4.28196247097781E-5	TGTGCCACCTGGGACAGGTATTATAAGAAACTCTTT	CATWDRYYKKLF	TRGV3	.	TRGJ1	17	-1	-1	18
9	4.28196247097781E-5	TGTGCCACCTGGGACAGGCACTATAAGAAACTCTTT	CATWDRHYKKLF	TRGV3	.	TRGJ1	18	-1	-1	21
9	4.28196247097781E-5	TGTGCCACCTGGGAATGTGTTTATAAGAAACTCTTT	CATWECVYKKLF	TRGV3	.	TRGJ1	13	-1	-1	20
9	4.28196247097781E-5	TGTGCCACCTGGGAAACTTTAGGGAAGAAACTCTTT	CATWETLGKKLF	TRGV4	.	TRGJ1	13	-1	-1	24
9	4.28196247097781E-5	TGTGCCACCTGGGAAAATTATTATAAGAAACTCTTT	CATWENYYKKLF	TRGV8	.	TRGJ1	13	-1	-1	15
9	4.28196247097781E-5	TGTGCCACCTTCCCCCATTATAAGAAACTCTTT	CATFPHYKKLF	TRGV2	.	TRGJ1	9	-1	-1	16
9	4.28196247097781E-5	TGTGCCACCTGGGTAAGTTATAAGAAACTCTTT	CATWVSYKKLF	TRGV4	.	TRGJ1	12	-1	-1	17
9	4.28196247097781E-5	TGTGCCACCTGGGCCATTTATAAGAAACTCTTT	CATWAIYKKLF	TRGV8	.	TRGJ1	12	-1	-1	17
9	4.28196247097781E-5	TGTGCCACCTGGGCAATTAAGGAGAAACTCTTT	CATWAIKEKLF	TRGV3	.	TRGJ1	12	-1	-1	22
9	4.28196247097781E-5	TGTGCCACCTGGGGCGGCCATGGGCAACTCTTT	CATWGGHGQLF	TRGV5P	.	TRGJ1	18	-1	-1	25
9	4.28196247097781E-5	TGTGCCACCTGGGACGGGTTTAAGAAACTCTTT	CATWDGFKKLF	TRGV2	.	TRGJ1	17	-1	-1	20
9	4.28196247097781E-5	TGTGCCACCTGGGACAGCCATAAGAAACTCTTT	CATWDSHKKLF	TRGV5	.	TRGJ1	16	-1	-1	19
9	4.28196247097781E-5	TGTGCCACCTGGGACAGGCGGGAGAAACTCTTT	CATWDRREKLF	TRGV7	.	TRGJ1	18	-1	-1	22
9	4.28196247097781E-5	TGTGCCACCTGGGACAGACTTAAGAAACTCTTT	CATWDRLKKLF	TRGV7	.	TRGJ1	16	-1	-1	20
9	4.28196247097781E-5	TGTGCCACCTGGGAGAATTATAAGAAACTCTTT	CATWENYKKLF	TRGV8	.	TRGJ1	13	-1	-1	16
9	4.28196247097781E-5	TGTGCCACCTGGACCTCCGGCGAGAAACTCTTT	CATWTSGEKLF	TRGV3	.	TRGJ1	11	-1	-1	22
9	4.28196247097781E-5	TGTGCCACCCGAGATATATTTCCTAAACTCTTT	CATRDIFPKLF	TRGV8	.	TRGJ1	15	-1	-1	24
9	4.28196247097781E-5	TGTGCCACCCACGAGAAGCATAAGAAACTCTTT	CATHEKHKKLF	TRGV4	.	TRGJ1	8	-1	-1	19
9	4.28196247097781E-5	TGTGCCTCCCCATATTATAAGAAACTCTTT	CASPYYKKLF	TRGV2	.	TRGJ1	8	-1	-1	12
9	4.28196247097781E-5	TGTGCCCAGACGAGTTATAAGAAACTCTTT	CAQTSYKKLF	TRGV4	.	TRGJ1	5	-1	-1	14
9	4.28196247097781E-5	TGTGCCACCTTTACGAATGGGAAACTCTTT	CATFTNGKLF	TRGV4	.	TRGJ1	9	-1	-1	20
9	4.28196247097781E-5	TGTGCCACCTGGCCGAATAAGAAACTCTTT	CATWPNKKLF	TRGV8	.	TRGJ1	11	-1	-1	16
9	4.28196247097781E-5	TGTGCCACCTGGGTCGAGGAGAAACTCTTT	CATWVEEKLF	TRGV7	.	TRGJ1	12	-1	-1	19
9	4.28196247097781E-5	TGTGCCACCTGGGACGGGGCTAAACTCTTT	CATWDGAKLF	TRGV5	.	TRGJ1	20	-1	-1	21
9	4.28196247097781E-5	TGTGCCACCTGGATTTATAAGAAACTCTTT	CATWIYKKLF	TRGV8	.	TRGJ1	11	-1	-1	14
9	4.28196247097781E-5	TGTGCCACCCCTTATTATAAGAAACTCTTT	CATPYYKKLF	TRGV8	.	TRGJ1	8	-1	-1	11
9	4.28196247097781E-5	TGTGCCACCATCATTCTTAAGAAACTCTTT	CATIILKKLF	TRGV8	.	TRGJ1	8	-1	-1	17
9	4.28196247097781E-5	TGTGCCACCTGGAAAATCAAGGTATTT	CATWKIKVF	TRGV8	.	TRGJP	11	-1	-1	12
9	4.28196247097781E-5	TGTGCCAGCAATTATAAGAAACTCTTT	CASNYKKLF	TRGV4	.	TRGJ1	6	-1	-1	10
9	4.28196247097781E-5	GATGGAGGGCCTAAGAAACTCTTT	DGGPKKLF	TRGV4	.	TRGJ1	-1	-1	-1	11
9	4.28196247097781E-5	TTGGGGAAGAAACTCTTT	LGKKLF	TRGV4	.	TRGJ1	0	-1	-1	6
8	3.806188863091387E-5	TGTGCCTGCTGGATTAGGCACCTCCTCATGAATTATTATAAGAAACTCTTT	CACWIRHLLMNYYKKLF	TRGV11	.	TRGJ1	20	-1	-1	29
8	3.806188863091387E-5	TGTGCCACCTGGGATGCATGTTTTGCCCCCAAACATTATAAGAAACTCTTT	CATWDACFAPKHYKKLF	TRGV4	.	TRGJ1	15	-1	-1	34
8	3.806188863091387E-5	TGTGCCTGCTGGATTAGGCACATCCACAATTATTATAAGAAACTCTTT	CACWIRHIHNYYKKLF	TRGV11	.	TRGJ1	20	-1	-1	27
8	3.806188863091387E-5	TGTGCCACCTGGGATGGCCCTTATGTAAATTATTATAAGAAACTCTTT	CATWDGPYVNYYKKLF	TRGV4	.	TRGJ1	19	-1	-1	27
8	3.806188863091387E-5	TGTGCCACCTGGGACGGTCTTCACGCTGTGTATTATAAGAAACTCTTT	CATWDGLHAVYYKKLF	TRGV2	.	TRGJ1	16	-1	-1	30
8	3.806188863091387E-5	TGTGCCACCTGGGACAGGCAGCAGGCCTTTTATTATAAGAAACTCTTT	CATWDRQQAFYYKKLF	TRGV5	.	TRGJ1	18	-1	-1	29
8	3.806188863091387E-5	TGTGCCCCCACGACAGCTCGATCCCCCGAAATACAGAAACTCTTT	CAPTTARSPEIQKLF	TRGV4	.	TRGJ1	8	-1	-1	30
8	3.806188863091387E-5	TGTGCCACCTGGGACCCCCCGACGAATTATTATAAGAAACTCTTT	CATWDPPTNYYKKLF	TRGV3	.	TRGJ1	14	-1	-1	22
8	3.806188863091387E-5	TGTGCCACCTGGGACGGCCCAGGTGGTGATTGGATCAAGACGTTT	CATWDGPGGDWIKTF	TRGV2	.	TRGJP2	19	-1	-1	22
8	3.806188863091387E-5	TGTGCCACCTGGGACGGCAAGCTACTTTATTATAAGAAACTCTTT	CATWDGKLLYYKKLF	TRGV2	.	TRGJ1	16	-1	-1	26
8	3.806188863091387E-5	TGTGCCACCTGGGACGGGCCTGGTAGTGATTGGATCAAGACGTTT	CATWDGPGSDWIKTF	TRGV2	.	TRGJP2	19	-1	-1	22
8	3.806188863091387E-5	TGTGCCACCTGGGACGGGCCGAGCGATAATTATAAGAAACTCTTT	CATWDGPSDNYKKLF	TRGV2	.	TRGJ1	19	-1	-1	25
8	3.806188863091387E-5	TGTGCCACCTGGGACGGGCCAGGTAGTGATTGGATCAAGACGTTT	CATWDGPGSDWIKTF	TRGV2	.	TRGJP2	19	-1	-1	22
8	3.806188863091387E-5	TGTGCCACCTGGGACGGATTCACATCTTATTATAAGAAACTCTTT	CATWDGFTSYYKKLF	TRGV2	.	TRGJ1	16	-1	-1	26
8	3.806188863091387E-5	TGTGCCACCTGGGACGACCCCTTGAATTATTATAAGAAACTCTTT	CATWDDPLNYYKKLF	TRGV2	.	TRGJ1	15	-1	-1	23
8	3.806188863091387E-5	TGTGCCACCTGGGACAGGCTGACGAATTATTATAAGAAACTCTTT	CATWDRLTNYYKKLF	TRGV7	.	TRGJ1	18	-1	-1	22
8	3.806188863091387E-5	TGTGCCACCTGGGACAGGCCCGACTTGGGGTATAAGAAACTCTTT	CATWDRPDLGYKKLF	TRGV3	.	TRGJ1	19	-1	-1	30
8	3.806188863091387E-5	TGTGCCACCTGGGAGCCCCTTCCCATTTATTATAAGAAACTCTTT	CATWEPLPIYYKKLF	TRGV2	.	TRGJ2	24	-1	-1	26
8	3.806188863091387E-5	TGTGCCACCTGGCATGGCGGAGGGGATTATAAGAAACTCTTT	CATWHGGGDYKKLF	TRGV4	.	TRGJ1	16	-1	-1	25
8	3.806188863091387E-5	TGTGCCACCTGGGCCAGGGCCACGGGTTATAAGAAACTCTTT	CATWARATGYKKLF	TRGV5P	.	TRGJ1	17	-1	-1	26
8	3.806188863091387E-5	TGTGCCACCTGGGATGTGCGGTTAAGAAGAAAGAAACTCTTT	CATWDVRLRRKKLF	TRGV4	.	TRGJ1	18	-1	-1	30
8	3.806188863091387E-5	TGTGCCACCTGGGATGGGCGATGTTATTATAAGAAACTCTTT	CATWDGRCYYKKLF	TRGV4	.	TRGJ1	18	-1	-1	23
8	3.806188863091387E-5	TGTGCCACCTGGGACTTGATATTGGGATATAAGAAACTCTTT	CATWDLILGYKKLF	TRGV5	.	TRGJ1	14	-1	-1	27
8	3.806188863091387E-5	TGTGCCACCTGGGACGTCATGTTGGGATATAAGAAACTCTTT	CATWDVMLGYKKLF	TRGV2	.	TRGJ1	15	-1	-1	27
8	3.806188863091387E-5	TGTGCCACCTGGGACGCTGCCAATTATTATAAGAAACTCTTT	CATWDAANYYKKLF	TRGV4	.	TRGJ1	13	-1	-1	21
8	3.806188863091387E-5	TGTGCCACCTGGGACGGCGGGTCGAATTATAAGAAACTCTTT	CATWDGGSNYKKLF	TRGV2	.	TRGJ1	16	-1	-1	25
8	3.806188863091387E-5	TGTGCCACCTGGGACGGGTGGAATTATTATAAGAAACTCTTT	CATWDGWNYYKKLF	TRGV2	.	TRGJ1	17	-1	-1	20
8	3.806188863091387E-5	TGTGCCACCTGGGACGGGCCTAATTATTATAAGAAACTCTTT	CATWDGPNYYKKLF	TRGV2	.	TRGJ1	19	-1	-1	21
8	3.806188863091387E-5	TGTGCCACCTGGGACGGGCCGTTAGTTTATAAGAAACTCTTT	CATWDGPLVYKKLF	TRGV2	.	TRGJ1	19	-1	-1	26
8	3.806188863091387E-5	TGTGCCACCTGGGACGGGCCGGGGGATTGGATCAAGACGTTT	CATWDGPGDWIKTF	TRGV2	.	TRGJP2	19	-1	-1	24
8	3.806188863091387E-5	TGTGCCACCTGGGACGGGCGAGGGTATTATAAGAAACTCTTT	CATWDGRGYYKKLF	TRGV2	.	TRGJ1	18	-1	-1	24
8	3.806188863091387E-5	TGTGCCACCTGGGACGGAAATCTCGGGTATAAGAAACTCTTT	CATWDGNLGYKKLF	TRGV5	.	TRGJ1	14	-1	-1	27
8	3.806188863091387E-5	TGTGCCACCTGGGACACTCGACTAGATTATAAGAAACTCTTT	CATWDTRLDYKKLF	TRGV3	.	TRGJ1	15	-1	-1	25
8	3.806188863091387E-5	TGTGCCACCTGGGACACACTGAATTATTATAAGAAACTCTTT	CATWDTLNYYKKLF	TRGV5	.	TRGJ1	15	-1	-1	20
8	3.806188863091387E-5	TGTGCCACCTGGGACAATGGAAGTGATTGGATCAAGACGTTT	CATWDNGSDWIKTF	TRGV2	.	TRGJP2	14	-1	-1	21
8	3.806188863091387E-5	TGTGCCACCTGGGAGTCCTTAAATTATTATAAGAAACTCTTT	CATWESLNYYKKLF	TRGV4	.	TRGJ1	13	-1	-1	21
8	3.806188863091387E-5	TGTGCCACCTGGGAATCGGGGAATTATTATAAGAAACTCTTT	CATWESGNYYKKLF	TRGV2	.	TRGJ1	13	-1	-1	20
8	3.806188863091387E-5	TGTGCCTCAACGGGGGTTGGGCAAAAAAATCAAGGTATT	CASTGVGQKNQGI	TRGV9	.	TRGJP	6	-1	-1	15
8	3.806188863091387E-5	TGTGCCACCTTACTAGGGGGTTATTATAAGAAACTCTTT	CATLLGGYYKKLF	TRGV3	.	TRGJ1	9	-1	-1	20
8	3.806188863091387E-5	TGTGCCACCTGGCTGGGGAGTGATTGGATCAAGACGTTT	CATWLGSDWIKTF	TRGV2	.	TRGJP2	11	-1	-1	18
8	3.806188863091387E-5	TGTGCCACCTGGGCCCAGGTTTATTATAAGAAACTCTTT	CATWAQVYYKKLF	TRGV8	.	TRGJ1	12	-1	-1	20
8	3.806188863091387E-5	TGTGCCACCTGGGATCGGGGTTATTATAAGAAACTCTTT	CATWDRGYYKKLF	TRGV4	.	TRGJ1	18	-1	-1	20
8	3.806188863091387E-5	TGTGCCACCTGGGATGTCCATTATTATAAGAAACTCTTT	CATWDVHYYKKLF	TRGV4	.	TRGJ1	15	-1	-1	19
8	3.806188863091387E-5	TGTGCCACCTGGGATGGTTTATATTATAAGAAACTCTTT	CATWDGLYYKKLF	TRGV4	.	TRGJ1	16	-1	-1	21
8	3.806188863091387E-5	TGTGCCACCTGGGATGAGGATTATTATAAGAAACTCTTT	CATWDEDYYKKLF	TRGV4	.	TRGJ1	15	-1	-1	19
8	3.806188863091387E-5	TGTGCCACCTGGGATAGTAGTGATTGGATCAAGACGTTT	CATWDSSDWIKTF	TRGV2	.	TRGJP2	13	-1	-1	13
8	3.806188863091387E-5	TGTGCCACCTGGGACTCTAGGGGGTATAAGAAACTCTTT	CATWDSRGYKKLF	TRGV7	.	TRGJ1	14	-1	-1	24
8	3.806188863091387E-5	TGTGCCACCTGGGACTCCCGGGGTTATAAGAAACTCTTT	CATWDSRGYKKLF	TRGV5	.	TRGJ1	14	-1	-1	23
8	3.806188863091387E-5	TGTGCCACCTGGGACCGTAATTATTATAAGAAACTCTTT	CATWDRNYYKKLF	TRGV2	.	TRGJ1	14	-1	-1	18
8	3.806188863091387E-5	TGTGCCACCTGGGACGTTAGTGATTGGATCAAGACGTTT	CATWDVSDWIKTF	TRGV2	.	TRGJP2	15	-1	-1	17
8	3.806188863091387E-5	TGTGCCACCTGGGACGCTCAATATTATAAGAAACTCTTT	CATWDAQYYKKLF	TRGV2	.	TRGJ1	15	-1	-1	21
8	3.806188863091387E-5	TGTGCCACCTGGGACGGTAGTGATTGGATCAAGACGTTT	CATWDGSDWIKTF	TRGV2	.	TRGJP2	16	-1	-1	16
8	3.806188863091387E-5	TGTGCCACCTGGGACGGCAGTTATTATAAGAAACTCTTT	CATWDGSYYKKLF	TRGV3	.	TRGJ1	17	-1	-1	20
8	3.806188863091387E-5	TGTGCCACCTGGGACGGGCCCTATCATAAGAAACTCTTT	CATWDGPYHKKLF	TRGV2	.	TRGJ1	20	-1	-1	21
8	3.806188863091387E-5	TGTGCCACCTGGGACAGTGTGGGTTTTAAGAAACTCTTT	CATWDSVGFKKLF	TRGV2	.	TRGJ1	14	-1	-1	23
8	3.806188863091387E-5	TGTGCCACCTGGGACAGCCGCGGTTATAAGAAACTCTTT	CATWDSRGYKKLF	TRGV3	.	TRGJ1	16	-1	-1	23
8	3.806188863091387E-5	TGTGCCACCTGGGACAGGCTCAGATATAAGAAACTCTTT	CATWDRLRYKKLF	TRGV7	.	TRGJ1	18	-1	-1	24
8	3.806188863091387E-5	TGTGCCACCTGGGACAGGCCTGGATATAAGAAACTCTTT	CATWDRPGYKKLF	TRGV3	.	TRGJ1	21	-1	-1	24
8	3.806188863091387E-5	TGTGCCACCTGGGACAGACTTTATTATAAGAAACTCTTT	CATWDRLYYKKLF	TRGV7	.	TRGJ1	16	-1	-1	20
8	3.806188863091387E-5	TGTGCCACCTGGGACAGAATTCCGTCGTTGAAACTCTTT	CATWDRIPSLKLF	TRGV2	.	TRGJ1	14	-1	-1	29
8	3.806188863091387E-5	TGTGCCACCTGGGAGACCTATTATTATAAGAAACTCTTT	CATWETYYYKKLF	TRGV4	.	TRGJ1	13	-1	-1	19
8	3.806188863091387E-5	TGTGCCACCTGGGAACCTCAGTCGGGTAAGAAACTCTTT	CATWEPQSGKKLF	TRGV5	.	TRGJ1	13	-1	-1	26
8	3.806188863091387E-5	TGTGCCTGCTGGATTAATTATTATAAGAAACTCTTT	CACWINYYKKLF	TRGV11	.	TRGJ1	15	-1	-1	15
8	3.806188863091387E-5	TGTGCCCCCGGGAGAGGGACTAGGAAGAAACTCTTT	CAPGRGTRKKLF	TRGV4	.	TRGJ1	12	-1	-1	24
8	3.806188863091387E-5	TGTGCCCACATCCCGGATTATTATAAGAAACTCTTT	CAHIPDYYKKLF	TRGV8	.	TRGJ1	5	-1	-1	13
8	3.806188863091387E-5	TGTGCCACCTGGCGGAATTATTATAAGAAACTCTTT	CATWRNYYKKLF	TRGV4	.	TRGJ1	11	-1	-1	14
8	3.806188863091387E-5	TGTGCCACCTGGGTTATTTATTATAAGAAACTCTTT	CATWVIYYKKLF	TRGV4	.	TRGJ1	12	-1	-1	17
8	3.806188863091387E-5	TGTGCCACCTGGGCCGAGAGGACCAAGAAACTCTTT	CATWAERTKKLF	TRGV8	.	TRGJ1	12	-1	-1	24
8	3.806188863091387E-5	TGTGCCACCTGGGGCCCCTGTTATAAGAAACTCTTT	CATWGPCYKKLF	TRGV4	.	TRGJ1	12	-1	-1	20
8	3.806188863091387E-5	TGTGCCACCTGGGGCCGGTCTTATAAGAAACTCTTT	CATWGRSYKKLF	TRGV8	.	TRGJ1	12	-1	-1	20
8	3.806188863091387E-5	TGTGCCACCTGGGGAACTTATTATAAGAAACTCTTT	CATWGTYYKKLF	TRGV4	.	TRGJ1	12	-1	-1	13
8	3.806188863091387E-5	TGTGCCACCTGGGATTATTATTATAAGAAACTCTTT	CATWDYYYKKLF	TRGV8	.	TRGJ1	14	-1	-1	16
8	3.806188863091387E-5	TGTGCCACCTGGGATGTGGTTGTTGAGAAACTCTTT	CATWDVVVEKLF	TRGV4	.	TRGJ1	15	-1	-1	25
8	3.806188863091387E-5	TGTGCCACCTGGGATGGGCTTTATAAGAAACTCTTT	CATWDGLYKKLF	TRGV4	.	TRGJ1	18	-1	-1	20
8	3.806188863091387E-5	TGTGCCACCTGGGATGGACGTTATAAGAAACTCTTT	CATWDGRYKKLF	TRGV4	.	TRGJ1	16	-1	-1	20
8	3.806188863091387E-5	TGTGCCACCTGGGATGGACATTATAAGAAACTCTTT	CATWDGHYKKLF	TRGV4	.	TRGJ1	16	-1	-1	19
8	3.806188863091387E-5	TGTGCCACCTGGGACTTTTATTATAAGAAACTCTTT	CATWDFYYKKLF	TRGV3	.	TRGJ1	14	-1	-1	17
8	3.806188863091387E-5	TGTGCCACCTGGGACCTCTATTATAAGAAACTCTTT	CATWDLYYKKLF	TRGV2	.	TRGJ1	14	-1	-1	18
8	3.806188863091387E-5	TGTGCCACCTGGGACGTTTATTATAAGAAACTCTTT	CATWDVYYKKLF	TRGV2	.	TRGJ1	15	-1	-1	17
8	3.806188863091387E-5	TGTGCCACCTGGGACGCATATTATAAGAAACTCTTT	CATWDAYYKKLF	TRGV2	.	TRGJ1	15	-1	-1	18
8	3.806188863091387E-5	TGTGCCACCTGGGACGGGCCATATAAGAAACTCTTT	CATWDGPYKKLF	TRGV2	.	TRGJ1	19	-1	-1	21
8	3.806188863091387E-5	TGTGCCACCTGGGACGGGCGGGGGAGGAAACTCTTT	CATWDGRGRKLF	TRGV2	.	TRGJ1	18	-1	-1	26
8	3.806188863091387E-5	TGTGCCACCTGGGACGGGCAGTATAAGAAACTCTTT	CATWDGQYKKLF	TRGV2	.	TRGJ1	18	-1	-1	21
8	3.806188863091387E-5	TGTGCCACCTGGGAGTATTATTATAAGAAACTCTTT	CATWEYYYKKLF	TRGV4	.	TRGJ1	13	-1	-1	16
8	3.806188863091387E-5	TGTGCCACCTGGATGTCTTATTATAAGAAACTCTTT	CATWMSYYKKLF	TRGV4	.	TRGJ1	14	-1	-1	17
8	3.806188863091387E-5	TGTGCCACCTGGACCCGTTATTATAAGAAACTCTTT	CATWTRYYKKLF	TRGV4	.	TRGJ1	11	-1	-1	17
8	3.806188863091387E-5	TGTGCCACCTGGGCTAGATATAAGAAACTCTTT	CATWARYKKLF	TRGV5	.	TRGJ1	12	-1	-1	18
8	3.806188863091387E-5	TGTGCCACCTGGGGTCAAGGGGAGAAACTCTTT	CATWGQGEKLF	TRGV7	.	TRGJ1	12	-1	-1	22
8	3.806188863091387E-5	TGTGCCACCTGGGGAAGAAATAAGAAACTCTTT	CATWGRNKKLF	TRGV8	.	TRGJ1	12	-1	-1	19
8	3.806188863091387E-5	TGTGCCACCTGGGATGGCTTGGGGAAACTCTTT	CATWDGLGKLF	TRGV8	.	TRGJ1	17	-1	-1	23
8	3.806188863091387E-5	TGTGCCACCTGGGATGGGCACAAGAAACTCTTT	CATWDGHKKLF	TRGV4	.	TRGJ1	21	-1	-1	21
8	3.806188863091387E-5	TGTGCCACCTGGGACTTCTATAAGAAACTCTTT	CATWDFYKKLF	TRGV7	.	TRGJ1	14	-1	-1	18
8	3.806188863091387E-5	TGTGCCACCTGGGACGGGCTCGGGAAACTCTTT	CATWDGLGKLF	TRGV2	.	TRGJ1	21	-1	-1	23
8	3.806188863091387E-5	TGTGCCACCTGGGACAGGCCGGGGAAACTCTTT	CATWDRPGKLF	TRGV7	.	TRGJ1	19	-1	-1	23
8	3.806188863091387E-5	TGTGCCACCCGTAGGGATTGGATCAAGACGTTT	CATRRDWIKTF	TRGV2	.	TRGJP2	8	-1	-1	10
8	3.806188863091387E-5	TGTGCCACCCGACAATATTATAAGAAACTCTTT	CATRQYYKKLF	TRGV4	.	TRGJ1	8	-1	-1	15
8	3.806188863091387E-5	TGTGCCACCCGAAATTATTATAAGAAACTCTTT	CATRNYYKKLF	TRGV8	.	TRGJ1	8	-1	-1	12
8	3.806188863091387E-5	TGTGCCACCGACCGGTATTATAAGAAACTCTTT	CATDRYYKKLF	TRGV4	.	TRGJ1	8	-1	-1	15
8	3.806188863091387E-5	TGTGCCACCGAAGGTTATTATAAGAAACTCTTT	CATEGYYKKLF	TRGV8	.	TRGJ1	8	-1	-1	14
8	3.806188863091387E-5	TGTGCCTTGAAAGGAGGAAAGAAACTCTTT	CALKGGKKLF	TRGV9	.	TRGJ1	8	-1	-1	18
8	3.806188863091387E-5	TGTGCCTGTAGTGATTGGATCAAGACGTTT	CACSDWIKTF	TRGV11	.	TRGJP2	7	-1	-1	7
8	3.806188863091387E-5	TGTGCCACCTTTGATGCTAAGAAACTCTTT	CATFDAKKLF	TRGV8	.	TRGJ1	9	-1	-1	17
8	3.806188863091387E-5	TGTGCCACCTGGGATCTCAAGAAACTCTTT	CATWDLKKLF	TRGV8	.	TRGJ1	14	-1	-1	18
8	3.806188863091387E-5	TGTGCCACCTGGGATAAAAAGAAACTCTTT	CATWDKKKLF	TRGV8	.	TRGJ1	15	-1	-1	18
8	3.806188863091387E-5	TGTGCCACCTGGGACTCTGAGAAACTCTTT	CATWDSEKLF	TRGV7	.	TRGJ1	14	-1	-1	19
8	3.806188863091387E-5	TGTGCCACCTGGGACACCAAGAAACTCTTT	CATWDTKKLF	TRGV5	.	TRGJ1	15	-1	-1	18
8	3.806188863091387E-5	TGTGCCAACCATTATTATAAGAAACTCTTT	CANHYYKKLF	TRGV8	.	TRGJ1	6	-1	-1	10
8	3.806188863091387E-5	TGTGCCGCTGGGAAGAAACTCTTT	CAAGKKLF	TRGV3	.	TRGJ1	12	-1	-1	12
7	3.330415255204963E-5	TGTGCCTGCTGGATTAGGCTCCCCTTCCCCCATTATTATTATAAGAAACTCTTT	CACWIRLPFPHYYYKKLF	TRGV11	.	TRGJ1	18	-1	-1	34
7	3.330415255204963E-5	TGTGCCACCTGGGATGGTCAACACGCGCAGAATTATTATAAGAAACTCTTT	CATWDGQHAQNYYKKLF	TRGV4	.	TRGJ1	16	-1	-1	29
7	3.330415255204963E-5	TGTGCCACCTGGGATGGCCCCGGCCCCAAGTCTTATTATAAGAAACTCTTT	CATWDGPGPKSYYKKLF	TRGV4	.	TRGJ1	20	-1	-1	32
7	3.330415255204963E-5	TGTGCCACCTGGGATGGGCGAGGACCTCCCTCGTATTATAAGAAACTCTTT	CATWDGRGPPSYYKKLF	TRGV4	.	TRGJ1	18	-1	-1	33
7	3.330415255204963E-5	TGTGCCACCTGGGACGGAATAGAAGGTACGCCTTATTATAAGAAACTCTTT	CATWDGIEGTPYYKKLF	TRGV2	.	TRGJ1	16	-1	-1	32
7	3.330415255204963E-5	TGTGCCACCTGGCTCTTCAAGGCTTTTAGTGATTGGATCAAGACGTTT	CATWLFKAFSDWIKTF	TRGV2	.	TRGJP2	11	-1	-1	26
7	3.330415255204963E-5	TGTGCCACCTGGGCACCTTACCCCGAGTATTATTATAAGAAACTCTTT	CATWAPYPEYYYKKLF	TRGV3	.	TRGJ1	12	-1	-1	28
7	3.330415255204963E-5	TGTGCCACCTGGGACAGGCTCGGGGGATACTATTATAAGAAACTCTTT	CATWDRLGGYYYKKLF	TRGV3	.	TRGJ1	18	-1	-1	30
7	3.330415255204963E-5	TGTGCCACCTTCAAATTGATTAAAGTTCCAGATAAGAAACTCTTT	CATFKLIKVPDKKLF	TRGV4	.	TRGJ1	9	-1	-1	31
7	3.330415255204963E-5	TGTGCCACCTGGGATGGGACACCCCATTATTATAAGAAACTCTTT	CATWDGTPHYYKKLF	TRGV4	.	TRGJ1	17	-1	-1	25
7	3.330415255204963E-5	TGTGCCACCTGGGATGGATGTTCGAATTATTATAAGAAACTCTTT	CATWDGCSNYYKKLF	TRGV4	.	TRGJ1	16	-1	-1	20
7	3.330415255204963E-5	TGTGCCACCTGGGATAGGCCTCGTTTTGCTTATAAGAAACTCTTT	CATWDRPRFAYKKLF	TRGV8	.	TRGJ1	20	-1	-1	29
7	3.330415255204963E-5	TGTGCCACCTGGGACGGGCTTAGAAATTATTATAAGAAACTCTTT	CATWDGLRNYYKKLF	TRGV2	.	TRGJ1	18	-1	-1	24
7	3.330415255204963E-5	TGTGCCACCTGGGACGGGCTGTGGAATTATTATAAGAAACTCTTT	CATWDGLWNYYKKLF	TRGV2	.	TRGJ1	18	-1	-1	23
7	3.330415255204963E-5	TGTGCCACCTGGGACGGGCCCCGGACGGTATATAAGAAACTCTTT	CATWDGPRTVYKKLF	TRGV2	.	TRGJ1	20	-1	-1	30
7	3.330415255204963E-5	TGTGCCACCTGGGACGGGCCCCAAGGGGGTTGGTTCAAGATATTT	CATWDGPQGGWFKIF	TRGV2	.	TRGJP1	20	-1	-1	27
7	3.330415255204963E-5	TGTGCCACCTGGGACGGGCGCTCCTTATTTTATAAGAAACTCTTT	CATWDGRSLFYKKLF	TRGV2	.	TRGJ1	18	-1	-1	26
7	3.330415255204963E-5	TGTGCCACCTGGGACGGACGCGGCGATTATTATAAGAAACTCTTT	CATWDGRGDYYKKLF	TRGV2	.	TRGJ1	16	-1	-1	25
7	3.330415255204963E-5	TGTGCCACCTGGGACGAGGAGGGTAGTGATTGGATCAAGACGTTT	CATWDEEGSDWIKTF	TRGV2	.	TRGJP2	15	-1	-1	22
7	3.330415255204963E-5	TGTGCCACCTGGGACAGGCTCCCTTATTATTATAAGAAACTCTTT	CATWDRLPYYYKKLF	TRGV5	.	TRGJ1	18	-1	-1	25
7	3.330415255204963E-5	TGTGCCACCTGGCCAAGGGGGTGTTATTATAAGAAACTCTTT	CATWPRGCYYKKLF	TRGV8	.	TRGJ1	11	-1	-1	23
7	3.330415255204963E-5	TGTGCCACCTGGGTCCTACTAAGAAATTGGATCAAGACGTTT	CATWVLLRNWIKTF	TRGV2	.	TRGJP2	12	-1	-1	25
7	3.330415255204963E-5	TGTGCCACCTGGGGGTCGGGGGGTTATTATAAGAAACTCTTT	CATWGSGGYYKKLF	TRGV4	.	TRGJ1	12	-1	-1	23
7	3.330415255204963E-5	TGTGCCACCTGGGATCCCCCGAATTATTATAAGAAACTCTTT	CATWDPPNYYKKLF	TRGV4	.	TRGJ1	14	-1	-1	19
7	3.330415255204963E-5	TGTGCCACCTGGGATCGGTCCAATTATTATAAGAAACTCTTT	CATWDRSNYYKKLF	TRGV5	.	TRGJ1	13	-1	-1	18
7	3.330415255204963E-5	TGTGCCACCTGGGATGGCCCATCTTATTATAAGAAACTCTTT	CATWDGPSYYKKLF	TRGV4	.	TRGJ1	22	-1	-1	23
7	3.330415255204963E-5	TGTGCCACCTGGGATGAGAATTGGGTTTATAAGAAACTCTTT	CATWDENWVYKKLF	TRGV5	.	TRGJ1	13	-1	-1	26
7	3.330415255204963E-5	TGTGCCACCTGGGATAGTAGGGGGGGTTATAAGAAACTCTTT	CATWDSRGGYKKLF	TRGV4	.	TRGJ1	14	-1	-1	26
7	3.330415255204963E-5	TGTGCCACCTGGGATAGGCCGAAGTATTATAAGAAACTCTTT	CATWDRPKYYKKLF	TRGV8	.	TRGJ1	19	-1	-1	19
7	3.330415255204963E-5	TGTGCCACCTGGGATAGGGGACATAATTATAAGAAACTCTTT	CATWDRGHNYKKLF	TRGV8	.	TRGJ1	17	-1	-1	22
7	3.330415255204963E-5	TGTGCCACCTGGGATAGAAGCGACGCTTATAAGAAACTCTTT	CATWDRSDAYKKLF	TRGV8	.	TRGJ1	16	-1	-1	26
7	3.330415255204963E-5	TGTGCCACCTGGGACGTCACGAATTATTATAAGAAACTCTTT	CATWDVTNYYKKLF	TRGV2	.	TRGJ1	15	-1	-1	19
7	3.330415255204963E-5	TGTGCCACCTGGGACGGCTCGAATTATTATAAGAAACTCTTT	CATWDGSNYYKKLF	TRGV2	.	TRGJ1	16	-1	-1	18
7	3.330415255204963E-5	TGTGCCACCTGGGACGGGCTTCAGAATTATAAGAAACTCTTT	CATWDGLQNYKKLF	TRGV2	.	TRGJ1	18	-1	-1	25
7	3.330415255204963E-5	TGTGCCACCTGGGACGGGCCCGTGTTATATAAGAAACTCTTT	CATWDGPVLYKKLF	TRGV2	.	TRGJ1	22	-1	-1	24
7	3.330415255204963E-5	TGTGCCACCTGGGACGGGCCGGGATATTATAAGAAACTCTTT	CATWDGPGYYKKLF	TRGV2	.	TRGJ1	19	-1	-1	24
7	3.330415255204963E-5	TGTGCCACCTGGGACGGGCGCAATTATTATAAGAAACTCTTT	CATWDGRNYYKKLF	TRGV2	.	TRGJ1	18	-1	-1	21
7	3.330415255204963E-5	TGTGCCACCTGGGACGGGCGGTTGAATTATAAGAAACTCTTT	CATWDGRLNYKKLF	TRGV2	.	TRGJ1	18	-1	-1	25
7	3.330415255204963E-5	TGTGCCACCTGGGACGACGGGGATTATTATAAGAAACTCTTT	CATWDDGDYYKKLF	TRGV2	.	TRGJ1	15	-1	-1	22
7	3.330415255204963E-5	TGTGCCACCTGGGACATTTGCGGTTATTATAAGAAACTCTTT	CATWDICGYYKKLF	TRGV2	.	TRGJ1	14	-1	-1	23
7	3.330415255204963E-5	TGTGCCACCTGGGACAGCCACAATTATTATAAGAAACTCTTT	CATWDSHNYYKKLF	TRGV3	.	TRGJ1	16	-1	-1	21
7	3.330415255204963E-5	TGTGCCACCTGGGACAGGTTGAATTATTATAAGAAACTCTTT	CATWDRLNYYKKLF	TRGV3	.	TRGJ1	17	-1	-1	20
7	3.330415255204963E-5	TGTGCCACCTGGGACAGGCCGGGTGGTTATAAGAAACTCTTT	CATWDRPGGYKKLF	TRGV5	.	TRGJ1	19	-1	-1	26
7	3.330415255204963E-5	TGTGCCACCTGGGACAGGCACGGGTATTATAAGAAACTCTTT	CATWDRHGYYKKLF	TRGV3	.	TRGJ1	18	-1	-1	24
7	3.330415255204963E-5	TGTGCCACCTGGGACAGGCAGGAGAGGTATAAGAAACTCTTT	CATWDRQERYKKLF	TRGV3	.	TRGJ1	18	-1	-1	27
7	3.330415255204963E-5	TGTGCCACCTGGGACAGATGGAATTATTATAAGAAACTCTTT	CATWDRWNYYKKLF	TRGV3	.	TRGJ1	16	-1	-1	20
7	3.330415255204963E-5	TGTGCCACCGGGCGAGTGTTGGGCAAAAAAATCAAGGTATTT	CATGRVLGKKIKVF	TRGV3	.	TRGJP	11	-1	-1	9
7	3.330415255204963E-5	TGTGCCACCACCTGGGTGGACCTAGGGTATAAGAAACTCTTT	CATTWVDLGYKKLF	TRGV4	.	TRGJ1	8	-1	-1	27
7	3.330415255204963E-5	TGTGCCTGCTGGATTAGGCACTGCGGGGGGAAACTCTTT	CACWIRHCGGKLF	TRGV11	.	TRGJ1	23	-1	-1	29
7	3.330415255204963E-5	TGTGCCACCTGTTGGCGGTATTATTATAAGAAACTCTTT	CATCWRYYYKKLF	TRGV2	.	TRGJ1	10	-1	-1	19
7	3.330415255204963E-5	TGTGCCACCTGGGTTCGGAATTATTATAAGAAACTCTTT	CATWVRNYYKKLF	TRGV8	.	TRGJ1	12	-1	-1	13
7	3.330415255204963E-5	TGTGCCACCTGGGCCTTGAATTATTATAAGAAACTCTTT	CATWALNYYKKLF	TRGV8	.	TRGJ1	12	-1	-1	17
7	3.330415255204963E-5	TGTGCCACCTGGGCCCAGAATTATTATAAGAAACTCTTT	CATWAQNYYKKLF	TRGV8	.	TRGJ1	12	-1	-1	17
7	3.330415255204963E-5	TGTGCCACCTGGGCCGTTAATTATTATAAGAAACTCTTT	CATWAVNYYKKLF	TRGV4	.	TRGJ1	12	-1	-1	18
7	3.330415255204963E-5	TGTGCCACCTGGGGCATGAATTATTATAAGAAACTCTTT	CATWGMNYYKKLF	TRGV8	.	TRGJ1	12	-1	-1	17
7	3.330415255204963E-5	TGTGCCACCTGGGATGGTGGCTATTATAAGAAACTCTTT	CATWDGGYYKKLF	TRGV4	.	TRGJ1	16	-1	-1	21
7	3.330415255204963E-5	TGTGCCACCTGGGATGGGCTAAATTATAAGAAACTCTTT	CATWDGLNYKKLF	TRGV4	.	TRGJ1	18	-1	-1	22
7	3.330415255204963E-5	TGTGCCACCTGGGATATCGGGGGTTATAAGAAACTCTTT	CATWDIGGYKKLF	TRGV8	.	TRGJ1	15	-1	-1	23
7	3.330415255204963E-5	TGTGCCACCTGGGATAGGCTAGGATATAAGAAACTCTTT	CATWDRLGYKKLF	TRGV8	.	TRGJ1	18	-1	-1	24
7	3.330415255204963E-5	TGTGCCACCTGGGATAGGCGTTATTATAAGAAACTCTTT	CATWDRRYYKKLF	TRGV8	.	TRGJ1	18	-1	-1	20
7	3.330415255204963E-5	TGTGCCACCTGGGATAGGCGGGGTTATAAGAAACTCTTT	CATWDRRGYKKLF	TRGV8	.	TRGJ1	18	-1	-1	23
7	3.330415255204963E-5	TGTGCCACCTGGGATAGGAGGTATTATAAGAAACTCTTT	CATWDRRYYKKLF	TRGV8	.	TRGJ1	17	-1	-1	21
7	3.330415255204963E-5	TGTGCCACCTGGGATAGAGGTCCTTATAAGAAACTCTTT	CATWDRGPYKKLF	TRGV8	.	TRGJ1	16	-1	-1	23
7	3.330415255204963E-5	TGTGCCACCTGGGACCCTAATTATTATAAGAAACTCTTT	CATWDPNYYKKLF	TRGV2	.	TRGJ1	14	-1	-1	18
7	3.330415255204963E-5	TGTGCCACCTGGGACGCCCGTAGTTATAAGAAACTCTTT	CATWDARSYKKLF	TRGV2	.	TRGJ1	20	-1	-1	23
7	3.330415255204963E-5	TGTGCCACCTGGGACGGACTTTATTATAAGAAACTCTTT	CATWDGLYYKKLF	TRGV2	.	TRGJ1	16	-1	-1	20
7	3.330415255204963E-5	TGTGCCACCTGGGACATAGATTATTATAAGAAACTCTTT	CATWDIDYYKKLF	TRGV2	.	TRGJ1	14	-1	-1	19
7	3.330415255204963E-5	TGTGCCACCTGGGACAGCCATTATTATAAGAAACTCTTT	CATWDSHYYKKLF	TRGV5	.	TRGJ1	16	-1	-1	19
7	3.330415255204963E-5	TGTGCCACCTGGGACAGGCCGTTGGATAAGAAACTCTTT	CATWDRPLDKKLF	TRGV5	.	TRGJ1	19	-1	-1	25
7	3.330415255204963E-5	TGTGCCACCTGGGACAGGCGGGGTTATAAGAAACTCTTT	CATWDRRGYKKLF	TRGV7	.	TRGJ1	18	-1	-1	23
7	3.330415255204963E-5	TGTGCCACCTGGGACAGGCGGACTTATAAGAAACTCTTT	CATWDRRTYKKLF	TRGV5	.	TRGJ1	18	-1	-1	23
7	3.330415255204963E-5	TGTGCCACCTGGGACAGGCAAGATTATAAGAAACTCTTT	CATWDRQDYKKLF	TRGV3	.	TRGJ1	18	-1	-1	22
7	3.330415255204963E-5	TGTGCCACCTGGGACAGAAAATATTATAAGAAACTCTTT	CATWDRKYYKKLF	TRGV5	.	TRGJ1	16	-1	-1	18
7	3.330415255204963E-5	TGTGCCACCTGGGAGGGGGTTTGGTATAAGAAACTCTTT	CATWEGVWYKKLF	TRGV2	.	TRGJ1	17	-1	-1	24
7	3.330415255204963E-5	TGTGCCACCTGGGAATCGGATTATTATAAGAAACTCTTT	CATWESDYYKKLF	TRGV4	.	TRGJ1	13	-1	-1	15
7	3.330415255204963E-5	TGTGCTGCGTGGGATTTTTATTATAAGAAACTCTTT	CAAWDFYYKKLF	TRGV10	.	TRGJ1	15	-1	-1	17
7	3.330415255204963E-5	TGTGCCCGAACCTTAGGCGATTGGATCAAGACGTTT	CARTLGDWIKTF	TRGV2	.	TRGJP2	5	-1	-1	18
7	3.330415255204963E-5	TGTGCCACCTGCCGAAATTATTATAAGAAACTCTTT	CATCRNYYKKLF	TRGV8	.	TRGJ1	10	-1	-1	15
7	3.330415255204963E-5	TGTGCCACCTGGGATTATCAGTATAAGAAACTCTTT	CATWDYQYKKLF	TRGV8	.	TRGJ1	14	-1	-1	21
7	3.330415255204963E-5	TGTGCCACCTGGGATCGATATTATAAGAAACTCTTT	CATWDRYYKKLF	TRGV4	.	TRGJ1	14	-1	-1	18
7	3.330415255204963E-5	TGTGCCACCTGGGATGGAGAGTATAAGAAACTCTTT	CATWDGEYKKLF	TRGV4	.	TRGJ1	16	-1	-1	21
7	3.330415255204963E-5	TGTGCCACCTGGGATATTCATTATAAGAAACTCTTT	CATWDIHYKKLF	TRGV8	.	TRGJ1	15	-1	-1	15
7	3.330415255204963E-5	TGTGCCACCTGGGATAGTCGTTATAAGAAACTCTTT	CATWDSRYKKLF	TRGV8	.	TRGJ1	16	-1	-1	20
7	3.330415255204963E-5	TGTGCCACCTGGGACCCTTATTATAAGAAACTCTTT	CATWDPYYKKLF	TRGV2	.	TRGJ1	14	-1	-1	17
7	3.330415255204963E-5	TGTGCCACCTGGGACGGGCTGGGTAAGAAACTCTTT	CATWDGLGKKLF	TRGV2	.	TRGJ1	18	-1	-1	23
7	3.330415255204963E-5	TGTGCCACCTGGGACGGGCCCCGGATCAAGACGTTT	CATWDGPRIKTF	TRGV2	.	TRGJP2	20	-1	-1	22
7	3.330415255204963E-5	TGTGCCACCTGGGACGGGCATGGGATCAAGACGTTT	CATWDGHGIKTF	TRGV2	.	TRGJP2	18	-1	-1	19
7	3.330415255204963E-5	TGTGCCACCTGGGACGGGGATTATAAGAAACTCTTT	CATWDGDYKKLF	TRGV7	.	TRGJ1	17	-1	-1	19
7	3.330415255204963E-5	TGTGCCACCTGGGAGCAGGGTTATAAGAAACTCTTT	CATWEQGYKKLF	TRGV2	.	TRGJ1	13	-1	-1	20
7	3.330415255204963E-5	TGTGCCACCTGGGAAAAAAGGGGAGAGAAACTCTTT	CATWEKRGEKLF	TRGV4	.	TRGJ1	13	-1	-1	25
7	3.330415255204963E-5	TGTGCCACGGAGTCGAATTATTATAAGAAACTCTTT	CATESNYYKKLF	TRGV4	.	TRGJ1	7	-1	-1	12
7	3.330415255204963E-5	TATGCCACCACTAAATCAGAACTTAAGAAACTCTTT	YATTKSELKKLF	TRGV4	.	TRGJ1	8	-1	-1	23
7	3.330415255204963E-5	TGTGCCTGCTGGATTAGGCACGAGAAACTCTTT	CACWIRHEKLF	TRGV11	.	TRGJ1	21	-1	-1	22
7	3.330415255204963E-5	TGTGCCTGCTGGATAGGTTATAAGAAACTCTTT	CACWIGYKKLF	TRGV11	.	TRGJ1	16	-1	-1	17
7	3.330415255204963E-5	TGTGCCACCTCTCCAGGGTATAAGAAACTCTTT	CATSPGYKKLF	TRGV4	.	TRGJ1	9	-1	-1	18
7	3.330415255204963E-5	TGTGCCACCTCGAATTATTATAAGAAACTCTTT	CATSNYYKKLF	TRGV8	.	TRGJ1	9	-1	-1	9
7	3.330415255204963E-5	TGTGCCACCTGGGGACCCTATAAGAAACTCTTT	CATWGPYKKLF	TRGV4	.	TRGJ1	12	-1	-1	18
7	3.330415255204963E-5	TGTGCCACCTGGGATCGTGGGGAGAAACTCTTT	CATWDRGEKLF	TRGV4	.	TRGJ1	14	-1	-1	22
7	3.330415255204963E-5	TGTGCCACCTGGGATAGTTATAAGAAACTCTTT	CATWDSYKKLF	TRGV8	.	TRGJ1	16	-1	-1	17
7	3.330415255204963E-5	TGTGCCACCTGGGACACATATAAGAAACTCTTT	CATWDTYKKLF	TRGV5	.	TRGJ1	15	-1	-1	18
7	3.330415255204963E-5	TGTGCCACCTGGGACAGGCGTGGGAAACTCTTT	CATWDRRGKLF	TRGV7	.	TRGJ1	21	-1	-1	23
7	3.330415255204963E-5	TGTGCCACCTGGGACAGGCGCAAGAAACTCTTT	CATWDRRKKLF	TRGV7	.	TRGJ1	18	-1	-1	21
7	3.330415255204963E-5	TGTGCCACCTGGGAGCCGTCGACGAAACTCTTT	CATWEPSTKLF	TRGV4	.	TRGJ1	13	-1	-1	23
7	3.330415255204963E-5	TGTGCCACCTGGGAATATTATAAGAAACTCTTT	CATWEYYKKLF	TRGV2	.	TRGJ1	13	-1	-1	12
7	3.330415255204963E-5	TGTGCCACCTGGAATTATTATAAGAAACTCTTT	CATWNYYKKLF	TRGV7	.	TRGJ1	11	-1	-1	11
7	3.330415255204963E-5	TGTGCCACCGCGGGCTATTATAAGAAACTCTTT	CATAGYYKKLF	TRGV4	.	TRGJ1	8	-1	-1	15
7	3.330415255204963E-5	TGCAAGAGCTCCCCTTATTATAAGAAACTCTTT	CKSSPYYKKLF	TRGV8	.	TRGJ1	1	-1	-1	14
7	3.330415255204963E-5	TGTGCCACCTTTGGCGGGGAGAAACTCTTT	CATFGGEKLF	TRGV3	.	TRGJ1	9	-1	-1	19
7	3.330415255204963E-5	TGTGCCACCTGTGAATATAAGAAACTCTTT	CATCEYKKLF	TRGV3	.	TRGJ1	13	-1	-1	15
7	3.330415255204963E-5	TGTGCCACCTGTAATTATAAGAAACTCTTT	CATCNYKKLF	TRGV4	.	TRGJ1	10	-1	-1	13
7	3.330415255204963E-5	TGTGCCACCTGGCCTCATAAGAAACTCTTT	CATWPHKKLF	TRGV3	.	TRGJ1	11	-1	-1	16
7	3.330415255204963E-5	TGTGCCACCTGGGATGGGAAGAAACTCTTT	CATWDGKKLF	TRGV4	.	TRGJ1	17	-1	-1	18
7	3.330415255204963E-5	TGTGCCACCTGGGAGTGGGAGAAACTCTTT	CATWEWEKLF	TRGV2	.	TRGJ1	13	-1	-1	19
7	3.330415255204963E-5	TGTGCCACCTGGAGGTATAAGAAACTCTTT	CATWRYKKLF	TRGV4	.	TRGJ1	11	-1	-1	15
7	3.330415255204963E-5	TGTGCCACAAATTATTATAAGAAACTCTTT	CATNYYKKLF	TRGV4	.	TRGJ1	7	-1	-1	9
7	3.330415255204963E-5	TGTGCCACCTGGGACGACGCCCTCTTT	CATWDDALF	TRGV2	.	TRGJ1	15	-1	-1	21
7	3.330415255204963E-5	TGTGCCACCGTCACGGAGAAACTCTTT	CATVTEKLF	TRGV3	.	TRGJ1	8	-1	-1	16
7	3.330415255204963E-5	TGTGCCACCTGGGAGAAACTCTTT	CATWEKLF	TRGV4	.	TRGJ1	13	-1	-1	13
7	3.330415255204963E-5	TGTGGAAGCTTTAAGAAACTCTTT	CGSFKKLF	TRGV7	.	TRGJ1	3	-1	-1	11
7	3.330415255204963E-5	TGTGCCGGAATCTTT	CAGIF	TRGV11	.	TRGJ1	5	-1	-1	10
6	2.85464164731854E-5	TGTGCCTGCTGGATTAGGCACGTGAGCTTTAGGGGTTGGATCAAGACGTTT	CACWIRHVSFRGWIKTF	TRGV11	.	TRGJP2	23	-1	-1	29
6	2.85464164731854E-5	TGTGCCACCTGGGACGGGCCGTCTGTGAGTAGTGATTGGATCAAGACGTTT	CATWDGPSVSSDWIKTF	TRGV2	.	TRGJP2	22	-1	-1	27
6	2.85464164731854E-5	TGTGCCTGCTGGATTAGGCCCTATACCACTGGTTGGTTCAAGATATTT	CACWIRPYTTGWFKIF	TRGV11	.	TRGJP1	18	-1	-1	21
6	2.85464164731854E-5	TGTGCCACCTGGGCCCCAAAATCCACGAATTATTATAAGAAACTCTTT	CATWAPKSTNYYKKLF	TRGV2	.	TRGJ1	12	-1	-1	25
6	2.85464164731854E-5	TGTGCCACCTGGGATGGGCGATCCCTCGGGTATTATAAGAAACTCTTT	CATWDGRSLGYYKKLF	TRGV4	.	TRGJ1	24	-1	-1	30
6	2.85464164731854E-5	TGTGCCACCTGGGACCGCCCACACGAGAATTATTATAAGAAACTCTTT	CATWDRPHENYYKKLF	TRGV2	.	TRGJ1	14	-1	-1	26
6	2.85464164731854E-5	TGTGCCACCTGGGACGGGCCAGCCCTTAGGAGATATAAGAAACTCTTT	CATWDGPALRRYKKLF	TRGV2	.	TRGJ1	19	-1	-1	33
6	2.85464164731854E-5	TGTGCCACCTGGGACAGGCGGGCCTCGGATTATTATAAGAAACTCTTT	CATWDRRASDYYKKLF	TRGV3	.	TRGJ1	18	-1	-1	24
6	2.85464164731854E-5	TGTGCTGCGTGGGGGGTGTCCCACGAGTATTATAAGAAACTCTTT	CAAWGVSHEYYKKLF	TRGV10	.	TRGJ1	12	-1	-1	27
6	2.85464164731854E-5	TGTGCCTGCTGGATTAGGCACAACCCAATTACTAAGAAACTCTTT	CACWIRHNPITKKLF	TRGV11	.	TRGJ1	20	-1	-1	27
6	2.85464164731854E-5	TGTGCCTGCTGGATTAGGCAAGTCAGTTATTACAAGAAACTCTTT	CACWIRQVSYYKKLF	TRGV11	.	TRGJ1	22	-1	-1	26
6	2.85464164731854E-5	TGTGCCACCTGGGATGGGCTACTCCTTTGTTATAAGAAACTCTTT	CATWDGLLLCYKKLF	TRGV4	.	TRGJ1	18	-1	-1	26
6	2.85464164731854E-5	TGTGCCACCTGGGATAATGGGGCGAATTATTATAAGAAACTCTTT	CATWDNGANYYKKLF	TRGV4	.	TRGJ1	14	-1	-1	22
6	2.85464164731854E-5	TGTGCCACCTGGGACCGACGGGGAAGTGATTGGATCAAGACGTTT	CATWDRRGSDWIKTF	TRGV5	.	TRGJP2	14	-1	-1	24
6	2.85464164731854E-5	TGTGCCACCTGGGACGGTCGAGTTAGGAATTATAAGAAACTCTTT	CATWDGRVRNYKKLF	TRGV2	.	TRGJ1	16	-1	-1	28
6	2.85464164731854E-5	TGTGCCACCTGGGACGGGCCCGTTTGTTATTATAAGAAACTCTTT	CATWDGPVCYYKKLF	TRGV2	.	TRGJ1	22	-1	-1	26
6	2.85464164731854E-5	TGTGCCACCTGGGACGGGCCGCGGGGTGGGTGGATCAAGACGTTT	CATWDGPRGGWIKTF	TRGV2	.	TRGJP2	19	-1	-1	30
6	2.85464164731854E-5	TGTGCCACCTGGGACGGAAATACCACTGGTTGGTTCAAGATATTT	CATWDGNTTGWFKIF	TRGV2	.	TRGJP1	16	-1	-1	19
6	2.85464164731854E-5	TGTGCCACCTGGGACAGTACCCCGAATTATTATAAGAAACTCTTT	CATWDSTPNYYKKLF	TRGV7	.	TRGJ1	16	-1	-1	22
6	2.85464164731854E-5	TGTGCCACCTGGGACAGGCTCAGTTTGGATTATAAGAAACTCTTT	CATWDRLSLDYKKLF	TRGV5	.	TRGJ1	18	-1	-1	28
6	2.85464164731854E-5	TGTGCCACCTGGGACAGGCCGACCTATTATTATAAGAAACTCTTT	CATWDRPTYYYKKLF	TRGV3	.	TRGJ1	19	-1	-1	25
6	2.85464164731854E-5	TGTGCCACCTGGGACAGGCGCGGGGGTTATTATAAGAAACTCTTT	CATWDRRGGYYKKLF	TRGV5	.	TRGJ1	18	-1	-1	26
6	2.85464164731854E-5	TGTGCCACCTGGGACAGGCAGCGAGTTGCGTATAAGAAACTCTTT	CATWDRQRVAYKKLF	TRGV3	.	TRGJ1	18	-1	-1	30
6	2.85464164731854E-5	TGTGCCACCTGGGACAGATACGTCACTTATTATAAGAAACTCTTT	CATWDRYVTYYKKLF	TRGV7	.	TRGJ1	16	-1	-1	26
6	2.85464164731854E-5	TGTGCCACCTGGGATGCCCGGAACTATTATAAGAAACTCTTT	CATWDARNYYKKLF	TRGV4	.	TRGJ1	15	-1	-1	20
6	2.85464164731854E-5	TGTGCCACCTGGGATGGGAAGAATTATTATAAGAAACTCTTT	CATWDGKNYYKKLF	TRGV4	.	TRGJ1	17	-1	-1	20
6	2.85464164731854E-5	TGTGCCACCTGGGATGGACAGAATTATTATAAGAAACTCTTT	CATWDGQNYYKKLF	TRGV4	.	TRGJ1	16	-1	-1	20
6	2.85464164731854E-5	TGTGCCACCTGGGATATAAGGAAGGGTTATAAGAAACTCTTT	CATWDIRKGYKKLF	TRGV8	.	TRGJ1	15	-1	-1	26
6	2.85464164731854E-5	TGTGCCACCTGGGACCTCTTGAATTATTATAAGAAACTCTTT	CATWDLLNYYKKLF	TRGV2	.	TRGJ1	14	-1	-1	20
6	2.85464164731854E-5	TGTGCCACCTGGGACGCTTCTCCATATTATAAGAAACTCTTT	CATWDASPYYKKLF	TRGV3	.	TRGJ1	14	-1	-1	24
6	2.85464164731854E-5	TGTGCCACCTGGGACGCTCGTAGTGATTGGATCAAGACGTTT	CATWDARSDWIKTF	TRGV2	.	TRGJP2	15	-1	-1	19
6	2.85464164731854E-5	TGTGCCACCTGGGACGCTACGGAGTATTATAAGAAACTCTTT	CATWDATEYYKKLF	TRGV2	.	TRGJ1	15	-1	-1	24
6	2.85464164731854E-5	TGTGCCACCTGGGACGCCCTTAGTGATTGGATCAAGACGTTT	CATWDALSDWIKTF	TRGV2	.	TRGJP2	15	-1	-1	20
6	2.85464164731854E-5	TGTGCCACCTGGGACGGCCTGAATTATTATAAGAAACTCTTT	CATWDGLNYYKKLF	TRGV2	.	TRGJ1	16	-1	-1	20
6	2.85464164731854E-5	TGTGCCACCTGGGACGGGCGGGGTGATTATAAGAAACTCTTT	CATWDGRGDYKKLF	TRGV2	.	TRGJ1	18	-1	-1	25
6	2.85464164731854E-5	TGTGCCACCTGGGACGGGAGGAAGCCTTATAAGAAACTCTTT	CATWDGRKPYKKLF	TRGV2	.	TRGJ1	17	-1	-1	26
6	2.85464164731854E-5	TGTGCCACCTGGGACGGAACGAATTATTATAAGAAACTCTTT	CATWDGTNYYKKLF	TRGV5	.	TRGJ1	14	-1	-1	19
6	2.85464164731854E-5	TGTGCCACCTGGGACGGAAGGAATTATTATAAGAAACTCTTT	CATWDGRNYYKKLF	TRGV2	.	TRGJ1	16	-1	-1	20
6	2.85464164731854E-5	TGTGCCACCTGGGACGAGTCTACTTATTATAAGAAACTCTTT	CATWDESTYYKKLF	TRGV2	.	TRGJ1	15	-1	-1	23
6	2.85464164731854E-5	TGTGCCACCTGGGACGAGCCGAATTATTATAAGAAACTCTTT	CATWDEPNYYKKLF	TRGV5	.	TRGJ1	14	-1	-1	19
6	2.85464164731854E-5	TGTGCCACCTGGGACACTCGCAGATATTATAAGAAACTCTTT	CATWDTRRYYKKLF	TRGV5	.	TRGJ1	15	-1	-1	24
6	2.85464164731854E-5	TGTGCCACCTGGGACACCTCGAATTATTATAAGAAACTCTTT	CATWDTSNYYKKLF	TRGV3	.	TRGJ1	15	-1	-1	18
6	2.85464164731854E-5	TGTGCCACCTGGGACAGGCTCTTGTATTATAAGAAACTCTTT	CATWDRLLYYKKLF	TRGV5	.	TRGJ1	18	-1	-1	24
6	2.85464164731854E-5	TGTGCCACCTGGGACAGGCCCAGTTATTATAAGAAACTCTTT	CATWDRPSYYKKLF	TRGV3	.	TRGJ1	19	-1	-1	23
6	2.85464164731854E-5	TGTGCCACCTGGGACAGGCCGGAACATTATAAGAAACTCTTT	CATWDRPEHYKKLF	TRGV7	.	TRGJ1	19	-1	-1	25
6	2.85464164731854E-5	TGTGCCACCTGGGACAGGCATCGGTATTATAAGAAACTCTTT	CATWDRHRYYKKLF	TRGV7	.	TRGJ1	18	-1	-1	24
6	2.85464164731854E-5	TGTGCCACCCGAGGCTCGGAGAATTATTATAAGAAACTCTTT	CATRGSENYYKKLF	TRGV8	.	TRGJ1	8	-1	-1	20
6	2.85464164731854E-5	TGTGCCTGCTGGACGTCGAATTATTATAAGAAACTCTTT	CACWTSNYYKKLF	TRGV11	.	TRGJ1	12	-1	-1	15
6	2.85464164731854E-5	TGTGCCACCTGGGCTAAGAATTATTATAAGAAACTCTTT	CATWAKNYYKKLF	TRGV8	.	TRGJ1	15	-1	-1	17
6	2.85464164731854E-5	TGTGCCACCTGGGCGTACCCTTATTATAAGAAACTCTTT	CATWAYPYYKKLF	TRGV5	.	TRGJ1	12	-1	-1	20
6	2.85464164731854E-5	TGTGCCACCTGGGGATCCGTTTATTATAAGAAACTCTTT	CATWGSVYYKKLF	TRGV7	.	TRGJ1	12	-1	-1	20
6	2.85464164731854E-5	TGTGCCACCTGGGGAAGGGCCATCAAAAGGAAACTCTTT	CATWGRAIKRKLF	TRGV3	.	TRGJ1	12	-1	-1	29
6	2.85464164731854E-5	TGTGCCACCTGGGATTTGCGTAATTATAAGAAACTCTTT	CATWDLRNYKKLF	TRGV4	.	TRGJ1	14	-1	-1	22
6	2.85464164731854E-5	TGTGCCACCTGGGATCCCTTTTATTATAAGAAACTCTTT	CATWDPFYYKKLF	TRGV8	.	TRGJ1	14	-1	-1	20
6	2.85464164731854E-5	TGTGCCACCTGGGATGGTTATTATTATAAGAAACTCTTT	CATWDGYYYKKLF	TRGV4	.	TRGJ1	16	-1	-1	19
6	2.85464164731854E-5	TGTGCCACCTGGGATGGCTCTTATTATAAGAAACTCTTT	CATWDGSYYKKLF	TRGV4	.	TRGJ1	16	-1	-1	20
6	2.85464164731854E-5	TGTGCCACCTGGGATAGTCCTGGGTATAAGAAACTCTTT	CATWDSPGYKKLF	TRGV8	.	TRGJ1	20	-1	-1	24
6	2.85464164731854E-5	TGTGCCACCTGGGATAGGCTCCTTTATAAGAAACTCTTT	CATWDRLLYKKLF	TRGV8	.	TRGJ1	18	-1	-1	23
6	2.85464164731854E-5	TGTGCCACCTGGGATAGATTTTTCTATAAGAAACTCTTT	CATWDRFFYKKLF	TRGV8	.	TRGJ1	16	-1	-1	24
6	2.85464164731854E-5	TGTGCCACCTGGGACCTCAATTATTATAAGAAACTCTTT	CATWDLNYYKKLF	TRGV8	.	TRGJ1	13	-1	-1	18
6	2.85464164731854E-5	TGTGCCACCTGGGACCGACAATATTATAAGAAACTCTTT	CATWDRQYYKKLF	TRGV4	.	TRGJ1	13	-1	-1	21
6	2.85464164731854E-5	TGTGCCACCTGGGACGGTGAATATTATAAGAAACTCTTT	CATWDGEYYKKLF	TRGV2	.	TRGJ1	16	-1	-1	18
6	2.85464164731854E-5	TGTGCCACCTGGGACGGGAAAAATTATAAGAAACTCTTT	CATWDGKNYKKLF	TRGV5	.	TRGJ1	17	-1	-1	22
6	2.85464164731854E-5	TGTGCCACCTGGGACGACCCCCATTATAAGAAACTCTTT	CATWDDPHYKKLF	TRGV2	.	TRGJ1	15	-1	-1	22
6	2.85464164731854E-5	TGTGCCACCTGGGACAGTCTCTATTATAAGAAACTCTTT	CATWDSLYYKKLF	TRGV3	.	TRGJ1	16	-1	-1	21
6	2.85464164731854E-5	TGTGCCACCTGGGACAGGCTTTATTATAAGAAACTCTTT	CATWDRLYYKKLF	TRGV3	.	TRGJ1	18	-1	-1	20
6	2.85464164731854E-5	TGTGCCACCTGGGACAGGCTGGGTTATAAGAAACTCTTT	CATWDRLGYKKLF	TRGV7	.	TRGJ1	18	-1	-1	23
6	2.85464164731854E-5	TGTGCCACCTGGGACAGGCCGGAATATAAGAAACTCTTT	CATWDRPEYKKLF	TRGV3	.	TRGJ1	19	-1	-1	24
6	2.85464164731854E-5	TGTGCCACCTGGGACAGGCGAAGCAATAAGAAACTCTTT	CATWDRRSNKKLF	TRGV3	.	TRGJ1	18	-1	-1	25
6	2.85464164731854E-5	TGTGCCACGACAAGAACCCTTTATTATAAGAAACTCTTT	CATTRTLYYKKLF	TRGV4	.	TRGJ1	7	-1	-1	20
6	2.85464164731854E-5	TGTGCTGCGTGGGGCACTGGTTGGTTCAAGATATTT	CAAWGTGWFKIF	TRGV10	.	TRGJP1	12	-1	-1	14
6	2.85464164731854E-5	TGTGCTATAGTAAAGGTTTATTATAAGAAACTCTTT	CAIVKVYYKKLF	TRGV4	.	TRGJ1	4	-1	-1	17
6	2.85464164731854E-5	TGTGCCTGCTGGATTAGCCTCGGTAAGAAACTCTTT	CACWISLGKKLF	TRGV11	.	TRGJ1	16	-1	-1	23
6	2.85464164731854E-5	TGTGCCTGCTGGATTAGGCACGGTAAGAAACTCTTT	CACWIRHGKKLF	TRGV11	.	TRGJ1	21	-1	-1	23
6	2.85464164731854E-5	TGTGCCACTCCTTTGACACGGGGTAAGAAACTCTTT	CATPLTRGKKLF	TRGV8	.	TRGJ1	7	-1	-1	23
6	2.85464164731854E-5	TGTGCCACCTTGAGACGATATTATAAGAAACTCTTT	CATLRRYYKKLF	TRGV4	.	TRGJ1	9	-1	-1	18
6	2.85464164731854E-5	TGTGCCACCTGGGTCCGATATTATAAGAAACTCTTT	CATWVRYYKKLF	TRGV4	.	TRGJ1	12	-1	-1	18
6	2.85464164731854E-5	TGTGCCACCTGGGTAAATTATTATAAGAAACTCTTT	CATWVNYYKKLF	TRGV3	.	TRGJ1	12	-1	-1	15
6	2.85464164731854E-5	TGTGCCACCTGGGGGAGTTATTATAAGAAACTCTTT	CATWGSYYKKLF	TRGV7	.	TRGJ1	12	-1	-1	14
6	2.85464164731854E-5	TGTGCCACCTGGGATGGGCCGGATAAGAAACTCTTT	CATWDGPDKKLF	TRGV4	.	TRGJ1	19	-1	-1	22
6	2.85464164731854E-5	TGTGCCACCTGGGATACACATTATAAGAAACTCTTT	CATWDTHYKKLF	TRGV8	.	TRGJ1	15	-1	-1	19
6	2.85464164731854E-5	TGTGCCACCTGGGATAGGGATGGTAAGAAACTCTTT	CATWDRDGKKLF	TRGV8	.	TRGJ1	17	-1	-1	23
6	2.85464164731854E-5	TGTGCCACCTGGGATAGAGGGGGCGGGAAACTCTTT	CATWDRGGGKLF	TRGV8	.	TRGJ1	16	-1	-1	26
6	2.85464164731854E-5	TGTGCCACCTGGGACGGGCAAGAGGGGAAACTCTTT	CATWDGQEGKLF	TRGV2	.	TRGJ1	18	-1	-1	26
6	2.85464164731854E-5	TGTGCCACCTGGGACAGGCCCGGAGGTAAACTCTTT	CATWDRPGGKLF	TRGV5	.	TRGJ1	19	-1	-1	27
6	2.85464164731854E-5	TGTGCCACCTGGGAGCTTTATTATAAGAAACTCTTT	CATWELYYKKLF	TRGV8	.	TRGJ1	13	-1	-1	17
6	2.85464164731854E-5	TGTGCCACCTGGGAGGGTTATTATAAGAAACTCTTT	CATWEGYYKKLF	TRGV8	.	TRGJ1	13	-1	-1	17
6	2.85464164731854E-5	TGTGCCACCTGGGAAGCCTATTATAAGAAACTCTTT	CATWEAYYKKLF	TRGV8	.	TRGJ1	20	-1	-1	18
6	2.85464164731854E-5	TGTGCCACCTGGGAAATTTATTATAAGAAACTCTTT	CATWEIYYKKLF	TRGV4	.	TRGJ1	13	-1	-1	17
6	2.85464164731854E-5	TGTGCCACCTGGATCTCTTATTATAAGAAACTCTTT	CATWISYYKKLF	TRGV8	.	TRGJ1	11	-1	-1	17
6	2.85464164731854E-5	TGTGCTGCGTGGGGGGATTATAAGAAACTCTTT	CAAWGDYKKLF	TRGV10	.	TRGJ1	12	-1	-1	16
6	2.85464164731854E-5	TGTGCCTGCTGGATTATCTGTAAGAAACTCTTT	CACWIICKKLF	TRGV11	.	TRGJ1	15	-1	-1	12
6	2.85464164731854E-5	TGTGCCTGCTGGATTAGGCAGGCGAAACTCTTT	CACWIRQAKLF	TRGV11	.	TRGJ1	19	-1	-1	23
6	2.85464164731854E-5	TGTGCCACCTTCTACGGTGCTAAGAAACTCTTT	CATFYGAKKLF	TRGV5	.	TRGJ1	9	-1	-1	20
6	2.85464164731854E-5	TGTGCCACCTGGCCTCATTATAAGAAACTCTTT	CATWPHYKKLF	TRGV8	.	TRGJ1	11	-1	-1	16
6	2.85464164731854E-5	TGTGCCACCTGGCGATATTATAAGAAACTCTTT	CATWRYYKKLF	TRGV8	.	TRGJ1	16	-1	-1	15
6	2.85464164731854E-5	TGTGCCACCTGGGCTGAGTGGATCAAGACGTTT	CATWAEWIKTF	TRGV3	.	TRGJP2	12	-1	-1	14
6	2.85464164731854E-5	TGTGCCACCTGGGGGGAGTATAAGAAACTCTTT	CATWGEYKKLF	TRGV5	.	TRGJ1	12	-1	-1	18
6	2.85464164731854E-5	TGTGCCACCTGGGATTGCGGTAAGAAACTCTTT	CATWDCGKKLF	TRGV8	.	TRGJ1	14	-1	-1	20
6	2.85464164731854E-5	TGTGCCACCCCCGGGAATTATAAGAAACTCTTT	CATPGNYKKLF	TRGV5P	.	TRGJ1	8	-1	-1	16
6	2.85464164731854E-5	TGTGCCACCGGGTATTATTATAAGAAACTCTTT	CATGYYYKKLF	TRGV8	.	TRGJ1	11	-1	-1	13
6	2.85464164731854E-5	TGTGCCACCAAGAATTATTATAAGAAACTCTTT	CATKNYYKKLF	TRGV4	.	TRGJ1	8	-1	-1	11
6	2.85464164731854E-5	TGTGCCGCGAATTATTATAAGAAACTCTTT	CAANYYKKLF	TRGV4	.	TRGJ1	5	-1	-1	7
6	2.85464164731854E-5	TGTGCCACCTTGGGGGGTAAGAAACTCTTT	CATLGGKKLF	TRGV4	.	TRGJ1	13	-1	-1	17
6	2.85464164731854E-5	TGTGCCACCTGGGATGGCACGAAACTCTTT	CATWDGTKLF	TRGV4	.	TRGJ1	16	-1	-1	20
6	2.85464164731854E-5	TGTGCCACCTGGACTCATAAGAAACTCTTT	CATWTHKKLF	TRGV8	.	TRGJ1	11	-1	-1	16
6	2.85464164731854E-5	TGTGCCACCTGGAAAGGCAAGAAACTCTTT	CATWKGKKLF	TRGV8	.	TRGJ1	17	-1	-1	18
6	2.85464164731854E-5	TGTGCCACGTGTTATTATAAGAAACTCTTT	CATCYYKKLF	TRGV7	.	TRGJ1	10	-1	-1	11
6	2.85464164731854E-5	TGTGCCCCCTCGGGCAGGAAACTCTTT	CAPSGRKLF	TRGV8	.	TRGJ1	13	-1	-1	17
6	2.85464164731854E-5	TGTGCCACCTGGGACGGGCTCTTT	CATWDGLF	TRGV2	.	TRGJ1	18	-1	-1	18
6	2.85464164731854E-5	TGTTATAAGAAACTCTTT	CYKKLF	TRGV3	.	TRGJ1	2	-1	-1	2
5	2.3788680394321166E-5	TGTGCCACCTGGGACAGGCCACGAACACCCCATCCCCTTTATTATAAGAAACTCTTT	CATWDRPRTPHPLYYKKLF	TRGV5	.	TRGJ1	19	-1	-1	38
5	2.3788680394321166E-5	TGTGCCACCTGGGACGGGTCCGGAACAATGAATTATTATAAGAAACTCTTT	CATWDGSGTMNYYKKLF	TRGV2	.	TRGJ1	21	-1	-1	29
5	2.3788680394321166E-5	TGTGCCACCTGGGACGGGTACCGGCGCATGTGTGATTGGATCAAGACGTTT	CATWDGYRRMCDWIKTF	TRGV2	.	TRGJP2	17	-1	-1	31
5	2.3788680394321166E-5	TGTGCCACCTGGGACGGGCCCGGGAACTTAAATTATTATAAGAAACTCTTT	CATWDGPGNLNYYKKLF	TRGV2	.	TRGJ1	21	-1	-1	30
5	2.3788680394321166E-5	TGTGCCACCTGGGACGGGACCATATATAGTAGTGATTGGATCAAGACGTTT	CATWDGTIYSSDWIKTF	TRGV2	.	TRGJP2	20	-1	-1	22
5	2.3788680394321166E-5	TGTGCCACCTGGGACGGGAACCGGGGGACCACTGGTTGGTTCAAGATATTT	CATWDGNRGTTGWFKIF	TRGV2	.	TRGJP1	17	-1	-1	27
5	2.3788680394321166E-5	TGTGCCGCCTGGGATTCCCCACCCGATTCGTGGGTTGGGAAACTCTTT	CAAWDSPPDSWVGKLF	TRGV2	.	TRGJ1	13	-1	-1	38
5	2.3788680394321166E-5	TGTGCCACCTGGGATGTGGTACTACCTTATTATTATAAGAAACTCTTT	CATWDVVLPYYYKKLF	TRGV8	.	TRGJ1	14	-1	-1	28
5	2.3788680394321166E-5	TGTGCCACCTGGGATGGGCCCTGTAGTTGGGAGGATAAGAAACTCTTT	CATWDGPCSWEDKKLF	TRGV4	.	TRGJ1	20	-1	-1	34
5	2.3788680394321166E-5	TGTGCCACCTGGGATGGAGGCTTATTAGAGGTGGGTAAGAAACTCTTT	CATWDGGLLEVGKKLF	TRGV8	.	TRGJ1	33	-1	-1	35
5	2.3788680394321166E-5	TGTGCCACCTGGGATGAGGACCCCCTAGGGGATTATAAGAAACTCTTT	CATWDEDPLGDYKKLF	TRGV4	.	TRGJ1	22	-1	-1	31
5	2.3788680394321166E-5	TGTGCCACCTGGGACGGCCCTACGCCGAATTATTATAAGAAACTCTTT	CATWDGPTPNYYKKLF	TRGV2	.	TRGJ1	19	-1	-1	25
5	2.3788680394321166E-5	TGTGCCACCTGGGACAGCCACTTAGTAATTTATTATAAGAAACTCTTT	CATWDSHLVIYYKKLF	TRGV7	.	TRGJ1	16	-1	-1	29
5	2.3788680394321166E-5	TGTGCCACCTGGGACAGGCCCGGAATGGATTATTATAAGAAACTCTTT	CATWDRPGMDYYKKLF	TRGV3	.	TRGJ1	19	-1	-1	28
5	2.3788680394321166E-5	TGTGCTGCGTGGGTCTATGCAGGACTCCCGCGAAAGAAACTCTTT	CAAWVYAGLPRKKLF	TRGV10	.	TRGJ1	12	-1	-1	33
5	2.3788680394321166E-5	TGTGCCTGCTGGAAAGCACAGAGTAGTGATTGGATCAAGACGTTT	CACWKAQSSDWIKTF	TRGV11	.	TRGJP2	12	-1	-1	21
5	2.3788680394321166E-5	TGTGCCACCTGGGTCCCACCCCCCTCTTATTATAAGAAACTCTTT	CATWVPPPSYYKKLF	TRGV4	.	TRGJ1	12	-1	-1	26
5	2.3788680394321166E-5	TGTGCCACCTGGGTCGGGACCAGGGATTATTATAAGAAACTCTTT	CATWVGTRDYYKKLF	TRGV2	.	TRGJ1	20	-1	-1	25
5	2.3788680394321166E-5	TGTGCCACCTGGGATGGTTGGGGGACTTATTATAAGAAACTCTTT	CATWDGWGTYYKKLF	TRGV4	.	TRGJ1	16	-1	-1	23
5	2.3788680394321166E-5	TGTGCCACCTGGGATATTGCCCAGAATTATTATAAGAAACTCTTT	CATWDIAQNYYKKLF	TRGV8	.	TRGJ1	15	-1	-1	23
5	2.3788680394321166E-5	TGTGCCACCTGGGACTTCTTCCCGAATTATTATAAGAAACTCTTT	CATWDFFPNYYKKLF	TRGV8	.	TRGJ1	13	-1	-1	22
5	2.3788680394321166E-5	TGTGCCACCTGGGACCGCTTATACCTTTATTATAAGAAACTCTTT	CATWDRLYLYYKKLF	TRGV5	.	TRGJ1	14	-1	-1	26
5	2.3788680394321166E-5	TGTGCCACCTGGGACGGGCGGATGAATTATTATAAGAAACTCTTT	CATWDGRMNYYKKLF	TRGV2	.	TRGJ1	18	-1	-1	23
5	2.3788680394321166E-5	TGTGCCACCTGGGACGGGCAGAGGGGTGATTGGATCAAGACGTTT	CATWDGQRGDWIKTF	TRGV2	.	TRGJP2	18	-1	-1	25
5	2.3788680394321166E-5	TGTGCCACCTGGGACGGATATAGTAGTGATTGGATCAAGACGTTT	CATWDGYSSDWIKTF	TRGV2	.	TRGJP2	16	-1	-1	17
5	2.3788680394321166E-5	TGTGCCACCTGGGACACCCGTATCTTCTATTATAAGAAACTCTTT	CATWDTRIFYYKKLF	TRGV7	.	TRGJ1	15	-1	-1	27
5	2.3788680394321166E-5	TGTGCCACCTGGGACAGCCCCCGCCATGGATATAAGAAACTCTTT	CATWDSPRHGYKKLF	TRGV7	.	TRGJ1	19	-1	-1	30
5	2.3788680394321166E-5	TGTGCCACCTGGGACAGGCCTCCCCCCCCCGATAAGAAACTCTTT	CATWDRPPPPDKKLF	TRGV5	.	TRGJ1	20	-1	-1	31
5	2.3788680394321166E-5	TGTGCCACCTGGGACAGGGTTACGAATTATTATAAGAAACTCTTT	CATWDRVTNYYKKLF	TRGV3	.	TRGJ1	17	-1	-1	22
5	2.3788680394321166E-5	TGTGCCACCTGGGACAGGAGCGAGAATTATTATAAGAAACTCTTT	CATWDRSENYYKKLF	TRGV3	.	TRGJ1	17	-1	-1	23
5	2.3788680394321166E-5	TGTGCCACCTGGAAACCCGTAGGGGTGTATTATAAGAAACTCTTT	CATWKPVGVYYKKLF	TRGV4	.	TRGJ1	11	-1	-1	27
5	2.3788680394321166E-5	TGTGCCTTGAAAGGAGAGTTGGGCAAAAAAATCAAGGTATTT	CALKGELGKKIKVF	TRGV9	.	TRGJP	8	-1	-1	14
5	2.3788680394321166E-5	TGTGCCACCTGGCAAGTTATGAATTATTATAAGAAACTCTTT	CATWQVMNYYKKLF	TRGV4	.	TRGJ1	11	-1	-1	20
5	2.3788680394321166E-5	TGTGCCACCTGGGATCCCCAGAATTATTATAAGAAACTCTTT	CATWDPQNYYKKLF	TRGV8	.	TRGJ1	14	-1	-1	20
5	2.3788680394321166E-5	TGTGCCACCTGGGATGCCTCGAATTATTATAAGAAACTCTTT	CATWDASNYYKKLF	TRGV4	.	TRGJ1	15	-1	-1	18
5	2.3788680394321166E-5	TGTGCCACCTGGGATGCGTGCCATTATTATAAGAAACTCTTT	CATWDACHYYKKLF	TRGV4	.	TRGJ1	15	-1	-1	22
5	2.3788680394321166E-5	TGTGCCACCTGGGATGGGCCGGGTTATTATAAGAAACTCTTT	CATWDGPGYYKKLF	TRGV4	.	TRGJ1	19	-1	-1	23
5	2.3788680394321166E-5	TGTGCCACCTGGGATGGGGAGAATTATTATAAGAAACTCTTT	CATWDGENYYKKLF	TRGV4	.	TRGJ1	17	-1	-1	20
5	2.3788680394321166E-5	TGTGCCACCTGGGATGGAGAGAATTATTATAAGAAACTCTTT	CATWDGENYYKKLF	TRGV4	.	TRGJ1	16	-1	-1	20
5	2.3788680394321166E-5	TGTGCCACCTGGGATAGCTTGCCTTATTATAAGAAACTCTTT	CATWDSLPYYKKLF	TRGV8	.	TRGJ1	16	-1	-1	23
5	2.3788680394321166E-5	TGTGCCACCTGGGATAGGCTCAGGGCTTATAAGAAACTCTTT	CATWDRLRAYKKLF	TRGV8	.	TRGJ1	18	-1	-1	26
5	2.3788680394321166E-5	TGTGCCACCTGGGATAGGGTCAATTATTATAAGAAACTCTTT	CATWDRVNYYKKLF	TRGV2	.	TRGJ1	13	-1	-1	21
5	2.3788680394321166E-5	TGTGCCACCTGGGATAATTCGAATTATTATAAGAAACTCTTT	CATWDNSNYYKKLF	TRGV4	.	TRGJ1	14	-1	-1	13
5	2.3788680394321166E-5	TGTGCCACCTGGGACCCTTCGAATTATTATAAGAAACTCTTT	CATWDPSNYYKKLF	TRGV5	.	TRGJ1	14	-1	-1	17
5	2.3788680394321166E-5	TGTGCCACCTGGGACCGTCCCCTTTATTATAAGAAACTCTTT	CATWDRPLYYKKLF	TRGV5	.	TRGJ1	14	-1	-1	23
5	2.3788680394321166E-5	TGTGCCACCTGGGACGGCTCGGGGTATTATAAGAAACTCTTT	CATWDGSGYYKKLF	TRGV2	.	TRGJ1	16	-1	-1	24
5	2.3788680394321166E-5	TGTGCCACCTGGGACGGCCTTAATTATTATAAGAAACTCTTT	CATWDGLNYYKKLF	TRGV2	.	TRGJ1	16	-1	-1	21
5	2.3788680394321166E-5	TGTGCCACCTGGGACGGCCTGGGAGATTGGATCAAGACGTTT	CATWDGLGDWIKTF	TRGV2	.	TRGJP2	16	-1	-1	24
5	2.3788680394321166E-5	TGTGCCACCTGGGACGGGTTTGGGTATTATAAGAAACTCTTT	CATWDGFGYYKKLF	TRGV2	.	TRGJ1	17	-1	-1	24
5	2.3788680394321166E-5	TGTGCCACCTGGGACGGGGGGGAGGTTGATAAGAAACTCTTT	CATWDGGEVDKKLF	TRGV2	.	TRGJ1	17	-1	-1	28
5	2.3788680394321166E-5	TGTGCCACCTGGGACATCATCTTACCTTATAAGAAACTCTTT	CATWDIILPYKKLF	TRGV3	.	TRGJ1	15	-1	-1	26
5	2.3788680394321166E-5	TGTGCCACCTGGGACAGCCCTGATTATTATAAGAAACTCTTT	CATWDSPDYYKKLF	TRGV3	.	TRGJ1	21	-1	-1	22
5	2.3788680394321166E-5	TGTGCCACCTGGGACAGGTCTTTTGCTTATAAGAAACTCTTT	CATWDRSFAYKKLF	TRGV5	.	TRGJ1	20	-1	-1	26
5	2.3788680394321166E-5	TGTGCCACCTGGGACAGGCCCTATTATTATAAGAAACTCTTT	CATWDRPYYYKKLF	TRGV5	.	TRGJ1	19	-1	-1	22
5	2.3788680394321166E-5	TGTGCCACCTGGGACAGGGTTTTTTATTATAAGAAACTCTTT	CATWDRVFYYKKLF	TRGV3	.	TRGJ1	17	-1	-1	23
5	2.3788680394321166E-5	TGTGCCACCTGGGACAAGTCGAATTATTATAAGAAACTCTTT	CATWDKSNYYKKLF	TRGV3	.	TRGJ1	15	-1	-1	15
5	2.3788680394321166E-5	TGTGCCACCTGGGAGCAGGGCCCTTATTATAAGAAACTCTTT	CATWEQGPYYKKLF	TRGV2	.	TRGJ1	22	-1	-1	23
5	2.3788680394321166E-5	TGTGCCACCTGGGAGAACCCAAACTTTTATAAGAAACTCTTT	CATWENPNFYKKLF	TRGV4	.	TRGJ1	13	-1	-1	26
5	2.3788680394321166E-5	TGTGTCTTGTGGGAGGTGTTTTATTATAAGAAACTCTTT	CVLWEVFYYKKLF	TRGV9	.	TRGJ1	17	-1	-1	20
5	2.3788680394321166E-5	TGTGCCTTGTGGGGTAGGGAGGGTTATAAGAAACTCTTT	CALWGREGYKKLF	TRGV9	.	TRGJ1	12	-1	-1	23
5	2.3788680394321166E-5	TGTGCCTGCTGGGCCCGTAGTGATTGGATCAAGACGTTT	CACWARSDWIKTF	TRGV11	.	TRGJP2	11	-1	-1	16
5	2.3788680394321166E-5	TGTGCCTGCTGGATTAGGAATTATTATAAGAAACTCTTT	CACWIRNYYKKLF	TRGV11	.	TRGJ1	17	-1	-1	17
5	2.3788680394321166E-5	TGTGCCACTCTAAAGGCGAATTATTATAAGAAACTCTTT	CATLKANYYKKLF	TRGV2	.	TRGJ1	7	-1	-1	16
5	2.3788680394321166E-5	TGTGCCACCTGGTTCCTTAATTATTATAAGAAACTCTTT	CATWFLNYYKKLF	TRGV4	.	TRGJ1	11	-1	-1	18
5	2.3788680394321166E-5	TGTGCCACCTGGGGCAATACCTATTATAAGAAACTCTTT	CATWGNTYYKKLF	TRGV5P	.	TRGJ1	15	-1	-1	21
5	2.3788680394321166E-5	TGTGCCACCTGGGGGGGCAATTATATAAAGAAACTCTTT	CATWGGNYIKKLF	TRGV4	.	TRGJ1	12	-1	-1	18
5	2.3788680394321166E-5	TGTGCCACCTGGGATGGGCTAGGATATAAGAAACTCTTT	CATWDGLGYKKLF	TRGV4	.	TRGJ1	18	-1	-1	24
5	2.3788680394321166E-5	TGTGCCACCTGGGATAGCCCACATTATAAGAAACTCTTT	CATWDSPHYKKLF	TRGV8	.	TRGJ1	19	-1	-1	22
5	2.3788680394321166E-5	TGTGCCACCTGGGACCAGGGTGATTATAAGAAACTCTTT	CATWDQGDYKKLF	TRGV5	.	TRGJ1	18	-1	-1	22
5	2.3788680394321166E-5	TGTGCCACCTGGGACCAGAATTATTATAAGAAACTCTTT	CATWDQNYYKKLF	TRGV8	.	TRGJ1	13	-1	-1	17
5	2.3788680394321166E-5	TGTGCCACCTGGGACGGGCATGGATGGATCAAGACGTTT	CATWDGHGWIKTF	TRGV2	.	TRGJP2	18	-1	-1	24
5	2.3788680394321166E-5	TGTGCCACCTGGGACGGGCAGTATTATAAGAAACTCTTT	CATWDGQYYKKLF	TRGV2	.	TRGJ1	18	-1	-1	21
5	2.3788680394321166E-5	TGTGCCACCTGGGACGGGGTTTATTATAAGAAACTCTTT	CATWDGVYYKKLF	TRGV3	.	TRGJ1	17	-1	-1	20
5	2.3788680394321166E-5	TGTGCCACCTGGGACAGTCATTATTATAAGAAACTCTTT	CATWDSHYYKKLF	TRGV5	.	TRGJ1	16	-1	-1	19
5	2.3788680394321166E-5	TGTGCCACCTGGGACAGCCCTTATTATAAGAAACTCTTT	CATWDSPYYKKLF	TRGV5	.	TRGJ1	20	-1	-1	20
5	2.3788680394321166E-5	TGTGCCACCTGGGACAGGCCCAATTATAAGAAACTCTTT	CATWDRPNYKKLF	TRGV5	.	TRGJ1	19	-1	-1	22
5	2.3788680394321166E-5	TGTGCCACCTGGGACAGGCAGTCTCATAAGAAACTCTTT	CATWDRQSHKKLF	TRGV3	.	TRGJ1	18	-1	-1	25
5	2.3788680394321166E-5	TGTGCCACCTGGGACAGGCAAAGTTATAAGAAACTCTTT	CATWDRQSYKKLF	TRGV3	.	TRGJ1	18	-1	-1	23
5	2.3788680394321166E-5	TGTGCCACCTGGGACAGAGGATATTATAAGAAACTCTTT	CATWDRGYYKKLF	TRGV3	.	TRGJ1	16	-1	-1	21
5	2.3788680394321166E-5	TGTGCCACCTGGGACAGAGATTATTATAAGAAACTCTTT	CATWDRDYYKKLF	TRGV3	.	TRGJ1	16	-1	-1	19
5	2.3788680394321166E-5	TGTGCCACCTGGGAGAAGCCGGCTTATAAGAAACTCTTT	CATWEKPAYKKLF	TRGV4	.	TRGJ1	13	-1	-1	23
5	2.3788680394321166E-5	TGTGCCACCCGTAACCAAAATTATTATAAGAAACTCTTT	CATRNQNYYKKLF	TRGV4	.	TRGJ1	8	-1	-1	18
5	2.3788680394321166E-5	TGTGATCCCCCTCCTTTTTTTTATTATAAGAAACTCTTT	CDPPPFFYYKKLF	TRGV8	.	TRGJ1	3	-1	-1	20
5	2.3788680394321166E-5	TGTGCTGCGTGGGATCCCGACTATAAGAAACTCTTT	CAAWDPDYKKLF	TRGV10	.	TRGJ1	14	-1	-1	21
5	2.3788680394321166E-5	TGTGCCTGCTGGATTAAGGGGTATAAGAAACTCTTT	CACWIKGYKKLF	TRGV11	.	TRGJ1	15	-1	-1	21
5	2.3788680394321166E-5	TGTGCCTGCTGGACCACTGGTTGGTTCAAGATATTT	CACWTTGWFKIF	TRGV11	.	TRGJP1	12	-1	-1	12
5	2.3788680394321166E-5	TGTGCCACCTGGGCAGATTATTATAAGAAACTCTTT	CATWADYYKKLF	TRGV8	.	TRGJ1	12	-1	-1	16
5	2.3788680394321166E-5	TGTGCCACCTGGGGTCCCCGTTATAAGAAACTCTTT	CATWGPRYKKLF	TRGV2	.	TRGJ1	12	-1	-1	20
5	2.3788680394321166E-5	TGTGCCACCTGGGGCCCTTATTATAAGAAACTCTTT	CATWGPYYKKLF	TRGV8	.	TRGJ1	12	-1	-1	17
5	2.3788680394321166E-5	TGTGCCACCTGGGGGTCTTATTATAAGAAACTCTTT	CATWGSYYKKLF	TRGV4	.	TRGJ1	12	-1	-1	17
5	2.3788680394321166E-5	TGTGCCACCTGGGGATTTGATTATAAGAAACTCTTT	CATWGFDYKKLF	TRGV4	.	TRGJ1	12	-1	-1	19
5	2.3788680394321166E-5	TGTGCCACCTGGGATTTAGATTATAAGAAACTCTTT	CATWDLDYKKLF	TRGV4	.	TRGJ1	14	-1	-1	19
5	2.3788680394321166E-5	TGTGCCACCTGGGATTCGAATTATAAGAAACTCTTT	CATWDSNYKKLF	TRGV8	.	TRGJ1	14	-1	-1	19
5	2.3788680394321166E-5	TGTGCCACCTGGGATGGGCTGTGGATCAAGACGTTT	CATWDGLWIKTF	TRGV4	.	TRGJP2	18	-1	-1	21
5	2.3788680394321166E-5	TGTGCCACCTGGGATGGGCGGCGGAAGAAACTCTTT	CATWDGRRKKLF	TRGV4	.	TRGJ1	18	-1	-1	24
5	2.3788680394321166E-5	TGTGCCACCTGGGATACCCCCCTTAAGAAACTCTTT	CATWDTPLKKLF	TRGV8	.	TRGJ1	15	-1	-1	23
5	2.3788680394321166E-5	TGTGCCACCTGGGATAAAAGTTATAAGAAACTCTTT	CATWDKSYKKLF	TRGV8	.	TRGJ1	15	-1	-1	20
5	2.3788680394321166E-5	TGTGCCACCTGGGACCGATATTATAAGAAACTCTTT	CATWDRYYKKLF	TRGV4	.	TRGJ1	13	-1	-1	18
5	2.3788680394321166E-5	TGTGCCACCTGGACTAATTATTATAAGAAACTCTTT	CATWTNYYKKLF	TRGV2	.	TRGJ1	11	-1	-1	15
5	2.3788680394321166E-5	TGTGCCACCTGGAACGATTATTATAAGAAACTCTTT	CATWNDYYKKLF	TRGV2	.	TRGJ1	15	-1	-1	16
5	2.3788680394321166E-5	TGTGCTGCGTGGGATTTAGGGCCTCTCGGGGTT	CAAWDLGPLGV	TRGV10	.	TRGJ1	15	-1	-1	31
5	2.3788680394321166E-5	TGTGCCTCTCGCCGGGGTTATAAGAAACTCTTT	CASRRGYKKLF	TRGV8	.	TRGJ1	5	-1	-1	17
5	2.3788680394321166E-5	TGTGCCTGCGCCACTGGTTGGTTCAAGATATTT	CACATGWFKIF	TRGV11	.	TRGJP1	8	-1	-1	10
5	2.3788680394321166E-5	TGTGCCGCCGTCCCATCCTATAAGAAACTCTTT	CAAVPSYKKLF	TRGV8	.	TRGJ1	8	-1	-1	18
5	2.3788680394321166E-5	TGTGCCACCTGTTTTTGTTATAAGAAACTCTTT	CATCFCYKKLF	TRGV8	.	TRGJ1	10	-1	-1	14
5	2.3788680394321166E-5	TGTGCCACCTGGGACGGGCTGAGGAAACTCTTT	CATWDGLRKLF	TRGV2	.	TRGJ1	18	-1	-1	23
5	2.3788680394321166E-5	TGTGCCACCCAACACCGTTATAAGAAACTCTTT	CATQHRYKKLF	TRGV3	.	TRGJ1	8	-1	-1	17
5	2.3788680394321166E-5	TGTGCCTTGTGGTATAGAGGGAAACTCTTT	CALWYRGKLF	TRGV9	.	TRGJ1	11	-1	-1	20
5	2.3788680394321166E-5	TGTGCCTTGAAAGGAGGTGAGCGGCTCTTT	CALKGGERLF	TRGV9	.	TRGJ1	18	-1	-1	24
5	2.3788680394321166E-5	TGTGCCACCTCTGATTGGATCAAGACGTTT	CATSDWIKTF	TRGV2	.	TRGJP2	9	-1	-1	11
5	2.3788680394321166E-5	TGTGCCACCTGGGAGGGGAAGAAACTCTTT	CATWEGKKLF	TRGV4	.	TRGJ1	17	-1	-1	18
5	2.3788680394321166E-5	TGTGCCTTCTATTATAAGAAACTCTTT	CAFYYKKLF	TRGV4	.	TRGJ1	5	-1	-1	9
5	2.3788680394321166E-5	TGTGCCACCTCCTATAAGAAACTCTTT	CATSYKKLF	TRGV8	.	TRGJ1	9	-1	-1	12
5	2.3788680394321166E-5	TGTGCCACCTCCAAGAAACTCTTT	CATSKKLF	TRGV8	.	TRGJ1	9	-1	-1	12
5	2.3788680394321166E-5	TGTGCCACCTGGCTCGGGGTCTTT	CATWLGVF	TRGV4	.	TRGJ1	11	-1	-1	19
5	2.3788680394321166E-5	TGTGCCACCTGGGAGCTCTTT	CATWELF	TRGV3	.	TRGJ1	13	-1	-1	15
5	2.3788680394321166E-5	TTTGAGAAACTCTTT	FEKLF	TRGV10	.	TRGJ1	3	-1	-1	4
4	1.9030944315456935E-5	TGTGCCTTGTGGCCAAGCCCTTATAAGGAACTCTTTGGCAGTGGTCCAAGCCCTTATAAGAAACTCTTT	CALWPSPYKELFGSGPSPYKKLF	TRGV9	.	TRGJ1	11	-1	-1	53
4	1.9030944315456935E-5	TGTGCCTGCTGGATTAGGCACGTTGGGGGCGGGGGGAGTGATTGGATCAAGACGTTT	CACWIRHVGGGGSDWIKTF	TRGV11	.	TRGJP2	22	-1	-1	36
4	1.9030944315456935E-5	TGTGCCTTGTGGGAGGTGCAACGGGCCCCCTATTATTATAAGAAGCTCTTT	CALWEVQRAPYYYKKLF	TRGV9	.	TRGJ1	19	-1	-1	31
4	1.9030944315456935E-5	TGTGCCTGCTGGATTAGGCACGTTGATAGACCTGGTTGGTTCAAGATATTT	CACWIRHVDRPGWFKIF	TRGV11	.	TRGJP1	22	-1	-1	31
4	1.9030944315456935E-5	TGTGCCTGCTGGATTAGGCACGTAGAGAACATTTATTATAAGAAACTCTTT	CACWIRHVENIYYKKLF	TRGV11	.	TRGJ1	22	-1	-1	32
4	1.9030944315456935E-5	TGTGCCACCTGGGATAGGTGGATAATACAGGTTTATTATAAGAAACTCTTT	CATWDRWIIQVYYKKLF	TRGV8	.	TRGJ1	17	-1	-1	32
4	1.9030944315456935E-5	TGTGCCACCTGGGACGGGCTAATGGGTGGGCGTTATTATAAGAAACTCTTT	CATWDGLMGGRYYKKLF	TRGV2	.	TRGJ1	18	-1	-1	32
4	1.9030944315456935E-5	TGTGCCACCTGGGACGGGCCTCAAGAGTTGGGCAAAAAAATCAAGGTATTT	CATWDGPQELGKKIKVF	TRGV2	.	TRGJP	19	-1	-1	21
4	1.9030944315456935E-5	TGTGCCACCTGGGACGGGCGAACCCTGCCCCTCTATTGGATCAAGACGTTT	CATWDGRTLPLYWIKTF	TRGV2	.	TRGJP2	18	-1	-1	34
4	1.9030944315456935E-5	TGTGCCACCTGGGACGGGCAAGGGAATAGTAGTGATTGGATCAAGACGTTT	CATWDGQGNSSDWIKTF	TRGV2	.	TRGJP2	18	-1	-1	25
4	1.9030944315456935E-5	TGTGCCACCTGGGACAGGCCAAGGGTTCGATATTATTATAAGAAACTCTTT	CATWDRPRVRYYYKKLF	TRGV3	.	TRGJ1	19	-1	-1	25
4	1.9030944315456935E-5	TGTGCCTGCTGGATAGATGGACTGAGTCCGTCTTATAAGAAACTCTTT	CACWIDGLSPSYKKLF	TRGV11	.	TRGJ1	13	-1	-1	32
4	1.9030944315456935E-5	TGTGCCACCTGTGACTTTGGTGGGGGTAGTGATTGGATCAAGACGTTT	CATCDFGGGSDWIKTF	TRGV4	.	TRGJP2	13	-1	-1	25
4	1.9030944315456935E-5	TGTGCCACCTGGGATGGTTCGAATACCAATTATTATAAGAAACTCTTT	CATWDGSNTNYYKKLF	TRGV4	.	TRGJ1	16	-1	-1	21
4	1.9030944315456935E-5	TGTGCCACCTGGGATGGGCCGATTCTGAATTATTATAAGAAACTCTTT	CATWDGPILNYYKKLF	TRGV4	.	TRGJ1	22	-1	-1	21
4	1.9030944315456935E-5	TGTGCCACCTGGGATAGTAGGGGGGGGGATTATTATAAGAAACTCTTT	CATWDSRGGDYYKKLF	TRGV8	.	TRGJ1	16	-1	-1	28
4	1.9030944315456935E-5	TGTGCCACCTGGGATAGGCAGCCCAGAATTTATTATAAGAAACTCTTT	CATWDRQPRIYYKKLF	TRGV8	.	TRGJ1	18	-1	-1	25
4	1.9030944315456935E-5	TGTGCCACCTGGGATAGGAGGGAGGGGCCTTATTATAAGAAACTCTTT	CATWDRREGPYYKKLF	TRGV8	.	TRGJ1	17	-1	-1	29
4	1.9030944315456935E-5	TGTGCCACCTGGGACCTATGGGGATCGAATTATTATAAGAAACTCTTT	CATWDLWGSNYYKKLF	TRGV8	.	TRGJ1	13	-1	-1	24
4	1.9030944315456935E-5	TGTGCCACCTGGGACGCCCTATTCCAGAATTATTATAAGAAACTCTTT	CATWDALFQNYYKKLF	TRGV7	.	TRGJ1	26	-1	-1	26
4	1.9030944315456935E-5	TGTGCCACCTGGGACGGTCAAGAGTTGGGCAAAAAAATCAAGGTATTT	CATWDGQELGKKIKVF	TRGV2	.	TRGJP	16	-1	-1	15
4	1.9030944315456935E-5	TGTGCCACCTGGGACGGGCTATATAGTAGTGATTGGATCAAGACGTTT	CATWDGLYSSDWIKTF	TRGV2	.	TRGJP2	18	-1	-1	18
4	1.9030944315456935E-5	TGTGCCACCTGGGACGGGCCTGGATTTGGTGATTGGATCAAGACGTTT	CATWDGPGFGDWIKTF	TRGV2	.	TRGJP2	19	-1	-1	28
4	1.9030944315456935E-5	TGTGCCACCTGGGACGGGCATGGTAATGGTGATTGGATCAAGACGTTT	CATWDGHGNGDWIKTF	TRGV2	.	TRGJP2	18	-1	-1	28
4	1.9030944315456935E-5	TGTGCCACCTGGGACAGTGCAGGATTTGGGGATTATAAGAAACTCTTT	CATWDSAGFGDYKKLF	TRGV5	.	TRGJ1	16	-1	-1	31
4	1.9030944315456935E-5	TGTGCCACCTGGGACAGCCTCCCCCCTAATTATTATAAGAAACTCTTT	CATWDSLPPNYYKKLF	TRGV5	.	TRGJ1	19	-1	-1	27
4	1.9030944315456935E-5	TGTGCCACCTGGGACAGGCTACACCCAAATTATTATAAGAAACTCTTT	CATWDRLHPNYYKKLF	TRGV7	.	TRGJ1	18	-1	-1	27
4	1.9030944315456935E-5	TGTGCCACCTGGGACAGGCCGATAACGAATTATTATAAGAAACTCTTT	CATWDRPITNYYKKLF	TRGV5	.	TRGJ1	19	-1	-1	25
4	1.9030944315456935E-5	TGTGCTGCGTGGGTACGACATGAAATTCATTATAAGAAGCTCTTT	CAAWVRHEIHYKKLF	TRGV10	.	TRGJ1	12	-1	-1	23
4	1.9030944315456935E-5	TGTGCCACCTGGGCCTGGGGGATGAATTATTATAAGAAACTCTTT	CATWAWGMNYYKKLF	TRGV3	.	TRGJ1	12	-1	-1	23
4	1.9030944315456935E-5	TGTGCCACCTGGGATTCCCTACTCGGGTATTATAAGAAACTCTTT	CATWDSLLGYYKKLF	TRGV8	.	TRGJ1	14	-1	-1	27
4	1.9030944315456935E-5	TGTGCCACCTGGGATGTTCGAGCCACTGGTTGGTTCAAGATATTT	CATWDVRATGWFKIF	TRGV8	.	TRGJP1	14	-1	-1	22
4	1.9030944315456935E-5	TGTGCCACCTGGGATGGCCCCAATGGGTCTTATAAGAAACTCTTT	CATWDGPNGSYKKLF	TRGV8	.	TRGJ1	18	-1	-1	29
4	1.9030944315456935E-5	TGTGCCACCTGGGATGGGCTCCTAAATTATTATAAGAAACTCTTT	CATWDGLLNYYKKLF	TRGV4	.	TRGJ1	18	-1	-1	24
4	1.9030944315456935E-5	TGTGCCACCTGGGATGGGCTCATCCCTTATTATAAGAAACTCTTT	CATWDGLIPYYKKLF	TRGV4	.	TRGJ1	25	-1	-1	26
4	1.9030944315456935E-5	TGTGCCACCTGGGATGGGCCGCGCAATTATTATAAGAAACTCTTT	CATWDGPRNYYKKLF	TRGV4	.	TRGJ1	19	-1	-1	24
4	1.9030944315456935E-5	TGTGCCACCTGGGATACGGAGGGGAATTATTATAAGAAACTCTTT	CATWDTEGNYYKKLF	TRGV8	.	TRGJ1	15	-1	-1	23
4	1.9030944315456935E-5	TGTGCCACCTGGGATAGGCTACCGAATTATTATAAGAAACTCTTT	CATWDRLPNYYKKLF	TRGV8	.	TRGJ1	18	-1	-1	22
4	1.9030944315456935E-5	TGTGCCACCTGGGACGCTCAAACTGCTTATTATAAGAAACTCTTT	CATWDAQTAYYKKLF	TRGV3	.	TRGJ1	14	-1	-1	26
4	1.9030944315456935E-5	TGTGCCACCTGGGACGGCCCGACGAATTATTATAAGAAACTCTTT	CATWDGPTNYYKKLF	TRGV4	.	TRGJ1	19	-1	-1	22
4	1.9030944315456935E-5	TGTGCCACCTGGGACGGCCGGAGTAGTGATTGGATCAAGACGTTT	CATWDGRSSDWIKTF	TRGV2	.	TRGJP2	16	-1	-1	21
4	1.9030944315456935E-5	TGTGCCACCTGGGACGGGCTCGTGAATTATTATAAGAAACTCTTT	CATWDGLVNYYKKLF	TRGV2	.	TRGJ1	22	-1	-1	23
4	1.9030944315456935E-5	TGTGCCACCTGGGACGGGCCCCGAGGTGATTGGATCAAGACGTTT	CATWDGPRGDWIKTF	TRGV2	.	TRGJP2	20	-1	-1	25
4	1.9030944315456935E-5	TGTGCCACCTGGGACGGGCGCCCCTATTATTATAAGAAACTCTTT	CATWDGRPYYYKKLF	TRGV2	.	TRGJ1	18	-1	-1	25
4	1.9030944315456935E-5	TGTGCCACCTGGGACACCCGATTGCCGTGGGATAAGAAACTCTTT	CATWDTRLPWDKKLF	TRGV5	.	TRGJ1	15	-1	-1	31
4	1.9030944315456935E-5	TGTGCCACCTGGGACAGTCCTAAAAATTATTATAAGAAACTCTTT	CATWDSPKNYYKKLF	TRGV3	.	TRGJ1	20	-1	-1	24
4	1.9030944315456935E-5	TGTGCCACCTGGGACAGGCTTTTTTTGAATTATAAGAAACTCTTT	CATWDRLFLNYKKLF	TRGV5	.	TRGJ1	18	-1	-1	28
4	1.9030944315456935E-5	TGTGCCACCTGGGACAGGGACCTACTTGGTTATAAGAAACTCTTT	CATWDRDLLGYKKLF	TRGV7	.	TRGJ1	17	-1	-1	29
4	1.9030944315456935E-5	TGTGCCTGCTGGATGGATGGTTGTGATTGGATCAAGACGTTT	CACWMDGCDWIKTF	TRGV11	.	TRGJP2	13	-1	-1	16
4	1.9030944315456935E-5	TGTGCCACCTTCAAACGGGATGCTTATTATAAGAAACTCTTT	CATFKRDAYYKKLF	TRGV4	.	TRGJ1	9	-1	-1	23
4	1.9030944315456935E-5	TGTGCCACCTGGGTCAAAAGGAGGGGGGAGAAGAAACTCTTT	CATWVKRRGEKKLF	TRGV4	.	TRGJ1	12	-1	-1	30
4	1.9030944315456935E-5	TGTGCCACCTGGGATGTTGGGGATTATTATAAGAAACTCTTT	CATWDVGDYYKKLF	TRGV4	.	TRGJ1	15	-1	-1	22
4	1.9030944315456935E-5	TGTGCCACCTGGGATGGGCCCAGTTATTATAAGAAACTCTTT	CATWDGPSYYKKLF	TRGV4	.	TRGJ1	21	-1	-1	23
4	1.9030944315456935E-5	TGTGCCACCTGGGATGGAAATAATTATTATAAGAAACTCTTT	CATWDGNNYYKKLF	TRGV4	.	TRGJ1	16	-1	-1	21
4	1.9030944315456935E-5	TGTGCCACCTGGGATGAGACGAATTATTATAAGAAACTCTTT	CATWDETNYYKKLF	TRGV4	.	TRGJ1	15	-1	-1	19
4	1.9030944315456935E-5	TGTGCCACCTGGGATACCCCGCATTATTATAAGAAACTCTTT	CATWDTPHYYKKLF	TRGV8	.	TRGJ1	15	-1	-1	19
4	1.9030944315456935E-5	TGTGCCACCTGGGATAGGCTGGGTTATTATAAGAAACTCTTT	CATWDRLGYYKKLF	TRGV8	.	TRGJ1	18	-1	-1	23
4	1.9030944315456935E-5	TGTGCCACCTGGGATAACGCGAATTATTATAAGAAACTCTTT	CATWDNANYYKKLF	TRGV4	.	TRGJ1	14	-1	-1	13
4	1.9030944315456935E-5	TGTGCCACCTGGGACCGCAGGGGTTATTATAAGAAACTCTTT	CATWDRRGYYKKLF	TRGV3	.	TRGJ1	14	-1	-1	23
4	1.9030944315456935E-5	TGTGCCACCTGGGACCGATCGAATTATTATAAGAAACTCTTT	CATWDRSNYYKKLF	TRGV8	.	TRGJ1	13	-1	-1	18
4	1.9030944315456935E-5	TGTGCCACCTGGGACCAAATGTCTTATTATAAGAAACTCTTT	CATWDQMSYYKKLF	TRGV3	.	TRGJ1	14	-1	-1	23
4	1.9030944315456935E-5	TGTGCCACCTGGGACGGGCCTGGTGATTGGATCAAGACGTTT	CATWDGPGDWIKTF	TRGV2	.	TRGJP2	19	-1	-1	22
4	1.9030944315456935E-5	TGTGCCACCTGGGACGGGCCTGATTATTATAAGAAACTCTTT	CATWDGPDYYKKLF	TRGV2	.	TRGJ1	19	-1	-1	22
4	1.9030944315456935E-5	TGTGCCACCTGGGACGGGCCCCCCTATTATAAGAAACTCTTT	CATWDGPPYYKKLF	TRGV2	.	TRGJ1	20	-1	-1	24
4	1.9030944315456935E-5	TGTGCCACCTGGGACGGGCCCGGAGGGTATAAGAAACTCTTT	CATWDGPGGYKKLF	TRGV2	.	TRGJ1	21	-1	-1	27
4	1.9030944315456935E-5	TGTGCCACCTGGGACGGGCATAGATATTATAAGAAACTCTTT	CATWDGHRYYKKLF	TRGV2	.	TRGJ1	18	-1	-1	24
4	1.9030944315456935E-5	TGTGCCACCTGGGACACCCCCTTTTATTATAAGAAACTCTTT	CATWDTPFYYKKLF	TRGV7	.	TRGJ1	15	-1	-1	23
4	1.9030944315456935E-5	TGTGCCACCTGGGACAGTCTGAATTATTATAAGAAACTCTTT	CATWDSLNYYKKLF	TRGV5	.	TRGJ1	16	-1	-1	20
4	1.9030944315456935E-5	TGTGCCACCTGGGACAGGTTCCCTTATTATAAGAAACTCTTT	CATWDRFPYYKKLF	TRGV7	.	TRGJ1	17	-1	-1	23
4	1.9030944315456935E-5	TGTGCCACCTGGGACAGGCTCTATTATTATAAGAAACTCTTT	CATWDRLYYYKKLF	TRGV3	.	TRGJ1	18	-1	-1	22
4	1.9030944315456935E-5	TGTGCCACCTGGGACAGGCCTTATTATTATAAGAAACTCTTT	CATWDRPYYYKKLF	TRGV3	.	TRGJ1	20	-1	-1	22
4	1.9030944315456935E-5	TGTGCCACCTGGGACAGGCCCTGGTATTATAAGAAACTCTTT	CATWDRPWYYKKLF	TRGV7	.	TRGJ1	19	-1	-1	24
4	1.9030944315456935E-5	TGTGCCACCTGGGACAGGCCAGTCTATTATAAGAAACTCTTT	CATWDRPVYYKKLF	TRGV5	.	TRGJ1	23	-1	-1	24
4	1.9030944315456935E-5	TGTGCCACCTGGGACAGGCGTGTATATTATAAGAAACTCTTT	CATWDRRVYYKKLF	TRGV5	.	TRGJ1	22	-1	-1	24
4	1.9030944315456935E-5	TGTGCCACCTGGGACAGGCGAACTTATTATAAGAAACTCTTT	CATWDRRTYYKKLF	TRGV3	.	TRGJ1	18	-1	-1	18
4	1.9030944315456935E-5	TGTGCCACCTGGGACAGGGGGAATTATTATAAGAAACTCTTT	CATWDRGNYYKKLF	TRGV7	.	TRGJ1	17	-1	-1	20
4	1.9030944315456935E-5	TGCGCTGCGTGGGATTATATCACTGGTTGGTTCAAGATATTT	CAAWDYITGWFKIF	TRGV10	.	TRGJP1	16	-1	-1	8
4	1.9030944315456935E-5	TGTGCTGCGTGGGGGGGGTGTTATTATAAGAAACTCTTT	CAAWGGCYYKKLF	TRGV10	.	TRGJ1	12	-1	-1	20
4	1.9030944315456935E-5	TGTGCCTGCTGGATTAGGCACGGCTGGATCAAGACGTTT	CACWIRHGWIKTF	TRGV11	.	TRGJP2	21	-1	-1	24
4	1.9030944315456935E-5	TGTGCCACCTGCACTACGTACCCTTGGTTCAAGATATTT	CATCTTYPWFKIF	TRGV5P	.	TRGJP1	10	-1	-1	23
4	1.9030944315456935E-5	TGTGCCACCTGGGTTCTTACTGGTTGGTTCAAGATATTT	CATWVLTGWFKIF	TRGV8	.	TRGJP1	12	-1	-1	18
4	1.9030944315456935E-5	TGTGCCACCTGGGCGAAGAATTATTATAAGAAACTCTTT	CATWAKNYYKKLF	TRGV8	.	TRGJ1	12	-1	-1	17
4	1.9030944315456935E-5	TGTGCCACCTGGGGAGGACCTTATTATAAGAAACTCTTT	CATWGGPYYKKLF	TRGV4	.	TRGJ1	12	-1	-1	20
4	1.9030944315456935E-5	TGTGCCACCTGGGATTACGATTATTATAAGAAACTCTTT	CATWDYDYYKKLF	TRGV4	.	TRGJ1	14	-1	-1	13
4	1.9030944315456935E-5	TGTGCCACCTGGGATGGCCCCTATTATAAGAAACTCTTT	CATWDGPYYKKLF	TRGV4	.	TRGJ1	20	-1	-1	21
4	1.9030944315456935E-5	TGTGCCACCTGGGATGGGCTCTATTATAAGAAACTCTTT	CATWDGLYYKKLF	TRGV4	.	TRGJ1	18	-1	-1	21
4	1.9030944315456935E-5	TGTGCCACCTGGGATGGGCCGGTTTATAAGAAACTCTTT	CATWDGPVYKKLF	TRGV4	.	TRGJ1	19	-1	-1	23
4	1.9030944315456935E-5	TGTGCCACCTGGGATGGGGTTTATTATAAGAAACTCTTT	CATWDGVYYKKLF	TRGV4	.	TRGJ1	17	-1	-1	20
4	1.9030944315456935E-5	TGTGCCACCTGGGATGGATGCGGGAATAAGAAACTCTTT	CATWDGCGNKKLF	TRGV8	.	TRGJ1	14	-1	-1	25
4	1.9030944315456935E-5	TGTGCCACCTGGGATATAGGCCCTTATAAGAAACTCTTT	CATWDIGPYKKLF	TRGV8	.	TRGJ1	15	-1	-1	23
4	1.9030944315456935E-5	TGTGCCACCTGGGATAGGCGTAATTATAAGAAACTCTTT	CATWDRRNYKKLF	TRGV8	.	TRGJ1	21	-1	-1	22
4	1.9030944315456935E-5	TGTGCCACCTGGGATAGGGATTATTATAAGAAACTCTTT	CATWDRDYYKKLF	TRGV8	.	TRGJ1	17	-1	-1	19
4	1.9030944315456935E-5	TGTGCCACCTGGGATAGAAGTCGTTATAAGAAACTCTTT	CATWDRSRYKKLF	TRGV8	.	TRGJ1	16	-1	-1	23
4	1.9030944315456935E-5	TGTGCCACCTGGGACTGGCGAGGTCGGAGGAAACTCTTT	CATWDWRGRRKLF	TRGV2	.	TRGJ1	18	-1	-1	29
4	1.9030944315456935E-5	TGTGCCACCTGGGACGGTCTTTATTATAAGAAACTCTTT	CATWDGLYYKKLF	TRGV2	.	TRGJ1	16	-1	-1	20
4	1.9030944315456935E-5	TGTGCCACCTGGGACGGGCCCGGTTGGTTCAAGATATTT	CATWDGPGWFKIF	TRGV2	.	TRGJP1	21	-1	-1	21
4	1.9030944315456935E-5	TGTGCCACCTGGGACGGGCGGAATTATAAGAAACTCTTT	CATWDGRNYKKLF	TRGV2	.	TRGJ1	18	-1	-1	22
4	1.9030944315456935E-5	TGTGCCACCTGGGACGGATATTATTATAAGAAACTCTTT	CATWDGYYYKKLF	TRGV2	.	TRGJ1	16	-1	-1	19
4	1.9030944315456935E-5	TGTGCCACCTGGGACGGAACTGGTTGGTTCAAGATATTT	CATWDGTGWFKIF	TRGV3	.	TRGJP1	14	-1	-1	18
4	1.9030944315456935E-5	TGTGCCACCTGGGACATCCATTATTATAAGAAACTCTTT	CATWDIHYYKKLF	TRGV2	.	TRGJ1	14	-1	-1	19
4	1.9030944315456935E-5	TGTGCCACCTGGGACAGTCTCAGTTATAAGAAACTCTTT	CATWDSLSYKKLF	TRGV5	.	TRGJ1	16	-1	-1	23
4	1.9030944315456935E-5	TGTGCCACCTGGGACAGGAAGCGTTATAAGAAACTCTTT	CATWDRKRYKKLF	TRGV7	.	TRGJ1	17	-1	-1	23
4	1.9030944315456935E-5	TGTGCCACCTGGGAGGGGAATTATTATAAGAAACTCTTT	CATWEGNYYKKLF	TRGV4	.	TRGJ1	17	-1	-1	17
4	1.9030944315456935E-5	TGTGCCACCTGGGAAAGTGGTGATTGGATCAAGACGTTT	CATWESGDWIKTF	TRGV4	.	TRGJP2	13	-1	-1	15
4	1.9030944315456935E-5	TGTGCCTGCTGGATTAGGGGCGATAAGAAACTCTTT	CACWIRGDKKLF	TRGV11	.	TRGJ1	17	-1	-1	22
4	1.9030944315456935E-5	TGTGCCACCTGTTCGAATTATTATAAGAAACTCTTT	CATCSNYYKKLF	TRGV5	.	TRGJ1	10	-1	-1	11
4	1.9030944315456935E-5	TGTGCCACCTGCGCCAATTATTATAAGAAACTCTTT	CATCANYYKKLF	TRGV4	.	TRGJ1	10	-1	-1	15
4	1.9030944315456935E-5	TGTGCCACCTGGCTCTACGGAGGAAAGAAACTCTTT	CATWLYGGKKLF	TRGV4	.	TRGJ1	11	-1	-1	24
4	1.9030944315456935E-5	TGTGCCACCTGGGTGTTATATTATAAGAAACTCTTT	CATWVLYYKKLF	TRGV5	.	TRGJ1	12	-1	-1	18
4	1.9030944315456935E-5	TGTGCCACCTGGGGGGGGGGTTATAAGAAACTCTTT	CATWGGGYKKLF	TRGV3	.	TRGJ1	12	-1	-1	20
4	1.9030944315456935E-5	TGTGCCACCTGGGATATCCGGTATAAGAAACTCTTT	CATWDIRYKKLF	TRGV8	.	TRGJ1	15	-1	-1	21
4	1.9030944315456935E-5	TGTGCCACCTGGGATACTCATTATAAGAAACTCTTT	CATWDTHYKKLF	TRGV8	.	TRGJ1	15	-1	-1	19
4	1.9030944315456935E-5	TGTGCCACCTGGGACTATTATTATAAGAAACTCTTT	CATWDYYYKKLF	TRGV5	.	TRGJ1	14	-1	-1	16
4	1.9030944315456935E-5	TGTGCCACCTGGGACGGGCGAGGGGGGAAACTCTTT	CATWDGRGGKLF	TRGV4	.	TRGJ1	18	-1	-1	26
4	1.9030944315456935E-5	TGTGCCACCTGGGACGGGAGGAGGATCAAGACGTTT	CATWDGRRIKTF	TRGV2	.	TRGJP2	17	-1	-1	22
4	1.9030944315456935E-5	TGTGCCACCTGGATCCCCTCTGGCGAGAAACTCTTT	CATWIPSGEKLF	TRGV7	.	TRGJ1	11	-1	-1	25
4	1.9030944315456935E-5	TGTGCCACCCTTACTAATTATTATAAGAAACTCTTT	CATLTNYYKKLF	TRGV5	.	TRGJ1	8	-1	-1	15
4	1.9030944315456935E-5	TGTGCCACCGAAGAGAATTATTATAAGAAACTCTTT	CATEENYYKKLF	TRGV2	.	TRGJ1	8	-1	-1	14
4	1.9030944315456935E-5	TGTGCCACGTGCGGGGGTTATTATAAGAAACTCTTT	CATCGGYYKKLF	TRGV2	.	TRGJ1	10	-1	-1	17
4	1.9030944315456935E-5	TGTGCCTTGTGGGAGGTCGCTAAGAAACTCTTT	CALWEVAKKLF	TRGV9	.	TRGJ1	16	-1	-1	20
4	1.9030944315456935E-5	TGTGCCTGCTGGATTAGGCAGGGGAAACTCTTT	CACWIRQGKLF	TRGV11	.	TRGJ1	19	-1	-1	23
4	1.9030944315456935E-5	TGTGCCACCTCAGTCCGGTATAAGAAACTCTTT	CATSVRYKKLF	TRGV4	.	TRGJ1	9	-1	-1	18
4	1.9030944315456935E-5	TGTGCCACCTGGGACGGGCGAGTCAAGACGTTT	CATWDGRVKTF	TRGV2	.	TRGJP2	18	-1	-1	22
4	1.9030944315456935E-5	TGTGCCACCTGGGAATCTTATAAGAAACTCTTT	CATWESYKKLF	TRGV5	.	TRGJ1	13	-1	-1	17
4	1.9030944315456935E-5	TGTGCCACCTGGGAAGAATATAAGAAACTCTTT	CATWEEYKKLF	TRGV4	.	TRGJ1	13	-1	-1	18
4	1.9030944315456935E-5	TGTGCCACCCGCCGTAGGATTAAGAAACTCTTT	CATRRRIKKLF	TRGV4	.	TRGJ2	8	-1	-1	20
4	1.9030944315456935E-5	TGTGCCTTGAAAGGAGGTGTAGAACTCTTT	CALKGGVELF	TRGV9	.	TRGJ1	18	-1	-1	22
4	1.9030944315456935E-5	TGTGCCTTGAAAGGAGGGGGGAAACTCTTT	CALKGGGKLF	TRGV9	.	TRGJ1	8	-1	-1	20
4	1.9030944315456935E-5	TGTGCCATCTGTTATTATAAGAAACTCTTT	CAICYYKKLF	TRGV4	.	TRGJ1	10	-1	-1	11
4	1.9030944315456935E-5	TGTGCCAGAAATTATTATAAGAAACTCTTT	CARNYYKKLF	TRGV8	.	TRGJ1	6	-1	-1	9
4	1.9030944315456935E-5	TGTGCCTTGTGGGAGGGGCAAGAGTTG	CALWEGQEL	TRGV9	.	TRGJP2	19	-1	-1	18
4	1.9030944315456935E-5	TGTGCCACCTTTTATAAGAAACTCTTT	CATFYKKLF	TRGV7	.	TRGJ1	9	-1	-1	11
3	1.42732082365927E-5	TGTGCCACCTGGGATGACGGGGGGGTTGTGGTCGGTAATTATTATAAGAAACTCTTT	CATWDDGGVVVGNYYKKLF	TRGV8	.	TRGJ1	14	-1	-1	36
3	1.42732082365927E-5	TGTGCCACCTGGGACGTGGGCGGGTCTCCGCAGAATTATTATAAGAAACTCTTT	CATWDVGGSPQNYYKKLF	TRGV3	.	TRGJ1	14	-1	-1	32
3	1.42732082365927E-5	TGTGCCACCTGGGACAGGCGAAAGGTACGCCAAAATTATTATAAGAAACTCTTT	CATWDRRKVRQNYYKKLF	TRGV3	.	TRGJ1	18	-1	-1	33
3	1.42732082365927E-5	TGTGCCTCGTGGGAGGTCCACCAAGGGTTGGGCAAAAAAATCAAGGTATTT	CASWEVHQGLGKKIKVF	TRGV9	.	TRGJP	21	-1	-1	21
3	1.42732082365927E-5	TGTGCCACCTGGGATGGGATAAACCGGGGTGATTATTATAAGAAACTCTTT	CATWDGINRGDYYKKLF	TRGV4	.	TRGJ1	17	-1	-1	31
3	1.42732082365927E-5	TGTGCCACCTGGGATATGTGCGTGGGACCGAATTATTATAAGAAACTCTTT	CATWDMCVGPNYYKKLF	TRGV8	.	TRGJ1	15	-1	-1	28
3	1.42732082365927E-5	TGTGCCACCTGGGATAGGCGATATCCTTCCACTTATTATAAGAAACTCTTT	CATWDRRYPSTYYKKLF	TRGV8	.	TRGJ1	25	-1	-1	26
3	1.42732082365927E-5	TGTGCCACCTGGGACGGGCCCCTTAATAGTAGTGATTGGATCAAGACGTTT	CATWDGPLNSSDWIKTF	TRGV2	.	TRGJP2	20	-1	-1	25
3	1.42732082365927E-5	TGTGCCACCTGGGACAGAGTATCCGGACACACTCCTATTATGGAACTCTTT	CATWDRVSGHTPIMELF	TRGV3	.	TRGJ1	16	-1	-1	35
3	1.42732082365927E-5	TGTGCCACCTGGGACAGAGCAGTCAACAGGAATTATTATAAGAAACTCTTT	CATWDRAVNRNYYKKLF	TRGV7	.	TRGJ1	16	-1	-1	29
[truncated: 836 more rows]
