# Supplementary material for: Dissection of the Human T-Cell Receptor γ Gene Repertoire in the Brain and Peripheral Blood Identifies Age- and Alzheimer's Disease-Associated Clonotype Profiles
Source: Front Immunol. 2020 Jan 29;11:12. doi: 10.3389/fimmu.2020.00012 (PMC7025544; doi:10.3389/fimmu.2020.00012)
Supplement: Supplementary file 5 [file Data_Sheet_2.zip › repertoires_corrected_and_decontaminated/A1159.txt]

count	freq	cdr3nt	cdr3aa	v	d	j	VEnd	DStart	DEnd	JStart
1596	0.015338632016991668	TGTGCTGCGTGGGATCATAAGAAACTCTTT	CAAWDHKKLF	TRGV10	.	TRGJ2	14	-1	-1	13
1572	0.015107975896435403	TGTGCCTTGTGGGAGGTGGCAGAGTTGGGCAAAAAAATCAAGGTATTT	CALWEVAELGKKIKVF	TRGV9	.	TRGJP	17	-1	-1	17
672	0.006458371375575439	TGTGCCTTGTGGGAGGTGTCCGTGGAGAAACTCTTT	CALWEVSVEKLF	TRGV9	.	TRGJ2	17	-1	-1	25
538	0.005170541369136289	TGTGCTGCGTGGGATAAGAAACTCTTT	CAAWDKKLF	TRGV10	.	TRGJ2	14	-1	-1	13
536	0.0051513200257566	TGTGCCACCTGGGACGGGCCCAAGAAACTCTTT	CATWDGPKKLF	TRGV2	.	TRGJ1	20	-1	-1	21
447	0.004295970245360449	TGTGCTGCGTGGGATTATTATAAGAAACTCTTT	CAAWDYYKKLF	TRGV10	.	TRGJ2	16	-1	-1	13
421	0.004046092781424494	TGTGCCTTGTGGGAGGTGCTCCAAGAGTTGGGCAAAAAAATCAAGGTATTT	CALWEVLQELGKKIKVF	TRGV9	.	TRGJP	21	-1	-1	21
353	0.0033925671065150745	TGTGCCTTTAAGAAACTCTTT	CAFKKLF	TRGV9	.	TRGJ1	7	-1	-1	8
337	0.003238796359477564	TGTGCCTTGTGGGGGCAAGAGTTGGGCAAAAAAATCAAGGTATTT	CALWGQELGKKIKVF	TRGV9	.	TRGJP	12	-1	-1	12
336	0.0032291856877877194	TGTGCCTTGTGGGGTTATAAGAAACTCTTT	CALWGYKKLF	TRGV9	.	TRGJ2	12	-1	-1	14
332	0.0031907430010283417	TGTGCCTTGTGGGAGGTGCATTATTATAAGAAACTCTTT	CALWEVHYYKKLF	TRGV9	.	TRGJ2	19	-1	-1	19
314	0.0030177509106111425	TGTGCCTTGTGGGAGGGTTATTATAAGAAACTCTTT	CALWEGYYKKLF	TRGV9	.	TRGJ1	15	-1	-1	17
301	0.002892812178643165	TGTGCTGCGTGGGATTATAAGAAACTCTTT	CAAWDYKKLF	TRGV10	.	TRGJ2	16	-1	-1	13
279	0.0026813774014665887	TGTGCCCCCTCCCCCGGTAAGAAACTCTTT	CAPSPGKKLF	TRGV9	.	TRGJ1	5	-1	-1	17
277	0.0026621560580868996	TGTGCCTTGTGGGAGGGTCCGTTGGAGGATAAGAAACTCTTT	CALWEGPLEDKKLF	TRGV9	.	TRGJ2	15	-1	-1	28
272	0.0026141026996376777	TGTGCCACCTGGGATGGGCGCTATTATAAGAAACTCTTT	CATWDGRYYKKLF	TRGV4	.	TRGJ2	18	-1	-1	21
270	0.0025948813562579887	TGTGCCACCTGGGATGGTTATAAGAAACTCTTT	CATWDGYKKLF	TRGV4	.	TRGJ2	16	-1	-1	17
258	0.002479553295979856	TGTGCCTTGTGGGAGGTGTGGGTCAGAGTGAGTAATAAGAAACTCTTT	CALWEVWVRVSNKKLF	TRGV9	.	TRGJ1	17	-1	-1	34
241	0.0023161718772525012	TGTGCCTTGTGGGAGGTGCAGAGGATGAAACTCTTT	CALWEVQRMKLF	TRGV9	.	TRGJ2	19	-1	-1	26
230	0.0022104544886642125	TGTGCTGCGTCAAGTTGGTTCAAGATATTT	CAASSWFKIF	TRGV10	.	TRGJP1	9	-1	-1	13
220	0.002114347771765769	TGTGCCTTGTGGGAGGGAACTTATTATAAGAAACTCTTT	CALWEGTYYKKLF	TRGV9	.	TRGJ1	15	-1	-1	16
214	0.0020566837416267024	TGTGCCTTGTGGGAGGTGAATTATTATAAGAAACTCTTT	CALWEVNYYKKLF	TRGV9	.	TRGJ1	17	-1	-1	17
210	0.0020182410548673247	TGTGCCTTGTGGGAGGTGCCTTATAAGAAACTCTTT	CALWEVPYKKLF	TRGV9	.	TRGJ1	18	-1	-1	20
206	0.001979798368107947	TGTGCCACCTGGGATGAGGGGCGGAAACTCTTT	CATWDEGRKLF	TRGV4	.	TRGJ1	15	-1	-1	23
199	0.0019125236662790362	TGTGCCTTGTATTATAAGAAACTCTTT	CALYYKKLF	TRGV9	.	TRGJ1	9	-1	-1	9
189	0.001816416949380592	TGTGCCTTGTGGGAGGTGGGATATAAGAAACTCTTT	CALWEVGYKKLF	TRGV9	.	TRGJ1	17	-1	-1	21
187	0.0017971956060009035	TGTGCTGCGTGGGATTATTTGGTCAGGAAACTCTTT	CAAWDYLVRKLF	TRGV10	.	TRGJ2	16	-1	-1	26
185	0.0017779742626212146	TGTGCCTTGTGGGAGGTGCGTTATTATAAGAAACTCTTT	CALWEVRYYKKLF	TRGV9	.	TRGJ1	18	-1	-1	20
184	0.0017683635909313703	TGTGCTGCGTGGGGAATCTATTATAAGAAACTCTTT	CAAWGIYYKKLF	TRGV10	.	TRGJ1	12	-1	-1	13
183	0.0017587529192415257	TGTGCCTTGGGGAAACTCTTT	CALGKLF	TRGV9	.	TRGJ1	12	-1	-1	11
179	0.0017203102324821482	TGTGCCTTGTGGGAGGGCCTCGGACTCTTT	CALWEGLGLF	TRGV9	.	TRGJ2	15	-1	-1	23
178	0.0017106995607923039	TGTGCCTTGTGGGAGTCGCGTTATTATAAGAAACTCTTT	CALWESRYYKKLF	TRGV9	.	TRGJ1	14	-1	-1	20
176	0.001691478217412615	TGTGCCTTGTGGGAGGTGTATTATAAGAAACTCTTT	CALWEVYYKKLF	TRGV9	.	TRGJ1	17	-1	-1	18
176	0.001691478217412615	TGTGCCTTCGTCCGGGGACTCTTT	CAFVRGLF	TRGV9	.	TRGJ2	7	-1	-1	17
174	0.0016722568740329261	TGTGCCTTGGTGGAAGGTTATAAGAAACTCTTT	CALVEGYKKLF	TRGV9	.	TRGJ1	17	-1	-1	17
173	0.0016626462023430818	TGTGCCTTGTGGGAGGTTTATAAGAAACTCTTT	CALWEVYKKLF	TRGV9	.	TRGJ2	16	-1	-1	17
171	0.001643424858963393	TGTGCCTTGTGGGAGGTGCTGGATTATAAGAAACTCTTT	CALWEVLDYKKLF	TRGV9	.	TRGJ2	18	-1	-1	22
165	0.0015857608288243265	TGTGCCTCCCAACTAGGCGTCGTCACGGAACTCTTT	CASQLGVVTELF	TRGV9	.	TRGJ2	6	-1	-1	28
165	0.0015857608288243265	TGTGCCACCTGGGATGGTGAGAAACTCTTT	CATWDGEKLF	TRGV3	.	TRGJ2	13	-1	-1	19
164	0.0015761501571344822	TGTGCCTTGTGGGAGGTGCTATATTATAAGAAACTCTTT	CALWEVLYYKKLF	TRGV9	.	TRGJ2	18	-1	-1	21
163	0.0015665394854446377	TGTGCCTTGTGGGCAGTGGAGAAACTCTTT	CALWAVEKLF	TRGV9	.	TRGJ1	12	-1	-1	19
162	0.0015569288137547933	TGTGCCTTGTGGGAGGTGCTCTATAAGAAACTCTTT	CALWEVLYKKLF	TRGV9	.	TRGJ1	18	-1	-1	21
159	0.0015280967986852601	TGTGCCTTGTGGGACGCGAAACTCTTT	CALWDAKLF	TRGV9	.	TRGJ1	13	-1	-1	17
158	0.0015184861269954158	TGTGCCTTGTGGGAACTCTTT	CALWELF	TRGV9	.	TRGJ1	13	-1	-1	13
157	0.0015088754553055713	TGTGCCTTGTGGGAGGTGCTATTACGACTCTTT	CALWEVLLRLF	TRGV9	.	TRGJ1	18	-1	-1	26
156	0.001499264783615727	TGTGCCACCTGGGACGGGCACGGCGGTAGTAGTGATTGGATCAAGACGTTT	CATWDGHGGSSDWIKTF	TRGV2	.	TRGJP2	21	-1	-1	26
155	0.0014896541119258826	TGTGCCTTGTACCTCGGGAAACTCTTT	CALYLGKLF	TRGV9	.	TRGJ1	9	-1	-1	17
155	0.0014896541119258826	TGTGCCTTGGAACTCTTT	CALELF	TRGV9	.	TRGJ1	8	-1	-1	10
152	0.0014608220968563492	TGTGGGCGGGTGGAGAAACTCTTT	CGRVEKLF	TRGV9	.	TRGJ1	3	-1	-1	13
152	0.0014608220968563492	TGTGCCACCTGGGATTATAAGAAACTCTTT	CATWDYKKLF	TRGV4	.	TRGJ1	14	-1	-1	13
151	0.0014512114251665049	TGTGCCTTGTGGGAGTCCCTTTATTATAAGAAACTCTTT	CALWESLYYKKLF	TRGV9	.	TRGJ1	14	-1	-1	20
149	0.001431990081786816	TGTGCCTTGTGGGAGGTGGGCGAGTTGGGCAAAAAAATCAAGGTATTT	CALWEVGELGKKIKVF	TRGV9	.	TRGJP	17	-1	-1	16
148	0.0014223794100969717	TGTGCTCTGTCCGGTTGGTTCAAGATATTT	CALSGWFKIF	TRGV10	.	TRGJP1	5	-1	-1	12
148	0.0014223794100969717	TGTGCCTTGTGGGAGAAACTCTTT	CALWEKLF	TRGV9	.	TRGJ1	14	-1	-1	13
147	0.0014127687384071273	TGTGCCTTGGTGTCGGACGAGAAACTCTTT	CALVSDEKLF	TRGV9	.	TRGJ1	8	-1	-1	19
146	0.0014031580667172828	TGTGCCTTGTGGGGATCGGTGGGGAAACTCTTT	CALWGSVGKLF	TRGV9	.	TRGJ2	12	-1	-1	23
145	0.0013935473950274385	TGTGCTGCGTGGGCTTCGGGCCTTTATTATAAGAAACTCTTT	CAAWASGLYYKKLF	TRGV10	.	TRGJ2	15	-1	-1	23
144	0.0013839367233375941	TGTGCTGCGTGGGACCCAAAGAAACTCTTT	CAAWDPKKLF	TRGV10	.	TRGJ1	13	-1	-1	18
144	0.0013839367233375941	TGTGCCTTGTGGGAGGTGGAGAAACTCTTT	CALWEVEKLF	TRGV9	.	TRGJ1	17	-1	-1	19
142	0.0013647153799579053	TGTGCCTTGTGGCCCTCAGCGAGCGATTGGATCAAGACGTTT	CALWPSASDWIKTF	TRGV9	.	TRGJP2	11	-1	-1	21
142	0.0013647153799579053	TGTGCCTCGTGCCCGAAGAAACTCTTT	CASCPKKLF	TRGV9	.	TRGJ1	10	-1	-1	15
141	0.001355104708268061	TGTGCCTTGTGGGAGCTAAATTATTATAAGAAACTCTTT	CALWELNYYKKLF	TRGV9	.	TRGJ1	14	-1	-1	18
141	0.001355104708268061	TGTGCCTTGTGGTCGCTGGGTGGTAAGAAACTCTTT	CALWSLGGKKLF	TRGV9	.	TRGJ1	11	-1	-1	23
141	0.001355104708268061	TGTGCCTTGTGGGAGGTGCGACTCTTT	CALWEVRLF	TRGV9	.	TRGJ1	18	-1	-1	20
140	0.0013454940365782164	TGTGCCTTGTGGGAGGTGATTAGAGATTATAAGAAACTCTTT	CALWEVIRDYKKLF	TRGV9	.	TRGJ2	17	-1	-1	25
140	0.0013454940365782164	TGTGCTGCGTGGGACCGCACTGGTTGGTTCAAGATATTT	CAAWDRTGWFKIF	TRGV10	.	TRGJP1	13	-1	-1	17
139	0.001335883364888372	TGTGCCTTGTGGGAGGTGCAGGAGGAGAGACTCTTT	CALWEVQEERLF	TRGV9	.	TRGJ1	19	-1	-1	25
139	0.001335883364888372	TGTGCCTTGTGGTCCCCCTATAAGAAACTCTTT	CALWSPYKKLF	TRGV9	.	TRGJ1	11	-1	-1	18
139	0.001335883364888372	TGTGCCCTTAAGAAACTCTTT	CALKKLF	TRGV9	.	TRGJ2	5	-1	-1	8
138	0.0013262726931985277	TGTGCCTTGTGTGGTAAGAAACTCTTT	CALCGKKLF	TRGV9	.	TRGJ1	10	-1	-1	14
137	0.0013166620215086832	TGTGCTGCGTGGGATTCAACGCCCACAAAGAAACTCTTT	CAAWDSTPTKKLF	TRGV10	.	TRGJ1	15	-1	-1	27
137	0.0013166620215086832	TGTGCCTTGTGGGAGGTGGGTAAGAAACTCTTT	CALWEVGKKLF	TRGV9	.	TRGJ1	17	-1	-1	20
137	0.0013166620215086832	TGTGCCTTGTGGGAGGTGGGGAGGAAACTCTTT	CALWEVGRKLF	TRGV9	.	TRGJ1	17	-1	-1	23
136	0.0013070513498188389	TGTGCCACCTGGGATATCTGGTTGGATTATAAGAAACTCTTT	CATWDIWLDYKKLF	TRGV8	.	TRGJ1	15	-1	-1	25
136	0.0013070513498188389	TGTGCCTTGTGGTTGGAGAAACTCTTT	CALWLEKLF	TRGV9	.	TRGJ2	11	-1	-1	16
136	0.0013070513498188389	TGTGCCTTGTGGGAGATTAAACTCTTT	CALWEIKLF	TRGV9	.	TRGJ1	14	-1	-1	18
136	0.0013070513498188389	TGTGCTGCGTGGGATTCGCTCTTT	CAAWDSLF	TRGV10	.	TRGJ1	15	-1	-1	18
135	0.0012974406781289943	TGTGCCTTGTGGGAGAATTATTATAAGAAACTCTTT	CALWENYYKKLF	TRGV9	.	TRGJ1	14	-1	-1	14
135	0.0012974406781289943	TGTGCCTTGTGGGGCCTCGATGGGAAACTCTTT	CALWGLDGKLF	TRGV9	.	TRGJ1	12	-1	-1	23
134	0.00128783000643915	TGTGCCTTGTGGGAGGCCCTGGGCAAAAAAATCAAGGTATTT	CALWEALGKKIKVF	TRGV9	.	TRGJP	15	-1	-1	19
134	0.00128783000643915	TGTGCCTTGTGGGAGGTGCCCAAACTCTTT	CALWEVPKLF	TRGV9	.	TRGJ1	18	-1	-1	21
134	0.00128783000643915	TGTGCCTCCATGTCCGATAAGAAACTCTTT	CASMSDKKLF	TRGV9	.	TRGJ2	6	-1	-1	16
134	0.00128783000643915	TGTGCCTTGTGGGAGGTAAGGCTCTTT	CALWEVRLF	TRGV9	.	TRGJ1	16	-1	-1	21
133	0.0012782193347493057	TGTGCCTTGTGGGAGACACCTAAGAAACTCTTT	CALWETPKKLF	TRGV9	.	TRGJ2	14	-1	-1	20
132	0.0012686086630594611	TGTGCTGCGTGGATACGTTGGTTCAAGATATTT	CAAWIRWFKIF	TRGV10	.	TRGJP1	17	-1	-1	16
132	0.0012686086630594611	TGTGCTGCGTGGGCCCTCTTT	CAAWALF	TRGV10	.	TRGJ1	12	-1	-1	15
131	0.0012589979913696168	TGTGCCTTGTGGGAGGTGCATGAGTTGGGCAAAAAAATCAAGGTATTT	CALWEVHELGKKIKVF	TRGV9	.	TRGJP	19	-1	-1	17
131	0.0012589979913696168	TGTGCCTTGTGGGAGGGGAAGTTGGGGTTACGGAAACTCTTT	CALWEGKLGLRKLF	TRGV9	.	TRGJ1	15	-1	-1	32
131	0.0012589979913696168	TGTGCCTTAGGTGTAGGGAAGAAACTCTTT	CALGVGKKLF	TRGV9	.	TRGJ1	7	-1	-1	18
131	0.0012589979913696168	TGTGCCTTGATTCCTTTAAAACTCTTT	CALIPLKLF	TRGV9	.	TRGJ1	8	-1	-1	18
130	0.0012493873196797725	TGTGCCTTGTGGAAGAAACTCTTT	CALWKKLF	TRGV9	.	TRGJ1	14	-1	-1	12
129	0.001239776647989928	TGTGCCTTGTGGGAGGTGCACGCAGGGTTGAAACTCTTT	CALWEVHAGLKLF	TRGV9	.	TRGJ1	20	-1	-1	29
129	0.001239776647989928	TGTGCTGCGTGCCTGGATTATAAGAAACTCTTT	CAACLDYKKLF	TRGV10	.	TRGJ1	10	-1	-1	16
129	0.001239776647989928	TGTGCCTTACCCGATTATAAGAAACTCTTT	CALPDYKKLF	TRGV9	.	TRGJ2	7	-1	-1	13
129	0.001239776647989928	TGTGCCTCTTGTGGAGAGAAACTCTTT	CASCGEKLF	TRGV9	.	TRGJ2	17	-1	-1	16
128	0.0012301659763000836	TGTGCTGTCAAACTCTTT	CAVKLF	TRGV10	.	TRGJ2	6	-1	-1	9
127	0.0012205553046102393	TGTGCCTTGTGGCCCCAAGGAAGGCGGAAACTCTTT	CALWPQGRRKLF	TRGV9	.	TRGJ1	11	-1	-1	26
127	0.0012205553046102393	TGTGCCTTGTGGGAGGTAGGTTATAAGAAACTCTTT	CALWEVGYKKLF	TRGV9	.	TRGJ1	16	-1	-1	20
127	0.0012205553046102393	TGTGCCTTGTGGACACGTAAGAAACTCTTT	CALWTRKKLF	TRGV9	.	TRGJ1	11	-1	-1	17
126	0.0012109446329203947	TGTGCCTTGTGGGACCCAAGGGGCAAGAAACTCTTT	CALWDPRGKKLF	TRGV9	.	TRGJ1	13	-1	-1	24
126	0.0012109446329203947	TGTGCCTTGTTTGATAAGAAACTCTTT	CALFDKKLF	TRGV9	.	TRGJ1	9	-1	-1	13
125	0.0012013339612305504	TGTGCCTTGTGGGAGGTGCGGATGTCTGAGAAACTCTTT	CALWEVRMSEKLF	TRGV9	.	TRGJ2	18	-1	-1	28
125	0.0012013339612305504	TGTGCCTTGTGGGAGGTGAGCCCATATAAGAAACTCTTT	CALWEVSPYKKLF	TRGV9	.	TRGJ1	17	-1	-1	24
125	0.0012013339612305504	TGTGCCTTGTGGGAGGTGAGTTGTAGGAAACTCTTT	CALWEVSCRKLF	TRGV9	.	TRGJ1	17	-1	-1	20
125	0.0012013339612305504	TGTGCCTTGTGGGACGGTAAGAAACTCTTT	CALWDGKKLF	TRGV9	.	TRGJ1	17	-1	-1	17
124	0.001191723289540706	TGTGCCTTGTGGGCTCCCCCTCGTAAGAAACTCTTT	CALWAPPRKKLF	TRGV9	.	TRGJ1	12	-1	-1	23
124	0.001191723289540706	TGTGCCTTGTGGGAGGGGTATTATAAGAAACTCTTT	CALWEGYYKKLF	TRGV9	.	TRGJ1	15	-1	-1	18
124	0.001191723289540706	TGTGCCTTGTGGTATAGAGGGAAACTCTTT	CALWYRGKLF	TRGV9	.	TRGJ1	11	-1	-1	20
123	0.0011821126178508615	TGTGCCTTGTGGGAGGGAGGGGGTAAGAAACTCTTT	CALWEGGGKKLF	TRGV9	.	TRGJ1	15	-1	-1	23
123	0.0011821126178508615	TGTGCCTTGTCCCAACATAAGAAACTCTTT	CALSQHKKLF	TRGV9	.	TRGJ1	9	-1	-1	16
123	0.0011821126178508615	TGTGCCCTCCCCCTTAAGAAACTCTTT	CALPLKKLF	TRGV9	.	TRGJ1	5	-1	-1	14
122	0.0011725019461610172	TGTGCCTTGTGGTCTTATAGTAGTGATTGGATCAAGACGTTT	CALWSYSSDWIKTF	TRGV9	.	TRGJP2	11	-1	-1	15
122	0.0011725019461610172	TGTGCCTTGTGGGAGGGTAAGAAACTCTTT	CALWEGKKLF	TRGV9	.	TRGJ1	15	-1	-1	17
122	0.0011725019461610172	TGTGCCTTGTGGGAGGGTCAACTCTTT	CALWEGQLF	TRGV9	.	TRGJ1	15	-1	-1	19
121	0.0011628912744711729	TGTGCCTTGTGGGAGGCCCCCAGGGAGTTGGGCAAAAAAATCAAGGTATTT	CALWEAPRELGKKIKVF	TRGV9	.	TRGJP	15	-1	-1	24
121	0.0011628912744711729	TGTGCCTTGTGGGAGGTTTCTTGCCTTTCGGGTTTCGGGAAACTCTTT	CALWEVSCLSGFGKLF	TRGV9	.	TRGJ1	16	-1	-1	38
121	0.0011628912744711729	TGTGCCTCCCCAAATCGGGGTTATAAGAAACTCTTT	CASPNRGYKKLF	TRGV9	.	TRGJ1	6	-1	-1	20
121	0.0011628912744711729	TGTGCCTTGTGGGAGGATACTAAGAAACTCTTT	CALWEDTKKLF	TRGV9	.	TRGJ1	15	-1	-1	20
121	0.0011628912744711729	TGTGCTGCGTGGGGTAAACTCTTT	CAAWGKLF	TRGV10	.	TRGJ1	12	-1	-1	15
120	0.0011532806027813283	TGTGCCTTGTGGGAGGTGCGGCAGAAACTCTTT	CALWEVRQKLF	TRGV9	.	TRGJ1	18	-1	-1	22
120	0.0011532806027813283	TGTGCCTTGTTGGGGTATAAGAAACTCTTT	CALLGYKKLF	TRGV9	.	TRGJ1	15	-1	-1	15
120	0.0011532806027813283	TGTGCCACCTGGGATAAGAAACTCTTT	CATWDKKLF	TRGV4	.	TRGJ1	14	-1	-1	13
119	0.001143669931091484	TGTGCCTTGTGGGAGGTAACCGTGGTGTATAAGAAACTCTTT	CALWEVTVVYKKLF	TRGV9	.	TRGJ2	16	-1	-1	27
119	0.001143669931091484	TGTGCCTTGTGGGTGGTTTATAAGAAACTCTTT	CALWVVYKKLF	TRGV9	.	TRGJ1	16	-1	-1	17
119	0.001143669931091484	TGTGCCTTGGGGAAAGAGAAACTCTTT	CALGKEKLF	TRGV9	.	TRGJ1	12	-1	-1	16
119	0.001143669931091484	TGTGCCTTATACCGGCGAGAGAAACTCTTT	CALYRREKLF	TRGV9	.	TRGJ1	7	-1	-1	19
118	0.0011340592594016397	TGTGCTGCGTGGGATACGGGGAAACTCTTT	CAAWDTGKLF	TRGV10	.	TRGJ2	17	-1	-1	20
116	0.0011148379160219508	TGTGCTGCGGGCAGTTGGGGGAAACTCTTT	CAAGSWGKLF	TRGV10	.	TRGJ1	8	-1	-1	20
116	0.0011148379160219508	TGTGCGTGTTATTATAAGAAACTCTTT	CACYYKKLF	TRGV9	.	TRGJ1	4	-1	-1	8
116	0.0011148379160219508	TGTGCCTTGGGTTATAAGAAACTCTTT	CALGYKKLF	TRGV9	.	TRGJ2	8	-1	-1	11
115	0.0011052272443321063	TGTGCCTTGTGGGAGGTGCAGGGGACAAAGAAACTCTTT	CALWEVQGTKKLF	TRGV9	.	TRGJ1	19	-1	-1	27
115	0.0011052272443321063	TGTGCCTTGTGGGAGGGGAATTATAAGAAACTCTTT	CALWEGNYKKLF	TRGV9	.	TRGJ2	15	-1	-1	19
115	0.0011052272443321063	TGTGCCTTGTGGGAGCAGCATAAGAAACTCTTT	CALWEQHKKLF	TRGV9	.	TRGJ1	14	-1	-1	19
115	0.0011052272443321063	TGTGCCTTGTTAAAGAAACTCTTT	CALLKKLF	TRGV9	.	TRGJ1	9	-1	-1	6
114	0.001095616572642262	TGTGCCTTGTGGGAGGTGCTTCGGGGTTATAAGAAACTCTTT	CALWEVLRGYKKLF	TRGV9	.	TRGJ2	18	-1	-1	26
114	0.001095616572642262	TGTGCCTTGTGGGAGGCGGTGGGGAAGAAACTCTTT	CALWEAVGKKLF	TRGV9	.	TRGJ2	15	-1	-1	24
114	0.001095616572642262	TGTGCCTTGTGGGACGGCTATAAGAAACTCTTT	CALWDGYKKLF	TRGV9	.	TRGJ1	13	-1	-1	18
114	0.001095616572642262	TGTGCCTTGTGGGAGGTGCGAAGGAAACTCTTT	CALWEVRRKLF	TRGV9	.	TRGJ1	18	-1	-1	23
114	0.001095616572642262	TGTGCTGCGGGCAAGAAACTCTTT	CAAGKKLF	TRGV10	.	TRGJ1	8	-1	-1	12
113	0.0010860059009524176	TGTGCTGCGTGGGAGAATTATTATAAGAAACTCTTT	CAAWENYYKKLF	TRGV10	.	TRGJ1	13	-1	-1	14
113	0.0010860059009524176	TGTGCCTTGTGGGAGGCTTATAAGAAACTCTTT	CALWEAYKKLF	TRGV9	.	TRGJ1	15	-1	-1	17
113	0.0010860059009524176	TGTGCCTTGTGTACCTATAAGAAACTCTTT	CALCTYKKLF	TRGV9	.	TRGJ1	10	-1	-1	15
113	0.0010860059009524176	TGTGCCTTGTGGGAGAAGAAACTCTTT	CALWEKKLF	TRGV9	.	TRGJ1	14	-1	-1	15
113	0.0010860059009524176	TGTGCCTTGCTTTATAAGAAACTCTTT	CALLYKKLF	TRGV9	.	TRGJ1	8	-1	-1	11
113	0.0010860059009524176	TGTGCTGCGAAACTCTTT	CAAKLF	TRGV10	.	TRGJ1	8	-1	-1	8
113	0.0010860059009524176	TGTGCTGAGAGTCCGATCAAGACGTTT	CAESPIKTF	TRGV10	.	TRGJP2	6	-1	-1	14
112	0.001076395229262573	TGTGCCTTGTGGGAGTCGACCCGTAAGAAACTCTTT	CALWESTRKKLF	TRGV9	.	TRGJ1	14	-1	-1	23
112	0.001076395229262573	TGTGCCTTGTGGGAAAGGTATAAGAAACTCTTT	CALWERYKKLF	TRGV9	.	TRGJ2	13	-1	-1	18
112	0.001076395229262573	TGTGCCTTGTACTGCCAACCCAAGAAACTCTTT	CALYCQPKKLF	TRGV9	.	TRGJ2	9	-1	-1	21
111	0.0010667845575727287	TGTGCCTTGTGGGAGATGATTGGGGGAGGGAAACTCTTT	CALWEMIGGGKLF	TRGV9	.	TRGJ1	17	-1	-1	29
111	0.0010667845575727287	TGTGCCTTGTGGGAGGTGGACGAGAAACTCTTT	CALWEVDEKLF	TRGV9	.	TRGJ2	20	-1	-1	22
111	0.0010667845575727287	TGTGCCTTGTGGCCCGATAAGAAACTCTTT	CALWPDKKLF	TRGV9	.	TRGJ2	11	-1	-1	16
111	0.0010667845575727287	TGTGCCTTGTGGGACTGTAAGAAACTCTTT	CALWDCKKLF	TRGV9	.	TRGJ1	13	-1	-1	17
110	0.0010571738858828844	TGTGCCTTGTGGGAGGTGCAATGTCATCGATATTATAAGAAACTCTTT	CALWEVQCHRYYKKLF	TRGV9	.	TRGJ1	19	-1	-1	30
110	0.0010571738858828844	TGTGCCTTGTGGGAGCCACGATCTCGGACTGATAAGAAACTCTTT	CALWEPRSRTDKKLF	TRGV9	.	TRGJ1	14	-1	-1	31
110	0.0010571738858828844	TGTGCCTTGTGGGAGGTGCATATAAATTCGGGGGAGAAACTCTTT	CALWEVHINSGEKLF	TRGV9	.	TRGJ2	19	-1	-1	34
110	0.0010571738858828844	TGTGCCTTGTGGGTTCTACCTCATAAGAAACTCTTT	CALWVLPHKKLF	TRGV9	.	TRGJ1	12	-1	-1	22
110	0.0010571738858828844	TGTGCCTTGTGGGAGGTGCACTATAAGAAACTCTTT	CALWEVHYKKLF	TRGV9	.	TRGJ1	20	-1	-1	21
110	0.0010571738858828844	TGTGCCTTGTGGGAGGGGGTCAGGAAACTCTTT	CALWEGVRKLF	TRGV9	.	TRGJ1	15	-1	-1	23
110	0.0010571738858828844	TGTGCTGCGTGGGATACGGGTGTGCTCTTT	CAAWDTGVLF	TRGV10	.	TRGJ1	17	-1	-1	24
110	0.0010571738858828844	TGTGCCTTGGAAAGACGGGAGAAACTCTTT	CALERREKLF	TRGV9	.	TRGJ1	8	-1	-1	19
109	0.0010475632141930399	TGTGCCTTGTGGGAGGTCTGTTATAAGAAACTCTTT	CALWEVCYKKLF	TRGV9	.	TRGJ1	16	-1	-1	20
109	0.0010475632141930399	TGTGCTGCGTGGGATTATCCACCCCAACTCTTT	CAAWDYPPQLF	TRGV10	.	TRGJ1	16	-1	-1	25
109	0.0010475632141930399	TGTGCTGCGTGGGCCCCGGAACTCTTT	CAAWAPELF	TRGV10	.	TRGJ1	12	-1	-1	19
109	0.0010475632141930399	TGTGCCTTGTGGGAGGGGGGGAAACTCTTT	CALWEGGKLF	TRGV9	.	TRGJ1	15	-1	-1	20
108	0.0010379525425031956	TGTGCCTTGTGGGAGGTGGATGGGGATTGGATCAAGACGTTT	CALWEVDGDWIKTF	TRGV9	.	TRGJP2	17	-1	-1	24
108	0.0010379525425031956	TGTGCCTTGTGGGAGGTGATTGATAAGAAACTCTTT	CALWEVIDKKLF	TRGV9	.	TRGJ1	17	-1	-1	18
108	0.0010379525425031956	TGTGCCTTCTCGGTCCACTATAAGAAACTCTTT	CAFSVHYKKLF	TRGV9	.	TRGJ1	7	-1	-1	18
108	0.0010379525425031956	TGTGCCTTGTGGGGATTGAAGAAACTCTTT	CALWGLKKLF	TRGV9	.	TRGJ1	12	-1	-1	18
107	0.0010283418708133512	TGTGCTGCGTGGGATTATACTGGTTGGTTCAAGATATTT	CAAWDYTGWFKIF	TRGV10	.	TRGJP1	16	-1	-1	18
107	0.0010283418708133512	TGTGCTGCGTGGTTGGTCGGGGAGTGGAAACTCTTT	CAAWLVGEWKLF	TRGV10	.	TRGJ1	11	-1	-1	26
107	0.0010283418708133512	TGTGCCTTGTGGGGGCACCAAGGAGGACTCTTT	CALWGHQGGLF	TRGV9	.	TRGJ1	12	-1	-1	26
107	0.0010283418708133512	TGTGCCTTGTGGGAGGACTTTAAGAAACTCTTT	CALWEDFKKLF	TRGV9	.	TRGJ1	15	-1	-1	20
107	0.0010283418708133512	TGTGCCTTGTGGTATTATAAGAAACTCTTT	CALWYYKKLF	TRGV9	.	TRGJ1	11	-1	-1	12
107	0.0010283418708133512	TGTGCTGCGTGGGATCGACTCTTT	CAAWDRLF	TRGV10	.	TRGJ1	14	-1	-1	17
106	0.0010187311991235067	TGTGCCTTGTGGGAGCCCCCAATGGGGTATAAGAAACTCTTT	CALWEPPMGYKKLF	TRGV9	.	TRGJ2	14	-1	-1	27
106	0.0010187311991235067	TGTGCCTTGTGGGAGGTGCCATCGCGAAAGAAACTCTTT	CALWEVPSRKKLF	TRGV9	.	TRGJ1	18	-1	-1	27
106	0.0010187311991235067	TGTGCCTTGTGGGATCTGTATTATAAGAAACTCTTT	CALWDLYYKKLF	TRGV9	.	TRGJ1	13	-1	-1	18
106	0.0010187311991235067	TGTGCCTTGTGGGAGGTGCATTATAAGAAACTCTTT	CALWEVHYKKLF	TRGV9	.	TRGJ1	19	-1	-1	19
106	0.0010187311991235067	TGTGCCTTGTGGGGACCCTCGAAGAAACTCTTT	CALWGPSKKLF	TRGV9	.	TRGJ2	12	-1	-1	21
106	0.0010187311991235067	TGTGCCTTGTGGGAGCACAAACTCTTT	CALWEHKLF	TRGV9	.	TRGJ1	14	-1	-1	18
106	0.0010187311991235067	TGTGCTGCGTCCAAGAAACTCTTT	CAASKKLF	TRGV10	.	TRGJ1	9	-1	-1	12
105	0.0010091205274336624	TGTGCCTTGTGGGAGGTTCCCCTGGGGGAAGTTCGTGACAAGAAACTCTTT	CALWEVPLGEVRDKKLF	TRGV9	.	TRGJ1	22	-1	-1	39
105	0.0010091205274336624	TGTGCCTTGTGGGAGGTGCAAGTCGGTAGTGATTGGATCAAGACGTTT	CALWEVQVGSDWIKTF	TRGV9	.	TRGJP2	19	-1	-1	25
105	0.0010091205274336624	TGTGCCTTGTGGCTAGGGGATTATAAGAAACTCTTT	CALWLGDYKKLF	TRGV9	.	TRGJ1	11	-1	-1	19
105	0.0010091205274336624	TGTGCCTTGTGGTCAAGGAACGAGAAACTCTTT	CALWSRNEKLF	TRGV9	.	TRGJ1	11	-1	-1	22
105	0.0010091205274336624	TGTGCCTTGTGGGAGCGACATAAGAAACTCTTT	CALWERHKKLF	TRGV9	.	TRGJ1	14	-1	-1	19
105	0.0010091205274336624	TGTGCCTTGTGGGAGGTGCAGAAGAAACTCTTT	CALWEVQKKLF	TRGV9	.	TRGJ1	19	-1	-1	21
105	0.0010091205274336624	TGTGCCTTGTGGGACCAATGGAAACTCTTT	CALWDQWKLF	TRGV9	.	TRGJ1	13	-1	-1	20
105	0.0010091205274336624	TGTGCCCGGGGGGATAAGAAACTCTTT	CARGDKKLF	TRGV9	.	TRGJ1	5	-1	-1	13
104	9.99509855743818E-4	TGTGCCTTGTGGGAGGTGCGGCGTGGGACATGGGAGTTGGGCAAAAAAATCAAGGTATTT	CALWEVRRGTWELGKKIKVF	TRGV9	.	TRGJP	18	-1	-1	33
104	9.99509855743818E-4	TGTGCTGCGTGGGATACCACTGGTTGGTTCAAGATATTT	CAAWDTTGWFKIF	TRGV10	.	TRGJP1	14	-1	-1	13
104	9.99509855743818E-4	TGTGCCTTGTGGGAGGTGTCGCATTATAAGAAACTCTTT	CALWEVSHYKKLF	TRGV9	.	TRGJ1	17	-1	-1	22
104	9.99509855743818E-4	TGTGCCTTGTGGGAGGTGTCGGGCAAGAAACTCTTT	CALWEVSGKKLF	TRGV9	.	TRGJ1	17	-1	-1	24
103	9.898991840539735E-4	TGTGCCTTGTGGGAGGTGCTCAACCCTTTGGGCAAAAAAATCAAGGTATTT	CALWEVLNPLGKKIKVF	TRGV9	.	TRGJP	18	-1	-1	27
103	9.898991840539735E-4	TGTGCCTTGTGGGAGGTGCATGGTTATAAGAAACTCTTT	CALWEVHGYKKLF	TRGV9	.	TRGJ1	19	-1	-1	23
103	9.898991840539735E-4	TGTGCCTTGTGGGAGGGGACTAAGAAACTCTTT	CALWEGTKKLF	TRGV9	.	TRGJ2	15	-1	-1	20
103	9.898991840539735E-4	TGTGCTGCGTGGGTTCTCTTT	CAAWVLF	TRGV10	.	TRGJ1	12	-1	-1	15
102	9.802885123641292E-4	TGTGCCTTGTGGGAGTGGCCGGTTCGAATTTTGCATAAGAAACTCTTT	CALWEWPVRILHKKLF	TRGV9	.	TRGJ1	14	-1	-1	22
102	9.802885123641292E-4	TGTGCCTTGTGGGAGGTGCAATATTATAAGAAACTCTTT	CALWEVQYYKKLF	TRGV9	.	TRGJ1	19	-1	-1	21
102	9.802885123641292E-4	TGTGCCTTGTGGGAGGTACCGTATTATAAGAAACTCTTT	CALWEVPYYKKLF	TRGV9	.	TRGJ1	16	-1	-1	21
102	9.802885123641292E-4	TGTGCCTTGTGGGAGGTGTCGGATAAGAAACTCTTT	CALWEVSDKKLF	TRGV9	.	TRGJ2	17	-1	-1	22
102	9.802885123641292E-4	TGTGCCTTGTGGGAGACGGGGGATAAGAAACTCTTT	CALWETGDKKLF	TRGV9	.	TRGJ1	14	-1	-1	22
102	9.802885123641292E-4	TGTGCCTTGTGTTATTATAAGAAACTCTTT	CALCYYKKLF	TRGV9	.	TRGJ1	10	-1	-1	11
101	9.706778406742847E-4	TGTGCCTTGTGGGAGGTGGGTTGGACGGAAGAGTTGGGCAAAAAAATCAAGGTATTT	CALWEVGWTEELGKKIKVF	TRGV9	.	TRGJP	17	-1	-1	28
101	9.706778406742847E-4	TGTGCCTTGTGGGAGAGAGAGTTGGGCAAAAAAATCAAGGTATTT	CALWERELGKKIKVF	TRGV9	.	TRGJP	14	-1	-1	17
101	9.706778406742847E-4	TGTGCCTTGTGGGAGGTTGCGTGTGATTGGATCAAGACGTTT	CALWEVACDWIKTF	TRGV9	.	TRGJP2	16	-1	-1	22
101	9.706778406742847E-4	TGTGCCTTGTGGGAGGTGCGGGGGTCTTATAAGAAACTCTTT	CALWEVRGSYKKLF	TRGV9	.	TRGJ1	18	-1	-1	26
101	9.706778406742847E-4	TGTGCCTTGTGGGAGGTGCGGATCCTAAAGAAACTCTTT	CALWEVRILKKLF	TRGV9	.	TRGJ1	18	-1	-1	27
101	9.706778406742847E-4	TGTGCCTTGTGGGAGGTGCAGTATTATAAGAAACTCTTT	CALWEVQYYKKLF	TRGV9	.	TRGJ1	19	-1	-1	21
101	9.706778406742847E-4	TGTGCCTTGTGGGACCGGGATTATAAGAAACTCTTT	CALWDRDYKKLF	TRGV9	.	TRGJ1	13	-1	-1	19
101	9.706778406742847E-4	TGTGCCTTGTGGGAGTTTTTTACGAAACTCTTT	CALWEFFTKLF	TRGV9	.	TRGJ1	14	-1	-1	17
101	9.706778406742847E-4	TGTGCCTTGTGGGAGGCAGATAAGAAACTCTTT	CALWEADKKLF	TRGV9	.	TRGJ1	15	-1	-1	19
101	9.706778406742847E-4	TGTGCTGCGCGACTGGGGAAACTCTTT	CAARLGKLF	TRGV10	.	TRGJ2	8	-1	-1	17
100	9.610671689844403E-4	TGTGCCTTGTGGGAGGTTACAATTAAGAAACTCTTT	CALWEVTIKKLF	TRGV9	.	TRGJ1	16	-1	-1	23
100	9.610671689844403E-4	TGTGCTTCCTTGAGGATATACGGGAAACTCTTT	CASLRIYGKLF	TRGV10	.	TRGJ1	21	-1	-1	23
99	9.51456497294596E-4	TGTGCCTTGTCCCTCCCGGCCTATTATAAGAAACTCTTT	CALSLPAYYKKLF	TRGV9	.	TRGJ1	9	-1	-1	21
99	9.51456497294596E-4	TGTGCCTTGTGGGAGGTGCATCTTTATAAGAAACTCTTT	CALWEVHLYKKLF	TRGV9	.	TRGJ1	22	-1	-1	23
99	9.51456497294596E-4	TGTGCCTTGTGGGAGGTGCAGTATAAGAAACTCTTT	CALWEVQYKKLF	TRGV9	.	TRGJ1	19	-1	-1	21
99	9.51456497294596E-4	TGTGCCTTGTGGGAGGGAACTTGGATCAAGACGTTT	CALWEGTWIKTF	TRGV9	.	TRGJP2	15	-1	-1	20
99	9.51456497294596E-4	TGTGCCTTGTGGGAGGTTCAGGAGAAACTCTTT	CALWEVQEKLF	TRGV9	.	TRGJ1	19	-1	-1	22
98	9.418458256047515E-4	TGTGCCTTGTGGGAGGTGGGTTATAAGAAACTCTTT	CALWEVGYKKLF	TRGV9	.	TRGJ1	17	-1	-1	20
98	9.418458256047515E-4	TGTGCCACCTGGGGGAATTATTATAAGAAACTCTTT	CATWGNYYKKLF	TRGV4	.	TRGJ2	12	-1	-1	14
98	9.418458256047515E-4	TGTGCCTTCCTTTATTATAAGAAACTCTTT	CAFLYYKKLF	TRGV9	.	TRGJ1	7	-1	-1	11
98	9.418458256047515E-4	TGTGCCTTGGTTCATTATAAGAAACTCTTT	CALVHYKKLF	TRGV9	.	TRGJ2	8	-1	-1	13
98	9.418458256047515E-4	TGTGCCGGGAATTATTATAAGAAACTCTTT	CAGNYYKKLF	TRGV9	.	TRGJ1	5	-1	-1	8
98	9.418458256047515E-4	TGTGCTGCGAAGAAACTCTTT	CAAKKLF	TRGV10	.	TRGJ1	8	-1	-1	9
97	9.322351539149071E-4	TGTGCCTTGTGGGAGGTTGGTGAGTTGGGCAAAAAAATCAAGGTATTT	CALWEVGELGKKIKVF	TRGV9	.	TRGJP	16	-1	-1	21
97	9.322351539149071E-4	TGTGCCTTGTGGGAGGTGCTCTCGTATTATAAGAAACTCTTT	CALWEVLSYYKKLF	TRGV9	.	TRGJ1	18	-1	-1	24
97	9.322351539149071E-4	TGTGCCTTGTGGGAGGTGCCGTTTCGCTATAAGAAACTCTTT	CALWEVPFRYKKLF	TRGV9	.	TRGJ1	18	-1	-1	27
97	9.322351539149071E-4	TGTGCCTTGTGGGAGCACCTTTATAAGAAACTCTTT	CALWEHLYKKLF	TRGV9	.	TRGJ1	14	-1	-1	20
97	9.322351539149071E-4	TGTGCCACCTGGGATGAAGAATATAAGAAACTCTTT	CATWDEEYKKLF	TRGV4	.	TRGJ1	15	-1	-1	21
97	9.322351539149071E-4	TGTGCTGCGTGGGACCTACCCCAGAAACTCTTT	CAAWDLPQKLF	TRGV10	.	TRGJ1	13	-1	-1	22
97	9.322351539149071E-4	TGTGCCTTGCCTTATTATAAGAAACTCTTT	CALPYYKKLF	TRGV9	.	TRGJ2	8	-1	-1	11
96	9.226244822250628E-4	TGTGCCTTGTGGGCACAAAGCTACAAGGGGGATAAGAAACTCTTT	CALWAQSYKGDKKLF	TRGV9	.	TRGJ1	12	-1	-1	31
96	9.226244822250628E-4	TGTGCCTTGTGGGAGGTGCAGGGAGATTATAAGAAACTCTTT	CALWEVQGDYKKLF	TRGV9	.	TRGJ1	19	-1	-1	25
96	9.226244822250628E-4	TGTGCCTTGTGGGAGGTGAACCTCACGTCTAAGAAACTCTTT	CALWEVNLTSKKLF	TRGV9	.	TRGJ1	23	-1	-1	29
96	9.226244822250628E-4	TGTGCCTTGTGGGAGGTGAAGAACCGTTATAAGAAACTCTTT	CALWEVKNRYKKLF	TRGV9	.	TRGJ1	17	-1	-1	26
96	9.226244822250628E-4	TGTGCCTTGTGGGACATAATGGATTATAAGAAACTCTTT	CALWDIMDYKKLF	TRGV9	.	TRGJ1	13	-1	-1	22
96	9.226244822250628E-4	TGTGCCTTGTGGGAGGTGACCACAAATAAGAAACTCTTT	CALWEVTTNKKLF	TRGV9	.	TRGJ1	20	-1	-1	25
96	9.226244822250628E-4	TGTGCTGCGTGGGTTTATTATAAGAAACTCTTT	CAAWVYYKKLF	TRGV10	.	TRGJ1	16	-1	-1	14
96	9.226244822250628E-4	TGTGCCTTGTATTTTTATAAGAAACTCTTT	CALYFYKKLF	TRGV9	.	TRGJ1	9	-1	-1	10
96	9.226244822250628E-4	TGTGCCTTGTGGGATTATAAGAAACTCTTT	CALWDYKKLF	TRGV9	.	TRGJ1	13	-1	-1	13
95	9.130138105352183E-4	TGTGCCTGGGTAATATCCGTTGTTTATTATAAGAAACTCTTT	CAWVISVVYYKKLF	TRGV9	.	TRGJ2	6	-1	-1	23
95	9.130138105352183E-4	TGTGCCTTGTGGGAGGCCCGTTATTATAAGAAACTCTTT	CALWEARYYKKLF	TRGV9	.	TRGJ1	15	-1	-1	20
95	9.130138105352183E-4	TGTGCTGCGTGGGATATTAAGGAAGGGAAACTCTTT	CAAWDIKEGKLF	TRGV10	.	TRGJ2	14	-1	-1	26
95	9.130138105352183E-4	TGTGCCTTGTGGGAGGGTAATAAGAAACTCTTT	CALWEGNKKLF	TRGV9	.	TRGJ1	15	-1	-1	19
95	9.130138105352183E-4	TGTGCTGCGTTCCCTGCAGGGGGACTCTTT	CAAFPAGGLF	TRGV10	.	TRGJ1	9	-1	-1	23
95	9.130138105352183E-4	TGTGCCTTGTGTGCGTGGCTCTTT	CALCAWLF	TRGV9	.	TRGJ1	10	-1	-1	18
94	9.034031388453739E-4	TGTGCCTTGTGGGAGGTGCTAAAATCTAAGAAACTCTTT	CALWEVLKSKKLF	TRGV9	.	TRGJ2	18	-1	-1	26
94	9.034031388453739E-4	TGTGCCTTGTGGGAGAGTTATAAGAAACTCTTT	CALWESYKKLF	TRGV9	.	TRGJ1	14	-1	-1	17
94	9.034031388453739E-4	TGTTATTATAAGAAACTCTTT	CYYKKLF	TRGV9	.	TRGJ1	2	-1	-1	2
93	8.937924671555295E-4	TGTGCCTTGTGGGAGCCCCGGAAAGAGTTGGGCAAAAAAATCAAGGTATTT	CALWEPRKELGKKIKVF	TRGV9	.	TRGJP	14	-1	-1	19
93	8.937924671555295E-4	TGTGCCTTTATTCGGGCTTTACTTCGTAGTGATTGGATCAAGACGTTT	CAFIRALLRSDWIKTF	TRGV9	.	TRGJP2	7	-1	-1	25
93	8.937924671555295E-4	TGTGCCTTGTGGGACGGTTATTATAAGAAACTCTTT	CALWDGYYKKLF	TRGV9	.	TRGJ2	17	-1	-1	17
93	8.937924671555295E-4	TGTGCTGCGTGGGTCCCTAGGGGGAAACTCTTT	CAAWVPRGKLF	TRGV10	.	TRGJ1	12	-1	-1	23
93	8.937924671555295E-4	TGGCGTGGTAAGAAACTCTTT	WRGKKLF	TRGV10	.	TRGJ1	1	-1	-1	8
92	8.841817954656851E-4	TGTGCTGCGTGGGATTTTTGGGGAAGGGAGAAACTCTTT	CAAWDFWGREKLF	TRGV10	.	TRGJ1	15	-1	-1	28
92	8.841817954656851E-4	TGTGCCTTGTGGGAGGTTTTGGGGTATAAGAAACTCTTT	CALWEVLGYKKLF	TRGV9	.	TRGJ1	16	-1	-1	24
92	8.841817954656851E-4	TGTGCCTTGTGGGAGGTGCTTAATTATAAGAAACTCTTT	CALWEVLNYKKLF	TRGV9	.	TRGJ1	18	-1	-1	22
92	8.841817954656851E-4	TGTGCTGCGTGGGATAGGGATAAGAAACTCTTT	CAAWDRDKKLF	TRGV10	.	TRGJ1	14	-1	-1	19
92	8.841817954656851E-4	TGTGCTGCGTGGGATTATGAGAAACTCTTT	CAAWDYEKLF	TRGV10	.	TRGJ1	16	-1	-1	13
91	8.745711237758407E-4	TGTGCCTTGTGGGAGGTGCTAGCGATTTGTGAGAAACTCTTT	CALWEVLAICEKLF	TRGV9	.	TRGJ1	18	-1	-1	31
91	8.745711237758407E-4	TGTGCCTTGTGGGAGGTGCAATATAAGAAACTCTTT	CALWEVQYKKLF	TRGV9	.	TRGJ1	19	-1	-1	21
90	8.649604520859963E-4	TGTGCCTTGTGGGAGGACTCAACCACAGCATTAGATTATAAGAAACTCTTT	CALWEDSTTALDYKKLF	TRGV9	.	TRGJ1	15	-1	-1	34
90	8.649604520859963E-4	TGTGCCTTGTGGGAGGTACCCAAACTTTATTATAAGAAACTCTTT	CALWEVPKLYYKKLF	TRGV9	.	TRGJ2	16	-1	-1	26
90	8.649604520859963E-4	TGTGCCTTGTGGGAGGTGAATTATAAGAAACTCTTT	CALWEVNYKKLF	TRGV9	.	TRGJ1	17	-1	-1	19
90	8.649604520859963E-4	TGTGCCTTGTGGGAGGTAAATTATAAGAAACTCTTT	CALWEVNYKKLF	TRGV9	.	TRGJ1	16	-1	-1	19
90	8.649604520859963E-4	TGTGCTGCGTGGGGTTCGGGGGGGAAACTCTTT	CAAWGSGGKLF	TRGV10	.	TRGJ1	15	-1	-1	23
90	8.649604520859963E-4	TGTGCCTCGACCAATTATTATAAGAAACTCTTT	CASTNYYKKLF	TRGV9	.	TRGJ1	6	-1	-1	12
90	8.649604520859963E-4	TGTGCCTTGTGGGAAGCTAAGAAACTCTTT	CALWEAKKLF	TRGV9	.	TRGJ1	13	-1	-1	17
89	8.553497803961519E-4	TGTGCCTTGTGGGAGGATGGGGCATATTATTATAAGAAACTCTTT	CALWEDGAYYYKKLF	TRGV9	.	TRGJ1	15	-1	-1	25
89	8.553497803961519E-4	TGTGCCTTGTGGGAGGTGCCGGATTATTATAAGAAACTCTTT	CALWEVPDYYKKLF	TRGV9	.	TRGJ1	18	-1	-1	19
89	8.553497803961519E-4	TGTGCCTTGTGGGAGGTGCAAGGATATTATAAGAAACTCTTT	CALWEVQGYYKKLF	TRGV9	.	TRGJ1	19	-1	-1	24
89	8.553497803961519E-4	TGTGCCTTGTGGGAGGTGCGTGGATATAAGAAACTCTTT	CALWEVRGYKKLF	TRGV9	.	TRGJ1	18	-1	-1	24
89	8.553497803961519E-4	TGTGCCTTGTGGGAGGTGACGTATTATAAGAAACTCTTT	CALWEVTYYKKLF	TRGV9	.	TRGJ1	17	-1	-1	21
89	8.553497803961519E-4	TGTGCCTTGTGGGAGGTGAGGGATGATAAGAAACTCTTT	CALWEVRDDKKLF	TRGV9	.	TRGJ1	17	-1	-1	22
89	8.553497803961519E-4	TGTGCCTTGTGGGATGGTTATTATAAGAAACTCTTT	CALWDGYYKKLF	TRGV9	.	TRGJ1	17	-1	-1	17
89	8.553497803961519E-4	TGTGCCTTGTACGGGTCGTATTATAAGAAACTCTTT	CALYGSYYKKLF	TRGV9	.	TRGJ1	9	-1	-1	18
88	8.457391087063075E-4	TGTGCCTTGTGGGAGGTGCTGCTGGTCTCTTGGCATTATAAGAAACTCTTT	CALWEVLLVSWHYKKLF	TRGV9	.	TRGJ1	18	-1	-1	34
88	8.457391087063075E-4	TGTGCCTTGTGGGAGGTCCATCATAGTAGTGATTGGATCAAGACGTTT	CALWEVHHSSDWIKTF	TRGV9	.	TRGJP2	19	-1	-1	22
88	8.457391087063075E-4	TGTGCCTTGTGGGAGGCAGAGTTGGGCAAAAAAATCAAGGTATTT	CALWEAELGKKIKVF	TRGV9	.	TRGJP	15	-1	-1	14
88	8.457391087063075E-4	TGTGCTGCGTGGGATCGCTTTGGACTTGAGAAACTCTTT	CAAWDRFGLEKLF	TRGV10	.	TRGJ1	14	-1	-1	28
88	8.457391087063075E-4	TGTGCCTTGTGGGCCACCTTTTGTTATAAGAAACTCTTT	CALWATFCYKKLF	TRGV9	.	TRGJ1	12	-1	-1	20
88	8.457391087063075E-4	TGTGCCTTGTGGGAGGTGCCACCGGAATTTAAACTCTTT	CALWEVPPEFKLF	TRGV9	.	TRGJ1	22	-1	-1	30
88	8.457391087063075E-4	TGTGCCTTGTGGGAGGTGCAGGATTATAAGAAACTCTTT	CALWEVQDYKKLF	TRGV9	.	TRGJ1	19	-1	-1	22
88	8.457391087063075E-4	TGTGCCTTGTGGGAGGTGGCGGATTATAAGAAACTCTTT	CALWEVADYKKLF	TRGV9	.	TRGJ1	17	-1	-1	22
88	8.457391087063075E-4	TGTGCCTTGTGGGAGGTGAAGTATTATAAGAAACTCTTT	CALWEVKYYKKLF	TRGV9	.	TRGJ2	17	-1	-1	17
88	8.457391087063075E-4	TGTGCCTTGTGGGAGGTGCGTTATAAGAAACTCTTT	CALWEVRYKKLF	TRGV9	.	TRGJ1	18	-1	-1	20
88	8.457391087063075E-4	TGTGCCTTGTGGGAGGATTATTATAAGAAACTCTTT	CALWEDYYKKLF	TRGV9	.	TRGJ1	15	-1	-1	16
88	8.457391087063075E-4	TGTGCCTTGTGGGATTATTATAAGAAACTCTTT	CALWDYYKKLF	TRGV9	.	TRGJ1	13	-1	-1	13
88	8.457391087063075E-4	TGTGCTGCGTGGGATGAGAATTATTATAAGAAACTCTTT	CAAWDENYYKKLF	TRGV10	.	TRGJ1	14	-1	-1	17
88	8.457391087063075E-4	TGTGCCTTGTGGGAGGTGCCCCACTATAAGAAACTCTTT	CALWEVPHYKKLF	TRGV9	.	TRGJ1	21	-1	-1	24
87	8.361284370164631E-4	TGTGCTGCGTGGGATTTACGCATTTTGGGGAAACTCTTT	CAAWDLRILGKLF	TRGV10	.	TRGJ2	19	-1	-1	29
87	8.361284370164631E-4	TGTGCCTTGTGGGAGTATGATTATAAGAAACTCTTT	CALWEYDYKKLF	TRGV9	.	TRGJ1	14	-1	-1	16
87	8.361284370164631E-4	TGTGCCTTGTGGGAGGTGCAAAAGAAACTCTTT	CALWEVQKKLF	TRGV9	.	TRGJ1	19	-1	-1	21
87	8.361284370164631E-4	TGTGCTGCGTGGGATAGGAAGAAACTCTTT	CAAWDRKKLF	TRGV10	.	TRGJ1	14	-1	-1	18
86	8.265177653266187E-4	TGTGCCTTGTGGGAGGATTATAAGAAACTCTTT	CALWEDYKKLF	TRGV9	.	TRGJ1	15	-1	-1	16
86	8.265177653266187E-4	TGTGCTGCGTGGCGAGAGCCAAAACTCTTT	CAAWREPKLF	TRGV10	.	TRGJ1	11	-1	-1	21
86	8.265177653266187E-4	TGTGCTGCGTGGGATTGGAAGAAACTCTTT	CAAWDWKKLF	TRGV10	.	TRGJ1	15	-1	-1	18
86	8.265177653266187E-4	TGTGCTGCGTGGGATTATGATGCCGATTATTATAAGAAACTCTTT	CAAWDYDADYYKKLF	TRGV10	.	TRGJ1	16	-1	-1	25
85	8.169070936367743E-4	TGTGCCTTGTGGGAGGTGCAACCTTATTATAAGAAACTCTTT	CALWEVQPYYKKLF	TRGV9	.	TRGJ2	23	-1	-1	23
85	8.169070936367743E-4	TGTGCCTTGTGGGAGCTCTATTATAAGAAACTCTTT	CALWELYYKKLF	TRGV9	.	TRGJ1	14	-1	-1	18
85	8.169070936367743E-4	TGTGCCTTGTGGGAGGTTAAATATAAGAAACTCTTT	CALWEVKYKKLF	TRGV9	.	TRGJ1	16	-1	-1	21
85	8.169070936367743E-4	TGTGCCTTGTGGGAGGTGCCTCATAAGAAACTCTTT	CALWEVPHKKLF	TRGV9	.	TRGJ1	18	-1	-1	22
84	8.072964219469299E-4	TGTGCCTTGTGGGAGGTGTGGCACTATTATAAGAAACTCTTT	CALWEVWHYYKKLF	TRGV9	.	TRGJ1	17	-1	-1	24
84	8.072964219469299E-4	TGTGCCTTGTGGGAGGAACATGATTATTATAAGAAACTCTTT	CALWEEHDYYKKLF	TRGV9	.	TRGJ1	15	-1	-1	22
84	8.072964219469299E-4	TGTGCCTTGTGGGAGGTGCTCCATAATAAGAAACTCTTT	CALWEVLHNKKLF	TRGV9	.	TRGJ1	21	-1	-1	22
84	8.072964219469299E-4	TGTGCCTTGTGGGAGGTGGATTATTATAAGAAACTCTTT	CALWEVDYYKKLF	TRGV9	.	TRGJ1	17	-1	-1	19
83	7.976857502570854E-4	TGTGCCCTAGACGAGGTGACGAATTATTATAAGAAACTCTTT	CALDEVTNYYKKLF	TRGV9	.	TRGJ1	5	-1	-1	19
83	7.976857502570854E-4	TGTGCCTTGTGGGAGGTTCATTATTATAAGAAACTCTTT	CALWEVHYYKKLF	TRGV9	.	TRGJ2	19	-1	-1	19
83	7.976857502570854E-4	TGTGCCTTGTGGCCCTTTTATTATAAGAAACTCTTT	CALWPFYYKKLF	TRGV9	.	TRGJ1	11	-1	-1	17
83	7.976857502570854E-4	TGTGCCACCTGGGATGGGAAGAAACTCTTT	CATWDGKKLF	TRGV4	.	TRGJ1	17	-1	-1	18
82	7.880750785672411E-4	TGTGCCTTGTGGGAGTTTCAAGAGTTGGGCAAAAAAATCAAGGTATTT	CALWEFQELGKKIKVF	TRGV9	.	TRGJP	14	-1	-1	18
82	7.880750785672411E-4	TGTGCCTTGTGGGAGGTGGGTAATTATAAGAAACTCTTT	CALWEVGNYKKLF	TRGV9	.	TRGJ1	17	-1	-1	22
82	7.880750785672411E-4	TGTGCCTTGTGGGAAGATTATTATAAGAAACTCTTT	CALWEDYYKKLF	TRGV9	.	TRGJ1	13	-1	-1	16
81	7.784644068773967E-4	TGTGCCTTGTGGGAGCCGAATCCCTATTATTATAAGAAACTCTTT	CALWEPNPYYYKKLF	TRGV9	.	TRGJ1	14	-1	-1	25
81	7.784644068773967E-4	TGTGCCTTGTGGGAGGAAGAAACCTGTTATTATAAGAAACTCTTT	CALWEEETCYYKKLF	TRGV9	.	TRGJ1	15	-1	-1	26
81	7.784644068773967E-4	TGTGCCTTGTGGGAGGTGCCCGATTATTATAAGAAACTCTTT	CALWEVPDYYKKLF	TRGV9	.	TRGJ1	18	-1	-1	22
81	7.784644068773967E-4	TGTGCTGCGTGGGATTGGGCGTGGTATAAGAAACTCTTT	CAAWDWAWYKKLF	TRGV10	.	TRGJ1	15	-1	-1	24
81	7.784644068773967E-4	TGTGCTGCGCCCACCCTTCCACCCCACAAGAAACTCTTT	CAAPTLPPHKKLF	TRGV10	.	TRGJ1	8	-1	-1	27
81	7.784644068773967E-4	TGTGCCTTGTTTCCGGGTCGGCATTATAAGAAACTCTTT	CALFPGRHYKKLF	TRGV9	.	TRGJ1	9	-1	-1	22
81	7.784644068773967E-4	TGTGCCTTGTGGCTTCCGAATTATTATAAGAAACTCTTT	CALWLPNYYKKLF	TRGV9	.	TRGJ1	11	-1	-1	16
81	7.784644068773967E-4	TGTGCCTTGTGGGAGAGCAATTATAAGAAACTCTTT	CALWESNYKKLF	TRGV9	.	TRGJ1	14	-1	-1	19
80	7.688537351875522E-4	TGTGCCTTGTGGGAGGAATTACAAGAGTTGGGCAAAAAAATCAAGGTATTT	CALWEELQELGKKIKVF	TRGV9	.	TRGJP	15	-1	-1	21
80	7.688537351875522E-4	TGTGCCTTGTGGGAGGTGCAAGGTAGTGGTGATTGGATCAAGACGTTT	CALWEVQGSGDWIKTF	TRGV9	.	TRGJP2	19	-1	-1	23
80	7.688537351875522E-4	TGTGCCTTGTGGGAGGTAAACGTGGCCGGAACCTATAAGAAACTCTTT	CALWEVNVAGTYKKLF	TRGV9	.	TRGJ1	16	-1	-1	33
80	7.688537351875522E-4	TGTGCCTTGTGGGAGGTGCTCGATTATTATAAGAAACTCTTT	CALWEVLDYYKKLF	TRGV9	.	TRGJ2	18	-1	-1	19
80	7.688537351875522E-4	TGTGCTGCGTGGGACCCGGGTTGGTTCAAGATATTT	CAAWDPGWFKIF	TRGV10	.	TRGJP1	13	-1	-1	18
80	7.688537351875522E-4	TGTGCTGCGTGGGATACCTTGAAGAAACTCTTT	CAAWDTLKKLF	TRGV10	.	TRGJ1	14	-1	-1	21
80	7.688537351875522E-4	TGTGCCTTGTCCATTTTTTATAAGAAACTCTTT	CALSIFYKKLF	TRGV9	.	TRGJ1	9	-1	-1	14
79	7.592430634977079E-4	TGTGCCTTGTGGGAGGTCCTCAGACCCAGACTGAATTATTATAAGAAACTCTTT	CALWEVLRPRLNYYKKLF	TRGV9	.	TRGJ1	16	-1	-1	32
79	7.592430634977079E-4	TGTGCCTTGTGGGAGCCCCCCGTAGGTCAGTATTATAAGAAACTCTTT	CALWEPPVGQYYKKLF	TRGV9	.	TRGJ1	14	-1	-1	30
79	7.592430634977079E-4	TGTGCCTTGTGGGAGGTGCACATTAATGATTATAAGAAACTCTTT	CALWEVHINDYKKLF	TRGV9	.	TRGJ1	20	-1	-1	24
79	7.592430634977079E-4	TGTGCCTTGTGGGAGGTGCAATCTTGTTATAAGAAACTCTTT	CALWEVQSCYKKLF	TRGV9	.	TRGJ1	19	-1	-1	23
79	7.592430634977079E-4	TGTGCCTTGTGGGAGGTACCAAATTATTATAAGAAACTCTTT	CALWEVPNYYKKLF	TRGV9	.	TRGJ2	16	-1	-1	21
79	7.592430634977079E-4	TGTGCCTTGTGGGAGGGGATTCTCTATTATAAGAAACTCTTT	CALWEGILYYKKLF	TRGV9	.	TRGJ2	15	-1	-1	24
79	7.592430634977079E-4	TGTGCCTTGTGGGAGGTGCAAGAGGTGAAACTCTTT	CALWEVQEVKLF	TRGV9	.	TRGJ1	19	-1	-1	26
79	7.592430634977079E-4	TGTGCCTTGACGACGAATTATTATAAGAAACTCTTT	CALTTNYYKKLF	TRGV9	.	TRGJ1	8	-1	-1	13
79	7.592430634977079E-4	TGTGCTGCGTGGACTTATAAGAAACTCTTT	CAAWTYKKLF	TRGV10	.	TRGJ1	11	-1	-1	14
79	7.592430634977079E-4	TGTGCCTGTTATTATAAGAAACTCTTT	CACYYKKLF	TRGV9	.	TRGJ1	6	-1	-1	8
79	7.592430634977079E-4	TGTGCCTTGTGGGAGGGGAATTATTATAAGAAACTCTTT	CALWEGNYYKKLF	TRGV9	.	TRGJ2	15	-1	-1	17
79	7.592430634977079E-4	TGTGCCACCTGGGACGGGCATTATAAGAAACTCTTT	CATWDGHYKKLF	TRGV2	.	TRGJ2	18	-1	-1	19
78	7.496323918078635E-4	TGTGCCTTGTGGGAGGTGCAAAGTACCACTGGTTGGTTCAAGATATTT	CALWEVQSTTGWFKIF	TRGV9	.	TRGJP1	19	-1	-1	23
78	7.496323918078635E-4	TGTGCCTTGTGGGAGGTGCATAACTATTATAAGAAACTCTTT	CALWEVHNYYKKLF	TRGV9	.	TRGJ1	19	-1	-1	21
78	7.496323918078635E-4	TGTGCCTTGTGGGAGCCCCGGGCTTATAAGAAACTCTTT	CALWEPRAYKKLF	TRGV9	.	TRGJ1	14	-1	-1	23
78	7.496323918078635E-4	TGTGCCTTGTGGGAGGATAAAAAGAAACTCTTT	CALWEDKKKLF	TRGV9	.	TRGJ1	15	-1	-1	21
78	7.496323918078635E-4	TGTGCTGCGTGGGGTTTCTATGAGAAACTCTTT	CAAWGFYEKLF	TRGV10	.	TRGJ1	15	-1	-1	18
77	7.40021720118019E-4	TGTGCCTTGTGGGAGGTGCCCCCCCCAGATTATAAGAAACTCTTT	CALWEVPPPDYKKLF	TRGV9	.	TRGJ1	26	-1	-1	28
77	7.40021720118019E-4	TGTGCCTTGTGGGAGGAGGCCGCCATTTATTATAAGAAACTCTTT	CALWEEAAIYYKKLF	TRGV9	.	TRGJ2	15	-1	-1	26
77	7.40021720118019E-4	TGTGCCTTGTGGGCTGTGCGGAATTATTATAAGAAACTCTTT	CALWAVRNYYKKLF	TRGV9	.	TRGJ1	18	-1	-1	20
77	7.40021720118019E-4	TGTGCCTTGTGGGAGGTGCCCTATAAGAAACTCTTT	CALWEVPYKKLF	TRGV9	.	TRGJ2	21	-1	-1	21
77	7.40021720118019E-4	TGTGCTGCGTGCGATTATAAGAAACTCTTT	CAACDYKKLF	TRGV10	.	TRGJ1	16	-1	-1	13
77	7.40021720118019E-4	TGTGCCACCTGGGATTGGATCAAGACGTTT	CATWDWIKTF	TRGV8	.	TRGJP2	17	-1	-1	12
76	7.304110484281746E-4	TGTGCCTTGTGGGATGATGGGGGCCGGTATTATAAGAAACTCTTT	CALWDDGGRYYKKLF	TRGV9	.	TRGJ1	13	-1	-1	27
76	7.304110484281746E-4	TGTGCCTTGTGGGAGTTCTCATCGAATTATTATAAGAAACTCTTT	CALWEFSSNYYKKLF	TRGV9	.	TRGJ1	14	-1	-1	21
76	7.304110484281746E-4	TGTGCCTTGTGGGAGGTGCATTGGACTTATTATAAGAAACTCTTT	CALWEVHWTYYKKLF	TRGV9	.	TRGJ1	19	-1	-1	19
76	7.304110484281746E-4	TGTGCTGCGTGGTTCGACCCCCGGACCCACAAGAAACTCTTT	CAAWFDPRTHKKLF	TRGV10	.	TRGJ1	11	-1	-1	30
76	7.304110484281746E-4	TGTGCTGCGTGGGATTATAGAGGGGGTAAGAAACTCTTT	CAAWDYRGGKKLF	TRGV10	.	TRGJ2	16	-1	-1	26
76	7.304110484281746E-4	TGTGCTGCGTGGGACGGGGATTATAAGAAACTCTTT	CAAWDGDYKKLF	TRGV10	.	TRGJ1	13	-1	-1	19
76	7.304110484281746E-4	TGTGCTGCGTGGGATGACTGGATCAAGACGTTT	CAAWDDWIKTF	TRGV10	.	TRGJP2	17	-1	-1	14
76	7.304110484281746E-4	TGTGCTGCGTGGGATTTCGAGAAACTCTTT	CAAWDFEKLF	TRGV10	.	TRGJ1	18	-1	-1	19
76	7.304110484281746E-4	TGTGCTGCGCTAAAGAAACTCTTT	CAALKKLF	TRGV10	.	TRGJ1	8	-1	-1	12
75	7.208003767383303E-4	TGTGCCTTGTGGGAGCCCTGGAAAGCCTATTATAAGAAACTCTTT	CALWEPWKAYYKKLF	TRGV9	.	TRGJ1	14	-1	-1	27
75	7.208003767383303E-4	TGTGCCACCTGGGACGGTAAATGGAATTATTATAAGAAACTCTTT	CATWDGKWNYYKKLF	TRGV2	.	TRGJ1	16	-1	-1	17
75	7.208003767383303E-4	TGTGCCTTGTGGGAGGTTTATAAGGATTATAAGAAACTCTTT	CALWEVYKDYKKLF	TRGV9	.	TRGJ2	16	-1	-1	25
75	7.208003767383303E-4	TGTGCCTTGTGGGAGGCCAAGAATTATTATAAGAAACTCTTT	CALWEAKNYYKKLF	TRGV9	.	TRGJ1	15	-1	-1	20
75	7.208003767383303E-4	TGTGCCTTGTGGGAAGAACACCATTATTATAAGAAACTCTTT	CALWEEHHYYKKLF	TRGV9	.	TRGJ1	13	-1	-1	22
75	7.208003767383303E-4	TGTGCCTTGTGGGAGATGAATTATTATAAGAAACTCTTT	CALWEMNYYKKLF	TRGV9	.	TRGJ1	17	-1	-1	17
75	7.208003767383303E-4	TGTGCTGCGTGGGGAGGTTATAAGAAACTCTTT	CAAWGGYKKLF	TRGV10	.	TRGJ1	12	-1	-1	17
75	7.208003767383303E-4	TGTGCTGCGTGGGGAAGCTATAAGAAACTCTTT	CAAWGSYKKLF	TRGV10	.	TRGJ1	12	-1	-1	18
74	7.111897050484858E-4	TGTGCCTTGTGGGAGGTGCAAGGAGAGTATTATAAGAAACTCTTT	CALWEVQGEYYKKLF	TRGV9	.	TRGJ2	19	-1	-1	27
74	7.111897050484858E-4	TGTGCCTTGTGGGAGGTGCAAATTAATTATAAGAAACTCTTT	CALWEVQINYKKLF	TRGV9	.	TRGJ1	19	-1	-1	20
74	7.111897050484858E-4	TGTGCTGCGTGGGGCCCCTGGGGTAAGAAACTCTTT	CAAWGPWGKKLF	TRGV10	.	TRGJ1	12	-1	-1	23
74	7.111897050484858E-4	TGTGCTGCTCCTCCATCTGATAAGAAACTCTTT	CAAPPSDKKLF	TRGV10	.	TRGJ1	7	-1	-1	19
74	7.111897050484858E-4	TGTGCCTTCTTGAATTATTATAAGAAACTCTTT	CAFLNYYKKLF	TRGV9	.	TRGJ1	7	-1	-1	11
73	7.015790333586414E-4	TGTGCCTTGTGGGAGGGCCTAGCGGTTTCGGCCCTAGGTTATTATAAGAAACTCTTT	CALWEGLAVSALGYYKKLF	TRGV9	.	TRGJ2	15	-1	-1	38
73	7.015790333586414E-4	TGTGCCTTGTGGGAGGTGCTAAGGGCGAAAAATTATAAGAAACTCTTT	CALWEVLRAKNYKKLF	TRGV9	.	TRGJ1	18	-1	-1	25
73	7.015790333586414E-4	TGTGCCTTCCCCCTCTATACCACTGGTTGGTTCAAGATATTT	CAFPLYTTGWFKIF	TRGV9	.	TRGJP1	7	-1	-1	15
73	7.015790333586414E-4	TGTGCTGCGTGGGATTTGAAATATAAGAAACTCTTT	CAAWDLKYKKLF	TRGV10	.	TRGJ1	15	-1	-1	21
73	7.015790333586414E-4	TGTGCCACCTGGGATTATTATAAGAAACTCTTT	CATWDYYKKLF	TRGV3	.	TRGJ1	13	-1	-1	13
73	7.015790333586414E-4	TGTGCCTTGTGGGGAGATGGACTCTTT	CALWGDGLF	TRGV9	.	TRGJ1	12	-1	-1	20
72	6.919683616687971E-4	TGTGCCTTGTGGGAGGGATACGGGGCTCATTATTATAAGAAACTCTTT	CALWEGYGAHYYKKLF	TRGV9	.	TRGJ2	15	-1	-1	28
72	6.919683616687971E-4	TGTGCCTTGTGGGAGCCCCCGGTTTATTATAAGAAACTCTTT	CALWEPPVYYKKLF	TRGV9	.	TRGJ1	14	-1	-1	23
72	6.919683616687971E-4	TGTGCTGCGTGGGATTCTTTAGGTTGGTTCAAGATATTT	CAAWDSLGWFKIF	TRGV10	.	TRGJP1	15	-1	-1	21
72	6.919683616687971E-4	TGTGCTGCGTGGGGTAGTTATCCCAAGAAACTCTTT	CAAWGSYPKKLF	TRGV10	.	TRGJ1	24	-1	-1	24
72	6.919683616687971E-4	TGCTTGGGGTATTATAAGAAACTCTTT	CLGYYKKLF	TRGV10	.	TRGJ1	1	-1	-1	9
71	6.823576899789526E-4	TGTGCCTTGTGGGAGGTCCCCCCTAGTTATTATAAGAAACTCTTT	CALWEVPPSYYKKLF	TRGV9	.	TRGJ2	16	-1	-1	26
71	6.823576899789526E-4	TGTGCCTTGTGGGAGGTGCAGCCTGGTTATTATAAGAAACTCTTT	CALWEVQPGYYKKLF	TRGV9	.	TRGJ1	23	-1	-1	26
71	6.823576899789526E-4	TGTGCTGCGTGGGATTCGAATTATTATAAGAAACTCTTT	CAAWDSNYYKKLF	TRGV10	.	TRGJ1	20	-1	-1	13
71	6.823576899789526E-4	TGTGCCTTGTGGGCGAGGAGGGATTATAAGAAACTCTTT	CALWARRDYKKLF	TRGV9	.	TRGJ1	12	-1	-1	22
71	6.823576899789526E-4	TGTGCCTTGTGGGAGCCCCCTTATTATAAGAAACTCTTT	CALWEPPYYKKLF	TRGV9	.	TRGJ1	14	-1	-1	20
71	6.823576899789526E-4	TGTGCCTTGTGGGAGTCTTATTATAAGAAACTCTTT	CALWESYYKKLF	TRGV9	.	TRGJ1	14	-1	-1	17
71	6.823576899789526E-4	TGTGCTGCGTGGGATAATCCCAAGAAACTCTTT	CAAWDNPKKLF	TRGV10	.	TRGJ1	14	-1	-1	21
71	6.823576899789526E-4	TGTGCTGCGTGGGAAAGATGGGAGAAACTCTTT	CAAWERWEKLF	TRGV10	.	TRGJ1	13	-1	-1	22
71	6.823576899789526E-4	TGTGCCTTGTTCAATTATTATAAGAAACTCTTT	CALFNYYKKLF	TRGV9	.	TRGJ1	9	-1	-1	9
71	6.823576899789526E-4	TGTGGAGGGGATTGGATCAAGACGTTT	CGGDWIKTF	TRGV10	.	TRGJP2	3	-1	-1	9
70	6.727470182891082E-4	TGTGCCTTGTGGGATTGGCCGGTGGCCCCGAATTATTATAAGAAACTCTTT	CALWDWPVAPNYYKKLF	TRGV9	.	TRGJ1	13	-1	-1	28
70	6.727470182891082E-4	TGTGCTGCGTGGGATTCCTATAAGAAACTCTTT	CAAWDSYKKLF	TRGV10	.	TRGJ1	15	-1	-1	18
70	6.727470182891082E-4	TGTGCCTTGTGTGCTTATAAGAAACTCTTT	CALCAYKKLF	TRGV9	.	TRGJ1	10	-1	-1	14
70	6.727470182891082E-4	TGTGCCTTGTGGGATAAGAAACTCTTT	CALWDKKLF	TRGV9	.	TRGJ2	13	-1	-1	13
70	6.727470182891082E-4	TGTGCTGCGTGGGATTATGAGGGGACCTATAAGAAACTCTTT	CAAWDYEGTYKKLF	TRGV10	.	TRGJ1	16	-1	-1	27
70	6.727470182891082E-4	TGTGCTGCGTGGGATTACGGTTATTATAAGAAACTCTTT	CAAWDYGYYKKLF	TRGV10	.	TRGJ1	18	-1	-1	20
69	6.631363465992639E-4	TGTGCCTTGTGGGAGGTGCAGGGCAATTATTATAAGAAACTCTTT	CALWEVQGNYYKKLF	TRGV9	.	TRGJ1	19	-1	-1	24
69	6.631363465992639E-4	TGTGCTGCGTGGGATTATAGGCCTAAGAAACTCTTT	CAAWDYRPKKLF	TRGV10	.	TRGJ1	16	-1	-1	23
69	6.631363465992639E-4	TGTGCCTTGTGGGGGAATTATAAGAAACTCTTT	CALWGNYKKLF	TRGV9	.	TRGJ1	12	-1	-1	16
69	6.631363465992639E-4	TGTGCCTTGTGGGAGGTGCCCATGAAACTCTTT	CALWEVPMKLF	TRGV9	.	TRGJ1	18	-1	-1	23
69	6.631363465992639E-4	TGTGCTGCGTGGGAGGAGAAACTCTTT	CAAWEEKLF	TRGV10	.	TRGJ1	13	-1	-1	16
68	6.535256749094194E-4	TGTGCTGCGTGGGATTATATAGTGAGGGTTTATTATTATAAGAAACTCTTT	CAAWDYIVRVYYYKKLF	TRGV10	.	TRGJ1	16	-1	-1	31
68	6.535256749094194E-4	TGTGCCTTGTGGGGGGGGGTGGAGGTTTATAAGAAACTCTTT	CALWGGVEVYKKLF	TRGV9	.	TRGJ2	15	-1	-1	26
68	6.535256749094194E-4	TGTGCCTTGTCGGACAGCTCCTATTATAAGAAACTCTTT	CALSDSSYYKKLF	TRGV9	.	TRGJ1	13	-1	-1	21
68	6.535256749094194E-4	TGTGCCTTGTGGGAGGTGCAAGGTTGGTTCAAGATATTT	CALWEVQGWFKIF	TRGV9	.	TRGJP1	19	-1	-1	21
68	6.535256749094194E-4	TGTGCTGCGTGGCCAGATTATAAGAAACTCTTT	CAAWPDYKKLF	TRGV10	.	TRGJ1	11	-1	-1	16
68	6.535256749094194E-4	TGTGCTGGGATAAATAAGAAACTCTTT	CAGINKKLF	TRGV10	.	TRGJ1	6	-1	-1	13
67	6.43915003219575E-4	TGTGCCTTGTGGGAGGTGCGATTTTCGAATTATTATAAGAAACTCTTT	CALWEVRFSNYYKKLF	TRGV9	.	TRGJ1	18	-1	-1	23
67	6.43915003219575E-4	TGTGCCTTCCCACCCCCTGCTGTTTATTATAAGAAACTCTTT	CAFPPPAVYYKKLF	TRGV9	.	TRGJ1	7	-1	-1	23
67	6.43915003219575E-4	TGTGCTGCGTGGGATCATACCCACCATAAGAAACTCTTT	CAAWDHTHHKKLF	TRGV10	.	TRGJ2	14	-1	-1	25
67	6.43915003219575E-4	TGTGCCTTGTGGGAGGCAAATTATTATAAGAAACTCTTT	CALWEANYYKKLF	TRGV9	.	TRGJ1	15	-1	-1	18
67	6.43915003219575E-4	TGTGCTGCGTGGGATTTTTGTGTTAAGAAACTCTTT	CAAWDFCVKKLF	TRGV10	.	TRGJ2	15	-1	-1	23
67	6.43915003219575E-4	TGTGCTGCGTGGGATTCTGTCTATAAGAAACTCTTT	CAAWDSVYKKLF	TRGV10	.	TRGJ1	15	-1	-1	21
67	6.43915003219575E-4	TGTGCTGCGTGGGATTATAGGTATAAGAAACTCTTT	CAAWDYRYKKLF	TRGV10	.	TRGJ1	16	-1	-1	21
67	6.43915003219575E-4	TGTGCCTTGTGGGGGAATTATTATAAGAAACTCTTT	CALWGNYYKKLF	TRGV9	.	TRGJ2	12	-1	-1	14
67	6.43915003219575E-4	TGTGCTGCGTGGGAGGATTATAAGAAACTCTTT	CAAWEDYKKLF	TRGV10	.	TRGJ1	13	-1	-1	16
67	6.43915003219575E-4	TGTGCCACCTGGGACAGGCCAGAGAAACTCTTT	CATWDRPEKLF	TRGV5	.	TRGJ1	19	-1	-1	22
67	6.43915003219575E-4	TGTGCTGCGGACTATTATAAGAAACTCTTT	CAADYYKKLF	TRGV10	.	TRGJ1	8	-1	-1	12
66	6.343043315297306E-4	TGTGCCTTGTGGGAGGTGCCCCTGAATTATTATAAGAAACTCTTT	CALWEVPLNYYKKLF	TRGV9	.	TRGJ1	22	-1	-1	23
66	6.343043315297306E-4	TGTGCCTTGTGGGAGGTGCGGGGGATTTATTATAAGAAACTCTTT	CALWEVRGIYYKKLF	TRGV9	.	TRGJ2	18	-1	-1	23
66	6.343043315297306E-4	TGTGCCTTGTGGGAGGTGCACCAAAATTATTATAAGAAACTCTTT	CALWEVHQNYYKKLF	TRGV9	.	TRGJ1	21	-1	-1	24
66	6.343043315297306E-4	TGTGCCTTGTGGGAGGACGAGTTGGGCAAAAAAATCAAGGTATTT	CALWEDELGKKIKVF	TRGV9	.	TRGJP	15	-1	-1	18
66	6.343043315297306E-4	TGTGCCACCTGGGACAGGCTTCATAGTGATTGGATCAAGACGTTT	CATWDRLHSDWIKTF	TRGV3	.	TRGJP2	18	-1	-1	23
66	6.343043315297306E-4	TGTGCCTTGTGGGAGGTTCCAAATTATTATAAGAAACTCTTT	CALWEVPNYYKKLF	TRGV9	.	TRGJ1	16	-1	-1	21
66	6.343043315297306E-4	TGTGCTGCGTGGGAGGCCACTGGTTGGTTCAAGATATTT	CAAWEATGWFKIF	TRGV10	.	TRGJP1	13	-1	-1	16
65	6.246936598398862E-4	TGTGCCTTGTGGGAGGTAATATATACCACTGGTTGGTTCAAGATATTT	CALWEVIYTTGWFKIF	TRGV9	.	TRGJP1	16	-1	-1	19
65	6.246936598398862E-4	TGTGCCTTGTGGGAGGTGCCAGTGGATTATTATAAGAAACTCTTT	CALWEVPVDYYKKLF	TRGV9	.	TRGJ1	18	-1	-1	25
65	6.246936598398862E-4	TGTGCCTTGTGGGAGGACCTTACCTATTATTATAAGAAACTCTTT	CALWEDLTYYYKKLF	TRGV9	.	TRGJ2	15	-1	-1	25
65	6.246936598398862E-4	TGTGCCTTGTGGGAGCCGCACCTATATTATAAGAAACTCTTT	CALWEPHLYYKKLF	TRGV9	.	TRGJ1	22	-1	-1	24
65	6.246936598398862E-4	TGTGCCTTGTGGGAGGTTCTTAATTATTATAAGAAACTCTTT	CALWEVLNYYKKLF	TRGV9	.	TRGJ1	16	-1	-1	21
65	6.246936598398862E-4	TGTGCCTTGTGGGAGGTAGTGCGCTATTATAAGAAACTCTTT	CALWEVVRYYKKLF	TRGV9	.	TRGJ1	16	-1	-1	24
65	6.246936598398862E-4	TGTGCTGCGTGGGATTACGGCGATTATAAGAAACTCTTT	CAAWDYGDYKKLF	TRGV10	.	TRGJ1	18	-1	-1	22
65	6.246936598398862E-4	TGTGCTGCGTCCTATAAGAAACTCTTT	CAASYKKLF	TRGV10	.	TRGJ2	9	-1	-1	12
65	6.246936598398862E-4	TGTGCTGCGTGGGATTCTTGGCATAAGAAACTCTTT	CAAWDSWHKKLF	TRGV10	.	TRGJ1	15	-1	-1	22
64	6.150829881500418E-4	TGTGCCTTGTGGGAGGTTCCTATTCCCTATTATAAGAAACTCTTT	CALWEVPIPYYKKLF	TRGV9	.	TRGJ1	16	-1	-1	27
64	6.150829881500418E-4	TGTGCTGCGTGGGATACACACATTAAGAAACTCTTT	CAAWDTHIKKLF	TRGV10	.	TRGJ1	14	-1	-1	23
64	6.150829881500418E-4	TGTGCCTTGTGGTGGGTCAAGACGTTT	CALWWVKTF	TRGV9	.	TRGJP2	11	-1	-1	12
64	6.150829881500418E-4	TGTGCTGCGTGGAGGACCACTGGTTGGTTCAAGATATTT	CAAWRTTGWFKIF	TRGV10	.	TRGJP1	11	-1	-1	15
63	6.054723164601974E-4	TGTGCCTTGTGGGAGGTCGGTCAGAGGAATTATTATAAGAAACTCTTT	CALWEVGQRNYYKKLF	TRGV9	.	TRGJ2	16	-1	-1	26
63	6.054723164601974E-4	TGTGCCTTGTGGGAGGGCCCCCTCCTGAATTATTATAAGAAACTCTTT	CALWEGPLLNYYKKLF	TRGV9	.	TRGJ1	24	-1	-1	26
63	6.054723164601974E-4	TGTGCCACCTGGGACAGACGGAACCTTTATTATAAGAAACTCTTT	CATWDRRNLYYKKLF	TRGV2	.	TRGJ1	14	-1	-1	26
63	6.054723164601974E-4	TGTGCTGCGTGGGATACCCCCGATGGTTGGTTCAAGATATTT	CAAWDTPDGWFKIF	TRGV10	.	TRGJP1	14	-1	-1	23
63	6.054723164601974E-4	TGTGCCTTGTGGGAGGTGCATGTTTATTATAAGAAACTCTTT	CALWEVHVYYKKLF	TRGV9	.	TRGJ1	19	-1	-1	23
63	6.054723164601974E-4	TGTGCCTTGTGGGGGAAGAATTATTATAAGAAACTCTTT	CALWGKNYYKKLF	TRGV9	.	TRGJ1	12	-1	-1	17
63	6.054723164601974E-4	TGTGCCTTGTGGGAGGCTTATTATTATAAGAAACTCTTT	CALWEAYYYKKLF	TRGV9	.	TRGJ1	15	-1	-1	19
63	6.054723164601974E-4	TGTGCTGCGTGGGATTATTATTATAAGAAACTCTTT	CAAWDYYYKKLF	TRGV10	.	TRGJ2	16	-1	-1	16
62	5.95861644770353E-4	TGTGCCTTGTGGGAGGTGCTGTATGAGGAGGGGGATTATTATAAGAAACTCTTT	CALWEVLYEEGDYYKKLF	TRGV9	.	TRGJ1	18	-1	-1	34
62	5.95861644770353E-4	TGTGCCTTGTGGGAGGAATTGTTTCCGTGTTATTATAAGAAACTCTTT	CALWEELFPCYYKKLF	TRGV9	.	TRGJ1	15	-1	-1	29
62	5.95861644770353E-4	TGTGCTGCGTGGGACACGAGGACCACTGGTTGGTTCAAGATATTT	CAAWDTRTTGWFKIF	TRGV10	.	TRGJP1	13	-1	-1	21
62	5.95861644770353E-4	TGTGCTGCGTGGGATTTATCCTTATTTGAGAAACTCTTT	CAAWDLSLFEKLF	TRGV10	.	TRGJ2	15	-1	-1	21
62	5.95861644770353E-4	TGTGCCTTCACATCCCCTAATTATTATAAGAAACTCTTT	CAFTSPNYYKKLF	TRGV9	.	TRGJ1	7	-1	-1	18
62	5.95861644770353E-4	TGTGCTGCGTGGGACTATAAGAAACTCTTT	CAAWDYKKLF	TRGV10	.	TRGJ1	16	-1	-1	15
61	5.862509730805086E-4	TGTGCTGCGTGGGATAGCATGAGGGTTTATAAGAAACTCTTT	CAAWDSMRVYKKLF	TRGV10	.	TRGJ1	14	-1	-1	26
61	5.862509730805086E-4	TGTGCTGCGTGGGATTCGGGGGATTATAAGAAACTCTTT	CAAWDSGDYKKLF	TRGV10	.	TRGJ2	15	-1	-1	22
61	5.862509730805086E-4	TGTGCTGCGTGGGACCGTTATTATAAGAAACTCTTT	CAAWDRYYKKLF	TRGV10	.	TRGJ1	13	-1	-1	17
61	5.862509730805086E-4	TGTGCCACCCCAGCTTTCAAACTCTTT	CATPAFKLF	TRGV8	.	TRGJ1	8	-1	-1	18
60	5.766403013906642E-4	TGTGCCTTGTTCCCTCCGAATTATTATAAGAAACTCTTT	CALFPPNYYKKLF	TRGV9	.	TRGJ1	9	-1	-1	16
60	5.766403013906642E-4	TGTGCTGCGTGGGTAAGGTATTATAAGAAACTCTTT	CAAWVRYYKKLF	TRGV10	.	TRGJ1	12	-1	-1	18
60	5.766403013906642E-4	TGTGCCTTCCTTACCACTGGTTGGTTCAAGATATTT	CAFLTTGWFKIF	TRGV9	.	TRGJP1	7	-1	-1	11
60	5.766403013906642E-4	TGTGCTGCGTGTGGGTATTATAAGAAACTCTTT	CAACGYYKKLF	TRGV10	.	TRGJ2	10	-1	-1	15
60	5.766403013906642E-4	TGTGCTGCGTGGGCTCTACATAAGAAACTCTTT	CAAWALHKKLF	TRGV10	.	TRGJ1	22	-1	-1	19
59	5.670296297008198E-4	TGTGCTGCGTGGGACTTTCGTGATTGGATCAAGACGTTT	CAAWDFRDWIKTF	TRGV10	.	TRGJP2	23	-1	-1	19
59	5.670296297008198E-4	TGTGCTGCGTGGGCGAATTATTATAAGAAACTCTTT	CAAWANYYKKLF	TRGV10	.	TRGJ1	12	-1	-1	13
59	5.670296297008198E-4	TGTGCCACCTGGGACAGGCTTTATAAGAAACTCTTT	CATWDRLYKKLF	TRGV3	.	TRGJ1	18	-1	-1	20
58	5.574189580109754E-4	TGTGCCTTGTGGGAGGTCGGGAGGCTATTTGTTGTAAATTATTATAAGAAACTCTTT	CALWEVGRLFVVNYYKKLF	TRGV9	.	TRGJ1	16	-1	-1	36
58	5.574189580109754E-4	TGTGCTGCGTGGGAAAGGGTAAGTTATAAGAAACTCTTT	CAAWERVSYKKLF	TRGV10	.	TRGJ1	13	-1	-1	23
58	5.574189580109754E-4	TGTGCTGCGTGGTCCGAGTATTATAAGAAACTCTTT	CAAWSEYYKKLF	TRGV10	.	TRGJ1	11	-1	-1	18
58	5.574189580109754E-4	TGTGCTGCGTGGGACGTTGATTATAAGAAACTCTTT	CAAWDVDYKKLF	TRGV10	.	TRGJ1	13	-1	-1	19
58	5.574189580109754E-4	TGTGCTGCGCTGGGTCCTTATTATAAGAAACTCTTT	CAALGPYYKKLF	TRGV10	.	TRGJ1	13	-1	-1	17
58	5.574189580109754E-4	TGTGCTGCGTGGGCTTATAAGAAACTCTTT	CAAWAYKKLF	TRGV10	.	TRGJ1	16	-1	-1	14
58	5.574189580109754E-4	TTCTATTATAAGAAACTCTTT	FYYKKLF	TRGV10	.	TRGJ1	0	-1	-1	3
58	5.574189580109754E-4	TGTGCTGCGTGCGAGATATTT	CAACEIF	TRGV10	.	TRGJP1	13	-1	-1	13
58	5.574189580109754E-4	TGTGCCTTGTGGAATTATTATAAGAAACTCTTT	CALWNYYKKLF	TRGV9	.	TRGJ1	11	-1	-1	11
58	5.574189580109754E-4	TGTGCTGCGTGTCTTTATAAGAAACTCTTT	CAACLYKKLF	TRGV10	.	TRGJ2	10	-1	-1	14
57	5.47808286321131E-4	TGTGCCTTGTGGGAGGTGCAAACCCCGTCTTTATTTTATAAGAAACTCTTT	CALWEVQTPSLFYKKLF	TRGV9	.	TRGJ1	19	-1	-1	32
57	5.47808286321131E-4	TGTGCCTTGTGGGAGGGCGCCAACTATTATTATAAGAAACTCTTT	CALWEGANYYYKKLF	TRGV9	.	TRGJ1	15	-1	-1	25
57	5.47808286321131E-4	TGTGCCTTGTGGGAGGACATAGGGAAACTCTTT	CALWEDIGKLF	TRGV9	.	TRGJ1	15	-1	-1	23
57	5.47808286321131E-4	TGTGCTGCGTGGGTGGATTATTATAAGAAACTCTTT	CAAWVDYYKKLF	TRGV10	.	TRGJ1	12	-1	-1	16
56	5.381976146312865E-4	TGTGCTGCGTGGGATTACGATCATAAGAAACTCTTT	CAAWDYDHKKLF	TRGV10	.	TRGJ2	18	-1	-1	19
56	5.381976146312865E-4	TGTGCTGCGTGGGACACATATTATAAGAAACTCTTT	CAAWDTYYKKLF	TRGV10	.	TRGJ2	13	-1	-1	18
56	5.381976146312865E-4	TGTGCCCTCGAGGGGAGTGATTGGATCAAGACGTTT	CALEGSDWIKTF	TRGV10	.	TRGJP2	4	-1	-1	15
56	5.381976146312865E-4	TGTGCTGCGTGGGATAGGAATAAGAAACTCTTT	CAAWDRNKKLF	TRGV10	.	TRGJ1	14	-1	-1	19
55	5.285869429414422E-4	TGTGCCTTGTGGGAGGTGCTAATGCTAGATAACCCTCAGAATTATTATAAGAAACTCTTT	CALWEVLMLDNPQNYYKKLF	TRGV9	.	TRGJ2	18	-1	-1	38
55	5.285869429414422E-4	TGTGCCTTGTGGGAGGTGCGGTCAGAGGTGATTGCCACTGGTTGGTTCAAGATATTT	CALWEVRSEVIATGWFKIF	TRGV9	.	TRGJP1	18	-1	-1	22
55	5.285869429414422E-4	TGTGCTGCGTGGGATTCCCATGATACCACTGGTTGGTTCAAGATATTT	CAAWDSHDTTGWFKIF	TRGV10	.	TRGJP1	15	-1	-1	22
55	5.285869429414422E-4	TGTGCTGCGTGGGATGGGGATACCACTGGTTGGTTCAAGATATTT	CAAWDGDTTGWFKIF	TRGV10	.	TRGJP1	14	-1	-1	19
55	5.285869429414422E-4	TGTGCCTTGTGGGGATCAACAACAAATTATTATAAGAAACTCTTT	CALWGSTTNYYKKLF	TRGV9	.	TRGJ2	12	-1	-1	24
55	5.285869429414422E-4	TGTGCTGCGTGGGATTCCGTCACTGGTTGGTTCAAGATATTT	CAAWDSVTGWFKIF	TRGV10	.	TRGJP1	19	-1	-1	20
55	5.285869429414422E-4	TGTGCTGCGTGGGGCTTTAATTATAAGAAACTCTTT	CAAWGFNYKKLF	TRGV10	.	TRGJ1	12	-1	-1	19
55	5.285869429414422E-4	TGTGCTGCGTGGGAATGGTATTATAAGAAACTCTTT	CAAWEWYYKKLF	TRGV10	.	TRGJ1	13	-1	-1	18
55	5.285869429414422E-4	TGTGCCACCTGGGAGAATTATTATAAGAAACTCTTT	CATWENYYKKLF	TRGV8	.	TRGJ1	13	-1	-1	14
55	5.285869429414422E-4	TGTGCTGCGTGGAAGTATTATAAGAAACTCTTT	CAAWKYYKKLF	TRGV10	.	TRGJ1	11	-1	-1	11
55	5.285869429414422E-4	TGTGCCACCTGGGGTTATAAGAAACTCTTT	CATWGYKKLF	TRGV4	.	TRGJ1	12	-1	-1	14
54	5.189762712515978E-4	TGTGCCTTGTCCACGGGATTTAACCGGAAACCCAAGAAGAATTATTATAAGAAACTCTTT	CALSTGFNRKPKKNYYKKLF	TRGV9	.	TRGJ2	9	-1	-1	38
54	5.189762712515978E-4	TGTGCTGCGTGGGATTATCATCAGTATACCACTGGTTGGTTCAAGATATTT	CAAWDYHQYTTGWFKIF	TRGV10	.	TRGJP1	16	-1	-1	24
54	5.189762712515978E-4	TGTGCTGCGTGGGATCCGTACCTCTATAGTAGTGATTGGATCAAGACGTTT	CAAWDPYLYSSDWIKTF	TRGV10	.	TRGJP2	14	-1	-1	21
54	5.189762712515978E-4	TGTGCTGCGTGGGATAGGTATTTGTCGAGTAGTGATTGGATCAAGACGTTT	CAAWDRYLSSSDWIKTF	TRGV10	.	TRGJP2	14	-1	-1	27
54	5.189762712515978E-4	TGTGCTGCGTGGGATACCTCGGGAACGGCCTATAAGAAACTCTTT	CAAWDTSGTAYKKLF	TRGV10	.	TRGJ1	14	-1	-1	30
54	5.189762712515978E-4	TGTGCTGCGTGGGCCAAGGGATATTATAAGAAACTCTTT	CAAWAKGYYKKLF	TRGV10	.	TRGJ1	12	-1	-1	21
54	5.189762712515978E-4	TGTGCTGCGTGGGATGGGGAGTATTATAAGAAACTCTTT	CAAWDGEYYKKLF	TRGV10	.	TRGJ1	14	-1	-1	21
54	5.189762712515978E-4	TGTGCCTTGTGGGAGGCTGATTATTATAAGAAACTCTTT	CALWEADYYKKLF	TRGV9	.	TRGJ1	15	-1	-1	19
54	5.189762712515978E-4	TGTGCTGCGTGGGATTATATAATCGAGAAACTCTTT	CAAWDYIIEKLF	TRGV10	.	TRGJ1	23	-1	-1	25
54	5.189762712515978E-4	TGTGCTGCGTGGGATGGCCGTTGGTTCAAGATATTT	CAAWDGRWFKIF	TRGV10	.	TRGJP1	14	-1	-1	19
54	5.189762712515978E-4	TGTGCCTTGTGGGAAAGGGGTTATAAGAAACTCTTT	CALWERGYKKLF	TRGV9	.	TRGJ1	13	-1	-1	20
54	5.189762712515978E-4	TGTGCCACCTGGAACACGGAGAAACTCTTT	CATWNTEKLF	TRGV5	.	TRGJ1	15	-1	-1	19
54	5.189762712515978E-4	TGTGCCACCTGGGACAAGAAACTCTTT	CATWDKKLF	TRGV5	.	TRGJ1	15	-1	-1	15
53	5.093655995617533E-4	TGTGCCACCTGGGACGGGCCGAGTAGTGATTGGATCAAGACGTTT	CATWDGPSSDWIKTF	TRGV2	.	TRGJP2	19	-1	-1	21
53	5.093655995617533E-4	TGTGCTGCGTGGGATTCCCAAACTGGTTGGTTCAAGATATTT	CAAWDSQTGWFKIF	TRGV10	.	TRGJP1	15	-1	-1	21
53	5.093655995617533E-4	TGTGCTGCGTGGGATGTCCCTTATTATAAGAAACTCTTT	CAAWDVPYYKKLF	TRGV10	.	TRGJ1	14	-1	-1	20
53	5.093655995617533E-4	TGTGCCTTGTGGGGGGGGGGTTATTATAAGAAACTCTTT	CALWGGGYYKKLF	TRGV9	.	TRGJ1	15	-1	-1	20
53	5.093655995617533E-4	TGTGCTGCGTGCCTAAAGAATACTAAGAAACTCTTT	CAACLKNTKKLF	TRGV10	.	TRGJ2	10	-1	-1	23
53	5.093655995617533E-4	TGTGCTGCGTGGGGGGGGGTTTGGTTCAAGATATTT	CAAWGGVWFKIF	TRGV10	.	TRGJP1	12	-1	-1	20
53	5.093655995617533E-4	TGTGCTGCGTGGGACCCTTATTATAAGAAACTCTTT	CAAWDPYYKKLF	TRGV10	.	TRGJ1	13	-1	-1	17
53	5.093655995617533E-4	TGTGCTGCGTGGGATAGCAAGAAACTCTTT	CAAWDSKKLF	TRGV10	.	TRGJ1	14	-1	-1	18
53	5.093655995617533E-4	TGTGCTGCGTGGGACCAGTATTATAAGAAACTCTTT	CAAWDQYYKKLF	TRGV10	.	TRGJ1	13	-1	-1	18
52	4.99754927871909E-4	TGTGCTGCGTGGGATAGGGTGGATAAGGATAAGAAACTCTTT	CAAWDRVDKDKKLF	TRGV10	.	TRGJ1	14	-1	-1	28
52	4.99754927871909E-4	TGTGCCTTGTGGGAGGGGGTCCTTGGTTATAAGAAACTCTTT	CALWEGVLGYKKLF	TRGV9	.	TRGJ1	15	-1	-1	26
52	4.99754927871909E-4	TGTGCCTTGTGGGAGGAGACTAATTATTATAAGAAACTCTTT	CALWEETNYYKKLF	TRGV9	.	TRGJ1	15	-1	-1	21
52	4.99754927871909E-4	TGTGCTGCGTGGGATTACTGTGGTTGGTTCAAGATATTT	CAAWDYCGWFKIF	TRGV10	.	TRGJP1	17	-1	-1	20
52	4.99754927871909E-4	TGTGCTGCGTGGGGTCTCTATAAGAAACTCTTT	CAAWGLYKKLF	TRGV10	.	TRGJ1	12	-1	-1	18
52	4.99754927871909E-4	TGTGCCACCTGGGACCGGGATAAGAAACTCTTT	CATWDRDKKLF	TRGV2	.	TRGJ1	18	-1	-1	19
52	4.99754927871909E-4	TGTGCTGCGTGGGCCCGGATTTATTATAAGAAACTCTTT	CAAWARIYYKKLF	TRGV10	.	TRGJ2	12	-1	-1	17
52	4.99754927871909E-4	TGTGCTGCGTGGGAGACTGCTTATTATAAGAAACTCTTT	CAAWETAYYKKLF	TRGV10	.	TRGJ1	13	-1	-1	20
51	4.901442561820646E-4	TGTGCTGCGTGGGATTATCGGGGGCGGGGACAAGGCCTTAAGAAACTCTTT	CAAWDYRGRGQGLKKLF	TRGV10	.	TRGJ1	16	-1	-1	38
51	4.901442561820646E-4	TGTGCTGCGTGGGATTATACCACTGGTTGGTTCAAGATATTT	CAAWDYTTGWFKIF	TRGV10	.	TRGJP1	16	-1	-1	8
51	4.901442561820646E-4	TGTGCTGCGTGGGCAGCCATTGGTTGGTTCAAGATATTT	CAAWAAIGWFKIF	TRGV10	.	TRGJP1	12	-1	-1	16
51	4.901442561820646E-4	TGTGCTGCGTGGGAGAGGGATTATTATAAGAAACTCTTT	CAAWERDYYKKLF	TRGV10	.	TRGJ2	13	-1	-1	19
51	4.901442561820646E-4	TGTGCTGCGTGGGATTGGGGTTGGTTCAAGATATTT	CAAWDWGWFKIF	TRGV10	.	TRGJP1	15	-1	-1	18
51	4.901442561820646E-4	TGTGCCACCTGGGACGGGCGGGGGAAACTCTTT	CATWDGRGKLF	TRGV2	.	TRGJ2	18	-1	-1	23
51	4.901442561820646E-4	TGTGCTGCGTGGGATTATTGTTATTATAAGAAACTCTTT	CAAWDYCYYKKLF	TRGV10	.	TRGJ1	16	-1	-1	20
50	4.8053358449222014E-4	TGTGCTGCGTGGGATTATCATGTCACCACTGGTTGGTTCAAGATATTT	CAAWDYHVTTGWFKIF	TRGV10	.	TRGJP1	16	-1	-1	24
50	4.8053358449222014E-4	TGTGCTGCCCCGACCCAGGAGGCCCGTTATTATAAGAAACTCTTT	CAAPTQEARYYKKLF	TRGV10	.	TRGJ1	7	-1	-1	26
50	4.8053358449222014E-4	TGTGCCTTGTGGGAGCCAAACCTCATATATTATAAGAAACTCTTT	CALWEPNLIYYKKLF	TRGV9	.	TRGJ1	14	-1	-1	27
50	4.8053358449222014E-4	TGTGCCTTGTGGGAGGCCTCTACTAATTATTATAAGAAACTCTTT	CALWEASTNYYKKLF	TRGV9	.	TRGJ1	15	-1	-1	24
50	4.8053358449222014E-4	TGTGCTGCGTGCGATAACGGGGGTTATTATAAGAAACTCTTT	CAACDNGGYYKKLF	TRGV10	.	TRGJ1	18	-1	-1	23
50	4.8053358449222014E-4	TGTCCCCCCGTTGGGGATTATTATAAGAAACTCTTT	CPPVGDYYKKLF	TRGV10	.	TRGJ1	2	-1	-1	16
50	4.8053358449222014E-4	TGTGCTGCGTGGGATTCGGCCTATAAGAAACTCTTT	CAAWDSAYKKLF	TRGV10	.	TRGJ1	15	-1	-1	21
50	4.8053358449222014E-4	TGTGCTGCGTGGTATTATTATAAGAAACTCTTT	CAAWYYYKKLF	TRGV10	.	TRGJ1	16	-1	-1	13
50	4.8053358449222014E-4	TGTGCCACCTGGGATGATTATAAGAAACTCTTT	CATWDDYKKLF	TRGV4	.	TRGJ1	15	-1	-1	13
50	4.8053358449222014E-4	TGTGCCACCTGGGACGGGCGAGTGAAACTCTTT	CATWDGRVKLF	TRGV2	.	TRGJ1	18	-1	-1	23
50	4.8053358449222014E-4	TGTGCCACCTGGGACTGTGAAAAACTCTTT	CATWDCEKLF	TRGV2	.	TRGJ1	14	-1	-1	21
49	4.7092291280237576E-4	TGTGCTGCGTGGGATCTCTTCTCATTTTATTATAAGAAACTCTTT	CAAWDLFSFYYKKLF	TRGV10	.	TRGJ1	14	-1	-1	26
49	4.7092291280237576E-4	TGTGCTGCGTGGGATGTGAAGGAGAATTATAAGAAACTCTTT	CAAWDVKENYKKLF	TRGV10	.	TRGJ2	14	-1	-1	25
49	4.7092291280237576E-4	TGTGCCACCTGGGACAGGCCCGGTTATAAGAAACTCTTT	CATWDRPGYKKLF	TRGV3	.	TRGJ1	19	-1	-1	23
49	4.7092291280237576E-4	TGTGCTGCGTGGGTTCTTAGTTATAAGAAACTCTTT	CAAWVLSYKKLF	TRGV10	.	TRGJ1	12	-1	-1	16
49	4.7092291280237576E-4	TGTGCCTTGTGGGAGGTGCGGAATAAGAAACTCTTT	CALWEVRNKKLF	TRGV9	.	TRGJ1	18	-1	-1	22
49	4.7092291280237576E-4	TGTGCTGCGTGGGATTGGCTGAATTATTATAAGAAACTCTTT	CAAWDWLNYYKKLF	TRGV10	.	TRGJ1	15	-1	-1	20
48	4.613122411125314E-4	TGTGCTGCGTGGGATTATCCCAAAAGATCCCATAGTAGTGATTGGATCAAGACGTTT	CAAWDYPKRSHSSDWIKTF	TRGV10	.	TRGJP2	16	-1	-1	31
48	4.613122411125314E-4	TGTGCCTTGTGGGAGGTGCCCCGATGTGCGGATTATTATAAGAAACTCTTT	CALWEVPRCADYYKKLF	TRGV9	.	TRGJ1	21	-1	-1	28
48	4.613122411125314E-4	TGTGCTGCGTGGGTGGGATTATATACCACTGGTTGGTTCAAGATATTT	CAAWVGLYTTGWFKIF	TRGV10	.	TRGJP1	12	-1	-1	19
48	4.613122411125314E-4	TGTGCTGCGTGGGATTCCTGGAATTATTATAAGAAACTCTTT	CAAWDSWNYYKKLF	TRGV10	.	TRGJ1	15	-1	-1	20
48	4.613122411125314E-4	TGTGCTGCGTGGGATGACCCGAATTATTATAAGAAACTCTTT	CAAWDDPNYYKKLF	TRGV10	.	TRGJ1	17	-1	-1	19
48	4.613122411125314E-4	TGTGCTGCGTGGGATTACTGTCCTTATAAGAAACTCTTT	CAAWDYCPYKKLF	TRGV10	.	TRGJ1	17	-1	-1	23
48	4.613122411125314E-4	TGTGCTGCATCGTATGTAGGTTATTATAAGAAACTCTTT	CAASYVGYYKKLF	TRGV10	.	TRGJ1	7	-1	-1	20
48	4.613122411125314E-4	TGTGCCACCTGGGATGCACGTTACTTCGGGAAACTCTTT	CATWDARYFGKLF	TRGV4	.	TRGJ1	15	-1	-1	29
48	4.613122411125314E-4	TGTGCCACCTGGGACGTCCGTTATTATAAGAAACTCTTT	CATWDVRYYKKLF	TRGV5	.	TRGJ1	14	-1	-1	20
48	4.613122411125314E-4	TGTGCTGCGTGGGATAAATATTATAAGAAACTCTTT	CAAWDKYYKKLF	TRGV10	.	TRGJ2	14	-1	-1	15
48	4.613122411125314E-4	TGTGCCACCTGGGCCACTTATTATAAGAAACTCTTT	CATWATYYKKLF	TRGV8	.	TRGJ1	12	-1	-1	17
48	4.613122411125314E-4	TGTGCTGCGTGGGCCCATTATTATAAGAAACTCTTT	CAAWAHYYKKLF	TRGV10	.	TRGJ2	12	-1	-1	16
47	4.5170156942268694E-4	TGTGCCTTGTGGGAGGTGCTCCCCTATTATTATAAGAAACTCTTT	CALWEVLPYYYKKLF	TRGV9	.	TRGJ1	21	-1	-1	25
47	4.5170156942268694E-4	TGTGCTGCGTGGGATTCCTTTTATTATAAGAAACTCTTT	CAAWDSFYYKKLF	TRGV10	.	TRGJ1	15	-1	-1	20
47	4.5170156942268694E-4	TGTGCTGCGTGGGATTACCATTATTATAAGAAACTCTTT	CAAWDYHYYKKLF	TRGV10	.	TRGJ1	17	-1	-1	19
47	4.5170156942268694E-4	TGTGCTGCGTGGGATCCCGATTATTATAAGAAACTCTTT	CAAWDPDYYKKLF	TRGV10	.	TRGJ2	14	-1	-1	19
47	4.5170156942268694E-4	TGTGCCACCTGGGACGGGAATTATTATAAGAAACTCTTT	CATWDGNYYKKLF	TRGV2	.	TRGJ1	17	-1	-1	17
47	4.5170156942268694E-4	TGTGCCACCTGGGACTGGAAACTCTTT	CATWDWKLF	TRGV3	.	TRGJ1	17	-1	-1	17
46	4.4209089773284256E-4	TGTGCTGCGTGGGATTGGACGGGAGTCACTGGTTGGTTCAAGATATTT	CAAWDWTGVTGWFKIF	TRGV10	.	TRGJP1	15	-1	-1	26
46	4.4209089773284256E-4	TGTGCCTTGTGGGAGGTGCATTATTTTTATTATAAGAAACTCTTT	CALWEVHYFYYKKLF	TRGV9	.	TRGJ1	19	-1	-1	26
46	4.4209089773284256E-4	TGTGCCTTGTGGGAGGTGCGGGGTTATTATAAGAAACTCTTT	CALWEVRGYYKKLF	TRGV9	.	TRGJ1	18	-1	-1	23
46	4.4209089773284256E-4	TGTGCTGCGTGGTTTACCACTGGTTGGTTCAAGATATTT	CAAWFTTGWFKIF	TRGV10	.	TRGJP1	11	-1	-1	8
46	4.4209089773284256E-4	TGTGCCACCTGGGATACCTCTGGGTATAAGAAACTCTTT	CATWDTSGYKKLF	TRGV8	.	TRGJ1	15	-1	-1	24
46	4.4209089773284256E-4	TGTGCCACCTGGGACAGGTGCTATAAGAAACTCTTT	CATWDRCYKKLF	TRGV7	.	TRGJ1	17	-1	-1	21
46	4.4209089773284256E-4	TGTGCCACCTGGGACAGGCCTTATAAGAAACTCTTT	CATWDRPYKKLF	TRGV3	.	TRGJ1	20	-1	-1	20
46	4.4209089773284256E-4	TGTGCCACCTGGGGGGAACATAAGAAACTCTTT	CATWGEHKKLF	TRGV3	.	TRGJ1	12	-1	-1	19
45	4.3248022604299813E-4	TGTGCTGCGTGGGATTATATCCCCCTACCTAGGACATATTATAAGAAACTCTTT	CAAWDYIPLPRTYYKKLF	TRGV10	.	TRGJ1	16	-1	-1	36
45	4.3248022604299813E-4	TGTGCTGCGTGGGTTTGGACCACTGGTTGGTTCAAGATATTT	CAAWVWTTGWFKIF	TRGV10	.	TRGJP1	15	-1	-1	18
45	4.3248022604299813E-4	TGTGCCTTGTGGGAGGTCCCCAACTATAAGAAACTCTTT	CALWEVPNYKKLF	TRGV9	.	TRGJ1	16	-1	-1	24
45	4.3248022604299813E-4	TGTGCCACCTGGGACAGGCATTATTATAAGAAACTCTTT	CATWDRHYYKKLF	TRGV5	.	TRGJ1	18	-1	-1	19
45	4.3248022604299813E-4	TGTGCTGTGTATACCACTGGTTGGTTCAAGATATTT	CAVYTTGWFKIF	TRGV10	.	TRGJP1	9	-1	-1	6
45	4.3248022604299813E-4	TGTGCTGCGTGGGTCCCTTATTATAAGAAACTCTTT	CAAWVPYYKKLF	TRGV10	.	TRGJ1	12	-1	-1	17
45	4.3248022604299813E-4	TGTGCCTTGTGGGAGGAAAAACATAAGAAACTCTTT	CALWEEKHKKLF	TRGV9	.	TRGJ1	15	-1	-1	22
45	4.3248022604299813E-4	TGTGCCACCTGGATTAATTGGATCAAGACGTTT	CATWINWIKTF	TRGV4	.	TRGJP2	11	-1	-1	16
45	4.3248022604299813E-4	TGTGCCACCTGGAATTATTATAAGAAACTCTTT	CATWNYYKKLF	TRGV5	.	TRGJ1	11	-1	-1	11
45	4.3248022604299813E-4	TGTGCCACCTGGCTTAAGAAACTCTTT	CATWLKKLF	TRGV8	.	TRGJ1	11	-1	-1	14
45	4.3248022604299813E-4	TGTGCCTTGTGGGAGGTGCTTGGTTATAAGAAACTCTTT	CALWEVLGYKKLF	TRGV9	.	TRGJ1	18	-1	-1	23
45	4.3248022604299813E-4	TGTGCCACCTGGGACGGGGAGAAACTCTTT	CATWDGEKLF	TRGV2	.	TRGJ1	17	-1	-1	19
45	4.3248022604299813E-4	TGTGCTGCGTGGGCCAAGAAACTCTTT	CAAWAKKLF	TRGV10	.	TRGJ1	12	-1	-1	15
44	4.2286955435315375E-4	TGTGCCTTGTGGGAGGCCATCTTGCTGCCCATATATTATAAGAAACTCTTT	CALWEAILLPIYYKKLF	TRGV9	.	TRGJ1	15	-1	-1	33
44	4.2286955435315375E-4	CGTGCCTTGTGGGAGTTTCAAGAGTTGGGCAAAAAAATCAAGGTATTT	RALWEFQELGKKIKVF	TRGV9	.	TRGJP	14	-1	-1	18
44	4.2286955435315375E-4	TGTGCTGCGTGGGATTGGGCCCACCCTAATTATAAGAAACTCTTT	CAAWDWAHPNYKKLF	TRGV10	.	TRGJ1	15	-1	-1	28
44	4.2286955435315375E-4	TGTGCTGCGTGGGATTGGGATCAAAATTATAAGAAACTCTTT	CAAWDWDQNYKKLF	TRGV10	.	TRGJ1	15	-1	-1	25
44	4.2286955435315375E-4	TGTGCCTTGTGGGAGGATACCACTGGTTGGTTCAAGATATTT	CALWEDTTGWFKIF	TRGV9	.	TRGJP1	15	-1	-1	16
44	4.2286955435315375E-4	TGTGCTGCGTGGGATTATAAGGGATATAAGAAACTCTTT	CAAWDYKGYKKLF	TRGV10	.	TRGJ1	16	-1	-1	24
44	4.2286955435315375E-4	TGTGCTGCGTGGGATAAGAGTGGTTGGTTCAAGATATTT	CAAWDKSGWFKIF	TRGV10	.	TRGJP1	14	-1	-1	20
44	4.2286955435315375E-4	TGTGCTGCGTGGGATTATAGTTATAAGAAACTCTTT	CAAWDYSYKKLF	TRGV10	.	TRGJ2	16	-1	-1	20
44	4.2286955435315375E-4	TGTGCTGCGTGGGATTGTTATAAGAAACTCTTT	CAAWDCYKKLF	TRGV10	.	TRGJ1	15	-1	-1	13
44	4.2286955435315375E-4	TGTGCTGCGATAATCTATTATAAGAAACTCTTT	CAAIIYYKKLF	TRGV10	.	TRGJ1	8	-1	-1	11
44	4.2286955435315375E-4	TGTGCCTTGTGGGAGGAAAATTATTATTATAAGAAACTCTTT	CALWEENYYYKKLF	TRGV9	.	TRGJ1	15	-1	-1	22
43	4.1325888266330937E-4	TGTGCTGCGTGGGTGGAAGTCTCCACTGGTTGGTTCAAGATATTT	CAAWVEVSTGWFKIF	TRGV10	.	TRGJP1	12	-1	-1	22
43	4.1325888266330937E-4	TGTGCTGCGTGGGACCCCGGCCCTTATTATAAGAAACTCTTT	CAAWDPGPYYKKLF	TRGV10	.	TRGJ1	13	-1	-1	23
43	4.1325888266330937E-4	TGTGCCTTGTGGGAGGCCCTATATTATTATAAGAAACTCTTT	CALWEALYYYKKLF	TRGV9	.	TRGJ1	15	-1	-1	22
43	4.1325888266330937E-4	TGTGCCACCTGGGGTTATTATAAGAAACTCTTT	CATWGYYKKLF	TRGV3	.	TRGJ1	12	-1	-1	14
43	4.1325888266330937E-4	TGTGCCACCTGGGGCAAGAAACTCTTT	CATWGKKLF	TRGV4	.	TRGJ1	12	-1	-1	15
43	4.1325888266330937E-4	TGTGCTGCGTGGGATTCCCCCTATTATAAGAAACTCTTT	CAAWDSPYYKKLF	TRGV10	.	TRGJ1	15	-1	-1	21
42	4.0364821097346493E-4	TGTGCTGCGTGGTCAGGGGTTTTATGTTATAAGAAACTCTTT	CAAWSGVLCYKKLF	TRGV10	.	TRGJ1	11	-1	-1	26
42	4.0364821097346493E-4	TGTGCCACCTGGGACGAGAATTATTATAAGAAACTCTTT	CATWDENYYKKLF	TRGV2	.	TRGJ1	15	-1	-1	17
42	4.0364821097346493E-4	TGTGCTGCGTGGGATTATAGGGGGAAACTCTTT	CAAWDYRGKLF	TRGV10	.	TRGJ1	16	-1	-1	23
42	4.0364821097346493E-4	TGTGCCACCTGGGACAGGCGGGCGAAACTCTTT	CATWDRRAKLF	TRGV3	.	TRGJ1	18	-1	-1	23
42	4.0364821097346493E-4	TGTGCCACCTGGGAGAAACTCTTT	CATWEKLF	TRGV5	.	TRGJ1	13	-1	-1	13
42	4.0364821097346493E-4	TGTGCCACCTGGGGCAGGGGATTTAGGGATTATTATAAGAAACTCTTT	CATWGRGFRDYYKKLF	TRGV5P	.	TRGJ1	17	-1	-1	28
42	4.0364821097346493E-4	TGTGCTGCGTGGGATTTATCGAATTATTATAAGAAACTCTTT	CAAWDLSNYYKKLF	TRGV10	.	TRGJ1	15	-1	-1	18
42	4.0364821097346493E-4	TGTGCTGCGTGGGACCCCTGGAGTTATTATAAGAAACTCTTT	CAAWDPWSYYKKLF	TRGV10	.	TRGJ1	13	-1	-1	20
41	3.9403753928362055E-4	TGTGCTGCGTGGGGACAGGATACCACTGGTTGGTTCAAGATATTT	CAAWGQDTTGWFKIF	TRGV10	.	TRGJP1	12	-1	-1	19
41	3.9403753928362055E-4	TGTGCTGCGTGGGAGCCTACCACTGGTTGGTTCAAGATATTT	CAAWEPTTGWFKIF	TRGV10	.	TRGJP1	13	-1	-1	17
41	3.9403753928362055E-4	TGTGCTGCGTGGGATAGCGATTATTATAAGAAACTCTTT	CAAWDSDYYKKLF	TRGV10	.	TRGJ2	14	-1	-1	19
41	3.9403753928362055E-4	TGTGCCACCTGGGACAGAAATTATTATAAGAAACTCTTT	CATWDRNYYKKLF	TRGV5	.	TRGJ1	16	-1	-1	18
41	3.9403753928362055E-4	TGTGCTGCGTGGGATGCGTATTATAAGAAACTCTTT	CAAWDAYYKKLF	TRGV10	.	TRGJ1	14	-1	-1	18
41	3.9403753928362055E-4	TGTGCCACCTGGGACGGGTATTATAAGAAACTCTTT	CATWDGYYKKLF	TRGV2	.	TRGJ1	17	-1	-1	18
41	3.9403753928362055E-4	TGTGCCACCTGGGACAGGCCTGACAAGAAACTCTTT	CATWDRPDKKLF	TRGV7	.	TRGJ2	21	-1	-1	24
41	3.9403753928362055E-4	TGTGCTGGACCCACTGGTTGGTTCAAGATATTT	CAGPTGWFKIF	TRGV10	.	TRGJP1	6	-1	-1	10
41	3.9403753928362055E-4	TGTGCCACCTGGGATTGTTATAAGAAACTCTTT	CATWDCYKKLF	TRGV4	.	TRGJ1	14	-1	-1	13
41	3.9403753928362055E-4	TGTGCCACCTGGGAACTCTTT	CATWELF	TRGV2	.	TRGJ1	13	-1	-1	13
40	3.844268675937761E-4	TGTGCTGCGTGGGATTTCACCAATACCACTGGTTGGTTCAAGATATTT	CAAWDFTNTTGWFKIF	TRGV10	.	TRGJP1	15	-1	-1	22
40	3.844268675937761E-4	TGTGCTGCGTGGGATTATAAGGGCGGGAATTATTATAAGAAACTCTTT	CAAWDYKGGNYYKKLF	TRGV10	.	TRGJ1	16	-1	-1	26
40	3.844268675937761E-4	TGTGCTGCGTGGGATTATTCATCTTATAAGAAACTCTTT	CAAWDYSSYKKLF	TRGV10	.	TRGJ1	16	-1	-1	23
40	3.844268675937761E-4	TGTGCCACCTGGGACAGGAGGGGGGGTAAGAAACTCTTT	CATWDRRGGKKLF	TRGV5	.	TRGJ1	17	-1	-1	26
40	3.844268675937761E-4	TGTGCTGCGTGGGACTATTATTATAAGAAACTCTTT	CAAWDYYYKKLF	TRGV10	.	TRGJ1	16	-1	-1	16
40	3.844268675937761E-4	TGTGCTGCGTATTATTATAAGAAACTCTTT	CAAYYYKKLF	TRGV10	.	TRGJ1	9	-1	-1	7
40	3.844268675937761E-4	TGTGCCACCTGGGATGATAAGAAACTCTTT	CATWDDKKLF	TRGV4	.	TRGJ1	15	-1	-1	13
40	3.844268675937761E-4	TGTGCCACCTGGGACGGAAAGAAACTCTTT	CATWDGKKLF	TRGV2	.	TRGJ1	16	-1	-1	18
39	3.7481619590393173E-4	TGTGCTGCGTGGGATTTCCCCCGTCTCAAGAATTATTATAAGAAACTCTTT	CAAWDFPRLKNYYKKLF	TRGV10	.	TRGJ1	15	-1	-1	29
39	3.7481619590393173E-4	TGTGCTGCGTGGGATTATCTTCCTTATTCCTATAAGAAACTCTTT	CAAWDYLPYSYKKLF	TRGV10	.	TRGJ1	16	-1	-1	30
39	3.7481619590393173E-4	TGTGCTGCGTGGGATTATATACCTCATTATTATAAGAAACTCTTT	CAAWDYIPHYYKKLF	TRGV10	.	TRGJ1	16	-1	-1	25
39	3.7481619590393173E-4	TGTGCTGCGTGGGTCCTACCTTTTTATAAGAAACTCTTT	CAAWVLPFYKKLF	TRGV10	.	TRGJ1	12	-1	-1	20
39	3.7481619590393173E-4	TGTGCTGCGTGGAAAGGTGATTATTATAAGAAACTCTTT	CAAWKGDYYKKLF	TRGV10	.	TRGJ1	11	-1	-1	19
39	3.7481619590393173E-4	TGTGCTGCGTGGGGTTCTTATTATAAGAAACTCTTT	CAAWGSYYKKLF	TRGV10	.	TRGJ1	15	-1	-1	17
39	3.7481619590393173E-4	TGTGCCACCTGGGACAGGCGTTATAAGAAACTCTTT	CATWDRRYKKLF	TRGV3	.	TRGJ1	18	-1	-1	20
39	3.7481619590393173E-4	TGTGCCACCTGGGACAATTATTATAAGAAACTCTTT	CATWDNYYKKLF	TRGV8	.	TRGJ1	13	-1	-1	15
39	3.7481619590393173E-4	TGTGCTGCGTGGGATGGGGGGAAGAAACTCTTT	CAAWDGGKKLF	TRGV10	.	TRGJ2	14	-1	-1	21
39	3.7481619590393173E-4	TGTGCCACCTGGGACCCGAATAAGAAACTCTTT	CATWDPNKKLF	TRGV4	.	TRGJ1	13	-1	-1	19
39	3.7481619590393173E-4	TGTGCTGCGTGGTATTATAAGAAACTCTTT	CAAWYYKKLF	TRGV10	.	TRGJ1	16	-1	-1	12
39	3.7481619590393173E-4	TGTGCCACCTGGGACGGGAAGAAACTCTTT	CATWDGKKLF	TRGV3	.	TRGJ2	17	-1	-1	18
38	3.652055242140873E-4	TGTGCTGCGTGGCCGTCCGACCCCTCGAATTATTATAAGAAACTCTTT	CAAWPSDPSNYYKKLF	TRGV10	.	TRGJ1	11	-1	-1	24
38	3.652055242140873E-4	TGTGCTGCGTGGGATGCCAAATATACCACTGGTTGGTTCAAGATATTT	CAAWDAKYTTGWFKIF	TRGV10	.	TRGJP1	14	-1	-1	20
38	3.652055242140873E-4	TGTGCTGCGTGGGACCACTCTTACCATTATTATAAGAAACTCTTT	CAAWDHSYHYYKKLF	TRGV10	.	TRGJ1	13	-1	-1	25
38	3.652055242140873E-4	TGTGCCTTGTGGGAGGTGCACCTGGGGAGCTATAAGAAACTCTTT	CALWEVHLGSYKKLF	TRGV9	.	TRGJ2	22	-1	-1	30
38	3.652055242140873E-4	TGTGCTGCGTGGGGATATTGGGATTATTATAAGAAACTCTTT	CAAWGYWDYYKKLF	TRGV10	.	TRGJ1	12	-1	-1	16
38	3.652055242140873E-4	TGTGCTGCGTGGGATTATTCGGATTATTATAAGAAACTCTTT	CAAWDYSDYYKKLF	TRGV10	.	TRGJ1	16	-1	-1	13
38	3.652055242140873E-4	TGTGCTGCGTCGAAGGTTTATTATAAGAAACTCTTT	CAASKVYYKKLF	TRGV10	.	TRGJ1	9	-1	-1	17
38	3.652055242140873E-4	TGTGCTGCGTGGACCACTGGTTGGTTCAAGATATTT	CAAWTTGWFKIF	TRGV10	.	TRGJP1	11	-1	-1	12
38	3.652055242140873E-4	TGTGCCACCCCGAATTATTATAAGAAACTCTTT	CATPNYYKKLF	TRGV2	.	TRGJ1	8	-1	-1	10
38	3.652055242140873E-4	TGTGCCTCCGGGAAACTCTTT	CASGKLF	TRGV4	.	TRGJ1	12	-1	-1	11
37	3.555948525242429E-4	TGTGCTGCGCAAACGGAGATCGAGAAACATACCACTGGTTGGTTCAAGATATTT	CAAQTEIEKHTTGWFKIF	TRGV10	.	TRGJP1	8	-1	-1	28
37	3.555948525242429E-4	TGTGCCTTGTGGGAGGTGCCAATTATATCCGAGTCCATTTATAAGAAACTCTTT	CALWEVPIISESIYKKLF	TRGV9	.	TRGJ1	18	-1	-1	38
37	3.555948525242429E-4	TGTGCTGCGTGGGACGCTTATACCACTGGTTGGTTCAAGATATTT	CAAWDAYTTGWFKIF	TRGV10	.	TRGJP1	13	-1	-1	18
37	3.555948525242429E-4	TGTGCCTTGTGGGAGGTGCAATCGAATTATTATAAGAAACTCTTT	CALWEVQSNYYKKLF	TRGV9	.	TRGJ1	19	-1	-1	21
37	3.555948525242429E-4	TGTGCCACCTGGGACTCGGATAGTAGTGATTGGATCAAGACGTTT	CATWDSDSSDWIKTF	TRGV2	.	TRGJP2	14	-1	-1	19
37	3.555948525242429E-4	TGTGCTGCGTGTGGGGTAGGGGATTATTATAAGAAACTCTTT	CAACGVGDYYKKLF	TRGV10	.	TRGJ1	10	-1	-1	22
37	3.555948525242429E-4	TGTGCCACCTGGGACAGGTATAATTATTATAAGAAACTCTTT	CATWDRYNYYKKLF	TRGV5	.	TRGJ1	17	-1	-1	21
37	3.555948525242429E-4	TGTGCTGCGTGGGGTTTTACTGGTTGGTTCAAGATATTT	CAAWGFTGWFKIF	TRGV10	.	TRGJP1	15	-1	-1	18
37	3.555948525242429E-4	TGTGCTGCGTGGGATTATATGGGTAAGAAACTCTTT	CAAWDYMGKKLF	TRGV10	.	TRGJ1	16	-1	-1	23
37	3.555948525242429E-4	TGTGCCACCTGGGACGGGCCTCGGAAGAAACTCTTT	CATWDGPRKKLF	TRGV2	.	TRGJ1	19	-1	-1	24
37	3.555948525242429E-4	TGTGCCACCTGGGACGGGCGGTGGATCAAGACGTTT	CATWDGRWIKTF	TRGV2	.	TRGJP2	18	-1	-1	21
37	3.555948525242429E-4	TGTGCCACCTGGGACAGTTATTATAAGAAACTCTTT	CATWDSYYKKLF	TRGV5	.	TRGJ1	16	-1	-1	17
37	3.555948525242429E-4	TGTGCCACCTGGGATTCCCTTAAGAAACTCTTT	CATWDSLKKLF	TRGV3	.	TRGJ1	13	-1	-1	20
37	3.555948525242429E-4	TGTGCCACCTGGTATTATAAGAAACTCTTT	CATWYYKKLF	TRGV5	.	TRGJ2	11	-1	-1	12
36	3.4598418083439853E-4	TGTGCTGCGTGGGATTATCACCTTTTTTCGTCCAATAAGAAACTCTTT	CAAWDYHLFSSNKKLF	TRGV10	.	TRGJ1	16	-1	-1	34
36	3.4598418083439853E-4	TGTGCTGCGTGGGCTCAAAATACCACTGGTTGGTTCAAGATATTT	CAAWAQNTTGWFKIF	TRGV10	.	TRGJP1	12	-1	-1	19
36	3.4598418083439853E-4	TGTGCCACCTGGGATAGGAGAAGTCGACGGAAGAAACTCTTT	CATWDRRSRRKKLF	TRGV8	.	TRGJ1	17	-1	-1	30
36	3.4598418083439853E-4	TGTGCCACCTGGGACGGGCCTAGTGATTGGATCAAGACGTTT	CATWDGPSDWIKTF	TRGV2	.	TRGJP2	19	-1	-1	20
36	3.4598418083439853E-4	TGTGCTGCGTGGGATGAAGACTATTATAAGAAACTCTTT	CAAWDEDYYKKLF	TRGV10	.	TRGJ2	14	-1	-1	21
36	3.4598418083439853E-4	TGTGCCACCTGGGATGGGCCGGATTATAAGAAACTCTTT	CATWDGPDYKKLF	TRGV4	.	TRGJ1	19	-1	-1	22
36	3.4598418083439853E-4	TGTGCCACCTGGGACAGGCCTTATTATAAGAAACTCTTT	CATWDRPYYKKLF	TRGV5	.	TRGJ1	20	-1	-1	20
36	3.4598418083439853E-4	TGTGCTGCGTGGGATAATTATTATAAGAAACTCTTT	CAAWDNYYKKLF	TRGV10	.	TRGJ1	14	-1	-1	15
36	3.4598418083439853E-4	TGTGCTGCGGGGGCAACCACGTATAGGATATTT	CAAGATTYRIF	TRGV10	.	TRGJP1	12	-1	-1	26
36	3.4598418083439853E-4	TGTGCCACCTGGGACGGAATTCTCGGTCTCTTT	CATWDGILGLF	TRGV2	.	TRGJ1	16	-1	-1	27
36	3.4598418083439853E-4	TGTGCCACCTGGGATGAGAAACTCTTT	CATWDEKLF	TRGV4	.	TRGJ1	15	-1	-1	13
35	3.363735091445541E-4	TGTGCCACCTGGGACAGGCTTTATTATAAGAAACTCTTT	CATWDRLYYKKLF	TRGV3	.	TRGJ2	18	-1	-1	20
35	3.363735091445541E-4	TGTGCCACCTGGGATGCTTATTATAAGAAACTCTTT	CATWDAYYKKLF	TRGV4	.	TRGJ1	15	-1	-1	17
35	3.363735091445541E-4	TGTGCTGCGTCGTTATATAAGAAACTCTTT	CAASLYKKLF	TRGV10	.	TRGJ1	9	-1	-1	12
35	3.363735091445541E-4	TGTGCCACCTGGGAGGTCGGGAAACTCTTT	CATWEVGKLF	TRGV2	.	TRGJ1	13	-1	-1	20
35	3.363735091445541E-4	TGTGCCACCTATTATTATAAGAAACTCTTT	CATYYYKKLF	TRGV8	.	TRGJ1	9	-1	-1	10
35	3.363735091445541E-4	TGTGCCACCTGGAAGAAACTCTTT	CATWKKLF	TRGV4	.	TRGJ1	11	-1	-1	12
34	3.267628374547097E-4	TGTGCTGCGTGTTCCCTGAAATCGAATTATTATAAGAAACTCTTT	CAACSLKSNYYKKLF	TRGV10	.	TRGJ1	10	-1	-1	18
34	3.267628374547097E-4	TGTGCTGCGTGGGACGACCCTGTTTATTATAAGAAACTCTTT	CAAWDDPVYYKKLF	TRGV10	.	TRGJ1	13	-1	-1	23
34	3.267628374547097E-4	TGTGCCACCTGGGATTCGAATTATTATAAGAAACTCTTT	CATWDSNYYKKLF	TRGV4	.	TRGJ1	14	-1	-1	13
34	3.267628374547097E-4	TGTGCCACCTGGGATGGGAATTATTATAAGAAACTCTTT	CATWDGNYYKKLF	TRGV4	.	TRGJ1	17	-1	-1	17
34	3.267628374547097E-4	TGTGCTGCGTGGGGAAATTATTATAAGAAACTCTTT	CAAWGNYYKKLF	TRGV10	.	TRGJ1	12	-1	-1	15
34	3.267628374547097E-4	TGTGCCTTGTGGGGAAATTATTATAAGAAACTCTTT	CALWGNYYKKLF	TRGV9	.	TRGJ1	12	-1	-1	15
34	3.267628374547097E-4	TGTGCCACCTGGGATGGAGGGTATAAGAAACTCTTT	CATWDGGYKKLF	TRGV4	.	TRGJ1	16	-1	-1	21
34	3.267628374547097E-4	TGTGCCACCTTCAGCGGCTGGAAACTCTTT	CATFSGWKLF	TRGV4	.	TRGJ1	9	-1	-1	20
34	3.267628374547097E-4	TGTGCCACCTGGAATAAGAAACTCTTT	CATWNKKLF	TRGV4	.	TRGJ1	14	-1	-1	13
34	3.267628374547097E-4	CCTCGAGGACTCTTT	PRGLF	TRGV4	.	TRGJ1	-1	-1	-1	8
34	3.267628374547097E-4	TATACCACTGGTTGGTTCAAGATATTT	YTTGWFKIF	TRGV10	.	TRGJP1	0	-1	-1	0
34	3.267628374547097E-4	TGTGCCACCCGGCTCTTT	CATRLF	TRGV5	.	TRGJ1	11	-1	-1	12
33	3.171521657648653E-4	TGTGCCACCTGCGCTCCCCTGGGTGATTGGATCAAGACGTTT	CATCAPLGDWIKTF	TRGV2	.	TRGJP2	10	-1	-1	22
33	3.171521657648653E-4	TGTGCCACCTGGGATTATAGTAGTGATTGGATCAAGACGTTT	CATWDYSSDWIKTF	TRGV8	.	TRGJP2	14	-1	-1	15
33	3.171521657648653E-4	TGTGCTGCGTGGGGGGGCTTTGGTTGTAAGAAACTCTTT	CAAWGGFGCKKLF	TRGV10	.	TRGJ1	12	-1	-1	23
33	3.171521657648653E-4	TGTGCCACCTGGGATGCGAATTATTATAAGAAACTCTTT	CATWDANYYKKLF	TRGV4	.	TRGJ1	15	-1	-1	13
33	3.171521657648653E-4	TGTGCCACCTGGGATGGGCTGGATAAGAAACTCTTT	CATWDGLDKKLF	TRGV4	.	TRGJ1	18	-1	-1	22
33	3.171521657648653E-4	TGTGCCACCCGGGCGGGGTATAAGAAACTCTTT	CATRAGYKKLF	TRGV4	.	TRGJ2	12	-1	-1	18
33	3.171521657648653E-4	TGTGCCACCTGGGACAGGCCACTCTTT	CATWDRPLF	TRGV3	.	TRGJ1	19	-1	-1	20
32	3.075414940750209E-4	TGTGCTGCGTGGGATGCTTGGGGGCCGGCCACTGGTTGGTTCAAGATATTT	CAAWDAWGPATGWFKIF	TRGV10	.	TRGJP1	14	-1	-1	28
32	3.075414940750209E-4	TGTGCTGCGTGGGATCTGTTTCGTTATTATAAGAAACTCTTT	CAAWDLFRYYKKLF	TRGV10	.	TRGJ1	14	-1	-1	23
32	3.075414940750209E-4	TGTGCTGCGTGGGATGATGCCACTGGTTGGTTCAAGATATTT	CAAWDDATGWFKIF	TRGV10	.	TRGJP1	14	-1	-1	8
32	3.075414940750209E-4	TGTGCTGCGTGGGATTATGATTATTATAAGAAACTCTTT	CAAWDYDYYKKLF	TRGV10	.	TRGJ1	16	-1	-1	19
32	3.075414940750209E-4	TGTGCCACCTGGGACAGGACACCTAAGAAACTCTTT	CATWDRTPKKLF	TRGV5	.	TRGJ1	17	-1	-1	23
32	3.075414940750209E-4	TGTGCCACCTGGGACAGGAAGAAACTCTTT	CATWDRKKLF	TRGV2	.	TRGJ1	17	-1	-1	18
32	3.075414940750209E-4	TGTGCCACCTGGTGCTATAAGAAACTCTTT	CATWCYKKLF	TRGV5	.	TRGJ1	11	-1	-1	15
32	3.075414940750209E-4	TGTGCCACCTGGGACGGGCACGAGAAACTCTTT	CATWDGHEKLF	TRGV2	.	TRGJ1	21	-1	-1	22
32	3.075414940750209E-4	TGTGCCACCCCTTATAAGAAACTCTTT	CATPYKKLF	TRGV4	.	TRGJ1	8	-1	-1	11
31	2.979308223851765E-4	TGTGCCTTGTGGGAGGTGTTAGAGTTGGGCAAAAAAATCAAGGTATTT	CALWEVLELGKKIKVF	TRGV9	.	TRGJP	17	-1	-1	20
31	2.979308223851765E-4	TGTGCTGCGTGGGATTACCGCCTGCGGGAGTGGTTCAAGATATTT	CAAWDYRLREWFKIF	TRGV10	.	TRGJP1	17	-1	-1	30
31	2.979308223851765E-4	TGTGCTGCGTGGGATGAAACTGGTTGGTTCAAGATATTT	CAAWDETGWFKIF	TRGV10	.	TRGJP1	14	-1	-1	18
31	2.979308223851765E-4	TGTGCCACCTGGGACGGGCCGGGGTATAAGAAACTCTTT	CATWDGPGYKKLF	TRGV2	.	TRGJ1	19	-1	-1	24
31	2.979308223851765E-4	TGTGCTGCGTGGGATTTTAATTATAAGAAACTCTTT	CAAWDFNYKKLF	TRGV10	.	TRGJ1	15	-1	-1	19
31	2.979308223851765E-4	TGTGCCACCTGGGATAGTTATTATAAGAAACTCTTT	CATWDSYYKKLF	TRGV8	.	TRGJ1	16	-1	-1	17
31	2.979308223851765E-4	TGTGCCACCTGGGACGGTTATTATAAGAAACTCTTT	CATWDGYYKKLF	TRGV3	.	TRGJ1	14	-1	-1	17
31	2.979308223851765E-4	TGTGCCACCTGGGACGGGCTCGGGTCAGGACTCTTT	CATWDGLGSGLF	TRGV2	.	TRGJ1	21	-1	-1	29
31	2.979308223851765E-4	TGTGCCACCTGGGACGGGCCGGGAATGAAACTCTTT	CATWDGPGMKLF	TRGV2	.	TRGJ1	19	-1	-1	26
31	2.979308223851765E-4	TGTGCTGCGTGGAAGGATTGGTTCAAGATATTT	CAAWKDWFKIF	TRGV10	.	TRGJP1	11	-1	-1	17
31	2.979308223851765E-4	TGTGCCACCTGGGACTGTTATAAGAAACTCTTT	CATWDCYKKLF	TRGV4	.	TRGJ1	13	-1	-1	17
31	2.979308223851765E-4	TGTGCCACCTGGGATCGAAAGAAACTCTTT	CATWDRKKLF	TRGV8	.	TRGJ1	14	-1	-1	18
31	2.979308223851765E-4	TGTGCCACCTCCGCCCCACTCTTT	CATSAPLF	TRGV4	.	TRGJ1	9	-1	-1	17
31	2.979308223851765E-4	TGTGCCACCTGGGATGGGCGACTCTTT	CATWDGRLF	TRGV4	.	TRGJ1	18	-1	-1	20
30	2.883201506953321E-4	TGTGCTGCGTGGGCTTTCCGGGATTATTATAAGAAACTCTTT	CAAWAFRDYYKKLF	TRGV10	.	TRGJ1	15	-1	-1	22
30	2.883201506953321E-4	TGTGCCACCTGGGACGCTCCCACTAAAGAGAAGAAACTCTTT	CATWDAPTKEKKLF	TRGV2	.	TRGJ1	15	-1	-1	30
30	2.883201506953321E-4	TGTGCCACCTGGGACAGGCGGCGTTATTATAAGAAACTCTTT	CATWDRRRYYKKLF	TRGV3	.	TRGJ1	18	-1	-1	23
30	2.883201506953321E-4	TGTGCTGCGTGGGGTCAGGGTTATTATAAGAAACTCTTT	CAAWGQGYYKKLF	TRGV10	.	TRGJ1	12	-1	-1	20
30	2.883201506953321E-4	TGTGCCACCTGGGATGGAAATTATTATAAGAAACTCTTT	CATWDGNYYKKLF	TRGV4	.	TRGJ1	16	-1	-1	18
30	2.883201506953321E-4	TGTGCCACCTGGGACGGGCGTGATTGGATCAAGACGTTT	CATWDGRDWIKTF	TRGV2	.	TRGJP2	18	-1	-1	19
30	2.883201506953321E-4	TGTGCCACCTGGGACGGAAATTATTATAAGAAACTCTTT	CATWDGNYYKKLF	TRGV2	.	TRGJ1	16	-1	-1	18
30	2.883201506953321E-4	TGTGCCACCTGGGACTTTAAGAAACTCTTT	CATWDFKKLF	TRGV2	.	TRGJ1	14	-1	-1	17
30	2.883201506953321E-4	TGTGCAAGTGGTGATTGGATCAAGACGTTT	CASGDWIKTF	TRGV2	.	TRGJP2	4	-1	-1	6
30	2.883201506953321E-4	TGTGCCACCTGGGACAGTACGAATGGCCGGCTCTTT	CATWDSTNGRLF	TRGV2	.	TRGJ1	14	-1	-1	30
29	2.787094790054877E-4	TGTGCTGCGTGGGATCCGAATACCACTGGTTGGTTCAAGATATTT	CAAWDPNTTGWFKIF	TRGV10	.	TRGJP1	25	-1	-1	19
29	2.787094790054877E-4	TGTGCTGCGTGGATGGATGTCATTCCAGGTTATAAGAAACTCTTT	CAAWMDVIPGYKKLF	TRGV10	.	TRGJ2	11	-1	-1	29
29	2.787094790054877E-4	TGTGCTGCGTGTCGATATACCACTGGTTGGTTCAAGATATTT	CAACRYTTGWFKIF	TRGV10	.	TRGJP1	10	-1	-1	14
29	2.787094790054877E-4	TGTGCCACCTGGGACGGCCCGAATTATTATAAGAAACTCTTT	CATWDGPNYYKKLF	TRGV2	.	TRGJ1	20	-1	-1	19
29	2.787094790054877E-4	TGTGCCACCTGGGACGGAGATAGTGATTGGATCAAGACGTTT	CATWDGDSDWIKTF	TRGV2	.	TRGJP2	16	-1	-1	20
29	2.787094790054877E-4	TGTGCTGCGTGGCTCCTGAATTATTATAAGAAACTCTTT	CAAWLLNYYKKLF	TRGV10	.	TRGJ1	11	-1	-1	17
29	2.787094790054877E-4	TGTGCTGCGTGGGAGACCACTGGTTGGTTCAAGATATTT	CAAWETTGWFKIF	TRGV10	.	TRGJP1	13	-1	-1	15
29	2.787094790054877E-4	TGTGCCACCTGGGACGGGGTTTATTATAAGAAACTCTTT	CATWDGVYYKKLF	TRGV2	.	TRGJ1	17	-1	-1	20
29	2.787094790054877E-4	TGTGCCACCTGGGATTTTCTTTATAAGAAACTCTTT	CATWDFLYKKLF	TRGV8	.	TRGJ1	14	-1	-1	20
29	2.787094790054877E-4	TGTGCCACCTGGGACGGGCTCGAGAAACTCTTT	CATWDGLEKLF	TRGV2	.	TRGJ1	21	-1	-1	22
29	2.787094790054877E-4	TGTGCCACCTGGGACAGGCCGGAGGGGCTCTTT	CATWDRPEGLF	TRGV3	.	TRGJ1	19	-1	-1	27
29	2.787094790054877E-4	TGTGCCACCTGGGACGGGCAGGTTCTCTTT	CATWDGQVLF	TRGV2	.	TRGJ1	18	-1	-1	24
29	2.787094790054877E-4	TGTGCCACCTGGGACAGGCGTCATGAACTCTTT	CATWDRRHELF	TRGV3	.	TRGJ1	18	-1	-1	25
29	2.787094790054877E-4	TGTGCCACCTGGGAGGAGGTGAAACTCTTT	CATWEEVKLF	TRGV4	.	TRGJ1	13	-1	-1	20
29	2.787094790054877E-4	TGTGCCACCTGGGACATGAGGAAACTCTTT	CATWDMRKLF	TRGV7	.	TRGJ1	15	-1	-1	20
28	2.6909880731564327E-4	TGTGCTGCGTGGGCCTCTTCCGGAACCACTGGTTGGTTCAAGATATTT	CAAWASSGTTGWFKIF	TRGV10	.	TRGJP1	12	-1	-1	24
28	2.6909880731564327E-4	TGTGCCACCTGGGAGACCATTAGTAGTGATTGGATCAAGACGTTT	CATWETISSDWIKTF	TRGV2	.	TRGJP2	13	-1	-1	20
28	2.6909880731564327E-4	TGTGCTGCGTGGGATCCCCTTACTGGTTGGTTCAAGATATTT	CAAWDPLTGWFKIF	TRGV10	.	TRGJP1	14	-1	-1	21
28	2.6909880731564327E-4	TGTGCCTTGTGGGAGGTGGGGGATTATTATAAGAAACTCTTT	CALWEVGDYYKKLF	TRGV9	.	TRGJ1	17	-1	-1	22
28	2.6909880731564327E-4	TGTGCCACCTGGGACAGGCCGAGTGATTGGATCAAGACGTTT	CATWDRPSDWIKTF	TRGV3	.	TRGJP2	19	-1	-1	21
28	2.6909880731564327E-4	TGTGCTGCGTGCGGGCTGGAGGTTTGGTTCAAGATATTT	CAACGLEVWFKIF	TRGV10	.	TRGJP1	10	-1	-1	23
28	2.6909880731564327E-4	TGTGCCACCTGGGACGGCGCTTATTATAAGAAACTCTTT	CATWDGAYYKKLF	TRGV2	.	TRGJ1	16	-1	-1	20
28	2.6909880731564327E-4	TGTGCCACCTGGGACGGGCCCCATTATAAGAAACTCTTT	CATWDGPHYKKLF	TRGV2	.	TRGJ1	20	-1	-1	22
28	2.6909880731564327E-4	TGTGCCACCTGGGACGGACAGGATTGGATCAAGACGTTT	CATWDGQDWIKTF	TRGV2	.	TRGJP2	16	-1	-1	21
28	2.6909880731564327E-4	TGTGCCACCTGGGAGTTCGGTGATTGGATCAAGACGTTT	CATWEFGDWIKTF	TRGV2	.	TRGJP2	13	-1	-1	19
28	2.6909880731564327E-4	TGTGCCACCTGGGGTCGGGATTATAAGAAACTCTTT	CATWGRDYKKLF	TRGV2	.	TRGJ1	12	-1	-1	19
28	2.6909880731564327E-4	TGTGCCACCTGGGGCGCCCACGAAACAAAACTCTTT	CATWGAHETKLF	TRGV2	.	TRGJ1	15	-1	-1	27
28	2.6909880731564327E-4	TGTGCCACCTGGGACCATTATTATAAGAAACTCTTT	CATWDHYYKKLF	TRGV4	.	TRGJ1	13	-1	-1	16
28	2.6909880731564327E-4	TGTGCCACCTGGAACCGCCGGAGGAAACTCTTT	CATWNRRRKLF	TRGV8	.	TRGJ1	11	-1	-1	23
28	2.6909880731564327E-4	TGTGCCACCTGGTCCTATAAGAAACTCTTT	CATWSYKKLF	TRGV4	.	TRGJ1	11	-1	-1	15
28	2.6909880731564327E-4	TGTGCCACCTGGCGTTCGGGGCTCTTT	CATWRSGLF	TRGV2	.	TRGJ1	11	-1	-1	21
28	2.6909880731564327E-4	TGCGTAGAGGGGAAACTCTTT	CVEGKLF	TRGV2	.	TRGJ1	1	-1	-1	11
28	2.6909880731564327E-4	TGTGCTGCGGAGGGGGATGGTTGGTTCAAGATATTT	CAAEGDGWFKIF	TRGV10	.	TRGJP1	8	-1	-1	17
28	2.6909880731564327E-4	TGTGCCACCTGCTCGACCTTTTATAAGAAACTCTTT	CATCSTFYKKLF	TRGV5	.	TRGJ1	10	-1	-1	20
28	2.6909880731564327E-4	TGTGCCACCTGGGAGAGTGATTGGATCAAGACGTTT	CATWESDWIKTF	TRGV2	.	TRGJP2	13	-1	-1	15
28	2.6909880731564327E-4	TGTGCCACCTGGGCGGGGAAGGCGCTCTTT	CATWAGKALF	TRGV4	.	TRGJ1	12	-1	-1	24
28	2.6909880731564327E-4	TGTGCCACCGATTATAAGAAACTCTTT	CATDYKKLF	TRGV4	.	TRGJ1	8	-1	-1	10
28	2.6909880731564327E-4	TGTGCCACCTGGGATAAACTCTTT	CATWDKLF	TRGV8	.	TRGJ1	15	-1	-1	15
28	2.6909880731564327E-4	TGTGCCACCTGGCAAATGTGTTATAAGAAACTCTTT	CATWQMCYKKLF	TRGV4	.	TRGJ1	11	-1	-1	20
28	2.6909880731564327E-4	TGTGCCACCTGGGATGGGGGCCTAGAGAAACTCTTT	CATWDGGLEKLF	TRGV4	.	TRGJ1	17	-1	-1	25
28	2.6909880731564327E-4	TGTGCCACCTGGGACAGGCCCGCTAAGAAACTCTTT	CATWDRPAKKLF	TRGV5	.	TRGJ1	19	-1	-1	23
28	2.6909880731564327E-4	TGTGCCACCTACCGTAGTGATTGGATCAAGACGTTT	CATYRSDWIKTF	TRGV2	.	TRGJP2	9	-1	-1	13
28	2.6909880731564327E-4	TGTGCTGCGTGGGTCCATTTACGTTATTATAAGAAACTCTTT	CAAWVHLRYYKKLF	TRGV10	.	TRGJ1	12	-1	-1	23
27	2.594881356257989E-4	TGTGCCACCTGGGACGGGCCAGGGGGTAGTGATTGGATCAAGACGTTT	CATWDGPGGSDWIKTF	TRGV2	.	TRGJP2	19	-1	-1	25
27	2.594881356257989E-4	TGTGCTGCGTGGGATTATGGCTCGAATTATTATAAGAAACTCTTT	CAAWDYGSNYYKKLF	TRGV10	.	TRGJ1	16	-1	-1	21
27	2.594881356257989E-4	TGTGCTGCGTGGGATCAAGAGCCCCATTATTATAAGAAACTCTTT	CAAWDQEPHYYKKLF	TRGV10	.	TRGJ1	14	-1	-1	25
27	2.594881356257989E-4	TGTGCTGCGTGGGACCCCCTCTTTTATTATAAGAAACTCTTT	CAAWDPLFYYKKLF	TRGV10	.	TRGJ1	13	-1	-1	23
27	2.594881356257989E-4	TGTGCTGCGTGGGATTTTCGGAGCTGGTTCAAGATATTT	CAAWDFRSWFKIF	TRGV10	.	TRGJP1	15	-1	-1	24
27	2.594881356257989E-4	TGTGCTGCGTGGGATTGGAGGGGTTGGTTCAAGATATTT	CAAWDWRGWFKIF	TRGV10	.	TRGJP1	15	-1	-1	21
27	2.594881356257989E-4	TGTGCCACCTGGGACGGGCCGGGTTATAAGAAACTCTTT	CATWDGPGYKKLF	TRGV2	.	TRGJ1	19	-1	-1	23
27	2.594881356257989E-4	TGTGCCACCTGGGACGGGCGGAGGGGGAAGAAACTCTTT	CATWDGRRGKKLF	TRGV2	.	TRGJ1	18	-1	-1	27
27	2.594881356257989E-4	TGTGCCACCTGGGACGGGGATTATTATAAGAAACTCTTT	CATWDGDYYKKLF	TRGV5	.	TRGJ1	17	-1	-1	19
27	2.594881356257989E-4	TGTGCCACCTGGGACACTTCTTATTATAAGAAACTCTTT	CATWDTSYYKKLF	TRGV3	.	TRGJ1	15	-1	-1	20
27	2.594881356257989E-4	TGTGCCACCTGGGACAGGCACTATTATAAGAAACTCTTT	CATWDRHYYKKLF	TRGV3	.	TRGJ1	18	-1	-1	21
27	2.594881356257989E-4	TGTGCCACCTGGAAAAAGAAACTCTTT	CATWKKKLF	TRGV5	.	TRGJ1	11	-1	-1	15
27	2.594881356257989E-4	TGTGCCACCCATAAGAAACTCTTT	CATHKKLF	TRGV4	.	TRGJ1	8	-1	-1	10
27	2.594881356257989E-4	TGTGCCACCTGGGATACGCCCAAGAAACTCTTT	CATWDTPKKLF	TRGV8	.	TRGJ1	19	-1	-1	21
27	2.594881356257989E-4	TGTGCCACCGCTAGGAGGGAGAAACTCTTT	CATARREKLF	TRGV2	.	TRGJ1	8	-1	-1	19
27	2.594881356257989E-4	TGTGCCAGCCCTCTTAAGAAACTCTTT	CASPLKKLF	TRGV4	.	TRGJ1	6	-1	-1	14
27	2.594881356257989E-4	TGTGCTGCCCGGCCCCTATATTATTATAAGAAACTCTTT	CAARPLYYYKKLF	TRGV10	.	TRGJ1	7	-1	-1	19
27	2.594881356257989E-4	TGTGCCACCTGGGACGGGCAGGGGAAACTCTTT	CATWDGQGKLF	TRGV2	.	TRGJ1	18	-1	-1	23
27	2.594881356257989E-4	TGTGCCACCTGGCTCCGCGCGGGACTCTTT	CATWLRAGLF	TRGV3	.	TRGJ1	11	-1	-1	23
27	2.594881356257989E-4	TGTGCCACCTGGGACGGCCATGATTGGATCAAGACGTTT	CATWDGHDWIKTF	TRGV2	.	TRGJP2	16	-1	-1	20
27	2.594881356257989E-4	TGTGCTGCGTGGCCCTTCGAATATAAGAAACTCTTT	CAAWPFEYKKLF	TRGV10	.	TRGJ1	11	-1	-1	21
26	2.498774639359545E-4	TGTGCTGCGTGGGACCCGGCCCCCACATACAAACATAGTCAAAATTATTATAAGAAACTCTTT	CAAWDPAPTYKHSQNYYKKLF	TRGV10	.	TRGJ1	13	-1	-1	42
26	2.498774639359545E-4	TGTGCCACCTGGGACGGGCCGCGGGATAGTAGTGATTGGATCAAGACGTTT	CATWDGPRDSSDWIKTF	TRGV2	.	TRGJP2	19	-1	-1	25
26	2.498774639359545E-4	TGTGCCACCTGGGACGGGCAGCCAGAGTTGGGCAAAAAAATCAAGGTATTT	CATWDGQPELGKKIKVF	TRGV2	.	TRGJP	18	-1	-1	20
26	2.498774639359545E-4	TGTGCCACCTGGGATGGGGTGGGACCTAATTATTATAAGAAACTCTTT	CATWDGVGPNYYKKLF	TRGV4	.	TRGJ1	17	-1	-1	27
26	2.498774639359545E-4	TGTGCCACCTGGGACGGGCCTAATAGTAGTGATTGGATCAAGACGTTT	CATWDGPNSSDWIKTF	TRGV2	.	TRGJP2	19	-1	-1	19
26	2.498774639359545E-4	TGTGCTGCGTGGGACCCCCCTAATTATTATAAGAAACTCTTT	CAAWDPPNYYKKLF	TRGV10	.	TRGJ1	13	-1	-1	21
26	2.498774639359545E-4	TGTGCCACCTGGGATAGGCTAAGGCGGAAAGAGAAACTCTTT	CATWDRLRRKEKLF	TRGV8	.	TRGJ1	18	-1	-1	31
26	2.498774639359545E-4	TGTGCCACCTGGGACGGGCTACCGCATTGGATCAAGACGTTT	CATWDGLPHWIKTF	TRGV2	.	TRGJP2	18	-1	-1	25
26	2.498774639359545E-4	TGTGCTGCGTGGGCCGGCCCTTATTATAAGAAACTCTTT	CAAWAGPYYKKLF	TRGV10	.	TRGJ1	12	-1	-1	20
26	2.498774639359545E-4	TGTGCTGCGTGGGACTCGAATTATTATAAGAAACTCTTT	CAAWDSNYYKKLF	TRGV10	.	TRGJ1	13	-1	-1	15
26	2.498774639359545E-4	TGTGCCACCTGGGATCCTCATTATTATAAGAAACTCTTT	CATWDPHYYKKLF	TRGV4	.	TRGJ1	14	-1	-1	19
26	2.498774639359545E-4	TGTGCCACCTGGGACGGGCTTGGTTGGTTCAAGATATTT	CATWDGLGWFKIF	TRGV2	.	TRGJP1	18	-1	-1	20
26	2.498774639359545E-4	TGTGCCACCTGGGACCCTTATTATAAGAAACTCTTT	CATWDPYYKKLF	TRGV3	.	TRGJ1	14	-1	-1	17
26	2.498774639359545E-4	TGTGCCACCTGGGACGGGCTAATCGGGAAACTCTTT	CATWDGLIGKLF	TRGV2	.	TRGJ1	18	-1	-1	26
26	2.498774639359545E-4	TGTGCCACCTGGGCTAAGAAACTCTTT	CATWAKKLF	TRGV5	.	TRGJ1	12	-1	-1	14
26	2.498774639359545E-4	TGTGCCACCTGGGATAGTAGTGATTGGATCAAGACGTTT	CATWDSSDWIKTF	TRGV8	.	TRGJP2	16	-1	-1	13
26	2.498774639359545E-4	TGTGCCACCTTAAGAAGTGATTGGATCAAGACGTTT	CATLRSDWIKTF	TRGV2	.	TRGJP2	9	-1	-1	12
26	2.498774639359545E-4	TGTGCCACCTGGGAATGGGATTATAAGAAACTCTTT	CATWEWDYKKLF	TRGV2	.	TRGJ1	13	-1	-1	19
26	2.498774639359545E-4	TGTGCCACCTGGGATGGGCCCAAGAAACTCTTT	CATWDGPKKLF	TRGV4	.	TRGJ1	21	-1	-1	21
26	2.498774639359545E-4	TGTGCCACCTGGGACGGGCCGGGGAAACTCTTT	CATWDGPGKLF	TRGV2	.	TRGJ1	19	-1	-1	23
26	2.498774639359545E-4	TGTGCCACCTGGCATTATAAGAAACTCTTT	CATWHYKKLF	TRGV5P	.	TRGJ1	11	-1	-1	13
26	2.498774639359545E-4	TGTGCCACCTGGTATAAGAAACTCTTT	CATWYKKLF	TRGV5	.	TRGJ1	11	-1	-1	12
26	2.498774639359545E-4	TGTGCCACCTGGAAACTCTTT	CATWKLF	TRGV2	.	TRGJ1	11	-1	-1	11
26	2.498774639359545E-4	TGTGCCACCTGGGACTGTGTTTGGATCAAGACGTTT	CATWDCVWIKTF	TRGV2	.	TRGJP2	14	-1	-1	16
26	2.498774639359545E-4	TGTGCCACCTGGGACGGGCCAATGAGTGATTGGATCAAGACGTTT	CATWDGPMSDWIKTF	TRGV2	.	TRGJP2	19	-1	-1	24
25	2.4026679224611007E-4	TGTGCTGCGTGGGATGGGGGGTGCCGTACGAATTATTATAAGAAACTCTTT	CAAWDGGCRTNYYKKLF	TRGV10	.	TRGJ1	14	-1	-1	28
25	2.4026679224611007E-4	TGTGCTGCGTGGGATTATATAGGGGGGCATTATTATAAGAAACTCTTT	CAAWDYIGGHYYKKLF	TRGV10	.	TRGJ1	16	-1	-1	28
25	2.4026679224611007E-4	TGTGCCACCTGGGACGGCTCGCGGGGGCGAAGGTGGATCAAGACGTTT	CATWDGSRGRRWIKTF	TRGV2	.	TRGJP2	16	-1	-1	33
25	2.4026679224611007E-4	TGTGCCACCTGGGACGGGCAATTCCTTGTGGGGTTATGGAAACTCTTT	CATWDGQFLVGLWKLF	TRGV2	.	TRGJ1	18	-1	-1	38
25	2.4026679224611007E-4	TGTGCCACCTGGGACGAGACGCTTAGTAGTGATTGGATCAAGACGTTT	CATWDETLSSDWIKTF	TRGV2	.	TRGJP2	15	-1	-1	23
25	2.4026679224611007E-4	TGTGCCACCTGGGACGGTCATAGTAGTGATTGGATCAAGACGTTT	CATWDGHSSDWIKTF	TRGV2	.	TRGJP2	16	-1	-1	19
25	2.4026679224611007E-4	TGTGCCACCCTAAGTAGTGATTGGATCAAGACGTTT	CATLSSDWIKTF	TRGV2	.	TRGJP2	8	-1	-1	12
25	2.4026679224611007E-4	TGTGCCACCTGGGGCCCCGGGTACAAACTCTTT	CATWGPGYKLF	TRGV3	.	TRGJ1	12	-1	-1	24
25	2.4026679224611007E-4	TGTGCCACCTGGGAGGGGCATAAGAAACTCTTT	CATWEGHKKLF	TRGV4	.	TRGJ2	18	-1	-1	19
25	2.4026679224611007E-4	TGTGCCACCTGGGAATATTATAAGAAACTCTTT	CATWEYYKKLF	TRGV4	.	TRGJ1	13	-1	-1	12
25	2.4026679224611007E-4	TGTGCCACCTGGGACTCGAATTATTATAAGAAACTCTTT	CATWDSNYYKKLF	TRGV8	.	TRGJ1	13	-1	-1	15
25	2.4026679224611007E-4	TGTGCCACCTGGGACGGGCTGGGGTATAAGAAACTCTTT	CATWDGLGYKKLF	TRGV2	.	TRGJ1	18	-1	-1	24
25	2.4026679224611007E-4	TGTGCCACCTGGGACCCCTATTATAAGAAACTCTTT	CATWDPYYKKLF	TRGV4	.	TRGJ1	13	-1	-1	18
25	2.4026679224611007E-4	TGTGCCACCTGGGACAGGCGCTATAAGAAACTCTTT	CATWDRRYKKLF	TRGV5	.	TRGJ1	18	-1	-1	21
25	2.4026679224611007E-4	TGTGCCACCTGGGAGGTTTATTATAAGAAACTCTTT	CATWEVYYKKLF	TRGV3	.	TRGJ1	13	-1	-1	17
25	2.4026679224611007E-4	TGTGCCACCTGGGATCCCGTTACGGAACTCTTT	CATWDPVTELF	TRGV4	.	TRGJ1	14	-1	-1	25
25	2.4026679224611007E-4	TGTGCCACCTGGGATGGTAAGAAACTCTTT	CATWDGKKLF	TRGV4	.	TRGJ1	16	-1	-1	17
25	2.4026679224611007E-4	TGTGCCACCTGGGACGTTAAGCTACTCTTT	CATWDVKLLF	TRGV2	.	TRGJ1	15	-1	-1	17
25	2.4026679224611007E-4	TGTGATGGGAAACTCTTT	CDGKLF	TRGV3	.	TRGJ1	3	-1	-1	8
25	2.4026679224611007E-4	TGTGCTGCGTGGGATACTAAGAATTATTATAAGAAACTCTTT	CAAWDTKNYYKKLF	TRGV10	.	TRGJ1	19	-1	-1	20
25	2.4026679224611007E-4	TGTGCCACCTGGGACCCGACATTTGATTGGATCAAGACGTTT	CATWDPTFDWIKTF	TRGV2	.	TRGJP2	14	-1	-1	23
25	2.4026679224611007E-4	TGTGCTGCGTGGGATTATAGCGGATGGTTCAAGATATTT	CAAWDYSGWFKIF	TRGV10	.	TRGJP1	16	-1	-1	21
25	2.4026679224611007E-4	TGTGCCACCTGGGACGGGCCCTATTATAAGAAACTCTTT	CATWDGPYYKKLF	TRGV2	.	TRGJ1	20	-1	-1	21
25	2.4026679224611007E-4	TGTGCCACCTGGGACAGGCGATATAAGAAACTCTTT	CATWDRRYKKLF	TRGV3	.	TRGJ1	18	-1	-1	21
25	2.4026679224611007E-4	TGTGCCACCTGGGACAGGGGGTATTATAAGAAACTCTTT	CATWDRGYYKKLF	TRGV3	.	TRGJ1	17	-1	-1	21
25	2.4026679224611007E-4	TGTGCCACCTGGGACGGGCGATGTGATTGGATCAAGACGTTT	CATWDGRCDWIKTF	TRGV2	.	TRGJP2	18	-1	-1	22
24	2.306561205562657E-4	TGTGCCACCTGGGACGCCCTCCCGACGAGTGATTGGATCAAGACGTTT	CATWDALPTSDWIKTF	TRGV2	.	TRGJP2	15	-1	-1	27
24	2.306561205562657E-4	TGTGCCACCTGGGACGGTGCTCCTAGTGATTGGATCAAGACGTTT	CATWDGAPSDWIKTF	TRGV2	.	TRGJP2	16	-1	-1	23
24	2.306561205562657E-4	TGTGCCACCTGGGACGGGCCTGCGTATTATTATAAGAAACTCTTT	CATWDGPAYYYKKLF	TRGV2	.	TRGJ1	19	-1	-1	22
24	2.306561205562657E-4	TGTGCCACCTGGGACGGGCCGGGGAGTGATTGGATCAAGACGTTT	CATWDGPGSDWIKTF	TRGV2	.	TRGJP2	19	-1	-1	24
24	2.306561205562657E-4	TGTGCTGCGTGGGATTCTGATTGTGGTTGGTTCAAGATATTT	CAAWDSDCGWFKIF	TRGV10	.	TRGJP1	15	-1	-1	23
24	2.306561205562657E-4	TGTGCTGCGACATACTCCTTTTATTATTATAAGAAACTCTTT	CAATYSFYYYKKLF	TRGV10	.	TRGJ1	8	-1	-1	22
24	2.306561205562657E-4	TGTGCCACCTGGGACAGTCCACGAGGCGAGAAGAAACTCTTT	CATWDSPRGEKKLF	TRGV3	.	TRGJ1	19	-1	-1	30
24	2.306561205562657E-4	TGTGCCACCTGGGATGGGCCATCCCGACCACTCTTT	CATWDGPSRPLF	TRGV4	.	TRGJ1	24	-1	-1	29
24	2.306561205562657E-4	TGTGCCACCTGGGACGGACCCAAACTCTTT	CATWDGPKLF	TRGV3	.	TRGJ1	14	-1	-1	21
24	2.306561205562657E-4	TGTGCCACCCATTATTATAAGAAACTCTTT	CATHYYKKLF	TRGV8	.	TRGJ1	8	-1	-1	10
24	2.306561205562657E-4	TGTGCCACCTCAGGCGAGAAACTCTTT	CATSGEKLF	TRGV2	.	TRGJ1	9	-1	-1	16
24	2.306561205562657E-4	TGTGCCACCTGGGACGGATTTCTAGATTGGATCAAGACGTTT	CATWDGFLDWIKTF	TRGV2	.	TRGJP2	16	-1	-1	24
24	2.306561205562657E-4	TGTGCCACCTGGGCGAATTATTATAAGAAACTCTTT	CATWANYYKKLF	TRGV8	.	TRGJ1	12	-1	-1	13
24	2.306561205562657E-4	TGTGCCACCTGGGATGGGCCAGGGGCGGGTCTCTTT	CATWDGPGAGLF	TRGV4	.	TRGJ1	19	-1	-1	30
24	2.306561205562657E-4	TGTGCCACCTGGGATGGATATAAGAAACTCTTT	CATWDGYKKLF	TRGV4	.	TRGJ1	16	-1	-1	18
24	2.306561205562657E-4	TGTGCCACCTGGGATAATTATAAGAAACTCTTT	CATWDNYKKLF	TRGV8	.	TRGJ1	15	-1	-1	13
24	2.306561205562657E-4	TGTGCCACCTGGGACGAATATAAGAAACTCTTT	CATWDEYKKLF	TRGV2	.	TRGJ1	15	-1	-1	18
24	2.306561205562657E-4	TGTGCCACCTGGGACAGGCGGGGGAAACTCTTT	CATWDRRGKLF	TRGV5	.	TRGJ1	18	-1	-1	23
24	2.306561205562657E-4	TGTGCCACCTGGAACCATTGGATCAAGACGTTT	CATWNHWIKTF	TRGV2	.	TRGJP2	14	-1	-1	16
24	2.306561205562657E-4	TGTGAAGATTGTCGTCGGGGTAAGAAACTCTTT	CEDCRRGKKLF	TRGV4	.	TRGJ1	3	-1	-1	20
24	2.306561205562657E-4	TGTGCCACCTGGCACCAGAAACTCTTT	CATWHQKLF	TRGV4	.	TRGJ1	11	-1	-1	16
24	2.306561205562657E-4	TGGCCCCTAGGTTATAAGAAACTCTTT	WPLGYKKLF	TRGV2	.	TRGJ1	10	-1	-1	11
24	2.306561205562657E-4	TGTGGCGAGAAACTCTTT	CGEKLF	TRGV2	.	TRGJ1	3	-1	-1	7
24	2.306561205562657E-4	TGTGCCACCTGGGACAGGCAGCCGAATTATTATAAGAAACTCTTT	CATWDRQPNYYKKLF	TRGV5	.	TRGJ1	18	-1	-1	22
24	2.306561205562657E-4	TGTGCCACCTGGGACGGGCCTCGGGATTGGATCAAGACGTTT	CATWDGPRDWIKTF	TRGV2	.	TRGJP2	19	-1	-1	24
24	2.306561205562657E-4	TGTGCCACCTGGGACGGGCGACATTGGATCAAGACGTTT	CATWDGRHWIKTF	TRGV2	.	TRGJP2	18	-1	-1	22
24	2.306561205562657E-4	TGTGCCTTGTGGGAAAGGGGTTATAGGAAACTCTTT	CALWERGYRKLF	TRGV9	.	TRGJ1	13	-1	-1	20
24	2.306561205562657E-4	TGTGCCACCTGGGATGCACCCGAGAAACTCTTT	CATWDAPEKLF	TRGV4	.	TRGJ1	15	-1	-1	22
24	2.306561205562657E-4	TGTGCCACCTGGGACGCCCCAAAGAAACTCTTT	CATWDAPKKLF	TRGV3	.	TRGJ1	14	-1	-1	21
24	2.306561205562657E-4	TGTGCCACCTCTCTGGGCGGGAAACTCTTT	CATSLGGKLF	TRGV4	.	TRGJ1	9	-1	-1	20
24	2.306561205562657E-4	TGTGCCACCTGGGTAGGGGAGAAACTCTTT	CATWVGEKLF	TRGV3	.	TRGJ1	12	-1	-1	19
24	2.306561205562657E-4	TGTGCTGCGTGGGATTTTAGCTATTATTATAAGAAACTCTTT	CAAWDFSYYYKKLF	TRGV10	.	TRGJ1	15	-1	-1	22
24	2.306561205562657E-4	TGTGCCACCTGGGACGGGCGGAGTGATTGGATCAAGACGTTT	CATWDGRSDWIKTF	TRGV2	.	TRGJP2	18	-1	-1	21
24	2.306561205562657E-4	TGTGCCACCTGGGACAGGGTGAAACTCTTT	CATWDRVKLF	TRGV5	.	TRGJ1	17	-1	-1	20
23	2.2104544886642128E-4	TGTGCCTTGTGGGAGGCGGCCCAGCCCTTTTCTTATTATAAGAAACTCTTT	CALWEAAQPFSYYKKLF	TRGV9	.	TRGJ1	15	-1	-1	32
23	2.2104544886642128E-4	TGTGCCACCTGGGACGGGCGGGTCAATGGTAGTGATTGGATCAAGACGTTT	CATWDGRVNGSDWIKTF	TRGV2	.	TRGJP2	18	-1	-1	25
23	2.2104544886642128E-4	TGTGCTGCGTGGGTTTCCACGTATGCCACTGGTTGGTTCAAGATATTT	CAAWVSTYATGWFKIF	TRGV10	.	TRGJP1	28	-1	-1	21
23	2.2104544886642128E-4	TGTGCCACCTGGGACCGGGCCTATAGTAGTGATTGGATCAAGACGTTT	CATWDRAYSSDWIKTF	TRGV2	.	TRGJP2	20	-1	-1	21
23	2.2104544886642128E-4	TGTGCTGCGTGGGATTTTGATCAGATGGCGTATAAGAAACTCTTT	CAAWDFDQMAYKKLF	TRGV10	.	TRGJ1	15	-1	-1	30
23	2.2104544886642128E-4	TGTGCCACCTGGGACGGGCCGTGTAGTGATTGGATCAAGACGTTT	CATWDGPCSDWIKTF	TRGV2	.	TRGJP2	19	-1	-1	22
23	2.2104544886642128E-4	TGTGCCACCTGGGACAGGCCAAGAAGGGTTTGGATCAAGACGTTT	CATWDRPRRVWIKTF	TRGV3	.	TRGJP2	19	-1	-1	29
23	2.2104544886642128E-4	TGTGCCACCTGGGAAGGAGTAGGAAGTGATTGGATCAAGACGTTT	CATWEGVGSDWIKTF	TRGV2	.	TRGJP2	16	-1	-1	24
23	2.2104544886642128E-4	TGTGCCACCTGGGACAGGCGGGATTATTATAAGAAACTCTTT	CATWDRRDYYKKLF	TRGV3	.	TRGJ1	18	-1	-1	22
23	2.2104544886642128E-4	TGTGCCACCTGGGACAGGAATTATTATAAGAAACTCTTT	CATWDRNYYKKLF	TRGV3	.	TRGJ1	17	-1	-1	17
23	2.2104544886642128E-4	TGTGCCACCTGGGATAGGTGTAGCGGGAAACTCTTT	CATWDRCSGKLF	TRGV4	.	TRGJ1	17	-1	-1	26
23	2.2104544886642128E-4	TGTGCCACCTGGGCCCCTATCGCGCTGCTCTTT	CATWAPIALLF	TRGV2	.	TRGJ1	12	-1	-1	27
23	2.2104544886642128E-4	TGTGCCACCTGGGCCGGCCCCGCGAGGCTCTTT	CATWAGPARLF	TRGV2	.	TRGJ1	21	-1	-1	27
23	2.2104544886642128E-4	TGTGCCACCTGGGACGTTCCAAAGAAACTCTTT	CATWDVPKKLF	TRGV8	.	TRGJ1	13	-1	-1	21
23	2.2104544886642128E-4	TGTGCCACCTGGGACGGTTTTATCAAGACGTTT	CATWDGFIKTF	TRGV2	.	TRGJP2	16	-1	-1	21
23	2.2104544886642128E-4	TGTGCCACCTGGGACGAAAACGGACGGCTCTTT	CATWDENGRLF	TRGV2	.	TRGJ1	15	-1	-1	27
23	2.2104544886642128E-4	TGTGCCACCAATAGTGATTGGATCAAGACGTTT	CATNSDWIKTF	TRGV2	.	TRGJP2	8	-1	-1	11
23	2.2104544886642128E-4	TGTGCCACCTGGGAAGCCAAGAAACTCTTT	CATWEAKKLF	TRGV2	.	TRGJ1	13	-1	-1	18
23	2.2104544886642128E-4	TGTGCCACCGGAGATTGGATCAAGACGTTT	CATGDWIKTF	TRGV2	.	TRGJP2	8	-1	-1	12
23	2.2104544886642128E-4	TGTGCCACCTGGGTTAAGAAACTCTTT	CATWVKKLF	TRGV5P	.	TRGJ1	12	-1	-1	14
23	2.2104544886642128E-4	TGTGCCACCTGGGATGGGCTCTTT	CATWDGLF	TRGV4	.	TRGJ1	18	-1	-1	18
23	2.2104544886642128E-4	TGTGCCACCTGGGACCGGGGATTAGGGTATAAGAAACTCTTT	CATWDRGLGYKKLF	TRGV2	.	TRGJ1	18	-1	-1	27
23	2.2104544886642128E-4	TGTGCTGCGTGGGACGCCGTTTATTATAAGAAACTCTTT	CAAWDAVYYKKLF	TRGV10	.	TRGJ2	13	-1	-1	20
23	2.2104544886642128E-4	TGTGCCACCTGGGATTTCGGGTTCGTTAAGAAACTCTTT	CATWDFGFVKKLF	TRGV8	.	TRGJ1	14	-1	-1	26
23	2.2104544886642128E-4	TGTGCCACCTGGGACTATCGGGGTTGGATCAAGACGTTT	CATWDYRGWIKTF	TRGV2	.	TRGJP2	14	-1	-1	23
23	2.2104544886642128E-4	TGTGCCACCTGGGACACGAATTATTATAAGAAACTCTTT	CATWDTNYYKKLF	TRGV3	.	TRGJ1	15	-1	-1	16
23	2.2104544886642128E-4	TGTGCCACCCCATATAGTAGTGATTGGATCAAGACGTTT	CATPYSSDWIKTF	TRGV4	.	TRGJP2	8	-1	-1	11
23	2.2104544886642128E-4	TGTGCCTTGTGGGAGGTGCAAGAGGTGAAGCTCTTT	CALWEVQEVKLF	TRGV9	.	TRGJ1	19	-1	-1	26
23	2.2104544886642128E-4	TGTGCCACCTGGGATGAGCATTATAAGAAACTCTTT	CATWDEHYKKLF	TRGV4	.	TRGJ1	18	-1	-1	19
23	2.2104544886642128E-4	TGTGCCACCTGGGACGGCCAAGTTAGGCTCTTT	CATWDGQVRLF	TRGV2	.	TRGJ1	16	-1	-1	27
23	2.2104544886642128E-4	TGTGCCACCTGGGACAGGCCGGAGAAACTCTTT	CATWDRPEKLF	TRGV7	.	TRGJ1	19	-1	-1	22
23	2.2104544886642128E-4	TGTGCCACCTGGGACGGCCTGAAACTCTTT	CATWDGLKLF	TRGV2	.	TRGJ1	16	-1	-1	20
23	2.2104544886642128E-4	TGTGCCACCTGGGACGGGCTTTTACTCTTT	CATWDGLLLF	TRGV2	.	TRGJ1	18	-1	-1	23
23	2.2104544886642128E-4	TGTGCCACCTGGGAGGGGGGGCTCTTT	CATWEGGLF	TRGV3	.	TRGJ1	13	-1	-1	21
23	2.2104544886642128E-4	TGTGCCACCTGGGATAGACTCTTT	CATWDRLF	TRGV4	.	TRGJ1	14	-1	-1	17
23	2.2104544886642128E-4	TGTGCCACCTGGGACGGGTATTCTGATTGGATCAAGACGTTT	CATWDGYSDWIKTF	TRGV2	.	TRGJP2	17	-1	-1	23
23	2.2104544886642128E-4	TGTGCCACCTGGGACGGGCATGAGAAACTCTTT	CATWDGHEKLF	TRGV2	.	TRGJ1	18	-1	-1	19
23	2.2104544886642128E-4	TGTGCCACCTGGGACAATTATAAGAAACTCTTT	CATWDNYKKLF	TRGV5	.	TRGJ1	15	-1	-1	16
23	2.2104544886642128E-4	TGTGCCCTCCGGAAGAAACTCTTT	CALRKKLF	TRGV2	.	TRGJ1	5	-1	-1	12
23	2.2104544886642128E-4	TGTGCCACCTGGGACGGGCTGGATAGTAGTGATTGGATCAAGACGTTT	CATWDGLDSSDWIKTF	TRGV2	.	TRGJP2	18	-1	-1	22
23	2.2104544886642128E-4	TGTGCCACCTGGGACGGGCCGAGGAGTAGTGATTGGATCAAGACGTTT	CATWDGPRSSDWIKTF	TRGV2	.	TRGJP2	19	-1	-1	24
23	2.2104544886642128E-4	TGTGCCACCTGGGACGGAGGTTATAGTAGTGATTGGATCAAGACGTTT	CATWDGGYSSDWIKTF	TRGV2	.	TRGJP2	16	-1	-1	21
23	2.2104544886642128E-4	TGTGCCACCTGGGACGGGCGGGAGTGGATCAAGACGTTT	CATWDGREWIKTF	TRGV2	.	TRGJP2	18	-1	-1	21
22	2.1143477717657687E-4	TGTGCCACCTGGGACGGGCTACGTACTCAGAACCCGTACTGTAGTGATTGGATCAAGACGTTT	CATWDGLRTQNPYCSDWIKTF	TRGV2	.	TRGJP2	18	-1	-1	40
22	2.1143477717657687E-4	TGTGCCACCTGGGATAAGAGGGGAAGGGGTAGTGATTGGATCAAGACGTTT	CATWDKRGRGSDWIKTF	TRGV8	.	TRGJP2	15	-1	-1	28
22	2.1143477717657687E-4	TGTGCCACCTGGGACGTTGCCCGTCCCGGTAGTGATTGGATCAAGACGTTT	CATWDVARPGSDWIKTF	TRGV2	.	TRGJP2	29	-1	-1	28
22	2.1143477717657687E-4	TGTGCCACCTGGGACGGCAAAGGGGGTGATTGGATCAAGACGTTT	CATWDGKGGDWIKTF	TRGV2	.	TRGJP2	16	-1	-1	25
22	2.1143477717657687E-4	TGTGCCACCTTCCTGCAATTAGGTGATTGGATCAAGACGTTT	CATFLQLGDWIKTF	TRGV2	.	TRGJP2	9	-1	-1	22
22	2.1143477717657687E-4	TGTGCCACCTGGGACGGCGTTTCGGTCCAGAAACTCTTT	CATWDGVSVQKLF	TRGV3	.	TRGJ1	17	-1	-1	28
22	2.1143477717657687E-4	TGTGCCACCTGGGATAGTGATTGGATCAAGACGTTT	CATWDSDWIKTF	TRGV4	.	TRGJP2	14	-1	-1	14
22	2.1143477717657687E-4	TGTGCCACCTCGCCCGCGTATAAGAAACTCTTT	CATSPAYKKLF	TRGV4	.	TRGJ1	9	-1	-1	18
22	2.1143477717657687E-4	TGTGCCACCTGGGATAGGTATAAGAAACTCTTT	CATWDRYKKLF	TRGV4	.	TRGJ1	17	-1	-1	18
22	2.1143477717657687E-4	TGTGCCACCTGGGACTATAAGAAACTCTTT	CATWDYKKLF	TRGV3	.	TRGJ1	14	-1	-1	15
22	2.1143477717657687E-4	TGTGCCACCTGGGACGATGGGAAACTCTTT	CATWDDGKLF	TRGV2	.	TRGJ1	15	-1	-1	20
22	2.1143477717657687E-4	TGTGCAGGAGGGGTGGGTAAGAAACTCTTT	CAGGVGKKLF	TRGV4	.	TRGJ1	4	-1	-1	17
22	2.1143477717657687E-4	TGTGCCACCTGGGACGGGCGTTCTAGTGATTGGATCAAGACGTTT	CATWDGRSSDWIKTF	TRGV2	.	TRGJP2	18	-1	-1	23
22	2.1143477717657687E-4	TGTGCCACCTGGGACCGGGTGAGTGATTGGATCAAGACGTTT	CATWDRVSDWIKTF	TRGV2	.	TRGJP2	18	-1	-1	21
22	2.1143477717657687E-4	TGTGCCACCTGGGACAGGCCGAATTATTATAAGAAACTCTTT	CATWDRPNYYKKLF	TRGV3	.	TRGJ1	19	-1	-1	19
22	2.1143477717657687E-4	TGTGCCACCTGGGATCCGATGGTAGTGTGGAAACTCTTT	CATWDPMVVWKLF	TRGV4	.	TRGJ1	14	-1	-1	29
22	2.1143477717657687E-4	TGTGCCACCTGGGACCAGGAGTGGATCAAGACGTTT	CATWDQEWIKTF	TRGV2	.	TRGJP2	14	-1	-1	18
22	2.1143477717657687E-4	TGTGCCACCTGGGACGGACCCAAATGGAAACTCTTT	CATWDGPKWKLF	TRGV2	.	TRGJ1	20	-1	-1	26
22	2.1143477717657687E-4	TGTGCCACCTGGACGAATTATTATAAGAAACTCTTT	CATWTNYYKKLF	TRGV5	.	TRGJ1	11	-1	-1	13
22	2.1143477717657687E-4	TGTGCCACCTGGGGTTGGGGAAGGGAACTCTTT	CATWGWGRELF	TRGV4	.	TRGJ1	12	-1	-1	25
22	2.1143477717657687E-4	TGTGCCACCTGGGGGCGTTGGGGGAAACTCTTT	CATWGRWGKLF	TRGV4	.	TRGJ1	12	-1	-1	23
22	2.1143477717657687E-4	TGTGCCACCTGGGACGCTCTTAAGAAACTCTTT	CATWDALKKLF	TRGV2	.	TRGJ1	15	-1	-1	20
22	2.1143477717657687E-4	TGTGCCACCTGGGACAGTTATAAGAAACTCTTT	CATWDSYKKLF	TRGV3	.	TRGJ1	16	-1	-1	17
22	2.1143477717657687E-4	TGTGCCACCTGTGGGGGCGGGAAACTCTTT	CATCGGGKLF	TRGV4	.	TRGJ1	10	-1	-1	20
22	2.1143477717657687E-4	TGTGCCACCTGGGGGGATAAGAAACTCTTT	CATWGDKKLF	TRGV4	.	TRGJ1	12	-1	-1	16
22	2.1143477717657687E-4	TGTGCCACCTGGGACGCGACGAAACTCTTT	CATWDATKLF	TRGV2	.	TRGJ1	15	-1	-1	20
22	2.1143477717657687E-4	TGTGCCACCCCGGATAAGAAACTCTTT	CATPDKKLF	TRGV4	.	TRGJ1	14	-1	-1	13
22	2.1143477717657687E-4	TGTGCCACCTGGGACGGGCAGATCCGGGGGATCAAGACGTTT	CATWDGQIRGIKTF	TRGV2	.	TRGJP2	18	-1	-1	28
22	2.1143477717657687E-4	TGTGCCACCTGGGACAGACCTAGTGATTGGATCAAGACGTTT	CATWDRPSDWIKTF	TRGV3	.	TRGJP2	20	-1	-1	20
22	2.1143477717657687E-4	TGTGCCACCTGGGACAGGCGGGATTATAAGAAACTCTTT	CATWDRRDYKKLF	TRGV3	.	TRGJ1	18	-1	-1	22
22	2.1143477717657687E-4	TGTGCCACCTGGGATCCCAATTATAAGAAACTCTTT	CATWDPNYKKLF	TRGV4	.	TRGJ1	14	-1	-1	19
22	2.1143477717657687E-4	TGTGCCACCTGGGAACCCTCCCTTAAGAAACTCTTT	CATWEPSLKKLF	TRGV4	.	TRGJ1	13	-1	-1	23
22	2.1143477717657687E-4	TGTGCCACCTGGGATGGGCTGAAGAAACTCTTT	CATWDGLKKLF	TRGV4	.	TRGJ1	18	-1	-1	21
22	2.1143477717657687E-4	TGTGCCACCTGGGACAGGCACAAGAAACTCTTT	CATWDRHKKLF	TRGV3	.	TRGJ1	18	-1	-1	21
22	2.1143477717657687E-4	TGTGCCACGTGCAGGGGGAAACTCTTT	CATCRGKLF	TRGV4	.	TRGJ1	10	-1	-1	17
21	2.0182410548673247E-4	TGTGCCACCTGGGACGGGCGGAGAAACTATAGTAGTGATTGGATCAAGACGTTT	CATWDGRRNYSSDWIKTF	TRGV2	.	TRGJP2	18	-1	-1	27
21	2.0182410548673247E-4	TGTGCCTTGTGGGAGGTGATGGATACCACTGGTTGGTTCAAGATATTT	CALWEVMDTTGWFKIF	TRGV9	.	TRGJP1	17	-1	-1	22
21	2.0182410548673247E-4	TGTGCCACCTGGGACGGGCGAGGGAGTAGTGATTGGATCAAGACGTTT	CATWDGRGSSDWIKTF	TRGV2	.	TRGJP2	18	-1	-1	24
21	2.0182410548673247E-4	TGTGCCACCTGGGAGGACCCTTATAGTAGTGATTGGATCAAGACGTTT	CATWEDPYSSDWIKTF	TRGV2	.	TRGJP2	19	-1	-1	21
21	2.0182410548673247E-4	TGTGCCACCTGGGACCAGAATTATTATAAGAAACTCTTT	CATWDQNYYKKLF	TRGV4	.	TRGJ1	13	-1	-1	17
21	2.0182410548673247E-4	TGTGCCACCTGGGACGTGTATTATTATAAGAAACTCTTT	CATWDVYYYKKLF	TRGV2	.	TRGJ1	15	-1	-1	19
21	2.0182410548673247E-4	TGTGCCACCTGGGACAGTAGTGATTGGATCAAGACGTTT	CATWDSSDWIKTF	TRGV8	.	TRGJP2	16	-1	-1	15
21	2.0182410548673247E-4	TGTGCCACCTGGGACAGGCTAGGGTATAAGAAACTCTTT	CATWDRLGYKKLF	TRGV7	.	TRGJ1	18	-1	-1	24
21	2.0182410548673247E-4	TGTGCCACCTGGGATATGTGCTATAAGAAACTCTTT	CATWDMCYKKLF	TRGV4	.	TRGJ1	14	-1	-1	21
21	2.0182410548673247E-4	TGTGCCACCTGGATGACCCACTATAAGAAACTCTTT	CATWMTHYKKLF	TRGV3	.	TRGJ1	11	-1	-1	21
21	2.0182410548673247E-4	TGTGCCACGCCGAATAACTGGTGTAAGAAACTCTTT	CATPNNWCKKLF	TRGV3	.	TRGJ1	7	-1	-1	23
21	2.0182410548673247E-4	TGTGCCACCTGGGCTTATTATAAGAAACTCTTT	CATWAYYKKLF	TRGV8	.	TRGJ1	12	-1	-1	14
21	2.0182410548673247E-4	TGTGCCACCTTACACCTCTCACGGCTCTTT	CATLHLSRLF	TRGV3	.	TRGJ1	9	-1	-1	24
21	2.0182410548673247E-4	TGTGCCACCTGGGACGGCGAGAAACTCTTT	CATWDGEKLF	TRGV2	.	TRGJ2	16	-1	-1	19
21	2.0182410548673247E-4	TGTGCCACCCCTTTCGAAGAGAAACTCTTT	CATPFEEKLF	TRGV5	.	TRGJ1	8	-1	-1	19
21	2.0182410548673247E-4	TGTGCTGCGTGGGATCCCAGGAGGATCAATTATAAGAAACTCTTT	CAAWDPRRINYKKLF	TRGV10	.	TRGJ1	14	-1	-1	28
21	2.0182410548673247E-4	TGTGCCACCTGGGACGGGCCATCGGGTGATTGGATCAAGACGTTT	CATWDGPSGDWIKTF	TRGV2	.	TRGJP2	19	-1	-1	25
21	2.0182410548673247E-4	TGTGCCACCTGGGACGGGCCAAGTAGTGATTGGATCAAGACGTTT	CATWDGPSSDWIKTF	TRGV2	.	TRGJP2	19	-1	-1	21
21	2.0182410548673247E-4	TGTGCCACCTGGGACGGAACTAGTAGTGATTGGATCAAGACGTTT	CATWDGTSSDWIKTF	TRGV3	.	TRGJP2	14	-1	-1	20
21	2.0182410548673247E-4	TGTGCCACCTGGGATGGCCCTAATTATTATAAGAAACTCTTT	CATWDGPNYYKKLF	TRGV4	.	TRGJ1	19	-1	-1	21
21	2.0182410548673247E-4	TGTGCCACCTGGGACGGGCGGTCTAGGTGGATCAAGACGTTT	CATWDGRSRWIKTF	TRGV2	.	TRGJP2	29	-1	-1	27
21	2.0182410548673247E-4	TGTGCCACCTGGCTGGGGCACCTATATAAGAAACTCTTT	CATWLGHLYKKLF	TRGV4	.	TRGJ1	11	-1	-1	24
21	2.0182410548673247E-4	TGTGCCACCTGGGATGGGCGCAATTATAAGAAACTCTTT	CATWDGRNYKKLF	TRGV4	.	TRGJ1	21	-1	-1	22
21	2.0182410548673247E-4	TGTGCCACCTGGGACGGCCCACGGTATAAGAAACTCTTT	CATWDGPRYKKLF	TRGV2	.	TRGJ1	19	-1	-1	24
21	2.0182410548673247E-4	TGTGCCACCTGGGACGGGCCCGATTATAAGAAACTCTTT	CATWDGPDYKKLF	TRGV2	.	TRGJ1	21	-1	-1	22
21	2.0182410548673247E-4	TGTGCCACCTGGGACGGGCCGAATTATAAGAAACTCTTT	CATWDGPNYKKLF	TRGV2	.	TRGJ1	19	-1	-1	22
21	2.0182410548673247E-4	TGTGCCAAATATAGTAGTGATTGGATCAAGACGTTT	CAKYSSDWIKTF	TRGV2	.	TRGJP2	6	-1	-1	8
21	2.0182410548673247E-4	TGTGCCCCGCTTAGTGATTGGATCAAGACGTTT	CAPLSDWIKTF	TRGV2	.	TRGJP2	5	-1	-1	11
21	2.0182410548673247E-4	TGTGCCACCTGGCACCATTATAAGAAACTCTTT	CATWHHYKKLF	TRGV5	.	TRGJ1	14	-1	-1	16
21	2.0182410548673247E-4	TGTGCCACCTGGGGAGGTTATAAGAAACTCTTT	CATWGGYKKLF	TRGV3	.	TRGJ1	12	-1	-1	17
21	2.0182410548673247E-4	TGTGCCACCTGGGATGCGGTGGAGAAACTCTTT	CATWDAVEKLF	TRGV4	.	TRGJ1	15	-1	-1	22
21	2.0182410548673247E-4	TGTGCCACCTGGTGGTATAAGAAACTCTTT	CATWWYKKLF	TRGV3	.	TRGJ1	11	-1	-1	15
21	2.0182410548673247E-4	TGTGCCACCTGGGATGCCCCGAAACTCTTT	CATWDAPKLF	TRGV8	.	TRGJ1	14	-1	-1	20
21	2.0182410548673247E-4	TGTGCCACCTGGGACGGGCAGAAACTCTTT	CATWDGQKLF	TRGV2	.	TRGJ1	18	-1	-1	19
21	2.0182410548673247E-4	TGTGCCACCTGGGACGGGAGGAAACTCTTT	CATWDGRKLF	TRGV2	.	TRGJ1	17	-1	-1	20
21	2.0182410548673247E-4	TGTGCCACCTTTACGAAACTCTTT	CATFTKLF	TRGV4	.	TRGJ1	9	-1	-1	11
21	2.0182410548673247E-4	TGTGCCGCAAAGAAACTCTTT	CAAKKLF	TRGV4	.	TRGJ1	5	-1	-1	9
20	1.9221343379688806E-4	TGTGCCACCTGGGACGGGCTGCGGAGTCATAGTAGTGATTGGATCAAGACGTTT	CATWDGLRSHSSDWIKTF	TRGV2	.	TRGJP2	18	-1	-1	28
20	1.9221343379688806E-4	TGTGCCACCTGGGATGTATTCGAGGGCAGTAGTGATTGGATCAAGACGTTT	CATWDVFEGSSDWIKTF	TRGV4	.	TRGJP2	15	-1	-1	27
20	1.9221343379688806E-4	TGTGCCACCTGGGACGATGGTCGAGGTAGTGATTGGATCAAGACGTTT	CATWDDGRGSDWIKTF	TRGV2	.	TRGJP2	15	-1	-1	25
20	1.9221343379688806E-4	TGTGCCACCTGGGACGGGCTGGGTAGTGATTGGATCAAGACGTTT	CATWDGLGSDWIKTF	TRGV2	.	TRGJP2	18	-1	-1	22
20	1.9221343379688806E-4	TGTGCCACCTGGGATGGGCCGGATTATTATAAGAAACTCTTT	CATWDGPDYYKKLF	TRGV4	.	TRGJ1	19	-1	-1	19
20	1.9221343379688806E-4	TGTGCCACCTGGGATGGGCCTTATTATAAGAAACTCTTT	CATWDGPYYKKLF	TRGV4	.	TRGJ1	19	-1	-1	20
20	1.9221343379688806E-4	TGTGCCACCTGGGACAGGCGAGGTTATAAGAAACTCTTT	CATWDRRGYKKLF	TRGV5	.	TRGJ1	18	-1	-1	23
20	1.9221343379688806E-4	TGTGCCACCTGGGAATGCACTGGTTGGTTCAAGATATTT	CATWECTGWFKIF	TRGV2	.	TRGJP1	13	-1	-1	17
20	1.9221343379688806E-4	TGTGCCACCTGGGAAAATAGACCAAGGGAGAAACTCTTT	CATWENRPREKLF	TRGV2	.	TRGJ1	13	-1	-1	28
20	1.9221343379688806E-4	TGTGCCACCTGGGATGTTCGGTATAAGAAACTCTTT	CATWDVRYKKLF	TRGV4	.	TRGJ1	15	-1	-1	21
20	1.9221343379688806E-4	TGTGCCACCTGGGATGACGGGTGCGAGAAACTCTTT	CATWDDGCEKLF	TRGV4	.	TRGJ1	15	-1	-1	25
20	1.9221343379688806E-4	TGTGCCACCTGGGACAGGCCTTACCGCAAACTCTTT	CATWDRPYRKLF	TRGV7	.	TRGJ1	20	-1	-1	27
20	1.9221343379688806E-4	TGTGCCACCTGGGAAGGCTGTGCGAGGAAACTCTTT	CATWEGCARKLF	TRGV8	.	TRGJ1	17	-1	-1	26
20	1.9221343379688806E-4	TGTGCCACCTGGGATCGTCGGGGGAAACTCTTT	CATWDRRGKLF	TRGV3	.	TRGJ1	13	-1	-1	23
20	1.9221343379688806E-4	TGTGCCACCTGGGATGGGCTGCGGAAACTCTTT	CATWDGLRKLF	TRGV4	.	TRGJ1	18	-1	-1	23
20	1.9221343379688806E-4	TGTGCCACCTGGGATAGTCTTTGCAAACTCTTT	CATWDSLCKLF	TRGV8	.	TRGJ1	16	-1	-1	24
20	1.9221343379688806E-4	TGTGCCACCTGGGACAGGGGGGAGAAACTCTTT	CATWDRGEKLF	TRGV5	.	TRGJ1	17	-1	-1	22
20	1.9221343379688806E-4	TGTGCCACCTGCCTCCGGGGGAAACTCTTT	CATCLRGKLF	TRGV2	.	TRGJ1	10	-1	-1	20
20	1.9221343379688806E-4	TGTGCCACCTGGGTACTTAAGAAACTCTTT	CATWVLKKLF	TRGV4	.	TRGJ1	12	-1	-1	17
20	1.9221343379688806E-4	TGTGCCACCTGGGAAGATCGGAAACTCTTT	CATWEDRKLF	TRGV2	.	TRGJ1	13	-1	-1	20
20	1.9221343379688806E-4	TGTGCCACCTGGATAAAGAAGAAACTCTTT	CATWIKKKLF	TRGV2	.	TRGJ1	11	-1	-1	18
20	1.9221343379688806E-4	TGTGCCACCTGGGATCTCAAGACGTTT	CATWDLKTF	TRGV4	.	TRGJP2	14	-1	-1	16
20	1.9221343379688806E-4	TGTGCCACCTCTGCGAAACTCTTT	CATSAKLF	TRGV4	.	TRGJ1	9	-1	-1	14
19	1.8260276210704365E-4	TGTGCTGCGTGGGATTATATATCCCAACGGTCTTTCGGCCCCTATAAGAAACTCTTT	CAAWDYISQRSFGPYKKLF	TRGV10	.	TRGJ1	25	-1	-1	42
19	1.8260276210704365E-4	TGTGCCACCTGGGACGGGCCTCCTATAAATAGTAGTGATTGGATCAAGACGTTT	CATWDGPPINSSDWIKTF	TRGV2	.	TRGJP2	19	-1	-1	22
19	1.8260276210704365E-4	TGTGCTGCGTGGGATTATTTAGTTGACAGGGATTATTATAAGAAACTCTTT	CAAWDYLVDRDYYKKLF	TRGV10	.	TRGJ1	16	-1	-1	31
19	1.8260276210704365E-4	TGTGCCACCTGGGACGGGCTGAGTGCTTCGGTCTACTGGATCAAGACGTTT	CATWDGLSASVYWIKTF	TRGV2	.	TRGJP2	18	-1	-1	36
19	1.8260276210704365E-4	TGTGCCACCTGGGACGGGCTGGAGTGTAGTGATTGGATCAAGACGTTT	CATWDGLECSDWIKTF	TRGV2	.	TRGJP2	18	-1	-1	25
19	1.8260276210704365E-4	TGTGCTGCGTGGGATTTCTCGAATGGGGGTTGGTTCAAGATATTT	CAAWDFSNGGWFKIF	TRGV10	.	TRGJP1	15	-1	-1	27
19	1.8260276210704365E-4	TGTGCCACCTGGCGCCCAGGGGGTAGTGATTGGATCAAGACGTTT	CATWRPGGSDWIKTF	TRGV2	.	TRGJP2	11	-1	-1	22
19	1.8260276210704365E-4	TGTGCCACCTGGGACGGGCCATGGAGTGATTGGATCAAGACGTTT	CATWDGPWSDWIKTF	TRGV2	.	TRGJP2	19	-1	-1	24
19	1.8260276210704365E-4	TGTGCCACCTGGGACGAGTTTAGTAGTGATTGGATCAAGACGTTT	CATWDEFSSDWIKTF	TRGV2	.	TRGJP2	15	-1	-1	20
19	1.8260276210704365E-4	TGTGCCACCTGGGACAGGCGCCACGGAGGATCTAAGAAACTCTTT	CATWDRRHGGSKKLF	TRGV3	.	TRGJ1	18	-1	-1	32
19	1.8260276210704365E-4	TGTGCTGCGTGGGATTCTCCCCTTTATTATAAGAAACTCTTT	CAAWDSPLYYKKLF	TRGV10	.	TRGJ1	15	-1	-1	23
19	1.8260276210704365E-4	TGTGCTGCGTGGAAAATCCAATATTATTATAAGAAACTCTTT	CAAWKIQYYYKKLF	TRGV10	.	TRGJ1	11	-1	-1	22
19	1.8260276210704365E-4	TGTGCCACCTGGGATGGGGGAAGGCCCTATAAGAAACTCTTT	CATWDGGRPYKKLF	TRGV4	.	TRGJ1	17	-1	-1	27
19	1.8260276210704365E-4	TGTGCCACCTGGGACCCCAACGGGGATCCCAAGAAACTCTTT	CATWDPNGDPKKLF	TRGV4	.	TRGJ1	13	-1	-1	30
19	1.8260276210704365E-4	TGTGCCACCTGGGACGCCATCAATTATTATAAGAAACTCTTT	CATWDAINYYKKLF	TRGV3	.	TRGJ1	14	-1	-1	21
19	1.8260276210704365E-4	TGTGCCACCTGGGACGGGTTGGATGATTGGATCAAGACGTTT	CATWDGLDDWIKTF	TRGV2	.	TRGJP2	17	-1	-1	23
19	1.8260276210704365E-4	TGTGCCACCTGGGACGGGTGTGCGTTGGGTTGGGAACTCTTT	CATWDGCALGWELF	TRGV2	.	TRGJ1	17	-1	-1	34
19	1.8260276210704365E-4	TGTGCCACCTGGGACGGGCACTTCGGGTCAGGGAAACTCTTT	CATWDGHFGSGKLF	TRGV2	.	TRGJ2	18	-1	-1	32
19	1.8260276210704365E-4	TGTGCCACCTGGGACAGTAATAATTATTATAAGAAACTCTTT	CATWDSNNYYKKLF	TRGV5	.	TRGJ1	16	-1	-1	21
19	1.8260276210704365E-4	TGTGCCACCTGGGACAGGCCGGGGTATTATAAGAAACTCTTT	CATWDRPGYYKKLF	TRGV3	.	TRGJ1	19	-1	-1	24
19	1.8260276210704365E-4	TGTGCCACCTGGTTAAGTAGTGATTGGATCAAGACGTTT	CATWLSSDWIKTF	TRGV4	.	TRGJP2	11	-1	-1	15
19	1.8260276210704365E-4	TGTGCCACCTGGGGCACGAATTATTATAAGAAACTCTTT	CATWGTNYYKKLF	TRGV4	.	TRGJ1	12	-1	-1	16
19	1.8260276210704365E-4	TGTGCCACCTGGGACTGGAGTGATTGGATCAAGACGTTT	CATWDWSDWIKTF	TRGV2	.	TRGJP2	17	-1	-1	18
19	1.8260276210704365E-4	TGTGCCACCTGGGACGGCCTCTATTATAAGAAACTCTTT	CATWDGLYYKKLF	TRGV2	.	TRGJ1	16	-1	-1	21
19	1.8260276210704365E-4	TGTGCCACCTGGGACGGGCGGCGTTATAAGAAACTCTTT	CATWDGRRYKKLF	TRGV2	.	TRGJ1	18	-1	-1	23
19	1.8260276210704365E-4	TGTGCCACCTGGGACGGGCGGGGTTATAAGAAACTCTTT	CATWDGRGYKKLF	TRGV2	.	TRGJ1	18	-1	-1	23
19	1.8260276210704365E-4	TGTGCCACCTGGGACAGGTCCGGGTGGGAGAAACTCTTT	CATWDRSGWEKLF	TRGV3	.	TRGJ1	17	-1	-1	28
19	1.8260276210704365E-4	TGTGCCACCTGGGACAGGCCGTCTTATAAGAAACTCTTT	CATWDRPSYKKLF	TRGV3	.	TRGJ1	22	-1	-1	23
19	1.8260276210704365E-4	TGTGCCACCTGGGATCGGTATTATAAGAAACTCTTT	CATWDRYYKKLF	TRGV4	.	TRGJ1	17	-1	-1	18
19	1.8260276210704365E-4	TGTGCCACCTGGGATGGTTATTATAAGAAACTCTTT	CATWDGYYKKLF	TRGV4	.	TRGJ1	16	-1	-1	17
19	1.8260276210704365E-4	TGTGCCACCTGGGATGGGCCTTATAAGAAACTCTTT	CATWDGPYKKLF	TRGV4	.	TRGJ1	19	-1	-1	20
19	1.8260276210704365E-4	TGTGCCACCTGGGACGGGCTTAGTTTGAAACTCTTT	CATWDGLSLKLF	TRGV2	.	TRGJ1	18	-1	-1	26
19	1.8260276210704365E-4	TGTGCCACCTGGGACGGGCCGGGGAAGAAACTCTTT	CATWDGPGKKLF	TRGV2	.	TRGJ1	19	-1	-1	24
19	1.8260276210704365E-4	TGTGCCACCTGGGACGGGGGTTGGTTCAAGATATTT	CATWDGGWFKIF	TRGV2	.	TRGJP1	17	-1	-1	18
19	1.8260276210704365E-4	TGTGCCACCTGGGACAGGCTTGAGAAGAAACTCTTT	CATWDRLEKKLF	TRGV3	.	TRGJ1	21	-1	-1	24
19	1.8260276210704365E-4	TGTGCCACCTGGGACAGGCGGGGTGGGAAACTCTTT	CATWDRRGGKLF	TRGV5	.	TRGJ1	18	-1	-1	26
19	1.8260276210704365E-4	TGTGCCACCTGGGACAGGGGCGCCAAGAAACTCTTT	CATWDRGAKKLF	TRGV3	.	TRGJ1	17	-1	-1	24
19	1.8260276210704365E-4	TGTGCCACCTGGGACAGATCCCCTAAGAAACTCTTT	CATWDRSPKKLF	TRGV5	.	TRGJ1	16	-1	-1	23
19	1.8260276210704365E-4	TGTGCCACCTGGTCAGATTATAAGAAACTCTTT	CATWSDYKKLF	TRGV2	.	TRGJ1	11	-1	-1	16
19	1.8260276210704365E-4	TGTGCCACCTGGCATTATTATAAGAAACTCTTT	CATWHYYKKLF	TRGV2	.	TRGJ1	11	-1	-1	13
19	1.8260276210704365E-4	TGTGCCACCTGGGCCTCTGAGGGGAAACTCTTT	CATWASEGKLF	TRGV3	.	TRGJ1	12	-1	-1	23
19	1.8260276210704365E-4	TGTGCCACCTGGGATGGGGGGGAGAAACTCTTT	CATWDGGEKLF	TRGV4	.	TRGJ1	17	-1	-1	22
19	1.8260276210704365E-4	TGTGCCACCTGGGACGGTTGGATCAAGACGTTT	CATWDGWIKTF	TRGV3	.	TRGJP2	14	-1	-1	17
19	1.8260276210704365E-4	TGTGCCACCTGGGACGGGGGGGGGAAGACGTTT	CATWDGGGKTF	TRGV2	.	TRGJP2	17	-1	-1	24
19	1.8260276210704365E-4	TGTGCCACCTGGACCGGGCGGAAGAAACTCTTT	CATWTGRKKLF	TRGV8	.	TRGJ1	11	-1	-1	21
19	1.8260276210704365E-4	TGTGCCTTTCGACATCGGAAGAAACTCTTT	CAFRHRKKLF	TRGV2	.	TRGJ1	5	-1	-1	18
19	1.8260276210704365E-4	TGTGCCACCTGTGTTCGCGGGAAACTCTTT	CATCVRGKLF	TRGV3	.	TRGJ1	10	-1	-1	20
19	1.8260276210704365E-4	TGTGCCACCTGCCATTGGATCAAGACGTTT	CATCHWIKTF	TRGV2	.	TRGJP2	10	-1	-1	13
19	1.8260276210704365E-4	TGTGCCACCTGGGTAGATAAGAAACTCTTT	CATWVDKKLF	TRGV4	.	TRGJ1	12	-1	-1	16
19	1.8260276210704365E-4	TGTGCCACCTGGGCGTTAGGGAAACTCTTT	CATWALGKLF	TRGV4	.	TRGJ1	12	-1	-1	20
19	1.8260276210704365E-4	TGTGCCACCTGGGATTGTACGGAACTCTTT	CATWDCTELF	TRGV4	.	TRGJ1	14	-1	-1	13
19	1.8260276210704365E-4	TGTGCCACCTGGGATGACAAGAAACTCTTT	CATWDDKKLF	TRGV4	.	TRGJ2	15	-1	-1	18
19	1.8260276210704365E-4	TGTGCCACCTGGGACCTGAAGAAACTCTTT	CATWDLKKLF	TRGV5	.	TRGJ1	14	-1	-1	18
19	1.8260276210704365E-4	TGTGCCACCTGGGACGGTCAGAAACTCTTT	CATWDGQKLF	TRGV3	.	TRGJ1	14	-1	-1	19
19	1.8260276210704365E-4	TGTGCCACCTGGGACATAGTTCGTCTCTTT	CATWDIVRLF	TRGV3	.	TRGJ1	15	-1	-1	24
19	1.8260276210704365E-4	TGTGCCACCTGGGAGAGTGAGAAACTCTTT	CATWESEKLF	TRGV5	.	TRGJ1	16	-1	-1	19
19	1.8260276210704365E-4	TGTGCCGCTTCGTATGAGAAACTCTTT	CAASYEKLF	TRGV4	.	TRGJ1	5	-1	-1	12
19	1.8260276210704365E-4	TGTGCCACCTGGGACGGGGAACTCTTT	CATWDGELF	TRGV2	.	TRGJ1	17	-1	-1	19
19	1.8260276210704365E-4	TGTGCCACCTGGGAACAGAAACTCTTT	CATWEQKLF	TRGV3	.	TRGJ1	17	-1	-1	16
19	1.8260276210704365E-4	TGTGCCACCTATCGTAGGAAACTCTTT	CATYRRKLF	TRGV4	.	TRGJ1	9	-1	-1	14
19	1.8260276210704365E-4	TGTGCCACGCCCCATAAGAAACTCTTT	CATPHKKLF	TRGV4	.	TRGJ1	7	-1	-1	13
19	1.8260276210704365E-4	TGTGCCCGGGGGGGGAAACTCTTT	CARGGKLF	TRGV2	.	TRGJ1	5	-1	-1	14
19	1.8260276210704365E-4	TGTGCCGCCCTTAAGAAACTCTTT	CAALKKLF	TRGV4	.	TRGJ1	8	-1	-1	11
19	1.8260276210704365E-4	TGTGCCACCTTCCCAAAACTCTTT	CATFPKLF	TRGV4	.	TRGJ1	9	-1	-1	15
19	1.8260276210704365E-4	TGTGCCACCTTCGGGAAACTCTTT	CATFGKLF	TRGV4	.	TRGJ1	9	-1	-1	14
19	1.8260276210704365E-4	TGTGCCACCTCAAGTAAGACGTTT	CATSSKTF	TRGV8	.	TRGJP2	9	-1	-1	15
19	1.8260276210704365E-4	TGTGCCACCTGGCGGAAACTCTTT	CATWRKLF	TRGV4	.	TRGJ1	11	-1	-1	14
19	1.8260276210704365E-4	TGTGCCACCTGGGCCTTGCTCTTT	CATWALLF	TRGV4	.	TRGJ1	12	-1	-1	18
19	1.8260276210704365E-4	TGTGCCACTAAGAAACTCTTT	CATKKLF	TRGV4	.	TRGJ1	7	-1	-1	8
19	1.8260276210704365E-4	TGTGCCACCTCGGGGCTCTTT	CATSGLF	TRGV8	.	TRGJ1	13	-1	-1	15
19	1.8260276210704365E-4	TGTGCCACCTGGGGCCTCTTT	CATWGLF	TRGV4	.	TRGJ1	12	-1	-1	15
19	1.8260276210704365E-4	TGTGCCACCTGGGACCTCTTT	CATWDLF	TRGV5	.	TRGJ1	14	-1	-1	15
18	1.7299209041719927E-4	TGTGCCACCTGGGACGGGCGAGATCCATGGGGTAGTGATTGGATCAAGACGTTT	CATWDGRDPWGSDWIKTF	TRGV2	.	TRGJP2	18	-1	-1	31
18	1.7299209041719927E-4	TGTGCCACCTGGGACAGGGCGGGGGGGTATAGTAGTGATTGGATCAAGACGTTT	CATWDRAGGYSSDWIKTF	TRGV3	.	TRGJP2	17	-1	-1	27
18	1.7299209041719927E-4	TGTGCCACCTGGGACGGGCCACAAGAGTTGGGCAAAAAAATCAAGGTATTT	CATWDGPQELGKKIKVF	TRGV2	.	TRGJP	19	-1	-1	21
18	1.7299209041719927E-4	TGTGCTGCGTGGGATTCCTATTCGACCACTGGTTGGTTCAAGATATTT	CAAWDSYSTTGWFKIF	TRGV10	.	TRGJP1	15	-1	-1	24
18	1.7299209041719927E-4	TGTGCCACCTGGGACGGGCCAATGAGTAGTGATTGGATCAAGACGTTT	CATWDGPMSSDWIKTF	TRGV2	.	TRGJP2	19	-1	-1	24
18	1.7299209041719927E-4	TGTGCCACCTGGGACGGGCAGGGGGGTAGTGATTGGATCAAGACGTTT	CATWDGQGGSDWIKTF	TRGV2	.	TRGJP2	18	-1	-1	25
18	1.7299209041719927E-4	TGTGCCACCTGGGACAGGCTGGGTCTCATGCATTATAAGAAACTCTTT	CATWDRLGLMHYKKLF	TRGV3	.	TRGJ1	18	-1	-1	31
18	1.7299209041719927E-4	TGTGCCACCTGGGACGGTGATACCACTGGTTGGTTCAAGATATTT	CATWDGDTTGWFKIF	TRGV2	.	TRGJP1	16	-1	-1	19
18	1.7299209041719927E-4	TGTGCCACCTGGGACGGGCAGATTCGGGATTGGATCAAGACGTTT	CATWDGQIRDWIKTF	TRGV2	.	TRGJP2	18	-1	-1	27
18	1.7299209041719927E-4	TGTGCCACCTGGGACGGGGAGGCGGGTGATTGGATCAAGACGTTT	CATWDGEAGDWIKTF	TRGV2	.	TRGJP2	17	-1	-1	25
18	1.7299209041719927E-4	TGTGCCACCTGGGACGGGAATACCACTGGTTGGTTCAAGATATTT	CATWDGNTTGWFKIF	TRGV2	.	TRGJP1	17	-1	-1	19
18	1.7299209041719927E-4	TGTGCCACCTGGGACGGATCTAGTAGTGATTGGATCAAGACGTTT	CATWDGSSSDWIKTF	TRGV2	.	TRGJP2	16	-1	-1	17
18	1.7299209041719927E-4	TGTGCTGCGTGGGATTATAGGAATTATTATAAGAAACTCTTT	CAAWDYRNYYKKLF	TRGV10	.	TRGJ1	16	-1	-1	20
18	1.7299209041719927E-4	TGTGCCACCTGGGACGGTTTTAGTGATTGGATCAAGACGTTT	CATWDGFSDWIKTF	TRGV2	.	TRGJP2	16	-1	-1	20
18	1.7299209041719927E-4	TGTGCCACCTGGGACGGGCCGGGTGATTGGATCAAGACGTTT	CATWDGPGDWIKTF	TRGV2	.	TRGJP2	19	-1	-1	22
18	1.7299209041719927E-4	TGTGCCACCTGGGACGGGCCGGAAGATTGGATCAAGACGTTT	CATWDGPEDWIKTF	TRGV2	.	TRGJP2	19	-1	-1	24
18	1.7299209041719927E-4	TGTGCCACCTGGGACGGGCCAGCCTTTGAGGTAGGGACGTTT	CATWDGPAFEVGTF	TRGV2	.	TRGJP2	19	-1	-1	35
18	1.7299209041719927E-4	TGTGCCACCTGGGACGGGCCAGATTATTATAAGAAACTCTTT	CATWDGPDYYKKLF	TRGV2	.	TRGJ1	19	-1	-1	22
18	1.7299209041719927E-4	TGTGCCACCTGGGACAGGCCCGATTATTATAAGAAACTCTTT	CATWDRPDYYKKLF	TRGV5	.	TRGJ1	19	-1	-1	22
18	1.7299209041719927E-4	TGTGCCACCTGGGAGGGTAGTAGTGATTGGATCAAGACGTTT	CATWEGSSDWIKTF	TRGV2	.	TRGJP2	16	-1	-1	17
18	1.7299209041719927E-4	TGTGCCACCTGGGAATGGGCCTTGGGGTATAAGAAACTCTTT	CATWEWALGYKKLF	TRGV4	.	TRGJ1	20	-1	-1	27
18	1.7299209041719927E-4	TGTGCCACCTGGGATTTAAGTGATTGGATCAAGACGTTT	CATWDLSDWIKTF	TRGV4	.	TRGJP2	14	-1	-1	18
18	1.7299209041719927E-4	TGTGCCACCTGGGATGCTGGGATCTATAAGAAACTCTTT	CATWDAGIYKKLF	TRGV4	.	TRGJ1	15	-1	-1	24
18	1.7299209041719927E-4	TGTGCCACCTGGGATGGGCTCTGTTATAAGAAACTCTTT	CATWDGLCYKKLF	TRGV4	.	TRGJ1	18	-1	-1	23
18	1.7299209041719927E-4	TGTGCCACCTGGGATGGGCCGAGGTATAAGAAACTCTTT	CATWDGPRYKKLF	TRGV4	.	TRGJ1	19	-1	-1	24
18	1.7299209041719927E-4	TGTGCCACCTGGGATGAGCCTTATTATAAGAAACTCTTT	CATWDEPYYKKLF	TRGV4	.	TRGJ1	19	-1	-1	20
18	1.7299209041719927E-4	TGTGCCACCTGGGATAGGGGGGGTTATAAGAAACTCTTT	CATWDRGGYKKLF	TRGV8	.	TRGJ1	17	-1	-1	23
18	1.7299209041719927E-4	TGTGCCACCTGGGACTATAAAGGTCCGAAGAAACTCTTT	CATWDYKGPKKLF	TRGV2	.	TRGJ1	14	-1	-1	27
18	1.7299209041719927E-4	TGTGCCACCTGGGACGGGTCAGAATATAAGAAACTCTTT	CATWDGSEYKKLF	TRGV2	.	TRGJ1	17	-1	-1	24
18	1.7299209041719927E-4	TGTGCCACCTGGGACGGGCTTTGTTATAAGAAACTCTTT	CATWDGLCYKKLF	TRGV2	.	TRGJ1	18	-1	-1	20
18	1.7299209041719927E-4	TGTGCCACCTGGGACGGGCTTGGGGATAAGAAACTCTTT	CATWDGLGDKKLF	TRGV2	.	TRGJ1	18	-1	-1	25
18	1.7299209041719927E-4	TGTGCCACCTGGGACGGGCCGTTTTGGATCAAGACGTTT	CATWDGPFWIKTF	TRGV2	.	TRGJP2	19	-1	-1	23
18	1.7299209041719927E-4	TGTGCCACCTGGGACGGGACGGATTATAAGAAACTCTTT	CATWDGTDYKKLF	TRGV2	.	TRGJ1	17	-1	-1	22
18	1.7299209041719927E-4	TGTGCCACCTGGGACGGGAAGGATTATAAGAAACTCTTT	CATWDGKDYKKLF	TRGV2	.	TRGJ1	17	-1	-1	22
18	1.7299209041719927E-4	TGTGCCACCTGGGACAGGCCCGGTGCCGAGAAACTCTTT	CATWDRPGAEKLF	TRGV3	.	TRGJ1	19	-1	-1	28
18	1.7299209041719927E-4	TGTGCCACCTGGGACAGGGTTGGGGATAAGAAACTCTTT	CATWDRVGDKKLF	TRGV3	.	TRGJ1	17	-1	-1	25
18	1.7299209041719927E-4	TGTGCCTCGTGGGAGGATTATTATAAGAAACTCTTT	CASWEDYYKKLF	TRGV9	.	TRGJ1	15	-1	-1	16
18	1.7299209041719927E-4	TGTGCCACCTGGTCTAACTGTGGTAAGAAACTCTTT	CATWSNCGKKLF	TRGV8	.	TRGJ2	11	-1	-1	23
18	1.7299209041719927E-4	TGTGCCACCTGGGGGGATTATTATAAGAAACTCTTT	CATWGDYYKKLF	TRGV5	.	TRGJ1	12	-1	-1	16
18	1.7299209041719927E-4	TGTGCCACCTGGGATCCATGGAGCGAGAAACTCTTT	CATWDPWSEKLF	TRGV4	.	TRGJ1	14	-1	-1	25
18	1.7299209041719927E-4	TGTGCCACCTGGGATGGGCCCACCCAGAAACTCTTT	CATWDGPTQKLF	TRGV4	.	TRGJ1	26	-1	-1	25
18	1.7299209041719927E-4	TGTGCCACCTGGGATGGGCACGATAAGAAACTCTTT	CATWDGHDKKLF	TRGV4	.	TRGJ1	18	-1	-1	22
18	1.7299209041719927E-4	TGTGCCACCTGGGATAGGGCCTATAAGAAACTCTTT	CATWDRAYKKLF	TRGV8	.	TRGJ1	23	-1	-1	21
18	1.7299209041719927E-4	TGTGCCACCTGGGATAATTATTATAAGAAACTCTTT	CATWDNYYKKLF	TRGV8	.	TRGJ1	15	-1	-1	15
18	1.7299209041719927E-4	TGTGCCACCTGGGATAAGGGCCTTAAGAAACTCTTT	CATWDKGLKKLF	TRGV8	.	TRGJ1	22	-1	-1	23
18	1.7299209041719927E-4	TGTGCCACCTGGGACGGGCTGGTAAGGAAACTCTTT	CATWDGLVRKLF	TRGV2	.	TRGJ1	18	-1	-1	22
18	1.7299209041719927E-4	TGTGCCACCTGGGACGGGCTAGGGGGGAAACTCTTT	CATWDGLGGKLF	TRGV2	.	TRGJ1	18	-1	-1	26
18	1.7299209041719927E-4	TGTGCCACCTGGGACGGGGCTTATAAGAAACTCTTT	CATWDGAYKKLF	TRGV2	.	TRGJ1	17	-1	-1	20
18	1.7299209041719927E-4	TGTGCCACCTGGGACAGGCCCTCCAGGAAACTCTTT	CATWDRPSRKLF	TRGV5	.	TRGJ1	19	-1	-1	26
18	1.7299209041719927E-4	TGTGCCCCCAGAGGAGGTTATAAGAAACTCTTT	CAPRGGYKKLF	TRGV3	.	TRGJ1	8	-1	-1	17
18	1.7299209041719927E-4	TGTGCCACCTTAGGAAGTTATAAGAAACTCTTT	CATLGSYKKLF	TRGV2	.	TRGJ1	9	-1	-1	17
18	1.7299209041719927E-4	TGTGCCACCTGTAGTGTGACTAAGAAACTCTTT	CATCSVTKKLF	TRGV8	.	TRGJ1	10	-1	-1	20
18	1.7299209041719927E-4	TGTGCCACCTGGCCTATGACAAAGAAACTCTTT	CATWPMTKKLF	TRGV4	.	TRGJ1	11	-1	-1	21
18	1.7299209041719927E-4	TGTGCCACCTGGGCTTATGAGAAGAAACTCTTT	CATWAYEKKLF	TRGV4	.	TRGJ1	12	-1	-1	14
18	1.7299209041719927E-4	TGTGCCACCTGGGCCCACTATAAGAAACTCTTT	CATWAHYKKLF	TRGV4	.	TRGJ1	12	-1	-1	18
18	1.7299209041719927E-4	TGTGCCACCTGGGATGGGTATAAGAAACTCTTT	CATWDGYKKLF	TRGV4	.	TRGJ1	17	-1	-1	18
18	1.7299209041719927E-4	TGTGCCACCTGGGACGTCCAGGTACGACTCTTT	CATWDVQVRLF	TRGV2	.	TRGJ1	15	-1	-1	26
18	1.7299209041719927E-4	TGTGCCACCTGGGACGGTTATAAGAAACTCTTT	CATWDGYKKLF	TRGV3	.	TRGJ2	14	-1	-1	17
18	1.7299209041719927E-4	TGTGCCACCTGGGACGGGCGTAAGAAACTCTTT	CATWDGRKKLF	TRGV2	.	TRGJ1	18	-1	-1	20
18	1.7299209041719927E-4	TGTGCCACCTGGGACGGGCGGCAGAAACTCTTT	CATWDGRQKLF	TRGV2	.	TRGJ1	18	-1	-1	22
18	1.7299209041719927E-4	TGTGCCACCTGGGACAGCCATAAGAAACTCTTT	CATWDSHKKLF	TRGV5	.	TRGJ1	16	-1	-1	19
18	1.7299209041719927E-4	TGTGCCACCTGGGACAGGCAGAAGAAACTCTTT	CATWDRQKKLF	TRGV3	.	TRGJ1	18	-1	-1	21
18	1.7299209041719927E-4	TGTGCCACCTGGGACAGGCAAGAGAAACTCTTT	CATWDRQEKLF	TRGV7	.	TRGJ1	18	-1	-1	22
18	1.7299209041719927E-4	TGTGCCACCCCAGAGCCCCAAGAGAAACTCTTT	CATPEPQEKLF	TRGV8	.	TRGJ1	8	-1	-1	22
18	1.7299209041719927E-4	TGTGCCACCTGGCCCTATAAGAAACTCTTT	CATWPYKKLF	TRGV8	.	TRGJ1	11	-1	-1	15
18	1.7299209041719927E-4	TGTGCCACCTGGGACTTAGGGAAACTCTTT	CATWDLGKLF	TRGV5	.	TRGJ1	14	-1	-1	20
18	1.7299209041719927E-4	TGTGCCACCCGGATCTCAGAGAAACTCTTT	CATRISEKLF	TRGV4	.	TRGJ1	11	-1	-1	19
18	1.7299209041719927E-4	TGTGCCATGCATTATAAGAAACTCTTT	CAMHYKKLF	TRGV8	.	TRGJ1	6	-1	-1	10
18	1.7299209041719927E-4	TGTGCCACTCGCTATAAGAAACTCTTT	CATRYKKLF	TRGV8	.	TRGJ1	7	-1	-1	12
18	1.7299209041719927E-4	TGTGCCACCTGGGATAGCTCCCTCTTT	CATWDSSLF	TRGV8	.	TRGJ1	16	-1	-1	21
18	1.7299209041719927E-4	TGTGCCACCTGGGACCGGGAACTCTTT	CATWDRELF	TRGV2	.	TRGJ1	18	-1	-1	19
18	1.7299209041719927E-4	TGTGCCACCCCGGCTAAGAAACTCTTT	CATPAKKLF	TRGV4	.	TRGJ1	8	-1	-1	14
18	1.7299209041719927E-4	TGTGCCACCATTCCGAGGAAACTCTTT	CATIPRKLF	TRGV4	.	TRGJ1	8	-1	-1	17
18	1.7299209041719927E-4	TGTGCCACGAGTTGGATCAAGACGTTT	CATSWIKTF	TRGV3	.	TRGJP2	7	-1	-1	11
18	1.7299209041719927E-4	TCCCCGGGAGAGGATCAACTCTTT	SPGEDQLF	TRGV4	.	TRGJ1	0	-1	-1	16
18	1.7299209041719927E-4	TGTGCCCTCTTT	CALF	TRGV3	.	TRGJ1	5	-1	-1	6
17	1.6338141872735486E-4	TGTGCCACCTGGGACGGGGCCTGGAGGTATAGTAGTGATTGGATCAAGACGTTT	CATWDGAWRYSSDWIKTF	TRGV2	.	TRGJP2	20	-1	-1	27
17	1.6338141872735486E-4	TGTGCCACCTGGGACGGGCCCAGCGGGTGGTATTATAAGAAACTCTTT	CATWDGPSGWYYKKLF	TRGV2	.	TRGJ1	20	-1	-1	30
17	1.6338141872735486E-4	TGTGCCACCTGGGACGGGCGGTATAGTAGTGATTGGATCAAGACGTTT	CATWDGRYSSDWIKTF	TRGV2	.	TRGJP2	18	-1	-1	21
17	1.6338141872735486E-4	TGTGCCACCTGGGACAGGAGCTATAGTAGTGATTGGATCAAGACGTTT	CATWDRSYSSDWIKTF	TRGV3	.	TRGJP2	17	-1	-1	21
17	1.6338141872735486E-4	TGTGCCACCCGTAACTGCTATTTAGACGTGTATTATAAGAAACTCTTT	CATRNCYLDVYYKKLF	TRGV3	.	TRGJ1	8	-1	-1	30
17	1.6338141872735486E-4	TGTGCTGCGTGGGATTATGGAGGGAATTATTATAAGAAACTCTTT	CAAWDYGGNYYKKLF	TRGV10	.	TRGJ1	16	-1	-1	23
17	1.6338141872735486E-4	TGTGCCACCTGGGACGGGCCTAGTAGTGATTGGATCAAGACGTTT	CATWDGPSSDWIKTF	TRGV2	.	TRGJP2	19	-1	-1	20
17	1.6338141872735486E-4	TGTGCCACCTGGGACGGGCCAAAGACGGGTGGTAAGAAACTCTTT	CATWDGPKTGGKKLF	TRGV2	.	TRGJ1	19	-1	-1	32
17	1.6338141872735486E-4	TGTGCCACCTGGGACAGGCCCCAGAATTATTATAAGAAACTCTTT	CATWDRPQNYYKKLF	TRGV5	.	TRGJ1	19	-1	-1	23
17	1.6338141872735486E-4	TGTGCCACCTGGGATGGGCCGCATGCCCGCCTTGGACTCTTT	CATWDGPHARLGLF	TRGV4	.	TRGJ1	27	-1	-1	35
17	1.6338141872735486E-4	TGTGCCACCTGGGACCACATAAATTATTATAAGAAACTCTTT	CATWDHINYYKKLF	TRGV3	.	TRGJ1	14	-1	-1	21
17	1.6338141872735486E-4	TGTGCCACCTGGGACGGGCCCCTTTATTATAAGAAACTCTTT	CATWDGPLYYKKLF	TRGV2	.	TRGJ1	20	-1	-1	23
17	1.6338141872735486E-4	TGTGCCACCTGGGACGGGCGTCGGGCCGAGGGGAAACTCTTT	CATWDGRRAEGKLF	TRGV2	.	TRGJ1	18	-1	-1	32
17	1.6338141872735486E-4	TGTGCCACCTGGGACGGAGAGGGTGATTGGATCAAGACGTTT	CATWDGEGDWIKTF	TRGV2	.	TRGJP2	16	-1	-1	22
17	1.6338141872735486E-4	TGTGCCACCTGGGACGATCTCGGGGATTATAAGAAACTCTTT	CATWDDLGDYKKLF	TRGV2	.	TRGJ1	15	-1	-1	25
17	1.6338141872735486E-4	TGTGCCACCTGGGACGAGCAGAATTATTATAAGAAACTCTTT	CATWDEQNYYKKLF	TRGV2	.	TRGJ1	18	-1	-1	20
17	1.6338141872735486E-4	TGTGCCACCTGGGACAGGCGGGGTTATTATAAGAAACTCTTT	CATWDRRGYYKKLF	TRGV3	.	TRGJ1	18	-1	-1	23
17	1.6338141872735486E-4	TGTGCCACCTGGGACAGGCGGGGTGATTGGATCAAGACGTTT	CATWDRRGDWIKTF	TRGV3	.	TRGJP2	18	-1	-1	22
17	1.6338141872735486E-4	TGTGCCACCTGGGAGAATACCACTGGTTGGTTCAAGATATTT	CATWENTTGWFKIF	TRGV2	.	TRGJP1	13	-1	-1	16
17	1.6338141872735486E-4	TGTGTTGTTACAAGGTTTCCCCGTTGGTTCAAGATATTT	CVVTRFPRWFKIF	TRGV2	.	TRGJP1	3	-1	-1	22
17	1.6338141872735486E-4	TGTGCTGCGTGGGACAACCCTTATTATAAGAAACTCTTT	CAAWDNPYYKKLF	TRGV10	.	TRGJ1	13	-1	-1	20
17	1.6338141872735486E-4	TGTGCCACCTGGGTGGGTAGTGATTGGATCAAGACGTTT	CATWVGSDWIKTF	TRGV2	.	TRGJP2	12	-1	-1	16
17	1.6338141872735486E-4	TGTGCCACCTGGGCCCTTAGTGATTGGATCAAGACGTTT	CATWALSDWIKTF	TRGV2	.	TRGJP2	12	-1	-1	17
17	1.6338141872735486E-4	TGTGCCACCTGGGCCCCAGGTCGATATAAGAAACTCTTT	CATWAPGRYKKLF	TRGV5	.	TRGJ1	12	-1	-1	24
17	1.6338141872735486E-4	TGTGCCACCTGGGATGGGCTTTGTTATAAGAAACTCTTT	CATWDGLCYKKLF	TRGV4	.	TRGJ1	18	-1	-1	20
17	1.6338141872735486E-4	TGTGCCACCTGGGATGGGCCCTATTATAAGAAACTCTTT	CATWDGPYYKKLF	TRGV4	.	TRGJ1	20	-1	-1	21
17	1.6338141872735486E-4	TGTGCCACCTGGGATGGGCCGGGATTGAAGAAACTCTTT	CATWDGPGLKKLF	TRGV4	.	TRGJ1	19	-1	-1	27
17	1.6338141872735486E-4	TGTGCCACCTGGGATAGGTCGGTTTATAAGAAACTCTTT	CATWDRSVYKKLF	TRGV8	.	TRGJ1	17	-1	-1	23
17	1.6338141872735486E-4	TGTGCCACCTGGGATAAGGGACGCTATAAGAAACTCTTT	CATWDKGRYKKLF	TRGV2	.	TRGJ1	13	-1	-1	24
17	1.6338141872735486E-4	TGTGCCACCTGGGACGGTTTGGATTGGATCAAGACGTTT	CATWDGLDWIKTF	TRGV2	.	TRGJP2	16	-1	-1	21
17	1.6338141872735486E-4	TGTGCCACCTGGGACGGGCCACTTGGTCGGAAACTCTTT	CATWDGPLGRKLF	TRGV2	.	TRGJ1	19	-1	-1	29
17	1.6338141872735486E-4	TGTGCCACCTGGGACGGGCGGGGGCTTGCCAAACTCTTT	CATWDGRGLAKLF	TRGV2	.	TRGJ1	18	-1	-1	30
17	1.6338141872735486E-4	TGTGCCACCTGGGACAGGTATTATTATAAGAAACTCTTT	CATWDRYYYKKLF	TRGV5	.	TRGJ1	17	-1	-1	19
17	1.6338141872735486E-4	TGTGCCACCGGACAGTTGGGCAAAAAAATCAAGGTATTT	CATGQLGKKIKVF	TRGV8	.	TRGJP	8	-1	-1	13
17	1.6338141872735486E-4	TGTGCCCCTCCGATTAGTGATTGGATCAAGACGTTT	CAPPISDWIKTF	TRGV2	.	TRGJP2	8	-1	-1	14
17	1.6338141872735486E-4	TGTGCCACCTGGCGTAGTGATTGGATCAAGACGTTT	CATWRSDWIKTF	TRGV2	.	TRGJP2	11	-1	-1	13
17	1.6338141872735486E-4	TGTGCCACCTGGGTCCTTTATTATAAGAAACTCTTT	CATWVLYYKKLF	TRGV4	.	TRGJ1	12	-1	-1	17
17	1.6338141872735486E-4	TGTGCCACCTGGGTGGGTTATTATAAGAAACTCTTT	CATWVGYYKKLF	TRGV7	.	TRGJ1	12	-1	-1	17
17	1.6338141872735486E-4	TGTGCCACCTGGGATGTTTCGCATAAGAAACTCTTT	CATWDVSHKKLF	TRGV4	.	TRGJ1	15	-1	-1	22
17	1.6338141872735486E-4	TGTGCCACCTGGGACTCGCGCTATAAGAAACTCTTT	CATWDSRYKKLF	TRGV2	.	TRGJ1	14	-1	-1	21
17	1.6338141872735486E-4	TGTGCCACCTGGGACGGCGGTGGTAAGAAACTCTTT	CATWDGGGKKLF	TRGV2	.	TRGJ1	16	-1	-1	23
17	1.6338141872735486E-4	TGTGCCACCTGGGACGGGCTTATTGAGAAACTCTTT	CATWDGLIEKLF	TRGV2	.	TRGJ1	18	-1	-1	25
17	1.6338141872735486E-4	TGTGCCACCTGGGACGGGCTGGGTAAGAAACTCTTT	CATWDGLGKKLF	TRGV2	.	TRGJ1	18	-1	-1	23
17	1.6338141872735486E-4	TGTGCCACCTGGGACGGGCCGGATAAGAAACTCTTT	CATWDGPDKKLF	TRGV2	.	TRGJ1	19	-1	-1	22
17	1.6338141872735486E-4	TGTGCCACCTGGGACGGGCCGAGGAAGAAACTCTTT	CATWDGPRKKLF	TRGV2	.	TRGJ1	19	-1	-1	24
17	1.6338141872735486E-4	TGTGCCACCTGGGACGGGCAGGTGGGGAAACTCTTT	CATWDGQVGKLF	TRGV2	.	TRGJ1	18	-1	-1	26
17	1.6338141872735486E-4	TGTGCCACCTGGGACGGGCAATTACAGGAACTCTTT	CATWDGQLQELF	TRGV2	.	TRGJ1	18	-1	-1	25
17	1.6338141872735486E-4	TGTGCCACCTGGGACGGGAATGGGCAGAAACTCTTT	CATWDGNGQKLF	TRGV2	.	TRGJ1	17	-1	-1	25
17	1.6338141872735486E-4	TGTGCCACCTGGGACGGAGATTATAAGAAACTCTTT	CATWDGDYKKLF	TRGV2	.	TRGJ1	16	-1	-1	19
17	1.6338141872735486E-4	TGTGCCACCTGGGACGACCCCCGGGGGAAACTCTTT	CATWDDPRGKLF	TRGV2	.	TRGJ1	15	-1	-1	26
17	1.6338141872735486E-4	TGTGCCACCTGGGACAGGCCCCCTAAGAAACTCTTT	CATWDRPPKKLF	TRGV3	.	TRGJ1	19	-1	-1	23
17	1.6338141872735486E-4	TGTGCCACCTGGGACAGGCGATTAGAGAAACTCTTT	CATWDRRLEKLF	TRGV5	.	TRGJ1	18	-1	-1	25
17	1.6338141872735486E-4	TGTGCCACCTGGGACAGGGGGGGGAAGAAACTCTTT	CATWDRGGKKLF	TRGV2	.	TRGJ1	18	-1	-1	24
17	1.6338141872735486E-4	TGTGCCACCTGGGAGCTTTATTATAAGAAACTCTTT	CATWELYYKKLF	TRGV4	.	TRGJ1	13	-1	-1	17
17	1.6338141872735486E-4	TGTGCCACCTGGGAGGGCGTTTGGATCAAGACGTTT	CATWEGVWIKTF	TRGV3	.	TRGJP2	13	-1	-1	20
17	1.6338141872735486E-4	TGTGCCACCTGGGAAACACCCCCGAAGAAACTCTTT	CATWETPPKKLF	TRGV4	.	TRGJ1	13	-1	-1	24
17	1.6338141872735486E-4	TGTGCCACCGGCCTCTTTGGGGATAAGAAACTCTTT	CATGLFGDKKLF	TRGV4	.	TRGJ1	8	-1	-1	22
17	1.6338141872735486E-4	TGTGCCAGGGGGGGCAGTGATTGGATCAAGACGTTT	CARGGSDWIKTF	TRGV8	.	TRGJP2	6	-1	-1	15
17	1.6338141872735486E-4	TGTGCCTTGTGGGGGCACCAAGGAGGGCTCTTT	CALWGHQGGLF	TRGV9	.	TRGJ1	12	-1	-1	27
17	1.6338141872735486E-4	TGTGCCACCTGGGCCGGCTATAAGAAACTCTTT	CATWAGYKKLF	TRGV4	.	TRGJ1	12	-1	-1	18
17	1.6338141872735486E-4	TGTGCCACCTGGGCGGGGTATAAGAAACTCTTT	CATWAGYKKLF	TRGV2	.	TRGJ1	16	-1	-1	18
17	1.6338141872735486E-4	TGTGCCACCTGGGATTTTGTTTGGAAACTCTTT	CATWDFVWKLF	TRGV4	.	TRGJ1	14	-1	-1	23
17	1.6338141872735486E-4	TGTGCCACCTGGGATTGGTATAAGAAACTCTTT	CATWDWYKKLF	TRGV8	.	TRGJ1	17	-1	-1	18
17	1.6338141872735486E-4	TGTGCCACCTGGGATGGGCCTGAGAAACTCTTT	CATWDGPEKLF	TRGV4	.	TRGJ1	19	-1	-1	22
17	1.6338141872735486E-4	TGTGCCACCTGGGATGAAGTGAGGAAACTCTTT	CATWDEVRKLF	TRGV4	.	TRGJ1	15	-1	-1	23
17	1.6338141872735486E-4	TGTGCCACCTGGGACGGGCGAGTTAGACTCTTT	CATWDGRVRLF	TRGV2	.	TRGJ1	18	-1	-1	26
17	1.6338141872735486E-4	TGTGCCACCTGGGACGGGCAGAAGAAACTCTTT	CATWDGQKKLF	TRGV2	.	TRGJ1	18	-1	-1	21
17	1.6338141872735486E-4	TGTGCCACCTGGGACGGGGATAAGAAACTCTTT	CATWDGDKKLF	TRGV2	.	TRGJ1	17	-1	-1	19
17	1.6338141872735486E-4	TGTGCCACCTGGGACGGACGGGCGAAACTCTTT	CATWDGRAKLF	TRGV4	.	TRGJ2	16	-1	-1	23
17	1.6338141872735486E-4	TGTGCCACCTGGGACACGGATAAGAAACTCTTT	CATWDTDKKLF	TRGV5	.	TRGJ1	15	-1	-1	19
17	1.6338141872735486E-4	TGTGCCACCTGGGACAGGCACTACGGACTCTTT	CATWDRHYGLF	TRGV7	.	TRGJ1	18	-1	-1	26
17	1.6338141872735486E-4	TGTGCCACCTGGGACAAGGGAGGGAAACTCTTT	CATWDKGGKLF	TRGV3	.	TRGJ1	15	-1	-1	23
17	1.6338141872735486E-4	TGTGCCACCTGGGAAGGGTATAAGAAACTCTTT	CATWEGYKKLF	TRGV8	.	TRGJ1	16	-1	-1	18
17	1.6338141872735486E-4	TGTGCCACCAAGGGAGGTTATAAGAAACTCTTT	CATKGGYKKLF	TRGV4	.	TRGJ1	8	-1	-1	17
17	1.6338141872735486E-4	TGTGCCACCTGGGATGGGCCGAAACTCTTT	CATWDGPKLF	TRGV4	.	TRGJ1	19	-1	-1	20
17	1.6338141872735486E-4	TGTGCCACCTGGGATGGAGGGAAACTCTTT	CATWDGGKLF	TRGV4	.	TRGJ1	16	-1	-1	20
17	1.6338141872735486E-4	TGTGCCACCTGGGACGGGCCTCCACTCTTT	CATWDGPPLF	TRGV2	.	TRGJ1	19	-1	-1	23
17	1.6338141872735486E-4	TGTGCCACCTGGGACAATCCGAAACTCTTT	CATWDNPKLF	TRGV8	.	TRGJ1	13	-1	-1	20
17	1.6338141872735486E-4	TGTGCCACCTGGGAGTATAAGAAACTCTTT	CATWEYKKLF	TRGV2	.	TRGJ1	13	-1	-1	15
17	1.6338141872735486E-4	TGTGCCACCTATCGCGGGGGGGAACTCTTT	CATYRGGELF	TRGV7	.	TRGJ1	9	-1	-1	22
17	1.6338141872735486E-4	TGTGCCACCCTCCGGAGGAAGAAACTCTTT	CATLRRKKLF	TRGV4	.	TRGJ1	8	-1	-1	18
17	1.6338141872735486E-4	TGTGCCACCTGTCGGAAGAAACTCTTT	CATCRKKLF	TRGV2	.	TRGJ1	10	-1	-1	15
17	1.6338141872735486E-4	TGTGCCACCTGGTGCATCAAGACGTTT	CATWCIKTF	TRGV3	.	TRGJP2	11	-1	-1	12
17	1.6338141872735486E-4	TGTGCCACCGAGGGTAAGAAACTCTTT	CATEGKKLF	TRGV2	.	TRGJ1	8	-1	-1	14
17	1.6338141872735486E-4	TGTGCACCCGTCGATAAGAAACTCTTT	CAPVDKKLF	TRGV8	.	TRGJ1	7	-1	-1	13
17	1.6338141872735486E-4	CGGAGTAGTGATTGGATCAAGACGTTT	RSSDWIKTF	TRGV3	.	TRGJP2	-1	-1	-1	3
17	1.6338141872735486E-4	TGTGCCACCTCTGGGAAACTCTTT	CATSGKLF	TRGV8	.	TRGJ1	9	-1	-1	14
17	1.6338141872735486E-4	TGTGCCACCTGGGAGTTTCTCTTT	CATWEFLF	TRGV3	.	TRGJ1	13	-1	-1	18
17	1.6338141872735486E-4	TGTGCCCGCAGGGGACTCTTT	CARRGLF	TRGV2	.	TRGJ1	5	-1	-1	14
17	1.6338141872735486E-4	TGTGCCACCTGGTCCCTCTTT	CATWSLF	TRGV4	.	TRGJ1	11	-1	-1	15
17	1.6338141872735486E-4	TGTGGATATAAGAAACTCTTT	CGYKKLF	TRGV4	.	TRGJ1	3	-1	-1	6
16	1.5377074703751045E-4	TGTGCTGCGTGGGACCCTAGCTGTGGTCGCAACATTTATTATAAGAAACTCTTT	CAAWDPSCGRNIYYKKLF	TRGV10	.	TRGJ1	13	-1	-1	35
16	1.5377074703751045E-4	TGTGCCACCTGGGACGGGCCTCGGCAAGAGTTGGGCAAAAAAATCAAGGTATTT	CATWDGPRQELGKKIKVF	TRGV2	.	TRGJP	19	-1	-1	22
16	1.5377074703751045E-4	TGTGCCACCTGGGACGGGCGATTAGATAGTAGTGATTGGATCAAGACGTTT	CATWDGRLDSSDWIKTF	TRGV2	.	TRGJP2	18	-1	-1	22
16	1.5377074703751045E-4	TGTGCCACCTGGGACGGAATATTCGTGGGGAGTGATTGGATCAAGACGTTT	CATWDGIFVGSDWIKTF	TRGV2	.	TRGJP2	16	-1	-1	30
16	1.5377074703751045E-4	TGTGCCACCTGGGGCCCAAACCATACCACTGGTTGGTTCAAGATATTT	CATWGPNHTTGWFKIF	TRGV2	.	TRGJP1	12	-1	-1	22
16	1.5377074703751045E-4	TGTGCCACCTGGGATGGGCGCATGGCCACTGGTTGGTTCAAGATATTT	CATWDGRMATGWFKIF	TRGV4	.	TRGJP1	22	-1	-1	25
16	1.5377074703751045E-4	TGTGCCACCTGGGATAGGCCTAGTATTCATGATTGGATCAAGACGTTT	CATWDRPSIHDWIKTF	TRGV8	.	TRGJP2	21	-1	-1	29
16	1.5377074703751045E-4	TGTGCCACCTGGGACGGTATGGGAGGGAGTGATTGGATCAAGACGTTT	CATWDGMGGSDWIKTF	TRGV2	.	TRGJP2	16	-1	-1	27
16	1.5377074703751045E-4	TGTGCCACCTGGGACGGCTCGGCGGGTAGTGATTGGATCAAGACGTTT	CATWDGSAGSDWIKTF	TRGV2	.	TRGJP2	16	-1	-1	25
16	1.5377074703751045E-4	TGTGCCACCTGGGACGGGTTTTCCTCGTGTGATTGGATCAAGACGTTT	CATWDGFSSCDWIKTF	TRGV2	.	TRGJP2	17	-1	-1	28
16	1.5377074703751045E-4	TGTGCCACCTGGGACGGGCTTGATACCACTGGTTGGTTCAAGATATTT	CATWDGLDTTGWFKIF	TRGV2	.	TRGJP1	18	-1	-1	22
16	1.5377074703751045E-4	TGTGCCACCTGGGACGGGCGGGGTAGTAGTGATTGGATCAAGACGTTT	CATWDGRGSSDWIKTF	TRGV2	.	TRGJP2	18	-1	-1	23
16	1.5377074703751045E-4	TGTGCCACCTGGGATTCGTATAGTAGTGATTGGATCAAGACGTTT	CATWDSYSSDWIKTF	TRGV2	.	TRGJP2	13	-1	-1	18
16	1.5377074703751045E-4	TGTGCCACCTGGGATGGCTTCGGATTTTGGTATAAGAAACTCTTT	CATWDGFGFWYKKLF	TRGV4	.	TRGJ1	16	-1	-1	30
16	1.5377074703751045E-4	TGTGCCACCTGGGACGTAGTTTGTAGTGATTGGATCAAGACGTTT	CATWDVVCSDWIKTF	TRGV2	.	TRGJP2	15	-1	-1	22
16	1.5377074703751045E-4	TGTGCCACCTGGGACGGGTATAGTAGTGATTGGATCAAGACGTTT	CATWDGYSSDWIKTF	TRGV2	.	TRGJP2	17	-1	-1	18
16	1.5377074703751045E-4	TGTGCCACCTGGGACGGGCTCAAGAACGATTGGATCAAGACGTTT	CATWDGLKNDWIKTF	TRGV2	.	TRGJP2	18	-1	-1	27
16	1.5377074703751045E-4	TGTGCCACCTGGGACGGGCGGAGTAGTGATTGGATCAAGACGTTT	CATWDGRSSDWIKTF	TRGV2	.	TRGJP2	18	-1	-1	21
16	1.5377074703751045E-4	TGTGCCACCTGGGACGGGGGTAGTAGTGATTGGATCAAGACGTTT	CATWDGGSSDWIKTF	TRGV2	.	TRGJP2	17	-1	-1	20
16	1.5377074703751045E-4	TGTGCCACCTGGGACAGGCCTTGGTGTTATTATAAGAAACTCTTT	CATWDRPWCYYKKLF	TRGV7	.	TRGJ1	20	-1	-1	26
16	1.5377074703751045E-4	TGTGCCACCTGGGACAGGCGCTCCCGGCATTGTAAGAAACTCTTT	CATWDRRSRHCKKLF	TRGV3	.	TRGJ1	18	-1	-1	28
16	1.5377074703751045E-4	TGTGCCACCTGGGACAGGCAAAGTAGTGATTGGATCAAGACGTTT	CATWDRQSSDWIKTF	TRGV3	.	TRGJP2	18	-1	-1	21
16	1.5377074703751045E-4	TGTGCCACCTGGGACAGACGCCGCAGGTTGTATAAGAAACTCTTT	CATWDRRRRLYKKLF	TRGV3	.	TRGJ1	16	-1	-1	30
16	1.5377074703751045E-4	TGTGCCACCTGGGACAGACACTTCCTGACAGATAAGAAACTCTTT	CATWDRHFLTDKKLF	TRGV3	.	TRGJ1	16	-1	-1	31
16	1.5377074703751045E-4	TGTGCCACCTGGGACAGAGCGCTTAGTGATTGGATCAAGACGTTT	CATWDRALSDWIKTF	TRGV2	.	TRGJP2	14	-1	-1	23
16	1.5377074703751045E-4	TGTGCCACCTGGGGCCCGTCCCCTAGTTATAAGAAACTCTTT	CATWGPSPSYKKLF	TRGV8	.	TRGJ1	12	-1	-1	26
16	1.5377074703751045E-4	TGTGCCACCTGGGGGGGGGGTAGTGATTGGATCAAGACGTTT	CATWGGGSDWIKTF	TRGV2	.	TRGJP2	12	-1	-1	19
16	1.5377074703751045E-4	TGTGCCACCTGGGATGCATCCCCTTATTATAAGAAACTCTTT	CATWDASPYYKKLF	TRGV4	.	TRGJ1	15	-1	-1	23
16	1.5377074703751045E-4	TGTGCCACCTGGGATGGGTGCCGTTATTATAAGAAACTCTTT	CATWDGCRYYKKLF	TRGV4	.	TRGJ1	17	-1	-1	23
16	1.5377074703751045E-4	TGTGCCACCTGGGATGGGCTTGGTGATTGGATCAAGACGTTT	CATWDGLGDWIKTF	TRGV4	.	TRGJP2	18	-1	-1	22
16	1.5377074703751045E-4	TGTGCCACCTGGGATGGGCAGAGTGATTGGATCAAGACGTTT	CATWDGQSDWIKTF	TRGV4	.	TRGJP2	18	-1	-1	21
16	1.5377074703751045E-4	TGTGCCACCTGGGACGGGTTTGTGGGTTATAAGAAACTCTTT	CATWDGFVGYKKLF	TRGV2	.	TRGJ1	17	-1	-1	26
16	1.5377074703751045E-4	TGTGCCACCTGGGACGGGTCGAATTATTATAAGAAACTCTTT	CATWDGSNYYKKLF	TRGV2	.	TRGJ1	17	-1	-1	18
16	1.5377074703751045E-4	TGTGCCACCTGGGACGGGCCGACATCTTGGTTCAAGATATTT	CATWDGPTSWFKIF	TRGV2	.	TRGJP1	19	-1	-1	26
16	1.5377074703751045E-4	TGTGCCACCTGGGACGGGCATAGTGATTGGATCAAGACGTTT	CATWDGHSDWIKTF	TRGV2	.	TRGJP2	18	-1	-1	20
16	1.5377074703751045E-4	TGTGCCACCTGGGACGGGGGGTTGGCATCGAAGAAACTCTTT	CATWDGGLASKKLF	TRGV2	.	TRGJ1	17	-1	-1	30
16	1.5377074703751045E-4	TGTGCCACCTGGGACAGGCTGGGAAGGCTCGAGAAACTCTTT	CATWDRLGRLEKLF	TRGV3	.	TRGJ1	18	-1	-1	31
16	1.5377074703751045E-4	TGTGCCACCTGGGACAGGCCCCGGGATTATAAGAAACTCTTT	CATWDRPRDYKKLF	TRGV5	.	TRGJ1	19	-1	-1	25
16	1.5377074703751045E-4	TGTGCCACCCGGATTCCTCGTAGTGATTGGATCAAGACGTTT	CATRIPRSDWIKTF	TRGV2	.	TRGJP2	11	-1	-1	19
16	1.5377074703751045E-4	TGTGCCACCGGCTTAGGGGGTTTTTATTATAAGAAACTCTTT	CATGLGGFYYKKLF	TRGV8	.	TRGJ1	8	-1	-1	23
16	1.5377074703751045E-4	TGTGCCACCTGGGGGGGCAGTGATTGGATCAAGACGTTT	CATWGGSDWIKTF	TRGV8	.	TRGJP2	12	-1	-1	18
16	1.5377074703751045E-4	TGTGCCACCTGGGATGGGCAAGTTTATAAGAAACTCTTT	CATWDGQVYKKLF	TRGV4	.	TRGJ1	18	-1	-1	23
16	1.5377074703751045E-4	TGTGCCACCTGGGATGGGGGGTGTTATAAGAAACTCTTT	CATWDGGCYKKLF	TRGV4	.	TRGJ1	17	-1	-1	23
16	1.5377074703751045E-4	TGTGCCACCTGGGATGGGGGAAAGGGTGAGAAACTCTTT	CATWDGGKGEKLF	TRGV4	.	TRGJ1	17	-1	-1	28
16	1.5377074703751045E-4	TGTGCCACCTGGGACCCCTCGCATTATAAGAAACTCTTT	CATWDPSHYKKLF	TRGV7	.	TRGJ1	14	-1	-1	22
16	1.5377074703751045E-4	TGTGCCACCTGGGACCAGTGGTATTATAAGAAACTCTTT	CATWDQWYYKKLF	TRGV3	.	TRGJ1	14	-1	-1	21
16	1.5377074703751045E-4	TGTGCCACCTGGGACGGGCGGGATTATAAGAAACTCTTT	CATWDGRDYKKLF	TRGV2	.	TRGJ1	18	-1	-1	22
16	1.5377074703751045E-4	TGTGCCACCTGGGACGGGCATCATTATAAGAAACTCTTT	CATWDGHHYKKLF	TRGV2	.	TRGJ1	18	-1	-1	19
16	1.5377074703751045E-4	TGTGCCACCTGGGACGGGCAGGTTTATAAGAAACTCTTT	CATWDGQVYKKLF	TRGV2	.	TRGJ1	18	-1	-1	23
16	1.5377074703751045E-4	TGTGCCACCTGGGACAGGCGGAATTATAAGAAACTCTTT	CATWDRRNYKKLF	TRGV5	.	TRGJ1	18	-1	-1	22
16	1.5377074703751045E-4	TGTGCCACCTGGGAGGCGGGGGATTATAAGAAACTCTTT	CATWEAGDYKKLF	TRGV5	.	TRGJ1	13	-1	-1	22
16	1.5377074703751045E-4	TGTGCCACCTGGGAAATGACTGGTTGGTTCAAGATATTT	CATWEMTGWFKIF	TRGV2	.	TRGJP1	13	-1	-1	18
16	1.5377074703751045E-4	TGTGCCCCCTTACCGGATTATTATAAGAAACTCTTT	CAPLPDYYKKLF	TRGV8	.	TRGJ1	9	-1	-1	13
16	1.5377074703751045E-4	TGTGCCACCTTAAGTAGTGATTGGATCAAGACGTTT	CATLSSDWIKTF	TRGV3	.	TRGJP2	9	-1	-1	12
16	1.5377074703751045E-4	TGTGCCACCTGGGTGAATTATTATAAGAAACTCTTT	CATWVNYYKKLF	TRGV2	.	TRGJ1	12	-1	-1	14
16	1.5377074703751045E-4	TGTGCCACCTGGGCCAAATATTGGATCAAGACGTTT	CATWAKYWIKTF	TRGV4	.	TRGJP2	12	-1	-1	19
16	1.5377074703751045E-4	TGTGCCACCTGGGGCTCGGAGGAGAAGAAACTCTTT	CATWGSEEKKLF	TRGV5P	.	TRGJ1	14	-1	-1	24
16	1.5377074703751045E-4	TGTGCCACCTGGGATTATTATTATAAGAAACTCTTT	CATWDYYYKKLF	TRGV4	.	TRGJ1	14	-1	-1	16
16	1.5377074703751045E-4	TGTGCCACCTGGGATGGTGATTGGATCAAGACGTTT	CATWDGDWIKTF	TRGV8	.	TRGJP2	14	-1	-1	16
16	1.5377074703751045E-4	TGTGCCACCTGGGATGGTAGTTATAAGAAACTCTTT	CATWDGSYKKLF	TRGV4	.	TRGJ1	16	-1	-1	20
16	1.5377074703751045E-4	TGTGCCACCTGGGATGGGTATTATAAGAAACTCTTT	CATWDGYYKKLF	TRGV4	.	TRGJ1	17	-1	-1	18
16	1.5377074703751045E-4	TGTGCCACCTGGGATGGGCCCCTAGAAAAACTCTTT	CATWDGPLEKLF	TRGV4	.	TRGJ1	20	-1	-1	27
16	1.5377074703751045E-4	TGTGCCACCTGGGATGGGCGTTATAAGAAACTCTTT	CATWDGRYKKLF	TRGV4	.	TRGJ1	18	-1	-1	20
16	1.5377074703751045E-4	TGTGCCACCTGGGATGGGCGGTATAAGAAACTCTTT	CATWDGRYKKLF	TRGV4	.	TRGJ1	18	-1	-1	21
16	1.5377074703751045E-4	TGTGCCACCTGGGATAGGTATTATAAGAAACTCTTT	CATWDRYYKKLF	TRGV4	.	TRGJ1	17	-1	-1	18
16	1.5377074703751045E-4	TGTGCCACCTGGGATAGAGGTTATAAGAAACTCTTT	CATWDRGYKKLF	TRGV8	.	TRGJ1	16	-1	-1	20
16	1.5377074703751045E-4	TGTGCCACCTGGGACGTGGGGTATAAGAAACTCTTT	CATWDVGYKKLF	TRGV3	.	TRGJ1	14	-1	-1	21
16	1.5377074703751045E-4	TGTGCCACCTGGGACGGGCTCTATAAGAAACTCTTT	CATWDGLYKKLF	TRGV2	.	TRGJ1	18	-1	-1	21
16	1.5377074703751045E-4	TGTGCCACCTGGGACGGGCCCTGGGGGAAACTCTTT	CATWDGPWGKLF	TRGV2	.	TRGJ1	20	-1	-1	26
16	1.5377074703751045E-4	TGTGCCACCTGGGACGGGCCATGTAAGAAACTCTTT	CATWDGPCKKLF	TRGV2	.	TRGJ1	19	-1	-1	23
16	1.5377074703751045E-4	TGTGCCACCTGGGACGGGCCACATAAGAAACTCTTT	CATWDGPHKKLF	TRGV2	.	TRGJ1	19	-1	-1	22
16	1.5377074703751045E-4	TGTGCCACCTGGGACGGGCAATATAAGAAACTCTTT	CATWDGQYKKLF	TRGV2	.	TRGJ1	18	-1	-1	21
16	1.5377074703751045E-4	TGTGCCACCTGGGACGGGGATTGGATCAAGACGTTT	CATWDGDWIKTF	TRGV2	.	TRGJP2	17	-1	-1	18
16	1.5377074703751045E-4	TGTGCCACCTGGGACAGGCTAAGAGCTCCACTCTTT	CATWDRLRAPLF	TRGV5	.	TRGJ1	18	-1	-1	29
16	1.5377074703751045E-4	TGTGCCACCTGGGACAGGCACTTGGGGAAACTCTTT	CATWDRHLGKLF	TRGV3	.	TRGJ1	18	-1	-1	26
16	1.5377074703751045E-4	TGTGCCACCTGGGACAGGATTCCCAAGAAACTCTTT	CATWDRIPKKLF	TRGV5	.	TRGJ2	17	-1	-1	24
16	1.5377074703751045E-4	TGTGCCACCTGGGAAGGTTATTATAAGAAACTCTTT	CATWEGYYKKLF	TRGV5	.	TRGJ1	16	-1	-1	17
16	1.5377074703751045E-4	TGTGCCACCTGGAACGGATATTATAAGAAACTCTTT	CATWNGYYKKLF	TRGV3	.	TRGJ1	14	-1	-1	18
16	1.5377074703751045E-4	TGTGCCACCTGGGTTTATTATAAGAAACTCTTT	CATWVYYKKLF	TRGV4	.	TRGJ1	12	-1	-1	14
16	1.5377074703751045E-4	TGTGCCACCTGGGATCGTTATAAGAAACTCTTT	CATWDRYKKLF	TRGV8	.	TRGJ1	14	-1	-1	17
16	1.5377074703751045E-4	TGTGCCACCTGGGATGTAGGAAGGAAACTCTTT	CATWDVGRKLF	TRGV4	.	TRGJ1	15	-1	-1	23
16	1.5377074703751045E-4	TGTGCCACCTGGGATGGGCTAAGGAAACTCTTT	CATWDGLRKLF	TRGV4	.	TRGJ1	18	-1	-1	19
16	1.5377074703751045E-4	TGTGCCACCTGGGATGGAAGGGGGAAACTCTTT	CATWDGRGKLF	TRGV4	.	TRGJ2	16	-1	-1	23
16	1.5377074703751045E-4	TGTGCCACCTGGGATAATCGGGTCGAACTCTTT	CATWDNRVELF	TRGV8	.	TRGJ1	15	-1	-1	25
16	1.5377074703751045E-4	TGTGCCACCTGGGACCGAACAGGGAAACTCTTT	CATWDRTGKLF	TRGV3	.	TRGJ1	14	-1	-1	23
16	1.5377074703751045E-4	TGTGCCACCTGGGACGGGCTGGTGAAACTCTTT	CATWDGLVKLF	TRGV2	.	TRGJ1	18	-1	-1	23
16	1.5377074703751045E-4	TGTGCCACCTGGGACGGGCGTAGGAAACTCTTT	CATWDGRRKLF	TRGV2	.	TRGJ1	18	-1	-1	20
16	1.5377074703751045E-4	TGTGCCACCTGGGACGGGGAGGGAAAACTCTTT	CATWDGEGKLF	TRGV2	.	TRGJ1	17	-1	-1	24
16	1.5377074703751045E-4	TGTGCCACCTGGGACGGGAGAGGGAAACTCTTT	CATWDGRGKLF	TRGV5	.	TRGJ1	17	-1	-1	23
16	1.5377074703751045E-4	TGTGCCACCTGGGACACGCATAAGAAACTCTTT	CATWDTHKKLF	TRGV3	.	TRGJ1	18	-1	-1	19
16	1.5377074703751045E-4	TGTGCCACCTGGGACAGGTCTGGGAAACTCTTT	CATWDRSGKLF	TRGV7	.	TRGJ1	21	-1	-1	23
16	1.5377074703751045E-4	TGTGCCACCTGGGACAGGCGTGAGAAACTCTTT	CATWDRREKLF	TRGV7	.	TRGJ1	21	-1	-1	22
16	1.5377074703751045E-4	TGTGCCACCTGGGAGGGTTATAAGAAACTCTTT	CATWEGYKKLF	TRGV2	.	TRGJ1	16	-1	-1	17
16	1.5377074703751045E-4	TGTGCCACCTGGGAGGGGTATAAGAAACTCTTT	CATWEGYKKLF	TRGV2	.	TRGJ1	17	-1	-1	18
16	1.5377074703751045E-4	TGTGCCACCCGGGGTAATTTCAAGAAACTCTTT	CATRGNFKKLF	TRGV5	.	TRGJ1	12	-1	-1	21
16	1.5377074703751045E-4	TGTGCCACCTGGGTCGAAAAGAAACTCTTT	CATWVEKKLF	TRGV2	.	TRGJ1	15	-1	-1	18
16	1.5377074703751045E-4	TGTGCCACCTGGGATGGCGGGAAACTCTTT	CATWDGGKLF	TRGV4	.	TRGJ1	16	-1	-1	20
16	1.5377074703751045E-4	TGTGCCACCTGGGACGGTAAGAAACTCTTT	CATWDGKKLF	TRGV2	.	TRGJ2	16	-1	-1	17
16	1.5377074703751045E-4	TGTGCCACCTGGGAGGGGATGAAACTCTTT	CATWEGMKLF	TRGV8	.	TRGJ1	13	-1	-1	20
16	1.5377074703751045E-4	TGTGCCACCTGGGAAAGTAAGAAACTCTTT	CATWESKKLF	TRGV4	.	TRGJ1	13	-1	-1	17
16	1.5377074703751045E-4	TGTGCCACCCACTATTATAAGAAACTCTTT	CATHYYKKLF	TRGV2	.	TRGJ1	8	-1	-1	12
16	1.5377074703751045E-4	TGTGCCACCAGCTGTATTAAGAAACTCTTT	CATSCIKKLF	TRGV4	.	TRGJ1	8	-1	-1	17
16	1.5377074703751045E-4	TGTGCCACCTGTTATAAGAAACTCTTT	CATCYKKLF	TRGV8	.	TRGJ1	10	-1	-1	11
16	1.5377074703751045E-4	TGTGCCACCTGGCATAAGAAACTCTTT	CATWHKKLF	TRGV2	.	TRGJ2	11	-1	-1	13
16	1.5377074703751045E-4	TGTGCCACCTGGGTTCAGAAACTCTTT	CATWVQKLF	TRGV8	.	TRGJ1	12	-1	-1	16
16	1.5377074703751045E-4	TGTGCCACCTGGGTAGAGAAACTCTTT	CATWVEKLF	TRGV2	.	TRGJ1	12	-1	-1	16
16	1.5377074703751045E-4	TGTGCCACCTGGGATTGGAAACTCTTT	CATWDWKLF	TRGV4	.	TRGJ1	17	-1	-1	17
16	1.5377074703751045E-4	TGTGCCACCTGGGATGGATTGCTCTTT	CATWDGLLF	TRGV8	.	TRGJ1	14	-1	-1	21
16	1.5377074703751045E-4	TGTGCCACCTGGGACGAGAAACTCTTT	CATWDEKLF	TRGV3	.	TRGJ1	14	-1	-1	16
16	1.5377074703751045E-4	TGTGCCACCCTAGGGAGGAAACTCTTT	CATLGRKLF	TRGV4	.	TRGJ1	15	-1	-1	17
16	1.5377074703751045E-4	TGTGCCACCCAAGCCAGGAAACTCTTT	CATQARKLF	TRGV2	.	TRGJ1	8	-1	-1	17
16	1.5377074703751045E-4	TGTGCCACCGCCAATAAGAAACTCTTT	CATANKKLF	TRGV2	.	TRGJ1	8	-1	-1	13
16	1.5377074703751045E-4	TGTGCCACCGGCCATAAGAAACTCTTT	CATGHKKLF	TRGV2	.	TRGJ1	8	-1	-1	13
16	1.5377074703751045E-4	TGTGCCAATTATTATAAGAAACTCTTT	CANYYKKLF	TRGV8	.	TRGJ1	6	-1	-1	6
16	1.5377074703751045E-4	TGTGCCGCTAATAAGAAACTCTTT	CAANKKLF	TRGV4	.	TRGJ1	5	-1	-1	10
16	1.5377074703751045E-4	TGTGCCACCTGGGGTAAACTCTTT	CATWGKLF	TRGV4	.	TRGJ2	12	-1	-1	15
16	1.5377074703751045E-4	TGTGCCACCCTCCCGAAACTCTTT	CATLPKLF	TRGV5	.	TRGJ1	8	-1	-1	14
16	1.5377074703751045E-4	TGTGCCACCCTAGCGAGGCTCTTT	CATLARLF	TRGV4	.	TRGJ1	8	-1	-1	18
16	1.5377074703751045E-4	TGTGCCACCACTAAGAAACTCTTT	CATTKKLF	TRGV4	.	TRGJ1	8	-1	-1	11
16	1.5377074703751045E-4	TGTGCCACCAGGAAGAAACTCTTT	CATRKKLF	TRGV2	.	TRGJ1	11	-1	-1	12
16	1.5377074703751045E-4	TGTGCCAACAATAAGAAACTCTTT	CANNKKLF	TRGV4	.	TRGJ1	6	-1	-1	10
16	1.5377074703751045E-4	TGTGCCACCTGTAAACTCTTT	CATCKLF	TRGV5	.	TRGJ1	10	-1	-1	12
16	1.5377074703751045E-4	TGTGCCACGGCACTCTTT	CATALF	TRGV7	.	TRGJ1	7	-1	-1	11
15	1.4416007534766604E-4	TGTGCCACCTGGGACAGGCGAGGACCCACGGACTATAGTAGTGATTGGATCAAGACGTTT	CATWDRRGPTDYSSDWIKTF	TRGV3	.	TRGJP2	18	-1	-1	33
15	1.4416007534766604E-4	TGTGCTGCGTGGGACCCCGGCTTCCCCTACTATACCACTGGTTGGTTCAAGATATTT	CAAWDPGFPYYTTGWFKIF	TRGV10	.	TRGJP1	13	-1	-1	30
15	1.4416007534766604E-4	TGTGCCACCTGGGACGCCAAATATGGAGTATATAGTAGTGATTGGATCAAGACGTTT	CATWDAKYGVYSSDWIKTF	TRGV2	.	TRGJP2	15	-1	-1	28
15	1.4416007534766604E-4	TGTGCCACCTGGGTCTACAGGGGAGAGTTGGGCAAAAAAATCAAGGTATTT	CATWVYRGELGKKIKVF	TRGV2	.	TRGJP	12	-1	-1	23
15	1.4416007534766604E-4	TGTGCCACCTGGGACGGGCTAAGGCATAGTAGTGATTGGATCAAGACGTTT	CATWDGLRHSSDWIKTF	TRGV2	.	TRGJP2	18	-1	-1	25
15	1.4416007534766604E-4	TGTGCCACCTGGGACGGGCCAGGGGAGTTGGGCAAAAAAATCAAGGTATTT	CATWDGPGELGKKIKVF	TRGV2	.	TRGJP	19	-1	-1	24
15	1.4416007534766604E-4	TGTGCCACCTGGGACGGGCGGAGAATCTGCGGAGAATCTGAGAAACTCTTT	CATWDGRRICGESEKLF	TRGV2	.	TRGJ1	18	-1	-1	40
15	1.4416007534766604E-4	TGTGCCACCTGGGACAGAAGCCTGACCACAAGTTATTATAAGAAACTCTTT	CATWDRSLTTSYYKKLF	TRGV4	.	TRGJ1	13	-1	-1	32
15	1.4416007534766604E-4	TGTGCCACCTGGGACCCCCCGGGTGGTAGTGATTGGATCAAGACGTTT	CATWDPPGGSDWIKTF	TRGV2	.	TRGJP2	14	-1	-1	25
15	1.4416007534766604E-4	TGTGCCACCTGGGACGGTACCCCCCAGACTGGTTGGTTCAAGATATTT	CATWDGTPQTGWFKIF	TRGV2	.	TRGJP1	16	-1	-1	27
15	1.4416007534766604E-4	TGTGCCACCTGGGACGGGCCGGGGCAGAACGGTTGGTTCAAGATATTT	CATWDGPGQNGWFKIF	TRGV2	.	TRGJP1	19	-1	-1	30
15	1.4416007534766604E-4	TGTGCCACCTGGGACGGGCGCTGGGCTCCCTATTATAAGAAACTCTTT	CATWDGRWAPYYKKLF	TRGV2	.	TRGJ1	18	-1	-1	30
15	1.4416007534766604E-4	TGTGCCACCTGGGACGGGCGCATTAGTAGTGATTGGATCAAGACGTTT	CATWDGRISSDWIKTF	TRGV2	.	TRGJP2	18	-1	-1	23
15	1.4416007534766604E-4	TGTGCCACCTGGGACGGGAATAGGCGTCGTGATTGGATCAAGACGTTT	CATWDGNRRRDWIKTF	TRGV2	.	TRGJP2	17	-1	-1	25
15	1.4416007534766604E-4	TGTGCCACCTGGGACAGGCTCGATAGTAGTGATTGGATCAAGACGTTT	CATWDRLDSSDWIKTF	TRGV3	.	TRGJP2	18	-1	-1	22
15	1.4416007534766604E-4	TGTGCCACCTGGGACAGGCCCCCCCCCAATTATTATAAGAAACTCTTT	CATWDRPPPNYYKKLF	TRGV5	.	TRGJ1	19	-1	-1	27
15	1.4416007534766604E-4	TGTGCCACCTGGGACAGGCGGGGTAGTAGTGATTGGATCAAGACGTTT	CATWDRRGSSDWIKTF	TRGV3	.	TRGJP2	18	-1	-1	23
15	1.4416007534766604E-4	TGTGCCACCTGGGACAGGCAAGGGGAGGGGTATTATAAGAAACTCTTT	CATWDRQGEGYYKKLF	TRGV5	.	TRGJ1	18	-1	-1	30
15	1.4416007534766604E-4	TGTGCCACCTGGGATGGGCCCTTGGGAGGATATAAGAAACTCTTT	CATWDGPLGGYKKLF	TRGV4	.	TRGJ1	20	-1	-1	30
15	1.4416007534766604E-4	TGTGCCACCTGGGACGGTGATAGTAGTGATTGGATCAAGACGTTT	CATWDGDSSDWIKTF	TRGV2	.	TRGJP2	16	-1	-1	19
15	1.4416007534766604E-4	TGTGCCACCTGGGACGGCCCATCCTCAGTGCGTAAGAAACTCTTT	CATWDGPSSVRKKLF	TRGV2	.	TRGJ1	27	-1	-1	32
15	1.4416007534766604E-4	TGTGCCACCTGGGACGGGCCATCGAATTATTATAAGAAACTCTTT	CATWDGPSNYYKKLF	TRGV2	.	TRGJ1	19	-1	-1	21
15	1.4416007534766604E-4	TGTGCCACCTGGGACGGGGGGGCTAGTTTCTATAAGAAACTCTTT	CATWDGGASFYKKLF	TRGV2	.	TRGJ1	17	-1	-1	30
15	1.4416007534766604E-4	TGTGCCACCTGGGACGAGCGGCGGGTGGGCTATAAGAAACTCTTT	CATWDERRVGYKKLF	TRGV3	.	TRGJ1	14	-1	-1	30
15	1.4416007534766604E-4	TGTGCCACCTGGGACAGGGGGAAAATTTATTATAAGAAACTCTTT	CATWDRGKIYYKKLF	TRGV5	.	TRGJ1	17	-1	-1	26
15	1.4416007534766604E-4	TGTGCCCCTCCCACCAATACCACTGGTTGGTTCAAGATATTT	CAPPTNTTGWFKIF	TRGV2	.	TRGJP1	8	-1	-1	16
15	1.4416007534766604E-4	TGTGCCACCTGGGATGTCTCAGAAGGGTATAAGAAACTCTTT	CATWDVSEGYKKLF	TRGV4	.	TRGJ1	15	-1	-1	27
15	1.4416007534766604E-4	TGTGCCACCTGGGATGGGCCCTTTAGTTATAAGAAACTCTTT	CATWDGPFSYKKLF	TRGV4	.	TRGJ1	20	-1	-1	22
15	1.4416007534766604E-4	TGTGCCACCTGGGATGGGCCGTATTGTTATAAGAAACTCTTT	CATWDGPYCYKKLF	TRGV4	.	TRGJ1	19	-1	-1	19
15	1.4416007534766604E-4	TGTGCCACCTGGGATGGGCCGAATTATTATAAGAAACTCTTT	CATWDGPNYYKKLF	TRGV4	.	TRGJ1	19	-1	-1	19
15	1.4416007534766604E-4	TGTGCCACCTGGGATGAGGGTAGTGATTGGATCAAGACGTTT	CATWDEGSDWIKTF	TRGV4	.	TRGJP2	15	-1	-1	19
15	1.4416007534766604E-4	TGTGCCACCTGGGACGGCCCCCTTTATTATAAGAAACTCTTT	CATWDGPLYYKKLF	TRGV2	.	TRGJ1	20	-1	-1	23
15	1.4416007534766604E-4	TGTGCCACCTGGGACGGCATGTATTATTATAAGAAACTCTTT	CATWDGMYYYKKLF	TRGV2	.	TRGJ1	16	-1	-1	22
15	1.4416007534766604E-4	TGTGCCACCTGGGACGGGTTCGGTTATTATAAGAAACTCTTT	CATWDGFGYYKKLF	TRGV2	.	TRGJ1	17	-1	-1	23
15	1.4416007534766604E-4	TGTGCCACCTGGGACGGGCCGGGTTATTATAAGAAACTCTTT	CATWDGPGYYKKLF	TRGV2	.	TRGJ1	19	-1	-1	23
15	1.4416007534766604E-4	TGTGCCACCTGGGACGGATTTAATTATTATAAGAAACTCTTT	CATWDGFNYYKKLF	TRGV2	.	TRGJ1	16	-1	-1	21
15	1.4416007534766604E-4	TGTGCCACCTGGGACGGAGTGCCTTATTATAAGAAACTCTTT	CATWDGVPYYKKLF	TRGV2	.	TRGJ1	16	-1	-1	23
15	1.4416007534766604E-4	TGTGCCACCTGGGACATCTCGAATTATTATAAGAAACTCTTT	CATWDISNYYKKLF	TRGV3	.	TRGJ1	15	-1	-1	18
15	1.4416007534766604E-4	TGTGCCACCTGGGACAGTACCCTTTATTATAAGAAACTCTTT	CATWDSTLYYKKLF	TRGV3	.	TRGJ1	16	-1	-1	23
15	1.4416007534766604E-4	TGTGCCACCTGGGACAGGCCCCCCCATTATAAGAAACTCTTT	CATWDRPPHYKKLF	TRGV3	.	TRGJ1	19	-1	-1	25
15	1.4416007534766604E-4	TGTGCCACCTGGGACAGGGCGGTTTACTATAAGAAACTCTTT	CATWDRAVYYKKLF	TRGV3	.	TRGJ2	17	-1	-1	23
15	1.4416007534766604E-4	TGTGCCACCTGGGAGAGGGTGATTGATTGGATCAAGACGTTT	CATWERVIDWIKTF	TRGV8	.	TRGJP2	17	-1	-1	23
15	1.4416007534766604E-4	TGTGCCACCAATTTGGGCAAGGGTCGGGGTAAGAAACTCTTT	CATNLGKGRGKKLF	TRGV8	.	TRGJ1	8	-1	-1	29
15	1.4416007534766604E-4	TGTGCCACCTGGGCCTCGCCAGGGGTAGAGAAACTCTTT	CATWASPGVEKLF	TRGV3	.	TRGJ1	12	-1	-1	28
15	1.4416007534766604E-4	TGTGCCACCTGGGGGAGTAGTGATTGGATCAAGACGTTT	CATWGSSDWIKTF	TRGV4	.	TRGJP2	12	-1	-1	15
15	1.4416007534766604E-4	TGTGCCACCTGGGATTTTGTATCCCGAGGGAAACTCTTT	CATWDFVSRGKLF	TRGV4	.	TRGJ1	14	-1	-1	29
15	1.4416007534766604E-4	TGTGCCACCTGGGATGGGTGTTATTATAAGAAACTCTTT	CATWDGCYYKKLF	TRGV4	.	TRGJ1	17	-1	-1	20
15	1.4416007534766604E-4	TGTGCCACCTGGGATGGGCGGGCTTATAAGAAACTCTTT	CATWDGRAYKKLF	TRGV4	.	TRGJ1	18	-1	-1	23
15	1.4416007534766604E-4	TGTGCCACCTGGGATGGACGGGATGTGGAGAAACTCTTT	CATWDGRDVEKLF	TRGV4	.	TRGJ1	16	-1	-1	28
15	1.4416007534766604E-4	TGTGCCACCTGGGATAGCACTGGTTGGTTCAAGATATTT	CATWDSTGWFKIF	TRGV4	.	TRGJP1	14	-1	-1	13
15	1.4416007534766604E-4	TGTGCCACCTGGGACTTGGGATATTATAAGAAACTCTTT	CATWDLGYYKKLF	TRGV2	.	TRGJ1	14	-1	-1	21
15	1.4416007534766604E-4	TGTGCCACCTGGGACGCCGATTATTATAAGAAACTCTTT	CATWDADYYKKLF	TRGV2	.	TRGJ1	15	-1	-1	19
15	1.4416007534766604E-4	TGTGCCACCTGGGACGGCCAACCACGGAGGGAACTCTTT	CATWDGQPRRELF	TRGV2	.	TRGJ1	16	-1	-1	31
15	1.4416007534766604E-4	TGTGCCACCTGGGACGGGCCCAGGTATAAGAAACTCTTT	CATWDGPRYKKLF	TRGV2	.	TRGJ1	20	-1	-1	24
15	1.4416007534766604E-4	TGTGCCACCTGGGACGGGCAGAGTGATAAGAAACTCTTT	CATWDGQSDKKLF	TRGV2	.	TRGJ1	18	-1	-1	25
15	1.4416007534766604E-4	TGTGCCACCTGGGACGACCATTATTATAAGAAACTCTTT	CATWDDHYYKKLF	TRGV2	.	TRGJ1	15	-1	-1	19
15	1.4416007534766604E-4	TGTGCCACCTGGGACGACATGCATTATAAGAAACTCTTT	CATWDDMHYKKLF	TRGV2	.	TRGJ1	15	-1	-1	22
15	1.4416007534766604E-4	TGTGCCACCTGGGACAGGCCATGGTATAAGAAACTCTTT	CATWDRPWYKKLF	TRGV3	.	TRGJ1	19	-1	-1	24
15	1.4416007534766604E-4	TGTGCCACCTGGGACAGGGTGGGGTATAAGAAACTCTTT	CATWDRVGYKKLF	TRGV3	.	TRGJ1	17	-1	-1	24
15	1.4416007534766604E-4	TGTGCCACCTGGGACAGGGGAAGTTATAAGAAACTCTTT	CATWDRGSYKKLF	TRGV3	.	TRGJ1	17	-1	-1	23
15	1.4416007534766604E-4	TGTGCCACCCCCCATGGGAATTATTATAAGAAACTCTTT	CATPHGNYYKKLF	TRGV2	.	TRGJ1	8	-1	-1	17
15	1.4416007534766604E-4	TGTGCCACCCGCTCCGGATGCGGTTATAAGAAACTCTTT	CATRSGCGYKKLF	TRGV4	.	TRGJ1	8	-1	-1	23
15	1.4416007534766604E-4	TGTGCCACCACCTTTTGTAGTGATTGGATCAAGACGTTT	CATTFCSDWIKTF	TRGV8	.	TRGJP2	8	-1	-1	16
15	1.4416007534766604E-4	TGTGCCACTAGTACTTTTCCTTGGTTCAAGATATTT	CATSTFPWFKIF	TRGV2	.	TRGJP1	7	-1	-1	20
15	1.4416007534766604E-4	TGTGCCACTAAGCACACGGATTATAAGAAACTCTTT	CATKHTDYKKLF	TRGV4	.	TRGJ1	7	-1	-1	19
15	1.4416007534766604E-4	TGTGCCACCTGGTTTAGTAATTATAAGAAACTCTTT	CATWFSNYKKLF	TRGV4	.	TRGJ1	11	-1	-1	19
15	1.4416007534766604E-4	TGTGCCACCTGGGGCAGGGATTATAAGAAACTCTTT	CATWGRDYKKLF	TRGV2	.	TRGJ1	12	-1	-1	19
15	1.4416007534766604E-4	TGTGCCACCTGGGGGTCTAATTATAAGAAACTCTTT	CATWGSNYKKLF	TRGV2	.	TRGJ2	12	-1	-1	19
15	1.4416007534766604E-4	TGTGCCACCTGGGATGAGAATTATAAGAAACTCTTT	CATWDENYKKLF	TRGV4	.	TRGJ1	15	-1	-1	19
15	1.4416007534766604E-4	TGTGCCACCTGGGATAAGCTTTGGTTCAAGATATTT	CATWDKLWFKIF	TRGV8	.	TRGJP1	18	-1	-1	20
15	1.4416007534766604E-4	TGTGCCACCTGGGACGGCCCCTGTCGGAAACTCTTT	CATWDGPCRKLF	TRGV7	.	TRGJ1	18	-1	-1	26
15	1.4416007534766604E-4	TGTGCCACCTGGGACGGGCCGTGGAAGAAACTCTTT	CATWDGPWKKLF	TRGV2	.	TRGJ1	19	-1	-1	24
15	1.4416007534766604E-4	TGTGCCACCTGGGACGGGCGGGGAAAGAAACTCTTT	CATWDGRGKKLF	TRGV2	.	TRGJ1	18	-1	-1	24
15	1.4416007534766604E-4	TGTGCCACCTGGGACGGGCGATGTAAGAAACTCTTT	CATWDGRCKKLF	TRGV2	.	TRGJ1	18	-1	-1	23
15	1.4416007534766604E-4	TGTGCCACCTGGGACGGGGGCAATAAGAAACTCTTT	CATWDGGNKKLF	TRGV2	.	TRGJ2	17	-1	-1	22
15	1.4416007534766604E-4	TGTGCCACCTGGGACAGCACAGATAAGAAACTCTTT	CATWDSTDKKLF	TRGV7	.	TRGJ1	16	-1	-1	22
15	1.4416007534766604E-4	TGTGCCACCTGGGACAGGCAGGGGGAGAAACTCTTT	CATWDRQGEKLF	TRGV3	.	TRGJ1	18	-1	-1	25
15	1.4416007534766604E-4	TGTGCCACCTGGGACAGGGGTTATAAGAAACTCTTT	CATWDRGYKKLF	TRGV5	.	TRGJ1	17	-1	-1	20
15	1.4416007534766604E-4	TGTGCCACCGCTCACAGTTATTATAAGAAACTCTTT	CATAHSYYKKLF	TRGV4	.	TRGJ2	8	-1	-1	17
15	1.4416007534766604E-4	TGTGCCACCGAGTTAACGGATCTTAGGAAACTCTTT	CATELTDLRKLF	TRGV5	.	TRGJ1	8	-1	-1	23
15	1.4416007534766604E-4	TGTGCTGAACTCGTGGGTTGGTTCAAGATATTT	CAELVGWFKIF	TRGV10	.	TRGJP1	6	-1	-1	15
15	1.4416007534766604E-4	TGTGCCACCTGGTCCGATTGGATCAAGACGTTT	CATWSDWIKTF	TRGV4	.	TRGJP2	11	-1	-1	15
15	1.4416007534766604E-4	TGTGCCACCTGGGTACGTGGGGGGAAACTCTTT	CATWVRGGKLF	TRGV8	.	TRGJ1	12	-1	-1	23
15	1.4416007534766604E-4	TGTGCCACCTGGGCCCCGTGCGAGAAACTCTTT	CATWAPCEKLF	TRGV4	.	TRGJ1	12	-1	-1	22
15	1.4416007534766604E-4	TGTGCCACCTGGGATCCCCACAAGAAACTCTTT	CATWDPHKKLF	TRGV7	.	TRGJ1	13	-1	-1	21
15	1.4416007534766604E-4	TGTGCCACCTGGGATCAACACGAGAAACTCTTT	CATWDQHEKLF	TRGV4	.	TRGJ1	14	-1	-1	22
15	1.4416007534766604E-4	TGTGCCACCTGGGATGTCGGGAAGAAACTCTTT	CATWDVGKKLF	TRGV4	.	TRGJ1	15	-1	-1	21
15	1.4416007534766604E-4	TGTGCCACCTGGGATGCCCTTAAGAAACTCTTT	CATWDALKKLF	TRGV4	.	TRGJ1	15	-1	-1	20
15	1.4416007534766604E-4	TGTGCCACCTGGGATGGCCATAAGAAACTCTTT	CATWDGHKKLF	TRGV4	.	TRGJ1	16	-1	-1	19
15	1.4416007534766604E-4	TGTGCCACCTGGGATAGGCGAGAGAAACTCTTT	CATWDRREKLF	TRGV8	.	TRGJ1	18	-1	-1	22
15	1.4416007534766604E-4	TGTGCCACCTGGGACGGGCGCGAGAAACTCTTT	CATWDGREKLF	TRGV2	.	TRGJ1	21	-1	-1	22
15	1.4416007534766604E-4	TGTGCCACCTGGGACGGGCATAAGAAACTCTTT	CATWDGHKKLF	TRGV2	.	TRGJ1	18	-1	-1	19
15	1.4416007534766604E-4	TGTGCCACCTGGGACGGGGTGTGGAAACTCTTT	CATWDGVWKLF	TRGV2	.	TRGJ1	17	-1	-1	23
15	1.4416007534766604E-4	TGTGCCACCTGGGACAGGCGGGAGAAACTCTTT	CATWDRREKLF	TRGV3	.	TRGJ1	18	-1	-1	22
15	1.4416007534766604E-4	TGTGCCACCTGGGACAGAAATAAGAAACTCTTT	CATWDRNKKLF	TRGV7	.	TRGJ1	16	-1	-1	19
15	1.4416007534766604E-4	TGTGCCACCGCGGGTTTACCTAAGAAACTCTTT	CATAGLPKKLF	TRGV4	.	TRGJ1	8	-1	-1	20
15	1.4416007534766604E-4	TGTGCCTGCTGGGCAAAAAAGAAACTCTTT	CACWAKKKLF	TRGV11	.	TRGJ1	11	-1	-1	18
15	1.4416007534766604E-4	TGTGCCACCTGGCTGGGGATCAAGACGTTT	CATWLGIKTF	TRGV8	.	TRGJP2	11	-1	-1	16
15	1.4416007534766604E-4	TGTGCCACCTGGGTCTTGAAGAAACTCTTT	CATWVLKKLF	TRGV4	.	TRGJ1	12	-1	-1	18
15	1.4416007534766604E-4	TGTGCCACCTGGGGCAGGAAGAAACTCTTT	CATWGRKKLF	TRGV2	.	TRGJ1	12	-1	-1	18
15	1.4416007534766604E-4	TGTGCCACCTGGGATGCTAGGAAACTCTTT	CATWDARKLF	TRGV4	.	TRGJ1	15	-1	-1	17
15	1.4416007534766604E-4	TGTGCCACCTGGGATGGGCAGAAACTCTTT	CATWDGQKLF	TRGV8	.	TRGJ1	18	-1	-1	19
15	1.4416007534766604E-4	TGTGCCACCTGGGACCCCAAGAAACTCTTT	CATWDPKKLF	TRGV5	.	TRGJ1	14	-1	-1	18
15	1.4416007534766604E-4	TGTGCCACCTGGGACAGGCCGAAACTCTTT	CATWDRPKLF	TRGV3	.	TRGJ2	19	-1	-1	20
15	1.4416007534766604E-4	TGTGCCACCTGGGACAGGCAGAAACTCTTT	CATWDRQKLF	TRGV3	.	TRGJ1	18	-1	-1	19
15	1.4416007534766604E-4	TGTGCCACCTGGGACAAGGAGAAACTCTTT	CATWDKEKLF	TRGV5	.	TRGJ1	15	-1	-1	19
15	1.4416007534766604E-4	TGTGCCACCGCTTATTATAAGAAACTCTTT	CATAYYKKLF	TRGV2	.	TRGJ1	8	-1	-1	11
15	1.4416007534766604E-4	TGTGCGGGACTTTATTATAAGAAACTCTTT	CAGLYYKKLF	TRGV10	.	TRGJ1	4	-1	-1	11
15	1.4416007534766604E-4	TGTGCCACTAGGCATAAGAAACTCTTT	CATRHKKLF	TRGV8	.	TRGJ1	7	-1	-1	13
15	1.4416007534766604E-4	TGTGCCACCTGGGCCGAGAAACTCTTT	CATWAEKLF	TRGV2	.	TRGJ1	15	-1	-1	16
15	1.4416007534766604E-4	TGTGCCACCCGGTATAAGAAACTCTTT	CATRYKKLF	TRGV8	.	TRGJ1	15	-1	-1	12
15	1.4416007534766604E-4	TGTGCCACTGTAAAGAAACTCTTT	CATVKKLF	TRGV4	.	TRGJ1	7	-1	-1	12
15	1.4416007534766604E-4	TGTGCCACAGAGAAGAAACTCTTT	CATEKKLF	TRGV3	.	TRGJ1	7	-1	-1	12
15	1.4416007534766604E-4	TCCGTAAAGAAACTCTTT	SVKKLF	TRGV3	.	TRGJ1	0	-1	-1	6
15	1.4416007534766604E-4	TGTGCCAAGAAACTCTTT	CAKKLF	TRGV4	.	TRGJ1	6	-1	-1	6
14	1.3454940365782163E-4	TGTGCCACCTGGGACGGGCCTAAGGGGCCTCTATATAGTAGTGATTGGATCAAGACGTTT	CATWDGPKGPLYSSDWIKTF	TRGV2	.	TRGJP2	19	-1	-1	30
14	1.3454940365782163E-4	TGTGCCACCTGGGATGGGCTTAAACAGCAAATTCCGAATTATTATAAGAAACTCTTT	CATWDGLKQQIPNYYKKLF	TRGV4	.	TRGJ1	18	-1	-1	29
14	1.3454940365782163E-4	TGTGCCACCTGGGACGTCTATCCGGCAAGAAGTAGTGATTGGATCAAGACGTTT	CATWDVYPARSSDWIKTF	TRGV7	.	TRGJP2	14	-1	-1	30
14	1.3454940365782163E-4	TGTGCCACCTGGGACAGGCCGAGGGATTATAGTAGTGATTGGATCAAGACGTTT	CATWDRPRDYSSDWIKTF	TRGV3	.	TRGJP2	19	-1	-1	27
14	1.3454940365782163E-4	TGTGCCACCTGGGGACCCCAAATCGCCAGTAGTGATTGGATCAAGACGTTT	CATWGPQIASSDWIKTF	TRGV8	.	TRGJP2	12	-1	-1	27
14	1.3454940365782163E-4	TGTGCCACCTGGGATGGGCAGCCGAGTTATTATTATTATAAGAAACTCTTT	CATWDGQPSYYYYKKLF	TRGV4	.	TRGJ1	18	-1	-1	31
14	1.3454940365782163E-4	TGTGCCACCTGGGATGGGACCCAAAAGTTGGGCAAAAAAATCAAGGTATTT	CATWDGTQKLGKKIKVF	TRGV4	.	TRGJP	22	-1	-1	21
14	1.3454940365782163E-4	TGTGCCACCTGGGACAGGTTGACTTATGGTAGTGATTGGATCAAGACGTTT	CATWDRLTYGSDWIKTF	TRGV3	.	TRGJP2	17	-1	-1	21
14	1.3454940365782163E-4	TGTGCCACCTGGGACAGGCTTCCCTATAGTAGTGATTGGATCAAGACGTTT	CATWDRLPYSSDWIKTF	TRGV3	.	TRGJP2	23	-1	-1	24
14	1.3454940365782163E-4	TGTGCCACCTGGGACAGGCGCCCCATACCCTGGTCCGATAAGAAACTCTTT	CATWDRRPIPWSDKKLF	TRGV7	.	TRGJ1	18	-1	-1	37
14	1.3454940365782163E-4	TGTGCCACCTGGGATGCGCCGGTCGAATGTATCGGTAAGAAACTCTTT	CATWDAPVECIGKKLF	TRGV4	.	TRGJ1	19	-1	-1	22
14	1.3454940365782163E-4	TGTGCCACCTGGGACGGCCGGAGGTTGGGCAAAAAAATCAAGGTATTT	CATWDGRRLGKKIKVF	TRGV2	.	TRGJP	16	-1	-1	23
14	1.3454940365782163E-4	TGTGCCACCTGGGACGGGCGTTATAGTAGTGATTGGATCAAGACGTTT	CATWDGRYSSDWIKTF	TRGV2	.	TRGJP2	18	-1	-1	21
14	1.3454940365782163E-4	TGTGCCACCTGGGACACAGGGGGCATGCATTATTATAAGAAACTCTTT	CATWDTGGMHYYKKLF	TRGV3	.	TRGJ1	15	-1	-1	28
14	1.3454940365782163E-4	TGTGCCACCTGGGACAGCCCCCGAAGGGTGGGTTATAAGAAACTCTTT	CATWDSPRRVGYKKLF	TRGV3	.	TRGJ1	19	-1	-1	32
14	1.3454940365782163E-4	TGTGCCACCTGTACACACCCTACGGGGAATTATAAGAAACTCTTT	CATCTHPTGNYKKLF	TRGV2	.	TRGJ1	10	-1	-1	28
14	1.3454940365782163E-4	TGTGCCACCTGGGATAGGGGTAGTAGTGATTGGATCAAGACGTTT	CATWDRGSSDWIKTF	TRGV8	.	TRGJP2	17	-1	-1	20
14	1.3454940365782163E-4	TGTGCCACCTGGGACTTACTCGACGGGTATTATAAGAAACTCTTT	CATWDLLDGYYKKLF	TRGV2	.	TRGJ1	14	-1	-1	27
14	1.3454940365782163E-4	TGTGCCACCTGGGACCCAGGGAGTAGTGATTGGATCAAGACGTTT	CATWDPGSSDWIKTF	TRGV8	.	TRGJP2	13	-1	-1	21
14	1.3454940365782163E-4	TGTGCCACCTGGGACGCGACTAGATCCTTTGGGAAGAAACTCTTT	CATWDATRSFGKKLF	TRGV3	.	TRGJ1	14	-1	-1	33
14	1.3454940365782163E-4	TGTGCCACCTGGGACGGGCCGGGTAGTGATTGGATCAAGACGTTT	CATWDGPGSDWIKTF	TRGV2	.	TRGJP2	19	-1	-1	22
14	1.3454940365782163E-4	TGTGCCACCTGGGACGGGCGAGGGTGTGATTGGATCAAGACGTTT	CATWDGRGCDWIKTF	TRGV2	.	TRGJP2	18	-1	-1	25
14	1.3454940365782163E-4	TGTGCCACCTGGGACGGGCACGGGTGGAATTATAAGAAACTCTTT	CATWDGHGWNYKKLF	TRGV2	.	TRGJ1	21	-1	-1	28
14	1.3454940365782163E-4	TGTGCCACCTGGGACGGGCAAGCTGTGCGTTATAAGAAACTCTTT	CATWDGQAVRYKKLF	TRGV2	.	TRGJ1	18	-1	-1	29
14	1.3454940365782163E-4	TGTGCCACCTGGGACGGGATAAGTAGTGATTGGATCAAGACGTTT	CATWDGISSDWIKTF	TRGV2	.	TRGJP2	17	-1	-1	18
14	1.3454940365782163E-4	TGTGCCACCTGGGACGAGTATAGTAGTGATTGGATCAAGACGTTT	CATWDEYSSDWIKTF	TRGV2	.	TRGJP2	15	-1	-1	18
14	1.3454940365782163E-4	TGTGCCACCTGGGACAGGTACTGTAGTGATTGGATCAAGACGTTT	CATWDRYCSDWIKTF	TRGV3	.	TRGJP2	17	-1	-1	22
14	1.3454940365782163E-4	TGTGCCACCTGGGACAGGCTCCCCACTGGTTGGTTCAAGATATTT	CATWDRLPTGWFKIF	TRGV3	.	TRGJP1	18	-1	-1	22
14	1.3454940365782163E-4	TGTGCCACCTGGGACAGGCCGGCTAGTTATTATAAGAAACTCTTT	CATWDRPASYYKKLF	TRGV3	.	TRGJ1	19	-1	-1	26
14	1.3454940365782163E-4	TGTGCCACCTGGGACAGGCGTTGTCAGGGTTATAAGAAACTCTTT	CATWDRRCQGYKKLF	TRGV3	.	TRGJ1	18	-1	-1	29
14	1.3454940365782163E-4	TGTGCCACCTGGGACAGACGCAATAGTGATTGGATCAAGACGTTT	CATWDRRNSDWIKTF	TRGV3	.	TRGJP2	16	-1	-1	23
14	1.3454940365782163E-4	TGTGCCACCTGGGAGGGGGGGAGTAGTGATTGGATCAAGACGTTT	CATWEGGSSDWIKTF	TRGV2	.	TRGJP2	17	-1	-1	21
14	1.3454940365782163E-4	TGTGCCACACATATCTCAACCTGGGATTATTATAAGAAACTCTTT	CATHISTWDYYKKLF	TRGV2	.	TRGJ1	7	-1	-1	25
14	1.3454940365782163E-4	TGTGCCTTCTGGGGGTGTAGTAGTGATTGGATCAAGACGTTT	CAFWGCSSDWIKTF	TRGV5	.	TRGJP2	12	-1	-1	17
14	1.3454940365782163E-4	TGTGCCACCTGGGTTCTACCATTTTATTATAAGAAACTCTTT	CATWVLPFYYKKLF	TRGV8	.	TRGJ1	12	-1	-1	23
14	1.3454940365782163E-4	TGTGCCACCTGGGTTGATAGTAGTGATTGGATCAAGACGTTT	CATWVDSSDWIKTF	TRGV8	.	TRGJP2	12	-1	-1	16
14	1.3454940365782163E-4	TGTGCCACCTGGGTCCAAGGGAATTATTATAAGAAACTCTTT	CATWVQGNYYKKLF	TRGV7	.	TRGJ1	12	-1	-1	20
14	1.3454940365782163E-4	TGTGCCACCTGGGGTGGACTACCTTATTATAAGAAACTCTTT	CATWGGLPYYKKLF	TRGV2	.	TRGJ1	12	-1	-1	23
14	1.3454940365782163E-4	TGTGCCACCTGGGATTGTGGAATTTATTATAAGAAACTCTTT	CATWDCGIYYKKLF	TRGV4	.	TRGJ1	14	-1	-1	19
14	1.3454940365782163E-4	TGTGCCACCTGGGATCGATCCCTTTATTATAAGAAACTCTTT	CATWDRSLYYKKLF	TRGV4	.	TRGJ1	14	-1	-1	23
14	1.3454940365782163E-4	TGTGCCACCTGGGATGTCTCGAATTATTATAAGAAACTCTTT	CATWDVSNYYKKLF	TRGV4	.	TRGJ1	15	-1	-1	18
14	1.3454940365782163E-4	TGTGCCACCTGGGATGGGCCCTCACGTTATAAGAAACTCTTT	CATWDGPSRYKKLF	TRGV4	.	TRGJ1	20	-1	-1	26
14	1.3454940365782163E-4	TGTGCCACCTGGGATGGGCCCTACCTAAGTGAGAAACTCTTT	CATWDGPYLSEKLF	TRGV4	.	TRGJ1	20	-1	-1	31
14	1.3454940365782163E-4	TGTGCCACCTGGGATGGATGGGAGAGGTATAAGAAACTCTTT	CATWDGWERYKKLF	TRGV4	.	TRGJ1	16	-1	-1	27
14	1.3454940365782163E-4	TGTGCCACCTGGGATGGAGGAGCGAGGTATAAGAAACTCTTT	CATWDGGARYKKLF	TRGV4	.	TRGJ1	16	-1	-1	27
14	1.3454940365782163E-4	TGTGCCACCTGGGATAGAACACATTATTATAAGAAACTCTTT	CATWDRTHYYKKLF	TRGV8	.	TRGJ1	16	-1	-1	22
14	1.3454940365782163E-4	TGTGCCACCTGGGACGGGCCGGTTAATTATAAGAAACTCTTT	CATWDGPVNYKKLF	TRGV2	.	TRGJ1	22	-1	-1	25
14	1.3454940365782163E-4	TGTGCCACCTGGGACGGGCCGGGGAGGTATAAGAAACTCTTT	CATWDGPGRYKKLF	TRGV2	.	TRGJ1	19	-1	-1	27
14	1.3454940365782163E-4	TGTGCCACCTGGGACGGGCATGATTATTATAAGAAACTCTTT	CATWDGHDYYKKLF	TRGV2	.	TRGJ1	18	-1	-1	22
14	1.3454940365782163E-4	TGTGCCACCTGGGACGGAGCTTTGGGATATAAGAAACTCTTT	CATWDGALGYKKLF	TRGV2	.	TRGJ1	16	-1	-1	27
14	1.3454940365782163E-4	TGTGCCACCTGGGACAGGCCTCCCCATTATAAGAAACTCTTT	CATWDRPPHYKKLF	TRGV3	.	TRGJ1	20	-1	-1	25
14	1.3454940365782163E-4	TGTGCCACCTGGGACAGGCCTAGGTATTATAAGAAACTCTTT	CATWDRPRYYKKLF	TRGV3	.	TRGJ1	20	-1	-1	24
14	1.3454940365782163E-4	TGTGCCACCTGGGACAGGCCAAATTATTATAAGAAACTCTTT	CATWDRPNYYKKLF	TRGV5	.	TRGJ1	19	-1	-1	21
14	1.3454940365782163E-4	TGTGCCACCTGGGACAGGCGTTCGGACCATAAGAAACTCTTT	CATWDRRSDHKKLF	TRGV3	.	TRGJ1	18	-1	-1	28
14	1.3454940365782163E-4	TGTGCCACCTGGGACAGGCGTCATTATTATAAGAAACTCTTT	CATWDRRHYYKKLF	TRGV5	.	TRGJ1	18	-1	-1	22
14	1.3454940365782163E-4	TGTGCCACCTGGGACAGGAGTAGTGATTGGATCAAGACGTTT	CATWDRSSDWIKTF	TRGV5	.	TRGJP2	17	-1	-1	18
14	1.3454940365782163E-4	TGTGCCACCAACCAATCCGGGGTTGTCTGTAAGAAACTCTTT	CATNQSGVVCKKLF	TRGV2	.	TRGJ1	8	-1	-1	29
14	1.3454940365782163E-4	TGTGCTGCGTGGGATTCTCGATATTATAAGAAACTCTTT	CAAWDSRYYKKLF	TRGV10	.	TRGJ1	15	-1	-1	21
14	1.3454940365782163E-4	TGTGCCTCCCCTTATACCACTGGTTGGTTCAAGATATTT	CASPYTTGWFKIF	TRGV8	.	TRGJP1	8	-1	-1	12
14	1.3454940365782163E-4	TGTGCCACCTCATGGGGCACTGGTTGGTTCAAGATATTT	CATSWGTGWFKIF	TRGV4	.	TRGJP1	9	-1	-1	17
14	1.3454940365782163E-4	TGTGCCACCTGTGTCGCTAGTGATTGGATCAAGACGTTT	CATCVASDWIKTF	TRGV4	.	TRGJP2	10	-1	-1	17
14	1.3454940365782163E-4	TGTGCCACCTGGTCTCGGAGTTGTTATAAGAAACTCTTT	CATWSRSCYKKLF	TRGV4	.	TRGJ1	11	-1	-1	17
14	1.3454940365782163E-4	TGTGCCACCTGGTCCTCGAATTATTATAAGAAACTCTTT	CATWSSNYYKKLF	TRGV4	.	TRGJ1	11	-1	-1	15
14	1.3454940365782163E-4	TGTGCCACCTGGGTTTGGTCTTTCTATAAGAAACTCTTT	CATWVWSFYKKLF	TRGV3	.	TRGJ1	12	-1	-1	24
14	1.3454940365782163E-4	TGTGCCACCTGGGCGAACGTACGGTATAAGAAACTCTTT	CATWANVRYKKLF	TRGV2	.	TRGJ1	12	-1	-1	24
14	1.3454940365782163E-4	TGTGCCACCTGGGGAGGTAGTGATTGGATCAAGACGTTT	CATWGGSDWIKTF	TRGV8	.	TRGJP2	12	-1	-1	16
14	1.3454940365782163E-4	TGTGCCACCTGGGGAGGGAATTATTATAAGAAACTCTTT	CATWGGNYYKKLF	TRGV2	.	TRGJ1	12	-1	-1	17
14	1.3454940365782163E-4	TGTGCCACCTGGGATGGTGAAAATTATAAGAAACTCTTT	CATWDGENYKKLF	TRGV4	.	TRGJ1	16	-1	-1	22
14	1.3454940365782163E-4	TGTGCCACCTGGGATGGGCTGCTCTATAAGAAACTCTTT	CATWDGLLYKKLF	TRGV4	.	TRGJ1	18	-1	-1	24
14	1.3454940365782163E-4	TGTGCCACCTGGGATATGGGCCTTTATAAGAAACTCTTT	CATWDMGLYKKLF	TRGV2	.	TRGJ1	13	-1	-1	23
14	1.3454940365782163E-4	TGTGCCACCTGGGATACCGTCAAGTCGAAGAAACTCTTT	CATWDTVKSKKLF	TRGV8	.	TRGJ1	15	-1	-1	27
14	1.3454940365782163E-4	TGTGCCACCTGGGATAAGCCACCATGGAAGAAACTCTTT	CATWDKPPWKKLF	TRGV8	.	TRGJ1	19	-1	-1	27
14	1.3454940365782163E-4	TGTGCCACCTGGGACCGGTATTATTATAAGAAACTCTTT	CATWDRYYYKKLF	TRGV7	.	TRGJ1	17	-1	-1	19
14	1.3454940365782163E-4	TGTGCCACCTGGGACGCCCTGTATTATAAGAAACTCTTT	CATWDALYYKKLF	TRGV3	.	TRGJ1	21	-1	-1	21
14	1.3454940365782163E-4	TGTGCCACCTGGGACGGTGGATATTATAAGAAACTCTTT	CATWDGGYYKKLF	TRGV2	.	TRGJ1	16	-1	-1	21
14	1.3454940365782163E-4	TGTGCCACCTGGGACGGGTCGGGTTATAAGAAACTCTTT	CATWDGSGYKKLF	TRGV2	.	TRGJ1	17	-1	-1	23
14	1.3454940365782163E-4	TGTGCCACCTGGGACGGGCTGCCGTATAAGAAACTCTTT	CATWDGLPYKKLF	TRGV2	.	TRGJ1	18	-1	-1	24
14	1.3454940365782163E-4	TGTGCCACCTGGGACGGGCGTAGTTATAAGAAACTCTTT	CATWDGRSYKKLF	TRGV2	.	TRGJ1	18	-1	-1	23
14	1.3454940365782163E-4	TGTGCCACCTGGGACGGGCACAAGTATAAGAAACTCTTT	CATWDGHKYKKLF	TRGV2	.	TRGJ1	18	-1	-1	24
14	1.3454940365782163E-4	TGTGCCACCTGGGACGGGCAGTATTATAAGAAACTCTTT	CATWDGQYYKKLF	TRGV2	.	TRGJ1	18	-1	-1	21
14	1.3454940365782163E-4	TGTGCCACCTGGGACAGCCCATATTATAAGAAACTCTTT	CATWDSPYYKKLF	TRGV3	.	TRGJ1	19	-1	-1	21
14	1.3454940365782163E-4	TGTGCCACCTGGGACAGGCTTTTGTATAAGAAACTCTTT	CATWDRLLYKKLF	TRGV7	.	TRGJ1	18	-1	-1	24
14	1.3454940365782163E-4	TGTGCCACCTGGGACAGGCCGGGGGATAAGAAACTCTTT	CATWDRPGDKKLF	TRGV5	.	TRGJ1	19	-1	-1	25
14	1.3454940365782163E-4	TGTGCCACCTGGGACAGGCCGAAATATAAGAAACTCTTT	CATWDRPKYKKLF	TRGV3	.	TRGJ1	19	-1	-1	24
14	1.3454940365782163E-4	TGTGCCACCTGGGACAGGCGGGGAGATAAGAAACTCTTT	CATWDRRGDKKLF	TRGV3	.	TRGJ1	18	-1	-1	25
14	1.3454940365782163E-4	TGTGCCACCTGGGACAGGCGAGAATATAAGAAACTCTTT	CATWDRREYKKLF	TRGV3	.	TRGJ1	18	-1	-1	24
14	1.3454940365782163E-4	TGTGCCACCTGGGACAGGCACTCGTGGATCAAGACGTTT	CATWDRHSWIKTF	TRGV3	.	TRGJP2	18	-1	-1	24
14	1.3454940365782163E-4	TGTGCCACCTGGGACAACCACGACTATAAGAAACTCTTT	CATWDNHDYKKLF	TRGV5	.	TRGJ1	15	-1	-1	24
14	1.3454940365782163E-4	TGTGCCACCTGGGAAAGTAGTGATTGGATCAAGACGTTT	CATWESSDWIKTF	TRGV4	.	TRGJP2	13	-1	-1	15
14	1.3454940365782163E-4	TGTGCCTTGTGGGAGGACCGTTGGTTCAAGATATTT	CALWEDRWFKIF	TRGV9	.	TRGJP1	15	-1	-1	19
14	1.3454940365782163E-4	TGTGCCTCTGAGAATTCTCTTCCTAAGAAACTCTTT	CASENSLPKKLF	TRGV2	.	TRGJ1	5	-1	-1	23
14	1.3454940365782163E-4	TGTGCCACCTGCGGGACGAGGTTGAGGAAACTCTTT	CATCGTRLRKLF	TRGV2	.	TRGJ1	17	-1	-1	26
14	1.3454940365782163E-4	TGTGCCACCTGGGCCTTTTATTATAAGAAACTCTTT	CATWAFYYKKLF	TRGV3	.	TRGJ1	12	-1	-1	17
14	1.3454940365782163E-4	TGTGCCACCTGGGCCCTTCGTTATTTGAAACTCTTT	CATWALRYLKLF	TRGV4	.	TRGJ1	12	-1	-1	20
14	1.3454940365782163E-4	TGTGCCACCTGGGCCAATTATTATAAGAAACTCTTT	CATWANYYKKLF	TRGV4	.	TRGJ1	12	-1	-1	15
14	1.3454940365782163E-4	TGTGCCACCTGGGGCAATACAAGTAAGAAACTCTTT	CATWGNTSKKLF	TRGV5P	.	TRGJ1	15	-1	-1	23
14	1.3454940365782163E-4	TGTGCCACCTGGGGGGGCGGTTATAAGAAACTCTTT	CATWGGGYKKLF	TRGV4	.	TRGJ1	12	-1	-1	20
14	1.3454940365782163E-4	TGTGCCACCTGGGATTTTTGGTATAAGAAACTCTTT	CATWDFWYKKLF	TRGV4	.	TRGJ1	14	-1	-1	21
14	1.3454940365782163E-4	TGTGCCACCTGGGATTCTAGTTATAAGAAACTCTTT	CATWDSSYKKLF	TRGV4	.	TRGJ1	14	-1	-1	20
14	1.3454940365782163E-4	TGTGCCACCTGGGATCTACATTATAAGAAACTCTTT	CATWDLHYKKLF	TRGV4	.	TRGJ1	14	-1	-1	19
14	1.3454940365782163E-4	TGTGCCACCTGGGATGCGTATAAGAGCGTACTCTTT	CATWDAYKSVLF	TRGV4	.	TRGJ1	15	-1	-1	29
14	1.3454940365782163E-4	TGTGCCACCTGGGATGGGCCCCAGTCGTCTCTCTTT	CATWDGPQSSLF	TRGV4	.	TRGJ1	20	-1	-1	30
14	1.3454940365782163E-4	TGTGCCACCTGGGATGGGCCAGAAAAGAAACTCTTT	CATWDGPEKKLF	TRGV4	.	TRGJ1	19	-1	-1	24
14	1.3454940365782163E-4	TGTGCCACCTGGGATGGGCGCGCGAAGAAACTCTTT	CATWDGRAKKLF	TRGV4	.	TRGJ1	18	-1	-1	24
14	1.3454940365782163E-4	TGTGCCACCTGGGATGGGCAGTTATGTGAACTCTTT	CATWDGQLCELF	TRGV4	.	TRGJ1	18	-1	-1	28
14	1.3454940365782163E-4	TGTGCCACCTGGGATGAGGATTATAAGAAACTCTTT	CATWDEDYKKLF	TRGV4	.	TRGJ1	15	-1	-1	19
14	1.3454940365782163E-4	TGTGCCACCTGGGATATTCGGGGTGGGAAACTCTTT	CATWDIRGGKLF	TRGV8	.	TRGJ1	15	-1	-1	26
14	1.3454940365782163E-4	TGTGCCACCTGGGATAGGACGGGTAAGAAACTCTTT	CATWDRTGKKLF	TRGV8	.	TRGJ1	17	-1	-1	23
14	1.3454940365782163E-4	TGTGCCACCTGGGACCTTTATTATAAGAAACTCTTT	CATWDLYYKKLF	TRGV5	.	TRGJ1	14	-1	-1	17
14	1.3454940365782163E-4	TGTGCCACCTGGGACGGGCTTTATAAGAAACTCTTT	CATWDGLYKKLF	TRGV2	.	TRGJ1	18	-1	-1	20
14	1.3454940365782163E-4	TGTGCCACCTGGGACGGGCCTGGGAAGAAACTCTTT	CATWDGPGKKLF	TRGV2	.	TRGJ1	19	-1	-1	24
14	1.3454940365782163E-4	TGTGCCACCTGGGACGGGGATTATAAGAAACTCTTT	CATWDGDYKKLF	TRGV7	.	TRGJ1	17	-1	-1	19
14	1.3454940365782163E-4	TGTGCCACCTGGGACAGGCTTGGTGAGAAACTCTTT	CATWDRLGEKLF	TRGV5	.	TRGJ1	21	-1	-1	25
14	1.3454940365782163E-4	TGTGCCACCTGGGACAGGCGGGTTGGGAAACTCTTT	CATWDRRVGKLF	TRGV3	.	TRGJ1	18	-1	-1	26
14	1.3454940365782163E-4	TGTGCCACCTGGGACAGGCGGGGGTTCAAGATATTT	CATWDRRGFKIF	TRGV3	.	TRGJP1	18	-1	-1	22
14	1.3454940365782163E-4	TGTGCCACCTGGGACAGGGGGTTAAAGAAACTCTTT	CATWDRGLKKLF	TRGV3	.	TRGJ1	17	-1	-1	21
14	1.3454940365782163E-4	TGTGCCACCTGGGAAGAGGTTGTTAAGAAACTCTTT	CATWEEVVKKLF	TRGV8	.	TRGJ1	13	-1	-1	23
14	1.3454940365782163E-4	TGTGCCACCCCATCGGGGGATTGGATCAAGACGTTT	CATPSGDWIKTF	TRGV2	.	TRGJP2	8	-1	-1	18
14	1.3454940365782163E-4	TGTGCTGCGTGGGAATGGGGGGAGAAACTCTTT	CAAWEWGEKLF	TRGV10	.	TRGJ1	13	-1	-1	22
14	1.3454940365782163E-4	TGTGCCCCCTTGAATTATTATAAGAAACTCTTT	CAPLNYYKKLF	TRGV4	.	TRGJ1	9	-1	-1	11
14	1.3454940365782163E-4	TGTGCCATCCGGTACCATTGGATCAAGACGTTT	CAIRYHWIKTF	TRGV4	.	TRGJP2	6	-1	-1	16
14	1.3454940365782163E-4	TGTGCCACCTGGTGTCGTTATAAGAAACTCTTT	CATWCRYKKLF	TRGV3	.	TRGJ1	11	-1	-1	17
14	1.3454940365782163E-4	TGTGCCACCTGGCCCGTAGGGAAGAAACTCTTT	CATWPVGKKLF	TRGV4	.	TRGJ1	11	-1	-1	21
14	1.3454940365782163E-4	TGTGCCACCTGGGGTAGGCGGCTGAAACTCTTT	CATWGRRLKLF	TRGV3	.	TRGJ1	18	-1	-1	23
14	1.3454940365782163E-4	TGTGCCACCTGGGGCCGCCTCAAGAAACTCTTT	CATWGRLKKLF	TRGV7	.	TRGJ1	12	-1	-1	21
14	1.3454940365782163E-4	TGTGCCACCTGGGATCATTTAGAGAAACTCTTT	CATWDHLEKLF	TRGV4	.	TRGJ1	14	-1	-1	13
14	1.3454940365782163E-4	TGTGCCACCTGGGATGAGTATAAGAAACTCTTT	CATWDEYKKLF	TRGV4	.	TRGJ1	15	-1	-1	18
14	1.3454940365782163E-4	TGTGCCACCTGGGATGAACGGGAGAAACTCTTT	CATWDEREKLF	TRGV4	.	TRGJ1	15	-1	-1	22
14	1.3454940365782163E-4	TGTGCCACCTGGGATAAGTATAAGAAACTCTTT	CATWDKYKKLF	TRGV8	.	TRGJ1	15	-1	-1	18
14	1.3454940365782163E-4	TGTGCCACCTGGGACTACCCTGAGAAACTCTTT	CATWDYPEKLF	TRGV3	.	TRGJ1	14	-1	-1	22
14	1.3454940365782163E-4	TGTGCCACCTGGGACGTTGGGGGGAAACTCTTT	CATWDVGGKLF	TRGV2	.	TRGJ1	15	-1	-1	23
14	1.3454940365782163E-4	TGTGCCACCTGGGACGGGCTTAAGAAACTCTTT	CATWDGLKKLF	TRGV2	.	TRGJ1	18	-1	-1	20
14	1.3454940365782163E-4	TGTGCCACCTGGGACGGGCCCGGGAAACTCTTT	CATWDGPGKLF	TRGV2	.	TRGJ1	21	-1	-1	23
14	1.3454940365782163E-4	TGTGCCACCTGGGACGAAAGTAAGAAACTCTTT	CATWDESKKLF	TRGV4	.	TRGJ1	13	-1	-1	20
14	1.3454940365782163E-4	TGTGCCACCTGGGAGTGTTATAAGAAACTCTTT	CATWECYKKLF	TRGV4	.	TRGJ1	13	-1	-1	17
14	1.3454940365782163E-4	TGTGCCACCCTGTTAGAACTCAAGAAACTCTTT	CATLLELKKLF	TRGV4	.	TRGJ1	8	-1	-1	21
14	1.3454940365782163E-4	TGTGCCACCCCTGGGAATTATAAGAAACTCTTT	CATPGNYKKLF	TRGV4	.	TRGJ1	15	-1	-1	16
14	1.3454940365782163E-4	TGTGCCACCGGGGGTTATTATAAGAAACTCTTT	CATGGYYKKLF	TRGV4	.	TRGJ1	12	-1	-1	14
14	1.3454940365782163E-4	TGTGCCACCGGGGAGTGGCCCGGGAAACTCTTT	CATGEWPGKLF	TRGV4	.	TRGJ1	20	-1	-1	23
14	1.3454940365782163E-4	TGTGCCACCGAAAGCAGACGTCAGAAACTCTTT	CATESRRQKLF	TRGV4	.	TRGJ1	8	-1	-1	22
14	1.3454940365782163E-4	TGTGCCACGCTTTCGTATTATAAGAAACTCTTT	CATLSYYKKLF	TRGV4	.	TRGJ1	7	-1	-1	15
14	1.3454940365782163E-4	TGTGCCAGCCATAGGAGTTATAAGAAACTCTTT	CASHRSYKKLF	TRGV4	.	TRGJ1	6	-1	-1	17
14	1.3454940365782163E-4	TGTGCCCCCGCAAGTTCTAAGAAACTCTTT	CAPASSKKLF	TRGV4	.	TRGJ1	8	-1	-1	14
14	1.3454940365782163E-4	TGTGCCACCTCTCGTTATAAGAAACTCTTT	CATSRYKKLF	TRGV2	.	TRGJ1	9	-1	-1	14
14	1.3454940365782163E-4	TGTGCCACCTGGTCAGGGGGGAAACTCTTT	CATWSGGKLF	TRGV8	.	TRGJ1	11	-1	-1	20
14	1.3454940365782163E-4	TGTGCCACCTGGGGCCTGGAGAAACTCTTT	CATWGLEKLF	TRGV4	.	TRGJ1	12	-1	-1	19
14	1.3454940365782163E-4	TGTGCCACCTGGGATCTTAAGAAACTCTTT	CATWDLKKLF	TRGV4	.	TRGJ1	14	-1	-1	17
14	1.3454940365782163E-4	TGTGCCACCTGGGATAGAGGGAAACTCTTT	CATWDRGKLF	TRGV4	.	TRGJ1	14	-1	-1	20
14	1.3454940365782163E-4	TGTGCCACCTGGGATAAAGAGTGGCTCTTT	CATWDKEWLF	TRGV8	.	TRGJ1	15	-1	-1	24
14	1.3454940365782163E-4	TGTGCCACCTGGGACGCTAAGAAACTCTTT	CATWDAKKLF	TRGV2	.	TRGJ1	15	-1	-1	17
14	1.3454940365782163E-4	TGTGCCACCTGGGACACAAAGAAACTCTTT	CATWDTKKLF	TRGV3	.	TRGJ1	15	-1	-1	18
14	1.3454940365782163E-4	TGTGCCACCTGGGACAGCGCTAAACTCTTT	CATWDSAKLF	TRGV3	.	TRGJ1	16	-1	-1	21
14	1.3454940365782163E-4	TGTGCCACCTGGGAACTCCCGAAACTCTTT	CATWELPKLF	TRGV5	.	TRGJ1	13	-1	-1	20
14	1.3454940365782163E-4	TGTGCCACCCGTCCCCATAAGAAACTCTTT	CATRPHKKLF	TRGV8	.	TRGJ1	8	-1	-1	16
14	1.3454940365782163E-4	TGTGCCACTAAAGGTAAGAAACTCTTT	CATKGKKLF	TRGV4	.	TRGJ1	7	-1	-1	14
14	1.3454940365782163E-4	TGTGCCACCTGGGACATGAAACTCTTT	CATWDMKLF	TRGV4	.	TRGJ1	13	-1	-1	17
14	1.3454940365782163E-4	TGTGCCACCTGGGACAGGTCGCTCTTT	CATWDRSLF	TRGV3	.	TRGJ2	17	-1	-1	21
14	1.3454940365782163E-4	TGTGCCACCTATGGCGAGAAACTCTTT	CATYGEKLF	TRGV4	.	TRGJ1	9	-1	-1	16
14	1.3454940365782163E-4	TGTGCCTCCAATAAGAAACTCTTT	CASNKKLF	TRGV11	.	TRGJ1	6	-1	-1	10
14	1.3454940365782163E-4	TGTGCCACCTGGAGGAAACTCTTT	CATWRKLF	TRGV8	.	TRGJ1	11	-1	-1	14
14	1.3454940365782163E-4	TGTGCCACCCTGAAGAAACTCTTT	CATLKKLF	TRGV5	.	TRGJ1	8	-1	-1	12
14	1.3454940365782163E-4	TGTGCCACCCAGAAGAAACTCTTT	CATQKKLF	TRGV4	.	TRGJ1	8	-1	-1	12
14	1.3454940365782163E-4	TGTGCCACCAAGGCAAAACTCTTT	CATKAKLF	TRGV8	.	TRGJ1	8	-1	-1	15
14	1.3454940365782163E-4	TGGGGGAATTATAAGAAACTCTTT	WGNYKKLF	TRGV3	.	TRGJ1	1	-1	-1	7
14	1.3454940365782163E-4	TGTGCCATGAAGAAACTCTTT	CAMKKLF	TRGV2	.	TRGJ1	6	-1	-1	9
14	1.3454940365782163E-4	TGTGCCCCCCAGACGTTT	CAPQTF	TRGV8	.	TRGJP2	8	-1	-1	10
14	1.3454940365782163E-4	TGTGAGGAGAAACTCTTT	CEEKLF	TRGV4	.	TRGJ1	3	-1	-1	7
13	1.2493873196797725E-4	TGTGCCACCTGGGACGGGCGTCATAACCATTATAGGCATAGTAGTGATTGGATCAAGACGTTT	CATWDGRHNHYRHSSDWIKTF	TRGV2	.	TRGJP2	18	-1	-1	37
13	1.2493873196797725E-4	TGTGCCACCTGGGACGGAAATACCTGGCCGTATAGTAGTGATTGGATCAAGACGTTT	CATWDGNTWPYSSDWIKTF	TRGV2	.	TRGJP2	16	-1	-1	30
13	1.2493873196797725E-4	TGTGCCACCTGGGGTTCCCCGGACCGAGAGATCAGTGATTGGATCAAGACGTTT	CATWGSPDREISDWIKTF	TRGV5P	.	TRGJP2	13	-1	-1	33
13	1.2493873196797725E-4	TGTGCCACCTGGGACAGGCCATTTTACCTCGATTTTTGGTATAAGAAACTCTTT	CATWDRPFYLDFWYKKLF	TRGV3	.	TRGJ1	19	-1	-1	39
13	1.2493873196797725E-4	TGTGCCACCTGGGATCCGGCTCTGTATAGTAGTGATTGGATCAAGACGTTT	CATWDPALYSSDWIKTF	TRGV8	.	TRGJP2	14	-1	-1	21
13	1.2493873196797725E-4	TGTGCCACCTGGGATGGGGATCCAATCAAACTTTATTATAAGAAACTCTTT	CATWDGDPIKLYYKKLF	TRGV4	.	TRGJ1	17	-1	-1	32
13	1.2493873196797725E-4	TGTGCCACCTGGGACGGGCCGATTAGAAGTAGTGATTGGATCAAGACGTTT	CATWDGPIRSSDWIKTF	TRGV2	.	TRGJP2	19	-1	-1	27
13	1.2493873196797725E-4	TGTGCCACCTGGGAGAGGAAGTTACGTCCGACAGCGACTAAGAAACTCTTT	CATWERKLRPTATKKLF	TRGV8	.	TRGJ1	17	-1	-1	38
13	1.2493873196797725E-4	TGTGCTGCGTGGGATTTGAAGGATACCACTGGTTGGTTCAAGATATTT	CAAWDLKDTTGWFKIF	TRGV10	.	TRGJP1	15	-1	-1	22
13	1.2493873196797725E-4	TGTGCCACCTGGGATGGTTATACGGCGAATTATTATAAGAAACTCTTT	CATWDGYTANYYKKLF	TRGV4	.	TRGJ1	16	-1	-1	25
13	1.2493873196797725E-4	TGTGCCACCTGGGATGGGCCCCCCGAGTCTTGTTATAAGAAACTCTTT	CATWDGPPESCYKKLF	TRGV4	.	TRGJ1	20	-1	-1	29
13	1.2493873196797725E-4	TGTGCCACCTGGGATGGGAACCCCACATTAGTAAATAAGAAACTCTTT	CATWDGNPTLVNKKLF	TRGV4	.	TRGJ1	17	-1	-1	34
13	1.2493873196797725E-4	TGTGCCACCTGGGATGAAGCGGATGCCACTGGTTGGTTCAAGATATTT	CATWDEADATGWFKIF	TRGV4	.	TRGJP1	15	-1	-1	22
13	1.2493873196797725E-4	TGTGCCACCTGGGACGTTCCATGGGGCTTTAGAAATAAGAAACTCTTT	CATWDVPWGFRNKKLF	TRGV2	.	TRGJ1	15	-1	-1	34
13	1.2493873196797725E-4	TGTGCCACCTGGGACGCTCCGGATAGTAGTGATTGGATCAAGACGTTT	CATWDAPDSSDWIKTF	TRGV2	.	TRGJP2	15	-1	-1	22
13	1.2493873196797725E-4	TGTGCCACCTGGGACGGGCAGGGTACCACTGGTTGGTTCAAGATATTT	CATWDGQGTTGWFKIF	TRGV2	.	TRGJP1	18	-1	-1	23
13	1.2493873196797725E-4	TGTGCCACCTGGGACGGATCAAAACCAGGTTATTATAAGAAACTCTTT	CATWDGSKPGYYKKLF	TRGV2	.	TRGJ1	16	-1	-1	29
13	1.2493873196797725E-4	TGTGCCACCTGGGACGGAGCTATTGGGTCTGGTTGGTTCAAGATATTT	CATWDGAIGSGWFKIF	TRGV2	.	TRGJP1	16	-1	-1	28
13	1.2493873196797725E-4	TGTGCCACCTGGGACATTTATGACGGAAGTGATTGGATCAAGACGTTT	CATWDIYDGSDWIKTF	TRGV2	.	TRGJP2	14	-1	-1	27
13	1.2493873196797725E-4	TGTGCCACCTGGGACAGCCAAGAGTTGGGCAAAAAAATCAAGGTATTT	CATWDSQELGKKIKVF	TRGV3	.	TRGJP	16	-1	-1	18
13	1.2493873196797725E-4	TGTGCCACCTGGGAGAGGGGTTGGCTAGTTGTTTGGATCAAGACGTTT	CATWERGWLVVWIKTF	TRGV8	.	TRGJP2	17	-1	-1	25
13	1.2493873196797725E-4	TGTGCCACCTGCTTCCACGACGCCCTTGGTTGGTTCAAGATATTT	CATCFHDALGWFKIF	TRGV2	.	TRGJP1	10	-1	-1	26
13	1.2493873196797725E-4	TGTGCCACCTGGGCCCCCCCGGGGGGGGATTATAAGAAACTCTTT	CATWAPPGGDYKKLF	TRGV4	.	TRGJ1	12	-1	-1	28
13	1.2493873196797725E-4	TGTGCCACCTGGGATCGCCCGTGTAGTGATTGGATCAAGACGTTT	CATWDRPCSDWIKTF	TRGV8	.	TRGJP2	14	-1	-1	22
13	1.2493873196797725E-4	TGTGCCACCTGGGATGGGCTATCAAATTATTATAAGAAACTCTTT	CATWDGLSNYYKKLF	TRGV4	.	TRGJ1	18	-1	-1	21
13	1.2493873196797725E-4	TGTGCCACCTGGGATGGGCTACCGGGGTATTATAAGAAACTCTTT	CATWDGLPGYYKKLF	TRGV4	.	TRGJ1	18	-1	-1	27
13	1.2493873196797725E-4	TGTGCCACCTGGGATGGGCCTATGAATTATTATAAGAAACTCTTT	CATWDGPMNYYKKLF	TRGV4	.	TRGJ1	22	-1	-1	23
13	1.2493873196797725E-4	TGTGCCACCTGGGACCTCGACGGGCCTTATTATAAGAAACTCTTT	CATWDLDGPYYKKLF	TRGV8	.	TRGJ1	13	-1	-1	26
13	1.2493873196797725E-4	TGTGCCACCTGGGACGGGCTCGAGTGGCATTATAAGAAACTCTTT	CATWDGLEWHYKKLF	TRGV2	.	TRGJ1	21	-1	-1	28
13	1.2493873196797725E-4	TGTGCCACCTGGGACGGGCTGGCCACTGGTTGGTTCAAGATATTT	CATWDGLATGWFKIF	TRGV2	.	TRGJP1	18	-1	-1	22
13	1.2493873196797725E-4	TGTGCCACCTGGGACGGGCCCCGCACCTATGATAAGAAACTCTTT	CATWDGPRTYDKKLF	TRGV2	.	TRGJ1	20	-1	-1	27
13	1.2493873196797725E-4	TGTGCCACCTGGGACGGGCCCGGGAGTGATTGGATCAAGACGTTT	CATWDGPGSDWIKTF	TRGV2	.	TRGJP2	21	-1	-1	24
13	1.2493873196797725E-4	TGTGCCACCTGGGACGGGCAGGATAGTGATTGGATCAAGACGTTT	CATWDGQDSDWIKTF	TRGV2	.	TRGJP2	18	-1	-1	23
13	1.2493873196797725E-4	TGTGCCACCTGGGACGGGGGATGGGGTGATTGGATCAAGACGTTT	CATWDGGWGDWIKTF	TRGV2	.	TRGJP2	17	-1	-1	25
13	1.2493873196797725E-4	TGTGCCACCTGGGACGGGATTAGTAGTGATTGGATCAAGACGTTT	CATWDGISSDWIKTF	TRGV2	.	TRGJP2	17	-1	-1	20
13	1.2493873196797725E-4	TGTGCCACCTGGGACGGGAATTCCACTGGGTATAAGAAACTCTTT	CATWDGNSTGYKKLF	TRGV3	.	TRGJ2	17	-1	-1	30
13	1.2493873196797725E-4	TGTGCCACCTGGGACGGAAATAGTAGTGATTGGATCAAGACGTTT	CATWDGNSSDWIKTF	TRGV2	.	TRGJP2	16	-1	-1	19
13	1.2493873196797725E-4	TGTGCCACCTGGGACAGGCCCCCTATTTATTATAAGAAACTCTTT	CATWDRPPIYYKKLF	TRGV3	.	TRGJ1	19	-1	-1	26
13	1.2493873196797725E-4	TGTGCCACCTGGGACAGGCGGGGTAGTGATTGGATCAAGACGTTT	CATWDRRGSDWIKTF	TRGV3	.	TRGJP2	18	-1	-1	22
13	1.2493873196797725E-4	TGTGCCACCTGGGACAGGGATAAGAATTATTATAAGAAACTCTTT	CATWDRDKNYYKKLF	TRGV5	.	TRGJ1	17	-1	-1	23
13	1.2493873196797725E-4	TGTGCCACCTGGGAGGATCCTTCGAATTATTATAAGAAACTCTTT	CATWEDPSNYYKKLF	TRGV2	.	TRGJ1	13	-1	-1	20
13	1.2493873196797725E-4	TGTGCCACCATCAACCTAACATCGAATTATTATAAGAAACTCTTT	CATINLTSNYYKKLF	TRGV4	.	TRGJ1	8	-1	-1	21
13	1.2493873196797725E-4	TGTGCTGCGTGGGGGGACACTTTTTATTATAAGAAACTCTTT	CAAWGDTFYYKKLF	TRGV10	.	TRGJ1	12	-1	-1	23
13	1.2493873196797725E-4	TGTGCCACCTTGGGGTGGGTCCATTATTATAAGAAACTCTTT	CATLGWVHYYKKLF	TRGV2	.	TRGJ1	13	-1	-1	22
13	1.2493873196797725E-4	TGTGCCACCTGGCTAAACACCGGTTATTATAAGAAACTCTTT	CATWLNTGYYKKLF	TRGV3	.	TRGJ1	11	-1	-1	23
13	1.2493873196797725E-4	TGTGCCACCTGGGCCAGGGGTAGTGATTGGATCAAGACGTTT	CATWARGSDWIKTF	TRGV8	.	TRGJP2	12	-1	-1	19
13	1.2493873196797725E-4	TGTGCCACCTGGGGTTACTTCACTGGTTGGTTCAAGATATTT	CATWGYFTGWFKIF	TRGV3	.	TRGJP1	12	-1	-1	20
13	1.2493873196797725E-4	TGTGCCACCTGGGATTTGGGCACTGGTTGGTTCAAGATATTT	CATWDLGTGWFKIF	TRGV8	.	TRGJP1	14	-1	-1	20
13	1.2493873196797725E-4	TGTGCCACCTGGGATCGGACCACTGGTTGGTTCAAGATATTT	CATWDRTTGWFKIF	TRGV4	.	TRGJP1	21	-1	-1	18
13	1.2493873196797725E-4	TGTGCCACCTGGGATGGGCTGAATTATTATAAGAAACTCTTT	CATWDGLNYYKKLF	TRGV4	.	TRGJ1	18	-1	-1	20
13	1.2493873196797725E-4	TGTGCCACCTGGGATGGGGTAAATTATTATAAGAAACTCTTT	CATWDGVNYYKKLF	TRGV4	.	TRGJ1	17	-1	-1	21
13	1.2493873196797725E-4	TGTGCCACCTGGGATGAAGCGGATTATTATAAGAAACTCTTT	CATWDEADYYKKLF	TRGV4	.	TRGJ1	15	-1	-1	19
13	1.2493873196797725E-4	TGTGCCACCTGGGATAGGCTTCCTTATTATAAGAAACTCTTT	CATWDRLPYYKKLF	TRGV8	.	TRGJ1	18	-1	-1	23
13	1.2493873196797725E-4	TGTGCCACCTGGGATAGGCCTGGTTATTATAAGAAACTCTTT	CATWDRPGYYKKLF	TRGV8	.	TRGJ1	20	-1	-1	23
13	1.2493873196797725E-4	TGTGCCACCTGGGATAGGAGGAAGTATTATAAGAAACTCTTT	CATWDRRKYYKKLF	TRGV8	.	TRGJ1	17	-1	-1	20
13	1.2493873196797725E-4	TGTGCCACCTGGGATAAACCCACCCCCCGCTCGAAACTCTTT	CATWDKPTPRSKLF	TRGV8	.	TRGJ1	15	-1	-1	32
13	1.2493873196797725E-4	TGTGCCACCTGGGACGGTTCGAATTATTATAAGAAACTCTTT	CATWDGSNYYKKLF	TRGV2	.	TRGJ2	16	-1	-1	17
13	1.2493873196797725E-4	TGTGCCACCTGGGACGGGCCTGGTAATTATAAGAAACTCTTT	CATWDGPGNYKKLF	TRGV2	.	TRGJ1	19	-1	-1	25
13	1.2493873196797725E-4	TGTGCCACCTGGGACGGGCCGAGTGATTGGATCAAGACGTTT	CATWDGPSDWIKTF	TRGV2	.	TRGJP2	19	-1	-1	21
13	1.2493873196797725E-4	TGTGCCACCTGGGACGGAGGAGATTATTATAAGAAACTCTTT	CATWDGGDYYKKLF	TRGV2	.	TRGJ1	16	-1	-1	22
13	1.2493873196797725E-4	TGTGCCACCTGGGACGAAGTGACTGGTTGGTTCAAGATATTT	CATWDEVTGWFKIF	TRGV2	.	TRGJP1	15	-1	-1	21
13	1.2493873196797725E-4	TGTGCCACCTGGGACAGCCTCCATTATTATAAGAAACTCTTT	CATWDSLHYYKKLF	TRGV5	.	TRGJ1	19	-1	-1	22
13	1.2493873196797725E-4	TGTGCCACCTGGGACAGGCCTGGTTATTATAAGAAACTCTTT	CATWDRPGYYKKLF	TRGV3	.	TRGJ1	21	-1	-1	23
13	1.2493873196797725E-4	TGTGCCACCTGGGACAGGCCTAATCATTATAAGAAACTCTTT	CATWDRPNHYKKLF	TRGV5	.	TRGJ1	20	-1	-1	21
13	1.2493873196797725E-4	TGTGCCACCTGGGACAGGCCCGGCTATTATAAGAAACTCTTT	CATWDRPGYYKKLF	TRGV5	.	TRGJ1	19	-1	-1	24
13	1.2493873196797725E-4	TGTGCCACCTGGGACAGGCCCGACTATTATAAGAAACTCTTT	CATWDRPDYYKKLF	TRGV3	.	TRGJ1	19	-1	-1	24
13	1.2493873196797725E-4	TGTGCCACCTGGGACAGGCCCAATTATTATAAGAAACTCTTT	CATWDRPNYYKKLF	TRGV5	.	TRGJ1	19	-1	-1	21
13	1.2493873196797725E-4	TGTGCCACCTGGGACAGGCAGTGGGGTTATAAGAAACTCTTT	CATWDRQWGYKKLF	TRGV7	.	TRGJ1	18	-1	-1	26
13	1.2493873196797725E-4	TGTGCCACCTGGGAGGGCTCTTGTGATTGGATCAAGACGTTT	CATWEGSCDWIKTF	TRGV8	.	TRGJP2	13	-1	-1	22
13	1.2493873196797725E-4	TGTGCCACCTGGGAACGTTTACCGGGATATAAGAAACTCTTT	CATWERLPGYKKLF	TRGV3	.	TRGJ1	13	-1	-1	27
13	1.2493873196797725E-4	TGTGCCACCTGGGAAGGAGAAGGATATTATAAGAAACTCTTT	CATWEGEGYYKKLF	TRGV3	.	TRGJ1	16	-1	-1	24
13	1.2493873196797725E-4	TGTGCCACCTGGGCTATCAATTATTATAAGAAACTCTTT	CATWAINYYKKLF	TRGV8	.	TRGJ1	15	-1	-1	18
13	1.2493873196797725E-4	TGTGCCACCTGGGCACCGAATTATTATAAGAAACTCTTT	CATWAPNYYKKLF	TRGV8	.	TRGJ1	12	-1	-1	16
13	1.2493873196797725E-4	TGTGCCACCTGGGGAATTTATTATTATAAGAAACTCTTT	CATWGIYYYKKLF	TRGV4	.	TRGJ1	12	-1	-1	19
13	1.2493873196797725E-4	TGTGCCACCTGGGATTCCCCCGAATATAAGAAACTCTTT	CATWDSPEYKKLF	TRGV4	.	TRGJ1	14	-1	-1	24
13	1.2493873196797725E-4	TGTGCCACCTGGGATTCCACTGGTTGGTTCAAGATATTT	CATWDSTGWFKIF	TRGV8	.	TRGJP1	14	-1	-1	13
13	1.2493873196797725E-4	TGTGCCACCTGGGATGTGGGTTATTATAAGAAACTCTTT	CATWDVGYYKKLF	TRGV4	.	TRGJ1	15	-1	-1	20
13	1.2493873196797725E-4	TGTGCCACCTGGGATGGGCGAGGTTATAAGAAACTCTTT	CATWDGRGYKKLF	TRGV4	.	TRGJ1	18	-1	-1	23
13	1.2493873196797725E-4	TGTGCCACCTGGGATGGATATTATTATAAGAAACTCTTT	CATWDGYYYKKLF	TRGV4	.	TRGJ1	16	-1	-1	19
13	1.2493873196797725E-4	TGTGCCACCTGGGATGGACTGACAGTTAAGAAACTCTTT	CATWDGLTVKKLF	TRGV4	.	TRGJ1	16	-1	-1	26
13	1.2493873196797725E-4	TGTGCCACCTGGGATGGAGGGGATTATAAGAAACTCTTT	CATWDGGDYKKLF	TRGV4	.	TRGJ1	16	-1	-1	22
13	1.2493873196797725E-4	TGTGCCACCTGGGATAGGATAGAGTGTAGGAAACTCTTT	CATWDRIECRKLF	TRGV8	.	TRGJ1	17	-1	-1	26
13	1.2493873196797725E-4	TGTGCCACCTGGGATAAGAATTATTATAAGAAACTCTTT	CATWDKNYYKKLF	TRGV8	.	TRGJ1	15	-1	-1	17
13	1.2493873196797725E-4	TGTGCCACCTGGGACTCGCATTATTATAAGAAACTCTTT	CATWDSHYYKKLF	TRGV3	.	TRGJ1	14	-1	-1	15
13	1.2493873196797725E-4	TGTGCCACCTGGGACCCGACCCTTTATAAGAAACTCTTT	CATWDPTLYKKLF	TRGV5	.	TRGJ1	14	-1	-1	23
13	1.2493873196797725E-4	TGTGCCACCTGGGACGGCTCTTATTATAAGAAACTCTTT	CATWDGSYYKKLF	TRGV2	.	TRGJ1	16	-1	-1	20
13	1.2493873196797725E-4	TGTGCCACCTGGGACGGGCCTAATTATAAGAAACTCTTT	CATWDGPNYKKLF	TRGV2	.	TRGJ1	19	-1	-1	22
13	1.2493873196797725E-4	TGTGCCACCTGGGACGGGCGGGGGTGGGAGAAACTCTTT	CATWDGRGWEKLF	TRGV2	.	TRGJ1	18	-1	-1	28
13	1.2493873196797725E-4	TGTGCCACCTGGGACGGGCACTATTATAAGAAACTCTTT	CATWDGHYYKKLF	TRGV2	.	TRGJ1	18	-1	-1	21
13	1.2493873196797725E-4	TGTGCCACCTGGGACGGGCAACCCTATAAGAAACTCTTT	CATWDGQPYKKLF	TRGV2	.	TRGJ1	18	-1	-1	24
13	1.2493873196797725E-4	TGTGCCACCTGGGACGGAATCCTTCATAAGAAACTCTTT	CATWDGILHKKLF	TRGV2	.	TRGJ1	16	-1	-1	25
13	1.2493873196797725E-4	TGTGCCACCTGGGACGACCAATATTATAAGAAACTCTTT	CATWDDQYYKKLF	TRGV2	.	TRGJ1	15	-1	-1	21
13	1.2493873196797725E-4	TGTGCCACCTGGGACAGCCCGTATTATAAGAAACTCTTT	CATWDSPYYKKLF	TRGV3	.	TRGJ1	19	-1	-1	21
13	1.2493873196797725E-4	TGTGCCACCTGGGACAGGTTACGGTATAAGAAACTCTTT	CATWDRLRYKKLF	TRGV7	.	TRGJ1	17	-1	-1	24
13	1.2493873196797725E-4	TGTGCCACCTGGGACAGGTCGAACTATAAGAAACTCTTT	CATWDRSNYKKLF	TRGV7	.	TRGJ1	17	-1	-1	24
13	1.2493873196797725E-4	TGTGCCACCTGGGACAGGCTAGGTTATAAGAAACTCTTT	CATWDRLGYKKLF	TRGV3	.	TRGJ1	18	-1	-1	23
13	1.2493873196797725E-4	TGTGCCACCTGGGACAGGCCCGATTATAAGAAACTCTTT	CATWDRPDYKKLF	TRGV3	.	TRGJ1	19	-1	-1	22
13	1.2493873196797725E-4	TGTGCCACCTGGGACAGGCCAGCTTATAAGAAACTCTTT	CATWDRPAYKKLF	TRGV3	.	TRGJ1	19	-1	-1	23
13	1.2493873196797725E-4	TGTGCCACCTGGGACAGGCGCGGTTATAAGAAACTCTTT	CATWDRRGYKKLF	TRGV5	.	TRGJ1	18	-1	-1	23
13	1.2493873196797725E-4	TGTGCCACCTGGGACAGGCACCTTTATAAGAAACTCTTT	CATWDRHLYKKLF	TRGV5	.	TRGJ1	18	-1	-1	23
13	1.2493873196797725E-4	TGTGCCACCTGGAATTCGGGTTATTATAAGAAACTCTTT	CATWNSGYYKKLF	TRGV5P	.	TRGJ1	11	-1	-1	12
13	1.2493873196797725E-4	TGTGCCACCATAAATAGTAGTGATTGGATCAAGACGTTT	CATINSSDWIKTF	TRGV2	.	TRGJP2	8	-1	-1	10
13	1.2493873196797725E-4	TGTGCCACCTTAGAGGGCCATTATAAGAAACTCTTT	CATLEGHYKKLF	TRGV8	.	TRGJ1	9	-1	-1	19
13	1.2493873196797725E-4	TGTGCCACCTGTGATCGGTATTATAAGAAACTCTTT	CATCDRYYKKLF	TRGV8	.	TRGJ1	17	-1	-1	18
13	1.2493873196797725E-4	TGTGCCACCTGGTCCCCAACTCTTAAGAAACTCTTT	CATWSPTLKKLF	TRGV4	.	TRGJ1	11	-1	-1	23
13	1.2493873196797725E-4	TGTGCCACCTGGCCCGATTATTATAAGAAACTCTTT	CATWPDYYKKLF	TRGV8	.	TRGJ1	11	-1	-1	16
13	1.2493873196797725E-4	TGTGCCACCTGGCGAGGATATTATAAGAAACTCTTT	CATWRGYYKKLF	TRGV2	.	TRGJ1	11	-1	-1	18
13	1.2493873196797725E-4	TGTGCCACCTGGCACTTTTATTATAAGAAACTCTTT	CATWHFYYKKLF	TRGV8	.	TRGJ1	11	-1	-1	17
13	1.2493873196797725E-4	TGTGCCACCTGGGTCCAGCGGGATAAGAAACTCTTT	CATWVQRDKKLF	TRGV8	.	TRGJ1	12	-1	-1	22
13	1.2493873196797725E-4	TGTGCCACCTGGGGCGCTTATTATAAGAAACTCTTT	CATWGAYYKKLF	TRGV4	.	TRGJ1	12	-1	-1	17
13	1.2493873196797725E-4	TGTGCCACCTGGGGGCATTATTATAAGAAACTCTTT	CATWGHYYKKLF	TRGV2	.	TRGJ1	12	-1	-1	16
13	1.2493873196797725E-4	TGTGCCACCTGGGGATTTAAGTATAAGAAACTCTTT	CATWGFKYKKLF	TRGV4	.	TRGJ1	12	-1	-1	21
13	1.2493873196797725E-4	TGTGCCACCTGGGATGGGCTTTTTAAGAAACTCTTT	CATWDGLFKKLF	TRGV4	.	TRGJ1	18	-1	-1	20
13	1.2493873196797725E-4	TGTGCCACCTGGGATGGGCTGGTCAAGAAACTCTTT	CATWDGLVKKLF	TRGV4	.	TRGJ1	18	-1	-1	24
13	1.2493873196797725E-4	TGTGCCACCTGGGATGGGCGAACTAAGAAACTCTTT	CATWDGRTKKLF	TRGV4	.	TRGJ1	18	-1	-1	23
13	1.2493873196797725E-4	TGTGCCACCTGGGATGGGCAGGATAAGAAACTCTTT	CATWDGQDKKLF	TRGV4	.	TRGJ1	18	-1	-1	22
13	1.2493873196797725E-4	TGTGCCACCTGGGATGGGACCTATAAGAAACTCTTT	CATWDGTYKKLF	TRGV4	.	TRGJ1	20	-1	-1	21
13	1.2493873196797725E-4	TGTGCCACCTGGGATGGAACCGTTAAGAAACTCTTT	CATWDGTVKKLF	TRGV4	.	TRGJ1	16	-1	-1	23
13	1.2493873196797725E-4	TGTGCCACCTGGGATAGGCGTTATAAGAAACTCTTT	CATWDRRYKKLF	TRGV8	.	TRGJ1	18	-1	-1	20
13	1.2493873196797725E-4	TGTGCCACCTGGGATAGAGGGTCGAAGAAACTCTTT	CATWDRGSKKLF	TRGV8	.	TRGJ1	16	-1	-1	24
13	1.2493873196797725E-4	TGTGCCACCTGGGACCGCTACTATAAGAAACTCTTT	CATWDRYYKKLF	TRGV3	.	TRGJ1	14	-1	-1	18
13	1.2493873196797725E-4	TGTGCCACCTGGGACCGGGGCTATAAGAAACTCTTT	CATWDRGYKKLF	TRGV3	.	TRGJ1	17	-1	-1	21
13	1.2493873196797725E-4	TGTGCCACCTGGGACGGCCCGGGTGTGAAACTCTTT	CATWDGPGVKLF	TRGV2	.	TRGJ1	20	-1	-1	26
13	1.2493873196797725E-4	TGTGCCACCTGGGACGGGCCAGGAAAGAAACTCTTT	CATWDGPGKKLF	TRGV2	.	TRGJ1	19	-1	-1	24
13	1.2493873196797725E-4	TGTGCCACCTGGGACGGGCAAGGTAAGAAACTCTTT	CATWDGQGKKLF	TRGV2	.	TRGJ1	18	-1	-1	23
13	1.2493873196797725E-4	TGTGCCACCTGGGACGGGATCTTTAAGAAACTCTTT	CATWDGIFKKLF	TRGV2	.	TRGJ1	17	-1	-1	23
13	1.2493873196797725E-4	TGTGCCACCTGGGACGGGACCTATAAGAAACTCTTT	CATWDGTYKKLF	TRGV2	.	TRGJ1	20	-1	-1	21
13	1.2493873196797725E-4	TGTGCCACCTGGGACGGATCCGATAAGAAACTCTTT	CATWDGSDKKLF	TRGV2	.	TRGJ1	16	-1	-1	22
13	1.2493873196797725E-4	TGTGCCACCTGGGACGGAGATTGGATCAAGACGTTT	CATWDGDWIKTF	TRGV2	.	TRGJP2	16	-1	-1	18
13	1.2493873196797725E-4	TGTGCCACCTGGGACGAAACCTTTGCGAAACTCTTT	CATWDETFAKLF	TRGV2	.	TRGJ1	15	-1	-1	26
13	1.2493873196797725E-4	TGTGCCACCTGGGACAGGCTCGGGGAGAAACTCTTT	CATWDRLGEKLF	TRGV7	.	TRGJ1	18	-1	-1	25
13	1.2493873196797725E-4	TGTGCCACCTGGGACAGGCCCCATAAGAAACTCTTT	CATWDRPHKKLF	TRGV3	.	TRGJ1	19	-1	-1	22
13	1.2493873196797725E-4	TGTGCCACCTGGGACAGGCCGGGCAAGAAACTCTTT	CATWDRPGKKLF	TRGV7	.	TRGJ1	19	-1	-1	24
13	1.2493873196797725E-4	TGTGCCACCTGGGACAGGCCGGGGGAGAAACTCTTT	CATWDRPGEKLF	TRGV3	.	TRGJ1	19	-1	-1	25
13	1.2493873196797725E-4	TGTGCCACCTGGGACAGGCAAAGTAAGAAACTCTTT	CATWDRQSKKLF	TRGV3	.	TRGJ1	18	-1	-1	23
13	1.2493873196797725E-4	TGTGCCACCTGGGAAACGTATTATAAGAAACTCTTT	CATWETYYKKLF	TRGV4	.	TRGJ1	13	-1	-1	18
13	1.2493873196797725E-4	TGTGCCACCTGGGAAAAATTGGTAGAGGAACTCTTT	CATWEKLVEELF	TRGV2	.	TRGJ1	13	-1	-1	25
13	1.2493873196797725E-4	TGTGCCACCTGGATTAATTATTATAAGAAACTCTTT	CATWINYYKKLF	TRGV4	.	TRGJ1	11	-1	-1	15
13	1.2493873196797725E-4	TGTGCCACCAGGGGGAATTATTATAAGAAACTCTTT	CATRGNYYKKLF	TRGV8	.	TRGJ1	12	-1	-1	14
13	1.2493873196797725E-4	TGTGCCCGTCCCAATTATTATAAGAAACTCTTT	CARPNYYKKLF	TRGV4	.	TRGJ1	5	-1	-1	12
13	1.2493873196797725E-4	TGTGCCACCTGGTGGTGTTATAAGAAACTCTTT	CATWWCYKKLF	TRGV4	.	TRGJ1	11	-1	-1	17
13	1.2493873196797725E-4	TGTGCCACCTGGGTCGATTATAAGAAACTCTTT	CATWVDYKKLF	TRGV4	.	TRGJ1	12	-1	-1	16
13	1.2493873196797725E-4	TGTGCCACCTGGGGTCTTTATAAGAAACTCTTT	CATWGLYKKLF	TRGV4	.	TRGJ1	12	-1	-1	17
13	1.2493873196797725E-4	TGTGCCACCTGGGGCAGTTATAAGAAACTCTTT	CATWGSYKKLF	TRGV5P	.	TRGJ1	16	-1	-1	17
13	1.2493873196797725E-4	TGTGCCACCTGGGATTGGGGTAAGAAACTCTTT	CATWDWGKKLF	TRGV4	.	TRGJ1	18	-1	-1	20
13	1.2493873196797725E-4	TGTGCCACCTGGGATGGGCCGCGAGCACTCTTT	CATWDGPRALF	TRGV4	.	TRGJ1	19	-1	-1	26
13	1.2493873196797725E-4	TGTGCCACCTGGGATGACCCTAAGAAACTCTTT	CATWDDPKKLF	TRGV8	.	TRGJ1	14	-1	-1	20
13	1.2493873196797725E-4	TGTGCCACCTGGGATAGACCCAAGAAACTCTTT	CATWDRPKKLF	TRGV8	.	TRGJ1	19	-1	-1	21
13	1.2493873196797725E-4	TGTGCCACCTGGGATAACTATAAGAAACTCTTT	CATWDNYKKLF	TRGV8	.	TRGJ1	15	-1	-1	18
13	1.2493873196797725E-4	TGTGCCACCTGGGACGGTGATACGAAACTCTTT	CATWDGDTKLF	TRGV2	.	TRGJ1	16	-1	-1	19
13	1.2493873196797725E-4	TGTGCCACCTGGGACGGCCGGGAGAAACTCTTT	CATWDGREKLF	TRGV2	.	TRGJ1	16	-1	-1	22
13	1.2493873196797725E-4	TGTGCCACCTGGGAATTTTGTAAGAAACTCTTT	CATWEFCKKLF	TRGV8	.	TRGJ1	13	-1	-1	12
13	1.2493873196797725E-4	TGTGCCACCTGGATGATAAGGAAGAAACTCTTT	CATWMIRKKLF	TRGV4	.	TRGJ1	14	-1	-1	21
13	1.2493873196797725E-4	TGTGCCACCTGGAGCTATTATAAGAAACTCTTT	CATWSYYKKLF	TRGV2	.	TRGJ1	11	-1	-1	15
13	1.2493873196797725E-4	TGTGCCCCCTTGTATTATAAGAAACTCTTT	CAPLYYKKLF	TRGV2	.	TRGJ1	9	-1	-1	12
13	1.2493873196797725E-4	TGTGCCGCCGATGGTTGGTTCAAGATATTT	CAADGWFKIF	TRGV4	.	TRGJP1	8	-1	-1	11
13	1.2493873196797725E-4	TGTGCCACTTGTTATTATAAGAAACTCTTT	CATCYYKKLF	TRGV4	.	TRGJ1	10	-1	-1	11
13	1.2493873196797725E-4	TGTGCCACCTGGTGTTATAAGAAACTCTTT	CATWCYKKLF	TRGV4	.	TRGJ2	11	-1	-1	14
13	1.2493873196797725E-4	TGTGCCACCTGGGTTGCGGAGAAACTCTTT	CATWVAEKLF	TRGV2	.	TRGJ1	12	-1	-1	19
13	1.2493873196797725E-4	TGTGCCACCTGGGGGATAAAGAAACTCTTT	CATWGIKKLF	TRGV4	.	TRGJ1	12	-1	-1	18
13	1.2493873196797725E-4	TGTGCCACCTGGGATCTAGAGAAACTCTTT	CATWDLEKLF	TRGV8	.	TRGJ1	14	-1	-1	19
13	1.2493873196797725E-4	TGTGCCACCTGGGATACGGAGAAACTCTTT	CATWDTEKLF	TRGV8	.	TRGJ1	15	-1	-1	19
13	1.2493873196797725E-4	TGTGCCACCTGGGACTTAAAGAAACTCTTT	CATWDLKKLF	TRGV8	.	TRGJ1	13	-1	-1	15
13	1.2493873196797725E-4	TGTGCCACCTGGGACTGTAAGAAACTCTTT	CATWDCKKLF	TRGV3	.	TRGJ1	14	-1	-1	17
13	1.2493873196797725E-4	TGTGCCACCTGGGACCCGAAGAAACTCTTT	CATWDPKKLF	TRGV5	.	TRGJ1	14	-1	-1	18
13	1.2493873196797725E-4	TGTGCCACCTGGGACAGAGAGAAACTCTTT	CATWDREKLF	TRGV3	.	TRGJ1	16	-1	-1	19
13	1.2493873196797725E-4	TGTGCCACATCCAGAGGGGAGAAACTCTTT	CATSRGEKLF	TRGV7	.	TRGJ1	7	-1	-1	19
13	1.2493873196797725E-4	TGTGCCCTTTATTATAAGAAACTCTTT	CALYYKKLF	TRGV4	.	TRGJ1	5	-1	-1	8
13	1.2493873196797725E-4	TGTGCCACCTGGGCCACGAAACTCTTT	CATWATKLF	TRGV8	.	TRGJ1	12	-1	-1	17
13	1.2493873196797725E-4	TGTGCCACCTGGGAAGGGAAACTCTTT	CATWEGKLF	TRGV3	.	TRGJ1	16	-1	-1	17
13	1.2493873196797725E-4	TGTGCCACCTGGAGAAAGAAACTCTTT	CATWRKKLF	TRGV2	.	TRGJ1	11	-1	-1	15
13	1.2493873196797725E-4	TGTGGGGGGATGGGCGAGAAACTCTTT	CGGMGEKLF	TRGV8	.	TRGJ1	3	-1	-1	16
13	1.2493873196797725E-4	TGTGCCACCTGGGCTTTGCTCTTT	CATWALLF	TRGV3	.	TRGJ1	12	-1	-1	18
13	1.2493873196797725E-4	TGTGCCACCTGGGATTATCTCTTT	CATWDYLF	TRGV8	.	TRGJ1	14	-1	-1	18
13	1.2493873196797725E-4	TGTGCCACCGGAAAGAAACTCTTT	CATGKKLF	TRGV8	.	TRGJ1	8	-1	-1	12
13	1.2493873196797725E-4	CGTGAATGTTATAAGAAACTCTTT	RECYKKLF	TRGV2	.	TRGJ1	3	-1	-1	8
13	1.2493873196797725E-4	TGTGCCACCTGGGAGAAATTT	CATWEKF	TRGV2	.	TRGJP1	13	-1	-1	13
13	1.2493873196797725E-4	TGTGCCACCGGGAAACTCTTT	CATGKLF	TRGV4	.	TRGJ1	12	-1	-1	11
13	1.2493873196797725E-4	TGTGCCAAAAAAAAACTCTTT	CAKKKLF	TRGV4	.	TRGJ1	6	-1	-1	9
13	1.2493873196797725E-4	TGTGCCACCTGTCTCTTT	CATCLF	TRGV4	.	TRGJ1	10	-1	-1	12
13	1.2493873196797725E-4	TGCCCCAAGAAACTCTTT	CPKKLF	TRGV8	.	TRGJ1	1	-1	-1	6
13	1.2493873196797725E-4	TGTGCCACCCTCTTT	CATLF	TRGV5	.	TRGJ1	8	-1	-1	9
12	1.1532806027813284E-4	TGTGCCACCTGGGACGGGACTTTATCGCCCCAAGCACGTAATTATTATAAGAAACTCTTT	CATWDGTLSPQARNYYKKLF	TRGV2	.	TRGJ1	17	-1	-1	39
12	1.1532806027813284E-4	TGTGCCACCTGGGATAGGCCTATCCCGGGATATAGTAGTGATTGGATCAAGACGTTT	CATWDRPIPGYSSDWIKTF	TRGV8	.	TRGJP2	28	-1	-1	29
12	1.1532806027813284E-4	TGTGCCACCTGGGACGGGCTGGGCGAATATAGTAGTGATTGGATCAAGACGTTT	CATWDGLGEYSSDWIKTF	TRGV2	.	TRGJP2	18	-1	-1	26
12	1.1532806027813284E-4	TGTGCCACCTGGGACGGGCGGAAAGGGGAGTTGGGCAAAAAAATCAAGGTATTT	CATWDGRKGELGKKIKVF	TRGV2	.	TRGJP	18	-1	-1	27
12	1.1532806027813284E-4	TGTGCCACCTGGGACAGGAATATACACATTCGGAGTGGTTGGATCAAGACGTTT	CATWDRNIHIRSGWIKTF	TRGV2	.	TRGJP2	17	-1	-1	33
12	1.1532806027813284E-4	TGTGCCACCTGGGATGGTTCCGAACCCACCACTTATTATAAGAAACTCTTT	CATWDGSEPTTYYKKLF	TRGV4	.	TRGJ1	16	-1	-1	32
12	1.1532806027813284E-4	TGTGCCACCTGGGACGGCCTGGGGGAGTTGGGCAAAAAAATCAAGGTATTT	CATWDGLGELGKKIKVF	TRGV2	.	TRGJP	16	-1	-1	24
12	1.1532806027813284E-4	TGTGCCACCTGGGACGGGCCCCAAATTTTGAATTATTATAAGAAACTCTTT	CATWDGPQILNYYKKLF	TRGV2	.	TRGJ1	20	-1	-1	26
12	1.1532806027813284E-4	TGTGCCACCTGGGACAGGCCAGCCGAGTTGGGCAAAAAAATCAAGGTATTT	CATWDRPAELGKKIKVF	TRGV5	.	TRGJP	30	-1	-1	24
12	1.1532806027813284E-4	TGTGCCACCTGGGACAGGCAAGAAAGGTGGGATTATTATAAGAAACTCTTT	CATWDRQERWDYYKKLF	TRGV3	.	TRGJ1	18	-1	-1	31
12	1.1532806027813284E-4	TGTGCCACCTGGGATGGGCGAGGGGGTAGTGATTGGATCAAGACGTTT	CATWDGRGGSDWIKTF	TRGV4	.	TRGJP2	18	-1	-1	25
12	1.1532806027813284E-4	TGTGCCACCTGGGATAACTCTTGGCCCTCCCACCATAAGAAACTCTTT	CATWDNSWPSHHKKLF	TRGV8	.	TRGJ1	15	-1	-1	34
12	1.1532806027813284E-4	TGTGCCACCTGGGACGGCCTCCGGAGTAGTGATTGGATCAAGACGTTT	CATWDGLRSSDWIKTF	TRGV2	.	TRGJP2	16	-1	-1	24
12	1.1532806027813284E-4	TGTGCCACCTGGGACGGCGTTCTTAGTAGTGATTGGATCAAGACGTTT	CATWDGVLSSDWIKTF	TRGV2	.	TRGJP2	16	-1	-1	23
12	1.1532806027813284E-4	TGTGCCACCTGGGACGGGCCCCGTTCGGGTTATTATAAGAAACTCTTT	CATWDGPRSGYYKKLF	TRGV2	.	TRGJ1	20	-1	-1	23
12	1.1532806027813284E-4	TGTGCCACCTGGGACGGGACTCGGGGTTGTGATTGGATCAAGACGTTT	CATWDGTRGCDWIKTF	TRGV2	.	TRGJP2	17	-1	-1	25
12	1.1532806027813284E-4	TGTGCTGCGTGGGCTACTTTGATTTTGGGATATAAGAAACTCTTT	CAAWATLILGYKKLF	TRGV10	.	TRGJ1	12	-1	-1	30
12	1.1532806027813284E-4	TGTGCCACCTGGTTAAGAATGGGATTTTATTATAAGAAACTCTTT	CATWLRMGFYYKKLF	TRGV4	.	TRGJ1	11	-1	-1	26
12	1.1532806027813284E-4	TGTGCCACCTGGCATACCGAAGGCTTTTACTATAAGAAACTCTTT	CATWHTEGFYYKKLF	TRGV8	.	TRGJ1	15	-1	-1	26
12	1.1532806027813284E-4	TGTGCCACCTGGGGGTCGAGGTGGCTTAGTTATAAGAAACTCTTT	CATWGSRWLSYKKLF	TRGV4	.	TRGJ1	12	-1	-1	25
12	1.1532806027813284E-4	TGTGCCACCTGGGATGGGCTCGAGAAACATTATAAGAAACTCTTT	CATWDGLEKHYKKLF	TRGV4	.	TRGJ1	18	-1	-1	28
12	1.1532806027813284E-4	TGTGCCACCTGGGATACCGATTATTGGAATTATAAGAAACTCTTT	CATWDTDYWNYKKLF	TRGV4	.	TRGJ1	14	-1	-1	28
12	1.1532806027813284E-4	TGTGCCACCTGGGATAGTGGGACCACTGGTTGGTTCAAGATATTT	CATWDSGTTGWFKIF	TRGV8	.	TRGJP1	16	-1	-1	21
12	1.1532806027813284E-4	TGTGCCACCTGGGATAGGGGAAGTAGTGATTGGATCAAGACGTTT	CATWDRGSSDWIKTF	TRGV8	.	TRGJP2	17	-1	-1	21
12	1.1532806027813284E-4	TGTGCCACCTGGGACCCTTATAGTAGTGATTGGATCAAGACGTTT	CATWDPYSSDWIKTF	TRGV2	.	TRGJP2	14	-1	-1	18
12	1.1532806027813284E-4	TGTGCCACCTGGGACCGAGAGTTGGGCAAAAAAATCAAGGTATTT	CATWDRELGKKIKVF	TRGV4	.	TRGJP	13	-1	-1	17
12	1.1532806027813284E-4	TGTGCCACCTGGGACGGCCATACCACTGGTTGGTTCAAGATATTT	CATWDGHTTGWFKIF	TRGV2	.	TRGJP1	16	-1	-1	19
12	1.1532806027813284E-4	TGTGCCACCTGGGACGGCAATTCGAATTATTATAAGAAACTCTTT	CATWDGNSNYYKKLF	TRGV2	.	TRGJ2	16	-1	-1	18
12	1.1532806027813284E-4	TGTGCCACCTGGGACGGGTCCCCTACTGGTTGGTTCAAGATATTT	CATWDGSPTGWFKIF	TRGV2	.	TRGJP1	21	-1	-1	24
12	1.1532806027813284E-4	TGTGCCACCTGGGACGGGCTCCATCTAGGTTATAAGAAACTCTTT	CATWDGLHLGYKKLF	TRGV2	.	TRGJ1	18	-1	-1	29
12	1.1532806027813284E-4	TGTGCCACCTGGGACGGGCTAGCAGTTTATTATAAGAAACTCTTT	CATWDGLAVYYKKLF	TRGV2	.	TRGJ1	18	-1	-1	26
12	1.1532806027813284E-4	TGTGCCACCTGGGACGGGCCCTCGGATTATTATAAGAAACTCTTT	CATWDGPSDYYKKLF	TRGV2	.	TRGJ1	20	-1	-1	21
12	1.1532806027813284E-4	TGTGCCACCTGGGACGGGCCCCCATGGGATTATAAGAAACTCTTT	CATWDGPPWDYKKLF	TRGV2	.	TRGJ1	20	-1	-1	28
12	1.1532806027813284E-4	TGTGCCACCTGGGACGGGCCAAAAACAACGAATAAGAAACTCTTT	CATWDGPKTTNKKLF	TRGV2	.	TRGJ1	19	-1	-1	31
12	1.1532806027813284E-4	TGTGCCACCTGGGACGGGCGGGGTATTTATTATAAGAAACTCTTT	CATWDGRGIYYKKLF	TRGV2	.	TRGJ1	18	-1	-1	26
12	1.1532806027813284E-4	TGTGCCACCTGGGACGGGCGGACCACTGGTTGGTTCAAGATATTT	CATWDGRTTGWFKIF	TRGV2	.	TRGJP1	18	-1	-1	21
12	1.1532806027813284E-4	TGTGCCACCTGGGACGACCTGCCGAGTTATTATAAGAAACTCTTT	CATWDDLPSYYKKLF	TRGV2	.	TRGJ1	15	-1	-1	22
12	1.1532806027813284E-4	TGTGCCACCTGGGACATATATAGTAGTGATTGGATCAAGACGTTT	CATWDIYSSDWIKTF	TRGV3	.	TRGJP2	15	-1	-1	16
12	1.1532806027813284E-4	TGTGCCACCTGGGACAGCCCGGATGCTTATTATAAGAAACTCTTT	CATWDSPDAYYKKLF	TRGV3	.	TRGJ1	19	-1	-1	26
12	1.1532806027813284E-4	TGTGCCACCTGGGACAGCCCATCCGGGGGTTATAAGAAACTCTTT	CATWDSPSGGYKKLF	TRGV7	.	TRGJ2	19	-1	-1	29
12	1.1532806027813284E-4	TGTGCCACCTGGGACAGGCCCCTGGCTTATTATAAGAAACTCTTT	CATWDRPLAYYKKLF	TRGV5	.	TRGJ1	19	-1	-1	26
12	1.1532806027813284E-4	TGTGCCACCTGGGACAGGCGGAAAGTGCATTATAAGAAACTCTTT	CATWDRRKVHYKKLF	TRGV7	.	TRGJ1	18	-1	-1	28
12	1.1532806027813284E-4	TGTGCCACCTGGGACAGGCGACGGAGGGCTTATAAGAAACTCTTT	CATWDRRRRAYKKLF	TRGV3	.	TRGJ1	18	-1	-1	29
12	1.1532806027813284E-4	TGTGCCACCTGGGACAGGCGAAAAAATTATTATAAGAAACTCTTT	CATWDRRKNYYKKLF	TRGV5	.	TRGJ1	18	-1	-1	24
12	1.1532806027813284E-4	TGTGCCACCTGGGACAGGAGATGGAAGGGGGGGAAGAAACTCTTT	CATWDRRWKGGKKLF	TRGV5	.	TRGJ1	17	-1	-1	33
12	1.1532806027813284E-4	TGTGCCACCTGGGACAGAACTTTGAATTATTATAAGAAACTCTTT	CATWDRTLNYYKKLF	TRGV3	.	TRGJ1	16	-1	-1	20
12	1.1532806027813284E-4	TGTGCCACCTGGGAGGGGGGGGTGTGTCATTATAAGAAACTCTTT	CATWEGGVCHYKKLF	TRGV2	.	TRGJ1	17	-1	-1	28
12	1.1532806027813284E-4	TGTGCCACCCACACCACACACAAATCTTATTATAAGAAACTCTTT	CATHTTHKSYYKKLF	TRGV5	.	TRGJ1	8	-1	-1	26
12	1.1532806027813284E-4	TGTGCCACCTGGGCCACTGGGAATTATTATAAGAAACTCTTT	CATWATGNYYKKLF	TRGV5	.	TRGJ1	15	-1	-1	20
12	1.1532806027813284E-4	TGTGCCACCTGGGCAAATTCGAATTATTATAAGAAACTCTTT	CATWANSNYYKKLF	TRGV2	.	TRGJ1	12	-1	-1	15
12	1.1532806027813284E-4	TGTGCCACCTGGGGCAGAGGCGACTATTATAAGAAACTCTTT	CATWGRGDYYKKLF	TRGV5P	.	TRGJ1	16	-1	-1	24
12	1.1532806027813284E-4	TGTGCCACCTGGGATCTGGGTAGTGATTGGATCAAGACGTTT	CATWDLGSDWIKTF	TRGV8	.	TRGJP2	14	-1	-1	19
12	1.1532806027813284E-4	TGTGCCACCTGGGATCGGCATTTCCCCCCAAAGAAACTCTTT	CATWDRHFPPKKLF	TRGV4	.	TRGJ1	18	-1	-1	30
12	1.1532806027813284E-4	TGTGCCACCTGGGATGCCCCTAACCTTTATAAGAAACTCTTT	CATWDAPNLYKKLF	TRGV4	.	TRGJ1	15	-1	-1	26
12	1.1532806027813284E-4	TGTGCCACCTGGGATGGTCCGAATTATTATAAGAAACTCTTT	CATWDGPNYYKKLF	TRGV4	.	TRGJ1	19	-1	-1	19
12	1.1532806027813284E-4	TGTGCCACCTGGGATGGCTGTAGTGATTGGATCAAGACGTTT	CATWDGCSDWIKTF	TRGV8	.	TRGJP2	17	-1	-1	19
12	1.1532806027813284E-4	TGTGCCACCTGGGATGGGCTTCGTTCTAAGGAGAAACTCTTT	CATWDGLRSKEKLF	TRGV4	.	TRGJ1	18	-1	-1	31
12	1.1532806027813284E-4	TGTGCCACCTGGGATGGGCCCCATTATTATAAGAAACTCTTT	CATWDGPHYYKKLF	TRGV4	.	TRGJ1	20	-1	-1	22
12	1.1532806027813284E-4	TGTGCCACCTGGGATGGGCCGTTAAGTTATAAGAAACTCTTT	CATWDGPLSYKKLF	TRGV4	.	TRGJ1	19	-1	-1	26
12	1.1532806027813284E-4	TGTGCCACCTGGGATGGGCAGGAGGATTATAAGAAACTCTTT	CATWDGQEDYKKLF	TRGV4	.	TRGJ1	18	-1	-1	25
12	1.1532806027813284E-4	TGTGCCACCTGGGATGGATCGAATTATTATAAGAAACTCTTT	CATWDGSNYYKKLF	TRGV4	.	TRGJ1	16	-1	-1	18
12	1.1532806027813284E-4	TGTGCCACCTGGGATACGGGTAGTGATTGGATCAAGACGTTT	CATWDTGSDWIKTF	TRGV8	.	TRGJP2	15	-1	-1	19
12	1.1532806027813284E-4	TGTGCCACCTGGGATAGGCCGTATTATTATAAGAAACTCTTT	CATWDRPYYYKKLF	TRGV8	.	TRGJ1	23	-1	-1	19
12	1.1532806027813284E-4	TGTGCCACCTGGGATAATAAGAGTGATTGGATCAAGACGTTT	CATWDNKSDWIKTF	TRGV4	.	TRGJP2	14	-1	-1	16
12	1.1532806027813284E-4	TGTGCCACCTGGGACTCATTAGTCGTCTATAAGAAACTCTTT	CATWDSLVVYKKLF	TRGV2	.	TRGJ1	14	-1	-1	27
12	1.1532806027813284E-4	TGTGCCACCTGGGACCACCTGAATTATTATAAGAAACTCTTT	CATWDHLNYYKKLF	TRGV5	.	TRGJ1	14	-1	-1	20
12	1.1532806027813284E-4	TGTGCCACCTGGGACGGTCTGAATTATTATAAGAAACTCTTT	CATWDGLNYYKKLF	TRGV2	.	TRGJ1	16	-1	-1	20
12	1.1532806027813284E-4	TGTGCCACCTGGGACGGTACCCTTAATTATAAGAAACTCTTT	CATWDGTLNYKKLF	TRGV2	.	TRGJ1	16	-1	-1	25
12	1.1532806027813284E-4	TGTGCCACCTGGGACGGCCTTAGTGATTGGATCAAGACGTTT	CATWDGLSDWIKTF	TRGV2	.	TRGJP2	16	-1	-1	20
12	1.1532806027813284E-4	TGTGCCACCTGGGACGGCCCCCGGGATTATAAGAAACTCTTT	CATWDGPRDYKKLF	TRGV3	.	TRGJ1	18	-1	-1	25
12	1.1532806027813284E-4	TGTGCCACCTGGGACGGCCGGAATTATTATAAGAAACTCTTT	CATWDGRNYYKKLF	TRGV3	.	TRGJ1	18	-1	-1	20
12	1.1532806027813284E-4	TGTGCCACCTGGGACGGGTTGAGAGATTGGATCAAGACGTTT	CATWDGLRDWIKTF	TRGV2	.	TRGJP2	17	-1	-1	21
12	1.1532806027813284E-4	TGTGCCACCTGGGACGGGTCTGCGGTAAAGCAGAAACTCTTT	CATWDGSAVKQKLF	TRGV2	.	TRGJ1	17	-1	-1	31
12	1.1532806027813284E-4	TGTGCCACCTGGGACGGGCCTCATTATTATAAGAAACTCTTT	CATWDGPHYYKKLF	TRGV2	.	TRGJ1	19	-1	-1	22
12	1.1532806027813284E-4	TGTGCCACCTGGGACGGGCCGCATTATTATAAGAAACTCTTT	CATWDGPHYYKKLF	TRGV2	.	TRGJ1	19	-1	-1	19
12	1.1532806027813284E-4	TGTGCCACCTGGGACGGGCCGGAAAACTATAAGAAACTCTTT	CATWDGPENYKKLF	TRGV2	.	TRGJ1	19	-1	-1	27
12	1.1532806027813284E-4	TGTGCCACCTGGGACGGGCCAAAGGATTATAAGAAACTCTTT	CATWDGPKDYKKLF	TRGV2	.	TRGJ1	19	-1	-1	25
12	1.1532806027813284E-4	TGTGCCACCTGGGACGGGCACAATTATTATAAGAAACTCTTT	CATWDGHNYYKKLF	TRGV2	.	TRGJ1	18	-1	-1	21
12	1.1532806027813284E-4	TGTGCCACCTGGGACGACCTTCATTATTATAAGAAACTCTTT	CATWDDLHYYKKLF	TRGV2	.	TRGJ1	15	-1	-1	22
12	1.1532806027813284E-4	TGTGCCACCTGGGACGAGGGGGTTTATTATAAGAAACTCTTT	CATWDEGVYYKKLF	TRGV2	.	TRGJ1	15	-1	-1	23
12	1.1532806027813284E-4	TGTGCCACCTGGGACGAAGAAGGGCGTTATAAGAAACTCTTT	CATWDEEGRYKKLF	TRGV2	.	TRGJ1	15	-1	-1	26
12	1.1532806027813284E-4	TGTGCCACCTGGGACATGTCGAATTATTATAAGAAACTCTTT	CATWDMSNYYKKLF	TRGV5	.	TRGJ1	15	-1	-1	18
12	1.1532806027813284E-4	TGTGCCACCTGGGACATACCCGGGGGGTATAAGAAACTCTTT	CATWDIPGGYKKLF	TRGV5	.	TRGJ1	15	-1	-1	27
12	1.1532806027813284E-4	TGTGCCACCTGGGACAGTTTGAATTATTATAAGAAACTCTTT	CATWDSLNYYKKLF	TRGV5	.	TRGJ1	16	-1	-1	17
12	1.1532806027813284E-4	TGTGCCACCTGGGACAGCCGCCTGGGGTATAAGAAACTCTTT	CATWDSRLGYKKLF	TRGV3	.	TRGJ1	23	-1	-1	27
12	1.1532806027813284E-4	TGTGCCACCTGGGACAGGCTGAGGTATTATAAGAAACTCTTT	CATWDRLRYYKKLF	TRGV5	.	TRGJ1	18	-1	-1	24
12	1.1532806027813284E-4	TGTGCCACCTGGGACAGGCCGGGTAATTATAAGAAACTCTTT	CATWDRPGNYKKLF	TRGV5	.	TRGJ1	19	-1	-1	25
12	1.1532806027813284E-4	TGTGCCACCTGGGACAGGCGCCTCGGGTATAAGAAACTCTTT	CATWDRRLGYKKLF	TRGV5	.	TRGJ1	18	-1	-1	27
12	1.1532806027813284E-4	TGTGCCACCTGGGACAGGCGCCATTATTATAAGAAACTCTTT	CATWDRRHYYKKLF	TRGV3	.	TRGJ1	18	-1	-1	22
12	1.1532806027813284E-4	TGTGCCACCTGGGACAGGCACCCTTATTATAAGAAACTCTTT	CATWDRHPYYKKLF	TRGV3	.	TRGJ1	18	-1	-1	23
12	1.1532806027813284E-4	TGTGCCACCTGGGACAGGGGATTGGATTATAAGAAACTCTTT	CATWDRGLDYKKLF	TRGV5	.	TRGJ1	17	-1	-1	25
12	1.1532806027813284E-4	TGTGCCACCTGGGACAGGAGGGGTCGATATAAGAAACTCTTT	CATWDRRGRYKKLF	TRGV3	.	TRGJ1	17	-1	-1	27
12	1.1532806027813284E-4	TGTGCCACCTGGGACAGAATTCGTTATTATAAGAAACTCTTT	CATWDRIRYYKKLF	TRGV3	.	TRGJ1	16	-1	-1	17
12	1.1532806027813284E-4	TGTGCCACCTGGGAGGTCATAGTTTGGTATAAGAAACTCTTT	CATWEVIVWYKKLF	TRGV2	.	TRGJ1	13	-1	-1	27
12	1.1532806027813284E-4	TGTGCCACCTGGACTTGGGAGGGTTATTATAAGAAACTCTTT	CATWTWEGYYKKLF	TRGV5	.	TRGJ1	11	-1	-1	23
12	1.1532806027813284E-4	TGTGCCACCTGGAAAAACGGTAGTGATTGGATCAAGACGTTT	CATWKNGSDWIKTF	TRGV8	.	TRGJP2	11	-1	-1	19
12	1.1532806027813284E-4	TGTGCCACCCAAGCAACATCTAACCGGAGTAAGAAACTCTTT	CATQATSNRSKKLF	TRGV4	.	TRGJ1	8	-1	-1	29
12	1.1532806027813284E-4	TGTGCCACCTGGCTTGGGGATTATTATAAGAAACTCTTT	CATWLGDYYKKLF	TRGV4	.	TRGJ1	17	-1	-1	19
12	1.1532806027813284E-4	TGTGCCACCTGGGCCCTCAATTATTATAAGAAACTCTTT	CATWALNYYKKLF	TRGV8	.	TRGJ1	12	-1	-1	18
12	1.1532806027813284E-4	TGTGCCACCTGGGGTGGCTATTATTATAAGAAACTCTTT	CATWGGYYYKKLF	TRGV4	.	TRGJ1	16	-1	-1	19
12	1.1532806027813284E-4	TGTGCCACCTGGGGTGAGAATTATTATAAGAAACTCTTT	CATWGENYYKKLF	TRGV4	.	TRGJ1	15	-1	-1	17
12	1.1532806027813284E-4	TGTGCCACCTGGGGCCCCAGCCGTTATAAGAAACTCTTT	CATWGPSRYKKLF	TRGV4	.	TRGJ1	12	-1	-1	23
12	1.1532806027813284E-4	TGTGCCACCTGGGGCGAGAATTATTATAAGAAACTCTTT	CATWGENYYKKLF	TRGV8	.	TRGJ1	12	-1	-1	17
12	1.1532806027813284E-4	TGTGCCACCTGGGGATCCACTGGTTGGTTCAAGATATTT	CATWGSTGWFKIF	TRGV4	.	TRGJP1	12	-1	-1	16
12	1.1532806027813284E-4	TGTGCCACCTGGGGAAGGGAAGGGTATAAGAAACTCTTT	CATWGREGYKKLF	TRGV5	.	TRGJ1	12	-1	-1	24
12	1.1532806027813284E-4	TGTGCCACCTGGGATCGCACGAGATATAAGAAACTCTTT	CATWDRTRYKKLF	TRGV8	.	TRGJ1	14	-1	-1	24
12	1.1532806027813284E-4	TGTGCCACCTGGGATGGTCCGTCCGATAAGAAACTCTTT	CATWDGPSDKKLF	TRGV4	.	TRGJ1	19	-1	-1	25
12	1.1532806027813284E-4	TGTGCCACCTGGGATGGTGGGGGTGTGAAGAAACTCTTT	CATWDGGGVKKLF	TRGV4	.	TRGJ1	16	-1	-1	27
12	1.1532806027813284E-4	TGTGCCACCTGGGATGGTAAGTATTATAAGAAACTCTTT	CATWDGKYYKKLF	TRGV4	.	TRGJ1	16	-1	-1	18
12	1.1532806027813284E-4	TGTGCCACCTGGGATGGGCTGCATTATAAGAAACTCTTT	CATWDGLHYKKLF	TRGV4	.	TRGJ1	18	-1	-1	22
12	1.1532806027813284E-4	TGTGCCACCTGGGATGGGCCCTGTTATAAGAAACTCTTT	CATWDGPCYKKLF	TRGV4	.	TRGJ1	20	-1	-1	23
12	1.1532806027813284E-4	TGTGCCACCTGGGATGGGCCCCCTGATAAGAAACTCTTT	CATWDGPPDKKLF	TRGV4	.	TRGJ1	20	-1	-1	25
12	1.1532806027813284E-4	TGTGCCACCTGGGATGGGCCATATTATAAGAAACTCTTT	CATWDGPYYKKLF	TRGV4	.	TRGJ1	19	-1	-1	21
12	1.1532806027813284E-4	TGTGCCACCTGGGATGGGCGTAATGGGAAGAAACTCTTT	CATWDGRNGKKLF	TRGV4	.	TRGJ1	18	-1	-1	27
12	1.1532806027813284E-4	TGTGCCACCTGGGATGGACATTATTATAAGAAACTCTTT	CATWDGHYYKKLF	TRGV4	.	TRGJ2	16	-1	-1	19
12	1.1532806027813284E-4	TGTGCCACCTGGGATACGAATTATTATAAGAAACTCTTT	CATWDTNYYKKLF	TRGV4	.	TRGJ1	14	-1	-1	13
12	1.1532806027813284E-4	TGTGCCACCTGGGATAGCAATTATTATAAGAAACTCTTT	CATWDSNYYKKLF	TRGV8	.	TRGJ1	16	-1	-1	18
12	1.1532806027813284E-4	TGTGCCACCTGGGATAGGGGCTTAAAAAAGAAACTCTTT	CATWDRGLKKKLF	TRGV8	.	TRGJ1	17	-1	-1	27
12	1.1532806027813284E-4	TGTGCCACCTGGGACCGGAATTATTATAAGAAACTCTTT	CATWDRNYYKKLF	TRGV7	.	TRGJ1	17	-1	-1	17
12	1.1532806027813284E-4	TGTGCCACCTGGGACGTCCTTTATTATAAGAAACTCTTT	CATWDVLYYKKLF	TRGV2	.	TRGJ1	15	-1	-1	20
12	1.1532806027813284E-4	TGTGCCACCTGGGACGGTCTTTATTATAAGAAACTCTTT	CATWDGLYYKKLF	TRGV2	.	TRGJ1	16	-1	-1	20
12	1.1532806027813284E-4	TGTGCCACCTGGGACGGTCCTAGGTATAAGAAACTCTTT	CATWDGPRYKKLF	TRGV2	.	TRGJ1	19	-1	-1	24
12	1.1532806027813284E-4	TGTGCCACCTGGGACGGGTGTTATTATAAGAAACTCTTT	CATWDGCYYKKLF	TRGV2	.	TRGJ1	17	-1	-1	20
12	1.1532806027813284E-4	TGTGCCACCTGGGACGGGCTTCCTTATAAGAAACTCTTT	CATWDGLPYKKLF	TRGV2	.	TRGJ1	18	-1	-1	23
12	1.1532806027813284E-4	TGTGCCACCTGGGACGGGCTTGGGTATAAGAAACTCTTT	CATWDGLGYKKLF	TRGV2	.	TRGJ1	18	-1	-1	24
12	1.1532806027813284E-4	TGTGCCACCTGGGACGGGCCTGGGAATAAGAAACTCTTT	CATWDGPGNKKLF	TRGV2	.	TRGJ1	19	-1	-1	25
12	1.1532806027813284E-4	TGTGCCACCTGGGACGGGCATTATTATAAGAAACTCTTT	CATWDGHYYKKLF	TRGV2	.	TRGJ1	18	-1	-1	19
12	1.1532806027813284E-4	TGTGCCACCTGGGACGGGCACGGTTATAAGAAACTCTTT	CATWDGHGYKKLF	TRGV2	.	TRGJ1	21	-1	-1	23
12	1.1532806027813284E-4	TGTGCCACCTGGGACGGGCAGCGGTATAAGAAACTCTTT	CATWDGQRYKKLF	TRGV2	.	TRGJ1	18	-1	-1	24
12	1.1532806027813284E-4	TGTGCCACCTGGGACGGGGGTTATTATAAGAAACTCTTT	CATWDGGYYKKLF	TRGV2	.	TRGJ1	17	-1	-1	20
12	1.1532806027813284E-4	TGTGCCACCTGGGACGGGAGGGATTATAAGAAACTCTTT	CATWDGRDYKKLF	TRGV2	.	TRGJ1	17	-1	-1	22
12	1.1532806027813284E-4	TGTGCCACCTGGGACGGATTCTTTTATAAGAAACTCTTT	CATWDGFFYKKLF	TRGV2	.	TRGJ1	16	-1	-1	23
12	1.1532806027813284E-4	TGTGCCACCTGGGACGGATATTATTATAAGAAACTCTTT	CATWDGYYYKKLF	TRGV2	.	TRGJ1	16	-1	-1	19
12	1.1532806027813284E-4	TGTGCCACCTGGGACGATTTGGGGTATAAGAAACTCTTT	CATWDDLGYKKLF	TRGV2	.	TRGJ1	15	-1	-1	24
12	1.1532806027813284E-4	TGTGCCACCTGGGACGATCAGGATTATAAGAAACTCTTT	CATWDDQDYKKLF	TRGV2	.	TRGJ1	15	-1	-1	22
12	1.1532806027813284E-4	TGTGCCACCTGGGACGACGATTATTATAAGAAACTCTTT	CATWDDDYYKKLF	TRGV2	.	TRGJ1	15	-1	-1	19
12	1.1532806027813284E-4	TGTGCCACCTGGGACATGATTTATTATAAGAAACTCTTT	CATWDMIYYKKLF	TRGV5	.	TRGJ1	15	-1	-1	17
12	1.1532806027813284E-4	TGTGCCACCTGGGACACCGATTATTATAAGAAACTCTTT	CATWDTDYYKKLF	TRGV3	.	TRGJ1	15	-1	-1	19
12	1.1532806027813284E-4	TGTGCCACCTGGGACAGGCTGTATTATAAGAAACTCTTT	CATWDRLYYKKLF	TRGV3	.	TRGJ1	21	-1	-1	21
12	1.1532806027813284E-4	TGTGCCACCTGGGACAGGCTACATTATAAGAAACTCTTT	CATWDRLHYKKLF	TRGV5	.	TRGJ1	18	-1	-1	22
12	1.1532806027813284E-4	TGTGCCACCTGGGACAGGCTACAATATAAGAAACTCTTT	CATWDRLQYKKLF	TRGV3	.	TRGJ1	18	-1	-1	24
12	1.1532806027813284E-4	TGTGCCACCTGGGACAGGCCAGGGGGTAAGAAACTCTTT	CATWDRPGGKKLF	TRGV3	.	TRGJ1	19	-1	-1	26
12	1.1532806027813284E-4	TGTGCCACCTGGGACAGGCGTACTTATAAGAAACTCTTT	CATWDRRTYKKLF	TRGV7	.	TRGJ1	18	-1	-1	23
12	1.1532806027813284E-4	TGTGCCACCTGGGACAGGCGAATCCAACCGAAACTCTTT	CATWDRRIQPKLF	TRGV3	.	TRGJ1	18	-1	-1	29
12	1.1532806027813284E-4	TGTGCCACCTGGGACAGGGTTTATTATAAGAAACTCTTT	CATWDRVYYKKLF	TRGV3	.	TRGJ1	17	-1	-1	20
[truncated: 4,082 more rows]
