# Supplementary material for: Dissection of the Human T-Cell Receptor γ Gene Repertoire in the Brain and Peripheral Blood Identifies Age- and Alzheimer's Disease-Associated Clonotype Profiles
Source: Front Immunol. 2020 Jan 29;11:12. doi: 10.3389/fimmu.2020.00012 (PMC7025544; doi:10.3389/fimmu.2020.00012)
Supplement: Supplementary file 5 [file Data_Sheet_2.zip › repertoires_corrected_and_decontaminated/1086.txt]

count	freq	cdr3nt	cdr3aa	v	d	j	VEnd	DStart	DEnd	JStart
11021	0.07430856156532761	TGTGCCTTGTGGGAGGTGTTTATCGGAGAGTTGGGCAAAAAAATCAAGGTATTT	CALWEVFIGELGKKIKVF	TRGV9	.	TRGJP	17	-1	-1	26
3913	0.02638321399193603	TGTGCCACCTGGGACGGGCCGGTTTTGCGCTATACCACTGGTTGGTTCAAGATATTT	CATWDGPVLRYTTGWFKIF	TRGV2	.	TRGJP1	22	-1	-1	30
3225	0.02174440713621101	TGTGCTGCGTGGGATGGTGGTAAGAAACTCTTT	CAAWDGGKKLF	TRGV10	.	TRGJ1	14	-1	-1	20
2184	0.014725514786196853	TGTGCTGCGTGGGATTATAGTCGGCTCTTT	CAAWDYSRLF	TRGV10	.	TRGJ1	16	-1	-1	24
2070	0.013956875278126137	TGTGCCACCTGGGATGGGGTTGGGAAACTCTTT	CATWDGVGKLF	TRGV4	.	TRGJ1	17	-1	-1	23
1920	0.01294550750434888	TGTGCCACCTGGGATGATTATTATAAGAAACTCTTT	CATWDDYYKKLF	TRGV4	.	TRGJ2	15	-1	-1	16
1728	0.011650956753913993	TGTGCTGCGTGGGATCCCCATTATTATAAGAAACTCTTT	CAAWDPHYYKKLF	TRGV10	.	TRGJ2	14	-1	-1	19
1505	0.010147389996898471	TGTGCCACCTGGGACGGGCCAATTATGAAACTCTTT	CATWDGPIMKLF	TRGV2	.	TRGJ1	19	-1	-1	23
1355	0.009136022223121217	TGTGCCACCTGGGGCGGAGACAGTAGTGATTGGATCAAGACGTTT	CATWGGDSSDWIKTF	TRGV2	.	TRGJP2	16	-1	-1	21
1164	0.007848213924511509	TGTGCCTTGTGGGAGGTGAAGTATTATAAGAAACTCTTT	CALWEVKYYKKLF	TRGV9	.	TRGJ1	17	-1	-1	17
1087	0.007329045133972518	TGTGCCACCTGGGATGGGCGTAGTGATTGGATCAAGACGTTT	CATWDGRSDWIKTF	TRGV8	.	TRGJP2	21	-1	-1	19
987	0.006654799951454347	TGTGCCACCTGGGACAGGATTTATTATAAGAAACTCTTT	CATWDRIYYKKLF	TRGV5	.	TRGJ2	17	-1	-1	17
939	0.006331162263845625	TGTGCCTTGTGGGAGGTCCAAAGTTTTTATTATAAGAAACTCTTT	CALWEVQSFYYKKLF	TRGV9	.	TRGJ1	19	-1	-1	26
888	0.005987297220761358	TGTGCCTTGTGGGAGGTGCGCTATAAGAAACTCTTT	CALWEVRYKKLF	TRGV9	.	TRGJ2	18	-1	-1	21
852	0.005744568955054816	TGCATGAGGCAGGGGAAACTCTTT	CMRQGKLF	TRGV9	.	TRGJ1	1	-1	-1	14
785	0.005292824682767642	TGTGCCTTGTGGGAGGTGAAGAAACTCTTT	CALWEVKKLF	TRGV9	.	TRGJ1	17	-1	-1	18
774	0.005218657712690642	TGTGCCTTGTGGGAGGTGCTCGATTATTATAAGAAACTCTTT	CALWEVLDYYKKLF	TRGV9	.	TRGJ1	18	-1	-1	19
726	0.004895020025081921	TGTGCCTTGTGGGAGTATTATAAGAAACTCTTT	CALWEYYKKLF	TRGV9	.	TRGJ2	14	-1	-1	15
723	0.004874792669606376	TGTGCCTTGTGGGATAAGAAACTCTTT	CALWDKKLF	TRGV9	.	TRGJ2	13	-1	-1	13
708	0.00477365589222865	TGTGCCTTGTGGGAGGTGCAGGGTTATAAGAAACTCTTT	CALWEVQGYKKLF	TRGV9	.	TRGJ1	19	-1	-1	23
704	0.004746686084927923	TGTGCTGCGTGGGATTATTATAAGAAACTCTTT	CAAWDYYKKLF	TRGV10	.	TRGJ1	16	-1	-1	13
691	0.004659034211200561	TGTGCCTTGTGGGAGGTGCCCTATAAGAAACTCTTT	CALWEVPYKKLF	TRGV9	.	TRGJ2	21	-1	-1	21
667	0.0044972153673962	TGTGCCTTGTGGGAGGTAGGGTCAAAGAAACTCTTT	CALWEVGSKKLF	TRGV9	.	TRGJ1	16	-1	-1	24
606	0.004085925806060116	TGTGCCTTGTGGGAGGTGGGGAAACTCTTT	CALWEVGKLF	TRGV9	.	TRGJ1	17	-1	-1	20
592	0.003991531480507572	TGTGCCTTGTGGAATTATTATAAGAAACTCTTT	CALWNYYKKLF	TRGV9	.	TRGJ2	11	-1	-1	11
584	0.003937591865906118	TGTGCCTTGTGGGAGGTGCGGGATTATTATAAGAAACTCTTT	CALWEVRDYYKKLF	TRGV9	.	TRGJ2	18	-1	-1	22
562	0.0037892579257521207	TGTGCCTTGTGGGAGGTGCGGAATTATTATAAGAAACTCTTT	CALWEVRNYYKKLF	TRGV9	.	TRGJ1	18	-1	-1	20
550	0.00370834850384994	TGTGCCTTGTGGGCGAATTATTATAAGAAACTCTTT	CALWANYYKKLF	TRGV9	.	TRGJ1	12	-1	-1	13
549	0.0037016060520247583	TGTGCTCCTTGTGGGCTCTTT	CAPCGLF	TRGV9	.	TRGJ1	14	-1	-1	15
541	0.0036476664374233045	TGTGCCTTCAGCCTCTTT	CAFSLF	TRGV9	.	TRGJ1	7	-1	-1	12
540	0.003640923985598123	TGTGCCTTGTGGGAGGAAGGGGAGTTGGGCAAAAAAATCAAGGTATTT	CALWEEGELGKKIKVF	TRGV9	.	TRGJP	15	-1	-1	21
527	0.0035532721118707606	TGTGCCTTGTGGGACCCAAGGGGACTCTTT	CALWDPRGLF	TRGV9	.	TRGJ1	13	-1	-1	23
482	0.0032498617797375837	TGTGCCTTGTGGGAGGGCCACAATTATTATAAGAAACTCTTT	CALWEGHNYYKKLF	TRGV9	.	TRGJ1	15	-1	-1	21
473	0.0031891797133109484	TGTGCCTTGTGGGAGGTGGGACTCTTT	CALWEVGLF	TRGV9	.	TRGJ1	17	-1	-1	20
462	0.0031150127432339495	TGTGCCTTGTGGGAGGTGCACTATTATAAGAAACTCTTT	CALWEVHYYKKLF	TRGV9	.	TRGJ1	20	-1	-1	21
462	0.0031150127432339495	TGTGCCTTGTGGGAGGAGCTCTTT	CALWEELF	TRGV9	.	TRGJ1	18	-1	-1	18
459	0.0030947853877584044	TGTGCCTTGTGGGAGGTGGTTCCCGGACTCTTT	CALWEVVPGLF	TRGV9	.	TRGJ1	17	-1	-1	26
455	0.003067815580457678	TGTGCCTTGTGGGAGGTTTATTATAAGAAACTCTTT	CALWEVYYKKLF	TRGV9	.	TRGJ1	16	-1	-1	17
454	0.003061073128632496	TGTGCCTCCCACTTTTATTATAAGAAACTCTTT	CASHFYYKKLF	TRGV9	.	TRGJ1	6	-1	-1	14
451	0.0030408457731569507	TGTGCCTTGTGCAAGAAACTCTTT	CALCKKLF	TRGV9	.	TRGJ1	10	-1	-1	12
446	0.003007133514031042	TGTGCCTTGTGGGAGGTCCTCTTGCAACTCTTT	CALWEVLLQLF	TRGV9	.	TRGJ1	16	-1	-1	25
437	0.0029464514476044068	TGTGCCTTGTGGGAGGGTAAACTCTTT	CALWEGKLF	TRGV9	.	TRGJ1	15	-1	-1	18
432	0.002912739188478498	TGTGCCTTGTGGGAAAAACTCTTT	CALWEKLF	TRGV9	.	TRGJ1	13	-1	-1	15
431	0.0029059967366533166	TGTGCCTTGTGGGAGGCTACTGGGGATTATAAGAAACTCTTT	CALWEATGDYKKLF	TRGV9	.	TRGJ1	15	-1	-1	25
424	0.002858799573877045	TGTGCCTTGTGGGAGGCGAAACTCTTT	CALWEAKLF	TRGV9	.	TRGJ1	15	-1	-1	17
423	0.002852057122051863	TGTGCCTTGTGGGGGAGGGGGCGAGGGCTCTTT	CALWGRGRGLF	TRGV9	.	TRGJ1	12	-1	-1	27
421	0.0028385722184014997	TGTGCCTTGTGGGAGGTGCGGGTACGTTTCTATAAGAAACTCTTT	CALWEVRVRFYKKLF	TRGV9	.	TRGJ1	18	-1	-1	30
418	0.002818344862925954	TGTGCCTTGTGGGACCTCCCGAATTATTATAAGAAACTCTTT	CALWDLPNYYKKLF	TRGV9	.	TRGJ2	13	-1	-1	19
418	0.002818344862925954	TGTGCCTTGTGGGGTGAGAAACTCTTT	CALWGEKLF	TRGV9	.	TRGJ2	12	-1	-1	16
418	0.002818344862925954	TGTGCGTCGAAGAAACTCTTT	CASKKLF	TRGV9	.	TRGJ1	4	-1	-1	9
408	0.0027509203446741373	TGTGCCTTGTGGGAGTATTGGAAACTCTTT	CALWEYWKLF	TRGV9	.	TRGJ1	14	-1	-1	20
398	0.00268349582642232	TGTGCCTTGTGGGAGGTTCAAGAGTTGGGCAAAAAAATCAAGGTATTT	CALWEVQELGKKIKVF	TRGV9	.	TRGJP	19	-1	-1	18
397	0.0026767533745971385	TGTGCCTTGTGGGAGGCAAAGAAACTCTTT	CALWEAKKLF	TRGV9	.	TRGJ2	15	-1	-1	18
396	0.002670010922771957	TGTGCCTTGTGGGAGGTCAAGAAACTCTTT	CALWEVKKLF	TRGV9	.	TRGJ1	16	-1	-1	18
393	0.002649783567296412	TGTGCCTTGTGGGAGGTGCCCCTCGAGAAACTCTTT	CALWEVPLEKLF	TRGV9	.	TRGJ1	23	-1	-1	25
393	0.002649783567296412	TGTGCCTTGTGGGAGGTAGTTGAGAAACTCTTT	CALWEVVEKLF	TRGV9	.	TRGJ1	16	-1	-1	22
390	0.0026295562118208667	TGTGCCTTGTGGGAGGTGCGCGGGAAACTCTTT	CALWEVRGKLF	TRGV9	.	TRGJ1	18	-1	-1	23
387	0.002609328856345321	TGTGCCACCTGGGACGGGCCTGGGTATAAGAAACTCTTT	CATWDGPGYKKLF	TRGV2	.	TRGJ1	19	-1	-1	24
380	0.0025621316935690495	TGTGCCTTGTGGGAGGTTCGATATAAGAAACTCTTT	CALWEVRYKKLF	TRGV9	.	TRGJ1	16	-1	-1	21
377	0.0025419043380935044	TGTGCCTTGTGGGAGGTGCAAGACCTTAAGAAACTCTTT	CALWEVQDLKKLF	TRGV9	.	TRGJ1	19	-1	-1	26
372	0.0025081920789675957	TGTGCCTTGTGGGAGGCCCCGTGTAAGAAACTCTTT	CALWEAPCKKLF	TRGV9	.	TRGJ1	15	-1	-1	23
366	0.0024677373680165055	TGTGCCTTGTGGGAGGTGCTTACCAGTGAACTCTTT	CALWEVLTSELF	TRGV9	.	TRGJ1	18	-1	-1	28
364	0.002454252464366142	TGTGCCTTGTGGGAGGTGTTTGGGAAACTCTTT	CALWEVFGKLF	TRGV9	.	TRGJ1	17	-1	-1	23
363	0.0024475100125409604	TGTGCCTTGTGGGAGGGGAATTATTATAAGAAACTCTTT	CALWEGNYYKKLF	TRGV9	.	TRGJ2	15	-1	-1	17
360	0.0024272826570654153	TGTGCCTTGTGGGAGGATTATTGGAAACTCTTT	CALWEDYWKLF	TRGV9	.	TRGJ2	15	-1	-1	16
360	0.0024272826570654153	TGTGCCCCTAAGAAACTCTTT	CAPKKLF	TRGV9	.	TRGJ1	5	-1	-1	8
354	0.002386827946114325	TGTGCCTTGTTTTCGGGAGCAAAGAAACTCTTT	CALFSGAKKLF	TRGV9	.	TRGJ1	9	-1	-1	21
352	0.0023733430424639616	TGTGCCACCTGGGACGGTCAGGAAAATTATTATAAGAAACTCTTT	CATWDGQENYYKKLF	TRGV2	.	TRGJ2	16	-1	-1	24
352	0.0023733430424639616	TGTGCCTTGTGGGAGGTGGTGCGCTATAAGAAACTCTTT	CALWEVVRYKKLF	TRGV9	.	TRGJ1	17	-1	-1	24
349	0.0023531156869884165	TGTGCCTTGTGGGAGGTTAGGAAACTCTTT	CALWEVRKLF	TRGV9	.	TRGJ1	16	-1	-1	17
346	0.0023328883315128714	TGTGCCTTGTGGGAGGATAATTATTATAAGAAACTCTTT	CALWEDNYYKKLF	TRGV9	.	TRGJ1	15	-1	-1	18
345	0.00232614587968769	TGTGCCTTGTGGGAGGTGCGTAGTTATAAGAAACTCTTT	CALWEVRSYKKLF	TRGV9	.	TRGJ2	18	-1	-1	23
345	0.00232614587968769	TGTGCCTTGTATCCTCCCATGTATAAGAAACTCTTT	CALYPPMYKKLF	TRGV9	.	TRGJ1	9	-1	-1	21
344	0.002319403427862508	TGTGCCTTGTGGGAGGTGCATTATAAGAAACTCTTT	CALWEVHYKKLF	TRGV9	.	TRGJ1	19	-1	-1	19
342	0.0023059185242121443	TGTGCCTTGTGGGAGGTGTGGTGGAAGAAACTCTTT	CALWEVWWKKLF	TRGV9	.	TRGJ1	17	-1	-1	24
341	0.0022991760723869627	TGTGCCTTGTGGGAGGTGCAGGAGAAACTCTTT	CALWEVQEKLF	TRGV9	.	TRGJ1	19	-1	-1	22
340	0.002292433620561781	TGTGCCTTGTGGGAGGGGGGGAAACTCTTT	CALWEGGKLF	TRGV9	.	TRGJ1	15	-1	-1	20
336	0.002265463813261054	TGTGCCTTGTGGGAGGTGCAGGTCGATTATAAGAAACTCTTT	CALWEVQVDYKKLF	TRGV9	.	TRGJ1	19	-1	-1	25
336	0.002265463813261054	TGTGCCCCCGCGATCCTCAAGAAGAAACTCTTT	CAPAILKKKLF	TRGV9	.	TRGJ1	5	-1	-1	21
334	0.002251978909610691	TGTGCCTTGTGGGAGTTACGTTATAAGAAACTCTTT	CALWELRYKKLF	TRGV9	.	TRGJ1	14	-1	-1	20
330	0.002225009102309964	TGTGCCTTGTGGGAGATGGTTTATAAGAAACTCTTT	CALWEMVYKKLF	TRGV9	.	TRGJ1	17	-1	-1	20
330	0.002225009102309964	TGTGCCTTGTGGGAGGGAAGTAAGAAACTCTTT	CALWEGSKKLF	TRGV9	.	TRGJ1	15	-1	-1	20
327	0.002204781746834419	TGTGCCTTGTGGGAGGGTTATTATAAGAAACTCTTT	CALWEGYYKKLF	TRGV9	.	TRGJ1	15	-1	-1	17
326	0.0021980392950092372	TGTGCCTTGTGGGAGGCTGAATTAAGTTATTATAAGAAACTCTTT	CALWEAELSYYKKLF	TRGV9	.	TRGJ1	15	-1	-1	26
326	0.0021980392950092372	TGTGCCTTGGCCACTATTGCTAAGAAACTCTTT	CALATIAKKLF	TRGV9	.	TRGJ1	8	-1	-1	20
324	0.0021845543913588737	TGTGCCTTGTGGGAGGTGCCTGTTTATAAGAAACTCTTT	CALWEVPVYKKLF	TRGV9	.	TRGJ1	18	-1	-1	23
324	0.0021845543913588737	TGTGCCTTGTGGGAGGTGCAATATTATAAGAAACTCTTT	CALWEVQYYKKLF	TRGV9	.	TRGJ1	19	-1	-1	21
324	0.0021845543913588737	TGTGCCTTGTGGGAGGTGCTAAGTAAGAAACTCTTT	CALWEVLSKKLF	TRGV9	.	TRGJ1	18	-1	-1	23
324	0.0021845543913588737	TGTGCCCTTGTGGAGGGGCTGGGGAAGAAACTCTTT	CALVEGLGKKLF	TRGV9	.	TRGJ2	18	-1	-1	24
324	0.0021845543913588737	TGTGCCTTGTGGGAGGTGATATATAAGAAACTCTTT	CALWEVIYKKLF	TRGV9	.	TRGJ1	17	-1	-1	21
322	0.00217106948770851	TGTGCCTTGTGGGAGGTGCTGCGCCTGAATCGTAAGAAACTCTTT	CALWEVLRLNRKKLF	TRGV9	.	TRGJ1	18	-1	-1	32
322	0.00217106948770851	TGTGCCTTGTGGGAGGTGACCTACGGGGGGAAACTCTTT	CALWEVTYGGKLF	TRGV9	.	TRGJ1	21	-1	-1	29
322	0.00217106948770851	TGTGCCTTGTGGGAACTATGTTATAAGAAACTCTTT	CALWELCYKKLF	TRGV9	.	TRGJ1	13	-1	-1	20
321	0.0021643270358833286	TGTGCCTTGTGGGAGGCTTATTATAAGAAACTCTTT	CALWEAYYKKLF	TRGV9	.	TRGJ1	15	-1	-1	17
320	0.002157584584058147	TGTGCCTTGTGGGAGTCCTTCTACCATAAGAAACTCTTT	CALWESFYHKKLF	TRGV9	.	TRGJ1	14	-1	-1	25
319	0.002150842132232965	TGTGCCTTGTGGGAGGTTCCAGGGTATAAGAAACTCTTT	CALWEVPGYKKLF	TRGV9	.	TRGJ1	16	-1	-1	24
318	0.0021440996804077835	TGTGCCTTGTGGGAGGTGTGCTATTATAAGAAACTCTTT	CALWEVCYYKKLF	TRGV9	.	TRGJ1	17	-1	-1	21
318	0.0021440996804077835	TGTGCCTTGTGGGAGGTCCCCCTTAAGAAACTCTTT	CALWEVPLKKLF	TRGV9	.	TRGJ1	22	-1	-1	23
314	0.002117129873107057	TGTGCCTTGTGGGAGGTGGGGCCATGGGGTGATTGGATCAAGACGTTT	CALWEVGPWGDWIKTF	TRGV9	.	TRGJP2	17	-1	-1	28
310	0.0020901600658063298	TGTGCCTTGTGTTCAACATATCCCGATAAGAAACTCTTT	CALCSTYPDKKLF	TRGV9	.	TRGJ1	10	-1	-1	25
306	0.002063190258505603	TGTGCCTTGTGGGAGGTGCACGATTATAAGAAACTCTTT	CALWEVHDYKKLF	TRGV9	.	TRGJ1	20	-1	-1	22
306	0.002063190258505603	TGTGCCCCCCTGGAGAGTTATGGTAAGAAACTCTTT	CAPLESYGKKLF	TRGV9	.	TRGJ1	5	-1	-1	14
304	0.0020497053548552396	TGTGCCTTGAACCGTTATTATAAGAAACTCTTT	CALNRYYKKLF	TRGV9	.	TRGJ1	8	-1	-1	14
303	0.002042962903030058	TGTGCCACCTGGGACGGGCCCCCAACCTTCAATACCACTGGTTGGTTCAAGATATTT	CATWDGPPTFNTTGWFKIF	TRGV2	.	TRGJP1	20	-1	-1	31
303	0.002042962903030058	TGTGCCTTGTGGGAGGTGCTAGGATATAAGAAACTCTTT	CALWEVLGYKKLF	TRGV9	.	TRGJ1	18	-1	-1	24
302	0.002036220451204876	TGTGCCTTGTGGGAGGTGCCCAATTATAAGAAACTCTTT	CALWEVPNYKKLF	TRGV9	.	TRGJ1	18	-1	-1	22
301	0.0020294779993796945	TGTGCCTTGTGGGAGGTCCCTTATTATAAGAAACTCTTT	CALWEVPYYKKLF	TRGV9	.	TRGJ1	16	-1	-1	20
301	0.0020294779993796945	TGTGCCTTGTGGGAGGTGTCTTATTATAAGAAACTCTTT	CALWEVSYYKKLF	TRGV9	.	TRGJ1	17	-1	-1	20
300	0.002022735547554513	TGTGCCTTGTGGGAGGTGCAGATGTATTATAAGAAACTCTTT	CALWEVQMYYKKLF	TRGV9	.	TRGJ1	19	-1	-1	24
299	0.002015993095729331	TGTGCCTTGTCCCCCCTTGTTTATAAGAAACTCTTT	CALSPLVYKKLF	TRGV9	.	TRGJ1	9	-1	-1	20
299	0.002015993095729331	TGTGCCTTGAAGAAACTCTTT	CALKKLF	TRGV9	.	TRGJ1	8	-1	-1	9
299	0.002015993095729331	TGTGCCTTGTCCTATTATAAGAAACTCTTT	CALSYYKKLF	TRGV9	.	TRGJ1	9	-1	-1	12
298	0.0020092506439041494	TGTGCCTTGTGGGAGCAGTGGGAGTTGGGCAAAAAAATCAAGGTATTT	CALWEQWELGKKIKVF	TRGV9	.	TRGJP	14	-1	-1	21
298	0.0020092506439041494	TGTGCCTTGTGGGAGGCGTCATATTATAAGAAACTCTTT	CALWEASYYKKLF	TRGV9	.	TRGJ1	15	-1	-1	21
296	0.001995765740253786	TGTGCCTTGTGGGGGCATTATTATAAGAAACTCTTT	CALWGHYYKKLF	TRGV9	.	TRGJ2	12	-1	-1	16
296	0.001995765740253786	TGTGCCTTGTGGGTGGTTTGGCTCTTT	CALWVVWLF	TRGV9	.	TRGJ1	16	-1	-1	21
295	0.0019890232884286043	TGTGCCTTGTGGGGGGTGCGGAGGTATTATAAGAAACTCTTT	CALWGVRRYYKKLF	TRGV9	.	TRGJ1	18	-1	-1	24
294	0.0019822808366034223	TGTGCCTTGTGGGAGGTGCGGTATAAGAAACTCTTT	CALWEVRYKKLF	TRGV9	.	TRGJ1	18	-1	-1	21
293	0.0019755383847782407	TGTGCCTTGTGGGAGGCCCGCAGGCAAGAGTTGGGCAAAAAAATCAAGGTATTT	CALWEARRQELGKKIKVF	TRGV9	.	TRGJP	15	-1	-1	22
293	0.0019755383847782407	TGTGCCTTGTGGGAGGTGATACGTAATAAGAAACTCTTT	CALWEVIRNKKLF	TRGV9	.	TRGJ1	17	-1	-1	25
292	0.001968795932953059	TGTGCCTTGTGGGAGGTGCAAGGCCTTAAGAAACTCTTT	CALWEVQGLKKLF	TRGV9	.	TRGJ1	19	-1	-1	26
291	0.001962053481127877	TGTGCCTTGTGGGAGGTGGATTATTATAAGAAACTCTTT	CALWEVDYYKKLF	TRGV9	.	TRGJ1	17	-1	-1	19
289	0.0019485685774775139	TGTGCCTTGTGGGATCGTTATTATAAGAAACTCTTT	CALWDRYYKKLF	TRGV9	.	TRGJ1	13	-1	-1	17
288	0.0019418261256523323	TGTGCCTTGTGGGAGGTCCGGTTTTATTATAAGAAACTCTTT	CALWEVRFYYKKLF	TRGV9	.	TRGJ1	16	-1	-1	23
287	0.0019350836738271505	TGTGCCTTGTGGGAGGTGAATTATTATAAGAAACTCTTT	CALWEVNYYKKLF	TRGV9	.	TRGJ1	17	-1	-1	17
286	0.0019283412220019688	TGTGCCTTGTGGGAGGTGGGATATTATAAGAAACTCTTT	CALWEVGYYKKLF	TRGV9	.	TRGJ2	17	-1	-1	21
285	0.001921598770176787	TGTGCCTGGAGATATTATAAGAAACTCTTT	CAWRYYKKLF	TRGV9	.	TRGJ1	6	-1	-1	12
284	0.0019148563183516054	TGTGCCACCTGGGATAGATCGGATAAGAAACTCTTT	CATWDRSDKKLF	TRGV8	.	TRGJ1	16	-1	-1	22
282	0.0019013714147012419	TGTGCCTTGTGGGATAGAGAGTTGGGCAAAAAAATCAAGGTATTT	CALWDRELGKKIKVF	TRGV9	.	TRGJP	13	-1	-1	17
280	0.0018878865110508786	TGTGCCTTGTGGGAGGTACCGCCGCAAGAGTTGGGCAAAAAAATCAAGGTATTT	CALWEVPPQELGKKIKVF	TRGV9	.	TRGJP	16	-1	-1	23
279	0.0018811440592256968	TGTGCCTTGTGGGAGGTTGACTCGGATTATAAGAAACTCTTT	CALWEVDSDYKKLF	TRGV9	.	TRGJ1	16	-1	-1	25
279	0.0018811440592256968	TGTGCCTTGTGGGACGCTTGTTATTATAAGAAACTCTTT	CALWDACYYKKLF	TRGV9	.	TRGJ1	13	-1	-1	20
279	0.0018811440592256968	TGTGCTGCGTGGCTTTATTATAAGAAACTCTTT	CAAWLYYKKLF	TRGV10	.	TRGJ1	11	-1	-1	14
279	0.0018811440592256968	TGTGCTGCGTGGGATAAGAAACTCTTT	CAAWDKKLF	TRGV10	.	TRGJ1	14	-1	-1	13
278	0.001874401607400515	TGTGCCTTGTGGGAAGTGAATTATTATAAGAAACTCTTT	CALWEVNYYKKLF	TRGV9	.	TRGJ1	17	-1	-1	17
278	0.001874401607400515	TGTGCCTTGTGGGCCCTCTATAAGAAACTCTTT	CALWALYKKLF	TRGV9	.	TRGJ1	12	-1	-1	18
277	0.0018676591555753335	TGTGCCTTGTGGGAGGCCAAGGATTATAAGAAACTCTTT	CALWEAKDYKKLF	TRGV9	.	TRGJ1	15	-1	-1	22
275	0.00185417425192497	TGTGCCTTGTGGGGAAAGTATTATAAGAAACTCTTT	CALWGKYYKKLF	TRGV9	.	TRGJ1	12	-1	-1	15
274	0.0018474318000997884	TGTGCCTTGTGGGAGCATTATTATAAGAAACTCTTT	CALWEHYYKKLF	TRGV9	.	TRGJ1	14	-1	-1	16
273	0.0018406893482746066	TGTGCCTTGTGGGAGGGCGAGTTGGGCAAAAAAATCAAGGTATTT	CALWEGELGKKIKVF	TRGV9	.	TRGJP	15	-1	-1	18
272	0.0018339468964494248	TGTGCCTTGTGGGAATATTATAAGAAACTCTTT	CALWEYYKKLF	TRGV9	.	TRGJ1	13	-1	-1	12
271	0.0018272044446242433	TGTGCCTTGTGGGAGTTGAATTATTATAAGAAACTCTTT	CALWELNYYKKLF	TRGV9	.	TRGJ2	17	-1	-1	17
270	0.0018204619927990615	TGTGCCTTGTGGGAGGTGCGTCGTTGTTATAAGAAACTCTTT	CALWEVRRCYKKLF	TRGV9	.	TRGJ1	18	-1	-1	23
270	0.0018204619927990615	TGTGCCTTGTGGGAGAGTTATTATAAGAAACTCTTT	CALWESYYKKLF	TRGV9	.	TRGJ1	14	-1	-1	14
269	0.0018137195409738797	TGTGCCTTGTGGGAGGTGTCGGGTTATTATAAGAAACTCTTT	CALWEVSGYYKKLF	TRGV9	.	TRGJ1	17	-1	-1	23
267	0.0018002346373235164	TGTGCCTTGTGGGAGCCGCCGACGGATTATTATAAGAAACTCTTT	CALWEPPTDYYKKLF	TRGV9	.	TRGJ1	14	-1	-1	22
266	0.0017934921854983346	TGTGCCTTGTGGGAGGCGCAAGAGTTGGGCAAAAAAATCAAGGTATTT	CALWEAQELGKKIKVF	TRGV9	.	TRGJP	19	-1	-1	17
266	0.0017934921854983346	TGTGCCTTGTGGGAGCAAAATTATAAGAAACTCTTT	CALWEQNYKKLF	TRGV9	.	TRGJ1	14	-1	-1	19
265	0.0017867497336731528	TGTGCCTTGTGGGGGCGCCCCCATTATTATAAGAAACTCTTT	CALWGRPHYYKKLF	TRGV9	.	TRGJ1	12	-1	-1	22
263	0.0017732648300227895	TGTGCCTTGTGGGAGGTGCCGCATTATTATAAGAAACTCTTT	CALWEVPHYYKKLF	TRGV9	.	TRGJ1	18	-1	-1	19
263	0.0017732648300227895	TGTGCCTTGTGGGAGAATTATTATAAGAAACTCTTT	CALWENYYKKLF	TRGV9	.	TRGJ1	14	-1	-1	14
261	0.001759779926372426	TGTGCCTTGTGGGAGGCCCAGTCCCTGAATTATTATAAGAAACTCTTT	CALWEAQSLNYYKKLF	TRGV9	.	TRGJ1	15	-1	-1	26
257	0.0017328101190716993	TGTGCCTTGTGGGAGCCTTTGACCACTGGTTGGTTCAAGATATTT	CALWEPLTTGWFKIF	TRGV9	.	TRGJP1	14	-1	-1	21
256	0.0017260676672465176	TGTGCCTTGTGGGAGGTGCGAATTTATTATAAGAAACTCTTT	CALWEVRIYYKKLF	TRGV9	.	TRGJ1	18	-1	-1	18
255	0.0017193252154213358	TGTGCCTTGTGGGAGGTGAGAGGAGAGTTGGGCAAAAAAATCAAGGTATTT	CALWEVRGELGKKIKVF	TRGV9	.	TRGJP	17	-1	-1	23
255	0.0017193252154213358	TGTGCCTTGTCCAGCGAGAATTATTATAAGAAACTCTTT	CALSSENYYKKLF	TRGV9	.	TRGJ1	9	-1	-1	17
255	0.0017193252154213358	TGTGCTGCGTGGGATCGCGGGAAACTCTTT	CAAWDRGKLF	TRGV10	.	TRGJ1	14	-1	-1	20
252	0.0016990978599457907	TGTGCCTTGTGGGAGGTGGCGGGGAGTTATAAGAAACTCTTT	CALWEVAGSYKKLF	TRGV9	.	TRGJ1	17	-1	-1	26
252	0.0016990978599457907	TGTGCCTTGTGGGAGTTGGATTATAAGAAACTCTTT	CALWELDYKKLF	TRGV9	.	TRGJ1	17	-1	-1	19
251	0.001692355408120609	TGTGCCTTGTGGGAGGCTCAGATACAGAAGAAACTCTTT	CALWEAQIQKKLF	TRGV9	.	TRGJ1	15	-1	-1	27
250	0.0016856129562954274	TGTGCCTTGTGGGAGGTAGGTATTTATTATAAGAAACTCTTT	CALWEVGIYYKKLF	TRGV9	.	TRGJ2	16	-1	-1	23
250	0.0016856129562954274	TGTGCCTTGGGAACGCATTATTATAAGAAACTCTTT	CALGTHYYKKLF	TRGV9	.	TRGJ1	8	-1	-1	13
248	0.0016721280526450638	TGTGCCTTGTCCCTGTCCTATTATAAGAAACTCTTT	CALSLSYYKKLF	TRGV9	.	TRGJ2	9	-1	-1	18
247	0.001665385600819882	TGTGCCTTGTGGGAGGGAAATTATTATAAGAAACTCTTT	CALWEGNYYKKLF	TRGV9	.	TRGJ1	15	-1	-1	18
245	0.0016519006971695187	TGTGCCTTGTGGGAGGTTTCGAATTATTATAAGAAACTCTTT	CALWEVSNYYKKLF	TRGV9	.	TRGJ1	16	-1	-1	17
244	0.001645158245344337	TGTGCCTTGTGGGAGCCCTCGAATTATTATAAGAAACTCTTT	CALWEPSNYYKKLF	TRGV9	.	TRGJ1	14	-1	-1	18
244	0.001645158245344337	TGTGCCCCATTTGACCATTATTATAAGAAACTCTTT	CAPFDHYYKKLF	TRGV9	.	TRGJ2	5	-1	-1	16
243	0.0016384157935191554	TGTGCCTTGTGGGAGGTGCTGAAGAATTATAAGAAACTCTTT	CALWEVLKNYKKLF	TRGV9	.	TRGJ1	18	-1	-1	25
241	0.0016249308898687918	TGTGCCTTGTGGGAGGTGCCCGAATATACCACTGGTTGGTTCAAGATATTT	CALWEVPEYTTGWFKIF	TRGV9	.	TRGJP1	18	-1	-1	23
241	0.0016249308898687918	TGTGCCTTGTGGGAGGTAAGTTGTTATTATAAGAAACTCTTT	CALWEVSCYYKKLF	TRGV9	.	TRGJ1	16	-1	-1	23
239	0.0016114459862184285	TGTGCTGCGTGGGATGGCCTCTTT	CAAWDGLF	TRGV10	.	TRGJ1	14	-1	-1	18
238	0.0016047035343932467	TGTGCCTTGTGGGAGGTCTATCATTATTATAAGAAACTCTTT	CALWEVYHYYKKLF	TRGV9	.	TRGJ1	16	-1	-1	22
238	0.0016047035343932467	TGTGCCTTGTGGGAGGTACGATATTATAAGAAACTCTTT	CALWEVRYYKKLF	TRGV9	.	TRGJ1	16	-1	-1	21
238	0.0016047035343932467	TGTGCCTTGTGGGAGGGACCTTATTATAAGAAACTCTTT	CALWEGPYYKKLF	TRGV9	.	TRGJ1	20	-1	-1	20
237	0.001597961082568065	TGTGCCTTGTGGGAGGTGCACTCCAATTATTATAAGAAACTCTTT	CALWEVHSNYYKKLF	TRGV9	.	TRGJ1	23	-1	-1	21
237	0.001597961082568065	TGTGCCTTGTGGGAGGCCCACTCGAATTATTATAAGAAACTCTTT	CALWEAHSNYYKKLF	TRGV9	.	TRGJ1	15	-1	-1	21
237	0.001597961082568065	TGTGCCTTGTGGGAGGTGCACAATTATAAGAAACTCTTT	CALWEVHNYKKLF	TRGV9	.	TRGJ1	20	-1	-1	22
236	0.0015912186307428834	TGTGCTGCGGCCGAACGTGATAAGAAACTCTTT	CAAAERDKKLF	TRGV10	.	TRGJ1	8	-1	-1	19
233	0.0015709912752673383	TGTGCCTTCCTACGGGGATATAAGAAACTCTTT	CAFLRGYKKLF	TRGV9	.	TRGJ1	7	-1	-1	18
233	0.0015709912752673383	TGCCCCTCCCGGGATTATAAGAAACTCTTT	CPSRDYKKLF	TRGV9	.	TRGJ1	1	-1	-1	13
232	0.0015642488234421565	TGTGCCTTGTGGGAGGACCGGAGGATGTATTATAAGAAACTCTTT	CALWEDRRMYYKKLF	TRGV9	.	TRGJ1	15	-1	-1	27
232	0.0015642488234421565	TGTGCCTTGTGGGAGGACCTTTATTATAAGAAACTCTTT	CALWEDLYYKKLF	TRGV9	.	TRGJ2	15	-1	-1	20
232	0.0015642488234421565	TGTGCCTTGTGGGATTTTCTAATGAAGAAACTCTTT	CALWDFLMKKLF	TRGV9	.	TRGJ1	13	-1	-1	24
231	0.0015575063716169748	TGTGCCTTGTGGGAGGTGGTAAGGAAACTCTTT	CALWEVVRKLF	TRGV9	.	TRGJ1	17	-1	-1	19
230	0.001550763919791793	TGTGCCTTGTGGGAGGTCCCGCTTGCCTCTGATTATAAGAAACTCTTT	CALWEVPLASDYKKLF	TRGV9	.	TRGJ1	16	-1	-1	31
228	0.0015372790161414297	TGTGCCTTGTGGGAGGTGCAAAATTATTATAAGAAACTCTTT	CALWEVQNYYKKLF	TRGV9	.	TRGJ1	19	-1	-1	21
228	0.0015372790161414297	TGTGCCTTGTGTATACATTATTATAAGAAACTCTTT	CALCIHYYKKLF	TRGV9	.	TRGJ1	10	-1	-1	16
225	0.0015170516606658846	TGTGCCCCCCTCTATTATAAGAAACTCTTT	CAPLYYKKLF	TRGV9	.	TRGJ1	5	-1	-1	12
224	0.0015103092088407028	TGTGCCTTGTGGGAACCTTCCCCTCCCAATTATTATAAGAAACTCTTT	CALWEPSPPNYYKKLF	TRGV9	.	TRGJ1	13	-1	-1	27
223	0.001503566757015521	TGTGCCTTGTGGCAGAAACTCTTT	CALWQKLF	TRGV9	.	TRGJ1	14	-1	-1	13
221	0.0014900818533651577	TGTGCCTTGTGGGAACTCTTT	CALWELF	TRGV9	.	TRGJ1	13	-1	-1	13
220	0.001483339401539976	TGTGCCTTGTGGGAGGTGCTCCTTGCGTGCCTTTATAAGAAACTCTTT	CALWEVLLACLYKKLF	TRGV9	.	TRGJ1	22	-1	-1	32
219	0.0014765969497147944	TGTGCCTTGTGGGAGGTGATTAAGTTGGGCAAAAAAATCAAGGTATTT	CALWEVIKLGKKIKVF	TRGV9	.	TRGJP	17	-1	-1	22
219	0.0014765969497147944	TGTGCTGCGTGGGCCAGATGTTATTATAAGAAACTCTTT	CAAWARCYYKKLF	TRGV10	.	TRGJ1	12	-1	-1	20
218	0.0014698544978896126	TGTGCCTTGTGGGAGCCCTCCCCCCCACGATATTATAAGAAACTCTTT	CALWEPSPPRYYKKLF	TRGV9	.	TRGJ2	14	-1	-1	30
218	0.0014698544978896126	TGTGCCTTGTGGGAAGATTCGAATTATTATAAGAAACTCTTT	CALWEDSNYYKKLF	TRGV9	.	TRGJ1	13	-1	-1	16
214	0.0014428846905888857	TGTGCCTTGTGGGACCCGTCAGCCGGGGATTATTATAAGAAACTCTTT	CALWDPSAGDYYKKLF	TRGV9	.	TRGJ1	13	-1	-1	28
212	0.0014293997869385224	TGTGCCTTGTGGGAGGTGCAGAGGTTTAAGAAACTCTTT	CALWEVQRFKKLF	TRGV9	.	TRGJ1	19	-1	-1	26
210	0.0014159148832881589	TGTGCCTTGTGGGGGGTCCAAAATTATTATAAGAAACTCTTT	CALWGVQNYYKKLF	TRGV9	.	TRGJ1	19	-1	-1	21
209	0.001409172431462977	TGTGCCTTGTGGGACGCTCCTAATTATTATAAGAAACTCTTT	CALWDAPNYYKKLF	TRGV9	.	TRGJ1	13	-1	-1	21
208	0.0014024299796377955	TGTGCCTTGTGGGAGGTGAAGCGGGTATCTTATTATAAGAAACTCTTT	CALWEVKRVSYYKKLF	TRGV9	.	TRGJ1	17	-1	-1	29
205	0.0013822026241622504	TGTGCCTTGTGGGAGGTTAGTTATAAGAAACTCTTT	CALWEVSYKKLF	TRGV9	.	TRGJ1	16	-1	-1	16
205	0.0013822026241622504	TGTGCTGCGTGGGATTTCCGCCGACTCTTT	CAAWDFRRLF	TRGV10	.	TRGJ1	15	-1	-1	23
204	0.0013754601723370687	TGTGCCTTGTGGGAGTTCCTCTCGAATTATTATAAGAAACTCTTT	CALWEFLSNYYKKLF	TRGV9	.	TRGJ1	14	-1	-1	21
204	0.0013754601723370687	TGTGCCTTGTGGGAGGTCTTTTATTATAAGAAACTCTTT	CALWEVFYYKKLF	TRGV9	.	TRGJ1	16	-1	-1	20
203	0.001368717720511887	TGTGCCTTGTGGGAGGTGCCCGGCGTCTCTTATTATAAGAAACTCTTT	CALWEVPGVSYYKKLF	TRGV9	.	TRGJ1	18	-1	-1	29
202	0.0013619752686867053	TGTGCTGCGTGTCATACCAGAGGGAAACTCTTT	CAACHTRGKLF	TRGV10	.	TRGJ1	10	-1	-1	23
199	0.00134174791321116	TGTGCCTTGTGGGAGGTGCTTGGGAGTAGTTATTATAAGAAACTCTTT	CALWEVLGSSYYKKLF	TRGV9	.	TRGJ1	18	-1	-1	29
199	0.00134174791321116	TGTGCCTTGTGGGAGGGGGGGGATTATTATAAGAAACTCTTT	CALWEGGDYYKKLF	TRGV9	.	TRGJ1	15	-1	-1	22
198	0.0013350054613859785	TGTGCCTTGTGGGAGGTGAAGGGGGATTATTATAAGAAACTCTTT	CALWEVKGDYYKKLF	TRGV9	.	TRGJ1	17	-1	-1	25
197	0.0013282630095607967	TGTGCCTTGTGGGAGGTGCCCGTGGGGAATTATTATAAGAAACTCTTT	CALWEVPVGNYYKKLF	TRGV9	.	TRGJ1	18	-1	-1	26
197	0.0013282630095607967	TGTGCTGCGTGGGATTTGAATTATTATAAGAAACTCTTT	CAAWDLNYYKKLF	TRGV10	.	TRGJ1	15	-1	-1	13
194	0.0013080356540852516	TGTGCCTTGCCCAGGGGGTTGGGCAAAAAAATCAAGGTATTT	CALPRGLGKKIKVF	TRGV9	.	TRGJP	8	-1	-1	17
190	0.0012810658467845247	TGTGCTGCGTGTCGACTCTTT	CAACRLF	TRGV10	.	TRGJ1	10	-1	-1	14
189	0.001274323394959343	TGTGCCTTGTGGGAAGATAATTATTATAAGAAACTCTTT	CALWEDNYYKKLF	TRGV9	.	TRGJ1	13	-1	-1	18
188	0.0012675809431341614	TGTGCCTTGTGGGAGGTGCGGGTCGGGAAACTCTTT	CALWEVRVGKLF	TRGV9	.	TRGJ1	18	-1	-1	26
188	0.0012675809431341614	TGTGCCTTGTGGGAGGTGAATTATAAGAAACTCTTT	CALWEVNYKKLF	TRGV9	.	TRGJ1	17	-1	-1	19
182	0.001227126232183071	TGTGCCTTGTGGGAGCCTCGGAATTATTATAAGAAACTCTTT	CALWEPRNYYKKLF	TRGV9	.	TRGJ2	14	-1	-1	20
177	0.0011934139730571626	TGTGCCTTGTGGGAGGGACCTTATTATTATAAGAAACTCTTT	CALWEGPYYYKKLF	TRGV9	.	TRGJ1	20	-1	-1	22
176	0.0011866715212319808	TGTGCCTTGAAGGGGACTAAGAAACTCTTT	CALKGTKKLF	TRGV9	.	TRGJ1	8	-1	-1	17
174	0.0011731866175816175	TGTGCTGCGTGGGATTGTTATTATAAGAAACTCTTT	CAAWDCYYKKLF	TRGV10	.	TRGJ1	15	-1	-1	17
172	0.001159701713931254	TGTGCCTTGTGGGAGGGGCATTATAAGAAACTCTTT	CALWEGHYKKLF	TRGV9	.	TRGJ1	19	-1	-1	19
171	0.0011529592621060721	TGTGCCTTGTGGGAGGTCTCAACTTATTATTATAAGAAACTCTTT	CALWEVSTYYYKKLF	TRGV9	.	TRGJ1	16	-1	-1	25
171	0.0011529592621060721	TGTGCCTTGTGGGAGGGTTTATTTCATTATAAGAAACTCTTT	CALWEGLFHYKKLF	TRGV9	.	TRGJ1	15	-1	-1	25
171	0.0011529592621060721	TGTGCCTTGTGGGAGGATGATAAGAAACTCTTT	CALWEDDKKLF	TRGV9	.	TRGJ1	15	-1	-1	16
170	0.0011462168102808906	TGTGCTGCGTGGCCATTCGGGAAACTCTTT	CAAWPFGKLF	TRGV10	.	TRGJ1	11	-1	-1	20
167	0.0011259894548053455	TGTGCCTTGTGGGAGGTCACCCAAGATTCATATTATAAGAAACTCTTT	CALWEVTQDSYYKKLF	TRGV9	.	TRGJ1	20	-1	-1	30
167	0.0011259894548053455	TGTGTCGGTAAGAAACTCTTT	CVGKKLF	TRGV10	.	TRGJ1	3	-1	-1	8
167	0.0011259894548053455	TGTGCTGCGTGGGAGCGAAAGAAACTCTTT	CAAWERKKLF	TRGV10	.	TRGJ1	13	-1	-1	18
166	0.0011192470029801637	TGTGCCTTGTGGGAGCCCCAGCAAGAGTTGGGCAAAAAAATCAAGGTATTT	CALWEPQQELGKKIKVF	TRGV9	.	TRGJP	14	-1	-1	20
164	0.0011057620993298004	TGTGCCTTGTGGGAGTTAAATACCACTGGTTGGTTCAAGATATTT	CALWELNTTGWFKIF	TRGV9	.	TRGJP1	14	-1	-1	16
164	0.0011057620993298004	TGTGCTGCGTGGGATACCCCCAAGAAACTCTTT	CAAWDTPKKLF	TRGV10	.	TRGJ1	14	-1	-1	21
163	0.0010990196475046186	TGTGCCTTGTGGGATCTTAATTATTATAAGAAACTCTTT	CALWDLNYYKKLF	TRGV9	.	TRGJ1	13	-1	-1	18
161	0.001085534743854255	TGTGCCTTGTGGGAGGTGCTTTCTTATAAGAAACTCTTT	CALWEVLSYKKLF	TRGV9	.	TRGJ1	18	-1	-1	20
160	0.0010787922920290735	TGTGCTGCGTGGGATTACCGTAGGGGCGGGAAACTCTTT	CAAWDYRRGGKLF	TRGV10	.	TRGJ1	21	-1	-1	29
160	0.0010787922920290735	TGTGCCTTGTGGGACGTGCGTTATTATAAGAAACTCTTT	CALWDVRYYKKLF	TRGV9	.	TRGJ1	18	-1	-1	20
160	0.0010787922920290735	TGTGCCTTGTGGGAGGTGCCTGGATATAAGAAACTCTTT	CALWEVPGYKKLF	TRGV9	.	TRGJ1	18	-1	-1	24
159	0.0010720498402038918	TGTGCTGCGTGGGAAAAACTCTTT	CAAWEKLF	TRGV10	.	TRGJ1	13	-1	-1	15
156	0.0010518224847283467	TGTGCTGCGTGGGATTTCAGCCCTCTCTTT	CAAWDFSPLF	TRGV10	.	TRGJ1	15	-1	-1	24
153	0.0010315951292528016	TGTGCTGGGGGAGGGAATTATAAGAAACTCTTT	CAGGGNYKKLF	TRGV10	.	TRGJ1	11	-1	-1	16
152	0.0010248526774276198	TGTGCCTTGTGGGAGGTGCAGGATAAGAAACTCTTT	CALWEVQDKKLF	TRGV9	.	TRGJ1	19	-1	-1	22
151	0.001018110225602438	TGTCTCGGGCTCAAGAAACTCTTT	CLGLKKLF	TRGV10	.	TRGJ1	2	-1	-1	12
148	9.97882870126893E-4	TGTGCCACCTGGGACAGGCATGATTATAAGAAACTCTTT	CATWDRHDYKKLF	TRGV5	.	TRGJ1	21	-1	-1	19
147	9.911404183017111E-4	TGTGCTGCGTGGGACCCCAATTATTATAAGAAACTCTTT	CAAWDPNYYKKLF	TRGV10	.	TRGJ1	13	-1	-1	18
146	9.843979664765296E-4	TGTGCCTTGTGGGTGATGACGTCTGGTTTGGCCACTGGTTGGTTCAAGATATTT	CALWVMTSGLATGWFKIF	TRGV9	.	TRGJP1	12	-1	-1	31
146	9.843979664765296E-4	TGTGCTGCGTGGGATATTTGGAAACTCTTT	CAAWDIWKLF	TRGV10	.	TRGJ1	14	-1	-1	20
144	9.709130628261662E-4	TGTGCCTTGTGGGTTCCTTATAAGAAACTCTTT	CALWVPYKKLF	TRGV9	.	TRGJ1	12	-1	-1	17
143	9.641706110009844E-4	TGTGCTGCGTGGTATTATAAGAAACTCTTT	CAAWYYKKLF	TRGV10	.	TRGJ2	16	-1	-1	12
142	9.574281591758027E-4	TGTGCCTTGTGGGAGGTGCAATTGGAATATAAGAAACTCTTT	CALWEVQLEYKKLF	TRGV9	.	TRGJ1	19	-1	-1	27
139	9.372008037002575E-4	TGTGCTGCGTGGGAGGCCCTGCTTAAGAAACTCTTT	CAAWEALLKKLF	TRGV10	.	TRGJ1	13	-1	-1	23
139	9.372008037002575E-4	TGTGCTGCGTGGGATACGAAACTCTTT	CAAWDTKLF	TRGV10	.	TRGJ1	20	-1	-1	13
138	9.304583518750758E-4	TGTGCCTTGTGGGAGGGTCCTTCGAGTAGTGATTGGATCAAGACGTTT	CALWEGPSSSDWIKTF	TRGV9	.	TRGJP2	15	-1	-1	24
138	9.304583518750758E-4	TGTGCCTTGTGGGAGGTTGATTTGAAACTCTTT	CALWEVDLKLF	TRGV9	.	TRGJ1	16	-1	-1	23
137	9.237159000498942E-4	TGTGCTGCGTGCCCACCGGGGTGTTCGGTTGGTTGGTTCAAGATATTT	CAACPPGCSVGWFKIF	TRGV10	.	TRGJP1	10	-1	-1	29
137	9.237159000498942E-4	TGTGCCTTGTGGGAACCCCAAGAGTTGGGCAAAAAAATCAAGGTATTT	CALWEPQELGKKIKVF	TRGV9	.	TRGJP	13	-1	-1	18
134	9.03488544574349E-4	TGTGCCTTGTGGGAGGTCGGGGGGGGTAAGAAACTCTTT	CALWEVGGGKKLF	TRGV9	.	TRGJ1	16	-1	-1	26
133	8.967460927491673E-4	TGTGCCTTGTGGGAGGTTAATTATTATAAGAAACTCTTT	CALWEVNYYKKLF	TRGV9	.	TRGJ1	16	-1	-1	18
132	8.900036409239856E-4	TGTGCCTTGTGGGAGGGCCCTATTAATTATTATAAGAAACTCTTT	CALWEGPINYYKKLF	TRGV9	.	TRGJ1	20	-1	-1	24
132	8.900036409239856E-4	TGTGCCTTGTGGGAGGTTCCGAATTATTATAAGAAACTCTTT	CALWEVPNYYKKLF	TRGV9	.	TRGJ1	16	-1	-1	19
131	8.832611890988039E-4	TGTGCCTTGTGGGAGGATCATTATTATAAGAAACTCTTT	CALWEDHYYKKLF	TRGV9	.	TRGJ2	15	-1	-1	19
131	8.832611890988039E-4	TGTGCTGCGTCGCGGAGATATAAGAAACTCTTT	CAASRRYKKLF	TRGV10	.	TRGJ1	9	-1	-1	18
131	8.832611890988039E-4	TGTGCTGCGTGGGATTATAAGAAACTCTTT	CAAWDYKKLF	TRGV10	.	TRGJ1	16	-1	-1	13
130	8.765187372736222E-4	TGTGCCTTGTGGGAGAGTTATTATTATAAGAAACTCTTT	CALWESYYYKKLF	TRGV9	.	TRGJ1	14	-1	-1	19
129	8.697762854484404E-4	TGTGCTGCGTGGAGTTCCTGTGGGGGCGAGGCCAAACTCTTT	CAAWSSCGGEAKLF	TRGV10	.	TRGJ1	11	-1	-1	33
128	8.630338336232588E-4	TGTGCTGCGTGGGATGACTATAAGAAACTCTTT	CAAWDDYKKLF	TRGV10	.	TRGJ1	17	-1	-1	18
127	8.56291381798077E-4	TGTGCTGCGTCCCGGAAGAAACTCTTT	CAASRKKLF	TRGV10	.	TRGJ1	9	-1	-1	15
126	8.495489299728953E-4	TGTGCCTTGTGGGAGGCTTTTGGTCCGAATAGTGATTGGATCAAGACGTTT	CALWEAFGPNSDWIKTF	TRGV9	.	TRGJP2	15	-1	-1	29
126	8.495489299728953E-4	TGTGCTGCGTGGACACCGGGCAACTATAAGAAACTCTTT	CAAWTPGNYKKLF	TRGV10	.	TRGJ1	11	-1	-1	24
126	8.495489299728953E-4	TGTGCCTTGTGGGAGGGGTCCCATTATAAGAAACTCTTT	CALWEGSHYKKLF	TRGV9	.	TRGJ1	15	-1	-1	22
125	8.428064781477137E-4	TGTGCCACCTGGGACAGGCGTAGTGATTGGATCAAGACGTTT	CATWDRRSDWIKTF	TRGV7	.	TRGJP2	18	-1	-1	19
123	8.293215744973502E-4	TGTGCTGCGTGGGATGGGTCTAAGAAACTCTTT	CAAWDGSKKLF	TRGV10	.	TRGJ1	14	-1	-1	20
122	8.225791226721685E-4	TGTGCCTTGTGGGACCCGAATTATTATAAGAAACTCTTT	CALWDPNYYKKLF	TRGV9	.	TRGJ1	13	-1	-1	16
121	8.158366708469868E-4	TGTGCTGCGTGGGACCGCACTGGTTGGTTCAAGATATTT	CAAWDRTGWFKIF	TRGV10	.	TRGJP1	13	-1	-1	17
120	8.09094219021805E-4	TGTGCTGCGTGGTGTTATAAGAAACTCTTT	CAAWCYKKLF	TRGV10	.	TRGJ1	11	-1	-1	14
119	8.023517671966234E-4	TGTGCTGCGTGGGATTGGGACCGAGAGAAACTCTTT	CAAWDWDREKLF	TRGV10	.	TRGJ1	15	-1	-1	25
119	8.023517671966234E-4	TGTGCTGCGTGGGGGGATAAGAAACTCTTT	CAAWGDKKLF	TRGV10	.	TRGJ1	12	-1	-1	16
118	7.956093153714417E-4	TGTGCTGCGTGGCCACACACCCGTTATAAGAAACTCTTT	CAAWPHTRYKKLF	TRGV10	.	TRGJ1	11	-1	-1	23
118	7.956093153714417E-4	TGTGCTGCGTGGGATACCACTGGTTGGTTCAAGATATTT	CAAWDTTGWFKIF	TRGV10	.	TRGJP1	14	-1	-1	13
118	7.956093153714417E-4	TGTGCTGCGTGGGAATCTAAGAAACTCTTT	CAAWESKKLF	TRGV10	.	TRGJ2	13	-1	-1	17
117	7.888668635462599E-4	TGTGCCTTGTGGGAGGTGCAAGTAAGGGTGAATAGATTCTATTATAAGAAACTCTTT	CALWEVQVRVNRFYYKKLF	TRGV9	.	TRGJ1	19	-1	-1	39
117	7.888668635462599E-4	TGTGCTGCGTGTGGCTATAAGAAACTCTTT	CAACGYKKLF	TRGV10	.	TRGJ1	10	-1	-1	15
114	7.686395080707148E-4	TGTGCCTTGTGGGAGGTCTATTATAAGAAACTCTTT	CALWEVYYKKLF	TRGV9	.	TRGJ1	16	-1	-1	18
113	7.618970562455332E-4	TGTGCTGCGTGGGGCCGATATAAGAAACTCTTT	CAAWGRYKKLF	TRGV10	.	TRGJ1	12	-1	-1	18
112	7.551546044203514E-4	TGTGCTGCGTGGGACTATAGTAGTGATTGGATCAAGACGTTT	CAAWDYSSDWIKTF	TRGV10	.	TRGJP2	16	-1	-1	15
112	7.551546044203514E-4	TGTGCCTTGTGGGAGGTTCTTGATTATTATAAGAAACTCTTT	CALWEVLDYYKKLF	TRGV9	.	TRGJ1	16	-1	-1	22
112	7.551546044203514E-4	TGTGCTGCGTGGGATTACAATTTTGTAGGGAAACTCTTT	CAAWDYNFVGKLF	TRGV10	.	TRGJ1	17	-1	-1	29
111	7.484121525951697E-4	TGTGCTGCGTGGGATGGTTATAAGAAACTCTTT	CAAWDGYKKLF	TRGV10	.	TRGJ1	14	-1	-1	17
110	7.41669700769988E-4	TGTGCTGCGTGGGATTTTCGTAAGAAACTCTTT	CAAWDFRKKLF	TRGV10	.	TRGJ1	22	-1	-1	20
109	7.349272489448063E-4	TGTGCTGCGTGGGATTACGGTTGTCATAAGAAACTCTTT	CAAWDYGCHKKLF	TRGV10	.	TRGJ1	18	-1	-1	25
109	7.349272489448063E-4	TGTGCTGCGTGGCCTGGTGAGTTCAAGATATTT	CAAWPGEFKIF	TRGV10	.	TRGJP1	11	-1	-1	13
108	7.281847971196245E-4	TGTGCCACCTGGGATGGTCTTAAGAAACTCTTT	CATWDGLKKLF	TRGV4	.	TRGJ1	16	-1	-1	20
108	7.281847971196245E-4	TGTGCTGCGTCCTATTATAAGAAACTCTTT	CAASYYKKLF	TRGV10	.	TRGJ1	9	-1	-1	12
107	7.214423452944429E-4	TGTGCCTTGTGGGAGGCTGCCAATTATTATAAGAAACTCTTT	CALWEAANYYKKLF	TRGV9	.	TRGJ1	19	-1	-1	21
107	7.214423452944429E-4	TGTGCCACCTGGGATTATTATAAGAAACTCTTT	CATWDYYKKLF	TRGV4	.	TRGJ1	14	-1	-1	13
105	7.079574416440794E-4	TGTGCCTTGTGGGTGAAGAATTATTATAAGAAACTCTTT	CALWVKNYYKKLF	TRGV9	.	TRGJ1	12	-1	-1	17
105	7.079574416440794E-4	TGTGCTGCGTGGGATCCTGATTGGATCAAGACGTTT	CAAWDPDWIKTF	TRGV10	.	TRGJP2	14	-1	-1	17
104	7.012149898188978E-4	TGTGCTGCGTGGGATTATAAGCCCGGGGGGTATAAGAAACTCTTT	CAAWDYKPGGYKKLF	TRGV10	.	TRGJ1	16	-1	-1	30
103	6.94472537993716E-4	TGTGCCTTGTGGGAGGTGTGTTTTTATGGATATAAGAAACTCTTT	CALWEVCFYGYKKLF	TRGV9	.	TRGJ1	17	-1	-1	30
103	6.94472537993716E-4	TGTGCCACCTGGGATAAGAAACTCTTT	CATWDKKLF	TRGV4	.	TRGJ1	14	-1	-1	13
102	6.877300861685343E-4	TGTGCTGCGTGGGGAGGGTATTATAAGAAACTCTTT	CAAWGGYYKKLF	TRGV10	.	TRGJ1	12	-1	-1	18
100	6.742451825181709E-4	TGTGCTGCGTGGGATAGGGATTATAAGAAACTCTTT	CAAWDRDYKKLF	TRGV10	.	TRGJ1	14	-1	-1	19
100	6.742451825181709E-4	TGTGCTGCGTGGGGATATTATAAGAAACTCTTT	CAAWGYYKKLF	TRGV10	.	TRGJ1	12	-1	-1	15
99	6.675027306929892E-4	TGTGCCACCTGGGATTATAAGAAACTCTTT	CATWDYKKLF	TRGV4	.	TRGJ1	14	-1	-1	13
98	6.607602788678075E-4	TGTGCTGCGTGGGACTTTAAGAAACTCTTT	CAAWDFKKLF	TRGV10	.	TRGJ1	13	-1	-1	17
96	6.47275375217444E-4	TGTGCTGCGTGGGATTATAAGAAGAAACTCTTT	CAAWDYKKKLF	TRGV10	.	TRGJ1	16	-1	-1	13
96	6.47275375217444E-4	TGTGCCACCTCAAGGGAGAAACTCTTT	CATSREKLF	TRGV2	.	TRGJ1	9	-1	-1	16
95	6.405329233922624E-4	TGTGCTGCGTGGGATTTTTATAAGAAACTCTTT	CAAWDFYKKLF	TRGV10	.	TRGJ1	15	-1	-1	13
94	6.337904715670807E-4	TGTGCCTTGTGGGAGGTGCTCCATTATTATAAGAAACTCTTT	CALWEVLHYYKKLF	TRGV9	.	TRGJ1	21	-1	-1	22
94	6.337904715670807E-4	TGTGCTGCGTGGGATTTACCGTATTGGAAGAAACTCTTT	CAAWDLPYWKKLF	TRGV10	.	TRGJ1	22	-1	-1	21
94	6.337904715670807E-4	TGTGCCACCTGGGACGGTTATTATAAGAAACTCTTT	CATWDGYYKKLF	TRGV2	.	TRGJ1	16	-1	-1	17
93	6.270480197418989E-4	TGTGCTGCGTGGGATTTTTGGTATAAGAAACTCTTT	CAAWDFWYKKLF	TRGV10	.	TRGJ1	15	-1	-1	21
92	6.203055679167173E-4	TGTGCTGCGTGGGATTATACGCTACCAATCGTCTTAAAGAAACTCTTT	CAAWDYTLPIVLKKLF	TRGV10	.	TRGJ1	16	-1	-1	33
91	6.135631160915355E-4	TGTGCTGCGTGGGATTATATCCCCTATAAGAAACTCTTT	CAAWDYIPYKKLF	TRGV10	.	TRGJ1	16	-1	-1	24
89	6.000782124411721E-4	TGTGCCACCTGGGATGATTATAAGAAACTCTTT	CATWDDYKKLF	TRGV4	.	TRGJ1	15	-1	-1	13
88	5.933357606159904E-4	TGTGCTGCGTGGGATTATCCCCTTCTTAAGAAACTCTTT	CAAWDYPLLKKLF	TRGV10	.	TRGJ1	16	-1	-1	26
88	5.933357606159904E-4	TGTGCTGCGTGGGTCAAGTATTATAAGAAACTCTTT	CAAWVKYYKKLF	TRGV10	.	TRGJ1	12	-1	-1	15
88	5.933357606159904E-4	TGTGCTGCGTGGGATTACTATAAGAAACTCTTT	CAAWDYYKKLF	TRGV10	.	TRGJ1	17	-1	-1	13
87	5.865933087908087E-4	TGTGCTGCGTGGGATTCCACTGGTTGGTTCAAGATATTT	CAAWDSTGWFKIF	TRGV10	.	TRGJP1	15	-1	-1	8
87	5.865933087908087E-4	TGTGCTGGCCATTATTATAAGAAACTCTTT	CAGHYYKKLF	TRGV10	.	TRGJ1	6	-1	-1	10
86	5.79850856965627E-4	TGTGCTGCGTGGGACTATTATAAGAAACTCTTT	CAAWDYYKKLF	TRGV10	.	TRGJ1	16	-1	-1	15
85	5.731084051404453E-4	TGTGCTGCGTGGGTCACCAATTATTATAAGAAACTCTTT	CAAWVTNYYKKLF	TRGV10	.	TRGJ1	12	-1	-1	18
85	5.731084051404453E-4	TGTGCTGCGTGGGGGACGAATTATTATAAGAAACTCTTT	CAAWGTNYYKKLF	TRGV10	.	TRGJ1	12	-1	-1	16
85	5.731084051404453E-4	TGTGCCACCTGGGGTTATTATAAGAAACTCTTT	CATWGYYKKLF	TRGV8	.	TRGJ1	12	-1	-1	14
84	5.663659533152635E-4	TGTGCTGCGTGGGATTCGGCGAAGTATTATAAGAAACTCTTT	CAAWDSAKYYKKLF	TRGV10	.	TRGJ1	15	-1	-1	19
84	5.663659533152635E-4	TGTGCTGCGTGGGTAGTGTCCGGTTGGTTCAAGATATTT	CAAWVVSGWFKIF	TRGV10	.	TRGJP1	12	-1	-1	21
84	5.663659533152635E-4	TGTGCTGCGTGGGACCGAATACATTATAAGAAACTCTTT	CAAWDRIHYKKLF	TRGV10	.	TRGJ1	13	-1	-1	15
83	5.596235014900819E-4	TGTGCCTTGTGGGAGGTGCCAAAAAAGCCAAATTATTATAAGAAACTCTTT	CALWEVPKKPNYYKKLF	TRGV9	.	TRGJ1	18	-1	-1	30
83	5.596235014900819E-4	TGTGCTGCGTGGGACCCTTATTATAAGAAACTCTTT	CAAWDPYYKKLF	TRGV10	.	TRGJ1	13	-1	-1	17
82	5.528810496649002E-4	TGTGCTGCGTGGGGCCGTTATTATAAGAAACTCTTT	CAAWGRYYKKLF	TRGV10	.	TRGJ1	12	-1	-1	17
82	5.528810496649002E-4	TGTGCTGCGTGGTTTTATTATAAGAAACTCTTT	CAAWFYYKKLF	TRGV10	.	TRGJ1	11	-1	-1	14
82	5.528810496649002E-4	TGTGCCACCTGGGACGGTTCCAACAAACTCTTT	CATWDGSNKLF	TRGV2	.	TRGJ1	16	-1	-1	21
81	5.461385978397184E-4	TGTGCTGCGTGGGATTCGGATTATTATAAGAAACTCTTT	CAAWDSDYYKKLF	TRGV10	.	TRGJ1	15	-1	-1	13
80	5.393961460145368E-4	TGTGCTGCGTGGGGATTCCCAGGTTGGTTCAAGATATTT	CAAWGFPGWFKIF	TRGV10	.	TRGJP1	16	-1	-1	21
80	5.393961460145368E-4	TGTGCTGCGTGGCGGGGTTGGTTCAAGATATTT	CAAWRGWFKIF	TRGV10	.	TRGJP1	11	-1	-1	15
80	5.393961460145368E-4	TGTGCTGCGTCCGGGAAACTCTTT	CAASGKLF	TRGV10	.	TRGJ1	9	-1	-1	14
79	5.32653694189355E-4	TGTGCTGCGTGGGATTATTGGGGGCGTTATTATAAGAAACTCTTT	CAAWDYWGRYYKKLF	TRGV10	.	TRGJ1	16	-1	-1	26
79	5.32653694189355E-4	TGTGCCTTGTGGGAGGCGCGAAATTATTATAAGAAACTCTTT	CALWEARNYYKKLF	TRGV9	.	TRGJ1	18	-1	-1	21
79	5.32653694189355E-4	TGTGCTGCGTGGGATTCGCGTTATTATAAGAAACTCTTT	CAAWDSRYYKKLF	TRGV10	.	TRGJ1	15	-1	-1	13
79	5.32653694189355E-4	TGTGCTGCGTGGGGGGGCTTTTATAAGAAACTCTTT	CAAWGGFYKKLF	TRGV10	.	TRGJ1	12	-1	-1	20
79	5.32653694189355E-4	TGTGCTGCGTCAAGGTGGGTCAAGATATTT	CAASRWVKIF	TRGV10	.	TRGJP1	9	-1	-1	15
78	5.259112423641733E-4	TGTGCTGCGTGGGGCCCCGAAATCGAGTTCAAGATATTT	CAAWGPEIEFKIF	TRGV10	.	TRGJP1	12	-1	-1	26
78	5.259112423641733E-4	TGTGCTGCGTGGGAGAGGAATTATTATAAGAAACTCTTT	CAAWERNYYKKLF	TRGV10	.	TRGJ1	13	-1	-1	17
77	5.191687905389916E-4	TGTGCTGCGTGGGATTATCTCGGGTATTATAAGAAACTCTTT	CAAWDYLGYYKKLF	TRGV10	.	TRGJ1	16	-1	-1	24
77	5.191687905389916E-4	TGTGCCACCTGGGACAGGGAGAATTATTATAAGAAACTCTTT	CATWDRENYYKKLF	TRGV7	.	TRGJ1	17	-1	-1	20
77	5.191687905389916E-4	TGTGCTGCGTGGCCGGACCGTTATTATAAGAAACTCTTT	CAAWPDRYYKKLF	TRGV10	.	TRGJ1	11	-1	-1	20
77	5.191687905389916E-4	TGTGCCTTGTGGGAGGCCACTGGTTGGTTCAAGATATTT	CALWEATGWFKIF	TRGV9	.	TRGJP1	15	-1	-1	16
77	5.191687905389916E-4	TGTGCTGCGCCTTCCACTGGTTGGTTCAAGATATTT	CAAPSTGWFKIF	TRGV10	.	TRGJP1	8	-1	-1	13
76	5.124263387138099E-4	TGTGCTGCGTGGTCCGTGGTCCCGAATTATTATAAGAAACTCTTT	CAAWSVVPNYYKKLF	TRGV10	.	TRGJ1	11	-1	-1	22
76	5.124263387138099E-4	TGTGCTGCGTGGGATTGGGGGACTGGTTGGTTCAAGATATTT	CAAWDWGTGWFKIF	TRGV10	.	TRGJP1	15	-1	-1	21
76	5.124263387138099E-4	TGTGCTGCGTGGGAGGGCTTGGTCTGGCATAAGAAACTCTTT	CAAWEGLVWHKKLF	TRGV10	.	TRGJ1	13	-1	-1	28
76	5.124263387138099E-4	TGTGCTGCGTGGCCGAATTATTATAAGAAACTCTTT	CAAWPNYYKKLF	TRGV10	.	TRGJ1	11	-1	-1	13
76	5.124263387138099E-4	TGTGCTGCGTGGGACTCGGAGAAACTCTTT	CAAWDSEKLF	TRGV10	.	TRGJ1	13	-1	-1	19
76	5.124263387138099E-4	TGTGCTGCGGGGTATAAGAAACTCTTT	CAAGYKKLF	TRGV10	.	TRGJ2	11	-1	-1	12
75	5.056838868886282E-4	TGTGCTGCGTGGGATTATTTAGCAGCGGGTTATTATAAGAAACTCTTT	CAAWDYLAAGYYKKLF	TRGV10	.	TRGJ1	16	-1	-1	29
75	5.056838868886282E-4	TGTGCTGCGTGGGATTGGGATTATTATAAGAAACTCTTT	CAAWDWDYYKKLF	TRGV10	.	TRGJ1	15	-1	-1	13
75	5.056838868886282E-4	TGTGCCTTGAGATGTAACACTGGTTGGTTCAAGATATTT	CALRCNTGWFKIF	TRGV9	.	TRGJP1	8	-1	-1	11
74	4.989414350634465E-4	TGTGCTGCGTGGGACCGTGTGGGTTATTATAAGAAACTCTTT	CAAWDRVGYYKKLF	TRGV10	.	TRGJ1	13	-1	-1	23
74	4.989414350634465E-4	TGTGCTGCGTGGGATTCCAATTATTATAAGAAACTCTTT	CAAWDSNYYKKLF	TRGV10	.	TRGJ1	15	-1	-1	13
74	4.989414350634465E-4	TGTGCTGCGTGGGACGAGACTTATTATAAGAAACTCTTT	CAAWDETYYKKLF	TRGV10	.	TRGJ1	13	-1	-1	17
74	4.989414350634465E-4	TGTGCTGCGTCGTTGAATTATTATAAGAAACTCTTT	CAASLNYYKKLF	TRGV10	.	TRGJ1	9	-1	-1	14
74	4.989414350634465E-4	TGTGCCACCTGGGATGGAGGGTATAAGAAACTCTTT	CATWDGGYKKLF	TRGV4	.	TRGJ1	16	-1	-1	21
73	4.921989832382648E-4	TGTGCTGCGTGGGATACCCCTTCCCCATTACTTAGTTATAAGAAACTCTTT	CAAWDTPSPLLSYKKLF	TRGV10	.	TRGJ1	14	-1	-1	31
73	4.921989832382648E-4	TGTGCTGCGTGGGGTCCATTGGGGGGTTATTATAAGAAACTCTTT	CAAWGPLGGYYKKLF	TRGV10	.	TRGJ1	12	-1	-1	26
73	4.921989832382648E-4	TGTGCCACCTGGGACAGGCCGGTGAAACTCTTT	CATWDRPVKLF	TRGV3	.	TRGJ1	22	-1	-1	23
72	4.854565314130831E-4	TGTGCTGCGTGGGATTCGGTCCGGAATTATTATAAGAAACTCTTT	CAAWDSVRNYYKKLF	TRGV10	.	TRGJ1	15	-1	-1	23
72	4.854565314130831E-4	TGTGCTGCGTGGGCCCTTACCACTGGTTGGTTCAAGATATTT	CAAWALTTGWFKIF	TRGV10	.	TRGJP1	12	-1	-1	17
72	4.854565314130831E-4	TGTGCTGCGTGGGACGAGGCGTTTTATTATAAGAAACTCTTT	CAAWDEAFYYKKLF	TRGV10	.	TRGJ1	13	-1	-1	23
72	4.854565314130831E-4	TGTGCTGCGTGGATGAATTATTATAAGAAACTCTTT	CAAWMNYYKKLF	TRGV10	.	TRGJ1	11	-1	-1	14
71	4.7871407958790136E-4	TGTGCCACCTGGGACAGGCCTTATAAGAAACTCTTT	CATWDRPYKKLF	TRGV5	.	TRGJ1	20	-1	-1	20
70	4.7197162776271964E-4	TGTGCTGCGTGTCAGCTGTGGTATAAGAAACTCTTT	CAACQLWYKKLF	TRGV10	.	TRGJ1	10	-1	-1	21
69	4.652291759375379E-4	TGTGCTGCGTGTACTGGTTGGTTCAAGATATTT	CAACTGWFKIF	TRGV10	.	TRGJP1	10	-1	-1	12
69	4.652291759375379E-4	TGTGCTGCGTGGGACCAATATAAGAAACTCTTT	CAAWDQYKKLF	TRGV10	.	TRGJ1	13	-1	-1	18
68	4.584867241123562E-4	TGTGCTGCGTGGGATTATATCCAGATGAGTTATTATAAGAAACTCTTT	CAAWDYIQMSYYKKLF	TRGV10	.	TRGJ1	16	-1	-1	26
68	4.584867241123562E-4	TGTGCTGCGTGGATCTCCCATTATTATAAGAAACTCTTT	CAAWISHYYKKLF	TRGV10	.	TRGJ1	11	-1	-1	19
67	4.517442722871745E-4	TGTGCCTTGTGGGAGGCTCAGGGGGGGATTCATTATTATAAGAAACTCTTT	CALWEAQGGIHYYKKLF	TRGV9	.	TRGJ1	15	-1	-1	31
67	4.517442722871745E-4	TGTGCTGCGTGGGATTTGGTTGGTTGGTTCAAGATATTT	CAAWDLVGWFKIF	TRGV10	.	TRGJP1	15	-1	-1	20
67	4.517442722871745E-4	TGTGCTGCGTGGGATTATCGGTGGTTCAAGATATTT	CAAWDYRWFKIF	TRGV10	.	TRGJP1	16	-1	-1	21
67	4.517442722871745E-4	TGTGCCACCTGGGAATTGTATTATAAGAAACTCTTT	CATWELYYKKLF	TRGV4	.	TRGJ1	13	-1	-1	18
66	4.450018204619928E-4	TGTGCCACCTGGGATGGGCTGAGTTATAAGAAACTCTTT	CATWDGLSYKKLF	TRGV4	.	TRGJ1	18	-1	-1	23
66	4.450018204619928E-4	TGTGCCACCTGGGATGGGGATTATTATAAGAAACTCTTT	CATWDGDYYKKLF	TRGV4	.	TRGJ1	17	-1	-1	19
66	4.450018204619928E-4	TGTGCTGCGTGGGAATGGGGGAAACTCTTT	CAAWEWGKLF	TRGV10	.	TRGJ1	13	-1	-1	20
65	4.382593686368111E-4	TGTGCTGCGTGGGATTCGGGGGGTTATTGCGGTTGGTTCAAGATATTT	CAAWDSGGYCGWFKIF	TRGV10	.	TRGJP1	15	-1	-1	30
65	4.382593686368111E-4	TGTGCTGCGTGGGATCTTTCGAATTATTATAAGAAACTCTTT	CAAWDLSNYYKKLF	TRGV10	.	TRGJ1	14	-1	-1	17
65	4.382593686368111E-4	TGTGCTGCGTGGGACCCTACCACTGGTTGGTTCAAGATATTT	CAAWDPTTGWFKIF	TRGV10	.	TRGJP1	13	-1	-1	17
65	4.382593686368111E-4	TGTGCCACCTGGGGCTTACGAGGTTGCCTCTTT	CATWGLRGCLF	TRGV2	.	TRGJ1	12	-1	-1	27
65	4.382593686368111E-4	TGTGCCACCTGGGACGGTAAGAAACTCTTT	CATWDGKKLF	TRGV2	.	TRGJ1	16	-1	-1	17
64	4.315169168116294E-4	TGTGCTGCGTGGGATTATAGCCCGAACGGATTAGGATATAAGAAACTCTTT	CAAWDYSPNGLGYKKLF	TRGV10	.	TRGJ1	16	-1	-1	36
64	4.315169168116294E-4	TGTGCTGCGTGGGATCCAATCCATACCACTGGTTGGTTCAAGATATTT	CAAWDPIHTTGWFKIF	TRGV10	.	TRGJP1	14	-1	-1	22
64	4.315169168116294E-4	TGTGCTGCGTGGCCCCAGGCTACTGGTTGGTTCAAGATATTT	CAAWPQATGWFKIF	TRGV10	.	TRGJP1	11	-1	-1	21
64	4.315169168116294E-4	TGTGCTGCGTGCTATCTTTATTATAAGAAACTCTTT	CAACYLYYKKLF	TRGV10	.	TRGJ1	10	-1	-1	17
64	4.315169168116294E-4	TGTGCCACCTGGGACGGGCGTTATAAGAAACTCTTT	CATWDGRYKKLF	TRGV2	.	TRGJ1	18	-1	-1	20
63	4.2477446498644767E-4	TGTGCTGCGTGGGATTTTCTCCACCTGAATTATTATAAGAAACTCTTT	CAAWDFLHLNYYKKLF	TRGV10	.	TRGJ1	15	-1	-1	26
63	4.2477446498644767E-4	TGTGCTGCGTGGGGTATACCCACTGGTTGGTTCAAGATATTT	CAAWGIPTGWFKIF	TRGV10	.	TRGJP1	12	-1	-1	8
63	4.2477446498644767E-4	TGTGCTGCGTGGGCCCTCACTGGTTGGTTCAAGATATTT	CAAWALTGWFKIF	TRGV10	.	TRGJP1	12	-1	-1	17
62	4.1803201316126595E-4	TGTGCTGCGTGGGATAAGGGCCCGAATTATTATAAGAAACTCTTT	CAAWDKGPNYYKKLF	TRGV10	.	TRGJ1	14	-1	-1	22
62	4.1803201316126595E-4	TGTGCTGCGTGGGGCTTATATTATAAGAAACTCTTT	CAAWGLYYKKLF	TRGV10	.	TRGJ1	12	-1	-1	18
62	4.1803201316126595E-4	TGTGCTGCGTGCCCTTATTATAAGAAACTCTTT	CAACPYYKKLF	TRGV10	.	TRGJ1	10	-1	-1	14
61	4.1128956133608424E-4	TGTGCTGCGTGGGATTATCCTCCGCGCGGATATACCACTGGTTGGTTCAAGATATTT	CAAWDYPPRGYTTGWFKIF	TRGV10	.	TRGJP1	16	-1	-1	29
61	4.1128956133608424E-4	TGTGCTGCGTGGGATCTCTATACCACTGGTTGGTTCAAGATATTT	CAAWDLYTTGWFKIF	TRGV10	.	TRGJP1	14	-1	-1	18
61	4.1128956133608424E-4	TGTGCTGCGTGGGAGGGGGCCACTGGTTGGTTCAAGATATTT	CAAWEGATGWFKIF	TRGV10	.	TRGJP1	13	-1	-1	19
61	4.1128956133608424E-4	TGTGCTGCTCCGCTTTATTATAAGAAACTCTTT	CAAPLYYKKLF	TRGV10	.	TRGJ1	7	-1	-1	14
61	4.1128956133608424E-4	TGTGCCTTGCCCCTTTATTATAAGAAACTCTTT	CALPLYYKKLF	TRGV9	.	TRGJ1	8	-1	-1	14
60	4.045471095109025E-4	TGTGCCACCTGGGATGGGTATTATAAGAAACTCTTT	CATWDGYYKKLF	TRGV4	.	TRGJ1	17	-1	-1	18
60	4.045471095109025E-4	TGTGCCACCTGGGATGGGCGTTATAAGAAACTCTTT	CATWDGRYKKLF	TRGV4	.	TRGJ1	18	-1	-1	20
60	4.045471095109025E-4	TGTGCCACCTGGGAGGGGTATAAGAAACTCTTT	CATWEGYKKLF	TRGV2	.	TRGJ1	17	-1	-1	18
60	4.045471095109025E-4	TGTGCCACTAAGAAACTCTTT	CATKKLF	TRGV2	.	TRGJ2	7	-1	-1	8
59	3.9780465768572085E-4	TGTGCTGCGTGGGATCCTTTTAGGACTTATTATAAGAAACTCTTT	CAAWDPFRTYYKKLF	TRGV10	.	TRGJ1	14	-1	-1	23
59	3.9780465768572085E-4	TGTGCTGCGTGGGATCCCTTCAATTATTATAAGAAACTCTTT	CAAWDPFNYYKKLF	TRGV10	.	TRGJ1	14	-1	-1	18
59	3.9780465768572085E-4	TGTGCTGCGTGGGATTATCCTGGTTGGTTCAAGATATTT	CAAWDYPGWFKIF	TRGV10	.	TRGJP1	16	-1	-1	8
59	3.9780465768572085E-4	TGTGCTGCGTGGGATTATTGGATTAGGATATTT	CAAWDYWIRIF	TRGV10	.	TRGJP1	16	-1	-1	17
59	3.9780465768572085E-4	TGTGCCACCTGGGTTTATTATAAGAAACTCTTT	CATWVYYKKLF	TRGV4	.	TRGJ1	12	-1	-1	14
59	3.9780465768572085E-4	TGTGCTGGGACTGATTGGATCAAGACGTTT	CAGTDWIKTF	TRGV10	.	TRGJP2	6	-1	-1	11
59	3.9780465768572085E-4	TGTGCCACCTGGGATCCTATGGAGAAACTCTTT	CATWDPMEKLF	TRGV4	.	TRGJ1	14	-1	-1	22
58	3.9106220586053914E-4	TGTGCTGCGTGGCGGTCCAGTACCACTGGTTGGTTCAAGATATTT	CAAWRSSTTGWFKIF	TRGV10	.	TRGJP1	11	-1	-1	20
58	3.9106220586053914E-4	TGTGCTGCGTGGGATCTGCCCCAGAATTATTATAAGAAACTCTTT	CAAWDLPQNYYKKLF	TRGV10	.	TRGJ1	14	-1	-1	23
58	3.9106220586053914E-4	TGTGCTGCGTGGGATCAGGATACCACTGGTTGGTTCAAGATATTT	CAAWDQDTTGWFKIF	TRGV10	.	TRGJP1	14	-1	-1	19
58	3.9106220586053914E-4	TGTGCTGCGTGGGAATATACCACTGGTTGGTTCAAGATATTT	CAAWEYTTGWFKIF	TRGV10	.	TRGJP1	16	-1	-1	11
58	3.9106220586053914E-4	TGTGCTGCGTGGACTAATACCACTGGTTGGTTCAAGATATTT	CAAWTNTTGWFKIF	TRGV10	.	TRGJP1	11	-1	-1	16
58	3.9106220586053914E-4	TGTGCCACCTGGGATGGGCCAGGTTATAAGAAACTCTTT	CATWDGPGYKKLF	TRGV4	.	TRGJ1	19	-1	-1	23
58	3.9106220586053914E-4	TGTGCCACCTGGGATGAGCTATATTATAAGAAACTCTTT	CATWDELYYKKLF	TRGV4	.	TRGJ1	18	-1	-1	21
58	3.9106220586053914E-4	TGTGCCACCTGGGATGGGCGGTATAAGAAACTCTTT	CATWDGRYKKLF	TRGV4	.	TRGJ1	18	-1	-1	21
58	3.9106220586053914E-4	TGTGCCACCTGGGACAGTTATTATAAGAAACTCTTT	CATWDSYYKKLF	TRGV5	.	TRGJ1	16	-1	-1	17
57	3.843197540353574E-4	TGTGCTGCGTGGGATTTCGGTGGGTGGAATTATTATAAGAAACTCTTT	CAAWDFGGWNYYKKLF	TRGV10	.	TRGJ1	18	-1	-1	26
57	3.843197540353574E-4	TGTGCTGCGTGGGATTATAATTATAAGAAACTCTTT	CAAWDYNYKKLF	TRGV10	.	TRGJ1	16	-1	-1	16
57	3.843197540353574E-4	TGTGCCACCTGGGATCTGAATTATAAGAAACTCTTT	CATWDLNYKKLF	TRGV8	.	TRGJ1	14	-1	-1	19
57	3.843197540353574E-4	TGTGCTGCGTGGGATTGTAAGAAACTCTTT	CAAWDCKKLF	TRGV10	.	TRGJ1	15	-1	-1	13
57	3.843197540353574E-4	TGTGCCACCTGGGAGGGACTCTTT	CATWEGLF	TRGV4	.	TRGJ1	16	-1	-1	17
56	3.775773022101757E-4	TGTGCTGCGTGGGATTCCTCAGGGAATTATTATAAGAAACTCTTT	CAAWDSSGNYYKKLF	TRGV10	.	TRGJ1	15	-1	-1	23
56	3.775773022101757E-4	TGTGCTGCGTGGGATCCCCAGAATTATTATAAGAAACTCTTT	CAAWDPQNYYKKLF	TRGV10	.	TRGJ1	14	-1	-1	20
56	3.775773022101757E-4	TGTGCCACCTGGGACAGTGCTTGGTATAAGAAACTCTTT	CATWDSAWYKKLF	TRGV3	.	TRGJ1	16	-1	-1	24
56	3.775773022101757E-4	TGTGCCACCTGGGTTTATAAGAAACTCTTT	CATWVYKKLF	TRGV4	.	TRGJ1	12	-1	-1	14
54	3.6409239855981227E-4	TGTGCTGCGTGGAGCTTAGGGTATTATTATAAGAAACTCTTT	CAAWSLGYYYKKLF	TRGV10	.	TRGJ2	11	-1	-1	22
54	3.6409239855981227E-4	TGTGCTGCGTGGGTACCAAATTATTATAAGAAACTCTTT	CAAWVPNYYKKLF	TRGV10	.	TRGJ1	12	-1	-1	18
53	3.573499467346306E-4	TGTGCCACCTGGGACGGCCCCCTCACTTTCCTTAAGAAACTCTTT	CATWDGPLTFLKKLF	TRGV2	.	TRGJ1	23	-1	-1	32
53	3.573499467346306E-4	TGTGCCACCTGGGACAGGCCAGTGGGGTATAAGAAACTCTTT	CATWDRPVGYKKLF	TRGV3	.	TRGJ1	22	-1	-1	27
53	3.573499467346306E-4	TGTGCTGCGTGGGATTATCGAGGTAAGAAACTCTTT	CAAWDYRGKKLF	TRGV10	.	TRGJ1	16	-1	-1	23
53	3.573499467346306E-4	TGTGCCACCTGGGATGGGGGTTATAAGAAACTCTTT	CATWDGGYKKLF	TRGV4	.	TRGJ1	17	-1	-1	20
53	3.573499467346306E-4	TGTGCCACCTGGGACGGCGATAAGAAACTCTTT	CATWDGDKKLF	TRGV2	.	TRGJ1	16	-1	-1	19
52	3.506074949094489E-4	TGTGCCACCTGGGCTTATTATAAGAAACTCTTT	CATWAYYKKLF	TRGV2	.	TRGJ1	12	-1	-1	14
52	3.506074949094489E-4	TGTGCCACCTGGGACACTCTCTTT	CATWDTLF	TRGV3	.	TRGJ1	15	-1	-1	18
52	3.506074949094489E-4	TGTGCTGCGTGTCTAGCCCTTTATTATAAGAAACTCTTT	CAACLALYYKKLF	TRGV10	.	TRGJ1	10	-1	-1	20
51	3.4386504308426717E-4	TGTGCTGCGTGGGATATATTTATAAGAGGACTCTTT	CAAWDIFIRGLF	TRGV10	.	TRGJ1	14	-1	-1	19
51	3.4386504308426717E-4	TGTGCCACCTGGGACGCCCACGTTAGGAAACTCTTT	CATWDAHVRKLF	TRGV4	.	TRGJ1	13	-1	-1	23
51	3.4386504308426717E-4	TGTGCCACCTGGGACAGGCTGGGACTCTTT	CATWDRLGLF	TRGV3	.	TRGJ1	18	-1	-1	23
51	3.4386504308426717E-4	TGTGCTGCGTGTGGAACTGGTTGGTTCAAGATATTT	CAACGTGWFKIF	TRGV10	.	TRGJP1	14	-1	-1	15
50	3.3712259125908545E-4	TGTGCTGCGTGGGATTTGACCGCACAAAGGCTCCAAATGGCCCCTTATTATAAGAAACTCTTT	CAAWDLTAQRLQMAPYYKKLF	TRGV10	.	TRGJ1	15	-1	-1	44
50	3.3712259125908545E-4	TGTGCTGCGTGGGATCATTTGGATTATGCTGTGAAGGCCTTGGATTATTATAAGAAACTCTTT	CAAWDHLDYAVKALDYYKKLF	TRGV10	.	TRGJ1	14	-1	-1	43
50	3.3712259125908545E-4	TGTGCTGCGTGGGTCCAAACCATTTATTATAAGAAACTCTTT	CAAWVQTIYYKKLF	TRGV10	.	TRGJ1	12	-1	-1	23
50	3.3712259125908545E-4	TGTGCCACCTGGAGGCGGGGCTATAAGAAACTCTTT	CATWRRGYKKLF	TRGV4	.	TRGJ1	11	-1	-1	21
49	3.3038013943390373E-4	TGTGCTGCGTGGGATTCGGAGATTCCTTATAGTAGTGATTGGATCAAGACGTTT	CAAWDSEIPYSSDWIKTF	TRGV10	.	TRGJP2	15	-1	-1	27
49	3.3038013943390373E-4	TGTGCTGCGTGGGATCGGGATACCACTGGTTGGTTCAAGATATTT	CAAWDRDTTGWFKIF	TRGV10	.	TRGJP1	14	-1	-1	19
49	3.3038013943390373E-4	TGTGCTGCGTGGGATTATACCACTGGTTGGTTCAAGATATTT	CAAWDYTTGWFKIF	TRGV10	.	TRGJP1	16	-1	-1	8
49	3.3038013943390373E-4	TGTGCCACCTGGGACAGTTCGGGGAAACTCTTT	CATWDSSGKLF	TRGV3	.	TRGJ1	16	-1	-1	23
49	3.3038013943390373E-4	TGTGCCACCTGGGATGGGCTCTTT	CATWDGLF	TRGV4	.	TRGJ1	18	-1	-1	18
48	3.23637687608722E-4	TGTGCTGCGTGGGACGTTCCCACTGGTTGGTTCAAGATATTT	CAAWDVPTGWFKIF	TRGV10	.	TRGJP1	13	-1	-1	19
48	3.23637687608722E-4	TGTGCTGCGTGGGACCTTTTTTATTATAAGAAACTCTTT	CAAWDLFYYKKLF	TRGV10	.	TRGJ1	13	-1	-1	20
48	3.23637687608722E-4	TGTGCTGCGTGGGACGAAAATTATTATAAGAAACTCTTT	CAAWDENYYKKLF	TRGV10	.	TRGJ1	13	-1	-1	18
48	3.23637687608722E-4	TGTGCCACCTGGGACGGGAATTATTATAAGAAACTCTTT	CATWDGNYYKKLF	TRGV2	.	TRGJ1	17	-1	-1	17
48	3.23637687608722E-4	TGTGCCACCTGGGACAGGTATTATAAGAAACTCTTT	CATWDRYYKKLF	TRGV2	.	TRGJ1	17	-1	-1	18
48	3.23637687608722E-4	TGTGCCACCTGGGATCAGTACAAGAAACTCTTT	CATWDQYKKLF	TRGV4	.	TRGJ1	14	-1	-1	18
48	3.23637687608722E-4	TGTGCCACCTGGGACACGGAGAAACTCTTT	CATWDTEKLF	TRGV2	.	TRGJ1	14	-1	-1	19
47	3.1689523578354035E-4	TGTGCCTTGTGGGAGGTCAGGGGACGAAATTATTATAAGAAACTCTTT	CALWEVRGRNYYKKLF	TRGV9	.	TRGJ1	16	-1	-1	27
47	3.1689523578354035E-4	TGTGCCACCTGGGACAGTCATTCGAATTATTATAAGAAACTCTTT	CATWDSHSNYYKKLF	TRGV3	.	TRGJ1	16	-1	-1	19
47	3.1689523578354035E-4	TGTGCTGCGTGGGTATATACCACTGGTTGGTTCAAGATATTT	CAAWVYTTGWFKIF	TRGV10	.	TRGJP1	19	-1	-1	11
47	3.1689523578354035E-4	TGTGCTGCGTGGGATTGGGGCACTGGTTGGTTCAAGATATTT	CAAWDWGTGWFKIF	TRGV10	.	TRGJP1	15	-1	-1	20
47	3.1689523578354035E-4	TGTGCCACCTGGGACGGGCTCAACTTTAAGAAACTCTTT	CATWDGLNFKKLF	TRGV2	.	TRGJ1	18	-1	-1	26
46	3.1015278395835863E-4	TGTGCTGCGTGGGATTATAGTTATTATAAGAAACTCTTT	CAAWDYSYYKKLF	TRGV10	.	TRGJ1	16	-1	-1	20
46	3.1015278395835863E-4	TGTGCCACCTGGGACGGGCGGTATTATAAGAAACTCTTT	CATWDGRYYKKLF	TRGV2	.	TRGJ1	18	-1	-1	21
46	3.1015278395835863E-4	TGTGCTGCGTGGGATTATGATTATAAGAAACTCTTT	CAAWDYDYKKLF	TRGV10	.	TRGJ1	16	-1	-1	16
46	3.1015278395835863E-4	TGTGCCACCTGGGATGGCTATTATAAGAAACTCTTT	CATWDGYYKKLF	TRGV4	.	TRGJ1	16	-1	-1	18
46	3.1015278395835863E-4	TGTGCCACCTGGGACCTTTATTATAAGAAACTCTTT	CATWDLYYKKLF	TRGV4	.	TRGJ1	13	-1	-1	17
46	3.1015278395835863E-4	TGTGCCACCTGGGACAGTTTCCCGAGGTGGAAACTCTTT	CATWDSFPRWKLF	TRGV3	.	TRGJ1	16	-1	-1	29
46	3.1015278395835863E-4	TGTGCCACCTGGGACAGGCTCGGGGTTCTGACGGAACTCTTT	CATWDRLGVLTELF	TRGV3	.	TRGJ1	18	-1	-1	34
45	3.034103321331769E-4	TGTGCCACCCAGCGGCTCTTT	CATQRLF	TRGV2	.	TRGJ1	8	-1	-1	15
45	3.034103321331769E-4	TGTGCCACCTGGGACTACGCGAAACTCTTT	CATWDYAKLF	TRGV3	.	TRGJ1	14	-1	-1	20
45	3.034103321331769E-4	TGTGCTGCTAAGAAACTCTTT	CAAKKLF	TRGV10	.	TRGJ1	7	-1	-1	8
44	2.966678803079952E-4	TGTGCCACCTGGGACGGGCAGGGTTATAAGAAACTCTTT	CATWDGQGYKKLF	TRGV2	.	TRGJ1	18	-1	-1	23
44	2.966678803079952E-4	TGTGCCACCTGGGACGGGCGACTCTTT	CATWDGRLF	TRGV2	.	TRGJ1	18	-1	-1	20
44	2.966678803079952E-4	TGTGCCACCTGGTTCCTCTTT	CATWFLF	TRGV7	.	TRGJ1	11	-1	-1	15
44	2.966678803079952E-4	TGTGCCACCTGGGACGCGGTCGATAAGAAACTCTTT	CATWDAVDKKLF	TRGV2	.	TRGJ1	15	-1	-1	22
44	2.966678803079952E-4	TGTGCCACCTGGGACGGCCTCGGGTGTCGGTGGAAACTCTTT	CATWDGLGCRWKLF	TRGV2	.	TRGJ1	16	-1	-1	32
43	2.899254284828135E-4	TGTGCTGCGTGGGATACTTATTATAAGAAACTCTTT	CAAWDTYYKKLF	TRGV10	.	TRGJ1	14	-1	-1	17
43	2.899254284828135E-4	TGTGCCACCTGGGACAGGCCTGGGAAACTCTTT	CATWDRPGKLF	TRGV3	.	TRGJ1	21	-1	-1	23
43	2.899254284828135E-4	TGTGTTTTCAATTATTATAAGAAACTCTTT	CVFNYYKKLF	TRGV10	.	TRGJ1	3	-1	-1	6
42	2.8318297665763176E-4	TGTGCCACCTGGGACGGGCCCACGTTCCCGTCTCTCTTT	CATWDGPTFPSLF	TRGV2	.	TRGJ1	20	-1	-1	33
42	2.8318297665763176E-4	TGTGCTGCGTGGGTGGCCAATTATAAGAAACTCTTT	CAAWVANYKKLF	TRGV10	.	TRGJ1	12	-1	-1	19
42	2.8318297665763176E-4	TGTGCCACCTGGGATCCGGGGAAACTCTTT	CATWDPGKLF	TRGV4	.	TRGJ1	14	-1	-1	20
42	2.8318297665763176E-4	TGTGCCACCTGGGACTGTGGGAAACTCTTT	CATWDCGKLF	TRGV2	.	TRGJ1	14	-1	-1	20
42	2.8318297665763176E-4	TGTGCCACCCGTAGACTCTTT	CATRRLF	TRGV4	.	TRGJ1	8	-1	-1	14
41	2.764405248324501E-4	TGTGCTGCGTGGGATTATTTCAGAAATAAGGATAAGAAACTCTTT	CAAWDYFRNKDKKLF	TRGV10	.	TRGJ1	16	-1	-1	31
41	2.764405248324501E-4	TGTGCCACCTGGGACGGGCGAGGTAGGTATAAGAAACTCTTT	CATWDGRGRYKKLF	TRGV2	.	TRGJ1	18	-1	-1	27
41	2.764405248324501E-4	TGTGCCACCTGGGACAGGCGGAATTATTATAAGAAACTCTTT	CATWDRRNYYKKLF	TRGV3	.	TRGJ1	18	-1	-1	20
41	2.764405248324501E-4	TGTGCTGCGTGGGACTGCCCCTATTATAAGAAACTCTTT	CAAWDCPYYKKLF	TRGV10	.	TRGJ1	13	-1	-1	21
41	2.764405248324501E-4	TGTGCCTTGTGGGGGGGGGGAATACAGGAGAAACTCTTT	CALWGGGIQEKLF	TRGV9	.	TRGJ1	15	-1	-1	28
41	2.764405248324501E-4	TGTGCCACCTGGGATAGGTATTATAAGAAACTCTTT	CATWDRYYKKLF	TRGV4	.	TRGJ1	17	-1	-1	18
41	2.764405248324501E-4	TGTGCCACCTGGGACGGGCCACTTGGGAAACTCTTT	CATWDGPLGKLF	TRGV2	.	TRGJ1	19	-1	-1	26
41	2.764405248324501E-4	TGTGCCACCTGGGACGGGGATTATAAGAAACTCTTT	CATWDGDYKKLF	TRGV2	.	TRGJ1	17	-1	-1	19
41	2.764405248324501E-4	TGTGCCACCTGGGAAGGTTATAAGAAACTCTTT	CATWEGYKKLF	TRGV2	.	TRGJ2	16	-1	-1	17
41	2.764405248324501E-4	TGTGCCACCTGGGATGGACTCTTT	CATWDGLF	TRGV4	.	TRGJ1	16	-1	-1	17
41	2.764405248324501E-4	TGTGCCCCCGGACTCTTT	CAPGLF	TRGV2	.	TRGJ1	8	-1	-1	11
41	2.764405248324501E-4	TGTGCCGCAGATAGGAAACTCTTT	CAADRKLF	TRGV8	.	TRGJ1	5	-1	-1	10
40	2.696980730072684E-4	TGTGCTGCGTGGGAGTGGGATTTTTGGGATTATAAGAAACTCTTT	CAAWEWDFWDYKKLF	TRGV10	.	TRGJ1	13	-1	-1	28
40	2.696980730072684E-4	TGTGCTGCGTGGGAGGATTATTATAAGAAACTCTTT	CAAWEDYYKKLF	TRGV10	.	TRGJ1	13	-1	-1	16
40	2.696980730072684E-4	TGTGCCACCTGCCTCAATTATTATAAGAAACTCTTT	CATCLNYYKKLF	TRGV4	.	TRGJ1	10	-1	-1	15
40	2.696980730072684E-4	TGTGCCACCTGGGACGGGCGGAAACTCTTT	CATWDGRKLF	TRGV2	.	TRGJ1	18	-1	-1	20
40	2.696980730072684E-4	TGTGCCACCTGGGATGGGCGACTCTTT	CATWDGRLF	TRGV4	.	TRGJ1	18	-1	-1	20
39	2.6295562118208666E-4	TGTGCTGCGTGGGACCACCACCCCCTAAATTATTATAAGAAACTCTTT	CAAWDHHPLNYYKKLF	TRGV10	.	TRGJ1	13	-1	-1	27
39	2.6295562118208666E-4	TGTGCCACCTGGGACGGGCCGGTCTCGAAGAAACTCTTT	CATWDGPVSKKLF	TRGV2	.	TRGJ1	23	-1	-1	27
39	2.6295562118208666E-4	TGTGCCACCTGGGATGGTTCTGGAAGACTCTTT	CATWDGSGRLF	TRGV4	.	TRGJ1	16	-1	-1	22
39	2.6295562118208666E-4	TGTGCCACCTGGGACCCCCTAGAACGCCTCTTT	CATWDPLERLF	TRGV3	.	TRGJ1	14	-1	-1	27
39	2.6295562118208666E-4	TGTGCCACCTGGGACAACCCATTACTCTTT	CATWDNPLLF	TRGV3	.	TRGJ1	15	-1	-1	23
39	2.6295562118208666E-4	TGTGGGCAAAAGAAACTCTTT	CGQKKLF	TRGV3	.	TRGJ1	3	-1	-1	9
38	2.5621316935690495E-4	TGTGCCACCTGGGACGGGCCCCCGGGTAAGAAACTCTTT	CATWDGPPGKKLF	TRGV2	.	TRGJ1	20	-1	-1	26
38	2.5621316935690495E-4	TGTGCCACCTGGGACAGTACCCGACTCAGATGGCTCTTT	CATWDSTRLRWLF	TRGV5	.	TRGJ1	16	-1	-1	33
38	2.5621316935690495E-4	TGTGCTGCGTGGGATTTAGGGGGACAGAAACTCTTT	CAAWDLGGQKLF	TRGV10	.	TRGJ1	15	-1	-1	25
38	2.5621316935690495E-4	TGTGCCACCTGGGATGGGCGCAATGGGAAACTCTTT	CATWDGRNGKLF	TRGV4	.	TRGJ1	21	-1	-1	26
38	2.5621316935690495E-4	TGTGCCACCTGGGACTGGAGGGGTAAGAAACTCTTT	CATWDWRGKKLF	TRGV5	.	TRGJ1	17	-1	-1	23
38	2.5621316935690495E-4	TGTGCCACCTGGGAGGAGGCGAAACTCTTT	CATWEEAKLF	TRGV3	.	TRGJ1	13	-1	-1	20
38	2.5621316935690495E-4	TGTGCCTTGTGGGGTGAGGAACTCTTT	CALWGEELF	TRGV9	.	TRGJ1	12	-1	-1	16
38	2.5621316935690495E-4	TGGGTCAGGTATTATAAGAAACTCTTT	WVRYYKKLF	TRGV4	.	TRGJ1	1	-1	-1	9
37	2.4947071753172323E-4	TGTGCCACCTGGGACGGGCTCCCTAGTAGTGATTGGATCAAGACGTTT	CATWDGLPSSDWIKTF	TRGV2	.	TRGJP2	18	-1	-1	23
37	2.4947071753172323E-4	TGTGCTGCGTGGATGGGGTTCCCGAATTATTATAAGAAACTCTTT	CAAWMGFPNYYKKLF	TRGV10	.	TRGJ1	11	-1	-1	22
37	2.4947071753172323E-4	TGTGCTGCGGGTGACCAGTCTGATTGGATCAAGACGTTT	CAAGDQSDWIKTF	TRGV10	.	TRGJP2	8	-1	-1	20
37	2.4947071753172323E-4	TGTGCCACCTGGGACGGGCCGAGATATAAGAAACTCTTT	CATWDGPRYKKLF	TRGV2	.	TRGJ1	19	-1	-1	24
37	2.4947071753172323E-4	TGTGCCACCTGGGACGACCTGGATAAGAAACTCTTT	CATWDDLDKKLF	TRGV2	.	TRGJ1	15	-1	-1	22
37	2.4947071753172323E-4	TGTGCCACCTGGGACGGGCGGCGGAAACTCTTT	CATWDGRRKLF	TRGV2	.	TRGJ1	18	-1	-1	23
37	2.4947071753172323E-4	TGTGCCACCTGGGAGGGGAAACTCTTT	CATWEGKLF	TRGV3	.	TRGJ1	13	-1	-1	17
36	2.4272826570654154E-4	TGTGCTGCGTGGGATATGGATTTTTATTATAAGAAACTCTTT	CAAWDMDFYYKKLF	TRGV10	.	TRGJ1	14	-1	-1	23
36	2.4272826570654154E-4	TGTGCCACCTGGCTCCGGATTTTGTGTTATAAGAAACTCTTT	CATWLRILCYKKLF	TRGV5	.	TRGJ1	11	-1	-1	26
36	2.4272826570654154E-4	TGTGCCACCTGGGATGGGCCTTATTATAAGAAACTCTTT	CATWDGPYYKKLF	TRGV4	.	TRGJ1	19	-1	-1	20
36	2.4272826570654154E-4	TGTGCCACCTGGGACGGGCTGGGCTATAAGAAACTCTTT	CATWDGLGYKKLF	TRGV2	.	TRGJ1	18	-1	-1	24
36	2.4272826570654154E-4	TGTGCTGCGTGGATCTCTTATTATAAGAAACTCTTT	CAAWISYYKKLF	TRGV10	.	TRGJ1	11	-1	-1	17
36	2.4272826570654154E-4	TGTGCCACCTTCAGGAAACTCTTT	CATFRKLF	TRGV3	.	TRGJ1	9	-1	-1	14
36	2.4272826570654154E-4	TGTGCCACCTGGAATAAGAAACTCTTT	CATWNKKLF	TRGV2	.	TRGJ1	11	-1	-1	13
35	2.3598581388135982E-4	TGTGCCACCTGGGATGGGCCTGTGGCTTATAAGAAACTCTTT	CATWDGPVAYKKLF	TRGV4	.	TRGJ1	19	-1	-1	26
35	2.3598581388135982E-4	TGTGCTGCTTTACATACCACTGGTTGGTTCAAGATATTT	CAALHTTGWFKIF	TRGV10	.	TRGJP1	7	-1	-1	10
35	2.3598581388135982E-4	TGTGCCACCTGGGACGGGCTCTGGAAACTCTTT	CATWDGLWKLF	TRGV2	.	TRGJ1	18	-1	-1	23
35	2.3598581388135982E-4	TGTGCCACCTGGGATGGGGCGAAACTCTTT	CATWDGAKLF	TRGV4	.	TRGJ1	17	-1	-1	20
35	2.3598581388135982E-4	TGTGCCACCCCGGGGGGGAAACTCTTT	CATPGGKLF	TRGV4	.	TRGJ1	8	-1	-1	17
34	2.292433620561781E-4	TGTGCTGCGTGGGATCCGCGGTCTTATTATTATAAGAAACTCTTT	CAAWDPRSYYYKKLF	TRGV10	.	TRGJ1	14	-1	-1	25
34	2.292433620561781E-4	TGTGCCACCTGGGACCGCGTTCCCAATAAGAAACTCTTT	CATWDRVPNKKLF	TRGV2	.	TRGJ1	14	-1	-1	25
34	2.292433620561781E-4	TGTGCCACCTGGGACGGGCCACGGTATAAGAAACTCTTT	CATWDGPRYKKLF	TRGV2	.	TRGJ1	19	-1	-1	24
34	2.292433620561781E-4	TGTGCCACCTGGGACAGTATCGAGGGAAGAAAACTCTTT	CATWDSIEGRKLF	TRGV3	.	TRGJ1	16	-1	-1	26
34	2.292433620561781E-4	TGTGCCTTGTGGGAGGTGATGTATAAGAAACTCTTT	CALWEVMYKKLF	TRGV9	.	TRGJ1	17	-1	-1	21
34	2.292433620561781E-4	TGTGCCACCTGGGATGGTCGGGCTAAGAAACTCTTT	CATWDGRAKKLF	TRGV4	.	TRGJ1	16	-1	-1	23
34	2.292433620561781E-4	TGTGCCACCTGGGATGGTCATTATAAGAAACTCTTT	CATWDGHYKKLF	TRGV4	.	TRGJ1	16	-1	-1	19
34	2.292433620561781E-4	TGTGCCACCTGGGACGGGCTTCCCTACCTACTCTTT	CATWDGLPYLLF	TRGV2	.	TRGJ1	18	-1	-1	29
34	2.292433620561781E-4	TGTGCCACCTGGGACAGGCCACCCCAGGAACTCTTT	CATWDRPPQELF	TRGV5	.	TRGJ1	19	-1	-1	25
34	2.292433620561781E-4	TGTGCTGCGCCTAATTATTATAAGAAACTCTTT	CAAPNYYKKLF	TRGV10	.	TRGJ1	8	-1	-1	12
34	2.292433620561781E-4	TGTGCCACCTGGGACGGAGAGGAACTCTTT	CATWDGEELF	TRGV2	.	TRGJ1	16	-1	-1	19
34	2.292433620561781E-4	TGTGCCACCTGGGATAGCGGTCTCTTT	CATWDSGLF	TRGV8	.	TRGJ1	16	-1	-1	21
34	2.292433620561781E-4	TGTGCCACCTGGCGCGTAGAGAAACTCTTT	CATWRVEKLF	TRGV3	.	TRGJ1	11	-1	-1	19
34	2.292433620561781E-4	TGTGCCATCAAACTCTTT	CAIKLF	TRGV4	.	TRGJ1	6	-1	-1	9
33	2.225009102309964E-4	TGTGCCACCTGGGACAGGCCTGGGAAGTATTATAAGAAACTCTTT	CATWDRPGKYYKKLF	TRGV3	.	TRGJ1	21	-1	-1	23
33	2.225009102309964E-4	TGTGCCACCTGGGACGGGCCGAATTATTATAAGAAACTCTTT	CATWDGPNYYKKLF	TRGV2	.	TRGJ1	19	-1	-1	19
33	2.225009102309964E-4	TGTGCCACCTGGGACAGGCATTCCCCTGTCTGGAAACTCTTT	CATWDRHSPVWKLF	TRGV3	.	TRGJ1	24	-1	-1	32
33	2.225009102309964E-4	TGTGCTGCGTGGGATCGCCTATATTATAAGAAACTCTTT	CAAWDRLYYKKLF	TRGV10	.	TRGJ1	14	-1	-1	21
33	2.225009102309964E-4	TGTGCTGCGTGGGAAACCACTGGTTGGTTCAAGATATTT	CAAWETTGWFKIF	TRGV10	.	TRGJP1	13	-1	-1	15
33	2.225009102309964E-4	TGTGCCACCTGGGACGCGAATTATTATAAGAAACTCTTT	CATWDANYYKKLF	TRGV4	.	TRGJ1	13	-1	-1	16
33	2.225009102309964E-4	TGTGCCACCTGGGACGGTAGTGATTGGATCAAGACGTTT	CATWDGSDWIKTF	TRGV2	.	TRGJP2	16	-1	-1	16
33	2.225009102309964E-4	TGTGCCACCTGGGACGGGCCAGGGTATAAGAAACTCTTT	CATWDGPGYKKLF	TRGV2	.	TRGJ1	19	-1	-1	24
33	2.225009102309964E-4	TGTGCCACCTGGGCCGAGTGGTGTAAGAAACTCTTT	CATWAEWCKKLF	TRGV5	.	TRGJ1	12	-1	-1	23
33	2.225009102309964E-4	TGTGCCACCTGGGATGGTTATAAGAAACTCTTT	CATWDGYKKLF	TRGV4	.	TRGJ1	16	-1	-1	17
33	2.225009102309964E-4	TGTGCCACCTGGGACAGTCCTGAGAAACTCTTT	CATWDSPEKLF	TRGV3	.	TRGJ1	21	-1	-1	22
33	2.225009102309964E-4	TGTGCCACCTGGTATAAGAAACTCTTT	CATWYKKLF	TRGV4	.	TRGJ1	14	-1	-1	12
33	2.225009102309964E-4	CGTCCTTATAAGAAACTCTTT	RPYKKLF	TRGV2	.	TRGJ1	2	-1	-1	5
32	2.157584584058147E-4	TGTGCTGCGTGGGATTCCCTTATTTATTATAAGAAACTCTTT	CAAWDSLIYYKKLF	TRGV10	.	TRGJ1	15	-1	-1	23
32	2.157584584058147E-4	TGTGCTGCGTGGGATTATAACACTGGTTGGTTCAAGATATTT	CAAWDYNTGWFKIF	TRGV10	.	TRGJP1	16	-1	-1	8
32	2.157584584058147E-4	TGTGCCACCTGGGATGCCCCCAGCTCGGATAAGAAACTCTTT	CATWDAPSSDKKLF	TRGV4	.	TRGJ1	21	-1	-1	28
32	2.157584584058147E-4	TGTGCTGGGCAGGGGTTTAATTATTATAAGAAACTCTTT	CAGQGFNYYKKLF	TRGV10	.	TRGJ1	6	-1	-1	18
32	2.157584584058147E-4	TGTGCCACCTGGGACAAGCGGCCCGATAAGAAACTCTTT	CATWDKRPDKKLF	TRGV5	.	TRGJ1	18	-1	-1	25
32	2.157584584058147E-4	TGTGCCACCTGGGATAGAGAATATAAGAAACTCTTT	CATWDREYKKLF	TRGV8	.	TRGJ1	16	-1	-1	21
32	2.157584584058147E-4	TGTGCCACCTGGGACGTGCATTATAAGAAACTCTTT	CATWDVHYKKLF	TRGV5	.	TRGJ1	14	-1	-1	19
32	2.157584584058147E-4	TGTGCCACCTGGGACGGGCCTTATAAGAAACTCTTT	CATWDGPYKKLF	TRGV2	.	TRGJ1	19	-1	-1	20
32	2.157584584058147E-4	TGTGCCACCTGGGACAGGTCTGATAAGAAACTCTTT	CATWDRSDKKLF	TRGV3	.	TRGJ1	21	-1	-1	22
32	2.157584584058147E-4	TGTGCCACCTGTCCTAAGGGGAAGAAACTCTTT	CATCPKGKKLF	TRGV8	.	TRGJ1	10	-1	-1	21
32	2.157584584058147E-4	TGTGCCACCTGGGATGGGCGAGGGAAACTCTTT	CATWDGRGKLF	TRGV4	.	TRGJ1	18	-1	-1	23
32	2.157584584058147E-4	TGTGCCACCTGGGACCACCCGGCAAAACTCTTT	CATWDHPAKLF	TRGV2	.	TRGJ1	14	-1	-1	24
32	2.157584584058147E-4	TGTGCCACCTGGGACGTCCAGTGGAAACTCTTT	CATWDVQWKLF	TRGV3	.	TRGJ1	14	-1	-1	23
32	2.157584584058147E-4	TGTGCCACCTGGGACACGATTAAGAAACTCTTT	CATWDTIKKLF	TRGV3	.	TRGJ1	15	-1	-1	20
32	2.157584584058147E-4	TGTGCCAAGGACTATAAGAAACTCTTT	CAKDYKKLF	TRGV2	.	TRGJ1	6	-1	-1	12
32	2.157584584058147E-4	TGTGCCACCGTGAGGAAACTCTTT	CATVRKLF	TRGV4	.	TRGJ1	15	-1	-1	14
32	2.157584584058147E-4	TGTGCCACGGTTAAGAAACTCTTT	CATVKKLF	TRGV4	.	TRGJ1	7	-1	-1	11
32	2.157584584058147E-4	TGTGCCACCTGGGACGACAAGAAACTCTTT	CATWDDKKLF	TRGV2	.	TRGJ1	15	-1	-1	18
32	2.157584584058147E-4	TGTGCCACCTGGGAGGGGAAGAAACTCTTT	CATWEGKKLF	TRGV3	.	TRGJ1	13	-1	-1	18
32	2.157584584058147E-4	TGTGCCACCTGGGATGGTAAGAAACTCTTT	CATWDGKKLF	TRGV4	.	TRGJ1	16	-1	-1	17
31	2.0901600658063298E-4	TGTGCTGCGTGGGACTATTTTCCCCCGTATTATAAGAAACTCTTT	CAAWDYFPPYYKKLF	TRGV10	.	TRGJ1	16	-1	-1	27
31	2.0901600658063298E-4	TGTGCCACCTGGGACGGGCGGGGGTGTGATTGGATCAAGACGTTT	CATWDGRGCDWIKTF	TRGV2	.	TRGJP2	18	-1	-1	25
31	2.0901600658063298E-4	TGTGCCACCTGGGACAGGCCAGATTATTATAAGAAACTCTTT	CATWDRPDYYKKLF	TRGV7	.	TRGJ1	19	-1	-1	22
31	2.0901600658063298E-4	TGTGCCACCTGGGACGGGCCCGGCTGGGGGAAACTCTTT	CATWDGPGWGKLF	TRGV2	.	TRGJ1	21	-1	-1	29
31	2.0901600658063298E-4	TGTGCCACCTGGGTGAATTATTATAAGAAACTCTTT	CATWVNYYKKLF	TRGV2	.	TRGJ1	12	-1	-1	14
31	2.0901600658063298E-4	TGTGCCACCTGGGATGGGAAACATAAGAAACTCTTT	CATWDGKHKKLF	TRGV4	.	TRGJ1	17	-1	-1	22
31	2.0901600658063298E-4	TGTGCCACCTGGGACACACATTATAAGAAACTCTTT	CATWDTHYKKLF	TRGV3	.	TRGJ1	15	-1	-1	19
31	2.0901600658063298E-4	TGTGCCACCTGGGGCAGGACCAAGAAACTCTTT	CATWGRTKKLF	TRGV5P	.	TRGJ1	17	-1	-1	21
31	2.0901600658063298E-4	TGTGCCACCTGGGGGTATTATAAGAAACTCTTT	CATWGYYKKLF	TRGV4	.	TRGJ1	12	-1	-1	15
31	2.0901600658063298E-4	TGTGGTGAGAAACTCTTT	CGEKLF	TRGV8	.	TRGJ1	3	-1	-1	7
31	2.0901600658063298E-4	TGTGCCACCTGGGCTAGACTCTTT	CATWARLF	TRGV4	.	TRGJ1	12	-1	-1	17
31	2.0901600658063298E-4	TGTGCCACCTGTGATCTCTTT	CATCDLF	TRGV8	.	TRGJ1	14	-1	-1	15
31	2.0901600658063298E-4	TGTGCCACCTGGGACGGCCCCAAGAAACTCTTT	CATWDGPKKLF	TRGV2	.	TRGJ1	20	-1	-1	21
31	2.0901600658063298E-4	TGTGCCACCTGGGACGATTATAAGAAACTCTTT	CATWDDYKKLF	TRGV3	.	TRGJ1	14	-1	-1	16
30	2.0227355475545126E-4	TGTGCTGCGTGGGATGAGAAAGTCCATACCACTGGTTGGTTCAAGATATTT	CAAWDEKVHTTGWFKIF	TRGV10	.	TRGJP1	14	-1	-1	25
30	2.0227355475545126E-4	TGTGCCACCTGGGATGGGAACCTCAATTATTATAAGAAACTCTTT	CATWDGNLNYYKKLF	TRGV4	.	TRGJ1	17	-1	-1	24
30	2.0227355475545126E-4	TGTGCCACCTGGGACTTGAATTATTATAAGAAACTCTTT	CATWDLNYYKKLF	TRGV2	.	TRGJ1	14	-1	-1	17
30	2.0227355475545126E-4	TGTGCCACCTGGGACGGGCCTCATTATAAGAAACTCTTT	CATWDGPHYKKLF	TRGV2	.	TRGJ1	19	-1	-1	22
30	2.0227355475545126E-4	TGTGCCACCTGGGCCCCGGGGTATAAGAAACTCTTT	CATWAPGYKKLF	TRGV2	.	TRGJ1	12	-1	-1	21
30	2.0227355475545126E-4	TGTGCCACCTGGGACAGGCTTTCTGGGAAACTCTTT	CATWDRLSGKLF	TRGV7	.	TRGJ1	18	-1	-1	26
30	2.0227355475545126E-4	TGTGCCACCTGGGACAGGGCTTATAAGAAACTCTTT	CATWDRAYKKLF	TRGV3	.	TRGJ1	20	-1	-1	20
30	2.0227355475545126E-4	TGTGCCACCTGGGATAGGTATAAGAAACTCTTT	CATWDRYKKLF	TRGV3	.	TRGJ1	17	-1	-1	18
30	2.0227355475545126E-4	TGTGCCACCTTGCTGGGGAAACTCTTT	CATLLGKLF	TRGV4	.	TRGJ1	9	-1	-1	17
30	2.0227355475545126E-4	TGTGCCACCTGGGATGGGCCTGAGAAACTCTTT	CATWDGPEKLF	TRGV4	.	TRGJ1	19	-1	-1	22
29	1.9553110293026957E-4	TGTGCCACCTGGGATGGGCACGGTTATTATAAGAAACTCTTT	CATWDGHGYYKKLF	TRGV4	.	TRGJ1	18	-1	-1	23
29	1.9553110293026957E-4	TGTGCCACCTGGGACGAAAGTAGTGATTGGATCAAGACGTTT	CATWDESSDWIKTF	TRGV2	.	TRGJP2	15	-1	-1	18
29	1.9553110293026957E-4	TGTGCCACCTGGGACAGGCGCAGGGATTATAAGAAACTCTTT	CATWDRRRDYKKLF	TRGV3	.	TRGJ1	18	-1	-1	25
29	1.9553110293026957E-4	TGTGCCACCTGGCAACCGAATTATTATAAGAAACTCTTT	CATWQPNYYKKLF	TRGV5	.	TRGJ1	11	-1	-1	16
29	1.9553110293026957E-4	TGTGCCACCTGGGATCCCCCAAGGGATAAGAAACTCTTT	CATWDPPRDKKLF	TRGV4	.	TRGJ1	14	-1	-1	25
29	1.9553110293026957E-4	TGTGCCACCTGGGACGGCAATTATTATAAGAAACTCTTT	CATWDGNYYKKLF	TRGV2	.	TRGJ1	16	-1	-1	18
29	1.9553110293026957E-4	TGTGCCACCTGGGACGGGCCGAATTATAAGAAACTCTTT	CATWDGPNYKKLF	TRGV2	.	TRGJ1	19	-1	-1	22
29	1.9553110293026957E-4	TGTGCCACCTGGGATGGGCCTTATAAGAAACTCTTT	CATWDGPYKKLF	TRGV4	.	TRGJ1	19	-1	-1	20
29	1.9553110293026957E-4	TGTGCCACCTGGGACGGGCGGTATAAGAAACTCTTT	CATWDGRYKKLF	TRGV2	.	TRGJ1	18	-1	-1	21
29	1.9553110293026957E-4	TGTGCCACCTGGGACGGGCATAATAAGAAACTCTTT	CATWDGHNKKLF	TRGV2	.	TRGJ1	18	-1	-1	19
29	1.9553110293026957E-4	TGTGCCACCTGGGATGCCCATACGAAACTCTTT	CATWDAHTKLF	TRGV4	.	TRGJ1	20	-1	-1	19
29	1.9553110293026957E-4	TGTGCCACCTGGGATGGGCGTAAGAAACTCTTT	CATWDGRKKLF	TRGV4	.	TRGJ1	18	-1	-1	20
29	1.9553110293026957E-4	TGTGCCACCTGGGATAGGCTGGAGTTCCTCTTT	CATWDRLEFLF	TRGV8	.	TRGJ1	18	-1	-1	27
29	1.9553110293026957E-4	TGTGCCACCTGGGACGGGCTTGAGAAACTCTTT	CATWDGLEKLF	TRGV2	.	TRGJ1	18	-1	-1	22
29	1.9553110293026957E-4	TGTGCCACCTGGGCCTTCAAGAAACTCTTT	CATWAFKKLF	TRGV7	.	TRGJ1	12	-1	-1	18
29	1.9553110293026957E-4	TGTGCCACCTGGGACGGGGGGAAACTCTTT	CATWDGGKLF	TRGV2	.	TRGJ1	17	-1	-1	20
29	1.9553110293026957E-4	TGTGCCACCTGGGATAGGAAACTCTTT	CATWDRKLF	TRGV4	.	TRGJ1	17	-1	-1	13
29	1.9553110293026957E-4	TGTGCCACCTGGGACGGGCCCGAGAAACTCTTT	CATWDGPEKLF	TRGV2	.	TRGJ1	21	-1	-1	22
29	1.9553110293026957E-4	TGTGCCACCTGGGACGGCCCAGCGTCTCCCCCGTTT	CATWDGPASPPF	TRGV2	.	TRGJP2	19	-1	-1	31
29	1.9553110293026957E-4	TGTGCCACCTGGGCCCGAACTAAGAAACTCTTT	CATWARTKKLF	TRGV2	.	TRGJ1	12	-1	-1	20
29	1.9553110293026957E-4	TGTGCCACCTGGGAGTATAAGAAACTCTTT	CATWEYKKLF	TRGV5	.	TRGJ1	13	-1	-1	15
28	1.8878865110508785E-4	TGTGCTGCGTGGGATTATATAGCAACCCGGACCACTGGTTGGTTCAAGATATTT	CAAWDYIATRTTGWFKIF	TRGV10	.	TRGJP1	16	-1	-1	30
28	1.8878865110508785E-4	TGTGCCACCTGGGACGGGTCTCGCGGTTATAAGAAACTCTTT	CATWDGSRGYKKLF	TRGV2	.	TRGJ1	17	-1	-1	26
28	1.8878865110508785E-4	TGTGCCACCTGGGACGGGCTTCCAAGTAAGAAACTCTTT	CATWDGLPSKKLF	TRGV2	.	TRGJ1	18	-1	-1	26
28	1.8878865110508785E-4	TGTGCCACCTGGGACGGGCAATGCTATAAGAAACTCTTT	CATWDGQCYKKLF	TRGV2	.	TRGJ1	18	-1	-1	24
28	1.8878865110508785E-4	TGTGCCACCTGGGAAATTGGTTATTATAAGAAACTCTTT	CATWEIGYYKKLF	TRGV4	.	TRGJ1	13	-1	-1	20
28	1.8878865110508785E-4	TGTGCCACCTGGGATGGTTGGAGTAAGAAACTCTTT	CATWDGWSKKLF	TRGV4	.	TRGJ1	16	-1	-1	23
28	1.8878865110508785E-4	TGTGCCACCTGGGATAGAGTTTATAAGAAACTCTTT	CATWDRVYKKLF	TRGV4	.	TRGJ1	14	-1	-1	20
28	1.8878865110508785E-4	TGTGCCACCTGGGACAGGCCTCACAGGAAACTCTTT	CATWDRPHRKLF	TRGV7	.	TRGJ1	20	-1	-1	26
28	1.8878865110508785E-4	TGTGCCACCTGGGAGATCGATTATAAGAAACTCTTT	CATWEIDYKKLF	TRGV4	.	TRGJ1	13	-1	-1	19
28	1.8878865110508785E-4	TGTGCCACCTGGGTGGGTTATAAGAAACTCTTT	CATWVGYKKLF	TRGV4	.	TRGJ1	16	-1	-1	17
28	1.8878865110508785E-4	TGTGCCACCTGGGATCGTTATAAGAAACTCTTT	CATWDRYKKLF	TRGV8	.	TRGJ1	14	-1	-1	17
28	1.8878865110508785E-4	TGTGCCACCTGGGACGGTTATAAGAAACTCTTT	CATWDGYKKLF	TRGV2	.	TRGJ1	16	-1	-1	17
28	1.8878865110508785E-4	TGTGCCACCTGGGACGGGTATGAGAAACTCTTT	CATWDGYEKLF	TRGV2	.	TRGJ1	17	-1	-1	18
28	1.8878865110508785E-4	TGTGCCACCTGGGACGGGTATAAGAAACTCTTT	CATWDGYKKLF	TRGV2	.	TRGJ1	17	-1	-1	18
28	1.8878865110508785E-4	TGTGCCACCTGGGACGGGCCCGATAAGAAACTCTTT	CATWDGPDKKLF	TRGV2	.	TRGJ1	21	-1	-1	22
28	1.8878865110508785E-4	TGTGCCACCTGGGATGGGCCCCGTAAACTCTTT	CATWDGPRKLF	TRGV4	.	TRGJ1	20	-1	-1	24
28	1.8878865110508785E-4	TGTGCCACCTGGGACAGGCCTAAGAAACTCTTT	CATWDRPKKLF	TRGV3	.	TRGJ1	20	-1	-1	20
28	1.8878865110508785E-4	TGTGCCACCAATCATTATTATAAGAAACTCTTT	CATNHYYKKLF	TRGV4	.	TRGJ1	8	-1	-1	13
28	1.8878865110508785E-4	TGTGCCACCTGGGACGCCCGGCAAGAGAAACTCTTT	CATWDARQEKLF	TRGV2	.	TRGJ1	15	-1	-1	25
28	1.8878865110508785E-4	TGTGCCACCTGCCAAACGAAGAAACTCTTT	CATCQTKKLF	TRGV4	.	TRGJ1	10	-1	-1	18
27	1.8204619927990613E-4	TGTGCTGCGTGGGATTCTATATATACCACTGGTTGGTTCAAGATATTT	CAAWDSIYTTGWFKIF	TRGV10	.	TRGJP1	15	-1	-1	19
27	1.8204619927990613E-4	TGTGCCACCTGGGACGGGCCTGTCTGCTATTATTATAAGAAACTCTTT	CATWDGPVCYYYKKLF	TRGV2	.	TRGJ1	23	-1	-1	28
27	1.8204619927990613E-4	TGTGCTGCGTGGGATTATTACCAAACTTATTATAAGAAACTCTTT	CAAWDYYQTYYKKLF	TRGV10	.	TRGJ1	16	-1	-1	26
27	1.8204619927990613E-4	TGTGCCACCTGGGATGGGCTGATTCGTTATAAGAAACTCTTT	CATWDGLIRYKKLF	TRGV4	.	TRGJ1	18	-1	-1	26
27	1.8204619927990613E-4	TGTGCCACCTGGGATGGGCGGGATTATTATAAGAAACTCTTT	CATWDGRDYYKKLF	TRGV4	.	TRGJ1	18	-1	-1	22
27	1.8204619927990613E-4	TGTGCCACCTGGGACGGGCCTTTGTTGTATAAGAAACTCTTT	CATWDGPLLYKKLF	TRGV2	.	TRGJ1	19	-1	-1	27
27	1.8204619927990613E-4	TGTGCCACCTGGGACGGGCCTAATTATTATAAGAAACTCTTT	CATWDGPNYYKKLF	TRGV2	.	TRGJ1	19	-1	-1	21
27	1.8204619927990613E-4	TGTGCCACCTGGGACGGGGGTTATCCAGATAAGAAACTCTTT	CATWDGGYPDKKLF	TRGV2	.	TRGJ1	17	-1	-1	28
27	1.8204619927990613E-4	TGTGCCACCTGGGACAGGCTTCTGGGTTATAAGAAACTCTTT	CATWDRLLGYKKLF	TRGV3	.	TRGJ1	18	-1	-1	26
27	1.8204619927990613E-4	TGTGCTGCGTGGGCCCTTTATTATTATAAGAAACTCTTT	CAAWALYYYKKLF	TRGV10	.	TRGJ1	12	-1	-1	19
27	1.8204619927990613E-4	TGTGCCACCTGGGATGGGCATGGTTATAAGAAACTCTTT	CATWDGHGYKKLF	TRGV4	.	TRGJ1	18	-1	-1	23
27	1.8204619927990613E-4	TGTGCCACCTGGGACGGGTCATATTATAAGAAACTCTTT	CATWDGSYYKKLF	TRGV2	.	TRGJ1	17	-1	-1	21
27	1.8204619927990613E-4	TGTGCCACCTGGGACGGGCTGGTATATAAGAAACTCTTT	CATWDGLVYKKLF	TRGV2	.	TRGJ1	18	-1	-1	24
27	1.8204619927990613E-4	TGTGCCACCTGGGACAGGCGGTGGTGCAAGAAACTCTTT	CATWDRRWCKKLF	TRGV7	.	TRGJ1	18	-1	-1	27
27	1.8204619927990613E-4	TGTGCCACCTGGGACAGGCGAAGATATAAGAAACTCTTT	CATWDRRRYKKLF	TRGV3	.	TRGJ1	18	-1	-1	24
27	1.8204619927990613E-4	TGTGCCACCTGGGACAGACATTATTATAAGAAACTCTTT	CATWDRHYYKKLF	TRGV2	.	TRGJ1	14	-1	-1	19
27	1.8204619927990613E-4	TGTGCTGCGGGGTTTAGTGATTGGATCAAGACGTTT	CAAGFSDWIKTF	TRGV10	.	TRGJP2	15	-1	-1	14
27	1.8204619927990613E-4	TGTGCCACCTGGGATTTTGGTTATAAGAAACTCTTT	CATWDFGYKKLF	TRGV4	.	TRGJ1	14	-1	-1	20
27	1.8204619927990613E-4	TGTGCCACCTGGGATGCTTGGTATAAGAAACTCTTT	CATWDAWYKKLF	TRGV4	.	TRGJ1	15	-1	-1	21
27	1.8204619927990613E-4	TGTGCCACCTGGGACAGGCGTTATAAGAAACTCTTT	CATWDRRYKKLF	TRGV3	.	TRGJ1	18	-1	-1	20
27	1.8204619927990613E-4	TGTGCCACCTGGGACAAAATTTATAAGAAACTCTTT	CATWDKIYKKLF	TRGV3	.	TRGJ1	15	-1	-1	20
27	1.8204619927990613E-4	TGTGCCACCTGGGAAAGGTCTTCAGGAGTACTCTTT	CATWERSSGVLF	TRGV4	.	TRGJ1	13	-1	-1	29
27	1.8204619927990613E-4	TGTGCTGCGTGCCTCTATTATAAGAAACTCTTT	CAACLYYKKLF	TRGV10	.	TRGJ1	10	-1	-1	15
27	1.8204619927990613E-4	TGTGCCACCTGGGGGCCTTATTATAAGAAACTCTTT	CATWGPYYKKLF	TRGV4	.	TRGJ1	12	-1	-1	17
27	1.8204619927990613E-4	TGTGCCACCTGGGACAGGCACCTTAAGAAACTCTTT	CATWDRHLKKLF	TRGV7	.	TRGJ1	18	-1	-1	23
27	1.8204619927990613E-4	TGTGCCACCTGGGACGGGTCTAAGAAACTCTTT	CATWDGSKKLF	TRGV2	.	TRGJ1	17	-1	-1	20
27	1.8204619927990613E-4	TGTTCTAAACTCTTT	CSKLF	TRGV2	.	TRGJ1	2	-1	-1	6
27	1.8204619927990613E-4	TGTGCCACCTGGGACGAAGGAGGTTATAAGAAACTCTTT	CATWDEGGYKKLF	TRGV2	.	TRGJ1	15	-1	-1	23
26	1.7530374745472444E-4	TGTGCCACCTGGGTGTCCCATAGTAGTGATTGGATCAAGACGTTT	CATWVSHSSDWIKTF	TRGV2	.	TRGJP2	12	-1	-1	19
26	1.7530374745472444E-4	TGTGCCACCTGGGGAAATCCTCGGAGTGATTGGATCAAGACGTTT	CATWGNPRSDWIKTF	TRGV3	.	TRGJP2	12	-1	-1	24
26	1.7530374745472444E-4	TGTGCCACCTGGGACTCACTCCCGATTTATTATAAGAAACTCTTT	CATWDSLPIYYKKLF	TRGV2	.	TRGJ1	14	-1	-1	22
26	1.7530374745472444E-4	TGTGCCACCTGGGACGCTCCGCCGGGGGATTATAAGAAACTCTTT	CATWDAPPGDYKKLF	TRGV2	.	TRGJ1	15	-1	-1	28
26	1.7530374745472444E-4	TGTGCCACCTGGGATGGGTTTGAATATTATAAGAAACTCTTT	CATWDGFEYYKKLF	TRGV4	.	TRGJ1	17	-1	-1	18
26	1.7530374745472444E-4	TGTGCCACCTGGGATGGGCTTAAGTTTCATAAGAAACTCTTT	CATWDGLKFHKKLF	TRGV4	.	TRGJ2	18	-1	-1	28
26	1.7530374745472444E-4	TGTGCCACCTGGGATGGGCATAGGTATTATAAGAAACTCTTT	CATWDGHRYYKKLF	TRGV4	.	TRGJ1	18	-1	-1	24
26	1.7530374745472444E-4	TGTGCCACCTGGGACAGAGACCTATTGGGAGAGAAACTCTTT	CATWDRDLLGEKLF	TRGV7	.	TRGJ1	16	-1	-1	31
26	1.7530374745472444E-4	TGTGCCACCTGGGATACGCCAAGCCCCAAGAAACTCTTT	CATWDTPSPKKLF	TRGV4	.	TRGJ1	14	-1	-1	27
26	1.7530374745472444E-4	TGTGCCACCTGGGACGGCACTGGTTGGTTCAAGATATTT	CATWDGTGWFKIF	TRGV2	.	TRGJP1	16	-1	-1	17
26	1.7530374745472444E-4	TGTGCCACCTGGGACGGGCCCGGTTATAAGAAACTCTTT	CATWDGPGYKKLF	TRGV2	.	TRGJ1	21	-1	-1	23
26	1.7530374745472444E-4	TGTGCCACCTGGGACACGCGGGACGGTAAGAAACTCTTT	CATWDTRDGKKLF	TRGV7	.	TRGJ1	18	-1	-1	26
26	1.7530374745472444E-4	TGTGCCACCTGGGACAGGTCAATCTATAAGAAACTCTTT	CATWDRSIYKKLF	TRGV2	.	TRGJ1	17	-1	-1	24
26	1.7530374745472444E-4	TGTGCCACCTGGGACAGGCGATATTATAAGAAACTCTTT	CATWDRRYYKKLF	TRGV3	.	TRGJ1	18	-1	-1	21
26	1.7530374745472444E-4	TGTGCCACCTGGGCATCTTATTATAAGAAACTCTTT	CATWASYYKKLF	TRGV3	.	TRGJ1	12	-1	-1	17
26	1.7530374745472444E-4	TGTGCCACCTGGGGGTTTGTTTTTGGGAAACTCTTT	CATWGFVFGKLF	TRGV4	.	TRGJ1	12	-1	-1	26
26	1.7530374745472444E-4	TGTGCCACCTTACACCGCACCGGGAAACTCTTT	CATLHRTGKLF	TRGV4	.	TRGJ1	9	-1	-1	23
26	1.7530374745472444E-4	TGTGCGGGAGGGCTGGGTTATAAGAAACTCTTT	CAGGLGYKKLF	TRGV2	.	TRGJ1	4	-1	-1	17
26	1.7530374745472444E-4	TGTGCCACCTGGGATTTGAGACTCTTT	CATWDLRLF	TRGV8	.	TRGJ1	14	-1	-1	17
26	1.7530374745472444E-4	TGTGCCGCTACGAAACTCTTT	CAATKLF	TRGV8	.	TRGJ1	5	-1	-1	8
26	1.7530374745472444E-4	TGTGCCACCTGGGATGGGAATTATTATAAGAAACTCTTT	CATWDGNYYKKLF	TRGV4	.	TRGJ1	17	-1	-1	17
26	1.7530374745472444E-4	TGTGCCACCTGGGACAGCCCTTATTATAAGAAACTCTTT	CATWDSPYYKKLF	TRGV7	.	TRGJ1	20	-1	-1	20
26	1.7530374745472444E-4	TGTGCCACCTGGGATGGAATGGAGGTGAAACTCTTT	CATWDGMEVKLF	TRGV4	.	TRGJ1	16	-1	-1	26
26	1.7530374745472444E-4	TGTGCCACCTGGGACCCTTCCAATATGAAACTCTTT	CATWDPSNMKLF	TRGV3	.	TRGJ1	14	-1	-1	22
26	1.7530374745472444E-4	TGTGCCACCTGGGACGGGCCCTATAAGAAACTCTTT	CATWDGPYKKLF	TRGV2	.	TRGJ1	20	-1	-1	21
26	1.7530374745472444E-4	TGTGCCACCTGGGACGGGCGATATAAGAAACTCTTT	CATWDGRYKKLF	TRGV2	.	TRGJ1	18	-1	-1	21
26	1.7530374745472444E-4	TGTGCCACCTGGGATCCTCGGGAGAAACTCTTT	CATWDPREKLF	TRGV4	.	TRGJ1	14	-1	-1	22
25	1.6856129562954272E-4	TGTGCTGCGTGGGTCGTTGTGCCAGGAGCTTATTATAAGAAACTCTTT	CAAWVVVPGAYYKKLF	TRGV10	.	TRGJ1	12	-1	-1	29
25	1.6856129562954272E-4	TGTGCCACCTGGGACGGGCCGAGGAGTTATTATTATAAGAAACTCTTT	CATWDGPRSYYYKKLF	TRGV3	.	TRGJ1	19	-1	-1	28
25	1.6856129562954272E-4	TGTGCCACCTGGGACGGGCGATATTATAAGAAACTCTTT	CATWDGRYYKKLF	TRGV2	.	TRGJ1	18	-1	-1	21
25	1.6856129562954272E-4	TGTGCCTTGTGGGAGGTGAGGTATAAGAAACTCTTT	CALWEVRYKKLF	TRGV9	.	TRGJ1	17	-1	-1	21
25	1.6856129562954272E-4	TGTGCCACCTGGGGACATTATTATAAGAAACTCTTT	CATWGHYYKKLF	TRGV2	.	TRGJ1	12	-1	-1	16
25	1.6856129562954272E-4	TGTGCCACCTGGGACGGGAAATATAAGAAACTCTTT	CATWDGKYKKLF	TRGV2	.	TRGJ1	17	-1	-1	21
25	1.6856129562954272E-4	TGTGCCACCTGGGTTACGGATAAGAAACTCTTT	CATWVTDKKLF	TRGV3	.	TRGJ1	12	-1	-1	19
25	1.6856129562954272E-4	TGTGCCACCTGGGAGGGTTATAAGAAACTCTTT	CATWEGYKKLF	TRGV2	.	TRGJ1	16	-1	-1	17
25	1.6856129562954272E-4	TGTGCCACGACCAGCGATTGGATCAAGACGTTT	CATTSDWIKTF	TRGV2	.	TRGJP2	7	-1	-1	12
25	1.6856129562954272E-4	TGTGCCACCTGTGATTGGATCAAGACGTTT	CATCDWIKTF	TRGV4	.	TRGJP2	17	-1	-1	10
25	1.6856129562954272E-4	TGTGCCACCTGGGACAGGATGGAACTCTTT	CATWDRMELF	TRGV2	.	TRGJ1	17	-1	-1	22
25	1.6856129562954272E-4	TGTGCCACCTGGAGTAATAAGAAACTCTTT	CATWSNKKLF	TRGV4	.	TRGJ1	11	-1	-1	16
25	1.6856129562954272E-4	TGTGCCACGCGCTGTAAGAAACTCTTT	CATRCKKLF	TRGV4	.	TRGJ1	7	-1	-1	14
25	1.6856129562954272E-4	TGTGCCACCGGGAAACTCTTT	CATGKLF	TRGV8	.	TRGJ1	12	-1	-1	11
25	1.6856129562954272E-4	TGTGCCACCTGGGACGGGCGGCGGTATAAGAAACTCTTT	CATWDGRRYKKLF	TRGV2	.	TRGJ1	18	-1	-1	24
25	1.6856129562954272E-4	TGTGCCACCTGGGACAGGCTGGGGTATAAGAAACTCTTT	CATWDRLGYKKLF	TRGV3	.	TRGJ1	18	-1	-1	24
25	1.6856129562954272E-4	TGTGCCACCTGGGACAGGCGTTATTATAAGAAACTCTTT	CATWDRRYYKKLF	TRGV3	.	TRGJ1	18	-1	-1	20
25	1.6856129562954272E-4	TGTGCCACCTGGGACAGGCGAGGTCATAAGAAACTCTTT	CATWDRRGHKKLF	TRGV3	.	TRGJ1	18	-1	-1	25
25	1.6856129562954272E-4	TGTGCCACCTGGGCCCCCACGAAACTCTTT	CATWAPTKLF	TRGV8	.	TRGJ1	12	-1	-1	20
25	1.6856129562954272E-4	TGTGCCACCTGGGACGGGCTTCGTTATAAGAAACTCTTT	CATWDGLRYKKLF	TRGV2	.	TRGJ1	18	-1	-1	23
25	1.6856129562954272E-4	TGTGCCACCTGGTGGTATTATAAGAAACTCTTT	CATWWYYKKLF	TRGV3	.	TRGJ1	11	-1	-1	15
25	1.6856129562954272E-4	TGTGCCACCTGGGAGCATTATAAGAAACTCTTT	CATWEHYKKLF	TRGV3	.	TRGJ1	13	-1	-1	16
24	1.61818843804361E-4	TGTGCCACCTGGGACGGGATGCCCCAGTGGGGTAGTGATTGGATCAAGACGTTT	CATWDGMPQWGSDWIKTF	TRGV2	.	TRGJP2	17	-1	-1	31
24	1.61818843804361E-4	TGTGCTGCGTGGGATTCCCGAATCTCGAATTATTATAAGAAACTCTTT	CAAWDSRISNYYKKLF	TRGV10	.	TRGJ1	15	-1	-1	20
24	1.61818843804361E-4	TGTGCCTTGTGGGAGGTTCAAGGGTTGGGCAAAAAAATCAAGGTATTT	CALWEVQGLGKKIKVF	TRGV9	.	TRGJP	19	-1	-1	18
24	1.61818843804361E-4	TGTGCCACCTGGGACAGGCAATCCCGAAATTATTATAAGAAACTCTTT	CATWDRQSRNYYKKLF	TRGV5	.	TRGJ1	18	-1	-1	27
24	1.61818843804361E-4	TGTGCCACCTGGGACGGCGGAGCGGGTTATTATAAGAAACTCTTT	CATWDGGAGYYKKLF	TRGV2	.	TRGJ1	16	-1	-1	26
24	1.61818843804361E-4	TGTGCCACCTGGGACGGGCCAGGTGGGAGTTATAAGAAACTCTTT	CATWDGPGGSYKKLF	TRGV2	.	TRGJ1	19	-1	-1	29
24	1.61818843804361E-4	TGTGCCACCTCCCCTAAGCGGGGTGATTGGATCAAGACGTTT	CATSPKRGDWIKTF	TRGV2	.	TRGJP2	9	-1	-1	22
24	1.61818843804361E-4	TGTGCCACCTGGGATGGGAGAGGGTATTATAAGAAACTCTTT	CATWDGRGYYKKLF	TRGV4	.	TRGJ1	17	-1	-1	24
24	1.61818843804361E-4	TGTGCCACCTGGGACGGGCCGGCTTCTTATAAGAAACTCTTT	CATWDGPASYKKLF	TRGV2	.	TRGJ1	19	-1	-1	23
24	1.61818843804361E-4	TGTGCCACCTGGGACAGGCCGGGGGGTTCGGGGAAACTCTTT	CATWDRPGGSGKLF	TRGV3	.	TRGJ1	19	-1	-1	32
24	1.61818843804361E-4	TGTGCTGCGTGGGACCGGAATTATTATAAGAAACTCTTT	CAAWDRNYYKKLF	TRGV10	.	TRGJ1	13	-1	-1	17
24	1.61818843804361E-4	TGTGCCACCTGGGATCCCACTGGTTGGTTCAAGATATTT	CATWDPTGWFKIF	TRGV4	.	TRGJP1	14	-1	-1	13
24	1.61818843804361E-4	TGTGCCACCTGGGACGGGCCCCATTATAAGAAACTCTTT	CATWDGPHYKKLF	TRGV2	.	TRGJ1	20	-1	-1	22
24	1.61818843804361E-4	TGTGCCACCTGGGACACCGATTATTATAAGAAACTCTTT	CATWDTDYYKKLF	TRGV3	.	TRGJ1	15	-1	-1	19
24	1.61818843804361E-4	TGTGCCACCTGGGATGGACGCGTTAAGAAACTCTTT	CATWDGRVKKLF	TRGV4	.	TRGJ1	16	-1	-1	23
24	1.61818843804361E-4	TGTGCCTTGTGGGAGGTGTTTATCGGAGAGTTG	CALWEVFIGEL	TRGV9	.	TRGJ1	17	-1	-1	30
24	1.61818843804361E-4	TGTGCCACCTGGGCACATTATAAGAAACTCTTT	CATWAHYKKLF	TRGV2	.	TRGJ1	12	-1	-1	16
24	1.61818843804361E-4	TGTGCCACCTGGGATTTAGAGAAGAAACTCTTT	CATWDLEKKLF	TRGV4	.	TRGJ1	14	-1	-1	21
24	1.61818843804361E-4	TGTGCCACCTGGGATGGGGTGAAGAAACTCTTT	CATWDGVKKLF	TRGV4	.	TRGJ1	17	-1	-1	21
24	1.61818843804361E-4	TGTGCCACCCCCGGTGATTATAAGAAACTCTTT	CATPGDYKKLF	TRGV4	.	TRGJ1	8	-1	-1	16
24	1.61818843804361E-4	TGTGCCACCTGGACGGGGCAGAAACTCTTT	CATWTGQKLF	TRGV7	.	TRGJ1	11	-1	-1	19
24	1.61818843804361E-4	TGTTCCACAAAATACAAGAAACTCTTT	CSTKYKKLF	TRGV7	.	TRGJ1	7	-1	-1	12
24	1.61818843804361E-4	TGTGCCACCTGGGATGTACTCTTT	CATWDVLF	TRGV4	.	TRGJ1	15	-1	-1	17
24	1.61818843804361E-4	TGTGCCACCGAAAGGAAACTCTTT	CATERKLF	TRGV4	.	TRGJ1	8	-1	-1	14
24	1.61818843804361E-4	TGTGCCACCTGGGATGTAGGCTATTATAAGAAACTCTTT	CATWDVGYYKKLF	TRGV4	.	TRGJ1	15	-1	-1	21
24	1.61818843804361E-4	TGTGCCACCTGGGACGGGCTCTATTATAAGAAACTCTTT	CATWDGLYYKKLF	TRGV2	.	TRGJ1	18	-1	-1	21
24	1.61818843804361E-4	TGTGCCACCTGGGACAGGCGGGATTATAAGAAACTCTTT	CATWDRRDYKKLF	TRGV3	.	TRGJ1	18	-1	-1	22
24	1.61818843804361E-4	TGTGCCACCTGGGATGGTTTTTTGGAGAAACTCTTT	CATWDGFLEKLF	TRGV4	.	TRGJ1	16	-1	-1	25
24	1.61818843804361E-4	TGTGCCACCTTAAGAATGAAACTCTTT	CATLRMKLF	TRGV3	.	TRGJ1	9	-1	-1	17
24	1.61818843804361E-4	TGTGCCACCTGGGACGGGCTCTTCTATAAGAAACTCTTT	CATWDGLFYKKLF	TRGV2	.	TRGJ1	18	-1	-1	24
24	1.61818843804361E-4	TGTGCCACCTGGGACGGGCGCTATTATAAGAAACTCTTT	CATWDGRYYKKLF	TRGV2	.	TRGJ1	18	-1	-1	21
24	1.61818843804361E-4	TGTGCCACCTGGGACGGGAAGTATTATAAGAAACTCTTT	CATWDGKYYKKLF	TRGV2	.	TRGJ1	17	-1	-1	17
24	1.61818843804361E-4	TGTGCCACCTGGGACAGGCCGGTGAATTATTATAAGAAACTCTTT	CATWDRPVNYYKKLF	TRGV3	.	TRGJ1	22	-1	-1	23
24	1.61818843804361E-4	TGTGCCACCTGGGACGGGCGGCGTTATAAGAAACTCTTT	CATWDGRRYKKLF	TRGV2	.	TRGJ1	18	-1	-1	23
23	1.5507639197917932E-4	TGTGCTGCGTGGGATTCGGAGATTCTTTATAGTAGTGATTGGATCAAGACGTTT	CAAWDSEILYSSDWIKTF	TRGV10	.	TRGJP2	15	-1	-1	24
23	1.5507639197917932E-4	TGTGCCACCTGGGACGGTCCGAAGAGGGATTGGATCAAGACGTTT	CATWDGPKRDWIKTF	TRGV2	.	TRGJP2	19	-1	-1	24
23	1.5507639197917932E-4	TGTGCCACCTGGGACAGGCTCCCGGTCTATTATAAGAAACTCTTT	CATWDRLPVYYKKLF	TRGV3	.	TRGJ1	18	-1	-1	27
23	1.5507639197917932E-4	TGTGCCACCTGGGATGGGCCCGTTTGGTATAAGAAACTCTTT	CATWDGPVWYKKLF	TRGV4	.	TRGJ1	20	-1	-1	27
23	1.5507639197917932E-4	TGTGCCACCTGGGACGGGGCCCCTTATTATAAGAAACTCTTT	CATWDGAPYYKKLF	TRGV2	.	TRGJ1	21	-1	-1	23
23	1.5507639197917932E-4	TGTGCCACCTGGGACGGGACCCGGGATTATAAGAAACTCTTT	CATWDGTRDYKKLF	TRGV2	.	TRGJ1	22	-1	-1	25
23	1.5507639197917932E-4	TGTGCCACCTGGGATGTGAATTATTATAAGAAACTCTTT	CATWDVNYYKKLF	TRGV4	.	TRGJ1	15	-1	-1	17
23	1.5507639197917932E-4	TGTGCCACCTGGGATGGGCTTGACTATAAGAAACTCTTT	CATWDGLDYKKLF	TRGV4	.	TRGJ1	18	-1	-1	24
23	1.5507639197917932E-4	TGTGCCACCTGGGATGGGCTCGGTTATAAGAAACTCTTT	CATWDGLGYKKLF	TRGV4	.	TRGJ1	18	-1	-1	23
23	1.5507639197917932E-4	TGTGCCACCTGGGACCCCATCGATTATAAGAAACTCTTT	CATWDPIDYKKLF	TRGV4	.	TRGJ1	13	-1	-1	22
23	1.5507639197917932E-4	TGTGCCACCTGGGACGGGCGGTTGAATAAGAAACTCTTT	CATWDGRLNKKLF	TRGV2	.	TRGJ1	18	-1	-1	25
23	1.5507639197917932E-4	TGTGCCACCTGGGACAGGCCGGGTATCAAGAAACTCTTT	CATWDRPGIKKLF	TRGV3	.	TRGJ1	19	-1	-1	23
23	1.5507639197917932E-4	TGTGCCACCTGGGATGGGCTGGTTAAGAAACTCTTT	CATWDGLVKKLF	TRGV4	.	TRGJ1	18	-1	-1	23
23	1.5507639197917932E-4	TGTGCCACCTGGGATGGGAGTTATAAGAAACTCTTT	CATWDGSYKKLF	TRGV4	.	TRGJ1	17	-1	-1	20
23	1.5507639197917932E-4	TGTGCCACCTGGGACGGGTATTATAAGAAACTCTTT	CATWDGYYKKLF	TRGV2	.	TRGJ1	17	-1	-1	18
23	1.5507639197917932E-4	TGTGCCACCTGGGACAGGGGTTATAAGAAACTCTTT	CATWDRGYKKLF	TRGV3	.	TRGJ1	17	-1	-1	20
23	1.5507639197917932E-4	TGTGCCACCTGGGATGTAGTTGAGAAACTCTTT	CATWDVVEKLF	TRGV4	.	TRGJ1	15	-1	-1	22
23	1.5507639197917932E-4	TGTGCCACCTGGTCCTGGGTCAAACTCTTT	CATWSWVKLF	TRGV8	.	TRGJ1	11	-1	-1	21
23	1.5507639197917932E-4	TGTGCTGCGTGGGATACCACCCCCAATTATTATAAGAAACTCTTT	CAAWDTTPNYYKKLF	TRGV10	.	TRGJ1	14	-1	-1	24
23	1.5507639197917932E-4	TGTGCCACCTGGGATGGACTTCAAGGGGTCTATAAGAAACTCTTT	CATWDGLQGVYKKLF	TRGV4	.	TRGJ1	16	-1	-1	30
23	1.5507639197917932E-4	TGTGCCACCTGGGACACGTCGAATTATTATAAGAAACTCTTT	CATWDTSNYYKKLF	TRGV3	.	TRGJ1	15	-1	-1	18
23	1.5507639197917932E-4	TGTGCCACCTGGGACAGGCGGCATTATAAGAAACTCTTT	CATWDRRHYKKLF	TRGV7	.	TRGJ1	18	-1	-1	22
23	1.5507639197917932E-4	TGTGCCACCTGGGGGGGAGGGTATAAGAAACTCTTT	CATWGGGYKKLF	TRGV3	.	TRGJ1	12	-1	-1	21
23	1.5507639197917932E-4	TGTGCCACCTGGGACGGGCAGGAAAAGAAACTCTTT	CATWDGQEKKLF	TRGV2	.	TRGJ1	18	-1	-1	24
23	1.5507639197917932E-4	TGTGCCACCTGGGACAGGCATTATAAGAAACTCTTT	CATWDRHYKKLF	TRGV7	.	TRGJ1	18	-1	-1	19
23	1.5507639197917932E-4	TGTGCCACCTGGGATGTTCATAAGAAACTCTTT	CATWDVHKKLF	TRGV4	.	TRGJ1	15	-1	-1	19
23	1.5507639197917932E-4	TGTGCCACCTGGGATAGTTATAAGAAACTCTTT	CATWDSYKKLF	TRGV4	.	TRGJ1	14	-1	-1	17
23	1.5507639197917932E-4	TGTGCCACCTGGGAGCCGTTTAAGAAACTCTTT	CATWEPFKKLF	TRGV4	.	TRGJ1	13	-1	-1	20
23	1.5507639197917932E-4	TGTGCCACCTGGACTTATTATAAGAAACTCTTT	CATWTYYKKLF	TRGV4	.	TRGJ1	11	-1	-1	11
23	1.5507639197917932E-4	TGTGCCACCTGGGACGGGCTCCCTGGGTATTATAAGAAACTCTTT	CATWDGLPGYYKKLF	TRGV2	.	TRGJ1	18	-1	-1	27
23	1.5507639197917932E-4	TGTGCCACCTGGGACGGGCCTGTCTATAAGAAACTCTTT	CATWDGPVYKKLF	TRGV2	.	TRGJ1	23	-1	-1	24
23	1.5507639197917932E-4	TGTGCCACCTGGGATAGTAAGAAACTCTTT	CATWDSKKLF	TRGV8	.	TRGJ1	16	-1	-1	17
22	1.483339401539976E-4	TGTGCTGCGTGGGATTATTGGAAAGGGAATTATTATAAGAAACTCTTT	CAAWDYWKGNYYKKLF	TRGV10	.	TRGJ1	16	-1	-1	26
22	1.483339401539976E-4	TGTGCCACCTGGGACGGGCTCCGGGGTAGTGATTGGATCAAGACGTTT	CATWDGLRGSDWIKTF	TRGV2	.	TRGJP2	22	-1	-1	25
22	1.483339401539976E-4	TGTGCCACCTGGGACAGGCTAAAAGGTTATAAGAAACTCTTT	CATWDRLKGYKKLF	TRGV3	.	TRGJ1	18	-1	-1	26
22	1.483339401539976E-4	TGTGCCACCTGGGATGGGCGTGATTATAAGAAACTCTTT	CATWDGRDYKKLF	TRGV4	.	TRGJ1	18	-1	-1	22
22	1.483339401539976E-4	TGTGCCACCTGGGATAGGCTGCCTTATAAGAAACTCTTT	CATWDRLPYKKLF	TRGV8	.	TRGJ1	18	-1	-1	23
22	1.483339401539976E-4	TGTGCCACCTGGGACCCTTATTACGGTAAGAAACTCTTT	CATWDPYYGKKLF	TRGV3	.	TRGJ1	14	-1	-1	26
22	1.483339401539976E-4	TGTGCCACCTGGGACCGTCTAGATTATAAGAAACTCTTT	CATWDRLDYKKLF	TRGV3	.	TRGJ1	14	-1	-1	22
22	1.483339401539976E-4	TGTGCCACCTGGGACGGGGGCCCAATTAAGAAACTCTTT	CATWDGGPIKKLF	TRGV2	.	TRGJ1	17	-1	-1	26
22	1.483339401539976E-4	TGTGCCACCTGGGACGGGAGGTATTATAAGAAACTCTTT	CATWDGRYYKKLF	TRGV2	.	TRGJ1	17	-1	-1	21
22	1.483339401539976E-4	TGTGCCACCTGGGACACAACGTATTATAAGAAACTCTTT	CATWDTTYYKKLF	TRGV2	.	TRGJ1	14	-1	-1	21
22	1.483339401539976E-4	TGTGCCACCTGGGACAGCCTTTGGTATAAGAAACTCTTT	CATWDSLWYKKLF	TRGV3	.	TRGJ1	19	-1	-1	24
22	1.483339401539976E-4	TGTGCCACCTGGGACAGGCCGAGGTATAAGAAACTCTTT	CATWDRPRYKKLF	TRGV7	.	TRGJ1	19	-1	-1	24
22	1.483339401539976E-4	TGTGCCACCTCTGATGCAAATTATAAGAAACTCTTT	CATSDANYKKLF	TRGV5	.	TRGJ1	9	-1	-1	19
22	1.483339401539976E-4	TGTGCCACCTGGGGGGATTATTATAAGAAACTCTTT	CATWGDYYKKLF	TRGV4	.	TRGJ1	12	-1	-1	16
22	1.483339401539976E-4	TGTGCCACCTGGGATATTGAATATAAGAAACTCTTT	CATWDIEYKKLF	TRGV4	.	TRGJ1	14	-1	-1	21
22	1.483339401539976E-4	TGTGCCACCTGGGACGGGTTTAATAAGAAACTCTTT	CATWDGFNKKLF	TRGV2	.	TRGJ1	17	-1	-1	22
22	1.483339401539976E-4	TGTGCCACCTGGGACGGGCCGCGGGAGAAACTCTTT	CATWDGPREKLF	TRGV2	.	TRGJ1	19	-1	-1	25
22	1.483339401539976E-4	TGTGCCACCTGGGAGGCGGATTATAAGAAACTCTTT	CATWEADYKKLF	TRGV3	.	TRGJ1	13	-1	-1	19
22	1.483339401539976E-4	TGTGTTCTCACGAATTATTATAAGAAACTCTTT	CVLTNYYKKLF	TRGV8	.	TRGJ1	3	-1	-1	10
22	1.483339401539976E-4	TGTGCCACCTGGGGCTATTATAAGAAACTCTTT	CATWGYYKKLF	TRGV3	.	TRGJ1	12	-1	-1	15
22	1.483339401539976E-4	TGTGCCACCTGGGATCTGGCTATGGGACTCTTT	CATWDLAMGLF	TRGV4	.	TRGJ1	14	-1	-1	26
22	1.483339401539976E-4	TGTGCCACCTGGCGGAAGAAACTCTTT	CATWRKKLF	TRGV2	.	TRGJ1	11	-1	-1	15
22	1.483339401539976E-4	TGTGCCACCTGGGGGGGGAAACTCTTT	CATWGGKLF	TRGV3	.	TRGJ1	12	-1	-1	17
22	1.483339401539976E-4	TGTGCCACCTGGGACGGTCCTCCCGCTTATTATAAGAAACTCTTT	CATWDGPPAYYKKLF	TRGV2	.	TRGJ1	19	-1	-1	26
22	1.483339401539976E-4	TGTGCCACCTGGGACGGGTATAGTAGTGATTGGATCAAGACGTTT	CATWDGYSSDWIKTF	TRGV2	.	TRGJP2	17	-1	-1	18
22	1.483339401539976E-4	TGTGCCACCTGGGACGGGCTGTGGAAATATTATAAGAAACTCTTT	CATWDGLWKYYKKLF	TRGV2	.	TRGJ1	18	-1	-1	23
22	1.483339401539976E-4	TGTGCCACCTGGGACGGGCGGGGAGATTATTATAAGAAACTCTTT	CATWDGRGDYYKKLF	TRGV2	.	TRGJ1	18	-1	-1	25
22	1.483339401539976E-4	TGTGCCACCTGGGGTATTTATTATAAGAAACTCTTT	CATWGIYYKKLF	TRGV2	.	TRGJ1	12	-1	-1	17
22	1.483339401539976E-4	TGTGCCACCTGGGATCTAGATTATAAGAAACTCTTT	CATWDLDYKKLF	TRGV2	.	TRGJ1	13	-1	-1	19
22	1.483339401539976E-4	TGTGCCACCTGGGACAGCAATAAGAAACTCTTT	CATWDSNKKLF	TRGV3	.	TRGJ1	16	-1	-1	19
22	1.483339401539976E-4	TGTGCCACCTGGGACGGGCCGTACGAGAAACTCTTT	CATWDGPYEKLF	TRGV2	.	TRGJ1	19	-1	-1	25
21	1.4159148832881588E-4	TGTGCCACCTGGGACGCGGGGGGTGCCACTGGTTGGTTCAAGATATTT	CATWDAGGATGWFKIF	TRGV2	.	TRGJP1	15	-1	-1	25
21	1.4159148832881588E-4	TGTGCCACCTGGGATGACCCCTGTATGGATTATAAGAAACTCTTT	CATWDDPCMDYKKLF	TRGV4	.	TRGJ1	15	-1	-1	28
21	1.4159148832881588E-4	TGTGCCACCTGGGACGGGCACTGTAGTGATTGGATCAAGACGTTT	CATWDGHCSDWIKTF	TRGV2	.	TRGJP2	18	-1	-1	22
21	1.4159148832881588E-4	TGTGCCACCTGGGATAGGGTGGGTGACTATAAGAAACTCTTT	CATWDRVGDYKKLF	TRGV4	.	TRGJ1	18	-1	-1	27
21	1.4159148832881588E-4	TGTGCCACCTGGGATAAAGGGGTTTATTATAAGAAACTCTTT	CATWDKGVYYKKLF	TRGV8	.	TRGJ1	15	-1	-1	23
21	1.4159148832881588E-4	TGTGCCACCTGGGACGGTCCGAATTATTATAAGAAACTCTTT	CATWDGPNYYKKLF	TRGV5	.	TRGJ1	14	-1	-1	19
21	1.4159148832881588E-4	TGTGCCACCTGGGACAGGCGGAGTGATTGGATCAAGACGTTT	CATWDRRSDWIKTF	TRGV3	.	TRGJP2	18	-1	-1	21
21	1.4159148832881588E-4	TGTGCCACCTGGGATGTGGGTTGGTATAAGAAACTCTTT	CATWDVGWYKKLF	TRGV4	.	TRGJ1	15	-1	-1	24
21	1.4159148832881588E-4	TGTGCCACCTGGGATGGGCCGAATTATAAGAAACTCTTT	CATWDGPNYKKLF	TRGV4	.	TRGJ1	19	-1	-1	22
21	1.4159148832881588E-4	TGTGCCACCTGGGATGGACGTTATTATAAGAAACTCTTT	CATWDGRYYKKLF	TRGV4	.	TRGJ2	16	-1	-1	20
21	1.4159148832881588E-4	TGTGCCACCTGGGACTGGTCATTTTATAAGAAACTCTTT	CATWDWSFYKKLF	TRGV3	.	TRGJ1	17	-1	-1	20
21	1.4159148832881588E-4	TGTGCCACCTGGGACAGTTGTTATTATAAGAAACTCTTT	CATWDSCYYKKLF	TRGV3	.	TRGJ1	16	-1	-1	20
21	1.4159148832881588E-4	TGTGCCACCTGGGACAGGCGACGGTATAAGAAACTCTTT	CATWDRRRYKKLF	TRGV7	.	TRGJ1	18	-1	-1	24
21	1.4159148832881588E-4	TGTGCCACCTGGCACCATGATTATAAGAAACTCTTT	CATWHHDYKKLF	TRGV3	.	TRGJ1	14	-1	-1	16
21	1.4159148832881588E-4	TGTGCCACCTGGGATGGGCCGGTGAAGAAACTCTTT	CATWDGPVKKLF	TRGV4	.	TRGJ1	19	-1	-1	24
21	1.4159148832881588E-4	TGTGCCACCTGGGACGGGAATTATAAGAAACTCTTT	CATWDGNYKKLF	TRGV2	.	TRGJ1	17	-1	-1	19
21	1.4159148832881588E-4	TGTGCCACCTGGGACAGGCCCTATAAGAAACTCTTT	CATWDRPYKKLF	TRGV7	.	TRGJ1	19	-1	-1	21
21	1.4159148832881588E-4	TGTGCCACCTGGGATGTGGATAAGAAACTCTTT	CATWDVDKKLF	TRGV4	.	TRGJ1	15	-1	-1	19
21	1.4159148832881588E-4	TGTGCCACCTGGGACACCTATAAGAAACTCTTT	CATWDTYKKLF	TRGV2	.	TRGJ1	14	-1	-1	18
21	1.4159148832881588E-4	TGTGCCACCTGGGATGGAAAGAAACTCTTT	CATWDGKKLF	TRGV4	.	TRGJ1	16	-1	-1	18
21	1.4159148832881588E-4	TGTGCCACCCTCAAAGAGGGGAAACTCTTT	CATLKEGKLF	TRGV4	.	TRGJ1	8	-1	-1	20
21	1.4159148832881588E-4	TGTGCCACCGAGGGGTATAAGAAACTCTTT	CATEGYKKLF	TRGV4	.	TRGJ1	8	-1	-1	15
21	1.4159148832881588E-4	TGTGCCACCTGGGTGGGGAAACTCTTT	CATWVGKLF	TRGV8	.	TRGJ1	12	-1	-1	17
21	1.4159148832881588E-4	TGTGCCACCGTAGAATCGGGACTCTTT	CATVESGLF	TRGV8	.	TRGJ1	8	-1	-1	20
21	1.4159148832881588E-4	TGTGCCACCTTACAACTCTTT	CATLQLF	TRGV8	.	TRGJ1	9	-1	-1	13
21	1.4159148832881588E-4	TGTGCCACCTGGGACCACAGGCGGGGTTATTATAAGAAACTCTTT	CATWDHRRGYYKKLF	TRGV3	.	TRGJ1	14	-1	-1	26
21	1.4159148832881588E-4	TGTGCCACCTGGGATGGGCCGCGTTATAAGAAACTCTTT	CATWDGPRYKKLF	TRGV4	.	TRGJ1	19	-1	-1	23
21	1.4159148832881588E-4	TGTGCCACCTGGGACGGGCCCTATTATAAGAAACTCTTT	CATWDGPYYKKLF	TRGV2	.	TRGJ1	20	-1	-1	21
21	1.4159148832881588E-4	TGTGCCACCTGGGACGGGCGTGATTATAAGAAACTCTTT	CATWDGRDYKKLF	TRGV2	.	TRGJ1	18	-1	-1	22
21	1.4159148832881588E-4	TGTGCCACCTGGGACAGGCCTCATTATAAGAAACTCTTT	CATWDRPHYKKLF	TRGV5	.	TRGJ1	20	-1	-1	22
21	1.4159148832881588E-4	TGTGCCACCTGGGAGGGTAGTGATTGGATCAAGACGTTT	CATWEGSDWIKTF	TRGV2	.	TRGJP2	16	-1	-1	16
21	1.4159148832881588E-4	TGTGCCACCTGGGGCCTTTATTATAAGAAACTCTTT	CATWGLYYKKLF	TRGV4	.	TRGJ1	12	-1	-1	17
21	1.4159148832881588E-4	TGTGCCACCTGGGATAGAGGCGATAAGAAACTCTTT	CATWDRGDKKLF	TRGV4	.	TRGJ1	14	-1	-1	22
21	1.4159148832881588E-4	TGTGCCACCTGGGACAGTGATTATAAGAAACTCTTT	CATWDSDYKKLF	TRGV3	.	TRGJ1	16	-1	-1	19
21	1.4159148832881588E-4	TGTGCCACCTGGACTCTTATAAGTCGGAAACTCTTT	CATWTLISRKLF	TRGV3	.	TRGJ1	11	-1	-1	26
21	1.4159148832881588E-4	TGTGCCACCTGGGACTATTATAAGAAACTCTTT	CATWDYYKKLF	TRGV4	.	TRGJ1	13	-1	-1	15
21	1.4159148832881588E-4	TGTGCCACCTGGGACAGGTATAAGAAACTCTTT	CATWDRYKKLF	TRGV7	.	TRGJ1	17	-1	-1	18
21	1.4159148832881588E-4	TGTGCCACCTGGGACAGGCCTCTGGTACTCTTT	CATWDRPLVLF	TRGV3	.	TRGJ1	20	-1	-1	26
21	1.4159148832881588E-4	TGTGCCACCTGGCGATGGATCAAGACGTTT	CATWRWIKTF	TRGV3	.	TRGJP2	11	-1	-1	15
21	1.4159148832881588E-4	TGTGCCACCTGGGAGAAACTCTTT	CATWEKLF	TRGV4	.	TRGJ1	13	-1	-1	13
21	1.4159148832881588E-4	TGTGCCACCGGACAGAAACTCTTT	CATGQKLF	TRGV4	.	TRGJ1	8	-1	-1	13
21	1.4159148832881588E-4	TGTGCCACCCTTCAACTCTTT	CATLQLF	TRGV2	.	TRGJ1	8	-1	-1	13
20	1.348490365036342E-4	TGTGCCACCTGGGACGGCACCGGGGTCGGTGATTGGATCAAGACGTTT	CATWDGTGVGDWIKTF	TRGV2	.	TRGJP2	16	-1	-1	28
20	1.348490365036342E-4	TGTGCCACCTGGGACGGGCCGATAGATAGTTTTTATAAGAAACTCTTT	CATWDGPIDSFYKKLF	TRGV2	.	TRGJ1	19	-1	-1	29
20	1.348490365036342E-4	TGTGCCACCTGGGACGGGCGCCAGGGGAGGAGCTATAAGAAACTCTTT	CATWDGRQGRSYKKLF	TRGV2	.	TRGJ1	18	-1	-1	33
20	1.348490365036342E-4	TGTGCCACCTGGGACGCGCGTGACTGTTATTATAAGAAACTCTTT	CATWDARDCYYKKLF	TRGV2	.	TRGJ1	18	-1	-1	26
20	1.348490365036342E-4	TGTGCCACCTGGGGGTCTGCGGCGTATTATAAGAAACTCTTT	CATWGSAAYYKKLF	TRGV4	.	TRGJ1	12	-1	-1	24
20	1.348490365036342E-4	TGTGCCACCTGGGATGGGGTGTATTATTATAAGAAACTCTTT	CATWDGVYYYKKLF	TRGV4	.	TRGJ1	17	-1	-1	22
20	1.348490365036342E-4	TGTGCCACCTGGGACGGGCCGGTAGATTATAAGAAACTCTTT	CATWDGPVDYKKLF	TRGV2	.	TRGJ1	22	-1	-1	25
20	1.348490365036342E-4	TGTGCCACCTGGGACGGGCGGGGCATTTATAAGAAACTCTTT	CATWDGRGIYKKLF	TRGV2	.	TRGJ1	18	-1	-1	26
20	1.348490365036342E-4	TGTGCCACCTGGGACGGACGCTTTGGGAGGGAGAAACTCTTT	CATWDGRFGREKLF	TRGV2	.	TRGJ1	16	-1	-1	31
20	1.348490365036342E-4	TGTGCCACCTGGGCTAAGGCTTATTATAAGAAACTCTTT	CATWAKAYYKKLF	TRGV4	.	TRGJ1	12	-1	-1	20
20	1.348490365036342E-4	TGTGCCACCTGGGGCTCTCCTTCCCTTAAGAAACTCTTT	CATWGSPSLKKLF	TRGV4	.	TRGJ1	12	-1	-1	26
20	1.348490365036342E-4	TGTGCCACCTGGGATCGCCTTTATTATAAGAAACTCTTT	CATWDRLYYKKLF	TRGV8	.	TRGJ1	14	-1	-1	20
20	1.348490365036342E-4	TGTGCCACCTGGGATGCCACTTATTATAAGAAACTCTTT	CATWDATYYKKLF	TRGV4	.	TRGJ1	15	-1	-1	20
20	1.348490365036342E-4	TGTGCCACCTGGGATGGGTATTATTATAAGAAACTCTTT	CATWDGYYYKKLF	TRGV4	.	TRGJ1	17	-1	-1	19
20	1.348490365036342E-4	TGTGCCACCTGGGATGGGCCGGGGTATAAGAAACTCTTT	CATWDGPGYKKLF	TRGV4	.	TRGJ1	19	-1	-1	24
20	1.348490365036342E-4	TGTGCCACCTGGGATGGGATGTATTATAAGAAACTCTTT	CATWDGMYYKKLF	TRGV4	.	TRGJ1	17	-1	-1	21
20	1.348490365036342E-4	TGTGCCACCTGGGACGGCCCTTATTATAAGAAACTCTTT	CATWDGPYYKKLF	TRGV3	.	TRGJ1	18	-1	-1	20
20	1.348490365036342E-4	TGTGCCACCTGGGACGGGCTTAGGTGGATCAAGACGTTT	CATWDGLRWIKTF	TRGV2	.	TRGJP2	18	-1	-1	24
20	1.348490365036342E-4	TGTGCCACCTGGGACGGGCTAGGTTATAAGAAACTCTTT	CATWDGLGYKKLF	TRGV2	.	TRGJ1	18	-1	-1	23
20	1.348490365036342E-4	TGTGCCACCTGGGACGGAAACCGTAATAAGAAACTCTTT	CATWDGNRNKKLF	TRGV2	.	TRGJ1	16	-1	-1	25
20	1.348490365036342E-4	TGTGCCACCTGGGACAGGCTTTGTTATAAGAAACTCTTT	CATWDRLCYKKLF	TRGV3	.	TRGJ1	18	-1	-1	20
20	1.348490365036342E-4	TGTGCCACCCCACATGGGTTTTATTATAAGAAACTCTTT	CATPHGFYYKKLF	TRGV4	.	TRGJ1	8	-1	-1	20
20	1.348490365036342E-4	TGTGCCACCTGGGCCATCGGGGGGGGGAAACTCTTT	CATWAIGGGKLF	TRGV5	.	TRGJ1	15	-1	-1	26
20	1.348490365036342E-4	TGTGCCACCTGGGATGAAGGGTATAAGAAACTCTTT	CATWDEGYKKLF	TRGV2	.	TRGJ1	13	-1	-1	21
20	1.348490365036342E-4	TGTGCCACCTGGGACATTTATTATAAGAAACTCTTT	CATWDIYYKKLF	TRGV3	.	TRGJ1	15	-1	-1	17
20	1.348490365036342E-4	TGTGCCACCTGGACGCATTATTATAAGAAACTCTTT	CATWTHYYKKLF	TRGV2	.	TRGJ1	14	-1	-1	13
20	1.348490365036342E-4	TGTGCCACCTCCCAGGGTTATAAGAAACTCTTT	CATSQGYKKLF	TRGV8	.	TRGJ1	9	-1	-1	17
20	1.348490365036342E-4	TGTGCCACCTGGGACGGGCCTTTTTGGCTCTTT	CATWDGPFWLF	TRGV2	.	TRGJ1	19	-1	-1	27
20	1.348490365036342E-4	TGTGCCACCTGGGACATAGTTAAGAAACTCTTT	CATWDIVKKLF	TRGV3	.	TRGJ1	15	-1	-1	20
20	1.348490365036342E-4	TGTGCCACCTGGGACAGGCTGGGGGGACTCTTT	CATWDRLGGLF	TRGV7	.	TRGJ1	18	-1	-1	26
20	1.348490365036342E-4	TGTGCCACCTGGGAATATTATAAGAAACTCTTT	CATWEYYKKLF	TRGV4	.	TRGJ1	13	-1	-1	12
20	1.348490365036342E-4	TGTGCCACCCTATATTATAAGAAACTCTTT	CATLYYKKLF	TRGV4	.	TRGJ1	8	-1	-1	12
20	1.348490365036342E-4	TGCCCCTCCGGGGATTATAAGAAACTCTTT	CPSGDYKKLF	TRGV9	.	TRGJ1	1	-1	-1	13
20	1.348490365036342E-4	TGTGCCACCCTCCATAAGAAACTCTTT	CATLHKKLF	TRGV8	.	TRGJ2	8	-1	-1	13
20	1.348490365036342E-4	TGTGCCCTCCGAAAGAAACTCTTT	CALRKKLF	TRGV4	.	TRGJ1	5	-1	-1	12
19	1.2810658467845247E-4	TGTGCCACCTGGGACAGGCCGGCCACCCGGAATTATTATAAGAAACTCTTT	CATWDRPATRNYYKKLF	TRGV3	.	TRGJ1	19	-1	-1	29
19	1.2810658467845247E-4	TGTGCCACCTGGGACCTATCCCCGGCTATCTATCATAAGAAACTCTTT	CATWDLSPAIYHKKLF	TRGV4	.	TRGJ1	13	-1	-1	30
19	1.2810658467845247E-4	TGTGCCACCTGGGACGGGATGCTTCCGTGTGATTGGATCAAGACGTTT	CATWDGMLPCDWIKTF	TRGV2	.	TRGJP2	17	-1	-1	28
19	1.2810658467845247E-4	TGTGCCACCTGGGCTACCCCCTTTTATTGGTATAAGAAACTCTTT	CATWATPFYWYKKLF	TRGV4	.	TRGJ1	12	-1	-1	30
19	1.2810658467845247E-4	TGTGCCACCTGGGACGGCATACCGAATTATTATAAGAAACTCTTT	CATWDGIPNYYKKLF	TRGV2	.	TRGJ1	16	-1	-1	22
19	1.2810658467845247E-4	TGTGCCACCTGGGACGGGCCTTGGCGGTCTTGGATCAAGACGTTT	CATWDGPWRSWIKTF	TRGV2	.	TRGJP2	19	-1	-1	29
19	1.2810658467845247E-4	TGTGCCACCTGGGACGGGCCAGGAAATTATTATAAGAAACTCTTT	CATWDGPGNYYKKLF	TRGV2	.	TRGJ1	19	-1	-1	24
19	1.2810658467845247E-4	TGTGCCACCTGGGACAGGCCTGGTAGTTATTATAAGAAACTCTTT	CATWDRPGSYYKKLF	TRGV3	.	TRGJ1	21	-1	-1	26
19	1.2810658467845247E-4	TGTGCCACCTGGGTGACCATAGAGGGTTATAAGAAACTCTTT	CATWVTIEGYKKLF	TRGV4	.	TRGJ1	12	-1	-1	26
19	1.2810658467845247E-4	TGTGCCACCTGGGCCGAACAGGGTTATTATAAGAAACTCTTT	CATWAEQGYYKKLF	TRGV5	.	TRGJ1	12	-1	-1	23
19	1.2810658467845247E-4	TGTGCCACCTGGGATCCGCTTAATTATTATAAGAAACTCTTT	CATWDPLNYYKKLF	TRGV4	.	TRGJ1	14	-1	-1	21
19	1.2810658467845247E-4	TGTGCCACCTGGGATGGGACGAATTATTATAAGAAACTCTTT	CATWDGTNYYKKLF	TRGV4	.	TRGJ1	17	-1	-1	19
19	1.2810658467845247E-4	TGTGCCACCTGGGATGGGAGGGATTATTATAAGAAACTCTTT	CATWDGRDYYKKLF	TRGV4	.	TRGJ1	17	-1	-1	22
19	1.2810658467845247E-4	TGTGCCACCTGGGATGGAAGAGGAGTTTATAAGAAACTCTTT	CATWDGRGVYKKLF	TRGV4	.	TRGJ1	16	-1	-1	26
19	1.2810658467845247E-4	TGTGCCACCTGGGACGCCGAGTGGGATTATAAGAAACTCTTT	CATWDAEWDYKKLF	TRGV3	.	TRGJ1	14	-1	-1	25
19	1.2810658467845247E-4	TGTGCCACCTGGGACGGGCCACGCCAATATAAGAAACTCTTT	CATWDGPRQYKKLF	TRGV2	.	TRGJ1	19	-1	-1	27
19	1.2810658467845247E-4	TGTGCCACCTGGGACACTTGTAGTGATTGGATCAAGACGTTT	CATWDTCSDWIKTF	TRGV2	.	TRGJP2	14	-1	-1	19
19	1.2810658467845247E-4	TGTGCCACCTGGGACAGGCTGGCATATTATAAGAAACTCTTT	CATWDRLAYYKKLF	TRGV3	.	TRGJ1	18	-1	-1	24
19	1.2810658467845247E-4	TGTGCCACCTGGGACAGGCCGGGAAATTATAAGAAACTCTTT	CATWDRPGNYKKLF	TRGV3	.	TRGJ1	19	-1	-1	25
19	1.2810658467845247E-4	TGTGCCACCTGGGACAGATGGAATTATTATAAGAAACTCTTT	CATWDRWNYYKKLF	TRGV3	.	TRGJ1	16	-1	-1	20
19	1.2810658467845247E-4	TGTGCTGCGTGGGACAAGTATTATTATAAGAAACTCTTT	CAAWDKYYYKKLF	TRGV10	.	TRGJ1	13	-1	-1	19
19	1.2810658467845247E-4	TGTGCCACCTGGGATCAAAGGACGTATAAGAAACTCTTT	CATWDQRTYKKLF	TRGV4	.	TRGJ1	14	-1	-1	24
19	1.2810658467845247E-4	TGTGCCACCTGGGATGGGCCCTATTATAAGAAACTCTTT	CATWDGPYYKKLF	TRGV4	.	TRGJ1	20	-1	-1	21
19	1.2810658467845247E-4	TGTGCCACCTGGGATGGGCAGAAGTATAAGAAACTCTTT	CATWDGQKYKKLF	TRGV4	.	TRGJ1	18	-1	-1	24
19	1.2810658467845247E-4	TGTGCCACCTGGGACGGACCCTATTATAAGAAACTCTTT	CATWDGPYYKKLF	TRGV2	.	TRGJ1	20	-1	-1	21
19	1.2810658467845247E-4	TGTGCCACCTGGGACGAACGGGATTGGATCAAGACGTTT	CATWDERDWIKTF	TRGV2	.	TRGJP2	15	-1	-1	21
19	1.2810658467845247E-4	TGTGCCACCTGGGACAGGCCTCCTTATAAGAAACTCTTT	CATWDRPPYKKLF	TRGV7	.	TRGJ1	20	-1	-1	23
19	1.2810658467845247E-4	TGTGCCACCTGGGACAGGCGGTATTATAAGAAACTCTTT	CATWDRRYYKKLF	TRGV3	.	TRGJ1	18	-1	-1	21
19	1.2810658467845247E-4	TGTGCCACCTGGGACAGGCGAGGGGGTAAGAAACTCTTT	CATWDRRGGKKLF	TRGV3	.	TRGJ1	18	-1	-1	26
19	1.2810658467845247E-4	TGTGCCACCTGGTTAAATTATTATAAGAAACTCTTT	CATWLNYYKKLF	TRGV5	.	TRGJ1	11	-1	-1	15
19	1.2810658467845247E-4	TGTGCCACCTGGCTTGGGGATTATAAGAAACTCTTT	CATWLGDYKKLF	TRGV8	.	TRGJ1	11	-1	-1	19
19	1.2810658467845247E-4	TGTGCCACCTGGGATGGGGCCTATAAGAAACTCTTT	CATWDGAYKKLF	TRGV4	.	TRGJ1	20	-1	-1	21
19	1.2810658467845247E-4	TGTGCCACCTGGGATGGGGGGTATAAGAAACTCTTT	CATWDGGYKKLF	TRGV4	.	TRGJ1	17	-1	-1	21
19	1.2810658467845247E-4	TGTGCCACCTGGGACGGGCAAATGGAGAAACTCTTT	CATWDGQMEKLF	TRGV2	.	TRGJ1	18	-1	-1	25
19	1.2810658467845247E-4	TGTGCCACCTGGGACGGAATTTATAAGAAACTCTTT	CATWDGIYKKLF	TRGV2	.	TRGJ1	16	-1	-1	20
19	1.2810658467845247E-4	TGTGCCACCTGGGACAGCCGGGGGGGGAAACTCTTT	CATWDSRGGKLF	TRGV7	.	TRGJ1	16	-1	-1	26
19	1.2810658467845247E-4	TGTGCCACCTGGGACAGGCCGTGGGCGAAACTCTTT	CATWDRPWAKLF	TRGV3	.	TRGJ1	19	-1	-1	26
19	1.2810658467845247E-4	TGTGCCACCTGGGAGAGTTATTATAAGAAACTCTTT	CATWESYYKKLF	TRGV4	.	TRGJ1	13	-1	-1	14
19	1.2810658467845247E-4	TGTGCCACCTGGGAACCGAAGTTACCTTCACTCTTT	CATWEPKLPSLF	TRGV8	.	TRGJ1	13	-1	-1	29
19	1.2810658467845247E-4	TGTGCCACCCAATCTTCTTATTATAAGAAACTCTTT	CATQSSYYKKLF	TRGV8	.	TRGJ1	8	-1	-1	17
19	1.2810658467845247E-4	TGTGCCACCTGGGGCTTATATAAGAAACTCTTT	CATWGLYKKLF	TRGV2	.	TRGJ1	12	-1	-1	15
19	1.2810658467845247E-4	TGTGCCACATGGGACCATTATAAGAAACTCTTT	CATWDHYKKLF	TRGV3	.	TRGJ1	14	-1	-1	16
19	1.2810658467845247E-4	TGTGCCACCTGGGATGCTAAGAAACTCTTT	CATWDAKKLF	TRGV4	.	TRGJ1	15	-1	-1	17
19	1.2810658467845247E-4	TGTGCCACCTGGGATACGAAGAAACTCTTT	CATWDTKKLF	TRGV4	.	TRGJ1	14	-1	-1	18
19	1.2810658467845247E-4	TGTGCCACTTGGGGCAAGAAACTCTTT	CATWGKKLF	TRGV8	.	TRGJ1	12	-1	-1	15
19	1.2810658467845247E-4	TGTGCCACCGGTAAGAAACTCTTT	CATGKKLF	TRGV8	.	TRGJ1	8	-1	-1	11
18	1.2136413285327077E-4	TGTGCCACCTGGGATGGAACCGACCTGGGACAGGCCCGCTATAAGAAACTCTTT	CATWDGTDLGQARYKKLF	TRGV4	.	TRGJ1	16	-1	-1	39
18	1.2136413285327077E-4	TGTGCCACCTGGGACGGTCCCAACCCTCAAACGTGTTATAAGAAACTCTTT	CATWDGPNPQTCYKKLF	TRGV2	.	TRGJ1	20	-1	-1	35
18	1.2136413285327077E-4	TGTGCCACCTGGGACGGTCTTACGGAGAGGGGGTATAAGAAACTCTTT	CATWDGLTERGYKKLF	TRGV2	.	TRGJ1	16	-1	-1	33
18	1.2136413285327077E-4	TGTGCCACCTGGGATCTAGAGTTTTATTGGTATAAGAAACTCTTT	CATWDLEFYWYKKLF	TRGV4	.	TRGJ1	14	-1	-1	30
18	1.2136413285327077E-4	TGTGCCACCTGGGATGGCCGATCTTTGAGTTATAAGAAACTCTTT	CATWDGRSLSYKKLF	TRGV4	.	TRGJ1	22	-1	-1	29
18	1.2136413285327077E-4	TGTGCCACCTGGGATGAGGTGTGGGATTATTATAAGAAACTCTTT	CATWDEVWDYYKKLF	TRGV4	.	TRGJ1	15	-1	-1	25
18	1.2136413285327077E-4	TGTGCCACCTGGGACGGTCCACTACCTTATTATAAGAAACTCTTT	CATWDGPLPYYKKLF	TRGV2	.	TRGJ1	19	-1	-1	26
18	1.2136413285327077E-4	TGTGCCACCTGGGACGGTCGGGGTAGTGATTGGATCAAGACGTTT	CATWDGRGSDWIKTF	TRGV2	.	TRGJP2	16	-1	-1	22
18	1.2136413285327077E-4	TGTGCCACCTGGGACGGGCTTTACCGTGATTGGATCAAGACGTTT	CATWDGLYRDWIKTF	TRGV2	.	TRGJP2	18	-1	-1	25
18	1.2136413285327077E-4	TGTGCCACCTGGGACGGGCCTGGTAGTGATTGGATCAAGACGTTT	CATWDGPGSDWIKTF	TRGV2	.	TRGJP2	19	-1	-1	22
18	1.2136413285327077E-4	TGTGCCACCTGGGACGGGACCCGTTGTGATTATAAGAAACTCTTT	CATWDGTRCDYKKLF	TRGV2	.	TRGJ1	23	-1	-1	28
18	1.2136413285327077E-4	TGTGCCACCTGGGACACCCAGGCCTATTATTATAAGAAACTCTTT	CATWDTQAYYYKKLF	TRGV3	.	TRGJ1	15	-1	-1	25
18	1.2136413285327077E-4	TGTGCCACCTGGGACACCGCAACGGGTTATTATAAGAAACTCTTT	CATWDTATGYYKKLF	TRGV3	.	TRGJ1	15	-1	-1	26
18	1.2136413285327077E-4	TGTGCCACCTGGGACAGGCTCCCTTATTATTATAAGAAACTCTTT	CATWDRLPYYYKKLF	TRGV3	.	TRGJ1	18	-1	-1	25
18	1.2136413285327077E-4	TGTGCCACCTGGGAGCTATATAGTAGTGATTGGATCAAGACGTTT	CATWELYSSDWIKTF	TRGV2	.	TRGJP2	13	-1	-1	15
18	1.2136413285327077E-4	TGTGCCACCTGGGGTTTAACGAATTATTATAAGAAACTCTTT	CATWGLTNYYKKLF	TRGV8	.	TRGJ1	12	-1	-1	19
18	1.2136413285327077E-4	TGTGCCACCTGGGATCCCTCGAATTATTATAAGAAACTCTTT	CATWDPSNYYKKLF	TRGV4	.	TRGJ1	14	-1	-1	18
18	1.2136413285327077E-4	TGTGCCACCTGGGATAGGCCGATCGGGTATAAGAAACTCTTT	CATWDRPIGYKKLF	TRGV8	.	TRGJ1	23	-1	-1	27
18	1.2136413285327077E-4	TGTGCCACCTGGGATAGGCCGAATTATTATAAGAAACTCTTT	CATWDRPNYYKKLF	TRGV8	.	TRGJ2	19	-1	-1	19
18	1.2136413285327077E-4	TGTGCCACCTGGGACGGGCTAGGTTATTATAAGAAACTCTTT	CATWDGLGYYKKLF	TRGV2	.	TRGJ1	18	-1	-1	23
18	1.2136413285327077E-4	TGTGCCACCTGGGACGGGCCCACTGGTTGGTTCAAGATATTT	CATWDGPTGWFKIF	TRGV2	.	TRGJP1	20	-1	-1	19
18	1.2136413285327077E-4	TGTGCCACCTGGGACGGGCGGAAATATTATAAGAAACTCTTT	CATWDGRKYYKKLF	TRGV2	.	TRGJ1	18	-1	-1	20
18	1.2136413285327077E-4	TGTGCCACCTGGGACGGACCTGCTTTTTATAAGAAACTCTTT	CATWDGPAFYKKLF	TRGV3	.	TRGJ1	21	-1	-1	23
18	1.2136413285327077E-4	TGTGCCACCTGGGACAGGCAGGGGTATTATAAGAAACTCTTT	CATWDRQGYYKKLF	TRGV3	.	TRGJ1	18	-1	-1	24
18	1.2136413285327077E-4	TGTGCCACCTGCCTCACTCGCGGTTATAAGAAACTCTTT	CATCLTRGYKKLF	TRGV2	.	TRGJ1	10	-1	-1	23
18	1.2136413285327077E-4	TGTGCCACCTGGGATCCGGATTATTATAAGAAACTCTTT	CATWDPDYYKKLF	TRGV4	.	TRGJ1	14	-1	-1	13
18	1.2136413285327077E-4	TGTGCCACCTGGGATCGCCCTTATTATAAGAAACTCTTT	CATWDRPYYKKLF	TRGV4	.	TRGJ1	14	-1	-1	20
18	1.2136413285327077E-4	TGTGCCACCTGGGATGTGCCTTATTATAAGAAACTCTTT	CATWDVPYYKKLF	TRGV4	.	TRGJ1	19	-1	-1	20
18	1.2136413285327077E-4	TGTGCCACCTGGGATGGACTATATTATAAGAAACTCTTT	CATWDGLYYKKLF	TRGV4	.	TRGJ1	16	-1	-1	21
18	1.2136413285327077E-4	TGTGCCACCTGGGATAGGCGGGAATATAAGAAACTCTTT	CATWDRREYKKLF	TRGV8	.	TRGJ1	18	-1	-1	24
18	1.2136413285327077E-4	TGTGCCACCTGGGACCCGGGGGATTATAAGAAACTCTTT	CATWDPGDYKKLF	TRGV2	.	TRGJ1	14	-1	-1	22
18	1.2136413285327077E-4	TGTGCCACCTGGGACGGCAGTTATTATAAGAAACTCTTT	CATWDGSYYKKLF	TRGV2	.	TRGJ1	16	-1	-1	20
18	1.2136413285327077E-4	TGTGCCACCTGGGACGGGCCCGAATATAAGAAACTCTTT	CATWDGPEYKKLF	TRGV2	.	TRGJ1	21	-1	-1	24
18	1.2136413285327077E-4	TGTGCCACCTGGGACGGATATTATTATAAGAAACTCTTT	CATWDGYYYKKLF	TRGV3	.	TRGJ1	14	-1	-1	19
18	1.2136413285327077E-4	TGTGCCACCTGGGACACCCATTATTATAAGAAACTCTTT	CATWDTHYYKKLF	TRGV3	.	TRGJ1	15	-1	-1	19
18	1.2136413285327077E-4	TGTGCCACCTGGGACAGCTGGTATTATAAGAAACTCTTT	CATWDSWYYKKLF	TRGV3	.	TRGJ1	16	-1	-1	21
18	1.2136413285327077E-4	TGTGCCACCTGGGACAGACTGCATTATAAGAAACTCTTT	CATWDRLHYKKLF	TRGV3	.	TRGJ1	16	-1	-1	22
18	1.2136413285327077E-4	TGTGCCACCTGGGACAATCCTCGGTATAAGAAACTCTTT	CATWDNPRYKKLF	TRGV3	.	TRGJ1	15	-1	-1	24
18	1.2136413285327077E-4	TGTGCCACCTGGGAGGGGGGGTATTATAAGAAACTCTTT	CATWEGGYYKKLF	TRGV4	.	TRGJ1	17	-1	-1	21
18	1.2136413285327077E-4	TGTGCCACCTTATTTAGCCATTATAAGAAACTCTTT	CATLFSHYKKLF	TRGV4	.	TRGJ1	9	-1	-1	19
18	1.2136413285327077E-4	TGTGCCACCTGGGATGGGCGGGCTAAGAAACTCTTT	CATWDGRAKKLF	TRGV4	.	TRGJ1	18	-1	-1	23
18	1.2136413285327077E-4	TGTGCCACCTGGGACTCCCCTCTTAAGAAACTCTTT	CATWDSPLKKLF	TRGV4	.	TRGJ1	13	-1	-1	23
18	1.2136413285327077E-4	TGTGCCACCTGGGACGGGGATTGGATCAAGACGTTT	CATWDGDWIKTF	TRGV2	.	TRGJP2	17	-1	-1	18
18	1.2136413285327077E-4	TGTGCCACCTGGGACACCCCTCGCGGGAAACTCTTT	CATWDTPRGKLF	TRGV3	.	TRGJ1	15	-1	-1	26
18	1.2136413285327077E-4	TGTGCCACCTGGGACAGAGGCTATAAGAAACTCTTT	CATWDRGYKKLF	TRGV3	.	TRGJ1	16	-1	-1	21
18	1.2136413285327077E-4	TGTGCCACCGGGGGGGCTTATTATAAGAAACTCTTT	CATGGAYYKKLF	TRGV2	.	TRGJ1	12	-1	-1	17
18	1.2136413285327077E-4	TGTGCCACCTGGTACTATTATAAGAAACTCTTT	CATWYYYKKLF	TRGV4	.	TRGJ1	11	-1	-1	15
18	1.2136413285327077E-4	TGTGCCACCTGGGACGGGGCAAAGAAACTCTTT	CATWDGAKKLF	TRGV2	.	TRGJ1	17	-1	-1	21
18	1.2136413285327077E-4	TGTGCCACCCGTGGGTGTTATAAGAAACTCTTT	CATRGCYKKLF	TRGV2	.	TRGJ1	8	-1	-1	17
18	1.2136413285327077E-4	TGTGCCACCTGGGATCATAAGAAACTCTTT	CATWDHKKLF	TRGV8	.	TRGJ1	14	-1	-1	13
18	1.2136413285327077E-4	TGTGCCCCTGTCGAGAAGAAACTCTTT	CAPVEKKLF	TRGV4	.	TRGJ1	9	-1	-1	15
18	1.2136413285327077E-4	TGGGCAACAAGAGAGAAACTCTTT	WATREKLF	TRGV2	.	TRGJ1	7	-1	-1	13
17	1.1462168102808905E-4	TGTGCCACCTGGGACGGGCCGACCCTTAGGACGGCCGGTGTTTACGTAGGGGATTGGATCAAGACGTTT	CATWDGPTLRTAGVYVGDWIKTF	TRGV2	.	TRGJP2	19	-1	-1	51
17	1.1462168102808905E-4	TGTGCCACCTGGGACGGGCCGCCCTATACCACTGGTTGGTTCAAGATATTT	CATWDGPPYTTGWFKIF	TRGV2	.	TRGJP1	19	-1	-1	24
17	1.1462168102808905E-4	TGTGCCACCTGGGACGGGCTTAGGTTCCATTATTATAAGAAACTCTTT	CATWDGLRFHYYKKLF	TRGV2	.	TRGJ1	18	-1	-1	28
17	1.1462168102808905E-4	TGTGCCACCTGGGGGAGCTACGTGAATTATTATAAGAAACTCTTT	CATWGSYVNYYKKLF	TRGV3	.	TRGJ1	12	-1	-1	23
17	1.1462168102808905E-4	TGTGCCACCTGGGATCCCAGGGGGGGATATTATAAGAAACTCTTT	CATWDPRGGYYKKLF	TRGV4	.	TRGJ1	14	-1	-1	27
17	1.1462168102808905E-4	TGTGCCACCTGGGATGGGCCCCACCCTGGTTGGTTCAAGATATTT	CATWDGPHPGWFKIF	TRGV4	.	TRGJP1	29	-1	-1	22
17	1.1462168102808905E-4	TGTGCCACCTGGGACGGGTTGCGTAGTGATTGGATCAAGACGTTT	CATWDGLRSDWIKTF	TRGV2	.	TRGJP2	17	-1	-1	22
17	1.1462168102808905E-4	TGTGCCACCTGGGACGGGCCCTTGCGATATTATAAGAAACTCTTT	CATWDGPLRYYKKLF	TRGV2	.	TRGJ1	20	-1	-1	27
17	1.1462168102808905E-4	TGTGCCACCTGGGACGGGATCAAAGGGAGGGACGAGAAACTCTTT	CATWDGIKGRDEKLF	TRGV2	.	TRGJ1	17	-1	-1	34
17	1.1462168102808905E-4	TGTGCCACCTGGGACGGAATATCGAATTATTATAAGAAACTCTTT	CATWDGISNYYKKLF	TRGV2	.	TRGJ1	16	-1	-1	17
17	1.1462168102808905E-4	TGTGCCACCTGGGACGGAAACAGTAGTGATTGGATCAAGACGTTT	CATWDGNSSDWIKTF	TRGV2	.	TRGJP2	16	-1	-1	21
17	1.1462168102808905E-4	TGTGCCACCTGGCCAAATACCACTGGTTGGTTCAAGATATTT	CATWPNTTGWFKIF	TRGV2	.	TRGJP1	11	-1	-1	16
17	1.1462168102808905E-4	TGTGCCACCTGGGATGGCCCTAATAGGTTTGAGAAACTCTTT	CATWDGPNRFEKLF	TRGV4	.	TRGJ1	19	-1	-1	31
17	1.1462168102808905E-4	TGTGCCACCTGGGACTTCCTGAATTATTATAAGAAACTCTTT	CATWDFLNYYKKLF	TRGV5	.	TRGJ1	14	-1	-1	20
17	1.1462168102808905E-4	TGTGCCACCTGGGACGGCCCTATCGATTATAAGAAACTCTTT	CATWDGPIDYKKLF	TRGV2	.	TRGJ1	19	-1	-1	25
17	1.1462168102808905E-4	TGTGCCACCTGGGACGGGTCGAATTATTATAAGAAACTCTTT	CATWDGSNYYKKLF	TRGV2	.	TRGJ1	17	-1	-1	18
17	1.1462168102808905E-4	TGTGCCACCTGGGACGAGTATAGTGATTGGATCAAGACGTTT	CATWDEYSDWIKTF	TRGV2	.	TRGJP2	15	-1	-1	20
17	1.1462168102808905E-4	TGTGCCACCTGGGACACTCGCCTTTATTATAAGAAACTCTTT	CATWDTRLYYKKLF	TRGV7	.	TRGJ1	15	-1	-1	23
17	1.1462168102808905E-4	TGTGCCACCTGGGACAGGCCCCCTTATTATAAGAAACTCTTT	CATWDRPPYYKKLF	TRGV7	.	TRGJ1	19	-1	-1	23
17	1.1462168102808905E-4	TGTGCCACCTGGGACAGGAAGAATTATTATAAGAAACTCTTT	CATWDRKNYYKKLF	TRGV5	.	TRGJ1	17	-1	-1	20
17	1.1462168102808905E-4	TGTGCCACCTGGGACAGACCCTTTTATTATAAGAAACTCTTT	CATWDRPFYYKKLF	TRGV3	.	TRGJ1	19	-1	-1	23
17	1.1462168102808905E-4	TGTGCCACCTGGAGGTGGGGGTCTTATTATAAGAAACTCTTT	CATWRWGSYYKKLF	TRGV4	.	TRGJ2	18	-1	-1	23
17	1.1462168102808905E-4	TGTGCCTCAGACCCGTTCCGTTATTATAAGAAACTCTTT	CASDPFRYYKKLF	TRGV2	.	TRGJ1	5	-1	-1	20
17	1.1462168102808905E-4	TGTGCCACCTGGTTGGGGGCTTATTATAAGAAACTCTTT	CATWLGAYYKKLF	TRGV4	.	TRGJ1	11	-1	-1	20
17	1.1462168102808905E-4	TGTGCCACCTGGGGTGGAAACTATTATAAGAAACTCTTT	CATWGGNYYKKLF	TRGV4	.	TRGJ1	16	-1	-1	18
17	1.1462168102808905E-4	TGTGCCACCTGGGATCTCCCTTATTATAAGAAACTCTTT	CATWDLPYYKKLF	TRGV4	.	TRGJ1	14	-1	-1	20
17	1.1462168102808905E-4	TGTGCCACCTGGGATGTTATTTATTATAAGAAACTCTTT	CATWDVIYYKKLF	TRGV4	.	TRGJ1	15	-1	-1	20
17	1.1462168102808905E-4	TGTGCCACCTGGGATGCGAGTGATTGGATCAAGACGTTT	CATWDASDWIKTF	TRGV4	.	TRGJP2	15	-1	-1	18
17	1.1462168102808905E-4	TGTGCCACCTGGGATGGGCCTGATTATAAGAAACTCTTT	CATWDGPDYKKLF	TRGV4	.	TRGJ2	19	-1	-1	22
17	1.1462168102808905E-4	TGTGCCACCTGGGACGGGCTGCATTATAAGAAACTCTTT	CATWDGLHYKKLF	TRGV2	.	TRGJ1	18	-1	-1	22
17	1.1462168102808905E-4	TGTGCCACCTGGGACGGGCCGGGTTATAAGAAACTCTTT	CATWDGPGYKKLF	TRGV2	.	TRGJ1	19	-1	-1	23
17	1.1462168102808905E-4	TGTGCCACCTGGGACGGGGAGGATTATAAGAAACTCTTT	CATWDGEDYKKLF	TRGV2	.	TRGJ1	17	-1	-1	22
17	1.1462168102808905E-4	TGTGCCACCTGGGACGGACGTTATTATAAGAAACTCTTT	CATWDGRYYKKLF	TRGV2	.	TRGJ1	16	-1	-1	20
17	1.1462168102808905E-4	TGTGCCACCTGGGACACGGGTGATTGGATCAAGACGTTT	CATWDTGDWIKTF	TRGV2	.	TRGJP2	14	-1	-1	19
17	1.1462168102808905E-4	TGTGCCACCTGGGACAGGTCCGGTTATAAGAAACTCTTT	CATWDRSGYKKLF	TRGV3	.	TRGJ1	17	-1	-1	23
17	1.1462168102808905E-4	TGTGCCACCTGGGACAGGCTAAGCTATAAGAAACTCTTT	CATWDRLSYKKLF	TRGV3	.	TRGJ1	18	-1	-1	24
17	1.1462168102808905E-4	TGTGCCACCTGGGACAGGCCCTATTATAAGAAACTCTTT	CATWDRPYYKKLF	TRGV7	.	TRGJ1	19	-1	-1	21
17	1.1462168102808905E-4	TGTGCCACCTGGGACAGGCGCGCTTATAAGAAACTCTTT	CATWDRRAYKKLF	TRGV3	.	TRGJ1	18	-1	-1	23
17	1.1462168102808905E-4	TGTGCCACCTGGGAGTTACCTTATTATAAGAAACTCTTT	CATWELPYYKKLF	TRGV7	.	TRGJ1	13	-1	-1	20
17	1.1462168102808905E-4	TGTGCCACCTGGGAATGCCTAATTTATAAGAAACTCTTT	CATWECLIYKKLF	TRGV5	.	TRGJ1	19	-1	-1	23
17	1.1462168102808905E-4	TGTGCCACCTTGTTGAATTATTATAAGAAACTCTTT	CATLLNYYKKLF	TRGV4	.	TRGJ1	9	-1	-1	14
17	1.1462168102808905E-4	TGTGCCACCTGGGCTTCGAATAGGAGTACACTCTTT	CATWASNRSTLF	TRGV4	.	TRGJ1	12	-1	-1	29
17	1.1462168102808905E-4	TGTGCCACCTGGGGCCCTTATTATAAGAAACTCTTT	CATWGPYYKKLF	TRGV8	.	TRGJ1	12	-1	-1	17
17	1.1462168102808905E-4	TGTGCCACCTGGGATGGAAGCTATAAGAAACTCTTT	CATWDGSYKKLF	TRGV4	.	TRGJ1	16	-1	-1	21
17	1.1462168102808905E-4	TGTGCCACCTGGGATATAGGTTATAAGAAACTCTTT	CATWDIGYKKLF	TRGV8	.	TRGJ1	15	-1	-1	20
17	1.1462168102808905E-4	TGTGCCACCTGGGACGGGCCAAATAAGAAACTCTTT	CATWDGPNKKLF	TRGV2	.	TRGJ1	19	-1	-1	22
17	1.1462168102808905E-4	TGTGCCACCTGGGACGGGCGTGATAAGAAACTCTTT	CATWDGRDKKLF	TRGV2	.	TRGJ1	18	-1	-1	22
17	1.1462168102808905E-4	TGTGCCACCTGGGACAGGCCGGGAAAGAAACTCTTT	CATWDRPGKKLF	TRGV7	.	TRGJ1	19	-1	-1	24
17	1.1462168102808905E-4	TGTGCCACCTGGGAGTCTTATTATAAGAAACTCTTT	CATWESYYKKLF	TRGV4	.	TRGJ1	13	-1	-1	17
17	1.1462168102808905E-4	TGTGCCACCTGGCCCTATTATAAGAAACTCTTT	CATWPYYKKLF	TRGV8	.	TRGJ1	11	-1	-1	15
17	1.1462168102808905E-4	TGTGCCACCTGGGACGTCCTTAAGAAACTCTTT	CATWDVLKKLF	TRGV2	.	TRGJ1	15	-1	-1	20
17	1.1462168102808905E-4	TGTGCCACCTGGGACGGCTGTAAGAAACTCTTT	CATWDGCKKLF	TRGV2	.	TRGJ1	16	-1	-1	20
17	1.1462168102808905E-4	TGTGCCACCTGGGAAACGTCTAAGAAACTCTTT	CATWETSKKLF	TRGV4	.	TRGJ1	13	-1	-1	20
17	1.1462168102808905E-4	TGTGCCACCTGGCTCCGGATCAAGACGTTT	CATWLRIKTF	TRGV2	.	TRGJP2	11	-1	-1	16
17	1.1462168102808905E-4	TGTGCCACCTGGGATAACGAGAAACTCTTT	CATWDNEKLF	TRGV8	.	TRGJ1	15	-1	-1	19
17	1.1462168102808905E-4	TGTGCCATCCCTGATAAGAAACTCTTT	CAIPDKKLF	TRGV8	.	TRGJ1	6	-1	-1	13
17	1.1462168102808905E-4	TGTGCCACCTTAAAGAAACTCTTT	CATLKKLF	TRGV4	.	TRGJ1	9	-1	-1	9
17	1.1462168102808905E-4	TGTGCCACCGCGAAGACGTTT	CATAKTF	TRGV4	.	TRGJP2	8	-1	-1	12
16	1.0787922920290735E-4	TGTGCCACCTGGGATGGGCCTCCGAACGCGAAACAAAACCCTAGGAAACTCTTT	CATWDGPPNAKQNPRKLF	TRGV4	.	TRGJ1	19	-1	-1	41
16	1.0787922920290735E-4	TGTGCCACCTGGGATGGGCCCACGCATACCACTGGTTGGTTCAAGATATTT	CATWDGPTHTTGWFKIF	TRGV4	.	TRGJP1	21	-1	-1	25
16	1.0787922920290735E-4	TGTGCCTTGTGGGAGGTAAGGTCCCTAAATTATTATAAGAAACTCTTT	CALWEVRSLNYYKKLF	TRGV9	.	TRGJ1	16	-1	-1	27
16	1.0787922920290735E-4	TGTGCCACCTGGGATGGGCCTACCTACTGGTATTATAAGAAACTCTTT	CATWDGPTYWYYKKLF	TRGV4	.	TRGJ1	19	-1	-1	30
16	1.0787922920290735E-4	TGTGCCACCTGGGACGGACCTTATACCACTGGTTGGTTCAAGATATTT	CATWDGPYTTGWFKIF	TRGV2	.	TRGJP1	19	-1	-1	21
16	1.0787922920290735E-4	TGTGCCACCTGGCACCAAATGGCGAATTATTATAAGAAACTCTTT	CATWHQMANYYKKLF	TRGV4	.	TRGJ1	11	-1	-1	22
16	1.0787922920290735E-4	TGTGCCACCTGGGATGGCAATAGTAGTGATTGGATCAAGACGTTT	CATWDGNSSDWIKTF	TRGV4	.	TRGJP2	16	-1	-1	19
16	1.0787922920290735E-4	TGTGCCACCTGGGACGGGCTAGTTATTTTGAGAAAGAAACTCTTT	CATWDGLVILRKKLF	TRGV2	.	TRGJ1	18	-1	-1	33
16	1.0787922920290735E-4	TGTGCCACCTGGGACGGGCCTTTTAGTGATTGGATCAAGACGTTT	CATWDGPFSDWIKTF	TRGV2	.	TRGJP2	19	-1	-1	23
16	1.0787922920290735E-4	TGTGCCACCTGGGACGGGCATAGAAGTGATTGGATCAAGACGTTT	CATWDGHRSDWIKTF	TRGV2	.	TRGJP2	18	-1	-1	19
16	1.0787922920290735E-4	TGTGCCACCTGGGACGGGCAGGGGGATTATTATAAGAAACTCTTT	CATWDGQGDYYKKLF	TRGV2	.	TRGJ1	18	-1	-1	25
16	1.0787922920290735E-4	TGTGCCACCTGGGACAGCCCCATACCTTATTATAAGAAACTCTTT	CATWDSPIPYYKKLF	TRGV3	.	TRGJ1	19	-1	-1	26
16	1.0787922920290735E-4	TGTGCCACCTGGGACAGGCACCCGAATTATTATAAGAAACTCTTT	CATWDRHPNYYKKLF	TRGV3	.	TRGJ1	18	-1	-1	22
16	1.0787922920290735E-4	TGTGCCACCTGGGTACGGCTAGCGGATTGGATCAAGACGTTT	CATWVRLADWIKTF	TRGV2	.	TRGJP2	17	-1	-1	24
16	1.0787922920290735E-4	TGTGCCACCTGGGGTCGAAAAGCAGGTTATAAGAAACTCTTT	CATWGRKAGYKKLF	TRGV5	.	TRGJ1	12	-1	-1	26
16	1.0787922920290735E-4	TGTGCCACCTGGGATGGTGGGGAATATTATAAGAAACTCTTT	CATWDGGEYYKKLF	TRGV4	.	TRGJ1	16	-1	-1	21
16	1.0787922920290735E-4	TGTGCCACCTGGGATGGACAGAATTATTATAAGAAACTCTTT	CATWDGQNYYKKLF	TRGV4	.	TRGJ1	16	-1	-1	20
16	1.0787922920290735E-4	TGTGCCACCTGGGACGCCCGGAGGAGTGGTAAGAAACTCTTT	CATWDARRSGKKLF	TRGV2	.	TRGJ1	15	-1	-1	29
16	1.0787922920290735E-4	TGTGCCACCTGGGACGGTTCGAATTATTATAAGAAACTCTTT	CATWDGSNYYKKLF	TRGV2	.	TRGJ1	16	-1	-1	17
16	1.0787922920290735E-4	TGTGCCACCTGGGACGGGCGGAGTGATTGGATCAAGACGTTT	CATWDGRSDWIKTF	TRGV2	.	TRGJP2	18	-1	-1	21
16	1.0787922920290735E-4	TGTGCCACCTGGGACAGGCTTCATCATTATAAGAAACTCTTT	CATWDRLHHYKKLF	TRGV3	.	TRGJ1	18	-1	-1	22
16	1.0787922920290735E-4	TGTGCCACCTTCGATTCGAATTATTATAAGAAACTCTTT	CATFDSNYYKKLF	TRGV3	.	TRGJ1	9	-1	-1	13
16	1.0787922920290735E-4	TGTGCCACCTTGAATTTATTGAATTATAAGAAACTCTTT	CATLNLLNYKKLF	TRGV8	.	TRGJ1	9	-1	-1	22
16	1.0787922920290735E-4	TGTGCCACCTGGGATGGGACCAATTATAAGAAACTCTTT	CATWDGTNYKKLF	TRGV4	.	TRGJ1	21	-1	-1	22
16	1.0787922920290735E-4	TGTGCCACCTGGGATGGGAAAGGTTATAAGAAACTCTTT	CATWDGKGYKKLF	TRGV4	.	TRGJ1	17	-1	-1	23
16	1.0787922920290735E-4	TGTGCCACCTGGGATGAAGGGTATTATAAGAAACTCTTT	CATWDEGYYKKLF	TRGV4	.	TRGJ1	15	-1	-1	21
16	1.0787922920290735E-4	TGTGCCACCTGGGACGGTTATTATTATAAGAAACTCTTT	CATWDGYYYKKLF	TRGV2	.	TRGJ1	16	-1	-1	19
16	1.0787922920290735E-4	TGTGCCACCTGGGACGGGTATTGTTATAAGAAACTCTTT	CATWDGYCYKKLF	TRGV2	.	TRGJ1	17	-1	-1	19
16	1.0787922920290735E-4	TGTGCCACCTGGGACGGGCTTGATTATAAGAAACTCTTT	CATWDGLDYKKLF	TRGV2	.	TRGJ1	18	-1	-1	22
16	1.0787922920290735E-4	TGTGCCACCTGGGACGGGCTATATTATAAGAAACTCTTT	CATWDGLYYKKLF	TRGV2	.	TRGJ1	18	-1	-1	21
16	1.0787922920290735E-4	TGTGCCACCTGGGACGGGCGTGATTGGATCAAGACGTTT	CATWDGRDWIKTF	TRGV2	.	TRGJP2	18	-1	-1	19
16	1.0787922920290735E-4	TGTGCCACCTGGGACGGGCAGTATTATAAGAAACTCTTT	CATWDGQYYKKLF	TRGV2	.	TRGJ1	18	-1	-1	21
16	1.0787922920290735E-4	TGTGCCACCTGGGACGGGGTATTTCAGAAGAAACTCTTT	CATWDGVFQKKLF	TRGV2	.	TRGJ1	17	-1	-1	27
16	1.0787922920290735E-4	TGTGCCACCTGGGACGGACTTTATTATAAGAAACTCTTT	CATWDGLYYKKLF	TRGV2	.	TRGJ1	16	-1	-1	20
16	1.0787922920290735E-4	TGTGCCACCTGGGACAGCCAGCTAAATAAGAAACTCTTT	CATWDSQLNKKLF	TRGV7	.	TRGJ1	16	-1	-1	25
16	1.0787922920290735E-4	TGTGCCACCTGGGACAGGGCCTATTATAAGAAACTCTTT	CATWDRAYYKKLF	TRGV3	.	TRGJ1	21	-1	-1	21
16	1.0787922920290735E-4	TGTGCCACCTGGACCTGCAATTATTATAAGAAACTCTTT	CATWTCNYYKKLF	TRGV2	.	TRGJ1	11	-1	-1	18
16	1.0787922920290735E-4	TGTGCCACCTGGGGGGCATATTATAAGAAACTCTTT	CATWGAYYKKLF	TRGV4	.	TRGJ1	12	-1	-1	18
16	1.0787922920290735E-4	TGTGCCACCTGGGATGGGTTTATAAAGAAACTCTTT	CATWDGFIKKLF	TRGV4	.	TRGJ1	17	-1	-1	19
16	1.0787922920290735E-4	TGTGCCACCTGGGATGAGGGGAAGAAGAAACTCTTT	CATWDEGKKKLF	TRGV4	.	TRGJ1	15	-1	-1	24
16	1.0787922920290735E-4	TGTGCCACCTGGGATGAAGGTTATAAGAAACTCTTT	CATWDEGYKKLF	TRGV4	.	TRGJ1	15	-1	-1	20
16	1.0787922920290735E-4	TGTGCCACCTGGGATATTTATTATAAGAAACTCTTT	CATWDIYYKKLF	TRGV4	.	TRGJ1	14	-1	-1	17
16	1.0787922920290735E-4	TGTGCCACCTGGGACTCTGGTTGGTTCAAGATATTT	CATWDSGWFKIF	TRGV3	.	TRGJP1	14	-1	-1	16
16	1.0787922920290735E-4	TGTGCCACCTGGGACGGATATTATAAGAAACTCTTT	CATWDGYYKKLF	TRGV2	.	TRGJ1	16	-1	-1	18
16	1.0787922920290735E-4	TGTGCCACCTGGGAGGGGAATTATAAGAAACTCTTT	CATWEGNYKKLF	TRGV2	.	TRGJ2	17	-1	-1	19
16	1.0787922920290735E-4	TGTGCCACCTGGGAAAATTATTATAAGAAACTCTTT	CATWENYYKKLF	TRGV5	.	TRGJ1	13	-1	-1	15
16	1.0787922920290735E-4	TGTGCCACGGGTGCGAATTATTATAAGAAACTCTTT	CATGANYYKKLF	TRGV4	.	TRGJ1	7	-1	-1	13
16	1.0787922920290735E-4	TGTGCCACCTTTCGATGGTGGGGGAAACTCTTT	CATFRWWGKLF	TRGV8	.	TRGJ1	9	-1	-1	23
16	1.0787922920290735E-4	TGTGCCACCTGCGTTTATTATAAGAAACTCTTT	CATCVYYKKLF	TRGV2	.	TRGJ1	10	-1	-1	14
16	1.0787922920290735E-4	TGTGCCACCTGGTCGAAGAATAAGAAACTCTTT	CATWSKNKKLF	TRGV8	.	TRGJ1	11	-1	-1	19
16	1.0787922920290735E-4	TGTGCCACCTGGGGGGGATGGGAGAAACTCTTT	CATWGGWEKLF	TRGV8	.	TRGJ1	12	-1	-1	22
16	1.0787922920290735E-4	TGTGCCACCTGGGGGGATTATAAGAAACTCTTT	CATWGDYKKLF	TRGV4	.	TRGJ1	12	-1	-1	16
16	1.0787922920290735E-4	TGTGCCACCTGGGATTCTCATAAGAAACTCTTT	CATWDSHKKLF	TRGV4	.	TRGJ1	14	-1	-1	13
16	1.0787922920290735E-4	TGTGCCACCTGGGACATCTTAAAGAAACTCTTT	CATWDILKKLF	TRGV5	.	TRGJ1	15	-1	-1	18
16	1.0787922920290735E-4	TGTGCCACCTGGGAGCCCCCTAAGAAACTCTTT	CATWEPPKKLF	TRGV8	.	TRGJ1	13	-1	-1	20
16	1.0787922920290735E-4	TGTGCCACCTGGAATTATTATAAGAAACTCTTT	CATWNYYKKLF	TRGV2	.	TRGJ1	11	-1	-1	11
16	1.0787922920290735E-4	TGTGCCACCGCAACTGGGCGGATCAAGACGTTT	CATATGRIKTF	TRGV2	.	TRGJP2	8	-1	-1	19
16	1.0787922920290735E-4	CGTGCCTTGTGGGAATATTATAAGAAACTCTTT	RALWEYYKKLF	TRGV9	.	TRGJ1	13	-1	-1	12
16	1.0787922920290735E-4	TGTGCCGTGGTATTGTATAAGAAACTCTTT	CAVVLYKKLF	TRGV8	.	TRGJ1	5	-1	-1	15
16	1.0787922920290735E-4	TGTGCCACCTGGTATTATAAGAAACTCTTT	CATWYYKKLF	TRGV8	.	TRGJ1	14	-1	-1	12
16	1.0787922920290735E-4	TGTGCCACCTGGGGGTATAAGAAACTCTTT	CATWGYKKLF	TRGV8	.	TRGJ1	12	-1	-1	15
16	1.0787922920290735E-4	TGTGCCACCCCGGGCGGGGAGAAACTCTTT	CATPGGEKLF	TRGV2	.	TRGJ1	17	-1	-1	19
16	1.0787922920290735E-4	TGTGCCACCCGTTATTATAAGAAACTCTTT	CATRYYKKLF	TRGV4	.	TRGJ1	8	-1	-1	11
16	1.0787922920290735E-4	TGTGCCACCGGGAATTATAAGAAACTCTTT	CATGNYKKLF	TRGV2	.	TRGJ1	12	-1	-1	13
15	1.0113677737772563E-4	TGTGCCACCTGGGACGGACCCCCACCGTATAGTAGTGATTGGATCAAGACGTTT	CATWDGPPPYSSDWIKTF	TRGV2	.	TRGJP2	20	-1	-1	27
15	1.0113677737772563E-4	TGTGCCACCTGGGACGGGCCCTTTAGTAGTGATTGGATCAAGACGTTT	CATWDGPFSSDWIKTF	TRGV2	.	TRGJP2	20	-1	-1	23
15	1.0113677737772563E-4	TGTGCCACCTGGGACGGGCCCCCGAAACTGTATTATAAGAAACTCTTT	CATWDGPPKLYYKKLF	TRGV2	.	TRGJ1	20	-1	-1	30
15	1.0113677737772563E-4	TGTGCCACCTGGGACGGGCCGGAGGATTTGTATTATAAGAAACTCTTT	CATWDGPEDLYYKKLF	TRGV2	.	TRGJ1	19	-1	-1	30
15	1.0113677737772563E-4	TGTGCCACCTGGGACGGGAGGGATTTTTATTGGTATAAGAAACTCTTT	CATWDGRDFYWYKKLF	TRGV2	.	TRGJ1	17	-1	-1	33
15	1.0113677737772563E-4	TGTGCCACCTGGGACAGCGGGGGCAGAAGTGATTGGATCAAGACGTTT	CATWDSGGRSDWIKTF	TRGV2	.	TRGJP2	14	-1	-1	24
15	1.0113677737772563E-4	TGTGCCACCTGGGACAGGCCTGGGGTTTCTTATTATAAGAAACTCTTT	CATWDRPGVSYYKKLF	TRGV3	.	TRGJ1	21	-1	-1	29
15	1.0113677737772563E-4	TGTGCCACCTGGGATGGGGTAGGGGCCCGTTATAAGAAACTCTTT	CATWDGVGARYKKLF	TRGV4	.	TRGJ1	17	-1	-1	29
15	1.0113677737772563E-4	TGTGCCACCTGGGATGGGGGCTCGAATTATTATAAGAAACTCTTT	CATWDGGSNYYKKLF	TRGV8	.	TRGJ1	17	-1	-1	21
15	1.0113677737772563E-4	TGTGCCACCTGGGATAGTCCCTCTTTGGAGTATAAGAAACTCTTT	CATWDSPSLEYKKLF	TRGV8	.	TRGJ1	19	-1	-1	30
15	1.0113677737772563E-4	TGTGCCACCTGGGACCCTTTCAATTTCCCATATAAGAAACTCTTT	CATWDPFNFPYKKLF	TRGV7	.	TRGJ1	14	-1	-1	30
15	1.0113677737772563E-4	TGTGCCACCTGGGACGCTTCAGGGAGTGATTGGATCAAGACGTTT	CATWDASGSDWIKTF	TRGV2	.	TRGJP2	15	-1	-1	24
15	1.0113677737772563E-4	TGTGCCACCTGGGACGGTAAATGGAATTATTATAAGAAACTCTTT	CATWDGKWNYYKKLF	TRGV2	.	TRGJ1	16	-1	-1	17
15	1.0113677737772563E-4	TGTGCCACCTGGGACGGGCCCTCGAATTATTATAAGAAACTCTTT	CATWDGPSNYYKKLF	TRGV2	.	TRGJ1	20	-1	-1	21
15	1.0113677737772563E-4	TGTGCCACCTGGGACGGGCCCTACGATTATTATAAGAAACTCTTT	CATWDGPYDYYKKLF	TRGV2	.	TRGJ1	20	-1	-1	25
15	1.0113677737772563E-4	TGTGCCACCTGGGACGGGCCCGGGAATTATTATAAGAAACTCTTT	CATWDGPGNYYKKLF	TRGV2	.	TRGJ1	21	-1	-1	23
15	1.0113677737772563E-4	TGTGCCACCTGGGACGATAGACGATGTTATTATAAGAAACTCTTT	CATWDDRRCYYKKLF	TRGV2	.	TRGJ1	15	-1	-1	26
15	1.0113677737772563E-4	TGTGCTGCGTGGGCCCGATTTAATTATTATAAGAAACTCTTT	CAAWARFNYYKKLF	TRGV10	.	TRGJ1	12	-1	-1	21
15	1.0113677737772563E-4	TGTGCTGCGTGGGACTTCTATAATTATTATAAGAAACTCTTT	CAAWDFYNYYKKLF	TRGV10	.	TRGJ1	13	-1	-1	21
15	1.0113677737772563E-4	TGTGCTGCGTGGGAAGATACCACTGGTTGGTTCAAGATATTT	CAAWEDTTGWFKIF	TRGV10	.	TRGJP1	13	-1	-1	16
15	1.0113677737772563E-4	TGTGCCACCTGGGGACGGCCACAGCTTTATAAGAAACTCTTT	CATWGRPQLYKKLF	TRGV8	.	TRGJ1	12	-1	-1	26
15	1.0113677737772563E-4	TGTGCCACCTGGGATGGGCTGTTATGTTATAAGAAACTCTTT	CATWDGLLCYKKLF	TRGV4	.	TRGJ1	18	-1	-1	26
15	1.0113677737772563E-4	TGTGCCACCTGGGATGGGCTGGATTATTATAAGAAACTCTTT	CATWDGLDYYKKLF	TRGV4	.	TRGJ1	18	-1	-1	22
15	1.0113677737772563E-4	TGTGCCACCTGGGATGGGCCAGGTTATTATAAGAAACTCTTT	CATWDGPGYYKKLF	TRGV4	.	TRGJ1	19	-1	-1	23
15	1.0113677737772563E-4	TGTGCCACCTGGGACTGGCGGAATTATTATAAGAAACTCTTT	CATWDWRNYYKKLF	TRGV3	.	TRGJ1	18	-1	-1	20
15	1.0113677737772563E-4	TGTGCCACCTGGGACGGTCTGAATTATTATAAGAAACTCTTT	CATWDGLNYYKKLF	TRGV2	.	TRGJ1	16	-1	-1	20
15	1.0113677737772563E-4	TGTGCCACCTGGGACGGGCCGAGTTATTATAAGAAACTCTTT	CATWDGPSYYKKLF	TRGV2	.	TRGJ1	19	-1	-1	19
15	1.0113677737772563E-4	TGTGCCACCTGGGACGGGCGTGTCTATTATAAGAAACTCTTT	CATWDGRVYYKKLF	TRGV2	.	TRGJ1	18	-1	-1	24
15	1.0113677737772563E-4	TGTGCCACCTGGGACGGGGTCTTGGTTTATAAGAAACTCTTT	CATWDGVLVYKKLF	TRGV2	.	TRGJ1	17	-1	-1	26
15	1.0113677737772563E-4	TGTGCCACCTGGGACGGAGTGAATTATTATAAGAAACTCTTT	CATWDGVNYYKKLF	TRGV2	.	TRGJ1	16	-1	-1	20
15	1.0113677737772563E-4	TGTGCCACCTGGGACAGTGGTAACTATTATAAGAAACTCTTT	CATWDSGNYYKKLF	TRGV3	.	TRGJ1	16	-1	-1	21
15	1.0113677737772563E-4	TGTGCCACCTGGGACAGGCCGAATTATTATAAGAAACTCTTT	CATWDRPNYYKKLF	TRGV3	.	TRGJ1	19	-1	-1	19
15	1.0113677737772563E-4	TGTGCCACCTGGGACAGGCGAGATTATTATAAGAAACTCTTT	CATWDRRDYYKKLF	TRGV3	.	TRGJ1	18	-1	-1	18
15	1.0113677737772563E-4	TGTGCCACCTGGGACAGGATAATAAATTATAAGAAACTCTTT	CATWDRIINYKKLF	TRGV7	.	TRGJ1	17	-1	-1	25
15	1.0113677737772563E-4	TGTGCCACCTGGGAACAATTTAGTTATTATAAGAAACTCTTT	CATWEQFSYYKKLF	TRGV4	.	TRGJ1	13	-1	-1	23
15	1.0113677737772563E-4	TGTGCCACCTGGGAAGCAACGTTTTATTATAAGAAACTCTTT	CATWEATFYYKKLF	TRGV4	.	TRGJ1	13	-1	-1	23
15	1.0113677737772563E-4	TGTGCCACCTGGACCTTGACCACTGGTTGGTTCAAGATATTT	CATWTLTTGWFKIF	TRGV2	.	TRGJP1	11	-1	-1	18
15	1.0113677737772563E-4	TGTGCCACCGTCGGCGAGTTGGGCAAAAAAATCAAGGTATTT	CATVGELGKKIKVF	TRGV4	.	TRGJP	8	-1	-1	15
15	1.0113677737772563E-4	TGTGCCACCTGGGATGGGTGTTATTATAAGAAACTCTTT	CATWDGCYYKKLF	TRGV4	.	TRGJ1	17	-1	-1	20
15	1.0113677737772563E-4	TGTGCCACCTGGGATGGGCTTGGGTATAAGAAACTCTTT	CATWDGLGYKKLF	TRGV4	.	TRGJ1	18	-1	-1	24
15	1.0113677737772563E-4	TGTGCCACCTGGGATGGGCCCCGGTATAAGAAACTCTTT	CATWDGPRYKKLF	TRGV4	.	TRGJ1	20	-1	-1	24
15	1.0113677737772563E-4	TGTGCCACCTGGGATGGGGCTTATTATAAGAAACTCTTT	CATWDGAYYKKLF	TRGV4	.	TRGJ1	17	-1	-1	20
15	1.0113677737772563E-4	TGTGCCACCTGGGATAGGCAGGGATATAAGAAACTCTTT	CATWDRQGYKKLF	TRGV8	.	TRGJ1	18	-1	-1	24
15	1.0113677737772563E-4	TGTGCCACCTGGGACCCGAATTATTATAAGAAACTCTTT	CATWDPNYYKKLF	TRGV7	.	TRGJ1	14	-1	-1	16
15	1.0113677737772563E-4	TGTGCCACCTGGGACAGGCCCACTTATAAGAAACTCTTT	CATWDRPTYKKLF	TRGV5	.	TRGJ1	19	-1	-1	23
15	1.0113677737772563E-4	TGTGCCACCTGGGACAGGCCATGGGGTAAGAAACTCTTT	CATWDRPWGKKLF	TRGV7	.	TRGJ1	19	-1	-1	26
15	1.0113677737772563E-4	TGTGCCACCTGGGACAGGGGTTATTATAAGAAACTCTTT	CATWDRGYYKKLF	TRGV3	.	TRGJ1	17	-1	-1	20
15	1.0113677737772563E-4	TGTGCCACCTGGGACAAGAATTATTATAAGAAACTCTTT	CATWDKNYYKKLF	TRGV3	.	TRGJ1	15	-1	-1	17
15	1.0113677737772563E-4	TGTGCCACCTGGGAGGGGGTTTATTATAAGAAACTCTTT	CATWEGVYYKKLF	TRGV4	.	TRGJ1	17	-1	-1	20
15	1.0113677737772563E-4	TGTGCCCACCTATTCGGTTATTATAAGAAACTCTTT	CAHLFGYYKKLF	TRGV4	.	TRGJ1	10	-1	-1	11
15	1.0113677737772563E-4	TGTGCCGAATGGGGGGGTTATTATAAGAAACTCTTT	CAEWGGYYKKLF	TRGV8	.	TRGJ1	5	-1	-1	17
15	1.0113677737772563E-4	TGTGCCACCTGCCAGAATTATTATAAGAAACTCTTT	CATCQNYYKKLF	TRGV2	.	TRGJ1	10	-1	-1	14
15	1.0113677737772563E-4	TGTGCCACCTGGGTTCCCTATTATAAGAAACTCTTT	CATWVPYYKKLF	TRGV8	.	TRGJ1	12	-1	-1	18
15	1.0113677737772563E-4	TGTGCCACCTGGGTCCTAAAATATAAGAAACTCTTT	CATWVLKYKKLF	TRGV4	.	TRGJ1	12	-1	-1	21
15	1.0113677737772563E-4	TGTGCCACCTGGGGACGTTATTATAAGAAACTCTTT	CATWGRYYKKLF	TRGV4	.	TRGJ1	12	-1	-1	17
15	1.0113677737772563E-4	TGTGCCACCTGGGATTCCATGAGGAAGAAACTCTTT	CATWDSMRKKLF	TRGV4	.	TRGJ1	14	-1	-1	24
15	1.0113677737772563E-4	TGTGCCACCTGGGATGTAGTCAATAAGAAACTCTTT	CATWDVVNKKLF	TRGV8	.	TRGJ1	14	-1	-1	22
15	1.0113677737772563E-4	TGTGCCACCTGGGATGGATATTATAAGAAACTCTTT	CATWDGYYKKLF	TRGV4	.	TRGJ1	16	-1	-1	18
15	1.0113677737772563E-4	TGTGCCACCTGGGACAGGCCGGGGAAGAAACTCTTT	CATWDRPGKKLF	TRGV5	.	TRGJ1	19	-1	-1	24
15	1.0113677737772563E-4	TGTGCCACCTGGGACAGGGCGCGGTGCAGACTCTTT	CATWDRARCRLF	TRGV7	.	TRGJ1	17	-1	-1	29
15	1.0113677737772563E-4	TGTGCCACCTGGGACAGGGGTTGGTTCAAGATATTT	CATWDRGWFKIF	TRGV4	.	TRGJP1	13	-1	-1	18
15	1.0113677737772563E-4	TGTGCCCCGGAAGGGGATTATAAGAAACTCTTT	CAPEGDYKKLF	TRGV4	.	TRGJ1	5	-1	-1	16
15	1.0113677737772563E-4	TGTGCCACCTCTAATTATTATAAGAAACTCTTT	CATSNYYKKLF	TRGV4	.	TRGJ1	9	-1	-1	9
15	1.0113677737772563E-4	TGTGCCACCTGGGGGATTTATAAGAAACTCTTT	CATWGIYKKLF	TRGV7	.	TRGJ1	12	-1	-1	17
15	1.0113677737772563E-4	TGTGCCACCTGGGGGAGTTATAAGAAACTCTTT	CATWGSYKKLF	TRGV2	.	TRGJ1	12	-1	-1	17
15	1.0113677737772563E-4	TGTGCCACCTGGGGATATTATAAGAAACTCTTT	CATWGYYKKLF	TRGV4	.	TRGJ1	12	-1	-1	15
15	1.0113677737772563E-4	TGTGCCACCTGGGATGGGCCTAAGAAACTCTTT	CATWDGPKKLF	TRGV4	.	TRGJ1	19	-1	-1	20
15	1.0113677737772563E-4	TGTGCCACCTGGGATAGAGACAAGAAACTCTTT	CATWDRDKKLF	TRGV8	.	TRGJ1	16	-1	-1	21
15	1.0113677737772563E-4	TGTGCCACCTGGGACGGGCGAAGGAAACTCTTT	CATWDGRRKLF	TRGV2	.	TRGJ1	18	-1	-1	23
15	1.0113677737772563E-4	TGTGCCACCTGGGACAGGCCGGGGAAACTCTTT	CATWDRPGKLF	TRGV5	.	TRGJ1	19	-1	-1	23
15	1.0113677737772563E-4	TGTGCCACCTGGGACAAATCCAAGAAACTCTTT	CATWDKSKKLF	TRGV8	.	TRGJ1	13	-1	-1	21
15	1.0113677737772563E-4	TGTGCCACCTGGGAAAAGTATAAGAAACTCTTT	CATWEKYKKLF	TRGV4	.	TRGJ1	13	-1	-1	18
15	1.0113677737772563E-4	TGTGCCACCTGGATTTATTATAAGAAACTCTTT	CATWIYYKKLF	TRGV4	.	TRGJ1	11	-1	-1	11
15	1.0113677737772563E-4	TGTGCCACCCCCCTGTTTTATAAGAAACTCTTT	CATPLFYKKLF	TRGV4	.	TRGJ1	8	-1	-1	17
15	1.0113677737772563E-4	TGTGCCACCTGGGGCAATAAGAAACTCTTT	CATWGNKKLF	TRGV5P	.	TRGJ1	15	-1	-1	16
15	1.0113677737772563E-4	TGTGCCACCTGGGAGTCGGGGAAACTCTTT	CATWESGKLF	TRGV4	.	TRGJ1	13	-1	-1	20
15	1.0113677737772563E-4	TGCGCAATCCGGGGTTATAAGAAACTCTTT	CAIRGYKKLF	TRGV7	.	TRGJ1	4	-1	-1	14
15	1.0113677737772563E-4	TGTGCCACCCTTTATAAGAAACTCTTT	CATLYKKLF	TRGV4	.	TRGJ1	8	-1	-1	11
14	9.439432555254393E-5	TGTGCCACCTGGGATAGATCCTCATTGTCCACTCCAGTCCCGCCCCTTATTAGTAAGAAACTCTTT	CATWDRSSLSTPVPPLISKKLF	TRGV8	.	TRGJ1	16	-1	-1	46
14	9.439432555254393E-5	TGTGCCACCTGGGATGGGCCCCTGGGACAGGGGTCGCATTATAAGAAACTCTTT	CATWDGPLGQGSHYKKLF	TRGV4	.	TRGJ1	20	-1	-1	37
14	9.439432555254393E-5	TGTGCCACCTGGGATGATCGGAGGGGGAGGGATTATTATAAGAAACTCTTT	CATWDDRRGRDYYKKLF	TRGV4	.	TRGJ1	15	-1	-1	31
14	9.439432555254393E-5	TGTGCCACCTGGGACGGACTCCCTCTTAGTAGTGATTGGATCAAGACGTTT	CATWDGLPLSSDWIKTF	TRGV2	.	TRGJP2	16	-1	-1	26
14	9.439432555254393E-5	TGTGCCACCTGGGATTGTTGGGGACGCGATTATTATAAGAAACTCTTT	CATWDCWGRDYYKKLF	TRGV4	.	TRGJ1	14	-1	-1	28
14	9.439432555254393E-5	TGTGCCACCTGGGACGGGGTGTTTTGTAGTGATTGGATCAAGACGTTT	CATWDGVFCSDWIKTF	TRGV2	.	TRGJP2	17	-1	-1	25
14	9.439432555254393E-5	TGTGCCACCTGGGACGGGGCAAGTAGTAGTGATTGGATCAAGACGTTT	CATWDGASSSDWIKTF	TRGV2	.	TRGJP2	17	-1	-1	23
14	9.439432555254393E-5	TGTGCCACCTGGGACAGGCTGGGCGGACATTATTATAAGAAACTCTTT	CATWDRLGGHYYKKLF	TRGV3	.	TRGJ1	18	-1	-1	28
14	9.439432555254393E-5	TGTGCCACCTGGGATGGGCCTAGGGGGTATTATAAGAAACTCTTT	CATWDGPRGYYKKLF	TRGV4	.	TRGJ1	19	-1	-1	27
14	9.439432555254393E-5	TGTGCCACCTGGGACGGCCTCGTTCATTATTATAAGAAACTCTTT	CATWDGLVHYYKKLF	TRGV2	.	TRGJ1	22	-1	-1	25
14	9.439432555254393E-5	TGTGCCACCTGGGACGGGCTACCCCCCTATTATAAGAAACTCTTT	CATWDGLPPYYKKLF	TRGV2	.	TRGJ1	18	-1	-1	27
14	9.439432555254393E-5	TGTGCCACCTGGGACGGGCCACCTTATTATTATAAGAAACTCTTT	CATWDGPPYYYKKLF	TRGV2	.	TRGJ1	19	-1	-1	25
14	9.439432555254393E-5	TGTGCCACCTGGGACGGGCCAAGTAGTGATTGGATCAAGACGTTT	CATWDGPSSDWIKTF	TRGV2	.	TRGJP2	19	-1	-1	21
14	9.439432555254393E-5	TGTGCCACCTGGGACAGGCGGGCATATTGTTATAAGAAACTCTTT	CATWDRRAYCYKKLF	TRGV3	.	TRGJ1	18	-1	-1	25
14	9.439432555254393E-5	TGTGCCACCTGGGACAGGCGGAGGTTTTATTATAAGAAACTCTTT	CATWDRRRFYYKKLF	TRGV3	.	TRGJ1	18	-1	-1	26
14	9.439432555254393E-5	TGTGCTGCGTGGGAGATTCGGAATTATTATAAGAAACTCTTT	CAAWEIRNYYKKLF	TRGV10	.	TRGJ1	13	-1	-1	15
14	9.439432555254393E-5	TGTGCCACCTGGGATGTGTGGAATTATTATAAGAAACTCTTT	CATWDVWNYYKKLF	TRGV4	.	TRGJ1	15	-1	-1	20
14	9.439432555254393E-5	TGTGCCACCTGGGATGCCCGTGGTTATTATAAGAAACTCTTT	CATWDARGYYKKLF	TRGV4	.	TRGJ1	15	-1	-1	23
14	9.439432555254393E-5	TGTGCCACCTGGGACCCAGCCGGGGATTATAAGAAACTCTTT	CATWDPAGDYKKLF	TRGV4	.	TRGJ1	13	-1	-1	25
14	9.439432555254393E-5	TGTGCCACCTGGGACGCGATTCGGGGTTATAAGAAACTCTTT	CATWDAIRGYKKLF	TRGV2	.	TRGJ1	15	-1	-1	26
14	9.439432555254393E-5	TGTGCCACCTGGGACGGTACGAATTATTATAAGAAACTCTTT	CATWDGTNYYKKLF	TRGV2	.	TRGJ1	16	-1	-1	19
14	9.439432555254393E-5	TGTGCCACCTGGGACGGGCCCATTTATTATAAGAAACTCTTT	CATWDGPIYYKKLF	TRGV2	.	TRGJ1	20	-1	-1	23
14	9.439432555254393E-5	TGTGCCACCTGGGACGGGCGGCATTATTATAAGAAACTCTTT	CATWDGRHYYKKLF	TRGV2	.	TRGJ1	18	-1	-1	22
14	9.439432555254393E-5	TGTGCCACCTGGGACGGGCGGGTTTATTATAAGAAACTCTTT	CATWDGRVYYKKLF	TRGV2	.	TRGJ1	18	-1	-1	23
14	9.439432555254393E-5	TGTGCCACCTGGGACGGGCAGTTGAAGTGGATCAAGACGTTT	CATWDGQLKWIKTF	TRGV2	.	TRGJP2	18	-1	-1	27
14	9.439432555254393E-5	TGTGCCACCTGGGACGGATGTAGTGATTGGATCAAGACGTTT	CATWDGCSDWIKTF	TRGV2	.	TRGJP2	16	-1	-1	19
14	9.439432555254393E-5	TGTGCCACCTGGGACATTTTGGATTATTATAAGAAACTCTTT	CATWDILDYYKKLF	TRGV3	.	TRGJ1	15	-1	-1	22
14	9.439432555254393E-5	TGTGCCACCTGGGACACTGGGGGATATTATAAGAAACTCTTT	CATWDTGGYYKKLF	TRGV7	.	TRGJ1	15	-1	-1	24
14	9.439432555254393E-5	TGTGCCACCTGGGACAGGCGAGGTAATTATAAGAAACTCTTT	CATWDRRGNYKKLF	TRGV3	.	TRGJ1	18	-1	-1	25
14	9.439432555254393E-5	TGTGCCACCTGGGACAGGCAGAATTATTATAAGAAACTCTTT	CATWDRQNYYKKLF	TRGV7	.	TRGJ1	18	-1	-1	20
14	9.439432555254393E-5	TGTGCCACCGCGTTCACAGGGGGCTATTATAAGAAACTCTTT	CATAFTGGYYKKLF	TRGV4	.	TRGJ1	8	-1	-1	24
14	9.439432555254393E-5	TGTGCCTTGTGGGATCTTAATTATCATAAGAAACTCTTT	CALWDLNYHKKLF	TRGV9	.	TRGJ1	13	-1	-1	18
14	9.439432555254393E-5	TGTGCCACCTGGGATCCCACTTATTATAAGAAACTCTTT	CATWDPTYYKKLF	TRGV4	.	TRGJ1	14	-1	-1	20
14	9.439432555254393E-5	TGTGCCACCTGGGATGGGTTACATTATAAGAAACTCTTT	CATWDGLHYKKLF	TRGV4	.	TRGJ1	17	-1	-1	22
14	9.439432555254393E-5	TGTGCCACCTGGGATGGGCCACTTTATAAGAAACTCTTT	CATWDGPLYKKLF	TRGV4	.	TRGJ2	19	-1	-1	23
14	9.439432555254393E-5	TGTGCCACCTGGGATGGGCAGTATTATAAGAAACTCTTT	CATWDGQYYKKLF	TRGV4	.	TRGJ1	18	-1	-1	21
14	9.439432555254393E-5	TGTGCCACCTGGGATGGAAATTATTATAAGAAACTCTTT	CATWDGNYYKKLF	TRGV4	.	TRGJ1	16	-1	-1	18
14	9.439432555254393E-5	TGTGCCACCTGGGATAGGCTCTATTATAAGAAACTCTTT	CATWDRLYYKKLF	TRGV8	.	TRGJ1	23	-1	-1	21
14	9.439432555254393E-5	TGTGCCACCTGGGATAGACCCGGATATAAGAAACTCTTT	CATWDRPGYKKLF	TRGV8	.	TRGJ1	19	-1	-1	24
14	9.439432555254393E-5	TGTGCCACCTGGGACTCCACTGGTTGGTTCAAGATATTT	CATWDSTGWFKIF	TRGV3	.	TRGJP1	14	-1	-1	16
14	9.439432555254393E-5	TGTGCCACCTGGGACGTCGATTATTATAAGAAACTCTTT	CATWDVDYYKKLF	TRGV2	.	TRGJ1	15	-1	-1	16
14	9.439432555254393E-5	TGTGCCACCTGGGACGGTAATTATTATAAGAAACTCTTT	CATWDGNYYKKLF	TRGV5	.	TRGJ1	14	-1	-1	18
14	9.439432555254393E-5	TGTGCCACCTGGGACGGGCATGGTTGGTTCAAGATATTT	CATWDGHGWFKIF	TRGV2	.	TRGJP1	18	-1	-1	20
14	9.439432555254393E-5	TGTGCCACCTGGGACAGGCATTATTATAAGAAACTCTTT	CATWDRHYYKKLF	TRGV7	.	TRGJ1	18	-1	-1	19
14	9.439432555254393E-5	TGTGCCACCTGGCTGAATTATTATAAGAAACTCTTT	CATWLNYYKKLF	TRGV2	.	TRGJ1	11	-1	-1	14
14	9.439432555254393E-5	TGTGCCACCTGGGGTGGGGGTTGGTTCAAGATATTT	CATWGGGWFKIF	TRGV2	.	TRGJP1	12	-1	-1	18
14	9.439432555254393E-5	TGTGCCACCTGGGATTTGCATTATAAGAAACTCTTT	CATWDLHYKKLF	TRGV8	.	TRGJ1	14	-1	-1	19
14	9.439432555254393E-5	TGTGCCACCTGGGATGGAAATTATAAGAAACTCTTT	CATWDGNYKKLF	TRGV4	.	TRGJ1	16	-1	-1	19
14	9.439432555254393E-5	TGTGCCACCTGGGACTGTTATTATAAGAAACTCTTT	CATWDCYYKKLF	TRGV3	.	TRGJ1	14	-1	-1	17
14	9.439432555254393E-5	TGTGCCACCTGGGAAGGTTATTATAAGAAACTCTTT	CATWEGYYKKLF	TRGV3	.	TRGJ1	16	-1	-1	17
14	9.439432555254393E-5	TGTGCCACCTGGCCTGGGCGGGGGAAACTCTTT	CATWPGRGKLF	TRGV8	.	TRGJ1	11	-1	-1	23
14	9.439432555254393E-5	TGTGCCACCTGGGGTGATTATAAGAAACTCTTT	CATWGDYKKLF	TRGV8	.	TRGJ1	12	-1	-1	16
14	9.439432555254393E-5	TGTGCCACCTGGGATGCCGGGAAGAAACTCTTT	CATWDAGKKLF	TRGV4	.	TRGJ1	15	-1	-1	21
14	9.439432555254393E-5	TGTGCCACCTGGGATAACCCTAAGAAACTCTTT	CATWDNPKKLF	TRGV8	.	TRGJ1	21	-1	-1	20
14	9.439432555254393E-5	TGTGCCACCTGGGATAAGGGAGAGAAACTCTTT	CATWDKGEKLF	TRGV8	.	TRGJ1	15	-1	-1	22
14	9.439432555254393E-5	TGTGCCACCTGGGACCTATTTAAGAAACTCTTT	CATWDLFKKLF	TRGV2	.	TRGJ1	14	-1	-1	16
14	9.439432555254393E-5	TGTGCCACCTGGGAGTATTATAAGAAACTCTTT	CATWEYYKKLF	TRGV4	.	TRGJ1	13	-1	-1	15
14	9.439432555254393E-5	TGTGCCACCTGGGAACCCCATAAGAAACTCTTT	CATWEPHKKLF	TRGV4	.	TRGJ1	13	-1	-1	19
14	9.439432555254393E-5	TGTGCTGCGTGGGATAGTAGGAAACTCTTT	CAAWDSRKLF	TRGV10	.	TRGJ2	14	-1	-1	17
14	9.439432555254393E-5	TGTGCCACTAATTATTATAAGAAACTCTTT	CATNYYKKLF	TRGV4	.	TRGJ1	7	-1	-1	9
14	9.439432555254393E-5	TGTGCCACCTTTTATTATAAGAAACTCTTT	CATFYYKKLF	TRGV4	.	TRGJ1	9	-1	-1	11
14	9.439432555254393E-5	TGTGCCACCTGGGATGGCCTGGTACTCTTT	CATWDGLVLF	TRGV4	.	TRGJ1	16	-1	-1	23
14	9.439432555254393E-5	TGTGCCACCCACGATTGGATCAAGACGTTT	CATHDWIKTF	TRGV2	.	TRGJP2	8	-1	-1	12
14	9.439432555254393E-5	TGTGCCTCAGCACAGGAGAAACTCTTT	CASAQEKLF	TRGV4	.	TRGJ1	5	-1	-1	16
14	9.439432555254393E-5	TGTGCCACGCCATCTAAGAAACTCTTT	CATPSKKLF	TRGV8	.	TRGJ1	7	-1	-1	14
14	9.439432555254393E-5	TGTGGCAGTGATTGGATCAAGACGTTT	CGSDWIKTF	TRGV4	.	TRGJP2	6	-1	-1	6
14	9.439432555254393E-5	TGTGCCACTAATAAGAAACTCTTT	CATNKKLF	TRGV8	.	TRGJ1	7	-1	-1	10
13	8.765187372736222E-5	TGTGCCACCTGGGACGGGCTCGGGGGGAGTGATGATTGGATCAAGACGTTT	CATWDGLGGSDDWIKTF	TRGV2	.	TRGJP2	21	-1	-1	32
13	8.765187372736222E-5	TGTGCCACCTGGGACGGGCCGTACCCGACTAATTATTATAAGAAACTCTTT	CATWDGPYPTNYYKKLF	TRGV2	.	TRGJ1	25	-1	-1	30
13	8.765187372736222E-5	TGTGCCACCTGGGACGGGAAGATGACCTTGGGTGATTGGATCAAGACGTTT	CATWDGKMTLGDWIKTF	TRGV2	.	TRGJP2	17	-1	-1	31
13	8.765187372736222E-5	TGTGCCACCTGGGCTAAAGGCCAAATTTTGTATTATAAGAAACTCTTT	CATWAKGQILYYKKLF	TRGV2	.	TRGJ1	12	-1	-1	30
13	8.765187372736222E-5	TGTGCCACCTGGGATGGGCTCTTTTGGAGATGGTATAAGAAACTCTTT	CATWDGLFWRWYKKLF	TRGV4	.	TRGJ1	18	-1	-1	33
13	8.765187372736222E-5	TGTGCCACCTGGGATAGGCCTAGGGGTAGTGATTGGATCAAGACGTTT	CATWDRPRGSDWIKTF	TRGV8	.	TRGJP2	21	-1	-1	25
13	8.765187372736222E-5	TGTGCCACCTGGGACGGTGCCCGAGATTGTTATTATAAGAAACTCTTT	CATWDGARDCYYKKLF	TRGV2	.	TRGJ1	22	-1	-1	29
13	8.765187372736222E-5	TGTGCCACCTGGGACGGCGACTATAGTAGTGATTGGATCAAGACGTTT	CATWDGDYSSDWIKTF	TRGV2	.	TRGJP2	16	-1	-1	21
13	8.765187372736222E-5	TGTGCCACCTGGGACACCAAACCCAATTGTTACTATAAGAAACTCTTT	CATWDTKPNCYYKKLF	TRGV3	.	TRGJ1	15	-1	-1	29
13	8.765187372736222E-5	TGTGCCACCTGGGACAGGCCGGGGTGGGTACGAAAGGGGAAACTCTTT	CATWDRPGWVRKGKLF	TRGV3	.	TRGJ1	19	-1	-1	38
13	8.765187372736222E-5	TGTGCCACCTGGGACAGGCCAAACCGTAGTGATTGGATCAAGACGTTT	CATWDRPNRSDWIKTF	TRGV3	.	TRGJP2	19	-1	-1	25
13	8.765187372736222E-5	TGTGCCACCTGGGATCGGAACCGGTCCTATTATAAGAAACTCTTT	CATWDRNRSYYKKLF	TRGV4	.	TRGJ1	17	-1	-1	27
13	8.765187372736222E-5	TGTGCCACCTGGGATGGGCACGACCATTATTATAAGAAACTCTTT	CATWDGHDHYYKKLF	TRGV4	.	TRGJ1	18	-1	-1	25
13	8.765187372736222E-5	TGTGCCACCTGGGACGGGCTGGAAGTTTATTATAAGAAACTCTTT	CATWDGLEVYYKKLF	TRGV2	.	TRGJ1	18	-1	-1	26
13	8.765187372736222E-5	TGTGCCACCTGGGACGGGCACTTTTGTGATTGGATCAAGACGTTT	CATWDGHFCDWIKTF	TRGV2	.	TRGJP2	18	-1	-1	25
13	8.765187372736222E-5	TGTGCCACCTGGGACGGGCACTCGCGATGGTATAAGAAACTCTTT	CATWDGHSRWYKKLF	TRGV2	.	TRGJ1	18	-1	-1	30
13	8.765187372736222E-5	TGTGCCACCTGGGACAGCCTACACAATTATTATAAGAAACTCTTT	CATWDSLHNYYKKLF	TRGV5	.	TRGJ1	19	-1	-1	24
13	8.765187372736222E-5	TGTGCCACCTGGGACAGGCTCCGAAATTATTATAAGAAACTCTTT	CATWDRLRNYYKKLF	TRGV7	.	TRGJ1	18	-1	-1	24
13	8.765187372736222E-5	TGTGCCACCTGGGAACGATCGGGAAATTATTATAAGAAACTCTTT	CATWERSGNYYKKLF	TRGV2	.	TRGJ2	13	-1	-1	24
13	8.765187372736222E-5	TGTGCCTTGTGGGACGCTCCTAGTTATTATAAGAAACTCTTT	CALWDAPSYYKKLF	TRGV9	.	TRGJ1	13	-1	-1	23
13	8.765187372736222E-5	TGTGCCACCTGGGCTGGGAGTAGTGATTGGATCAAGACGTTT	CATWAGSSDWIKTF	TRGV2	.	TRGJP2	12	-1	-1	18
13	8.765187372736222E-5	TGTGCCACCTGGGATCCCACGAATTATTATAAGAAACTCTTT	CATWDPTNYYKKLF	TRGV4	.	TRGJ1	14	-1	-1	19
13	8.765187372736222E-5	TGTGCCACCTGGGATGGTACCTATTATTATAAGAAACTCTTT	CATWDGTYYYKKLF	TRGV4	.	TRGJ1	16	-1	-1	22
13	8.765187372736222E-5	TGTGCCACCTGGGATGGCCTTAATTATTATAAGAAACTCTTT	CATWDGLNYYKKLF	TRGV4	.	TRGJ1	16	-1	-1	21
13	8.765187372736222E-5	TGTGCCACCTGGGATGGGCTCGAATATTATAAGAAACTCTTT	CATWDGLEYYKKLF	TRGV4	.	TRGJ1	18	-1	-1	19
13	8.765187372736222E-5	TGTGCCACCTGGGATGGGCAACCGAATTATAAGAAACTCTTT	CATWDGQPNYKKLF	TRGV4	.	TRGJ1	18	-1	-1	25
13	8.765187372736222E-5	TGTGCCACCTGGGATGGGATATTGCATTATAAGAAACTCTTT	CATWDGILHYKKLF	TRGV4	.	TRGJ1	17	-1	-1	25
13	8.765187372736222E-5	TGTGCCACCTGGGATACGGCTCTTTATTATAAGAAACTCTTT	CATWDTALYYKKLF	TRGV2	.	TRGJ1	13	-1	-1	23
13	8.765187372736222E-5	TGTGCCACCTGGGACGTTACCACTGGTTGGTTCAAGATATTT	CATWDVTTGWFKIF	TRGV2	.	TRGJP1	15	-1	-1	17
13	8.765187372736222E-5	TGTGCCACCTGGGACGGGCGTCCATATTATAAGAAACTCTTT	CATWDGRPYYKKLF	TRGV2	.	TRGJ1	18	-1	-1	24
13	8.765187372736222E-5	TGTGCCACCTGGGACGGACCGAATTATTATAAGAAACTCTTT	CATWDGPNYYKKLF	TRGV2	.	TRGJ1	19	-1	-1	19
13	8.765187372736222E-5	TGTGCCACCTGGGACAGTCAAGATTATTATAAGAAACTCTTT	CATWDSQDYYKKLF	TRGV3	.	TRGJ1	16	-1	-1	22
13	8.765187372736222E-5	TGTGCCACCTGGGACAGCTCGAATTATTATAAGAAACTCTTT	CATWDSSNYYKKLF	TRGV5	.	TRGJ1	16	-1	-1	18
13	8.765187372736222E-5	TGTGCCACCTGGGACAGGCTGTCTTATTATAAGAAACTCTTT	CATWDRLSYYKKLF	TRGV3	.	TRGJ1	22	-1	-1	23
13	8.765187372736222E-5	TGTGCCACCTGGCTAAAAGGGGATTATAAGAAACTCTTT	CATWLKGDYKKLF	TRGV4	.	TRGJ1	11	-1	-1	22
13	8.765187372736222E-5	TGTGCCACCTGGGATCCGAATTATTATAAGAAACTCTTT	CATWDPNYYKKLF	TRGV4	.	TRGJ1	14	-1	-1	13
13	8.765187372736222E-5	TGTGCCACCTGGGATGGTTTGTATTATAAGAAACTCTTT	CATWDGLYYKKLF	TRGV4	.	TRGJ1	16	-1	-1	21
13	8.765187372736222E-5	TGTGCCACCTGGGATGGGCAAGGTTATAAGAAACTCTTT	CATWDGQGYKKLF	TRGV4	.	TRGJ1	18	-1	-1	23
13	8.765187372736222E-5	TGTGCCACCTGGGATGGACGGATTTATAAGAAACTCTTT	CATWDGRIYKKLF	TRGV4	.	TRGJ1	16	-1	-1	23
13	8.765187372736222E-5	TGTGCCACCTGGGACGTAGGGTATTATAAGAAACTCTTT	CATWDVGYYKKLF	TRGV7	.	TRGJ1	14	-1	-1	21
13	8.765187372736222E-5	TGTGCCACCTGGGACGATCATTATTATAAGAAACTCTTT	CATWDDHYYKKLF	TRGV2	.	TRGJ1	15	-1	-1	19
13	8.765187372736222E-5	TGTGCCACCTGGGACAGGCCTTATTATAAGAAACTCTTT	CATWDRPYYKKLF	TRGV3	.	TRGJ1	20	-1	-1	20
13	8.765187372736222E-5	TGTGCCACCTGGGACAGGCCTCGATATAAGAAACTCTTT	CATWDRPRYKKLF	TRGV7	.	TRGJ1	20	-1	-1	24
13	8.765187372736222E-5	TGTGCCACCTGGGACAGAGGGTGTGGTAAGAAACTCTTT	CATWDRGCGKKLF	TRGV7	.	TRGJ1	16	-1	-1	26
13	8.765187372736222E-5	TGTGCCACCTGGGAGGTTAATTATTATAAGAAACTCTTT	CATWEVNYYKKLF	TRGV4	.	TRGJ1	13	-1	-1	18
13	8.765187372736222E-5	TGTGCCACCTGGAACCGCGGGGATTATAAGAAACTCTTT	CATWNRGDYKKLF	TRGV2	.	TRGJ1	14	-1	-1	22
13	8.765187372736222E-5	TGTGCCTGCTGGATTAGTTATTATAAGAAACTCTTT	CACWISYYKKLF	TRGV11	.	TRGJ1	16	-1	-1	17
13	8.765187372736222E-5	TGTGCCATAATATTCCGGTGTTATAAGAAACTCTTT	CAIIFRCYKKLF	TRGV3	.	TRGJ1	6	-1	-1	20
13	8.765187372736222E-5	TGTGCCACCTCCTACAATTATTATAAGAAACTCTTT	CATSYNYYKKLF	TRGV4	.	TRGJ1	9	-1	-1	15
13	8.765187372736222E-5	TGTGCCACCTGGGCAAATTATTATAAGAAACTCTTT	CATWANYYKKLF	TRGV8	.	TRGJ1	12	-1	-1	15
13	8.765187372736222E-5	TGTGCCACCTGGGATTTTTATTATAAGAAACTCTTT	CATWDFYYKKLF	TRGV4	.	TRGJ1	14	-1	-1	17
13	8.765187372736222E-5	TGTGCCACCTGGGATCCCTATTATAAGAAACTCTTT	CATWDPYYKKLF	TRGV4	.	TRGJ1	14	-1	-1	18
13	8.765187372736222E-5	TGTGCCACCTGGGATGGGCGCGAAAAGAAACTCTTT	CATWDGREKKLF	TRGV4	.	TRGJ1	18	-1	-1	24
13	8.765187372736222E-5	TGTGCCACCTGGGATGGACCAACTAAGAAACTCTTT	CATWDGPTKKLF	TRGV4	.	TRGJ1	19	-1	-1	23
13	8.765187372736222E-5	TGTGCCACCTGGGATAGTGATTATAAGAAACTCTTT	CATWDSDYKKLF	TRGV4	.	TRGJ1	14	-1	-1	19
13	8.765187372736222E-5	TGTGCCACCTGGGATAGAAATTATAAGAAACTCTTT	CATWDRNYKKLF	TRGV8	.	TRGJ1	16	-1	-1	19
13	8.765187372736222E-5	TGTGCCACCTGGGACTTGAATTATAAGAAACTCTTT	CATWDLNYKKLF	TRGV2	.	TRGJ1	14	-1	-1	19
13	8.765187372736222E-5	TGTGCCACCTGGGACAGGCTTTATAAGAAACTCTTT	CATWDRLYKKLF	TRGV5	.	TRGJ1	18	-1	-1	20
13	8.765187372736222E-5	TGTGCCACCTGGACTTTGGAGTATAAGAAACTCTTT	CATWTLEYKKLF	TRGV8	.	TRGJ1	11	-1	-1	21
13	8.765187372736222E-5	TGTGCCACCTGGGAGAAATATAAGAAACTCTTT	CATWEKYKKLF	TRGV4	.	TRGJ1	13	-1	-1	18
13	8.765187372736222E-5	TGTGCCACCTGTCCATATAAGAAACTCTTT	CATCPYKKLF	TRGV2	.	TRGJ1	10	-1	-1	15
13	8.765187372736222E-5	TGTGCCACCTGGGACGAGCGGAAACTCTTT	CATWDERKLF	TRGV2	.	TRGJ1	18	-1	-1	20
13	8.765187372736222E-5	TGTGCCACCGGTACTTATAAGAAACTCTTT	CATGTYKKLF	TRGV4	.	TRGJ1	8	-1	-1	14
13	8.765187372736222E-5	TGTGCCACCTGGATTAAGAAACTCTTT	CATWIKKLF	TRGV4	.	TRGJ1	11	-1	-1	14
13	8.765187372736222E-5	TGTGCCACCTTTAAGAAACTCTTT	CATFKKLF	TRGV8	.	TRGJ1	9	-1	-1	11
13	8.765187372736222E-5	TGTGCCACCTGGGATTGTCTCTTT	CATWDCLF	TRGV4	.	TRGJ1	14	-1	-1	18
12	8.09094219021805E-5	TGTGCCACCTGGGACGGGCCTTCTTACAATAGTAGTGATTGGATCAAGACGTTT	CATWDGPSYNSSDWIKTF	TRGV2	.	TRGJP2	19	-1	-1	28
12	8.09094219021805E-5	TGTGCCACCTGGCCCAGACCACCTCATACCACTGGTTGGTTCAAGATATTT	CATWPRPPHTTGWFKIF	TRGV2	.	TRGJP1	11	-1	-1	25
12	8.09094219021805E-5	TGTGCCACCTGGGACGGGTTGTTCAGGGAGCATTATTATAAGAAACTCTTT	CATWDGLFREHYYKKLF	TRGV2	.	TRGJ1	17	-1	-1	31
12	8.09094219021805E-5	TGTGCTGCGTGGGATAAAGGAAAACCCACTGGTTGGTTCAAGATATTT	CAAWDKGKPTGWFKIF	TRGV10	.	TRGJP1	14	-1	-1	25
12	8.09094219021805E-5	TGTGCCACCTGGGATGGAGGGGCATCGAATTATTATAAGAAACTCTTT	CATWDGGASNYYKKLF	TRGV4	.	TRGJ1	16	-1	-1	24
12	8.09094219021805E-5	TGTGCCACCTGGGACGGGCTCGTCCCAGGATATTATAAGAAACTCTTT	CATWDGLVPGYYKKLF	TRGV2	.	TRGJ1	28	-1	-1	30
12	8.09094219021805E-5	TGTGCCACCTGGGACGGGCTCGAGTTGGGCAAAAAAATCAAGGTATTT	CATWDGLELGKKIKVF	TRGV2	.	TRGJP	21	-1	-1	15
12	8.09094219021805E-5	TGTGCCACCTGGGACGGGCCCGATACCACTGGTTGGTTCAAGATATTT	CATWDGPDTTGWFKIF	TRGV2	.	TRGJP1	21	-1	-1	22
12	8.09094219021805E-5	TGTGCCACCTGGGACAGGGCATATAGTAGTGATTGGATCAAGACGTTT	CATWDRAYSSDWIKTF	TRGV2	.	TRGJP2	19	-1	-1	20
12	8.09094219021805E-5	TGTGCCACCTGGGGCCCCACCCAGAATTATTATAAGAAACTCTTT	CATWGPTQNYYKKLF	TRGV4	.	TRGJ1	12	-1	-1	23
12	8.09094219021805E-5	TGTGCCACCTGGGATGGGTTTTCGAATTATTATAAGAAACTCTTT	CATWDGFSNYYKKLF	TRGV4	.	TRGJ1	17	-1	-1	20
12	8.09094219021805E-5	TGTGCCACCTGGGATGGGCCCCGGAATTATTATAAGAAACTCTTT	CATWDGPRNYYKKLF	TRGV4	.	TRGJ1	20	-1	-1	23
12	8.09094219021805E-5	TGTGCCACCTGGGATAGGCGCGGTAGTGATTGGATCAAGACGTTT	CATWDRRGSDWIKTF	TRGV8	.	TRGJP2	18	-1	-1	22
12	8.09094219021805E-5	TGTGCCACCTGGGATAGGGATAGTAGTGATTGGATCAAGACGTTT	CATWDRDSSDWIKTF	TRGV8	.	TRGJP2	17	-1	-1	19
12	8.09094219021805E-5	TGTGCCACCTGGGACTGTATGAGTAGTGATTGGATCAAGACGTTT	CATWDCMSSDWIKTF	TRGV2	.	TRGJP2	14	-1	-1	13
12	8.09094219021805E-5	TGTGCCACCTGGGACCCATCCCGTTTTGATTATAAGAAACTCTTT	CATWDPSRFDYKKLF	TRGV3	.	TRGJ1	14	-1	-1	28
12	8.09094219021805E-5	TGTGCCACCTGGGACGGGCTCCCCATTTATTATAAGAAACTCTTT	CATWDGLPIYYKKLF	TRGV2	.	TRGJ1	18	-1	-1	26
12	8.09094219021805E-5	TGTGCCACCTGGGACGAGCTACAAAATTATTATAAGAAACTCTTT	CATWDELQNYYKKLF	TRGV2	.	TRGJ1	18	-1	-1	24
12	8.09094219021805E-5	TGTGCCACCTGGGACGAAATAGGTTGTTATTATAAGAAACTCTTT	CATWDEIGCYYKKLF	TRGV2	.	TRGJ1	15	-1	-1	26
12	8.09094219021805E-5	TGTGCCACCTGGGACAGGCTAACTTTTTATTATAAGAAACTCTTT	CATWDRLTFYYKKLF	TRGV3	.	TRGJ1	18	-1	-1	26
12	8.09094219021805E-5	TGTGCCACCTGGGACAGGCCGCTGCGGGATTGGATCAAGACGTTT	CATWDRPLRDWIKTF	TRGV3	.	TRGJP2	19	-1	-1	27
12	8.09094219021805E-5	TGTGCCACCTGGGACAGGCGGAGGGCTTATTATAAGAAACTCTTT	CATWDRRRAYYKKLF	TRGV5	.	TRGJ1	18	-1	-1	26
12	8.09094219021805E-5	TGTGCCACCTGGGAGAAGTCGGGGAGTGATTGGATCAAGACGTTT	CATWEKSGSDWIKTF	TRGV2	.	TRGJP2	13	-1	-1	24
12	8.09094219021805E-5	TGTGCCACCTGGCCTAATAGTAGTGATTGGATCAAGACGTTT	CATWPNSSDWIKTF	TRGV2	.	TRGJP2	11	-1	-1	13
12	8.09094219021805E-5	TGTGCCACCTGGGCACAGGACTATTATTATAAGAAACTCTTT	CATWAQDYYYKKLF	TRGV4	.	TRGJ1	12	-1	-1	22
12	8.09094219021805E-5	TGTGCCACCTGGGATCCCCTCCTTTATTATAAGAAACTCTTT	CATWDPLLYYKKLF	TRGV4	.	TRGJ1	14	-1	-1	23
12	8.09094219021805E-5	TGTGCCACCTGGGATCAGGTTCATTATTATAAGAAACTCTTT	CATWDQVHYYKKLF	TRGV2	.	TRGJ1	13	-1	-1	22
12	8.09094219021805E-5	TGTGCCACCTGGGATGGACCAGAAACAGATAAGAAACTCTTT	CATWDGPETDKKLF	TRGV4	.	TRGJ1	19	-1	-1	28
12	8.09094219021805E-5	TGTGCCACCTGGGATAGAGGTAGTGATTGGATCAAGACGTTT	CATWDRGSDWIKTF	TRGV8	.	TRGJP2	16	-1	-1	19
12	8.09094219021805E-5	TGTGCCACCTGGGACTTGTGTAGTGATTGGATCAAGACGTTT	CATWDLCSDWIKTF	TRGV2	.	TRGJP2	14	-1	-1	19
12	8.09094219021805E-5	TGTGCCACCTGGGACGTGAGACATCGGTATAAGAAACTCTTT	CATWDVRHRYKKLF	TRGV2	.	TRGJ1	15	-1	-1	27
12	8.09094219021805E-5	TGTGCCACCTGGGACGGTCTTCTTTATTATAAGAAACTCTTT	CATWDGLLYYKKLF	TRGV2	.	TRGJ1	16	-1	-1	23
12	8.09094219021805E-5	TGTGCCACCTGGGACGGTAGTAGTGATTGGATCAAGACGTTT	CATWDGSSDWIKTF	TRGV2	.	TRGJP2	16	-1	-1	17
12	8.09094219021805E-5	TGTGCCACCTGGGACGGGATTTATTATTATAAGAAACTCTTT	CATWDGIYYYKKLF	TRGV2	.	TRGJ1	17	-1	-1	22
12	8.09094219021805E-5	TGTGCCACCTGGGACGGACGTAATTATTATAAGAAACTCTTT	CATWDGRNYYKKLF	TRGV2	.	TRGJ1	16	-1	-1	21
12	8.09094219021805E-5	TGTGCCACCTGGGACGGACGAACTGGTTGGTTCAAGATATTT	CATWDGRTGWFKIF	TRGV2	.	TRGJP1	16	-1	-1	21
12	8.09094219021805E-5	TGTGCCACCTGGGACACATCGAATTATTATAAGAAACTCTTT	CATWDTSNYYKKLF	TRGV5	.	TRGJ1	15	-1	-1	18
12	8.09094219021805E-5	TGTGCCACCTGGGACAGGCCAAATTATTATAAGAAACTCTTT	CATWDRPNYYKKLF	TRGV3	.	TRGJ1	19	-1	-1	21
12	8.09094219021805E-5	TGTGCCACCTGGGACAGGCGGGGCTATTATAAGAAACTCTTT	CATWDRRGYYKKLF	TRGV7	.	TRGJ1	18	-1	-1	24
12	8.09094219021805E-5	TGTGCCACCTGGTCTCTGAATTATTATAAGAAACTCTTT	CATWSLNYYKKLF	TRGV2	.	TRGJ1	11	-1	-1	17
12	8.09094219021805E-5	TGTGCCACCTGGTCCCAGAATTATTATAAGAAACTCTTT	CATWSQNYYKKLF	TRGV8	.	TRGJ1	11	-1	-1	17
12	8.09094219021805E-5	TGTGCCACCTGGGCCGAAGATTATTATAAGAAACTCTTT	CATWAEDYYKKLF	TRGV4	.	TRGJ1	12	-1	-1	19
12	8.09094219021805E-5	TGTGCCACCTGGGATTTCCGTTATTATAAGAAACTCTTT	CATWDFRYYKKLF	TRGV4	.	TRGJ1	14	-1	-1	20
12	8.09094219021805E-5	TGTGCCACCTGGGATGGTAGTGATTGGATCAAGACGTTT	CATWDGSDWIKTF	TRGV4	.	TRGJP2	16	-1	-1	13
12	8.09094219021805E-5	TGTGCCACCTGGGATGGATATTATTATAAGAAACTCTTT	CATWDGYYYKKLF	TRGV4	.	TRGJ1	16	-1	-1	19
12	8.09094219021805E-5	TGTGCCACCTGGGACCTCTATTATTATAAGAAACTCTTT	CATWDLYYYKKLF	TRGV5	.	TRGJ1	14	-1	-1	19
12	8.09094219021805E-5	TGTGCCACCTGGGACGGAGATTATTATAAGAAACTCTTT	CATWDGDYYKKLF	TRGV5	.	TRGJ1	14	-1	-1	19
12	8.09094219021805E-5	TGTGCCACCTGGGACAGTAGTGATTGGATCAAGACGTTT	CATWDSSDWIKTF	TRGV3	.	TRGJP2	16	-1	-1	15
12	8.09094219021805E-5	TGTGCCACCTGGGACAGGCTCTATTATAAGAAACTCTTT	CATWDRLYYKKLF	TRGV7	.	TRGJ1	18	-1	-1	21
12	8.09094219021805E-5	TGTGCCACCTGGGACAGGCCCTGGTATAAGAAACTCTTT	CATWDRPWYKKLF	TRGV7	.	TRGJ1	19	-1	-1	24
12	8.09094219021805E-5	TGTGCCACCTGGGACAGGGCTTATTATAAGAAACTCTTT	CATWDRAYYKKLF	TRGV3	.	TRGJ1	20	-1	-1	20
12	8.09094219021805E-5	TGTGCCACCTGGGAAAATCGTTATTATAAGAAACTCTTT	CATWENRYYKKLF	TRGV4	.	TRGJ1	13	-1	-1	20
12	8.09094219021805E-5	TGTGCCACGATTGCATCGAATTATTATAAGAAACTCTTT	CATIASNYYKKLF	TRGV8	.	TRGJ1	7	-1	-1	15
12	8.09094219021805E-5	TGTGCCACCTCTACGAATTATTATAAGAAACTCTTT	CATSTNYYKKLF	TRGV4	.	TRGJ1	9	-1	-1	13
12	8.09094219021805E-5	TGTGCCACCTGGGGCTCTTATTATAAGAAACTCTTT	CATWGSYYKKLF	TRGV7	.	TRGJ1	12	-1	-1	17
12	8.09094219021805E-5	TGTGCCACCTGGGGCAAAGGGTATAAGAAACTCTTT	CATWGKGYKKLF	TRGV8	.	TRGJ1	12	-1	-1	21
12	8.09094219021805E-5	TGTGCCACCTGGGATAGTTTTTATAAGAAACTCTTT	CATWDSFYKKLF	TRGV8	.	TRGJ1	16	-1	-1	17
12	8.09094219021805E-5	TGTGCCACCTGGGATAAGTCCAATGAGAAACTCTTT	CATWDKSNEKLF	TRGV8	.	TRGJ1	15	-1	-1	22
12	8.09094219021805E-5	TGTGCCACCTGGGACCGATATTATAAGAAACTCTTT	CATWDRYYKKLF	TRGV4	.	TRGJ1	13	-1	-1	18
12	8.09094219021805E-5	TGTGCCACCTGGGACAGTGAATATAAGAAACTCTTT	CATWDSEYKKLF	TRGV7	.	TRGJ1	16	-1	-1	21
12	8.09094219021805E-5	TGTGCCACCTCCTTTTATTATAAGAAACTCTTT	CATSFYYKKLF	TRGV4	.	TRGJ1	9	-1	-1	14
12	8.09094219021805E-5	TGTGCCACCTGGCCAGATTGGATCAAGACGTTT	CATWPDWIKTF	TRGV8	.	TRGJP2	11	-1	-1	15
12	8.09094219021805E-5	TGTGCCACCTGGGATTTCGATAAGAAACTCTTT	CATWDFDKKLF	TRGV8	.	TRGJ1	14	-1	-1	19
12	8.09094219021805E-5	TGTGCCACCTGGGATGGCCTTGAGAAACTCTTT	CATWDGLEKLF	TRGV4	.	TRGJ1	16	-1	-1	22
12	8.09094219021805E-5	TGTGCCACCCACCCGGATTATAAGAAACTCTTT	CATHPDYKKLF	TRGV7	.	TRGJ1	8	-1	-1	16
12	8.09094219021805E-5	TGTGCCACCTCTTATTATAAGAAACTCTTT	CATSYYKKLF	TRGV8	.	TRGJ1	9	-1	-1	11
12	8.09094219021805E-5	TGTGCCACCTGGGGATATAAGAAACTCTTT	CATWGYKKLF	TRGV4	.	TRGJ1	12	-1	-1	15
12	8.09094219021805E-5	TGTGCCACCTGGGATGGGCAGAAACTCTTT	CATWDGQKLF	TRGV4	.	TRGJ1	18	-1	-1	19
11	7.41669700769988E-5	TGTGCCACCTGGGACGGGCAATGTCGGCCCCAGAATTATTATAAGAAACTCTTT	CATWDGQCRPQNYYKKLF	TRGV2	.	TRGJ1	18	-1	-1	32
11	7.41669700769988E-5	TGTGCCACCTGGGACGGGCCGCCACGACGGGGAATTTTTTGGAAACTCTTT	CATWDGPPRRGIFWKLF	TRGV2	.	TRGJ1	19	-1	-1	41
11	7.41669700769988E-5	TGTGCCACCTGGGACGGGACGCCAAAAGAGAATTATTATAAGAAACTCTTT	CATWDGTPKENYYKKLF	TRGV2	.	TRGJ1	17	-1	-1	29
11	7.41669700769988E-5	TGTGCCACCTGGGACGTATACCTCTCATATGGTTGGTTCAAGATATTT	CATWDVYLSYGWFKIF	TRGV2	.	TRGJP1	15	-1	-1	29
11	7.41669700769988E-5	TGTGCCACCTGGGACGGGCCTGGGTCGGGGTTTTATAAGAAACTCTTT	CATWDGPGSGFYKKLF	TRGV2	.	TRGJ1	19	-1	-1	32
11	7.41669700769988E-5	TGTGCCACCTGGGTTATTGTAATTGGGAATTATAAGAAACTCTTT	CATWVIVIGNYKKLF	TRGV2	.	TRGJ1	12	-1	-1	28
11	7.41669700769988E-5	TGTGCCACCTGGGATGTCCCTAAGAATTATTATAAGAAACTCTTT	CATWDVPKNYYKKLF	TRGV4	.	TRGJ1	15	-1	-1	23
11	7.41669700769988E-5	TGTGCCACCTGGGATGCTCTAACCAATTATTATAAGAAACTCTTT	CATWDALTNYYKKLF	TRGV4	.	TRGJ1	15	-1	-1	24
11	7.41669700769988E-5	TGTGCCACCTGGGATGGGTCCAGGAATTATTATAAGAAACTCTTT	CATWDGSRNYYKKLF	TRGV4	.	TRGJ1	21	-1	-1	23
11	7.41669700769988E-5	TGTGCCACCTGGGATGGACCGGGGGTGCGGTATAAGAAACTCTTT	CATWDGPGVRYKKLF	TRGV4	.	TRGJ1	19	-1	-1	30
11	7.41669700769988E-5	TGTGCCACCTGGGATATTTACCCGAATTATTATAAGAAACTCTTT	CATWDIYPNYYKKLF	TRGV8	.	TRGJ1	15	-1	-1	22
11	7.41669700769988E-5	TGTGCCACCTGGGACGGCCCACTTAGTGATTGGATCAAGACGTTT	CATWDGPLSDWIKTF	TRGV2	.	TRGJP2	19	-1	-1	23
11	7.41669700769988E-5	TGTGCCACCTGGGACGGGTTGACTAGTGATTGGATCAAGACGTTT	CATWDGLTSDWIKTF	TRGV2	.	TRGJP2	17	-1	-1	23
11	7.41669700769988E-5	TGTGCCACCTGGGACGGGTCCTCGAATTATTATAAGAAACTCTTT	CATWDGSSNYYKKLF	TRGV2	.	TRGJ1	20	-1	-1	21
11	7.41669700769988E-5	TGTGCCACCTGGGACGGGCTCAAGAATTATTATAAGAAACTCTTT	CATWDGLKNYYKKLF	TRGV2	.	TRGJ1	18	-1	-1	23
11	7.41669700769988E-5	TGTGCCACCTGGGACGGGCTGGGTAGTGATTGGATCAAGACGTTT	CATWDGLGSDWIKTF	TRGV2	.	TRGJP2	18	-1	-1	22
11	7.41669700769988E-5	TGTGCCACCTGGGACGGGCCGCCTAATTATTATAAGAAACTCTTT	CATWDGPPNYYKKLF	TRGV2	.	TRGJ1	19	-1	-1	24
11	7.41669700769988E-5	TGTGCCACCTGGGACGGGGGGAGGGATTATTATAAGAAACTCTTT	CATWDGGRDYYKKLF	TRGV2	.	TRGJ1	17	-1	-1	25
11	7.41669700769988E-5	TGTGCCACCTGGGACAGCCCAGAGGATTATTATAAGAAACTCTTT	CATWDSPEDYYKKLF	TRGV5	.	TRGJ1	19	-1	-1	25
11	7.41669700769988E-5	TGTGCCACCTGGGACAGGCAGGGTGGATATTATAAGAAACTCTTT	CATWDRQGGYYKKLF	TRGV3	.	TRGJ1	18	-1	-1	27
11	7.41669700769988E-5	TGTGCCACCTGGGACAGACACGAATTTTATTATAAGAAACTCTTT	CATWDRHEFYYKKLF	TRGV3	.	TRGJ1	16	-1	-1	26
11	7.41669700769988E-5	TGTGCTGCGTGGGATTTTACCACTGGTTGGTTCAAGATATTT	CAAWDFTTGWFKIF	TRGV10	.	TRGJP1	15	-1	-1	17
11	7.41669700769988E-5	TGTGCCACCTTAAGTCGGGGATTTTATTATAAGAAACTCTTT	CATLSRGFYYKKLF	TRGV2	.	TRGJ1	9	-1	-1	23
11	7.41669700769988E-5	TGTGCCACCTGGGATCCCTGGGGCCCTTTTAAGAAACTCTTT	CATWDPWGPFKKLF	TRGV4	.	TRGJ1	14	-1	-1	26
11	7.41669700769988E-5	TGTGCCACCTGGGATGTTAGTTGCTATTATAAGAAACTCTTT	CATWDVSCYYKKLF	TRGV4	.	TRGJ1	15	-1	-1	24
11	7.41669700769988E-5	TGTGCCACCTGGGATGGCCCGAATTATTATAAGAAACTCTTT	CATWDGPNYYKKLF	TRGV4	.	TRGJ1	19	-1	-1	19
11	7.41669700769988E-5	TGTGCCACCTGGGATGGGCCAGGGAAATATAAGAAACTCTTT	CATWDGPGKYKKLF	TRGV4	.	TRGJ1	19	-1	-1	27
11	7.41669700769988E-5	TGTGCCACCTGGGATGGAAACCTTTATTATAAGAAACTCTTT	CATWDGNLYYKKLF	TRGV4	.	TRGJ1	16	-1	-1	23
11	7.41669700769988E-5	TGTGCCACCTGGGATGAAGGTAGTGATTGGATCAAGACGTTT	CATWDEGSDWIKTF	TRGV4	.	TRGJP2	15	-1	-1	19
11	7.41669700769988E-5	TGTGCCACCTGGGACCCTTCGAATTATTATAAGAAACTCTTT	CATWDPSNYYKKLF	TRGV4	.	TRGJ1	13	-1	-1	17
11	7.41669700769988E-5	TGTGCCACCTGGGACCGAGGCAATTATTATAAGAAACTCTTT	CATWDRGNYYKKLF	TRGV3	.	TRGJ1	14	-1	-1	21
11	7.41669700769988E-5	TGTGCCACCTGGGACGGGCTTTTTTATTATAAGAAACTCTTT	CATWDGLFYYKKLF	TRGV2	.	TRGJ1	18	-1	-1	23
11	7.41669700769988E-5	TGTGCCACCTGGGACGGGCCGGATTATTATAAGAAACTCTTT	CATWDGPDYYKKLF	TRGV2	.	TRGJ1	19	-1	-1	19
11	7.41669700769988E-5	TGTGCCACCTGGGACGGGCGTTCGTATTATAAGAAACTCTTT	CATWDGRSYYKKLF	TRGV2	.	TRGJ1	18	-1	-1	24
11	7.41669700769988E-5	TGTGCCACCTGGGACGGGCGGGGGGATTATAAGAAACTCTTT	CATWDGRGDYKKLF	TRGV2	.	TRGJ1	18	-1	-1	25
11	7.41669700769988E-5	TGTGCCACCTGGGACGGACGCCTGTATTATAAGAAACTCTTT	CATWDGRLYYKKLF	TRGV7	.	TRGJ1	24	-1	-1	24
11	7.41669700769988E-5	TGTGCCACCTGGGACACCTGCTTTCATTATAAGAAACTCTTT	CATWDTCFHYKKLF	TRGV5	.	TRGJ1	15	-1	-1	25
11	7.41669700769988E-5	TGTGCCACCTGGGACACGCCGAAGTATTATAAGAAACTCTTT	CATWDTPKYYKKLF	TRGV4	.	TRGJ1	13	-1	-1	19
11	7.41669700769988E-5	TGTGCCACCTGGGACAGGCTGAGATATTATAAGAAACTCTTT	CATWDRLRYYKKLF	TRGV3	.	TRGJ1	18	-1	-1	24
11	7.41669700769988E-5	TGTGCCACCTGGGACAGGCATCGTGATTGGATCAAGACGTTT	CATWDRHRDWIKTF	TRGV3	.	TRGJP2	18	-1	-1	22
11	7.41669700769988E-5	TGTGCCACCTGGGACAAGCCCCGTCGGGGTAAGAAACTCTTT	CATWDKPRRGKKLF	TRGV3	.	TRGJ1	19	-1	-1	29
11	7.41669700769988E-5	TGTGTCTTGTGGGAGGCCACTGGTTGGTTCAAGATATTT	CVLWEATGWFKIF	TRGV9	.	TRGJP1	15	-1	-1	16
11	7.41669700769988E-5	TGTGCCACCTGCGTATCGAATTATTATAAGAAACTCTTT	CATCVSNYYKKLF	TRGV2	.	TRGJ1	10	-1	-1	15
11	7.41669700769988E-5	TGTGCCACCTGGGTCTGGAATTATTATAAGAAACTCTTT	CATWVWNYYKKLF	TRGV8	.	TRGJ1	12	-1	-1	17
11	7.41669700769988E-5	TGTGCCACCTGGGTCGAGGATTATTATAAGAAACTCTTT	CATWVEDYYKKLF	TRGV3	.	TRGJ1	12	-1	-1	19
11	7.41669700769988E-5	TGTGCCACCTGGGGCCCGAGGGGGTTCGAGAAACTCTTT	CATWGPRGFEKLF	TRGV8	.	TRGJ1	12	-1	-1	28
11	7.41669700769988E-5	TGTGCCACCTGGGATTGGTTTTATTATAAGAAACTCTTT	CATWDWFYYKKLF	TRGV4	.	TRGJ1	17	-1	-1	20
11	7.41669700769988E-5	TGTGCCACCTGGGATGTTGGCTATTATAAGAAACTCTTT	CATWDVGYYKKLF	TRGV4	.	TRGJ1	15	-1	-1	21
11	7.41669700769988E-5	TGTGCCACCTGGGATGGGGGGCGTGATAAGAAACTCTTT	CATWDGGRDKKLF	TRGV4	.	TRGJ1	17	-1	-1	25
11	7.41669700769988E-5	TGTGCCACCTGGGATAGGCCGGATTATAAGAAACTCTTT	CATWDRPDYKKLF	TRGV8	.	TRGJ1	19	-1	-1	22
11	7.41669700769988E-5	TGTGCCACCTGGGACTGTAGTGATTGGATCAAGACGTTT	CATWDCSDWIKTF	TRGV3	.	TRGJP2	14	-1	-1	16
11	7.41669700769988E-5	TGTGCCACCTGGGACTGGAATTATTATAAGAAACTCTTT	CATWDWNYYKKLF	TRGV2	.	TRGJ1	17	-1	-1	17
11	7.41669700769988E-5	TGTGCCACCTGGGACGGGCTGGGATATAAGAAACTCTTT	CATWDGLGYKKLF	TRGV2	.	TRGJ1	18	-1	-1	24
11	7.41669700769988E-5	TGTGCCACCTGGGACGGGAAATATTATAAGAAACTCTTT	CATWDGKYYKKLF	TRGV2	.	TRGJ1	17	-1	-1	17
11	7.41669700769988E-5	TGTGCCACCTGGGACGGATTCTATTATAAGAAACTCTTT	CATWDGFYYKKLF	TRGV2	.	TRGJ1	16	-1	-1	21
11	7.41669700769988E-5	TGTGCCACCTGGGACGGATGCTATTATAAGAAACTCTTT	CATWDGCYYKKLF	TRGV2	.	TRGJ1	16	-1	-1	21
11	7.41669700769988E-5	TGTGCCACCTGGGACACGTATTATTATAAGAAACTCTTT	CATWDTYYYKKLF	TRGV3	.	TRGJ1	15	-1	-1	16
11	7.41669700769988E-5	TGTGCCACCTGGGACACGAATTATTATAAGAAACTCTTT	CATWDTNYYKKLF	TRGV3	.	TRGJ1	15	-1	-1	16
11	7.41669700769988E-5	TGTGCCACCTGGGACACAAATTATTATAAGAAACTCTTT	CATWDTNYYKKLF	TRGV3	.	TRGJ1	15	-1	-1	18
11	7.41669700769988E-5	TGTGCCACCTGGGACAGGTCGGGTTATAAGAAACTCTTT	CATWDRSGYKKLF	TRGV5	.	TRGJ1	17	-1	-1	23
11	7.41669700769988E-5	TGTGCCACCTGGGACAGGTCATATTATAAGAAACTCTTT	CATWDRSYYKKLF	TRGV3	.	TRGJ1	17	-1	-1	21
11	7.41669700769988E-5	TGTGCCACCTGGGACAGGCCATGTTATAAGAAACTCTTT	CATWDRPCYKKLF	TRGV5	.	TRGJ1	23	-1	-1	23
11	7.41669700769988E-5	TGTGCCACCTGGGACAGGCATAGTTATAAGAAACTCTTT	CATWDRHSYKKLF	TRGV7	.	TRGJ1	18	-1	-1	23
11	7.41669700769988E-5	TGTGCCACCTGGGACAGGGTGGGTTATAAGAAACTCTTT	CATWDRVGYKKLF	TRGV5	.	TRGJ1	17	-1	-1	23
11	7.41669700769988E-5	TGTGCCACCTGGGACAGGAGGAAGCATAAGAAACTCTTT	CATWDRRKHKKLF	TRGV3	.	TRGJ1	17	-1	-1	25
11	7.41669700769988E-5	TGTGCCACTGAGATGAATTATTATAAGAAACTCTTT	CATEMNYYKKLF	TRGV2	.	TRGJ1	7	-1	-1	14
11	7.41669700769988E-5	TGTGCCACCTGCGGCGATTATTATAAGAAACTCTTT	CATCGDYYKKLF	TRGV4	.	TRGJ1	10	-1	-1	16
11	7.41669700769988E-5	TGTGCCACCTGGGGCTGTTATTATAAGAAACTCTTT	CATWGCYYKKLF	TRGV8	.	TRGJ1	12	-1	-1	17
11	7.41669700769988E-5	TGTGCCACCTGGGATGGGGATTGGATCAAGACGTTT	CATWDGDWIKTF	TRGV4	.	TRGJP2	17	-1	-1	18
11	7.41669700769988E-5	TGTGCCACCTGGGATGGATTTTATAAGAAACTCTTT	CATWDGFYKKLF	TRGV8	.	TRGJ1	14	-1	-1	17
11	7.41669700769988E-5	TGTGCCACCTGGGATAGAGCGAATAAGAAACTCTTT	CATWDRANKKLF	TRGV8	.	TRGJ1	16	-1	-1	22
11	7.41669700769988E-5	TGTGCCACCTGGGACAGGCAATATAAGAAACTCTTT	CATWDRQYKKLF	TRGV5	.	TRGJ1	18	-1	-1	21
11	7.41669700769988E-5	TGTGCCACCTGGAGAATTTATTATAAGAAACTCTTT	CATWRIYYKKLF	TRGV4	.	TRGJ1	11	-1	-1	13
11	7.41669700769988E-5	TGTGCCACCGTATCGAATTATTATAAGAAACTCTTT	CATVSNYYKKLF	TRGV4	.	TRGJ1	8	-1	-1	12
11	7.41669700769988E-5	TGTGCCACCTGGGCTAATTATAAGAAACTCTTT	CATWANYKKLF	TRGV7	.	TRGJ1	12	-1	-1	16
11	7.41669700769988E-5	TGTGCCACCTGGGATTATTGGATCAAGACGTTT	CATWDYWIKTF	TRGV8	.	TRGJP2	14	-1	-1	16
11	7.41669700769988E-5	TGTGCCACTTTCGGTTGGTTCAAGATATTT	CATFGWFKIF	TRGV2	.	TRGJP1	7	-1	-1	12
11	7.41669700769988E-5	TGTGCCACCGTCGAGAAACTCTTT	CATVEKLF	TRGV8	.	TRGJ1	8	-1	-1	13
10	6.74245182518171E-5	TGTGCCCTGTGGGAGGTGCAAGTAAGGGTGAATAGATTCTATTATAAGAAACTCTTT	CALWEVQVRVNRFYYKKLF	TRGV9	.	TRGJ1	19	-1	-1	39
10	6.74245182518171E-5	TGTGCCACCTGGGACGGTGGTATTGCTTATAGTAGTGATTGGATCAAGACGTTT	CATWDGGIAYSSDWIKTF	TRGV2	.	TRGJP2	16	-1	-1	27
10	6.74245182518171E-5	TGTGCCACCTGGGATGCCCTCTACACATCGAATTATTATAAGAAACTCTTT	CATWDALYTSNYYKKLF	TRGV4	.	TRGJ1	15	-1	-1	27
10	6.74245182518171E-5	TGTGCCACCTGGGACGGGCCGCCGCGACGGGGAATTTTTTGGAAACTCTTT	CATWDGPPRRGIFWKLF	TRGV2	.	TRGJ1	19	-1	-1	41
10	6.74245182518171E-5	TGTGCCACCTGGGACAGGCGGGGGGGGGACTGTGATTGGATCAAGACGTTT	CATWDRRGGDCDWIKTF	TRGV5	.	TRGJP2	18	-1	-1	31
10	6.74245182518171E-5	TGTGCCACCTGGGACAGGCAGGAGGTGAGTAGTGATTGGATCAAGACGTTT	CATWDRQEVSSDWIKTF	TRGV3	.	TRGJP2	18	-1	-1	27
10	6.74245182518171E-5	TGTGCCACCTGGGACGGCACAGTTGGTAGTGATTGGATCAAGACGTTT	CATWDGTVGSDWIKTF	TRGV2	.	TRGJP2	16	-1	-1	25
10	6.74245182518171E-5	TGTGCCACCTGGGACGGGCTCTCTAGTAGTGATTGGATCAAGACGTTT	CATWDGLSSSDWIKTF	TRGV2	.	TRGJP2	18	-1	-1	23
10	6.74245182518171E-5	TGTGCCACCTGGGACGACCCCTATAGTAGTGATTGGATCAAGACGTTT	CATWDDPYSSDWIKTF	TRGV2	.	TRGJP2	15	-1	-1	21
10	6.74245182518171E-5	TGTGCCACCTGGGACAGTCAGGGAAGTAGTGATTGGATCAAGACGTTT	CATWDSQGSSDWIKTF	TRGV5	.	TRGJP2	16	-1	-1	24
10	6.74245182518171E-5	TGTGCCACCTGGGACAGGCGGAGCGCGAATTATTATAAGAAACTCTTT	CATWDRRSANYYKKLF	TRGV5	.	TRGJ1	18	-1	-1	25
10	6.74245182518171E-5	TGTGCCACCTGGGACAGGCATGAAGGTAGTGATTGGATCAAGACGTTT	CATWDRHEGSDWIKTF	TRGV3	.	TRGJP2	21	-1	-1	25
10	6.74245182518171E-5	TGTGCCACCTGGGATCCTAGCTCGAATTATTATAAGAAACTCTTT	CATWDPSSNYYKKLF	TRGV4	.	TRGJ1	14	-1	-1	21
10	6.74245182518171E-5	TGTGCCACCTGGGATGGGCCTTGGACTTATTATAAGAAACTCTTT	CATWDGPWTYYKKLF	TRGV4	.	TRGJ1	19	-1	-1	20
10	6.74245182518171E-5	TGTGCCACCTGGGATGGGCCTGGGAGGTATTATAAGAAACTCTTT	CATWDGPGRYYKKLF	TRGV4	.	TRGJ1	19	-1	-1	27
10	6.74245182518171E-5	TGTGCCACCTGGGATGGGGCTGTGGATTATTATAAGAAACTCTTT	CATWDGAVDYYKKLF	TRGV4	.	TRGJ1	17	-1	-1	25
10	6.74245182518171E-5	TGTGCCACCTGGGATAGGCGTCCGGATTATTATAAGAAACTCTTT	CATWDRRPDYYKKLF	TRGV8	.	TRGJ1	18	-1	-1	22
10	6.74245182518171E-5	TGTGCCACCTGGGATAGGCGGCGATTGGATTATAAGAAACTCTTT	CATWDRRRLDYKKLF	TRGV8	.	TRGJ1	18	-1	-1	28
10	6.74245182518171E-5	TGTGCCACCTGGGACCCCACGTCGAATTATTATAAGAAACTCTTT	CATWDPTSNYYKKLF	TRGV2	.	TRGJ1	14	-1	-1	21
10	6.74245182518171E-5	TGTGCCACCTGGGACGGTTATAGTAGTGATTGGATCAAGACGTTT	CATWDGYSSDWIKTF	TRGV2	.	TRGJP2	16	-1	-1	18
10	6.74245182518171E-5	TGTGCCACCTGGGACAGCGCCCCTAATTATTATAAGAAACTCTTT	CATWDSAPNYYKKLF	TRGV3	.	TRGJ1	20	-1	-1	24
10	6.74245182518171E-5	TGTGCCACCTGGGACAGGCTGGAGGGATATTATAAGAAACTCTTT	CATWDRLEGYYKKLF	TRGV3	.	TRGJ1	18	-1	-1	27
10	6.74245182518171E-5	TGTGCCACCTGGGACAGAAAAAGGAATTATTATAAGAAACTCTTT	CATWDRKRNYYKKLF	TRGV3	.	TRGJ1	16	-1	-1	23
10	6.74245182518171E-5	TGTGCTGCGTGGGACTATAGTAGTGATCGGATCAAGACGTTT	CAAWDYSSDRIKTF	TRGV10	.	TRGJP2	16	-1	-1	15
10	6.74245182518171E-5	TGTGCCACCTGGTTCTCGCGTAGTGATTGGATCAAGACGTTT	CATWFSRSDWIKTF	TRGV2	.	TRGJP2	11	-1	-1	19
10	6.74245182518171E-5	TGTGCCACCTGGCCCCGGGGGAATTATTATAAGAAACTCTTT	CATWPRGNYYKKLF	TRGV7	.	TRGJ1	11	-1	-1	20
10	6.74245182518171E-5	TGTGCCACCTGGGTCCGCCCGGATTATTATAAGAAACTCTTT	CATWVRPDYYKKLF	TRGV2	.	TRGJ1	12	-1	-1	19
10	6.74245182518171E-5	TGTGCCACCTGGGATCTGACGAATTATTATAAGAAACTCTTT	CATWDLTNYYKKLF	TRGV4	.	TRGJ1	14	-1	-1	19
10	6.74245182518171E-5	TGTGCCACCTGGGATGTCACCTTTTATTATAAGAAACTCTTT	CATWDVTFYYKKLF	TRGV4	.	TRGJ1	15	-1	-1	23
10	6.74245182518171E-5	TGTGCCACCTGGGATGTGCCAACTTTTTGGATCAAGACGTTT	CATWDVPTFWIKTF	TRGV4	.	TRGJP2	19	-1	-1	26
10	6.74245182518171E-5	TGTGCCACCTGGGATGGGAGGAATTATTATAAGAAACTCTTT	CATWDGRNYYKKLF	TRGV4	.	TRGJ1	17	-1	-1	20
10	6.74245182518171E-5	TGTGCCACCTGGGATATGCGCATTCGTTATAAGAAACTCTTT	CATWDMRIRYKKLF	TRGV4	.	TRGJ1	14	-1	-1	26
10	6.74245182518171E-5	TGTGCCACCTGGGATAGGCAGGGGGGATATAAGAAACTCTTT	CATWDRQGGYKKLF	TRGV8	.	TRGJ1	18	-1	-1	27
10	6.74245182518171E-5	TGTGCCACCTGGGACTCCTCCGATTATTATAAGAAACTCTTT	CATWDSSDYYKKLF	TRGV2	.	TRGJ1	14	-1	-1	22
10	6.74245182518171E-5	TGTGCCACCTGGGACGGGCTAGCTGGTTGGTTCAAGATATTT	CATWDGLAGWFKIF	TRGV2	.	TRGJP1	18	-1	-1	22
10	6.74245182518171E-5	TGTGCCACCTGGGACGGGCCAGATTATTATAAGAAACTCTTT	CATWDGPDYYKKLF	TRGV2	.	TRGJ1	19	-1	-1	22
10	6.74245182518171E-5	TGTGCCACCTGGGACGGGCCAGAATTTTATAAGAAACTCTTT	CATWDGPEFYKKLF	TRGV2	.	TRGJ1	19	-1	-1	21
10	6.74245182518171E-5	TGTGCCACCTGGGACGGGGGGAATTATTATAAGAAACTCTTT	CATWDGGNYYKKLF	TRGV2	.	TRGJ1	17	-1	-1	20
10	6.74245182518171E-5	TGTGCCACCTGGGACGGGAAGAATTATTATAAGAAACTCTTT	CATWDGKNYYKKLF	TRGV2	.	TRGJ1	17	-1	-1	20
10	6.74245182518171E-5	TGTGCCACCTGGGACACCCAGAATTATTATAAGAAACTCTTT	CATWDTQNYYKKLF	TRGV3	.	TRGJ1	15	-1	-1	20
10	6.74245182518171E-5	TGTGCCACCTGGGACAGCCAGGATTATTATAAGAAACTCTTT	CATWDSQDYYKKLF	TRGV5	.	TRGJ1	16	-1	-1	22
10	6.74245182518171E-5	TGTGCCACCTGGGACAGGTTGAATTATTATAAGAAACTCTTT	CATWDRLNYYKKLF	TRGV3	.	TRGJ1	17	-1	-1	20
10	6.74245182518171E-5	TGTGCCACCTGGGACAGGCTGTCGAGGTATAAGAAACTCTTT	CATWDRLSRYKKLF	TRGV7	.	TRGJ1	22	-1	-1	27
10	6.74245182518171E-5	TGTGCCACCTGGGACAGGCGGGAAATGGATAAGAAACTCTTT	CATWDRREMDKKLF	TRGV7	.	TRGJ1	18	-1	-1	28
10	6.74245182518171E-5	TGTGCCACCTGGGACAGGCGATATTATTATAAGAAACTCTTT	CATWDRRYYYKKLF	TRGV3	.	TRGJ1	18	-1	-1	18
10	6.74245182518171E-5	TGTGCCACCTGGGACAGGCGAATTTATTATAAGAAACTCTTT	CATWDRRIYYKKLF	TRGV7	.	TRGJ1	18	-1	-1	18
10	6.74245182518171E-5	TGTGCCACCTGGGAGAGAAGTAGTGATTGGATCAAGACGTTT	CATWERSSDWIKTF	TRGV3	.	TRGJP2	16	-1	-1	18
10	6.74245182518171E-5	TGTGCCACCCACCTCCCCGGTCCATATTATAAGAAACTCTTT	CATHLPGPYYKKLF	TRGV4	.	TRGJ1	8	-1	-1	24
10	6.74245182518171E-5	TGTGCCTGCTGGATTAGTGATTATTATAAGAAACTCTTT	CACWISDYYKKLF	TRGV11	.	TRGJ1	16	-1	-1	19
10	6.74245182518171E-5	TGTGCCGCAAAGGAGGGGGATTATTATAAGAAACTCTTT	CAAKEGDYYKKLF	TRGV4	.	TRGJ1	5	-1	-1	19
10	6.74245182518171E-5	TGTGCCACCTGGGTCAGTAGTGATTGGATCAAGACGTTT	CATWVSSDWIKTF	TRGV3	.	TRGJP2	16	-1	-1	15
10	6.74245182518171E-5	TGTGCCACCTGGGATAGCAAATATTATAAGAAACTCTTT	CATWDSKYYKKLF	TRGV8	.	TRGJ1	16	-1	-1	18
10	6.74245182518171E-5	TGTGCCACCTGGGATAGGACTTATTATAAGAAACTCTTT	CATWDRTYYKKLF	TRGV8	.	TRGJ1	20	-1	-1	17
10	6.74245182518171E-5	TGTGCCACCTGGGACTTACCTTATTATAAGAAACTCTTT	CATWDLPYYKKLF	TRGV3	.	TRGJ1	14	-1	-1	20
10	6.74245182518171E-5	TGTGCCACCTGGGACCAGAATTATTATAAGAAACTCTTT	CATWDQNYYKKLF	TRGV8	.	TRGJ1	13	-1	-1	17
10	6.74245182518171E-5	TGTGCCACCTGGGACGGTACTTATTATAAGAAACTCTTT	CATWDGTYYKKLF	TRGV3	.	TRGJ1	14	-1	-1	20
10	6.74245182518171E-5	TGTGCCACCTGGGACAGGCATCATTATAAGAAACTCTTT	CATWDRHHYKKLF	TRGV3	.	TRGJ1	18	-1	-1	19
10	6.74245182518171E-5	TGTGCCACCTGGGACAGAAAATATTATAAGAAACTCTTT	CATWDRKYYKKLF	TRGV5	.	TRGJ1	16	-1	-1	18
10	6.74245182518171E-5	TGTGCCACCTGGGAACTGAATTATTATAAGAAACTCTTT	CATWELNYYKKLF	TRGV4	.	TRGJ1	13	-1	-1	17
10	6.74245182518171E-5	TGTGCCACCTCCCCACCTTATTATAAGAAACTCTTT	CATSPPYYKKLF	TRGV4	.	TRGJ1	9	-1	-1	17
10	6.74245182518171E-5	TGTGCCACCTCAGGGGGTTATTATAAGAAACTCTTT	CATSGGYYKKLF	TRGV7	.	TRGJ1	9	-1	-1	17
10	6.74245182518171E-5	TGTGCCACCTGGTATCCTACTGCTAAGAAACTCTTT	CATWYPTAKKLF	TRGV8	.	TRGJ1	14	-1	-1	23
10	6.74245182518171E-5	TGTGCCACCTGGGGAGTTTATTATAAGAAACTCTTT	CATWGVYYKKLF	TRGV2	.	TRGJ1	12	-1	-1	17
10	6.74245182518171E-5	TGTGCCACCTGGGATGGGCCCAATAAGAAACTCTTT	CATWDGPNKKLF	TRGV4	.	TRGJ1	21	-1	-1	22
10	6.74245182518171E-5	TGTGCCACCTGGGACCATTATTATAAGAAACTCTTT	CATWDHYYKKLF	TRGV8	.	TRGJ1	13	-1	-1	16
10	6.74245182518171E-5	TGTGCCACCTGGGACGGGCTCTATAAGAAACTCTTT	CATWDGLYKKLF	TRGV2	.	TRGJ1	18	-1	-1	21
10	6.74245182518171E-5	TGTGCCACCTGGGACAGGAAATATAAGAAACTCTTT	CATWDRKYKKLF	TRGV3	.	TRGJ1	17	-1	-1	21
10	6.74245182518171E-5	TGTGCCACCTCGAATTATTATAAGAAACTCTTT	CATSNYYKKLF	TRGV2	.	TRGJ1	9	-1	-1	9
10	6.74245182518171E-5	TGTGCCACCTGGGATTCCTATAAGAAACTCTTT	CATWDSYKKLF	TRGV8	.	TRGJ1	14	-1	-1	18
10	6.74245182518171E-5	TGTGCCACCTGGGATGGGGCGATCAAGACGTTT	CATWDGAIKTF	TRGV4	.	TRGJP2	23	-1	-1	20
10	6.74245182518171E-5	TGTGCCACCTGGAACAATAAGAAACTCTTT	CATWNNKKLF	TRGV3	.	TRGJ1	15	-1	-1	16
10	6.74245182518171E-5	TGTGCCACCCTTACCAAGAAACTCTTT	CATLTKKLF	TRGV8	.	TRGJ1	8	-1	-1	15
10	6.74245182518171E-5	TGTGGAGAATTT	CGEF	TRGV4	.	TRGJP1	3	-1	-1	5
9	6.0682066426635384E-5	TGTGCCACCTGGGACGGGCAGAGTCACACATATAGTAGTGATTGGATCAAGACGTTT	CATWDGQSHTYSSDWIKTF	TRGV2	.	TRGJP2	18	-1	-1	23
9	6.0682066426635384E-5	TGTGCCACCTGGGATGGCGTCCCATATAGTAGTGATTGGATCAAGACGTTT	CATWDGVPYSSDWIKTF	TRGV4	.	TRGJP2	24	-1	-1	23
9	6.0682066426635384E-5	TGTGCCACCTGGGACAGGCTTTTCATAAATGGTGATTGGATCAAGACGTTT	CATWDRLFINGDWIKTF	TRGV3	.	TRGJP2	18	-1	-1	31
9	6.0682066426635384E-5	TGTGCCACCTGGGGCCTCACCTCAGTCAATTATTATAAGAAACTCTTT	CATWGLTSVNYYKKLF	TRGV4	.	TRGJ1	12	-1	-1	27
9	6.0682066426635384E-5	TGTGCCACCTGGGATCTTGGGAGGGGCCATTATTATAAGAAACTCTTT	CATWDLGRGHYYKKLF	TRGV4	.	TRGJ1	14	-1	-1	28
9	6.0682066426635384E-5	TGTGCCACCTGGGATGCCCCAGTAACGGATTTTTATAAGAAACTCTTT	CATWDAPVTDFYKKLF	TRGV4	.	TRGJ1	15	-1	-1	25
9	6.0682066426635384E-5	TGTGCCACCTGGGATGGGCCTGTAGATTTTTTTTATAAGAAACTCTTT	CATWDGPVDFFYKKLF	TRGV4	.	TRGJ1	19	-1	-1	29
9	6.0682066426635384E-5	TGTGCCACCTGGGATAGCCTTTGGGCCTATTATTATAAGAAACTCTTT	CATWDSLWAYYYKKLF	TRGV8	.	TRGJ1	19	-1	-1	28
9	6.0682066426635384E-5	TGTGCCACCTGGGACTTCCCCCCGGGGAGTGATTGGATCAAGACGTTT	CATWDFPPGSDWIKTF	TRGV2	.	TRGJP2	14	-1	-1	27
9	6.0682066426635384E-5	TGTGCCACCTGGGACGGTGCGGAGTTGGGCAAAAAAATCAAGGTATTT	CATWDGAELGKKIKVF	TRGV2	.	TRGJP	16	-1	-1	21
9	6.0682066426635384E-5	TGTGCCACCTGGGACGGGCTACCCCCTAATTATTATAAGAAACTCTTT	CATWDGLPPNYYKKLF	TRGV2	.	TRGJ1	18	-1	-1	27
9	6.0682066426635384E-5	TGTGCCACCTGGGACGGGCAAGAGTTGGGCAAAAAAATCAAGGTATTT	CATWDGQELGKKIKVF	TRGV2	.	TRGJP	18	-1	-1	15
9	6.0682066426635384E-5	TGTGCCACCTGGGACAGCCCAAATTCGAATTATTATAAGAAACTCTTT	CATWDSPNSNYYKKLF	TRGV5	.	TRGJ1	19	-1	-1	21
9	6.0682066426635384E-5	TGTGCCACCTGGGATGCTCACTCGAATTATTATAAGAAACTCTTT	CATWDAHSNYYKKLF	TRGV4	.	TRGJ1	15	-1	-1	21
9	6.0682066426635384E-5	TGTGCCACCTGGGATGACTCAACTAATTATTATAAGAAACTCTTT	CATWDDSTNYYKKLF	TRGV4	.	TRGJ1	15	-1	-1	24
9	6.0682066426635384E-5	TGTGCCACCTGGGACCTCCATACCACTGGTTGGTTCAAGATATTT	CATWDLHTTGWFKIF	TRGV2	.	TRGJP1	14	-1	-1	19
9	6.0682066426635384E-5	TGTGCCACCTGGGACGGGCTCCCGGTTTATTATAAGAAACTCTTT	CATWDGLPVYYKKLF	TRGV2	.	TRGJ1	18	-1	-1	26
9	6.0682066426635384E-5	TGTGCCACCTGGGACGGGCCGGGTAGTGATTGGATCAAGACGTTT	CATWDGPGSDWIKTF	TRGV2	.	TRGJP2	19	-1	-1	22
9	6.0682066426635384E-5	TGTGCCACCTGGGACGGGGGGTTTTCTCATTATAAGAAACTCTTT	CATWDGGFSHYKKLF	TRGV2	.	TRGJ1	17	-1	-1	28
9	6.0682066426635384E-5	TGTGCCACCTGGGACAGGCCGGGGGATTATTATAAGAAACTCTTT	CATWDRPGDYYKKLF	TRGV5	.	TRGJ1	19	-1	-1	25
9	6.0682066426635384E-5	TGTGCCTGCTGGATTAGGCAGAATTATTATAAGAAACTCTTT	CACWIRQNYYKKLF	TRGV11	.	TRGJ1	19	-1	-1	20
9	6.0682066426635384E-5	TGTGCCTGCTGGATTAGGACCAATTATTATAAGAAACTCTTT	CACWIRTNYYKKLF	TRGV11	.	TRGJ1	17	-1	-1	21
9	6.0682066426635384E-5	TGTGCCACCTGCCCCAACCTATACTATTATAAGAAACTCTTT	CATCPNLYYYKKLF	TRGV2	.	TRGJ1	10	-1	-1	24
9	6.0682066426635384E-5	TGTGCCACCTGGGATCCCCCGACGGATTATAAGAAACTCTTT	CATWDPPTDYKKLF	TRGV4	.	TRGJ1	14	-1	-1	25
9	6.0682066426635384E-5	TGTGCCACCTGGGATATGGGGAATTATTATAAGAAACTCTTT	CATWDMGNYYKKLF	TRGV8	.	TRGJ1	15	-1	-1	20
9	6.0682066426635384E-5	TGTGCCACCTGGGATAGGCCGAGGTGGTATAAGAAACTCTTT	CATWDRPRWYKKLF	TRGV8	.	TRGJ1	19	-1	-1	27
9	6.0682066426635384E-5	TGTGCCACCTGGGATAGAGGGAAGGATTATAAGAAACTCTTT	CATWDRGKDYKKLF	TRGV8	.	TRGJ1	16	-1	-1	25
9	6.0682066426635384E-5	TGTGCCACCTGGGACCGAGCGAATTATTATAAGAAACTCTTT	CATWDRANYYKKLF	TRGV2	.	TRGJ1	14	-1	-1	19
9	6.0682066426635384E-5	TGTGCCACCTGGGACGGGAGTAGTGATTGGATCAAGACGTTT	CATWDGSSDWIKTF	TRGV2	.	TRGJP2	17	-1	-1	18
9	6.0682066426635384E-5	TGTGCCACCTGGGACGAGATCGAATATTATAAGAAACTCTTT	CATWDEIEYYKKLF	TRGV2	.	TRGJ1	15	-1	-1	19
9	6.0682066426635384E-5	TGTGCCACCTGGGACAGGCCCAGTGATTGGATCAAGACGTTT	CATWDRPSDWIKTF	TRGV3	.	TRGJP2	19	-1	-1	21
9	6.0682066426635384E-5	TGTGCCACCTGGGACAGGCCGCTTTATTATAAGAAACTCTTT	CATWDRPLYYKKLF	TRGV7	.	TRGJ1	19	-1	-1	23
9	6.0682066426635384E-5	TGTGCCACCTGGGACAGGCCGAGATATTATAAGAAACTCTTT	CATWDRPRYYKKLF	TRGV3	.	TRGJ1	19	-1	-1	24
9	6.0682066426635384E-5	TGTGCCACCTGGGACAGGCGGCATTATTATAAGAAACTCTTT	CATWDRRHYYKKLF	TRGV5	.	TRGJ1	18	-1	-1	22
9	6.0682066426635384E-5	TGTGCCACCTGGGACAGGAGTGGTTGGGGTAAGAAACTCTTT	CATWDRSGWGKKLF	TRGV2	.	TRGJ1	17	-1	-1	29
9	6.0682066426635384E-5	TGTGCCACCTGGGACAGAACGAATTATTATAAGAAACTCTTT	CATWDRTNYYKKLF	TRGV2	.	TRGJ1	14	-1	-1	19
9	6.0682066426635384E-5	TGTGCCACCTGGGACAAGAAGGAATATTATAAGAAACTCTTT	CATWDKKEYYKKLF	TRGV5	.	TRGJ1	15	-1	-1	21
9	6.0682066426635384E-5	TGTGCCACCTGGGGGAGTAGTGATTGGATCAAGACGTTT	CATWGSSDWIKTF	TRGV8	.	TRGJP2	12	-1	-1	15
9	6.0682066426635384E-5	TGTGCCACCTGGGATTGGAATTATTATAAGAAACTCTTT	CATWDWNYYKKLF	TRGV8	.	TRGJ1	17	-1	-1	13
9	6.0682066426635384E-5	TGTGCCACCTGGGATCGGGGTTATTATAAGAAACTCTTT	CATWDRGYYKKLF	TRGV4	.	TRGJ1	18	-1	-1	20
9	6.0682066426635384E-5	TGTGCCACCTGGGATGGGCGGAACTATAAGAAACTCTTT	CATWDGRNYKKLF	TRGV4	.	TRGJ1	18	-1	-1	24
9	6.0682066426635384E-5	TGTGCCACCTGGGATAGGCACTATTATAAGAAACTCTTT	CATWDRHYYKKLF	TRGV8	.	TRGJ1	23	-1	-1	21
9	6.0682066426635384E-5	TGTGCCACCTGGGACTGGACTTATTATAAGAAACTCTTT	CATWDWTYYKKLF	TRGV2	.	TRGJ1	17	-1	-1	17
9	6.0682066426635384E-5	TGTGCCACCTGGGACCCCTATTATTATAAGAAACTCTTT	CATWDPYYYKKLF	TRGV2	.	TRGJ1	14	-1	-1	19
9	6.0682066426635384E-5	TGTGCCACCTGGGACCCGGATTATTATAAGAAACTCTTT	CATWDPDYYKKLF	TRGV7	.	TRGJ1	14	-1	-1	16
9	6.0682066426635384E-5	TGTGCCACCTGGGACGGGTTTTATTATAAGAAACTCTTT	CATWDGFYYKKLF	TRGV2	.	TRGJ1	17	-1	-1	20
9	6.0682066426635384E-5	TGTGCCACCTGGGACGGGTCCTATTATAAGAAACTCTTT	CATWDGSYYKKLF	TRGV2	.	TRGJ1	20	-1	-1	21
9	6.0682066426635384E-5	TGTGCCACCTGGGACGGGGATTATTATAAGAAACTCTTT	CATWDGDYYKKLF	TRGV2	.	TRGJ1	17	-1	-1	19
9	6.0682066426635384E-5	TGTGCCACCTGGGACAGGCCCAATTATAAGAAACTCTTT	CATWDRPNYKKLF	TRGV7	.	TRGJ1	19	-1	-1	22
9	6.0682066426635384E-5	TGTGCCACCTGGGACAGGCAAGCAATCAAGAAACTCTTT	CATWDRQAIKKLF	TRGV7	.	TRGJ1	18	-1	-1	27
9	6.0682066426635384E-5	TGTGCCACCTGGGAGTCGAATTATTATAAGAAACTCTTT	CATWESNYYKKLF	TRGV4	.	TRGJ1	13	-1	-1	15
9	6.0682066426635384E-5	TGTGCCACCTGGATGAGTAGTGATTGGATCAAGACGTTT	CATWMSSDWIKTF	TRGV8	.	TRGJP2	11	-1	-1	15
9	6.0682066426635384E-5	TGTGCCACCTACTATAGTAGTGATTGGATCAAGACGTTT	CATYYSSDWIKTF	TRGV4	.	TRGJP2	9	-1	-1	8
9	6.0682066426635384E-5	TGTGCCACCTGTGAATTGTGGTATAAGAAACTCTTT	CATCELWYKKLF	TRGV4	.	TRGJ1	13	-1	-1	21
9	6.0682066426635384E-5	TGTGCCACCTGGCCCTCCCATTATAAGAAACTCTTT	CATWPSHYKKLF	TRGV8	.	TRGJ1	11	-1	-1	19
9	6.0682066426635384E-5	TGTGCCACCTGGGTCCCTTATTATAAGAAACTCTTT	CATWVPYYKKLF	TRGV7	.	TRGJ1	12	-1	-1	17
9	6.0682066426635384E-5	TGTGCCACCTGGGGTAATTATTATAAGAAACTCTTT	CATWGNYYKKLF	TRGV8	.	TRGJ1	15	-1	-1	15
9	6.0682066426635384E-5	TGTGCCACCTGGGGAATTTATTATAAGAAACTCTTT	CATWGIYYKKLF	TRGV8	.	TRGJ1	12	-1	-1	13
9	6.0682066426635384E-5	TGTGCCACCTGGGATAGGAATTATAAGAAACTCTTT	CATWDRNYKKLF	TRGV8	.	TRGJ1	17	-1	-1	19
9	6.0682066426635384E-5	TGTGCCACCTGGGACGGGTTGAATACGAAACTCTTT	CATWDGLNTKLF	TRGV2	.	TRGJ1	17	-1	-1	22
9	6.0682066426635384E-5	TGTGCCACCTGGGATATTTATAAGAAACTCTTT	CATWDIYKKLF	TRGV8	.	TRGJ1	15	-1	-1	17
9	6.0682066426635384E-5	TGTGCCACCTGGGAGAGGTATAAGAAACTCTTT	CATWERYKKLF	TRGV3	.	TRGJ1	17	-1	-1	18
9	6.0682066426635384E-5	TGTGCCTGCTGGATTGGGGGTAAACTCTTT	CACWIGGKLF	TRGV11	.	TRGJ1	17	-1	-1	21
9	6.0682066426635384E-5	TGTGCCGACCGTTATTATAAGAAACTCTTT	CADRYYKKLF	TRGV8	.	TRGJ1	9	-1	-1	11
9	6.0682066426635384E-5	TGTGCCACCTGGGGGCATAAGAAACTCTTT	CATWGHKKLF	TRGV4	.	TRGJ1	12	-1	-1	16
9	6.0682066426635384E-5	TGTGCCACCTGGGAGAGGAAACTCTTT	CATWERKLF	TRGV8	.	TRGJ1	17	-1	-1	17
9	6.0682066426635384E-5	TGTGCCACCCCTTATAAGAAACTCTTT	CATPYKKLF	TRGV4	.	TRGJ1	8	-1	-1	11
9	6.0682066426635384E-5	TGTGCCACCTGGGCCAAACTCTTT	CATWAKLF	TRGV8	.	TRGJ1	12	-1	-1	15
8	5.3939614601453674E-5	TGTGCCACCTGGGACGGGCTGTGGCCTCGGACCACTGGTTGGTTCAAGATATTT	CATWDGLWPRTTGWFKIF	TRGV2	.	TRGJP1	18	-1	-1	30
8	5.3939614601453674E-5	TGTGCCACCTGGGACAGGCCGACTGCTGTATCGAATTATTATAAGAAACTCTTT	CATWDRPTAVSNYYKKLF	TRGV3	.	TRGJ2	19	-1	-1	30
8	5.3939614601453674E-5	TGTGCCACCTGGGACGGGCCAAATGTACCCCCGGATTATAAGAAACTCTTT	CATWDGPNVPPDYKKLF	TRGV2	.	TRGJ1	19	-1	-1	34
8	5.3939614601453674E-5	TGTGCCACCTGGGACAGAGGGCCTAAGGAAAGATATTATAAGAAACTCTTT	CATWDRGPKERYYKKLF	TRGV3	.	TRGJ1	16	-1	-1	33
8	5.3939614601453674E-5	TGTGCCACCTGGGATAGGTCCGGGAGGGATTATTATAAGAAACTCTTT	CATWDRSGRDYYKKLF	TRGV8	.	TRGJ1	17	-1	-1	28
8	5.3939614601453674E-5	TGTGCCACCTGGGACAGGCTGGGGGGCTTTTATTATAAGAAACTCTTT	CATWDRLGGFYYKKLF	TRGV5	.	TRGJ1	18	-1	-1	29
8	5.3939614601453674E-5	TGTGCCACCTACCCGACGCGGGGATTATTGGGATATAAGAAACTCTTT	CATYPTRGLLGYKKLF	TRGV4	.	TRGJ1	9	-1	-1	33
8	5.3939614601453674E-5	TGTGCCTGCTGGATTAGGCTGGAGGGGGGTTATAAGAAACTCTTT	CACWIRLEGGYKKLF	TRGV11	.	TRGJ1	18	-1	-1	29
8	5.3939614601453674E-5	TGTGCCTGCTGGATTAGGCGAGGAGTTTGTTATAAGAAACTCTTT	CACWIRRGVCYKKLF	TRGV11	.	TRGJ1	18	-1	-1	26
8	5.3939614601453674E-5	TGTGCCACCTGGGGACGGGGGAGTAGTGATTGGATCAAGACGTTT	CATWGRGSSDWIKTF	TRGV4	.	TRGJP2	12	-1	-1	21
8	5.3939614601453674E-5	TGTGCCACCTGGGATGGGCTGTTTATTTATTATAAGAAACTCTTT	CATWDGLFIYYKKLF	TRGV4	.	TRGJ1	18	-1	-1	26
8	5.3939614601453674E-5	TGTGCCACCTGGGATGGGCCTACGAATTATTATAAGAAACTCTTT	CATWDGPTNYYKKLF	TRGV4	.	TRGJ1	19	-1	-1	22
8	5.3939614601453674E-5	TGTGCCACCTGGGATGGGAACCTGAATTATTATAAGAAACTCTTT	CATWDGNLNYYKKLF	TRGV4	.	TRGJ1	17	-1	-1	23
8	5.3939614601453674E-5	TGTGCCACCTGGGACTGGCCTCCCGAACCTTATAAGAAACTCTTT	CATWDWPPEPYKKLF	TRGV7	.	TRGJ1	20	-1	-1	29
8	5.3939614601453674E-5	TGTGCCACCTGGGACGGCTCTGTGAATTATTATAAGAAACTCTTT	CATWDGSVNYYKKLF	TRGV5	.	TRGJ1	22	-1	-1	23
8	5.3939614601453674E-5	TGTGCCACCTGGGACGGCCCATTGAAACATTATAAGAAACTCTTT	CATWDGPLKHYKKLF	TRGV2	.	TRGJ1	19	-1	-1	28
8	5.3939614601453674E-5	TGTGCCACCTGGGACGGGCCTCGTAAGGATTGGATCAAGACGTTT	CATWDGPRKDWIKTF	TRGV2	.	TRGJP2	23	-1	-1	27
8	5.3939614601453674E-5	TGTGCCACCTGGGACGGGCCAGGTAGTGATTGGATCAAGACGTTT	CATWDGPGSDWIKTF	TRGV2	.	TRGJP2	19	-1	-1	22
8	5.3939614601453674E-5	TGTGCTGCGTGGGAGGAGGCCACTGGTTGGTTCAAGATATTT	CAAWEEATGWFKIF	TRGV10	.	TRGJP1	13	-1	-1	19
8	5.3939614601453674E-5	TGTGCCTGCTGGATTAGGCTGAATTATTATAAGAAACTCTTT	CACWIRLNYYKKLF	TRGV11	.	TRGJ1	18	-1	-1	20
8	5.3939614601453674E-5	TGTGCCACCTGGGTCAGAGGGAATTATTATAAGAAACTCTTT	CATWVRGNYYKKLF	TRGV5	.	TRGJ1	16	-1	-1	20
8	5.3939614601453674E-5	TGTGCCACCTGGGATCTGAGGACTTATTATAAGAAACTCTTT	CATWDLRTYYKKLF	TRGV8	.	TRGJ1	14	-1	-1	20
8	5.3939614601453674E-5	TGTGCCACCTGGGATGGGCCCTTGAAGTATAAAAAACTCTTT	CATWDGPLKYKKLF	TRGV4	.	TRGJ1	20	-1	-1	27
8	5.3939614601453674E-5	TGTGCCACCTGGGATGGGCCGTATTATTATAAGAAACTCTTT	CATWDGPYYYKKLF	TRGV4	.	TRGJ1	19	-1	-1	19
8	5.3939614601453674E-5	TGTGCCACCTGGGATACCAGTAGTGATTGGATCAAGACGTTT	CATWDTSSDWIKTF	TRGV4	.	TRGJP2	14	-1	-1	18
8	5.3939614601453674E-5	TGTGCCACCTGGGATAGCCCATATTATTATAAGAAACTCTTT	CATWDSPYYYKKLF	TRGV8	.	TRGJ1	23	-1	-1	22
8	5.3939614601453674E-5	TGTGCCACCTGGGATAGAGAGAATTATTATAAGAAACTCTTT	CATWDRENYYKKLF	TRGV8	.	TRGJ1	16	-1	-1	20
8	5.3939614601453674E-5	TGTGCCACCTGGGATAACGGAACCTATTATAAGAAACTCTTT	CATWDNGTYYKKLF	TRGV8	.	TRGJ1	15	-1	-1	24
8	5.3939614601453674E-5	TGTGCCACCTGGGACGGGCTTGGTTATTATAAGAAACTCTTT	CATWDGLGYYKKLF	TRGV2	.	TRGJ1	18	-1	-1	23
8	5.3939614601453674E-5	TGTGCCACCTGGGACGGGCTACATTATTATAAGAAACTCTTT	CATWDGLHYYKKLF	TRGV2	.	TRGJ1	18	-1	-1	22
8	5.3939614601453674E-5	TGTGCCACCTGGGACGGGCCTAGATATTATAAGAAACTCTTT	CATWDGPRYYKKLF	TRGV2	.	TRGJ1	19	-1	-1	24
8	5.3939614601453674E-5	TGTGCCACCTGGGACGAAGAGAATTATTATAAGAAACTCTTT	CATWDEENYYKKLF	TRGV2	.	TRGJ1	15	-1	-1	20
8	5.3939614601453674E-5	TGTGCCACCTGGGACACCTTCCGATATTATAAGAAACTCTTT	CATWDTFRYYKKLF	TRGV3	.	TRGJ1	15	-1	-1	24
8	5.3939614601453674E-5	TGTGCCACCTGGGACAGGCAGAGTGATTGGATCAAGACGTTT	CATWDRQSDWIKTF	TRGV3	.	TRGJP2	18	-1	-1	21
8	5.3939614601453674E-5	TGTGCCACCTGGGACAACCCCGATTATTATAAGAAACTCTTT	CATWDNPDYYKKLF	TRGV3	.	TRGJ1	15	-1	-1	22
8	5.3939614601453674E-5	TGTGCCACCTGGGAGCGGGCGGTGTATTATAAGAAACTCTTT	CATWERAVYYKKLF	TRGV4	.	TRGJ1	13	-1	-1	24
8	5.3939614601453674E-5	TGTGCCACCCCGAGGGAGTTGGGCAAAAAAATCAAGGTATTT	CATPRELGKKIKVF	TRGV4	.	TRGJP	8	-1	-1	15
8	5.3939614601453674E-5	TGTGCCACCTGGGGAGGCAATTATTATAAGAAACTCTTT	CATWGGNYYKKLF	TRGV4	.	TRGJ1	12	-1	-1	18
8	5.3939614601453674E-5	TGTGCCACCTGGGGAAAACTAATTTATAAGAAACTCTTT	CATWGKLIYKKLF	TRGV2	.	TRGJ1	12	-1	-1	23
8	5.3939614601453674E-5	TGTGCCACCTGGGATAGGTATTATTATAAGAAACTCTTT	CATWDRYYYKKLF	TRGV8	.	TRGJ1	17	-1	-1	19
8	5.3939614601453674E-5	TGTGCCACCTGGGACTGTAATTATTATAAGAAACTCTTT	CATWDCNYYKKLF	TRGV8	.	TRGJ1	13	-1	-1	18
8	5.3939614601453674E-5	TGTGCCACCTGGGACCTAAGGGGCTATAAGAAACTCTTT	CATWDLRGYKKLF	TRGV8	.	TRGJ1	13	-1	-1	24
8	5.3939614601453674E-5	TGTGCCACCTGGGACCGCTTTTATTATAAGAAACTCTTT	CATWDRFYYKKLF	TRGV7	.	TRGJ1	14	-1	-1	20
8	5.3939614601453674E-5	TGTGCCACCTGGGACGGCGCTTATTATAAGAAACTCTTT	CATWDGAYYKKLF	TRGV2	.	TRGJ1	16	-1	-1	20
8	5.3939614601453674E-5	TGTGCCACCTGGGACGGGCTTTATTATAAGAAACTCTTT	CATWDGLYYKKLF	TRGV2	.	TRGJ1	18	-1	-1	20
8	5.3939614601453674E-5	TGTGCCACCTGGGACACGCTCTATTATAAGAAACTCTTT	CATWDTLYYKKLF	TRGV5	.	TRGJ1	18	-1	-1	21
8	5.3939614601453674E-5	TGTGCCACCTGGGACAGGGGGAATTATAAGAAACTCTTT	CATWDRGNYKKLF	TRGV3	.	TRGJ1	17	-1	-1	22
8	5.3939614601453674E-5	TGTGCCACCTGCGGGTTTTATTATAAGAAACTCTTT	CATCGFYYKKLF	TRGV4	.	TRGJ1	10	-1	-1	17
8	5.3939614601453674E-5	TGTGCCACCTGGTGGGTTTATTATAAGAAACTCTTT	CATWWVYYKKLF	TRGV4	.	TRGJ1	11	-1	-1	17
8	5.3939614601453674E-5	TGTGCCACCTGGCCCATTTATTATAAGAAACTCTTT	CATWPIYYKKLF	TRGV8	.	TRGJ1	11	-1	-1	17
8	5.3939614601453674E-5	TGTGCCACCTGGGCCATTTATTATAAGAAACTCTTT	CATWAIYYKKLF	TRGV8	.	TRGJ1	12	-1	-1	17
8	5.3939614601453674E-5	TGTGCCACCTGGGGCTATTATTATAAGAAACTCTTT	CATWGYYYKKLF	TRGV8	.	TRGJ1	12	-1	-1	16
8	5.3939614601453674E-5	TGTGCCACCTGGGATACGTGCTATAAGAAACTCTTT	CATWDTCYKKLF	TRGV8	.	TRGJ1	15	-1	-1	21
8	5.3939614601453674E-5	TGTGCCACCTGGGATAGCCCGGGAAAGAAACTCTTT	CATWDSPGKKLF	TRGV8	.	TRGJ1	19	-1	-1	24
8	5.3939614601453674E-5	TGTGCCACCTGGGACAGGGGAAAACAGAAACTCTTT	CATWDRGKQKLF	TRGV7	.	TRGJ1	17	-1	-1	25
8	5.3939614601453674E-5	TGTGCCACGATTTTGAAACACAATAAGAAACTCTTT	CATILKHNKKLF	TRGV4	.	TRGJ1	7	-1	-1	22
8	5.3939614601453674E-5	TGTGCCACCTGGGATTCTTATAAGAAACTCTTT	CATWDSYKKLF	TRGV8	.	TRGJ1	14	-1	-1	13
8	5.3939614601453674E-5	TGTGCCACCTGGGACAGGCAGGTGAAACTCTTT	CATWDRQVKLF	TRGV7	.	TRGJ1	18	-1	-1	23
8	5.3939614601453674E-5	TGTGCCACCCATGATTATTATAAGAAACTCTTT	CATHDYYKKLF	TRGV4	.	TRGJ1	8	-1	-1	13
8	5.3939614601453674E-5	TGTGCCACCTGGAATTATAAGAAACTCTTT	CATWNYKKLF	TRGV2	.	TRGJ1	11	-1	-1	13
7	4.719716277627196E-5	TGTGCCACCTGGGATAGGCCAATCCCCCCTACGAATTATTATAAGAAACTCTTT	CATWDRPIPPTNYYKKLF	TRGV8	.	TRGJ1	25	-1	-1	31
7	4.719716277627196E-5	TGTGCCACCTGGGATGACGGGGGTGGGGGTAGTGATTGGATCAAGACGTTT	CATWDDGGGGSDWIKTF	TRGV8	.	TRGJP2	14	-1	-1	28
7	4.719716277627196E-5	TGTGCCACCTGGGACGGGCCATATATAGCTAGTGATTGGATCAAGACGTTT	CATWDGPYIASDWIKTF	TRGV2	.	TRGJP2	19	-1	-1	21
7	4.719716277627196E-5	TGTGCCACCTGGGAGGTTCTGACCCTGGGTAATTATTATAAGAAACTCTTT	CATWEVLTLGNYYKKLF	TRGV2	.	TRGJ1	13	-1	-1	30
7	4.719716277627196E-5	TGTGCCACCTGGGATGGGATAGTGGGCCCTTATTATAAGAAACTCTTT	CATWDGIVGPYYKKLF	TRGV4	.	TRGJ1	17	-1	-1	29
7	4.719716277627196E-5	TGTGCCACCTGGGACGTGACATATAGTAGTGATTGGATCAAGACGTTT	CATWDVTYSSDWIKTF	TRGV2	.	TRGJP2	15	-1	-1	20
7	4.719716277627196E-5	TGTGCCACCTGGGACGGGCTTATTACCACTGGTTGGTTCAAGATATTT	CATWDGLITTGWFKIF	TRGV2	.	TRGJP1	18	-1	-1	20
7	4.719716277627196E-5	TGTGCCACCTGGGACGGGCGTGGGAGGACTGGTTGGTTCAAGATATTT	CATWDGRGRTGWFKIF	TRGV2	.	TRGJP1	18	-1	-1	27
7	4.719716277627196E-5	TGTGCCACCTGGGACGGGGCCCTAAGTAGTGATTGGATCAAGACGTTT	CATWDGALSSDWIKTF	TRGV2	.	TRGJP2	21	-1	-1	24
7	4.719716277627196E-5	TGTGCCACCTGGGACAGGCCCTCCTTTTATTATTATAAGAAACTCTTT	CATWDRPSFYYYKKLF	TRGV3	.	TRGJ1	19	-1	-1	28
7	4.719716277627196E-5	TGTGCCACCTGGGACAATATGGCGATGAATTATTATAAGAAACTCTTT	CATWDNMAMNYYKKLF	TRGV3	.	TRGJ1	15	-1	-1	26
7	4.719716277627196E-5	TGTGCCACCTGGGACAAACCACGGGATTTCTATTATAAGAAACTCTTT	CATWDKPRDFYYKKLF	TRGV5	.	TRGJ1	15	-1	-1	30
7	4.719716277627196E-5	TGTGCCACCTGGGAGTCCTTCCCATACACTGGTTGGTTCAAGATATTT	CATWESFPYTGWFKIF	TRGV4	.	TRGJP1	13	-1	-1	23
7	4.719716277627196E-5	TGTGCCTGCTGGATTAGATGGATTTATTTTTATAAGAAACTCTTT	CACWIRWIYFYKKLF	TRGV11	.	TRGJ1	16	-1	-1	25
7	4.719716277627196E-5	TGTGCCACCTGCGTCCTAAGGGGGAATTATTATAAGAAACTCTTT	CATCVLRGNYYKKLF	TRGV5	.	TRGJ1	10	-1	-1	23
7	4.719716277627196E-5	TGTGCCACCTGGGGCCTATATAGTAGTGATTGGATCAAGACGTTT	CATWGLYSSDWIKTF	TRGV2	.	TRGJP2	12	-1	-1	15
7	4.719716277627196E-5	TGTGCCACCTGGGATGGGTCGATGAATTATTATAAGAAACTCTTT	CATWDGSMNYYKKLF	TRGV4	.	TRGJ1	17	-1	-1	23
7	4.719716277627196E-5	TGTGCCACCTGGGATGGGCTAGGGAATTATTATAAGAAACTCTTT	CATWDGLGNYYKKLF	TRGV4	.	TRGJ1	18	-1	-1	23
7	4.719716277627196E-5	TGTGCCACCTGGGATAGTCCCCCCTTTTATTATAAGAAACTCTTT	CATWDSPPFYYKKLF	TRGV8	.	TRGJ1	19	-1	-1	26
7	4.719716277627196E-5	TGTGCCACCTGGGATAGGAGGATATTTATTTATAAGAAACTCTTT	CATWDRRIFIYKKLF	TRGV4	.	TRGJ1	17	-1	-1	25
7	4.719716277627196E-5	TGTGCCACCTGGGACGGGCTCGGCACTGGTTGGTTCAAGATATTT	CATWDGLGTGWFKIF	TRGV2	.	TRGJP1	21	-1	-1	23
7	4.719716277627196E-5	TGTGCCACCTGGGACGGGCGGGGGAATTATTATAAGAAACTCTTT	CATWDGRGNYYKKLF	TRGV2	.	TRGJ1	18	-1	-1	23
7	4.719716277627196E-5	TGTGCCACCTGGGACGGGACACTCCCTTATTATAAGAAACTCTTT	CATWDGTLPYYKKLF	TRGV3	.	TRGJ1	17	-1	-1	26
7	4.719716277627196E-5	TGTGCCACCTGGGACGGATTCCTTAATTATTATAAGAAACTCTTT	CATWDGFLNYYKKLF	TRGV2	.	TRGJ1	16	-1	-1	24
7	4.719716277627196E-5	TGTGCCACCTGGGACAGGCCCCCGAATTATTATAAGAAACTCTTT	CATWDRPPNYYKKLF	TRGV3	.	TRGJ1	19	-1	-1	22
7	4.719716277627196E-5	TGTGCCACCTTCGGCTCCGGGTTTGATTATAAGAAACTCTTT	CATFGSGFDYKKLF	TRGV2	.	TRGJ1	9	-1	-1	25
7	4.719716277627196E-5	TGTGCCACCTGGGTTTCCCCCATTTATTATAAGAAACTCTTT	CATWVSPIYYKKLF	TRGV8	.	TRGJ1	12	-1	-1	23
7	4.719716277627196E-5	TGTGCCACCTGGGATTTCCCCAAGGCTTATAAGAAACTCTTT	CATWDFPKAYKKLF	TRGV8	.	TRGJ1	14	-1	-1	26
7	4.719716277627196E-5	TGTGCCACCTGGGATACCCCTTATTATTATAAGAAACTCTTT	CATWDTPYYYKKLF	TRGV8	.	TRGJ1	15	-1	-1	22
7	4.719716277627196E-5	TGTGCCACCTGGGATAGATGGGATTATTATAAGAAACTCTTT	CATWDRWDYYKKLF	TRGV8	.	TRGJ1	16	-1	-1	22
7	4.719716277627196E-5	TGTGCCACCTGGGATAGAAAAAGGGCTTATAAGAAACTCTTT	CATWDRKRAYKKLF	TRGV8	.	TRGJ1	16	-1	-1	26
7	4.719716277627196E-5	TGTGCCACCTGGGACGGGCCAGGTTATTATAAGAAACTCTTT	CATWDGPGYYKKLF	TRGV2	.	TRGJ1	19	-1	-1	23
7	4.719716277627196E-5	TGTGCCACCTGGGACGGGGAGCGGAGGTATAAGAAACTCTTT	CATWDGERRYKKLF	TRGV4	.	TRGJ1	17	-1	-1	27
7	4.719716277627196E-5	TGTGCCACCTGGGACGGGGAGGTTTATTATAAGAAACTCTTT	CATWDGEVYYKKLF	TRGV2	.	TRGJ1	17	-1	-1	23
7	4.719716277627196E-5	TGTGCCACCTGGGACATCTCGAATTATTATAAGAAACTCTTT	CATWDISNYYKKLF	TRGV7	.	TRGJ1	15	-1	-1	18
7	4.719716277627196E-5	TGTGCCACCTGGGACAGGCAGGGTGATTGGATCAAGACGTTT	CATWDRQGDWIKTF	TRGV3	.	TRGJP2	18	-1	-1	22
7	4.719716277627196E-5	TGTGCCACCTGGGACAGGGGGGATTATTATAAGAAACTCTTT	CATWDRGDYYKKLF	TRGV7	.	TRGJ1	17	-1	-1	22
7	4.719716277627196E-5	TGTGCCACCTGGGACAGGACCTTTTTTTATAAGAAACTCTTT	CATWDRTFFYKKLF	TRGV3	.	TRGJ1	21	-1	-1	23
7	4.719716277627196E-5	TGTGCCACCTGGGACAGAGCTAATTATTATAAGAAACTCTTT	CATWDRANYYKKLF	TRGV7	.	TRGJ1	16	-1	-1	21
7	4.719716277627196E-5	TGTGCCACCTGGATCTCAAGGGATTATTATAAGAAACTCTTT	CATWISRDYYKKLF	TRGV8	.	TRGJ1	11	-1	-1	22
7	4.719716277627196E-5	TGTGCCACCCTACGCCTCGACTATTATTATAAGAAACTCTTT	CATLRLDYYYKKLF	TRGV8	.	TRGJ1	8	-1	-1	22
7	4.719716277627196E-5	TGTGCCGCGAATCTAGAGTATTATTATAAGAAACTCTTT	CAANLEYYYKKLF	TRGV7	.	TRGJ1	5	-1	-1	19
7	4.719716277627196E-5	TGTGCCACCTGGCCGGGTCGGGATTATAAGAAACTCTTT	CATWPGRDYKKLF	TRGV4	.	TRGJ1	11	-1	-1	22
7	4.719716277627196E-5	TGTGCCACCTGGGTACCGAATTATTATAAGAAACTCTTT	CATWVPNYYKKLF	TRGV8	.	TRGJ1	12	-1	-1	16
7	4.719716277627196E-5	TGTGCCACCTGGGCCACTAATTATTATAAGAAACTCTTT	CATWATNYYKKLF	TRGV8	.	TRGJ1	12	-1	-1	18
7	4.719716277627196E-5	TGTGCCACCTGGGGTCCCCATTATTATAAGAAACTCTTT	CATWGPHYYKKLF	TRGV8	.	TRGJ1	12	-1	-1	19
7	4.719716277627196E-5	TGTGCCACCTGGGGGGGGGTTGGGTATAAGAAACTCTTT	CATWGGVGYKKLF	TRGV8	.	TRGJ1	12	-1	-1	24
7	4.719716277627196E-5	TGTGCCACCTGGGATCCTAATTATTATAAGAAACTCTTT	CATWDPNYYKKLF	TRGV8	.	TRGJ1	14	-1	-1	18
7	4.719716277627196E-5	TGTGCCACCTGGGATCGGGCGGAATATAAGAAACTCTTT	CATWDRAEYKKLF	TRGV8	.	TRGJ1	17	-1	-1	24
7	4.719716277627196E-5	TGTGCCACCTGGGATGGGACCTATTATAAGAAACTCTTT	CATWDGTYYKKLF	TRGV4	.	TRGJ1	20	-1	-1	21
7	4.719716277627196E-5	TGTGCCACCTGGGATGAGAATTATTATAAGAAACTCTTT	CATWDENYYKKLF	TRGV4	.	TRGJ1	15	-1	-1	17
7	4.719716277627196E-5	TGTGCCACCTGGGATGAACGGAGTTATAAGAAACTCTTT	CATWDERSYKKLF	TRGV4	.	TRGJ1	15	-1	-1	23
7	4.719716277627196E-5	TGTGCCACCTGGGATACCTATTATTATAAGAAACTCTTT	CATWDTYYYKKLF	TRGV8	.	TRGJ1	20	-1	-1	19
7	4.719716277627196E-5	TGTGCCACCTGGGATAGTAGTGATTGGATCAAGACGTTT	CATWDSSDWIKTF	TRGV4	.	TRGJP2	14	-1	-1	13
7	4.719716277627196E-5	TGTGCCACCTGGGATAGGCCTTATTATAAGAAACTCTTT	CATWDRPYYKKLF	TRGV8	.	TRGJ1	20	-1	-1	20
7	4.719716277627196E-5	TGTGCCACCTGGGACTCCAATTATTATAAGAAACTCTTT	CATWDSNYYKKLF	TRGV8	.	TRGJ1	13	-1	-1	15
7	4.719716277627196E-5	TGTGCCACCTGGGACTCGAATTATTATAAGAAACTCTTT	CATWDSNYYKKLF	TRGV8	.	TRGJ1	13	-1	-1	15
7	4.719716277627196E-5	TGTGCCAGGGAGAATACCACTGGTTGGTTCAAGATATTT	CARENTTGWFKIF	TRGV4	.	TRGJP1	6	-1	-1	13
7	4.719716277627196E-5	TGTGCTGCGTGGGATTATCATTATAAGAAACTCTTT	CAAWDYHYKKLF	TRGV10	.	TRGJ1	16	-1	-1	16
7	4.719716277627196E-5	TGTGCCTGCTGGATTCTTTATTATAAGAAACTCTTT	CACWILYYKKLF	TRGV11	.	TRGJ1	14	-1	-1	17
7	4.719716277627196E-5	TGTGCCACCTCCGTAAGTGATTGGATCAAGACGTTT	CATSVSDWIKTF	TRGV2	.	TRGJP2	9	-1	-1	15
7	4.719716277627196E-5	TGTGCCACCTGGTCCTCAAAAACGTTCAAGATATTT	CATWSSKTFKIF	TRGV8	.	TRGJP1	11	-1	-1	23
7	4.719716277627196E-5	TGTGCCACCTGGTCGAATTATTATAAGAAACTCTTT	CATWSNYYKKLF	TRGV2	.	TRGJ1	11	-1	-1	12
7	4.719716277627196E-5	TGTGCCACCTGGGATGGGCTCTTAAAAAAACTCTTT	CATWDGLLKKLF	TRGV4	.	TRGJ1	18	-1	-1	21
7	4.719716277627196E-5	TGTGCCACCTGGGATGGGGCGAATAAGAAACTCTTT	CATWDGANKKLF	TRGV4	.	TRGJ1	17	-1	-1	22
7	4.719716277627196E-5	TGTGCCACCTGGGACGACGAACTTAAGAAACTCTTT	CATWDDELKKLF	TRGV2	.	TRGJ1	15	-1	-1	23
7	4.719716277627196E-5	TGTGCCACCTGGGACATTCTTTATAAGAAACTCTTT	CATWDILYKKLF	TRGV3	.	TRGJ1	15	-1	-1	20
7	4.719716277627196E-5	TGTGCCACCTGGGAATATTATTATAAGAAACTCTTT	CATWEYYYKKLF	TRGV4	.	TRGJ1	13	-1	-1	16
7	4.719716277627196E-5	TGTGCCACCTGGACGCCCCATTATAAGAAACTCTTT	CATWTPHYKKLF	TRGV4	.	TRGJ1	11	-1	-1	19
7	4.719716277627196E-5	TGTGCCACCTGGGGCAGGCATAAGAAACTCTTT	CATWGRHKKLF	TRGV5P	.	TRGJ1	18	-1	-1	19
7	4.719716277627196E-5	TGTGCCACCATCTTTTATTATAAGAAACTCTTT	CATIFYYKKLF	TRGV2	.	TRGJ1	8	-1	-1	14
7	4.719716277627196E-5	TGTGCCTGCTCCAATTATAAGAAACTCTTT	CACSNYKKLF	TRGV11	.	TRGJ1	9	-1	-1	13
7	4.719716277627196E-5	TGTGCCACCCAAAGCCATAAGAAACTCTTT	CATQSHKKLF	TRGV2	.	TRGJ1	8	-1	-1	16
7	4.719716277627196E-5	TGTGCCACCTCACATAAGAAACTCTTT	CATSHKKLF	TRGV8	.	TRGJ1	9	-1	-1	13
7	4.719716277627196E-5	TGTGCCACCTGGGGGAAGAAACTCTTT	CATWGKKLF	TRGV4	.	TRGJ1	12	-1	-1	15
6	4.045471095109025E-5	TGTGCCACCTGGGATTGCAGGGCATTATTCGGGCTTTATTATAAGAAACTCTTT	CATWDCRALFGLYYKKLF	TRGV4	.	TRGJ1	14	-1	-1	35
6	4.045471095109025E-5	TGTGCCACCTGGGACTTTGACTCCGACTGGGAACAGGTATATAAGAAACTCTTT	CATWDFDSDWEQVYKKLF	TRGV8	.	TRGJ1	13	-1	-1	39
6	4.045471095109025E-5	TGTGCCACCTGGGACGGCTTATTCGAATATAGTAGTGATTGGATCAAGACGTTT	CATWDGLFEYSSDWIKTF	TRGV2	.	TRGJP2	16	-1	-1	26
6	4.045471095109025E-5	TGTGCCACCTGGGACAGGCCAGGCCCCGATTCCATTTATTATAAGAAACTCTTT	CATWDRPGPDSIYYKKLF	TRGV5	.	TRGJ1	25	-1	-1	28
6	4.045471095109025E-5	TGTGCCACCTGGGGGGTTATTTGCTGTACCACTGGTTGGTTCAAGATATTT	CATWGVICCTTGWFKIF	TRGV2	.	TRGJP1	12	-1	-1	26
6	4.045471095109025E-5	TGTGCCACCTGGGATAGGAGTGAGGTGGGAAGTGATTGGATCAAGACGTTT	CATWDRSEVGSDWIKTF	TRGV8	.	TRGJP2	17	-1	-1	30
6	4.045471095109025E-5	TGTGCCACCTGGGACGGGCTCTGTGATCCTCTATATTATAAGAAACTCTTT	CATWDGLCDPLYYKKLF	TRGV2	.	TRGJ1	18	-1	-1	33
6	4.045471095109025E-5	TGTGCCACCTGGGACGGGGGGTATATTAGTAGTGATTGGATCAAGACGTTT	CATWDGGYISSDWIKTF	TRGV2	.	TRGJP2	17	-1	-1	21
6	4.045471095109025E-5	TGTGCCACCTGGGACAGTCCCATCCACTTCGAGAATTATAAGAAACTCTTT	CATWDSPIHFENYKKLF	TRGV3	.	TRGJ1	19	-1	-1	34
6	4.045471095109025E-5	TGTGCCACCTGGGATAGGGTGGTGGCTTGTTATTATAAGAAACTCTTT	CATWDRVVACYYKKLF	TRGV8	.	TRGJ1	17	-1	-1	29
6	4.045471095109025E-5	TGTGCCACCTGGGACGGGCCAGGGGGGGGTTATTATAAGAAACTCTTT	CATWDGPGGGYYKKLF	TRGV2	.	TRGJ1	19	-1	-1	29
6	4.045471095109025E-5	TGTGCCACCTGGGACAGACCTCTGCTTCTTTATTATAAGAAACTCTTT	CATWDRPLLLYYKKLF	TRGV5	.	TRGJ1	20	-1	-1	29
6	4.045471095109025E-5	TGTGCCTTGTGGGAGCCTTCGACCACTGGTCGGTTCAAGATATTT	CALWEPSTTGRFKIF	TRGV9	.	TRGJP1	14	-1	-1	21
6	4.045471095109025E-5	TGTGCCACCTGGGCCCGTCCCTGGAATTATTATAAGAAACTCTTT	CATWARPWNYYKKLF	TRGV4	.	TRGJ1	12	-1	-1	23
6	4.045471095109025E-5	TGTGCCACCTGGGATGCCCTACCCACTGGTTGGTTCAAGATATTT	CATWDALPTGWFKIF	TRGV4	.	TRGJP1	15	-1	-1	22
6	4.045471095109025E-5	TGTGCCACCTGGGATGGGTATAGTAGTGATTGGATCAAGACGTTT	CATWDGYSSDWIKTF	TRGV4	.	TRGJP2	17	-1	-1	18
6	4.045471095109025E-5	TGTGCCACCTGGGATAACAATACCACTGGTTGGTTCAAGATATTT	CATWDNNTTGWFKIF	TRGV4	.	TRGJP1	14	-1	-1	19
6	4.045471095109025E-5	TGTGCCACCTGGGACCTCCGCCTTATTTATTATAAGAAACTCTTT	CATWDLRLIYYKKLF	TRGV8	.	TRGJ1	13	-1	-1	26
6	4.045471095109025E-5	TGTGCCACCTGGGACGGGCTACAGAATTATTATAAGAAACTCTTT	CATWDGLQNYYKKLF	TRGV2	.	TRGJ1	18	-1	-1	23
6	4.045471095109025E-5	TGTGCCACCTGGGACGGGCGGGGTAGTGATTGGATCAAGACGTTT	CATWDGRGSDWIKTF	TRGV2	.	TRGJP2	18	-1	-1	22
6	4.045471095109025E-5	TGTGCCACCTGGGACGGGCAAACCACTGGTTGGTTCAAGATATTT	CATWDGQTTGWFKIF	TRGV2	.	TRGJP1	18	-1	-1	21
6	4.045471095109025E-5	TGTGCCACCTGGGACAGGCCAGTAGCATATTATAAGAAACTCTTT	CATWDRPVAYYKKLF	TRGV3	.	TRGJ1	22	-1	-1	27
6	4.045471095109025E-5	TGTGCCACCTGGGACAGGCGCGTGGATTATTATAAGAAACTCTTT	CATWDRRVDYYKKLF	TRGV3	.	TRGJ1	18	-1	-1	25
6	4.045471095109025E-5	TGTGCCACCTGGGACAGGCGGGGAAATTATTATAAGAAACTCTTT	CATWDRRGNYYKKLF	TRGV3	.	TRGJ1	18	-1	-1	24
6	4.045471095109025E-5	TGTGCCACCGACGTGGGATATAGTAGTGATTGGATCAAGACGTTT	CATDVGYSSDWIKTF	TRGV3	.	TRGJP2	8	-1	-1	17
6	4.045471095109025E-5	TGTGCCACCACCGACCAGATTCTACGGTATTATAAGAAACTCTTT	CATTDQILRYYKKLF	TRGV5	.	TRGJ1	8	-1	-1	27
6	4.045471095109025E-5	TGTGCCTGCTGGATTAGTACATTCCATTATAAGAAACTCTTT	CACWISTFHYKKLF	TRGV11	.	TRGJ1	16	-1	-1	25
6	4.045471095109025E-5	TGTGCCACCTGGCCAAAGGGGAGTGATTGGATCAAGACGTTT	CATWPKGSDWIKTF	TRGV8	.	TRGJP2	11	-1	-1	21
6	4.045471095109025E-5	TGTGCCACCTGGGATGTCATGGGATATTATAAGAAACTCTTT	CATWDVMGYYKKLF	TRGV4	.	TRGJ1	15	-1	-1	24
6	4.045471095109025E-5	TGTGCCACCTGGGATGGTAAAAATTATTATAAGAAACTCTTT	CATWDGKNYYKKLF	TRGV4	.	TRGJ1	16	-1	-1	21
6	4.045471095109025E-5	TGTGCCACCTGGGATGGGCCTAAAGGCTATAAGAAACTCTTT	CATWDGPKGYKKLF	TRGV4	.	TRGJ1	19	-1	-1	27
6	4.045471095109025E-5	TGTGCCACCTGGGATGGGCCGTATTATTATAAGGAACTCTTT	CATWDGPYYYKELF	TRGV4	.	TRGJ1	19	-1	-1	19
6	4.045471095109025E-5	TGTGCCACCTGGGATGGGCCGGGTTATTATAAGAAACTCTTT	CATWDGPGYYKKLF	TRGV4	.	TRGJ1	19	-1	-1	23
6	4.045471095109025E-5	TGTGCCACCTGGGATACTACGAATTATTATAAGAAACTCTTT	CATWDTTNYYKKLF	TRGV8	.	TRGJ1	15	-1	-1	13
6	4.045471095109025E-5	TGTGCCACCTGGGATAGAGAGGGTTATTATAAGAAACTCTTT	CATWDREGYYKKLF	TRGV8	.	TRGJ1	16	-1	-1	23
6	4.045471095109025E-5	TGTGCCACCTGGGATAACCCCCTTTATTATAAGAAACTCTTT	CATWDNPLYYKKLF	TRGV8	.	TRGJ1	15	-1	-1	23
6	4.045471095109025E-5	TGTGCCACCTGGGATAACCCCCCTTATTATAAGAAACTCTTT	CATWDNPPYYKKLF	TRGV8	.	TRGJ1	15	-1	-1	23
6	4.045471095109025E-5	TGTGCCACCTGGGATAAAAGGGGGGGTTATAAGAAACTCTTT	CATWDKRGGYKKLF	TRGV8	.	TRGJ1	15	-1	-1	26
6	4.045471095109025E-5	TGTGCCACCTGGGACGGGCTGAATTATTATAAGAAACTCTTT	CATWDGLNYYKKLF	TRGV2	.	TRGJ1	18	-1	-1	20
6	4.045471095109025E-5	TGTGCCACCTGGGACGGGAGGGGTTATTATAAGAAACTCTTT	CATWDGRGYYKKLF	TRGV2	.	TRGJ1	17	-1	-1	23
6	4.045471095109025E-5	TGTGCCACCTGGGACGGAGGATTGGGCTGGTTCAAGATATTT	CATWDGGLGWFKIF	TRGV2	.	TRGJP1	16	-1	-1	24
6	4.045471095109025E-5	TGTGCCACCTGGGACACTCATTCTTATTATAAGAAACTCTTT	CATWDTHSYYKKLF	TRGV5	.	TRGJ1	15	-1	-1	23
6	4.045471095109025E-5	TGTGCCACCTGGGACACCCGAAATTATTATAAGAAACTCTTT	CATWDTRNYYKKLF	TRGV7	.	TRGJ1	15	-1	-1	21
6	4.045471095109025E-5	TGTGCCACCTGGGACAGGCTGAACTATTATAAGAAACTCTTT	CATWDRLNYYKKLF	TRGV3	.	TRGJ1	18	-1	-1	20
6	4.045471095109025E-5	TGTGCCACCTGGGACAGGCTAATTTATTATAAGAAACTCTTT	CATWDRLIYYKKLF	TRGV1	.	TRGJ1	18	-1	-1	23
6	4.045471095109025E-5	TGTGCCACCTGGGACAGGCAAAATTATTATAAGAAACTCTTT	CATWDRQNYYKKLF	TRGV3	.	TRGJ1	18	-1	-1	21
6	4.045471095109025E-5	TGTGCCACCTGGGACAGACCTAGGGTATATAAGAAACTCTTT	CATWDRPRVYKKLF	TRGV5	.	TRGJ1	20	-1	-1	27
6	4.045471095109025E-5	TGTGCCTGCTGGATTACCATTTATTATAAGAAACTCTTT	CACWITIYYKKLF	TRGV11	.	TRGJ1	15	-1	-1	20
6	4.045471095109025E-5	TGTGCCACCTTCAGGGACAATTATTATAAGAAACTCTTT	CATFRDNYYKKLF	TRGV8	.	TRGJ1	9	-1	-1	18
6	4.045471095109025E-5	TGTGCCACCTGGGGTCTGAATTATTATAAGAAACTCTTT	CATWGLNYYKKLF	TRGV4	.	TRGJ1	12	-1	-1	17
6	4.045471095109025E-5	TGTGCCACCTGGGGCGGGACTTATTATAAGAAACTCTTT	CATWGGTYYKKLF	TRGV5P	.	TRGJ1	20	-1	-1	17
6	4.045471095109025E-5	TGTGCCACCTGGGATGGCAATTATTATAAGAAACTCTTT	CATWDGNYYKKLF	TRGV8	.	TRGJ1	17	-1	-1	18
6	4.045471095109025E-5	TGTGCCACCTGGGATAGTGCCTATTATAAGAAACTCTTT	CATWDSAYYKKLF	TRGV8	.	TRGJ1	23	-1	-1	21
6	4.045471095109025E-5	TGTGCCACCTGGGATAGGCTAGGTTATAAGAAACTCTTT	CATWDRLGYKKLF	TRGV8	.	TRGJ1	18	-1	-1	23
6	4.045471095109025E-5	TGTGCCACCTGGGATAGGCGTGATTATAAGAAACTCTTT	CATWDRRDYKKLF	TRGV8	.	TRGJ1	18	-1	-1	22
6	4.045471095109025E-5	TGTGCCACCTGGGATAGGCGGGGGATTAAGAAACTCTTT	CATWDRRGIKKLF	TRGV8	.	TRGJ1	18	-1	-1	26
6	4.045471095109025E-5	TGTGCCACCTGGGACCCCAATTATTATAAGAAACTCTTT	CATWDPNYYKKLF	TRGV4	.	TRGJ1	13	-1	-1	18
6	4.045471095109025E-5	TGTGCCACCTGGGACGGTTTTAATTATAAGAAACTCTTT	CATWDGFNYKKLF	TRGV5	.	TRGJ1	14	-1	-1	22
6	4.045471095109025E-5	TGTGCCACCTGGACCCCGCGCTATTATAAGAAACTCTTT	CATWTPRYYKKLF	TRGV8	.	TRGJ1	11	-1	-1	21
6	4.045471095109025E-5	TGTGCCACCCACGACTTGAATTATTATAAGAAACTCTTT	CATHDLNYYKKLF	TRGV8	.	TRGJ1	8	-1	-1	17
6	4.045471095109025E-5	TGTACTGCGTGGCCGGACCGTTATTATAAGAAACTCTTT	CTAWPDRYYKKLF	TRGV10	.	TRGJ1	11	-1	-1	20
6	4.045471095109025E-5	TGTGCCTGCTGGATTAGGCAATATAAGAAACTCTTT	CACWIRQYKKLF	TRGV11	.	TRGJ1	19	-1	-1	21
6	4.045471095109025E-5	TGTGCCATCAAGCTTTTGTATTATAAGAAACTCTTT	CAIKLLYYKKLF	TRGV8	.	TRGJ1	6	-1	-1	18
6	4.045471095109025E-5	TGTGCCACCTGGGGCCAATATTATAAGAAACTCTTT	CATWGQYYKKLF	TRGV8	.	TRGJ1	12	-1	-1	18
6	4.045471095109025E-5	TGTGCCACCTGGGATGGGCTGGGGAAGAAACTCTTT	CATWDGLGKKLF	TRGV4	.	TRGJ1	18	-1	-1	24
6	4.045471095109025E-5	TGTGCCACCTGGGATGGGAATTATAAGAAACTCTTT	CATWDGNYKKLF	TRGV4	.	TRGJ1	17	-1	-1	19
6	4.045471095109025E-5	TGTGCCACCTGGGATAGGCATTATAAGAAACTCTTT	CATWDRHYKKLF	TRGV8	.	TRGJ1	18	-1	-1	19
6	4.045471095109025E-5	TGTGCCACCGTTAGTCGTGATTGGATCAAGACGTTT	CATVSRDWIKTF	TRGV4	.	TRGJP2	8	-1	-1	11
6	4.045471095109025E-5	TGTGCCTGCTGGGTAACACCCTACAAACTCTTT	CACWVTPYKLF	TRGV11	.	TRGJ1	11	-1	-1	24
6	4.045471095109025E-5	TGTGCCTGCTGGACCCGATCGGGGAAACTCTTT	CACWTRSGKLF	TRGV11	.	TRGJ1	12	-1	-1	23
6	4.045471095109025E-5	TGTGCCACCTGGCATATTTATAAGAAACTCTTT	CATWHIYKKLF	TRGV4	.	TRGJ1	14	-1	-1	17
6	4.045471095109025E-5	TGTGCCACCTGGGATGATTGGATCAAGACGTTT	CATWDDWIKTF	TRGV8	.	TRGJP2	14	-1	-1	14
6	4.045471095109025E-5	TGTGCCACCTGGGATAGTTGGTTCAAGATATTT	CATWDSWFKIF	TRGV8	.	TRGJP1	16	-1	-1	16
6	4.045471095109025E-5	TGTGCCACCCGTAGTGATTGGATCAAGACGTTT	CATRSDWIKTF	TRGV4	.	TRGJP2	8	-1	-1	10
6	4.045471095109025E-5	TGTGCCCGTACAGAGGATAAGAAACTCTTT	CARTEDKKLF	TRGV8	.	TRGJ1	5	-1	-1	16
6	4.045471095109025E-5	TGTGCCACCTGGGCCCTCAAGAAACTCTTT	CATWALKKLF	TRGV8	.	TRGJ1	12	-1	-1	18
6	4.045471095109025E-5	TGTGCCACCTGGGACGGGCATATGGTCTTT	CATWDGHMVF	TRGV2	.	TRGJ1	18	-1	-1	25
6	4.045471095109025E-5	TGTGCCACCGAATGGTTCAAGATATTT	CATEWFKIF	TRGV4	.	TRGJP1	8	-1	-1	12
6	4.045471095109025E-5	TGTGGCCAGGAGAAACTCTTT	CGQEKLF	TRGV11	.	TRGJ1	3	-1	-1	10
6	4.045471095109025E-5	TATTATAAGAAACTCTTT	YYKKLF	TRGV4	.	TRGJ1	0	-1	-1	0
5	3.371225912590855E-5	TGTGCCACCTGGGATGGGTCCGGAGTACCTACCACTGGTTGGTTCAAGATATTT	CATWDGSGVPTTGWFKIF	TRGV4	.	TRGJP1	20	-1	-1	29
5	3.371225912590855E-5	TGTGCCACCTGGGATAGGCCGAAAGCATCGGCGAATCATTATAAGAAACTCTTT	CATWDRPKASANHYKKLF	TRGV8	.	TRGJ1	19	-1	-1	31
5	3.371225912590855E-5	TGTGCCACCTGGGAACCCCCCACCCCCCCGACGAATTATTATAAGAAACTCTTT	CATWEPPTPPTNYYKKLF	TRGV8	.	TRGJ1	13	-1	-1	31
5	3.371225912590855E-5	TGTGCCTGCTGGATTAGGCCACGTGGGAGTGGCGGGTGGATCAAGACGTTT	CACWIRPRGSGGWIKTF	TRGV11	.	TRGJP2	24	-1	-1	36
5	3.371225912590855E-5	TGTGCCACCTGGGATGGGCTAACCCCATTTGGCTATTATAAGAAACTCTTT	CATWDGLTPFGYYKKLF	TRGV4	.	TRGJ1	18	-1	-1	33
5	3.371225912590855E-5	TGTGCCACCTGGGACTGGGGGTTGGGGTTGGGCAAAAAAATCAAGGTATTT	CATWDWGLGLGKKIKVF	TRGV7	.	TRGJP	17	-1	-1	26
5	3.371225912590855E-5	TGTGCCACCTGGGACGGGCCCCAGCGAGAGAATTATTATAAGAAACTCTTT	CATWDGPQRENYYKKLF	TRGV2	.	TRGJ1	20	-1	-1	29
5	3.371225912590855E-5	TGTGCCTGCTGGATTAGGCACCCCCCTCCTTATTATAAGAAACTCTTT	CACWIRHPPPYYKKLF	TRGV11	.	TRGJ1	20	-1	-1	29
5	3.371225912590855E-5	TGTGCCACCTGGGTCTTGCAAGAGTTGGGCAAAAAAATCAAGGTATTT	CATWVLQELGKKIKVF	TRGV4	.	TRGJP	12	-1	-1	17
5	3.371225912590855E-5	TGTGCCACCTGGGATGGCCCCAAAAAGGCATATTATAAGAAACTCTTT	CATWDGPKKAYYKKLF	TRGV4	.	TRGJ1	21	-1	-1	30
5	3.371225912590855E-5	TGTGCCACCTGGGATGGGTTGAGATTTGATTATTATAAGAAACTCTTT	CATWDGLRFDYYKKLF	TRGV4	.	TRGJ1	17	-1	-1	28
5	3.371225912590855E-5	TGTGCCACCTGGGATGGGATATATACCACTGGTTGGTTCAAGATATTT	CATWDGIYTTGWFKIF	TRGV4	.	TRGJP1	17	-1	-1	19
5	3.371225912590855E-5	TGTGCCACCTGGGATAGATCCTATTCGAATTATTATAAGAAACTCTTT	CATWDRSYSNYYKKLF	TRGV8	.	TRGJ1	23	-1	-1	22
5	3.371225912590855E-5	TGTGCCACCTGGGATAAAGGGACCGGTAGTGATTGGATCAAGACGTTT	CATWDKGTGSDWIKTF	TRGV8	.	TRGJP2	15	-1	-1	25
5	3.371225912590855E-5	TGTGCCACCTGGGACGGCCCCCCCATATATTATTATAAGAAACTCTTT	CATWDGPPIYYYKKLF	TRGV2	.	TRGJ1	20	-1	-1	28
5	3.371225912590855E-5	TGTGCTGCGTGGGATTCCTATACCACTGGTTGGTTCAAGATATTT	CAAWDSYTTGWFKIF	TRGV10	.	TRGJP1	15	-1	-1	18
5	3.371225912590855E-5	TGTGCCTGCTGGATTCAGGCGTGGGCTTATTATAAGAAACTCTTT	CACWIQAWAYYKKLF	TRGV11	.	TRGJ1	19	-1	-1	26
5	3.371225912590855E-5	TGTGCCTGCTGGATTGCCCTACTGATCTATTATAAGAAACTCTTT	CACWIALLIYYKKLF	TRGV11	.	TRGJ1	14	-1	-1	27
5	3.371225912590855E-5	TGTGCCTGCTGGATTAGCCCACCAGGGGTTTATAAGAAACTCTTT	CACWISPPGVYKKLF	TRGV11	.	TRGJ1	16	-1	-1	29
5	3.371225912590855E-5	TGTGCCTGCTGGATTAGGCACCCCATGAGGGATAAGAAACTCTTT	CACWIRHPMRDKKLF	TRGV11	.	TRGJ1	20	-1	-1	31
5	3.371225912590855E-5	TGTGCCTGCTGGATTAGGAACGTCCTGTTTTATAAGAAACTCTTT	CACWIRNVLFYKKLF	TRGV11	.	TRGJ1	25	-1	-1	29
5	3.371225912590855E-5	TGTGCCACCTGGGTCTCACCTTTGAATTATTATAAGAAACTCTTT	CATWVSPLNYYKKLF	TRGV4	.	TRGJ1	12	-1	-1	20
5	3.371225912590855E-5	TGTGCCACCTGGGGTCAAATCAGGCGATATTATAAGAAACTCTTT	CATWGQIRRYYKKLF	TRGV2	.	TRGJ1	12	-1	-1	27
5	3.371225912590855E-5	TGTGCCACCTGGGATGGGCGTCGGAATTATTATAAGAAACTCTTT	CATWDGRRNYYKKLF	TRGV4	.	TRGJ1	18	-1	-1	23
5	3.371225912590855E-5	TGTGCCACCTGGGATGGGAAGGATTCACATTATAAGAAACTCTTT	CATWDGKDSHYKKLF	TRGV4	.	TRGJ1	17	-1	-1	28
5	3.371225912590855E-5	TGTGCCACCTGGGACCCCCCCTGCAATTATTATAAGAAACTCTTT	CATWDPPCNYYKKLF	TRGV4	.	TRGJ1	13	-1	-1	24
5	3.371225912590855E-5	TGTGCCACCTGGGACGGCAATACCACTGGTTGGTTCAAGATATTT	CATWDGNTTGWFKIF	TRGV2	.	TRGJP1	16	-1	-1	19
5	3.371225912590855E-5	TGTGCCACCTGGGACGGGCCGTCCTTTTATTATAAGAAACTCTTT	CATWDGPSFYYKKLF	TRGV2	.	TRGJ1	23	-1	-1	26
5	3.371225912590855E-5	TGTGCCACCTGGGACAGGCCTAAGGCTTATTATAAGAAACTCTTT	CATWDRPKAYYKKLF	TRGV3	.	TRGJ1	20	-1	-1	26
5	3.371225912590855E-5	TGTGCCACCTGGGACAGGCCGTCCTATTATTATAAGAAACTCTTT	CATWDRPSYYYKKLF	TRGV7	.	TRGJ1	23	-1	-1	25
5	3.371225912590855E-5	TGTGCCACCTGGGACAGGCGACCCGCTTATTATAAGAAACTCTTT	CATWDRRPAYYKKLF	TRGV3	.	TRGJ1	18	-1	-1	26
5	3.371225912590855E-5	TGTGCCACCTGGGAGGCTAGTGGTAGTGATTGGATCAAGACGTTT	CATWEASGSDWIKTF	TRGV8	.	TRGJP2	13	-1	-1	22
5	3.371225912590855E-5	TGTGCCTGCTGGATTTCCCCGGGTTATTATAAGAAACTCTTT	CACWISPGYYKKLF	TRGV11	.	TRGJ1	14	-1	-1	23
5	3.371225912590855E-5	TGTGCCTGCTGGATTAGGCACGTTACCCAGAAGAAACTCTTT	CACWIRHVTQKKLF	TRGV11	.	TRGJ1	22	-1	-1	30
5	3.371225912590855E-5	TGTGCCTGCTGGATACACGATGTCGGGTATAAGAAACTCTTT	CACWIHDVGYKKLF	TRGV11	.	TRGJ1	13	-1	-1	27
5	3.371225912590855E-5	TGTGCCACCTGGGATCCTGAGAATTATTATAAGAAACTCTTT	CATWDPENYYKKLF	TRGV8	.	TRGJ1	14	-1	-1	20
5	3.371225912590855E-5	TGTGCCACCTGGGATGCCCTGAATTATTATAAGAAACTCTTT	CATWDALNYYKKLF	TRGV8	.	TRGJ1	14	-1	-1	20
5	3.371225912590855E-5	TGTGCCACCTGGGATGCCCCGAATTATTATAAGAAACTCTTT	CATWDAPNYYKKLF	TRGV4	.	TRGJ1	15	-1	-1	19
5	3.371225912590855E-5	TGTGCCACCTGGGATGGCCCCCTGAATTATAAGAAACTCTTT	CATWDGPLNYKKLF	TRGV4	.	TRGJ1	20	-1	-1	25
5	3.371225912590855E-5	TGTGCCACCTGGGATGGCGGGGGGGGGTATAAGAAACTCTTT	CATWDGGGGYKKLF	TRGV4	.	TRGJ1	16	-1	-1	27
5	3.371225912590855E-5	TGTGCCACCTGGGATGGGCCCTTGAAGTATAAGAAACTCTTT	CATWDGPLKYKKLF	TRGV4	.	TRGJ1	20	-1	-1	27
5	3.371225912590855E-5	TGTGCCACCTGGGATGATAGTAGTGATTGGATCAAGACGTTT	CATWDDSSDWIKTF	TRGV4	.	TRGJP2	15	-1	-1	16
5	3.371225912590855E-5	TGTGCCACCTGGGATAGGCCGCATTATTATAAGAAACTCTTT	CATWDRPHYYKKLF	TRGV8	.	TRGJ1	19	-1	-1	19
5	3.371225912590855E-5	TGTGCCACCTGGGATAGGGACATTCAGGGTAAGAAACTCTTT	CATWDRDIQGKKLF	TRGV8	.	TRGJ1	17	-1	-1	29
5	3.371225912590855E-5	TGTGCCACCTGGGATAGACGAAATTATTATAAGAAACTCTTT	CATWDRRNYYKKLF	TRGV8	.	TRGJ1	16	-1	-1	21
5	3.371225912590855E-5	TGTGCCACCTGGGATAGAATTAATAATTATAAGAAACTCTTT	CATWDRINNYKKLF	TRGV4	.	TRGJ1	14	-1	-1	21
5	3.371225912590855E-5	TGTGCCACCTGGGACGGGTTGGGTGATTGGATCAAGACGTTT	CATWDGLGDWIKTF	TRGV2	.	TRGJP2	17	-1	-1	22
5	3.371225912590855E-5	TGTGCCACCTGGGACGGGCCTATTTATTATAAGAAACTCTTT	CATWDGPIYYKKLF	TRGV2	.	TRGJ1	19	-1	-1	23
5	3.371225912590855E-5	TGTGCCACCTGGGACGGGCCGGGATATTATAAGAAACTCTTT	CATWDGPGYYKKLF	TRGV2	.	TRGJ1	19	-1	-1	24
5	3.371225912590855E-5	TGTGCCACCTGGGACGGGCAAAATTATTATAAGAAACTCTTT	CATWDGQNYYKKLF	TRGV2	.	TRGJ1	18	-1	-1	21
5	3.371225912590855E-5	TGTGCCACCTGGGACGGGAGAACGCGGTATAAGAAACTCTTT	CATWDGRTRYKKLF	TRGV2	.	TRGJ1	17	-1	-1	27
5	3.371225912590855E-5	TGTGCCACCTGGGACAGCCGGGATTATTATAAGAAACTCTTT	CATWDSRDYYKKLF	TRGV7	.	TRGJ1	16	-1	-1	22
5	3.371225912590855E-5	TGTGCCACCTGGGACAGAAGGGGTGATTGGATCAAGACGTTT	CATWDRRGDWIKTF	TRGV3	.	TRGJP2	16	-1	-1	22
5	3.371225912590855E-5	TGTGCCACCTGGACATATACCACTGGTTGGTTCAAGATATTT	CATWTYTTGWFKIF	TRGV8	.	TRGJP1	11	-1	-1	14
5	3.371225912590855E-5	TGTGCCTTGTGGGAGGGCAGCGGTTATAAGAAACTCTTT	CALWEGSGYKKLF	TRGV9	.	TRGJ1	18	-1	-1	23
5	3.371225912590855E-5	TGTGCCTGCTGGATTAGGATCGCGTATAAGAAACTCTTT	CACWIRIAYKKLF	TRGV11	.	TRGJ1	17	-1	-1	24
5	3.371225912590855E-5	TGTGCCACCTTATTAAGTAGTGATTGGATCAAGACGTTT	CATLLSSDWIKTF	TRGV2	.	TRGJP2	9	-1	-1	15
5	3.371225912590855E-5	TGTGCCACCTGGCTTGAAAAAGTAGTAATCAAGACGTTT	CATWLEKVVIKTF	TRGV4	.	TRGJP2	11	-1	-1	27
5	3.371225912590855E-5	TGTGCCACCTGGGCGCTTTATTATTATAAGAAACTCTTT	CATWALYYYKKLF	TRGV4	.	TRGJ1	12	-1	-1	19
5	3.371225912590855E-5	TGTGCCACCTGGGACGCTCTATATTATAAGAAACTCTTT	CATWDALYYKKLF	TRGV7	.	TRGJ1	14	-1	-1	21
5	3.371225912590855E-5	TGTGCCACCTGGGAGTGGAATTATTATAAGAAACTCTTT	CATWEWNYYKKLF	TRGV4	.	TRGJ1	17	-1	-1	17
5	3.371225912590855E-5	TGTGCTGCGTGGGATTATCGGCGGTTCAAGATATTT	CAAWDYRRFKIF	TRGV10	.	TRGJP1	16	-1	-1	22
5	3.371225912590855E-5	TGTGCCTGCTGGATTAGGCGTTATAAGAAACTCTTT	CACWIRRYKKLF	TRGV11	.	TRGJ1	18	-1	-1	20
5	3.371225912590855E-5	TGTGCCTGCTGGATTAGACATTATAAGAAACTCTTT	CACWIRHYKKLF	TRGV11	.	TRGJ1	19	-1	-1	19
5	3.371225912590855E-5	TGTGCCGAATCCCCCACTGGTTGGTTCAAGATATTT	CAESPTGWFKIF	TRGV2	.	TRGJP1	5	-1	-1	13
5	3.371225912590855E-5	TGTGCCACCTGCCTGGGTTATTATAAGAAACTCTTT	CATCLGYYKKLF	TRGV8	.	TRGJ1	10	-1	-1	17
5	3.371225912590855E-5	TGTGCCACCTGGGTTCATTATTATAAGAAACTCTTT	CATWVHYYKKLF	TRGV8	.	TRGJ1	12	-1	-1	16
5	3.371225912590855E-5	TGTGCCACCTGGGATTTGAGTTATAAGAAACTCTTT	CATWDLSYKKLF	TRGV4	.	TRGJ1	14	-1	-1	20
5	3.371225912590855E-5	TGTGCCACCTGGGATCTGGTTTATAAGAAACTCTTT	CATWDLVYKKLF	TRGV4	.	TRGJ1	14	-1	-1	20
5	3.371225912590855E-5	TGTGCCACCTGGACAGATTATTATAAGAAACTCTTT	CATWTDYYKKLF	TRGV7	.	TRGJ1	15	-1	-1	16
5	3.371225912590855E-5	TGTGCCGCCCCCGGTGATTATAAGAAACTCTTT	CAAPGDYKKLF	TRGV4	.	TRGJ1	8	-1	-1	16
5	3.371225912590855E-5	TGTGCCACCTGGGATCGATATAAGAAACTCTTT	CATWDRYKKLF	TRGV4	.	TRGJ1	14	-1	-1	18
5	3.371225912590855E-5	TGTGCCACCTGGGATGGTTGGTTCAAGATATTT	CATWDGWFKIF	TRGV4	.	TRGJP1	16	-1	-1	14
5	3.371225912590855E-5	TGTGCCACCTGGGATAGGAATAAGAAACTCTTT	CATWDRNKKLF	TRGV8	.	TRGJ1	17	-1	-1	19
5	3.371225912590855E-5	TGTGCCACCTGGGACAAGTATAAGAAACTCTTT	CATWDKYKKLF	TRGV5	.	TRGJ1	15	-1	-1	18
5	3.371225912590855E-5	TGTGCCACCCTCAATTATTATAAGAAACTCTTT	CATLNYYKKLF	TRGV8	.	TRGJ1	8	-1	-1	12
5	3.371225912590855E-5	TGTGCCAACCGACCTTATTATAAGAAACTCTTT	CANRPYYKKLF	TRGV4	.	TRGJ1	6	-1	-1	14
5	3.371225912590855E-5	TGTCCCACTAATTATTATAAGAAACTCTTT	CPTNYYKKLF	TRGV4	.	TRGJ1	7	-1	-1	9
5	3.371225912590855E-5	TGTGCCTTGTGGGAGGTGAGAGGAGAGTTG	CALWEVRGEL	TRGV9	.	TRGJ1	17	-1	-1	27
5	3.371225912590855E-5	TGTGCCTGCTGGACTTATAAGAAACTCTTT	CACWTYKKLF	TRGV11	.	TRGJ1	16	-1	-1	14
5	3.371225912590855E-5	TGTGCCACCTGGAGTTGGTTCAAGATATTT	CATWSWFKIF	TRGV4	.	TRGJP1	11	-1	-1	13
5	3.371225912590855E-5	TGTGCCACCAGTTTTTGGTTCAAGATATTT	CATSFWFKIF	TRGV2	.	TRGJP1	8	-1	-1	14
5	3.371225912590855E-5	TGTGCCTGCTTCAAGAAACTCTTT	CACFKKLF	TRGV11	.	TRGJ1	9	-1	-1	12
5	3.371225912590855E-5	TGTGCCACCTGGGTCCTCTTT	CATWVLF	TRGV3	.	TRGJ1	12	-1	-1	15
4	2.6969807300726837E-5	TGTGCTGCGTGGGATCCCCATTATTATAAGAAACTCTTTGGCAGTGATTGGATCAAGACGTTT	CAAWDPHYYKKLFGSDWIKTF	TRGV10	.	TRGJP2	14	-1	-1	42
4	2.6969807300726837E-5	TGTGCCACCGAAAACCGCCCGGGACGAAGGGGATATAGTAGTGATTGGATCAAGACGTTT	CATENRPGRRGYSSDWIKTF	TRGV3	.	TRGJP2	8	-1	-1	32
4	2.6969807300726837E-5	TGTGCCTGCTGGATTAGGCACGGCGGTCACGGGTTCGGGAGGTGGTTCAAGATATTT	CACWIRHGGHGFGRWFKIF	TRGV11	.	TRGJP1	21	-1	-1	42
4	2.6969807300726837E-5	TGTGCCTGCTGGATTAGGCACGTATCCTATACCACTGGTTGGTTCAAGATATTT	CACWIRHVSYTTGWFKIF	TRGV11	.	TRGJP1	22	-1	-1	27
4	2.6969807300726837E-5	TGTGCCACCTCTAGCCCCCCTTATAGTAGTGATTGGATCAAGACGTTT	CATSSPPYSSDWIKTF	TRGV2	.	TRGJP2	9	-1	-1	21
4	2.6969807300726837E-5	TGTGCCACCTGGGATGGGCCTGGAGCTGGGGGTTGGTTCAAGATATTT	CATWDGPGAGGWFKIF	TRGV4	.	TRGJP1	19	-1	-1	30
4	2.6969807300726837E-5	TGTGCCACCTGGGATGGGCGACAGGGGGTTTATTATAAGAAACTCTTT	CATWDGRQGVYYKKLF	TRGV4	.	TRGJ1	18	-1	-1	29
4	2.6969807300726837E-5	TGTGCCACCTGGGATAAAAAGATGGGCCATAGCGATAAGAAACTCTTT	CATWDKKMGHSDKKLF	TRGV8	.	TRGJ1	15	-1	-1	34
4	2.6969807300726837E-5	TGTGCCACCTGGGACAGCCCTCAGAAAGCTTATTATAAGAAACTCTTT	CATWDSPQKAYYKKLF	TRGV3	.	TRGJ1	20	-1	-1	29
4	2.6969807300726837E-5	TGTGCCACCTGGGACAGAACCCACCCTTATTATTATAAGAAACTCTTT	CATWDRTHPYYYKKLF	TRGV5	.	TRGJ1	16	-1	-1	28
4	2.6969807300726837E-5	TGTGCCACCTGGGATGTGCCCCAATGTTATTATAAGAAACTCTTT	CATWDVPQCYYKKLF	TRGV4	.	TRGJ1	20	-1	-1	26
4	2.6969807300726837E-5	TGTGCCACCTGGGATGCCCTGGGCACTGGTTGGTTCAAGATATTT	CATWDALGTGWFKIF	TRGV2	.	TRGJP1	13	-1	-1	23
4	2.6969807300726837E-5	TGTGCCACCTGGGATGGGCCCGGTAGTGATTGGATCAAGACGTTT	CATWDGPGSDWIKTF	TRGV4	.	TRGJP2	20	-1	-1	22
4	2.6969807300726837E-5	TGTGCCACCTGGGATGGGCAAGTCCTTTATTATAAGAAACTCTTT	CATWDGQVLYYKKLF	TRGV4	.	TRGJ1	18	-1	-1	26
4	2.6969807300726837E-5	TGTGCCACCTGGGATAGCCTCCGATCCTATTATAAGAAACTCTTT	CATWDSLRSYYKKLF	TRGV8	.	TRGJ1	19	-1	-1	27
4	2.6969807300726837E-5	TGTGCCACCTGGGATAGGCCAGGGAATTATTATAAGAAACTCTTT	CATWDRPGNYYKKLF	TRGV8	.	TRGJ1	19	-1	-1	23
4	2.6969807300726837E-5	TGTGCCACCTGGGATAGATTTCCGAATTATTATAAGAAACTCTTT	CATWDRFPNYYKKLF	TRGV8	.	TRGJ1	16	-1	-1	22
4	2.6969807300726837E-5	TGTGCCACCTGGGACCAGTCCGTTAATTATTATAAGAAACTCTTT	CATWDQSVNYYKKLF	TRGV4	.	TRGJ1	13	-1	-1	24
4	2.6969807300726837E-5	TGTGCCACCTGGGACAGGCCTGGCGCTGGTTGGTTCAAGATATTT	CATWDRPGAGWFKIF	TRGV7	.	TRGJP1	21	-1	-1	25
4	2.6969807300726837E-5	TGTGCCACCACCGACCAGATTCTACGGTACTATAAGAAACTCTTT	CATTDQILRYYKKLF	TRGV5	.	TRGJ1	8	-1	-1	27
4	2.6969807300726837E-5	TGTGCCTGCTGGATTAGGCACGTCATTTATAAGAAACTCTTT	CACWIRHVIYKKLF	TRGV11	.	TRGJ1	22	-1	-1	26
4	2.6969807300726837E-5	TGTGCCACCTGGGTGAATAGTAGTGATTGGATCAAGACGTTT	CATWVNSSDWIKTF	TRGV8	.	TRGJP2	12	-1	-1	16
4	2.6969807300726837E-5	TGTGCCACCTGGGGGAATAGTAGTGATTGGATCAAGACGTTT	CATWGNSSDWIKTF	TRGV8	.	TRGJP2	12	-1	-1	16
4	2.6969807300726837E-5	TGTGCCACCTGGGATGTATCCAATTATTATAAGAAACTCTTT	CATWDVSNYYKKLF	TRGV4	.	TRGJ1	15	-1	-1	18
4	2.6969807300726837E-5	TGTGCCACCTGGGATGAGGGGGGTGATTGGATCAAGACGTTT	CATWDEGGDWIKTF	TRGV8	.	TRGJP2	18	-1	-1	22
4	2.6969807300726837E-5	TGTGCCACCTGGGATATTGGGAATTATTATAAGAAACTCTTT	CATWDIGNYYKKLF	TRGV8	.	TRGJ1	15	-1	-1	20
4	2.6969807300726837E-5	TGTGCCACCTGGGACGGTAAGAATTATTATAAGAAACTCTTT	CATWDGKNYYKKLF	TRGV2	.	TRGJ1	16	-1	-1	20
4	2.6969807300726837E-5	TGTGCCACCTGGGACGGGCAATTTGATTATAAGAAACTCTTT	CATWDGQFDYKKLF	TRGV2	.	TRGJ1	18	-1	-1	25
4	2.6969807300726837E-5	TGTGCCACCTGGGACGGGGATAGTGATTGGATCAAGACGTTT	CATWDGDSDWIKTF	TRGV2	.	TRGJP2	17	-1	-1	20
4	2.6969807300726837E-5	TGTGCCACCCTACGCCTCGACTATTATTATAGGAAACTCTTT	CATLRLDYYYRKLF	TRGV8	.	TRGJ1	8	-1	-1	22
4	2.6969807300726837E-5	TGTGCCACCGGGGCCCCTGGGAATTATTATAAGAAACTCTTT	CATGAPGNYYKKLF	TRGV4	.	TRGJ1	12	-1	-1	20
4	2.6969807300726837E-5	TGTGCCACCATAAAAGGAGAGGGTTATTATAAGAAACTCTTT	CATIKGEGYYKKLF	TRGV4	.	TRGJ1	8	-1	-1	23
4	2.6969807300726837E-5	TGCGCTGCGTGGGATTATCTCGGGTATTATAAGAAACTCTTT	CAAWDYLGYYKKLF	TRGV10	.	TRGJ1	16	-1	-1	24
4	2.6969807300726837E-5	TGTGCTGCGCGTCTAGCCCTTTATTATAAGAAACTCTTT	CAARLALYYKKLF	TRGV10	.	TRGJ1	8	-1	-1	20
4	2.6969807300726837E-5	TGTGCCTGCTGGGGTGGGATTTATTATAAGAAACTCTTT	CACWGGIYYKKLF	TRGV11	.	TRGJ1	11	-1	-1	17
4	2.6969807300726837E-5	TGTGCCTGCTGGGGACCTAATTATTATAAGAAACTCTTT	CACWGPNYYKKLF	TRGV11	.	TRGJ1	11	-1	-1	18
4	2.6969807300726837E-5	TGTGCCTGCTGGATTAGGCCACAAAAGAAGAAACTCTTT	CACWIRPQKKKLF	TRGV11	.	TRGJ1	18	-1	-1	27
4	2.6969807300726837E-5	TGTGCCACCTTCTCTCGCCCTTATTATAAGAAACTCTTT	CATFSRPYYKKLF	TRGV2	.	TRGJ1	9	-1	-1	20
4	2.6969807300726837E-5	TGTGCCACCTGGCTACAGGGCGATTGGATCAAGACGTTT	CATWLQGDWIKTF	TRGV8	.	TRGJP2	11	-1	-1	21
4	2.6969807300726837E-5	TGTGCCACCTGGGGCCCGAATTATTATAAGAAACTCTTT	CATWGPNYYKKLF	TRGV4	.	TRGJ1	12	-1	-1	16
4	2.6969807300726837E-5	TGTGCCACCTGGGATTCCGATTATTATAAGAAACTCTTT	CATWDSDYYKKLF	TRGV8	.	TRGJ1	14	-1	-1	13
4	2.6969807300726837E-5	TGTGCCACCTGGGATGGGCGGTGTTATAAGAAACTCTTT	CATWDGRCYKKLF	TRGV4	.	TRGJ1	18	-1	-1	23
4	2.6969807300726837E-5	TGTGCCACCTGGGATAGAGGGGGTTGGTTCAAGATATTT	CATWDRGGWFKIF	TRGV8	.	TRGJP1	16	-1	-1	21
4	2.6969807300726837E-5	TGTGCCACCCGGCACCAGGGTTATTATAAGAAACTCTTT	CATRHQGYYKKLF	TRGV4	.	TRGJ1	11	-1	-1	20
4	2.6969807300726837E-5	TGTGCCTTGTGGGAGAGTTATGGTAAGAAACTCTTT	CALWESYGKKLF	TRGV9	.	TRGJ1	14	-1	-1	14
4	2.6969807300726837E-5	TGTGCCACCTGGGACGGGCAATATAAGAAACTCTTT	CATWDGQYKKLF	TRGV2	.	TRGJ1	18	-1	-1	21
4	2.6969807300726837E-5	TGTGCCACCTGGGAAAAATATTATAAGAAACTCTTT	CATWEKYYKKLF	TRGV8	.	TRGJ1	13	-1	-1	15
4	2.6969807300726837E-5	TGTGCCACCGTATCGAATTATTATAAGAACCTCTTT	CATVSNYYKNLF	TRGV4	.	TRGJ1	8	-1	-1	12
4	2.6969807300726837E-5	TGTGCCTGCTGGATTAGAAGTAAGAAACTCTTT	CACWIRSKKLF	TRGV11	.	TRGJ1	16	-1	-1	20
4	2.6969807300726837E-5	TGTGCCGAAATACTTTATTATAAGAAACTCTTT	CAEILYYKKLF	TRGV8	.	TRGJ1	5	-1	-1	14
4	2.6969807300726837E-5	TGTGCCACCTGGGATCTCCGTAAGAAACTCTTT	CATWDLRKKLF	TRGV8	.	TRGJ1	14	-1	-1	20
4	2.6969807300726837E-5	TGTGCCACCTGGGACAGATATAAGAAACTCTTT	CATWDRYKKLF	TRGV7	.	TRGJ1	16	-1	-1	18
4	2.6969807300726837E-5	TGTGCCACCCCTTCCAATTATAAGAAACTCTTT	CATPSNYKKLF	TRGV8	.	TRGJ1	8	-1	-1	16
4	2.6969807300726837E-5	TGTGCAACCTTAAATTATTATAAGAAACTCTTT	CATLNYYKKLF	TRGV4	.	TRGJ1	9	-1	-1	12
4	2.6969807300726837E-5	TGTGCCTTGTGGGATAATAAGAAACTCTTT	CALWDNKKLF	TRGV9	.	TRGJ1	13	-1	-1	13
4	2.6969807300726837E-5	TGTGCCTTGTGGGAGGTTCAAGAGTTG	CALWEVQEL	TRGV9	.	TRGJ1	19	-1	-1	24
4	2.6969807300726837E-5	TGTGCCTCCCGTTGGTTCAAGATATTT	CASRWFKIF	TRGV8	.	TRGJP1	8	-1	-1	10
4	2.6969807300726837E-5	TGTGCCTGCTCTTATAAGAAACTCTTT	CACSYKKLF	TRGV11	.	TRGJ1	9	-1	-1	11
4	2.6969807300726837E-5	TGTGCGTCTGGTTGGTTCAAGATATTT	CASGWFKIF	TRGV8	.	TRGJP1	4	-1	-1	7
4	2.6969807300726837E-5	TGTGCCACCTGGCTCTTT	CATWLF	TRGV2	.	TRGJ1	11	-1	-1	12
3	2.0227355475545126E-5	TGTGCCACCTGGGATAAGGGGGGGATGAGCCACACAACCTCAATCCCTTATTATAAGAAACTCTTT	CATWDKGGMSHTTSIPYYKKLF	TRGV4	.	TRGJ1	14	-1	-1	47
3	2.0227355475545126E-5	TGTGCCACCTGGGATAGGCCTCATACCTATAAGGGAGCAGGTAGTGATTGGATCAAGACGTTT	CATWDRPHTYKGAGSDWIKTF	TRGV8	.	TRGJP2	20	-1	-1	40
3	2.0227355475545126E-5	TGTGCCACCTGGGACGGCACGGGTGAGCCTTATAGTAGTGATTGGATCAAGACGTTT	CATWDGTGEPYSSDWIKTF	TRGV2	.	TRGJP2	16	-1	-1	30
3	2.0227355475545126E-5	TGTGCCACCTGGGACGCGCGTTTGTATACCACTGGTTGGTTCAAGATATTT	CATWDARLYTTGWFKIF	TRGV7	.	TRGJP1	14	-1	-1	24
3	2.0227355475545126E-5	TGTGCCTGCTGGATTCTTCAATTTGGGAATTATTATAAGAAACTCTTT	CACWILQFGNYYKKLF	TRGV11	.	TRGJ1	14	-1	-1	26
3	2.0227355475545126E-5	TGTGCCTGCTGGATTAGGCACCCGAAAATTTATTATAAGAAACTCTTT	CACWIRHPKIYYKKLF	TRGV11	.	TRGJ1	20	-1	-1	29
3	2.0227355475545126E-5	TGTGCCTGCTGGATTAGGCACGTCGGGGTAGATTATAAGAAACTCTTT	CACWIRHVGVDYKKLF	TRGV11	.	TRGJ1	22	-1	-1	31
3	2.0227355475545126E-5	TGTGCCTGCTGGATTAGGCACGACGCGGGGGGGACTAAGAAACTCTTT	CACWIRHDAGGTKKLF	TRGV11	.	TRGJ1	21	-1	-1	35
3	2.0227355475545126E-5	TGTGCCATCTGGGACGGGCCTGGGTCGGGGTTTTATAAGAAACTCTTT	CAIWDGPGSGFYKKLF	TRGV2	.	TRGJ1	19	-1	-1	32
3	2.0227355475545126E-5	TGTGCCACCTGGGATCAAACTCAGCCGAATTATTATAAGAAACTCTTT	CATWDQTQPNYYKKLF	TRGV8	.	TRGJ1	14	-1	-1	25
3	2.0227355475545126E-5	TGTGCCACCTGGGACGGGCCTTCGCCAAATTATTATAAGAAACTCTTT	CATWDGPSPNYYKKLF	TRGV2	.	TRGJ1	19	-1	-1	27
3	2.0227355475545126E-5	TGTGCCACCTGGGACATTCTTAATAGTAGTGATTGGATCAAGACGTTT	CATWDILNSSDWIKTF	TRGV2	.	TRGJP2	14	-1	-1	22
3	2.0227355475545126E-5	TGTGCCACCTGGGACAGCCCGAGGGAGTTTTGTTATAAGAAACTCTTT	CATWDSPREFCYKKLF	TRGV7	.	TRGJ1	19	-1	-1	29
3	2.0227355475545126E-5	TGTGCCACCTGGGACAGGCTTATATTGAATTATTATAAGAAACTCTTT	CATWDRLILNYYKKLF	TRGV5	.	TRGJ1	18	-1	-1	23
3	2.0227355475545126E-5	TGTGCCACCTGGGACAGACCCTACCCCAATTATTATAAGAAACTCTTT	CATWDRPYPNYYKKLF	TRGV3	.	TRGJ1	19	-1	-1	27
3	2.0227355475545126E-5	TGTGCCACCTGGGAGGGGGGCGGGTTGGGCAAAAAAATCAAGGTATTT	CATWEGGGLGKKIKVF	TRGV2	.	TRGJP	17	-1	-1	23
3	2.0227355475545126E-5	TGTGTTGCGTGGGATCCGCGGTCTTATTATTATAAGAAACTCTTT	CVAWDPRSYYYKKLF	TRGV10	.	TRGJ1	14	-1	-1	25
3	2.0227355475545126E-5	TGTGCTGCGTGGGATCTTTTTAGGACTTATTATAAGAAACTCTTT	CAAWDLFRTYYKKLF	TRGV10	.	TRGJ1	14	-1	-1	23
3	2.0227355475545126E-5	TGTGCTGCGTGGGATCAGGATACCACTGGTTGGTTCGAGATATTT	CAAWDQDTTGWFEIF	TRGV10	.	TRGJP1	14	-1	-1	19
3	2.0227355475545126E-5	TGTGCCTGCTGGTCCCCCAGTGGCTTATATTATAAGAAACTCTTT	CACWSPSGLYYKKLF	TRGV11	.	TRGJ1	11	-1	-1	27
[truncated: 821 more rows]
