# Supplementary material for: Dissection of the Human T-Cell Receptor γ Gene Repertoire in the Brain and Peripheral Blood Identifies Age- and Alzheimer's Disease-Associated Clonotype Profiles
Source: Front Immunol. 2020 Jan 29;11:12. doi: 10.3389/fimmu.2020.00012 (PMC7025544; doi:10.3389/fimmu.2020.00012)
Supplement: Supplementary file 5 [file Data_Sheet_2.zip › repertoires_corrected_and_decontaminated/A1019.txt]

count	freq	cdr3nt	cdr3aa	v	d	j	VEnd	DStart	DEnd	JStart
25052	0.2308642202849402	TGTGCCTTGTGGGGCAATGAGTTGGGCAAAAAAATCAAGGTATTT	CALWGNELGKKIKVF	TRGV9	.	TRGJP	12	-1	-1	11
8144	0.0750502239342389	TGTGCCACCTGGGACGGGCGTCTTGGGAAACTCTTT	CATWDGRLGKLF	TRGV2	.	TRGJ1	18	-1	-1	26
6699	0.06173396981034705	TGTGCCTTGTGGGAGGTGCGAGGGTCCGATTATAAGAAACTCTTT	CALWEVRGSDYKKLF	TRGV9	.	TRGJ2	18	-1	-1	28
4307	0.03969073114989771	TGTGCTGCGTGGGATCGGAGGTATAAGAAACTCTTT	CAAWDRRYKKLF	TRGV10	.	TRGJ2	14	-1	-1	21
3838	0.03536870818511897	TGTGCTGCGTGGGTTAATTATTATAAGAAACTCTTT	CAAWVNYYKKLF	TRGV10	.	TRGJ2	15	-1	-1	15
3598	0.033157011998451814	TGTGCCTGCAAGGGGCGGTTCAAGATATTT	CACKGRFKIF	TRGV9	.	TRGJP1	6	-1	-1	16
2982	0.02748032511933944	TGTGCCACCTGGGTTTATAAGAAACTCTTT	CATWVYKKLF	TRGV3	.	TRGJ2	12	-1	-1	14
2726	0.025121182520227804	TGTGCCTTGTGGGAGGTCGACATTTATTATAAGAAACTCTTT	CALWEVDIYYKKLF	TRGV9	.	TRGJ2	16	-1	-1	16
2712	0.02499216690933889	TGTGCCACCTGGGAAAGTCTTTATTATAAGAAACTCTTT	CATWESLYYKKLF	TRGV8	.	TRGJ2	16	-1	-1	20
2676	0.024660412481338812	TGTGCCTTGTGGGAGGTCTATTATTATAAGAAACTCTTT	CALWEVYYYKKLF	TRGV9	.	TRGJ2	16	-1	-1	19
1869	0.017223584053670495	TGTGCCTTGTGGGAGAATTATAAGAAACTCTTT	CALWENYKKLF	TRGV9	.	TRGJ2	14	-1	-1	16
1159	0.010680649501446818	TGTGCCACTTACGACCGAGGGACTGGTTGGTTCAAGATATTT	CATYDRGTGWFKIF	TRGV8	.	TRGJP1	7	-1	-1	21
1073	0.009888125034557754	TGTGCCACCTGGGACGGTTATTATTATAAGAAACTCTTT	CATWDGYYYKKLF	TRGV2	.	TRGJ2	16	-1	-1	19
1061	0.009777540225224394	TGTGCCTTGTGGGAGGTGCAAGAGTTGGGCAAAAAAATCAAGGTATTT	CALWEVQELGKKIKVF	TRGV9	.	TRGJP	19	-1	-1	17
843	0.007768582855668393	TGTGCCTTGTGGGAAGAGTTGGGCAAAAAAATCAAGGTATTT	CALWEELGKKIKVF	TRGV9	.	TRGJP	13	-1	-1	9
574	0.00528964004644562	TGTGCTCTCTTT	CALF	TRGV10	.	TRGJ1	5	-1	-1	6
526	0.004847300809112188	TGTGCCTTGTGGGAGGTCACGTCGTTGGGCAAAAAAATCAAGGTATTT	CALWEVTSLGKKIKVF	TRGV9	.	TRGJP	22	-1	-1	23
505	0.004653777392778812	TGTGCCTTGTCCACCATGATACTTTATTATAAGAAACTCTTT	CALSTMILYYKKLF	TRGV9	.	TRGJ1	9	-1	-1	23
420	0.003870468326667527	TGTGCCTTGTGGGAGGTCCTAGAGTTGGGCAAAAAAATCAAGGTATTT	CALWEVLELGKKIKVF	TRGV9	.	TRGJP	16	-1	-1	20
418	0.003852037525111967	TGTGCCACCTGGGACGCCCTTTGGTATAAGAAACTCTTT	CATWDALWYKKLF	TRGV4	.	TRGJ1	13	-1	-1	24
409	0.0037690989181119487	TGTGCTGCGTGGGATTATTATAAGAAACTCTTT	CAAWDYYKKLF	TRGV10	.	TRGJ2	16	-1	-1	13
388	0.0035755755017785724	TGTGCTGCGTGGGGTACCACTGGTTGGTTCAAGATATTT	CAAWGTTGWFKIF	TRGV10	.	TRGJP1	12	-1	-1	14
367	0.003382052085445196	TGTGCCACCTGGGATAGGGGATATTATAAGAAACTCTTT	CATWDRGYYKKLF	TRGV8	.	TRGJ1	17	-1	-1	21
347	0.0031977440698895995	TGTGCTGCGTGGGCCCTTTATTATAAGAAACTCTTT	CAAWALYYKKLF	TRGV10	.	TRGJ1	12	-1	-1	17
321	0.002958143649667324	TGTGCCACCTGGGCCATGGGGGAGTTGGGCAAAAAAATCAAGGTATTT	CATWAMGELGKKIKVF	TRGV8	.	TRGJP	12	-1	-1	13
313	0.0028844204434450853	TGTGCCTTGTGGGAGGAAGAGTTGGGCAAAAAAATCAAGGTATTT	CALWEEELGKKIKVF	TRGV9	.	TRGJP	15	-1	-1	16
301	0.0027738356341117276	TGTGCTGCGTGGGATTATACAACTTATAAGAAACTCTTT	CAAWDYTTYKKLF	TRGV10	.	TRGJ2	16	-1	-1	23
294	0.0027093278286672686	TGTGCCTTGTGGGAGGAGCACGAGTTGGGCAAAAAAATCAAGGTATTT	CALWEEHELGKKIKVF	TRGV9	.	TRGJP	20	-1	-1	17
280	0.0025803122177783513	TGTGCTGCGTGGGATTCCCCGTCGCTTGTGGGGGGTACCACTGGTTGGTTCAAGATATTT	CAAWDSPSLVGGTTGWFKIF	TRGV10	.	TRGJP1	15	-1	-1	35
272	0.0025065890115561124	TGTGCTGCTCCCTTTAGGGGAACCGGTTGGTTCAAGATATTT	CAAPFRGTGWFKIF	TRGV10	.	TRGJP1	7	-1	-1	21
245	0.0022577731905560573	TGTGCCACCTGGGACAGGCATTATTATAAGAAACTCTTT	CATWDRHYYKKLF	TRGV3	.	TRGJ1	18	-1	-1	19
245	0.0022577731905560573	TGTGCCTTGTGGGAGAGGCATAAGAAACTCTTT	CALWERHKKLF	TRGV9	.	TRGJ1	14	-1	-1	19
244	0.0022485577897782775	TGTGCTGCGTGGAAAAATACCACTGGTTGGTTCAAGATATTT	CAAWKNTTGWFKIF	TRGV10	.	TRGJP1	11	-1	-1	16
235	0.002165619182778259	TGTGCCACCTGGGGTGTTTATTATAAGAAACTCTTT	CATWGVYYKKLF	TRGV8	.	TRGJ1	12	-1	-1	17
215	0.0019813111672226627	TGTGCCTTGTGGGTGGGGGAACAAGAGTTGGGCAAAAAAATCAAGGTATTT	CALWVGEQELGKKIKVF	TRGV9	.	TRGJP	15	-1	-1	21
210	0.0019352341633337635	TGTGCCACCTGGGACAGGCTCGTAGGATATAAGAAACTCTTT	CATWDRLVGYKKLF	TRGV5	.	TRGJ1	18	-1	-1	27
209	0.0019260187625559835	TGTGCCTTGTGGGAGGCGAAAGAGTTGGGCAAAAAAATCAAGGTATTT	CALWEAKELGKKIKVF	TRGV9	.	TRGJP	15	-1	-1	19
208	0.0019168033617782037	TGTGCCACCTGGGACGACCTTTCTTATAAGAAACTCTTT	CATWDDLSYKKLF	TRGV2	.	TRGJ1	15	-1	-1	20
189	0.001741710747000387	TGTGCCTTGTGGGAGGTGGGGTGTGGGAAACTCTTT	CALWEVGCGKLF	TRGV9	.	TRGJ1	17	-1	-1	26
188	0.0017324953462226071	TGTGCCTTGTGGGAGGTGCAGGAGTTGGGCAAAAAAATCAAGGTATTT	CALWEVQELGKKIKVF	TRGV9	.	TRGJP	19	-1	-1	17
174	0.0016034797353336897	TGTGCCTTGTGGGAGGTGCTCTATCCCAAGAAACTCTTT	CALWEVLYPKKLF	TRGV9	.	TRGJ2	18	-1	-1	27
173	0.0015942643345559099	TGTGCTGCGTGGGATTATAAGAAACTCTTT	CAAWDYKKLF	TRGV10	.	TRGJ1	16	-1	-1	13
166	0.001529756529111451	TGTGCCTTGTGGGAGGTGCGGAATTATTATAAGAAACTCTTT	CALWEVRNYYKKLF	TRGV9	.	TRGJ1	18	-1	-1	20
162	0.0014928949260003318	TGTGCCTTGTGGGAGGTGCGAGAGTTGGGCAAAAAAATCAAGGTATTT	CALWEVRELGKKIKVF	TRGV9	.	TRGJP	18	-1	-1	17
155	0.001428387120555873	TGTGCCTTGTGGGAGGACCCAAGCGGGTTCAAGATATTT	CALWEDPSGFKIF	TRGV9	.	TRGJP1	15	-1	-1	25
149	0.0013730947158891941	TGTGCCTTGTGGGGGTACTATAAGAAACTCTTT	CALWGYYKKLF	TRGV9	.	TRGJ1	15	-1	-1	15
142	0.0013085869104447353	TGTGCCACCTGGGACGGCTATAAGAAACTCTTT	CATWDGYKKLF	TRGV4	.	TRGJ1	16	-1	-1	18
135	0.0012440791050002764	TGTGCCACCTGGGCCAGGGGTGATTGGATCAAGACGTTT	CATWARGDWIKTF	TRGV8	.	TRGJP2	12	-1	-1	19
128	0.0011795712995558178	TGTGCCACCGCGAAACTCTTT	CATAKLF	TRGV5	.	TRGJ1	8	-1	-1	11
127	0.0011703558987780378	TGTGCCTTGTGGGACTCCGAGGGAGAGTTGGGCAAAAAAATCAAGGTATTT	CALWDSEGELGKKIKVF	TRGV9	.	TRGJP	13	-1	-1	23
117	0.0010782018910002395	TGTGCCACCTGGGACGTTCCGGCAATATATAAGAAACTCTTT	CATWDVPAIYKKLF	TRGV2	.	TRGJ1	15	-1	-1	27
116	0.0010689864902224597	TGTGCTGCGTGGGTTCGCACTGGTTGGTTCAAGATATTT	CAAWVRTGWFKIF	TRGV10	.	TRGJP1	12	-1	-1	17
110	0.0010136940855557809	TGTGCTGCGTGGGCCGGGGGTAAGAAACTCTTT	CAAWAGGKKLF	TRGV10	.	TRGJ1	12	-1	-1	20
107	9.860478832224412E-4	TGTGCCACCTGGGATAGTAGTGATTGGATCAAGACGTTT	CATWDSSDWIKTF	TRGV8	.	TRGJP2	16	-1	-1	13
106	9.768324824446614E-4	TGTGCCTTGTGGGAGGTGGCAGAGTTGGGCAAAAAAATCAAGGTATTT	CALWEVAELGKKIKVF	TRGV9	.	TRGJP	17	-1	-1	17
106	9.768324824446614E-4	TGTGCCACCTGGCGTTTTAGTGATTGGATCAAGACGTTT	CATWRFSDWIKTF	TRGV8	.	TRGJP2	11	-1	-1	17
104	9.584016808891018E-4	TGGTTTAAGAAACTCTTT	WFKKLF	TRGV7	.	TRGJ1	1	-1	-1	5
98	9.031092762224229E-4	TGTGCCACCTGGGACAGCGGGGATTATAAGAAACTCTTT	CATWDSGDYKKLF	TRGV3	.	TRGJ2	16	-1	-1	22
93	8.570322723335238E-4	TGTGCCTTGTGGGAGGTCGGAGAGTTGGGCAAAAAAATCAAGGTATTT	CALWEVGELGKKIKVF	TRGV9	.	TRGJP	16	-1	-1	20
93	8.570322723335238E-4	TGTGCTGCGTGGGATTATAAGAGTCTCTTT	CAAWDYKSLF	TRGV10	.	TRGJ1	16	-1	-1	13
91	8.386014707779642E-4	TGTGCCTTGTGGGAGGTGCCCTATAAGAAACTCTTT	CALWEVPYKKLF	TRGV9	.	TRGJ1	21	-1	-1	21
84	7.740936653335053E-4	TGTGCTGCGTGGGATTATTGGACCACTGGTTGGTTCAAGATATTT	CAAWDYWTTGWFKIF	TRGV10	.	TRGJP1	16	-1	-1	21
83	7.648782645557255E-4	TGTGCCACCTGGGATCGATTCTATTATAAGAAACTCTTT	CATWDRFYYKKLF	TRGV8	.	TRGJ1	14	-1	-1	14
82	7.556628637779457E-4	TGTGCTGCGTGGGATACCACTGGTTGGTTCAAGATATTT	CAAWDTTGWFKIF	TRGV10	.	TRGJP1	14	-1	-1	13
82	7.556628637779457E-4	TGTGCCTTGTGGGAGGTCAAGTATAAGAAACTCTTT	CALWEVKYKKLF	TRGV9	.	TRGJ1	16	-1	-1	21
81	7.464474630001659E-4	TGTGCCTTGTGGGAGGACAAAGAGTTGGGCAAAAAAATCAAGGTATTT	CALWEDKELGKKIKVF	TRGV9	.	TRGJP	15	-1	-1	19
81	7.464474630001659E-4	TGTGCCACCTGGGACGCCGGAACTGGTTGGTTCAAGATATTT	CATWDAGTGWFKIF	TRGV4	.	TRGJP1	13	-1	-1	21
81	7.464474630001659E-4	TGTGCTGCGTGGGATAAGAAACTCTTT	CAAWDKKLF	TRGV10	.	TRGJ1	14	-1	-1	13
80	7.372320622223861E-4	TGTGCCACCTGGGACAGGCCGGTACATTATAAGAAACTCTTT	CATWDRPVHYKKLF	TRGV7	.	TRGJ1	22	-1	-1	25
78	7.188012606668264E-4	TGTGCCATGAAATTCCTGAATTATTATAAGAAACTCTTT	CAMKFLNYYKKLF	TRGV5	.	TRGJ1	6	-1	-1	10
77	7.095858598890466E-4	TGTGCTGCGTGGGACAATTATTATAAGAAACTCTTT	CAAWDNYYKKLF	TRGV10	.	TRGJ1	13	-1	-1	15
75	6.91155058333487E-4	TGTGCCTCCGAAAGTAGTGATTGGATCAAGACGTTT	CASESSDWIKTF	TRGV2	.	TRGJP2	8	-1	-1	12
73	6.727242567779272E-4	TGTGCTGCGTGGGATTCCACTGGTTGGTTCAAGATATTT	CAAWDSTGWFKIF	TRGV10	.	TRGJP1	15	-1	-1	8
73	6.727242567779272E-4	TGTGCTGCGTGGGTTCGAAAGAAACTCTTT	CAAWVRKKLF	TRGV10	.	TRGJ1	12	-1	-1	18
72	6.635088560001474E-4	TGTGCCTTGTGGGAGGTGCCCCTATCCCATTATAAGAAACTCTTT	CALWEVPLSHYKKLF	TRGV9	.	TRGJ1	22	-1	-1	28
72	6.635088560001474E-4	TGTGCTGCGTGGGAAGGGGAGGGGCGCTATAAGAAACTCTTT	CAAWEGEGRYKKLF	TRGV10	.	TRGJ1	13	-1	-1	27
71	6.542934552223676E-4	TGTGCCTTGTGGGAGGTGTCGGGAGAGTTGGGCAAAAAAATCAAGGTATTT	CALWEVSGELGKKIKVF	TRGV9	.	TRGJP	17	-1	-1	23
70	6.450780544445878E-4	TGTGCTGCGTGGGATTTTCATAAGAAACTCTTT	CAAWDFHKKLF	TRGV10	.	TRGJ1	15	-1	-1	13
69	6.35862653666808E-4	TGTGCCACGATTTTGGCTTATAAGAAACTCTTT	CATILAYKKLF	TRGV7	.	TRGJ1	7	-1	-1	17
66	6.082164513334685E-4	TGTGCTGCGTGGGATAACGGTGATTGGATCAAGACGTTT	CAAWDNGDWIKTF	TRGV10	.	TRGJP2	18	-1	-1	19
66	6.082164513334685E-4	TGTGCCACCTGGGACGGGCGGGAGAAACTCTTT	CATWDGREKLF	TRGV2	.	TRGJ1	18	-1	-1	22
64	5.897856497779089E-4	TGTGCCTTGTGGGAGGGAGCTCAAGAGTTGGGCAAAAAAATCAAGGTATTT	CALWEGAQELGKKIKVF	TRGV9	.	TRGJP	15	-1	-1	21
64	5.897856497779089E-4	TGTGCCACCTGGGACGGATATACCACTGGTTGGTTCAAGATATTT	CATWDGYTTGWFKIF	TRGV2	.	TRGJP1	16	-1	-1	17
63	5.80570249000129E-4	TGTGCTGCGTGGGATACGGAGTGGAAACTCTTT	CAAWDTEWKLF	TRGV10	.	TRGJ1	17	-1	-1	23
62	5.713548482223492E-4	TGTGCTGCGTGGGACCTCTTT	CAAWDLF	TRGV10	.	TRGJ1	13	-1	-1	15
61	5.621394474445694E-4	TGTGCCACCTGGGACGGACATTATTATAAGAAACTCTTT	CATWDGHYYKKLF	TRGV4	.	TRGJ1	16	-1	-1	19
60	5.529240466667896E-4	TGTGCCTTGTGGGGGGGAAAAGAGTTGGGCAAAAAAATCAAGGTATTT	CALWGGKELGKKIKVF	TRGV9	.	TRGJP	15	-1	-1	19
60	5.529240466667896E-4	TGTGCTGCGTGGGATTACCCCCCACTCTTT	CAAWDYPPLF	TRGV10	.	TRGJ1	17	-1	-1	23
59	5.437086458890098E-4	CCCACGACATTGGAGTATTATAAGAAACTCTTT	PTTLEYYKKLF	TRGV8	.	TRGJ1	-1	-1	-1	15
58	5.344932451112298E-4	TGTGCCTTGTGGGAGGTTCTAGAGTTGGGCAAAAAAATCAAGGTATTT	CALWEVLELGKKIKVF	TRGV9	.	TRGJP	16	-1	-1	20
58	5.344932451112298E-4	TGTGCCTTGTGGGAGGTTCAAGAGTTGGGCAAAAAAATCAAGGTATTT	CALWEVQELGKKIKVF	TRGV9	.	TRGJP	19	-1	-1	18
58	5.344932451112298E-4	TGTGCTGCGTGGGACAGATATACCACTGGTTGGTTCAAGATATTT	CAAWDRYTTGWFKIF	TRGV10	.	TRGJP1	13	-1	-1	17
58	5.344932451112298E-4	TGTGCTGCGTGGGATAGTTATAAGAAACTCTTT	CAAWDSYKKLF	TRGV10	.	TRGJ1	14	-1	-1	17
58	5.344932451112298E-4	TGTGCCTCCCCCGCGGAACTCTTT	CASPAELF	TRGV9	.	TRGJ1	6	-1	-1	16
58	5.344932451112298E-4	TCCTACTGCGGTTGGTTCAAGATATTT	SYCGWFKIF	TRGV2	.	TRGJP1	0	-1	-1	9
57	5.2527784433345E-4	TGTGCCACCTGGGATAAAAAGGGTAATTATTATAAGAAACTCTTT	CATWDKKGNYYKKLF	TRGV8	.	TRGJ1	15	-1	-1	24
57	5.2527784433345E-4	TGTGCTGCGTGGGATTATACCACTGGTTGGTTCAAGATATTT	CAAWDYTTGWFKIF	TRGV10	.	TRGJP1	16	-1	-1	8
57	5.2527784433345E-4	TGTGCCACCTGGGATTCCACCACTGGTTGGTTCAAGATATTT	CATWDSTTGWFKIF	TRGV8	.	TRGJP1	14	-1	-1	18
57	5.2527784433345E-4	TGTGCTGGCCTGAATTATTATAAGAAACTCTTT	CAGLNYYKKLF	TRGV10	.	TRGJ1	6	-1	-1	11
56	5.160624435556702E-4	TGTGCCACCTGGGACAGCCATTGGCATCCCACTGGTTGGTTCAAGATATTT	CATWDSHWHPTGWFKIF	TRGV3	.	TRGJP1	16	-1	-1	25
56	5.160624435556702E-4	TGTGCTGCGTGGGATTACCCAGGGGGTTATTATAAGAAACTCTTT	CAAWDYPGGYYKKLF	TRGV10	.	TRGJ1	17	-1	-1	26
56	5.160624435556702E-4	TGTGCCTTGTGGGAGGTGTCTTATAAGAAACTCTTT	CALWEVSYKKLF	TRGV9	.	TRGJ1	17	-1	-1	20
56	5.160624435556702E-4	TGTGCTGCGTGTAGATCGGGTAAGAAACTCTTT	CAACRSGKKLF	TRGV10	.	TRGJ1	10	-1	-1	20
56	5.160624435556702E-4	TGTGCTGCGGGGGGTAAGAAACTCTTT	CAAGGKKLF	TRGV10	.	TRGJ1	12	-1	-1	14
56	5.160624435556702E-4	TGTGCCACCTATTATAAGAAACTCTTT	CATYYKKLF	TRGV7	.	TRGJ1	9	-1	-1	9
56	5.160624435556702E-4	TGTGCCACCTGGGATAACTATAAGAAACTCTTT	CATWDNYKKLF	TRGV8	.	TRGJ1	15	-1	-1	18
54	4.976316420001106E-4	TGTGCCTTGTGGGAGCCGCAGAAACTCTTT	CALWEPQKLF	TRGV9	.	TRGJ1	14	-1	-1	19
53	4.884162412223307E-4	TGTGCCTTGTGGGAGGTGAATGGAGAGTTGGGCAAAAAAATCAAGGTATTT	CALWEVNGELGKKIKVF	TRGV9	.	TRGJP	17	-1	-1	23
53	4.884162412223307E-4	TGTGTCCTCTTT	CVLF	TRGV9	.	TRGJ1	7	-1	-1	6
52	4.792008404445509E-4	TGTGCTGCGTGGGAGTGGGGCACTGGTTGGTTCAAGATATTT	CAAWEWGTGWFKIF	TRGV10	.	TRGJP1	13	-1	-1	20
52	4.792008404445509E-4	TGTGCTGCGTGGGATTCGGGGCGTAAACTCTTT	CAAWDSGRKLF	TRGV10	.	TRGJ1	15	-1	-1	24
51	4.699854396667711E-4	TGTGCTGCGACACGAGAGTCCCCGTGGTGGAAACTCTTT	CAATRESPWWKLF	TRGV10	.	TRGJ1	8	-1	-1	29
51	4.699854396667711E-4	TGTGCCACCTGGGATCAGGATTATAAGAAACTCTTT	CATWDQDYKKLF	TRGV8	.	TRGJ2	18	-1	-1	19
50	4.607700388889913E-4	TGTGCCTTGTGGGAGGAACAAGAGTTGGGCAAAAAAATCAAGGTATTT	CALWEEQELGKKIKVF	TRGV9	.	TRGJP	15	-1	-1	18
50	4.607700388889913E-4	TGTGCCACCTCACCAAAAAAGACCGTTTATTATAAGAAACTCTTT	CATSPKKTVYYKKLF	TRGV8	.	TRGJ1	9	-1	-1	26
50	4.607700388889913E-4	TGTGCCACCTGTGACCAAGAT	CATCDQD	TRGV8	.	TRGJP1	13	-1	-1	20
49	4.5155463811121145E-4	TGTGCTGCGTGGGACCCCGGGAAACTCTTT	CAAWDPGKLF	TRGV10	.	TRGJ1	13	-1	-1	20
49	4.5155463811121145E-4	TGTGCCTTGTGGGAGGTGCGCCCTCTCTTT	CALWEVRPLF	TRGV9	.	TRGJ1	21	-1	-1	24
49	4.5155463811121145E-4	TGTGCTGCGTGGGACATGAAACTCTTT	CAAWDMKLF	TRGV10	.	TRGJ1	13	-1	-1	17
49	4.5155463811121145E-4	TGTGCCACCTGGGATAGGGGTTATAAGAAACTCTTT	CATWDRGYKKLF	TRGV8	.	TRGJ1	17	-1	-1	20
48	4.4233923733343164E-4	TGTGCCTTGTGGGAGGTGCAGAGGTTGGGCAAAAAAATCAAGGTATTT	CALWEVQRLGKKIKVF	TRGV9	.	TRGJP	19	-1	-1	19
48	4.4233923733343164E-4	TGTGCTGCGTGGGCAAACCGCACTGGTTGGTTCAAGATATTT	CAAWANRTGWFKIF	TRGV10	.	TRGJP1	12	-1	-1	20
48	4.4233923733343164E-4	TGTGCCTTGTGGGAGGTGCTGAAACTCTTT	CALWEVLKLF	TRGV9	.	TRGJ1	18	-1	-1	20
47	4.331238365556518E-4	TGTGCCTTGTGGGAGGATTATTATAAGAAACTCTTT	CALWEDYYKKLF	TRGV9	.	TRGJ1	15	-1	-1	16
46	4.23908435777872E-4	TGTGCCTTGTGGGAGGCCTTGTATTATAAGAAACTCTTT	CALWEALYYKKLF	TRGV9	.	TRGJ1	15	-1	-1	21
46	4.23908435777872E-4	TGTGCTGCGTGGGATGCCCTATGGAGGGAACTCTTT	CAAWDALWRELF	TRGV10	.	TRGJ1	14	-1	-1	28
46	4.23908435777872E-4	TGTGCCTTGTGGGAGGTGCATGGAGAGAAACTCTTT	CALWEVHGEKLF	TRGV9	.	TRGJ1	19	-1	-1	25
46	4.23908435777872E-4	TGTGCCTTGTGTCGTAAGAAACTCTTT	CALCRKKLF	TRGV9	.	TRGJ1	10	-1	-1	14
46	4.23908435777872E-4	TGTGCTGCGTCTGAGAAACTCTTT	CAASEKLF	TRGV10	.	TRGJ1	9	-1	-1	13
45	4.146930350000922E-4	TGTGCCTTGTGGGAGTTACGAGTATTGGGCAAAAAAATCAAGGTATTT	CALWELRVLGKKIKVF	TRGV9	.	TRGJP	14	-1	-1	24
45	4.146930350000922E-4	TGTGCTGCGTGGGATTGGCCTAGGAGGAAACTCTTT	CAAWDWPRRKLF	TRGV10	.	TRGJ1	15	-1	-1	26
45	4.146930350000922E-4	TGTGCTGCGTGGGACCTTTATTATAAGAAACTCTTT	CAAWDLYYKKLF	TRGV10	.	TRGJ1	13	-1	-1	17
45	4.146930350000922E-4	TGTGCCACCTACTATAAGAAACTCTTT	CATYYKKLF	TRGV8	.	TRGJ1	9	-1	-1	9
45	4.146930350000922E-4	TGTGCTGCGTGGAATAAGAAACTCTTT	CAAWNKKLF	TRGV10	.	TRGJ1	14	-1	-1	13
44	4.054776342223123E-4	TGTGCTGCGTTACGAGGGTGCCCGCCTAAGAAACTCTTT	CAALRGCPPKKLF	TRGV10	.	TRGJ1	9	-1	-1	26
44	4.054776342223123E-4	TGTGCTGCGGCAATTTTATATAAGAAACTCTTT	CAAAILYKKLF	TRGV10	.	TRGJ1	8	-1	-1	11
44	4.054776342223123E-4	TGTGCCTCCTCGCCGGGGAAACTCTTT	CASSPGKLF	TRGV9	.	TRGJ1	6	-1	-1	17
44	4.054776342223123E-4	TGTGCCTTGTGTGGGAAACTCTTT	CALCGKLF	TRGV9	.	TRGJ1	10	-1	-1	14
43	3.962622334445325E-4	TGTGCCTTGTGGGAGGATGTGTTGGGCAAAAAAATCAAGGTATTT	CALWEDVLGKKIKVF	TRGV9	.	TRGJP	15	-1	-1	20
43	3.962622334445325E-4	TGTGCCTTGTGGGAGGTGGGGGATAAGAAACTCTTT	CALWEVGDKKLF	TRGV9	.	TRGJ1	17	-1	-1	22
43	3.962622334445325E-4	TGTGCCTTGTGGGAGGTCTATAAGAAACTCTTT	CALWEVYKKLF	TRGV9	.	TRGJ1	16	-1	-1	18
43	3.962622334445325E-4	TGTGCTGCGTGGGATTTAGAGAAACTCTTT	CAAWDLEKLF	TRGV10	.	TRGJ1	15	-1	-1	13
42	3.8704683266675265E-4	TGTGCCTTGTGGGAGGTGCAAGGAATCTGGTTCAAGATATTT	CALWEVQGIWFKIF	TRGV9	.	TRGJP1	19	-1	-1	27
42	3.8704683266675265E-4	TGTGCTGCGTGGGAAACCTATAAGAAACTCTTT	CAAWETYKKLF	TRGV10	.	TRGJ1	13	-1	-1	18
42	3.8704683266675265E-4	TGTGCCACCTGGGACAGGCCGGAGAAACTCTTT	CATWDRPEKLF	TRGV3	.	TRGJ1	19	-1	-1	22
42	3.8704683266675265E-4	TGTGCTGCGTGGGATTTTAAGAAACTCTTT	CAAWDFKKLF	TRGV10	.	TRGJ1	15	-1	-1	13
42	3.8704683266675265E-4	TGTGCTGCGTGGGATTATAAACTCTTT	CAAWDYKLF	TRGV10	.	TRGJ1	16	-1	-1	18
41	3.7783143188897285E-4	TGTGCTGCGTGGGATTTTTTAGATGGGGGACGCAAATCGTTTGGGGGACGGAAACTCTTT	CAAWDFLDGGRKSFGGRKLF	TRGV10	.	TRGJ1	15	-1	-1	50
41	3.7783143188897285E-4	TGTGCCACCTGGGACGGGCCCCCACTCTTT	CATWDGPPLF	TRGV4	.	TRGJ1	20	-1	-1	23
41	3.7783143188897285E-4	TGTGCCACCGGAGGACTCTTT	CATGGLF	TRGV4	.	TRGJ1	8	-1	-1	14
40	3.6861603111119304E-4	TGTGCTGCGTGGGATCGTCACGGGGGGTATAAGAAACTCTTT	CAAWDRHGGYKKLF	TRGV10	.	TRGJ1	14	-1	-1	27
40	3.6861603111119304E-4	TGTGCCTTGTGGGATCCCTTTAAGAAACTCTTT	CALWDPFKKLF	TRGV9	.	TRGJ1	13	-1	-1	20
40	3.6861603111119304E-4	TGTGCTGCGTGGGAGCGTAAGAAACTCTTT	CAAWERKKLF	TRGV10	.	TRGJ1	13	-1	-1	17
40	3.6861603111119304E-4	TGTGCCTTGTGGGAGGTGATCGCACTCTTT	CALWEVIALF	TRGV9	.	TRGJ1	17	-1	-1	23
39	3.594006303334132E-4	TGTGCCTTGTGGGAGGTGCATGAAGAGTTGGGCAAAAAAATCAAGGTATTT	CALWEVHEELGKKIKVF	TRGV9	.	TRGJP	19	-1	-1	22
39	3.594006303334132E-4	TGTGCCACCTGGGACAGGCCGGAGACCACTGGTTGGTTCAAGATATTT	CATWDRPETTGWFKIF	TRGV3	.	TRGJP1	19	-1	-1	24
39	3.594006303334132E-4	TGTGCCTTGTGGGAGGTGAATTATTATAAGAAACTCTTT	CALWEVNYYKKLF	TRGV9	.	TRGJ1	17	-1	-1	17
39	3.594006303334132E-4	TGTGCCACTTACGGTTCTTCGAGGAAACTCTTT	CATYGSSRKLF	TRGV9	.	TRGJ1	5	-1	-1	23
39	3.594006303334132E-4	TGTGCTGCGTGGGATTGTTTGAAACTCTTT	CAAWDCLKLF	TRGV10	.	TRGJ1	15	-1	-1	20
39	3.594006303334132E-4	TGTGCTGCGTACGAGGGGAAACTCTTT	CAAYEGKLF	TRGV10	.	TRGJ2	9	-1	-1	17
39	3.594006303334132E-4	TGTGCAAAGAAACTCTTT	CAKKLF	TRGV10	.	TRGJ1	4	-1	-1	6
38	3.501852295556334E-4	TGTGCCACCTGGGACGGGCAAGGGGCCACTGGTTGGTTCAAGATATTT	CATWDGQGATGWFKIF	TRGV2	.	TRGJP1	18	-1	-1	25
38	3.501852295556334E-4	TGTGCTGCGTGGACGAATTATTATAAGAAACTCTTT	CAAWTNYYKKLF	TRGV10	.	TRGJ1	11	-1	-1	13
38	3.501852295556334E-4	TGTGCCTTGTGGGAGGTGCGGTTGAAGAAACTCTTT	CALWEVRLKKLF	TRGV9	.	TRGJ1	18	-1	-1	24
38	3.501852295556334E-4	TGTGCCACCTGGGACGGGCGTTATAAGAAACTCTTT	CATWDGRYKKLF	TRGV2	.	TRGJ1	18	-1	-1	20
38	3.501852295556334E-4	TGTGCCACCTGGGACAGGCCAAAGAAACTCTTT	CATWDRPKKLF	TRGV3	.	TRGJ1	19	-1	-1	21
38	3.501852295556334E-4	TGTGCTGCGTGGGGGGATGAGAAACTCTTT	CAAWGDEKLF	TRGV10	.	TRGJ1	12	-1	-1	16
38	3.501852295556334E-4	TGTGCTGCGTGGGATACAAGGAAACTCTTT	CAAWDTRKLF	TRGV10	.	TRGJ1	14	-1	-1	20
38	3.501852295556334E-4	TGTGCCACCTGGGACGCTTCACTCTTT	CATWDASLF	TRGV8	.	TRGJ1	13	-1	-1	20
38	3.501852295556334E-4	TGGGGTCTGGCAGGTAAGAAACTCTTT	WGLAGKKLF	TRGV10	.	TRGJ1	1	-1	-1	14
37	3.409698287778535E-4	TGTGCTGCGTGGGATTTGAGGTATAAGAAACTCTTT	CAAWDLRYKKLF	TRGV10	.	TRGJ1	15	-1	-1	21
37	3.409698287778535E-4	TGTGCTGCGTGGGACCGTTGGGGGAAGAAACTCTTT	CAAWDRWGKKLF	TRGV10	.	TRGJ1	13	-1	-1	24
37	3.409698287778535E-4	TGTGCTGCGTGGGACATGGATTATAAGAAACTCTTT	CAAWDMDYKKLF	TRGV10	.	TRGJ1	13	-1	-1	19
37	3.409698287778535E-4	TGTGCTGCGTGGGAGCCCCAGAAGAAACTCTTT	CAAWEPQKKLF	TRGV10	.	TRGJ1	13	-1	-1	21
37	3.409698287778535E-4	TGTGCCTTGTGGGAGGCCAAGAAACTCTTT	CALWEAKKLF	TRGV9	.	TRGJ1	15	-1	-1	18
37	3.409698287778535E-4	TGTGCCTTGACCTATTATAAGAAACTCTTT	CALTYYKKLF	TRGV9	.	TRGJ1	8	-1	-1	12
37	3.409698287778535E-4	TGTGCCTTGTGGGGGAAACTCTTT	CALWGKLF	TRGV9	.	TRGJ1	12	-1	-1	14
37	3.409698287778535E-4	TGTGCCTTACCTAAGAAACTCTTT	CALPKKLF	TRGV9	.	TRGJ1	7	-1	-1	11
36	3.317544280000737E-4	TGTGCCTTGTGGGAGGTGCAAGGGGGCCAAGAGTTGGGCAAAAAAATCAAGGTATTT	CALWEVQGGQELGKKIKVF	TRGV9	.	TRGJP	19	-1	-1	23
36	3.317544280000737E-4	TGTGCCTTGTGGGAGGTGCGGCCCCCCGGGGAGAAGAAACTCTTT	CALWEVRPPGEKKLF	TRGV9	.	TRGJ1	18	-1	-1	33
36	3.317544280000737E-4	TGTGCCTTGTGGGAGGTGCAGGATCCGGGGCATAAGAAACTCTTT	CALWEVQDPGHKKLF	TRGV9	.	TRGJ1	19	-1	-1	31
36	3.317544280000737E-4	TGTGCTGCGTGGGATTGGGCCACTGGTTGGTTCAAGATATTT	CAAWDWATGWFKIF	TRGV10	.	TRGJP1	15	-1	-1	19
36	3.317544280000737E-4	TGTGCTGCGTGGGATTCTTATTATAAGAAACTCTTT	CAAWDSYYKKLF	TRGV10	.	TRGJ1	15	-1	-1	17
36	3.317544280000737E-4	TGTGCCTTGTGGGAAGCATTGGAAATCAAGGTATTT	CALWEALEIKVF	TRGV9	.	TRGJP	13	-1	-1	22
36	3.317544280000737E-4	TGTGCTGCGTGGGGTTATTATAAGAAACTCTTT	CAAWGYYKKLF	TRGV10	.	TRGJ1	16	-1	-1	14
36	3.317544280000737E-4	TGTGCTGCGTGGGGGGATTATAAGAAACTCTTT	CAAWGDYKKLF	TRGV10	.	TRGJ1	12	-1	-1	16
36	3.317544280000737E-4	TGTGCTGCGTGGGATTGGGATAAGAAACTCTTT	CAAWDWDKKLF	TRGV10	.	TRGJ1	15	-1	-1	19
36	3.317544280000737E-4	TGTGCTGCGTGGGATTATCGGAGGAAACTCTTT	CAAWDYRRKLF	TRGV10	.	TRGJ1	16	-1	-1	23
36	3.317544280000737E-4	TGTGCTGCGTGGGGGGATAAGAAACTCTTT	CAAWGDKKLF	TRGV10	.	TRGJ1	12	-1	-1	16
36	3.317544280000737E-4	TGTGCCTTGTGGGCAAAGAAACTCTTT	CALWAKKLF	TRGV9	.	TRGJ1	12	-1	-1	15
35	3.225390272222939E-4	TGTGCCTTGTGGGTAATAAGGGAGGAGTTGGGCAAAAAAATCAAGGTATTT	CALWVIREELGKKIKVF	TRGV9	.	TRGJP	12	-1	-1	24
35	3.225390272222939E-4	TGTGCTGCCCATGTGTCCCCCCACCGAGGGGATAAGAAACTCTTT	CAAHVSPHRGDKKLF	TRGV10	.	TRGJ1	7	-1	-1	31
35	3.225390272222939E-4	TGTGCTGCGTGGGCCAGGTTCACACCTTATTATAAGAAACTCTTT	CAAWARFTPYYKKLF	TRGV10	.	TRGJ1	12	-1	-1	26
35	3.225390272222939E-4	TGTGCTGCGTGGGCGAAGGGGGCTAAGAAACTCTTT	CAAWAKGAKKLF	TRGV10	.	TRGJ1	12	-1	-1	23
35	3.225390272222939E-4	TGTGCTGCGTGGGATTATTGTTATAAGAAACTCTTT	CAAWDYCYKKLF	TRGV10	.	TRGJ1	16	-1	-1	16
35	3.225390272222939E-4	TGTGCTGCGTGGGATTATAATTCGGAGAAACTCTTT	CAAWDYNSEKLF	TRGV10	.	TRGJ2	16	-1	-1	25
35	3.225390272222939E-4	TGTGCTGCCCGCACTGGTTGGTTCAAGATATTT	CAARTGWFKIF	TRGV10	.	TRGJP1	7	-1	-1	11
35	3.225390272222939E-4	TGTGCCTTGTGGGAGGTGCCGGGGAAACTCTTT	CALWEVPGKLF	TRGV9	.	TRGJ1	18	-1	-1	23
35	3.225390272222939E-4	TGTGCCTTGTGTTTACTCTTT	CALCLLF	TRGV9	.	TRGJ1	10	-1	-1	14
35	3.225390272222939E-4	TGTGCCACCCAGAAACTCTTT	CATQKLF	TRGV2	.	TRGJ1	8	-1	-1	10
35	3.225390272222939E-4	TGTGCTGCGTGGGAACATAAGAAACTCTTT	CAAWEHKKLF	TRGV10	.	TRGJ2	13	-1	-1	16
34	3.1332362644451406E-4	TGTGCCTTGTGGGAGGTGCCCTTCATGATCAAGACGTTT	CALWEVPFMIKTF	TRGV9	.	TRGJP2	21	-1	-1	26
34	3.1332362644451406E-4	TGTGCTGCGTGGGGTTTTGGCTATAGAGTTCTCTTT	CAAWGFGYRVLF	TRGV10	.	TRGJ1	15	-1	-1	30
34	3.1332362644451406E-4	TGTGCTGCGTGGGATTCGGATTATAAGAAACTCTTT	CAAWDSDYKKLF	TRGV10	.	TRGJ1	15	-1	-1	19
34	3.1332362644451406E-4	TGTGCTGCGTGGGATAAAGAACGGAAGAAACTCTTT	CAAWDKERKKLF	TRGV10	.	TRGJ1	14	-1	-1	24
34	3.1332362644451406E-4	TGTGCCACCTGGGACGCTGGTTATAAGAAACTCTTT	CATWDAGYKKLF	TRGV5	.	TRGJ1	14	-1	-1	20
34	3.1332362644451406E-4	TGTGCCTTGTTCGGATACGGGAAACTCTTT	CALFGYGKLF	TRGV9	.	TRGJ1	9	-1	-1	20
34	3.1332362644451406E-4	TGTGCCACCTGGGACCGGGTGAAACTCTTT	CATWDRVKLF	TRGV3	.	TRGJ1	17	-1	-1	20
33	3.0410822566673425E-4	TGTGCTGCGTGGGATTATGGTCCCAATTATTATAAGAAACTCTTT	CAAWDYGPNYYKKLF	TRGV10	.	TRGJ1	16	-1	-1	24
33	3.0410822566673425E-4	TGTGCTGCGTGGGATTATGTAAAAGGTTGGTTCAAGATATTT	CAAWDYVKGWFKIF	TRGV10	.	TRGJP1	21	-1	-1	24
33	3.0410822566673425E-4	TGTGCTGCGTGGGATTTCCTTTATTATAAGAAACTCTTT	CAAWDFLYYKKLF	TRGV10	.	TRGJ1	15	-1	-1	20
33	3.0410822566673425E-4	TGTGCTGCGTGGGATTATCGTCAGTATAAGAAACTCTTT	CAAWDYRQYKKLF	TRGV10	.	TRGJ1	20	-1	-1	24
33	3.0410822566673425E-4	TGTGCCTTGTGGGAGGTGCCTTATGAGAAACTCTTT	CALWEVPYEKLF	TRGV9	.	TRGJ1	18	-1	-1	20
33	3.0410822566673425E-4	TGTGCCTTGTGGGAGGTGGGGTATAAGAAACTCTTT	CALWEVGYKKLF	TRGV9	.	TRGJ1	17	-1	-1	21
33	3.0410822566673425E-4	TGTGCCTTGTGGGAGGTGAACTGCGAGAAACTCTTT	CALWEVNCEKLF	TRGV9	.	TRGJ1	20	-1	-1	25
33	3.0410822566673425E-4	TGTGCCTTGTGGGAGGCCCTTGATAAGAAACTCTTT	CALWEALDKKLF	TRGV9	.	TRGJ1	15	-1	-1	22
33	3.0410822566673425E-4	TGTGCTGCGTGGGTGCCTTATAAGAAACTCTTT	CAAWVPYKKLF	TRGV10	.	TRGJ1	12	-1	-1	17
33	3.0410822566673425E-4	TGTGCTGCGTGGGATTACCATAAGAAACTCTTT	CAAWDYHKKLF	TRGV10	.	TRGJ1	17	-1	-1	13
33	3.0410822566673425E-4	TGTGCTGCGTGGGAGCGCTATAAGAAACTCTTT	CAAWERYKKLF	TRGV10	.	TRGJ1	13	-1	-1	18
33	3.0410822566673425E-4	TGTGCCTTGTGGGAGGTGCATGGGAAACTCTTT	CALWEVHGKLF	TRGV9	.	TRGJ1	19	-1	-1	23
33	3.0410822566673425E-4	TGTGCCTTGTGGGAGGTGGGAAAGAAACTCTTT	CALWEVGKKLF	TRGV9	.	TRGJ1	17	-1	-1	21
33	3.0410822566673425E-4	TGTGCTGCAGGATATAAGAAACTCTTT	CAAGYKKLF	TRGV10	.	TRGJ1	7	-1	-1	12
33	3.0410822566673425E-4	TGTGCCACCTGCCTTGAGAGGCTCTTT	CATCLERLF	TRGV2	.	TRGJ1	10	-1	-1	21
32	2.9489282488895445E-4	TGTGCTGCGTGGGATAGACTTCCCTTGTCGATAAAGAAACTCTTT	CAAWDRLPLSIKKLF	TRGV10	.	TRGJ1	14	-1	-1	33
32	2.9489282488895445E-4	TGTGCCTTGTGGGAGACAGAGTTGGGCAAAAAAATCAAGGTATTT	CALWETELGKKIKVF	TRGV9	.	TRGJP	14	-1	-1	17
32	2.9489282488895445E-4	TGTGCTGCGTGGGTCCGGCGGGGATGGTATAAGAAACTCTTT	CAAWVRRGWYKKLF	TRGV10	.	TRGJ1	12	-1	-1	27
32	2.9489282488895445E-4	TGTGCTGCGTGGGATGATACCACTGGTTGGTTCAAGATATTT	CAAWDDTTGWFKIF	TRGV10	.	TRGJP1	14	-1	-1	8
32	2.9489282488895445E-4	TGTGCTGCGTTGCCGATCACTGGTTGGTTCAAGATATTT	CAALPITGWFKIF	TRGV10	.	TRGJP1	9	-1	-1	17
32	2.9489282488895445E-4	TGTGCTGCGTGGGATTCTAGGGTTTATAAGAAACTCTTT	CAAWDSRVYKKLF	TRGV10	.	TRGJ1	15	-1	-1	23
32	2.9489282488895445E-4	TGTGCTGCGTGGGACCACTTGAACTATAAGAAACTCTTT	CAAWDHLNYKKLF	TRGV10	.	TRGJ1	13	-1	-1	24
32	2.9489282488895445E-4	TGTGCTGCGTGGTGTTATTATAAGAAACTCTTT	CAAWCYYKKLF	TRGV10	.	TRGJ1	11	-1	-1	14
32	2.9489282488895445E-4	TGTGCTGCGTGGGATTATCCGGAGAAACTCTTT	CAAWDYPEKLF	TRGV10	.	TRGJ1	16	-1	-1	22
32	2.9489282488895445E-4	TGTGCCTTGTGGGAGGGAAAACTCTTT	CALWEGKLF	TRGV9	.	TRGJ1	15	-1	-1	18
32	2.9489282488895445E-4	TGTGCTGCGTTAGAGAAACTCTTT	CAALEKLF	TRGV10	.	TRGJ1	9	-1	-1	13
32	2.9489282488895445E-4	TGTGCTGCCCGGTTGTATTATAAGAAACTCTTT	CAARLYYKKLF	TRGV10	.	TRGJ1	7	-1	-1	15
32	2.9489282488895445E-4	TGTGCTGCGTGGGATTGGTTCAAGATATTT	CAAWDWFKIF	TRGV10	.	TRGJP1	15	-1	-1	14
32	2.9489282488895445E-4	TGTGCTGCGTGGGATGATCGGAAACTCTTT	CAAWDDRKLF	TRGV10	.	TRGJ1	14	-1	-1	20
32	2.9489282488895445E-4	TGTGCCTTGTGGGGCAATGAGTTG	CALWGNEL	TRGV9	.	TRGJ1	12	-1	-1	21
31	2.856774241111746E-4	TGTGCCTTGTGGGAGGTGCAGACGGAGTTGGGCAAAAAAATCAAGGTATTT	CALWEVQTELGKKIKVF	TRGV9	.	TRGJP	19	-1	-1	24
31	2.856774241111746E-4	TGTGCCTTGTGGGAGCTTCAAGAGTTGGGCAAAAAAATCAAGGTATTT	CALWELQELGKKIKVF	TRGV9	.	TRGJP	14	-1	-1	18
31	2.856774241111746E-4	TGTGCCTTGTGGGAGGTCAATACCACTGGTTGGTTCAAGATATTT	CALWEVNTTGWFKIF	TRGV9	.	TRGJP1	16	-1	-1	19
31	2.856774241111746E-4	TGTGCTGCGCTAGGAGGGCGTGGGATGGAGAAACTCTTT	CAALGGRGMEKLF	TRGV10	.	TRGJ1	8	-1	-1	28
31	2.856774241111746E-4	TGTGCTGCGTGGGTGGGTTATTATAAGAAACTCTTT	CAAWVGYYKKLF	TRGV10	.	TRGJ1	12	-1	-1	17
31	2.856774241111746E-4	TGTGCTGCGTGGGATTGCGGTTATAAGAAACTCTTT	CAAWDCGYKKLF	TRGV10	.	TRGJ1	18	-1	-1	20
31	2.856774241111746E-4	TGTGCTGCGTGGGATCGTTATTATAAGAAACTCTTT	CAAWDRYYKKLF	TRGV10	.	TRGJ1	14	-1	-1	17
31	2.856774241111746E-4	TGTGCTGCGTGTATCTGTTATAAGAAACTCTTT	CAACICYKKLF	TRGV10	.	TRGJ2	10	-1	-1	17
31	2.856774241111746E-4	TGTGCTGCGTGGATGCAGGATAAGAAACTCTTT	CAAWMQDKKLF	TRGV10	.	TRGJ1	11	-1	-1	19
31	2.856774241111746E-4	TGTGCCTTGTGGGAGCTTTATAAGAAACTCTTT	CALWELYKKLF	TRGV9	.	TRGJ1	14	-1	-1	17
31	2.856774241111746E-4	TGTGCTGCGTCTAAGAAACTCTTT	CAASKKLF	TRGV10	.	TRGJ1	9	-1	-1	11
30	2.764620233333948E-4	TGTGCCTTGTGGGATCATACCACGGCGGAGTTGGGCAAAAAAATCAAGGTATTT	CALWDHTTAELGKKIKVF	TRGV9	.	TRGJP	13	-1	-1	27
30	2.764620233333948E-4	TGTGCCACCTGGGATAGGCCCGCATTGGATTATAAGAAACTCTTT	CATWDRPALDYKKLF	TRGV8	.	TRGJ1	19	-1	-1	28
30	2.764620233333948E-4	TGTGCCTTGTGGGAGGTGCCCGTTAGAGAGAAACTCTTT	CALWEVPVREKLF	TRGV9	.	TRGJ1	18	-1	-1	28
30	2.764620233333948E-4	TGTGCCACCTGGGACAGGCGCGGCTATAAGAAACTCTTT	CATWDRRGYKKLF	TRGV3	.	TRGJ1	18	-1	-1	24
30	2.764620233333948E-4	TGTGCTGCGTGGCCCGTGGGGTATAAGAAACTCTTT	CAAWPVGYKKLF	TRGV10	.	TRGJ2	11	-1	-1	21
30	2.764620233333948E-4	TGTGCTGCGTGGGGCTCACATTATAAGAAACTCTTT	CAAWGSHYKKLF	TRGV10	.	TRGJ1	12	-1	-1	19
30	2.764620233333948E-4	TGTGCTGCGTGGGATGGTCGGAAACTCTTT	CAAWDGRKLF	TRGV10	.	TRGJ1	14	-1	-1	20
30	2.764620233333948E-4	TGTGCCTTGTGGGAGGATAAGAAACTCTTT	CALWEDKKLF	TRGV9	.	TRGJ1	15	-1	-1	16
30	2.764620233333948E-4	TGTGCTGCGTGGGATTCTAATAAGAAACTCTTT	CAAWDSNKKLF	TRGV10	.	TRGJ1	20	-1	-1	13
30	2.764620233333948E-4	TGTGCTGCGTGGGATCATTATAAGAAACTCTTT	CAAWDHYKKLF	TRGV10	.	TRGJ1	14	-1	-1	13
30	2.764620233333948E-4	TGTGCCACCTGGGACGTCAAGAAACTCTTT	CATWDVKKLF	TRGV2	.	TRGJ1	15	-1	-1	18
30	2.764620233333948E-4	TGTGCCTTGTTTTTTAAGAAACTCTTT	CALFFKKLF	TRGV9	.	TRGJ1	9	-1	-1	11
30	2.764620233333948E-4	TGTGCCCCCCCTAATAAGAAACTCTTT	CAPPNKKLF	TRGV10	.	TRGJ1	4	-1	-1	13
30	2.764620233333948E-4	TGTGCCTTGTGGGATGTT	CALWDV	TRGV9	.	TRGJP1	16	-1	-1	16
30	2.764620233333948E-4	TGTGCTGCGTGGGGGCTATTTATGGAGAAACTCTTT	CAAWGLFMEKLF	TRGV10	.	TRGJ1	12	-1	-1	25
30	2.764620233333948E-4	TGTGCTGCTGATCGCACTGGTTGGTTCAAGATATTT	CAADRTGWFKIF	TRGV10	.	TRGJP1	7	-1	-1	14
30	2.764620233333948E-4	TGTGCCTTGTGGTCCGCGGGTTATAAGAAACTCTTT	CALWSAGYKKLF	TRGV9	.	TRGJ1	11	-1	-1	20
29	2.672466225556149E-4	TGTGCCTTGTGGGAGGTGCTGGGGGAGTTGGGCAAAAAAATCAAGGTATTT	CALWEVLGELGKKIKVF	TRGV9	.	TRGJP	18	-1	-1	24
29	2.672466225556149E-4	TGTGCCTTGTGGGAGGTGCAGGGAGAGTTGGGCAAAAAAATCAAGGTATTT	CALWEVQGELGKKIKVF	TRGV9	.	TRGJP	19	-1	-1	23
29	2.672466225556149E-4	TGTGCCTTGTGGGAGACCAGGCAAGAGTTGGGCAAAAAAATCAAGGTATTT	CALWETRQELGKKIKVF	TRGV9	.	TRGJP	14	-1	-1	19
29	2.672466225556149E-4	TGTGCTGCGTGGGAAAGGTTATGTTATAAGAAACTCTTT	CAAWERLCYKKLF	TRGV10	.	TRGJ1	13	-1	-1	23
29	2.672466225556149E-4	TGTGCCTTGTGGGAGTCCCGCCACCGTAAGAAACTCTTT	CALWESRHRKKLF	TRGV9	.	TRGJ1	14	-1	-1	26
29	2.672466225556149E-4	TGTGCCACCTGGGACGGTCCTGGTTGGTTCAAGATATTT	CATWDGPGWFKIF	TRGV4	.	TRGJP1	19	-1	-1	19
29	2.672466225556149E-4	TGTGCTGCGTGGGACCGGGGGAGGCAGAAACTCTTT	CAAWDRGRQKLF	TRGV10	.	TRGJ1	13	-1	-1	25
29	2.672466225556149E-4	TGTGCTGCGTGGGACACTGGTTGGTTCAAGATATTT	CAAWDTGWFKIF	TRGV10	.	TRGJP1	13	-1	-1	14
29	2.672466225556149E-4	TGTGCCTTGTGGGAGGCAGATGAGGGGAAACTCTTT	CALWEADEGKLF	TRGV9	.	TRGJ1	15	-1	-1	26
29	2.672466225556149E-4	TGTGCCACCTGGGATAGTTATTATAAGAAACTCTTT	CATWDSYYKKLF	TRGV8	.	TRGJ1	16	-1	-1	17
29	2.672466225556149E-4	TGTGCCACCCTCGCACTGCGGGGGGAGAAACTCTTT	CATLALRGEKLF	TRGV2	.	TRGJ1	8	-1	-1	25
29	2.672466225556149E-4	TGTGCCACCGACTCTCAACTCTTT	CATDSQLF	TRGV2	.	TRGJ1	8	-1	-1	16
29	2.672466225556149E-4	TGTGCCACCAAGAAACTCTTT	CATKKLF	TRGV2	.	TRGJ1	8	-1	-1	9
29	2.672466225556149E-4	TGTGCCTTGTGGGAGGTGTTAGTGAAACTCTTT	CALWEVLVKLF	TRGV9	.	TRGJ1	17	-1	-1	23
29	2.672466225556149E-4	TGTGCCTTGTGGGAGGTGCATTATAAGAAACTCTTT	CALWEVHYKKLF	TRGV9	.	TRGJ1	19	-1	-1	19
28	2.580312217778351E-4	TGTGCCTTGTGGCTAGGGATGGGCAAAAAAATCAAGGTATTT	CALWLGMGKKIKVF	TRGV9	.	TRGJP	11	-1	-1	10
28	2.580312217778351E-4	TGTGCCACCTGGCCCCACCGTGGTTATTATAAGAAACTCTTT	CATWPHRGYYKKLF	TRGV5	.	TRGJ1	11	-1	-1	23
28	2.580312217778351E-4	TGTGCTGCGTGGGACGAGTATTATTATAAGAAACTCTTT	CAAWDEYYYKKLF	TRGV10	.	TRGJ1	13	-1	-1	19
28	2.580312217778351E-4	TGTGCTGCGTGGACCCCCACTGGTTGGTTCAAGATATTT	CAAWTPTGWFKIF	TRGV10	.	TRGJP1	11	-1	-1	16
28	2.580312217778351E-4	TGTGCTGCGTGGTCCATGCTTTGGTTCAAGATATTT	CAAWSMLWFKIF	TRGV10	.	TRGJP1	11	-1	-1	20
28	2.580312217778351E-4	TGTGCTGCGTGGGATTTTGATTATAAGAAACTCTTT	CAAWDFDYKKLF	TRGV10	.	TRGJ1	15	-1	-1	19
28	2.580312217778351E-4	TGTGCCTTGTGGGAGGTCTATTATAAGAAACTCTTT	CALWEVYYKKLF	TRGV9	.	TRGJ1	16	-1	-1	18
28	2.580312217778351E-4	TGTGCCTTGTGGGAGGTGCCCCATAAGAAACTCTTT	CALWEVPHKKLF	TRGV9	.	TRGJ1	21	-1	-1	22
28	2.580312217778351E-4	TGTGCCACCTGGGACGGGCCAAGCCAAAAACTCTTT	CATWDGPSQKLF	TRGV2	.	TRGJ1	19	-1	-1	27
28	2.580312217778351E-4	TGTGCCTTGTGGGAGGCTTTTAAGAAACTCTTT	CALWEAFKKLF	TRGV9	.	TRGJ1	15	-1	-1	17
28	2.580312217778351E-4	TGTGCCTTGGTTTATTATAAGAAACTCTTT	CALVYYKKLF	TRGV9	.	TRGJ1	8	-1	-1	11
28	2.580312217778351E-4	TGTGCCACCTTCGGATATAAGAAACTCTTT	CATFGYKKLF	TRGV2	.	TRGJ1	9	-1	-1	15
28	2.580312217778351E-4	TGTGCCACCCCCAACGAGAAACTCTTT	CATPNEKLF	TRGV2	.	TRGJ1	8	-1	-1	16
28	2.580312217778351E-4	TGGGAGATATTT	WEIF	TRGV9	.	TRGJP1	1	-1	-1	4
28	2.580312217778351E-4	TGTGCTGCGTGGGAGAACTCCTATAAGAAACTCTTT	CAAWENSYKKLF	TRGV10	.	TRGJ1	13	-1	-1	21
28	2.580312217778351E-4	TGTGCCACCTGGGACGAGGCTAGGAAGAAACTCTTT	CATWDEARKKLF	TRGV7	.	TRGJ1	19	-1	-1	24
28	2.580312217778351E-4	TGTGCCTTGTGGGAGGTGGGTGGGAAACTCTTT	CALWEVGGKLF	TRGV9	.	TRGJ1	17	-1	-1	23
28	2.580312217778351E-4	TGTGCCCCATCTAAGAAACTCTTT	CAPSKKLF	TRGV2	.	TRGJ1	5	-1	-1	11
28	2.580312217778351E-4	TGTGCCTTGTGGGAGGTGCTGTATAAGAAACTCTTT	CALWEVLYKKLF	TRGV9	.	TRGJ1	18	-1	-1	21
28	2.580312217778351E-4	TGTGCCTTGTCGTTTAGGGGTAAGAAACTCTTT	CALSFRGKKLF	TRGV9	.	TRGJ1	9	-1	-1	20
27	2.488158210000553E-4	TGTGCCTTGTGGGAGGCCATACAAGAGTTGGGCAAAAAAATCAAGGTATTT	CALWEAIQELGKKIKVF	TRGV9	.	TRGJP	15	-1	-1	21
27	2.488158210000553E-4	TGTGCCTTGTGGGAGGTGCGATTGGGCAAAAAAATCAAGGTATTT	CALWEVRLGKKIKVF	TRGV9	.	TRGJP	18	-1	-1	21
27	2.488158210000553E-4	TGTGCTGCGTGGGACCGTAGTAGTGATTGGATCAAGACGTTT	CAAWDRSSDWIKTF	TRGV10	.	TRGJP2	13	-1	-1	17
27	2.488158210000553E-4	TGTGCCTTGTGGGAGGCCACACAACCCATTAAGAAACTCTTT	CALWEATQPIKKLF	TRGV9	.	TRGJ1	15	-1	-1	29
27	2.488158210000553E-4	TGTGCTGCGTGGGATTTGGATTATTATAAGAAACTCTTT	CAAWDLDYYKKLF	TRGV10	.	TRGJ1	15	-1	-1	13
27	2.488158210000553E-4	TGTGCTGCGTGGGATTCAGCGGATTATAAGAAACTCTTT	CAAWDSADYKKLF	TRGV10	.	TRGJ1	15	-1	-1	22
27	2.488158210000553E-4	TGTGCTGCGTGGGATACGGGTTATTATAAGAAACTCTTT	CAAWDTGYYKKLF	TRGV10	.	TRGJ1	17	-1	-1	20
27	2.488158210000553E-4	TGTGCCTTGTGGGAGAGTAGTGATTGGATCAAGACGTTT	CALWESSDWIKTF	TRGV9	.	TRGJP2	14	-1	-1	15
27	2.488158210000553E-4	TGTGCTGCGTGGGGACGGGGTTATAAGAAACTCTTT	CAAWGRGYKKLF	TRGV10	.	TRGJ1	12	-1	-1	20
27	2.488158210000553E-4	TGTGCTGCGTGGGATTATGATTATAAGAAACTCTTT	CAAWDYDYKKLF	TRGV10	.	TRGJ1	16	-1	-1	16
27	2.488158210000553E-4	TGTGCCACCTGGGACGGTTATTATAAGAAACTCTTT	CATWDGYYKKLF	TRGV2	.	TRGJ1	16	-1	-1	17
27	2.488158210000553E-4	TGTGCTGCAGAAAGACGTAGGAAGAAACTCTTT	CAAERRRKKLF	TRGV10	.	TRGJ1	7	-1	-1	21
27	2.488158210000553E-4	TGTGCTGCGTGGTTGGATAAGAAACTCTTT	CAAWLDKKLF	TRGV10	.	TRGJ1	11	-1	-1	16
27	2.488158210000553E-4	TGTGCCACCTGGGAGACTTTGGTACTCTTT	CATWETLVLF	TRGV8	.	TRGJ1	13	-1	-1	23
27	2.488158210000553E-4	TGTGGTCCTCACCCCCTGAAACTCTTT	CGPHPLKLF	TRGV3	.	TRGJ1	3	-1	-1	17
27	2.488158210000553E-4	TGTGCTGCGTCCCTTTCTTATAAGAAACTCTTT	CAASLSYKKLF	TRGV10	.	TRGJ1	9	-1	-1	14
27	2.488158210000553E-4	TGTGCCTTGCACGGTTATTATAAGAAACTCTTT	CALHGYYKKLF	TRGV9	.	TRGJ1	8	-1	-1	14
27	2.488158210000553E-4	TGTGCCTTAGGTTATAAGAAACTCTTT	CALGYKKLF	TRGV9	.	TRGJ1	7	-1	-1	11
27	2.488158210000553E-4	TGTGCCTTGTGGGAGGTGCTTAAGAAACTCTTT	CALWEVLKKLF	TRGV9	.	TRGJ1	18	-1	-1	20
27	2.488158210000553E-4	TGTGCTGCGTGGGATGAGAAACAGTGGTTCAAGATATTT	CAAWDEKQWFKIF	TRGV10	.	TRGJP1	14	-1	-1	24
27	2.488158210000553E-4	TGTGCCACCTGGGACGGGCGACGATATAAGAAACTCTTT	CATWDGRRYKKLF	TRGV2	.	TRGJ2	18	-1	-1	24
26	2.3960042022227546E-4	TGTGCCTTGTGGGAGGACCCTTCGATTTATGAAAATGGGAGGGAACTCTTT	CALWEDPSIYENGRELF	TRGV9	.	TRGJ1	15	-1	-1	43
26	2.3960042022227546E-4	TGTGCTGCGTGGGTTCTCTCGGGGAGTAGTGATTGGATCAAGACGTTT	CAAWVLSGSSDWIKTF	TRGV10	.	TRGJP2	12	-1	-1	24
26	2.3960042022227546E-4	TGTGCCTTGTGGGAGGACGAAGAGTTGGGCAAAAAAATCAAGGTATTT	CALWEDEELGKKIKVF	TRGV9	.	TRGJP	15	-1	-1	19
26	2.3960042022227546E-4	TGTGCCTTGTGGGAACTGGAGTTGGGCAAAAAAATCAAGGTATTT	CALWELELGKKIKVF	TRGV9	.	TRGJP	13	-1	-1	18
26	2.3960042022227546E-4	TGTGCTGCGTGGGCTTTTACGAGTAGGGATGGGAAACTCTTT	CAAWAFTSRDGKLF	TRGV10	.	TRGJ1	15	-1	-1	32
26	2.3960042022227546E-4	TGTGCTGCGTGGGATTATACGCCTTATTATAAGAAACTCTTT	CAAWDYTPYYKKLF	TRGV10	.	TRGJ1	16	-1	-1	23
26	2.3960042022227546E-4	TGTGCCTTGTGCCCCCTGGAGGGTATGTATAAGAAACTCTTT	CALCPLEGMYKKLF	TRGV9	.	TRGJ1	10	-1	-1	23
26	2.3960042022227546E-4	TGTGCCTTGTGGGAGGTGGGTCAGCGGTATAAGAAACTCTTT	CALWEVGQRYKKLF	TRGV9	.	TRGJ1	17	-1	-1	27
26	2.3960042022227546E-4	TGTGCCTTGGGAAAAGAGTTGGGCAAAAAAATCAAGGTATTT	CALGKELGKKIKVF	TRGV9	.	TRGJP	8	-1	-1	13
26	2.3960042022227546E-4	TGTGCTGCGTGGGTGGGGGGATATTATAAGAAACTCTTT	CAAWVGGYYKKLF	TRGV10	.	TRGJ1	12	-1	-1	21
26	2.3960042022227546E-4	TGTGCTGCGTGGGATTCCGTCAATTATAAGAAACTCTTT	CAAWDSVNYKKLF	TRGV10	.	TRGJ1	23	-1	-1	22
26	2.3960042022227546E-4	TGTGCTGCGTGGGATCCCGTACGGTATAAGAAACTCTTT	CAAWDPVRYKKLF	TRGV10	.	TRGJ1	20	-1	-1	24
26	2.3960042022227546E-4	TGTGCCTTGTGGGAGGCAGCCCCCTATAAGAAACTCTTT	CALWEAAPYKKLF	TRGV9	.	TRGJ1	15	-1	-1	24
26	2.3960042022227546E-4	TGTGCCCCCGGACCGTTCAAGATATTT	CAPGPFKIF	TRGV10	.	TRGJP1	4	-1	-1	14
26	2.3960042022227546E-4	TGTGCTGCGTGGGGTGAAACCGGTTGGTTCAAGATATTT	CAAWGETGWFKIF	TRGV10	.	TRGJP1	12	-1	-1	18
26	2.3960042022227546E-4	TGTGCTGCGTGGGACCAGCTTTATTATAAGAAACTCTTT	CAAWDQLYYKKLF	TRGV10	.	TRGJ1	13	-1	-1	20
26	2.3960042022227546E-4	TGTGCTGCGTGGGATGAGAGCGAGAAACTCTTT	CAAWDESEKLF	TRGV10	.	TRGJ1	14	-1	-1	22
26	2.3960042022227546E-4	TGTGCCTTGTGGGATTATAAGAAACTCTTT	CALWDYKKLF	TRGV9	.	TRGJ1	13	-1	-1	13
26	2.3960042022227546E-4	TGTGCCTTGTGGGAAAATAAGAAACTCTTT	CALWENKKLF	TRGV9	.	TRGJ1	13	-1	-1	16
26	2.3960042022227546E-4	TGTGCTGCGTGGGAAAGGCTACTCTTT	CAAWERLLF	TRGV10	.	TRGJ1	13	-1	-1	20
26	2.3960042022227546E-4	TGTGCCTTGTCAGACGGGTATTATAAGAAACTCTTT	CALSDGYYKKLF	TRGV9	.	TRGJ1	9	-1	-1	18
26	2.3960042022227546E-4	TGTGCTGCGTGGGATAGGGGCACTGGTTGGTTCAAGATATTT	CAAWDRGTGWFKIF	TRGV10	.	TRGJP1	14	-1	-1	20
26	2.3960042022227546E-4	TGTGCTGCGTGGGATTATCAGTATAAGAAACTCTTT	CAAWDYQYKKLF	TRGV10	.	TRGJ1	16	-1	-1	21
26	2.3960042022227546E-4	TGTTACTTGGGATATAAGAAACTCTTT	CYLGYKKLF	TRGV2	.	TRGJ1	2	-1	-1	12
26	2.3960042022227546E-4	TGTGCTGCTTACACTGGTTGGTTCAAGATATTT	CAAYTGWFKIF	TRGV10	.	TRGJP1	7	-1	-1	11
25	2.3038501944449565E-4	TGTGCTGCGTGGGATGGGACGGGAACCCCTTCCCGGGATTATTATAAGAAACTCTTT	CAAWDGTGTPSRDYYKKLF	TRGV10	.	TRGJ1	14	-1	-1	37
25	2.3038501944449565E-4	TGTGCCTTGTGGGAGCCAAAACAAGAGTTGGGCAAAAAAATCAAGGTATTT	CALWEPKQELGKKIKVF	TRGV9	.	TRGJP	14	-1	-1	21
25	2.3038501944449565E-4	TGTGCCTTGTGGGAGGTGCACGCTGAGTTGGGCAAAAAAATCAAGGTATTT	CALWEVHAELGKKIKVF	TRGV9	.	TRGJP	20	-1	-1	24
25	2.3038501944449565E-4	TGTGCTGCGTGGGATTTTACCTACCGCACTAATTATAAGAAACTCTTT	CAAWDFTYRTNYKKLF	TRGV10	.	TRGJ1	15	-1	-1	31
25	2.3038501944449565E-4	TGTGCTGCGTGGGATCCTACCAATTCGAATTATTATAAGAAACTCTTT	CAAWDPTNSNYYKKLF	TRGV10	.	TRGJ1	14	-1	-1	21
25	2.3038501944449565E-4	TGTGCTGCGTGGGATCCAGAACGGGCGATTAAGTATAAGAAACTCTTT	CAAWDPERAIKYKKLF	TRGV10	.	TRGJ1	14	-1	-1	33
25	2.3038501944449565E-4	TGTGCTGCGTGGAGGGGAACCACTGGTTGGTTCAAGATATTT	CAAWRGTTGWFKIF	TRGV10	.	TRGJP1	11	-1	-1	18
25	2.3038501944449565E-4	TGTGCCACCTGGGCCAGGGGGATTTATTATAAGAAACTCTTT	CATWARGIYYKKLF	TRGV7	.	TRGJ2	17	-1	-1	20
25	2.3038501944449565E-4	TGTGCTGCGTGGGATAGGAATTATTATAAGAAACTCTTT	CAAWDRNYYKKLF	TRGV10	.	TRGJ1	14	-1	-1	17
25	2.3038501944449565E-4	TGTGCTGCGTGGGATTCATATAAGAAACTCTTT	CAAWDSYKKLF	TRGV10	.	TRGJ1	15	-1	-1	18
25	2.3038501944449565E-4	TGTGCCTTGTGGGACCTTTATAAGAAACTCTTT	CALWDLYKKLF	TRGV9	.	TRGJ1	13	-1	-1	17
25	2.3038501944449565E-4	TGTGCCACCTGGGACAGAGATAAGAAACTCTTT	CATWDRDKKLF	TRGV7	.	TRGJ1	16	-1	-1	19
25	2.3038501944449565E-4	TGTGCTGCGTGGGGCCCGAATTATTATAAGAAACTCTTT	CAAWGPNYYKKLF	TRGV10	.	TRGJ1	12	-1	-1	16
25	2.3038501944449565E-4	TGTGCTGCGTGGGATTATAGTTATAAGAAACTCTTT	CAAWDYSYKKLF	TRGV10	.	TRGJ1	16	-1	-1	20
25	2.3038501944449565E-4	TGTGCTGCGTGGGACTCTTATTATAAGAAACTCTTT	CAAWDSYYKKLF	TRGV10	.	TRGJ1	13	-1	-1	17
25	2.3038501944449565E-4	TGTGCCTTGTGGGAGGTGCCTGGGAAATATAAGAAACTCTTT	CALWEVPGKYKKLF	TRGV9	.	TRGJ1	18	-1	-1	27
25	2.3038501944449565E-4	TGTGCCTTGTGGGAGGTGCAGGATGAGTATAAGAAACTCTTT	CALWEVQDEYKKLF	TRGV9	.	TRGJ1	19	-1	-1	27
25	2.3038501944449565E-4	TGTGCTGCGTGGGTCCCCCCTGGTTGGTTCAAGATATTT	CAAWVPPGWFKIF	TRGV10	.	TRGJP1	12	-1	-1	16
25	2.3038501944449565E-4	TGTGCTGCGTGGGACCCTTTCTATAAGAAACTCTTT	CAAWDPFYKKLF	TRGV10	.	TRGJ1	13	-1	-1	21
25	2.3038501944449565E-4	TGTGCTGCGTGGGATTGGAATTATTATAAGAAACTCTTT	CAAWDWNYYKKLF	TRGV10	.	TRGJ1	15	-1	-1	13
24	2.2116961866671582E-4	TGTGCCTTGTGGGAGGTAGTAGAGTTGGGCAAAAAAATCAAGGTATTT	CALWEVVELGKKIKVF	TRGV9	.	TRGJP	16	-1	-1	20
24	2.2116961866671582E-4	TGTGCCTTGTGGGAGGCCGAAGAGTTGGGCAAAAAAATCAAGGTATTT	CALWEAEELGKKIKVF	TRGV9	.	TRGJP	15	-1	-1	19
24	2.2116961866671582E-4	TGTGCCTTGTGGGAGGCGAGAGAGTTGGGCAAAAAAATCAAGGTATTT	CALWEARELGKKIKVF	TRGV9	.	TRGJP	15	-1	-1	20
24	2.2116961866671582E-4	TGTGCCACCTGGGACGTCATCCCGCTTCCTTATTATAAGAAACTCTTT	CATWDVIPLPYYKKLF	TRGV2	.	TRGJ1	15	-1	-1	29
24	2.2116961866671582E-4	TGTGCTGGGACCCTATTTACGACCTGTTATTATAAGAAACTCTTT	CAGTLFTTCYYKKLF	TRGV10	.	TRGJ1	6	-1	-1	26
24	2.2116961866671582E-4	TGTGCTGCGTGGGATTTGGGGACAGGTTATAAGAAACTCTTT	CAAWDLGTGYKKLF	TRGV10	.	TRGJ1	15	-1	-1	26
24	2.2116961866671582E-4	TGTGCTGCGTGGGATTTAGCGGATTATTATAAGAAACTCTTT	CAAWDLADYYKKLF	TRGV10	.	TRGJ1	15	-1	-1	19
24	2.2116961866671582E-4	TGTGCTGCGTGGGATTGCCGAGCCCGTTGGTTCAAGATATTT	CAAWDCRARWFKIF	TRGV10	.	TRGJP1	15	-1	-1	25
24	2.2116961866671582E-4	TGTGCTGCGTGGGATTATAAAGGTGGTTATAAGAAACTCTTT	CAAWDYKGGYKKLF	TRGV10	.	TRGJ1	16	-1	-1	26
24	2.2116961866671582E-4	TGTGCTGCGTGGGACCCTATTTCCGGTTGGTTCAAGATATTT	CAAWDPISGWFKIF	TRGV10	.	TRGJP1	13	-1	-1	24
24	2.2116961866671582E-4	TGTGCCTTGTGGGAGGTGCGGTCATATAAGAAACTCTTT	CALWEVRSYKKLF	TRGV9	.	TRGJ1	18	-1	-1	24
24	2.2116961866671582E-4	TGTGCCTTGTGGGAGGTGCACAATTATAAGAAACTCTTT	CALWEVHNYKKLF	TRGV9	.	TRGJ1	20	-1	-1	22
24	2.2116961866671582E-4	TGTGCTGCGTGGGACGGGTATTATAAGAAACTCTTT	CAAWDGYYKKLF	TRGV10	.	TRGJ1	13	-1	-1	18
24	2.2116961866671582E-4	TGTGCTGCGGGGGATAAGCGGGGGTTCAAGATATTT	CAAGDKRGFKIF	TRGV10	.	TRGJP1	14	-1	-1	22
24	2.2116961866671582E-4	TGTGCTGCGTGGGATGGTTGGTTCAAGATATTT	CAAWDGWFKIF	TRGV10	.	TRGJP1	14	-1	-1	14
24	2.2116961866671582E-4	TGTGCCACCTGGTCAGAGAAACTCTTT	CATWSEKLF	TRGV5	.	TRGJ1	11	-1	-1	16
24	2.2116961866671582E-4	TGTGCTGCGTGGGACCAACAAGAGGAGTATAAGAAACTCTTT	CAAWDQQEEYKKLF	TRGV10	.	TRGJ1	13	-1	-1	27
24	2.2116961866671582E-4	TGTGCCTTGTGGGACTCACCAAATTATTATAAGAAACTCTTT	CALWDSPNYYKKLF	TRGV9	.	TRGJ1	13	-1	-1	21
24	2.2116961866671582E-4	TGTGCCACCTGGGACGGGAATTATTATAAGAAACTCTTT	CATWDGNYYKKLF	TRGV2	.	TRGJ1	17	-1	-1	17
24	2.2116961866671582E-4	TGTGCCTTGTGGGAAGTCCGGAATAAGAAACTCTTT	CALWEVRNKKLF	TRGV9	.	TRGJ1	16	-1	-1	22
24	2.2116961866671582E-4	TGTGCCACCTGGGACGGCTACAGGAAACTCTTT	CATWDGYRKLF	TRGV2	.	TRGJ1	16	-1	-1	23
24	2.2116961866671582E-4	TGTGCCACCTGGGCCCCTGGGAAACTCTTT	CATWAPGKLF	TRGV8	.	TRGJ1	12	-1	-1	20
24	2.2116961866671582E-4	TGTGCTGCGTTATGCCGGTGGTCCACTGGTTGGTTCAAGATATTT	CAALCRWSTGWFKIF	TRGV10	.	TRGJP1	9	-1	-1	22
24	2.2116961866671582E-4	TGTGCTGCGTGGGACCCCTACACTGGTTGGTTCAAGATATTT	CAAWDPYTGWFKIF	TRGV10	.	TRGJP1	13	-1	-1	20
24	2.2116961866671582E-4	TGTGCCTTGTGGGAGGTGCGATTGTATTATAAGAAACTCTTT	CALWEVRLYYKKLF	TRGV9	.	TRGJ1	18	-1	-1	24
24	2.2116961866671582E-4	TGTGCTGCGTGGGATGCCGATTATTATAAGAAACTCTTT	CAAWDADYYKKLF	TRGV10	.	TRGJ1	14	-1	-1	19
24	2.2116961866671582E-4	TGTGCTGCGTGGGGGGAGGGTTGGTTCAAGATATTT	CAAWGEGWFKIF	TRGV10	.	TRGJP1	12	-1	-1	18
24	2.2116961866671582E-4	TGTGCCTTGTGGGAGGCCCTTTGTTGTACGGATAAGAAACTCTTT	CALWEALCCTDKKLF	TRGV9	.	TRGJ1	15	-1	-1	31
24	2.2116961866671582E-4	TGTGCCACCTGGGACGGGCCCGGGGAGAAACTCTTT	CATWDGPGEKLF	TRGV2	.	TRGJ1	21	-1	-1	25
23	2.11954217888936E-4	TGTGCTGCGTGGACGCACAGATCCCATACCACTGGTTGGTTCAAGATATTT	CAAWTHRSHTTGWFKIF	TRGV10	.	TRGJP1	11	-1	-1	25
23	2.11954217888936E-4	TGTGCCTTGTGGGAGGTGCCCGAAGAGTTGGGCAAAAAAATCAAGGTATTT	CALWEVPEELGKKIKVF	TRGV9	.	TRGJP	18	-1	-1	22
23	2.11954217888936E-4	TGTGCCTTGTGGGAGGTACCCAGGTTGGGCAAAAAAATCAAGGTATTT	CALWEVPRLGKKIKVF	TRGV9	.	TRGJP	16	-1	-1	23
23	2.11954217888936E-4	TGTGCCTTGTGGGTTGGAGAGTTGGGCAAAAAAATCAAGGTATTT	CALWVGELGKKIKVF	TRGV9	.	TRGJP	12	-1	-1	17
23	2.11954217888936E-4	TGTGCCTTGTGGGAGGATCTTCCCCAGTATTATAAGAAACTCTTT	CALWEDLPQYYKKLF	TRGV9	.	TRGJ1	15	-1	-1	27
23	2.11954217888936E-4	TGTGCTGCGTGGGGCGTCAGCTATTATAAGAAACTCTTT	CAAWGVSYYKKLF	TRGV10	.	TRGJ1	12	-1	-1	21
23	2.11954217888936E-4	TGTGCCTTGTGGGAGGGGAATTATTATAAGAAACTCTTT	CALWEGNYYKKLF	TRGV9	.	TRGJ1	15	-1	-1	17
23	2.11954217888936E-4	TGTGCTGCGTGGGATTTCTATTATAAGAAACTCTTT	CAAWDFYYKKLF	TRGV10	.	TRGJ1	15	-1	-1	18
23	2.11954217888936E-4	TGTGCTGCGTGGGATTCTGGGAAGATATTT	CAAWDSGKIF	TRGV10	.	TRGJP1	15	-1	-1	21
23	2.11954217888936E-4	TGTGCCTTGTGGGTAACAGAGTTGGGCAAAAAAATCAAGGTATTT	CALWVTELGKKIKVF	TRGV9	.	TRGJP	12	-1	-1	17
23	2.11954217888936E-4	TGTGCCTTGTGGGAGGTGGGGGCCAATATGGATAAGAAACTCTTT	CALWEVGANMDKKLF	TRGV9	.	TRGJ1	17	-1	-1	31
23	2.11954217888936E-4	TGTGCCTCTCCTTCTCAAGAGTTGGGCAAAAAAATCAAGGTATTT	CASPSQELGKKIKVF	TRGV9	.	TRGJP	6	-1	-1	15
23	2.11954217888936E-4	TGTGCCACCTGGGAACAGGAGTTGGGCAAAAAAATCAAGGTATTT	CATWEQELGKKIKVF	TRGV3	.	TRGJP	18	-1	-1	15
23	2.11954217888936E-4	TGTGCTGCGTGGGATGGGAATTATTATAAGAAACTCTTT	CAAWDGNYYKKLF	TRGV10	.	TRGJ2	14	-1	-1	17
23	2.11954217888936E-4	TGTGCCACCTGGGGGTGGGTGGATAAGAAACTCTTT	CATWGWVDKKLF	TRGV5	.	TRGJ1	12	-1	-1	22
23	2.11954217888936E-4	TGTGCCACCTGGGACAGACCCGTAAAGAAACTCTTT	CATWDRPVKKLF	TRGV7	.	TRGJ1	22	-1	-1	24
23	2.11954217888936E-4	TGTGCTGCGTGGGATTATAGGAGCGGTACGTTT	CAAWDYRSGTF	TRGV10	.	TRGJP2	16	-1	-1	27
23	2.11954217888936E-4	TGTGCCACCTGGGACTCCCGGGGGAAACTCTTT	CATWDSRGKLF	TRGV4	.	TRGJ1	13	-1	-1	23
23	2.11954217888936E-4	TGTGCCACCTGGGTCCGGGGGATATTT	CATWVRGIF	TRGV3	.	TRGJP1	12	-1	-1	20
23	2.11954217888936E-4	CCTAAGAAACTCTTT	PKKLF	TRGV2	.	TRGJ1	-1	-1	-1	2
23	2.11954217888936E-4	TGTGCTGCGTGGGATCGGACCACTGGTTGGTTCAAGATATTT	CAAWDRTTGWFKIF	TRGV10	.	TRGJP1	14	-1	-1	18
23	2.11954217888936E-4	TGTGCCTTGTGGGAGGTCAAGGCTTATAAGAAACTCTTT	CALWEVKAYKKLF	TRGV9	.	TRGJ1	16	-1	-1	23
23	2.11954217888936E-4	TGTGCCTTGTGGGAAGTCCGAAATTATAAGAAACTCTTT	CALWEVRNYKKLF	TRGV9	.	TRGJ1	16	-1	-1	22
23	2.11954217888936E-4	TGTGCCTTGGTTCGAGATTATTATAAGAAACTCTTT	CALVRDYYKKLF	TRGV9	.	TRGJ1	8	-1	-1	10
23	2.11954217888936E-4	TGTGCCACCTGGGCAAGTCGGGGGAAACTCTTT	CATWASRGKLF	TRGV5	.	TRGJ1	12	-1	-1	23
23	2.11954217888936E-4	TGTGCCACCTGGGATAAGAAACTCTTT	CATWDKKLF	TRGV8	.	TRGJ1	15	-1	-1	13
23	2.11954217888936E-4	TGTGCCACCTGGGACGGGCGTCTCGATTATTATAAGAAACTCTTT	CATWDGRLDYYKKLF	TRGV2	.	TRGJ1	18	-1	-1	22
23	2.11954217888936E-4	TGTGCTGCGTGTATCCCCGGTTGGTTCAAGATATTT	CAACIPGWFKIF	TRGV10	.	TRGJP1	10	-1	-1	18
22	2.0273881711115616E-4	TGTGCCTTGTGGGAGGTGCAGTACTGGGCAGAGTTGGGCAAAAAAATCAAGGTATTT	CALWEVQYWAELGKKIKVF	TRGV9	.	TRGJP	19	-1	-1	24
22	2.0273881711115616E-4	TGTGCCTTGTGGGAGGTGCCCCGAGAGTTGGGCAAAAAAATCAAGGTATTT	CALWEVPRELGKKIKVF	TRGV9	.	TRGJP	21	-1	-1	23
22	2.0273881711115616E-4	TGTGCCTTGTGGGAGGTGCGGGGCGAGTTGGGCAAAAAAATCAAGGTATTT	CALWEVRGELGKKIKVF	TRGV9	.	TRGJP	18	-1	-1	24
22	2.0273881711115616E-4	TGTGCTGCGTGGGAGGATGGGGCTACCACTGGTTGGTTCAAGATATTT	CAAWEDGATTGWFKIF	TRGV10	.	TRGJP1	13	-1	-1	23
22	2.0273881711115616E-4	TGTGCCTTGTGGGAGGTGCAAGGGTCGTCGTCCCATAAGAAACTCTTT	CALWEVQGSSSHKKLF	TRGV9	.	TRGJ1	19	-1	-1	34
22	2.0273881711115616E-4	TGTGCCTTGTGGGAGGAGGAAGAGTTGGGCAAAAAAATCAAGGTATTT	CALWEEEELGKKIKVF	TRGV9	.	TRGJP	15	-1	-1	19
22	2.0273881711115616E-4	TGTGCTGCGTGGGATTTTAATTCACGTTATTATAAGAAACTCTTT	CAAWDFNSRYYKKLF	TRGV10	.	TRGJ1	15	-1	-1	17
22	2.0273881711115616E-4	TGTGCCTTGTGGGAGGTTACCACTGGTTGGTTCAAGATATTT	CALWEVTTGWFKIF	TRGV9	.	TRGJP1	16	-1	-1	17
22	2.0273881711115616E-4	TGTGCTGCGTGGGCCCGCACTGGTTGGTTCAAGATATTT	CAAWARTGWFKIF	TRGV10	.	TRGJP1	12	-1	-1	17
22	2.0273881711115616E-4	TGGAGGTACACTGGTTGGTTCAAGATATTT	WRYTGWFKIF	TRGV10	.	TRGJP1	1	-1	-1	8
22	2.0273881711115616E-4	TGTGCCACCTGGGACGGGCCCCGGATAAGTTATAAGAAACTCTTT	CATWDGPRISYKKLF	TRGV4	.	TRGJ1	20	-1	-1	29
22	2.0273881711115616E-4	TGTGCTGCGTGGGATTACAGAATTTATTATAAGAAACTCTTT	CAAWDYRIYYKKLF	TRGV10	.	TRGJ1	17	-1	-1	19
22	2.0273881711115616E-4	TGTGCTGCGTGGGAGAATTATTATAAGAAACTCTTT	CAAWENYYKKLF	TRGV10	.	TRGJ1	13	-1	-1	14
22	2.0273881711115616E-4	TGTGCCTTGTGGGATGAAGGTTGGTTCAAGATATTT	CALWDEGWFKIF	TRGV9	.	TRGJP1	13	-1	-1	18
22	2.0273881711115616E-4	TGTGCCTTGTGGGAGGTGAGTTATAAGAAACTCTTT	CALWEVSYKKLF	TRGV9	.	TRGJ1	17	-1	-1	20
22	2.0273881711115616E-4	TGTGCCACCTGGGACTGTTATAAGAAACTCTTT	CATWDCYKKLF	TRGV2	.	TRGJ1	14	-1	-1	17
22	2.0273881711115616E-4	TGTGCCACCTGGGACGGCCATAAGAAACTCTTT	CATWDGHKKLF	TRGV2	.	TRGJ1	16	-1	-1	19
22	2.0273881711115616E-4	TGTGCTGCAATTGGTTGGTTCAAGATATTT	CAAIGWFKIF	TRGV10	.	TRGJP1	7	-1	-1	11
22	2.0273881711115616E-4	TGTGCCACCTGGGTGATCGAGAAACTCTTT	CATWVIEKLF	TRGV4	.	TRGJ1	12	-1	-1	19
22	2.0273881711115616E-4	TGTGCCACCTGCGCCAAGAAACTCTTT	CATCAKKLF	TRGV2	.	TRGJ1	10	-1	-1	15
22	2.0273881711115616E-4	TGTGCTGCGTGGGATGAACGGACTGGTTGGTTCAAGATATTT	CAAWDERTGWFKIF	TRGV10	.	TRGJP1	14	-1	-1	21
22	2.0273881711115616E-4	TGTGCCTTGTGGGAGGTGCCCAACCTCAATAAGAAACTCTTT	CALWEVPNLNKKLF	TRGV9	.	TRGJ1	18	-1	-1	28
22	2.0273881711115616E-4	TGTGCTGCGTGGGCCCCACCTTATTATAAGAAACTCTTT	CAAWAPPYYKKLF	TRGV10	.	TRGJ1	12	-1	-1	20
22	2.0273881711115616E-4	TGTGCCTTGTGGGTTCTTCCTGGTTGGTTCAAGATATTT	CALWVLPGWFKIF	TRGV9	.	TRGJP1	12	-1	-1	19
22	2.0273881711115616E-4	TGTGCTGCGTGGGATAGAGGGTGGTTCAAGATATTT	CAAWDRGWFKIF	TRGV10	.	TRGJP1	14	-1	-1	18
22	2.0273881711115616E-4	TGTGCCTTGTGGGAGCCCTATTATAAGAAACTCTTT	CALWEPYYKKLF	TRGV9	.	TRGJ1	14	-1	-1	18
22	2.0273881711115616E-4	TGTGCCACCTGGGGGGGGTTCAAGATATTT	CATWGGFKIF	TRGV8	.	TRGJP1	12	-1	-1	16
21	1.9352341633337633E-4	TGTGCCTTGTGTTTGAGGTGCGGGGGTAGGTTGGGCAAAAAAATCAAGGTATTT	CALCLRCGGRLGKKIKVF	TRGV9	.	TRGJP	20	-1	-1	29
21	1.9352341633337633E-4	TGTGCCTTGTGGGAGTCCGCAGGAAAGACCTCTTATAAGAAACTCTTT	CALWESAGKTSYKKLF	TRGV9	.	TRGJ1	14	-1	-1	32
21	1.9352341633337633E-4	TGTGCCTTGTGGGAGCCCAGGAGGTTGGGCAAAAAAATCAAGGTATTT	CALWEPRRLGKKIKVF	TRGV9	.	TRGJP	14	-1	-1	23
21	1.9352341633337633E-4	TGTGCTGCGTGGACCAATAAGAAACTCTTT	CAAWTNKKLF	TRGV10	.	TRGJ1	11	-1	-1	16
21	1.9352341633337633E-4	TGTGCTGCGATGTATTATAAGAAACTCTTT	CAAMYYKKLF	TRGV10	.	TRGJ1	8	-1	-1	12
21	1.9352341633337633E-4	TGTGCCACCCCCCTCAATCCGGGACTCTTT	CATPLNPGLF	TRGV2	.	TRGJ1	8	-1	-1	23
21	1.9352341633337633E-4	TGTGCCTTGTGGGAGGTGCTGTCGAGTAGTGATTGGATCAAGACGTTT	CALWEVLSSSDWIKTF	TRGV9	.	TRGJP2	18	-1	-1	24
21	1.9352341633337633E-4	TGTGCCTTGTGGGAGGTGCAGGGGTTGGGCAAAAAAATCAAGGTATTT	CALWEVQGLGKKIKVF	TRGV9	.	TRGJP	19	-1	-1	17
21	1.9352341633337633E-4	TGTGCCTTGTGGGAGGTGCTTAATTATTATAAGAAACTCTTT	CALWEVLNYYKKLF	TRGV9	.	TRGJ1	18	-1	-1	21
21	1.9352341633337633E-4	TGTGCCACCTGGGACGTATCGAATTATTATAAGAAACTCTTT	CATWDVSNYYKKLF	TRGV2	.	TRGJ1	15	-1	-1	18
21	1.9352341633337633E-4	TGTGCCTTGTGGGAGGTGCAGTATAAGAAACTCTTT	CALWEVQYKKLF	TRGV9	.	TRGJ1	19	-1	-1	21
21	1.9352341633337633E-4	TGTGCCACCTCTTCTGGTTGGTTCAAGATATTT	CATSSGWFKIF	TRGV8	.	TRGJP1	9	-1	-1	13
20	1.8430801555559652E-4	TGTGCCTTGTGGGAGGTCGGTGCCCAGGGGGGGTTGGGCAAAAAAATCAAGGTATTT	CALWEVGAQGGLGKKIKVF	TRGV9	.	TRGJP	16	-1	-1	32
20	1.8430801555559652E-4	TGTGCCACCTGGGATAGGCCCAGGGCGGGGCATACCACTGGTTGGTTCAAGATATTT	CATWDRPRAGHTTGWFKIF	TRGV8	.	TRGJP1	19	-1	-1	31
20	1.8430801555559652E-4	TGTGCTGCGGGAGGGGGGAATAATACCACTGGTTGGTTCAAGATATTT	CAAGGGNNTTGWFKIF	TRGV10	.	TRGJP1	8	-1	-1	22
20	1.8430801555559652E-4	TGTGCTGCGTGGTCCCGTGTCGGGATTTATTATAAGAAACTCTTT	CAAWSRVGIYYKKLF	TRGV10	.	TRGJ1	11	-1	-1	23
20	1.8430801555559652E-4	TGTGCTGCGTGGGATTTCACCCTTAATTATTATAAGAAACTCTTT	CAAWDFTLNYYKKLF	TRGV10	.	TRGJ1	15	-1	-1	24
20	1.8430801555559652E-4	TGTGCTGCGCGTATACCGTTCTCGAATTATTATAAGAAACTCTTT	CAARIPFSNYYKKLF	TRGV10	.	TRGJ1	8	-1	-1	21
20	1.8430801555559652E-4	TGTGCCTTGTGGGAGGTTGAGTTGGGCAAAAAAATCAAGGTATTT	CALWEVELGKKIKVF	TRGV9	.	TRGJP	16	-1	-1	18
20	1.8430801555559652E-4	TGTGCTGCGTGGGATTATTCGAATTATTATAAGAAACTCTTT	CAAWDYSNYYKKLF	TRGV10	.	TRGJ1	16	-1	-1	13
20	1.8430801555559652E-4	TGTGCCTTGTGGGAGGTGAGAGAGGGTTATAAGAAACTCTTT	CALWEVREGYKKLF	TRGV9	.	TRGJ1	17	-1	-1	26
20	1.8430801555559652E-4	TGTGCCACCTGGGACGACCCAACTTCGGGTAAGAAACTCTTT	CATWDDPTSGKKLF	TRGV2	.	TRGJ1	15	-1	-1	29
20	1.8430801555559652E-4	TGTGCTGCGTGGGGATCGAATTATTATAAGAAACTCTTT	CAAWGSNYYKKLF	TRGV10	.	TRGJ1	12	-1	-1	15
20	1.8430801555559652E-4	TGTGCCTTGTGGGAGGTTAGGGTTTATAAGAAACTCTTT	CALWEVRVYKKLF	TRGV9	.	TRGJ1	16	-1	-1	23
20	1.8430801555559652E-4	TGTGCCTTGTGGGAGGTGCAATATTATAAGAAACTCTTT	CALWEVQYYKKLF	TRGV9	.	TRGJ1	19	-1	-1	21
20	1.8430801555559652E-4	TGTGCCACCTGGGACTTGCCCCGCATAAGGAAACTCTTT	CATWDLPRIRKLF	TRGV2	.	TRGJ1	20	-1	-1	24
20	1.8430801555559652E-4	TGTGCCTTGTGGGAGGTTGGTTATAAGAAACTCTTT	CALWEVGYKKLF	TRGV9	.	TRGJ1	16	-1	-1	20
20	1.8430801555559652E-4	TGTGCCTTGTGGGAGGTGCCTTATAAGAAACTCTTT	CALWEVPYKKLF	TRGV9	.	TRGJ1	18	-1	-1	20
20	1.8430801555559652E-4	TGTGCCACCTGGGACGGGCGGTATAAGAAACTCTTT	CATWDGRYKKLF	TRGV2	.	TRGJ1	18	-1	-1	21
20	1.8430801555559652E-4	TGTGCCACCTGGGACGGGCGGGATAAGAAACTCTTT	CATWDGRDKKLF	TRGV2	.	TRGJ1	18	-1	-1	22
20	1.8430801555559652E-4	TGTGCTGCGTGGCTCTATTATAAGAAACTCTTT	CAAWLYYKKLF	TRGV10	.	TRGJ1	11	-1	-1	15
20	1.8430801555559652E-4	TGTGCTGCGTGGGGTCGGTTGTTCAAGATATTT	CAAWGRLFKIF	TRGV10	.	TRGJP1	12	-1	-1	16
20	1.8430801555559652E-4	TGTGCCACCTGGGACGGAGAGAAACTCTTT	CATWDGEKLF	TRGV4	.	TRGJ1	16	-1	-1	19
20	1.8430801555559652E-4	TGTGCCACAATCCCCCAGAAACTCTTT	CATIPQKLF	TRGV8	.	TRGJ1	7	-1	-1	16
20	1.8430801555559652E-4	CTTTGGTTCAAGATATTT	LWFKIF	TRGV10	.	TRGJP1	-1	-1	-1	2
19	1.750926147778167E-4	TGTGCTGCGTGGGATTACCGCCAATTGGGGGATTATTATAAGAAACTCTTT	CAAWDYRQLGDYYKKLF	TRGV10	.	TRGJ1	17	-1	-1	31
19	1.750926147778167E-4	TGTGCTGCGTGGATCGGTCCCGTAAGGTTCGCTGGTTGGTTCAAGATATTT	CAAWIGPVRFAGWFKIF	TRGV10	.	TRGJP1	11	-1	-1	31
19	1.750926147778167E-4	TGTGCCTTGTGGGAGGTGCAGGATCAGTTGGGCAAAAAAATCAAGGTATTT	CALWEVQDQLGKKIKVF	TRGV9	.	TRGJP	19	-1	-1	25
19	1.750926147778167E-4	TGTGCTGCGTGGCCAAGACCCTATACCACTGGTTGGTTCAAGATATTT	CAAWPRPYTTGWFKIF	TRGV10	.	TRGJP1	11	-1	-1	21
19	1.750926147778167E-4	TGTGCTGCGTGGGACACCCCAAATACCACTGGTTGGTTCAAGATATTT	CAAWDTPNTTGWFKIF	TRGV10	.	TRGJP1	13	-1	-1	22
19	1.750926147778167E-4	TGTGCCTTGTGGGAGGTGCTTTCTTCGAATTATTATAAGAAACTCTTT	CALWEVLSSNYYKKLF	TRGV9	.	TRGJ1	18	-1	-1	23
19	1.750926147778167E-4	TGTGCCTTGTGGGAGGTGCAGTGCACCACTGGTTGGTTCAAGATATTT	CALWEVQCTTGWFKIF	TRGV9	.	TRGJP1	19	-1	-1	24
19	1.750926147778167E-4	TGTGCCTTGTGGGAGGTAAAAGAGTTGGGCAAAAAAATCAAGGTATTT	CALWEVKELGKKIKVF	TRGV9	.	TRGJP	16	-1	-1	19
19	1.750926147778167E-4	TGTGCCTTGTGGGAGGCCCTAGGGACCACTGGTTGGTTCAAGATATTT	CALWEALGTTGWFKIF	TRGV9	.	TRGJP1	15	-1	-1	24
19	1.750926147778167E-4	TGTGCCACCTGGGACGGGCCGGTCGAACCGAATTATAAGAAACTCTTT	CATWDGPVEPNYKKLF	TRGV2	.	TRGJ1	23	-1	-1	31
19	1.750926147778167E-4	TGTGCTGCGTGGGTCCCAGGATTCGGTTATTATAAGAAACTCTTT	CAAWVPGFGYYKKLF	TRGV10	.	TRGJ1	12	-1	-1	20
19	1.750926147778167E-4	TGTGCTGCGTGGGGAGAAAATACCACTGGTTGGTTCAAGATATTT	CAAWGENTTGWFKIF	TRGV10	.	TRGJP1	12	-1	-1	19
19	1.750926147778167E-4	TGTGCTGCGTGGGATTATGGTCCCCCCTTGAGGTTCAAGATATTT	CAAWDYGPPLRFKIF	TRGV10	.	TRGJP1	16	-1	-1	31
19	1.750926147778167E-4	TGTGCTGCGTGGGATTATAACGTGGATTATTATAAGAAACTCTTT	CAAWDYNVDYYKKLF	TRGV10	.	TRGJ1	16	-1	-1	25
19	1.750926147778167E-4	TGTGCTGCGTGGGAATTATATACCACTGGTTGGTTCAAGATATTT	CAAWELYTTGWFKIF	TRGV10	.	TRGJP1	17	-1	-1	16
19	1.750926147778167E-4	TGTGCCTTGTGGGAGTCTTCTCAGAATTATTATAAGAAACTCTTT	CALWESSQNYYKKLF	TRGV9	.	TRGJ1	14	-1	-1	23
19	1.750926147778167E-4	TGTGCCTTGTGGGAGGTGCCCAGGCCTGGTTATAAGAAACTCTTT	CALWEVPRPGYKKLF	TRGV9	.	TRGJ1	18	-1	-1	29
19	1.750926147778167E-4	TGTGCCTTGTGGGAGGTGCGAAGTGGTTATTATAAGAAACTCTTT	CALWEVRSGYYKKLF	TRGV9	.	TRGJ1	18	-1	-1	26
19	1.750926147778167E-4	TGTGCCTTGGCCCTAGGGAATACCACTGGTTGGTTCAAGATATTT	CALALGNTTGWFKIF	TRGV9	.	TRGJP1	8	-1	-1	19
19	1.750926147778167E-4	TGTGCTGCGTGGGTGTATACCACTGGTTGGTTCAAGATATTT	CAAWVYTTGWFKIF	TRGV10	.	TRGJP1	12	-1	-1	11
19	1.750926147778167E-4	TGTGCTGCGTGGGATTTGCCTGATTATTATAAGAAACTCTTT	CAAWDLPDYYKKLF	TRGV10	.	TRGJ1	15	-1	-1	22
19	1.750926147778167E-4	TGTGCTGCGTGGGACGATACCACTGGTTGGTTCAAGATATTT	CAAWDDTTGWFKIF	TRGV10	.	TRGJP1	13	-1	-1	16
19	1.750926147778167E-4	TGTGCCTTGTGGGCCGGCGCAGATTATTATAAGAAACTCTTT	CALWAGADYYKKLF	TRGV9	.	TRGJ1	12	-1	-1	22
19	1.750926147778167E-4	TGTGCCACCTGGGATAGGCTAAAAGTGGGGAAGAAACTCTTT	CATWDRLKVGKKLF	TRGV8	.	TRGJ1	18	-1	-1	30
19	1.750926147778167E-4	TGTGCTGCGTGGGAGTATCCTGGTTGGTTCAAGATATTT	CAAWEYPGWFKIF	TRGV10	.	TRGJP1	16	-1	-1	19
19	1.750926147778167E-4	TGTGCCTTGTGGGAGGGGAGACGATGGGAGAAACTCTTT	CALWEGRRWEKLF	TRGV9	.	TRGJ2	15	-1	-1	28
19	1.750926147778167E-4	TGTGCCTTGTGGGAATACCGTTATTATAAGAAACTCTTT	CALWEYRYYKKLF	TRGV9	.	TRGJ1	13	-1	-1	20
19	1.750926147778167E-4	TGTGCCTTGTGGAAGGACCGTTATTATAAGAAACTCTTT	CALWKDRYYKKLF	TRGV9	.	TRGJ1	15	-1	-1	20
19	1.750926147778167E-4	TGTGCCACCTGGTTTGGTTGGGTAGGCCGGAGACTCTTT	CATWFGWVGRRLF	TRGV7	.	TRGJ1	11	-1	-1	29
19	1.750926147778167E-4	TGTGCCACCTGGGACGGGCCCCGTTCGGAGAAACTCTTT	CATWDGPRSEKLF	TRGV4	.	TRGJ1	20	-1	-1	28
19	1.750926147778167E-4	TGTGCCACCTGGGACGGGGGATATTATAAGAAACTCTTT	CATWDGGYYKKLF	TRGV2	.	TRGJ1	17	-1	-1	21
19	1.750926147778167E-4	TGTGCCACCTGGGACGGGGATTATTATAAGAAACTCTTT	CATWDGDYYKKLF	TRGV2	.	TRGJ1	17	-1	-1	19
19	1.750926147778167E-4	TGTGCCACCTGGGACGGGAAACCTGCGAGGAAACTCTTT	CATWDGKPARKLF	TRGV2	.	TRGJ1	17	-1	-1	29
19	1.750926147778167E-4	TGTGCCACCTGGGACAGGCGGGGATATAAGAAACTCTTT	CATWDRRGYKKLF	TRGV3	.	TRGJ1	18	-1	-1	24
19	1.750926147778167E-4	TGTGCTGCGTGGGTCTTTTATTATAAGAAACTCTTT	CAAWVFYYKKLF	TRGV10	.	TRGJ1	12	-1	-1	17
19	1.750926147778167E-4	TGTGCTGCGTGGGATGATGGTTGGTTCAAGATATTT	CAAWDDGWFKIF	TRGV10	.	TRGJP1	14	-1	-1	17
19	1.750926147778167E-4	TGTGCCTTGTGGGCCGGGAATTATAAGAAACTCTTT	CALWAGNYKKLF	TRGV9	.	TRGJ1	12	-1	-1	19
19	1.750926147778167E-4	TGTGCCTTGTGGGAGGTTTTGAATAAGAAACTCTTT	CALWEVLNKKLF	TRGV9	.	TRGJ1	16	-1	-1	22
19	1.750926147778167E-4	TGTGCCTTGTGGGAGGTGGATTATAAGAAACTCTTT	CALWEVDYKKLF	TRGV9	.	TRGJ1	17	-1	-1	19
19	1.750926147778167E-4	TGTGCCACCTGGGACAGGAGAGGGGAGAAACTCTTT	CATWDRRGEKLF	TRGV7	.	TRGJ1	17	-1	-1	25
19	1.750926147778167E-4	TGTGCTGCGTGGGCGTGTCGGTTCAAGATATTT	CAAWACRFKIF	TRGV10	.	TRGJP1	12	-1	-1	16
19	1.750926147778167E-4	TGTGCCTTGTGGGAGGTCAGGAAGAAACTCTTT	CALWEVRKKLF	TRGV9	.	TRGJ1	16	-1	-1	21
19	1.750926147778167E-4	TGTGCCTTGTGGATATATTATAAGAAACTCTTT	CALWIYYKKLF	TRGV9	.	TRGJ1	11	-1	-1	15
19	1.750926147778167E-4	TGTGCCACCTGGGACGGGCTCAGGAAACTCTTT	CATWDGLRKLF	TRGV2	.	TRGJ1	18	-1	-1	23
19	1.750926147778167E-4	TGTGCCACCTGGGACAGGAAGAAACTCTTT	CATWDRKKLF	TRGV5	.	TRGJ1	17	-1	-1	18
19	1.750926147778167E-4	TGTGCCCCGGGTTGGTTCAAGATATTT	CAPGWFKIF	TRGV10	.	TRGJP1	4	-1	-1	9
18	1.6587721400003686E-4	TGTGCCTTGTGGGAGGTCTTCTTGGCGATAATAGAGTTGGGCAAAAAAATCAAGGTATTT	CALWEVFLAIIELGKKIKVF	TRGV9	.	TRGJP	16	-1	-1	32
18	1.6587721400003686E-4	TGTGCCTTGTGGGAGGTGTGGGGCCCCGGGGAGTTGGGCAAAAAAATCAAGGTATTT	CALWEVWGPGELGKKIKVF	TRGV9	.	TRGJP	17	-1	-1	30
18	1.6587721400003686E-4	TGTGCCTTGTGGGAGGTGCTTTTCCAAGAGTTGGGCAAAAAAATCAAGGTATTT	CALWEVLFQELGKKIKVF	TRGV9	.	TRGJP	18	-1	-1	24
18	1.6587721400003686E-4	TGTGCCTTGTGGGAGGCTTACCGGCAAGAGTTGGGCAAAAAAATCAAGGTATTT	CALWEAYRQELGKKIKVF	TRGV9	.	TRGJP	15	-1	-1	22
18	1.6587721400003686E-4	TGTGCTGCGTGGGATTCGCGGGGTTATACCACTGGTTGGTTCAAGATATTT	CAAWDSRGYTTGWFKIF	TRGV10	.	TRGJP1	15	-1	-1	21
18	1.6587721400003686E-4	TGTGCCTTGTGGGAGGTGCCACAAGAGTTGGGCAAAAAAATCAAGGTATTT	CALWEVPQELGKKIKVF	TRGV9	.	TRGJP	18	-1	-1	21
18	1.6587721400003686E-4	TGTGCCTTGTGGGAGGCCGAGCAAGAGTTGGGCAAAAAAATCAAGGTATTT	CALWEAEQELGKKIKVF	TRGV9	.	TRGJP	15	-1	-1	20
18	1.6587721400003686E-4	TGTGCCTTGTGGGAGGGACATCAAGAGTTGGGCAAAAAAATCAAGGTATTT	CALWEGHQELGKKIKVF	TRGV9	.	TRGJP	15	-1	-1	21
18	1.6587721400003686E-4	TGTGCTGCGTGGGATATTGGGGACCGTTGTGATTGGATCAAGACGTTT	CAAWDIGDRCDWIKTF	TRGV10	.	TRGJP2	14	-1	-1	25
18	1.6587721400003686E-4	TGTGCTGCGTGGGACTTGAGATATACCACTGGTTGGTTCAAGATATTT	CAAWDLRYTTGWFKIF	TRGV10	.	TRGJP1	13	-1	-1	20
18	1.6587721400003686E-4	TGTGCCTTGTGGGGCCATCAAGAGTTGGGCAAAAAAATCAAGGTATTT	CALWGHQELGKKIKVF	TRGV9	.	TRGJP	12	-1	-1	18
18	1.6587721400003686E-4	TGTGCCTTGTGGGAGGTGCAACCCAAGAATTATTATAAGAAACTCTTT	CALWEVQPKNYYKKLF	TRGV9	.	TRGJ1	19	-1	-1	26
18	1.6587721400003686E-4	TGTGCTGCGTGGGATACCCCTACCACTGGTTGGTTCAAGATATTT	CAAWDTPTTGWFKIF	TRGV10	.	TRGJP1	14	-1	-1	20
18	1.6587721400003686E-4	TGTGCTGCGTGGGACCGTATTACTCCTTATTATAAGAAACTCTTT	CAAWDRITPYYKKLF	TRGV10	.	TRGJ1	13	-1	-1	26
18	1.6587721400003686E-4	TGTGCCTTGTGGGAGGTGCAAGGGGTGGGGTATAAGAAACTCTTT	CALWEVQGVGYKKLF	TRGV9	.	TRGJ1	19	-1	-1	30
18	1.6587721400003686E-4	TGTGCCTTGTGGGAGACCCCCACGGATTATTATAAGAAACTCTTT	CALWETPTDYYKKLF	TRGV9	.	TRGJ1	14	-1	-1	22
18	1.6587721400003686E-4	TGTGCTGCGTGGGACTGCGGGAATTATTATAAGAAACTCTTT	CAAWDCGNYYKKLF	TRGV10	.	TRGJ1	13	-1	-1	20
18	1.6587721400003686E-4	TGTGCTGCGTGGGACCGCCCAGACTATTATAAGAAACTCTTT	CAAWDRPDYYKKLF	TRGV10	.	TRGJ1	13	-1	-1	24
18	1.6587721400003686E-4	TGTGCCTTGTGGGAGGTTTCGAATTATTATAAGAAACTCTTT	CALWEVSNYYKKLF	TRGV9	.	TRGJ1	16	-1	-1	17
18	1.6587721400003686E-4	TGTGCCTTGTGGGAGGTGCAAAGGTATTATAAGAAACTCTTT	CALWEVQRYYKKLF	TRGV9	.	TRGJ1	19	-1	-1	24
18	1.6587721400003686E-4	TGTGCCACCTGGGATGCTCACCCGCTGGGGGAGAAACTCTTT	CATWDAHPLGEKLF	TRGV5	.	TRGJ1	13	-1	-1	31
18	1.6587721400003686E-4	TGTGCTGCGTGGGTTCTGAATTATTATAAGAAACTCTTT	CAAWVLNYYKKLF	TRGV10	.	TRGJ1	12	-1	-1	13
18	1.6587721400003686E-4	TGTGCTGCGTGGGTAAAGAATTATTATAAGAAACTCTTT	CAAWVKNYYKKLF	TRGV10	.	TRGJ1	12	-1	-1	17
18	1.6587721400003686E-4	TGTGCTGCGTGGGATAGGGGTTATTATAAGAAACTCTTT	CAAWDRGYYKKLF	TRGV10	.	TRGJ1	14	-1	-1	20
18	1.6587721400003686E-4	TGTGCTGCGTGGGACTTGATTTGTTGGTTCAAGATATTT	CAAWDLICWFKIF	TRGV10	.	TRGJP1	13	-1	-1	22
18	1.6587721400003686E-4	TGTGCCTTGTGGGAGGGAAATTATTATAAGAAACTCTTT	CALWEGNYYKKLF	TRGV9	.	TRGJ1	15	-1	-1	18
18	1.6587721400003686E-4	TGTGCCTTGTGGGAGGATCTTTATTATAAGAAACTCTTT	CALWEDLYYKKLF	TRGV9	.	TRGJ1	15	-1	-1	20
18	1.6587721400003686E-4	TGTGCCACCTGGGACGGGCCTCAGTATAAGAAACTCTTT	CATWDGPQYKKLF	TRGV2	.	TRGJ1	19	-1	-1	24
18	1.6587721400003686E-4	TGTGCCACCTGGGACGGGCCTGGTTATAAGAAACTCTTT	CATWDGPGYKKLF	TRGV4	.	TRGJ1	19	-1	-1	23
18	1.6587721400003686E-4	TGTGCCACCTGGGACGGGCCGGGGTATAAGAAACTCTTT	CATWDGPGYKKLF	TRGV2	.	TRGJ1	19	-1	-1	24
18	1.6587721400003686E-4	TGTGCCTTGTGGGTTACTTATTATAAGAAACTCTTT	CALWVTYYKKLF	TRGV9	.	TRGJ1	12	-1	-1	17
18	1.6587721400003686E-4	TGTGCCTTGTGGGAGGTGCACTATAAGAAACTCTTT	CALWEVHYKKLF	TRGV9	.	TRGJ1	20	-1	-1	21
18	1.6587721400003686E-4	TGTGCCTTGTGGGAGATTTATTATAAGAAACTCTTT	CALWEIYYKKLF	TRGV9	.	TRGJ1	14	-1	-1	14
18	1.6587721400003686E-4	TGTGCCTTGCGGTGGGATTATTATAAGAAACTCTTT	CALRWDYYKKLF	TRGV9	.	TRGJ1	11	-1	-1	16
18	1.6587721400003686E-4	TGTGCCACCTGGGACAGGCCCGTAGAGAAACTCTTT	CATWDRPVEKLF	TRGV3	.	TRGJ1	22	-1	-1	25
18	1.6587721400003686E-4	TGTGCCACCTGGGACAGGCGGTATAAGAAACTCTTT	CATWDRRYKKLF	TRGV5	.	TRGJ1	18	-1	-1	21
18	1.6587721400003686E-4	TGTGCTGCGTCCCCTGGTTGGTTCAAGATATTT	CAASPGWFKIF	TRGV10	.	TRGJP1	9	-1	-1	10
18	1.6587721400003686E-4	TGTGCCTTGTGGGAATATTATAAGAAACTCTTT	CALWEYYKKLF	TRGV9	.	TRGJ1	13	-1	-1	12
18	1.6587721400003686E-4	TGTGCCACCTGGGACGGGCGAGGGAAACTCTTT	CATWDGRGKLF	TRGV4	.	TRGJ1	18	-1	-1	23
18	1.6587721400003686E-4	TGTGCCACCTGGGACGGATGGATGAAACTCTTT	CATWDGWMKLF	TRGV2	.	TRGJ1	16	-1	-1	23
18	1.6587721400003686E-4	TGTGCCACCTGGGACAGGCGTAGGAAACTCTTT	CATWDRRRKLF	TRGV3	.	TRGJ1	18	-1	-1	20
18	1.6587721400003686E-4	TGTGCCACCTGGGACAGGCGAGGGAAACTCTTT	CATWDRRGKLF	TRGV7	.	TRGJ1	18	-1	-1	23
18	1.6587721400003686E-4	TGTGCTGCCCCGGGTTGGTTCAAGATATTT	CAAPGWFKIF	TRGV10	.	TRGJP1	7	-1	-1	12
18	1.6587721400003686E-4	TGTGCCTTGTGGGAGGGGAAGAAACTCTTT	CALWEGKKLF	TRGV9	.	TRGJ1	15	-1	-1	18
18	1.6587721400003686E-4	TGTGCCACCTTGGATTGGATCAAGACGTTT	CATLDWIKTF	TRGV4	.	TRGJP2	17	-1	-1	12
18	1.6587721400003686E-4	TGTGCCTTGTGTGATAAGAAACTCTTT	CALCDKKLF	TRGV9	.	TRGJ1	13	-1	-1	13
18	1.6587721400003686E-4	TGTGCTGCAACCGGACTCTTT	CAATGLF	TRGV10	.	TRGJ1	7	-1	-1	14
18	1.6587721400003686E-4	ACGTGGAAGAAACTCTTT	TWKKLF	TRGV3	.	TRGJ1	-1	-1	-1	6
17	1.5666181322225703E-4	TGTGCTGCGTGGGAGCCCCCACCAAAATATAGTAGTGATTGGATCAAGACGTTT	CAAWEPPPKYSSDWIKTF	TRGV10	.	TRGJP2	13	-1	-1	26
17	1.5666181322225703E-4	TGTGCCTTGTGGGAGGTGATCGTAGTAGAGTTGGGCAAAAAAATCAAGGTATTT	CALWEVIVVELGKKIKVF	TRGV9	.	TRGJP	17	-1	-1	26
17	1.5666181322225703E-4	TGTGCTGCGTGGGACGACACTCCGAGACACTCTTATTATAAGAAACTCTTT	CAAWDDTPRHSYYKKLF	TRGV10	.	TRGJ1	13	-1	-1	32
17	1.5666181322225703E-4	TGTGCTGCGTGGGATTATAGAACTTCCCGTTATTATAAGAAACTCTTT	CAAWDYRTSRYYKKLF	TRGV10	.	TRGJ1	16	-1	-1	29
17	1.5666181322225703E-4	TGTGCCTTGTGGGAGATACAAGAGTTGGGCAAAAAAATCAAGGTATTT	CALWEIQELGKKIKVF	TRGV9	.	TRGJP	14	-1	-1	18
17	1.5666181322225703E-4	TGTGCTGCGTGGGATTCCGTAGCCATTTATTATAAGAAACTCTTT	CAAWDSVAIYYKKLF	TRGV10	.	TRGJ1	20	-1	-1	26
17	1.5666181322225703E-4	TGTGCTGCGTGGGATTATCCCTCGAATTATTATAAGAAACTCTTT	CAAWDYPSNYYKKLF	TRGV10	.	TRGJ1	16	-1	-1	21
17	1.5666181322225703E-4	TGTGCCTTGTGGGAGGTTGAGGGAGGGTATTATAAGAAACTCTTT	CALWEVEGGYYKKLF	TRGV9	.	TRGJ1	16	-1	-1	27
17	1.5666181322225703E-4	TGTGCCACCTGGGACGGGCAAGGCACTGGTTGGTTCAAGATATTT	CATWDGQGTGWFKIF	TRGV2	.	TRGJP1	18	-1	-1	23
17	1.5666181322225703E-4	TGTGCTGCGTGGGGCCCCCCAAATTATTATAAGAAACTCTTT	CAAWGPPNYYKKLF	TRGV10	.	TRGJ1	12	-1	-1	21
17	1.5666181322225703E-4	TGTGCTGCGTGGGGCGGATTGAATTATTATAAGAAACTCTTT	CAAWGGLNYYKKLF	TRGV10	.	TRGJ1	12	-1	-1	17
17	1.5666181322225703E-4	TGTGCTGCGTGGGATTATAGGCGCGAATATAAGAAACTCTTT	CAAWDYRREYKKLF	TRGV10	.	TRGJ1	16	-1	-1	27
17	1.5666181322225703E-4	TGTGCTGCGTGGGATCTCCGGTCTGGTTGGTTCAAGATATTT	CAAWDLRSGWFKIF	TRGV10	.	TRGJP1	14	-1	-1	22
17	1.5666181322225703E-4	TGTGCTGCGTGGGACCCGAAAAGATATTATAAGAAACTCTTT	CAAWDPKRYYKKLF	TRGV10	.	TRGJ1	13	-1	-1	24
17	1.5666181322225703E-4	TGTGCTGCGTGGGACAACTACAATGGTTGGTTCAAGATATTT	CAAWDNYNGWFKIF	TRGV10	.	TRGJP1	13	-1	-1	20
17	1.5666181322225703E-4	TGTGCTGCGTGGGAGGATACCACTGGTTGGTTCAAGATATTT	CAAWEDTTGWFKIF	TRGV10	.	TRGJP1	13	-1	-1	16
17	1.5666181322225703E-4	TGTGCCTTGTGGGAGGTGCTTGGTTATTATAAGAAACTCTTT	CALWEVLGYYKKLF	TRGV9	.	TRGJ1	18	-1	-1	23
17	1.5666181322225703E-4	TGTGCCTTGTGGGAGGTGCAATTCGTATATAAGAAACTCTTT	CALWEVQFVYKKLF	TRGV9	.	TRGJ1	19	-1	-1	27
17	1.5666181322225703E-4	TGTGCCTTGTGGGAGGCAACATCTTATTATAAGAAACTCTTT	CALWEATSYYKKLF	TRGV9	.	TRGJ1	15	-1	-1	23
17	1.5666181322225703E-4	TGTGCCCTGTGGGAGGTGCTAAGTTATTATAAGAAACTCTTT	CALWEVLSYYKKLF	TRGV9	.	TRGJ1	18	-1	-1	23
17	1.5666181322225703E-4	TGTGCCACCTGGGACGCCACGAGGTATTATAAGAAACTCTTT	CATWDATRYYKKLF	TRGV7	.	TRGJ1	14	-1	-1	24
17	1.5666181322225703E-4	TGTGCCACCTGGGACGGGCCTTTTGCCAATAAGAAACTCTTT	CATWDGPFANKKLF	TRGV2	.	TRGJ1	19	-1	-1	28
17	1.5666181322225703E-4	TGTGCCACCTGGGACAGTCTTAGTGATTGGATCAAGACGTTT	CATWDSLSDWIKTF	TRGV7	.	TRGJP2	16	-1	-1	20
17	1.5666181322225703E-4	TGTGCTGCGTGGGGCATCTTTTATTATAAGAAACTCTTT	CAAWGIFYYKKLF	TRGV10	.	TRGJ1	12	-1	-1	20
17	1.5666181322225703E-4	TGTGCTGCGTGGGAGACCACTGGTTGGTTCAAGATATTT	CAAWETTGWFKIF	TRGV10	.	TRGJP1	13	-1	-1	15
17	1.5666181322225703E-4	TGTGCCTTGTGGGCGCCTTTTTTTTGGTTCAAGATATTT	CALWAPFFWFKIF	TRGV9	.	TRGJP1	12	-1	-1	23
17	1.5666181322225703E-4	TGTGCCTTGTGGGAGGAGAATTATTATAAGAAACTCTTT	CALWEENYYKKLF	TRGV9	.	TRGJ1	15	-1	-1	17
17	1.5666181322225703E-4	TGTGCCACCTGGGACGGCCTTGATTGGATCAAGACGTTT	CATWDGLDWIKTF	TRGV2	.	TRGJP2	16	-1	-1	20
17	1.5666181322225703E-4	TGTGCCACCTGGGACGGGCCTCCCGATAAGAAACTCTTT	CATWDGPPDKKLF	TRGV2	.	TRGJ1	19	-1	-1	25
17	1.5666181322225703E-4	TGTGCCACCTGGGACGGGGCCTTAGAGGAGAAACTCTTT	CATWDGALEEKLF	TRGV2	.	TRGJ1	20	-1	-1	28
17	1.5666181322225703E-4	TGTGCCACCTGGGACGGGGCACCCTATAAGAAACTCTTT	CATWDGAPYKKLF	TRGV2	.	TRGJ1	17	-1	-1	24
17	1.5666181322225703E-4	TGTGCCTTGTGGGAGGAGGATTATAAGAAACTCTTT	CALWEEDYKKLF	TRGV9	.	TRGJ1	15	-1	-1	19
17	1.5666181322225703E-4	TGTGCCACCTGGGACGGGCCAAAGTGGAAACTCTTT	CATWDGPKWKLF	TRGV2	.	TRGJ1	19	-1	-1	26
17	1.5666181322225703E-4	TGTGCCACCTGGGACGGGCGATGGAAGAAACTCTTT	CATWDGRWKKLF	TRGV4	.	TRGJ1	18	-1	-1	24
17	1.5666181322225703E-4	TGTGCCACCTGGGACAGGCGGGGCAAGAAACTCTTT	CATWDRRGKKLF	TRGV7	.	TRGJ1	18	-1	-1	24
17	1.5666181322225703E-4	TGTGCCACTTGGGACTCAGATAAGAAACTCTTT	CATWDSDKKLF	TRGV2	.	TRGJ1	14	-1	-1	19
17	1.5666181322225703E-4	TGTGCCACCTGGGGGATGTATAAGAAACTCTTT	CATWGMYKKLF	TRGV5	.	TRGJ1	12	-1	-1	18
17	1.5666181322225703E-4	TGTGCCACCTGGGACGGGCAAAGGGAACTCTTT	CATWDGQRELF	TRGV4	.	TRGJ1	18	-1	-1	25
17	1.5666181322225703E-4	TGTGCCACCTGGGACAGGCGCGAGAAACTCTTT	CATWDRREKLF	TRGV3	.	TRGJ1	18	-1	-1	22
17	1.5666181322225703E-4	TGTGCCACCTGGAATCTTGGTAGGAAACTCTTT	CATWNLGRKLF	TRGV4	.	TRGJ1	14	-1	-1	20
17	1.5666181322225703E-4	TGTGCCTCCTCGAGTGGAAAGAAACTCTTT	CASSSGKKLF	TRGV4	.	TRGJ1	9	-1	-1	18
17	1.5666181322225703E-4	TGTGCCACTGCTTATTATAAGAAACTCTTT	CATAYYKKLF	TRGV2	.	TRGJ1	7	-1	-1	11
17	1.5666181322225703E-4	TGTGCCACCTCCCGGAAGAAACTCTTT	CATSRKKLF	TRGV4	.	TRGJ1	9	-1	-1	15
17	1.5666181322225703E-4	CTTAAGAAACTCTTT	LKKLF	TRGV8	.	TRGJ1	-1	-1	-1	2
16	1.4744641244447722E-4	TGTGCCTTGTGGGAGGTCGGCATGGAAGAGTTGGGCAAAAAAATCAAGGTATTT	CALWEVGMEELGKKIKVF	TRGV9	.	TRGJP	16	-1	-1	20
16	1.4744641244447722E-4	TGTGCCTTGTGGGAGGCGTACCGACAAGAGTTGGGCAAAAAAATCAAGGTATTT	CALWEAYRQELGKKIKVF	TRGV9	.	TRGJP	21	-1	-1	24
16	1.4744641244447722E-4	TGTGCCTTGTGGGACCAAAGCCAAGAGTTGGGCAAAAAAATCAAGGTATTT	CALWDQSQELGKKIKVF	TRGV9	.	TRGJP	13	-1	-1	21
16	1.4744641244447722E-4	TGTGCCTTGTGGGAGGGGGGCCGACGGGGCACTGGTTGGTTCAAGATATTT	CALWEGGRRGTGWFKIF	TRGV9	.	TRGJP1	15	-1	-1	29
16	1.4744641244447722E-4	TGTGCTGCGTGGGATTCCCCGTATACCACTGGTTGGTTCAAGATATTT	CAAWDSPYTTGWFKIF	TRGV10	.	TRGJP1	15	-1	-1	21
16	1.4744641244447722E-4	TGTGCTGCGTGGGATTATATCCATACCACTGGTTGGTTCAAGATATTT	CAAWDYIHTTGWFKIF	TRGV10	.	TRGJP1	16	-1	-1	22
16	1.4744641244447722E-4	TGTGCCTTGTGGGAGGTATTAGAGTTGGGCAAAAAAATCAAGGTATTT	CALWEVLELGKKIKVF	TRGV9	.	TRGJP	16	-1	-1	20
16	1.4744641244447722E-4	TGTGCCACCTGGGACGGGCTCTGGGTCGATGGTTGGTTCAAGATATTT	CATWDGLWVDGWFKIF	TRGV2	.	TRGJP1	18	-1	-1	29
16	1.4744641244447722E-4	TGTGCCACCTGGGACAGGCGGGGGTTGGGCAAAAAAATCAAGGTATTT	CATWDRRGLGKKIKVF	TRGV7	.	TRGJP	18	-1	-1	23
16	1.4744641244447722E-4	TGTGCTGCGTGGGGTACAAATACCACTGGTTGGTTCAAGATATTT	CAAWGTNTTGWFKIF	TRGV10	.	TRGJP1	12	-1	-1	19
16	1.4744641244447722E-4	TGTGCTGCGTGGGATCCCCCGGCCACTGGTTGGTTCAAGATATTT	CAAWDPPATGWFKIF	TRGV10	.	TRGJP1	14	-1	-1	22
16	1.4744641244447722E-4	TGTGCCTTGTGGGAGCCCAATCCATCGAATTATAAGAAACTCTTT	CALWEPNPSNYKKLF	TRGV9	.	TRGJ1	14	-1	-1	28
16	1.4744641244447722E-4	TGTGCCTTGTGGGAGGTGCCTACCACTGGTTGGTTCAAGATATTT	CALWEVPTTGWFKIF	TRGV9	.	TRGJP1	18	-1	-1	20
16	1.4744641244447722E-4	TGTGCCACCTGGGACGGCCCAGAGACTTATTATAAGAAACTCTTT	CATWDGPETYYKKLF	TRGV2	.	TRGJ1	19	-1	-1	23
16	1.4744641244447722E-4	TGTGCCACCTGGGACAGGCTGGCCACAGATTATAAGAAACTCTTT	CATWDRLATDYKKLF	TRGV7	.	TRGJ1	27	-1	-1	28
16	1.4744641244447722E-4	TGTGCCACCTGGGACAGGCGTACCACTGGTTGGTTCAAGATATTT	CATWDRRTTGWFKIF	TRGV3	.	TRGJP1	18	-1	-1	20
16	1.4744641244447722E-4	TGTGCTGCGTGGGGTTATACCACTGGTTGGTTCAAGATATTT	CAAWGYTTGWFKIF	TRGV10	.	TRGJP1	16	-1	-1	12
16	1.4744641244447722E-4	TGTGCTGCGTGGGATCAGTTTCCTTATTATAAGAAACTCTTT	CAAWDQFPYYKKLF	TRGV10	.	TRGJ1	14	-1	-1	23
16	1.4744641244447722E-4	TGTGCTGCGTGGGAAAATACCACTGGTTGGTTCAAGATATTT	CAAWENTTGWFKIF	TRGV10	.	TRGJP1	13	-1	-1	16
16	1.4744641244447722E-4	TGTGCCTTGTGGGAGGTCACGAATTATTATAAGAAACTCTTT	CALWEVTNYYKKLF	TRGV9	.	TRGJ1	19	-1	-1	19
16	1.4744641244447722E-4	TGTGCCTTGTGGGAGGATTCGAATTATTATAAGAAACTCTTT	CALWEDSNYYKKLF	TRGV9	.	TRGJ1	15	-1	-1	16
16	1.4744641244447722E-4	TGTGCCTTGTGGGAGATCCTTACTAAATCTAAGAAACTCTTT	CALWEILTKSKKLF	TRGV9	.	TRGJ1	14	-1	-1	29
16	1.4744641244447722E-4	TGTGCCCCCCTCGTGCCGACTTTTTATTATAAGAAACTCTTT	CAPLVPTFYYKKLF	TRGV9	.	TRGJ1	5	-1	-1	23
16	1.4744641244447722E-4	TGTGCCACCTGGGTCCCGAGGGGTGATTGGATCAAGACGTTT	CATWVPRGDWIKTF	TRGV8	.	TRGJP2	12	-1	-1	22
16	1.4744641244447722E-4	TGTGCCACCTGGGACGCCCCCTTTGGGTATAAGAAACTCTTT	CATWDAPFGYKKLF	TRGV2	.	TRGJ1	15	-1	-1	27
16	1.4744641244447722E-4	TGTGCCACCTGGGACGGGCCCTGGTATTATAAGAAACTCTTT	CATWDGPWYYKKLF	TRGV2	.	TRGJ1	20	-1	-1	24
16	1.4744641244447722E-4	TGTGCCACCTGGGAGGGCGGGAATTATTATAAGAAACTCTTT	CATWEGGNYYKKLF	TRGV2	.	TRGJ1	17	-1	-1	20
16	1.4744641244447722E-4	TGTGCTGTATTATATACCACTGGTTGGTTCAAGATATTT	CAVLYTTGWFKIF	TRGV10	.	TRGJP1	6	-1	-1	10
16	1.4744641244447722E-4	TGTGCTGCGTGGCATACCACTGGTTGGTTCAAGATATTT	CAAWHTTGWFKIF	TRGV10	.	TRGJP1	14	-1	-1	13
16	1.4744641244447722E-4	TGTGCTGCGTGGGATTATAGGTTGTGTAAGAAACTCTTT	CAAWDYRLCKKLF	TRGV10	.	TRGJ1	16	-1	-1	26
16	1.4744641244447722E-4	TGTGCCTTGTGGGAGGTGGAGTATTATAAGAAACTCTTT	CALWEVEYYKKLF	TRGV9	.	TRGJ1	17	-1	-1	21
16	1.4744641244447722E-4	TGTGCCACCTGGGACGCCACTGGTTGGTTCAAGATATTT	CATWDATGWFKIF	TRGV2	.	TRGJP1	15	-1	-1	16
16	1.4744641244447722E-4	TGTGCCACCTGGGACGGGCCGAGGTATAAGAAACTCTTT	CATWDGPRYKKLF	TRGV4	.	TRGJ1	19	-1	-1	24
16	1.4744641244447722E-4	TGTGCCACCTGGGACAGGTCCATTTATAAGAAACTCTTT	CATWDRSIYKKLF	TRGV2	.	TRGJ1	20	-1	-1	23
16	1.4744641244447722E-4	TGTGCTGCGTGGGGCATATTGAAAAAGAAACTCTTT	CAAWGILKKKLF	TRGV10	.	TRGJ1	12	-1	-1	24
16	1.4744641244447722E-4	TGTGCTGCGCGGTGGGGGTATTATAAGAAACTCTTT	CAARWGYYKKLF	TRGV10	.	TRGJ1	11	-1	-1	18
16	1.4744641244447722E-4	TGTGCCCTATATACCACTGGTTGGTTCAAGATATTT	CALYTTGWFKIF	TRGV9	.	TRGJP1	5	-1	-1	7
16	1.4744641244447722E-4	TGTGCCACCTGGGTAAGTAGGGGGAAGAAACTCTTT	CATWVSRGKKLF	TRGV4	.	TRGJ1	12	-1	-1	24
16	1.4744641244447722E-4	TGTGCCACCTGGGGGGATTATTATAAGAAACTCTTT	CATWGDYYKKLF	TRGV8	.	TRGJ1	12	-1	-1	16
16	1.4744641244447722E-4	TGTGCCACCTGGGACGGACCTTTTAAGAAACTCTTT	CATWDGPFKKLF	TRGV2	.	TRGJ1	19	-1	-1	20
16	1.4744641244447722E-4	TGTGCCACCTGGGCGGATTGGATCAAGACGTTT	CATWADWIKTF	TRGV8	.	TRGJP2	12	-1	-1	15
16	1.4744641244447722E-4	TGTGCCACCTGGGACAGGCGTAAGAAACTCTTT	CATWDRRKKLF	TRGV5	.	TRGJ1	18	-1	-1	20
16	1.4744641244447722E-4	TGTGCCACCTGGGACAGGGGGGAGAAACTCTTT	CATWDRGEKLF	TRGV7	.	TRGJ1	17	-1	-1	22
16	1.4744641244447722E-4	TGTGCCCCGGGGAATTATAAGAAACTCTTT	CAPGNYKKLF	TRGV2	.	TRGJ1	12	-1	-1	13
16	1.4744641244447722E-4	TGTGCCACCTGGGATAGCGGGAAACTCTTT	CATWDSGKLF	TRGV8	.	TRGJ1	16	-1	-1	20
15	1.382310116666974E-4	TGTGCTGCGTGGGGTTGTACAGGGCCGTTACAGCTACCGTCGAATTATTATAAGAAACTCTTT	CAAWGCTGPLQLPSNYYKKLF	TRGV10	.	TRGJ1	15	-1	-1	39
15	1.382310116666974E-4	TGTGCCTTGTGGGACCATACCCCGCAAGAGTTGGGCAAAAAAATCAAGGTATTT	CALWDHTPQELGKKIKVF	TRGV9	.	TRGJP	13	-1	-1	23
15	1.382310116666974E-4	TGTGCCTTGTGGGAGGCCGGGACCCCCCAGTTGGGCAAAAAAATCAAGGTATTT	CALWEAGTPQLGKKIKVF	TRGV9	.	TRGJP	15	-1	-1	28
15	1.382310116666974E-4	TGTGCTGCGTGGGATTATAGCCCCGAGGGCACTGGTTGGTTCAAGATATTT	CAAWDYSPEGTGWFKIF	TRGV10	.	TRGJP1	16	-1	-1	29
15	1.382310116666974E-4	TGTGCCTTGTGGGAGTTACGGGCCCCCTCCACTGGTTGGTTCAAGATATTT	CALWELRAPSTGWFKIF	TRGV9	.	TRGJP1	14	-1	-1	28
15	1.382310116666974E-4	TGTGCCTTGTGGGAGGTGAAGGAAGAGTTGGGCAAAAAAATCAAGGTATTT	CALWEVKEELGKKIKVF	TRGV9	.	TRGJP	17	-1	-1	22
15	1.382310116666974E-4	TGTGCCTTGTGGGATCTACAAGAGTTGGGCAAAAAAATCAAGGTATTT	CALWDLQELGKKIKVF	TRGV9	.	TRGJP	13	-1	-1	18
15	1.382310116666974E-4	TGTGCCTTGTGGGAGCCGCAAGAGTTGGGCAAAAAAATCAAGGTATTT	CALWEPQELGKKIKVF	TRGV9	.	TRGJP	14	-1	-1	17
15	1.382310116666974E-4	TGTGCCTTGTGGGAGGCCCAAAAGTTGGGCAAAAAAATCAAGGTATTT	CALWEAQKLGKKIKVF	TRGV9	.	TRGJP	15	-1	-1	18
15	1.382310116666974E-4	TGTGCCTTGTGGGAGAAGCACCAGTTGGGCAAAAAAATCAAGGTATTT	CALWEKHQLGKKIKVF	TRGV9	.	TRGJP	21	-1	-1	22
15	1.382310116666974E-4	TGTGCCTTGTGGGAAGACCAAGAGTTGGGCAAAAAAATCAAGGTATTT	CALWEDQELGKKIKVF	TRGV9	.	TRGJP	13	-1	-1	18
15	1.382310116666974E-4	TGTGCTGCGTGGGTTAGAGTTGACACTGGTTGGTTCAAGATATTT	CAAWVRVDTGWFKIF	TRGV10	.	TRGJP1	15	-1	-1	23
15	1.382310116666974E-4	TGTGCTGCGTGGGGGCGATATACCACTGGTTGGTTCAAGATATTT	CAAWGRYTTGWFKIF	TRGV10	.	TRGJP1	12	-1	-1	17
15	1.382310116666974E-4	TGTGCTGCGTGGGATTTCCCCCCGAATTATTATAAGAAACTCTTT	CAAWDFPPNYYKKLF	TRGV10	.	TRGJ1	15	-1	-1	22
15	1.382310116666974E-4	TGTGCTGCGTGGGATTTGGGTACCACTGGTTGGTTCAAGATATTT	CAAWDLGTTGWFKIF	TRGV10	.	TRGJP1	15	-1	-1	20
15	1.382310116666974E-4	TGTGCTGCGTGGGACCTATATACCACTGGTTGGTTCAAGATATTT	CAAWDLYTTGWFKIF	TRGV10	.	TRGJP1	13	-1	-1	16
15	1.382310116666974E-4	TGTGCTGCGTGGGAGATTATTACGAATTATTATAAGAAACTCTTT	CAAWEIITNYYKKLF	TRGV10	.	TRGJ1	13	-1	-1	15
15	1.382310116666974E-4	TGTGCTGCGTGGACACCAAATCCGGGTGGTTGGTTCAAGATATTT	CAAWTPNPGGWFKIF	TRGV10	.	TRGJP1	11	-1	-1	26
15	1.382310116666974E-4	TGTGCCTTGTGGGAGCCCGAGGCAATCGGTTGGTTCAAGATATTT	CALWEPEAIGWFKIF	TRGV9	.	TRGJP1	14	-1	-1	27
15	1.382310116666974E-4	TGTGCCTTGTGGGAGGGAGATTGCTTTTATTATAAGAAACTCTTT	CALWEGDCFYYKKLF	TRGV9	.	TRGJ1	15	-1	-1	26
15	1.382310116666974E-4	TGTGCCTTGTGGGAGGACCACCCCTTATATTATAAGAAACTCTTT	CALWEDHPLYYKKLF	TRGV9	.	TRGJ1	21	-1	-1	27
15	1.382310116666974E-4	TGTGCCACCTGGGACGGGCTGGGTCGATCTTATAAGAAACTCTTT	CATWDGLGRSYKKLF	TRGV4	.	TRGJ1	18	-1	-1	29
15	1.382310116666974E-4	TGTGCCACCTGGGACGGGCGGGTGAGAGGGTATAAGAAACTCTTT	CATWDGRVRGYKKLF	TRGV2	.	TRGJ1	18	-1	-1	30
15	1.382310116666974E-4	TGTGCTGCGTGGGATCCCCCCCCTTATTATAAGAAACTCTTT	CAAWDPPPYYKKLF	TRGV10	.	TRGJ1	14	-1	-1	23
15	1.382310116666974E-4	TGTGCTGCGTGGGATCAAACCACTGGTTGGTTCAAGATATTT	CAAWDQTTGWFKIF	TRGV10	.	TRGJP1	14	-1	-1	8
15	1.382310116666974E-4	TGTGCCTTGTGGGAGGTCCCTTGGGGTTATAAGAAACTCTTT	CALWEVPWGYKKLF	TRGV9	.	TRGJ1	16	-1	-1	26
15	1.382310116666974E-4	TGTGCCTTGTGGGAGGTGCACTTAGGTTGGTTCAAGATATTT	CALWEVHLGWFKIF	TRGV9	.	TRGJP1	20	-1	-1	24
15	1.382310116666974E-4	TGTGCCCCGCCACGGCCGGCTTATTATTATAAGAAACTCTTT	CAPPRPAYYYKKLF	TRGV9	.	TRGJ1	5	-1	-1	22
15	1.382310116666974E-4	TGTGCCACCTGGGATACTCACAACGGGGATAAGAAACTCTTT	CATWDTHNGDKKLF	TRGV3	.	TRGJ1	13	-1	-1	28
15	1.382310116666974E-4	TGTGCCACCTGGGACGGTCCTCATTATTATAAGAAACTCTTT	CATWDGPHYYKKLF	TRGV2	.	TRGJ1	19	-1	-1	22
15	1.382310116666974E-4	TGTGCCACCTGGGACGGGCCGAGTGATTGGATCAAGACGTTT	CATWDGPSDWIKTF	TRGV2	.	TRGJP2	19	-1	-1	21
15	1.382310116666974E-4	TGTGCCACCTGGGACAGGCCTGGGTATTATAAGAAACTCTTT	CATWDRPGYYKKLF	TRGV5	.	TRGJ1	21	-1	-1	24
15	1.382310116666974E-4	TGTGCTGCGTGGCCTAGGCTAGGTGGGGAGAAACTCTTT	CAAWPRLGGEKLF	TRGV10	.	TRGJ1	11	-1	-1	28
15	1.382310116666974E-4	TGTGCTGCGTGGGAGCCCTATTATTATAAGAAACTCTTT	CAAWEPYYYKKLF	TRGV10	.	TRGJ1	13	-1	-1	19
15	1.382310116666974E-4	TGTGCCTTGTGGGAGAACTGTTATTATAAGAAACTCTTT	CALWENCYYKKLF	TRGV9	.	TRGJ1	14	-1	-1	20
15	1.382310116666974E-4	TGTGCCACCTGGCTATTGAATTATTATAAGAAACTCTTT	CATWLLNYYKKLF	TRGV2	.	TRGJ1	11	-1	-1	14
15	1.382310116666974E-4	TGTGCCACCTGGGCCCCGGCAGGTTATAAGAAACTCTTT	CATWAPAGYKKLF	TRGV2	.	TRGJ1	12	-1	-1	23
15	1.382310116666974E-4	TGTGCCACCTGGGGAGTGGGCAAGTATAAGAAACTCTTT	CATWGVGKYKKLF	TRGV2	.	TRGJ1	12	-1	-1	24
15	1.382310116666974E-4	TGTGCCACCTGGGACGGTGTGGGTTATAAGAAACTCTTT	CATWDGVGYKKLF	TRGV2	.	TRGJ1	16	-1	-1	23
15	1.382310116666974E-4	TGTGCCACCTGGGACGGGGGGTATTATAAGAAACTCTTT	CATWDGGYYKKLF	TRGV2	.	TRGJ1	17	-1	-1	21
15	1.382310116666974E-4	TGTGCCACCTGGGACGGAATCGGGTATAAGAAACTCTTT	CATWDGIGYKKLF	TRGV2	.	TRGJ1	16	-1	-1	24
15	1.382310116666974E-4	TGTGCCACCTGGGACAAGGGCCATTATAAGAAACTCTTT	CATWDKGHYKKLF	TRGV7	.	TRGJ1	15	-1	-1	22
15	1.382310116666974E-4	TGTGCTGCGTGGGATTATAATTATAAGAAACTCTTT	CAAWDYNYKKLF	TRGV10	.	TRGJ1	16	-1	-1	16
15	1.382310116666974E-4	TGTGCTGCGTGGGATAAAAACCATAAGAAACTCTTT	CAAWDKNHKKLF	TRGV10	.	TRGJ1	14	-1	-1	22
15	1.382310116666974E-4	TGTGCTGGGTGGTTTACTGGTTGGTTCAAGATATTT	CAGWFTGWFKIF	TRGV10	.	TRGJP1	11	-1	-1	15
15	1.382310116666974E-4	TGTGCCTTGATTCACACTGGTTGGTTCAAGATATTT	CALIHTGWFKIF	TRGV9	.	TRGJP1	8	-1	-1	14
15	1.382310116666974E-4	TGTGCCACCTGCGTACTCCACCTTAAGAAACTCTTT	CATCVLHLKKLF	TRGV4	.	TRGJ1	10	-1	-1	23
15	1.382310116666974E-4	TGTGCCACCTGGGACGGGCAGGCTAAGAAACTCTTT	CATWDGQAKKLF	TRGV2	.	TRGJ1	18	-1	-1	23
15	1.382310116666974E-4	TGTGCCACCTGGGACGGGAGTTATAAGAAACTCTTT	CATWDGSYKKLF	TRGV7	.	TRGJ1	17	-1	-1	20
15	1.382310116666974E-4	TGTGCCACCTGGGACAGGCTGTGCAAGAAACTCTTT	CATWDRLCKKLF	TRGV7	.	TRGJ1	21	-1	-1	24
15	1.382310116666974E-4	TGTGCCACCTGGGACAGACCCTGTAAGAAACTCTTT	CATWDRPCKKLF	TRGV7	.	TRGJ1	23	-1	-1	23
15	1.382310116666974E-4	TGTGCTGCGTGGGATGGAGGGTTCAAGATATTT	CAAWDGGFKIF	TRGV10	.	TRGJP1	14	-1	-1	19
15	1.382310116666974E-4	TGTGCCACCTGGGACAATTATAAGAAACTCTTT	CATWDNYKKLF	TRGV5	.	TRGJ1	15	-1	-1	16
15	1.382310116666974E-4	TGTGCGGATCACACCACTTGGTTCAAGATATTT	CADHTTWFKIF	TRGV10	.	TRGJP1	4	-1	-1	17
15	1.382310116666974E-4	TGTGCCTTGAATTATTATAAGAAACTCTTT	CALNYYKKLF	TRGV9	.	TRGJ1	8	-1	-1	8
15	1.382310116666974E-4	TGTGCCACCTGGGGGTACAAGAAACTCTTT	CATWGYKKLF	TRGV2	.	TRGJ1	12	-1	-1	15
15	1.382310116666974E-4	TGTGCCACCTGGGATGTCGAGAAACTCTTT	CATWDVEKLF	TRGV8	.	TRGJ1	14	-1	-1	19
15	1.382310116666974E-4	TGTGCCACCTGGGACGGAAAGAAACTCTTT	CATWDGKKLF	TRGV4	.	TRGJ1	16	-1	-1	18
15	1.382310116666974E-4	TGTGCCACCTGGGAATTGAAGAAACTCTTT	CATWELKKLF	TRGV8	.	TRGJ1	13	-1	-1	18
15	1.382310116666974E-4	TGTGCCACCTGCAACAAGAAACTCTTT	CATCNKKLF	TRGV8	.	TRGJ1	10	-1	-1	15
15	1.382310116666974E-4	TGTGCCACCTGGTTTCGGAAACTCTTT	CATWFRKLF	TRGV8	.	TRGJ1	11	-1	-1	17
15	1.382310116666974E-4	TGTGCCACCTGGCTCAAGAAACTCTTT	CATWLKKLF	TRGV8	.	TRGJ1	11	-1	-1	15
14	1.2901561088891756E-4	TGTGCCTTGTGGGACTATGCACGGACTCTGGAGCGTTATTATTATAAGAAACTCTTT	CALWDYARTLERYYYKKLF	TRGV9	.	TRGJ1	13	-1	-1	37
14	1.2901561088891756E-4	TGTGCCACCTGGGAGATGGCTGAGGGTGAGTTGGGCAAAAAAATCAAGGTATTT	CATWEMAEGELGKKIKVF	TRGV2	.	TRGJP	13	-1	-1	27
14	1.2901561088891756E-4	TGTGCTGCGTGGGCCTATGTTCTGGAGGGGGATTATTATAAGAAACTCTTT	CAAWAYVLEGDYYKKLF	TRGV10	.	TRGJ1	12	-1	-1	31
14	1.2901561088891756E-4	TGTGCTGCGTGGGCCCTCAGATTTTATACCACTGGTTGGTTCAAGATATTT	CAAWALRFYTTGWFKIF	TRGV10	.	TRGJP1	12	-1	-1	24
14	1.2901561088891756E-4	TGTGCTGCGTGGGATTGGAGGGATACCACTGGTTGGTTCAAGATATTT	CAAWDWRDTTGWFKIF	TRGV10	.	TRGJP1	15	-1	-1	22
14	1.2901561088891756E-4	TGTGCCTTGTGGGAGGTGCATGGAAGTGAGTATTATAAGAAACTCTTT	CALWEVHGSEYYKKLF	TRGV9	.	TRGJ1	19	-1	-1	30
14	1.2901561088891756E-4	TGTGCCTTGTGGGAGGCCGACGATACCACTGGTTGGTTCAAGATATTT	CALWEADDTTGWFKIF	TRGV9	.	TRGJP1	15	-1	-1	22
14	1.2901561088891756E-4	TGTGCCTTGTGGGAGGGGGTCCTCAATTATTATAAGAAACTCTTT	CALWEGVLNYYKKLF	TRGV9	.	TRGJ1	15	-1	-1	24
14	1.2901561088891756E-4	TGTGCCTCGGGGGGTAATGAGTTGGGCAAAAAAATCAAGGTATTT	CASGGNELGKKIKVF	TRGV9	.	TRGJP	12	-1	-1	11
14	1.2901561088891756E-4	TGTGCCACCTTTCGGAGGGGGACCACTGGTTGGTTCAAGATATTT	CATFRRGTTGWFKIF	TRGV8	.	TRGJP1	9	-1	-1	21
14	1.2901561088891756E-4	TGTGCCACCTGGGATAGAACGAGGGTTAAGATGGAGAAACTCTTT	CATWDRTRVKMEKLF	TRGV8	.	TRGJ1	16	-1	-1	34
14	1.2901561088891756E-4	TGTGCCACCTGGGACGGGCTTGGTAGTGATTGGATCAAGACGTTT	CATWDGLGSDWIKTF	TRGV2	.	TRGJP2	18	-1	-1	22
14	1.2901561088891756E-4	TGTGCCACCTGGGACAGGCCGGGACCCCCCAACAAGAAACTCTTT	CATWDRPGPPNKKLF	TRGV5	.	TRGJ1	19	-1	-1	33
14	1.2901561088891756E-4	TGTGCTGCGTTCACTCTTATCCGTGGTTGGTTCAAGATATTT	CAAFTLIRGWFKIF	TRGV10	.	TRGJP1	9	-1	-1	23
14	1.2901561088891756E-4	TGTGCTGCGTGGGTTAGGCCCACTGGTTGGTTCAAGATATTT	CAAWVRPTGWFKIF	TRGV10	.	TRGJP1	15	-1	-1	19
14	1.2901561088891756E-4	TGTGCTGCGTGGGGATTAAGGGATTATTATAAGAAACTCTTT	CAAWGLRDYYKKLF	TRGV10	.	TRGJ1	17	-1	-1	22
14	1.2901561088891756E-4	TGTGCTGCGTGGGATTGGTGCCCTGGTTGGTTCAAGATATTT	CAAWDWCPGWFKIF	TRGV10	.	TRGJP1	15	-1	-1	22
14	1.2901561088891756E-4	TGTGCTGCGTGGGATCATACCACTGGTTGGTTCAAGATATTT	CAAWDHTTGWFKIF	TRGV10	.	TRGJP1	14	-1	-1	8
14	1.2901561088891756E-4	TGTGCTGCGTGGGATCACTACACTGGTTGGTTCAAGATATTT	CAAWDHYTGWFKIF	TRGV10	.	TRGJP1	17	-1	-1	20
14	1.2901561088891756E-4	TGTGCCTTGTGGGGGGACCACTCTGGTTGGTTCAAGATATTT	CALWGDHSGWFKIF	TRGV9	.	TRGJP1	15	-1	-1	22
14	1.2901561088891756E-4	TGTGCCTTGTGGGAGGTGTCTAATTATTATAAGAAACTCTTT	CALWEVSNYYKKLF	TRGV9	.	TRGJ1	17	-1	-1	18
14	1.2901561088891756E-4	TGTGCCACCTGGGATGGGACTTTGAGGGATAAGAAACTCTTT	CATWDGTLRDKKLF	TRGV8	.	TRGJ1	20	-1	-1	28
14	1.2901561088891756E-4	TGTGCCACCTGGGACCCCAGGCTGGGTTGTAAGAAACTCTTT	CATWDPRLGCKKLF	TRGV2	.	TRGJ1	14	-1	-1	26
14	1.2901561088891756E-4	TGTGCCACCTGGGACGGCCGCAGGGGGTATAAGAAACTCTTT	CATWDGRRGYKKLF	TRGV2	.	TRGJ1	16	-1	-1	27
14	1.2901561088891756E-4	TGTGCCACCTGGGACGGCCGGGATTATTATAAGAAACTCTTT	CATWDGRDYYKKLF	TRGV2	.	TRGJ1	16	-1	-1	22
14	1.2901561088891756E-4	TGTGCCACCTGGGACAGGCCGGTCTATTATAAGAAACTCTTT	CATWDRPVYYKKLF	TRGV7	.	TRGJ1	23	-1	-1	24
14	1.2901561088891756E-4	TGTGCTGCGTGGGGGCGGGGGTTATGGTTCAAGATATTT	CAAWGRGLWFKIF	TRGV10	.	TRGJP1	12	-1	-1	24
14	1.2901561088891756E-4	TGTGCTGCGTGGGATTCGCCTTATTATAAGAAACTCTTT	CAAWDSPYYKKLF	TRGV10	.	TRGJ1	15	-1	-1	13
14	1.2901561088891756E-4	TGTGCCACCTGGTTCCCAATAGGACAAGAGAAACTCTTT	CATWFPIGQEKLF	TRGV8	.	TRGJ1	11	-1	-1	28
14	1.2901561088891756E-4	TGTGCCACCTGGGATAGTTGGGGTTATAAGAAACTCTTT	CATWDSWGYKKLF	TRGV8	.	TRGJ1	16	-1	-1	23
14	1.2901561088891756E-4	TGTGCCACCTGGGACCCCGTTCGGTTGAAGAAACTCTTT	CATWDPVRLKKLF	TRGV5	.	TRGJ1	14	-1	-1	27
14	1.2901561088891756E-4	TGTGCCACCTGGGACGGGCCCCCCTATAAGAAACTCTTT	CATWDGPPYKKLF	TRGV2	.	TRGJ1	20	-1	-1	24
14	1.2901561088891756E-4	TGTGCCACCTGGGACGGGCCAGGGAATGGGAAACTCTTT	CATWDGPGNGKLF	TRGV2	.	TRGJ1	19	-1	-1	29
14	1.2901561088891756E-4	TGTGCCACCTGGGACGGGAAAAGCGATAAGAAACTCTTT	CATWDGKSDKKLF	TRGV2	.	TRGJ1	17	-1	-1	25
14	1.2901561088891756E-4	TGTGCCACCTGGGACAGGCCGGTCCGTGAGAAACTCTTT	CATWDRPVREKLF	TRGV7	.	TRGJ1	24	-1	-1	28
14	1.2901561088891756E-4	TGTGCTGCGTTGACCACTGGTTGGTTCAAGATATTT	CAALTTGWFKIF	TRGV10	.	TRGJP1	9	-1	-1	12
14	1.2901561088891756E-4	TGTGCTGCGTGTGTTCCCTTTAATAAGAAACTCTTT	CAACVPFNKKLF	TRGV10	.	TRGJ1	10	-1	-1	22
14	1.2901561088891756E-4	TGTGCTGCGTGGTCGTCCTATTATAAGAAACTCTTT	CAAWSSYYKKLF	TRGV10	.	TRGJ1	11	-1	-1	18
14	1.2901561088891756E-4	TGTGCTGCGTGGGGAGAGAGTTGGTTCAAGATATTT	CAAWGESWFKIF	TRGV10	.	TRGJP1	12	-1	-1	19
14	1.2901561088891756E-4	TGTGCTGCGTGGGACGGGAATTATAAGAAACTCTTT	CAAWDGNYKKLF	TRGV10	.	TRGJ1	13	-1	-1	19
14	1.2901561088891756E-4	TGTGCTACTGTTACCACTGGTTGGTTCAAGATATTT	CATVTTGWFKIF	TRGV10	.	TRGJP1	5	-1	-1	11
14	1.2901561088891756E-4	TGTGCCTTGTGGCTGAATTATTATAAGAAACTCTTT	CALWLNYYKKLF	TRGV9	.	TRGJ1	11	-1	-1	14
14	1.2901561088891756E-4	TGTGCCTTGTGGGAGGAGGAATATAAGAAACTCTTT	CALWEEEYKKLF	TRGV9	.	TRGJ1	15	-1	-1	21
14	1.2901561088891756E-4	TGTGCCACCTGGGACGCGCGATATAAGAAACTCTTT	CATWDARYKKLF	TRGV4	.	TRGJ1	13	-1	-1	21
14	1.2901561088891756E-4	TGTGCCACCTGGGACGGGCGATCCGTCGTTCTCTTT	CATWDGRSVVLF	TRGV4	.	TRGJ1	18	-1	-1	30
14	1.2901561088891756E-4	TGTGCCACCTGGGACGGGCAGTATAAGAAACTCTTT	CATWDGQYKKLF	TRGV2	.	TRGJ1	18	-1	-1	21
14	1.2901561088891756E-4	TGTGCCACCTGGGACGGGGGCCTTAAGAAACTCTTT	CATWDGGLKKLF	TRGV7	.	TRGJ1	17	-1	-1	23
14	1.2901561088891756E-4	TGTGCTGCGTGGGATCGGGATAAGAAACTCTTT	CAAWDRDKKLF	TRGV10	.	TRGJ1	14	-1	-1	19
14	1.2901561088891756E-4	TGTGCCACCTCCACTGGTTGGTTCAAGATATTT	CATSTGWFKIF	TRGV2	.	TRGJP1	9	-1	-1	10
14	1.2901561088891756E-4	TGTGCCACCTGGGACAGGCTAAAGAAACTCTTT	CATWDRLKKLF	TRGV3	.	TRGJ1	18	-1	-1	21
14	1.2901561088891756E-4	TGTGCCACCTGGCCCGAACAGAAACTCTTT	CATWPEQKLF	TRGV8	.	TRGJ1	11	-1	-1	19
14	1.2901561088891756E-4	TGTGCCACCTGGGGTCCTAAGAAACTCTTT	CATWGPKKLF	TRGV8	.	TRGJ1	12	-1	-1	17
14	1.2901561088891756E-4	TGTGCCACCTGGGATTTCGAGAAACTCTTT	CATWDFEKLF	TRGV8	.	TRGJ1	14	-1	-1	19
14	1.2901561088891756E-4	TGTGCCACCTGGGATACCGCGAAACTCTTT	CATWDTAKLF	TRGV8	.	TRGJ1	15	-1	-1	20
14	1.2901561088891756E-4	TGTGCCCACTATTATAAGAAACTCTTT	CAHYYKKLF	TRGV10	.	TRGJ1	4	-1	-1	9
14	1.2901561088891756E-4	TGTGCCACTCGCGATAAGAAACTCTTT	CATRDKKLF	TRGV8	.	TRGJ1	7	-1	-1	13
14	1.2901561088891756E-4	TGTGCCACCTGGGAAAAGAAACTCTTT	CATWEKKLF	TRGV2	.	TRGJ1	13	-1	-1	15
14	1.2901561088891756E-4	TGTGCCACCTGGTCAAAACTCTTT	CATWSKLF	TRGV7	.	TRGJ1	11	-1	-1	15
13	1.1980021011113773E-4	TGTGCCACCTGGGACGGGAAACAAGAGTTGGGCAAAAAAATCAAGGTATTT	CATWDGKQELGKKIKVF	TRGV2	.	TRGJP	17	-1	-1	21
13	1.1980021011113773E-4	TGTGCTGCGTGGGTCCGACGTTATACCACTGGTTGGTTCAAGATATTT	CAAWVRRYTTGWFKIF	TRGV10	.	TRGJP1	12	-1	-1	21
13	1.1980021011113773E-4	TGTGCCTTGTGGGAGGTGCCTGAGTTGGGCAAAAAAATCAAGGTATTT	CALWEVPELGKKIKVF	TRGV9	.	TRGJP	18	-1	-1	21
13	1.1980021011113773E-4	TGTGCTGCGTGGGATTCCGCCCCGAATTATTATAAGAAACTCTTT	CAAWDSAPNYYKKLF	TRGV10	.	TRGJ1	18	-1	-1	22
13	1.1980021011113773E-4	TGTGCCACCTGGGACGGCCTTACGAATTATTATAAGAAACTCTTT	CATWDGLTNYYKKLF	TRGV2	.	TRGJ1	16	-1	-1	22
13	1.1980021011113773E-4	TGTGCCACCTGGGACGGGCCCCTAACTGGTTGGTTCAAGATATTT	CATWDGPLTGWFKIF	TRGV2	.	TRGJP1	20	-1	-1	24
13	1.1980021011113773E-4	TGTGCCACCTGGGACAGGCCTTGGGTAGGTTATAAGAAACTCTTT	CATWDRPWVGYKKLF	TRGV7	.	TRGJ1	20	-1	-1	29
13	1.1980021011113773E-4	TGTGCCACCTGGGAGGATGGATCGAGGTCTGATAAGAAACTCTTT	CATWEDGSRSDKKLF	TRGV8	.	TRGJ1	13	-1	-1	31
13	1.1980021011113773E-4	TGTGCTGCGTGGTCACCAGGGATGATATGGTTCAAGATATTT	CAAWSPGMIWFKIF	TRGV10	.	TRGJP1	11	-1	-1	27
13	1.1980021011113773E-4	TGTGCTGCGTGGGCCCGAGGAAATTATTATAAGAAACTCTTT	CAAWARGNYYKKLF	TRGV10	.	TRGJ1	12	-1	-1	21
13	1.1980021011113773E-4	TGTGCTGCGTGGGCATCTCCGAATTATTATAAGAAACTCTTT	CAAWASPNYYKKLF	TRGV10	.	TRGJ1	12	-1	-1	19
13	1.1980021011113773E-4	TGTGCTGCGTGGGATTGGGACACTGGTTGGTTCAAGATATTT	CAAWDWDTGWFKIF	TRGV10	.	TRGJP1	15	-1	-1	20
13	1.1980021011113773E-4	TGTGCTGCGTGGGATTATGGTTATTATTATAAGAAACTCTTT	CAAWDYGYYYKKLF	TRGV10	.	TRGJ1	16	-1	-1	22
13	1.1980021011113773E-4	TGTGCTGCGTGGGATTATATTGGTTATTATAAGAAACTCTTT	CAAWDYIGYYKKLF	TRGV10	.	TRGJ1	16	-1	-1	23
13	1.1980021011113773E-4	TGTGCCTTGTGGGAGGTGCCCAATTATTATAAGAAACTCTTT	CALWEVPNYYKKLF	TRGV9	.	TRGJ1	18	-1	-1	21
13	1.1980021011113773E-4	TGTGCCTTGTGGGAGGAGGGATTTTATTATAAGAAACTCTTT	CALWEEGFYYKKLF	TRGV9	.	TRGJ1	15	-1	-1	23
13	1.1980021011113773E-4	TGTGCCCTCCTATTCCGGATTAATTATTATAAGAAACTCTTT	CALLFRINYYKKLF	TRGV4	.	TRGJ1	5	-1	-1	21
13	1.1980021011113773E-4	TGTGCCACCTGTGAGTATAGTAGTGATTGGATCAAGACGTTT	CATCEYSSDWIKTF	TRGV8	.	TRGJP2	13	-1	-1	15
13	1.1980021011113773E-4	TGTGCCACCTGGGTCAATACCACTGGTTGGTTCAAGATATTT	CATWVNTTGWFKIF	TRGV8	.	TRGJP1	12	-1	-1	16
13	1.1980021011113773E-4	TGTGCCACCTGGGATAGTGAAATTGGTTATAAGAAACTCTTT	CATWDSEIGYKKLF	TRGV2	.	TRGJ1	13	-1	-1	26
13	1.1980021011113773E-4	TGTGCCACCTGGGACCTTCGGGGCGATTATAAGAAACTCTTT	CATWDLRGDYKKLF	TRGV2	.	TRGJ1	14	-1	-1	25
13	1.1980021011113773E-4	TGTGCCACCTGGGACACCTACCCTTATTATAAGAAACTCTTT	CATWDTYPYYKKLF	TRGV2	.	TRGJ1	14	-1	-1	23
13	1.1980021011113773E-4	TGTGCCACCTGGGACAGGCTCCGGGATTATAAGAAACTCTTT	CATWDRLRDYKKLF	TRGV7	.	TRGJ1	18	-1	-1	25
13	1.1980021011113773E-4	TGTGCCACCTGGGACAGGCCCGGGGTTTGGATCAAGACGTTT	CATWDRPGVWIKTF	TRGV5	.	TRGJP2	19	-1	-1	26
13	1.1980021011113773E-4	TGTGCCACCTGGGACAGGCGAATCTATTATAAGAAACTCTTT	CATWDRRIYYKKLF	TRGV7	.	TRGJ1	18	-1	-1	18
13	1.1980021011113773E-4	TGTGCCACCTGGGACAGGACGAATTATTATAAGAAACTCTTT	CATWDRTNYYKKLF	TRGV3	.	TRGJ1	17	-1	-1	19
13	1.1980021011113773E-4	TGTGCTGCGTGGCCACCCACTGGTTGGTTCAAGATATTT	CAAWPPTGWFKIF	TRGV10	.	TRGJP1	11	-1	-1	16
13	1.1980021011113773E-4	TGTGCTGCGTGGGAGAAAAATTATTATAAGAAACTCTTT	CAAWEKNYYKKLF	TRGV10	.	TRGJ1	13	-1	-1	18
13	1.1980021011113773E-4	TGTGCCTTGTGGGACCCGAATTATTATAAGAAACTCTTT	CALWDPNYYKKLF	TRGV9	.	TRGJ1	13	-1	-1	16
13	1.1980021011113773E-4	TGTGCCTTGTGGGAGGACCCTTATTATAAGAAACTCTTT	CALWEDPYYKKLF	TRGV9	.	TRGJ1	15	-1	-1	20
13	1.1980021011113773E-4	TGTGCCACCTGGGGATATGGGAGTTATAAGAAACTCTTT	CATWGYGSYKKLF	TRGV8	.	TRGJ1	16	-1	-1	23
13	1.1980021011113773E-4	TGTGCCACCTGGGATGGAGGGCTGTGGGTGAAACTCTTT	CATWDGGLWVKLF	TRGV8	.	TRGJ1	14	-1	-1	29
13	1.1980021011113773E-4	TGTGCCACCTGGGACTTGCTCTATTATAAGAAACTCTTT	CATWDLLYYKKLF	TRGV7	.	TRGJ1	14	-1	-1	21
13	1.1980021011113773E-4	TGTGCCACCTGGGACGGGCTTTGTTATAAGAAACTCTTT	CATWDGLCYKKLF	TRGV2	.	TRGJ1	18	-1	-1	20
13	1.1980021011113773E-4	TGTGCCACCTGGGACGGGCCTGATTATAAGAAACTCTTT	CATWDGPDYKKLF	TRGV2	.	TRGJ1	19	-1	-1	22
13	1.1980021011113773E-4	TGTGCCACCTGGGACGGGCCGGGTTGGTTCAAGATATTT	CATWDGPGWFKIF	TRGV4	.	TRGJP1	19	-1	-1	21
13	1.1980021011113773E-4	TGTGCCACCTGGGACGGGCCATATTATAAGAAACTCTTT	CATWDGPYYKKLF	TRGV4	.	TRGJ1	19	-1	-1	21
13	1.1980021011113773E-4	TGTGCCACCTGGGACGGGCGGAATTATAAGAAACTCTTT	CATWDGRNYKKLF	TRGV4	.	TRGJ1	18	-1	-1	22
13	1.1980021011113773E-4	TGTGCCACCTGGGACACCCACTATTATAAGAAACTCTTT	CATWDTHYYKKLF	TRGV2	.	TRGJ1	14	-1	-1	21
13	1.1980021011113773E-4	TGTGCCACCTGGGACAGGCCTGCGGTAGAGAAACTCTTT	CATWDRPAVEKLF	TRGV5	.	TRGJ1	21	-1	-1	28
13	1.1980021011113773E-4	TGTGCCACCTGGAAGAGAATTTATTATAAGAAACTCTTT	CATWKRIYYKKLF	TRGV3	.	TRGJ1	11	-1	-1	16
13	1.1980021011113773E-4	TGTGCTGCGTGGGCCACTGGTTGGTTCAAGATATTT	CAAWATGWFKIF	TRGV10	.	TRGJP1	12	-1	-1	13
13	1.1980021011113773E-4	TGTGCTGCGTGGGCCAATTATTATAAGAAACTCTTT	CAAWANYYKKLF	TRGV10	.	TRGJ1	12	-1	-1	15
13	1.1980021011113773E-4	TGTGCTGCGTGGGGATTTTATTATAAGAAACTCTTT	CAAWGFYYKKLF	TRGV10	.	TRGJ1	16	-1	-1	17
13	1.1980021011113773E-4	TGTGCTGCGTGGGATACTGGTTGGTTCAAGATATTT	CAAWDTGWFKIF	TRGV10	.	TRGJP1	14	-1	-1	15
13	1.1980021011113773E-4	TGTGCTGCGTGGGATAGAGGGAATAAGAAACTCTTT	CAAWDRGNKKLF	TRGV10	.	TRGJ1	14	-1	-1	22
13	1.1980021011113773E-4	TGTGCTGCGTGGACCACTGGTTGGTTCAAGATATTT	CAAWTTGWFKIF	TRGV10	.	TRGJP1	11	-1	-1	12
13	1.1980021011113773E-4	TGTGCTGCGCGTCCCACTGGTTGGTTCAAGATATTT	CAARPTGWFKIF	TRGV10	.	TRGJP1	8	-1	-1	13
13	1.1980021011113773E-4	TGTGCTGCGAGGGATTATTATTATAAGAAACTCTTT	CAARDYYYKKLF	TRGV10	.	TRGJ1	16	-1	-1	16
13	1.1980021011113773E-4	TGTGCCTTGTGGGAGGTGGGTTGGTTCAAGATATTT	CALWEVGWFKIF	TRGV9	.	TRGJP1	17	-1	-1	18
13	1.1980021011113773E-4	TGTGCCTTGTGGGAGGGTCCTTATAAGAAACTCTTT	CALWEGPYKKLF	TRGV9	.	TRGJ1	15	-1	-1	20
13	1.1980021011113773E-4	TGTGCCACCTGGGGGTCTTATTATAAGAAACTCTTT	CATWGSYYKKLF	TRGV5P	.	TRGJ1	13	-1	-1	17
13	1.1980021011113773E-4	TGTGCCACCTGGGATGAAGGTTATAAGAAACTCTTT	CATWDEGYKKLF	TRGV2	.	TRGJ1	13	-1	-1	20
13	1.1980021011113773E-4	TGTGCCACCTGGGACGGGCTCATTAAGAAACTCTTT	CATWDGLIKKLF	TRGV2	.	TRGJ1	18	-1	-1	23
13	1.1980021011113773E-4	TGTGCCACCTGGGACAGGTATTATAAGAAACTCTTT	CATWDRYYKKLF	TRGV5	.	TRGJ1	17	-1	-1	18
13	1.1980021011113773E-4	TGTGCCACCTGGGACAGGCTCTATAAGAAACTCTTT	CATWDRLYKKLF	TRGV5	.	TRGJ1	18	-1	-1	21
13	1.1980021011113773E-4	TGTGCCACCTGGGACAGGCTATATAAGAAACTCTTT	CATWDRLYKKLF	TRGV5	.	TRGJ1	18	-1	-1	21
13	1.1980021011113773E-4	TGTGCTGCTACCACTGGTTGGTTCAAGATATTT	CAATTGWFKIF	TRGV10	.	TRGJP1	7	-1	-1	8
13	1.1980021011113773E-4	TGTGCTGCGTGGCACTGTTGGTTCAAGATATTT	CAAWHCWFKIF	TRGV10	.	TRGJP1	11	-1	-1	12
13	1.1980021011113773E-4	TGTGCCTCCTACTATTATTATAAGAAACTCTTT	CASYYYYKKLF	TRGV9	.	TRGJ2	6	-1	-1	13
13	1.1980021011113773E-4	TGTGCCACCTGGGATAAAGATAAGAAACTCTTT	CATWDKDKKLF	TRGV8	.	TRGJ1	15	-1	-1	19
13	1.1980021011113773E-4	TGTGCCACCTGGGACGGTTGGTTCAAGATATTT	CATWDGWFKIF	TRGV2	.	TRGJP1	16	-1	-1	15
13	1.1980021011113773E-4	TGTGCCACCTGGGAGGGATATAAGAAACTCTTT	CATWEGYKKLF	TRGV2	.	TRGJ1	16	-1	-1	18
13	1.1980021011113773E-4	TGTGCCACCTGGGAAAAATATAAGAAACTCTTT	CATWEKYKKLF	TRGV2	.	TRGJ1	13	-1	-1	18
13	1.1980021011113773E-4	TGTGCTGTACCTGGTTGGTTCAAGATATTT	CAVPGWFKIF	TRGV10	.	TRGJP1	6	-1	-1	10
13	1.1980021011113773E-4	TGTGCTGCGTGGGGTCAAAAGAAACTCTTT	CAAWGQKKLF	TRGV10	.	TRGJ1	12	-1	-1	18
13	1.1980021011113773E-4	TGTGCCACCTGGGATAAGGGGAAACTCTTT	CATWDKGKLF	TRGV8	.	TRGJ1	15	-1	-1	20
13	1.1980021011113773E-4	TGTGCCACCTGGGGAAAGAAACTCTTT	CATWGKKLF	TRGV8	.	TRGJ1	12	-1	-1	15
13	1.1980021011113773E-4	TGTGCCACCGGTTATAAGAAACTCTTT	CATGYKKLF	TRGV2	.	TRGJ1	8	-1	-1	11
13	1.1980021011113773E-4	TGTGCTGCGTGGGAAAATCTCTTT	CAAWENLF	TRGV10	.	TRGJ1	13	-1	-1	14
13	1.1980021011113773E-4	TGTGCCACCTCGAAGAAACTCTTT	CATSKKLF	TRGV4	.	TRGJ1	9	-1	-1	12
13	1.1980021011113773E-4	CGTTGGTTCAAGATATTT	RWFKIF	TRGV9	.	TRGJP1	2	-1	-1	1
12	1.1058480933335791E-4	TGTGCCTTGTGGGAGGTGGGGGGCCCGGCCCGGCAAGAGTTGGGCAAAAAAATCAAGGTATTT	CALWEVGGPARQELGKKIKVF	TRGV9	.	TRGJP	17	-1	-1	31
12	1.1058480933335791E-4	TGTGCCTTGTGGGAGGTGACTCATAGAAGAGGGGAGTTGGGCAAAAAAATCAAGGTATTT	CALWEVTHRRGELGKKIKVF	TRGV9	.	TRGJP	17	-1	-1	33
12	1.1058480933335791E-4	TGTGCCACCTGGGACGGGCTGGGGGGTTACCATACCACTGGTTGGTTCAAGATATTT	CATWDGLGGYHTTGWFKIF	TRGV2	.	TRGJP1	18	-1	-1	31
12	1.1058480933335791E-4	TGTGCCTTGTGGGGGCAGCGCCCTGCCCGGCCGAATTATTATAAGAAACTCTTT	CALWGQRPARPNYYKKLF	TRGV9	.	TRGJ1	12	-1	-1	31
12	1.1058480933335791E-4	TGTGCCTTGTGGGAGGTATACCCTCAAGAGTTGGGCAAAAAAATCAAGGTATTT	CALWEVYPQELGKKIKVF	TRGV9	.	TRGJP	16	-1	-1	24
12	1.1058480933335791E-4	TGTGCCTTGTGGGAGGCCATTTCCATCCCTCTTAATTATTATAAGAAACTCTTT	CALWEAISIPLNYYKKLF	TRGV9	.	TRGJ1	15	-1	-1	33
12	1.1058480933335791E-4	TGTGCCTTGTGGGAGGTAGCCTTTGATCCTACTGGTTGGTTCAAGATATTT	CALWEVAFDPTGWFKIF	TRGV9	.	TRGJP1	16	-1	-1	30
12	1.1058480933335791E-4	TGTGCCACCTGGGACCTGGTGGGGGATACCACTGGTTGGTTCAAGATATTT	CATWDLVGDTTGWFKIF	TRGV2	.	TRGJP1	14	-1	-1	25
12	1.1058480933335791E-4	TGTGCCACCTGGGACGGGCCGGATTATAGTAGTGATTGGATCAAGACGTTT	CATWDGPDYSSDWIKTF	TRGV2	.	TRGJP2	19	-1	-1	24
12	1.1058480933335791E-4	TGTGCCACCTGGATGCATCCCGGTTTCTTTGGTTATTATAAGAAACTCTTT	CATWMHPGFFGYYKKLF	TRGV2	.	TRGJ1	11	-1	-1	32
12	1.1058480933335791E-4	TGTGCTGCGTGGGATTCTGGGAATACCACTGGTTGGTTCAAGATATTT	CAAWDSGNTTGWFKIF	TRGV10	.	TRGJP1	15	-1	-1	22
12	1.1058480933335791E-4	TGTGCTGCGTGGATATGGGGTAATACCACTGGTTGGTTCAAGATATTT	CAAWIWGNTTGWFKIF	TRGV10	.	TRGJP1	11	-1	-1	18
12	1.1058480933335791E-4	TGTGCCTTGTGGGAGGTTGTCAATACCACTGGTTGGTTCAAGATATTT	CALWEVVNTTGWFKIF	TRGV9	.	TRGJP1	16	-1	-1	22
12	1.1058480933335791E-4	TGTGCCTTGTATTGTATTACGTCGGGTAATTATTATAAGAAACTCTTT	CALYCITSGNYYKKLF	TRGV9	.	TRGJ1	9	-1	-1	27
12	1.1058480933335791E-4	TGTGCCACCTGGGACAGCACCTACCGATTACATTATAAGAAACTCTTT	CATWDSTYRLHYKKLF	TRGV5	.	TRGJ1	16	-1	-1	31
12	1.1058480933335791E-4	TGTGCTGCTAGGGGGTTGGGGATTCATTATTATAAGAAACTCTTT	CAARGLGIHYYKKLF	TRGV10	.	TRGJ1	7	-1	-1	25
12	1.1058480933335791E-4	TGTGCTGCGTGGGCCTGGGATACCACTGGTTGGTTCAAGATATTT	CAAWAWDTTGWFKIF	TRGV10	.	TRGJP1	12	-1	-1	19
12	1.1058480933335791E-4	TGTGCTGCGTGGGATTTGGATACCACTGGTTGGTTCAAGATATTT	CAAWDLDTTGWFKIF	TRGV10	.	TRGJP1	15	-1	-1	19
12	1.1058480933335791E-4	TGTGCTGCGTGGGATTATTGGCCTAATTATTATAAGAAACTCTTT	CAAWDYWPNYYKKLF	TRGV10	.	TRGJ1	16	-1	-1	24
12	1.1058480933335791E-4	TGTGCCTTGTGGGAGGTGCTCTTGAATTATTATAAGAAACTCTTT	CALWEVLLNYYKKLF	TRGV9	.	TRGJ1	18	-1	-1	23
12	1.1058480933335791E-4	TGTGCCACCTGGGGCAGGCGTCTAAGTGATTGGATCAAGACGTTT	CATWGRRLSDWIKTF	TRGV5P	.	TRGJP2	18	-1	-1	24
12	1.1058480933335791E-4	TGTGCCACCTGGGATAGTCCTTGCACTGGTTGGTTCAAGATATTT	CATWDSPCTGWFKIF	TRGV8	.	TRGJP1	20	-1	-1	23
12	1.1058480933335791E-4	TGTGCCACCTGGGACGGGATGTCTAACAGTTATAAGAAACTCTTT	CATWDGMSNSYKKLF	TRGV2	.	TRGJ1	17	-1	-1	29
12	1.1058480933335791E-4	TGTGCCACCTGGGACAGGCTGGGGTTAGGGTATAAGAAACTCTTT	CATWDRLGLGYKKLF	TRGV7	.	TRGJ1	18	-1	-1	30
12	1.1058480933335791E-4	TGTGCCACCTGGGACAGGCCAATAAAGCGGTATAAGAAACTCTTT	CATWDRPIKRYKKLF	TRGV7	.	TRGJ1	19	-1	-1	30
12	1.1058480933335791E-4	TGTGCCACCTGGGACAGGACTTCGAATTATTATAAGAAACTCTTT	CATWDRTSNYYKKLF	TRGV7	.	TRGJ1	20	-1	-1	20
12	1.1058480933335791E-4	TGTGCTGCGTGGGGTGGTACCACTGGTTGGTTCAAGATATTT	CAAWGGTTGWFKIF	TRGV10	.	TRGJP1	12	-1	-1	17
12	1.1058480933335791E-4	TGTGCTGCGTGGGATTATGGCACTGGTTGGTTCAAGATATTT	CAAWDYGTGWFKIF	TRGV10	.	TRGJP1	16	-1	-1	8
12	1.1058480933335791E-4	TGTGCTGCGTGGGATCCCCTCAATTATTATAAGAAACTCTTT	CAAWDPLNYYKKLF	TRGV10	.	TRGJ1	14	-1	-1	21
12	1.1058480933335791E-4	TGTGCTGCGTGGGATAATACCGGAGGTTGGTTCAAGATATTT	CAAWDNTGGWFKIF	TRGV10	.	TRGJP1	14	-1	-1	8
12	1.1058480933335791E-4	TGTGCCTTGTGGGAGGTGTCGACTGGTTGGTTCAAGATATTT	CALWEVSTGWFKIF	TRGV9	.	TRGJP1	17	-1	-1	21
12	1.1058480933335791E-4	TGTGCCTTGTGGGAGGTGCGCCTTTATTATAAGAAACTCTTT	CALWEVRLYYKKLF	TRGV9	.	TRGJ1	22	-1	-1	23
12	1.1058480933335791E-4	TGTGCCTTGTGGGAGGTGGAGATGTATTATAAGAAACTCTTT	CALWEVEMYYKKLF	TRGV9	.	TRGJ1	17	-1	-1	24
12	1.1058480933335791E-4	TGTGCCACCTGGGGTAATACCACTGGTTGGTTCAAGATATTT	CATWGNTTGWFKIF	TRGV2	.	TRGJP1	12	-1	-1	6
12	1.1058480933335791E-4	TGTGCCACCTGGGACTATAGTAGTGATTGGATCAAGACGTTT	CATWDYSSDWIKTF	TRGV2	.	TRGJP2	14	-1	-1	15
12	1.1058480933335791E-4	TGTGCCACCTGGGACGGGCCGTGGTATTATAAGAAACTCTTT	CATWDGPWYYKKLF	TRGV2	.	TRGJ1	19	-1	-1	24
12	1.1058480933335791E-4	TGTGCCACCTGGGACGGGCCGGGGAGTTATAAGAAACTCTTT	CATWDGPGSYKKLF	TRGV2	.	TRGJ1	19	-1	-1	26
12	1.1058480933335791E-4	TGTGCCACCTGGGACGGGCCACTTTATTATAAGAAACTCTTT	CATWDGPLYYKKLF	TRGV4	.	TRGJ1	19	-1	-1	23
12	1.1058480933335791E-4	TGTGCCACCTGGGACGGGATTCGTTATTATAAGAAACTCTTT	CATWDGIRYYKKLF	TRGV4	.	TRGJ1	17	-1	-1	18
12	1.1058480933335791E-4	TGTGCCACCTGGGACGGGACGAATTATTATAAGAAACTCTTT	CATWDGTNYYKKLF	TRGV2	.	TRGJ1	17	-1	-1	19
12	1.1058480933335791E-4	TGTGCCACCTGGGACAGGCGGTCGAATTATAAGAAACTCTTT	CATWDRRSNYKKLF	TRGV7	.	TRGJ1	18	-1	-1	25
12	1.1058480933335791E-4	TGTGCTGCGTGGGGCCCCACTGGTTGGTTCAAGATATTT	CAAWGPTGWFKIF	TRGV10	.	TRGJP1	12	-1	-1	16
12	1.1058480933335791E-4	TGTGCTGCGTGGGATTATGGGCGTTGGTTCAAGATATTT	CAAWDYGRWFKIF	TRGV10	.	TRGJP1	16	-1	-1	22
12	1.1058480933335791E-4	TGTGCTGCGTGGGATTACACTTATTATAAGAAACTCTTT	CAAWDYTYYKKLF	TRGV10	.	TRGJ1	17	-1	-1	20
12	1.1058480933335791E-4	TGTGCTGCGTGGGATAGCCCTTATTATAAGAAACTCTTT	CAAWDSPYYKKLF	TRGV10	.	TRGJ1	14	-1	-1	20
12	1.1058480933335791E-4	TGTGCTGCGTGGGACCCCAATTATTATAAGAAACTCTTT	CAAWDPNYYKKLF	TRGV10	.	TRGJ1	13	-1	-1	18
12	1.1058480933335791E-4	TGTGCCTTGTGGGGGCTGACTGGTTGGTTCAAGATATTT	CALWGLTGWFKIF	TRGV9	.	TRGJP1	12	-1	-1	18
12	1.1058480933335791E-4	TGTGCCTTGTGGGAGGTCCCTGGTTGGTTCAAGATATTT	CALWEVPGWFKIF	TRGV9	.	TRGJP1	16	-1	-1	19
12	1.1058480933335791E-4	TGTGCCTTGTGGGAGGGCTCTTATTATAAGAAACTCTTT	CALWEGSYYKKLF	TRGV9	.	TRGJ1	15	-1	-1	20
12	1.1058480933335791E-4	TGTGCCTTGTGGGAGGGGAGACAATGGGAGAAACTCTTT	CALWEGRQWEKLF	TRGV9	.	TRGJ1	15	-1	-1	28
12	1.1058480933335791E-4	TGTGCCACCTGGGCCGCAAATTATTATAAGAAACTCTTT	CATWAANYYKKLF	TRGV4	.	TRGJ1	12	-1	-1	18
12	1.1058480933335791E-4	TGTGCCACCTGGGATAGGCTTGATTGGATCAAGACGTTT	CATWDRLDWIKTF	TRGV8	.	TRGJP2	18	-1	-1	20
12	1.1058480933335791E-4	TGTGCCACCTGGGACGGCCTTTCGGATAAGAAACTCTTT	CATWDGLSDKKLF	TRGV2	.	TRGJ1	16	-1	-1	25
12	1.1058480933335791E-4	TGTGCCACCTGGGACGGGCCTCGCTATAAGAAACTCTTT	CATWDGPRYKKLF	TRGV2	.	TRGJ1	19	-1	-1	24
12	1.1058480933335791E-4	TGTGCCACCTGGGACGGGCCGACTTATAAGAAACTCTTT	CATWDGPTYKKLF	TRGV4	.	TRGJ1	19	-1	-1	23
12	1.1058480933335791E-4	TGTGCCACCTGGGACGGGCCGAATTATAAGAAACTCTTT	CATWDGPNYKKLF	TRGV2	.	TRGJ1	19	-1	-1	22
12	1.1058480933335791E-4	TGTGCCACCTGGGACGGGCCAGCGCCTAAGAAACTCTTT	CATWDGPAPKKLF	TRGV2	.	TRGJ1	19	-1	-1	26
12	1.1058480933335791E-4	TGTGCCACCTGGGACGGGCGTCATTATAAGAAACTCTTT	CATWDGRHYKKLF	TRGV2	.	TRGJ1	18	-1	-1	22
12	1.1058480933335791E-4	TGTGCCACCTGGGACGGGCGAGGGTCGGAGAAACTCTTT	CATWDGRGSEKLF	TRGV2	.	TRGJ1	18	-1	-1	28
12	1.1058480933335791E-4	TGTGCCACCTGGGACAGGCTGGGGTATAAGAAACTCTTT	CATWDRLGYKKLF	TRGV7	.	TRGJ1	18	-1	-1	24
12	1.1058480933335791E-4	TGTGCCACCTGGGACAGGCGGGGCTATAAGAAACTCTTT	CATWDRRGYKKLF	TRGV7	.	TRGJ1	18	-1	-1	24
12	1.1058480933335791E-4	TGTGCTGCGTGGGATGAATATTATAAGAAACTCTTT	CAAWDEYYKKLF	TRGV10	.	TRGJ1	14	-1	-1	15
12	1.1058480933335791E-4	TGTGCCTTGTGGGAGGCATATCATAAGAAACTCTTT	CALWEAYHKKLF	TRGV9	.	TRGJ1	15	-1	-1	18
12	1.1058480933335791E-4	TGTGCCACCTGGTCGCATTATTATAAGAAACTCTTT	CATWSHYYKKLF	TRGV8	.	TRGJ1	11	-1	-1	12
12	1.1058480933335791E-4	TGTGCCACCTGGGGAATTGATTGGTTCAAGATATTT	CATWGIDWFKIF	TRGV8	.	TRGJP1	12	-1	-1	17
12	1.1058480933335791E-4	TGTGCCACCTGGGACGCCTCCCGTAAGAAACTCTTT	CATWDASRKKLF	TRGV2	.	TRGJ1	15	-1	-1	23
12	1.1058480933335791E-4	TGTGCCACCTGGGACGGACACCGCAAGAAACTCTTT	CATWDGHRKKLF	TRGV3	.	TRGJ1	14	-1	-1	24
12	1.1058480933335791E-4	TGTGCCACCTGGGACAGGCTAACGGGGAGGCTCTTT	CATWDRLTGRLF	TRGV3	.	TRGJ1	18	-1	-1	30
12	1.1058480933335791E-4	TGTGCTGCGTGGGAACGGCCTAAGAAACTCTTT	CAAWERPKKLF	TRGV10	.	TRGJ1	13	-1	-1	20
12	1.1058480933335791E-4	TGTGCCTTGTTCACTGGTTGGTTCAAGATATTT	CALFTGWFKIF	TRGV9	.	TRGJP1	9	-1	-1	11
12	1.1058480933335791E-4	TGTGCCACCTGGTTTTATTATAAGAAACTCTTT	CATWFYYKKLF	TRGV7	.	TRGJ1	11	-1	-1	14
12	1.1058480933335791E-4	TGTGCCACCTGGGGCGGTTGGTTCAAGATATTT	CATWGGWFKIF	TRGV8	.	TRGJP1	12	-1	-1	15
12	1.1058480933335791E-4	TGTGCCACCTGGGATCCCGATAAGAAACTCTTT	CATWDPDKKLF	TRGV8	.	TRGJ1	14	-1	-1	19
12	1.1058480933335791E-4	TGTGCCACCTGGGATAGTACTCAGAAACTCTTT	CATWDSTQKLF	TRGV8	.	TRGJ1	16	-1	-1	22
12	1.1058480933335791E-4	TGTGCCACCTGGGATAGGCGAGGAAAACTCTTT	CATWDRRGKLF	TRGV8	.	TRGJ1	18	-1	-1	24
12	1.1058480933335791E-4	TGTGCCACCTGGGACGGGCCGGAGAAACTCTTT	CATWDGPEKLF	TRGV4	.	TRGJ1	19	-1	-1	22
12	1.1058480933335791E-4	TGTGCCACCTGGGACATACAAAAGAAACTCTTT	CATWDIQKKLF	TRGV7	.	TRGJ1	15	-1	-1	21
12	1.1058480933335791E-4	TGTGCCACCTGGGACAGACCCAAGAAACTCTTT	CATWDRPKKLF	TRGV8	.	TRGJ1	19	-1	-1	21
12	1.1058480933335791E-4	TGTGCCTCATACGGTTGGTTCAAGATATTT	CASYGWFKIF	TRGV9	.	TRGJP1	6	-1	-1	12
12	1.1058480933335791E-4	TGTGCCACCTGGGACGTTGAGAAACTCTTT	CATWDVEKLF	TRGV3	.	TRGJ1	14	-1	-1	19
12	1.1058480933335791E-4	TGTGCCACCGAATGGATCAAGACGTTT	CATEWIKTF	TRGV8	.	TRGJP2	8	-1	-1	9
12	1.1058480933335791E-4	TGTGCCACCTATAAGAAACTCTTT	CATYKKLF	TRGV8	.	TRGJ1	9	-1	-1	9
12	1.1058480933335791E-4	TGTGCCACCGGGATAGGACTCTTT	CATGIGLF	TRGV8	.	TRGJ1	19	-1	-1	17
12	1.1058480933335791E-4	TGTGCCACCGATAAGAAACTCTTT	CATDKKLF	TRGV8	.	TRGJ1	8	-1	-1	10
11	1.0136940855557808E-4	TGTGCTGCGTGGGATTATAGCCCGGAATTGTACGGTCATAATACTCTAGCTTATTATAAGAAACTCTTT	CAAWDYSPELYGHNTLAYYKKLF	TRGV10	.	TRGJ1	16	-1	-1	50
11	1.0136940855557808E-4	TGTGCCACCTGGGACAGGCCTGAGCAAGAGTTGGGCAAAAAAATCAAGGTATTT	CATWDRPEQELGKKIKVF	TRGV3	.	TRGJP	21	-1	-1	20
11	1.0136940855557808E-4	TGTGCTGCGTGGGATTATTGGATCGTAGAGACTGGTTGGTTCAAGATATTT	CAAWDYWIVETGWFKIF	TRGV10	.	TRGJP1	16	-1	-1	30
11	1.0136940855557808E-4	TGTGCCTTGTGGGAGGTGAAAAATGTGTTGGGCAAAAAAATCAAGGTATTT	CALWEVKNVLGKKIKVF	TRGV9	.	TRGJP	17	-1	-1	26
11	1.0136940855557808E-4	TGTGCTGCGTGGGCTATGGGCGATACCACTGGTTGGTTCAAGATATTT	CAAWAMGDTTGWFKIF	TRGV10	.	TRGJP1	12	-1	-1	22
11	1.0136940855557808E-4	TGTGCTGCGTGGGATTCACCTAGGGGCACTGGTTGGTTCAAGATATTT	CAAWDSPRGTGWFKIF	TRGV10	.	TRGJP1	15	-1	-1	26
11	1.0136940855557808E-4	TGTGCCACCTGGGATAGGCCAGAGTTGGGCAAAAAAATCAAGGTATTT	CATWDRPELGKKIKVF	TRGV8	.	TRGJP	19	-1	-1	13
11	1.0136940855557808E-4	TGTGCCACCTGGGACAGGCTAGAGTTGGGCAAAAAAATCAAGGTATTT	CATWDRLELGKKIKVF	TRGV7	.	TRGJP	18	-1	-1	16
11	1.0136940855557808E-4	TGTGCTGCGTGGGATTTTCGTTATACTGGTTGGTTCAAGATATTT	CAAWDFRYTGWFKIF	TRGV10	.	TRGJP1	15	-1	-1	24
11	1.0136940855557808E-4	TGTGCTGCGTGGGATTTAAAGGCTCTTGGTTGGTTCAAGATATTT	CAAWDLKALGWFKIF	TRGV10	.	TRGJP1	15	-1	-1	26
11	1.0136940855557808E-4	TGTGCTGCGTGGGATTCATATACCACTGGTTGGTTCAAGATATTT	CAAWDSYTTGWFKIF	TRGV10	.	TRGJP1	15	-1	-1	17
11	1.0136940855557808E-4	TGTGCTGCGTGGGATTATAGAACCACTGGTTGGTTCAAGATATTT	CAAWDYRTTGWFKIF	TRGV10	.	TRGJP1	16	-1	-1	21
11	1.0136940855557808E-4	TGTGCTGCGTGGGACGCTCTTACCACTGGTTGGTTCAAGATATTT	CAAWDALTTGWFKIF	TRGV10	.	TRGJP1	13	-1	-1	20
11	1.0136940855557808E-4	TGTGCTGCGTGGGAACCACATACCACTGGTTGGTTCAAGATATTT	CAAWEPHTTGWFKIF	TRGV10	.	TRGJP1	13	-1	-1	19
11	1.0136940855557808E-4	TGTGCCTTGTGGGGTAGTCTCCTGAATTATTATAAGAAACTCTTT	CALWGSLLNYYKKLF	TRGV9	.	TRGJ1	12	-1	-1	23
11	1.0136940855557808E-4	TGTGCCTTGTGGGAGGTGTTTCTTCTTTATTATAAGAAACTCTTT	CALWEVFLLYYKKLF	TRGV9	.	TRGJ1	17	-1	-1	26
11	1.0136940855557808E-4	TGTGCCTTGTGGGAGGTGCGGGGGGGGACCTATAAGAAACTCTTT	CALWEVRGGTYKKLF	TRGV9	.	TRGJ1	18	-1	-1	30
11	1.0136940855557808E-4	TGTGCCACCTGGGACGGCCCAAACCCAGATTGGATCAAGACGTTT	CATWDGPNPDWIKTF	TRGV2	.	TRGJP2	19	-1	-1	27
11	1.0136940855557808E-4	TGTGCCACCTGGGACGGGCCGGTATGGAGATATAAGAAACTCTTT	CATWDGPVWRYKKLF	TRGV2	.	TRGJ1	22	-1	-1	30
11	1.0136940855557808E-4	TGTGCCACCTGGGACGGGCCGAGCACTGGTTGGTTCAAGATATTT	CATWDGPSTGWFKIF	TRGV2	.	TRGJP1	19	-1	-1	23
11	1.0136940855557808E-4	TGTGCCACCTGGGACAGGCCTAACACTGGTTGGTTCAAGATATTT	CATWDRPNTGWFKIF	TRGV7	.	TRGJP1	20	-1	-1	20
11	1.0136940855557808E-4	TGTGCTGCGTGGGCTTATACCACTGGTTGGTTCAAGATATTT	CAAWAYTTGWFKIF	TRGV10	.	TRGJP1	16	-1	-1	15
11	1.0136940855557808E-4	TGTGCTGCGTGGGCCCCAAGTATTTATTATAAGAAACTCTTT	CAAWAPSIYYKKLF	TRGV10	.	TRGJ1	12	-1	-1	23
11	1.0136940855557808E-4	TGTGCTGCGTGGGACCATACCACTGGTTGGTTCAAGATATTT	CAAWDHTTGWFKIF	TRGV10	.	TRGJP1	13	-1	-1	16
11	1.0136940855557808E-4	TGTGCCTTGTGGGGGTGTATAAATTATTATAAGAAACTCTTT	CALWGCINYYKKLF	TRGV9	.	TRGJ1	16	-1	-1	21
11	1.0136940855557808E-4	TGTGCCACCTCCAACTATAGGGATTATTATAAGAAACTCTTT	CATSNYRDYYKKLF	TRGV7	.	TRGJ1	9	-1	-1	22
11	1.0136940855557808E-4	TGTGCCACCTGGGCCTGTGATGTTTATTATAAGAAACTCTTT	CATWACDVYYKKLF	TRGV7	.	TRGJ1	12	-1	-1	23
11	1.0136940855557808E-4	TGTGCCACCTGGGATAGGCCAGGGTATTATAAGAAACTCTTT	CATWDRPGYYKKLF	TRGV8	.	TRGJ1	19	-1	-1	24
11	1.0136940855557808E-4	TGTGCCACCTGGGATAATACCACTGGTTGGTTCAAGATATTT	CATWDNTTGWFKIF	TRGV8	.	TRGJP1	15	-1	-1	9
11	1.0136940855557808E-4	TGTGCCACCTGGGACTTACCGTTGAGGTATAAGAAACTCTTT	CATWDLPLRYKKLF	TRGV3	.	TRGJ1	14	-1	-1	27
11	1.0136940855557808E-4	TGTGCCACCTGGGACGGTTATAGACGATCGGAGAAACTCTTT	CATWDGYRRSEKLF	TRGV2	.	TRGJ1	16	-1	-1	31
11	1.0136940855557808E-4	TGTGCCACCTGGGACGGGCTTGGGGATTGGATCAAGACGTTT	CATWDGLGDWIKTF	TRGV2	.	TRGJP2	18	-1	-1	24
11	1.0136940855557808E-4	TGTGCCACCTGGGACGGGCCGTGTTATTATAAGAAACTCTTT	CATWDGPCYYKKLF	TRGV2	.	TRGJ1	19	-1	-1	23
11	1.0136940855557808E-4	TGTGCCACCTGGGACGGGCCAAATTATTATAAGAAACTCTTT	CATWDGPNYYKKLF	TRGV4	.	TRGJ1	19	-1	-1	21
11	1.0136940855557808E-4	TGTGCCACCTGGGACGGGCGTATTTATTATAAGAAACTCTTT	CATWDGRIYYKKLF	TRGV2	.	TRGJ1	18	-1	-1	23
11	1.0136940855557808E-4	TGTGCCACCTGGGACATATCCACTGGTTGGTTCAAGATATTT	CATWDISTGWFKIF	TRGV7	.	TRGJP1	15	-1	-1	15
11	1.0136940855557808E-4	TGTGCCACCTGGGACAGGCCGTCCGGTTGGTTCAAGATATTT	CATWDRPSGWFKIF	TRGV3	.	TRGJP1	23	-1	-1	24
11	1.0136940855557808E-4	TGTGCCACCTGGGACAGGCAGGGGGATTATAAGAAACTCTTT	CATWDRQGDYKKLF	TRGV5	.	TRGJ1	18	-1	-1	25
11	1.0136940855557808E-4	TGTGCCACCTGGGACAGGCAAACTGGTTGGTTCAAGATATTT	CATWDRQTGWFKIF	TRGV7	.	TRGJP1	18	-1	-1	21
11	1.0136940855557808E-4	TGTGCCACCTGGGACAGGGTGAATTATTATAAGAAACTCTTT	CATWDRVNYYKKLF	TRGV7	.	TRGJ1	17	-1	-1	20
11	1.0136940855557808E-4	TGTGCCACCTGGGACAGGGGTCATTATTATAAGAAACTCTTT	CATWDRGHYYKKLF	TRGV5	.	TRGJ1	17	-1	-1	22
11	1.0136940855557808E-4	TGTGCCACCTGGGACAGGGGCCGATATTATAAGAAACTCTTT	CATWDRGRYYKKLF	TRGV3	.	TRGJ1	17	-1	-1	24
11	1.0136940855557808E-4	TGTGCCACCTGGGACAGGAAGGCTGGGTGGTTCAAGATATTT	CATWDRKAGWFKIF	TRGV3	.	TRGJP1	17	-1	-1	22
11	1.0136940855557808E-4	TGTGCTGCGTGGCTCAGATTGGGTTGGTTCAAGATATTT	CAAWLRLGWFKIF	TRGV10	.	TRGJP1	11	-1	-1	21
11	1.0136940855557808E-4	TGTGCTGCGTGGGATTATAGATATTATAAGAAACTCTTT	CAAWDYRYYKKLF	TRGV10	.	TRGJ1	16	-1	-1	21
11	1.0136940855557808E-4	TGTGCTGCGGTTCGGACCACTGGTTGGTTCAAGATATTT	CAAVRTTGWFKIF	TRGV10	.	TRGJP1	8	-1	-1	15
11	1.0136940855557808E-4	TGTGCCTTGTGGGAGCGTAATTATTATAAGAAACTCTTT	CALWERNYYKKLF	TRGV9	.	TRGJ1	14	-1	-1	18
11	1.0136940855557808E-4	TGTGCCTTGTGGGAGGTGCTTTATTGGTTCAAGATATTT	CALWEVLYWFKIF	TRGV9	.	TRGJP1	18	-1	-1	23
11	1.0136940855557808E-4	TGTGCCACCTCTTATACCACTGGTTGGTTCAAGATATTT	CATSYTTGWFKIF	TRGV2	.	TRGJP1	9	-1	-1	12
11	1.0136940855557808E-4	TGTGCCACCTGGGATATGGCCGGTTGGTTCAAGATATTT	CATWDMAGWFKIF	TRGV8	.	TRGJP1	20	-1	-1	21
11	1.0136940855557808E-4	TGTGCCACCTGGGACGGGCCGGGTTATAAGAAACTCTTT	CATWDGPGYKKLF	TRGV2	.	TRGJ1	19	-1	-1	23
11	1.0136940855557808E-4	TGTGCCACCTGGGACGGGCATCGTTATAAGAAACTCTTT	CATWDGHRYKKLF	TRGV4	.	TRGJ1	18	-1	-1	23
11	1.0136940855557808E-4	TGTGCCACCTGGGACGGAAAGTATTATAAGAAACTCTTT	CATWDGKYYKKLF	TRGV4	.	TRGJ1	16	-1	-1	18
11	1.0136940855557808E-4	TGTGCCACCTGGGACACCCCCCTTATGAGGAAACTCTTT	CATWDTPLMRKLF	TRGV3	.	TRGJ1	15	-1	-1	22
11	1.0136940855557808E-4	TGTGCCACCTGGGACAGGCCCCTAGAGGAGAAACTCTTT	CATWDRPLEEKLF	TRGV7	.	TRGJ1	19	-1	-1	28
11	1.0136940855557808E-4	TGTGCCACCTGGGACAGGCCAGGTTATAAGAAACTCTTT	CATWDRPGYKKLF	TRGV7	.	TRGJ1	19	-1	-1	23
11	1.0136940855557808E-4	TGTGCCACCTGGGACAGGCGGGACTATAAGAAACTCTTT	CATWDRRDYKKLF	TRGV7	.	TRGJ1	18	-1	-1	24
11	1.0136940855557808E-4	TGTGCTGCCCGAACAACTGGTTGGTTCAAGATATTT	CAARTTGWFKIF	TRGV10	.	TRGJP1	7	-1	-1	12
11	1.0136940855557808E-4	TGTGCTGCGTGGGGGGAAGCATGGTTCAAGATATTT	CAAWGEAWFKIF	TRGV10	.	TRGJP1	12	-1	-1	21
11	1.0136940855557808E-4	TGTGCTGCGTGGGATTTAAGGTGGTTCAAGATATTT	CAAWDLRWFKIF	TRGV10	.	TRGJP1	15	-1	-1	21
11	1.0136940855557808E-4	TGTGCTGCGTGGGATCATAATTATAAGAAACTCTTT	CAAWDHNYKKLF	TRGV10	.	TRGJ1	14	-1	-1	16
11	1.0136940855557808E-4	TGTGCCACCTGTTCCCCGGGTTGGATCAAGACGTTT	CATCSPGWIKTF	TRGV3	.	TRGJP2	10	-1	-1	20
11	1.0136940855557808E-4	TGTGCCACCTGGGGTCCCTATTATAAGAAACTCTTT	CATWGPYYKKLF	TRGV8	.	TRGJ1	12	-1	-1	18
11	1.0136940855557808E-4	TGTGCCACCTGGGATACCTCCTCGGAGAAACTCTTT	CATWDTSSEKLF	TRGV8	.	TRGJ1	15	-1	-1	25
11	1.0136940855557808E-4	TGTGCCACCTGGGATAACGCCTTAAGGAAACTCTTT	CATWDNALRKLF	TRGV8	.	TRGJ1	15	-1	-1	22
11	1.0136940855557808E-4	TGTGCCACCTGGGACTCAGATTATAAGAAACTCTTT	CATWDSDYKKLF	TRGV5	.	TRGJ1	14	-1	-1	19
11	1.0136940855557808E-4	TGTGCCACCTGGGACGGGCGCCGGGAGAAACTCTTT	CATWDGRREKLF	TRGV2	.	TRGJ1	22	-1	-1	25
11	1.0136940855557808E-4	TGTGCCACCTGGGACAGGCCCGATAAGAAACTCTTT	CATWDRPDKKLF	TRGV3	.	TRGJ1	19	-1	-1	22
11	1.0136940855557808E-4	TGTGCCACCTGGGAAGATTATTATAAGAAACTCTTT	CATWEDYYKKLF	TRGV8	.	TRGJ1	13	-1	-1	16
11	1.0136940855557808E-4	TGTGCTGCGTGGGCCATGGCGTTCAAGATATTT	CAAWAMAFKIF	TRGV10	.	TRGJP1	12	-1	-1	20
11	1.0136940855557808E-4	TGTGCTGCGTGGGGGGGTTGGTTCAAGATATTT	CAAWGGWFKIF	TRGV10	.	TRGJP1	12	-1	-1	15
11	1.0136940855557808E-4	TGTGCTGCGTGGGATTCATGGTTCAAGATATTT	CAAWDSWFKIF	TRGV10	.	TRGJP1	15	-1	-1	18
11	1.0136940855557808E-4	TGTGCTACCGCTCCTGGTTGGTTCAAGATATTT	CATAPGWFKIF	TRGV10	.	TRGJP1	5	-1	-1	13
11	1.0136940855557808E-4	TGTGCCACCTGTCTCGGATATAAGAAACTCTTT	CATCLGYKKLF	TRGV3	.	TRGJ1	10	-1	-1	18
11	1.0136940855557808E-4	TGTGCCACCTGGGATACAGTTAAGAAACTCTTT	CATWDTVKKLF	TRGV8	.	TRGJ1	15	-1	-1	20
11	1.0136940855557808E-4	TGTGCCACCTGGGATAGTTTCCAGAAACTCTTT	CATWDSFQKLF	TRGV8	.	TRGJ1	16	-1	-1	22
11	1.0136940855557808E-4	TGTGCCACCTGGGACCCGAATAAGAAACTCTTT	CATWDPNKKLF	TRGV4	.	TRGJ1	13	-1	-1	19
11	1.0136940855557808E-4	TGTGCCACCTGGGACGTTCATAAGAAACTCTTT	CATWDVHKKLF	TRGV2	.	TRGJ1	15	-1	-1	19
11	1.0136940855557808E-4	TGTGCCACCTGGGACGGGCGGAGTAAACTCTTT	CATWDGRSKLF	TRGV2	.	TRGJ1	18	-1	-1	24
11	1.0136940855557808E-4	TGTGCCACCTGGGACGATTATAAGAAACTCTTT	CATWDDYKKLF	TRGV4	.	TRGJ1	13	-1	-1	16
11	1.0136940855557808E-4	TGTGCCACCCGGTCGGATTATAAGAAACTCTTT	CATRSDYKKLF	TRGV3	.	TRGJ1	11	-1	-1	16
11	1.0136940855557808E-4	TGTGCCACCAACACTGGTTGGTTCAAGATATTT	CATNTGWFKIF	TRGV8	.	TRGJP1	8	-1	-1	11
11	1.0136940855557808E-4	TGTGCCACCTGGTATTATAAGAAACTCTTT	CATWYYKKLF	TRGV3	.	TRGJ1	11	-1	-1	12
11	1.0136940855557808E-4	TGTGCCACCTGGGCCTATAAGAAACTCTTT	CATWAYKKLF	TRGV4	.	TRGJ1	12	-1	-1	15
11	1.0136940855557808E-4	TGTGCTGCGTGGTCCCTCAAGATATTT	CAAWSLKIF	TRGV10	.	TRGJP1	11	-1	-1	16
11	1.0136940855557808E-4	TGTGCTGCGTGGTGTTCGGAACTCTTT	CAAWCSELF	TRGV10	.	TRGJ1	11	-1	-1	19
11	1.0136940855557808E-4	TGTGCCACCTGGGGTAAGAAACTCTTT	CATWGKKLF	TRGV8	.	TRGJ1	15	-1	-1	14
11	1.0136940855557808E-4	TTCCAATATTGGTTCAAGATATTT	FQYWFKIF	TRGV10	.	TRGJP1	0	-1	-1	8
11	1.0136940855557808E-4	TGTGCTGCGTGGGCTAAGATATTT	CAAWAKIF	TRGV10	.	TRGJP1	12	-1	-1	15
11	1.0136940855557808E-4	TGTGCCACCTGGGACGCT	CATWDA	TRGV8	.	TRGJP2	13	-1	-1	17
11	1.0136940855557808E-4	TTCGAGGGATTT	FEGF	TRGV8	.	TRGJP1	0	-1	-1	8
10	9.215400777779826E-5	TGTGCCACCTGGGACGGGCTTATGTATCGGGAGTTGGGCAAAAAAATCAAGGTATTT	CATWDGLMYRELGKKIKVF	TRGV2	.	TRGJP	18	-1	-1	30
10	9.215400777779826E-5	TGTGCCACCTGGGACGACTGGTTTCCAGAGTTGGGCAAAAAAATCAAGGTATTT	CATWDDWFPELGKKIKVF	TRGV2	.	TRGJP	15	-1	-1	26
10	9.215400777779826E-5	TGTGCTGCGTGGGATTCCAGGAGAGTTCACATTTATTATAAGAAACTCTTT	CAAWDSRRVHIYYKKLF	TRGV10	.	TRGJ1	15	-1	-1	32
10	9.215400777779826E-5	TGTGCCTTGTGGGAGGTTCAACAAGAGTTGGGCAAAAAAATCAAGGTATTT	CALWEVQQELGKKIKVF	TRGV9	.	TRGJP	19	-1	-1	21
10	9.215400777779826E-5	TGTGCCTTGTGGGAGGTGCATAATCTACAGAATTATTATAAGAAACTCTTT	CALWEVHNLQNYYKKLF	TRGV9	.	TRGJ1	19	-1	-1	29
10	9.215400777779826E-5	TGTGCCTTGTGGGAGAAGGGGGGTTATACCACTGGTTGGTTCAAGATATTT	CALWEKGGYTTGWFKIF	TRGV9	.	TRGJP1	14	-1	-1	21
10	9.215400777779826E-5	TGTGCCACCTGGGACGGGCGGGTTTGGTTGGGCAAAAAAATCAAGGTATTT	CATWDGRVWLGKKIKVF	TRGV2	.	TRGJP	18	-1	-1	26
10	9.215400777779826E-5	TGTGCCACCTGGGACGGATTACAAGAGTTGGGCAAAAAAATCAAGGTATTT	CATWDGLQELGKKIKVF	TRGV4	.	TRGJP	16	-1	-1	21
10	9.215400777779826E-5	TGTGCTGCGTGGGATTATTTCCCGACGGATTATTATAAGAAACTCTTT	CAAWDYFPTDYYKKLF	TRGV10	.	TRGJ1	16	-1	-1	25
10	9.215400777779826E-5	TGTGCTGCGTGGGATATTTCCGCCTCGAATTATTATAAGAAACTCTTT	CAAWDISASNYYKKLF	TRGV10	.	TRGJ1	14	-1	-1	24
10	9.215400777779826E-5	TGTGCTGCGCCACAGATGAGATATACCACTGGTTGGTTCAAGATATTT	CAAPQMRYTTGWFKIF	TRGV10	.	TRGJP1	8	-1	-1	20
10	9.215400777779826E-5	TGTGCCTTGTGGGATAAAAAACCCTTTATTTGTTATAAGAAACTCTTT	CALWDKKPFICYKKLF	TRGV9	.	TRGJ1	13	-1	-1	29
10	9.215400777779826E-5	TGTGCCTTGTGGGAGGTGCAAGGGACCACTGGTTGGTTCAAGATATTT	CALWEVQGTTGWFKIF	TRGV9	.	TRGJP1	19	-1	-1	24
10	9.215400777779826E-5	TGTGCCACCTGGGACGGCCGTCAAGTATCCTATTATAAGAAACTCTTT	CATWDGRQVSYYKKLF	TRGV2	.	TRGJ1	21	-1	-1	30
10	9.215400777779826E-5	TGTGCCACCTGGGACAGTATATCCTACCTTGCTTGGATCAAGACGTTT	CATWDSISYLAWIKTF	TRGV5	.	TRGJP2	16	-1	-1	29
10	9.215400777779826E-5	TGTGCTGCGTGGGATCCCTATACCACTGGTTGGTTCAAGATATTT	CAAWDPYTTGWFKIF	TRGV10	.	TRGJP1	14	-1	-1	18
10	9.215400777779826E-5	TGTGCTGCGTGGGATCGTATGGGTACTGGTTGGTTCAAGATATTT	CAAWDRMGTGWFKIF	TRGV10	.	TRGJP1	14	-1	-1	24
10	9.215400777779826E-5	TGTGCTGCGTGGGACTATATTGACGCTGGTTGGTTCAAGATATTT	CAAWDYIDAGWFKIF	TRGV10	.	TRGJP1	16	-1	-1	25
10	9.215400777779826E-5	TGTGCCACCTGGGACGGTCCTAGTCATTATTATAAGAAACTCTTT	CATWDGPSHYYKKLF	TRGV2	.	TRGJ1	19	-1	-1	25
10	9.215400777779826E-5	TGTGCCACCTGGGACGGGCCGCACTATTATTATAAGAAACTCTTT	CATWDGPHYYYKKLF	TRGV2	.	TRGJ1	19	-1	-1	25
10	9.215400777779826E-5	TGTGCCACCTGGGACAGGCGTGGGGTAGCTTATAAGAAACTCTTT	CATWDRRGVAYKKLF	TRGV5	.	TRGJ1	21	-1	-1	29
10	9.215400777779826E-5	TGTGCCACCTGGGACAGGCGGCCCAATTATTATAAGAAACTCTTT	CATWDRRPNYYKKLF	TRGV3	.	TRGJ1	18	-1	-1	24
10	9.215400777779826E-5	TGTGCCACCTGGGAATTACCCCTAGGGGGGTATAAGAAACTCTTT	CATWELPLGGYKKLF	TRGV8	.	TRGJ1	13	-1	-1	30
10	9.215400777779826E-5	TGTGCCACCTGGGAAAACCTTCCTTCTGATTATAAGAAACTCTTT	CATWENLPSDYKKLF	TRGV8	.	TRGJ1	13	-1	-1	28
10	9.215400777779826E-5	TGTGCCACCGGGACCAGAAACTGCACTGGTTGGTTCAAGATATTT	CATGTRNCTGWFKIF	TRGV8	.	TRGJP1	12	-1	-1	23
10	9.215400777779826E-5	TGTGCTGCGTGTCCCGACGGGAATTATTATAAGAAACTCTTT	CAACPDGNYYKKLF	TRGV10	.	TRGJ1	10	-1	-1	20
10	9.215400777779826E-5	TGTGCTGCGTGGGATTTAGCTTTTTATTATAAGAAACTCTTT	CAAWDLAFYYKKLF	TRGV10	.	TRGJ1	15	-1	-1	23
10	9.215400777779826E-5	TGTGCTGCGTGGGATTGGCCCACTGGTTGGTTCAAGATATTT	CAAWDWPTGWFKIF	TRGV10	.	TRGJP1	15	-1	-1	19
10	9.215400777779826E-5	TGTGCTGCGTGGGATCCCTGGACTGGTTGGTTCAAGATATTT	CAAWDPWTGWFKIF	TRGV10	.	TRGJP1	14	-1	-1	21
10	9.215400777779826E-5	TGTGCCTTGTGGGGGTCTACCACTGGTTGGTTCAAGATATTT	CALWGSTTGWFKIF	TRGV9	.	TRGJP1	15	-1	-1	17
10	9.215400777779826E-5	TGTGCCTTGTGGGATACGGTTAAAAATTATAAGAAACTCTTT	CALWDTVKNYKKLF	TRGV9	.	TRGJ1	13	-1	-1	25
10	9.215400777779826E-5	TGTGCCTTGTGGGAGGTCCCGTTATATTATAAGAAACTCTTT	CALWEVPLYYKKLF	TRGV9	.	TRGJ1	16	-1	-1	24
10	9.215400777779826E-5	TGTGCCTTGTGGGAGGCGGGAATTTATTATAAGAAACTCTTT	CALWEAGIYYKKLF	TRGV9	.	TRGJ1	15	-1	-1	19
10	9.215400777779826E-5	TGTGCCTTGTGGGAGGCACCTTTTTATTATAAGAAACTCTTT	CALWEAPFYYKKLF	TRGV9	.	TRGJ1	20	-1	-1	23
10	9.215400777779826E-5	TGTGCCTTGTGGGAGATTAAGAATTATTATAAGAAACTCTTT	CALWEIKNYYKKLF	TRGV9	.	TRGJ1	14	-1	-1	20
10	9.215400777779826E-5	TGTGCCTCCGCTGCAATAGGAGAGGGTAACAAGAAACTCTTT	CASAAIGEGNKKLF	TRGV5	.	TRGJ1	8	-1	-1	30
10	9.215400777779826E-5	TGTGCCACCTGCCTCCCCCGAGGTGGTTGGTTCAAGATATTT	CATCLPRGGWFKIF	TRGV8	.	TRGJP1	10	-1	-1	23
10	9.215400777779826E-5	TGTGCCACCTGGGATCTTGGGATTTATTATAAGAAACTCTTT	CATWDLGIYYKKLF	TRGV8	.	TRGJ1	14	-1	-1	20
10	9.215400777779826E-5	TGTGCCACCTGGGATAGCGTCCCTGGTTGGTTCAAGATATTT	CATWDSVPGWFKIF	TRGV8	.	TRGJP1	16	-1	-1	22
10	9.215400777779826E-5	TGTGCCACCTGGGATAAGTCGAATTATTATAAGAAACTCTTT	CATWDKSNYYKKLF	TRGV8	.	TRGJ1	15	-1	-1	13
10	9.215400777779826E-5	TGTGCCACCTGGGACTCCGCGTGGGGTTATAAGAAACTCTTT	CATWDSAWGYKKLF	TRGV4	.	TRGJ1	13	-1	-1	26
10	9.215400777779826E-5	TGTGCCACCTGGGACGGTCCTTATTATTATAAGAAACTCTTT	CATWDGPYYYKKLF	TRGV3	.	TRGJ1	20	-1	-1	22
10	9.215400777779826E-5	TGTGCCACCTGGGACGGTGCGAATTATTATAAGAAACTCTTT	CATWDGANYYKKLF	TRGV3	.	TRGJ1	14	-1	-1	19
10	9.215400777779826E-5	TGTGCCACCTGGGACGGGCCTAGATATTATAAGAAACTCTTT	CATWDGPRYYKKLF	TRGV4	.	TRGJ1	19	-1	-1	24
10	9.215400777779826E-5	TGTGCCACCTGGGACGGGCGGGGGTATTATAAGAAACTCTTT	CATWDGRGYYKKLF	TRGV2	.	TRGJ1	18	-1	-1	24
10	9.215400777779826E-5	TGTGCCACCTGGGACGGGCGGAATTATTATAAGAAACTCTTT	CATWDGRNYYKKLF	TRGV2	.	TRGJ1	18	-1	-1	20
10	9.215400777779826E-5	TGTGCCACCTGGGACGGGGCTTGTGATTGGATCAAGACGTTT	CATWDGACDWIKTF	TRGV2	.	TRGJP2	17	-1	-1	22
10	9.215400777779826E-5	TGTGCCACCTGGGACAGCCCCCCTTATTATAAGAAACTCTTT	CATWDSPPYYKKLF	TRGV3	.	TRGJ1	19	-1	-1	23
10	9.215400777779826E-5	TGTGCCACCTGGGACAGGCTCCCCCTCTATAAGAAACTCTTT	CATWDRLPLYKKLF	TRGV5	.	TRGJ1	18	-1	-1	27
10	9.215400777779826E-5	TGTGCCACCTGGGACAGGCCTCCTTATTATAAGAAACTCTTT	CATWDRPPYYKKLF	TRGV5	.	TRGJ1	20	-1	-1	23
10	9.215400777779826E-5	TGTGCCACCTGGGACAGGCCGGCCTATTATAAGAAACTCTTT	CATWDRPAYYKKLF	TRGV3	.	TRGJ1	19	-1	-1	24
10	9.215400777779826E-5	TGTGCCACCTGGGACAGAACCAACCCTTATAAGAAACTCTTT	CATWDRTNPYKKLF	TRGV7	.	TRGJ1	16	-1	-1	26
10	9.215400777779826E-5	TGTGCTGCCCCCGATACCACTGGTTGGTTCAAGATATTT	CAAPDTTGWFKIF	TRGV10	.	TRGJP1	7	-1	-1	13
10	9.215400777779826E-5	TGTGCTGCGTTATATACCACTGGTTGGTTCAAGATATTT	CAALYTTGWFKIF	TRGV10	.	TRGJP1	9	-1	-1	10
10	9.215400777779826E-5	TGTGCTGCGTGGGCCCCAAGAGGTTGGTTCAAGATATTT	CAAWAPRGWFKIF	TRGV10	.	TRGJP1	12	-1	-1	21
10	9.215400777779826E-5	TGTGCTGCGTGGGATTTGAATTATTATAAGAAACTCTTT	CAAWDLNYYKKLF	TRGV10	.	TRGJ1	15	-1	-1	13
10	9.215400777779826E-5	TGTGCTGCGTGGGACCACACTGGTTGGTTCAAGATATTT	CAAWDHTGWFKIF	TRGV10	.	TRGJP1	13	-1	-1	17
10	9.215400777779826E-5	TGTGCCTTGTGGATAAAAGATTATTATAAGAAACTCTTT	CALWIKDYYKKLF	TRGV9	.	TRGJ1	11	-1	-1	19
10	9.215400777779826E-5	TGTGCCACTTGCCCCAGGCTTTATTATAAGAAACTCTTT	CATCPRLYYKKLF	TRGV5	.	TRGJ1	10	-1	-1	20
10	9.215400777779826E-5	TGTGCCACCTGCTCATCGAATTATTATAAGAAACTCTTT	CATCSSNYYKKLF	TRGV5	.	TRGJ1	10	-1	-1	15
10	9.215400777779826E-5	TGTGCCACCTGGGCACAGGACTATTATAAGAAACTCTTT	CATWAQDYYKKLF	TRGV7	.	TRGJ1	21	-1	-1	21
10	9.215400777779826E-5	TGTGCCACCTGGGATCGGGATTATTATAAGAAACTCTTT	CATWDRDYYKKLF	TRGV8	.	TRGJ1	17	-1	-1	19
10	9.215400777779826E-5	TGTGCCACCTGGGATGAAGACGTTTGCAAGAAACTCTTT	CATWDEDVCKKLF	TRGV8	.	TRGJ1	14	-1	-1	27
10	9.215400777779826E-5	TGTGCCACCTGGGATACGAATTATTATAAGAAACTCTTT	CATWDTNYYKKLF	TRGV8	.	TRGJ1	15	-1	-1	13
10	9.215400777779826E-5	TGTGCCACCTGGGATAATAAGGATTATAAGAAACTCTTT	CATWDNKDYKKLF	TRGV8	.	TRGJ1	15	-1	-1	22
10	9.215400777779826E-5	TGTGCCACCTGGGACCTACCTTATTATAAGAAACTCTTT	CATWDLPYYKKLF	TRGV2	.	TRGJ1	14	-1	-1	20
10	9.215400777779826E-5	TGTGCCACCTGGGACCGCCCTTATTATAAGAAACTCTTT	CATWDRPYYKKLF	TRGV7	.	TRGJ1	20	-1	-1	20
10	9.215400777779826E-5	TGTGCCACCTGGGACGTGGACTATTATAAGAAACTCTTT	CATWDVDYYKKLF	TRGV4	.	TRGJ1	13	-1	-1	21
10	9.215400777779826E-5	TGTGCCACCTGGGACGGTATTTATTATAAGAAACTCTTT	CATWDGIYYKKLF	TRGV4	.	TRGJ1	16	-1	-1	20
10	9.215400777779826E-5	TGTGCCACCTGGGACGGGCCGGAATATAAGAAACTCTTT	CATWDGPEYKKLF	TRGV2	.	TRGJ1	19	-1	-1	24
10	9.215400777779826E-5	TGTGCCACCTGGGACGGGCATTGGTATAAGAAACTCTTT	CATWDGHWYKKLF	TRGV2	.	TRGJ1	18	-1	-1	24
10	9.215400777779826E-5	TGTGCTGCGTGGGATTACTTCTATAAGAAACTCTTT	CAAWDYFYKKLF	TRGV10	.	TRGJ1	17	-1	-1	21
10	9.215400777779826E-5	TGTGCTGCGTGGGAGACTGGTTGGTTCAAGATATTT	CAAWETGWFKIF	TRGV10	.	TRGJP1	13	-1	-1	15
10	9.215400777779826E-5	TGTGCCACCTGGCAACCTTATTATAAGAAACTCTTT	CATWQPYYKKLF	TRGV4	.	TRGJ1	11	-1	-1	17
10	9.215400777779826E-5	TGTGCCACCTGGGTCCTTTATTATAAGAAACTCTTT	CATWVLYYKKLF	TRGV4	.	TRGJ1	12	-1	-1	17
10	9.215400777779826E-5	TGTGCCACCTGGGGGCCTGGTTGGTTCAAGATATTT	CATWGPGWFKIF	TRGV8	.	TRGJP1	12	-1	-1	16
10	9.215400777779826E-5	TGTGCCACCTGGGGGACCCCACCTGGGGAACTCTTT	CATWGTPPGELF	TRGV8	.	TRGJ1	12	-1	-1	28
10	9.215400777779826E-5	TGTGCCACCTGGGATACCCGTCTTTTGGAACTCTTT	CATWDTRLLELF	TRGV8	.	TRGJ1	15	-1	-1	28
10	9.215400777779826E-5	TGTGCCACCTGGGATAGGGGATATAAGAAACTCTTT	CATWDRGYKKLF	TRGV8	.	TRGJ1	17	-1	-1	21
10	9.215400777779826E-5	TGTGCCACCTGGGACCCCGCTTATAAGAAACTCTTT	CATWDPAYKKLF	TRGV7	.	TRGJ1	14	-1	-1	20
10	9.215400777779826E-5	TGTGCCACCTGGGACGGGCCTTATAAGAAACTCTTT	CATWDGPYKKLF	TRGV2	.	TRGJ1	19	-1	-1	20
10	9.215400777779826E-5	TGTGCCACCTGGGACGATTATTATAAGAAACTCTTT	CATWDDYYKKLF	TRGV8	.	TRGJ1	13	-1	-1	16
10	9.215400777779826E-5	TGTGCCACCTGGGACAGCGTAAAAAAGAAACTCTTT	CATWDSVKKKLF	TRGV7	.	TRGJ1	16	-1	-1	24
10	9.215400777779826E-5	TGTGCCACCCCGGCCACTGGTTGGTTCAAGATATTT	CATPATGWFKIF	TRGV3	.	TRGJP1	8	-1	-1	13
10	9.215400777779826E-5	TGTGCTGCGTGGGATAAGGTTAAGAAACTCTTT	CAAWDKVKKLF	TRGV10	.	TRGJ1	14	-1	-1	20
10	9.215400777779826E-5	TGTGCCTGCAAGGGGTACTATAAGAAACTCTTT	CACKGYYKKLF	TRGV9	.	TRGJ1	6	-1	-1	15
10	9.215400777779826E-5	TGTGCCACCTGGTTGGTTTATAAGAAACTCTTT	CATWLVYKKLF	TRGV8	.	TRGJ1	11	-1	-1	17
10	9.215400777779826E-5	TGTGCCACCTGGCCGGACTGGTTCAAGATATTT	CATWPDWFKIF	TRGV2	.	TRGJP1	11	-1	-1	18
10	9.215400777779826E-5	TGTGCCACCTGGGATCAGAATAAGAAACTCTTT	CATWDQNKKLF	TRGV8	.	TRGJ1	14	-1	-1	19
10	9.215400777779826E-5	TGTGCCACCTGGGACCCTCGGGAGAAACTCTTT	CATWDPREKLF	TRGV2	.	TRGJ1	14	-1	-1	22
10	9.215400777779826E-5	TGTGCCACCTGGGACGCGGATAAGAAACTCTTT	CATWDADKKLF	TRGV2	.	TRGJ1	15	-1	-1	19
10	9.215400777779826E-5	TGTGCCACCTGGGACGGCAAGAAACTCTTT	CATWDGKKLF	TRGV2	.	TRGJ1	16	-1	-1	18
10	9.215400777779826E-5	TGTGCCACCTGGGACAGAAAGAAACTCTTT	CATWDRKKLF	TRGV8	.	TRGJ1	16	-1	-1	18
10	9.215400777779826E-5	TGTGCCACCTGGTTTAAGAAACTCTTT	CATWFKKLF	TRGV8	.	TRGJ1	11	-1	-1	14
9	8.293860700001843E-5	TGTGCCACCTGGGACGGGACCAATTCCCCGTCGAGCGAAACGAATTATTATAAGAAACTCTTT	CATWDGTNSPSSETNYYKKLF	TRGV2	.	TRGJ1	20	-1	-1	40
9	8.293860700001843E-5	TGTGCCACCTGGGACCGACCTCCGGCCCACGGCTCCATATATTATAAGAAACTCTTT	CATWDRPPAHGSIYYKKLF	TRGV5	.	TRGJ1	20	-1	-1	39
9	8.293860700001843E-5	TGTGCTGCGTGGGGGCCCCAAAACGCAGCCACTGGTTGGTTCAAGATATTT	CAAWGPQNAATGWFKIF	TRGV10	.	TRGJP1	12	-1	-1	28
9	8.293860700001843E-5	TGTGCTGCGTGGGATTCCCACCCGCTTCATACTGGTTGGTTCAAGATATTT	CAAWDSHPLHTGWFKIF	TRGV10	.	TRGJP1	15	-1	-1	30
9	8.293860700001843E-5	TGTGCCCCTGACCGCCGCCCGTGTTGCCATTTTTATTATAAGAAACTCTTT	CAPDRRPCCHFYYKKLF	TRGV9	.	TRGJ1	5	-1	-1	32
9	8.293860700001843E-5	TGTGCCACCTGGGACAGCCCACGTCGCCTGAATTATTATAAGAAACTCTTT	CATWDSPRRLNYYKKLF	TRGV7	.	TRGJ1	19	-1	-1	29
9	8.293860700001843E-5	TGTGCTGCGTGGGATTCCACAACACGCTCTTATTATAAGAAACTCTTT	CAAWDSTTRSYYKKLF	TRGV10	.	TRGJ1	15	-1	-1	29
9	8.293860700001843E-5	TGTGCCTTGTGGGAGGTGGATCCGGAATCTTATTATAAGAAACTCTTT	CALWEVDPESYYKKLF	TRGV9	.	TRGJ1	17	-1	-1	29
9	8.293860700001843E-5	TGTGCCACCTGGCAAGGGGCAAAGTTGGGCAAAAAAATCAAGGTATTT	CATWQGAKLGKKIKVF	TRGV8	.	TRGJP	11	-1	-1	16
9	8.293860700001843E-5	TGTGCCACCTGGGATCGGTCTCTTGGCGGTTGTTATAAGAAACTCTTT	CATWDRSLGGCYKKLF	TRGV8	.	TRGJ1	20	-1	-1	29
9	8.293860700001843E-5	TGTGCCACCTGGGACGTGAGGCATACCACTGGTTGGTTCAAGATATTT	CATWDVRHTTGWFKIF	TRGV2	.	TRGJP1	15	-1	-1	22
9	8.293860700001843E-5	TGTGCCACCTGGGACGGGCGCGATACGAATTATTATAAGAAACTCTTT	CATWDGRDTNYYKKLF	TRGV2	.	TRGJ1	21	-1	-1	22
9	8.293860700001843E-5	TGTGCCACCTGGGACGGGCGGAATACCACTGGTTGGTTCAAGATATTT	CATWDGRNTTGWFKIF	TRGV2	.	TRGJP1	18	-1	-1	22
9	8.293860700001843E-5	TGTGCCACCTGGGACGGGGCCAATCAGAATTATTATAAGAAACTCTTT	CATWDGANQNYYKKLF	TRGV8	.	TRGJ1	13	-1	-1	26
9	8.293860700001843E-5	TGTGCTGCGTGGGATTATAGTATGCGGGGTTGGTTCAAGATATTT	CAAWDYSMRGWFKIF	TRGV10	.	TRGJP1	16	-1	-1	27
9	8.293860700001843E-5	TGTGCTGCGTGGGACCGGGTTAGCACTGGTTGGTTCAAGATATTT	CAAWDRVSTGWFKIF	TRGV10	.	TRGJP1	13	-1	-1	20
9	8.293860700001843E-5	TGTGCTGCGTGGGAACCCAATACCACTGGTTGGTTCAAGATATTT	CAAWEPNTTGWFKIF	TRGV10	.	TRGJP1	13	-1	-1	19
9	8.293860700001843E-5	TGTGCCTTGTGGGAGGTGCAGAAGTTTTATTATAAGAAACTCTTT	CALWEVQKFYYKKLF	TRGV9	.	TRGJ1	19	-1	-1	26
9	8.293860700001843E-5	TGTGCCTTGTGGGAGGTGCAAGGCACTGGTTGGTTCAAGATATTT	CALWEVQGTGWFKIF	TRGV9	.	TRGJP1	19	-1	-1	23
9	8.293860700001843E-5	TGTGCCACCTGGGCCATTCGTACCACTGGTTGGTTCAAGATATTT	CATWAIRTTGWFKIF	TRGV8	.	TRGJP1	12	-1	-1	20
9	8.293860700001843E-5	TGTGCCACCTGGGATAAAGAGTTGGGCAAAAAAATCAAGGTATTT	CATWDKELGKKIKVF	TRGV8	.	TRGJP	15	-1	-1	16
9	8.293860700001843E-5	TGTGCCACCTGGGACGGGCCTTCGAATTATTATAAGAAACTCTTT	CATWDGPSNYYKKLF	TRGV2	.	TRGJ1	19	-1	-1	20
9	8.293860700001843E-5	TGTGCCACCTGGGACGACGACAAGAATTATTATAAGAAACTCTTT	CATWDDDKNYYKKLF	TRGV5	.	TRGJ1	14	-1	-1	23
9	8.293860700001843E-5	TGTGCCACCACAAGAGGGGGATGTAGTGATTGGATCAAGACGTTT	CATTRGGCSDWIKTF	TRGV2	.	TRGJP2	8	-1	-1	22
9	8.293860700001843E-5	TGTGCCACCTGGGTCCCTAGTAGTGATTGGATCAAGACGTTT	CATWVPSSDWIKTF	TRGV8	.	TRGJP2	12	-1	-1	17
9	8.293860700001843E-5	TGTGCCACCTGGGATATGGGTAGTGATTGGATCAAGACGTTT	CATWDMGSDWIKTF	TRGV8	.	TRGJP2	15	-1	-1	19
9	8.293860700001843E-5	TGTGCCACCTGGGATATACTCACTGGTTGGTTCAAGATATTT	CATWDILTGWFKIF	TRGV8	.	TRGJP1	15	-1	-1	9
9	8.293860700001843E-5	TGTGCCACCTGGGATAGTCGTAGTGATTGGATCAAGACGTTT	CATWDSRSDWIKTF	TRGV8	.	TRGJP2	16	-1	-1	19
9	8.293860700001843E-5	TGTGCCACCTGGGATAGGCCTAGGGATAAGGAGAAACTCTTT	CATWDRPRDKEKLF	TRGV8	.	TRGJ1	21	-1	-1	31
9	8.293860700001843E-5	TGTGCCACCTGGGACGCTACCACTGGTTGGTTCAAGATATTT	CATWDATTGWFKIF	TRGV2	.	TRGJP1	15	-1	-1	17
9	8.293860700001843E-5	TGTGCCACCTGGGACGGCCCCCTTTATTATAAGAAACTCTTT	CATWDGPLYYKKLF	TRGV2	.	TRGJ1	20	-1	-1	23
9	8.293860700001843E-5	TGTGCCACCTGGGACGGGCTTAGTGATTGGATCAAGACGTTT	CATWDGLSDWIKTF	TRGV4	.	TRGJP2	18	-1	-1	20
9	8.293860700001843E-5	TGTGCCACCTGGGACGGGCTGGTTTATTATAAGAAACTCTTT	CATWDGLVYYKKLF	TRGV4	.	TRGJ1	18	-1	-1	23
9	8.293860700001843E-5	TGTGCCACCTGGGACGGGCCGGTGGGTTATAAGAAACTCTTT	CATWDGPVGYKKLF	TRGV4	.	TRGJ1	19	-1	-1	26
9	8.293860700001843E-5	TGTGCCACCTGGGACGGGCCGATCTATTATAAGAAACTCTTT	CATWDGPIYYKKLF	TRGV2	.	TRGJ1	19	-1	-1	24
9	8.293860700001843E-5	TGTGCCACCTGGGACGGGCGGATTTATTATAAGAAACTCTTT	CATWDGRIYYKKLF	TRGV4	.	TRGJ1	18	-1	-1	20
9	8.293860700001843E-5	TGTGCCACCTGGGACGGGCATATCTATTATAAGAAACTCTTT	CATWDGHIYYKKLF	TRGV2	.	TRGJ1	18	-1	-1	24
9	8.293860700001843E-5	TGTGCCACCTGGGACGAGCCGAATTATTATAAGAAACTCTTT	CATWDEPNYYKKLF	TRGV2	.	TRGJ1	19	-1	-1	19
9	8.293860700001843E-5	TGTGCCACCTGGGACGAGATTAGGGGTTGGTTCAAGATATTT	CATWDEIRGWFKIF	TRGV2	.	TRGJP1	15	-1	-1	24
9	8.293860700001843E-5	TGTGCCACCTGGGACAGGCCGGTGTATTATAAGAAACTCTTT	CATWDRPVYYKKLF	TRGV7	.	TRGJ1	22	-1	-1	24
9	8.293860700001843E-5	TGTGCCACGGAATGGGGTACCACTGGTTGGTTCAAGATATTT	CATEWGTTGWFKIF	TRGV8	.	TRGJP1	7	-1	-1	17
9	8.293860700001843E-5	TGTGCTGCGTGGGATTATACGGGTTGGTTCAAGATATTT	CAAWDYTGWFKIF	TRGV10	.	TRGJP1	16	-1	-1	18
9	8.293860700001843E-5	TGTGCTGCGTGGGATACGCCACGTTGGTTCAAGATATTT	CAAWDTPRWFKIF	TRGV10	.	TRGJP1	17	-1	-1	8
9	8.293860700001843E-5	TGTGCCTTGTGGGGTACCACTGGTTGGTTCAAGATATTT	CALWGTTGWFKIF	TRGV9	.	TRGJP1	12	-1	-1	14
9	8.293860700001843E-5	TGTGCCACCTGGGCCCTCACTGGTTGGTTCAAGATATTT	CATWALTGWFKIF	TRGV8	.	TRGJP1	12	-1	-1	17
9	8.293860700001843E-5	TGTGCCACCTGGGATAGTGGCCGTTATAAGAAACTCTTT	CATWDSGRYKKLF	TRGV8	.	TRGJ1	16	-1	-1	23
9	8.293860700001843E-5	TGTGCCACCTGGGATAGGGTCTGGTATAAGAAACTCTTT	CATWDRVWYKKLF	TRGV8	.	TRGJ1	17	-1	-1	24
9	8.293860700001843E-5	TGTGCCACCTGGGACTGCAATTATTATAAGAAACTCTTT	CATWDCNYYKKLF	TRGV2	.	TRGJ1	14	-1	-1	18
9	8.293860700001843E-5	TGTGCCACCTGGGACCGTAGTGATTGGATCAAGACGTTT	CATWDRSDWIKTF	TRGV8	.	TRGJP2	13	-1	-1	16
9	8.293860700001843E-5	TGTGCCACCTGGGACGGGTGTTATTATAAGAAACTCTTT	CATWDGCYYKKLF	TRGV2	.	TRGJ1	17	-1	-1	20
9	8.293860700001843E-5	TGTGCCACCTGGGACGGGCTAAGGGATAAGAAACTCTTT	CATWDGLRDKKLF	TRGV4	.	TRGJ1	18	-1	-1	25
9	8.293860700001843E-5	TGTGCCACCTGGGACGGGGGGGGTTATAAGAAACTCTTT	CATWDGGGYKKLF	TRGV2	.	TRGJ1	17	-1	-1	23
9	8.293860700001843E-5	TGTGCCACCTGGGACACCCGGGGGCGAAAGAAACTCTTT	CATWDTRGRKKLF	TRGV7	.	TRGJ1	15	-1	-1	27
9	8.293860700001843E-5	TGTGCCACCTGGGAAAGTAGTGATTGGATCAAGACGTTT	CATWESSDWIKTF	TRGV3	.	TRGJP2	16	-1	-1	15
9	8.293860700001843E-5	TGTGCTGCGTGGGGCTCACTAGGGTTCAAGATATTT	CAAWGSLGFKIF	TRGV10	.	TRGJP1	12	-1	-1	22
9	8.293860700001843E-5	TGTGCTGCGTGGGGGAAAGGTTGGTTCAAGATATTT	CAAWGKGWFKIF	TRGV10	.	TRGJP1	12	-1	-1	18
9	8.293860700001843E-5	TGTGCTGCGTGGGATTACTGGTGGTTCAAGATATTT	CAAWDYWWFKIF	TRGV10	.	TRGJP1	17	-1	-1	16
9	8.293860700001843E-5	TGTGCCCCCCCGCTGGGCAAAAAAATCAAGGTATTT	CAPPLGKKIKVF	TRGV2	.	TRGJP	8	-1	-1	13
9	8.293860700001843E-5	TGTGCCACCTGGGTTACTGGTTGGTTCAAGATATTT	CATWVTGWFKIF	TRGV3	.	TRGJP1	12	-1	-1	15
9	8.293860700001843E-5	TGTGCCACCTGGGATTGTTATTATAAGAAACTCTTT	CATWDCYYKKLF	TRGV8	.	TRGJ2	14	-1	-1	17
9	8.293860700001843E-5	TGTGCCACCTGGGATTATTATTATAAGAAACTCTTT	CATWDYYYKKLF	TRGV7	.	TRGJ1	13	-1	-1	16
9	8.293860700001843E-5	TGTGCCACCTGGGATAATCCTTATAAGAAACTCTTT	CATWDNPYKKLF	TRGV8	.	TRGJ1	15	-1	-1	20
9	8.293860700001843E-5	TGTGCCACCTGGGATAATGCTTATAAGAAACTCTTT	CATWDNAYKKLF	TRGV8	.	TRGJ1	15	-1	-1	20
9	8.293860700001843E-5	TGTGCCACCTGGGATAACTCTTATAAGAAACTCTTT	CATWDNSYKKLF	TRGV8	.	TRGJ1	15	-1	-1	20
9	8.293860700001843E-5	TGTGCCACCTGGACAAACCGTCAAGAGAAACTCTTT	CATWTNRQEKLF	TRGV8	.	TRGJ1	11	-1	-1	25
9	8.293860700001843E-5	TGTGCCACCTACCACCCTGGTTGGTTCAAGATATTT	CATYHPGWFKIF	TRGV8	.	TRGJP1	9	-1	-1	13
9	8.293860700001843E-5	TGTGCCACCGCCGCCCCTTATTATAAGAAACTCTTT	CATAAPYYKKLF	TRGV8	.	TRGJ1	8	-1	-1	17
9	8.293860700001843E-5	TGTGCCACCGACACCACTGGTTGGTTCAAGATATTT	CATDTTGWFKIF	TRGV2	.	TRGJP1	8	-1	-1	12
9	8.293860700001843E-5	TGTGCTGCGTGGGTTAATTATAAGAAACTCTTT	CAAWVNYKKLF	TRGV10	.	TRGJ1	15	-1	-1	16
9	8.293860700001843E-5	TGTGCTGCGTGGGAACGTTGGTTCAAGATATTT	CAAWERWFKIF	TRGV10	.	TRGJP1	13	-1	-1	16
9	8.293860700001843E-5	TGTGCCTTGGCGCTTTATTATAAGAAACTCTTT	CALALYYKKLF	TRGV9	.	TRGJ1	8	-1	-1	14
9	8.293860700001843E-5	TGTGCCACCTGGTACGGTTGGTTCAAGATATTT	CATWYGWFKIF	TRGV8	.	TRGJP1	11	-1	-1	15
9	8.293860700001843E-5	TGTGCCACCTGGGTACATTATAAGAAACTCTTT	CATWVHYKKLF	TRGV3	.	TRGJ1	16	-1	-1	16
9	8.293860700001843E-5	TGTGCCACCTGGGGTTCTTATAAGAAACTCTTT	CATWGSYKKLF	TRGV8	.	TRGJ1	12	-1	-1	14
9	8.293860700001843E-5	TGTGCCACCGCCCGTCCATATAAGAAACTCTTT	CATARPYKKLF	TRGV7	.	TRGJ1	8	-1	-1	18
9	8.293860700001843E-5	TGTGCCACAGGGGATTATTATAAGAAACTCTTT	CATGDYYKKLF	TRGV8	.	TRGJ1	14	-1	-1	13
9	8.293860700001843E-5	TGTGCCGCGGAAGATTGGATCAAGACGTTT	CAAEDWIKTF	TRGV10	.	TRGJP2	8	-1	-1	12
9	8.293860700001843E-5	TGTGCCACCCCTTATTATAAGAAACTCTTT	CATPYYKKLF	TRGV5	.	TRGJ1	8	-1	-1	11
9	8.293860700001843E-5	TGTGCCACCCGCTTGGATAAGAAACTCTTT	CATRLDKKLF	TRGV8	.	TRGJ1	8	-1	-1	16
9	8.293860700001843E-5	TGTGCCACCTGGGATACTCTCTTT	CATWDTLF	TRGV8	.	TRGJ1	15	-1	-1	18
9	8.293860700001843E-5	TGTGGCCCTTGGTTCAAGATATTT	CGPWFKIF	TRGV10	.	TRGJP1	3	-1	-1	8
9	8.293860700001843E-5	GGGTACCATAAGAAACTCTTT	GYHKKLF	TRGV8	.	TRGJ1	-1	-1	-1	7
8	7.372320622223861E-5	TGTGCCACCTGGGACAGGCTAGTAGGGAGTGTTGAAACATCGAATTATTATAAGAAACTCTTT	CATWDRLVGSVETSNYYKKLF	TRGV7	.	TRGJ1	18	-1	-1	39
8	7.372320622223861E-5	TGTGCCACCTGGGACAGGCTAATGATTCAGTGTACTAGCCCCTATTATAAGAAACTCTTT	CATWDRLMIQCTSPYYKKLF	TRGV3	.	TRGJ1	18	-1	-1	42
8	7.372320622223861E-5	TGTGCTGCGTGGGATGAGGAGGACGCTCAATATACCACTGGTTGGTTCAAGATATTT	CAAWDEEDAQYTTGWFKIF	TRGV10	.	TRGJP1	14	-1	-1	29
8	7.372320622223861E-5	TGTGCCACCTGGGACGGGCGGCAGGTACGAGAGTTGGGCAAAAAAATCAAGGTATTT	CATWDGRQVRELGKKIKVF	TRGV2	.	TRGJP	18	-1	-1	29
8	7.372320622223861E-5	TGTGCTGCGTGGGATAAGGAGGGGATGTTCACTGGTTGGTTCAAGATATTT	CAAWDKEGMFTGWFKIF	TRGV10	.	TRGJP1	14	-1	-1	29
8	7.372320622223861E-5	TGTGCCTTGTGGGAGGCAACAGATAGGACCACTGGTTGGTTCAAGATATTT	CALWEATDRTTGWFKIF	TRGV9	.	TRGJP1	15	-1	-1	27
8	7.372320622223861E-5	TGTGCCACCTGGGACCGGAAGGGTGGGGCCACTGGTTGGTTCAAGATATTT	CATWDRKGGATGWFKIF	TRGV2	.	TRGJP1	17	-1	-1	28
8	7.372320622223861E-5	TGTGCCACCTGGGACGGGCTCCGGTCCCCCCCTTATTATAAGAAACTCTTT	CATWDGLRSPPYYKKLF	TRGV2	.	TRGJ1	27	-1	-1	32
8	7.372320622223861E-5	TGTGCCACCTGGGACGGGCCAGGATCGTCTAGTGATTGGATCAAGACGTTT	CATWDGPGSSSDWIKTF	TRGV2	.	TRGJP2	19	-1	-1	29
8	7.372320622223861E-5	TGTGCCACCTGGGACGGGCAGAGAGATACCACTGGTTGGTTCAAGATATTT	CATWDGQRDTTGWFKIF	TRGV2	.	TRGJP1	18	-1	-1	25
8	7.372320622223861E-5	TGTGCCACCTGGGACGGACGGGGAGGGTTGGGCAAAAAAATCAAGGTATTT	CATWDGRGGLGKKIKVF	TRGV2	.	TRGJP	16	-1	-1	23
8	7.372320622223861E-5	TGTGCTGCGTGGGACTCCCGATCGCATATTTATTATAAGAAACTCTTT	CAAWDSRSHIYYKKLF	TRGV10	.	TRGJ1	13	-1	-1	29
8	7.372320622223861E-5	TGTGCCTTGTGGGAGGTGGGGAAATCGAATTATTATAAGAAACTCTTT	CALWEVGKSNYYKKLF	TRGV9	.	TRGJ1	17	-1	-1	21
8	7.372320622223861E-5	TGTGCCACCTGGGATAGGCTCTGGACCACTGGTTGGTTCAAGATATTT	CATWDRLWTTGWFKIF	TRGV8	.	TRGJP1	18	-1	-1	24
8	7.372320622223861E-5	TGTGCCACCTGGGACGGCTCGAATACCACTGGTTGGTTCAAGATATTT	CATWDGSNTTGWFKIF	TRGV2	.	TRGJP1	16	-1	-1	22
8	7.372320622223861E-5	TGTGCCACCTGGGACGGGCCATCTTTGGATTATTATAAGAAACTCTTT	CATWDGPSLDYYKKLF	TRGV4	.	TRGJ1	22	-1	-1	28
8	7.372320622223861E-5	TGTGCCACCTGGGACGGGCGGAGGTCAGCTGGTTGGTTCAAGATATTT	CATWDGRRSAGWFKIF	TRGV2	.	TRGJP1	18	-1	-1	28
8	7.372320622223861E-5	TGTGCCACCTGGGACGGGCAAGAGTTGGGCAAAAAAATCAAGGTATTT	CATWDGQELGKKIKVF	TRGV4	.	TRGJP	18	-1	-1	15
8	7.372320622223861E-5	TGTGCCACCTGGGACAGCTTCCTGGTGCCATATTATAAGAAACTCTTT	CATWDSFLVPYYKKLF	TRGV3	.	TRGJ1	16	-1	-1	30
8	7.372320622223861E-5	TGTGCCACCTGGGACAGGCAAGAGTTGGGCAAAAAAATCAAGGTATTT	CATWDRQELGKKIKVF	TRGV7	.	TRGJP	18	-1	-1	16
8	7.372320622223861E-5	TGTGCCACCTGGGACAGACGGGCCGGGAATTATTATAAGAAACTCTTT	CATWDRRAGNYYKKLF	TRGV3	.	TRGJ1	16	-1	-1	26
8	7.372320622223861E-5	TGTGCCACCTGGGAGGAGGTGAGTTTTTGGGATTATAAGAAACTCTTT	CATWEEVSFWDYKKLF	TRGV5	.	TRGJ1	13	-1	-1	31
8	7.372320622223861E-5	TGTGCTGCGTGGGCCCCGTCGGGGCCTGGTTGGTTCAAGATATTT	CAAWAPSGPGWFKIF	TRGV10	.	TRGJP1	12	-1	-1	25
8	7.372320622223861E-5	TGTGCTGCGTGGGGGGGTTGGGTCACTGGTTGGTTCAAGATATTT	CAAWGGWVTGWFKIF	TRGV10	.	TRGJP1	12	-1	-1	23
8	7.372320622223861E-5	TGTGCTGCGTGGGATTTGTGGCGTAATTATTATAAGAAACTCTTT	CAAWDLWRNYYKKLF	TRGV10	.	TRGJ1	15	-1	-1	24
8	7.372320622223861E-5	TGTGCTGCGTGGGATTCAGTGGCGACTGGTTGGTTCAAGATATTT	CAAWDSVATGWFKIF	TRGV10	.	TRGJP1	15	-1	-1	24
8	7.372320622223861E-5	TGTGCTGCGTGGGATACTATAGGCACTGGTTGGTTCAAGATATTT	CAAWDTIGTGWFKIF	TRGV10	.	TRGJP1	14	-1	-1	23
8	7.372320622223861E-5	TGTGCCTTGTGGGAGGTGTCCCCCACTGGTTGGTTCAAGATATTT	CALWEVSPTGWFKIF	TRGV9	.	TRGJP1	25	-1	-1	22
8	7.372320622223861E-5	TGTGCCTTGTGGGAGGTGCACACTGGCCGGAGGTTCAAGATATTT	CALWEVHTGRRFKIF	TRGV9	.	TRGJP1	20	-1	-1	31
8	7.372320622223861E-5	TGTGCCTTGTGGGAGGTGCAAGGGGTGGGGTATAAGGAACTCTTT	CALWEVQGVGYKELF	TRGV9	.	TRGJ1	19	-1	-1	30
8	7.372320622223861E-5	TGTGCCACCTGGGATAGAAAGTGTAGTGATTGGATCAAGACGTTT	CATWDRKCSDWIKTF	TRGV8	.	TRGJP2	16	-1	-1	22
8	7.372320622223861E-5	TGTGCCACCTGGGACGTTTCTTCGAATTATTATAAGAAACTCTTT	CATWDVSSNYYKKLF	TRGV4	.	TRGJ1	13	-1	-1	20
8	7.372320622223861E-5	TGTGCCACCTGGGACGTCAACCGTATGGGTTGGTTCAAGATATTT	CATWDVNRMGWFKIF	TRGV5	.	TRGJP1	14	-1	-1	27
8	7.372320622223861E-5	TGTGCCACCTGGGACGGCCATGAGAATTATTATAAGAAACTCTTT	CATWDGHENYYKKLF	TRGV4	.	TRGJ1	16	-1	-1	23
8	7.372320622223861E-5	TGTGCCACCTGGGACGGGCTTCAAACTGGTTGGTTCAAGATATTT	CATWDGLQTGWFKIF	TRGV2	.	TRGJP1	18	-1	-1	24
8	7.372320622223861E-5	TGTGCCACCTGGGACGGGCGTGCCACTGGTTGGTTCAAGATATTT	CATWDGRATGWFKIF	TRGV2	.	TRGJP1	18	-1	-1	22
8	7.372320622223861E-5	TGTGCCACCTGGGACGGATTCACCACTGGTTGGTTCAAGATATTT	CATWDGFTTGWFKIF	TRGV2	.	TRGJP1	16	-1	-1	21
8	7.372320622223861E-5	TGTGCCACCTGGGACACCTCCCCGAATTATTATAAGAAACTCTTT	CATWDTSPNYYKKLF	TRGV3	.	TRGJ1	15	-1	-1	22
8	7.372320622223861E-5	TGTGCCACCTGGGACAGGCCTTGGAATTATTATAAGAAACTCTTT	CATWDRPWNYYKKLF	TRGV7	.	TRGJ1	20	-1	-1	20
8	7.372320622223861E-5	TGTGCCACCTGGGACAGGGATACCACTGGTTGGTTCAAGATATTT	CATWDRDTTGWFKIF	TRGV3	.	TRGJP1	17	-1	-1	19
8	7.372320622223861E-5	TGTGCCACCTGGGACAAGATCGGAATTTATTATAAGAAACTCTTT	CATWDKIGIYYKKLF	TRGV3	.	TRGJ1	15	-1	-1	22
8	7.372320622223861E-5	TGTGCCACCTGGGAGACATATACCACTGGTTGGTTCAAGATATTT	CATWETYTTGWFKIF	TRGV2	.	TRGJP1	13	-1	-1	17
8	7.372320622223861E-5	TGTGCCACCTGGACCCTCGATACGGTAGTGGACCGGAAACTCTTT	CATWTLDTVVDRKLF	TRGV4	.	TRGJ1	11	-1	-1	35
8	7.372320622223861E-5	TGTGCTGCGTGGGACCAAGTCACTGGTTGGTTCAAGATATTT	CAAWDQVTGWFKIF	TRGV10	.	TRGJP1	13	-1	-1	20
8	7.372320622223861E-5	TGTGCTGCGTGGGAAGATACCACTGGTTGGTTCAAGATATTT	CAAWEDTTGWFKIF	TRGV10	.	TRGJP1	13	-1	-1	16
8	7.372320622223861E-5	TGTGCCTTGTGGGCGGGGAGGGATTATTATAAGAAACTCTTT	CALWAGRDYYKKLF	TRGV9	.	TRGJ1	15	-1	-1	22
8	7.372320622223861E-5	TGTGCCACCTGCCCTCTCATCACTGGTTGGTTCAAGATATTT	CATCPLITGWFKIF	TRGV2	.	TRGJP1	10	-1	-1	20
8	7.372320622223861E-5	TGTGCCACCTGGCTAGATACCACTGGTTGGTTCAAGATATTT	CATWLDTTGWFKIF	TRGV4	.	TRGJP1	11	-1	-1	9
8	7.372320622223861E-5	TGTGCCACCTGGGATGGAGGCACTGGTTGGTTCAAGATATTT	CATWDGGTGWFKIF	TRGV8	.	TRGJP1	14	-1	-1	20
8	7.372320622223861E-5	TGTGCCACCTGGGATATAGGCACTGGTTGGTTCAAGATATTT	CATWDIGTGWFKIF	TRGV8	.	TRGJP1	15	-1	-1	9
8	7.372320622223861E-5	TGTGCCACCTGGGATAACTCTTCATACTATAAGAAACTCTTT	CATWDNSSYYKKLF	TRGV8	.	TRGJ1	15	-1	-1	24
8	7.372320622223861E-5	TGTGCCACCTGGGACTACAATGGTTATTATAAGAAACTCTTT	CATWDYNGYYKKLF	TRGV2	.	TRGJ1	14	-1	-1	23
8	7.372320622223861E-5	TGTGCCACCTGGGACCGACTTAATTATTATAAGAAACTCTTT	CATWDRLNYYKKLF	TRGV2	.	TRGJ1	14	-1	-1	21
8	7.372320622223861E-5	TGTGCCACCTGGGACCGAGGCAATTATTATAAGAAACTCTTT	CATWDRGNYYKKLF	TRGV3	.	TRGJ1	14	-1	-1	21
8	7.372320622223861E-5	TGTGCCACCTGGGACGGTAGGAATTATTATAAGAAACTCTTT	CATWDGRNYYKKLF	TRGV3	.	TRGJ1	14	-1	-1	20
8	7.372320622223861E-5	TGTGCCACCTGGGACGGCCCGAATTATTATAAGAAACTCTTT	CATWDGPNYYKKLF	TRGV2	.	TRGJ1	20	-1	-1	19
8	7.372320622223861E-5	TGTGCCACCTGGGACGGGCCGTTATTATGGAAGAAACTCTTT	CATWDGPLLWKKLF	TRGV4	.	TRGJ1	19	-1	-1	21
8	7.372320622223861E-5	TGTGCCACCTGGGACGGGCCGCCATATTATAAGAAACTCTTT	CATWDGPPYYKKLF	TRGV2	.	TRGJ1	19	-1	-1	24
8	7.372320622223861E-5	TGTGCCACCTGGGACGGGCCAGTTGGTTGGTTCAAGATATTT	CATWDGPVGWFKIF	TRGV2	.	TRGJP1	22	-1	-1	23
8	7.372320622223861E-5	TGTGCCACCTGGGACGGGCGTAATTATTATAAGAAACTCTTT	CATWDGRNYYKKLF	TRGV4	.	TRGJ1	18	-1	-1	21
8	7.372320622223861E-5	TGTGCCACCTGGGACGGGCGGGGGAGTTGGTTCAAGATATTT	CATWDGRGSWFKIF	TRGV2	.	TRGJP1	18	-1	-1	25
8	7.372320622223861E-5	TGTGCCACCTGGGACGACGAGAATTATTATAAGAAACTCTTT	CATWDDENYYKKLF	TRGV2	.	TRGJ1	15	-1	-1	20
8	7.372320622223861E-5	TGTGCCACCTGGGACAGGCGTCATTATTATAAGAAACTCTTT	CATWDRRHYYKKLF	TRGV5	.	TRGJ1	18	-1	-1	22
8	7.372320622223861E-5	TGTGCCACCTGGGACAGGCATAATTATTATAAGAAACTCTTT	CATWDRHNYYKKLF	TRGV3	.	TRGJ1	18	-1	-1	21
8	7.372320622223861E-5	TGTGCCACCTGGGACAACCCGGGGAGGTATAAGAAACTCTTT	CATWDNPGRYKKLF	TRGV3	.	TRGJ1	15	-1	-1	27
8	7.372320622223861E-5	TGTGCCACCTGGGAAGTAACGTTCGGTTGGTTCAAGATATTT	CATWEVTFGWFKIF	TRGV8	.	TRGJP1	13	-1	-1	24
8	7.372320622223861E-5	TGTGATTATTTGGGACGGGTTAATTATTATAAGAAACTCTTT	CDYLGRVNYYKKLF	TRGV2	.	TRGJ1	18	-1	-1	21
8	7.372320622223861E-5	TGTGCTGCGTGGGCCCTCTCTGGTTGGTTCAAGATATTT	CAAWALSGWFKIF	TRGV10	.	TRGJP1	12	-1	-1	19
8	7.372320622223861E-5	TGTGCTGCGTGGGATTCGGTCTATTATAAGAAACTCTTT	CAAWDSVYYKKLF	TRGV10	.	TRGJ1	15	-1	-1	21
8	7.372320622223861E-5	TGTGCTGCGTGGGAAATCACTGGTTGGTTCAAGATATTT	CAAWEITGWFKIF	TRGV10	.	TRGJP1	13	-1	-1	17
8	7.372320622223861E-5	TGTGCTGCGTACCATACCACTGGTTGGTTCAAGATATTT	CAAYHTTGWFKIF	TRGV10	.	TRGJP1	9	-1	-1	13
8	7.372320622223861E-5	TGTGCCACCTGGGGTATCACTGGTTGGTTCAAGATATTT	CATWGITGWFKIF	TRGV8	.	TRGJP1	15	-1	-1	14
8	7.372320622223861E-5	TGTGCCACCTGGGATTTGGCGCGGTGGTTCAAGATATTT	CATWDLARWFKIF	TRGV8	.	TRGJP1	14	-1	-1	24
8	7.372320622223861E-5	TGTGCCACCTGGGATCTCGAGGGTTGGTTCAAGATATTT	CATWDLEGWFKIF	TRGV8	.	TRGJP1	14	-1	-1	21
8	7.372320622223861E-5	TGTGCCACCTGGGATCGGTCCGGTTATAAGAAACTCTTT	CATWDRSGYKKLF	TRGV8	.	TRGJ1	17	-1	-1	23
8	7.372320622223861E-5	TGTGCCACCTGGGATAGCAATTATTATAAGAAACTCTTT	CATWDSNYYKKLF	TRGV8	.	TRGJ1	16	-1	-1	18
8	7.372320622223861E-5	TGTGCCACCTGGGATAGAGAGGGTTGGTTCAAGATATTT	CATWDREGWFKIF	TRGV8	.	TRGJP1	16	-1	-1	21
8	7.372320622223861E-5	TGTGCCACCTGGGACCCCTTAAGGGATAAGAAACTCTTT	CATWDPLRDKKLF	TRGV8	.	TRGJ1	13	-1	-1	25
8	7.372320622223861E-5	TGTGCCACCTGGGACCGATTTTATTATAAGAAACTCTTT	CATWDRFYYKKLF	TRGV5	.	TRGJ1	14	-1	-1	20
8	7.372320622223861E-5	TGTGCCACCTGGGACGCGTACGGTTGGTTCAAGATATTT	CATWDAYGWFKIF	TRGV2	.	TRGJP1	15	-1	-1	21
8	7.372320622223861E-5	TGTGCCACCTGGGACGCGGGGTATTATAAGAAACTCTTT	CATWDAGYYKKLF	TRGV7	.	TRGJ1	14	-1	-1	21
8	7.372320622223861E-5	TGTGCCACCTGGGACGGGCTTGCTTATAAGAAACTCTTT	CATWDGLAYKKLF	TRGV2	.	TRGJ1	18	-1	-1	23
8	7.372320622223861E-5	TGTGCCACCTGGGACGGGCTGTTTTATAAGAAACTCTTT	CATWDGLFYKKLF	TRGV4	.	TRGJ1	18	-1	-1	23
8	7.372320622223861E-5	TGTGCCACCTGGGACGGGCCTTATTATAAGAAACTCTTT	CATWDGPYYKKLF	TRGV2	.	TRGJ1	19	-1	-1	20
8	7.372320622223861E-5	TGTGCCACCTGGGACGGGCAAAATTATAAGAAACTCTTT	CATWDGQNYKKLF	TRGV2	.	TRGJ1	18	-1	-1	22
8	7.372320622223861E-5	TGTGCCACCTGGGACGATCGTTATTATAAGAAACTCTTT	CATWDDRYYKKLF	TRGV4	.	TRGJ1	13	-1	-1	20
8	7.372320622223861E-5	TGTGCCACCTGGGACAGGCCTGGTTGGTTCAAGATATTT	CATWDRPGWFKIF	TRGV5	.	TRGJP1	21	-1	-1	19
8	7.372320622223861E-5	TGTGCCACCTGGGACAGGCCGTCTTATAAGAAACTCTTT	CATWDRPSYKKLF	TRGV5	.	TRGJ1	22	-1	-1	23
8	7.372320622223861E-5	TGTGCCACCTGGGAAGGGAATTATTATAAGAAACTCTTT	CATWEGNYYKKLF	TRGV4	.	TRGJ1	17	-1	-1	17
8	7.372320622223861E-5	TGTGCTGCGTCCCAATGTGGTTGGTTCAAGATATTT	CAASQCGWFKIF	TRGV10	.	TRGJP1	9	-1	-1	17
8	7.372320622223861E-5	TGTGCTGCGTGCGCCCTGGGTTGGTTCAAGATATTT	CAACALGWFKIF	TRGV10	.	TRGJP1	10	-1	-1	18
8	7.372320622223861E-5	TGTGCCACCTGCTGGGCTGGTTGGTTCAAGATATTT	CATCWAGWFKIF	TRGV4	.	TRGJP1	10	-1	-1	16
8	7.372320622223861E-5	TGTGCCACCTGGCAGAATTATTATAAGAAACTCTTT	CATWQNYYKKLF	TRGV5	.	TRGJ1	11	-1	-1	14
8	7.372320622223861E-5	TGTGCCACCTGGGTCACTGGTTGGTTCAAGATATTT	CATWVTGWFKIF	TRGV8	.	TRGJP1	12	-1	-1	14
8	7.372320622223861E-5	TGTGCCACCTGGGATAAGGGGGATAAGAAACTCTTT	CATWDKGDKKLF	TRGV8	.	TRGJ1	15	-1	-1	22
8	7.372320622223861E-5	TGTGCCACCTGGGACGGGTATATTAAGAAACTCTTT	CATWDGYIKKLF	TRGV4	.	TRGJ1	17	-1	-1	23
8	7.372320622223861E-5	TGTGCCACCTGGGACGGGCTGTATAAGAAACTCTTT	CATWDGLYKKLF	TRGV2	.	TRGJ1	18	-1	-1	21
8	7.372320622223861E-5	TGTGCCACCTGGGACGGGGGAGGGTTCAAGATATTT	CATWDGGGFKIF	TRGV8	.	TRGJP1	13	-1	-1	22
8	7.372320622223861E-5	TGTGCCACCCAGCTTTTATATTATAAGAAACTCTTT	CATQLLYYKKLF	TRGV2	.	TRGJ1	8	-1	-1	18
8	7.372320622223861E-5	TGTGCTGCGAAGAGGGGTTGGTTCAAGATATTT	CAAKRGWFKIF	TRGV10	.	TRGJP1	8	-1	-1	15
8	7.372320622223861E-5	TGTGCCCCACCGGGTTATTATAAGAAACTCTTT	CAPPGYYKKLF	TRGV8	.	TRGJ1	5	-1	-1	14
8	7.372320622223861E-5	TGTGCCACCTTGGGATCCTATAAGAAACTCTTT	CATLGSYKKLF	TRGV3	.	TRGJ1	14	-1	-1	18
8	7.372320622223861E-5	TGTGCCACCTGTGTTTATTATAAGAAACTCTTT	CATCVYYKKLF	TRGV8	.	TRGJ1	10	-1	-1	14
8	7.372320622223861E-5	TGTGCCACCTGCCGCTATTATAAGAAACTCTTT	CATCRYYKKLF	TRGV8	.	TRGJ1	10	-1	-1	15
8	7.372320622223861E-5	TGTGCCACCTGGGATTTTCGATTCAAGATATTT	CATWDFRFKIF	TRGV8	.	TRGJP1	14	-1	-1	21
8	7.372320622223861E-5	TGTGCCACCTGGGATTTCTATAAGAAACTCTTT	CATWDFYKKLF	TRGV8	.	TRGJ1	14	-1	-1	18
8	7.372320622223861E-5	TGTGCCACCTGGGATCGGGGGGTCAAGATATTT	CATWDRGVKIF	TRGV8	.	TRGJP1	17	-1	-1	19
8	7.372320622223861E-5	TGTGCCACATTGAATTATTATAAGAAACTCTTT	CATLNYYKKLF	TRGV8	.	TRGJ1	7	-1	-1	8
8	7.372320622223861E-5	TGTGCTGCGTTGGGTTGGTTCAAGATATTT	CAALGWFKIF	TRGV10	.	TRGJP1	13	-1	-1	12
8	7.372320622223861E-5	TGTGCCATCACTGGTTGGTTCAAGATATTT	CAITGWFKIF	TRGV3	.	TRGJP1	13	-1	-1	8
8	7.372320622223861E-5	TGTGCCACCTGGGACTGGTTCAAGATATTT	CATWDWFKIF	TRGV8	.	TRGJP1	13	-1	-1	15
8	7.372320622223861E-5	ATTGAATCTAGAGGTTGGTTCAAGATATTT	IESRGWFKIF	TRGV10	.	TRGJP1	-1	-1	-1	12
8	7.372320622223861E-5	TGTGCTGCGTGTTGGTTCAAGATATTT	CAACWFKIF	TRGV10	.	TRGJP1	10	-1	-1	10
8	7.372320622223861E-5	TGTGCCACCCGGCTAAAGATATTT	CATRLKIF	TRGV4	.	TRGJP1	11	-1	-1	15
8	7.372320622223861E-5	TGTCCCTTGATT	CPLI	TRGV2	.	TRGJP1	5	-1	-1	10
7	6.450780544445878E-5	TGTGCTGCGTGGGATTATAATAGGGTGCTAAGGACCACTGGTTGGTTCAAGATATTT	CAAWDYNRVLRTTGWFKIF	TRGV10	.	TRGJP1	16	-1	-1	33
7	6.450780544445878E-5	TGTGCCACCTGGGACCTACAGGGGGCTGGATATACCACTGGTTGGTTCAAGATATTT	CATWDLQGAGYTTGWFKIF	TRGV3	.	TRGJP1	14	-1	-1	26
7	6.450780544445878E-5	TGTGCTGCGTGGGATTTTCTAACCACTCCGGGCACTGGTTGGTTCAAGATATTT	CAAWDFLTTPGTGWFKIF	TRGV10	.	TRGJP1	15	-1	-1	32
7	6.450780544445878E-5	TGTGCCACCTGGGACAGACCGGTCGAAAGGGGGATAGTTTGGTTCAAGATATTT	CATWDRPVERGIVWFKIF	TRGV3	.	TRGJP1	23	-1	-1	38
7	6.450780544445878E-5	TGTGCTGCGTGGGATTTGCGAGGGGAAGCCACTGGTTGGTTCAAGATATTT	CAAWDLRGEATGWFKIF	TRGV10	.	TRGJP1	15	-1	-1	28
7	6.450780544445878E-5	TGTGCTGCGTGGGATTATATTAGATGTGGCGCTGGTTGGTTCAAGATATTT	CAAWDYIRCGAGWFKIF	TRGV10	.	TRGJP1	16	-1	-1	31
7	6.450780544445878E-5	TGTGCTGCGTGGGATTATAAAGGGCTTGCCACTGGTTGGTTCAAGATATTT	CAAWDYKGLATGWFKIF	TRGV10	.	TRGJP1	16	-1	-1	28
7	6.450780544445878E-5	TGTGCCACCTGGGGCCATCTCCAGAAACCATACTTGCATAAGAAACTCTTT	CATWGHLQKPYLHKKLF	TRGV7	.	TRGJ1	12	-1	-1	37
7	6.450780544445878E-5	TGTGCCACCTGGGACGGGCTAGAAGAGTTGGGCAAAAAAATCAAGGTATTT	CATWDGLEELGKKIKVF	TRGV2	.	TRGJP	18	-1	-1	22
7	6.450780544445878E-5	TGTGCCACCTGGGACGGGCAGTGGTATACCACTGGTTGGTTCAAGATATTT	CATWDGQWYTTGWFKIF	TRGV2	.	TRGJP1	18	-1	-1	18
7	6.450780544445878E-5	TGTGCCACCTGGGACGAGAGGTCACATACCACTGGTTGGTTCAAGATATTT	CATWDERSHTTGWFKIF	TRGV2	.	TRGJP1	15	-1	-1	13
7	6.450780544445878E-5	TGTGCCACCTGGGACAGGCTTTCGGGGAGTAGTGATTGGATCAAGACGTTT	CATWDRLSGSSDWIKTF	TRGV3	.	TRGJP2	18	-1	-1	27
7	6.450780544445878E-5	TGTGCCACCTGGGACAGGCGAAGAATCGGCAATTATTATAAGAAACTCTTT	CATWDRRRIGNYYKKLF	TRGV7	.	TRGJ1	18	-1	-1	30
7	6.450780544445878E-5	TGTGCCACCTGGGACAGGGTTACCCTTAGGTATTATTATAAGAAACTCTTT	CATWDRVTLRYYYKKLF	TRGV7	.	TRGJ1	17	-1	-1	31
7	6.450780544445878E-5	TGTGCTGCGTGGGATAGGGGGGGTACCACTGGTTGGTTCAAGATATTT	CAAWDRGGTTGWFKIF	TRGV10	.	TRGJP1	14	-1	-1	23
7	6.450780544445878E-5	TGTGCCTTGTGGGAGGTCCCAGTTGCCACTGGTTGGTTCAAGATATTT	CALWEVPVATGWFKIF	TRGV9	.	TRGJP1	16	-1	-1	25
7	6.450780544445878E-5	TGTGCCTTGTGGGAGGTGTTAGGTACCACTGGTTGGTTCAAGATATTT	CALWEVLGTTGWFKIF	TRGV9	.	TRGJP1	17	-1	-1	23
7	6.450780544445878E-5	TGTGCCTTGTGGGAGGTGCATTCTACCACTGGTTGGTTCAAGATATTT	CALWEVHSTTGWFKIF	TRGV9	.	TRGJP1	19	-1	-1	23
7	6.450780544445878E-5	TGTGCCTTGTGGGAGGTGAAACCGACCCGGGACTGGTTCAAGATATTT	CALWEVKPTRDWFKIF	TRGV9	.	TRGJP1	17	-1	-1	33
7	6.450780544445878E-5	TGTGCCACCTGGTTAGGAGAAGGGTTGGGCAAAAAAATCAAGGTATTT	CATWLGEGLGKKIKVF	TRGV8	.	TRGJP	11	-1	-1	19
7	6.450780544445878E-5	TGTGCCACCTGGCCGCACCGAGAGACCACTGGTTGGTTCAAGATATTT	CATWPHRETTGWFKIF	TRGV8	.	TRGJP1	11	-1	-1	24
7	6.450780544445878E-5	TGTGCCACCTGGGATAGGGGGACGGCCACTGGTTGGTTCAAGATATTT	CATWDRGTATGWFKIF	TRGV8	.	TRGJP1	17	-1	-1	25
7	6.450780544445878E-5	TGTGCCACCTGGGACAGGCAGTGGGTCCCTTATTATAAGAAACTCTTT	CATWDRQWVPYYKKLF	TRGV7	.	TRGJ1	18	-1	-1	29
7	6.450780544445878E-5	CGTGCCTTGTGGGAGCTTCAAGAGTTGGGCAAAAAAATCAAGGTATTT	RALWELQELGKKIKVF	TRGV9	.	TRGJP	14	-1	-1	18
7	6.450780544445878E-5	TGTGCCTTGTGGGAGGTGGATACCACTGGTTGGTTCAAGATATTT	CALWEVDTTGWFKIF	TRGV9	.	TRGJP1	17	-1	-1	19
7	6.450780544445878E-5	TGTGCCACCTGGCCCAACGATACCACTGGTTGGTTCAAGATATTT	CATWPNDTTGWFKIF	TRGV2	.	TRGJP1	11	-1	-1	19
7	6.450780544445878E-5	TGTGCCACCTGGGGCTGGGTCCGGGCTTATTATAAGAAACTCTTT	CATWGWVRAYYKKLF	TRGV8	.	TRGJ1	12	-1	-1	26
7	6.450780544445878E-5	TGTGCCACCTGGGACGGGCTACCGAATTATTATAAGAAACTCTTT	CATWDGLPNYYKKLF	TRGV2	.	TRGJ1	18	-1	-1	22
7	6.450780544445878E-5	TGTGCCACCTGGGACGGGCCTAGGGAAGATTATAAGAAACTCTTT	CATWDGPREDYKKLF	TRGV2	.	TRGJ1	19	-1	-1	28
7	6.450780544445878E-5	TGTGCCACCTGGGACAGCCGGGGGGATTATTATAAGAAACTCTTT	CATWDSRGDYYKKLF	TRGV7	.	TRGJ1	16	-1	-1	25
7	6.450780544445878E-5	TGTGCCACCTGGGACAGGTTAACCACTGGTTGGTTCAAGATATTT	CATWDRLTTGWFKIF	TRGV3	.	TRGJP1	17	-1	-1	16
7	6.450780544445878E-5	TGTGCCACCTGGGACAGGCCTGAGGATTATTATAAGAAACTCTTT	CATWDRPEDYYKKLF	TRGV3	.	TRGJ1	21	-1	-1	25
7	6.450780544445878E-5	TGTGCCACCTGGGAGACACGACCCACTGGTTGGTTCAAGATATTT	CATWETRPTGWFKIF	TRGV8	.	TRGJP1	13	-1	-1	22
7	6.450780544445878E-5	TGTGCCACACGCACCTGCAGTCACTGTCATTATAAGAAACTCTTT	CATRTCSHCHYKKLF	TRGV8	.	TRGJ1	7	-1	-1	28
7	6.450780544445878E-5	TGTGCTGCGTGGGCCCCGTCCACTGGTTGGTTCAAGATATTT	CAAWAPSTGWFKIF	TRGV10	.	TRGJP1	12	-1	-1	19
7	6.450780544445878E-5	TGTGCTGCGTGGGGGGGGTGTATTGGTTGGTTCAAGATATTT	CAAWGGCIGWFKIF	TRGV10	.	TRGJP1	12	-1	-1	23
7	6.450780544445878E-5	TGTGCTGCGTGGGATTATTTGGCTGGTTGGTTCAAGATATTT	CAAWDYLAGWFKIF	TRGV10	.	TRGJP1	16	-1	-1	22
7	6.450780544445878E-5	TGTGCTGCGTGGGATAATACCACTGGTTGGTTCAAGATATTT	CAAWDNTTGWFKIF	TRGV10	.	TRGJP1	14	-1	-1	8
7	6.450780544445878E-5	TGTGCCACCTGGGTTTATACCACTGGTTGGTTCAAGATATTT	CATWVYTTGWFKIF	TRGV3	.	TRGJP1	12	-1	-1	11
7	6.450780544445878E-5	TGTGCCACCTGGGTTAATACCACTGGTTGGTTCAAGATATTT	CATWVNTTGWFKIF	TRGV5P	.	TRGJP1	12	-1	-1	16
7	6.450780544445878E-5	TGTGCCACCTGGGGCCCTCCCAATTATTATAAGAAACTCTTT	CATWGPPNYYKKLF	TRGV8	.	TRGJ1	12	-1	-1	21
7	6.450780544445878E-5	TGTGCCACCTGGGATATTACCACTGGTTGGTTCAAGATATTT	CATWDITTGWFKIF	TRGV8	.	TRGJP1	15	-1	-1	9
7	6.450780544445878E-5	TGTGCCACCTGGGATAGGACCCATTATTATAAGAAACTCTTT	CATWDRTHYYKKLF	TRGV8	.	TRGJ1	17	-1	-1	22
7	6.450780544445878E-5	TGTGCCACCTGGGACGGCCTCACCTATTATAAGAAACTCTTT	CATWDGLTYYKKLF	TRGV2	.	TRGJ1	16	-1	-1	24
7	6.450780544445878E-5	TGTGCCACCTGGGACGGCCGGTTTTATTATAAGAAACTCTTT	CATWDGRFYYKKLF	TRGV4	.	TRGJ1	16	-1	-1	23
7	6.450780544445878E-5	TGTGCCACCTGGGACGGGCTGGGTTATTATAAGAAACTCTTT	CATWDGLGYYKKLF	TRGV4	.	TRGJ1	18	-1	-1	23
7	6.450780544445878E-5	TGTGCCACCTGGGACGGGCCTGCTGGTTGGTTCAAGATATTT	CATWDGPAGWFKIF	TRGV2	.	TRGJP1	19	-1	-1	22
7	6.450780544445878E-5	TGTGCCACCTGGGACGGGGCGAATTATTATAAGAAACTCTTT	CATWDGANYYKKLF	TRGV2	.	TRGJ1	17	-1	-1	19
7	6.450780544445878E-5	TGTGCCACCTGGGACGGGGAGAATTATTATAAGAAACTCTTT	CATWDGENYYKKLF	TRGV4	.	TRGJ1	17	-1	-1	20
7	6.450780544445878E-5	TGTGCCACCTGGGACGACCCGAATTATTATAAGAAACTCTTT	CATWDDPNYYKKLF	TRGV2	.	TRGJ1	15	-1	-1	19
7	6.450780544445878E-5	TGTGCCACCTGGGACAGTTCGAATTATTATAAGAAACTCTTT	CATWDSSNYYKKLF	TRGV5	.	TRGJ1	16	-1	-1	17
7	6.450780544445878E-5	TGTGCCACCTGGGACAGGCCTGGTGGTTGGTTCAAGATATTT	CATWDRPGGWFKIF	TRGV3	.	TRGJP1	21	-1	-1	23
7	6.450780544445878E-5	TGTGCCACCTGGGACAGGCCACGTTATTATAAGAAACTCTTT	CATWDRPRYYKKLF	TRGV3	.	TRGJ1	19	-1	-1	23
7	6.450780544445878E-5	TGTGCCACCTGGGACAGGCGGAAGTATTATAAGAAACTCTTT	CATWDRRKYYKKLF	TRGV3	.	TRGJ1	18	-1	-1	20
7	6.450780544445878E-5	TGTGCCACCTGGGACAGGCGACAGTATTATAAGAAACTCTTT	CATWDRRQYYKKLF	TRGV3	.	TRGJ1	18	-1	-1	24
7	6.450780544445878E-5	TGTGCCACCTGGGAGGGAGGCACTGGTTGGTTCAAGATATTT	CATWEGGTGWFKIF	TRGV5	.	TRGJP1	13	-1	-1	20
7	6.450780544445878E-5	TGTGCCACCTCCCCAGCGATTTATTATAAGAAACTCTTT	CATSPAIYYKKLF	TRGV8	.	TRGJ1	9	-1	-1	16
7	6.450780544445878E-5	TGTGCCACCTGGGCGAACACTGGTTGGTTCAAGATATTT	CATWANTGWFKIF	TRGV3	.	TRGJP1	12	-1	-1	17
7	6.450780544445878E-5	TGTGCCACCTGGGGCAAAATTTATTATAAGAAACTCTTT	CATWGKIYYKKLF	TRGV8	.	TRGJ1	12	-1	-1	20
7	6.450780544445878E-5	TGTGCCACCTGGGATCCGCTTTATTATAAGAAACTCTTT	CATWDPLYYKKLF	TRGV2	.	TRGJ1	13	-1	-1	20
7	6.450780544445878E-5	TGTGCCACCTGGGATGGATTTTATTATAAGAAACTCTTT	CATWDGFYYKKLF	TRGV8	.	TRGJ1	14	-1	-1	20
7	6.450780544445878E-5	TGTGCCACCTGGGATAGCACTGGTTGGTTCAAGATATTT	CATWDSTGWFKIF	TRGV8	.	TRGJP1	16	-1	-1	13
7	6.450780544445878E-5	TGTGCCACCTGGGATAGAGATTATTATAAGAAACTCTTT	CATWDRDYYKKLF	TRGV8	.	TRGJ1	16	-1	-1	19
7	6.450780544445878E-5	TGTGCCACCTGGGATAAACGGGGGTGGTTCAAGATATTT	CATWDKRGWFKIF	TRGV8	.	TRGJP1	15	-1	-1	21
7	6.450780544445878E-5	TGTGCCACCTGGGACATAACTGGTTGGTTCAAGATATTT	CATWDITGWFKIF	TRGV3	.	TRGJP1	15	-1	-1	18
7	6.450780544445878E-5	TGTGCCACCTGGGACACCTTTGGTTGGTTCAAGATATTT	CATWDTFGWFKIF	TRGV3	.	TRGJP1	15	-1	-1	20
7	6.450780544445878E-5	TGTGCCACCTGGGACAGGCATGGAGGTAAGAAACTCTTT	CATWDRHGGKKLF	TRGV3	.	TRGJ1	21	-1	-1	26
7	6.450780544445878E-5	TGTGCCACAAAGAATAGTAGTGATTGGATCAAGACGTTT	CATKNSSDWIKTF	TRGV4	.	TRGJP2	7	-1	-1	13
7	6.450780544445878E-5	TGTGCTGCCCCAAGCCTTTATTATAAGAAACTCTTT	CAAPSLYYKKLF	TRGV10	.	TRGJ1	7	-1	-1	17
7	6.450780544445878E-5	TGTGCTGCGTGGGAGGCGGGGTATAAGAAACTCTTT	CAAWEAGYKKLF	TRGV10	.	TRGJ1	13	-1	-1	21
7	6.450780544445878E-5	TGTGCCACCTGGGTCTTTTATTATAAGAAACTCTTT	CATWVFYYKKLF	TRGV5	.	TRGJ1	12	-1	-1	17
7	6.450780544445878E-5	TGTGCCACCTGGGGGCACTATTATAAGAAACTCTTT	CATWGHYYKKLF	TRGV8	.	TRGJ1	12	-1	-1	18
7	6.450780544445878E-5	TGTGCCACCTGGGGAATTATTTGGTTCAAGATATTT	CATWGIIWFKIF	TRGV3	.	TRGJP1	12	-1	-1	20
7	6.450780544445878E-5	TGTGCCACCTGGGACTCTGGTTGGTTCAAGATATTT	CATWDSGWFKIF	TRGV8	.	TRGJP1	13	-1	-1	16
7	6.450780544445878E-5	TGTGCCACCTGGGACTGTTATTATAAGAAACTCTTT	CATWDCYYKKLF	TRGV8	.	TRGJ1	13	-1	-1	17
7	6.450780544445878E-5	TGTGCCACCTGGGACTGGAATTATAAGAAACTCTTT	CATWDWNYKKLF	TRGV7	.	TRGJ1	17	-1	-1	19
7	6.450780544445878E-5	TGTGCCACCTGGGACAGGCCTTGGTTCAAGATATTT	CATWDRPWFKIF	TRGV3	.	TRGJP1	20	-1	-1	20
7	6.450780544445878E-5	TGTGCCACCTGGGACAAGGGTTGGTTCAAGATATTT	CATWDKGWFKIF	TRGV7	.	TRGJP1	15	-1	-1	18
7	6.450780544445878E-5	TGTGCCACCTGGACCAGAGATTATAAGAAACTCTTT	CATWTRDYKKLF	TRGV3	.	TRGJ1	11	-1	-1	19
7	6.450780544445878E-5	TGTGCTGCGTGGGCCTTTACTAAGAAACTCTTT	CAAWAFTKKLF	TRGV10	.	TRGJ1	12	-1	-1	16
7	6.450780544445878E-5	TGTGCTGCGTGGGGATGCCGGTTCAAGATATTT	CAAWGCRFKIF	TRGV10	.	TRGJP1	12	-1	-1	19
7	6.450780544445878E-5	TGTGCTGCGTGGGATTATTGGTTCAAGATATTT	CAAWDYWFKIF	TRGV10	.	TRGJP1	16	-1	-1	17
7	6.450780544445878E-5	TGTGCCACCTTTAATGGTTGGTTCAAGATATTT	CATFNGWFKIF	TRGV8	.	TRGJP1	9	-1	-1	14
7	6.450780544445878E-5	TGTGCCACCTGGGCAAGTTGGTTCAAGATATTT	CATWASWFKIF	TRGV2	.	TRGJP1	12	-1	-1	16
7	6.450780544445878E-5	TGTGCCACCTGGGAAAGGCATAAGAAACTCTTT	CATWERHKKLF	TRGV8	.	TRGJ1	21	-1	-1	19
7	6.450780544445878E-5	TGTGCCCCCCGTGGTTGGTTCAAGATATTT	CAPRGWFKIF	TRGV7	.	TRGJP1	8	-1	-1	11
7	6.450780544445878E-5	TGTGCCACCCGGGGCGGGTTCAAGATATTT	CATRGGFKIF	TRGV3	.	TRGJP1	12	-1	-1	16
7	6.450780544445878E-5	TGTGCCACCTGGGTCAAGATATTT	CATWVKIF	TRGV7	.	TRGJP1	15	-1	-1	9
6	5.5292404666678955E-5	TGTGCCACCTGGGACAGGCTGCGCCGAGGTACCCTAGCACTTTATTATAAGAAACTCTTT	CATWDRLRRGTLALYYKKLF	TRGV5	.	TRGJ1	18	-1	-1	41
6	5.5292404666678955E-5	TGTGCTGCGTGGGATTTACGGAGTGGTAGGGACACTGGTTGGTTCAAGATATTT	CAAWDLRSGRDTGWFKIF	TRGV10	.	TRGJP1	19	-1	-1	21
6	5.5292404666678955E-5	TGTGCCACCTGGGACGGCCCTAGGACTAATACCACTGGTTGGTTCAAGATATTT	CATWDGPRTNTTGWFKIF	TRGV4	.	TRGJP1	19	-1	-1	28
6	5.5292404666678955E-5	TGTGCCACCTGGGACGGGCTGGGATTATATACCACTGGTTGGTTCAAGATATTT	CATWDGLGLYTTGWFKIF	TRGV2	.	TRGJP1	18	-1	-1	25
6	5.5292404666678955E-5	TGTGCCACCTGGGACGGGCTAGTAGAACGTTTAAATTATTATAAGAAACTCTTT	CATWDGLVERLNYYKKLF	TRGV2	.	TRGJ1	18	-1	-1	33
6	5.5292404666678955E-5	TGTGCCACCTGGGACGGGCATCCGTCGATATTGGATTATTATAAGAAACTCTTT	CATWDGHPSILDYYKKLF	TRGV4	.	TRGJ1	18	-1	-1	34
6	5.5292404666678955E-5	TGTGCCACCTGGGACAGGCGGGCGGGGGATAGTAGTGATTGGATCAAGACGTTT	CATWDRRAGDSSDWIKTF	TRGV5	.	TRGJP2	18	-1	-1	28
6	5.5292404666678955E-5	TGTGCCACCTGGGACAGGCGGATTCCCCATACCACTGGTTGGTTCAAGATATTT	CATWDRRIPHTTGWFKIF	TRGV5	.	TRGJP1	18	-1	-1	28
6	5.5292404666678955E-5	TGTGCTGCGTGGGATAGGAAAATCATTCTGGTTGGTTGGTTCAAGATATTT	CAAWDRKIILVGWFKIF	TRGV10	.	TRGJP1	14	-1	-1	32
6	5.5292404666678955E-5	TGTGCCACCTGGGATAGTAGGTCAGAGTTGGGCAAAAAAATCAAGGTATTT	CATWDSRSELGKKIKVF	TRGV8	.	TRGJP	16	-1	-1	23
6	5.5292404666678955E-5	TGTGCCACCTGGGACTTTAAAAAATTCATTAATTATTATAAGAAACTCTTT	CATWDFKKFINYYKKLF	TRGV5	.	TRGJ1	14	-1	-1	30
6	5.5292404666678955E-5	TGTGCCACCTGGGACGGCCCCGGGGCTACCACTGGTTGGTTCAAGATATTT	CATWDGPGATTGWFKIF	TRGV2	.	TRGJP1	21	-1	-1	26
6	5.5292404666678955E-5	TGTGCCACCTGGGACGGGCCGATGAATACCACTGGTTGGTTCAAGATATTT	CATWDGPMNTTGWFKIF	TRGV4	.	TRGJP1	22	-1	-1	25
6	5.5292404666678955E-5	TGTGCTGCGTGGGATTATTTTTATACCACTGGTTGGTTCAAGATATTT	CAAWDYFYTTGWFKIF	TRGV10	.	TRGJP1	16	-1	-1	21
6	5.5292404666678955E-5	TGTGCTGCGTGGGATGAGGCCCATACCACTGGTTGGTTCAAGATATTT	CAAWDEAHTTGWFKIF	TRGV10	.	TRGJP1	14	-1	-1	22
6	5.5292404666678955E-5	TGTGCCTTGTGGGAGGGCCCATATACCACTGGTTGGTTCAAGATATTT	CALWEGPYTTGWFKIF	TRGV9	.	TRGJP1	15	-1	-1	20
6	5.5292404666678955E-5	TGTGCCTTGTGGGAGGGGATATATACCACTGGTTGGTTCAAGATATTT	CALWEGIYTTGWFKIF	TRGV9	.	TRGJP1	15	-1	-1	19
6	5.5292404666678955E-5	TGTGCCACCTGGGATAGGAGTCGGAACACTGGTTGGTTCAAGATATTT	CATWDRSRNTGWFKIF	TRGV8	.	TRGJP1	17	-1	-1	26
6	5.5292404666678955E-5	TGTGCCACCTGGGATAAATGCTCTACCACTGGTTGGTTCAAGATATTT	CATWDKCSTTGWFKIF	TRGV8	.	TRGJP1	15	-1	-1	23
6	5.5292404666678955E-5	TGTGCCACCTGGGATAAAAGACGCTTGAATTATTATAAGAAACTCTTT	CATWDKRRLNYYKKLF	TRGV8	.	TRGJ1	15	-1	-1	26
6	5.5292404666678955E-5	TGTGCCACCTGGGACCGAGTCCATACCACTGGTTGGTTCAAGATATTT	CATWDRVHTTGWFKIF	TRGV8	.	TRGJP1	13	-1	-1	22
6	5.5292404666678955E-5	TGTGCCACCTGGGACGCGGATTATACCACTGGTTGGTTCAAGATATTT	CATWDADYTTGWFKIF	TRGV2	.	TRGJP1	15	-1	-1	21
6	5.5292404666678955E-5	TGTGCCACCTGGGACGGGCCCCGTGGCACTGGTTGGTTCAAGATATTT	CATWDGPRGTGWFKIF	TRGV2	.	TRGJP1	20	-1	-1	26
6	5.5292404666678955E-5	TGTGCCACCTGGGACACGCAAGAGTTGGGCAAAAAAATCAAGGTATTT	CATWDTQELGKKIKVF	TRGV3	.	TRGJP	18	-1	-1	17
6	5.5292404666678955E-5	TGTGCCACCTGGGACAGGCCTATGGCGGATTATTATAAGAAACTCTTT	CATWDRPMADYYKKLF	TRGV5	.	TRGJ1	20	-1	-1	25
6	5.5292404666678955E-5	TGTGCCACCTGGGACAGGCCGGATAGTAGTGATTGGATCAAGACGTTT	CATWDRPDSSDWIKTF	TRGV5	.	TRGJP2	19	-1	-1	22
6	5.5292404666678955E-5	TGTGCTGCGTGGGATTGTTGGACCACTGGTTGGTTCAAGATATTT	CAAWDCWTTGWFKIF	TRGV10	.	TRGJP1	15	-1	-1	21
6	5.5292404666678955E-5	TGTGCTGCGTGGGATTATCAGGCCACTGGTTGGTTCAAGATATTT	CAAWDYQATGWFKIF	TRGV10	.	TRGJP1	16	-1	-1	22
6	5.5292404666678955E-5	TGTGCTGCGTGGGATTATAATCCCACTGGTTGGTTCAAGATATTT	CAAWDYNPTGWFKIF	TRGV10	.	TRGJP1	25	-1	-1	15
6	5.5292404666678955E-5	TGTGCCTTGTGGGAGGTGCAGTTCACTGGTTGGTTCAAGATATTT	CALWEVQFTGWFKIF	TRGV9	.	TRGJP1	19	-1	-1	23
6	5.5292404666678955E-5	TGTGCCACCTGGGGTAGAGCAGGGGTAGGTTGGTTCAAGATATTT	CATWGRAGVGWFKIF	TRGV8	.	TRGJP1	16	-1	-1	27
6	5.5292404666678955E-5	TGTGCCACCTGGGATTGTTGGACCACTGGTTGGTTCAAGATATTT	CATWDCWTTGWFKIF	TRGV8	.	TRGJP1	14	-1	-1	21
6	5.5292404666678955E-5	TGTGCCACCTGGGATGTATATAGTAGTGATTGGATCAAGACGTTT	CATWDVYSSDWIKTF	TRGV8	.	TRGJP2	14	-1	-1	16
6	5.5292404666678955E-5	TGTGCCACCTGGGATAGCTATTCACGGAGGAATAAGAAACTCTTT	CATWDSYSRRNKKLF	TRGV8	.	TRGJ1	16	-1	-1	31
6	5.5292404666678955E-5	TGTGCCACCTGGGACTGGGATTCGAATTATTATAAGAAACTCTTT	CATWDWDSNYYKKLF	TRGV3	.	TRGJ1	17	-1	-1	19
6	5.5292404666678955E-5	TGTGCCACCTGGGACGCACTCTTTGAGGGTTATAAGAAACTCTTT	CATWDALFEGYKKLF	TRGV4	.	TRGJ1	13	-1	-1	29
6	5.5292404666678955E-5	TGTGCCACCTGGGACGGGCTTAGTAGTGATTGGATCAAGACGTTT	CATWDGLSSDWIKTF	TRGV2	.	TRGJP2	18	-1	-1	20
6	5.5292404666678955E-5	TGTGCCACCTGGGACGGGCTGGGTGGAAATTATAAGAAACTCTTT	CATWDGLGGNYKKLF	TRGV2	.	TRGJ1	18	-1	-1	28
6	5.5292404666678955E-5	TGTGCCACCTGGGACGGGCCTCTGAATTATTATAAGAAACTCTTT	CATWDGPLNYYKKLF	TRGV2	.	TRGJ1	19	-1	-1	23
6	5.5292404666678955E-5	TGTGCCACCTGGGACGGGCAGCGATATTATTATAAGAAACTCTTT	CATWDGQRYYYKKLF	TRGV2	.	TRGJ1	18	-1	-1	21
6	5.5292404666678955E-5	TGTGCCACCTGGGACGGGCAGACCACTGGTTGGTTCAAGATATTT	CATWDGQTTGWFKIF	TRGV2	.	TRGJP1	18	-1	-1	21
6	5.5292404666678955E-5	TGTGCCACCTGGGACGGGGACTTCACTGGTTGGTTCAAGATATTT	CATWDGDFTGWFKIF	TRGV2	.	TRGJP1	17	-1	-1	23
6	5.5292404666678955E-5	TGTGCCACCTGGGACACGGCCCCCCATTATTATAAGAAACTCTTT	CATWDTAPHYYKKLF	TRGV5	.	TRGJ1	20	-1	-1	25
6	5.5292404666678955E-5	TGTGCCACCTGGGACAGGTCCACCCCTTATTATAAGAAACTCTTT	CATWDRSTPYYKKLF	TRGV3	.	TRGJ1	17	-1	-1	26
6	5.5292404666678955E-5	TGTGCCACCTGGGACAGGTATACCACTGGTTGGTTCAAGATATTT	CATWDRYTTGWFKIF	TRGV3	.	TRGJP1	17	-1	-1	18
6	5.5292404666678955E-5	TGTGCCACCTGGGACAGGCCCCGGACGTATTATAAGAAACTCTTT	CATWDRPRTYYKKLF	TRGV5	.	TRGJ1	19	-1	-1	27
6	5.5292404666678955E-5	TGTGCCACCTGGGACAGGCAGACCACTGGTTGGTTCAAGATATTT	CATWDRQTTGWFKIF	TRGV3	.	TRGJP1	18	-1	-1	21
6	5.5292404666678955E-5	TGTGCCACCGTGTCCAACATTACCACTGGTTGGTTCAAGATATTT	CATVSNITTGWFKIF	TRGV8	.	TRGJP1	8	-1	-1	20
6	5.5292404666678955E-5	TGTGCTGCGTGGGATTTTGTCACTGGTTGGTTCAAGATATTT	CAAWDFVTGWFKIF	TRGV10	.	TRGJP1	15	-1	-1	20
6	5.5292404666678955E-5	TGTGCTGCGTGGGATGGGACCTATTATTATAAGAAACTCTTT	CAAWDGTYYYKKLF	TRGV10	.	TRGJ1	14	-1	-1	22
6	5.5292404666678955E-5	TGTGCTGCGTGGGATACCGGGGACGGTTGGTTCAAGATATTT	CAAWDTGDGWFKIF	TRGV10	.	TRGJP1	14	-1	-1	24
6	5.5292404666678955E-5	TGTGCTGCGGGGGTAGGTGTGTCTGGTTGGTTCAAGATATTT	CAAGVGVSGWFKIF	TRGV10	.	TRGJP1	12	-1	-1	22
6	5.5292404666678955E-5	TGTGCCTTGTGGGAGTCTAGCACTGGTTGGTTCAAGATATTT	CALWESSTGWFKIF	TRGV9	.	TRGJP1	14	-1	-1	17
6	5.5292404666678955E-5	TGTGCCACCTCGCCCCGGACCACTGGTTGGTTCAAGATATTT	CATSPRTTGWFKIF	TRGV3	.	TRGJP1	9	-1	-1	18
6	5.5292404666678955E-5	TGTGCCACCTGGCCACACCGGAATTATTATAAGAAACTCTTT	CATWPHRNYYKKLF	TRGV8	.	TRGJ1	11	-1	-1	20
6	5.5292404666678955E-5	TGTGCCACCTGGGTCCCCACCACTGGTTGGTTCAAGATATTT	CATWVPTTGWFKIF	TRGV8	.	TRGJP1	12	-1	-1	18
6	5.5292404666678955E-5	TGTGCCACCTGGGGCAGGCCCGGTAGGTGGTTCAAGATATTT	CATWGRPGRWFKIF	TRGV3	.	TRGJP1	19	-1	-1	27
6	5.5292404666678955E-5	TGTGCCACCTGGGGGCCCGCTCTTTATTATAAGAAACTCTTT	CATWGPALYYKKLF	TRGV8	.	TRGJ1	12	-1	-1	23
6	5.5292404666678955E-5	TGTGCCACCTGGGATTCGCCCACTGGTTGGTTCAAGATATTT	CATWDSPTGWFKIF	TRGV8	.	TRGJP1	14	-1	-1	19
6	5.5292404666678955E-5	TGTGCCACCTGGGATTATACCACTGGTTGGTTCAAGATATTT	CATWDYTTGWFKIF	TRGV8	.	TRGJP1	14	-1	-1	15
6	5.5292404666678955E-5	TGTGCCACCTGGGATCCTTTGACTGGTTGGTTCAAGATATTT	CATWDPLTGWFKIF	TRGV8	.	TRGJP1	14	-1	-1	21
6	5.5292404666678955E-5	TGTGCCACCTGGGATATGCCCACTGGTTGGTTCAAGATATTT	CATWDMPTGWFKIF	TRGV2	.	TRGJP1	13	-1	-1	9
6	5.5292404666678955E-5	TGTGCCACCTGGGATAGGTTCTTTTATTATAAGAAACTCTTT	CATWDRFFYYKKLF	TRGV8	.	TRGJ1	17	-1	-1	23
6	5.5292404666678955E-5	TGTGCCACCTGGGACCTTACCACTGGTTGGTTCAAGATATTT	CATWDLTTGWFKIF	TRGV8	.	TRGJP1	13	-1	-1	17
6	5.5292404666678955E-5	TGTGCCACCTGGGACGCCGTGAATTATTATAAGAAACTCTTT	CATWDAVNYYKKLF	TRGV4	.	TRGJ1	13	-1	-1	20
6	5.5292404666678955E-5	TGTGCCACCTGGGACGGCCTTGGGAATTATAAGAAACTCTTT	CATWDGLGNYKKLF	TRGV4	.	TRGJ1	16	-1	-1	25
6	5.5292404666678955E-5	TGTGCCACCTGGGACGGCCCCCGTTATTATAAGAAACTCTTT	CATWDGPRYYKKLF	TRGV2	.	TRGJ1	20	-1	-1	23
6	5.5292404666678955E-5	TGTGCCACCTGGGACGGGTTAAATTATTATAAGAAACTCTTT	CATWDGLNYYKKLF	TRGV5	.	TRGJ1	17	-1	-1	21
6	5.5292404666678955E-5	TGTGCCACCTGGGACGGGCTCTCAGGGTGGTTCAAGATATTT	CATWDGLSGWFKIF	TRGV2	.	TRGJP1	18	-1	-1	24
6	5.5292404666678955E-5	TGTGCCACCTGGGACGGGAACACTGGTTGGTTCAAGATATTT	CATWDGNTGWFKIF	TRGV2	.	TRGJP1	17	-1	-1	20
6	5.5292404666678955E-5	TGTGCCACCTGGGACGGAGAAGAGTATTATAAGAAACTCTTT	CATWDGEEYYKKLF	TRGV2	.	TRGJ1	16	-1	-1	24
6	5.5292404666678955E-5	TGTGCCACCTGGGACAGGCCTCTTTATTATAAGAAACTCTTT	CATWDRPLYYKKLF	TRGV5	.	TRGJ1	20	-1	-1	23
6	5.5292404666678955E-5	TGTGCCACCTGGGACAGGGTTCCTGGTTGGTTCAAGATATTT	CATWDRVPGWFKIF	TRGV7	.	TRGJP1	17	-1	-1	22
6	5.5292404666678955E-5	TGTGCCACCTGGGACAGAGGCGGCTTTTATAAGAAACTCTTT	CATWDRGGFYKKLF	TRGV7	.	TRGJ1	16	-1	-1	26
6	5.5292404666678955E-5	TGTGCCACCTGGGAGTTTACCACTGGTTGGTTCAAGATATTT	CATWEFTTGWFKIF	TRGV8	.	TRGJP1	13	-1	-1	17
6	5.5292404666678955E-5	TGTGCTGCGTGGGATTGGGGTGGTTGGTTCAAGATATTT	CAAWDWGGWFKIF	TRGV10	.	TRGJP1	15	-1	-1	20
6	5.5292404666678955E-5	TGTGCCTTGTGGGAGGTGGGCAAAAAAATCAAGGTATTT	CALWEVGKKIKVF	TRGV9	.	TRGJP	17	-1	-1	12
6	5.5292404666678955E-5	TGTGCCACTTTCTTCACCACTGGTTGGTTCAAGATATTT	CATFFTTGWFKIF	TRGV4	.	TRGJP1	7	-1	-1	15
6	5.5292404666678955E-5	TGTGCCACCTGTGACTTAACTGGTTGGTTCAAGATATTT	CATCDLTGWFKIF	TRGV2	.	TRGJP1	14	-1	-1	18
6	5.5292404666678955E-5	TGTGCCACCTGCGCCGGTGCTGGTTGGTTCAAGATATTT	CATCAGAGWFKIF	TRGV8	.	TRGJP1	10	-1	-1	19
6	5.5292404666678955E-5	TGTGCCACCTGGGTACTGAATTATTATAAGAAACTCTTT	CATWVLNYYKKLF	TRGV8	.	TRGJ1	12	-1	-1	17
6	5.5292404666678955E-5	TGTGCCACCTGGGGGCCCTTTTATTATAAGAAACTCTTT	CATWGPFYYKKLF	TRGV8	.	TRGJ1	12	-1	-1	20
6	5.5292404666678955E-5	TGTGCCACCTGGGATTGGGGAAGTTGGTTCAAGATATTT	CATWDWGSWFKIF	TRGV8	.	TRGJP1	17	-1	-1	22
6	5.5292404666678955E-5	TGTGCCACCTGGGATGGAAATTATTATAAGAAACTCTTT	CATWDGNYYKKLF	TRGV8	.	TRGJ1	14	-1	-1	18
6	5.5292404666678955E-5	TGTGCCACCTGGGATGAAGATTATTATAAGAAACTCTTT	CATWDEDYYKKLF	TRGV8	.	TRGJ1	14	-1	-1	19
6	5.5292404666678955E-5	TGTGCCACCTGGGATAGGACTGGTTGGTTCAAGATATTT	CATWDRTGWFKIF	TRGV8	.	TRGJP1	20	-1	-1	18
6	5.5292404666678955E-5	TGTGCCACCTGGGATAGACCCTATTATAAGAAACTCTTT	CATWDRPYYKKLF	TRGV8	.	TRGJ2	23	-1	-1	21
6	5.5292404666678955E-5	TGTGCCACCTGGGACTGCCGCTATTATAAGAAACTCTTT	CATWDCRYYKKLF	TRGV3	.	TRGJ1	14	-1	-1	21
6	5.5292404666678955E-5	TGTGCCACCTGGGACTACCTCAAGGTGGTCAAGATATTT	CATWDYLKVVKIF	TRGV8	.	TRGJP1	13	-1	-1	25
6	5.5292404666678955E-5	TGTGCCACCTGGGACCCGAATTATTATAAGAAACTCTTT	CATWDPNYYKKLF	TRGV4	.	TRGJ1	13	-1	-1	16
6	5.5292404666678955E-5	TGTGCCACCTGGGACCGGAATTATTATAAGAAACTCTTT	CATWDRNYYKKLF	TRGV8	.	TRGJ1	13	-1	-1	17
6	5.5292404666678955E-5	TGTGCCACCTGGGACGGCTGGAATTATAAGAAACTCTTT	CATWDGWNYKKLF	TRGV7	.	TRGJ1	17	-1	-1	22
6	5.5292404666678955E-5	TGTGCCACCTGGGACGGCCCTTATTATAAGAAACTCTTT	CATWDGPYYKKLF	TRGV2	.	TRGJ1	19	-1	-1	20
6	5.5292404666678955E-5	TGTGCCACCTGGGACGGCAATTATTATAAGAAACTCTTT	CATWDGNYYKKLF	TRGV4	.	TRGJ1	16	-1	-1	18
6	5.5292404666678955E-5	TGTGCCACCTGGGACGGGCCTGGTTGGTTCAAGATATTT	CATWDGPGWFKIF	TRGV2	.	TRGJP1	19	-1	-1	19
6	5.5292404666678955E-5	TGTGCCACCTGGGACGGACCTTATTATAAGAAACTCTTT	CATWDGPYYKKLF	TRGV3	.	TRGJ1	20	-1	-1	20
6	5.5292404666678955E-5	TGTGCCACCTGGGACGGACGGGGGTATAAGAAACTCTTT	CATWDGRGYKKLF	TRGV2	.	TRGJ1	16	-1	-1	24
6	5.5292404666678955E-5	TGTGCCACCTGGGACAGGCCTCCCTATAAGAAACTCTTT	CATWDRPPYKKLF	TRGV7	.	TRGJ1	20	-1	-1	24
6	5.5292404666678955E-5	TGTGCCACCTGGGAGGGTGGGGGTTCGTTCAAGATATTT	CATWEGGGSFKIF	TRGV4	.	TRGJP1	16	-1	-1	21
6	5.5292404666678955E-5	TGTGCCACCTGGGAGGGGAATTATTATAAGAAACTCTTT	CATWEGNYYKKLF	TRGV3	.	TRGJ1	13	-1	-1	17
6	5.5292404666678955E-5	TGTGCCACCTGGGAGACGAATTATTATAAGAAACTCTTT	CATWETNYYKKLF	TRGV8	.	TRGJ1	13	-1	-1	16
6	5.5292404666678955E-5	TGTGCCACCTGGATTTCAAATTATTATAAGAAACTCTTT	CATWISNYYKKLF	TRGV5	.	TRGJ1	11	-1	-1	14
6	5.5292404666678955E-5	TGTGCCACCTGGAAGCCGCCGGGTTGGTTCAAGATATTT	CATWKPPGWFKIF	TRGV8	.	TRGJP1	11	-1	-1	21
6	5.5292404666678955E-5	TGTGCTGCGTGGGATTATGTCGGGTTCAAGATATTT	CAAWDYVGFKIF	TRGV10	.	TRGJP1	19	-1	-1	22
6	5.5292404666678955E-5	TGTGCCTTGGTCAACACTGGTTGGTTCAAGATATTT	CALVNTGWFKIF	TRGV9	.	TRGJP1	8	-1	-1	14
6	5.5292404666678955E-5	TGTGCCATCTATACCACTGGTTGGTTCAAGATATTT	CAIYTTGWFKIF	TRGV3	.	TRGJP1	9	-1	-1	9
6	5.5292404666678955E-5	TGTGCCACCTGGGACAATTATTATAAGAAACTCTTT	CATWDNYYKKLF	TRGV8	.	TRGJ1	13	-1	-1	15
6	5.5292404666678955E-5	TGTGCCACCTGGGAGATATATTATAAGAAACTCTTT	CATWEIYYKKLF	TRGV8	.	TRGJ1	13	-1	-1	18
6	5.5292404666678955E-5	TGTGCCACCTGGGAAAGCGATTATAAGAAACTCTTT	CATWESDYKKLF	TRGV8	.	TRGJ1	16	-1	-1	19
6	5.5292404666678955E-5	TGTGCTGTAGGCTCTGGTTGGTTCAAGATATTT	CAVGSGWFKIF	TRGV10	.	TRGJP1	6	-1	-1	13
6	5.5292404666678955E-5	TGTGCCTCGGGGGGTTATTATAAGAAACTCTTT	CASGGYYKKLF	TRGV9	.	TRGJ1	12	-1	-1	14
6	5.5292404666678955E-5	TGTGCCCCACTAGATCGGGCGAAGAAACTCTTT	CAPLDRAKKLF	TRGV8	.	TRGJ1	5	-1	-1	21
6	5.5292404666678955E-5	TGTGCCACCTGGGGTAACTATAAGAAACTCTTT	CATWGNYKKLF	TRGV8	.	TRGJ1	15	-1	-1	18
6	5.5292404666678955E-5	TGTGCCACCTGGGATAGGCGGGGAAAACTCTTT	CATWDRRGKLF	TRGV8	.	TRGJ1	18	-1	-1	24
6	5.5292404666678955E-5	TGTGCTGCGTGGGATCTTAAGAAACTCTTT	CAAWDLKKLF	TRGV10	.	TRGJ1	14	-1	-1	17
6	5.5292404666678955E-5	TGTGCCACCTGGTTCCCTAAGAAACTCTTT	CATWFPKKLF	TRGV8	.	TRGJ1	11	-1	-1	17
6	5.5292404666678955E-5	TGTGCCACCTGGGATAGTAAGAAACTCTTT	CATWDSKKLF	TRGV8	.	TRGJ1	16	-1	-1	17
6	5.5292404666678955E-5	TGTGCCACCCCCGGGGGGTTCAAGATATTT	CATPGGFKIF	TRGV8	.	TRGJP1	8	-1	-1	16
6	5.5292404666678955E-5	TGTGCCACCGGGGGGGGGGTGGGACTCTTT	CATGGGVGLF	TRGV2	.	TRGJ2	12	-1	-1	23
6	5.5292404666678955E-5	TGTGCCACGGGAGGCTGGTTCAAGATATTT	CATGGWFKIF	TRGV7	.	TRGJP1	7	-1	-1	12
6	5.5292404666678955E-5	TGTGCCACCTGGGATCCGGGC	CATWDPG	TRGV2	.	TRGJP1	20	-1	-1	21
5	4.607700388889913E-5	TGTGCCACTTACGACCGAGGGACTGGTTGGTTCAAGATATTTGCTGAAGGGACTAAGCTCATAGTAACTTCGCCTGGTAACGGCACTGTCAGAAAGGAATCCGGCATTCCGTCAGGCAAATTTGAGGTGGATAGGATACCTGAAACGTCTACATCCACTCTCACCATTCACAATGTAGAGAAACAGGACATAGCTACCTACTACTGTGCCTTGTGGGGCAATGAGTTGGGCAAAAAAATCAAGGTATTT	CATYDRGTGWFKIFAEGTKLIVTSPGNGTVRKESGIPSGKFEVDRIPETSTSTLTIHNVEKQDIATYYCALWGNELGKKIKVF	TRGV8	.	TRGJP	7	-1	-1	215
5	4.607700388889913E-5	TGTGCTGCGTGGGTTACCAGGCGAAGTTACTATGAGCTTAGTCCCTTCAGCAAATATCTTGAACCAACCAGTGGCCCCTCTTCCCCGTGCCGAGGGTCTTATAAGAAACTCTTT	CAAWVTRRSYYELSPFSKYLEPTSGPSSPCRGSYKKLF	TRGV10	.	TRGJ1	16	-1	-1	98
5	4.607700388889913E-5	TGTGCTGCGTGGGGACAACACCAGGACTTCAAGGGGAAATGTGGGACCACTGGTTGGTTCAAGATATTT	CAAWGQHQDFKGKCGTTGWFKIF	TRGV10	.	TRGJP1	12	-1	-1	45
5	4.607700388889913E-5	TGTGCCACCTGGGACATACTTAAAATACCCCTAGCCACTGGTTGGTTCAAGATATTT	CATWDILKIPLATGWFKIF	TRGV3	.	TRGJP1	15	-1	-1	34
5	4.607700388889913E-5	TGTGCCACCTGGGACAGGCTCTGTGGGTTAGAGTTGGGCAAAAAAATCAAGGTATTT	CATWDRLCGLELGKKIKVF	TRGV7	.	TRGJP	23	-1	-1	23
5	4.607700388889913E-5	TGTGCCACCTGGGACAGGCCCCGTAATAGGTCTGTGAATTATTATAAGAAACTCTTT	CATWDRPRNRSVNYYKKLF	TRGV7	.	TRGJ1	19	-1	-1	35
5	4.607700388889913E-5	TGTGCCTTGTGGGAGGTCTATACCCCCGGTTCGAATTATTATAAGAAACTCTTT	CALWEVYTPGSNYYKKLF	TRGV9	.	TRGJ1	16	-1	-1	29
5	4.607700388889913E-5	TGTGCCACCTGGGACAATCACTTGACTTCAACCACTGGTTGGTTCAAGATATTT	CATWDNHLTSTTGWFKIF	TRGV3	.	TRGJP1	15	-1	-1	30
5	4.607700388889913E-5	TGTGCTGCGCCAGCCCACGGTCGAGATACCACTGGTTGGTTCAAGATATTT	CAAPAHGRDTTGWFKIF	TRGV10	.	TRGJP1	8	-1	-1	25
5	4.607700388889913E-5	TGTGCCACCTGGGATAGGCAGTCCATAGTGGATTATTATAAGAAACTCTTT	CATWDRQSIVDYYKKLF	TRGV8	.	TRGJ1	18	-1	-1	31
5	4.607700388889913E-5	TGTGCCACCTGGGATAAGGTAATGGGAGCCACTGGTTGGTTCAAGATATTT	CATWDKVMGATGWFKIF	TRGV8	.	TRGJP1	15	-1	-1	28
5	4.607700388889913E-5	TGTGCCACCTGGGACGGGCCCAGAAATACCACTGGTTGGTTCAAGATATTT	CATWDGPRNTTGWFKIF	TRGV2	.	TRGJP1	20	-1	-1	25
5	4.607700388889913E-5	TGTGCTGCGTGGGATAAGGTCTCGGACACTGGTTGGTTCAAGATATTT	CAAWDKVSDTGWFKIF	TRGV10	.	TRGJP1	14	-1	-1	26
5	4.607700388889913E-5	TGTGCTGCGTGGGACGTTTTTTATACCACTGGTTGGTTCAAGATATTT	CAAWDVFYTTGWFKIF	TRGV10	.	TRGJP1	13	-1	-1	21
5	4.607700388889913E-5	TGTGCCTTGTGGGAGGCGATTTATACCACTGGTTGGTTCAAGATATTT	CALWEAIYTTGWFKIF	TRGV9	.	TRGJP1	15	-1	-1	21
5	4.607700388889913E-5	TGTGCCACCTCGTTGGGGGTTTCAGGCACTGGTTGGTTCAAGATATTT	CATSLGVSGTGWFKIF	TRGV8	.	TRGJP1	9	-1	-1	26
5	4.607700388889913E-5	TGTGCCACCTGGGATATGGTGAATACCACTGGTTGGTTCAAGATATTT	CATWDMVNTTGWFKIF	TRGV8	.	TRGJP1	15	-1	-1	16
5	4.607700388889913E-5	TGTGCCACCTGGGATACACCCTATACCACTGGTTGGTTCAAGATATTT	CATWDTPYTTGWFKIF	TRGV8	.	TRGJP1	27	-1	-1	21
5	4.607700388889913E-5	TGTGCCACCTGGGATAGGCCAAATTATCATTATTATAAGAAACTCTTT	CATWDRPNYHYYKKLF	TRGV8	.	TRGJ1	19	-1	-1	28
5	4.607700388889913E-5	TGTGCCACCTGGGATAATTCCCTTCCCACTGGTTGGTTCAAGATATTT	CATWDNSLPTGWFKIF	TRGV8	.	TRGJP1	15	-1	-1	25
5	4.607700388889913E-5	TGTGCCACCTGGGACGTGCAGGAATTAACTGGTTGGTTCAAGATATTT	CATWDVQELTGWFKIF	TRGV8	.	TRGJP1	13	-1	-1	27
5	4.607700388889913E-5	TGTGCCACCTGGGACGGGGAAGATACCACTGGTTGGTTCAAGATATTT	CATWDGEDTTGWFKIF	TRGV8	.	TRGJP1	13	-1	-1	22
5	4.607700388889913E-5	TGTGCCACCTGGGACGGAAAATATACCACTGGTTGGTTCAAGATATTT	CATWDGKYTTGWFKIF	TRGV2	.	TRGJP1	16	-1	-1	20
5	4.607700388889913E-5	TGTGCCACCTGGGACAGCTTTCAGTTGGGCAAAAAAATCAAGGTATTT	CATWDSFQLGKKIKVF	TRGV2	.	TRGJP	14	-1	-1	22
5	4.607700388889913E-5	TGTGCCACCTGGGACAGGTCGGAGAGTAGTGATTGGATCAAGACGTTT	CATWDRSESSDWIKTF	TRGV7	.	TRGJP2	17	-1	-1	24
5	4.607700388889913E-5	TGTGCCACCTGGGACAGGCCGGGGGCGAATTATTATAAGAAACTCTTT	CATWDRPGANYYKKLF	TRGV7	.	TRGJ1	19	-1	-1	25
5	4.607700388889913E-5	TGTGCCACCTGGGACAGGCCAATTATTACCCATTATAAGAAACTCTTT	CATWDRPIITHYKKLF	TRGV7	.	TRGJ1	19	-1	-1	31
5	4.607700388889913E-5	TGTGCCACCTGGGACAGGCGAATTCCCCCTGGTTGGTTCAAGATATTT	CATWDRRIPPGWFKIF	TRGV7	.	TRGJP1	18	-1	-1	25
5	4.607700388889913E-5	TGTGCCACCTGGACCTTTATTTATACCACTGGTTGGTTCAAGATATTT	CATWTFIYTTGWFKIF	TRGV5	.	TRGJP1	11	-1	-1	21
5	4.607700388889913E-5	TGTGCTGCGTGGGCGTTGGATACCACTGGTTGGTTCAAGATATTT	CAAWALDTTGWFKIF	TRGV10	.	TRGJP1	12	-1	-1	19
5	4.607700388889913E-5	TGTGCTGCGTGGGATTACGTCACCACTGGTTGGTTCAAGATATTT	CAAWDYVTTGWFKIF	TRGV10	.	TRGJP1	19	-1	-1	21
5	4.607700388889913E-5	TGTGCCTTGTGGGAGGTGCGGATCCGCGTGGGGTTCAAGATATTT	CALWEVRIRVGFKIF	TRGV9	.	TRGJP1	18	-1	-1	31
5	4.607700388889913E-5	TGTGCCACCTTCCCCGGCGAGTTGGGCAAAAAAATCAAGGTATTT	CATFPGELGKKIKVF	TRGV8	.	TRGJP	9	-1	-1	18
5	4.607700388889913E-5	TGTGCCACCTCCAAAGGCGATACCACTGGTTGGTTCAAGATATTT	CATSKGDTTGWFKIF	TRGV8	.	TRGJP1	9	-1	-1	19
5	4.607700388889913E-5	TGTGCCACCTGGGTTGATTGGGGCGATCGCTGGTTCAAGATATTT	CATWVDWGDRWFKIF	TRGV3	.	TRGJP1	12	-1	-1	30
5	4.607700388889913E-5	TGTGCCACCTGGGATCGCCCCCGGGGGTATTATAAGAAACTCTTT	CATWDRPRGYYKKLF	TRGV8	.	TRGJ1	14	-1	-1	27
5	4.607700388889913E-5	TGTGCCACCTGGGATAGACCCACCACTGGTTGGTTCAAGATATTT	CATWDRPTTGWFKIF	TRGV8	.	TRGJP1	19	-1	-1	21
5	4.607700388889913E-5	TGTGCCACCTGGGACTGCCCCAGTATATATTATAAGAAACTCTTT	CATWDCPSIYYKKLF	TRGV3	.	TRGJ1	14	-1	-1	27
5	4.607700388889913E-5	TGTGCCACCTGGGACGGGTTACCACCTGTAAATAAGAAACTCTTT	CATWDGLPPVNKKLF	TRGV2	.	TRGJ1	17	-1	-1	31
5	4.607700388889913E-5	TGTGCCACCTGGGACGGGCCGGCCACTGGTTGGTTCAAGATATTT	CATWDGPATGWFKIF	TRGV4	.	TRGJP1	19	-1	-1	22
5	4.607700388889913E-5	TGTGCCACCTGGGACGGGGGTACCACTGGTTGGTTCAAGATATTT	CATWDGGTTGWFKIF	TRGV2	.	TRGJP1	17	-1	-1	20
5	4.607700388889913E-5	TGTGCCACCTGGGACACACCTACCACTGGTTGGTTCAAGATATTT	CATWDTPTTGWFKIF	TRGV3	.	TRGJP1	15	-1	-1	20
5	4.607700388889913E-5	TGTGCCACCTGGGACACACCGAAGGACTATTATAAGAAACTCTTT	CATWDTPKDYYKKLF	TRGV3	.	TRGJ1	15	-1	-1	27
5	4.607700388889913E-5	TGTGCCACCTGGGACAGTTTGTTCCATTATTATAAGAAACTCTTT	CATWDSLFHYYKKLF	TRGV7	.	TRGJ1	16	-1	-1	25
5	4.607700388889913E-5	TGTGCCACCTGGGACAGGCCCCCGAATTATTATAAGAAACTCTTT	CATWDRPPNYYKKLF	TRGV5	.	TRGJ1	19	-1	-1	22
5	4.607700388889913E-5	TGTGCCACCTGGGACAGGCCGATCGGTTATTATAAGAAACTCTTT	CATWDRPIGYYKKLF	TRGV7	.	TRGJ1	19	-1	-1	26
5	4.607700388889913E-5	TGTGCCACCTGGGACAGGCCGACCACTGGTTGGTTCAAGATATTT	CATWDRPTTGWFKIF	TRGV7	.	TRGJP1	19	-1	-1	21
5	4.607700388889913E-5	TGTGCCACCTGGGACAGGCATACCCCTGGTTGGTTCAAGATATTT	CATWDRHTPGWFKIF	TRGV7	.	TRGJP1	18	-1	-1	19
5	4.607700388889913E-5	TGTGCCACCTGGGAGTGTTCTATCAGGTGTTGGTTCAAGATATTT	CATWECSIRCWFKIF	TRGV3	.	TRGJP1	13	-1	-1	28
5	4.607700388889913E-5	TGTGCCACCTGGGAGCACATTGCCACTGGTTGGTTCAAGATATTT	CATWEHIATGWFKIF	TRGV8	.	TRGJP1	13	-1	-1	22
5	4.607700388889913E-5	TGTGCCACCGCTGGGCCCCGCGGGAATTATTATAAGAAACTCTTT	CATAGPRGNYYKKLF	TRGV2	.	TRGJ1	8	-1	-1	23
5	4.607700388889913E-5	TGTGCTGCGTGTTCCCTCCTCACTGGTTGGTTCAAGATATTT	CAACSLLTGWFKIF	TRGV10	.	TRGJP1	10	-1	-1	20
5	4.607700388889913E-5	TGTGCTGCGTGGGTCTTTACCACTGGTTGGTTCAAGATATTT	CAAWVFTTGWFKIF	TRGV10	.	TRGJP1	12	-1	-1	11
5	4.607700388889913E-5	TGTGCTGCGTGGGATTATTGGCCTGGTTGGTTCAAGATATTT	CAAWDYWPGWFKIF	TRGV10	.	TRGJP1	16	-1	-1	22
5	4.607700388889913E-5	TGTGCTGCGTGGGATTATATCACTGGTTGGTTCAAGATATTT	CAAWDYITGWFKIF	TRGV10	.	TRGJP1	16	-1	-1	8
5	4.607700388889913E-5	TGTGCTGCGTGGGAGAATACCACTGGTTGGTTCAAGATATTT	CAAWENTTGWFKIF	TRGV10	.	TRGJP1	13	-1	-1	16
5	4.607700388889913E-5	TGTGCCATCAGGAGGGGGATTAATTATTATAAGAAACTCTTT	CAIRRGINYYKKLF	TRGV8	.	TRGJ1	6	-1	-1	21
5	4.607700388889913E-5	TGTGCCACCTGGTGCTATACCACTGGTTGGTTCAAGATATTT	CATWCYTTGWFKIF	TRGV8	.	TRGJP1	11	-1	-1	15
5	4.607700388889913E-5	TGTGCCACCTGGGTTTGGGCCACTGGTTGGTTCAAGATATTT	CATWVWATGWFKIF	TRGV8	.	TRGJP1	12	-1	-1	19
5	4.607700388889913E-5	TGTGCCACCTGGGCCCCGAATTCCTATTATAAGAAACTCTTT	CATWAPNSYYKKLF	TRGV2	.	TRGJ1	12	-1	-1	24
5	4.607700388889913E-5	TGTGCCACCTGGGGCTCTACCACTGGTTGGTTCAAGATATTT	CATWGSTTGWFKIF	TRGV8	.	TRGJP1	12	-1	-1	17
5	4.607700388889913E-5	TGTGCCACCTGGGGAAAAATCACTGGTTGGTTCAAGATATTT	CATWGKITGWFKIF	TRGV8	.	TRGJP1	12	-1	-1	20
5	4.607700388889913E-5	TGTGCCACCTGGGATCGGGCCACTGGTTGGTTCAAGATATTT	CATWDRATGWFKIF	TRGV8	.	TRGJP1	17	-1	-1	19
5	4.607700388889913E-5	TGTGCCACCTGGGATGGAACCACTGGTTGGTTCAAGATATTT	CATWDGTTGWFKIF	TRGV8	.	TRGJP1	14	-1	-1	18
5	4.607700388889913E-5	TGTGCCACCTGGGATATCTCCACTGGTTGGTTCAAGATATTT	CATWDISTGWFKIF	TRGV8	.	TRGJP1	15	-1	-1	9
5	4.607700388889913E-5	TGTGCCACCTGGGATAGGCGGCCTGGTTGGTTCAAGATATTT	CATWDRRPGWFKIF	TRGV8	.	TRGJP1	18	-1	-1	22
5	4.607700388889913E-5	TGTGCCACCTGGGATAGGGTGTATTATTATAAGAAACTCTTT	CATWDRVYYYKKLF	TRGV8	.	TRGJ1	17	-1	-1	22
5	4.607700388889913E-5	TGTGCCACCTGGGATAGGGGGAATTATTATAAGAAACTCTTT	CATWDRGNYYKKLF	TRGV8	.	TRGJ1	17	-1	-1	20
5	4.607700388889913E-5	TGTGCCACCTGGGATAAGGCCACTGGTTGGTTCAAGATATTT	CATWDKATGWFKIF	TRGV8	.	TRGJP1	20	-1	-1	19
5	4.607700388889913E-5	TGTGCCACCTGGGACGGTCCTAATTATTATAAGAAACTCTTT	CATWDGPNYYKKLF	TRGV4	.	TRGJ1	19	-1	-1	21
5	4.607700388889913E-5	TGTGCCACCTGGGACGGCGCCCTTTATTATAAGAAACTCTTT	CATWDGALYYKKLF	TRGV4	.	TRGJ1	21	-1	-1	23
5	4.607700388889913E-5	TGTGCCACCTGGGACGGGCCTTTGGATTATAAGAAACTCTTT	CATWDGPLDYKKLF	TRGV4	.	TRGJ1	19	-1	-1	25
5	4.607700388889913E-5	TGTGCCACCTGGGACGGGCCTGATTATTATAAGAAACTCTTT	CATWDGPDYYKKLF	TRGV2	.	TRGJ1	19	-1	-1	22
5	4.607700388889913E-5	TGTGCCACCTGGGACATTGCCACTGGTTGGTTCAAGATATTT	CATWDIATGWFKIF	TRGV2	.	TRGJP1	14	-1	-1	19
5	4.607700388889913E-5	TGTGCCACCTGGGACAGCCACACTGGTTGGTTCAAGATATTT	CATWDSHTGWFKIF	TRGV7	.	TRGJP1	16	-1	-1	20
5	4.607700388889913E-5	TGTGCCACCTGGGACAGGCTCACTGGTTGGTTCAAGATATTT	CATWDRLTGWFKIF	TRGV7	.	TRGJP1	18	-1	-1	20
5	4.607700388889913E-5	TGTGCCACCTGGGACAGGATTCCTTATTATAAGAAACTCTTT	CATWDRIPYYKKLF	TRGV5	.	TRGJ1	17	-1	-1	23
5	4.607700388889913E-5	TGTGCCACCTGGACGCCCGTTTATTATTATAAGAAACTCTTT	CATWTPVYYYKKLF	TRGV8	.	TRGJ1	11	-1	-1	22
5	4.607700388889913E-5	TGTGCTGCGTGGGATGTCACTGGTTGGTTCAAGATATTT	CAAWDVTGWFKIF	TRGV10	.	TRGJP1	14	-1	-1	17
5	4.607700388889913E-5	TGTGCTGCGTGGGATGCCACTGGTTGGTTCAAGATATTT	CAAWDATGWFKIF	TRGV10	.	TRGJP1	14	-1	-1	13
5	4.607700388889913E-5	TGTGCCTCGTGGGAGGTTAGGGTTTATAAGAAACTCTTT	CASWEVRVYKKLF	TRGV9	.	TRGJ1	16	-1	-1	23
5	4.607700388889913E-5	TGTGCCACCTGGGTTTTGAATTATTATAAGAAACTCTTT	CATWVLNYYKKLF	TRGV2	.	TRGJ1	12	-1	-1	14
5	4.607700388889913E-5	TGTGCCACCTGGGTCCTCCACTATTATAAGAAACTCTTT	CATWVLHYYKKLF	TRGV5	.	TRGJ1	12	-1	-1	21
5	4.607700388889913E-5	TGTGCCACCTGGGCTCCGAATTATTATAAGAAACTCTTT	CATWAPNYYKKLF	TRGV8	.	TRGJ1	12	-1	-1	16
5	4.607700388889913E-5	TGTGCCACCTGGGCCCGGAGGGATTATAAGAAACTCTTT	CATWARRDYKKLF	TRGV8	.	TRGJ1	12	-1	-1	22
5	4.607700388889913E-5	TGTGCCACCTGGGCCGCGAATTATTATAAGAAACTCTTT	CATWAANYYKKLF	TRGV8	.	TRGJ1	12	-1	-1	16
5	4.607700388889913E-5	TGTGCCACCTGGGGTACTCTCGGTTGGTTCAAGATATTT	CATWGTLGWFKIF	TRGV2	.	TRGJP1	12	-1	-1	21
5	4.607700388889913E-5	TGTGCCACCTGGGACGCCCCCCCCCCAGGGAAACTCTTT	CATWDAPPPGKLF	TRGV3	.	TRGJ1	14	-1	-1	29
5	4.607700388889913E-5	TGTGCCACCTGGGACGGTCAATATTATAAGAAACTCTTT	CATWDGQYYKKLF	TRGV4	.	TRGJ1	16	-1	-1	21
5	4.607700388889913E-5	TGTGCCACCTGGGACGGCCTTTCGGATAAGGAACTCTTT	CATWDGLSDKELF	TRGV2	.	TRGJ1	16	-1	-1	25
5	4.607700388889913E-5	TGTGCCACCTGGGACGGGTGGGGTTATAAGAAACTCTTT	CATWDGWGYKKLF	TRGV4	.	TRGJ1	17	-1	-1	23
5	4.607700388889913E-5	TGTGCCACCTGGGACGGGGTCGATTATAAGAAACTCTTT	CATWDGVDYKKLF	TRGV7	.	TRGJ1	17	-1	-1	22
5	4.607700388889913E-5	TGTGCCACCTGGGACGGGAGCTATTATAAGAAACTCTTT	CATWDGSYYKKLF	TRGV4	.	TRGJ1	17	-1	-1	21
5	4.607700388889913E-5	TGTGCCACCTGGGACGATTTGTATTATAAGAAACTCTTT	CATWDDLYYKKLF	TRGV7	.	TRGJ1	14	-1	-1	21
5	4.607700388889913E-5	TGTGCCACCTGGGACAGGCGGGATTATAAGAAACTCTTT	CATWDRRDYKKLF	TRGV5	.	TRGJ1	18	-1	-1	22
5	4.607700388889913E-5	TGTGCCACCTGGGACAGATTTTATTATAAGAAACTCTTT	CATWDRFYYKKLF	TRGV5	.	TRGJ1	16	-1	-1	20
5	4.607700388889913E-5	TGTGCCACCTGGGACAATGGATATTATAAGAAACTCTTT	CATWDNGYYKKLF	TRGV3	.	TRGJ1	15	-1	-1	21
5	4.607700388889913E-5	TGTGCCACCTGGGAAAAGAGGCGTTGGTTCAAGATATTT	CATWEKRRWFKIF	TRGV8	.	TRGJP1	13	-1	-1	22
5	4.607700388889913E-5	TGTGCTGCGTGGGTTACTGGTTGGTTCAAGATATTT	CAAWVTGWFKIF	TRGV10	.	TRGJP1	16	-1	-1	15
5	4.607700388889913E-5	TGTGCTGCGTGGGCGGGGTCGGGGTTCAAGATATTT	CAAWAGSGFKIF	TRGV10	.	TRGJP1	12	-1	-1	22
5	4.607700388889913E-5	TGTGCTGCGTGGGATTTTTGTTATAAGAAACTCTTT	CAAWDFCYKKLF	TRGV10	.	TRGJ1	15	-1	-1	17
5	4.607700388889913E-5	TGTGCCACCTCCTTTAAAGGTTGGTTCAAGATATTT	CATSFKGWFKIF	TRGV8	.	TRGJP1	9	-1	-1	18
5	4.607700388889913E-5	TGTGCCACCTGGGTAAATTATTATAAGAAACTCTTT	CATWVNYYKKLF	TRGV7	.	TRGJ1	12	-1	-1	15
5	4.607700388889913E-5	TGTGCCACCTGGGGGGGGGGAAGGAAGAAACTCTTT	CATWGGGRKKLF	TRGV8	.	TRGJ1	12	-1	-1	24
5	4.607700388889913E-5	TGTGCCACCTGGGATAAGGGTTGGATCAAGACGTTT	CATWDKGWIKTF	TRGV8	.	TRGJP2	15	-1	-1	20
5	4.607700388889913E-5	TGTGCCACCTGGGACGGTTGGATTAAGAAACTCTTT	CATWDGWIKKLF	TRGV8	.	TRGJ1	13	-1	-1	23
5	4.607700388889913E-5	TGTGCCACCCATGACAATTATTATAAGAAACTCTTT	CATHDNYYKKLF	TRGV4	.	TRGJ1	8	-1	-1	15
5	4.607700388889913E-5	TGTGCCACCGCGACGGATTATTATAAGAAACTCTTT	CATATDYYKKLF	TRGV2	.	TRGJ1	15	-1	-1	13
5	4.607700388889913E-5	TGTGCCACCGGGGGTAGTGATTGGATCAAGACGTTT	CATGGSDWIKTF	TRGV8	.	TRGJP2	16	-1	-1	13
5	4.607700388889913E-5	TGTGTTCATACCACTGGTTGGTTCAAGATATTT	CVHTTGWFKIF	TRGV10	.	TRGJP1	3	-1	-1	7
5	4.607700388889913E-5	TGTGCTGCGTGGGTGGGTTGGTTCAAGATATTT	CAAWVGWFKIF	TRGV10	.	TRGJP1	12	-1	-1	15
5	4.607700388889913E-5	TGTGCTGCGTGGGATGAGAGCGAGAAGCTCTTT	CAAWDESEKLF	TRGV10	.	TRGJ1	14	-1	-1	22
5	4.607700388889913E-5	TGTGCCGAACCGGCACAATATAAGAAACTCTTT	CAEPAQYKKLF	TRGV3	.	TRGJ1	5	-1	-1	18
5	4.607700388889913E-5	TGTGCCACCTGGGATAGGGAGAGACAACTCTTT	CATWDRERQLF	TRGV8	.	TRGJ1	17	-1	-1	21
5	4.607700388889913E-5	TGTGCCACCTGGGACGCTTGGTTCAAGATATTT	CATWDAWFKIF	TRGV2	.	TRGJP1	15	-1	-1	17
5	4.607700388889913E-5	TGTGCCACCTGGATGTATTGGTTCAAGATATTT	CATWMYWFKIF	TRGV2	.	TRGJP1	11	-1	-1	17
5	4.607700388889913E-5	TGTGCTGCGTGGGATAGGAAGGAACTCTTT	CAAWDRKELF	TRGV10	.	TRGJ1	14	-1	-1	18
5	4.607700388889913E-5	TGTGCCACCTGGGACAGGCAGAAACTCTTT	CATWDRQKLF	TRGV5	.	TRGJ1	18	-1	-1	19
5	4.607700388889913E-5	TGTGCCCAGAGTTGGTTCAAGATATTT	CAQSWFKIF	TRGV9	.	TRGJP1	5	-1	-1	10
5	4.607700388889913E-5	TGTGCTGCCCAAGAGGAACTCTTT	CAAQEELF	TRGV10	.	TRGJ1	7	-1	-1	13
4	3.6861603111119306E-5	TGTGCCACCTGGGACGGGCGTCTTGGGAAACTCTTTGGCAGTGGAACAACACTTACCAGGCGAAGTTACTATGAGCTTAGTCCCTTCAGCAAATATCTTGAACCAACCAGTGGCCCCTCTTCCCCGTGCCGAGGGTCTTATAAGAAACTCTTT	CATWDGRLGKLFGSGTTLTRRSYYELSPFSKYLEPTSGPSSPCRGSYKKLF	TRGV2	.	TRGJ1	18	-1	-1	137
4	3.6861603111119306E-5	TGTGCCACCTGGGATAGGCCGGGCGTGTTAATCCCGATTTTTGCTTATTCTAAGAAACTCTTT	CATWDRPGVLIPIFAYSKKLF	TRGV8	.	TRGJ1	19	-1	-1	44
4	3.6861603111119306E-5	TGTGCCACCTGGGACCCAAATAAGACTGTGTTCCTATATACCACTGGTTGGTTCAAGATATTT	CATWDPNKTVFLYTTGWFKIF	TRGV7	.	TRGJP1	14	-1	-1	34
4	3.6861603111119306E-5	TGTGCTGCGTGGGGGTATAGGGAGGTGGACACCACTGGTTGGTTCAAGATATTT	CAAWGYREVDTTGWFKIF	TRGV10	.	TRGJP1	12	-1	-1	30
4	3.6861603111119306E-5	TGTGCTGCGTGGGACCCATCCATTGAGAATACCACTGGTTGGTTCAAGATATTT	CAAWDPSIENTTGWFKIF	TRGV10	.	TRGJP1	13	-1	-1	28
4	3.6861603111119306E-5	TGTGCCTTGTGGGAGGTGCATTGGGGATTGGGCACTGGTTGGTTCAAGATATTT	CALWEVHWGLGTGWFKIF	TRGV9	.	TRGJP1	19	-1	-1	32
4	3.6861603111119306E-5	TGTGCCACCTGGGACCACCGACGGTCCTATACCACTGGTTGGTTCAAGATATTT	CATWDHRRSYTTGWFKIF	TRGV8	.	TRGJP1	13	-1	-1	27
4	3.6861603111119306E-5	TGTGCCACCTGGGACGGGTTCCAACCTTATACCACTGGTTGGTTCAAGATATTT	CATWDGFQPYTTGWFKIF	TRGV4	.	TRGJP1	17	-1	-1	27
4	3.6861603111119306E-5	TGTGCCACCTGGGACGGGCTCCGAGGGGGTACCACTGGTTGGTTCAAGATATTT	CATWDGLRGGTTGWFKIF	TRGV2	.	TRGJP1	22	-1	-1	29
4	3.6861603111119306E-5	TGTGCTGCCTCAACCTCTTGCCACTATTCCACTGGTTGGTTCAAGATATTT	CAASTSCHYSTGWFKIF	TRGV10	.	TRGJP1	7	-1	-1	24
4	3.6861603111119306E-5	TGTGCTGCGTGGGAGAGGGCTCCTTATACCACTGGTTGGTTCAAGATATTT	CAAWERAPYTTGWFKIF	TRGV10	.	TRGJP1	13	-1	-1	24
4	3.6861603111119306E-5	TGTGCCTTGTGGGAGGCTGGGTGGGGGACCACTGGTTGGTTCAAGATATTT	CALWEAGWGTTGWFKIF	TRGV9	.	TRGJP1	15	-1	-1	27
4	3.6861603111119306E-5	TGTGCCACCTGGGATTGGTCCCCCCACCGAATTTATTATAAGAAACTCTTT	CATWDWSPHRIYYKKLF	TRGV8	.	TRGJ1	17	-1	-1	27
4	3.6861603111119306E-5	TGTGCCACCTGGGATAGGGAGGAGTATACCACTGGTTGGTTCAAGATATTT	CATWDREEYTTGWFKIF	TRGV8	.	TRGJP1	17	-1	-1	24
4	3.6861603111119306E-5	TGTGCCACCTGGGACCAAAAACGCAATACCACTGGTTGGTTCAAGATATTT	CATWDQKRNTTGWFKIF	TRGV3	.	TRGJP1	14	-1	-1	25
4	3.6861603111119306E-5	TGTGCCACCTGGGACGCGACCCGGGATTCGAATTATTATAAGAAACTCTTT	CATWDATRDSNYYKKLF	TRGV2	.	TRGJ1	22	-1	-1	25
4	3.6861603111119306E-5	TGTGCCACCTGGGACGACCCGGATGATACCACTGGTTGGTTCAAGATATTT	CATWDDPDDTTGWFKIF	TRGV3	.	TRGJP1	14	-1	-1	25
4	3.6861603111119306E-5	TGTGCCACCTGGGACAGGCCGGAAGGAGGTAGTGATTGGATCAAGACGTTT	CATWDRPEGGSDWIKTF	TRGV7	.	TRGJP2	19	-1	-1	28
4	3.6861603111119306E-5	TGTGCTGCGTGGGATTTGCAGGAAACCACTGGTTGGTTCAAGATATTT	CAAWDLQETTGWFKIF	TRGV10	.	TRGJP1	15	-1	-1	24
4	3.6861603111119306E-5	TGTGCTGCGTGGGATCCCTTTTATACCACTGGTTGGTTCAAGATATTT	CAAWDPFYTTGWFKIF	TRGV10	.	TRGJP1	14	-1	-1	21
4	3.6861603111119306E-5	TGTGCCTTGTGGGAGGTGCGAGGGTCCGATTATTATAAGAAACTCTTT	CALWEVRGSDYYKKLF	TRGV9	.	TRGJ1	18	-1	-1	28
4	3.6861603111119306E-5	TGTGCCACCTGGGATGGACGGAACTCGAATTATTATAAGAAACTCTTT	CATWDGRNSNYYKKLF	TRGV8	.	TRGJ1	14	-1	-1	21
4	3.6861603111119306E-5	TGTGCCACCTGGGATAGGCCTCTCTTCACTGGTTGGTTCAAGATATTT	CATWDRPLFTGWFKIF	TRGV8	.	TRGJP1	23	-1	-1	26
4	3.6861603111119306E-5	TGTGCCACCTGGGACGGCCCATATAGTAGTGATTGGATCAAGACGTTT	CATWDGPYSSDWIKTF	TRGV4	.	TRGJP2	21	-1	-1	20
4	3.6861603111119306E-5	TGTGCCACCTGGGACGGGCTCCGTACCACTGGTTGGTTCAAGATATTT	CATWDGLRTTGWFKIF	TRGV2	.	TRGJP1	27	-1	-1	23
4	3.6861603111119306E-5	TGTGCCACCTGGGACGGGCCGGATTGTCGGCCTTATAAGAAACTCTTT	CATWDGPDCRPYKKLF	TRGV2	.	TRGJ1	19	-1	-1	32
4	3.6861603111119306E-5	TGTGCCACCTGGGACAGGCTGGCGTTGGGCAAAAAAATCAAGGTATTT	CATWDRLALGKKIKVF	TRGV3	.	TRGJP	18	-1	-1	23
4	3.6861603111119306E-5	TGTGCCACCTGGGACAGGCGTGGGGCCACTGGTTGGTTCAAGATATTT	CATWDRRGATGWFKIF	TRGV7	.	TRGJP1	21	-1	-1	25
4	3.6861603111119306E-5	TGTGCCACCTGGGACAGGCGGGATTTTTATTATTATAAGAAACTCTTT	CATWDRRDFYYYKKLF	TRGV5	.	TRGJ1	18	-1	-1	28
4	3.6861603111119306E-5	TGTGCCACCTGGGACAGGCACGGTACCACTGGTTGGTTCAAGATATTT	CATWDRHGTTGWFKIF	TRGV3	.	TRGJP1	18	-1	-1	23
4	3.6861603111119306E-5	TGCGCCTTGTGGGATCTACAAGAGTTGGGCAAAAAAATCAAGGTATTT	CALWDLQELGKKIKVF	TRGV9	.	TRGJP	13	-1	-1	18
4	3.6861603111119306E-5	TGTGCTGCGTGGGATTATAATACGGATTATTATAAGAAACTCTTT	CAAWDYNTDYYKKLF	TRGV10	.	TRGJ1	16	-1	-1	13
4	3.6861603111119306E-5	TGTGCTGCGTGGGATCCCAATACCACTGGTTGGTTCAAGATATTT	CAAWDPNTTGWFKIF	TRGV10	.	TRGJP1	14	-1	-1	19
4	3.6861603111119306E-5	TGTGCCTTGTGGGAGGTGCGGGGGGGGACCCATAAGAAACTCTTT	CALWEVRGGTHKKLF	TRGV9	.	TRGJ1	18	-1	-1	31
4	3.6861603111119306E-5	TGTGCCACCTGGGGCAGGCCGACGAGTTATTATAAGAAACTCTTT	CATWGRPTSYYKKLF	TRGV5P	.	TRGJ1	19	-1	-1	22
4	3.6861603111119306E-5	TGTGCCACCTGGGATCCCCTGGGGAGTGATTGGATCAAGACGTTT	CATWDPLGSDWIKTF	TRGV8	.	TRGJP2	14	-1	-1	24
4	3.6861603111119306E-5	TGTGCCACCTGGGATAGCGTCCTCACTGGTTGGTTCAAGATATTT	CATWDSVLTGWFKIF	TRGV8	.	TRGJP1	16	-1	-1	23
4	3.6861603111119306E-5	TGTGCCACCTGGGATAGGTTCCCCTATTATTATAAGAAACTCTTT	CATWDRFPYYYKKLF	TRGV8	.	TRGJ1	17	-1	-1	25
4	3.6861603111119306E-5	TGTGCCACCTGGGATAGGATTACCACTGGTTGGTTCAAGATATTT	CATWDRITTGWFKIF	TRGV8	.	TRGJP1	17	-1	-1	20
4	3.6861603111119306E-5	TGTGCCACCTGGGATAAAGGGAGGTCTTATTATAAGAAACTCTTT	CATWDKGRSYYKKLF	TRGV8	.	TRGJ1	15	-1	-1	26
4	3.6861603111119306E-5	TGTGCCACCTGGGACCGATATACCACTGGTTGGTTCAAGATATTT	CATWDRYTTGWFKIF	TRGV3	.	TRGJP1	14	-1	-1	17
4	3.6861603111119306E-5	TGTGCCACCTGGGACGGTTCTACCACTGGTTGGTTCAAGATATTT	CATWDGSTTGWFKIF	TRGV7	.	TRGJP1	14	-1	-1	20
4	3.6861603111119306E-5	TGTGCCACCTGGGACGGTCGTCCTAATTATTATAAGAAACTCTTT	CATWDGRPNYYKKLF	TRGV4	.	TRGJ1	16	-1	-1	24
4	3.6861603111119306E-5	TGTGCCACCTGGGACGGGCCCTTGAATTATTATAAGAAACTCTTT	CATWDGPLNYYKKLF	TRGV2	.	TRGJ1	20	-1	-1	23
4	3.6861603111119306E-5	TGTGCCACCTGGGACGGGCCCGGGAATTATTATAAGAAACTCTTT	CATWDGPGNYYKKLF	TRGV2	.	TRGJ1	21	-1	-1	23
4	3.6861603111119306E-5	TGTGCCACCTGGGACACCGGGGGGGATTATTATAAGAAACTCTTT	CATWDTGGDYYKKLF	TRGV5	.	TRGJ1	15	-1	-1	25
4	3.6861603111119306E-5	TGTGCCACCTGGGACAGTAATACCACTGGTTGGTTCAAGATATTT	CATWDSNTTGWFKIF	TRGV5	.	TRGJP1	16	-1	-1	16
4	3.6861603111119306E-5	TGTGCCACCTGGGACAGCGGGTCCACTGGTTGGTTCAAGATATTT	CATWDSGSTGWFKIF	TRGV7	.	TRGJP1	16	-1	-1	22
4	3.6861603111119306E-5	TGTGCCACCTGGGACAGGCTGGCCACTGGTTGGTTCAAGATATTT	CATWDRLATGWFKIF	TRGV7	.	TRGJP1	18	-1	-1	22
4	3.6861603111119306E-5	TGTGCCACCTGGGACAGGCGGGGGGATTATTATAAGAAACTCTTT	CATWDRRGDYYKKLF	TRGV3	.	TRGJ1	18	-1	-1	25
4	3.6861603111119306E-5	TGTGCCACCTGGGACAGGAGTGGGAATTATTATAAGAAACTCTTT	CATWDRSGNYYKKLF	TRGV7	.	TRGJ1	17	-1	-1	23
4	3.6861603111119306E-5	TGTGCTGTGTGGGGGAATACCACTGGTTGGTTCAAGATATTT	CAVWGNTTGWFKIF	TRGV10	.	TRGJP1	12	-1	-1	16
4	3.6861603111119306E-5	TGTGCTGCGTGGCTAGGGACCACTGGTTGGTTCAAGATATTT	CAAWLGTTGWFKIF	TRGV10	.	TRGJP1	11	-1	-1	18
4	3.6861603111119306E-5	TGTGCTGCGTGGGATCGGACTACTGGTTGGTTCAAGATATTT	CAAWDRTTGWFKIF	TRGV10	.	TRGJP1	14	-1	-1	18
4	3.6861603111119306E-5	TGTGCTGCGTGGGACCGCTCCGTAATGAGGTTCAAGATATTT	CAAWDRSVMRFKIF	TRGV10	.	TRGJP1	13	-1	-1	28
4	3.6861603111119306E-5	TGTGCCTTGTGGGAGGTCACGGTTCGTTATAAGAAACTCTTT	CALWEVTVRYKKLF	TRGV9	.	TRGJ1	19	-1	-1	26
4	3.6861603111119306E-5	TGTGCCTTGTGGGAGGGTACCACTGGTTGGTTCAAGATATTT	CALWEGTTGWFKIF	TRGV9	.	TRGJP1	15	-1	-1	17
4	3.6861603111119306E-5	TGTGCCTCGGGGGGTCACAGGGGATATTATAAGAAACTCTTT	CASGGHRGYYKKLF	TRGV9	.	TRGJ1	17	-1	-1	24
4	3.6861603111119306E-5	TGTGCCTCGGGGGAAGAGTTGGGCAAAAAAATCAAGGTATTT	CASGEELGKKIKVF	TRGV9	.	TRGJP	13	-1	-1	9
4	3.6861603111119306E-5	TGTGCCTGCAAGGGGCGAGGGTCCGATTATAAGAAACTCTTT	CACKGRGSDYKKLF	TRGV9	.	TRGJ1	6	-1	-1	25
4	3.6861603111119306E-5	TGTGCCACCTGGGGCCAGGGCGTTGGTTGGTTCAAGATATTT	CATWGQGVGWFKIF	TRGV8	.	TRGJP1	12	-1	-1	23
4	3.6861603111119306E-5	TGTGCCACCTGGGGCAGGCATAATTATTATAAGAAACTCTTT	CATWGRHNYYKKLF	TRGV3	.	TRGJ1	18	-1	-1	21
4	3.6861603111119306E-5	TGTGCCACCTGGGGCAATACCACTGGTTGGTTCAAGATATTT	CATWGNTTGWFKIF	TRGV8	.	TRGJP1	12	-1	-1	16
4	3.6861603111119306E-5	TGTGCCACCTGGGGATATACCACTGGTTGGTTCAAGATATTT	CATWGYTTGWFKIF	TRGV8	.	TRGJP1	16	-1	-1	11
4	3.6861603111119306E-5	TGTGCCACCTGGGATCATACCACTGGTTGGTTCAAGATATTT	CATWDHTTGWFKIF	TRGV8	.	TRGJP1	14	-1	-1	9
4	3.6861603111119306E-5	TGTGCCACCTGGGATAGATTGTCTTATTATAAGAAACTCTTT	CATWDRLSYYKKLF	TRGV8	.	TRGJ1	16	-1	-1	23
4	3.6861603111119306E-5	TGTGCCACCTGGGACCGCGGCGATTATTATAAGAAACTCTTT	CATWDRGDYYKKLF	TRGV7	.	TRGJ1	14	-1	-1	22
4	3.6861603111119306E-5	TGTGCCACCTGGGACCGGAGGGGGGGTTGGTTCAAGATATTT	CATWDRRGGWFKIF	TRGV2	.	TRGJP1	17	-1	-1	24
4	3.6861603111119306E-5	TGTGCCACCTGGGACCATACCACTGGTTGGTTCAAGATATTT	CATWDHTTGWFKIF	TRGV8	.	TRGJP1	13	-1	-1	16
4	3.6861603111119306E-5	TGTGCCACCTGGGACGGGCTTCTCCGTTGGTTCAAGATATTT	CATWDGLLRWFKIF	TRGV4	.	TRGJP1	18	-1	-1	25
4	3.6861603111119306E-5	TGTGCCACCTGGGACAGTACCACTGGTTGGTTCAAGATATTT	CATWDSTTGWFKIF	TRGV7	.	TRGJP1	16	-1	-1	17
4	3.6861603111119306E-5	TGTGCCACCTGGGACAGGCCCCTTTATTATAAGAAACTCTTT	CATWDRPLYYKKLF	TRGV3	.	TRGJ1	19	-1	-1	23
4	3.6861603111119306E-5	TGTGCCACCTGGGACAGATACACTGGTTGGTTCAAGATATTT	CATWDRYTGWFKIF	TRGV3	.	TRGJP1	16	-1	-1	17
4	3.6861603111119306E-5	TGTGCCACCTGGGAAAGTCCAATAGGTTGGTTCAAGATATTT	CATWESPIGWFKIF	TRGV8	.	TRGJP1	22	-1	-1	24
4	3.6861603111119306E-5	TGTGCCACCTGGACCTATACCACTGGTTGGTTCAAGATATTT	CATWTYTTGWFKIF	TRGV8	.	TRGJP1	11	-1	-1	15
4	3.6861603111119306E-5	TGTGCTGCGTTACGGGGGTGCCCGCCTAAGAAACTCTTT	CAALRGCPPKKLF	TRGV10	.	TRGJ1	9	-1	-1	26
4	3.6861603111119306E-5	TGTGCTGCGTGGGTCGCCACTGGTTGGTTCAAGATATTT	CAAWVATGWFKIF	TRGV10	.	TRGJP1	12	-1	-1	16
4	3.6861603111119306E-5	TGTGCTGCGTGGGCGTCGAATTATTATAAGAAACTCTTT	CAAWASNYYKKLF	TRGV10	.	TRGJ1	12	-1	-1	15
4	3.6861603111119306E-5	TGTGCTGCGTGGGATTTGTTTGGTTGGTTCAAGATATTT	CAAWDLFGWFKIF	TRGV10	.	TRGJP1	15	-1	-1	20
4	3.6861603111119306E-5	TGTGCTGCGTGGGAGGTTACTGGTTGGTTCAAGATATTT	CAAWEVTGWFKIF	TRGV10	.	TRGJP1	13	-1	-1	18
4	3.6861603111119306E-5	TGTGCTGCGTGGAAAATCACTGGTTGGTTCAAGATATTT	CAAWKITGWFKIF	TRGV10	.	TRGJP1	11	-1	-1	17
4	3.6861603111119306E-5	TGTGCTGCACCTAATACCACTGGTTGGTTCAAGATATTT	CAAPNTTGWFKIF	TRGV10	.	TRGJP1	7	-1	-1	13
4	3.6861603111119306E-5	TGTGCCTTGTGGGAGGTCGACATTTATAAGAAACTCTTT	CALWEVDIYKKLF	TRGV9	.	TRGJ1	16	-1	-1	23
4	3.6861603111119306E-5	TGTGCCTTGATTGTCACCACTGGTTGGTTCAAGATATTT	CALIVTTGWFKIF	TRGV9	.	TRGJP1	8	-1	-1	15
4	3.6861603111119306E-5	TGTGCCACCTGGTCCCCCACTGGTTGGTTCAAGATATTT	CATWSPTGWFKIF	TRGV7	.	TRGJP1	11	-1	-1	16
4	3.6861603111119306E-5	TGTGCCACCTGGGCAACCACTGGTTGGTTCAAGATATTT	CATWATTGWFKIF	TRGV5	.	TRGJP1	12	-1	-1	15
4	3.6861603111119306E-5	TGTGCCACCTGGGATTCGGGTGATTGGATCAAGACGTTT	CATWDSGDWIKTF	TRGV8	.	TRGJP2	14	-1	-1	19
4	3.6861603111119306E-5	TGTGCCACCTGGGATTGCACTGGTTGGTTCAAGATATTT	CATWDCTGWFKIF	TRGV8	.	TRGJP1	14	-1	-1	17
4	3.6861603111119306E-5	TGTGCCACCTGGGATTGGGTCGGTTGGTTCAAGATATTT	CATWDWVGWFKIF	TRGV8	.	TRGJP1	17	-1	-1	21
4	3.6861603111119306E-5	TGTGCCACCTGGGATAGCATGGGTTGGTTCAAGATATTT	CATWDSMGWFKIF	TRGV8	.	TRGJP1	16	-1	-1	21
4	3.6861603111119306E-5	TGTGCCACCTGGGATAGGTCTCTGCGGTTCAAGATATTT	CATWDRSLRFKIF	TRGV8	.	TRGJP1	20	-1	-1	25
4	3.6861603111119306E-5	TGTGCCACCTGGGACGGGCTCGGATGGTTCAAGATATTT	CATWDGLGWFKIF	TRGV4	.	TRGJP1	18	-1	-1	21
4	3.6861603111119306E-5	TGTGCCACCTGGGACATCACTGGTTGGTTCAAGATATTT	CATWDITGWFKIF	TRGV5	.	TRGJP1	15	-1	-1	17
4	3.6861603111119306E-5	TGTGCTGCGTTGACCACTGGCTGGTTCAAGATATTT	CAALTTGWFKIF	TRGV10	.	TRGJP1	9	-1	-1	12
4	3.6861603111119306E-5	TGTGCTGCGTGGGGCTCTTATTATAAGAAACTCTTT	CAAWGSYYKKLF	TRGV10	.	TRGJ1	12	-1	-1	17
4	3.6861603111119306E-5	TGTGCTGCGTGGGATTGCTCAAATAAGAAACTCTTT	CAAWDCSNKKLF	TRGV10	.	TRGJ1	15	-1	-1	22
4	3.6861603111119306E-5	TGTGCTGCGTGGGAGCCCTTACATAAGAAACTCTTT	CAAWEPLHKKLF	TRGV10	.	TRGJ1	13	-1	-1	22
4	3.6861603111119306E-5	TGTGCTGCGTGGGAAAGGGGTTATAAGAAACTCTTT	CAAWERGYKKLF	TRGV10	.	TRGJ1	13	-1	-1	20
4	3.6861603111119306E-5	TGTGCCTGCAAGGGGCGGTACTATAAGAAACTCTTT	CACKGRYYKKLF	TRGV9	.	TRGJ1	6	-1	-1	18
4	3.6861603111119306E-5	TGTGCCACCTGGTCCACTGGTTGGTTCAAGATATTT	CATWSTGWFKIF	TRGV2	.	TRGJP1	11	-1	-1	13
4	3.6861603111119306E-5	TGTGCCACCTGGCTGTGTAGGGTACTCAAGATATTT	CATWLCRVLKIF	TRGV3	.	TRGJP1	11	-1	-1	25
4	3.6861603111119306E-5	TGTGCCACCTGGCCTCTTTATTATAAGAAACTCTTT	CATWPLYYKKLF	TRGV8	.	TRGJ1	11	-1	-1	17
4	3.6861603111119306E-5	TGTGCCACCTGGGATATCGGTTGGTTCAAGATATTT	CATWDIGWFKIF	TRGV8	.	TRGJP1	15	-1	-1	18
4	3.6861603111119306E-5	TGTGCCACCTGGGATACTCGTTGGTTCAAGATATTT	CATWDTRWFKIF	TRGV8	.	TRGJP1	15	-1	-1	15
4	3.6861603111119306E-5	TGTGCCACCTGGGATAGGCGTTGGTTCAAGATATTT	CATWDRRWFKIF	TRGV8	.	TRGJP1	18	-1	-1	19
4	3.6861603111119306E-5	TGTGCCACCTGGGACCATTATTATAAGAAACTCTTT	CATWDHYYKKLF	TRGV8	.	TRGJ1	13	-1	-1	16
4	3.6861603111119306E-5	TGTGCCACCTGGGACGGTCAGGGGTCACCACTGGTT	CATWDGQGSPLV	TRGV4	.	TRGJ1	16	-1	-1	34
4	3.6861603111119306E-5	TGTGCCACCTGGGACAGTATTGGGTTCAAGATATTT	CATWDSIGFKIF	TRGV5	.	TRGJP1	16	-1	-1	22
4	3.6861603111119306E-5	TGTGCCACCTGGGACAGGCAGGGGTTCAAGATATTT	CATWDRQGFKIF	TRGV7	.	TRGJP1	18	-1	-1	22
4	3.6861603111119306E-5	TGTGCCACCTGGGACAGGCAAATCCAGAAACTCTTT	CATWDRQIQKLF	TRGV5	.	TRGJ1	18	-1	-1	25
4	3.6861603111119306E-5	TGTGCCACCTGGGAGTGGAGGGTTTTTTCACTCTTT	CATWEWRVFSLF	TRGV8	.	TRGJ1	13	-1	-1	29
4	3.6861603111119306E-5	TGTGCCACCTGGAAGAATTATTATAAGAAACTCTTT	CATWKNYYKKLF	TRGV5	.	TRGJ1	11	-1	-1	14
4	3.6861603111119306E-5	TGTGCCACCTATACCACTGGTTGGTTCAAGATATTT	CATYTTGWFKIF	TRGV8	.	TRGJP1	9	-1	-1	9
4	3.6861603111119306E-5	TGTGCCACAAAGTCCACTGGTTGGTTCAAGATATTT	CATKSTGWFKIF	TRGV2	.	TRGJP1	7	-1	-1	13
4	3.6861603111119306E-5	TGTGCCAACCACCCCACTGGTTGGTTCAAGATATTT	CANHPTGWFKIF	TRGV8	.	TRGJP1	6	-1	-1	13
4	3.6861603111119306E-5	TGTGCTGCGTGGGATCGGAGGTATAAGATATTT	CAAWDRRYKIF	TRGV10	.	TRGJP1	14	-1	-1	24
4	3.6861603111119306E-5	TGTGCCACCTGGCCTCATTATAAGAAACTCTTT	CATWPHYKKLF	TRGV8	.	TRGJ1	11	-1	-1	16
4	3.6861603111119306E-5	TGTGCCACCTGGGCCTATTATAAGAAACTCTTT	CATWAYYKKLF	TRGV5	.	TRGJ1	12	-1	-1	15
4	3.6861603111119306E-5	TGTGCCACCTGGGGCGGACTGTGGAAACTCTTT	CATWGGLWKLF	TRGV5P	.	TRGJ1	20	-1	-1	23
4	3.6861603111119306E-5	TGTGCCACCTGGGATTGTTGGTTCAAGATATTT	CATWDCWFKIF	TRGV8	.	TRGJP1	14	-1	-1	16
4	3.6861603111119306E-5	TGTGCCACCTGGGAATATTATAAGAAACTCTTT	CATWEYYKKLF	TRGV5	.	TRGJ1	13	-1	-1	12
4	3.6861603111119306E-5	TGTGCCACGACCACTGGTTGGTTCAAGATATTT	CATTTGWFKIF	TRGV8	.	TRGJP1	7	-1	-1	9
4	3.6861603111119306E-5	TGTGCCAATAAGAATTATTATAAGAAACTCTTT	CANKNYYKKLF	TRGV4	.	TRGJ1	6	-1	-1	11
4	3.6861603111119306E-5	TGTGCTGCCCCATTGGGTAAGAAACTCTTT	CAAPLGKKLF	TRGV10	.	TRGJ1	7	-1	-1	17
4	3.6861603111119306E-5	TGTGCCACCTGGGTACGGTTCAAGATATTT	CATWVRFKIF	TRGV5	.	TRGJP1	12	-1	-1	16
4	3.6861603111119306E-5	TGTGCTGCGTGGGATCGGAAACTCTTT	CAAWDRKLF	TRGV10	.	TRGJ1	14	-1	-1	17
4	3.6861603111119306E-5	TGTGCCTTGTGGGAGGTGCAAGAGTTG	CALWEVQEL	TRGV9	.	TRGJ1	19	-1	-1	24
4	3.6861603111119306E-5	TGTGCCACTTCCGGGTTCAAGATATTT	CATSGFKIF	TRGV2	.	TRGJP1	7	-1	-1	13
4	3.6861603111119306E-5	TGTGCCACTGGTTGGTTCAAGATATTT	CATGWFKIF	TRGV8	.	TRGJP1	10	-1	-1	4
4	3.6861603111119306E-5	TGTGCCACCTGTCAGTTCAAGATATTT	CATCQFKIF	TRGV8	.	TRGJP1	10	-1	-1	14
4	3.6861603111119306E-5	TGTGCCACGTTCAAGATATTT	CATFKIF	TRGV4	.	TRGJP1	7	-1	-1	8
4	3.6861603111119306E-5	TGTGGTTGGTTCAAGATATTT	CGWFKIF	TRGV10	.	TRGJP1	3	-1	-1	2
3	2.7646202333339478E-5	TGTGCCACCTGGGGTGGGGTCAGAGGTGATACCACTGGTTGGTTCAAGATATTT	CATWGGVRGDTTGWFKIF	TRGV8	.	TRGJP1	12	-1	-1	28
3	2.7646202333339478E-5	TGTGCCACCTGGGACCGGGGGCTGGGGGGTGTCGATTATTATAAGAAACTCTTT	CATWDRGLGGVDYYKKLF	TRGV4	.	TRGJ1	13	-1	-1	31
3	2.7646202333339478E-5	TGTGCCACCTGGGACGGGCCATGCAGGGAGTTGGGCAAAAAAATCAAGGTATTT	CATWDGPCRELGKKIKVF	TRGV4	.	TRGJP	19	-1	-1	27
3	2.7646202333339478E-5	TGTGCCTTGTGGGAGGTGCAGGGTCAGTTGGGCAAAAAAATCAAGGTATTT	CALWEVQGQLGKKIKVF	TRGV9	.	TRGJP	19	-1	-1	25
3	2.7646202333339478E-5	TGTGCCACCTGGGATAGGGGACTCTATACCACTGGTTGGTTCAAGATATTT	CATWDRGLYTTGWFKIF	TRGV8	.	TRGJP1	17	-1	-1	24
3	2.7646202333339478E-5	TGTGCCACCTGGGACGGAAAATCACGGGACCTTTATTATAAGAAACTCTTT	CATWDGKSRDLYYKKLF	TRGV4	.	TRGJ1	16	-1	-1	32
3	2.7646202333339478E-5	TGTGCTGCGTGGGATTTGGTGTTGACCACTGGTTGGTTCAAGATATTT	CAAWDLVLTTGWFKIF	TRGV10	.	TRGJP1	15	-1	-1	24
3	2.7646202333339478E-5	TGTGCTGCGTGGGATACCCGCTCCCTTTATTATTATAAGAAACTCTTT	CAAWDTRSLYYYKKLF	TRGV10	.	TRGJ1	14	-1	-1	28
3	2.7646202333339478E-5	TGTGCCACCTCCCCCCCGATATATACCACTGGTTGGTTCAAGATATTT	CATSPPIYTTGWFKIF	TRGV2	.	TRGJP1	9	-1	-1	19
3	2.7646202333339478E-5	TGTGCCACCTGGGCCCCCGAGCGTACCACTGGTTGGTTCAAGATATTT	CATWAPERTTGWFKIF	TRGV7	.	TRGJP1	12	-1	-1	23
3	2.7646202333339478E-5	TGTGCCACCTGGGATAGCGGAGAGTTGGGCAAAAAAATCAAGGTATTT	CATWDSGELGKKIKVF	TRGV8	.	TRGJP	16	-1	-1	20
3	2.7646202333339478E-5	TGTGCCACCTGGGACGGTATAAATACCACTGGTTGGTTCAAGATATTT	CATWDGINTTGWFKIF	TRGV2	.	TRGJP1	16	-1	-1	19
3	2.7646202333339478E-5	TGTGCCACCTGGGACGGGCCGGGTTGGACTGGTTGGTTCAAGATATTT	CATWDGPGWTGWFKIF	TRGV2	.	TRGJP1	19	-1	-1	27
3	2.7646202333339478E-5	TGTGCCACCTGGGACAGCTCAAATACCACTGGTTGGTTCAAGATATTT	CATWDSSNTTGWFKIF	TRGV3	.	TRGJP1	16	-1	-1	22
3	2.7646202333339478E-5	TGTGCCACCTGGGACAGCCTCCTCTCCACTGGTTGGTTCAAGATATTT	CATWDSLLSTGWFKIF	TRGV7	.	TRGJP1	19	-1	-1	25
3	2.7646202333339478E-5	TGTGCCACCTGGGACAGGCCTCGAGCAGACGGTTGGTTCAAGATATTT	CATWDRPRADGWFKIF	TRGV3	.	TRGJP1	20	-1	-1	30
3	2.7646202333339478E-5	TGTGTCACCGGGGCGAAAGAGTTGGGCAAAAAAATCAAGGTATTT	CVTGAKELGKKIKVF	TRGV3	.	TRGJP	12	-1	-1	16
3	2.7646202333339478E-5	TGTGCTGCGTCTGGTTATTTTAGCACTGGTTGGTTCAAGATATTT	CAASGYFSTGWFKIF	TRGV10	.	TRGJP1	9	-1	-1	20
3	2.7646202333339478E-5	TGTGCTGCGTGGGCCGCCAATACCACTGGTTGGTTCAAGATATTT	CAAWAANTTGWFKIF	TRGV10	.	TRGJP1	12	-1	-1	19
3	2.7646202333339478E-5	TGTGCTGCGTGGGCCAAATATACCACTGGTTGGTTCAAGATATTT	CAAWAKYTTGWFKIF	TRGV10	.	TRGJP1	12	-1	-1	17
3	2.7646202333339478E-5	TGTGCTGCGTGGGATCCCCCCCAAACTGGTTGGTTCAAGATATTT	CAAWDPPQTGWFKIF	TRGV10	.	TRGJP1	14	-1	-1	24
3	2.7646202333339478E-5	TGTGCTGCGTGGGATCAATCCCAGGATTATTATAAGAAACTCTTT	CAAWDQSQDYYKKLF	TRGV10	.	TRGJ1	14	-1	-1	25
3	2.7646202333339478E-5	TGTGCCACCTGGTTGGGGGGGGCCACTGGTTGGTTCAAGATATTT	CATWLGGATGWFKIF	TRGV8	.	TRGJP1	11	-1	-1	22
3	2.7646202333339478E-5	TGTGCCACCTGGCCAAAGGAGACCACTGGTTGGTTCAAGATATTT	CATWPKETTGWFKIF	TRGV8	.	TRGJP1	11	-1	-1	21
3	2.7646202333339478E-5	TGTGCCACCTGGGGACGTGGGTTGGGCAAAAAAATCAAGGTATTT	CATWGRGLGKKIKVF	TRGV8	.	TRGJP	12	-1	-1	20
3	2.7646202333339478E-5	TGTGCCACCTGGGATTTTAAGGCCACTGGTTGGTTCAAGATATTT	CATWDFKATGWFKIF	TRGV8	.	TRGJP1	14	-1	-1	22
3	2.7646202333339478E-5	TGTGCCACCTGGGATAGGCCTCCCGATTATTATAAGAAACTCTTT	CATWDRPPDYYKKLF	TRGV8	.	TRGJ1	20	-1	-1	25
3	2.7646202333339478E-5	TGTGCCACCTGGGATAAGGGAAACTTTTATTATAAGAAACTCTTT	CATWDKGNFYYKKLF	TRGV8	.	TRGJ1	15	-1	-1	26
3	2.7646202333339478E-5	TGTGCCACCTGGGATAAATTTTGGAATAGTTGGTTCAAGATATTT	CATWDKFWNSWFKIF	TRGV8	.	TRGJP1	15	-1	-1	28
3	2.7646202333339478E-5	TGTGCCACCTGGGACGGGTGTACCACTGGTTGGTTCAAGATATTT	CATWDGCTTGWFKIF	TRGV2	.	TRGJP1	17	-1	-1	20
3	2.7646202333339478E-5	TGTGCCACCTGGGACGGGCCCCGGAATTATTATAAGAAACTCTTT	CATWDGPRNYYKKLF	TRGV2	.	TRGJ1	20	-1	-1	23
3	2.7646202333339478E-5	TGTGCCACCTGGGACGGGCCACTTGAGTATTATAAGAAACTCTTT	CATWDGPLEYYKKLF	TRGV2	.	TRGJ1	19	-1	-1	27
3	2.7646202333339478E-5	TGTGCCACCTGGGACGGGCGGAGGACTGGTTGGTTCAAGATATTT	CATWDGRRTGWFKIF	TRGV2	.	TRGJP1	18	-1	-1	24
3	2.7646202333339478E-5	TGTGCCACCTGGGACGGGCGAGGGGTTGGTTGGTTCAAGATATTT	CATWDGRGVGWFKIF	TRGV2	.	TRGJP1	18	-1	-1	26
3	2.7646202333339478E-5	TGTGCCACCTGGGACAGGCTTTCCACTGGTTGGTTCAAGATATTT	CATWDRLSTGWFKIF	TRGV7	.	TRGJP1	18	-1	-1	22
3	2.7646202333339478E-5	TGTGCCACCTGGGACAGGCTATCCACTGGTTGGTTCAAGATATTT	CATWDRLSTGWFKIF	TRGV3	.	TRGJP1	18	-1	-1	19
3	2.7646202333339478E-5	TGTGCCACCTGGGACAGGCACACCACTGGTTGGTTCAAGATATTT	CATWDRHTTGWFKIF	TRGV3	.	TRGJP1	18	-1	-1	21
3	2.7646202333339478E-5	TGTGCCACCTGGGACAGAAGGGTCACTGGTTGGTTCAAGATATTT	CATWDRRVTGWFKIF	TRGV8	.	TRGJP1	16	-1	-1	23
3	2.7646202333339478E-5	TGTGCCACCGGGGCGAAAGAGTTGGGCAAAAAAATCAAGGTATTT	CATGAKELGKKIKVF	TRGV3	.	TRGJP	12	-1	-1	16
3	2.7646202333339478E-5	TGTGCTGCGTGGGATTGCGGCACTGGTTGGTTCAAGATATTT	CAAWDCGTGWFKIF	TRGV10	.	TRGJP1	18	-1	-1	20
3	2.7646202333339478E-5	TGTGCTGCGTGGGATTGGACCACTGGTTGGTTCAAGATATTT	CAAWDWTTGWFKIF	TRGV10	.	TRGJP1	15	-1	-1	18
3	2.7646202333339478E-5	TGTGCTGCGTGGGATTATAGGAATGGTTGGTTCAAGATATTT	CAAWDYRNGWFKIF	TRGV10	.	TRGJP1	16	-1	-1	8
3	2.7646202333339478E-5	TGTGCTGCGTGGGATTACCCGAATTATTATAAGAAACTCTTT	CAAWDYPNYYKKLF	TRGV10	.	TRGJ1	17	-1	-1	19
3	2.7646202333339478E-5	TGTGCCTTGTGGGAGGTGCGAGGGTCTTATAAGAAACTCTTT	CALWEVRGSYKKLF	TRGV9	.	TRGJ1	18	-1	-1	26
3	2.7646202333339478E-5	TGTGCCATCAGGGCAAGTACCACTGGTTGGTTCAAGATATTT	CAIRASTTGWFKIF	TRGV8	.	TRGJP1	12	-1	-1	17
3	2.7646202333339478E-5	TGTGCCACCTGGGATAGTTCCACTGGTTGGTTCAAGATATTT	CATWDSSTGWFKIF	TRGV8	.	TRGJP1	16	-1	-1	9
3	2.7646202333339478E-5	TGTGCCACCTGGGATAGGAAGAATTATTATAAGAAACTCTTT	CATWDRKNYYKKLF	TRGV8	.	TRGJ1	17	-1	-1	20
3	2.7646202333339478E-5	TGTGCCACCTGGGACTACAATGGTTATTATGAGAAACTCTTT	CATWDYNGYYEKLF	TRGV2	.	TRGJ1	14	-1	-1	23
3	2.7646202333339478E-5	TGTGCCACCTGGGACGGGCCGAATTATTATAAGAAACTCTTT	CATWDGPNYYKKLF	TRGV2	.	TRGJ1	19	-1	-1	19
3	2.7646202333339478E-5	TGTGCCACCTGGGACGGGCGATCTGGTTGGTTCAAGATATTT	CATWDGRSGWFKIF	TRGV2	.	TRGJP1	18	-1	-1	22
3	2.7646202333339478E-5	TGTGCCACCTGGGACGGGATCACTGGTTGGTTCAAGATATTT	CATWDGITGWFKIF	TRGV7	.	TRGJP1	17	-1	-1	20
3	2.7646202333339478E-5	TGTGCCACCTGGGACGGATGCTATGGTTGGTTCAAGATATTT	CATWDGCYGWFKIF	TRGV3	.	TRGJP1	14	-1	-1	23
3	2.7646202333339478E-5	TGTGCCACCTGGGACACCCGTTCTGGTTGGTTCAAGATATTT	CATWDTRSGWFKIF	TRGV5	.	TRGJP1	15	-1	-1	22
3	2.7646202333339478E-5	TGTGCCACCTGGATCGACTCCTCTGGTTGGTTCAAGATATTT	CATWIDSSGWFKIF	TRGV2	.	TRGJP1	11	-1	-1	19
3	2.7646202333339478E-5	TGTGCCACCCCAGTCCTCTACACTGGTTGGTTCAAGATATTT	CATPVLYTGWFKIF	TRGV8	.	TRGJP1	8	-1	-1	20
3	2.7646202333339478E-5	TGTGCTGCGTGGGGCATCTTTTATTATAAGAAGCTCTTT	CAAWGIFYYKKLF	TRGV10	.	TRGJ1	12	-1	-1	20
3	2.7646202333339478E-5	TGTGCTGCGTGGGACGCCACTGGTTGGTTCAAGATATTT	CAAWDATGWFKIF	TRGV10	.	TRGJP1	13	-1	-1	16
3	2.7646202333339478E-5	TGTGCCTTGTGTATCAATTGTGGTTGGTTCAAGATATTT	CALCINCGWFKIF	TRGV9	.	TRGJP1	10	-1	-1	20
3	2.7646202333339478E-5	TGTGCCACCTGGGTCAGGGTCTACTATAAGAAACTCTTT	CATWVRVYYKKLF	TRGV8	.	TRGJ1	12	-1	-1	21
3	2.7646202333339478E-5	TGTGCCACCTGGGATTTCACAGGTTGGTTCAAGATATTT	CATWDFTGWFKIF	TRGV8	.	TRGJP1	14	-1	-1	17
3	2.7646202333339478E-5	TGTGCCACCTGGGATTTGGGAGGTTGGTTCAAGATATTT	CATWDLGGWFKIF	TRGV8	.	TRGJP1	14	-1	-1	21
3	2.7646202333339478E-5	TGTGCCACCTGGGATCATTGTGGTTGGTTCAAGATATTT	CATWDHCGWFKIF	TRGV8	.	TRGJP1	14	-1	-1	20
3	2.7646202333339478E-5	TGTGCCACCTGGGATATCCCTGGGTATAAGAAACTCTTT	CATWDIPGYKKLF	TRGV8	.	TRGJ1	15	-1	-1	24
3	2.7646202333339478E-5	TGTGCCACCTGGGACGGGCGCGGCTATAAGAAACTCTTT	CATWDGRGYKKLF	TRGV3	.	TRGJ1	18	-1	-1	24
3	2.7646202333339478E-5	TGTGCCACCCGATATACCACTGGTTGGTTCAAGATATTT	CATRYTTGWFKIF	TRGV8	.	TRGJP1	8	-1	-1	11
3	2.7646202333339478E-5	TGTGCCAGCCTTTATACCACTGGTTGGTTCAAGATATTT	CASLYTTGWFKIF	TRGV2	.	TRGJP1	10	-1	-1	12
3	2.7646202333339478E-5	TGTGCTGCGTGGGAGAGGGTTTGGTTCAAGATATTT	CAAWERVWFKIF	TRGV10	.	TRGJP1	13	-1	-1	20
3	2.7646202333339478E-5	TGTGCCACCTCCACCACTGGTTGGTTCAAGATATTT	CATSTTGWFKIF	TRGV8	.	TRGJP1	9	-1	-1	12
3	2.7646202333339478E-5	TGTGCCACCTGGGATGAGGGTTGGTTCAAGATATTT	CATWDEGWFKIF	TRGV8	.	TRGJP1	18	-1	-1	18
3	2.7646202333339478E-5	TGTGCCACCTGGGATAGTAATTATAAGAAACTCTTT	CATWDSNYKKLF	TRGV8	.	TRGJ1	16	-1	-1	19
3	2.7646202333339478E-5	TGTGCCACCTGGGATAGGGGTTGGTTCAAGATATTT	CATWDRGWFKIF	TRGV8	.	TRGJP1	17	-1	-1	18
3	2.7646202333339478E-5	TGTGCCACCTGGGATAGGAAAAGGTTCAAGATATTT	CATWDRKRFKIF	TRGV8	.	TRGJP1	17	-1	-1	22
3	2.7646202333339478E-5	TGTGCCACCTGGGACAGATATTGGTTCAAGATATTT	CATWDRYWFKIF	TRGV3	.	TRGJP1	16	-1	-1	20
3	2.7646202333339478E-5	TGTGCCACCTGGGAATGTGAGGGGTTCAAGATATTT	CATWECEGFKIF	TRGV2	.	TRGJP1	13	-1	-1	22
3	2.7646202333339478E-5	TGTGCCACCCCAACCACTGGTTGGTTCAAGATATTT	CATPTTGWFKIF	TRGV4	.	TRGJP1	8	-1	-1	12
3	2.7646202333339478E-5	TGCGCTGCGTGGGGGCTATTTATGGAGAAACTCTTT	CAAWGLFMEKLF	TRGV10	.	TRGJ1	12	-1	-1	25
3	2.7646202333339478E-5	CGTGCCTTGTGGGCCGGGAATTATAAGAAACTCTTT	RALWAGNYKKLF	TRGV9	.	TRGJ1	12	-1	-1	19
3	2.7646202333339478E-5	TGTGCTGCGTTGTGGCGCTGGTTCAAGATATTT	CAALWRWFKIF	TRGV10	.	TRGJP1	9	-1	-1	18
3	2.7646202333339478E-5	TGTGCCTTGTGGGGCAAAAAAATCAAGGTATTT	CALWGKKIKVF	TRGV9	.	TRGJP	12	-1	-1	8
3	2.7646202333339478E-5	TGTGCCTTGTGGGAGGTGTTAGTGAGACTCTTT	CALWEVLVRLF	TRGV9	.	TRGJ1	17	-1	-1	23
3	2.7646202333339478E-5	TGTGCCTTGTGGGAGGGGCGGTTCAAGATATTT	CALWEGRFKIF	TRGV9	.	TRGJP1	18	-1	-1	19
3	2.7646202333339478E-5	TGTGCTGCGTGGGAACCAAAGAAACTCTTT	CAAWEPKKLF	TRGV10	.	TRGJ1	13	-1	-1	18
3	2.7646202333339478E-5	TGTGCCTTGTGGGGGGGGTTCAAGATATTT	CALWGGFKIF	TRGV9	.	TRGJP1	15	-1	-1	16
3	2.7646202333339478E-5	TGTGCCACTTATTATTATAAGAAACTCTTT	CATYYYKKLF	TRGV4	.	TRGJ1	7	-1	-1	10
3	2.7646202333339478E-5	TGTGCTGCGTGGTACGGGAAACTCTTT	CAAWYGKLF	TRGV10	.	TRGJ1	11	-1	-1	17
3	2.7646202333339478E-5	TGGTTCACTGGTTGGTTCAAGATATTT	WFTGWFKIF	TRGV8	.	TRGJP1	1	-1	-1	5
3	2.7646202333339478E-5	TGTGCTGCGTGGGTCAAGATATTT	CAAWVKIF	TRGV10	.	TRGJP1	12	-1	-1	9
3	2.7646202333339478E-5	TGTGCTGCGTGGGGTCAACTCTTT	CAAWGQLF	TRGV10	.	TRGJ1	12	-1	-1	16
2	1.8430801555559653E-5	TGTGCTGCGTGGGTTAATTATTATAAGAAACTCTTTGGCAGTGGAACAACACTTACCAGGCGAAGTTACTATGAGCTTAGTCCCTTCAGCAAATATCTTGAACCAACCAGTGGCCCCTCTTCCCCGTGCCGAGGGTCTTATAAGAAACTCTTT	CAAWVNYYKKLFGSGTTLTRRSYYELSPFSKYLEPTSGPSSPCRGSYKKLF	TRGV10	.	TRGJ1	15	-1	-1	137
2	1.8430801555559653E-5	TGTGCTGCGTGGGATCGGAGGTATAAGAAACTCTTTGGCAGTGGAACAACACTTACCAGGCGAAGTTACTATGAGCTTAGTCCCTTCAGCAAATATCTTGAACCAACCAGTGGCCCCTCTTCCCCGTGCCGAGGGTCTTATAAGAAACTCTTT	CAAWDRRYKKLFGSGTTLTRRSYYELSPFSKYLEPTSGPSSPCRGSYKKLF	TRGV10	.	TRGJ1	14	-1	-1	137
2	1.8430801555559653E-5	TGTGCTGCGTGGGTTAATTATTATAAGAAACTCTTTGGCAGTGGAACAACACTGTGTTGTTCCACTGCCAAAGAGTTTCTTATAAGACCCTCGGCACGGGGAAGAGGGGCCACTGGTTGGTTCAAGATATTT	CAAWVNYYKKLFGSGTTLCCSTAKEFLIRPSARGRGATGWFKIF	TRGV10	.	TRGJP1	15	-1	-1	109
2	1.8430801555559653E-5	TGTGCTGCGTGGGATCGGAGGTATAAGAAACTCTTTGGCAGTGGAACAACACTGTGTTGTTCCACTGCCAAAGAGTTTCTTATAAGACCCTCGGCACGGGGAAGAGGGGCCACTGGTTGGTTCAAGATATTT	CAAWDRRYKKLFGSGTTLCCSTAKEFLIRPSARGRGATGWFKIF	TRGV10	.	TRGJP1	14	-1	-1	109
2	1.8430801555559653E-5	TGTGCCACCTGGGACATTACCAGGCGAAGTTACTATGAGCTTAGTCCCTTCAGCAAATATCTTGAACCAACCAGTGGCCCCTCTTCCCCGTGCCGAGGGTCTTATAAGAAACTCTTT	CATWDITRRSYYELSPFSKYLEPTSGPSSPCRGSYKKLF	TRGV5	.	TRGJ1	15	-1	-1	101
2	1.8430801555559653E-5	TGTGCCACCTGGGACAGGCACAGTGATTCAGACCTGTGCCCCCGACATACCACTGGTTGGTTCAAGATATTT	CATWDRHSDSDLCPRHTTGWFKIF	TRGV5	.	TRGJP1	18	-1	-1	46
2	1.8430801555559653E-5	TGTGCTGCGTACGAAGGGGAGGGGGGGAGGGAATTGTGGGTTTATTATAAGAAACTCTTT	CAAYEGEGGRELWVYYKKLF	TRGV10	.	TRGJ1	9	-1	-1	41
2	1.8430801555559653E-5	TGTGCCACCTGGGACGGGCCGGGATTCGGAGAGAATACCACTGGTTGGTTCAAGATATTT	CATWDGPGFGENTTGWFKIF	TRGV2	.	TRGJP1	19	-1	-1	34
2	1.8430801555559653E-5	TGTGCCACCTGGGACGGGCTAAATGTGGGAGGTACCACTGGTTGGTTCAAGATATTT	CATWDGLNVGGTTGWFKIF	TRGV2	.	TRGJP1	18	-1	-1	32
2	1.8430801555559653E-5	TGTGCCACCTGGGACAGGCCCTCGGGGTTGAGGACCACTGGTTGGTTCAAGATATTT	CATWDRPSGLRTTGWFKIF	TRGV7	.	TRGJP1	19	-1	-1	33
2	1.8430801555559653E-5	TGTGCCACCTGGGACGGGCTCCGAGGGGGTACCACTGGTTGGTTCAAGATATCT	CATWDGLRGGTTGWFKIS	TRGV2	.	TRGJP1	22	-1	-1	29
2	1.8430801555559653E-5	TGTGCCTTGTGGGGCAACCCTACATCCACAAATTATTATAAGAAACTCTTT	CALWGNPTSTNYYKKLF	TRGV9	.	TRGJ1	12	-1	-1	30
2	1.8430801555559653E-5	TGTGCCTTGTGGGGGGACCCTTCGATTTATGAAAATGGGAGGGAACTCTTT	CALWGDPSIYENGRELF	TRGV9	.	TRGJ1	15	-1	-1	43
2	1.8430801555559653E-5	TGTGCCTTGTGGGAGGTGCTCGAAGAGTTGGGCAAAAAAATCAAGGTATTT	CALWEVLEELGKKIKVF	TRGV9	.	TRGJP	18	-1	-1	22
2	1.8430801555559653E-5	TGTGCCTTGTGGGAGGTGCGCCACTGGTTGGGCAAAAAAATCAAGGTATTT	CALWEVRHWLGKKIKVF	TRGV9	.	TRGJP	21	-1	-1	26
2	1.8430801555559653E-5	TGTGCCACCTGGGATAATAGGCCCCAATCCACTGGTTGGTTCAAGATATTT	CATWDNRPQSTGWFKIF	TRGV8	.	TRGJP1	15	-1	-1	28
2	1.8430801555559653E-5	TGTGCCACCTGGGACGGGCCAAGTTATACCACTGGTTGGTTCAAGATATTT	CATWDGPSYTTGWFKIF	TRGV2	.	TRGJP1	19	-1	-1	24
2	1.8430801555559653E-5	TGTGCCACCTGGGACGGGGGGGGGAATACCACTGGTTGGTTCAAGATATTT	CATWDGGGNTTGWFKIF	TRGV2	.	TRGJP1	17	-1	-1	25
2	1.8430801555559653E-5	TGTGCCACCTGGGACGACCGCAAAGGGAGCACTGGTTGGTTCAAGATATTT	CATWDDRKGSTGWFKIF	TRGV2	.	TRGJP1	15	-1	-1	29
2	1.8430801555559653E-5	TGTGCCACCTGGGACAGGCCCCAAGAGTTGGGCAAAAAAATCAAGGTATTT	CATWDRPQELGKKIKVF	TRGV5	.	TRGJP	19	-1	-1	21
2	1.8430801555559653E-5	TGTGCCACCTGGGAGGGCCTTAGGTGGGGCACTGGTTGGTTCAAGATATTT	CATWEGLRWGTGWFKIF	TRGV8	.	TRGJP1	19	-1	-1	29
2	1.8430801555559653E-5	TGTGCCAAACTCAACCCGAGGCAAGAGTTGGGCAAAAAAATCAAGGTATTT	CAKLNPRQELGKKIKVF	TRGV8	.	TRGJP	6	-1	-1	19
2	1.8430801555559653E-5	TGTGTCACCTGGGACAGTATATCCTACCTTGCTTGGATCAAGACGTTT	CVTWDSISYLAWIKTF	TRGV5	.	TRGJP2	16	-1	-1	29
2	1.8430801555559653E-5	TGTGCTGCGTGGGGGACCATTTATACCACTGGTTGGTTCAAGATATTT	CAAWGTIYTTGWFKIF	TRGV10	.	TRGJP1	12	-1	-1	21
2	1.8430801555559653E-5	TGTGCTGCGTGGGATTGGGGTATTACCACTGGTTGGTTCAAGATATTT	CAAWDWGITTGWFKIF	TRGV10	.	TRGJP1	15	-1	-1	18
2	1.8430801555559653E-5	TGTGCTGCGTGGGATACGCCGTCTACCACTGGTTGGTTCAAGATATTT	CAAWDTPSTTGWFKIF	TRGV10	.	TRGJP1	17	-1	-1	23
2	1.8430801555559653E-5	TGTGCTGCGTGGGAGGCCAGTTTCCTCACTGGTTGGTTCAAGATATTT	CAAWEASFLTGWFKIF	TRGV10	.	TRGJP1	13	-1	-1	26
2	1.8430801555559653E-5	TGTGCTGCGTGGGAATGCGAGGATACCACTGGTTGGTTCAAGATATTT	CAAWECEDTTGWFKIF	TRGV10	.	TRGJP1	13	-1	-1	22
2	1.8430801555559653E-5	TGTGCCTTGTGGGAGGTCGACGATACCACTGGTTGGTTCAAGATATTT	CALWEVDDTTGWFKIF	TRGV9	.	TRGJP1	16	-1	-1	22
2	1.8430801555559653E-5	TGTGCCTCGGGGGAGGTCACGTCGTTGGGCAAAAAAATCAAGGTATTT	CASGEVTSLGKKIKVF	TRGV9	.	TRGJP	22	-1	-1	23
2	1.8430801555559653E-5	TGTGCCTCGGGGGAGGAGCACGAGTTGGGCAAAAAAATCAAGGTATTT	CASGEEHELGKKIKVF	TRGV9	.	TRGJP	20	-1	-1	17
2	1.8430801555559653E-5	TGTGCCGTCTCCTGGCTTGGCGCCCTCAACAAATATAAGAAACTCTTT	CAVSWLGALNKYKKLF	TRGV2	.	TRGJ1	5	-1	-1	33
2	1.8430801555559653E-5	TGTGCCACCTGGGATAGCCCCCGGGCGGATGGTTGGTTCAAGATATTT	CATWDSPRADGWFKIF	TRGV8	.	TRGJP1	19	-1	-1	29
2	1.8430801555559653E-5	TGTGCCACCTGGGACTCTATCGTTCGGTATTATTATAAGAAACTCTTT	CATWDSIVRYYYKKLF	TRGV8	.	TRGJ1	13	-1	-1	28
2	1.8430801555559653E-5	TGTGCCACCTGGGACGGGCCAGGGACCACTGGTTGGTTCAAGATATTT	CATWDGPGTTGWFKIF	TRGV2	.	TRGJP1	19	-1	-1	24
2	1.8430801555559653E-5	TGTGCCACCTGGGACGGGCGGAATACCACTGGTTGGTTTAAGATATTT	CATWDGRNTTGWFKIF	TRGV2	.	TRGJP1	18	-1	-1	22
2	1.8430801555559653E-5	TGTGCCACCTGGGACAGGCTCGTGTGGGCGAGTTGGTTCAAGATATTT	CATWDRLVWASWFKIF	TRGV7	.	TRGJP1	18	-1	-1	31
2	1.8430801555559653E-5	TGTGCCACCTGGGACAGGCTAGTAACGAATTATTATAAGAAACTCTTT	CATWDRLVTNYYKKLF	TRGV5	.	TRGJ1	18	-1	-1	25
2	1.8430801555559653E-5	TGTGCCACCTGGGACAGGCGGAATACCACTGGTTGGTTCAAGATATTT	CATWDRRNTTGWFKIF	TRGV3	.	TRGJP1	18	-1	-1	22
2	1.8430801555559653E-5	TGTGCCACCTGGGACAGGAACGGTACCACTGGTTGGTTCAAGATATTT	CATWDRNGTTGWFKIF	TRGV7	.	TRGJP1	17	-1	-1	23
2	1.8430801555559653E-5	TGTGCCACCTGGGACAACCGGTATACCACTGGTTGGTTCAAGATATTT	CATWDNRYTTGWFKIF	TRGV3	.	TRGJP1	15	-1	-1	21
2	1.8430801555559653E-5	TGTGCTGCGTTTTCTATTGTTGCCACTGGTTGGTTCAAGATATTT	CAAFSIVATGWFKIF	TRGV10	.	TRGJP1	9	-1	-1	22
2	1.8430801555559653E-5	TGTGCTGCGTGGTCCCGTGTCGGGATTTATTATAAGAGACTCTTT	CAAWSRVGIYYKRLF	TRGV10	.	TRGJ1	11	-1	-1	23
2	1.8430801555559653E-5	TGTGCTGCGTGGGTTCGAATGGTTGGTTATTATAAGAAACTCTTT	CAAWVRMVGYYKKLF	TRGV10	.	TRGJ1	12	-1	-1	26
2	1.8430801555559653E-5	TGTGCTGCGTGGGATTTTAATTCACGTTATTGTAAGAAACTCTTT	CAAWDFNSRYCKKLF	TRGV10	.	TRGJ1	15	-1	-1	17
2	1.8430801555559653E-5	TGTGCTGCGTGGGATTTCGAGGCCACTGGTTGGTTCAAGATATTT	CAAWDFEATGWFKIF	TRGV10	.	TRGJP1	18	-1	-1	22
2	1.8430801555559653E-5	TGTGCTGCGTGGGATTACAGGGGAATTTATTATAAGAAACTCTTT	CAAWDYRGIYYKKLF	TRGV10	.	TRGJ1	17	-1	-1	22
2	1.8430801555559653E-5	TGTGCCTTGTGGGTTGGAGGGTTGGGCAAAAAAATCAAGGTATTT	CALWVGGLGKKIKVF	TRGV9	.	TRGJP	12	-1	-1	17
2	1.8430801555559653E-5	TGTGCCTTGTGGGAGGCAACCTTTAATTATTATAAGAAACTCTTT	CALWEATFNYYKKLF	TRGV9	.	TRGJ1	15	-1	-1	24
2	1.8430801555559653E-5	TGTGCCACCTCCAAAGGAGATACCACTGGTTGGTTCAAGATATTT	CATSKGDTTGWFKIF	TRGV8	.	TRGJP1	9	-1	-1	19
2	1.8430801555559653E-5	TGTGCCACCTGGGTCAAACCAGATAATTATTATAAGAAACTCTTT	CATWVKPDNYYKKLF	TRGV8	.	TRGJ1	12	-1	-1	24
2	1.8430801555559653E-5	TGTGCCACCTGGGTATTTTTTACCACTGGTTGGTTCAAGATATTT	CATWVFFTTGWFKIF	TRGV2	.	TRGJP1	12	-1	-1	20
2	1.8430801555559653E-5	TGTGCCACCTGGGCCGCAAGAGTTGGGCAAAAAATCAAGGTATTT	CATWAARVGQKIKVF	TRGV3	.	TRGJP	12	-1	-1	15
2	1.8430801555559653E-5	TGTGCCACCTGGGATTGGAGAGCCACTGGTTGGTTCAAGATATTT	CATWDWRATGWFKIF	TRGV8	.	TRGJP1	17	-1	-1	22
2	1.8430801555559653E-5	TGTGCCACCTGGGATCGAACTACCACTGGTTGGTTCAAGATATTT	CATWDRTTTGWFKIF	TRGV8	.	TRGJP1	14	-1	-1	20
2	1.8430801555559653E-5	TGTGCCACCTGGGATGAGGGTACCACTGGTTGGTTCAAGATATTT	CATWDEGTTGWFKIF	TRGV8	.	TRGJP1	18	-1	-1	20
2	1.8430801555559653E-5	TGTGCCACCTGGGATAGGCCTAAAAATTATTATAAGAAACTCTTT	CATWDRPKNYYKKLF	TRGV8	.	TRGJ1	21	-1	-1	24
2	1.8430801555559653E-5	TGTGCCACCTGGGACGTGGGAGGCACTGGTTGGTTCAAGATATTT	CATWDVGGTGWFKIF	TRGV3	.	TRGJP1	14	-1	-1	23
2	1.8430801555559653E-5	TGTGCCACCTGGGACGGTCGGGGCACTGGTTGGTTCAAGATATTT	CATWDGRGTGWFKIF	TRGV3	.	TRGJP1	14	-1	-1	23
2	1.8430801555559653E-5	TGTGCCACCTGGGACGGGCCTAGGATACGTTGGTTCAAGATATTT	CATWDGPRIRWFKIF	TRGV5	.	TRGJP1	20	-1	-1	28
2	1.8430801555559653E-5	TGTGCCACCTGGGACGGGCGTCTGGCTGGTTGGTTCAAGATATTT	CATWDGRLAGWFKIF	TRGV2	.	TRGJP1	18	-1	-1	25
2	1.8430801555559653E-5	TGTGCCACCTGGGACGGGCAGGAGGCTGGTTGGTTCAAGATATTT	CATWDGQEAGWFKIF	TRGV2	.	TRGJP1	18	-1	-1	25
2	1.8430801555559653E-5	TGTGCCACCTGGGACAATAACGAGAGTGATTGGATCAAGACGTTT	CATWDNNESDWIKTF	TRGV3	.	TRGJP2	15	-1	-1	24
2	1.8430801555559653E-5	TGTGCCACCTGGGACAAGCATACCACTGGTTGGTTCAAGATATTT	CATWDKHTTGWFKIF	TRGV3	.	TRGJP1	18	-1	-1	19
2	1.8430801555559653E-5	TGTGCCACCCGGGACGGTTCTACCACTGGTTGGTTCAAGATATTT	CATRDGSTTGWFKIF	TRGV7	.	TRGJP1	14	-1	-1	20
2	1.8430801555559653E-5	TGTGCTGCGTGGGCTCATACCACTGGTTGGTTCAAGATATTT	CAAWAHTTGWFKIF	TRGV10	.	TRGJP1	12	-1	-1	16
2	1.8430801555559653E-5	TGTGCTGCGTGGGCCCCTCCCACTGGTTGGTTCAAGATATTT	CAAWAPPTGWFKIF	TRGV10	.	TRGJP1	12	-1	-1	19
2	1.8430801555559653E-5	TGTGCTGCGTGGGGCAATACCACTGGTTGGTTCAAGATATTT	CAAWGNTTGWFKIF	TRGV10	.	TRGJP1	12	-1	-1	16
2	1.8430801555559653E-5	TGTGCTGCGTGGGATTGGACTACTGGTTGGTTCAAGATATTT	CAAWDWTTGWFKIF	TRGV10	.	TRGJP1	15	-1	-1	18
2	1.8430801555559653E-5	TGTGCTGCGTGGGATTATGTAAAAGGTTGGTTCGAGATATTT	CAAWDYVKGWFEIF	TRGV10	.	TRGJP1	21	-1	-1	24
2	1.8430801555559653E-5	TGTGCCTTGTGGGGCAATGAGTTGGGGTATAAGAAACTCTTT	CALWGNELGYKKLF	TRGV9	.	TRGJ1	12	-1	-1	27
2	1.8430801555559653E-5	TGTGCCTTGTGGGGGGGGTTGGGCAAAAAAATCAAGGTATTT	CALWGGLGKKIKVF	TRGV9	.	TRGJP	15	-1	-1	17
2	1.8430801555559653E-5	TGTGCCTTGTGGGGGGGGACCACTGGTTGGTTCAAGATATTT	CALWGGTTGWFKIF	TRGV9	.	TRGJP1	15	-1	-1	18
2	1.8430801555559653E-5	TGTGCCTCGGGGGGAGGGACCTCTTATTATAAGAAACTCTTT	CASGGGTSYYKKLF	TRGV9	.	TRGJ1	22	-1	-1	23
2	1.8430801555559653E-5	TGTGCCGCCTCCCTCTTTGCCACTGGTTGGTTCAAGATATTT	CAASLFATGWFKIF	TRGV7	.	TRGJP1	9	-1	-1	19
2	1.8430801555559653E-5	TGTGCCACCTTTTTCTGGGTCACTGGTTGGTTCAAGATATTT	CATFFWVTGWFKIF	TRGV8	.	TRGJP1	9	-1	-1	20
2	1.8430801555559653E-5	TGTGCCACCTGGCCCAATAAAACTGGTTGGTTCAAGATATTT	CATWPNKTGWFKIF	TRGV2	.	TRGJP1	11	-1	-1	21
2	1.8430801555559653E-5	TGTGCCACCTGGGCTTATACCACTGGTTGGTTCAAGATATTT	CATWAYTTGWFKIF	TRGV8	.	TRGJP1	12	-1	-1	15
2	1.8430801555559653E-5	TGTGCCACCTGGGGGGGGAGTAGTGATTGGATCAAGACGTTT	CATWGGSSDWIKTF	TRGV8	.	TRGJP2	12	-1	-1	18
2	1.8430801555559653E-5	TGTGCCACCTGGGATATGGACACTGGTTGGTTCAAGATATTT	CATWDMDTGWFKIF	TRGV8	.	TRGJP1	15	-1	-1	20
2	1.8430801555559653E-5	TGTGCCACCTGGGATAGGCGTGGGGGTTGGTTCAAGATATTT	CATWDRRGGWFKIF	TRGV8	.	TRGJP1	18	-1	-1	24
2	1.8430801555559653E-5	TGTGCCACCTGGGACGGGCCCCCGAACGGGTTCAAGATATTT	CATWDGPPNGFKIF	TRGV4	.	TRGJP1	20	-1	-1	28
2	1.8430801555559653E-5	TGTGCCACCTGGGACGGGCCGGGGAGGTATAAGAAACTCTTT	CATWDGPGRYKKLF	TRGV3	.	TRGJ1	19	-1	-1	27
2	1.8430801555559653E-5	TGTGCCACCTGGGACAGGCAGGCTGGTTGGTTCAAGATATTT	CATWDRQAGWFKIF	TRGV7	.	TRGJP1	18	-1	-1	22
2	1.8430801555559653E-5	TGTGCCACCTGGGAGAATACCACTGGTTGGTTCAAGATATTT	CATWENTTGWFKIF	TRGV8	.	TRGJP1	13	-1	-1	16
2	1.8430801555559653E-5	TGTGCTGCGTGGGGTTATCGTCAGTATAAGAAACTCTTT	CAAWGYRQYKKLF	TRGV10	.	TRGJ1	20	-1	-1	24
2	1.8430801555559653E-5	TGTGCTGCGTGGGGGGGGGCGGTAGTGTTCAAGATATTT	CAAWGGAVVFKIF	TRGV10	.	TRGJP1	12	-1	-1	26
2	1.8430801555559653E-5	TGTGCTGCGTGGGATTTGCCTGATTATAAGAAACTCTTT	CAAWDLPDYKKLF	TRGV10	.	TRGJ1	15	-1	-1	22
2	1.8430801555559653E-5	TGTGCTGCGTGGGATTCGCTTTATTATAAGAAACTCTTT	CAAWDSLYYKKLF	TRGV10	.	TRGJ1	15	-1	-1	13
2	1.8430801555559653E-5	TGTGCCTTGTGGGATGATAAGAGTTGGTTCAAGATATTT	CALWDDKSWFKIF	TRGV9	.	TRGJP1	13	-1	-1	22
2	1.8430801555559653E-5	TGTGCCTCCGATTATGACACTGGTTGGTTCAAGATATTT	CASDYDTGWFKIF	TRGV8	.	TRGJP1	8	-1	-1	17
2	1.8430801555559653E-5	TGTGCCTCGGGGGGTACCACTGGTTGGTTCAAGATATTT	CASGGTTGWFKIF	TRGV9	.	TRGJP1	12	-1	-1	14
2	1.8430801555559653E-5	TGTGCCACCTGCTGGGTTAGGCCCTATAAGAAACTCTTT	CATCWVRPYKKLF	TRGV7	.	TRGJ1	10	-1	-1	24
2	1.8430801555559653E-5	TGTGCCACCTGGGTCCGAATTTATTATAAGAAACTCTTT	CATWVRIYYKKLF	TRGV5	.	TRGJ1	12	-1	-1	15
2	1.8430801555559653E-5	TGTGCCACCTGGGATATTGGTAGTTATAAGAAACTCTTT	CATWDIGSYKKLF	TRGV8	.	TRGJ1	15	-1	-1	23
2	1.8430801555559653E-5	TGTGCCACCTGGGACTGGACTGGTTGGTTCAAGATATTT	CATWDWTGWFKIF	TRGV4	.	TRGJP1	17	-1	-1	18
2	1.8430801555559653E-5	TGTGCCACCTGGGACGGGCTTTGGTATAAGAAACTCTTT	CATWDGLWYKKLF	TRGV4	.	TRGJ1	18	-1	-1	24
2	1.8430801555559653E-5	TGTGCCACCTGGGACGGGCAACGATGGTTCAAGATATTT	CATWDGQRWFKIF	TRGV2	.	TRGJP1	18	-1	-1	24
2	1.8430801555559653E-5	TGTGCCACCTGGGACGGGGCCTCAGAGGAGAAACTCTTT	CATWDGASEEKLF	TRGV2	.	TRGJ1	20	-1	-1	28
2	1.8430801555559653E-5	TGTGCCACCTGGGACGGAGTACCCTGGTTCAAGATATTT	CATWDGVPWFKIF	TRGV4	.	TRGJP1	16	-1	-1	24
2	1.8430801555559653E-5	TGCGCCACCTGGGACCCCGTTCGGTTGAAGAAACTCTTT	CATWDPVRLKKLF	TRGV2	.	TRGJ1	14	-1	-1	27
2	1.8430801555559653E-5	TGTGCTGCGTTGCACACTGGTTGGTTCAAGATATTT	CAALHTGWFKIF	TRGV10	.	TRGJP1	9	-1	-1	14
2	1.8430801555559653E-5	TGTGCTGCGTCTAACCGGAGCTGGTTCAAGATATTT	CAASNRSWFKIF	TRGV10	.	TRGJP1	9	-1	-1	21
2	1.8430801555559653E-5	TGTGCTGCGTGGTTTACTGGTTGGTTCAAGATATTT	CAAWFTGWFKIF	TRGV10	.	TRGJP1	11	-1	-1	15
2	1.8430801555559653E-5	TGTGCTGCGTGGGATTTTAGTTGGTTCAAGATATTT	CAAWDFSWFKIF	TRGV10	.	TRGJP1	15	-1	-1	19
2	1.8430801555559653E-5	TGTGCTGCGTGGGACTCTTATTATAAGAAGCTCTTT	CAAWDSYYKKLF	TRGV10	.	TRGJ1	13	-1	-1	17
2	1.8430801555559653E-5	TGTGCTGCGTGGGAAATGGATTATAAGAAACTCTTT	CAAWEMDYKKLF	TRGV10	.	TRGJ1	13	-1	-1	19
2	1.8430801555559653E-5	TGTGCCTTGTGGGCTTTGGGGAGGTTCAAGATATTT	CALWALGRFKIF	TRGV9	.	TRGJP1	12	-1	-1	22
2	1.8430801555559653E-5	TGTGCCTTGTGGGAGGTGCAACCCAAGAAACTCTTT	CALWEVQPKKLF	TRGV9	.	TRGJ1	19	-1	-1	24
2	1.8430801555559653E-5	TGTGCCTCGGGGGGTGCGAGTGGAGTGAAACTCTTT	CASGGASGVKLF	TRGV9	.	TRGJ1	16	-1	-1	26
2	1.8430801555559653E-5	TGTGCCTCGGGGGGTACTGAATATAAGAAACTCTTT	CASGGTEYKKLF	TRGV9	.	TRGJ1	12	-1	-1	21
2	1.8430801555559653E-5	TGTGCCGCCTGGGACGAGGCTAGGAAGAAACTCTTT	CAAWDEARKKLF	TRGV7	.	TRGJ1	19	-1	-1	24
2	1.8430801555559653E-5	TGTGCCGCGTGGCCCGTGGGGTATAAGAAACTCTTT	CAAWPVGYKKLF	TRGV10	.	TRGJ1	11	-1	-1	21
2	1.8430801555559653E-5	TGTGCCACCTCGAAGGGTGGTTGGTTCAAGATATTT	CATSKGGWFKIF	TRGV4	.	TRGJP1	9	-1	-1	17
2	1.8430801555559653E-5	TGTGCCACCTGGGATAAAATTTGGTTCAAGATATTT	CATWDKIWFKIF	TRGV8	.	TRGJP1	15	-1	-1	20
2	1.8430801555559653E-5	TGTGCCACCTGGGACTGGGGTTGGTTCAAGATATTT	CATWDWGWFKIF	TRGV8	.	TRGJP1	13	-1	-1	18
2	1.8430801555559653E-5	TGTGCCACCTGGGACCCAGATTATAAGAAACTCTTT	CATWDPDYKKLF	TRGV5	.	TRGJ1	14	-1	-1	19
2	1.8430801555559653E-5	TGTGCCACCTGGGACGGTTGTATTAAGAAACTCTTT	CATWDGCIKKLF	TRGV8	.	TRGJ1	13	-1	-1	23
2	1.8430801555559653E-5	TGTGCCACCTGGGACGAGCGTTATAAGAAACTCTTT	CATWDERYKKLF	TRGV2	.	TRGJ1	18	-1	-1	20
2	1.8430801555559653E-5	TGTGCCACCTGGGACAGGGGCCTTAAGAAACTCTTT	CATWDRGLKKLF	TRGV7	.	TRGJ1	17	-1	-1	23
2	1.8430801555559653E-5	TGTGCCACCAAACCCACTGGTTGGTTCAAGATATTT	CATKPTGWFKIF	TRGV5	.	TRGJP1	8	-1	-1	13
2	1.8430801555559653E-5	CGTGCCTTGTGGGAGGTGGGTTGGTTCAAGATATTT	RALWEVGWFKIF	TRGV9	.	TRGJP1	17	-1	-1	18
2	1.8430801555559653E-5	TGTGCTGCGTGGGATTACGGCAAGAAACTCTTT	CAAWDYGKKLF	TRGV10	.	TRGJ1	18	-1	-1	21
[truncated: 1,368 more rows]
