# Supplementary material for: Dissection of the Human T-Cell Receptor γ Gene Repertoire in the Brain and Peripheral Blood Identifies Age- and Alzheimer's Disease-Associated Clonotype Profiles
Source: Front Immunol. 2020 Jan 29;11:12. doi: 10.3389/fimmu.2020.00012 (PMC7025544; doi:10.3389/fimmu.2020.00012)
Supplement: Supplementary file 5 [file Data_Sheet_2.zip › repertoires_corrected_and_decontaminated/A1111.txt]

count	freq	cdr3nt	cdr3aa	v	d	j	VEnd	DStart	DEnd	JStart
13877	0.11130985802518649	TGTGCCTTGTGGGAAGGCCCGGATTATTATAAGAAACTCTTT	CALWEGPDYYKKLF	TRGV9	.	TRGJ2	13	-1	-1	19
3216	0.025796101708510467	TGTGCCTTGTGGGAGGTTTATTATAAGAAACTCTTT	CALWEVYYKKLF	TRGV9	.	TRGJ2	16	-1	-1	17
2373	0.019034250421111735	TGTGCCACCTGGGAGAGGAAACTCTTT	CATWERKLF	TRGV8	.	TRGJ2	17	-1	-1	17
1776	0.014245608406192347	TGTGCCACGTTTGGTAGTGATTGGATCAAGACGTTT	CATFGSDWIKTF	TRGV2	.	TRGJP2	7	-1	-1	13
1750	0.01403705783267827	TGTGCTGCGTGGGACTTCCCCTATAAGAAACTCTTT	CAAWDFPYKKLF	TRGV10	.	TRGJ2	13	-1	-1	21
1748	0.014021015480869495	TGTGCCACCTGGGACGGGCTTCGGTATAAGAAACTCTTT	CATWDGLRYKKLF	TRGV2	.	TRGJ2	18	-1	-1	24
1400	0.011229646266142616	TGTGCCTTGTGGGAGTTCGGCAGTGGCAAAAAAATCAAGGTATTT	CALWEFGSGKKIKVF	TRGV9	.	TRGJP	14	-1	-1	24
1212	0.009721665196117751	TGTGCCTTGTGGGAGGTGGGAGAGTTGGGCAAAAAAATCAAGGTATTT	CALWEVGELGKKIKVF	TRGV9	.	TRGJP	17	-1	-1	20
1180	0.009464987567177348	TGTGCCTTGTGGGAGGTGCAAAAAGAGTTGGGCAAAAAAATCAAGGTATTT	CALWEVQKELGKKIKVF	TRGV9	.	TRGJP	19	-1	-1	22
1166	0.009352691104515922	TGTGCCTTGTGGGAGGTAAAGAAACTCTTT	CALWEVKKLF	TRGV9	.	TRGJ1	16	-1	-1	18
1007	0.008077324135718296	TGTGCCTTCGGGGAGCGGAATTATTATAAGAAACTCTTT	CAFGERNYYKKLF	TRGV9	.	TRGJ2	14	-1	-1	17
913	0.007323333600705863	TGTGCTGCGTGGGATTCGGAGGTGGATTATAAGAAACTCTTT	CAAWDSEVDYKKLF	TRGV10	.	TRGJ1	15	-1	-1	25
864	0.006930295981390872	TGTGCCTTGTGGGAAGATTATAAGAAACTCTTT	CALWEDYKKLF	TRGV9	.	TRGJ2	13	-1	-1	16
785	0.0062966230849442525	TGTGCCTTGTGCAAGAAACTCTTT	CALCKKLF	TRGV9	.	TRGJ2	10	-1	-1	12
768	0.006160263094569664	TGTGCCTTGTGGGAGGCGGATACCACTGGTTGGTTCAAGATATTT	CALWEADTTGWFKIF	TRGV9	.	TRGJP1	15	-1	-1	19
765	0.006136199566856501	TGTGCTGCGTGGGATCGCACTGGTTGGTTCAAGATATTT	CAAWDRTGWFKIF	TRGV10	.	TRGJP1	14	-1	-1	17
727	0.005831394882489773	TGTGCCTTGTGGGGGAAACTCTTT	CALWGKLF	TRGV9	.	TRGJ2	12	-1	-1	14
725	0.005815352530680998	TGTGCCTTGTGGGAGGGGTTGGGCAAAAAAATCAAGGTATTT	CALWEGLGKKIKVF	TRGV9	.	TRGJP	15	-1	-1	17
676	0.005422314911366006	TGTGCCTTGTGGGAGGTGACGTGGGATTATAAGAAACTCTTT	CALWEVTWDYKKLF	TRGV9	.	TRGJ2	17	-1	-1	25
654	0.005245849041469479	TGTGCCTTGGCTAAGAAACTCTTT	CALAKKLF	TRGV9	.	TRGJ1	8	-1	-1	11
640	0.005133552578808053	TGTGCCTTGTGGGAGGTGCGGGTGGAGTTGGGCAAAAAAATCAAGGTATTT	CALWEVRVELGKKIKVF	TRGV9	.	TRGJP	18	-1	-1	24
629	0.00504531964385979	TGTGCCTTGTGGGAGGCTAAGAAACTCTTT	CALWEAKKLF	TRGV9	.	TRGJ1	15	-1	-1	17
595	0.004772599663110612	TGTGCCTTGTGGGAGGTGCCCTTACCTTATTATAAGAAACTCTTT	CALWEVPLPYYKKLF	TRGV9	.	TRGJ2	21	-1	-1	26
586	0.0047004090799711235	TGTGCCTTGTGGGAGGTGCCGGAGGAGTTGGGCAAAAAAATCAAGGTATTT	CALWEVPEELGKKIKVF	TRGV9	.	TRGJP	18	-1	-1	24
568	0.004556027913692147	TGTGCCTTGTGGGAGGACGGGAATTATTATAAGAAACTCTTT	CALWEDGNYYKKLF	TRGV9	.	TRGJ1	15	-1	-1	20
558	0.004475816154648271	TGTGCCTTGTGGGAGGCCGCGGGATACCGCCGTTGTAAGAAACTCTTT	CALWEAAGYRRCKKLF	TRGV9	.	TRGJ2	15	-1	-1	32
549	0.004403625571508783	TGTGCTGCGTGGGGATATAAGAAACTCTTT	CAAWGYKKLF	TRGV10	.	TRGJ2	12	-1	-1	15
537	0.004307371460656132	TGTGCCTTGTGGGAGGTGCATTATAAGAAACTCTTT	CALWEVHYKKLF	TRGV9	.	TRGJ2	19	-1	-1	19
502	0.004026630304002567	TGTGCCTTGTGGGGTGCGCTCTTT	CALWGALF	TRGV9	.	TRGJ1	12	-1	-1	18
499	0.004002566776289404	TGTGCCTTGTGGGAGGTGCGGAATTATTATAAGAAACTCTTT	CALWEVRNYYKKLF	TRGV9	.	TRGJ1	18	-1	-1	20
493	0.003954439720863078	TGTGCCTTGTGGTCTGAACTCTTT	CALWSELF	TRGV9	.	TRGJ2	11	-1	-1	16
493	0.003954439720863078	TGTGCCTTGTGGGTCCTCTTT	CALWVLF	TRGV9	.	TRGJ2	12	-1	-1	15
483	0.003874227961819203	TGTGCCTTGAGGCTCTTT	CALRLF	TRGV9	.	TRGJ1	11	-1	-1	12
469	0.0037619314991577764	TGTGCCTTGTGGGAGGTGCGTTATAAGAAACTCTTT	CALWEVRYKKLF	TRGV9	.	TRGJ1	18	-1	-1	20
461	0.003697762091922676	TGTGCCTTGTGGGAGTCACGACTGCTCTTT	CALWESRLLF	TRGV9	.	TRGJ2	14	-1	-1	24
455	0.0036496350364963502	TGTGCCTTGTGGGAGGTGTCTTTTCCTAAGAAACTCTTT	CALWEVSFPKKLF	TRGV9	.	TRGJ1	17	-1	-1	26
451	0.0036175503328788002	TGTGCCTCTTGGGGGGATTATAAGAAACTCTTT	CASWGDYKKLF	TRGV9	.	TRGJ1	15	-1	-1	16
446	0.003577444453356862	TGTGCCTTGTGGGAGCCATCGAATTATTATAAGAAACTCTTT	CALWEPSNYYKKLF	TRGV9	.	TRGJ1	14	-1	-1	18
435	0.003489211518408599	TGTGCTGCGTGGGATTATAAGAAACTCTTT	CAAWDYKKLF	TRGV10	.	TRGJ1	16	-1	-1	13
433	0.0034731691665998237	TGTGCCTTGTGGGAGAGGCGAAGACTCTTT	CALWERRRLF	TRGV9	.	TRGJ1	14	-1	-1	19
417	0.0033448303521296224	TGTGCCTCCTTGAAACTCTTT	CASLKLF	TRGV9	.	TRGJ2	6	-1	-1	11
410	0.0032886821207989093	TGTGCCTTGTGGGAGGTGGATTATAAGAAACTCTTT	CALWEVDYKKLF	TRGV9	.	TRGJ2	17	-1	-1	19
406	0.003256597417181359	TGTGCCCCCGAGAAACTCTTT	CAPEKLF	TRGV9	.	TRGJ1	5	-1	-1	10
386	0.003096173899093607	TGTGCCTTGTGGGAGGTGCACAGGGAGTTGGGCAAAAAAATCAAGGTATTT	CALWEVHRELGKKIKVF	TRGV9	.	TRGJP	20	-1	-1	24
381	0.0030560680195716693	TGTGCCACCGGGGGGAAACTCTTT	CATGGKLF	TRGV4	.	TRGJ1	12	-1	-1	14
379	0.003040025667762894	TGTGCCTTGTGGGAGGGAGATTATTATAAGAAACTCTTT	CALWEGDYYKKLF	TRGV9	.	TRGJ1	15	-1	-1	19
379	0.003040025667762894	TGTGCCTTGTGGGAGTCCTGGCTCTTT	CALWESWLF	TRGV9	.	TRGJ2	14	-1	-1	21
374	0.002999919788240956	TGTGCCTTGTGGGAGGTGGATCGAGAGTTGGGCAAAAAAATCAAGGTATTT	CALWEVDRELGKKIKVF	TRGV9	.	TRGJP	17	-1	-1	23
372	0.002983877436432181	TGTGCCTTGTGGGACCAAGAGTTGGGCAAAAAAATCAAGGTATTT	CALWDQELGKKIKVF	TRGV9	.	TRGJP	13	-1	-1	15
367	0.002943771556910243	TGTGCCTTGTGGGTCCTGTGTGGGAAACTCTTT	CALWVLCGKLF	TRGV9	.	TRGJ1	12	-1	-1	23
357	0.002863559797866367	TGTGCCTTGTGGGAGGTGCAGAAGAAACTCTTT	CALWEVQKKLF	TRGV9	.	TRGJ2	19	-1	-1	21
344	0.0027592845111093288	TGTGCCTTGTGGGAGGTGCGGAAGAAACTCTTT	CALWEVRKKLF	TRGV9	.	TRGJ1	18	-1	-1	21
342	0.0027432421593005536	TGTGCCACCTGGGACAGGCCGTTTCATTATTATAAGAAACTCTTT	CATWDRPFHYYKKLF	TRGV3	.	TRGJ2	19	-1	-1	25
341	0.0027352209833961657	TGTGCTGCGTGGGATTATTATAAGAAACTCTTT	CAAWDYYKKLF	TRGV10	.	TRGJ2	16	-1	-1	13
341	0.0027352209833961657	TGTGCTGCGTGGGATACGAAACTCTTT	CAAWDTKLF	TRGV10	.	TRGJ2	20	-1	-1	13
341	0.0027352209833961657	TGTGCCTTGTGGGATAAGAAACTCTTT	CALWDKKLF	TRGV9	.	TRGJ1	13	-1	-1	13
334	0.0026790727520654527	TGTGCCTTGTGGGTAGAGAAACTCTTT	CALWVEKLF	TRGV9	.	TRGJ1	12	-1	-1	16
333	0.0026710515761610653	TGTGCCTTGTGGGAGGCGCCAAAAGGGGTGGGGAAACTCTTT	CALWEAPKGVGKLF	TRGV9	.	TRGJ2	18	-1	-1	32
329	0.002638966872543515	TGTGCTCTGGATAGGAAACTCTTT	CALDRKLF	TRGV10	.	TRGJ1	5	-1	-1	10
320	0.0025667762894040266	TGTGCCTTGTGGGAGGCACCTAAGAAACTCTTT	CALWEAPKKLF	TRGV9	.	TRGJ2	20	-1	-1	20
319	0.002558755113499639	TGTGCCTTGTGGGTCAAGAAACTCTTT	CALWVKKLF	TRGV9	.	TRGJ1	12	-1	-1	15
317	0.002542712761690864	TGTGCCTTCTCTAAGAAACTCTTT	CAFSKKLF	TRGV9	.	TRGJ1	7	-1	-1	11
316	0.002534691585786476	TGTGCTGCGTGGGATCTGTATAAGAAACTCTTT	CAAWDLYKKLF	TRGV10	.	TRGJ2	14	-1	-1	18
314	0.0025186492339777013	TGTGCTGCGTGGGATAAGAAACTCTTT	CAAWDKKLF	TRGV10	.	TRGJ2	14	-1	-1	13
312	0.002502606882168926	TGTGCCTTGTGGGAGGTGCGACATAAGAAACTCTTT	CALWEVRHKKLF	TRGV9	.	TRGJ2	18	-1	-1	22
306	0.0024544798267426005	TGTGCCTTGTGGGAGGCGAAGAAACTCTTT	CALWEAKKLF	TRGV9	.	TRGJ1	15	-1	-1	18
303	0.002430416299029438	TGTGCCTTGTGGGAGGTTAAGAAACTCTTT	CALWEVKKLF	TRGV9	.	TRGJ2	16	-1	-1	17
300	0.002406352771316275	TGTGCCTTGTGGGAGGTGCAAGGGGTCAAGAAACTCTTT	CALWEVQGVKKLF	TRGV9	.	TRGJ1	19	-1	-1	27
298	0.0023903104195075	TGTGCCTTGTGGGAGGTGGAGCTCTTT	CALWEVELF	TRGV9	.	TRGJ1	23	-1	-1	21
297	0.002382289243603112	TGTGCTGCGTGGGATCTTGTGGCGAAACTCTTT	CAAWDLVAKLF	TRGV10	.	TRGJ1	14	-1	-1	23
293	0.0023502045399855617	TGTGCCACCTGGGACCGAAGTTATAAGAAACTCTTT	CATWDRSYKKLF	TRGV5	.	TRGJ2	14	-1	-1	20
287	0.0023020774845592365	TGTGCCTTGTGGGGGATCGCACATAAGAAACTCTTT	CALWGIAHKKLF	TRGV9	.	TRGJ2	12	-1	-1	22
285	0.0022860351327504613	TGTGCCTTGTGGGAGGGGAATTATTATAAGAAACTCTTT	CALWEGNYYKKLF	TRGV9	.	TRGJ1	15	-1	-1	17
281	0.002253950429132911	TGTGCCTTGTGGGAGTCCTATCCTAAGAAACTCTTT	CALWESYPKKLF	TRGV9	.	TRGJ2	14	-1	-1	23
278	0.0022298869014197482	TGTGCCTTGTGGGAAAGGAAACTCTTT	CALWERKLF	TRGV9	.	TRGJ1	13	-1	-1	17
276	0.002213844549610973	TGTGCTGCGTGGGGTAAGAAACTCTTT	CAAWGKKLF	TRGV10	.	TRGJ1	12	-1	-1	14
271	0.002173738670089035	TGTGCCTTGTGGGAGGACCCTAAGAAACTCTTT	CALWEDPKKLF	TRGV9	.	TRGJ2	15	-1	-1	20
270	0.0021657174941846474	TGTGCTGCGTGGGATTCAGGGAAGAAACTCTTT	CAAWDSGKKLF	TRGV10	.	TRGJ1	15	-1	-1	21
268	0.002149675142375872	TGTGCTGCGTGGGATCCCAGTTCGGGGGGCATCACTTGGAAGAAACTCTTT	CAAWDPSSGGITWKKLF	TRGV10	.	TRGJ1	14	-1	-1	39
268	0.002149675142375872	TGTGCCTTGTGGGAGTCTGAGTTGGGCAAAAAAATCAAGGTATTT	CALWESELGKKIKVF	TRGV9	.	TRGJP	14	-1	-1	18
268	0.002149675142375872	TGTGCCACCCGTAGTGATTGGATCAAGACGTTT	CATRSDWIKTF	TRGV9	.	TRGJP2	5	-1	-1	10
266	0.0021336327905670974	TGTGCTGCGTGGGATTCCGAGAAACTCTTT	CAAWDSEKLF	TRGV10	.	TRGJ1	18	-1	-1	19
264	0.002117590438758322	TGTGCCTTGTGGGAGGCCTTGAATTATTATAAGAAACTCTTT	CALWEALNYYKKLF	TRGV9	.	TRGJ1	15	-1	-1	20
263	0.0021095692628539343	TGTGCCTTGTGGGATTGTTATAAGAAACTCTTT	CALWDCYKKLF	TRGV9	.	TRGJ1	13	-1	-1	13
260	0.0020855057351407717	TGTGCTGCGTGGGATTTGAAGAAACTCTTT	CAAWDLKKLF	TRGV10	.	TRGJ1	15	-1	-1	18
258	0.0020694633833319965	TGTGCCTTGTGGGAGGTGCGAGAGTTGGGCAAAAAAATCAAGGTATTT	CALWEVRELGKKIKVF	TRGV9	.	TRGJP	18	-1	-1	17
257	0.002061442207427609	TGTGCCTTGTGGGAGGTGCTTTATAAGAAACTCTTT	CALWEVLYKKLF	TRGV9	.	TRGJ2	18	-1	-1	20
257	0.002061442207427609	TGTGCCTTGTGGAGTGATTGGATCAAGACGTTT	CALWSDWIKTF	TRGV9	.	TRGJP2	11	-1	-1	12
256	0.0020534210315232213	TGTGCCTTGTGGGAGGTGCGCTTTGTTGGTAAGAAACTCTTT	CALWEVRFVGKKLF	TRGV9	.	TRGJ2	18	-1	-1	29
254	0.002037378679714446	TGTGCCTTGTGGGAGGTGCAGCCCCCGTCCAGGAAACTCTTT	CALWEVQPPSRKLF	TRGV9	.	TRGJ1	25	-1	-1	32
254	0.002037378679714446	TGTGCCTTGTGGGAGGCGCAACCCCCCAGGTGGAAACTCTTT	CALWEAQPPRWKLF	TRGV9	.	TRGJ2	27	-1	-1	32
254	0.002037378679714446	TGTGCCTTGTGGGAGGTGCTTAAGAAACTCTTT	CALWEVLKKLF	TRGV9	.	TRGJ2	18	-1	-1	20
253	0.0020293575038100586	TGTGCCTTGTGGGAGAGGAAATCCAACAAGAAACTCTTT	CALWERKSNKKLF	TRGV9	.	TRGJ1	14	-1	-1	27
252	0.002021336327905671	TGTGCCTTGGTATATAAGAAACTCTTT	CALVYKKLF	TRGV9	.	TRGJ1	8	-1	-1	12
251	0.0020133151520012834	TGTGCCTTCTCCCATTATAAGAAACTCTTT	CAFSHYKKLF	TRGV9	.	TRGJ1	7	-1	-1	13
249	0.001997272800192508	TGTGCCTTGTGGGAGGTTAGGGATAAGAAACTCTTT	CALWEVRDKKLF	TRGV9	.	TRGJ1	16	-1	-1	22
249	0.001997272800192508	TGTGCCTTGTGGGAGGCGCCGGATAAGAAACTCTTT	CALWEAPDKKLF	TRGV9	.	TRGJ2	18	-1	-1	22
248	0.001989251624288121	TGTGCCTGTATGAGGGATTATAAGAAACTCTTT	CACMRDYKKLF	TRGV9	.	TRGJ2	6	-1	-1	16
246	0.0019732092724793456	TGTGCCAGGGGGGATATCAGGAAGAAACTCTTT	CARGDIRKKLF	TRGV9	.	TRGJ1	5	-1	-1	21
245	0.0019651880965749578	TGTGCCTTGTGGGAGGTGCTAGGGGAATATAAGAAACTCTTT	CALWEVLGEYKKLF	TRGV9	.	TRGJ1	18	-1	-1	27
245	0.0019651880965749578	TGTGCCTTGTGGGAGGTGCAGGGCTATAAGAAACTCTTT	CALWEVQGYKKLF	TRGV9	.	TRGJ2	19	-1	-1	24
245	0.0019651880965749578	TGTGCCTTGTGGGAGGTGCGATATAAGAAACTCTTT	CALWEVRYKKLF	TRGV9	.	TRGJ2	18	-1	-1	21
245	0.0019651880965749578	TGTGCTGCGTGGGACCCTAGAAGGGAACTCTTT	CAAWDPRRELF	TRGV10	.	TRGJ1	13	-1	-1	25
245	0.0019651880965749578	TGTGCTGCGTGGGATTGGGGGAAACTCTTT	CAAWDWGKLF	TRGV10	.	TRGJ1	15	-1	-1	20
234	0.0018769551616266945	TGTGCCTTGTGGGAGTCTCTATCCAATAAGAAACTCTTT	CALWESLSNKKLF	TRGV9	.	TRGJ2	14	-1	-1	25
232	0.0018609128098179193	TGTGCTGCGTGGGATTCTTATAAGAAACTCTTT	CAAWDSYKKLF	TRGV10	.	TRGJ1	15	-1	-1	13
229	0.0018368492821047566	TGTGCTGCGTGGATTATGGGTAAGAAACTCTTT	CAAWIMGKKLF	TRGV10	.	TRGJ2	15	-1	-1	20
227	0.0018208069302959814	TGTGCCTTGTGGGAGGTGCCCGGCAAGTTGGGCAAAAAAATCAAGGTATTT	CALWEVPGKLGKKIKVF	TRGV9	.	TRGJP	18	-1	-1	25
227	0.0018208069302959814	TGTGCCTTGTGGGAGGTGCGCTATTATAAGAAACTCTTT	CALWEVRYYKKLF	TRGV9	.	TRGJ1	18	-1	-1	21
227	0.0018208069302959814	TGTGCCTTGTGGGAGGGCTATTATAAGAAACTCTTT	CALWEGYYKKLF	TRGV9	.	TRGJ1	15	-1	-1	18
226	0.0018127857543915938	TGTGCCTTGTGGGAGTTGCATAAGAAACTCTTT	CALWELHKKLF	TRGV9	.	TRGJ1	19	-1	-1	19
225	0.0018047645784872062	TGTGCCTTGTGGGAGGTGCCCGTTTATAAGAAACTCTTT	CALWEVPVYKKLF	TRGV9	.	TRGJ1	18	-1	-1	23
225	0.0018047645784872062	TGTGCTGCGTGGGAAGAAGGGAAACTCTTT	CAAWEEGKLF	TRGV10	.	TRGJ1	13	-1	-1	20
223	0.001788722226678431	TGTGCCACCTGGGACCCTGGTTGGTTCAAGATATTT	CATWDPGWFKIF	TRGV2	.	TRGJP1	14	-1	-1	13
222	0.0017807010507740434	TGTGCCTTGTGGGAGGCCGGTGGATATAAGAAACTCTTT	CALWEAGGYKKLF	TRGV9	.	TRGJ2	15	-1	-1	24
221	0.001772679874869656	TGTGCCTTGTGGGAGGACGCCGTGGATTATAAGAAACTCTTT	CALWEDAVDYKKLF	TRGV9	.	TRGJ1	15	-1	-1	25
221	0.001772679874869656	TGTGCCTTGTGGGAGGTGCATGGTTATAAGAAACTCTTT	CALWEVHGYKKLF	TRGV9	.	TRGJ1	19	-1	-1	23
220	0.0017646586989652684	TGTGCCTTGTGGGAGGTGCATAGATGTAAGAAACTCTTT	CALWEVHRCKKLF	TRGV9	.	TRGJ1	19	-1	-1	26
219	0.0017566375230608808	TGTGCTGCGTGGGATAGGGATAAGAAACTCTTT	CAAWDRDKKLF	TRGV10	.	TRGJ1	14	-1	-1	19
219	0.0017566375230608808	TGTGCCTTGTGGGATTATTATAAGAAACTCTTT	CALWDYYKKLF	TRGV9	.	TRGJ2	13	-1	-1	13
218	0.0017486163471564932	TGTGCCTTGTGGGAGGTGTTGGAGTTGGGCAAAAAAATCAAGGTATTT	CALWEVLELGKKIKVF	TRGV9	.	TRGJP	17	-1	-1	21
215	0.0017245528194433303	TGTGCCTTGTGGTCTATCTATGAGTATGAACAGAAACTCTTT	CALWSIYEYEQKLF	TRGV9	.	TRGJ1	11	-1	-1	31
215	0.0017245528194433303	TGTGCCTTGTGGGAGGTGGGGAATTATTATAAGAAACTCTTT	CALWEVGNYYKKLF	TRGV9	.	TRGJ1	17	-1	-1	20
215	0.0017245528194433303	TGTGCTGCGGGGGGGGGGAAACTCTTT	CAAGGGKLF	TRGV10	.	TRGJ2	12	-1	-1	17
214	0.0017165316435389427	TGTGCCTTGTGGGAGGGAACACATAAGAAACTCTTT	CALWEGTHKKLF	TRGV9	.	TRGJ2	15	-1	-1	22
213	0.0017085104676345553	TGTGCCACCTGGGACAGACGGCCCCTACGAGAGGAACGCCGTTTAATGACGGGTTCCGATTGGATCAAGACGTTT	CATWDRRPLREERRLMTGSDWIKTF	TRGV8	.	TRGJP2	16	-1	-1	57
213	0.0017085104676345553	TGTGCTGCGTGGAACAATAAGAAACTCTTT	CAAWNNKKLF	TRGV10	.	TRGJ1	11	-1	-1	16
213	0.0017085104676345553	TGTGCTGCCCCTTATAAGAAACTCTTT	CAAPYKKLF	TRGV10	.	TRGJ1	7	-1	-1	11
211	0.00169246811582578	TGTGCCTTGTGGGAGGTGCTGGTGGGATATAAGAAACTCTTT	CALWEVLVGYKKLF	TRGV9	.	TRGJ2	18	-1	-1	27
209	0.0016764257640170049	TGTGCCTTGTGGGAGGTGCATGAAGATTATAAGAAACTCTTT	CALWEVHEDYKKLF	TRGV9	.	TRGJ2	19	-1	-1	25
208	0.0016684045881126173	TGTGCCTTGTTCGACCCCTGGGATTATAAGAAACTCTTT	CALFDPWDYKKLF	TRGV9	.	TRGJ1	9	-1	-1	22
207	0.0016603834122082297	TGTGCCTTGTGGGAGCATCAGATACAAGAGTTGGGCAAAAAAATCAAGGTATTT	CALWEHQIQELGKKIKVF	TRGV9	.	TRGJP	14	-1	-1	24
207	0.0016603834122082297	TGTGCCTTGTGGGAGCAGAATTATTATAAGAAACTCTTT	CALWEQNYYKKLF	TRGV9	.	TRGJ1	14	-1	-1	17
206	0.001652362236303842	TGTGCCTTGTGGGAGGTGCCCTATAAGAAACTCTTT	CALWEVPYKKLF	TRGV9	.	TRGJ2	21	-1	-1	21
204	0.001636319884495067	TGTGCCACCTGGGACGACCCGGGTAAGAAACTCTTT	CATWDDPGKKLF	TRGV2	.	TRGJ2	15	-1	-1	23
203	0.0016282987085906794	TGTGCCTTGTGGGAGGTGCGGGAGTTGGGCAAAAAAATCAAGGTATTT	CALWEVRELGKKIKVF	TRGV9	.	TRGJP	18	-1	-1	21
203	0.0016282987085906794	TGTGCCTTGTGGGAACGAGAAGAGTTGGGCAAAAAAATCAAGGTATTT	CALWEREELGKKIKVF	TRGV9	.	TRGJP	13	-1	-1	19
203	0.0016282987085906794	TGTGCCTTGTGGGAGGCCCGGTTGGATTATAAGAAACTCTTT	CALWEARLDYKKLF	TRGV9	.	TRGJ1	15	-1	-1	25
202	0.0016202775326862918	TGTGCCTTGTGGGAGGTGCCAGAGTTGGGCAAAAAAATCAAGGTATTT	CALWEVPELGKKIKVF	TRGV9	.	TRGJP	18	-1	-1	17
201	0.0016122563567819042	TGTGCCTTGTGGGAGGTGCAATATAAGAAACTCTTT	CALWEVQYKKLF	TRGV9	.	TRGJ1	19	-1	-1	21
198	0.0015881928290687414	TGTGCCCCAAGAACGTATTATAAGAAACTCTTT	CAPRTYYKKLF	TRGV9	.	TRGJ1	5	-1	-1	15
198	0.0015881928290687414	TGTGCCCCCGATTATAAGAAACTCTTT	CAPDYKKLF	TRGV9	.	TRGJ1	5	-1	-1	10
197	0.001580171653164354	TGTGCTGCGTGGGATTATAATCGGGGTGGGAAACTCTTT	CAAWDYNRGGKLF	TRGV10	.	TRGJ1	21	-1	-1	29
195	0.0015641293013555788	TGTGCCTTGTGGGAGGTGCAGCCCTTTAATTATAAGAAACTCTTT	CALWEVQPFNYKKLF	TRGV9	.	TRGJ2	19	-1	-1	28
195	0.0015641293013555788	TGTGCCTTGTGGGAGGATTGGAATTATAAGAAACTCTTT	CALWEDWNYKKLF	TRGV9	.	TRGJ2	15	-1	-1	22
193	0.0015480869495468035	TGTGCCTTGTGGGAGGGGTACTATAAGAAACTCTTT	CALWEGYYKKLF	TRGV9	.	TRGJ1	15	-1	-1	18
193	0.0015480869495468035	TGTGCCTTGTGGGAGTATTATAAGAAACTCTTT	CALWEYYKKLF	TRGV9	.	TRGJ1	14	-1	-1	15
192	0.001540065773642416	TGTGCCTTGTGGGCGGTGTTGGGCAAAAAAATCAAGGTATTT	CALWAVLGKKIKVF	TRGV9	.	TRGJP	17	-1	-1	17
190	0.0015240234218336407	TGTGCTGCGTGGGAATCTAAGAAACTCTTT	CAAWESKKLF	TRGV10	.	TRGJ1	13	-1	-1	17
188	0.0015079810700248657	TGTGCCTTGTGGGAGGTGCACGATTATAAGAAACTCTTT	CALWEVHDYKKLF	TRGV9	.	TRGJ1	20	-1	-1	22
188	0.0015079810700248657	TGTGCCCCTTGTGAAAGGAGGTATAAGAAACTCTTT	CAPCERRYKKLF	TRGV9	.	TRGJ1	12	-1	-1	21
185	0.0014839175423117029	TGTGCTGCGTGGGACTATAAGAAACTCTTT	CAAWDYKKLF	TRGV10	.	TRGJ2	16	-1	-1	15
185	0.0014839175423117029	TGTGCCACCTGGGACAGAGATTATTATAAGAAACTCTTT	CATWDRDYYKKLF	TRGV8	.	TRGJ1	16	-1	-1	19
183	0.0014678751905029277	TGTGCTGCGTGGGATTTTAAGAAACTCTTT	CAAWDFKKLF	TRGV10	.	TRGJ1	15	-1	-1	13
181	0.0014518328386941527	TGTGCCTTGTGGGAGGTGAGGTCTAATTATAAGAAACTCTTT	CALWEVRSNYKKLF	TRGV9	.	TRGJ1	17	-1	-1	25
181	0.0014518328386941527	TGTGCCTTGGGACGTTATTATAAGAAACTCTTT	CALGRYYKKLF	TRGV9	.	TRGJ2	8	-1	-1	14
180	0.001443811662789765	TGTGCCTTGTGGGAGGTACCCCTTTATTATAAGAAACTCTTT	CALWEVPLYYKKLF	TRGV9	.	TRGJ1	22	-1	-1	23
180	0.001443811662789765	TGTGCTGCGTGGGGAATACACCATAAGAAACTCTTT	CAAWGIHHKKLF	TRGV10	.	TRGJ1	12	-1	-1	22
180	0.001443811662789765	TGTGCCTCCTCTGATTATTATAAGAAACTCTTT	CASSDYYKKLF	TRGV9	.	TRGJ1	6	-1	-1	13
179	0.0014357904868853774	TGTGCCTTGTGGGAGGAGCGCGGAGAGTTGGGCAAAAAAATCAAGGTATTT	CALWEERGELGKKIKVF	TRGV9	.	TRGJP	18	-1	-1	23
179	0.0014357904868853774	TGTGCCTTGTGGGAAGGTCATAAGAAACTCTTT	CALWEGHKKLF	TRGV9	.	TRGJ1	17	-1	-1	19
178	0.0014277693109809898	TGTGCCTTGTGGGAGGGCCGGGAGGAGTTGTTGGGCAAAAAAATCAAGGTATTT	CALWEGREELLGKKIKVF	TRGV9	.	TRGJP	15	-1	-1	29
178	0.0014277693109809898	TGTGCTGCCCTCGGTTGTTATAAGAAACTCTTT	CAALGCYKKLF	TRGV10	.	TRGJ1	7	-1	-1	14
177	0.0014197481350766022	TGTGCCTTGTGGGAGGCCGCCGGAGGTGAGTTGGGCAAAAAAATCAAGGTATTT	CALWEAAGGELGKKIKVF	TRGV9	.	TRGJP	15	-1	-1	27
177	0.0014197481350766022	TGTGCCTTGTGGGAAAAGGGAAAGAAACTCTTT	CALWEKGKKLF	TRGV9	.	TRGJ1	13	-1	-1	21
175	0.001403705783267827	TGTGCCTTGTGGGAGGTGGTCGTTTATTATAAGAAACTCTTT	CALWEVVVYYKKLF	TRGV9	.	TRGJ2	17	-1	-1	23
175	0.001403705783267827	TGTGCTGCGTGGTCAAATAAGAAACTCTTT	CAAWSNKKLF	TRGV10	.	TRGJ1	11	-1	-1	16
174	0.0013956846073634394	TGTGCCTTGTGGGAGGCAAGGCAAGAGTTGGGCAAAAAAATCAAGGTATTT	CALWEARQELGKKIKVF	TRGV9	.	TRGJP	15	-1	-1	19
173	0.001387663431459052	TGTGCCTTGTGGGAGGGTTATTATAAGAAACTCTTT	CALWEGYYKKLF	TRGV9	.	TRGJ1	15	-1	-1	17
173	0.001387663431459052	TGTGCTCCTCTGTGGGAGAAGAAACTCTTT	CAPLWEKKLF	TRGV10	.	TRGJ1	5	-1	-1	18
172	0.0013796422555546644	TGTGCCTTGTGGGAGTTTCAGGGGTTTGCTTATAAGAAACTCTTT	CALWEFQGFAYKKLF	TRGV9	.	TRGJ1	14	-1	-1	29
172	0.0013796422555546644	TGTGCCTTGTGGGAGGTGTCGAATTATTATAAGAAACTCTTT	CALWEVSNYYKKLF	TRGV9	.	TRGJ1	17	-1	-1	18
171	0.0013716210796502768	TGTGCCTTGTGGGAGCCGAAGCAAGAGTTGGGCAAAAAAATCAAGGTATTT	CALWEPKQELGKKIKVF	TRGV9	.	TRGJP	14	-1	-1	20
170	0.0013635999037458892	TGTGCCTTGTTACCCTCCTATTATAAGAAACTCTTT	CALLPSYYKKLF	TRGV9	.	TRGJ1	9	-1	-1	18
169	0.0013555787278415016	TGTGCCTTGTGGGACCCTGATCCCCCTTATAAGAAACTCTTT	CALWDPDPPYKKLF	TRGV9	.	TRGJ1	13	-1	-1	26
168	0.001347557551937114	TGTGCCTTGTGGGAGGTCCTCCCAGGGAAACTCTTT	CALWEVLPGKLF	TRGV9	.	TRGJ1	16	-1	-1	26
167	0.0013395363760327263	TGTGCCTTGTGGGAGGTGCAACAAGAGTTGGGCAAAAAAATCAAGGTATTT	CALWEVQQELGKKIKVF	TRGV9	.	TRGJP	19	-1	-1	21
166	0.0013315152001283387	TGTGCCTTGTGGGAGGTGCTCCCGAATTATTATAAGAAACTCTTT	CALWEVLPNYYKKLF	TRGV9	.	TRGJ1	21	-1	-1	22
163	0.0013074516724151761	TGTGCCTTGCGCCTGCGTAGTGATTGGATCAAGACGTTT	CALRLRSDWIKTF	TRGV9	.	TRGJP2	8	-1	-1	16
162	0.0012994304965107885	TGTGCCTTGTGGGGGTCTTATTATAAGAAACTCTTT	CALWGSYYKKLF	TRGV9	.	TRGJ1	15	-1	-1	17
162	0.0012994304965107885	TGTGCTGCGTGGGGCTTAAATAAGAAACTCTTT	CAAWGLNKKLF	TRGV10	.	TRGJ1	12	-1	-1	19
161	0.001291409320606401	TGTGCCTTGTGGGAGGAGCAAGAGTTGGGCAAAAAAATCAAGGTATTT	CALWEEQELGKKIKVF	TRGV9	.	TRGJP	19	-1	-1	17
160	0.0012833881447020133	TGTGCCTTGTGGGAGGTGTCATTGCCGGCCCCCCGCCCGTCATGGTGCCAAAAGAAACTCTTT	CALWEVSLPAPRPSWCQKKLF	TRGV9	.	TRGJ1	17	-1	-1	51
158	0.001267345792893238	TGTGCCACCTGGGACGGCCCGGGGTATAAGAAACTCTTT	CATWDGPGYKKLF	TRGV2	.	TRGJ2	20	-1	-1	24
153	0.0012272399133713002	TGTGCCTTGTGGGAGGTGCTAACCTATTTTGAGAAACTCTTT	CALWEVLTYFEKLF	TRGV9	.	TRGJ1	18	-1	-1	24
153	0.0012272399133713002	TGTGCCTTGTGGATGAATTATTATAAGAAACTCTTT	CALWMNYYKKLF	TRGV9	.	TRGJ2	11	-1	-1	14
152	0.0012192187374669126	TGTGCCTTGTGGGAGGTCAGGCGTTATTATAAGAAACTCTTT	CALWEVRRYYKKLF	TRGV9	.	TRGJ2	16	-1	-1	23
151	0.001211197561562525	TGTGCCTTGTGGGAGGTGCCCCCGAATTATTATAAGAAACTCTTT	CALWEVPPNYYKKLF	TRGV9	.	TRGJ1	21	-1	-1	22
150	0.0012031763856581374	TGTGCCACCTGGGACGTAAATCATTATAAGAAACTCTTT	CATWDVNHYKKLF	TRGV2	.	TRGJ1	15	-1	-1	18
150	0.0012031763856581374	TGTGCTGCGTGGGGCCCGGATTATAAGAAACTCTTT	CAAWGPDYKKLF	TRGV10	.	TRGJ1	12	-1	-1	19
149	0.00119515520975375	TGTGCTGCGTGGGATTCAAGAGTAGGTTATAAGAAACTCTTT	CAAWDSRVGYKKLF	TRGV10	.	TRGJ1	15	-1	-1	26
149	0.00119515520975375	TGTGCCTTGTGGGAGGTGCGTTTTAGTTATAAGAAACTCTTT	CALWEVRFSYKKLF	TRGV9	.	TRGJ1	18	-1	-1	22
148	0.0011871340338493624	TGTGCCTTGTGGGAGGTGCAGGGGGAGGGGTATTATAAGAAACTCTTT	CALWEVQGEGYYKKLF	TRGV9	.	TRGJ1	19	-1	-1	30
148	0.0011871340338493624	TGTGCCTTGTGGGAGAGGATTGCGAAATCTTATTATAAGAAACTCTTT	CALWERIAKSYYKKLF	TRGV9	.	TRGJ1	14	-1	-1	29
147	0.0011791128579449748	TGTGCCTTGTGGGAGGTGAACCGATATTATAAGAAACTCTTT	CALWEVNRYYKKLF	TRGV9	.	TRGJ1	21	-1	-1	24
147	0.0011791128579449748	TGTGCCACCTGGGACAGATTCTATAAGAAACTCTTT	CATWDRFYKKLF	TRGV3	.	TRGJ1	16	-1	-1	21
146	0.0011710916820405872	TGTGCCTTGTGGGAGGTCCAGAATTATTATAAGAAACTCTTT	CALWEVQNYYKKLF	TRGV9	.	TRGJ1	19	-1	-1	20
146	0.0011710916820405872	TGTGCTGCGTGGGATAGAGTGGGTTATAAGAAACTCTTT	CAAWDRVGYKKLF	TRGV10	.	TRGJ1	14	-1	-1	23
146	0.0011710916820405872	TGTGCTGCGTGGGATCCGTATTATAAGAAACTCTTT	CAAWDPYYKKLF	TRGV10	.	TRGJ1	14	-1	-1	18
144	0.001155049330231812	TGTGCCTTGTGGGAGGTTAAAGAGTTGGGCAAAAAAATCAAGGTATTT	CALWEVKELGKKIKVF	TRGV9	.	TRGJP	16	-1	-1	19
144	0.001155049330231812	TGTGCTGCGTGGGATAAGTTTGGGTATAAGAAACTCTTT	CAAWDKFGYKKLF	TRGV10	.	TRGJ1	14	-1	-1	24
144	0.001155049330231812	TGTGCTGCGTGCTATTATAAGAAACTCTTT	CAACYYKKLF	TRGV10	.	TRGJ1	16	-1	-1	12
143	0.0011470281543274243	TGTGCCTTGTGGGAATTCTATTATAAGAAACTCTTT	CALWEFYYKKLF	TRGV9	.	TRGJ1	13	-1	-1	18
143	0.0011470281543274243	TGTGCTGCGTGGGCTCATAAGAAACTCTTT	CAAWAHKKLF	TRGV10	.	TRGJ1	12	-1	-1	16
142	0.0011390069784230367	TGTGCCTTGTGGGATTGGGAGAATTATTATAAGAAACTCTTT	CALWDWENYYKKLF	TRGV9	.	TRGJ1	13	-1	-1	20
142	0.0011390069784230367	TGTGCTGCGTGGGATTTCGGGAATTATAAGAAACTCTTT	CAAWDFGNYKKLF	TRGV10	.	TRGJ1	18	-1	-1	22
142	0.0011390069784230367	TGTGCTGCGTGGGAAGAGGATTATAAGAAACTCTTT	CAAWEEDYKKLF	TRGV10	.	TRGJ2	13	-1	-1	19
141	0.0011309858025186493	TGTGCCTTGTGGGAGGTGAAGTTTTATTATAAGAAACTCTTT	CALWEVKFYYKKLF	TRGV9	.	TRGJ1	17	-1	-1	23
140	0.0011229646266142617	TGTGCCTTGTGGGAGCTGAGGGTTTATTATAAGAAACTCTTT	CALWELRVYYKKLF	TRGV9	.	TRGJ1	17	-1	-1	23
140	0.0011229646266142617	TGTGCCTTGTGGGAGGGGCAAAATTATAAGAAACTCTTT	CALWEGQNYKKLF	TRGV9	.	TRGJ2	19	-1	-1	22
140	0.0011229646266142617	TGTGCCTTGTGGTCGAATTATTATAAGAAACTCTTT	CALWSNYYKKLF	TRGV9	.	TRGJ1	11	-1	-1	12
139	0.0011149434507098741	TGTGCTGCGTGGGATTCCCCAGGTTATAAGAAACTCTTT	CAAWDSPGYKKLF	TRGV10	.	TRGJ1	15	-1	-1	23
138	0.0011069222748054865	TGTGCTGCGTGGGATTATATAGAGAAACTCTTT	CAAWDYIEKLF	TRGV10	.	TRGJ1	16	-1	-1	13
137	0.001098901098901099	TGTGCCCCCTGGGTCGATTATTATAAGAAACTCTTT	CAPWVDYYKKLF	TRGV9	.	TRGJ1	5	-1	-1	13
136	0.0010908799229967113	TGTGCTGCGTGGGATTATCGGGGTTATAAGAAACTCTTT	CAAWDYRGYKKLF	TRGV10	.	TRGJ2	16	-1	-1	23
135	0.0010828587470923237	TGTGCCTTGTGGGAGGTACCTTCGAATTATTATAAGAAACTCTTT	CALWEVPSNYYKKLF	TRGV9	.	TRGJ1	16	-1	-1	20
135	0.0010828587470923237	TGTGCCTTGTGGGAGGGAAACCTTTATTATAAGAAACTCTTT	CALWEGNLYYKKLF	TRGV9	.	TRGJ1	15	-1	-1	23
135	0.0010828587470923237	TGTGCCCCTCCTAAGAAACTCTTT	CAPPKKLF	TRGV8	.	TRGJ2	8	-1	-1	11
134	0.001074837571187936	TGTGCCTTGTGGGAGGGTTATTCTGGGGTTAATTATAAGAAACTCTTT	CALWEGYSGVNYKKLF	TRGV9	.	TRGJ1	15	-1	-1	31
134	0.001074837571187936	TGTGCTGCGTGGGATTTACATATCCCCTTAGGGAAGAAACTCTTT	CAAWDLHIPLGKKLF	TRGV10	.	TRGJ2	25	-1	-1	33
133	0.0010668163952835487	TGTGCTGCGTGGGATACCACTGGTTGGTTCAAGATATTT	CAAWDTTGWFKIF	TRGV10	.	TRGJP1	14	-1	-1	13
133	0.0010668163952835487	TGTGCCTTGTGGGAGGGCTATTATTATAAGAAACTCTTT	CALWEGYYYKKLF	TRGV9	.	TRGJ1	15	-1	-1	19
133	0.0010668163952835487	TGTGCTGCGTGGGATTTCAGGTATAAGAAACTCTTT	CAAWDFRYKKLF	TRGV10	.	TRGJ1	15	-1	-1	21
133	0.0010668163952835487	TGTGCTGCGTGGGATTATGATTATAAGAAACTCTTT	CAAWDYDYKKLF	TRGV10	.	TRGJ1	16	-1	-1	16
133	0.0010668163952835487	TGTGCCTTGTATTGTTGTTGGTTCAAGATATTT	CALYCCWFKIF	TRGV9	.	TRGJP1	9	-1	-1	16
131	0.0010507740434747735	TGTGCCACCTGGGACACGGAGAATTATTATAAGAAACTCTTT	CATWDTENYYKKLF	TRGV3	.	TRGJ1	15	-1	-1	20
131	0.0010507740434747735	TGTGCCTTGTGGGACCGGAATTATTATAAGAAACTCTTT	CALWDRNYYKKLF	TRGV9	.	TRGJ1	13	-1	-1	17
130	0.0010427528675703858	TGTGCCTTGTGGGAGGTTAAACCTACTAACGAACTTTATAAGAAACTCTTT	CALWEVKPTNELYKKLF	TRGV9	.	TRGJ1	16	-1	-1	29
130	0.0010427528675703858	TGTGCCTTGTGGGAGGTGCCATTGAATTATTATAAGAAACTCTTT	CALWEVPLNYYKKLF	TRGV9	.	TRGJ2	18	-1	-1	20
130	0.0010427528675703858	TGTGCCTTGTGGGAGGCCATTTATTATAAGAAACTCTTT	CALWEAIYYKKLF	TRGV9	.	TRGJ1	15	-1	-1	20
129	0.0010347316916659982	TGTGCCTTGTGGGACGCGAATTATTATAAGAAACTCTTT	CALWDANYYKKLF	TRGV9	.	TRGJ2	13	-1	-1	16
128	0.0010267105157616106	TGTGCCTTGTGGGAGGACCTGGATTATTATAAGAAACTCTTT	CALWEDLDYYKKLF	TRGV9	.	TRGJ1	15	-1	-1	22
127	0.001018689339857223	TGTGCCTTGTGGGAGGTGCCCTTTTATTATAAGAAACTCTTT	CALWEVPFYYKKLF	TRGV9	.	TRGJ1	21	-1	-1	23
127	0.001018689339857223	TGTGCTGCGTGGGATCCGAGGCATTATAAGAAACTCTTT	CAAWDPRHYKKLF	TRGV10	.	TRGJ2	14	-1	-1	22
126	0.0010106681639528354	TGTGCCTTGTGGGAGGGAAATTATTATAAGAAACTCTTT	CALWEGNYYKKLF	TRGV9	.	TRGJ1	15	-1	-1	18
125	0.0010026469880484478	TGTGCTGCGTACTATTATAAGAAACTCTTT	CAAYYYKKLF	TRGV10	.	TRGJ1	9	-1	-1	12
125	0.0010026469880484478	TGTGCCACCTGTAAGAAACTCTTT	CATCKKLF	TRGV4	.	TRGJ1	10	-1	-1	11
124	9.946258121440604E-4	TGTGCCTTGTGGGAGGTGAACACCTATAGATCTGTGGGCTATTATAAGAAACTCTTT	CALWEVNTYRSVGYYKKLF	TRGV9	.	TRGJ1	20	-1	-1	39
122	9.785834603352852E-4	TGTGCCTTGTGGGATGGTGGGATTTATTATAAGAAACTCTTT	CALWDGGIYYKKLF	TRGV9	.	TRGJ1	18	-1	-1	20
122	9.785834603352852E-4	TGTGCCTTGTGGGAGCAAAATTATTATAAGAAACTCTTT	CALWEQNYYKKLF	TRGV9	.	TRGJ1	14	-1	-1	18
121	9.705622844308976E-4	TGTGCCTTGTGGGAGGAGAAAAGGGATTATAAGAAACTCTTT	CALWEEKRDYKKLF	TRGV9	.	TRGJ2	15	-1	-1	25
120	9.6254110852651E-4	TGTGCTGCGTGGGGGACTGATTATAAGAAACTCTTT	CAAWGTDYKKLF	TRGV10	.	TRGJ1	12	-1	-1	19
118	9.464987567177348E-4	TGTGCCTTGTGGGGAGGGGTGGAATGGGATTATTATAAGAAACTCTTT	CALWGGVEWDYYKKLF	TRGV9	.	TRGJ2	16	-1	-1	28
118	9.464987567177348E-4	TGTGCCTTGTCTGGGTATAAGAAACTCTTT	CALSGYKKLF	TRGV9	.	TRGJ1	9	-1	-1	15
117	9.384775808133472E-4	TGTGCCTTGTGGGAGGTGCTAATTCATTATTATAAGAAACTCTTT	CALWEVLIHYYKKLF	TRGV9	.	TRGJ1	18	-1	-1	19
115	9.22435229004572E-4	TGTGCCTTGCCGAATTATTATAAGAAACTCTTT	CALPNYYKKLF	TRGV9	.	TRGJ2	8	-1	-1	10
114	9.144140531001845E-4	TGTGCTGCGTGGGATCCCAGCCTCCATTATAAGAAACTCTTT	CAAWDPSLHYKKLF	TRGV10	.	TRGJ1	14	-1	-1	25
114	9.144140531001845E-4	TGTGCCTTGTGGAAAATGACTTATTATAAGAAACTCTTT	CALWKMTYYKKLF	TRGV9	.	TRGJ1	11	-1	-1	17
114	9.144140531001845E-4	TGTGCTGCGTGGGAACATTATTATAAGAAACTCTTT	CAAWEHYYKKLF	TRGV10	.	TRGJ1	13	-1	-1	16
113	9.063928771957969E-4	TGTGCCTTGTGGGAAAATAATTATTATAAGAAACTCTTT	CALWENNYYKKLF	TRGV9	.	TRGJ1	13	-1	-1	18
113	9.063928771957969E-4	TGTGCCACCTGGGGTGGGAATTATTATAAGAAACTCTTT	CATWGGNYYKKLF	TRGV5	.	TRGJ1	12	-1	-1	17
111	8.903505253870217E-4	TGTGCCTTGTGGGAGGTAAACGCTTCGGATTATTATAAGAAACTCTTT	CALWEVNASDYYKKLF	TRGV9	.	TRGJ1	16	-1	-1	23
111	8.903505253870217E-4	TGTGCTGCGTGGGGAAGGGGGGGGAACTATAAGAAACTCTTT	CAAWGRGGNYKKLF	TRGV10	.	TRGJ1	12	-1	-1	27
110	8.823293494826342E-4	TGTGCTGCGTGGGATCGTTTGGGGGAGGCTTATAAGAAACTCTTT	CAAWDRLGEAYKKLF	TRGV10	.	TRGJ2	14	-1	-1	29
110	8.823293494826342E-4	TGTGCTGCGTGGGACAAAGATACCACTGGTTGGTTCAAGATATTT	CAAWDKDTTGWFKIF	TRGV10	.	TRGJP1	13	-1	-1	19
110	8.823293494826342E-4	TGTGCCTTGTGGGAGGTGGGCACGGATTATAAGAAACTCTTT	CALWEVGTDYKKLF	TRGV9	.	TRGJ2	17	-1	-1	25
110	8.823293494826342E-4	TGTGCCACCTGGGACGGGCCTAAGAAACTCTTT	CATWDGPKKLF	TRGV2	.	TRGJ1	19	-1	-1	20
109	8.743081735782466E-4	TGTGCCTTGTGGGAGGTGGTAGGTTATTTTTGTTATAAGAAACTCTTT	CALWEVVGYFCYKKLF	TRGV9	.	TRGJ1	17	-1	-1	29
109	8.743081735782466E-4	TGTGCTGCGTGGGATTTTGATTATAAGAAACTCTTT	CAAWDFDYKKLF	TRGV10	.	TRGJ1	15	-1	-1	19
108	8.66286997673859E-4	TGTGCTGCGTGGGAGAGTGGTTGGTTCAAGATATTT	CAAWESGWFKIF	TRGV10	.	TRGJP1	13	-1	-1	17
107	8.582658217694714E-4	TGTGCCTTGTGGGAGGTGCACGCTATATGTAGTGATTGGATCAAGACGTTT	CALWEVHAICSDWIKTF	TRGV9	.	TRGJP2	20	-1	-1	22
107	8.582658217694714E-4	TGTGCTGCGTGGGATCTCCTTGATTATAAGAAACTCTTT	CAAWDLLDYKKLF	TRGV10	.	TRGJ1	14	-1	-1	22
106	8.502446458650839E-4	TGTGCCTTGTGGGAGCCCTTTTATTATAAGAAACTCTTT	CALWEPFYYKKLF	TRGV9	.	TRGJ1	14	-1	-1	20
106	8.502446458650839E-4	TGTGCTGCGTGGGGGTCGTATTATAAGAAACTCTTT	CAAWGSYYKKLF	TRGV10	.	TRGJ1	12	-1	-1	18
105	8.422234699606962E-4	TGTGCTGCGTGGGATTCATCCCCCCATTATAAGAAACTCTTT	CAAWDSSPHYKKLF	TRGV10	.	TRGJ2	15	-1	-1	25
104	8.342022940563086E-4	TGTGCCTTGTGGACGGGAAAGTGTTATTATAAGAAACTCTTT	CALWTGKCYYKKLF	TRGV9	.	TRGJ1	11	-1	-1	23
103	8.26181118151921E-4	TGTGCTGCGTGGGATTACGAAGGGAAGCGGTTGGGTTATAAGAAACTCTTT	CAAWDYEGKRLGYKKLF	TRGV10	.	TRGJ1	18	-1	-1	35
103	8.26181118151921E-4	TGTGCTGCGTGGGATTTTTCGGATTATAAGAAACTCTTT	CAAWDFSDYKKLF	TRGV10	.	TRGJ1	15	-1	-1	22
103	8.26181118151921E-4	TGTGCTGCGTGGGATTATATCTGTTATAAGAAACTCTTT	CAAWDYICYKKLF	TRGV10	.	TRGJ1	16	-1	-1	23
102	8.181599422475335E-4	TGTGCTGCGTGGGATTGGGATTATTATAAGAAACTCTTT	CAAWDWDYYKKLF	TRGV10	.	TRGJ2	15	-1	-1	13
101	8.101387663431459E-4	TGTGCTGCGTGGGATACTTGGTTCAAGATATTT	CAAWDTWFKIF	TRGV10	.	TRGJP1	14	-1	-1	17
99	7.940964145343707E-4	TGTGCCTTGTGGGAGGTGCATTTTGGGTTAGACAGTCTTTATTATAAGAAACTCTTT	CALWEVHFGLDSLYYKKLF	TRGV9	.	TRGJ1	19	-1	-1	38
99	7.940964145343707E-4	TGTGCTGCGTGGGATGCTTATTATAAGAAACTCTTT	CAAWDAYYKKLF	TRGV10	.	TRGJ1	14	-1	-1	17
99	7.940964145343707E-4	TGTGCCACCTGGGATATCGGGAAACTCTTT	CATWDIGKLF	TRGV2	.	TRGJ1	13	-1	-1	20
97	7.780540627255956E-4	TGTGCCTTGTGGGAGTGTGCCTTCCCCGATTCTTATTATAAGAAACTCTTT	CALWECAFPDSYYKKLF	TRGV9	.	TRGJ1	25	-1	-1	32
97	7.780540627255956E-4	TGTGCTGCGTGGGATACGGATTATTATAAGAAACTCTTT	CAAWDTDYYKKLF	TRGV10	.	TRGJ1	17	-1	-1	13
97	7.780540627255956E-4	TGTGCTGCGTGGGACACTAAGAAACTCTTT	CAAWDTKKLF	TRGV10	.	TRGJ1	13	-1	-1	17
96	7.70032886821208E-4	TGCACACCGAATTATTATAAGAAACTCTTT	CTPNYYKKLF	TRGV10	.	TRGJ1	1	-1	-1	7
95	7.620117109168204E-4	TGTGCTGCGTGGGGGCTTTATTATAAGAAACTCTTT	CAAWGLYYKKLF	TRGV10	.	TRGJ1	12	-1	-1	17
94	7.539905350124329E-4	TGTGCCTTGTGGGAAGGGGGTAACCCGCCAAATTATTATAAGAAACTCTTT	CALWEGGNPPNYYKKLF	TRGV9	.	TRGJ1	13	-1	-1	30
94	7.539905350124329E-4	TGTGCCTTGTGGGAGGTGCAAAACGATGAGAAACTCTTT	CALWEVQNDEKLF	TRGV9	.	TRGJ1	19	-1	-1	25
93	7.459693591080452E-4	TGTGCTGCGTGGGATTATACGAAGAAACTCTTT	CAAWDYTKKLF	TRGV10	.	TRGJ1	16	-1	-1	21
92	7.379481832036576E-4	TGTGCCTTGTGGGAGCCCACCGAGATTTATTATAAGAAACTCTTT	CALWEPTEIYYKKLF	TRGV9	.	TRGJ1	14	-1	-1	23
92	7.379481832036576E-4	TGTGCCACCTGGGACGGGCCTAGGGGGAAACTCTTT	CATWDGPRGKLF	TRGV2	.	TRGJ2	19	-1	-1	26
90	7.219058313948825E-4	TGTGCTGCGTGGGATTTGGGCTATTATAAGAAACTCTTT	CAAWDLGYYKKLF	TRGV10	.	TRGJ1	15	-1	-1	21
90	7.219058313948825E-4	TGTGCTGCGTGGGATGCGAATTATTATAAGAAACTCTTT	CAAWDANYYKKLF	TRGV10	.	TRGJ2	14	-1	-1	13
90	7.219058313948825E-4	TGTGCCTTGTGGGAGGTTTTATATTATAAGAAACTCTTT	CALWEVLYYKKLF	TRGV9	.	TRGJ1	16	-1	-1	21
89	7.138846554904949E-4	TGTGCCTTGTGGGAGGGGGTTTTTTATTATAAGAAACTCTTT	CALWEGVFYYKKLF	TRGV9	.	TRGJ1	15	-1	-1	23
89	7.138846554904949E-4	TGTGCTGCGTGGGATTGGGTTTCGTTCAAGATATTT	CAAWDWVSFKIF	TRGV10	.	TRGJP1	15	-1	-1	20
89	7.138846554904949E-4	TGTGCCACCTGGGAAATCGTACTCTTT	CATWEIVLF	TRGV3	.	TRGJ1	13	-1	-1	20
88	7.058634795861073E-4	TGTGCCACCTGGGACGGGCGGGGGAAACTCTTT	CATWDGRGKLF	TRGV2	.	TRGJ2	18	-1	-1	23
87	6.978423036817197E-4	TGTGCTGCGTGGGCCCTCTTTGTATTACGGAAGCGGGGTCAAGCCAAGAAACTCTTT	CAAWALFVLRKRGQAKKLF	TRGV10	.	TRGJ1	12	-1	-1	45
87	6.978423036817197E-4	TGTGCTGCGTGGGATGCGGGGTTTCATAAGGATTATAAGAAACTCTTT	CAAWDAGFHKDYKKLF	TRGV10	.	TRGJ2	14	-1	-1	31
87	6.978423036817197E-4	TGTGCTGCGTGGGATAACAGGGATTATTATAAGAAACTCTTT	CAAWDNRDYYKKLF	TRGV10	.	TRGJ1	17	-1	-1	22
86	6.898211277773322E-4	TGTGCTGCGTGGGATCAGAATTATTATAAGAAACTCTTT	CAAWDQNYYKKLF	TRGV10	.	TRGJ1	14	-1	-1	17
86	6.898211277773322E-4	TGTGCTGCGTGGTGGGATGGTTGGTTCAAGATATTT	CAAWWDGWFKIF	TRGV10	.	TRGJP1	11	-1	-1	17
86	6.898211277773322E-4	TGTGCCACCTGGGAGGCACTCTTT	CATWEALF	TRGV4	.	TRGJ1	13	-1	-1	17
85	6.817999518729446E-4	TGTGCCTTGTGGGAGGTGCCCTTCATCCCTGAGTCGAATTATTATAAGAAACTCTTT	CALWEVPFIPESNYYKKLF	TRGV9	.	TRGJ1	21	-1	-1	33
85	6.817999518729446E-4	TGTGCTGCGTGGGAGAATTATTATAAGAAACTCTTT	CAAWENYYKKLF	TRGV10	.	TRGJ1	13	-1	-1	14
84	6.73778775968557E-4	TGTGCCTTGTGGGAGGGGGGCGGGTTGGGCAAAAAAATCAAGGTATTT	CALWEGGGLGKKIKVF	TRGV9	.	TRGJP	15	-1	-1	23
84	6.73778775968557E-4	TGTGCTGCGTGGGATTACCGGTATAAGAAACTCTTT	CAAWDYRYKKLF	TRGV10	.	TRGJ1	17	-1	-1	21
84	6.73778775968557E-4	TGTGCTGCGTGGGATCCATATTATAAGAAACTCTTT	CAAWDPYYKKLF	TRGV10	.	TRGJ1	14	-1	-1	18
84	6.73778775968557E-4	TGTGCTGCGGGGGCTGGTTATTATAAGAAACTCTTT	CAAGAGYYKKLF	TRGV10	.	TRGJ1	12	-1	-1	17
83	6.657576000641694E-4	TGTGCTGCGTGGAAACCACTCGAGGTTTATTATAAGAAACTCTTT	CAAWKPLEVYYKKLF	TRGV10	.	TRGJ1	11	-1	-1	26
83	6.657576000641694E-4	TGTGCCTTGTGGGAGGTTCCAAATTATTATAAGAAACTCTTT	CALWEVPNYYKKLF	TRGV9	.	TRGJ1	16	-1	-1	21
83	6.657576000641694E-4	TGTGCTGCGTGGGCAACGAAACCGAATAAGAAACTCTTT	CAAWATKPNKKLF	TRGV10	.	TRGJ1	12	-1	-1	25
82	6.577364241597819E-4	TGTGCCTTGTGGGAGGCCCTCCCTAATTCAAACCCTAAGAATTATTATAAGAAACTCTTT	CALWEALPNSNPKNYYKKLF	TRGV9	.	TRGJ1	15	-1	-1	38
82	6.577364241597819E-4	TGTGCTGCGTGGGATTATGGATATTATAAGAAACTCTTT	CAAWDYGYYKKLF	TRGV10	.	TRGJ1	16	-1	-1	21
82	6.577364241597819E-4	TGTGCTGCGTGGGATAAAAGGAATTATAAGAAACTCTTT	CAAWDKRNYKKLF	TRGV10	.	TRGJ1	14	-1	-1	22
82	6.577364241597819E-4	TGTGCCACCTGGGGTTATTATAAGAAACTCTTT	CATWGYYKKLF	TRGV8	.	TRGJ2	12	-1	-1	14
82	6.577364241597819E-4	TGTGCCACCTGGGATAAGAAACTCTTT	CATWDKKLF	TRGV8	.	TRGJ1	15	-1	-1	13
81	6.497152482553943E-4	TGTGCTGCGTGGGATTATCGGCCGGCCCTCTATTATAAGAAACTCTTT	CAAWDYRPALYYKKLF	TRGV10	.	TRGJ1	16	-1	-1	30
81	6.497152482553943E-4	TGTGCTGCGTGGGATTCCTTTTATTATAAGAAACTCTTT	CAAWDSFYYKKLF	TRGV10	.	TRGJ2	15	-1	-1	20
81	6.497152482553943E-4	TGTGCTGCGTGGGATCCCGATTATTATAAGAAACTCTTT	CAAWDPDYYKKLF	TRGV10	.	TRGJ2	14	-1	-1	19
81	6.497152482553943E-4	TGTGCTGCGTGGGGGTATTATTATAAGAAACTCTTT	CAAWGYYYKKLF	TRGV10	.	TRGJ1	12	-1	-1	16
80	6.416940723510066E-4	TGTGCTGCGTGGGATTTGGAGGCGAATTATTATAAGAAACTCTTT	CAAWDLEANYYKKLF	TRGV10	.	TRGJ1	15	-1	-1	22
80	6.416940723510066E-4	TGTGCTGCCACCTGTTGGTTCAAGATATTT	CAATCWFKIF	TRGV10	.	TRGJP1	7	-1	-1	7
80	6.416940723510066E-4	TGTGCCACCTGGGACGAGAAACTCTTT	CATWDEKLF	TRGV2	.	TRGJ1	15	-1	-1	16
79	6.33672896446619E-4	TGTGCCTTGTGGGAGGTGCAAAATTATTATAAGAAACTCTTT	CALWEVQNYYKKLF	TRGV9	.	TRGJ1	19	-1	-1	21
78	6.256517205422315E-4	TGTGCCTTGTGGGAGGTTCCTTATTATTATAAGAAACTCTTT	CALWEVPYYYKKLF	TRGV9	.	TRGJ1	16	-1	-1	22
78	6.256517205422315E-4	TGTGCCACCTATGATAAGAAACTCTTT	CATYDKKLF	TRGV2	.	TRGJ1	9	-1	-1	9
78	6.256517205422315E-4	TGTGCCACCTGGGACGGGGCTAAGAAACTCTTT	CATWDGAKKLF	TRGV2	.	TRGJ1	17	-1	-1	20
77	6.176305446378439E-4	TGTGCTGCGTGGCCCAATGCCCGGAGGTTTTATTATAAGAAACTCTTT	CAAWPNARRFYYKKLF	TRGV10	.	TRGJ1	11	-1	-1	29
77	6.176305446378439E-4	TGTGCTGCGTGGGACCGAGGGGATTATTATAAGAAACTCTTT	CAAWDRGDYYKKLF	TRGV10	.	TRGJ1	13	-1	-1	22
76	6.096093687334563E-4	TGTGCTGCGTGGGATTTTCCTTGTTATAAGAAACTCTTT	CAAWDFPCYKKLF	TRGV10	.	TRGJ1	15	-1	-1	20
75	6.015881928290687E-4	TGTGCTGCGTGGGATTATAATCAGGGGAATTATAAGAAACTCTTT	CAAWDYNQGNYKKLF	TRGV10	.	TRGJ1	21	-1	-1	28
75	6.015881928290687E-4	TGTGCTGCGTGGGATCCCCCCCTGCCTTATTATAAGAAACTCTTT	CAAWDPPLPYYKKLF	TRGV10	.	TRGJ1	14	-1	-1	26
75	6.015881928290687E-4	TGTGCCTTGTGGGCCTTAAATTATTATAAGAAACTCTTT	CALWALNYYKKLF	TRGV9	.	TRGJ1	12	-1	-1	18
75	6.015881928290687E-4	TGTGCTGCGTGGGCTTTCTATTATAAGAAACTCTTT	CAAWAFYYKKLF	TRGV10	.	TRGJ2	15	-1	-1	18
75	6.015881928290687E-4	TGTGCCACCTGGGACGGTTATTATAAGAAACTCTTT	CATWDGYYKKLF	TRGV2	.	TRGJ1	16	-1	-1	17
75	6.015881928290687E-4	TGTGCCACCTGGGACGGGCATTATAAGAAACTCTTT	CATWDGHYKKLF	TRGV2	.	TRGJ1	18	-1	-1	19
74	5.935670169246812E-4	TGTGCTGCGTGGGTAAATTATTATAAGAAACTCTTT	CAAWVNYYKKLF	TRGV10	.	TRGJ1	12	-1	-1	15
74	5.935670169246812E-4	TGTGCTGCGTGGGACCCTTATTATAAGAAACTCTTT	CAAWDPYYKKLF	TRGV10	.	TRGJ1	13	-1	-1	17
74	5.935670169246812E-4	TGTGCCACCTTGGAGCTCTTT	CATLELF	TRGV2	.	TRGJ1	13	-1	-1	15
73	5.855458410202936E-4	TGTGCTGCGTGGGATCGAATTTATTATAAGAAACTCTTT	CAAWDRIYYKKLF	TRGV10	.	TRGJ1	14	-1	-1	14
73	5.855458410202936E-4	TGTGCCTTGTGGGAGTTC	CALWEF	TRGV9	.	TRGJ1	14	-1	-1	15
72	5.77524665115906E-4	TGTGCCTTGTGGGAGGTGCAATCCACCAACAGAATCAATTATTATAAGAAACTCTTT	CALWEVQSTNRINYYKKLF	TRGV9	.	TRGJ1	19	-1	-1	36
72	5.77524665115906E-4	TGTGCTGCGTGGGATTTGAGGCCGAATTATTATAAGAAACTCTTT	CAAWDLRPNYYKKLF	TRGV10	.	TRGJ1	15	-1	-1	22
72	5.77524665115906E-4	TGTGCTGCGTGGGATTACGGAACCACTGGTTGGTTCAAGATATTT	CAAWDYGTTGWFKIF	TRGV10	.	TRGJP1	21	-1	-1	21
72	5.77524665115906E-4	TGTGCTGCGTGGGATTATAATTATAAGAAACTCTTT	CAAWDYNYKKLF	TRGV10	.	TRGJ1	16	-1	-1	16
71	5.695034892115184E-4	TGTGCCACCTATTGTGGTGATTGGATCAAGACGTTT	CATYCGDWIKTF	TRGV2	.	TRGJP2	9	-1	-1	9
69	5.534611374027433E-4	TGTGCTGCGTGGGGCTCCCAGGGACTTTATTATAAGAAACTCTTT	CAAWGSQGLYYKKLF	TRGV10	.	TRGJ1	12	-1	-1	26
69	5.534611374027433E-4	TGTGCTGCGTGGACGACTGAGGGGGATTATTATAAGAAACTCTTT	CAAWTTEGDYYKKLF	TRGV10	.	TRGJ1	11	-1	-1	25
69	5.534611374027433E-4	TGTGCCACCTGGGAATTGCTCTATTATAAGAAACTCTTT	CATWELLYYKKLF	TRGV8	.	TRGJ1	13	-1	-1	21
68	5.454399614983556E-4	TGTGCTGCGTGGGACCTCCTCCGGTTCAAGATATTT	CAAWDLLRFKIF	TRGV10	.	TRGJP1	13	-1	-1	22
68	5.454399614983556E-4	TGTGCCACCTGGGACGGGCGTAACCTCTTT	CATWDGRNLF	TRGV2	.	TRGJ1	18	-1	-1	21
67	5.37418785593968E-4	TGTGCTGCGTGGGATCTCTGCTGGAATTATTATAAGAAACTCTTT	CAAWDLCWNYYKKLF	TRGV10	.	TRGJ1	14	-1	-1	23
67	5.37418785593968E-4	TGTGCTGCGTGGGACCCGAATTATTATAAGAAACTCTTT	CAAWDPNYYKKLF	TRGV10	.	TRGJ2	13	-1	-1	16
66	5.293976096895805E-4	TGTGCCTTGTGGGAGGCTCCCCTGATTAATTATTATAAGAAACTCTTT	CALWEAPLINYYKKLF	TRGV9	.	TRGJ1	15	-1	-1	27
66	5.293976096895805E-4	TGTGCTGCGTGGGATCTGGGGGGTAGTGATTGGATCAAGACGTTT	CAAWDLGGSDWIKTF	TRGV10	.	TRGJP2	14	-1	-1	22
66	5.293976096895805E-4	TGTGCTGCGTGGGGGTCCTCGAATTATTATAAGAAACTCTTT	CAAWGSSNYYKKLF	TRGV10	.	TRGJ1	12	-1	-1	18
66	5.293976096895805E-4	TGTGCTGCGTGGGAAGAATTTTATTATAAGAAACTCTTT	CAAWEEFYYKKLF	TRGV10	.	TRGJ1	13	-1	-1	20
66	5.293976096895805E-4	TGTGCTGCGTGGGCCTTTTATTATAAGAAACTCTTT	CAAWAFYYKKLF	TRGV10	.	TRGJ1	12	-1	-1	17
66	5.293976096895805E-4	TGTGCCACCTGGGACGGGGATAAGAAACTCTTT	CATWDGDKKLF	TRGV2	.	TRGJ1	17	-1	-1	19
66	5.293976096895805E-4	TGTGCTGGACGTTGGTTCAAGATATTT	CAGRWFKIF	TRGV10	.	TRGJP1	6	-1	-1	10
65	5.213764337851929E-4	TGTGCTGCGTGGGATTACGGGAATTATTATAAGAAACTCTTT	CAAWDYGNYYKKLF	TRGV10	.	TRGJ1	18	-1	-1	20
65	5.213764337851929E-4	TGTGCTGCGTGGGATCCTCTTTATTATAAGAAACTCTTT	CAAWDPLYYKKLF	TRGV10	.	TRGJ2	14	-1	-1	20
65	5.213764337851929E-4	TGTGCTGCGTGGGATCCCTCTTATTATAAGAAACTCTTT	CAAWDPSYYKKLF	TRGV10	.	TRGJ1	14	-1	-1	20
65	5.213764337851929E-4	TGTGCTGCGTGGGATCAAAATTATTATAAGAAACTCTTT	CAAWDQNYYKKLF	TRGV10	.	TRGJ1	14	-1	-1	18
65	5.213764337851929E-4	TGTGCCTTGTGGGAAGGCCCGGATTATAAGAAACTCTTT	CALWEGPDYKKLF	TRGV9	.	TRGJ1	13	-1	-1	22
64	5.133552578808053E-4	TGTGCTGCGTCTAAATTCGATTATTATAAGAAACTCTTT	CAASKFDYYKKLF	TRGV10	.	TRGJ1	9	-1	-1	13
63	5.053340819764177E-4	TGTGCTGCGTGGGATTATACACTGAATTATTATAAGAAACTCTTT	CAAWDYTLNYYKKLF	TRGV10	.	TRGJ1	16	-1	-1	23
63	5.053340819764177E-4	TGTGCCACCTGGGACTATAAGAAACTCTTT	CATWDYKKLF	TRGV2	.	TRGJ2	14	-1	-1	15
63	5.053340819764177E-4	TGTGCCACCTGGGACGGGCTACTCTTT	CATWDGLLF	TRGV2	.	TRGJ1	18	-1	-1	20
62	4.973129060720302E-4	TGTGCTGCGTGGGATTATTGTGAATTACTCTATTATAAGAAACTCTTT	CAAWDYCELLYYKKLF	TRGV10	.	TRGJ1	16	-1	-1	30
62	4.973129060720302E-4	TGTGCTGCGTGGGATTATAGGACGAATTATTATAAGAAACTCTTT	CAAWDYRTNYYKKLF	TRGV10	.	TRGJ1	16	-1	-1	22
61	4.892917301676426E-4	TGTGCTGCGTGGGATTGGGTTTATTATAAGAAACTCTTT	CAAWDWVYYKKLF	TRGV10	.	TRGJ1	15	-1	-1	20
60	4.81270554263255E-4	TGTGCTGCGTGGGACATCACTGGTTGGTTCAAGATATTT	CAAWDITGWFKIF	TRGV10	.	TRGJP1	13	-1	-1	17
60	4.81270554263255E-4	TGTGCTGCGTGGGATTATTATTATAAGAAACTCTTT	CAAWDYYYKKLF	TRGV10	.	TRGJ1	16	-1	-1	16
59	4.732493783588674E-4	TGTGCCTTGTGGGAGGTGCACTCTATTTATTATAAGAAACTCTTT	CALWEVHSIYYKKLF	TRGV9	.	TRGJ1	20	-1	-1	26
58	4.652282024544798E-4	TGTGCCACCCATTTCACTCATAGTAGTGATTGGATCAAGACGTTT	CATHFTHSSDWIKTF	TRGV8	.	TRGJP2	8	-1	-1	19
58	4.652282024544798E-4	TGTGCTGCGTGGGACCAAAATTATTATAAGAAACTCTTT	CAAWDQNYYKKLF	TRGV10	.	TRGJ1	13	-1	-1	18
58	4.652282024544798E-4	TGTGCTGCGTGGGATGATATTAAGAAACTCTTT	CAAWDDIKKLF	TRGV10	.	TRGJ1	14	-1	-1	20
57	4.5720702655009226E-4	TGTGCTGCGTGGGACGAGACGGCTTATTATAAGAAACTCTTT	CAAWDETAYYKKLF	TRGV10	.	TRGJ1	13	-1	-1	23
57	4.5720702655009226E-4	TGTGCTGCGTGGGACAATACCACTGGTTGGTTCAAGATATTT	CAAWDNTTGWFKIF	TRGV10	.	TRGJP1	13	-1	-1	16
56	4.4918585064570465E-4	TGTGCTGCGTGGGATTATATAATCACTGGTTGGTTCAAGATATTT	CAAWDYIITGWFKIF	TRGV10	.	TRGJP1	23	-1	-1	15
56	4.4918585064570465E-4	TGTGCCACCTGGGACGGCAATAGTGATTGGATCAAGACGTTT	CATWDGNSDWIKTF	TRGV2	.	TRGJP2	16	-1	-1	20
56	4.4918585064570465E-4	TGTGCTGCGTGGGATTATAGTTATTATAAGAAACTCTTT	CAAWDYSYYKKLF	TRGV10	.	TRGJ1	16	-1	-1	20
54	4.331434988369295E-4	TGTGCTGCGTGGGACCCCCTAGGCCTGAATTATTATAAGAAACTCTTT	CAAWDPLGLNYYKKLF	TRGV10	.	TRGJ1	13	-1	-1	26
54	4.331434988369295E-4	TGTGCCACCTGGAGGGAACTCTTT	CATWRELF	TRGV2	.	TRGJ1	11	-1	-1	16
53	4.251223229325419E-4	TGTGCTGCGTGGGACCTTCCCATGAATTATTATAAGAAACTCTTT	CAAWDLPMNYYKKLF	TRGV10	.	TRGJ1	13	-1	-1	23
53	4.251223229325419E-4	TGTGCTGCGTGGGACCATTATTATAAGAAACTCTTT	CAAWDHYYKKLF	TRGV10	.	TRGJ1	13	-1	-1	16
53	4.251223229325419E-4	TGTGCCACCTGGGACGGGCCCCCGAAACTCTTT	CATWDGPPKLF	TRGV2	.	TRGJ1	20	-1	-1	23
53	4.251223229325419E-4	TGTGCCACCTGGGACGGGTGGAAACTCTTT	CATWDGWKLF	TRGV2	.	TRGJ1	17	-1	-1	20
53	4.251223229325419E-4	TGTGCCCCACTCCACAAGAAACTCTTT	CAPLHKKLF	TRGV8	.	TRGJ1	5	-1	-1	15
52	4.171011470281543E-4	TGTGCCACCTGGGACGGTAGTGATTGGATCAAGACGTTT	CATWDGSDWIKTF	TRGV2	.	TRGJP2	16	-1	-1	16
52	4.171011470281543E-4	TGTGCCACCTGGGACAGCCTTTATTATAAGAAACTCTTT	CATWDSLYYKKLF	TRGV7	.	TRGJ1	19	-1	-1	20
51	4.0907997112376676E-4	TGTGCTGCGTGGGATTACGACACCACTGGTTGGTTCAAGATATTT	CAAWDYDTTGWFKIF	TRGV10	.	TRGJP1	18	-1	-1	21
51	4.0907997112376676E-4	TGTGCTGCGTGGCTAACCACTGGTTGGTTCAAGATATTT	CAAWLTTGWFKIF	TRGV10	.	TRGJP1	11	-1	-1	15
51	4.0907997112376676E-4	TGTGCCACCTGGGACGGGCACTATAAGAAACTCTTT	CATWDGHYKKLF	TRGV2	.	TRGJ1	18	-1	-1	21
51	4.0907997112376676E-4	TGTGCCACCTGGGACGCGCCCGTCCTCTTT	CATWDAPVLF	TRGV2	.	TRGJ1	24	-1	-1	24
50	4.0105879521937915E-4	TGTGCTGCGTGGGATTATAAAGAATATAAGAAACTCTTT	CAAWDYKEYKKLF	TRGV10	.	TRGJ1	16	-1	-1	24
50	4.0105879521937915E-4	TGTGCCACCTGGGACGGCCAGCAGGAACTCTTT	CATWDGQQELF	TRGV2	.	TRGJ1	16	-1	-1	22
49	3.930376193149916E-4	TGTGCTGCGTGGGATTCGAGCGTCACTGGTTGGTTCAAGATATTT	CAAWDSSVTGWFKIF	TRGV10	.	TRGJP1	15	-1	-1	23
48	3.85016443410604E-4	TGTGCCTTGTGGGAGGTGCTACCATATACCACTGGTTGGTTCAAGATATTT	CALWEVLPYTTGWFKIF	TRGV9	.	TRGJP1	22	-1	-1	23
48	3.85016443410604E-4	TGTGCCACCTGGGACGGACCCTGTTATTATAAGAAACTCTTT	CATWDGPCYYKKLF	TRGV3	.	TRGJ1	14	-1	-1	23
48	3.85016443410604E-4	TGTGCCACCTGGGATAACTATAAGAAACTCTTT	CATWDNYKKLF	TRGV4	.	TRGJ2	14	-1	-1	18
48	3.85016443410604E-4	TGTGCCACCCTCGTGAAGAAACTCTTT	CATLVKKLF	TRGV2	.	TRGJ1	8	-1	-1	15
48	3.85016443410604E-4	TGTGCCACCTGGGTACTCTTT	CATWVLF	TRGV2	.	TRGJ1	12	-1	-1	14
47	3.7699526750621643E-4	TGTGCCTTGTGGGAGCGGAATTATTATAAGAAACTCTTT	CALWERNYYKKLF	TRGV9	.	TRGJ1	14	-1	-1	17
47	3.7699526750621643E-4	TGTGCCACCTGGGACGGGCCTTTAAAGAAACTCTTT	CATWDGPLKKLF	TRGV2	.	TRGJ2	19	-1	-1	21
47	3.7699526750621643E-4	TGTGCCACCTGGGACGGGCCAGAGAAACTCTTT	CATWDGPEKLF	TRGV2	.	TRGJ1	19	-1	-1	22
47	3.7699526750621643E-4	TGTGCCGCTAAGAAACTCTTT	CAAKKLF	TRGV3	.	TRGJ1	5	-1	-1	8
47	3.7699526750621643E-4	TGTGCCACCTGGGACAGGCTGGGGAAACTCTTT	CATWDRLGKLF	TRGV3	.	TRGJ1	18	-1	-1	23
46	3.689740916018288E-4	TGTGCTGCGTGGGATTTCGGGAACTCAAATTATAAGAAACTCTTT	CAAWDFGNSNYKKLF	TRGV10	.	TRGJ1	18	-1	-1	28
46	3.689740916018288E-4	TGTGCCACCTGGGATCGGGATTATTATAAGAAACTCTTT	CATWDRDYYKKLF	TRGV8	.	TRGJ1	17	-1	-1	19
46	3.689740916018288E-4	TGTGCCACCTGGGATAGTAGTGATTGGATCAAGACGTTT	CATWDSSDWIKTF	TRGV8	.	TRGJP2	16	-1	-1	13
46	3.689740916018288E-4	TGTGCCACCTGGGACTCTGAGAAACTCTTT	CATWDSEKLF	TRGV2	.	TRGJ1	14	-1	-1	19
46	3.689740916018288E-4	TGTGCCACCTGGGACCCGCAACTCTTT	CATWDPQLF	TRGV8	.	TRGJ1	13	-1	-1	19
46	3.689740916018288E-4	TGTGCCACCTGCCCCCGATGGGGGAAACTCTTT	CATCPRWGKLF	TRGV2	.	TRGJ1	10	-1	-1	23
46	3.689740916018288E-4	TGTGCCACCTGGGACGGGCCACAGAAACTCTTT	CATWDGPQKLF	TRGV2	.	TRGJ1	19	-1	-1	22
45	3.6095291569744126E-4	TGTGCTGCGTGGGATTATCCAGGCGATTTTTATTATAAGAAACTCTTT	CAAWDYPGDFYYKKLF	TRGV10	.	TRGJ1	16	-1	-1	29
45	3.6095291569744126E-4	TGTGCCACCTGGGACGAGTGCGCGGAGAAACTCTTT	CATWDECAEKLF	TRGV2	.	TRGJ1	15	-1	-1	25
45	3.6095291569744126E-4	TGTGCCACCTGGGACAGGCAATATCTCTTT	CATWDRQYLF	TRGV2	.	TRGJ1	18	-1	-1	24
45	3.6095291569744126E-4	TGTGCCACCTTTAAACTCTTT	CATFKLF	TRGV4	.	TRGJ1	9	-1	-1	12
44	3.5293173979305365E-4	TGTGCTGCGTGGGATTCCGAACCTGGTTGGTTCAAGATATTT	CAAWDSEPGWFKIF	TRGV10	.	TRGJP1	18	-1	-1	22
44	3.5293173979305365E-4	TGTGCTGCGTGGGACCGAATTACTGGTTGGTTCAAGATATTT	CAAWDRITGWFKIF	TRGV10	.	TRGJP1	13	-1	-1	21
44	3.5293173979305365E-4	TGTGCCACCTGGGACGCCTACGGGGAGAAACTCTTT	CATWDAYGEKLF	TRGV2	.	TRGJ1	15	-1	-1	25
44	3.5293173979305365E-4	TGTGCCACCTGGGATGGTCTTAAGAAACTCTTT	CATWDGLKKLF	TRGV4	.	TRGJ1	16	-1	-1	20
44	3.5293173979305365E-4	TGTGCGGGTAAGAAACTCTTT	CAGKKLF	TRGV2	.	TRGJ1	4	-1	-1	8
44	3.5293173979305365E-4	TGTGCTGCGTGGGGAACTACCACTGGTTGGTTCAAGATATTT	CAAWGTTTGWFKIF	TRGV10	.	TRGJP1	12	-1	-1	17
44	3.5293173979305365E-4	TGTGCCACCTGGGATGGGCCCTATAAGAAACTCTTT	CATWDGPYKKLF	TRGV4	.	TRGJ1	20	-1	-1	21
44	3.5293173979305365E-4	TGTGCCACCTGGGATAGTGATTGGATCAAGACGTTT	CATWDSDWIKTF	TRGV2	.	TRGJP2	13	-1	-1	14
44	3.5293173979305365E-4	TGTGCCACCTGGGACGGGCGACTGAAACTCTTT	CATWDGRLKLF	TRGV2	.	TRGJ1	18	-1	-1	23
43	3.449105638886661E-4	TGTGCTGCGTGGGATTGCTCGATCGAACATTATTATAAGAAACTCTTT	CAAWDCSIEHYYKKLF	TRGV10	.	TRGJ2	15	-1	-1	28
43	3.449105638886661E-4	TGTGCTGCGTGGGATTATGAGGGTGGGAATTATTATAAGAAACTCTTT	CAAWDYEGGNYYKKLF	TRGV10	.	TRGJ1	16	-1	-1	26
43	3.449105638886661E-4	TGTGCCACCTGGGGCACTCACTCGAATTATTATAAGAAACTCTTT	CATWGTHSNYYKKLF	TRGV7	.	TRGJ1	15	-1	-1	21
43	3.449105638886661E-4	TGTGCCACCTGGGACGGGCCGAGTAGTGATTGGATCAAGACGTTT	CATWDGPSSDWIKTF	TRGV2	.	TRGJP2	19	-1	-1	21
43	3.449105638886661E-4	TGTGCCACCTGGGACGGGCCACTGGGGGCGAAACTCTTT	CATWDGPLGAKLF	TRGV2	.	TRGJ1	19	-1	-1	29
43	3.449105638886661E-4	TGTGCCACCTGGACGGGGCAGAAACTCTTT	CATWTGQKLF	TRGV2	.	TRGJ1	16	-1	-1	19
43	3.449105638886661E-4	TGTGCCACTCCCTCGGAACTCTTT	CATPSELF	TRGV3	.	TRGJ2	7	-1	-1	16
42	3.368893879842785E-4	TGTGCTGCGTGGGATTATTGGTCCACTGGTTGGTTCAAGATATTT	CAAWDYWSTGWFKIF	TRGV10	.	TRGJP1	16	-1	-1	22
42	3.368893879842785E-4	TGTGCTGCGTGGGATCCCCTCTATTATAAGAAACTCTTT	CAAWDPLYYKKLF	TRGV10	.	TRGJ1	14	-1	-1	21
42	3.368893879842785E-4	TGTGCCACCTGGGACGGGCTAGGGCGGAAGAAACTCTTT	CATWDGLGRKKLF	TRGV2	.	TRGJ2	18	-1	-1	27
42	3.368893879842785E-4	TGTGCCACCTGGGACGGGCGGTATAAGAAACTCTTT	CATWDGRYKKLF	TRGV2	.	TRGJ1	18	-1	-1	21
42	3.368893879842785E-4	TGTGCCACCTGGGACTGGGGAGGACTCTTT	CATWDWGGLF	TRGV2	.	TRGJ1	18	-1	-1	23
42	3.368893879842785E-4	TGTGCCACCTGGGACAACGGGAAACTCTTT	CATWDNGKLF	TRGV2	.	TRGJ1	14	-1	-1	20
42	3.368893879842785E-4	TGTGCCACCTCTAGGAAACTCTTT	CATSRKLF	TRGV4	.	TRGJ1	9	-1	-1	11
41	3.2886821207989093E-4	TGTGCTGCGTGGGATGGAAGGGATACCACTGGTTGGTTCAAGATATTT	CAAWDGRDTTGWFKIF	TRGV10	.	TRGJP1	14	-1	-1	22
41	3.2886821207989093E-4	TGTGCCACCTGGGATGTCGAGTTGGAGCGGGGTAAGAAACTCTTT	CATWDVELERGKKLF	TRGV4	.	TRGJ1	15	-1	-1	32
41	3.2886821207989093E-4	TGTGCCTTGTGGGAGGTGCATGGTTACAAGAAACTCTTT	CALWEVHGYKKLF	TRGV9	.	TRGJ1	19	-1	-1	23
41	3.2886821207989093E-4	TGTGCCACCTGGGATGGGAAGTATTATAAGAAACTCTTT	CATWDGKYYKKLF	TRGV4	.	TRGJ1	17	-1	-1	17
41	3.2886821207989093E-4	TGTGCCACCTGGGACAGGCGTCAGAAACTCTTT	CATWDRRQKLF	TRGV7	.	TRGJ1	18	-1	-1	22
41	3.2886821207989093E-4	TGTGCCACCCGGATGCAGAAACTCTTT	CATRMQKLF	TRGV2	.	TRGJ1	11	-1	-1	16
40	3.208470361755033E-4	TGTGCTGCGTGGGATCCCCATACCACTGGTTGGTTCAAGATATTT	CAAWDPHTTGWFKIF	TRGV10	.	TRGJP1	14	-1	-1	19
40	3.208470361755033E-4	TGTGCCACCTGGGACGGGCCGAATAGTGATTGGATCAAGACGTTT	CATWDGPNSDWIKTF	TRGV2	.	TRGJP2	19	-1	-1	23
40	3.208470361755033E-4	TGTGCTGCGTGGGTAACATATTATAAGAAACTCTTT	CAAWVTYYKKLF	TRGV10	.	TRGJ1	12	-1	-1	18
40	3.208470361755033E-4	TGTGCCACCTGGGCTAAGAAACTCTTT	CATWAKKLF	TRGV8	.	TRGJ2	15	-1	-1	14
40	3.208470361755033E-4	TGTGCCACCTGGGGGGGGAAACTCTTT	CATWGGKLF	TRGV2	.	TRGJ1	12	-1	-1	17
40	3.208470361755033E-4	TGTGCCACCTGGGATGAGCAACTCTTT	CATWDEQLF	TRGV4	.	TRGJ1	18	-1	-1	13
40	3.208470361755033E-4	TGTGCCACCTGCGGGAAACTCTTT	CATCGKLF	TRGV2	.	TRGJ1	10	-1	-1	14
39	3.1282586027111576E-4	TGTGCTGCGTGGGATTATAACCTAGAGGGCACTGGTTGGTTCAAGATATTT	CAAWDYNLEGTGWFKIF	TRGV10	.	TRGJP1	16	-1	-1	29
39	3.1282586027111576E-4	TGTGCCACCTGGGACGGGCTTGGGGTCAAGAAACTCTTT	CATWDGLGVKKLF	TRGV2	.	TRGJ1	18	-1	-1	27
39	3.1282586027111576E-4	TGTGCCACCTGGGACGGGCCTTATTATAAGAAACTCTTT	CATWDGPYYKKLF	TRGV2	.	TRGJ1	19	-1	-1	20
39	3.1282586027111576E-4	TGTGCCACCTGGGACGGGCCGGATAAGAAACTCTTT	CATWDGPDKKLF	TRGV2	.	TRGJ1	19	-1	-1	22
39	3.1282586027111576E-4	TGTGCCACCTGGGACGGAGGGGATAAGAAACTCTTT	CATWDGGDKKLF	TRGV2	.	TRGJ2	16	-1	-1	22
39	3.1282586027111576E-4	TGTGCCACCTGGGACGGGCAGTCCCAACTCTTT	CATWDGQSQLF	TRGV2	.	TRGJ1	25	-1	-1	25
39	3.1282586027111576E-4	TGTGCCACCTGGGACTCGGGGCTCTTT	CATWDSGLF	TRGV3	.	TRGJ1	14	-1	-1	21
39	3.1282586027111576E-4	TGCCGCGATAAGAAACTCTTT	CRDKKLF	TRGV8	.	TRGJ1	1	-1	-1	7
38	3.0480468436672815E-4	TGTGCCACCTGGGACGGGGATTATTATAAGAAACTCTTT	CATWDGDYYKKLF	TRGV2	.	TRGJ1	17	-1	-1	19
38	3.0480468436672815E-4	TGTGCTGCGTGGGACTGGTTCAAGATATTT	CAAWDWFKIF	TRGV10	.	TRGJP1	13	-1	-1	15
38	3.0480468436672815E-4	TGTGCCCCCCGTCGTTGGGAGAAACTCTTT	CAPRRWEKLF	TRGV2	.	TRGJ1	8	-1	-1	19
38	3.0480468436672815E-4	TGTGCCACCTGGGAAGATGGGAAACTCTTT	CATWEDGKLF	TRGV4	.	TRGJ1	13	-1	-1	20
37	2.967835084623406E-4	TGTGCTGCGTGGGATTATAACCCCCCTAATTATTATAAGAAACTCTTT	CAAWDYNPPNYYKKLF	TRGV10	.	TRGJ1	16	-1	-1	27
37	2.967835084623406E-4	TGTGCCACCTGGGACTTGCCCCCTATTTTTTATAAGAAACTCTTT	CATWDLPPIFYKKLF	TRGV7	.	TRGJ1	14	-1	-1	26
37	2.967835084623406E-4	TGTGCCACCTGGGACGGCAGTAGTGATTGGATCAAGACGTTT	CATWDGSSDWIKTF	TRGV2	.	TRGJP2	16	-1	-1	18
37	2.967835084623406E-4	TGTGCCACCTGGGACGGGCGTGATAAGAAACTCTTT	CATWDGRDKKLF	TRGV2	.	TRGJ1	18	-1	-1	22
37	2.967835084623406E-4	TGTGCCACCTGGGACGGGGGAGGGAAACTCTTT	CATWDGGGKLF	TRGV2	.	TRGJ1	17	-1	-1	23
37	2.967835084623406E-4	TGTGCCACCTGGGACGTGGAGAAACTCTTT	CATWDVEKLF	TRGV2	.	TRGJ1	15	-1	-1	19
37	2.967835084623406E-4	TGTGCCACCTGGGAGCGAGAACTCTTT	CATWERELF	TRGV2	.	TRGJ1	13	-1	-1	19
36	2.88762332557953E-4	TGTGCCACCTGGGACGGGCCCGCGTATAAGAAACTCTTT	CATWDGPAYKKLF	TRGV2	.	TRGJ1	21	-1	-1	24
36	2.88762332557953E-4	TGTGCCACCTGGGACGGGCGAGATGAGAAACTCTTT	CATWDGRDEKLF	TRGV2	.	TRGJ1	18	-1	-1	22
36	2.88762332557953E-4	TGTGCCACCTGGGACGGGCCTGGGAAACTCTTT	CATWDGPGKLF	TRGV2	.	TRGJ1	19	-1	-1	23
36	2.88762332557953E-4	TGTGCCACCTGGGACGGGCGGTCTAAACTCTTT	CATWDGRSKLF	TRGV2	.	TRGJ1	18	-1	-1	24
36	2.88762332557953E-4	TGTGCCACCTGGGATTTTAAGAAACTCTTT	CATWDFKKLF	TRGV3	.	TRGJ1	13	-1	-1	13
36	2.88762332557953E-4	TGTGCCACCTGGGACCTTGGGAAACTCTTT	CATWDLGKLF	TRGV3	.	TRGJ2	14	-1	-1	20
36	2.88762332557953E-4	TGTGCCACCGATGCCGGGGAGAAACTCTTT	CATDAGEKLF	TRGV4	.	TRGJ1	8	-1	-1	19
36	2.88762332557953E-4	TGTGCCACCCTCTATAAGAAACTCTTT	CATLYKKLF	TRGV4	.	TRGJ1	8	-1	-1	12
36	2.88762332557953E-4	TGTGCCCGGGAGGGGAAACTCTTT	CAREGKLF	TRGV4	.	TRGJ1	5	-1	-1	14
35	2.8074115665356543E-4	TGTGCTGCGTGGGATACGTTGTCCGGTTGGTTCAAGATATTT	CAAWDTLSGWFKIF	TRGV10	.	TRGJP1	18	-1	-1	24
35	2.8074115665356543E-4	TGTGCCACCTGGGATGGCGTGCGAGCCGAACTCTTT	CATWDGVRAELF	TRGV4	.	TRGJ1	16	-1	-1	28
35	2.8074115665356543E-4	TGTGCCACCTGGGACCATTATTATAAGAAACTCTTT	CATWDHYYKKLF	TRGV4	.	TRGJ1	13	-1	-1	16
35	2.8074115665356543E-4	TGTGCCACCTGGAAGAGTGATTGGATCAAGACGTTT	CATWKSDWIKTF	TRGV8	.	TRGJP2	11	-1	-1	15
35	2.8074115665356543E-4	TGTGCCACCTGGGACGGCCAGGGGCTCTTT	CATWDGQGLF	TRGV2	.	TRGJ1	16	-1	-1	24
35	2.8074115665356543E-4	TGTGCCACCTGGGACGGGGGGAAACTCTTT	CATWDGGKLF	TRGV2	.	TRGJ1	17	-1	-1	20
35	2.8074115665356543E-4	TGTGATAAGAAACTCTTT	CDKKLF	TRGV4	.	TRGJ1	3	-1	-1	4
35	2.8074115665356543E-4	TGTGCCACCTTGGCCAAGAAACTCTTT	CATLAKKLF	TRGV4	.	TRGJ1	12	-1	-1	15
35	2.8074115665356543E-4	TGTGCCACCTCGCGTAATGAGAAACTCTTT	CATSRNEKLF	TRGV4	.	TRGJ1	9	-1	-1	16
35	2.8074115665356543E-4	TGTGCCACCTGGGATGAGGGGAAACTCTTT	CATWDEGKLF	TRGV4	.	TRGJ1	15	-1	-1	20
34	2.727199807491778E-4	TGTGCCACCTGGGACGGACCTTATTATAAGAAACTCTTT	CATWDGPYYKKLF	TRGV2	.	TRGJ2	19	-1	-1	20
34	2.727199807491778E-4	TGTGCCACCTGGGGGAATTATTATAAGAAACTCTTT	CATWGNYYKKLF	TRGV8	.	TRGJ1	12	-1	-1	14
34	2.727199807491778E-4	TGTGCCACCTGGGACAGGCATTATAAGAAACTCTTT	CATWDRHYKKLF	TRGV7	.	TRGJ1	18	-1	-1	19
34	2.727199807491778E-4	TGTGCCACCTGGGTCTGTTATAAGAAACTCTTT	CATWVCYKKLF	TRGV2	.	TRGJ1	12	-1	-1	17
34	2.727199807491778E-4	TGTGCCACCTGGGACAGGCGGGCGAAACTCTTT	CATWDRRAKLF	TRGV3	.	TRGJ1	18	-1	-1	23
34	2.727199807491778E-4	TGTGCCACCTGGGGTTATAAGAAACTCTTT	CATWGYKKLF	TRGV4	.	TRGJ2	12	-1	-1	14
34	2.727199807491778E-4	TGTGCCACCTGGGACGGTAAGAAACTCTTT	CATWDGKKLF	TRGV2	.	TRGJ1	16	-1	-1	17
34	2.727199807491778E-4	TGTGCCACAAGGTCCCCTCTGAAACTCTTT	CATRSPLKLF	TRGV2	.	TRGJ1	7	-1	-1	20
34	2.727199807491778E-4	TGTGCCACCTGGGATTATAAGAAACTCTTT	CATWDYKKLF	TRGV4	.	TRGJ1	14	-1	-1	13
34	2.727199807491778E-4	TGTGCCACCCTAGGAGAGAAACTCTTT	CATLGEKLF	TRGV4	.	TRGJ1	8	-1	-1	16
34	2.727199807491778E-4	TGTGGAGGGAAACTCTTT	CGGKLF	TRGV7	.	TRGJ1	3	-1	-1	8
34	2.727199807491778E-4	TGTGCCACCTGGGATCCAAAGAAACTCTTT	CATWDPKKLF	TRGV8	.	TRGJ1	14	-1	-1	18
33	2.6469880484479027E-4	TGTGCCACCTGGGACGGACCGCACAATTATTATAAGAAACTCTTT	CATWDGPHNYYKKLF	TRGV7	.	TRGJ1	14	-1	-1	24
33	2.6469880484479027E-4	TGTGCCACCTGGGACAGGGAGGGGGATTATTATAAGAAACTCTTT	CATWDREGDYYKKLF	TRGV7	.	TRGJ1	17	-1	-1	25
33	2.6469880484479027E-4	TGTGCCACCTGGGACGGGCCGGATTATTATAAGAAACTCTTT	CATWDGPDYYKKLF	TRGV2	.	TRGJ1	19	-1	-1	19
33	2.6469880484479027E-4	TGTGCCACCTGGGACGGGCGGAGGGGGAAACTCTTT	CATWDGRRGKLF	TRGV2	.	TRGJ1	18	-1	-1	26
33	2.6469880484479027E-4	TGTGCCACCTGGGACGGGCGAAGTAAGAAACTCTTT	CATWDGRSKKLF	TRGV2	.	TRGJ2	18	-1	-1	23
33	2.6469880484479027E-4	TGTGCCACCTGGGACGGGCCGAAGAAACTCTTT	CATWDGPKKLF	TRGV2	.	TRGJ1	19	-1	-1	21
33	2.6469880484479027E-4	TGTGCCACCTGGGATGGGCTCTTT	CATWDGLF	TRGV4	.	TRGJ1	18	-1	-1	18
32	2.5667762894040266E-4	TGTGCCACCTGGGACGGGCTATCGTGGTATAAGAAACTCTTT	CATWDGLSWYKKLF	TRGV2	.	TRGJ1	18	-1	-1	27
32	2.5667762894040266E-4	TGTGCCACCTGGGATGGGCCGGATTATAAGAAACTCTTT	CATWDGPDYKKLF	TRGV4	.	TRGJ1	19	-1	-1	22
32	2.5667762894040266E-4	TGTGCCACCTGGGACGGGCTGTTTTCAAAGAAACTCTTT	CATWDGLFSKKLF	TRGV2	.	TRGJ1	18	-1	-1	27
32	2.5667762894040266E-4	TGTGCCACCTGGGACGGGCCGGATTATAAGAAACTCTTT	CATWDGPDYKKLF	TRGV2	.	TRGJ1	19	-1	-1	22
32	2.5667762894040266E-4	TGTGCCACCTGGGACGGGATTGGAAAGAAACTCTTT	CATWDGIGKKLF	TRGV2	.	TRGJ1	17	-1	-1	24
32	2.5667762894040266E-4	TGTGCCACCTGGGATGGGCGGAAGAAACTCTTT	CATWDGRKKLF	TRGV4	.	TRGJ1	18	-1	-1	21
32	2.5667762894040266E-4	TGTGCCACCTGGGACAGGTGTGAGAAACTCTTT	CATWDRCEKLF	TRGV2	.	TRGJ1	17	-1	-1	22
32	2.5667762894040266E-4	TGTGCCACCTGGGACAGGCCGAAGAAACTCTTT	CATWDRPKKLF	TRGV3	.	TRGJ1	19	-1	-1	21
32	2.5667762894040266E-4	TGTGCCACCTGTGGGTTGGTTCTCTTT	CATCGLVLF	TRGV8	.	TRGJ1	10	-1	-1	21
32	2.5667762894040266E-4	TGCCCTAAGAAACTCTTT	CPKKLF	TRGV4	.	TRGJ1	1	-1	-1	5
31	2.486564530360151E-4	TGTGCCTTGTGGGAGGTGCACCCCCCCCCCTATAATTATTATAAGAAACTCTTT	CALWEVHPPPYNYYKKLF	TRGV9	.	TRGJ2	25	-1	-1	33
31	2.486564530360151E-4	TGTGCTGCGTGGGATTCGGCCACTGGTTGGTTCAAGATATTT	CAAWDSATGWFKIF	TRGV10	.	TRGJP1	15	-1	-1	19
31	2.486564530360151E-4	TGTGCTGCGTGGGATTATTGGGGGTATTATAAGAAACTCTTT	CAAWDYWGYYKKLF	TRGV10	.	TRGJ1	16	-1	-1	24
31	2.486564530360151E-4	TGTGCCACCTGGGGCGTCCGGGATTATTATAAGAAACTCTTT	CATWGVRDYYKKLF	TRGV4	.	TRGJ1	12	-1	-1	22
31	2.486564530360151E-4	TGTGCTGCGTGGGCTATGAATTATTATAAGAAACTCTTT	CAAWAMNYYKKLF	TRGV10	.	TRGJ1	12	-1	-1	17
31	2.486564530360151E-4	TGTGCCACCTGGGACGGGAATTATTATAAGAAACTCTTT	CATWDGNYYKKLF	TRGV2	.	TRGJ1	17	-1	-1	17
31	2.486564530360151E-4	TGTGCCACCTGGGACGATAGTGATTGGATCAAGACGTTT	CATWDDSDWIKTF	TRGV2	.	TRGJP2	15	-1	-1	17
31	2.486564530360151E-4	TGTGCCCTACTGGAAAAGAAGAAACTCTTT	CALLEKKKLF	TRGV2	.	TRGJ1	5	-1	-1	18
31	2.486564530360151E-4	TGTGCCACCTGGGGTGAGGGGAAACTCTTT	CATWGEGKLF	TRGV4	.	TRGJ1	15	-1	-1	20
31	2.486564530360151E-4	TGTGCCACCTGGGACGAGAAGAAACTCTTT	CATWDEKKLF	TRGV2	.	TRGJ1	15	-1	-1	18
31	2.486564530360151E-4	TGTGCCACCTGCCATAAGAAACTCTTT	CATCHKKLF	TRGV4	.	TRGJ1	10	-1	-1	13
31	2.486564530360151E-4	TGTGCCACCTGGGACAGGCGGGGGAAACTCTTT	CATWDRRGKLF	TRGV3	.	TRGJ1	18	-1	-1	23
31	2.486564530360151E-4	TGTGCCACCTGGGATTGGCTCTTT	CATWDWLF	TRGV8	.	TRGJ1	18	-1	-1	18
30	2.406352771316275E-4	TGTGCCACCTGGGACGGGCGTGGGAAAATAGTGAAACTCTTT	CATWDGRGKIVKLF	TRGV2	.	TRGJ1	18	-1	-1	32
30	2.406352771316275E-4	TGTGCCACCTGGGACGGGTGTGGTTATAAGAAACTCTTT	CATWDGCGYKKLF	TRGV2	.	TRGJ1	17	-1	-1	23
30	2.406352771316275E-4	TGTGCCACCTGGGACGGGCTCGATTATAAGAAACTCTTT	CATWDGLDYKKLF	TRGV2	.	TRGJ1	21	-1	-1	22
30	2.406352771316275E-4	TGTGCCTCGTGGGGGTCTTATTATAAGAAACTCTTT	CASWGSYYKKLF	TRGV9	.	TRGJ1	15	-1	-1	17
30	2.406352771316275E-4	TGTGCCACCTGGGACGGGCCGTCCCAGAAACTCTTT	CATWDGPSQKLF	TRGV2	.	TRGJ1	26	-1	-1	25
30	2.406352771316275E-4	TGTGCCACCTGGGCAAAGAAACTCTTT	CATWAKKLF	TRGV4	.	TRGJ1	12	-1	-1	15
30	2.406352771316275E-4	TGTGCCACTCTTAAGAAACTCTTT	CATLKKLF	TRGV3	.	TRGJ1	7	-1	-1	11
30	2.406352771316275E-4	TGTGCCACCTGGGAGGCGTATAAGAAACTCTTT	CATWEAYKKLF	TRGV2	.	TRGJ1	13	-1	-1	18
30	2.406352771316275E-4	TGTGCCACCTGGGACAAGAAACTCTTT	CATWDKKLF	TRGV4	.	TRGJ1	13	-1	-1	15
29	2.326141012272399E-4	TGTACACGCCCTATGAGGACCACTGGTTGGTTCAAGATATTT	CTRPMRTTGWFKIF	TRGV10	.	TRGJP1	2	-1	-1	18
29	2.326141012272399E-4	TGTGCCACCTGGGATGGGCGGGGGTATAAGAAACTCTTT	CATWDGRGYKKLF	TRGV4	.	TRGJ1	18	-1	-1	24
29	2.326141012272399E-4	TGTGCCACCTGGGACGGGCCGGGGTATAAGAAACTCTTT	CATWDGPGYKKLF	TRGV2	.	TRGJ1	19	-1	-1	24
29	2.326141012272399E-4	TGTGCCACCTGGGACGGGCGGGGCTATAAGAAACTCTTT	CATWDGRGYKKLF	TRGV2	.	TRGJ1	18	-1	-1	24
29	2.326141012272399E-4	TGTGCCACCTGGGACGGGCTTAAAGAGAAACTCTTT	CATWDGLKEKLF	TRGV2	.	TRGJ1	18	-1	-1	25
29	2.326141012272399E-4	TGTGCCACCTGGGACGGGAAGAAACTCTTT	CATWDGKKLF	TRGV2	.	TRGJ1	17	-1	-1	18
29	2.326141012272399E-4	CGGCGGGTTTGGAAACTCTTT	RRVWKLF	TRGV4	.	TRGJ1	-1	-1	-1	11
29	2.326141012272399E-4	TGTGCCACCTGGGATGACTGTAAGAAACTCTTT	CATWDDCKKLF	TRGV4	.	TRGJ1	15	-1	-1	20
29	2.326141012272399E-4	TGTGCCACCTGGGACGGGCCGGGGAAACTCTTT	CATWDGPGKLF	TRGV2	.	TRGJ1	19	-1	-1	23
29	2.326141012272399E-4	TGTGCCACCTGGGACACCGCAAAGAAACTCTTT	CATWDTAKKLF	TRGV5	.	TRGJ1	15	-1	-1	21
29	2.326141012272399E-4	TGTGCCACCTGGGACGTAAAGAAACTCTTT	CATWDVKKLF	TRGV2	.	TRGJ1	15	-1	-1	18
29	2.326141012272399E-4	TGTGCCACCTGGGACGGGCCTGGGATCAAGACGTTT	CATWDGPGIKTF	TRGV2	.	TRGJP2	19	-1	-1	22
29	2.326141012272399E-4	TGTGCCACCTGGGACGGGGGAAAGAAACTCTTT	CATWDGGKKLF	TRGV2	.	TRGJ1	17	-1	-1	21
28	2.2459292532285232E-4	TGTGCCACCTGGGATGACCCCCGTAATCATTATTATAAGAAACTCTTT	CATWDDPRNHYYKKLF	TRGV4	.	TRGJ1	15	-1	-1	28
28	2.2459292532285232E-4	TGTGCCACCTGGGCCCAGGGCCACGATAAGAAACTCTTT	CATWAQGHDKKLF	TRGV2	.	TRGJ1	12	-1	-1	25
28	2.2459292532285232E-4	TGTGCCACCTGGGACGGCAAGCGTGGGGGGAAACTCTTT	CATWDGKRGGKLF	TRGV5	.	TRGJ2	17	-1	-1	29
28	2.2459292532285232E-4	TGTGCCACCTGGGACAGCCCTTATTATAAGAAACTCTTT	CATWDSPYYKKLF	TRGV3	.	TRGJ1	20	-1	-1	20
28	2.2459292532285232E-4	TGTGCCACCTGGGACGGGTCTTATAAGAAACTCTTT	CATWDGSYKKLF	TRGV2	.	TRGJ1	17	-1	-1	20
28	2.2459292532285232E-4	TGTGCCACCTGGCAGATCGCTAAGAAACTCTTT	CATWQIAKKLF	TRGV3	.	TRGJ1	11	-1	-1	20
28	2.2459292532285232E-4	TGTGCCACCTGGGACAGGCCGGGGAAACTCTTT	CATWDRPGKLF	TRGV7	.	TRGJ1	19	-1	-1	23
28	2.2459292532285232E-4	TGTGCCACCTGGGACGGGGCGGTACTCTTT	CATWDGAVLF	TRGV3	.	TRGJ1	17	-1	-1	23
28	2.2459292532285232E-4	TGTGCCACCTGGGACAGGCCCAAACTCTTT	CATWDRPKLF	TRGV5	.	TRGJ1	19	-1	-1	21
28	2.2459292532285232E-4	TGTGCCTCCCCGGATAAGAAACTCTTT	CASPDKKLF	TRGV3	.	TRGJ1	8	-1	-1	13
28	2.2459292532285232E-4	TGTGCGCAAAGTTATAAGAAACTCTTT	CAQSYKKLF	TRGV2	.	TRGJ1	4	-1	-1	11
28	2.2459292532285232E-4	TGTGCCACCTGGGACGGGTATTATAAGAAACTCTTT	CATWDGYYKKLF	TRGV2	.	TRGJ1	17	-1	-1	18
28	2.2459292532285232E-4	TGTGCCACCTGGGACCTAACGGATAAGAAACTCTTT	CATWDLTDKKLF	TRGV2	.	TRGJ1	14	-1	-1	22
28	2.2459292532285232E-4	TGTGCCACCTGGGATATACCCAAGAAACTCTTT	CATWDIPKKLF	TRGV4	.	TRGJ1	14	-1	-1	21
27	2.1657174941846474E-4	TGTGCCACCTGGGATGGGCTGTGGAGGTATAAGAAACTCTTT	CATWDGLWRYKKLF	TRGV4	.	TRGJ1	18	-1	-1	27
27	2.1657174941846474E-4	TGTGCCACCTGGGATGGGCCAGAGAGACTCGATGGACTCTTT	CATWDGPERLDGLF	TRGV4	.	TRGJ1	19	-1	-1	35
27	2.1657174941846474E-4	TGTGCCACCTGGGCCGTTCATAGCCAACTCTTT	CATWAVHSQLF	TRGV4	.	TRGJ1	12	-1	-1	25
27	2.1657174941846474E-4	TGTGCCACCTGGGATAGGCCCTCGGGGCTCTTT	CATWDRPSGLF	TRGV8	.	TRGJ1	19	-1	-1	27
27	2.1657174941846474E-4	TGTGCCACCTGGGACAGGCCTGGGAAACTCTTT	CATWDRPGKLF	TRGV3	.	TRGJ1	21	-1	-1	23
27	2.1657174941846474E-4	TGTGCCACCTGGGTGTCCGAACTCTTT	CATWVSELF	TRGV8	.	TRGJ1	12	-1	-1	19
27	2.1657174941846474E-4	TGTGCCACCTGGGGTGCTTATTATAAGAAACTCTTT	CATWGAYYKKLF	TRGV2	.	TRGJ1	12	-1	-1	17
27	2.1657174941846474E-4	TGTGCCACCTGGGACTCTTATTATAAGAAACTCTTT	CATWDSYYKKLF	TRGV4	.	TRGJ1	13	-1	-1	17
27	2.1657174941846474E-4	TGTGCCACCTGGGACAGGCGAGACGGGAAACTCTTT	CATWDRRDGKLF	TRGV7	.	TRGJ1	18	-1	-1	26
27	2.1657174941846474E-4	TGTGCCACCTGGGACGGATCAAAGAAACTCTTT	CATWDGSKKLF	TRGV2	.	TRGJ1	16	-1	-1	21
27	2.1657174941846474E-4	TGTGCCACCTGGGACAGGCGTAAGAAACTCTTT	CATWDRRKKLF	TRGV5	.	TRGJ1	18	-1	-1	20
27	2.1657174941846474E-4	TGTGCCACTTTAGCGGGGAAGAAACTCTTT	CATLAGKKLF	TRGV2	.	TRGJ1	7	-1	-1	18
27	2.1657174941846474E-4	TGTGCCACCTGGGTATTGCTCTTT	CATWVLLF	TRGV5	.	TRGJ1	12	-1	-1	18
27	2.1657174941846474E-4	TGTGCCACCTGGGACAGGCGTCACGGGAAACTCTTT	CATWDRRHGKLF	TRGV3	.	TRGJ1	18	-1	-1	26
27	2.1657174941846474E-4	TGTGCCACCTGGGCCCATTATAAGAAACTCTTT	CATWAHYKKLF	TRGV8	.	TRGJ2	12	-1	-1	16
27	2.1657174941846474E-4	TGTGCCACCTGGGATACGAAGAAACTCTTT	CATWDTKKLF	TRGV8	.	TRGJ1	15	-1	-1	18
27	2.1657174941846474E-4	TGTGCCACCTGGGACAATAAGAAACTCTTT	CATWDNKKLF	TRGV8	.	TRGJ1	13	-1	-1	16
26	2.0855057351407716E-4	TGTGCCACCTGGGACGGGCCGGGTAGTGATTGGATCAAGACGTTT	CATWDGPGSDWIKTF	TRGV2	.	TRGJP2	19	-1	-1	22
26	2.0855057351407716E-4	TGTGCCACCTGGGACGGGCCTAGTGATTGGATCAAGACGTTT	CATWDGPSDWIKTF	TRGV2	.	TRGJP2	19	-1	-1	20
26	2.0855057351407716E-4	TGTGCCACCTGGGACGGGCAGGAAGGATATAAGAAACTCTTT	CATWDGQEGYKKLF	TRGV2	.	TRGJ1	18	-1	-1	27
26	2.0855057351407716E-4	TGTGCCACCTGGGACAGGCCGTTGAAGGATAAGAAACTCTTT	CATWDRPLKDKKLF	TRGV2	.	TRGJ1	19	-1	-1	28
26	2.0855057351407716E-4	TGTGCTGCGTGGGATACCACTGGTTGGTCCAAGATATTT	CAAWDTTGWSKIF	TRGV10	.	TRGJP1	14	-1	-1	13
26	2.0855057351407716E-4	TGTGCCACCTGGGATAGTAATTATTATAAGAAACTCTTT	CATWDSNYYKKLF	TRGV8	.	TRGJ1	16	-1	-1	18
26	2.0855057351407716E-4	TGTGCCACCTGGGACCCGTTAGTCTATAAGAAACTCTTT	CATWDPLVYKKLF	TRGV2	.	TRGJ1	14	-1	-1	24
26	2.0855057351407716E-4	TGTGCCACCTGGGACGCCGGGCGAGATAAGAAACTCTTT	CATWDAGRDKKLF	TRGV2	.	TRGJ1	15	-1	-1	25
26	2.0855057351407716E-4	TGTGCCACCTGGGACGGGCCCGAGTATAAGAAACTCTTT	CATWDGPEYKKLF	TRGV2	.	TRGJ1	21	-1	-1	24
26	2.0855057351407716E-4	TGTGCCACCTGGGACGGGCAGCGGTATAAGAAACTCTTT	CATWDGQRYKKLF	TRGV2	.	TRGJ1	18	-1	-1	24
26	2.0855057351407716E-4	TGTGCCACCTGGGACAGGAATTATTATAAGAAACTCTTT	CATWDRNYYKKLF	TRGV3	.	TRGJ1	17	-1	-1	17
26	2.0855057351407716E-4	TGTGCCACCTGGGAGAGGGAGCGTTATAAGAAACTCTTT	CATWERERYKKLF	TRGV2	.	TRGJ1	13	-1	-1	23
26	2.0855057351407716E-4	TGTGCCACCTGGGTTTATTATAAGAAACTCTTT	CATWVYYKKLF	TRGV4	.	TRGJ1	12	-1	-1	14
26	2.0855057351407716E-4	TGTGCCACCTGGGACAGTCGTAAGAAACTCTTT	CATWDSRKKLF	TRGV3	.	TRGJ1	16	-1	-1	20
26	2.0855057351407716E-4	TGTGCCACCTGGGACAGGCGGGAGAAACTCTTT	CATWDRREKLF	TRGV7	.	TRGJ1	18	-1	-1	22
26	2.0855057351407716E-4	TATGCCCCAAGAACGTATTATAAGAAACTCTTT	YAPRTYYKKLF	TRGV9	.	TRGJ1	5	-1	-1	15
26	2.0855057351407716E-4	TGTGCCACCGGGCAACTCTTT	CATGQLF	TRGV8	.	TRGJ1	11	-1	-1	13
26	2.0855057351407716E-4	TGTGCCACGTTT	CATF	TRGV2	.	TRGJ1	7	-1	-1	9
26	2.0855057351407716E-4	TGTGCCACCTGGGACGGTCCCCCCCCGGAGAAACTCTTT	CATWDGPPPEKLF	TRGV2	.	TRGJ1	20	-1	-1	28
26	2.0855057351407716E-4	TGTGCCACCTGGGATGCACCGGGGAAGAAACTCTTT	CATWDAPGKKLF	TRGV4	.	TRGJ1	15	-1	-1	24
26	2.0855057351407716E-4	TGTGCCACCTGGGACGGACCCTATAAGAAACTCTTT	CATWDGPYKKLF	TRGV2	.	TRGJ1	20	-1	-1	21
26	2.0855057351407716E-4	TGTGCCACCTGGGAGGCACTTTCCCAGAAACTCTTT	CATWEALSQKLF	TRGV2	.	TRGJ1	13	-1	-1	25
26	2.0855057351407716E-4	TGTGCCACCTGGGCGTCGGGGAAGAAACTCTTT	CATWASGKKLF	TRGV4	.	TRGJ1	12	-1	-1	21
26	2.0855057351407716E-4	TGTGCCACCCCAACGAAGAAACTCTTT	CATPTKKLF	TRGV8	.	TRGJ1	8	-1	-1	15
26	2.0855057351407716E-4	TGTGCCCCCTATAAGAAACTCTTT	CAPYKKLF	TRGV2	.	TRGJ1	9	-1	-1	9
26	2.0855057351407716E-4	TGTGCCACCTGGGACGGGAAGTATAAGAAACTCTTT	CATWDGKYKKLF	TRGV2	.	TRGJ1	17	-1	-1	21
26	2.0855057351407716E-4	TGTGCCACCTGGGATGGGCCTAAGAAACTCTTT	CATWDGPKKLF	TRGV4	.	TRGJ1	19	-1	-1	20
26	2.0855057351407716E-4	TGTGCCACCTGGGACGGGCCGGGAGATTATAAGAAACTCTTT	CATWDGPGDYKKLF	TRGV2	.	TRGJ1	19	-1	-1	25
26	2.0855057351407716E-4	TGTGCCACCTGGGACGGGCCGGGCTATAAGAAACTCTTT	CATWDGPGYKKLF	TRGV2	.	TRGJ1	19	-1	-1	24
25	2.0052939760968958E-4	TGTGCCACCTGGGACGGGCGGAGTAGTGATTGGATCAAGACGTTT	CATWDGRSSDWIKTF	TRGV2	.	TRGJP2	18	-1	-1	21
25	2.0052939760968958E-4	TGTGCTGCGTGGCTGCCCCTTTATTATTATAAGAAACTCTTT	CAAWLPLYYYKKLF	TRGV10	.	TRGJ1	11	-1	-1	22
25	2.0052939760968958E-4	TGTGCCACCTGGGACGGGCGAGGGTATTATAAGAAACTCTTT	CATWDGRGYYKKLF	TRGV2	.	TRGJ1	18	-1	-1	24
25	2.0052939760968958E-4	TGTGCCACCTGGGACGGGGGTAGTGATTGGATCAAGACGTTT	CATWDGGSDWIKTF	TRGV2	.	TRGJP2	17	-1	-1	19
25	2.0052939760968958E-4	TGTGCCACCTGGGACGGCGGATATTATAAGAAACTCTTT	CATWDGGYYKKLF	TRGV2	.	TRGJ1	16	-1	-1	21
25	2.0052939760968958E-4	TGTGCCACCTGGGCACCACGGTATAAGAAACTCTTT	CATWAPRYKKLF	TRGV2	.	TRGJ1	12	-1	-1	21
25	2.0052939760968958E-4	TGTGCCACCTGGGACGGGCTTAATAAGAAACTCTTT	CATWDGLNKKLF	TRGV2	.	TRGJ1	18	-1	-1	22
25	2.0052939760968958E-4	TGTGCCACCTGGGACGGGGGTTATAAGAAACTCTTT	CATWDGGYKKLF	TRGV2	.	TRGJ1	17	-1	-1	20
25	2.0052939760968958E-4	TGTGCCACCTGGGACGAGTATTATAAGAAACTCTTT	CATWDEYYKKLF	TRGV2	.	TRGJ1	15	-1	-1	18
25	2.0052939760968958E-4	TGTGCCACCTGGGATGGTTATAAGAAACTCTTT	CATWDGYKKLF	TRGV4	.	TRGJ1	16	-1	-1	17
25	2.0052939760968958E-4	TGTGCCACCTGGGACCCCGGGAAACTCTTT	CATWDPGKLF	TRGV3	.	TRGJ1	14	-1	-1	20
25	2.0052939760968958E-4	TGTGCCACCTGGAAATATAAGAAACTCTTT	CATWKYKKLF	TRGV2	.	TRGJ1	11	-1	-1	15
25	2.0052939760968958E-4	TGTGCCACCTGGGACGGGCGTCGTTGGTTCAAGATATTT	CATWDGRRWFKIF	TRGV2	.	TRGJP1	18	-1	-1	22
25	2.0052939760968958E-4	TGTGCCACCTGGGATCTTTATTATAAGAAACTCTTT	CATWDLYYKKLF	TRGV4	.	TRGJ1	14	-1	-1	17
25	2.0052939760968958E-4	TGTGCCACCTGGGACGGGCCTTATAAGAAACTCTTT	CATWDGPYKKLF	TRGV2	.	TRGJ1	19	-1	-1	20
25	2.0052939760968958E-4	TGTGCCACCTGGGACGGATCTTGTAAGAAACTCTTT	CATWDGSCKKLF	TRGV2	.	TRGJ1	16	-1	-1	20
25	2.0052939760968958E-4	TGTGCCACCTGGGATACAGAGAAACTCTTT	CATWDTEKLF	TRGV8	.	TRGJ1	15	-1	-1	19
25	2.0052939760968958E-4	TGTGCCACCTGGGACGGGCAGCGTGATTGGATCAAGACGTTT	CATWDGQRDWIKTF	TRGV2	.	TRGJP2	18	-1	-1	22
25	2.0052939760968958E-4	TGTGCCACCTGGGACGGGCCTATGAAGAAACTCTTT	CATWDGPMKKLF	TRGV2	.	TRGJ1	19	-1	-1	20
25	2.0052939760968958E-4	TGTGCCACCTGGGTCCTTAAGAAACTCTTT	CATWVLKKLF	TRGV8	.	TRGJ1	12	-1	-1	17
25	2.0052939760968958E-4	TGTGCCACCTGGGATTTTCTCTTT	CATWDFLF	TRGV4	.	TRGJ1	14	-1	-1	18
25	2.0052939760968958E-4	TGTGCCACCTGGGATGGGCCCCCGGAATATAAGAAACTCTTT	CATWDGPPEYKKLF	TRGV4	.	TRGJ1	20	-1	-1	27
24	1.92508221705302E-4	TGTGCCACCTGGGATAAGCCGAATTATTATAAGAAACTCTTT	CATWDKPNYYKKLF	TRGV3	.	TRGJ1	19	-1	-1	13
24	1.92508221705302E-4	TGTGCCACCTGGGACGGGCTGAATTATTATAAGAAACTCTTT	CATWDGLNYYKKLF	TRGV2	.	TRGJ1	18	-1	-1	20
24	1.92508221705302E-4	TGTGCCACCTGGGACGGTAATGATTATAAGAAACTCTTT	CATWDGNDYKKLF	TRGV2	.	TRGJ1	16	-1	-1	18
24	1.92508221705302E-4	TGTGCCACCTGGGATGATTATTATAAGAAACTCTTT	CATWDDYYKKLF	TRGV4	.	TRGJ1	15	-1	-1	16
24	1.92508221705302E-4	TGTGCCACCTGGGAATGGTATTATAAGAAACTCTTT	CATWEWYYKKLF	TRGV2	.	TRGJ1	13	-1	-1	18
24	1.92508221705302E-4	TGTGCCACCTGGGATTCGGATAAGAAACTCTTT	CATWDSDKKLF	TRGV4	.	TRGJ1	14	-1	-1	19
24	1.92508221705302E-4	TGTGCCACCTGGGATACTTATAAGAAACTCTTT	CATWDTYKKLF	TRGV8	.	TRGJ1	15	-1	-1	17
24	1.92508221705302E-4	TGTGCCACCTGGGCTTCGAATTATTATAAGAAACTCTTT	CATWASNYYKKLF	TRGV8	.	TRGJ1	12	-1	-1	14
24	1.92508221705302E-4	TGTGCCACCTGGGACAGGCTCGGTTATAAGAAACTCTTT	CATWDRLGYKKLF	TRGV3	.	TRGJ1	18	-1	-1	23
24	1.92508221705302E-4	TGTGCCACCTGGGACGGGCAGGGGATCAAGACGTTT	CATWDGQGIKTF	TRGV2	.	TRGJP2	18	-1	-1	22
24	1.92508221705302E-4	TGTGCCACCTGGGACAGGCGAAGTAAGAAACTCTTT	CATWDRRSKKLF	TRGV7	.	TRGJ1	18	-1	-1	23
24	1.92508221705302E-4	TGTGCCACCTGGACCCCTTCTAGAGAGAAACTCTTT	CATWTPSREKLF	TRGV4	.	TRGJ1	11	-1	-1	25
24	1.92508221705302E-4	TGTGCCACCTGGGCCTTTAAGAAACTCTTT	CATWAFKKLF	TRGV4	.	TRGJ1	12	-1	-1	17
24	1.92508221705302E-4	TGTGCCACACGGGGCTATAAGAAACTCTTT	CATRGYKKLF	TRGV2	.	TRGJ1	7	-1	-1	15
24	1.92508221705302E-4	TGTGCCACCTGGGACGGGCGGTTGGGCAAAAAAATCAAGGTATTT	CATWDGRLGKKIKVF	TRGV2	.	TRGJP	18	-1	-1	20
24	1.92508221705302E-4	TGTGCTGCGTGGGATTATAATTATTATAAGAAACTCTTT	CAAWDYNYYKKLF	TRGV10	.	TRGJ1	16	-1	-1	18
24	1.92508221705302E-4	TGTGCCACCTGGGACGGGCTGGGGGGTGATTGGATCAAGACGTTT	CATWDGLGGDWIKTF	TRGV2	.	TRGJP2	18	-1	-1	25
24	1.92508221705302E-4	TGTGCCACCTGGGACGGGCAAAAGAAACTCTTT	CATWDGQKKLF	TRGV2	.	TRGJ1	18	-1	-1	21
23	1.844870458009144E-4	TGTGCCACCTGGGACGGGGGACCTACACGTAGTGATTGGATCAAGACGTTT	CATWDGGPTRSDWIKTF	TRGV2	.	TRGJP2	17	-1	-1	28
23	1.844870458009144E-4	TGTGCCACCTGGGACGGAATAAGGTCGAATTATTATAAGAAACTCTTT	CATWDGIRSNYYKKLF	TRGV2	.	TRGJ1	16	-1	-1	17
23	1.844870458009144E-4	TGTGCCACCTGGGACGGGCCCGGGGGGGATTATAAGAAACTCTTT	CATWDGPGGDYKKLF	TRGV2	.	TRGJ1	21	-1	-1	28
23	1.844870458009144E-4	TGTGCCACCTGGGACGGGCGAGTTAGTGATTGGATCAAGACGTTT	CATWDGRVSDWIKTF	TRGV2	.	TRGJP2	18	-1	-1	23
23	1.844870458009144E-4	TGTGCCACCTGGGACGGGCAAGGTAGTGATTGGATCAAGACGTTT	CATWDGQGSDWIKTF	TRGV2	.	TRGJP2	18	-1	-1	22
23	1.844870458009144E-4	TGTGCCACCTGGGACGGGGAGGGTAGTGATTGGATCAAGACGTTT	CATWDGEGSDWIKTF	TRGV2	.	TRGJP2	17	-1	-1	22
23	1.844870458009144E-4	TGTGCCACCTGGGACAGCCCTCGTAGTGATTGGATCAAGACGTTT	CATWDSPRSDWIKTF	TRGV3	.	TRGJP2	20	-1	-1	22
23	1.844870458009144E-4	TGTGCCACCTGGGGATATAGTAGTGATTGGATCAAGACGTTT	CATWGYSSDWIKTF	TRGV2	.	TRGJP2	12	-1	-1	14
23	1.844870458009144E-4	TGTGCCACCTGGGATAGGAATTATTATAAGAAACTCTTT	CATWDRNYYKKLF	TRGV8	.	TRGJ1	17	-1	-1	17
23	1.844870458009144E-4	TGTGCCACCTGGGACGGATATTGTTATAAGAAACTCTTT	CATWDGYCYKKLF	TRGV2	.	TRGJ1	16	-1	-1	19
23	1.844870458009144E-4	TGTGCCACCTGGGACGAGAGTGATTGGATCAAGACGTTT	CATWDESDWIKTF	TRGV2	.	TRGJP2	15	-1	-1	18
23	1.844870458009144E-4	TGTGCCACCTGGGACAGGCCACGTAAGAAACTCTTT	CATWDRPRKKLF	TRGV7	.	TRGJ1	19	-1	-1	23
23	1.844870458009144E-4	TGTGCCACCTGGGACAGGGATCGCGAGAAACTCTTT	CATWDRDREKLF	TRGV7	.	TRGJ1	17	-1	-1	25
23	1.844870458009144E-4	TGTGCCACCTGTAGGTATAAGAAACTCTTT	CATCRYKKLF	TRGV4	.	TRGJ1	10	-1	-1	15
23	1.844870458009144E-4	TGTGCCACCTGGGAGGCTGCGAAACTCTTT	CATWEAAKLF	TRGV7	.	TRGJ1	13	-1	-1	20
23	1.844870458009144E-4	TGTGCCACCTGGGACAGGCCACTCTTT	CATWDRPLF	TRGV3	.	TRGJ1	19	-1	-1	20
23	1.844870458009144E-4	TGTGCCACCTGGGACGGCCTTGGCAGGTATAAGAAACTCTTT	CATWDGLGRYKKLF	TRGV2	.	TRGJ1	16	-1	-1	27
23	1.844870458009144E-4	TGTGCCACCTGGGATGGGCAGGGGTATAAGAAACTCTTT	CATWDGQGYKKLF	TRGV4	.	TRGJ1	18	-1	-1	24
23	1.844870458009144E-4	TGTGCCACCTGGGACAGGCTGGGGTATAAGAAACTCTTT	CATWDRLGYKKLF	TRGV7	.	TRGJ1	18	-1	-1	24
23	1.844870458009144E-4	TGTGCCACCTGGGACAGGCCTTATTATAAGAAACTCTTT	CATWDRPYYKKLF	TRGV3	.	TRGJ1	20	-1	-1	20
23	1.844870458009144E-4	TGTGCCACCTGGGACAGGCCAAATTATAAGAAACTCTTT	CATWDRPNYKKLF	TRGV7	.	TRGJ1	19	-1	-1	22
23	1.844870458009144E-4	TGTGCCACCTGGATGACGGGCTATAAGAAACTCTTT	CATWMTGYKKLF	TRGV2	.	TRGJ2	20	-1	-1	21
23	1.844870458009144E-4	TGTGCCTTGTGGGGGGATTATAAGAAACTCTTT	CALWGDYKKLF	TRGV9	.	TRGJ1	15	-1	-1	16
23	1.844870458009144E-4	TGTGCCACCTGGGACGGGCGCCAGAAACTCTTT	CATWDGRQKLF	TRGV2	.	TRGJ1	18	-1	-1	22
23	1.844870458009144E-4	TGTGCCACCTGGGACAGGCCCGAGAAACTCTTT	CATWDRPEKLF	TRGV3	.	TRGJ1	19	-1	-1	22
23	1.844870458009144E-4	TGTGCCACCTGGGACAGGCGAAAGAAACTCTTT	CATWDRRKKLF	TRGV5	.	TRGJ1	18	-1	-1	21
23	1.844870458009144E-4	TGTGCTCCGTCGAATTATAAGAAACTCTTT	CAPSNYKKLF	TRGV4	.	TRGJ1	4	-1	-1	13
23	1.844870458009144E-4	TGTGCCACCTGGGATGGGAGGGGGCTCTTT	CATWDGRGLF	TRGV4	.	TRGJ1	17	-1	-1	24
23	1.844870458009144E-4	TGTGCCACCCCTTGCAAGAAACTCTTT	CATPCKKLF	TRGV8	.	TRGJ1	8	-1	-1	15
23	1.844870458009144E-4	TGTGCCCCGCCGAAACTCTTT	CAPPKLF	TRGV8	.	TRGJ1	5	-1	-1	11
23	1.844870458009144E-4	TGTGCCACCTGGGACGGGCTACTCCATTGTTATAAGAAACTCTTT	CATWDGLLHCYKKLF	TRGV2	.	TRGJ1	18	-1	-1	25
23	1.844870458009144E-4	TGTGCCACCTGGGACGGCTTCCATTATAAGAAACTCTTT	CATWDGFHYKKLF	TRGV2	.	TRGJ1	16	-1	-1	22
23	1.844870458009144E-4	TGTGCCACCTGGGACGGGCCCAGGGGGAAACTCTTT	CATWDGPRGKLF	TRGV2	.	TRGJ1	20	-1	-1	26
23	1.844870458009144E-4	TGTGCCACCTGTTTAAGTCATAAGAAACTCTTT	CATCLSHKKLF	TRGV8	.	TRGJ1	10	-1	-1	19
23	1.844870458009144E-4	TGTGCCACCTGGGACGGGCCGAATTATAAGAAACTCTTT	CATWDGPNYKKLF	TRGV2	.	TRGJ1	19	-1	-1	22
22	1.7646586989652683E-4	TGTGCCACCATCCTCACCCCGGGATATAGTAGTGATTGGATCAAGACGTTT	CATILTPGYSSDWIKTF	TRGV2	.	TRGJP2	8	-1	-1	23
22	1.7646586989652683E-4	TGTGCCACCTGGGACGAGACTTATGGTAGTGATTGGATCAAGACGTTT	CATWDETYGSDWIKTF	TRGV2	.	TRGJP2	15	-1	-1	18
22	1.7646586989652683E-4	TGTGCCACCTGGGACGGGGTGCCTCCCTTTCATAAGAAACTCTTT	CATWDGVPPFHKKLF	TRGV2	.	TRGJ1	17	-1	-1	31
22	1.7646586989652683E-4	TGTGCCACCTGGGACGTCAACCGAGATTATAAGAAACTCTTT	CATWDVNRDYKKLF	TRGV4	.	TRGJ1	13	-1	-1	25
22	1.7646586989652683E-4	TGTGCCACCTGGGACAGGTCGAATTATTATAAGAAACTCTTT	CATWDRSNYYKKLF	TRGV7	.	TRGJ1	17	-1	-1	18
22	1.7646586989652683E-4	TGTGCCACCTGGGACAGTGCGGGAAATAAGAAACTCTTT	CATWDSAGNKKLF	TRGV3	.	TRGJ1	16	-1	-1	25
22	1.7646586989652683E-4	TGTGCCACCTGGGACCTCGGTTATAAGAAACTCTTT	CATWDLGYKKLF	TRGV5	.	TRGJ2	14	-1	-1	20
22	1.7646586989652683E-4	TGTGCCACCTGGGACGGCCATTATAAGAAACTCTTT	CATWDGHYKKLF	TRGV2	.	TRGJ2	16	-1	-1	19
22	1.7646586989652683E-4	TGTGCCACCTGGGACGGGGAGTATAAGAAACTCTTT	CATWDGEYKKLF	TRGV3	.	TRGJ2	17	-1	-1	21
22	1.7646586989652683E-4	TGTGCCACCTTAAATTATTATAAGAAACTCTTT	CATLNYYKKLF	TRGV2	.	TRGJ1	9	-1	-1	12
22	1.7646586989652683E-4	TGTGCTGCGTGGGAGAAGAAACTCTTT	CAAWEKKLF	TRGV10	.	TRGJ1	13	-1	-1	15
22	1.7646586989652683E-4	TGTGCCACTCGCATCGGGAAACTCTTT	CATRIGKLF	TRGV7	.	TRGJ1	7	-1	-1	17
22	1.7646586989652683E-4	TGTGCCACCTGGCTCTTT	CATWLF	TRGV8	.	TRGJ1	11	-1	-1	12
22	1.7646586989652683E-4	TGTGCCACCTGGGACGCAAGTAGTGATTGGATCAAGACGTTT	CATWDASSDWIKTF	TRGV8	.	TRGJP2	13	-1	-1	18
22	1.7646586989652683E-4	TGTGCCACCTGGGACGGGCTCTGCTGTTATAAGAAACTCTTT	CATWDGLCCYKKLF	TRGV2	.	TRGJ1	18	-1	-1	26
22	1.7646586989652683E-4	TGTGCCACCTGGGACGGGCTGGCGTATTATAAGAAACTCTTT	CATWDGLAYYKKLF	TRGV2	.	TRGJ1	18	-1	-1	24
22	1.7646586989652683E-4	TGTGCCACCTGGGACAGGCGGGGTTATTATAAGAAACTCTTT	CATWDRRGYYKKLF	TRGV5	.	TRGJ1	18	-1	-1	23
22	1.7646586989652683E-4	TGTGCCACCTGGGACAGGCTCGGGTATAAGAAACTCTTT	CATWDRLGYKKLF	TRGV3	.	TRGJ1	18	-1	-1	24
22	1.7646586989652683E-4	TGTGCCACCTGGGACAGGCCCTATTATAAGAAACTCTTT	CATWDRPYYKKLF	TRGV7	.	TRGJ1	19	-1	-1	21
22	1.7646586989652683E-4	TGTGCCTTGTGGGAGGTGCTTAGGAAACTCTTT	CALWEVLRKLF	TRGV9	.	TRGJ1	18	-1	-1	20
22	1.7646586989652683E-4	TGTGCCACCTGGGACCCCAAGAAACTCTTT	CATWDPKKLF	TRGV8	.	TRGJ1	13	-1	-1	18
22	1.7646586989652683E-4	TGTGCCACCTGGGACGGCCAATATAGTAGTGATTGGATCAAGACGTTT	CATWDGQYSSDWIKTF	TRGV2	.	TRGJP2	16	-1	-1	20
22	1.7646586989652683E-4	TGTGCCACCTGGGACGGGCGGACCAAACACAAATTCAAGAAACTCTTT	CATWDGRTKHKFKKLF	TRGV2	.	TRGJ1	18	-1	-1	36
22	1.7646586989652683E-4	TGTGCCACCTGGGATGGGCCGAATTATTATAAGAAACTCTTT	CATWDGPNYYKKLF	TRGV4	.	TRGJ1	19	-1	-1	19
21	1.6844469399213924E-4	TGTGCCACCTGGGACGGCCAGAATTATTATAAGAAACTCTTT	CATWDGQNYYKKLF	TRGV2	.	TRGJ1	16	-1	-1	20
21	1.6844469399213924E-4	TGTGCCACCTGGGACGGGCGGAGTGATTATAAGAAACTCTTT	CATWDGRSDYKKLF	TRGV2	.	TRGJ1	18	-1	-1	25
21	1.6844469399213924E-4	TGTGCCACCTGGGACAGGCTACAGCTCAGGAAACTCTTT	CATWDRLQLRKLF	TRGV7	.	TRGJ1	18	-1	-1	29
21	1.6844469399213924E-4	TGTGCCACCTGGGCGGATGGGTTTCGGAAACTCTTT	CATWADGFRKLF	TRGV3	.	TRGJ1	12	-1	-1	26
21	1.6844469399213924E-4	TGTGCCACCTGGGATGTTGGTTATAAGAAACTCTTT	CATWDVGYKKLF	TRGV4	.	TRGJ1	15	-1	-1	20
21	1.6844469399213924E-4	TGTGCCACCTGGGACTATACCTGCGAGAAACTCTTT	CATWDYTCEKLF	TRGV3	.	TRGJ1	14	-1	-1	25
21	1.6844469399213924E-4	TGTGCCACCTGGGACACGTCCAAGAAACTCTTT	CATWDTSKKLF	TRGV3	.	TRGJ1	15	-1	-1	21
21	1.6844469399213924E-4	TGTGCCACCTGGAGGGGTTGGATCAAGACGTTT	CATWRGWIKTF	TRGV4	.	TRGJP2	11	-1	-1	17
21	1.6844469399213924E-4	TGTGCCACCTGGAATTATTATAAGAAACTCTTT	CATWNYYKKLF	TRGV4	.	TRGJ1	14	-1	-1	11
21	1.6844469399213924E-4	TGTGCCACCCAGAGAAGTTATAAGAAACTCTTT	CATQRSYKKLF	TRGV5	.	TRGJ1	8	-1	-1	17
21	1.6844469399213924E-4	TGTGCCACCTTTTATTATAAGAAACTCTTT	CATFYYKKLF	TRGV3	.	TRGJ1	9	-1	-1	11
21	1.6844469399213924E-4	TGTGCCACCTGGGACAATGAGAAACTCTTT	CATWDNEKLF	TRGV3	.	TRGJ1	15	-1	-1	16
21	1.6844469399213924E-4	TGTGCCACCTGGGAGGGTAAGAAACTCTTT	CATWEGKKLF	TRGV5	.	TRGJ1	13	-1	-1	17
21	1.6844469399213924E-4	TGTGCCACCTGGGATGGTCTGACGGGGAGGAAGAAACTCTTT	CATWDGLTGRKKLF	TRGV4	.	TRGJ1	16	-1	-1	30
21	1.6844469399213924E-4	TGTGCCACCTGGGACGGGCGAGGGAGTTATAAGAAACTCTTT	CATWDGRGSYKKLF	TRGV2	.	TRGJ1	18	-1	-1	26
21	1.6844469399213924E-4	TGTGCCACCTGGGACGGGCACCAAACCCTAAAGAAACTCTTT	CATWDGHQTLKKLF	TRGV2	.	TRGJ1	18	-1	-1	30
21	1.6844469399213924E-4	TGTGCCACCTGGGACAGGCAGAATTATTATAAGAAACTCTTT	CATWDRQNYYKKLF	TRGV3	.	TRGJ1	18	-1	-1	20
21	1.6844469399213924E-4	TGTGCCACCTGGGACGGTAGATATTATAAGAAACTCTTT	CATWDGRYYKKLF	TRGV2	.	TRGJ1	16	-1	-1	21
21	1.6844469399213924E-4	TGTGCCACCTGGGACGGGCACTATTATAAGAAACTCTTT	CATWDGHYYKKLF	TRGV2	.	TRGJ1	18	-1	-1	21
21	1.6844469399213924E-4	TGTGCCACCTTTGATCTTATTTCTAAGAAACTCTTT	CATFDLISKKLF	TRGV4	.	TRGJ1	9	-1	-1	16
21	1.6844469399213924E-4	TGTGCCACCTGGGCGAATTATTATAAGAAACTCTTT	CATWANYYKKLF	TRGV3	.	TRGJ1	12	-1	-1	13
21	1.6844469399213924E-4	TGTGCCACCTGGGATAGGGCTTTGGGGGGACTCTTT	CATWDRALGGLF	TRGV8	.	TRGJ1	20	-1	-1	29
21	1.6844469399213924E-4	TGTGCCACCTGGGACGGGCGTTATAAGAAACTCTTT	CATWDGRYKKLF	TRGV2	.	TRGJ1	18	-1	-1	20
21	1.6844469399213924E-4	TGTGCCACCTGGGACAGGCCCTCACGGAAACTCTTT	CATWDRPSRKLF	TRGV7	.	TRGJ1	19	-1	-1	26
20	1.6042351808775166E-4	TGTGCCACCTGGGACGCGGAAAACTATAGTAGTGATTGGATCAAGACGTTT	CATWDAENYSSDWIKTF	TRGV2	.	TRGJP2	15	-1	-1	24
20	1.6042351808775166E-4	TGTGCCACCTGGGACGGGGAAGGGGATAGTAGTGATTGGATCAAGACGTTT	CATWDGEGDSSDWIKTF	TRGV2	.	TRGJP2	17	-1	-1	25
20	1.6042351808775166E-4	TGTGCTGCGTGGGATTCCTCCTCTTTTAATTATTATAAGAAACTCTTT	CAAWDSSSFNYYKKLF	TRGV10	.	TRGJ1	15	-1	-1	27
20	1.6042351808775166E-4	TGTGCCACCTGGGACGGTCTTAGTAGTGATTGGATCAAGACGTTT	CATWDGLSSDWIKTF	TRGV2	.	TRGJP2	16	-1	-1	20
20	1.6042351808775166E-4	TGTGCCACCTGGGACGGGCTGAGTAGTGATTGGATCAAGACGTTT	CATWDGLSSDWIKTF	TRGV2	.	TRGJP2	18	-1	-1	21
20	1.6042351808775166E-4	TGTGCCACCTGGGACGGACCGTGTTATTATAAGAAACTCTTT	CATWDGPCYYKKLF	TRGV2	.	TRGJ1	19	-1	-1	23
20	1.6042351808775166E-4	TGTGCCACCTGGGACAGGCGCGATTATTATAAGAAACTCTTT	CATWDRRDYYKKLF	TRGV3	.	TRGJ1	18	-1	-1	22
20	1.6042351808775166E-4	TGTGCCACCTGGGACGGGCGAGATTATAAGAAACTCTTT	CATWDGRDYKKLF	TRGV2	.	TRGJ1	18	-1	-1	22
20	1.6042351808775166E-4	TGTGCCACCTGGGACAGGTTAGGATATAAGAAACTCTTT	CATWDRLGYKKLF	TRGV5	.	TRGJ1	17	-1	-1	24
20	1.6042351808775166E-4	TGTGCCACCTGGGACAGGCGCCTCCTTAAGAAACTCTTT	CATWDRRLLKKLF	TRGV3	.	TRGJ1	18	-1	-1	26
20	1.6042351808775166E-4	TGTGCCACCTGGCCTCCCGGGTATAAGAAACTCTTT	CATWPPGYKKLF	TRGV8	.	TRGJ1	11	-1	-1	21
20	1.6042351808775166E-4	TGTGCCACCTGGGATCAAAGTTATAAGAAACTCTTT	CATWDQSYKKLF	TRGV4	.	TRGJ1	14	-1	-1	20
20	1.6042351808775166E-4	TGTGCCACCTGGGACTGCCCCTATAAGAAACTCTTT	CATWDCPYKKLF	TRGV2	.	TRGJ1	20	-1	-1	21
20	1.6042351808775166E-4	TGTGCCACCTGGATGCCTGATTATAAGAAACTCTTT	CATWMPDYKKLF	TRGV4	.	TRGJ1	14	-1	-1	19
20	1.6042351808775166E-4	TGTGCCACCTGGGATAAGTACAAGAAACTCTTT	CATWDKYKKLF	TRGV8	.	TRGJ1	15	-1	-1	18
20	1.6042351808775166E-4	TGTGCCACCTGGATGAGGGAGAAACTCTTT	CATWMREKLF	TRGV7	.	TRGJ1	11	-1	-1	19
20	1.6042351808775166E-4	TGTGCTGCGTGGGGTTTACCACTGGTT	CAAWGLPLV	TRGV10	.	TRGJ1	15	-1	-1	25
20	1.6042351808775166E-4	TGTGCTGCGTGGGGGGGGAAACTCTTT	CAAWGGKLF	TRGV10	.	TRGJ1	12	-1	-1	17
20	1.6042351808775166E-4	TGTGCCACCGGGAAGAAACTCTTT	CATGKKLF	TRGV8	.	TRGJ1	12	-1	-1	12
19	1.5240234218336408E-4	TGTGCCACCTGGGACGGGGCTAGTAGTAGTGATTGGATCAAGACGTTT	CATWDGASSSDWIKTF	TRGV2	.	TRGJP2	17	-1	-1	23
19	1.5240234218336408E-4	TGTGCTGCGTGGGCCTCGAGGCGACATTATAAGAAACTCTTT	CAAWASRRHYKKLF	TRGV10	.	TRGJ1	12	-1	-1	25
19	1.5240234218336408E-4	TGTGCCACCTGGGATGGCCTGGGGACAAACAAGAAACTCTTT	CATWDGLGTNKKLF	TRGV4	.	TRGJ1	16	-1	-1	30
19	1.5240234218336408E-4	TGTGCCACCTGGGATGGACAAACGGGATATAAGAAACTCTTT	CATWDGQTGYKKLF	TRGV4	.	TRGJ1	16	-1	-1	27
19	1.5240234218336408E-4	TGTGCCACCTGGGACGGGCGATGCGGTTATAAGAAACTCTTT	CATWDGRCGYKKLF	TRGV2	.	TRGJ1	18	-1	-1	26
19	1.5240234218336408E-4	TGTGCCACCTGGGACGGAACCCATGGTCGGAAGAAACTCTTT	CATWDGTHGRKKLF	TRGV3	.	TRGJ1	14	-1	-1	30
19	1.5240234218336408E-4	TGTGCCACCTGGGAATCCGGGAGGTATTATAAGAAACTCTTT	CATWESGRYYKKLF	TRGV2	.	TRGJ1	13	-1	-1	24
19	1.5240234218336408E-4	TGTGCCACCGCGATACCCTTAAGCGGTTATAAGAAACTCTTT	CATAIPLSGYKKLF	TRGV8	.	TRGJ1	14	-1	-1	26
19	1.5240234218336408E-4	TGTGCCACCTGGGATGGGCGAAGGGATAAGAAACTCTTT	CATWDGRRDKKLF	TRGV4	.	TRGJ1	18	-1	-1	25
19	1.5240234218336408E-4	TGTGCCACCTGGGACGGTTATTATTATAAGAAACTCTTT	CATWDGYYYKKLF	TRGV3	.	TRGJ1	14	-1	-1	19
19	1.5240234218336408E-4	TGTGCCACCTGGGACGGGCCGGGGATGGAGAAACTCTTT	CATWDGPGMEKLF	TRGV2	.	TRGJ1	19	-1	-1	28
19	1.5240234218336408E-4	TGTGCCACCTGGGACGGGCGCTATTATAAGAAACTCTTT	CATWDGRYYKKLF	TRGV2	.	TRGJ1	18	-1	-1	21
19	1.5240234218336408E-4	TGTGCCACCTGGGACGGGCGAGCTAATAAGAAACTCTTT	CATWDGRANKKLF	TRGV2	.	TRGJ1	18	-1	-1	25
19	1.5240234218336408E-4	TGTGCCACCTGGGACGAGACTTATTATAAGAAACTCTTT	CATWDETYYKKLF	TRGV2	.	TRGJ1	15	-1	-1	17
19	1.5240234218336408E-4	TGTGCCACCTGGGACAGGCTGTATTATAAGAAACTCTTT	CATWDRLYYKKLF	TRGV5	.	TRGJ1	21	-1	-1	21
19	1.5240234218336408E-4	TGTGCCACCTGGGACAGGGTCGATTATAAGAAACTCTTT	CATWDRVDYKKLF	TRGV3	.	TRGJ1	17	-1	-1	22
19	1.5240234218336408E-4	TGTGCCACCTGGGACAAGGGATATTATAAGAAACTCTTT	CATWDKGYYKKLF	TRGV7	.	TRGJ1	15	-1	-1	21
19	1.5240234218336408E-4	TGTGCCACCTGGGGTATTAATTATAAGAAACTCTTT	CATWGINYKKLF	TRGV2	.	TRGJ1	12	-1	-1	15
19	1.5240234218336408E-4	TGTGCCACCTGGGATGGGCGCTATAAGAAACTCTTT	CATWDGRYKKLF	TRGV4	.	TRGJ1	18	-1	-1	21
19	1.5240234218336408E-4	TGTGCCACCTGGGATGAATATTATAAGAAACTCTTT	CATWDEYYKKLF	TRGV2	.	TRGJ1	13	-1	-1	15
19	1.5240234218336408E-4	TGTGCCACCTGGGATAGTTATTATAAGAAACTCTTT	CATWDSYYKKLF	TRGV8	.	TRGJ1	16	-1	-1	17
19	1.5240234218336408E-4	TGTGCCACCTGGGATAGCTCCCTAAAGAAACTCTTT	CATWDSSLKKLF	TRGV8	.	TRGJ1	16	-1	-1	24
19	1.5240234218336408E-4	TGTGCCACCTGGGATAGGTATTATAAGAAACTCTTT	CATWDRYYKKLF	TRGV4	.	TRGJ1	17	-1	-1	18
19	1.5240234218336408E-4	TGTGCCACCTGGGACCCCCGGGGGATGAAACTCTTT	CATWDPRGMKLF	TRGV3	.	TRGJ1	14	-1	-1	26
19	1.5240234218336408E-4	TGTGCCACCTGGGACGGGCCCTATAAGAAACTCTTT	CATWDGPYKKLF	TRGV2	.	TRGJ1	20	-1	-1	21
19	1.5240234218336408E-4	TGTGCCACCTGGCCGGGGGGGAAGAAACTCTTT	CATWPGGKKLF	TRGV8	.	TRGJ1	11	-1	-1	21
19	1.5240234218336408E-4	TGTGCCACCTGGGGCAGGCCCAAGAAACTCTTT	CATWGRPKKLF	TRGV5P	.	TRGJ1	19	-1	-1	21
19	1.5240234218336408E-4	TGTGCCACCTGGGATCTATATAAGAAACTCTTT	CATWDLYKKLF	TRGV8	.	TRGJ1	14	-1	-1	18
19	1.5240234218336408E-4	TGTGCCACCTGGGACAGGCAGCCGAAACTCTTT	CATWDRQPKLF	TRGV7	.	TRGJ1	18	-1	-1	23
19	1.5240234218336408E-4	TGTGCCACCTGGGACAGGGTAAAGAAACTCTTT	CATWDRVKKLF	TRGV3	.	TRGJ1	17	-1	-1	21
19	1.5240234218336408E-4	TGTGCCTTGTGGGAGGTGCAAAAAGAGTTG	CALWEVQKEL	TRGV9	.	TRGJ1	19	-1	-1	27
19	1.5240234218336408E-4	TGTGCCACCTGGGATAGGGGGAAACTCTTT	CATWDRGKLF	TRGV8	.	TRGJ1	17	-1	-1	20
19	1.5240234218336408E-4	TGTGCCACCTGGAATTATAAGAAACTCTTT	CATWNYKKLF	TRGV4	.	TRGJ1	14	-1	-1	13
19	1.5240234218336408E-4	TGTGCCACCACAACGGGGCAGAAACTCTTT	CATTTGQKLF	TRGV8	.	TRGJ1	8	-1	-1	19
19	1.5240234218336408E-4	TGTGCCACCTGGCATAAGAAACTCTTT	CATWHKKLF	TRGV8	.	TRGJ1	15	-1	-1	13
19	1.5240234218336408E-4	TGGTGGGATAATTGGATCAAGACGTTT	WWDNWIKTF	TRGV2	.	TRGJP2	1	-1	-1	10
19	1.5240234218336408E-4	TGTGCCACCCCTAAGAAACTCTTT	CATPKKLF	TRGV8	.	TRGJ1	8	-1	-1	11
18	1.443811662789765E-4	TGTGCCACCTGGGACGGACAACGAGTGAGTGATTGGATCAAGACGTTT	CATWDGQRVSDWIKTF	TRGV2	.	TRGJP2	16	-1	-1	23
18	1.443811662789765E-4	TGTGCCACCTGGGATGCCCCGGGGGGGAATTATAAGAAACTCTTT	CATWDAPGGNYKKLF	TRGV4	.	TRGJ1	15	-1	-1	28
18	1.443811662789765E-4	TGTGCCACCTGGGACGTTCTAAGTAGTGATTGGATCAAGACGTTT	CATWDVLSSDWIKTF	TRGV2	.	TRGJP2	15	-1	-1	21
18	1.443811662789765E-4	TGTGCCACCTGGGACGGGCCAGCAAGGGGGGTTAAGAAACTCTTT	CATWDGPARGVKKLF	TRGV2	.	TRGJ1	19	-1	-1	32
18	1.443811662789765E-4	TGTGCTGCGTCCTCCTTATCTCCTTATTATAAGAAACTCTTT	CAASSLSPYYKKLF	TRGV10	.	TRGJ1	9	-1	-1	23
18	1.443811662789765E-4	TGTGCCACCTGGGGTCAGGGGATCGATTGGATCAAGACGTTT	CATWGQGIDWIKTF	TRGV2	.	TRGJP2	12	-1	-1	24
18	1.443811662789765E-4	TGTGCCACCTGGGACTCTCCCCGTTATTATAAGAAACTCTTT	CATWDSPRYYKKLF	TRGV2	.	TRGJ1	14	-1	-1	23
18	1.443811662789765E-4	TGTGCCACCTGGGACGACCCGAATTATTATAAGAAACTCTTT	CATWDDPNYYKKLF	TRGV2	.	TRGJ1	15	-1	-1	19
18	1.443811662789765E-4	TGTGCCACCTGGGACAGGCCTAATTATTATAAGAAACTCTTT	CATWDRPNYYKKLF	TRGV7	.	TRGJ1	20	-1	-1	21
18	1.443811662789765E-4	TGTGCCACCTGGGACCGCCCGGGGTATAAGAAACTCTTT	CATWDRPGYKKLF	TRGV3	.	TRGJ1	14	-1	-1	24
18	1.443811662789765E-4	TGTGCCACCTGGGACGTCTTAGGGGGTAAGAAACTCTTT	CATWDVLGGKKLF	TRGV7	.	TRGJ1	14	-1	-1	26
18	1.443811662789765E-4	TGTGCCACCTGGGACGGGCCGGCTTATAAGAAACTCTTT	CATWDGPAYKKLF	TRGV2	.	TRGJ1	19	-1	-1	23
18	1.443811662789765E-4	TGTGCCACCTGGGACGGGCCACCTTATAAGAAACTCTTT	CATWDGPPYKKLF	TRGV2	.	TRGJ1	19	-1	-1	23
18	1.443811662789765E-4	TGTGCCACCTGGGACGGGCGGCATTATAAGAAACTCTTT	CATWDGRHYKKLF	TRGV2	.	TRGJ1	18	-1	-1	22
18	1.443811662789765E-4	TGTGCCACCTGGGACGGGCGGGGTTGGATCAAGACGTTT	CATWDGRGWIKTF	TRGV2	.	TRGJP2	18	-1	-1	23
18	1.443811662789765E-4	TGTGCCACCTGGGACGGAAATTATTATAAGAAACTCTTT	CATWDGNYYKKLF	TRGV2	.	TRGJ1	16	-1	-1	18
18	1.443811662789765E-4	TGTGCCACCTGGGACAGGCCGGGTTATAAGAAACTCTTT	CATWDRPGYKKLF	TRGV3	.	TRGJ1	19	-1	-1	23
18	1.443811662789765E-4	TGTGCCGCTATCCCGAATTATTATAAGAAACTCTTT	CAAIPNYYKKLF	TRGV8	.	TRGJ2	5	-1	-1	13
18	1.443811662789765E-4	TGTGCCACCTGGGTTAGGTATTATAAGAAACTCTTT	CATWVRYYKKLF	TRGV4	.	TRGJ1	12	-1	-1	18
18	1.443811662789765E-4	TGTGCCACCTGGGATGGTAGGTATAAGAAACTCTTT	CATWDGRYKKLF	TRGV4	.	TRGJ1	16	-1	-1	21
18	1.443811662789765E-4	TGTGCCACCTGGGACACGTATTATAAGAAACTCTTT	CATWDTYYKKLF	TRGV7	.	TRGJ1	15	-1	-1	18
18	1.443811662789765E-4	TGTGCCACCTGGGACACAGCCCATAAGAAACTCTTT	CATWDTAHKKLF	TRGV7	.	TRGJ1	15	-1	-1	22
18	1.443811662789765E-4	TGTGCCACCTGGGACAGGCTGTATAAGAAACTCTTT	CATWDRLYKKLF	TRGV7	.	TRGJ1	21	-1	-1	21
18	1.443811662789765E-4	TGTGCCACCTGGGACAGACCCGATAAGAAACTCTTT	CATWDRPDKKLF	TRGV3	.	TRGJ1	19	-1	-1	22
18	1.443811662789765E-4	TGTGCCTTGTGGGATATCAGGAAGAAACTCTTT	CALWDIRKKLF	TRGV9	.	TRGJ1	13	-1	-1	21
18	1.443811662789765E-4	TGTGCCACCTGGGCTTATTATAAGAAACTCTTT	CATWAYYKKLF	TRGV2	.	TRGJ1	12	-1	-1	14
18	1.443811662789765E-4	TGTGCCACCTGGGATGACTATAAGAAACTCTTT	CATWDDYKKLF	TRGV4	.	TRGJ1	15	-1	-1	18
18	1.443811662789765E-4	TGTGCCACCTGGGATAGCGTGAGGAAACTCTTT	CATWDSVRKLF	TRGV8	.	TRGJ1	16	-1	-1	23
18	1.443811662789765E-4	TGTGCCACCTGGGATAGGCGAAAGAAACTCTTT	CATWDRRKKLF	TRGV8	.	TRGJ1	18	-1	-1	21
18	1.443811662789765E-4	TGTGCCACCTGGGACACCCTTAAGAAACTCTTT	CATWDTLKKLF	TRGV3	.	TRGJ1	15	-1	-1	20
18	1.443811662789765E-4	TGTGCCACCTGGGACAGTTATAAGAAACTCTTT	CATWDSYKKLF	TRGV7	.	TRGJ1	16	-1	-1	17
18	1.443811662789765E-4	TGTGCCACCTGGAACTACCCTCAGAAACTCTTT	CATWNYPQKLF	TRGV8	.	TRGJ2	11	-1	-1	22
18	1.443811662789765E-4	TGTGCCACCTGGGATTGTAAGAAACTCTTT	CATWDCKKLF	TRGV8	.	TRGJ1	14	-1	-1	13
18	1.443811662789765E-4	TGTGCCACCTGGGATCATAAGAAACTCTTT	CATWDHKKLF	TRGV4	.	TRGJ1	14	-1	-1	13
18	1.443811662789765E-4	TGTGCCACCTGGGACACTAAGAAACTCTTT	CATWDTKKLF	TRGV3	.	TRGJ1	15	-1	-1	17
18	1.443811662789765E-4	TGTGCCACCTGGCCACTCTTT	CATWPLF	TRGV8	.	TRGJ1	11	-1	-1	14
17	1.363599903745889E-4	TGTGCCACCTGGGACGGCCCGATAGTAGAGAGTGATTGGATCAAGACGTTT	CATWDGPIVESDWIKTF	TRGV2	.	TRGJP2	20	-1	-1	30
17	1.363599903745889E-4	TGTGCCACCTGGGACGGGCGGGGTAGTAGTGATTGGATCAAGACGTTT	CATWDGRGSSDWIKTF	TRGV2	.	TRGJP2	18	-1	-1	23
17	1.363599903745889E-4	TGTGCCACCTGGGACGGGCCCGCCACTGGTTGGTTCAAGATATTT	CATWDGPATGWFKIF	TRGV2	.	TRGJP1	21	-1	-1	22
17	1.363599903745889E-4	TGTGCCACCTGGGACGGGCTTCGGGATTATAAGAAACTCTTT	CATWDGLRDYKKLF	TRGV2	.	TRGJ1	18	-1	-1	25
17	1.363599903745889E-4	TGTGCCACCTGGGACGGAACGAATTATTATAAGAAACTCTTT	CATWDGTNYYKKLF	TRGV2	.	TRGJ1	16	-1	-1	19
17	1.363599903745889E-4	TGTGCCACCTGGGCCCCGAATTATTATAAGAAACTCTTT	CATWAPNYYKKLF	TRGV8	.	TRGJ1	12	-1	-1	16
17	1.363599903745889E-4	TGTGCCACCTGGGATTCACCCTATTATAAGAAACTCTTT	CATWDSPYYKKLF	TRGV4	.	TRGJ1	14	-1	-1	21
17	1.363599903745889E-4	TGTGCCACCTGGGACTTAAGTGATTGGATCAAGACGTTT	CATWDLSDWIKTF	TRGV3	.	TRGJP2	14	-1	-1	18
17	1.363599903745889E-4	TGTGCCACCTGGGACGGTCGATGTTGGATCAAGACGTTT	CATWDGRCWIKTF	TRGV2	.	TRGJP2	16	-1	-1	23
17	1.363599903745889E-4	TGTGCCACCTGGGACGGCCGCCATTATAAGAAACTCTTT	CATWDGRHYKKLF	TRGV2	.	TRGJ1	16	-1	-1	22
17	1.363599903745889E-4	TGTGCCACCTGGGACGGGCCTTGTTATAAGAAACTCTTT	CATWDGPCYKKLF	TRGV2	.	TRGJ1	19	-1	-1	20
17	1.363599903745889E-4	TGTGCCACCTGGGACAGGTTCGATTATAAGAAACTCTTT	CATWDRFDYKKLF	TRGV7	.	TRGJ1	17	-1	-1	22
17	1.363599903745889E-4	TGTGCCACCTGGGACAGGCCGCCTTATAAGAAACTCTTT	CATWDRPPYKKLF	TRGV3	.	TRGJ1	19	-1	-1	23
17	1.363599903745889E-4	TGTGCCACCTGGGACAGGCGGCAATATAAGAAACTCTTT	CATWDRRQYKKLF	TRGV3	.	TRGJ1	18	-1	-1	24
17	1.363599903745889E-4	TGTGCCACCTGGGTGGGTTATTATAAGAAACTCTTT	CATWVGYYKKLF	TRGV4	.	TRGJ1	16	-1	-1	17
17	1.363599903745889E-4	TGTGCCACCTGGGATCGGGGAGATAAGAAACTCTTT	CATWDRGDKKLF	TRGV8	.	TRGJ1	17	-1	-1	22
17	1.363599903745889E-4	TGTGCCACCTGGGATCGAGATTATAAGAAACTCTTT	CATWDRDYKKLF	TRGV4	.	TRGJ1	14	-1	-1	19
17	1.363599903745889E-4	TGTGCCACCTGGGATGGGATCTATAAGAAACTCTTT	CATWDGIYKKLF	TRGV4	.	TRGJ1	17	-1	-1	21
17	1.363599903745889E-4	TGTGCCACCTGGGATAGGCTGGGGGCGAAACTCTTT	CATWDRLGAKLF	TRGV8	.	TRGJ1	18	-1	-1	26
17	1.363599903745889E-4	TGTGCCACCTGGGACGGGCGCTATAAGAAACTCTTT	CATWDGRYKKLF	TRGV2	.	TRGJ1	18	-1	-1	21
17	1.363599903745889E-4	TGTGCCACCTGGGATGACCATAAGAAACTCTTT	CATWDDHKKLF	TRGV4	.	TRGJ1	15	-1	-1	19
17	1.363599903745889E-4	TGTGCCACCTGGGACGGTTATAAGAAACTCTTT	CATWDGYKKLF	TRGV2	.	TRGJ1	16	-1	-1	17
17	1.363599903745889E-4	TGTGCCACCTGGGATTGGATCAAGACGTTT	CATWDWIKTF	TRGV8	.	TRGJP2	17	-1	-1	12
17	1.363599903745889E-4	TGTGCCACCTGGGATATTAGACTCTTT	CATWDIRLF	TRGV8	.	TRGJ1	15	-1	-1	20
16	1.2833881447020133E-4	TGTGCCACCTGGGACGGGCCCGCTGGGTGTGATTGGATCAAGACGTTT	CATWDGPAGCDWIKTF	TRGV2	.	TRGJP2	21	-1	-1	28
16	1.2833881447020133E-4	TGTGCCACCTGGGATAGGCCGCGAGGGGACTATAAGAAACTCTTT	CATWDRPRGDYKKLF	TRGV8	.	TRGJ1	19	-1	-1	30
16	1.2833881447020133E-4	TGTGCCACCTGGGACGGCCACGGGGATTATTATAAGAAACTCTTT	CATWDGHGDYYKKLF	TRGV2	.	TRGJ1	16	-1	-1	25
16	1.2833881447020133E-4	TGTGCCACCTGGGACGGGCCTAGTAGTTATTATAAGAAACTCTTT	CATWDGPSSYYKKLF	TRGV2	.	TRGJ1	19	-1	-1	26
16	1.2833881447020133E-4	TGTGCCACCTGGGACGGGCGGTGGGTGGATTATAAGAAACTCTTT	CATWDGRWVDYKKLF	TRGV2	.	TRGJ1	18	-1	-1	28
16	1.2833881447020133E-4	TGTGCCACCTGGGACAGGCCTGGTAGTGATTGGATCAAGACGTTT	CATWDRPGSDWIKTF	TRGV3	.	TRGJP2	21	-1	-1	22
16	1.2833881447020133E-4	TGTGCCACCTGGGACGGGTTTAAATGCTGGATCAAGACGTTT	CATWDGFKCWIKTF	TRGV2	.	TRGJP2	17	-1	-1	27
16	1.2833881447020133E-4	TGTGCCACCTGGGACGGGCCAGGGTATTATAAGAAACTCTTT	CATWDGPGYYKKLF	TRGV2	.	TRGJ1	19	-1	-1	24
16	1.2833881447020133E-4	TGTGCCACCTGGGACGGGGTGAATTATTATAAGAAACTCTTT	CATWDGVNYYKKLF	TRGV2	.	TRGJ1	17	-1	-1	20
16	1.2833881447020133E-4	TGTGCCACCTGGGACGGGACGACTTATTATAAGAAACTCTTT	CATWDGTTYYKKLF	TRGV2	.	TRGJ1	17	-1	-1	19
16	1.2833881447020133E-4	TGTGCCACCTGGGACAACAGTAGTGATTGGATCAAGACGTTT	CATWDNSSDWIKTF	TRGV3	.	TRGJP2	15	-1	-1	18
16	1.2833881447020133E-4	TGTGCCACCTGGGATGGCCAATATTATAAGAAACTCTTT	CATWDGQYYKKLF	TRGV4	.	TRGJ1	16	-1	-1	21
16	1.2833881447020133E-4	TGTGCCACCTGGGATGGGCCCCTTTATAAGAAACTCTTT	CATWDGPLYKKLF	TRGV4	.	TRGJ1	20	-1	-1	23
16	1.2833881447020133E-4	TGTGCCACCTGGGATGGGCCGAATTATAAGAAACTCTTT	CATWDGPNYKKLF	TRGV4	.	TRGJ1	19	-1	-1	22
16	1.2833881447020133E-4	TGTGCCACCTGGGACGGGTATTATTATAAGAAACTCTTT	CATWDGYYYKKLF	TRGV2	.	TRGJ1	17	-1	-1	19
16	1.2833881447020133E-4	TGTGCCACCTGGGACGGGCCCGGGTATAAGAAACTCTTT	CATWDGPGYKKLF	TRGV2	.	TRGJ1	21	-1	-1	24
16	1.2833881447020133E-4	TGTGCCACCTGGGACGGGCCAATTTATAAGAAACTCTTT	CATWDGPIYKKLF	TRGV2	.	TRGJ1	19	-1	-1	23
16	1.2833881447020133E-4	TGTGCCACCTGGGACGGGGGGGGAGATAAGAAACTCTTT	CATWDGGGDKKLF	TRGV3	.	TRGJ1	17	-1	-1	25
16	1.2833881447020133E-4	TGTGCCACCTGGGACAGCCGGGGTTATAAGAAACTCTTT	CATWDSRGYKKLF	TRGV5	.	TRGJ1	16	-1	-1	23
16	1.2833881447020133E-4	TGTGCCACCTGGGACAGGCCGGGGTATAAGAAACTCTTT	CATWDRPGYKKLF	TRGV7	.	TRGJ1	19	-1	-1	24
16	1.2833881447020133E-4	TGTGCCACCTGGGACAGGCGGGATTATAAGAAACTCTTT	CATWDRRDYKKLF	TRGV3	.	TRGJ1	18	-1	-1	22
16	1.2833881447020133E-4	TGTGCCACCTGGGACAGGCAGGGTTATAAGAAACTCTTT	CATWDRQGYKKLF	TRGV7	.	TRGJ1	18	-1	-1	23
16	1.2833881447020133E-4	TGTGCCACCTGGGACAGGCAGGGATATAAGAAACTCTTT	CATWDRQGYKKLF	TRGV5	.	TRGJ1	18	-1	-1	24
16	1.2833881447020133E-4	TGTGCCACCTGGGACAGGACCCCGGCCGGGAAACTCTTT	CATWDRTPAGKLF	TRGV3	.	TRGJ1	17	-1	-1	29
16	1.2833881447020133E-4	TGTGCCACCTGGGAGGGTGGAAATTATAAGAAACTCTTT	CATWEGGNYKKLF	TRGV2	.	TRGJ1	16	-1	-1	22
16	1.2833881447020133E-4	TGTGCCACCTGCCGAGGATATTATAAGAAACTCTTT	CATCRGYYKKLF	TRGV4	.	TRGJ1	10	-1	-1	18
16	1.2833881447020133E-4	TGTGCCACCTGGGGGGGGTATTATAAGAAACTCTTT	CATWGGYYKKLF	TRGV4	.	TRGJ1	12	-1	-1	18
16	1.2833881447020133E-4	TGTGCCACCTGGGATTCTTATTATAAGAAACTCTTT	CATWDSYYKKLF	TRGV8	.	TRGJ1	14	-1	-1	17
16	1.2833881447020133E-4	TGTGCCACCTGGGATGGGCCTTATAAGAAACTCTTT	CATWDGPYKKLF	TRGV4	.	TRGJ1	19	-1	-1	20
16	1.2833881447020133E-4	TGTGCCACCTGGGATAGCCCCGATAAGAAACTCTTT	CATWDSPDKKLF	TRGV4	.	TRGJ1	20	-1	-1	22
16	1.2833881447020133E-4	TGTGCCACCTGGGATAGAGGATATAAGAAACTCTTT	CATWDRGYKKLF	TRGV8	.	TRGJ1	16	-1	-1	21
16	1.2833881447020133E-4	TGTGCCACCTGGGACGTTAGTTATAAGAAACTCTTT	CATWDVSYKKLF	TRGV3	.	TRGJ1	14	-1	-1	16
16	1.2833881447020133E-4	TGTGCCACCTGGGACGCGCATTATAAGAAACTCTTT	CATWDAHYKKLF	TRGV3	.	TRGJ1	14	-1	-1	19
16	1.2833881447020133E-4	TGTGCCACCTGGGACGGGGATTATAAGAAACTCTTT	CATWDGDYKKLF	TRGV2	.	TRGJ1	17	-1	-1	19
16	1.2833881447020133E-4	TGTGCCACCTGGGACAGGCTGGGTAAGAAACTCTTT	CATWDRLGKKLF	TRGV3	.	TRGJ1	18	-1	-1	23
16	1.2833881447020133E-4	TGTGCCACCTGGGACAGGCAATATAAGAAACTCTTT	CATWDRQYKKLF	TRGV3	.	TRGJ1	18	-1	-1	21
16	1.2833881447020133E-4	TGTGCCACCTGGGATGTTTGGAAGAAACTCTTT	CATWDVWKKLF	TRGV8	.	TRGJ1	14	-1	-1	21
16	1.2833881447020133E-4	TGTGCCACCTGGGACAGGGGTAAGAAACTCTTT	CATWDRGKKLF	TRGV7	.	TRGJ1	17	-1	-1	20
16	1.2833881447020133E-4	TGTGCCACCTGGAACGGTTATAAGAAACTCTTT	CATWNGYKKLF	TRGV4	.	TRGJ1	11	-1	-1	17
16	1.2833881447020133E-4	TGTGCCACCCACCTTTATTATAAGAAACTCTTT	CATHLYYKKLF	TRGV2	.	TRGJ1	8	-1	-1	14
16	1.2833881447020133E-4	TGTGCCACCTGGTGTTATAAGAAACTCTTT	CATWCYKKLF	TRGV8	.	TRGJ1	11	-1	-1	14
16	1.2833881447020133E-4	TGTGCCACCTGGGATCTTAAGAAACTCTTT	CATWDLKKLF	TRGV8	.	TRGJ1	14	-1	-1	17
16	1.2833881447020133E-4	TGTGCCACCTGGGATAATGGGAAACTCTTT	CATWDNGKLF	TRGV8	.	TRGJ1	15	-1	-1	20
16	1.2833881447020133E-4	TGTGCCACCTTGGATAAGAAACTCTTT	CATLDKKLF	TRGV8	.	TRGJ1	15	-1	-1	13
16	1.2833881447020133E-4	TGTGCCAACATAAAGAAGGGACTCTTT	CANIKKGLF	TRGV4	.	TRGJ1	6	-1	-1	20
16	1.2833881447020133E-4	TGTGCCACCTATAAGAAACTCTTT	CATYKKLF	TRGV5	.	TRGJ1	9	-1	-1	9
16	1.2833881447020133E-4	ACCATAGATAAGAAACTCTTT	TIDKKLF	TRGV8	.	TRGJ1	-1	-1	-1	7
16	1.2833881447020133E-4	TGTGCCAAGAAACTCTTT	CAKKLF	TRGV8	.	TRGJ1	6	-1	-1	6
15	1.2031763856581375E-4	TGTGCCACCTGGGACAGGCCCCAGAGAAGTAGTGATTGGATCAAGACGTTT	CATWDRPQRSSDWIKTF	TRGV3	.	TRGJP2	19	-1	-1	27
15	1.2031763856581375E-4	TGTGCCACCTGGGACGGGCTAATATTCCACGATTGGATCAAGACGTTT	CATWDGLIFHDWIKTF	TRGV2	.	TRGJP2	18	-1	-1	30
15	1.2031763856581375E-4	TGTGCCACCTGGGACGGGCCCGAGGTGAATTATTATAAGAAACTCTTT	CATWDGPEVNYYKKLF	TRGV2	.	TRGJ1	21	-1	-1	26
15	1.2031763856581375E-4	TGTGCCACCTGGGACGGGCGATCCCTAATTCGTTATAAGAAACTCTTT	CATWDGRSLIRYKKLF	TRGV2	.	TRGJ1	18	-1	-1	32
15	1.2031763856581375E-4	TGTGCCACCTGGGACCCACTCTTCGATGATTATAAGAAACTCTTT	CATWDPLFDDYKKLF	TRGV4	.	TRGJ1	13	-1	-1	21
15	1.2031763856581375E-4	TGTGCCACCTGGGACGGGTATACCACTGGTTGGTTCAAGATATTT	CATWDGYTTGWFKIF	TRGV2	.	TRGJP1	17	-1	-1	18
15	1.2031763856581375E-4	TGTGCCACCTGGGCTCTCAGTAGTGATTGGATCAAGACGTTT	CATWALSSDWIKTF	TRGV2	.	TRGJP2	12	-1	-1	18
15	1.2031763856581375E-4	TGTGCCACCTGGGCCATTCTTGATTATTATAAGAAACTCTTT	CATWAILDYYKKLF	TRGV2	.	TRGJ1	12	-1	-1	22
15	1.2031763856581375E-4	TGTGCCACCTGGGATGGTCTGAATTATTATAAGAAACTCTTT	CATWDGLNYYKKLF	TRGV4	.	TRGJ1	16	-1	-1	20
15	1.2031763856581375E-4	TGTGCCACCTGGGATGGGCCTTGGTATTATAAGAAACTCTTT	CATWDGPWYYKKLF	TRGV4	.	TRGJ1	19	-1	-1	24
15	1.2031763856581375E-4	TGTGCCACCTGGGACGGGCCTGGTTATTATAAGAAACTCTTT	CATWDGPGYYKKLF	TRGV2	.	TRGJ1	19	-1	-1	23
15	1.2031763856581375E-4	TGTGCCACCTGGGACGGGCCAGATTATTATAAGAAACTCTTT	CATWDGPDYYKKLF	TRGV2	.	TRGJ1	19	-1	-1	22
15	1.2031763856581375E-4	TGTGCCACCTGGGACGGGCGACAGGGTTGGTTCAAGATATTT	CATWDGRQGWFKIF	TRGV2	.	TRGJP1	18	-1	-1	24
15	1.2031763856581375E-4	TGTGCCACCTGGGACGACCAAAATTATTATAAGAAACTCTTT	CATWDDQNYYKKLF	TRGV2	.	TRGJ1	15	-1	-1	21
15	1.2031763856581375E-4	TGTGCCACCTGGGACAGCCTCCGATTTTGTAAGAAACTCTTT	CATWDSLRFCKKLF	TRGV3	.	TRGJ1	19	-1	-1	23
15	1.2031763856581375E-4	TGTGCCACCTGGGACAGGCTGGGTGATTGGATCAAGACGTTT	CATWDRLGDWIKTF	TRGV3	.	TRGJP2	18	-1	-1	22
15	1.2031763856581375E-4	TGTGCCACCTGGGACAGGCGTTGTTATTATAAGAAACTCTTT	CATWDRRCYYKKLF	TRGV7	.	TRGJ1	18	-1	-1	23
15	1.2031763856581375E-4	TGTGCCACCTGGGACAGGCGGGATTATTATAAGAAACTCTTT	CATWDRRDYYKKLF	TRGV7	.	TRGJ1	18	-1	-1	22
15	1.2031763856581375E-4	TGTGCCACCTGGGCGGGGGGTTATTATAAGAAACTCTTT	CATWAGGYYKKLF	TRGV2	.	TRGJ1	16	-1	-1	20
15	1.2031763856581375E-4	TGTGCCACCTGGGATCGGGGGGGGAATAAGAAACTCTTT	CATWDRGGNKKLF	TRGV8	.	TRGJ1	17	-1	-1	25
15	1.2031763856581375E-4	TGTGCCACCTGGGATGGGCATTATTATAAGAAACTCTTT	CATWDGHYYKKLF	TRGV4	.	TRGJ1	18	-1	-1	19
15	1.2031763856581375E-4	TGTGCCACCTGGGATGAGGTTTATTATAAGAAACTCTTT	CATWDEVYYKKLF	TRGV4	.	TRGJ1	15	-1	-1	20
15	1.2031763856581375E-4	TGTGCCACCTGGGACGGTTTTCATTATAAGAAACTCTTT	CATWDGFHYKKLF	TRGV5	.	TRGJ1	14	-1	-1	22
15	1.2031763856581375E-4	TGTGCCACCTGGGACGGTCGAGGTTGGATCAAGACGTTT	CATWDGRGWIKTF	TRGV2	.	TRGJP2	16	-1	-1	23
15	1.2031763856581375E-4	TGTGCCACCTGGGACGGTATTGATTGGATCAAGACGTTT	CATWDGIDWIKTF	TRGV2	.	TRGJP2	16	-1	-1	16
15	1.2031763856581375E-4	TGTGCCACCTGGGACGGGTGCTATTATAAGAAACTCTTT	CATWDGCYYKKLF	TRGV2	.	TRGJ1	17	-1	-1	21
15	1.2031763856581375E-4	TGTGCCACCTGGGACGGGCCCCATTGGATCAAGACGTTT	CATWDGPHWIKTF	TRGV2	.	TRGJP2	20	-1	-1	22
15	1.2031763856581375E-4	TGTGCCACCTGGGACGGGCCGTGGTATAAGAAACTCTTT	CATWDGPWYKKLF	TRGV2	.	TRGJ1	19	-1	-1	24
15	1.2031763856581375E-4	TGTGCCACCTGGGACAGGCGGGGTTATAAGAAACTCTTT	CATWDRRGYKKLF	TRGV5	.	TRGJ1	18	-1	-1	23
15	1.2031763856581375E-4	TGTGCCACCTGGGAAAGTAGTGATTGGATCAAGACGTTT	CATWESSDWIKTF	TRGV2	.	TRGJP2	13	-1	-1	15
15	1.2031763856581375E-4	TGTGCCACCTGGGATGAGGATTATAAGAAACTCTTT	CATWDEDYKKLF	TRGV8	.	TRGJ1	18	-1	-1	19
15	1.2031763856581375E-4	TGTGCCACCTGGGATAATTCCCTCCCGGAACTCTTT	CATWDNSLPELF	TRGV8	.	TRGJ1	15	-1	-1	28
15	1.2031763856581375E-4	TGTGCCACCTGGGACCGATATTATAAGAAACTCTTT	CATWDRYYKKLF	TRGV2	.	TRGJ1	14	-1	-1	18
15	1.2031763856581375E-4	TGTGCCACCTGGGACGTACATTATAAGAAACTCTTT	CATWDVHYKKLF	TRGV2	.	TRGJ1	15	-1	-1	19
15	1.2031763856581375E-4	TGTGCCACCTGGGACGGCTATTATAAGAAACTCTTT	CATWDGYYKKLF	TRGV2	.	TRGJ1	16	-1	-1	18
15	1.2031763856581375E-4	TGTGCCACCTGGGAGAATTATTATAAGAAACTCTTT	CATWENYYKKLF	TRGV3	.	TRGJ1	13	-1	-1	14
15	1.2031763856581375E-4	TGTGCCACCTGCAACGGGTATAAGAAACTCTTT	CATCNGYKKLF	TRGV7	.	TRGJ1	10	-1	-1	18
15	1.2031763856581375E-4	TGTGCCACCTGGGATGGGCCCAAGAAACTCTTT	CATWDGPKKLF	TRGV4	.	TRGJ1	21	-1	-1	21
15	1.2031763856581375E-4	TGTGCCACCTGGGAAGTTTATAAGAAACTCTTT	CATWEVYKKLF	TRGV4	.	TRGJ1	13	-1	-1	17
15	1.2031763856581375E-4	TGTGCCACCGGAGTTTATTATAAGAAACTCTTT	CATGVYYKKLF	TRGV7	.	TRGJ1	8	-1	-1	14
15	1.2031763856581375E-4	TGTGCCACCACGAATTATTATAAGAAACTCTTT	CATTNYYKKLF	TRGV5	.	TRGJ1	8	-1	-1	10
15	1.2031763856581375E-4	TGTGCCACCTGGCTTTATAAGAAACTCTTT	CATWLYKKLF	TRGV3	.	TRGJ1	11	-1	-1	14
15	1.2031763856581375E-4	TGTGCCACCTGGCAAAATAAGAAACTCTTT	CATWQNKKLF	TRGV8	.	TRGJ1	11	-1	-1	16
15	1.2031763856581375E-4	TGTGCCACCCGGTCAAAGAAACTCTTT	CATRSKKLF	TRGV8	.	TRGJ1	11	-1	-1	15
15	1.2031763856581375E-4	TGTGCTGCGTGGGTACCCCTCTTT	CAAWVPLF	TRGV10	.	TRGJ1	12	-1	-1	18
14	1.1229646266142616E-4	TGTGCCACCTGGGATAGACCACATAGTAGTGATTGGATCAAGACGTTT	CATWDRPHSSDWIKTF	TRGV8	.	TRGJP2	19	-1	-1	22
14	1.1229646266142616E-4	TGTGCCACCTGGGACGGGCCTCGGGGAGTTTATTATAAGAAACTCTTT	CATWDGPRGVYYKKLF	TRGV2	.	TRGJ1	19	-1	-1	29
14	1.1229646266142616E-4	TGTGCCACCTGGGACGGGCCGGGGGGTAGTGATTGGATCAAGACGTTT	CATWDGPGGSDWIKTF	TRGV2	.	TRGJP2	19	-1	-1	25
14	1.1229646266142616E-4	TGTGCCACCTGGGATGGGCCGGGGGGTGATTGGATCAAGACGTTT	CATWDGPGGDWIKTF	TRGV4	.	TRGJP2	19	-1	-1	25
14	1.1229646266142616E-4	TGTGCCACCTGGGATGGACGGACGAATTATTATAAGAAACTCTTT	CATWDGRTNYYKKLF	TRGV4	.	TRGJ1	16	-1	-1	22
14	1.1229646266142616E-4	TGTGCCACCTGGGACGGGAGAACGTGTTATTATAAGAAACTCTTT	CATWDGRTCYYKKLF	TRGV2	.	TRGJ1	17	-1	-1	26
14	1.1229646266142616E-4	TGTGCCACCTGGGACGGGAACGGGAATTATTATAAGAAACTCTTT	CATWDGNGNYYKKLF	TRGV2	.	TRGJ1	17	-1	-1	23
14	1.1229646266142616E-4	TGTGCCACCTGGGATCGGGGTAGTGATTGGATCAAGACGTTT	CATWDRGSDWIKTF	TRGV8	.	TRGJP2	17	-1	-1	19
14	1.1229646266142616E-4	TGTGCCACCTGGGACGGTCCGAATTATTATAAGAAACTCTTT	CATWDGPNYYKKLF	TRGV2	.	TRGJ1	19	-1	-1	19
14	1.1229646266142616E-4	TGTGCCACCTGGGACGGCAGGGGTCGTTATAAGAAACTCTTT	CATWDGRGRYKKLF	TRGV2	.	TRGJ1	16	-1	-1	26
14	1.1229646266142616E-4	TGTGCCACCTGGGACGGGCTACGGGATTATAAGAAACTCTTT	CATWDGLRDYKKLF	TRGV2	.	TRGJ1	18	-1	-1	25
14	1.1229646266142616E-4	TGTGCCACCTGGGACGGGCCGGGTTATTATAAGAAACTCTTT	CATWDGPGYYKKLF	TRGV2	.	TRGJ1	19	-1	-1	23
14	1.1229646266142616E-4	TGTGCCACCTGGGACGGGCCGGGGTATTATAAGAAACTCTTT	CATWDGPGYYKKLF	TRGV2	.	TRGJ1	19	-1	-1	24
14	1.1229646266142616E-4	TGTGCCACCTGGGACGGGCGGGGTTATTATAAGAAACTCTTT	CATWDGRGYYKKLF	TRGV2	.	TRGJ1	18	-1	-1	23
14	1.1229646266142616E-4	TGTGCCACCTGGGACGGGCGGGGGTATTATAAGAAACTCTTT	CATWDGRGYYKKLF	TRGV2	.	TRGJ1	18	-1	-1	24
14	1.1229646266142616E-4	TGTGCCACCTGGGACGGGCATCCTTATTATAAGAAACTCTTT	CATWDGHPYYKKLF	TRGV2	.	TRGJ1	18	-1	-1	23
14	1.1229646266142616E-4	TGTGCCACCTGGGACGGGCAGGAAATACATATACAACTCTTT	CATWDGQEIHIQLF	TRGV2	.	TRGJ1	18	-1	-1	34
14	1.1229646266142616E-4	TGTGCCACCTGGGACGGGCAACTTTATTATAAGAAACTCTTT	CATWDGQLYYKKLF	TRGV2	.	TRGJ1	18	-1	-1	23
14	1.1229646266142616E-4	TGTGCCACCTGGGACGGATCGAATTATTATAAGAAACTCTTT	CATWDGSNYYKKLF	TRGV2	.	TRGJ1	16	-1	-1	18
14	1.1229646266142616E-4	TGTGCCACCTGGGACGACAGGAATTATTATAAGAAACTCTTT	CATWDDRNYYKKLF	TRGV2	.	TRGJ1	15	-1	-1	20
14	1.1229646266142616E-4	TGTGCCACCTGGGACGAACAAGGATATTATAAGAAACTCTTT	CATWDEQGYYKKLF	TRGV2	.	TRGJ1	15	-1	-1	24
14	1.1229646266142616E-4	TGTGCCACCTGGGACAGGCCTCATTATTATAAGAAACTCTTT	CATWDRPHYYKKLF	TRGV5	.	TRGJ1	20	-1	-1	22
14	1.1229646266142616E-4	TGTGCCACCTGGGACAGGCAGTTTGATTATAAGAAACTCTTT	CATWDRQFDYKKLF	TRGV7	.	TRGJ1	18	-1	-1	25
14	1.1229646266142616E-4	TGTGCCACCTGGGACAGGCAATATTGTTATAAGAAACTCTTT	CATWDRQYCYKKLF	TRGV3	.	TRGJ1	18	-1	-1	22
14	1.1229646266142616E-4	TGTGCCACCTGGGTCCCCGTTGGTTATAAGAAACTCTTT	CATWVPVGYKKLF	TRGV8	.	TRGJ1	12	-1	-1	23
14	1.1229646266142616E-4	TGTGCCACCTGGGTAACCCTTTATTATAAGAAACTCTTT	CATWVTLYYKKLF	TRGV3	.	TRGJ1	12	-1	-1	20
14	1.1229646266142616E-4	TGTGCCACCTGGGGACCCAGGGATTATAAGAAACTCTTT	CATWGPRDYKKLF	TRGV4	.	TRGJ1	12	-1	-1	22
14	1.1229646266142616E-4	TGTGCCACCTGGGATCGGGTGGCTTATAAGAAACTCTTT	CATWDRVAYKKLF	TRGV4	.	TRGJ1	18	-1	-1	23
14	1.1229646266142616E-4	TGTGCCACCTGGGATGTGGAGTATTATAAGAAACTCTTT	CATWDVEYYKKLF	TRGV4	.	TRGJ1	15	-1	-1	21
14	1.1229646266142616E-4	TGTGCCACCTGGGATGGGCCAAATTATAAGAAACTCTTT	CATWDGPNYKKLF	TRGV4	.	TRGJ1	19	-1	-1	22
14	1.1229646266142616E-4	TGTGCCACCTGGGATGGGCGGTGTTATAAGAAACTCTTT	CATWDGRCYKKLF	TRGV4	.	TRGJ1	18	-1	-1	23
14	1.1229646266142616E-4	TGTGCCACCTGGGATAGGCTTTATTATAAGAAACTCTTT	CATWDRLYYKKLF	TRGV8	.	TRGJ1	18	-1	-1	20
14	1.1229646266142616E-4	TGTGCCACCTGGGACCCGAGCCCCTTACAGAAACTCTTT	CATWDPSPLQKLF	TRGV8	.	TRGJ1	13	-1	-1	28
14	1.1229646266142616E-4	TGTGCCACCTGGGACGGGCGTAATTATAAGAAACTCTTT	CATWDGRNYKKLF	TRGV2	.	TRGJ1	18	-1	-1	22
14	1.1229646266142616E-4	TGTGCCACCTGGGACGGGCGGTATTATAAGAAACTCTTT	CATWDGRYYKKLF	TRGV2	.	TRGJ1	18	-1	-1	21
14	1.1229646266142616E-4	TGTGCCACCTGGGACGGGCGATATTATAAGAAACTCTTT	CATWDGRYYKKLF	TRGV2	.	TRGJ1	18	-1	-1	21
14	1.1229646266142616E-4	TGTGCCACCTGGGACGAAGGTGGAATTAAGAAACTCTTT	CATWDEGGIKKLF	TRGV8	.	TRGJ1	13	-1	-1	26
14	1.1229646266142616E-4	TGTGCCACCTGGGACACGCTTTATTATAAGAAACTCTTT	CATWDTLYYKKLF	TRGV7	.	TRGJ1	18	-1	-1	20
14	1.1229646266142616E-4	TGTGCCACCTGGGACAGGCTAAGAGATAAGAAACTCTTT	CATWDRLRDKKLF	TRGV7	.	TRGJ1	18	-1	-1	25
14	1.1229646266142616E-4	TGTGCCACCTGGGACAGGCTAAAGTATAAGAAACTCTTT	CATWDRLKYKKLF	TRGV7	.	TRGJ1	18	-1	-1	24
14	1.1229646266142616E-4	TGTGCCACCTGGGACAGGCGGGAGTATAAGAAACTCTTT	CATWDRREYKKLF	TRGV3	.	TRGJ1	18	-1	-1	24
14	1.1229646266142616E-4	TGTGCCACCTGGGACAGACCTCATTATAAGAAACTCTTT	CATWDRPHYKKLF	TRGV5	.	TRGJ1	20	-1	-1	22
14	1.1229646266142616E-4	TGTGCCACCTGGGAGGCAGTTTATTATAAGAAACTCTTT	CATWEAVYYKKLF	TRGV2	.	TRGJ1	13	-1	-1	20
14	1.1229646266142616E-4	TGTGCCACCTGGGAACCTGGGGATTATAAGAAACTCTTT	CATWEPGDYKKLF	TRGV5	.	TRGJ1	13	-1	-1	22
14	1.1229646266142616E-4	TGTGCCACCTGGGAACCCGCGGCGTATAAGAAACTCTTT	CATWEPAAYKKLF	TRGV8	.	TRGJ1	13	-1	-1	24
14	1.1229646266142616E-4	TGTGCCACCTGCCAGAATTATTATAAGAAACTCTTT	CATCQNYYKKLF	TRGV4	.	TRGJ1	10	-1	-1	14
14	1.1229646266142616E-4	TGTGCCACCTGGTTCGGTGGTTGGTTCAAGATATTT	CATWFGGWFKIF	TRGV2	.	TRGJP1	11	-1	-1	17
14	1.1229646266142616E-4	TGTGCCACCTGGCGATGGGGAGATAAGAAACTCTTT	CATWRWGDKKLF	TRGV2	.	TRGJ1	18	-1	-1	22
14	1.1229646266142616E-4	TGTGCCACCTGGGCGTATTATTATAAGAAACTCTTT	CATWAYYYKKLF	TRGV4	.	TRGJ1	12	-1	-1	13
14	1.1229646266142616E-4	TGTGCCACCTGGGGGGAGGATTATAAGAAACTCTTT	CATWGEDYKKLF	TRGV4	.	TRGJ1	12	-1	-1	19
14	1.1229646266142616E-4	TGTGCCACCTGGGATTTTACGGGGAAGAAACTCTTT	CATWDFTGKKLF	TRGV4	.	TRGJ1	14	-1	-1	24
14	1.1229646266142616E-4	TGTGCCACCTGGGATCCGCCCGATAAGAAACTCTTT	CATWDPPDKKLF	TRGV4	.	TRGJ1	20	-1	-1	22
14	1.1229646266142616E-4	TGTGCCACCTGGGATGATGATTATAAGAAACTCTTT	CATWDDDYKKLF	TRGV4	.	TRGJ1	15	-1	-1	16
14	1.1229646266142616E-4	TGTGCCACCTGGGATAGTCATTATAAGAAACTCTTT	CATWDSHYKKLF	TRGV8	.	TRGJ1	16	-1	-1	19
14	1.1229646266142616E-4	TGTGCCACCTGGGACAGGGATTATAAGAAACTCTTT	CATWDRDYKKLF	TRGV7	.	TRGJ1	17	-1	-1	19
14	1.1229646266142616E-4	TGTGCCACCTGGGACAGACCCCCGGAGGAACTCTTT	CATWDRPPEELF	TRGV5	.	TRGJ1	19	-1	-1	25
14	1.1229646266142616E-4	TGTGCCACCTGGGAGTGTTATTATAAGAAACTCTTT	CATWECYYKKLF	TRGV4	.	TRGJ1	13	-1	-1	17
14	1.1229646266142616E-4	TGTGCCACCTGTACCCTTTATAAGAAACTCTTT	CATCTLYKKLF	TRGV8	.	TRGJ1	10	-1	-1	17
14	1.1229646266142616E-4	TGTGCCACCTGGCCTTATTATAAGAAACTCTTT	CATWPYYKKLF	TRGV8	.	TRGJ1	11	-1	-1	14
14	1.1229646266142616E-4	TGTGCCACCTGGGATAGGTATAAGAAACTCTTT	CATWDRYKKLF	TRGV8	.	TRGJ1	17	-1	-1	18
14	1.1229646266142616E-4	TGTGCCACCTGGGACTATTATAAGAAACTCTTT	CATWDYYKKLF	TRGV3	.	TRGJ1	14	-1	-1	15
14	1.1229646266142616E-4	TGTGCCACCTGGGACATCTCTAAGAAACTCTTT	CATWDISKKLF	TRGV5	.	TRGJ1	15	-1	-1	20
14	1.1229646266142616E-4	TGTGCCACCTCTTATTATAAGAAACTCTTT	CATSYYKKLF	TRGV4	.	TRGJ1	9	-1	-1	11
14	1.1229646266142616E-4	TGTGCCACCTGTTATTATAAGAAACTCTTT	CATCYYKKLF	TRGV2	.	TRGJ1	10	-1	-1	11
14	1.1229646266142616E-4	TGTGCCACCTGCAATTATAAGAAACTCTTT	CATCNYKKLF	TRGV8	.	TRGJ1	10	-1	-1	13
14	1.1229646266142616E-4	TGTGCCACCTGGGGAACTAAGAAACTCTTT	CATWGTKKLF	TRGV8	.	TRGJ1	12	-1	-1	17
14	1.1229646266142616E-4	TGTGCCACCTGGGATTTCGAGAAACTCTTT	CATWDFEKLF	TRGV8	.	TRGJ1	14	-1	-1	19
14	1.1229646266142616E-4	TGTGCCACCTGGGATGGTAAGAAACTCTTT	CATWDGKKLF	TRGV8	.	TRGJ1	14	-1	-1	17
14	1.1229646266142616E-4	TGTGCCACCCGGGATTATAAGAAACTCTTT	CATRDYKKLF	TRGV8	.	TRGJ1	14	-1	-1	13
14	1.1229646266142616E-4	TGTGCCTTGTGGGAGGTGGGAGAGTTG	CALWEVGEL	TRGV9	.	TRGJ1	17	-1	-1	24
13	1.0427528675703858E-4	TGTGCTGCGTGGGATTTTAACACCACTGGTTGGTTCAAGATATTT	CAAWDFNTTGWFKIF	TRGV10	.	TRGJP1	15	-1	-1	21
13	1.0427528675703858E-4	TGTGCCACCTGGGCCTGGCCGGGGATTGATTGGATCAAGACGTTT	CATWAWPGIDWIKTF	TRGV2	.	TRGJP2	19	-1	-1	26
13	1.0427528675703858E-4	TGTGCCACCTGGGACGGCCTTAGTAGTGATTGGATCAAGACGTTT	CATWDGLSSDWIKTF	TRGV2	.	TRGJP2	16	-1	-1	20
13	1.0427528675703858E-4	TGTGCCACCTGGGACGGGCTATTGCCTGGTTGGTTCAAGATATTT	CATWDGLLPGWFKIF	TRGV2	.	TRGJP1	18	-1	-1	25
13	1.0427528675703858E-4	TGTGCCACCTGGGACGGGCCGACTGGGTATTATAAGAAACTCTTT	CATWDGPTGYYKKLF	TRGV2	.	TRGJ1	19	-1	-1	27
13	1.0427528675703858E-4	TGTGCCACCTGGGACGGGCATTGTAGTGATTGGATCAAGACGTTT	CATWDGHCSDWIKTF	TRGV2	.	TRGJP2	18	-1	-1	19
13	1.0427528675703858E-4	TGTGCCACCTGGGACGGGCAGGCCACTGGTTGGTTCAAGATATTT	CATWDGQATGWFKIF	TRGV2	.	TRGJP1	18	-1	-1	22
13	1.0427528675703858E-4	TGTGCCTTAAACCCCGATAGTAGTGATTGGATCAAGACGTTT	CALNPDSSDWIKTF	TRGV2	.	TRGJP2	5	-1	-1	16
13	1.0427528675703858E-4	TGTGCCACCTGGGGCAGGCAGCCTTCAACTAAGAAACTCTTT	CATWGRQPSTKKLF	TRGV5P	.	TRGJ1	18	-1	-1	29
13	1.0427528675703858E-4	TGTGCCACCTGGGGGAGCGTAAATTATTATAAGAAACTCTTT	CATWGSVNYYKKLF	TRGV8	.	TRGJ1	12	-1	-1	21
13	1.0427528675703858E-4	TGTGCCACCTGGGATGGCCGGAACTCGATTAAGAAACTCTTT	CATWDGRNSIKKLF	TRGV4	.	TRGJ1	16	-1	-1	29
13	1.0427528675703858E-4	TGTGCCACCTGGGATATTCCGAATTATTATAAGAAACTCTTT	CATWDIPNYYKKLF	TRGV8	.	TRGJ1	15	-1	-1	15
13	1.0427528675703858E-4	TGTGCCACCTGGGATAGGATGAATTATTATAAGAAACTCTTT	CATWDRMNYYKKLF	TRGV8	.	TRGJ1	17	-1	-1	20
13	1.0427528675703858E-4	TGTGCCACCTGGGACTTACTTCATTATTATAAGAAACTCTTT	CATWDLLHYYKKLF	TRGV2	.	TRGJ1	14	-1	-1	22
13	1.0427528675703858E-4	TGTGCCACCTGGGACCCCCGGGGTTATTATAAGAAACTCTTT	CATWDPRGYYKKLF	TRGV2	.	TRGJ1	14	-1	-1	23
13	1.0427528675703858E-4	TGTGCCACCTGGGACCGACCCTTGTATTATAAGAAACTCTTT	CATWDRPLYYKKLF	TRGV7	.	TRGJ1	14	-1	-1	24
13	1.0427528675703858E-4	TGTGCCACCTGGGACGCGTCGAATTATTATAAGAAACTCTTT	CATWDASNYYKKLF	TRGV2	.	TRGJ1	15	-1	-1	18
13	1.0427528675703858E-4	TGTGCCACCTGGGACGGGCCGTTCTATTATAAGAAACTCTTT	CATWDGPFYYKKLF	TRGV2	.	TRGJ1	19	-1	-1	24
13	1.0427528675703858E-4	TGTGCCACCTGGGACGGACCGAATTATTATAAGAAACTCTTT	CATWDGPNYYKKLF	TRGV2	.	TRGJ1	19	-1	-1	19
13	1.0427528675703858E-4	TGTGCCACCTGGGACAGGCTGAGTTATTATAAGAAACTCTTT	CATWDRLSYYKKLF	TRGV3	.	TRGJ1	18	-1	-1	20
13	1.0427528675703858E-4	TGTGCCACCTGGGACAGGCGAGGGGCTTATAAGAAACTCTTT	CATWDRRGAYKKLF	TRGV7	.	TRGJ1	18	-1	-1	26
13	1.0427528675703858E-4	TGTGCCTTGTGGGAGGTAAGACGGAATAAGAAACTCTTT	CALWEVRRNKKLF	TRGV9	.	TRGJ1	16	-1	-1	25
13	1.0427528675703858E-4	TGTGCCACCTGGGCCCGGCGTTATTATAAGAAACTCTTT	CATWARRYYKKLF	TRGV3	.	TRGJ1	18	-1	-1	20
13	1.0427528675703858E-4	TGTGCCACCTGGGGAGAGCCAAGGCGAGGGAAACTCTTT	CATWGEPRRGKLF	TRGV3	.	TRGJ1	12	-1	-1	29
13	1.0427528675703858E-4	TGTGCCACCTGGGATCCAGATTATTATAAGAAACTCTTT	CATWDPDYYKKLF	TRGV4	.	TRGJ1	14	-1	-1	19
13	1.0427528675703858E-4	TGTGCCACCTGGGACGCGCTTTATTATAAGAAACTCTTT	CATWDALYYKKLF	TRGV2	.	TRGJ1	18	-1	-1	20
13	1.0427528675703858E-4	TGTGCCACCTGGGACGGGCCTCATTATAAGAAACTCTTT	CATWDGPHYKKLF	TRGV2	.	TRGJ1	19	-1	-1	22
13	1.0427528675703858E-4	TGTGCCACCTGGGACGGGCCGAGCTATAAGAAACTCTTT	CATWDGPSYKKLF	TRGV2	.	TRGJ1	19	-1	-1	24
13	1.0427528675703858E-4	TGTGCCACCTGGGACAGTAGTGATTGGATCAAGACGTTT	CATWDSSDWIKTF	TRGV3	.	TRGJP2	16	-1	-1	15
13	1.0427528675703858E-4	TGTGCCACCTGGGACAGGCCAGGTTATAAGAAACTCTTT	CATWDRPGYKKLF	TRGV7	.	TRGJ1	19	-1	-1	23
13	1.0427528675703858E-4	TGTGCCACCTGGGACAGGCGGTATTATAAGAAACTCTTT	CATWDRRYYKKLF	TRGV3	.	TRGJ2	18	-1	-1	21
13	1.0427528675703858E-4	TGTGCCACCTGGGAAGGTGGTGATTGGATCAAGACGTTT	CATWEGGDWIKTF	TRGV2	.	TRGJP2	16	-1	-1	16
13	1.0427528675703858E-4	TGTGCCACCTGGGATTGTGTTTATAAGAAACTCTTT	CATWDCVYKKLF	TRGV8	.	TRGJ1	14	-1	-1	20
13	1.0427528675703858E-4	TGTGCCACCTGGGATCTGTGGCGGGAGAAACTCTTT	CATWDLWREKLF	TRGV8	.	TRGJ1	14	-1	-1	25
13	1.0427528675703858E-4	TGTGCCACCTGGACGAATTATTATAAGAAACTCTTT	CATWTNYYKKLF	TRGV3	.	TRGJ1	11	-1	-1	13
13	1.0427528675703858E-4	TGTGCCACTTGGAATTATTATAAGAAACTCTTT	CATWNYYKKLF	TRGV4	.	TRGJ1	14	-1	-1	8
13	1.0427528675703858E-4	TGTGCCACCTGGGATGTTAATAAGAAACTCTTT	CATWDVNKKLF	TRGV8	.	TRGJ1	14	-1	-1	19
13	1.0427528675703858E-4	TGTGCCACCTGGGATGATTGGATCAAGACGTTT	CATWDDWIKTF	TRGV4	.	TRGJP2	15	-1	-1	14
13	1.0427528675703858E-4	TGTGCCCCAAAGAGTTATAAGAAACTCTTT	CAPKSYKKLF	TRGV8	.	TRGJ1	5	-1	-1	14
13	1.0427528675703858E-4	TGTGCCACCTGGGTTGTTAAGAAACTCTTT	CATWVVKKLF	TRGV4	.	TRGJ1	15	-1	-1	17
13	1.0427528675703858E-4	TGTGCCACCTGGGATTCCGGGAAACTCTTT	CATWDSGKLF	TRGV8	.	TRGJ1	14	-1	-1	20
13	1.0427528675703858E-4	TGTGCCACCTGGGATATGGAGAAACTCTTT	CATWDMEKLF	TRGV4	.	TRGJ1	14	-1	-1	19
13	1.0427528675703858E-4	TGTGCCTTGTGGGAGGTGCTCTTT	CALWEVLF	TRGV9	.	TRGJ1	18	-1	-1	18
13	1.0427528675703858E-4	CGCGAGTATTATAAGAAACTCTTT	REYYKKLF	TRGV4	.	TRGJ1	-1	-1	-1	6
12	9.6254110852651E-5	TGTGCCACCTGGGACGGGTTGAGGGAAAATAGTAGTGATTGGATCAAGACGTTT	CATWDGLRENSSDWIKTF	TRGV2	.	TRGJP2	17	-1	-1	28
12	9.6254110852651E-5	TGTGCCACCTGGGACGGACACCTGTATAGTAGTGATTGGATCAAGACGTTT	CATWDGHLYSSDWIKTF	TRGV2	.	TRGJP2	16	-1	-1	21
12	9.6254110852651E-5	TGTGCCACCTGGCCCACCCCGGGGACCACTGGTTGGTTCAAGATATTT	CATWPTPGTTGWFKIF	TRGV2	.	TRGJP1	11	-1	-1	24
12	9.6254110852651E-5	TGTGCCACCTGGGATGGCGAATTGTGTAGTGATTGGATCAAGACGTTT	CATWDGELCSDWIKTF	TRGV4	.	TRGJP2	16	-1	-1	25
12	9.6254110852651E-5	TGTGCCACCTGGGATAGGCGGGCCCGCTTATGCTATAAGAAACTCTTT	CATWDRRARLCYKKLF	TRGV8	.	TRGJ1	18	-1	-1	33
12	9.6254110852651E-5	TGTGCCACCTGGGACGTGCCCGAGTTGGGCAAAAAAATCAAGGTATTT	CATWDVPELGKKIKVF	TRGV2	.	TRGJP	21	-1	-1	21
12	9.6254110852651E-5	TGTGCCACCTGGGACGGCCAAGAGTTGGGCAAAAAAATCAAGGTATTT	CATWDGQELGKKIKVF	TRGV2	.	TRGJP	16	-1	-1	15
12	9.6254110852651E-5	TGTGCCACCTGGGACGGGCTTGATAGTAGTGATTGGATCAAGACGTTT	CATWDGLDSSDWIKTF	TRGV2	.	TRGJP2	18	-1	-1	22
12	9.6254110852651E-5	TGTGCCACCTGGGACGGGCTCATTAGTAGTGATTGGATCAAGACGTTT	CATWDGLISSDWIKTF	TRGV2	.	TRGJP2	18	-1	-1	23
12	9.6254110852651E-5	TGTGCCACCTGGGACGGGCCCTTTAGTAGTGATTGGATCAAGACGTTT	CATWDGPFSSDWIKTF	TRGV2	.	TRGJP2	20	-1	-1	23
12	9.6254110852651E-5	TGTGCCACCTGGGACGGGCGGAAAAGTAGTGATTGGATCAAGACGTTT	CATWDGRKSSDWIKTF	TRGV2	.	TRGJP2	18	-1	-1	24
12	9.6254110852651E-5	TGTGCCACCTGGGACGGGCGACGTTCGAATTATTATAAGAAACTCTTT	CATWDGRRSNYYKKLF	TRGV2	.	TRGJ1	18	-1	-1	23
12	9.6254110852651E-5	TGTGCCACCTGGGACGGGCAGGATCCAAATTATTATAAGAAACTCTTT	CATWDGQDPNYYKKLF	TRGV2	.	TRGJ1	18	-1	-1	27
12	9.6254110852651E-5	TGTGCCACCTGGGACGGAACATATAGTAGTGATTGGATCAAGACGTTT	CATWDGTYSSDWIKTF	TRGV2	.	TRGJP2	16	-1	-1	20
12	9.6254110852651E-5	TGTGCCACCTGGGACGATCCCATAGCTGATTATTATAAGAAACTCTTT	CATWDDPIADYYKKLF	TRGV2	.	TRGJ1	15	-1	-1	28
12	9.6254110852651E-5	TGTGCCACCTGGGATACACTTCCGAATTATTATAAGAAACTCTTT	CATWDTLPNYYKKLF	TRGV8	.	TRGJ1	15	-1	-1	22
12	9.6254110852651E-5	TGTGCCACCTGGGATAGGCCTCGGAATTATTATAAGAAACTCTTT	CATWDRPRNYYKKLF	TRGV8	.	TRGJ1	20	-1	-1	23
12	9.6254110852651E-5	TGTGCCACCTGGGACTGGCTCAGTTTGTATTATAAGAAACTCTTT	CATWDWLSLYYKKLF	TRGV3	.	TRGJ1	18	-1	-1	27
12	9.6254110852651E-5	TGTGCCACCTGGGACTGGGCTGTTTGTGATTGGATCAAGACGTTT	CATWDWAVCDWIKTF	TRGV2	.	TRGJP2	19	-1	-1	25
12	9.6254110852651E-5	TGTGCCACCTGGGACGGGCTGGTGACTGGTTGGTTCAAGATATTT	CATWDGLVTGWFKIF	TRGV2	.	TRGJP1	18	-1	-1	24
12	9.6254110852651E-5	TGTGCCACCTGGGACAGGTTTGCCCGACCATATAAGAAACTCTTT	CATWDRFARPYKKLF	TRGV7	.	TRGJ1	17	-1	-1	30
12	9.6254110852651E-5	TGTGCCACCTGGGACAGGCCCGTGATTCATTATAAGAAACTCTTT	CATWDRPVIHYKKLF	TRGV3	.	TRGJ1	22	-1	-1	24
12	9.6254110852651E-5	TGTGCCACCTGGGACAGATATACCACTGGTTGGTTCAAGATATTT	CATWDRYTTGWFKIF	TRGV2	.	TRGJP1	14	-1	-1	17
12	9.6254110852651E-5	TGTGCCACCTGGGTCGATAGTAGTGATTGGATCAAGACGTTT	CATWVDSSDWIKTF	TRGV7	.	TRGJP2	12	-1	-1	16
12	9.6254110852651E-5	TGTGCCACCTGGGCCTCGGGATGGAGTTATAAGAAACTCTTT	CATWASGWSYKKLF	TRGV3	.	TRGJ1	12	-1	-1	26
12	9.6254110852651E-5	TGTGCCACCTGGGATTATAGTAGTGATTGGATCAAGACGTTT	CATWDYSSDWIKTF	TRGV8	.	TRGJP2	14	-1	-1	15
12	9.6254110852651E-5	TGTGCCACCTGGGATGCGATGGGAAATTATAAGAAACTCTTT	CATWDAMGNYKKLF	TRGV4	.	TRGJ1	15	-1	-1	25
12	9.6254110852651E-5	TGTGCCACCTGGGATGGGCCTTTTTTGTATAAGAAACTCTTT	CATWDGPFLYKKLF	TRGV4	.	TRGJ1	19	-1	-1	27
12	9.6254110852651E-5	TGTGCCACCTGGGATGGGAGTAGTGATTGGATCAAGACGTTT	CATWDGSSDWIKTF	TRGV4	.	TRGJP2	17	-1	-1	18
12	9.6254110852651E-5	TGTGCCACCTGGGACCCTCCGGTTTGTTATAAGAAACTCTTT	CATWDPPVCYKKLF	TRGV2	.	TRGJ1	14	-1	-1	23
12	9.6254110852651E-5	TGTGCCACCTGGGACCGGGCCCCTTATTATAAGAAACTCTTT	CATWDRAPYYKKLF	TRGV2	.	TRGJ1	21	-1	-1	23
12	9.6254110852651E-5	TGTGCCACCTGGGACGGGCCCCATTATTATAAGAAACTCTTT	CATWDGPHYYKKLF	TRGV2	.	TRGJ1	20	-1	-1	22
12	9.6254110852651E-5	TGTGCCACCTGGGACGGGCGAACTGGTTGGTTCAAGATATTT	CATWDGRTGWFKIF	TRGV2	.	TRGJP1	18	-1	-1	21
12	9.6254110852651E-5	TGTGCCACCTGGGACGGAGGTGGCCAATATAAGAAACTCTTT	CATWDGGGQYKKLF	TRGV2	.	TRGJ1	16	-1	-1	27
12	9.6254110852651E-5	TGTGCCACCTGGGACATACCGATTTATTATAAGAAACTCTTT	CATWDIPIYYKKLF	TRGV7	.	TRGJ1	15	-1	-1	19
12	9.6254110852651E-5	TGTGCCACCTGGGACAGGTGGGGGGATTATAAGAAACTCTTT	CATWDRWGDYKKLF	TRGV3	.	TRGJ1	17	-1	-1	25
12	9.6254110852651E-5	TGTGCCACCTGGGACAGGCCCTTCAATGATAAGAAACTCTTT	CATWDRPFNDKKLF	TRGV5	.	TRGJ1	19	-1	-1	25
12	9.6254110852651E-5	TGTGCCACCTGGGACAGGCCGGGTTATTATAAGAAACTCTTT	CATWDRPGYYKKLF	TRGV3	.	TRGJ1	19	-1	-1	23
12	9.6254110852651E-5	TGTGCCACCTGGGACAGGCAATCCGTGAAGGAGAAACTCTTT	CATWDRQSVKEKLF	TRGV5	.	TRGJ1	18	-1	-1	31
12	9.6254110852651E-5	TGTGCCACCTGGGATCCCGCCCGGTATAAGAAACTCTTT	CATWDPARYKKLF	TRGV3	.	TRGJ1	13	-1	-1	24
12	9.6254110852651E-5	TGTGCCACCTGGGATGGGCCATATTATAAGAAACTCTTT	CATWDGPYYKKLF	TRGV4	.	TRGJ1	19	-1	-1	21
12	9.6254110852651E-5	TGTGCCACCTGGGATGGGAGGTATTATAAGAAACTCTTT	CATWDGRYYKKLF	TRGV4	.	TRGJ1	17	-1	-1	21
12	9.6254110852651E-5	TGTGCCACCTGGGATAGTCCGGAATATAAGAAACTCTTT	CATWDSPEYKKLF	TRGV8	.	TRGJ1	19	-1	-1	24
12	9.6254110852651E-5	TGTGCCACCTGGGATAGGCCTTGTTATAAGAAACTCTTT	CATWDRPCYKKLF	TRGV8	.	TRGJ1	20	-1	-1	20
12	9.6254110852651E-5	TGTGCCACCTGGGACAGGCTGGTTTATAAGAAACTCTTT	CATWDRLVYKKLF	TRGV3	.	TRGJ1	18	-1	-1	23
12	9.6254110852651E-5	TGTGCCACCTGGGACAGGGGTTCTTATAAGAAACTCTTT	CATWDRGSYKKLF	TRGV7	.	TRGJ1	17	-1	-1	20
12	9.6254110852651E-5	TGTGCCACCTGGAAGAGTAGTGATTGGATCAAGACGTTT	CATWKSSDWIKTF	TRGV8	.	TRGJP2	11	-1	-1	15
12	9.6254110852651E-5	TGTGCCACCGGGGGGCGGAATTATTATAAGAAACTCTTT	CATGGRNYYKKLF	TRGV8	.	TRGJ1	12	-1	-1	17
12	9.6254110852651E-5	TGTGCCACCTCGGACAATTATTATAAGAAACTCTTT	CATSDNYYKKLF	TRGV8	.	TRGJ1	13	-1	-1	15
12	9.6254110852651E-5	TGTGCCACCTGGCCAGGCGATTATAAGAAACTCTTT	CATWPGDYKKLF	TRGV8	.	TRGJ1	11	-1	-1	19
12	9.6254110852651E-5	TGTGCCACCTGGGTGAGTTATTATAAGAAACTCTTT	CATWVSYYKKLF	TRGV7	.	TRGJ1	12	-1	-1	14
12	9.6254110852651E-5	TGTGCCACCTGGGGGAAGTATTATAAGAAACTCTTT	CATWGKYYKKLF	TRGV7	.	TRGJ1	12	-1	-1	14
12	9.6254110852651E-5	TGTGCCACCTGGGATGTTAATTATAAGAAACTCTTT	CATWDVNYKKLF	TRGV4	.	TRGJ1	15	-1	-1	19
12	9.6254110852651E-5	TGTGCCACCTGGGATAGGAGGTATAAGAAACTCTTT	CATWDRRYKKLF	TRGV8	.	TRGJ1	17	-1	-1	21
12	9.6254110852651E-5	TGTGCCACCTGGGACTCATATTATAAGAAACTCTTT	CATWDSYYKKLF	TRGV8	.	TRGJ1	13	-1	-1	18
12	9.6254110852651E-5	TGTGCCACCTGGGACGGAGGTTGGTTCAAGATATTT	CATWDGGWFKIF	TRGV2	.	TRGJP1	16	-1	-1	18
12	9.6254110852651E-5	TGTGCCACCTGGACCTTTTATTATAAGAAACTCTTT	CATWTFYYKKLF	TRGV2	.	TRGJ1	11	-1	-1	17
12	9.6254110852651E-5	TGTGCCACCCGCAGAGGTGATTGGATCAAGACGTTT	CATRRGDWIKTF	TRGV2	.	TRGJP2	8	-1	-1	16
12	9.6254110852651E-5	TGTGCTGCGTCCTTTTATTATAAGAAACTCTTT	CAASFYYKKLF	TRGV10	.	TRGJ1	9	-1	-1	14
12	9.6254110852651E-5	TGTGCTGCGTGGGGGGGGGGGTTCAAGATATTT	CAAWGGGFKIF	TRGV10	.	TRGJP1	12	-1	-1	19
12	9.6254110852651E-5	TGTGCCCCTCGGCTCACATATAAGAAACTCTTT	CAPRLTYKKLF	TRGV8	.	TRGJ1	11	-1	-1	18
12	9.6254110852651E-5	TGTGCCACCTGGGACCTACCTAAGAAACTCTTT	CATWDLPKKLF	TRGV3	.	TRGJ1	14	-1	-1	20
12	9.6254110852651E-5	TGTGCCACCTGGGACAGGCATAAGAAACTCTTT	CATWDRHKKLF	TRGV3	.	TRGJ1	18	-1	-1	19
12	9.6254110852651E-5	TGTGCCACCTGGGGCAATAAGAAACTCTTT	CATWGNKKLF	TRGV8	.	TRGJ1	12	-1	-1	16
12	9.6254110852651E-5	TGTGCCACCTCCCAGGGGAAACTCTTT	CATSQGKLF	TRGV5P	.	TRGJ1	9	-1	-1	17
11	8.823293494826341E-5	TGTGCCACCTGGGACGGGCCTCAAAGTCGGCTCTCAATGGGGTCTTGGATCAAGACGTTT	CATWDGPQSRLSMGSWIKTF	TRGV2	.	TRGJP2	19	-1	-1	44
11	8.823293494826341E-5	TGTGCTGCGTGGGCTTATCGAAGCCTTTTAATGAGGTTCAAGATATTT	CAAWAYRSLLMRFKIF	TRGV10	.	TRGJP1	16	-1	-1	34
11	8.823293494826341E-5	TGTGCCACCTGGGACGGGCCAGTTACCACTGGTTGGTTCAAGATATTT	CATWDGPVTTGWFKIF	TRGV2	.	TRGJP1	22	-1	-1	23
11	8.823293494826341E-5	TGTGCCACCTGGGACGGGCAAGTCATAAATTATTATAAGAAACTCTTT	CATWDGQVINYYKKLF	TRGV2	.	TRGJ1	18	-1	-1	27
11	8.823293494826341E-5	TGTGCCACCTGGGACAGGCCTGTCCTAAGGTGTTATAAGAAACTCTTT	CATWDRPVLRCYKKLF	TRGV3	.	TRGJ1	31	-1	-1	32
11	8.823293494826341E-5	TGTGCCACCTGGGACAGGCCGCACCAAGATTATTATAAGAAACTCTTT	CATWDRPHQDYYKKLF	TRGV7	.	TRGJ1	19	-1	-1	28
11	8.823293494826341E-5	TGTGCCACCTGGGATAGTTTCGGCCTTTATTATAAGAAACTCTTT	CATWDSFGLYYKKLF	TRGV8	.	TRGJ1	16	-1	-1	26
11	8.823293494826341E-5	TGTGCCACCTGGGATAGGCCGTTTCGAGGTTATAAGAAACTCTTT	CATWDRPFRGYKKLF	TRGV8	.	TRGJ1	19	-1	-1	29
11	8.823293494826341E-5	TGTGCCACCTGGGATAAATCTTCGAATTATTATAAGAAACTCTTT	CATWDKSSNYYKKLF	TRGV5	.	TRGJ1	13	-1	-1	20
11	8.823293494826341E-5	TGTGCCACCTGGGACGGCCAGCGGGATTATTATAAGAAACTCTTT	CATWDGQRDYYKKLF	TRGV2	.	TRGJ1	16	-1	-1	25
11	8.823293494826341E-5	TGTGCCACCTGGGACGGGCCTCTCCGTTATTATAAGAAACTCTTT	CATWDGPLRYYKKLF	TRGV2	.	TRGJ1	19	-1	-1	26
11	8.823293494826341E-5	TGTGCCACCTGGGACGGGCCGTCCCATTATTATAAGAAACTCTTT	CATWDGPSHYYKKLF	TRGV2	.	TRGJ2	25	-1	-1	25
11	8.823293494826341E-5	TGTGCCACCTGGTCCACTTCTAATTATTATAAGAAACTCTTT	CATWSTSNYYKKLF	TRGV7	.	TRGJ1	11	-1	-1	17
11	8.823293494826341E-5	TGTGCCACCTGGGTTGACGAGGGTAATTATAAGAAACTCTTT	CATWVDEGNYKKLF	TRGV8	.	TRGJ1	12	-1	-1	25
11	8.823293494826341E-5	TGTGCCACCTGGGATTATGGTAGTGATTGGATCAAGACGTTT	CATWDYGSDWIKTF	TRGV8	.	TRGJP2	14	-1	-1	15
11	8.823293494826341E-5	TGTGCCACCTGGGATGGGCCGGATTATTATAAGAAACTCTTT	CATWDGPDYYKKLF	TRGV4	.	TRGJ1	19	-1	-1	19
11	8.823293494826341E-5	TGTGCCACCTGGGATGGGCACGGGGATTATAAGAAACTCTTT	CATWDGHGDYKKLF	TRGV4	.	TRGJ1	18	-1	-1	25
11	8.823293494826341E-5	TGTGCCACCTGGGATAGGCCCCAGAATTATAAGAAACTCTTT	CATWDRPQNYKKLF	TRGV8	.	TRGJ1	19	-1	-1	25
11	8.823293494826341E-5	TGTGCCACCTGGGACGGCCCTAATTATTATAAGAAACTCTTT	CATWDGPNYYKKLF	TRGV2	.	TRGJ1	19	-1	-1	21
11	8.823293494826341E-5	TGTGCCACCTGGGACGGGGCGGCCGGTTGGTTCAAGATATTT	CATWDGAAGWFKIF	TRGV2	.	TRGJP1	17	-1	-1	24
11	8.823293494826341E-5	TGTGCCACCTGGGACATTCTGAGTGGATATAAGAAACTCTTT	CATWDILSGYKKLF	TRGV5	.	TRGJ1	15	-1	-1	27
11	8.823293494826341E-5	TGTGCCACCTGGGACAGGCTCGAATTAAGGAAGAAACTCTTT	CATWDRLELRKKLF	TRGV7	.	TRGJ1	18	-1	-1	19
11	8.823293494826341E-5	TGTGCCACCTGGGACAGGCCCACTTATTATAAGAAACTCTTT	CATWDRPTYYKKLF	TRGV7	.	TRGJ1	19	-1	-1	23
11	8.823293494826341E-5	TGTGCCACCTGGGACAGGCCAAGATTTTATAAGAAACTCTTT	CATWDRPRFYKKLF	TRGV3	.	TRGJ1	19	-1	-1	23
11	8.823293494826341E-5	TGTGCTGCTCCCTTGAGGCTTTATTATAAGAAACTCTTT	CAAPLRLYYKKLF	TRGV10	.	TRGJ1	7	-1	-1	20
11	8.823293494826341E-5	TGTGCCACCTGGTACCGGAATTATTATAAGAAACTCTTT	CATWYRNYYKKLF	TRGV7	.	TRGJ1	17	-1	-1	17
11	8.823293494826341E-5	TGTGCCACCTGGGTTTTAGGCTATTATAAGAAACTCTTT	CATWVLGYYKKLF	TRGV8	.	TRGJ1	12	-1	-1	21
11	8.823293494826341E-5	TGTGCCACCTGGGATCCCCGCGATTATAAGAAACTCTTT	CATWDPRDYKKLF	TRGV4	.	TRGJ1	14	-1	-1	22
11	8.823293494826341E-5	TGTGCCACCTGGGATGCTGTTTATTATAAGAAACTCTTT	CATWDAVYYKKLF	TRGV8	.	TRGJ1	14	-1	-1	20
11	8.823293494826341E-5	TGTGCCACCTGGGATGGGCCCTATTATAAGAAACTCTTT	CATWDGPYYKKLF	TRGV4	.	TRGJ1	20	-1	-1	21
11	8.823293494826341E-5	TGTGCCACCTGGGATGGGCCCAGTTATAAGAAACTCTTT	CATWDGPSYKKLF	TRGV4	.	TRGJ1	21	-1	-1	23
11	8.823293494826341E-5	TGTGCCACCTGGGATGGAGTGGATTATAAGAAACTCTTT	CATWDGVDYKKLF	TRGV4	.	TRGJ1	16	-1	-1	22
11	8.823293494826341E-5	TGTGCCACCTGGGATAGGGGCTATTATAAGAAACTCTTT	CATWDRGYYKKLF	TRGV8	.	TRGJ1	17	-1	-1	21
11	8.823293494826341E-5	TGTGCCACCTGGGACTTCTCTTTCTATAAGAAACTCTTT	CATWDFSFYKKLF	TRGV2	.	TRGJ1	14	-1	-1	24
11	8.823293494826341E-5	TGTGCCACCTGGGACGTTCTTTATTATAAGAAACTCTTT	CATWDVLYYKKLF	TRGV2	.	TRGJ1	15	-1	-1	20
11	8.823293494826341E-5	TGTGCCACCTGGGACGTGTCATATTATAAGAAACTCTTT	CATWDVSYYKKLF	TRGV2	.	TRGJ1	15	-1	-1	21
11	8.823293494826341E-5	TGTGCCACCTGGGACGTACGTTATTATAAGAAACTCTTT	CATWDVRYYKKLF	TRGV2	.	TRGJ1	15	-1	-1	20
11	8.823293494826341E-5	TGTGCCACCTGGGACACCAATTATTATAAGAAACTCTTT	CATWDTNYYKKLF	TRGV7	.	TRGJ1	15	-1	-1	18
11	8.823293494826341E-5	TGTGCCACCTGGGACAGCTATTATTATAAGAAACTCTTT	CATWDSYYYKKLF	TRGV7	.	TRGJ1	16	-1	-1	19
11	8.823293494826341E-5	TGTGCCACCTGGGACAGGCCCTCTTATAAGAAACTCTTT	CATWDRPSYKKLF	TRGV3	.	TRGJ1	19	-1	-1	23
11	8.823293494826341E-5	TGTGCCACCTGGGATTTGTATTATAAGAAACTCTTT	CATWDLYYKKLF	TRGV8	.	TRGJ1	14	-1	-1	18
11	8.823293494826341E-5	TGTGCCACCTGGGATGGCTATTATAAGAAACTCTTT	CATWDGYYKKLF	TRGV8	.	TRGJ1	20	-1	-1	18
11	8.823293494826341E-5	TGTGCCACCTGGGATAATTATTATAAGAAACTCTTT	CATWDNYYKKLF	TRGV4	.	TRGJ1	14	-1	-1	15
11	8.823293494826341E-5	TGTGCCACCTGGGACGGGCCATATAAGAAACTCTTT	CATWDGPYKKLF	TRGV2	.	TRGJ1	19	-1	-1	21
11	8.823293494826341E-5	TGTGCCACCTGGGACAGGCCTTATAAGAAACTCTTT	CATWDRPYKKLF	TRGV3	.	TRGJ1	20	-1	-1	20
11	8.823293494826341E-5	TGTGCCGTTAGTAGTGATTGGATCAAGACGTTT	CAVSSDWIKTF	TRGV8	.	TRGJP2	5	-1	-1	8
11	8.823293494826341E-5	TGTGCCACCTGGTATTATTATAAGAAACTCTTT	CATWYYYKKLF	TRGV3	.	TRGJ1	11	-1	-1	13
11	8.823293494826341E-5	TGTGCCACCTGGCGTTATTATAAGAAACTCTTT	CATWRYYKKLF	TRGV3	.	TRGJ1	11	-1	-1	14
11	8.823293494826341E-5	TGTGCCACCTGGGATATATGGATCAAGACGTTT	CATWDIWIKTF	TRGV8	.	TRGJP2	15	-1	-1	18
11	8.823293494826341E-5	TGTGCCACCTACCTTACCGTAAAGAAACTCTTT	CATYLTVKKLF	TRGV3	.	TRGJ1	9	-1	-1	21
11	8.823293494826341E-5	TGTGCCACCGTGCCATATTATAAGAAACTCTTT	CATVPYYKKLF	TRGV8	.	TRGJ2	8	-1	-1	15
11	8.823293494826341E-5	TGTGCCACCAGTTTTTATTATAAGAAACTCTTT	CATSFYYKKLF	TRGV4	.	TRGJ1	8	-1	-1	14
11	8.823293494826341E-5	TGTGCCACTAAATATAAGAAACTCTTT	CATKYKKLF	TRGV8	.	TRGJ1	7	-1	-1	12
11	8.823293494826341E-5	TGTGCCACCTGGGAAAAGAAACTCTTT	CATWEKKLF	TRGV8	.	TRGJ1	13	-1	-1	15
10	8.021175904387583E-5	TGTGCCACCTGGGACTTTTATGCCCGTAGTAGTGATTGGATCAAGACGTTT	CATWDFYARSSDWIKTF	TRGV2	.	TRGJP2	14	-1	-1	26
10	8.021175904387583E-5	TGTGCCACCTGGGATAGTCAAAGGGGTAAGAGTTATAAGAAACTCTTT	CATWDSQRGKSYKKLF	TRGV8	.	TRGJ1	16	-1	-1	32
10	8.021175904387583E-5	TGTGCCACCTGGGACGGGCCTTGTGAATTGTTTGGTAAGAAACTCTTT	CATWDGPCELFGKKLF	TRGV2	.	TRGJ1	19	-1	-1	35
10	8.021175904387583E-5	TGTGCCACCTGGGATACCGGTGCGCGGATAATTAAGAAACTCTTT	CATWDTGARIIKKLF	TRGV8	.	TRGJ1	15	-1	-1	32
10	8.021175904387583E-5	TGTGCCACCTGGGATAGGCTTCGAAATTATTATAAGAAACTCTTT	CATWDRLRNYYKKLF	TRGV8	.	TRGJ1	18	-1	-1	19
10	8.021175904387583E-5	TGTGCCACCTGGGACTATTATACCACTGGTTGGTTCAAGATATTT	CATWDYYTTGWFKIF	TRGV2	.	TRGJP1	14	-1	-1	18
10	8.021175904387583E-5	TGTGCCACCTGGGACGGGCCGTTGGAATATTATAAGAAACTCTTT	CATWDGPLEYYKKLF	TRGV2	.	TRGJ1	19	-1	-1	21
10	8.021175904387583E-5	TGTGCCACCTGGGACGGGCGAAAAAATTATTATAAGAAACTCTTT	CATWDGRKNYYKKLF	TRGV2	.	TRGJ1	18	-1	-1	24
10	8.021175904387583E-5	TGTGCCACCTGGGACGGGCATAAGGAATATTATAAGAAACTCTTT	CATWDGHKEYYKKLF	TRGV2	.	TRGJ1	18	-1	-1	24
10	8.021175904387583E-5	TGTGCCACCTGGGACAGGCCCGGTAGTGATTGGATCAAGACGTTT	CATWDRPGSDWIKTF	TRGV3	.	TRGJP2	19	-1	-1	22
10	8.021175904387583E-5	TGTGCCACCTGGGACAGGCCATCGAAATATTATAAGAAACTCTTT	CATWDRPSKYYKKLF	TRGV5	.	TRGJ1	19	-1	-1	21
10	8.021175904387583E-5	TGTGCCACCTGGGTCCCCAAAGGGGATTATAAGAAACTCTTT	CATWVPKGDYKKLF	TRGV8	.	TRGJ1	12	-1	-1	25
10	8.021175904387583E-5	TGTGCCACCTGGGGGGGGTGGGATTATTATAAGAAACTCTTT	CATWGGWDYYKKLF	TRGV8	.	TRGJ1	12	-1	-1	22
10	8.021175904387583E-5	TGTGCCACCTGGGATTATCCGAATTATTATAAGAAACTCTTT	CATWDYPNYYKKLF	TRGV8	.	TRGJ1	14	-1	-1	13
10	8.021175904387583E-5	TGTGCCACCTGGGATGGCTCGAGTTATTATAAGAAACTCTTT	CATWDGSSYYKKLF	TRGV8	.	TRGJ1	17	-1	-1	18
10	8.021175904387583E-5	TGTGCCACCTGGGATGGGCCGGTTTATTATAAGAAACTCTTT	CATWDGPVYYKKLF	TRGV4	.	TRGJ1	19	-1	-1	23
10	8.021175904387583E-5	TGTGCCACCTGGGATACCGATACCCGCCAGGCGAAACTCTTT	CATWDTDTRQAKLF	TRGV8	.	TRGJ1	15	-1	-1	32
10	8.021175904387583E-5	TGTGCCACCTGGGATAGGCGGAATTATTATAAGAAACTCTTT	CATWDRRNYYKKLF	TRGV8	.	TRGJ1	18	-1	-1	20
10	8.021175904387583E-5	TGTGCCACCTGGGATAGGAAGAATTATTATAAGAAACTCTTT	CATWDRKNYYKKLF	TRGV8	.	TRGJ1	17	-1	-1	20
10	8.021175904387583E-5	TGTGCCACCTGGGACCCCTCGGGCGGTTATAAGAAACTCTTT	CATWDPSGGYKKLF	TRGV3	.	TRGJ1	14	-1	-1	26
10	8.021175904387583E-5	TGTGCCACCTGGGACGGCCTGAATTATTATAAGAAACTCTTT	CATWDGLNYYKKLF	TRGV2	.	TRGJ1	16	-1	-1	20
10	8.021175904387583E-5	TGTGCCACCTGGGACGGGCGGAAGTATTATAAGAAACTCTTT	CATWDGRKYYKKLF	TRGV2	.	TRGJ1	18	-1	-1	20
10	8.021175904387583E-5	TGTGCCACCTGGGACGGGCACAATTATTATAAGAAACTCTTT	CATWDGHNYYKKLF	TRGV2	.	TRGJ1	18	-1	-1	21
10	8.021175904387583E-5	TGTGCCACCTGGGACGGGGAGAATTATTATAAGAAACTCTTT	CATWDGENYYKKLF	TRGV2	.	TRGJ1	17	-1	-1	20
10	8.021175904387583E-5	TGTGCCACCTGGGACATGTTCCTTTATTATAAGAAACTCTTT	CATWDMFLYYKKLF	TRGV7	.	TRGJ1	15	-1	-1	23
10	8.021175904387583E-5	TGTGCCACCTGGGACACCCGGAGTTATTATAAGAAACTCTTT	CATWDTRSYYKKLF	TRGV3	.	TRGJ1	15	-1	-1	20
10	8.021175904387583E-5	TGTGCCACCTGGGACAGTGCAAATTATTATAAGAAACTCTTT	CATWDSANYYKKLF	TRGV3	.	TRGJ1	16	-1	-1	21
10	8.021175904387583E-5	TGTGCCACCTGGGACAGGCCCAGTTATTATAAGAAACTCTTT	CATWDRPSYYKKLF	TRGV5	.	TRGJ1	19	-1	-1	23
10	8.021175904387583E-5	TGTGCCACCTGGGACAGGCGAGGGAGTTATAAGAAACTCTTT	CATWDRRGSYKKLF	TRGV5	.	TRGJ1	18	-1	-1	26
10	8.021175904387583E-5	TGTGCCACCTGGGACAGGCAGTTGGGCTATAAGAAACTCTTT	CATWDRQLGYKKLF	TRGV3	.	TRGJ1	18	-1	-1	27
10	8.021175904387583E-5	TGTGCCACCTGGGACAAACTGAATTATTATAAGAAACTCTTT	CATWDKLNYYKKLF	TRGV7	.	TRGJ1	15	-1	-1	20
10	8.021175904387583E-5	TGTGCCACCTGGCTCTCCGATTATTATAAGAAACTCTTT	CATWLSDYYKKLF	TRGV3	.	TRGJ1	11	-1	-1	19
10	8.021175904387583E-5	TGTGCCACCTGGGTGTCAAATTATTATAAGAAACTCTTT	CATWVSNYYKKLF	TRGV8	.	TRGJ1	12	-1	-1	15
10	8.021175904387583E-5	TGTGCCACCTGGGATGTCTCTTATTATAAGAAACTCTTT	CATWDVSYYKKLF	TRGV8	.	TRGJ1	14	-1	-1	20
10	8.021175904387583E-5	TGTGCCACCTGGGATGGGCTTTATTATAAGAAACTCTTT	CATWDGLYYKKLF	TRGV4	.	TRGJ1	18	-1	-1	20
10	8.021175904387583E-5	TGTGCCACCTGGGATGGAAATTATTATAAGAAACTCTTT	CATWDGNYYKKLF	TRGV4	.	TRGJ1	16	-1	-1	18
10	8.021175904387583E-5	TGTGCCACCTGGGACCCGGTTTATTATAAGAAACTCTTT	CATWDPVYYKKLF	TRGV4	.	TRGJ1	13	-1	-1	20
10	8.021175904387583E-5	TGTGCCACCTGGGACGCTAGCGGTTATAAGAAACTCTTT	CATWDASGYKKLF	TRGV1	.	TRGJ1	14	-1	-1	23
10	8.021175904387583E-5	TGTGCCACCTGGGACGGTTTTTATTATAAGAAACTCTTT	CATWDGFYYKKLF	TRGV2	.	TRGJ1	16	-1	-1	20
10	8.021175904387583E-5	TGTGCCACCTGGGACGAAAGATATTATAAGAAACTCTTT	CATWDERYYKKLF	TRGV2	.	TRGJ1	15	-1	-1	21
10	8.021175904387583E-5	TGTGCCACCTGGGACAGCCATTATTATAAGAAACTCTTT	CATWDSHYYKKLF	TRGV7	.	TRGJ1	16	-1	-1	19
10	8.021175904387583E-5	TGTGCCACCTGGGACAGGATTTATTATAAGAAACTCTTT	CATWDRIYYKKLF	TRGV5	.	TRGJ2	17	-1	-1	17
10	8.021175904387583E-5	TGTGCCACCTGGGAGGGTAGTGATTGGATCAAGACGTTT	CATWEGSDWIKTF	TRGV8	.	TRGJP2	13	-1	-1	16
10	8.021175904387583E-5	TGTGCCACCTGGATTTTGTGTGATTGGATCAAGACGTTT	CATWILCDWIKTF	TRGV3	.	TRGJP2	11	-1	-1	19
10	8.021175904387583E-5	TGTGCCACCCCTCAGTGGGATTATTATAAGAAACTCTTT	CATPQWDYYKKLF	TRGV8	.	TRGJ1	8	-1	-1	19
10	8.021175904387583E-5	TGTGCCACCTGGTTAGTTTATTATAAGAAACTCTTT	CATWLVYYKKLF	TRGV8	.	TRGJ1	11	-1	-1	17
10	8.021175904387583E-5	TGTGCCACCTGGGGCAATTATTATAAGAAACTCTTT	CATWGNYYKKLF	TRGV4	.	TRGJ1	12	-1	-1	15
10	8.021175904387583E-5	TGTGCCACCTGGGATCCGCGAAGGGAGAAACTCTTT	CATWDPRREKLF	TRGV8	.	TRGJ1	14	-1	-1	25
10	8.021175904387583E-5	TGTGCCACCTGGGATGGTGGTTGGTTCAAGATATTT	CATWDGGWFKIF	TRGV4	.	TRGJP1	16	-1	-1	17
10	8.021175904387583E-5	TGTGCCACCTGGGATGACTATTATAAGAAACTCTTT	CATWDDYYKKLF	TRGV8	.	TRGJ1	14	-1	-1	18
10	8.021175904387583E-5	TGTGCCACCTGGGATAGAGATTATAAGAAACTCTTT	CATWDRDYKKLF	TRGV8	.	TRGJ1	16	-1	-1	19
10	8.021175904387583E-5	TGTGCCACCTGGGACAGGCCCTATAAGAAACTCTTT	CATWDRPYKKLF	TRGV3	.	TRGJ1	19	-1	-1	21
10	8.021175904387583E-5	TGTGCCACCTGGGACAGATATTATAAGAAACTCTTT	CATWDRYYKKLF	TRGV3	.	TRGJ1	16	-1	-1	18
10	8.021175904387583E-5	TGTGCCACCTGGGAACCTTACCATAAGAAACTCTTT	CATWEPYHKKLF	TRGV8	.	TRGJ1	13	-1	-1	22
10	8.021175904387583E-5	TGTGCCACCTATAGTAGTGATTGGATCAAGACGTTT	CATYSSDWIKTF	TRGV8	.	TRGJP2	9	-1	-1	9
10	8.021175904387583E-5	TGTGCCACACTCCGCACTGGTTGGTTCAAGATATTT	CATLRTGWFKIF	TRGV2	.	TRGJP1	7	-1	-1	14
10	8.021175904387583E-5	TGTGCCTTGTGGGAAAAAAAAGAGAAACTCTTT	CALWEKKEKLF	TRGV9	.	TRGJ1	13	-1	-1	22
10	8.021175904387583E-5	TGTGCCACCTGGCCATGCTATAAGAAACTCTTT	CATWPCYKKLF	TRGV8	.	TRGJ1	11	-1	-1	18
10	8.021175904387583E-5	TGTGCCACCTGGGTAGGGGGGAAGAAACTCTTT	CATWVGGKKLF	TRGV8	.	TRGJ1	16	-1	-1	21
10	8.021175904387583E-5	TGTGCCACCTGGGATATTTATAAGAAACTCTTT	CATWDIYKKLF	TRGV8	.	TRGJ1	15	-1	-1	17
10	8.021175904387583E-5	TGTGCCACCTGGGATAGATTTAAGAAACTCTTT	CATWDRFKKLF	TRGV8	.	TRGJ1	16	-1	-1	17
10	8.021175904387583E-5	TGTGCCACCTGGGACGATTGGATCAAGACGTTT	CATWDDWIKTF	TRGV8	.	TRGJP2	13	-1	-1	15
10	8.021175904387583E-5	TGTGCCACCTGGGAATTGAGTAAGAAACTCTTT	CATWELSKKLF	TRGV8	.	TRGJ1	13	-1	-1	20
10	8.021175904387583E-5	TGTGCTGCGTGGGCTCATAAAAAACTCTTT	CAAWAHKKLF	TRGV10	.	TRGJ1	12	-1	-1	16
10	8.021175904387583E-5	TGTGCCACTCTTTATTATAAGAAACTCTTT	CATLYYKKLF	TRGV8	.	TRGJ1	7	-1	-1	11
10	8.021175904387583E-5	TGTGCCAGCCCCTATTATAAGAAACTCTTT	CASPYYKKLF	TRGV8	.	TRGJ1	6	-1	-1	12
10	8.021175904387583E-5	TGTGCCTTGTGGGAGGTGCCAGAGTTG	CALWEVPEL	TRGV9	.	TRGJ1	18	-1	-1	24
10	8.021175904387583E-5	TGTGCCACTTATTATAAGAAACTCTTT	CATYYKKLF	TRGV8	.	TRGJ1	7	-1	-1	8
10	8.021175904387583E-5	TGTGCCTTGTGGGAGGGGTTG	CALWEGL	TRGV9	.	TRGJ1	15	-1	-1	18
10	8.021175904387583E-5	GATTGGATCAAGACGTTT	DWIKTF	TRGV8	.	TRGJP2	-1	-1	-1	0
9	7.219058313948825E-5	TGTGCCACCTGGGACGGGCCTAAGATTGTGGGAAGGTCGTACTGGGTTTATAAGAAACTCTTT	CATWDGPKIVGRSYWVYKKLF	TRGV2	.	TRGJ1	19	-1	-1	47
9	7.219058313948825E-5	TGTGCCACCTGGGAAGGCCAAACCGATACCACTGGTTGGTTCAAGATATTT	CATWEGQTDTTGWFKIF	TRGV2	.	TRGJP1	16	-1	-1	25
9	7.219058313948825E-5	TGTGCCACCTGGACTTTTATAAATGGCCTATTGAAGTATAAGAAACTCTTT	CATWTFINGLLKYKKLF	TRGV5	.	TRGJ1	11	-1	-1	36
9	7.219058313948825E-5	TGTGCCACCTGGGATGGTCTTGGGGATTATTATTATAAGAAACTCTTT	CATWDGLGDYYYKKLF	TRGV4	.	TRGJ1	16	-1	-1	28
9	7.219058313948825E-5	TGTGCCACCTGGGATGGGCCCCATACGAATTATTATAAGAAACTCTTT	CATWDGPHTNYYKKLF	TRGV4	.	TRGJ1	20	-1	-1	22
9	7.219058313948825E-5	TGTGCCACCTGGGATGGGCCGGGTCCATTTGGTTATAAGAAACTCTTT	CATWDGPGPFGYKKLF	TRGV4	.	TRGJ1	19	-1	-1	32
9	7.219058313948825E-5	TGTGCCACCTGGCATTCCCCCCCGGATTATTATAAGAAACTCTTT	CATWHSPPDYYKKLF	TRGV8	.	TRGJ1	14	-1	-1	22
9	7.219058313948825E-5	TGTGCCACCTGGGGGTACGGATTGAATTATTATAAGAAACTCTTT	CATWGYGLNYYKKLF	TRGV3	.	TRGJ1	12	-1	-1	20
9	7.219058313948825E-5	TGTGCCACCTGGGATGGGCCTTGGAGTTATTATAAGAAACTCTTT	CATWDGPWSYYKKLF	TRGV4	.	TRGJ1	19	-1	-1	20
9	7.219058313948825E-5	TGTGCCACCTGGGACGCCGCCTTCAATCATTATAAGAAACTCTTT	CATWDAAFNHYKKLF	TRGV3	.	TRGJ1	14	-1	-1	21
9	7.219058313948825E-5	TGTGCCACCTGGGACGCGATCCCGAATTATTATAAGAAACTCTTT	CATWDAIPNYYKKLF	TRGV2	.	TRGJ1	15	-1	-1	22
9	7.219058313948825E-5	TGTGCCACCTGGGACGGTTTATCGAATTATTATAAGAAACTCTTT	CATWDGLSNYYKKLF	TRGV2	.	TRGJ1	16	-1	-1	21
9	7.219058313948825E-5	TGTGCCACCTGGGACGGGCCTAAGGATTATTATAAGAAACTCTTT	CATWDGPKDYYKKLF	TRGV2	.	TRGJ1	19	-1	-1	25
9	7.219058313948825E-5	TGTGCCACCTGGGACGGGCCCTCGATTTATTATAAGAAACTCTTT	CATWDGPSIYYKKLF	TRGV2	.	TRGJ1	20	-1	-1	21
9	7.219058313948825E-5	TGTGCCACCTGGGACAGGCCTCGAAATTATTATAAGAAACTCTTT	CATWDRPRNYYKKLF	TRGV3	.	TRGJ1	20	-1	-1	20
9	7.219058313948825E-5	TGTGCCACCTGGGACAGGCCCATGAATTATTATAAGAAACTCTTT	CATWDRPMNYYKKLF	TRGV5	.	TRGJ1	19	-1	-1	23
9	7.219058313948825E-5	TGTGCCACCTGGGACAGGCATGCGAATTATTATAAGAAACTCTTT	CATWDRHANYYKKLF	TRGV3	.	TRGJ1	21	-1	-1	19
9	7.219058313948825E-5	TGTGCCACCTGGGACAGGCATGGTAGTGATTGGATCAAGACGTTT	CATWDRHGSDWIKTF	TRGV3	.	TRGJP2	21	-1	-1	19
9	7.219058313948825E-5	TGTGCCACCTGGGAAAATGTCAAAAATTATTATAAGAAACTCTTT	CATWENVKNYYKKLF	TRGV2	.	TRGJ1	13	-1	-1	24
9	7.219058313948825E-5	TGTGCCTTGTGGGAGGTGCCGGATTATTATAAGAAACTCTTT	CALWEVPDYYKKLF	TRGV9	.	TRGJ1	18	-1	-1	19
9	7.219058313948825E-5	TGTGCCTTGTGGGAGGTATTTAGTGATTGGATCAAGACGTTT	CALWEVFSDWIKTF	TRGV9	.	TRGJP2	16	-1	-1	20
9	7.219058313948825E-5	TGTGCCACCTGGGTCCTACTTCGTTATTATAAGAAACTCTTT	CATWVLLRYYKKLF	TRGV2	.	TRGJ1	12	-1	-1	23
9	7.219058313948825E-5	TGTGCCACCTGGGATCCTCTCACTGGTTGGTTCAAGATATTT	CATWDPLTGWFKIF	TRGV4	.	TRGJP1	14	-1	-1	20
9	7.219058313948825E-5	TGTGCCACCTGGGATGGAGGTAGTGATTGGATCAAGACGTTT	CATWDGGSDWIKTF	TRGV8	.	TRGJP2	14	-1	-1	19
9	7.219058313948825E-5	TGTGCCACCTGGGACGTTCCATCTTATTATAAGAAACTCTTT	CATWDVPSYYKKLF	TRGV2	.	TRGJ1	15	-1	-1	23
9	7.219058313948825E-5	TGTGCCACCTGGGACGCGCGTAGTGATTGGATCAAGACGTTT	CATWDARSDWIKTF	TRGV2	.	TRGJP2	18	-1	-1	19
9	7.219058313948825E-5	TGTGCCACCTGGGACGGGATCGTTTATTATAAGAAACTCTTT	CATWDGIVYYKKLF	TRGV2	.	TRGJ1	17	-1	-1	23
9	7.219058313948825E-5	TGTGCCACCTGGGACGGACCCAATTATTATAAGAAACTCTTT	CATWDGPNYYKKLF	TRGV2	.	TRGJ1	20	-1	-1	21
9	7.219058313948825E-5	TGTGCCACCTGGGACAGGCTAATTTATTATAAGAAACTCTTT	CATWDRLIYYKKLF	TRGV3	.	TRGJ1	18	-1	-1	23
9	7.219058313948825E-5	TGTGCCACCTGGGACAGGCCCCCTTTCTATAAGAAACTCTTT	CATWDRPPFYKKLF	TRGV7	.	TRGJ1	19	-1	-1	27
9	7.219058313948825E-5	TGTGCCACCTGGGACAGGCACGGCTATTATAAGAAACTCTTT	CATWDRHGYYKKLF	TRGV3	.	TRGJ1	18	-1	-1	24
9	7.219058313948825E-5	TGTGCCACCTGGGACAGGGGGGATTATTATAAGAAACTCTTT	CATWDRGDYYKKLF	TRGV7	.	TRGJ1	17	-1	-1	22
9	7.219058313948825E-5	TGTGCCACCTACCCTGCAGGTAGTGATTGGATCAAGACGTTT	CATYPAGSDWIKTF	TRGV7	.	TRGJP2	9	-1	-1	19
9	7.219058313948825E-5	TGTGCCACCCGATCTGGATTAAATTATTATAAGAAACTCTTT	CATRSGLNYYKKLF	TRGV5	.	TRGJ1	8	-1	-1	21
9	7.219058313948825E-5	TGTGCCTTGTGGGACCGGAATTATCATAAGAAACTCTTT	CALWDRNYHKKLF	TRGV9	.	TRGJ1	13	-1	-1	17
9	7.219058313948825E-5	TGTGCCACCTGGGCCCCTCTTTATTATAAGAAACTCTTT	CATWAPLYYKKLF	TRGV8	.	TRGJ1	12	-1	-1	20
9	7.219058313948825E-5	TGTGCCACCTGGGCGATGAATTATTATAAGAAACTCTTT	CATWAMNYYKKLF	TRGV7	.	TRGJ1	12	-1	-1	17
9	7.219058313948825E-5	TGTGCCACCTGGGGCGTGAATTATTATAAGAAACTCTTT	CATWGVNYYKKLF	TRGV7	.	TRGJ1	12	-1	-1	17
9	7.219058313948825E-5	TGTGCCACCTGGGGCACGTGTTATTATAAGAAACTCTTT	CATWGTCYYKKLF	TRGV8	.	TRGJ1	12	-1	-1	20
9	7.219058313948825E-5	TGTGCCACCTGGGATGCCCACCGATATAAGAAACTCTTT	CATWDAHRYKKLF	TRGV8	.	TRGJ1	14	-1	-1	24
9	7.219058313948825E-5	TGTGCCACCTGGGATGGCCGTTATTATAAGAAACTCTTT	CATWDGRYYKKLF	TRGV4	.	TRGJ1	16	-1	-1	20
9	7.219058313948825E-5	TGTGCCACCTGGGATGGCGGTTATTATAAGAAACTCTTT	CATWDGGYYKKLF	TRGV4	.	TRGJ1	16	-1	-1	20
9	7.219058313948825E-5	TGTGCCACCTGGGATGAGAGTTATTATAAGAAACTCTTT	CATWDESYYKKLF	TRGV4	.	TRGJ1	15	-1	-1	17
9	7.219058313948825E-5	TGTGCCACCTGGGATAGGCCTTATTATAAGAAACTCTTT	CATWDRPYYKKLF	TRGV8	.	TRGJ1	20	-1	-1	20
9	7.219058313948825E-5	TGTGCCACCTGGGATAGGCGGGGTTATAAGAAACTCTTT	CATWDRRGYKKLF	TRGV8	.	TRGJ1	18	-1	-1	23
9	7.219058313948825E-5	TGTGCCACCTGGGATAGGCGAAATTATAAGAAACTCTTT	CATWDRRNYKKLF	TRGV8	.	TRGJ1	18	-1	-1	22
9	7.219058313948825E-5	TGTGCCACCTGGGACGGCCTCTATTATAAGAAACTCTTT	CATWDGLYYKKLF	TRGV2	.	TRGJ1	16	-1	-1	21
9	7.219058313948825E-5	TGTGCCACCTGGGACACGAAATATTATAAGAAACTCTTT	CATWDTKYYKKLF	TRGV5	.	TRGJ1	15	-1	-1	16
9	7.219058313948825E-5	TGTGCCACCTGGGACAGGTGTTATTATAAGAAACTCTTT	CATWDRCYYKKLF	TRGV5	.	TRGJ1	17	-1	-1	20
9	7.219058313948825E-5	TGTGCCACCTGGGACAGGCGTAATTATAAGAAACTCTTT	CATWDRRNYKKLF	TRGV7	.	TRGJ1	18	-1	-1	22
9	7.219058313948825E-5	TGTGCCACCTGGGACAGGCGCCATTATAAGAAACTCTTT	CATWDRRHYKKLF	TRGV3	.	TRGJ1	18	-1	-1	22
9	7.219058313948825E-5	TGTGCCACCTGGGACAGGCAGGATTATAAGAAACTCTTT	CATWDRQDYKKLF	TRGV7	.	TRGJ1	18	-1	-1	22
9	7.219058313948825E-5	TGTGCCAGCTGGCCTCATCCTTATTATAAGAAACTCTTT	CASWPHPYYKKLF	TRGV4	.	TRGJ1	11	-1	-1	20
9	7.219058313948825E-5	TGTGCCACCTGGTCCTCTTATTATAAGAAACTCTTT	CATWSSYYKKLF	TRGV4	.	TRGJ1	11	-1	-1	17
9	7.219058313948825E-5	TGTGCCACCTGGGGCCGTTATTATAAGAAACTCTTT	CATWGRYYKKLF	TRGV4	.	TRGJ2	12	-1	-1	17
9	7.219058313948825E-5	TGTGCCACCTGGGATGGGCTTTCTAAGAAACTCTTT	CATWDGLSKKLF	TRGV4	.	TRGJ1	18	-1	-1	20
9	7.219058313948825E-5	TGTGCCACCTGGGAAAGGAGTTATAAGAAACTCTTT	CATWERSYKKLF	TRGV8	.	TRGJ1	17	-1	-1	20
9	7.219058313948825E-5	TGTGCCACCTGGACAAATTATTATAAGAAACTCTTT	CATWTNYYKKLF	TRGV7	.	TRGJ1	14	-1	-1	15
9	7.219058313948825E-5	TGTGCCTCCCCAAATTATTATAAGAAACTCTTT	CASPNYYKKLF	TRGV3	.	TRGJ1	8	-1	-1	12
9	7.219058313948825E-5	TGTGCCACCTGGCTTTATTATAAGAAACTCTTT	CATWLYYKKLF	TRGV8	.	TRGJ1	11	-1	-1	14
9	7.219058313948825E-5	TGTGCCACCTGGGCCTATTATAAGAAACTCTTT	CATWAYYKKLF	TRGV4	.	TRGJ1	12	-1	-1	15
9	7.219058313948825E-5	TGTGCCACCTGGGGCCCTTATAAGAAACTCTTT	CATWGPYKKLF	TRGV8	.	TRGJ1	12	-1	-1	17
9	7.219058313948825E-5	TGTGCCTTGTGGGAGGTGCCGGAGGAGTTG	CALWEVPEEL	TRGV9	.	TRGJ1	18	-1	-1	27
9	7.219058313948825E-5	TGTGCCACTACTTATTATAAGAAACTCTTT	CATTYYKKLF	TRGV4	.	TRGJ1	7	-1	-1	11
9	7.219058313948825E-5	TGTGCCACTAGTTATTATAAGAAACTCTTT	CATSYYKKLF	TRGV4	.	TRGJ1	7	-1	-1	11
9	7.219058313948825E-5	TGTGCCACCTGTTGGTTCAAGATATTT	CATCWFKIF	TRGV3	.	TRGJP1	10	-1	-1	4
9	7.219058313948825E-5	TGTGCTGCGTGGGCCCTCTTT	CAAWALF	TRGV10	.	TRGJ1	12	-1	-1	15
8	6.416940723510066E-5	TGTGCCACCTGGGACAGGAAGGCAGACGAGCTTTCGAATTATTATAAGAAACTCTTT	CATWDRKADELSNYYKKLF	TRGV7	.	TRGJ1	17	-1	-1	32
8	6.416940723510066E-5	TGTGCCACCTGGGACAGACTGGAAATGTTTTGTTGGAATTATTATAAGAAACTCTTT	CATWDRLEMFCWNYYKKLF	TRGV3	.	TRGJ1	16	-1	-1	32
8	6.416940723510066E-5	TGTGCCACCTGGGACAGGCCGCCAATGGACCTAAATTATTATAAGAAACTCTTT	CATWDRPPMDLNYYKKLF	TRGV3	.	TRGJ1	19	-1	-1	33
8	6.416940723510066E-5	TGTGCCACCTGGGACAGGCCGATCGGATTTGAAGATTATAAGAAACTCTTT	CATWDRPIGFEDYKKLF	TRGV7	.	TRGJ1	19	-1	-1	34
8	6.416940723510066E-5	TGTGCCACCTGGGACAGGGGGAGGGCACTTAGTGATTGGATCAAGACGTTT	CATWDRGRALSDWIKTF	TRGV3	.	TRGJP2	17	-1	-1	29
8	6.416940723510066E-5	TGTGCCACCTGGGACGGGCTTTCCTCGAATTATTATAAGAAACTCTTT	CATWDGLSSNYYKKLF	TRGV2	.	TRGJ1	18	-1	-1	24
8	6.416940723510066E-5	TGTGCCACCTGGGACAGGTCAACAAGGAATTATTATAAGAAACTCTTT	CATWDRSTRNYYKKLF	TRGV3	.	TRGJ1	17	-1	-1	26
8	6.416940723510066E-5	TGTGCCACCTGGGACAGGCTGTGGGGGAATTATTATAAGAAACTCTTT	CATWDRLWGNYYKKLF	TRGV5	.	TRGJ1	21	-1	-1	26
8	6.416940723510066E-5	TGTGCCACCTGGGACAGGCCGCCCACGTATTATTATAAGAAACTCTTT	CATWDRPPTYYYKKLF	TRGV3	.	TRGJ1	27	-1	-1	25
8	6.416940723510066E-5	TGTGCCACCTGGGACAGGCGAAACCTCTTTTATTATAAGAAACTCTTT	CATWDRRNLFYYKKLF	TRGV3	.	TRGJ1	18	-1	-1	29
8	6.416940723510066E-5	TGTGCCACCTGGGACAGGCAAGATACCACTGGTTGGTTCAAGATATTT	CATWDRQDTTGWFKIF	TRGV7	.	TRGJP1	18	-1	-1	22
8	6.416940723510066E-5	TGTGCCACCTGGGACAGGGCTTCGAGCAATTATTATAAGAAACTCTTT	CATWDRASSNYYKKLF	TRGV3	.	TRGJ1	20	-1	-1	27
8	6.416940723510066E-5	TGTGCCACCTGGGACAAGGGGGTGGGTAGTGATTGGATCAAGACGTTT	CATWDKGVGSDWIKTF	TRGV3	.	TRGJP2	15	-1	-1	25
8	6.416940723510066E-5	TGTGCCACCTGGGATGGGCTCCAGAATTATTATAAGAAACTCTTT	CATWDGLQNYYKKLF	TRGV4	.	TRGJ1	22	-1	-1	23
8	6.416940723510066E-5	TGTGCCACCTGGGACTTTTATACCACTGGTTGGTTCAAGATATTT	CATWDFYTTGWFKIF	TRGV2	.	TRGJP1	14	-1	-1	18
8	6.416940723510066E-5	TGTGCCACCTGGGACTTCGAGGATGATTATTATAAGAAACTCTTT	CATWDFEDDYYKKLF	TRGV3	.	TRGJ1	14	-1	-1	25
8	6.416940723510066E-5	TGTGCCACCTGGGACAGGCTTTCGAATTATTATAAGAAACTCTTT	CATWDRLSNYYKKLF	TRGV5	.	TRGJ1	18	-1	-1	20
8	6.416940723510066E-5	TGTGCCACCTGGGACAGGCCCCTATTCTATTATAAGAAACTCTTT	CATWDRPLFYYKKLF	TRGV7	.	TRGJ1	19	-1	-1	27
8	6.416940723510066E-5	TGTGCCACCTGGGACAGGGGGGGTCTAGATTATAAGAAACTCTTT	CATWDRGGLDYKKLF	TRGV7	.	TRGJ1	17	-1	-1	28
8	6.416940723510066E-5	TGTGCCACCTGGGACAGGAATAGTAGTGATTGGATCAAGACGTTT	CATWDRNSSDWIKTF	TRGV3	.	TRGJP2	17	-1	-1	19
8	6.416940723510066E-5	TGTGCTGCGTGGGTCTATACCACTGGTTGGTTCAAGATATTT	CAAWVYTTGWFKIF	TRGV10	.	TRGJP1	12	-1	-1	11
8	6.416940723510066E-5	TGTGCCACCTGGGATGCTTTCAATTATTATAAGAAACTCTTT	CATWDAFNYYKKLF	TRGV4	.	TRGJ1	15	-1	-1	18
8	6.416940723510066E-5	TGTGCCACCTGGGATGGAACGAATTATTATAAGAAACTCTTT	CATWDGTNYYKKLF	TRGV4	.	TRGJ1	16	-1	-1	19
8	6.416940723510066E-5	TGTGCCACCTGGGATAGCCGGAATTATTATAAGAAACTCTTT	CATWDSRNYYKKLF	TRGV8	.	TRGJ1	16	-1	-1	20
8	6.416940723510066E-5	TGTGCCACCTGGGATAGGCTGAATTATTATAAGAAACTCTTT	CATWDRLNYYKKLF	TRGV8	.	TRGJ1	18	-1	-1	20
8	6.416940723510066E-5	TGTGCCACCTGGGATAGGCACCGTTATTATAAGAAACTCTTT	CATWDRHRYYKKLF	TRGV8	.	TRGJ1	18	-1	-1	23
8	6.416940723510066E-5	TGTGCCACCTGGGATAATACCACTGGTTGGTTCAAGATATTT	CATWDNTTGWFKIF	TRGV2	.	TRGJP1	13	-1	-1	9
8	6.416940723510066E-5	TGTGCCACCTGGGACCTCAGGGATTATTATAAGAAACTCTTT	CATWDLRDYYKKLF	TRGV3	.	TRGJ1	14	-1	-1	22
8	6.416940723510066E-5	TGTGCCACCTGGGACCTAGGGAATTATTATAAGAAACTCTTT	CATWDLGNYYKKLF	TRGV5	.	TRGJ1	14	-1	-1	20
8	6.416940723510066E-5	TGTGCCACCTGGGACGTCCCGAATTATTATAAGAAACTCTTT	CATWDVPNYYKKLF	TRGV8	.	TRGJ1	13	-1	-1	19
8	6.416940723510066E-5	TGTGCCACCTGGGACGGGCCTGGGTATTATAAGAAACTCTTT	CATWDGPGYYKKLF	TRGV2	.	TRGJ1	19	-1	-1	24
8	6.416940723510066E-5	TGTGCCACCTGGGACGGGCCCGGTTATTATAAGAAACTCTTT	CATWDGPGYYKKLF	TRGV2	.	TRGJ1	21	-1	-1	23
8	6.416940723510066E-5	TGTGCCACCTGGGACGAGGGGCATTATTATAAGAAACTCTTT	CATWDEGHYYKKLF	TRGV2	.	TRGJ1	15	-1	-1	22
8	6.416940723510066E-5	TGTGCCACCTGGGACAGGCCGAATTATTATAAGAAACTCTTT	CATWDRPNYYKKLF	TRGV3	.	TRGJ1	19	-1	-1	19
8	6.416940723510066E-5	TGTGCCACCTGGGACAGGCGCCTTAACTATAAGAAACTCTTT	CATWDRRLNYKKLF	TRGV7	.	TRGJ1	18	-1	-1	27
8	6.416940723510066E-5	TGTGCCACCTGGGACAGGCAGGGGTATTCTAAGAAACTCTTT	CATWDRQGYSKKLF	TRGV7	.	TRGJ1	18	-1	-1	24
8	6.416940723510066E-5	TGTGCCACCTGGGACAGACCCAATTATTATAAGAAACTCTTT	CATWDRPNYYKKLF	TRGV3	.	TRGJ1	19	-1	-1	21
8	6.416940723510066E-5	TGTGCCACCTGGGACAGAATAACTTATTATAAGAAACTCTTT	CATWDRITYYKKLF	TRGV5	.	TRGJ1	16	-1	-1	23
8	6.416940723510066E-5	TGTGCCACCTGGGACAAAATGGTATTTTATAAGAAACTCTTT	CATWDKMVFYKKLF	TRGV8	.	TRGJ1	13	-1	-1	23
8	6.416940723510066E-5	TGTGCTGCGTGGGATCGCACTGGTTATAAGAAACTCTTT	CAAWDRTGYKKLF	TRGV10	.	TRGJ1	14	-1	-1	23
8	6.416940723510066E-5	TGTGCCTTGTGGGAGCAAGATTATTATAAGAAACTCTTT	CALWEQDYYKKLF	TRGV9	.	TRGJ1	14	-1	-1	19
8	6.416940723510066E-5	TGTGCCACCTGGGCTCCGAATTATTATAAGAAACTCTTT	CATWAPNYYKKLF	TRGV8	.	TRGJ1	12	-1	-1	16
8	6.416940723510066E-5	TGTGCCACCTGGGGCAAAGACTTTTTTGGGAAACTCTTT	CATWGKDFFGKLF	TRGV8	.	TRGJ1	12	-1	-1	29
8	6.416940723510066E-5	TGTGCCACCTGGGATCCGAATTATTATAAGAAACTCTTT	CATWDPNYYKKLF	TRGV8	.	TRGJ1	14	-1	-1	13
8	6.416940723510066E-5	TGTGCCACCTGGGATGGGCTAGATTATAAGAAACTCTTT	CATWDGLDYKKLF	TRGV4	.	TRGJ1	18	-1	-1	22
8	6.416940723510066E-5	TGTGCCACCTGGGATGACCATTATTATAAGAAACTCTTT	CATWDDHYYKKLF	TRGV4	.	TRGJ1	15	-1	-1	19
8	6.416940723510066E-5	TGTGCCACCTGGGATAGGAGGGATTATAAGAAACTCTTT	CATWDRRDYKKLF	TRGV8	.	TRGJ1	17	-1	-1	22
8	6.416940723510066E-5	TGTGCCACCTGGGATAGAGTTTATTATAAGAAACTCTTT	CATWDRVYYKKLF	TRGV4	.	TRGJ1	14	-1	-1	20
8	6.416940723510066E-5	TGTGCCACCTGGGATAATGGCGATTGGATCAAGACGTTT	CATWDNGDWIKTF	TRGV8	.	TRGJP2	15	-1	-1	21
8	6.416940723510066E-5	TGTGCCACCTGGGATAACGATTTGGATAAGAAACTCTTT	CATWDNDLDKKLF	TRGV8	.	TRGJ1	15	-1	-1	25
8	6.416940723510066E-5	TGTGCCACCTGGGACTGGACAAGGTATAAGAAACTCTTT	CATWDWTRYKKLF	TRGV3	.	TRGJ1	17	-1	-1	24
8	6.416940723510066E-5	TGTGCCACCTGGGACCTTAATTATTATAAGAAACTCTTT	CATWDLNYYKKLF	TRGV2	.	TRGJ1	14	-1	-1	18
8	6.416940723510066E-5	TGTGCCACCTGGGACCCGAGTTATTATAAGAAACTCTTT	CATWDPSYYKKLF	TRGV8	.	TRGJ1	13	-1	-1	16
8	6.416940723510066E-5	TGTGCCACCTGGGACGGGCCATATTATAAGAAACTCTTT	CATWDGPYYKKLF	TRGV2	.	TRGJ1	19	-1	-1	21
8	6.416940723510066E-5	TGTGCCACCTGGGACACCGATTATTATAAGAAACTCTTT	CATWDTDYYKKLF	TRGV5	.	TRGJ1	15	-1	-1	19
8	6.416940723510066E-5	TGTGCCACCTGGGACAGGCGCTATTATAAGAAACTCTTT	CATWDRRYYKKLF	TRGV7	.	TRGJ1	18	-1	-1	21
8	6.416940723510066E-5	TGTGCCACCTGGGACAGGCGATATTATAAGAAACTCTTT	CATWDRRYYKKLF	TRGV3	.	TRGJ1	18	-1	-1	21
8	6.416940723510066E-5	TGTGCCACCTGGGAGGCGAATTATTATAAGAAACTCTTT	CATWEANYYKKLF	TRGV4	.	TRGJ1	13	-1	-1	16
8	6.416940723510066E-5	TGTGCCACATTATTGTACCCTAAGTATAAGAAACTCTTT	CATLLYPKYKKLF	TRGV5	.	TRGJ1	7	-1	-1	24
8	6.416940723510066E-5	TGTGCCACCTGGCGCTTTTTTTATAAGAAACTCTTT	CATWRFFYKKLF	TRGV3	.	TRGJ1	11	-1	-1	17
8	6.416940723510066E-5	TGTGCCACCTGGGCCCATTATTATAAGAAACTCTTT	CATWAHYYKKLF	TRGV2	.	TRGJ1	12	-1	-1	16
8	6.416940723510066E-5	TGTGCCACCTGGGATGGGCCCCTGGAGAAACTCTTT	CATWDGPLEKLF	TRGV4	.	TRGJ1	20	-1	-1	25
8	6.416940723510066E-5	TGTGCCACCTGGGATATCTATTATAAGAAACTCTTT	CATWDIYYKKLF	TRGV4	.	TRGJ1	14	-1	-1	18
8	6.416940723510066E-5	TGTGCCACCTGGGATAGGGGATATAAGAAACTCTTT	CATWDRGYKKLF	TRGV8	.	TRGJ1	17	-1	-1	21
8	6.416940723510066E-5	TGTGCCACCTGGGACCTTTATTATAAGAAACTCTTT	CATWDLYYKKLF	TRGV8	.	TRGJ1	13	-1	-1	17
8	6.416940723510066E-5	TGTGCCACCTGGGACAGTTACTATAAGAAACTCTTT	CATWDSYYKKLF	TRGV3	.	TRGJ1	16	-1	-1	17
8	6.416940723510066E-5	TGTGCCACCTGGGAGAGTTATTATAAGAAACTCTTT	CATWESYYKKLF	TRGV8	.	TRGJ1	16	-1	-1	14
8	6.416940723510066E-5	TGTGCCACCTGGAACTCATATTATAAGAAACTCTTT	CATWNSYYKKLF	TRGV8	.	TRGJ1	11	-1	-1	18
8	6.416940723510066E-5	TGTGCCACCGTGGGCGGTTATTATAAGAAACTCTTT	CATVGGYYKKLF	TRGV3	.	TRGJ1	13	-1	-1	17
8	6.416940723510066E-5	TGTGCTGCGTGGTTTTATTATAAGAAACTCTTT	CAAWFYYKKLF	TRGV10	.	TRGJ1	11	-1	-1	14
8	6.416940723510066E-5	TGTGCCCCGGATGATTATTATAAGAAACTCTTT	CAPDDYYKKLF	TRGV7	.	TRGJ1	5	-1	-1	13
8	6.416940723510066E-5	TGTGCCACCTGGGATTCTTATAAGAAACTCTTT	CATWDSYKKLF	TRGV8	.	TRGJ1	14	-1	-1	13
8	6.416940723510066E-5	TGTGCCACCTGGGACGTTTATAAGAAACTCTTT	CATWDVYKKLF	TRGV8	.	TRGJ1	13	-1	-1	17
8	6.416940723510066E-5	TGTGCCACCTGGGACGGCTATAAGAAACTCTTT	CATWDGYKKLF	TRGV2	.	TRGJ1	16	-1	-1	18
8	6.416940723510066E-5	TGTGCCACCCCTCTTTATTATAAGAAACTCTTT	CATPLYYKKLF	TRGV5	.	TRGJ1	8	-1	-1	14
8	6.416940723510066E-5	TGTGCCACCCCCGCCTATTATAAGAAACTCTTT	CATPAYYKKLF	TRGV8	.	TRGJ1	8	-1	-1	15
8	6.416940723510066E-5	TGTGCCTTGTGGGAGGTGCAAGAGTTG	CALWEVQEL	TRGV9	.	TRGJ1	19	-1	-1	24
8	6.416940723510066E-5	TGTGCTGCGTGGGATTTT	CAAWDF	TRGV10	.	TRGJ2	15	-1	-1	15
7	5.614823133071308E-5	TGTGCCACCTGGGACAGGCGGGTATTGGTTAGGTCACTTGGAGGAGAAAATAAGAAACTCTTT	CATWDRRVLVRSLGGENKKLF	TRGV7	.	TRGJ1	18	-1	-1	49
7	5.614823133071308E-5	TGTGCCACCTGGGACAGGCGCCCTTTAGGACTTACAATCCTAAAATATAAGAAACTCTTT	CATWDRRPLGLTILKYKKLF	TRGV5	.	TRGJ1	18	-1	-1	45
7	5.614823133071308E-5	TGTGCCACCTGGGACGGGCAGAGGGCTGGCAATAAAGAGGATTATAAGAAACTCTTT	CATWDGQRAGNKEDYKKLF	TRGV2	.	TRGJ1	18	-1	-1	40
7	5.614823133071308E-5	TGTGCCACCTGGGACAGGCGGGAAGGGCTTTATACCACTGGTTGGTTCAAGATATTT	CATWDRREGLYTTGWFKIF	TRGV3	.	TRGJP1	18	-1	-1	30
7	5.614823133071308E-5	TGTGCCTTGTGGGAAGGCCCGGAGGAGTTGGGCAAAAAAATCAAGGTATTT	CALWEGPEELGKKIKVF	TRGV9	.	TRGJP	13	-1	-1	24
7	5.614823133071308E-5	TGTGCCACCTGGGACAGAGTAACCACCGGGACTTATTATAAGAAACTCTTT	CATWDRVTTGTYYKKLF	TRGV7	.	TRGJ1	16	-1	-1	29
7	5.614823133071308E-5	TGTGCCTGCTGGATTAGGCGATATAGTAGTGATTGGATCAAGACGTTT	CACWIRRYSSDWIKTF	TRGV11	.	TRGJP2	18	-1	-1	20
7	5.614823133071308E-5	TGTGCCACCTGGGATAGAAAAGGGAGGACTTATTATAAGAAACTCTTT	CATWDRKGRTYYKKLF	TRGV8	.	TRGJ1	16	-1	-1	26
7	5.614823133071308E-5	TGTGCCACCTGGGACGGGCTTGGGACCACTGGTTGGTTCAAGATATTT	CATWDGLGTTGWFKIF	TRGV2	.	TRGJP1	18	-1	-1	24
7	5.614823133071308E-5	TGTGCCACCTGGGACAGGCCCCCCGCGAATTATTATAAGAAACTCTTT	CATWDRPPANYYKKLF	TRGV7	.	TRGJ1	19	-1	-1	25
7	5.614823133071308E-5	TGTGCCACCTGGGACAGGCACCCATCGAATTATTATAAGAAACTCTTT	CATWDRHPSNYYKKLF	TRGV3	.	TRGJ1	18	-1	-1	24
7	5.614823133071308E-5	TGTGCCACCTGGGAGGGTAAAGCCCGAAATTATTATAAGAAACTCTTT	CATWEGKARNYYKKLF	TRGV8	.	TRGJ1	13	-1	-1	27
7	5.614823133071308E-5	TGTGCCACCTGGGTTAAACCCTGCCTTTATTATAAGAAACTCTTT	CATWVKPCLYYKKLF	TRGV4	.	TRGJ1	12	-1	-1	26
7	5.614823133071308E-5	TGTGCCACCTGGGCCTCCGCCACGAATTATTATAAGAAACTCTTT	CATWASATNYYKKLF	TRGV8	.	TRGJ1	12	-1	-1	22
7	5.614823133071308E-5	TGTGCCACCTGGGATTGGGAGGGTAGTGATTGGATCAAGACGTTT	CATWDWEGSDWIKTF	TRGV4	.	TRGJP2	18	-1	-1	22
7	5.614823133071308E-5	TGTGCCACCTGGGATGAGGTAAGTTCCAACTATAAGAAACTCTTT	CATWDEVSSNYKKLF	TRGV4	.	TRGJ1	15	-1	-1	30
7	5.614823133071308E-5	TGTGCCACCTGGGATAAACCTCTAGAGGGTTGGATCAAGACGTTT	CATWDKPLEGWIKTF	TRGV8	.	TRGJP2	15	-1	-1	29
7	5.614823133071308E-5	TGTGCCACCTGGGACGGGCCTAGGAATTATTATAAGAAACTCTTT	CATWDGPRNYYKKLF	TRGV2	.	TRGJ1	19	-1	-1	23
7	5.614823133071308E-5	TGTGCCACCTGGGACGGGCGGGGTAGTGATTGGATCAAGACGTTT	CATWDGRGSDWIKTF	TRGV2	.	TRGJP2	18	-1	-1	22
7	5.614823133071308E-5	TGTGCCACCTGGGACGGGGATTCGAATTATTATAAGAAACTCTTT	CATWDGDSNYYKKLF	TRGV2	.	TRGJ1	17	-1	-1	19
7	5.614823133071308E-5	TGTGCCACCTGGGACAGGCCTATGTATTATTATAAGAAACTCTTT	CATWDRPMYYYKKLF	TRGV3	.	TRGJ1	20	-1	-1	25
7	5.614823133071308E-5	TGTGCCACCTGGGACAGGCCCCCGAATTATTATAAGAAACTCTTT	CATWDRPPNYYKKLF	TRGV3	.	TRGJ1	19	-1	-1	22
7	5.614823133071308E-5	TGTGCCACCTGGGACAGGCCGCTAGCTTATTATAAGAAACTCTTT	CATWDRPLAYYKKLF	TRGV3	.	TRGJ1	19	-1	-1	26
7	5.614823133071308E-5	TGTGCCACCTGGCTTCCCTCTACTGGTTGGTTCAAGATATTT	CATWLPSTGWFKIF	TRGV8	.	TRGJP1	11	-1	-1	21
7	5.614823133071308E-5	TGTGCCACCTGGGTCCCTAGTAGTGATTGGATCAAGACGTTT	CATWVPSSDWIKTF	TRGV8	.	TRGJP2	12	-1	-1	17
7	5.614823133071308E-5	TGTGCCACCTGGGCCCACTCGAATTATTATAAGAAACTCTTT	CATWAHSNYYKKLF	TRGV8	.	TRGJ1	12	-1	-1	18
7	5.614823133071308E-5	TGTGCCACCTGGGCCGATAGTAGTGATTGGATCAAGACGTTT	CATWADSSDWIKTF	TRGV8	.	TRGJP2	12	-1	-1	16
7	5.614823133071308E-5	TGTGCCACCTGGGATTGGTCCGATTATTATAAGAAACTCTTT	CATWDWSDYYKKLF	TRGV8	.	TRGJ1	17	-1	-1	22
7	5.614823133071308E-5	TGTGCCACCTGGGATGGGCGCTATTATTATAAGAAACTCTTT	CATWDGRYYYKKLF	TRGV4	.	TRGJ1	18	-1	-1	22
7	5.614823133071308E-5	TGTGCCACCTGGGATACCCCCCATTATTATAAGAAACTCTTT	CATWDTPHYYKKLF	TRGV8	.	TRGJ1	15	-1	-1	22
7	5.614823133071308E-5	TGTGCCACCTGGGATAGGCCCATAGGTTATAAGAAACTCTTT	CATWDRPIGYKKLF	TRGV8	.	TRGJ1	22	-1	-1	26
7	5.614823133071308E-5	TGTGCCACCTGGGACTACCCTGATTATTATAAGAAACTCTTT	CATWDYPDYYKKLF	TRGV8	.	TRGJ1	13	-1	-1	22
7	5.614823133071308E-5	TGTGCCACCTGGGACCAGCACCCTTATTATAAGAAACTCTTT	CATWDQHPYYKKLF	TRGV7	.	TRGJ1	14	-1	-1	23
7	5.614823133071308E-5	TGTGCCACCTGGGACGGGCCTGATTATTATAAGAAACTCTTT	CATWDGPDYYKKLF	TRGV2	.	TRGJ1	19	-1	-1	22
7	5.614823133071308E-5	TGTGCCACCTGGGACGGGAGTAGTGATTGGATCAAGACGTTT	CATWDGSSDWIKTF	TRGV2	.	TRGJP2	17	-1	-1	18
7	5.614823133071308E-5	TGTGCCACCTGGGACAGTCTCTATTATTATAAGAAACTCTTT	CATWDSLYYYKKLF	TRGV7	.	TRGJ1	16	-1	-1	22
7	5.614823133071308E-5	TGTGCCACCTGGGACAGCGAGAATTATTATAAGAAACTCTTT	CATWDSENYYKKLF	TRGV5	.	TRGJ1	16	-1	-1	20
7	5.614823133071308E-5	TGTGCCACCTGGGACAGGCCGTCTGGTTGGTTCAAGATATTT	CATWDRPSGWFKIF	TRGV3	.	TRGJP1	22	-1	-1	22
7	5.614823133071308E-5	TGTGCCACCTGGGACAGGCGGAATTATTATAAGAAACTCTTT	CATWDRRNYYKKLF	TRGV5	.	TRGJ1	18	-1	-1	20
7	5.614823133071308E-5	TGTGCCACCTGGGACAGGCATTGTGGTTATAAGAAACTCTTT	CATWDRHCGYKKLF	TRGV7	.	TRGJ1	18	-1	-1	26
7	5.614823133071308E-5	TGTGCCACCTGGGACAGGCATGATTATTATAAGAAACTCTTT	CATWDRHDYYKKLF	TRGV3	.	TRGJ1	21	-1	-1	22
7	5.614823133071308E-5	TGTGCCACCTGGGACAGGAAGAATTATTATAAGAAACTCTTT	CATWDRKNYYKKLF	TRGV5	.	TRGJ1	17	-1	-1	20
7	5.614823133071308E-5	TGTGCCACCTGGGACAGAGATCATTATTATAAGAAACTCTTT	CATWDRDHYYKKLF	TRGV7	.	TRGJ1	16	-1	-1	22
7	5.614823133071308E-5	TGTGCCACCTGGCAACCCCATTATTATAAGAAACTCTTT	CATWQPHYYKKLF	TRGV3	.	TRGJ1	11	-1	-1	19
7	5.614823133071308E-5	TGTGCCACCTGGGATCTGAATTATTATAAGAAACTCTTT	CATWDLNYYKKLF	TRGV5	.	TRGJ1	13	-1	-1	17
7	5.614823133071308E-5	TGTGCCACCTGGGATAGTTATTATTATAAGAAACTCTTT	CATWDSYYYKKLF	TRGV8	.	TRGJ1	16	-1	-1	19
7	5.614823133071308E-5	TGTGCCACCTGGGATAGGTTATATTATAAGAAACTCTTT	CATWDRLYYKKLF	TRGV8	.	TRGJ1	17	-1	-1	21
7	5.614823133071308E-5	TGTGCCACCTGGGATAATAGGTATTATAAGAAACTCTTT	CATWDNRYYKKLF	TRGV8	.	TRGJ1	15	-1	-1	21
7	5.614823133071308E-5	TGTGCCACCTGGGACCCTTTTTATTATAAGAAACTCTTT	CATWDPFYYKKLF	TRGV8	.	TRGJ1	13	-1	-1	20
7	5.614823133071308E-5	TGTGCCACCTGGGACCGCCCTTATTATAAGAAACTCTTT	CATWDRPYYKKLF	TRGV2	.	TRGJ1	14	-1	-1	20
7	5.614823133071308E-5	TGTGCCACCTGGGACACGAATTATTATAAGAAACTCTTT	CATWDTNYYKKLF	TRGV4	.	TRGJ1	13	-1	-1	16
7	5.614823133071308E-5	TGTGCCACCTGGGACAGGCCGTATTATAAGAAACTCTTT	CATWDRPYYKKLF	TRGV5	.	TRGJ1	19	-1	-1	21
7	5.614823133071308E-5	TGTGCCACCTGGGACAGGCAATATTATAAGAAACTCTTT	CATWDRQYYKKLF	TRGV5	.	TRGJ1	18	-1	-1	21
7	5.614823133071308E-5	TGTGCCACCTGGGACAGGACTTATTATAAGAAACTCTTT	CATWDRTYYKKLF	TRGV3	.	TRGJ1	20	-1	-1	17
7	5.614823133071308E-5	TGTGCCACCTGGGAGTCTTTTTATTATAAGAAACTCTTT	CATWESFYYKKLF	TRGV4	.	TRGJ1	13	-1	-1	20
7	5.614823133071308E-5	TGTGCCACCTGGGAGCTTAATTATTATAAGAAACTCTTT	CATWELNYYKKLF	TRGV2	.	TRGJ1	13	-1	-1	18
7	5.614823133071308E-5	TGTGCCACCTGGGAACCGAATTATTATAAGAAACTCTTT	CATWEPNYYKKLF	TRGV4	.	TRGJ1	13	-1	-1	16
7	5.614823133071308E-5	TGTGCCACCTGGGAAATGTGTGTTTATAAGAAACTCTTT	CATWEMCVYKKLF	TRGV4	.	TRGJ1	13	-1	-1	23
7	5.614823133071308E-5	TGTGCCACCTGGACTACGAATTATTATAAGAAACTCTTT	CATWTTNYYKKLF	TRGV5	.	TRGJ1	11	-1	-1	16
7	5.614823133071308E-5	TGTGCCACCTGGAGTATGATCGGCCCTAAGAAACTCTTT	CATWSMIGPKKLF	TRGV4	.	TRGJ1	11	-1	-1	26
7	5.614823133071308E-5	TGTGCCACCCACCCTGATAATTATTATAAGAAACTCTTT	CATHPDNYYKKLF	TRGV5	.	TRGJ1	8	-1	-1	18
7	5.614823133071308E-5	TGTGCCAACGCTGCCTCGAATTATTATAAGAAACTCTTT	CANAASNYYKKLF	TRGV3	.	TRGJ1	6	-1	-1	15
7	5.614823133071308E-5	TGTGCCTTGTGGGAAGGCCCGGATAAGAAACTCTTT	CALWEGPDKKLF	TRGV9	.	TRGJ1	13	-1	-1	22
7	5.614823133071308E-5	TGTGCCACCTGGCTTAATTATTATAAGAAACTCTTT	CATWLNYYKKLF	TRGV2	.	TRGJ1	11	-1	-1	15
7	5.614823133071308E-5	TGTGCCACCTGGGCCTTTTATTATAAGAAACTCTTT	CATWAFYYKKLF	TRGV7	.	TRGJ1	12	-1	-1	17
7	5.614823133071308E-5	TGTGCCACCTGGGATAAAGGATGGATCAAGACGTTT	CATWDKGWIKTF	TRGV8	.	TRGJP2	15	-1	-1	21
7	5.614823133071308E-5	TGTGCCACCTGGGACAATTATTATAAGAAACTCTTT	CATWDNYYKKLF	TRGV4	.	TRGJ1	13	-1	-1	15
7	5.614823133071308E-5	TGTGCTGCGTTCCCTTATTATAAGAAACTCTTT	CAAFPYYKKLF	TRGV10	.	TRGJ1	9	-1	-1	14
7	5.614823133071308E-5	TGTGCCTTGTGGGAGGGCCGGGAGGAGTTGTTG	CALWEGREELL	TRGV9	.	TRGJ1	15	-1	-1	30
7	5.614823133071308E-5	TGTGCCACCTGGGAAGATTATAAGAAACTCTTT	CATWEDYKKLF	TRGV8	.	TRGJ1	13	-1	-1	16
7	5.614823133071308E-5	TGTGCCACCTATACTTATTATAAGAAACTCTTT	CATYTYYKKLF	TRGV2	.	TRGJ1	9	-1	-1	14
7	5.614823133071308E-5	TGTGCCTTGTGGGAGCCGAAGCAAGAGTTG	CALWEPKQEL	TRGV9	.	TRGJ1	14	-1	-1	27
7	5.614823133071308E-5	TGTGCCACCCCCGATTATAAGAAACTCTTT	CATPDYKKLF	TRGV8	.	TRGJ1	8	-1	-1	13
7	5.614823133071308E-5	TGTGCCTTGTGGGACCAAGAGTTG	CALWDQEL	TRGV9	.	TRGJ1	13	-1	-1	21
7	5.614823133071308E-5	TCTTATTATAAGAAACTCTTT	SYYKKLF	TRGV8	.	TRGJ1	0	-1	-1	2
7	5.614823133071308E-5	TGTGCCTTGTGGGACCTCGTT	CALWDLV	TRGV9	.	TRGJ1	13	-1	-1	15
6	4.81270554263255E-5	TGTGCCACCTGGGATAGGCCAAGTTCGTCTTCGGGAGCTTACTATTATAAGAAACTCTTT	CATWDRPSSSSGAYYYKKLF	TRGV8	.	TRGJ1	19	-1	-1	42
6	4.81270554263255E-5	TGTGCCACCTGGGAAGATACGTATGGTAGAGCCAAACGTTCGGAAAGCCAGAAACTCTTT	CATWEDTYGRAKRSESQKLF	TRGV2	.	TRGJ1	13	-1	-1	49
6	4.81270554263255E-5	TGTGCCACCTGGGACGGGCTCGTATGTAATTATAGTAGTGATTGGATCAAGACGTTT	CATWDGLVCNYSSDWIKTF	TRGV2	.	TRGJP2	22	-1	-1	30
6	4.81270554263255E-5	TGTGCCACCTGGGACGGAAACCCCCCCCGAAGTTTTAATTATTATAAGAAACTCTTT	CATWDGNPPRSFNYYKKLF	TRGV3	.	TRGJ1	14	-1	-1	36
6	4.81270554263255E-5	TGTGCCACCTGGGACAGACAATCGGTAGGATATGGATATTATAAGAAACTCTTT	CATWDRQSVGYGYYKKLF	TRGV5	.	TRGJ1	16	-1	-1	36
6	4.81270554263255E-5	TGTGCCACCTGGGATGGGCAATGGTGGAAAGCTGGTTGGTTCAAGATATTT	CATWDGQWWKAGWFKIF	TRGV4	.	TRGJP1	18	-1	-1	31
6	4.81270554263255E-5	TGTGCCACCTGGGACAGGCGAGATTGGGTCCGTTATTATAAGAAACTCTTT	CATWDRRDWVRYYKKLF	TRGV5	.	TRGJ1	18	-1	-1	32
6	4.81270554263255E-5	TGTGCCACCTGGGACAGACCTCAGATCAATAATTATTATAAGAAACTCTTT	CATWDRPQINNYYKKLF	TRGV5	.	TRGJ1	20	-1	-1	30
6	4.81270554263255E-5	TGTGCCACACATCCCCGACTCGGATGTCGTAGTGATTGGATCAAGACGTTT	CATHPRLGCRSDWIKTF	TRGV7	.	TRGJP2	7	-1	-1	28
6	4.81270554263255E-5	TGTGCCACCTGGGATAGGCGGTTCCGCCTTTATTATAAGAAACTCTTT	CATWDRRFRLYYKKLF	TRGV8	.	TRGJ1	18	-1	-1	29
6	4.81270554263255E-5	TGTGCCACCTGGGATAGATTTTCGGAGAATTATTATAAGAAACTCTTT	CATWDRFSENYYKKLF	TRGV8	.	TRGJ1	16	-1	-1	26
6	4.81270554263255E-5	TGTGCCACCTGGGATAGAGGTTTTAGTAGTGATTGGATCAAGACGTTT	CATWDRGFSSDWIKTF	TRGV8	.	TRGJP2	16	-1	-1	23
6	4.81270554263255E-5	TGTGCCACCTGGGACTCTCTAAGGGGGTGTTATTATAAGAAACTCTTT	CATWDSLRGCYYKKLF	TRGV3	.	TRGJ1	14	-1	-1	29
6	4.81270554263255E-5	TGTGCCACCTGGGACGCCCAAGAGTTGGGCAAAAAAATCAAGGTATTT	CATWDAQELGKKIKVF	TRGV2	.	TRGJP	15	-1	-1	18
6	4.81270554263255E-5	TGTGCCACCTGGGACGGGCTTAATACCACTGGTTGGTTCAAGATATTT	CATWDGLNTTGWFKIF	TRGV2	.	TRGJP1	18	-1	-1	22
6	4.81270554263255E-5	TGTGCCACCTGGGACGGGCAGGAGGCGAATTATTATAAGAAACTCTTT	CATWDGQEANYYKKLF	TRGV2	.	TRGJ1	18	-1	-1	25
6	4.81270554263255E-5	TGTGCCACCTGGGACGACTCTCCCCAGAATTATTATAAGAAACTCTTT	CATWDDSPQNYYKKLF	TRGV7	.	TRGJ1	14	-1	-1	26
6	4.81270554263255E-5	TGTGCCACCTGGGACAGGCTCCCTCTCGATTATTATAAGAAACTCTTT	CATWDRLPLDYYKKLF	TRGV7	.	TRGJ1	18	-1	-1	25
6	4.81270554263255E-5	TGTGCCACCTGGGACAGGCCTTGGAGAGATTATTATAAGAAACTCTTT	CATWDRPWRDYYKKLF	TRGV7	.	TRGJ1	20	-1	-1	28
6	4.81270554263255E-5	TGTGCCACCTGGGACAGGCGGAGTGTAAATTATTATAAGAAACTCTTT	CATWDRRSVNYYKKLF	TRGV7	.	TRGJ1	18	-1	-1	27
6	4.81270554263255E-5	TGTGCCACCTGGGAAGAGAGTTATAGTAGTGATTGGATCAAGACGTTT	CATWEESYSSDWIKTF	TRGV2	.	TRGJP2	13	-1	-1	21
6	4.81270554263255E-5	TGTGCCTTGTGGGAGGCTTCGGGGGGATATTATAAGAAACTCTTT	CALWEASGGYYKKLF	TRGV9	.	TRGJ1	15	-1	-1	27
6	4.81270554263255E-5	TGTGCCACCTGGGCCCCCAGGCGGCATTATTATAAGAAACTCTTT	CATWAPRRHYYKKLF	TRGV3	.	TRGJ1	12	-1	-1	25
6	4.81270554263255E-5	TGTGCCACCTGGGATGGGCCTTTGAATTATTATAAGAAACTCTTT	CATWDGPLNYYKKLF	TRGV4	.	TRGJ1	19	-1	-1	20
6	4.81270554263255E-5	TGTGCCACCTGGGATAGCCCACGAATTTATTATAAGAAACTCTTT	CATWDSPRIYYKKLF	TRGV8	.	TRGJ1	19	-1	-1	21
6	4.81270554263255E-5	TGTGCCACCTGGGATAGGCTAGGGAATTATTATAAGAAACTCTTT	CATWDRLGNYYKKLF	TRGV8	.	TRGJ1	18	-1	-1	23
6	4.81270554263255E-5	TGTGCCACCTGGGACCTTATCCCGGATTATTATAAGAAACTCTTT	CATWDLIPDYYKKLF	TRGV2	.	TRGJ1	14	-1	-1	22
6	4.81270554263255E-5	TGTGCCACCTGGGACGGGCCTGGTTATTATTATAAGAAACTCTTT	CATWDGPGYYYKKLF	TRGV2	.	TRGJ1	19	-1	-1	25
6	4.81270554263255E-5	TGTGCCACCTGGGACGGGCAAAAAAATTATTATAAGAAACTCTTT	CATWDGQKNYYKKLF	TRGV2	.	TRGJ1	18	-1	-1	24
6	4.81270554263255E-5	TGTGCCACCTGGGACGGAAATTCGAATTATTATAAGAAACTCTTT	CATWDGNSNYYKKLF	TRGV2	.	TRGJ1	16	-1	-1	18
6	4.81270554263255E-5	TGTGCCACCTGGGACGGAAATACCACTGGTTGGTTCAAGATATTT	CATWDGNTTGWFKIF	TRGV2	.	TRGJP1	16	-1	-1	19
6	4.81270554263255E-5	TGTGCCACCTGGGACAGGCAGGGGAATTATTATAAGAAACTCTTT	CATWDRQGNYYKKLF	TRGV5	.	TRGJ1	18	-1	-1	23
6	4.81270554263255E-5	TGTGCCACCTGGGACAGGACCTCCTATTATTATAAGAAACTCTTT	CATWDRTSYYYKKLF	TRGV3	.	TRGJ1	21	-1	-1	25
6	4.81270554263255E-5	TGTGCTGCGTGGGATTTACTAAATTATTATAAGAAACTCTTT	CAAWDLLNYYKKLF	TRGV10	.	TRGJ1	21	-1	-1	21
6	4.81270554263255E-5	TGTGCCACCTGGGTTTCCTCGAATTATTATAAGAAACTCTTT	CATWVSSNYYKKLF	TRGV3	.	TRGJ1	12	-1	-1	18
6	4.81270554263255E-5	TGTGCCACCTGGGCAAATAGTAGTGATTGGATCAAGACGTTT	CATWANSSDWIKTF	TRGV8	.	TRGJP2	12	-1	-1	16
6	4.81270554263255E-5	TGTGCCACCTGGGATGGTCCCAGGTATTATAAGAAACTCTTT	CATWDGPRYYKKLF	TRGV8	.	TRGJ1	14	-1	-1	24
6	4.81270554263255E-5	TGTGCCACCTGGGATGGTGGGAGTGATTGGATCAAGACGTTT	CATWDGGSDWIKTF	TRGV8	.	TRGJP2	14	-1	-1	21
6	4.81270554263255E-5	TGTGCCACCTGGGATGACTCGAATTATTATAAGAAACTCTTT	CATWDDSNYYKKLF	TRGV4	.	TRGJ1	15	-1	-1	18
6	4.81270554263255E-5	TGTGCCACCTGGGATGAGGGGTTTTATTATAAGAAACTCTTT	CATWDEGFYYKKLF	TRGV8	.	TRGJ1	18	-1	-1	23
6	4.81270554263255E-5	TGTGCCACCTGGGATGAATCCCCTTATTATAAGAAACTCTTT	CATWDESPYYKKLF	TRGV8	.	TRGJ2	14	-1	-1	23
6	4.81270554263255E-5	TGTGCCACCTGGGATGAAGCTAATTATTATAAGAAACTCTTT	CATWDEANYYKKLF	TRGV4	.	TRGJ1	15	-1	-1	21
6	4.81270554263255E-5	TGTGCCACCTGGGATAGGCCCAATTATTATAAGAAACTCTTT	CATWDRPNYYKKLF	TRGV8	.	TRGJ1	19	-1	-1	21
6	4.81270554263255E-5	TGTGCCACCTGGGATAGGAGAGAATATTATAAGAAACTCTTT	CATWDRREYYKKLF	TRGV8	.	TRGJ1	17	-1	-1	21
6	4.81270554263255E-5	TGTGCCACCTGGGATAGAGGGCTCTATTATAAGAAACTCTTT	CATWDRGLYYKKLF	TRGV8	.	TRGJ1	16	-1	-1	24
6	4.81270554263255E-5	TGTGCCACCTGGGACTTCCACCTTACTGGTAAGAAACTCTTT	CATWDFHLTGKKLF	TRGV8	.	TRGJ1	13	-1	-1	29
6	4.81270554263255E-5	TGTGCCACCTGGGACCCTCCGAATTATTATAAGAAACTCTTT	CATWDPPNYYKKLF	TRGV7	.	TRGJ1	14	-1	-1	19
6	4.81270554263255E-5	TGTGCCACCTGGGACGGGCCTTGCGGTTGGTTCAAGATATTT	CATWDGPCGWFKIF	TRGV2	.	TRGJP1	19	-1	-1	24
6	4.81270554263255E-5	TGTGCCACCTGGGACGGGCCAGTATATTATAAGAAACTCTTT	CATWDGPVYYKKLF	TRGV2	.	TRGJ1	22	-1	-1	24
6	4.81270554263255E-5	TGTGCCACCTGGGACGGGCAGAATTATTATAAGAAACTCTTT	CATWDGQNYYKKLF	TRGV2	.	TRGJ1	18	-1	-1	20
6	4.81270554263255E-5	TGTGCCACCTGGGACACTTCGAATTATTATAAGAAACTCTTT	CATWDTSNYYKKLF	TRGV2	.	TRGJ1	14	-1	-1	17
6	4.81270554263255E-5	TGTGCCACCTGGGACAGGCTTGATTATTATAAGAAACTCTTT	CATWDRLDYYKKLF	TRGV5	.	TRGJ1	21	-1	-1	22
6	4.81270554263255E-5	TGTGCCACCTGGGACAGGCGGGGGTTACTGGAAAAACTCTTT	CATWDRRGLLEKLF	TRGV7	.	TRGJ1	18	-1	-1	33
6	4.81270554263255E-5	TGTGCCACCTGGGACAGGCGAAATTATTATAAGAAACTCTTT	CATWDRRNYYKKLF	TRGV3	.	TRGJ1	18	-1	-1	21
6	4.81270554263255E-5	TGTGCCACCTGGGACAGACAGAATTATTATAAGAAACTCTTT	CATWDRQNYYKKLF	TRGV7	.	TRGJ1	16	-1	-1	20
6	4.81270554263255E-5	TGTGCCACCTGGGAAGGGGGGTTTTATTATAAGAAACTCTTT	CATWEGGFYYKKLF	TRGV3	.	TRGJ1	16	-1	-1	23
6	4.81270554263255E-5	TGTGCCCCCCTAGATCAAGGTGGTTGGTTCAAGATATTT	CAPLDQGGWFKIF	TRGV2	.	TRGJP1	8	-1	-1	20
6	4.81270554263255E-5	TGTGCCACCTGGGGGGATTCTTATTATAAGAAACTCTTT	CATWGDSYYKKLF	TRGV8	.	TRGJ1	12	-1	-1	20
6	4.81270554263255E-5	TGTGCCACCTGGGATGTTAGAAAATATAAGAAACTCTTT	CATWDVRKYKKLF	TRGV4	.	TRGJ1	15	-1	-1	24
6	4.81270554263255E-5	TGTGCCACCTGGGATGGGCAGGAGAATAAGAAACTCTTT	CATWDGQENKKLF	TRGV4	.	TRGJ1	18	-1	-1	25
6	4.81270554263255E-5	TGTGCCACCTGGGATGAAAGGCATTATAAGAAACTCTTT	CATWDERHYKKLF	TRGV4	.	TRGJ2	15	-1	-1	22
6	4.81270554263255E-5	TGTGCCACCTGGGATAGGGATTATTATAAGAAACTCTTT	CATWDRDYYKKLF	TRGV8	.	TRGJ1	17	-1	-1	19
6	4.81270554263255E-5	TGTGCTGCGTGGGCTGGTTATTATAAGAAACTCTTT	CAAWAGYYKKLF	TRGV10	.	TRGJ1	12	-1	-1	17
6	4.81270554263255E-5	TGTGCCACCTGGTTAAATTATTATAAGAAACTCTTT	CATWLNYYKKLF	TRGV7	.	TRGJ1	11	-1	-1	15
6	4.81270554263255E-5	TGTGCCACCTGGGTTTCTTATTATAAGAAACTCTTT	CATWVSYYKKLF	TRGV8	.	TRGJ1	12	-1	-1	17
6	4.81270554263255E-5	TGTGCCACCTGGGACCCAAATTATAAGAAACTCTTT	CATWDPNYKKLF	TRGV8	.	TRGJ1	13	-1	-1	19
6	4.81270554263255E-5	TGTGCCACCTGGGACGGTTCCCCTGCCAGGCTCTTT	CATWDGSPARLF	TRGV2	.	TRGJ1	29	-1	-1	30
6	4.81270554263255E-5	TGTGCCACCTGGGACGATGGTTGGTTCAAGATATTT	CATWDDGWFKIF	TRGV2	.	TRGJP1	15	-1	-1	17
6	4.81270554263255E-5	TGTGCCACCTGGATAAATTATTATAAGAAACTCTTT	CATWINYYKKLF	TRGV3	.	TRGJ2	11	-1	-1	15
6	4.81270554263255E-5	TGTGCCACCTGGGATAGTTATAAGAAACTCTTT	CATWDSYKKLF	TRGV8	.	TRGJ1	16	-1	-1	17
6	4.81270554263255E-5	TGTGCCACCTGGGATAAATGGTCGAAACTCTTT	CATWDKWSKLF	TRGV8	.	TRGJ1	15	-1	-1	23
6	4.81270554263255E-5	TGTGCCACCTGGGACAGGCGTGAGAAACTCTTT	CATWDRREKLF	TRGV2	.	TRGJ1	18	-1	-1	22
6	4.81270554263255E-5	TGTGCCACCCTAAATTATTATAAGAAACTCTTT	CATLNYYKKLF	TRGV4	.	TRGJ1	8	-1	-1	12
6	4.81270554263255E-5	TGTGCCTTGTGGGAGGTGCACAGGGAGTTG	CALWEVHREL	TRGV9	.	TRGJ1	20	-1	-1	27
6	4.81270554263255E-5	TGTGCCTTGTGGGAGGTGGATCGAGAGTTG	CALWEVDREL	TRGV9	.	TRGJ1	17	-1	-1	27
6	4.81270554263255E-5	TGTGCCTTGTGGGAACGAGAAGAGTTG	CALWEREEL	TRGV9	.	TRGJ1	13	-1	-1	24
5	4.0105879521937915E-5	TGTGCCACCTGGGACAGGGGAAAGAGACAGACGAGCTGCGCACAATATTATAAGAAACTCTTT	CATWDRGKRQTSCAQYYKKLF	TRGV5	.	TRGJ1	17	-1	-1	45
5	4.0105879521937915E-5	TGTGCTGCGTGGGACCTCTTTGTATTACGGAAGCGGGGTCAAGCCAAGAAACTCTTT	CAAWDLFVLRKRGQAKKLF	TRGV10	.	TRGJ1	13	-1	-1	45
5	4.0105879521937915E-5	TGTGCCACCTGGGACGGCCAGAGGAATTGGAATTATTATAAGAAACTCTTT	CATWDGQRNWNYYKKLF	TRGV2	.	TRGJ1	16	-1	-1	24
5	4.0105879521937915E-5	TGTGCCACCTGGGACGGGCTCAATGGATTTGGGGATTGGATCAAGACGTTT	CATWDGLNGFGDWIKTF	TRGV2	.	TRGJP2	18	-1	-1	33
5	4.0105879521937915E-5	TGTGCCACCTGGGACGGGCCTTGGCACGAACCTTATTATAAGAAACTCTTT	CATWDGPWHEPYYKKLF	TRGV2	.	TRGJ1	19	-1	-1	32
5	4.0105879521937915E-5	TGTGCCACCTGGGACAGGCTCGGGTCCAAAAATTATTATAAGAAACTCTTT	CATWDRLGSKNYYKKLF	TRGV7	.	TRGJ1	18	-1	-1	30
5	4.0105879521937915E-5	TGTGCCTTGTGGGAAGGCCCGGATACCACTGGTTGGTTCAAGATATTT	CALWEGPDTTGWFKIF	TRGV9	.	TRGJP1	13	-1	-1	22
5	4.0105879521937915E-5	TGTGCCACCTGGGTGGCGTCAGGTAAAAATTATTATAAGAAACTCTTT	CATWVASGKNYYKKLF	TRGV5	.	TRGJ1	12	-1	-1	27
5	4.0105879521937915E-5	TGTGCCACCTGGGATCCAGCCCCAGGGGATTATTATAAGAAACTCTTT	CATWDPAPGDYYKKLF	TRGV2	.	TRGJ1	13	-1	-1	28
5	4.0105879521937915E-5	TGTGCCACCTGGGATAGTGGGGGGGTGAATTATTATAAGAAACTCTTT	CATWDSGGVNYYKKLF	TRGV8	.	TRGJ1	16	-1	-1	26
5	4.0105879521937915E-5	TGTGCCACCTGGGATAGGTCCTTGAAGAATTATTATAAGAAACTCTTT	CATWDRSLKNYYKKLF	TRGV8	.	TRGJ1	21	-1	-1	26
5	4.0105879521937915E-5	TGTGCCACCTGGGTCGAAATCTGGGGCAATTATAAGAAACTCTTT	CATWVEIWGNYKKLF	TRGV8	.	TRGJ1	12	-1	-1	28
5	4.0105879521937915E-5	TGTGCCACCTGGGATACGAGTACCATGTATTATAAGAAACTCTTT	CATWDTSTMYYKKLF	TRGV8	.	TRGJ1	15	-1	-1	27
5	4.0105879521937915E-5	TGTGCCACCTGGGATAGGCCGGGGGTTTATTATAAGAAACTCTTT	CATWDRPGVYYKKLF	TRGV8	.	TRGJ1	19	-1	-1	26
5	4.0105879521937915E-5	TGTGCCACCTGGGATAGGCGTTTTAATTATTATAAGAAACTCTTT	CATWDRRFNYYKKLF	TRGV8	.	TRGJ1	18	-1	-1	24
5	4.0105879521937915E-5	TGTGCCACCTGGGACCGAAGGGACTACTATTATAAGAAACTCTTT	CATWDRRDYYYKKLF	TRGV8	.	TRGJ1	13	-1	-1	27
5	4.0105879521937915E-5	TGTGCCACCTGGGACGCGTATACCACTGGTTGGTTCAAGATATTT	CATWDAYTTGWFKIF	TRGV2	.	TRGJP1	15	-1	-1	18
5	4.0105879521937915E-5	TGTGCCACCTGGGACGCGACCCCGAATTATTATAAGAAACTCTTT	CATWDATPNYYKKLF	TRGV2	.	TRGJ1	15	-1	-1	22
5	4.0105879521937915E-5	TGTGCCACCTGGGACGGGTTACCCACTGGTTGGTTCAAGATATTT	CATWDGLPTGWFKIF	TRGV2	.	TRGJP1	17	-1	-1	22
5	4.0105879521937915E-5	TGTGCCACCTGGGACGGGCTATTATTTTATTATAAGAAACTCTTT	CATWDGLLFYYKKLF	TRGV2	.	TRGJ1	18	-1	-1	26
5	4.0105879521937915E-5	TGTGCCACCTGGGACGGGCAGGGGAATTATTATAAGAAACTCTTT	CATWDGQGNYYKKLF	TRGV2	.	TRGJ1	18	-1	-1	23
5	4.0105879521937915E-5	TGTGCCACCTGGGACAGGCCTCTCTCTTATTATAAGAAACTCTTT	CATWDRPLSYYKKLF	TRGV3	.	TRGJ1	23	-1	-1	26
5	4.0105879521937915E-5	TGTGCCACCTGGGACAGGCCCCCTCCTTATTATAAGAAACTCTTT	CATWDRPPPYYKKLF	TRGV5	.	TRGJ1	19	-1	-1	26
5	4.0105879521937915E-5	TGTGCCACCTGGGACAGGCGGAGGGATTATTATAAGAAACTCTTT	CATWDRRRDYYKKLF	TRGV5	.	TRGJ1	18	-1	-1	25
5	4.0105879521937915E-5	TGTGCCACCTGGGACAGGCAGGCTCCGTATTATAAGAAACTCTTT	CATWDRQAPYYKKLF	TRGV3	.	TRGJ1	18	-1	-1	27
5	4.0105879521937915E-5	TGTGCCACCTGGGACAGACCACTGAATTATTATAAGAAACTCTTT	CATWDRPLNYYKKLF	TRGV3	.	TRGJ1	19	-1	-1	23
5	4.0105879521937915E-5	TGTGCCACCTGGGACAAGATGAACAATATTTATAAGAAACTCTTT	CATWDKMNNIYKKLF	TRGV7	.	TRGJ1	15	-1	-1	29
5	4.0105879521937915E-5	TGTGCCATCGAGCCGGGGGGTGATTATTATAAGAAACTCTTT	CAIEPGGDYYKKLF	TRGV8	.	TRGJ1	6	-1	-1	22
5	4.0105879521937915E-5	TGTGCCACTTTTAAATATAGTAGTGATTGGATCAAGACGTTT	CATFKYSSDWIKTF	TRGV2	.	TRGJP2	7	-1	-1	14
5	4.0105879521937915E-5	TGTGCCACCTGGGATGGGCCCCCTTTTTATAAGAAACTCTTT	CATWDGPPFYKKLF	TRGV4	.	TRGJ1	20	-1	-1	23
5	4.0105879521937915E-5	TGTGCCACCTGGGATGGAACTAATTATTATAAGAAACTCTTT	CATWDGTNYYKKLF	TRGV4	.	TRGJ1	16	-1	-1	21
5	4.0105879521937915E-5	TGTGCCACCTGGGATATTGAAAGGTATTATAAGAAACTCTTT	CATWDIERYYKKLF	TRGV8	.	TRGJ1	15	-1	-1	24
5	4.0105879521937915E-5	TGTGCCACCTGGGATAGTCCCGCTTATTATAAGAAACTCTTT	CATWDSPAYYKKLF	TRGV8	.	TRGJ1	19	-1	-1	23
5	4.0105879521937915E-5	TGTGCCACCTGGGATAGCTCAATTGATTATAAGAAACTCTTT	CATWDSSIDYKKLF	TRGV4	.	TRGJ1	14	-1	-1	20
5	4.0105879521937915E-5	TGTGCCACCTGGGATAGGGGGCTTTGGTATAAGAAACTCTTT	CATWDRGLWYKKLF	TRGV8	.	TRGJ1	17	-1	-1	27
5	4.0105879521937915E-5	TGTGCCACCTGGGATAAGGGTAGTGATTGGATCAAGACGTTT	CATWDKGSDWIKTF	TRGV8	.	TRGJP2	15	-1	-1	19
5	4.0105879521937915E-5	TGTGCCACCTGGGACGGAATGAATTATTATAAGAAACTCTTT	CATWDGMNYYKKLF	TRGV2	.	TRGJ1	16	-1	-1	20
5	4.0105879521937915E-5	TGTGCCACCTGGGACAGGCTTTTAAATTATAAGAAACTCTTT	CATWDRLLNYKKLF	TRGV7	.	TRGJ1	18	-1	-1	25
5	4.0105879521937915E-5	TGTGCCACCTGGGATTTAAGTTATTATAAGAAACTCTTT	CATWDLSYYKKLF	TRGV8	.	TRGJ1	14	-1	-1	20
5	4.0105879521937915E-5	TGTGCCACCTGGGATTCCATTTATTATAAGAAACTCTTT	CATWDSIYYKKLF	TRGV8	.	TRGJ1	14	-1	-1	13
5	4.0105879521937915E-5	TGTGCCACCTGGGATGATTCTTATTATAAGAAACTCTTT	CATWDDSYYKKLF	TRGV4	.	TRGJ1	15	-1	-1	20
5	4.0105879521937915E-5	TGTGCCACCTGGGACTCCTATTATTATAAGAAACTCTTT	CATWDSYYYKKLF	TRGV8	.	TRGJ1	13	-1	-1	19
5	4.0105879521937915E-5	TGTGCCACCTGGGACTGCACTGGTTGGTTCAAGATATTT	CATWDCTGWFKIF	TRGV2	.	TRGJP1	14	-1	-1	17
5	4.0105879521937915E-5	TGTGCCACCTGGGACCTCCATTATTATAAGAAACTCTTT	CATWDLHYYKKLF	TRGV3	.	TRGJ1	14	-1	-1	19
5	4.0105879521937915E-5	TGTGCCACCTGGGACCTATATTATTATAAGAAACTCTTT	CATWDLYYYKKLF	TRGV2	.	TRGJ1	14	-1	-1	19
5	4.0105879521937915E-5	TGTGCCACCTGGGACCCTACCTTTTATAAGAAACTCTTT	CATWDPTFYKKLF	TRGV5	.	TRGJ1	14	-1	-1	23
5	4.0105879521937915E-5	TGTGCCACCTGGGACGGTCGAGGCTGGATCAAGACGTTT	CATWDGRGWIKTF	TRGV2	.	TRGJP2	16	-1	-1	24
5	4.0105879521937915E-5	TGTGCCACCTGGGACACGGTTTATTATAAGAAACTCTTT	CATWDTVYYKKLF	TRGV7	.	TRGJ1	15	-1	-1	20
5	4.0105879521937915E-5	TGTGCCACCTGGGACAGGCCTAGGTATAAGAAACTCTTT	CATWDRPRYKKLF	TRGV3	.	TRGJ1	20	-1	-1	24
5	4.0105879521937915E-5	TGTGCCACCCGGCAGATCCATTATTATAAGAAACTCTTT	CATRQIHYYKKLF	TRGV2	.	TRGJ1	11	-1	-1	19
5	4.0105879521937915E-5	TGTGCCTTCGGGGAGCGGAATTATAAGAAACTCTTT	CAFGERNYKKLF	TRGV9	.	TRGJ1	14	-1	-1	19
5	4.0105879521937915E-5	TGTGCCACCTGGGCCTATTATTATAAGAAACTCTTT	CATWAYYYKKLF	TRGV8	.	TRGJ1	12	-1	-1	16
5	4.0105879521937915E-5	TGTGCCACCTGGGACCCTTATTATAAGAAACTCTTT	CATWDPYYKKLF	TRGV8	.	TRGJ1	13	-1	-1	17
5	4.0105879521937915E-5	TGTGCCACCTGGGACAACGATTGGATCAAGACGTTT	CATWDNDWIKTF	TRGV3	.	TRGJP2	15	-1	-1	18
5	4.0105879521937915E-5	TGTGCCACGTTTGGTAGTGATTATAAGAAACTCTTT	CATFGSDYKKLF	TRGV2	.	TRGJ1	7	-1	-1	19
5	4.0105879521937915E-5	TGTGCCACCTGGGACAGGCGGAGGAAACTCTTT	CATWDRRRKLF	TRGV5	.	TRGJ1	18	-1	-1	23
5	4.0105879521937915E-5	TGTGCTGCGTGGGGGGATAAGAAACTCTTT	CAAWGDKKLF	TRGV10	.	TRGJ1	12	-1	-1	16
5	4.0105879521937915E-5	TGTGCCTTGTGGGAGGTGCAACAAGAGTTG	CALWEVQQEL	TRGV9	.	TRGJ1	19	-1	-1	27
5	4.0105879521937915E-5	TGTGCCTGCTGGATAGGTAAGAAACTCTTT	CACWIGKKLF	TRGV11	.	TRGJ1	16	-1	-1	17
5	4.0105879521937915E-5	TGTGCTGCGGCTAGGAAGAAACTCTTT	CAAARKKLF	TRGV10	.	TRGJ1	8	-1	-1	15
5	4.0105879521937915E-5	TGTGCCTTGTGGGAGGAGCAAGAGTTG	CALWEEQEL	TRGV9	.	TRGJ1	19	-1	-1	24
4	3.208470361755033E-5	TGTGCCACCTGGGATATGAAGGCCCTTAGGGAGGAGGATTATTATAAGAAACTCTTT	CATWDMKALREEDYYKKLF	TRGV8	.	TRGJ1	15	-1	-1	37
4	3.208470361755033E-5	TGTGCCACCTGGGATAGAGGCTCAACCCTATATAGTAGTGATTGGATCAAGACGTTT	CATWDRGSTLYSSDWIKTF	TRGV8	.	TRGJP2	16	-1	-1	27
4	3.208470361755033E-5	TGTGCCACCTGGGACAGGCCAGAGGGAGAGTGGAATTATTATAAGAAACTCTTT	CATWDRPEGEWNYYKKLF	TRGV3	.	TRGJ1	19	-1	-1	32
4	3.208470361755033E-5	TGTGCCACCTGGGACAGGCAGAGGCATAGCAGTAGTGATTGGATCAAGACGTTT	CATWDRQRHSSSDWIKTF	TRGV3	.	TRGJP2	18	-1	-1	30
4	3.208470361755033E-5	TGTGCCACCTTTTCCTCGCATCGGGGCACAAAGTATTATAAGAAACTCTTT	CATFSSHRGTKYYKKLF	TRGV8	.	TRGJ1	9	-1	-1	30
4	3.208470361755033E-5	TGTGCCACCTGGGATAGGCCCCTGGAGCAATTTTATTATAAGAAACTCTTT	CATWDRPLEQFYYKKLF	TRGV8	.	TRGJ1	19	-1	-1	32
4	3.208470361755033E-5	TGTGCCACCTGGGATAAGGCGAATCATAGTAGTGATTGGATCAAGACGTTT	CATWDKANHSSDWIKTF	TRGV8	.	TRGJP2	19	-1	-1	25
4	3.208470361755033E-5	TGTGCCACCTGGGATAAAAACCCCCGCAGTTGGTATTATAAGAAACTCTTT	CATWDKNPRSWYYKKLF	TRGV8	.	TRGJ1	15	-1	-1	33
4	3.208470361755033E-5	TGTGCCACCTGGGTGAGAAGGCCGGCTACTTATTATAAGAAACTCTTT	CATWVRRPATYYKKLF	TRGV8	.	TRGJ1	12	-1	-1	29
4	3.208470361755033E-5	TGTGCCACCTGGGCCCTTTTCTTTTCGAATTATTATAAGAAACTCTTT	CATWALFFSNYYKKLF	TRGV7	.	TRGJ1	12	-1	-1	23
4	3.208470361755033E-5	TGTGCCACCTGGGATGGGACCCCCCGCAATTATTATAAGAAACTCTTT	CATWDGTPRNYYKKLF	TRGV4	.	TRGJ1	21	-1	-1	27
4	3.208470361755033E-5	TGTGCCACCTGGGATACGACCCTCCCCCGTTATTATAAGAAACTCTTT	CATWDTTLPRYYKKLF	TRGV8	.	TRGJ1	15	-1	-1	29
4	3.208470361755033E-5	TGTGCCACCTGGGACGGGACATATACCACTGGTTGGTTCAAGATATTT	CATWDGTYTTGWFKIF	TRGV2	.	TRGJP1	17	-1	-1	20
4	3.208470361755033E-5	TGTGCCACCTGGGACAGCCTGAGCCTGTTTTATTATAAGAAACTCTTT	CATWDSLSLFYYKKLF	TRGV5	.	TRGJ1	20	-1	-1	29
4	3.208470361755033E-5	TGTGCCACCTGGGACAGCCCCCCAGGATGCTATTATAAGAAACTCTTT	CATWDSPPGCYYKKLF	TRGV3	.	TRGJ1	19	-1	-1	30
4	3.208470361755033E-5	TGTGCCACCTGGGACAGGCCTTTAGAAAGTTCTTATAAGAAACTCTTT	CATWDRPLESSYKKLF	TRGV1	.	TRGJ1	20	-1	-1	29
4	3.208470361755033E-5	TGTGCCACCTGGGACAGGCCGAGGTGGTCTGGTTGGTTCAAGATATTT	CATWDRPRWSGWFKIF	TRGV3	.	TRGJP1	19	-1	-1	28
4	3.208470361755033E-5	TGTGCCACCTGGGACAGGCCAGAGTTGGGCAAAAAAATCAAGGTATTT	CATWDRPELGKKIKVF	TRGV3	.	TRGJP	19	-1	-1	16
4	3.208470361755033E-5	TGTGCCACCTGGGACAGATTAGAACTGAATTATTATAAGAAACTCTTT	CATWDRLELNYYKKLF	TRGV3	.	TRGJ1	16	-1	-1	26
4	3.208470361755033E-5	TGTGCCTTGTGGGAGGGGGGGTTGGGCAAAAAAATCAAGGTATTT	CALWEGGLGKKIKVF	TRGV9	.	TRGJP	15	-1	-1	20
4	3.208470361755033E-5	TGTGCCACCTGGGATAGGCTGCGGAATTATTATAAGAAACTCTTT	CATWDRLRNYYKKLF	TRGV8	.	TRGJ1	18	-1	-1	23
4	3.208470361755033E-5	TGTGCCACCTGGGATAGGCGGTCCACTGGTTGGTTCAAGATATTT	CATWDRRSTGWFKIF	TRGV8	.	TRGJP1	18	-1	-1	22
4	3.208470361755033E-5	TGTGCCACCTGGGACGGGCTTATGTATTATTATAAGAAACTCTTT	CATWDGLMYYYKKLF	TRGV2	.	TRGJ1	18	-1	-1	25
4	3.208470361755033E-5	TGTGCCACCTGGGACGGGCTTAGCACTGGTTGGTTCAAGATATTT	CATWDGLSTGWFKIF	TRGV2	.	TRGJP1	18	-1	-1	20
4	3.208470361755033E-5	TGTGCCACCTGGGACGGGCCTCTTATTAGATATAAGAAACTCTTT	CATWDGPLIRYKKLF	TRGV2	.	TRGJ1	19	-1	-1	30
4	3.208470361755033E-5	TGTGCCACCTGGGACGGGCGGGCCACTGGTTGGTTCAAGATATTT	CATWDGRATGWFKIF	TRGV2	.	TRGJP1	18	-1	-1	22
4	3.208470361755033E-5	TGTGCCACCTGGGACGACCCTACCACTGGTTGGTTCAAGATATTT	CATWDDPTTGWFKIF	TRGV2	.	TRGJP1	15	-1	-1	20
4	3.208470361755033E-5	TGTGCCACCTGGGACAGGCCATCGAATTATTATAAGAAACTCTTT	CATWDRPSNYYKKLF	TRGV7	.	TRGJ1	19	-1	-1	21
4	3.208470361755033E-5	TGTGCCACCTGGGACAGGCGGGGGAATTATTATAAGAAACTCTTT	CATWDRRGNYYKKLF	TRGV7	.	TRGJ1	18	-1	-1	23
4	3.208470361755033E-5	TGTGCCACCTGGGACAAGCACCTCGACTATTATAAGAAACTCTTT	CATWDKHLDYYKKLF	TRGV5	.	TRGJ1	18	-1	-1	27
4	3.208470361755033E-5	TGTGCCTTGTGGGAGGATTGGAATTATTATAAGAAACTCTTT	CALWEDWNYYKKLF	TRGV9	.	TRGJ1	15	-1	-1	16
4	3.208470361755033E-5	TGTGCCACCTGGGATCGAACCCATTATTATAAGAAACTCTTT	CATWDRTHYYKKLF	TRGV8	.	TRGJ1	14	-1	-1	22
4	3.208470361755033E-5	TGTGCCACCTGGGATGGGCTTTTTTATTATAAGAAACTCTTT	CATWDGLFYYKKLF	TRGV4	.	TRGJ1	18	-1	-1	23
4	3.208470361755033E-5	TGTGCCACCTGGGACAGGCTGATAGATTATAAGAAACTCTTT	CATWDRLIDYKKLF	TRGV3	.	TRGJ1	18	-1	-1	25
4	3.208470361755033E-5	TGTGCCACCTGGGAGGCATGGTATTATTATAAGAAACTCTTT	CATWEAWYYYKKLF	TRGV8	.	TRGJ1	13	-1	-1	22
4	3.208470361755033E-5	TGTGCTGCGTGGGGGGGGGGATATTATAAGAAACTCTTT	CAAWGGGYYKKLF	TRGV10	.	TRGJ1	12	-1	-1	21
4	3.208470361755033E-5	TGTGCCACCTGGGATGGTCCTTATTATAAGAAACTCTTT	CATWDGPYYKKLF	TRGV8	.	TRGJ1	20	-1	-1	20
4	3.208470361755033E-5	TGTGCCACCTGGGATGAAGATTATTATAAGAAACTCTTT	CATWDEDYYKKLF	TRGV2	.	TRGJ1	13	-1	-1	19
4	3.208470361755033E-5	TGTGCCACCTGGGATACCCCTTATTATAAGAAACTCTTT	CATWDTPYYKKLF	TRGV8	.	TRGJ1	15	-1	-1	20
4	3.208470361755033E-5	TGTGCCACCTGGGACCGGGTCGATTGGATCAAGACGTTT	CATWDRVDWIKTF	TRGV8	.	TRGJP2	13	-1	-1	21
4	3.208470361755033E-5	TGTGCCACCTGGGACCAGAATTATTATAAGAAACTCTTT	CATWDQNYYKKLF	TRGV8	.	TRGJ1	13	-1	-1	17
4	3.208470361755033E-5	TGTGCCACCTGGGACGCGAATTATTATAAGAAACTCTTT	CATWDANYYKKLF	TRGV5	.	TRGJ1	14	-1	-1	16
4	3.208470361755033E-5	TGTGCCACCTGGGACGACTATTATTATAAGAAACTCTTT	CATWDDYYYKKLF	TRGV2	.	TRGJ1	15	-1	-1	19
4	3.208470361755033E-5	TGTGCCACCTGGGACAGGCTATATTATAAGAAACTCTTT	CATWDRLYYKKLF	TRGV3	.	TRGJ1	18	-1	-1	21
4	3.208470361755033E-5	TGTGCCACCTGGGAAGGGGGTTATTATAAGAAACTCTTT	CATWEGGYYKKLF	TRGV3	.	TRGJ1	16	-1	-1	20
4	3.208470361755033E-5	TGTGCTGCGTGGGGAGATTATTATAAGAAACTCTTT	CAAWGDYYKKLF	TRGV10	.	TRGJ1	12	-1	-1	16
4	3.208470361755033E-5	TGTGCCTTGTGGGTCGATTATTATAAGAAACTCTTT	CALWVDYYKKLF	TRGV9	.	TRGJ1	12	-1	-1	13
4	3.208470361755033E-5	TGTGCCTTGTGGGAGGGAGATTATAAGAAACTCTTT	CALWEGDYKKLF	TRGV9	.	TRGJ1	15	-1	-1	19
4	3.208470361755033E-5	TGTGCCACCTGGGGCGGAACACATAAGAAACTCTTT	CATWGGTHKKLF	TRGV5P	.	TRGJ1	14	-1	-1	22
4	3.208470361755033E-5	TGTGCCACCTGGGGGATCTATTATAAGAAACTCTTT	CATWGIYYKKLF	TRGV8	.	TRGJ1	12	-1	-1	18
4	3.208470361755033E-5	TGTGCCACCGAGACAACTTATTATAAGAAACTCTTT	CATETTYYKKLF	TRGV8	.	TRGJ1	8	-1	-1	17
4	3.208470361755033E-5	TGTGTCCCGGATGATTATTATAAGAAACTCTTT	CVPDDYYKKLF	TRGV7	.	TRGJ1	3	-1	-1	13
4	3.208470361755033E-5	TGTGCCTTGTGGGAAGGCCCTAAGAAACTCTTT	CALWEGPKKLF	TRGV9	.	TRGJ1	13	-1	-1	20
4	3.208470361755033E-5	TGTGCCACCCCCTCCTTTTATAAGAAACTCTTT	CATPSFYKKLF	TRGV8	.	TRGJ1	8	-1	-1	17
4	3.208470361755033E-5	TGTGCCACCAAGAATTATTATAAGAAACTCTTT	CATKNYYKKLF	TRGV8	.	TRGJ1	8	-1	-1	11
4	3.208470361755033E-5	TGTGCCTTGTGGGAGGTGCGGGTGGAGTTG	CALWEVRVEL	TRGV9	.	TRGJ1	18	-1	-1	27
4	3.208470361755033E-5	TGTGCCTCAAATTATTATAAGAAACTCTTT	CASNYYKKLF	TRGV2	.	TRGJ1	5	-1	-1	6
4	3.208470361755033E-5	TGTGCCACCTGGGACGGGCAGAAACTCTTT	CATWDGQKLF	TRGV2	.	TRGJ1	18	-1	-1	19
4	3.208470361755033E-5	TGTGCCACTTGGGCAAAGAAACTCTTT	CATWAKKLF	TRGV4	.	TRGJ1	12	-1	-1	15
4	3.208470361755033E-5	TGTGCCACCTGGGAGAAACTCTTT	CATWEKLF	TRGV3	.	TRGJ1	13	-1	-1	13
4	3.208470361755033E-5	TGTGCCACCTGGGAGCTCTTT	CATWELF	TRGV2	.	TRGJ1	13	-1	-1	15
3	2.406352771316275E-5	TGTGCCACCTGGGACGGGCCCCACATTATCTCCTCTTTTTATTATTATAAGAAACTCTTT	CATWDGPHIISSFYYYKKLF	TRGV2	.	TRGJ1	20	-1	-1	40
3	2.406352771316275E-5	TGTGCCACCTGGGACAGGCCGCCCCCCCTCGACCGGAATTATTATAAGAAACTCTTT	CATWDRPPPLDRNYYKKLF	TRGV3	.	TRGJ1	19	-1	-1	35
3	2.406352771316275E-5	TGTGCTGCGTGGGATCGGGTTGAGGATACCACTGGTTGGTTCAAGATATTT	CAAWDRVEDTTGWFKIF	TRGV10	.	TRGJP1	14	-1	-1	25
3	2.406352771316275E-5	TGTGCCACCTGGGCCCATTGGGGGGGTAGTAGTGATTGGATCAAGACGTTT	CATWAHWGGSSDWIKTF	TRGV8	.	TRGJP2	12	-1	-1	26
3	2.406352771316275E-5	TGTGCCACCTGGGATGGGTGGGTTGGGAGTAGTGATTGGATCAAGACGTTT	CATWDGWVGSSDWIKTF	TRGV8	.	TRGJP2	17	-1	-1	27
3	2.406352771316275E-5	TGTGCCACCTGGGATAACCCCCCGCCCAGTAGTGATTGGATCAAGACGTTT	CATWDNPPPSSDWIKTF	TRGV8	.	TRGJP2	15	-1	-1	27
3	2.406352771316275E-5	TGTGCCACCTGGGACAGGCGAGGAATCGCCACTGGTTGGTTCAAGATATTT	CATWDRRGIATGWFKIF	TRGV5	.	TRGJP1	18	-1	-1	28
3	2.406352771316275E-5	TGTGCCACCTGGGCCTCATCGGGGGTAAATTATTATAAGAAACTCTTT	CATWASSGVNYYKKLF	TRGV4	.	TRGJ1	12	-1	-1	27
3	2.406352771316275E-5	TGTGCCACCTGGGACGGACCTATCCTTATTTATTATAAGAAACTCTTT	CATWDGPILIYYKKLF	TRGV2	.	TRGJ1	19	-1	-1	29
3	2.406352771316275E-5	TGTGCCACCTGGGACAGGCTTGGACCCCTTTATTATAAGAAACTCTTT	CATWDRLGPLYYKKLF	TRGV5	.	TRGJ1	21	-1	-1	29
3	2.406352771316275E-5	TGTGCCACCTGGGACAGGCCCCCCCACCCTTATTATAAGAAACTCTTT	CATWDRPPHPYYKKLF	TRGV7	.	TRGJ1	19	-1	-1	29
3	2.406352771316275E-5	TGTGCCACCTGGGACAGACAAACGGGAAATTATTATAAGAAACTCTTT	CATWDRQTGNYYKKLF	TRGV5	.	TRGJ1	16	-1	-1	27
3	2.406352771316275E-5	TGTGCCGCCTGGGACGGGGATTCGAATTATTATAAGAAACTCTTT	CAAWDGDSNYYKKLF	TRGV2	.	TRGJ1	17	-1	-1	19
3	2.406352771316275E-5	TGTGCCACCTGGGATCCCTTTGAAGTATATTATAAGAAACTCTTT	CATWDPFEVYYKKLF	TRGV8	.	TRGJ1	14	-1	-1	27
3	2.406352771316275E-5	TGTGCCACCTGGGATAGGCCCCCTTTTTATTATAAGAAACTCTTT	CATWDRPPFYYKKLF	TRGV8	.	TRGJ1	19	-1	-1	26
3	2.406352771316275E-5	TGTGCCACCTGGGATAGGGGAGTGGATTATTATAAGAAACTCTTT	CATWDRGVDYYKKLF	TRGV8	.	TRGJ1	17	-1	-1	25
3	2.406352771316275E-5	TGTGCCACCTGGGATAATCAGGGGGCTTATTATAAGAAACTCTTT	CATWDNQGAYYKKLF	TRGV8	.	TRGJ1	15	-1	-1	26
3	2.406352771316275E-5	TGTGCCACCTGGGACGGGCGGGGCACTGGTTGGTTCAAGATATTT	CATWDGRGTGWFKIF	TRGV2	.	TRGJP1	18	-1	-1	23
3	2.406352771316275E-5	TGTGCCACCTGGGACAGGCAATCTAGTTATTATAAGAAACTCTTT	CATWDRQSSYYKKLF	TRGV3	.	TRGJ1	18	-1	-1	26
3	2.406352771316275E-5	TGTGCCTTGTGGGGCTTCGAATCTTATTATAAGAAACTCTTT	CALWGFESYYKKLF	TRGV9	.	TRGJ1	12	-1	-1	15
3	2.406352771316275E-5	TGTGCCTTGTGGGAGGTGCCCCCGAATTATAAGAAACTCTTT	CALWEVPPNYKKLF	TRGV9	.	TRGJ1	21	-1	-1	25
3	2.406352771316275E-5	TGTGCCTTGTGGGAGGTACCTTCGAATTATAAGAAACTCTTT	CALWEVPSNYKKLF	TRGV9	.	TRGJ1	16	-1	-1	25
3	2.406352771316275E-5	TGTGCCACCTGGGATCCCACAAATTATTATAAGAAACTCTTT	CATWDPTNYYKKLF	TRGV8	.	TRGJ1	14	-1	-1	21
3	2.406352771316275E-5	TGTGCCACCTGGGATGGGCGTTTTTATTATAAGAAACTCTTT	CATWDGRFYYKKLF	TRGV4	.	TRGJ1	18	-1	-1	23
3	2.406352771316275E-5	TGTGCCACCTGGGATAGGCGGTATTATTATAAGAAACTCTTT	CATWDRRYYYKKLF	TRGV8	.	TRGJ1	18	-1	-1	22
3	2.406352771316275E-5	TGTGCCACCTGGGATAGGCATGATTATTATAAGAAACTCTTT	CATWDRHDYYKKLF	TRGV8	.	TRGJ1	18	-1	-1	22
3	2.406352771316275E-5	TGTGCCACCTGGGATAGAAGGGGTTATTATAAGAAACTCTTT	CATWDRRGYYKKLF	TRGV2	.	TRGJ1	13	-1	-1	23
3	2.406352771316275E-5	TGTGCCACCTGGGACGGAACCACTGGTTGGTTCAAGATATTT	CATWDGTTGWFKIF	TRGV2	.	TRGJP1	16	-1	-1	18
3	2.406352771316275E-5	TGTGCCACCTGGGACAGGTGGGGGGCGTATAAGAAACTCTTT	CATWDRWGAYKKLF	TRGV3	.	TRGJ1	17	-1	-1	27
3	2.406352771316275E-5	TGTGCTGCGTGGGATCGCACTGGATATAAGAAACTCTTT	CAAWDRTGYKKLF	TRGV10	.	TRGJ1	14	-1	-1	24
3	2.406352771316275E-5	TGTGCTGCGTGGGATACCACTGGATATAAGAAACTCTTT	CAAWDTTGYKKLF	TRGV10	.	TRGJ1	14	-1	-1	24
3	2.406352771316275E-5	TGTGCTGCGTGGGATAACAGGGATTATAAGAAACTCTTT	CAAWDNRDYKKLF	TRGV10	.	TRGJ1	17	-1	-1	22
3	2.406352771316275E-5	TGTGCCTTGTGGGAGGACGGGAATTATAAGAAACTCTTT	CALWEDGNYKKLF	TRGV9	.	TRGJ1	15	-1	-1	22
3	2.406352771316275E-5	TGTGCCGCCTGGGATGGGCTAGATTATAAGAAACTCTTT	CAAWDGLDYKKLF	TRGV4	.	TRGJ1	18	-1	-1	22
3	2.406352771316275E-5	TGTGCCACCTTTCTTGTACTAGATTATAAGAAACTCTTT	CATFLVLDYKKLF	TRGV8	.	TRGJ1	9	-1	-1	22
3	2.406352771316275E-5	TGTGCCACCTGGCCTACGGGTGATTGGATCAAGACGTTT	CATWPTGDWIKTF	TRGV8	.	TRGJP2	11	-1	-1	19
3	2.406352771316275E-5	TGTGCCACCTGGGTCAAGAATTATTATAAGAAACTCTTT	CATWVKNYYKKLF	TRGV5P	.	TRGJ1	15	-1	-1	17
3	2.406352771316275E-5	TGTGCCACCTGGGACCTGAATTATTATAAGAAACTCTTT	CATWDLNYYKKLF	TRGV4	.	TRGJ1	13	-1	-1	17
3	2.406352771316275E-5	TGTGCCACCTGGGACGGTACTGGTTGGTTCAAGATATTT	CATWDGTGWFKIF	TRGV2	.	TRGJP1	16	-1	-1	18
3	2.406352771316275E-5	TGTGCCACCTGGGACGAGAATTATTATAAGAAACTCTTT	CATWDENYYKKLF	TRGV3	.	TRGJ1	14	-1	-1	17
3	2.406352771316275E-5	TGTGCCACCTGGGACCCTGGTTGGTTCAAGACGTTT	CATWDPGWFKTF	TRGV2	.	TRGJP2	14	-1	-1	17
3	2.406352771316275E-5	TGTGCCACCTGGGACATCGGGTGGGGGAAACTCTTT	CATWDIGWGKLF	TRGV2	.	TRGJ1	14	-1	-1	26
3	2.406352771316275E-5	TGTGCCACCTGGGACACCGGGAATAAGAAACTCTTT	CATWDTGNKKLF	TRGV3	.	TRGJ1	15	-1	-1	22
3	2.406352771316275E-5	TGCGCCACCTGGGACGGGGATTATAAGAAACTCTTT	CATWDGDYKKLF	TRGV2	.	TRGJ1	17	-1	-1	19
3	2.406352771316275E-5	TGTGCTGCGTGGGATTATTGTGAATTACTCTTT	CAAWDYCELLF	TRGV10	.	TRGJ1	16	-1	-1	26
3	2.406352771316275E-5	TGTGCCTTGTGGGAGGCCGCCGGAGGTGAGTTG	CALWEAAGGEL	TRGV9	.	TRGJ1	15	-1	-1	30
3	2.406352771316275E-5	TGTGCCTGCTGGATCTATTATAAGAAACTCTTT	CACWIYYKKLF	TRGV11	.	TRGJ1	13	-1	-1	15
3	2.406352771316275E-5	TGTGCTGCGTCTTATTATAAGAAACTCTTT	CAASYYKKLF	TRGV10	.	TRGJ1	9	-1	-1	11
3	2.406352771316275E-5	TGTGCCTTGTGGGAGGTGCGAAGACTCTTT	CALWEVRRLF	TRGV9	.	TRGJ1	18	-1	-1	19
3	2.406352771316275E-5	TGTGCCACCTGGGACACGGAGAAACTCTTT	CATWDTEKLF	TRGV3	.	TRGJ1	15	-1	-1	19
3	2.406352771316275E-5	TGTGCCACCTGGGACAGGATATCTCTCTTT	CATWDRISLF	TRGV7	.	TRGJ1	17	-1	-1	24
3	2.406352771316275E-5	TGTGCCACCTGGGAGGTTAAGAAACTCTTT	CATWEVKKLF	TRGV5	.	TRGJ1	13	-1	-1	17
3	2.406352771316275E-5	TGTGCCACCCGGGACAGGCCCAAACTCTTT	CATRDRPKLF	TRGV5	.	TRGJ1	19	-1	-1	21
3	2.406352771316275E-5	TGTGCGTTGAATTATTATAAGAAACTCTTT	CALNYYKKLF	TRGV8	.	TRGJ1	4	-1	-1	8
3	2.406352771316275E-5	TGTGCCTTGTGGGAGGCGCTCTTT	CALWEALF	TRGV9	.	TRGJ1	18	-1	-1	18
2	1.6042351808775166E-5	TGTGCCTGCTGGATTGCTAGATCTCCACCTAGTTCCTCTCCAAATTCCAACAGGAATTATTATAAGAAACTCTTT	CACWIARSPPSSSPNSNRNYYKKLF	TRGV11	.	TRGJ1	14	-1	-1	53
2	1.6042351808775166E-5	TGTGCCACCTGGGACCAAAAGTTGGGGCTGGATTTCGGAGGGGGGGAAAATTATTATAAGAAACTCTTT	CATWDQKLGLDFGGGENYYKKLF	TRGV8	.	TRGJ1	13	-1	-1	48
2	1.6042351808775166E-5	TGTGCCTGCTGGATTAGGCAACCTACCCACGAACGAATTAGTGATTATTATAAGAAACTCTTT	CACWIRQPTHERISDYYKKLF	TRGV10	.	TRGJ1	15	-1	-1	43
2	1.6042351808775166E-5	TGTGCCACCTGGGACAGATTTAAGGCGAGTGTTTTCACCGCGAATTATTATAAGAAACTCTTT	CATWDRFKASVFTANYYKKLF	TRGV3	.	TRGJ1	16	-1	-1	40
2	1.6042351808775166E-5	TGTGCCTGCTGGTTTCCCACCTCTCCAGCGGGGGAAAATTATTATAAGAAACTCTTT	CACWFPTSPAGENYYKKLF	TRGV11	.	TRGJ1	14	-1	-1	36
2	1.6042351808775166E-5	TGTGCCTTGTGGGTAGAGAAACTCTTTGGCAGTGGCAAAAAAATCAAGGTATTT	CALWVEKLFGSGKKIKVF	TRGV9	.	TRGJP	12	-1	-1	33
2	1.6042351808775166E-5	TGTGCTGCGTGGGACGAGACGGCTTATTATAATCGGGGTGGGAAACTCTTT	CAAWDETAYYNRGGKLF	TRGV10	.	TRGJ1	13	-1	-1	41
2	1.6042351808775166E-5	TGTGCCTTGTGGGACGCGGGGGCAGAGTTGGGCAAAAAAATCAAGGTATTT	CALWDAGAELGKKIKVF	TRGV9	.	TRGJP	13	-1	-1	19
2	1.6042351808775166E-5	TGTGCCTTGTGGGAGGTGCAAGAAACTCTTTGGCAGTGGAACAAGACGTTT	CALWEVQETLWQWNKTF	TRGV9	.	TRGJP2	19	-1	-1	36
2	1.6042351808775166E-5	TGTGCCACCTGGGACAGGCCGGATGTATCGAATTATTATAAGAAACTCTTT	CATWDRPDVSNYYKKLF	TRGV3	.	TRGJ1	19	-1	-1	27
2	1.6042351808775166E-5	TGTGCCACCTGGGACAGGCCACACCCGCCAAATTATTATAAGAAACTCTTT	CATWDRPHPPNYYKKLF	TRGV3	.	TRGJ1	19	-1	-1	30
2	1.6042351808775166E-5	TGTGCTGCGTGGGATAACAGGGATTATGGGTGTTATAAGAAACTCTTT	CAAWDNRDYGCYKKLF	TRGV10	.	TRGJ1	17	-1	-1	32
2	1.6042351808775166E-5	TGTGCTGCGTGGGATTCAAGAGTAGGTTATTATAAGAAACTCTTT	CAAWDSRVGYYKKLF	TRGV10	.	TRGJ1	15	-1	-1	26
2	1.6042351808775166E-5	TGTGCTGCGTGGGATTATAAAACCACTGGTTGGTTCAAGATATTT	CAAWDYKTTGWFKIF	TRGV10	.	TRGJP1	16	-1	-1	21
2	1.6042351808775166E-5	TGTGCTGCGTGGGATAACCTATTCCGCGAGGAAAAGAAACTCTTT	CAAWDNLFREEKKLF	TRGV10	.	TRGJ1	24	-1	-1	33
2	1.6042351808775166E-5	TGTGCCTTGTGGGAGCCGACGCCAAAAGGGGTGGGGAAACTCTTT	CALWEPTPKGVGKLF	TRGV9	.	TRGJ1	14	-1	-1	35
2	1.6042351808775166E-5	TGTGCCTTGTGGGAGGTGACGTGGGATTATTATAAGAAACTCTTT	CALWEVTWDYYKKLF	TRGV9	.	TRGJ1	17	-1	-1	25
2	1.6042351808775166E-5	TGTGCCTTGTGGGAGGTGAGGTCTAATTATTATAAGAAACTCTTT	CALWEVRSNYYKKLF	TRGV9	.	TRGJ1	17	-1	-1	21
2	1.6042351808775166E-5	TGTGCCTTGTGGGAGGTAAACGCTTCGGATTATAAGAAACTCTTT	CALWEVNASDYKKLF	TRGV9	.	TRGJ1	16	-1	-1	28
2	1.6042351808775166E-5	TGTGCCTTGTGGGAGGACGCCGTGGATTATTATAAGAAACTCTTT	CALWEDAVDYYKKLF	TRGV9	.	TRGJ1	15	-1	-1	25
2	1.6042351808775166E-5	TGTGCCTTGTGGGAGGAAGGCCCGGATTATTATAAGAAACTCTTT	CALWEEGPDYYKKLF	TRGV9	.	TRGJ1	15	-1	-1	22
2	1.6042351808775166E-5	TGTGCCTTGTGGGAAGGCCCGGATTTAAGGTATAAGAAACTCTTT	CALWEGPDLRYKKLF	TRGV9	.	TRGJ1	13	-1	-1	30
2	1.6042351808775166E-5	TGTGCCACCTGGGCCCGCAATACCACTGGTTGGTTCAAGATATTT	CATWARNTTGWFKIF	TRGV8	.	TRGJP1	12	-1	-1	19
2	1.6042351808775166E-5	TGTGCCACCTGGGGGCCTACCTTAAATTATTATAAGAAACTCTTT	CATWGPTLNYYKKLF	TRGV8	.	TRGJ1	12	-1	-1	24
2	1.6042351808775166E-5	TGTGCCACCTGGGATACCGATACCACTGGTTGGTTCAAGATATTT	CATWDTDTTGWFKIF	TRGV8	.	TRGJP1	15	-1	-1	19
2	1.6042351808775166E-5	TGTGCCACCTGGGACGGCCCACCGTATTATTATAAGAAACTCTTT	CATWDGPPYYYKKLF	TRGV2	.	TRGJ1	19	-1	-1	22
2	1.6042351808775166E-5	TGTGCCACCTGGGACGGGGTGCATCCCTTTCATAAGAAACTCTTT	CATWDGVHPFHKKLF	TRGV2	.	TRGJ1	17	-1	-1	31
2	1.6042351808775166E-5	TGTGCTGCGTGGGGTTTACCACGATATTATAAGAAACTCTTT	CAAWGLPRYYKKLF	TRGV10	.	TRGJ1	15	-1	-1	24
2	1.6042351808775166E-5	TGTGCTGCGTGGGGTAATTGGAATTATTATAAGAAACTCTTT	CAAWGNWNYYKKLF	TRGV10	.	TRGJ1	12	-1	-1	14
2	1.6042351808775166E-5	TGTGCTGCGTGGGATTTTGGGAATTATTATAAGAAACTCTTT	CAAWDFGNYYKKLF	TRGV10	.	TRGJ1	15	-1	-1	20
2	1.6042351808775166E-5	TGTGCTGCGTGGGATTTCCCCCTTTATTATAAGAAACTCTTT	CAAWDFPLYYKKLF	TRGV10	.	TRGJ1	15	-1	-1	23
2	1.6042351808775166E-5	TGTGCTGCGTGGGATGAGGACTACGGTGGGGGGAAACTCTTT	CAAWDEDYGGGKLF	TRGV10	.	TRGJ1	14	-1	-1	32
2	1.6042351808775166E-5	TGTGCTGCGTGGGACCACGGCGATTATTATAAGAAACTCTTT	CAAWDHGDYYKKLF	TRGV10	.	TRGJ1	13	-1	-1	22
2	1.6042351808775166E-5	TGTGCTGCGTGGGACAGAATTACTTGTTGGTTCAAGATATTT	CAAWDRITCWFKIF	TRGV10	.	TRGJP1	13	-1	-1	21
2	1.6042351808775166E-5	TGTGCCTTGTTCGACCCCTGGGATTATTATAAGAAACTCTTT	CALFDPWDYYKKLF	TRGV9	.	TRGJ1	9	-1	-1	22
2	1.6042351808775166E-5	TGTGCCACCTGGGGCCGCATCCCCTATTATAAGAAACTCTTT	CATWGRIPYYKKLF	TRGV5P	.	TRGJ1	14	-1	-1	24
2	1.6042351808775166E-5	TGTGCCACCTGGGATTGGCCCCCGGAATATAAGAAACTCTTT	CATWDWPPEYKKLF	TRGV2	.	TRGJ1	20	-1	-1	27
2	1.6042351808775166E-5	TGTGCCACCTGGGATGATACCACTGGTTGGTTCAAGATATTT	CATWDDTTGWFKIF	TRGV8	.	TRGJP1	14	-1	-1	9
2	1.6042351808775166E-5	TGTGCCACCTGGGATAGAAAATTGGATTATAAGAAACTCTTT	CATWDRKLDYKKLF	TRGV8	.	TRGJ1	16	-1	-1	25
2	1.6042351808775166E-5	TGTGCCACCTGGGACGGGCCGTTGAAGGATAAGAAACTCTTT	CATWDGPLKDKKLF	TRGV2	.	TRGJ1	19	-1	-1	28
2	1.6042351808775166E-5	TGTGCCACCTGGGACAGGCGAGGGGCTTATAAGAAGCTCTTT	CATWDRRGAYKKLF	TRGV7	.	TRGJ1	18	-1	-1	26
2	1.6042351808775166E-5	TGTGCCACCTGGGAACGGGGGGGGTATTATAAGAAACTCTTT	CATWERGGYYKKLF	TRGV8	.	TRGJ1	13	-1	-1	24
2	1.6042351808775166E-5	TGTGCCACCAGGGGCCTCACGCATTATTATAAGAAACTCTTT	CATRGLTHYYKKLF	TRGV8	.	TRGJ1	12	-1	-1	19
2	1.6042351808775166E-5	TGTGCTGCGTGGGGGTCCTCGAATTATAAGAAACTCTTT	CAAWGSSNYKKLF	TRGV10	.	TRGJ1	12	-1	-1	22
2	1.6042351808775166E-5	TGTGCTGCGTGGGATTCAATTGGATATAAGAAACTCTTT	CAAWDSIGYKKLF	TRGV10	.	TRGJ1	15	-1	-1	24
2	1.6042351808775166E-5	TGTGCTGCGTGGGATAAGCGTGGATATAAGAAACTCTTT	CAAWDKRGYKKLF	TRGV10	.	TRGJ1	14	-1	-1	24
2	1.6042351808775166E-5	TGTGCTGCGTACGAATTATCTGGATATAAGAAACTCTTT	CAAYELSGYKKLF	TRGV10	.	TRGJ1	9	-1	-1	24
2	1.6042351808775166E-5	TGTGCCTTGTGGGATTGGGAGAATTATAAGAAACTCTTT	CALWDWENYKKLF	TRGV9	.	TRGJ1	13	-1	-1	22
2	1.6042351808775166E-5	TGTGCCTTGTGGGACGCGGGGTATTATAAGAAACTCTTT	CALWDAGYYKKLF	TRGV9	.	TRGJ1	13	-1	-1	21
2	1.6042351808775166E-5	TGTGCCTTGTGGGAGGTGCAAGAGTTTAAGAAACTCTTT	CALWEVQEFKKLF	TRGV9	.	TRGJ1	19	-1	-1	26
2	1.6042351808775166E-5	TGTGCCTTGTGGGAGGTGAACCGATATAAGAAACTCTTT	CALWEVNRYKKLF	TRGV9	.	TRGJ1	21	-1	-1	24
2	1.6042351808775166E-5	TGTGCCTTGTGGGAGGTACCCCTTTATAAGAAACTCTTT	CALWEVPLYKKLF	TRGV9	.	TRGJ1	22	-1	-1	23
2	1.6042351808775166E-5	TGTGCCTTGTGGGAGGCCTTGAATTATAAGAAACTCTTT	CALWEALNYKKLF	TRGV9	.	TRGJ1	15	-1	-1	22
2	1.6042351808775166E-5	TGTGCCTTGTGGACGGGAAAGTGTTATAAGAAACTCTTT	CALWTGKCYKKLF	TRGV9	.	TRGJ1	11	-1	-1	23
2	1.6042351808775166E-5	TGTGCCTGCTGGATTTTAGGTTATTATAAGAAACTCTTT	CACWILGYYKKLF	TRGV11	.	TRGJ1	14	-1	-1	20
2	1.6042351808775166E-5	TGTGCCTGCTGGATTAGGCTATCTTATAAGAAACTCTTT	CACWIRLSYKKLF	TRGV11	.	TRGJ1	18	-1	-1	23
2	1.6042351808775166E-5	TGTGCCTGCTGGATCCCCCTTTATTATAAGAAACTCTTT	CACWIPLYYKKLF	TRGV11	.	TRGJ1	13	-1	-1	20
2	1.6042351808775166E-5	TGTGCCACTTTAAGGGGGGGGGGGTGGATCAAGACGTTT	CATLRGGGWIKTF	TRGV3	.	TRGJP2	7	-1	-1	24
2	1.6042351808775166E-5	TGTGCCACCTGGGACGGTCACTATTATAAGAAACTCTTT	CATWDGHYYKKLF	TRGV2	.	TRGJ1	16	-1	-1	21
2	1.6042351808775166E-5	TGTGCCACCTGGGACGGGCGTCGTTGGTTCAAGACGTTT	CATWDGRRWFKTF	TRGV2	.	TRGJP2	18	-1	-1	23
2	1.6042351808775166E-5	TGTGCCACCTGGGACGGGCGGTGTTATAAGAAACTCTTT	CATWDGRCYKKLF	TRGV2	.	TRGJ1	18	-1	-1	23
2	1.6042351808775166E-5	TGTGCCACCTGGGACGGGCGGCAATATAAGAAACTCTTT	CATWDGRQYKKLF	TRGV3	.	TRGJ1	18	-1	-1	24
2	1.6042351808775166E-5	TGTGCCACCTGGGACACTTTATATTATAAGAAACTCTTT	CATWDTLYYKKLF	TRGV8	.	TRGJ1	13	-1	-1	21
2	1.6042351808775166E-5	TGTGCCACCTGGGACAGGCTTGTGGGTGGGAAACTCTTT	CATWDRLVGGKLF	TRGV3	.	TRGJ1	22	-1	-1	29
2	1.6042351808775166E-5	TGTGCTGCGTTTACGTACTATTATAAGAAACTCTTT	CAAFTYYYKKLF	TRGV10	.	TRGJ1	9	-1	-1	18
2	1.6042351808775166E-5	TGTGCTGCGTGGGGTTTACAGGGTAAGAAACTCTTT	CAAWGLQGKKLF	TRGV10	.	TRGJ1	15	-1	-1	23
2	1.6042351808775166E-5	TGTGCTGCGTGGGGGACTGGTTGGTTCAAGATATTT	CAAWGTGWFKIF	TRGV10	.	TRGJP1	12	-1	-1	15
2	1.6042351808775166E-5	TGTGCTGCGTGGGATACGGATTATAAGAAACTCTTT	CAAWDTDYKKLF	TRGV10	.	TRGJ1	17	-1	-1	19
2	1.6042351808775166E-5	TGTGCTGCGTGGGACCCGAATTATAAGAAACTCTTT	CAAWDPNYKKLF	TRGV10	.	TRGJ1	13	-1	-1	19
2	1.6042351808775166E-5	TGTGCCTTCGGGGAGGTGCGACATAAGAAACTCTTT	CAFGEVRHKKLF	TRGV9	.	TRGJ1	18	-1	-1	22
2	1.6042351808775166E-5	TGTGCCTTGTGGGAGCAGAATTATAAGAAACTCTTT	CALWEQNYKKLF	TRGV9	.	TRGJ1	14	-1	-1	19
2	1.6042351808775166E-5	TGTGCCTTGTGGGAGGTGCCGGAGAGGAAACTCTTT	CALWEVPERKLF	TRGV9	.	TRGJ1	18	-1	-1	26
2	1.6042351808775166E-5	TGTGCCTTGAGTAGTGATTATTATAAGAAACTCTTT	CALSSDYYKKLF	TRGV9	.	TRGJ1	8	-1	-1	16
2	1.6042351808775166E-5	TGTGCCTGCTGGATTAGGATCCGGAAGAAACTCTTT	CACWIRIRKKLF	TRGV11	.	TRGJ1	17	-1	-1	24
2	1.6042351808775166E-5	TGTGCCACCTGGGATAGTAGGTATAAGAAACTCTTT	CATWDSRYKKLF	TRGV8	.	TRGJ1	16	-1	-1	21
2	1.6042351808775166E-5	TGTGCCACCTGGGATAGATATTATAAGAAACTCTTT	CATWDRYYKKLF	TRGV8	.	TRGJ1	16	-1	-1	18
2	1.6042351808775166E-5	TGTGCCACCTGGGACGGGCCCAGGGCGAAACTCTTT	CATWDGPRAKLF	TRGV2	.	TRGJ1	20	-1	-1	26
2	1.6042351808775166E-5	TGTGCCACCTGGGACGATGGTTGGTTCATGATATTT	CATWDDGWFMIF	TRGV2	.	TRGJP1	15	-1	-1	17
2	1.6042351808775166E-5	TGTGCCACCTGGGAGGTTTATTATAAGAAACTCTTT	CATWEVYYKKLF	TRGV2	.	TRGJ1	13	-1	-1	17
2	1.6042351808775166E-5	TGTGCTGCGTGGGATGGGTGTAAGAAACTCTTT	CAAWDGCKKLF	TRGV10	.	TRGJ1	14	-1	-1	20
2	1.6042351808775166E-5	TGTGCCTTCGGGGATATCAGGAAGAAACTCTTT	CAFGDIRKKLF	TRGV9	.	TRGJ1	13	-1	-1	21
2	1.6042351808775166E-5	TGTGCCTTGTGGGAGCATCAGATACAAGAGTTG	CALWEHQIQEL	TRGV9	.	TRGJ1	14	-1	-1	30
2	1.6042351808775166E-5	TGTGCCTTGTGGGAGGTTTTGGAGAAACTCTTT	CALWEVLEKLF	TRGV9	.	TRGJ1	16	-1	-1	22
2	1.6042351808775166E-5	TGTGCCTTGTGGGAGGTGCTGGAACCACTGGTT	CALWEVLEPLV	TRGV9	.	TRGJ1	18	-1	-1	31
2	1.6042351808775166E-5	TGTGCCTTGTGGGAGGTGCATAAGAAGCTCTTT	CALWEVHKKLF	TRGV9	.	TRGJ1	19	-1	-1	19
2	1.6042351808775166E-5	TGTGCCTCCTGGGACAGGCAGCCGAAACTCTTT	CASWDRQPKLF	TRGV7	.	TRGJ1	18	-1	-1	23
2	1.6042351808775166E-5	TGTGCCCCCTGGGTCGATTATAAGAAACTCTTT	CAPWVDYKKLF	TRGV9	.	TRGJ1	5	-1	-1	16
2	1.6042351808775166E-5	TGTGCCACCTGGGCGTATTATAAGAAACTCTTT	CATWAYYKKLF	TRGV4	.	TRGJ1	12	-1	-1	15
2	1.6042351808775166E-5	TGTGCCACCTGGGATAGGCAGCCGAAACTCTTT	CATWDRQPKLF	TRGV8	.	TRGJ1	18	-1	-1	23
2	1.6042351808775166E-5	TGTGCCACCTGGGACGGGTGTGAGAAACTCTTT	CATWDGCEKLF	TRGV2	.	TRGJ1	17	-1	-1	22
2	1.6042351808775166E-5	TGTGCCACCTGGAGGGGTCGGATCAAGACGTTT	CATWRGRIKTF	TRGV4	.	TRGJP2	11	-1	-1	19
2	1.6042351808775166E-5	TGTGCCACCCCCAGCTGGGGGGGGAAACTCTTT	CATPSWGGKLF	TRGV4	.	TRGJ1	8	-1	-1	23
2	1.6042351808775166E-5	TGTGCCACGGGTAGTGATTGGATCAAGACGTTT	CATGSDWIKTF	TRGV2	.	TRGJP2	7	-1	-1	10
2	1.6042351808775166E-5	TGTGCTGCGTGGGGGGGGTTCAAGATATTT	CAAWGGFKIF	TRGV10	.	TRGJP1	12	-1	-1	16
2	1.6042351808775166E-5	TGTGCCATACTGGAAAAGAAGAAACTCTTT	CAILEKKKLF	TRGV2	.	TRGJ1	6	-1	-1	18
2	1.6042351808775166E-5	TGTGCCACTTGGGATTCCGGGAAACTCTTT	CATWDSGKLF	TRGV8	.	TRGJ1	14	-1	-1	20
2	1.6042351808775166E-5	TGTGCCACCTGGGATGGGGGGAAACTCTTT	CATWDGGKLF	TRGV4	.	TRGJ1	17	-1	-1	20
2	1.6042351808775166E-5	TGTGCCACCTGGGACGGGAGGGGGCTCTTT	CATWDGRGLF	TRGV2	.	TRGJ1	17	-1	-1	24
2	1.6042351808775166E-5	TGTGCCTTCGGGGAGCGGAAACTCTTT	CAFGERKLF	TRGV9	.	TRGJ1	14	-1	-1	17
2	1.6042351808775166E-5	TGTGCCTTGTGGGAGGTGCCGGTCTTT	CALWEVPVF	TRGV9	.	TRGJ1	18	-1	-1	22
2	1.6042351808775166E-5	TGTGCCTTGTGGGAGGTGCGAGAGTTG	CALWEVREL	TRGV9	.	TRGJ1	18	-1	-1	24
2	1.6042351808775166E-5	TGTGCCTTGTGGGAGGTGCACCTAAAA	CALWEVHLK	TRGV9	.	TRGJ1	22	-1	-1	27
2	1.6042351808775166E-5	TGTGCCGCCTGGGAGCGAGAACTCTTT	CAAWERELF	TRGV2	.	TRGJ1	13	-1	-1	19
2	1.6042351808775166E-5	TGTGCCACTCAAGCTAAGCAACTCTTT	CATQAKQLF	TRGV4	.	TRGJ1	7	-1	-1	14
2	1.6042351808775166E-5	TGTGCCACGGGTAGGATCAAGACGTTT	CATGRIKTF	TRGV2	.	TRGJP2	7	-1	-1	13
2	1.6042351808775166E-5	TGTGCCTTGTGTGAGAAACTCTTT	CALCEKLF	TRGV9	.	TRGJ1	14	-1	-1	13
2	1.6042351808775166E-5	TGTGCCTTGTGGGGGGGGCTCTTT	CALWGGLF	TRGV9	.	TRGJ1	18	-1	-1	18
2	1.6042351808775166E-5	TGTGCCTTGTGGGAGGTGCATTTT	CALWEVHF	TRGV9	.	TRGJ1	19	-1	-1	21
2	1.6042351808775166E-5	TGTGCCACCTGGGACGAACTCTTT	CATWDELF	TRGV2	.	TRGJ1	15	-1	-1	16
2	1.6042351808775166E-5	TGTGCCTTGTGGGAGCCCTTT	CALWEPF	TRGV9	.	TRGJ1	14	-1	-1	17
2	1.6042351808775166E-5	TGTGCCTTGTGGGAGGTGCCC	CALWEVP	TRGV9	.	TRGJ1	18	-1	-1	21
2	1.6042351808775166E-5	TGTGCCACCTGGGAT	CATWD	TRGV4	.	TRGJ1	14	-1	-1	14
2	1.6042351808775166E-5	TGTGCTGCGTGG	CAAW	TRGV10	.	TRGJP1	11	-1	-1	12
1	8.021175904387583E-6	TGTGCCACCTGGGACGGGGGACCTACACGTAGTGATTGGATCAAGACGTTTGCAAAAGGGACTAGGCTCATAGTAACTTCGCCTGGTAACGGCACTGTCAGAAAGGAATCCGGCATTCCGTCAGGCAAATTTGAGGTGGATAGGATACCTGAAACGTCTACATCCACTCTCACCATTCACAATGTAGAGAAACAGGACATAGCTACCTACTACTGTGCCTTGTGGGAGGTGCAACAAGAGTTGGGCAAAAAAATCAAGGTATTT	CATWDGGPTRSDWIKTFAKGTRLIVTSPGNGTVRKESGIPSGKFEVDRIPETSTSTLTIHNVEKQDIATYYCALWEVQQELGKKIKVF	TRGV2	.	TRGJP	17	-1	-1	234
1	8.021175904387583E-6	TGTGCCACCTGGGACGGGCCTAAGGATTATTATAAGAAACTCTTTGGCAGTGGAACAACACTCGGCACTGTCAGAAAGGAATCCGGCATTCCGTCAGGCAAATTTGAGGTGGATAGGATACCTGAAACGTCTACATCCACTCTCACCATTCACAATGTAGAGAAACAGGACATAGCTACCTACTACTGTGCCTTGTGGGAGGTGCTCCCGAATTATTATAAGAAACTCTTT	CATWDGPKDYYKKLFGSGTTLGTVRKESGIPSGKFEVDRIPETSTSTLTIHNVEKQDIATYYCALWEVLPNYYKKLF	TRGV2	.	TRGJ1	19	-1	-1	208
1	8.021175904387583E-6	TGTGCCACCTGGGACGGGCTTCGGTATAAGAAACTCTTTGGCAGTGGAACAACACTCGGCACTGTCAGAAAGGAATCCGGCATTCCGTCAGGCAAATTTGAGGTGGATAGGATACCTGAAACGTCTACATCCACTCTCACCATTCACAATGTAGAGAAACAGGACATAGCTACCTACTACTGTGCCTTGTGGAAAATGACTTATTATAAGAAACTCTTT	CATWDGLRYKKLFGSGTTLGTVRKESGIPSGKFEVDRIPETSTSTLTIHNVEKQDIATYYCALWKMTYYKKLF	TRGV2	.	TRGJ1	18	-1	-1	197
1	8.021175904387583E-6	TGTGCCTTGTGGGAAGTCCCGGATTATTATAAGAAACTCTTTGGCAGTGGAACAACACTAGCATGGGTAAGACAAGCAACAAAGTGGAGGCAAGAAAGAATTCTCAAACTCTCACTTCAATCCTTACCATCAAGTCCGTATAGAAAGAAGACATGGCCGTTTACTACTGTGCTGCGTGGTTGGAAACTCTTT	CALWEVPDYYKKLFGSGTTLAWVRQATKWRQERILKLSLQSLPSSPYRKKTWPFTTVLRGWKLF	TRGV9	.	TRGJ1	16	-1	-1	182
1	8.021175904387583E-6	TGTGCCTTGTGGGAGATCGAAACTCTTTGGCAGTGGAACAACACTAGCATGGGTAAGACAAGCAACAAAGTGGAGGCAAGAAAGAATTCTCAAACTCTCACTTCAATCCTTACCATCAAGTCCGTAGAGAAAGAAGACATGGCCGTTTACTACTGTGCTGCGTGGGATTATTATAAGAAACTCTTT	CALWEIETLWQWNNTSMGKTSNKVEARKNSQTLTSILTIKSVEKEDMAVYYCAAWDYYKKLF	TRGV9	.	TRGJ1	14	-1	-1	166
1	8.021175904387583E-6	TGTGCCTTGTGGGAGGACGCCGTGGATTATAAGAAACTCTTTGGCAGTGGAACAACATTACCAGGCGAAGTTACTATGAGCCTAGTCCCTTTTGCAAACGTCTTGATCCAATCACTACTATATCGCCTAATCCAGCAGGCACAGTGGTACACCACCTCATCTTCTTTCTCTAAGAAACTCTTT	CALWEDAVDYKKLFGSGTTLPGEVTMSLVPFANVLIQSLLYRLIQQAQWYTTSSSFSKKLF	TRGV9	.	TRGJ1	15	-1	-1	170
1	8.021175904387583E-6	TGTGCCTTGTGGGTGTACTCTTTGGCAGTGGAACAACACAGCATGGGTAAGACAAGCAACAAAGTGGAGGCAAGAAAGAATTCTCAAACTCTCACTTCAATCCTTACCATCAAGTCCGTAGAGAAAGAAGACATGGCCGTTTACTACTGTGCTGCGTGGGACCCTAGAAGGGAACTCTTT	CALWVYSLAVEQHSMGKTSNKVEARKNSQTLTSILTIKSVEKEDMAVYYCAAWDPRRELF	TRGV9	.	TRGJ1	12	-1	-1	172
1	8.021175904387583E-6	TGTGCTGCGTGGGCCCTCTTTGTATTACGGAAGCGGGGTCAAGCCAAGAAACTCTTTGGCAGTGGAACAACACTTACCAGGCGAAGTTACTATGAGCTTAGTCCCTTCAGCAAATATCTTGAACCAACCAGTGGTATTACTTCGTATTATAAGAAACTCTTT	CAAWALFVLRKRGQAKKLFGSGTTLTRRSYYELSPFSKYLEPTSGITSYYKKLF	TRGV10	.	TRGJ1	12	-1	-1	144
1	8.021175904387583E-6	TGTGCCTTGTGGGGAGGGGTGGAATGGGATTATTATAAGATACTCTTTGGCAGTGGAAAAACACTTACCAGGCGAAGTTACTATGAGCTTAGTCCCTTTTGCAAACGTCTTGATCCAATCACTAATAATTCGAATTATTATAAGAAACTCTTT	CALWGGVEWDYYKILFGSGKTLTRRSYYELSPFCKRLDPITNNSNYYKKLF	TRGV9	.	TRGJ1	16	-1	-1	122
1	8.021175904387583E-6	TGTGCCACCTGGGACAGGCCGGCGGGGGGTAAGAAACTCTTTGGCAGTGGAACAACACTTACCAGGCGAAGTTACTATGAGCTTAGTCCCTTCAGCAAATATCTTGAACCAACCAGTGGTATTACTTCGTATTATAAGAAACTCTTT	CATWDRPAGGKKLFGSGTTLTRRSYYELSPFSKYLEPTSGITSYYKKLF	TRGV7	.	TRGJ1	19	-1	-1	129
1	8.021175904387583E-6	TGTGCCTTGTGGGAGGGAGATTATTATAAGAAACTCTTTGGCAGTGGAACAACACTTACCAGGCGAAGTTACTATGAGCTTAGTCCCTTCAGCAAATATCTTGAACCAACCAGTGGTATTACTTCGTATTATAAGAAACTCTTT	CALWEGDYYKKLFGSGTTLTRRSYYELSPFSKYLEPTSGITSYYKKLF	TRGV9	.	TRGJ1	15	-1	-1	126
1	8.021175904387583E-6	TGTGCCACCTGGGACGGGCCCCCGGTTATTATAAGAAACTCTTTGGTTACCAGGCGAAGTTACTATGAGCTTAGTCCCTTTTGCAAACGTCTTGATCCAATCACTAATAATTCGAATTATTATAAGAAACTCTTT	CATWDGPPVIIRNSLVTRRSYYELSPFCKRLDPITNNSNYYKKLF	TRGV2	.	TRGJ1	20	-1	-1	104
1	8.021175904387583E-6	TGTGCTGCGTGGGTTACCAGGCGAAGTTACTATGAGCTTAGTCCCTTCAGCAAATATCTTGAACCAATCCAAAAATTGCATTCTCTCTTGTGCCTAATCCACATGTATAAGAAACTCTTT	CAAWVTRRSYYELSPFSKYLEPIQKLHSLLCLIHMYKKLF	TRGV10	.	TRGJ1	16	-1	-1	105
1	8.021175904387583E-6	TGTGCCTTGTGGGAGTTACCAGGCGAAGTTACTATGAGCCTAGTCCCTTTTGCAAACGTCTTGATCCAATCACTAAAGTCTCCGCAGGTGGTGAATTATAAGAAACTCTTT	CALWELPGEVTMSLVPFANVLIQSLKSPQVVNYKKLF	TRGV9	.	TRGJ1	14	-1	-1	94
1	8.021175904387583E-6	TGTGCTGCGTGGGATCTTGTGGCGAAACTCTTTGGCAGTGGAACAACTGTGTTGTTCCACTGCCAAAGAGTTTCGCGCCTGCGGACCACTGGTTGGTTCAAGATATTT	CAAWDLVAKLFGSGTTVLFHCQRVSRLRTTGWFKIF	TRGV10	.	TRGJP1	14	-1	-1	84
1	8.021175904387583E-6	TGTGCCTTGTGGGAGGTTAAACCTACTAACGAACTTTATAAGAAACTCTTTGGCAGTGGAACAACACTCTGTAATGATAAGCTTTGTTCCGGCTTCCACTTCCTCTTT	CALWEVKPTNELYKKLFGSGTTLCNDKLCSGFHFLF	TRGV9	.	TRGJ1	16	-1	-1	102
1	8.021175904387583E-6	TGTGCCTTGTGGGAGGTTACCAGGCGAAGTTACTATGAGCTTAGTCCCTTCAGCAAATATCTTGAACCAACCAGTGGTATTACCTCGTATTATAAGAAACTCTTT	CALWEVTRRSYYELSPFSKYLEPTSGITSYYKKLF	TRGV9	.	TRGJ1	16	-1	-1	87
1	8.021175904387583E-6	TGTGCCTTGCGGGAGGTGCTTAATATAAGAAACTCTTTGGCAGTGGAACAACACTGTGTTGTTCCACTGCCAAAGAGTCGTTATGGTTGGTTCAAGATATTT	CALREVLNIRNSLAVEQHCVVPLPKSRYGWFKIF	TRGV9	.	TRGJP1	18	-1	-1	83
1	8.021175904387583E-6	TGTGCCACCTGGACCGATCTTATAAGAAACTCTTTGGCAGTGGAACAACACTGTAATGATAAGCTTTGTTCCGGCTTCCACTTCCTCTTT	CATWTDLIRNSLAVEQHCNDKLCSGFHFLF	TRGV4	.	TRGJ1	11	-1	-1	84
1	8.021175904387583E-6	TGTGCCACCTGGGACAGGCCACTCTATGGCAGTGGAACAACACTCTGTAATGATAAGCTTTGTTCCGGCTTCCACTTCCTCTTT	CATWDRPLYGSGTTLCNDKLCSGFHFLF	TRGV2	.	TRGJ1	19	-1	-1	78
1	8.021175904387583E-6	TGTGCCTTGTGGGAGGGTTATTCTGGGGTTAATTATAAGAAACTCTTTGGCAGTGGCAAAAAAATCAAGGTATTT	CALWEGYSGVNYKKLFGSGKKIKVF	TRGV9	.	TRGJP	15	-1	-1	54
1	8.021175904387583E-6	TGTGCCACCTGGGATAGAGGGGCCCTACGAGAGGAACGCCGTTTAATGACGGGTTCCGATTGGATCAAGACGTTT	CATWDRGALREERRLMTGSDWIKTF	TRGV8	.	TRGJP2	16	-1	-1	57
1	8.021175904387583E-6	TGTGCCTTGTGGGAAGGCCCGGATTATTATAAGAAACTCTTTGGCAGTGGCAAAAAAATCAAGGTATTT	CALWEGPDYYKKLFGSGKKIKVF	TRGV9	.	TRGJP	13	-1	-1	48
1	8.021175904387583E-6	TGTGCCTTGTGGGAAGGCCCGGATTATTATAAGAAACTCTTTGGCAGTGGAAAAAAAATCAAGGTATTT	CALWEGPDYYKKLFGSGKKIKVF	TRGV9	.	TRGJP	13	-1	-1	48
1	8.021175904387583E-6	TGTGCTGCGTGGGGAAGGGGGGGGAACTATAAGAAACTCTTTGGCAGTGGTTGGTTCAAGATATTT	CAAWGRGGNYKKLFGSGWFKIF	TRGV10	.	TRGJP1	12	-1	-1	44
1	8.021175904387583E-6	TGTGCTGCGTGGGAAGAGGATTATAAGAAACTCTTTGGCAGTACCACTGGTTGGTTCAAGATATTT	CAAWEEDYKKLFGSTTGWFKIF	TRGV10	.	TRGJP1	13	-1	-1	41
1	8.021175904387583E-6	TGTGCCTTGTGGGAGGTGTCTTTTCCTAAGAAACTCTTTGGCAGTGGCAAAAAAATCAAGGTATTT	CALWEVSFPKKLFGSGKKIKVF	TRGV9	.	TRGJP	17	-1	-1	45
1	8.021175904387583E-6	TGTGCCTTGTGGGAGAGCAAATCCAACAAGATACTCTTTGGCAGTGGCAAAAAAATCAAGGTATTT	CALWESKSNKILFGSGKKIKVF	TRGV9	.	TRGJP	29	-1	-1	45
1	8.021175904387583E-6	TGTGCTGCGTGGGATCAGAGGCATTATAAGAAACTCTTTGGCAGTGGTTGGTTCAAGATATTT	CAAWDQRHYKKLFGSGWFKIF	TRGV10	.	TRGJP1	14	-1	-1	41
1	8.021175904387583E-6	TGTGCCTTGTGGGAGGTTTATTATAAGAAACTCTTTGGCAGTGGCAAAAAAATCAAGGTATTT	CALWEVYYKKLFGSGKKIKVF	TRGV9	.	TRGJP	16	-1	-1	42
1	8.021175904387583E-6	TGTGCCTTGTGGGAATTCTATTATAAGAAACTCTTTGGCAGTGGCAAAAAAATCAAGGTATTT	CALWEFYYKKLFGSGKKIKVF	TRGV9	.	TRGJP	13	-1	-1	42
1	8.021175904387583E-6	TGTGCCACCTGGGACGCGCTTTATTATAAGAAACTCTTTGGCAGTGGTTGGTTCAAGATATTT	CATWDALYYKKLFGSGWFKIF	TRGV2	.	TRGJP1	18	-1	-1	41
1	8.021175904387583E-6	TGTGCCACCTGGGACGGGCCTAAGATTGTGGGAAGTTCGTACTGGGTTTATAAGAAACTCTTT	CATWDGPKIVGSSYWVYKKLF	TRGV2	.	TRGJ1	19	-1	-1	47
1	8.021175904387583E-6	TGTGCCACCTGGGACGGGCATAAGATTGTGGGAAGGTCGTACTGGGTTTATAAGAAACTCTTT	CATWDGHKIVGRSYWVYKKLF	TRGV2	.	TRGJ1	18	-1	-1	47
1	8.021175904387583E-6	TGTGCCACCTGGGACAGATTTAAGTCGAGTGTTTTCACCGCGAATTATTATAAGAAACTCTTT	CATWDRFKSSVFTANYYKKLF	TRGV3	.	TRGJ1	16	-1	-1	40
1	8.021175904387583E-6	TGTGCTGCGTGGGATCCCAGTTCGGGGGGCATCACTTGGAATTATTATAAGAAACTCTTT	CAAWDPSSGGITWNYYKKLF	TRGV10	.	TRGJ1	14	-1	-1	35
1	8.021175904387583E-6	TGTGCTGCGTGGGAGAATTATTATAAGAAACTCTTTGGCAGTGGTTGGTTCAAGATATTT	CAAWENYYKKLFGSGWFKIF	TRGV10	.	TRGJP1	13	-1	-1	38
1	8.021175904387583E-6	TGTGCCTTGTGGGACGTGCTGAAGAAACTCTTTTGCAGTGGCAAAAAAATCAAGGTATTT	CALWDVLKKLFCSGKKIKVF	TRGV9	.	TRGJP	18	-1	-1	39
1	8.021175904387583E-6	TGTGCCTTGTGGGAGGTTTATTATAAGAAACTCTTTGGCAGTGATTGGATCAAGACGTTT	CALWEVYYKKLFGSDWIKTF	TRGV9	.	TRGJP2	16	-1	-1	39
1	8.021175904387583E-6	TGTGCCTTGTGGGAAAAGGGAAAGAAACTCTTTGGCAGTGGCAAAAAAATCAAGGTATTT	CALWEKGKKLFGSGKKIKVF	TRGV9	.	TRGJP	13	-1	-1	39
1	8.021175904387583E-6	TGTGCCTTGGGTAAAAATGGAGCCAAGGCCAGTGGCTCACACCTGTGTGGGAAACTCTTT	CALGKNGAKASGSHLCGKLF	TRGV9	.	TRGJ1	8	-1	-1	50
1	8.021175904387583E-6	TGTGCCTTGATCATCTCTTTGGCAGTGGAACAAGAGTTGGGCAAAAAAATCAAGGTATTT	CALIISLAVEQELGKKIKVF	TRGV9	.	TRGJP	8	-1	-1	30
1	8.021175904387583E-6	TGTGCCACCTGGGGCGGGCCTCAAAGTCGGCTCTCAATGGGGTCTTGGATCAAGACGTTT	CATWGGPQSRLSMGSWIKTF	TRGV2	.	TRGJP2	19	-1	-1	44
1	8.021175904387583E-6	TGTGCCACCTGGGATGGCGGGAAGCTTCAACGATATAGTAGTGATTGGATCAAGACGTTT	CATWDGGKLQRYSSDWIKTF	TRGV4	.	TRGJP2	16	-1	-1	29
1	8.021175904387583E-6	TGTGCCACCTGGGACGGATCTTGTAAGAAACTCTTTGGCAGTGATTGGATCAAGACGTTT	CATWDGSCKKLFGSDWIKTF	TRGV2	.	TRGJP2	16	-1	-1	39
1	8.021175904387583E-6	TGTGCCACCTGGGACGACCCCGGTAAGAAACTCTTTGGCAGTGGTTGGTTCAAGATATTT	CATWDDPGKKLFGSGWFKIF	TRGV2	.	TRGJP1	21	-1	-1	38
1	8.021175904387583E-6	TGTGCCACCTGGGAAGATACGTATGGTAGATCCAAACGTTCGGAAAGCCAGAAACTCTTT	CATWEDTYGRSKRSESQKLF	TRGV2	.	TRGJ1	13	-1	-1	49
1	8.021175904387583E-6	TGTGCTGCGTGGGGTTTACCACTGGTTGGTTCAAGATATTATTATAAGAAACTCTTT	CAAWGLPLVGSRYYYKKLF	TRGV10	.	TRGJ1	15	-1	-1	37
1	8.021175904387583E-6	TGTGCCTTGTGGGAGGTGTCCTTCACCCCTGAGTCGAATTATTATAAGAAACTCTTT	CALWEVSFTPESNYYKKLF	TRGV9	.	TRGJ1	17	-1	-1	33
1	8.021175904387583E-6	TGTGCCTTGTGGGAGGTGCTAGGGGAGGAGTTGTTGGGCAAAAAAATCAAGGTATTT	CALWEVLGEELLGKKIKVF	TRGV9	.	TRGJP	18	-1	-1	32
1	8.021175904387583E-6	TGTGCCTTGTGGATTAGGCACGGCAGTTCCGATATTAGTGATTGGATCAAGACGTTT	CALWIRHGSSDISDWIKTF	TRGV9	.	TRGJP2	11	-1	-1	31
1	8.021175904387583E-6	TGTGCCACCTGGTACGGGCAGAGGGCTGGCAATAAAGAGGATTATAAGAAACTCTTT	CATWYGQRAGNKEDYKKLF	TRGV2	.	TRGJ1	18	-1	-1	40
1	8.021175904387583E-6	TGTGCCACCTGGGGTGGGCTCGTATGTAATTATAGTAGTGATTGGATCAAGACGTTT	CATWGGLVCNYSSDWIKTF	TRGV5	.	TRGJP2	12	-1	-1	30
1	8.021175904387583E-6	TGTGCCACCTGGGATAGGAAGGCCCTTAGGGAGGAGGATTATTATAAGAAACTCTTT	CATWDRKALREEDYYKKLF	TRGV8	.	TRGJ1	17	-1	-1	37
1	8.021175904387583E-6	TGTGCCACCTGGGACGGGCAGAGGGCTGGCATTAAAGAGGATTATAAGAAACTCTTT	CATWDGQRAGIKEDYKKLF	TRGV2	.	TRGJ1	18	-1	-1	40
1	8.021175904387583E-6	TGTGCCACCTGGGACAGACTGGAAATGTTTTTTTGGAATTATTATAAGAAACTCTTT	CATWDRLEMFFWNYYKKLF	TRGV3	.	TRGJ1	16	-1	-1	32
1	8.021175904387583E-6	TGTGCAACCTGGGACGGGCAGAGGGCTGGCAATAAAGAGGATTATAAGAAACTCTTT	CATWDGQRAGNKEDYKKLF	TRGV2	.	TRGJ1	18	-1	-1	40
1	8.021175904387583E-6	TGCGCCACCTGGGATATGAAGGCCCTTAGGGAGGAGGATTATTATAAGAAACTCTTT	CATWDMKALREEDYYKKLF	TRGV8	.	TRGJ1	15	-1	-1	37
1	8.021175904387583E-6	TGTGCTGCGTCCCCTTCCTGGTGGATTATTCGACCTGGAGCTAAGAAACTCTTT	CAASPSWWIIRPGAKKLF	TRGV10	.	TRGJ1	9	-1	-1	41
1	8.021175904387583E-6	TGTGCTGCGTGGGATTCCTCACAAAGGCGAGAGAATTATTATAAGAAACTCTTT	CAAWDSSQRRENYYKKLF	TRGV10	.	TRGJ1	15	-1	-1	32
1	8.021175904387583E-6	TGTGCTGCGTGGGATCTGGGGGGTCAATTAAGACGGTATTATAAGAAACTCTTT	CAAWDLGGQLRRYYKKLF	TRGV10	.	TRGJ1	14	-1	-1	36
1	8.021175904387583E-6	TGTGCTGCGTGGGATCGTTTGGGTGAGGCTTATGGGTGTTATAAGAAACTCTTT	CAAWDRLGEAYGCYKKLF	TRGV10	.	TRGJ1	14	-1	-1	38
1	8.021175904387583E-6	TGTGCTGCGTGGGACTTCCCCTATAAGTTAAGGTGCTATTATAAGAAACTCTTT	CAAWDFPYKLRCYYKKLF	TRGV10	.	TRGJ1	13	-1	-1	36
1	8.021175904387583E-6	TGTGCCTTCTGTGCCACCTGGGACGGGCCTCTCCGTTATTATAAGAAACTCTTT	CAFCATWDGPLRYYKKLF	TRGV9	.	TRGJ1	10	-1	-1	35
1	8.021175904387583E-6	TGTGCCTTGTGGGGGCCGAAGCAAGAGTTGGATGGAGCATCTTATCTACTCTTT	CALWGPKQELDGASYLLF	TRGV9	.	TRGJ1	12	-1	-1	47
1	8.021175904387583E-6	TGTGCCTTGTGGGATTTGGAGAGAGTTGGTAGTAGTGATTGGATCAAGACGTTT	CALWDLERVGSSDWIKTF	TRGV9	.	TRGJP2	13	-1	-1	29
1	8.021175904387583E-6	TGTGCCTTGTGGGACTTTCGTGGGTTAGACAGTCTTTATTATAAGAAACTCTTT	CALWDFRGLDSLYYKKLF	TRGV9	.	TRGJ1	13	-1	-1	35
1	8.021175904387583E-6	TGTGCCTTGTGGGAGGTGCGAGAGGAGTTGTTGGGCAAAAAAATCAAGGTATTT	CALWEVREELLGKKIKVF	TRGV9	.	TRGJP	18	-1	-1	29
1	8.021175904387583E-6	TGTGCCTTGTGGGAGGGCCCTCGAATTATTATAAGCCCCATGAAGAAACTCTTT	CALWEGPRIIISPMKKLF	TRGV9	.	TRGJ1	21	-1	-1	42
1	8.021175904387583E-6	TGTGCCTTGTGGGAGGGCCAGGGGGAGTTGTTGGGCAAAAAAATCAAGGTATTT	CALWEGQGELLGKKIKVF	TRGV9	.	TRGJP	15	-1	-1	29
1	8.021175904387583E-6	TGTGCCTTGTGGGAAGGCCCGGATCGAGAGTTGGGCAAAAAAATCAAGGTATTT	CALWEGPDRELGKKIKVF	TRGV9	.	TRGJP	13	-1	-1	26
1	8.021175904387583E-6	TGTGCCACCTGGGATGGGAATAAAGAAACTCTTTGGCAGTGGAACAAGACGTTT	CATWDGNKETLWQWNKTF	TRGV2	.	TRGJP2	17	-1	-1	39
1	8.021175904387583E-6	TGTGCCACCTGGGACGGGTTGAGGGAAAATAGTAGTGATAGGATCAAGACGTTT	CATWDGLRENSSDRIKTF	TRGV2	.	TRGJP2	17	-1	-1	28
1	8.021175904387583E-6	TGTGCCACCTGGGACGGGCTGGGGGAAACTCTTTGGCAGTGGAACAAGACGTTT	CATWDGLGETLWQWNKTF	TRGV2	.	TRGJP2	18	-1	-1	39
1	8.021175904387583E-6	TGTGCCACCTGGGACGGGCCGCCAATGGACCTAAATTATTATAAGAAACTCTTT	CATWDGPPMDLNYYKKLF	TRGV2	.	TRGJ1	19	-1	-1	33
1	8.021175904387583E-6	TGTGCCACCTGGGACAGTCCAGGAAGGTACGGTAGTGATTGGATCAAGACGTTT	CATWDSPGRYGSDWIKTF	TRGV3	.	TRGJP2	19	-1	-1	31
1	8.021175904387583E-6	TGTGCCACCTGGGACAGGCTGAGGGAAACTCTTTGGCAGTGGAACAAGACGTTT	CATWDRLRETLWQWNKTF	TRGV3	.	TRGJP2	18	-1	-1	39
1	8.021175904387583E-6	TGTGCCACCCGGGACGGGCCGGGGGGGGGATTAAATTATTATAAGAAACTCTTT	CATRDGPGGGLNYYKKLF	TRGV2	.	TRGJ1	19	-1	-1	33
1	8.021175904387583E-6	TGTGCTGCGTGGTTAAAGAAACTCTTTGGCAGTGGTTGGTTCAAGATATTT	CAAWLKKLFGSGWFKIF	TRGV10	.	TRGJP1	11	-1	-1	29
1	8.021175904387583E-6	TGTGCTGCGTGGTATCCCAGTTCGGGGGGCATCACTTGTAAGAAACTCTTT	CAAWYPSSGGITCKKLF	TRGV10	.	TRGJ1	14	-1	-1	35
1	8.021175904387583E-6	TGTGCTGCGTGGGATTCGGGTCAATTAAGACGGTATTATAAGAAACTCTTT	CAAWDSGQLRRYYKKLF	TRGV10	.	TRGJ1	15	-1	-1	33
1	8.021175904387583E-6	TGTGCTGCGTGGGATTATAAACTAGAGGGCGCTGGTTGGTTCAAGATATTT	CAAWDYKLEGAGWFKIF	TRGV10	.	TRGJP1	16	-1	-1	31
1	8.021175904387583E-6	TGTGCTGCGTGGGATCTCTGCTGGAATTATGGGTGTTATAAGAAACTCTTT	CAAWDLCWNYGCYKKLF	TRGV10	.	TRGJ1	14	-1	-1	35
1	8.021175904387583E-6	TGTGCCTTCGGGGAAGGGGGTAACCCGCCAAATTATTATAAGAAACTCTTT	CAFGEGGNPPNYYKKLF	TRGV9	.	TRGJ1	13	-1	-1	30
1	8.021175904387583E-6	TGTGCCTTGTTGTTCCGAGAGGAGGTGGGGAATTATTATAAGAAACTCTTT	CALLFREEVGNYYKKLF	TRGV9	.	TRGJ1	9	-1	-1	29
1	8.021175904387583E-6	TGTGCCTTGTGGGGGGGGCAACAAGAGTTGGGCAAAAAAATCAAGGTATTT	CALWGGQQELGKKIKVF	TRGV9	.	TRGJP	19	-1	-1	21
1	8.021175904387583E-6	TGTGCCTTGTGGGGGGGGGGTAACCCGCCAAATTATTATAAGAAACTCTTT	CALWGGGNPPNYYKKLF	TRGV9	.	TRGJ1	15	-1	-1	30
1	8.021175904387583E-6	TGTGCCTTGTGGGGGGGACTAATTATTATAAGCCCCATGAAGAAACTCTTT	CALWGGLIIISPMKKLF	TRGV9	.	TRGJ1	15	-1	-1	39
1	8.021175904387583E-6	TGTGCCTTGTGGGATAAGAAACTCTTTGGCAGTGGTTGGTTCAAGATATTT	CALWDKKLFGSGWFKIF	TRGV9	.	TRGJP1	13	-1	-1	29
1	8.021175904387583E-6	TGTGCCTTGTGGGAGTCACGACTGCTCTTTGGCAAAAAAATCAAGGTATTT	CALWESRLLFGKKIKVF	TRGV9	.	TRGJP	14	-1	-1	27
1	8.021175904387583E-6	TGTGCCTTGTGGGAGCTGCAACAAGGGTTGGGCAAAAAAATCAAGGTATTT	CALWELQQGLGKKIKVF	TRGV9	.	TRGJP	19	-1	-1	21
1	8.021175904387583E-6	TGTGCCTTGTGGGAGGTTGATAGAGAGTTGGGCAAAAAAATCAAGGTATTT	CALWEVDRELGKKIKVF	TRGV9	.	TRGJP	16	-1	-1	23
1	8.021175904387583E-6	TGTGCCTTGTGGGAGGTTAAACCCACTAACGAAATTTATAAGAAACTCTTT	CALWEVKPTNEIYKKLF	TRGV9	.	TRGJ1	16	-1	-1	29
1	8.021175904387583E-6	TGTGCCTTGTGGGAGGTGTTTATTATTATAAGCCCCATGAAGAAACTCTTT	CALWEVFIIISPMKKLF	TRGV9	.	TRGJ1	17	-1	-1	39
1	8.021175904387583E-6	TGTGCCTTGTGGGAGGTGTCCATTATTATAAGCCCCATGAAGAAACTCTTT	CALWEVSIIISPMKKLF	TRGV9	.	TRGJ1	17	-1	-1	39
1	8.021175904387583E-6	TGTGCCTTGTGGGAGGTGCCAGATATATATGGGACCTATAAGAAACTCTTT	CALWEVPDIYGTYKKLF	TRGV9	.	TRGJ1	18	-1	-1	36
1	8.021175904387583E-6	TGTGCCTTGTGGGAGGTGCACCCCCCCCCCTATAATTATAAGAAACTCTTT	CALWEVHPPPYNYKKLF	TRGV9	.	TRGJ1	25	-1	-1	31
1	8.021175904387583E-6	TGTGCCTTGTGGGAGGTGCACCACTGGTTGGGCAAAAAAATCAAGGTATTT	CALWEVHHWLGKKIKVF	TRGV9	.	TRGJP	21	-1	-1	26
1	8.021175904387583E-6	TGTGCCTTGTGGGAGGTGGGAGAGGATTGGGGGAGTTATAAGAAACTCTTT	CALWEVGEDWGSYKKLF	TRGV9	.	TRGJ1	17	-1	-1	35
1	8.021175904387583E-6	TGTGCCTTGTGGGAGGTGACGTGGGAGTTGGGCAAAAAAATCAAGGTATTT	CALWEVTWELGKKIKVF	TRGV9	.	TRGJP	17	-1	-1	24
1	8.021175904387583E-6	TGTGCCTTGTGGGAGGCCGCGGGAGAGTTGGGCAAAAAAATCAAGGTATTT	CALWEAAGELGKKIKVF	TRGV9	.	TRGJP	15	-1	-1	23
1	8.021175904387583E-6	TGTGCCTTGTGGGAGGGGTACGCTATATGTAGTGATTGGATCAAGACGTTT	CALWEGYAICSDWIKTF	TRGV9	.	TRGJP2	15	-1	-1	22
1	8.021175904387583E-6	TGTGCCTTGTGGGAGGACGCCGTGGAGTTGGGCAAAAAAATCAAGGTATTT	CALWEDAVELGKKIKVF	TRGV9	.	TRGJP	15	-1	-1	24
1	8.021175904387583E-6	TGTGCCTTGTGGGAAGGCCCGGAGGAGTTGGGAAAAAAAATCAAGGTATTT	CALWEGPEELGKKIKVF	TRGV9	.	TRGJP	13	-1	-1	24
1	8.021175904387583E-6	TGTGCCTGCTGGATTAGCCGAACAAAACTCAACGGGTGTAAGAAACTCTTT	CACWISRTKLNGCKKLF	TRGV11	.	TRGJ1	16	-1	-1	38
1	8.021175904387583E-6	TGTGCCATCTGGGACGGGCTCAATGGATTTGGGGATTGGATCAAGACGTTT	CAIWDGLNGFGDWIKTF	TRGV2	.	TRGJP2	18	-1	-1	33
1	8.021175904387583E-6	TGTGCCACCTGTGACAGGCGAGATTGGGTCCGTTATTATAAGAAACTCTTT	CATCDRRDWVRYYKKLF	TRGV2	.	TRGJ1	18	-1	-1	32
1	8.021175904387583E-6	TGTGCCACCTGCCCGGGGGAAGAAACTATTTGGCAGTGGAACAAGACGTTT	CATCPGEETIWQWNKTF	TRGV2	.	TRGJP2	10	-1	-1	36
1	8.021175904387583E-6	TGTGCCACCTGGGATGGGTGGTTTGGGAGTAGTGATTGGATCAAGACGTTT	CATWDGWFGSSDWIKTF	TRGV8	.	TRGJP2	17	-1	-1	27
1	8.021175904387583E-6	TGTGCCACCTGGGATGGGCCTTGGCACGAACCTTATTATAAGAAACTCTTT	CATWDGPWHEPYYKKLF	TRGV4	.	TRGJ1	19	-1	-1	32
1	8.021175904387583E-6	TGTGCCACCTGGGATAACCCCACGCCCAGTAGTGATTGGATCAAGACGTTT	CATWDNPTPSSDWIKTF	TRGV2	.	TRGJP2	13	-1	-1	27
1	8.021175904387583E-6	TGTGCCACCTGGGATAAGGCGAATCATAGTAGTGATTTGATCAAGACGTTT	CATWDKANHSSDLIKTF	TRGV8	.	TRGJP2	19	-1	-1	25
1	8.021175904387583E-6	TGTGCCACCTGGGATAAGGCGAATAATAGTAGTGATTGGATCAAGACGTTT	CATWDKANNSSDWIKTF	TRGV8	.	TRGJP2	19	-1	-1	25
1	8.021175904387583E-6	TGTGCCACCTGGGACTTTTATGCTCGTAGTAGTGATTGGATCAAGACGTTT	CATWDFYARSSDWIKTF	TRGV2	.	TRGJP2	14	-1	-1	26
1	8.021175904387583E-6	TGTGCCACCTGGGACGGTCTTGAAACTCTTTTGCAGTGGAACAAGACGTTT	CATWDGLETLLQWNKTF	TRGV2	.	TRGJP2	16	-1	-1	36
1	8.021175904387583E-6	TGTGCCACCTGGGACGGTCGATGGTTTGCGAATTATTATAAGAAACTCTTT	CATWDGRWFANYYKKLF	TRGV3	.	TRGJ1	14	-1	-1	28
1	8.021175904387583E-6	TGTGCCACCTGGGACGGCCGGAGGAATTGGAATTATTATAAGAAACTCTTT	CATWDGRRNWNYYKKLF	TRGV2	.	TRGJ1	16	-1	-1	24
1	8.021175904387583E-6	TGTGCCACCTGGGACGGCCAGAGTAATTGGAATTATTATAAGAAACTCTTT	CATWDGQSNWNYYKKLF	TRGV2	.	TRGJ1	16	-1	-1	23
1	8.021175904387583E-6	TGTGCCACCTGGGACGGGGTATCGCCCCCCCCCCAAAATAAGAAACTCTTT	CATWDGVSPPPQNKKLF	TRGV2	.	TRGJ1	17	-1	-1	37
1	8.021175904387583E-6	TGTGCCACCTGGGACGGGGGGGAAACTCTTTGGCAGTGGAACAAGACGTTT	CATWDGGETLWQWNKTF	TRGV2	.	TRGJP2	17	-1	-1	36
1	8.021175904387583E-6	TGTGCCACCTGGGACAGGCCGGATGTATGGAATTATTATAAGAAACTCTTT	CATWDRPDVWNYYKKLF	TRGV3	.	TRGJ1	19	-1	-1	29
1	8.021175904387583E-6	TGTGCCACCTGGGACAGGCCGATCGGATTTGAAGATTGGATCAAGACGTTT	CATWDRPIGFEDWIKTF	TRGV2	.	TRGJP2	19	-1	-1	33
1	8.021175904387583E-6	TGTGCCACCTGGGACAGGCCGATCGGACTTGAAGATTATAAGAAACTCTTT	CATWDRPIGLEDYKKLF	TRGV3	.	TRGJ1	19	-1	-1	34
1	8.021175904387583E-6	TGTGCCACCTGGGACAGGCAGTCCGAAGCGGGTTATTATAAGAAACTCTTT	CATWDRQSEAGYYKKLF	TRGV7	.	TRGJ1	18	-1	-1	32
1	8.021175904387583E-6	TGTGCCACCTGGGACAGGAAACTCTTTGGCAGTGATTGGATCAAGACGTTT	CATWDRKLFGSDWIKTF	TRGV8	.	TRGJP2	17	-1	-1	30
1	8.021175904387583E-6	TGTGCCACATGGGACCATTGGGGGGGTAGTAGTGATTGGATCAAGACGTTT	CATWDHWGGSSDWIKTF	TRGV8	.	TRGJP2	13	-1	-1	26
1	8.021175904387583E-6	TGTGCCACACATCCCCGACTCGGATGTCGTAGTGACTGGATCAAGACGTTT	CATHPRLGCRSDWIKTF	TRGV7	.	TRGJP2	7	-1	-1	28
1	8.021175904387583E-6	TGTGCCAGGGGGGAGGTGCACAGGGAGTTGGGCAAAAAAATCAAGGTATTT	CARGEVHRELGKKIKVF	TRGV9	.	TRGJP	20	-1	-1	24
1	8.021175904387583E-6	TGTGTCACCTGGGACAGGCCGAGGTGGTCTGGTTGGTTCAAGATATTT	CVTWDRPRWSGWFKIF	TRGV7	.	TRGJP1	19	-1	-1	28
1	8.021175904387583E-6	TGTGTGGGAGGCCGGTCTACATTCCCTTATTATTATAAGAAACTCTTT	CVGGRSTFPYYYKKLF	TRGV11	.	TRGJ1	3	-1	-1	28
1	8.021175904387583E-6	TGTGCTGCGTGCTATTATAACCCCCCTAATTATTATAAGAAACTCTTT	CAACYYNPPNYYKKLF	TRGV10	.	TRGJ1	16	-1	-1	27
1	8.021175904387583E-6	TGTGCTGCGTGGTATTTTTGTGAATTACTCTATTATAAGAAACTCTTT	CAAWYFCELLYYKKLF	TRGV10	.	TRGJ1	15	-1	-1	30
1	8.021175904387583E-6	TGTGCTGCGTGGGGTGCGGGGTTTCATAAGGTTTATAAGAAACTCTTT	CAAWGAGFHKVYKKLF	TRGV10	.	TRGJ1	12	-1	-1	32
1	8.021175904387583E-6	TGTGCTGCGTGGGATTATTGGTCCACTGGTTGGTTCAAGAAACTCTTT	CAAWDYWSTGWFKKLF	TRGV10	.	TRGJ1	16	-1	-1	36
1	8.021175904387583E-6	TGTGCTGCGTGGGATTATCCAGTAGATTTTTATTATAAGAAACTCTTT	CAAWDYPVDFYYKKLF	TRGV10	.	TRGJ1	16	-1	-1	29
1	8.021175904387583E-6	TGTGCTGCGTGGGATCCCAGTTCGGGGACTTATTATAAGAAACTCTTT	CAAWDPSSGTYYKKLF	TRGV10	.	TRGJ1	14	-1	-1	26
1	8.021175904387583E-6	TGTGCTGCGTGGGATCCGGATATACCACTGGGTTATAAGAAACTCTTT	CAAWDPDIPLGYKKLF	TRGV10	.	TRGJ1	14	-1	-1	32
1	8.021175904387583E-6	TGTGCTGCGTGGGATCGCACTGGTTGGTTTTATTATAAGAAACTCTTT	CAAWDRTGWFYYKKLF	TRGV10	.	TRGJ1	14	-1	-1	29
1	8.021175904387583E-6	TGTGCTGCGTGGGATGTCCGTGGGGGTAGTGATTGGATCAAGACGTTT	CAAWDVRGGSDWIKTF	TRGV10	.	TRGJP2	14	-1	-1	25
1	8.021175904387583E-6	TGTGCTGCGTGGGATAAAAGGAATTATGGGTGTTATAAGAAACTCTTT	CAAWDKRNYGCYKKLF	TRGV10	.	TRGJ1	14	-1	-1	32
1	8.021175904387583E-6	TGTGCTGCGTGGGACTCCAAGGTTCGGGGACGGTATAAGAAACTCTTT	CAAWDSKVRGRYKKLF	TRGV10	.	TRGJ1	13	-1	-1	33
1	8.021175904387583E-6	TGTGCTGCGTGGGACCGAAAAGGCCTGAATTATTATAAGAAACTCTTT	CAAWDRKGLNYYKKLF	TRGV10	.	TRGJ1	13	-1	-1	26
1	8.021175904387583E-6	TGTGCTGCGTGGGAGAGTGGGAGCCGTGGGTATTATAAGAAACTCTTT	CAAWESGSRGYYKKLF	TRGV10	.	TRGJ1	13	-1	-1	30
1	8.021175904387583E-6	TGTGCCTTCGGGGAGGTGCGAGAGTTGGGCAAAAAAATCAAGGTATTT	CAFGEVRELGKKIKVF	TRGV9	.	TRGJP	18	-1	-1	17
1	8.021175904387583E-6	TGTGCCTTGTGGGTCCTCTTTGGCAGTGGCAAAAAAATCAAGGTATTT	CALWVLFGSGKKIKVF	TRGV9	.	TRGJP	12	-1	-1	27
1	8.021175904387583E-6	TGTGCCTTGTGGGGAGGGGTGGAGGGGTGCGTGCATAAGAAACTCTTT	CALWGGVEGCVHKKLF	TRGV9	.	TRGJ1	16	-1	-1	34
1	8.021175904387583E-6	TGTGCCTTGTGGGAGTCGGGAAATACCACTGGTTGGTTCAAGATATTT	CALWESGNTTGWFKIF	TRGV9	.	TRGJP1	14	-1	-1	22
1	8.021175904387583E-6	TGTGCCTTGTGGGAGGTCCCAGCTTTCGATGATTATAAGAAACTCTTT	CALWEVPAFDDYKKLF	TRGV9	.	TRGJ1	16	-1	-1	24
1	8.021175904387583E-6	TGTGCCTTGTGGGAGGTGCAGGCCAATTATTATTATAAGAAACTCTTT	CALWEVQANYYYKKLF	TRGV9	.	TRGJ1	19	-1	-1	28
1	8.021175904387583E-6	TGTGCCTTGTGGGAGGTGCAGAGGATTGGGAGTTATAAGAAACTCTTT	CALWEVQRIGSYKKLF	TRGV9	.	TRGJ1	19	-1	-1	32
1	8.021175904387583E-6	TGTGCCTTGTGGGAGGTGCAAAAAGAGTTGGATTATAAGAAACTCTTT	CALWEVQKELDYKKLF	TRGV9	.	TRGJ1	19	-1	-1	31
1	8.021175904387583E-6	TGTGCCTTGTGGGAGGTGGGAGAGTTGGGCTTGGATAAGAAACTCTTT	CALWEVGELGLDKKLF	TRGV9	.	TRGJ1	17	-1	-1	34
1	8.021175904387583E-6	TGTGCCTTGTGGGAGGTGACGTGGGAGGGGTATTATAAGAAACTCTTT	CALWEVTWEGYYKKLF	TRGV9	.	TRGJ1	17	-1	-1	30
1	8.021175904387583E-6	TGTGCCTTGTGGGAGGCTTCGGGGGGGTGCGTGCATAAGAAACTCTTT	CALWEASGGCVHKKLF	TRGV9	.	TRGJ1	15	-1	-1	34
1	8.021175904387583E-6	TGTGCCTTGTGGGAGGGGGGCTTCGAATCTTATTATAAGAAACTCTTT	CALWEGGFESYYKKLF	TRGV9	.	TRGJ1	15	-1	-1	21
1	8.021175904387583E-6	TGTGCCTTGTGGGAGGGAAACAAGAGTTGGGCAAATATCAAGGTATTT	CALWEGNKSWANIKVF	TRGV9	.	TRGJP	15	-1	-1	20
1	8.021175904387583E-6	TGTGCCTTGTGGGAGGACCTGGATTGGGGGAGTTATAAGAAACTCTTT	CALWEDLDWGSYKKLF	TRGV9	.	TRGJ1	15	-1	-1	32
1	8.021175904387583E-6	TGTGCCTTGTGGGAGACTACGGAGGGGTGCGTGCATAAGAAACTCTTT	CALWETTEGCVHKKLF	TRGV9	.	TRGJ1	14	-1	-1	34
1	8.021175904387583E-6	TGTGCCTTGTGGGAAGGCCCGGGATACCGCCGTTGTAAGAAACTCTTT	CALWEGPGYRRCKKLF	TRGV9	.	TRGJ1	13	-1	-1	32
1	8.021175904387583E-6	TGTGCCTTGTGGGAAGGCCCGGATACCACTTGTTGGTTCAAGATATTT	CALWEGPDTTCWFKIF	TRGV9	.	TRGJP1	13	-1	-1	22
1	8.021175904387583E-6	TGTGCCTTGTGGGAAGGCCCGGATACCACTGGTTGGCTCAAGATATTT	CALWEGPDTTGWLKIF	TRGV9	.	TRGJP1	13	-1	-1	22
1	8.021175904387583E-6	TGTGCCTTGTGGGAAGGCCCGGAGGGGTGCGTGCATAAGAAACTCTTT	CALWEGPEGCVHKKLF	TRGV9	.	TRGJ1	13	-1	-1	34
1	8.021175904387583E-6	TGTGCCTGCTGGATTAGCCAGCACGAGGGTTATTATAAGAAACTCTTT	CACWISQHEGYYKKLF	TRGV11	.	TRGJ1	19	-1	-1	29
1	8.021175904387583E-6	TGTGCCTGCTGGATTAGGCACGGAACCACTGGTTGGTTCAAGATATTT	CACWIRHGTTGWFKIF	TRGV11	.	TRGJP1	21	-1	-1	24
[truncated: 990 more rows]
