# Supplementary material for: Dissection of the Human T-Cell Receptor γ Gene Repertoire in the Brain and Peripheral Blood Identifies Age- and Alzheimer's Disease-Associated Clonotype Profiles
Source: Front Immunol. 2020 Jan 29;11:12. doi: 10.3389/fimmu.2020.00012 (PMC7025544; doi:10.3389/fimmu.2020.00012)
Supplement: Supplementary file 5 [file Data_Sheet_2.zip › repertoires_corrected_and_decontaminated/A1029.txt]

count	freq	cdr3nt	cdr3aa	v	d	j	VEnd	DStart	DEnd	JStart
20438	0.14187045765335518	TGTGCCTTGTGGGAGGGGGATAAGAAACTCTTT	CALWEGDKKLF	TRGV9	.	TRGJ2	15	-1	-1	19
9530	0.06615253260771478	TGTGCCTTGTGGGAGGTGCTGGAGTTGGGCAAAAAAATCAAGGTATTT	CALWEVLELGKKIKVF	TRGV9	.	TRGJP	18	-1	-1	21
5850	0.04060779808553321	TGTGCCTTGTGGGAGGTGCAAGCCGGGGATGAGTTGGGCAAAAAAATCAAGGTATTT	CALWEVQAGDELGKKIKVF	TRGV9	.	TRGJP	19	-1	-1	24
5651	0.03922643880023046	TGTGCCTTGTGGGAGGTGCAGCAAGAGTTGGGCAAAAAAATCAAGGTATTT	CALWEVQQELGKKIKVF	TRGV9	.	TRGJP	19	-1	-1	20
4739	0.03289578720125502	TGTGCCTTGTGGGAAGCCATTCCTGAGTTGGGCAAAAAAATCAAGGTATTT	CALWEAIPELGKKIKVF	TRGV9	.	TRGJP	13	-1	-1	24
2166	0.015035297547566656	TGTGCCTTGTGGGAGGTGCACGAGTTGGGCAAAAAAATCAAGGTATTT	CALWEVHELGKKIKVF	TRGV9	.	TRGJP	20	-1	-1	17
1924	0.013355453592575367	TGTGCTGCGGGACCCGGCACTGGTTGGTTCAAGATATTT	CAAGPGTGWFKIF	TRGV10	.	TRGJP1	8	-1	-1	17
1821	0.012640478686112133	TGTGCCTTGTGGGAGGCCGCCCAAGAGTTGGGCAAAAAAATCAAGGTATTT	CALWEAAQELGKKIKVF	TRGV9	.	TRGJP	15	-1	-1	21
1726	0.011981035811218859	TGTGCCTTGTGGGAGGGCATTTATAAGAAACTCTTT	CALWEGIYKKLF	TRGV9	.	TRGJ2	18	-1	-1	20
1568	0.01088427818771215	TGTGCCTTGTGGGAGGTGCGAGAGTTGGGCAAAAAAATCAAGGTATTT	CALWEVRELGKKIKVF	TRGV9	.	TRGJP	18	-1	-1	17
1263	0.008767119484107426	TGTGCCTTGTGGGAGGTGCAAGAGTTGGGCAAAAAAATCAAGGTATTT	CALWEVQELGKKIKVF	TRGV9	.	TRGJP	19	-1	-1	17
1233	0.008558874365720077	TGTGCCTTGTGGGAGGGTACAAGGGAGTTGGGCAAAAAAATCAAGGTATTT	CALWEGTRELGKKIKVF	TRGV9	.	TRGJP	15	-1	-1	24
1158	0.008038261569751702	TGTGCTGCGAGGATTTATTATAAGAAACTCTTT	CAARIYYKKLF	TRGV10	.	TRGJ2	14	-1	-1	11
1129	0.007836957955310598	TGTGCCTTGTGGGTCAACGAGACGAATTATTATAAGAAACTCTTT	CALWVNETNYYKKLF	TRGV9	.	TRGJ2	12	-1	-1	22
1120	0.007774484419794393	TGTGCCTTGTGGGAAGAACAAGAGTTGGGCAAAAAAATCAAGGTATTT	CALWEEQELGKKIKVF	TRGV9	.	TRGJP	13	-1	-1	18
1079	0.007489882757998348	TGTGCCTTGTTGAAACTCTTT	CALLKLF	TRGV9	.	TRGJ2	9	-1	-1	11
1012	0.007024801993599933	TGTGCCACCTGGGACAGCCCCGATTATTATAAGAAACTCTTT	CATWDSPDYYKKLF	TRGV3	.	TRGJ2	19	-1	-1	22
985	0.006837381387051319	TGTGCCTTGTGGGAGGTGTTACAAGAGTTGGGCAAAAAAATCAAGGTATTT	CALWEVLQELGKKIKVF	TRGV9	.	TRGJP	17	-1	-1	21
847	0.00587945384246951	TGTGCCACCCTCCCGGATAAGAAACTCTTT	CATLPDKKLF	TRGV8	.	TRGJ2	8	-1	-1	16
844	0.005858629330630774	TGTGCTGCGTGGCTGGGTAGTGATTGGATCAAGACGTTT	CAAWLGSDWIKTF	TRGV10	.	TRGJP2	11	-1	-1	16
768	0.005331075030716155	TGTGCCTTGTGGGAGACTCTAGAGTTGGGCAAAAAAATCAAGGTATTT	CALWETLELGKKIKVF	TRGV9	.	TRGJP	14	-1	-1	20
735	0.0051020054004900705	TGTGCTGCGTGGGATTGGGGGACCACTGGTTGGTTCAAGATATTT	CAAWDWGTTGWFKIF	TRGV10	.	TRGJP1	15	-1	-1	21
717	0.00497705832945766	TGTGCCACCTGGGATTATGATCCAGGGAATTATTATAAGAAACTCTTT	CATWDYDPGNYYKKLF	TRGV8	.	TRGJ2	14	-1	-1	26
681	0.004727164187392841	TGTGCCTTGTGGGAGGTGCGGGAGTTGGGCAAAAAAATCAAGGTATTT	CALWEVRELGKKIKVF	TRGV9	.	TRGJP	18	-1	-1	21
651	0.004518919069005491	TGTGCCTTGTGGGAGGTTGGTGAGTTGGGCAAAAAAATCAAGGTATTT	CALWEVGELGKKIKVF	TRGV9	.	TRGJP	16	-1	-1	21
645	0.004477270045328021	TGTGCTGCGTTCAAACTCTTT	CAAFKLF	TRGV10	.	TRGJ1	9	-1	-1	12
643	0.0044633870374355305	TGTGCCTTGTGGGAGGTGCAGAAGTTGGGCAAAAAAATCAAGGTATTT	CALWEVQKLGKKIKVF	TRGV9	.	TRGJP	19	-1	-1	22
616	0.0042759664308869155	TGTGCCTTGTGGGAGTCCCGGGAGTTGGGCAAAAAAATCAAGGTATTT	CALWESRELGKKIKVF	TRGV9	.	TRGJP	14	-1	-1	21
608	0.004220434399316956	TGTGCCTTGTGGGAGGCGCAAGAGTTGGGCAAAAAAATCAAGGTATTT	CALWEAQELGKKIKVF	TRGV9	.	TRGJP	19	-1	-1	17
586	0.004067721312499566	TGTGCCTTGTGGGAGGCAGGGGAGTTGGGCAAAAAAATCAAGGTATTT	CALWEAGELGKKIKVF	TRGV9	.	TRGJP	15	-1	-1	21
537	0.0037275876191335613	TGTGCCTTGTGGGATTCGAAGGGGTTGGGCAAAAAAATCAAGGTATTT	CALWDSKGLGKKIKVF	TRGV9	.	TRGJP	13	-1	-1	23
508	0.0035262840046924567	TGTGCCACCTGGGACAGGAGTTATTATAAGAAACTCTTT	CATWDRSYYKKLF	TRGV7	.	TRGJ1	17	-1	-1	17
457	0.003172267303433962	TGTGCCACCTGGGGTTATTATAAGAAACTCTTT	CATWGYYKKLF	TRGV8	.	TRGJ1	12	-1	-1	14
452	0.003137559783702737	TGTGCCTTGTGGGACCAGGAGTTGGGCAAAAAAATCAAGGTATTT	CALWDQELGKKIKVF	TRGV9	.	TRGJP	13	-1	-1	15
444	0.0030820277521327773	TGTGCCTTGTGGGAGGGAAAGCATCATTATAAGAAACTCTTT	CALWEGKHHYKKLF	TRGV9	.	TRGJ1	15	-1	-1	22
443	0.003075086248186532	TGTGCCTTGTGGGAGATGAATTATTATAAGAAACTCTTT	CALWEMNYYKKLF	TRGV9	.	TRGJ1	17	-1	-1	17
398	0.0027627185706055072	TGTGCCACCTGGGATAGCCCCAGGTATTATAAGAAACTCTTT	CATWDSPRYYKKLF	TRGV8	.	TRGJ2	19	-1	-1	24
386	0.0026794205232505675	TGTGCCTTGTGGGAGGTGCCGGCAGAGTTGGGCAAAAAAATCAAGGTATTT	CALWEVPAELGKKIKVF	TRGV9	.	TRGJP	18	-1	-1	20
379	0.0026308299956268526	TGTGCTGCGTGGGATTATCGCCCCATGAGTTATAAGAAACTCTTT	CAAWDYRPMSYKKLF	TRGV10	.	TRGJ2	16	-1	-1	29
371	0.0025752979640568927	TGTGCTGCGTGGGATTATTATAAGAAACTCTTT	CAAWDYYKKLF	TRGV10	.	TRGJ2	16	-1	-1	13
333	0.002311520814099583	TGTGCCTTGTGGGAGGACCAAGAGTTGGGCAAAAAAATCAAGGTATTT	CALWEDQELGKKIKVF	TRGV9	.	TRGJP	15	-1	-1	18
327	0.002269871790422113	TGTGCCTTGGAGAAACTCTTT	CALEKLF	TRGV9	.	TRGJ2	8	-1	-1	10
303	0.002103275695712233	TGTGCCTTGTGGAGACAAGAGTTGGGCAAAAAAATCAAGGTATTT	CALWRQELGKKIKVF	TRGV9	.	TRGJP	11	-1	-1	15
300	0.002082451183873498	TGTGCCTTGTGGGAGACACAAGAGTTGGGCAAAAAAATCAAGGTATTT	CALWETQELGKKIKVF	TRGV9	.	TRGJP	14	-1	-1	18
291	0.0020199776483572933	TGTGCCTTGTGGGAGCCGAAGAGTTTGGGCAAAAAAATCAAGGTATTT	CALWEPKSLGKKIKVF	TRGV9	.	TRGJP	14	-1	-1	18
289	0.002006094640464803	TGTGCCTTGTGCGAGGATTATAAGAAACTCTTT	CALCEDYKKLF	TRGV9	.	TRGJ1	15	-1	-1	16
284	0.0019713871207335783	TGTGCCTTGTGGGAGGGCATAAAGAAACTCTTT	CALWEGIKKLF	TRGV9	.	TRGJ1	18	-1	-1	21
279	0.001936679601002353	TGTGCCTCAAAACTCTTT	CASKLF	TRGV9	.	TRGJ1	6	-1	-1	9
276	0.0019158550891636183	TGTGCTGCGTGGGACTCCAAACTCTTT	CAAWDSKLF	TRGV10	.	TRGJ1	13	-1	-1	18
270	0.0018742060654861482	TGTGCCTTGTGGGAGGTGAATTATTATAAGAAACTCTTT	CALWEVNYYKKLF	TRGV9	.	TRGJ1	17	-1	-1	17
269	0.0018672645615399033	TGTGCCACCTGGGATGGGCCCCCTTCCCTAGAGGTGGAGAAACTCTTT	CATWDGPPSLEVEKLF	TRGV4	.	TRGJ1	20	-1	-1	37
246	0.0017076099707762683	TGTGCCTTGTGGGAGACGGAGTTGGGCAAAAAAATCAAGGTATTT	CALWETELGKKIKVF	TRGV9	.	TRGJP	14	-1	-1	18
234	0.0016243119234213284	TGTGCCTTGTGGGAGACGCAAGAGTTGGGCAAAAAAATCAAGGTATTT	CALWETQELGKKIKVF	TRGV9	.	TRGJP	14	-1	-1	17
226	0.0015687798918513685	TGTGCCTTGTGGGAGGTGCAACCCTATTATAAGAAACTCTTT	CALWEVQPYYKKLF	TRGV9	.	TRGJ1	19	-1	-1	24
226	0.0015687798918513685	TGTGCCAGATCGAATTATTATAAGAAACTCTTT	CARSNYYKKLF	TRGV9	.	TRGJ2	5	-1	-1	9
222	0.0015410138760663886	TGTGCCTTGTGGGAGGTGCATAAGTTGGGCAAAAAAATCAAGGTATTT	CALWEVHKLGKKIKVF	TRGV9	.	TRGJP	19	-1	-1	22
219	0.0015201893642276536	TGTGCCTTGTGGGAGGTGGGATTGGAGTTGGGCAAAAAAATCAAGGTATTT	CALWEVGLELGKKIKVF	TRGV9	.	TRGJP	17	-1	-1	24
205	0.0014230083089802237	TGTGCTGCGTGGGATACCACTGGTTGGTTCAAGATATTT	CAAWDTTGWFKIF	TRGV10	.	TRGJP1	14	-1	-1	13
205	0.0014230083089802237	TGTGCTGCGTGGGATTGTACCCTCTTT	CAAWDCTLF	TRGV10	.	TRGJ1	15	-1	-1	21
203	0.0014091253010877337	TGTGCCACCTGGGACGGGACCCACCGATATTCGGCCACTGGTTGGTTCAAGATATTT	CATWDGTHRYSATGWFKIF	TRGV2	.	TRGJP1	21	-1	-1	34
201	0.0013952422931952438	TGTGCTGCGTGGGAAAAGAAACTCTTT	CAAWEKKLF	TRGV10	.	TRGJ1	13	-1	-1	15
189	0.0013119442458403038	TGTGCCTTGTGGGAGGTGCGGTATAAGAAACTCTTT	CALWEVRYKKLF	TRGV9	.	TRGJ1	18	-1	-1	21
189	0.0013119442458403038	TGTGCTGCGACGCATAAGAAACTCTTT	CAATHKKLF	TRGV10	.	TRGJ1	8	-1	-1	13
187	0.0012980612379478137	TGTGCTGCGTGGGATATTCGACTCTTT	CAAWDIRLF	TRGV10	.	TRGJ2	14	-1	-1	20
185	0.0012841782300553237	TGTGCCTTGTGGGAGGGTCAAGAGTTGGGCAAAAAAATCAAGGTATTT	CALWEGQELGKKIKVF	TRGV9	.	TRGJP	15	-1	-1	14
185	0.0012841782300553237	TGTGCCTTGCACCGGCGTTATTATAAGAAACTCTTT	CALHRRYYKKLF	TRGV9	.	TRGJ1	8	-1	-1	17
183	0.0012702952221628338	TGTGCCTTGTGGGTATATAAGAAACTCTTT	CALWVYKKLF	TRGV9	.	TRGJ1	12	-1	-1	15
178	0.0012355877024316088	TGTGCCTTGTGGAAGTTGGGCAAAAAAATCAAGGTATTT	CALWKLGKKIKVF	TRGV9	.	TRGJP	17	-1	-1	13
178	0.0012355877024316088	TGTGCTGCGTGGGATTATAAGAAACTCTTT	CAAWDYKKLF	TRGV10	.	TRGJ1	16	-1	-1	13
167	0.001159231159022914	TGTGCCACCTGGGACGGGCTAAGTGATTGGATCAAGACGTTT	CATWDGLSDWIKTF	TRGV2	.	TRGJP2	18	-1	-1	21
166	0.0011522896550766688	TGTGCCTTGTGGGAGGCCAACACATTTTATTATAAGAAACTCTTT	CALWEANTFYYKKLF	TRGV9	.	TRGJ2	15	-1	-1	26
165	0.001145348151130424	TGTGCCTTGACCCATAAGAAACTCTTT	CALTHKKLF	TRGV9	.	TRGJ1	8	-1	-1	13
163	0.001131465143237934	TGTGCCTTGTGGGAGCAAGAGTTGGGCAAAAAAATCAAGGTATTT	CALWEQELGKKIKVF	TRGV9	.	TRGJP	14	-1	-1	14
163	0.001131465143237934	TGTGCCTTGTGGGATGGCAAGAAACTCTTT	CALWDGKKLF	TRGV9	.	TRGJ1	13	-1	-1	18
162	0.001124523639291689	TGTGCCTTGTGGGAGGGCCGGGAGTTGGGCAAAAAAATCAAGGTATTT	CALWEGRELGKKIKVF	TRGV9	.	TRGJP	15	-1	-1	21
160	0.001110640631399199	TGTGCCTTGTGGGAGGGCATTAATTATTATAAGAAACTCTTT	CALWEGINYYKKLF	TRGV9	.	TRGJ2	18	-1	-1	21
159	0.0011036991274529539	TGTGCCTTGTGGGAGGCGCCCCAAGAGTTGGGCAAAAAAATCAAGGTATTT	CALWEAPQELGKKIKVF	TRGV9	.	TRGJP	21	-1	-1	21
157	0.001089816119560464	TGTGCCTTGTGGGAGGCACAAGAGTTGGGCAAAAAAATCAAGGTATTT	CALWEAQELGKKIKVF	TRGV9	.	TRGJP	15	-1	-1	18
154	0.0010689916077217289	TGTGCCTTGTGGGAGGCGAATTATTATAAGAAACTCTTT	CALWEANYYKKLF	TRGV9	.	TRGJ1	15	-1	-1	16
153	0.001062050103775484	TGTGCCACCTGGGGCCTGAAGGTTGGTGATTGGATCAAGACGTTT	CATWGLKVGDWIKTF	TRGV5P	.	TRGJP2	14	-1	-1	25
152	0.001055108599829239	TGTGCCTTGTGGGAGGTGCGGGGGGAGTTGGGCAAAAAAATCAAGGTATTT	CALWEVRGELGKKIKVF	TRGV9	.	TRGJP	18	-1	-1	24
152	0.001055108599829239	TGTGCCTTGTGGGAGGTGCCCGGGTTGGGCAAAAAAATCAAGGTATTT	CALWEVPGLGKKIKVF	TRGV9	.	TRGJP	18	-1	-1	23
152	0.001055108599829239	TGTGCCTTGTGGGAGCCCTATAGTAGTGATTGGATCAAGACGTTT	CALWEPYSSDWIKTF	TRGV9	.	TRGJP2	14	-1	-1	18
150	0.001041225591936749	TGTGCTGCGTGGAAACTCTTT	CAAWKLF	TRGV10	.	TRGJ2	11	-1	-1	11
149	0.001034284087990504	TGTGCCTTGTGGGCGGGCTATAAGAAACTCTTT	CALWAGYKKLF	TRGV9	.	TRGJ1	15	-1	-1	18
148	0.001027342584044259	TGTGCTGCGTGGGATTATACCACTGGTTGGTTCAAGATATTT	CAAWDYTTGWFKIF	TRGV10	.	TRGJP1	16	-1	-1	8
147	0.001020401080098014	TGTGCCTTGTGGGAGACTTATTATAAGAAACTCTTT	CALWETYYKKLF	TRGV9	.	TRGJ1	14	-1	-1	14
144	9.995765682592791E-4	TGTGCCTTGTGGGAGGTGCCACAAGGGGAGTTGGGCAAAAAAATCAAGGTATTT	CALWEVPQGELGKKIKVF	TRGV9	.	TRGJP	18	-1	-1	27
144	9.995765682592791E-4	TGTGCCTTGTGGGAGCTAGAGTTGGGCAAAAAAATCAAGGTATTT	CALWELELGKKIKVF	TRGV9	.	TRGJP	14	-1	-1	14
142	9.856935603667892E-4	TGTGCCTTGTGGGAGGTGGTAGAGTTGGGCAAAAAAATCAAGGTATTT	CALWEVVELGKKIKVF	TRGV9	.	TRGJP	17	-1	-1	20
140	9.718105524742991E-4	TGTGCCACCTGGGACAGGCGGCCCCGTCTCTTATTTCTTAAGAAACTCTTT	CATWDRRPRLLFLKKLF	TRGV3	.	TRGJ1	18	-1	-1	38
138	9.579275445818091E-4	TGTGCTGCGTGGGATTATGAAGGCGTGAATTATTATAAGAAACTCTTT	CAAWDYEGVNYYKKLF	TRGV10	.	TRGJ1	16	-1	-1	26
137	9.50986040635564E-4	TGTGCTGCGTGGATGGCTTATTATAAGAAACTCTTT	CAAWMAYYKKLF	TRGV10	.	TRGJ1	11	-1	-1	17
135	9.371030327430741E-4	TGTGCCTTGTGGGAGGCGCGGAATTATTATAAGAAACTCTTT	CALWEARNYYKKLF	TRGV9	.	TRGJ1	18	-1	-1	20
130	9.023955130118491E-4	TGTGCCTTGTGGGCGTTCCAAGAGTTGGGCAAAAAAATCAAGGTATTT	CALWAFQELGKKIKVF	TRGV9	.	TRGJP	12	-1	-1	18
129	8.954540090656041E-4	TGTGCCTTGTGGGGGGATTATTATAAGAAACTCTTT	CALWGDYYKKLF	TRGV9	.	TRGJ1	15	-1	-1	16
125	8.676879932806242E-4	TGTGCTGCGTGGGACCATACCACTGGTTGGTTCAAGATATTT	CAAWDHTTGWFKIF	TRGV10	.	TRGJP1	13	-1	-1	16
123	8.538049853881342E-4	TGTGCCACCTGGGACGGGCGATATAAGAAACTCTTT	CATWDGRYKKLF	TRGV2	.	TRGJ1	18	-1	-1	21
123	8.538049853881342E-4	TGTGCCTTGTGGGAGGTGCTGAGGGGCCTCTTT	CALWEVLRGLF	TRGV9	.	TRGJ2	18	-1	-1	27
118	8.190974656569093E-4	TGTGCCACCTGGGAGGATAGTAGTGATTGGATCAAGACGTTT	CATWEDSSDWIKTF	TRGV2	.	TRGJP2	13	-1	-1	16
117	8.121559617106642E-4	TGTGCCTTGTGGGAGGTGCGGTTGCTCTTT	CALWEVRLLF	TRGV9	.	TRGJ1	18	-1	-1	24
117	8.121559617106642E-4	TGTGCCACCTGGGACAAAAAGAAACTCTTT	CATWDKKKLF	TRGV2	.	TRGJ1	14	-1	-1	18
116	8.052144577644192E-4	TGTGCCACCTGGGATGGCTCTCTCGTGGCCTGCTGGATTAACGACACTGGTTGGTTCAAGATATTT	CATWDGSLVACWINDTGWFKIF	TRGV4	.	TRGJP1	16	-1	-1	44
115	7.982729538181742E-4	TGTGCCTTGTGGGAGGTGAGGGAAGAGTTGGGCAAAAAAATCAAGGTATTT	CALWEVREELGKKIKVF	TRGV9	.	TRGJP	17	-1	-1	19
115	7.982729538181742E-4	TGTGCTGCGTGGTGTCTCTTT	CAAWCLF	TRGV10	.	TRGJ1	11	-1	-1	15
114	7.913314498719292E-4	TGTGCCTTGTGGAGTTATTATAAGAAACTCTTT	CALWSYYKKLF	TRGV9	.	TRGJ2	11	-1	-1	11
113	7.843899459256843E-4	TGTGCCACCTGGGACAGCCTCTCGAATTATTATAAGAAACTCTTT	CATWDSLSNYYKKLF	TRGV3	.	TRGJ2	22	-1	-1	21
113	7.843899459256843E-4	TGTGCCACCTGGGGGCCCCCTTATTATAAGAAACTCTTT	CATWGPPYYKKLF	TRGV8	.	TRGJ1	12	-1	-1	20
113	7.843899459256843E-4	TGTGCCACCTGGGATGACCTGTATTATAAGAAACTCTTT	CATWDDLYYKKLF	TRGV4	.	TRGJ2	15	-1	-1	21
113	7.843899459256843E-4	TGTGCCTTGTGGGAGGCCTGTTCACTCTTT	CALWEACSLF	TRGV9	.	TRGJ1	15	-1	-1	23
112	7.774484419794393E-4	TGTGCCTTGTGGGAGGTGCGTTATTATAAGAAACTCTTT	CALWEVRYYKKLF	TRGV9	.	TRGJ1	18	-1	-1	20
112	7.774484419794393E-4	TGTGCCACCTGGGATAAGAAACTCTTT	CATWDKKLF	TRGV4	.	TRGJ1	14	-1	-1	13
111	7.705069380331943E-4	TGTGCCTTGTGGGAGGCCTTGAATTATTATAAGAAACTCTTT	CALWEALNYYKKLF	TRGV9	.	TRGJ1	15	-1	-1	20
111	7.705069380331943E-4	TGTGCCTTGTGGGAGGTGCTATGTTATAAGAAACTCTTT	CALWEVLCYKKLF	TRGV9	.	TRGJ1	18	-1	-1	23
111	7.705069380331943E-4	TGTGCCTTGTGGGAGGTGCACTATTATAAGAAACTCTTT	CALWEVHYYKKLF	TRGV9	.	TRGJ1	20	-1	-1	21
111	7.705069380331943E-4	TGTGCTGCGTGGGATTGGTTCAAGATATTT	CAAWDWFKIF	TRGV10	.	TRGJP1	15	-1	-1	14
111	7.705069380331943E-4	TGTGCTGCGTGGGATAAGAAACTCTTT	CAAWDKKLF	TRGV10	.	TRGJ1	14	-1	-1	13
110	7.635654340869492E-4	TGTGCTGCGTTGGCCCTTTATTATAAGAAACTCTTT	CAALALYYKKLF	TRGV10	.	TRGJ1	12	-1	-1	17
110	7.635654340869492E-4	TGTGCCTTGTGCCCTCGCGATGCGAAACTCTTT	CALCPRDAKLF	TRGV9	.	TRGJ1	10	-1	-1	23
110	7.635654340869492E-4	TGTGCCTTGTGGGAGGTGCGATATAAGAAACTCTTT	CALWEVRYKKLF	TRGV9	.	TRGJ1	18	-1	-1	21
108	7.496824261944593E-4	TGTGCCTTGTGGGAGGTGAGGGAGTTGGGCAAAAAAATCAAGGTATTT	CALWEVRELGKKIKVF	TRGV9	.	TRGJP	17	-1	-1	21
107	7.427409222482143E-4	TGTGCCTGCCCGAGGGGGAAACTCTTT	CACPRGKLF	TRGV9	.	TRGJ1	6	-1	-1	17
105	7.288579143557243E-4	TGTGCTGCGTGGGAAAATAAGAAACTCTTT	CAAWENKKLF	TRGV10	.	TRGJ2	13	-1	-1	16
103	7.149749064632343E-4	TGTGCCTTGTGGGACCGGGAGAAACTCTTT	CALWDREKLF	TRGV9	.	TRGJ1	13	-1	-1	19
103	7.149749064632343E-4	TGTGCCTTGTGGCCGAAGAAACTCTTT	CALWPKKLF	TRGV9	.	TRGJ1	11	-1	-1	15
102	7.080334025169893E-4	TGTGCCTTGTGGGAGGTGAGGGTATGTGCGCGTTTTTATAAGAAACTCTTT	CALWEVRVCARFYKKLF	TRGV9	.	TRGJ1	17	-1	-1	32
102	7.080334025169893E-4	TGTGCCTTGTCGGACCAGTGGTATCTCTTT	CALSDQWYLF	TRGV9	.	TRGJ1	13	-1	-1	24
102	7.080334025169893E-4	TGTGTCCAACTCTTT	CVQLF	TRGV10	.	TRGJ2	3	-1	-1	7
102	7.080334025169893E-4	TGTGCTCGCGAACTCTTT	CARELF	TRGV10	.	TRGJ1	9	-1	-1	10
102	7.080334025169893E-4	TGTGCCTTGTGGGGGGCTACGAAACTCTTT	CALWGATKLF	TRGV9	.	TRGJ1	15	-1	-1	17
101	7.010918985707443E-4	TGTGCTGCGTGGGACACCCGGACACTCTTT	CAAWDTRTLF	TRGV10	.	TRGJ1	13	-1	-1	20
99	6.872088906782544E-4	TGTGCCTTGTGGGAGGTGCTTTTGACCGCGAAACTCTTT	CALWEVLLTAKLF	TRGV9	.	TRGJ1	18	-1	-1	29
99	6.872088906782544E-4	TGTGCCTTGTGGGAGCGGTTTAAACTCTTT	CALWERFKLF	TRGV9	.	TRGJ1	14	-1	-1	21
98	6.802673867320094E-4	TGTGCTGCGTGGGATTTCAATTATTATAAGAAACTCTTT	CAAWDFNYYKKLF	TRGV10	.	TRGJ1	15	-1	-1	15
98	6.802673867320094E-4	TGTGCCTTGTGGGAGGGAGATTATTATAAGAAACTCTTT	CALWEGDYYKKLF	TRGV9	.	TRGJ2	15	-1	-1	19
98	6.802673867320094E-4	TGTGCTGCGTGGGAAACCCGGGGACTCTTT	CAAWETRGLF	TRGV10	.	TRGJ1	13	-1	-1	23
96	6.663843788395193E-4	TGTGCCTTGTGGAAACTCTTT	CALWKLF	TRGV9	.	TRGJ1	11	-1	-1	11
95	6.594428748932744E-4	TGTGCCTTGTATTCCCCTAAGAAACTCTTT	CALYSPKKLF	TRGV9	.	TRGJ1	9	-1	-1	17
94	6.525013709470294E-4	TGTGCCTTGTGGGAGGTAAAAGAGTTGGGCAAAAAAATCAAGGTATTT	CALWEVKELGKKIKVF	TRGV9	.	TRGJP	16	-1	-1	19
94	6.525013709470294E-4	TGTGCTGCGTGGGTGGGACTCTTT	CAAWVGLF	TRGV10	.	TRGJ1	12	-1	-1	17
94	6.525013709470294E-4	TGTGCTGCGTGGGACCCTAATTATTATAAGAAACTCTTT	CAAWDPNYYKKLF	TRGV10	.	TRGJ1	13	-1	-1	18
93	6.455598670007844E-4	TGTGCTGCGTGGTTTGTGAAACTCTTT	CAAWFVKLF	TRGV10	.	TRGJ1	11	-1	-1	17
91	6.316768591082944E-4	TGTGCCTTGTGGGAGGAACAAGAGTTGGGCAAAAAAATCAAGGTATTT	CALWEEQELGKKIKVF	TRGV9	.	TRGJP	15	-1	-1	18
91	6.316768591082944E-4	TGTGCTGCGTGGGTCTTCGGGAAACTCTTT	CAAWVFGKLF	TRGV10	.	TRGJ1	12	-1	-1	20
91	6.316768591082944E-4	TGTGCCTTGAGGAAGAAACTCTTT	CALRKKLF	TRGV9	.	TRGJ1	14	-1	-1	12
90	6.247353551620494E-4	TGTGCCTTGTGGGAGGCGAACTCGGAGTTGGGCAAAAAAATCAAGGTATTT	CALWEANSELGKKIKVF	TRGV9	.	TRGJP	15	-1	-1	24
90	6.247353551620494E-4	TGTGCCTTGTGGGAGGTGAAACTCTTT	CALWEVKLF	TRGV9	.	TRGJ1	23	-1	-1	17
89	6.177938512158044E-4	TGTGCCTTGTGGGAGGAAGAAGAGTTGGGCAAAAAAATCAAGGTATTT	CALWEEEELGKKIKVF	TRGV9	.	TRGJP	15	-1	-1	19
89	6.177938512158044E-4	TGTGCCTTGTGGGTGAGCAGGTTGGGCAAAAAAATCAAGGTATTT	CALWVSRLGKKIKVF	TRGV9	.	TRGJP	12	-1	-1	20
89	6.177938512158044E-4	TGTGCCTTGCGCGGGTATAGTAGTGATTGGATCAAGACGTTT	CALRGYSSDWIKTF	TRGV9	.	TRGJP2	8	-1	-1	15
88	6.108523472695594E-4	GCCGCCAGTGGGAAACTCTTT	AASGKLF	TRGV10	.	TRGJ1	-1	-1	-1	11
87	6.039108433233144E-4	TGTGCCTTGTGGGAGGTCCTATACGAGTTGGGCAAAAAAATCAAGGTATTT	CALWEVLYELGKKIKVF	TRGV9	.	TRGJP	16	-1	-1	24
87	6.039108433233144E-4	TGTGCTGCGTGGGATAGGGAGAAACTCTTT	CAAWDREKLF	TRGV10	.	TRGJ1	14	-1	-1	19
86	5.969693393770695E-4	TGTGCTGCGTGGGATTATAGTGATGGTGATTGGATCAAGACGTTT	CAAWDYSDGDWIKTF	TRGV10	.	TRGJP2	16	-1	-1	25
86	5.969693393770695E-4	TGTGCCTTGTGGGAGGTGAAGGAAGAGGTGAAACTCTTT	CALWEVKEEVKLF	TRGV9	.	TRGJ1	17	-1	-1	29
86	5.969693393770695E-4	TGTGCCTTGTGGGAGAAGAATTATTATAAGAAACTCTTT	CALWEKNYYKKLF	TRGV9	.	TRGJ1	14	-1	-1	17
86	5.969693393770695E-4	TGTGCCTTGTGGAGGAAACTCTTT	CALWRKLF	TRGV9	.	TRGJ1	14	-1	-1	14
85	5.900278354308245E-4	TGTGCCTTGTGGGAGGGTTCGAAACTCTTT	CALWEGSKLF	TRGV9	.	TRGJ1	15	-1	-1	20
84	5.830863314845795E-4	TGTGCCTTGTGGCAATGGGAGTTGGGCAAAAAAATCAAGGTATTT	CALWQWELGKKIKVF	TRGV9	.	TRGJP	11	-1	-1	18
84	5.830863314845795E-4	TGTGCCACCTGGGACGTGGGTAGTGATTGGATCAAGACGTTT	CATWDVGSDWIKTF	TRGV2	.	TRGJP2	15	-1	-1	19
84	5.830863314845795E-4	TGTGCCACCTGCCTTTCGAATTATTATAAGAAACTCTTT	CATCLSNYYKKLF	TRGV8	.	TRGJ1	10	-1	-1	14
84	5.830863314845795E-4	TGTGCCTTGTGGGAGGTGCGCCGACAAGGGCTCTTT	CALWEVRRQGLF	TRGV9	.	TRGJ1	21	-1	-1	30
84	5.830863314845795E-4	TGTGCCTTGTGTCAGTGGTATAAGAAACTCTTT	CALCQWYKKLF	TRGV9	.	TRGJ1	10	-1	-1	18
83	5.761448275383344E-4	TGTGCCTTGTGGGAGGTGTCGGAGTTGGGCAAAAAAATCAAGGTATTT	CALWEVSELGKKIKVF	TRGV9	.	TRGJP	17	-1	-1	21
83	5.761448275383344E-4	TGTGCCTTGTGGGAGCCCCTTATTATAAAGAAACTCTTT	CALWEPLIIKKLF	TRGV9	.	TRGJ1	14	-1	-1	19
83	5.761448275383344E-4	TGTGCCTTGTGGGAGGCCAAGAAACTCTTT	CALWEAKKLF	TRGV9	.	TRGJ1	15	-1	-1	18
82	5.692033235920894E-4	TGTGCCTTGTGGGAGGTTTCCAGGGAGTTGGGCAAAAAAATCAAGGTATTT	CALWEVSRELGKKIKVF	TRGV9	.	TRGJP	16	-1	-1	24
82	5.692033235920894E-4	TGTGCTGCGTGGGACAGGGGTTTCGACATTTATTATAAGAAACTCTTT	CAAWDRGFDIYYKKLF	TRGV10	.	TRGJ1	13	-1	-1	21
82	5.692033235920894E-4	TGTGCCTTGTGGGAGTCGCACGAGTTGGGCAAAAAAATCAAGGTATTT	CALWESHELGKKIKVF	TRGV9	.	TRGJP	20	-1	-1	17
82	5.692033235920894E-4	TGTGCTGCGTGGTTAACGCACCCGGGGAAGAAACTCTTT	CAAWLTHPGKKLF	TRGV10	.	TRGJ1	11	-1	-1	27
82	5.692033235920894E-4	TGTGCCTTGTCGAGTAGTGATTGGATCAAGACGTTT	CALSSSDWIKTF	TRGV9	.	TRGJP2	9	-1	-1	12
82	5.692033235920894E-4	TGTGCTGCGTGGGATTGGTGGAAACTCTTT	CAAWDWWKLF	TRGV10	.	TRGJ1	15	-1	-1	20
81	5.622618196458445E-4	TGTGCCTTGTGGGAGGGCCCGCAGTTGGGCAAAAAAATCAAGGTATTT	CALWEGPQLGKKIKVF	TRGV9	.	TRGJP	15	-1	-1	22
81	5.622618196458445E-4	TGTGCCTTGTGGGCGGGGTTGGGCAAAAAAATCAAGGTATTT	CALWAGLGKKIKVF	TRGV9	.	TRGJP	15	-1	-1	17
81	5.622618196458445E-4	TGTGCTGCGTGGGATGTAATGGGTTGGTTCAAGATATTT	CAAWDVMGWFKIF	TRGV10	.	TRGJP1	14	-1	-1	21
81	5.622618196458445E-4	TGTGCCACCTGGGACAGGCACGGTTATAAGAAACTCTTT	CATWDRHGYKKLF	TRGV3	.	TRGJ1	18	-1	-1	23
81	5.622618196458445E-4	TGTGCTGCGTGGGATTATGGGGAGAAACTCTTT	CAAWDYGEKLF	TRGV10	.	TRGJ1	16	-1	-1	22
81	5.622618196458445E-4	TGTGCCTTGTGGGAGTGTGGGAAGAAACTCTTT	CALWECGKKLF	TRGV9	.	TRGJ2	18	-1	-1	21
80	5.553203156995995E-4	TGTGCCTTGTGGGAGGTGCTCGTAAAGAAACTCTTT	CALWEVLVKKLF	TRGV9	.	TRGJ2	18	-1	-1	24
80	5.553203156995995E-4	TGTGCCACCTGGGATTATTATAAGAAACTCTTT	CATWDYYKKLF	TRGV8	.	TRGJ1	14	-1	-1	13
80	5.553203156995995E-4	GCAACGTCATATGGACTCTTT	ATSYGLF	TRGV10	.	TRGJ1	-1	-1	-1	14
79	5.483788117533545E-4	TGTGCCTTGTGGGAGTCAGGAGAGTTGGGCAAAAAAATCAAGGTATTT	CALWESGELGKKIKVF	TRGV9	.	TRGJP	14	-1	-1	20
79	5.483788117533545E-4	TGTGCCTTGTGGGACATACCCTTTAACCATAAGAAACTCTTT	CALWDIPFNHKKLF	TRGV9	.	TRGJ1	13	-1	-1	28
79	5.483788117533545E-4	TGTGCTGCGTGGGATCGCCGTTATTATAAGAAACTCTTT	CAAWDRRYYKKLF	TRGV10	.	TRGJ2	14	-1	-1	20
79	5.483788117533545E-4	TGTGCTGCGTGGGACCAAGGCCGCCAGAAACTCTTT	CAAWDQGRQKLF	TRGV10	.	TRGJ1	13	-1	-1	25
79	5.483788117533545E-4	TGTGCCTTGTGGGAGGTGCGAGAGAAACTCTTT	CALWEVREKLF	TRGV9	.	TRGJ1	18	-1	-1	22
79	5.483788117533545E-4	TGTGCCTTGTGGGAGCATTTGAAACTCTTT	CALWEHLKLF	TRGV9	.	TRGJ1	14	-1	-1	20
78	5.414373078071095E-4	TGTGCTGCGTGGGTTATCCGGCTTGGAAAGAAACTCTTT	CAAWVIRLGKKLF	TRGV10	.	TRGJ1	15	-1	-1	27
78	5.414373078071095E-4	TGTGCCTTGTGGGAGCCCTATAAGAAACTCTTT	CALWEPYKKLF	TRGV9	.	TRGJ1	14	-1	-1	18
78	5.414373078071095E-4	TGTGCTGCGTGGGATCATAGGAAACTCTTT	CAAWDHRKLF	TRGV10	.	TRGJ1	14	-1	-1	13
78	5.414373078071095E-4	TGTGCTGCGTGCGAGAAACTCTTT	CAACEKLF	TRGV10	.	TRGJ1	13	-1	-1	13
77	5.344958038608644E-4	TGTGCCTTGTGGGAGTCCCAAGAGTTGGGCAAAAAAATCAAGGTATTT	CALWESQELGKKIKVF	TRGV9	.	TRGJP	14	-1	-1	18
77	5.344958038608644E-4	TGTGCCTTGTGGGAGGTGGGCGAGTTGGGCAAAAAAATCAAGGTATTT	CALWEVGELGKKIKVF	TRGV9	.	TRGJP	17	-1	-1	16
77	5.344958038608644E-4	TGTGCCTTGTGGGAGGTGTGGAGTAGTGATTGGATCAAGACGTTT	CALWEVWSSDWIKTF	TRGV9	.	TRGJP2	17	-1	-1	21
77	5.344958038608644E-4	TGTGCCTTGTATCGTTGGGGCTGGGCATTGGATAAGAAACTCTTT	CALYRWGWALDKKLF	TRGV9	.	TRGJ1	9	-1	-1	31
77	5.344958038608644E-4	TGTGCCTTGTGCCCCGGGAGTTATTATAAGAAACTCTTT	CALCPGSYYKKLF	TRGV9	.	TRGJ1	10	-1	-1	17
77	5.344958038608644E-4	TGTGCTGCGTGGGATTATAGGGGGCGGGAACTCTTT	CAAWDYRGRELF	TRGV10	.	TRGJ1	16	-1	-1	28
77	5.344958038608644E-4	TGTGCCTTGTGGGTGGGCTATAAGAAACTCTTT	CALWVGYKKLF	TRGV9	.	TRGJ1	15	-1	-1	18
77	5.344958038608644E-4	TGTGCTGCACCATGCGGGGAGAAACTCTTT	CAAPCGEKLF	TRGV10	.	TRGJ1	7	-1	-1	19
76	5.275542999146195E-4	TGTGCTGCGTGGGCCAAGGGGGAGAAACTCTTT	CAAWAKGEKLF	TRGV10	.	TRGJ1	12	-1	-1	22
76	5.275542999146195E-4	TGTGCTGCGGTCGATTCCTACCCGAAACTCTTT	CAAVDSYPKLF	TRGV10	.	TRGJ1	8	-1	-1	23
76	5.275542999146195E-4	TGTGCTGCGTGGGATCTTAGGAAACTCTTT	CAAWDLRKLF	TRGV10	.	TRGJ1	14	-1	-1	17
76	5.275542999146195E-4	TGTGCTGCGTGGGATGAGAAACTCTTT	CAAWDEKLF	TRGV10	.	TRGJ1	14	-1	-1	13
76	5.275542999146195E-4	TGTGCTGCGTGGATTTACGGGGAGAAACTCTTT	CAAWIYGEKLF	TRGV10	.	TRGJ2	18	-1	-1	22
75	5.206127959683745E-4	TGTGCCTTGTGGGAGGATCCCCAAGGCGAGTTGGGCAAAAAAATCAAGGTATTT	CALWEDPQGELGKKIKVF	TRGV9	.	TRGJP	15	-1	-1	27
75	5.206127959683745E-4	TGTGCCTTGTGGGAAAGTGCTAGGGAGTTGGGCAAAAAAATCAAGGTATTT	CALWESARELGKKIKVF	TRGV9	.	TRGJP	13	-1	-1	24
75	5.206127959683745E-4	TGTGCTGCGTGGGATTCATTCCTTGAATATTATAAGAAACTCTTT	CAAWDSFLEYYKKLF	TRGV10	.	TRGJ1	15	-1	-1	24
75	5.206127959683745E-4	TGTGCCTTGTGGGGGGGTTGGTGTAAGAAACTCTTT	CALWGGWCKKLF	TRGV9	.	TRGJ2	15	-1	-1	23
75	5.206127959683745E-4	TGTGCCTTGTGGGAGGTGCATAAGAAACTCTTT	CALWEVHKKLF	TRGV9	.	TRGJ2	19	-1	-1	19
75	5.206127959683745E-4	TGTGCCTTGTGGGAAGCATATAAGAAACTCTTT	CALWEAYKKLF	TRGV9	.	TRGJ1	13	-1	-1	18
75	5.206127959683745E-4	TGTGCTGCGTGGGATTTTAGGGAACTCTTT	CAAWDFRELF	TRGV10	.	TRGJ1	15	-1	-1	13
75	5.206127959683745E-4	TGTGCCTTTCCTAAGAAACTCTTT	CAFPKKLF	TRGV9	.	TRGJ1	7	-1	-1	11
74	5.136712920221295E-4	TGTGCCTTGTGGGAGGTGCATTTTGCGCAAGAGTTGGGCAAAAAAATCAAGGTATTT	CALWEVHFAQELGKKIKVF	TRGV9	.	TRGJP	19	-1	-1	23
74	5.136712920221295E-4	TGTGCCTTGTGGGAGGTGTGGGAAACGAATTATTATAAGAAACTCTTT	CALWEVWETNYYKKLF	TRGV9	.	TRGJ1	17	-1	-1	25
74	5.136712920221295E-4	TGTGCCTTGTGGGAGGCAGAAGAGTTGGGCAAAAAAATCAAGGTATTT	CALWEAEELGKKIKVF	TRGV9	.	TRGJP	15	-1	-1	19
74	5.136712920221295E-4	TGTGCCTTGTGGGAGGTGCAAGCGGGTAAGAAACTCTTT	CALWEVQAGKKLF	TRGV9	.	TRGJ1	19	-1	-1	26
73	5.067297880758845E-4	TGTGCCACCTGGGACAGGCAGAACGATAAGAAACTCTTT	CATWDRQNDKKLF	TRGV5	.	TRGJ1	18	-1	-1	25
73	5.067297880758845E-4	TGTGCCTTGTGGGAGAGGTATTATAAGAAACTCTTT	CALWERYYKKLF	TRGV9	.	TRGJ1	14	-1	-1	18
73	5.067297880758845E-4	TGTGCCTTGTGGGAGGTGTGGGGGGTACTCTTT	CALWEVWGVLF	TRGV9	.	TRGJ1	17	-1	-1	26
73	5.067297880758845E-4	TGTGCCTTGTGGGAGGTGATGGAGAAACTCTTT	CALWEVMEKLF	TRGV9	.	TRGJ1	17	-1	-1	22
73	5.067297880758845E-4	TGTGCTGCGTGGGATTTGGGGAAACTCTTT	CAAWDLGKLF	TRGV10	.	TRGJ1	15	-1	-1	20
73	5.067297880758845E-4	TGTGCTGCGTGGGACTATAAGAAACTCTTT	CAAWDYKKLF	TRGV10	.	TRGJ1	16	-1	-1	15
73	5.067297880758845E-4	TGTGCCTTGTGGGAGGGGAAACTCTTT	CALWEGKLF	TRGV9	.	TRGJ1	15	-1	-1	17
72	4.997882841296396E-4	TGTGCCTTGTGGGAGTTTCAAGAGTTGGGCAAAAAAATCAAGGTATTT	CALWEFQELGKKIKVF	TRGV9	.	TRGJP	14	-1	-1	18
72	4.997882841296396E-4	TGTGCCTTGTGGGAGGTGTTAGAGTTGGGCAAAAAAATCAAGGTATTT	CALWEVLELGKKIKVF	TRGV9	.	TRGJP	17	-1	-1	20
72	4.997882841296396E-4	TGTGCCTTGTGGGAGGGTACATTGGGCAAAAAAATCAAGGTATTT	CALWEGTLGKKIKVF	TRGV9	.	TRGJP	15	-1	-1	21
72	4.997882841296396E-4	TGTGCCTTGTGGGAGGTGCTTGATTATAAGAAACTCTTT	CALWEVLDYKKLF	TRGV9	.	TRGJ1	18	-1	-1	22
72	4.997882841296396E-4	TGTGCTGCGTGGGATTATTATTATAAGAAACTCTTT	CAAWDYYYKKLF	TRGV10	.	TRGJ1	16	-1	-1	16
72	4.997882841296396E-4	TGTGCCTTGTGGGAGGTTCGTTATAAGAAACTCTTT	CALWEVRYKKLF	TRGV9	.	TRGJ1	16	-1	-1	20
72	4.997882841296396E-4	TGTGCCACCATTAAGGGTTATAAGAAACTCTTT	CATIKGYKKLF	TRGV4	.	TRGJ1	8	-1	-1	17
72	4.997882841296396E-4	TGTGCCTTGTGGGAGGGTAAGAAACTCTTT	CALWEGKKLF	TRGV9	.	TRGJ1	15	-1	-1	17
71	4.928467801833946E-4	TGTGCCTTGTGGGAGTCTTTGGAGTTGGGCAAAAAAATCAAGGTATTT	CALWESLELGKKIKVF	TRGV9	.	TRGJP	14	-1	-1	21
71	4.928467801833946E-4	TGTGCCTTGTGGGAGGTGCGGTTGGGCAAAAAAATCAAGGTATTT	CALWEVRLGKKIKVF	TRGV9	.	TRGJP	18	-1	-1	20
71	4.928467801833946E-4	TGTGCCTTGTGGGAGGTGCAGGCGGGTTATAAGAAACTCTTT	CALWEVQAGYKKLF	TRGV9	.	TRGJ1	19	-1	-1	26
71	4.928467801833946E-4	TGTGCCTTGTGGGAGGCCCTTCGTGATAAGAAACTCTTT	CALWEALRDKKLF	TRGV9	.	TRGJ1	15	-1	-1	25
71	4.928467801833946E-4	TGTGCCTTGTGGGAGGTGCATTATAAGAAACTCTTT	CALWEVHYKKLF	TRGV9	.	TRGJ1	19	-1	-1	19
71	4.928467801833946E-4	TGTGCTGCGTGGGATTACCTAGGGAAACTCTTT	CAAWDYLGKLF	TRGV10	.	TRGJ2	20	-1	-1	23
71	4.928467801833946E-4	TGTGCCTTGTGGGGACATTATAAGAAACTCTTT	CALWGHYKKLF	TRGV9	.	TRGJ1	12	-1	-1	16
71	4.928467801833946E-4	TGTGCCTTGTGGGAGGTTATTAAGAAACTCTTT	CALWEVIKKLF	TRGV9	.	TRGJ1	16	-1	-1	16
71	4.928467801833946E-4	TGTGCCTTGTGGGAGGTGGTTGACCTCTTT	CALWEVVDLF	TRGV9	.	TRGJ1	17	-1	-1	24
71	4.928467801833946E-4	TGTGCTGCGTGGGATCCCTATAAGAAACTCTTT	CAAWDPYKKLF	TRGV10	.	TRGJ1	14	-1	-1	18
70	4.8590527623714955E-4	TGTGCCTTGTGGGATAAATCTATCCAAGAGTTGGGCAAAAAAATCAAGGTATTT	CALWDKSIQELGKKIKVF	TRGV9	.	TRGJP	13	-1	-1	24
70	4.8590527623714955E-4	TGTGCTGCGTGGGATTATGAGGGTAAGAAACTCTTT	CAAWDYEGKKLF	TRGV10	.	TRGJ1	16	-1	-1	23
70	4.8590527623714955E-4	TGTGCCTTGTGGGATATGATGAGGAAGAAACTCTTT	CALWDMMRKKLF	TRGV9	.	TRGJ1	13	-1	-1	24
70	4.8590527623714955E-4	TGTGCCTTGTGGGAAGCTGATAAGAAACTCTTT	CALWEADKKLF	TRGV9	.	TRGJ1	13	-1	-1	19
70	4.8590527623714955E-4	TGTGCTGCGTGGGTTTATAAGAAACTCTTT	CAAWVYKKLF	TRGV10	.	TRGJ2	16	-1	-1	14
69	4.7896377229090457E-4	TGTGCTGCGTGGGATAGGTGTTTTCGTTATTATAAGAAACTCTTT	CAAWDRCFRYYKKLF	TRGV10	.	TRGJ1	14	-1	-1	26
69	4.7896377229090457E-4	TGTGCCTTGTGGGATTCGAATTATTATAAGAAACTCTTT	CALWDSNYYKKLF	TRGV9	.	TRGJ1	13	-1	-1	13
69	4.7896377229090457E-4	TGTGCCACCTGGGATAGTTATTATAAGAAACTCTTT	CATWDSYYKKLF	TRGV8	.	TRGJ1	16	-1	-1	17
68	4.7202226834465954E-4	TGTGCCTTGTGGGAGGTGTACGCTTGGGGGGATAAGAAACTCTTT	CALWEVYAWGDKKLF	TRGV9	.	TRGJ1	20	-1	-1	31
68	4.7202226834465954E-4	TGTGCTGCGTGGGATTATGTAGTATGTCGCAAGAAACTCTTT	CAAWDYVVCRKKLF	TRGV10	.	TRGJ1	20	-1	-1	30
68	4.7202226834465954E-4	TGTGCTGCGTGGGGGGATTCGGTCAAGAAACTCTTT	CAAWGDSVKKLF	TRGV10	.	TRGJ2	12	-1	-1	24
68	4.7202226834465954E-4	TGTGCTGCGTGGGATTCCCCTCCCAAGAAACTCTTT	CAAWDSPPKKLF	TRGV10	.	TRGJ1	15	-1	-1	24
68	4.7202226834465954E-4	TGTGCTGCGTGGTCCCCGGAGAAGAAACTCTTT	CAAWSPEKKLF	TRGV10	.	TRGJ2	11	-1	-1	21
68	4.7202226834465954E-4	TGTGCCTTGTGGGAGGGCAATAAGAAACTCTTT	CALWEGNKKLF	TRGV9	.	TRGJ1	18	-1	-1	19
68	4.7202226834465954E-4	TGTGCTGCGTGGGGGTATAAGAAACTCTTT	CAAWGYKKLF	TRGV10	.	TRGJ1	12	-1	-1	15
68	4.7202226834465954E-4	TGTGCCTTGTCCGCTTATAAGAAACTCTTT	CALSAYKKLF	TRGV9	.	TRGJ1	9	-1	-1	14
67	4.6508076439841456E-4	TGTGCCTTGTGGGAGGTGCACCGATGGCAAGAGTTGGGCAAAAAAATCAAGGTATTT	CALWEVHRWQELGKKIKVF	TRGV9	.	TRGJP	21	-1	-1	25
67	4.6508076439841456E-4	TGTGCCTTGTGGGAGGTGCTTTTTAGAGGGGGAGATTGGATCAAGACGTTT	CALWEVLFRGGDWIKTF	TRGV9	.	TRGJP2	18	-1	-1	33
67	4.6508076439841456E-4	TGTGCCTTGTGGGAGGTGCTCTACTCTGGTTGGTTCAAGATATTT	CALWEVLYSGWFKIF	TRGV9	.	TRGJP1	18	-1	-1	25
67	4.6508076439841456E-4	TGTGCCTTGTGGGAGGTAGATGGGGAAAAACTCTTT	CALWEVDGEKLF	TRGV9	.	TRGJ1	16	-1	-1	27
67	4.6508076439841456E-4	TGTGCTGCGTGGGATTATTGGTTCAAGATATTT	CAAWDYWFKIF	TRGV10	.	TRGJP1	16	-1	-1	17
67	4.6508076439841456E-4	TGTGCCACCTGGGCTTATTATAAGAAACTCTTT	CATWAYYKKLF	TRGV3	.	TRGJ1	12	-1	-1	14
66	4.581392604521696E-4	TGTGCCTTGTGGGAGGTGAGTCAAGGTCAAGAGTTGGGCAAAAAAATCAAGGTATTT	CALWEVSQGQELGKKIKVF	TRGV9	.	TRGJP	17	-1	-1	21
66	4.581392604521696E-4	TGTGCCTTGTGGGAGGTGTTCGAGTTGGGCAAAAAAATCAAGGTATTT	CALWEVFELGKKIKVF	TRGV9	.	TRGJP	17	-1	-1	21
66	4.581392604521696E-4	TGTGCCTTGTGGGAGGTGAAGGTAGAGAAACTCTTT	CALWEVKVEKLF	TRGV9	.	TRGJ1	17	-1	-1	25
66	4.581392604521696E-4	TGTGCCTTGTTAGGTAGTTATAAGAAACTCTTT	CALLGSYKKLF	TRGV9	.	TRGJ1	9	-1	-1	17
66	4.581392604521696E-4	TGTGCCTTGTGGATTTATTATAAGAAACTCTTT	CALWIYYKKLF	TRGV9	.	TRGJ1	11	-1	-1	11
66	4.581392604521696E-4	TGTGCTGCGGGGAAGAAACTCTTT	CAAGKKLF	TRGV10	.	TRGJ1	12	-1	-1	12
65	4.5119775650592455E-4	TGTGCCTTGTGGGAGGAGGAGGAGTTGGGCAAAAAAATCAAGGTATTT	CALWEEEELGKKIKVF	TRGV9	.	TRGJP	15	-1	-1	21
65	4.5119775650592455E-4	TGTGCCTTGTGGGAGGTGCGTTGGTATTATAAGAAACTCTTT	CALWEVRWYYKKLF	TRGV9	.	TRGJ1	18	-1	-1	24
65	4.5119775650592455E-4	TGTGCCTTGTGGGAGGTGCAGGGGGGATATAAGAAACTCTTT	CALWEVQGGYKKLF	TRGV9	.	TRGJ1	19	-1	-1	27
65	4.5119775650592455E-4	TGTGCCTTGTGGGAGTTTACTTTCTATAAGAAACTCTTT	CALWEFTFYKKLF	TRGV9	.	TRGJ1	14	-1	-1	24
65	4.5119775650592455E-4	TGTGCCTTGCCTTATTATAAGAAACTCTTT	CALPYYKKLF	TRGV9	.	TRGJ1	8	-1	-1	11
65	4.5119775650592455E-4	TGTGCTGCGTGGGATATTAAACTCTTT	CAAWDIKLF	TRGV10	.	TRGJ1	14	-1	-1	18
64	4.442562525596796E-4	TGTGCCTTGTGGGAGAACCAATCGACGAAGAATTTGGGCAAAAAAATCAAGGTATTT	CALWENQSTKNLGKKIKVF	TRGV9	.	TRGJP	14	-1	-1	33
64	4.442562525596796E-4	TGTGCTGCGTGGTTACCGACCCCGGCGGTTGCGTCCAATTGGTTCAAGATATTT	CAAWLPTPAVASNWFKIF	TRGV10	.	TRGJP1	11	-1	-1	38
64	4.442562525596796E-4	TGTGCCTTGTGGGAGGGGGATCAAGAGTTGGGCAAAAAAATCAAGGTATTT	CALWEGDQELGKKIKVF	TRGV9	.	TRGJP	15	-1	-1	21
64	4.442562525596796E-4	TGTGCCTTGTGGGAGGTCGGGCCGACTTATTATAAGAAACTCTTT	CALWEVGPTYYKKLF	TRGV9	.	TRGJ1	16	-1	-1	22
64	4.442562525596796E-4	TGTGCCACCTGGGACTATTATAAGAAACTCTTT	CATWDYYKKLF	TRGV3	.	TRGJ1	14	-1	-1	15
63	4.373147486134346E-4	TGTGCCTTGTGGGACCCTCCACACTGCGATTATTATAAGAAACTCTTT	CALWDPPHCDYYKKLF	TRGV9	.	TRGJ1	13	-1	-1	28
63	4.373147486134346E-4	TGTGCTGCGTGGGATGGCGGCGGTTATAAGAAACTCTTT	CAAWDGGGYKKLF	TRGV10	.	TRGJ1	14	-1	-1	23
63	4.373147486134346E-4	TGTGCCTTGTGGGAGGTGCCCCATTATAAGAAACTCTTT	CALWEVPHYKKLF	TRGV9	.	TRGJ1	21	-1	-1	22
63	4.373147486134346E-4	TGTGCCTTGTGGGAGGTGCCGGGTTATAAGAAACTCTTT	CALWEVPGYKKLF	TRGV9	.	TRGJ1	18	-1	-1	23
63	4.373147486134346E-4	TGTGCCTTGTGGGAGGTGTTATTGGAGAAACTCTTT	CALWEVLLEKLF	TRGV9	.	TRGJ1	17	-1	-1	25
63	4.373147486134346E-4	TGTGCCTTGTGGGAGGCTTATTATAAGAAACTCTTT	CALWEAYYKKLF	TRGV9	.	TRGJ1	15	-1	-1	17
63	4.373147486134346E-4	TGTGCTGCGTGGGATTTTTATAAGAAACTCTTT	CAAWDFYKKLF	TRGV10	.	TRGJ1	15	-1	-1	13
63	4.373147486134346E-4	TGTGCCTTGTATGCCTATTATAAGAAACTCTTT	CALYAYYKKLF	TRGV9	.	TRGJ1	9	-1	-1	15
62	4.303732446671896E-4	TGTGCCTTGTGGGAGGTCTTAGGTGAGTTGGGCAAAAAAATCAAGGTATTT	CALWEVLGELGKKIKVF	TRGV9	.	TRGJP	16	-1	-1	24
62	4.303732446671896E-4	TGTGCTGCGTGGGATTCACCAGACAGCGTTAAGAAACTCTTT	CAAWDSPDSVKKLF	TRGV10	.	TRGJ1	15	-1	-1	29
62	4.303732446671896E-4	TGTGCCTTGTGGGAGGTGCTGGTCCATTATAAGAAACTCTTT	CALWEVLVHYKKLF	TRGV9	.	TRGJ1	18	-1	-1	25
62	4.303732446671896E-4	TGTGCCTTGTGGGAGGGGGGGTATTATTATAAGAAACTCTTT	CALWEGGYYYKKLF	TRGV9	.	TRGJ1	15	-1	-1	22
62	4.303732446671896E-4	TGTGCCACCTGGGATGGGCTTGGGTATTATAAGAAACTCTTT	CATWDGLGYYKKLF	TRGV4	.	TRGJ1	18	-1	-1	24
62	4.303732446671896E-4	TGTGCCTTGTGGGAGGACAAGGTGTATAAGAAACTCTTT	CALWEDKVYKKLF	TRGV9	.	TRGJ1	15	-1	-1	24
62	4.303732446671896E-4	TGTGCCTTGTGGGAGGAAAAGGCGATTAAGAAACTCTTT	CALWEEKAIKKLF	TRGV9	.	TRGJ1	15	-1	-1	26
62	4.303732446671896E-4	TGTGCCTTGTGGGAGGTGCCTTATAAGAAACTCTTT	CALWEVPYKKLF	TRGV9	.	TRGJ1	18	-1	-1	20
62	4.303732446671896E-4	TGTGCCTTGTGGGAGGCTCGCTATAAGAAACTCTTT	CALWEARYKKLF	TRGV9	.	TRGJ1	15	-1	-1	21
62	4.303732446671896E-4	TGTGCCTTGTGGGAGGAAAGAAAGAAGAAACTCTTT	CALWEERKKKLF	TRGV9	.	TRGJ1	15	-1	-1	24
61	4.234317407209446E-4	TGTGCCTTGTGGGAGGTGCGATTGGGAGAGTTGGGCAAAAAAATCAAGGTATTT	CALWEVRLGELGKKIKVF	TRGV9	.	TRGJP	18	-1	-1	26
61	4.234317407209446E-4	TGTGCCTTGTGGGAGGTGCAATGTTTAAGAAGTAGTGATTGGATCAAGACGTTT	CALWEVQCLRSSDWIKTF	TRGV9	.	TRGJP2	19	-1	-1	30
61	4.234317407209446E-4	TGTGCCTTGTGGGAGGTTGGAGAGTTGGGCAAAAAAATCAAGGTATTT	CALWEVGELGKKIKVF	TRGV9	.	TRGJP	16	-1	-1	20
61	4.234317407209446E-4	TGTGCCTTGTGGGAGGTGCTTTTTTATAAGAAACTCTTT	CALWEVLFYKKLF	TRGV9	.	TRGJ1	18	-1	-1	20
61	4.234317407209446E-4	TGTGCTGCGTGGGACCCTTATTATAAGAAACTCTTT	CAAWDPYYKKLF	TRGV10	.	TRGJ1	13	-1	-1	17
61	4.234317407209446E-4	TGTGCCTTGTGGGTGTTTTATTATAAGAAACTCTTT	CALWVFYYKKLF	TRGV9	.	TRGJ1	12	-1	-1	17
61	4.234317407209446E-4	TGTGCCTTGTGGGAACGGGATTATAAGAAACTCTTT	CALWERDYKKLF	TRGV9	.	TRGJ2	13	-1	-1	19
61	4.234317407209446E-4	TGTGCCTTGTGGGAGGAATATAAGAAACTCTTT	CALWEEYKKLF	TRGV9	.	TRGJ1	15	-1	-1	18
61	4.234317407209446E-4	TGTGCTGCGCCCCAAGGGAAGAAACTCTTT	CAAPQGKKLF	TRGV10	.	TRGJ1	8	-1	-1	18
61	4.234317407209446E-4	TGTGCCTTGTGGGCTGGTTGGTTCAAGATATTT	CALWAGWFKIF	TRGV9	.	TRGJP1	12	-1	-1	13
60	4.164902367746996E-4	TGTGCCTTGTGGGAGGTATACTTACAAGAGTTGGGCAAAAAAATCAAGGTATTT	CALWEVYLQELGKKIKVF	TRGV9	.	TRGJP	16	-1	-1	24
60	4.164902367746996E-4	TGTGCCTTGTGGGAGGTGCTCGGATTGGGCAAAAAAATCAAGGTATTT	CALWEVLGLGKKIKVF	TRGV9	.	TRGJP	18	-1	-1	24
60	4.164902367746996E-4	TGTGCTGCGTGGGAAGACCCAGCCCATTATAAGAAACTCTTT	CAAWEDPAHYKKLF	TRGV10	.	TRGJ2	13	-1	-1	25
60	4.164902367746996E-4	TGTGCCTTGTGGGTTTTTGCTTATAAGAAACTCTTT	CALWVFAYKKLF	TRGV9	.	TRGJ1	12	-1	-1	20
59	4.0954873282845463E-4	TGTGCCTTGTGGGAGGACCGGCCTCGAAATGGGTATAAGAAACTCTTT	CALWEDRPRNGYKKLF	TRGV9	.	TRGJ1	15	-1	-1	33
59	4.0954873282845463E-4	TGTGCCTTGTGGGTCATTCGTTATTATAAGAAACTCTTT	CALWVIRYYKKLF	TRGV9	.	TRGJ1	12	-1	-1	15
59	4.0954873282845463E-4	TGTGCCTTGTGGGAGGTGCACGGGGTAAAGAAACTCTTT	CALWEVHGVKKLF	TRGV9	.	TRGJ1	20	-1	-1	27
59	4.0954873282845463E-4	TGTGCTGCGTGGGATTTGAACCCGAAGAAACTCTTT	CAAWDLNPKKLF	TRGV10	.	TRGJ1	15	-1	-1	24
59	4.0954873282845463E-4	TGTGCCTTGTGGGAGGTGTGGTATAAGAAACTCTTT	CALWEVWYKKLF	TRGV9	.	TRGJ1	17	-1	-1	21
59	4.0954873282845463E-4	TGTGCCTTGTGGGGAAATTATAAGAAACTCTTT	CALWGNYKKLF	TRGV9	.	TRGJ1	12	-1	-1	16
59	4.0954873282845463E-4	TGTGCTGCGTGGGATTTCAAACTCTTT	CAAWDFKLF	TRGV10	.	TRGJ1	15	-1	-1	18
58	4.026072288822096E-4	TGTGCTGCGTGGGATTATCAGAATTATTATAAGAAACTCTTT	CAAWDYQNYYKKLF	TRGV10	.	TRGJ1	16	-1	-1	20
58	4.026072288822096E-4	TGTGCCTTGTGGGACCTCTCATTTTGTTATAAGAAACTCTTT	CALWDLSFCYKKLF	TRGV9	.	TRGJ1	13	-1	-1	23
58	4.026072288822096E-4	TGTGCCTTGTGGGAGGCTAACCTCTATTATAAGAAACTCTTT	CALWEANLYYKKLF	TRGV9	.	TRGJ1	15	-1	-1	24
58	4.026072288822096E-4	TGTGCCTTGTGGGAGAGGTCGAATTATTATAAGAAACTCTTT	CALWERSNYYKKLF	TRGV9	.	TRGJ1	14	-1	-1	18
58	4.026072288822096E-4	TGTGCTGCGTGGGAGGCCACTGGTTGGTTCAAGATATTT	CAAWEATGWFKIF	TRGV10	.	TRGJP1	13	-1	-1	16
58	4.026072288822096E-4	TGTGCCTTGTGGGGGGCGAATTATTATAAGAAACTCTTT	CALWGANYYKKLF	TRGV9	.	TRGJ1	15	-1	-1	16
58	4.026072288822096E-4	TGTGCCTTGTGGGAGGTGGGCGGTTATAAGAAACTCTTT	CALWEVGGYKKLF	TRGV9	.	TRGJ1	17	-1	-1	23
58	4.026072288822096E-4	TGTGCTGCGTGGATTTGTGTAAAGAAACTCTTT	CAAWICVKKLF	TRGV10	.	TRGJ1	14	-1	-1	21
58	4.026072288822096E-4	TGTGCTGCGTGGGGCGATAAGAAACTCTTT	CAAWGDKKLF	TRGV10	.	TRGJ1	12	-1	-1	16
57	3.956657249359646E-4	TGTGCCTTGTGGGAGGAAACATATAGTAGTGATTGGATCAAGACGTTT	CALWEETYSSDWIKTF	TRGV9	.	TRGJP2	15	-1	-1	20
57	3.956657249359646E-4	TGTGCCTTGTGGGTCCTTTGGGCTTATTATAAGAAACTCTTT	CALWVLWAYYKKLF	TRGV9	.	TRGJ1	12	-1	-1	23
57	3.956657249359646E-4	TGTGCCTTGTGGGAGGTGCAAACGGATTATAAGAAACTCTTT	CALWEVQTDYKKLF	TRGV9	.	TRGJ1	19	-1	-1	25
57	3.956657249359646E-4	TGTGCCTTGTGGGAGGTATGTTATTATAAGAAACTCTTT	CALWEVCYYKKLF	TRGV9	.	TRGJ2	16	-1	-1	20
57	3.956657249359646E-4	TGTGCCTTGTGGGCCGGTTATTATAAGAAACTCTTT	CALWAGYYKKLF	TRGV9	.	TRGJ1	12	-1	-1	17
57	3.956657249359646E-4	TGTGCCACCTGGGACAGGCTCCCGGCGAAACTCTTT	CATWDRLPAKLF	TRGV3	.	TRGJ1	18	-1	-1	26
57	3.956657249359646E-4	TGTGCTGCGTGGGGGTATTATAAGAAACTCTTT	CAAWGYYKKLF	TRGV10	.	TRGJ1	12	-1	-1	15
57	3.956657249359646E-4	TGTGCTGCGTGGGATTCCCTTAAGAAACTCTTT	CAAWDSLKKLF	TRGV10	.	TRGJ1	15	-1	-1	20
57	3.956657249359646E-4	TGTGCCTTGTGGGACTCATATAAGAAACTCTTT	CALWDSYKKLF	TRGV9	.	TRGJ2	13	-1	-1	18
56	3.8872422098971965E-4	TGTGCCACCTGGGACGGATCTTACGAAGGTAGTGATTGGATCAAGACGTTT	CATWDGSYEGSDWIKTF	TRGV2	.	TRGJP2	16	-1	-1	28
56	3.8872422098971965E-4	TGTGCCTTGTGGGAGGTGCCTGAAACTCGATATTATAAGAAACTCTTT	CALWEVPETRYYKKLF	TRGV9	.	TRGJ1	18	-1	-1	30
56	3.8872422098971965E-4	TGTGCCACCTGGGACGGAGTAAATTCGAATTATTATAAGAAACTCTTT	CATWDGVNSNYYKKLF	TRGV2	.	TRGJ1	16	-1	-1	21
56	3.8872422098971965E-4	TGTGCTGCGTGGGATTATTGGGACACTGGTTGGTTCAAGATATTT	CAAWDYWDTGWFKIF	TRGV10	.	TRGJP1	16	-1	-1	23
56	3.8872422098971965E-4	TGTGCCTTGTGGGAGGGGGGTAGGAATTTCTATAAGAAACTCTTT	CALWEGGRNFYKKLF	TRGV9	.	TRGJ1	15	-1	-1	23
56	3.8872422098971965E-4	TGTGCCTTGTGGGAGGACGCCCTGTATTATAAGAAACTCTTT	CALWEDALYYKKLF	TRGV9	.	TRGJ1	15	-1	-1	24
56	3.8872422098971965E-4	TGTGCCACCTGGGACAGGCTCGCGCATTATAAGAAACTCTTT	CATWDRLAHYKKLF	TRGV3	.	TRGJ1	18	-1	-1	25
56	3.8872422098971965E-4	TGTGCCTTGTGGGAGGGACTTTATTATAAGAAACTCTTT	CALWEGLYYKKLF	TRGV9	.	TRGJ1	15	-1	-1	20
56	3.8872422098971965E-4	TGTGCCTTGTGGGCCAATTATTATAAGAAACTCTTT	CALWANYYKKLF	TRGV9	.	TRGJ2	12	-1	-1	15
56	3.8872422098971965E-4	TGTGCCTTGTGGGGTCCTTATTATAAGAAACTCTTT	CALWGPYYKKLF	TRGV9	.	TRGJ1	12	-1	-1	17
56	3.8872422098971965E-4	TGTGCCTTGTGGGAGGCATATTATAAGAAACTCTTT	CALWEAYYKKLF	TRGV9	.	TRGJ1	15	-1	-1	18
56	3.8872422098971965E-4	TGTGCTGCGTCGGCGGATTATAAGAAACTCTTT	CAASADYKKLF	TRGV10	.	TRGJ1	12	-1	-1	16
56	3.8872422098971965E-4	TGTGCGATGGATTATAAGAAACTCTTT	CAMDYKKLF	TRGV10	.	TRGJ1	4	-1	-1	10
55	3.817827170434746E-4	TGTGCTGCGTGGGATAGAGGGAATTATTATAAGAAACTCTTT	CAAWDRGNYYKKLF	TRGV10	.	TRGJ1	14	-1	-1	20
55	3.817827170434746E-4	TGTGCCTTGTGGGAGGTAATTTCATATAAGAAACTCTTT	CALWEVISYKKLF	TRGV9	.	TRGJ1	16	-1	-1	24
55	3.817827170434746E-4	TGTGCCTTGTGGGAGACAGCCAATAATAAGAAACTCTTT	CALWETANNKKLF	TRGV9	.	TRGJ1	14	-1	-1	22
55	3.817827170434746E-4	TGTGCCACCTGGGACGGTAGTGATTGGATCAAGACGTTT	CATWDGSDWIKTF	TRGV2	.	TRGJP2	16	-1	-1	16
55	3.817827170434746E-4	TGTGCTGCGTGGGACGCCTATTATAAGAAACTCTTT	CAAWDAYYKKLF	TRGV10	.	TRGJ1	13	-1	-1	18
55	3.817827170434746E-4	TGTGCCTTGTGGGATTTTTATTATAAGAAACTCTTT	CALWDFYYKKLF	TRGV9	.	TRGJ1	13	-1	-1	17
55	3.817827170434746E-4	TGTGCCTTGTGGGAGGAAAATTATAAGAAACTCTTT	CALWEENYKKLF	TRGV9	.	TRGJ1	15	-1	-1	19
55	3.817827170434746E-4	TGTGCTGCGTGGGATTATTGGGTGAAACTCTTT	CAAWDYWVKLF	TRGV10	.	TRGJ1	16	-1	-1	23
55	3.817827170434746E-4	TGTGCTGCGTGGGATGGGTATAAGAAACTCTTT	CAAWDGYKKLF	TRGV10	.	TRGJ1	14	-1	-1	18
55	3.817827170434746E-4	TGTGCCGCCGAATATTATAAGAAACTCTTT	CAAEYYKKLF	TRGV9	.	TRGJ1	5	-1	-1	8
54	3.7484121309722964E-4	TGTGCCTTGTGGGAGTTCAACCAAGTATTGGGCAAAAAAATCAAGGTATTT	CALWEFNQVLGKKIKVF	TRGV9	.	TRGJP	14	-1	-1	21
54	3.7484121309722964E-4	TGTGCCACCTGTGGGTATGGGTATACCACTGGTTGGTTCAAGATATTT	CATCGYGYTTGWFKIF	TRGV8	.	TRGJP1	10	-1	-1	21
54	3.7484121309722964E-4	TGTGCCTTGTGGGAGGTGCAAGGTCGGCATTATAAGAAACTCTTT	CALWEVQGRHYKKLF	TRGV9	.	TRGJ1	19	-1	-1	28
54	3.7484121309722964E-4	TGTGCTGCGTGGGAAATTACCACTGGTTGGTTCAAGATATTT	CAAWEITTGWFKIF	TRGV10	.	TRGJP1	13	-1	-1	17
54	3.7484121309722964E-4	TGTGCCTTGTCGCGGATTCAGAATTATTATAAGAAACTCTTT	CALSRIQNYYKKLF	TRGV9	.	TRGJ1	9	-1	-1	15
54	3.7484121309722964E-4	TGTGCCTTGTGGGAGGGAGAGGATTATTATAAGAAACTCTTT	CALWEGEDYYKKLF	TRGV9	.	TRGJ2	15	-1	-1	22
54	3.7484121309722964E-4	TGTGCTGCGTGGGATTTAACCTATAAGAAACTCTTT	CAAWDLTYKKLF	TRGV10	.	TRGJ1	15	-1	-1	21
54	3.7484121309722964E-4	TGTGCCTTTGTACCGAATTATTATAAGAAACTCTTT	CAFVPNYYKKLF	TRGV9	.	TRGJ2	7	-1	-1	13
54	3.7484121309722964E-4	TGTGCCTTGTGGGATTCTTATTATAAGAAACTCTTT	CALWDSYYKKLF	TRGV9	.	TRGJ1	13	-1	-1	17
54	3.7484121309722964E-4	TGTGCCTTGTGGGACGTGAGGAATAAGAAACTCTTT	CALWDVRNKKLF	TRGV9	.	TRGJ1	17	-1	-1	22
54	3.7484121309722964E-4	TGTGCTGCGTGGGATTGGTTTAAGAAACTCTTT	CAAWDWFKKLF	TRGV10	.	TRGJ2	15	-1	-1	20
54	3.7484121309722964E-4	TGTGCCACCTGGGACCAACTAATGAAACTCTTT	CATWDQLMKLF	TRGV7	.	TRGJ1	14	-1	-1	19
53	3.6789970915098466E-4	TGTGCCTTGTGGGAGGTGCGTGGAATGGATTATAAGAAACTCTTT	CALWEVRGMDYKKLF	TRGV9	.	TRGJ1	18	-1	-1	28
53	3.6789970915098466E-4	TGTGCCTTGTGGGAGGTGAACTTGGGCAAAAAAATCAAGGTATTT	CALWEVNLGKKIKVF	TRGV9	.	TRGJP	20	-1	-1	21
53	3.6789970915098466E-4	TGTGCTGCGTGGGGGAATACCACTGGTTGGTTCAAGATATTT	CAAWGNTTGWFKIF	TRGV10	.	TRGJP1	12	-1	-1	16
53	3.6789970915098466E-4	TGTGCCACCTGGGACGTGGCGAATTATTATAAGAAACTCTTT	CATWDVANYYKKLF	TRGV2	.	TRGJ1	19	-1	-1	19
53	3.6789970915098466E-4	TGTGCCTTGTGGGAGGAGAATTATTATAAGAAACTCTTT	CALWEENYYKKLF	TRGV9	.	TRGJ1	15	-1	-1	17
53	3.6789970915098466E-4	TGTGCCTTGTGGGAGATCTTTTATTATAAGAAACTCTTT	CALWEIFYYKKLF	TRGV9	.	TRGJ2	14	-1	-1	20
53	3.6789970915098466E-4	TGTGCCTCGTCCGTCGGAGGGTATTATAAGAAACTCTTT	CASSVGGYYKKLF	TRGV9	.	TRGJ1	9	-1	-1	21
53	3.6789970915098466E-4	TGTGCCACCTGGGACAGGCTATTGGGTCAGAAACTCTTT	CATWDRLLGQKLF	TRGV3	.	TRGJ1	18	-1	-1	28
53	3.6789970915098466E-4	TGTGCTGCGTGGGGACTGGCTTGGTTCAAGATATTT	CAAWGLAWFKIF	TRGV10	.	TRGJP1	12	-1	-1	14
53	3.6789970915098466E-4	TGTGCCAAACTGGGATTTTGTAAGAAACTCTTT	CAKLGFCKKLF	TRGV4	.	TRGJ2	15	-1	-1	14
53	3.6789970915098466E-4	TGTGCTGCGTGGGATTATTTACTCTTT	CAAWDYLLF	TRGV10	.	TRGJ1	16	-1	-1	20
52	3.609582052047397E-4	TGTGCTGCGTGGGAATATACCACTGGTTGGTTCAAGATATTT	CAAWEYTTGWFKIF	TRGV10	.	TRGJP1	16	-1	-1	11
52	3.609582052047397E-4	TGTGCCACCTGGGATAGATCAAATTATTATAAGAAACTCTTT	CATWDRSNYYKKLF	TRGV8	.	TRGJ1	16	-1	-1	18
52	3.609582052047397E-4	TGTGCTGCGTGGGATTGGGGTGGTTATAAGAAACTCTTT	CAAWDWGGYKKLF	TRGV10	.	TRGJ2	15	-1	-1	23
52	3.609582052047397E-4	TGTGCCTTGTGGGAGGTTCCTTATTATAAGAAACTCTTT	CALWEVPYYKKLF	TRGV9	.	TRGJ1	16	-1	-1	20
52	3.609582052047397E-4	TGTGCCTTGTGGGAGGTTCAAGGTTATAAGAAACTCTTT	CALWEVQGYKKLF	TRGV9	.	TRGJ1	19	-1	-1	23
52	3.609582052047397E-4	TGTGCCTTGTGGAACGGTCTTTATTATAAGAAACTCTTT	CALWNGLYYKKLF	TRGV9	.	TRGJ1	11	-1	-1	20
52	3.609582052047397E-4	TGTGCTGCGTGGGATTGGGATTATAAGAAACTCTTT	CAAWDWDYKKLF	TRGV10	.	TRGJ1	15	-1	-1	19
52	3.609582052047397E-4	TGTGCCTTGTGGGAGGCCAAAAAGAAACTCTTT	CALWEAKKKLF	TRGV9	.	TRGJ1	15	-1	-1	21
52	3.609582052047397E-4	TGTGCTGCGTGGTATTATAAGAAACTCTTT	CAAWYYKKLF	TRGV10	.	TRGJ2	16	-1	-1	12
51	3.5401670125849465E-4	TGTGCCTTGTGGGAGGGGGGGCCCTGGTATTATAAGAAACTCTTT	CALWEGGPWYYKKLF	TRGV9	.	TRGJ1	15	-1	-1	27
51	3.5401670125849465E-4	TGTGCCTGCTGGCCCGGCCCCCCCACTGGTTGGTTCAAGATATTT	CACWPGPPTGWFKIF	TRGV11	.	TRGJP1	11	-1	-1	22
51	3.5401670125849465E-4	TGTGCCACCTGGGATGCCTCGAATTATTATAAGAAACTCTTT	CATWDASNYYKKLF	TRGV4	.	TRGJ1	15	-1	-1	18
51	3.5401670125849465E-4	TGTGCCTTGTGGGAGGGCCGTTATTATAAGAAACTCTTT	CALWEGRYYKKLF	TRGV9	.	TRGJ1	15	-1	-1	20
51	3.5401670125849465E-4	TGTGCTGCGTGGGTCTATTATTATAAGAAACTCTTT	CAAWVYYYKKLF	TRGV10	.	TRGJ1	12	-1	-1	16
51	3.5401670125849465E-4	TGTGCTGCGTGGGTCAAGGATTATAAGAAACTCTTT	CAAWVKDYKKLF	TRGV10	.	TRGJ1	12	-1	-1	19
51	3.5401670125849465E-4	TGTGCTGCGTGGGATTATAAAAAGAAACTCTTT	CAAWDYKKKLF	TRGV10	.	TRGJ1	16	-1	-1	13
51	3.5401670125849465E-4	TGTGCTGGTGCCCGGACCTATAAGAAACTCTTT	CAGARTYKKLF	TRGV10	.	TRGJ1	9	-1	-1	18
51	3.5401670125849465E-4	TGTGCCTTGTGGGCTCGCTATTATAAGAAACTCTTT	CALWARYYKKLF	TRGV9	.	TRGJ1	12	-1	-1	18
50	3.470751973122497E-4	TGTGCCTTGTGGGAGGTGCAAGGGGCGAATTATTATAAGAAACTCTTT	CALWEVQGANYYKKLF	TRGV9	.	TRGJ1	19	-1	-1	25
50	3.470751973122497E-4	TGTGCCTTGTGGGAGGTGCAGGATGAGTGTTATAAGAAACTCTTT	CALWEVQDECYKKLF	TRGV9	.	TRGJ1	19	-1	-1	29
50	3.470751973122497E-4	TGTGCTGCGTGGGATGTCGAGACTGGTTGGTTCAAGATATTT	CAAWDVETGWFKIF	TRGV10	.	TRGJP1	14	-1	-1	21
50	3.470751973122497E-4	TGTGCCTTGTGGGAGGTGCCGTGGAATTATAAGAAACTCTTT	CALWEVPWNYKKLF	TRGV9	.	TRGJ1	18	-1	-1	25
50	3.470751973122497E-4	TGTGCCTTGTGGGAGGGCCCTACTTATTATAAGAAACTCTTT	CALWEGPTYYKKLF	TRGV9	.	TRGJ1	20	-1	-1	23
50	3.470751973122497E-4	TGTGCTGCGTGGGATTTTAGGTATAAGAAACTCTTT	CAAWDFRYKKLF	TRGV10	.	TRGJ1	15	-1	-1	21
50	3.470751973122497E-4	TGTGCTGCGGATCGAATTTGGTATAAGAAACTCTTT	CAADRIWYKKLF	TRGV10	.	TRGJ1	8	-1	-1	11
50	3.470751973122497E-4	TGTGCTGCGTGGGAAACTTATAAGAAACTCTTT	CAAWETYKKLF	TRGV10	.	TRGJ1	13	-1	-1	17
50	3.470751973122497E-4	TGTGCCTTCGCGGAGTATTATAAGAAACTCTTT	CAFAEYYKKLF	TRGV9	.	TRGJ1	7	-1	-1	15
50	3.470751973122497E-4	TGTGTAGGTAGTGATTGGATCAAGACGTTT	CVGSDWIKTF	TRGV4	.	TRGJP2	3	-1	-1	7
50	3.470751973122497E-4	TGTGCTGGCACTGGTTGGTTCAAGATATTT	CAGTGWFKIF	TRGV10	.	TRGJP1	6	-1	-1	8
50	3.470751973122497E-4	TGTGCCTTGGGAAATTATAAGAAACTCTTT	CALGNYKKLF	TRGV9	.	TRGJ1	8	-1	-1	13
50	3.470751973122497E-4	TGTGCTGCGTGGGATGGTGGTTGGTTCAAGATATTT	CAAWDGGWFKIF	TRGV10	.	TRGJP1	14	-1	-1	17
49	3.401336933660047E-4	TGTGCCTTGTGGGAGGTGTCCCCCATTTGTTATTATAAGAAACTCTTT	CALWEVSPICYYKKLF	TRGV9	.	TRGJ1	17	-1	-1	29
49	3.401336933660047E-4	TGTGCTGCGTGGGAAATCTGTGCTGGTTGGTTCAAGATATTT	CAAWEICAGWFKIF	TRGV10	.	TRGJP1	13	-1	-1	22
49	3.401336933660047E-4	TGTGCCACCTGGGACGGGTGGAGTGATTGGATCAAGACGTTT	CATWDGWSDWIKTF	TRGV2	.	TRGJP2	17	-1	-1	21
49	3.401336933660047E-4	TGTGCCACCTGGGACGGGCGTAGTGATTGGATCAAGACGTTT	CATWDGRSDWIKTF	TRGV2	.	TRGJP2	18	-1	-1	19
49	3.401336933660047E-4	TGTGCTGCGTGGGACCTGAATTATTATAAGAAACTCTTT	CAAWDLNYYKKLF	TRGV10	.	TRGJ1	13	-1	-1	17
49	3.401336933660047E-4	TGTGCCTTGTGGGAGCCAATTTATTATAAGAAACTCTTT	CALWEPIYYKKLF	TRGV9	.	TRGJ1	14	-1	-1	20
49	3.401336933660047E-4	TGTGCCTTGTGGGAGACGAATTATTATAAGAAACTCTTT	CALWETNYYKKLF	TRGV9	.	TRGJ1	14	-1	-1	16
49	3.401336933660047E-4	TGTGCTGCGTGGGAGCATTATAAGAAACTCTTT	CAAWEHYKKLF	TRGV10	.	TRGJ1	13	-1	-1	16
49	3.401336933660047E-4	TGTGCTGCGAACGCTTATTATAAGAAACTCTTT	CAANAYYKKLF	TRGV10	.	TRGJ1	8	-1	-1	14
49	3.401336933660047E-4	TGTGCCTTGCTTTATTATAAGAAACTCTTT	CALLYYKKLF	TRGV9	.	TRGJ1	8	-1	-1	11
49	3.401336933660047E-4	CCTGAAAATTATTATAAGAAACTCTTT	PENYYKKLF	TRGV9	.	TRGJ1	-1	-1	-1	6
49	3.401336933660047E-4	TGTGCTGCGTTTAGGTGGTTCAAGATATTT	CAAFRWFKIF	TRGV10	.	TRGJP1	9	-1	-1	15
48	3.3319218941975967E-4	TGTGCCTTGTGCCGAGATTATAAGAAACTCTTTAAAGAGAAACTCTTT	CALCRDYKKLFKEKLF	TRGV9	.	TRGJ1	10	-1	-1	37
48	3.3319218941975967E-4	TGTGCCTTGTGGGAACAATGTGGTCCTGATTATTATAAGAAACTCTTT	CALWEQCGPDYYKKLF	TRGV9	.	TRGJ1	13	-1	-1	28
48	3.3319218941975967E-4	TGTGCCTTGTGGGAGGTGGGGGTGTATTATAAGAAACTCTTT	CALWEVGVYYKKLF	TRGV9	.	TRGJ1	17	-1	-1	24
48	3.3319218941975967E-4	TGTGCCTGCTGGATTAGGCACGTCTGGAAGAAACTCTTT	CACWIRHVWKKLF	TRGV11	.	TRGJ1	22	-1	-1	27
48	3.3319218941975967E-4	TGTGCTGCGTGGGCCTCCCGAAGGGAGAAACTCTTT	CAAWASRREKLF	TRGV10	.	TRGJ1	12	-1	-1	25
48	3.3319218941975967E-4	TGTGCCACCTGGGACGGGCTGGGGAAACTCTTT	CATWDGLGKLF	TRGV2	.	TRGJ1	18	-1	-1	23
48	3.3319218941975967E-4	TGTGCCACCTGGGACTGGGGCCAACTCTTT	CATWDWGQLF	TRGV2	.	TRGJ1	21	-1	-1	22
48	3.3319218941975967E-4	TGTGCCTTGTGGGAGGTGCAAGTAGATTATAAGAAACTCTTT	CALWEVQVDYKKLF	TRGV9	.	TRGJ1	19	-1	-1	25
48	3.3319218941975967E-4	TGTGCCTTGTGGGAGCTGGATTATAAGAAACTCTTT	CALWELDYKKLF	TRGV9	.	TRGJ1	17	-1	-1	19
47	3.262506854735147E-4	TGTGCCTTGTGGGAGGTGCGGCTGAATTATTATAAGAAACTCTTT	CALWEVRLNYYKKLF	TRGV9	.	TRGJ1	18	-1	-1	23
47	3.262506854735147E-4	TGTGCCTTGTGGGACGACCCGAATTATTATAAGAAACTCTTT	CALWDDPNYYKKLF	TRGV9	.	TRGJ1	13	-1	-1	19
47	3.262506854735147E-4	TGTGCCTTGTGGGAGGTGCAGTGGAATTATAAGAAACTCTTT	CALWEVQWNYKKLF	TRGV9	.	TRGJ1	19	-1	-1	25
47	3.262506854735147E-4	TGTGCCTTGTGGGAGGTAGCTTATTATAAGAAACTCTTT	CALWEVAYYKKLF	TRGV9	.	TRGJ2	16	-1	-1	20
47	3.262506854735147E-4	TGTGCCACCTGGGACAGGTGGATTATTAGGAAACTCTTT	CATWDRWIIRKLF	TRGV5	.	TRGJ1	17	-1	-1	21
47	3.262506854735147E-4	TGTGCCACCTGGGACAGGGGGGGTTATAAGAAACTCTTT	CATWDRGGYKKLF	TRGV3	.	TRGJ1	17	-1	-1	23
47	3.262506854735147E-4	TGTGCTGCGTGGGATAATATGAATAAGAAACTCTTT	CAAWDNMNKKLF	TRGV10	.	TRGJ1	14	-1	-1	22
47	3.262506854735147E-4	TGTGCCTTGTGGGATTATAAGAAACTCTTT	CALWDYKKLF	TRGV9	.	TRGJ1	13	-1	-1	13
47	3.262506854735147E-4	TGTGCTGCGGTAAATAAGAAACTCTTT	CAAVNKKLF	TRGV10	.	TRGJ1	8	-1	-1	13
46	3.193091815272697E-4	TGTGCCTTGTGGGAGGTGCAAGTAAACCCCCCGTCTTATTATAAGAAACTCTTT	CALWEVQVNPPSYYKKLF	TRGV9	.	TRGJ1	19	-1	-1	35
46	3.193091815272697E-4	TGTGCCTTGTGGGAGGTGCAAGATCATGAGGATTATTATAAGAAACTCTTT	CALWEVQDHEDYYKKLF	TRGV9	.	TRGJ1	19	-1	-1	31
46	3.193091815272697E-4	TGTGCCTTGTGGGAGGCCCCATTCGCGTTGGGCAAAAAAATCAAGGTATTT	CALWEAPFALGKKIKVF	TRGV9	.	TRGJP	15	-1	-1	26
46	3.193091815272697E-4	TGTGCTGCGTGGGATGGCTTGTCCACTGGTTGGTTCAAGATATTT	CAAWDGLSTGWFKIF	TRGV10	.	TRGJP1	14	-1	-1	22
46	3.193091815272697E-4	TGTGCCTTGGAAGATCCCACGAATTATTATAAGAAACTCTTT	CALEDPTNYYKKLF	TRGV9	.	TRGJ1	8	-1	-1	19
46	3.193091815272697E-4	TGTGCTGCGTGGGGAGCGTATTATAAGAAACTCTTT	CAAWGAYYKKLF	TRGV10	.	TRGJ1	12	-1	-1	18
46	3.193091815272697E-4	TGTGCTGCGTGGGATCAGTATTATAAGAAACTCTTT	CAAWDQYYKKLF	TRGV10	.	TRGJ2	14	-1	-1	18
46	3.193091815272697E-4	TGTGCCTATATGAATTATTATAAGAAACTCTTT	CAYMNYYKKLF	TRGV9	.	TRGJ1	6	-1	-1	11
46	3.193091815272697E-4	TGTGCTGCGGATTATTATAAGAAACTCTTT	CAADYYKKLF	TRGV10	.	TRGJ1	8	-1	-1	7
46	3.193091815272697E-4	TGTGCCACCTGCAGTGCGAAACTCTTT	CATCSAKLF	TRGV8	.	TRGJ1	10	-1	-1	17
45	3.123676775810247E-4	TGTGCCTTGTGGGAGACTTGTCCCCATTCGAATTATTATAAGAAACTCTTT	CALWETCPHSNYYKKLF	TRGV9	.	TRGJ1	14	-1	-1	25
45	3.123676775810247E-4	TGTGCTGCGTGGGACGGTGGGGTTGAGATTTATTATAAGAAACTCTTT	CAAWDGGVEIYYKKLF	TRGV10	.	TRGJ1	13	-1	-1	26
45	3.123676775810247E-4	TGTGCCTTGTGGGAGGCCGGGGATACCACTGGTTGGTTCAAGATATTT	CALWEAGDTTGWFKIF	TRGV9	.	TRGJP1	15	-1	-1	22
45	3.123676775810247E-4	TGTGCCTTGTGGGAGATAGGGGGGCAGTCTTATTATAAGAAACTCTTT	CALWEIGGQSYYKKLF	TRGV9	.	TRGJ1	14	-1	-1	29
45	3.123676775810247E-4	TGTGCCACCTGGGACGCGTATAGTAGTGATTGGATCAAGACGTTT	CATWDAYSSDWIKTF	TRGV2	.	TRGJP2	15	-1	-1	18
45	3.123676775810247E-4	TGTGCCACCTGGGACGGGCCAGGTAGTGATTGGATCAAGACGTTT	CATWDGPGSDWIKTF	TRGV2	.	TRGJP2	19	-1	-1	22
45	3.123676775810247E-4	TGTGCTGCGTGGGCCCGTCAATATAAGAAACTCTTT	CAAWARQYKKLF	TRGV10	.	TRGJ1	12	-1	-1	21
45	3.123676775810247E-4	TGTGCTGCGTGGGATTTGTATTATAAGAAACTCTTT	CAAWDLYYKKLF	TRGV10	.	TRGJ1	15	-1	-1	18
45	3.123676775810247E-4	TGTGCCTTGTGGGACAATTATTATAAGAAACTCTTT	CALWDNYYKKLF	TRGV9	.	TRGJ1	13	-1	-1	15
45	3.123676775810247E-4	TGTGCCACCTGGGACAGTTATTATAAGAAACTCTTT	CATWDSYYKKLF	TRGV8	.	TRGJ1	16	-1	-1	17
44	3.054261736347797E-4	TGTGCCTTGTGGGAGGTGCTGCCCGAGAATCTTGGGGAGTCGAATTATTATAAGAAACTCTTT	CALWEVLPENLGESNYYKKLF	TRGV9	.	TRGJ1	18	-1	-1	39
44	3.054261736347797E-4	TGTGCCTTGTGGGAGGGAGGGGGGTATAGTTATTATAAGAAACTCTTT	CALWEGGGYSYYKKLF	TRGV9	.	TRGJ1	15	-1	-1	29
44	3.054261736347797E-4	TGTGCTGCGTGGGACGCCCCGAATTATTATAAGAAACTCTTT	CAAWDAPNYYKKLF	TRGV10	.	TRGJ1	13	-1	-1	19
44	3.054261736347797E-4	TGTGCCTTGTGGGAGGTGGGAGTCGTTTATAAGAAACTCTTT	CALWEVGVVYKKLF	TRGV9	.	TRGJ1	17	-1	-1	26
44	3.054261736347797E-4	TGTGCTGCGGGACCCCTCACTGGTTGGTTCAAGATATTT	CAAGPLTGWFKIF	TRGV10	.	TRGJP1	8	-1	-1	17
44	3.054261736347797E-4	TGTGCCACCTGGGACAGGCTTTATTATAAGAAACTCTTT	CATWDRLYYKKLF	TRGV7	.	TRGJ1	18	-1	-1	20
44	3.054261736347797E-4	TGTGCTGCGTGGGATTATGGTTGGTTCAAGATATTT	CAAWDYGWFKIF	TRGV10	.	TRGJP1	16	-1	-1	17
44	3.054261736347797E-4	TGTGCCTTGTGGGAGGCTGATTATAAGAAACTCTTT	CALWEADYKKLF	TRGV9	.	TRGJ1	15	-1	-1	19
44	3.054261736347797E-4	TGTGCCACCTGGGACGGGTATTATTATTATAAGAAACTCTTT	CATWDGYYYYKKLF	TRGV2	.	TRGJ1	17	-1	-1	22
44	3.054261736347797E-4	TGTGCCTTGTGGGAGGTTAATTATTATAAGAAACTCTTT	CALWEVNYYKKLF	TRGV9	.	TRGJ1	16	-1	-1	18
43	2.984846696885347E-4	TGTGCTGCGTGGGATTATGGGCGAGTGAGGAATTATTATAAGAAACTCTTT	CAAWDYGRVRNYYKKLF	TRGV10	.	TRGJ2	16	-1	-1	29
43	2.984846696885347E-4	TGTGCCACCTGGGACAGGCGGGTTTATTATAAGAAACTCTTT	CATWDRRVYYKKLF	TRGV5	.	TRGJ1	18	-1	-1	23
43	2.984846696885347E-4	TGTGCCTTGTGGGAGGTCAATTATTATAAGAAACTCTTT	CALWEVNYYKKLF	TRGV9	.	TRGJ1	16	-1	-1	18
43	2.984846696885347E-4	TGTGCTGCGTGGATAAGGGATTATAAGAAACTCTTT	CAAWIRDYKKLF	TRGV10	.	TRGJ1	11	-1	-1	19
43	2.984846696885347E-4	TGTGCTGCGTGGGATAAAGATAAGAAACTCTTT	CAAWDKDKKLF	TRGV10	.	TRGJ1	14	-1	-1	19
43	2.984846696885347E-4	TGTGCTGCGTGGAATTATTATAAGAAACTCTTT	CAAWNYYKKLF	TRGV10	.	TRGJ1	16	-1	-1	11
42	2.9154316574228975E-4	TGTGCTGCGCTGTGTTTACTGTCCTATTCCTATTATAAGAAACTCTTT	CAALCLLSYSYYKKLF	TRGV10	.	TRGJ1	18	-1	-1	30
42	2.9154316574228975E-4	TGTGCTGCGTGGGAATCGTCAGAACGGTATTATAAGAAACTCTTT	CAAWESSERYYKKLF	TRGV10	.	TRGJ1	13	-1	-1	27
42	2.9154316574228975E-4	TGTGCCTTGTGGGAGGTGCTCGAGTATTATAAGAAACTCTTT	CALWEVLEYYKKLF	TRGV9	.	TRGJ1	18	-1	-1	24
42	2.9154316574228975E-4	TGTGCTGCGTGGGATCGTCAAGGTTATAAGAAACTCTTT	CAAWDRQGYKKLF	TRGV10	.	TRGJ1	14	-1	-1	23
42	2.9154316574228975E-4	TGTGCTGCGTGGGAACTTCCCTATTATAAGAAACTCTTT	CAAWELPYYKKLF	TRGV10	.	TRGJ1	13	-1	-1	21
42	2.9154316574228975E-4	TGTGCCTTGTGGGAGGAGGGTTATTATAAGAAACTCTTT	CALWEEGYYKKLF	TRGV9	.	TRGJ1	15	-1	-1	20
42	2.9154316574228975E-4	TGTGCCTTGTGGGAAATGAATTATTATAAGAAACTCTTT	CALWEMNYYKKLF	TRGV9	.	TRGJ1	13	-1	-1	17
42	2.9154316574228975E-4	TGTGCTGCGTGGGCACCTATTATAGGGAAACTCTTT	CAAWAPIIGKLF	TRGV10	.	TRGJ1	12	-1	-1	17
42	2.9154316574228975E-4	TGTGCCACCTGGGACGGGCCGTATAAGAAACTCTTT	CATWDGPYKKLF	TRGV2	.	TRGJ1	19	-1	-1	21
42	2.9154316574228975E-4	TGTGCCACCTGGGACCTCCAACCTCCCCTCTTT	CATWDLQPPLF	TRGV7	.	TRGJ1	14	-1	-1	27
42	2.9154316574228975E-4	TGTGCCTTGTGGGAGGTGCACACTTATTATAAGAAACTCTTT	CALWEVHTYYKKLF	TRGV9	.	TRGJ1	20	-1	-1	23
41	2.846016617960447E-4	TGTGCCTTGTGGGAGGTGCGCGGTGAGTTGGGCAAAAAAATCAAGGTATTT	CALWEVRGELGKKIKVF	TRGV9	.	TRGJP	18	-1	-1	24
41	2.846016617960447E-4	TGTGCTGCGTGGGCCCTCAGGTTAGGGGTGGGCTATAAGAAACTCTTT	CAAWALRLGVGYKKLF	TRGV10	.	TRGJ1	12	-1	-1	33
41	2.846016617960447E-4	TGTGCCACCTGGGACAGGCGTTGGGTTTATTATAAGAAACTCTTT	CATWDRRWVYYKKLF	TRGV5	.	TRGJ1	18	-1	-1	26
41	2.846016617960447E-4	TGTGCTGCGTGGGATTATCGCATTGGTTGGTTCAAGATATTT	CAAWDYRIGWFKIF	TRGV10	.	TRGJP1	16	-1	-1	8
41	2.846016617960447E-4	TGTGCTGCGTGGGATTATAGGAATTATTATAAGAAACTCTTT	CAAWDYRNYYKKLF	TRGV10	.	TRGJ1	16	-1	-1	20
41	2.846016617960447E-4	TGTGCTGCGTGGGACGTCAATTATTATAAGAAACTCTTT	CAAWDVNYYKKLF	TRGV10	.	TRGJ1	13	-1	-1	18
41	2.846016617960447E-4	TGTGCTGCGTGGGATTATTTATATAAGAAACTCTTT	CAAWDYLYKKLF	TRGV10	.	TRGJ1	16	-1	-1	18
41	2.846016617960447E-4	TGTGCCACCTGGGGTAGTGATTGGATCAAGACGTTT	CATWGSDWIKTF	TRGV8	.	TRGJP2	16	-1	-1	13
40	2.7766015784979974E-4	TGTGCCTTGTGGGAGTTTGACCAACCGAGGTTCCTATGGGGTTATTATAAGAAACTCTTT	CALWEFDQPRFLWGYYKKLF	TRGV9	.	TRGJ1	14	-1	-1	41
40	2.7766015784979974E-4	TGTGCCACCTGGGACAGGCCCGGGCAGAATTGTTATAAGAAACTCTTT	CATWDRPGQNCYKKLF	TRGV3	.	TRGJ1	19	-1	-1	26
40	2.7766015784979974E-4	TGTGCTGCGTGGGAGTATCTAATTCGTTATTTTAAGAAACTCTTT	CAAWEYLIRYFKKLF	TRGV10	.	TRGJ1	22	-1	-1	19
40	2.7766015784979974E-4	TGTGCTGCGTGGGACGGAGTGAATTATTATAAGAAACTCTTT	CAAWDGVNYYKKLF	TRGV10	.	TRGJ1	13	-1	-1	20
40	2.7766015784979974E-4	TGTGCCTTGTGGGAGGTGCGGTGTTATTATAAGAAACTCTTT	CALWEVRCYYKKLF	TRGV9	.	TRGJ1	18	-1	-1	23
40	2.7766015784979974E-4	TGTGCTGCGTGGGATTTGGGATATTATAAGAAACTCTTT	CAAWDLGYYKKLF	TRGV10	.	TRGJ1	15	-1	-1	21
40	2.7766015784979974E-4	TGTGCTGCGTGGGAGACCCGCCATTATAAGAAACTCTTT	CAAWETRHYKKLF	TRGV10	.	TRGJ2	13	-1	-1	22
40	2.7766015784979974E-4	TGTGCTGCGTGGGAGAGTAGTGATTGGATCAAGACGTTT	CAAWESSDWIKTF	TRGV10	.	TRGJP2	13	-1	-1	15
40	2.7766015784979974E-4	TGTGCCTTGTGGGAGCTAAATTATTATAAGAAACTCTTT	CALWELNYYKKLF	TRGV9	.	TRGJ1	14	-1	-1	18
40	2.7766015784979974E-4	TGTGCCTTGTGGGAGGGGAATTATTATAAGAAACTCTTT	CALWEGNYYKKLF	TRGV9	.	TRGJ1	15	-1	-1	17
40	2.7766015784979974E-4	TGTGCTGCGTGGGAGCCTTATTATAAGAAACTCTTT	CAAWEPYYKKLF	TRGV10	.	TRGJ1	13	-1	-1	17
40	2.7766015784979974E-4	TGTGCCTTGTGGGTTAATTATTATAAGAAACTCTTT	CALWVNYYKKLF	TRGV9	.	TRGJ2	12	-1	-1	15
40	2.7766015784979974E-4	TGTGCCACCTGGGACTTATCAGCACTCTTT	CATWDLSALF	TRGV2	.	TRGJ2	14	-1	-1	23
40	2.7766015784979974E-4	CACGGTAAGAAACTCTTT	HGKKLF	TRGV10	.	TRGJ1	-1	-1	-1	5
39	2.7071865390355476E-4	TGTGCTGCGTGGGATTATGTAACCCCGATGCGTTATTATAAGAAACTCTTT	CAAWDYVTPMRYYKKLF	TRGV10	.	TRGJ1	25	-1	-1	32
39	2.7071865390355476E-4	TGTGCCTTGTGGGAGGTAAGAGAGTTGGGCAAAAAAATCAAGGTATTT	CALWEVRELGKKIKVF	TRGV9	.	TRGJP	16	-1	-1	20
39	2.7071865390355476E-4	TGTGCTGCGTGGGATCAGCCCCTAGTTTATTATAAGAAACTCTTT	CAAWDQPLVYYKKLF	TRGV10	.	TRGJ1	14	-1	-1	26
39	2.7071865390355476E-4	TGTGCCACCTGGGACGACATAGGTGGGCATTATAAGAAACTCTTT	CATWDDIGGHYKKLF	TRGV7	.	TRGJ1	14	-1	-1	28
39	2.7071865390355476E-4	TGTGCTGCGTCCAAGGTCCCCGGTTATTATAAGAAACTCTTT	CAASKVPGYYKKLF	TRGV10	.	TRGJ1	9	-1	-1	23
39	2.7071865390355476E-4	TGTGCTGCGTGGGATTCTTGGGATTATTATAAGAAACTCTTT	CAAWDSWDYYKKLF	TRGV10	.	TRGJ1	15	-1	-1	22
39	2.7071865390355476E-4	TGTGCCTTGTGGGAGGCATCGAATTATTATAAGAAACTCTTT	CALWEASNYYKKLF	TRGV9	.	TRGJ1	15	-1	-1	18
39	2.7071865390355476E-4	TGTGCCTTGTGGGAGGAGGAGGGTTATTATAAGAAACTCTTT	CALWEEEGYYKKLF	TRGV9	.	TRGJ1	15	-1	-1	23
39	2.7071865390355476E-4	TGTGCCACCTGGGACGGCCGCCTGATTGGTAAGAAACTCTTT	CATWDGRLIGKKLF	TRGV2	.	TRGJ1	16	-1	-1	29
39	2.7071865390355476E-4	TGTGCTGCGTGGGCCTCGAATTATTATAAGAAACTCTTT	CAAWASNYYKKLF	TRGV10	.	TRGJ1	12	-1	-1	15
39	2.7071865390355476E-4	TGTGCTGCGTGGGATGAGGGATATTATAAGAAACTCTTT	CAAWDEGYYKKLF	TRGV10	.	TRGJ1	14	-1	-1	21
39	2.7071865390355476E-4	TGTGCTGCGTGGGACTGCAATTATTATAAGAAACTCTTT	CAAWDCNYYKKLF	TRGV10	.	TRGJ1	13	-1	-1	18
39	2.7071865390355476E-4	TGTGCTGCGTGGGATTGGGGTTGGTTCAAGATATTT	CAAWDWGWFKIF	TRGV10	.	TRGJP1	15	-1	-1	18
39	2.7071865390355476E-4	TGTGCTGCGTGGGACTCTTATTATAAGAAACTCTTT	CAAWDSYYKKLF	TRGV10	.	TRGJ1	13	-1	-1	17
39	2.7071865390355476E-4	TGTGCCACCTGGGTTAGTGATTGGATCAAGACGTTT	CATWVSDWIKTF	TRGV8	.	TRGJP2	16	-1	-1	14
39	2.7071865390355476E-4	TGTGCTGCCCGAAATTATTATAAGAAACTCTTT	CAARNYYKKLF	TRGV10	.	TRGJ1	7	-1	-1	12
39	2.7071865390355476E-4	TGTGCTGCGTGGGACTATTATAAGAAACTCTTT	CAAWDYYKKLF	TRGV10	.	TRGJ1	16	-1	-1	15
39	2.7071865390355476E-4	TGTGCTGCGTGGGATTATGAGAAACTCTTT	CAAWDYEKLF	TRGV10	.	TRGJ1	16	-1	-1	13
38	2.6377714995730973E-4	TGTGCCTTGTGGGAGGTGCAAACCGGGTCGGATTATTATAAGAAACTCTTT	CALWEVQTGSDYYKKLF	TRGV9	.	TRGJ1	19	-1	-1	27
38	2.6377714995730973E-4	TGTGCCACCTGGGACGGGACTAATAAAACTGATTGGATCAAGACGTTT	CATWDGTNKTDWIKTF	TRGV2	.	TRGJP2	17	-1	-1	18
38	2.6377714995730973E-4	TGTGCTGCGTGGGCAAGGCCGGGTTCCTATTATAAGAAACTCTTT	CAAWARPGSYYKKLF	TRGV10	.	TRGJ1	12	-1	-1	27
38	2.6377714995730973E-4	TGTGCTGCGTGGGATTATGAGAGGTTCTATTATAAGAAACTCTTT	CAAWDYERFYYKKLF	TRGV10	.	TRGJ1	16	-1	-1	27
38	2.6377714995730973E-4	TGTGCTGCGTGGGATTATAAGGTCGGGTATTATAAGAAACTCTTT	CAAWDYKVGYYKKLF	TRGV10	.	TRGJ1	16	-1	-1	27
38	2.6377714995730973E-4	TGTGCTGCGTGGGATTGGGGGGGGGATTATAAGAAACTCTTT	CAAWDWGGDYKKLF	TRGV10	.	TRGJ1	15	-1	-1	25
38	2.6377714995730973E-4	TGTGCTGCGTGGGAGCATACCACTGGTTGGTTCAAGATATTT	CAAWEHTTGWFKIF	TRGV10	.	TRGJP1	13	-1	-1	16
38	2.6377714995730973E-4	TGTGCTGCGTGGACTTATACCACTGGTTGGTTCAAGATATTT	CAAWTYTTGWFKIF	TRGV10	.	TRGJP1	11	-1	-1	15
38	2.6377714995730973E-4	TGTGCCTTGTGGGGCGAGTTGGGCAAAAAAATCAAGGTATTT	CALWGELGKKIKVF	TRGV9	.	TRGJP	12	-1	-1	15
38	2.6377714995730973E-4	TGTGCCTTGTGGGAGGAACAGAATTATTATAAGAAACTCTTT	CALWEEQNYYKKLF	TRGV9	.	TRGJ1	15	-1	-1	20
38	2.6377714995730973E-4	TGTGCCACCTGGGACGGGCCGGGTGATTGGATCAAGACGTTT	CATWDGPGDWIKTF	TRGV2	.	TRGJP2	19	-1	-1	22
38	2.6377714995730973E-4	TGTGCCTTGTGGGAAAAGAAAGGGTATAAGAAACTCTTT	CALWEKKGYKKLF	TRGV9	.	TRGJ1	13	-1	-1	24
38	2.6377714995730973E-4	TGTGCCACAATTCTCTCGGACTATTGGATCAAGACGTTT	CATILSDYWIKTF	TRGV2	.	TRGJP2	7	-1	-1	22
38	2.6377714995730973E-4	TGTGCTGCGTGGGCGAATTATTATAAGAAACTCTTT	CAAWANYYKKLF	TRGV10	.	TRGJ1	12	-1	-1	13
38	2.6377714995730973E-4	TGTGCTGCGTGGGATTATATGAATAAGAAACTCTTT	CAAWDYMNKKLF	TRGV10	.	TRGJ1	16	-1	-1	22
38	2.6377714995730973E-4	TGTGCCTCTCACCACCCCTATTATAAGAAACTCTTT	CASHHPYYKKLF	TRGV9	.	TRGJ1	6	-1	-1	18
38	2.6377714995730973E-4	TGTGCCACCTGGGATATGAAATATAAGAAACTCTTT	CATWDMKYKKLF	TRGV8	.	TRGJ1	15	-1	-1	21
38	2.6377714995730973E-4	TGTGCTGCGCTTCAGCGAAAACTCTTT	CAALQRKLF	TRGV10	.	TRGJ1	8	-1	-1	18
37	2.5683564601106475E-4	TGTGCTGCGTGGGGGCAGAGGTCGAATTATTATAAGAAACTCTTT	CAAWGQRSNYYKKLF	TRGV10	.	TRGJ1	12	-1	-1	21
37	2.5683564601106475E-4	TGTGCTGCGTGGGATTGTTGGGATGATTATTATAAGAAACTCTTT	CAAWDCWDDYYKKLF	TRGV10	.	TRGJ1	15	-1	-1	25
37	2.5683564601106475E-4	TGTGCTGCGTGGGACAAAGCGGATTATTATAAGAAACTCTTT	CAAWDKADYYKKLF	TRGV10	.	TRGJ1	13	-1	-1	19
37	2.5683564601106475E-4	TGTGCCTTGTGGGACGAAACGAATTATTATAAGAAACTCTTT	CALWDETNYYKKLF	TRGV9	.	TRGJ1	13	-1	-1	19
37	2.5683564601106475E-4	TGTGCCTTGTGGGAGGTCCTTTGTTATTATAAGAAACTCTTT	CALWEVLCYYKKLF	TRGV9	.	TRGJ1	16	-1	-1	23
37	2.5683564601106475E-4	TGTGCCTTGTGGGAGGAACCATTTTATTATAAGAAACTCTTT	CALWEEPFYYKKLF	TRGV9	.	TRGJ1	15	-1	-1	23
37	2.5683564601106475E-4	TGTGCTGCGTGGGTTCTGAATTATTATAAGAAACTCTTT	CAAWVLNYYKKLF	TRGV10	.	TRGJ1	12	-1	-1	13
37	2.5683564601106475E-4	TGTGCTGCGTGGGATCCATTTTATTATAAGAAACTCTTT	CAAWDPFYYKKLF	TRGV10	.	TRGJ1	14	-1	-1	20
37	2.5683564601106475E-4	TGTGCCTTGTGGGAGTCCTTTTATTATAAGAAACTCTTT	CALWESFYYKKLF	TRGV9	.	TRGJ1	14	-1	-1	20
37	2.5683564601106475E-4	TGTGCCTTGTGGGAGTATTCTGGTTGGTTCAAGATATTT	CALWEYSGWFKIF	TRGV9	.	TRGJP1	14	-1	-1	19
37	2.5683564601106475E-4	TGTGCCTTGTGGGAGGTCGAATATTATAAGAAACTCTTT	CALWEVEYYKKLF	TRGV9	.	TRGJ1	16	-1	-1	16
37	2.5683564601106475E-4	TGTGCTGCGTGGGATTTCTATTATAAGAAACTCTTT	CAAWDFYYKKLF	TRGV10	.	TRGJ1	15	-1	-1	18
37	2.5683564601106475E-4	TGTGCTGCGGAGGCAACTTATTATAAGAAACTCTTT	CAAEATYYKKLF	TRGV10	.	TRGJ1	8	-1	-1	17
37	2.5683564601106475E-4	TGTGCCACCTGGGACAGGCCCGGGAAACTCTTT	CATWDRPGKLF	TRGV7	.	TRGJ1	19	-1	-1	23
36	2.498941420648198E-4	TGTGCTGCGTGGGATTATATTCCATCCTCTAGATATAAGAAACTCTTT	CAAWDYIPSSRYKKLF	TRGV10	.	TRGJ1	16	-1	-1	33
36	2.498941420648198E-4	TGTGCTGCGTGGGATTATACCGCGAATTATTATAAGAAACTCTTT	CAAWDYTANYYKKLF	TRGV10	.	TRGJ1	16	-1	-1	22
36	2.498941420648198E-4	TGTGCCTTGTGGGAGGTGCATTGTATTTATTATAAGAAACTCTTT	CALWEVHCIYYKKLF	TRGV9	.	TRGJ1	19	-1	-1	26
36	2.498941420648198E-4	TGTGCTGCGTGGGATTCGACCCTTAGTTGGTTCAAGATATTT	CAAWDSTLSWFKIF	TRGV10	.	TRGJP1	15	-1	-1	25
36	2.498941420648198E-4	TGTGCTGCGTGGGATTGGGGGGCCTATTATAAGAAACTCTTT	CAAWDWGAYYKKLF	TRGV10	.	TRGJ1	15	-1	-1	24
36	2.498941420648198E-4	TGTGCTGCGTGGGATGCGCCCCCTTATTATAAGAAACTCTTT	CAAWDAPPYYKKLF	TRGV10	.	TRGJ1	14	-1	-1	23
36	2.498941420648198E-4	TGTGCCACCTGGGAAGATGGGTATTATAAGAAACTCTTT	CATWEDGYYKKLF	TRGV2	.	TRGJ1	13	-1	-1	21
36	2.498941420648198E-4	TGTGCTGCGTGGGATTGGGGACCGAAGAAACTCTTT	CAAWDWGPKKLF	TRGV10	.	TRGJ1	15	-1	-1	24
36	2.498941420648198E-4	TGTGCTGCGTGGGACTATTATTATAAGAAACTCTTT	CAAWDYYYKKLF	TRGV10	.	TRGJ2	16	-1	-1	16
36	2.498941420648198E-4	TGTGCCACCTGGGAGAATTATTATAAGAAACTCTTT	CATWENYYKKLF	TRGV4	.	TRGJ1	13	-1	-1	14
36	2.498941420648198E-4	TGTGCTGCGTGGGTTTATTATAAGAAACTCTTT	CAAWVYYKKLF	TRGV10	.	TRGJ1	16	-1	-1	14
35	2.4295263811857477E-4	TGTGCTGCGTGGGCTCCGAGGGGTTATTATAAGAAACTCTTT	CAAWAPRGYYKKLF	TRGV10	.	TRGJ1	12	-1	-1	23
35	2.4295263811857477E-4	TGTGCCACCTGGGACAACCAAAGTGGTTGGATCAAGACGTTT	CATWDNQSGWIKTF	TRGV3	.	TRGJP2	15	-1	-1	21
35	2.4295263811857477E-4	TGTGCTGCGTGGGTGGGGGCCTATTATAAGAAACTCTTT	CAAWVGAYYKKLF	TRGV10	.	TRGJ1	12	-1	-1	21
35	2.4295263811857477E-4	TGTGCTGCGTGGGATGTGGGTTATTATAAGAAACTCTTT	CAAWDVGYYKKLF	TRGV10	.	TRGJ1	14	-1	-1	20
35	2.4295263811857477E-4	TGTGCTGCGTGGGATAGGAATTATTATAAGAAACTCTTT	CAAWDRNYYKKLF	TRGV10	.	TRGJ1	14	-1	-1	17
35	2.4295263811857477E-4	TGTGCTGCGTGGGCTCCTTATTATAAGAAACTCTTT	CAAWAPYYKKLF	TRGV10	.	TRGJ1	12	-1	-1	17
35	2.4295263811857477E-4	TGTGCTGCGTGGGATCTTTATTATAAGAAACTCTTT	CAAWDLYYKKLF	TRGV10	.	TRGJ1	14	-1	-1	17
35	2.4295263811857477E-4	TGTGCCACCTGGGACAGGCCGAGGAAACTCTTT	CATWDRPRKLF	TRGV3	.	TRGJ1	19	-1	-1	23
35	2.4295263811857477E-4	TGTGCCACTGACTATTATAAGAAACTCTTT	CATDYYKKLF	TRGV8	.	TRGJ1	7	-1	-1	12
34	2.3601113417232977E-4	TGTGCCTTGTGGGAGATTCGGGAGTTGGGCAAAAAAATCAAGGTATTT	CALWEIRELGKKIKVF	TRGV9	.	TRGJP	14	-1	-1	21
34	2.3601113417232977E-4	TGTGCTGCGTGGGCCGACACCACGAGTTATTATAAGAAACTCTTT	CAAWADTTSYYKKLF	TRGV10	.	TRGJ2	12	-1	-1	22
34	2.3601113417232977E-4	TGTGCCACCTGGGACAGGCCTCTGTATTATAAGAAACTCTTT	CATWDRPLYYKKLF	TRGV3	.	TRGJ1	20	-1	-1	24
34	2.3601113417232977E-4	TGTGCTGCGTGGGTAACGAATTATTATAAGAAACTCTTT	CAAWVTNYYKKLF	TRGV10	.	TRGJ1	20	-1	-1	16
34	2.3601113417232977E-4	TGTGCTGCGTGGCCTACTGGTTGGTTCAAGATATTT	CAAWPTGWFKIF	TRGV10	.	TRGJP1	11	-1	-1	15
34	2.3601113417232977E-4	TGTGCTGCGTGGGGTATTTATTATAAGAAACTCTTT	CAAWGIYYKKLF	TRGV10	.	TRGJ1	12	-1	-1	17
34	2.3601113417232977E-4	TGTGCTGCGTGGGATCATTATTATAAGAAACTCTTT	CAAWDHYYKKLF	TRGV10	.	TRGJ1	14	-1	-1	16
34	2.3601113417232977E-4	TGTGCTGCGTGGGAGCCATATTATAAGAAACTCTTT	CAAWEPYYKKLF	TRGV10	.	TRGJ2	13	-1	-1	18
34	2.3601113417232977E-4	TCCCCTGGTAGTAGTGATTGGATCAAGACGTTT	SPGSSDWIKTF	TRGV2	.	TRGJP2	0	-1	-1	8
34	2.3601113417232977E-4	TGTGCCACCCTACGACTTTATAAGAAACTCTTT	CATLRLYKKLF	TRGV3	.	TRGJ1	8	-1	-1	17
34	2.3601113417232977E-4	TGTGCCACCTGGGATGGTAAGAAACTCTTT	CATWDGKKLF	TRGV4	.	TRGJ1	16	-1	-1	17
33	2.290696302260848E-4	TGTGCTGCGTGGGACAGGGTGCATCCCACTGGTTGGTTCAAGATATTT	CAAWDRVHPTGWFKIF	TRGV10	.	TRGJP1	13	-1	-1	22
33	2.290696302260848E-4	TGTGCTGCGTGGGTCCCTCGCCCACTTTATTATAAGAAACTCTTT	CAAWVPRPLYYKKLF	TRGV10	.	TRGJ1	12	-1	-1	26
33	2.290696302260848E-4	TGTGCCTTGTGGGAGAAACACTCGAATTATTATAAGAAACTCTTT	CALWEKHSNYYKKLF	TRGV9	.	TRGJ1	14	-1	-1	21
33	2.290696302260848E-4	TGTGCTGCGTGGTCTTTCGGAAATTATTATAAGAAACTCTTT	CAAWSFGNYYKKLF	TRGV10	.	TRGJ1	11	-1	-1	21
33	2.290696302260848E-4	TGTGCCTTGTGGGAGAAATGGAATTATTATAAGAAACTCTTT	CALWEKWNYYKKLF	TRGV9	.	TRGJ1	14	-1	-1	20
33	2.290696302260848E-4	TGTGCTGCGTGGGGCCTATCTTATTATAAGAAACTCTTT	CAAWGLSYYKKLF	TRGV10	.	TRGJ1	12	-1	-1	20
33	2.290696302260848E-4	TGTGCTGCGTGGGATGTTGAATATTATAAGAAACTCTTT	CAAWDVEYYKKLF	TRGV10	.	TRGJ1	14	-1	-1	18
33	2.290696302260848E-4	TGTGCTGCGTGGACCTACACTGGTTGGTTCAAGATATTT	CAAWTYTGWFKIF	TRGV10	.	TRGJP1	11	-1	-1	17
33	2.290696302260848E-4	TGTGCCACCTGGGATAGTAGTGATTGGATCAAGACGTTT	CATWDSSDWIKTF	TRGV8	.	TRGJP2	16	-1	-1	13
33	2.290696302260848E-4	TGTGCCACCTGGGATAGATCTTATTATAAGAAACTCTTT	CATWDRSYYKKLF	TRGV8	.	TRGJ1	16	-1	-1	20
33	2.290696302260848E-4	TGTGCTGCGTGGGATTCTTATTATAAGAAACTCTTT	CAAWDSYYKKLF	TRGV10	.	TRGJ1	15	-1	-1	17
33	2.290696302260848E-4	TGTGCTGCGTGGGATCTGTATTATAAGAAACTCTTT	CAAWDLYYKKLF	TRGV10	.	TRGJ1	14	-1	-1	18
33	2.290696302260848E-4	TGTGCCACCTGGGACAATTATTATAAGAAACTCTTT	CATWDNYYKKLF	TRGV3	.	TRGJ1	15	-1	-1	15
33	2.290696302260848E-4	TGTGCCACCTGGGTACCTCATAAGAAACTCTTT	CATWVPHKKLF	TRGV8	.	TRGJ1	12	-1	-1	19
33	2.290696302260848E-4	TGTGCCACCCGCTCTTGGATCAAGACGTTT	CATRSWIKTF	TRGV2	.	TRGJP2	8	-1	-1	14
32	2.221281262798398E-4	TGTGCCACCTGGGACGGGCCCTCAAATTATACCACTGGTTGGTTCAAGATATTT	CATWDGPSNYTTGWFKIF	TRGV2	.	TRGJP1	20	-1	-1	27
32	2.221281262798398E-4	TGTGCCTTGTGGGAGGTGACAAATCCAAAAAATTATTATAAGAAACTCTTT	CALWEVTNPKNYYKKLF	TRGV9	.	TRGJ1	17	-1	-1	30
32	2.221281262798398E-4	TGTGCCACCTGGGATAGGCCCTCGGAGAATGATTGGATCAAGACGTTT	CATWDRPSENDWIKTF	TRGV8	.	TRGJP2	19	-1	-1	29
32	2.221281262798398E-4	TGTGCTGCGTGGGATTATATGGGGTTTTATTATAAGAAACTCTTT	CAAWDYMGFYYKKLF	TRGV10	.	TRGJ1	16	-1	-1	26
32	2.221281262798398E-4	TGTGCCTTGTGGGAGGGACACTCGAATTATTATAAGAAACTCTTT	CALWEGHSNYYKKLF	TRGV9	.	TRGJ1	15	-1	-1	21
32	2.221281262798398E-4	TGTGCCACCTTTGCGACTCATAGTAGTGATTGGATCAAGACGTTT	CATFATHSSDWIKTF	TRGV3	.	TRGJP2	9	-1	-1	19
32	2.221281262798398E-4	TGTGCTGCGTGTGCTGGGCCTGGTTGGTTCAAGATATTT	CAACAGPGWFKIF	TRGV10	.	TRGJP1	10	-1	-1	19
32	2.221281262798398E-4	TGTGCTGCGTGGGATGGGGGTTATTATAAGAAACTCTTT	CAAWDGGYYKKLF	TRGV10	.	TRGJ1	14	-1	-1	20
32	2.221281262798398E-4	TGTGCCACCTGGGACGGGCCGGTTTGTAAGAAACTCTTT	CATWDGPVCKKLF	TRGV2	.	TRGJ2	22	-1	-1	23
32	2.221281262798398E-4	TGTGCTGCGTGGGTATTTTATTATAAGAAACTCTTT	CAAWVFYYKKLF	TRGV10	.	TRGJ1	16	-1	-1	17
32	2.221281262798398E-4	TGTGCTGGTCGGGGAAATTATTATAAGAAACTCTTT	CAGRGNYYKKLF	TRGV10	.	TRGJ1	12	-1	-1	15
32	2.221281262798398E-4	TGTGCCACCTGGGGGAATTATTATAAGAAACTCTTT	CATWGNYYKKLF	TRGV8	.	TRGJ1	12	-1	-1	14
32	2.221281262798398E-4	TGTGCCACCTGGGATAATTATTATAAGAAACTCTTT	CATWDNYYKKLF	TRGV8	.	TRGJ1	15	-1	-1	15
32	2.221281262798398E-4	TGTGCCACCTGGGACGGTGATGATAAGAAACTCTTT	CATWDGDDKKLF	TRGV2	.	TRGJ1	16	-1	-1	19
32	2.221281262798398E-4	TGTGCCACCTGGGACGGGCCAGGGAAACTCTTT	CATWDGPGKLF	TRGV2	.	TRGJ1	19	-1	-1	23
32	2.221281262798398E-4	TGTGCCACCCGCTGGGGAAAGAAACTCTTT	CATRWGKKLF	TRGV7	.	TRGJ1	8	-1	-1	18
31	2.151866223335948E-4	TGTGCTGCGTGGGATCATAAGATAACTGGTTGGTTCAAGATATTT	CAAWDHKITGWFKIF	TRGV10	.	TRGJP1	14	-1	-1	24
31	2.151866223335948E-4	TGTGCCTTGTGGGAGGTGATCCTGTTTTCGTATAAGAAACTCTTT	CALWEVILFSYKKLF	TRGV9	.	TRGJ1	17	-1	-1	30
31	2.151866223335948E-4	TGTGCCTTGTGGGAGGGGGGACAGAATTATTATAAGAAACTCTTT	CALWEGGQNYYKKLF	TRGV9	.	TRGJ1	15	-1	-1	23
31	2.151866223335948E-4	TGTGCTGCGTGGGAAGATACCACTGGTTGGTTCAAGATATTT	CAAWEDTTGWFKIF	TRGV10	.	TRGJP1	13	-1	-1	16
31	2.151866223335948E-4	TGTGCCTTGTGGGAGGTCCCTAAGTATTATAAGAAACTCTTT	CALWEVPKYYKKLF	TRGV9	.	TRGJ1	16	-1	-1	21
31	2.151866223335948E-4	TGTGCTGCGTGGCCTTCGAATTATTATAAGAAACTCTTT	CAAWPSNYYKKLF	TRGV10	.	TRGJ1	11	-1	-1	14
31	2.151866223335948E-4	TGTGCTGCGTGGGCTTCAAATTATTATAAGAAACTCTTT	CAAWASNYYKKLF	TRGV10	.	TRGJ1	15	-1	-1	14
31	2.151866223335948E-4	TGTGCCACCTGGGACGGGCCTTATTATAAGAAACTCTTT	CATWDGPYYKKLF	TRGV2	.	TRGJ1	19	-1	-1	20
31	2.151866223335948E-4	TGTGCCACCTGGGACAGGCTTTATAAGAAACTCTTT	CATWDRLYKKLF	TRGV3	.	TRGJ1	18	-1	-1	20
31	2.151866223335948E-4	TGTGCCACCTGGGACTACGGGATCAAGACGTTT	CATWDYGIKTF	TRGV4	.	TRGJP2	13	-1	-1	19
31	2.151866223335948E-4	TGTGCCACCTGGGACCGTTATAAGAAACTCTTT	CATWDRYKKLF	TRGV3	.	TRGJ1	14	-1	-1	17
31	2.151866223335948E-4	TGTGCCACACTCTTT	CATLF	TRGV4	.	TRGJ1	7	-1	-1	8
31	2.151866223335948E-4	TGTGCTGCTGCCGGGTGGTTCAAGATATTT	CAAAGWFKIF	TRGV10	.	TRGJP1	7	-1	-1	12
31	2.151866223335948E-4	TGTGCCACCTGGGACGATAAGAAACTCTTT	CATWDDKKLF	TRGV2	.	TRGJ1	15	-1	-1	16
30	2.082451183873498E-4	TGTGCTGCGTGGGATTATATCGGAGGGGCGAAGATTTATTATAAGAAACTCTTT	CAAWDYIGGAKIYYKKLF	TRGV10	.	TRGJ2	16	-1	-1	32
30	2.082451183873498E-4	TGTGCTGCGTGGGATGCACGTCTCTCCGGTTGGTTCAAGATATTT	CAAWDARLSGWFKIF	TRGV10	.	TRGJP1	14	-1	-1	27
30	2.082451183873498E-4	TGTGCCACCTGGGACGGGCATAGTAGTGATTGGATCAAGACGTTT	CATWDGHSSDWIKTF	TRGV2	.	TRGJP2	18	-1	-1	19
30	2.082451183873498E-4	TGTGCTGCGTGGGCAGTCGGGGGTTGGTTCAAGATATTT	CAAWAVGGWFKIF	TRGV10	.	TRGJP1	12	-1	-1	21
30	2.082451183873498E-4	TGTGCTGCGTGGGATTATATGAATTATAAGAAACTCTTT	CAAWDYMNYKKLF	TRGV10	.	TRGJ1	16	-1	-1	22
30	2.082451183873498E-4	TGTGCTGCGTGGGATCAGAATTATTATAAGAAACTCTTT	CAAWDQNYYKKLF	TRGV10	.	TRGJ1	14	-1	-1	17
30	2.082451183873498E-4	TGTGCCTTGTGGGAGGTGTATTATAAGAAACTCTTT	CALWEVYYKKLF	TRGV9	.	TRGJ1	17	-1	-1	18
30	2.082451183873498E-4	TGTGCCACCTGGGACTGCCATTATAAGAAACTCTTT	CATWDCHYKKLF	TRGV2	.	TRGJ2	14	-1	-1	19
30	2.082451183873498E-4	TGTGCCACCTGGGACGGTTATTATAAGAAACTCTTT	CATWDGYYKKLF	TRGV2	.	TRGJ1	16	-1	-1	17
29	2.013036144411048E-4	TGTGCCTTGTGGGAGGTGCTTAATGGCCTTTTGGAACTTCCAAATTATTATAAGAAACTCTTT	CALWEVLNGLLELPNYYKKLF	TRGV9	.	TRGJ1	18	-1	-1	42
29	2.013036144411048E-4	TGTGCTGCGTGGGCCAGCTCCCAAGTCACTGGTTGGTTCAAGATATTT	CAAWASSQVTGWFKIF	TRGV10	.	TRGJP1	12	-1	-1	26
29	2.013036144411048E-4	TGTGCCACCTGGGACGTAGTGGGGCCTAATTATAAGAAACTCTTT	CATWDVVGPNYKKLF	TRGV3	.	TRGJ1	14	-1	-1	28
29	2.013036144411048E-4	TGTGCTGCGTGGGATTGTAAACCTTATTATAAGAAACTCTTT	CAAWDCKPYYKKLF	TRGV10	.	TRGJ1	15	-1	-1	23
29	2.013036144411048E-4	TGTGCTGCGTGGGTCTACTATTATTATAAGAAACTCTTT	CAAWVYYYYKKLF	TRGV10	.	TRGJ1	12	-1	-1	19
29	2.013036144411048E-4	TGTGCTGCGTGGGATTGGATTTATTATAAGAAACTCTTT	CAAWDWIYYKKLF	TRGV10	.	TRGJ1	15	-1	-1	13
29	2.013036144411048E-4	TGTGCTGCGTGGGACCGGAATTATTATAAGAAACTCTTT	CAAWDRNYYKKLF	TRGV10	.	TRGJ1	13	-1	-1	17
29	2.013036144411048E-4	TGTGCTGCGTGGGAATTCTATTATTATAAGAAACTCTTT	CAAWEFYYYKKLF	TRGV10	.	TRGJ1	13	-1	-1	13
29	2.013036144411048E-4	TGTGCCTTGTGGGAGCGTTTTTATTATAAGAAACTCTTT	CALWERFYYKKLF	TRGV9	.	TRGJ1	14	-1	-1	20
29	2.013036144411048E-4	TGTGCCTTGTGGGAGGCTACGGGGTATAAGAAACTCTTT	CALWEATGYKKLF	TRGV9	.	TRGJ1	15	-1	-1	24
29	2.013036144411048E-4	TGTGCCACCTGGGACGGGCGGTATTATAAGAAACTCTTT	CATWDGRYYKKLF	TRGV2	.	TRGJ1	18	-1	-1	21
29	2.013036144411048E-4	TGTGCTGCCGTTACCACTGGTTGGTTCAAGATATTT	CAAVTTGWFKIF	TRGV10	.	TRGJP1	7	-1	-1	11
29	2.013036144411048E-4	TGTGCCTTGTGGGAGGTGAGGTATAAGAAACTCTTT	CALWEVRYKKLF	TRGV9	.	TRGJ1	17	-1	-1	21
29	2.013036144411048E-4	TGTGCCACCTGGAATTATTATAAGAAACTCTTT	CATWNYYKKLF	TRGV8	.	TRGJ1	14	-1	-1	11
29	2.013036144411048E-4	TGTGCTGCGTGTGGTTATAAGAAACTCTTT	CAACGYKKLF	TRGV10	.	TRGJ1	16	-1	-1	14
29	2.013036144411048E-4	TGTGCCACCCCACCCGGGTCGTTT	CATPPGSF	TRGV2	.	TRGJP2	8	-1	-1	19
29	2.013036144411048E-4	TGTGCCACCTGGGACGGGCGGGAGAAACTCTTT	CATWDGREKLF	TRGV2	.	TRGJ1	18	-1	-1	22
29	2.013036144411048E-4	TGTGCCACCTGGGATTATAAGAAACTCTTT	CATWDYKKLF	TRGV8	.	TRGJ1	14	-1	-1	13
29	2.013036144411048E-4	TGTGCCACCTGGGACGATTGGATCAAGACGTTT	CATWDDWIKTF	TRGV2	.	TRGJP2	15	-1	-1	15
29	2.013036144411048E-4	TGTGCCTTGTGGGAGGTGTTTTTTTGGTTCAAGATATTT	CALWEVFFWFKIF	TRGV9	.	TRGJP1	17	-1	-1	23
28	1.9436211049485982E-4	TGTGCCTTGTGGGAGGTGCAATGTATGCTCCTAAAACTCTCCGATTATTATAAGAAACTCTTT	CALWEVQCMLLKLSDYYKKLF	TRGV9	.	TRGJ1	19	-1	-1	43
28	1.9436211049485982E-4	TGTGCTGCGTGGGACCCCTTGGTCCCATTATTCTATAAGAAACTCTTT	CAAWDPLVPLFYKKLF	TRGV10	.	TRGJ1	13	-1	-1	26
28	1.9436211049485982E-4	TGTGCCACCTGGGACGGGCCTAGTTTTGGTGATTGGATCAAGACGTTT	CATWDGPSFGDWIKTF	TRGV2	.	TRGJP2	19	-1	-1	28
28	1.9436211049485982E-4	TGTGCTGCGTGGGATTATCCCTTGAATTATTATAAGAAACTCTTT	CAAWDYPLNYYKKLF	TRGV10	.	TRGJ1	16	-1	-1	23
28	1.9436211049485982E-4	TGTGCTGCGTGGCCTACTGCGTATTATTATAAGAAACTCTTT	CAAWPTAYYYKKLF	TRGV10	.	TRGJ1	11	-1	-1	19
28	1.9436211049485982E-4	TGTGCTGCGTGGGGTCTCCAGAATTATTATAAGAAACTCTTT	CAAWGLQNYYKKLF	TRGV10	.	TRGJ1	12	-1	-1	20
28	1.9436211049485982E-4	TGTGCCTTGTGGGGGGGGGAGGGTTATTATAAGAAACTCTTT	CALWGGEGYYKKLF	TRGV9	.	TRGJ1	15	-1	-1	23
28	1.9436211049485982E-4	TGTGCCACCTGGGATCCCACGAATTATTATAAGAAACTCTTT	CATWDPTNYYKKLF	TRGV8	.	TRGJ1	14	-1	-1	19
28	1.9436211049485982E-4	TGTGCCACCTGGGATAGATGCGACGCCCATAAGAAACTCTTT	CATWDRCDAHKKLF	TRGV8	.	TRGJ1	16	-1	-1	28
28	1.9436211049485982E-4	TGTGCTGCGTGGGGTCCGAATTATTATAAGAAACTCTTT	CAAWGPNYYKKLF	TRGV10	.	TRGJ1	12	-1	-1	16
28	1.9436211049485982E-4	TGTGCTGCGTGGGACCCGATTTATTATAAGAAACTCTTT	CAAWDPIYYKKLF	TRGV10	.	TRGJ1	13	-1	-1	16
28	1.9436211049485982E-4	TGTGCCACCTGGGATATGGGTGATTGGATCAAGACGTTT	CATWDMGDWIKTF	TRGV8	.	TRGJP2	15	-1	-1	19
28	1.9436211049485982E-4	TGTGCCACCTGGGACACAGCCCAGCAGAAACTCTTT	CATWDTAQQKLF	TRGV2	.	TRGJ1	14	-1	-1	25
28	1.9436211049485982E-4	TGTGCTGCGTGGGGACCTTATAAGAAACTCTTT	CAAWGPYKKLF	TRGV10	.	TRGJ1	12	-1	-1	17
28	1.9436211049485982E-4	TGTGCCACCTGGGACGGTGGGAAGAAACTCTTT	CATWDGGKKLF	TRGV2	.	TRGJ1	16	-1	-1	21
28	1.9436211049485982E-4	TGTGCCACCTGGGTACGGGAGAAACTCTTT	CATWVREKLF	TRGV2	.	TRGJ1	18	-1	-1	19
27	1.8742060654861482E-4	TGTGCTGCGTGGGATTATAGCCCTTTCCCGAATTATTATAAGAAACTCTTT	CAAWDYSPFPNYYKKLF	TRGV10	.	TRGJ1	16	-1	-1	28
27	1.8742060654861482E-4	TGTGCCTTGTGGGAGGACTGTCTACTTTATTATAAGAAACTCTTT	CALWEDCLLYYKKLF	TRGV9	.	TRGJ1	15	-1	-1	26
27	1.8742060654861482E-4	TGTGCCACCTGGGACGGATATAGTAGTGATTGGATCAAGACGTTT	CATWDGYSSDWIKTF	TRGV2	.	TRGJP2	16	-1	-1	17
27	1.8742060654861482E-4	TGTGCTGCGTGGGTGAATACCACTGGTTGGTTCAAGATATTT	CAAWVNTTGWFKIF	TRGV10	.	TRGJP1	12	-1	-1	16
27	1.8742060654861482E-4	TGTGCTGCGTGGGATTACCCCTATTATTATAAGAAACTCTTT	CAAWDYPYYYKKLF	TRGV10	.	TRGJ1	17	-1	-1	22
27	1.8742060654861482E-4	TGTGCCTTGTGGGAGGTGCAGGATTATTATAAGAAACTCTTT	CALWEVQDYYKKLF	TRGV9	.	TRGJ1	19	-1	-1	22
27	1.8742060654861482E-4	TGTGCCACCTGGGACAGGTCTCATTATTATAAGAAACTCTTT	CATWDRSHYYKKLF	TRGV7	.	TRGJ1	20	-1	-1	22
27	1.8742060654861482E-4	TGTGCCACCTGGGAGGGGCGGAGGGATTGGATCAAGACGTTT	CATWEGRRDWIKTF	TRGV2	.	TRGJP2	18	-1	-1	21
27	1.8742060654861482E-4	TGTGCCACCTGGTATAGTAGTGATTGGATCAAGACGTTT	CATWYSSDWIKTF	TRGV2	.	TRGJP2	11	-1	-1	12
27	1.8742060654861482E-4	TGTGCTGCGTGGCATTATTATTATAAGAAACTCTTT	CAAWHYYYKKLF	TRGV10	.	TRGJ1	16	-1	-1	16
27	1.8742060654861482E-4	TGTGCCACCTGGGATAGGGAGAAACTCTTT	CATWDREKLF	TRGV8	.	TRGJ1	17	-1	-1	19
27	1.8742060654861482E-4	TGTGCCACCTGGGACGGGCTATCTAAGAAACTCTTT	CATWDGLSKKLF	TRGV2	.	TRGJ1	18	-1	-1	23
27	1.8742060654861482E-4	TGTGCCACCTGGGACAGGCGGGGACTCTTT	CATWDRRGLF	TRGV5	.	TRGJ1	18	-1	-1	23
27	1.8742060654861482E-4	TGTGCCACCTGCATCCTCTTT	CATCILF	TRGV4	.	TRGJ1	10	-1	-1	15
27	1.8742060654861482E-4	TGTGCCACCTGGGACGGCTGGGATTATAAGAAACTCTTT	CATWDGWDYKKLF	TRGV2	.	TRGJ1	16	-1	-1	22
27	1.8742060654861482E-4	TGTGCCACCTGGGACCCTGCGAAACTCTTT	CATWDPAKLF	TRGV3	.	TRGJ1	14	-1	-1	20
27	1.8742060654861482E-4	TGTGCCACCTGGGACGATCTCGATAAACTCTTT	CATWDDLDKLF	TRGV5	.	TRGJ1	14	-1	-1	24
26	1.8047910260236984E-4	TGTGCTGCGTGGGTCCCCAGAGCGGCCACTGGTTGGTTCAAGATATTT	CAAWVPRAATGWFKIF	TRGV10	.	TRGJP1	12	-1	-1	25
26	1.8047910260236984E-4	TGTGCCACCTGGGACGGGCCGATCGGTAGTGATTGGATCAAGACGTTT	CATWDGPIGSDWIKTF	TRGV2	.	TRGJP2	19	-1	-1	25
26	1.8047910260236984E-4	TGTGCTGCGTGGGATTCTAACCCTGGTTGGTTCAAGATATTT	CAAWDSNPGWFKIF	TRGV10	.	TRGJP1	15	-1	-1	19
26	1.8047910260236984E-4	TGTGCTGCGTGGGAAGCGTTGGATTATTATAAGAAACTCTTT	CAAWEALDYYKKLF	TRGV10	.	TRGJ1	13	-1	-1	22
26	1.8047910260236984E-4	TGTGCCACCTGGGATGGGCCGAATTATTATAAGAAACTCTTT	CATWDGPNYYKKLF	TRGV4	.	TRGJ1	19	-1	-1	19
26	1.8047910260236984E-4	TGTGCCACCTGGGATAGCCCCCGTTGTTATAAGAAACTCTTT	CATWDSPRCYKKLF	TRGV8	.	TRGJ1	19	-1	-1	23
26	1.8047910260236984E-4	TGTGCCACCTGGGACAGAATGAATTATTATAAGAAACTCTTT	CATWDRMNYYKKLF	TRGV3	.	TRGJ1	16	-1	-1	20
26	1.8047910260236984E-4	TGTGCCACTCAGAAAGGTAGTGATTGGATCAAGACGTTT	CATQKGSDWIKTF	TRGV2	.	TRGJP2	7	-1	-1	16
26	1.8047910260236984E-4	TGTGCCACCTGGGATAAGTGCCCCTCCCAGGGCCTCTTT	CATWDKCPSQGLF	TRGV8	.	TRGJ1	30	-1	-1	33
26	1.8047910260236984E-4	TGTGCCACCTGGGACGGCCGTGATTGGATCAAGACGTTT	CATWDGRDWIKTF	TRGV2	.	TRGJP2	16	-1	-1	19
26	1.8047910260236984E-4	TGTGCCACCTGGGACAGGGTCCCCCATAAGAAACTCTTT	CATWDRVPHKKLF	TRGV3	.	TRGJ1	17	-1	-1	25
26	1.8047910260236984E-4	TGTGCCACCTGGTATTATAAGAAACTCTTT	CATWYYKKLF	TRGV3	.	TRGJ1	11	-1	-1	12
26	1.8047910260236984E-4	TGTGCCACCTGGCAAAAGAAACTCTTT	CATWQKKLF	TRGV3	.	TRGJ1	11	-1	-1	15
26	1.8047910260236984E-4	TGTGCCACCATTCGGGAGAAACTCTTT	CATIREKLF	TRGV3	.	TRGJ1	8	-1	-1	16
26	1.8047910260236984E-4	GTGGAAGGGAGGAAACTCTTT	VEGRKLF	TRGV8	.	TRGJ1	2	-1	-1	11
26	1.8047910260236984E-4	TGTGCCACCTGGGACTTTAGTGATTGGATCAAGACGTTT	CATWDFSDWIKTF	TRGV8	.	TRGJP2	13	-1	-1	17
26	1.8047910260236984E-4	TGTGCCACCTGGGACGGACCTTATTATAAGAAACTCTTT	CATWDGPYYKKLF	TRGV4	.	TRGJ1	19	-1	-1	20
26	1.8047910260236984E-4	TGTGCCACCTGGGATGGTTCTCCGGGGAAACTCTTT	CATWDGSPGKLF	TRGV4	.	TRGJ1	16	-1	-1	26
26	1.8047910260236984E-4	TGTGCCACCTGGGACAATGGCAAGAAACTCTTT	CATWDNGKKLF	TRGV3	.	TRGJ1	15	-1	-1	21
26	1.8047910260236984E-4	TGTGCCACCGGAGATTGGATCAAGACGTTT	CATGDWIKTF	TRGV2	.	TRGJP2	8	-1	-1	12
26	1.8047910260236984E-4	TGTGCCACCTGGGACTTTCGGCTCTTT	CATWDFRLF	TRGV2	.	TRGJ1	14	-1	-1	21
26	1.8047910260236984E-4	TGTGCCACCTGGCCATCTGGGGATTGGATCAAGACGTTT	CATWPSGDWIKTF	TRGV2	.	TRGJP2	11	-1	-1	21
26	1.8047910260236984E-4	TGTGCCACCTGGGACGGGGGGGATAAGAAACTCTTT	CATWDGGDKKLF	TRGV2	.	TRGJ1	17	-1	-1	22
25	1.7353759865612484E-4	TGTGCCACCTGGGACGGGGTCGAGTCCAGTAGTGATTGGATCAAGACGTTT	CATWDGVESSSDWIKTF	TRGV2	.	TRGJP2	17	-1	-1	27
25	1.7353759865612484E-4	TGTGCTGCGTGGGAGGAACATACCACTGGTTGGTTCAAGATATTT	CAAWEEHTTGWFKIF	TRGV10	.	TRGJP1	13	-1	-1	19
25	1.7353759865612484E-4	TGTGCCACCTGGGACGGATATTCGAATTATTATAAGAAACTCTTT	CATWDGYSNYYKKLF	TRGV5	.	TRGJ1	14	-1	-1	19
25	1.7353759865612484E-4	TGTGCCTTGTGGGAGGGGGCTAATTATTATAAGAAACTCTTT	CALWEGANYYKKLF	TRGV9	.	TRGJ1	15	-1	-1	21
25	1.7353759865612484E-4	TGTGCCACCTGGGATCGAAGCCGATATTATAAGAAACTCTTT	CATWDRSRYYKKLF	TRGV8	.	TRGJ1	14	-1	-1	24
25	1.7353759865612484E-4	TGTGCCACCTGGGACGGTCTCGGGTGTTCCAGGAAACTCTTT	CATWDGLGCSRKLF	TRGV2	.	TRGJ1	16	-1	-1	32
25	1.7353759865612484E-4	TGTGCCACCTGGGACGGGCCCCATTATTATAAGAAACTCTTT	CATWDGPHYYKKLF	TRGV2	.	TRGJ1	20	-1	-1	22
25	1.7353759865612484E-4	TGTGCCACCTGGGACGGGTATTATAAGAAACTCTTT	CATWDGYYKKLF	TRGV2	.	TRGJ1	17	-1	-1	18
25	1.7353759865612484E-4	TGTGCCACCTGGGACGGGCGTTGGTTCAAGATATTT	CATWDGRWFKIF	TRGV2	.	TRGJP1	18	-1	-1	19
25	1.7353759865612484E-4	TGTGCCACCTGGGACAGATTTAAGAAACTCTTT	CATWDRFKKLF	TRGV2	.	TRGJ1	14	-1	-1	17
25	1.7353759865612484E-4	TGTGCCACCTGGTTGAAGAAACTCTTT	CATWLKKLF	TRGV8	.	TRGJ1	11	-1	-1	15
25	1.7353759865612484E-4	TGTGCCACATCCGAGGGGAAACTCTTT	CATSEGKLF	TRGV2	.	TRGJ1	7	-1	-1	17
25	1.7353759865612484E-4	TGTGCCACCTGGGCCCCGAATTATTATAAGAAACTCTTT	CATWAPNYYKKLF	TRGV8	.	TRGJ1	12	-1	-1	16
25	1.7353759865612484E-4	TGTGCCACCTGGGGGAGTAGTGATTGGATCAAGACGTTT	CATWGSSDWIKTF	TRGV3	.	TRGJP2	12	-1	-1	15
25	1.7353759865612484E-4	TGTGCCACCTGGGACAGGGATTATTATAAGAAACTCTTT	CATWDRDYYKKLF	TRGV3	.	TRGJ1	17	-1	-1	19
25	1.7353759865612484E-4	TGTGCCACCTGGGAGCGGGGTGATTGGATCAAGACGTTT	CATWERGDWIKTF	TRGV2	.	TRGJP2	18	-1	-1	19
25	1.7353759865612484E-4	TGTGCCACCTGGGACCCCCAGAAACTCTTT	CATWDPQKLF	TRGV7	.	TRGJ1	14	-1	-1	19
25	1.7353759865612484E-4	TGTGCCACCTGGGACGGGCCTGGACTCTTT	CATWDGPGLF	TRGV2	.	TRGJ1	19	-1	-1	23
25	1.7353759865612484E-4	TGTGCCACCTGGGACAGCGGGTGGCTCTTT	CATWDSGWLF	TRGV7	.	TRGJ1	16	-1	-1	24
25	1.7353759865612484E-4	TGTGCCACCTGGGACGGGCTCCTCTTT	CATWDGLLF	TRGV2	.	TRGJ1	18	-1	-1	21
25	1.7353759865612484E-4	TGTGCCACCTGGGAGCCCCCTATTACATCAGGCGGACTCTTT	CATWEPPITSGGLF	TRGV2	.	TRGJ1	13	-1	-1	35
25	1.7353759865612484E-4	TGTGCTGCGTGGGATCCCACTGGTTGGTTCAAGATATTT	CAAWDPTGWFKIF	TRGV10	.	TRGJP1	14	-1	-1	13
25	1.7353759865612484E-4	TGTGCCACCTGGGGATGGATCAAGACGTTT	CATWGWIKTF	TRGV2	.	TRGJP2	12	-1	-1	15
25	1.7353759865612484E-4	TGTGCCACCTGGGACAGGCCCGATAAGAAACTCTTT	CATWDRPDKKLF	TRGV3	.	TRGJ1	19	-1	-1	22
25	1.7353759865612484E-4	TGTGCTGCGTGGGATGATGAGGCTTATTATTATAAGAAACTCTTT	CAAWDDEAYYYKKLF	TRGV10	.	TRGJ1	14	-1	-1	25
24	1.6659609470987983E-4	TGTGCTGCGTGGGATTTTCTGAATACTGAATATAGTAGTGATTGGATCAAGACGTTT	CAAWDFLNTEYSSDWIKTF	TRGV10	.	TRGJP2	15	-1	-1	29
24	1.6659609470987983E-4	TGTGCTGCGTGGGAACAGTGGGGCCCTAATTATTATAAGAAACTCTTT	CAAWEQWGPNYYKKLF	TRGV10	.	TRGJ1	13	-1	-1	27
24	1.6659609470987983E-4	TGTGCCACCTGGGATGGGTCGAGGCGTAGTGATTGGATCAAGACGTTT	CATWDGSRRSDWIKTF	TRGV4	.	TRGJP2	17	-1	-1	25
24	1.6659609470987983E-4	TGTGCCACCTGGGACGGGCCAGGGGGTAGTGATTGGATCAAGACGTTT	CATWDGPGGSDWIKTF	TRGV2	.	TRGJP2	19	-1	-1	25
24	1.6659609470987983E-4	TGTGCCTTGTGGGAGGTGACCCCCCATTATTATAAGAAACTCTTT	CALWEVTPHYYKKLF	TRGV9	.	TRGJ2	25	-1	-1	25
24	1.6659609470987983E-4	TGTGCCACCTGGGACGGGCGGGTACGTGATTGGATCAAGACGTTT	CATWDGRVRDWIKTF	TRGV2	.	TRGJP2	18	-1	-1	21
24	1.6659609470987983E-4	TGTGCCACCTGGGACAGGCGGTGGTATTATTATAAGAAACTCTTT	CATWDRRWYYYKKLF	TRGV3	.	TRGJ1	18	-1	-1	25
24	1.6659609470987983E-4	TGTGCTGCGTGGGACTATACCACTGGTTGGTTCAAGATATTT	CAAWDYTTGWFKIF	TRGV10	.	TRGJP1	16	-1	-1	8
24	1.6659609470987983E-4	TGTGCTGCGTGGACCGACCGAGGGGATTATAAGAAACTCTTT	CAAWTDRGDYKKLF	TRGV10	.	TRGJ1	11	-1	-1	25
24	1.6659609470987983E-4	TGTGCCTTGTGGGAGGCCCCCTTTTATTATAAGAAACTCTTT	CALWEAPFYYKKLF	TRGV9	.	TRGJ1	15	-1	-1	23
24	1.6659609470987983E-4	TGTGCTGCGTGGGGCTTAAATTATTATAAGAAACTCTTT	CAAWGLNYYKKLF	TRGV10	.	TRGJ1	12	-1	-1	18
24	1.6659609470987983E-4	TGTGCCACCTGTGGGTATAAGAAACTCTTT	CATCGYKKLF	TRGV8	.	TRGJ1	10	-1	-1	15
24	1.6659609470987983E-4	TGTGCCACCTGGGACTGTAAGAAACTCTTT	CATWDCKKLF	TRGV2	.	TRGJ1	14	-1	-1	17
24	1.6659609470987983E-4	TGTGCCTTGTGGGAGGTGAATTATAAGAAACTCTTT	CALWEVNYKKLF	TRGV9	.	TRGJ1	17	-1	-1	19
24	1.6659609470987983E-4	TGTGCCACCTGGGATGGTTATTATAAGAAACTCTTT	CATWDGYYKKLF	TRGV4	.	TRGJ1	16	-1	-1	17
24	1.6659609470987983E-4	TGTGCCACCTGGGACGGGCCGGGTAGTGATTGGATCAAGACGTTT	CATWDGPGSDWIKTF	TRGV2	.	TRGJP2	19	-1	-1	22
24	1.6659609470987983E-4	TGTGCTGCGTCCCTTGCCCCTGGTTGGTTCAAGATATTT	CAASLAPGWFKIF	TRGV10	.	TRGJP1	9	-1	-1	16
24	1.6659609470987983E-4	TGTGCTGCGTGGATAAATTATTATAAGAAACTCTTT	CAAWINYYKKLF	TRGV10	.	TRGJ1	11	-1	-1	15
24	1.6659609470987983E-4	TGTGCCACCTGGGACGTAGATTATAAGAAACTCTTT	CATWDVDYKKLF	TRGV3	.	TRGJ1	14	-1	-1	19
23	1.5965459076363486E-4	TGTGATGCGTGGGATTCACTCGAGGTGGTAGCGGCCGGTTGGTTCAAGATATTT	CDAWDSLEVVAAGWFKIF	TRGV10	.	TRGJP1	15	-1	-1	36
23	1.5965459076363486E-4	TGTGCTGCGTGGGATTTTATCCAGGATACCACTGGTTGGTTCAAGATATTT	CAAWDFIQDTTGWFKIF	TRGV10	.	TRGJP1	15	-1	-1	25
23	1.5965459076363486E-4	TGTGCCACCTGGGACGGGCGAAGATCGAGTAGTGATTGGATCAAGACGTTT	CATWDGRRSSSDWIKTF	TRGV2	.	TRGJP2	18	-1	-1	27
23	1.5965459076363486E-4	TGTGCCACCTGGGACCCCTCCCCTAGTAGTGATTGGATCAAGACGTTT	CATWDPSPSSDWIKTF	TRGV2	.	TRGJP2	14	-1	-1	23
23	1.5965459076363486E-4	TGTGCCACCTGGGATAGTTTTACCACTGGTTGGTTCAAGATATTT	CATWDSFTTGWFKIF	TRGV2	.	TRGJP1	13	-1	-1	20
23	1.5965459076363486E-4	TGTGCCACCTGGGACGGTTATACCACTGGTTGGTTCAAGATATTT	CATWDGYTTGWFKIF	TRGV2	.	TRGJP1	16	-1	-1	15
23	1.5965459076363486E-4	TGTGCCACCTGGGACGGGCCCAGGGGGTGGGGGGAGAAACTCTTT	CATWDGPRGWGEKLF	TRGV2	.	TRGJ1	20	-1	-1	34
23	1.5965459076363486E-4	TGTGCCACCTGGGACGGGCATGGTAGTGATTGGATCAAGACGTTT	CATWDGHGSDWIKTF	TRGV2	.	TRGJP2	18	-1	-1	19
23	1.5965459076363486E-4	TGTGCCACCTGGGACGGAAGTAGTGATTGGATCAAGACGTTT	CATWDGSSDWIKTF	TRGV2	.	TRGJP2	16	-1	-1	18
23	1.5965459076363486E-4	TGTGCCACCTGGGACCGTTCTTATTATAAGAAACTCTTT	CATWDRSYYKKLF	TRGV4	.	TRGJ1	13	-1	-1	20
23	1.5965459076363486E-4	TGTGCCACCTGGGACGGTTATTGGATCAAGACGTTT	CATWDGYWIKTF	TRGV2	.	TRGJP2	16	-1	-1	16
23	1.5965459076363486E-4	TGTGCCAGCCGTTCTGTGGAGAAACTCTTT	CASRSVEKLF	TRGV8	.	TRGJ1	6	-1	-1	19
23	1.5965459076363486E-4	TGTGCCACCTGGCCTGCCAAACTCTTT	CATWPAKLF	TRGV4	.	TRGJ1	11	-1	-1	18
23	1.5965459076363486E-4	TGTGCCGGACGGATCAAGACGTTT	CAGRIKTF	TRGV2	.	TRGJP2	5	-1	-1	10
23	1.5965459076363486E-4	TGTGCCACCTGGGACAGGCTGAATGGTTATTATAAGAAACTCTTT	CATWDRLNGYYKKLF	TRGV3	.	TRGJ2	18	-1	-1	26
23	1.5965459076363486E-4	TGTGCCACCTGGGACAGGCCGCGTAGTGATTGGATCAAGACGTTT	CATWDRPRSDWIKTF	TRGV3	.	TRGJP2	19	-1	-1	22
23	1.5965459076363486E-4	TGTGCTGCGTGGGATTGTTTTTATTATAAGAAACTCTTT	CAAWDCFYYKKLF	TRGV10	.	TRGJ1	15	-1	-1	20
23	1.5965459076363486E-4	TGTGCCACCTGGGACGCCTGGAGTTGGATCAAGACGTTT	CATWDAWSWIKTF	TRGV3	.	TRGJP2	19	-1	-1	23
23	1.5965459076363486E-4	TGTGCCACCTGGACAAATCACCCTCTGGGGAAACTCTTT	CATWTNHPLGKLF	TRGV2	.	TRGJ1	11	-1	-1	29
23	1.5965459076363486E-4	TGTGCCACCTGGGATCCTTCTAGTGGGAAACTCTTT	CATWDPSSGKLF	TRGV3	.	TRGJ1	13	-1	-1	26
23	1.5965459076363486E-4	TGTGCCACCTGGGATGGTGACTATAAGAAACTCTTT	CATWDGDYKKLF	TRGV4	.	TRGJ1	16	-1	-1	21
23	1.5965459076363486E-4	TGTGCTGCGTGGTTTTATTATAAGAAACTCTTT	CAAWFYYKKLF	TRGV10	.	TRGJ1	11	-1	-1	14
23	1.5965459076363486E-4	TGTGCCACCTGGGGGGACAATAAGAAACTCTTT	CATWGDNKKLF	TRGV2	.	TRGJ1	12	-1	-1	19
23	1.5965459076363486E-4	TGTGCCACCTGGGACGGGCGCAGGAAACTCTTT	CATWDGRRKLF	TRGV2	.	TRGJ1	18	-1	-1	23
23	1.5965459076363486E-4	TGTGCCACCTGGGATTTAAAGCCACTCTTT	CATWDLKPLF	TRGV4	.	TRGJ1	14	-1	-1	23
23	1.5965459076363486E-4	TGTGCCACCTGGCCGGGACTCTTT	CATWPGLF	TRGV8	.	TRGJ1	11	-1	-1	17
23	1.5965459076363486E-4	TGTGCCACCTGGGATCGCCCCCGTAGTGATTGGATCAAGACGTTT	CATWDRPRSDWIKTF	TRGV8	.	TRGJP2	14	-1	-1	22
23	1.5965459076363486E-4	TGTGCCACCTGGGATGGGAAACTCTTT	CATWDGKLF	TRGV8	.	TRGJ1	17	-1	-1	17
23	1.5965459076363486E-4	TGTGTCCTACCGGGGAAACTCTTT	CVLPGKLF	TRGV2	.	TRGJ1	15	-1	-1	14
23	1.5965459076363486E-4	TGTGCCACCTGGGACGGGCGCGGGAGTAGTGATTGGATCAAGACGTTT	CATWDGRGSSDWIKTF	TRGV2	.	TRGJP2	21	-1	-1	24
22	1.5271308681738985E-4	TGTGCTGCGTGGGATTATTTTTTAGACCATACCACTGGTTGGTTCAAGATATTT	CAAWDYFLDHTTGWFKIF	TRGV10	.	TRGJP1	16	-1	-1	28
22	1.5271308681738985E-4	TGTGCCACCTGGGACGGCCGGGGTATTGCTAGTGATTGGATCAAGACGTTT	CATWDGRGIASDWIKTF	TRGV2	.	TRGJP2	16	-1	-1	29
22	1.5271308681738985E-4	TGTGCCACCTGGGAACGAGGCCGATTCATGGATTATAAGAAACTCTTT	CATWERGRFMDYKKLF	TRGV2	.	TRGJ1	21	-1	-1	31
22	1.5271308681738985E-4	TGTGCCACCTGGGACGGGGGTGATTGGATCAAGACGTTT	CATWDGGDWIKTF	TRGV2	.	TRGJP2	17	-1	-1	19
22	1.5271308681738985E-4	TGTGCTGCGAGGTTACGTAGATATAAGAAACTCTTT	CAARLRRYKKLF	TRGV10	.	TRGJ1	18	-1	-1	21
22	1.5271308681738985E-4	TGTGCCACCTTCCGGAATTATTATAAGAAACTCTTT	CATFRNYYKKLF	TRGV8	.	TRGJ1	9	-1	-1	14
22	1.5271308681738985E-4	TGTGCCACCTGGCCTGTCCCTTATAAGAAACTCTTT	CATWPVPYKKLF	TRGV3	.	TRGJ2	11	-1	-1	20
22	1.5271308681738985E-4	TGTGCCACCTGGGACAGGCTGGAGAAACTCTTT	CATWDRLEKLF	TRGV3	.	TRGJ1	18	-1	-1	22
22	1.5271308681738985E-4	TGTGCCACCTGGGCACCTAAGAAACTCTTT	CATWAPKKLF	TRGV4	.	TRGJ1	12	-1	-1	17
22	1.5271308681738985E-4	TGTGCCACCGTACGTTGGGAACTCTTT	CATVRWELF	TRGV3	.	TRGJ1	8	-1	-1	19
22	1.5271308681738985E-4	TGTGCCACCTGGGACAAGCTCTTT	CATWDKLF	TRGV2	.	TRGJ1	14	-1	-1	15
22	1.5271308681738985E-4	TGTGCCTTGTGGTTTATAAAAAAAAATTATTATAAGAAACTCTTT	CALWFIKKNYYKKLF	TRGV9	.	TRGJ1	11	-1	-1	24
22	1.5271308681738985E-4	TGTGCCACCTGGGGCAAAACCTTTCATTATTATAAGAAACTCTTT	CATWGKTFHYYKKLF	TRGV8	.	TRGJ1	12	-1	-1	25
22	1.5271308681738985E-4	TGTGCTGCGTGGGATTATAGTAGTTATTATAAGAAACTCTTT	CAAWDYSSYYKKLF	TRGV10	.	TRGJ1	16	-1	-1	23
22	1.5271308681738985E-4	TGTGCTGCGTGGGATAGTGGGGATTATTATAAGAAACTCTTT	CAAWDSGDYYKKLF	TRGV10	.	TRGJ1	14	-1	-1	22
22	1.5271308681738985E-4	TGTGCCACCTGGGACGGGCCTGAGTATAAGAAACTCTTT	CATWDGPEYKKLF	TRGV2	.	TRGJ1	19	-1	-1	24
22	1.5271308681738985E-4	TGTGCCACCTGGGACAGACCCCGGTGGGGGAAACTCTTT	CATWDRPRWGKLF	TRGV3	.	TRGJ1	19	-1	-1	29
22	1.5271308681738985E-4	TGTGCCACCTGGGACGGGCCGAAGAAACTCTTT	CATWDGPKKLF	TRGV2	.	TRGJ1	19	-1	-1	21
22	1.5271308681738985E-4	TGTGCCACCTGGATAGATTGGATCAAGACGTTT	CATWIDWIKTF	TRGV2	.	TRGJP2	11	-1	-1	15
22	1.5271308681738985E-4	TGTGCTGCGTGGTATAATAAGAAACTCTTT	CAAWYNKKLF	TRGV10	.	TRGJ1	14	-1	-1	12
22	1.5271308681738985E-4	TGTGCCTTGTGGGAGGTGCAGCAAGAGTTG	CALWEVQQEL	TRGV9	.	TRGJ1	19	-1	-1	27
22	1.5271308681738985E-4	TGTGCCACCTGGGATAGGAAGAAACTCTTT	CATWDRKKLF	TRGV8	.	TRGJ1	17	-1	-1	18
22	1.5271308681738985E-4	TGTGCTGCGTGGGACCCACTATTTTATTATAAGAAACTCTTT	CAAWDPLFYYKKLF	TRGV10	.	TRGJ2	13	-1	-1	23
22	1.5271308681738985E-4	TGTGCCTTGTGGGAGACCCAAATTTATTATAAGAAACTCTTT	CALWETQIYYKKLF	TRGV9	.	TRGJ1	14	-1	-1	23
22	1.5271308681738985E-4	TGTGCCACCTGGGACGGACAGGGTTATAAGAAACTCTTT	CATWDGQGYKKLF	TRGV2	.	TRGJ1	16	-1	-1	23
22	1.5271308681738985E-4	TGTGCCACCTGGAGAGGATGGATCAAGACGTTT	CATWRGWIKTF	TRGV2	.	TRGJP2	11	-1	-1	18
22	1.5271308681738985E-4	TGTGCCACCTGGGACAATAAGAAACTCTTT	CATWDNKKLF	TRGV3	.	TRGJ1	15	-1	-1	16
21	1.4577158287114487E-4	TGTGCCACCTGGGACGAGCCGGAGGGCCTAAATAGTACCGCTCCCTCCTATGAACTCTTT	CATWDEPEGLNSTAPSYELF	TRGV2	.	TRGJ1	19	-1	-1	52
21	1.4577158287114487E-4	TGTGCCACCTGGGATGCCCAAGGAAGTAGTGATTGGATCAAGACGTTT	CATWDAQGSSDWIKTF	TRGV4	.	TRGJP2	15	-1	-1	24
21	1.4577158287114487E-4	TGTGCCACCTGGGACGGGCCCCTTAGTAGTGATTGGATCAAGACGTTT	CATWDGPLSSDWIKTF	TRGV2	.	TRGJP2	20	-1	-1	23
21	1.4577158287114487E-4	TGTGCCACCTGGGACGGGCGGGATAGTAGTGATTGGATCAAGACGTTT	CATWDGRDSSDWIKTF	TRGV2	.	TRGJP2	18	-1	-1	22
21	1.4577158287114487E-4	TGTGCCACCTGGGACGGCCCTAGTAGTGATTGGATCAAGACGTTT	CATWDGPSSDWIKTF	TRGV2	.	TRGJP2	19	-1	-1	20
21	1.4577158287114487E-4	TGTGCCACCTGGGACGGACCGGAGGGTGATTGGATCAAGACGTTT	CATWDGPEGDWIKTF	TRGV2	.	TRGJP2	19	-1	-1	25
21	1.4577158287114487E-4	TGTGCCTTGTGGGATGAGAATTATTATAAGAAACTCTTT	CALWDENYYKKLF	TRGV9	.	TRGJ1	13	-1	-1	17
21	1.4577158287114487E-4	TGTGCCACCTCCGTGGGTAGTGATTGGATCAAGACGTTT	CATSVGSDWIKTF	TRGV2	.	TRGJP2	9	-1	-1	16
21	1.4577158287114487E-4	TGTGCCACCTGGGACGGGCTCGGTTATAAGAAACTCTTT	CATWDGLGYKKLF	TRGV2	.	TRGJ1	21	-1	-1	23
21	1.4577158287114487E-4	TGTGCCACCTGGGACAGGCCAAATTATAAGAAACTCTTT	CATWDRPNYKKLF	TRGV3	.	TRGJ1	19	-1	-1	22
21	1.4577158287114487E-4	TGTGCCACCTGGGATAGGCGGCAAGTGGAACTCTTT	CATWDRRQVELF	TRGV8	.	TRGJ1	18	-1	-1	28
21	1.4577158287114487E-4	TGTGCCACCTGGGACGATTATTATAAGAAACTCTTT	CATWDDYYKKLF	TRGV2	.	TRGJ1	15	-1	-1	16
21	1.4577158287114487E-4	TGTGCCACTGATTGGGATTGGATCAAGACGTTT	CATDWDWIKTF	TRGV8	.	TRGJP2	7	-1	-1	15
21	1.4577158287114487E-4	TGTGCCACCTGGGGCTATAAGAAACTCTTT	CATWGYKKLF	TRGV2	.	TRGJ1	12	-1	-1	15
21	1.4577158287114487E-4	TGTGCCACCTGGGACGCTAAGAAACTCTTT	CATWDAKKLF	TRGV2	.	TRGJ1	15	-1	-1	17
21	1.4577158287114487E-4	TGTGCCACCACTAAGAAACTCTTT	CATTKKLF	TRGV2	.	TRGJ1	8	-1	-1	11
21	1.4577158287114487E-4	TGTGCTGCGTGGGACGCCCCCGTCTCTTATTATAAGAAACTCTTT	CAAWDAPVSYYKKLF	TRGV10	.	TRGJ1	13	-1	-1	26
21	1.4577158287114487E-4	TGTGCCACCTGGGGCAGTCCCTCCCCTTATTATAAGAAACTCTTT	CATWGSPSPYYKKLF	TRGV8	.	TRGJ1	12	-1	-1	26
21	1.4577158287114487E-4	TGTGCCACCTGGGATTATAGTAGTGATTGGATCAAGACGTTT	CATWDYSSDWIKTF	TRGV4	.	TRGJP2	14	-1	-1	15
21	1.4577158287114487E-4	TGTGCCACCTGGGATGTAGGAATCGGGTCTAAGAAACTCTTT	CATWDVGIGSKKLF	TRGV4	.	TRGJ1	15	-1	-1	29
21	1.4577158287114487E-4	TGTGCCACCTGGGACGAACGTAGTGATTGGATCAAGACGTTT	CATWDERSDWIKTF	TRGV2	.	TRGJP2	15	-1	-1	19
21	1.4577158287114487E-4	TGTGCCACCTGGGACACTCCCAGCGAAGGTAAGAAACTCTTT	CATWDTPSEGKKLF	TRGV3	.	TRGJ1	15	-1	-1	29
21	1.4577158287114487E-4	TGTGCCACCTGGCCTAGTAGTGATTGGATCAAGACGTTT	CATWPSSDWIKTF	TRGV2	.	TRGJP2	11	-1	-1	14
21	1.4577158287114487E-4	TGTGCCACCTGGGATTCGAATTATTATAAGAAACTCTTT	CATWDSNYYKKLF	TRGV8	.	TRGJ1	14	-1	-1	13
21	1.4577158287114487E-4	TGTGCCACCTGGGATAGGAATTATTATAAGAAACTCTTT	CATWDRNYYKKLF	TRGV8	.	TRGJ1	17	-1	-1	17
21	1.4577158287114487E-4	TGTGCCACCTGGGACGGGCGCGGTGGTGAGAAACTCTTT	CATWDGRGGEKLF	TRGV2	.	TRGJ1	21	-1	-1	28
21	1.4577158287114487E-4	TGTGCCACCTGGGACGGGCGGGATTGGATCAAGACGTTT	CATWDGRDWIKTF	TRGV2	.	TRGJP2	18	-1	-1	21
21	1.4577158287114487E-4	TGTGCCACCTGGGACGGGGATTATTATAAGAAACTCTTT	CATWDGDYYKKLF	TRGV2	.	TRGJ1	17	-1	-1	19
21	1.4577158287114487E-4	TGTGCCACCTGGGACCCTTATTATAAGAAACTCTTT	CATWDPYYKKLF	TRGV2	.	TRGJ1	14	-1	-1	17
21	1.4577158287114487E-4	TGTGCTGCGTGTTGTAGGAAGAAACTCTTT	CAACCRKKLF	TRGV10	.	TRGJ1	10	-1	-1	18
21	1.4577158287114487E-4	TGTGCCACCTGTCTAAAGAAACTCTTT	CATCLKKLF	TRGV5	.	TRGJ1	10	-1	-1	15
20	1.3883007892489987E-4	TGTGCCTTGTGGGAGGTGCAGGGGGTTAAGCCGGAAGGGACCTATTATTATAAGAAACTCTTT	CALWEVQGVKPEGTYYYKKLF	TRGV9	.	TRGJ1	19	-1	-1	43
20	1.3883007892489987E-4	TGTGCCACCTGGGACAGGCCCTCCATCAACTTCCAGAATTATTATAAGAAACTCTTT	CATWDRPSINFQNYYKKLF	TRGV3	.	TRGJ1	19	-1	-1	35
20	1.3883007892489987E-4	TGTGCCACCTGGGACGGGTTGTGTGGGGAGTTGAGTGATTGGATCAAGACGTTT	CATWDGLCGELSDWIKTF	TRGV2	.	TRGJP2	17	-1	-1	33
20	1.3883007892489987E-4	TGTGCCACCTGGGACCCGCTCACGGTTAGTAGTGATTGGATCAAGACGTTT	CATWDPLTVSSDWIKTF	TRGV8	.	TRGJP2	13	-1	-1	26
20	1.3883007892489987E-4	TGTGCCACCTGGGACGGGCCTCCTTATAGTAGTGATTGGATCAAGACGTTT	CATWDGPPYSSDWIKTF	TRGV2	.	TRGJP2	19	-1	-1	24
20	1.3883007892489987E-4	TGTGCCACCTGGGACGGGGGGATTTGGGGTGATTGGATCAAGACGTTT	CATWDGGIWGDWIKTF	TRGV2	.	TRGJP2	17	-1	-1	28
20	1.3883007892489987E-4	TGTGCCACCTGGGATATTGGTAGTAGTGATTGGATCAAGACGTTT	CATWDIGSSDWIKTF	TRGV2	.	TRGJP2	13	-1	-1	20
20	1.3883007892489987E-4	TGTGCCACCTGGGACGTCCCTAGTGATTGGATCAAGACGTTT	CATWDVPSDWIKTF	TRGV2	.	TRGJP2	15	-1	-1	20
20	1.3883007892489987E-4	TGTGCCACCTGGGACGGCCCCAGGGAAGTTAAGAAACTCTTT	CATWDGPREVKKLF	TRGV2	.	TRGJ1	20	-1	-1	29
20	1.3883007892489987E-4	TGTGCTGCGTGGGATGACACTGGTTGGTTCAAGATATTT	CAAWDDTGWFKIF	TRGV10	.	TRGJP1	17	-1	-1	17
20	1.3883007892489987E-4	TGTGCCGTCCCCGGGAGTAGTGATTGGATCAAGACGTTT	CAVPGSSDWIKTF	TRGV7	.	TRGJP2	5	-1	-1	15
20	1.3883007892489987E-4	TGTGCCACCTGGGATAGACGTCGCTATAAGAAACTCTTT	CATWDRRRYKKLF	TRGV8	.	TRGJ1	16	-1	-1	24
20	1.3883007892489987E-4	TGTGCCACCTGGGACAGGCATTATTATAAGAAACTCTTT	CATWDRHYYKKLF	TRGV7	.	TRGJ1	18	-1	-1	19
20	1.3883007892489987E-4	TGTGCCACCTGGGAGGGAAATTATTATAAGAAACTCTTT	CATWEGNYYKKLF	TRGV2	.	TRGJ1	16	-1	-1	18
20	1.3883007892489987E-4	TGTGCTGCGTTGACGAATTATTATAAGAAACTCTTT	CAALTNYYKKLF	TRGV10	.	TRGJ1	9	-1	-1	13
20	1.3883007892489987E-4	TGTGCCACCTGGGATTCAATTCCAAAGAAACTCTTT	CATWDSIPKKLF	TRGV4	.	TRGJ1	14	-1	-1	24
20	1.3883007892489987E-4	TGTGCCACCTGGGACGGGAATTATAAGAAACTCTTT	CATWDGNYKKLF	TRGV3	.	TRGJ1	17	-1	-1	19
20	1.3883007892489987E-4	TGTGCCACCTGGAGGGTGGTGAGGAAACTCTTT	CATWRVVRKLF	TRGV4	.	TRGJ1	11	-1	-1	23
20	1.3883007892489987E-4	TGTGCCACCTGGGACGCTGAGGGGCTCTTT	CATWDAEGLF	TRGV2	.	TRGJ1	15	-1	-1	24
20	1.3883007892489987E-4	TGTGCCACCTGGGACATGAAACTCTTT	CATWDMKLF	TRGV2	.	TRGJ1	14	-1	-1	17
20	1.3883007892489987E-4	TGTGCCACTCCTTATCTCTTT	CATPYLF	TRGV8	.	TRGJ1	7	-1	-1	15
20	1.3883007892489987E-4	TGTGGGGAACTCTTT	CGELF	TRGV2	.	TRGJ1	3	-1	-1	7
20	1.3883007892489987E-4	TGGGGACTCTTT	WGLF	TRGV4	.	TRGJ1	1	-1	-1	5
19	1.3188857497865487E-4	TGTGCCACCTGGGACGGGCGGCGGGACTGGGTTTATAGTAGTGATTGGATCAAGACGTTT	CATWDGRRDWVYSSDWIKTF	TRGV2	.	TRGJP2	18	-1	-1	33
19	1.3188857497865487E-4	TGTGCCACCTGGGACGGGCCGGGGTTCGGGTATAGTGATTGGATCAAGACGTTT	CATWDGPGFGYSDWIKTF	TRGV2	.	TRGJP2	19	-1	-1	32
19	1.3188857497865487E-4	TGTGCCACCTGGGACGCCTCTGGGGGGATGGGCAAAAAAATCAAGGTATTT	CATWDASGGMGKKIKVF	TRGV2	.	TRGJP	15	-1	-1	28
19	1.3188857497865487E-4	TGTGCCTTGTGGGAGGCCGAACATACCACTGGTTGGTTCAAGATATTT	CALWEAEHTTGWFKIF	TRGV9	.	TRGJP1	15	-1	-1	22
19	1.3188857497865487E-4	TGTGCCACCTGGGAGGGTGGTAGTTGTAGTGATTGGATCAAGACGTTT	CATWEGGSCSDWIKTF	TRGV2	.	TRGJP2	16	-1	-1	25
19	1.3188857497865487E-4	TGTGCCTTGTGGGGGCTAGAGTTGGGCAAAAAAATCAAGGTATTT	CALWGLELGKKIKVF	TRGV9	.	TRGJP	12	-1	-1	12
19	1.3188857497865487E-4	TGTGCCACCTGGGATAGGCGGGGGGGTGATTGGATCAAGACGTTT	CATWDRRGGDWIKTF	TRGV8	.	TRGJP2	18	-1	-1	25
19	1.3188857497865487E-4	TGTGCCACCTGGGAGGCCCCACTGTATGTTTATAAGAAACTCTTT	CATWEAPLYVYKKLF	TRGV8	.	TRGJ1	13	-1	-1	29
19	1.3188857497865487E-4	TGTGCCTTGTGGGAGGTGCTAGATTATTATAAGAAACTCTTT	CALWEVLDYYKKLF	TRGV9	.	TRGJ1	18	-1	-1	22
19	1.3188857497865487E-4	TGTGCCACCTGGGACCAGAGTAGTGATTGGATCAAGACGTTT	CATWDQSSDWIKTF	TRGV2	.	TRGJP2	14	-1	-1	18
19	1.3188857497865487E-4	TGTGCCACCTGGGACGCCCTCACTGGTTGGTTCAAGATATTT	CATWDALTGWFKIF	TRGV2	.	TRGJP1	15	-1	-1	20
19	1.3188857497865487E-4	TGTGCCACCTGGGACGGGTCCTGGGATTGGATCAAGACGTTT	CATWDGSWDWIKTF	TRGV2	.	TRGJP2	20	-1	-1	24
19	1.3188857497865487E-4	TGTGCCACCTGGGACGGGCCTAGTGATTGGATCAAGACGTTT	CATWDGPSDWIKTF	TRGV2	.	TRGJP2	19	-1	-1	20
19	1.3188857497865487E-4	TGTGCCACCTGGGACGGGGGTAGTGATTGGATCAAGACGTTT	CATWDGGSDWIKTF	TRGV2	.	TRGJP2	17	-1	-1	19
19	1.3188857497865487E-4	TGTGCCACCTGGGACATCTTTGTCACATCTGGGAAACTCTTT	CATWDIFVTSGKLF	TRGV7	.	TRGJ1	15	-1	-1	32
19	1.3188857497865487E-4	TGTGCTGCGTGGGACTCGAATTATTATAAGAAACTCTTT	CAAWDSNYYKKLF	TRGV10	.	TRGJ1	13	-1	-1	15
19	1.3188857497865487E-4	TGTGCTGCGGGGGACCCTAATTATTATAAGAAACTCTTT	CAAGDPNYYKKLF	TRGV10	.	TRGJ1	13	-1	-1	18
19	1.3188857497865487E-4	TGTGCCACCTGGGATGGGTCGGTTTATAAGAAACTCTTT	CATWDGSVYKKLF	TRGV4	.	TRGJ1	17	-1	-1	23
19	1.3188857497865487E-4	TGTGCCACCTGGGACCCTTCTGATTGGATCAAGACGTTT	CATWDPSDWIKTF	TRGV3	.	TRGJP2	14	-1	-1	20
19	1.3188857497865487E-4	TGTGCCACCTGGGACAGGGGAGATTATAAGAAACTCTTT	CATWDRGDYKKLF	TRGV3	.	TRGJ1	17	-1	-1	22
19	1.3188857497865487E-4	TGTGCCACCTGGGTGAATTATTATAAGAAACTCTTT	CATWVNYYKKLF	TRGV8	.	TRGJ1	12	-1	-1	14
19	1.3188857497865487E-4	TGTGCCACCTGGGATGGGAATTATAAGAAACTCTTT	CATWDGNYKKLF	TRGV8	.	TRGJ1	17	-1	-1	19
19	1.3188857497865487E-4	TGTGCCACCTGGGATAGGTTTTGGCAGAAACTCTTT	CATWDRFWQKLF	TRGV8	.	TRGJ1	17	-1	-1	25
19	1.3188857497865487E-4	TGTGCCACCTGGGACAGTTGGGATAAGAAACTCTTT	CATWDSWDKKLF	TRGV5	.	TRGJ1	16	-1	-1	22
19	1.3188857497865487E-4	TGTGCCACCTGGGACAGCCCCCCGGGGGTACTCTTT	CATWDSPPGVLF	TRGV5	.	TRGJ1	19	-1	-1	29
19	1.3188857497865487E-4	TGTGCCACCTGGGATCGGTTTGAGAAACTCTTT	CATWDRFEKLF	TRGV8	.	TRGJ1	17	-1	-1	22
19	1.3188857497865487E-4	TGTGCCACCTGGGATAGGCCCAGGAAACTCTTT	CATWDRPRKLF	TRGV8	.	TRGJ1	19	-1	-1	23
19	1.3188857497865487E-4	TGTGCCACCTGGGATAAATTCAAGAAACTCTTT	CATWDKFKKLF	TRGV8	.	TRGJ1	15	-1	-1	21
19	1.3188857497865487E-4	TGTGCCACCTGGGACGGGCCAGGGGAACTCTTT	CATWDGPGELF	TRGV2	.	TRGJ1	19	-1	-1	25
19	1.3188857497865487E-4	TGTGCCACCTGGGACAGGCAGAAGAAACTCTTT	CATWDRQKKLF	TRGV3	.	TRGJ1	18	-1	-1	21
19	1.3188857497865487E-4	TGTGCCACCTGGGAGCTACGCGAGAAACTCTTT	CATWELREKLF	TRGV8	.	TRGJ1	13	-1	-1	22
19	1.3188857497865487E-4	TGTGCCACCTGGAAAACAAAGCAGAAACTCTTT	CATWKTKQKLF	TRGV8	.	TRGJ1	11	-1	-1	22
19	1.3188857497865487E-4	TGTGCCACCTGGGCCTATAAGAAACTCTTT	CATWAYKKLF	TRGV5	.	TRGJ1	12	-1	-1	15
19	1.3188857497865487E-4	TGTGCCACCTGGGACGGGGGGAAACTCTTT	CATWDGGKLF	TRGV2	.	TRGJ1	17	-1	-1	20
19	1.3188857497865487E-4	TGTGCCACCCGCCGACATAAGAAACTCTTT	CATRRHKKLF	TRGV4	.	TRGJ1	8	-1	-1	16
19	1.3188857497865487E-4	ACTCCACGGGGGGAGGGCGAGAAACTCTTT	TPRGEGEKLF	TRGV2	.	TRGJ1	-1	-1	-1	19
19	1.3188857497865487E-4	TGTGCCACCCCTTATAAGAAACTCTTT	CATPYKKLF	TRGV8	.	TRGJ1	8	-1	-1	11
19	1.3188857497865487E-4	TGTGCCACCTGGGCGCTCCTCTTT	CATWALLF	TRGV8	.	TRGJ1	12	-1	-1	18
19	1.3188857497865487E-4	TGTGCCACGGTAGAACTCTTT	CATVELF	TRGV3	.	TRGJ1	7	-1	-1	13
19	1.3188857497865487E-4	TGTGCTGGACTCTTT	CAGLF	TRGV8	.	TRGJ1	4	-1	-1	8
18	1.249470710324099E-4	TGTGCTGCGTGGTGTTCCACTGGTTGGTGTTGGTTCAAGATATTT	CAAWCSTGWCWFKIF	TRGV10	.	TRGJP1	11	-1	-1	28
18	1.249470710324099E-4	TGTGCCACCTGGGCCCCCCTCAAGGATTATTATAAGAAACTCTTT	CATWAPLKDYYKKLF	TRGV8	.	TRGJ1	12	-1	-1	25
18	1.249470710324099E-4	TGTGCCACCTGGGACGCGGGAAGTAGTGATTGGATCAAGACGTTT	CATWDAGSSDWIKTF	TRGV2	.	TRGJP2	15	-1	-1	21
18	1.249470710324099E-4	TGTGCCACCTGGGACGGCGGCAGTAGTGATTGGATCAAGACGTTT	CATWDGGSSDWIKTF	TRGV2	.	TRGJP2	16	-1	-1	21
18	1.249470710324099E-4	TGTGCCACCTGGGACGGGCTGTGTAGTGATTGGATCAAGACGTTT	CATWDGLCSDWIKTF	TRGV2	.	TRGJP2	18	-1	-1	22
18	1.249470710324099E-4	TGTGCCACCTGGGACGGGGCAGGGGCCTATTGGATCAAGACGTTT	CATWDGAGAYWIKTF	TRGV2	.	TRGJP2	17	-1	-1	28
18	1.249470710324099E-4	TGTGCCACCTGGGACGGAATCCTCAGGGGAGGTAAGAAACTCTTT	CATWDGILRGGKKLF	TRGV2	.	TRGJ1	16	-1	-1	32
18	1.249470710324099E-4	TGTGCCACCTGGGACAGGTCCTGGAATTATTATAAGAAACTCTTT	CATWDRSWNYYKKLF	TRGV3	.	TRGJ1	22	-1	-1	23
18	1.249470710324099E-4	TGTGCTGCGTGGGATTCGGCTAATTATTATAAGAAACTCTTT	CAAWDSANYYKKLF	TRGV10	.	TRGJ1	15	-1	-1	21
18	1.249470710324099E-4	TGTGCCACCTGGGCATATAGTAGTGATTGGATCAAGACGTTT	CATWAYSSDWIKTF	TRGV2	.	TRGJP2	12	-1	-1	14
18	1.249470710324099E-4	TGTGCCACCTGGGATGGGCGGGCGTATTATAAGAAACTCTTT	CATWDGRAYYKKLF	TRGV4	.	TRGJ1	18	-1	-1	24
18	1.249470710324099E-4	TGTGCCACCTGGGATAACCCAAAGGCTAATAAGAAACTCTTT	CATWDNPKANKKLF	TRGV8	.	TRGJ1	15	-1	-1	28
18	1.249470710324099E-4	TGTGCCACCTGGGACGGTCGGGGGGATTGGATCAAGACGTTT	CATWDGRGDWIKTF	TRGV2	.	TRGJP2	16	-1	-1	24
18	1.249470710324099E-4	TGTGCCACCTGGGACGGTATAAGGGATTGGATCAAGACGTTT	CATWDGIRDWIKTF	TRGV2	.	TRGJP2	16	-1	-1	21
18	1.249470710324099E-4	TGTGCCACCTGGGACGGGTCCAGTGATTGGATCAAGACGTTT	CATWDGSSDWIKTF	TRGV2	.	TRGJP2	20	-1	-1	21
18	1.249470710324099E-4	TGTGCCACCTGGGACGGGCTTAGGGATTGGATCAAGACGTTT	CATWDGLRDWIKTF	TRGV2	.	TRGJP2	18	-1	-1	20
18	1.249470710324099E-4	TGTGCCACCTGGGACGGGCCTTTTGATTGGATCAAGACGTTT	CATWDGPFDWIKTF	TRGV2	.	TRGJP2	19	-1	-1	23
18	1.249470710324099E-4	TGTGCCACCTGGGACGGGCGGATGGATTGGATCAAGACGTTT	CATWDGRMDWIKTF	TRGV2	.	TRGJP2	18	-1	-1	24
18	1.249470710324099E-4	TGTGCCACCTGGGACGATGCTAGTGATTGGATCAAGACGTTT	CATWDDASDWIKTF	TRGV2	.	TRGJP2	15	-1	-1	20
18	1.249470710324099E-4	TGTGCCACCTGGGACAGGCCGGGGGATTATAAGAAACTCTTT	CATWDRPGDYKKLF	TRGV7	.	TRGJ1	19	-1	-1	25
18	1.249470710324099E-4	TGTGCCACCCCCCAAGCTAATGGTGATTGGATCAAGACGTTT	CATPQANGDWIKTF	TRGV2	.	TRGJP2	8	-1	-1	22
18	1.249470710324099E-4	TGTGCCACCTGGGGCCGGAATTATTATAAGAAACTCTTT	CATWGRNYYKKLF	TRGV3	.	TRGJ1	12	-1	-1	17
18	1.249470710324099E-4	TGTGCCACCTGGGATAAGAATTATTATAAGAAACTCTTT	CATWDKNYYKKLF	TRGV4	.	TRGJ1	14	-1	-1	17
18	1.249470710324099E-4	TGTGCCACCTGGGACTTGGGGGGGTATAAGAAACTCTTT	CATWDLGGYKKLF	TRGV2	.	TRGJ1	14	-1	-1	24
18	1.249470710324099E-4	TGTGCCACCTGGGACGGGCCTCATTATAAGAAACTCTTT	CATWDGPHYKKLF	TRGV2	.	TRGJ1	19	-1	-1	22
18	1.249470710324099E-4	TGTGCCACCTGGGACGGGCCTATCGGGGAGAAACTCTTT	CATWDGPIGEKLF	TRGV2	.	TRGJ1	19	-1	-1	28
18	1.249470710324099E-4	TGTGCCACCTGGGACACAAATTATTATAAGAAACTCTTT	CATWDTNYYKKLF	TRGV3	.	TRGJ1	15	-1	-1	18
18	1.249470710324099E-4	TGTGCCACCTGGGACAGGCAGTGTAATAAGAAACTCTTT	CATWDRQCNKKLF	TRGV3	.	TRGJ1	18	-1	-1	25
18	1.249470710324099E-4	TGTGCCACCTGGCCGTTCGGGAATAAGAAACTCTTT	CATWPFGNKKLF	TRGV3	.	TRGJ1	11	-1	-1	22
18	1.249470710324099E-4	TGTGCCACCTGGGATGCCCATTATAAGAAACTCTTT	CATWDAHYKKLF	TRGV4	.	TRGJ1	20	-1	-1	19
18	1.249470710324099E-4	TGTGCCACCTGGGACGGGCGCATCGGAAAACTCTTT	CATWDGRIGKLF	TRGV2	.	TRGJ1	18	-1	-1	27
18	1.249470710324099E-4	TGTGCCACCCATAGTAGTGATTGGATCAAGACGTTT	CATHSSDWIKTF	TRGV8	.	TRGJP2	8	-1	-1	10
18	1.249470710324099E-4	TGTGCCACCTGGGTTGATTGGATCAAGACGTTT	CATWVDWIKTF	TRGV5	.	TRGJP2	12	-1	-1	14
18	1.249470710324099E-4	TGTGCCACCTGGGATCGTAATAAGAAACTCTTT	CATWDRNKKLF	TRGV8	.	TRGJ1	14	-1	-1	19
18	1.249470710324099E-4	TGTGCCACCTGGGATGAATATAAGAAACTCTTT	CATWDEYKKLF	TRGV4	.	TRGJ1	15	-1	-1	18
18	1.249470710324099E-4	TGTGCCACCTGGGATAGGAATAAGAAACTCTTT	CATWDRNKKLF	TRGV8	.	TRGJ1	17	-1	-1	19
18	1.249470710324099E-4	TGTGCCACCTGGGACGATTATAAGAAACTCTTT	CATWDDYKKLF	TRGV4	.	TRGJ1	13	-1	-1	16
18	1.249470710324099E-4	TGTGCCACCTGGGACAGGCGTGGGAAACTCTTT	CATWDRRGKLF	TRGV5	.	TRGJ1	21	-1	-1	23
18	1.249470710324099E-4	TGTGCCACCTGGAAACTCCATAGGAAACTCTTT	CATWKLHRKLF	TRGV2	.	TRGJ1	11	-1	-1	19
18	1.249470710324099E-4	TGTGCCACCCCGGGTTGGTATAAGAAACTCTTT	CATPGWYKKLF	TRGV4	.	TRGJ1	8	-1	-1	18
18	1.249470710324099E-4	TGTGCCACCTGGGATGAGGCGAAACTCTTT	CATWDEAKLF	TRGV4	.	TRGJ1	19	-1	-1	20
18	1.249470710324099E-4	TGTGCCACCTGGGACTATAAGAAACTCTTT	CATWDYKKLF	TRGV8	.	TRGJ1	13	-1	-1	15
18	1.249470710324099E-4	TGTGCCACCTGGGACGGGCAGAAACTCTTT	CATWDGQKLF	TRGV2	.	TRGJ1	18	-1	-1	19
18	1.249470710324099E-4	TGTGCCACCTGGGACAGGCGGGAACTCTTT	CATWDRRELF	TRGV3	.	TRGJ1	18	-1	-1	22
18	1.249470710324099E-4	TGTGCCACCCCTCAACATAAGAAACTCTTT	CATPQHKKLF	TRGV7	.	TRGJ1	8	-1	-1	16
18	1.249470710324099E-4	TGTGCCACCCACATCTTCAAGAAACTCTTT	CATHIFKKLF	TRGV3	.	TRGJ1	8	-1	-1	18
18	1.249470710324099E-4	TGTGCCATGCGAGATAAGAAACTCTTT	CAMRDKKLF	TRGV7	.	TRGJ1	6	-1	-1	13
18	1.249470710324099E-4	TGTGCCACTCAGGGGAAGAAACTCTTT	CATQGKKLF	TRGV2	.	TRGJ1	7	-1	-1	15
18	1.249470710324099E-4	TGTGCCACCTGGGATGAACTCTTT	CATWDELF	TRGV4	.	TRGJ1	15	-1	-1	16
17	1.1800556708616488E-4	TGTGCCACCTGGGATGAATTTTATAGTAGTGATTGGATCAAGACGTTT	CATWDEFYSSDWIKTF	TRGV8	.	TRGJP2	14	-1	-1	21
17	1.1800556708616488E-4	TGTGCCACCTGGGACGAGTACCCTAGTAGTGATTGGATCAAGACGTTT	CATWDEYPSSDWIKTF	TRGV2	.	TRGJP2	15	-1	-1	23
17	1.1800556708616488E-4	TGTGCCACCTGGGACACTCCAACGCTCCTTTATTATAAGAAACTCTTT	CATWDTPTLLYYKKLF	TRGV7	.	TRGJ1	15	-1	-1	29
17	1.1800556708616488E-4	TGTGCCACCTGGGACAGACCTTTCAGTAGTGATTGGATCAAGACGTTT	CATWDRPFSSDWIKTF	TRGV2	.	TRGJP2	14	-1	-1	24
17	1.1800556708616488E-4	TGTGCCACCTGGGACTCCCGCTGTAGTGATTGGATCAAGACGTTT	CATWDSRCSDWIKTF	TRGV2	.	TRGJP2	14	-1	-1	22
17	1.1800556708616488E-4	TGTGCCACCTGGGACGGGCAGGATAGTGATTGGATCAAGACGTTT	CATWDGQDSDWIKTF	TRGV2	.	TRGJP2	18	-1	-1	23
17	1.1800556708616488E-4	TGTGCTGCGTGGGATTACACCCTCTATTATAAGAAACTCTTT	CAAWDYTLYYKKLF	TRGV10	.	TRGJ1	17	-1	-1	24
17	1.1800556708616488E-4	TGTGCTGCGTGGGAACATACCACTGGTTGGTTCAAGATATTT	CAAWEHTTGWFKIF	TRGV10	.	TRGJP1	13	-1	-1	16
17	1.1800556708616488E-4	TGTGCCACCTTCATAGGGGGTAGTGATTGGATCAAGACGTTT	CATFIGGSDWIKTF	TRGV8	.	TRGJP2	9	-1	-1	19
17	1.1800556708616488E-4	TGTGCCACCTGGGTAGGGAGGAGTGATTGGATCAAGACGTTT	CATWVGRSDWIKTF	TRGV8	.	TRGJP2	16	-1	-1	18
17	1.1800556708616488E-4	TGTGCCACCTGGGCCGCGGGTAGTGATTGGATCAAGACGTTT	CATWAAGSDWIKTF	TRGV2	.	TRGJP2	15	-1	-1	19
17	1.1800556708616488E-4	TGTGCCACCTGGGATGGGCATGGTTTTTATAAGAAACTCTTT	CATWDGHGFYKKLF	TRGV4	.	TRGJ1	18	-1	-1	23
17	1.1800556708616488E-4	TGTGCCACCTGGGACGGCCCCAATTATTATAAGAAACTCTTT	CATWDGPNYYKKLF	TRGV2	.	TRGJ1	20	-1	-1	21
17	1.1800556708616488E-4	TGTGCCACCTGGGACAGGGGGGACCCTTATAAGAAACTCTTT	CATWDRGDPYKKLF	TRGV7	.	TRGJ1	17	-1	-1	26
17	1.1800556708616488E-4	TGTGCCACCTGGGACAGACCTGTCCATTATAAGAAACTCTTT	CATWDRPVHYKKLF	TRGV3	.	TRGJ1	24	-1	-1	25
17	1.1800556708616488E-4	TGTGCCACCTGGGACAAGAGTAGTGATTGGATCAAGACGTTT	CATWDKSSDWIKTF	TRGV3	.	TRGJP2	15	-1	-1	18
17	1.1800556708616488E-4	TGTGCCACATGGGGACCCTGGCCAGATTATAAGAAACTCTTT	CATWGPWPDYKKLF	TRGV2	.	TRGJ1	12	-1	-1	25
17	1.1800556708616488E-4	TGTGCCACCTGGGTGGGTAGTGATTGGATCAAGACGTTT	CATWVGSDWIKTF	TRGV2	.	TRGJP2	12	-1	-1	16
17	1.1800556708616488E-4	TGTGCCACCTGGGATTGGGATTATTATAAGAAACTCTTT	CATWDWDYYKKLF	TRGV8	.	TRGJ1	17	-1	-1	13
17	1.1800556708616488E-4	TGTGCCACCTGGGACGGGGCTGATTGGATCAAGACGTTT	CATWDGADWIKTF	TRGV2	.	TRGJP2	17	-1	-1	20
17	1.1800556708616488E-4	TGTGCCACCTGGGACAGGCCGCATTATAAGAAACTCTTT	CATWDRPHYKKLF	TRGV3	.	TRGJ1	19	-1	-1	22
17	1.1800556708616488E-4	TGTGCCACCTGGGACAGGCGCCCTTATAAGAAACTCTTT	CATWDRRPYKKLF	TRGV3	.	TRGJ1	18	-1	-1	23
17	1.1800556708616488E-4	TGTGCCACCTGGGACAGGAGTGATTGGATCAAGACGTTT	CATWDRSDWIKTF	TRGV3	.	TRGJP2	17	-1	-1	15
17	1.1800556708616488E-4	TGTGCCTTGTGGGAGGTGCAAGCCGGGGATGAGTTG	CALWEVQAGDEL	TRGV9	.	TRGJ1	19	-1	-1	33
17	1.1800556708616488E-4	TGTGCCACCTGGGATGGTGGTTATAAGAAACTCTTT	CATWDGGYKKLF	TRGV4	.	TRGJ1	16	-1	-1	20
17	1.1800556708616488E-4	TGTGCCACCTGGGATAGGCTGAGGAGGAAACTCTTT	CATWDRLRRKLF	TRGV8	.	TRGJ1	18	-1	-1	26
17	1.1800556708616488E-4	TGTGCCACCTGGGACGTTTGTTATAAGAAACTCTTT	CATWDVCYKKLF	TRGV2	.	TRGJ1	15	-1	-1	17
17	1.1800556708616488E-4	TGTGCCACCTGGGACGCTACCCATAAGAAACTCTTT	CATWDATHKKLF	TRGV2	.	TRGJ1	15	-1	-1	22
17	1.1800556708616488E-4	TGTGCCACCTGGGACGGCGGGTATAAGAAACTCTTT	CATWDGGYKKLF	TRGV3	.	TRGJ1	17	-1	-1	21
17	1.1800556708616488E-4	TGTGCCACCTGGGACGGGCCTATTAGGAAACTCTTT	CATWDGPIRKLF	TRGV2	.	TRGJ1	19	-1	-1	23
17	1.1800556708616488E-4	TGTGCCACCTGGGACAGCCATTATAAGAAACTCTTT	CATWDSHYKKLF	TRGV5	.	TRGJ1	16	-1	-1	19
17	1.1800556708616488E-4	TGTGCCACCTGGGACAGGTGGAGTAAGAAACTCTTT	CATWDRWSKKLF	TRGV7	.	TRGJ1	17	-1	-1	23
17	1.1800556708616488E-4	TGTGCCACCTGGGACAGGCGGTATAAGAAACTCTTT	CATWDRRYKKLF	TRGV7	.	TRGJ1	18	-1	-1	21
17	1.1800556708616488E-4	TGTGCCACCTGGATCACTGGTTGGTTCAAGATATTT	CATWITGWFKIF	TRGV8	.	TRGJP1	11	-1	-1	14
17	1.1800556708616488E-4	TGTGCCACCTGGACCCACATGGGAAAGAAACTCTTT	CATWTHMGKKLF	TRGV8	.	TRGJ1	11	-1	-1	24
17	1.1800556708616488E-4	TGTGCCCCTTGTAGTGATTGGATCAAGACGTTT	CAPCSDWIKTF	TRGV2	.	TRGJP2	8	-1	-1	10
17	1.1800556708616488E-4	TGTGCCACCTGGGATCCCCACCTTGGGCTCTTT	CATWDPHLGLF	TRGV8	.	TRGJ1	14	-1	-1	27
17	1.1800556708616488E-4	TGTGCCACCTGGGATCCGCATAAGAAACTCTTT	CATWDPHKKLF	TRGV4	.	TRGJ2	14	-1	-1	19
17	1.1800556708616488E-4	TGTGCCACCTGGGATCGGGGTAAGAAACTCTTT	CATWDRGKKLF	TRGV8	.	TRGJ1	17	-1	-1	20
17	1.1800556708616488E-4	TGTGCCACCTGGGATGGGCGGGAGAAACTCTTT	CATWDGREKLF	TRGV4	.	TRGJ1	18	-1	-1	22
17	1.1800556708616488E-4	TGTGCCACCTGGGACGGGCCCGGAAAACTCTTT	CATWDGPGKLF	TRGV2	.	TRGJ1	21	-1	-1	24
17	1.1800556708616488E-4	TGTGCCACCTGGGACGGGCGTACGAAACTCTTT	CATWDGRTKLF	TRGV2	.	TRGJ1	18	-1	-1	20
17	1.1800556708616488E-4	TGTGCCACCTGGGACGAGAGTGGAAAACTCTTT	CATWDESGKLF	TRGV2	.	TRGJ1	15	-1	-1	24
17	1.1800556708616488E-4	TGTGCCACCTGGGACAGGCTTCAGAAACTCTTT	CATWDRLQKLF	TRGV3	.	TRGJ1	18	-1	-1	22
17	1.1800556708616488E-4	TGTGCCACCTGGGACAGGCTTGAGAAACTCTTT	CATWDRLEKLF	TRGV3	.	TRGJ1	21	-1	-1	22
17	1.1800556708616488E-4	TGTGCCACCTGGGACAGGCCTAAGAAACTCTTT	CATWDRPKKLF	TRGV3	.	TRGJ1	20	-1	-1	20
17	1.1800556708616488E-4	TGTGCCACCTGGGACAGGCCGTGGAAACTCTTT	CATWDRPWKLF	TRGV3	.	TRGJ1	19	-1	-1	23
17	1.1800556708616488E-4	TGTGCCACCTGGGAAAAGGAAGAGAAACTCTTT	CATWEKEEKLF	TRGV4	.	TRGJ1	13	-1	-1	22
17	1.1800556708616488E-4	TGTGCCACCCCCGATTATTATAAGAAACTCTTT	CATPDYYKKLF	TRGV2	.	TRGJ1	8	-1	-1	13
17	1.1800556708616488E-4	TGTGCCACCTGGGACTATTGGAAACTCTTT	CATWDYWKLF	TRGV7	.	TRGJ1	14	-1	-1	20
17	1.1800556708616488E-4	TGTGCCACCTGGGACGGTAAGAAACTCTTT	CATWDGKKLF	TRGV2	.	TRGJ1	16	-1	-1	17
17	1.1800556708616488E-4	TGTGCCACCTGGGACGGGCCTGGGACGTTT	CATWDGPGTF	TRGV2	.	TRGJP2	19	-1	-1	23
17	1.1800556708616488E-4	TGTGCCACCTGGGACGGGATAAAACTCTTT	CATWDGIKLF	TRGV2	.	TRGJ1	17	-1	-1	21
17	1.1800556708616488E-4	TGTGCCACCTGGGACGAAAAGAAACTCTTT	CATWDEKKLF	TRGV2	.	TRGJ1	15	-1	-1	18
17	1.1800556708616488E-4	TGTGCCACCCTAGGAGGGGGGAAACTCTTT	CATLGGGKLF	TRGV2	.	TRGJ1	18	-1	-1	20
17	1.1800556708616488E-4	TGTGCCTTGTGGGAGGTGCTGGAGTTG	CALWEVLEL	TRGV9	.	TRGJ1	18	-1	-1	24
17	1.1800556708616488E-4	TGTGCCACCTGGTTTAAGAAACTCTTT	CATWFKKLF	TRGV8	.	TRGJ1	11	-1	-1	14
17	1.1800556708616488E-4	TGTGCCCCCTGGTGGAAACTCTTT	CAPWWKLF	TRGV8	.	TRGJ1	11	-1	-1	14
17	1.1800556708616488E-4	TGTGCCACCTTCGAGAAACTCTTT	CATFEKLF	TRGV8	.	TRGJ1	9	-1	-1	13
17	1.1800556708616488E-4	TGTGCCACCCGGCCCGAACTCTTT	CATRPELF	TRGV8	.	TRGJ1	11	-1	-1	16
17	1.1800556708616488E-4	TGTAAACTCTTT	CKLF	TRGV3	.	TRGJ1	2	-1	-1	3
16	1.110640631399199E-4	TGTGCTGCGTGGGATCCATATAAGAGCTGGGACACTGGTTGGTTCAAGATATTT	CAAWDPYKSWDTGWFKIF	TRGV10	.	TRGJP1	14	-1	-1	32
16	1.110640631399199E-4	TGTGCCACCTGGGACGGGCCTTTCGATAGGGATTATTATAAGAAACTCTTT	CATWDGPFDRDYYKKLF	TRGV2	.	TRGJ1	19	-1	-1	31
16	1.110640631399199E-4	TGTGCCACCTGGGACGGGCTGAGTAGTAGTGATTGGATCAAGACGTTT	CATWDGLSSSDWIKTF	TRGV2	.	TRGJP2	18	-1	-1	23
16	1.110640631399199E-4	TGTGCCACCTGGGACGGGCGCGGATGTAGTGATTGGATCAAGACGTTT	CATWDGRGCSDWIKTF	TRGV2	.	TRGJP2	21	-1	-1	25
16	1.110640631399199E-4	TGTGCTGCGTGGGGAAGCTCCCCCCATTATTATAAGAAACTCTTT	CAAWGSSPHYYKKLF	TRGV10	.	TRGJ1	12	-1	-1	25
16	1.110640631399199E-4	TGTGCCACCTGGGCTCCAAGAAGTAGTGATTGGATCAAGACGTTT	CATWAPRSSDWIKTF	TRGV8	.	TRGJP2	12	-1	-1	21
16	1.110640631399199E-4	TGTGCCACCTGGGACGGCCAATGCTACCCGCAGGAGAAACTCTTT	CATWDGQCYPQEKLF	TRGV2	.	TRGJ1	16	-1	-1	34
16	1.110640631399199E-4	TGTGCCACCTGGGACGGGCCAAATCGGGATTGGATCAAGACGTTT	CATWDGPNRDWIKTF	TRGV2	.	TRGJP2	19	-1	-1	27
16	1.110640631399199E-4	TGTGCCACCTGGGACAGGCCAGGTAGTGATTGGATCAAGACGTTT	CATWDRPGSDWIKTF	TRGV5	.	TRGJP2	19	-1	-1	22
16	1.110640631399199E-4	TGTGCCACCTGGGACAGGAGGCGTAGTGATTGGATCAAGACGTTT	CATWDRRRSDWIKTF	TRGV3	.	TRGJP2	17	-1	-1	22
16	1.110640631399199E-4	TGTGCTGCGTTGAGTGTAACCCCCGATTATAAGAAACTCTTT	CAALSVTPDYKKLF	TRGV10	.	TRGJ1	9	-1	-1	25
16	1.110640631399199E-4	TGTGCCACCTCAGGCGCCCCACATTATTATAAGAAACTCTTT	CATSGAPHYYKKLF	TRGV8	.	TRGJ1	9	-1	-1	22
16	1.110640631399199E-4	TGTGCCACCTGGGGTCTCCTTGGTGATTGGATCAAGACGTTT	CATWGLLGDWIKTF	TRGV2	.	TRGJP2	12	-1	-1	22
16	1.110640631399199E-4	TGTGCCACCTGGGGGGATAGTAGTGATTGGATCAAGACGTTT	CATWGDSSDWIKTF	TRGV2	.	TRGJP2	12	-1	-1	16
16	1.110640631399199E-4	TGTGCCACCTGGGATGGGCCTAGGGAATATAAGAAACTCTTT	CATWDGPREYKKLF	TRGV4	.	TRGJ1	19	-1	-1	27
16	1.110640631399199E-4	TGTGCCACCTGGGATGGGCAGGGTTATTATAAGAAACTCTTT	CATWDGQGYYKKLF	TRGV4	.	TRGJ1	18	-1	-1	23
16	1.110640631399199E-4	TGTGCCACCTGGGACTGCTACGTGGATTGGATCAAGACGTTT	CATWDCYVDWIKTF	TRGV8	.	TRGJP2	13	-1	-1	24
16	1.110640631399199E-4	TGTGCCACCTGGGACTATAGTAGTGATTGGATCAAGACGTTT	CATWDYSSDWIKTF	TRGV2	.	TRGJP2	14	-1	-1	15
16	1.110640631399199E-4	TGTGCCACCTGGGACGGCCGGAATTATTATAAGAAACTCTTT	CATWDGRNYYKKLF	TRGV2	.	TRGJ1	16	-1	-1	20
16	1.110640631399199E-4	TGTGCCACCTGGGACGGGCCGGTGTGTTATAAGAAACTCTTT	CATWDGPVCYKKLF	TRGV2	.	TRGJ1	22	-1	-1	26
16	1.110640631399199E-4	TGTGCCACCTGGGACGGGCCGAGTGATTGGATCAAGACGTTT	CATWDGPSDWIKTF	TRGV2	.	TRGJP2	19	-1	-1	21
16	1.110640631399199E-4	TGTGCCACCTGGGACGGGCATACTGATTGGATCAAGACGTTT	CATWDGHTDWIKTF	TRGV2	.	TRGJP2	18	-1	-1	20
16	1.110640631399199E-4	TGTGCCACCTGGGACGGGCAGTTAGGTTATAAGAAACTCTTT	CATWDGQLGYKKLF	TRGV2	.	TRGJ1	18	-1	-1	26
16	1.110640631399199E-4	TGTGCCACCTGGGACAGGTTTGGTGATTGGATCAAGACGTTT	CATWDRFGDWIKTF	TRGV2	.	TRGJP2	17	-1	-1	22
16	1.110640631399199E-4	TGTGCCACCTGGGACAGGCGAAGTGATTGGATCAAGACGTTT	CATWDRRSDWIKTF	TRGV3	.	TRGJP2	18	-1	-1	21
16	1.110640631399199E-4	TGTGCCACCTGGACCCTCTGGGGGTATTATAAGAAACTCTTT	CATWTLWGYYKKLF	TRGV8	.	TRGJ1	11	-1	-1	24
16	1.110640631399199E-4	TGTGCCACCCGATGGGCCCCCTACGATTGGATCAAGACGTTT	CATRWAPYDWIKTF	TRGV2	.	TRGJP2	8	-1	-1	24
16	1.110640631399199E-4	TGTGCCACCGGCCCCCGGTCGCGTGATTGGATCAAGACGTTT	CATGPRSRDWIKTF	TRGV8	.	TRGJP2	8	-1	-1	22
16	1.110640631399199E-4	TGTGCCACCTGGGTCCGGTGGTATTATAAGAAACTCTTT	CATWVRWYYKKLF	TRGV2	.	TRGJ1	12	-1	-1	21
16	1.110640631399199E-4	TGTGCCACCTGGGATGCTCCCGTTCCACCTCAACTCTTT	CATWDAPVPPQLF	TRGV8	.	TRGJ1	14	-1	-1	31
16	1.110640631399199E-4	TGTGCCACCTGGGATGGGCCAGTGTTCGAGAAACTCTTT	CATWDGPVFEKLF	TRGV4	.	TRGJ1	19	-1	-1	28
16	1.110640631399199E-4	TGTGCCACCTGGGATGATAGTGATTGGATCAAGACGTTT	CATWDDSDWIKTF	TRGV4	.	TRGJP2	15	-1	-1	17
16	1.110640631399199E-4	TGTGCCACCTGGGATGAAAGTGATTGGATCAAGACGTTT	CATWDESDWIKTF	TRGV8	.	TRGJP2	14	-1	-1	18
16	1.110640631399199E-4	TGTGCCACCTGGGATAAGGAGGTGGGTAAGAAACTCTTT	CATWDKEVGKKLF	TRGV2	.	TRGJ1	13	-1	-1	26
16	1.110640631399199E-4	TGTGCCACCTGGGACCGTAGTGATTGGATCAAGACGTTT	CATWDRSDWIKTF	TRGV2	.	TRGJP2	14	-1	-1	16
16	1.110640631399199E-4	TGTGCCACCTGGGACGCAAGGAGGCAGGGGAAACTCTTT	CATWDARRQGKLF	TRGV2	.	TRGJ1	15	-1	-1	29
16	1.110640631399199E-4	TGTGCCACCTGGGACGGGCTTGGTTGGTTCAAGATATTT	CATWDGLGWFKIF	TRGV2	.	TRGJP1	18	-1	-1	20
16	1.110640631399199E-4	TGTGCCACCTGGGACGGGCCTGGTTATAAGAAACTCTTT	CATWDGPGYKKLF	TRGV2	.	TRGJ1	19	-1	-1	23
16	1.110640631399199E-4	TGTGCCACCTGGGACATGAGTGATTGGATCAAGACGTTT	CATWDMSDWIKTF	TRGV2	.	TRGJP2	14	-1	-1	18
16	1.110640631399199E-4	TGTGCCACCTGGGACAGGCTACGCTATAAGAAACTCTTT	CATWDRLRYKKLF	TRGV3	.	TRGJ1	18	-1	-1	24
16	1.110640631399199E-4	TGTGCCACCTGGGACAGGCCCGATTGGATCAAGACGTTT	CATWDRPDWIKTF	TRGV7	.	TRGJP2	19	-1	-1	21
16	1.110640631399199E-4	TGTGCCACCTGGGACAGGCAAGTGGGGAAGAAACTCTTT	CATWDRQVGKKLF	TRGV5	.	TRGJ1	18	-1	-1	27
16	1.110640631399199E-4	TGTGCCACCTGGGAGAGTAGTGATTGGATCAAGACGTTT	CATWESSDWIKTF	TRGV8	.	TRGJP2	16	-1	-1	15
16	1.110640631399199E-4	TGTGCCACTTACCGAAGGGGTTATAAGAAACTCTTT	CATYRRGYKKLF	TRGV2	.	TRGJ1	7	-1	-1	20
16	1.110640631399199E-4	TGTGCCACCTGGGGCTGGGGGGATAAGAAACTCTTT	CATWGWGDKKLF	TRGV2	.	TRGJ1	12	-1	-1	22
16	1.110640631399199E-4	TGTGCCACCTGGGATTGTTATTATAAGAAACTCTTT	CATWDCYYKKLF	TRGV4	.	TRGJ1	14	-1	-1	17
16	1.110640631399199E-4	TGTGCCACCTGGGATGGGCGCCACGCGAAACTCTTT	CATWDGRHAKLF	TRGV4	.	TRGJ1	22	-1	-1	26
16	1.110640631399199E-4	TGTGCCACCTGGGACGGGCCCAGAGGGAAACTCTTT	CATWDGPRGKLF	TRGV2	.	TRGJ1	20	-1	-1	26
16	1.110640631399199E-4	TGTGCCACCTGGGACGGGCATCTTGAGAAACTCTTT	CATWDGHLEKLF	TRGV2	.	TRGJ1	18	-1	-1	25
16	1.110640631399199E-4	TGTGCCACCTGGGACGGGCATGATAAGAAACTCTTT	CATWDGHDKKLF	TRGV2	.	TRGJ1	18	-1	-1	19
16	1.110640631399199E-4	TGTGCCACCTGGGACGGACCCCCTGTGAAACTCTTT	CATWDGPPVKLF	TRGV2	.	TRGJ1	20	-1	-1	26
16	1.110640631399199E-4	TGTGCCACCTGGGACGAGGAATATAAGAAACTCTTT	CATWDEEYKKLF	TRGV2	.	TRGJ1	15	-1	-1	21
16	1.110640631399199E-4	TGTGCCCCCGTTTGGGCTCGTGGGAAACTCTTT	CAPVWARGKLF	TRGV3	.	TRGJ1	8	-1	-1	23
16	1.110640631399199E-4	TGTGCCACCTGGGCCAACCCGCGGAAACTCTTT	CATWANPRKLF	TRGV4	.	TRGJ2	12	-1	-1	23
16	1.110640631399199E-4	TGTGCCACCTGGGGCAGGAACGGGAAACTCTTT	CATWGRNGKLF	TRGV5P	.	TRGJ1	17	-1	-1	23
16	1.110640631399199E-4	TGTGCCACCTGGGGGGGGTATAAGAAACTCTTT	CATWGGYKKLF	TRGV3	.	TRGJ1	12	-1	-1	18
16	1.110640631399199E-4	TGTGCCACCTGGGACCTTTCGGAGAAACTCTTT	CATWDLSEKLF	TRGV2	.	TRGJ1	14	-1	-1	22
16	1.110640631399199E-4	TGTGCCACCTGGGACGCGGTTAAGAAACTCTTT	CATWDAVKKLF	TRGV3	.	TRGJ1	14	-1	-1	20
16	1.110640631399199E-4	TGTGCCACCTGGGACGGCCCAAGGGGGCTCTTT	CATWDGPRGLF	TRGV2	.	TRGJ1	19	-1	-1	27
16	1.110640631399199E-4	TGTGCCACCTGGGACAGCCAGGAGAAACTCTTT	CATWDSQEKLF	TRGV7	.	TRGJ1	16	-1	-1	22
16	1.110640631399199E-4	TGTGCCACCTGGGACAGGCGGAAGAAACTCTTT	CATWDRRKKLF	TRGV7	.	TRGJ1	18	-1	-1	21
16	1.110640631399199E-4	TGTGCCACCTGGGACAGGAGAGGGAAACTCTTT	CATWDRRGKLF	TRGV3	.	TRGJ1	17	-1	-1	23
16	1.110640631399199E-4	TGTGCCACCTGGGAAGGCGGTAAGAAACTCTTT	CATWEGGKKLF	TRGV4	.	TRGJ1	16	-1	-1	20
16	1.110640631399199E-4	TGTGCCAATACCACTGGTTGGTTCAAGATATTT	CANTTGWFKIF	TRGV4	.	TRGJP1	6	-1	-1	7
16	1.110640631399199E-4	TGTGCCTTGTGGGAAGCCATTCCTGAGTTG	CALWEAIPEL	TRGV9	.	TRGJ1	13	-1	-1	27
16	1.110640631399199E-4	TGTGCCGCACGGGGGAATAAGAAACTCTTT	CAARGNKKLF	TRGV2	.	TRGJ1	5	-1	-1	16
16	1.110640631399199E-4	TGTGCCACCTCTCGTCCGAAGAAACTCTTT	CATSRPKKLF	TRGV2	.	TRGJ1	9	-1	-1	18
16	1.110640631399199E-4	TGTGCCACCTGGTTTTATAAGAAACTCTTT	CATWFYKKLF	TRGV8	.	TRGJ1	11	-1	-1	14
16	1.110640631399199E-4	TGTGCCACCTGGCGACGGGAGAAACTCTTT	CATWRREKLF	TRGV2	.	TRGJ1	18	-1	-1	19
16	1.110640631399199E-4	TGTGCCACCTGGGGTGCGGAGAAACTCTTT	CATWGAEKLF	TRGV2	.	TRGJ1	12	-1	-1	19
16	1.110640631399199E-4	TGTGCCACCTGGGACCAAAAGAAACTCTTT	CATWDQKKLF	TRGV2	.	TRGJ1	14	-1	-1	18
16	1.110640631399199E-4	TGTGCCACCTGGGACGGGATCCCACTCTTT	CATWDGIPLF	TRGV2	.	TRGJ1	17	-1	-1	23
16	1.110640631399199E-4	TGTGCCACCTTGTATAAGAAACTCTTT	CATLYKKLF	TRGV5	.	TRGJ1	9	-1	-1	12
16	1.110640631399199E-4	TGTGCCACCTCTAATAAGAAACTCTTT	CATSNKKLF	TRGV4	.	TRGJ1	9	-1	-1	13
16	1.110640631399199E-4	TGTGCCACCTGGGATCACAAACTCTTT	CATWDHKLF	TRGV2	.	TRGJ1	13	-1	-1	18
16	1.110640631399199E-4	TGTGCCACCTGGATTAAGAAACTCTTT	CATWIKKLF	TRGV4	.	TRGJ1	11	-1	-1	14
16	1.110640631399199E-4	TGTGCCACCTGCAAGAAACTCTTT	CATCKKLF	TRGV4	.	TRGJ1	10	-1	-1	12
16	1.110640631399199E-4	TGTGCCACCTGGGACCTACTCTTT	CATWDLLF	TRGV2	.	TRGJ1	14	-1	-1	17
16	1.110640631399199E-4	TGCGGGGATAAGAAACTCTTT	CGDKKLF	TRGV4	.	TRGJ1	1	-1	-1	7
15	1.041225591936749E-4	TGTGCCACCTGGGACCCAAATCGGAGTAGTAGTGATTGGATCAAGACGTTT	CATWDPNRSSSDWIKTF	TRGV2	.	TRGJP2	14	-1	-1	26
15	1.041225591936749E-4	TGTGCCACCTGGGACGGGCCGATCAATAGTAGTGATTGGATCAAGACGTTT	CATWDGPINSSDWIKTF	TRGV2	.	TRGJP2	19	-1	-1	25
15	1.041225591936749E-4	TGTGCCACCTGGGACGGGCGAGATGGAAGTAGTGATTGGATCAAGACGTTT	CATWDGRDGSSDWIKTF	TRGV2	.	TRGJP2	18	-1	-1	27
15	1.041225591936749E-4	TGTGCCACCTGGGAGTCGGCCGGGGAGTTGGGCAAAAAAATCAAGGTATTT	CATWESAGELGKKIKVF	TRGV2	.	TRGJP	13	-1	-1	24
15	1.041225591936749E-4	TGTGCCACCTGGCCCGGGCAACCTAGGACTCATTATAAGAAACTCTTT	CATWPGQPRTHYKKLF	TRGV2	.	TRGJ1	18	-1	-1	31
15	1.041225591936749E-4	TGTGCCACCTGGGATGGGCGCTCCGCCCCGGATTATAAGAAACTCTTT	CATWDGRSAPDYKKLF	TRGV4	.	TRGJ1	18	-1	-1	31
15	1.041225591936749E-4	TGTGCCACCTGGGATAGAGGGGGTAGTAGTGATTGGATCAAGACGTTT	CATWDRGGSSDWIKTF	TRGV8	.	TRGJP2	16	-1	-1	23
15	1.041225591936749E-4	TGTGCCACCTGGGACGGCCCAGATAGTAGTGATTGGATCAAGACGTTT	CATWDGPDSSDWIKTF	TRGV2	.	TRGJP2	19	-1	-1	22
15	1.041225591936749E-4	TGTGCCACCTGGGACAGCCTATATAGTAGTGATTGGATCAAGACGTTT	CATWDSLYSSDWIKTF	TRGV3	.	TRGJP2	19	-1	-1	18
15	1.041225591936749E-4	TGTGCCACCTGGGACAGGCGAGTCGGGGGGAGTTATAAGAAACTCTTT	CATWDRRVGGSYKKLF	TRGV5	.	TRGJ1	18	-1	-1	32
15	1.041225591936749E-4	TGTGCTGCGTGGGATTATCTGACCACTGGTTGGTTCAAGATATTT	CAAWDYLTTGWFKIF	TRGV10	.	TRGJP1	16	-1	-1	21
15	1.041225591936749E-4	TGTGCTGCGTGGGATGGAGCAATTAATTATTATAAGAAACTCTTT	CAAWDGAINYYKKLF	TRGV10	.	TRGJ1	14	-1	-1	24
15	1.041225591936749E-4	TGTGCCACCTGGGATGGCCTGGGGGGGTATTATAAGAAACTCTTT	CATWDGLGGYYKKLF	TRGV4	.	TRGJ1	16	-1	-1	27
15	1.041225591936749E-4	TGTGCCACCTGGGATGAATGGTTACGTTATTATAAGAAACTCTTT	CATWDEWLRYYKKLF	TRGV8	.	TRGJ1	14	-1	-1	26
15	1.041225591936749E-4	TGTGCCACCTGGGACGGGCTCGAGGGGTATTATAAGAAACTCTTT	CATWDGLEGYYKKLF	TRGV2	.	TRGJ1	21	-1	-1	27
15	1.041225591936749E-4	TGTGCCACCTGGGACGGGCTGAATAGTGATTGGATCAAGACGTTT	CATWDGLNSDWIKTF	TRGV2	.	TRGJP2	18	-1	-1	23
15	1.041225591936749E-4	TGTGCCACCTGGGACGGGCCTTATCGAGATTGGATCAAGACGTTT	CATWDGPYRDWIKTF	TRGV2	.	TRGJP2	19	-1	-1	27
15	1.041225591936749E-4	TGTGCCACCTGGGACGGGCCGGGATGTGATTGGATCAAGACGTTT	CATWDGPGCDWIKTF	TRGV2	.	TRGJP2	19	-1	-1	25
15	1.041225591936749E-4	TGTGCCACCTGGGACGGGGGGGTAAGGGATTATAAGAAACTCTTT	CATWDGGVRDYKKLF	TRGV2	.	TRGJ1	17	-1	-1	28
15	1.041225591936749E-4	TGTGCCACCTGGGACGGACTTACGAATTATTATAAGAAACTCTTT	CATWDGLTNYYKKLF	TRGV2	.	TRGJ1	16	-1	-1	22
15	1.041225591936749E-4	TGTGCCACCTGGGACAGGCAGGGCCTTTATTATAAGAAACTCTTT	CATWDRQGLYYKKLF	TRGV3	.	TRGJ1	18	-1	-1	26
15	1.041225591936749E-4	TGTGCCACAAACGACCGTGAGGACCTTTATTATAAGAAACTCTTT	CATNDREDLYYKKLF	TRGV8	.	TRGJ1	7	-1	-1	26
15	1.041225591936749E-4	TGTGCTGCGTGGGACCGATTAAATTATTATAAGAAACTCTTT	CAAWDRLNYYKKLF	TRGV10	.	TRGJ1	13	-1	-1	21
15	1.041225591936749E-4	TGTGCCACCTGGGTCCGCAGTAGCCCCTTCAAGAAACTCTTT	CATWVRSSPFKKLF	TRGV3	.	TRGJ1	12	-1	-1	30
15	1.041225591936749E-4	TGTGCCACCTGGGGTGAGGGGAATTATTATAAGAAACTCTTT	CATWGEGNYYKKLF	TRGV8	.	TRGJ1	12	-1	-1	20
15	1.041225591936749E-4	TGTGCCACCTGGGACGGTCCGAATTATTATAAGAAACTCTTT	CATWDGPNYYKKLF	TRGV2	.	TRGJ1	19	-1	-1	19
15	1.041225591936749E-4	TGTGCCACCTGGGACGGGCTTGATTATTATAAGAAACTCTTT	CATWDGLDYYKKLF	TRGV2	.	TRGJ1	18	-1	-1	22
15	1.041225591936749E-4	TGTGCCACCTGGGACGGGCTACGATATTATAAGAAACTCTTT	CATWDGLRYYKKLF	TRGV2	.	TRGJ2	18	-1	-1	24
15	1.041225591936749E-4	TGTGCCACCTGGGACGGGCCGGATTATTATAAGAAACTCTTT	CATWDGPDYYKKLF	TRGV2	.	TRGJ1	19	-1	-1	19
15	1.041225591936749E-4	TGTGCCACCTGGGACGGGGAGAATTATTATAAGAAACTCTTT	CATWDGENYYKKLF	TRGV2	.	TRGJ1	17	-1	-1	20
15	1.041225591936749E-4	TGTGCCACCTGGGACAGGCGTTCCTTAGATAAGAAACTCTTT	CATWDRRSLDKKLF	TRGV7	.	TRGJ1	18	-1	-1	28
15	1.041225591936749E-4	TGTGCCACCTGGGACAGAAGAGGTGATTGGATCAAGACGTTT	CATWDRRGDWIKTF	TRGV3	.	TRGJP2	16	-1	-1	22
15	1.041225591936749E-4	TGTGCCACCTGGGAACCTAGTAGTGATTGGATCAAGACGTTT	CATWEPSSDWIKTF	TRGV8	.	TRGJP2	13	-1	-1	17
15	1.041225591936749E-4	TGTGCCACCTGGGAAAGTAAGACGTGTTATAAGAAACTCTTT	CATWESKTCYKKLF	TRGV7	.	TRGJ1	16	-1	-1	26
15	1.041225591936749E-4	TGTGCTGCGTGGGATTTAAGGGATTATAAGAAACTCTTT	CAAWDLRDYKKLF	TRGV10	.	TRGJ1	15	-1	-1	22
15	1.041225591936749E-4	TGTGCCACCTGGCCCGGTAGTGATTGGATCAAGACGTTT	CATWPGSDWIKTF	TRGV2	.	TRGJP2	11	-1	-1	16
15	1.041225591936749E-4	TGTGCCACCTGGGCTGGGGAGGGGTATAAGAAACTCTTT	CATWAGEGYKKLF	TRGV3	.	TRGJ1	12	-1	-1	24
15	1.041225591936749E-4	TGTGCCACCTGGGATGGGCCCCGGTATAAGAAACTCTTT	CATWDGPRYKKLF	TRGV4	.	TRGJ1	20	-1	-1	24
15	1.041225591936749E-4	TGTGCCACCTGGGATGGGCCCCATTATAAGAAACTCTTT	CATWDGPHYKKLF	TRGV4	.	TRGJ1	20	-1	-1	22
15	1.041225591936749E-4	TGTGCCACCTGGGACGTAAATTATTATAAGAAACTCTTT	CATWDVNYYKKLF	TRGV2	.	TRGJ1	15	-1	-1	18
15	1.041225591936749E-4	TGTGCCACCTGGGACGGCCGTTATTATAAGAAACTCTTT	CATWDGRYYKKLF	TRGV7	.	TRGJ1	18	-1	-1	20
15	1.041225591936749E-4	TGTGCCACCTGGGACGGGCCGGGTTATAAGAAACTCTTT	CATWDGPGYKKLF	TRGV2	.	TRGJ1	19	-1	-1	23
15	1.041225591936749E-4	TGTGCCACCTGGGACGGGCAGACTTGGATCAAGACGTTT	CATWDGQTWIKTF	TRGV2	.	TRGJP2	18	-1	-1	23
15	1.041225591936749E-4	TGTGCCACCTGGGACAGGCCTTGGTATAAGAAACTCTTT	CATWDRPWYKKLF	TRGV3	.	TRGJ1	20	-1	-1	24
15	1.041225591936749E-4	TGTGCCACCTGGGACAGGCATTTTTATAAGAAACTCTTT	CATWDRHFYKKLF	TRGV7	.	TRGJ1	18	-1	-1	19
15	1.041225591936749E-4	TGTGCCACCTGGGACAGGGAGAGGTATAAGAAACTCTTT	CATWDRERYKKLF	TRGV7	.	TRGJ1	17	-1	-1	24
15	1.041225591936749E-4	TGTGCCACCTGGGAACGAGGAGATTGGATCAAGACGTTT	CATWERGDWIKTF	TRGV2	.	TRGJP2	13	-1	-1	21
15	1.041225591936749E-4	TGTGCCACCTGGTGCGAATGTTGGATCAAGACGTTT	CATWCECWIKTF	TRGV2	.	TRGJP2	11	-1	-1	20
15	1.041225591936749E-4	TGTGCCACCTGGGTCCTTTATTATAAGAAACTCTTT	CATWVLYYKKLF	TRGV8	.	TRGJ1	12	-1	-1	17
15	1.041225591936749E-4	TGTGCCACCTGGGCCCCGTATTATAAGAAACTCTTT	CATWAPYYKKLF	TRGV4	.	TRGJ1	12	-1	-1	18
15	1.041225591936749E-4	TGTGCCACCTGGGATCATTATTATAAGAAACTCTTT	CATWDHYYKKLF	TRGV8	.	TRGJ1	14	-1	-1	16
15	1.041225591936749E-4	TGTGCCACCTGGGATATTTATTATAAGAAACTCTTT	CATWDIYYKKLF	TRGV8	.	TRGJ1	15	-1	-1	17
15	1.041225591936749E-4	TGTGCCACCTGGGACGGTAATTATAAGAAACTCTTT	CATWDGNYKKLF	TRGV2	.	TRGJ1	16	-1	-1	19
15	1.041225591936749E-4	TGTGCCACCTGGGACGGGCTGGGAAAGAAACTCTTT	CATWDGLGKKLF	TRGV2	.	TRGJ1	18	-1	-1	24
15	1.041225591936749E-4	TGTGCCACCTGGGACGGGCCTCGCCGGAAACTCTTT	CATWDGPRRKLF	TRGV2	.	TRGJ1	19	-1	-1	26
15	1.041225591936749E-4	TGTGCCACCTGGGACGGGCCGTTTAAGAAACTCTTT	CATWDGPFKKLF	TRGV2	.	TRGJ1	19	-1	-1	23
15	1.041225591936749E-4	TGTGCCACCTGGGACAGGTTCGATGCGAAACTCTTT	CATWDRFDAKLF	TRGV7	.	TRGJ1	17	-1	-1	26
15	1.041225591936749E-4	TGTGCCACCTGGGACAGGCGATATAAGAAACTCTTT	CATWDRRYKKLF	TRGV3	.	TRGJ1	18	-1	-1	21
15	1.041225591936749E-4	TGTGCCACCTGGGAGACGGGGGTGGAGAAACTCTTT	CATWETGVEKLF	TRGV8	.	TRGJ1	13	-1	-1	25
15	1.041225591936749E-4	TGTGCCACCTGGAGGTATTATTATAAGAAACTCTTT	CATWRYYYKKLF	TRGV3	.	TRGJ1	11	-1	-1	16
15	1.041225591936749E-4	TGTGCCACCTGGAATTCTTATTATAAGAAACTCTTT	CATWNSYYKKLF	TRGV5	.	TRGJ1	11	-1	-1	17
15	1.041225591936749E-4	TGTGCCACCTGGGCCAATTATAAGAAACTCTTT	CATWANYKKLF	TRGV7	.	TRGJ1	15	-1	-1	16
15	1.041225591936749E-4	TGTGCCACCTGGGATAGTTATAAGAAACTCTTT	CATWDSYKKLF	TRGV8	.	TRGJ2	16	-1	-1	17
15	1.041225591936749E-4	TGTGCCACCTGGGATAACTATAAGAAACTCTTT	CATWDNYKKLF	TRGV4	.	TRGJ1	14	-1	-1	18
15	1.041225591936749E-4	TGTGCCACCTGGGACGTGAGGATCAAGACGTTT	CATWDVRIKTF	TRGV3	.	TRGJP2	14	-1	-1	19
15	1.041225591936749E-4	TGTGCCACCTGGGACGGCCTACCTAAACTCTTT	CATWDGLPKLF	TRGV2	.	TRGJ1	16	-1	-1	24
15	1.041225591936749E-4	TGTGCCACCTGGGACGGGCCGGGGAAACTCTTT	CATWDGPGKLF	TRGV2	.	TRGJ1	19	-1	-1	23
15	1.041225591936749E-4	TGTGCCACCTGGGACGGGGATAAGAAACTCTTT	CATWDGDKKLF	TRGV3	.	TRGJ1	17	-1	-1	19
15	1.041225591936749E-4	TGTGCCACCTGGGAATATTATAAGAAACTCTTT	CATWEYYKKLF	TRGV2	.	TRGJ1	13	-1	-1	12
15	1.041225591936749E-4	TGTGCCACCTGGCCAAATAAGAAACTCTTT	CATWPNKKLF	TRGV8	.	TRGJ1	11	-1	-1	16
15	1.041225591936749E-4	TGTGCCACCTGGGATGGGAAGAAACTCTTT	CATWDGKKLF	TRGV8	.	TRGJ1	17	-1	-1	18
15	1.041225591936749E-4	TGTGCCACCGATGTGGGTAGGAAACTCTTT	CATDVGRKLF	TRGV2	.	TRGJ1	8	-1	-1	17
15	1.041225591936749E-4	TGTGCCCCGGGTTGGGAGGAACTCTTT	CAPGWEELF	TRGV8	.	TRGJ1	10	-1	-1	16
15	1.041225591936749E-4	TGTGCCACCTGTGATAAGAAACTCTTT	CATCDKKLF	TRGV8	.	TRGJ1	15	-1	-1	13
15	1.041225591936749E-4	TGTGCCACCTGGTATAAGAAACTCTTT	CATWYKKLF	TRGV4	.	TRGJ1	14	-1	-1	12
15	1.041225591936749E-4	TGTGCCACCTGGGCAATGAAACTCTTT	CATWAMKLF	TRGV3	.	TRGJ1	12	-1	-1	17
15	1.041225591936749E-4	TGTGCCACCTGGGACAGGCTGGCGTTT	CATWDRLAF	TRGV3	.	TRGJP2	18	-1	-1	22
15	1.041225591936749E-4	TGTGCCACCTGGAGGATCGGACTCTTT	CATWRIGLF	TRGV2	.	TRGJ1	11	-1	-1	20
15	1.041225591936749E-4	TGTGCCACCCCTACTATCAAGACGTTT	CATPTIKTF	TRGV8	.	TRGJP2	8	-1	-1	15
15	1.041225591936749E-4	TGTGCCACCAAGTATAAGAAACTCTTT	CATKYKKLF	TRGV8	.	TRGJ1	8	-1	-1	12
15	1.041225591936749E-4	TGTGCCACCTGGGATCTGCTCTTT	CATWDLLF	TRGV2	.	TRGJ1	13	-1	-1	18
15	1.041225591936749E-4	TGTAGGAAACTCTTT	CRKLF	TRGV2	.	TRGJ1	2	-1	-1	2
14	9.718105524742991E-5	TGTGCCACCTGGGACGGGCGGGGGGGTCGACCGAATAGTGATTGGATCAAGACGTTT	CATWDGRGGRPNSDWIKTF	TRGV2	.	TRGJP2	18	-1	-1	35
14	9.718105524742991E-5	TGTGCCACCTGGGACTGCCCTCAGGGGAGTAGTGATTGGATCAAGACGTTT	CATWDCPQGSSDWIKTF	TRGV3	.	TRGJP2	20	-1	-1	27
14	9.718105524742991E-5	TGTGCCACCTGGGACGGGCCTGGGTTGGAGAGTGATTGGATCAAGACGTTT	CATWDGPGLESDWIKTF	TRGV2	.	TRGJP2	19	-1	-1	30
14	9.718105524742991E-5	TGTGCCACCTGGGACGGGGCCCCCCTTAGTAGTGATTGGATCAAGACGTTT	CATWDGAPLSSDWIKTF	TRGV2	.	TRGJP2	21	-1	-1	26
14	9.718105524742991E-5	TGTGCCACCTGGGAGGGTATGATCGGGGGTAGTGATTGGATCAAGACGTTT	CATWEGMIGGSDWIKTF	TRGV2	.	TRGJP2	16	-1	-1	28
14	9.718105524742991E-5	TGTGCTGCGTGGGATTACCAGCATACTCTTTATTATAAGAAACTCTTT	CAAWDYQHTLYYKKLF	TRGV10	.	TRGJ1	17	-1	-1	29
14	9.718105524742991E-5	TGTGCCACCTGGGACGGGCTGCACCAGAATTATTATAAGAAACTCTTT	CATWDGLHQNYYKKLF	TRGV2	.	TRGJ1	18	-1	-1	26
14	9.718105524742991E-5	TGTGCCACCTGGGACGGGCCCAGTAGTAGTGATTGGATCAAGACGTTT	CATWDGPSSSDWIKTF	TRGV2	.	TRGJP2	20	-1	-1	23
14	9.718105524742991E-5	TGTGCCACCTGGGACGGGCGCGGTGGTAGTGATTGGATCAAGACGTTT	CATWDGRGGSDWIKTF	TRGV2	.	TRGJP2	21	-1	-1	25
14	9.718105524742991E-5	TGTGCCACCTGGGACAGGCAAGAGTTGGGCAAAAAAATCAAGGTATTT	CATWDRQELGKKIKVF	TRGV7	.	TRGJP	18	-1	-1	16
14	9.718105524742991E-5	TGTGCTGCGTGGGAGAGGCAGGGTAGGGGGTGGTTCAAGATATTT	CAAWERQGRGWFKIF	TRGV10	.	TRGJP1	13	-1	-1	27
14	9.718105524742991E-5	TGTGCCACCTGGGATCGAGCCCTGAATTATTATAAGAAACTCTTT	CATWDRALNYYKKLF	TRGV8	.	TRGJ1	14	-1	-1	23
14	9.718105524742991E-5	TGTGCCACCTGGGATAGGCCAAGAGTGTATTATAAGAAACTCTTT	CATWDRPRVYYKKLF	TRGV8	.	TRGJ1	19	-1	-1	27
14	9.718105524742991E-5	TGTGCCACCTGGGACGGGCCCATAGCGAGGTATAAGAAACTCTTT	CATWDGPIARYKKLF	TRGV2	.	TRGJ1	20	-1	-1	30
14	9.718105524742991E-5	TGTGCCACCTGGGACGGGCGGAGTAGTGATTGGATCAAGACGTTT	CATWDGRSSDWIKTF	TRGV2	.	TRGJP2	18	-1	-1	21
14	9.718105524742991E-5	TGTGCCACCTGGGACAGGCTAGGGGATTATTATAAGAAACTCTTT	CATWDRLGDYYKKLF	TRGV3	.	TRGJ1	18	-1	-1	25
14	9.718105524742991E-5	TGTGCCACCTGGGACAGGCCTCAGAATTATTATAAGAAACTCTTT	CATWDRPQNYYKKLF	TRGV3	.	TRGJ2	20	-1	-1	23
14	9.718105524742991E-5	TGTGCCACCTGGGACAGGCGAAGTGGTGATTGGATCAAGACGTTT	CATWDRRSGDWIKTF	TRGV3	.	TRGJP2	18	-1	-1	21
14	9.718105524742991E-5	TGTGCCACCTGGGACAGGAAAGGGGATCGGTATAAGAAACTCTTT	CATWDRKGDRYKKLF	TRGV7	.	TRGJ1	17	-1	-1	30
14	9.718105524742991E-5	TGTGCTGCGTGGACCAATACCACTGGTTGGTTCAAGATATTT	CAAWTNTTGWFKIF	TRGV10	.	TRGJP1	11	-1	-1	16
14	9.718105524742991E-5	TGTGCCCCCTTATCCCGGGAACTACTAATCAAGAAACTCTTT	CAPLSRELLIKKLF	TRGV8	.	TRGJ1	9	-1	-1	30
14	9.718105524742991E-5	TGTGCCACCTGGGGCCTTAGTAGTGATTGGATCAAGACGTTT	CATWGLSSDWIKTF	TRGV2	.	TRGJP2	12	-1	-1	17
14	9.718105524742991E-5	TGTGCCACCTGGGATGACCCCCTAGGGTATAAGAAACTCTTT	CATWDDPLGYKKLF	TRGV4	.	TRGJ1	15	-1	-1	27
14	9.718105524742991E-5	TGTGCCACCTGGGATGAGGGGAATTATTATAAGAAACTCTTT	CATWDEGNYYKKLF	TRGV4	.	TRGJ1	15	-1	-1	20
14	9.718105524742991E-5	TGTGCCACCTGGGACTCCCGCCGGGGGGTTGGGAAACTCTTT	CATWDSRRGVGKLF	TRGV7	.	TRGJ1	14	-1	-1	32
14	9.718105524742991E-5	TGTGCCACCTGGGACGTAAGGACTTATTATAAGAAACTCTTT	CATWDVRTYYKKLF	TRGV2	.	TRGJ1	15	-1	-1	20
14	9.718105524742991E-5	TGTGCCACCTGGGACGGCGCGGGGGTTTATAAGAAACTCTTT	CATWDGAGVYKKLF	TRGV2	.	TRGJ1	16	-1	-1	26
14	9.718105524742991E-5	TGTGCCACCTGGGACGGGCCGAATTATTATAAGAAACTCTTT	CATWDGPNYYKKLF	TRGV2	.	TRGJ1	19	-1	-1	19
14	9.718105524742991E-5	TGTGCCACCTGGGACGGGCGGTTTTGTTATAAGAAACTCTTT	CATWDGRFCYKKLF	TRGV2	.	TRGJ1	18	-1	-1	23
14	9.718105524742991E-5	TGTGCCACCTGGGACGGACGTAGTGATTGGATCAAGACGTTT	CATWDGRSDWIKTF	TRGV2	.	TRGJP2	16	-1	-1	19
14	9.718105524742991E-5	TGTGCCACCTGGGACAGTGCGAGTGATTGGATCAAGACGTTT	CATWDSASDWIKTF	TRGV3	.	TRGJP2	16	-1	-1	21
14	9.718105524742991E-5	TGTGCCACCTGGGACAGGCAGAATTATTATAAGAAACTCTTT	CATWDRQNYYKKLF	TRGV3	.	TRGJ1	18	-1	-1	20
14	9.718105524742991E-5	TGTGCCACCTGGGTACGTAGTGATTGGATCAAGACGTTT	CATWVRSDWIKTF	TRGV8	.	TRGJP2	12	-1	-1	16
14	9.718105524742991E-5	TGTGCCACCTGGGTAAGAACCTATTATAAGAAACTCTTT	CATWVRTYYKKLF	TRGV8	.	TRGJ1	12	-1	-1	21
14	9.718105524742991E-5	TGTGCCACCTGGGATCCTAATTATTATAAGAAACTCTTT	CATWDPNYYKKLF	TRGV2	.	TRGJ1	13	-1	-1	18
14	9.718105524742991E-5	TGTGCCACCTGGGATGGGCGAAGCTATAAGAAACTCTTT	CATWDGRSYKKLF	TRGV4	.	TRGJ1	18	-1	-1	24
14	9.718105524742991E-5	TGTGCCACCTGGGATAGTTGTGATTGGATCAAGACGTTT	CATWDSCDWIKTF	TRGV8	.	TRGJP2	16	-1	-1	13
14	9.718105524742991E-5	TGTGCCACCTGGGATAGAAGAGAGGCGGGGAAACTCTTT	CATWDRREAGKLF	TRGV8	.	TRGJ1	16	-1	-1	29
14	9.718105524742991E-5	TGTGCCACCTGGGACGGGTTTAATTATAAGAAACTCTTT	CATWDGFNYKKLF	TRGV2	.	TRGJ1	17	-1	-1	22
14	9.718105524742991E-5	TGTGCCACCTGGGACGGGCTCTATTATAAGAAACTCTTT	CATWDGLYYKKLF	TRGV2	.	TRGJ1	18	-1	-1	21
14	9.718105524742991E-5	TGTGCCACCTGGGACGGGCCCCATTATAAGAAACTCTTT	CATWDGPHYKKLF	TRGV2	.	TRGJ1	20	-1	-1	22
14	9.718105524742991E-5	TGTGCCACCTGGGACGGGCGGATTTGGCAGAAACTCTTT	CATWDGRIWQKLF	TRGV2	.	TRGJ1	18	-1	-1	28
14	9.718105524742991E-5	TGTGCCACCTGGGACGGGCATTATTATAAGAAACTCTTT	CATWDGHYYKKLF	TRGV2	.	TRGJ1	18	-1	-1	19
14	9.718105524742991E-5	TGTGCCACCTGGGACGGGCAATATTATAAGAAACTCTTT	CATWDGQYYKKLF	TRGV2	.	TRGJ1	18	-1	-1	21
14	9.718105524742991E-5	TGTGCCACCTGGGACGAGTTTTATTATAAGAAACTCTTT	CATWDEFYYKKLF	TRGV3	.	TRGJ1	14	-1	-1	20
14	9.718105524742991E-5	TGTGCCACCTGGGACGAGACTTATTATAAGAAACTCTTT	CATWDETYYKKLF	TRGV2	.	TRGJ1	15	-1	-1	17
14	9.718105524742991E-5	TGTGCCACCTGGGACACCCATTATTATAAGAAACTCTTT	CATWDTHYYKKLF	TRGV3	.	TRGJ1	15	-1	-1	19
14	9.718105524742991E-5	TGTGCCACCTGGGACAGACATCGATATAAGAAACTCTTT	CATWDRHRYKKLF	TRGV5	.	TRGJ1	16	-1	-1	24
14	9.718105524742991E-5	TGTGCCACCTACGATACCACTGGTTGGTTCAAGATATTT	CATYDTTGWFKIF	TRGV3	.	TRGJP1	9	-1	-1	13
14	9.718105524742991E-5	TGTGCTGCGTGGGACGATTATTATAAGAAACTCTTT	CAAWDDYYKKLF	TRGV10	.	TRGJ1	13	-1	-1	16
14	9.718105524742991E-5	TGTGCCACTTCGTACCATTATTATAAGAAACTCTTT	CATSYHYYKKLF	TRGV3	.	TRGJ1	7	-1	-1	16
14	9.718105524742991E-5	TGTGCCACCTGGGCCCATTATTATAAGAAACTCTTT	CATWAHYYKKLF	TRGV3	.	TRGJ1	12	-1	-1	16
14	9.718105524742991E-5	TGTGCCACCTGGGATTGTGACTATAAGAAACTCTTT	CATWDCDYKKLF	TRGV8	.	TRGJ1	14	-1	-1	21
14	9.718105524742991E-5	TGTGCCACCTGGGATGTACGATATAAGAAACTCTTT	CATWDVRYKKLF	TRGV4	.	TRGJ1	15	-1	-1	21
14	9.718105524742991E-5	TGTGCCACCTGGGATGTAAGGTATAAGAAACTCTTT	CATWDVRYKKLF	TRGV4	.	TRGJ1	15	-1	-1	21
14	9.718105524742991E-5	TGTGCCACCTGGGATGACCTTTATAAGAAACTCTTT	CATWDDLYKKLF	TRGV4	.	TRGJ1	15	-1	-1	20
14	9.718105524742991E-5	TGTGCCACCTGGGATAGGGGGTATAAGAAACTCTTT	CATWDRGYKKLF	TRGV8	.	TRGJ1	17	-1	-1	21
14	9.718105524742991E-5	TGTGCCACCTGGGACGGGCCGGGGGGGAAACTCTTT	CATWDGPGGKLF	TRGV2	.	TRGJ1	19	-1	-1	26
14	9.718105524742991E-5	TGTGCCACCTGGGACGGGAGGTGGATCAAGACGTTT	CATWDGRWIKTF	TRGV2	.	TRGJP2	17	-1	-1	21
14	9.718105524742991E-5	TGTGCCACCTGGGACGGAGGTTATAAGAAACTCTTT	CATWDGGYKKLF	TRGV2	.	TRGJ1	16	-1	-1	20
14	9.718105524742991E-5	TGTGCCACCTGGGACATCAACAAGGGAGAACTCTTT	CATWDINKGELF	TRGV3	.	TRGJ1	15	-1	-1	28
14	9.718105524742991E-5	TGTGCCACCTGGGACAGGCCTGGTAAGAAACTCTTT	CATWDRPGKKLF	TRGV7	.	TRGJ1	21	-1	-1	23
14	9.718105524742991E-5	TGTGCCACCTGGGACAGGACGATTAAGAAACTCTTT	CATWDRTIKKLF	TRGV3	.	TRGJ1	17	-1	-1	23
14	9.718105524742991E-5	TGTGCCACCTGGGAGGACTATTATAAGAAACTCTTT	CATWEDYYKKLF	TRGV8	.	TRGJ1	13	-1	-1	18
14	9.718105524742991E-5	TGTGCCACCACCCCGAATTATTATAAGAAACTCTTT	CATTPNYYKKLF	TRGV8	.	TRGJ1	8	-1	-1	13
14	9.718105524742991E-5	TGTGCCAGTTGGGAGGGGGCTTATAAGAAACTCTTT	CASWEGAYKKLF	TRGV4	.	TRGJ1	17	-1	-1	20
14	9.718105524742991E-5	TGTGCCACCTCTTCCACAAGTAAGAAACTCTTT	CATSSTSKKLF	TRGV5	.	TRGJ1	9	-1	-1	20
14	9.718105524742991E-5	TGTGCCACCTGGGATATCGTCCGGAAACTCTTT	CATWDIVRKLF	TRGV4	.	TRGJ1	14	-1	-1	23
14	9.718105524742991E-5	TGTGCCACCTGGGATAATTATAAGAAACTCTTT	CATWDNYKKLF	TRGV4	.	TRGJ1	14	-1	-1	13
14	9.718105524742991E-5	TGTGCCACCTGGGACGCGAATAAGAAACTCTTT	CATWDANKKLF	TRGV2	.	TRGJ1	15	-1	-1	19
14	9.718105524742991E-5	TGTGCCACCTGGGACGGGGGGGAGAAACTCTTT	CATWDGGEKLF	TRGV3	.	TRGJ1	17	-1	-1	22
14	9.718105524742991E-5	TGTGCCACCTGGGACAGGCTAATCAAACTCTTT	CATWDRLIKLF	TRGV3	.	TRGJ1	18	-1	-1	24
14	9.718105524742991E-5	TGTGCCACCTGGGACAGGCCGGAGAAACTCTTT	CATWDRPEKLF	TRGV7	.	TRGJ1	19	-1	-1	22
14	9.718105524742991E-5	TGTGCCACCTGGGACAAATATAAGAAACTCTTT	CATWDKYKKLF	TRGV5	.	TRGJ1	15	-1	-1	18
14	9.718105524742991E-5	TGTGCCACCCCCAATGGTCGTAAGAAACTCTTT	CATPNGRKKLF	TRGV2	.	TRGJ2	8	-1	-1	20
14	9.718105524742991E-5	TGTGCGGGAAAGAGGGGTTATAAGAAACTCTTT	CAGKRGYKKLF	TRGV8	.	TRGJ1	4	-1	-1	17
14	9.718105524742991E-5	TGTGCCGGGAGAGATTATAAGAAACTCTTT	CAGRDYKKLF	TRGV3	.	TRGJ1	5	-1	-1	13
14	9.718105524742991E-5	TGTGCCACCTGGCTTTATAAGAAACTCTTT	CATWLYKKLF	TRGV8	.	TRGJ1	11	-1	-1	14
14	9.718105524742991E-5	TGTGCCACCTGGGCTCATAAGAAACTCTTT	CATWAHKKLF	TRGV8	.	TRGJ1	12	-1	-1	16
14	9.718105524742991E-5	TGTGCCACCTGGGGGTCAATCAAACTCTTT	CATWGSIKLF	TRGV4	.	TRGJ1	12	-1	-1	21
14	9.718105524742991E-5	TGTGCCACCTGGGATTCCCGGAAACTCTTT	CATWDSRKLF	TRGV8	.	TRGJ1	14	-1	-1	20
14	9.718105524742991E-5	TGTGCCACCTGGGATGGTAGGAAACTCTTT	CATWDGRKLF	TRGV3	.	TRGJ1	13	-1	-1	17
14	9.718105524742991E-5	TGTGCCACCTGGGACTTGGTGAAACTCTTT	CATWDLVKLF	TRGV5	.	TRGJ1	14	-1	-1	20
14	9.718105524742991E-5	TGTGCCAAAAAGCGCTATAAGAAACTCTTT	CAKKRYKKLF	TRGV8	.	TRGJ1	6	-1	-1	15
14	9.718105524742991E-5	TGTGCCACCTGGGCTAAGAAACTCTTT	CATWAKKLF	TRGV8	.	TRGJ2	15	-1	-1	14
13	9.023955130118492E-5	TGTGCCACCTGGGACGGGCCCCTCTTTAAATATAGTAGTGATTGGATCAAGACGTTT	CATWDGPLFKYSSDWIKTF	TRGV2	.	TRGJP2	23	-1	-1	29
13	9.023955130118492E-5	TGTGCCACCTGGGACGGGCGGAAAAAGTTGGGCAAAAAAATCAAGGTATTT	CATWDGRKKLGKKIKVF	TRGV2	.	TRGJP	18	-1	-1	19
13	9.023955130118492E-5	TGTGCCACCTGGGACGAGGGGTTAATTAGTAGTGATTGGATCAAGACGTTT	CATWDEGLISSDWIKTF	TRGV2	.	TRGJP2	15	-1	-1	26
13	9.023955130118492E-5	TGTGCCTCCAGGACATTCAGGACCCTGCGCTATTATAAGAAACTCTTT	CASRTFRTLRYYKKLF	TRGV2	.	TRGJ1	11	-1	-1	30
13	9.023955130118492E-5	TGTGCCACCTGGTTAACCGATTCCCTCACTTATTATAAGAAACTCTTT	CATWLTDSLTYYKKLF	TRGV8	.	TRGJ1	11	-1	-1	29
13	9.023955130118492E-5	TGTGCCACCTGGGCCCGCAAGCCTAGCCCTTATTATAAGAAACTCTTT	CATWARKPSPYYKKLF	TRGV3	.	TRGJ1	12	-1	-1	29
13	9.023955130118492E-5	TGTGCCACCTGGGACGGGCTTTATACCACTGGTTGGTTCAAGATATTT	CATWDGLYTTGWFKIF	TRGV2	.	TRGJP1	18	-1	-1	21
13	9.023955130118492E-5	TGTGCCACCTGGGACGGGCCCCGAAAGGATTATTATAAGAAACTCTTT	CATWDGPRKDYYKKLF	TRGV2	.	TRGJ1	20	-1	-1	28
13	9.023955130118492E-5	TGTGCCACCTGGGACAGGCTGCGGGCGCCGGGTTATAAGAAACTCTTT	CATWDRLRAPGYKKLF	TRGV3	.	TRGJ1	18	-1	-1	32
13	9.023955130118492E-5	TGTGCCACCTGGGACAGGCAGGGGGGTAGTGATTGGATCAAGACGTTT	CATWDRQGGSDWIKTF	TRGV7	.	TRGJP2	18	-1	-1	25
13	9.023955130118492E-5	TGTGCCTTGTGGGAGCAATGCAGGTTTTATTATAAGAAACTCTTT	CALWEQCRFYYKKLF	TRGV9	.	TRGJ1	14	-1	-1	26
13	9.023955130118492E-5	TGTGCCACCTGGGGCTTTTGGGGTAGTGATTGGATCAAGACGTTT	CATWGFWGSDWIKTF	TRGV4	.	TRGJP2	12	-1	-1	22
13	9.023955130118492E-5	TGTGCCACCTGGGACGTCAACAGGGGGTATTATAAGAAACTCTTT	CATWDVNRGYYKKLF	TRGV2	.	TRGJ1	15	-1	-1	27
13	9.023955130118492E-5	TGTGCCACCTGGGACGCCCGAGAGATCTATTATAAGAAACTCTTT	CATWDAREIYYKKLF	TRGV2	.	TRGJ1	15	-1	-1	27
13	9.023955130118492E-5	TGTGCCACCTGGGACGGCCGAAGTAGTGATTGGATCAAGACGTTT	CATWDGRSSDWIKTF	TRGV2	.	TRGJP2	16	-1	-1	21
13	9.023955130118492E-5	TGTGCCACCTGGGACGGGCCTTGTAGTGATTGGATCAAGACGTTT	CATWDGPCSDWIKTF	TRGV2	.	TRGJP2	19	-1	-1	22
13	9.023955130118492E-5	TGTGCCACCTGGGACGGGCCGGTTATGGGATATAAGAAACTCTTT	CATWDGPVMGYKKLF	TRGV2	.	TRGJ1	22	-1	-1	30
13	9.023955130118492E-5	TGTGCCACCTGGGACGGGAAGGGGTTTGGTTATAAGAAACTCTTT	CATWDGKGFGYKKLF	TRGV2	.	TRGJ1	17	-1	-1	29
13	9.023955130118492E-5	TGTGCCACCTGGGACAGGTGGAGGTGTAGGAATAAGAAACTCTTT	CATWDRWRCRNKKLF	TRGV5	.	TRGJ1	17	-1	-1	31
13	9.023955130118492E-5	TGTGCCACCTGGGAGAGCCCTCCGCTGAGTTATAAGAAACTCTTT	CATWESPPLSYKKLF	TRGV8	.	TRGJ1	20	-1	-1	29
13	9.023955130118492E-5	TGTGCCTTGTGGGAGGTACCCCCTTATTATAAGAAACTCTTT	CALWEVPPYYKKLF	TRGV9	.	TRGJ1	16	-1	-1	23
13	9.023955130118492E-5	TGTGCCACCTGGGATGCTAGTAGTGATTGGATCAAGACGTTT	CATWDASSDWIKTF	TRGV8	.	TRGJP2	14	-1	-1	17
13	9.023955130118492E-5	TGTGCCACCTGGGATGCAAGTAGTGATTGGATCAAGACGTTT	CATWDASSDWIKTF	TRGV4	.	TRGJP2	15	-1	-1	18
13	9.023955130118492E-5	TGTGCCACCTGGGATATCCCGAATTATTATAAGAAACTCTTT	CATWDIPNYYKKLF	TRGV8	.	TRGJ1	15	-1	-1	19
13	9.023955130118492E-5	TGTGCCACCTGGGACCACCCTTGGGGGTATAAGAAACTCTTT	CATWDHPWGYKKLF	TRGV8	.	TRGJ1	13	-1	-1	27
13	9.023955130118492E-5	TGTGCCACCTGGGACGCGTACCAAAACCTTAAGAAACTCTTT	CATWDAYQNLKKLF	TRGV2	.	TRGJ1	15	-1	-1	29
13	9.023955130118492E-5	TGTGCCACCTGGGACGCAACTAGTGATTGGATCAAGACGTTT	CATWDATSDWIKTF	TRGV2	.	TRGJP2	15	-1	-1	20
13	9.023955130118492E-5	TGTGCCACCTGGGACGGATTGAATTATTATAAGAAACTCTTT	CATWDGLNYYKKLF	TRGV2	.	TRGJ1	16	-1	-1	17
13	9.023955130118492E-5	TGTGCCACCTGGGACAACATCGGGTCTTATAAGAAACTCTTT	CATWDNIGSYKKLF	TRGV2	.	TRGJ1	14	-1	-1	26
13	9.023955130118492E-5	TGTGCCACCTGGGAACCTCGGGATTATTATAAGAAACTCTTT	CATWEPRDYYKKLF	TRGV2	.	TRGJ1	13	-1	-1	22
13	9.023955130118492E-5	TGTGCCACCTGGCCCGGGGGTTATTATAAGAAACTCTTT	CATWPGGYYKKLF	TRGV3	.	TRGJ1	11	-1	-1	20
13	9.023955130118492E-5	TGTGCCACCTGGGATCCGCCACCACATAAGAAACTCTTT	CATWDPPPHKKLF	TRGV8	.	TRGJ1	14	-1	-1	25
13	9.023955130118492E-5	TGTGCCACCTGGGATCCGAATTATTATAAGAAACTCTTT	CATWDPNYYKKLF	TRGV2	.	TRGJ1	13	-1	-1	13
13	9.023955130118492E-5	TGTGCCACCTGGGATGGGCGGGCTTATAAGAAACTCTTT	CATWDGRAYKKLF	TRGV4	.	TRGJ1	18	-1	-1	23
13	9.023955130118492E-5	TGTGCCACCTGGGATGGACCAGGTTATAAGAAACTCTTT	CATWDGPGYKKLF	TRGV8	.	TRGJ1	14	-1	-1	23
13	9.023955130118492E-5	TGTGCCACCTGGGATGGAACGAATTATAAGAAACTCTTT	CATWDGTNYKKLF	TRGV8	.	TRGJ1	14	-1	-1	22
13	9.023955130118492E-5	TGTGCCACCTGGGATAGGGGTGATTGGATCAAGACGTTT	CATWDRGDWIKTF	TRGV8	.	TRGJP2	17	-1	-1	13
13	9.023955130118492E-5	TGTGCCACCTGGGATAACCCGAAATATAAGAAACTCTTT	CATWDNPKYKKLF	TRGV8	.	TRGJ1	15	-1	-1	24
13	9.023955130118492E-5	TGTGCCACCTGGGACTCCGCTTATTATAAGAAACTCTTT	CATWDSAYYKKLF	TRGV4	.	TRGJ1	13	-1	-1	20
13	9.023955130118492E-5	TGTGCCACCTGGGACCCCGATTATTATAAGAAACTCTTT	CATWDPDYYKKLF	TRGV4	.	TRGJ1	13	-1	-1	19
13	9.023955130118492E-5	TGTGCCACCTGGGACGGTCGGTATTATAAGAAACTCTTT	CATWDGRYYKKLF	TRGV2	.	TRGJ1	16	-1	-1	21
13	9.023955130118492E-5	TGTGCCACCTGGGACGGGTTAAGATCTAGGAAACTCTTT	CATWDGLRSRKLF	TRGV2	.	TRGJ1	17	-1	-1	26
13	9.023955130118492E-5	TGTGCCACCTGGGACGGGCCCGGTTATAAGAAACTCTTT	CATWDGPGYKKLF	TRGV2	.	TRGJ1	21	-1	-1	23
13	9.023955130118492E-5	TGTGCCACCTGGGACGGGCCGACGTATAAGAAACTCTTT	CATWDGPTYKKLF	TRGV2	.	TRGJ1	19	-1	-1	24
13	9.023955130118492E-5	TGTGCCACCTGGGACGGGCCAGGTTGGTTCAAGATATTT	CATWDGPGWFKIF	TRGV2	.	TRGJP1	19	-1	-1	21
13	9.023955130118492E-5	TGTGCCACCTGGGACGGGCGTGATTATAAGAAACTCTTT	CATWDGRDYKKLF	TRGV2	.	TRGJ1	18	-1	-1	22
13	9.023955130118492E-5	TGTGCCACCTGGGACGGGCGCGGGTATAAGAAACTCTTT	CATWDGRGYKKLF	TRGV2	.	TRGJ1	21	-1	-1	24
13	9.023955130118492E-5	TGTGCCACCTGGGACGATCGGGGTTGGTTCAAGATATTT	CATWDDRGWFKIF	TRGV2	.	TRGJP1	15	-1	-1	21
13	9.023955130118492E-5	TGTGCCACCTGGGACAGGGAGGTTATAAGAAAGCTCTTT	CATWDREVIRKLF	TRGV3	.	TRGJ1	17	-1	-1	22
13	9.023955130118492E-5	TGTGCCACCGGGTATAGTAGTGATTGGATCAAGACGTTT	CATGYSSDWIKTF	TRGV8	.	TRGJP2	16	-1	-1	12
13	9.023955130118492E-5	TGTGCCTCCCACCGTAGTGATTGGATCAAGACGTTT	CASHRSDWIKTF	TRGV8	.	TRGJP2	8	-1	-1	13
13	9.023955130118492E-5	TGTGCCCCCTCAGGGAGTGATTGGATCAAGACGTTT	CAPSGSDWIKTF	TRGV8	.	TRGJP2	9	-1	-1	15
13	9.023955130118492E-5	TGTGCCACCTGGGTGGAGGGTTGGATCAAGACGTTT	CATWVEGWIKTF	TRGV8	.	TRGJP2	12	-1	-1	20
13	9.023955130118492E-5	TGTGCCACCTGGGGGGATTATTATAAGAAACTCTTT	CATWGDYYKKLF	TRGV4	.	TRGJ1	12	-1	-1	16
13	9.023955130118492E-5	TGTGCCACCTGGGATTGTCTCTATAAGAAACTCTTT	CATWDCLYKKLF	TRGV4	.	TRGJ1	14	-1	-1	21
13	9.023955130118492E-5	TGTGCCACCTGGGATGGAGGTTATAAGAAACTCTTT	CATWDGGYKKLF	TRGV8	.	TRGJ1	14	-1	-1	20
13	9.023955130118492E-5	TGTGCCACCTGGGATACCTCTCATAAGAAACTCTTT	CATWDTSHKKLF	TRGV8	.	TRGJ1	15	-1	-1	22
13	9.023955130118492E-5	TGTGCCACCTGGGACCCGCTGGGTAAGAAACTCTTT	CATWDPLGKKLF	TRGV2	.	TRGJ1	14	-1	-1	23
13	9.023955130118492E-5	TGTGCCACCTGGGACGGGCCCAAGGAGAAACTCTTT	CATWDGPKEKLF	TRGV2	.	TRGJ1	20	-1	-1	25
13	9.023955130118492E-5	TGTGCCACCTGGGACGGGCCAGGTATGAAACTCTTT	CATWDGPGMKLF	TRGV2	.	TRGJ1	19	-1	-1	23
13	9.023955130118492E-5	TGTGCCACCTGGGACAGGTATTATAAGAAACTCTTT	CATWDRYYKKLF	TRGV3	.	TRGJ1	17	-1	-1	18
13	9.023955130118492E-5	TGTGCCACCTGGGACAGGCGGTTTAGGAAACTCTTT	CATWDRRFRKLF	TRGV7	.	TRGJ1	18	-1	-1	23
13	9.023955130118492E-5	TGTGCCACCTGGAAAAAGGGATGTAAGAAACTCTTT	CATWKKGCKKLF	TRGV8	.	TRGJ1	11	-1	-1	23
13	9.023955130118492E-5	TGTGCCTTCGCAGAGTATTATAAGAAACTCTTT	CAFAEYYKKLF	TRGV9	.	TRGJ1	7	-1	-1	15
13	9.023955130118492E-5	TGTGCCACCTGGTATTATTATAAGAAACTCTTT	CATWYYYKKLF	TRGV4	.	TRGJ1	14	-1	-1	13
13	9.023955130118492E-5	TGTGCCACCTGGCTCCAGAAGGAGAAACTCTTT	CATWLQKEKLF	TRGV3	.	TRGJ1	11	-1	-1	22
13	9.023955130118492E-5	TGTGCCACCTGGGATACCTCTAAGAAACTCTTT	CATWDTSKKLF	TRGV8	.	TRGJ1	15	-1	-1	20
13	9.023955130118492E-5	TGTGCCACCTGGGACGTAAATGGGAAACTCTTT	CATWDVNGKLF	TRGV2	.	TRGJ1	15	-1	-1	23
13	9.023955130118492E-5	TGTGCCACCTGGGACGCTGATAAGAAACTCTTT	CATWDADKKLF	TRGV2	.	TRGJ1	15	-1	-1	19
13	9.023955130118492E-5	TGTGCCACCTGGGACGGTTGGTTCAAGATATTT	CATWDGWFKIF	TRGV2	.	TRGJP1	16	-1	-1	15
13	9.023955130118492E-5	TGTGCCACCTGGGACGGTATTAAGAAACTCTTT	CATWDGIKKLF	TRGV2	.	TRGJ1	16	-1	-1	20
13	9.023955130118492E-5	TGTGCCACCTGGGACAGTCATAAGAAACTCTTT	CATWDSHKKLF	TRGV5	.	TRGJ1	16	-1	-1	19
13	9.023955130118492E-5	TGTGCCACCTGGGACAGTCAGCAGAAACTCTTT	CATWDSQQKLF	TRGV7	.	TRGJ1	16	-1	-1	22
13	9.023955130118492E-5	TGTGCCACCTGGACATATTATAAGAAACTCTTT	CATWTYYKKLF	TRGV2	.	TRGJ1	11	-1	-1	15
13	9.023955130118492E-5	TGTGCCACGGGTAGTGATTGGATCAAGACGTTT	CATGSDWIKTF	TRGV8	.	TRGJP2	7	-1	-1	10
13	9.023955130118492E-5	TGTGCTGCGTGGGATCTAAAGAAACTCTTT	CAAWDLKKLF	TRGV10	.	TRGJ1	14	-1	-1	18
13	9.023955130118492E-5	TGTGCCACCTGGGCAATTAAGAAACTCTTT	CATWAIKKLF	TRGV8	.	TRGJ1	12	-1	-1	17
13	9.023955130118492E-5	TGTGCCACCTGGGGTTATAAGAAACTCTTT	CATWGYKKLF	TRGV4	.	TRGJ1	12	-1	-1	14
13	9.023955130118492E-5	TGTGCCACCTGGGACCGTGGGAAACTCTTT	CATWDRGKLF	TRGV2	.	TRGJ1	14	-1	-1	20
13	9.023955130118492E-5	TGTGCCACCTGGGACATAGAGAAACTCTTT	CATWDIEKLF	TRGV7	.	TRGJ1	15	-1	-1	15
13	9.023955130118492E-5	TGTGCCACCTATTATCGTAAGAAACTCTTT	CATYYRKKLF	TRGV4	.	TRGJ1	9	-1	-1	10
13	9.023955130118492E-5	TGTGCCACCCGGGAATTTAAGAAACTCTTT	CATREFKKLF	TRGV8	.	TRGJ1	13	-1	-1	14
13	9.023955130118492E-5	TGTGCCACCAAGCATCTAAAGAAACTCTTT	CATKHLKKLF	TRGV4	.	TRGJ1	8	-1	-1	18
13	9.023955130118492E-5	TGTGCCACCTGGGATAGAGAACTCTTT	CATWDRELF	TRGV8	.	TRGJ1	16	-1	-1	15
13	9.023955130118492E-5	TGTGCCACCTGGGACTTCAAGATATTT	CATWDFKIF	TRGV2	.	TRGJP1	14	-1	-1	15
13	9.023955130118492E-5	TGTGCCACCTGGGACAGGCTCCTCTTT	CATWDRLLF	TRGV3	.	TRGJ1	18	-1	-1	21
13	9.023955130118492E-5	TGTGCCACCCCCAAGAAGAAACTCTTT	CATPKKKLF	TRGV5	.	TRGJ1	8	-1	-1	15
13	9.023955130118492E-5	TGTGCCACCCGGGGTGAGAAACTCTTT	CATRGEKLF	TRGV8	.	TRGJ1	12	-1	-1	16
13	9.023955130118492E-5	TGTGCCACCCACTATAAGAAACTCTTT	CATHYKKLF	TRGV5	.	TRGJ1	8	-1	-1	12
13	9.023955130118492E-5	TGTGCTGCGTGGGAGCAGGTTTTT	CAAWEQVF	TRGV10	.	TRGJ1	13	-1	-1	21
12	8.329804735493992E-5	TGTGCCACCTGGGACGTCTGCGTCCTGGGGTATAGTAGTGATTGGATCAAGACGTTT	CATWDVCVLGYSSDWIKTF	TRGV2	.	TRGJP2	15	-1	-1	30
12	8.329804735493992E-5	TGTGCCACCTGGGACGGTCTCGTGGTTCGAAGTAGTGATTGGATCAAGACGTTT	CATWDGLVVRSSDWIKTF	TRGV3	.	TRGJP2	14	-1	-1	30
12	8.329804735493992E-5	TGTGCCACCTGGGATAGGCCGGGGGTTAGTAGTGATTGGATCAAGACGTTT	CATWDRPGVSSDWIKTF	TRGV8	.	TRGJP2	19	-1	-1	26
12	8.329804735493992E-5	TGTGCCACCTGGGACGGCCCCGGTAAAGGCAATTATTATAAGAAACTCTTT	CATWDGPGKGNYYKKLF	TRGV2	.	TRGJ1	21	-1	-1	30
12	8.329804735493992E-5	TGTGCCACCTGGGACGGCGAGGGACCCTGGGATTATTATAAGAAACTCTTT	CATWDGEGPWDYYKKLF	TRGV2	.	TRGJ1	16	-1	-1	31
12	8.329804735493992E-5	TGTGCCACCTGGGCCCCCCGGGGGAGTAGTGATTGGATCAAGACGTTT	CATWAPRGSSDWIKTF	TRGV8	.	TRGJP2	12	-1	-1	24
12	8.329804735493992E-5	TGTGCCACCTGGGATAGGCCGGATAGTAGTGATTGGATCAAGACGTTT	CATWDRPDSSDWIKTF	TRGV8	.	TRGJP2	19	-1	-1	22
12	8.329804735493992E-5	TGTGCCACCTGGGACGGTAGAGGTAGTAGTGATTGGATCAAGACGTTT	CATWDGRGSSDWIKTF	TRGV2	.	TRGJP2	16	-1	-1	23
12	8.329804735493992E-5	TGTGCCACCTGGGACGGGCAGGAGCTTTACGCCCTGCAGAAACTCTTT	CATWDGQELYALQKLF	TRGV2	.	TRGJ1	18	-1	-1	37
12	8.329804735493992E-5	TGTGCCACCTGGGACAGGCGTAAGTATAGGAATTATAAGAAACTCTTT	CATWDRRKYRNYKKLF	TRGV7	.	TRGJ1	18	-1	-1	31
12	8.329804735493992E-5	TGTGCCACCTGGGATAGTCCCAGTAGTGATTGGATCAAGACGTTT	CATWDSPSSDWIKTF	TRGV8	.	TRGJP2	19	-1	-1	21
12	8.329804735493992E-5	TGTGCCACCTGGGACGGGCCGAATGTCTATTATAAGAAACTCTTT	CATWDGPNVYYKKLF	TRGV2	.	TRGJ1	19	-1	-1	27
12	8.329804735493992E-5	TGTGCCACCTGGGACACTATTCTTCCTTATTATAAGAAACTCTTT	CATWDTILPYYKKLF	TRGV7	.	TRGJ1	15	-1	-1	26
12	8.329804735493992E-5	TGTGCCACCTGGGACAGGCCGAGGTTGTCATATAAGAAACTCTTT	CATWDRPRLSYKKLF	TRGV7	.	TRGJ1	19	-1	-1	30
12	8.329804735493992E-5	TGTGCCACCTGGGACAGGCGGGCGAATTATTATAAGAAACTCTTT	CATWDRRANYYKKLF	TRGV3	.	TRGJ1	18	-1	-1	22
12	8.329804735493992E-5	TGTGCTGCGTGGAATAATACCACTGGTTGGTTCAAGATATTT	CAAWNNTTGWFKIF	TRGV10	.	TRGJP1	14	-1	-1	8
12	8.329804735493992E-5	TGTGCCACCTGGGGCCTATTGCATTATTATAAGAAACTCTTT	CATWGLLHYYKKLF	TRGV2	.	TRGJ1	12	-1	-1	22
12	8.329804735493992E-5	TGTGCCACCTGGGGCCGGAGCGGTTATTATAAGAAACTCTTT	CATWGRSGYYKKLF	TRGV4	.	TRGJ1	12	-1	-1	23
12	8.329804735493992E-5	TGTGCCACCTGGGATGGGCCCGGAAATTATAAGAAACTCTTT	CATWDGPGNYKKLF	TRGV4	.	TRGJ1	20	-1	-1	25
12	8.329804735493992E-5	TGTGCCACCTGGGATGGGCACGGTTATTATAAGAAACTCTTT	CATWDGHGYYKKLF	TRGV4	.	TRGJ1	18	-1	-1	23
12	8.329804735493992E-5	TGTGCCACCTGGGACCATGCTGGCGGTTATAAGAAACTCTTT	CATWDHAGGYKKLF	TRGV2	.	TRGJ1	14	-1	-1	26
12	8.329804735493992E-5	TGTGCCACCTGGGACGGTATCCCTTATTATAAGAAACTCTTT	CATWDGIPYYKKLF	TRGV2	.	TRGJ1	16	-1	-1	23
12	8.329804735493992E-5	TGTGCCACCTGGGACGGCAGTAGTGATTGGATCAAGACGTTT	CATWDGSSDWIKTF	TRGV2	.	TRGJP2	16	-1	-1	18
12	8.329804735493992E-5	TGTGCCACCTGGGACGGGCCGAGATATTATAAGAAACTCTTT	CATWDGPRYYKKLF	TRGV2	.	TRGJ1	19	-1	-1	24
12	8.329804735493992E-5	TGTGCCACCTGGGACGGGCCATTTTATTATAAGAAACTCTTT	CATWDGPFYYKKLF	TRGV2	.	TRGJ1	19	-1	-1	23
12	8.329804735493992E-5	TGTGCCACCTGGGACGGGCGGTTGTATTATAAGAAACTCTTT	CATWDGRLYYKKLF	TRGV2	.	TRGJ1	18	-1	-1	24
12	8.329804735493992E-5	TGTGCCACCTGGGACGGGGGGGCGTATTATAAGAAACTCTTT	CATWDGGAYYKKLF	TRGV2	.	TRGJ1	17	-1	-1	24
12	8.329804735493992E-5	TGTGCCACCTGGGACGGGAGGGGTTATTATAAGAAACTCTTT	CATWDGRGYYKKLF	TRGV2	.	TRGJ1	17	-1	-1	23
12	8.329804735493992E-5	TGTGCCACCTGGGACGATGGTAGTGATTGGATCAAGACGTTT	CATWDDGSDWIKTF	TRGV2	.	TRGJP2	15	-1	-1	16
12	8.329804735493992E-5	TGTGCCACCTGGGACAGTCCCAGTTTTGATCAGAAACTCTTT	CATWDSPSFDQKLF	TRGV3	.	TRGJ1	19	-1	-1	28
12	8.329804735493992E-5	TGTGCCACCTGGGACAGGCCGAATTATTATAAGAAACTCTTT	CATWDRPNYYKKLF	TRGV5	.	TRGJ1	19	-1	-1	19
12	8.329804735493992E-5	TGTGCCACCTGGGACAGGCCAAGGTATTATAAGAAACTCTTT	CATWDRPRYYKKLF	TRGV3	.	TRGJ1	19	-1	-1	24
12	8.329804735493992E-5	TGTGCCACCTGGGACAGGCGGGGGCTGTATAAGAAACTCTTT	CATWDRRGLYKKLF	TRGV7	.	TRGJ1	18	-1	-1	27
12	8.329804735493992E-5	TGTGCCACCTGGGACAGGCGAAATTATTATAAGAAACTCTTT	CATWDRRNYYKKLF	TRGV3	.	TRGJ2	18	-1	-1	21
12	8.329804735493992E-5	TGTGCCACCTGGGACAGGGCGGCTTATTATAAGAAACTCTTT	CATWDRAAYYKKLF	TRGV7	.	TRGJ1	17	-1	-1	23
12	8.329804735493992E-5	TGTGCCACCTGGGAGAGGACCCTTTATTATAAGAAACTCTTT	CATWERTLYYKKLF	TRGV8	.	TRGJ1	17	-1	-1	23
12	8.329804735493992E-5	TGTGCCACCCCGTCGGGTCCCAATTATTATAAGAAACTCTTT	CATPSGPNYYKKLF	TRGV8	.	TRGJ1	8	-1	-1	21
12	8.329804735493992E-5	CGTGCCTTGTGGGAGGTGCTCGAGTATTATAAGAAACTCTTT	RALWEVLEYYKKLF	TRGV9	.	TRGJ1	18	-1	-1	24
12	8.329804735493992E-5	TGTGCTGCGTGGGCTACCACTGGTTGGTTCAAGATATTT	CAAWATTGWFKIF	TRGV10	.	TRGJP1	12	-1	-1	14
12	8.329804735493992E-5	TGTGCCACCTGGGGCAGGCCGCATTATAAGAAACTCTTT	CATWGRPHYKKLF	TRGV5P	.	TRGJ1	19	-1	-1	22
12	8.329804735493992E-5	TGTGCCACCTGGGATGTGAATTATTATAAGAAACTCTTT	CATWDVNYYKKLF	TRGV4	.	TRGJ1	15	-1	-1	17
12	8.329804735493992E-5	TGTGCCACCTGGGATGGGCTAATTTATAAGAAACTCTTT	CATWDGLIYKKLF	TRGV4	.	TRGJ1	18	-1	-1	23
12	8.329804735493992E-5	TGTGCCACCTGGGATAGGCCGGCTTATAAGAAACTCTTT	CATWDRPAYKKLF	TRGV8	.	TRGJ1	19	-1	-1	23
12	8.329804735493992E-5	TGTGCCACCTGGGACGGGTTTTATATGGGTAAACTCTTT	CATWDGFYMGKLF	TRGV2	.	TRGJ1	17	-1	-1	30
12	8.329804735493992E-5	TGTGCCACCTGGGACGGGCCGGTGTATAAGAAACTCTTT	CATWDGPVYKKLF	TRGV2	.	TRGJ1	22	-1	-1	24
12	8.329804735493992E-5	TGTGCCACCTGGGACGGGCCAATATATAAGAAACTCTTT	CATWDGPIYKKLF	TRGV2	.	TRGJ2	19	-1	-1	24
12	8.329804735493992E-5	TGTGCCACCTGGGACGGGCGCTATTATAAGAAACTCTTT	CATWDGRYYKKLF	TRGV2	.	TRGJ1	18	-1	-1	21
12	8.329804735493992E-5	TGTGCCACCTGGGACGAGAATTATTATAAGAAACTCTTT	CATWDENYYKKLF	TRGV2	.	TRGJ1	15	-1	-1	17
12	8.329804735493992E-5	TGTGCCACCTGGGACAGCCTTTATTATAAGAAACTCTTT	CATWDSLYYKKLF	TRGV3	.	TRGJ1	19	-1	-1	20
12	8.329804735493992E-5	TGTGCCACCTGGGACAGGCTTTGTTATAAGAAACTCTTT	CATWDRLCYKKLF	TRGV3	.	TRGJ1	18	-1	-1	20
12	8.329804735493992E-5	TGTGCCACCTGGGACAGGCTCCCGTATAAGAAACTCTTT	CATWDRLPYKKLF	TRGV3	.	TRGJ1	18	-1	-1	24
12	8.329804735493992E-5	TGTGCCACCTGGGACAGGCCGTGGTATAAGAAACTCTTT	CATWDRPWYKKLF	TRGV5	.	TRGJ1	19	-1	-1	24
12	8.329804735493992E-5	TGTGCCACCTGGGACAGGCGTGATTATAAGAAACTCTTT	CATWDRRDYKKLF	TRGV7	.	TRGJ1	21	-1	-1	22
12	8.329804735493992E-5	TGTGCCACCTGGGACAGGCGTAGGTATAAGAAACTCTTT	CATWDRRRYKKLF	TRGV7	.	TRGJ1	18	-1	-1	24
12	8.329804735493992E-5	TGTGCTGCGTGGGAGTATTATTATAAGAAACTCTTT	CAAWEYYYKKLF	TRGV10	.	TRGJ1	16	-1	-1	16
12	8.329804735493992E-5	TGTGCCTTGTCGGCCACTGGTTGGTTCAAGATATTT	CALSATGWFKIF	TRGV9	.	TRGJP1	12	-1	-1	13
12	8.329804735493992E-5	TGTGCCACCTGGTCGAATTATTATAAGAAACTCTTT	CATWSNYYKKLF	TRGV8	.	TRGJ1	11	-1	-1	12
12	8.329804735493992E-5	TGTGCCACCTGGTGCCATTATTATAAGAAACTCTTT	CATWCHYYKKLF	TRGV8	.	TRGJ1	11	-1	-1	16
12	8.329804735493992E-5	TGTGCCACCTGGCCCCCGGGTTATAAGAAACTCTTT	CATWPPGYKKLF	TRGV4	.	TRGJ1	11	-1	-1	20
12	8.329804735493992E-5	TGTGCCACCTGGGTTGGTGATTGGATCAAGACGTTT	CATWVGDWIKTF	TRGV8	.	TRGJP2	12	-1	-1	16
12	8.329804735493992E-5	TGTGCCACCTGGGTCCCCTATTATAAGAAACTCTTT	CATWVPYYKKLF	TRGV8	.	TRGJ1	12	-1	-1	18
12	8.329804735493992E-5	TGTGCCACCTGGGTAAAATATTATAAGAAACTCTTT	CATWVKYYKKLF	TRGV8	.	TRGJ1	12	-1	-1	15
12	8.329804735493992E-5	TGTGCCACCTGGGGCCCTTATTATAAGAAACTCTTT	CATWGPYYKKLF	TRGV8	.	TRGJ2	12	-1	-1	17
12	8.329804735493992E-5	TGTGCCACCTGGGATGGGCTCTATAAGAAACTCTTT	CATWDGLYKKLF	TRGV4	.	TRGJ1	18	-1	-1	21
12	8.329804735493992E-5	TGTGCCACCTGGGATGGGCGTATTAAGAAACTCTTT	CATWDGRIKKLF	TRGV4	.	TRGJ1	18	-1	-1	23
12	8.329804735493992E-5	TGTGCCACCTGGGATAGGTATTATAAGAAACTCTTT	CATWDRYYKKLF	TRGV8	.	TRGJ1	17	-1	-1	18
12	8.329804735493992E-5	TGTGCCACCTGGGATAGGGCTTATAAGAAACTCTTT	CATWDRAYKKLF	TRGV8	.	TRGJ1	20	-1	-1	20
12	8.329804735493992E-5	TGTGCCACCTGGGATAGGGGGAAACAGAAACTCTTT	CATWDRGKQKLF	TRGV8	.	TRGJ1	17	-1	-1	25
12	8.329804735493992E-5	TGTGCCACCTGGGATAATGATTGGATCAAGACGTTT	CATWDNDWIKTF	TRGV8	.	TRGJP2	15	-1	-1	14
12	8.329804735493992E-5	TGTGCCACCTGGGACGGTCGGTGCGGGAAACTCTTT	CATWDGRCGKLF	TRGV2	.	TRGJ1	16	-1	-1	26
12	8.329804735493992E-5	TGTGCCACCTGGGACGGGCTATATAAGAAACTCTTT	CATWDGLYKKLF	TRGV2	.	TRGJ1	18	-1	-1	21
12	8.329804735493992E-5	TGTGCCACCTGGGACGGGCCTTGTAAGAAACTCTTT	CATWDGPCKKLF	TRGV2	.	TRGJ1	19	-1	-1	20
12	8.329804735493992E-5	TGTGCCACCTGGGACGGGCACTATAAGAAACTCTTT	CATWDGHYKKLF	TRGV2	.	TRGJ1	18	-1	-1	21
12	8.329804735493992E-5	TGTGCCACCTGGGACACGTATTATAAGAAACTCTTT	CATWDTYYKKLF	TRGV3	.	TRGJ1	15	-1	-1	18
12	8.329804735493992E-5	TGTGCCACCTGGGACAGCTATTGGATCAAGACGTTT	CATWDSYWIKTF	TRGV3	.	TRGJP2	16	-1	-1	19
12	8.329804735493992E-5	TGTGCCACCTGGGACAGGCATTATAAGAAACTCTTT	CATWDRHYKKLF	TRGV5	.	TRGJ1	18	-1	-1	19
12	8.329804735493992E-5	TGTGCCACCTGGGACAGGGAGTATAAGAAACTCTTT	CATWDREYKKLF	TRGV5	.	TRGJ1	17	-1	-1	21
12	8.329804735493992E-5	TGTGCCACCTGGGACAGACACTATAAGAAACTCTTT	CATWDRHYKKLF	TRGV7	.	TRGJ1	16	-1	-1	21
12	8.329804735493992E-5	TGTGCCACCTGGGAGACCGCCGATAAGAAACTCTTT	CATWETADKKLF	TRGV8	.	TRGJ1	13	-1	-1	22
12	8.329804735493992E-5	TGTGCCACCGTAATGGGCTATTATAAGAAACTCTTT	CATVMGYYKKLF	TRGV3	.	TRGJ1	8	-1	-1	18
12	8.329804735493992E-5	TGTGCTGCCCGTGCCCGACGTAAGAAACTCTTT	CAARARRKKLF	TRGV10	.	TRGJ1	7	-1	-1	20
12	8.329804735493992E-5	TGTGCCACCTGGGATCGGGTTGAGAAACTCTTT	CATWDRVEKLF	TRGV4	.	TRGJ1	18	-1	-1	22
12	8.329804735493992E-5	TGTGCCACCTGGGATGGGGGTCAGAAACTCTTT	CATWDGGQKLF	TRGV4	.	TRGJ1	17	-1	-1	22
12	8.329804735493992E-5	TGTGCCACCTGGGATGATAATAAGAAACTCTTT	CATWDDNKKLF	TRGV8	.	TRGJ1	14	-1	-1	13
12	8.329804735493992E-5	TGTGCCACCTGGGATGACTATAAGAAACTCTTT	CATWDDYKKLF	TRGV8	.	TRGJ1	14	-1	-1	18
12	8.329804735493992E-5	TGTGCCACCTGGGACGGGCTTCAGAAACTCTTT	CATWDGLQKLF	TRGV2	.	TRGJ1	18	-1	-1	22
12	8.329804735493992E-5	TGTGCCACCTGGGACGGGCCTGGGGAACTCTTT	CATWDGPGELF	TRGV2	.	TRGJ1	19	-1	-1	25
12	8.329804735493992E-5	TGTGCCACCTGGGACGGGGTGTGGAAACTCTTT	CATWDGVWKLF	TRGV2	.	TRGJ1	17	-1	-1	23
12	8.329804735493992E-5	TGTGCCACCTGGGACATTCCTAAGAAACTCTTT	CATWDIPKKLF	TRGV3	.	TRGJ1	15	-1	-1	20
12	8.329804735493992E-5	TGTGCCACCTGGATTCACCTTAAGAAACTCTTT	CATWIHLKKLF	TRGV8	.	TRGJ1	11	-1	-1	20
12	8.329804735493992E-5	TGTGCCACCTGGATCTATTATAAGAAACTCTTT	CATWIYYKKLF	TRGV4	.	TRGJ1	11	-1	-1	15
12	8.329804735493992E-5	TGTGCCACCTTCGTCCATAAGAAACTCTTT	CATFVHKKLF	TRGV3	.	TRGJ1	9	-1	-1	16
12	8.329804735493992E-5	TGTGCCACCTGGTTTAGGATCAAGACGTTT	CATWFRIKTF	TRGV4	.	TRGJP2	11	-1	-1	16
12	8.329804735493992E-5	TGTGCCACCTGGGTCGTCGAGAAACTCTTT	CATWVVEKLF	TRGV8	.	TRGJ1	12	-1	-1	19
12	8.329804735493992E-5	TGTGCCACCTGGGATAGAGTGCAACTCTTT	CATWDRVQLF	TRGV4	.	TRGJ1	14	-1	-1	22
12	8.329804735493992E-5	TGTGCCACCTGGACAATTAAGAAACTCTTT	CATWTIKKLF	TRGV2	.	TRGJ1	11	-1	-1	17
12	8.329804735493992E-5	TGTGCCACCTACTATTATAAGAAACTCTTT	CATYYYKKLF	TRGV5	.	TRGJ1	9	-1	-1	12
12	8.329804735493992E-5	TGTGCCACCTGGTCTAAGAAACTCTTT	CATWSKKLF	TRGV4	.	TRGJ1	11	-1	-1	14
12	8.329804735493992E-5	TGTGCCACCTGGGGTCCGGAACTCTTT	CATWGPELF	TRGV8	.	TRGJ1	12	-1	-1	19
12	8.329804735493992E-5	TGTGCCACCTGGGAGCAGAAACTCTTT	CATWEQKLF	TRGV8	.	TRGJ1	13	-1	-1	16
12	8.329804735493992E-5	TGTGCCTCGCAAGAGAAACTCTTT	CASQEKLF	TRGV8	.	TRGJ1	5	-1	-1	13
11	7.635654340869493E-5	TGTGCTGCGTGGGAGCGAAGGTACGAGGTAAATAGTGGGTATTATAAGAAACTCTTT	CAAWERRYEVNSGYYKKLF	TRGV10	.	TRGJ1	13	-1	-1	39
11	7.635654340869493E-5	TGTGCCACCTGGGTTTTGAGTCACCTATCATCCGTCTATTATAAGAAACTCTTT	CATWVLSHLSSVYYKKLF	TRGV8	.	TRGJ1	12	-1	-1	36
11	7.635654340869493E-5	TGTGCCACCTGGGATAGGCTGCTATCTTTTCGGAGTGATTGGATCAAGACGTTT	CATWDRLLSFRSDWIKTF	TRGV8	.	TRGJP2	25	-1	-1	33
11	7.635654340869493E-5	TGTGCCACCTGGGACGGCGAGGCGGGTAACACTGGTTGGTTCAAGATATTT	CATWDGEAGNTGWFKIF	TRGV2	.	TRGJP1	16	-1	-1	26
11	7.635654340869493E-5	TGTGCCACCTGGGACGGGCCTAAGGGTTTGGATTATTATAAGAAACTCTTT	CATWDGPKGLDYYKKLF	TRGV2	.	TRGJ1	19	-1	-1	31
11	7.635654340869493E-5	TGTGCCACCTGGGACGGGCCAAGGGAGTTGGGCAAAAAAATCAAGGTATTT	CATWDGPRELGKKIKVF	TRGV2	.	TRGJP	19	-1	-1	24
11	7.635654340869493E-5	TGTGCCACCTGGGACAGGCGAGGGGACGGGGGTGATTGGATCAAGACGTTT	CATWDRRGDGGDWIKTF	TRGV5	.	TRGJP2	18	-1	-1	31
11	7.635654340869493E-5	TGTGCCACCTGGGACAGGCGAAGTTCCCAAAGTGATTGGATCAAGACGTTT	CATWDRRSSQSDWIKTF	TRGV3	.	TRGJP2	18	-1	-1	30
11	7.635654340869493E-5	TGTGCCACCTGGGAATATTCCGTGGAGGACCATTATTATAAGAAACTCTTT	CATWEYSVEDHYYKKLF	TRGV5	.	TRGJ1	13	-1	-1	31
11	7.635654340869493E-5	TGTGCCACCTGGGATAGGCTTGCGCGTAGTGATTGGATCAAGACGTTT	CATWDRLARSDWIKTF	TRGV8	.	TRGJP2	18	-1	-1	25
11	7.635654340869493E-5	TGTGCCACCTGGGACGGGCCGAATAGTAGTGATTGGATCAAGACGTTT	CATWDGPNSSDWIKTF	TRGV2	.	TRGJP2	19	-1	-1	22
11	7.635654340869493E-5	TGTGCCACCTGGGACAGGCTCCGGCGGATTTATTATAAGAAACTCTTT	CATWDRLRRIYYKKLF	TRGV5	.	TRGJ1	18	-1	-1	26
11	7.635654340869493E-5	TGTGCCACCTGGGAAGGGCAGGGCTGGCATTATTATAAGAAACTCTTT	CATWEGQGWHYYKKLF	TRGV4	.	TRGJ1	18	-1	-1	28
11	7.635654340869493E-5	TGTGCCTTGTGGGAGGTAGTATTGGGCAAAAAAATCAAGGTATTT	CALWEVVLGKKIKVF	TRGV9	.	TRGJP	16	-1	-1	21
11	7.635654340869493E-5	TGTGCCACCTGGGATCAAGGCTTCTCATATTATAAGAAACTCTTT	CATWDQGFSYYKKLF	TRGV8	.	TRGJ1	14	-1	-1	27
11	7.635654340869493E-5	TGTGCCACCTGGGATATGAGTATCTGCGGGGAGAAGAAACTCTTT	CATWDMSICGEKKLF	TRGV8	.	TRGJ1	15	-1	-1	33
11	7.635654340869493E-5	TGTGCCACCTGGGATACGAGTTCGAATGATTGGATCAAGACGTTT	CATWDTSSNDWIKTF	TRGV8	.	TRGJP2	15	-1	-1	26
11	7.635654340869493E-5	TGTGCCACCTGGGATAGGCCACCAACTTATTATAAGAAACTCTTT	CATWDRPPTYYKKLF	TRGV8	.	TRGJ1	19	-1	-1	26
11	7.635654340869493E-5	TGTGCCACCTGGGACGGTCCAACTCTATATTATAAGAAACTCTTT	CATWDGPTLYYKKLF	TRGV2	.	TRGJ1	19	-1	-1	27
11	7.635654340869493E-5	TGTGCCACCTGGGACGGCTATTCGAATTATTATAAGAAACTCTTT	CATWDGYSNYYKKLF	TRGV2	.	TRGJ1	16	-1	-1	19
11	7.635654340869493E-5	TGTGCCACCTGGGACGGGTGTCGGGATTATTATAAGAAACTCTTT	CATWDGCRDYYKKLF	TRGV2	.	TRGJ1	17	-1	-1	25
11	7.635654340869493E-5	TGTGCCACCTGGGACGGGCCGGGGAGTTATTATAAGAAACTCTTT	CATWDGPGSYYKKLF	TRGV2	.	TRGJ1	19	-1	-1	23
11	7.635654340869493E-5	TGTGCCACCTGGGACGGGCCGGACGAGAATTATAAGAAACTCTTT	CATWDGPDENYKKLF	TRGV2	.	TRGJ1	19	-1	-1	28
11	7.635654340869493E-5	TGTGCCACCTGGGACGGGCGGGTATCTTGTTATAAGAAACTCTTT	CATWDGRVSCYKKLF	TRGV2	.	TRGJ1	18	-1	-1	26
11	7.635654340869493E-5	TGTGCCACCTGGGACGGGGCCGACACTGGTTGGTTCAAGATATTT	CATWDGADTGWFKIF	TRGV2	.	TRGJP1	21	-1	-1	23
11	7.635654340869493E-5	TGTGCCACCTGGGACAGGCTCCCATTGGGATATAAGAAACTCTTT	CATWDRLPLGYKKLF	TRGV3	.	TRGJ1	18	-1	-1	30
11	7.635654340869493E-5	TGTGCCACCTGGGACAGGCTGAGTAGTGATTGGATCAAGACGTTT	CATWDRLSSDWIKTF	TRGV5	.	TRGJP2	18	-1	-1	21
11	7.635654340869493E-5	TGTGCCACCTGGGACAGGCCCCCGAATTATTATAAGAAACTCTTT	CATWDRPPNYYKKLF	TRGV3	.	TRGJ1	19	-1	-1	22
11	7.635654340869493E-5	TGTGCCACCTGGGACAGGCCGAGTAGCTATTATAAGAAACTCTTT	CATWDRPSSYYKKLF	TRGV3	.	TRGJ1	19	-1	-1	27
11	7.635654340869493E-5	TGTGCCACCTGGGACAGGCGGTTAGATTATTATAAGAAACTCTTT	CATWDRRLDYYKKLF	TRGV3	.	TRGJ1	18	-1	-1	25
11	7.635654340869493E-5	TGTGCCACCTGGGACAGGCGGAGGAGTGATTGGATCAAGACGTTT	CATWDRRRSDWIKTF	TRGV3	.	TRGJP2	18	-1	-1	21
11	7.635654340869493E-5	TGTGCCACCTGGGACAGGCATAGTGGTGATTGGATCAAGACGTTT	CATWDRHSGDWIKTF	TRGV7	.	TRGJP2	18	-1	-1	19
11	7.635654340869493E-5	TGTGCTGCGTGGGATTGGCCTAATTATTATAAGAAACTCTTT	CAAWDWPNYYKKLF	TRGV10	.	TRGJ1	15	-1	-1	21
11	7.635654340869493E-5	TGTGCCACCTGTGAGAATAGTAGTGATTGGATCAAGACGTTT	CATCENSSDWIKTF	TRGV2	.	TRGJP2	13	-1	-1	16
11	7.635654340869493E-5	TGTGCCACCTGGTTCGATACCACTGGTTGGTTCAAGATATTT	CATWFDTTGWFKIF	TRGV5	.	TRGJP1	11	-1	-1	16
11	7.635654340869493E-5	TGTGCCACCTGGGATTTGGGCACTGGTTGGTTCAAGATATTT	CATWDLGTGWFKIF	TRGV8	.	TRGJP1	14	-1	-1	20
11	7.635654340869493E-5	TGTGCCACCTGGGATCTGTCTGAATATTATAAGAAACTCTTT	CATWDLSEYYKKLF	TRGV8	.	TRGJ1	14	-1	-1	21
11	7.635654340869493E-5	TGTGCCACCTGGGATCGGGTGGCCCATTGGATCAAGACGTTT	CATWDRVAHWIKTF	TRGV8	.	TRGJP2	17	-1	-1	25
11	7.635654340869493E-5	TGTGCCACCTGGGATCGGGACGCATATTATAAGAAACTCTTT	CATWDRDAYYKKLF	TRGV2	.	TRGJ1	18	-1	-1	24
11	7.635654340869493E-5	TGTGCCACCTGGGATGGGCCTTGGTGTTATAAGAAACTCTTT	CATWDGPWCYKKLF	TRGV4	.	TRGJ1	19	-1	-1	26
11	7.635654340869493E-5	TGTGCCACCTGGGATGATAGTAGTGATTGGATCAAGACGTTT	CATWDDSSDWIKTF	TRGV8	.	TRGJP2	14	-1	-1	16
11	7.635654340869493E-5	TGTGCCACCTGGGATGAGGCCTGTTATTATAAGAAACTCTTT	CATWDEACYYKKLF	TRGV4	.	TRGJ1	20	-1	-1	23
11	7.635654340869493E-5	TGTGCCACCTGGGATACTCCGAATTATTATAAGAAACTCTTT	CATWDTPNYYKKLF	TRGV8	.	TRGJ1	15	-1	-1	13
11	7.635654340869493E-5	TGTGCCACCTGGGATAGGTGGGGTTATTATAAGAAACTCTTT	CATWDRWGYYKKLF	TRGV8	.	TRGJ1	17	-1	-1	23
11	7.635654340869493E-5	TGTGCCACCTGGGATAGAAAAGCGTATTATAAGAAACTCTTT	CATWDRKAYYKKLF	TRGV8	.	TRGJ1	16	-1	-1	24
11	7.635654340869493E-5	TGTGCCACCTGGGACCCACCCGAGGCATATAAGAAACTCTTT	CATWDPPEAYKKLF	TRGV4	.	TRGJ1	13	-1	-1	27
11	7.635654340869493E-5	TGTGCCACCTGGGACCACAGTAGTGATTGGATCAAGACGTTT	CATWDHSSDWIKTF	TRGV8	.	TRGJP2	13	-1	-1	18
11	7.635654340869493E-5	TGTGCCACCTGGGACGCTGCGAATTATTATAAGAAACTCTTT	CATWDAANYYKKLF	TRGV2	.	TRGJ1	15	-1	-1	19
11	7.635654340869493E-5	TGTGCCACCTGGGACGGTACGAATTATTATAAGAAACTCTTT	CATWDGTNYYKKLF	TRGV2	.	TRGJ1	16	-1	-1	19
11	7.635654340869493E-5	TGTGCCACCTGGGACGGGCCTATTTTGTATAAGAAACTCTTT	CATWDGPILYKKLF	TRGV2	.	TRGJ1	19	-1	-1	27
11	7.635654340869493E-5	TGTGCCACCTGGGACGGGCCGTTTTATTATAAGAAACTCTTT	CATWDGPFYYKKLF	TRGV2	.	TRGJ1	19	-1	-1	23
11	7.635654340869493E-5	TGTGCCACCTGGGACGGGCCGCAGGATTATAAGAAACTCTTT	CATWDGPQDYKKLF	TRGV2	.	TRGJ1	19	-1	-1	25
11	7.635654340869493E-5	TGTGCCACCTGGGACGGGCCATACCTTTATAAGAAACTCTTT	CATWDGPYLYKKLF	TRGV2	.	TRGJ1	19	-1	-1	26
11	7.635654340869493E-5	TGTGCCACCTGGGACGGGCCAGGTTATTATAAGAAACTCTTT	CATWDGPGYYKKLF	TRGV2	.	TRGJ1	19	-1	-1	23
11	7.635654340869493E-5	TGTGCCACCTGGGACGGGCGAGGATATTATAAGAAACTCTTT	CATWDGRGYYKKLF	TRGV2	.	TRGJ1	18	-1	-1	24
11	7.635654340869493E-5	TGTGCCACCTGGGACGGGCACATTTATTATAAGAAACTCTTT	CATWDGHIYYKKLF	TRGV2	.	TRGJ1	18	-1	-1	23
11	7.635654340869493E-5	TGTGCCACCTGGGACGGGCAGGGATGTTATAAGAAACTCTTT	CATWDGQGCYKKLF	TRGV2	.	TRGJ1	18	-1	-1	26
11	7.635654340869493E-5	TGTGCCACCTGGGACGGGGATTGGTATTATAAGAAACTCTTT	CATWDGDWYYKKLF	TRGV2	.	TRGJ1	17	-1	-1	24
11	7.635654340869493E-5	TGTGCCACCTGGGACGGACAAATATATTATAAGAAACTCTTT	CATWDGQIYYKKLF	TRGV2	.	TRGJ1	16	-1	-1	20
11	7.635654340869493E-5	TGTGCCACCTGGGACAGGTTGGTAAGTTATAAGAAACTCTTT	CATWDRLVSYKKLF	TRGV7	.	TRGJ1	17	-1	-1	26
11	7.635654340869493E-5	TGTGCCACCTGGGACAGGCCTGATATTTATAAGAAACTCTTT	CATWDRPDIYKKLF	TRGV3	.	TRGJ1	21	-1	-1	26
11	7.635654340869493E-5	TGTGCCACCTGGGACAGGGGGGGGGGATATAAGAAACTCTTT	CATWDRGGGYKKLF	TRGV3	.	TRGJ1	17	-1	-1	27
11	7.635654340869493E-5	TGTGCCACCTGGGACAGGGAGGACTATTATAAGAAACTCTTT	CATWDREDYYKKLF	TRGV3	.	TRGJ1	17	-1	-1	24
11	7.635654340869493E-5	TGTGCCACCTGGGAGTGGAGTAGTGATTGGATCAAGACGTTT	CATWEWSSDWIKTF	TRGV4	.	TRGJP2	17	-1	-1	18
11	7.635654340869493E-5	TGTGCCACCTGGGAGGGTGCGAATTATTATAAGAAACTCTTT	CATWEGANYYKKLF	TRGV8	.	TRGJ1	13	-1	-1	19
11	7.635654340869493E-5	TGTGCCACCTGGAACCATAGTAGTGATTGGATCAAGACGTTT	CATWNHSSDWIKTF	TRGV8	.	TRGJP2	11	-1	-1	16
11	7.635654340869493E-5	TGTGCCACCCTCAACATAGTCTATTATTATAAGAAACTCTTT	CATLNIVYYYKKLF	TRGV8	.	TRGJ1	8	-1	-1	22
11	7.635654340869493E-5	TGTGCCACCCGGGGGCGGGTCAATTATTATAAGAAACTCTTT	CATRGRVNYYKKLF	TRGV8	.	TRGJ1	12	-1	-1	21
11	7.635654340869493E-5	TGTGCCACCACAGACAGAAAGAATTATTATAAGAAACTCTTT	CATTDRKNYYKKLF	TRGV2	.	TRGJ1	8	-1	-1	20
11	7.635654340869493E-5	TGTGCCACCTCATGGAGCCCTTATTATAAGAAACTCTTT	CATSWSPYYKKLF	TRGV2	.	TRGJ1	9	-1	-1	20
11	7.635654340869493E-5	TGTGCCACCTCAACTCGGAATTATTATAAGAAACTCTTT	CATSTRNYYKKLF	TRGV7	.	TRGJ1	9	-1	-1	17
11	7.635654340869493E-5	TGTGCCACCTGGGGTAGTAGTGATTGGATCAAGACGTTT	CATWGSSDWIKTF	TRGV8	.	TRGJP2	16	-1	-1	14
11	7.635654340869493E-5	TGTGCCACCTGGGGCGTAAATTATTATAAGAAACTCTTT	CATWGVNYYKKLF	TRGV3	.	TRGJ1	12	-1	-1	18
11	7.635654340869493E-5	TGTGCCACCTGGGATGGGCGTTATTATAAGAAACTCTTT	CATWDGRYYKKLF	TRGV4	.	TRGJ1	18	-1	-1	20
11	7.635654340869493E-5	TGTGCCACCTGGGATGAAAGGAACTATAAGAAACTCTTT	CATWDERNYKKLF	TRGV4	.	TRGJ1	15	-1	-1	24
11	7.635654340869493E-5	TGTGCCACCTGGGATATGGGGTATTATAAGAAACTCTTT	CATWDMGYYKKLF	TRGV8	.	TRGJ1	15	-1	-1	21
11	7.635654340869493E-5	TGTGCCACCTGGGATACTAGTGATTGGATCAAGACGTTT	CATWDTSDWIKTF	TRGV8	.	TRGJP2	15	-1	-1	13
11	7.635654340869493E-5	TGTGCCACCTGGGATAGGTTCCATTATAAGAAACTCTTT	CATWDRFHYKKLF	TRGV8	.	TRGJ1	17	-1	-1	22
11	7.635654340869493E-5	TGTGCCACCTGGGACCCTCACTATTATAAGAAACTCTTT	CATWDPHYYKKLF	TRGV2	.	TRGJ1	14	-1	-1	21
11	7.635654340869493E-5	TGTGCCACCTGGGACGGGCCTACGAAACAGAAACTCTTT	CATWDGPTKQKLF	TRGV2	.	TRGJ1	19	-1	-1	28
11	7.635654340869493E-5	TGTGCCACCTGGGACGGGCCTAATTATAAGAAACTCTTT	CATWDGPNYKKLF	TRGV2	.	TRGJ1	19	-1	-1	22
11	7.635654340869493E-5	TGTGCCACCTGGGACGGGCGTTATTATAAGAAACTCTTT	CATWDGRYYKKLF	TRGV2	.	TRGJ1	18	-1	-1	20
11	7.635654340869493E-5	TGTGCCACCTGGGACGGGAGGTATTATAAGAAACTCTTT	CATWDGRYYKKLF	TRGV2	.	TRGJ1	17	-1	-1	21
11	7.635654340869493E-5	TGTGCCACCTGGGACGAAGGTTATTATAAGAAACTCTTT	CATWDEGYYKKLF	TRGV2	.	TRGJ1	15	-1	-1	20
11	7.635654340869493E-5	TGTGCCACCTGGGACACCACTTATTATAAGAAACTCTTT	CATWDTTYYKKLF	TRGV1	.	TRGJ1	15	-1	-1	20
11	7.635654340869493E-5	TGTGCCACCTGGGACAGGCTTGATTATAAGAAACTCTTT	CATWDRLDYKKLF	TRGV3	.	TRGJ1	21	-1	-1	22
11	7.635654340869493E-5	TGTGCCACCTGGGACAGGCATTGTTATAAGAAACTCTTT	CATWDRHCYKKLF	TRGV3	.	TRGJ1	18	-1	-1	19
11	7.635654340869493E-5	TGTGCCACCTGGGACAGGCATGGGAGGGGGAAACTCTTT	CATWDRHGRGKLF	TRGV3	.	TRGJ1	21	-1	-1	29
11	7.635654340869493E-5	TGTGCCACCTGGGACAGACGGCATTATAAGAAACTCTTT	CATWDRRHYKKLF	TRGV5	.	TRGJ1	16	-1	-1	22
11	7.635654340869493E-5	TGTGCCACCTGGGAAGGACTATATTATAAGAAACTCTTT	CATWEGLYYKKLF	TRGV8	.	TRGJ1	21	-1	-1	21
11	7.635654340869493E-5	TGTGCCACTTACTATAGTGATTGGATCAAGACGTTT	CATYYSDWIKTF	TRGV8	.	TRGJP2	7	-1	-1	14
11	7.635654340869493E-5	TGTGCCACCTGGGCCTCTTATTATAAGAAACTCTTT	CATWASYYKKLF	TRGV8	.	TRGJ1	12	-1	-1	17
11	7.635654340869493E-5	TGTGCCACCTGGGATTTATGGTATAAGAAACTCTTT	CATWDLWYKKLF	TRGV8	.	TRGJ1	14	-1	-1	21
11	7.635654340869493E-5	TGTGCCACCTGGGATCAGTTTTATAAGAAACTCTTT	CATWDQFYKKLF	TRGV8	.	TRGJ1	14	-1	-1	20
11	7.635654340869493E-5	TGTGCCACCTGGGATGGGCCATGTAAGAAACTCTTT	CATWDGPCKKLF	TRGV4	.	TRGJ1	19	-1	-1	23
11	7.635654340869493E-5	TGTGCCACCTGGGATAGGCGGGATAGGAAACTCTTT	CATWDRRDRKLF	TRGV8	.	TRGJ1	18	-1	-1	22
11	7.635654340869493E-5	TGTGCCACCTGGGATAGAAGATATAAGAAACTCTTT	CATWDRRYKKLF	TRGV8	.	TRGJ1	16	-1	-1	21
11	7.635654340869493E-5	TGTGCCACCTGGGACTTTTATTATAAGAAACTCTTT	CATWDFYYKKLF	TRGV4	.	TRGJ1	13	-1	-1	17
11	7.635654340869493E-5	TGTGCCACCTGGGACTGTTATTATAAGAAACTCTTT	CATWDCYYKKLF	TRGV5	.	TRGJ1	14	-1	-1	17
11	7.635654340869493E-5	TGTGCCACCTGGGACCTATCTTATAAGAAACTCTTT	CATWDLSYKKLF	TRGV3	.	TRGJ1	14	-1	-1	20
11	7.635654340869493E-5	TGTGCCACCTGGGACGTCAATTATAAGAAACTCTTT	CATWDVNYKKLF	TRGV2	.	TRGJ1	15	-1	-1	19
11	7.635654340869493E-5	TGTGCCACCTGGGACGGGCCCCATAAGAAACTCTTT	CATWDGPHKKLF	TRGV2	.	TRGJ1	20	-1	-1	22
11	7.635654340869493E-5	TGTGCCACCTGGGACATAACATTTAAGAAACTCTTT	CATWDITFKKLF	TRGV3	.	TRGJ1	15	-1	-1	20
11	7.635654340869493E-5	TGTGCCACCTGGGACAGGCGCTATAAGAAACTCTTT	CATWDRRYKKLF	TRGV3	.	TRGJ1	18	-1	-1	21
11	7.635654340869493E-5	TGTGCCACCTGGGACAGGAGTTATAAGAAACTCTTT	CATWDRSYKKLF	TRGV3	.	TRGJ1	17	-1	-1	20
11	7.635654340869493E-5	TGTGCCACCTGGGAGGGTTATTATAAGAAACTCTTT	CATWEGYYKKLF	TRGV3	.	TRGJ1	13	-1	-1	17
11	7.635654340869493E-5	TGTGCCACCGAGGTTAGGCATTATAAGAAACTCTTT	CATEVRHYKKLF	TRGV4	.	TRGJ1	8	-1	-1	19
11	7.635654340869493E-5	TGTGCCACAGTACGACATTATTATAAGAAACTCTTT	CATVRHYYKKLF	TRGV2	.	TRGJ1	7	-1	-1	12
11	7.635654340869493E-5	TGTGCCAGTCCGCCTAAGAATAAGATTGAACTCTTT	CASPPKNKIELF	TRGV8	.	TRGJ1	6	-1	-1	28
11	7.635654340869493E-5	TGTGCCCCGGCTTACTTCGCCAGGAAACTCTTT	CAPAYFARKLF	TRGV8	.	TRGJ1	5	-1	-1	23
11	7.635654340869493E-5	TGTGCCATAGCGAATTATTATAAGAAACTCTTT	CAIANYYKKLF	TRGV4	.	TRGJ1	6	-1	-1	10
11	7.635654340869493E-5	TGTGCCACCTGGTGCTATTATAAGAAACTCTTT	CATWCYYKKLF	TRGV2	.	TRGJ1	11	-1	-1	15
11	7.635654340869493E-5	TGTGCCACCTGGGCCTATTATAAGAAACTCTTT	CATWAYYKKLF	TRGV3	.	TRGJ1	12	-1	-1	15
11	7.635654340869493E-5	TGTGCCACCTGGGCGTATTATAAGAAACTCTTT	CATWAYYKKLF	TRGV3	.	TRGJ1	12	-1	-1	15
11	7.635654340869493E-5	TGTGCCACCTGGGATGGTTATAAGAAACTCTTT	CATWDGYKKLF	TRGV4	.	TRGJ1	16	-1	-1	17
11	7.635654340869493E-5	TGTGCCACCTGGGATAGTGTACGGAAACTCTTT	CATWDSVRKLF	TRGV8	.	TRGJ1	16	-1	-1	23
11	7.635654340869493E-5	TGTGCCACCTGGGACTGGGATAAGAAACTCTTT	CATWDWDKKLF	TRGV8	.	TRGJ1	13	-1	-1	19
11	7.635654340869493E-5	TGTGCCACCTGGGACGGCGGGAAGAAACTCTTT	CATWDGGKKLF	TRGV3	.	TRGJ1	17	-1	-1	21
11	7.635654340869493E-5	TGTGCCACCTGGGACATCCCACCGGCACTCTTT	CATWDIPPALF	TRGV3	.	TRGJ1	15	-1	-1	26
11	7.635654340869493E-5	TGTGCCACCTGGGACAGGCCCGAGAAACTCTTT	CATWDRPEKLF	TRGV7	.	TRGJ1	19	-1	-1	22
11	7.635654340869493E-5	TGTGCCACCTGGGAGTGCTATAAGAAACTCTTT	CATWECYKKLF	TRGV5	.	TRGJ1	13	-1	-1	18
11	7.635654340869493E-5	TGTGCCACCTGGGAAGATTATAAGAAACTCTTT	CATWEDYKKLF	TRGV4	.	TRGJ1	13	-1	-1	16
11	7.635654340869493E-5	TGTGCCACCTGGGAAAATTATAAGAAACTCTTT	CATWENYKKLF	TRGV4	.	TRGJ1	13	-1	-1	16
11	7.635654340869493E-5	TGTGCCACCCTGGGGTTTTATAAGAAACTCTTT	CATLGFYKKLF	TRGV2	.	TRGJ1	13	-1	-1	17
11	7.635654340869493E-5	TGTGCCACCGGGGGTGATTGGATCAAGACGTTT	CATGGDWIKTF	TRGV8	.	TRGJP2	12	-1	-1	13
11	7.635654340869493E-5	TGTGCCAGCCGTCCTTATTATAAGAAACTCTTT	CASRPYYKKLF	TRGV2	.	TRGJ1	6	-1	-1	14
11	7.635654340869493E-5	TGTGCTGCGTGTTGTAGGAAGAAGCTCTTT	CAACCRKKLF	TRGV10	.	TRGJ1	10	-1	-1	18
11	7.635654340869493E-5	TGTGCCCCTATGAGGTATGTGAAACTCTTT	CAPMRYVKLF	TRGV4	.	TRGJ1	8	-1	-1	20
11	7.635654340869493E-5	TGTGCCACCTGGTTCCTTAAGAAACTCTTT	CATWFLKKLF	TRGV8	.	TRGJ1	11	-1	-1	17
11	7.635654340869493E-5	TGTGCCACCTGGGGTCGTAAGAAACTCTTT	CATWGRKKLF	TRGV4	.	TRGJ1	12	-1	-1	17
11	7.635654340869493E-5	TGTGCCACCTGGGATGCGAAGAAACTCTTT	CATWDAKKLF	TRGV8	.	TRGJ1	14	-1	-1	18
11	7.635654340869493E-5	TGTGCCACCTGGGACGCCCCCAAACTCTTT	CATWDAPKLF	TRGV2	.	TRGJ1	15	-1	-1	21
11	7.635654340869493E-5	TGTGCCACCCCCCCCCGTGAGAAACTCTTT	CATPPREKLF	TRGV8	.	TRGJ1	8	-1	-1	19
11	7.635654340869493E-5	TGTGCCACCTGGGAGAAGAAACTCTTT	CATWEKKLF	TRGV8	.	TRGJ1	13	-1	-1	15
11	7.635654340869493E-5	TGTGCCACCGGGTTGGAGAAACTCTTT	CATGLEKLF	TRGV8	.	TRGJ1	11	-1	-1	16
11	7.635654340869493E-5	TGTGCCACCTGGGGCTCTCTCTTT	CATWGSLF	TRGV8	.	TRGJ1	12	-1	-1	18
11	7.635654340869493E-5	TGTGCCACCTGGGATCTCTTT	CATWDLF	TRGV8	.	TRGJ1	14	-1	-1	15
10	6.941503946244994E-5	TGTGCCACCTGGGACGGGTACGTTTACTTCTGTTGCAGGACATCGAATTATTATAAGAAACTCTTT	CATWDGYVYFCCRTSNYYKKLF	TRGV2	.	TRGJ1	17	-1	-1	42
10	6.941503946244994E-5	TGTGCCACCTGGGACGGGCCGAAATTGAGACCCCGAGATAGTAGTGATTGGATCAAGACGTTT	CATWDGPKLRPRDSSDWIKTF	TRGV2	.	TRGJP2	19	-1	-1	37
10	6.941503946244994E-5	TGTGCCACCTGGGATGGCTGTAAAACCGACCCCCTGAATTATTATAAGAAACTCTTT	CATWDGCKTDPLNYYKKLF	TRGV4	.	TRGJ1	16	-1	-1	35
10	6.941503946244994E-5	TGTGCCACCTGGGACGCGTGGGAACGAGTATATAGTAGTGATTGGATCAAGACGTTT	CATWDAWERVYSSDWIKTF	TRGV2	.	TRGJP2	15	-1	-1	28
10	6.941503946244994E-5	TGTGCCACCTGGGGCTCCCTTAGACGTCCCCATTATTATAAGAAACTCTTT	CATWGSLRRPHYYKKLF	TRGV3	.	TRGJ1	12	-1	-1	31
10	6.941503946244994E-5	TGTGCCACCTGGGATCTTCACCTCTATACCACTGGTTGGTTCAAGATATTT	CATWDLHLYTTGWFKIF	TRGV4	.	TRGJP1	14	-1	-1	24
10	6.941503946244994E-5	TGTGCCACCTGGGATATTCCGGGGCTAAGTAGTGATTGGATCAAGACGTTT	CATWDIPGLSSDWIKTF	TRGV8	.	TRGJP2	15	-1	-1	27
10	6.941503946244994E-5	TGTGCCACCTGGGACGGCCCTCCTTATAGTAGTGATTGGATCAAGACGTTT	CATWDGPPYSSDWIKTF	TRGV2	.	TRGJP2	22	-1	-1	24
10	6.941503946244994E-5	TGTGCCACCTGGGACGGGCCATTTTTGCCCTCTTATTATAAGAAACTCTTT	CATWDGPFLPSYYKKLF	TRGV2	.	TRGJ1	19	-1	-1	32
10	6.941503946244994E-5	TGTGCCACCTGGGACAGGCCGTTAGGTAGTAGTGATTGGATCAAGACGTTT	CATWDRPLGSSDWIKTF	TRGV3	.	TRGJP2	19	-1	-1	26
10	6.941503946244994E-5	TGTGCCACCTGGGACAGGCAAACCCCACCTATTTCTCTAAAGAAACTCTTT	CATWDRQTPPISLKKLF	TRGV3	.	TRGJ1	18	-1	-1	39
10	6.941503946244994E-5	TGTGCCACCTGGGAGTTCACGCTTTTAAGTAGTGATTGGATCAAGACGTTT	CATWEFTLLSSDWIKTF	TRGV8	.	TRGJP2	13	-1	-1	27
10	6.941503946244994E-5	TGTGCCACCTGGGATCCCCAAGAGTTGGGCAAAAAAATCAAGGTATTT	CATWDPQELGKKIKVF	TRGV4	.	TRGJP	14	-1	-1	18
10	6.941503946244994E-5	TGTGCCACCTGGGATCCGCGATGGGGGGTTTATTATAAGAAACTCTTT	CATWDPRWGVYYKKLF	TRGV8	.	TRGJ1	14	-1	-1	29
10	6.941503946244994E-5	TGTGCCACCTGGGATAAAACCAATAGTAGTGATTGGATCAAGACGTTT	CATWDKTNSSDWIKTF	TRGV8	.	TRGJP2	15	-1	-1	22
10	6.941503946244994E-5	TGTGCCACCTGGGACGGGCCCCCTAGTAGTGATTGGATCAAGACGTTT	CATWDGPPSSDWIKTF	TRGV2	.	TRGJP2	20	-1	-1	23
10	6.941503946244994E-5	TGTGCCACCTGGGACAGGCCGAGGCGGCTTTATTATAAGAAACTCTTT	CATWDRPRRLYYKKLF	TRGV7	.	TRGJ1	19	-1	-1	29
10	6.941503946244994E-5	TGTGCCACCTGGGGCCCTTCATTACATTATTATAAGAAACTCTTT	CATWGPSLHYYKKLF	TRGV5	.	TRGJ1	12	-1	-1	25
10	6.941503946244994E-5	TGTGCCACCTGGGATGGGCCCAGGAATTATTATAAGAAACTCTTT	CATWDGPRNYYKKLF	TRGV4	.	TRGJ1	21	-1	-1	23
10	6.941503946244994E-5	TGTGCCACCTGGGATATCCCATACCCCAAGCGGAAGAAACTCTTT	CATWDIPYPKRKKLF	TRGV8	.	TRGJ1	27	-1	-1	33
10	6.941503946244994E-5	TGTGCCACCTGGGATATGGAATTCCCGAGGTATAAGAAACTCTTT	CATWDMEFPRYKKLF	TRGV8	.	TRGJ1	30	-1	-1	30
10	6.941503946244994E-5	TGTGCCACCTGGGATACAGATAGTAGTGATTGGATCAAGACGTTT	CATWDTDSSDWIKTF	TRGV8	.	TRGJP2	15	-1	-1	19
10	6.941503946244994E-5	TGTGCCACCTGGGACGCTCCCGTTAATTATTATAAGAAACTCTTT	CATWDAPVNYYKKLF	TRGV2	.	TRGJ1	22	-1	-1	24
10	6.941503946244994E-5	TGTGCCACCTGGGACGGCTCCAAGAATTATTATAAGAAACTCTTT	CATWDGSKNYYKKLF	TRGV2	.	TRGJ1	16	-1	-1	23
10	6.941503946244994E-5	TGTGCCACCTGGGACGGGCTGTATTCTTATTATAAGAAACTCTTT	CATWDGLYSYYKKLF	TRGV2	.	TRGJ1	18	-1	-1	26
10	6.941503946244994E-5	TGTGCCACCTGGGACGGGCCTCAATTGGCTCTCAAGAAACTCTTT	CATWDGPQLALKKLF	TRGV2	.	TRGJ1	19	-1	-1	33
10	6.941503946244994E-5	TGTGCCACCTGGGACGGGCGTAGAGTATTCTATAAGAAACTCTTT	CATWDGRRVFYKKLF	TRGV2	.	TRGJ1	18	-1	-1	30
10	6.941503946244994E-5	TGTGCCACCTGGGACGGGCGCACGAATTATTATAAGAAACTCTTT	CATWDGRTNYYKKLF	TRGV2	.	TRGJ1	18	-1	-1	22
10	6.941503946244994E-5	TGTGCCACCTGGGACGGGCGACCTTCTTATTATAAGAAACTCTTT	CATWDGRPSYYKKLF	TRGV2	.	TRGJ1	18	-1	-1	26
10	6.941503946244994E-5	TGTGCCACCTGGGACAGCCGCCTGGAGGGGTATAAGAAACTCTTT	CATWDSRLEGYKKLF	TRGV7	.	TRGJ1	23	-1	-1	30
10	6.941503946244994E-5	TGTGCCACCTGGGACAGGCCCCCTCCTTATTATAAGAAACTCTTT	CATWDRPPPYYKKLF	TRGV5	.	TRGJ1	19	-1	-1	26
10	6.941503946244994E-5	TGTGCCACCTGGGACAGGCCCCCCTTTTATTATAAGAAACTCTTT	CATWDRPPFYYKKLF	TRGV3	.	TRGJ1	19	-1	-1	26
10	6.941503946244994E-5	TGTGCCACCTGGGACAGGGGCCGGAATTATTATAAGAAACTCTTT	CATWDRGRNYYKKLF	TRGV7	.	TRGJ1	17	-1	-1	23
10	6.941503946244994E-5	TGTGCTGCGTGGGATTTAGTAGGTTATTATAAGAAACTCTTT	CAAWDLVGYYKKLF	TRGV10	.	TRGJ1	15	-1	-1	23
10	6.941503946244994E-5	TGTGCCCCGAGGGAATGCCCAGATTATTATAAGAAACTCTTT	CAPRECPDYYKKLF	TRGV7	.	TRGJ1	5	-1	-1	22
10	6.941503946244994E-5	TGTGCCACCTGGCCGAAGGGCAATTATTATAAGAAACTCTTT	CATWPKGNYYKKLF	TRGV8	.	TRGJ1	11	-1	-1	21
10	6.941503946244994E-5	TGTGCCACCTGGGCCGGCAATCGTTATTATAAGAAACTCTTT	CATWAGNRYYKKLF	TRGV7	.	TRGJ1	12	-1	-1	23
10	6.941503946244994E-5	TGTGCCACCTGGGGCCAAATTAGTGATTGGATCAAGACGTTT	CATWGQISDWIKTF	TRGV8	.	TRGJP2	12	-1	-1	20
10	6.941503946244994E-5	TGTGCCACCTGGGATCCCCGGCCCGGGGCACAGAAACTCTTT	CATWDPRPGAQKLF	TRGV4	.	TRGJ1	14	-1	-1	31
10	6.941503946244994E-5	TGTGCCACCTGGGATGTGAGGAGGAATTATAAGAAACTCTTT	CATWDVRRNYKKLF	TRGV4	.	TRGJ1	15	-1	-1	25
10	6.941503946244994E-5	TGTGCCACCTGGGATGGTCGGCTCCTATATAAGAAACTCTTT	CATWDGRLLYKKLF	TRGV4	.	TRGJ1	16	-1	-1	27
10	6.941503946244994E-5	TGTGCCACCTGGGATGGGCCTCTCTATTATAAGAAACTCTTT	CATWDGPLYYKKLF	TRGV4	.	TRGJ1	19	-1	-1	24
10	6.941503946244994E-5	TGTGCCACCTGGGATGGGCCGGGGTATTATAAGAAACTCTTT	CATWDGPGYYKKLF	TRGV4	.	TRGJ1	19	-1	-1	24
10	6.941503946244994E-5	TGTGCCACCTGGGATAGGCTGAATTATTATAAGAAACTCTTT	CATWDRLNYYKKLF	TRGV8	.	TRGJ1	18	-1	-1	20
10	6.941503946244994E-5	TGTGCCACCTGGGATAGGAATAGTGATTGGATCAAGACGTTT	CATWDRNSDWIKTF	TRGV8	.	TRGJP2	17	-1	-1	20
10	6.941503946244994E-5	TGTGCCACCTGGGACTCCCTAGAGCAATGGTTCAAGATATTT	CATWDSLEQWFKIF	TRGV8	.	TRGJP1	13	-1	-1	27
10	6.941503946244994E-5	TGTGCCACCTGGGACGGCCCACGTTATTATAAGAAACTCTTT	CATWDGPRYYKKLF	TRGV2	.	TRGJ1	23	-1	-1	23
10	6.941503946244994E-5	TGTGCCACCTGGGACGGCCAGAATTATTATAAGAAACTCTTT	CATWDGQNYYKKLF	TRGV2	.	TRGJ1	16	-1	-1	20
10	6.941503946244994E-5	TGTGCCACCTGGGACGGGCCCGCTGGTTGGTTCAAGATATTT	CATWDGPAGWFKIF	TRGV2	.	TRGJP1	21	-1	-1	19
10	6.941503946244994E-5	TGTGCCACCTGGGACGGGCCGTCTGACTATAAGAAACTCTTT	CATWDGPSDYKKLF	TRGV2	.	TRGJ1	22	-1	-1	27
10	6.941503946244994E-5	TGTGCCACCTGGGACGGGCGCCCCCATTATAAGAAACTCTTT	CATWDGRPHYKKLF	TRGV2	.	TRGJ1	18	-1	-1	25
10	6.941503946244994E-5	TGTGCCACCTGGGACGGGCATTGTTATTATAAGAAACTCTTT	CATWDGHCYYKKLF	TRGV2	.	TRGJ1	18	-1	-1	23
10	6.941503946244994E-5	TGTGCCACCTGGGACAGCGTCGTTTATTATAAGAAACTCTTT	CATWDSVVYYKKLF	TRGV7	.	TRGJ1	16	-1	-1	23
10	6.941503946244994E-5	TGTGCCACCTGGGACAGGCTGAATTATTATAAGAAACTCTTT	CATWDRLNYYKKLF	TRGV3	.	TRGJ1	18	-1	-1	20
10	6.941503946244994E-5	TGTGCCACCTGGGACAGGCTAAGGTATTATAAGAAACTCTTT	CATWDRLRYYKKLF	TRGV5	.	TRGJ1	18	-1	-1	24
10	6.941503946244994E-5	TGTGCCACCTGGGACAGGCCTCGTTATTATAAGAAACTCTTT	CATWDRPRYYKKLF	TRGV3	.	TRGJ1	20	-1	-1	23
10	6.941503946244994E-5	TGTGCCACCTGGGACAGGCCTGGTTATTATAAGAAACTCTTT	CATWDRPGYYKKLF	TRGV3	.	TRGJ1	21	-1	-1	23
10	6.941503946244994E-5	TGTGCCACCTGGGACAGGCCGTATTATTATAAGAAACTCTTT	CATWDRPYYYKKLF	TRGV3	.	TRGJ1	19	-1	-1	19
10	6.941503946244994E-5	TGTGCCACCTGGGACAGGCCATATAAGAATAAGAAACTCTTT	CATWDRPYKNKKLF	TRGV5	.	TRGJ1	19	-1	-1	28
10	6.941503946244994E-5	TGTGCCACCTGGGACAGGCCAAATTATTATAAGAAACTCTTT	CATWDRPNYYKKLF	TRGV3	.	TRGJ1	19	-1	-1	21
10	6.941503946244994E-5	TGTGCCACCTGGGACAGGCGTAATTATTATAAGAAACTCTTT	CATWDRRNYYKKLF	TRGV3	.	TRGJ1	18	-1	-1	21
10	6.941503946244994E-5	TGTGCCACCTGGGACAGGCGATCCTATTATAAGAAACTCTTT	CATWDRRSYYKKLF	TRGV3	.	TRGJ1	18	-1	-1	24
10	6.941503946244994E-5	TGTGCCACCTGGGAGCTCCCGAATTATTATAAGAAACTCTTT	CATWELPNYYKKLF	TRGV2	.	TRGJ1	13	-1	-1	19
10	6.941503946244994E-5	TGTGCCACCTGGGAGCGGGCTAGCAATTATAAGAAACTCTTT	CATWERASNYKKLF	TRGV2	.	TRGJ1	19	-1	-1	25
10	6.941503946244994E-5	TGTGCCACCTGGGAGGGCCCCAATTATTATAAGAAACTCTTT	CATWEGPNYYKKLF	TRGV2	.	TRGJ1	19	-1	-1	21
10	6.941503946244994E-5	TGTGCCTTGTGGGAGGTGTGTTGTTATAAGAAACTCTTT	CALWEVCCYKKLF	TRGV9	.	TRGJ2	17	-1	-1	20
10	6.941503946244994E-5	TGTGCCACCTGGGTTATGAATTATTATAAGAAACTCTTT	CATWVMNYYKKLF	TRGV8	.	TRGJ1	15	-1	-1	17
10	6.941503946244994E-5	TGTGCCACCTGGGGTAGAAATTATTATAAGAAACTCTTT	CATWGRNYYKKLF	TRGV3	.	TRGJ1	12	-1	-1	18
10	6.941503946244994E-5	TGTGCCACCTGGGATTGTAATTATTATAAGAAACTCTTT	CATWDCNYYKKLF	TRGV8	.	TRGJ1	14	-1	-1	18
10	6.941503946244994E-5	TGTGCCACCTGGGATGGTTGGAATTATAAGAAACTCTTT	CATWDGWNYKKLF	TRGV8	.	TRGJ1	14	-1	-1	22
10	6.941503946244994E-5	TGTGCCACCTGGGATGGTCATTATTATAAGAAACTCTTT	CATWDGHYYKKLF	TRGV4	.	TRGJ1	16	-1	-1	19
10	6.941503946244994E-5	TGTGCCACCTGGGATGGGCAGGATTTTAAGAAACTCTTT	CATWDGQDFKKLF	TRGV4	.	TRGJ1	18	-1	-1	22
10	6.941503946244994E-5	TGTGCCACCTGGGATGGGGGTTATTATAAGAAACTCTTT	CATWDGGYYKKLF	TRGV4	.	TRGJ1	17	-1	-1	20
10	6.941503946244994E-5	TGTGCCACCTGGGATGGGGAGGGTCTGAAGAAACTCTTT	CATWDGEGLKKLF	TRGV4	.	TRGJ1	17	-1	-1	27
10	6.941503946244994E-5	TGTGCCACCTGGGATGGAGATTATTATAAGAAACTCTTT	CATWDGDYYKKLF	TRGV4	.	TRGJ1	16	-1	-1	19
10	6.941503946244994E-5	TGTGCCACCTGGGATGAGTGGGGTTATAAGAAACTCTTT	CATWDEWGYKKLF	TRGV8	.	TRGJ1	14	-1	-1	23
10	6.941503946244994E-5	TGTGCCACCTGGGATAGCTCCGTGATAGGGAAACTCTTT	CATWDSSVIGKLF	TRGV8	.	TRGJ1	16	-1	-1	29
10	6.941503946244994E-5	TGTGCCACCTGGGATAGGGCTTATTATAAGAAACTCTTT	CATWDRAYYKKLF	TRGV8	.	TRGJ1	20	-1	-1	20
10	6.941503946244994E-5	TGTGCCACCTGGGATAGAGATTATTATAAGAAACTCTTT	CATWDRDYYKKLF	TRGV8	.	TRGJ1	16	-1	-1	19
10	6.941503946244994E-5	TGTGCCACCTGGGACTGTTGTTATTATAAGAAACTCTTT	CATWDCCYYKKLF	TRGV5	.	TRGJ1	14	-1	-1	20
10	6.941503946244994E-5	TGTGCCACCTGGGACCCCCTCGGGCATAAGAAACTCTTT	CATWDPLGHKKLF	TRGV3	.	TRGJ1	14	-1	-1	25
10	6.941503946244994E-5	TGTGCCACCTGGGACGTTTACCGTTGGTTCAAGATATTT	CATWDVYRWFKIF	TRGV2	.	TRGJP1	15	-1	-1	22
10	6.941503946244994E-5	TGTGCCACCTGGGACGTAACTTATTATAAGAAACTCTTT	CATWDVTYYKKLF	TRGV2	.	TRGJ1	15	-1	-1	20
10	6.941503946244994E-5	TGTGCCACCTGGGACGCCCCGGGTTATAAGAAACTCTTT	CATWDAPGYKKLF	TRGV2	.	TRGJ1	15	-1	-1	23
10	6.941503946244994E-5	TGTGCCACCTGGGACGCGAATTATTATAAGAAACTCTTT	CATWDANYYKKLF	TRGV2	.	TRGJ1	15	-1	-1	16
10	6.941503946244994E-5	TGTGCCACCTGGGACGGGTCTTATTATAAGAAACTCTTT	CATWDGSYYKKLF	TRGV2	.	TRGJ1	17	-1	-1	20
10	6.941503946244994E-5	TGTGCCACCTGGGACGGGCTTGGGTATAAGAAACTCTTT	CATWDGLGYKKLF	TRGV2	.	TRGJ1	18	-1	-1	24
10	6.941503946244994E-5	TGTGCCACCTGGGACGGGCCTCGGAGGTTCAAGATATTT	CATWDGPRRFKIF	TRGV2	.	TRGJP1	19	-1	-1	25
10	6.941503946244994E-5	TGTGCCACCTGGGACGGGCCTGGGTATAAGAAACTCTTT	CATWDGPGYKKLF	TRGV2	.	TRGJ1	19	-1	-1	24
10	6.941503946244994E-5	TGTGCCACCTGGGACGGGCCATCTTATAAGAAACTCTTT	CATWDGPSYKKLF	TRGV2	.	TRGJ1	19	-1	-1	23
10	6.941503946244994E-5	TGTGCCACCTGGGACGGGCGTTGTTATAAGAAACTCTTT	CATWDGRCYKKLF	TRGV2	.	TRGJ1	18	-1	-1	20
10	6.941503946244994E-5	TGTGCCACCTGGGACGGGCGTCATTATAAGAAACTCTTT	CATWDGRHYKKLF	TRGV2	.	TRGJ1	18	-1	-1	22
10	6.941503946244994E-5	TGTGCCACCTGGGACGGGCGGGCGTCTAAGAAACTCTTT	CATWDGRASKKLF	TRGV2	.	TRGJ1	18	-1	-1	26
10	6.941503946244994E-5	TGTGCCACCTGGGACGGGCATCTTCTTCAGAAACTCTTT	CATWDGHLLQKLF	TRGV2	.	TRGJ1	18	-1	-1	28
10	6.941503946244994E-5	TGTGCCACCTGGGACGGGACTTATTATAAGAAACTCTTT	CATWDGTYYKKLF	TRGV2	.	TRGJ1	17	-1	-1	17
10	6.941503946244994E-5	TGTGCCACCTGGGACAGCAATTATTATAAGAAACTCTTT	CATWDSNYYKKLF	TRGV2	.	TRGJ1	14	-1	-1	18
10	6.941503946244994E-5	TGTGCCACCTGGGACAGGCCTTATTATAAGAAACTCTTT	CATWDRPYYKKLF	TRGV5	.	TRGJ1	20	-1	-1	20
10	6.941503946244994E-5	TGTGCCACCTGGGACAGGCCTCGTTATAAGAAACTCTTT	CATWDRPRYKKLF	TRGV5	.	TRGJ1	20	-1	-1	23
10	6.941503946244994E-5	TGTGCCACCTGGGACAGGGGAGACAATAAGAAACTCTTT	CATWDRGDNKKLF	TRGV3	.	TRGJ1	17	-1	-1	25
10	6.941503946244994E-5	TGTGCCACCTGGGACAGACGAGTTTATAAGAAACTCTTT	CATWDRRVYKKLF	TRGV3	.	TRGJ1	16	-1	-1	23
10	6.941503946244994E-5	TGTGCCACCTGGGACAACACTGGTTGGTTCAAGATATTT	CATWDNTGWFKIF	TRGV2	.	TRGJP1	14	-1	-1	17
10	6.941503946244994E-5	TGTGCCACCTGGGAAGGTCGGGAACTTAAGAAACTCTTT	CATWEGRELKKLF	TRGV2	.	TRGJ1	16	-1	-1	26
10	6.941503946244994E-5	TGTGCCACCTGGACCAGGGGGTATTATAAGAAACTCTTT	CATWTRGYYKKLF	TRGV8	.	TRGJ1	11	-1	-1	21
10	6.941503946244994E-5	TGTGCCACCTGGACCAGAAATTATTATAAGAAACTCTTT	CATWTRNYYKKLF	TRGV4	.	TRGJ1	11	-1	-1	18
10	6.941503946244994E-5	TGTGCCACGGTTTTGGTCGATTTTTATAAGAAACTCTTT	CATVLVDFYKKLF	TRGV8	.	TRGJ1	7	-1	-1	16
10	6.941503946244994E-5	TGTGCCTCCCAAAGCCTACATTATAAGAAACTCTTT	CASQSLHYKKLF	TRGV2	.	TRGJ1	8	-1	-1	19
10	6.941503946244994E-5	TGTGCCACCTGGTTCAATTATTATAAGAAACTCTTT	CATWFNYYKKLF	TRGV4	.	TRGJ1	11	-1	-1	12
10	6.941503946244994E-5	TGTGCCACCTGGGCCCTTTATTATAAGAAACTCTTT	CATWALYYKKLF	TRGV8	.	TRGJ1	12	-1	-1	17
10	6.941503946244994E-5	TGTGCCACCTGGGGCAATTATTATAAGAAACTCTTT	CATWGNYYKKLF	TRGV8	.	TRGJ1	12	-1	-1	15
10	6.941503946244994E-5	TGTGCCACCTGGGGACCTTATTATAAGAAACTCTTT	CATWGPYYKKLF	TRGV2	.	TRGJ1	12	-1	-1	17
10	6.941503946244994E-5	TGTGCCACCTGGGATTTACTAATTAAGAAACTCTTT	CATWDLLIKKLF	TRGV8	.	TRGJ1	14	-1	-1	23
10	6.941503946244994E-5	TGTGCCACCTGGGATTCTTATTATAAGAAACTCTTT	CATWDSYYKKLF	TRGV8	.	TRGJ1	14	-1	-1	17
10	6.941503946244994E-5	TGTGCCACCTGGGATTCAGGCAGTAAGAAACTCTTT	CATWDSGSKKLF	TRGV8	.	TRGJ1	14	-1	-1	23
10	6.941503946244994E-5	TGTGCCACCTGGGATGGAGCGAATAAGAAACTCTTT	CATWDGANKKLF	TRGV4	.	TRGJ1	16	-1	-1	22
10	6.941503946244994E-5	TGTGCCACCTGGGATAGTCGGTATAAGAAACTCTTT	CATWDSRYKKLF	TRGV8	.	TRGJ1	16	-1	-1	21
10	6.941503946244994E-5	TGTGCCACCTGGGATAATAGGGGCTGTAAACTCTTT	CATWDNRGCKLF	TRGV8	.	TRGJ1	15	-1	-1	27
10	6.941503946244994E-5	TGTGCCACCTGGGACCCCCCCCGGAAGAAACTCTTT	CATWDPPRKKLF	TRGV3	.	TRGJ1	14	-1	-1	24
10	6.941503946244994E-5	TGTGCCACCTGGGACCCGTATTATAAGAAACTCTTT	CATWDPYYKKLF	TRGV7	.	TRGJ1	14	-1	-1	18
10	6.941503946244994E-5	TGTGCCACCTGGGACGGTCTTTATAAGAAACTCTTT	CATWDGLYKKLF	TRGV2	.	TRGJ1	16	-1	-1	20
10	6.941503946244994E-5	TGTGCCACCTGGGACGGGCTCGGGAAGAAACTCTTT	CATWDGLGKKLF	TRGV2	.	TRGJ1	21	-1	-1	24
10	6.941503946244994E-5	TGTGCCACCTGGGACGGATATTATAAGAAACTCTTT	CATWDGYYKKLF	TRGV7	.	TRGJ1	14	-1	-1	18
10	6.941503946244994E-5	TGTGCCACCTGGGACGAGTGTTATAAGAAACTCTTT	CATWDECYKKLF	TRGV2	.	TRGJ1	15	-1	-1	20
10	6.941503946244994E-5	TGTGCCACCTGGGACGAGCGAGGGTTCAAGATATTT	CATWDERGFKIF	TRGV3	.	TRGJP1	14	-1	-1	22
10	6.941503946244994E-5	TGTGCCACCTGGGACAGTTATCTTAAGAAACTCTTT	CATWDSYLKKLF	TRGV7	.	TRGJ1	16	-1	-1	17
10	6.941503946244994E-5	TGTGCCACCTGGGACAGCAGTTATAAGAAACTCTTT	CATWDSSYKKLF	TRGV7	.	TRGJ1	16	-1	-1	20
10	6.941503946244994E-5	TGTGCCACCTGGGACAGGCGAAGTAAGAAACTCTTT	CATWDRRSKKLF	TRGV5	.	TRGJ1	18	-1	-1	23
10	6.941503946244994E-5	TGTGCCACCTGGGAAGTGTATTATAAGAAACTCTTT	CATWEVYYKKLF	TRGV8	.	TRGJ1	13	-1	-1	18
10	6.941503946244994E-5	TGTGCCACCTACCGAAGGTTTGACGAGAAACTCTTT	CATYRRFDEKLF	TRGV8	.	TRGJ1	9	-1	-1	25
10	6.941503946244994E-5	TGTGCCCTCGCTCAGGGGTATAAGAAACTCTTT	CALAQGYKKLF	TRGV2	.	TRGJ1	5	-1	-1	18
10	6.941503946244994E-5	TGTGCCACCTGCGTTTATTATAAGAAACTCTTT	CATCVYYKKLF	TRGV2	.	TRGJ1	10	-1	-1	14
10	6.941503946244994E-5	TGTGCCACCTGGGTCGGTTATAAGAAACTCTTT	CATWVGYKKLF	TRGV3	.	TRGJ1	12	-1	-1	17
10	6.941503946244994E-5	TGTGCCACCTGGGATAGATATAAGAAACTCTTT	CATWDRYKKLF	TRGV8	.	TRGJ1	16	-1	-1	18
10	6.941503946244994E-5	TGTGCCACCTGGGACTTGGGTAAGAAACTCTTT	CATWDLGKKLF	TRGV2	.	TRGJ1	14	-1	-1	20
10	6.941503946244994E-5	TGTGCCACCTGGGACCCTTATAAGAAACTCTTT	CATWDPYKKLF	TRGV4	.	TRGJ1	13	-1	-1	17
10	6.941503946244994E-5	TGTGCCACCTGGGACCCTCATAAGAAACTCTTT	CATWDPHKKLF	TRGV7	.	TRGJ1	14	-1	-1	19
10	6.941503946244994E-5	TGTGCCACCTGGGACGGGTATAAGAAACTCTTT	CATWDGYKKLF	TRGV2	.	TRGJ2	17	-1	-1	18
10	6.941503946244994E-5	TGTGCCACCTGGGACGGGCCGCTGAAACTCTTT	CATWDGPLKLF	TRGV2	.	TRGJ1	19	-1	-1	23
10	6.941503946244994E-5	TGTGCCACCTGGGACGGGCGGAAGAAACTCTTT	CATWDGRKKLF	TRGV2	.	TRGJ1	18	-1	-1	21
10	6.941503946244994E-5	TGTGCCACCTGGGACGGGATTAAGAAACTCTTT	CATWDGIKKLF	TRGV2	.	TRGJ1	17	-1	-1	20
10	6.941503946244994E-5	TGTGCCACCTGGGACAGGCTTGGGAAACTCTTT	CATWDRLGKLF	TRGV7	.	TRGJ1	21	-1	-1	23
10	6.941503946244994E-5	TGTGCCACCTGGGACAGGCCTTGGAAACTCTTT	CATWDRPWKLF	TRGV5	.	TRGJ1	20	-1	-1	23
10	6.941503946244994E-5	TGTGCCACCTGGGAGCCGAATAAGAAACTCTTT	CATWEPNKKLF	TRGV8	.	TRGJ1	13	-1	-1	19
10	6.941503946244994E-5	TGTGCCACCCCGAATTATTATAAGAAACTCTTT	CATPNYYKKLF	TRGV8	.	TRGJ1	8	-1	-1	10
10	6.941503946244994E-5	TGTGCCACCTGGGTTTATAAGAAACTCTTT	CATWVYKKLF	TRGV4	.	TRGJ1	12	-1	-1	14
10	6.941503946244994E-5	TGTGCCACCTGGGACGGAGAGAAACTCTTT	CATWDGEKLF	TRGV8	.	TRGJ1	13	-1	-1	19
10	6.941503946244994E-5	TGTGCCACCTGGGAAATAAAGAAACTCTTT	CATWEIKKLF	TRGV4	.	TRGJ1	13	-1	-1	18
10	6.941503946244994E-5	TGTGCCACCCCGGCGTATAAGAAACTCTTT	CATPAYKKLF	TRGV8	.	TRGJ1	8	-1	-1	15
10	6.941503946244994E-5	TGTGCCACCGATTATTATAAGAAACTCTTT	CATDYYKKLF	TRGV4	.	TRGJ1	8	-1	-1	10
10	6.941503946244994E-5	TGTGCCACCTATTATAAGAAACTCTTT	CATYYKKLF	TRGV2	.	TRGJ1	9	-1	-1	9
10	6.941503946244994E-5	TGTGCCACCCAGTTTAAGAAACTCTTT	CATQFKKLF	TRGV4	.	TRGJ1	8	-1	-1	14
10	6.941503946244994E-5	TGTGCCACCGATTGGATCAAGACGTTT	CATDWIKTF	TRGV8	.	TRGJP2	8	-1	-1	9
10	6.941503946244994E-5	TGTGCCACCTGCGAGAAACTCTTT	CATCEKLF	TRGV3	.	TRGJ1	13	-1	-1	13
10	6.941503946244994E-5	TGTGCCACCTGGGTCCTCTTT	CATWVLF	TRGV2	.	TRGJ1	12	-1	-1	15
9	6.247353551620494E-5	TGTGCCACCTGGGATAGTTGCGGCTCGAATAGTAGTGATTGGATCAAGACGTTT	CATWDSCGSNSSDWIKTF	TRGV8	.	TRGJP2	16	-1	-1	28
9	6.247353551620494E-5	TGTGCCACCTGGGACGGGCCATGCCTTCCTGCTTCATATTATAAGAAACTCTTT	CATWDGPCLPASYYKKLF	TRGV2	.	TRGJ1	19	-1	-1	36
9	6.247353551620494E-5	TGTGCCACCTGGGACGGGCGGCCCAGATATAGTAGTGATTGGATCAAGACGTTT	CATWDGRPRYSSDWIKTF	TRGV2	.	TRGJP2	18	-1	-1	26
9	6.247353551620494E-5	TGTGCCACCTGGGACATGCCGCTGGGGCGGACGAATTATTATAAGAAACTCTTT	CATWDMPLGRTNYYKKLF	TRGV3	.	TRGJ1	19	-1	-1	31
9	6.247353551620494E-5	TGTGCCACCTGGGACAGTCCCCTAGGTGGGCGAATCTATTATAAGAAACTCTTT	CATWDSPLGGRIYYKKLF	TRGV3	.	TRGJ1	19	-1	-1	30
9	6.247353551620494E-5	TGTGCCACCTGGGACAAGGTTGGGCAAGAGTTGGGCAAAAAAATCAAGGTATTT	CATWDKVGQELGKKIKVF	TRGV5	.	TRGJP	15	-1	-1	20
9	6.247353551620494E-5	TGTGCCACCTGGGACCGCAAGCCCTATAGTAGTGATTGGATCAAGACGTTT	CATWDRKPYSSDWIKTF	TRGV8	.	TRGJP2	13	-1	-1	24
9	6.247353551620494E-5	TGTGCCACCTGGGACGGGCGGGGCGCTCGGGGGTATTATAAGAAACTCTTT	CATWDGRGARGYYKKLF	TRGV2	.	TRGJ1	18	-1	-1	33
9	6.247353551620494E-5	TGTGCCACCTGGGGATCGGTGTGTGGTAGTGATTGGATCAAGACGTTT	CATWGSVCGSDWIKTF	TRGV8	.	TRGJP2	12	-1	-1	25
9	6.247353551620494E-5	TGTGCCACCTGGGATTCCCCCGTTAAGAATTATTATAAGAAACTCTTT	CATWDSPVKNYYKKLF	TRGV8	.	TRGJ1	14	-1	-1	26
9	6.247353551620494E-5	TGTGCCACCTGGGATAGGCCCGAATGGAATTATTATAAGAAACTCTTT	CATWDRPEWNYYKKLF	TRGV8	.	TRGJ1	19	-1	-1	26
9	6.247353551620494E-5	TGTGCCACCTGGGATAGGCACTGCGGGAATTATTATAAGAAACTCTTT	CATWDRHCGNYYKKLF	TRGV8	.	TRGJ1	18	-1	-1	26
9	6.247353551620494E-5	TGTGCCACCTGGGACGGGTCCCGAACACTTTATTATAAGAAACTCTTT	CATWDGSRTLYYKKLF	TRGV2	.	TRGJ1	22	-1	-1	29
9	6.247353551620494E-5	TGTGCCACCTGGGACAGCAATCCGCACACCGATTATAAGAAACTCTTT	CATWDSNPHTDYKKLF	TRGV5	.	TRGJ1	16	-1	-1	31
9	6.247353551620494E-5	TGTGCCACCTGGGACAGGCTCCGGACGTTTTATTATAAGAAACTCTTT	CATWDRLRTFYYKKLF	TRGV7	.	TRGJ1	18	-1	-1	29
9	6.247353551620494E-5	TGTGCCACCTGGGACAGGCGCTTGGGCAATTATTATAAGAAACTCTTT	CATWDRRLGNYYKKLF	TRGV3	.	TRGJ1	18	-1	-1	27
9	6.247353551620494E-5	TGTGCTGCGTGGGATTATTCCCCTCCTGGTTGGTTCAAGATATTT	CAAWDYSPPGWFKIF	TRGV10	.	TRGJP1	16	-1	-1	25
9	6.247353551620494E-5	TGTGCCACCTGTCCTATACGGGGTGGTTATTATAAGAAACTCTTT	CATCPIRGGYYKKLF	TRGV8	.	TRGJ1	10	-1	-1	26
9	6.247353551620494E-5	TGTGCCACCTGGGATGGGTGGTACCTTTATTATAAGAAACTCTTT	CATWDGWYLYYKKLF	TRGV4	.	TRGJ1	17	-1	-1	26
9	6.247353551620494E-5	TGTGCCACCTGGGATGGGCGGGGTAGTGATTGGATCAAGACGTTT	CATWDGRGSDWIKTF	TRGV4	.	TRGJP2	18	-1	-1	22
9	6.247353551620494E-5	TGTGCCACCTGGGATAGGCAAGGTGCAGGTTGGTTCAAGATATTT	CATWDRQGAGWFKIF	TRGV8	.	TRGJP1	18	-1	-1	27
9	6.247353551620494E-5	TGTGCCACCTGGGATAATGCCCGTAGTGATTGGATCAAGACGTTT	CATWDNARSDWIKTF	TRGV8	.	TRGJP2	15	-1	-1	22
9	6.247353551620494E-5	TGTGCCACCTGGGACGTGGAACGGCATTATTATAAGAAACTCTTT	CATWDVERHYYKKLF	TRGV2	.	TRGJ1	15	-1	-1	25
9	6.247353551620494E-5	TGTGCCACCTGGGACGGGCGGGGGGTTTATTATAAGAAACTCTTT	CATWDGRGVYYKKLF	TRGV2	.	TRGJ1	18	-1	-1	26
9	6.247353551620494E-5	TGTGCCACCTGGGACGGGCGGGAGTGTTATTATAAGAAACTCTTT	CATWDGRECYYKKLF	TRGV2	.	TRGJ1	18	-1	-1	26
9	6.247353551620494E-5	TGTGCCACCTGGGACGGGCGAGGGTGGTGTGGTAAGAAACTCTTT	CATWDGRGWCGKKLF	TRGV2	.	TRGJ1	18	-1	-1	32
9	6.247353551620494E-5	TGTGCCACCTGGGACACTCCTCGAAATTATTATAAGAAACTCTTT	CATWDTPRNYYKKLF	TRGV3	.	TRGJ1	15	-1	-1	20
9	6.247353551620494E-5	TGTGCCACCTGGGACAGCTCGGGAAATTATTATAAGAAACTCTTT	CATWDSSGNYYKKLF	TRGV2	.	TRGJ1	14	-1	-1	24
9	6.247353551620494E-5	TGTGCCACCTGGGACAGGCCGTATGGAGATTGGATCAAGACGTTT	CATWDRPYGDWIKTF	TRGV3	.	TRGJP2	19	-1	-1	27
9	6.247353551620494E-5	TGTGCCACCTGGGACAGGCCGGATGGTGATTGGATCAAGACGTTT	CATWDRPDGDWIKTF	TRGV3	.	TRGJP2	19	-1	-1	25
9	6.247353551620494E-5	TGTGCCACCTGGGACAGGCCACCGAATTATTATAAGAAACTCTTT	CATWDRPPNYYKKLF	TRGV3	.	TRGJ1	19	-1	-1	22
9	6.247353551620494E-5	TGTGCCACCTGGGACAGGAGGGGGAATTATTATAAGAAACTCTTT	CATWDRRGNYYKKLF	TRGV3	.	TRGJ1	17	-1	-1	23
9	6.247353551620494E-5	TGTGCCACCTGGGAGGGGGGGGAGAATTATTATAAGAAACTCTTT	CATWEGGENYYKKLF	TRGV3	.	TRGJ1	13	-1	-1	23
9	6.247353551620494E-5	TGTGCCACCTGGGCAAGGTCTCTTTATTATAAGAAACTCTTT	CATWARSLYYKKLF	TRGV2	.	TRGJ1	12	-1	-1	23
9	6.247353551620494E-5	TGTGCCACCTGGGATCCTCCCTATTATTATAAGAAACTCTTT	CATWDPPYYYKKLF	TRGV4	.	TRGJ1	14	-1	-1	22
9	6.247353551620494E-5	TGTGCCACCTGGGATGTTACCACTGGTTGGTTCAAGATATTT	CATWDVTTGWFKIF	TRGV2	.	TRGJP1	13	-1	-1	17
9	6.247353551620494E-5	TGTGCCACCTGGGATGGGCTAGATGATTGGATCAAGACGTTT	CATWDGLDDWIKTF	TRGV4	.	TRGJP2	18	-1	-1	19
9	6.247353551620494E-5	TGTGCCACCTGGGATGGGCCGAGTAGTTATAAGAAACTCTTT	CATWDGPSSYKKLF	TRGV4	.	TRGJ1	19	-1	-1	26
9	6.247353551620494E-5	TGTGCCACCTGGGATATGGGTAGTGATTGGATCAAGACGTTT	CATWDMGSDWIKTF	TRGV8	.	TRGJP2	15	-1	-1	19
9	6.247353551620494E-5	TGTGCCACCTGGGATACGGGTATATATTATAAGAAACTCTTT	CATWDTGIYYKKLF	TRGV8	.	TRGJ1	15	-1	-1	24
9	6.247353551620494E-5	TGTGCCACCTGGGATAGACGCAATTATTATAAGAAACTCTTT	CATWDRRNYYKKLF	TRGV8	.	TRGJ1	16	-1	-1	21
9	6.247353551620494E-5	TGTGCCACCTGGGACTGGCGGGGGAAAACCAAGAAACTCTTT	CATWDWRGKTKKLF	TRGV3	.	TRGJ1	18	-1	-1	30
9	6.247353551620494E-5	TGTGCCACCTGGGACCGCCCCTTTTATTATAAGAAACTCTTT	CATWDRPFYYKKLF	TRGV2	.	TRGJ1	20	-1	-1	23
9	6.247353551620494E-5	TGTGCCACCTGGGACGCCCTCCCTTATTATAAGAAACTCTTT	CATWDALPYYKKLF	TRGV2	.	TRGJ1	15	-1	-1	23
9	6.247353551620494E-5	TGTGCCACCTGGGACGGTCCCGGGGATTATAAGAAACTCTTT	CATWDGPGDYKKLF	TRGV2	.	TRGJ2	21	-1	-1	25
9	6.247353551620494E-5	TGTGCCACCTGGGACGGCATCAATTATTATAAGAAACTCTTT	CATWDGINYYKKLF	TRGV3	.	TRGJ1	17	-1	-1	21
9	6.247353551620494E-5	TGTGCCACCTGGGACGGGCTTAGGTATTATAAGAAACTCTTT	CATWDGLRYYKKLF	TRGV2	.	TRGJ1	18	-1	-1	24
9	6.247353551620494E-5	TGTGCCACCTGGGACGGGCTGGGGTGGAATAAGAAACTCTTT	CATWDGLGWNKKLF	TRGV2	.	TRGJ1	18	-1	-1	28
9	6.247353551620494E-5	TGTGCCACCTGGGACGGGCTGGACGATTATAAGAAACTCTTT	CATWDGLDDYKKLF	TRGV2	.	TRGJ1	18	-1	-1	25
9	6.247353551620494E-5	TGTGCCACCTGGGACGGGCGAGTTGGATATAAGAAACTCTTT	CATWDGRVGYKKLF	TRGV2	.	TRGJ1	18	-1	-1	27
9	6.247353551620494E-5	TGTGCCACCTGGGACGGGCAACAATATTATAAGAAACTCTTT	CATWDGQQYYKKLF	TRGV2	.	TRGJ1	18	-1	-1	24
9	6.247353551620494E-5	TGTGCCACCTGGGACGGAAAGAATTATTATAAGAAACTCTTT	CATWDGKNYYKKLF	TRGV2	.	TRGJ1	16	-1	-1	20
9	6.247353551620494E-5	TGTGCCACCTGGGACGAAAACACTGGTTGGTTCAAGATATTT	CATWDENTGWFKIF	TRGV2	.	TRGJP1	15	-1	-1	20
9	6.247353551620494E-5	TGTGCCACCTGGGACAGCTGGAATTATTATAAGAAACTCTTT	CATWDSWNYYKKLF	TRGV7	.	TRGJ1	16	-1	-1	20
9	6.247353551620494E-5	TGTGCCACCTGGGACAGGCTCAATTATTATAAGAAACTCTTT	CATWDRLNYYKKLF	TRGV5	.	TRGJ1	18	-1	-1	21
9	6.247353551620494E-5	TGTGCCACCTGGGACAGGCTGAGGTATTATAAGAAACTCTTT	CATWDRLRYYKKLF	TRGV7	.	TRGJ1	18	-1	-1	24
9	6.247353551620494E-5	TGTGCCACCTGGGACAGGCCGCGATCTTATAAGAAACTCTTT	CATWDRPRSYKKLF	TRGV7	.	TRGJ1	19	-1	-1	26
9	6.247353551620494E-5	TGTGCCACCTGGGACAGGCCAGTTGAGTATAAGAAACTCTTT	CATWDRPVEYKKLF	TRGV5	.	TRGJ1	22	-1	-1	27
9	6.247353551620494E-5	TGTGCCACCTGGGACAGGCGGGGTGGTTATAAGAAACTCTTT	CATWDRRGGYKKLF	TRGV3	.	TRGJ1	18	-1	-1	26
9	6.247353551620494E-5	TGTGCCACCTGGGACAGGCGATGGTATTATAAGAAACTCTTT	CATWDRRWYYKKLF	TRGV5	.	TRGJ1	18	-1	-1	24
9	6.247353551620494E-5	TGTGCCACCTGGGACAGGCAAGGGGGTTATAAGAAACTCTTT	CATWDRQGGYKKLF	TRGV5	.	TRGJ1	18	-1	-1	26
9	6.247353551620494E-5	TGTGCCACCTGGGACAGGGGCAGGAATTATAAGAAACTCTTT	CATWDRGRNYKKLF	TRGV3	.	TRGJ1	17	-1	-1	25
9	6.247353551620494E-5	TGTGCCACCTGGGACAGGATGAACTATTATAAGAAACTCTTT	CATWDRMNYYKKLF	TRGV7	.	TRGJ1	17	-1	-1	20
9	6.247353551620494E-5	TGTGCCACCTGGAACCTCGCCAATTATTATAAGAAACTCTTT	CATWNLANYYKKLF	TRGV8	.	TRGJ1	11	-1	-1	21
9	6.247353551620494E-5	TGTGCCACCTGTTTTACGAATTATTATAAGAAACTCTTT	CATCFTNYYKKLF	TRGV8	.	TRGJ1	10	-1	-1	16
9	6.247353551620494E-5	TGTGCCACCTGGTTTAAGGTTGGTTGGATCAAGACGTTT	CATWFKVGWIKTF	TRGV8	.	TRGJP2	11	-1	-1	20
9	6.247353551620494E-5	TGTGCCACCTGGCCACGTAGTGATTGGATCAAGACGTTT	CATWPRSDWIKTF	TRGV4	.	TRGJP2	11	-1	-1	16
9	6.247353551620494E-5	TGTGCCACCTGGGCCCCGGGAAATTATAAGAAACTCTTT	CATWAPGNYKKLF	TRGV8	.	TRGJ1	12	-1	-1	22
9	6.247353551620494E-5	TGTGCCACCTGGGCACCCCCTTATTATAAGAAACTCTTT	CATWAPPYYKKLF	TRGV4	.	TRGJ1	12	-1	-1	20
9	6.247353551620494E-5	TGTGCCACCTGGGGCAGGCGATATTATAAGAAACTCTTT	CATWGRRYYKKLF	TRGV5P	.	TRGJ1	18	-1	-1	21
9	6.247353551620494E-5	TGTGCCACCTGGGGACCGAATTATTATAAGAAACTCTTT	CATWGPNYYKKLF	TRGV8	.	TRGJ1	12	-1	-1	16
9	6.247353551620494E-5	TGTGCCACCTGGGATCTCGTCCGAATCTCCAAACTCTTT	CATWDLVRISKLF	TRGV8	.	TRGJ1	14	-1	-1	30
9	6.247353551620494E-5	TGTGCCACCTGGGATGGGCGCGGTTATAAGAAACTCTTT	CATWDGRGYKKLF	TRGV4	.	TRGJ1	18	-1	-1	23
9	6.247353551620494E-5	TGTGCCACCTGGGATGGGCGAGATTATAAGAAACTCTTT	CATWDGRDYKKLF	TRGV4	.	TRGJ1	18	-1	-1	22
9	6.247353551620494E-5	TGTGCCACCTGGGATGGGATAATAGTCAGGAAACTCTTT	CATWDGIIVRKLF	TRGV4	.	TRGJ1	17	-1	-1	29
9	6.247353551620494E-5	TGTGCCACCTGGGATATCTTTTATTATAAGAAACTCTTT	CATWDIFYYKKLF	TRGV8	.	TRGJ1	15	-1	-1	20
9	6.247353551620494E-5	TGTGCCACCTGGGATAGCAATGGTTGGTTCAAGATATTT	CATWDSNGWFKIF	TRGV8	.	TRGJP1	16	-1	-1	13
9	6.247353551620494E-5	TGTGCCACCTGGGATAGGTGTCGTTATAAGAAACTCTTT	CATWDRCRYKKLF	TRGV8	.	TRGJ1	17	-1	-1	23
9	6.247353551620494E-5	TGTGCCACCTGGGATAGGTGGGGGACGGAGAAACTCTTT	CATWDRWGTEKLF	TRGV8	.	TRGJ1	17	-1	-1	28
9	6.247353551620494E-5	TGTGCCACCTGGGATAGAGTTTATTATAAGAAACTCTTT	CATWDRVYYKKLF	TRGV8	.	TRGJ1	16	-1	-1	20
9	6.247353551620494E-5	TGTGCCACCTGGGACTGCCATTATTATAAGAAACTCTTT	CATWDCHYYKKLF	TRGV3	.	TRGJ1	14	-1	-1	19
9	6.247353551620494E-5	TGTGCCACCTGGGACCCGGACTATTATAAGAAACTCTTT	CATWDPDYYKKLF	TRGV2	.	TRGJ1	14	-1	-1	21
9	6.247353551620494E-5	TGTGCCACCTGGGACCACCCTTATTATAAGAAACTCTTT	CATWDHPYYKKLF	TRGV4	.	TRGJ1	13	-1	-1	20
9	6.247353551620494E-5	TGTGCCACCTGGGACGTGCCTTATTATAAGAAACTCTTT	CATWDVPYYKKLF	TRGV2	.	TRGJ1	19	-1	-1	20
9	6.247353551620494E-5	TGTGCCACCTGGGACGCGCGGCATTATAAGAAACTCTTT	CATWDARHYKKLF	TRGV2	.	TRGJ1	18	-1	-1	22
9	6.247353551620494E-5	TGTGCCACCTGGGACGGCGGAGGTTATAAGAAACTCTTT	CATWDGGGYKKLF	TRGV3	.	TRGJ1	17	-1	-1	23
9	6.247353551620494E-5	TGTGCCACCTGGGACGGCACTAATACAAAGAAACTCTTT	CATWDGTNTKKLF	TRGV2	.	TRGJ1	16	-1	-1	27
9	6.247353551620494E-5	TGTGCCACCTGGGACGGGCTTCATTATAAGAAACTCTTT	CATWDGLHYKKLF	TRGV2	.	TRGJ1	18	-1	-1	22
9	6.247353551620494E-5	TGTGCCACCTGGGACGGGCTGAGTTATAAGAAACTCTTT	CATWDGLSYKKLF	TRGV2	.	TRGJ1	18	-1	-1	23
9	6.247353551620494E-5	TGTGCCACCTGGGACGGGCCATTGGATAAGAAACTCTTT	CATWDGPLDKKLF	TRGV2	.	TRGJ1	19	-1	-1	25
9	6.247353551620494E-5	TGTGCCACCTGGGACATCCTTTATTATAAGAAACTCTTT	CATWDILYYKKLF	TRGV3	.	TRGJ1	15	-1	-1	20
9	6.247353551620494E-5	TGTGCCACCTGGGACACCCCTTATTATAAGAAACTCTTT	CATWDTPYYKKLF	TRGV3	.	TRGJ1	15	-1	-1	20
9	6.247353551620494E-5	TGTGCCACCTGGGACAGGTTAGGTTATAAGAAACTCTTT	CATWDRLGYKKLF	TRGV7	.	TRGJ1	17	-1	-1	23
9	6.247353551620494E-5	TGTGCCACCTGGGACAGGCCACGGTATAAGAAACTCTTT	CATWDRPRYKKLF	TRGV3	.	TRGJ1	19	-1	-1	24
9	6.247353551620494E-5	TGTGCCACCTGGGACAGGGTCTATTATAAGAAACTCTTT	CATWDRVYYKKLF	TRGV3	.	TRGJ2	17	-1	-1	21
9	6.247353551620494E-5	TGTGCCACCTGGGACAACCATTATTATAAGAAACTCTTT	CATWDNHYYKKLF	TRGV3	.	TRGJ1	15	-1	-1	19
9	6.247353551620494E-5	TGTGCCACCTGGGACAAGCCCCTATATAAGAAACTCTTT	CATWDKPLYKKLF	TRGV3	.	TRGJ1	19	-1	-1	24
9	6.247353551620494E-5	TGTGCCACCTGGGAGGGTAGTGATTGGATCAAGACGTTT	CATWEGSDWIKTF	TRGV2	.	TRGJP2	16	-1	-1	16
9	6.247353551620494E-5	TGTGCCACCTGGATCCCCACTGGTTGGTTCAAGATATTT	CATWIPTGWFKIF	TRGV2	.	TRGJP1	11	-1	-1	16
9	6.247353551620494E-5	TGTGCCACCCCTCCACTCGAATACTATAAGAAACTCTTT	CATPPLEYYKKLF	TRGV8	.	TRGJ1	8	-1	-1	16
9	6.247353551620494E-5	TGTGCTGCGTGGGAAGATTATTATAAGAAACTCTTT	CAAWEDYYKKLF	TRGV10	.	TRGJ1	13	-1	-1	16
9	6.247353551620494E-5	TGTGCCACCTGTAGTAGTGATTGGATCAAGACGTTT	CATCSSDWIKTF	TRGV4	.	TRGJP2	10	-1	-1	11
9	6.247353551620494E-5	TGTGCCACCTGCCTGAATTATTATAAGAAACTCTTT	CATCLNYYKKLF	TRGV2	.	TRGJ1	10	-1	-1	14
9	6.247353551620494E-5	TGTGCCACCTGGCAGAATTATTATAAGAAACTCTTT	CATWQNYYKKLF	TRGV8	.	TRGJ1	11	-1	-1	14
9	6.247353551620494E-5	TGTGCCACCTGGGTCTGTTTATATAAGAAACTCTTT	CATWVCLYKKLF	TRGV8	.	TRGJ1	12	-1	-1	18
9	6.247353551620494E-5	TGTGCCACCTGGGCTATGCTGGGTAAGAAACTCTTT	CATWAMLGKKLF	TRGV8	.	TRGJ1	18	-1	-1	23
9	6.247353551620494E-5	TGTGCCACCTGGGATGTTTGTTATAAGAAACTCTTT	CATWDVCYKKLF	TRGV4	.	TRGJ1	15	-1	-1	17
9	6.247353551620494E-5	TGTGCCACCTGGGATGGGACGGATAAGAAACTCTTT	CATWDGTDKKLF	TRGV4	.	TRGJ1	17	-1	-1	22
9	6.247353551620494E-5	TGTGCCACCTGGGATAAGGATTATAAGAAACTCTTT	CATWDKDYKKLF	TRGV8	.	TRGJ1	15	-1	-1	19
9	6.247353551620494E-5	TGTGCCACCTGGGACTGGGGACTAAAGAAACTCTTT	CATWDWGLKKLF	TRGV2	.	TRGJ1	18	-1	-1	24
9	6.247353551620494E-5	TGTGCCACCTGGGACTACTATTATAAGAAACTCTTT	CATWDYYYKKLF	TRGV3	.	TRGJ1	14	-1	-1	18
9	6.247353551620494E-5	TGTGCCACCTGGGACCTTTCTTATAAGAAACTCTTT	CATWDLSYKKLF	TRGV2	.	TRGJ1	14	-1	-1	17
9	6.247353551620494E-5	TGTGCCACCTGGGACCAGGGCTGGTTCAAGATATTT	CATWDQGWFKIF	TRGV2	.	TRGJP1	14	-1	-1	18
9	6.247353551620494E-5	TGTGCCACCTGGGACGGTCATTATAAGAAACTCTTT	CATWDGHYKKLF	TRGV2	.	TRGJ1	16	-1	-1	19
9	6.247353551620494E-5	TGTGCCACCTGGGACGGGCCCCCTAAGAAACTCTTT	CATWDGPPKKLF	TRGV2	.	TRGJ1	20	-1	-1	23
9	6.247353551620494E-5	TGTGCCACCTGGGACGGGGATTATAAGAAACTCTTT	CATWDGDYKKLF	TRGV2	.	TRGJ1	17	-1	-1	19
9	6.247353551620494E-5	TGTGCCACCTGGGACATCCACCCTAAGAAACTCTTT	CATWDIHPKKLF	TRGV8	.	TRGJ1	13	-1	-1	23
9	6.247353551620494E-5	TGTGCCACCTGGGACAGGCCGGGGAAGAAACTCTTT	CATWDRPGKKLF	TRGV7	.	TRGJ1	19	-1	-1	24
9	6.247353551620494E-5	TGTGCCACCTGGGACAGGCACTATAAGAAACTCTTT	CATWDRHYKKLF	TRGV5	.	TRGJ1	18	-1	-1	21
9	6.247353551620494E-5	TGTGCCACCTGGGACAGGCAATATAAGAAACTCTTT	CATWDRQYKKLF	TRGV3	.	TRGJ1	18	-1	-1	21
9	6.247353551620494E-5	TGTGCCACCTGGGAGGTTTATTATAAGAAACTCTTT	CATWEVYYKKLF	TRGV4	.	TRGJ1	13	-1	-1	17
9	6.247353551620494E-5	TGTGCCACCTGGATTGTGTATTATAAGAAACTCTTT	CATWIVYYKKLF	TRGV8	.	TRGJ1	11	-1	-1	18
9	6.247353551620494E-5	TGTCGGGGGGGTAGTGATTGGATCAAGACGTTT	CRGGSDWIKTF	TRGV4	.	TRGJP2	2	-1	-1	10
9	6.247353551620494E-5	TGTGCCACCTGGTTAAATTATAAGAAACTCTTT	CATWLNYKKLF	TRGV8	.	TRGJ1	11	-1	-1	16
9	6.247353551620494E-5	TGTGCCACCTGGGACAGGCAAAAGAAACTCTTT	CATWDRQKKLF	TRGV5	.	TRGJ1	18	-1	-1	21
9	6.247353551620494E-5	TGTGCCACCTGGGAAGAATATAAGAAACTCTTT	CATWEEYKKLF	TRGV8	.	TRGJ1	13	-1	-1	18
9	6.247353551620494E-5	TGTGCCACCAGGACGGATTATAAGAAACTCTTT	CATRTDYKKLF	TRGV2	.	TRGJ1	15	-1	-1	16
9	6.247353551620494E-5	TGTGCTGCGTGGATTCGGTTCAAGATATTT	CAAWIRFKIF	TRGV10	.	TRGJP1	14	-1	-1	9
9	6.247353551620494E-5	TGTGCCACCTGGGCTTGCAAGAAACTCTTT	CATWACKKLF	TRGV8	.	TRGJ1	12	-1	-1	18
9	6.247353551620494E-5	TGTGCCACCTGGGCCCGAAAGAAACTCTTT	CATWARKKLF	TRGV8	.	TRGJ1	12	-1	-1	18
9	6.247353551620494E-5	TGTGCCACCTGGGCCGATGAGAAACTCTTT	CATWADEKLF	TRGV8	.	TRGJ1	12	-1	-1	16
9	6.247353551620494E-5	TGTGCCACCGCTTATTATAAGAAACTCTTT	CATAYYKKLF	TRGV8	.	TRGJ1	8	-1	-1	11
9	6.247353551620494E-5	TGCGAAGCCCCCCTTTATAAGAAACTCTTT	CEAPLYKKLF	TRGV8	.	TRGJ1	1	-1	-1	14
9	6.247353551620494E-5	TGTGCCCTATATTATAAGAAACTCTTT	CALYYKKLF	TRGV8	.	TRGJ1	5	-1	-1	9
9	6.247353551620494E-5	TGTGCCATTTGGAATAAGAAACTCTTT	CAIWNKKLF	TRGV8	.	TRGJ1	15	-1	-1	13
9	6.247353551620494E-5	GTACTATGGGCTAAGAAACTCTTT	VLWAKKLF	TRGV8	.	TRGJ2	-1	-1	-1	11
8	5.553203156995995E-5	TGTGCCACCTGGGATGGGGGAGTGGGTGAAGGGGTGGGATATTATTATAAGAAACTCTTT	CATWDGGVGEGVGYYYKKLF	TRGV8	.	TRGJ1	17	-1	-1	40
8	5.553203156995995E-5	TGTGCCACCTGGGACAGGGAGATCCGTTACGATAGTAGTGATTGGATCAAGACGTTT	CATWDREIRYDSSDWIKTF	TRGV3	.	TRGJP2	17	-1	-1	31
8	5.553203156995995E-5	TGTGCCACCTGGGATCATAACTCCTTAACCTACCCGACTTATAAGAAACTCTTT	CATWDHNSLTYPTYKKLF	TRGV8	.	TRGJ1	14	-1	-1	38
8	5.553203156995995E-5	TGTGCCACCTGGGACGGGCGCCATCGATCCCATTTTTATTATAAGAAACTCTTT	CATWDGRHRSHFYYKKLF	TRGV2	.	TRGJ1	18	-1	-1	35
8	5.553203156995995E-5	TGTGCCACCTGGGACGGGCATATAGGCCCCTCGAATTATTATAAGAAACTCTTT	CATWDGHIGPSNYYKKLF	TRGV2	.	TRGJ1	18	-1	-1	30
8	5.553203156995995E-5	TGTGCCACCTGGGACAAAATCCGCCAATATAGTAGTGATTGGATCAAGACGTTT	CATWDKIRQYSSDWIKTF	TRGV3	.	TRGJP2	15	-1	-1	26
8	5.553203156995995E-5	TGTGCCACCTGGGATATGGGAGAGTCTTCGAATTATTATAAGAAACTCTTT	CATWDMGESSNYYKKLF	TRGV8	.	TRGJ1	15	-1	-1	26
8	5.553203156995995E-5	TGTGCCACCTGGGATAGCAACCTAACAGCTGATTATTATAAGAAACTCTTT	CATWDSNLTADYYKKLF	TRGV8	.	TRGJ1	16	-1	-1	31
8	5.553203156995995E-5	TGTGCCACCTGGGACGGGGACATCTATACCACTGGTTGGTTCAAGATATTT	CATWDGDIYTTGWFKIF	TRGV2	.	TRGJP1	17	-1	-1	24
8	5.553203156995995E-5	TGTGCCACCTGGGACAGGCTAGATCGGGACCATTATTATAAGAAACTCTTT	CATWDRLDRDHYYKKLF	TRGV3	.	TRGJ1	18	-1	-1	31
8	5.553203156995995E-5	TGTGCCACCCCAAACCCCTGTATCAGATTAAATTATTATAAGAAACTCTTT	CATPNPCIRLNYYKKLF	TRGV8	.	TRGJ1	8	-1	-1	30
8	5.553203156995995E-5	TGTGCCACCTGGGATGGGCCGGGCTTTGGTTATTATAAGAAACTCTTT	CATWDGPGFGYYKKLF	TRGV4	.	TRGJ1	19	-1	-1	29
8	5.553203156995995E-5	TGTGCCACCTGGGACGGGCTTCGTACGAATTATTATAAGAAACTCTTT	CATWDGLRTNYYKKLF	TRGV2	.	TRGJ1	18	-1	-1	25
8	5.553203156995995E-5	TGTGCCACCTGGGACGGGCCCGAGGCCACTGGTTGGTTCAAGATATTT	CATWDGPEATGWFKIF	TRGV2	.	TRGJP1	21	-1	-1	25
8	5.553203156995995E-5	TGTGCCACCTGGGACGGGCCGGATACCACTGGTTGGTTCAAGATATTT	CATWDGPDTTGWFKIF	TRGV2	.	TRGJP1	19	-1	-1	22
8	5.553203156995995E-5	TGTGCCACCTGGGACAGCCACTCGTCCAATTATTATAAGAAACTCTTT	CATWDSHSSNYYKKLF	TRGV7	.	TRGJ1	26	-1	-1	24
8	5.553203156995995E-5	TGTGCCTTGTGGGAGACGGATCTGAATTATTATAAGAAACTCTTT	CALWETDLNYYKKLF	TRGV9	.	TRGJ1	14	-1	-1	23
8	5.553203156995995E-5	TGTGCCCTGTGGGAGGGACACTCGAATTATTATAAGAAACTCTTT	CALWEGHSNYYKKLF	TRGV9	.	TRGJ1	15	-1	-1	21
8	5.553203156995995E-5	TGTGCCACCTGGCTCCAAACTCTAAATTATTATAAGAAACTCTTT	CATWLQTLNYYKKLF	TRGV8	.	TRGJ1	11	-1	-1	24
8	5.553203156995995E-5	TGTGCCACCTGGGATCCCAGCCCGAATTATTATAAGAAACTCTTT	CATWDPSPNYYKKLF	TRGV8	.	TRGJ1	14	-1	-1	22
8	5.553203156995995E-5	TGTGCCACCTGGGATGTTCCCGAGTGTGATTGGATCAAGACGTTT	CATWDVPECDWIKTF	TRGV8	.	TRGJP2	14	-1	-1	22
8	5.553203156995995E-5	TGTGCCACCTGGGACTTAAGCTCGAATTATTATAAGAAACTCTTT	CATWDLSSNYYKKLF	TRGV3	.	TRGJ1	14	-1	-1	21
8	5.553203156995995E-5	TGTGCCACCTGGGACGGCCCGGGGAATTATTATAAGAAACTCTTT	CATWDGPGNYYKKLF	TRGV2	.	TRGJ1	20	-1	-1	23
8	5.553203156995995E-5	TGTGCCACCTGGGACGGGCTGAAGGATTATTATAAGAAACTCTTT	CATWDGLKDYYKKLF	TRGV2	.	TRGJ1	18	-1	-1	25
8	5.553203156995995E-5	TGTGCCACCTGGGACGGGCCTTTCTCGTATTATAAGAAACTCTTT	CATWDGPFSYYKKLF	TRGV2	.	TRGJ1	19	-1	-1	27
8	5.553203156995995E-5	TGTGCCACCTGGGACGGGCCTCCTAATTATTATAAGAAACTCTTT	CATWDGPPNYYKKLF	TRGV2	.	TRGJ1	19	-1	-1	24
8	5.553203156995995E-5	TGTGCCACCTGGGACGGGCCCGAGGATTATTATAAGAAACTCTTT	CATWDGPEDYYKKLF	TRGV2	.	TRGJ1	21	-1	-1	25
8	5.553203156995995E-5	TGTGCCACCTGGGACGGGCCCAAGGGGTATTATAAGAAACTCTTT	CATWDGPKGYYKKLF	TRGV2	.	TRGJ1	20	-1	-1	27
8	5.553203156995995E-5	TGTGCCACCTGGGACGGGCCATCGTATTATTATAAGAAACTCTTT	CATWDGPSYYYKKLF	TRGV2	.	TRGJ1	19	-1	-1	21
8	5.553203156995995E-5	TGTGCCACCTGGGACGGGCCAACTCATTATTATAAGAAACTCTTT	CATWDGPTHYYKKLF	TRGV2	.	TRGJ1	19	-1	-1	25
8	5.553203156995995E-5	TGTGCCACCTGGGACGGGCGAGATCATTATTATAAGAAACTCTTT	CATWDGRDHYYKKLF	TRGV2	.	TRGJ1	18	-1	-1	25
8	5.553203156995995E-5	TGTGCCACCTGGGACGGAAAGGGTAGTGATTGGATCAAGACGTTT	CATWDGKGSDWIKTF	TRGV2	.	TRGJP2	16	-1	-1	22
8	5.553203156995995E-5	TGTGCCACCTGGGACAGGCTTGGGAATTATTATAAGAAACTCTTT	CATWDRLGNYYKKLF	TRGV3	.	TRGJ1	21	-1	-1	23
8	5.553203156995995E-5	TGTGCCACCTGGGACAGACTCAGTAATTATTATAAGAAACTCTTT	CATWDRLSNYYKKLF	TRGV2	.	TRGJ1	14	-1	-1	24
8	5.553203156995995E-5	TGTGCCACCTGGACCCTCCTTGCGAATTATTATAAGAAACTCTTT	CATWTLLANYYKKLF	TRGV3	.	TRGJ1	11	-1	-1	22
8	5.553203156995995E-5	TGTGCTGCGTGGGATTTTTTCACTGGTTGGTTCAAGATATTT	CAAWDFFTGWFKIF	TRGV10	.	TRGJP1	15	-1	-1	20
8	5.553203156995995E-5	TGTGCTGCGTGGGATTATACCAAATATTATAAGAAACTCTTT	CAAWDYTKYYKKLF	TRGV10	.	TRGJ1	16	-1	-1	21
8	5.553203156995995E-5	TGTGCCACCTGGGCCCGCCCGGGGGAATATAAGAAACTCTTT	CATWARPGEYKKLF	TRGV7	.	TRGJ1	12	-1	-1	27
8	5.553203156995995E-5	TGTGCCACCTGGGGCGTCTGGTGTGATTGGATCAAGACGTTT	CATWGVWCDWIKTF	TRGV8	.	TRGJP2	12	-1	-1	22
8	5.553203156995995E-5	TGTGCCACCTGGGATTGGGCGAATTATTATAAGAAACTCTTT	CATWDWANYYKKLF	TRGV4	.	TRGJ1	19	-1	-1	19
8	5.553203156995995E-5	TGTGCCACCTGGGATGTCGCAAATTATTATAAGAAACTCTTT	CATWDVANYYKKLF	TRGV8	.	TRGJ1	14	-1	-1	21
8	5.553203156995995E-5	TGTGCCACCTGGGATGGGGCCACTGGTTGGTTCAAGATATTT	CATWDGATGWFKIF	TRGV8	.	TRGJP1	17	-1	-1	19
8	5.553203156995995E-5	TGTGCCACCTGGGATGGGAAGAGGTATTATAAGAAACTCTTT	CATWDGKRYYKKLF	TRGV4	.	TRGJ1	17	-1	-1	24
8	5.553203156995995E-5	TGTGCCACCTGGGATAGGCTTTATTATTATAAGAAACTCTTT	CATWDRLYYYKKLF	TRGV8	.	TRGJ1	18	-1	-1	22
8	5.553203156995995E-5	TGTGCCACCTGGGATAGGAAATATTATTATAAGAAACTCTTT	CATWDRKYYYKKLF	TRGV8	.	TRGJ1	17	-1	-1	22
8	5.553203156995995E-5	TGTGCCACCTGGGATAGACCACCCCTGACTAAGAAACTCTTT	CATWDRPPLTKKLF	TRGV8	.	TRGJ1	19	-1	-1	29
8	5.553203156995995E-5	TGTGCCACCTGGGATAAGCCGGGTTATTATAAGAAACTCTTT	CATWDKPGYYKKLF	TRGV8	.	TRGJ1	19	-1	-1	23
8	5.553203156995995E-5	TGTGCCACCTGGGACTACCGGGATTATTATAAGAAACTCTTT	CATWDYRDYYKKLF	TRGV4	.	TRGJ1	13	-1	-1	22
8	5.553203156995995E-5	TGTGCCACCTGGGACCTTAGTAGTGATTGGATCAAGACGTTT	CATWDLSSDWIKTF	TRGV8	.	TRGJP2	13	-1	-1	17
8	5.553203156995995E-5	TGTGCCACCTGGGACCCTCCCGTTTATTATAAGAAACTCTTT	CATWDPPVYYKKLF	TRGV2	.	TRGJ1	14	-1	-1	23
8	5.553203156995995E-5	TGTGCCACCTGGGACCCGAGTGGTTATTATAAGAAACTCTTT	CATWDPSGYYKKLF	TRGV8	.	TRGJ1	13	-1	-1	23
8	5.553203156995995E-5	TGTGCCACCTGGGACCGTCGGAATTATTATAAGAAACTCTTT	CATWDRRNYYKKLF	TRGV3	.	TRGJ1	14	-1	-1	20
8	5.553203156995995E-5	TGTGCCACCTGGGACGTTTTCGCGGGGTATAAGAAACTCTTT	CATWDVFAGYKKLF	TRGV2	.	TRGJ1	15	-1	-1	27
8	5.553203156995995E-5	TGTGCCACCTGGGACGTCCCCTTTTATTATAAGAAACTCTTT	CATWDVPFYYKKLF	TRGV2	.	TRGJ1	15	-1	-1	23
8	5.553203156995995E-5	TGTGCCACCTGGGACGTCGGCCGTGGTTATAAGAAACTCTTT	CATWDVGRGYKKLF	TRGV2	.	TRGJ1	15	-1	-1	26
8	5.553203156995995E-5	TGTGCCACCTGGGACGCGCCGGTAGGATATAAGAAACTCTTT	CATWDAPVGYKKLF	TRGV8	.	TRGJ1	13	-1	-1	27
8	5.553203156995995E-5	TGTGCCACCTGGGACGGTCTGAATTATTATAAGAAACTCTTT	CATWDGLNYYKKLF	TRGV2	.	TRGJ1	16	-1	-1	20
8	5.553203156995995E-5	TGTGCCACCTGGGACGGCCTCCATTATTATAAGAAACTCTTT	CATWDGLHYYKKLF	TRGV2	.	TRGJ1	16	-1	-1	22
8	5.553203156995995E-5	TGTGCCACCTGGGACGGCCAACGGGATTGGATCAAGACGTTT	CATWDGQRDWIKTF	TRGV2	.	TRGJP2	16	-1	-1	24
8	5.553203156995995E-5	TGTGCCACCTGGGACGGGTGGGTTTATTATAAGAAACTCTTT	CATWDGWVYYKKLF	TRGV2	.	TRGJ1	17	-1	-1	23
8	5.553203156995995E-5	TGTGCCACCTGGGACGGGCTCACTGATTATAAGAAACTCTTT	CATWDGLTDYKKLF	TRGV2	.	TRGJ1	18	-1	-1	25
8	5.553203156995995E-5	TGTGCCACCTGGGACGGGCCTAGATATTATAAGAAACTCTTT	CATWDGPRYYKKLF	TRGV2	.	TRGJ1	19	-1	-1	24
8	5.553203156995995E-5	TGTGCCACCTGGGACGGGCCCTTTGATTATAAGAAACTCTTT	CATWDGPFDYKKLF	TRGV2	.	TRGJ1	20	-1	-1	25
8	5.553203156995995E-5	TGTGCCACCTGGGACGGGCCCCTTTATTATAAGAAACTCTTT	CATWDGPLYYKKLF	TRGV2	.	TRGJ1	20	-1	-1	23
8	5.553203156995995E-5	TGTGCCACCTGGGACGGGCCGATGTCTTGGTTCAAGATATTT	CATWDGPMSWFKIF	TRGV2	.	TRGJP1	19	-1	-1	26
8	5.553203156995995E-5	TGTGCCACCTGGGACGGGCAGAATTATTATAAGAAACTCTTT	CATWDGQNYYKKLF	TRGV2	.	TRGJ1	18	-1	-1	20
8	5.553203156995995E-5	TGTGCCACCTGGGACGGACCCATCTCTAATAAGAAACTCTTT	CATWDGPISNKKLF	TRGV2	.	TRGJ1	23	-1	-1	28
8	5.553203156995995E-5	TGTGCCACCTGGGACGGACAGAATTATTATAAGAAACTCTTT	CATWDGQNYYKKLF	TRGV2	.	TRGJ1	16	-1	-1	20
8	5.553203156995995E-5	TGTGCCACCTGGGACGATCCAAATTATTATAAGAAACTCTTT	CATWDDPNYYKKLF	TRGV2	.	TRGJ1	15	-1	-1	21
8	5.553203156995995E-5	TGTGCCACCTGGGACGACACGAATTATTATAAGAAACTCTTT	CATWDDTNYYKKLF	TRGV2	.	TRGJ1	15	-1	-1	19
8	5.553203156995995E-5	TGTGCCACCTGGGACAGCCCGACGGGGTATAAGAAACTCTTT	CATWDSPTGYKKLF	TRGV3	.	TRGJ1	19	-1	-1	27
8	5.553203156995995E-5	TGTGCCACCTGGGACAGGTTATATTATTATAAGAAACTCTTT	CATWDRLYYYKKLF	TRGV3	.	TRGJ1	17	-1	-1	22
8	5.553203156995995E-5	TGTGCCACCTGGGACAGGTCCCTTTATTATAAGAAACTCTTT	CATWDRSLYYKKLF	TRGV3	.	TRGJ1	17	-1	-1	23
8	5.553203156995995E-5	TGTGCCACCTGGGACAGGTCCCAATATTATAAGAAACTCTTT	CATWDRSQYYKKLF	TRGV7	.	TRGJ1	17	-1	-1	24
8	5.553203156995995E-5	TGTGCCACCTGGGACAGGCCGCCTGTTTATAAGAAACTCTTT	CATWDRPPVYKKLF	TRGV3	.	TRGJ1	19	-1	-1	26
8	5.553203156995995E-5	TGTGCCACCTGGGAGTACTCGAATTATTATAAGAAACTCTTT	CATWEYSNYYKKLF	TRGV8	.	TRGJ1	13	-1	-1	18
8	5.553203156995995E-5	TGTGCCACCTGGGAGGGACCCCATTATTATAAGAAACTCTTT	CATWEGPHYYKKLF	TRGV8	.	TRGJ1	13	-1	-1	22
8	5.553203156995995E-5	TGTGCCACCTGGGAAGGAAGTAGTGATTGGATCAAGACGTTT	CATWEGSSDWIKTF	TRGV8	.	TRGJP2	16	-1	-1	18
8	5.553203156995995E-5	TGTGCCACCTGGGAAAGGTGGCTTTATTATAAGAAACTCTTT	CATWERWLYYKKLF	TRGV7	.	TRGJ1	17	-1	-1	23
8	5.553203156995995E-5	TGTGCCCCCGGCTCCCGGGGATATTATAAGAAACTCTTT	CAPGSRGYYKKLF	TRGV2	.	TRGJ1	8	-1	-1	21
8	5.553203156995995E-5	TGTGCCACCTGGCCATCTAATTATTATAAGAAACTCTTT	CATWPSNYYKKLF	TRGV2	.	TRGJ1	11	-1	-1	15
8	5.553203156995995E-5	TGTGCCACCTGGCATGGCAATTATTATAAGAAACTCTTT	CATWHGNYYKKLF	TRGV8	.	TRGJ1	17	-1	-1	18
8	5.553203156995995E-5	TGTGCCACCTGGGTTTCGAATTATTATAAGAAACTCTTT	CATWVSNYYKKLF	TRGV7	.	TRGJ1	12	-1	-1	14
8	5.553203156995995E-5	TGTGCCACCTGGGTCTCCTTTTATTATAAGAAACTCTTT	CATWVSFYYKKLF	TRGV3	.	TRGJ1	12	-1	-1	20
8	5.553203156995995E-5	TGTGCCACCTGGGTCTGGAATTATTATAAGAAACTCTTT	CATWVWNYYKKLF	TRGV7	.	TRGJ1	12	-1	-1	17
8	5.553203156995995E-5	TGTGCCACCTGGGCTACGAATTATTATAAGAAACTCTTT	CATWATNYYKKLF	TRGV8	.	TRGJ1	15	-1	-1	16
8	5.553203156995995E-5	TGTGCCACCTGGGGAAGTTTTTATTATAAGAAACTCTTT	CATWGSFYYKKLF	TRGV8	.	TRGJ1	12	-1	-1	20
8	5.553203156995995E-5	TGTGCCACCTGGGATTTAATTGACTATAAGAAACTCTTT	CATWDLIDYKKLF	TRGV8	.	TRGJ1	14	-1	-1	17
8	5.553203156995995E-5	TGTGCCACCTGGGATGTGGATTATTATAAGAAACTCTTT	CATWDVDYYKKLF	TRGV4	.	TRGJ1	15	-1	-1	19
8	5.553203156995995E-5	TGTGCCACCTGGGATGGTCCATCTTATAAGAAACTCTTT	CATWDGPSYKKLF	TRGV4	.	TRGJ1	22	-1	-1	23
8	5.553203156995995E-5	TGTGCCACCTGGGATAGTATTTATTATAAGAAACTCTTT	CATWDSIYYKKLF	TRGV8	.	TRGJ1	16	-1	-1	20
8	5.553203156995995E-5	TGTGCCACCTGGGATAGCTCTGGGGGGAAGAAACTCTTT	CATWDSSGGKKLF	TRGV8	.	TRGJ1	16	-1	-1	27
8	5.553203156995995E-5	TGTGCCACCTGGGATAGGTCGAATTATAAGAAACTCTTT	CATWDRSNYKKLF	TRGV8	.	TRGJ1	17	-1	-1	22
8	5.553203156995995E-5	TGTGCCACCTGGGATAGGGTTTATTATAAGAAACTCTTT	CATWDRVYYKKLF	TRGV8	.	TRGJ1	17	-1	-1	20
8	5.553203156995995E-5	TGTGCCACCTGGGACTCGAATTATTATAAGAAACTCTTT	CATWDSNYYKKLF	TRGV4	.	TRGJ1	13	-1	-1	15
8	5.553203156995995E-5	TGTGCCACCTGGGACCCGAATTATTATAAGAAACTCTTT	CATWDPNYYKKLF	TRGV5	.	TRGJ1	14	-1	-1	16
8	5.553203156995995E-5	TGTGCCACCTGGGACCGCCTATATTATAAGAAACTCTTT	CATWDRLYYKKLF	TRGV3	.	TRGJ1	14	-1	-1	21
8	5.553203156995995E-5	TGTGCCACCTGGGACGTCCACTATTATAAGAAACTCTTT	CATWDVHYYKKLF	TRGV2	.	TRGJ1	15	-1	-1	21
8	5.553203156995995E-5	TGTGCCACCTGGGACGGTAGTTATTATAAGAAACTCTTT	CATWDGSYYKKLF	TRGV2	.	TRGJ1	16	-1	-1	20
8	5.553203156995995E-5	TGTGCCACCTGGGACGGGCCGGGGGATAAGAAACTCTTT	CATWDGPGDKKLF	TRGV2	.	TRGJ1	19	-1	-1	25
8	5.553203156995995E-5	TGTGCCACCTGGGACGGGCCATATTATAAGAAACTCTTT	CATWDGPYYKKLF	TRGV2	.	TRGJ1	19	-1	-1	21
8	5.553203156995995E-5	TGTGCCACCTGGGACGGGGGGTGGGATAAGAAACTCTTT	CATWDGGWDKKLF	TRGV2	.	TRGJ1	17	-1	-1	25
8	5.553203156995995E-5	TGTGCCACCTGGGACGGACATTATTATAAGAAACTCTTT	CATWDGHYYKKLF	TRGV2	.	TRGJ1	16	-1	-1	19
8	5.553203156995995E-5	TGTGCCACCTGGGACGGAATTTATTATAAGAAACTCTTT	CATWDGIYYKKLF	TRGV3	.	TRGJ1	14	-1	-1	16
8	5.553203156995995E-5	TGTGCCACCTGGGACACCTCTGGTTGGTTCAAGATATTT	CATWDTSGWFKIF	TRGV2	.	TRGJP1	14	-1	-1	15
8	5.553203156995995E-5	TGTGCCACCTGGGACAGTTTTGAGTATAAGAAACTCTTT	CATWDSFEYKKLF	TRGV3	.	TRGJ1	16	-1	-1	24
8	5.553203156995995E-5	TGTGCCACCTGGGAGCCACGTTATTATAAGAAACTCTTT	CATWEPRYYKKLF	TRGV4	.	TRGJ1	13	-1	-1	20
[truncated: 2,063 more rows]
