# Supplementary material for: Dissection of the Human T-Cell Receptor γ Gene Repertoire in the Brain and Peripheral Blood Identifies Age- and Alzheimer's Disease-Associated Clonotype Profiles
Source: Front Immunol. 2020 Jan 29;11:12. doi: 10.3389/fimmu.2020.00012 (PMC7025544; doi:10.3389/fimmu.2020.00012)
Supplement: Supplementary file 5 [file Data_Sheet_2.zip › repertoires_corrected_and_decontaminated/A949_2.txt]

count	freq	cdr3nt	cdr3aa	v	d	j	VEnd	DStart	DEnd	JStart
2993	0.03127449033970387	TGTGCCTTGTGGGAGGGCGATAATTATAAGAAACTCTTT	CALWEGDNYKKLF	TRGV9	.	TRGJ2	15	-1	-1	19
2839	0.029665311752228293	TGTGCTGCGTGGGATAGGGAGAATATATCGGCTGGTTGGTTCAAGATATTT	CAAWDRENISAGWFKIF	TRGV10	.	TRGJP1	14	-1	-1	31
2161	0.022580746282692972	TGTGCCTTGTGGTATTATTATAAGAAACTCTTT	CALWYYYKKLF	TRGV9	.	TRGJ1	11	-1	-1	13
2023	0.021138755080929144	TGTGCCACCTGGGACAGGTGCTATAAGAAACTCTTT	CATWDRCYKKLF	TRGV5	.	TRGJ2	17	-1	-1	21
1478	0.015443934755122726	TGTGCCTTGTGGGAGGTGCTCGACGAGTTGGGCAAAAAAATCAAGGTATTT	CALWEVLDELGKKIKVF	TRGV9	.	TRGJP	18	-1	-1	24
1383	0.014451259652459221	TGTGCCACCTGGGATGGACCCCGGGCCCTAAATTATTATAAGAAACTCTTT	CATWDGPRALNYYKKLF	TRGV4	.	TRGJ2	20	-1	-1	30
1245	0.013009268450695395	TGTGCCACCTGGGATGTAGGGTATTATAAGAAACTCTTT	CATWDVGYYKKLF	TRGV4	.	TRGJ2	15	-1	-1	21
1141	0.011922550443569033	TGTGCCTTGTGGGAGGTGCAGGTGGGTTATTATAAGAAACTCTTT	CALWEVQVGYYKKLF	TRGV9	.	TRGJ2	19	-1	-1	26
718	0.007502533933814694	TGTGCCTTGTGGGAGGTACTCATGGGTTATAAGAAACTCTTT	CALWEVLMGYKKLF	TRGV9	.	TRGJ2	16	-1	-1	26
717	0.00749208472220771	TGTGCCTCCCAAACACGGAAACTCTTT	CASQTRKLF	TRGV9	.	TRGJ2	6	-1	-1	17
572	0.005976949039194992	TGTGCCTTGTGGGAGGTGAGGTTGGGCAAAAAAATCAAGGTATTT	CALWEVRLGKKIKVF	TRGV9	.	TRGJP	17	-1	-1	20
513	0.005360445554382922	TGTGCCACCTGGGACTCCATTTATTATAAGAAACTCTTT	CATWDSIYYKKLF	TRGV7	.	TRGJ1	14	-1	-1	20
447	0.004670797588321961	TGTGCTGCGTGGGATTATTATAAGAAACTCTTT	CAAWDYYKKLF	TRGV10	.	TRGJ2	16	-1	-1	13
424	0.004430465721361323	TGTGCCTTGTGGGAGGTCCCACCTCGTTTGGGCAAAAAAATCAAGGTATTT	CALWEVPPRLGKKIKVF	TRGV9	.	TRGJP	24	-1	-1	27
401	0.004190133854400685	TGTGCCTTGTGGGAGAAGCAAGAGTTGGGCAAAAAAATCAAGGTATTT	CALWEKQELGKKIKVF	TRGV9	.	TRGJP	14	-1	-1	17
367	0.003834860659763221	TGTGCCACCTGGGACGGGCTGGGTAAGGAACTCTTT	CATWDGLGKELF	TRGV2	.	TRGJ1	18	-1	-1	23
357	0.0037303685436933785	TGTGCCTTGTGGGAGGCCCAAGAGTTGGGCAAAAAAATCAAGGTATTT	CALWEAQELGKKIKVF	TRGV9	.	TRGJP	15	-1	-1	18
350	0.0036572240624444885	TGTGCTGCGTGGGATTATAAGAAACTCTTT	CAAWDYKKLF	TRGV10	.	TRGJ2	16	-1	-1	13
311	0.0032497048097721026	TGTGCCTTGTGGGAGACCTTACAAGAGTTGGGCAAAAAAATCAAGGTATTT	CALWETLQELGKKIKVF	TRGV9	.	TRGJP	14	-1	-1	21
309	0.0032288063865581343	TGTGCCACCTGGGACAAGAAACTCTTT	CATWDKKLF	TRGV2	.	TRGJ2	14	-1	-1	15
295	0.0030825174240603544	TGTGCCTTGTGGTTAATCCCTTATTATAAGAAACTCTTT	CALWLIPYYKKLF	TRGV9	.	TRGJ1	11	-1	-1	20
292	0.003051169789239402	TGTGCCTTGTGGGAGGACCTGAGGAGGAAACTCTTT	CALWEDLRRKLF	TRGV9	.	TRGJ2	15	-1	-1	26
285	0.002978025307990512	TGTGCTGCGTGGGATCGTCCTCGAAAGAAACTCTTT	CAAWDRPRKKLF	TRGV10	.	TRGJ2	14	-1	-1	24
277	0.002894431615134638	TGTGCCTTGTGGGAGGTGCATTATAAGAAACTCTTT	CALWEVHYKKLF	TRGV9	.	TRGJ1	19	-1	-1	19
266	0.0027794902874578114	TGTGCCACCTGGGATGGTAGGAAACTCTTT	CATWDGRKLF	TRGV8	.	TRGJ1	14	-1	-1	17
252	0.002633201324960032	TGTGCCTTGTGGGAGGTCCCACTCTTT	CALWEVPLF	TRGV9	.	TRGJ2	16	-1	-1	20
245	0.002560056843711142	TGTGCCTTGTGGGAGGACCAAGAGTTGGGCAAAAAAATCAAGGTATTT	CALWEDQELGKKIKVF	TRGV9	.	TRGJP	15	-1	-1	18
243	0.0025391584204971737	TGTGCCTTGTGGGAGGTCGAGTTGGGCAAAAAAATCAAGGTATTT	CALWEVELGKKIKVF	TRGV9	.	TRGJP	16	-1	-1	18
233	0.002434666304427331	TGTGCCTTGTACACCCGAGATTATAAGAAACTCTTT	CALYTRDYKKLF	TRGV9	.	TRGJ1	9	-1	-1	19
227	0.0023719710347854255	TGTGCCTTGTGGGAGGGGAACTGTTTGAATTATTATAAGAAACTCTTT	CALWEGNCLNYYKKLF	TRGV9	.	TRGJ1	15	-1	-1	23
220	0.0022988265535365355	TGTGCCTTGTGGGAGGTTGCTAGTAGTGATTGGATCAAGACGTTT	CALWEVASSDWIKTF	TRGV9	.	TRGJP2	16	-1	-1	20
218	0.0022779281303225672	TGTGCCTTGTGGGAGCCCAGGGTTTGGGATAAGAAACTCTTT	CALWEPRVWDKKLF	TRGV9	.	TRGJ1	14	-1	-1	28
215	0.0022465804955016143	TGTGCTGCGTGGGATTTTTATTATAAGAAACTCTTT	CAAWDFYYKKLF	TRGV10	.	TRGJ2	15	-1	-1	17
207	0.0021629868026457402	TGTGCCTTGTCCCCCCAAGAGTTGGGCAAAAAAATCAAGGTATTT	CALSPQELGKKIKVF	TRGV9	.	TRGJP	9	-1	-1	15
207	0.0021629868026457402	TGTGCCACCTGGGACGATGATTGGATCAAGACGTTT	CATWDDDWIKTF	TRGV4	.	TRGJP2	13	-1	-1	17
205	0.002142088379431772	TGTGCCTTGTGGGAGGTGCTCGAGAAACTCTTT	CALWEVLEKLF	TRGV9	.	TRGJ1	18	-1	-1	22
195	0.0020375962633619295	TGTGCCTTGTGGGAGGTGGGCTATAAGAAACTCTTT	CALWEVGYKKLF	TRGV9	.	TRGJ1	17	-1	-1	21
190	0.001985350205327008	TGTGCCTTGTGGGAGGTGCGCTATAAGAAACTCTTT	CALWEVRYKKLF	TRGV9	.	TRGJ1	18	-1	-1	21
184	0.0019226549356851025	TGTGCCTTGTGGGAGTTTCGATATAAGAAACTCTTT	CALWEFRYKKLF	TRGV9	.	TRGJ1	14	-1	-1	21
184	0.0019226549356851025	TGTGCCTTGTGGTCCTATAAGAAACTCTTT	CALWSYKKLF	TRGV9	.	TRGJ2	11	-1	-1	15
182	0.001901756512471134	TGTGCCTTGTGGGAGGCTTATTATAAGAAACTCTTT	CALWEAYYKKLF	TRGV9	.	TRGJ2	15	-1	-1	17
171	0.0017868151847943072	TGTGCCACCTGGGACGGAGGCAGTGATTGGATCAAGACGTTT	CATWDGGSDWIKTF	TRGV2	.	TRGJP2	16	-1	-1	21
167	0.0017450183383663702	TGTGCCTTGTGGGAGGGAAAAATAGAGTTGGGCAAAAAAATCAAGGTATTT	CALWEGKIELGKKIKVF	TRGV9	.	TRGJP	15	-1	-1	23
167	0.0017450183383663702	TGTGCCACCTGGGATTATTATAAGAAACTCTTT	CATWDYYKKLF	TRGV8	.	TRGJ2	14	-1	-1	13
162	0.001692772280331449	TGTGCTGCGTGGGCCCTCTCGGGGCTCTTT	CAAWALSGLF	TRGV10	.	TRGJ1	12	-1	-1	24
159	0.0016614246455104963	TGGAAGCGGGAACTCTTT	WKRELF	TRGV9	.	TRGJ1	1	-1	-1	10
156	0.0016300770106895434	TGTGCCTTGTTTCCCCTACGGACAAACGGACCGGGGAAACTCTTT	CALFPLRTNGPGKLF	TRGV9	.	TRGJ1	9	-1	-1	35
152	0.0015882801642616066	TGTGCCTTGTGGGAGGGTTATTATAAGAAACTCTTT	CALWEGYYKKLF	TRGV9	.	TRGJ2	15	-1	-1	17
150	0.001567381741047638	TGTGCCTTGTGGGAGAATTTGCTTTATTATAAGAAACTCTTT	CALWENLLYYKKLF	TRGV9	.	TRGJ1	14	-1	-1	23
150	0.001567381741047638	TGTGCCCCGGTGAAGAAACTCTTT	CAPVKKLF	TRGV9	.	TRGJ1	5	-1	-1	12
147	0.0015360341062266851	TGTGCCTTGTGGGAGGGGCGGCGGCTCTTT	CALWEGRRLF	TRGV9	.	TRGJ2	18	-1	-1	24
146	0.001525584894619701	TGTGCCTTGTGGGAGGCACGGGGGTGGAAGAAACTCTTT	CALWEARGWKKLF	TRGV9	.	TRGJ1	15	-1	-1	27
145	0.0015151356830127166	TGTGCTGCGTGGGATAAAATGGGCACTGGTTGGTTCAAGATATTT	CAAWDKMGTGWFKIF	TRGV10	.	TRGJP1	14	-1	-1	23
145	0.0015151356830127166	TGTGCCTTGTGGGAGGTGCTTTATTATAAGAAACTCTTT	CALWEVLYYKKLF	TRGV9	.	TRGJ1	18	-1	-1	20
145	0.0015151356830127166	TGTGCCTTGTGGGAGGTGGTGGTGAAACTCTTT	CALWEVVVKLF	TRGV9	.	TRGJ1	17	-1	-1	23
144	0.0015046864714057325	TGTGCCTTGTGGGAGGTGCACGGGGTCCATTATAAGAAACTCTTT	CALWEVHGVHYKKLF	TRGV9	.	TRGJ2	20	-1	-1	28
144	0.0015046864714057325	TGTGCTGCGTGGTCCACTGGTTGGTTCAAGATATTT	CAAWSTGWFKIF	TRGV10	.	TRGJP1	11	-1	-1	13
144	0.0015046864714057325	TGTGCCTGGAGGAAACTCTTT	CAWRKLF	TRGV9	.	TRGJ1	6	-1	-1	11
143	0.001494237259798748	TGTGCCTTGTGGGAGGTGGAGAGCGTGTATAAAGAGTTGGGCAAAAAAATCAAGGTATTT	CALWEVESVYKELGKKIKVF	TRGV9	.	TRGJP	17	-1	-1	31
143	0.001494237259798748	TGTGCCTTGTGGGAGACCACAGAGTTGGGCAAAAAAATCAAGGTATTT	CALWETTELGKKIKVF	TRGV9	.	TRGJP	14	-1	-1	20
143	0.001494237259798748	TGTGCCTTGTGGGAGCCCCTTGGGGAACTCTTT	CALWEPLGELF	TRGV9	.	TRGJ1	14	-1	-1	25
143	0.001494237259798748	TGTGCTGCGTGGGATTATAGGGAACTCTTT	CAAWDYRELF	TRGV10	.	TRGJ2	16	-1	-1	13
143	0.001494237259798748	TGTGCCGTTCAGAAACTCTTT	CAVQKLF	TRGV9	.	TRGJ1	5	-1	-1	10
142	0.001483788048191764	TGTGCCTTGTGGGAGCGAAAGAAACTCTTT	CALWERKKLF	TRGV9	.	TRGJ2	14	-1	-1	18
142	0.001483788048191764	TGTGCCTTGTTAGGTAAACTCTTT	CALLGKLF	TRGV9	.	TRGJ1	9	-1	-1	15
141	0.0014733388365847798	TGTGCTGCGTGGGATTCTTGTAGGAAGAAACTCTTT	CAAWDSCRKKLF	TRGV10	.	TRGJ2	15	-1	-1	24
141	0.0014733388365847798	TGTGCTCCTGAGATATTT	CAPEIF	TRGV10	.	TRGJP1	5	-1	-1	10
140	0.0014628896249777954	TGTGCCTTGTGGGAGGCACTGGAGAAACTCTTT	CALWEALEKLF	TRGV9	.	TRGJ1	15	-1	-1	22
139	0.0014524404133708113	TGTGCCTTGTGGTTCAAGAAACTCTTT	CALWFKKLF	TRGV9	.	TRGJ1	11	-1	-1	15
138	0.0014419912017638269	TGTGCTGCGTGGGATTCGGCTGGTTGGTTCAAGATATTT	CAAWDSAGWFKIF	TRGV10	.	TRGJP1	15	-1	-1	19
138	0.0014419912017638269	TGTGCCTTCCCAAGGAAACTCTTT	CAFPRKLF	TRGV9	.	TRGJ1	7	-1	-1	14
137	0.0014315419901568427	TGTGCCTTGTGGGAGGTGCTGGCGAAACTCTTT	CALWEVLAKLF	TRGV9	.	TRGJ2	18	-1	-1	23
137	0.0014315419901568427	TGTGCCTTGGATCGCCCCAAGAAACTCTTT	CALDRPKKLF	TRGV9	.	TRGJ1	8	-1	-1	18
137	0.0014315419901568427	TGTGCCTTGTGGGAGGCGAAACTCTTT	CALWEAKLF	TRGV9	.	TRGJ2	15	-1	-1	17
136	0.0014210927785498584	TGTGCCTTGTGGGAGATATCGAATTATTATAAGAAACTCTTT	CALWEISNYYKKLF	TRGV9	.	TRGJ2	14	-1	-1	18
135	0.0014106435669428742	TGTGCTGCGTGGGATTGGAATAAGAAACTCTTT	CAAWDWNKKLF	TRGV10	.	TRGJ1	15	-1	-1	19
135	0.0014106435669428742	TGTGCCTCGAGTAGTGATTGGATCAAGACGTTT	CASSSDWIKTF	TRGV9	.	TRGJP2	6	-1	-1	9
133	0.0013897451437289057	TGTGCCTTGTGGCCCATAGGTGGGAAACTCTTT	CALWPIGGKLF	TRGV9	.	TRGJ1	11	-1	-1	23
133	0.0013897451437289057	TGTGCCTTGTGGGAGGTGGTGAAGGAACTCTTT	CALWEVVKELF	TRGV9	.	TRGJ1	17	-1	-1	21
133	0.0013897451437289057	TGTGCCTTGTGGGAATCTCGCAAACTCTTT	CALWESRKLF	TRGV9	.	TRGJ1	13	-1	-1	21
132	0.0013792959321219213	TGTGCCTTGCGGGGCGGGAAACTCTTT	CALRGGKLF	TRGV9	.	TRGJ1	12	-1	-1	17
132	0.0013792959321219213	TGTGCCTTGGATAAGAAACTCTTT	CALDKKLF	TRGV9	.	TRGJ1	8	-1	-1	10
131	0.0013688467205149372	TGTGCTGCGTGGTTCATCGTCAGCTCCTCCACTGGTTGGTTCAAGATATTT	CAAWFIVSSSTGWFKIF	TRGV10	.	TRGJP1	11	-1	-1	28
130	0.0013583975089079528	TGTGCCTTGTGGGAGGCCTCCCACCAAGAGTTGGGCAAAAAAATCAAGGTATTT	CALWEASHQELGKKIKVF	TRGV9	.	TRGJP	15	-1	-1	24
130	0.0013583975089079528	TGTGCCTTGTGGGATCAACGGAATTATTATAAGAAACTCTTT	CALWDQRNYYKKLF	TRGV9	.	TRGJ1	13	-1	-1	20
129	0.0013479482973009686	TGTGCCTTGTGGGAGGTGCACGGGAAACTCTTT	CALWEVHGKLF	TRGV9	.	TRGJ1	20	-1	-1	23
128	0.0013374990856939845	TGTGCCTTGTGGGAGGTGCTTTATAAGAAACTCTTT	CALWEVLYKKLF	TRGV9	.	TRGJ1	18	-1	-1	20
128	0.0013374990856939845	TGTGCCTTGTGGGACGATAAGAAACTCTTT	CALWDDKKLF	TRGV9	.	TRGJ1	13	-1	-1	16
128	0.0013374990856939845	TGTGCCTTGTGGGTCCCAACTCGGAAACTCTTT	CALWVPTRKLF	TRGV9	.	TRGJ2	12	-1	-1	23
127	0.0013270498740870001	TGTGCCACCTGGGCTTATTATAAGAAACTCTTT	CATWAYYKKLF	TRGV8	.	TRGJ1	12	-1	-1	14
127	0.0013270498740870001	TGTGCCTTGTGGGAGGTGCAGAAACTCTTT	CALWEVQKLF	TRGV9	.	TRGJ1	19	-1	-1	19
127	0.0013270498740870001	TGTGCTGCGTGGGGGGGGAAACTCTTT	CAAWGGKLF	TRGV10	.	TRGJ1	12	-1	-1	17
126	0.001316600662480016	TGTGCCTTGTGGGAGGGCCCGTTGTTGGGCAAAAAAATCAAGGTATTT	CALWEGPLLGKKIKVF	TRGV9	.	TRGJP	15	-1	-1	23
126	0.001316600662480016	TGTGCCTTGTGGGAGGTGCAATATTATAAGAAACTCTTT	CALWEVQYYKKLF	TRGV9	.	TRGJ1	19	-1	-1	21
125	0.0013061514508730316	TGTGCCTTGTGGGAGGTGCCTGAGAAACTCTTT	CALWEVPEKLF	TRGV9	.	TRGJ1	18	-1	-1	22
125	0.0013061514508730316	TGTGCCTTGTGGGAGTTGGGCAAAAAAATCAAGGTATTT	CALWELGKKIKVF	TRGV9	.	TRGJP	17	-1	-1	12
124	0.0012957022392660474	TGTGCTGCGTGGGATACCACTGGTTGGTTCAAGATATTT	CAAWDTTGWFKIF	TRGV10	.	TRGJP1	14	-1	-1	13
124	0.0012957022392660474	TGTGCCACCTGGGACGCCCCAGATTATAAGAAACTCTTT	CATWDAPDYKKLF	TRGV3	.	TRGJ1	14	-1	-1	22
123	0.001285253027659063	TGTGCTCCTCCCAGTTACAGGATATTT	CAPPSYRIF	TRGV9	.	TRGJP1	4	-1	-1	13
123	0.001285253027659063	TGTGCCTTGTGGGCAAAGAAACTCTTT	CALWAKKLF	TRGV9	.	TRGJ2	12	-1	-1	15
123	0.001285253027659063	TGTGCCTTGTGGGAGTGGAAACTCTTT	CALWEWKLF	TRGV9	.	TRGJ1	14	-1	-1	17
121	0.0012643546044450945	TGTGCCTTGTGGGAGGTGCACGGAGAGTTGGGCAAAAAAATCAAGGTATTT	CALWEVHGELGKKIKVF	TRGV9	.	TRGJP	20	-1	-1	23
121	0.0012643546044450945	TGTGCCTTGTGGGAGGACCGGCAAGAGTTGGGCAAAAAAATCAAGGTATTT	CALWEDRQELGKKIKVF	TRGV9	.	TRGJP	15	-1	-1	19
121	0.0012643546044450945	TGTGCCACCTGGGACAGGCAGAGTGATTGGATCAAGACGTTT	CATWDRQSDWIKTF	TRGV3	.	TRGJP2	18	-1	-1	21
121	0.0012643546044450945	TGTGCCTTGTGGGAGGTGCAAGAGAAACTCTTT	CALWEVQEKLF	TRGV9	.	TRGJ2	19	-1	-1	22
121	0.0012643546044450945	TGTGCCTTGTGTATTAAGAAACTCTTT	CALCIKKLF	TRGV9	.	TRGJ1	10	-1	-1	14
120	0.0012539053928381104	TGTGCCTTGTGGGAGGTGCAGGAGTTGGGCAAAAAAATCAAGGTATTT	CALWEVQELGKKIKVF	TRGV9	.	TRGJP	19	-1	-1	17
120	0.0012539053928381104	TGTGCCTTGTGGGAGGGGGGAGAGTTGGGCAAAAAAATCAAGGTATTT	CALWEGGELGKKIKVF	TRGV9	.	TRGJP	15	-1	-1	20
119	0.001243456181231126	TGTGCCTTGTTTAAGAAACTCTTT	CALFKKLF	TRGV9	.	TRGJ1	9	-1	-1	11
118	0.0012330069696241419	TGTGCCTTGTGGGAGGTGCGACAAGAGTTGGGCAAAAAAATCAAGGTATTT	CALWEVRQELGKKIKVF	TRGV9	.	TRGJP	18	-1	-1	21
118	0.0012330069696241419	TGTGCCACCTCGAGTACCACTGGTTGGTTCAAGATATTT	CATSSTTGWFKIF	TRGV8	.	TRGJP1	9	-1	-1	14
118	0.0012330069696241419	TGTGCCTTGCGGGGACGGGGTAAGAAACTCTTT	CALRGRGKKLF	TRGV9	.	TRGJ1	12	-1	-1	20
117	0.0012225577580171577	TGTGCCTTGTGGGAGGTGCACGAGTTGGGCAAAAAAATCAAGGTATTT	CALWEVHELGKKIKVF	TRGV9	.	TRGJP	20	-1	-1	17
116	0.0012121085464101733	TGTGCCTTGTGGGAGATGCAGCGGTATAAGAAACTCTTT	CALWEMQRYKKLF	TRGV9	.	TRGJ1	19	-1	-1	24
114	0.0011912101231962048	TGTGCCTTGTGGGAGGTGCGGTATAAGAAACTCTTT	CALWEVRYKKLF	TRGV9	.	TRGJ1	18	-1	-1	21
114	0.0011912101231962048	TGTGCCTTGTATAACAAGAAACTCTTT	CALYNKKLF	TRGV9	.	TRGJ1	9	-1	-1	9
113	0.0011807609115892207	TGTGCCTTGTGGGAGCCTGGTTGGTTCAAGATATTT	CALWEPGWFKIF	TRGV9	.	TRGJP1	14	-1	-1	16
113	0.0011807609115892207	TGTGCCTTGTGGGAGGATAAGAAACTCTTT	CALWEDKKLF	TRGV9	.	TRGJ1	15	-1	-1	16
113	0.0011807609115892207	TGTGCCGCCCATAAGAAACTCTTT	CAAHKKLF	TRGV9	.	TRGJ1	5	-1	-1	10
112	0.0011703116999822363	TGTGCCTTGTGTAAGATCGGTTATAAGAAACTCTTT	CALCKIGYKKLF	TRGV9	.	TRGJ1	10	-1	-1	20
111	0.0011598624883752521	TGTGCCTTGTGGGAGGTGCAAGGGCCGGGGGAGTTCACTGGTTGGTTCAAGATATTT	CALWEVQGPGEFTGWFKIF	TRGV9	.	TRGJP1	19	-1	-1	35
111	0.0011598624883752521	TGTGCCTTGTGGGTCTCCAATAAGAAACTCTTT	CALWVSNKKLF	TRGV9	.	TRGJ1	12	-1	-1	19
111	0.0011598624883752521	TGTGCCTTGTGGTTGTATAAGAAACTCTTT	CALWLYKKLF	TRGV9	.	TRGJ1	11	-1	-1	15
111	0.0011598624883752521	TGTGCCACCTGGGATTATAAGAAACTCTTT	CATWDYKKLF	TRGV4	.	TRGJ1	14	-1	-1	13
110	0.0011494132767682678	TGTGCCTTGTGGGAGTGGGAAAGTAAGTTGGGCAAAAAAATCAAGGTATTT	CALWEWESKLGKKIKVF	TRGV9	.	TRGJP	14	-1	-1	15
110	0.0011494132767682678	TGTGCCTTGTGGGGGCCCGGGTTTTTGGAGAAACTCTTT	CALWGPGFLEKLF	TRGV9	.	TRGJ1	12	-1	-1	28
110	0.0011494132767682678	TGTGCCTTGTGGGAGGTTAGAACGAAACTCTTT	CALWEVRTKLF	TRGV9	.	TRGJ1	16	-1	-1	16
110	0.0011494132767682678	TGTGCCTTGCGATATTATAAGAAACTCTTT	CALRYYKKLF	TRGV9	.	TRGJ1	8	-1	-1	12
109	0.0011389640651612836	TGTGCCTTGTGGGAGGTGCTAGGGACCACTGGTTGGTTCAAGATATTT	CALWEVLGTTGWFKIF	TRGV9	.	TRGJP1	18	-1	-1	24
108	0.0011285148535542992	TGTGCCTTGTGGGAGGGCCTAGAGGGGTGGAAGAAACTCTTT	CALWEGLEGWKKLF	TRGV9	.	TRGJ1	15	-1	-1	30
108	0.0011285148535542992	TGTGCCTTGTGGGAGGTGCTCTGTAAGAAACTCTTT	CALWEVLCKKLF	TRGV9	.	TRGJ1	18	-1	-1	23
108	0.0011285148535542992	TGTGCCTTGTGGGAGGTGCAGGAGAAACTCTTT	CALWEVQEKLF	TRGV9	.	TRGJ1	19	-1	-1	22
108	0.0011285148535542992	TGTGCCTTGACTAAGAAACTCTTT	CALTKKLF	TRGV9	.	TRGJ1	8	-1	-1	11
107	0.001118065641947315	TGTGCCTTGTGGGAGGTGGGGTCCTGGCAAGAGTTGGGCAAAAAAATCAAGGTATTT	CALWEVGSWQELGKKIKVF	TRGV9	.	TRGJP	17	-1	-1	25
107	0.001118065641947315	TGTGCCTTGTGGGAGGTGAGTAAGTTGGGCAAAAAAATCAAGGTATTT	CALWEVSKLGKKIKVF	TRGV9	.	TRGJP	17	-1	-1	22
107	0.001118065641947315	TGTGCCTTGTGGGAGGCACGGAAGAAACTCTTT	CALWEARKKLF	TRGV9	.	TRGJ1	15	-1	-1	21
107	0.001118065641947315	TGTGCCACCTGGAGGAAACTCTTT	CATWRKLF	TRGV4	.	TRGJ1	11	-1	-1	14
106	0.0011076164303403307	TGTGCCCCCTATTATAAGAAACTCTTT	CAPYYKKLF	TRGV9	.	TRGJ2	5	-1	-1	9
105	0.0010971672187333466	TGTGCCTTGTGGGAGACGATTGAAGAGTTGGGCAAAAAAATCAAGGTATTT	CALWETIEELGKKIKVF	TRGV9	.	TRGJP	14	-1	-1	22
105	0.0010971672187333466	TGTGCCTTGTGGGAGTCTTACTATAAGAAACTCTTT	CALWESYYKKLF	TRGV9	.	TRGJ1	14	-1	-1	17
105	0.0010971672187333466	TGTGCCACCTGGGATAAGAAACTCTTT	CATWDKKLF	TRGV4	.	TRGJ1	14	-1	-1	13
104	0.0010867180071263624	TGTGCCTTGTGGGAGGTGTCTTGTAAGAAACTCTTT	CALWEVSCKKLF	TRGV9	.	TRGJ1	17	-1	-1	20
104	0.0010867180071263624	TGTGCCTTGTGGGAGGTTAGTAAGAAACTCTTT	CALWEVSKKLF	TRGV9	.	TRGJ1	16	-1	-1	16
104	0.0010867180071263624	TGTGCCTTGTGGGAGGCAAGTGAGAAACTCTTT	CALWEASEKLF	TRGV9	.	TRGJ1	15	-1	-1	22
104	0.0010867180071263624	TGTGCCTTTCCTTATAAGAAACTCTTT	CAFPYKKLF	TRGV9	.	TRGJ1	7	-1	-1	11
102	0.0010658195839123939	TGTGCCTTGTGGGAGTGGGTTTATAAGAAACTCTTT	CALWEWVYKKLF	TRGV9	.	TRGJ1	14	-1	-1	20
102	0.0010658195839123939	TGTGCCTTGTGGGCTTCTAAGAAGAAACTCTTT	CALWASKKKLF	TRGV9	.	TRGJ1	12	-1	-1	21
102	0.0010658195839123939	TGTGCCTTGTGGGAGGTGCTTCTGAAACTCTTT	CALWEVLLKLF	TRGV9	.	TRGJ1	18	-1	-1	23
101	0.0010553703723054095	TGTGCCTTGTGGGAGGCTCAAGAGTTGGGCAAAAAAATCAAGGTATTT	CALWEAQELGKKIKVF	TRGV9	.	TRGJP	15	-1	-1	18
101	0.0010553703723054095	TGTGCCTTGTGGGAGGCGGGGGGTTATAAGAAACTCTTT	CALWEAGGYKKLF	TRGV9	.	TRGJ1	15	-1	-1	23
101	0.0010553703723054095	TGTGCCTTGTGGGAGGGGAAGAAACTCTTT	CALWEGKKLF	TRGV9	.	TRGJ1	15	-1	-1	18
100	0.0010449211606984254	TGTGCCTTGTGGGAGGTTCGTGGGGGTTATAAGAAACTCTTT	CALWEVRGGYKKLF	TRGV9	.	TRGJ2	16	-1	-1	26
100	0.0010449211606984254	TGTGCCTTGTGGGCCTCCACTGGTTGGTTCAAGATATTT	CALWASTGWFKIF	TRGV9	.	TRGJP1	12	-1	-1	16
100	0.0010449211606984254	TGTGCCTTGTGGGAGGGGGAGGATTATAAGAAACTCTTT	CALWEGEDYKKLF	TRGV9	.	TRGJ2	15	-1	-1	22
100	0.0010449211606984254	TGTGCCTTGTGGGAGTTACAAATTAAGAAACTCTTT	CALWELQIKKLF	TRGV9	.	TRGJ1	14	-1	-1	23
100	0.0010449211606984254	TGTGCCTTGTGGGAGGTTCTCCTAAAGAAACTCTTT	CALWEVLLKKLF	TRGV9	.	TRGJ1	22	-1	-1	24
100	0.0010449211606984254	TGTGCCTTGTGGGAGGGGTATTATAAGAAACTCTTT	CALWEGYYKKLF	TRGV9	.	TRGJ1	15	-1	-1	18
100	0.0010449211606984254	TGTGCCTTGTGGGGGAAGTATAAGAAACTCTTT	CALWGKYKKLF	TRGV9	.	TRGJ2	12	-1	-1	18
99	0.001034471949091441	TGTGCCTTGTGGGAGGTCCGCCAAGAGTTGGGCAAAAAAATCAAGGTATTT	CALWEVRQELGKKIKVF	TRGV9	.	TRGJP	16	-1	-1	21
99	0.001034471949091441	TGTGCTGCGTGGGATTATGGGTCCACTGGTTGGTTCAAGATATTT	CAAWDYGSTGWFKIF	TRGV10	.	TRGJP1	16	-1	-1	22
99	0.001034471949091441	TGTGCCACCTGGGACCGGTACACTGGTTGGTTCAAGATATTT	CATWDRYTGWFKIF	TRGV3	.	TRGJP1	17	-1	-1	20
99	0.001034471949091441	TGTGCCTTGTGGGACCAAAGGCGTTATAAGAAACTCTTT	CALWDQRRYKKLF	TRGV9	.	TRGJ1	13	-1	-1	23
99	0.001034471949091441	TGTGCCTTGCGCCACACTTTGGGTTATAAGAAACTCTTT	CALRHTLGYKKLF	TRGV9	.	TRGJ1	8	-1	-1	23
99	0.001034471949091441	TGTGCCTTGTGGGAGGTGTTTTATAAGAAACTCTTT	CALWEVFYKKLF	TRGV9	.	TRGJ2	17	-1	-1	20
99	0.001034471949091441	TGTGCCTTGTGGGAGGTGCCGGGTAAGAAACTCTTT	CALWEVPGKKLF	TRGV9	.	TRGJ1	18	-1	-1	23
99	0.001034471949091441	TGTGCTGCGTGGGATTTGCCTAAGAAACTCTTT	CAAWDLPKKLF	TRGV10	.	TRGJ2	15	-1	-1	20
99	0.001034471949091441	TGTGCCTTGTGGGTGGTGATCGAGAAACTCTTT	CALWVVIEKLF	TRGV9	.	TRGJ1	17	-1	-1	22
98	0.0010240227374844568	TGTGCCTTGTGGGAGGAGAAAGAGTTGGGCAAAAAAATCAAGGTATTT	CALWEEKELGKKIKVF	TRGV9	.	TRGJP	15	-1	-1	19
98	0.0010240227374844568	TGTGCCTTGTGGGAGGTACCCTGTAAGAAACTCTTT	CALWEVPCKKLF	TRGV9	.	TRGJ1	16	-1	-1	23
98	0.0010240227374844568	TGTGCCTTGTGGGAGAGGGATTATAAGAAACTCTTT	CALWERDYKKLF	TRGV9	.	TRGJ1	14	-1	-1	19
98	0.0010240227374844568	TGTGCCTTGTGGGAGGTTAGGGAGAAACTCTTT	CALWEVREKLF	TRGV9	.	TRGJ1	16	-1	-1	22
98	0.0010240227374844568	TGTGCCTTGTGGGAGGTGCGAAAGAAACTCTTT	CALWEVRKKLF	TRGV9	.	TRGJ1	18	-1	-1	21
97	0.0010135735258774725	TGTGCCTTGTGGGAGGTGCGGGGGAAACTCTTT	CALWEVRGKLF	TRGV9	.	TRGJ1	18	-1	-1	23
96	0.0010031243142704883	TGTGCCGCTGCCGGGGACCATTGCCCGGGGGTGTATAAGAAACTCTTT	CAAAGDHCPGVYKKLF	TRGV9	.	TRGJ1	5	-1	-1	33
96	0.0010031243142704883	TGTGCCTTGTGGGCTTGGGGTTATAAGAAACTCTTT	CALWAWGYKKLF	TRGV9	.	TRGJ1	12	-1	-1	20
96	0.0010031243142704883	TGTGCCTTGTGGGAGGTTTATTATAAGAAACTCTTT	CALWEVYYKKLF	TRGV9	.	TRGJ1	16	-1	-1	17
96	0.0010031243142704883	TGTGCCTCGGGGGATTATAAGAAACTCTTT	CASGDYKKLF	TRGV9	.	TRGJ2	13	-1	-1	13
95	9.92675102663504E-4	TGTGCCTTGTGGGAGGTTCCCGATCCGACCGCGTTGGGCAAAAAAATCAAGGTATTT	CALWEVPDPTALGKKIKVF	TRGV9	.	TRGJP	16	-1	-1	32
95	9.92675102663504E-4	TGTGCTGCGTGGGCGAATTATTATAAGAAACTCTTT	CAAWANYYKKLF	TRGV10	.	TRGJ1	12	-1	-1	13
95	9.92675102663504E-4	TGTGCCTTGTGGGAGGGTTGTAAGAAACTCTTT	CALWEGCKKLF	TRGV9	.	TRGJ1	15	-1	-1	17
95	9.92675102663504E-4	TGTGCCTTGTGGGAGGGTGCCAAGAAACTCTTT	CALWEGAKKLF	TRGV9	.	TRGJ1	19	-1	-1	21
95	9.92675102663504E-4	TGTGCCCCGATAAAAAGGGGGAAGAAACTCTTT	CAPIKRGKKLF	TRGV9	.	TRGJ1	5	-1	-1	21
95	9.92675102663504E-4	TGTGCCACCTGGGACGGGGGTGGGAAACTCTTT	CATWDGGGKLF	TRGV2	.	TRGJ1	17	-1	-1	23
94	9.822258910565198E-4	TGTGCCTGGGTCGTTTATAAGAAACTCTTT	CAWVVYKKLF	TRGV9	.	TRGJ1	6	-1	-1	14
93	9.717766794495355E-4	TGTGCCTTGTGGGAGGTGCCGCGCTATTATAAGAAACTCTTT	CALWEVPRYYKKLF	TRGV9	.	TRGJ1	18	-1	-1	24
93	9.717766794495355E-4	TGTGCCTTGTGGGAGGTGCGAGATTATAAGAAACTCTTT	CALWEVRDYKKLF	TRGV9	.	TRGJ1	18	-1	-1	22
93	9.717766794495355E-4	TGTGCCTTGTGGGAGGTGAGTTATAAGAAACTCTTT	CALWEVSYKKLF	TRGV9	.	TRGJ2	17	-1	-1	20
93	9.717766794495355E-4	TGTGCCTTGTGGGAGGCCCCGGATAAGAAACTCTTT	CALWEAPDKKLF	TRGV9	.	TRGJ1	15	-1	-1	22
93	9.717766794495355E-4	TGTGCCTTGTGGCAATATTATAAGAAACTCTTT	CALWQYYKKLF	TRGV9	.	TRGJ2	11	-1	-1	15
93	9.717766794495355E-4	TGTGCCTTGTGGGAGGTTCATAAGAAACTCTTT	CALWEVHKKLF	TRGV9	.	TRGJ1	19	-1	-1	19
93	9.717766794495355E-4	TGTGCTGCGTGGGATCCATGGCTCTTT	CAAWDPWLF	TRGV10	.	TRGJ1	14	-1	-1	21
93	9.717766794495355E-4	TGTGCCTTGTGGGAGGCAACTAAGAAACTCTTT	CALWEATKKLF	TRGV9	.	TRGJ1	15	-1	-1	20
92	9.613274678425513E-4	TGTGCCACCTGGGACGGGCGGGAGGCGGGCGATTGGATCAAGACGTTT	CATWDGREAGDWIKTF	TRGV2	.	TRGJP2	18	-1	-1	30
92	9.613274678425513E-4	TGTGCCTTGTGGGAGGTGCATCGGTATTATAAGAAACTCTTT	CALWEVHRYYKKLF	TRGV9	.	TRGJ2	19	-1	-1	24
92	9.613274678425513E-4	TGTGCCTTGTGGGAGGTTCTTTATAAGAAACTCTTT	CALWEVLYKKLF	TRGV9	.	TRGJ1	16	-1	-1	20
92	9.613274678425513E-4	TGTGCCCAGAAGGCCGATTATAAGAAACTCTTT	CAQKADYKKLF	TRGV9	.	TRGJ1	5	-1	-1	16
91	9.50878256235567E-4	TGTGCCTTGTGGGAGGCAACCCTAAATTATTATAAGAAACTCTTT	CALWEATLNYYKKLF	TRGV9	.	TRGJ1	15	-1	-1	24
91	9.50878256235567E-4	TGTGCCTTGTGGCCGGGGCTTTATAAGAAACTCTTT	CALWPGLYKKLF	TRGV9	.	TRGJ1	11	-1	-1	20
91	9.50878256235567E-4	TGTGCCTTGTGGGAGGATTATAAGAAACTCTTT	CALWEDYKKLF	TRGV9	.	TRGJ1	15	-1	-1	16
91	9.50878256235567E-4	TGTGCCTTGACCGCCGGGTATAAGAAACTCTTT	CALTAGYKKLF	TRGV9	.	TRGJ1	8	-1	-1	18
91	9.50878256235567E-4	TGTGCTGCGTGGGATTCGAGACTCTTT	CAAWDSRLF	TRGV10	.	TRGJ1	15	-1	-1	17
91	9.50878256235567E-4	TGTGCTGCGTGGGGGGTACTCTTT	CAAWGVLF	TRGV10	.	TRGJ1	12	-1	-1	17
91	9.50878256235567E-4	TGTGCCTTGCGTTATTATAAGAAACTCTTT	CALRYYKKLF	TRGV9	.	TRGJ1	8	-1	-1	11
90	9.404290446285827E-4	TGTGCCTTGTGGGAGGTGCACAGGGCACAAAGGTTGGGCAAAAAAATCAAGGTATTT	CALWEVHRAQRLGKKIKVF	TRGV9	.	TRGJP	20	-1	-1	16
90	9.404290446285827E-4	TGTGCCTTGTGGGAGGTGCTCCCTATAAATACCACTGGTTGGTTCAAGATATTT	CALWEVLPINTTGWFKIF	TRGV9	.	TRGJP1	21	-1	-1	25
90	9.404290446285827E-4	TGTGCCTTGTGGGAGGGCCATACCACTGGTTGGTTCAAGATATTT	CALWEGHTTGWFKIF	TRGV9	.	TRGJP1	15	-1	-1	19
90	9.404290446285827E-4	TGTGCCTTGTGGGAGGTGCACTATTATAAGAAACTCTTT	CALWEVHYYKKLF	TRGV9	.	TRGJ1	20	-1	-1	21
90	9.404290446285827E-4	TGTGCCTTGTGGGAGGTGCAATTGGGTAAGAAACTCTTT	CALWEVQLGKKLF	TRGV9	.	TRGJ1	19	-1	-1	26
89	9.299798330215985E-4	TGTGCCTTGCCAACCTTTCAGGCGTTGGGCAAAAAAATCAAGGTATTT	CALPTFQALGKKIKVF	TRGV9	.	TRGJP	8	-1	-1	23
89	9.299798330215985E-4	TGTGCCACCTGGGATAATTATTATAAGAAACTCTTT	CATWDNYYKKLF	TRGV7	.	TRGJ1	13	-1	-1	15
88	9.195306214146143E-4	TGTGCCTTGTGGGAGGTTCCTCTAAGTTATAAGAAACTCTTT	CALWEVPLSYKKLF	TRGV9	.	TRGJ1	16	-1	-1	26
88	9.195306214146143E-4	TGTGCCTTGTGGGAGGCGCCCCAAGATTATAAGAAACTCTTT	CALWEAPQDYKKLF	TRGV9	.	TRGJ1	21	-1	-1	25
88	9.195306214146143E-4	TGTGCCTTGTGGGAGGTGTGGTATAAGAAACTCTTT	CALWEVWYKKLF	TRGV9	.	TRGJ1	17	-1	-1	21
88	9.195306214146143E-4	GTAGTTGACAAGAAACTCTTT	VVDKKLF	TRGV9	.	TRGJ1	-1	-1	-1	9
88	9.195306214146143E-4	TGTGCCTTGTGGGAGCCGAATTATTATAAGAAACTCTTT	CALWEPNYYKKLF	TRGV9	.	TRGJ2	14	-1	-1	16
87	9.090814098076301E-4	TGTGCCTTGTGGGAGGTGCATGGGACTGGTTGGTTCAAGATATTT	CALWEVHGTGWFKIF	TRGV9	.	TRGJP1	19	-1	-1	24
87	9.090814098076301E-4	TGTGCTGCGTGGCCTAATACCACTGGTTGGTTCAAGATATTT	CAAWPNTTGWFKIF	TRGV10	.	TRGJP1	11	-1	-1	16
87	9.090814098076301E-4	TGTGCCTTGTGGGAGGCCCCTTATTATAAGAAACTCTTT	CALWEAPYYKKLF	TRGV9	.	TRGJ1	15	-1	-1	20
86	8.986321982006458E-4	TGTGCCTTGTGGGAGGCCCCATTCTCCTTTAAGAAACTCTTT	CALWEAPFSFKKLF	TRGV9	.	TRGJ1	15	-1	-1	29
86	8.986321982006458E-4	TGTGCCTTGTGGGAGGTGAGGGGTTATAAGAAACTCTTT	CALWEVRGYKKLF	TRGV9	.	TRGJ1	17	-1	-1	23
86	8.986321982006458E-4	TGTGCCTTGTGGGAGGGGGATTATTATAAGAAACTCTTT	CALWEGDYYKKLF	TRGV9	.	TRGJ1	15	-1	-1	19
85	8.881829865936615E-4	TGTGCTGCGTGGGTCAGGGTTCCGGATTATAAGAAACTCTTT	CAAWVRVPDYKKLF	TRGV10	.	TRGJ1	12	-1	-1	25
85	8.881829865936615E-4	TGTGCCTTGTTTGGGCTCTTGAATTATTATAAGAAACTCTTT	CALFGLLNYYKKLF	TRGV9	.	TRGJ1	9	-1	-1	20
85	8.881829865936615E-4	TGTGCCTTGTGGGAGGTGCCAGTCTATTATAAGAAACTCTTT	CALWEVPVYYKKLF	TRGV9	.	TRGJ1	18	-1	-1	24
85	8.881829865936615E-4	TGTGCCTTGTGGGAGGGGCCCCTTTGGTATAAGAAACTCTTT	CALWEGPLWYKKLF	TRGV9	.	TRGJ2	22	-1	-1	27
85	8.881829865936615E-4	TGTGCCTTGTGGGGGCCGAATTATTATAAGAAACTCTTT	CALWGPNYYKKLF	TRGV9	.	TRGJ1	12	-1	-1	16
85	8.881829865936615E-4	TGTGCCTTGTGGGAGGTGCTATTTTATAAGAAACTCTTT	CALWEVLFYKKLF	TRGV9	.	TRGJ2	18	-1	-1	20
85	8.881829865936615E-4	TGTGCCTTGTGGGAGGTGCAGGGCTATAAGAAACTCTTT	CALWEVQGYKKLF	TRGV9	.	TRGJ1	19	-1	-1	24
85	8.881829865936615E-4	TGTGCTGCGTGGGTGAATTATTATAAGAAACTCTTT	CAAWVNYYKKLF	TRGV10	.	TRGJ1	12	-1	-1	14
85	8.881829865936615E-4	TGTGCCTTGTGGGTCCGACGGTATAAGAAACTCTTT	CALWVRRYKKLF	TRGV9	.	TRGJ1	12	-1	-1	21
84	8.777337749866773E-4	TGTGCCTTGTGGGAGGTGAGGGAAGGTGAGTTGGGCAAAAAAATCAAGGTATTT	CALWEVREGELGKKIKVF	TRGV9	.	TRGJP	17	-1	-1	27
84	8.777337749866773E-4	TGTGCCTTGTGGGAGGTTCCCTTTCGATATAAGAAACTCTTT	CALWEVPFRYKKLF	TRGV9	.	TRGJ1	16	-1	-1	27
84	8.777337749866773E-4	TGTGCCTTGTGGGAGCTGCCTGGCACTAAGAAACTCTTT	CALWELPGTKKLF	TRGV9	.	TRGJ1	18	-1	-1	26
84	8.777337749866773E-4	TGTGCCTTGTGGGAGGTGGGTTATTATAAGAAACTCTTT	CALWEVGYYKKLF	TRGV9	.	TRGJ1	17	-1	-1	20
84	8.777337749866773E-4	TGTGCTGCGTGCCACCGAGAGGGCGGGAAACTCTTT	CAACHREGGKLF	TRGV10	.	TRGJ2	10	-1	-1	26
84	8.777337749866773E-4	TGTGCTGCGTGGGCCTGGGGTTATAAGAAACTCTTT	CAAWAWGYKKLF	TRGV10	.	TRGJ1	12	-1	-1	20
83	8.67284563379693E-4	TGTGCCTTGTGGGAGATGCAATTCTTAAGGTTGGGCAAAAAAATCAAGGTATTT	CALWEMQFLRLGKKIKVF	TRGV9	.	TRGJP	19	-1	-1	26
83	8.67284563379693E-4	TGTGCCTTGTGGGAGGTGGGCACTGGTTGGTTCAAGATATTT	CALWEVGTGWFKIF	TRGV9	.	TRGJP1	17	-1	-1	20
83	8.67284563379693E-4	TGTGCCTTGTGGGAGTCGAATTATTATAAGAAACTCTTT	CALWESNYYKKLF	TRGV9	.	TRGJ1	14	-1	-1	15
83	8.67284563379693E-4	TGTGCCTTGTGGGAGGCTCCTTATTATAAGAAACTCTTT	CALWEAPYYKKLF	TRGV9	.	TRGJ1	15	-1	-1	20
83	8.67284563379693E-4	TGTGCCTTGGAAATAGGGAATTATTATAAGAAACTCTTT	CALEIGNYYKKLF	TRGV9	.	TRGJ1	8	-1	-1	17
83	8.67284563379693E-4	TGTGCCTGGACTTATTATAAGAAACTCTTT	CAWTYYKKLF	TRGV9	.	TRGJ1	6	-1	-1	8
82	8.568353517727087E-4	TGTGCCTTGTGGGACCCTGCCCGGGGGAATTATAAGAAACTCTTT	CALWDPARGNYKKLF	TRGV9	.	TRGJ1	13	-1	-1	28
82	8.568353517727087E-4	TGTGCCTTGTGGGAGATGGAATTTTATTATAAGAAACTCTTT	CALWEMEFYYKKLF	TRGV9	.	TRGJ1	17	-1	-1	23
82	8.568353517727087E-4	TGTGCCTTGTTAAAGAAACTCTTT	CALLKKLF	TRGV9	.	TRGJ1	9	-1	-1	6
82	8.568353517727087E-4	TGTGCCACCTGGGACAGTAAGAAACTCTTT	CATWDSKKLF	TRGV3	.	TRGJ2	16	-1	-1	17
82	8.568353517727087E-4	TGTGTAGGGAAACTCTTT	CVGKLF	TRGV10	.	TRGJ1	3	-1	-1	8
81	8.463861401657245E-4	TGTGCCTTGTGGGAGGTAGGGGATACCACTGGTTGGTTCAAGATATTT	CALWEVGDTTGWFKIF	TRGV9	.	TRGJP1	16	-1	-1	22
81	8.463861401657245E-4	TGTGCCTTGTGGGAGGTGCCGGGAAAGTCTCCAAAGAAACTCTTT	CALWEVPGKSPKKLF	TRGV9	.	TRGJ2	18	-1	-1	33
81	8.463861401657245E-4	TGTGCCTTGTGGGAGGATTTCTTCGTTCCTTATAAGAAACTCTTT	CALWEDFFVPYKKLF	TRGV9	.	TRGJ1	15	-1	-1	29
81	8.463861401657245E-4	TGTGCCTTGTGGGAGTCAACCAATTATTATAAGAAACTCTTT	CALWESTNYYKKLF	TRGV9	.	TRGJ1	14	-1	-1	21
81	8.463861401657245E-4	TGTGCCTTGTGGGAGGTCCCAAATTATTATAAGAAACTCTTT	CALWEVPNYYKKLF	TRGV9	.	TRGJ1	16	-1	-1	21
81	8.463861401657245E-4	TGTGCCTTGTGGGAATGGGATTATTATAAGAAACTCTTT	CALWEWDYYKKLF	TRGV9	.	TRGJ1	13	-1	-1	19
81	8.463861401657245E-4	TGTGCTGCGTGGAATTATTATAAGAAACTCTTT	CAAWNYYKKLF	TRGV10	.	TRGJ1	16	-1	-1	11
81	8.463861401657245E-4	TGTGCTGCGTGGGATTGGAAACTCTTT	CAAWDWKLF	TRGV10	.	TRGJ1	15	-1	-1	17
81	8.463861401657245E-4	TGTGCTGCGTGGGAGGGGAAACTCTTT	CAAWEGKLF	TRGV10	.	TRGJ1	13	-1	-1	17
80	8.359369285587402E-4	TGTGCCTTGTGGGAGGTGGAGGATAGGTTGGGCAAAAAAATCAAGGTATTT	CALWEVEDRLGKKIKVF	TRGV9	.	TRGJP	17	-1	-1	26
80	8.359369285587402E-4	TGTGCCTTGTGGGAGGTTCAGAATTATTATAAGAAACTCTTT	CALWEVQNYYKKLF	TRGV9	.	TRGJ1	19	-1	-1	16
80	8.359369285587402E-4	TGTGCCTTGTGGGACCCTAATAAGAAACTCTTT	CALWDPNKKLF	TRGV9	.	TRGJ1	13	-1	-1	19
79	8.25487716951756E-4	TGTGCCTTGTGGGAGCCTCAGACCCTTTATAAGAAACTCTTT	CALWEPQTLYKKLF	TRGV9	.	TRGJ1	14	-1	-1	26
79	8.25487716951756E-4	TGTGCCTTGTGGGAGGTGCTTAAGAAACTCTTT	CALWEVLKKLF	TRGV9	.	TRGJ1	18	-1	-1	20
79	8.25487716951756E-4	TGTGCCTTGTGGAAGCCTCAAAAGAAACTCTTT	CALWKPQKKLF	TRGV9	.	TRGJ2	14	-1	-1	21
79	8.25487716951756E-4	TGTGCCACCTGGGACGGTCAAAGGGGACTCTTT	CATWDGQRGLF	TRGV2	.	TRGJ1	16	-1	-1	26
79	8.25487716951756E-4	TGTGCCTTGTGGGAGGCTAAGAAACTCTTT	CALWEAKKLF	TRGV9	.	TRGJ1	15	-1	-1	17
79	8.25487716951756E-4	TGTGCTGCGTGGGACAAGGGAGGCAAGAAACTCTTT	CAAWDKGGKKLF	TRGV10	.	TRGJ1	13	-1	-1	24
78	8.150385053447717E-4	TGTGCCTTGTGGGAGGTGCAGGAAGGGGAGGGTTATTATAAGAAACTCTTT	CALWEVQEGEGYYKKLF	TRGV9	.	TRGJ1	19	-1	-1	32
78	8.150385053447717E-4	TGTGCCTTGTGGGAGTATAATTATTATAAGAAACTCTTT	CALWEYNYYKKLF	TRGV9	.	TRGJ1	14	-1	-1	18
78	8.150385053447717E-4	TGTGCCTTGTGGGAGGTACGAGATTATAAGAAACTCTTT	CALWEVRDYKKLF	TRGV9	.	TRGJ1	16	-1	-1	22
78	8.150385053447717E-4	TGTGCTGCGTGGAGGTCCGGGAAACTCTTT	CAAWRSGKLF	TRGV10	.	TRGJ1	11	-1	-1	20
78	8.150385053447717E-4	TGTGCTGCGTGGCCCTTGAAACTCTTT	CAAWPLKLF	TRGV10	.	TRGJ2	11	-1	-1	17
78	8.150385053447717E-4	TGTGCCTTGTGTTATTATAAGAAACTCTTT	CALCYYKKLF	TRGV9	.	TRGJ1	10	-1	-1	11
77	8.045892937377874E-4	TGTGCCTTGTGGGAGGTGCGGGATTATTATAAGAAACTCTTT	CALWEVRDYYKKLF	TRGV9	.	TRGJ1	18	-1	-1	22
77	8.045892937377874E-4	TGTGCCTTGTGGGAGGTGGCGGTGTATTATAAGAAACTCTTT	CALWEVAVYYKKLF	TRGV9	.	TRGJ1	17	-1	-1	24
77	8.045892937377874E-4	TGTGCCTTGTGGGAGGTGGGAGATTATAAGAAACTCTTT	CALWEVGDYKKLF	TRGV9	.	TRGJ1	17	-1	-1	22
77	8.045892937377874E-4	TGTGCCTTGTGGAGCCCTAGCGGTAATAAGAAACTCTTT	CALWSPSGNKKLF	TRGV9	.	TRGJ1	11	-1	-1	25
77	8.045892937377874E-4	TGTGCCTTGTGGGGGTCTTATTATAAGAAACTCTTT	CALWGSYYKKLF	TRGV9	.	TRGJ2	15	-1	-1	17
77	8.045892937377874E-4	TGTGCCGCCTTGAATTATTATAAGAAACTCTTT	CAALNYYKKLF	TRGV8	.	TRGJ1	9	-1	-1	11
76	7.941400821308033E-4	TGTGCCTTGTGGGAGGTGCATCCCTCTATTTATAAGAAACTCTTT	CALWEVHPSIYKKLF	TRGV9	.	TRGJ1	19	-1	-1	29
76	7.941400821308033E-4	TGTGCTGCGTGGGATTATGTGTATTATAAGAAACTCTTT	CAAWDYVYYKKLF	TRGV10	.	TRGJ2	19	-1	-1	21
76	7.941400821308033E-4	TGTGCCTTGTGGGGAAATTATTATAAGAAACTCTTT	CALWGNYYKKLF	TRGV9	.	TRGJ1	12	-1	-1	15
76	7.941400821308033E-4	TGTGCCTTGTGGGAGCCCCCATATAAGAAACTCTTT	CALWEPPYKKLF	TRGV9	.	TRGJ1	14	-1	-1	21
76	7.941400821308033E-4	TGCGCAGTCGGGAGAAAACTCTTT	CAVGRKLF	TRGV10	.	TRGJ1	4	-1	-1	15
76	7.941400821308033E-4	TGTGCTGCGTGGGAACGGAAACTCTTT	CAAWERKLF	TRGV10	.	TRGJ1	13	-1	-1	17
76	7.941400821308033E-4	TGTGCCACCTGGGATGGGGTTTATTATAAGAAACTCTTT	CATWDGVYYKKLF	TRGV4	.	TRGJ1	17	-1	-1	20
75	7.83690870523819E-4	TGTGCCTTGTGGGAGATCGGGGAGTTGGGCAAAAAAATCAAGGTATTT	CALWEIGELGKKIKVF	TRGV9	.	TRGJP	14	-1	-1	21
75	7.83690870523819E-4	TGTGCTGCCTTAGGGCCTGGGGAACTCTTT	CAALGPGELF	TRGV10	.	TRGJ1	7	-1	-1	22
75	7.83690870523819E-4	TGTGCTGCGTGTATACTCTTT	CAACILF	TRGV10	.	TRGJ1	10	-1	-1	14
74	7.732416589168348E-4	TGTGCTGCGTGGGATCTAGGGGATAAGAAACTCTTT	CAAWDLGDKKLF	TRGV10	.	TRGJ1	14	-1	-1	22
74	7.732416589168348E-4	TGTGCCTTGTGGGGGAATTATTATAAGAAACTCTTT	CALWGNYYKKLF	TRGV9	.	TRGJ2	12	-1	-1	14
74	7.732416589168348E-4	TGTGCCTTGTGGGAATTTTATTATAAGAAACTCTTT	CALWEFYYKKLF	TRGV9	.	TRGJ1	13	-1	-1	17
74	7.732416589168348E-4	TGTGCTGAGGGGAAACTCTTT	CAEGKLF	TRGV10	.	TRGJ1	12	-1	-1	11
73	7.627924473098505E-4	TGTGCCTTGTGGGAGCCTACAGGTGCACAGTATCGAGTTTATTATAAGAAACTCTTT	CALWEPTGAQYRVYYKKLF	TRGV9	.	TRGJ1	14	-1	-1	38
73	7.627924473098505E-4	TGTGCCACCTGGGGCGTAGAGACTTATTATAAGAAACTCTTT	CATWGVETYYKKLF	TRGV4	.	TRGJ2	12	-1	-1	20
72	7.523432357028662E-4	TGTGCCTTGTGGGAGGCTCCTTCGACCTATACCACTGGTTGGTTCAAGATATTT	CALWEAPSTYTTGWFKIF	TRGV9	.	TRGJP1	15	-1	-1	27
72	7.523432357028662E-4	TGTGCCTTGTTAAGGGCGTTATTAGGGGCTTATTATAAGAAACTCTTT	CALLRALLGAYYKKLF	TRGV9	.	TRGJ1	9	-1	-1	29
72	7.523432357028662E-4	TGTGCCTTGTGGGAGGCCTCTACCTACCCGTATTATAAGAAACTCTTT	CALWEASTYPYYKKLF	TRGV9	.	TRGJ1	15	-1	-1	30
72	7.523432357028662E-4	TGTGCCTTGTGGGAGAAACCCAGGGCGAATTATTATAAGAAACTCTTT	CALWEKPRANYYKKLF	TRGV9	.	TRGJ1	14	-1	-1	25
72	7.523432357028662E-4	TGTGCCTTGTGGGAGGTGCGGTGTAGTTATAAGAAACTCTTT	CALWEVRCSYKKLF	TRGV9	.	TRGJ1	18	-1	-1	26
72	7.523432357028662E-4	TGTGCCTTGTGGGAGGTGCAATTTGGTTATAAGAAACTCTTT	CALWEVQFGYKKLF	TRGV9	.	TRGJ1	19	-1	-1	26
72	7.523432357028662E-4	TGTGCCTTGTGGAGGATGAGGGCAAATAAGAAACTCTTT	CALWRMRANKKLF	TRGV9	.	TRGJ1	14	-1	-1	25
72	7.523432357028662E-4	CTCCAGGTCTATTATAAGAAACTCTTT	LQVYYKKLF	TRGV9	.	TRGJ1	-1	-1	-1	9
72	7.523432357028662E-4	TGTGCTGCGGGGAAACTCTTT	CAAGKLF	TRGV10	.	TRGJ1	12	-1	-1	11
72	7.523432357028662E-4	TGTGCCACCTGGGATGGGCCTGATTATAAGAAACTCTTT	CATWDGPDYKKLF	TRGV4	.	TRGJ1	19	-1	-1	22
71	7.41894024095882E-4	TGTGCCTTGTGGGAGGTGCGTGGAGCCACTGGTTGGTTCAAGATATTT	CALWEVRGATGWFKIF	TRGV9	.	TRGJP1	18	-1	-1	25
71	7.41894024095882E-4	TGTGCCTTGTGGGACCGCCCCCCTTATTACGATAAGAAACTCTTT	CALWDRPPYYDKKLF	TRGV9	.	TRGJ1	13	-1	-1	25
71	7.41894024095882E-4	TGTGCCTTGTGGGAGGTTCCCACGAATTATTATAAGAAACTCTTT	CALWEVPTNYYKKLF	TRGV9	.	TRGJ2	16	-1	-1	22
71	7.41894024095882E-4	TGTGCCTTGTCGGGGCAATTGAATTATTATAAGAAACTCTTT	CALSGQLNYYKKLF	TRGV9	.	TRGJ1	13	-1	-1	16
71	7.41894024095882E-4	TGTGCCTTGTGGGAGGGGGGGAATTATTATAAGAAACTCTTT	CALWEGGNYYKKLF	TRGV9	.	TRGJ1	15	-1	-1	20
71	7.41894024095882E-4	TGTGCTGCGTGGGATTCATGGCCGAAGAAACTCTTT	CAAWDSWPKKLF	TRGV10	.	TRGJ1	15	-1	-1	24
71	7.41894024095882E-4	TGTGCCTTGTGTGGGAATTATAAGAAACTCTTT	CALCGNYKKLF	TRGV9	.	TRGJ1	10	-1	-1	16
71	7.41894024095882E-4	TGTGCCTTTTTTTATTATAAGAAACTCTTT	CAFFYYKKLF	TRGV9	.	TRGJ1	7	-1	-1	11
71	7.41894024095882E-4	TGTGCCTTGTGGGAGGTGCAAGGGTATAAGAAACTCTTT	CALWEVQGYKKLF	TRGV9	.	TRGJ1	19	-1	-1	24
70	7.314448124888977E-4	TGTGCCTTGTGGGAGGTCCCGAATTATTATAAGAAACTCTTT	CALWEVPNYYKKLF	TRGV9	.	TRGJ2	16	-1	-1	19
70	7.314448124888977E-4	TGTGCCTTGTGGGAGGTGTACTTTTATTATAAGAAACTCTTT	CALWEVYFYYKKLF	TRGV9	.	TRGJ1	20	-1	-1	23
70	7.314448124888977E-4	TGTGCCTTGTGGGAGGTTGGGTATTATAAGAAACTCTTT	CALWEVGYYKKLF	TRGV9	.	TRGJ2	16	-1	-1	21
70	7.314448124888977E-4	TGTGCCTTGTGGGAGGCCATTTATTATAAGAAACTCTTT	CALWEAIYYKKLF	TRGV9	.	TRGJ1	15	-1	-1	20
70	7.314448124888977E-4	TGTGCCTTGTGGGTTAGGATGAATTATTATAAGAAACTCTTT	CALWVRMNYYKKLF	TRGV9	.	TRGJ2	12	-1	-1	20
70	7.314448124888977E-4	TGTGCCACCTGGGATGGATTCTATTATAAGAAACTCTTT	CATWDGFYYKKLF	TRGV4	.	TRGJ1	16	-1	-1	21
69	7.209956008819134E-4	TGTGCCTTGTGGGAGGCCTTCAATTATTATAAGAAACTCTTT	CALWEAFNYYKKLF	TRGV9	.	TRGJ1	15	-1	-1	18
69	7.209956008819134E-4	TGTGCCTTGTGGGAGACCCCGAATTATTATAAGAAACTCTTT	CALWETPNYYKKLF	TRGV9	.	TRGJ1	14	-1	-1	19
69	7.209956008819134E-4	TGTGCTGCGTGGGATAGGAAACTCTTT	CAAWDRKLF	TRGV10	.	TRGJ1	14	-1	-1	13
69	7.209956008819134E-4	TGTGCTGCGCCTAAGAAACTCTTT	CAAPKKLF	TRGV10	.	TRGJ1	8	-1	-1	11
69	7.209956008819134E-4	TGTGCCTTGTGGGAGGTGCTGGGCACTGGTTGGTTCAAGATATTT	CALWEVLGTGWFKIF	TRGV9	.	TRGJP1	18	-1	-1	23
68	7.105463892749292E-4	TGTGCCTTGTGGGAGATACCGCAAGAGTTGGGCAAAAAAATCAAGGTATTT	CALWEIPQELGKKIKVF	TRGV9	.	TRGJP	14	-1	-1	20
68	7.105463892749292E-4	TGTGCCTTGTGGGGCGGCTCGAATTCGAATTATTATAAGAAACTCTTT	CALWGGSNSNYYKKLF	TRGV9	.	TRGJ1	12	-1	-1	21
68	7.105463892749292E-4	TGTGCTGCGTGGAGTAGAGGTGCCACTGGTTGGTTCAAGATATTT	CAAWSRGATGWFKIF	TRGV10	.	TRGJP1	11	-1	-1	22
68	7.105463892749292E-4	TGTGCCTTGTGGGAGGATCAGAATTATTATAAGAAACTCTTT	CALWEDQNYYKKLF	TRGV9	.	TRGJ1	15	-1	-1	20
68	7.105463892749292E-4	TGTGCCTCTCTCCCTGGAATTTATTATAAGAAACTCTTT	CASLPGIYYKKLF	TRGV9	.	TRGJ1	6	-1	-1	16
68	7.105463892749292E-4	TGTGCCACCTGGGATGAGTATAAGAAACTCTTT	CATWDEYKKLF	TRGV4	.	TRGJ1	15	-1	-1	18
68	7.105463892749292E-4	TGTGCTGCGCTTTATAAGAAACTCTTT	CAALYKKLF	TRGV10	.	TRGJ2	8	-1	-1	11
68	7.105463892749292E-4	TGTGCCACCTGGGGCTATCCCCTACTTTATTATAAGAAACTCTTT	CATWGYPLLYYKKLF	TRGV8	.	TRGJ2	12	-1	-1	26
67	7.000971776679449E-4	TGTGCCTTGTGGGAGGTGCGGGTCCCCCCTGAAAATAAGAAACTCTTT	CALWEVRVPPENKKLF	TRGV9	.	TRGJ1	18	-1	-1	34
67	7.000971776679449E-4	TGTGCCTTGTGGGAGGTTCCAAATTATTATAAGAAACTCTTT	CALWEVPNYYKKLF	TRGV9	.	TRGJ1	16	-1	-1	21
67	7.000971776679449E-4	TGTGCCTTGTGGGAGGTGCAAGGGTATTATAAGAAACTCTTT	CALWEVQGYYKKLF	TRGV9	.	TRGJ1	19	-1	-1	24
67	7.000971776679449E-4	TGTGCCTTGTGGGAGACCCGAAATTATTATAAGAAACTCTTT	CALWETRNYYKKLF	TRGV9	.	TRGJ1	14	-1	-1	21
67	7.000971776679449E-4	TGTGCTGCGTGGGACACCGATGATTGGATCAAGACGTTT	CAAWDTDDWIKTF	TRGV10	.	TRGJP2	13	-1	-1	20
67	7.000971776679449E-4	TGTGCCTTGTGGGAGGTGATTTATTATAAGAAACTCTTT	CALWEVIYYKKLF	TRGV9	.	TRGJ1	17	-1	-1	17
67	7.000971776679449E-4	TGTGCCCCTGAAAGGGGTTGGTTCAAGATATTT	CAPERGWFKIF	TRGV9	.	TRGJP1	5	-1	-1	15
67	7.000971776679449E-4	TGTGCTGCGTGGCTACATAAGAAACTCTTT	CAAWLHKKLF	TRGV10	.	TRGJ1	11	-1	-1	16
66	6.896479660609607E-4	TGTGCCTTGTCAGGTCGAATTATTTATTATAAGAAACTCTTT	CALSGRIIYYKKLF	TRGV9	.	TRGJ1	9	-1	-1	23
66	6.896479660609607E-4	TGTGCCTTGTGGGAGGTGCAGCCCTATAAGAAACTCTTT	CALWEVQPYKKLF	TRGV9	.	TRGJ1	19	-1	-1	24
66	6.896479660609607E-4	TGTGCTGCGTGGGGTGATAAGAAACTCTTT	CAAWGDKKLF	TRGV10	.	TRGJ1	12	-1	-1	16
66	6.896479660609607E-4	TGTGCTGCGTGGGGCCTTAAGAAACTCTTT	CAAWGLKKLF	TRGV10	.	TRGJ2	12	-1	-1	17
65	6.791987544539764E-4	TGTGCCTTGTGGGAGGTGCTAATGCCGCCGGATACCACTGGTTGGTTCAAGATATTT	CALWEVLMPPDTTGWFKIF	TRGV9	.	TRGJP1	18	-1	-1	31
65	6.791987544539764E-4	TGTGCCTTGTGGGAGGTGCGTATCTTTTATTATAAGAAACTCTTT	CALWEVRIFYYKKLF	TRGV9	.	TRGJ1	18	-1	-1	26
65	6.791987544539764E-4	TGTGCCTTGTGGGAGGGGGGTTATTATAAGAAACTCTTT	CALWEGGYYKKLF	TRGV9	.	TRGJ1	15	-1	-1	20
65	6.791987544539764E-4	TGTGCTGCGTGGGATTGGGATAAGAAACTCTTT	CAAWDWDKKLF	TRGV10	.	TRGJ2	15	-1	-1	19
65	6.791987544539764E-4	TGTGCTGCGTGGGACGTCATTAAGAAACTCTTT	CAAWDVIKKLF	TRGV10	.	TRGJ1	13	-1	-1	20
65	6.791987544539764E-4	TGTGCTGCGTGGGATTATACTCTCTTT	CAAWDYTLF	TRGV10	.	TRGJ1	16	-1	-1	21
65	6.791987544539764E-4	TGTGCCACCTGGGACGGGCCGGGTAGTGATTGGATCAAGACGTTT	CATWDGPGSDWIKTF	TRGV2	.	TRGJP2	19	-1	-1	22
64	6.687495428469922E-4	TGTGCTGCGTGGGGAAGGGGTAGAGTTGATTATAAGAAACTCTTT	CAAWGRGRVDYKKLF	TRGV10	.	TRGJ1	12	-1	-1	28
64	6.687495428469922E-4	TGTGCTGCGACCCGAAATACCACTGGTTGGTTCAAGATATTT	CAATRNTTGWFKIF	TRGV10	.	TRGJP1	8	-1	-1	16
64	6.687495428469922E-4	TGTGCTGCGTGGGATTTTATGGGGAAACTCTTT	CAAWDFMGKLF	TRGV10	.	TRGJ2	15	-1	-1	23
64	6.687495428469922E-4	TGTGCTGCGTGGGATTTAAAGAAACTCTTT	CAAWDLKKLF	TRGV10	.	TRGJ1	15	-1	-1	15
63	6.58300331240008E-4	TGTGCCTTGTGGGAGGTGCGCACCGTCGAGCCGAATTATTATAAGAAACTCTTT	CALWEVRTVEPNYYKKLF	TRGV9	.	TRGJ2	18	-1	-1	31
63	6.58300331240008E-4	TGTGCTGCGTGGGATTGGGGGGGAGCCACTGGTTGGTTCAAGATATTT	CAAWDWGGATGWFKIF	TRGV10	.	TRGJP1	15	-1	-1	25
63	6.58300331240008E-4	TGTGCTGCGTGGGATTATAGCGATAAGGGGAAACTCTTT	CAAWDYSDKGKLF	TRGV10	.	TRGJ1	16	-1	-1	29
63	6.58300331240008E-4	TGTGCTGCGTGGGATGATACCACTGGTTGGTTCAAGATATTT	CAAWDDTTGWFKIF	TRGV10	.	TRGJP1	14	-1	-1	8
62	6.478511196330237E-4	TGTGCCACCTGGGACGGGCGGCTTCGAAGTGATTGGATCAAGACGTTT	CATWDGRLRSDWIKTF	TRGV2	.	TRGJP2	18	-1	-1	27
62	6.478511196330237E-4	TGTGCTGCGTGGGATTATGCCACTGGTTGGTTCAAGATATTT	CAAWDYATGWFKIF	TRGV10	.	TRGJP1	16	-1	-1	8
62	6.478511196330237E-4	TGTGCCTTGTGGGAGGTGGTGATTTATTATAAGAAACTCTTT	CALWEVVIYYKKLF	TRGV9	.	TRGJ1	17	-1	-1	20
62	6.478511196330237E-4	TGTGCCACCTGGGACCCCCTCCCTGGTTGGTTCAAGATATTT	CATWDPLPGWFKIF	TRGV7	.	TRGJP1	14	-1	-1	22
62	6.478511196330237E-4	TGTGCCTTGAGCCCGAAGAATTATTATAAGAAACTCTTT	CALSPKNYYKKLF	TRGV9	.	TRGJ1	8	-1	-1	17
62	6.478511196330237E-4	TGTGCTGCGTCCACCACTGGTTGGTTCAAGATATTT	CAASTTGWFKIF	TRGV10	.	TRGJP1	9	-1	-1	12
62	6.478511196330237E-4	TGTGCTGCGTGGATTGATTATAAGAAACTCTTT	CAAWIDYKKLF	TRGV10	.	TRGJ2	14	-1	-1	12
61	6.374019080260395E-4	TGTGCTGCGTGGGACCCTCCTGAGACTACCACTGGTTGGTTCAAGATATTT	CAAWDPPETTTGWFKIF	TRGV10	.	TRGJP1	13	-1	-1	26
61	6.374019080260395E-4	TGTGCTGCGTGGGATTTGCCTCGAATTTATTATAAGAAACTCTTT	CAAWDLPRIYYKKLF	TRGV10	.	TRGJ1	15	-1	-1	20
61	6.374019080260395E-4	TGTGCCTTGTGGGAGGTGCTTGAGTTTTATTATAAGAAACTCTTT	CALWEVLEFYYKKLF	TRGV9	.	TRGJ1	18	-1	-1	26
61	6.374019080260395E-4	TGTGCTGCGTGGGATATCACTGGTTGGTTCAAGATATTT	CAAWDITGWFKIF	TRGV10	.	TRGJP1	14	-1	-1	8
61	6.374019080260395E-4	TGTGCCACCTGGGATTATTATTATAAGAAACTCTTT	CATWDYYYKKLF	TRGV4	.	TRGJ1	14	-1	-1	16
61	6.374019080260395E-4	TGTGGGAGGGGACTCTTT	CGRGLF	TRGV10	.	TRGJ1	3	-1	-1	11
60	6.269526964190552E-4	TGTGCCTTGTGGGAGGTGCGAGGTGGGGGCACTGGTTGGTTCAAGATATTT	CALWEVRGGGTGWFKIF	TRGV9	.	TRGJP1	18	-1	-1	29
60	6.269526964190552E-4	TGTGCCTTGTGGGAGGTGCATGTCCGGATGAATTATTATAAGAAACTCTTT	CALWEVHVRMNYYKKLF	TRGV9	.	TRGJ1	19	-1	-1	29
60	6.269526964190552E-4	TGTGCTGCGTGGGAAACTAATACCACTGGTTGGTTCAAGATATTT	CAAWETNTTGWFKIF	TRGV10	.	TRGJP1	25	-1	-1	19
60	6.269526964190552E-4	TGTGCCTTGTGGGAACCAAGGGATTATTATAAGAAACTCTTT	CALWEPRDYYKKLF	TRGV9	.	TRGJ1	13	-1	-1	22
60	6.269526964190552E-4	TGTGCCTTGTGGGAGGCGAATTATTATAAGAAACTCTTT	CALWEANYYKKLF	TRGV9	.	TRGJ1	15	-1	-1	16
60	6.269526964190552E-4	TGTGCCACCTGGGACGGGCGTTATAAGAAACTCTTT	CATWDGRYKKLF	TRGV2	.	TRGJ1	18	-1	-1	20
60	6.269526964190552E-4	TGTGCTGCGTCCCCTGTGTTATGGAAACTCTTT	CAASPVLWKLF	TRGV10	.	TRGJ1	9	-1	-1	23
60	6.269526964190552E-4	TGTGCTGCGTGCTCTGATTGGATCAAGACGTTT	CAACSDWIKTF	TRGV10	.	TRGJP2	10	-1	-1	14
59	6.165034848120709E-4	TGTGCTGCGTGCCCACCGTCGAATTATTATAAGAAACTCTTT	CAACPPSNYYKKLF	TRGV10	.	TRGJ1	10	-1	-1	18
59	6.165034848120709E-4	TGTGCTGCGTGGGATGACATGTGTTATAAGAAACTCTTT	CAAWDDMCYKKLF	TRGV10	.	TRGJ1	17	-1	-1	23
59	6.165034848120709E-4	TGTGCCTTGTGGGAGGCAATTTATTATAAGAAACTCTTT	CALWEAIYYKKLF	TRGV9	.	TRGJ1	15	-1	-1	20
59	6.165034848120709E-4	TGTGCTGCGTGGGATTCCCGTGGAAAGAAACTCTTT	CAAWDSRGKKLF	TRGV10	.	TRGJ1	15	-1	-1	24
59	6.165034848120709E-4	TGTGCTGCGTGGGATAAGAAACTCTTT	CAAWDKKLF	TRGV10	.	TRGJ1	14	-1	-1	13
59	6.165034848120709E-4	TGTGCTGCGTGGGAGAAACTCTTT	CAAWEKLF	TRGV10	.	TRGJ1	13	-1	-1	13
58	6.060542732050867E-4	TGTGCCTTGTGGGAGGTGCAGCAGTCGAATTATTATAAGAAACTCTTT	CALWEVQQSNYYKKLF	TRGV9	.	TRGJ1	19	-1	-1	24
58	6.060542732050867E-4	TGTGCCTTGTGGGAGAGAGAAGAGAGTTATTATAAGAAACTCTTT	CALWEREESYYKKLF	TRGV9	.	TRGJ1	14	-1	-1	23
58	6.060542732050867E-4	TGTGCTGCGTGGGATTACAAGAAACTCTTT	CAAWDYKKLF	TRGV10	.	TRGJ1	17	-1	-1	13
58	6.060542732050867E-4	TGTGCTGCGTGGGATTTTCAGGAGAAACTCTTT	CAAWDFQEKLF	TRGV10	.	TRGJ1	15	-1	-1	22
58	6.060542732050867E-4	TGTGCCAGACGGGATTATTATAAGAAACTCTTT	CARRDYYKKLF	TRGV9	.	TRGJ1	5	-1	-1	13
57	5.956050615981024E-4	TGTGCTGCGTGGGATTATAATGTCGTCACTGGTTGGTTCAAGATATTT	CAAWDYNVVTGWFKIF	TRGV10	.	TRGJP1	16	-1	-1	26
57	5.956050615981024E-4	TGTGCCTTGTGGGAGGGCCTAATCAATTATTATAAGAAACTCTTT	CALWEGLINYYKKLF	TRGV9	.	TRGJ1	15	-1	-1	19
57	5.956050615981024E-4	TGTGCTGCGTGGGATTGGATTCTTATTGATAAGAAACTCTTT	CAAWDWILIDKKLF	TRGV10	.	TRGJ1	15	-1	-1	22
57	5.956050615981024E-4	TGTGCCTTGTGGGAGGTGCTAAGATATTATAAGAAACTCTTT	CALWEVLRYYKKLF	TRGV9	.	TRGJ1	18	-1	-1	24
57	5.956050615981024E-4	TGTGCCTTGTGGGAGGTATGGAATTATTATAAGAAACTCTTT	CALWEVWNYYKKLF	TRGV9	.	TRGJ2	16	-1	-1	20
57	5.956050615981024E-4	TGTGCCACCTGGGTAAGGACCACTGGTTGGTTCAAGATATTT	CATWVRTTGWFKIF	TRGV8	.	TRGJP1	12	-1	-1	18
57	5.956050615981024E-4	TGTGCCACCTGGGATAGGCCGAGCTATAAGAAACTCTTT	CATWDRPSYKKLF	TRGV8	.	TRGJ1	19	-1	-1	24
57	5.956050615981024E-4	TGTGCCACCTGGGGCACTCATAAGAAACTCTTT	CATWGTHKKLF	TRGV7	.	TRGJ1	15	-1	-1	19
57	5.956050615981024E-4	TGTGCTGCGTGGGGGAAGAAACTCTTT	CAAWGKKLF	TRGV10	.	TRGJ1	12	-1	-1	15
56	5.851558499911181E-4	TGTGCCACCTGGGAGTGTTGCACTGGTTGGTTCAAGATATTT	CATWECCTGWFKIF	TRGV2	.	TRGJP1	13	-1	-1	20
56	5.851558499911181E-4	TGTGCCTTGTGGGAGGTTAATTATTATAAGAAACTCTTT	CALWEVNYYKKLF	TRGV9	.	TRGJ1	16	-1	-1	18
56	5.851558499911181E-4	TGTGCCTTGTGGGAGGTGCTGGATTATAAGAAACTCTTT	CALWEVLDYKKLF	TRGV9	.	TRGJ1	18	-1	-1	22
56	5.851558499911181E-4	TGTGCTGCGTGGGGCACTGGTTGGTTCAAGATATTT	CAAWGTGWFKIF	TRGV10	.	TRGJP1	12	-1	-1	14
56	5.851558499911181E-4	TGTGCTGCCGTGAATTATTATAAGAAACTCTTT	CAAVNYYKKLF	TRGV10	.	TRGJ2	11	-1	-1	11
56	5.851558499911181E-4	TGTGCTGCGTGGGGAAGGGGGTTCAAGATATTT	CAAWGRGFKIF	TRGV10	.	TRGJP1	12	-1	-1	19
55	5.747066383841339E-4	TGTGCCTTGTGGGAGGTCCCCCGAAGCCCTACAAATTATTATAAGAAACTCTTT	CALWEVPRSPTNYYKKLF	TRGV9	.	TRGJ1	16	-1	-1	33
55	5.747066383841339E-4	TGTGCCACCTGGGACGGTCACCGTAGTGATTGGATCAAGACGTTT	CATWDGHRSDWIKTF	TRGV2	.	TRGJP2	23	-1	-1	22
55	5.747066383841339E-4	TGTGCCTTGTGGGAGGTGCGGAATTATTATAAGAAACTCTTT	CALWEVRNYYKKLF	TRGV9	.	TRGJ1	18	-1	-1	20
55	5.747066383841339E-4	TGTGCTGCGTGGGAGAGTCCCCCCAATAAGAAACTCTTT	CAAWESPPNKKLF	TRGV10	.	TRGJ1	13	-1	-1	25
55	5.747066383841339E-4	TGTGCCTTGTGGGACGATAATTATTATAAGAAACTCTTT	CALWDDNYYKKLF	TRGV9	.	TRGJ1	13	-1	-1	18
55	5.747066383841339E-4	TGTGCTGCGTGGGATCTGGGTTATAAGAAACTCTTT	CAAWDLGYKKLF	TRGV10	.	TRGJ1	14	-1	-1	20
55	5.747066383841339E-4	TGTGCCACCTGGATCGATTATTATAAGAAACTCTTT	CATWIDYYKKLF	TRGV7	.	TRGJ1	11	-1	-1	13
55	5.747066383841339E-4	TGTGCTGCGTGGGATGATTATAAGAAACTCTTT	CAAWDDYKKLF	TRGV10	.	TRGJ1	14	-1	-1	13
55	5.747066383841339E-4	TGTGCTGCGTGGACATCTAAGAAACTCTTT	CAAWTSKKLF	TRGV10	.	TRGJ1	11	-1	-1	17
55	5.747066383841339E-4	TGTGCTGCGAAGGACGGTTGGTTCAAGATATTT	CAAKDGWFKIF	TRGV10	.	TRGJP1	8	-1	-1	15
54	5.642574267771496E-4	TGTGCTGCGTGGGATTATGCCAAGAATACCACTGGTTGGTTCAAGATATTT	CAAWDYAKNTTGWFKIF	TRGV10	.	TRGJP1	16	-1	-1	25
54	5.642574267771496E-4	TGTGCCACCTGGGACCTACGGGAGTTGGGCAAAAAAATCAAGGTATTT	CATWDLRELGKKIKVF	TRGV2	.	TRGJP	14	-1	-1	21
54	5.642574267771496E-4	TGTGCTGCGTGGGATGTGGTCACTGGTTGGTTCAAGATATTT	CAAWDVVTGWFKIF	TRGV10	.	TRGJP1	14	-1	-1	20
54	5.642574267771496E-4	TGTGCTGCGTGGGTTATCACTGGTTGGTTCAAGATATTT	CAAWVITGWFKIF	TRGV10	.	TRGJP1	15	-1	-1	14
54	5.642574267771496E-4	TGTGCCTTGTGGGAGGGCCTTTATTATAAGAAACTCTTT	CALWEGLYYKKLF	TRGV9	.	TRGJ1	15	-1	-1	20
54	5.642574267771496E-4	TGTGCTGCGTGGGGTCATAAGAAACTCTTT	CAAWGHKKLF	TRGV10	.	TRGJ1	12	-1	-1	16
53	5.538082151701654E-4	TGTGCCTTGTGGGAGGTGACAGAGTTGGGCAAAAAAATCAAGGTATTT	CALWEVTELGKKIKVF	TRGV9	.	TRGJP	17	-1	-1	20
53	5.538082151701654E-4	TGTGCTGCGTGGGGGGGGACGATTGAGAAACTCTTT	CAAWGGTIEKLF	TRGV10	.	TRGJ1	12	-1	-1	25
53	5.538082151701654E-4	TGTGCTGCGGCCTTGAATTATTATAAGAAACTCTTT	CAAALNYYKKLF	TRGV10	.	TRGJ1	8	-1	-1	14
53	5.538082151701654E-4	TGTGCTGCGTGGGATGTGGATAAGAAACTCTTT	CAAWDVDKKLF	TRGV10	.	TRGJ1	14	-1	-1	19
53	5.538082151701654E-4	TGTGCTGCGTGGGAGGGCACTGGTTGGTTCAAGATATTT	CAAWEGTGWFKIF	TRGV10	.	TRGJP1	13	-1	-1	17
53	5.538082151701654E-4	TGTGCCACCTGGGACGGGCCTTATAAGAAACTCTTT	CATWDGPYKKLF	TRGV2	.	TRGJ2	19	-1	-1	20
52	5.433590035631812E-4	TGTGCCTTGTGGGCCCCAAATTATTATAAGAAACTCTTT	CALWAPNYYKKLF	TRGV9	.	TRGJ1	12	-1	-1	18
52	5.433590035631812E-4	TGTGCTGCGTGGGATAAGGATAAGAAACTCTTT	CAAWDKDKKLF	TRGV10	.	TRGJ1	14	-1	-1	19
52	5.433590035631812E-4	TGTGCTGCGTGGGATCGGAAGAAACTCTTT	CAAWDRKKLF	TRGV10	.	TRGJ1	14	-1	-1	18
52	5.433590035631812E-4	TGTGCCACCTGGGACGGGAATTATTATAAGAAACTCTTT	CATWDGNYYKKLF	TRGV2	.	TRGJ1	17	-1	-1	17
51	5.329097919561969E-4	TGTGCTGCGTGGGTCCTGGGCACTGGTTGGTTCAAGATATTT	CAAWVLGTGWFKIF	TRGV10	.	TRGJP1	12	-1	-1	20
51	5.329097919561969E-4	TGTGCCACCTGGGACGGCGGTGGTAAGAAACTCTTT	CATWDGGGKKLF	TRGV2	.	TRGJ1	16	-1	-1	23
51	5.329097919561969E-4	TGTGCCACCTGGGTCGGGGGGGAGAAACTCTTT	CATWVGGEKLF	TRGV3	.	TRGJ1	12	-1	-1	22
51	5.329097919561969E-4	TGTGCTGCGTGGAGAATTGGGAAACTCTTT	CAAWRIGKLF	TRGV10	.	TRGJ2	11	-1	-1	20
51	5.329097919561969E-4	TGTGCTGCGTGGGATTACCCACCTTATAAGAAACTCTTT	CAAWDYPPYKKLF	TRGV10	.	TRGJ1	17	-1	-1	23
50	5.224605803492127E-4	TGTGCCACCTGGGACGGGCGGGATAGTAGTGATTGGATCAAGACGTTT	CATWDGRDSSDWIKTF	TRGV2	.	TRGJP2	18	-1	-1	22
50	5.224605803492127E-4	TGTGCTGCGTGGGAGTATACCACTGGTTGGTTCAAGATATTT	CAAWEYTTGWFKIF	TRGV10	.	TRGJP1	16	-1	-1	8
50	5.224605803492127E-4	TGTGCTGCGTGGCCCCCATATTATAAGAAACTCTTT	CAAWPPYYKKLF	TRGV10	.	TRGJ1	11	-1	-1	18
50	5.224605803492127E-4	TGTGCTGCGTGGGATTATAAACCAAAACTCTTT	CAAWDYKPKLF	TRGV10	.	TRGJ1	16	-1	-1	24
50	5.224605803492127E-4	TGTGCTGCGTGGGCGCTTAAGAAACTCTTT	CAAWALKKLF	TRGV10	.	TRGJ1	12	-1	-1	17
50	5.224605803492127E-4	TGTGCTGCGTGGGATTCAGGGGAGGGTAAGAAACTCTTT	CAAWDSGEGKKLF	TRGV10	.	TRGJ2	15	-1	-1	26
50	5.224605803492127E-4	TGTGCTGCGTGGGATATTAAGAAACTCTTT	CAAWDIKKLF	TRGV10	.	TRGJ1	14	-1	-1	17
49	5.120113687422284E-4	TGTGCTGCGTGGGATATCCACCTCGAAGGAACATATTCGCAGAAGAAACTCTTT	CAAWDIHLEGTYSQKKLF	TRGV10	.	TRGJ2	14	-1	-1	42
49	5.120113687422284E-4	TGTGCTGCGTGGGATTATTGCTATGGGTTAAGGGATTGGTTCAAGATATTT	CAAWDYCYGLRDWFKIF	TRGV10	.	TRGJP1	16	-1	-1	35
49	5.120113687422284E-4	TGTGCCACCTGGGATGGGATAGTGGATACCACTGGTTGGTTCAAGATATTT	CATWDGIVDTTGWFKIF	TRGV8	.	TRGJP1	17	-1	-1	25
49	5.120113687422284E-4	TGTGCCACCTGGGACGAGAGATTTAGTAGTGATTGGATCAAGACGTTT	CATWDERFSSDWIKTF	TRGV2	.	TRGJP2	15	-1	-1	20
49	5.120113687422284E-4	TGTGCCTTGTGGGAGGGGAAGAATTATTATAAGAAACTCTTT	CALWEGKNYYKKLF	TRGV9	.	TRGJ1	15	-1	-1	20
49	5.120113687422284E-4	TGTGCCACCTGGGACGTTCTTAGTGATTGGATCAAGACGTTT	CATWDVLSDWIKTF	TRGV2	.	TRGJP2	15	-1	-1	20
49	5.120113687422284E-4	TGTGCCTTGTGGGAGGTTGAGAATTATTATAAGAAACTCTTT	CALWEVENYYKKLF	TRGV9	.	TRGJ1	16	-1	-1	20
49	5.120113687422284E-4	TGTGCTGCGTGGGATTATTTTTCCGCCAAGAAACTCTTT	CAAWDYFSAKKLF	TRGV10	.	TRGJ1	16	-1	-1	27
49	5.120113687422284E-4	TGTGCTGCGTGGGCCACTGGTTGGTTCAAGATATTT	CAAWATGWFKIF	TRGV10	.	TRGJP1	12	-1	-1	13
49	5.120113687422284E-4	TGTGCCACCTGGGACAGGGAGAAACTCTTT	CATWDREKLF	TRGV7	.	TRGJ1	17	-1	-1	19
48	5.015621571352442E-4	TGTGCCTTGTGGGAGGTGCAGTTTCCCCATATTTATTATAAGAAACTCTTT	CALWEVQFPHIYYKKLF	TRGV9	.	TRGJ1	19	-1	-1	32
48	5.015621571352442E-4	TGTGCTGCGTGGGATTTTTGGCCCTGGCTTCATAAGAAACTCTTT	CAAWDFWPWLHKKLF	TRGV10	.	TRGJ1	15	-1	-1	31
48	5.015621571352442E-4	TGTGCCACCTGGGATGGGGGGTTCACTTATTATAAGAAACTCTTT	CATWDGGFTYYKKLF	TRGV4	.	TRGJ1	17	-1	-1	26
48	5.015621571352442E-4	TGTGCTGCGTGGGATTCTGCTTATAAGAAACTCTTT	CAAWDSAYKKLF	TRGV10	.	TRGJ1	15	-1	-1	20
48	5.015621571352442E-4	TGTGCTGCGTGGGATTTGGGGAAGAAACTCTTT	CAAWDLGKKLF	TRGV10	.	TRGJ1	15	-1	-1	21
48	5.015621571352442E-4	TGTGCTGCGTGGGATCCAACCCAGAAACTCTTT	CAAWDPTQKLF	TRGV10	.	TRGJ1	14	-1	-1	22
48	5.015621571352442E-4	TGTGCTGCGTGGGATGGTTGGTTCAAGATATTT	CAAWDGWFKIF	TRGV10	.	TRGJP1	14	-1	-1	14
48	5.015621571352442E-4	TGTGCTGCCCTACCATATAAGAAACTCTTT	CAALPYKKLF	TRGV10	.	TRGJ1	7	-1	-1	15
48	5.015621571352442E-4	TGTGCTGCGTGGGGATATAAGAAACTCTTT	CAAWGYKKLF	TRGV10	.	TRGJ1	12	-1	-1	15
48	5.015621571352442E-4	TGTGCTGCGTGGGATTGGCGACTTTCCTATAAGAAACTCTTT	CAAWDWRLSYKKLF	TRGV10	.	TRGJ1	15	-1	-1	27
48	5.015621571352442E-4	TGTGCTGCGTGGGATTGCTCTTGGTTCAAGATATTT	CAAWDCSWFKIF	TRGV10	.	TRGJP1	15	-1	-1	20
48	5.015621571352442E-4	TGTGCTGCGTGGGATCTGCAGAAACTCTTT	CAAWDLQKLF	TRGV10	.	TRGJ1	14	-1	-1	19
47	4.911129455282599E-4	TGTGCCTTGTGGGAGGTGCTCCTAGGGAAGAATTATTATAAGAAACTCTTT	CALWEVLLGKNYYKKLF	TRGV9	.	TRGJ2	22	-1	-1	29
47	4.911129455282599E-4	TGTGCTGCGTGGGGCCCCCATTTCGGTGGTTGGTTCAAGATATTT	CAAWGPHFGGWFKIF	TRGV10	.	TRGJP1	12	-1	-1	26
47	4.911129455282599E-4	TGTGCTGCGTGGGATTTTGCCACTGGTTGGTTCAAGATATTT	CAAWDFATGWFKIF	TRGV10	.	TRGJP1	15	-1	-1	19
47	4.911129455282599E-4	TGTGCTGCGTGGGACTGTACCACTGGTTGGTTCAAGATATTT	CAAWDCTTGWFKIF	TRGV10	.	TRGJP1	13	-1	-1	17
47	4.911129455282599E-4	TGTGCTGCGTGGGAGACTTCCACTGGTTGGTTCAAGATATTT	CAAWETSTGWFKIF	TRGV10	.	TRGJP1	13	-1	-1	19
47	4.911129455282599E-4	TGTGCTGCGTGGGTAATTAAGAAACTCTTT	CAAWVIKKLF	TRGV10	.	TRGJ1	12	-1	-1	17
47	4.911129455282599E-4	TGTGCTGCGTGGGATAGAAAGAAACTCTTT	CAAWDRKKLF	TRGV10	.	TRGJ1	14	-1	-1	18
47	4.911129455282599E-4	TGTGCTGCGTGGGATTCGCGAGTGGGGAGAAAACTCTTT	CAAWDSRVGRKLF	TRGV10	.	TRGJ1	15	-1	-1	30
47	4.911129455282599E-4	TGTGCCACCTGGGACCCCCAGGTTCTCTTT	CATWDPQVLF	TRGV2	.	TRGJ1	14	-1	-1	24
46	4.8066373392127563E-4	TGTGCTGCGTGGGATTATGGGGTCCCCGGTTATAAGAAACTCTTT	CAAWDYGVPGYKKLF	TRGV10	.	TRGJ1	16	-1	-1	29
46	4.8066373392127563E-4	TGTGCCTTGTGGGAGGTGCCCTTAATTTATTATAAGAAACTCTTT	CALWEVPLIYYKKLF	TRGV9	.	TRGJ1	21	-1	-1	26
46	4.8066373392127563E-4	TGTGCTGCGTGGGATTATCGCACTGGTTGGTTCAAGATATTT	CAAWDYRTGWFKIF	TRGV10	.	TRGJP1	16	-1	-1	8
46	4.8066373392127563E-4	TGTGCTGCGTGGGATTGGCCAGGGGTTAAGAAACTCTTT	CAAWDWPGVKKLF	TRGV10	.	TRGJ1	15	-1	-1	26
46	4.8066373392127563E-4	TGTGCTGCGTGCGATGGGGGTAAGAAACTCTTT	CAACDGGKKLF	TRGV10	.	TRGJ1	14	-1	-1	20
46	4.8066373392127563E-4	TGTGCCAACCATAAGAAACTCTTT	CANHKKLF	TRGV3	.	TRGJ1	6	-1	-1	10
46	4.8066373392127563E-4	TGTGCTGCGTGGGTTCCTCAAGACACTGGTTGGTTCAAGATATTT	CAAWVPQDTGWFKIF	TRGV10	.	TRGJP1	12	-1	-1	23
45	4.7021452231429137E-4	TGTGCTGCGTGGGATTCATATACCACTGGTTGGTTCAAGATATTT	CAAWDSYTTGWFKIF	TRGV10	.	TRGJP1	15	-1	-1	17
45	4.7021452231429137E-4	TGTGCTGCGTGGGATTATGGGTATCGGGATAAGAAACTCTTT	CAAWDYGYRDKKLF	TRGV10	.	TRGJ1	16	-1	-1	28
45	4.7021452231429137E-4	TGTGCTGCGTGGGATTCGAATTATTATAAGAAACTCTTT	CAAWDSNYYKKLF	TRGV10	.	TRGJ1	20	-1	-1	13
45	4.7021452231429137E-4	TGTGCCACCTGGGACGGGTATTATAAGAAACTCTTT	CATWDGYYKKLF	TRGV2	.	TRGJ2	17	-1	-1	18
45	4.7021452231429137E-4	TGTGCTGCGGGGTATTATAAGAAACTCTTT	CAAGYYKKLF	TRGV10	.	TRGJ1	16	-1	-1	12
45	4.7021452231429137E-4	TGTGCCACCTGGGACAGTTATAAGAAACTCTTT	CATWDSYKKLF	TRGV7	.	TRGJ1	16	-1	-1	17
44	4.5976531070730716E-4	TGTGCTAACCATCAAATGGGGGTTCATACCACTGGTTGGTTCAAGATATTT	CANHQMGVHTTGWFKIF	TRGV10	.	TRGJP1	5	-1	-1	25
44	4.5976531070730716E-4	TGTGCCTTGTGGGAGGTGCCGGCCCCTATGAATTATTATAAGAAACTCTTT	CALWEVPAPMNYYKKLF	TRGV9	.	TRGJ1	18	-1	-1	29
44	4.5976531070730716E-4	TGTGCTGCGTGGGATTTTTATACCACTGGTTGGTTCAAGATATTT	CAAWDFYTTGWFKIF	TRGV10	.	TRGJP1	15	-1	-1	18
44	4.5976531070730716E-4	TGTGCTGCGTGGGATTCATATTATAAGAAACTCTTT	CAAWDSYYKKLF	TRGV10	.	TRGJ1	15	-1	-1	18
44	4.5976531070730716E-4	TGTGCTGGGGGGACCACTGGTTGGTTCAAGATATTT	CAGGTTGWFKIF	TRGV10	.	TRGJP1	12	-1	-1	12
44	4.5976531070730716E-4	TGTGCTGCGTGGGAATCTTATAAGAAACTCTTT	CAAWESYKKLF	TRGV10	.	TRGJ1	13	-1	-1	17
44	4.5976531070730716E-4	TGCGAAAATTATAAGAAACTCTTT	CENYKKLF	TRGV10	.	TRGJ1	1	-1	-1	7
44	4.5976531070730716E-4	TGTGCTGCGTGGGTTGAGGAGTTCGAGAAACTCTTT	CAAWVEEFEKLF	TRGV10	.	TRGJ1	12	-1	-1	25
44	4.5976531070730716E-4	TGTGCGGTCTACAAGAAACTCTTT	CAVYKKLF	TRGV4	.	TRGJ1	4	-1	-1	9
43	4.493160991003229E-4	TGTGCCTTGTGGGAGGTGCGTGGAACCGCCCGACCTAAGAATTATTATAAGAAACTCTTT	CALWEVRGTARPKNYYKKLF	TRGV9	.	TRGJ1	18	-1	-1	38
43	4.493160991003229E-4	TGTGCTGCGTGGGATTGGGGGGACCAAGTCTATAAGAAACTCTTT	CAAWDWGDQVYKKLF	TRGV10	.	TRGJ1	15	-1	-1	30
43	4.493160991003229E-4	TGTGCTGCGTCGCCCTATTATTATAAGAAACTCTTT	CAASPYYYKKLF	TRGV10	.	TRGJ1	9	-1	-1	16
43	4.493160991003229E-4	TGTGCTGCGTGGGATTTTACCTATAAGAAACTCTTT	CAAWDFTYKKLF	TRGV10	.	TRGJ1	15	-1	-1	21
43	4.493160991003229E-4	TGTGCTGCGTGGGATGGTGTTTGGATCAAGACGTTT	CAAWDGVWIKTF	TRGV10	.	TRGJP2	14	-1	-1	16
43	4.493160991003229E-4	TGTGCTGCGTGGAATTGGCGGTATAAGAAACTCTTT	CAAWNWRYKKLF	TRGV10	.	TRGJ2	15	-1	-1	21
43	4.493160991003229E-4	TGTGCTGCGTGGGTTCATTATAAGAAACTCTTT	CAAWVHYKKLF	TRGV10	.	TRGJ1	12	-1	-1	16
43	4.493160991003229E-4	TGTGCCACCTGGGACAGGCGGGGGAAACTCTTT	CATWDRRGKLF	TRGV5	.	TRGJ1	18	-1	-1	23
43	4.493160991003229E-4	TGTGCTGCGTGGGATAGGTACACTGGTTGGTTCAAGATATTT	CAAWDRYTGWFKIF	TRGV10	.	TRGJP1	14	-1	-1	20
43	4.493160991003229E-4	TGTGCTGCGTGTAATAAGAGGGGCCATAAGAAACTCTTT	CAACNKRGHKKLF	TRGV10	.	TRGJ1	10	-1	-1	25
43	4.493160991003229E-4	TGTGCTGCGTGGGATTTATCGTCTCATAAGAAACTCTTT	CAAWDLSSHKKLF	TRGV10	.	TRGJ1	15	-1	-1	25
42	4.3886688749333863E-4	TGTGCTGCGTGGGATCCGGTCGTGTTGACCACTGGTTGGTTCAAGATATTT	CAAWDPVVLTTGWFKIF	TRGV10	.	TRGJP1	14	-1	-1	27
42	4.3886688749333863E-4	TGTGCCACCTGGGATGGGCCGAATTATTATAAGAAACTCTTT	CATWDGPNYYKKLF	TRGV4	.	TRGJ1	19	-1	-1	19
42	4.3886688749333863E-4	TGTGCTGCGTGGGTCCCCACTGGTTGGTTCAAGATATTT	CAAWVPTGWFKIF	TRGV10	.	TRGJP1	12	-1	-1	16
42	4.3886688749333863E-4	TGTGCTGCGTGGGATCCCCCTGGTTGGTTCAAGATATTT	CAAWDPPGWFKIF	TRGV10	.	TRGJP1	14	-1	-1	13
42	4.3886688749333863E-4	TGTGCCACCTGGGACCGGTCCTATTATAAGAAACTCTTT	CATWDRSYYKKLF	TRGV3	.	TRGJ2	21	-1	-1	21
42	4.3886688749333863E-4	TGTGCCACCTGGGACAGGCTTCGCTATAAGAAACTCTTT	CATWDRLRYKKLF	TRGV7	.	TRGJ1	18	-1	-1	24
42	4.3886688749333863E-4	TGTGCTGCGTGGGTCTTTTATTATAAGAAACTCTTT	CAAWVFYYKKLF	TRGV10	.	TRGJ1	12	-1	-1	17
42	4.3886688749333863E-4	TGTGCTGCGTGGGATTTAGATTATAAGAAACTCTTT	CAAWDLDYKKLF	TRGV10	.	TRGJ1	15	-1	-1	19
42	4.3886688749333863E-4	TGTGCTGTGGGGGGTTATTATAAGAAACTCTTT	CAVGGYYKKLF	TRGV10	.	TRGJ1	16	-1	-1	14
42	4.3886688749333863E-4	TGTGCCACCTGGGACAGGCTCTTT	CATWDRLF	TRGV3	.	TRGJ1	18	-1	-1	18
42	4.3886688749333863E-4	TGTGCTGCGTGGCGTTGGTTCAAGATATTT	CAAWRWFKIF	TRGV10	.	TRGJP1	11	-1	-1	13
41	4.2841767588635437E-4	TGTGCCACCTGGGACGGCACCGCAGACCCCAGTAGTGATTGGATCAAGACGTTT	CATWDGTADPSSDWIKTF	TRGV2	.	TRGJP2	16	-1	-1	30
41	4.2841767588635437E-4	TGTGCCACCTGGGACGGGCGGCATTATTATAAGAAACTCTTT	CATWDGRHYYKKLF	TRGV2	.	TRGJ1	18	-1	-1	22
41	4.2841767588635437E-4	TGTGCCACCTGGGATGGGCCTTATTATAAGAAACTCTTT	CATWDGPYYKKLF	TRGV4	.	TRGJ1	19	-1	-1	20
41	4.2841767588635437E-4	TGTGCCACCTGGGATAGAAGTTATTATAAGAAACTCTTT	CATWDRSYYKKLF	TRGV8	.	TRGJ1	16	-1	-1	16
41	4.2841767588635437E-4	TGTGCTGCGTGGGATCTGAGTTGGTTCAAGATATTT	CAAWDLSWFKIF	TRGV10	.	TRGJP1	14	-1	-1	15
41	4.2841767588635437E-4	TGTGCTGCGTGGGATTCCAATAAGAAACTCTTT	CAAWDSNKKLF	TRGV10	.	TRGJ1	15	-1	-1	19
41	4.2841767588635437E-4	TGTGCTGCGTGGACCTATAAGAAACTCTTT	CAAWTYKKLF	TRGV10	.	TRGJ1	11	-1	-1	15
40	4.179684642793701E-4	TGTGCTGCGTGGGATTACCCCCAGCGTTATAAGAAACTCTTT	CAAWDYPQRYKKLF	TRGV10	.	TRGJ1	17	-1	-1	26
40	4.179684642793701E-4	TGTGCTGCGTGGGCCCTGAATTATTATAAGAAACTCTTT	CAAWALNYYKKLF	TRGV10	.	TRGJ1	12	-1	-1	17
40	4.179684642793701E-4	TGTGCTGCGTGGGATTATATTCGTTATAAGAAACTCTTT	CAAWDYIRYKKLF	TRGV10	.	TRGJ1	16	-1	-1	23
40	4.179684642793701E-4	TGTGCCACCCATTCACCACCTGGTTGGTTCAAGATATTT	CATHSPPGWFKIF	TRGV2	.	TRGJP1	8	-1	-1	14
40	4.179684642793701E-4	TGTGCTGCGTGTCGGCCCTCTTATAAGAAACTCTTT	CAACRPSYKKLF	TRGV10	.	TRGJ2	10	-1	-1	20
39	4.0751925267238585E-4	TGTGCTGCGTGGGATTATAAGGATCCCACTGGTTGGTTCAAGATATTT	CAAWDYKDPTGWFKIF	TRGV10	.	TRGJP1	16	-1	-1	22
39	4.0751925267238585E-4	TGTGCTGCGTGGGATTATAAAGTCTCATATTATAAGAAACTCTTT	CAAWDYKVSYYKKLF	TRGV10	.	TRGJ1	16	-1	-1	27
39	4.0751925267238585E-4	TGTGCTGCGTGGGCCCCGGGGAGATATTATAAGAAACTCTTT	CAAWAPGRYYKKLF	TRGV10	.	TRGJ1	12	-1	-1	24
39	4.0751925267238585E-4	TGTGCTGCGTGGGAAAATACCACTGGTTGGTTCAAGATATTT	CAAWENTTGWFKIF	TRGV10	.	TRGJP1	13	-1	-1	16
39	4.0751925267238585E-4	TGTGCTGCGTGGGGAACTGAGTATTATAAGAAACTCTTT	CAAWGTEYYKKLF	TRGV10	.	TRGJ1	12	-1	-1	21
39	4.0751925267238585E-4	TGTGCTGCGTGGGATGGGTTCTGTTGGTTCAAGATATTT	CAAWDGFCWFKIF	TRGV10	.	TRGJP1	14	-1	-1	22
39	4.0751925267238585E-4	TGTGCTGCGTGGGATAAGTCGGATTATAAGAAACTCTTT	CAAWDKSDYKKLF	TRGV10	.	TRGJ1	14	-1	-1	22
39	4.0751925267238585E-4	TGTGCTGCGTCGGGAGAGGGTTATAAGAAACTCTTT	CAASGEGYKKLF	TRGV10	.	TRGJ1	14	-1	-1	20
39	4.0751925267238585E-4	TGTGCTGCGTGGGATTCTAGGGATAAGAAACTCTTT	CAAWDSRDKKLF	TRGV10	.	TRGJ1	15	-1	-1	22
39	4.0751925267238585E-4	TGTGCTGCGTGGGGCGGGTGGTTCAAGATATTT	CAAWGGWFKIF	TRGV10	.	TRGJP1	12	-1	-1	15
39	4.0751925267238585E-4	TGTGCCACCTGGGACAGGCCTGAGAAACTCTTT	CATWDRPEKLF	TRGV7	.	TRGJ1	21	-1	-1	22
38	3.9707004106540164E-4	TGTGCCTTGTGGGAGGTGCTATATTATTATAAGAAACTCTTT	CALWEVLYYYKKLF	TRGV9	.	TRGJ1	18	-1	-1	22
38	3.9707004106540164E-4	TGTGCTGCGCATTATACCACTGGTTGGTTCAAGATATTT	CAAHYTTGWFKIF	TRGV10	.	TRGJP1	8	-1	-1	12
38	3.9707004106540164E-4	TGTGCTGCGTGTACCACTGGTTGGTTCAAGATATTT	CAACTTGWFKIF	TRGV10	.	TRGJP1	10	-1	-1	11
38	3.9707004106540164E-4	TGTGCTGCGTGGATTGGGGATTATAAGAAACTCTTT	CAAWIGDYKKLF	TRGV10	.	TRGJ2	14	-1	-1	19
38	3.9707004106540164E-4	TGTGCTGCGTGGGAAGGTTATAAGAAACTCTTT	CAAWEGYKKLF	TRGV10	.	TRGJ1	13	-1	-1	17
38	3.9707004106540164E-4	TGTGCCTTGGCGAATTATTATAAGAAACTCTTT	CALANYYKKLF	TRGV9	.	TRGJ1	8	-1	-1	10
38	3.9707004106540164E-4	TGTGCCACCTGGCGAGGGTATAAGAAACTCTTT	CATWRGYKKLF	TRGV8	.	TRGJ2	11	-1	-1	18
38	3.9707004106540164E-4	TGTGCTGCGGGTTGGTTCAAGATATTT	CAAGWFKIF	TRGV10	.	TRGJP1	8	-1	-1	9
37	3.866208294584174E-4	TGTGCTGCGTGGGTTTCGCCGCCTTATTATAAGAAACTCTTT	CAAWVSPPYYKKLF	TRGV10	.	TRGJ1	15	-1	-1	23
37	3.866208294584174E-4	TGTGCTGCGTTGTACCCCACTGGTTGGTTCAAGATATTT	CAALYPTGWFKIF	TRGV10	.	TRGJP1	9	-1	-1	16
37	3.866208294584174E-4	TGTGCTGCGTGGGACCCAATGGATTATAAGAAACTCTTT	CAAWDPMDYKKLF	TRGV10	.	TRGJ1	13	-1	-1	22
37	3.866208294584174E-4	TGTGCTGCGTGGAGGGGGAATTATTATAAGAAACTCTTT	CAAWRGNYYKKLF	TRGV10	.	TRGJ1	11	-1	-1	17
37	3.866208294584174E-4	TGTGCTGCGTGGTATTATTATAAGAAACTCTTT	CAAWYYYKKLF	TRGV10	.	TRGJ1	16	-1	-1	13
37	3.866208294584174E-4	TGTGCTGCGTGGGATGCTTGGTTCAAGATATTT	CAAWDAWFKIF	TRGV10	.	TRGJP1	14	-1	-1	14
36	3.761716178514331E-4	TGTGCTGCGTGGGATACAGATTCCATAAATTATTATAAGAAACTCTTT	CAAWDTDSINYYKKLF	TRGV10	.	TRGJ1	14	-1	-1	27
36	3.761716178514331E-4	TGTGCTGCGTGGGATCGTCATGATTTTGTATGGAAGAAACTCTTT	CAAWDRHDFVWKKLF	TRGV10	.	TRGJ1	14	-1	-1	33
36	3.761716178514331E-4	TGTGCCACCTGGGATAGGGATAATTATTATAAGAAACTCTTT	CATWDRDNYYKKLF	TRGV8	.	TRGJ1	17	-1	-1	21
36	3.761716178514331E-4	TGTGCCACCCTCGGTGGAAGACTGGGTTATAAGAAACTCTTT	CATLGGRLGYKKLF	TRGV5	.	TRGJ1	8	-1	-1	26
36	3.761716178514331E-4	TGTGCTGCGTGGGGAAGGAACAGTTGGTTCAAGATATTT	CAAWGRNSWFKIF	TRGV10	.	TRGJP1	12	-1	-1	22
36	3.761716178514331E-4	TGTGCCACCTGGGATGGGCGAGGGTATAAGAAACTCTTT	CATWDGRGYKKLF	TRGV4	.	TRGJ1	18	-1	-1	24
36	3.761716178514331E-4	TGTGCTGCGTGGGATTATCATTATAAGAAACTCTTT	CAAWDYHYKKLF	TRGV10	.	TRGJ1	16	-1	-1	16
36	3.761716178514331E-4	TGTGCTGCGTGGGATTTGGGTAAGAAACTCTTT	CAAWDLGKKLF	TRGV10	.	TRGJ1	15	-1	-1	20
36	3.761716178514331E-4	TGTGCCACCTCGAATTATTATAAGAAACTCTTT	CATSNYYKKLF	TRGV4	.	TRGJ1	9	-1	-1	9
36	3.761716178514331E-4	TGTGCCACCTGGGACTATTATAAGAAACTCTTT	CATWDYYKKLF	TRGV3	.	TRGJ1	14	-1	-1	15
36	3.761716178514331E-4	TGTGCCACCCGTTATTATAAGAAACTCTTT	CATRYYKKLF	TRGV4	.	TRGJ1	8	-1	-1	11
35	3.6572240624444885E-4	TGTGCTGCGTGGGGCCGGAGAAAATATACCACTGGTTGGTTCAAGATATTT	CAAWGRRKYTTGWFKIF	TRGV10	.	TRGJP1	12	-1	-1	23
35	3.6572240624444885E-4	TGTGCTGCGTGGGATTGGGCGCCTATTTTTAATAAGAAACTCTTT	CAAWDWAPIFNKKLF	TRGV10	.	TRGJ1	15	-1	-1	24
35	3.6572240624444885E-4	TGTGCTGCGTGGGATTATTCGGCCACTGGTTGGTTCAAGATATTT	CAAWDYSATGWFKIF	TRGV10	.	TRGJP1	16	-1	-1	22
35	3.6572240624444885E-4	TGTGCTGCGTGGGACTTTACTACCACTGGTTGGTTCAAGATATTT	CAAWDFTTTGWFKIF	TRGV10	.	TRGJP1	13	-1	-1	20
35	3.6572240624444885E-4	TGTGCTGCGTGGGATTTTTATCCTGGTTGGTTCAAGATATTT	CAAWDFYPGWFKIF	TRGV10	.	TRGJP1	15	-1	-1	22
35	3.6572240624444885E-4	TGTGCTGCGTGGGATTCCAAGAATTATTATAAGAAACTCTTT	CAAWDSKNYYKKLF	TRGV10	.	TRGJ1	15	-1	-1	20
35	3.6572240624444885E-4	TGTGCTGCGTGGGGTTTGACAAGTTGGTTCAAGATATTT	CAAWGLTSWFKIF	TRGV10	.	TRGJP1	15	-1	-1	22
35	3.6572240624444885E-4	TGTGCCACCTGGGATACCACTGGTTGGTTCAAGATATTT	CATWDTTGWFKIF	TRGV4	.	TRGJP1	14	-1	-1	13
35	3.6572240624444885E-4	TGTGCCACCTGGGACAGGCGATATTATAAGAAACTCTTT	CATWDRRYYKKLF	TRGV3	.	TRGJ1	18	-1	-1	21
35	3.6572240624444885E-4	TGTGCTGCGTGGGACCTTTATTATAAGAAACTCTTT	CAAWDLYYKKLF	TRGV10	.	TRGJ1	13	-1	-1	17
34	3.552731946374646E-4	TGTGCTGCGTGGGATTCAGGGTTCGGGGGGTATTATAAGAAACTCTTT	CAAWDSGFGGYYKKLF	TRGV10	.	TRGJ1	15	-1	-1	30
34	3.552731946374646E-4	TGTGCTGCGAGCCAACACGGGAGGGGCACTGGTTGGTTCAAGATATTT	CAASQHGRGTGWFKIF	TRGV10	.	TRGJP1	8	-1	-1	26
34	3.552731946374646E-4	TGTGCTGCGTGGGGCGAGGCCCGCACTGGTTGGTTCAAGATATTT	CAAWGEARTGWFKIF	TRGV10	.	TRGJP1	12	-1	-1	23
34	3.552731946374646E-4	TGTGCCACCTGGGACGCTGATAGTGATTGGATCAAGACGTTT	CATWDADSDWIKTF	TRGV2	.	TRGJP2	15	-1	-1	20
34	3.552731946374646E-4	TGTGCTGCGTGGGGTCCGAATTATTATAAGAAACTCTTT	CAAWGPNYYKKLF	TRGV10	.	TRGJ1	12	-1	-1	16
34	3.552731946374646E-4	TGTGCCACCTGGGCCAAAGGCTATTATAAGAAACTCTTT	CATWAKGYYKKLF	TRGV5	.	TRGJ1	15	-1	-1	21
34	3.552731946374646E-4	TGTGCCACCTGGGACGGGCATTATTATAAGAAACTCTTT	CATWDGHYYKKLF	TRGV2	.	TRGJ1	18	-1	-1	19
34	3.552731946374646E-4	TGTGCTGCGTGGGGTGGACATTATAAGAAACTCTTT	CAAWGGHYKKLF	TRGV10	.	TRGJ1	12	-1	-1	19
34	3.552731946374646E-4	TGTGCCACCTATGAGAAACTCTTT	CATYEKLF	TRGV2	.	TRGJ1	9	-1	-1	9
34	3.552731946374646E-4	TGTGCCACCTGGGACGGGCTGCTCTTT	CATWDGLLF	TRGV2	.	TRGJ1	18	-1	-1	21
33	3.4482398303048033E-4	TGTGCTGCGTGGGCTCCTCTGACTTATTATAAGAAACTCTTT	CAAWAPLTYYKKLF	TRGV10	.	TRGJ1	12	-1	-1	20
33	3.4482398303048033E-4	TGTGCTGCGTGGGGCCATACCACTGGTTGGTTCAAGATATTT	CAAWGHTTGWFKIF	TRGV10	.	TRGJP1	12	-1	-1	16
33	3.4482398303048033E-4	TGTGCTGCGTGGGACACTACCACTGGTTGGTTCAAGATATTT	CAAWDTTTGWFKIF	TRGV10	.	TRGJP1	13	-1	-1	17
33	3.4482398303048033E-4	TGTGCCACCTGGGACAGGCAGGATTATTATAAGAAACTCTTT	CATWDRQDYYKKLF	TRGV5	.	TRGJ1	18	-1	-1	22
33	3.4482398303048033E-4	TGTGCTGCGTGGGCCCCGAATTATTATAAGAAACTCTTT	CAAWAPNYYKKLF	TRGV10	.	TRGJ1	12	-1	-1	16
33	3.4482398303048033E-4	TGTGCTGCGTGGGACCCGAATTATTATAAGAAACTCTTT	CAAWDPNYYKKLF	TRGV10	.	TRGJ1	13	-1	-1	16
33	3.4482398303048033E-4	TGTGCCACCTGGGACGGGCCTCGTTATAAGAAACTCTTT	CATWDGPRYKKLF	TRGV2	.	TRGJ2	23	-1	-1	23
33	3.4482398303048033E-4	TGTGCTGCGTGGGATTCCTATTATAAGAAACTCTTT	CAAWDSYYKKLF	TRGV10	.	TRGJ1	15	-1	-1	18
33	3.4482398303048033E-4	TGTGCTGCGTGGGATCGGAATTATAAGAAACTCTTT	CAAWDRNYKKLF	TRGV10	.	TRGJ1	14	-1	-1	19
33	3.4482398303048033E-4	TGTGCTGCGTGGGACAATTATTATAAGAAACTCTTT	CAAWDNYYKKLF	TRGV10	.	TRGJ1	13	-1	-1	15
33	3.4482398303048033E-4	TGTGCCACCTGGGATAGGTCTTATAAGAAACTCTTT	CATWDRSYKKLF	TRGV8	.	TRGJ1	20	-1	-1	20
33	3.4482398303048033E-4	TGTGCCACCTGGGACGGGGCCTGGGGGAAACTCTTT	CATWDGAWGKLF	TRGV2	.	TRGJ1	20	-1	-1	26
33	3.4482398303048033E-4	TGTGCTGCGTGGGATTACAATAAGAAACTCTTT	CAAWDYNKKLF	TRGV10	.	TRGJ1	17	-1	-1	13
33	3.4482398303048033E-4	TGTGCTGCGTGGATATTATATAAGAAACTCTTT	CAAWILYKKLF	TRGV10	.	TRGJ1	11	-1	-1	14
33	3.4482398303048033E-4	TGTGCTGCGTACACTGGTTGGTTCAAGATATTT	CAAYTGWFKIF	TRGV10	.	TRGJP1	9	-1	-1	11
33	3.4482398303048033E-4	TGTGCCACCTGGGTCTATAAGAAACTCTTT	CATWVYKKLF	TRGV4	.	TRGJ1	12	-1	-1	15
32	3.343747714234961E-4	TGTGCTGCGTGGGATCTAGGGGATACCACTGGTTGGTTCAAGATATTT	CAAWDLGDTTGWFKIF	TRGV10	.	TRGJP1	14	-1	-1	22
32	3.343747714234961E-4	TGTGCCACCTGGGACGGGCATTGCACTGGTTGGTTCAAGATATTT	CATWDGHCTGWFKIF	TRGV2	.	TRGJP1	18	-1	-1	23
32	3.343747714234961E-4	TGTGCTGCGTGGGACCGGGTCACTGGTTGGTTCAAGATATTT	CAAWDRVTGWFKIF	TRGV10	.	TRGJP1	13	-1	-1	20
32	3.343747714234961E-4	TGTGCTGCGTGGGATCCCGATTATTATAAGAAACTCTTT	CAAWDPDYYKKLF	TRGV10	.	TRGJ1	14	-1	-1	19
32	3.343747714234961E-4	TGTGCCACCTGGGATGGAAAGGGATATAAGAAACTCTTT	CATWDGKGYKKLF	TRGV4	.	TRGJ2	16	-1	-1	24
32	3.343747714234961E-4	TGTGCTGCGTGGTTAAACCATTATAAGAAACTCTTT	CAAWLNHYKKLF	TRGV10	.	TRGJ1	11	-1	-1	19
32	3.343747714234961E-4	TGTGCTGCGTGGGGCTCTGATTATAAGAAACTCTTT	CAAWGSDYKKLF	TRGV10	.	TRGJ1	12	-1	-1	19
32	3.343747714234961E-4	TGTGCTGCGTGGGATTGGTATTATAAGAAACTCTTT	CAAWDWYYKKLF	TRGV10	.	TRGJ1	15	-1	-1	18
32	3.343747714234961E-4	TGTGCTGCGTGGGATTATCTTCATAAGAAACTCTTT	CAAWDYLHKKLF	TRGV10	.	TRGJ2	16	-1	-1	22
32	3.343747714234961E-4	TGTGCTGCGTGGGAGAATTATTATAAGAAACTCTTT	CAAWENYYKKLF	TRGV10	.	TRGJ1	13	-1	-1	14
32	3.343747714234961E-4	TGTGCCACCTGGGATGGTAATTATAAGAAACTCTTT	CATWDGNYKKLF	TRGV4	.	TRGJ1	16	-1	-1	19
32	3.343747714234961E-4	TGTGCCACCTCAAATAGGCGGTTCAAGATATTT	CATSNRRFKIF	TRGV4	.	TRGJP1	9	-1	-1	19
32	3.343747714234961E-4	TGTGCCACCAAAAAGAAACTCTTT	CATKKKLF	TRGV3	.	TRGJ1	8	-1	-1	12
32	3.343747714234961E-4	TGTGCCACCTGGTTCCGGTTCAAGATATTT	CATWFRFKIF	TRGV2	.	TRGJP1	11	-1	-1	4
32	3.343747714234961E-4	TGTGCCACCTGGGACAGTCGCGAACTCTTT	CATWDSRELF	TRGV3	.	TRGJ1	16	-1	-1	22
32	3.343747714234961E-4	TGTGCCACCTGGGACGGGGATAAGAAACTCTTT	CATWDGDKKLF	TRGV2	.	TRGJ1	17	-1	-1	19
32	3.343747714234961E-4	TGTGCTGCTGAGAAACTCTTT	CAAEKLF	TRGV10	.	TRGJ1	7	-1	-1	10
32	3.343747714234961E-4	TGTGCCACCTGGTATTATTATAAGAAACTCTTT	CATWYYYKKLF	TRGV8	.	TRGJ1	14	-1	-1	13
31	3.2392555981651186E-4	TGTGCTGCGTGGGATTATCGGCCGCATACCACTGGTTGGTTCAAGATATTT	CAAWDYRPHTTGWFKIF	TRGV10	.	TRGJP1	16	-1	-1	25
31	3.2392555981651186E-4	TGTGCTGCGTGGGATTGTGGATCCAGAGCTTATTATAAGAAACTCTTT	CAAWDCGSRAYYKKLF	TRGV10	.	TRGJ1	15	-1	-1	29
31	3.2392555981651186E-4	TGTGCTGCGTGGGACCGATACCTAACTGGTTGGTTCAAGATATTT	CAAWDRYLTGWFKIF	TRGV10	.	TRGJP1	13	-1	-1	17
31	3.2392555981651186E-4	TGTGCTGCGTGGGATTCCTTCACTGGTTGGTTCAAGATATTT	CAAWDSFTGWFKIF	TRGV10	.	TRGJP1	15	-1	-1	20
31	3.2392555981651186E-4	TGTGCTGCGTGGGATTATCCGAATTATTATAAGAAACTCTTT	CAAWDYPNYYKKLF	TRGV10	.	TRGJ1	16	-1	-1	13
31	3.2392555981651186E-4	TGTGCTGCGTGGGATTACCCCTTTTATAAGAAACTCTTT	CAAWDYPFYKKLF	TRGV10	.	TRGJ1	17	-1	-1	23
31	3.2392555981651186E-4	TGTGCTGCGTGGGATGACCCTTATTATAAGAAACTCTTT	CAAWDDPYYKKLF	TRGV10	.	TRGJ1	17	-1	-1	20
31	3.2392555981651186E-4	TGTGCTGCGCCATATACCACTGGTTGGTTCAAGATATTT	CAAPYTTGWFKIF	TRGV10	.	TRGJP1	8	-1	-1	11
31	3.2392555981651186E-4	TGTGCCACCTGGGATGGGCATTATTATAAGAAACTCTTT	CATWDGHYYKKLF	TRGV4	.	TRGJ1	18	-1	-1	19
31	3.2392555981651186E-4	TGTGCCACCTGGGACAGGCCTTATTATAAGAAACTCTTT	CATWDRPYYKKLF	TRGV7	.	TRGJ1	20	-1	-1	20
31	3.2392555981651186E-4	TGTGCTGCGTGGGATGTTGATTATAAGAAACTCTTT	CAAWDVDYKKLF	TRGV10	.	TRGJ1	14	-1	-1	19
31	3.2392555981651186E-4	TGTGCTGCGTGGGATAGGGAATTTAGGAAACTCTTT	CAAWDREFRKLF	TRGV10	.	TRGJ1	14	-1	-1	20
31	3.2392555981651186E-4	TGTGCCACCTGGGACGGGTTGGGGAAACTCTTT	CATWDGLGKLF	TRGV2	.	TRGJ1	17	-1	-1	23
31	3.2392555981651186E-4	TGTGCCACCTGGGACAGGCGTAAGAAACTCTTT	CATWDRRKKLF	TRGV5	.	TRGJ1	18	-1	-1	20
31	3.2392555981651186E-4	TGTGCCACCTGGGATGGGGTGGGACTCTTT	CATWDGVGLF	TRGV4	.	TRGJ1	17	-1	-1	23
31	3.2392555981651186E-4	TGTGCCACCTGGGATGGGCCGTGGAAACTCTTT	CATWDGPWKLF	TRGV4	.	TRGJ1	19	-1	-1	23
31	3.2392555981651186E-4	TGTGCTGCGTATAGGTTCAAGATATTT	CAAYRFKIF	TRGV10	.	TRGJP1	9	-1	-1	13
31	3.2392555981651186E-4	TGTGCTGCGTGGGGGTATTATAAGAAACTCTTT	CAAWGYYKKLF	TRGV10	.	TRGJ1	12	-1	-1	15
31	3.2392555981651186E-4	TGTGCCACCTGGGACGGGCCTCGGAAACTCTTT	CATWDGPRKLF	TRGV2	.	TRGJ1	19	-1	-1	23
31	3.2392555981651186E-4	TGTGCTGCGTGGCGTTATTATAAGAAACTCTTT	CAAWRYYKKLF	TRGV10	.	TRGJ1	11	-1	-1	14
31	3.2392555981651186E-4	TGTGCCACCTGGGATCATTATAAGAAACTCTTT	CATWDHYKKLF	TRGV8	.	TRGJ1	14	-1	-1	13
30	3.134763482095276E-4	TGTGCCTTGTGGGAGATGCAATTCTTAAGGTTGGGCAAAGAAATCAAGGTATTT	CALWEMQFLRLGKEIKVF	TRGV9	.	TRGJP	19	-1	-1	26
30	3.134763482095276E-4	TGTGCTGCGTTCCTCCCCCCGGGGGATACCACTGGTTGGTTCAAGATATTT	CAAFLPPGDTTGWFKIF	TRGV10	.	TRGJP1	9	-1	-1	25
30	3.134763482095276E-4	TGTGCCTTGTGGGAGGAGAAAGAGTTGGGCAAAAAAATCAAGGTATTC	CALWEEKELGKKIKVF	TRGV9	.	TRGJP	15	-1	-1	19
30	3.134763482095276E-4	TGTGCTGCGTGGGAAAACTACCCCGCGTGTTATAAGAAACTCTTT	CAAWENYPACYKKLF	TRGV10	.	TRGJ2	13	-1	-1	29
30	3.134763482095276E-4	TGTGCTGCGTGGCTAAGTCAAAATTATTATAAGAAACTCTTT	CAAWLSQNYYKKLF	TRGV10	.	TRGJ1	11	-1	-1	21
30	3.134763482095276E-4	TGTGCTGCGTGGGATTATACATGGTATTATAAGAAACTCTTT	CAAWDYTWYYKKLF	TRGV10	.	TRGJ1	16	-1	-1	24
30	3.134763482095276E-4	TGTGCTGCGTGGGATGATGGCACTGGTTGGTTCAAGATATTT	CAAWDDGTGWFKIF	TRGV10	.	TRGJP1	14	-1	-1	8
30	3.134763482095276E-4	TGTGCCACCTGGGACGGGCTGTGTGATTGGATCAAGACGTTT	CATWDGLCDWIKTF	TRGV2	.	TRGJP2	18	-1	-1	22
30	3.134763482095276E-4	TGTGCTGCGTGGGTTGGGAATTATTATAAGAAACTCTTT	CAAWVGNYYKKLF	TRGV10	.	TRGJ1	12	-1	-1	17
30	3.134763482095276E-4	TGTGCTGCGTGGGATCCGAATTATTATAAGAAACTCTTT	CAAWDPNYYKKLF	TRGV10	.	TRGJ1	14	-1	-1	13
30	3.134763482095276E-4	TGTGCTGCGTGGGATGAACATTATTATAAGAAACTCTTT	CAAWDEHYYKKLF	TRGV10	.	TRGJ2	14	-1	-1	19
30	3.134763482095276E-4	TGTGCTGCGTGGGACCATTCTTATTATAAGAAACTCTTT	CAAWDHSYYKKLF	TRGV10	.	TRGJ1	13	-1	-1	20
30	3.134763482095276E-4	TGTGCCACCTGGGACAGGGGTTATTATAAGAAACTCTTT	CATWDRGYYKKLF	TRGV5	.	TRGJ1	17	-1	-1	20
30	3.134763482095276E-4	TGTGCTGCGTGGGATAGGTATTATAAGAAACTCTTT	CAAWDRYYKKLF	TRGV10	.	TRGJ1	14	-1	-1	18
30	3.134763482095276E-4	TGTGCTGCGTGGACCATCGGTTGGTTCAAGATATTT	CAAWTIGWFKIF	TRGV10	.	TRGJP1	11	-1	-1	12
30	3.134763482095276E-4	TGTGCCACCTGGGATGGGCCCATTAAGAAACTCTTT	CATWDGPIKKLF	TRGV4	.	TRGJ1	22	-1	-1	23
30	3.134763482095276E-4	TGTGCTGCGTGGACTTATTATAAGAAACTCTTT	CAAWTYYKKLF	TRGV10	.	TRGJ1	11	-1	-1	11
30	3.134763482095276E-4	TGTGCCACCTCCAAACCGGAAAAGAAACTCTTT	CATSKPEKKLF	TRGV2	.	TRGJ1	9	-1	-1	21
30	3.134763482095276E-4	TGTGCCACCTGGTTCAATGGGGGGTTACTCTTT	CATWFNGGLLF	TRGV4	.	TRGJ1	11	-1	-1	26
30	3.134763482095276E-4	TGTGCTGCGTGGGATTGGTTCAAGATATTT	CAAWDWFKIF	TRGV10	.	TRGJP1	15	-1	-1	14
30	3.134763482095276E-4	TGTGCTGCGTGGGACCCTAAAGGACTCTTT	CAAWDPKGLF	TRGV10	.	TRGJ1	13	-1	-1	23
30	3.134763482095276E-4	TGTGCTGCGTGGGATTCTTATAAGAAACTCTTT	CAAWDSYKKLF	TRGV10	.	TRGJ1	15	-1	-1	13
30	3.134763482095276E-4	TGTGCCACCTGGGACCCTCGGGGGAAACTCTTT	CATWDPRGKLF	TRGV2	.	TRGJ1	14	-1	-1	23
30	3.134763482095276E-4	TGTGCCACCTGGGACAGGCCCGGACTCTTT	CATWDRPGLF	TRGV3	.	TRGJ1	19	-1	-1	23
30	3.134763482095276E-4	TGTGCCACCTGGGATGGGCCGAGGGAACTCTTT	CATWDGPRELF	TRGV4	.	TRGJ1	19	-1	-1	25
30	3.134763482095276E-4	TGTGCCACCTGGGATGGGCTTAGATATAAGAAACTCTTT	CATWDGLRYKKLF	TRGV4	.	TRGJ1	18	-1	-1	24
29	3.0302713660254333E-4	TGTGCCACCTGGGGCTGGGAGAGGGCATATTATTATAAGAAACTCTTT	CATWGWERAYYYKKLF	TRGV3	.	TRGJ1	12	-1	-1	28
29	3.0302713660254333E-4	TGTGCCACCTGGGACAGGCTTTATAAGAAACTCTTT	CATWDRLYKKLF	TRGV5	.	TRGJ1	18	-1	-1	20
29	3.0302713660254333E-4	TGTGCCACCTGGGAGAATTATTATAAGAAACTCTTT	CATWENYYKKLF	TRGV8	.	TRGJ1	13	-1	-1	14
29	3.0302713660254333E-4	TGTGCCACCTGGGATGGGCGCGAGAAACTCTTT	CATWDGREKLF	TRGV4	.	TRGJ1	18	-1	-1	22
29	3.0302713660254333E-4	TGTGCCACCTGGGGCCAGGGACTCTTT	CATWGQGLF	TRGV5P	.	TRGJ1	18	-1	-1	20
29	3.0302713660254333E-4	TGTGCTGCGCGGAAAAGGGGGAAACTCTTT	CAARKRGKLF	TRGV10	.	TRGJ2	11	-1	-1	20
29	3.0302713660254333E-4	TGTGCTGCGTGGGATCAGTATTATAAGAAACTCTTT	CAAWDQYYKKLF	TRGV10	.	TRGJ1	14	-1	-1	18
29	3.0302713660254333E-4	TGTGCCACCTGGGACAGGGTCAGGAAACTCTTT	CATWDRVRKLF	TRGV7	.	TRGJ1	17	-1	-1	23
29	3.0302713660254333E-4	TGTGCCACCTGGCGTAAGAAACTCTTT	CATWRKKLF	TRGV3	.	TRGJ1	11	-1	-1	14
29	3.0302713660254333E-4	TGTGCTGCGTGGGATTATGATTATTATAAGAAACTCTTT	CAAWDYDYYKKLF	TRGV10	.	TRGJ1	16	-1	-1	19
29	3.0302713660254333E-4	TGTGCCACCTGGGATGGGTATGGGAAACTCTTT	CATWDGYGKLF	TRGV4	.	TRGJ1	17	-1	-1	23
28	2.9257792499555907E-4	TGTGCCACCTGGGATGATTCTCCTGGCCAAGAGTTGGGCAAAAAAATCAAGGTATTT	CATWDDSPGQELGKKIKVF	TRGV8	.	TRGJP	14	-1	-1	23
28	2.9257792499555907E-4	TGTGCTGCGTGGGTCCCCCGCTGGAATTATTATAAGAAACTCTTT	CAAWVPRWNYYKKLF	TRGV10	.	TRGJ1	12	-1	-1	23
28	2.9257792499555907E-4	TGTGCTGCGTGGGATTGGACTGTAACTGGTTGGTTCAAGATATTT	CAAWDWTVTGWFKIF	TRGV10	.	TRGJP1	15	-1	-1	24
28	2.9257792499555907E-4	TGTGCTGCGTGGGATTATATGGGGGTGGGGGGTGGGAAACTCTTT	CAAWDYMGVGGGKLF	TRGV10	.	TRGJ2	16	-1	-1	35
28	2.9257792499555907E-4	TGTGCCACCTGGGATGGGCGGTATCCTAGTTATAAGAAACTCTTT	CATWDGRYPSYKKLF	TRGV4	.	TRGJ1	18	-1	-1	29
28	2.9257792499555907E-4	TGTGCCACCTGGAACCAAGAGTTGGGCAAAAAAATCAAGGTATTT	CATWNQELGKKIKVF	TRGV2	.	TRGJP	14	-1	-1	15
28	2.9257792499555907E-4	TGTGCTGCGTGGACTACGGGCAATTATTATAAGAAACTCTTT	CAAWTTGNYYKKLF	TRGV10	.	TRGJ1	17	-1	-1	21
28	2.9257792499555907E-4	TGTGCCACCTGGGATCCCCCAACCTATTATAAGAAACTCTTT	CATWDPPTYYKKLF	TRGV4	.	TRGJ2	14	-1	-1	24
28	2.9257792499555907E-4	TGTGCCACCTGGGACAGGCCTCGAGATTATAAGAAACTCTTT	CATWDRPRDYKKLF	TRGV5	.	TRGJ1	20	-1	-1	25
28	2.9257792499555907E-4	TGTGCCACCTGGGACAGGCGGCGGGCGTATAAGAAACTCTTT	CATWDRRRAYKKLF	TRGV3	.	TRGJ1	18	-1	-1	27
28	2.9257792499555907E-4	TGTGCCACCTGGGACAGGCGGGATTATTATAAGAAACTCTTT	CATWDRRDYYKKLF	TRGV3	.	TRGJ1	18	-1	-1	22
28	2.9257792499555907E-4	TGTGCCACCTGGGACAGGAAGTCTGGTTGGTTCAAGATATTT	CATWDRKSGWFKIF	TRGV3	.	TRGJP1	17	-1	-1	22
28	2.9257792499555907E-4	TGTGCTGCGTGGGTCCTTAATTATTATAAGAAACTCTTT	CAAWVLNYYKKLF	TRGV10	.	TRGJ1	12	-1	-1	18
28	2.9257792499555907E-4	TGTGCTGCGTGGGAGGTAAATTATTATAAGAAACTCTTT	CAAWEVNYYKKLF	TRGV10	.	TRGJ2	13	-1	-1	18
28	2.9257792499555907E-4	TGTGCCACCTGGGACAGGCCTGGTCGAGCGAAACTCTTT	CATWDRPGRAKLF	TRGV5	.	TRGJ1	21	-1	-1	29
28	2.9257792499555907E-4	TGTGCTGCGTGGCCGAATTATTATAAGAAACTCTTT	CAAWPNYYKKLF	TRGV10	.	TRGJ1	11	-1	-1	13
28	2.9257792499555907E-4	TGTGCTGCGTGGGGTTTTTATTATAAGAAACTCTTT	CAAWGFYYKKLF	TRGV10	.	TRGJ1	15	-1	-1	17
28	2.9257792499555907E-4	TGTGCCACCTGGGACGGGCTGAGTAAGAAACTCTTT	CATWDGLSKKLF	TRGV2	.	TRGJ1	18	-1	-1	23
28	2.9257792499555907E-4	TGTGCCACCTGGAGTAGTGATTGGATCAAGACGTTT	CATWSSDWIKTF	TRGV2	.	TRGJP2	11	-1	-1	12
28	2.9257792499555907E-4	TGTGCCACCTGGGACAGGCATGGGAAACTCTTT	CATWDRHGKLF	TRGV7	.	TRGJ1	21	-1	-1	23
28	2.9257792499555907E-4	TGTGCCACCTGGGATGGTCGGAAACTCTTT	CATWDGRKLF	TRGV4	.	TRGJ1	16	-1	-1	20
28	2.9257792499555907E-4	TGTGCCACCTGGGACGACGAGACGTTT	CATWDDETF	TRGV2	.	TRGJP2	15	-1	-1	19
28	2.9257792499555907E-4	TGTGCCACCTGGGATACTCTCTTT	CATWDTLF	TRGV4	.	TRGJ1	14	-1	-1	18
28	2.9257792499555907E-4	TGTGCTGCGTGGTCAGCTTATTATAAGAAACTCTTT	CAAWSAYYKKLF	TRGV10	.	TRGJ1	11	-1	-1	17
28	2.9257792499555907E-4	TGTGCCACCCCTAGATGCTATAAGAAACTCTTT	CATPRCYKKLF	TRGV5	.	TRGJ1	8	-1	-1	18
28	2.9257792499555907E-4	TGTGCTGCGTGGGGTAAGAAACTCTTT	CAAWGKKLF	TRGV10	.	TRGJ1	12	-1	-1	14
28	2.9257792499555907E-4	TGTGCCACCCGTGGGAAACTCTTT	CATRGKLF	TRGV2	.	TRGJ1	15	-1	-1	14
28	2.9257792499555907E-4	TGTGCCTTGTGGGGGGTGCTTCTGAAACTCTTT	CALWGVLLKLF	TRGV9	.	TRGJ1	18	-1	-1	23
28	2.9257792499555907E-4	TGTGCCACCTGGGACGGGGGTCAGAAACTCTTT	CATWDGGQKLF	TRGV2	.	TRGJ1	17	-1	-1	22
28	2.9257792499555907E-4	TGTGCCACCTGGGATACGGGGAAACTCTTT	CATWDTGKLF	TRGV4	.	TRGJ2	14	-1	-1	20
28	2.9257792499555907E-4	TGTGCCACCTGGGATGGGCTTGGGAAACTCTTT	CATWDGLGKLF	TRGV4	.	TRGJ1	18	-1	-1	23
28	2.9257792499555907E-4	TGTATCAAGAGGGTTTATAAGAAACTCTTT	CIKRVYKKLF	TRGV10	.	TRGJ1	2	-1	-1	14
27	2.821287133885748E-4	TGTGCTGCGATGCGGGCCCAAGTTCGACGACGTGAAAATTGTATAGCCCTTTATTATAAGAAACTCTTT	CAAMRAQVRRRENCIALYYKKLF	TRGV10	.	TRGJ1	8	-1	-1	50
27	2.821287133885748E-4	TGTGCTGCGTGGGTTACACCCGGGAATTATTATAAGAAACTCTTT	CAAWVTPGNYYKKLF	TRGV10	.	TRGJ1	16	-1	-1	23
27	2.821287133885748E-4	TGTGCTGCGTGGGATTACCCTACCACTGGTTGGTTCAAGATATTT	CAAWDYPTTGWFKIF	TRGV10	.	TRGJP1	17	-1	-1	20
27	2.821287133885748E-4	TGTGCCACCTGGGACGGACCTAGTAGTGATTGGATCAAGACGTTT	CATWDGPSSDWIKTF	TRGV2	.	TRGJP2	19	-1	-1	20
27	2.821287133885748E-4	TGTGCTGCGTGGGCAATGGCCCGTTATTATAAGAAACTCTTT	CAAWAMARYYKKLF	TRGV10	.	TRGJ1	12	-1	-1	23
27	2.821287133885748E-4	TGTGCCACCTGGGACGGTAGTAGTGATTGGATCAAGACGTTT	CATWDGSSDWIKTF	TRGV2	.	TRGJP2	16	-1	-1	17
27	2.821287133885748E-4	TGTGCTGCGTGGGTCTCGAATTATTATAAGAAACTCTTT	CAAWVSNYYKKLF	TRGV10	.	TRGJ1	12	-1	-1	15
27	2.821287133885748E-4	TGTGCTGCGTGGGATTGTGGTTATTATAAGAAACTCTTT	CAAWDCGYYKKLF	TRGV10	.	TRGJ1	15	-1	-1	20
27	2.821287133885748E-4	TGTGCTGCGTGGGATTACGATTATTATAAGAAACTCTTT	CAAWDYDYYKKLF	TRGV10	.	TRGJ1	18	-1	-1	13
27	2.821287133885748E-4	TGTGCCACCTGGGACGGCAATTATTATAAGAAACTCTTT	CATWDGNYYKKLF	TRGV2	.	TRGJ1	16	-1	-1	18
27	2.821287133885748E-4	TGTGCCACCTGGGACGGACTTTATTATAAGAAACTCTTT	CATWDGLYYKKLF	TRGV7	.	TRGJ1	14	-1	-1	20
27	2.821287133885748E-4	TGTGCCACCCAGGACGGTGATCGTTATAAGAAACTCTTT	CATQDGDRYKKLF	TRGV3	.	TRGJ1	14	-1	-1	23
27	2.821287133885748E-4	TGTGCTGCGTGGGATTTTTATAAGAAACTCTTT	CAAWDFYKKLF	TRGV10	.	TRGJ1	15	-1	-1	13
27	2.821287133885748E-4	TGTGCCACCTGGGATCCCCCTGGGAAACTCTTT	CATWDPPGKLF	TRGV2	.	TRGJ1	13	-1	-1	23
27	2.821287133885748E-4	TGTGCTGCGTGGGATTTTGAGAAACTCTTT	CAAWDFEKLF	TRGV10	.	TRGJ1	15	-1	-1	13
27	2.821287133885748E-4	TGGATGGGGGTTTATAAGAAACTCTTT	WMGVYKKLF	TRGV4	.	TRGJ1	1	-1	-1	11
27	2.821287133885748E-4	TGTGCCACCTGGGACGGGCGGGTTAAGAAACTCTTT	CATWDGRVKKLF	TRGV2	.	TRGJ1	18	-1	-1	23
27	2.821287133885748E-4	TGTGCCGGCTCGTCTTATTATAAGAAACTCTTT	CAGSSYYKKLF	TRGV2	.	TRGJ1	5	-1	-1	14
27	2.821287133885748E-4	TGTGCCACCTGGGACGGGCCCTTGAAACTCTTT	CATWDGPLKLF	TRGV2	.	TRGJ1	20	-1	-1	23
27	2.821287133885748E-4	TGTGCCACCTGGGGGTTGGAACTCTTT	CATWGLELF	TRGV8	.	TRGJ1	12	-1	-1	19
27	2.821287133885748E-4	TGTGCTGCGTGGGATTCACTGTATTATAAGAAACTCTTT	CAAWDSLYYKKLF	TRGV10	.	TRGJ2	22	-1	-1	21
27	2.821287133885748E-4	TGTGCCACCTGGGCCCCGAATTATTATAAGAAACTCTTT	CATWAPNYYKKLF	TRGV4	.	TRGJ1	12	-1	-1	16
27	2.821287133885748E-4	TGTGCCACCGTTAGTTCGAATTATTATAAGAAACTCTTT	CATVSSNYYKKLF	TRGV4	.	TRGJ1	8	-1	-1	11
27	2.821287133885748E-4	TGTGCCACCTGGGACGGGCTGAAGAAACTCTTT	CATWDGLKKLF	TRGV2	.	TRGJ1	18	-1	-1	21
27	2.821287133885748E-4	TGTGTCTTGTGGTCCTATAAGAAACTCTTT	CVLWSYKKLF	TRGV9	.	TRGJ1	11	-1	-1	15
27	2.821287133885748E-4	TGTGCTGCGGAATATTATAAGAAACTCTTT	CAAEYYKKLF	TRGV10	.	TRGJ1	8	-1	-1	9
27	2.821287133885748E-4	TGTGCCACCTGGGACAGGCTTAGTTATAAGAAACTCTTT	CATWDRLSYKKLF	TRGV3	.	TRGJ1	18	-1	-1	19
27	2.821287133885748E-4	TGTGCCACCTGGGATGGGCGTTATAAGAAACTCTTT	CATWDGRYKKLF	TRGV4	.	TRGJ1	18	-1	-1	20
27	2.821287133885748E-4	TGTGCTCCCCACGGTTGGTTCAAGATATTT	CAPHGWFKIF	TRGV10	.	TRGJP1	5	-1	-1	8
26	2.716795017815906E-4	TGTGCTGCGTGGGATTTGGTAGGTGGTACCCCTTATTATAAGAAACTCTTT	CAAWDLVGGTPYYKKLF	TRGV10	.	TRGJ1	15	-1	-1	32
26	2.716795017815906E-4	TGTGCTGCGTGGGAAAACCGGGGGGTACCGAATTATTATAAGAAACTCTTT	CAAWENRGVPNYYKKLF	TRGV10	.	TRGJ1	13	-1	-1	28
26	2.716795017815906E-4	TGTGCTGCGTGGGCCAAAGGCGGTATTTATTATAAGAAACTCTTT	CAAWAKGGIYYKKLF	TRGV10	.	TRGJ2	12	-1	-1	26
26	2.716795017815906E-4	TGTGCTGCGTGGGATTCTCTGGCATCCGATTGGTTCAAGATATTT	CAAWDSLASDWFKIF	TRGV10	.	TRGJP1	15	-1	-1	29
26	2.716795017815906E-4	TGTGCTGCGTGGGATTGGTCGTTTCATTATAAGAAACTCTTT	CAAWDWSFHYKKLF	TRGV10	.	TRGJ1	15	-1	-1	25
26	2.716795017815906E-4	TGTGCCACCTGGGATGGGCTTGGGTATTATAAGAAACTCTTT	CATWDGLGYYKKLF	TRGV4	.	TRGJ1	18	-1	-1	24
26	2.716795017815906E-4	TGTGCCACCTGGGACGGTGATAGTGATTGGATCAAGACGTTT	CATWDGDSDWIKTF	TRGV2	.	TRGJP2	16	-1	-1	20
26	2.716795017815906E-4	TGTGCTGCGTGGGTACCGAATTATTATAAGAAACTCTTT	CAAWVPNYYKKLF	TRGV10	.	TRGJ1	12	-1	-1	16
26	2.716795017815906E-4	TGTGCTGCGTGGGGCCTAGGCGGTTATAAGAAACTCTTT	CAAWGLGGYKKLF	TRGV10	.	TRGJ1	12	-1	-1	23
26	2.716795017815906E-4	TGTGCTGCGTGGGATCCACATTATTATAAGAAACTCTTT	CAAWDPHYYKKLF	TRGV10	.	TRGJ1	14	-1	-1	19
26	2.716795017815906E-4	TGTGCTGCGTGGGACCCCCATTATTATAAGAAACTCTTT	CAAWDPHYYKKLF	TRGV10	.	TRGJ1	13	-1	-1	19
26	2.716795017815906E-4	TGTGCTGCGTGGGAGAGCGGTTATTATAAGAAACTCTTT	CAAWESGYYKKLF	TRGV10	.	TRGJ1	13	-1	-1	20
26	2.716795017815906E-4	TGTGCCTTGTGGAGGATGAGGGCAAATAGGAAACTCTTT	CALWRMRANRKLF	TRGV9	.	TRGJ1	14	-1	-1	25
26	2.716795017815906E-4	TGTGCCACCTGGGACGGGCCTTATTATAAGAAACTCTTT	CATWDGPYYKKLF	TRGV2	.	TRGJ1	19	-1	-1	20
26	2.716795017815906E-4	TGTGCCACCTGGGACAGCGTTTATTATAAGAAACTCTTT	CATWDSVYYKKLF	TRGV3	.	TRGJ1	16	-1	-1	20
26	2.716795017815906E-4	TGTGCCACAAGGGGAAGTAGTGATTGGATCAAGACGTTT	CATRGSSDWIKTF	TRGV2	.	TRGJP2	7	-1	-1	15
26	2.716795017815906E-4	TGTGCTGCGTGGGCCCCTGGTTGGTTCAAGATATTT	CAAWAPGWFKIF	TRGV10	.	TRGJP1	12	-1	-1	13
26	2.716795017815906E-4	TGTGCTTGGGATAATTATTATAAGAAACTCTTT	CAWDNYYKKLF	TRGV10	.	TRGJ1	5	-1	-1	12
26	2.716795017815906E-4	TGTGCCACCTGGGAGCCGAAACTCTTT	CATWEPKLF	TRGV4	.	TRGJ1	13	-1	-1	17
26	2.716795017815906E-4	TGTGCCACTGTGCGGAAACTCTTT	CATVRKLF	TRGV4	.	TRGJ1	7	-1	-1	14
26	2.716795017815906E-4	TGTGCCACCTGGGATGGGCCGGGTTATAAGAAACTCTTT	CATWDGPGYKKLF	TRGV4	.	TRGJ1	19	-1	-1	23
26	2.716795017815906E-4	TGTGCTGCGTGGGAAGATTATTATAAGAAACTCTTT	CAAWEDYYKKLF	TRGV10	.	TRGJ1	13	-1	-1	16
26	2.716795017815906E-4	TGTGCCACCTGGATGTATTATTATAAGAAACTCTTT	CATWMYYYKKLF	TRGV2	.	TRGJ1	11	-1	-1	16
26	2.716795017815906E-4	TGTGCCACCTGGAGTTATTATAAGAAACTCTTT	CATWSYYKKLF	TRGV4	.	TRGJ1	11	-1	-1	11
26	2.716795017815906E-4	TGTGCCACCTGGTATTATAAGAAACTCTTT	CATWYYKKLF	TRGV4	.	TRGJ1	14	-1	-1	12
26	2.716795017815906E-4	TGTGCCACCTGGGACGGGAAACTCTTT	CATWDGKLF	TRGV7	.	TRGJ1	17	-1	-1	17
26	2.716795017815906E-4	TGTGCCACCTGGGACCTGCCGAATTATTATAAGAAACTCTTT	CATWDLPNYYKKLF	TRGV2	.	TRGJ1	14	-1	-1	19
26	2.716795017815906E-4	TGTGCCGGAGATTATAAGAAACTCTTT	CAGDYKKLF	TRGV8	.	TRGJ1	5	-1	-1	10
25	2.6123029017460634E-4	TGTGCTGCGTGGGGTCCCGGTCCCGATACCACTGGTTGGTTCAAGATATTT	CAAWGPGPDTTGWFKIF	TRGV10	.	TRGJP1	12	-1	-1	25
25	2.6123029017460634E-4	TGTGCCTTGTGGGAGGGAAAAATAGAGTTGGGCAAAAAAATTAAGGTATTT	CALWEGKIELGKKIKVF	TRGV9	.	TRGJP	15	-1	-1	23
25	2.6123029017460634E-4	TGTGCCACCTGGGATGGCCGCATAACCAGAGATTATTATAAGAAACTCTTT	CATWDGRITRDYYKKLF	TRGV4	.	TRGJ1	22	-1	-1	31
25	2.6123029017460634E-4	TGTGCCACCTGGGACACGGCGAAGGTATCGATTTGTGGAATCAAGACGTTT	CATWDTAKVSICGIKTF	TRGV2	.	TRGJP2	14	-1	-1	35
25	2.6123029017460634E-4	TGTGCTGCGTGGGATCAAAGATTGAGGACTGGTTGGTTCAAGATATTT	CAAWDQRLRTGWFKIF	TRGV10	.	TRGJP1	14	-1	-1	27
25	2.6123029017460634E-4	TGTGCTGCGTGGGATAGATTAAAGTGGGCATATTATAAGAAACTCTTT	CAAWDRLKWAYYKKLF	TRGV10	.	TRGJ1	14	-1	-1	30
25	2.6123029017460634E-4	TGTGCCACCTGGGACGGGCGAAATAGTAGTGATTGGATCAAGACGTTT	CATWDGRNSSDWIKTF	TRGV2	.	TRGJP2	18	-1	-1	22
25	2.6123029017460634E-4	TGTGCTGCGTGGGATTGGAGCTCGAATTATTATAAGAAACTCTTT	CAAWDWSSNYYKKLF	TRGV10	.	TRGJ1	15	-1	-1	21
25	2.6123029017460634E-4	TGTGCTGCGTGGGATTATATCCCGAATTATTATAAGAAACTCTTT	CAAWDYIPNYYKKLF	TRGV10	.	TRGJ2	16	-1	-1	22
25	2.6123029017460634E-4	TGTGCCTTGTGGGGGGGGGGGGTTTATTATAAGAAACTCTTT	CALWGGGVYYKKLF	TRGV9	.	TRGJ2	15	-1	-1	23
25	2.6123029017460634E-4	TGTGCCACCTGGGATGGGCATCTTTTCTATAAGAAACTCTTT	CATWDGHLFYKKLF	TRGV4	.	TRGJ1	18	-1	-1	27
25	2.6123029017460634E-4	TGTGCCACCTGGGACGGGCGTAATTATTATAAGAAACTCTTT	CATWDGRNYYKKLF	TRGV2	.	TRGJ1	18	-1	-1	21
25	2.6123029017460634E-4	TGTGCTGCGTGGGCCCGAAATTATTATAAGAAACTCTTT	CAAWARNYYKKLF	TRGV10	.	TRGJ1	12	-1	-1	18
25	2.6123029017460634E-4	TGTGCCACCTTTAGGTATTATAAGAAACTCTTT	CATFRYYKKLF	TRGV8	.	TRGJ1	9	-1	-1	15
25	2.6123029017460634E-4	TGTGCCACCTGGGAACGAGGGCTCTTT	CATWERGLF	TRGV4	.	TRGJ1	13	-1	-1	21
25	2.6123029017460634E-4	TGTGCCACCTGCGAACTCTTT	CATCELF	TRGV4	.	TRGJ1	13	-1	-1	13
25	2.6123029017460634E-4	TGTGCCACCTGGGATAGGACCAGGGGGATCAAGACGTTT	CATWDRTRGIKTF	TRGV8	.	TRGJP2	17	-1	-1	25
25	2.6123029017460634E-4	TGTGCTGCGTGGGTCCTTTATTATAAGAAACTCTTT	CAAWVLYYKKLF	TRGV10	.	TRGJ1	12	-1	-1	17
25	2.6123029017460634E-4	TGTGCCACTCCGGGAGGGAAGAAACTCTTT	CATPGGKKLF	TRGV4	.	TRGJ1	17	-1	-1	18
25	2.6123029017460634E-4	TGTGCCACCTGGGACAAAGCGAAACTCTTT	CATWDKAKLF	TRGV3	.	TRGJ1	15	-1	-1	20
25	2.6123029017460634E-4	TGTGCCACCTGGGACTATGGTATTGGCTTTAAGAAACTCTTT	CATWDYGIGFKKLF	TRGV5	.	TRGJ1	14	-1	-1	29
25	2.6123029017460634E-4	TGTGCCACCTGGGACAGGCTTGAGAAACTCTTT	CATWDRLEKLF	TRGV7	.	TRGJ1	21	-1	-1	22
25	2.6123029017460634E-4	TGTGCCTTGTGGGAGGTGCCCCGGAATTATAAGAAACTCTTT	CALWEVPRNYKKLF	TRGV9	.	TRGJ1	21	-1	-1	25
25	2.6123029017460634E-4	TGTGCCACCTGGGATGGATATAAGAAACTCTTT	CATWDGYKKLF	TRGV4	.	TRGJ1	16	-1	-1	18
25	2.6123029017460634E-4	TGTGCTGCGTGGGATTCAAGTGGAAATTATTATAAGAAACTCTTT	CAAWDSSGNYYKKLF	TRGV10	.	TRGJ1	15	-1	-1	24
25	2.6123029017460634E-4	TGTGCCACCTGGGACGGTCTTAGTAGTGATTGGATCAAGACGTTT	CATWDGLSSDWIKTF	TRGV2	.	TRGJP2	16	-1	-1	20
24	2.507810785676221E-4	TGTGCTGCGTGGGATTATAAGGAGGGGATTACCACTGGTTGGTTCAAGATATTT	CAAWDYKEGITTGWFKIF	TRGV10	.	TRGJP1	16	-1	-1	29
24	2.507810785676221E-4	TGTGCTGCGTGGGATACCCCCCTCCCACGGAATTATTATAAGAAACTCTTT	CAAWDTPLPRNYYKKLF	TRGV10	.	TRGJ1	14	-1	-1	29
24	2.507810785676221E-4	TGTGCCACCTGGCCCCCGGGCGGGTTGGGCAAAAAAATCAAGGTATTT	CATWPPGGLGKKIKVF	TRGV4	.	TRGJP	11	-1	-1	23
24	2.507810785676221E-4	TGTGCCACCTGGGCGGATACCCCCAGTAGTGATTGGATCAAGACGTTT	CATWADTPSSDWIKTF	TRGV2	.	TRGJP2	15	-1	-1	24
24	2.507810785676221E-4	TGTGCCACCTGGGACGGGCTGGGGGGTAGTGATTGGATCAAGACGTTT	CATWDGLGGSDWIKTF	TRGV2	.	TRGJP2	18	-1	-1	25
24	2.507810785676221E-4	TGTGCTGCGTGGGATTTTCGAGGCACTGGTTGGTTCAAGATATTT	CAAWDFRGTGWFKIF	TRGV10	.	TRGJP1	15	-1	-1	23
24	2.507810785676221E-4	TGTGCCTTGTGGGAGGACCCCATTTATTATAAGAAACTCTTT	CALWEDPIYYKKLF	TRGV9	.	TRGJ1	15	-1	-1	23
24	2.507810785676221E-4	TGTGCCTTGTGGGAAGCCTCGAATTATTATAAGAAACTCTTT	CALWEASNYYKKLF	TRGV9	.	TRGJ1	13	-1	-1	18
24	2.507810785676221E-4	TGTGCCACCTGGGGCAGGCCAGGTTATTATAAGAAACTCTTT	CATWGRPGYYKKLF	TRGV5P	.	TRGJ1	19	-1	-1	23
24	2.507810785676221E-4	TGTGCCACCTGGGATGGGCCCCTAGGGTATAAGAAACTCTTT	CATWDGPLGYKKLF	TRGV4	.	TRGJ1	20	-1	-1	27
24	2.507810785676221E-4	TGTGCCACCTGGGACGGTACCACTGGTTGGTTCAAGATATTT	CATWDGTTGWFKIF	TRGV2	.	TRGJP1	16	-1	-1	17
24	2.507810785676221E-4	TGTGCCACCTGGGATGTGAATTATTATAAGAAACTCTTT	CATWDVNYYKKLF	TRGV4	.	TRGJ1	15	-1	-1	17
24	2.507810785676221E-4	TGTGCCACCTGGGACAGGCCGGGTTATAAGAAACTCTTT	CATWDRPGYKKLF	TRGV5	.	TRGJ1	19	-1	-1	23
24	2.507810785676221E-4	TGTGCTGCGTGGGCCCGTTATTATAAGAAACTCTTT	CAAWARYYKKLF	TRGV10	.	TRGJ1	12	-1	-1	17
24	2.507810785676221E-4	TGTGCTGCGTGGGATCTTAAATATAAGAAACTCTTT	CAAWDLKYKKLF	TRGV10	.	TRGJ1	14	-1	-1	21
24	2.507810785676221E-4	TGTGCCACCTGGGACGGCCATTATAAGAAACTCTTT	CATWDGHYKKLF	TRGV2	.	TRGJ1	16	-1	-1	19
24	2.507810785676221E-4	TGTGCCACCTGGGACAGGCCGAGAGTGAAACTCTTT	CATWDRPRVKLF	TRGV3	.	TRGJ1	19	-1	-1	26
24	2.507810785676221E-4	TGTGCCACCTGGGATGGGCTTCAGAAACTCTTT	CATWDGLQKLF	TRGV4	.	TRGJ1	18	-1	-1	22
24	2.507810785676221E-4	TGTGCCACCTGGGATGATCAGGAGAAACTCTTT	CATWDDQEKLF	TRGV4	.	TRGJ1	15	-1	-1	22
24	2.507810785676221E-4	TGTGCCACCTGGGACTCTTATAAGAAACTCTTT	CATWDSYKKLF	TRGV2	.	TRGJ1	14	-1	-1	17
24	2.507810785676221E-4	TGTGCCACCTGGGACAGTGGGAAACTCTTT	CATWDSGKLF	TRGV3	.	TRGJ1	16	-1	-1	20
24	2.507810785676221E-4	TGTGCCACCTGGGATTGGAAACTCTTT	CATWDWKLF	TRGV4	.	TRGJ1	17	-1	-1	17
24	2.507810785676221E-4	TGTGCTGCGTGGGTCAATACCACTGGTTGGTTCAAGATATTT	CAAWVNTTGWFKIF	TRGV10	.	TRGJP1	12	-1	-1	16
24	2.507810785676221E-4	TGTGCTGCGTGGGATTATACCACTGGTTGGTTCAAGATATTT	CAAWDYTTGWFKIF	TRGV10	.	TRGJP1	16	-1	-1	8
24	2.507810785676221E-4	TGTGCCACCTGGGACAGGCAAGGATATTATAAGAAACTCTTT	CATWDRQGYYKKLF	TRGV3	.	TRGJ1	18	-1	-1	24
24	2.507810785676221E-4	TGTGCTGCGTGGGGGGGGTATTATTATAAGAAACTCTTT	CAAWGGYYYKKLF	TRGV10	.	TRGJ1	12	-1	-1	19
24	2.507810785676221E-4	TGTGCCACCTGGGACGTGGGAGATTGGATCAAGACGTTT	CATWDVGDWIKTF	TRGV2	.	TRGJP2	15	-1	-1	21
24	2.507810785676221E-4	TGTGCCACCTGGGACATGTTTTGGTTCGAGAAACTCTTT	CATWDMFWFEKLF	TRGV5	.	TRGJ1	15	-1	-1	28
24	2.507810785676221E-4	TGTGCCACCTGGGACAGGCCGGTAAAGAAACTCTTT	CATWDRPVKKLF	TRGV3	.	TRGJ1	22	-1	-1	24
24	2.507810785676221E-4	TGTGCCACCTGGGCCGATAAGAAACTCTTT	CATWADKKLF	TRGV3	.	TRGJ2	12	-1	-1	16
24	2.507810785676221E-4	TGTGCCACCTGGGGTTATAAGAAACTCTTT	CATWGYKKLF	TRGV4	.	TRGJ2	12	-1	-1	14
24	2.507810785676221E-4	TGTGCCACCTGGGATGGGCGGGGACTCTTT	CATWDGRGLF	TRGV4	.	TRGJ1	18	-1	-1	23
24	2.507810785676221E-4	TGTGCCACCTTAGAGAAACTCTTT	CATLEKLF	TRGV2	.	TRGJ1	9	-1	-1	13
24	2.507810785676221E-4	TGTGCCACCTGGGACACGAATTATTATAAGAAACTCTTT	CATWDTNYYKKLF	TRGV7	.	TRGJ1	15	-1	-1	16
24	2.507810785676221E-4	TGTGCCACCTGGGAGGGGGGGGATAAGAAACTCTTT	CATWEGGDKKLF	TRGV2	.	TRGJ1	17	-1	-1	22
24	2.507810785676221E-4	TGTGCTGCGTGGGCCCAATCATCGAATTATTATAAGAAACTCTTT	CAAWAQSSNYYKKLF	TRGV10	.	TRGJ2	12	-1	-1	21
24	2.507810785676221E-4	TGTGCCACCTGGGATGAGAATGATTGGATCAAGACGTTT	CATWDENDWIKTF	TRGV4	.	TRGJP2	15	-1	-1	20
24	2.507810785676221E-4	TGTGCCACCTGGGATGTGGCGGAGAAACTCTTT	CATWDVAEKLF	TRGV4	.	TRGJ1	19	-1	-1	22
24	2.507810785676221E-4	TGTGCCACCTGGGACGTGGAGAAGAAACTCTTT	CATWDVEKKLF	TRGV7	.	TRGJ1	14	-1	-1	21
24	2.507810785676221E-4	TGTGCCACCTGGGACGGGCAATTAAGTAGTGATTGGATCAAGACGTTT	CATWDGQLSSDWIKTF	TRGV2	.	TRGJP2	18	-1	-1	24
23	2.4033186696063781E-4	TGTGCTGCGTGTTTGGGTGCCTGGTCAGGTTATTTTGTTAATTATTATAAGAAACTCTTT	CAACLGAWSGYFVNYYKKLF	TRGV10	.	TRGJ1	10	-1	-1	39
23	2.4033186696063781E-4	TGTGCTGCGTGGGATAGAGATGGTACCACTGGTTGGTTCAAGATATTT	CAAWDRDGTTGWFKIF	TRGV10	.	TRGJP1	14	-1	-1	23
23	2.4033186696063781E-4	TGTGCCACCTGGGACAGGCTTTATAGTAGTGATTGGATCAAGACGTTT	CATWDRLYSSDWIKTF	TRGV3	.	TRGJP2	18	-1	-1	18
23	2.4033186696063781E-4	TGTGCCACCTGGGACAGGCCGGGGGGTAGTGATTGGATCAAGACGTTT	CATWDRPGGSDWIKTF	TRGV5	.	TRGJP2	19	-1	-1	25
23	2.4033186696063781E-4	TGTGCTGCGTGGGATTATACCCCGAATTATTATAAGAAACTCTTT	CAAWDYTPNYYKKLF	TRGV10	.	TRGJ2	16	-1	-1	22
23	2.4033186696063781E-4	TGTGCTGCGTGGGACCAGCCCCTGAATTATTATAAGAAACTCTTT	CAAWDQPLNYYKKLF	TRGV10	.	TRGJ1	13	-1	-1	23
23	2.4033186696063781E-4	TGTGCCACCTGGGTTGCCAATGGGAGCGATTGGATCAAGACGTTT	CATWVANGSDWIKTF	TRGV4	.	TRGJP2	15	-1	-1	24
23	2.4033186696063781E-4	TGTGCTGCGTGGGACCAGAATTATTATAAGAAACTCTTT	CAAWDQNYYKKLF	TRGV10	.	TRGJ1	13	-1	-1	17
23	2.4033186696063781E-4	TGTGCCACCTTGTCACGTGGACCGTCAAAGAAACTCTTT	CATLSRGPSKKLF	TRGV4	.	TRGJ1	9	-1	-1	27
23	2.4033186696063781E-4	TGTGCCACCTGGGTTCGACCTGGTTGGTTCAAGATATTT	CATWVRPGWFKIF	TRGV4	.	TRGJP1	12	-1	-1	19
23	2.4033186696063781E-4	TGTGCCACCTGGGACGGGCTCTGGTATAAGAAACTCTTT	CATWDGLWYKKLF	TRGV2	.	TRGJ1	18	-1	-1	24
23	2.4033186696063781E-4	TGTGCTGCGTGGGCCTATTATTATAAGAAACTCTTT	CAAWAYYYKKLF	TRGV10	.	TRGJ2	12	-1	-1	16
23	2.4033186696063781E-4	TGTGCCACCTGGGGGATCGATAAGAAACTCTTT	CATWGIDKKLF	TRGV3	.	TRGJ1	12	-1	-1	19
23	2.4033186696063781E-4	TGTGCCACCTGGGACGGGGGGGTGAAACTCTTT	CATWDGGVKLF	TRGV3	.	TRGJ2	17	-1	-1	23
23	2.4033186696063781E-4	TGTGCCACCTGGGACAGTGGCGGAGAACTCTTT	CATWDSGGELF	TRGV3	.	TRGJ1	16	-1	-1	25
23	2.4033186696063781E-4	TGTGCCACCTGGGATGACGGGAAACTCTTT	CATWDDGKLF	TRGV4	.	TRGJ2	15	-1	-1	20
23	2.4033186696063781E-4	TGTGCCACCTGGGACCGTTTGAAACTCTTT	CATWDRLKLF	TRGV2	.	TRGJ1	14	-1	-1	20
23	2.4033186696063781E-4	TGTGCCACCTGGGACGGGCAACTCTTT	CATWDGQLF	TRGV2	.	TRGJ1	18	-1	-1	19
23	2.4033186696063781E-4	TGTGCCACCAGGGGGGAACTCTTT	CATRGELF	TRGV8	.	TRGJ1	12	-1	-1	16
23	2.4033186696063781E-4	TGTGCCACGTGGAAACTCTTT	CATWKLF	TRGV4	.	TRGJ1	11	-1	-1	11
23	2.4033186696063781E-4	TGTGCTGCGTGGGATTTCTACGTGAATTATTATAAGAAACTCTTT	CAAWDFYVNYYKKLF	TRGV10	.	TRGJ1	15	-1	-1	23
23	2.4033186696063781E-4	TGTGCTGCGTGGGATGACCGCGTGAATTATTATAAGAAACTCTTT	CAAWDDRVNYYKKLF	TRGV10	.	TRGJ1	17	-1	-1	23
23	2.4033186696063781E-4	TGTGCCACCTGGGGCTCCTCCCCCAATTATTATAAGAAACTCTTT	CATWGSSPNYYKKLF	TRGV4	.	TRGJ1	12	-1	-1	24
23	2.4033186696063781E-4	TGTGCTGCGTGGGATTCAGCGGTTTATTATAAGAAACTCTTT	CAAWDSAVYYKKLF	TRGV10	.	TRGJ1	15	-1	-1	23
23	2.4033186696063781E-4	TGTGCTGCGTGGGATTGTCCGAATTATTATAAGAAACTCTTT	CAAWDCPNYYKKLF	TRGV10	.	TRGJ1	15	-1	-1	19
23	2.4033186696063781E-4	TGTGCCACCTGGGACGGGTCAGGGGATTGGATCAAGACGTTT	CATWDGSGDWIKTF	TRGV2	.	TRGJP2	17	-1	-1	24
23	2.4033186696063781E-4	TGTGCTGCGTGGGAGTTGGGGGACTATAAGAAACTCTTT	CAAWELGDYKKLF	TRGV10	.	TRGJ1	13	-1	-1	24
23	2.4033186696063781E-4	TGTGCCACCTGGGATTGGAGGGGGGGTGAGAAACTCTTT	CATWDWRGGEKLF	TRGV4	.	TRGJ1	17	-1	-1	28
23	2.4033186696063781E-4	TGTGCCACCTGGACGCCCGAGTCTGGTAAGAAACTCTTT	CATWTPESGKKLF	TRGV3	.	TRGJ1	11	-1	-1	26
23	2.4033186696063781E-4	TGTGCTGCGTGGGGAGATTATTATAAGAAACTCTTT	CAAWGDYYKKLF	TRGV10	.	TRGJ1	12	-1	-1	16
23	2.4033186696063781E-4	TGTGCTGCGTGGGACTATTATTATAAGAAACTCTTT	CAAWDYYYKKLF	TRGV10	.	TRGJ1	16	-1	-1	16
23	2.4033186696063781E-4	TGTGCCACCTGCCCTGGGTGTTATAAGAAACTCTTT	CATCPGCYKKLF	TRGV3	.	TRGJ1	10	-1	-1	20
23	2.4033186696063781E-4	TGTGCCACCTGGGATGGGCATCAGAAACTCTTT	CATWDGHQKLF	TRGV4	.	TRGJ1	18	-1	-1	19
23	2.4033186696063781E-4	TGTGCCACCTGGTCCTCAGAGAAACTCTTT	CATWSSEKLF	TRGV2	.	TRGJ1	11	-1	-1	19
23	2.4033186696063781E-4	TGTGCCACCTGGATTAACAAACTCTTT	CATWINKLF	TRGV2	.	TRGJ1	11	-1	-1	14
23	2.4033186696063781E-4	TGTGCCCCACCGGAGAAACTCTTT	CAPPEKLF	TRGV4	.	TRGJ1	5	-1	-1	13
23	2.4033186696063781E-4	TGTGCTGCGTGGGATTATTACCCAAATTATTATAAGAAACTCTTT	CAAWDYYPNYYKKLF	TRGV10	.	TRGJ1	16	-1	-1	24
23	2.4033186696063781E-4	TGTGCCACCTGGGATGAATCCCAGAATTATTATAAGAAACTCTTT	CATWDESQNYYKKLF	TRGV4	.	TRGJ1	15	-1	-1	23
23	2.4033186696063781E-4	TGTGCCACCTGGGACCGGCAGGGTAGTGATTGGATCAAGACGTTT	CATWDRQGSDWIKTF	TRGV3	.	TRGJP2	18	-1	-1	22
23	2.4033186696063781E-4	TGTGCCACCTGGGACGGTTATAGTAGTGATTGGATCAAGACGTTT	CATWDGYSSDWIKTF	TRGV2	.	TRGJP2	16	-1	-1	18
23	2.4033186696063781E-4	TGTGCTGCGTGGGATCCTCAGAATTATTATAAGAAACTCTTT	CAAWDPQNYYKKLF	TRGV10	.	TRGJ1	14	-1	-1	20
23	2.4033186696063781E-4	TGTGCCACCTGGGATGACTATAAGAAACTCTTT	CATWDDYKKLF	TRGV4	.	TRGJ1	15	-1	-1	18
23	2.4033186696063781E-4	TGTGCCACCTGGGAGACCAAGAAACTCTTT	CATWETKKLF	TRGV2	.	TRGJ1	13	-1	-1	18
23	2.4033186696063781E-4	TGTGCCACCTGGGATGGGAGCGGAGGTTATAAGAAACTCTTT	CATWDGSGGYKKLF	TRGV4	.	TRGJ1	17	-1	-1	26
23	2.4033186696063781E-4	TGTGCTGCGTGGACCCGACTTCATTATAAGAAACTCTTT	CAAWTRLHYKKLF	TRGV10	.	TRGJ1	11	-1	-1	15
23	2.4033186696063781E-4	TGTGCCACCTGGTACTATAAGAAACTCTTT	CATWYYKKLF	TRGV3	.	TRGJ1	14	-1	-1	12
22	2.2988265535365358E-4	TGTGCTGCGTGGGATTATCCGGGATTTTTCTGGACCACTGGTTGGTTCAAGATATTT	CAAWDYPGFFWTTGWFKIF	TRGV10	.	TRGJP1	16	-1	-1	33
22	2.2988265535365358E-4	TGTGCCACCTGGGATGGGCGACCTACTCAGAATTATTATAAGAAACTCTTT	CATWDGRPTQNYYKKLF	TRGV4	.	TRGJ1	18	-1	-1	29
22	2.2988265535365358E-4	TGTGCTGCGCACCCACCAAAAAGGACGAATTATTATAAGAAACTCTTT	CAAHPPKRTNYYKKLF	TRGV10	.	TRGJ1	8	-1	-1	25
22	2.2988265535365358E-4	TGTGCCACCTGGGACGGGGATAATAGTAGTGATTGGATCAAGACGTTT	CATWDGDNSSDWIKTF	TRGV2	.	TRGJP2	17	-1	-1	22
22	2.2988265535365358E-4	TGTGCCACCTGGGACGGGCGAGGTAGTGATTGGATCAAGACGTTT	CATWDGRGSDWIKTF	TRGV2	.	TRGJP2	18	-1	-1	22
22	2.2988265535365358E-4	TGTGCCACCTGGGATCGGAATGGTGATTGGATCAAGACGTTT	CATWDRNGDWIKTF	TRGV4	.	TRGJP2	17	-1	-1	22
22	2.2988265535365358E-4	TGTGCTGCGTGGGCCAATAATTATTATAAGAAACTCTTT	CAAWANNYYKKLF	TRGV10	.	TRGJ1	12	-1	-1	18
22	2.2988265535365358E-4	TGTGCTGCGTGGGATTATAGTTATTATAAGAAACTCTTT	CAAWDYSYYKKLF	TRGV10	.	TRGJ1	16	-1	-1	20
22	2.2988265535365358E-4	TGTGCCACCTGGGACAGGCCGGGGTATAAGAAACTCTTT	CATWDRPGYKKLF	TRGV3	.	TRGJ1	19	-1	-1	24
22	2.2988265535365358E-4	TGTGCTGCGTGGGATTGTTATTATAAGAAACTCTTT	CAAWDCYYKKLF	TRGV10	.	TRGJ1	15	-1	-1	17
22	2.2988265535365358E-4	TGTGCCACCTGGGTCTTGGGCTATAAGAAACTCTTT	CATWVLGYKKLF	TRGV4	.	TRGJ1	12	-1	-1	21
22	2.2988265535365358E-4	TGTGCCACCTGGGATACCCGATTTAGGAAACTCTTT	CATWDTRFRKLF	TRGV8	.	TRGJ1	15	-1	-1	20
22	2.2988265535365358E-4	TGTGCCACCTGGGATAGAAATTATAAGAAACTCTTT	CATWDRNYKKLF	TRGV8	.	TRGJ1	16	-1	-1	19
22	2.2988265535365358E-4	TGTGCCTTGTGGTGTTTTACTAAGAAACTCTTT	CALWCFTKKLF	TRGV9	.	TRGJ1	11	-1	-1	16
22	2.2988265535365358E-4	TGTGCCACCTGGGATGGTTCTAAGAAACTCTTT	CATWDGSKKLF	TRGV4	.	TRGJ1	16	-1	-1	17
22	2.2988265535365358E-4	TGTGCCACCTGGACCTATTATAAGAAACTCTTT	CATWTYYKKLF	TRGV3	.	TRGJ1	11	-1	-1	15
22	2.2988265535365358E-4	TGTGCCACCTGGGACTGTGGGAAACTCTTT	CATWDCGKLF	TRGV3	.	TRGJ1	14	-1	-1	20
22	2.2988265535365358E-4	TGTGCCACCTTAAAGAAGAAACTCTTT	CATLKKKLF	TRGV8	.	TRGJ1	9	-1	-1	15
22	2.2988265535365358E-4	TGTGCCACCTCGGACAAGAAACTCTTT	CATSDKKLF	TRGV4	.	TRGJ1	13	-1	-1	15
22	2.2988265535365358E-4	TGTGCTGCGTGGGATTACAATTTTGGTTATAAGAAACTCTTT	CAAWDYNFGYKKLF	TRGV10	.	TRGJ1	17	-1	-1	26
22	2.2988265535365358E-4	TGTGCCACCTGGGATGCCCAGAATTATTATAAGAAACTCTTT	CATWDAQNYYKKLF	TRGV4	.	TRGJ1	15	-1	-1	20
22	2.2988265535365358E-4	TGTGCCACCTGGGACGGGCCAGGTTATTATAAGAAACTCTTT	CATWDGPGYYKKLF	TRGV2	.	TRGJ1	19	-1	-1	23
22	2.2988265535365358E-4	TGTGCCACCTGGTTCTGCCCCAATTATAAGAAACTCTTT	CATWFCPNYKKLF	TRGV8	.	TRGJ1	11	-1	-1	22
22	2.2988265535365358E-4	TGTGCTGCCATACCTGATTATTATAAGAAACTCTTT	CAAIPDYYKKLF	TRGV10	.	TRGJ1	7	-1	-1	16
22	2.2988265535365358E-4	TGTGCCACCTGGGATGGTTATTATAAGAAACTCTTT	CATWDGYYKKLF	TRGV4	.	TRGJ1	16	-1	-1	17
22	2.2988265535365358E-4	TGTGCCACCTGGGCCGAAGATAAGAAACTCTTT	CATWAEDKKLF	TRGV4	.	TRGJ1	12	-1	-1	19
22	2.2988265535365358E-4	TGTGCCACCTGGGATAGGTATAAGAAACTCTTT	CATWDRYKKLF	TRGV3	.	TRGJ2	17	-1	-1	18
22	2.2988265535365358E-4	TGTGCCACCTGGGACAGGCGATGGAAACTCTTT	CATWDRRWKLF	TRGV3	.	TRGJ1	18	-1	-1	23
22	2.2988265535365358E-4	TGTGCCACCAGGAATTATTATAAGAAACTCTTT	CATRNYYKKLF	TRGV5	.	TRGJ1	11	-1	-1	11
22	2.2988265535365358E-4	TGTGCCACCTGGGACGGGCTCCGTCTCTTT	CATWDGLRLF	TRGV2	.	TRGJ1	24	-1	-1	24
22	2.2988265535365358E-4	TGTGCCACCTGGGACAGGCGTAGTGATTGGATCAAGACGTTT	CATWDRRSDWIKTF	TRGV3	.	TRGJP2	18	-1	-1	19
22	2.2988265535365358E-4	TGTGCCACCTGGGCAGCAGGGGGCGATAAGAAACTCTTT	CATWAAGGDKKLF	TRGV4	.	TRGJ1	12	-1	-1	25
22	2.2988265535365358E-4	TGTGCCACCTGGGATGGCCCCGCTCCAATTCGGCTCTTT	CATWDGPAPIRLF	TRGV4	.	TRGJ2	20	-1	-1	33
22	2.2988265535365358E-4	TGTGCCACCTGGGACGGTCGGTTGGGTAAGAAACTCTTT	CATWDGRLGKKLF	TRGV2	.	TRGJ1	16	-1	-1	26
22	2.2988265535365358E-4	TGTGCCACCTGGGATGGGCTTGTTGGGAAACTCTTT	CATWDGLVGKLF	TRGV4	.	TRGJ1	18	-1	-1	26
22	2.2988265535365358E-4	TGTGCCACCTGGGACGGGCAAGAGAAACTCTTT	CATWDGQEKLF	TRGV2	.	TRGJ1	18	-1	-1	22
22	2.2988265535365358E-4	TGTGCCACCTGGGGGGGGAAACTCTTT	CATWGGKLF	TRGV2	.	TRGJ1	12	-1	-1	17
21	2.1943344374666932E-4	TGTGCTGCGTGGGATCCTGCTGCGTGGGATTATTCTCCCGGGTTAGATTATAAGAAACTCTTT	CAAWDPAAWDYSPGLDYKKLF	TRGV10	.	TRGJ1	14	-1	-1	46
21	2.1943344374666932E-4	TGTGCCACCTGGGACGGGCTCCACGTCCGCGGAAGTTGGATCAAGACGTTT	CATWDGLHVRGSWIKTF	TRGV2	.	TRGJP2	18	-1	-1	35
21	2.1943344374666932E-4	TGTGCCACCTGGGACGGGCTCACCGTGGGTAGTGATTGGATCAAGACGTTT	CATWDGLTVGSDWIKTF	TRGV2	.	TRGJP2	18	-1	-1	28
21	2.1943344374666932E-4	TGTGCTGCGTGGGATTATATGTTTCTCGCTGGTTGGTTCAAGATATTT	CAAWDYMFLAGWFKIF	TRGV10	.	TRGJP1	16	-1	-1	28
21	2.1943344374666932E-4	TGTGCCACCTGGGACAGGCCCTCCGACACTGGTTGGTTCAAGATATTT	CATWDRPSDTGWFKIF	TRGV3	.	TRGJP1	19	-1	-1	26
21	2.1943344374666932E-4	TGTGCCACCTGGGACGGGCGAGATCGTGATTGGATCAAGACGTTT	CATWDGRDRDWIKTF	TRGV2	.	TRGJP2	18	-1	-1	25
21	2.1943344374666932E-4	TGTGCCACCTGGGACAGGCAGGACCGTTATAAGAAACTCTTT	CATWDRQDRYKKLF	TRGV5	.	TRGJ1	18	-1	-1	26
21	2.1943344374666932E-4	TGTGCCACCTGGGACGGGCTTCGTTATAAGAAACTCTTT	CATWDGLRYKKLF	TRGV2	.	TRGJ1	18	-1	-1	23
21	2.1943344374666932E-4	TGTGCCACCTGGGATTTGGGTTGGTTCAAGATATTT	CATWDLGWFKIF	TRGV4	.	TRGJP1	14	-1	-1	18
21	2.1943344374666932E-4	TGTGCCACCTGGGATGGGCGGAGTAAGAAACTCTTT	CATWDGRSKKLF	TRGV4	.	TRGJ1	18	-1	-1	23
21	2.1943344374666932E-4	TGTGCCACCTGGGCGTATTATAAGAAACTCTTT	CATWAYYKKLF	TRGV4	.	TRGJ1	12	-1	-1	15
21	2.1943344374666932E-4	TGTGCCACCTGGGATGTCCCGGAGAAACTCTTT	CATWDVPEKLF	TRGV4	.	TRGJ2	15	-1	-1	22
21	2.1943344374666932E-4	TGTGCCACCTGGGACAAGGAAGGGAAACTCTTT	CATWDKEGKLF	TRGV7	.	TRGJ1	15	-1	-1	23
21	2.1943344374666932E-4	TGTGCCACCTGTCCCCATAAGAAACTCTTT	CATCPHKKLF	TRGV3	.	TRGJ1	10	-1	-1	16
21	2.1943344374666932E-4	TGTGCCACCTGGGGCAGGAAGAAACTCTTT	CATWGRKKLF	TRGV5P	.	TRGJ1	17	-1	-1	18
21	2.1943344374666932E-4	TGTGCCATCCTTAAGAAACTCTTT	CAILKKLF	TRGV3	.	TRGJ1	10	-1	-1	11
21	2.1943344374666932E-4	TGTGCCACCTGGGACGTTAGGGAAACCACTGGTTGGTTCAAGATATTT	CATWDVRETTGWFKIF	TRGV2	.	TRGJP1	15	-1	-1	24
21	2.1943344374666932E-4	TGTGCCACCTGGGACGGGCGAGTCGTATATAAGAAACTCTTT	CATWDGRVVYKKLF	TRGV2	.	TRGJ1	18	-1	-1	27
21	2.1943344374666932E-4	TGTGGGGCCCTCTCCGTGCATAATTATTATAAGAAACTCTTT	CGALSVHNYYKKLF	TRGV10	.	TRGJ1	3	-1	-1	21
21	2.1943344374666932E-4	TGTGCTGCGTGGGATTATATAGTAAAAAAGAAACTCTTT	CAAWDYIVKKKLF	TRGV10	.	TRGJ1	16	-1	-1	27
21	2.1943344374666932E-4	TGTGCTGCGTGGGACACGAATTATTATAAGAAACTCTTT	CAAWDTNYYKKLF	TRGV10	.	TRGJ1	13	-1	-1	16
21	2.1943344374666932E-4	TGTGCCACCTGGGATGGGCGGTTGGAGGAGAAACTCTTT	CATWDGRLEEKLF	TRGV4	.	TRGJ1	18	-1	-1	28
21	2.1943344374666932E-4	TGTGCCACCTGGGACGGGCTCTATTATAAGAAACTCTTT	CATWDGLYYKKLF	TRGV2	.	TRGJ1	18	-1	-1	21
21	2.1943344374666932E-4	TGTGCCACCTATTTCCCTTGGGGTTGGTTCAAGATATTT	CATYFPWGWFKIF	TRGV4	.	TRGJP1	9	-1	-1	21
21	2.1943344374666932E-4	TGTGCCTCAGCCTATAGTGATCGGATCAAGACGTTT	CASAYSDRIKTF	TRGV4	.	TRGJP2	5	-1	-1	14
21	2.1943344374666932E-4	TGTGCCACCTGGGATGTGGAGTTACGGAAACTCTTT	CATWDVELRKLF	TRGV4	.	TRGJ1	15	-1	-1	26
21	2.1943344374666932E-4	TGTGCCACCTGGGTTTATTATAAGAAACTCTTT	CATWVYYKKLF	TRGV3	.	TRGJ1	12	-1	-1	14
21	2.1943344374666932E-4	TGTGCCACCTGGGACGGGCACGAGAAACTCTTT	CATWDGHEKLF	TRGV2	.	TRGJ1	21	-1	-1	22
21	2.1943344374666932E-4	TGTGCCACCTGGGAGTCGAAACTCTTT	CATWESKLF	TRGV4	.	TRGJ1	13	-1	-1	17
21	2.1943344374666932E-4	TGTGCCACCTATCATAAGAAACTCTTT	CATYHKKLF	TRGV4	.	TRGJ1	9	-1	-1	9
20	2.0898423213968506E-4	TGTGCCACCTGGGACGGGCGTCCGTATAGTAGTGATTGGATCAAGACGTTT	CATWDGRPYSSDWIKTF	TRGV2	.	TRGJP2	18	-1	-1	24
20	2.0898423213968506E-4	TGTGCCACCTGGGACGGACCGCTAGAGTTGGGCAAAAAAATCAAGGTATTT	CATWDGPLELGKKIKVF	TRGV2	.	TRGJP	19	-1	-1	20
20	2.0898423213968506E-4	TGTGCCACCTGGGACAGGCTACGGAGTAGTGATTGGATCAAGACGTTT	CATWDRLRSSDWIKTF	TRGV3	.	TRGJP2	18	-1	-1	24
20	2.0898423213968506E-4	TGTGCCACCTGGGACAGGCCCGGTAGTGATTGGATCAAGACGTTT	CATWDRPGSDWIKTF	TRGV3	.	TRGJP2	19	-1	-1	22
20	2.0898423213968506E-4	TGTGCCACCTGGGATGGGCTTTATTATAAGAAACTCTTT	CATWDGLYYKKLF	TRGV4	.	TRGJ1	18	-1	-1	20
20	2.0898423213968506E-4	TGTGCCACCTGGGATAGGGCATATTATAAGAAACTCTTT	CATWDRAYYKKLF	TRGV8	.	TRGJ1	17	-1	-1	21
20	2.0898423213968506E-4	TGTGCCACCTGGGACGTACACGTTTGGATCAAGACGTTT	CATWDVHVWIKTF	TRGV2	.	TRGJP2	15	-1	-1	23
20	2.0898423213968506E-4	TGTGCCACCTGGGACGCAACCAAGGGGAAGAAACTCTTT	CATWDATKGKKLF	TRGV3	.	TRGJ1	14	-1	-1	27
20	2.0898423213968506E-4	TGTGCCACCTGGGACGGGCCACTTTATAAGAAACTCTTT	CATWDGPLYKKLF	TRGV2	.	TRGJ2	19	-1	-1	23
20	2.0898423213968506E-4	TGTGCCACCTGGAATATCCCTGGTTGGTTCAAGATATTT	CATWNIPGWFKIF	TRGV8	.	TRGJP1	15	-1	-1	9
20	2.0898423213968506E-4	TGTGCCACCTGGGGCTCGTTTTATAAGAAACTCTTT	CATWGSFYKKLF	TRGV8	.	TRGJ1	12	-1	-1	20
20	2.0898423213968506E-4	TGTGCCACCTGGGATGGGTATCATGGGAAACTCTTT	CATWDGYHGKLF	TRGV4	.	TRGJ1	17	-1	-1	26
20	2.0898423213968506E-4	TGTGCCACCTGGGATAGTTATTATAAGAAACTCTTT	CATWDSYYKKLF	TRGV8	.	TRGJ1	16	-1	-1	17
20	2.0898423213968506E-4	TGTGCCACCTGGGATAGAAACGATAAGAAACTCTTT	CATWDRNDKKLF	TRGV8	.	TRGJ1	16	-1	-1	22
20	2.0898423213968506E-4	TGTGCCACCTGGGACAGGCGGTGGCAGAAACTCTTT	CATWDRRWQKLF	TRGV5	.	TRGJ1	18	-1	-1	25
20	2.0898423213968506E-4	TGTGCCCCCTATCCCGTTTTCGAGAAACTCTTT	CAPYPVFEKLF	TRGV4	.	TRGJ1	9	-1	-1	22
20	2.0898423213968506E-4	TGTGCCACCTGGGCGGTGGGTAAGAAACTCTTT	CATWAVGKKLF	TRGV4	.	TRGJ1	12	-1	-1	20
20	2.0898423213968506E-4	TGTGCCACCTGGGATTCGTATAAGAAACTCTTT	CATWDSYKKLF	TRGV4	.	TRGJ1	14	-1	-1	18
20	2.0898423213968506E-4	TGTGCCACCTGGGACTGCTATAAGAAACTCTTT	CATWDCYKKLF	TRGV5	.	TRGJ1	14	-1	-1	18
20	2.0898423213968506E-4	TGTGCCACCCTAACAGATTATAAGAAACTCTTT	CATLTDYKKLF	TRGV8	.	TRGJ1	8	-1	-1	16
20	2.0898423213968506E-4	TGTGCCACCTGGGATCGGTTCAAGATATTT	CATWDRFKIF	TRGV4	.	TRGJP1	17	-1	-1	16
20	2.0898423213968506E-4	TGTGCCACCTGGGACCCCCGTGGCCTCTTT	CATWDPRGLF	TRGV8	.	TRGJ1	13	-1	-1	24
20	2.0898423213968506E-4	TGTGCCACCTGGGATCGGGCGTTT	CATWDRAF	TRGV4	.	TRGJP2	19	-1	-1	19
19	1.9853502053270082E-4	TGTGCCACCTGGGTTAGGGTATCGAGTTCGGATTATTATAAGAAACTCTTT	CATWVRVSSSDYYKKLF	TRGV5	.	TRGJ1	12	-1	-1	26
19	1.9853502053270082E-4	TGTGCCACCTGGGATGGGCCCAGAATTGTAGAGTATTATAAGAAACTCTTT	CATWDGPRIVEYYKKLF	TRGV4	.	TRGJ1	21	-1	-1	33
19	1.9853502053270082E-4	TGTGCCACCTGGGACGGGCACCGAAATAGTAGTGATTGGATCAAGACGTTT	CATWDGHRNSSDWIKTF	TRGV2	.	TRGJP2	22	-1	-1	25
19	1.9853502053270082E-4	TGTGCTGCGTGGGAAAGCCCCTCCCATCCTTATTATAAGAAACTCTTT	CAAWESPSHPYYKKLF	TRGV10	.	TRGJ1	13	-1	-1	29
19	1.9853502053270082E-4	TGTGCCACCTGGGTAGAACAAGAGTTGGGCAAAAAAATCAAGGTATTT	CATWVEQELGKKIKVF	TRGV8	.	TRGJP	15	-1	-1	18
19	1.9853502053270082E-4	TGTGCCACCTGGGACGGTGCCCAAAGTAGTGATTGGATCAAGACGTTT	CATWDGAQSSDWIKTF	TRGV2	.	TRGJP2	21	-1	-1	24
19	1.9853502053270082E-4	TGTGCCACCTGGGACACTCAAGGCGTTGCTGGTTGGTTCAAGATATTT	CATWDTQGVAGWFKIF	TRGV5	.	TRGJP1	15	-1	-1	28
19	1.9853502053270082E-4	TGTGCTGCGTGGGATCCGCCCCTCTTTAATTATAAGAAACTCTTT	CAAWDPPLFNYKKLF	TRGV10	.	TRGJ1	14	-1	-1	28
19	1.9853502053270082E-4	TGTGCCACCTGGGTTTGCGTAGGTAGTGATTGGATCAAGACGTTT	CATWVCVGSDWIKTF	TRGV2	.	TRGJP2	12	-1	-1	22
19	1.9853502053270082E-4	TGTGCCACCTGGGATGGTCCAGACGGGTATTATAAGAAACTCTTT	CATWDGPDGYYKKLF	TRGV4	.	TRGJ1	19	-1	-1	27
19	1.9853502053270082E-4	TGTGCCACCTGGGATGGGGTATACACTGGTTGGTTCAAGATATTT	CATWDGVYTGWFKIF	TRGV4	.	TRGJP1	17	-1	-1	19
19	1.9853502053270082E-4	TGTGCCACCTGGGATAGCCCCCGGGTTCCGTACAAGAAACTCTTT	CATWDSPRVPYKKLF	TRGV4	.	TRGJ1	20	-1	-1	30
19	1.9853502053270082E-4	TGTGCCACCTGGGATAGGCGGGGCACTGGTTGGTTCAAGATATTT	CATWDRRGTGWFKIF	TRGV8	.	TRGJP1	18	-1	-1	23
19	1.9853502053270082E-4	TGTGCCACCTGGGACCGATATAGTAGTGATTGGATCAAGACGTTT	CATWDRYSSDWIKTF	TRGV2	.	TRGJP2	14	-1	-1	17
19	1.9853502053270082E-4	TGTGCCACCTGGGACGGGATCGGCACTGGTTGGTTCAAGATATTT	CATWDGIGTGWFKIF	TRGV2	.	TRGJP1	17	-1	-1	23
19	1.9853502053270082E-4	TGTGCCACCTGGGACAGGCAGCCCACTGGTTGGTTCAAGATATTT	CATWDRQPTGWFKIF	TRGV3	.	TRGJP1	18	-1	-1	22
19	1.9853502053270082E-4	TGTGCTGCGTGGGACCGAACCTTTTATTATAAGAAACTCTTT	CAAWDRTFYYKKLF	TRGV10	.	TRGJ1	13	-1	-1	23
19	1.9853502053270082E-4	TGTGCCACCTGGGACCCGCGGGGTCCAAATAAGAAACTCTTT	CATWDPRGPNKKLF	TRGV2	.	TRGJ1	14	-1	-1	28
19	1.9853502053270082E-4	TGTGCCACCTGGGACGGCCCATTTGGGTATAAGAAACTCTTT	CATWDGPFGYKKLF	TRGV2	.	TRGJ1	19	-1	-1	27
19	1.9853502053270082E-4	TGTGCCACCTGGGACGGGCTCAATTATTATAAGAAACTCTTT	CATWDGLNYYKKLF	TRGV2	.	TRGJ1	18	-1	-1	21
19	1.9853502053270082E-4	TGTGCCACCTGGGACGGGCTAAGTCGGAAGGAGAAACTCTTT	CATWDGLSRKEKLF	TRGV2	.	TRGJ1	18	-1	-1	31
19	1.9853502053270082E-4	TGTGCCACCTGGGACGGGCCGTGGGGTTATAAGAAACTCTTT	CATWDGPWGYKKLF	TRGV2	.	TRGJ1	19	-1	-1	26
19	1.9853502053270082E-4	TGTGCCACCTGGGACGGATGGATTTATTATAAGAAACTCTTT	CATWDGWIYYKKLF	TRGV5	.	TRGJ1	14	-1	-1	20
19	1.9853502053270082E-4	TGTGCCACCTGGGACAGGGTGAATTATTATAAGAAACTCTTT	CATWDRVNYYKKLF	TRGV7	.	TRGJ1	17	-1	-1	20
19	1.9853502053270082E-4	TGTGCCACCTGGGACAAAAGTAGTGATTGGATCAAGACGTTT	CATWDKSSDWIKTF	TRGV3	.	TRGJP2	15	-1	-1	18
19	1.9853502053270082E-4	TGTGCTGCGTGGGGCATCACTGGTTGGTTCAAGATATTT	CAAWGITGWFKIF	TRGV10	.	TRGJP1	12	-1	-1	17
19	1.9853502053270082E-4	TGTGCTGCGTGGGATTACAACTCGACTAAGAAACTCTTT	CAAWDYNSTKKLF	TRGV10	.	TRGJ1	17	-1	-1	26
19	1.9853502053270082E-4	TGTGCCACCTGGGATGGGCCGGTTCGGAAGAAACTCTTT	CATWDGPVRKKLF	TRGV4	.	TRGJ1	19	-1	-1	27
19	1.9853502053270082E-4	TGTGCCACCTGGGACGTAAATGATTGGATCAAGACGTTT	CATWDVNDWIKTF	TRGV2	.	TRGJP2	15	-1	-1	20
19	1.9853502053270082E-4	TGTGCCACCTGGGACGGCCACTCCGGACAGAAACTCTTT	CATWDGHSGQKLF	TRGV2	.	TRGJ1	16	-1	-1	28
19	1.9853502053270082E-4	TGTGCCACCTGGGACGGGAGGGATTATAAGAAACTCTTT	CATWDGRDYKKLF	TRGV4	.	TRGJ1	17	-1	-1	22
19	1.9853502053270082E-4	TGTGCCACCTGGGACAGGCGCCCTGGGGAGGAACTCTTT	CATWDRRPGEELF	TRGV7	.	TRGJ1	18	-1	-1	28
19	1.9853502053270082E-4	TGTGCCACCTGGGACAGGCGGGATTATAAGAAACTCTTT	CATWDRRDYKKLF	TRGV3	.	TRGJ1	18	-1	-1	22
19	1.9853502053270082E-4	TGTGCCACCTGGGAAGTCGGTTATTATAAGAAACTCTTT	CATWEVGYYKKLF	TRGV2	.	TRGJ1	13	-1	-1	20
19	1.9853502053270082E-4	TGTGCCACCTGCCCGACGGATTATAAGAAACTCTTT	CATCPTDYKKLF	TRGV4	.	TRGJ1	10	-1	-1	19
19	1.9853502053270082E-4	TGTGCCACCTGGGCCCCGGGCACGAGGAAACTCTTT	CATWAPGTRKLF	TRGV4	.	TRGJ1	12	-1	-1	26
19	1.9853502053270082E-4	TGTGCCACCTGGGACGCGCGTGGTAAGAAACTCTTT	CATWDARGKKLF	TRGV2	.	TRGJ1	18	-1	-1	23
19	1.9853502053270082E-4	TGTGCCACCTGGGACGGCCCTCATAAGAAACTCTTT	CATWDGPHKKLF	TRGV2	.	TRGJ1	19	-1	-1	22
19	1.9853502053270082E-4	TGTGCCACCTGGGACGGGCCCCTCGGGAAACTCTTT	CATWDGPLGKLF	TRGV2	.	TRGJ1	23	-1	-1	26
19	1.9853502053270082E-4	TGTGCCACCTGGGACGGGCCGGGGATCAAGACGTTT	CATWDGPGIKTF	TRGV2	.	TRGJP2	19	-1	-1	22
19	1.9853502053270082E-4	TGTGCCACCTGGGACAGGCGGTATAAGAAACTCTTT	CATWDRRYKKLF	TRGV3	.	TRGJ1	18	-1	-1	21
19	1.9853502053270082E-4	TGTGCCACCTGGGAGGCTTATTATAAGAAACTCTTT	CATWEAYYKKLF	TRGV4	.	TRGJ1	13	-1	-1	17
19	1.9853502053270082E-4	TGTGCCACCCTAGGGTTATTTGATAAGAAACTCTTT	CATLGLFDKKLF	TRGV4	.	TRGJ1	8	-1	-1	15
19	1.9853502053270082E-4	TGTGCTGCGTGGAATGGTTGGTTCAAGATATTT	CAAWNGWFKIF	TRGV10	.	TRGJP1	14	-1	-1	14
19	1.9853502053270082E-4	TGTGCCACCTGGGGATCGTATAAGAAACTCTTT	CATWGSYKKLF	TRGV5P	.	TRGJ1	13	-1	-1	18
19	1.9853502053270082E-4	TGTGCCACCTGGGGACGTTGGTTCAAGATATTT	CATWGRWFKIF	TRGV3	.	TRGJP1	12	-1	-1	16
19	1.9853502053270082E-4	TGTGCCACCTGGGATGGCCCCGAGAAACTCTTT	CATWDGPEKLF	TRGV4	.	TRGJ1	20	-1	-1	22
19	1.9853502053270082E-4	TGTGCCACCTGGGACGGGCCCAGGAAACTCTTT	CATWDGPRKLF	TRGV2	.	TRGJ1	20	-1	-1	23
19	1.9853502053270082E-4	TGTGCCACCTGGACAGATTGGATCAAGACGTTT	CATWTDWIKTF	TRGV4	.	TRGJP2	11	-1	-1	15
19	1.9853502053270082E-4	TGTGCCACCATCGCTGGTTGGTTCAAGATATTT	CATIAGWFKIF	TRGV4	.	TRGJP1	8	-1	-1	13
19	1.9853502053270082E-4	TGTGCCACCTTTGGGAGAAAACTCTTT	CATFGRKLF	TRGV7	.	TRGJ1	9	-1	-1	18
19	1.9853502053270082E-4	TGTGCCACCTGGTGTGAGAAACTCTTT	CATWCEKLF	TRGV8	.	TRGJ1	11	-1	-1	16
19	1.9853502053270082E-4	TGTGCCACCTGGGCTAAGAAACTCTTT	CATWAKKLF	TRGV8	.	TRGJ1	15	-1	-1	14
19	1.9853502053270082E-4	TGTGCCACCTGGGATGCGAAACTCTTT	CATWDAKLF	TRGV3	.	TRGJ1	13	-1	-1	17
19	1.9853502053270082E-4	TGTGCCACCTTCGGGAAACTCTTT	CATFGKLF	TRGV7	.	TRGJ1	9	-1	-1	14
19	1.9853502053270082E-4	TGTGCCACCTGGGAAAAGCTCTTT	CATWEKLF	TRGV2	.	TRGJ1	13	-1	-1	14
19	1.9853502053270082E-4	TGTGCCACCAATCAGAAACTCTTT	CATNQKLF	TRGV2	.	TRGJ1	8	-1	-1	10
19	1.9853502053270082E-4	TGTGTGGGGAAACTCTTT	CVGKLF	TRGV4	.	TRGJ1	3	-1	-1	8
18	1.8808580892571656E-4	TGTGCCACCTGGACCAACCCCTGGCTGCGGGTAATGAGTAGTGATTGGATCAAGACGTTT	CATWTNPWLRVMSSDWIKTF	TRGV5	.	TRGJP2	11	-1	-1	36
18	1.8808580892571656E-4	TGTGCCACCTGGGACGACCCAACTCAAGAGTTGGGCAAAAAAATCAAGGTATTT	CATWDDPTQELGKKIKVF	TRGV2	.	TRGJP	15	-1	-1	24
18	1.8808580892571656E-4	TGTGCCACCTGGGATAGGAACTATAGTAGTGATTGGATCAAGACGTTT	CATWDRNYSSDWIKTF	TRGV8	.	TRGJP2	17	-1	-1	21
18	1.8808580892571656E-4	TGTGCCACCTGGGACGGGCCTGTCCCTAGTGATTGGATCAAGACGTTT	CATWDGPVPSDWIKTF	TRGV2	.	TRGJP2	25	-1	-1	26
18	1.8808580892571656E-4	TGTGCCACCTGGGATGTGAACCTCCCTAATTATAAGAAACTCTTT	CATWDVNLPNYKKLF	TRGV3	.	TRGJ1	13	-1	-1	28
18	1.8808580892571656E-4	TGTGCCACCTGGGATGGCCTCGAAAAGCATTATAAGAAACTCTTT	CATWDGLEKHYKKLF	TRGV4	.	TRGJ1	16	-1	-1	28
18	1.8808580892571656E-4	TGTGCCACCTGGGATGGGCTTGCTCCCTCCGGTGAAACGCTCTTT	CATWDGLAPSGETLF	TRGV4	.	TRGJ1	18	-1	-1	39
18	1.8808580892571656E-4	TGTGCCACCTGGGACAGGCCGGGGGCGGTCCCAGAGAAACTCTTT	CATWDRPGAVPEKLF	TRGV3	.	TRGJ1	19	-1	-1	34
18	1.8808580892571656E-4	TGTGCTGCGTGGGATCGCCGGTTTTATTATAAGAAACTCTTT	CAAWDRRFYYKKLF	TRGV10	.	TRGJ1	14	-1	-1	23
18	1.8808580892571656E-4	TGTGCCACCTGGGATGGATCCACTGGTTGGTTCAAGATATTT	CATWDGSTGWFKIF	TRGV4	.	TRGJP1	16	-1	-1	19
18	1.8808580892571656E-4	TGTGCCACCTGGGATAGTAAGGCTAGTTATAAGAAACTCTTT	CATWDSKASYKKLF	TRGV8	.	TRGJ1	16	-1	-1	26
18	1.8808580892571656E-4	TGTGCCACCTGGGATAGGCCGAATTATTATAAGAAACTCTTT	CATWDRPNYYKKLF	TRGV8	.	TRGJ1	19	-1	-1	19
18	1.8808580892571656E-4	TGTGCCACCTGGGACTTCGGGGTCCGGTGGTGGAAACTCTTT	CATWDFGVRWWKLF	TRGV3	.	TRGJ1	14	-1	-1	32
18	1.8808580892571656E-4	TGTGCCACCTGGGACGGGACCACTGGTTGGTTCAAGATATTT	CATWDGTTGWFKIF	TRGV2	.	TRGJP1	20	-1	-1	18
18	1.8808580892571656E-4	TGTGCCACCTGGGACGGGAGCCTATTTTATAAGAAACTCTTT	CATWDGSLFYKKLF	TRGV2	.	TRGJ1	17	-1	-1	23
18	1.8808580892571656E-4	TGTGCCACCTGGGACGGACGGTATTATTATAAGAAACTCTTT	CATWDGRYYYKKLF	TRGV2	.	TRGJ1	16	-1	-1	22
18	1.8808580892571656E-4	TGTGCCACCTGGGACAGCCCTAGGAGGTATAAGAAACTCTTT	CATWDSPRRYKKLF	TRGV3	.	TRGJ1	20	-1	-1	27
18	1.8808580892571656E-4	TGTGCCACCTGGGACAGGCGAAAGGGGGATAAGAAACTCTTT	CATWDRRKGDKKLF	TRGV3	.	TRGJ1	18	-1	-1	28
18	1.8808580892571656E-4	TGTGCCACCCGGTCATCGGGTAGTGATTGGATCAAGACGTTT	CATRSSGSDWIKTF	TRGV2	.	TRGJP2	11	-1	-1	19
18	1.8808580892571656E-4	TGTGCTGCGTGGGTTGGCACTGGTTGGTTCAAGATATTT	CAAWVGTGWFKIF	TRGV10	.	TRGJP1	12	-1	-1	17
18	1.8808580892571656E-4	TGTGCCACCTGGGCTGGTCTGTTGAGGAAGAAACTCTTT	CATWAGLLRKKLF	TRGV4	.	TRGJ1	16	-1	-1	27
18	1.8808580892571656E-4	TGTGCCACCTGGGGCGTTATAGGGTGGATCAAGACGTTT	CATWGVIGWIKTF	TRGV3	.	TRGJP2	12	-1	-1	24
18	1.8808580892571656E-4	TGTGCCACCTGGGGGAGTAGTGATTGGATCAAGACGTTT	CATWGSSDWIKTF	TRGV2	.	TRGJP2	12	-1	-1	15
18	1.8808580892571656E-4	TGTGCCACCTGGGATTGTTCTTATTATAAGAAACTCTTT	CATWDCSYYKKLF	TRGV4	.	TRGJ1	14	-1	-1	20
18	1.8808580892571656E-4	TGTGCCACCTGGGATGGGCCCGGGGATAAGAAACTCTTT	CATWDGPGDKKLF	TRGV4	.	TRGJ1	20	-1	-1	25
18	1.8808580892571656E-4	TGTGCCACCTGGGATGAGAATGGTTATAAGAAACTCTTT	CATWDENGYKKLF	TRGV4	.	TRGJ1	15	-1	-1	17
18	1.8808580892571656E-4	TGTGCCACCTGGGACGGGAATCGGTATAAGAAACTCTTT	CATWDGNRYKKLF	TRGV2	.	TRGJ1	17	-1	-1	24
18	1.8808580892571656E-4	TGTGCCACCTGGGAACGTAGTGATTGGATCAAGACGTTT	CATWERSDWIKTF	TRGV2	.	TRGJP2	13	-1	-1	16
18	1.8808580892571656E-4	TGTGCCACCTGGGGTTTCTGTCTTGAGAAACTCTTT	CATWGFCLEKLF	TRGV4	.	TRGJ1	12	-1	-1	25
18	1.8808580892571656E-4	TGTGCCACCTGGGGGCGGGATTATAAGAAACTCTTT	CATWGRDYKKLF	TRGV4	.	TRGJ1	12	-1	-1	19
18	1.8808580892571656E-4	TGTGCCACCTGGGATGCCTCTTATAAGAAACTCTTT	CATWDASYKKLF	TRGV4	.	TRGJ1	15	-1	-1	20
18	1.8808580892571656E-4	TGTGCCACCTGGGATAACCGCTTAGAGAAACTCTTT	CATWDNRLEKLF	TRGV8	.	TRGJ1	15	-1	-1	25
18	1.8808580892571656E-4	TGTGCCACCTGGGACTCGAATTATAAGAAACTCTTT	CATWDSNYKKLF	TRGV3	.	TRGJ1	14	-1	-1	19
18	1.8808580892571656E-4	TGTGCCACCTGGGACGAAGATTGGATCAAGACGTTT	CATWDEDWIKTF	TRGV2	.	TRGJP2	15	-1	-1	18
18	1.8808580892571656E-4	TGTGCCACCTGGGAGGTTTATTATAAGAAACTCTTT	CATWEVYYKKLF	TRGV8	.	TRGJ1	13	-1	-1	17
18	1.8808580892571656E-4	TGTGCCACCTGGGTACCCTATAAGAAACTCTTT	CATWVPYKKLF	TRGV8	.	TRGJ1	20	-1	-1	18
18	1.8808580892571656E-4	TGTGCCACCTGGGGATTCTTTAAGAAACTCTTT	CATWGFFKKLF	TRGV2	.	TRGJ1	12	-1	-1	14
18	1.8808580892571656E-4	TGTGCCACCTGGGATGTTAAGAAGAAACTCTTT	CATWDVKKKLF	TRGV4	.	TRGJ1	15	-1	-1	21
18	1.8808580892571656E-4	TGTGCCACCTGGGATGGGTTTAGGAAACTCTTT	CATWDGFRKLF	TRGV4	.	TRGJ1	17	-1	-1	20
18	1.8808580892571656E-4	TGTGCCACCTGGGACGGTCATAAGAAACTCTTT	CATWDGHKKLF	TRGV3	.	TRGJ1	14	-1	-1	19
18	1.8808580892571656E-4	TGTGCCACCTGGGACGGGCTTGGGAAACTCTTT	CATWDGLGKLF	TRGV2	.	TRGJ1	18	-1	-1	23
18	1.8808580892571656E-4	TGTGCCACCTGGGACGGGCAGGAGAAACTCTTT	CATWDGQEKLF	TRGV2	.	TRGJ1	18	-1	-1	22
18	1.8808580892571656E-4	TGTGCCACCTGGGACAGGCGGGTGAAACTCTTT	CATWDRRVKLF	TRGV7	.	TRGJ1	18	-1	-1	23
18	1.8808580892571656E-4	TGTGCCACCTGGGAAGGCCTTAAGAAACTCTTT	CATWEGLKKLF	TRGV7	.	TRGJ1	19	-1	-1	20
18	1.8808580892571656E-4	TGTGCCAAGCTATGTTATTATAAGAAACTCTTT	CAKLCYYKKLF	TRGV2	.	TRGJ1	6	-1	-1	14
18	1.8808580892571656E-4	TGTGCTGCGAGGGGTTGGTTCAAGATATTT	CAARGWFKIF	TRGV10	.	TRGJP1	15	-1	-1	12
18	1.8808580892571656E-4	TGTGCCTCCCGGAATGGTTCGAAACTCTTT	CASRNGSKLF	TRGV4	.	TRGJ1	16	-1	-1	20
18	1.8808580892571656E-4	TGTGCCACTCAGAGGTATAAGAAACTCTTT	CATQRYKKLF	TRGV4	.	TRGJ1	7	-1	-1	15
18	1.8808580892571656E-4	TGTGCCACCTCCCTTTATAAGAAACTCTTT	CATSLYKKLF	TRGV4	.	TRGJ1	9	-1	-1	14
18	1.8808580892571656E-4	TGTGCCACCTGTGGGCGGGAGAAACTCTTT	CATCGREKLF	TRGV4	.	TRGJ1	10	-1	-1	19
18	1.8808580892571656E-4	TGTGCCACCTGGCTTGGGAAGAAACTCTTT	CATWLGKKLF	TRGV4	.	TRGJ1	17	-1	-1	18
18	1.8808580892571656E-4	TGTGCCACCTGGGATGGGGAGAAACTCTTT	CATWDGEKLF	TRGV4	.	TRGJ1	17	-1	-1	19
18	1.8808580892571656E-4	TGTGCCACCTGGGATGAGAAGAAACTCTTT	CATWDEKKLF	TRGV4	.	TRGJ1	15	-1	-1	18
18	1.8808580892571656E-4	TGTGCCACCTGGGATAGCGGGAAACTCTTT	CATWDSGKLF	TRGV8	.	TRGJ1	16	-1	-1	20
18	1.8808580892571656E-4	TGTGCCACCTGGGATAAGGAGAAACTCTTT	CATWDKEKLF	TRGV8	.	TRGJ1	15	-1	-1	19
18	1.8808580892571656E-4	TGTGCCACCTGGGAAAGTAAGAAACTCTTT	CATWESKKLF	TRGV3	.	TRGJ2	16	-1	-1	17
18	1.8808580892571656E-4	TGTGCCACCTGGACCCTGAAGAAACTCTTT	CATWTLKKLF	TRGV4	.	TRGJ1	11	-1	-1	18
18	1.8808580892571656E-4	TGTGCCACCCCCCCCCCTCGGATACTCTTT	CATPPPRILF	TRGV3	.	TRGJ1	8	-1	-1	20
18	1.8808580892571656E-4	TGTGCCACCGGGAGGGGGATCAAGACGTTT	CATGRGIKTF	TRGV8	.	TRGJP2	12	-1	-1	16
18	1.8808580892571656E-4	TGTGCCACCGAGGGAGAAGAGAAACTCTTT	CATEGEEKLF	TRGV7	.	TRGJ1	8	-1	-1	19
18	1.8808580892571656E-4	TGTGCCACTCGCTACAAGAAACTCTTT	CATRYKKLF	TRGV2	.	TRGJ1	7	-1	-1	12
18	1.8808580892571656E-4	TGTGCCACCTGGGAGCGTCAACTCTTT	CATWERQLF	TRGV5	.	TRGJ1	13	-1	-1	19
18	1.8808580892571656E-4	TGTGCTGCGTGGGATTCCCTCTTT	CAAWDSLF	TRGV10	.	TRGJ1	15	-1	-1	18
18	1.8808580892571656E-4	TGTGCCCCCCCAAAGAAACTCTTT	CAPPKKLF	TRGV4	.	TRGJ1	8	-1	-1	12
17	1.776365973187323E-4	TGTGCTGCGTGGGATAGACCCCATACCACTGGTTGGTTCAAGATATTT	CAAWDRPHTTGWFKIF	TRGV10	.	TRGJP1	14	-1	-1	22
17	1.776365973187323E-4	TGTGCCACCTGGGACGGGGAGAGGAGTAGTGATTGGATCAAGACGTTT	CATWDGERSSDWIKTF	TRGV2	.	TRGJP2	17	-1	-1	24
17	1.776365973187323E-4	TGTGCCACCTGGGACAGGCAAGAGTTGGGCAAAAAAATCAAGGTATTT	CATWDRQELGKKIKVF	TRGV3	.	TRGJP	18	-1	-1	16
17	1.776365973187323E-4	TGTGCTGCGTGGGATTATAGTTCGGATTATTATAAGAAACTCTTT	CAAWDYSSDYYKKLF	TRGV10	.	TRGJ2	16	-1	-1	13
17	1.776365973187323E-4	TGTGCCACCTGGGATGGGCGGACCACTGGTTGGTTCAAGATATTT	CATWDGRTTGWFKIF	TRGV4	.	TRGJP1	18	-1	-1	21
17	1.776365973187323E-4	TGTGCCACCTGGGACCAATCAGGGAGTGATTGGATCAAGACGTTT	CATWDQSGSDWIKTF	TRGV2	.	TRGJP2	14	-1	-1	24
17	1.776365973187323E-4	TGTGCCACCTGGGACGGCATCCGATTTTATTATAAGAAACTCTTT	CATWDGIRFYYKKLF	TRGV2	.	TRGJ1	16	-1	-1	26
17	1.776365973187323E-4	TGTGCCACCTGGGACGGGCCTAACAGTTATTATAAGAAACTCTTT	CATWDGPNSYYKKLF	TRGV2	.	TRGJ1	19	-1	-1	26
17	1.776365973187323E-4	TGTGCCACCTGGGACAGCCAACTAGATTATTATAAGAAACTCTTT	CATWDSQLDYYKKLF	TRGV3	.	TRGJ1	16	-1	-1	25
17	1.776365973187323E-4	TGTGCTGCGTGGGCCCCGGAGAATTATTATAAGAAACTCTTT	CAAWAPENYYKKLF	TRGV10	.	TRGJ1	12	-1	-1	20
17	1.776365973187323E-4	TGTGCTGCGTGGGCCCATACCACTGGTTGGTTCAAGATATTT	CAAWAHTTGWFKIF	TRGV10	.	TRGJP1	12	-1	-1	16
17	1.776365973187323E-4	TGTGCCTTGCGGGAGGTGCAATTTGGTTATAAGAAACTCTTT	CALREVQFGYKKLF	TRGV9	.	TRGJ2	19	-1	-1	26
17	1.776365973187323E-4	TGTGCCACCTGGGATCGGGGGGTCTATTATAAGAAACTCTTT	CATWDRGVYYKKLF	TRGV2	.	TRGJ1	18	-1	-1	24
17	1.776365973187323E-4	TGTGCCACCTGGGATGGCCTGGGAGATTATAAGAAACTCTTT	CATWDGLGDYKKLF	TRGV4	.	TRGJ1	16	-1	-1	25
17	1.776365973187323E-4	TGTGCCACCTGGGATGGACCCACGGATTATAAGAAACTCTTT	CATWDGPTDYKKLF	TRGV4	.	TRGJ1	21	-1	-1	25
17	1.776365973187323E-4	TGTGCCACCTGGGACCCCGTTTCGGTTGATAAGAAACTCTTT	CATWDPVSVDKKLF	TRGV5	.	TRGJ1	14	-1	-1	28
17	1.776365973187323E-4	TGTGCCACCTGGGACGTGGGTAGTGATTGGATCAAGACGTTT	CATWDVGSDWIKTF	TRGV2	.	TRGJP2	15	-1	-1	19
17	1.776365973187323E-4	TGTGCCACCTGGGACGGGCTGAGAGCTAATAAGAAACTCTTT	CATWDGLRANKKLF	TRGV2	.	TRGJ1	18	-1	-1	28
17	1.776365973187323E-4	TGTGCCACCTGGGACGGGCTACGGTATTATAAGAAACTCTTT	CATWDGLRYYKKLF	TRGV2	.	TRGJ1	18	-1	-1	24
17	1.776365973187323E-4	TGTGCCACCTGGATGGTCATCATCTGGTATAAGAAACTCTTT	CATWMVIIWYKKLF	TRGV5	.	TRGJ1	11	-1	-1	27
17	1.776365973187323E-4	TGTGCCACCTGGCAAAGTAGTGATTGGATCAAGACGTTT	CATWQSSDWIKTF	TRGV2	.	TRGJP2	11	-1	-1	15
17	1.776365973187323E-4	TGTGCCACCTGGGATGGAGCTTATTATAAGAAACTCTTT	CATWDGAYYKKLF	TRGV4	.	TRGJ1	16	-1	-1	20
17	1.776365973187323E-4	TGTGCCACCTGGGATGAGAATTATTATAAGAAACTCTTT	CATWDENYYKKLF	TRGV4	.	TRGJ1	15	-1	-1	17
17	1.776365973187323E-4	TGTGCCACCTGGGACGGGCCCTCTTATAAGAAACTCTTT	CATWDGPSYKKLF	TRGV2	.	TRGJ1	20	-1	-1	23
17	1.776365973187323E-4	TGTGCCACCTGGGACGGGCCCAGCAGTAAGAAACTCTTT	CATWDGPSSKKLF	TRGV2	.	TRGJ1	20	-1	-1	26
17	1.776365973187323E-4	TGTGCCACCTGGGACGGGCGGAGGTATAAGAAACTCTTT	CATWDGRRYKKLF	TRGV2	.	TRGJ1	18	-1	-1	24
17	1.776365973187323E-4	TGTGCCACCTGGGACGGGCGACCGAGGGAGAAACTCTTT	CATWDGRPREKLF	TRGV2	.	TRGJ1	18	-1	-1	28
17	1.776365973187323E-4	TGTGCCACCTGGGACGGGGATTTAGATAAGAAACTCTTT	CATWDGDLDKKLF	TRGV2	.	TRGJ1	17	-1	-1	25
17	1.776365973187323E-4	TGTGCCACCTGGGACGGATGTTATTATAAGAAACTCTTT	CATWDGCYYKKLF	TRGV2	.	TRGJ1	16	-1	-1	20
17	1.776365973187323E-4	TGTGCCACCTGGGACACCACTGGTTGGTTCAAGATATTT	CATWDTTGWFKIF	TRGV4	.	TRGJP1	13	-1	-1	15
17	1.776365973187323E-4	TGTGCCACCTGGGACAGTAACAATTGGATCAAGACGTTT	CATWDSNNWIKTF	TRGV5	.	TRGJP2	16	-1	-1	22
17	1.776365973187323E-4	TGTGCCACCTGGGACAGGCGGAATTATAAGAAACTCTTT	CATWDRRNYKKLF	TRGV7	.	TRGJ1	18	-1	-1	22
17	1.776365973187323E-4	TGTGCCACCTGGACCAACGGGGATTATAAGAAACTCTTT	CATWTNGDYKKLF	TRGV2	.	TRGJ1	11	-1	-1	22
17	1.776365973187323E-4	TGTGCCACCTGGGCCTCCCTGGGGGGGAAACTCTTT	CATWASLGGKLF	TRGV8	.	TRGJ1	12	-1	-1	26
17	1.776365973187323E-4	TGTGCCACCTGGGCCCCCCGTCCAAAGAAACTCTTT	CATWAPRPKKLF	TRGV8	.	TRGJ1	12	-1	-1	24
17	1.776365973187323E-4	TGTGCCACCTGGGCCAATTATTATAAGAAACTCTTT	CATWANYYKKLF	TRGV5	.	TRGJ1	15	-1	-1	15
17	1.776365973187323E-4	TGTGCCACCTGGGATGGCGGTTATAAGAAACTCTTT	CATWDGGYKKLF	TRGV4	.	TRGJ1	16	-1	-1	20
17	1.776365973187323E-4	TGTGCCACCTGGGATGGGTTCTATAAGAAACTCTTT	CATWDGFYKKLF	TRGV4	.	TRGJ1	17	-1	-1	21
17	1.776365973187323E-4	TGTGCCACCTGGGATGGGTGGTATAAGAAACTCTTT	CATWDGWYKKLF	TRGV4	.	TRGJ1	17	-1	-1	21
17	1.776365973187323E-4	TGTGCCACCTGGGATGGGCACTATAAGAAACTCTTT	CATWDGHYKKLF	TRGV4	.	TRGJ1	18	-1	-1	21
17	1.776365973187323E-4	TGTGCCACCTGGGATGGGAGGTCGGGGAAACTCTTT	CATWDGRSGKLF	TRGV4	.	TRGJ1	17	-1	-1	26
17	1.776365973187323E-4	TGTGCCACCTGGGATGGGAGGAGGTTGAAACTCTTT	CATWDGRRLKLF	TRGV4	.	TRGJ1	17	-1	-1	26
17	1.776365973187323E-4	TGTGCCACCTGGGATAGTGATTATAAGAAACTCTTT	CATWDSDYKKLF	TRGV8	.	TRGJ1	16	-1	-1	19
17	1.776365973187323E-4	TGTGCCACCTGGGATAGACCCAGTTGGAAACTCTTT	CATWDRPSWKLF	TRGV4	.	TRGJ1	21	-1	-1	26
17	1.776365973187323E-4	TGTGCCACCTGGGATAAGCATTATAAGAAACTCTTT	CATWDKHYKKLF	TRGV4	.	TRGJ1	14	-1	-1	19
17	1.776365973187323E-4	TGTGCCACCTGGGACTATTGTCTTAAGAAACTCTTT	CATWDYCLKKLF	TRGV3	.	TRGJ1	14	-1	-1	23
17	1.776365973187323E-4	TGTGCCACCTGGGACGGTTATTATAAGAAACTCTTT	CATWDGYYKKLF	TRGV2	.	TRGJ1	16	-1	-1	17
17	1.776365973187323E-4	TGTGCCACCTGGGACGGTCGGTATAAGAAACTCTTT	CATWDGRYKKLF	TRGV3	.	TRGJ1	14	-1	-1	21
17	1.776365973187323E-4	TGTGCCACCTGGGACGGGCGCCTTGAGAAACTCTTT	CATWDGRLEKLF	TRGV2	.	TRGJ1	18	-1	-1	25
17	1.776365973187323E-4	TGTGCCACCTGGGACACCCTGGGGGAGAAACTCTTT	CATWDTLGEKLF	TRGV2	.	TRGJ1	14	-1	-1	25
17	1.776365973187323E-4	TGTGCCACCTGGGACAGGCTGGGGGAGAAACTCTTT	CATWDRLGEKLF	TRGV7	.	TRGJ1	18	-1	-1	25
17	1.776365973187323E-4	TGTGCCACCTGGGACAGGCCGTGTCAGAAACTCTTT	CATWDRPCQKLF	TRGV3	.	TRGJ1	24	-1	-1	25
17	1.776365973187323E-4	TGTGCCACCTGGGACAGGCACTGCGAGAAACTCTTT	CATWDRHCEKLF	TRGV3	.	TRGJ1	22	-1	-1	25
17	1.776365973187323E-4	TGTGCCACCGGTCCTGTGGATTATAAGAAACTCTTT	CATGPVDYKKLF	TRGV2	.	TRGJ1	8	-1	-1	19
17	1.776365973187323E-4	TGTGCCACCGGCTCTCTGGATTATAAGAAACTCTTT	CATGSLDYKKLF	TRGV4	.	TRGJ1	8	-1	-1	19
17	1.776365973187323E-4	TGTGCCACCTGGTGGTATTATAAGAAACTCTTT	CATWWYYKKLF	TRGV3	.	TRGJ1	11	-1	-1	15
17	1.776365973187323E-4	TGTGCCACCTGGGCCCCAAATAAGAAACTCTTT	CATWAPNKKLF	TRGV4	.	TRGJ1	12	-1	-1	19
17	1.776365973187323E-4	TGTGCCACCTGGGATGGTTATGGGAAACTCTTT	CATWDGYGKLF	TRGV4	.	TRGJ1	16	-1	-1	17
17	1.776365973187323E-4	TGTGCCACCTGGGATGGGCGTGGGAAACTCTTT	CATWDGRGKLF	TRGV4	.	TRGJ1	18	-1	-1	23
17	1.776365973187323E-4	TGTGCCACCTGGGATGGGCACAAGAAACTCTTT	CATWDGHKKLF	TRGV4	.	TRGJ1	21	-1	-1	21
17	1.776365973187323E-4	TGTGCCACCTGGGACGGGTATAAGAAACTCTTT	CATWDGYKKLF	TRGV2	.	TRGJ1	17	-1	-1	18
17	1.776365973187323E-4	TGTGCCACCTGGGACAAACATAAGAAACTCTTT	CATWDKHKKLF	TRGV3	.	TRGJ1	15	-1	-1	19
17	1.776365973187323E-4	TGTGCCACCTGGGAGTATTATAAGAAACTCTTT	CATWEYYKKLF	TRGV4	.	TRGJ1	13	-1	-1	15
17	1.776365973187323E-4	TGTGCCACCTGGGAGCCAACGGAGAAACTCTTT	CATWEPTEKLF	TRGV4	.	TRGJ1	13	-1	-1	22
17	1.776365973187323E-4	TGTGCCACCTGGACTGGTTGGTTCAAGATATTT	CATWTGWFKIF	TRGV2	.	TRGJP1	11	-1	-1	12
17	1.776365973187323E-4	TGTGCCACCCTACTGAGGTATAAGAAACTCTTT	CATLLRYKKLF	TRGV4	.	TRGJ1	8	-1	-1	18
17	1.776365973187323E-4	TGTGCCACCGGGACCGGCTATAAGAAACTCTTT	CATGTGYKKLF	TRGV2	.	TRGJ1	17	-1	-1	18
17	1.776365973187323E-4	TGTGCCACCGACAATTATTATAAGAAACTCTTT	CATDNYYKKLF	TRGV4	.	TRGJ1	8	-1	-1	12
17	1.776365973187323E-4	TGTGCCACGGATAGTGATTGGATCAAGACGTTT	CATDSDWIKTF	TRGV2	.	TRGJP2	7	-1	-1	11
17	1.776365973187323E-4	TGTGCCACCTGCGTTTATAAGAAACTCTTT	CATCVYKKLF	TRGV4	.	TRGJ1	10	-1	-1	14
17	1.776365973187323E-4	TGTGCCACCTGGCTCCGGGGGAAACTCTTT	CATWLRGKLF	TRGV2	.	TRGJ1	11	-1	-1	20
17	1.776365973187323E-4	TGTGCCACCTGGCCTTATAAGAAACTCTTT	CATWPYKKLF	TRGV7	.	TRGJ1	11	-1	-1	14
17	1.776365973187323E-4	TGTGCCACCTGGGATCGGAGGAAACTCTTT	CATWDRRKLF	TRGV8	.	TRGJ1	17	-1	-1	20
17	1.776365973187323E-4	TGTGCCACCTGGGATACTAAGAAACTCTTT	CATWDTKKLF	TRGV8	.	TRGJ1	15	-1	-1	17
17	1.776365973187323E-4	TGTGCCACCTGGGACAGGCGGAAACTCTTT	CATWDRRKLF	TRGV5	.	TRGJ1	18	-1	-1	20
17	1.776365973187323E-4	TGTGCCACCTGGGAAATAAGAGAACTCTTT	CATWEIRELF	TRGV4	.	TRGJ1	13	-1	-1	15
17	1.776365973187323E-4	TGTGCCACCTGGATCCATAAGAAACTCTTT	CATWIHKKLF	TRGV4	.	TRGJ1	11	-1	-1	16
17	1.776365973187323E-4	TGTGCCACCTGGACAATTAAACTCTTT	CATWTIKLF	TRGV4	.	TRGJ1	11	-1	-1	18
17	1.776365973187323E-4	TGTGCCGCGCATAAGAAACTCTTT	CAAHKKLF	TRGV8	.	TRGJ1	5	-1	-1	10
17	1.776365973187323E-4	TGTGCCACCTGGGATAAACTCTTT	CATWDKLF	TRGV8	.	TRGJ1	15	-1	-1	15
17	1.776365973187323E-4	TGTGCCACGAATAAGAAACTCTTT	CATNKKLF	TRGV8	.	TRGJ1	7	-1	-1	10
17	1.776365973187323E-4	TGTGGGTTTTATAAGAAACTCTTT	CGFYKKLF	TRGV2	.	TRGJ1	3	-1	-1	8
17	1.776365973187323E-4	TGTGCTCCCCTCTTT	CAPLF	TRGV3	.	TRGJ1	4	-1	-1	9
16	1.6718738571174806E-4	TGTGCTGCGTGGGATTATAGGGGGAAGCCCAAAGGGTTGAATTATTATAAGAAACTCTTT	CAAWDYRGKPKGLNYYKKLF	TRGV10	.	TRGJ1	16	-1	-1	38
16	1.6718738571174806E-4	TGTGCCACCTGGGATAGATTCCCGCCCTATAGTAGTGATTGGATCAAGACGTTT	CATWDRFPPYSSDWIKTF	TRGV8	.	TRGJP2	16	-1	-1	27
16	1.6718738571174806E-4	TGTGCCACCTGGGATGGGGGATATACCACTGGTTGGTTCAAGATATTT	CATWDGGYTTGWFKIF	TRGV4	.	TRGJP1	17	-1	-1	17
16	1.6718738571174806E-4	TGTGCCACCTGGGATAGGCCTATTGGTGATTATTATAAGAAACTCTTT	CATWDRPIGDYYKKLF	TRGV8	.	TRGJ1	22	-1	-1	28
16	1.6718738571174806E-4	TGTGCCACCTGGGACGGTCGGGAGTTGGGCAAAAAAATCAAGGTATTT	CATWDGRELGKKIKVF	TRGV2	.	TRGJP	16	-1	-1	21
16	1.6718738571174806E-4	TGTGCCACCTGGGACGGGCCGGGGGGTAGTGATTGGATCAAGACGTTT	CATWDGPGGSDWIKTF	TRGV2	.	TRGJP2	19	-1	-1	25
16	1.6718738571174806E-4	TGTGCCACCTGGGACACGCTACCGAGAACCCTTGATAAGAAACTCTTT	CATWDTLPRTLDKKLF	TRGV3	.	TRGJ1	18	-1	-1	34
16	1.6718738571174806E-4	TGTGCCACCTGGGACAGGCTTCCGGGTGCGGGCTATAAGAAACTCTTT	CATWDRLPGAGYKKLF	TRGV5	.	TRGJ1	18	-1	-1	33
16	1.6718738571174806E-4	TGTGCCACCTGGGACAGGCTTAGGACTAGGGCTTGGTTCAAGATATTT	CATWDRLRTRAWFKIF	TRGV3	.	TRGJP1	18	-1	-1	32
16	1.6718738571174806E-4	TGTGCCACCTGGGACAGGCCGGGAGCCTTTTCCAATAAGAAACTCTTT	CATWDRPGAFSNKKLF	TRGV3	.	TRGJ1	19	-1	-1	34
16	1.6718738571174806E-4	TGTGCCACCTGGGACAGGCAGAGTGCCACTGGTTGGTTCAAGATATTT	CATWDRQSATGWFKIF	TRGV3	.	TRGJP1	18	-1	-1	25
16	1.6718738571174806E-4	TGTGCTGCGTGGCACCCCGCCCCGAATTATTATAAGAAACTCTTT	CAAWHPAPNYYKKLF	TRGV10	.	TRGJ1	11	-1	-1	22
16	1.6718738571174806E-4	TGTGCCACCTGGGATGGCCCTATCTCTGGTTGGTTCAAGATATTT	CATWDGPISGWFKIF	TRGV4	.	TRGJP1	29	-1	-1	25
16	1.6718738571174806E-4	TGTGCCACCTGGGATACTTATAGTAGTGATTGGATCAAGACGTTT	CATWDTYSSDWIKTF	TRGV8	.	TRGJP2	15	-1	-1	14
16	1.6718738571174806E-4	TGTGCCACCTGGGACGGGCCTAGTAGTGATTGGATCAAGACGTTT	CATWDGPSSDWIKTF	TRGV2	.	TRGJP2	19	-1	-1	20
16	1.6718738571174806E-4	TGTGCCACCTGGGACAGGCCTGACACTGGTTGGTTCAAGATATTT	CATWDRPDTGWFKIF	TRGV7	.	TRGJP1	21	-1	-1	23
16	1.6718738571174806E-4	TGTGCCACCTGGGACAGGCCCTTTTGGGGATATAAGAAACTCTTT	CATWDRPFWGYKKLF	TRGV3	.	TRGJ1	19	-1	-1	30
16	1.6718738571174806E-4	TGTGCCACCTGGGACAGGCCGGCGAATTATTATAAGAAACTCTTT	CATWDRPANYYKKLF	TRGV5	.	TRGJ1	19	-1	-1	22
16	1.6718738571174806E-4	TGTGCCACCTGGGACAGGCCAACCCCTTATTATAAGAAACTCTTT	CATWDRPTPYYKKLF	TRGV7	.	TRGJ1	19	-1	-1	26
16	1.6718738571174806E-4	TGTGCCACCTGGGACAGACCATGTCCAGATGATAAGAAACTCTTT	CATWDRPCPDDKKLF	TRGV5	.	TRGJ1	25	-1	-1	28
16	1.6718738571174806E-4	TGTGCCACCTGGGCTACCCCCATTTATTATAAGAAACTCTTT	CATWATPIYYKKLF	TRGV2	.	TRGJ1	12	-1	-1	23
16	1.6718738571174806E-4	TGTGCCACCTGGGGCGAGTTGGGCAAAAAAATCAAGGTATTT	CATWGELGKKIKVF	TRGV2	.	TRGJP	15	-1	-1	15
16	1.6718738571174806E-4	TGTGCCACCTGGGACGGTCCAGGAGTATATAAGAAACTCTTT	CATWDGPGVYKKLF	TRGV3	.	TRGJ1	14	-1	-1	27
16	1.6718738571174806E-4	TGTGCCACCTGGGACGGGTTTGATTATTATAAGAAACTCTTT	CATWDGFDYYKKLF	TRGV2	.	TRGJ2	17	-1	-1	22
16	1.6718738571174806E-4	TGTGCCACCTGGGACGGGCTTAGTGATTGGATCAAGACGTTT	CATWDGLSDWIKTF	TRGV2	.	TRGJP2	18	-1	-1	20
16	1.6718738571174806E-4	TGTGCCACCTGGGACGGGCCGAATTATTATAAGAAACTCTTT	CATWDGPNYYKKLF	TRGV2	.	TRGJ1	19	-1	-1	19
16	1.6718738571174806E-4	TGTGCCACCTGGGACGGGCCAGTTTATTATAAGAAACTCTTT	CATWDGPVYYKKLF	TRGV2	.	TRGJ1	22	-1	-1	23
16	1.6718738571174806E-4	TGTGCCACCTGGGACGAGAGTAGTGATTGGATCAAGACGTTT	CATWDESSDWIKTF	TRGV8	.	TRGJP2	13	-1	-1	18
16	1.6718738571174806E-4	TGTGCCACCTGGGACAGGCTGCTCTTGGTGGAGAAACTCTTT	CATWDRLLLVEKLF	TRGV3	.	TRGJ1	18	-1	-1	31
16	1.6718738571174806E-4	TGTGCCACCTGGGACAGGAAGATGAATTATAAGAAACTCTTT	CATWDRKMNYKKLF	TRGV5	.	TRGJ1	17	-1	-1	25
16	1.6718738571174806E-4	TGTGCCACCTGGGAGGGGATATTTCATTATAAGAAACTCTTT	CATWEGIFHYKKLF	TRGV3	.	TRGJ1	13	-1	-1	25
16	1.6718738571174806E-4	TGTGCCACCTCATATACCACTGGTTGGTTCAAGATATTT	CATSYTTGWFKIF	TRGV2	.	TRGJP1	9	-1	-1	11
16	1.6718738571174806E-4	TGTGCCACCTGGCCAAGAAGAGGCTATAAGAAACTCTTT	CATWPRRGYKKLF	TRGV8	.	TRGJ1	11	-1	-1	24
16	1.6718738571174806E-4	TGTGCCACCTGGGTCGGGGGTTATTATAAGAAACTCTTT	CATWVGGYYKKLF	TRGV2	.	TRGJ1	17	-1	-1	20
16	1.6718738571174806E-4	TGTGCCACCTGGGATGCCCCAGGTTATAAGAAACTCTTT	CATWDAPGYKKLF	TRGV4	.	TRGJ2	15	-1	-1	23
16	1.6718738571174806E-4	TGTGCCACCTGGGATGGAGTGGGTTATAAGAAACTCTTT	CATWDGVGYKKLF	TRGV4	.	TRGJ1	16	-1	-1	23
16	1.6718738571174806E-4	TGTGCCACCTGGGATAGGCCCCCCTATAAGAAACTCTTT	CATWDRPPYKKLF	TRGV8	.	TRGJ1	19	-1	-1	24
16	1.6718738571174806E-4	TGTGCCACCTGGGACTATGGGTATTATAAGAAACTCTTT	CATWDYGYYKKLF	TRGV2	.	TRGJ1	14	-1	-1	21
16	1.6718738571174806E-4	TGTGCCACCTGGGACGGGCCCTATTATAAGAAACTCTTT	CATWDGPYYKKLF	TRGV2	.	TRGJ1	20	-1	-1	21
16	1.6718738571174806E-4	TGTGCCACCTGGGACGGAGGAGGTTATAAGAAACTCTTT	CATWDGGGYKKLF	TRGV2	.	TRGJ1	16	-1	-1	23
16	1.6718738571174806E-4	TGTGCCACCTGGGACAGGTCCGATTATAAGAAACTCTTT	CATWDRSDYKKLF	TRGV3	.	TRGJ1	17	-1	-1	22
16	1.6718738571174806E-4	TGTGCCACCTGGGACAGGCTTCCTGAGAAGAAACTCTTT	CATWDRLPEKKLF	TRGV3	.	TRGJ1	18	-1	-1	27
16	1.6718738571174806E-4	TGTGCCACCTGGGACAGGCCAGGATATAAGAAACTCTTT	CATWDRPGYKKLF	TRGV7	.	TRGJ1	19	-1	-1	24
16	1.6718738571174806E-4	TGTGCCACCTGGGACAGGGATGGGAGGGAGAAACTCTTT	CATWDRDGREKLF	TRGV7	.	TRGJ1	17	-1	-1	28
16	1.6718738571174806E-4	TGTGCCACCCCGGGCACCACTGGTTGGTTCAAGATATTT	CATPGTTGWFKIF	TRGV2	.	TRGJP1	8	-1	-1	15
16	1.6718738571174806E-4	TGTGCCACCTGCCCGAATTATTATAAGAAACTCTTT	CATCPNYYKKLF	TRGV4	.	TRGJ1	10	-1	-1	13
16	1.6718738571174806E-4	TGTGCCACCTGGGTTTGTTATTATAAGAAACTCTTT	CATWVCYYKKLF	TRGV8	.	TRGJ1	12	-1	-1	17
16	1.6718738571174806E-4	TGTGCCACCTGGGCACCGTATTATAAGAAACTCTTT	CATWAPYYKKLF	TRGV4	.	TRGJ1	12	-1	-1	18
16	1.6718738571174806E-4	TGTGCCACCTGGGGACGGTACCCTAAGAAACTCTTT	CATWGRYPKKLF	TRGV4	.	TRGJ1	12	-1	-1	23
16	1.6718738571174806E-4	TGTGCCACCTGGGATTTGAATTATAAGAAACTCTTT	CATWDLNYKKLF	TRGV4	.	TRGJ1	14	-1	-1	19
16	1.6718738571174806E-4	TGTGCCACCTGGGATCGGTATTATAAGAAACTCTTT	CATWDRYYKKLF	TRGV4	.	TRGJ1	17	-1	-1	18
16	1.6718738571174806E-4	TGTGCCACCTGGGATGGATCAATTAAGAAACTCTTT	CATWDGSIKKLF	TRGV4	.	TRGJ1	16	-1	-1	23
16	1.6718738571174806E-4	TGTGCCACCTGGGATATGCATTATAAGAAACTCTTT	CATWDMHYKKLF	TRGV8	.	TRGJ1	18	-1	-1	19
16	1.6718738571174806E-4	TGTGCCACCTGGGATAATAGGTTAAAGAAACTCTTT	CATWDNRLKKLF	TRGV8	.	TRGJ1	15	-1	-1	21
16	1.6718738571174806E-4	TGTGCCACCTGGGACGGGCCCTTTAAGAAACTCTTT	CATWDGPFKKLF	TRGV2	.	TRGJ1	20	-1	-1	23
16	1.6718738571174806E-4	TGTGCCACCTGGGACAGGCCCTATAAGAAACTCTTT	CATWDRPYKKLF	TRGV7	.	TRGJ1	19	-1	-1	21
16	1.6718738571174806E-4	TGTGCCACCTGGATAGGGGATTGGATCAAGACGTTT	CATWIGDWIKTF	TRGV8	.	TRGJP2	16	-1	-1	18
16	1.6718738571174806E-4	TGTGCCACCTGGACCCTTTATTATAAGAAACTCTTT	CATWTLYYKKLF	TRGV5	.	TRGJ1	11	-1	-1	17
16	1.6718738571174806E-4	TGTGCCACCTGTGGAGGGATAGAGAAACTCTTT	CATCGGIEKLF	TRGV2	.	TRGJ1	17	-1	-1	18
16	1.6718738571174806E-4	TGTGCCACCTGCGTCGACGATAAGAAACTCTTT	CATCVDDKKLF	TRGV4	.	TRGJ1	10	-1	-1	19
16	1.6718738571174806E-4	TGTGCCACCTGGCCGAACCCAAAGAAACTCTTT	CATWPNPKKLF	TRGV8	.	TRGJ1	11	-1	-1	21
16	1.6718738571174806E-4	TGTGCCACCTGGGTTACAAATAAGAAACTCTTT	CATWVTNKKLF	TRGV8	.	TRGJ1	15	-1	-1	19
16	1.6718738571174806E-4	TGTGCCACCTGGGCCGGACCTAAGAAACTCTTT	CATWAGPKKLF	TRGV4	.	TRGJ1	12	-1	-1	20
16	1.6718738571174806E-4	TGTGCCACCTGGGATTTTTATAAGAAACTCTTT	CATWDFYKKLF	TRGV4	.	TRGJ1	14	-1	-1	13
16	1.6718738571174806E-4	TGTGCCACCTGGGATGGGCTTTGGAAACTCTTT	CATWDGLWKLF	TRGV4	.	TRGJ1	18	-1	-1	23
16	1.6718738571174806E-4	TGTGCCACCTGGGATGGGCCGGCGAAACTCTTT	CATWDGPAKLF	TRGV4	.	TRGJ1	19	-1	-1	23
16	1.6718738571174806E-4	TGTGCCACCTGGGATGGGGCCTCCAAACTCTTT	CATWDGASKLF	TRGV8	.	TRGJ1	21	-1	-1	24
16	1.6718738571174806E-4	TGTGCCACCTGGGACGGATATAAGAAACTCTTT	CATWDGYKKLF	TRGV2	.	TRGJ1	16	-1	-1	18
16	1.6718738571174806E-4	TGTGCCACCTGGGACAGGACTGAGAAACTCTTT	CATWDRTEKLF	TRGV7	.	TRGJ1	21	-1	-1	22
16	1.6718738571174806E-4	TGTGCCACCTGGGAAGTTTATAAGAAACTCTTT	CATWEVYKKLF	TRGV3	.	TRGJ1	13	-1	-1	17
16	1.6718738571174806E-4	TGTGCCACCCACTTGGGGTATAAGAAACTCTTT	CATHLGYKKLF	TRGV4	.	TRGJ1	8	-1	-1	18
16	1.6718738571174806E-4	TGTGCCACCTGGGTATATAAGAAACTCTTT	CATWVYKKLF	TRGV8	.	TRGJ1	16	-1	-1	15
16	1.6718738571174806E-4	TGTGCCACCTGGGGGGATAAGAAACTCTTT	CATWGDKKLF	TRGV4	.	TRGJ1	12	-1	-1	16
16	1.6718738571174806E-4	TGTGCCACCTGGGATCATAAGAAACTCTTT	CATWDHKKLF	TRGV4	.	TRGJ1	14	-1	-1	13
16	1.6718738571174806E-4	TGTGCCACCTGGGACCTCAAGAAACTCTTT	CATWDLKKLF	TRGV4	.	TRGJ1	13	-1	-1	18
16	1.6718738571174806E-4	TGTGCCACCTGGGACACGAAGAAACTCTTT	CATWDTKKLF	TRGV3	.	TRGJ1	15	-1	-1	18
16	1.6718738571174806E-4	TGTGCCACCTGGAGGCGGGAGAAACTCTTT	CATWRREKLF	TRGV3	.	TRGJ1	11	-1	-1	19
16	1.6718738571174806E-4	TGTGCCACCTGGAAGAATAAGAAACTCTTT	CATWKNKKLF	TRGV4	.	TRGJ2	11	-1	-1	16
16	1.6718738571174806E-4	TGTGCCACCTGGGGGAAGAAACTCTTT	CATWGKKLF	TRGV8	.	TRGJ1	12	-1	-1	15
16	1.6718738571174806E-4	TGTGCCACCTGGGAAAAGAAACTCTTT	CATWEKKLF	TRGV8	.	TRGJ1	13	-1	-1	15
16	1.6718738571174806E-4	TGTGCCACCTGGGATAGACTCTTT	CATWDRLF	TRGV4	.	TRGJ1	14	-1	-1	17
16	1.6718738571174806E-4	TCCAGAAGCCGAAAACTCTTT	SRSRKLF	TRGV8	.	TRGJ1	0	-1	-1	12
16	1.6718738571174806E-4	TGTGCCTTGTGTACGCTCTTT	CALCTLF	TRGV9	.	TRGJ1	10	-1	-1	15
16	1.6718738571174806E-4	TGTGCCACGAAACTCTTT	CATKLF	TRGV4	.	TRGJ1	7	-1	-1	8
15	1.567381741047638E-4	TGTGCTGCGTGGGATGAACCCCCCTTCTTGTTCACTGGTTGGTTCAAGATATTT	CAAWDEPPFLFTGWFKIF	TRGV10	.	TRGJP1	14	-1	-1	32
15	1.567381741047638E-4	TGTGCCACCTGGGACGGGCAAGTCAGAGAGTTGGGCAAAAAAATCAAGGTATTT	CATWDGQVRELGKKIKVF	TRGV2	.	TRGJP	18	-1	-1	26
15	1.567381741047638E-4	TGTGCCACCTGGTCCTCAATACGGGGGTTGGGCAAAAAAATCAAGGTATTT	CATWSSIRGLGKKIKVF	TRGV3	.	TRGJP	11	-1	-1	26
15	1.567381741047638E-4	TGTGCCACCTGGGACGCCCAACATTATAGTAGTGATTGGATCAAGACGTTT	CATWDAQHYSSDWIKTF	TRGV2	.	TRGJP2	15	-1	-1	24
15	1.567381741047638E-4	TGTGCCCGGGAGCCTACCATCAGATTGAATTATTATAAGAAACTCTTT	CAREPTIRLNYYKKLF	TRGV10	.	TRGJ1	4	-1	-1	23
15	1.567381741047638E-4	TGTGCCACCTGGGATGGGCCTCATAGTAGTGATTGGATCAAGACGTTT	CATWDGPHSSDWIKTF	TRGV4	.	TRGJP2	23	-1	-1	22
15	1.567381741047638E-4	TGTGCCACCTGGGACCGATATAGGTTGGATTATTATAAGAAACTCTTT	CATWDRYRLDYYKKLF	TRGV3	.	TRGJ1	14	-1	-1	28
15	1.567381741047638E-4	TGTGCCACCTGGGACGGCCTAAGGGGTAGTGATTGGATCAAGACGTTT	CATWDGLRGSDWIKTF	TRGV2	.	TRGJP2	16	-1	-1	25
15	1.567381741047638E-4	TGTGCTGCGTGGGATTCGGTCCCGAATTATTATAAGAAACTCTTT	CAAWDSVPNYYKKLF	TRGV10	.	TRGJ1	15	-1	-1	22
15	1.567381741047638E-4	TGTGCCACCTGGGATGGAAACCTCCGTCATTATAAGAAACTCTTT	CATWDGNLRHYKKLF	TRGV4	.	TRGJ1	16	-1	-1	28
15	1.567381741047638E-4	TGTGCCACCTGGGACGGGCCCAAGAGTGATTGGATCAAGACGTTT	CATWDGPKSDWIKTF	TRGV2	.	TRGJP2	20	-1	-1	24
15	1.567381741047638E-4	TGTGCCACCTGGGACGGGCCGGGGGTTTGGTATAAGAAACTCTTT	CATWDGPGVWYKKLF	TRGV2	.	TRGJ1	19	-1	-1	30
15	1.567381741047638E-4	TGTGCCACCTGGGACGGAATCCTGAATTATTATAAGAAACTCTTT	CATWDGILNYYKKLF	TRGV7	.	TRGJ1	14	-1	-1	23
15	1.567381741047638E-4	TGTGCCACCTGGGACAGGCTCCGTAGTGATTGGATCAAGACGTTT	CATWDRLRSDWIKTF	TRGV3	.	TRGJP2	18	-1	-1	22
15	1.567381741047638E-4	TGTGCTGCGTGGGGCTATACCACTGGTTGGTTCAAGATATTT	CAAWGYTTGWFKIF	TRGV10	.	TRGJP1	12	-1	-1	15
15	1.567381741047638E-4	TGTGCTGCGTGGGATTATATACCTTATTATAAGAAACTCTTT	CAAWDYIPYYKKLF	TRGV10	.	TRGJ1	16	-1	-1	23
15	1.567381741047638E-4	TGTGCTGCGTGGGAGGGGGCCACTGGTTGGTTCAAGATATTT	CAAWEGATGWFKIF	TRGV10	.	TRGJP1	13	-1	-1	19
15	1.567381741047638E-4	TGTGCTGCGTGGGAAACCATGAATTATTATAAGAAACTCTTT	CAAWETMNYYKKLF	TRGV10	.	TRGJ1	13	-1	-1	20
15	1.567381741047638E-4	TGTGCCACCTGGCTATACACGAATTATTATAAGAAACTCTTT	CATWLYTNYYKKLF	TRGV4	.	TRGJ1	11	-1	-1	19
15	1.567381741047638E-4	TGTGCCACCTGGGATTGGCTTGATTATTATAAGAAACTCTTT	CATWDWLDYYKKLF	TRGV8	.	TRGJ1	18	-1	-1	22
15	1.567381741047638E-4	TGTGCCACCTGGGATCGGTCCACTGGTTGGTTCAAGATATTT	CATWDRSTGWFKIF	TRGV4	.	TRGJP1	21	-1	-1	19
15	1.567381741047638E-4	TGTGCCACCTGGGATGGGGACGTTTATTATAAGAAACTCTTT	CATWDGDVYYKKLF	TRGV4	.	TRGJ1	17	-1	-1	23
15	1.567381741047638E-4	TGTGCCACCTGGGATAGCGCAACGTCACCAAAGAAACTCTTT	CATWDSATSPKKLF	TRGV8	.	TRGJ2	16	-1	-1	30
15	1.567381741047638E-4	TGTGCCACCTGGGATAGGCCCCCTTATTATAAGAAACTCTTT	CATWDRPPYYKKLF	TRGV8	.	TRGJ1	19	-1	-1	23
15	1.567381741047638E-4	TGTGCCACCTGGGATAGGATTAGTGATTGGATCAAGACGTTT	CATWDRISDWIKTF	TRGV8	.	TRGJP2	17	-1	-1	20
15	1.567381741047638E-4	TGTGCCACCTGGGACGGGCGGAATGGTTGGTTCAAGATATTT	CATWDGRNGWFKIF	TRGV2	.	TRGJP1	18	-1	-1	23
15	1.567381741047638E-4	TGTGCCACCTGGGACGGGCAGGCGGGTTATAAGAAACTCTTT	CATWDGQAGYKKLF	TRGV2	.	TRGJ1	18	-1	-1	26
15	1.567381741047638E-4	TGTGCCACCTGGGACAGGCAAATCAAAAATAAGAAACTCTTT	CATWDRQIKNKKLF	TRGV3	.	TRGJ1	18	-1	-1	28
15	1.567381741047638E-4	TGTGCCACCTGGGAACCCTCGAATTATTATAAGAAACTCTTT	CATWEPSNYYKKLF	TRGV3	.	TRGJ1	13	-1	-1	18
15	1.567381741047638E-4	TGTGCCACCCAACCGCAATCCACTGGTTGGTTCAAGATATTT	CATQPQSTGWFKIF	TRGV8	.	TRGJP1	8	-1	-1	19
15	1.567381741047638E-4	TGTGCCACCTGGGCCTCGAGAGACTATAAGAAACTCTTT	CATWASRDYKKLF	TRGV4	.	TRGJ1	12	-1	-1	24
15	1.567381741047638E-4	TGTGCCACCTGGGCCGGAACTTATTATAAGAAACTCTTT	CATWAGTYYKKLF	TRGV5	.	TRGJ1	12	-1	-1	16
15	1.567381741047638E-4	TGTGCCACCTGGGGAATTTGTCATTATAAGAAACTCTTT	CATWGICHYKKLF	TRGV4	.	TRGJ1	12	-1	-1	22
15	1.567381741047638E-4	TGTGCCACCTGGGATGTGGATTATTATAAGAAACTCTTT	CATWDVDYYKKLF	TRGV4	.	TRGJ1	15	-1	-1	19
15	1.567381741047638E-4	TGTGCCACCTGGGATGGGCAGGGATCGGAGAAACTCTTT	CATWDGQGSEKLF	TRGV4	.	TRGJ1	18	-1	-1	28
15	1.567381741047638E-4	TGTGCCACCTGGGATAGTAGTGATTGGATCAAGACGTTT	CATWDSSDWIKTF	TRGV8	.	TRGJP2	16	-1	-1	13
15	1.567381741047638E-4	TGTGCCACCTGGGACGGCCGAGATTGTATCAAGACGTTT	CATWDGRDCIKTF	TRGV2	.	TRGJP2	16	-1	-1	21
15	1.567381741047638E-4	TGTGCCACCTGGGACGGGCTTTTTTATAAGAAACTCTTT	CATWDGLFYKKLF	TRGV2	.	TRGJ1	18	-1	-1	20
15	1.567381741047638E-4	TGTGCCACCTGGGACGGGCTCTCATATAAGAAACTCTTT	CATWDGLSYKKLF	TRGV2	.	TRGJ2	18	-1	-1	24
15	1.567381741047638E-4	TGTGCCACCTGGGACGATAATTATTATAAGAAACTCTTT	CATWDDNYYKKLF	TRGV2	.	TRGJ1	15	-1	-1	18
15	1.567381741047638E-4	TGTGCCACCTGGGACGACCCGGGTTATAAGAAACTCTTT	CATWDDPGYKKLF	TRGV2	.	TRGJ1	15	-1	-1	23
15	1.567381741047638E-4	TGTGCCACCTGGGACGAATCGCGGTATAAGAAACTCTTT	CATWDESRYKKLF	TRGV3	.	TRGJ1	14	-1	-1	24
15	1.567381741047638E-4	TGTGCCACCTGGGACAGGCCGTATTGGATCAAGACGTTT	CATWDRPYWIKTF	TRGV3	.	TRGJP2	19	-1	-1	22
15	1.567381741047638E-4	TGTGCCACCTGGGACAGGCCAGGTTATAAGAAACTCTTT	CATWDRPGYKKLF	TRGV3	.	TRGJ1	19	-1	-1	23
15	1.567381741047638E-4	TGTGCCACCTGGGAGAGATTTTATTATAAGAAACTCTTT	CATWERFYYKKLF	TRGV8	.	TRGJ1	16	-1	-1	20
15	1.567381741047638E-4	TGTGCCACCTGGAGGGGCGGTTATTATAAGAAACTCTTT	CATWRGGYYKKLF	TRGV8	.	TRGJ1	11	-1	-1	20
15	1.567381741047638E-4	TGTGCTGCGTGCGGGGGGTGCCGTAAGAAACTCTTT	CAACGGCRKKLF	TRGV10	.	TRGJ1	10	-1	-1	23
15	1.567381741047638E-4	TGTGCTGCGTGGGATAGTTATTATAAGAAACTCTTT	CAAWDSYYKKLF	TRGV10	.	TRGJ1	14	-1	-1	17
15	1.567381741047638E-4	TGTGCCTTGTGGGAGGCGCCGGGTAAGAAACTCTTT	CALWEAPGKKLF	TRGV9	.	TRGJ1	18	-1	-1	23
15	1.567381741047638E-4	TGTGCCACCTGGGTCCGATATTATAAGAAACTCTTT	CATWVRYYKKLF	TRGV8	.	TRGJ1	12	-1	-1	18
15	1.567381741047638E-4	TGTGCCACCTGGGATGGTAGTTATAAGAAACTCTTT	CATWDGSYKKLF	TRGV4	.	TRGJ1	16	-1	-1	20
15	1.567381741047638E-4	TGTGCCACCTGGGATAGCCACTATAAGAAACTCTTT	CATWDSHYKKLF	TRGV8	.	TRGJ1	23	-1	-1	21
15	1.567381741047638E-4	TGTGCCACCTGGGATAAAGGATATAAGAAACTCTTT	CATWDKGYKKLF	TRGV8	.	TRGJ1	15	-1	-1	21
15	1.567381741047638E-4	TGTGCCACCTGGGACCGTTATTATAAGAAACTCTTT	CATWDRYYKKLF	TRGV7	.	TRGJ1	14	-1	-1	17
15	1.567381741047638E-4	TGTGCCACCTGGGAAATACGGGGCAAGAAACTCTTT	CATWEIRGKKLF	TRGV4	.	TRGJ1	13	-1	-1	24
15	1.567381741047638E-4	TGTGCCACCTGGGAAAAGGAAAGTGAGAAACTCTTT	CATWEKESEKLF	TRGV4	.	TRGJ1	13	-1	-1	25
15	1.567381741047638E-4	TGTGCCACCTGGACTGTCCATTATAAGAAACTCTTT	CATWTVHYKKLF	TRGV8	.	TRGJ1	11	-1	-1	19
15	1.567381741047638E-4	TGTGCCCCCCGGGGTGATTATAAGAAACTCTTT	CAPRGDYKKLF	TRGV5	.	TRGJ1	12	-1	-1	16
15	1.567381741047638E-4	TGTGCCACTTACGGTTATTATAAGAAACTCTTT	CATYGYYKKLF	TRGV2	.	TRGJ1	7	-1	-1	14
15	1.567381741047638E-4	TGTGCCACCTGGGTCCGTTATAAGAAACTCTTT	CATWVRYKKLF	TRGV4	.	TRGJ1	12	-1	-1	17
15	1.567381741047638E-4	TGTGCCACCTGGGTAGTGGGGGGGAAACTCTTT	CATWVVGGKLF	TRGV7	.	TRGJ1	12	-1	-1	23
15	1.567381741047638E-4	TGTGCCACCTGGGCCTATTATAAGAAACTCTTT	CATWAYYKKLF	TRGV8	.	TRGJ1	12	-1	-1	15
15	1.567381741047638E-4	TGTGCCACCTGGGATGGTTATAAGAAACTCTTT	CATWDGYKKLF	TRGV4	.	TRGJ1	16	-1	-1	17
15	1.567381741047638E-4	TGTGCCACCTGGGATGGCCACAAGAAACTCTTT	CATWDGHKKLF	TRGV4	.	TRGJ1	16	-1	-1	21
15	1.567381741047638E-4	TGTGCCACCTGGGATGGGGGAAAGAAACTCTTT	CATWDGGKKLF	TRGV4	.	TRGJ1	17	-1	-1	21
15	1.567381741047638E-4	TGTGCCACCTGGGATGAAGAAGGGAAACTCTTT	CATWDEEGKLF	TRGV4	.	TRGJ1	15	-1	-1	23
15	1.567381741047638E-4	TGTGCCACCTGGGATAGGCTGGGGAAACTCTTT	CATWDRLGKLF	TRGV8	.	TRGJ1	18	-1	-1	23
15	1.567381741047638E-4	TGTGCCACCTGGGATAACTATAAGAAACTCTTT	CATWDNYKKLF	TRGV8	.	TRGJ2	15	-1	-1	18
15	1.567381741047638E-4	TGTGCCACCTGGGACTGCGTTAAGAAACTCTTT	CATWDCVKKLF	TRGV8	.	TRGJ1	13	-1	-1	20
15	1.567381741047638E-4	TGTGCCACCTGGGACGGGCTACTTGAACTCTTT	CATWDGLLELF	TRGV2	.	TRGJ1	18	-1	-1	25
15	1.567381741047638E-4	TGTGCCACCTGGGACACACATAAGAAACTCTTT	CATWDTHKKLF	TRGV5	.	TRGJ1	15	-1	-1	19
15	1.567381741047638E-4	TGTGCCACCTGGGACAGGTATAAGAAACTCTTT	CATWDRYKKLF	TRGV5	.	TRGJ1	17	-1	-1	18
15	1.567381741047638E-4	TGTGCCACCTGGGAGGATTATAAGAAACTCTTT	CATWEDYKKLF	TRGV8	.	TRGJ1	13	-1	-1	16
15	1.567381741047638E-4	TGTGCCACCCGCACGGATTATAAGAAACTCTTT	CATRTDYKKLF	TRGV4	.	TRGJ1	8	-1	-1	16
15	1.567381741047638E-4	TGTGCTGCGTGGGTCTCTAAGAAACTCTTT	CAAWVSKKLF	TRGV10	.	TRGJ1	12	-1	-1	17
15	1.567381741047638E-4	TGTGCCCTCCGGGACTATAAGAAACTCTTT	CALRDYKKLF	TRGV4	.	TRGJ1	5	-1	-1	15
15	1.567381741047638E-4	TGTGCCGGGGATTATTATAAGAAACTCTTT	CAGDYYKKLF	TRGV8	.	TRGJ1	5	-1	-1	10
15	1.567381741047638E-4	TGTGCCACTCGACCTTATAAGAAACTCTTT	CATRPYKKLF	TRGV4	.	TRGJ2	7	-1	-1	14
15	1.567381741047638E-4	TGTGCCACCTCAAGGTATAAGAAACTCTTT	CATSRYKKLF	TRGV8	.	TRGJ1	9	-1	-1	15
15	1.567381741047638E-4	TGTGCCACCTGGGTTTATAAGAAACTCTTT	CATWVYKKLF	TRGV4	.	TRGJ1	12	-1	-1	14
15	1.567381741047638E-4	TGTGCCACCTGGGATGTGAAGAAACTCTTT	CATWDVKKLF	TRGV4	.	TRGJ1	15	-1	-1	18
15	1.567381741047638E-4	TGTGCCACCTGGGACGGTCAGCTCCTCTTT	CATWDGQLLF	TRGV2	.	TRGJ1	16	-1	-1	24
15	1.567381741047638E-4	TGTGCCACCTGGGACGACCAGAAACTCTTT	CATWDDQKLF	TRGV2	.	TRGJ1	15	-1	-1	19
15	1.567381741047638E-4	TGTGCCACCTGGGAGTTCAAGAAACTCTTT	CATWEFKKLF	TRGV2	.	TRGJ1	13	-1	-1	18
15	1.567381741047638E-4	TGTGCCACCTGGGAATATAAGAAACTCTTT	CATWEYKKLF	TRGV4	.	TRGJ1	13	-1	-1	15
15	1.567381741047638E-4	TGTGCCACCTGGACTCCCCCGAAACTCTTT	CATWTPPKLF	TRGV2	.	TRGJ1	11	-1	-1	20
15	1.567381741047638E-4	TGTGCCACCCCCTGGAGGATATTACTCTTT	CATPWRILLF	TRGV5	.	TRGJ1	8	-1	-1	23
15	1.567381741047638E-4	TGTGCCACCCCCGGTTATAAGAAACTCTTT	CATPGYKKLF	TRGV4	.	TRGJ1	8	-1	-1	14
15	1.567381741047638E-4	TGTGCCACCTGGGTTAAGAAACTCTTT	CATWVKKLF	TRGV4	.	TRGJ1	12	-1	-1	14
15	1.567381741047638E-4	TGTGCCACCTGGAACGAGAAACTCTTT	CATWNEKLF	TRGV4	.	TRGJ1	11	-1	-1	16
15	1.567381741047638E-4	TGTGCCACCTGGAAAATCAAGGTATTT	CATWKIKVF	TRGV8	.	TRGJP	11	-1	-1	12
15	1.567381741047638E-4	TGTGCCCCTGATAAGAAACTCTTT	CAPDKKLF	TRGV4	.	TRGJ1	9	-1	-1	10
15	1.567381741047638E-4	TGTGCCACCACCGAGAAACTCTTT	CATTEKLF	TRGV4	.	TRGJ1	8	-1	-1	13
15	1.567381741047638E-4	TGTGTGGAGAAACTCTTT	CVEKLF	TRGV4	.	TRGJ1	3	-1	-1	7
14	1.4628896249777954E-4	TGTGCCACCTGGGACGGGCTTTATAGGTGGATGAAGGGAGATAGTAGTGATTGGATCAAGACGTTT	CATWDGLYRWMKGDSSDWIKTF	TRGV2	.	TRGJP2	18	-1	-1	40
14	1.4628896249777954E-4	TGTGCCACCTGGGACGGGCGTCGGGTATCGGTTGACGATCGTGATTGGATCAAGACGTTT	CATWDGRRVSVDDRDWIKTF	TRGV2	.	TRGJP2	18	-1	-1	40
14	1.4628896249777954E-4	TGTGCTGCGTTCCCCAACTTAGGTAGGGGAACTGTTTATTATAAGAAACTCTTT	CAAFPNLGRGTVYYKKLF	TRGV10	.	TRGJ1	9	-1	-1	35
14	1.4628896249777954E-4	TGTGCCTTGTGGGAGGTGCATGTCCGGATGAATTGTTATAAGAAACTCTTT	CALWEVHVRMNCYKKLF	TRGV9	.	TRGJ1	19	-1	-1	29
14	1.4628896249777954E-4	TGTGCCACCTGGGACGGCCCACCCTTTGTGAATTATTATAAGAAACTCTTT	CATWDGPPFVNYYKKLF	TRGV2	.	TRGJ1	19	-1	-1	29
14	1.4628896249777954E-4	TGTGCCACCTGGGACGGGCCCAAATATAGTAGTGATTGGATCAAGACGTTT	CATWDGPKYSSDWIKTF	TRGV2	.	TRGJP2	20	-1	-1	23
14	1.4628896249777954E-4	TGTGCCACCTGGGACGGGCCGATCGGCCATGACGATTGGATCAAGACGTTT	CATWDGPIGHDDWIKTF	TRGV2	.	TRGJP2	19	-1	-1	33
14	1.4628896249777954E-4	TGTGCCACCTGGGACAGGCTTTTATCCCCGAATTATTATAAGAAACTCTTT	CATWDRLLSPNYYKKLF	TRGV3	.	TRGJ1	18	-1	-1	28
14	1.4628896249777954E-4	TGTGCCTGCTGGATTAGGCACGTGGGGAGTGATTGGATCAAGACGTTT	CACWIRHVGSDWIKTF	TRGV11	.	TRGJP2	23	-1	-1	27
14	1.4628896249777954E-4	TGTGCCACCTGGGGGGATCAAGAGTTGGGCAAAAAAATCAAGGTATTT	CATWGDQELGKKIKVF	TRGV2	.	TRGJP	12	-1	-1	18
14	1.4628896249777954E-4	TGTGCCACCTGGGATCCGAGCCGAGAGAATTATTATAAGAAACTCTTT	CATWDPSRENYYKKLF	TRGV4	.	TRGJ1	14	-1	-1	26
14	1.4628896249777954E-4	TGTGCCACCTGGGATGGGCCTTCGTCCACGGCGGGGAAGAAACTCTTT	CATWDGPSSTAGKKLF	TRGV4	.	TRGJ1	19	-1	-1	36
14	1.4628896249777954E-4	TGTGCCACCTGGGATGGACCTTTCCCCTGTTATTATAAGAAACTCTTT	CATWDGPFPCYYKKLF	TRGV4	.	TRGJ1	25	-1	-1	29
14	1.4628896249777954E-4	TGTGCCACCTGGGAAAGGGAGGATATTTGGTATTATAAGAAACTCTTT	CATWEREDIWYYKKLF	TRGV3	.	TRGJ1	17	-1	-1	30
14	1.4628896249777954E-4	TGTGCTGCGTGGGATGTACATACCACTGGTTGGTTCAAGATATTT	CAAWDVHTTGWFKIF	TRGV10	.	TRGJP1	21	-1	-1	15
14	1.4628896249777954E-4	TGTGCTGCGTGGGACCCAGTCCGAGGTAAATATAAGAAACTCTTT	CAAWDPVRGKYKKLF	TRGV10	.	TRGJ1	13	-1	-1	30
14	1.4628896249777954E-4	TGTGCCACCTGGGCCCTTTATAGTAGTGATTGGATCAAGACGTTT	CATWALYSSDWIKTF	TRGV2	.	TRGJP2	12	-1	-1	15
14	1.4628896249777954E-4	TGTGCCACCTGGGCCCACCCCCCTGAATCAACGAAGAAACTCTTT	CATWAHPPESTKKLF	TRGV8	.	TRGJ1	12	-1	-1	33
14	1.4628896249777954E-4	TGTGCCACCTGGGATGGGCTCAGTGTATATTATAAGAAACTCTTT	CATWDGLSVYYKKLF	TRGV4	.	TRGJ1	21	-1	-1	27
14	1.4628896249777954E-4	TGTGCCACCTGGGATGGGCGAAGGGGGTATTATAAGAAACTCTTT	CATWDGRRGYYKKLF	TRGV4	.	TRGJ1	18	-1	-1	27
14	1.4628896249777954E-4	TGTGCCACCTGGGATATGAGTCCCCCTTATTATAAGAAACTCTTT	CATWDMSPPYYKKLF	TRGV8	.	TRGJ1	15	-1	-1	26
14	1.4628896249777954E-4	TGTGCCACCTGGGATAAAAGCCTTTATTATTATAAGAAACTCTTT	CATWDKSLYYYKKLF	TRGV8	.	TRGJ1	15	-1	-1	25
14	1.4628896249777954E-4	TGTGCCACCTGGGACCCCGAGGGTAGTGATTGGATCAAGACGTTT	CATWDPEGSDWIKTF	TRGV8	.	TRGJP2	13	-1	-1	22
14	1.4628896249777954E-4	TGTGCCACCTGGGACGGGCTGGGCACTGGTTGGTTCAAGATATTT	CATWDGLGTGWFKIF	TRGV2	.	TRGJP1	18	-1	-1	23
14	1.4628896249777954E-4	TGTGCCACCTGGGACGGGCCTGATTCCCCGGGGGAGAAACTCTTT	CATWDGPDSPGEKLF	TRGV2	.	TRGJ1	19	-1	-1	34
14	1.4628896249777954E-4	TGTGCCACCTGGGACGGGCCGCGGAGTGGTTATAAGAAACTCTTT	CATWDGPRSGYKKLF	TRGV2	.	TRGJ1	19	-1	-1	29
14	1.4628896249777954E-4	TGTGCCACCTGGGACGGGCGTAGTAGTGATTGGATCAAGACGTTT	CATWDGRSSDWIKTF	TRGV2	.	TRGJP2	18	-1	-1	20
14	1.4628896249777954E-4	TGTGCCACCTGGGACAGGCGTGTTAGGCTCTGTAAGAAACTCTTT	CATWDRRVRLCKKLF	TRGV3	.	TRGJ1	22	-1	-1	32
14	1.4628896249777954E-4	TGTGCCACCTGGGACAGACTCTGCTGGGGGTATAAGAAACTCTTT	CATWDRLCWGYKKLF	TRGV7	.	TRGJ1	16	-1	-1	30
14	1.4628896249777954E-4	TGTGCCACCTGGGACAGACGAGGGATCCGTTATAAGAAACTCTTT	CATWDRRGIRYKKLF	TRGV3	.	TRGJ1	16	-1	-1	29
14	1.4628896249777954E-4	TGTGCCACCTGGTCGGGGTGTTATTATTATAAGAAACTCTTT	CATWSGCYYYKKLF	TRGV8	.	TRGJ1	11	-1	-1	22
14	1.4628896249777954E-4	TGTGCCACCTGGGATCGGGCCGGGGTGTATAAGAAACTCTTT	CATWDRAGVYKKLF	TRGV4	.	TRGJ1	20	-1	-1	27
14	1.4628896249777954E-4	TGTGCCACCTGGGATGGGTTACTCCCCTATAAGAAACTCTTT	CATWDGLLPYKKLF	TRGV4	.	TRGJ1	17	-1	-1	27
14	1.4628896249777954E-4	TGTGCCACCTGGGATGGGCCTTCTGGTTGGTTCAAGATATTT	CATWDGPSGWFKIF	TRGV4	.	TRGJP1	19	-1	-1	22
14	1.4628896249777954E-4	TGTGCCACCTGGGATGGGCCTCTTTATTATAAGAAACTCTTT	CATWDGPLYYKKLF	TRGV4	.	TRGJ1	19	-1	-1	23
14	1.4628896249777954E-4	TGTGCCACCTGGGATGGGGGCGAGTTTTCTAAGAAACTCTTT	CATWDGGEFSKKLF	TRGV8	.	TRGJ1	17	-1	-1	20
14	1.4628896249777954E-4	TGTGCCACCTGGGATAAGACCCCTGGTTGGTTCAAGATATTT	CATWDKTPGWFKIF	TRGV4	.	TRGJP1	14	-1	-1	18
14	1.4628896249777954E-4	TGTGCCACCTGGGACCCCTACGGGTATTATAAGAAACTCTTT	CATWDPYGYYKKLF	TRGV3	.	TRGJ1	14	-1	-1	24
14	1.4628896249777954E-4	TGTGCCACCTGGGACCCCCCGAATTATTATAAGAAACTCTTT	CATWDPPNYYKKLF	TRGV2	.	TRGJ1	14	-1	-1	19
14	1.4628896249777954E-4	TGTGCCACCTGGGACGGCCAGAAGGATTATAAGAAACTCTTT	CATWDGQKDYKKLF	TRGV2	.	TRGJ1	16	-1	-1	25
14	1.4628896249777954E-4	TGTGCCACCTGGGACGGGCCCCGCGTTTATAAGAAACTCTTT	CATWDGPRVYKKLF	TRGV2	.	TRGJ1	20	-1	-1	26
14	1.4628896249777954E-4	TGTGCCACCTGGGACAGGCTTCGAGATTATAAGAAACTCTTT	CATWDRLRDYKKLF	TRGV7	.	TRGJ1	18	-1	-1	25
14	1.4628896249777954E-4	TGTGCCACCTGGGACAGGCTGTTGCATTATAAGAAACTCTTT	CATWDRLLHYKKLF	TRGV5	.	TRGJ1	21	-1	-1	25
14	1.4628896249777954E-4	TGTGCCACCTGGGACAGGCTACTTGGTTATAAGAAACTCTTT	CATWDRLLGYKKLF	TRGV5	.	TRGJ1	18	-1	-1	26
14	1.4628896249777954E-4	TGTGCCACCTGGGACAGGCGGAATAGGTATAAGAAACTCTTT	CATWDRRNRYKKLF	TRGV7	.	TRGJ1	18	-1	-1	27
14	1.4628896249777954E-4	TGTGCCACCACGGAGGGGTCGAATTATTATAAGAAACTCTTT	CATTEGSNYYKKLF	TRGV8	.	TRGJ1	8	-1	-1	18
14	1.4628896249777954E-4	TGTGCTGCGTGGGTAAATTTTGGAAGGAAGAAACTCTTT	CAAWVNFGRKKLF	TRGV10	.	TRGJ1	12	-1	-1	27
14	1.4628896249777954E-4	TGTGCTGCGTGGGATCATGGGTGTTATAAGAAACTCTTT	CAAWDHGCYKKLF	TRGV10	.	TRGJ1	14	-1	-1	23
14	1.4628896249777954E-4	TGTGCCACCTTTTATACCACTGGTTGGTTCAAGATATTT	CATFYTTGWFKIF	TRGV2	.	TRGJP1	9	-1	-1	12
14	1.4628896249777954E-4	TGTGCCACCTGGGGGCTGAATTATTATAAGAAACTCTTT	CATWGLNYYKKLF	TRGV2	.	TRGJ1	12	-1	-1	17
14	1.4628896249777954E-4	TGTGCCACCTGGGATGTTTTTGAATATAAGAAACTCTTT	CATWDVFEYKKLF	TRGV4	.	TRGJ1	15	-1	-1	24
14	1.4628896249777954E-4	TGTGCCACCTGGGACCTCCTCCCTTATAAGAAACTCTTT	CATWDLLPYKKLF	TRGV3	.	TRGJ1	14	-1	-1	23
14	1.4628896249777954E-4	TGTGCCACCTGGGACGGTGATTATTATAAGAAACTCTTT	CATWDGDYYKKLF	TRGV2	.	TRGJ1	16	-1	-1	19
14	1.4628896249777954E-4	TGTGCCACCTGGGACGGGCGGAACTCGAAGAAACTCTTT	CATWDGRNSKKLF	TRGV2	.	TRGJ1	18	-1	-1	27
14	1.4628896249777954E-4	TGTGCCACCTGGGACGGGGTAATTTATAAGAAACTCTTT	CATWDGVIYKKLF	TRGV2	.	TRGJ1	17	-1	-1	23
14	1.4628896249777954E-4	TGTGCCACCTGGGACGGGAATTCTTATAAGAAACTCTTT	CATWDGNSYKKLF	TRGV3	.	TRGJ2	17	-1	-1	17
14	1.4628896249777954E-4	TGTGCCACCTGGGACAGGTATTCTTATAAGAAACTCTTT	CATWDRYSYKKLF	TRGV3	.	TRGJ1	17	-1	-1	19
14	1.4628896249777954E-4	TGTGCCACCTGGGACAGGCCTGATTATAAGAAACTCTTT	CATWDRPDYKKLF	TRGV7	.	TRGJ1	21	-1	-1	22
14	1.4628896249777954E-4	TGTGCCACCTGGACCGGGGACAATTATAAGAAACTCTTT	CATWTGDNYKKLF	TRGV3	.	TRGJ1	11	-1	-1	22
14	1.4628896249777954E-4	TGTGCCACCTGGTGGACTGGTTGGTTCAAGATATTT	CATWWTGWFKIF	TRGV4	.	TRGJP1	11	-1	-1	15
14	1.4628896249777954E-4	TGTGCCACCTGGGTCCCTGTTATAAAGAAACTCTTT	CATWVPVIKKLF	TRGV2	.	TRGJ1	12	-1	-1	19
14	1.4628896249777954E-4	TGTGCCACCTGGGTCAATTATTATAAGAAACTCTTT	CATWVNYYKKLF	TRGV4	.	TRGJ1	12	-1	-1	15
14	1.4628896249777954E-4	TGTGCCACCTGGGGAGATTATTATAAGAAACTCTTT	CATWGDYYKKLF	TRGV2	.	TRGJ2	12	-1	-1	16
14	1.4628896249777954E-4	TGTGCCACCTGGGATTTCAACTATAAGAAACTCTTT	CATWDFNYKKLF	TRGV4	.	TRGJ1	14	-1	-1	21
14	1.4628896249777954E-4	TGTGCCACCTGGGATTGGAGCTATAAGAAACTCTTT	CATWDWSYKKLF	TRGV8	.	TRGJ1	17	-1	-1	21
14	1.4628896249777954E-4	TGTGCCACCTGGGATGTTTATTATAAGAAACTCTTT	CATWDVYYKKLF	TRGV8	.	TRGJ1	14	-1	-1	17
14	1.4628896249777954E-4	TGTGCCACCTGGGATGGGATCTATAAGAAACTCTTT	CATWDGIYKKLF	TRGV4	.	TRGJ1	17	-1	-1	21
14	1.4628896249777954E-4	TGTGCCACCTGGGACCCTTATTATAAGAAACTCTTT	CATWDPYYKKLF	TRGV2	.	TRGJ1	14	-1	-1	17
14	1.4628896249777954E-4	TGTGCCACCTGGGACGCCCATTATAAGAAACTCTTT	CATWDAHYKKLF	TRGV5	.	TRGJ1	14	-1	-1	19
14	1.4628896249777954E-4	TGTGCCACCTGGGACGGTATTCATAAGAAACTCTTT	CATWDGIHKKLF	TRGV2	.	TRGJ1	16	-1	-1	17
14	1.4628896249777954E-4	TGTGCCACCTGGGACGGCAAAAATAAGAAACTCTTT	CATWDGKNKKLF	TRGV2	.	TRGJ1	16	-1	-1	22
14	1.4628896249777954E-4	TGTGCCACCTGGGACGGGCGGTATAAGAAACTCTTT	CATWDGRYKKLF	TRGV2	.	TRGJ1	18	-1	-1	21
14	1.4628896249777954E-4	TGTGCCACCTGGGACGGGCACTATAAGAAACTCTTT	CATWDGHYKKLF	TRGV2	.	TRGJ1	18	-1	-1	21
14	1.4628896249777954E-4	TGTGCCACCTGGGACAGACGTTATAAGAAACTCTTT	CATWDRRYKKLF	TRGV3	.	TRGJ1	16	-1	-1	20
14	1.4628896249777954E-4	TGTGCCACCTGGAAGAATTATTATAAGAAACTCTTT	CATWKNYYKKLF	TRGV3	.	TRGJ1	11	-1	-1	14
14	1.4628896249777954E-4	TGTGCCACCGATACCACTGGTTGGTTCAAGATATTT	CATDTTGWFKIF	TRGV8	.	TRGJP1	8	-1	-1	10
14	1.4628896249777954E-4	TGTGCCTCTAAAATTTATTATAAGAAACTCTTT	CASKIYYKKLF	TRGV2	.	TRGJ1	5	-1	-1	14
14	1.4628896249777954E-4	TGTGCCACCTCTTCTCCTTATAAGAAACTCTTT	CATSSPYKKLF	TRGV7	.	TRGJ1	9	-1	-1	17
14	1.4628896249777954E-4	TGTGCCACCTGGGATGGGCGAGAGAAACTCTTT	CATWDGREKLF	TRGV4	.	TRGJ1	18	-1	-1	22
14	1.4628896249777954E-4	TGTGCCACCTGGGACGCAAATAAGAAACTCTTT	CATWDANKKLF	TRGV3	.	TRGJ1	14	-1	-1	19
14	1.4628896249777954E-4	TGTGCCACCTGGGACACGAATAAGAAACTCTTT	CATWDTNKKLF	TRGV7	.	TRGJ1	15	-1	-1	19
14	1.4628896249777954E-4	TGTGCCACCTGGGACAGGCATAAGAAACTCTTT	CATWDRHKKLF	TRGV7	.	TRGJ1	18	-1	-1	19
14	1.4628896249777954E-4	TGTGCCACCTGGGACAACCGGGGGAAACTCTTT	CATWDNRGKLF	TRGV3	.	TRGJ1	15	-1	-1	23
14	1.4628896249777954E-4	TGTGCCACCTGGGACAAATATAAGAAACTCTTT	CATWDKYKKLF	TRGV3	.	TRGJ1	15	-1	-1	18
14	1.4628896249777954E-4	TGTGCCACCTCCTATTATAAGAAACTCTTT	CATSYYKKLF	TRGV3	.	TRGJ1	9	-1	-1	12
14	1.4628896249777954E-4	TGTGCCACCTGGGATCTTAAGAAACTCTTT	CATWDLKKLF	TRGV4	.	TRGJ1	14	-1	-1	17
14	1.4628896249777954E-4	TGTGCCACCTGGGATGTCGGGAAACTCTTT	CATWDVGKLF	TRGV4	.	TRGJ1	15	-1	-1	20
14	1.4628896249777954E-4	TGTGCCACCTGGGATGGCAAGAAACTCTTT	CATWDGKKLF	TRGV4	.	TRGJ1	16	-1	-1	18
14	1.4628896249777954E-4	TGTGCCACCTGGGAGTGGGGGAAACTCTTT	CATWEWGKLF	TRGV4	.	TRGJ1	18	-1	-1	20
14	1.4628896249777954E-4	TGTGCCACCTGGGAAGAAGAGAAACTCTTT	CATWEEEKLF	TRGV2	.	TRGJ1	13	-1	-1	19
14	1.4628896249777954E-4	TGCCCCTCGAATTATTATAAGAAACTCTTT	CPSNYYKKLF	TRGV3	.	TRGJ1	1	-1	-1	6
14	1.4628896249777954E-4	TGTGCCTTGTGGGAGCCCCCCCTCTTT	CALWEPPLF	TRGV9	.	TRGJ1	14	-1	-1	21
14	1.4628896249777954E-4	TGTGCCACCTGGTTGGAGAAACTCTTT	CATWLEKLF	TRGV5	.	TRGJ1	11	-1	-1	16
14	1.4628896249777954E-4	TGTGCCACCGTATATAAGAAACTCTTT	CATVYKKLF	TRGV4	.	TRGJ2	8	-1	-1	12
14	1.4628896249777954E-4	TGTGCCACCGGGTTGAAGAAACTCTTT	CATGLKKLF	TRGV8	.	TRGJ1	11	-1	-1	15
14	1.4628896249777954E-4	TGTGCCACCAGGCATAAGAAACTCTTT	CATRHKKLF	TRGV8	.	TRGJ1	15	-1	-1	13
14	1.4628896249777954E-4	TGTGCCACCAGGGTAGGGAAACTCTTT	CATRVGKLF	TRGV3	.	TRGJ1	12	-1	-1	17
14	1.4628896249777954E-4	TGTGCCACCTGGGAGGAACTCTTT	CATWEELF	TRGV8	.	TRGJ1	13	-1	-1	13
13	1.358397508907953E-4	TGTGCCACCTGGGACGGGCCGGGGTTGGGGCAGGATATCCCCGCGAGATATAGTAGTGATTGGATCAAGACGTTT	CATWDGPGLGQDIPARYSSDWIKTF	TRGV2	.	TRGJP2	19	-1	-1	47
13	1.358397508907953E-4	TGTGCCACCTGGGACAGGAAGGTGGAGGCCTGTAGTGATTGGATCAAGACGTTT	CATWDRKVEACSDWIKTF	TRGV3	.	TRGJP2	17	-1	-1	31
13	1.358397508907953E-4	TGTGCCACCTGGGACAGGCCCGCAGAGTTGGGCAAAAAAATCAAGGTATTT	CATWDRPAELGKKIKVF	TRGV5	.	TRGJP	19	-1	-1	23
13	1.358397508907953E-4	TGTGCCACCTGGGACAGGCAAGGTCTCCCTTATTATTATAAGAAACTCTTT	CATWDRQGLPYYYKKLF	TRGV3	.	TRGJ1	18	-1	-1	31
13	1.358397508907953E-4	TGTGCCACCTGGGATGGTAATATTGGGGCTTATTATAAGAAACTCTTT	CATWDGNIGAYYKKLF	TRGV4	.	TRGJ1	16	-1	-1	29
13	1.358397508907953E-4	TGTGCCACCTGGGATGGGCTAGAGGGTTTCTATTATAAGAAACTCTTT	CATWDGLEGFYYKKLF	TRGV4	.	TRGJ1	18	-1	-1	30
13	1.358397508907953E-4	TGTGCCACCTGGGATGGGCCCATACCCGTGTGTTATAAGAAACTCTTT	CATWDGPIPVCYKKLF	TRGV4	.	TRGJ1	26	-1	-1	32
13	1.358397508907953E-4	TGTGCCACCTGGGATAGACGAGATTCTGCTTATTATAAGAAACTCTTT	CATWDRRDSAYYKKLF	TRGV8	.	TRGJ1	16	-1	-1	29
13	1.358397508907953E-4	TGTGCCACCTGGGACCCACCTTATACCACTGGTTGGTTCAAGATATTT	CATWDPPYTTGWFKIF	TRGV2	.	TRGJP1	14	-1	-1	21
13	1.358397508907953E-4	TGTGCCACCTGGGACGGGACCAGAAGTAGTGATTGGATCAAGACGTTT	CATWDGTRSSDWIKTF	TRGV2	.	TRGJP2	20	-1	-1	24
13	1.358397508907953E-4	TGTGCCACCTGGGACGGGAGTGATACCACTGGTTGGTTCAAGATATTT	CATWDGSDTTGWFKIF	TRGV2	.	TRGJP1	17	-1	-1	22
13	1.358397508907953E-4	TGTGCCACCTGGGATTATTATGGTAGTGATTGGATCAAGACGTTT	CATWDYYGSDWIKTF	TRGV4	.	TRGJP2	14	-1	-1	18
13	1.358397508907953E-4	TGTGCCACCTGGGATGGGCCAAAAGGTGGTTATAAGAAACTCTTT	CATWDGPKGGYKKLF	TRGV4	.	TRGJ1	19	-1	-1	29
13	1.358397508907953E-4	TGTGCCACCTGGGACGGCCGCACAACAAATTATAAGAAACTCTTT	CATWDGRTTNYKKLF	TRGV2	.	TRGJ1	16	-1	-1	28
13	1.358397508907953E-4	TGTGCCACCTGGGACGGGCTGATAGGGTATTATAAGAAACTCTTT	CATWDGLIGYYKKLF	TRGV2	.	TRGJ1	18	-1	-1	27
13	1.358397508907953E-4	TGTGCCACCTGGGACAGGCCGAGCGATTATTATAAGAAACTCTTT	CATWDRPSDYYKKLF	TRGV7	.	TRGJ1	19	-1	-1	25
13	1.358397508907953E-4	TGTGCCACCTGGGACAGGCGTATTGGGTTTTATAAGAAACTCTTT	CATWDRRIGFYKKLF	TRGV3	.	TRGJ1	18	-1	-1	29
13	1.358397508907953E-4	TGTGCCACCCTAGTGGGAGGGTTGGGCAAAAAAATCAAGGTATTT	CATLVGGLGKKIKVF	TRGV8	.	TRGJP	8	-1	-1	17
13	1.358397508907953E-4	TGTGCCACTCCCCACCATACCACTGGTTGGTTCAAGATATTT	CATPHHTTGWFKIF	TRGV3	.	TRGJP1	7	-1	-1	16
13	1.358397508907953E-4	TGTGCCACCTGGGATGGCCCGCGAGATTATAAGAAACTCTTT	CATWDGPRDYKKLF	TRGV4	.	TRGJ1	19	-1	-1	25
13	1.358397508907953E-4	TGTGCCACCTGGGATGGGCTGCTTTATTATAAGAAACTCTTT	CATWDGLLYYKKLF	TRGV4	.	TRGJ1	18	-1	-1	23
13	1.358397508907953E-4	TGTGCCACCTGGGATGGGCCCAATTATTATAAGAAACTCTTT	CATWDGPNYYKKLF	TRGV4	.	TRGJ1	21	-1	-1	21
13	1.358397508907953E-4	TGTGCCACCTGGGATGGGCCGGTAGGTTATAAGAAACTCTTT	CATWDGPVGYKKLF	TRGV4	.	TRGJ1	19	-1	-1	26
13	1.358397508907953E-4	TGTGCCACCTGGGATGGGCCGAGGGATTATAAGAAACTCTTT	CATWDGPRDYKKLF	TRGV4	.	TRGJ1	19	-1	-1	25
13	1.358397508907953E-4	TGTGCCACCTGGGATAGGCCTATTTATTATAAGAAACTCTTT	CATWDRPIYYKKLF	TRGV8	.	TRGJ1	22	-1	-1	23
13	1.358397508907953E-4	TGTGCCACCTGGGACGGCGTGAATTATTATAAGAAACTCTTT	CATWDGVNYYKKLF	TRGV2	.	TRGJ1	16	-1	-1	20
13	1.358397508907953E-4	TGTGCCACCTGGGACGGGCCTATTGGTTATAAGAAACTCTTT	CATWDGPIGYKKLF	TRGV2	.	TRGJ1	19	-1	-1	26
13	1.358397508907953E-4	TGTGCCACCTGGGACGGGCGGTATTATTATAAGAAACTCTTT	CATWDGRYYYKKLF	TRGV2	.	TRGJ2	18	-1	-1	22
13	1.358397508907953E-4	TGTGCCACCTGGGACGGGCGGCTGGGGTATAAGAAACTCTTT	CATWDGRLGYKKLF	TRGV2	.	TRGJ1	18	-1	-1	27
13	1.358397508907953E-4	TGTGCCACCTGGGACGGGCGACGGTTTTATAAGAAACTCTTT	CATWDGRRFYKKLF	TRGV2	.	TRGJ2	18	-1	-1	26
13	1.358397508907953E-4	TGTGCCACCTGGGACATAGAGAATTATTATAAGAAACTCTTT	CATWDIENYYKKLF	TRGV3	.	TRGJ1	15	-1	-1	20
13	1.358397508907953E-4	TGTGCCACCTGGGACACCCGTTTTTATTATAAGAAACTCTTT	CATWDTRFYYKKLF	TRGV3	.	TRGJ1	15	-1	-1	23
13	1.358397508907953E-4	TGTGCCACCTGGGACAGGTCAGGGGTTTATAAGAAACTCTTT	CATWDRSGVYKKLF	TRGV3	.	TRGJ1	17	-1	-1	26
13	1.358397508907953E-4	TGTGCCACCTGGGACAGGCCTCTTGCTTATAAGAAACTCTTT	CATWDRPLAYKKLF	TRGV3	.	TRGJ1	20	-1	-1	26
13	1.358397508907953E-4	TGTGCCACCTGGGACAGGCCAGGGCATTATAAGAAACTCTTT	CATWDRPGHYKKLF	TRGV3	.	TRGJ1	19	-1	-1	25
13	1.358397508907953E-4	TGTGCCACCTGGGACAGGCAACCGTTTTATAAGAAACTCTTT	CATWDRQPFYKKLF	TRGV3	.	TRGJ1	18	-1	-1	26
13	1.358397508907953E-4	TGTGCCTTGTGGGAGGTGATTTATTATAAGAAGCTCTTT	CALWEVIYYKKLF	TRGV9	.	TRGJ1	17	-1	-1	17
13	1.358397508907953E-4	TGTGCCACCTGCGAATTCCATTATTATAAGAAACTCTTT	CATCEFHYYKKLF	TRGV2	.	TRGJ1	13	-1	-1	13
13	1.358397508907953E-4	TGTGCCACCTGGGTTGCGAATTATTATAAGAAACTCTTT	CATWVANYYKKLF	TRGV7	.	TRGJ1	12	-1	-1	16
13	1.358397508907953E-4	TGTGCCACCTGGGTCCCAGGGGAGTATAAGAAACTCTTT	CATWVPGEYKKLF	TRGV3	.	TRGJ1	12	-1	-1	24
13	1.358397508907953E-4	TGTGCCACCTGGGCCGGGGGCGGTTATAAGAAACTCTTT	CATWAGGGYKKLF	TRGV8	.	TRGJ1	12	-1	-1	23
13	1.358397508907953E-4	TGTGCCACCTGGGCCATCCTTTATTATAAGAAACTCTTT	CATWAILYYKKLF	TRGV4	.	TRGJ1	12	-1	-1	20
13	1.358397508907953E-4	TGTGCCACCTGGGGCACGAATTATTATAAGAAACTCTTT	CATWGTNYYKKLF	TRGV8	.	TRGJ1	12	-1	-1	16
13	1.358397508907953E-4	TGTGCCACCTGGGGACCGCTTTATTATAAGAAACTCTTT	CATWGPLYYKKLF	TRGV8	.	TRGJ1	12	-1	-1	20
13	1.358397508907953E-4	TGTGCCACCTGGGATTATTCATCGAATAAGAAACTCTTT	CATWDYSSNKKLF	TRGV4	.	TRGJ1	14	-1	-1	25
13	1.358397508907953E-4	TGTGCCACCTGGGATGTTGATTATTATAAGAAACTCTTT	CATWDVDYYKKLF	TRGV4	.	TRGJ1	15	-1	-1	19
13	1.358397508907953E-4	TGTGCCACCTGGGATGGGCGTTATTATAAGAAACTCTTT	CATWDGRYYKKLF	TRGV4	.	TRGJ1	18	-1	-1	20
13	1.358397508907953E-4	TGTGCCACCTGGGATGGGCGACCCTATAAGAAACTCTTT	CATWDGRPYKKLF	TRGV4	.	TRGJ1	18	-1	-1	24
13	1.358397508907953E-4	TGTGCCACCTGGGATGGGGGGCATTATAAGAAACTCTTT	CATWDGGHYKKLF	TRGV4	.	TRGJ1	17	-1	-1	22
13	1.358397508907953E-4	TGTGCCACCTGGGATAGGCCGGGGTATAAGAAACTCTTT	CATWDRPGYKKLF	TRGV8	.	TRGJ1	19	-1	-1	24
13	1.358397508907953E-4	TGTGCCACCTGGGACCCAGGGGTCTATAAGAAACTCTTT	CATWDPGVYKKLF	TRGV7	.	TRGJ1	14	-1	-1	24
13	1.358397508907953E-4	TGTGCCACCTGGGACGGCGTGGGATATAAGAAACTCTTT	CATWDGVGYKKLF	TRGV2	.	TRGJ1	16	-1	-1	24
13	1.358397508907953E-4	TGTGCCACCTGGGACGGGCTGTATTATAAGAAACTCTTT	CATWDGLYYKKLF	TRGV2	.	TRGJ1	18	-1	-1	21
13	1.358397508907953E-4	TGTGCCACCTGGGACGGGCCAAATTATAAGAAACTCTTT	CATWDGPNYKKLF	TRGV2	.	TRGJ1	19	-1	-1	22
13	1.358397508907953E-4	TGTGCCACCTGGGACGGGGGTAAAGATAAGAAACTCTTT	CATWDGGKDKKLF	TRGV2	.	TRGJ1	17	-1	-1	25
13	1.358397508907953E-4	TGTGCCACCTGGGACGGGATTTATTATAAGAAACTCTTT	CATWDGIYYKKLF	TRGV2	.	TRGJ1	17	-1	-1	17
13	1.358397508907953E-4	TGTGCCACCTGGGACAGCCGGCATAATAAGAAACTCTTT	CATWDSRHNKKLF	TRGV3	.	TRGJ1	16	-1	-1	22
13	1.358397508907953E-4	TGTGCCACCTGGGACAGGCCTTGGTATAAGAAACTCTTT	CATWDRPWYKKLF	TRGV5	.	TRGJ1	20	-1	-1	24
13	1.358397508907953E-4	TGTGCCACCTGGGACAGGCCTAATTATAAGAAACTCTTT	CATWDRPNYKKLF	TRGV5	.	TRGJ1	20	-1	-1	22
13	1.358397508907953E-4	TGTGCCACCTGGGACAGGCCGTTTTATAAGAAACTCTTT	CATWDRPFYKKLF	TRGV3	.	TRGJ1	19	-1	-1	23
13	1.358397508907953E-4	TGTGCCACCTGGGACAGGCCGAGATATAAGAAACTCTTT	CATWDRPRYKKLF	TRGV5	.	TRGJ1	19	-1	-1	24
13	1.358397508907953E-4	TGTGCCACCTGGGACAGGAATTATTATAAGAAACTCTTT	CATWDRNYYKKLF	TRGV3	.	TRGJ1	17	-1	-1	17
13	1.358397508907953E-4	TGTGCCACCTGGGACAAGGCGTATTATAAGAAACTCTTT	CATWDKAYYKKLF	TRGV3	.	TRGJ1	19	-1	-1	21
13	1.358397508907953E-4	TGTGCCACCCGCGCTGTGGCGTATTATAAGAAACTCTTT	CATRAVAYYKKLF	TRGV5	.	TRGJ1	8	-1	-1	21
13	1.358397508907953E-4	TGTGCTGCGTGGGATCCGAACGAAAAGAAACTCTTT	CAAWDPNEKKLF	TRGV10	.	TRGJ2	14	-1	-1	24
13	1.358397508907953E-4	TGTGCCACCTGGGCCTCGTATTATAAGAAACTCTTT	CATWASYYKKLF	TRGV5	.	TRGJ1	12	-1	-1	18
13	1.358397508907953E-4	TGTGCCACCTGGGGGCCGTATTATAAGAAACTCTTT	CATWGPYYKKLF	TRGV5	.	TRGJ1	12	-1	-1	18
13	1.358397508907953E-4	TGTGCCACCTGGGGATTTCACTATAAGAAACTCTTT	CATWGFHYKKLF	TRGV4	.	TRGJ1	12	-1	-1	21
13	1.358397508907953E-4	TGTGCCACCTGGGATGGGTGGTGGATCAAGACGTTT	CATWDGWWIKTF	TRGV4	.	TRGJP2	17	-1	-1	21
13	1.358397508907953E-4	TGTGCCACCTGGGATGGGCATTTGGAGAAACTCTTT	CATWDGHLEKLF	TRGV4	.	TRGJ1	18	-1	-1	25
13	1.358397508907953E-4	TGTGCCACCTGGGATACTTATTATAAGAAACTCTTT	CATWDTYYKKLF	TRGV8	.	TRGJ1	15	-1	-1	17
13	1.358397508907953E-4	TGTGCCACCTGGGACGGGCGGCATAAGAAACTCTTT	CATWDGRHKKLF	TRGV2	.	TRGJ1	18	-1	-1	22
13	1.358397508907953E-4	TGTGCCACCTGGGACGGATATTATAAGAAACTCTTT	CATWDGYYKKLF	TRGV2	.	TRGJ1	16	-1	-1	18
13	1.358397508907953E-4	TGTGCCACCTGGGACAGCCTTTTTAAGAAACTCTTT	CATWDSLFKKLF	TRGV3	.	TRGJ1	19	-1	-1	20
13	1.358397508907953E-4	TGTGCCACCTGGGACAGGCCTTTAGAGAAACTCTTT	CATWDRPLEKLF	TRGV3	.	TRGJ1	20	-1	-1	25
13	1.358397508907953E-4	TGTGCCACCTGGGACAGGCCTGGAAAGAAACTCTTT	CATWDRPGKKLF	TRGV7	.	TRGJ1	21	-1	-1	24
13	1.358397508907953E-4	TGTGCCACCTGGGACAGATATTATAAGAAACTCTTT	CATWDRYYKKLF	TRGV2	.	TRGJ1	14	-1	-1	18
13	1.358397508907953E-4	TGTGCCACCTGGGAACCATATTATAAGAAACTCTTT	CATWEPYYKKLF	TRGV4	.	TRGJ1	13	-1	-1	18
13	1.358397508907953E-4	TGTGCCACCTGGAGCGAGAAAAGCCTAAAACTCTTT	CATWSEKSLKLF	TRGV2	.	TRGJ1	11	-1	-1	27
13	1.358397508907953E-4	GTAAATCCAAAAAGGGATTATTATAAGAAACTCTTT	VNPKRDYYKKLF	TRGV5	.	TRGJ1	-1	-1	-1	16
13	1.358397508907953E-4	TGTGCCACCTGGCCTTGGCCTAAGAAACTCTTT	CATWPWPKKLF	TRGV5	.	TRGJ1	11	-1	-1	20
13	1.358397508907953E-4	TGTGCCACCTGGCCTATTAGTAAGAAACTCTTT	CATWPISKKLF	TRGV4	.	TRGJ1	11	-1	-1	14
13	1.358397508907953E-4	TGTGCCACCTGGGATCGGTATAAGAAACTCTTT	CATWDRYKKLF	TRGV8	.	TRGJ1	17	-1	-1	18
13	1.358397508907953E-4	TGTGCCACCTGGGATGGGCTGTGGAAACTCTTT	CATWDGLWKLF	TRGV4	.	TRGJ1	18	-1	-1	23
13	1.358397508907953E-4	TGTGCCACCTGGGATGGAAATAAGAAACTCTTT	CATWDGNKKLF	TRGV4	.	TRGJ1	16	-1	-1	19
13	1.358397508907953E-4	TGTGCCACCTGGGACCTCGAAAAGAAACTCTTT	CATWDLEKKLF	TRGV2	.	TRGJ1	14	-1	-1	21
13	1.358397508907953E-4	TGTGCCACCTGGGACAGCAGTAAGAAACTCTTT	CATWDSSKKLF	TRGV7	.	TRGJ1	16	-1	-1	20
13	1.358397508907953E-4	TGTGCCACCTGGGACAGGCCTAAGAAACTCTTT	CATWDRPKKLF	TRGV5	.	TRGJ1	20	-1	-1	20
13	1.358397508907953E-4	TGTGCCACCTGGGACAAGTATAAGAAACTCTTT	CATWDKYKKLF	TRGV7	.	TRGJ1	15	-1	-1	18
13	1.358397508907953E-4	TGTGCCACCTGGATAAAAAGGGGGAAACTCTTT	CATWIKRGKLF	TRGV8	.	TRGJ1	14	-1	-1	23
13	1.358397508907953E-4	TGTGCCACCCCCACTGGTTGGTTCAAGATATTT	CATPTGWFKIF	TRGV2	.	TRGJP1	8	-1	-1	10
13	1.358397508907953E-4	TGTGCCACCGGGAATTATTATAAGAAACTCTTT	CATGNYYKKLF	TRGV8	.	TRGJ1	12	-1	-1	11
13	1.358397508907953E-4	TGTGCCTCCATTTATTATAAGAAACTCTTT	CASIYYKKLF	TRGV8	.	TRGJ1	8	-1	-1	11
13	1.358397508907953E-4	TGTGCCTCGAATTATTATAAGAAACTCTTT	CASNYYKKLF	TRGV4	.	TRGJ1	5	-1	-1	6
13	1.358397508907953E-4	TGTGCCACCTGGTCCAAGAAGAAACTCTTT	CATWSKKKLF	TRGV5	.	TRGJ1	11	-1	-1	18
13	1.358397508907953E-4	TGTGCCACCTGGGAGGCGAGGAAACTCTTT	CATWEARKLF	TRGV8	.	TRGJ1	13	-1	-1	20
13	1.358397508907953E-4	TGTGCCACCCATTATTATAAGAAACTCTTT	CATHYYKKLF	TRGV4	.	TRGJ1	8	-1	-1	10
13	1.358397508907953E-4	TGTGCCACCTGGGCAAAGAAACTCTTT	CATWAKKLF	TRGV8	.	TRGJ1	12	-1	-1	15
13	1.358397508907953E-4	TGTGCCACCTGGATAAAGAAACTCTTT	CATWIKKLF	TRGV4	.	TRGJ1	11	-1	-1	15
12	1.2539053928381104E-4	TGTGCCACCTGGGATGGGGGTCCATGGAGTCGACTTTATTATAAGAAACTCTTT	CATWDGGPWSRLYYKKLF	TRGV4	.	TRGJ1	17	-1	-1	35
12	1.2539053928381104E-4	TGTGCCACCTGGGATGCGGCTCTCGGTAGGCCTTATTATAAGAAACTCTTT	CATWDAALGRPYYKKLF	TRGV4	.	TRGJ1	19	-1	-1	32
12	1.2539053928381104E-4	TGTGCCACCTGGGACCTGGATGGGGTATACACTGGTTGGTTCAAGATATTT	CATWDLDGVYTGWFKIF	TRGV3	.	TRGJP1	14	-1	-1	25
12	1.2539053928381104E-4	TGTGCCACCTGGGCTAGACAAGAGTTGGGCAAAAAAATCAAGGTATTT	CATWARQELGKKIKVF	TRGV2	.	TRGJP	12	-1	-1	18
12	1.2539053928381104E-4	TGTGCCACCTGGGATGGGCGGAGTGGCACTGGTTGGTTCAAGATATTT	CATWDGRSGTGWFKIF	TRGV4	.	TRGJP1	18	-1	-1	26
12	1.2539053928381104E-4	TGTGCCACCTGGGACGGGCCGGGACCCTCGTATTATAAGAAACTCTTT	CATWDGPGPSYYKKLF	TRGV2	.	TRGJ1	19	-1	-1	30
12	1.2539053928381104E-4	TGTGCCACCTGGGACAGGCCTGGTGTGGATTATTATAAGAAACTCTTT	CATWDRPGVDYYKKLF	TRGV5	.	TRGJ1	21	-1	-1	28
12	1.2539053928381104E-4	TGTGCTGCGTGGGCGTACGCCCGTAATTATTATAAGAAACTCTTT	CAAWAYARNYYKKLF	TRGV10	.	TRGJ1	18	-1	-1	24
12	1.2539053928381104E-4	TGTGCCACCTGGGATGGTAATGTGGATTATTATAAGAAACTCTTT	CATWDGNVDYYKKLF	TRGV4	.	TRGJ1	16	-1	-1	25
12	1.2539053928381104E-4	TGTGCCACCTGGGATACTCATACCACTGGTTGGTTCAAGATATTT	CATWDTHTTGWFKIF	TRGV8	.	TRGJP1	15	-1	-1	19
12	1.2539053928381104E-4	TGTGCCACCTGGGATAGGCCCATCACTGGTTGGTTCAAGATATTT	CATWDRPITGWFKIF	TRGV8	.	TRGJP1	29	-1	-1	23
12	1.2539053928381104E-4	TGTGCCACCTGGGATAAGGGATGTTCCAGGGATAAGAAACTCTTT	CATWDKGCSRDKKLF	TRGV8	.	TRGJ1	15	-1	-1	31
12	1.2539053928381104E-4	TGTGCCACCTGGGACGGGCTTCGGGTCTTGTATAAGAAACTCTTT	CATWDGLRVLYKKLF	TRGV2	.	TRGJ1	18	-1	-1	30
12	1.2539053928381104E-4	TGTGCCACCTGGGACGGAAATAGTAGTGATTGGATCAAGACGTTT	CATWDGNSSDWIKTF	TRGV2	.	TRGJP2	16	-1	-1	19
12	1.2539053928381104E-4	TGTGCCACCTGGGACAGGCGGCTACATTATTATAAGAAACTCTTT	CATWDRRLHYYKKLF	TRGV3	.	TRGJ1	18	-1	-1	25
12	1.2539053928381104E-4	TGTGCCACCTGGTCAGATACCACTGGTTGGTTCAAGATATTT	CATWSDTTGWFKIF	TRGV8	.	TRGJP1	11	-1	-1	9
12	1.2539053928381104E-4	TGTGCCACCTGGGCCCCTCAGGGGCATTATAAGAAACTCTTT	CATWAPQGHYKKLF	TRGV4	.	TRGJ2	12	-1	-1	25
12	1.2539053928381104E-4	TGTGCCACCTGGGATTCGTTCTTTTGGTATAAGAAACTCTTT	CATWDSFFWYKKLF	TRGV8	.	TRGJ1	14	-1	-1	27
12	1.2539053928381104E-4	TGTGCCACCTGGGATGTACGAGTCGCTTATAAGAAACTCTTT	CATWDVRVAYKKLF	TRGV4	.	TRGJ1	15	-1	-1	26
12	1.2539053928381104E-4	TGTGCCACCTGGGATGGCCCGAATTATTATAAGAAACTCTTT	CATWDGPNYYKKLF	TRGV4	.	TRGJ1	19	-1	-1	19
12	1.2539053928381104E-4	TGTGCCACCTGGGATGGGCCAGGCTATTATAAGAAACTCTTT	CATWDGPGYYKKLF	TRGV4	.	TRGJ1	19	-1	-1	24
12	1.2539053928381104E-4	TGTGCCACCTGGGATAAAATTGAGTGGGATAAGAAACTCTTT	CATWDKIEWDKKLF	TRGV8	.	TRGJ1	15	-1	-1	28
12	1.2539053928381104E-4	TGTGCCACCTGGGACCAAAGCCCGTCTTATAAGAAACTCTTT	CATWDQSPSYKKLF	TRGV2	.	TRGJ1	14	-1	-1	26
12	1.2539053928381104E-4	TGTGCCACCTGGGACGCCTTGGTTTATTATAAGAAACTCTTT	CATWDALVYYKKLF	TRGV2	.	TRGJ1	15	-1	-1	23
12	1.2539053928381104E-4	TGTGCCACCTGGGACGGTTCGAATTATTATAAGAAACTCTTT	CATWDGSNYYKKLF	TRGV2	.	TRGJ1	16	-1	-1	17
12	1.2539053928381104E-4	TGTGCCACCTGGGACGGGCTTTGGTATTATAAGAAACTCTTT	CATWDGLWYYKKLF	TRGV2	.	TRGJ1	18	-1	-1	24
12	1.2539053928381104E-4	TGTGCCACCTGGGACGGGCCTTTAGTTTATAAGAAACTCTTT	CATWDGPLVYKKLF	TRGV2	.	TRGJ1	19	-1	-1	26
12	1.2539053928381104E-4	TGTGCCACCTGGGACGGGCGGAGTGATTGGATCAAGACGTTT	CATWDGRSDWIKTF	TRGV2	.	TRGJP2	18	-1	-1	21
12	1.2539053928381104E-4	TGTGCCACCTGGGACGGGCAGTTCTTCAATAAGAAACTCTTT	CATWDGQFFNKKLF	TRGV2	.	TRGJ1	18	-1	-1	28
12	1.2539053928381104E-4	TGTGCCACCTGGGACGGATTGACTGGTTGGTTCAAGATATTT	CATWDGLTGWFKIF	TRGV2	.	TRGJP1	16	-1	-1	21
12	1.2539053928381104E-4	TGTGCCACCTGGGACAGTTCGAATTATTATAAGAAACTCTTT	CATWDSSNYYKKLF	TRGV7	.	TRGJ1	16	-1	-1	17
12	1.2539053928381104E-4	TGTGCCACCTGGGACAGGCTCGTGGATTATAAGAAACTCTTT	CATWDRLVDYKKLF	TRGV5	.	TRGJ1	18	-1	-1	25
12	1.2539053928381104E-4	TGTGCCACCTGGGAGGAACGCTTGGGTTATAAGAAACTCTTT	CATWEERLGYKKLF	TRGV4	.	TRGJ1	13	-1	-1	26
12	1.2539053928381104E-4	TGTGCCACCTGGTCCGGGGGATATTATAAGAAACTCTTT	CATWSGGYYKKLF	TRGV7	.	TRGJ1	11	-1	-1	21
12	1.2539053928381104E-4	TGTGCCACCTGGGTTTCGAATTATTATAAGAAACTCTTT	CATWVSNYYKKLF	TRGV4	.	TRGJ1	12	-1	-1	14
12	1.2539053928381104E-4	TGTGCCACCTGGGCCGCGAATTATTATAAGAAACTCTTT	CATWAANYYKKLF	TRGV7	.	TRGJ1	12	-1	-1	16
12	1.2539053928381104E-4	TGTGCCACCTGGGATGCCGTTTATTATAAGAAACTCTTT	CATWDAVYYKKLF	TRGV4	.	TRGJ1	15	-1	-1	20
12	1.2539053928381104E-4	TGTGCCACCTGGGATGGGCTCAGTTGGTTCAAGATATTT	CATWDGLSWFKIF	TRGV4	.	TRGJP1	21	-1	-1	22
12	1.2539053928381104E-4	TGTGCCACCTGGGATGATGTTTGCTATAAGAAACTCTTT	CATWDDVCYKKLF	TRGV4	.	TRGJ1	15	-1	-1	24
12	1.2539053928381104E-4	TGTGCCACCTGGGATAGGCGGGATTATAAGAAACTCTTT	CATWDRRDYKKLF	TRGV8	.	TRGJ1	18	-1	-1	22
12	1.2539053928381104E-4	TGTGCCACCTGGGATAAGTGGTATTATAAGAAACTCTTT	CATWDKWYYKKLF	TRGV8	.	TRGJ1	15	-1	-1	21
12	1.2539053928381104E-4	TGTGCCACCTGGGACTCTCCTTATTATAAGAAACTCTTT	CATWDSPYYKKLF	TRGV4	.	TRGJ1	13	-1	-1	20
12	1.2539053928381104E-4	TGTGCCACCTGGGACTGGATTTATTATAAGAAACTCTTT	CATWDWIYYKKLF	TRGV5	.	TRGJ1	17	-1	-1	17
12	1.2539053928381104E-4	TGTGCCACCTGGGACCCTGGGGATTATAAGAAACTCTTT	CATWDPGDYKKLF	TRGV8	.	TRGJ1	13	-1	-1	22
12	1.2539053928381104E-4	TGTGCCACCTGGGACGGGCCTAGGTATAAGAAACTCTTT	CATWDGPRYKKLF	TRGV2	.	TRGJ1	19	-1	-1	24
12	1.2539053928381104E-4	TGTGCCACCTGGGACGGGCGGAAATATAAGAAACTCTTT	CATWDGRKYKKLF	TRGV2	.	TRGJ1	18	-1	-1	24
12	1.2539053928381104E-4	TGTGCCACCTGGGACAGGCTAGATTATAAGAAACTCTTT	CATWDRLDYKKLF	TRGV7	.	TRGJ1	18	-1	-1	22
12	1.2539053928381104E-4	TGTGCCACCTGGGACAGGCCCTTTAAGAGGAAACTCTTT	CATWDRPFKRKLF	TRGV7	.	TRGJ1	19	-1	-1	29
12	1.2539053928381104E-4	TGTGCCACCTGGGACAGGGTCAATTATAAGAAACTCTTT	CATWDRVNYKKLF	TRGV5	.	TRGJ1	17	-1	-1	22
12	1.2539053928381104E-4	TGTGCCACCTGGGACAGACCTTATTATAAGAAACTCTTT	CATWDRPYYKKLF	TRGV7	.	TRGJ1	20	-1	-1	20
12	1.2539053928381104E-4	TGTGCTGCGTGGGGTCTGGGTGTGTTTGAACTCTTT	CAAWGLGVFELF	TRGV10	.	TRGJ1	12	-1	-1	28
12	1.2539053928381104E-4	TGTGCCGCACCAGAGAATTATTATAAGAAACTCTTT	CAAPENYYKKLF	TRGV4	.	TRGJ1	5	-1	-1	14
12	1.2539053928381104E-4	TGTGCCACCTCCCTCCATTTTGTAGGTAAACTCTTT	CATSLHFVGKLF	TRGV8	.	TRGJ1	9	-1	-1	27
12	1.2539053928381104E-4	TGTGCCACCTGGGTCCATTATTATAAGAAACTCTTT	CATWVHYYKKLF	TRGV4	.	TRGJ1	12	-1	-1	16
12	1.2539053928381104E-4	TGTGCCACCTGGGCTTCTAGTTATAAGAAACTCTTT	CATWASSYKKLF	TRGV2	.	TRGJ1	12	-1	-1	20
12	1.2539053928381104E-4	TGTGCCACCTGGGCCTGGTATTATAAGAAACTCTTT	CATWAWYYKKLF	TRGV4	.	TRGJ2	12	-1	-1	18
12	1.2539053928381104E-4	TGTGCCACCTGGGCCGGATTTTATAAGAAACTCTTT	CATWAGFYKKLF	TRGV3	.	TRGJ1	12	-1	-1	14
12	1.2539053928381104E-4	TGTGCCACCTGGGGGAATTATTATAAGAAACTCTTT	CATWGNYYKKLF	TRGV5	.	TRGJ1	12	-1	-1	14
12	1.2539053928381104E-4	TGTGCCACCTGGGATCCGCATTATAAGAAACTCTTT	CATWDPHYKKLF	TRGV4	.	TRGJ1	14	-1	-1	19
12	1.2539053928381104E-4	TGTGCCACCTGGGATGGGTTTTGGAAGAAACTCTTT	CATWDGFWKKLF	TRGV4	.	TRGJ1	17	-1	-1	24
12	1.2539053928381104E-4	TGTGCCACCTGGGATATAGATTATAAGAAACTCTTT	CATWDIDYKKLF	TRGV8	.	TRGJ1	15	-1	-1	19
12	1.2539053928381104E-4	TGTGCCACCTGGGATAGGCTTTATAAGAAACTCTTT	CATWDRLYKKLF	TRGV8	.	TRGJ1	18	-1	-1	20
12	1.2539053928381104E-4	TGTGCCACCTGGGATAGATGTTATAAGAAACTCTTT	CATWDRCYKKLF	TRGV8	.	TRGJ1	16	-1	-1	20
12	1.2539053928381104E-4	TGTGCCACCTGGGATAACGGTTATAAGAAACTCTTT	CATWDNGYKKLF	TRGV8	.	TRGJ1	15	-1	-1	20
12	1.2539053928381104E-4	TGTGCCACCTGGGACGGCTTATATAAGAAACTCTTT	CATWDGLYKKLF	TRGV2	.	TRGJ1	16	-1	-1	18
12	1.2539053928381104E-4	TGTGCCACCTGGGACGGCGCTTATAAGAAACTCTTT	CATWDGAYKKLF	TRGV7	.	TRGJ1	17	-1	-1	20
12	1.2539053928381104E-4	TGTGCCACCTGGGACGGGGCGGGAGGGAAACTCTTT	CATWDGAGGKLF	TRGV2	.	TRGJ1	17	-1	-1	26
12	1.2539053928381104E-4	TGTGCCACCTGGGACATATCTGGTAAGAAACTCTTT	CATWDISGKKLF	TRGV2	.	TRGJ1	14	-1	-1	23
12	1.2539053928381104E-4	TGTGCCACCTGGGACAGGCCGAATAAGAAACTCTTT	CATWDRPNKKLF	TRGV3	.	TRGJ1	19	-1	-1	22
12	1.2539053928381104E-4	TGTGCCACCTGGGACAGGGATTATAAGAAACTCTTT	CATWDRDYKKLF	TRGV7	.	TRGJ1	17	-1	-1	19
12	1.2539053928381104E-4	TGTGCCACCTGGGACAGGAGGGGCAAGAAACTCTTT	CATWDRRGKKLF	TRGV7	.	TRGJ1	17	-1	-1	24
12	1.2539053928381104E-4	TGTGCCACCTGGGACAGACTAATGGAGAAACTCTTT	CATWDRLMEKLF	TRGV3	.	TRGJ1	16	-1	-1	25
12	1.2539053928381104E-4	TGTACGCCCCAGGGGAATTATTATAAGAAACTCTTT	CTPQGNYYKKLF	TRGV3	.	TRGJ1	2	-1	-1	14
12	1.2539053928381104E-4	TGTGCCACCTCACTTTATTATAAGAAACTCTTT	CATSLYYKKLF	TRGV4	.	TRGJ1	9	-1	-1	14
12	1.2539053928381104E-4	TGTGCCACCTGGGCTAAGTATAAGAAACTCTTT	CATWAKYKKLF	TRGV4	.	TRGJ1	12	-1	-1	18
12	1.2539053928381104E-4	TGTGCCACCTGGGATGGCGATAAGAAACTCTTT	CATWDGDKKLF	TRGV4	.	TRGJ1	16	-1	-1	19
12	1.2539053928381104E-4	TGTGCCACCTGGGATAGGAATAAGAAACTCTTT	CATWDRNKKLF	TRGV8	.	TRGJ1	17	-1	-1	19
12	1.2539053928381104E-4	TGTGCCACCTGGGACGGCGTAAAGAAACTCTTT	CATWDGVKKLF	TRGV2	.	TRGJ1	16	-1	-1	21
12	1.2539053928381104E-4	TGTGCCACCTGGGACACTTATAAGAAACTCTTT	CATWDTYKKLF	TRGV3	.	TRGJ1	15	-1	-1	17
12	1.2539053928381104E-4	TGTGCCACCTGGGACAGGTCAAAGAAACTCTTT	CATWDRSKKLF	TRGV7	.	TRGJ1	17	-1	-1	21
12	1.2539053928381104E-4	TGTGCCACCTGGGACAGAACTAAGAAACTCTTT	CATWDRTKKLF	TRGV3	.	TRGJ1	16	-1	-1	20
12	1.2539053928381104E-4	TGTGCCACCTGGATGAGGCATAAGAAACTCTTT	CATWMRHKKLF	TRGV4	.	TRGJ1	18	-1	-1	19
12	1.2539053928381104E-4	TGTGCCACCCCCGTTTGTTATAAGAAACTCTTT	CATPVCYKKLF	TRGV4	.	TRGJ1	8	-1	-1	14
12	1.2539053928381104E-4	TGTGCCACGTTTACTTATTATAAGAAACTCTTT	CATFTYYKKLF	TRGV8	.	TRGJ1	7	-1	-1	14
12	1.2539053928381104E-4	TGTGCCACCTTGGAGGCTAAGAAACTCTTT	CATLEAKKLF	TRGV4	.	TRGJ1	13	-1	-1	17
12	1.2539053928381104E-4	TGTGCCACCTGGGATTTTAAGAAACTCTTT	CATWDFKKLF	TRGV4	.	TRGJ1	14	-1	-1	13
12	1.2539053928381104E-4	TGTGCCACCGTGTCTTATAAGAAACTCTTT	CATVSYKKLF	TRGV8	.	TRGJ2	8	-1	-1	14
12	1.2539053928381104E-4	TGTGCTGCTAGGGGGAAGAAACTCTTT	CAARGKKLF	TRGV10	.	TRGJ1	7	-1	-1	15
12	1.2539053928381104E-4	TGTGCCACCTGGGATGTGGAACTCTTT	CATWDVELF	TRGV4	.	TRGJ1	15	-1	-1	19
12	1.2539053928381104E-4	TGTGCCACCCTCTCTAAGAAACTCTTT	CATLSKKLF	TRGV8	.	TRGJ1	8	-1	-1	14
12	1.2539053928381104E-4	TGTGCCACCCGACGGGGGAAACTCTTT	CATRRGKLF	TRGV4	.	TRGJ1	8	-1	-1	17
12	1.2539053928381104E-4	TGTGCCACCGGATATAAGAAACTCTTT	CATGYKKLF	TRGV8	.	TRGJ1	13	-1	-1	12
12	1.2539053928381104E-4	TGGATGAAAGGCTTGAGACTCTTT	WMKGLRLF	TRGV8	.	TRGJ2	1	-1	-1	14
11	1.1494132767682679E-4	TGTGCCACCTGGGATGGGCCGTGTCGTACTAGGATCACTGGTTGGTTCAAGATATTT	CATWDGPCRTRITGWFKIF	TRGV4	.	TRGJP1	19	-1	-1	35
11	1.1494132767682679E-4	TGTGCCACCTGGGATGGGCCTTTTTCGGGTTGTTATTATAAGAAACTCTTT	CATWDGPFSGCYYKKLF	TRGV4	.	TRGJ1	19	-1	-1	32
11	1.1494132767682679E-4	TGTGCCACCTGGGATGGGCGGTTTAGGGCGAATTATTATAAGAAACTCTTT	CATWDGRFRANYYKKLF	TRGV4	.	TRGJ1	18	-1	-1	28
11	1.1494132767682679E-4	TGTGCCACCTGGGATAGGCCGGTGGAATCGAATTATTATAAGAAACTCTTT	CATWDRPVESNYYKKLF	TRGV8	.	TRGJ1	19	-1	-1	27
11	1.1494132767682679E-4	TGTGCCACCTGGGATAATCCACCCTCGAATTATTATAAGAAACTCTTT	CATWDNPPSNYYKKLF	TRGV8	.	TRGJ1	15	-1	-1	24
11	1.1494132767682679E-4	TGTGCCACCTGGGACGGGCCCATAATCAATTATTATAAGAAACTCTTT	CATWDGPIINYYKKLF	TRGV2	.	TRGJ1	20	-1	-1	21
11	1.1494132767682679E-4	TGTGCCACCTGGGACGGGGACCATACCACTGGTTGGTTCAAGATATTT	CATWDGDHTTGWFKIF	TRGV2	.	TRGJP1	17	-1	-1	22
11	1.1494132767682679E-4	TGTGCCACCTGGGACGAACTAAGCTGGAATTATTATAAGAAACTCTTT	CATWDELSWNYYKKLF	TRGV2	.	TRGJ2	15	-1	-1	26
11	1.1494132767682679E-4	TGTGCCACCTGGGACAGGCTGAGTAGGGATGGTTGGTTCAAGATATTT	CATWDRLSRDGWFKIF	TRGV3	.	TRGJP1	18	-1	-1	29
11	1.1494132767682679E-4	TGTGCCACCTGGGACAGGCCTCGAAGGAATTATTATAAGAAACTCTTT	CATWDRPRRNYYKKLF	TRGV3	.	TRGJ1	20	-1	-1	26
11	1.1494132767682679E-4	TGTGCCACCTGGGACAGGCAAATGGGACTTTATTATAAGAAACTCTTT	CATWDRQMGLYYKKLF	TRGV3	.	TRGJ1	18	-1	-1	29
11	1.1494132767682679E-4	TGTGCCACCTGGGACAAATGGAATAACGAATATTATAAGAAACTCTTT	CATWDKWNNEYYKKLF	TRGV2	.	TRGJ1	14	-1	-1	21
11	1.1494132767682679E-4	TGTGCCACCTGGGATGGGCCCACGAATTATTATAAGAAACTCTTT	CATWDGPTNYYKKLF	TRGV4	.	TRGJ1	21	-1	-1	22
11	1.1494132767682679E-4	TGTGCCACCTGGGATGGGCAGGGGATTTATTATAAGAAACTCTTT	CATWDGQGIYYKKLF	TRGV4	.	TRGJ1	18	-1	-1	23
11	1.1494132767682679E-4	TGTGCCACCTGGGATAGGTTTGGGAATTATTATAAGAAACTCTTT	CATWDRFGNYYKKLF	TRGV8	.	TRGJ2	17	-1	-1	23
11	1.1494132767682679E-4	TGTGCCACCTGGGACCCCCCTCCAGCTGGTTGGTTCAAGATATTT	CATWDPPPAGWFKIF	TRGV3	.	TRGJP1	14	-1	-1	21
11	1.1494132767682679E-4	TGTGCCACCTGGGACGCGAGTCGGGGTTATTATAAGAAACTCTTT	CATWDASRGYYKKLF	TRGV2	.	TRGJ1	15	-1	-1	26
11	1.1494132767682679E-4	TGTGCCACCTGGGACGGGCCCGAACATTATTATAAGAAACTCTTT	CATWDGPEHYYKKLF	TRGV2	.	TRGJ1	21	-1	-1	25
11	1.1494132767682679E-4	TGTGCCACCTGGGACGGGACAAAGAATTATTATAAGAAACTCTTT	CATWDGTKNYYKKLF	TRGV2	.	TRGJ1	17	-1	-1	23
11	1.1494132767682679E-4	TGTGCCACCTGGGACGACCTCGGCACTGGTTGGTTCAAGATATTT	CATWDDLGTGWFKIF	TRGV2	.	TRGJP1	15	-1	-1	23
11	1.1494132767682679E-4	TGTGCCACCTGGGACAGGCTCACCACTGGTTGGTTCAAGATATTT	CATWDRLTTGWFKIF	TRGV7	.	TRGJP1	18	-1	-1	21
11	1.1494132767682679E-4	TGTGCCACCTGGGACAGGCCCCACGGTTATTATAAGAAACTCTTT	CATWDRPHGYYKKLF	TRGV7	.	TRGJ1	19	-1	-1	26
11	1.1494132767682679E-4	TGTGCCACCTGGGACAGAGGGACCTATTATTATAAGAAACTCTTT	CATWDRGTYYYKKLF	TRGV5	.	TRGJ1	16	-1	-1	25
11	1.1494132767682679E-4	TGTGCCACCTGGATGTTAGGTAGTAGTGATTGGATCAAGACGTTT	CATWMLGSSDWIKTF	TRGV8	.	TRGJP2	11	-1	-1	20
11	1.1494132767682679E-4	TGTGCTGCGTGGGGGTTCTCGTTTTATTATAAGAAACTCTTT	CAAWGFSFYYKKLF	TRGV10	.	TRGJ1	12	-1	-1	23
11	1.1494132767682679E-4	TGTGCCACCTGTCTCCTTGACCCTTATTATAAGAAACTCTTT	CATCLLDPYYKKLF	TRGV5	.	TRGJ1	10	-1	-1	23
11	1.1494132767682679E-4	TGTGCCACCTGCCCATCGTGTGGTGATTGGATCAAGACGTTT	CATCPSCGDWIKTF	TRGV8	.	TRGJP2	10	-1	-1	19
11	1.1494132767682679E-4	TGTGCCACCTGGGTTAATACCACTGGTTGGTTCAAGATATTT	CATWVNTTGWFKIF	TRGV8	.	TRGJP1	15	-1	-1	16
11	1.1494132767682679E-4	TGTGCCACCTGGGGCTTCGGCTATTATAAGTTTACGCTCTTT	CATWGFGYYKFTLF	TRGV4	.	TRGJ1	12	-1	-1	36
11	1.1494132767682679E-4	TGTGCCACCTGGGGGTATACCACTGGTTGGTTCAAGATATTT	CATWGYTTGWFKIF	TRGV4	.	TRGJP1	12	-1	-1	15
11	1.1494132767682679E-4	TGTGCCACCTGGGATTATACCACTGGTTGGTTCAAGATATTT	CATWDYTTGWFKIF	TRGV4	.	TRGJP1	14	-1	-1	15
11	1.1494132767682679E-4	TGTGCCACCTGGGATGTAGGCACTGGTTGGTTCAAGATATTT	CATWDVGTGWFKIF	TRGV4	.	TRGJP1	15	-1	-1	20
11	1.1494132767682679E-4	TGTGCCACCTGGGATGGCGGGGGTTATTATAAGAAACTCTTT	CATWDGGGYYKKLF	TRGV4	.	TRGJ1	16	-1	-1	23
11	1.1494132767682679E-4	TGTGCCACCTGGGATGGGCTTCCTGGTCATAAGAAACTCTTT	CATWDGLPGHKKLF	TRGV4	.	TRGJ1	18	-1	-1	28
11	1.1494132767682679E-4	TGTGCCACCTGGGATGGGCTATGGGGGTATAAGAAACTCTTT	CATWDGLWGYKKLF	TRGV4	.	TRGJ1	18	-1	-1	27
11	1.1494132767682679E-4	TGTGCCACCTGGGATGGGCCGGATTATTATAAGAAACTCTTT	CATWDGPDYYKKLF	TRGV4	.	TRGJ1	19	-1	-1	19
11	1.1494132767682679E-4	TGTGCCACCTGGGACGTTTGTACTGGTTGGTTCAAGATATTT	CATWDVCTGWFKIF	TRGV2	.	TRGJP1	15	-1	-1	21
11	1.1494132767682679E-4	TGTGCCACCTGGGACGCCTTGGATTATTATAAGAAACTCTTT	CATWDALDYYKKLF	TRGV8	.	TRGJ1	13	-1	-1	22
11	1.1494132767682679E-4	TGTGCCACCTGGGACGGTGCCCCAGAAGTAAAGAAACTCTTT	CATWDGAPEVKKLF	TRGV2	.	TRGJ1	21	-1	-1	30
11	1.1494132767682679E-4	TGTGCCACCTGGGACGGGCCCATTTGCTATAAGAAACTCTTT	CATWDGPICYKKLF	TRGV2	.	TRGJ1	20	-1	-1	27
11	1.1494132767682679E-4	TGTGCCACCTGGGACGGGCGGACTGGTTGGTTCAAGATATTT	CATWDGRTGWFKIF	TRGV2	.	TRGJP1	18	-1	-1	21
11	1.1494132767682679E-4	TGTGCCACCTGGGACGGGCGGAATTATTATAAGAAACTCTTT	CATWDGRNYYKKLF	TRGV2	.	TRGJ1	18	-1	-1	20
11	1.1494132767682679E-4	TGTGCCACCTGGGACGGGGTCTCTTATTATAAGAAACTCTTT	CATWDGVSYYKKLF	TRGV2	.	TRGJ1	17	-1	-1	23
11	1.1494132767682679E-4	TGTGCCACCTGGGACGGGGTCGGTGGTTATAAGAAACTCTTT	CATWDGVGGYKKLF	TRGV3	.	TRGJ1	17	-1	-1	26
11	1.1494132767682679E-4	TGTGCCACCTGGGACGGGGGGAATTATTATAAGAAACTCTTT	CATWDGGNYYKKLF	TRGV2	.	TRGJ1	17	-1	-1	20
11	1.1494132767682679E-4	TGTGCCACCTGGGACGGACACACTGGTTGGTTCAAGATATTT	CATWDGHTGWFKIF	TRGV2	.	TRGJP1	16	-1	-1	20
11	1.1494132767682679E-4	TGTGCCACCTGGGACAGCTTTAATTATTATAAGAAACTCTTT	CATWDSFNYYKKLF	TRGV5	.	TRGJ1	16	-1	-1	21
11	1.1494132767682679E-4	TGTGCCACCTGGGACAGGCTGGGGAATTATAAGAAACTCTTT	CATWDRLGNYKKLF	TRGV3	.	TRGJ1	18	-1	-1	25
11	1.1494132767682679E-4	TGTGCCACCTGGGACAGGCCCGAAAAAATTAAGAAACTCTTT	CATWDRPEKIKKLF	TRGV5	.	TRGJ1	19	-1	-1	29
11	1.1494132767682679E-4	TGTGCCACCTGGGACAGGCCGGGGTGCTATAAGAAACTCTTT	CATWDRPGCYKKLF	TRGV3	.	TRGJ1	19	-1	-1	27
11	1.1494132767682679E-4	TGTGCCACCTGGGACAGGCCAAATTATTATAAGAAACTCTTT	CATWDRPNYYKKLF	TRGV7	.	TRGJ1	19	-1	-1	21
11	1.1494132767682679E-4	TGTGCCACCTGGGACAGGCCAAAATATTATAAGAAACTCTTT	CATWDRPKYYKKLF	TRGV3	.	TRGJ2	19	-1	-1	21
11	1.1494132767682679E-4	TGTGCCACCTGGGACAGGAGGATGTATTATAAGAAACTCTTT	CATWDRRMYYKKLF	TRGV7	.	TRGJ1	17	-1	-1	24
11	1.1494132767682679E-4	TGTGCTGCGTGGGATTATTACTATTATAAGAAACTCTTT	CAAWDYYYYKKLF	TRGV10	.	TRGJ1	16	-1	-1	21
11	1.1494132767682679E-4	TGTGCCACCTCGCCCTGGATTTCTTATAAGAAACTCTTT	CATSPWISYKKLF	TRGV3	.	TRGJ1	9	-1	-1	17
11	1.1494132767682679E-4	TGTGCCACCTGGGGATCGATTTATTATAAGAAACTCTTT	CATWGSIYYKKLF	TRGV7	.	TRGJ1	12	-1	-1	15
11	1.1494132767682679E-4	TGTGCCACCTGGGATGTAAGTTATTATAAGAAACTCTTT	CATWDVSYYKKLF	TRGV4	.	TRGJ1	15	-1	-1	20
11	1.1494132767682679E-4	TGTGCCACCTGGGATGCCCATTATTATAAGAAACTCTTT	CATWDAHYYKKLF	TRGV4	.	TRGJ1	20	-1	-1	19
11	1.1494132767682679E-4	TGTGCCACCTGGGATGGGCCTAATTATAAGAAACTCTTT	CATWDGPNYKKLF	TRGV4	.	TRGJ1	19	-1	-1	22
11	1.1494132767682679E-4	TGTGCCACCTGGGATGGGCAGGAATATAAGAAACTCTTT	CATWDGQEYKKLF	TRGV4	.	TRGJ1	18	-1	-1	24
11	1.1494132767682679E-4	TGTGCCACCTGGGATGGGGTCTGCGCTAAGAAACTCTTT	CATWDGVCAKKLF	TRGV8	.	TRGJ1	17	-1	-1	26
11	1.1494132767682679E-4	TGTGCCACCTGGGATGGAAGGTATTATAAGAAACTCTTT	CATWDGRYYKKLF	TRGV4	.	TRGJ1	16	-1	-1	21
11	1.1494132767682679E-4	TGTGCCACCTGGGATAGGCCGGTGGAGAAGAAACTCTTT	CATWDRPVEKKLF	TRGV8	.	TRGJ1	19	-1	-1	27
11	1.1494132767682679E-4	TGTGCCACCTGGGATAGAGATTATTATAAGAAACTCTTT	CATWDRDYYKKLF	TRGV8	.	TRGJ1	16	-1	-1	19
11	1.1494132767682679E-4	TGTGCCACCTGGGATAATGGAGATTATAAGAAACTCTTT	CATWDNGDYKKLF	TRGV8	.	TRGJ1	15	-1	-1	22
11	1.1494132767682679E-4	TGTGCCACCTGGGACTCGCGAGATTATAAGAAACTCTTT	CATWDSRDYKKLF	TRGV2	.	TRGJ1	14	-1	-1	22
11	1.1494132767682679E-4	TGTGCCACCTGGGACCCGAATTATTATAAGAAACTCTTT	CATWDPNYYKKLF	TRGV3	.	TRGJ1	14	-1	-1	16
11	1.1494132767682679E-4	TGTGCCACCTGGGACGCCTATTATTATAAGAAACTCTTT	CATWDAYYYKKLF	TRGV2	.	TRGJ1	15	-1	-1	19
11	1.1494132767682679E-4	TGTGCCACCTGGGACGGTGGTTATTATAAGAAACTCTTT	CATWDGGYYKKLF	TRGV2	.	TRGJ1	16	-1	-1	20
11	1.1494132767682679E-4	TGTGCCACCTGGGACGGCCCATATTATAAGAAACTCTTT	CATWDGPYYKKLF	TRGV2	.	TRGJ1	19	-1	-1	21
11	1.1494132767682679E-4	TGTGCCACCTGGGACGGGCCGCGATATAAGAAACTCTTT	CATWDGPRYKKLF	TRGV2	.	TRGJ1	19	-1	-1	24
11	1.1494132767682679E-4	TGTGCCACCTGGGACGGGCCGGATTATAAGAAACTCTTT	CATWDGPDYKKLF	TRGV2	.	TRGJ1	19	-1	-1	22
11	1.1494132767682679E-4	TGTGCCACCTGGGACGGGCGTGATTATAAGAAACTCTTT	CATWDGRDYKKLF	TRGV2	.	TRGJ1	18	-1	-1	22
11	1.1494132767682679E-4	TGTGCCACCTGGGACGGGCATGGTTATAAGAAACTCTTT	CATWDGHGYKKLF	TRGV2	.	TRGJ1	18	-1	-1	23
11	1.1494132767682679E-4	TGTGCCACCTGGGACAGCTTTCATTATAAGAAACTCTTT	CATWDSFHYKKLF	TRGV5	.	TRGJ1	16	-1	-1	22
11	1.1494132767682679E-4	TGTGCCACCTGGGACAGCCGTTATTATAAGAAACTCTTT	CATWDSRYYKKLF	TRGV3	.	TRGJ1	16	-1	-1	20
11	1.1494132767682679E-4	TGTGCCACCTGGGACAGGTATTATTATAAGAAACTCTTT	CATWDRYYYKKLF	TRGV5	.	TRGJ1	17	-1	-1	19
11	1.1494132767682679E-4	TGTGCCACCTGGGACAGGGCTTATTATAAGAAACTCTTT	CATWDRAYYKKLF	TRGV3	.	TRGJ1	20	-1	-1	20
11	1.1494132767682679E-4	TGTGCCACCTGGGAGCGCGGATTTTATAAGAAACTCTTT	CATWERGFYKKLF	TRGV4	.	TRGJ1	13	-1	-1	17
11	1.1494132767682679E-4	TGTGCCTTGTGGGAGAGGACTTATAAGAAACTCTTT	CALWERTYKKLF	TRGV9	.	TRGJ1	14	-1	-1	20
11	1.1494132767682679E-4	TGTGCCACCTGGTTGGCTGGTTGGTTCAAGATATTT	CATWLAGWFKIF	TRGV4	.	TRGJP1	11	-1	-1	16
11	1.1494132767682679E-4	TGTGCCACCTGGTATAATTATTATAAGAAACTCTTT	CATWYNYYKKLF	TRGV4	.	TRGJ1	14	-1	-1	15
11	1.1494132767682679E-4	TGTGCCACCTGGCCCCTCTTTAAGGAGAAACTCTTT	CATWPLFKEKLF	TRGV8	.	TRGJ1	11	-1	-1	25
11	1.1494132767682679E-4	TGTGCCACCTGGGATGTCGGGTATAAGAAACTCTTT	CATWDVGYKKLF	TRGV4	.	TRGJ1	15	-1	-1	21
11	1.1494132767682679E-4	TGTGCCACCTGGGATGCCTATTATAAGAAACTCTTT	CATWDAYYKKLF	TRGV5	.	TRGJ1	13	-1	-1	18
11	1.1494132767682679E-4	TGTGCCACCTGGGATGGGCCCTATAAGAAACTCTTT	CATWDGPYKKLF	TRGV4	.	TRGJ1	20	-1	-1	21
11	1.1494132767682679E-4	TGTGCCACCTGGGACGGGCAAGGGAAGAAACTCTTT	CATWDGQGKKLF	TRGV2	.	TRGJ1	18	-1	-1	24
11	1.1494132767682679E-4	TGTGCCACCTGGGACGAGGGGGTAAGGAAACTCTTT	CATWDEGVRKLF	TRGV8	.	TRGJ1	13	-1	-1	22
11	1.1494132767682679E-4	TGTGCCACCTGGGACAGGCATTTCCAGAAACTCTTT	CATWDRHFQKLF	TRGV3	.	TRGJ1	24	-1	-1	25
11	1.1494132767682679E-4	TGTGCCACCTGGGAGGTGTGTCATAAGAAACTCTTT	CATWEVCHKKLF	TRGV4	.	TRGJ1	13	-1	-1	22
11	1.1494132767682679E-4	TGTGCCACCTGGGAGGGTGGTTGGTTCAAGATATTT	CATWEGGWFKIF	TRGV4	.	TRGJP1	16	-1	-1	17
11	1.1494132767682679E-4	TGTGCCACCTGGGAGGACCTTTATAAGAAACTCTTT	CATWEDLYKKLF	TRGV4	.	TRGJ1	13	-1	-1	20
11	1.1494132767682679E-4	TGTGCCACCCGAAGGCCCCCTTATAAGAAACTCTTT	CATRRPPYKKLF	TRGV4	.	TRGJ1	8	-1	-1	20
11	1.1494132767682679E-4	TGTGCCACCGATTATATTTGTTGGTTCAAGATATTT	CATDYICWFKIF	TRGV2	.	TRGJP1	8	-1	-1	19
11	1.1494132767682679E-4	TGTGCCACCATTACCACTGGTTGGTTCAAGATATTT	CATITTGWFKIF	TRGV3	.	TRGJP1	8	-1	-1	11
11	1.1494132767682679E-4	TGTGCTGCGTGGGCTGAGAATAAGAAACTCTTT	CAAWAENKKLF	TRGV10	.	TRGJ1	12	-1	-1	19
11	1.1494132767682679E-4	TGTGCTGCGTGGGATTTGGGTAGGAAACTCTTT	CAAWDLGRKLF	TRGV10	.	TRGJ1	15	-1	-1	20
11	1.1494132767682679E-4	TGTGCCACCTGGTCGGGACGGGAGAAACTCTTT	CATWSGREKLF	TRGV5	.	TRGJ1	11	-1	-1	22
11	1.1494132767682679E-4	TGTGCCACCTGGGCATACTATAAGAAACTCTTT	CATWAYYKKLF	TRGV8	.	TRGJ1	16	-1	-1	15
11	1.1494132767682679E-4	TGTGCCACCTGGGGGTATTATAAGAAACTCTTT	CATWGYYKKLF	TRGV4	.	TRGJ1	12	-1	-1	15
11	1.1494132767682679E-4	TGTGCCACCTGGGATTTCTCGAAGAAACTCTTT	CATWDFSKKLF	TRGV4	.	TRGJ2	14	-1	-1	21
11	1.1494132767682679E-4	TGTGCCACCTGGGATGTTTATAAGAAACTCTTT	CATWDVYKKLF	TRGV8	.	TRGJ1	14	-1	-1	17
11	1.1494132767682679E-4	TGTGCCACCTGGGATGGGTATAAGAAACTCTTT	CATWDGYKKLF	TRGV4	.	TRGJ1	17	-1	-1	18
11	1.1494132767682679E-4	TGTGCCACCTGGGACAGGCCAGGGAAACTCTTT	CATWDRPGKLF	TRGV5	.	TRGJ1	19	-1	-1	23
11	1.1494132767682679E-4	TGTGCCACCTGGGACAGGGATAAGAAACTCTTT	CATWDRDKKLF	TRGV7	.	TRGJ1	17	-1	-1	19
11	1.1494132767682679E-4	TGTGCCACCTGGGAGGCTTATAAGAAACTCTTT	CATWEAYKKLF	TRGV4	.	TRGJ1	13	-1	-1	17
11	1.1494132767682679E-4	TGTGCCACGTACTCTTATTATAAGAAACTCTTT	CATYSYYKKLF	TRGV4	.	TRGJ1	7	-1	-1	14
11	1.1494132767682679E-4	TGTGCTCCATGTTATTATAAGAAACTCTTT	CAPCYYKKLF	TRGV10	.	TRGJ1	5	-1	-1	11
11	1.1494132767682679E-4	TGTGCCACCTCCCATTATAAGAAACTCTTT	CATSHYKKLF	TRGV4	.	TRGJ1	9	-1	-1	13
11	1.1494132767682679E-4	TGTGCCACCTGGTTTTATAAGAAACTCTTT	CATWFYKKLF	TRGV8	.	TRGJ1	11	-1	-1	14
11	1.1494132767682679E-4	TGTGCCACCTGGTGGCATAAGAAACTCTTT	CATWWHKKLF	TRGV7	.	TRGJ1	11	-1	-1	16
11	1.1494132767682679E-4	TGTGCCACCTGGGTTATTAAGAAACTCTTT	CATWVIKKLF	TRGV3	.	TRGJ1	12	-1	-1	13
11	1.1494132767682679E-4	TGTGCCACCTGGGATATAAAGAAACTCTTT	CATWDIKKLF	TRGV8	.	TRGJ1	15	-1	-1	14
11	1.1494132767682679E-4	TGTGCCACCTGGAGATTGAAACTCTTT	CATWRLKLF	TRGV4	.	TRGJ1	15	-1	-1	17
10	1.0449211606984253E-4	TGTGCTGCGTGGGATTATACATGTCTGGCGAATTATTATAAGAAACTCTTT	CAAWDYTCLANYYKKLF	TRGV10	.	TRGJ1	16	-1	-1	28
10	1.0449211606984253E-4	TGTGCCACCTGGGACCCTATCCGTGTGACCACTGGTTGGTTCAAGATATTT	CATWDPIRVTTGWFKIF	TRGV3	.	TRGJP1	14	-1	-1	27
10	1.0449211606984253E-4	TGTGCCACCTGGGACAGGCGTCGGAGCCCGAATTATTATAAGAAACTCTTT	CATWDRRRSPNYYKKLF	TRGV7	.	TRGJ1	18	-1	-1	28
10	1.0449211606984253E-4	TGTGCCACCTGGGCCCTCGAGTCTTGGTGGGGTATAGGGAAACTCTTT	CATWALESWWGIGKLF	TRGV2	.	TRGJ1	12	-1	-1	38
10	1.0449211606984253E-4	TGTGCCACCTGGGATAGCCTTGAGACCACTGGTTGGTTCAAGATATTT	CATWDSLETTGWFKIF	TRGV8	.	TRGJP1	19	-1	-1	24
10	1.0449211606984253E-4	TGTGCCACCTGGGATAGCCTGACCCCCCGGGGTTATAAGAAACTCTTT	CATWDSLTPRGYKKLF	TRGV8	.	TRGJ1	19	-1	-1	32
10	1.0449211606984253E-4	TGTGCCACCTGGGATAGCGGGGGAGCCACTGGTTGGTTCAAGATATTT	CATWDSGGATGWFKIF	TRGV8	.	TRGJP1	16	-1	-1	25
10	1.0449211606984253E-4	TGTGCCACCTGGGATAATAGGGGGCCGGTTTATTATAAGAAACTCTTT	CATWDNRGPVYYKKLF	TRGV8	.	TRGJ1	15	-1	-1	29
10	1.0449211606984253E-4	TGTGCCACCTGGGACGGGCTCTCCACCACTGGTTGGTTCAAGATATTT	CATWDGLSTTGWFKIF	TRGV2	.	TRGJP1	18	-1	-1	24
10	1.0449211606984253E-4	TGTGCCACCTGGGACGGGCCGAATAAACCTTATTATAAGAAACTCTTT	CATWDGPNKPYYKKLF	TRGV2	.	TRGJ1	19	-1	-1	29
10	1.0449211606984253E-4	TGTGCCACCTGGGACGGGCGGGGGACCACTGGTTGGTTCAAGATATTT	CATWDGRGTTGWFKIF	TRGV2	.	TRGJP1	18	-1	-1	24
10	1.0449211606984253E-4	TGTGCCACCTGGGACGGGGGATATACCACTGGTTGGTTCAAGATATTT	CATWDGGYTTGWFKIF	TRGV2	.	TRGJP1	17	-1	-1	17
10	1.0449211606984253E-4	TGTGCCACCTGGGAGCAAAAAAAGGCAATTTATTATAAGAAACTCTTT	CATWEQKKAIYYKKLF	TRGV4	.	TRGJ1	13	-1	-1	29
10	1.0449211606984253E-4	TGTGCCACCGGATTCCCAAACACCCTAGATTATTATAAGAAACTCTTT	CATGFPNTLDYYKKLF	TRGV4	.	TRGJ1	8	-1	-1	28
10	1.0449211606984253E-4	TGTGCTGCGTGGGACCTAGTCGAAAATTATTATAAGAAACTCTTT	CAAWDLVENYYKKLF	TRGV10	.	TRGJ1	13	-1	-1	24
10	1.0449211606984253E-4	TGTGCCACCTGGGCCCCCCAGGGGGATTATTATAAGAAACTCTTT	CATWAPQGDYYKKLF	TRGV8	.	TRGJ1	12	-1	-1	25
10	1.0449211606984253E-4	TGTGCCACCTGGGCCCAACTTATTATCGAGAGTAAGAAACTCTTT	CATWAQLIIESKKLF	TRGV4	.	TRGJ1	12	-1	-1	32
10	1.0449211606984253E-4	TGTGCCACCTGGGATTGGGTGAGGGCCGGTTATAAGAAACTCTTT	CATWDWVRAGYKKLF	TRGV2	.	TRGJ1	13	-1	-1	29
10	1.0449211606984253E-4	TGTGCCACCTGGGATGTAGAGTGGCGTTATTATAAGAAACTCTTT	CATWDVEWRYYKKLF	TRGV8	.	TRGJ1	14	-1	-1	26
10	1.0449211606984253E-4	TGTGCCACCTGGGATGGCTCTCCTTCTGATTATAAGAAACTCTTT	CATWDGSPSDYKKLF	TRGV4	.	TRGJ1	16	-1	-1	28
10	1.0449211606984253E-4	TGTGCCACCTGGGATGGCCCAAATACATATTATAAGAAACTCTTT	CATWDGPNTYYKKLF	TRGV4	.	TRGJ1	20	-1	-1	27
10	1.0449211606984253E-4	TGTGCCACCTGGGATGGGCCCCCCAAACCTTATAAGAAACTCTTT	CATWDGPPKPYKKLF	TRGV4	.	TRGJ1	20	-1	-1	29
10	1.0449211606984253E-4	TGTGCCACCTGGGATGGGCAAATGCCTTATTATAAGAAACTCTTT	CATWDGQMPYYKKLF	TRGV4	.	TRGJ1	18	-1	-1	26
10	1.0449211606984253E-4	TGTGCCACCTGGGATGAGAATACCACTGGTTGGTTCAAGATATTT	CATWDENTTGWFKIF	TRGV4	.	TRGJP1	15	-1	-1	19
10	1.0449211606984253E-4	TGTGCCACCTGGGATAGTGCAGCGGGTTATTATAAGAAACTCTTT	CATWDSAAGYYKKLF	TRGV8	.	TRGJ1	16	-1	-1	26
10	1.0449211606984253E-4	TGTGCCACCTGGGATAGCCCGACCTTTTATTATAAGAAACTCTTT	CATWDSPTFYYKKLF	TRGV8	.	TRGJ1	19	-1	-1	26
10	1.0449211606984253E-4	TGTGCCACCTGGGATAGGCGGGAGAGTTATTATAAGAAACTCTTT	CATWDRRESYYKKLF	TRGV8	.	TRGJ1	18	-1	-1	23
10	1.0449211606984253E-4	TGTGCCACCTGGGACGGGGGGATGTGTGATTGGATCAAGACGTTT	CATWDGGMCDWIKTF	TRGV2	.	TRGJP2	17	-1	-1	25
10	1.0449211606984253E-4	TGTGCCACCTGGGACAGGCCGGGGAATTATTATAAGAAACTCTTT	CATWDRPGNYYKKLF	TRGV3	.	TRGJ1	19	-1	-1	23
10	1.0449211606984253E-4	TGTGCCACCTGGGACAGGCCACTACATTATTATAAGAAACTCTTT	CATWDRPLHYYKKLF	TRGV3	.	TRGJ1	19	-1	-1	25
10	1.0449211606984253E-4	TGTGCCACCTGGGACAGGCCAGTTGGGTATTATAAGAAACTCTTT	CATWDRPVGYYKKLF	TRGV3	.	TRGJ1	22	-1	-1	27
10	1.0449211606984253E-4	TGTGCCACCTGGGACAGGCGTAAAGGGGATCCCAAGAAACTCTTT	CATWDRRKGDPKKLF	TRGV5	.	TRGJ1	18	-1	-1	33
10	1.0449211606984253E-4	TGTGCCACGAAACCCCGTCCGACCGGGGGTTATAAGAAACTCTTT	CATKPRPTGGYKKLF	TRGV8	.	TRGJ1	7	-1	-1	29
10	1.0449211606984253E-4	TGTGCTGCGTGGGATTGGGCCACTGGTTGGTTCAAGATATTT	CAAWDWATGWFKIF	TRGV10	.	TRGJP1	15	-1	-1	19
10	1.0449211606984253E-4	TGTGCTGCGTGGGATCTGCGGCGTTATTATAAGAAACTCTTT	CAAWDLRRYYKKLF	TRGV10	.	TRGJ1	14	-1	-1	23
10	1.0449211606984253E-4	TGTGCCACCTGGCCGAGCCCTAGTGATTGGATCAAGACGTTT	CATWPSPSDWIKTF	TRGV7	.	TRGJP2	11	-1	-1	20
10	1.0449211606984253E-4	TGTGCCACCTGGGTCCCACACTCCTATTATAAGAAACTCTTT	CATWVPHSYYKKLF	TRGV4	.	TRGJ1	12	-1	-1	24
10	1.0449211606984253E-4	TGTGCCACCTGGGGCAGGCCGGGTGATTATAAGAAACTCTTT	CATWGRPGDYKKLF	TRGV3	.	TRGJ1	19	-1	-1	25
10	1.0449211606984253E-4	TGTGCCACCTGGGGGGGGGGCACTGGTTGGTTCAAGATATTT	CATWGGGTGWFKIF	TRGV2	.	TRGJP1	12	-1	-1	20
10	1.0449211606984253E-4	TGTGCCACCTGGGATTCTATCTTTCATCGTCGGAAACTCTTT	CATWDSIFHRRKLF	TRGV8	.	TRGJ1	14	-1	-1	32
10	1.0449211606984253E-4	TGTGCCACCTGGGATTGGAGGGATTATTATAAGAAACTCTTT	CATWDWRDYYKKLF	TRGV4	.	TRGJ1	17	-1	-1	22
10	1.0449211606984253E-4	TGTGCCACCTGGGATGTAGTACGGAGATATAAGAAACTCTTT	CATWDVVRRYKKLF	TRGV4	.	TRGJ1	15	-1	-1	27
10	1.0449211606984253E-4	TGTGCCACCTGGGATGGCTCGAATTATTATAAGAAACTCTTT	CATWDGSNYYKKLF	TRGV4	.	TRGJ1	16	-1	-1	18
10	1.0449211606984253E-4	TGTGCCACCTGGGATGGGCCTCGGAATTATAAGAAACTCTTT	CATWDGPRNYKKLF	TRGV4	.	TRGJ1	19	-1	-1	25
10	1.0449211606984253E-4	TGTGCCACCTGGGATGGGCCCACCTTCTCAAAGAAACTCTTT	CATWDGPTFSKKLF	TRGV4	.	TRGJ1	21	-1	-1	30
10	1.0449211606984253E-4	TGTGCCACCTGGGATGGGAAGAATTATTATAAGAAACTCTTT	CATWDGKNYYKKLF	TRGV4	.	TRGJ1	17	-1	-1	20
10	1.0449211606984253E-4	TGTGCCACCTGGGATGGACCGAATTATTATAAGAAACTCTTT	CATWDGPNYYKKLF	TRGV4	.	TRGJ1	19	-1	-1	19
10	1.0449211606984253E-4	TGTGCCACCTGGGATGAAGAGGATTATTATAAGAAACTCTTT	CATWDEEDYYKKLF	TRGV4	.	TRGJ1	15	-1	-1	22
10	1.0449211606984253E-4	TGTGCCACCTGGGATACTGTGGGTTATTATAAGAAACTCTTT	CATWDTVGYYKKLF	TRGV8	.	TRGJ1	15	-1	-1	23
10	1.0449211606984253E-4	TGTGCCACCTGGGATAGTTCCCCTTATTATAAGAAACTCTTT	CATWDSSPYYKKLF	TRGV8	.	TRGJ1	16	-1	-1	23
10	1.0449211606984253E-4	TGTGCCACCTGGGACGTCCCGAATTATTATAAGAAACTCTTT	CATWDVPNYYKKLF	TRGV2	.	TRGJ1	15	-1	-1	19
10	1.0449211606984253E-4	TGTGCCACCTGGGACGGTCCGAATTATTATAAGAAACTCTTT	CATWDGPNYYKKLF	TRGV7	.	TRGJ1	14	-1	-1	19
10	1.0449211606984253E-4	TGTGCCACCTGGGACGGGCTGACTGATTATAAGAAACTCTTT	CATWDGLTDYKKLF	TRGV2	.	TRGJ1	18	-1	-1	25
10	1.0449211606984253E-4	TGTGCCACCTGGGACGGGCCTCCTTATTATAAGAAACTCTTT	CATWDGPPYYKKLF	TRGV2	.	TRGJ2	19	-1	-1	23
10	1.0449211606984253E-4	TGTGCCACCTGGGACGGGCCCCATTATTATAAGAAACTCTTT	CATWDGPHYYKKLF	TRGV2	.	TRGJ1	20	-1	-1	22
10	1.0449211606984253E-4	TGTGCCACCTGGGACGGGGGGGGGTATTATAAGAAACTCTTT	CATWDGGGYYKKLF	TRGV2	.	TRGJ1	17	-1	-1	24
10	1.0449211606984253E-4	TGTGCCACCTGGGACATTCCCAGTGGTTATAAGAAACTCTTT	CATWDIPSGYKKLF	TRGV7	.	TRGJ1	15	-1	-1	26
10	1.0449211606984253E-4	TGTGCCACCTGGGACAGCCCCATTTATTATAAGAAACTCTTT	CATWDSPIYYKKLF	TRGV3	.	TRGJ1	19	-1	-1	23
10	1.0449211606984253E-4	TGTGCCACCTGGGACAGCATGGGGTATTATAAGAAACTCTTT	CATWDSMGYYKKLF	TRGV5	.	TRGJ1	16	-1	-1	24
10	1.0449211606984253E-4	TGTGCCACCTGGGACAGGTTGTTGGGGTATAAGAAACTCTTT	CATWDRLLGYKKLF	TRGV7	.	TRGJ1	17	-1	-1	27
10	1.0449211606984253E-4	TGTGCCACCTGGGACAGGCCTCGTTATTATAAGAAACTCTTT	CATWDRPRYYKKLF	TRGV7	.	TRGJ1	20	-1	-1	23
10	1.0449211606984253E-4	TGTGCCACCTGGGACAGGCCCCTCGAGGTTAAGAAACTCTTT	CATWDRPLEVKKLF	TRGV5	.	TRGJ1	19	-1	-1	29
10	1.0449211606984253E-4	TGTGCCACCTGGGACAGGCCGGGTTATTATAAGAAACTCTTT	CATWDRPGYYKKLF	TRGV5	.	TRGJ2	19	-1	-1	23
10	1.0449211606984253E-4	TGTGCCACCTGGGACAACAGTAGTGATTGGATCAAGACGTTT	CATWDNSSDWIKTF	TRGV3	.	TRGJP2	15	-1	-1	18
10	1.0449211606984253E-4	TGTGCCACCTGGGAGCTCCCGAATTATTATAAGAAACTCTTT	CATWELPNYYKKLF	TRGV8	.	TRGJ1	13	-1	-1	19
10	1.0449211606984253E-4	TGTGCCACCAAGGGATACCACTCTGGTTGGTTCAAGATATTT	CATKGYHSGWFKIF	TRGV4	.	TRGJP1	15	-1	-1	14
10	1.0449211606984253E-4	TGTGCCTTGTGGGAGCTGCCTGGCACTGAGAAACTCTTT	CALWELPGTEKLF	TRGV9	.	TRGJ1	18	-1	-1	28
10	1.0449211606984253E-4	TGTGCCACCTGGTTGCACTATTATTATAAGAAACTCTTT	CATWLHYYYKKLF	TRGV2	.	TRGJ1	11	-1	-1	19
10	1.0449211606984253E-4	TGTGCCACCTGGCGTAGAAATTATTATAAGAAACTCTTT	CATWRRNYYKKLF	TRGV7	.	TRGJ1	11	-1	-1	18
10	1.0449211606984253E-4	TGTGCCACCTGGGTTCCAAATTATTATAAGAAACTCTTT	CATWVPNYYKKLF	TRGV4	.	TRGJ1	12	-1	-1	18
10	1.0449211606984253E-4	TGTGCCACCTGGGTCACGAATTATTATAAGAAACTCTTT	CATWVTNYYKKLF	TRGV7	.	TRGJ1	15	-1	-1	16
10	1.0449211606984253E-4	TGTGCCACCTGGGCCGAGAATTATTATAAGAAACTCTTT	CATWAENYYKKLF	TRGV8	.	TRGJ1	12	-1	-1	17
10	1.0449211606984253E-4	TGTGCCACCTGGGATGCACGATATTATAAGAAACTCTTT	CATWDARYYKKLF	TRGV4	.	TRGJ1	15	-1	-1	21
10	1.0449211606984253E-4	TGTGCCACCTGGGATGGCTGGTATTATAAGAAACTCTTT	CATWDGWYYKKLF	TRGV8	.	TRGJ1	17	-1	-1	21
10	1.0449211606984253E-4	TGTGCCACCTGGGATGGGCCTAAGGGTAAGAAACTCTTT	CATWDGPKGKKLF	TRGV4	.	TRGJ1	19	-1	-1	26
10	1.0449211606984253E-4	TGTGCCACCTGGGATGGGCCCAATTATAAGAAACTCTTT	CATWDGPNYKKLF	TRGV4	.	TRGJ1	21	-1	-1	22
10	1.0449211606984253E-4	TGTGCCACCTGGGATGGGCCGAATTATAAGAAACTCTTT	CATWDGPNYKKLF	TRGV4	.	TRGJ1	19	-1	-1	22
10	1.0449211606984253E-4	TGTGCCACCTGGGATGGGCGTGGTTATAAGAAACTCTTT	CATWDGRGYKKLF	TRGV4	.	TRGJ1	18	-1	-1	23
10	1.0449211606984253E-4	TGTGCCACCTGGGATGAACGGGGTTATAAGAAACTCTTT	CATWDERGYKKLF	TRGV4	.	TRGJ1	15	-1	-1	23
10	1.0449211606984253E-4	TGTGCCACCTGGGATATGTCTTGTTATAAGAAACTCTTT	CATWDMSCYKKLF	TRGV8	.	TRGJ1	15	-1	-1	20
10	1.0449211606984253E-4	TGTGCCACCTGGGATAGGTATTATTATAAGAAACTCTTT	CATWDRYYYKKLF	TRGV8	.	TRGJ1	17	-1	-1	19
10	1.0449211606984253E-4	TGTGCCACCTGGGATAGGCAAAATTATAAGAAACTCTTT	CATWDRQNYKKLF	TRGV8	.	TRGJ1	18	-1	-1	22
10	1.0449211606984253E-4	TGTGCCACCTGGGACGTATTTGATTATAAGAAACTCTTT	CATWDVFDYKKLF	TRGV2	.	TRGJ1	15	-1	-1	22
10	1.0449211606984253E-4	TGTGCCACCTGGGACGGGCGTTATTATAAGAAACTCTTT	CATWDGRYYKKLF	TRGV2	.	TRGJ1	18	-1	-1	20
10	1.0449211606984253E-4	TGTGCCACCTGGGACGGGCGGGATTATAAGAAACTCTTT	CATWDGRDYKKLF	TRGV2	.	TRGJ1	18	-1	-1	22
10	1.0449211606984253E-4	TGTGCCACCTGGGACATACGTTATTATAAGAAACTCTTT	CATWDIRYYKKLF	TRGV8	.	TRGJ1	13	-1	-1	20
10	1.0449211606984253E-4	TGTGCCACCTGGGACAGGCTGGGGTATAAGAAACTCTTT	CATWDRLGYKKLF	TRGV3	.	TRGJ1	18	-1	-1	24
10	1.0449211606984253E-4	TGTGCCACCTGGGACAGGCCTCCCTATAAGAAACTCTTT	CATWDRPPYKKLF	TRGV7	.	TRGJ1	20	-1	-1	24
10	1.0449211606984253E-4	TGTGCCACCTGGGACAGGCCGTCTTATAAGAAACTCTTT	CATWDRPSYKKLF	TRGV5	.	TRGJ1	22	-1	-1	23
10	1.0449211606984253E-4	TGTGCCACCTGGGACAGGCCGGGATATAAGAAACTCTTT	CATWDRPGYKKLF	TRGV7	.	TRGJ1	19	-1	-1	24
10	1.0449211606984253E-4	TGTGCCACCTGGGACAGGCAGAATTATAAGAAACTCTTT	CATWDRQNYKKLF	TRGV5	.	TRGJ1	18	-1	-1	22
10	1.0449211606984253E-4	TGTGCCACCTGGGACAAAGAGGATTATAAGAAACTCTTT	CATWDKEDYKKLF	TRGV7	.	TRGJ1	15	-1	-1	22
10	1.0449211606984253E-4	TGTGCCACCTGGGAGGCCACTTATTATAAGAAACTCTTT	CATWEATYYKKLF	TRGV2	.	TRGJ1	13	-1	-1	20
10	1.0449211606984253E-4	TGTGCCACCTGGGAGGAGAATTATTATAAGAAACTCTTT	CATWEENYYKKLF	TRGV4	.	TRGJ1	13	-1	-1	17
10	1.0449211606984253E-4	TGTGCCACCTGGGAAGCCAATTATTATAAGAAACTCTTT	CATWEANYYKKLF	TRGV4	.	TRGJ1	13	-1	-1	18
10	1.0449211606984253E-4	TGTGCCACCTGCTACATGAATTATAAGAAACTCTTT	CATCYMNYKKLF	TRGV4	.	TRGJ1	10	-1	-1	19
10	1.0449211606984253E-4	TGTGCCACCTGGCCCCAAGGAAGATTGAAACTCTTT	CATWPQGRLKLF	TRGV8	.	TRGJ1	11	-1	-1	26
10	1.0449211606984253E-4	TGTGCCACCTGGCAGGTAGGGTATAAGAAACTCTTT	CATWQVGYKKLF	TRGV7	.	TRGJ1	11	-1	-1	21
10	1.0449211606984253E-4	TGTGCCACCTGGGTTCCGTATTATAAGAAACTCTTT	CATWVPYYKKLF	TRGV8	.	TRGJ1	12	-1	-1	18
10	1.0449211606984253E-4	TGTGCCACCTGGGCTACTTATTATAAGAAACTCTTT	CATWATYYKKLF	TRGV3	.	TRGJ1	12	-1	-1	17
10	1.0449211606984253E-4	TGTGCCACCTGGGGTGTCTATTATAAGAAACTCTTT	CATWGVYYKKLF	TRGV4	.	TRGJ1	15	-1	-1	18
10	1.0449211606984253E-4	TGTGCCACCTGGGGGCGATATTATAAGAAACTCTTT	CATWGRYYKKLF	TRGV5	.	TRGJ1	12	-1	-1	18
10	1.0449211606984253E-4	TGTGCCACCTGGGATATATGTAGGTTCAAGATATTT	CATWDICRFKIF	TRGV8	.	TRGJP1	15	-1	-1	19
10	1.0449211606984253E-4	TGTGCCACCTGGGACCTTTATTATAAGAAACTCTTT	CATWDLYYKKLF	TRGV2	.	TRGJ1	14	-1	-1	17
10	1.0449211606984253E-4	TGTGCCACCTGGGACCCTGACTATAAGAAACTCTTT	CATWDPDYKKLF	TRGV5	.	TRGJ1	14	-1	-1	21
10	1.0449211606984253E-4	TGTGCCACCTGGGACCGAGATTATAAGAAACTCTTT	CATWDRDYKKLF	TRGV3	.	TRGJ1	14	-1	-1	19
10	1.0449211606984253E-4	TGTGCCACCTGGGACGGAGGTTGGTTCAAGATATTT	CATWDGGWFKIF	TRGV2	.	TRGJP1	16	-1	-1	18
10	1.0449211606984253E-4	TGTGCCACCTGGGACGGAACCTATAAGAAACTCTTT	CATWDGTYKKLF	TRGV2	.	TRGJ1	16	-1	-1	21
10	1.0449211606984253E-4	TGTGCCACCTGGGACAGGCTTTTCCAGAAACTCTTT	CATWDRLFQKLF	TRGV7	.	TRGJ1	24	-1	-1	25
10	1.0449211606984253E-4	TGTGCCACCTGGGACAGGCACTATAAGAAACTCTTT	CATWDRHYKKLF	TRGV7	.	TRGJ1	18	-1	-1	21
10	1.0449211606984253E-4	TGTGCCACCTGGGACAGGACTTATAAGAAACTCTTT	CATWDRTYKKLF	TRGV3	.	TRGJ1	20	-1	-1	20
10	1.0449211606984253E-4	TGTGCCACCTGGGAGAGCCGCATGAAGAAACTCTTT	CATWESRMKKLF	TRGV4	.	TRGJ1	22	-1	-1	24
10	1.0449211606984253E-4	TGTGCCACCGGATTTACTGGTTGGTTCAAGATATTT	CATGFTGWFKIF	TRGV4	.	TRGJP1	8	-1	-1	15
10	1.0449211606984253E-4	TGTGCCACCTCTTGGAATTATAAGAAACTCTTT	CATSWNYKKLF	TRGV4	.	TRGJ2	9	-1	-1	16
10	1.0449211606984253E-4	TGTGCCACCTGGGGCCATTATAAGAAACTCTTT	CATWGHYKKLF	TRGV4	.	TRGJ1	12	-1	-1	16
10	1.0449211606984253E-4	TGTGCCACCTGGGGCGGTTGGTTCAAGATATTT	CATWGGWFKIF	TRGV3	.	TRGJP1	12	-1	-1	15
10	1.0449211606984253E-4	TGTGCCACCTGGGGAGTATATAAGAAACTCTTT	CATWGVYKKLF	TRGV4	.	TRGJ1	12	-1	-1	18
10	1.0449211606984253E-4	TGTGCCACCTGGGATAGGGGGGAGAAACTCTTT	CATWDRGEKLF	TRGV8	.	TRGJ1	17	-1	-1	22
10	1.0449211606984253E-4	TGTGCCACCGATAATTATTATAAGAAACTCTTT	CATDNYYKKLF	TRGV4	.	TRGJ1	8	-1	-1	12
10	1.0449211606984253E-4	TGTGCCACCTGGGATTGGGAGAAACTCTTT	CATWDWEKLF	TRGV8	.	TRGJ1	17	-1	-1	19
10	1.0449211606984253E-4	TGTGCCACCTGGGAGTATAAGAAACTCTTT	CATWEYKKLF	TRGV4	.	TRGJ1	13	-1	-1	15
10	1.0449211606984253E-4	TGTGCCACCCGGTTCCATTCACGACTCTTT	CATRFHSRLF	TRGV7	.	TRGJ1	11	-1	-1	23
10	1.0449211606984253E-4	TGTGCCACCGGAACGCATAAGAAACTCTTT	CATGTHKKLF	TRGV4	.	TRGJ1	8	-1	-1	16
10	1.0449211606984253E-4	ACTGTATCCCTTATTAATAAGAAACTCTTT	TVSLINKKLF	TRGV9	.	TRGJ1	-1	-1	-1	10
10	1.0449211606984253E-4	TGTGCCACCTGGAAAAAGAAACTCTTT	CATWKKKLF	TRGV2	.	TRGJ1	11	-1	-1	15
10	1.0449211606984253E-4	TGTGCCATACTGAAGAAACTCTTT	CAILKKLF	TRGV8	.	TRGJ1	6	-1	-1	12
9	9.404290446285828E-5	TGTGCCACCTGGGATTTTGGGTCATGTTGGGGCACGATGGGTGGGCTCAGAACTGGTTGGTTCAAGATATTT	CATWDFGSCWGTMGGLRTGWFKIF	TRGV2	.	TRGJP1	13	-1	-1	51
9	9.404290446285828E-5	TGTGCCACCTGGGACGGGCCTTGTTTTTCGGAGAGTAGTGATTGGATCAAGACGTTT	CATWDGPCFSESSDWIKTF	TRGV2	.	TRGJP2	19	-1	-1	33
9	9.404290446285828E-5	TGTGCCACCTGGGACGGGCCTTCCTCCTTATGCCATTATAAGAAACTCTTT	CATWDGPSSLCHYKKLF	TRGV2	.	TRGJ1	19	-1	-1	34
9	9.404290446285828E-5	TGTGCCACCTGGGACAGGCCAAAAGAGTTGGGCAAAAAAATCAAGGTATTT	CATWDRPKELGKKIKVF	TRGV5	.	TRGJP	19	-1	-1	22
9	9.404290446285828E-5	TGTGCCACCTGGGACAGGCGATGGAAGGGTAGTGATTGGATCAAGACGTTT	CATWDRRWKGSDWIKTF	TRGV3	.	TRGJP2	18	-1	-1	28
9	9.404290446285828E-5	TGTGCCACCTGGGGCCCTTGTCCCCTGAATTATTATAAGAAACTCTTT	CATWGPCPLNYYKKLF	TRGV8	.	TRGJ1	12	-1	-1	26
9	9.404290446285828E-5	TGTGCCACCTGGGATGCGCACCCAGAGAATTATTATAAGAAACTCTTT	CATWDAHPENYYKKLF	TRGV8	.	TRGJ1	14	-1	-1	26
9	9.404290446285828E-5	TGTGCCACCTGGGATGGGCAAGGGGTGGGTTATTATAAGAAACTCTTT	CATWDGQGVGYYKKLF	TRGV4	.	TRGJ1	18	-1	-1	29
9	9.404290446285828E-5	TGTGCCACCTGGGACTTTCAAGAGTTGGGCAAAAAAATCAAGGTATTT	CATWDFQELGKKIKVF	TRGV3	.	TRGJP	14	-1	-1	18
9	9.404290446285828E-5	TGTGCCACCTGGGACGGGCTGGTTACCACTGGTTGGTTCAAGATATTT	CATWDGLVTTGWFKIF	TRGV2	.	TRGJP1	18	-1	-1	23
9	9.404290446285828E-5	TGTGCCACCTGGGACAGGCTGAGGCCGGATTATTATAAGAAACTCTTT	CATWDRLRPDYYKKLF	TRGV5	.	TRGJ1	18	-1	-1	25
9	9.404290446285828E-5	TGTGCCACCTGGGACAGGCGGGGAGGCACTGGTTGGTTCAAGATATTT	CATWDRRGGTGWFKIF	TRGV7	.	TRGJP1	18	-1	-1	26
9	9.404290446285828E-5	TGTGCCACCTGGGACAGACCTTATTCGAATTATTATAAGAAACTCTTT	CATWDRPYSNYYKKLF	TRGV3	.	TRGJ1	20	-1	-1	22
9	9.404290446285828E-5	TGTGCCACCTGGGAGACCCGGGCTATGGATTATTATAAGAAACTCTTT	CATWETRAMDYYKKLF	TRGV4	.	TRGJ1	13	-1	-1	28
9	9.404290446285828E-5	TGTGCCACCTGGGATGGGTTTCCGGATTATTATAAGAAACTCTTT	CATWDGFPDYYKKLF	TRGV4	.	TRGJ1	17	-1	-1	22
9	9.404290446285828E-5	TGTGCCACCTGGGATGGGCCGGCGAATTATTATAAGAAACTCTTT	CATWDGPANYYKKLF	TRGV4	.	TRGJ1	19	-1	-1	22
9	9.404290446285828E-5	TGTGCCACCTGGGATGGGCCAACCACTGGTTGGTTCAAGATATTT	CATWDGPTTGWFKIF	TRGV4	.	TRGJP1	19	-1	-1	21
9	9.404290446285828E-5	TGTGCCACCTGGGATGGGGATAATAAGGAGGCTAAGAAACTCTTT	CATWDGDNKEAKKLF	TRGV4	.	TRGJ1	17	-1	-1	32
9	9.404290446285828E-5	TGTGCCACCTGGGATGACTATACCACTGGTTGGTTCAAGATATTT	CATWDDYTTGWFKIF	TRGV8	.	TRGJP1	14	-1	-1	18
9	9.404290446285828E-5	TGTGCCACCTGGGATAGGCCAGAGAATTATTATAAGAAACTCTTT	CATWDRPENYYKKLF	TRGV8	.	TRGJ1	19	-1	-1	23
9	9.404290446285828E-5	TGTGCCACCTGGGACGGGCTCCACGGGGATTATAAGAAACTCTTT	CATWDGLHGDYKKLF	TRGV2	.	TRGJ1	18	-1	-1	28
9	9.404290446285828E-5	TGTGCCACCTGGGACGGGCCCAGGTTTTGGTATAAGAAACTCTTT	CATWDGPRFWYKKLF	TRGV2	.	TRGJ1	20	-1	-1	30
9	9.404290446285828E-5	TGTGCCACCTGGGACGGGCGCTTCACTGGTTGGTTCAAGATATTT	CATWDGRFTGWFKIF	TRGV2	.	TRGJP1	18	-1	-1	23
9	9.404290446285828E-5	TGTGCCACCTGGGACACGCTCCACTATTATTATAAGAAACTCTTT	CATWDTLHYYYKKLF	TRGV2	.	TRGJ1	14	-1	-1	25
9	9.404290446285828E-5	TGTGCCACCTGGGACAGCTATTCGAATTATTATAAGAAACTCTTT	CATWDSYSNYYKKLF	TRGV3	.	TRGJ1	16	-1	-1	19
9	9.404290446285828E-5	TGTGCCACCTGGGACAGGCCCCGGAATTATTATAAGAAACTCTTT	CATWDRPRNYYKKLF	TRGV7	.	TRGJ1	19	-1	-1	23
9	9.404290446285828E-5	TGTGCCACCTGGGACAGGCGAGGCTGCGATTATAAGAAACTCTTT	CATWDRRGCDYKKLF	TRGV7	.	TRGJ1	18	-1	-1	28
9	9.404290446285828E-5	TGTGCCACCTGGGACAGGCAGCCAGTTGGGATTAAGAAACTCTTT	CATWDRQPVGIKKLF	TRGV7	.	TRGJ2	18	-1	-1	32
9	9.404290446285828E-5	TGTGCCACCTGGGACAGGCAATTAGGTTATTATAAGAAACTCTTT	CATWDRQLGYYKKLF	TRGV3	.	TRGJ1	18	-1	-1	26
9	9.404290446285828E-5	TGTGCCACCTGGGAGCCACGCGGAAATTATTATAAGAAACTCTTT	CATWEPRGNYYKKLF	TRGV4	.	TRGJ1	13	-1	-1	24
9	9.404290446285828E-5	TGTGCTGCGTGGCAATATACCACTGGTTGGTTCAAGATATTT	CAAWQYTTGWFKIF	TRGV10	.	TRGJP1	11	-1	-1	14
9	9.404290446285828E-5	TGTGCCTTGTGGGAGGTGCAGGTGGGTTATAAGAAACTCTTT	CALWEVQVGYKKLF	TRGV9	.	TRGJ1	19	-1	-1	26
9	9.404290446285828E-5	TGTGCCACCTGGGCATCTTACTTTTATTATAAGAAACTCTTT	CATWASYFYYKKLF	TRGV5	.	TRGJ1	12	-1	-1	23
9	9.404290446285828E-5	TGTGCCACCTGGGATGCCTCGAATTATTATAAGAAACTCTTT	CATWDASNYYKKLF	TRGV4	.	TRGJ1	15	-1	-1	18
9	9.404290446285828E-5	TGTGCCACCTGGGATGGCTTGAATTATTATAAGAAACTCTTT	CATWDGLNYYKKLF	TRGV4	.	TRGJ1	16	-1	-1	20
9	9.404290446285828E-5	TGTGCCACCTGGGATGGGCCTCGATATTATAAGAAACTCTTT	CATWDGPRYYKKLF	TRGV4	.	TRGJ1	19	-1	-1	24
9	9.404290446285828E-5	TGTGCCACCTGGGATGGGCCCCCCCTAAATAAGAAACTCTTT	CATWDGPPLNKKLF	TRGV4	.	TRGJ1	20	-1	-1	28
9	9.404290446285828E-5	TGTGCCACCTGGGATAGGCTCTTTTTCACTAAGAAACTCTTT	CATWDRLFFTKKLF	TRGV8	.	TRGJ1	18	-1	-1	29
9	9.404290446285828E-5	TGTGCCACCTGGGACTCTAACACTGGTTGGTTCAAGATATTT	CATWDSNTGWFKIF	TRGV8	.	TRGJP1	13	-1	-1	17
9	9.404290446285828E-5	TGTGCCACCTGGGACGTTGAGAATTATTATAAGAAACTCTTT	CATWDVENYYKKLF	TRGV4	.	TRGJ1	13	-1	-1	20
9	9.404290446285828E-5	TGTGCCACCTGGGACGGTGGGAATTATTATAAGAAACTCTTT	CATWDGGNYYKKLF	TRGV2	.	TRGJ1	16	-1	-1	20
9	9.404290446285828E-5	TGTGCCACCTGGGACGGCCACTTTTATTATAAGAAACTCTTT	CATWDGHFYYKKLF	TRGV2	.	TRGJ1	16	-1	-1	23
9	9.404290446285828E-5	TGTGCCACCTGGGACGGGCTCTTAGGGTGGTTCAAGATATTT	CATWDGLLGWFKIF	TRGV2	.	TRGJP1	18	-1	-1	24
9	9.404290446285828E-5	TGTGCCACCTGGGACGGGCCTTGGTATTATAAGAAACTCTTT	CATWDGPWYYKKLF	TRGV2	.	TRGJ1	19	-1	-1	24
9	9.404290446285828E-5	TGTGCCACCTGGGACGGGGGAGTGGGTTATAAGAAACTCTTT	CATWDGGVGYKKLF	TRGV2	.	TRGJ1	17	-1	-1	26
9	9.404290446285828E-5	TGTGCCACCTGGGACGGGAGATTCTATTATAAGAAACTCTTT	CATWDGRFYYKKLF	TRGV2	.	TRGJ1	17	-1	-1	24
9	9.404290446285828E-5	TGTGCCACCTGGGACACCCGAAATTATTATAAGAAACTCTTT	CATWDTRNYYKKLF	TRGV3	.	TRGJ1	15	-1	-1	21
9	9.404290446285828E-5	TGTGCCACCTGGGACAGCCGGGCATATTATAAGAAACTCTTT	CATWDSRAYYKKLF	TRGV7	.	TRGJ1	16	-1	-1	24
9	9.404290446285828E-5	TGTGCCACCTGGGACAGGCCCCGATATTATAAGAAACTCTTT	CATWDRPRYYKKLF	TRGV7	.	TRGJ1	19	-1	-1	24
9	9.404290446285828E-5	TGTGCCACCTGGGACAGGCCGAAGGATTATAAGAAACTCTTT	CATWDRPKDYKKLF	TRGV7	.	TRGJ1	19	-1	-1	19
9	9.404290446285828E-5	TGTGCCACCTGGGACAGGCGTTTGAGTTATAAGAAACTCTTT	CATWDRRLSYKKLF	TRGV3	.	TRGJ1	18	-1	-1	26
9	9.404290446285828E-5	TGTGCCACCTGGGACAGGGGCTATTATTATAAGAAACTCTTT	CATWDRGYYYKKLF	TRGV3	.	TRGJ1	17	-1	-1	22
9	9.404290446285828E-5	TGTGCCACCTGGGACAGGAGAAAGTATTATAAGAAACTCTTT	CATWDRRKYYKKLF	TRGV7	.	TRGJ1	17	-1	-1	21
9	9.404290446285828E-5	TGTGCCACCTGGGACAGACTGAATTATTATAAGAAACTCTTT	CATWDRLNYYKKLF	TRGV3	.	TRGJ1	16	-1	-1	20
9	9.404290446285828E-5	TGTGCCACCTGGGAGGCGAGCGATTATTATAAGAAACTCTTT	CATWEASDYYKKLF	TRGV4	.	TRGJ1	13	-1	-1	22
9	9.404290446285828E-5	TGTGCCACCTGGGAATCGTCGAATTATTATAAGAAACTCTTT	CATWESSNYYKKLF	TRGV5	.	TRGJ1	13	-1	-1	18
9	9.404290446285828E-5	TGTGCCACCTGGGAAGGGGCCCCTTATTATAAGAAACTCTTT	CATWEGAPYYKKLF	TRGV4	.	TRGJ1	21	-1	-1	23
9	9.404290446285828E-5	TGTGCCACCCCAGGGATGTGGGACGATTATAAGAAACTCTTT	CATPGMWDDYKKLF	TRGV8	.	TRGJ1	8	-1	-1	25
9	9.404290446285828E-5	TGTGCCACCTGGGCTACCACTTATTATAAGAAACTCTTT	CATWATTYYKKLF	TRGV4	.	TRGJ1	12	-1	-1	20
9	9.404290446285828E-5	TGTGCCACCTGGGGAGGTGATTATTATAAGAAACTCTTT	CATWGGDYYKKLF	TRGV4	.	TRGJ1	12	-1	-1	19
9	9.404290446285828E-5	TGTGCCACCTGGGATCCGTATTATTATAAGAAACTCTTT	CATWDPYYYKKLF	TRGV4	.	TRGJ1	14	-1	-1	13
9	9.404290446285828E-5	TGTGCCACCTGGGATGCCTATTATTATAAGAAACTCTTT	CATWDAYYYKKLF	TRGV4	.	TRGJ1	15	-1	-1	19
9	9.404290446285828E-5	TGTGCCACCTGGGATGGTTATTATTATAAGAAACTCTTT	CATWDGYYYKKLF	TRGV4	.	TRGJ1	16	-1	-1	19
9	9.404290446285828E-5	TGTGCCACCTGGGATAGGCAGGCTTATAAGAAACTCTTT	CATWDRQAYKKLF	TRGV8	.	TRGJ1	18	-1	-1	23
9	9.404290446285828E-5	TGTGCCACCTGGGATAGAATTTATTATAAGAAACTCTTT	CATWDRIYYKKLF	TRGV8	.	TRGJ1	16	-1	-1	16
9	9.404290446285828E-5	TGTGCCACCTGGGACCTTGATTATTATAAGAAACTCTTT	CATWDLDYYKKLF	TRGV2	.	TRGJ1	14	-1	-1	19
9	9.404290446285828E-5	TGTGCCACCTGGGACCCTGTTTATTATAAGAAACTCTTT	CATWDPVYYKKLF	TRGV8	.	TRGJ1	13	-1	-1	20
9	9.404290446285828E-5	TGTGCCACCTGGGACCCAGAAGAATATAAGAAACTCTTT	CATWDPEEYKKLF	TRGV3	.	TRGJ1	14	-1	-1	24
9	9.404290446285828E-5	TGTGCCACCTGGGACGGCTTTTATTATAAGAAACTCTTT	CATWDGFYYKKLF	TRGV3	.	TRGJ1	17	-1	-1	20
9	9.404290446285828E-5	TGTGCCACCTGGGACGGCCCTTGCTATAAGAAACTCTTT	CATWDGPCYKKLF	TRGV2	.	TRGJ1	19	-1	-1	24
9	9.404290446285828E-5	TGTGCCACCTGGGACGGGGCGGATTATAAGAAACTCTTT	CATWDGADYKKLF	TRGV3	.	TRGJ1	17	-1	-1	22
9	9.404290446285828E-5	TGTGCCACCTGGGACGGGGATTATTATAAGAAACTCTTT	CATWDGDYYKKLF	TRGV2	.	TRGJ1	17	-1	-1	19
9	9.404290446285828E-5	TGTGCCACCTGGGACAGTTCTGGTTGGTTCAAGATATTT	CATWDSSGWFKIF	TRGV3	.	TRGJP1	16	-1	-1	19
9	9.404290446285828E-5	TGTGCCACCTGGGACAGGCCTTTATATAAGAAACTCTTT	CATWDRPLYKKLF	TRGV3	.	TRGJ1	20	-1	-1	21
9	9.404290446285828E-5	TGTGCCACCTGGGACAGGCGTTATTATAAGAAACTCTTT	CATWDRRYYKKLF	TRGV7	.	TRGJ1	18	-1	-1	20
9	9.404290446285828E-5	TGTGCCACCTGGGACAGGCGCGAATATAAGAAACTCTTT	CATWDRREYKKLF	TRGV7	.	TRGJ1	18	-1	-1	24
9	9.404290446285828E-5	TGTGCCACCTGGGACAGGCAGTCTTATAAGAAACTCTTT	CATWDRQSYKKLF	TRGV7	.	TRGJ1	18	-1	-1	23
9	9.404290446285828E-5	TGTGCCACCTGGGACAGGGATTATTATAAGAAACTCTTT	CATWDRDYYKKLF	TRGV7	.	TRGJ1	17	-1	-1	19
9	9.404290446285828E-5	TGTGCCACCTGGGAGTTGGGCAAAAAAATCAAGGTATTT	CATWELGKKIKVF	TRGV5	.	TRGJP	13	-1	-1	12
9	9.404290446285828E-5	TGTGCCACCTGGGAACGCATTTATTATAAGAAACTCTTT	CATWERIYYKKLF	TRGV4	.	TRGJ1	13	-1	-1	20
9	9.404290446285828E-5	TGTGCCCCTGGATGGAATTATTATAAGAAACTCTTT	CAPGWNYYKKLF	TRGV4	.	TRGJ1	14	-1	-1	14
9	9.404290446285828E-5	TGTGCCACCTGTACCAATTATTATAAGAAACTCTTT	CATCTNYYKKLF	TRGV5	.	TRGJ1	10	-1	-1	15
9	9.404290446285828E-5	TGTGCCACCTGGGTCTGTTATTATAAGAAACTCTTT	CATWVCYYKKLF	TRGV4	.	TRGJ1	12	-1	-1	17
9	9.404290446285828E-5	TGTGCCACCTGGGTAAGTTATTATAAGAAACTCTTT	CATWVSYYKKLF	TRGV8	.	TRGJ1	12	-1	-1	17
9	9.404290446285828E-5	TGTGCCACCTGGGATCGTTATTATAAGAAACTCTTT	CATWDRYYKKLF	TRGV8	.	TRGJ1	14	-1	-1	17
9	9.404290446285828E-5	TGTGCCACCTGGGACTATTATTATAAGAAACTCTTT	CATWDYYYKKLF	TRGV4	.	TRGJ1	13	-1	-1	16
9	9.404290446285828E-5	TGTGCCACCTGGGACGTAAACCATAAGAAACTCTTT	CATWDVNHKKLF	TRGV4	.	TRGJ1	13	-1	-1	22
9	9.404290446285828E-5	TGTGCCACCTGGGACGGGTCTCGTAAGAAACTCTTT	CATWDGSRKKLF	TRGV2	.	TRGJ1	17	-1	-1	23
9	9.404290446285828E-5	TGTGCCACCTGGGACGATTATTATAAGAAACTCTTT	CATWDDYYKKLF	TRGV8	.	TRGJ1	13	-1	-1	16
9	9.404290446285828E-5	TGTGCCACCTGGGACAGGCGGCTTCAGAAACTCTTT	CATWDRRLQKLF	TRGV7	.	TRGJ1	18	-1	-1	25
9	9.404290446285828E-5	TGTGCCACCTGGGACAGGGACTATAAGAAACTCTTT	CATWDRDYKKLF	TRGV3	.	TRGJ1	17	-1	-1	21
9	9.404290446285828E-5	TGTGCCACCTGGGACAAAGAAAATAAGAAACTCTTT	CATWDKENKKLF	TRGV5	.	TRGJ1	15	-1	-1	22
9	9.404290446285828E-5	TGTGCCACCCAGAACATTTATTATAAGAAACTCTTT	CATQNIYYKKLF	TRGV4	.	TRGJ1	8	-1	-1	17
9	9.404290446285828E-5	TGTGCCACACGAAAAAGATATTATAAGAAACTCTTT	CATRKRYYKKLF	TRGV4	.	TRGJ1	7	-1	-1	18
9	9.404290446285828E-5	TGTGCCACCTGGGTAAATTATAAGAAACTCTTT	CATWVNYKKLF	TRGV4	.	TRGJ1	12	-1	-1	16
9	9.404290446285828E-5	TGTGCCACCTGGGATTTGGATAAGAAACTCTTT	CATWDLDKKLF	TRGV8	.	TRGJ1	14	-1	-1	19
9	9.404290446285828E-5	TGTGCCACCTGGGATATTCGTAAGAAACTCTTT	CATWDIRKKLF	TRGV8	.	TRGJ1	15	-1	-1	20
9	9.404290446285828E-5	TGTGCCACCTGGGATAGGCCCTGGAAACTCTTT	CATWDRPWKLF	TRGV8	.	TRGJ1	19	-1	-1	23
9	9.404290446285828E-5	TGTGCCACCTGGGACGGCTATAAGAAACTCTTT	CATWDGYKKLF	TRGV2	.	TRGJ1	16	-1	-1	18
9	9.404290446285828E-5	TGTGCCACTCGGGATGGGTGGAAACTCTTT	CATRDGWKLF	TRGV4	.	TRGJ1	17	-1	-1	20
9	9.404290446285828E-5	TGTGCCACCTGGTCCTGGTTCAAGATATTT	CATWSWFKIF	TRGV4	.	TRGJP1	11	-1	-1	4
9	9.404290446285828E-5	TGTGCCACCTGGGATCGGGGGAAACTCTTT	CATWDRGKLF	TRGV4	.	TRGJ1	18	-1	-1	20
9	9.404290446285828E-5	TGTGCCACCCTTTATAAGAAACTCTTT	CATLYKKLF	TRGV4	.	TRGJ1	8	-1	-1	11
9	9.404290446285828E-5	TGTGCCACCCCAACGAAGAAACTCTTT	CATPTKKLF	TRGV4	.	TRGJ1	8	-1	-1	15
8	8.359369285587403E-5	TGTGCCACCTGGGATTTAAGACGTGGTTCCGCCCACAATTATTATAAGAAACTCTTT	CATWDLRRGSAHNYYKKLF	TRGV8	.	TRGJ1	14	-1	-1	36
8	8.359369285587403E-5	TGTGCCACCTGGGATCCAGCGAGCCTCAACCAGGGCCCACGAGGGAAACTCTTT	CATWDPASLNQGPRGKLF	TRGV4	.	TRGJ1	14	-1	-1	44
8	8.359369285587403E-5	TGTGCCACCTGGGACGGGCTTCCCAATCGCCGTTCGTGGTGGTTCAAGATATTT	CATWDGLPNRRSWWFKIF	TRGV2	.	TRGJP1	18	-1	-1	36
8	8.359369285587403E-5	TGTGCCACCTGGGATGGCCGCCCCGAATCGAATTATTATAAGAAACTCTTT	CATWDGRPESNYYKKLF	TRGV4	.	TRGJ1	16	-1	-1	27
8	8.359369285587403E-5	TGTGCCACCTGGGACGCCCCCCCGTTTCGCACTGGTTGGTTCAAGATATTT	CATWDAPPFRTGWFKIF	TRGV2	.	TRGJP1	15	-1	-1	29
8	8.359369285587403E-5	TGTGCCTGCTGGATTAGGCACGTTTTAAGGCTTTATAAGAAACTCTTT	CACWIRHVLRLYKKLF	TRGV11	.	TRGJ1	22	-1	-1	32
8	8.359369285587403E-5	TGTGCCACCTGGGCCGAGAGCCCCATGAATTATTATAAGAAACTCTTT	CATWAESPMNYYKKLF	TRGV7	.	TRGJ1	12	-1	-1	26
8	8.359369285587403E-5	TGTGCCACCTGGGATGGGCCCCCTCCGAATTATTATAAGAAACTCTTT	CATWDGPPPNYYKKLF	TRGV4	.	TRGJ1	20	-1	-1	25
8	8.359369285587403E-5	TGTGCCACCTGGGATAGTGAGGTTAGTGTTGGTTATAAGAAACTCTTT	CATWDSEVSVGYKKLF	TRGV8	.	TRGJ1	16	-1	-1	32
8	8.359369285587403E-5	TGTGCCACCTGGGATAGGGCGTGGACTTCTTATTATAAGAAACTCTTT	CATWDRAWTSYYKKLF	TRGV8	.	TRGJ1	17	-1	-1	29
8	8.359369285587403E-5	TGTGCCACCTGGGACTTACCCCGGGGAGACTATTATAAGAAACTCTTT	CATWDLPRGDYYKKLF	TRGV7	.	TRGJ1	14	-1	-1	30
8	8.359369285587403E-5	TGTGCCACCTGGGACTTAAATCAGGAAAATTATTATAAGAAACTCTTT	CATWDLNQENYYKKLF	TRGV2	.	TRGJ1	14	-1	-1	27
8	8.359369285587403E-5	TGTGCCACCTGGGACGGGCTTAGTGGCACTGGTTGGTTCAAGATATTT	CATWDGLSGTGWFKIF	TRGV2	.	TRGJP1	18	-1	-1	26
[truncated: 2,406 more rows]
