# Supplementary material for: Dissection of the Human T-Cell Receptor γ Gene Repertoire in the Brain and Peripheral Blood Identifies Age- and Alzheimer's Disease-Associated Clonotype Profiles
Source: Front Immunol. 2020 Jan 29;11:12. doi: 10.3389/fimmu.2020.00012 (PMC7025544; doi:10.3389/fimmu.2020.00012)
Supplement: Supplementary file 5 [file Data_Sheet_2.zip › repertoires_corrected_and_decontaminated/A846.txt]

count	freq	cdr3nt	cdr3aa	v	d	j	VEnd	DStart	DEnd	JStart
14445	0.11077708842994854	TGTGCCTTGTGGGGGCTGAAACTCTTT	CALWGLKLF	TRGV9	.	TRGJ2	12	-1	-1	17
7065	0.05418069434112748	TGTGCCTTGTGGGAGGAAGCCCTGGGCCGTTATTATAAGAAACTCTTT	CALWEEALGRYYKKLF	TRGV9	.	TRGJ2	15	-1	-1	29
5278	0.040476391328021354	TTTGAGAAACTCTTT	FEKLF	TRGV10	.	TRGJ2	3	-1	-1	4
3111	0.02385791084150709	TGTGCCTTGTGGGAGGTGCAGTGGATGGAGTTGGGCAAAAAAATCAAGGTATTT	CALWEVQWMELGKKIKVF	TRGV9	.	TRGJP	19	-1	-1	27
1758	0.013481905258556562	TGTGCCACCTGGGACGGGCTATCTGATTGGATCAAGACGTTT	CATWDGLSDWIKTF	TRGV2	.	TRGJP2	18	-1	-1	23
1598	0.01225488316448998	TGTGCTGCGTGGGATTACCCATTGCCTTATAAGAAACTCTTT	CAAWDYPLPYKKLF	TRGV10	.	TRGJ2	17	-1	-1	26
1538	0.011794749879215012	TGTGCCACCTGGGACACCGTTTATTATAAGAAACTCTTT	CATWDTVYYKKLF	TRGV8	.	TRGJ2	13	-1	-1	20
1337	0.01025330337354387	TGTGCCACCTGGGATTGGAGTGATTGGATCAAGACGTTT	CATWDWSDWIKTF	TRGV4	.	TRGJP2	17	-1	-1	18
952	0.007300781459696159	TGTGCCTTGTGGGAGGTCGCTAAGAAACTCTTT	CALWEVAKKLF	TRGV9	.	TRGJ2	16	-1	-1	20
815	0.006250143791651648	TGTGCTGCGGGTAGAGGAGGGTATTATAAGAAACTCTTT	CAAGRGGYYKKLF	TRGV10	.	TRGJ1	8	-1	-1	21
616	0.004724035062156338	TGTGCCTTGTGTACTTATTATAAGAAACTCTTT	CALCTYYKKLF	TRGV9	.	TRGJ2	10	-1	-1	14
605	0.00463967729318926	TGTGCCTTGTGGAATTATTATAAGAAACTCTTT	CALWNYYKKLF	TRGV9	.	TRGJ2	11	-1	-1	11
545	0.004179544007914293	TGTGCCTTGTGGGAGGCTGCGGATTATTATAAGAAACTCTTT	CALWEAADYYKKLF	TRGV9	.	TRGJ2	19	-1	-1	19
530	0.004064510686595551	TGTGCTGCGGGAGATAAGAAACTCTTT	CAAGDKKLF	TRGV10	.	TRGJ2	14	-1	-1	13
527	0.004041504022331802	TGTGCCTTGTGGGAGGTGAATTATTATAAGAAACTCTTT	CALWEVNYYKKLF	TRGV9	.	TRGJ2	17	-1	-1	17
509	0.0039034640367493116	TGTGCTGCGTGGGATTATACCACTGGTTGGTTCAAGATATTT	CAAWDYTTGWFKIF	TRGV10	.	TRGJP1	16	-1	-1	8
505	0.0038727884843976473	TGTGCCTTGAAACTCTTT	CALKLF	TRGV9	.	TRGJ1	8	-1	-1	8
502	0.0038497818201338988	TGTGCCTTGTGGGAGCCCCAGACATCGGGGATGGGCAAAAAAATCAAGGTATTT	CALWEPQTSGMGKKIKVF	TRGV9	.	TRGJP	14	-1	-1	31
499	0.0038267751558701503	TGTGCCTTGTGGGAAATCTCTAATTATAAGAAACTCTTT	CALWEISNYKKLF	TRGV9	.	TRGJ1	13	-1	-1	22
476	0.0036503907298480794	TGTGCCTTGTGGGAGATTTATAAGAAACTCTTT	CALWEIYKKLF	TRGV9	.	TRGJ2	14	-1	-1	17
448	0.0034356618633864275	TGTGCCACCTGGGACGGAACACCTAAGAAACTCTTT	CATWDGTPKKLF	TRGV2	.	TRGJ2	16	-1	-1	23
439	0.0033666418705951824	TGTGCCTTGTGGGATTGGGAGTTGGGCAAAAAAATCAAGGTATTT	CALWDWELGKKIKVF	TRGV9	.	TRGJP	13	-1	-1	18
414	0.003174919668397279	TGTGCCTTGTGGGATAAGAAACTCTTT	CALWDKKLF	TRGV9	.	TRGJ2	13	-1	-1	13
390	0.002990866354287292	TGTGCCTTGTGGGGGCTCTTT	CALWGLF	TRGV9	.	TRGJ2	12	-1	-1	15
382	0.002929515249583963	TGTGCTGCGTGGGATTATTATAAGAAACTCTTT	CAAWDYYKKLF	TRGV10	.	TRGJ1	16	-1	-1	13
355	0.0027224552712102274	TGTGCCACCTGGGACGGGAGGGGACTCTTT	CATWDGRGLF	TRGV2	.	TRGJ1	17	-1	-1	23
326	0.0025000575166606595	TGTGCCTTGTGGGAGAGGGGAGGCCCTTATTATAAGAAACTCTTT	CALWERGGPYYKKLF	TRGV9	.	TRGJ1	14	-1	-1	26
314	0.002408030859605666	TGTGCCTTGTGGGACCAGAATTATTATAAGAAACTCTTT	CALWDQNYYKKLF	TRGV9	.	TRGJ1	13	-1	-1	17
309	0.0023696864191660853	TGTGCCACCTTACACTATTATAAGAAACTCTTT	CATLHYYKKLF	TRGV2	.	TRGJ1	9	-1	-1	15
284	0.002177964216968182	TGTGCCTTGTGGGAGATCCAAGAGTTGGGCAAAAAAATCAAGGTATTT	CALWEIQELGKKIKVF	TRGV9	.	TRGJP	14	-1	-1	18
280	0.0021472886646165174	TGTGCCACCTGGGATGGGCAGAAGAAACTCTTT	CATWDGQKKLF	TRGV4	.	TRGJ1	18	-1	-1	21
271	0.002078268671825272	TGTGCCTTGTGGGAGGGCTATTATAAGAAACTCTTT	CALWEGYYKKLF	TRGV9	.	TRGJ2	15	-1	-1	18
264	0.002024586455209859	TGTGCCACCTGGGCAGCTGTTTATTATAAGAAACTCTTT	CATWAAVYYKKLF	TRGV7	.	TRGJ1	15	-1	-1	20
253	0.0019402286862427816	TGTGCCACCTGGGATATAGGTAGTAGTGATTGGATCAAGACGTTT	CATWDIGSSDWIKTF	TRGV8	.	TRGJP2	15	-1	-1	20
250	0.0019172220219790333	TGTGCCACCTGGGACAGGCGTGGTTATAAGAAACTCTTT	CATWDRRGYKKLF	TRGV5	.	TRGJ2	21	-1	-1	23
245	0.0018788775815394526	TGTGCCTTGTGGGAACACCAAGAGTTGGGCAAAAAAATCAAGGTATTT	CALWEHQELGKKIKVF	TRGV9	.	TRGJP	13	-1	-1	18
245	0.0018788775815394526	TGTGCCTTGTGGGAGCGTAGATATTATAAGAAACTCTTT	CALWERRYYKKLF	TRGV9	.	TRGJ1	14	-1	-1	21
242	0.001855870917275704	TGTGCCTTGTGGGAGGTGCTAGAGAAACTCTTT	CALWEVLEKLF	TRGV9	.	TRGJ2	18	-1	-1	22
241	0.001848202029187788	TGTGCCTTGTGGGATCTATATTATAAGAAACTCTTT	CALWDLYYKKLF	TRGV9	.	TRGJ1	13	-1	-1	18
240	0.001840533141099872	TGTGCCTTGTGGGAGTCGCAAGAGTTGGGCAAAAAAATCAAGGTATTT	CALWESQELGKKIKVF	TRGV9	.	TRGJP	14	-1	-1	17
240	0.001840533141099872	TGTGCTGCGTGGGATTATAAGAAACTCTTT	CAAWDYKKLF	TRGV10	.	TRGJ2	16	-1	-1	13
240	0.001840533141099872	TGTGCCACCTGGGATAGGCCGACGAATTATTATAAGAAACTCTTT	CATWDRPTNYYKKLF	TRGV8	.	TRGJ2	19	-1	-1	22
237	0.0018175264768361236	TGTGCCACCTGGGACGGGACGGTCAAGACGTTT	CATWDGTVKTF	TRGV2	.	TRGJP2	23	-1	-1	22
236	0.0018098575887482073	TGTGCCTTGTGGGAGGTGCCTTATAAGAAACTCTTT	CALWEVPYKKLF	TRGV9	.	TRGJ1	18	-1	-1	20
236	0.0018098575887482073	TGTGCTGCGTGGGATAAGAAACTCTTT	CAAWDKKLF	TRGV10	.	TRGJ1	14	-1	-1	13
232	0.001779182036396543	TGTGCCTTGTGGGAGGTGCAGGAACTCTTT	CALWEVQELF	TRGV9	.	TRGJ1	19	-1	-1	19
222	0.0017024931555173815	TGTGCCTTGTGGGAATGCTATAAGAAACTCTTT	CALWECYKKLF	TRGV9	.	TRGJ2	13	-1	-1	18
222	0.0017024931555173815	CATAACCCCGGCGGGAAACTCTTT	HNPGGKLF	TRGV9	.	TRGJ1	-1	-1	-1	14
218	0.001671817603165717	TGTGCCACCTGGGACGGGCGGTGGTATTATAAGAAACTCTTT	CATWDGRWYYKKLF	TRGV2	.	TRGJ1	18	-1	-1	24
216	0.0016564798269898848	TGTGCCACCTGGGACAAGGCCCTCCCTCCTCGAGGTAAGAAACTCTTT	CATWDKALPPRGKKLF	TRGV7	.	TRGJ1	20	-1	-1	35
216	0.0016564798269898848	TGTGCTGCGTGGGATACCACTGGTTGGTTCAAGATATTT	CAAWDTTGWFKIF	TRGV10	.	TRGJP1	14	-1	-1	13
216	0.0016564798269898848	TGTGCCACCTGGGACGTGGTTTATTATAAGAAACTCTTT	CATWDVVYYKKLF	TRGV8	.	TRGJ1	13	-1	-1	20
210	0.001610466498462388	TGTGCCACCTGGGACGGGCCGGGAGGTGATTGGATCAAGACGTTT	CATWDGPGGDWIKTF	TRGV2	.	TRGJP2	19	-1	-1	25
206	0.0015797909461107234	TGTGCTGCGTGGGACTCGGGAGGTTCTTATTATAAGAAACTCTTT	CAAWDSGGSYYKKLF	TRGV10	.	TRGJ1	13	-1	-1	26
202	0.0015491153937590588	TGTGCTGCGTGGGATTATCCCGACAGGGATTATTATAAGAAACTCTTT	CAAWDYPDRDYYKKLF	TRGV10	.	TRGJ1	16	-1	-1	28
201	0.0015414465056711427	TGTGCCTTGTGGGAGGACTATAAGAAACTCTTT	CALWEDYKKLF	TRGV9	.	TRGJ1	15	-1	-1	18
200	0.0015337776175832266	TGTGCCTTGTGGGAGGCACAAGGGGGGATCGAGGAGAAACTCTTT	CALWEAQGGIEEKLF	TRGV9	.	TRGJ2	15	-1	-1	34
194	0.0014877642890557298	TGTGCCTTGTGGGAGGCTAAGAAACTCTTT	CALWEAKKLF	TRGV9	.	TRGJ1	15	-1	-1	17
184	0.0014110754081765684	TGTGCCTTGTGGGAGCCCAGGAAAGAGTTGGGCAAAAAAATCAAGGTATTT	CALWEPRKELGKKIKVF	TRGV9	.	TRGJP	14	-1	-1	14
183	0.0014034065200886523	TGTGCTGCGTGGGATTATAGAGAGGGCACTGGTTGGTTCAAGATATTT	CAAWDYREGTGWFKIF	TRGV10	.	TRGJP1	16	-1	-1	26
183	0.0014034065200886523	TGTGCCTTGTGGGAGGTGCATTATAAGAAACTCTTT	CALWEVHYKKLF	TRGV9	.	TRGJ1	19	-1	-1	19
181	0.0013880687439128201	TGTGCCTTGTGGGAGGGGAATTATTATAAGAAACTCTTT	CALWEGNYYKKLF	TRGV9	.	TRGJ1	15	-1	-1	17
178	0.0013650620796490716	TGTGCCTTGTGGGAGGATTATAAGAAACTCTTT	CALWEDYKKLF	TRGV9	.	TRGJ1	15	-1	-1	16
177	0.0013573931915611555	TGTGCTGCTCGGGGGTGTACCACTGGTTGGTTCAAGATATTT	CAARGCTTGWFKIF	TRGV10	.	TRGJP1	7	-1	-1	17
176	0.0013497243034732394	TGTGCCACCTGGGATAGCCCAAGTAGTGATTGGATCAAGACGTTT	CATWDSPSSDWIKTF	TRGV8	.	TRGJP2	19	-1	-1	21
173	0.001326717639209491	TGTGCCTTGTGGGAGGGGGGCGAGAAACTCTTT	CALWEGGEKLF	TRGV9	.	TRGJ1	15	-1	-1	22
172	0.0013190487511215748	TGTGCCTTGTGGGAGGTGGGAGAGTTGGGCAAAAAAATCAAGGTATTT	CALWEVGELGKKIKVF	TRGV9	.	TRGJP	17	-1	-1	20
171	0.0013113798630336587	TGTGCCTTGTGGGAGGTGCATGAGTTGGGCAAAAAAATCAAGGTATTT	CALWEVHELGKKIKVF	TRGV9	.	TRGJP	19	-1	-1	17
170	0.0013037109749457427	TGTGCCTTGTGGGAGGTGCTCGAGTTGGGCAAAAAAATCAAGGTATTT	CALWEVLELGKKIKVF	TRGV9	.	TRGJP	18	-1	-1	21
170	0.0013037109749457427	TGTGCCTTTCAAGAGTTGGGCAAAAAAATCAAGGTATTT	CAFQELGKKIKVF	TRGV9	.	TRGJP	7	-1	-1	9
169	0.0012960420868578266	TGTGCCTTGTGGGAGGTCCTCCAAGAGTTGGGCAAAAAAATCAAGGTATTT	CALWEVLQELGKKIKVF	TRGV9	.	TRGJP	16	-1	-1	21
166	0.001273035422594078	TGTGCCTTGTGGGAGAACCCCGGGTGGGCGAAACTCTTT	CALWENPGWAKLF	TRGV9	.	TRGJ2	14	-1	-1	29
166	0.001273035422594078	TGTGCCACCTGGGACAGGCAGGATAAGAAACTCTTT	CATWDRQDKKLF	TRGV3	.	TRGJ2	18	-1	-1	22
165	0.001265366534506162	TGTGCCACCTGGGACCTTTATTATAAGAAACTCTTT	CATWDLYYKKLF	TRGV5	.	TRGJ2	14	-1	-1	17
163	0.0012500287583303298	TGTGCCTTGTGGGAGGTGTCCGAGTTGGGCAAAAAAATCAAGGTATTT	CALWEVSELGKKIKVF	TRGV9	.	TRGJP	17	-1	-1	21
163	0.0012500287583303298	TGTGCCTTGTGGGAGGTGAATTATAAGAAACTCTTT	CALWEVNYKKLF	TRGV9	.	TRGJ1	17	-1	-1	19
162	0.0012423598702424135	TGTGCCTTGTGGGAGGCTTATTATAAGAAACTCTTT	CALWEAYYKKLF	TRGV9	.	TRGJ1	15	-1	-1	17
162	0.0012423598702424135	TGTGCTGCGTGGTTTTATAAGAAACTCTTT	CAAWFYKKLF	TRGV10	.	TRGJ2	11	-1	-1	14
156	0.0011963465417149167	TGTGCCTTGTGGGAGGTGACCACTGGTTGGTTCAAGATATTT	CALWEVTTGWFKIF	TRGV9	.	TRGJP1	20	-1	-1	18
155	0.0011886776536270006	TGTGCCTTGTGGCTTTATTATAAGAAACTCTTT	CALWLYYKKLF	TRGV9	.	TRGJ1	11	-1	-1	14
154	0.0011810087655390845	TGTGCCACCTGGGATAGTAGTGATTGGATCAAGACGTTT	CATWDSSDWIKTF	TRGV8	.	TRGJP2	16	-1	-1	13
154	0.0011810087655390845	TGTGCCATACTAAAGAAACTCTTT	CAILKKLF	TRGV9	.	TRGJ1	5	-1	-1	12
152	0.0011656709893632523	TGTGCCTTGTGGGAGGCAAGGAATCCTAAACTCTTT	CALWEARNPKLF	TRGV9	.	TRGJ1	15	-1	-1	27
151	0.0011580021012753362	TGTGCCACCTGGGACAGGGTCCATTATAAGAAACTCTTT	CATWDRVHYKKLF	TRGV7	.	TRGJ2	17	-1	-1	22
149	0.0011426643250995038	TGTGCCTTGTGGGAGGTGCTATATAAGAAACTCTTT	CALWEVLYKKLF	TRGV9	.	TRGJ1	18	-1	-1	21
149	0.0011426643250995038	TGTGCCTTGTGGGAGCCCCCTTGGAAACTCTTT	CALWEPPWKLF	TRGV9	.	TRGJ1	14	-1	-1	23
146	0.0011196576608357555	TGTGCCCATACCCAGGTCGGGAAACTCTTT	CAHTQVGKLF	TRGV9	.	TRGJ1	5	-1	-1	20
146	0.0011196576608357555	CGACGGGCGGAGAAACTCTTT	RRAEKLF	TRGV9	.	TRGJ1	-1	-1	-1	10
145	0.0011119887727478392	TGTGCCTTGTGGGAGGTGCAAGAGAAACTCTTT	CALWEVQEKLF	TRGV9	.	TRGJ1	19	-1	-1	22
144	0.001104319884659923	TGTGCCTTGTGGGAGGTGGAAGAGTTGGGCAAAAAAATCAAGGTATTT	CALWEVEELGKKIKVF	TRGV9	.	TRGJP	17	-1	-1	19
142	0.001088982108484091	TGTGCCACCTGGGATACCCTTTCGAGGACCACTGGTTGGTTCAAGATATTT	CATWDTLSRTTGWFKIF	TRGV8	.	TRGJP1	15	-1	-1	27
142	0.001088982108484091	TGTGCCTTGTGGGAGGTGCGCGGTCATTATAAGAAACTCTTT	CALWEVRGHYKKLF	TRGV9	.	TRGJ1	18	-1	-1	25
139	0.0010659754442203424	TGTGCTGCGTGGACTCGGGTGGGTGAACTCTTT	CAAWTRVGELF	TRGV10	.	TRGJ2	11	-1	-1	25
138	0.0010583065561324263	TGTGCCTTGTGGGAGGGTTATTATAAGAAACTCTTT	CALWEGYYKKLF	TRGV9	.	TRGJ1	15	-1	-1	17
136	0.0010429687799565941	TGTGCCTTGTGGGAGGTGAACTGGTGTGGGAAAATGCTCTTT	CALWEVNWCGKMLF	TRGV9	.	TRGJ1	20	-1	-1	36
135	0.001035299891868678	TGTGCCTTGTGGGAGCCACAACTCGGATATTATTATAAGAAACTCTTT	CALWEPQLGYYYKKLF	TRGV9	.	TRGJ1	14	-1	-1	28
132	0.0010122932276049295	TGTGCCTTGTGGGAAAGAGAAAAAGAGTTGGGCAAAAAAATCAAGGTATTT	CALWEREKELGKKIKVF	TRGV9	.	TRGJP	13	-1	-1	22
132	0.0010122932276049295	TGTGCCTTGTGGGAGACCCCAGGGAAACTCTTT	CALWETPGKLF	TRGV9	.	TRGJ1	14	-1	-1	23
131	0.0010046243395170134	TGTGCCTCGGAGAAGAAACTCTTT	CASEKKLF	TRGV9	.	TRGJ1	6	-1	-1	12
130	9.969554514290973E-4	TGTGCCTTGTGGGATTTGTGCGTGGGATCGGAACTCTTT	CALWDLCVGSELF	TRGV9	.	TRGJ1	13	-1	-1	31
130	9.969554514290973E-4	TGTGCTGCGTGGGATTGTTATTATAAGAAACTCTTT	CAAWDCYYKKLF	TRGV10	.	TRGJ1	15	-1	-1	17
130	9.969554514290973E-4	TGTGCTGCGTGGGATTTGTATAAGAAACTCTTT	CAAWDLYKKLF	TRGV10	.	TRGJ2	15	-1	-1	18
129	9.892865633411812E-4	TGTGCCACCTGGGATAGGGGTAAGAAACTCTTT	CATWDRGKKLF	TRGV8	.	TRGJ1	17	-1	-1	20
127	9.739487871653489E-4	TGTGCTGCGGGCTGGCTCTTT	CAAGWLF	TRGV10	.	TRGJ1	8	-1	-1	15
124	9.509421229016005E-4	TGTGCCACCTGGGACGGGCCCGTGGGGAAACTCTTT	CATWDGPVGKLF	TRGV2	.	TRGJ1	22	-1	-1	26
124	9.509421229016005E-4	TGTGCCCCTCCTAAGAAACTCTTT	CAPPKKLF	TRGV9	.	TRGJ1	5	-1	-1	11
122	9.356043467257683E-4	TGTGCCACCTGGGATTATAAGAAACTCTTT	CATWDYKKLF	TRGV8	.	TRGJ1	14	-1	-1	13
121	9.27935458637852E-4	TGTGCTGCGTGGGATTCGGGCAATAAGAAACTCTTT	CAAWDSGNKKLF	TRGV10	.	TRGJ1	15	-1	-1	22
121	9.27935458637852E-4	TGTGCCACCTGGGATGCAGGCTATAAGAAACTCTTT	CATWDAGYKKLF	TRGV4	.	TRGJ1	15	-1	-1	21
121	9.27935458637852E-4	TGTGCTGCGTGGGATTGGGAGAAACTCTTT	CAAWDWEKLF	TRGV10	.	TRGJ1	15	-1	-1	19
120	9.20266570549936E-4	TGTGCCTGCCGGAATAAGAAACTCTTT	CACRNKKLF	TRGV9	.	TRGJ1	6	-1	-1	13
119	9.125976824620199E-4	TGTGCCTTGTGGGACTACAAGGGGTGGTATTATAAGAAACTCTTT	CALWDYKGWYYKKLF	TRGV9	.	TRGJ1	13	-1	-1	27
118	9.049287943741037E-4	TGTGCCTTGTGGGAGGTGCAGGATTATAAGAAACTCTTT	CALWEVQDYKKLF	TRGV9	.	TRGJ1	19	-1	-1	22
117	8.972599062861876E-4	TTACCCACTTCCCTTTATTATAAGAAACTCTTT	LPTSLYYKKLF	TRGV9	.	TRGJ1	0	-1	-1	14
117	8.972599062861876E-4	TGTGCACGGTGGGGCTCTAAGAAACTCTTT	CARWGSKKLF	TRGV9	.	TRGJ2	4	-1	-1	17
116	8.895910181982715E-4	TGTGCCTTGTGGGAGGCCGGCTGTCCGGCGAAACTCTTT	CALWEAGCPAKLF	TRGV9	.	TRGJ1	15	-1	-1	29
115	8.819221301103553E-4	TGTGCCTTGTGGGAGGTGCAGAATTATTATAAGAAACTCTTT	CALWEVQNYYKKLF	TRGV9	.	TRGJ1	19	-1	-1	20
115	8.819221301103553E-4	TGTGCCACCTGGGACGGGCCAGGTCTTTGGATCAAGACGTTT	CATWDGPGLWIKTF	TRGV2	.	TRGJP2	19	-1	-1	26
115	8.819221301103553E-4	TGTGCTGCGTGGGATCCACTCTTT	CAAWDPLF	TRGV10	.	TRGJ2	14	-1	-1	17
115	8.819221301103553E-4	TGTGCTGCGTGGGATTATCGTCAAGTTGGGTATAAGAAACTCTTT	CAAWDYRQVGYKKLF	TRGV10	.	TRGJ2	20	-1	-1	30
114	8.742532420224392E-4	TGTGCCTTGTGGGAGGTGCGGGAGTTGGGCAAAAAAATCAAGGTATTT	CALWEVRELGKKIKVF	TRGV9	.	TRGJP	18	-1	-1	21
114	8.742532420224392E-4	TGTGCCTTGTGGCGGGGGGAGAAACTCTTT	CALWRGEKLF	TRGV9	.	TRGJ1	11	-1	-1	19
114	8.742532420224392E-4	TGTGCTGCCCATAAGAAACTCTTT	CAAHKKLF	TRGV10	.	TRGJ1	7	-1	-1	10
113	8.665843539345231E-4	TGTGCCTTGTGGGGGAGGTGCAATACGAACAAACTCTTT	CALWGRCNTNKLF	TRGV9	.	TRGJ1	21	-1	-1	27
113	8.665843539345231E-4	TGTGCCTTGTGGGAGGACCGGGGCCAGAAACTCTTT	CALWEDRGQKLF	TRGV9	.	TRGJ1	15	-1	-1	25
113	8.665843539345231E-4	TGTGCCACCTGGGACATTCTGGGGAAACTCTTT	CATWDILGKLF	TRGV5	.	TRGJ1	15	-1	-1	23
111	8.512465777586908E-4	TGTGCCTTGTGGGAGGCCCGCCGGTTGGGCAAAAAAATCAAGGTATTT	CALWEARRLGKKIKVF	TRGV9	.	TRGJP	15	-1	-1	23
111	8.512465777586908E-4	TGTGCCTTGTGGGAGGCTCACAAGAAACTCTTT	CALWEAHKKLF	TRGV9	.	TRGJ1	15	-1	-1	21
111	8.512465777586908E-4	TGTGCCTTGTGGGGACCCCGGAAACTCTTT	CALWGPRKLF	TRGV9	.	TRGJ1	12	-1	-1	20
111	8.512465777586908E-4	TGTGCCTCCCTTGGGCCGAAACTCTTT	CASLGPKLF	TRGV9	.	TRGJ1	6	-1	-1	17
111	8.512465777586908E-4	TGTGCCCTTGTGGTTAAGAAACTCTTT	CALVVKKLF	TRGV9	.	TRGJ2	12	-1	-1	14
109	8.359088015828585E-4	TGTGCCTTGTGGGAGGTGCAGGGAGAGTTGGGCAAAAAAATCAAGGTATTT	CALWEVQGELGKKIKVF	TRGV9	.	TRGJP	19	-1	-1	23
109	8.359088015828585E-4	TGTGCTGCGTGGGATAGGCTCTTT	CAAWDRLF	TRGV10	.	TRGJ1	14	-1	-1	18
108	8.282399134949424E-4	TGTGCCTTGTGGGAGGTGCCGTTAGGAAGTTATGGGAAACTCTTT	CALWEVPLGSYGKLF	TRGV9	.	TRGJ1	18	-1	-1	29
108	8.282399134949424E-4	TGTGCCTTGTGGGAGGTAGAGTTGGGCAAAAAAATCAAGGTATTT	CALWEVELGKKIKVF	TRGV9	.	TRGJP	16	-1	-1	17
107	8.205710254070263E-4	TGTGCCTTGTGGGAGGTGAAGGAGTTGGGCAAAAAAATCAAGGTATTT	CALWEVKELGKKIKVF	TRGV9	.	TRGJP	17	-1	-1	21
107	8.205710254070263E-4	TGTGCCTTGTGGGAGGTGCGGGGGGTATATCGGGGGCTCTTT	CALWEVRGVYRGLF	TRGV9	.	TRGJ1	18	-1	-1	36
107	8.205710254070263E-4	TGTGCCTTGTGGGAGGTGCGGGGGAAACTCTTT	CALWEVRGKLF	TRGV9	.	TRGJ1	18	-1	-1	23
106	8.129021373191101E-4	TGTGCCTTGTGGAAAAATACCACTGGTTGGTTCAAGATATTT	CALWKNTTGWFKIF	TRGV9	.	TRGJP1	11	-1	-1	16
106	8.129021373191101E-4	TGTGCCACCTGGAGGCCTTATAAGAAACTCTTT	CATWRPYKKLF	TRGV4	.	TRGJ1	11	-1	-1	17
106	8.129021373191101E-4	TGTGCTGCGTGGGATTATGGGAAACTCTTT	CAAWDYGKLF	TRGV10	.	TRGJ1	16	-1	-1	13
106	8.129021373191101E-4	TGTGCCGATAAACTCTTT	CADKLF	TRGV10	.	TRGJ1	4	-1	-1	9
105	8.05233249231194E-4	TGTGCTGCGTCCCTCGATAAGAAACTCTTT	CAASLDKKLF	TRGV10	.	TRGJ1	9	-1	-1	16
104	7.975643611432779E-4	TGTGCCTGGCACCAAGAGTTGGGCAAAAAAATCAAGGTATTT	CAWHQELGKKIKVF	TRGV9	.	TRGJP	6	-1	-1	12
103	7.898954730553617E-4	TGTGCCACCTGGGACGGAACGAATTATTATAAGAAACTCTTT	CATWDGTNYYKKLF	TRGV2	.	TRGJ2	16	-1	-1	19
103	7.898954730553617E-4	TGTGCCCATCGGCCCCATTATTATAAGAAACTCTTT	CAHRPHYYKKLF	TRGV9	.	TRGJ1	5	-1	-1	16
103	7.898954730553617E-4	TGTGCCTTGTGGGAAAGGCCCCTACTCTTT	CALWERPLLF	TRGV9	.	TRGJ1	13	-1	-1	23
103	7.898954730553617E-4	TGTGCCTTGTGGACGACTTATAGGCTCTTT	CALWTTYRLF	TRGV9	.	TRGJ1	11	-1	-1	24
101	7.745576968795294E-4	TGTGCCTTGTGGGAGGTGCGAGAGGTTTGGGAGTTGGGCAAAAAAATCAAGGTATTT	CALWEVREVWELGKKIKVF	TRGV9	.	TRGJP	18	-1	-1	30
101	7.745576968795294E-4	TGTGCCTTGTGGGGGAATTATTATAAGAAACTCTTT	CALWGNYYKKLF	TRGV9	.	TRGJ1	12	-1	-1	14
101	7.745576968795294E-4	TGTGCCTTGTGGGAGGTGCGTTATGCGAAACTCTTT	CALWEVRYAKLF	TRGV9	.	TRGJ1	18	-1	-1	20
100	7.668888087916133E-4	TGTGCCTTGTGGGAGGTGCATTTTAGGGGCAAGAAACTCTTT	CALWEVHFRGKKLF	TRGV9	.	TRGJ2	19	-1	-1	30
100	7.668888087916133E-4	TGTGCTGCGTGGGATATGGGTCGGAAACTCTTT	CAAWDMGRKLF	TRGV10	.	TRGJ1	14	-1	-1	23
99	7.592199207036972E-4	TGTGCCTTGTCGGGTTATAAGAAACTCTTT	CALSGYKKLF	TRGV9	.	TRGJ2	13	-1	-1	14
99	7.592199207036972E-4	TGTGCTGCCCCGTGGTTT	CAAPWF	TRGV10	.	TRGJP2	7	-1	-1	14
98	7.51551032615781E-4	TGTGCCTTGTGGGAGAAGGAGTTGGGCAAAAAAATCAAGGTATTT	CALWEKELGKKIKVF	TRGV9	.	TRGJP	14	-1	-1	18
98	7.51551032615781E-4	TGTGCCTTGTGGGAGGTGCTTCCGGGGGGTAAGAAACTCTTT	CALWEVLPGGKKLF	TRGV9	.	TRGJ1	18	-1	-1	29
98	7.51551032615781E-4	TGTGCCTTGTGGGAGAAGAAACTCTTT	CALWEKKLF	TRGV9	.	TRGJ1	14	-1	-1	15
98	7.51551032615781E-4	TGTGCCTTGAAGAAACTCTTT	CALKKLF	TRGV9	.	TRGJ1	8	-1	-1	9
97	7.438821445278649E-4	TGTGCTGCGTGGGATCGGGACTATACCACTGGTTGGTTCAAGATATTT	CAAWDRDYTTGWFKIF	TRGV10	.	TRGJP1	14	-1	-1	21
97	7.438821445278649E-4	TGTGCCTTGTGGGGGGTTAAGAAACTCTTT	CALWGVKKLF	TRGV9	.	TRGJ1	16	-1	-1	17
96	7.362132564399488E-4	TGTGCCTTGTGGGAGGCCTATAAGAAACTCTTT	CALWEAYKKLF	TRGV9	.	TRGJ1	15	-1	-1	18
96	7.362132564399488E-4	TGTGCCTCCTTTGGCTGGCGGATCAAGACGTTT	CASFGWRIKTF	TRGV2	.	TRGJP2	9	-1	-1	19
95	7.285443683520326E-4	TGTGCCTTGTGGGAGGAAAAGAAACTCTTT	CALWEEKKLF	TRGV9	.	TRGJ2	15	-1	-1	18
95	7.285443683520326E-4	TGTGCCTTGTGTTATAGGAAACTCTTT	CALCYRKLF	TRGV9	.	TRGJ1	10	-1	-1	11
94	7.208754802641165E-4	TGTGCCTTGTGGGAGGACAAACAACAAGAGTTGGGCAAAAAAATCAAGGTATTT	CALWEDKQQELGKKIKVF	TRGV9	.	TRGJP	15	-1	-1	24
94	7.208754802641165E-4	TGTGCCTTGTGGGAGGTGGAGGAGTTGGGCAAAAAAATCAAGGTATTT	CALWEVEELGKKIKVF	TRGV9	.	TRGJP	17	-1	-1	21
94	7.208754802641165E-4	TGTGCCACCTGGGACGGGTCGAAGAAACTCTTT	CATWDGSKKLF	TRGV2	.	TRGJ1	17	-1	-1	21
94	7.208754802641165E-4	TGTGCCTTGTGGGAGTATAAGAAACTCTTT	CALWEYKKLF	TRGV9	.	TRGJ1	14	-1	-1	15
93	7.132065921762004E-4	TGTGCCTTGTGGGAGGTCACAGAGTTGGGCAAAAAAATCAAGGTATTT	CALWEVTELGKKIKVF	TRGV9	.	TRGJP	19	-1	-1	20
93	7.132065921762004E-4	TGTGCCTTGATTAAGAAACTCTTT	CALIKKLF	TRGV9	.	TRGJ2	8	-1	-1	11
93	7.132065921762004E-4	TGTGCCTTGTGGGAGGTGAAGAAACTCTTT	CALWEVKKLF	TRGV9	.	TRGJ1	17	-1	-1	18
92	7.055377040882842E-4	TGTGCTGGGCTCTTT	CAGLF	TRGV10	.	TRGJ1	6	-1	-1	9
92	7.055377040882842E-4	TGTGCCTTGTGTTATTATAAGAAACTCTTT	CALCYYKKLF	TRGV9	.	TRGJ1	10	-1	-1	11
92	7.055377040882842E-4	TGTGCCTTGTGGGGGGATAATAAACTCTTT	CALWGDNKLF	TRGV9	.	TRGJ1	15	-1	-1	16
91	6.978688160003681E-4	TGTGCCTTGTGGGAGGTGCGGGGTTATAAGAAACTCTTT	CALWEVRGYKKLF	TRGV9	.	TRGJ1	18	-1	-1	23
91	6.978688160003681E-4	TGTGCCTTGCCCTTTGGTAGGCTCTTT	CALPFGRLF	TRGV9	.	TRGJ1	8	-1	-1	21
91	6.978688160003681E-4	TGTGCCTCTTATTATAAGAAACTCTTT	CASYYKKLF	TRGV9	.	TRGJ1	6	-1	-1	8
90	6.90199927912452E-4	TGTGCCTTGTGGGAGGTGCCAGAGTTGGGCAAAAAAATCAAGGTATTT	CALWEVPELGKKIKVF	TRGV9	.	TRGJP	18	-1	-1	17
90	6.90199927912452E-4	TGTGCTGCGTGGTCCCTTGGGGGTGATTGGATCAAGACGTTT	CAAWSLGGDWIKTF	TRGV10	.	TRGJP2	11	-1	-1	22
90	6.90199927912452E-4	TGTGTCCTATGTGGGGTATATATTGAGAAACTCTTT	CVLCGVYIEKLF	TRGV9	.	TRGJ2	14	-1	-1	25
90	6.90199927912452E-4	TGTGCCTTGTGGGAGGTGCCGTATAAGAAACTCTTT	CALWEVPYKKLF	TRGV9	.	TRGJ1	18	-1	-1	21
90	6.90199927912452E-4	TGTGCCTTGTGGGAGGTGCGTTATAAGAAACTCTTT	CALWEVRYKKLF	TRGV9	.	TRGJ1	18	-1	-1	20
90	6.90199927912452E-4	TGTGCCTTGTGGGAGGCTGAATATAAGAAACTCTTT	CALWEAEYKKLF	TRGV9	.	TRGJ1	15	-1	-1	21
90	6.90199927912452E-4	TGTGCCTTGTGGGAGGCCCATTATAAGAAACTCTTT	CALWEAHYKKLF	TRGV9	.	TRGJ1	15	-1	-1	19
90	6.90199927912452E-4	TGTGCCTTGTCCTGGGGCAATAAGAAACTCTTT	CALSWGNKKLF	TRGV9	.	TRGJ2	9	-1	-1	19
89	6.825310398245358E-4	TGTGCCTTGTGGGAGGTGCAAATAGAGTTGGGCAAAAAAATCAAGGTATTT	CALWEVQIELGKKIKVF	TRGV9	.	TRGJP	19	-1	-1	23
89	6.825310398245358E-4	TGTGCCTTGTGGGATGGTGAGTTGGGCAAAAAAATCAAGGTATTT	CALWDGELGKKIKVF	TRGV9	.	TRGJP	18	-1	-1	18
89	6.825310398245358E-4	TGTGCCTTGTGGGTTTCCAATTATTATAAGAAACTCTTT	CALWVSNYYKKLF	TRGV9	.	TRGJ1	12	-1	-1	14
89	6.825310398245358E-4	TGTGCCTTGTGGGGGTTGGGCAAAAAAATCAAGGTATTT	CALWGLGKKIKVF	TRGV9	.	TRGJP	15	-1	-1	14
89	6.825310398245358E-4	TGTGCCTTGTGGGGACAGAGTAAGAAACTCTTT	CALWGQSKKLF	TRGV9	.	TRGJ1	12	-1	-1	20
89	6.825310398245358E-4	TGTGCCTTGTATTATAAGAAACTCTTT	CALYYKKLF	TRGV9	.	TRGJ1	9	-1	-1	9
88	6.748621517366197E-4	TGTGCCTTGTGGGAGATGCAAGAGTTGGGCAAAAAAATCAAGGTATTT	CALWEMQELGKKIKVF	TRGV9	.	TRGJP	19	-1	-1	17
88	6.748621517366197E-4	TGTGCCTTGTGGGATTATTATAAGAAACTCTTT	CALWDYYKKLF	TRGV9	.	TRGJ1	13	-1	-1	13
88	6.748621517366197E-4	TGTGCCTTGTGGGAGATATATAAGAAACTCTTT	CALWEIYKKLF	TRGV9	.	TRGJ1	14	-1	-1	18
87	6.671932636487036E-4	TGTGCCTTGTGGGAGCCGCACTATAAGAAACTCTTT	CALWEPHYKKLF	TRGV9	.	TRGJ1	20	-1	-1	21
87	6.671932636487036E-4	TGTGCCTTGTGGTACTATCCTAAGAAACTCTTT	CALWYYPKKLF	TRGV9	.	TRGJ2	11	-1	-1	20
86	6.595243755607874E-4	TGTGCCTTGTGGGAGGTTCGTGAGGCACTGGGGTATAAGAAACTCTTT	CALWEVREALGYKKLF	TRGV9	.	TRGJ1	16	-1	-1	33
86	6.595243755607874E-4	TGTGCCTTGTGGGAGAAGTTGGGCAAAAAAATCAAGGTATTT	CALWEKLGKKIKVF	TRGV9	.	TRGJP	14	-1	-1	16
86	6.595243755607874E-4	TGTGCCTTGTGGGAGATTACTAAGAAACTCTTT	CALWEITKKLF	TRGV9	.	TRGJ1	14	-1	-1	15
86	6.595243755607874E-4	TGTGCTGCGTGGACTGAGAAACTCTTT	CAAWTEKLF	TRGV10	.	TRGJ2	11	-1	-1	16
85	6.518554874728713E-4	TGTGCCTTGTGGGAGGTGCACCAAGAGTTGGGCAAAAAAATCAAGGTATTT	CALWEVHQELGKKIKVF	TRGV9	.	TRGJP	21	-1	-1	21
85	6.518554874728713E-4	TGTGCCTTGTGGGAGGTGCTAGGGTATAAGAAACTCTTT	CALWEVLGYKKLF	TRGV9	.	TRGJ1	18	-1	-1	24
85	6.518554874728713E-4	TGTGCCTTGTGGGCGGGGTATTATAAGAAACTCTTT	CALWAGYYKKLF	TRGV9	.	TRGJ1	15	-1	-1	18
85	6.518554874728713E-4	TGTGCCTTGTGGGAGGGGTATAAGAAACTCTTT	CALWEGYKKLF	TRGV9	.	TRGJ1	15	-1	-1	18
85	6.518554874728713E-4	TGTGCCTGCAGGCCAAAACTCTTT	CACRPKLF	TRGV9	.	TRGJ2	6	-1	-1	15
84	6.441865993849551E-4	TGTGCCTTGTGGGAGGTGCGGTGGGATTATAAGAAACTCTTT	CALWEVRWDYKKLF	TRGV9	.	TRGJ1	18	-1	-1	25
84	6.441865993849551E-4	TGTGCCTTGTGGGAGGACCCCCGATATGACAAGAAACTCTTT	CALWEDPRYDKKLF	TRGV9	.	TRGJ1	15	-1	-1	24
84	6.441865993849551E-4	TGTGCCACCTGGGACGGGCCCTGTGGTTGGTTCAAGATATTT	CATWDGPCGWFKIF	TRGV2	.	TRGJP1	20	-1	-1	23
84	6.441865993849551E-4	TGTGCCTTGTGGGAGGTTAGGGTTTATAAGAAACTCTTT	CALWEVRVYKKLF	TRGV9	.	TRGJ1	16	-1	-1	23
84	6.441865993849551E-4	TGTGCCTTGTGGGAGGGTAATTATTATAAGAAACTCTTT	CALWEGNYYKKLF	TRGV9	.	TRGJ1	15	-1	-1	18
84	6.441865993849551E-4	TGTGCTGCGTGGGATTGCCTGGAGAAACTCTTT	CAAWDCLEKLF	TRGV10	.	TRGJ2	15	-1	-1	22
84	6.441865993849551E-4	TGTGCCTTGTGGGAGGTGAATAAGAAACTCTTT	CALWEVNKKLF	TRGV9	.	TRGJ1	17	-1	-1	19
84	6.441865993849551E-4	TGTGCTGCGTGCCTGGGGGGGAAACTCTTT	CAACLGGKLF	TRGV10	.	TRGJ1	10	-1	-1	20
84	6.441865993849551E-4	TGTGCCTTGTGCCATTATAAGAAACTCTTT	CALCHYKKLF	TRGV9	.	TRGJ1	10	-1	-1	13
84	6.441865993849551E-4	TGTGCCTTAGTTAAGAAACTCTTT	CALVKKLF	TRGV9	.	TRGJ1	7	-1	-1	11
84	6.441865993849551E-4	TGTGCCACCTGGGAACTCTTT	CATWELF	TRGV7	.	TRGJ1	13	-1	-1	13
83	6.36517711297039E-4	TGTGCTGCGTGGGATTGGGGCCCTAATCCGGGTTATTATAAGAAACTCTTT	CAAWDWGPNPGYYKKLF	TRGV10	.	TRGJ1	15	-1	-1	23
83	6.36517711297039E-4	TGTGCCTTGTGGGAGCCCCAAGGAGAGTTGGGCAAAAAAATCAAGGTATTT	CALWEPQGELGKKIKVF	TRGV9	.	TRGJP	14	-1	-1	23
83	6.36517711297039E-4	TGTGCTGCGTGGGATTATGGGGATTATAAGAAACTCTTT	CAAWDYGDYKKLF	TRGV10	.	TRGJ1	16	-1	-1	22
83	6.36517711297039E-4	TGTGCTGCGTGGGATCCGTATCCCAGTGTGAAACTCTTT	CAAWDPYPSVKLF	TRGV10	.	TRGJ1	24	-1	-1	29
83	6.36517711297039E-4	TGTGCCTTGTGGGAGGCCCGTTCATATAAGAAACTCTTT	CALWEARSYKKLF	TRGV9	.	TRGJ1	15	-1	-1	24
83	6.36517711297039E-4	TGTGCCTTGTGGGAGGCGAATTATTATAAGAAACTCTTT	CALWEANYYKKLF	TRGV9	.	TRGJ1	15	-1	-1	16
83	6.36517711297039E-4	TGTGCCACCTGGGATAAGAAACTCTTT	CATWDKKLF	TRGV8	.	TRGJ1	15	-1	-1	13
83	6.36517711297039E-4	TGTGCTGCGTGGGATCAACTCTTT	CAAWDQLF	TRGV10	.	TRGJ1	14	-1	-1	16
82	6.288488232091229E-4	TGTGCCTTGTGGGAAACTAAGAAACTCTTT	CALWETKKLF	TRGV9	.	TRGJ1	13	-1	-1	17
81	6.211799351212067E-4	TGTGCCTTGTGGGAGGTGAGGAGGTATAAGAAACTCTTT	CALWEVRRYKKLF	TRGV9	.	TRGJ1	17	-1	-1	24
81	6.211799351212067E-4	TGTGCCTTGTGGGAGGCGACAGATTGGATCAAGACGTTT	CALWEATDWIKTF	TRGV9	.	TRGJP2	15	-1	-1	21
81	6.211799351212067E-4	TGTGCCTTGTGTTTGAATTATTATAAGAAACTCTTT	CALCLNYYKKLF	TRGV9	.	TRGJ1	10	-1	-1	11
81	6.211799351212067E-4	TGTGCCTTGTGGGAGCTTTATAAGAAACTCTTT	CALWELYKKLF	TRGV9	.	TRGJ1	14	-1	-1	17
81	6.211799351212067E-4	TGTGCCTTGTGGGAGGTGTTAAAGAAACTCTTT	CALWEVLKKLF	TRGV9	.	TRGJ1	17	-1	-1	18
81	6.211799351212067E-4	TGTGCTGCGTGGGATTGTAAGAAACTCTTT	CAAWDCKKLF	TRGV10	.	TRGJ1	15	-1	-1	13
81	6.211799351212067E-4	TGCCCCAAGAAACTCTTT	CPKKLF	TRGV10	.	TRGJ1	1	-1	-1	6
80	6.135110470332906E-4	TGTGCCTTGTGGGAGGGCCGGTATAGTAGTGATTGGATCAAGACGTTT	CALWEGRYSSDWIKTF	TRGV9	.	TRGJP2	15	-1	-1	21
80	6.135110470332906E-4	TGTGCCTTGTTTAGTGCGAATTATTATAAGAAACTCTTT	CALFSANYYKKLF	TRGV9	.	TRGJ2	9	-1	-1	16
80	6.135110470332906E-4	TGTGCCTTGTGGGAGGTGTTTTACTATAAGAAACTCTTT	CALWEVFYYKKLF	TRGV9	.	TRGJ2	17	-1	-1	20
80	6.135110470332906E-4	TGTTTTCCGAGGGTTTATTATAAGAAACTCTTT	CFPRVYYKKLF	TRGV9	.	TRGJ1	2	-1	-1	14
80	6.135110470332906E-4	TGTGCTGCGTGGGATTTTCGGCAGAAACTCTTT	CAAWDFRQKLF	TRGV10	.	TRGJ1	15	-1	-1	22
80	6.135110470332906E-4	TGTGCTGCGGTAAATAAGAAACTCTTT	CAAVNKKLF	TRGV10	.	TRGJ1	8	-1	-1	13
80	6.135110470332906E-4	TGTGCTGCGTGGGTGGAGAAACTCTTT	CAAWVEKLF	TRGV10	.	TRGJ1	12	-1	-1	16
79	6.058421589453745E-4	TGTGCCTTGTGGGAGGTGCTTCAAGAGTTGGGCAAAAAAATCAAGGTATTT	CALWEVLQELGKKIKVF	TRGV9	.	TRGJP	18	-1	-1	21
79	6.058421589453745E-4	TGTGCTGCGTGGCCTCTCCCGGGCAGTAGTGATTGGATCAAGACGTTT	CAAWPLPGSSDWIKTF	TRGV10	.	TRGJP2	11	-1	-1	24
79	6.058421589453745E-4	TGTGCCTTGTGGGATTCTGAGGGGTTGGGCAAAAAAATCAAGGTATTT	CALWDSEGLGKKIKVF	TRGV9	.	TRGJP	13	-1	-1	23
79	6.058421589453745E-4	TGTGCTGCGTGGGACCACCCGAGTAGTGATTGGATCAAGACGTTT	CAAWDHPSSDWIKTF	TRGV10	.	TRGJP2	13	-1	-1	21
79	6.058421589453745E-4	TGTGCCTTGTGGGAGGTTGCAAGTCGATATTATAAGAAACTCTTT	CALWEVASRYYKKLF	TRGV9	.	TRGJ2	20	-1	-1	27
79	6.058421589453745E-4	TGTGCCTTGTGGGGCGGTGGGTATTATAAGAAACTCTTT	CALWGGGYYKKLF	TRGV9	.	TRGJ1	12	-1	-1	21
79	6.058421589453745E-4	TGTGCCTTGTGGGAGGTGCGCGGTTATAAGAAACTCTTT	CALWEVRGYKKLF	TRGV9	.	TRGJ1	18	-1	-1	23
79	6.058421589453745E-4	TGTGCCTTGTGGCTCGATTATAAGAAACTCTTT	CALWLDYKKLF	TRGV9	.	TRGJ1	11	-1	-1	16
79	6.058421589453745E-4	TGTGCCACCTGGGATGGTGGGGAACTCTTT	CATWDGGELF	TRGV4	.	TRGJ1	16	-1	-1	22
79	6.058421589453745E-4	TGTGCCACACACTGGTTCAAGATATTT	CATHWFKIF	TRGV3	.	TRGJP1	7	-1	-1	12
79	6.058421589453745E-4	TGTGCCTTGTGGGAGGTGCGGGGAAAGAAACTCTTT	CALWEVRGKKLF	TRGV9	.	TRGJ1	18	-1	-1	24
78	5.981732708574583E-4	TGTGCCTTGTGGGAGGTGAGAGGGGATTATAAGAAACTCTTT	CALWEVRGDYKKLF	TRGV9	.	TRGJ1	17	-1	-1	25
78	5.981732708574583E-4	TGTGCCTTGTGGGAGGTGCACTATAAGAAACTCTTT	CALWEVHYKKLF	TRGV9	.	TRGJ1	20	-1	-1	21
78	5.981732708574583E-4	TGTGCCTTGACTTTTGTTGTATATAAGAAACTCTTT	CALTFVVYKKLF	TRGV9	.	TRGJ1	8	-1	-1	21
78	5.981732708574583E-4	TGTGCCACCTTTCGTAGTGATTGGATCAAGACGTTT	CATFRSDWIKTF	TRGV7	.	TRGJP2	9	-1	-1	13
78	5.981732708574583E-4	TGTGCCTTGTGGGCTTACTATAAGAAACTCTTT	CALWAYYKKLF	TRGV9	.	TRGJ1	12	-1	-1	14
78	5.981732708574583E-4	TGTGCCACCTGGGATTATTATAAGAAACTCTTT	CATWDYYKKLF	TRGV4	.	TRGJ1	14	-1	-1	13
78	5.981732708574583E-4	TGTGCTGCCTGGGAGGGGAAGAAACTCTTT	CAAWEGKKLF	TRGV10	.	TRGJ1	13	-1	-1	18
78	5.981732708574583E-4	TGTGCTGCGTGGGATTACGAGAAACTCTTT	CAAWDYEKLF	TRGV10	.	TRGJ1	18	-1	-1	13
78	5.981732708574583E-4	TGTGCTGCGTGGGACTCCAAACTCTTT	CAAWDSKLF	TRGV10	.	TRGJ1	13	-1	-1	18
77	5.905043827695422E-4	TGTGCCACCTGGGACAGTATCTGTAGGGGGAAGAAACTCTTT	CATWDSICRGKKLF	TRGV3	.	TRGJ1	16	-1	-1	30
77	5.905043827695422E-4	TGTGCCTTGTGGTCGAATTATTATAAGAAACTCTTT	CALWSNYYKKLF	TRGV9	.	TRGJ1	11	-1	-1	12
77	5.905043827695422E-4	TGTGCCTTGTGGGACTCTCCTTATAAGAAACTCTTT	CALWDSPYKKLF	TRGV9	.	TRGJ1	13	-1	-1	20
77	5.905043827695422E-4	TGTGCCCTACGCGATTATAAGAAACTCTTT	CALRDYKKLF	TRGV2	.	TRGJ1	5	-1	-1	13
77	5.905043827695422E-4	TGTGCCTTGTGGGAGGCGCCCTATTATAAGAAACTCTTT	CALWEAPYYKKLF	TRGV9	.	TRGJ1	21	-1	-1	21
76	5.828354946816261E-4	TGTGCCTTGTGGGAGGTGCATTGGGTTTATAAGAAACTCTTT	CALWEVHWVYKKLF	TRGV9	.	TRGJ1	19	-1	-1	26
76	5.828354946816261E-4	TGTGCCTTGTGGGAGGTAGGTTATAAGAAACTCTTT	CALWEVGYKKLF	TRGV9	.	TRGJ2	16	-1	-1	20
76	5.828354946816261E-4	TGTGCCTTGTGGGAGGTGCCCCTCTTT	CALWEVPLF	TRGV9	.	TRGJ2	23	-1	-1	21
75	5.751666065937099E-4	TGTGCCTTGTGGGAGCCAGGTGGCAAGTTGGGCAAAAAAATCAAGGTATTT	CALWEPGGKLGKKIKVF	TRGV9	.	TRGJP	14	-1	-1	25
75	5.751666065937099E-4	TGTGCCTTGTGGGAGGTGCAGGGGCGTTATAAGAAACTCTTT	CALWEVQGRYKKLF	TRGV9	.	TRGJ1	19	-1	-1	26
75	5.751666065937099E-4	TGTGCCTTGTGGGAGCCCTACGGTTATAAGAAACTCTTT	CALWEPYGYKKLF	TRGV9	.	TRGJ2	14	-1	-1	23
75	5.751666065937099E-4	TGTGCCTTGTGGGAGGTTAAGAAGAAACTCTTT	CALWEVKKKLF	TRGV9	.	TRGJ1	16	-1	-1	21
75	5.751666065937099E-4	TGTGCTCCGGAGAAACTCTTT	CAPEKLF	TRGV10	.	TRGJ1	8	-1	-1	10
74	5.674977185057938E-4	TGTGCCTTGTGGGAGGTGATGGATTATAAGAAACTCTTT	CALWEVMDYKKLF	TRGV9	.	TRGJ1	17	-1	-1	22
74	5.674977185057938E-4	TGTGCTGCGTGGGCCAATTATTATAAGAAACTCTTT	CAAWANYYKKLF	TRGV10	.	TRGJ1	12	-1	-1	15
74	5.674977185057938E-4	TGTGCCTTGATTTATTATAAGAAACTCTTT	CALIYYKKLF	TRGV9	.	TRGJ1	8	-1	-1	8
73	5.598288304178778E-4	TGTGCCTTGTGGGTATTACAAGAGTTGGGCAAAAAAATCAAGGTATTT	CALWVLQELGKKIKVF	TRGV9	.	TRGJP	12	-1	-1	18
73	5.598288304178778E-4	TGTGCCTTGTGGGATCCCCCTTATTATAAGAAACTCTTT	CALWDPPYYKKLF	TRGV9	.	TRGJ1	13	-1	-1	20
73	5.598288304178778E-4	TGTGCTGCGCGTAGAACGCGAGGGAAGAAACTCTTT	CAARRTRGKKLF	TRGV10	.	TRGJ1	8	-1	-1	24
73	5.598288304178778E-4	TGTGCCTTGTGGTTAGGTTTGAAACTCTTT	CALWLGLKLF	TRGV9	.	TRGJ1	11	-1	-1	20
73	5.598288304178778E-4	TGTGCTGCGTGGGATTGGAAGAAACTCTTT	CAAWDWKKLF	TRGV10	.	TRGJ1	15	-1	-1	18
72	5.521599423299615E-4	TGTGCCTTGTGGGAGGTGTTTAGGTATTATAAGAAACTCTTT	CALWEVFRYYKKLF	TRGV9	.	TRGJ1	17	-1	-1	24
72	5.521599423299615E-4	TGTGCCTTGTGGGAGGTGCAACTCCATTATAAGAAACTCTTT	CALWEVQLHYKKLF	TRGV9	.	TRGJ1	24	-1	-1	25
72	5.521599423299615E-4	TGTGCTGCGTGGGACCCCCATAAGAAACTCTTT	CAAWDPHKKLF	TRGV10	.	TRGJ1	13	-1	-1	19
72	5.521599423299615E-4	TGTGCTGCGCTGGAGTATAAGAAACTCTTT	CAALEYKKLF	TRGV10	.	TRGJ2	12	-1	-1	15
72	5.521599423299615E-4	TGTGCTGCGTGGGATCCGAAACTCTTT	CAAWDPKLF	TRGV10	.	TRGJ1	14	-1	-1	17
71	5.444910542420455E-4	TGTGCCTTGTGGGAGGCGACCGAAGAGTTGGGCAAAAAAATCAAGGTATTT	CALWEATEELGKKIKVF	TRGV9	.	TRGJP	15	-1	-1	22
71	5.444910542420455E-4	TGTGCCTTGTGGGAGGTGCAAGGGAAAGGTTATAAGAAACTCTTT	CALWEVQGKGYKKLF	TRGV9	.	TRGJ1	19	-1	-1	29
71	5.444910542420455E-4	TGTGCCTTGTGGGAGGCCCCTACGGCGTGGCTAGCGAAACTCTTT	CALWEAPTAWLAKLF	TRGV9	.	TRGJ1	15	-1	-1	35
71	5.444910542420455E-4	TGTGCTGCGTGGGATTATTCGAATTATTATAAGAAACTCTTT	CAAWDYSNYYKKLF	TRGV10	.	TRGJ1	16	-1	-1	13
71	5.444910542420455E-4	TGTGCCTTGTGGGAGGTGGCGGGGAATAAGAAACTCTTT	CALWEVAGNKKLF	TRGV9	.	TRGJ1	17	-1	-1	25
71	5.444910542420455E-4	TGTGCCTTGTGGGAAAAGGGGTATAAGAAACTCTTT	CALWEKGYKKLF	TRGV9	.	TRGJ1	13	-1	-1	21
71	5.444910542420455E-4	TGTGCCACCTGGGACAGGCTCCTCTTT	CATWDRLLF	TRGV3	.	TRGJ1	18	-1	-1	21
71	5.444910542420455E-4	TGTGCCTTGTGGGGTAATGATTGGATCAAGACGTTT	CALWGNDWIKTF	TRGV9	.	TRGJP2	12	-1	-1	13
70	5.368221661541294E-4	TGTGCCACCTGGGTAGGGCGAAGGGGTAGTGATTGGATCAAGACGTTT	CATWVGRRGSDWIKTF	TRGV2	.	TRGJP2	18	-1	-1	25
70	5.368221661541294E-4	TGTGCCTTGTGGGAGGTGCAATCCTATAAGAAACTCTTT	CALWEVQSYKKLF	TRGV9	.	TRGJ1	19	-1	-1	24
70	5.368221661541294E-4	TGTGCTGCGTGGGACCTGGCCGATAAGAAACTCTTT	CAAWDLADKKLF	TRGV10	.	TRGJ1	13	-1	-1	22
70	5.368221661541294E-4	TGTGCCCCTTGGGGGGGGGGTTATAAGAAACTCTTT	CAPWGGGYKKLF	TRGV9	.	TRGJ1	5	-1	-1	20
70	5.368221661541294E-4	TGTGCCTTGAGGAATTATTATAAGAAACTCTTT	CALRNYYKKLF	TRGV9	.	TRGJ1	11	-1	-1	11
69	5.291532780662132E-4	TGTGCCTTGTGGGGGGACGGGTATAAGAAACTCTTT	CALWGDGYKKLF	TRGV9	.	TRGJ1	15	-1	-1	21
69	5.291532780662132E-4	TGTGCCTTGTGGGAGGAACACAATAAGAAACTCTTT	CALWEEHNKKLF	TRGV9	.	TRGJ1	15	-1	-1	22
69	5.291532780662132E-4	TGTGCTGCGTGGGATTATCCGGTGAAACTCTTT	CAAWDYPVKLF	TRGV10	.	TRGJ1	16	-1	-1	23
69	5.291532780662132E-4	TGTGCCTTGTGGGAGAGTCTCGATTATTATAAGAAACTCTTT	CALWESLDYYKKLF	TRGV9	.	TRGJ1	14	-1	-1	19
68	5.214843899782971E-4	TGTGCCTTGTGGGAGTGGGTTTATTATTATAAGAAACTCTTT	CALWEWVYYYKKLF	TRGV9	.	TRGJ2	14	-1	-1	22
68	5.214843899782971E-4	TGTGCCTTGTGGGAGGTGCCTCATTATTATAAGAAACTCTTT	CALWEVPHYYKKLF	TRGV9	.	TRGJ1	18	-1	-1	22
68	5.214843899782971E-4	TGTGCCTTGTGGGATGGGAATTATTATAAGAAACTCTTT	CALWDGNYYKKLF	TRGV9	.	TRGJ1	13	-1	-1	17
68	5.214843899782971E-4	TGTGCCTTGTGGGAGGCATCTTATTATAAGAAACTCTTT	CALWEASYYKKLF	TRGV9	.	TRGJ1	15	-1	-1	20
68	5.214843899782971E-4	TGTGCCACCCCTCGCGGGGCTTATTATAAGAAACTCTTT	CATPRGAYYKKLF	TRGV3	.	TRGJ1	8	-1	-1	20
68	5.214843899782971E-4	TGTGCCTTGTGGGATGGTTATTATAAGAAACTCTTT	CALWDGYYKKLF	TRGV9	.	TRGJ1	17	-1	-1	17
68	5.214843899782971E-4	TGTGCCTTGTGGGAGGGGTATTATAAGAAACTCTTT	CALWEGYYKKLF	TRGV9	.	TRGJ1	15	-1	-1	18
68	5.214843899782971E-4	TGTGCCACCAGCTATAAGAAACTCTTT	CATSYKKLF	TRGV4	.	TRGJ1	8	-1	-1	12
67	5.13815501890381E-4	TGTGCCTTGTGGGAGGGATCGAATTATTATAAGAAACTCTTT	CALWEGSNYYKKLF	TRGV9	.	TRGJ1	15	-1	-1	18
67	5.13815501890381E-4	TGTGCCTACTTAACCTATAGTAGTGATTGGATCAAGACGTTT	CAYLTYSSDWIKTF	TRGV9	.	TRGJP2	6	-1	-1	15
67	5.13815501890381E-4	TGTGCCTTGTGGGAGGTGCAGTTGGCTAAGAAACTCTTT	CALWEVQLAKKLF	TRGV9	.	TRGJ1	19	-1	-1	26
67	5.13815501890381E-4	TGTGCCTTGCGTAATTATTATAAGAAACTCTTT	CALRNYYKKLF	TRGV9	.	TRGJ1	8	-1	-1	12
67	5.13815501890381E-4	TGTGCTGCGTGGGAATATAAGAAACTCTTT	CAAWEYKKLF	TRGV10	.	TRGJ1	16	-1	-1	15
67	5.13815501890381E-4	TGTGCCTTGTGGGCGCTAGAGAAACTCTTT	CALWALEKLF	TRGV9	.	TRGJ1	12	-1	-1	19
67	5.13815501890381E-4	TGTGCCTTGTGGGAGGACAAGAAACTCTTT	CALWEDKKLF	TRGV9	.	TRGJ1	15	-1	-1	18
67	5.13815501890381E-4	TGTGCCTTGCAACTCTTT	CALQLF	TRGV9	.	TRGJ1	8	-1	-1	10
67	5.13815501890381E-4	TGCCAGAAACTCTTT	CQKLF	TRGV10	.	TRGJ1	1	-1	-1	4
66	5.061466138024648E-4	TGTGCCTTGTGGGAGGTGCCGCAGAATTATTATAAGAAACTCTTT	CALWEVPQNYYKKLF	TRGV9	.	TRGJ1	18	-1	-1	23
66	5.061466138024648E-4	TGTGCCTTGTGGGAGCCCCCGGCGAATTATAAGAAACTCTTT	CALWEPPANYKKLF	TRGV9	.	TRGJ1	14	-1	-1	25
66	5.061466138024648E-4	TGTGCCTTGTGGGAGGCCACAAATTATTATAAGAAACTCTTT	CALWEATNYYKKLF	TRGV9	.	TRGJ1	15	-1	-1	21
66	5.061466138024648E-4	TGTGCCACCTGGGAGAATTATTATAAGAAACTCTTT	CATWENYYKKLF	TRGV8	.	TRGJ1	13	-1	-1	14
66	5.061466138024648E-4	TGTGCTGCGTGGGATTACGGGCGACAACTCTTT	CAAWDYGRQLF	TRGV10	.	TRGJ1	18	-1	-1	25
65	4.984777257145487E-4	TGTGCCTTGTGGGAGGTGCAGATTTATTATAAGAAACTCTTT	CALWEVQIYYKKLF	TRGV9	.	TRGJ1	19	-1	-1	20
65	4.984777257145487E-4	TGTGCCTTGTGGGAGGACTCGAATTATTATAAGAAACTCTTT	CALWEDSNYYKKLF	TRGV9	.	TRGJ1	15	-1	-1	18
65	4.984777257145487E-4	TGTGCTGCGTGGGATTCGACTGGTTGGTTCAAGATATTT	CAAWDSTGWFKIF	TRGV10	.	TRGJP1	15	-1	-1	18
65	4.984777257145487E-4	TGTGCCTTGTGGGAGGTGCTTCATTATAAGAAACTCTTT	CALWEVLHYKKLF	TRGV9	.	TRGJ1	18	-1	-1	22
65	4.984777257145487E-4	TGTGCCACCTGGGACTCGAATTATTATAAGAAACTCTTT	CATWDSNYYKKLF	TRGV3	.	TRGJ1	14	-1	-1	15
65	4.984777257145487E-4	TGTGCTGCGTGGGGTTCTGGGAATAAGAAACTCTTT	CAAWGSGNKKLF	TRGV10	.	TRGJ1	15	-1	-1	22
65	4.984777257145487E-4	TGTGCCTTGTGGGGGCCCTATTATAAGAAACTCTTT	CALWGPYYKKLF	TRGV9	.	TRGJ2	12	-1	-1	18
65	4.984777257145487E-4	TGTGCCTTGTGGGAGGTGCAATATAAGAAACTCTTT	CALWEVQYKKLF	TRGV9	.	TRGJ1	19	-1	-1	21
65	4.984777257145487E-4	TGTGCTGCGTGGGTCCAATGGTTGGAGGTAAAGAAACTCTTT	CAAWVQWLEVKKLF	TRGV10	.	TRGJ1	12	-1	-1	30
65	4.984777257145487E-4	TGTGCTGCGTGGGATGGCCGGCGACAGCAGAAACTCTTT	CAAWDGRRQQKLF	TRGV10	.	TRGJ1	14	-1	-1	28
65	4.984777257145487E-4	TGTGCCTTGTGGGAGGTGATGTATTATAAGAAACTCTTT	CALWEVMYYKKLF	TRGV9	.	TRGJ2	17	-1	-1	21
64	4.908088376266325E-4	TGTGCCTTGTGGGAGACCTATTATTATAAGAAACTCTTT	CALWETYYYKKLF	TRGV9	.	TRGJ1	14	-1	-1	19
64	4.908088376266325E-4	TGTGCTGCGTGGGGTAGTGATTGGATCAAGACGTTT	CAAWGSDWIKTF	TRGV10	.	TRGJP2	12	-1	-1	13
64	4.908088376266325E-4	TGTGCTGCGTGGGATCCCAGCTCGGAGAAACTCTTT	CAAWDPSSEKLF	TRGV10	.	TRGJ1	14	-1	-1	25
64	4.908088376266325E-4	TGTGCTGCGTGGGATAGAGGTTATAAGAAACTCTTT	CAAWDRGYKKLF	TRGV10	.	TRGJ1	14	-1	-1	20
64	4.908088376266325E-4	TGTGCCTTGTCGGGTAATTATTATAAGAAACTCTTT	CALSGNYYKKLF	TRGV9	.	TRGJ1	13	-1	-1	15
64	4.908088376266325E-4	TGTGCTGCGTGGGCATTCACTAAGAAACTCTTT	CAAWAFTKKLF	TRGV10	.	TRGJ1	22	-1	-1	20
63	4.8313994953871637E-4	TGTGCCTTGTGGGAGACTCGAATTTCCAATTATTATAAGAAACTCTTT	CALWETRISNYYKKLF	TRGV9	.	TRGJ2	14	-1	-1	23
63	4.8313994953871637E-4	TGTGCCTTGTGGGAGTCGGAGAATTATTATAAGAAACTCTTT	CALWESENYYKKLF	TRGV9	.	TRGJ1	14	-1	-1	20
63	4.8313994953871637E-4	TGTGCTGCGTGGGGAACCACTGGTTGGTTCAAGATATTT	CAAWGTTGWFKIF	TRGV10	.	TRGJP1	12	-1	-1	15
63	4.8313994953871637E-4	TGTGCTGCGTGGGCGGATTATTATAAGAAACTCTTT	CAAWADYYKKLF	TRGV10	.	TRGJ1	12	-1	-1	13
63	4.8313994953871637E-4	TGTGCCTTGTGGGAGGGACCAGGGGCGAAACTCTTT	CALWEGPGAKLF	TRGV9	.	TRGJ1	15	-1	-1	26
63	4.8313994953871637E-4	TGTGCCTTGTGGGACGCCCGGTGGGAACTCTTT	CALWDARWELF	TRGV9	.	TRGJ1	13	-1	-1	25
63	4.8313994953871637E-4	TGTGTAAATAAGAAACTCTTT	CVNKKLF	TRGV10	.	TRGJ1	3	-1	-1	7
63	4.8313994953871637E-4	TGTGCTGCGTGCGACCTCTTT	CAACDLF	TRGV10	.	TRGJ1	13	-1	-1	15
62	4.754710614508003E-4	TGTGCCTTGTGGGAGGCAGAAGAGTTGGGCAAAAAAATCAAGGTATTT	CALWEAEELGKKIKVF	TRGV9	.	TRGJP	15	-1	-1	19
62	4.754710614508003E-4	TGTGCCTTGTGGGAAGCTAGGAATTATTATAAGAAACTCTTT	CALWEARNYYKKLF	TRGV9	.	TRGJ1	13	-1	-1	20
62	4.754710614508003E-4	TGTGCTGCGTGGGACCTGAATTATTATAAGAAACTCTTT	CAAWDLNYYKKLF	TRGV10	.	TRGJ1	13	-1	-1	17
62	4.754710614508003E-4	TGTGCCTTGTGGGATGGGGGCCTCTGGGAGAAACTCTTT	CALWDGGLWEKLF	TRGV9	.	TRGJ1	13	-1	-1	28
62	4.754710614508003E-4	TGTGCTGCGTGGGATTATTCCGGGCAGAAACTCTTT	CAAWDYSGQKLF	TRGV10	.	TRGJ1	16	-1	-1	25
62	4.754710614508003E-4	TGTGCCTTGTGGGAGGTTTATTATAAGAAACTCTTT	CALWEVYYKKLF	TRGV9	.	TRGJ1	16	-1	-1	17
62	4.754710614508003E-4	TGTGCCTTGTGGGAGGTATATTATAAGAAACTCTTT	CALWEVYYKKLF	TRGV9	.	TRGJ1	16	-1	-1	18
62	4.754710614508003E-4	TGTGCTGCGTGGCTGGGGGACAAGAAACTCTTT	CAAWLGDKKLF	TRGV10	.	TRGJ1	11	-1	-1	21
62	4.754710614508003E-4	TGTGCCACCTGGGACGGGAAACTCTTT	CATWDGKLF	TRGV2	.	TRGJ1	17	-1	-1	17
61	4.678021733628841E-4	TGTGCCTTGTACACGTTCTCTCCGGATCATTATTATAAGAAACTCTTT	CALYTFSPDHYYKKLF	TRGV9	.	TRGJ1	9	-1	-1	28
61	4.678021733628841E-4	TGTGCCTTGTGGGAGGCCTGGGTGGGTTATTATAAGAAACTCTTT	CALWEAWVGYYKKLF	TRGV9	.	TRGJ1	15	-1	-1	26
61	4.678021733628841E-4	TGTGCTGCGTGGGATTATAAATCTGGTTGGTTCAAGATATTT	CAAWDYKSGWFKIF	TRGV10	.	TRGJP1	16	-1	-1	22
61	4.678021733628841E-4	TGTGCCTTGTGGGACCCCCGTGTAGATTATAAGAAACTCTTT	CALWDPRVDYKKLF	TRGV9	.	TRGJ1	13	-1	-1	25
61	4.678021733628841E-4	TGTGCCTTGTGGGAGGTGCGAAATTATAAGAAACTCTTT	CALWEVRNYKKLF	TRGV9	.	TRGJ1	18	-1	-1	22
61	4.678021733628841E-4	TGTGCCTTGTGGGAGGCTTTTTATTATAAGAAACTCTTT	CALWEAFYYKKLF	TRGV9	.	TRGJ1	15	-1	-1	20
61	4.678021733628841E-4	TGTGCCTTGTGGGAGGGGTTTTTTTATAAGAAACTCTTT	CALWEGFFYKKLF	TRGV9	.	TRGJ1	15	-1	-1	20
61	4.678021733628841E-4	TGTGCTGCGTGGGATATGGCCCATAAGAAACTCTTT	CAAWDMAHKKLF	TRGV10	.	TRGJ1	14	-1	-1	22
61	4.678021733628841E-4	TGTGCCTTGTGGCCGAATTATTATAAGAAACTCTTT	CALWPNYYKKLF	TRGV9	.	TRGJ1	11	-1	-1	13
61	4.678021733628841E-4	TGTGCCTTGTGGGGTTTTGATTATAAGAAACTCTTT	CALWGFDYKKLF	TRGV9	.	TRGJ1	12	-1	-1	19
61	4.678021733628841E-4	TGTGCCACCTGGGATAGAGGTCATAAGAAACTCTTT	CATWDRGHKKLF	TRGV8	.	TRGJ1	16	-1	-1	22
61	4.678021733628841E-4	TGTGCCTTGTGGGAGGGCCATAAGAAACTCTTT	CALWEGHKKLF	TRGV9	.	TRGJ1	15	-1	-1	19
61	4.678021733628841E-4	TGTGCTGACCCCTATAAGAAACTCTTT	CADPYKKLF	TRGV10	.	TRGJ1	6	-1	-1	12
61	4.678021733628841E-4	TGTGCTGCGTGGGGACCGGAGAAACTCTTT	CAAWGPEKLF	TRGV10	.	TRGJ1	12	-1	-1	19
60	4.60133285274968E-4	TGTGCCTTGGACCGCCAAACTATAGGTTATAAGAAACTCTTT	CALDRQTIGYKKLF	TRGV9	.	TRGJ1	8	-1	-1	26
60	4.60133285274968E-4	TGTGCTGCGTGGGTTCTGGGGGGGGAGAAACTCTTT	CAAWVLGGEKLF	TRGV10	.	TRGJ2	12	-1	-1	25
60	4.60133285274968E-4	TGTGCTGCGTTCACTGGTTGGTTCAAGATATTT	CAAFTGWFKIF	TRGV10	.	TRGJP1	9	-1	-1	11
60	4.60133285274968E-4	TGTGCTGACTCCACTGGTTGGTTCAAGATATTT	CADSTGWFKIF	TRGV10	.	TRGJP1	6	-1	-1	10
60	4.60133285274968E-4	TGTGCCATCTCCTGTAAGAAACTCTTT	CAISCKKLF	TRGV9	.	TRGJ2	5	-1	-1	14
59	4.524643971870518E-4	TGTGCTGCGTGGGCATCTACCACTGGTTGGTTCAAGATATTT	CAAWASTTGWFKIF	TRGV10	.	TRGJP1	19	-1	-1	11
59	4.524643971870518E-4	TGTGCTGCGTGGGGCATTATGGGGGGCGTAAAGAAACTCTTT	CAAWGIMGGVKKLF	TRGV10	.	TRGJ1	12	-1	-1	30
59	4.524643971870518E-4	TGTGCCTTGTGGGAGGTGCAGGGTTATTATAAGAAACTCTTT	CALWEVQGYYKKLF	TRGV9	.	TRGJ2	19	-1	-1	23
59	4.524643971870518E-4	TGTGCCTTGTGGGAGGGCATGAATTATTATAAGAAACTCTTT	CALWEGMNYYKKLF	TRGV9	.	TRGJ1	18	-1	-1	20
59	4.524643971870518E-4	TGTGCTGCGTGGGATTTTGGACCTAATAAGAAACTCTTT	CAAWDFGPNKKLF	TRGV10	.	TRGJ1	15	-1	-1	25
59	4.524643971870518E-4	TGTGCTGCGTGGGATGGCACTGGTTGGTTCAAGATATTT	CAAWDGTGWFKIF	TRGV10	.	TRGJP1	14	-1	-1	17
59	4.524643971870518E-4	TGTGCCTTGTGGGAGATAAGGGATTATAAGAAACTCTTT	CALWEIRDYKKLF	TRGV9	.	TRGJ1	14	-1	-1	22
59	4.524643971870518E-4	TGTGCCTTGTGGGAGAACTTTTATTATAAGAAACTCTTT	CALWENFYYKKLF	TRGV9	.	TRGJ1	14	-1	-1	20
59	4.524643971870518E-4	TGTGCTGCGTGGTCTTATAAGAAACTCTTT	CAAWSYKKLF	TRGV10	.	TRGJ1	11	-1	-1	14
59	4.524643971870518E-4	TGTGCTGGCAATTATAAGAAACTCTTT	CAGNYKKLF	TRGV10	.	TRGJ2	6	-1	-1	10
58	4.4479550909913573E-4	TGTGCTGCGTGGGATTCTCATCGTAGAGGGGGGGAGAAACTCTTT	CAAWDSHRRGGEKLF	TRGV10	.	TRGJ1	15	-1	-1	34
58	4.4479550909913573E-4	TGTGCCTTGTGGGACAGCTTCCCCTTTTATTATAAGAAACTCTTT	CALWDSFPFYYKKLF	TRGV9	.	TRGJ1	13	-1	-1	26
58	4.4479550909913573E-4	TGTGCCTTGTGGGAGGCGAATTTGGGGGATAGGGAGAAACTCTTT	CALWEANLGDREKLF	TRGV9	.	TRGJ1	15	-1	-1	34
58	4.4479550909913573E-4	TGTGCTGCGTGGGAGGTCGACACTGGTTGGTTCAAGATATTT	CAAWEVDTGWFKIF	TRGV10	.	TRGJP1	13	-1	-1	20
58	4.4479550909913573E-4	TGTGCTGCGTGGTGGGAAACTGGTTGGTTCAAGATATTT	CAAWWETGWFKIF	TRGV10	.	TRGJP1	11	-1	-1	18
58	4.4479550909913573E-4	TGTGCCTTGTGGGAGGTGGCTTATTATAAGAAACTCTTT	CALWEVAYYKKLF	TRGV9	.	TRGJ1	17	-1	-1	20
58	4.4479550909913573E-4	TGTGCCTTGTGGGAGGACCGACGTAAGAAACTCTTT	CALWEDRRKKLF	TRGV9	.	TRGJ1	15	-1	-1	23
57	4.371266210112196E-4	TGTGCCTTGTGGGAGGGGGAAATACCGTTGGGCAAAAAAATCAAGGTATTT	CALWEGEIPLGKKIKVF	TRGV9	.	TRGJP	15	-1	-1	26
57	4.371266210112196E-4	TGTGCTGCGTGGGATTACCATACCACTGGTTGGTTCAAGATATTT	CAAWDYHTTGWFKIF	TRGV10	.	TRGJP1	17	-1	-1	19
57	4.371266210112196E-4	TGTGCCTTGTGGGAGGTGTATAAGAAACTCTTT	CALWEVYKKLF	TRGV9	.	TRGJ1	17	-1	-1	18
57	4.371266210112196E-4	TGTGCTGCGTGGGACCTAAAGAAACTCTTT	CAAWDLKKLF	TRGV10	.	TRGJ2	13	-1	-1	18
57	4.371266210112196E-4	TGTGCCTTGGATTATTATAAGAAACTCTTT	CALDYYKKLF	TRGV9	.	TRGJ1	8	-1	-1	10
56	4.2945773292330343E-4	TGTGCTGCGTGGGACTCATTTGGGAATTATTATAAGAAACTCTTT	CAAWDSFGNYYKKLF	TRGV10	.	TRGJ1	13	-1	-1	23
56	4.2945773292330343E-4	TGTGCTGCGTGGGATTCCCCCCCGCATTATAAGAAACTCTTT	CAAWDSPPHYKKLF	TRGV10	.	TRGJ1	15	-1	-1	25
56	4.2945773292330343E-4	TGTGCCTTGTGGGAGGTGATTCCTTATTATAAGAAACTCTTT	CALWEVIPYYKKLF	TRGV9	.	TRGJ1	17	-1	-1	23
56	4.2945773292330343E-4	TGTGCCACCTGGGACGCCCTGAGGTATAAGAAACTCTTT	CATWDALRYKKLF	TRGV2	.	TRGJ1	15	-1	-1	24
56	4.2945773292330343E-4	TGTGCTGCGTGGGATGGGTATTATAAGAAACTCTTT	CAAWDGYYKKLF	TRGV10	.	TRGJ1	14	-1	-1	18
56	4.2945773292330343E-4	TGTGCCTTGTATTATTCTGGTGGGCGAAAACTCTTT	CALYYSGGRKLF	TRGV9	.	TRGJ1	9	-1	-1	27
56	4.2945773292330343E-4	TGTGCTGCGTGGGGTTATTATAAGAAACTCTTT	CAAWGYYKKLF	TRGV10	.	TRGJ1	16	-1	-1	14
56	4.2945773292330343E-4	TGTGCTGCGGGAGATGGTTGGTTCAAGATATTT	CAAGDGWFKIF	TRGV10	.	TRGJP1	14	-1	-1	14
56	4.2945773292330343E-4	TGTGCCTCCCCGGAGGGGTATAAGAAACTCTTT	CASPEGYKKLF	TRGV9	.	TRGJ1	6	-1	-1	18
55	4.2178884483538734E-4	TGTGCCTTGTGGGAGGTGCCCCTCAATTATTATAAGAAACTCTTT	CALWEVPLNYYKKLF	TRGV9	.	TRGJ1	23	-1	-1	24
55	4.2178884483538734E-4	TGTGCCTTGTGGGAGGTGCAGAGTGATTGGATCAAGACGTTT	CALWEVQSDWIKTF	TRGV9	.	TRGJP2	19	-1	-1	21
55	4.2178884483538734E-4	TGTGCCTTGGCGGGATTCCCGAATTATTATAAGAAACTCTTT	CALAGFPNYYKKLF	TRGV9	.	TRGJ1	8	-1	-1	19
55	4.2178884483538734E-4	TGTGCCTCCGCAAGCGGGGAGGGCAAAAAAATCAAGGTATTT	CASASGEGKKIKVF	TRGV9	.	TRGJP	6	-1	-1	20
55	4.2178884483538734E-4	TGTGCCTTGTGGGACTTGAATTATTATAAGAAACTCTTT	CALWDLNYYKKLF	TRGV9	.	TRGJ1	13	-1	-1	17
55	4.2178884483538734E-4	TGTGCCTTGTGGGAGGTGCGTTATTATAAGAAACTCTTT	CALWEVRYYKKLF	TRGV9	.	TRGJ1	18	-1	-1	20
55	4.2178884483538734E-4	TGTGCCACCTGGGACGGGTCTTATTATAAGAAACTCTTT	CATWDGSYYKKLF	TRGV2	.	TRGJ2	17	-1	-1	20
55	4.2178884483538734E-4	TGTGCTGCGTTGACCACTGGTTGGTTCAAGATATTT	CAALTTGWFKIF	TRGV10	.	TRGJP1	9	-1	-1	12
55	4.2178884483538734E-4	TGTGCCTTGTGGGAGGTCAAGAAACTCTTT	CALWEVKKLF	TRGV9	.	TRGJ1	16	-1	-1	18
55	4.2178884483538734E-4	TGTGCTGCGTGGTCTTATTATAAGAAACTCTTT	CAAWSYYKKLF	TRGV10	.	TRGJ1	11	-1	-1	14
55	4.2178884483538734E-4	TGTGCTGCGTGGGATTATCATTGGGGGAGGAAACTCTTT	CAAWDYHWGRKLF	TRGV10	.	TRGJ1	16	-1	-1	29
54	4.141199567474712E-4	TGTGCCTTGTGGGAGGTCCCCTTGGGAATTTATTATAAGAAACTCTTT	CALWEVPLGIYYKKLF	TRGV9	.	TRGJ1	16	-1	-1	25
54	4.141199567474712E-4	TGTGCCTTGTGGGAGGTGCAACTCCTGGATTATTATAAGAAACTCTTT	CALWEVQLLDYYKKLF	TRGV9	.	TRGJ1	24	-1	-1	28
54	4.141199567474712E-4	TGTGCCTTGTGGGAGACCCAAGAGTTGGGCAAAAAAATCAAGGTATTT	CALWETQELGKKIKVF	TRGV9	.	TRGJP	14	-1	-1	18
54	4.141199567474712E-4	TGTGCTGCGTGGCAACCCTGCACTGGTTGGTTCAAGATATTT	CAAWQPCTGWFKIF	TRGV10	.	TRGJP1	11	-1	-1	20
54	4.141199567474712E-4	TGTGCTGCGTGGGAAATCACTGGTTGGTTCAAGATATTT	CAAWEITGWFKIF	TRGV10	.	TRGJP1	13	-1	-1	17
54	4.141199567474712E-4	TGTGCTGCGTGGGGGAAACTCTTT	CAAWGKLF	TRGV10	.	TRGJ1	12	-1	-1	14
53	4.0645106865955504E-4	TGTGCCTTGTGGGAGGGCGCCGAGTTGGGCAAAAAAATCAAGGTATTT	CALWEGAELGKKIKVF	TRGV9	.	TRGJP	15	-1	-1	21
53	4.0645106865955504E-4	TGTGCTGCGTGGGATACCGCCCATTGTTATAAGAAACTCTTT	CAAWDTAHCYKKLF	TRGV10	.	TRGJ1	14	-1	-1	22
53	4.0645106865955504E-4	TGTGCTGCGTGTTTTGCGGGTGGACCTAAGAAACTCTTT	CAACFAGGPKKLF	TRGV10	.	TRGJ1	10	-1	-1	26
53	4.0645106865955504E-4	TGTGCCTTGTGGGAGACCATTTATTATAAGAAACTCTTT	CALWETIYYKKLF	TRGV9	.	TRGJ1	14	-1	-1	20
53	4.0645106865955504E-4	TGTGCTGCGTGGGAAAGAAGGAAGAAACTCTTT	CAAWERRKKLF	TRGV10	.	TRGJ1	13	-1	-1	21
53	4.0645106865955504E-4	TGTGCTGCGCCGTATTATTATAAGAAACTCTTT	CAAPYYYKKLF	TRGV10	.	TRGJ1	8	-1	-1	10
53	4.0645106865955504E-4	TGTGCCTTGTGGGAGGTGCCTAGGAAACTCTTT	CALWEVPRKLF	TRGV9	.	TRGJ1	18	-1	-1	20
53	4.0645106865955504E-4	TGTGCCTTGTGGGAGGTGCGCAAGAAACTCTTT	CALWEVRKKLF	TRGV9	.	TRGJ1	18	-1	-1	21
53	4.0645106865955504E-4	TGTGCCTTGTGGGAGGTGCGGAAGAAACTCTTT	CALWEVRKKLF	TRGV9	.	TRGJ1	18	-1	-1	21
53	4.0645106865955504E-4	GGGAAACTCTTT	GKLF	TRGV10	.	TRGJ1	-1	-1	-1	2
53	4.0645106865955504E-4	TGTGCTGCGTGGGATTATAACTATAAGAAACTCTTT	CAAWDYNYKKLF	TRGV10	.	TRGJ1	16	-1	-1	21
53	4.0645106865955504E-4	TGTGCTGCGTGGGATCGTTATAAGAAACTCTTT	CAAWDRYKKLF	TRGV10	.	TRGJ1	14	-1	-1	17
52	3.9878218057163894E-4	TGTGCTGCGTGGGAGCAAACGCCTAGTAGTGATTGGATCAAGACGTTT	CAAWEQTPSSDWIKTF	TRGV10	.	TRGJP2	13	-1	-1	23
52	3.9878218057163894E-4	TGTGCTGCGTGGGATTATATCCGGAATTATAAGAAACTCTTT	CAAWDYIRNYKKLF	TRGV10	.	TRGJ1	16	-1	-1	25
52	3.9878218057163894E-4	TGTGCCTTGTGGGAGCCGACCTTTTTTTATAAGAAACTCTTT	CALWEPTFFYKKLF	TRGV9	.	TRGJ1	14	-1	-1	23
52	3.9878218057163894E-4	TGTGCCTTGTGGGAGGTCCGGAATTATTATAAGAAACTCTTT	CALWEVRNYYKKLF	TRGV9	.	TRGJ1	16	-1	-1	20
52	3.9878218057163894E-4	TGTGCCTCCCCCACAGATACCACTGGTTGGTTCAAGATATTT	CASPTDTTGWFKIF	TRGV10	.	TRGJP1	4	-1	-1	16
52	3.9878218057163894E-4	TGTGCCTTGTGGGAGTTCCTTTATTATAAGAAACTCTTT	CALWEFLYYKKLF	TRGV9	.	TRGJ1	14	-1	-1	20
52	3.9878218057163894E-4	TGTGCCTTGTGGGAGGTGCTATATTATAAGAAACTCTTT	CALWEVLYYKKLF	TRGV9	.	TRGJ1	18	-1	-1	21
52	3.9878218057163894E-4	TGTGCTGCGTGGGTAAACTATTATAAGAAACTCTTT	CAAWVNYYKKLF	TRGV10	.	TRGJ1	12	-1	-1	15
52	3.9878218057163894E-4	TGTGCTGCGTGGGCAAACCGGCACAAGAAACTCTTT	CAAWANRHKKLF	TRGV10	.	TRGJ2	12	-1	-1	24
52	3.9878218057163894E-4	TGTGCCTTGTGGGAGGATAAGAGAAAGAAACTCTTT	CALWEDKRKKLF	TRGV9	.	TRGJ1	15	-1	-1	24
52	3.9878218057163894E-4	TGTGCCACCTGGGACGGTTATTATAAGAAACTCTTT	CATWDGYYKKLF	TRGV2	.	TRGJ1	16	-1	-1	17
52	3.9878218057163894E-4	TGTGCTGCGGGAAGGGTCGGTCGGAAACTCTTT	CAAGRVGRKLF	TRGV10	.	TRGJ1	8	-1	-1	23
52	3.9878218057163894E-4	TGTGCCACCTGGGACAGGCCTAAGAAACTCTTT	CATWDRPKKLF	TRGV5	.	TRGJ1	20	-1	-1	20
52	3.9878218057163894E-4	TGTGCCACCTGGGACAGACACCATCATAAGAAACTCTTT	CATWDRHHHKKLF	TRGV7	.	TRGJ2	16	-1	-1	22
52	3.9878218057163894E-4	TGTGCCACCTGGGACAGGCAAGGGAAACTCTTT	CATWDRQGKLF	TRGV3	.	TRGJ1	18	-1	-1	23
51	3.911132924837228E-4	TGTGCCTTGTGGGAGGTTTCCCCAAATTCGAATTATTATAAGAAACTCTTT	CALWEVSPNSNYYKKLF	TRGV9	.	TRGJ2	16	-1	-1	24
51	3.911132924837228E-4	TGTGCCACCTGGGACGGGCGAGTGCTTAGTGATTGGATCAAGACGTTT	CATWDGRVLSDWIKTF	TRGV2	.	TRGJP2	18	-1	-1	26
51	3.911132924837228E-4	TGTGCCACCTGGGACGGGAATAGTAGTGATTGGATCAAGACGTTT	CATWDGNSSDWIKTF	TRGV2	.	TRGJP2	17	-1	-1	19
51	3.911132924837228E-4	TGTGCCACCTGGGACGGGACGGGGTACTATAAGAAACTCTTT	CATWDGTGYYKKLF	TRGV2	.	TRGJ1	17	-1	-1	24
51	3.911132924837228E-4	TGTGCCTTGTGGGAGGACTTCTATTATAAGAAACTCTTT	CALWEDFYYKKLF	TRGV9	.	TRGJ1	15	-1	-1	21
51	3.911132924837228E-4	TGTGCTGCGTGGGATTACTCATATAAGAAACTCTTT	CAAWDYSYKKLF	TRGV10	.	TRGJ1	17	-1	-1	21
51	3.911132924837228E-4	TGTGCCTTGTGGGAAAGGGAGGAGAAACTCTTT	CALWEREEKLF	TRGV9	.	TRGJ1	13	-1	-1	22
50	3.8344440439580665E-4	TGTGCCTTGTGGGAGGTCCCTGCCGAGAATTATTATAAGAAACTCTTT	CALWEVPAENYYKKLF	TRGV9	.	TRGJ1	16	-1	-1	26
50	3.8344440439580665E-4	TGTGCCTTGTGGGAGGTGCGGCCTGAGGTTTGGTTCAAGATATTT	CALWEVRPEVWFKIF	TRGV9	.	TRGJP1	18	-1	-1	29
50	3.8344440439580665E-4	TGTGCTGCGTGGGAGGTGGGCACTGGTTGGTTCAAGATATTT	CAAWEVGTGWFKIF	TRGV10	.	TRGJP1	13	-1	-1	20
50	3.8344440439580665E-4	TGTGCTGCATCCCTCCATACCACTGGTTGGTTCAAGATATTT	CAASLHTTGWFKIF	TRGV10	.	TRGJP1	7	-1	-1	16
50	3.8344440439580665E-4	TGTGCCTTGTGGGAAGATCTATCCCCCACTAAGAAACTCTTT	CALWEDLSPTKKLF	TRGV9	.	TRGJ1	13	-1	-1	29
50	3.8344440439580665E-4	TGTGCCACCTGGGACGGGCCCGGTGATTGGATCAAGACGTTT	CATWDGPGDWIKTF	TRGV2	.	TRGJP2	21	-1	-1	22
50	3.8344440439580665E-4	TGTGCTGCGTGGGATTTTCTCCGCCCCCCACTCTTT	CAAWDFLRPPLF	TRGV10	.	TRGJ1	15	-1	-1	29
50	3.8344440439580665E-4	TGTGCTGCGTGGGATTCGGGTTATAAGAAACTCTTT	CAAWDSGYKKLF	TRGV10	.	TRGJ1	15	-1	-1	20
50	3.8344440439580665E-4	TGTGCTGCGTGGGATTGGTGGTATAAGAAACTCTTT	CAAWDWWYKKLF	TRGV10	.	TRGJ1	15	-1	-1	21
50	3.8344440439580665E-4	TGTGCTGCGTGGGATGGTGATTGGATCAAGACGTTT	CAAWDGDWIKTF	TRGV10	.	TRGJP2	14	-1	-1	16
50	3.8344440439580665E-4	TGTGCTGCGCATCATAGTGATTGGATCAAGACGTTT	CAAHHSDWIKTF	TRGV10	.	TRGJP2	8	-1	-1	14
50	3.8344440439580665E-4	TGTGCCTTGTGGACTAATTATTATAAGAAACTCTTT	CALWTNYYKKLF	TRGV9	.	TRGJ1	11	-1	-1	15
50	3.8344440439580665E-4	TGTGCTGCGTGGGGCCATTATAAGAAACTCTTT	CAAWGHYKKLF	TRGV10	.	TRGJ1	12	-1	-1	16
50	3.8344440439580665E-4	TGTGCTGCGTGGGAGCCTTGGTTCAAGATATTT	CAAWEPWFKIF	TRGV10	.	TRGJP1	13	-1	-1	17
50	3.8344440439580665E-4	TGTGCCTTGTGGTTTTATTATAAGAAACTCTTT	CALWFYYKKLF	TRGV9	.	TRGJ1	11	-1	-1	14
50	3.8344440439580665E-4	TGTGCTGCGTGGGGGGATAAGAAACTCTTT	CAAWGDKKLF	TRGV10	.	TRGJ1	12	-1	-1	16
49	3.757755163078905E-4	TGTGCCTTGTGGGACGCGGGACAGGAGTTGGGCAAAAAAATCAAGGTATTT	CALWDAGQELGKKIKVF	TRGV9	.	TRGJP	13	-1	-1	17
49	3.757755163078905E-4	TGTGCTGCGTGGGATATTATAGTGTTGGGCTATAAGAAACTCTTT	CAAWDIIVLGYKKLF	TRGV10	.	TRGJ1	14	-1	-1	30
49	3.757755163078905E-4	TGTGCTGCGTGGGATTACAATATAGCTGATAAGAAACTCTTT	CAAWDYNIADKKLF	TRGV10	.	TRGJ1	17	-1	-1	28
49	3.757755163078905E-4	TGTGCCTTGTGGGAGCCGGTCGATTATTATAAGAAACTCTTT	CALWEPVDYYKKLF	TRGV9	.	TRGJ1	14	-1	-1	19
49	3.757755163078905E-4	TGTGCCACCTGGGACGAGGGGGTTTATTATAAGAAACTCTTT	CATWDEGVYYKKLF	TRGV3	.	TRGJ1	18	-1	-1	23
49	3.757755163078905E-4	TGTGCTGCGTGGGATTGGGAGGATTATAAGAAACTCTTT	CAAWDWEDYKKLF	TRGV10	.	TRGJ1	15	-1	-1	22
49	3.757755163078905E-4	TGTGCCTTGTGGGAGGTGCATTATTATAAGAAACTCTTT	CALWEVHYYKKLF	TRGV9	.	TRGJ1	19	-1	-1	19
49	3.757755163078905E-4	TGTGCCACCTGGGACATCCTCACCTATAAGAAACTCTTT	CATWDILTYKKLF	TRGV3	.	TRGJ1	15	-1	-1	24
49	3.757755163078905E-4	TGTGCCTTGTGGGGGCCGTATAAGAAACTCTTT	CALWGPYKKLF	TRGV9	.	TRGJ1	12	-1	-1	18
49	3.757755163078905E-4	TGTGCCTTGTGGGAGGTCCCTAAGAAACTCTTT	CALWEVPKKLF	TRGV9	.	TRGJ1	16	-1	-1	20
48	3.681066282199744E-4	TGTGCTGCGTGGGATTGGGGTTATGGAGGTAGTGATTGGATCAAGACGTTT	CAAWDWGYGGSDWIKTF	TRGV10	.	TRGJP2	15	-1	-1	28
48	3.681066282199744E-4	TGTGCCTTGTGGGAGGTGCACGAAAAAGATTATTATAAGAAACTCTTT	CALWEVHEKDYYKKLF	TRGV9	.	TRGJ1	20	-1	-1	28
48	3.681066282199744E-4	TGTGCCTTGTGGTTCCCCCGGGGGTTTTATTATAAGAAACTCTTT	CALWFPRGFYYKKLF	TRGV9	.	TRGJ1	11	-1	-1	26
48	3.681066282199744E-4	TGTGCCACCTGGGACAGGCTATTAGATTATAAGAAACTCTTT	CATWDRLLDYKKLF	TRGV5	.	TRGJ2	18	-1	-1	25
48	3.681066282199744E-4	TGTGCTGCGTCGTCCATATCAGATTGGATCAAGACGTTT	CAASSISDWIKTF	TRGV10	.	TRGJP2	9	-1	-1	21
48	3.681066282199744E-4	TGTGCCTTGTGGGAGGACCTTTATTATAAGAAACTCTTT	CALWEDLYYKKLF	TRGV9	.	TRGJ1	15	-1	-1	20
48	3.681066282199744E-4	TGTGCCTTGTGGACGTTTGCGTGTTATAAGAAACTCTTT	CALWTFACYKKLF	TRGV9	.	TRGJ1	11	-1	-1	23
48	3.681066282199744E-4	TGTGCCACCTGGGACGGCCCTTATTATAAGAAACTCTTT	CATWDGPYYKKLF	TRGV2	.	TRGJ1	19	-1	-1	20
48	3.681066282199744E-4	TGTGCTGCGTGGGTTTCCCCCCCTAAGAAACTCTTT	CAAWVSPPKKLF	TRGV10	.	TRGJ1	15	-1	-1	23
48	3.681066282199744E-4	TGTGCTGCGTGGGCACTGGGGTGGTTCAAGATATTT	CAAWALGWFKIF	TRGV10	.	TRGJP1	12	-1	-1	13
48	3.681066282199744E-4	TGTGCTGCGTGGGATTTGAAATATAAGAAACTCTTT	CAAWDLKYKKLF	TRGV10	.	TRGJ2	15	-1	-1	21
48	3.681066282199744E-4	TGTGCTGCGTGGGATTCAGATTATAAGAAACTCTTT	CAAWDSDYKKLF	TRGV10	.	TRGJ1	15	-1	-1	19
48	3.681066282199744E-4	TGTGCCTTGTGGGAGGTCAGTTATAAGAAACTCTTT	CALWEVSYKKLF	TRGV9	.	TRGJ2	16	-1	-1	20
48	3.681066282199744E-4	TGTGCCTTGTGGGAGGTGGGTTATAAGAAACTCTTT	CALWEVGYKKLF	TRGV9	.	TRGJ1	17	-1	-1	20
48	3.681066282199744E-4	TGTGCCACCTGGGACGGGCTGCGGAAGAAACTCTTT	CATWDGLRKKLF	TRGV2	.	TRGJ1	18	-1	-1	24
48	3.681066282199744E-4	TGTGCTGCGTGGGATTCTTATAAGAAACTCTTT	CAAWDSYKKLF	TRGV10	.	TRGJ1	15	-1	-1	13
48	3.681066282199744E-4	TGTGCTGCGTGGGATGCTTTGAAGAAACTCTTT	CAAWDALKKLF	TRGV10	.	TRGJ1	14	-1	-1	21
48	3.681066282199744E-4	TGTGCCTTGTGGGAGGTAAAGGAGAAACTCTTT	CALWEVKEKLF	TRGV9	.	TRGJ1	16	-1	-1	22
48	3.681066282199744E-4	TGTGCCCCCTTGATCAAGACGTTT	CAPLIKTF	TRGV2	.	TRGJP2	9	-1	-1	11
48	3.681066282199744E-4	TGTGCTGCGTGGGATTATGTCCCTTATAAGAAACTCTTT	CAAWDYVPYKKLF	TRGV10	.	TRGJ1	19	-1	-1	23
48	3.681066282199744E-4	TGTGCTGCGTGGGGTCCCAATGATAAGAAACTCTTT	CAAWGPNDKKLF	TRGV10	.	TRGJ1	12	-1	-1	19
48	3.681066282199744E-4	TGTGCTGCGTGGGACCCTTATTATAAGAAACTCTTT	CAAWDPYYKKLF	TRGV10	.	TRGJ1	13	-1	-1	17
48	3.681066282199744E-4	TGTGCCACCTGGGACGGGCATTATAAGAAACTCTTT	CATWDGHYKKLF	TRGV2	.	TRGJ1	18	-1	-1	19
47	3.6043774013205825E-4	TGTGCTGCGTCCCCTTACTCCCTCGATATTGGGCCCCATAATTATTATAAGAAACTCTTT	CAASPYSLDIGPHNYYKKLF	TRGV10	.	TRGJ1	9	-1	-1	39
47	3.6043774013205825E-4	TGTGCCTTGTGGGAGGTCAAACAAGAGTTGGGCAAAAAAATCAAGGTATTT	CALWEVKQELGKKIKVF	TRGV9	.	TRGJP	16	-1	-1	21
47	3.6043774013205825E-4	TGTGCCTTGTGGGCTTCCGAGTTGGGCAAAAAAATCAAGGTATTT	CALWASELGKKIKVF	TRGV9	.	TRGJP	12	-1	-1	18
47	3.6043774013205825E-4	TGTGCCTTGTGGGAGGCGCACAATGAGCGAGCTAAGAAACTCTTT	CALWEAHNERAKKLF	TRGV9	.	TRGJ1	20	-1	-1	32
47	3.6043774013205825E-4	TGTGCTGCGTGGGTCCCCTCCGTCTCCTGGTTCAAGATATTT	CAAWVPSVSWFKIF	TRGV10	.	TRGJP1	12	-1	-1	27
47	3.6043774013205825E-4	TGTGCTGCGTGGGATTATTGGTTGTATTATAAGAAACTCTTT	CAAWDYWLYYKKLF	TRGV10	.	TRGJ1	16	-1	-1	24
47	3.6043774013205825E-4	TGTGCTGCGTGGGATCCGTGCCCTTATTATAAGAAACTCTTT	CAAWDPCPYYKKLF	TRGV10	.	TRGJ1	14	-1	-1	23
47	3.6043774013205825E-4	TGTGCCTTGTGGGAGTCCCGGAATTATTATAAGAAACTCTTT	CALWESRNYYKKLF	TRGV9	.	TRGJ1	14	-1	-1	20
47	3.6043774013205825E-4	TGTGCCTTGTGGGAGGCCTTCCTTTATTATAAGAAACTCTTT	CALWEAFLYYKKLF	TRGV9	.	TRGJ1	15	-1	-1	23
47	3.6043774013205825E-4	TGTGCCTTGTGGGAGGGGTTGAATTATTATAAGAAACTCTTT	CALWEGLNYYKKLF	TRGV9	.	TRGJ1	15	-1	-1	20
47	3.6043774013205825E-4	TGTGCCTTGTGTGGGGGGGATTATTATAAGAAACTCTTT	CALCGGDYYKKLF	TRGV9	.	TRGJ1	10	-1	-1	19
47	3.6043774013205825E-4	TGTGCCTTGTGGGAGGTTTATTATTATAAGAAACTCTTT	CALWEVYYYKKLF	TRGV9	.	TRGJ1	16	-1	-1	19
47	3.6043774013205825E-4	TGTGCTGCGTGGGAGGGAAAGAAACTCTTT	CAAWEGKKLF	TRGV10	.	TRGJ1	13	-1	-1	18
47	3.6043774013205825E-4	TGTGCCACCTGGGATGGGCCGGTACTCTTT	CATWDGPVLF	TRGV4	.	TRGJ1	19	-1	-1	23
47	3.6043774013205825E-4	TGTGCTGCGAGGGAGAAACTCTTT	CAAREKLF	TRGV10	.	TRGJ1	13	-1	-1	13
47	3.6043774013205825E-4	TGTGCTGCGTGGGATTCCGCTGGTTGGTTCAAGATATTT	CAAWDSAGWFKIF	TRGV10	.	TRGJP1	18	-1	-1	8
46	3.527688520441421E-4	TGTGCCTTTTCCCCCGATGGGTTGACAGGCGATTGGATCAAGACGTTT	CAFSPDGLTGDWIKTF	TRGV9	.	TRGJP2	7	-1	-1	30
46	3.527688520441421E-4	TGTGCTGCGTGGGATTACCCGTATGGTGATTGGATCAAGACGTTT	CAAWDYPYGDWIKTF	TRGV10	.	TRGJP2	17	-1	-1	25
46	3.527688520441421E-4	TGTGCTGCGTGGGATCCTAAGAGTTATTATAAGAAACTCTTT	CAAWDPKSYYKKLF	TRGV10	.	TRGJ1	14	-1	-1	20
46	3.527688520441421E-4	TGTGCTGCGTGGGATCCCGGGGGTGATTATAAGAAACTCTTT	CAAWDPGGDYKKLF	TRGV10	.	TRGJ1	14	-1	-1	25
46	3.527688520441421E-4	TGTGCCTTGTGGGAGGCACGTCAAATTGGAGGCAAACTCTTT	CALWEARQIGGKLF	TRGV9	.	TRGJ1	15	-1	-1	33
46	3.527688520441421E-4	TGTGCTGCGTGGGGGGTTTATTATAAGAAACTCTTT	CAAWGVYYKKLF	TRGV10	.	TRGJ1	12	-1	-1	17
46	3.527688520441421E-4	TGTGCTGCGTGGGATTTTTTAGTAAGGAAACTCTTT	CAAWDFLVRKLF	TRGV10	.	TRGJ1	15	-1	-1	12
46	3.527688520441421E-4	TGTGCTGCGTGGGATTGGTATTATAAGAAACTCTTT	CAAWDWYYKKLF	TRGV10	.	TRGJ1	15	-1	-1	18
46	3.527688520441421E-4	TGTGCCTTGTGGGAGGTGAGTTATAAGAAACTCTTT	CALWEVSYKKLF	TRGV9	.	TRGJ1	17	-1	-1	20
46	3.527688520441421E-4	TGTGCCACCTGGGACGGTTATAAGAAACTCTTT	CATWDGYKKLF	TRGV5	.	TRGJ1	14	-1	-1	17
46	3.527688520441421E-4	TGTGCCACCTGGGACAGGCGTAAGAAACTCTTT	CATWDRRKKLF	TRGV3	.	TRGJ1	18	-1	-1	20
46	3.527688520441421E-4	TGTGCCATAATAGGGAAACTCTTT	CAIIGKLF	TRGV8	.	TRGJ1	6	-1	-1	14
46	3.527688520441421E-4	TGTGCCACCTGGGACAGTGGGGCTTACTATAAGAAACTCTTT	CATWDSGAYYKKLF	TRGV5	.	TRGJ1	16	-1	-1	23
46	3.527688520441421E-4	TGTGCCACCTGGGACAGGCGGGGTTATTATAAGAAACTCTTT	CATWDRRGYYKKLF	TRGV7	.	TRGJ1	18	-1	-1	23
46	3.527688520441421E-4	TGTGCTGCGTGGGTTTGCACTGGTTGGTTCAAGATATTT	CAAWVCTGWFKIF	TRGV10	.	TRGJP1	15	-1	-1	17
46	3.527688520441421E-4	TGTGCTGCGTGGGCGACGTGGGGTTGGTTCAAGATATTT	CAAWATWGWFKIF	TRGV10	.	TRGJP1	12	-1	-1	21
46	3.527688520441421E-4	TGTGCTGGGTGCAGGATTAAGAAACTCTTT	CAGCRIKKLF	TRGV10	.	TRGJ2	18	-1	-1	17
45	3.45099963956226E-4	TGTGCTGCGTGGGAAAATCATACCACTGGTTGGTTCAAGATATTT	CAAWENHTTGWFKIF	TRGV10	.	TRGJP1	13	-1	-1	19
45	3.45099963956226E-4	TGTGCCTTGTGGGAGGTGCAAGTCTATTATAAGAAACTCTTT	CALWEVQVYYKKLF	TRGV9	.	TRGJ1	19	-1	-1	24
45	3.45099963956226E-4	TGTGCCTTGTGGGAGGTGCAAAGCAATTATAAGAAACTCTTT	CALWEVQSNYKKLF	TRGV9	.	TRGJ1	19	-1	-1	25
45	3.45099963956226E-4	TGTGCTGCGTGGGATTCAAGGTCTTATAAGAAACTCTTT	CAAWDSRSYKKLF	TRGV10	.	TRGJ1	15	-1	-1	23
45	3.45099963956226E-4	TGTGCCTTGTGGGAGGTGCAGAACTATAAGAAACTCTTT	CALWEVQNYKKLF	TRGV9	.	TRGJ1	19	-1	-1	24
45	3.45099963956226E-4	TGTGCCACCTGGGACGGGGGAAATTATAAGAAACTCTTT	CATWDGGNYKKLF	TRGV2	.	TRGJ1	17	-1	-1	22
45	3.45099963956226E-4	TGTGCCACCTGGGACAGGCCTTATTATAAGAAACTCTTT	CATWDRPYYKKLF	TRGV3	.	TRGJ1	20	-1	-1	20
45	3.45099963956226E-4	TGTGCCACCTGTTGTAGTGATTGGATCAAGACGTTT	CATCCSDWIKTF	TRGV2	.	TRGJP2	10	-1	-1	13
45	3.45099963956226E-4	TGTGCTGCGTGGCACTTTTATAAGAAACTCTTT	CAAWHFYKKLF	TRGV10	.	TRGJ1	11	-1	-1	17
45	3.45099963956226E-4	TGTGCCTTGTGGGAGTCTTATAAGAAACTCTTT	CALWESYKKLF	TRGV9	.	TRGJ1	14	-1	-1	17
45	3.45099963956226E-4	TGTGCCTTGTGGGAGGTGCGGGAGAAACTCTTT	CALWEVREKLF	TRGV9	.	TRGJ1	18	-1	-1	22
45	3.45099963956226E-4	TGTGCCACCTGGGACGGTATTAAGAAACTCTTT	CATWDGIKKLF	TRGV3	.	TRGJ1	14	-1	-1	20
44	3.3743107586830986E-4	TGTGCTGCGTGGGATTACTCCGTCTATACCACTGGTTGGTTCAAGATATTT	CAAWDYSVYTTGWFKIF	TRGV10	.	TRGJP1	17	-1	-1	21
44	3.3743107586830986E-4	TGTGCCTTGTGGGAGGTGCGGCAGTTGGGCAAAAAAATCAAGGTATTT	CALWEVRQLGKKIKVF	TRGV9	.	TRGJP	18	-1	-1	22
44	3.3743107586830986E-4	TGTGCTGCGTGGGACCAGCCTTCTAGTGATTGGATCAAGACGTTT	CAAWDQPSSDWIKTF	TRGV10	.	TRGJP2	13	-1	-1	23
44	3.3743107586830986E-4	TGTGCTGCGTGGGTTAATACCACTGGTTGGTTCAAGATATTT	CAAWVNTTGWFKIF	TRGV10	.	TRGJP1	15	-1	-1	16
44	3.3743107586830986E-4	TGTGCTGCGTGGGATATTATCCCCCCTGGGAAGAAACTCTTT	CAAWDIIPPGKKLF	TRGV10	.	TRGJ1	14	-1	-1	30
44	3.3743107586830986E-4	TGTGCCTTGTGGGAGGTGCCGAATTATTATAAGAAACTCTTT	CALWEVPNYYKKLF	TRGV9	.	TRGJ1	18	-1	-1	19
44	3.3743107586830986E-4	TGTGCTGCGTGGGATCCCGTTTGGTATAAGAAACTCTTT	CAAWDPVWYKKLF	TRGV10	.	TRGJ1	14	-1	-1	24
44	3.3743107586830986E-4	TGTGCTGCGTGGGATAACACTGGTTGGTTCAAGATATTT	CAAWDNTGWFKIF	TRGV10	.	TRGJP1	17	-1	-1	8
44	3.3743107586830986E-4	TGTGCCTTGTGGGAGGTGCCTATCTCGAAGAAACTCTTT	CALWEVPISKKLF	TRGV9	.	TRGJ1	18	-1	-1	27
44	3.3743107586830986E-4	TGTGCCACCTGGGACGGGCTCTATTATAAGAAACTCTTT	CATWDGLYYKKLF	TRGV2	.	TRGJ1	18	-1	-1	21
44	3.3743107586830986E-4	TGTGCCACCTGGGATGGTCGCTGGAAACTCTTT	CATWDGRWKLF	TRGV4	.	TRGJ1	16	-1	-1	23
44	3.3743107586830986E-4	TGTGCTGCTCTCCCTCCTCCATTATATTATCAGAAACTCTTT	CAALPPPLYYQKLF	TRGV10	.	TRGJ1	7	-1	-1	24
44	3.3743107586830986E-4	TGTGCTGCGTGGGCGCCCCTTTATTATAAGAAACTCTTT	CAAWAPLYYKKLF	TRGV10	.	TRGJ1	12	-1	-1	20
44	3.3743107586830986E-4	TGTGCTGCGTGGGATAAATCTGATTATAAGAAACTCTTT	CAAWDKSDYKKLF	TRGV10	.	TRGJ1	14	-1	-1	22
44	3.3743107586830986E-4	TGTGCTGCGTGCTCTAATTATAAGAAACTCTTT	CAACSNYKKLF	TRGV10	.	TRGJ1	10	-1	-1	16
44	3.3743107586830986E-4	TGTGCCTTGTGGGAGGTGAAACTCTTT	CALWEVKLF	TRGV9	.	TRGJ1	23	-1	-1	17
44	3.3743107586830986E-4	TGTGCCCCATCGCGGAAACTCTTT	CAPSRKLF	TRGV3	.	TRGJ1	5	-1	-1	14
43	3.297621877803937E-4	TGTGCCTTGTGGGAGGTGCTGTGGGTTAAGAATTATTATAAGAAACTCTTT	CALWEVLWVKNYYKKLF	TRGV9	.	TRGJ1	18	-1	-1	29
43	3.297621877803937E-4	TGTGCCTTGTGGGAGGTGGGGGGGTTGGGCAAAAAAATCAAGGTATTT	CALWEVGGLGKKIKVF	TRGV9	.	TRGJP	17	-1	-1	23
43	3.297621877803937E-4	TGTGCTGCGTGGGATGTTAATTATAAGAAACTCTTT	CAAWDVNYKKLF	TRGV10	.	TRGJ1	14	-1	-1	19
43	3.297621877803937E-4	TGTGCCTTGTGGGAGGTGCGTCTTAAGAAACTCTTT	CALWEVRLKKLF	TRGV9	.	TRGJ1	18	-1	-1	23
43	3.297621877803937E-4	TGTGCTGCGCCCACTGGTTGGTTCAAGATATTT	CAAPTGWFKIF	TRGV10	.	TRGJP1	8	-1	-1	10
42	3.2209329969247756E-4	TGTGCTGCGTGGGATCACCCAGTCCATACCACTGGTTGGTTCAAGATATTT	CAAWDHPVHTTGWFKIF	TRGV10	.	TRGJP1	17	-1	-1	25
42	3.2209329969247756E-4	TGTGCTGCGTGGGCCCATAGTAGTGATTGGATCAAGACGTTT	CAAWAHSSDWIKTF	TRGV10	.	TRGJP2	12	-1	-1	16
42	3.2209329969247756E-4	TGTGCTGCGTGGGATTTGGGTCGATATTATAAGAAACTCTTT	CAAWDLGRYYKKLF	TRGV10	.	TRGJ1	15	-1	-1	24
42	3.2209329969247756E-4	TGTGCCTTGTGGGAGGCTCGGTGGTATTATAAGAAACTCTTT	CALWEARWYYKKLF	TRGV9	.	TRGJ1	15	-1	-1	24
42	3.2209329969247756E-4	TGTGCCACCTGGGACGGGCCCGGGTGTTGGATCAAGACGTTT	CATWDGPGCWIKTF	TRGV2	.	TRGJP2	21	-1	-1	23
42	3.2209329969247756E-4	TGTGCTGCGTGGGATTTGACTGGTTGGTTCAAGATATTT	CAAWDLTGWFKIF	TRGV10	.	TRGJP1	15	-1	-1	18
42	3.2209329969247756E-4	TGTGCTGCGGAGGGTCAATCTTATTATAAGAAACTCTTT	CAAEGQSYYKKLF	TRGV10	.	TRGJ1	8	-1	-1	20
42	3.2209329969247756E-4	TGTGCTGCGTGGGAAAATGGTTGGTTCAAGATATTT	CAAWENGWFKIF	TRGV10	.	TRGJP1	13	-1	-1	17
42	3.2209329969247756E-4	TGTGCCACCTGGGATGGGAGAGAGAAGAAACTCTTT	CATWDGREKKLF	TRGV8	.	TRGJ1	17	-1	-1	24
42	3.2209329969247756E-4	TGTGCTGCGTCTTTTGGTTGGTTCAAGATATTT	CAASFGWFKIF	TRGV10	.	TRGJP1	9	-1	-1	14
42	3.2209329969247756E-4	TGTGCCTTGTGGGAGGTGCGTAAGAAACTCTTT	CALWEVRKKLF	TRGV9	.	TRGJ1	18	-1	-1	20
42	3.2209329969247756E-4	TGTGCTGCGTGGGTCATACTCTTT	CAAWVILF	TRGV10	.	TRGJ2	12	-1	-1	17
42	3.2209329969247756E-4	TGTGCCACCTGGGACGGTCCCCCCCCTTATTATAAGAAACTCTTT	CATWDGPPPYYKKLF	TRGV2	.	TRGJ1	20	-1	-1	26
42	3.2209329969247756E-4	TGTGCCACCTGGGACAGCCGCGAAAGGTATAAGAAACTCTTT	CATWDSRERYKKLF	TRGV7	.	TRGJ1	16	-1	-1	27
42	3.2209329969247756E-4	TGTGCTGCGTGGGACCCGAATTATTATAAGAAACTCTTT	CAAWDPNYYKKLF	TRGV10	.	TRGJ1	13	-1	-1	16
41	3.1442441160456147E-4	TGTGCTGCGTGGGATTATTCCTGCACGGACGGTGATTGGATCAAGACGTTT	CAAWDYSCTDGDWIKTF	TRGV10	.	TRGJP2	16	-1	-1	31
41	3.1442441160456147E-4	TGTGCTGCGTGTATGAGTTTTAGTAGTGATTGGATCAAGACGTTT	CAACMSFSSDWIKTF	TRGV10	.	TRGJP2	10	-1	-1	20
41	3.1442441160456147E-4	TGTGCCTTGTGGGACGGTAATTATTATTATAAGAAACTCTTT	CALWDGNYYYKKLF	TRGV9	.	TRGJ1	17	-1	-1	22
41	3.1442441160456147E-4	TGTGCCTTGTGGGAGGAAACCTTTTATTATAAGAAACTCTTT	CALWEETFYYKKLF	TRGV9	.	TRGJ1	15	-1	-1	23
41	3.1442441160456147E-4	TGTGCCTTGTGGGAGGTGGATTCTTATAAGAAACTCTTT	CALWEVDSYKKLF	TRGV9	.	TRGJ1	17	-1	-1	19
41	3.1442441160456147E-4	TGTGCCACCTGGGACCTGGTGAATTATAAGAAACTCTTT	CATWDLVNYKKLF	TRGV8	.	TRGJ1	13	-1	-1	22
41	3.1442441160456147E-4	TGTGCCTTGTGGGAGACTTATTATAAGAAACTCTTT	CALWETYYKKLF	TRGV9	.	TRGJ1	14	-1	-1	14
41	3.1442441160456147E-4	TGTGCTGCGTGGTTTTATTATAAGAAACTCTTT	CAAWFYYKKLF	TRGV10	.	TRGJ1	11	-1	-1	14
41	3.1442441160456147E-4	TGTGCCACCTGGGACGGGCGGTTGAAACTCTTT	CATWDGRLKLF	TRGV2	.	TRGJ1	18	-1	-1	23
41	3.1442441160456147E-4	TGTGCCACCCCGGGGTGTTGGTTCAAGATATTT	CATPGCWFKIF	TRGV2	.	TRGJP1	8	-1	-1	16
41	3.1442441160456147E-4	TGTGCTGCCTTCCATAATAAGAAACTCTTT	CAAFHNKKLF	TRGV10	.	TRGJ1	7	-1	-1	13
41	3.1442441160456147E-4	TGTGCTGCGTGGGCACAAAAGAAACTCTTT	CAAWAQKKLF	TRGV10	.	TRGJ1	12	-1	-1	18
41	3.1442441160456147E-4	TGTGCCTCTAAGAAACTCTTT	CASKKLF	TRGV2	.	TRGJ1	5	-1	-1	8
40	3.067555235166453E-4	TGTGCCTTGTGGGAGGTGCAATGTGAGAATTATTATAAGAAACTCTTT	CALWEVQCENYYKKLF	TRGV9	.	TRGJ1	19	-1	-1	26
40	3.067555235166453E-4	TGTGCTGCGTGGGAAACTCATACCACTGGTTGGTTCAAGATATTT	CAAWETHTTGWFKIF	TRGV10	.	TRGJP1	13	-1	-1	19
40	3.067555235166453E-4	TGTGCCTTGTGGGAGGTGGGCTTTTGTTATTATAAGAAACTCTTT	CALWEVGFCYYKKLF	TRGV9	.	TRGJ1	17	-1	-1	26
40	3.067555235166453E-4	TGTGCTGCGTGGGGCCTCGGGGATTATTATAAGAAACTCTTT	CAAWGLGDYYKKLF	TRGV10	.	TRGJ1	12	-1	-1	22
40	3.067555235166453E-4	TGTGCCACCTGGGTGGACACGAGTGATTGGATCAAGACGTTT	CATWVDTSDWIKTF	TRGV2	.	TRGJP2	12	-1	-1	21
40	3.067555235166453E-4	TGTGCTGCGTGGCAACTGAATTATTATAAGAAACTCTTT	CAAWQLNYYKKLF	TRGV10	.	TRGJ1	11	-1	-1	17
40	3.067555235166453E-4	TGTGCTGCGTGGGATTTAGGCTATTATAAGAAACTCTTT	CAAWDLGYYKKLF	TRGV10	.	TRGJ1	15	-1	-1	21
40	3.067555235166453E-4	TGTGCTGCGTGGGACCCCACTGGTTGGTTCAAGATATTT	CAAWDPTGWFKIF	TRGV10	.	TRGJP1	13	-1	-1	16
40	3.067555235166453E-4	TGTGCCTTGTGGGAGGTGCAAGGTCTTAGGAAACTCTTT	CALWEVQGLRKLF	TRGV9	.	TRGJ1	19	-1	-1	26
40	3.067555235166453E-4	TGTGCCACCTGGGACGGGCCTGATTGGATCAAGACGTTT	CATWDGPDWIKTF	TRGV2	.	TRGJP2	19	-1	-1	20
40	3.067555235166453E-4	TGTGCCTTGTGGGAGGTCTGTTATAAGAAACTCTTT	CALWEVCYKKLF	TRGV9	.	TRGJ1	16	-1	-1	20
40	3.067555235166453E-4	TGTGCCTTGTGGGAACCACATTATAAGAAACTCTTT	CALWEPHYKKLF	TRGV9	.	TRGJ1	13	-1	-1	19
40	3.067555235166453E-4	TGTGCTGCGTGTATGAATTATAAGAAACTCTTT	CAACMNYKKLF	TRGV10	.	TRGJ1	10	-1	-1	16
40	3.067555235166453E-4	TGTGCCACCTGGGACTGCTCGAGACTCTTT	CATWDCSRLF	TRGV3	.	TRGJ1	14	-1	-1	20
40	3.067555235166453E-4	TGTGCTGCGTGGGCTAAGAAACTCTTT	CAAWAKKLF	TRGV10	.	TRGJ1	12	-1	-1	14
40	3.067555235166453E-4	TGTGCCACCTGGGTCGAGAAACTCTTT	CATWVEKLF	TRGV2	.	TRGJ1	15	-1	-1	16
39	2.9908663542872917E-4	TGTGCTGCGTGGGATTATACGGGTTATACCACTGGTTGGTTCAAGATATTT	CAAWDYTGYTTGWFKIF	TRGV10	.	TRGJP1	16	-1	-1	21
39	2.9908663542872917E-4	TGTGCCTTGTGGGAGGCCCGGCGGGATTATTATAAGAAACTCTTT	CALWEARRDYYKKLF	TRGV9	.	TRGJ1	15	-1	-1	25
39	2.9908663542872917E-4	TGTGCCTTGTGGGAGGGCCCAACGAATTATTATAAGAAACTCTTT	CALWEGPTNYYKKLF	TRGV9	.	TRGJ1	15	-1	-1	22
39	2.9908663542872917E-4	TGTGCTGCGTGGGATTATCTGGCTTATTATAAGAAACTCTTT	CAAWDYLAYYKKLF	TRGV10	.	TRGJ1	16	-1	-1	23
39	2.9908663542872917E-4	TGTGCTGCGTGGGATTGGGATTATTATAAGAAACTCTTT	CAAWDWDYYKKLF	TRGV10	.	TRGJ2	15	-1	-1	13
39	2.9908663542872917E-4	TGTGCTGCGTGGGATGAATTGTATTATAAGAAACTCTTT	CAAWDELYYKKLF	TRGV10	.	TRGJ1	14	-1	-1	21
39	2.9908663542872917E-4	TGTGCTGCGCCCCCCCCCACTTATTATAAGAAACTCTTT	CAAPPPTYYKKLF	TRGV10	.	TRGJ1	8	-1	-1	20
39	2.9908663542872917E-4	TGTGCCTTGTGGGAGCAGAATTATTATAAGAAACTCTTT	CALWEQNYYKKLF	TRGV9	.	TRGJ2	14	-1	-1	17
39	2.9908663542872917E-4	TGTGCCTTGTGGGAGGTGATTTATTATAAGAAACTCTTT	CALWEVIYYKKLF	TRGV9	.	TRGJ1	17	-1	-1	17
39	2.9908663542872917E-4	TGTGCCTTGTGGGAGGCCCATTATTATAAGAAACTCTTT	CALWEAHYYKKLF	TRGV9	.	TRGJ1	15	-1	-1	19
39	2.9908663542872917E-4	TGTGCTGCGTGGTATCTAGGGGGTAAGAAACTCTTT	CAAWYLGGKKLF	TRGV10	.	TRGJ1	14	-1	-1	23
39	2.9908663542872917E-4	TGTGCTGCGTGGGACTATTATTATAAGAAACTCTTT	CAAWDYYYKKLF	TRGV10	.	TRGJ1	16	-1	-1	16
39	2.9908663542872917E-4	TGTGCCTTGTGGGAGAATTATTATAAGAAACTCTTT	CALWENYYKKLF	TRGV9	.	TRGJ1	14	-1	-1	14
39	2.9908663542872917E-4	TGTGCCTTGTGTCCCAATTATAAGAAACTCTTT	CALCPNYKKLF	TRGV9	.	TRGJ2	10	-1	-1	16
39	2.9908663542872917E-4	TGTGCCTGGGGAGATTATTATAAGAAACTCTTT	CAWGDYYKKLF	TRGV9	.	TRGJ1	12	-1	-1	13
39	2.9908663542872917E-4	TGTGCTGCGTGGGAGCATAAGAAACTCTTT	CAAWEHKKLF	TRGV10	.	TRGJ1	13	-1	-1	16
39	2.9908663542872917E-4	TGTGCCACCCCGAAGAAACTCTTT	CATPKKLF	TRGV5	.	TRGJ1	8	-1	-1	12
38	2.914177473408131E-4	TGTGCTGCGTGGGATTATGGGAGTTGGGGCACTGGTTGGTTCAAGATATTT	CAAWDYGSWGTGWFKIF	TRGV10	.	TRGJP1	16	-1	-1	29
38	2.914177473408131E-4	TGTGCTGCGTGGGATTATGGCTATACCACTGGTTGGTTCAAGATATTT	CAAWDYGYTTGWFKIF	TRGV10	.	TRGJP1	16	-1	-1	21
38	2.914177473408131E-4	TGTGCTGCGTGGGATCCTCATACCACTGGTTGGTTCAAGATATTT	CAAWDPHTTGWFKIF	TRGV10	.	TRGJP1	14	-1	-1	19
38	2.914177473408131E-4	TGTGCTGCGTGGGCCCCGGCGGATTATTATAAGAAACTCTTT	CAAWAPADYYKKLF	TRGV10	.	TRGJ2	12	-1	-1	19
38	2.914177473408131E-4	TGTGCTGCGTGGGACCATAAGAATTATTATAAGAAACTCTTT	CAAWDHKNYYKKLF	TRGV10	.	TRGJ1	13	-1	-1	20
38	2.914177473408131E-4	TGTGCTGCGTGGGAAGATTGCCGGGATTATAAGAAACTCTTT	CAAWEDCRDYKKLF	TRGV10	.	TRGJ1	13	-1	-1	25
38	2.914177473408131E-4	TGTGCCTTGTGGGAGGCCCTGAGGCTTATTAAGAAACTCTTT	CALWEALRLIKKLF	TRGV9	.	TRGJ1	15	-1	-1	25
38	2.914177473408131E-4	TGTGCTGCGTGGGTTATTGGGCTTTATAAGAAACTCTTT	CAAWVIGLYKKLF	TRGV10	.	TRGJ1	15	-1	-1	23
38	2.914177473408131E-4	TGTGCCTTGTGGGAGGTGCTCTTGAGTAAGAAACTCTTT	CALWEVLLSKKLF	TRGV9	.	TRGJ1	18	-1	-1	26
38	2.914177473408131E-4	TGTGCCACCTGGGACGGGCAAGACTATAAGAAACTCTTT	CATWDGQDYKKLF	TRGV2	.	TRGJ1	18	-1	-1	24
38	2.914177473408131E-4	TGTGCCACCTGGGACGAGTATAAGAAACTCTTT	CATWDEYKKLF	TRGV2	.	TRGJ1	15	-1	-1	18
38	2.914177473408131E-4	TGTGCCTTGTGGGTTGTAGAAAAGCTCTTT	CALWVVEKLF	TRGV9	.	TRGJ1	12	-1	-1	20
38	2.914177473408131E-4	TGTGCCTTGTGGGAGGTGGAGAAACTCTTT	CALWEVEKLF	TRGV9	.	TRGJ1	17	-1	-1	19
38	2.914177473408131E-4	TGTGCCACCGGGGCCTATAAGAAACTCTTT	CATGAYKKLF	TRGV4	.	TRGJ1	12	-1	-1	15
38	2.914177473408131E-4	TGTGCTGCCTGCTCTTGGAAACTCTTT	CAACSWKLF	TRGV10	.	TRGJ1	10	-1	-1	17
37	2.837488592528969E-4	TGTGCCTTGTGGGAGGTGCAACCCACCTCTTATTATAAGAAACTCTTT	CALWEVQPTSYYKKLF	TRGV9	.	TRGJ1	19	-1	-1	29
37	2.837488592528969E-4	TGTGCTGCGTGGGATTCCGTATCGAATTATTATAAGAAACTCTTT	CAAWDSVSNYYKKLF	TRGV10	.	TRGJ1	20	-1	-1	21
37	2.837488592528969E-4	TGTGCCTTGTGGAAAGGAGGGTTGGGCAAAAAAATCAAGGTATTT	CALWKGGLGKKIKVF	TRGV9	.	TRGJP	11	-1	-1	17
37	2.837488592528969E-4	TGTGCTGCGTGGGTCCATAGTAGTGATTGGATCAAGACGTTT	CAAWVHSSDWIKTF	TRGV10	.	TRGJP2	12	-1	-1	16
37	2.837488592528969E-4	TGTGCCTTGTGGGAGGTCATATATTATTATAAGAAACTCTTT	CALWEVIYYYKKLF	TRGV9	.	TRGJ1	16	-1	-1	22
37	2.837488592528969E-4	TGTGCCTTGTGGGAGGCCCTCCTATATTATAAGAAACTCTTT	CALWEALLYYKKLF	TRGV9	.	TRGJ1	15	-1	-1	24
37	2.837488592528969E-4	TGTGCCACCTGGGACGAGAGTAGTGATTGGATCAAGACGTTT	CATWDESSDWIKTF	TRGV2	.	TRGJP2	15	-1	-1	18
37	2.837488592528969E-4	TGTGCTGCGTGGGTGGAGTCGCTGGGGGGGAAACTCTTT	CAAWVESLGGKLF	TRGV10	.	TRGJ1	12	-1	-1	29
37	2.837488592528969E-4	TGTGCTGCGTGGGATTGTGATTATTATAAGAAACTCTTT	CAAWDCDYYKKLF	TRGV10	.	TRGJ1	15	-1	-1	19
37	2.837488592528969E-4	TGTGCCTTGTGGGAGGCCTTTTATTATAAGAAACTCTTT	CALWEAFYYKKLF	TRGV9	.	TRGJ1	15	-1	-1	20
37	2.837488592528969E-4	TGTGCCTTGTGGGAGTTTACTTATAAGAAACTCTTT	CALWEFTYKKLF	TRGV9	.	TRGJ1	14	-1	-1	16
37	2.837488592528969E-4	TGTGCCTTGTGGGAGGGCCGAAATAAGAAACTCTTT	CALWEGRNKKLF	TRGV9	.	TRGJ1	15	-1	-1	22
37	2.837488592528969E-4	TGTGCCTCGAGTAGTGATTGGATCAAGACGTTT	CASSSDWIKTF	TRGV8	.	TRGJP2	5	-1	-1	9
37	2.837488592528969E-4	TGTGCTGCGTGTGACGGGAAACTCTTT	CAACDGKLF	TRGV10	.	TRGJ1	13	-1	-1	17
37	2.837488592528969E-4	TGTGCTGCGTGGAATATGAAACTCTTT	CAAWNMKLF	TRGV10	.	TRGJ1	14	-1	-1	13
36	2.760799711649808E-4	TGTGCCTTGTGGGAGGTGGGTCCGACTGGTGGTAGTGATTGGATCAAGACGTTT	CALWEVGPTGGSDWIKTF	TRGV9	.	TRGJP2	17	-1	-1	31
36	2.760799711649808E-4	TGTGCCTTGTGGGAAGCATACCCCAGAGGGAATTATTATAAGAAACTCTTT	CALWEAYPRGNYYKKLF	TRGV9	.	TRGJ1	13	-1	-1	29
36	2.760799711649808E-4	TGTGCTGCGTGGGACCAACCTGGCGAGAATTATTATAAGAAACTCTTT	CAAWDQPGENYYKKLF	TRGV10	.	TRGJ1	13	-1	-1	26
36	2.760799711649808E-4	TGTGCCTTGTGGGACCACGAACCCAATTATTATAAGAAACTCTTT	CALWDHEPNYYKKLF	TRGV9	.	TRGJ1	13	-1	-1	24
36	2.760799711649808E-4	TGTGCCACCTGGGACGGGCGGGGGGGTGATTGGATCAAGACGTTT	CATWDGRGGDWIKTF	TRGV2	.	TRGJP2	18	-1	-1	25
36	2.760799711649808E-4	TGTGCTGCGTGGGGTCCCAATTGTTATAAGAAACTCTTT	CAAWGPNCYKKLF	TRGV10	.	TRGJ1	12	-1	-1	18
36	2.760799711649808E-4	TGTGCTGCGTGGGGACCGAATTATTATAAGAAACTCTTT	CAAWGPNYYKKLF	TRGV10	.	TRGJ1	12	-1	-1	16
36	2.760799711649808E-4	TGTGCTGCGTGGGATTCCAATTATTATAAGAAACTCTTT	CAAWDSNYYKKLF	TRGV10	.	TRGJ1	15	-1	-1	13
36	2.760799711649808E-4	TGTGCTGCGTGGGATAAAGTTTATTATAAGAAACTCTTT	CAAWDKVYYKKLF	TRGV10	.	TRGJ1	14	-1	-1	20
36	2.760799711649808E-4	TGTGCTGCGTGGGAACCTTATTATTATAAGAAACTCTTT	CAAWEPYYYKKLF	TRGV10	.	TRGJ1	13	-1	-1	19
36	2.760799711649808E-4	TGTGCCTTGTGGGAGGTGCACTATTATAAGAAACTCTTT	CALWEVHYYKKLF	TRGV9	.	TRGJ1	20	-1	-1	21
36	2.760799711649808E-4	TGTGCCACCTGGGATAAGGTTAACTATAAGAAACTCTTT	CATWDKVNYKKLF	TRGV8	.	TRGJ1	15	-1	-1	24
36	2.760799711649808E-4	TGTGCCACCTGGGACGGTAGTGATTGGATCAAGACGTTT	CATWDGSDWIKTF	TRGV2	.	TRGJP2	16	-1	-1	16
36	2.760799711649808E-4	TGTGCTGCGTGGGACAATTATTATAAGAAACTCTTT	CAAWDNYYKKLF	TRGV10	.	TRGJ1	13	-1	-1	15
36	2.760799711649808E-4	TGTGCCACCTGGGACGGGCTACGGAGGAAACTCTTT	CATWDGLRRKLF	TRGV2	.	TRGJ1	18	-1	-1	26
36	2.760799711649808E-4	TGTGCCACCTGGGACGGGATCCTCAAGAAACTCTTT	CATWDGILKKLF	TRGV2	.	TRGJ1	17	-1	-1	24
36	2.760799711649808E-4	TGTGCTGCGGTCACTGGTTGGTTCAAGATATTT	CAAVTGWFKIF	TRGV10	.	TRGJP1	8	-1	-1	11
36	2.760799711649808E-4	TGTGCCACCTGGGAGACCGGCGAGAAACTCTTT	CATWETGEKLF	TRGV5	.	TRGJ1	13	-1	-1	22
36	2.760799711649808E-4	TGTGCCCCCTCGCTGCTCTTT	CAPSLLF	TRGV2	.	TRGJ1	9	-1	-1	15
35	2.684110830770647E-4	TGTGCTGCGTGGGATTGTAGGGGACATACCACTGGTTGGTTCAAGATATTT	CAAWDCRGHTTGWFKIF	TRGV10	.	TRGJP1	15	-1	-1	25
35	2.684110830770647E-4	TGTGCCACCTGGGACGGGCCGGGGTATAGTAGTGATTGGATCAAGACGTTT	CATWDGPGYSSDWIKTF	TRGV2	.	TRGJP2	19	-1	-1	24
35	2.684110830770647E-4	TGTGCTGCGTGGCTGGGGGATGTTTATTATAAGAAACTCTTT	CAAWLGDVYYKKLF	TRGV10	.	TRGJ1	11	-1	-1	23
35	2.684110830770647E-4	TGTGCTGCGTGGGACCATTTCGGGTATTATAAGAAACTCTTT	CAAWDHFGYYKKLF	TRGV10	.	TRGJ1	13	-1	-1	24
35	2.684110830770647E-4	TGTGCCTTGTGGGAGGTGGGTCATTATTATAAGAAACTCTTT	CALWEVGHYYKKLF	TRGV9	.	TRGJ1	17	-1	-1	22
35	2.684110830770647E-4	TGTGCTGCGTGGGAATCCCTCTATTATAAGAAACTCTTT	CAAWESLYYKKLF	TRGV10	.	TRGJ1	13	-1	-1	21
35	2.684110830770647E-4	TGTGCCTTGTGGGAGGTGCGCCGGGATAAGAAACTCTTT	CALWEVRRDKKLF	TRGV9	.	TRGJ1	21	-1	-1	25
35	2.684110830770647E-4	TGTGCCACCTGGCCCCGAGGTGATTGGATCAAGACGTTT	CATWPRGDWIKTF	TRGV2	.	TRGJP2	11	-1	-1	19
35	2.684110830770647E-4	TGTGCTGCGTGGGAGATCGGCGGTAAGAAACTCTTT	CAAWEIGGKKLF	TRGV10	.	TRGJ1	13	-1	-1	23
35	2.684110830770647E-4	TGTGCCTTGTGGGAATTAAGGTATAAGAAACTCTTT	CALWELRYKKLF	TRGV9	.	TRGJ1	13	-1	-1	21
35	2.684110830770647E-4	TGTGCCACCTGGGATTTTGTTGAAAAGAAACTCTTT	CATWDFVEKKLF	TRGV8	.	TRGJ1	14	-1	-1	24
35	2.684110830770647E-4	TGTGCCACCTGGGATTATATTTATAAGAAACTCTTT	CATWDYIYKKLF	TRGV8	.	TRGJ1	14	-1	-1	20
35	2.684110830770647E-4	TGTGCCACCTGGGTTTACAAGAAACTCTTT	CATWVYKKLF	TRGV3	.	TRGJ2	12	-1	-1	14
35	2.684110830770647E-4	TGTGCCACCTGGGGTTGGAAGAAACTCTTT	CATWGWKKLF	TRGV8	.	TRGJ1	12	-1	-1	18
35	2.684110830770647E-4	TGTGCCACCTGGCATAAGAAACTCTTT	CATWHKKLF	TRGV2	.	TRGJ1	11	-1	-1	13
35	2.684110830770647E-4	TGTGCTGCGTGGAAGAAACTCTTT	CAAWKKLF	TRGV10	.	TRGJ1	11	-1	-1	12
34	2.6074219498914853E-4	TGTGCCTTGTGGGAGGAAGCCCTGGGCAAAAAAATCAAGGTATTT	CALWEEALGKKIKVF	TRGV9	.	TRGJP	15	-1	-1	22
34	2.6074219498914853E-4	TGTGCCACCTGGGACGGGCGTAGTAGTGATTGGATCAAGACGTTT	CATWDGRSSDWIKTF	TRGV2	.	TRGJP2	18	-1	-1	20
34	2.6074219498914853E-4	TGTGCCTTGTGGGAGGTAGGGTTTTATTATAAGAAACTCTTT	CALWEVGFYYKKLF	TRGV9	.	TRGJ1	16	-1	-1	23
34	2.6074219498914853E-4	TGTGCCTGCTGGATTAGGCACGTGCATTATAAGAAACTCTTT	CACWIRHVHYKKLF	TRGV11	.	TRGJ1	24	-1	-1	25
34	2.6074219498914853E-4	TGTGCCACCTGGGACGGCCCGAATTATTATAAGAAACTCTTT	CATWDGPNYYKKLF	TRGV2	.	TRGJ1	20	-1	-1	19
34	2.6074219498914853E-4	TGTGCTGCGTGGGGTCCGAATTATTATAAGAAACTCTTT	CAAWGPNYYKKLF	TRGV10	.	TRGJ1	12	-1	-1	16
34	2.6074219498914853E-4	TGTGCTGCGTGGGATTCGAATTATTATAAGAAACTCTTT	CAAWDSNYYKKLF	TRGV10	.	TRGJ1	20	-1	-1	13
34	2.6074219498914853E-4	TGTGCCTTGTGGGAGGTCACTGGTTGGTTCAAGATATTT	CALWEVTGWFKIF	TRGV9	.	TRGJP1	19	-1	-1	17
34	2.6074219498914853E-4	TGTGCCACCTGGGACAGGCCAATGGTCGAGAAACTCTTT	CATWDRPMVEKLF	TRGV7	.	TRGJ1	19	-1	-1	28
34	2.6074219498914853E-4	TGTGCTGCGTGGGATAAAGGTTATAAGAAACTCTTT	CAAWDKGYKKLF	TRGV10	.	TRGJ1	14	-1	-1	20
34	2.6074219498914853E-4	TGTGCTGCGTGGGAGATTTATTATAAGAAACTCTTT	CAAWEIYYKKLF	TRGV10	.	TRGJ1	13	-1	-1	14
34	2.6074219498914853E-4	TGTGCCTTGTGGGAGGATTATTATAAGAAACTCTTT	CALWEDYYKKLF	TRGV9	.	TRGJ1	15	-1	-1	16
34	2.6074219498914853E-4	TGTGCTGCGCCGAGGGGTTATAAGAAACTCTTT	CAAPRGYKKLF	TRGV10	.	TRGJ1	8	-1	-1	17
34	2.6074219498914853E-4	TGTGCCACCTGGGACGTATATAAGAAACTCTTT	CATWDVYKKLF	TRGV2	.	TRGJ1	15	-1	-1	18
34	2.6074219498914853E-4	TGTGCCACCTGGGACGGGCCGAAGAAACTCTTT	CATWDGPKKLF	TRGV2	.	TRGJ1	19	-1	-1	21
34	2.6074219498914853E-4	TGTGCCACCTGGGACGGGGGGGAGAAACTCTTT	CATWDGGEKLF	TRGV2	.	TRGJ1	17	-1	-1	22
34	2.6074219498914853E-4	TGTGCTGCGTGGGGGCATCAGAAACTCTTT	CAAWGHQKLF	TRGV10	.	TRGJ2	12	-1	-1	16
33	2.530733069012324E-4	TGTGCTGCGCGCATTGATTGGGTTCTCAATTATTATAAGAAACTCTTT	CAARIDWVLNYYKKLF	TRGV10	.	TRGJ1	8	-1	-1	27
33	2.530733069012324E-4	TGTGCCACCTATGGGGTGGGACCAGGGAATTATTATAAGAAACTCTTT	CATYGVGPGNYYKKLF	TRGV8	.	TRGJ1	9	-1	-1	26
33	2.530733069012324E-4	TGTGCTGCGTGGGACCCCTACCTCAATTATTATAAGAAACTCTTT	CAAWDPYLNYYKKLF	TRGV10	.	TRGJ1	13	-1	-1	24
33	2.530733069012324E-4	TGTGCCTTGTGGGAGGTGCCCTCGAATTATTATAAGAAACTCTTT	CALWEVPSNYYKKLF	TRGV9	.	TRGJ1	22	-1	-1	21
33	2.530733069012324E-4	TGTGCTGCGTGGGCCCCCCCGAATTATTATAAGAAACTCTTT	CAAWAPPNYYKKLF	TRGV10	.	TRGJ1	12	-1	-1	19
33	2.530733069012324E-4	TGTGCTGCGTGGGCCTTCACTGGTTGGTTCAAGATATTT	CAAWAFTGWFKIF	TRGV10	.	TRGJP1	12	-1	-1	17
33	2.530733069012324E-4	TGTGCTGCGTGGGATTGGAATTATTATAAGAAACTCTTT	CAAWDWNYYKKLF	TRGV10	.	TRGJ1	15	-1	-1	13
33	2.530733069012324E-4	TGTGCCTTGTGGGAGGTGCAGTATTATAAGAAACTCTTT	CALWEVQYYKKLF	TRGV9	.	TRGJ1	19	-1	-1	21
33	2.530733069012324E-4	TGTGCCTTGTGGGAGACTACTGGTTGGTTCAAGATATTT	CALWETTGWFKIF	TRGV9	.	TRGJP1	14	-1	-1	15
33	2.530733069012324E-4	TGTGCCACCTGGGGCCCGAATTATTATAAGAAACTCTTT	CATWGPNYYKKLF	TRGV8	.	TRGJ1	12	-1	-1	16
33	2.530733069012324E-4	TGTGCCACCTGGGACAGGCCGGGATATAAGAAACTCTTT	CATWDRPGYKKLF	TRGV3	.	TRGJ1	19	-1	-1	24
33	2.530733069012324E-4	TGTGCTGCGTGGGATTATTACTATAAGAAACTCTTT	CAAWDYYYKKLF	TRGV10	.	TRGJ1	16	-1	-1	16
33	2.530733069012324E-4	TGTGCTGCGTGGGATAGCGATTATAAGAAACTCTTT	CAAWDSDYKKLF	TRGV10	.	TRGJ1	14	-1	-1	19
33	2.530733069012324E-4	TGTGCCACCTGGGACGGTAGTTATAAGAAACTCTTT	CATWDGSYKKLF	TRGV2	.	TRGJ1	16	-1	-1	20
33	2.530733069012324E-4	TGTGCCACCTGGGACAGGCCGCCCCGTGAACTCTTT	CATWDRPPRELF	TRGV3	.	TRGJ1	19	-1	-1	28
33	2.530733069012324E-4	TGTGCTGCGTGGGACTCCTTCAGGAAACTCTTT	CAAWDSFRKLF	TRGV10	.	TRGJ1	13	-1	-1	23
33	2.530733069012324E-4	TGTGCCACCTGTAATTATTATAAGAAACTCTTT	CATCNYYKKLF	TRGV2	.	TRGJ1	10	-1	-1	12
33	2.530733069012324E-4	TGTGCCACCTGGGACGGGCGAAGGAAACTCTTT	CATWDGRRKLF	TRGV2	.	TRGJ1	18	-1	-1	23
33	2.530733069012324E-4	TGTGCCACCTGGGACGGGTGGAAACTCTTT	CATWDGWKLF	TRGV2	.	TRGJ1	17	-1	-1	20
32	2.4540441881331623E-4	TGTGCTGCGTGGGATTATTTGATGAGGTCCTCCGGACCCCAGAATTATTATAAGAAACTCTTT	CAAWDYLMRSSGPQNYYKKLF	TRGV10	.	TRGJ1	16	-1	-1	41
32	2.4540441881331623E-4	TGTGCTGCGTGGGATTATCGGGTTGCGAATTATTATAAGAAACTCTTT	CAAWDYRVANYYKKLF	TRGV10	.	TRGJ1	16	-1	-1	25
32	2.4540441881331623E-4	TGTGCCACCTGGGACCCCCCTGGGGACTCTTATTATAAGAAACTCTTT	CATWDPPGDSYYKKLF	TRGV4	.	TRGJ1	13	-1	-1	29
32	2.4540441881331623E-4	TGTGCTGCGTGGGATTTGTATACCACTGGTTGGTTCAAGATATTT	CAAWDLYTTGWFKIF	TRGV10	.	TRGJP1	15	-1	-1	18
32	2.4540441881331623E-4	TGTGCCACCTGGGACGGGCTTAAGAATTATTATAAGAAACTCTTT	CATWDGLKNYYKKLF	TRGV2	.	TRGJ1	18	-1	-1	23
32	2.4540441881331623E-4	TGTGCCACCTGGGACGGGCCGGAGAGTGATTGGATCAAGACGTTT	CATWDGPESDWIKTF	TRGV2	.	TRGJP2	19	-1	-1	24
32	2.4540441881331623E-4	TGTGCCACCTGGGACGAGGGGAGTAGTGATTGGATCAAGACGTTT	CATWDEGSSDWIKTF	TRGV2	.	TRGJP2	15	-1	-1	21
32	2.4540441881331623E-4	TGTGCCTTGTGGGAGGCGCCTTATTATTATAAGAAACTCTTT	CALWEAPYYYKKLF	TRGV9	.	TRGJ1	18	-1	-1	22
32	2.4540441881331623E-4	TGTGCCTTGTGGGAGGGACTGAATTATTATAAGAAACTCTTT	CALWEGLNYYKKLF	TRGV9	.	TRGJ1	15	-1	-1	20
32	2.4540441881331623E-4	TGTGCTGCGTGCCGACCCGGAGGTTATAAGAAACTCTTT	CAACRPGGYKKLF	TRGV10	.	TRGJ1	10	-1	-1	23
32	2.4540441881331623E-4	TGTGCCTTGTGGGATAGTAGTGATTGGATCAAGACGTTT	CALWDSSDWIKTF	TRGV9	.	TRGJP2	13	-1	-1	13
32	2.4540441881331623E-4	TGTGCCTTGTGGGAGAACACTTATTATAAGAAACTCTTT	CALWENTYYKKLF	TRGV9	.	TRGJ1	14	-1	-1	20
32	2.4540441881331623E-4	TGTGCCACCTGGGACGGGTATGGTTATAAGAAACTCTTT	CATWDGYGYKKLF	TRGV2	.	TRGJ1	17	-1	-1	23
32	2.4540441881331623E-4	TGTGCTGCGTGGAGCTCTGGTTGGTTCAAGATATTT	CAAWSSGWFKIF	TRGV10	.	TRGJP1	11	-1	-1	16
32	2.4540441881331623E-4	TGTGCTGCGAGGATGAGTGATTGGATCAAGACGTTT	CAARMSDWIKTF	TRGV10	.	TRGJP2	11	-1	-1	15
32	2.4540441881331623E-4	TGTGCCTTGTGGGAGGGATATTATAAGAAACTCTTT	CALWEGYYKKLF	TRGV9	.	TRGJ1	15	-1	-1	18
32	2.4540441881331623E-4	TGTGCTGCGTGGCATTATTATAAGAAACTCTTT	CAAWHYYKKLF	TRGV10	.	TRGJ1	16	-1	-1	13
32	2.4540441881331623E-4	TGTGCCACCTGGGACGGTTGGATCAAGACGTTT	CATWDGWIKTF	TRGV2	.	TRGJP2	16	-1	-1	17
32	2.4540441881331623E-4	TGTGCCACCTGGGACGGGCTTGGGAAACTCTTT	CATWDGLGKLF	TRGV2	.	TRGJ1	18	-1	-1	23
32	2.4540441881331623E-4	TGTGCCACCTGGGATTGGATCAAGACGTTT	CATWDWIKTF	TRGV8	.	TRGJP2	17	-1	-1	12
32	2.4540441881331623E-4	TGTGCTGGGAATAAGAAACTCTTT	CAGNKKLF	TRGV10	.	TRGJ2	6	-1	-1	10
32	2.4540441881331623E-4	TGTGCCACCTGTGGTTGGTTCAAGATATTT	CATCGWFKIF	TRGV2	.	TRGJP1	10	-1	-1	11
32	2.4540441881331623E-4	TGTGCCACCTGGGACGGCGGCCTCTTT	CATWDGGLF	TRGV2	.	TRGJ1	16	-1	-1	21
31	2.3773553072540014E-4	TGTGCCTTGTGGGAGGTGCCCAAGAATCGTAGTGATTGGATCAAGACGTTT	CALWEVPKNRSDWIKTF	TRGV9	.	TRGJP2	18	-1	-1	25
31	2.3773553072540014E-4	TGTGCCACCTGGGACGGGCGGGGTACCACTGGTTGGTTCAAGATATTT	CATWDGRGTTGWFKIF	TRGV2	.	TRGJP1	18	-1	-1	23
31	2.3773553072540014E-4	TGTGCCACCTGGGACGGCCCGTCGGATTATTATAAGAAACTCTTT	CATWDGPSDYYKKLF	TRGV2	.	TRGJ1	22	-1	-1	21
31	2.3773553072540014E-4	TGTGCTGCGTGGCCCCACACTGGTTGGTTCAAGATATTT	CAAWPHTGWFKIF	TRGV10	.	TRGJP1	11	-1	-1	17
31	2.3773553072540014E-4	TGTGCTGCGTGGGACCCAAGGGGATGGTTCAAGATATTT	CAAWDPRGWFKIF	TRGV10	.	TRGJP1	13	-1	-1	21
31	2.3773553072540014E-4	TGTGCCTTGTGGGAGACCGGATATTATAAGAAACTCTTT	CALWETGYYKKLF	TRGV9	.	TRGJ1	14	-1	-1	21
31	2.3773553072540014E-4	TGTGCCACCTGGGATGGGCCGGGATATAAGAAACTCTTT	CATWDGPGYKKLF	TRGV4	.	TRGJ1	19	-1	-1	24
31	2.3773553072540014E-4	TGTGCCACCTGGGACTCGGGGGGTTATAAGAAACTCTTT	CATWDSGGYKKLF	TRGV2	.	TRGJ1	14	-1	-1	23
31	2.3773553072540014E-4	TGTGCCACCTGGGACAATAATTATTATAAGAAACTCTTT	CATWDNNYYKKLF	TRGV8	.	TRGJ2	13	-1	-1	18
31	2.3773553072540014E-4	TGTGCCTGGATACTAGATTATTATAAGAAACTCTTT	CAWILDYYKKLF	TRGV9	.	TRGJ1	6	-1	-1	16
31	2.3773553072540014E-4	TGTGCCACCTGGGCCCCTAGTGCGAGTAAACTCTTT	CATWAPSASKLF	TRGV3	.	TRGJ1	12	-1	-1	27
31	2.3773553072540014E-4	TGTGCCACCTGGGACGGGCCTTATAAGAAACTCTTT	CATWDGPYKKLF	TRGV2	.	TRGJ1	19	-1	-1	20
31	2.3773553072540014E-4	TGTGCTGCGTTGAGATATTATAAGAAACTCTTT	CAALRYYKKLF	TRGV10	.	TRGJ1	9	-1	-1	15
31	2.3773553072540014E-4	TGTGCTGCGTGGCACGATTATAAGAAACTCTTT	CAAWHDYKKLF	TRGV10	.	TRGJ1	11	-1	-1	16
31	2.3773553072540014E-4	TGTGCCTTGTGGGAGGGGGAAGAGAAACTCTTT	CALWEGEEKLF	TRGV9	.	TRGJ1	15	-1	-1	22
31	2.3773553072540014E-4	TGTGCCACCTGGGACGGGGATAAGAAACTCTTT	CATWDGDKKLF	TRGV5	.	TRGJ2	17	-1	-1	19
31	2.3773553072540014E-4	TGTGCTTCGAAACTCTTT	CASKLF	TRGV3	.	TRGJ1	4	-1	-1	8
31	2.3773553072540014E-4	TGTGCCACCTGGGACCTCCATAAGAAACTCTTT	CATWDLHKKLF	TRGV3	.	TRGJ1	14	-1	-1	19
31	2.3773553072540014E-4	TGTGCCACCTGGGACAAATATAAGAAACTCTTT	CATWDKYKKLF	TRGV7	.	TRGJ1	15	-1	-1	18
31	2.3773553072540014E-4	TGTGCCACCTCCTATTATTATAAGAAACTCTTT	CATSYYYKKLF	TRGV9	.	TRGJ1	5	-1	-1	13
31	2.3773553072540014E-4	TGTGCCACCTGGGATGGGAAACTCTTT	CATWDGKLF	TRGV5	.	TRGJ1	13	-1	-1	17
31	2.3773553072540014E-4	TGTGCCACCTGGGACGGGCGACTCTTT	CATWDGRLF	TRGV2	.	TRGJ1	18	-1	-1	20
31	2.3773553072540014E-4	TGTGCTGCGTCCCATTATTATAAGAAACTCTTT	CAASHYYKKLF	TRGV10	.	TRGJ1	9	-1	-1	13
31	2.3773553072540014E-4	TGTGCTCCGGCACGGGTCAAGAAACTCTTT	CAPARVKKLF	TRGV10	.	TRGJ1	8	-1	-1	18
31	2.3773553072540014E-4	TGTGCCACCTGGGACGGGGAGAAACTCTTT	CATWDGEKLF	TRGV2	.	TRGJ1	17	-1	-1	19
30	2.30066642637484E-4	TGTGCTGCGTGGGATTTCCCACTATCCCCCCGCACTGGTTGGTTCAAGATATTT	CAAWDFPLSPRTGWFKIF	TRGV10	.	TRGJP1	15	-1	-1	32
30	2.30066642637484E-4	TGTGCCACCTGGGACGGGCGGCAAGATAGTAGTGATTGGATCAAGACGTTT	CATWDGRQDSSDWIKTF	TRGV2	.	TRGJP2	18	-1	-1	25
30	2.30066642637484E-4	TGTGCTGCGTGGGGCCGAGAGGGGGGCACTGGTTGGTTCAAGATATTT	CAAWGREGGTGWFKIF	TRGV10	.	TRGJP1	12	-1	-1	26
30	2.30066642637484E-4	TGTGCTGCGTGGGGTTGCCTTTCCAGGGATTATAAGAAACTCTTT	CAAWGCLSRDYKKLF	TRGV10	.	TRGJ1	15	-1	-1	28
30	2.30066642637484E-4	TGTGCTGCGTGGGATTGTGAGCAAATTTTTTATAAGAAACTCTTT	CAAWDCEQIFYKKLF	TRGV10	.	TRGJ1	15	-1	-1	26
30	2.30066642637484E-4	TGTGCTGCGTGGGAACTTTATACCACTGGTTGGTTCAAGATATTT	CAAWELYTTGWFKIF	TRGV10	.	TRGJP1	13	-1	-1	18
30	2.30066642637484E-4	TGTGCCACCTGGGACGCCTTGAATTATTATAAGAAACTCTTT	CATWDALNYYKKLF	TRGV8	.	TRGJ1	13	-1	-1	20
30	2.30066642637484E-4	TGTGCCACCTGGGACGGCAGTAGTGATTGGATCAAGACGTTT	CATWDGSSDWIKTF	TRGV2	.	TRGJP2	16	-1	-1	18
30	2.30066642637484E-4	TGTGCCACCTGGGACGGGCCGAGTGATTGGATCAAGACGTTT	CATWDGPSDWIKTF	TRGV2	.	TRGJP2	19	-1	-1	21
30	2.30066642637484E-4	TGTGCCACCTGGGACAGGCCGGGTTATTATAAGAAACTCTTT	CATWDRPGYYKKLF	TRGV7	.	TRGJ1	19	-1	-1	23
30	2.30066642637484E-4	TGTGCCACCTGGGACGAAGGTGATTGGATCAAGACGTTT	CATWDEGDWIKTF	TRGV2	.	TRGJP2	15	-1	-1	19
30	2.30066642637484E-4	TGTGCCACCTGGGACAGAAATTATAAGAAACTCTTT	CATWDRNYKKLF	TRGV3	.	TRGJ1	16	-1	-1	19
30	2.30066642637484E-4	TGTGCTGCGTGGGATACCGATAAGAAACTCTTT	CAAWDTDKKLF	TRGV10	.	TRGJ1	14	-1	-1	19
30	2.30066642637484E-4	TGTGCTGCACCCCCTGGTTGGTTCAAGATATTT	CAAPPGWFKIF	TRGV10	.	TRGJP1	7	-1	-1	10
30	2.30066642637484E-4	TGTGCCACCTGGGACGGGCTCGGGAAACTCTTT	CATWDGLGKLF	TRGV2	.	TRGJ2	21	-1	-1	23
30	2.30066642637484E-4	TGTGCCACCTGGGACAGGCCGGAGAAACTCTTT	CATWDRPEKLF	TRGV3	.	TRGJ1	19	-1	-1	22
30	2.30066642637484E-4	TGTGCCACCTGGGACAGGCCGGGGCTCTTT	CATWDRPGLF	TRGV3	.	TRGJ1	19	-1	-1	24
30	2.30066642637484E-4	TGTGCCACCTGGGAGGGTTATAAGAAACTCTTT	CATWEGYKKLF	TRGV8	.	TRGJ1	13	-1	-1	17
30	2.30066642637484E-4	TGTGCTGCCATATCCCCCGGTTGGTTCAAGATATTT	CAAISPGWFKIF	TRGV10	.	TRGJP1	7	-1	-1	9
29	2.2239775454956787E-4	TGTGCTGCGTGGGAAGCTCCCCTACCCCTCTTGGGGTTGATATCGAATTATTATAAGAAACTCTTT	CAAWEAPLPLLGLISNYYKKLF	TRGV10	.	TRGJ1	13	-1	-1	42
29	2.2239775454956787E-4	TGTGCTGCGTGGGATTATCTGAGCTGTGTTATGGATAAGAAACTCTTT	CAAWDYLSCVMDKKLF	TRGV10	.	TRGJ1	16	-1	-1	34
29	2.2239775454956787E-4	TGTGCTGCGTGGGACAGAAAAAGGTTATATTATAAGAAACTCTTT	CAAWDRKRLYYKKLF	TRGV10	.	TRGJ1	13	-1	-1	27
29	2.2239775454956787E-4	TGTGCCACCTGGGACGGGCGGGGAGTTTATTATAAGAAACTCTTT	CATWDGRGVYYKKLF	TRGV2	.	TRGJ1	18	-1	-1	26
29	2.2239775454956787E-4	TGTGCTGCGTGGGATCCCTTAATCCATTATAAGAAACTCTTT	CAAWDPLIHYKKLF	TRGV10	.	TRGJ1	24	-1	-1	25
29	2.2239775454956787E-4	TGTGCCTTGTGGGAGGTCCCCGATTATTATAAGAAACTCTTT	CALWEVPDYYKKLF	TRGV9	.	TRGJ1	16	-1	-1	22
29	2.2239775454956787E-4	TGTGCTGCGTGGGATTTCAATTATTATAAGAAACTCTTT	CAAWDFNYYKKLF	TRGV10	.	TRGJ1	15	-1	-1	15
29	2.2239775454956787E-4	TGTGCTGCGTGGGATTCCGGGTGTTGGTTCAAGATATTT	CAAWDSGCWFKIF	TRGV10	.	TRGJP1	18	-1	-1	22
29	2.2239775454956787E-4	TGTGCCTTGTGGGAGGTGCCTTATTATAAGAAACTCTTT	CALWEVPYYKKLF	TRGV9	.	TRGJ1	18	-1	-1	20
29	2.2239775454956787E-4	TGTGCCACCTGGGACGGCCGAGTCGGGAAGAAACTCTTT	CATWDGRVGKKLF	TRGV2	.	TRGJ1	16	-1	-1	27
29	2.2239775454956787E-4	TGTGCTGCGTGGGTGTCCGTCTATAAGAAACTCTTT	CAAWVSVYKKLF	TRGV10	.	TRGJ1	12	-1	-1	21
29	2.2239775454956787E-4	TGTGCTGCGTGGGATCACTATTATAAGAAACTCTTT	CAAWDHYYKKLF	TRGV10	.	TRGJ1	17	-1	-1	18
29	2.2239775454956787E-4	TGTGCCACCTGGGACAGGCCGGGCGGGAAACTCTTT	CATWDRPGGKLF	TRGV3	.	TRGJ1	19	-1	-1	26
29	2.2239775454956787E-4	TGTGCCACCTGGGAGGGTTATTATAAGAAACTCTTT	CATWEGYYKKLF	TRGV4	.	TRGJ1	16	-1	-1	17
29	2.2239775454956787E-4	TGTGCCACCTGGGAGAAACTCTTT	CATWEKLF	TRGV2	.	TRGJ1	13	-1	-1	13
29	2.2239775454956787E-4	TGTGCCAACGTGAAGAAACTCTTT	CANVKKLF	TRGV2	.	TRGJ1	6	-1	-1	12
29	2.2239775454956787E-4	TGTGCTGCGTGGGATTCGTATAAGAAACTCTTT	CAAWDSYKKLF	TRGV10	.	TRGJ1	19	-1	-1	18
29	2.2239775454956787E-4	TGTGCCACCTGGGATGTTGGACTCTTT	CATWDVGLF	TRGV4	.	TRGJ1	15	-1	-1	20
29	2.2239775454956787E-4	TGTGCCACCGGGGGAAAACTCTTT	CATGGKLF	TRGV8	.	TRGJ1	12	-1	-1	15
29	2.2239775454956787E-4	TGTGCTGCGTGGGATTATTATTATAAGAAACTCTTT	CAAWDYYYKKLF	TRGV10	.	TRGJ1	16	-1	-1	16
29	2.2239775454956787E-4	TGTGCCACCTGGGATGGGAAATATAAGAAACTCTTT	CATWDGKYKKLF	TRGV4	.	TRGJ1	17	-1	-1	21
29	2.2239775454956787E-4	TGTGCCACCTGGGACGGGACGAAACTCTTT	CATWDGTKLF	TRGV2	.	TRGJ1	17	-1	-1	20
29	2.2239775454956787E-4	TGTGCCACCTGGGGGACTGGTTGGTTCAAGATATTT	CATWGTGWFKIF	TRGV2	.	TRGJP1	12	-1	-1	15
28	2.1472886646165172E-4	TGTGCCTTGTGGGAGGTGCAGTCCCGGGTAGGAGAGTTGGGCAAAAAAATCAAGGTATTT	CALWEVQSRVGELGKKIKVF	TRGV9	.	TRGJP	19	-1	-1	32
28	2.1472886646165172E-4	TGTGCTGCGTGGGATTATACGACGGTATCGGATTATTATAAGAAACTCTTT	CAAWDYTTVSDYYKKLF	TRGV10	.	TRGJ1	16	-1	-1	27
28	2.1472886646165172E-4	TGTGCCACCTGGGATGGGCGCCCCGGTTATTATAAGAAACTCTTT	CATWDGRPGYYKKLF	TRGV4	.	TRGJ1	18	-1	-1	26
28	2.1472886646165172E-4	TGTGCTGCGTGGGATTCCTCGAATTATTATAAGAAACTCTTT	CAAWDSSNYYKKLF	TRGV10	.	TRGJ1	15	-1	-1	18
28	2.1472886646165172E-4	TGTGCTGCGTGGGATTATTTGGATTATTATAAGAAACTCTTT	CAAWDYLDYYKKLF	TRGV10	.	TRGJ1	16	-1	-1	13
28	2.1472886646165172E-4	TGTGCTGCGTGGGATTATCAGAATTATTATAAGAAACTCTTT	CAAWDYQNYYKKLF	TRGV10	.	TRGJ1	16	-1	-1	20
28	2.1472886646165172E-4	TGTGCCTTGTGGGACCACCCAAATTATTATAAGAAACTCTTT	CALWDHPNYYKKLF	TRGV9	.	TRGJ1	13	-1	-1	21
28	2.1472886646165172E-4	TGTGCCTTGTGGGAGTCCACGGGTAAATATAAGAAACTCTTT	CALWESTGKYKKLF	TRGV9	.	TRGJ2	14	-1	-1	27
28	2.1472886646165172E-4	TGTGCTGCGTGGGATCCTACTGGTTGGTTCAAGATATTT	CAAWDPTGWFKIF	TRGV10	.	TRGJP1	14	-1	-1	18
28	2.1472886646165172E-4	TGTGCCTTGTGGGAGTCTACCTATTATAAGAAACTCTTT	CALWESTYYKKLF	TRGV9	.	TRGJ1	14	-1	-1	21
28	2.1472886646165172E-4	TGTGCCACCTGGGATAAAATTTATTATAAGAAACTCTTT	CATWDKIYYKKLF	TRGV8	.	TRGJ1	15	-1	-1	20
28	2.1472886646165172E-4	TGTGCCACCTGGGACCAGTATTATTATAAGAAACTCTTT	CATWDQYYYKKLF	TRGV7	.	TRGJ1	14	-1	-1	19
28	2.1472886646165172E-4	TGTGCCACCTGGGACGGGCCGGGGTATAAGAAACTCTTT	CATWDGPGYKKLF	TRGV2	.	TRGJ1	19	-1	-1	24
28	2.1472886646165172E-4	TGTGCTGCGTGGGTCTCTTATTATAAGAAACTCTTT	CAAWVSYYKKLF	TRGV10	.	TRGJ1	12	-1	-1	17
28	2.1472886646165172E-4	TGTGCCTTCGATCTTAATTATTATAAGAAACTCTTT	CAFDLNYYKKLF	TRGV10	.	TRGJ1	4	-1	-1	15
28	2.1472886646165172E-4	TGTGCCTTGGGCCCACTTTATTATAAGAAACTCTTT	CALGPLYYKKLF	TRGV9	.	TRGJ1	8	-1	-1	17
28	2.1472886646165172E-4	TGTGCCACCTGGGGCATGAGGGGCAAGAAACTCTTT	CATWGMRGKKLF	TRGV5P	.	TRGJ1	15	-1	-1	24
28	2.1472886646165172E-4	TGTGCCACCTGGGGGAATTATTATAAGAAACTCTTT	CATWGNYYKKLF	TRGV8	.	TRGJ2	12	-1	-1	14
28	2.1472886646165172E-4	TGTGCCACCTGGGATAGTGATTGGATCAAGACGTTT	CATWDSDWIKTF	TRGV8	.	TRGJP2	16	-1	-1	14
28	2.1472886646165172E-4	TGTGCCACCACCGGAAACTATAAGAAACTCTTT	CATTGNYKKLF	TRGV3	.	TRGJ1	8	-1	-1	18
28	2.1472886646165172E-4	TGTGCCACCTGGTATTATAAGAAACTCTTT	CATWYYKKLF	TRGV3	.	TRGJ1	11	-1	-1	12
28	2.1472886646165172E-4	TGTGCCACCTTAGGGCTCTTT	CATLGLF	TRGV7	.	TRGJ1	9	-1	-1	15
28	2.1472886646165172E-4	TGTGGATGGGCGAATTATTATAAGAAACTCTTT	CGWANYYKKLF	TRGV3	.	TRGJ1	3	-1	-1	10
28	2.1472886646165172E-4	TGTGCCACCTGGGACTCTCTCTTT	CATWDSLF	TRGV2	.	TRGJ1	14	-1	-1	18
28	2.1472886646165172E-4	TGTGCCACCGCGGGGAAACTCTTT	CATAGKLF	TRGV4	.	TRGJ1	8	-1	-1	14
28	2.1472886646165172E-4	TGTGCTGCGTTATACACTGGTTGGTTCAAGATATTT	CAALYTGWFKIF	TRGV10	.	TRGJP1	9	-1	-1	10
28	2.1472886646165172E-4	TGTGCTGCGTGGTTGAATTATTATAAGAAACTCTTT	CAAWLNYYKKLF	TRGV10	.	TRGJ1	11	-1	-1	14
28	2.1472886646165172E-4	TGTGCGGAGAAACTCTTT	CAEKLF	TRGV3	.	TRGJ1	4	-1	-1	7
28	2.1472886646165172E-4	TGTCCGGGAAGGGATAGTAGTGATTGGATCAAGACGTTT	CPGRDSSDWIKTF	TRGV2	.	TRGJP2	2	-1	-1	13
27	2.070599783737356E-4	TGTGCTGCGTGGGACTACAAGGGGGTTAATACCACTGGTTGGTTCAAGATATTT	CAAWDYKGVNTTGWFKIF	TRGV10	.	TRGJP1	17	-1	-1	28
27	2.070599783737356E-4	TGTGCTGCGTGGGACCCTCAGGACAATTATTATAAGAAACTCTTT	CAAWDPQDNYYKKLF	TRGV10	.	TRGJ1	13	-1	-1	24
27	2.070599783737356E-4	TGTGCCACCTGGGACGGGCTGGCGACGGCCCCGATCAAGACGTTT	CATWDGLATAPIKTF	TRGV2	.	TRGJP2	18	-1	-1	32
27	2.070599783737356E-4	TGTGCTGCGTGGGCCCTGGTTGTGAGTTATAAGAAACTCTTT	CAAWALVVSYKKLF	TRGV10	.	TRGJ1	12	-1	-1	26
27	2.070599783737356E-4	TGTGCTGCGTGGGATTCCACCACTGGTTGGTTCAAGATATTT	CAAWDSTTGWFKIF	TRGV10	.	TRGJP1	15	-1	-1	18
27	2.070599783737356E-4	TGTGCTGCGTGGGATACCGGGGCAGAGATTAAGAAACTCTTT	CAAWDTGAEIKKLF	TRGV10	.	TRGJ1	14	-1	-1	29
27	2.070599783737356E-4	TGTGCCTTGTGGGAGTCCTCGAATTATTATAAGAAACTCTTT	CALWESSNYYKKLF	TRGV9	.	TRGJ1	14	-1	-1	18
27	2.070599783737356E-4	TGTGCCACCTGGGCCCTCCCACGTTATTATAAGAAACTCTTT	CATWALPRYYKKLF	TRGV4	.	TRGJ1	12	-1	-1	23
27	2.070599783737356E-4	TGTGCCACCTGGGATGGGAGTAGTGATTGGATCAAGACGTTT	CATWDGSSDWIKTF	TRGV4	.	TRGJP2	17	-1	-1	18
27	2.070599783737356E-4	TGTGCCACCTGGGACGGGCTCTGTGATTGGATCAAGACGTTT	CATWDGLCDWIKTF	TRGV2	.	TRGJP2	18	-1	-1	22
27	2.070599783737356E-4	TGTGCCACCTGGGACGGGAGTAGTGATTGGATCAAGACGTTT	CATWDGSSDWIKTF	TRGV2	.	TRGJP2	17	-1	-1	18
27	2.070599783737356E-4	TGTGCTGCGTGGGATTGGGGGGTTCCCTTCAAGATATTT	CAAWDWGVPFKIF	TRGV10	.	TRGJP1	15	-1	-1	27
27	2.070599783737356E-4	TGTGCTGCGTGGGATTATAAAAATGGGAAGAAACTCTTT	CAAWDYKNGKKLF	TRGV10	.	TRGJ1	16	-1	-1	27
27	2.070599783737356E-4	TGTGCCTTGTGGGAGGGGAAGGGTTATAAGAAACTCTTT	CALWEGKGYKKLF	TRGV9	.	TRGJ1	15	-1	-1	23
27	2.070599783737356E-4	TGTGCCACCTGGGACAGGCTTCATTATAAGAAACTCTTT	CATWDRLHYKKLF	TRGV5	.	TRGJ1	18	-1	-1	22
27	2.070599783737356E-4	TGTGCCACCTGGGACAGGCGATATTATAAGAAACTCTTT	CATWDRRYYKKLF	TRGV3	.	TRGJ1	18	-1	-1	21
27	2.070599783737356E-4	TGTGCTGCGTGGGATTATCATTATAAGAAACTCTTT	CAAWDYHYKKLF	TRGV10	.	TRGJ1	16	-1	-1	16
27	2.070599783737356E-4	TGTGCCACCTGGGACGGGCTGGATAAGAAACTCTTT	CATWDGLDKKLF	TRGV2	.	TRGJ1	18	-1	-1	22
27	2.070599783737356E-4	TGTCGCCTCCGAGGACTCTTT	CRLRGLF	TRGV3	.	TRGJ1	15	-1	-1	14
27	2.070599783737356E-4	TGTGCCACCTGGGATGCTGGTTGGTTCAAGATATTT	CATWDAGWFKIF	TRGV2	.	TRGJP1	13	-1	-1	16
27	2.070599783737356E-4	TGTGCCACCTGGGACAGTTATTATAAGAAACTCTTT	CATWDSYYKKLF	TRGV7	.	TRGJ1	16	-1	-1	17
27	2.070599783737356E-4	TGTGCCACCTGGGACAGGCTCCCAATCCGGCTCTTT	CATWDRLPIRLF	TRGV5	.	TRGJ1	18	-1	-1	30
27	2.070599783737356E-4	TGTGCCACCTGGGACTATTATAAGAAACTCTTT	CATWDYYKKLF	TRGV7	.	TRGJ1	14	-1	-1	15
27	2.070599783737356E-4	TGTGCCACCTGGGACGGGCTGGTGAAACTCTTT	CATWDGLVKLF	TRGV2	.	TRGJ1	18	-1	-1	23
27	2.070599783737356E-4	TGTGCCTCGTGGTTAGGTTTGAAACTCTTT	CASWLGLKLF	TRGV9	.	TRGJ1	11	-1	-1	20
27	2.070599783737356E-4	TGTGCCACCTGGGACAGGCATATCCTCTTT	CATWDRHILF	TRGV7	.	TRGJ1	24	-1	-1	24
27	2.070599783737356E-4	TGTGCCACCTGGAGGGCACTCTTT	CATWRALF	TRGV4	.	TRGJ1	16	-1	-1	17
27	2.070599783737356E-4	TGTGCTGCGTGGGATTGTAATTATTATAAGAAACTCTTT	CAAWDCNYYKKLF	TRGV10	.	TRGJ1	20	-1	-1	18
27	2.070599783737356E-4	TGTGCCTTGGGGGGTATGAATTATTATAAGAAACTCTTT	CALGGMNYYKKLF	TRGV9	.	TRGJ1	12	-1	-1	17
27	2.070599783737356E-4	TGTGCCACCTGGGACGGGCGTGATTGGATCAAGACGTTT	CATWDGRDWIKTF	TRGV2	.	TRGJP2	18	-1	-1	19
27	2.070599783737356E-4	TGTGCCACCTGGGACGGTATCGGAGGACTCTTT	CATWDGIGGLF	TRGV2	.	TRGJ1	16	-1	-1	26
27	2.070599783737356E-4	TGTGCCACTGAGAGGCTCTTT	CATERLF	TRGV8	.	TRGJ2	7	-1	-1	15
27	2.070599783737356E-4	TGTGCTGCGCCAGTCAAAAGGAAGAAACTCTTT	CAAPVKRKKLF	TRGV10	.	TRGJ1	8	-1	-1	21
27	2.070599783737356E-4	TGTGCCTTGTGGGAGGTGAATGGTTATTATAAGAAACTCTTT	CALWEVNGYYKKLF	TRGV9	.	TRGJ2	17	-1	-1	23
26	1.9939109028581947E-4	TGTGCCACCTGGGATACGTCAGTTGGTAGTAGTGATTGGATCAAGACGTTT	CATWDTSVGSSDWIKTF	TRGV8	.	TRGJP2	15	-1	-1	26
26	1.9939109028581947E-4	TGTGCCTTGTGGGAGCCTCAAGAGTTGGGCAAAAAAATCAAGGTATTT	CALWEPQELGKKIKVF	TRGV9	.	TRGJP	14	-1	-1	18
26	1.9939109028581947E-4	TGTGCCACCTGGGACCTCCCATGGGGGAGTGATTGGATCAAGACGTTT	CATWDLPWGSDWIKTF	TRGV2	.	TRGJP2	14	-1	-1	27
26	1.9939109028581947E-4	TGTGCCACCTGGGACGGGCGGGGGTGTAGTGATTGGATCAAGACGTTT	CATWDGRGCSDWIKTF	TRGV2	.	TRGJP2	18	-1	-1	25
26	1.9939109028581947E-4	TGTGCCACCTGGGACGGGCCGGGTAGTGATTGGATCAAGACGTTT	CATWDGPGSDWIKTF	TRGV2	.	TRGJP2	19	-1	-1	22
26	1.9939109028581947E-4	TGTGCCACCTGGGACGGGGAAAGTAGTGATTGGATCAAGACGTTT	CATWDGESSDWIKTF	TRGV2	.	TRGJP2	17	-1	-1	21
26	1.9939109028581947E-4	TGTGCCACCTGGGACACTCCTTCGAATTATTATAAGAAACTCTTT	CATWDTPSNYYKKLF	TRGV7	.	TRGJ1	15	-1	-1	20
26	1.9939109028581947E-4	TGTGCCACCTGGAGGGTAGAGGGGGATTATTATAAGAAACTCTTT	CATWRVEGDYYKKLF	TRGV8	.	TRGJ1	11	-1	-1	25
26	1.9939109028581947E-4	TGTGCTGCGTGGGATTACCCCTTTTATTATAAGAAACTCTTT	CAAWDYPFYYKKLF	TRGV10	.	TRGJ1	17	-1	-1	23
26	1.9939109028581947E-4	TGTGCCTTGTGGGAGGTGCACTTTTATTATAAGAAACTCTTT	CALWEVHFYYKKLF	TRGV9	.	TRGJ1	20	-1	-1	23
26	1.9939109028581947E-4	TGTGCCACCTGGCCCCCGAGTAGTGATTGGATCAAGACGTTT	CATWPPSSDWIKTF	TRGV2	.	TRGJP2	11	-1	-1	18
26	1.9939109028581947E-4	TGTGCCACCTGGGACGGGCCAAATTATTATAAGAAACTCTTT	CATWDGPNYYKKLF	TRGV2	.	TRGJ1	19	-1	-1	21
26	1.9939109028581947E-4	TGTGCCACCTGGGACGTGATAGATTGGATCAAGACGTTT	CATWDVIDWIKTF	TRGV2	.	TRGJP2	15	-1	-1	21
26	1.9939109028581947E-4	TGTGCCACCTGGGACGGCTCGGGGGTACGGAAACTCTTT	CATWDGSGVRKLF	TRGV2	.	TRGJ1	16	-1	-1	29
26	1.9939109028581947E-4	TGTGCCACCTGGGACGGGCTTGATTGGATCAAGACGTTT	CATWDGLDWIKTF	TRGV2	.	TRGJP2	18	-1	-1	20
26	1.9939109028581947E-4	TGTGCCACCTGGGACGGGCCTAGGTATAAGAAACTCTTT	CATWDGPRYKKLF	TRGV2	.	TRGJ1	19	-1	-1	24
26	1.9939109028581947E-4	TGTGCCACCTGGGACAGGCAGGATTATAAGAAACTCTTT	CATWDRQDYKKLF	TRGV7	.	TRGJ1	18	-1	-1	22
26	1.9939109028581947E-4	TGTGCCACCTGGGAGCTGAATTATTATAAGAAACTCTTT	CATWELNYYKKLF	TRGV3	.	TRGJ1	13	-1	-1	17
26	1.9939109028581947E-4	TGTGCCTTGTGGGAGATTTATTATAAGAAACTCTTT	CALWEIYYKKLF	TRGV9	.	TRGJ1	14	-1	-1	14
26	1.9939109028581947E-4	TGTGCCACCTGGGTAAAGGGTTATAAGAAACTCTTT	CATWVKGYKKLF	TRGV8	.	TRGJ1	12	-1	-1	20
26	1.9939109028581947E-4	TGTGCCTTGAGCTTCGAATATAAGAAACTCTTT	CALSFEYKKLF	TRGV9	.	TRGJ1	8	-1	-1	18
26	1.9939109028581947E-4	TGTGCCACCTGGGACGTCGTAAACGGGCTCTTT	CATWDVVNGLF	TRGV5	.	TRGJ1	14	-1	-1	27
26	1.9939109028581947E-4	TGTGCCACCTGGGACGGACCTAAGAAACTCTTT	CATWDGPKKLF	TRGV2	.	TRGJ1	19	-1	-1	20
26	1.9939109028581947E-4	TGTGCCACCTGGGACGCTAAGCTCTTT	CATWDAKLF	TRGV3	.	TRGJ1	14	-1	-1	18
26	1.9939109028581947E-4	TGTGCTGCGTGGGATTTAAGGGATTATAAGAAACTCTTT	CAAWDLRDYKKLF	TRGV10	.	TRGJ1	15	-1	-1	22
26	1.9939109028581947E-4	TGTGCTGCGTGGGATTGGGCTGGTTGGTTCAAGATATTT	CAAWDWAGWFKIF	TRGV10	.	TRGJP1	15	-1	-1	19
26	1.9939109028581947E-4	TGTGCCACCTGGGACAGGCCGGGGTATAAGAAACTCTTT	CATWDRPGYKKLF	TRGV3	.	TRGJ1	19	-1	-1	24
26	1.9939109028581947E-4	TGTGCTGCGTGGGTCAACTTATTAAAACTCTTT	CAAWVNLLKLF	TRGV10	.	TRGJ1	12	-1	-1	18
26	1.9939109028581947E-4	TGTGCCACCTGGGACTCGAATAAGAAACTCTTT	CATWDSNKKLF	TRGV3	.	TRGJ1	14	-1	-1	19
26	1.9939109028581947E-4	TGTGCCACCTGGGACGGGCACATGAAACTCTTT	CATWDGHMKLF	TRGV2	.	TRGJ1	18	-1	-1	23
26	1.9939109028581947E-4	TGTGCCACCTGGGACAGGCGCAGGAAACTCTTT	CATWDRRRKLF	TRGV7	.	TRGJ1	18	-1	-1	23
26	1.9939109028581947E-4	TGTGCCACCCATAAGAAACTCTTT	CATHKKLF	TRGV4	.	TRGJ2	8	-1	-1	10
26	1.9939109028581947E-4	TGTGCCACCTGGGACGGGCCGGGGGAGAAACTCTTT	CATWDGPGEKLF	TRGV2	.	TRGJ1	19	-1	-1	25
26	1.9939109028581947E-4	TGTGCCACCTGGGACAGGCCAGATCCCAAGACGTTT	CATWDRPDPKTF	TRGV3	.	TRGJP2	27	-1	-1	26
26	1.9939109028581947E-4	TGTGGAATCTGTGAGAAACTCTTT	CGICEKLF	TRGV8	.	TRGJ1	3	-1	-1	13
26	1.9939109028581947E-4	TGTGCCTTGTTGGGCCTGTATAAGAAACTCTTT	CALLGLYKKLF	TRGV9	.	TRGJ1	13	-1	-1	18
26	1.9939109028581947E-4	TGTGCCACCTGGGACAGGCCGGGGAAACTCTTT	CATWDRPGKLF	TRGV3	.	TRGJ2	19	-1	-1	23
26	1.9939109028581947E-4	TGTGCTGCGTGGGATTCAGGGGAAGGGGATAAGAAACTCTTT	CAAWDSGEGDKKLF	TRGV10	.	TRGJ1	15	-1	-1	28
26	1.9939109028581947E-4	TGTGCCACCGGAGGGATCAAGACGTTT	CATGGIKTF	TRGV2	.	TRGJP2	8	-1	-1	13
25	1.9172220219790332E-4	TGTGCCACCTGGGACGGGCCGAGGGTCCGTAGTGATTGGATCAAGACGTTT	CATWDGPRVRSDWIKTF	TRGV2	.	TRGJP2	19	-1	-1	28
25	1.9172220219790332E-4	TGTGCCACCTGGGACAGGCACACAGGTAATTATTATAAGAAACTCTTT	CATWDRHTGNYYKKLF	TRGV3	.	TRGJ1	18	-1	-1	27
25	1.9172220219790332E-4	TGTGCTGCGTGGGATTATAGGGCTCCTTATTATAAGAAACTCTTT	CAAWDYRAPYYKKLF	TRGV10	.	TRGJ1	16	-1	-1	26
25	1.9172220219790332E-4	TGTGCCACCTGGGACAGCCCTAGTAGTGATTGGATCAAGACGTTT	CATWDSPSSDWIKTF	TRGV3	.	TRGJP2	20	-1	-1	20
25	1.9172220219790332E-4	TGTGCCACCTGGGAGCGTGTGAGTAGTGATTGGATCAAGACGTTT	CATWERVSSDWIKTF	TRGV2	.	TRGJP2	13	-1	-1	21
25	1.9172220219790332E-4	TGTGCCACCTGGGATAGGGGTAGTGATTGGATCAAGACGTTT	CATWDRGSDWIKTF	TRGV8	.	TRGJP2	17	-1	-1	19
25	1.9172220219790332E-4	TGTGCCACCTGGGACGGTTGTAGTGATTGGATCAAGACGTTT	CATWDGCSDWIKTF	TRGV2	.	TRGJP2	16	-1	-1	19
25	1.9172220219790332E-4	TGTGCCACCTGGGACGGGCCGGGGTATTATAAGAAACTCTTT	CATWDGPGYYKKLF	TRGV2	.	TRGJ1	19	-1	-1	24
25	1.9172220219790332E-4	TGTGCCACCTGGGACAGGCCGGATTATTATAAGAAACTCTTT	CATWDRPDYYKKLF	TRGV5	.	TRGJ1	19	-1	-1	19
25	1.9172220219790332E-4	TGTGCTGCGTGGGATTTGAATTATTATAAGAAACTCTTT	CAAWDLNYYKKLF	TRGV10	.	TRGJ1	15	-1	-1	13
25	1.9172220219790332E-4	TGTGCTGCGTGGGCGTCATGTTGGTTCAAGATATTT	CAAWASCWFKIF	TRGV10	.	TRGJP1	12	-1	-1	19
25	1.9172220219790332E-4	TGTGCCACCTGGGACAGGCTGAAGAAGAAACTCTTT	CATWDRLKKKLF	TRGV3	.	TRGJ1	18	-1	-1	24
25	1.9172220219790332E-4	TGTGCCACCTGGGACAGGCCCGCTAAGAAACTCTTT	CATWDRPAKKLF	TRGV3	.	TRGJ1	19	-1	-1	23
25	1.9172220219790332E-4	TGTGCCACCTGGGACAGGGATTATAAGAAACTCTTT	CATWDRDYKKLF	TRGV7	.	TRGJ1	17	-1	-1	19
25	1.9172220219790332E-4	TGTGCCACCTGGGACAGCAGGAGGAAACTCTTT	CATWDSRRKLF	TRGV3	.	TRGJ1	16	-1	-1	23
25	1.9172220219790332E-4	TGTGCTGCCGTTTATTATAAGAAACTCTTT	CAAVYYKKLF	TRGV10	.	TRGJ1	7	-1	-1	11
25	1.9172220219790332E-4	TGTGCTGCGTGGGAGGATAAGAAACTCTTT	CAAWEDKKLF	TRGV10	.	TRGJ1	13	-1	-1	16
25	1.9172220219790332E-4	TGTGCCACCTGGTTCCGGAAGAAACTCTTT	CATWFRKKLF	TRGV3	.	TRGJ1	11	-1	-1	18
25	1.9172220219790332E-4	TGTGCTGCGTGGGTATACGGTCGGGGGTTCAAGATATTT	CAAWVYGRGFKIF	TRGV10	.	TRGJP1	18	-1	-1	25
25	1.9172220219790332E-4	TGTGCCAAAGATAGTAGTGATTGGATCAAGACGTTT	CAKDSSDWIKTF	TRGV2	.	TRGJP2	6	-1	-1	10
25	1.9172220219790332E-4	TGTGCCACCTGGGACGGGCATAGGAAACTCTTT	CATWDGHRKLF	TRGV2	.	TRGJ1	18	-1	-1	19
25	1.9172220219790332E-4	TGTGCTGCGTGGACAAATAAGAAACTCTTT	CAAWTNKKLF	TRGV10	.	TRGJ1	11	-1	-1	16
25	1.9172220219790332E-4	TGTGCCACCTGGGGGAGGAAACTCTTT	CATWGRKLF	TRGV5	.	TRGJ1	12	-1	-1	17
25	1.9172220219790332E-4	TGTGCCACCTGGGACGGAAAACTCTTT	CATWDGKLF	TRGV2	.	TRGJ1	16	-1	-1	18
25	1.9172220219790332E-4	TGTGCCGTTCCGGGGAAACTCTTT	CAVPGKLF	TRGV2	.	TRGJ1	5	-1	-1	14
25	1.9172220219790332E-4	TGTGCCACCTGGGATGGGCCCTCTTATTATAAGAAACTCTTT	CATWDGPSYYKKLF	TRGV4	.	TRGJ1	20	-1	-1	23
25	1.9172220219790332E-4	TGTGCCACCTGGGAGTCTCTGGGTTATAAGAAACTCTTT	CATWESLGYKKLF	TRGV8	.	TRGJ1	13	-1	-1	23
25	1.9172220219790332E-4	TGTGCCACCTGGTTAAAGAATTGGATCAAGACGTTT	CATWLKNWIKTF	TRGV2	.	TRGJP2	11	-1	-1	19
25	1.9172220219790332E-4	TGTGCCACCTGGGATACTGGTTGGTTCAAGATATTT	CATWDTGWFKIF	TRGV7	.	TRGJP1	13	-1	-1	15
25	1.9172220219790332E-4	TGTGCCACCTGGGACAGGCCTGGTAAGAAACTCTTT	CATWDRPGKKLF	TRGV5	.	TRGJ1	21	-1	-1	23
25	1.9172220219790332E-4	TGTGCCACCTGGGACGGTTTTGAGAAACTCTTT	CATWDGFEKLF	TRGV2	.	TRGJ1	16	-1	-1	22
25	1.9172220219790332E-4	TGTGCTGCGTGTTGTTGGTTCAAGATATTT	CAACCWFKIF	TRGV10	.	TRGJP1	10	-1	-1	13
25	1.9172220219790332E-4	TGTGCTGCGTGGGATTCGCGTCGGGTCGATTATAAGAAACTCTTT	CAAWDSRRVDYKKLF	TRGV10	.	TRGJ1	15	-1	-1	28
25	1.9172220219790332E-4	TGTGCCACCTGGGACGGGCCCGGTAGTGATTGGATCAAGACGTTT	CATWDGPGSDWIKTF	TRGV2	.	TRGJP2	21	-1	-1	22
25	1.9172220219790332E-4	TGTGCCACCTGGGACGGGCTTCTTTTATGGCTCTTT	CATWDGLLLWLF	TRGV2	.	TRGJ1	18	-1	-1	30
24	1.840533141099872E-4	TGTGCTGCGTGGGGGGGTGCGACAGGTTTTCCGGGGGATAAGAAACTCTTT	CAAWGGATGFPGDKKLF	TRGV10	.	TRGJ1	12	-1	-1	37
24	1.840533141099872E-4	TGTGCTGCGTGGGATTATATGTTACTGACTAATTATTATAAGAAACTCTTT	CAAWDYMLLTNYYKKLF	TRGV10	.	TRGJ1	16	-1	-1	30
24	1.840533141099872E-4	TGTGCTGCGTGGGATCCCCCTTCTCCTTGTTATTATAAGAAACTCTTT	CAAWDPPSPCYYKKLF	TRGV10	.	TRGJ1	14	-1	-1	29
24	1.840533141099872E-4	TGTGCCACCTGGTCACCTCGTGGGAGTAGTGATTGGATCAAGACGTTT	CATWSPRGSSDWIKTF	TRGV2	.	TRGJP2	11	-1	-1	24
24	1.840533141099872E-4	TGTGCCACCTGGGACGGGCCGGGGTTTGGTGATTGGATCAAGACGTTT	CATWDGPGFGDWIKTF	TRGV2	.	TRGJP2	19	-1	-1	28
24	1.840533141099872E-4	TGTGCCACCTGGGACGGGCGCGATAGTAGTGATTGGATCAAGACGTTT	CATWDGRDSSDWIKTF	TRGV2	.	TRGJP2	21	-1	-1	22
24	1.840533141099872E-4	TGTGCCACCTGGGACGGGCGAGGTGGTAGTGATTGGATCAAGACGTTT	CATWDGRGGSDWIKTF	TRGV2	.	TRGJP2	18	-1	-1	25
24	1.840533141099872E-4	TGTGCTGCGTGGGATTGTGCTCATAGTGGTTATAAGAAACTCTTT	CAAWDCAHSGYKKLF	TRGV10	.	TRGJ1	15	-1	-1	29
24	1.840533141099872E-4	TGTGCCTTGTCCTCTCCTTATAGTAGTGATTGGATCAAGACGTTT	CALSSPYSSDWIKTF	TRGV9	.	TRGJP2	9	-1	-1	18
24	1.840533141099872E-4	TGTGCCTTGTGGGAGGTGCATGGATTTTATTATAAGAAACTCTTT	CALWEVHGFYYKKLF	TRGV9	.	TRGJ1	19	-1	-1	26
24	1.840533141099872E-4	TGTGCCACCTGGGATGGGTCCCGGTTTGTTTATAAGAAACTCTTT	CATWDGSRFVYKKLF	TRGV4	.	TRGJ1	21	-1	-1	29
24	1.840533141099872E-4	TGTGCCACCTGGGACGTGGGGGGATGGGATTGGATCAAGACGTTT	CATWDVGGWDWIKTF	TRGV2	.	TRGJP2	15	-1	-1	27
24	1.840533141099872E-4	TGTGCCACCTGGGACAGGCCCCCTCACAATTATAAGAAACTCTTT	CATWDRPPHNYKKLF	TRGV5	.	TRGJ1	19	-1	-1	28
24	1.840533141099872E-4	TGTGCTGCGTGGGATTATGGCATTTGGGGTAAGAAACTCTTT	CAAWDYGIWGKKLF	TRGV10	.	TRGJ1	16	-1	-1	29
24	1.840533141099872E-4	TGTGCTGCGTGGGATCAAAGTAGTGATTGGATCAAGACGTTT	CAAWDQSSDWIKTF	TRGV10	.	TRGJP2	14	-1	-1	18
24	1.840533141099872E-4	TGTGCCTTGTGGGAGGTGCAAAATTATTATAAGAAACTCTTT	CALWEVQNYYKKLF	TRGV9	.	TRGJ1	19	-1	-1	21
24	1.840533141099872E-4	TGTGCCACCTGGGACGGGCTAAGTGATTGGATCAAGACGTTT	CATWDGLSDWIKTF	TRGV2	.	TRGJP2	18	-1	-1	21
24	1.840533141099872E-4	TGTGCCACCTGGGACAGGCACGGAGGCTATAAGAAACTCTTT	CATWDRHGGYKKLF	TRGV5	.	TRGJ1	18	-1	-1	27
24	1.840533141099872E-4	TGTGCCACCTGGGACGGGGGTGATTGGATCAAGACGTTT	CATWDGGDWIKTF	TRGV2	.	TRGJP2	17	-1	-1	19
24	1.840533141099872E-4	TGTGCCACCTGGGACAGGCCCCCTTATAAGAAACTCTTT	CATWDRPPYKKLF	TRGV3	.	TRGJ1	19	-1	-1	23
24	1.840533141099872E-4	TGTGCCACCTGGGACAGGCAGAATTATAAGAAACTCTTT	CATWDRQNYKKLF	TRGV3	.	TRGJ1	18	-1	-1	22
24	1.840533141099872E-4	TGTGCTGCGTGGGATGGAGATGATAAGAAACTCTTT	CAAWDGDDKKLF	TRGV10	.	TRGJ1	14	-1	-1	19
24	1.840533141099872E-4	TGTGCCACCCTCACTTGGTATTATAAGAAACTCTTT	CATLTWYYKKLF	TRGV4	.	TRGJ1	8	-1	-1	18
24	1.840533141099872E-4	TGTGCTGCTAGGGGCCTTTATAAGAAACTCTTT	CAARGLYKKLF	TRGV10	.	TRGJ1	7	-1	-1	17
24	1.840533141099872E-4	TGTGCTGCGTGGGACCATTGGATCAAGACGTTT	CAAWDHWIKTF	TRGV10	.	TRGJP2	13	-1	-1	16
24	1.840533141099872E-4	TGTGCCACCTGGGATGGGCCGAAGAAACTCTTT	CATWDGPKKLF	TRGV4	.	TRGJ1	19	-1	-1	21
24	1.840533141099872E-4	TGTGCCACCTGGGACAATTGGATCAAGACGTTT	CATWDNWIKTF	TRGV2	.	TRGJP2	14	-1	-1	16
24	1.840533141099872E-4	TGTGCCCCCGGGGTTAATAAGAAACTCTTT	CAPGVNKKLF	TRGV2	.	TRGJ1	12	-1	-1	16
24	1.840533141099872E-4	TGTGCCACCTGGGACGGGCTAGGGCTCTTT	CATWDGLGLF	TRGV2	.	TRGJ1	18	-1	-1	24
24	1.840533141099872E-4	TGTGCCACCTGGGAAAAGAAACTCTTT	CATWEKKLF	TRGV8	.	TRGJ1	13	-1	-1	15
24	1.840533141099872E-4	TGTGCCACCTGCAAGAAACTCTTT	CATCKKLF	TRGV2	.	TRGJ1	10	-1	-1	12
24	1.840533141099872E-4	TGTGCCACCTGGGACGGGCCGGGATATAAGAAACTCTTT	CATWDGPGYKKLF	TRGV2	.	TRGJ2	19	-1	-1	24
24	1.840533141099872E-4	TGTGCTGCGTGGGATTCTCTGGATAAGAAACTCTTT	CAAWDSLDKKLF	TRGV10	.	TRGJ1	15	-1	-1	22
24	1.840533141099872E-4	TGTGCCACCTGGGTGAATTATTATAAGAAACTCTTT	CATWVNYYKKLF	TRGV4	.	TRGJ1	12	-1	-1	14
24	1.840533141099872E-4	TGTGCCACCTGGGATAGGGTGAGGATCAAGACGTTT	CATWDRVRIKTF	TRGV8	.	TRGJP2	17	-1	-1	22
24	1.840533141099872E-4	TGTGCCACCTGGGACAGGCTTTGTTCTCAGCTCTTT	CATWDRLCSQLF	TRGV5	.	TRGJ1	18	-1	-1	30
24	1.840533141099872E-4	TGTGATCGGGGGTGGGGAAATTGGTTCAAGATATTT	CDRGWGNWFKIF	TRGV10	.	TRGJP1	3	-1	-1	20
24	1.840533141099872E-4	TGTGCTGCGTGGGATATGGGAAAGAAACTCTTT	CAAWDMGKKLF	TRGV10	.	TRGJ1	14	-1	-1	21
24	1.840533141099872E-4	TGTGCCACCTGGGGCCATTATAAGAAACTCTTT	CATWGHYKKLF	TRGV8	.	TRGJ1	12	-1	-1	16
24	1.840533141099872E-4	TGTGCCACCTGGGACGGGCTCACGAAACTCTTT	CATWDGLTKLF	TRGV2	.	TRGJ1	18	-1	-1	23
24	1.840533141099872E-4	TGTGCCACCTGGGACGGGCCGGGGAAACTCTTT	CATWDGPGKLF	TRGV2	.	TRGJ1	19	-1	-1	23
24	1.840533141099872E-4	CGTGCCTTGTGGGAATGCTATAAGAAACTCTTT	RALWECYKKLF	TRGV9	.	TRGJ1	13	-1	-1	18
24	1.840533141099872E-4	TGTGCCACCTGGGTTAAGAAACTCTTT	CATWVKKLF	TRGV4	.	TRGJ1	12	-1	-1	14
24	1.840533141099872E-4	TGTGCCACCTGGGACAAGAAACTCTTT	CATWDKKLF	TRGV3	.	TRGJ1	15	-1	-1	15
24	1.840533141099872E-4	TGTGCTGCGTGGGATTTCATGGCGTATTATTATAAGAAACTCTTT	CAAWDFMAYYYKKLF	TRGV10	.	TRGJ1	15	-1	-1	22
24	1.840533141099872E-4	TGTGCTGCGTGGGATTACGTCACTGGTTGGTTCAAGATATTT	CAAWDYVTGWFKIF	TRGV10	.	TRGJP1	19	-1	-1	20
24	1.840533141099872E-4	TGTGCCTTGTGGGAGGTGCTGGAGTATTATAAGAAACTCTTT	CALWEVLEYYKKLF	TRGV9	.	TRGJ1	18	-1	-1	24
24	1.840533141099872E-4	TGTGCCTTGTGGGAGGGGTCGAATTATTATAAGAAACTCTTT	CALWEGSNYYKKLF	TRGV9	.	TRGJ1	15	-1	-1	18
24	1.840533141099872E-4	TGTGCCACCTGGGACAGGGATTATTATAAGAAACTCTTT	CATWDRDYYKKLF	TRGV3	.	TRGJ1	17	-1	-1	19
24	1.840533141099872E-4	TGTGCCACCTGGGATGGGCCGGCAAAGAAACTCTTT	CATWDGPAKKLF	TRGV4	.	TRGJ1	19	-1	-1	24
24	1.840533141099872E-4	TGTGCCACCTGGGACCTCAGGAAACTCTTT	CATWDLRKLF	TRGV2	.	TRGJ1	14	-1	-1	20
24	1.840533141099872E-4	TGTGCTGCGTGGGATTGCGACACCACTGGTTGGTTCAAGATATTT	CAAWDCDTTGWFKIF	TRGV10	.	TRGJP1	18	-1	-1	21
24	1.840533141099872E-4	TGTGCTGCGTGGGATCACATCACTGGTTGGTTCAAGATATTT	CAAWDHITGWFKIF	TRGV10	.	TRGJP1	17	-1	-1	8
24	1.840533141099872E-4	TGTGCTGCGTGGGACACTGGTTGGTTCAAGATATTT	CAAWDTGWFKIF	TRGV10	.	TRGJP1	13	-1	-1	14
24	1.840533141099872E-4	TGTGCCACCTGGGACGGGCGATGGCTCTTT	CATWDGRWLF	TRGV2	.	TRGJ1	18	-1	-1	24
24	1.840533141099872E-4	TGTGCCACCTGGGATGGCGGGAGTGATTATAAGAAACTCTTT	CATWDGGSDYKKLF	TRGV4	.	TRGJ1	16	-1	-1	25
23	1.7638442602207105E-4	TGTGCCTTGTGGGAGCCCCCGTCTTTTAGACTTAATTATTATAAGAAACTCTTT	CALWEPPSFRLNYYKKLF	TRGV9	.	TRGJ1	14	-1	-1	33
23	1.7638442602207105E-4	TGTGCTTCAGCCAGCTTAAACTCCAATTATTATAAGAAACTCTTT	CASASLNSNYYKKLF	TRGV10	.	TRGJ1	5	-1	-1	18
23	1.7638442602207105E-4	TGTGCCACCTGGGACGGGCCGAGTAGTGATTGGATCAAGACGTTT	CATWDGPSSDWIKTF	TRGV2	.	TRGJP2	19	-1	-1	21
23	1.7638442602207105E-4	TGTGCCACCTGGGACGGGCAGACGTGTGATTGGATCAAGACGTTT	CATWDGQTCDWIKTF	TRGV2	.	TRGJP2	18	-1	-1	25
23	1.7638442602207105E-4	TGTGCCACCTGGGACGGGCAAAATGGTTGGTTCAAGATATTT	CATWDGQNGWFKIF	TRGV2	.	TRGJP1	18	-1	-1	23
23	1.7638442602207105E-4	TGTGCCACCTGGGACGGAGGTAGTGATTGGATCAAGACGTTT	CATWDGGSDWIKTF	TRGV2	.	TRGJP2	16	-1	-1	19
23	1.7638442602207105E-4	TGTGCCACCTGGGGTAGTCTCTGGCCGCGGAAACTCTTT	CATWGSLWPRKLF	TRGV4	.	TRGJ1	12	-1	-1	29
23	1.7638442602207105E-4	TGTGCCACCTGGGACCCTGAATTGGGGAAACTCTTT	CATWDPELGKLF	TRGV3	.	TRGJ1	14	-1	-1	26
23	1.7638442602207105E-4	TGTGCCACCTGGGATGGGAGCGAGAAACTCTTT	CATWDGSEKLF	TRGV4	.	TRGJ1	17	-1	-1	22
23	1.7638442602207105E-4	TGTGCCACCTGGGACACTTATAAGAAACTCTTT	CATWDTYKKLF	TRGV5	.	TRGJ1	15	-1	-1	17
23	1.7638442602207105E-4	TGTGCCACCCCTAAGAAACTCTTT	CATPKKLF	TRGV4	.	TRGJ1	8	-1	-1	11
23	1.7638442602207105E-4	TGTGCCACCGACGCACTCTTT	CATDALF	TRGV7	.	TRGJ1	8	-1	-1	14
23	1.7638442602207105E-4	TGTGCCACCTGGGACGGTACCCCTAGTGATTGGATCAAGACGTTT	CATWDGTPSDWIKTF	TRGV2	.	TRGJP2	16	-1	-1	23
23	1.7638442602207105E-4	TGTGCTGCGTGGGTTCAGGGGTCTTATTATAAGAAACTCTTT	CAAWVQGSYYKKLF	TRGV10	.	TRGJ1	12	-1	-1	23
23	1.7638442602207105E-4	TGTGCTGCGGGGAAGTGGGAGGGATATTATAAGAAACTCTTT	CAAGKWEGYYKKLF	TRGV10	.	TRGJ1	12	-1	-1	24
23	1.7638442602207105E-4	TGTGCCACCTGGGACTTAACCGCTGGTTGGTTCAAGATATTT	CATWDLTAGWFKIF	TRGV2	.	TRGJP1	14	-1	-1	18
23	1.7638442602207105E-4	TGTGCCACCTGGGACGGAAGTAGTGATTGGATCAAGACGTTT	CATWDGSSDWIKTF	TRGV2	.	TRGJP2	16	-1	-1	18
23	1.7638442602207105E-4	TGTGCCACCTGGGACACTCGTAGTGATTGGATCAAGACGTTT	CATWDTRSDWIKTF	TRGV2	.	TRGJP2	14	-1	-1	19
23	1.7638442602207105E-4	TGTGCCACCTGGGATAGGGGGCGCTGGATCAAGACGTTT	CATWDRGRWIKTF	TRGV8	.	TRGJP2	17	-1	-1	24
23	1.7638442602207105E-4	TGTGCCACCTGGGATAGGCCTATGAGGAAACTCTTT	CATWDRPMRKLF	TRGV8	.	TRGJ1	22	-1	-1	26
23	1.7638442602207105E-4	TGTGCCACCTGGGACAGGTCCTGGAAGAAACTCTTT	CATWDRSWKKLF	TRGV5	.	TRGJ1	22	-1	-1	24
23	1.7638442602207105E-4	TGTGCCACCTGGGACGGGCCCAGGAAACTCTTT	CATWDGPRKLF	TRGV2	.	TRGJ1	20	-1	-1	23
23	1.7638442602207105E-4	TGTGCCACCTGGGACAGCCGACAGAAACTCTTT	CATWDSRQKLF	TRGV2	.	TRGJ1	14	-1	-1	22
23	1.7638442602207105E-4	TGTGCTGCGTGGGCCAATAAGAAACTCTTT	CAAWANKKLF	TRGV10	.	TRGJ1	12	-1	-1	16
23	1.7638442602207105E-4	TGTGCCACCTGGGATACGAAGAAACTCTTT	CATWDTKKLF	TRGV8	.	TRGJ1	15	-1	-1	18
23	1.7638442602207105E-4	TGTGCCACCAATGGGCGGAAGAAACTCTTT	CATNGRKKLF	TRGV3	.	TRGJ1	8	-1	-1	18
23	1.7638442602207105E-4	TGTGCCACCGATTTTGGGAAACTCTTT	CATDFGKLF	TRGV4	.	TRGJ1	8	-1	-1	17
23	1.7638442602207105E-4	TGTGCCACCTGGGATTATAGTAGTGATTGGATCAAGACGTTT	CATWDYSSDWIKTF	TRGV2	.	TRGJP2	13	-1	-1	15
23	1.7638442602207105E-4	TGTGCCACCTGGGACGGGAGACGGATGTGTAAGAAACTCTTT	CATWDGRRMCKKLF	TRGV2	.	TRGJ1	17	-1	-1	29
23	1.7638442602207105E-4	TGTGCCACCTGGGACAGGCCCTCGAAGAAACTCTTT	CATWDRPSKKLF	TRGV7	.	TRGJ1	19	-1	-1	24
23	1.7638442602207105E-4	TGTGCCACCTGGGACGGGAAGAAACTCTTT	CATWDGKKLF	TRGV2	.	TRGJ1	17	-1	-1	18
23	1.7638442602207105E-4	TGTGCCACCCCCCTCCGTAAGTTGCTCTTT	CATPLRKLLF	TRGV3	.	TRGJ1	8	-1	-1	24
23	1.7638442602207105E-4	TGTGATGAGAAACTCTTT	CDEKLF	TRGV4	.	TRGJ1	3	-1	-1	4
23	1.7638442602207105E-4	TGTGCCACCTGGACGAATTATTATAAGAAACTCTTT	CATWTNYYKKLF	TRGV8	.	TRGJ1	11	-1	-1	13
22	1.6871553793415493E-4	TGTGCCACCTGGGACTGCCAGGGTAGTGATTGGATCAAGACGTTT	CATWDCQGSDWIKTF	TRGV3	.	TRGJP2	14	-1	-1	22
22	1.6871553793415493E-4	TGTGCCACCTGGGACGTGCTGAGTAGTGATTGGATCAAGACGTTT	CATWDVLSSDWIKTF	TRGV2	.	TRGJP2	18	-1	-1	21
22	1.6871553793415493E-4	TGTGCCACCTGGGACGGGCCTAGCACTGGTTGGTTCAAGATATTT	CATWDGPSTGWFKIF	TRGV2	.	TRGJP1	19	-1	-1	20
22	1.6871553793415493E-4	TGTGCTGCGTGGGACCCCCCCGCCTATAAGAAACTCTTT	CAAWDPPAYKKLF	TRGV10	.	TRGJ2	13	-1	-1	24
22	1.6871553793415493E-4	TGTGCCACCTGGGCCAAAAGGCATTATAAGAAACTCTTT	CATWAKRHYKKLF	TRGV8	.	TRGJ1	12	-1	-1	22
22	1.6871553793415493E-4	TGTGCCACCTGGGACGGGCAATATTATAAGAAACTCTTT	CATWDGQYYKKLF	TRGV2	.	TRGJ1	18	-1	-1	21
22	1.6871553793415493E-4	TGTGCCACCTGGGACGGGGGGCCATATAAGAAACTCTTT	CATWDGGPYKKLF	TRGV2	.	TRGJ1	17	-1	-1	24
22	1.6871553793415493E-4	TGTGCCACCTGGGACAGGCCGAGGTATAAGAAACTCTTT	CATWDRPRYKKLF	TRGV3	.	TRGJ1	19	-1	-1	24
22	1.6871553793415493E-4	TGTGCCACCTGGGCGAATTATTATAAGAAACTCTTT	CATWANYYKKLF	TRGV8	.	TRGJ2	12	-1	-1	13
22	1.6871553793415493E-4	TGTGCCACCTGGGACGGCTATTATAAGAAACTCTTT	CATWDGYYKKLF	TRGV2	.	TRGJ1	16	-1	-1	18
22	1.6871553793415493E-4	TGTGCCACCTGGGACACAACTCGGAAGAAACTCTTT	CATWDTTRKKLF	TRGV2	.	TRGJ1	14	-1	-1	24
22	1.6871553793415493E-4	TGTGCCACCTGGGACAGGCTCGATAAGAAACTCTTT	CATWDRLDKKLF	TRGV7	.	TRGJ1	18	-1	-1	22
22	1.6871553793415493E-4	TGTGCCACCTGGGGCCGGGAAAAGAAACTCTTT	CATWGREKKLF	TRGV2	.	TRGJ2	12	-1	-1	21
22	1.6871553793415493E-4	TGTGCCACCTGGGACAGGCTGAAACTCTTT	CATWDRLKLF	TRGV3	.	TRGJ1	18	-1	-1	20
22	1.6871553793415493E-4	TGTGCCTCCCGGATCAAGACGTTT	CASRIKTF	TRGV8	.	TRGJP2	11	-1	-1	10
22	1.6871553793415493E-4	TGTGTCCTCTTT	CVLF	TRGV5	.	TRGJ1	3	-1	-1	6
22	1.6871553793415493E-4	TGTGCTGCGTGGCGAAAACCAACCAATTATTATAAGAAACTCTTT	CAAWRKPTNYYKKLF	TRGV10	.	TRGJ1	11	-1	-1	24
22	1.6871553793415493E-4	TGTGCCACCTGGGACGGGCTCTGGGATTGGATCAAGACGTTT	CATWDGLWDWIKTF	TRGV2	.	TRGJP2	18	-1	-1	24
22	1.6871553793415493E-4	TGTGCCACCTGGAGACCCTCGGGTTCGTATAAGAAACTCTTT	CATWRPSGSYKKLF	TRGV4	.	TRGJ1	11	-1	-1	27
22	1.6871553793415493E-4	TGTGCTGCGTGGGAAATAAATTATTATAAGAAACTCTTT	CAAWEINYYKKLF	TRGV10	.	TRGJ2	13	-1	-1	18
22	1.6871553793415493E-4	TGTGCCACCTGGGATAGGTCTATCGGTGGGGAACTCTTT	CATWDRSIGGELF	TRGV8	.	TRGJ1	23	-1	-1	31
22	1.6871553793415493E-4	TGTGCCACCTGGGACGGGCAATATCGGAAGAAACTCTTT	CATWDGQYRKKLF	TRGV2	.	TRGJ1	18	-1	-1	27
22	1.6871553793415493E-4	TGTGCCACCTGGGACGGGAATTATTATAAGAAACTCTTT	CATWDGNYYKKLF	TRGV2	.	TRGJ1	17	-1	-1	17
22	1.6871553793415493E-4	TGTGCCACCTGGGACGGACAGTGTTATAAGAAACTCTTT	CATWDGQCYKKLF	TRGV2	.	TRGJ1	16	-1	-1	23
22	1.6871553793415493E-4	TGTGCCACCTGGGACAGGCCGGGAGACGAGAAACTCTTT	CATWDRPGDEKLF	TRGV3	.	TRGJ1	19	-1	-1	28
22	1.6871553793415493E-4	TGTGCCACCTGGGACGGCCCTGAATTAATACTCTTT	CATWDGPELILF	TRGV2	.	TRGJ1	19	-1	-1	29
22	1.6871553793415493E-4	TGTGCCACCTGGGAGGGTAGTGGGATCAAGACGTTT	CATWEGSGIKTF	TRGV2	.	TRGJP2	16	-1	-1	22
22	1.6871553793415493E-4	TGTGCCACCTGGGATTTTTATAAGAAACTCTTT	CATWDFYKKLF	TRGV4	.	TRGJ1	14	-1	-1	13
22	1.6871553793415493E-4	TGTGCCACCTGGGATGGGTATAAGAAACTCTTT	CATWDGYKKLF	TRGV8	.	TRGJ1	17	-1	-1	18
22	1.6871553793415493E-4	TGTGCCACCTGGGATAGTGATAAGAAACTCTTT	CATWDSDKKLF	TRGV8	.	TRGJ1	16	-1	-1	19
22	1.6871553793415493E-4	TGTGCCACCTGGGACAGGCTGGGGAAACTCTTT	CATWDRLGKLF	TRGV3	.	TRGJ1	18	-1	-1	23
22	1.6871553793415493E-4	TGTGCCACCTGGAGTTATTATAAGAAACTCTTT	CATWSYYKKLF	TRGV2	.	TRGJ1	11	-1	-1	11
22	1.6871553793415493E-4	TGTGCCACCCCCCGCATTGGTAAGAAACTCTTT	CATPRIGKKLF	TRGV5	.	TRGJ1	8	-1	-1	20
22	1.6871553793415493E-4	TGTGCCACCTGGGAAAAACTCTTT	CATWEKLF	TRGV4	.	TRGJ1	13	-1	-1	15
22	1.6871553793415493E-4	TGTGCTGCGTGGGATTATAGCCTCCCTGGTTGGTTCAAGATATTT	CAAWDYSLPGWFKIF	TRGV10	.	TRGJP1	16	-1	-1	25
22	1.6871553793415493E-4	TGTGCTGCGTGGGATAAAGTATATTATTATAAGAAACTCTTT	CAAWDKVYYYKKLF	TRGV10	.	TRGJ1	20	-1	-1	22
22	1.6871553793415493E-4	TGTGCCACCTGGGATGGGCCTGGGGGTTATAAGAAACTCTTT	CATWDGPGGYKKLF	TRGV4	.	TRGJ1	19	-1	-1	26
22	1.6871553793415493E-4	TGTGCCACCTGGGACGGGCCCAAGGGGCGGATCAAGACGTTT	CATWDGPKGRIKTF	TRGV2	.	TRGJP2	20	-1	-1	28
22	1.6871553793415493E-4	TGTGCCACCTGGGACCGGGGTAGATTCAAGAAACTCTTT	CATWDRGRFKKLF	TRGV3	.	TRGJ1	17	-1	-1	27
22	1.6871553793415493E-4	TGTGCCACTGAGAGTGATTGGATCAAGACGTTT	CATESDWIKTF	TRGV8	.	TRGJP2	7	-1	-1	12
22	1.6871553793415493E-4	TGTGCCACCTGGGATGGTACGACTCAACTCTTT	CATWDGTTQLF	TRGV4	.	TRGJ1	16	-1	-1	25
22	1.6871553793415493E-4	TGTGCCACCTGGGATAGGCTATGGAAACTCTTT	CATWDRLWKLF	TRGV8	.	TRGJ1	21	-1	-1	23
22	1.6871553793415493E-4	TGTGCCACCTGGGACGGTACGGAAAAACTCTTT	CATWDGTEKLF	TRGV2	.	TRGJ1	16	-1	-1	24
21	1.6104664984623878E-4	TGTGCTGCGTGCAAGCCGGAAAAACATAGCAATACCACTGGTTGGTTCAAGATATTT	CAACKPEKHSNTTGWFKIF	TRGV10	.	TRGJP1	10	-1	-1	31
21	1.6104664984623878E-4	TGTGCCACCTGGGACGATAGGCCCCCGGGTTATAGTAGTGATTGGATCAAGACGTTT	CATWDDRPPGYSSDWIKTF	TRGV2	.	TRGJP2	15	-1	-1	30
21	1.6104664984623878E-4	TGTGCCACCTGGGACGGGCCACCCCATAGTAGTGATTGGATCAAGACGTTT	CATWDGPPHSSDWIKTF	TRGV2	.	TRGJP2	19	-1	-1	25
21	1.6104664984623878E-4	TGTGCCTTGTGGGAGGGGACAAATTCGAATTATTATAAGAAACTCTTT	CALWEGTNSNYYKKLF	TRGV9	.	TRGJ1	15	-1	-1	21
21	1.6104664984623878E-4	TGTGCCACCTGGGACGGTCTTTATAGTAGTGATTGGATCAAGACGTTT	CATWDGLYSSDWIKTF	TRGV2	.	TRGJP2	16	-1	-1	18
21	1.6104664984623878E-4	TGTGCCACCTGGGACGGAAAATATACCACTGGTTGGTTCAAGATATTT	CATWDGKYTTGWFKIF	TRGV2	.	TRGJP1	16	-1	-1	20
21	1.6104664984623878E-4	TGTGCCTTGTGGGAGCCTGATTCGGGTTATTATAAGAAACTCTTT	CALWEPDSGYYKKLF	TRGV9	.	TRGJ1	14	-1	-1	19
21	1.6104664984623878E-4	TGTGCCACCTGGGCCGGGAGTAGTAGTGATTGGATCAAGACGTTT	CATWAGSSSDWIKTF	TRGV3	.	TRGJP2	12	-1	-1	20
21	1.6104664984623878E-4	TGTGCTGCGTGGGATAGCGACCATAAGAAACTCTTT	CAAWDSDHKKLF	TRGV10	.	TRGJ1	14	-1	-1	22
21	1.6104664984623878E-4	TGTGCCACCTGGGATGGGCAGGGTAAGAAACTCTTT	CATWDGQGKKLF	TRGV4	.	TRGJ1	18	-1	-1	23
21	1.6104664984623878E-4	TGTGCCACCTGGGATGCTTATAAGAAACTCTTT	CATWDAYKKLF	TRGV4	.	TRGJ1	15	-1	-1	17
21	1.6104664984623878E-4	TGTGCCACCTGGGATGGGCTAGGGAAACTCTTT	CATWDGLGKLF	TRGV4	.	TRGJ1	18	-1	-1	23
21	1.6104664984623878E-4	TGTGCCACCTGGGACGGGCGGTTAAAACTCTTT	CATWDGRLKLF	TRGV2	.	TRGJ1	18	-1	-1	24
21	1.6104664984623878E-4	TGTGCCACCCACCCCGATTTAAAGAAACTCTTT	CATHPDLKKLF	TRGV5	.	TRGJ1	8	-1	-1	18
21	1.6104664984623878E-4	TGTGCCACCTGGGCCGAGAAGAAACTCTTT	CATWAEKKLF	TRGV4	.	TRGJ1	12	-1	-1	18
21	1.6104664984623878E-4	TGTGCCACCTGGGGACGTAAGAAACTCTTT	CATWGRKKLF	TRGV4	.	TRGJ1	12	-1	-1	17
21	1.6104664984623878E-4	TGTGCCACCTGGGACAGGGAACTCTTT	CATWDRELF	TRGV7	.	TRGJ1	17	-1	-1	19
21	1.6104664984623878E-4	TGTGCTGCGTGGGATTATCTGTCGCTCAATTATTATAAGAAACTCTTT	CAAWDYLSLNYYKKLF	TRGV10	.	TRGJ1	16	-1	-1	27
21	1.6104664984623878E-4	TGTGCCACCTGGGACGGGCCTGGTAGTGATTGGATCAAGACGTTT	CATWDGPGSDWIKTF	TRGV2	.	TRGJP2	19	-1	-1	22
21	1.6104664984623878E-4	TGTGCCACCTGGGACAGGCCGATGCGTGATTGGATCAAGACGTTT	CATWDRPMRDWIKTF	TRGV3	.	TRGJP2	19	-1	-1	25
21	1.6104664984623878E-4	TGTGCTGCGTGGATCGGGGTTTATTATAAGAAACTCTTT	CAAWIGVYYKKLF	TRGV10	.	TRGJ1	11	-1	-1	20
21	1.6104664984623878E-4	TGTGCTGCGATTCATACCACTGGTTGGTTCAAGATATTT	CAAIHTTGWFKIF	TRGV10	.	TRGJP1	8	-1	-1	13
21	1.6104664984623878E-4	TGTGCCACCTGGGACAGGCACCCCCAGAAGAAACTCTTT	CATWDRHPQKKLF	TRGV3	.	TRGJ1	18	-1	-1	27
21	1.6104664984623878E-4	TGTGCCACCTGGGATGGAGTTTATAAGAAACTCTTT	CATWDGVYKKLF	TRGV4	.	TRGJ1	16	-1	-1	20
21	1.6104664984623878E-4	TGTGCCACCTGGGACGGGCCGTATAAGAAACTCTTT	CATWDGPYKKLF	TRGV2	.	TRGJ1	19	-1	-1	21
21	1.6104664984623878E-4	TGTGCCACCTGGGACGGGCGATGGAAGAAACTCTTT	CATWDGRWKKLF	TRGV2	.	TRGJ1	18	-1	-1	24
21	1.6104664984623878E-4	TGTGCTGCGCCAAATTATTATAAGAAACTCTTT	CAAPNYYKKLF	TRGV10	.	TRGJ1	8	-1	-1	12
21	1.6104664984623878E-4	TGTGCCACCTGGGGGGGGGCGGCGAAACTCTTT	CATWGGAAKLF	TRGV5	.	TRGJ1	12	-1	-1	23
21	1.6104664984623878E-4	TGTGCCACCTGGGATGGTTATAAGAAACTCTTT	CATWDGYKKLF	TRGV4	.	TRGJ1	16	-1	-1	17
21	1.6104664984623878E-4	TGTGCCACCTGGGATGGGCTAAGGAAACTCTTT	CATWDGLRKLF	TRGV4	.	TRGJ1	18	-1	-1	19
21	1.6104664984623878E-4	TGTGCCACCTGGGACGTTGGGGAGAAACTCTTT	CATWDVGEKLF	TRGV3	.	TRGJ1	14	-1	-1	22
21	1.6104664984623878E-4	TGTGCCTTGATTGATTGGATCAAGACGTTT	CALIDWIKTF	TRGV9	.	TRGJP2	8	-1	-1	11
21	1.6104664984623878E-4	TGTGCCACCTGGGAACCCCAGAAACTCTTT	CATWEPQKLF	TRGV4	.	TRGJ1	13	-1	-1	19
21	1.6104664984623878E-4	TGTGCCACCTGGGAAAGAAAGAAACTCTTT	CATWERKKLF	TRGV4	.	TRGJ1	13	-1	-1	18
20	1.5337776175832266E-4	TGTGCCACCTGGGACGGGCCAAAGGGGGTATATAGTAGTGATTGGATCAAGACGTTT	CATWDGPKGVYSSDWIKTF	TRGV2	.	TRGJP2	19	-1	-1	28
20	1.5337776175832266E-4	TGTGCTGCGTGGGATTATAGGGTATACAGGAATTATTATAAGAAACTCTTT	CAAWDYRVYRNYYKKLF	TRGV10	.	TRGJ1	16	-1	-1	29
20	1.5337776175832266E-4	TGTGCCACCTGGGCCCACGGGGCTTCCTTTAGTGATTGGATCAAGACGTTT	CATWAHGASFSDWIKTF	TRGV2	.	TRGJP2	12	-1	-1	29
20	1.5337776175832266E-4	TGTGCCACCTGGGACGGGCGAGGGCTTGGTAGTGATTGGATCAAGACGTTT	CATWDGRGLGSDWIKTF	TRGV2	.	TRGJP2	18	-1	-1	28
20	1.5337776175832266E-4	TGTGCCACCTGGGACAGGCTGAGTAGTGATTGGATCAAGACGTTT	CATWDRLSSDWIKTF	TRGV3	.	TRGJP2	18	-1	-1	21
20	1.5337776175832266E-4	TGTGCCACCTGGGACAGGCCTCTTTTCGATTGGATCAAGACGTTT	CATWDRPLFDWIKTF	TRGV3	.	TRGJP2	20	-1	-1	27
20	1.5337776175832266E-4	TGTGCCACCTGGGATGAAGGCCCCTATTATAAGAAACTCTTT	CATWDEGPYYKKLF	TRGV8	.	TRGJ1	21	-1	-1	24
20	1.5337776175832266E-4	TGTGCCACCTGGGACGGGCTGAGTGATTGGATCAAGACGTTT	CATWDGLSDWIKTF	TRGV2	.	TRGJP2	18	-1	-1	21
20	1.5337776175832266E-4	TGTGCCACCTGGGACGGGGTAAGTGATTGGATCAAGACGTTT	CATWDGVSDWIKTF	TRGV2	.	TRGJP2	17	-1	-1	21
20	1.5337776175832266E-4	TGTGCCACCTGGGATAGTCCCTATTATAAGAAACTCTTT	CATWDSPYYKKLF	TRGV8	.	TRGJ1	23	-1	-1	21
20	1.5337776175832266E-4	TGTGCCCCCGACCCCCTGGATTATAAGAAACTCTTT	CAPDPLDYKKLF	TRGV2	.	TRGJ1	8	-1	-1	19
20	1.5337776175832266E-4	TGTGCTGCGTGGGTCTATTATAAGAAACTCTTT	CAAWVYYKKLF	TRGV10	.	TRGJ1	12	-1	-1	15
20	1.5337776175832266E-4	TGTGCCCTGGGGATTTATTATAAGAAACTCTTT	CALGIYYKKLF	TRGV3	.	TRGJ1	10	-1	-1	11
20	1.5337776175832266E-4	TGTGCCACCTGGGTCCATTCCCAGAAACTCTTT	CATWVHSQKLF	TRGV5	.	TRGJ1	12	-1	-1	22
20	1.5337776175832266E-4	TGTGCCACCCGCCTGTATTATAAGAAACTCTTT	CATRLYYKKLF	TRGV3	.	TRGJ1	8	-1	-1	15
20	1.5337776175832266E-4	TGTGCCACCTGGGATATCTGGAAACTCTTT	CATWDIWKLF	TRGV8	.	TRGJ1	15	-1	-1	20
20	1.5337776175832266E-4	TGTGCCACCCAGACGGATAAGAAACTCTTT	CATQTDKKLF	TRGV3	.	TRGJ1	8	-1	-1	16
20	1.5337776175832266E-4	TGTGCCACGAATTATTATAAGAAACTCTTT	CATNYYKKLF	TRGV2	.	TRGJ1	7	-1	-1	7
19	1.4570887367040654E-4	TGTGCCACCTGGGACAGGCTGGGACCGGGGAGTAGTGATTGGATCAAGACGTTT	CATWDRLGPGSSDWIKTF	TRGV5	.	TRGJP2	18	-1	-1	30
19	1.4570887367040654E-4	TGTGCCACCTGGGACGCGGGGGGTAGTAGTGATTGGATCAAGACGTTT	CATWDAGGSSDWIKTF	TRGV2	.	TRGJP2	15	-1	-1	23
19	1.4570887367040654E-4	TGTGCCACCTGGGACGGGCACCGCCGAAAGTACTATAAGAAACTCTTT	CATWDGHRRKYYKKLF	TRGV2	.	TRGJ1	22	-1	-1	27
19	1.4570887367040654E-4	TGTGTGTCACCTATCCCAACGGTGGGTGATTGGATCAAGACGTTT	CVSPIPTVGDWIKTF	TRGV2	.	TRGJP2	3	-1	-1	25
19	1.4570887367040654E-4	TGTGCTGCGTGGGATTACCCCCCCGTACTTTATAAGAAACTCTTT	CAAWDYPPVLYKKLF	TRGV10	.	TRGJ1	17	-1	-1	29
19	1.4570887367040654E-4	TGTGCCACCTGGGATGGGCCCAAGTTAGGCTATAAGAAACTCTTT	CATWDGPKLGYKKLF	TRGV4	.	TRGJ2	21	-1	-1	30
19	1.4570887367040654E-4	TGTGCCACCTGGGACGGGCAAAGTAGTGATTGGATCAAGACGTTT	CATWDGQSSDWIKTF	TRGV2	.	TRGJP2	18	-1	-1	21
19	1.4570887367040654E-4	TGTGCCACCTGGGACAGGCCCCCAAATTATTATAAGAAACTCTTT	CATWDRPPNYYKKLF	TRGV3	.	TRGJ1	19	-1	-1	24
19	1.4570887367040654E-4	TGTGCCACCTGGGACAGGCCGGGTAGTGATTGGATCAAGACGTTT	CATWDRPGSDWIKTF	TRGV7	.	TRGJP2	19	-1	-1	22
19	1.4570887367040654E-4	TGTGCCACCTGGGACAGGCGGGGGAGTGATTGGATCAAGACGTTT	CATWDRRGSDWIKTF	TRGV3	.	TRGJP2	18	-1	-1	24
19	1.4570887367040654E-4	TGTGCTGCGTGGGGCCTTTCGAATTATTATAAGAAACTCTTT	CAAWGLSNYYKKLF	TRGV10	.	TRGJ1	12	-1	-1	17
19	1.4570887367040654E-4	TGTGCTGCGTGGGATCAACGATATTATTATAAGAAACTCTTT	CAAWDQRYYYKKLF	TRGV10	.	TRGJ1	14	-1	-1	18
19	1.4570887367040654E-4	TGTGCCTTGTGGGAGGTCCATATATATTATAAGAAACTCTTT	CALWEVHIYYKKLF	TRGV9	.	TRGJ1	19	-1	-1	24
19	1.4570887367040654E-4	TGTGCCTTGTGGGAGGGCGCGAATTATTATAAGAAACTCTTT	CALWEGANYYKKLF	TRGV9	.	TRGJ1	15	-1	-1	19
19	1.4570887367040654E-4	TGTGCCACCTGGGTATATAGTAGTGATTGGATCAAGACGTTT	CATWVYSSDWIKTF	TRGV2	.	TRGJP2	12	-1	-1	13
19	1.4570887367040654E-4	TGTGCCACCTGGGATATCGGGAGTGATTGGATCAAGACGTTT	CATWDIGSDWIKTF	TRGV8	.	TRGJP2	15	-1	-1	21
19	1.4570887367040654E-4	TGTGCCACCTGGGACGTTCTTGCACATTTCTGGAAACTCTTT	CATWDVLAHFWKLF	TRGV2	.	TRGJ1	15	-1	-1	32
19	1.4570887367040654E-4	TGTGCCACCTGGGACAGGGGCGCTAGGGGTAAGAAACTCTTT	CATWDRGARGKKLF	TRGV7	.	TRGJ1	17	-1	-1	29
19	1.4570887367040654E-4	TGTGCTGCGTGGTGGGAAACTGGTCGGTTCAAGATATTT	CAAWWETGRFKIF	TRGV10	.	TRGJP1	11	-1	-1	18
19	1.4570887367040654E-4	TGTGCTGCGTGGGATGACAGAGGTTATAAGAAACTCTTT	CAAWDDRGYKKLF	TRGV10	.	TRGJ1	17	-1	-1	23
19	1.4570887367040654E-4	TGTGCTGCGTGGATTTCGAATTATTATAAGAAACTCTTT	CAAWISNYYKKLF	TRGV10	.	TRGJ1	20	-1	-1	14
19	1.4570887367040654E-4	TGTGCCACCTCTTGGTTGTATAGTTATAAGAAACTCTTT	CATSWLYSYKKLF	TRGV3	.	TRGJ1	9	-1	-1	23
19	1.4570887367040654E-4	TGTGCCACCTGGGCGCTCACTGGTTGGTTCAAGATATTT	CATWALTGWFKIF	TRGV2	.	TRGJP1	12	-1	-1	17
19	1.4570887367040654E-4	TGTGCCACCTGGGGAGGTGGTTATTATAAGAAACTCTTT	CATWGGGYYKKLF	TRGV5	.	TRGJ1	12	-1	-1	20
19	1.4570887367040654E-4	TGTGCCACCTGGGATTTCGCCGGGGGTAAGAAACTCTTT	CATWDFAGGKKLF	TRGV5	.	TRGJ1	13	-1	-1	26
19	1.4570887367040654E-4	TGTGCCACCTGGGATGGGCTTGGGGTTAAGAAACTCTTT	CATWDGLGVKKLF	TRGV4	.	TRGJ1	18	-1	-1	26
19	1.4570887367040654E-4	TGTGCCACCTGGGATGGGGCTTATTATAAGAAACTCTTT	CATWDGAYYKKLF	TRGV4	.	TRGJ1	17	-1	-1	20
19	1.4570887367040654E-4	TGTGCCACCTGGGACGGGCCTTGTTATAAGAAACTCTTT	CATWDGPCYKKLF	TRGV2	.	TRGJ1	19	-1	-1	20
19	1.4570887367040654E-4	TGTGCCACCTGGGACGGGCAGGTATATAAGAAACTCTTT	CATWDGQVYKKLF	TRGV2	.	TRGJ1	18	-1	-1	24
19	1.4570887367040654E-4	TGTGCCACCTGGGACAGGCCTTTTTATAAGAAACTCTTT	CATWDRPFYKKLF	TRGV5	.	TRGJ1	20	-1	-1	20
19	1.4570887367040654E-4	TGTGCCACCTGGGAACGTAGTGATTGGATCAAGACGTTT	CATWERSDWIKTF	TRGV8	.	TRGJP2	13	-1	-1	16
19	1.4570887367040654E-4	TGTGCCACCTACAGTAGTAGTGATTGGATCAAGACGTTT	CATYSSSDWIKTF	TRGV2	.	TRGJP2	9	-1	-1	14
19	1.4570887367040654E-4	TGTGCTGCGTGGGATTACTATTATAAGAAACTCTTT	CAAWDYYYKKLF	TRGV10	.	TRGJ1	17	-1	-1	18
19	1.4570887367040654E-4	TGTGCCACCTGGCCCTCGGGTTGGTTCAAGATATTT	CATWPSGWFKIF	TRGV8	.	TRGJP1	11	-1	-1	18
19	1.4570887367040654E-4	TGTGCCACCTGGGATGGACGATATAAGAAACTCTTT	CATWDGRYKKLF	TRGV4	.	TRGJ1	16	-1	-1	21
19	1.4570887367040654E-4	TGTGCCACCTGGGACGTAGGACCTAAGAAACTCTTT	CATWDVGPKKLF	TRGV2	.	TRGJ1	15	-1	-1	23
19	1.4570887367040654E-4	TGTGCTGCGTGGGATTATTCGACGGAACTCTTT	CAAWDYSTELF	TRGV10	.	TRGJ1	16	-1	-1	13
19	1.4570887367040654E-4	TGTGCTGCGTGGGAGGATTATAAGAAACTCTTT	CAAWEDYKKLF	TRGV10	.	TRGJ1	13	-1	-1	16
19	1.4570887367040654E-4	TGTGCCCCCGGGAGGGGTAGGGGGAAACTCTTT	CAPGRGRGKLF	TRGV3	.	TRGJ1	12	-1	-1	23
19	1.4570887367040654E-4	TGTGCCCCCGACGGATTCGGTAAGAAACTCTTT	CAPDGFGKKLF	TRGV4	.	TRGJ1	8	-1	-1	20
19	1.4570887367040654E-4	TGTGCCACCTGGGATTGTTATAAGAAACTCTTT	CATWDCYKKLF	TRGV4	.	TRGJ1	14	-1	-1	13
19	1.4570887367040654E-4	TGTGCCACCTGGGACGGCTTAGGGAAACTCTTT	CATWDGLGKLF	TRGV2	.	TRGJ1	16	-1	-1	23
19	1.4570887367040654E-4	TGTGCCACCTGGGACGGGCGTAAGAAACTCTTT	CATWDGRKKLF	TRGV2	.	TRGJ1	18	-1	-1	20
19	1.4570887367040654E-4	TGTGCCACCTGGAATTATTATAAGAAACTCTTT	CATWNYYKKLF	TRGV8	.	TRGJ1	14	-1	-1	11
19	1.4570887367040654E-4	TGTGCCACCCGGGGTTATTATAAGAAACTCTTT	CATRGYYKKLF	TRGV4	.	TRGJ1	12	-1	-1	14
19	1.4570887367040654E-4	TGTGCCACCTGGCCCCATAAGAAACTCTTT	CATWPHKKLF	TRGV2	.	TRGJ1	11	-1	-1	16
19	1.4570887367040654E-4	TGTGCCACCTGGGATGGGGGCTCACTCTTT	CATWDGGSLF	TRGV4	.	TRGJ1	17	-1	-1	23
19	1.4570887367040654E-4	TGTGCCACCTGGGATGAGAAGAAACTCTTT	CATWDEKKLF	TRGV4	.	TRGJ1	15	-1	-1	18
19	1.4570887367040654E-4	TGTGCCACCTGGGACGGCCTCTGGCTCTTT	CATWDGLWLF	TRGV2	.	TRGJ1	16	-1	-1	24
19	1.4570887367040654E-4	TGTGCCACCTGGGACAGGCGCAGGCTCTTT	CATWDRRRLF	TRGV7	.	TRGJ1	18	-1	-1	24
19	1.4570887367040654E-4	TGTGCCACCTGGGTGAAGCTCTTT	CATWVKLF	TRGV8	.	TRGJ1	12	-1	-1	14
18	1.380399855824904E-4	TGTGCCACCTGGGACGGCCTCCATCCTTTTGATAGTAGTGATTGGATCAAGACGTTT	CATWDGLHPFDSSDWIKTF	TRGV2	.	TRGJP2	16	-1	-1	31
18	1.380399855824904E-4	TGTGCCTTGTGGGAGGTGCATCCCCATAAGTTACTTTATTATAAGAAACTCTTT	CALWEVHPHKLLYYKKLF	TRGV9	.	TRGJ1	29	-1	-1	35
18	1.380399855824904E-4	TGTGCCACCTGGGACGGGCCGATTTATACCACTGGTTGGTTCAAGATATTT	CATWDGPIYTTGWFKIF	TRGV2	.	TRGJP1	19	-1	-1	24
18	1.380399855824904E-4	TGTGCCACCTGGGACGGGCGAATGAATAGTGATTGGATCAAGACGTTT	CATWDGRMNSDWIKTF	TRGV2	.	TRGJP2	18	-1	-1	26
18	1.380399855824904E-4	TGTGCCACCTGGGACGAGACCCCTTGGGAGGGTTATAAGAAACTCTTT	CATWDETPWEGYKKLF	TRGV2	.	TRGJ2	15	-1	-1	32
18	1.380399855824904E-4	TGTGCTGCGTGGGATTCCGGGGATAGTGATTGGATCAAGACGTTT	CAAWDSGDSDWIKTF	TRGV10	.	TRGJP2	18	-1	-1	23
18	1.380399855824904E-4	TGTGCCACCTGGGATGGGCTTGGGGTCGATTATAAGAAACTCTTT	CATWDGLGVDYKKLF	TRGV4	.	TRGJ1	18	-1	-1	28
18	1.380399855824904E-4	TGTGCCACCTGGGACTCTTCTAGTAGTGATTGGATCAAGACGTTT	CATWDSSSSDWIKTF	TRGV2	.	TRGJP2	14	-1	-1	20
18	1.380399855824904E-4	TGTGCTGCGTGCTATCAAGCCACTGGTTGGTTCAAGATATTT	CAACYQATGWFKIF	TRGV10	.	TRGJP1	10	-1	-1	19
18	1.380399855824904E-4	TGTGCTGCGTGGGTGTGTACAATTTATTATAAGAAACTCTTT	CAAWVCTIYYKKLF	TRGV10	.	TRGJ1	12	-1	-1	23
18	1.380399855824904E-4	TGTGCTGCGTGGGATCTATCTTGTGGTTGGTTCAAGATATTT	CAAWDLSCGWFKIF	TRGV10	.	TRGJP1	14	-1	-1	23
18	1.380399855824904E-4	TGTGCTGCGTGGGAATACATGAATTATTATAAGAAACTCTTT	CAAWEYMNYYKKLF	TRGV10	.	TRGJ1	17	-1	-1	20
18	1.380399855824904E-4	TGTGCCACCTCTAGGGGGAGTAGTGATTGGATCAAGACGTTT	CATSRGSSDWIKTF	TRGV2	.	TRGJP2	9	-1	-1	18
18	1.380399855824904E-4	TGTGCCACCTGGGATGTACATCGTCGGAATAAGAAACTCTTT	CATWDVHRRNKKLF	TRGV4	.	TRGJ1	15	-1	-1	28
18	1.380399855824904E-4	TGTGCCACCTGGGATGGTGACCGGCGGGTGAAGAAACTCTTT	CATWDGDRRVKKLF	TRGV4	.	TRGJ1	16	-1	-1	30
18	1.380399855824904E-4	TGTGCCACCTGGGACGGGCTTGTCGATTGGATCAAGACGTTT	CATWDGLVDWIKTF	TRGV2	.	TRGJP2	18	-1	-1	24
18	1.380399855824904E-4	TGTGCCACCTGGGACGGGCTAATCGTTCCTAAGAAACTCTTT	CATWDGLIVPKKLF	TRGV2	.	TRGJ1	18	-1	-1	29
18	1.380399855824904E-4	TGTGCCACCTGGGACGGGCCCGGTTTTTATAAGAAACTCTTT	CATWDGPGFYKKLF	TRGV2	.	TRGJ1	21	-1	-1	23
18	1.380399855824904E-4	TGTGCCACCTGGGACGGGCCGGACGGTATTGAGAAACTCTTT	CATWDGPDGIEKLF	TRGV2	.	TRGJ1	19	-1	-1	31
18	1.380399855824904E-4	TGTGCCACCTGGGACGGGCGCCCCTATTATAAGAAACTCTTT	CATWDGRPYYKKLF	TRGV2	.	TRGJ1	18	-1	-1	24
18	1.380399855824904E-4	TGTGCCACCTGGGACGGGCAGGGTTATTATAAGAAACTCTTT	CATWDGQGYYKKLF	TRGV2	.	TRGJ1	18	-1	-1	23
18	1.380399855824904E-4	TGTGCCACCTGGGACAGCCAGGGATATTATAAGAAACTCTTT	CATWDSQGYYKKLF	TRGV3	.	TRGJ1	16	-1	-1	24
18	1.380399855824904E-4	TGTGCTGCGTGGGCTCTGAATTATTATAAGAAACTCTTT	CAAWALNYYKKLF	TRGV10	.	TRGJ1	12	-1	-1	17
18	1.380399855824904E-4	TGTGCTGCGTGGGACCAGAATTATTATAAGAAACTCTTT	CAAWDQNYYKKLF	TRGV10	.	TRGJ1	13	-1	-1	17
18	1.380399855824904E-4	TGTGCTGCGCGCGCGGGCCTTTATTATAAGAAACTCTTT	CAARAGLYYKKLF	TRGV10	.	TRGJ1	8	-1	-1	20
18	1.380399855824904E-4	TGTGCCACCTGGGATTCGGGACCCCACAAGAAACTCTTT	CATWDSGPHKKLF	TRGV8	.	TRGJ1	14	-1	-1	27
18	1.380399855824904E-4	TGTGCCACCTGGGATGCCCCTCTTGGTAAGAAACTCTTT	CATWDAPLGKKLF	TRGV4	.	TRGJ1	15	-1	-1	26
18	1.380399855824904E-4	TGTGCCACCTGGGACTCCGCCCATTATAAGAAACTCTTT	CATWDSAHYKKLF	TRGV3	.	TRGJ1	14	-1	-1	22
18	1.380399855824904E-4	TGTGCCACCTGGGACCGTCCGGAGTATAAGAAACTCTTT	CATWDRPEYKKLF	TRGV2	.	TRGJ1	14	-1	-1	24
18	1.380399855824904E-4	TGTGCCACCTGGGACGCAGATTATTATAAGAAACTCTTT	CATWDADYYKKLF	TRGV2	.	TRGJ1	15	-1	-1	19
18	1.380399855824904E-4	TGTGCCACCTGGGACGGCCTATGGAGGATCAAGACGTTT	CATWDGLWRIKTF	TRGV2	.	TRGJP2	16	-1	-1	25
18	1.380399855824904E-4	TGTGCCACCTGGGACGGGCTGGCCTATAGGAAACTCTTT	CATWDGLAYRKLF	TRGV2	.	TRGJ1	18	-1	-1	24
18	1.380399855824904E-4	TGTGCCACCTGGGACGGGCCGTGTTTGAGGAAACTCTTT	CATWDGPCLRKLF	TRGV2	.	TRGJ1	19	-1	-1	29
18	1.380399855824904E-4	TGTGCCACCTGGGACAGGCCCGATTATAAGAAACTCTTT	CATWDRPDYKKLF	TRGV3	.	TRGJ1	19	-1	-1	22
18	1.380399855824904E-4	TGTGCCACCTGGGACAAGGTTTATTATAAGAAACTCTTT	CATWDKVYYKKLF	TRGV3	.	TRGJ1	15	-1	-1	20
18	1.380399855824904E-4	TGTGCCACCTGGGAATTCCCATTTGAGAAGAAACTCTTT	CATWEFPFEKKLF	TRGV8	.	TRGJ1	13	-1	-1	13
18	1.380399855824904E-4	TGTGCTGCGTGGTTCACTGGTTGGTTCAAGATATTT	CAAWFTGWFKIF	TRGV10	.	TRGJP1	11	-1	-1	14
18	1.380399855824904E-4	TGTGCTGCGTGGGATTATGATTATAAGAAACTCTTT	CAAWDYDYKKLF	TRGV10	.	TRGJ1	16	-1	-1	16
18	1.380399855824904E-4	TGTGCCTTGTGGGGGACTTATTATAAGAAACTCTTT	CALWGTYYKKLF	TRGV9	.	TRGJ1	12	-1	-1	14
18	1.380399855824904E-4	TGTGCCACCTGGCCGACCGATTGGATCAAGACGTTT	CATWPTDWIKTF	TRGV3	.	TRGJP2	11	-1	-1	18
18	1.380399855824904E-4	TGTGCCACCTGGGATTTGAATTATAAGAAACTCTTT	CATWDLNYKKLF	TRGV8	.	TRGJ2	14	-1	-1	19
18	1.380399855824904E-4	TGTGCCACCTGGGATGTGGACTATAAGAAACTCTTT	CATWDVDYKKLF	TRGV4	.	TRGJ1	15	-1	-1	21
18	1.380399855824904E-4	TGTGCCACCTGGGATAGTGGTTATAAGAAACTCTTT	CATWDSGYKKLF	TRGV8	.	TRGJ1	16	-1	-1	20
18	1.380399855824904E-4	TGTGCCACCTGGGACGGGCTAGATAAGAAACTCTTT	CATWDGLDKKLF	TRGV2	.	TRGJ1	18	-1	-1	22
18	1.380399855824904E-4	TGTGCCACCTGGGACGGAAATTCTCAGAAACTCTTT	CATWDGNSQKLF	TRGV2	.	TRGJ1	16	-1	-1	19
18	1.380399855824904E-4	TGTGCCACCTGGGACAGGTATTATAAGAAACTCTTT	CATWDRYYKKLF	TRGV7	.	TRGJ1	17	-1	-1	18
18	1.380399855824904E-4	TGTGCCACCTGGGACAGGCCTACTCAGAAACTCTTT	CATWDRPTQKLF	TRGV5	.	TRGJ1	20	-1	-1	25
18	1.380399855824904E-4	TGTGCCACCTGGGACAGGCCGGGGGGGAAACTCTTT	CATWDRPGGKLF	TRGV5	.	TRGJ1	19	-1	-1	26
18	1.380399855824904E-4	TGTGGTGGGTTGGTGGGGGGTTGGTTCAAGATATTT	CGGLVGGWFKIF	TRGV10	.	TRGJP1	12	-1	-1	18
18	1.380399855824904E-4	TGTGCTGCGGAGCCGGGTTGTAAGAAACTCTTT	CAAEPGCKKLF	TRGV10	.	TRGJ1	8	-1	-1	17
18	1.380399855824904E-4	TGTGCCACCTCCCAACATCTAAAGAAACTCTTT	CATSQHLKKLF	TRGV8	.	TRGJ1	9	-1	-1	21
18	1.380399855824904E-4	TGTGCCACCTGGGCCGATACTAAGAAACTCTTT	CATWADTKKLF	TRGV3	.	TRGJ1	12	-1	-1	20
18	1.380399855824904E-4	TGTGCCACCTGGGATGGGCGGGGGAAACTCTTT	CATWDGRGKLF	TRGV4	.	TRGJ1	18	-1	-1	23
18	1.380399855824904E-4	TGTGCCACCTGGGACCCCCCAAAGAAACTCTTT	CATWDPPKKLF	TRGV8	.	TRGJ1	13	-1	-1	21
18	1.380399855824904E-4	TGTGCCACCTGGGACCGAGATAAGAAACTCTTT	CATWDRDKKLF	TRGV3	.	TRGJ1	14	-1	-1	19
18	1.380399855824904E-4	TGTGCCACCTGGGAAGACTATAAGAAACTCTTT	CATWEDYKKLF	TRGV8	.	TRGJ1	13	-1	-1	18
18	1.380399855824904E-4	TGTGCGTGGATATCATATTATAAGAAACTCTTT	CAWISYYKKLF	TRGV8	.	TRGJ1	4	-1	-1	15
18	1.380399855824904E-4	TGTGCTGGGAATTATTATAAGAAACTCTTT	CAGNYYKKLF	TRGV10	.	TRGJ1	6	-1	-1	8
18	1.380399855824904E-4	TGTGCCTTGTGGGAGCATAAGAAACTCTTT	CALWEHKKLF	TRGV9	.	TRGJ1	14	-1	-1	16
18	1.380399855824904E-4	TGTGCCTTGTGGAGATATAAGAAACTCTTT	CALWRYKKLF	TRGV9	.	TRGJ1	11	-1	-1	15
18	1.380399855824904E-4	TGTGCCACCTGGGCTCTCTTTTGTCTCTTT	CATWALFCLF	TRGV8	.	TRGJ1	12	-1	-1	24
18	1.380399855824904E-4	TGTGCCACCTGGGATTCCGAGAAACTCTTT	CATWDSEKLF	TRGV4	.	TRGJ1	14	-1	-1	19
18	1.380399855824904E-4	TGTGCCACCTGGGATGCCGAGAAACTCTTT	CATWDAEKLF	TRGV4	.	TRGJ1	15	-1	-1	19
18	1.380399855824904E-4	TGTGCCACCTGGGACAGGCCGACACTCTTT	CATWDRPTLF	TRGV7	.	TRGJ1	19	-1	-1	20
18	1.380399855824904E-4	TGTGCCACCTGGATTTATAAGAAACTCTTT	CATWIYKKLF	TRGV2	.	TRGJ1	11	-1	-1	14
18	1.380399855824904E-4	TGTGCCACCTGGATCTATAAGAAACTCTTT	CATWIYKKLF	TRGV7	.	TRGJ1	11	-1	-1	15
18	1.380399855824904E-4	TGTGCCACCTTGGGTAGGGAACTCTTT	CATLGRELF	TRGV8	.	TRGJ1	17	-1	-1	19
18	1.380399855824904E-4	TGTGCCACCATCAAGAAACTCTTT	CATIKKLF	TRGV7	.	TRGJ1	8	-1	-1	12
18	1.380399855824904E-4	TGTGCCACCGAGACGTTT	CATETF	TRGV8	.	TRGJP2	8	-1	-1	10
17	1.3037109749457427E-4	TGTGCCACCTGGGATGGGCGAGGGGGATACTCGTGGGGTTTTCATTATTATAAGAAACTCTTT	CATWDGRGGYSWGFHYYKKLF	TRGV4	.	TRGJ1	18	-1	-1	43
17	1.3037109749457427E-4	TGTGCTGCGTGGGATTTGGGGAGGTGGTTAATTGCCACTGGTTGGTTCAAGATATTT	CAAWDLGRWLIATGWFKIF	TRGV10	.	TRGJP1	15	-1	-1	34
17	1.3037109749457427E-4	TGTGCCACCTGGGACACCCCGGTGGAGCGTTATTATAAGAAACTCTTT	CATWDTPVERYYKKLF	TRGV5	.	TRGJ2	15	-1	-1	29
17	1.3037109749457427E-4	TGTGCCACCTGGGACGGGCCTGGGAGTGATTGGATCAAGACGTTT	CATWDGPGSDWIKTF	TRGV2	.	TRGJP2	19	-1	-1	24
17	1.3037109749457427E-4	TGTGCCACCTGGGACGGGCGGGGAGGTGATTGGATCAAGACGTTT	CATWDGRGGDWIKTF	TRGV2	.	TRGJP2	18	-1	-1	25
17	1.3037109749457427E-4	TGTGCTGCGTGGGACCGCCCATATTATTATAAGAAACTCTTT	CAAWDRPYYYKKLF	TRGV10	.	TRGJ1	13	-1	-1	22
17	1.3037109749457427E-4	TGTGCCACCTGGGATTGTAGGAGGAATTATAAGAAACTCTTT	CATWDCRRNYKKLF	TRGV5	.	TRGJ1	13	-1	-1	25
17	1.3037109749457427E-4	TGTGCCACCTGGGATGGCCGACCCCTTAAGGGGAAACTCTTT	CATWDGRPLKGKLF	TRGV4	.	TRGJ1	16	-1	-1	32
17	1.3037109749457427E-4	TGTGCCACCTGGGATGGGCCCTGGGGTTATAAGAAACTCTTT	CATWDGPWGYKKLF	TRGV4	.	TRGJ1	20	-1	-1	26
17	1.3037109749457427E-4	TGTGCCACCTGGGATAGAAGGAGGAGTTATAAGAAACTCTTT	CATWDRRRSYKKLF	TRGV4	.	TRGJ1	14	-1	-1	26
17	1.3037109749457427E-4	TGTGCCACCTGGGACTCCCGAACTTATTATAAGAAACTCTTT	CATWDSRTYYKKLF	TRGV3	.	TRGJ1	14	-1	-1	18
17	1.3037109749457427E-4	TGTGCCACCTGGGACGGGCCTAGTGATTGGATCAAGACGTTT	CATWDGPSDWIKTF	TRGV2	.	TRGJP2	19	-1	-1	20
17	1.3037109749457427E-4	TGTGCCACCTGGGACGGGAAGGAGGATTATAAGAAACTCTTT	CATWDGKEDYKKLF	TRGV2	.	TRGJ1	17	-1	-1	25
17	1.3037109749457427E-4	TGTGCCACCTGGGACGAAGGGGTTTATTATAAGAAACTCTTT	CATWDEGVYYKKLF	TRGV5	.	TRGJ1	14	-1	-1	23
17	1.3037109749457427E-4	TGTGCCACCTGGGACAGGTCGAATTATTATAAGAAACTCTTT	CATWDRSNYYKKLF	TRGV3	.	TRGJ1	17	-1	-1	18
17	1.3037109749457427E-4	TGTGCCACCTGGGACAGGCTCCGAGATTGGATCAAGACGTTT	CATWDRLRDWIKTF	TRGV3	.	TRGJP2	18	-1	-1	24
17	1.3037109749457427E-4	TGTGCCACCTGGGACAGGCCTCGGACGGGTAAGAAACTCTTT	CATWDRPRTGKKLF	TRGV3	.	TRGJ1	20	-1	-1	29
17	1.3037109749457427E-4	TGTGCCACCTGGGACAGGCCCTCTGATTATAAGAAACTCTTT	CATWDRPSDYKKLF	TRGV3	.	TRGJ1	19	-1	-1	25
17	1.3037109749457427E-4	TGTGCCACCTGGAGGACTAATGGCCGCTGGCAGAAACTCTTT	CATWRTNGRWQKLF	TRGV8	.	TRGJ1	11	-1	-1	31
17	1.3037109749457427E-4	TGTGCTGCGTGGGCGACCACTGGTTGGTTCAAGATATTT	CAAWATTGWFKIF	TRGV10	.	TRGJP1	12	-1	-1	15
17	1.3037109749457427E-4	TGTGCTGCGTGGGAACACCTTTATTATAAGAAACTCTTT	CAAWEHLYYKKLF	TRGV10	.	TRGJ1	13	-1	-1	20
17	1.3037109749457427E-4	TGTGCTGCGTATATTCCTAGTGATTGGATCAAGACGTTT	CAAYIPSDWIKTF	TRGV10	.	TRGJP2	9	-1	-1	17
17	1.3037109749457427E-4	TGTGCCGCCGCCCTCAAGAGGTGGTATAAGAAACTCTTT	CAAALKRWYKKLF	TRGV2	.	TRGJ1	8	-1	-1	24
17	1.3037109749457427E-4	TGTGCCACCTGGGATTCCACACAAGCAGGGAAACTCTTT	CATWDSTQAGKLF	TRGV8	.	TRGJ1	14	-1	-1	29
17	1.3037109749457427E-4	TGTGCCACCTGGGATGGTAGGTATTATAAGAAACTCTTT	CATWDGRYYKKLF	TRGV2	.	TRGJ1	16	-1	-1	21
17	1.3037109749457427E-4	TGTGCCACCTGGGATACCTCTTTTTATAAGAAACTCTTT	CATWDTSFYKKLF	TRGV2	.	TRGJ1	13	-1	-1	20
17	1.3037109749457427E-4	TGTGCCACCTGGGATAGATTGCAGAATAAGAAACTCTTT	CATWDRLQNKKLF	TRGV8	.	TRGJ1	16	-1	-1	25
17	1.3037109749457427E-4	TGTGCCACCTGGGATAAGAGGTATTATAAGAAACTCTTT	CATWDKRYYKKLF	TRGV8	.	TRGJ1	15	-1	-1	21
17	1.3037109749457427E-4	TGTGCCACCTGGGACCCGAATTATTATAAGAAACTCTTT	CATWDPNYYKKLF	TRGV8	.	TRGJ1	13	-1	-1	16
17	1.3037109749457427E-4	TGTGCCACCTGGGACGGCTATTATTATAAGAAACTCTTT	CATWDGYYYKKLF	TRGV2	.	TRGJ1	16	-1	-1	19
17	1.3037109749457427E-4	TGTGCCACCTGGGACGGCCTTGATTGGATCAAGACGTTT	CATWDGLDWIKTF	TRGV2	.	TRGJP2	16	-1	-1	20
17	1.3037109749457427E-4	TGTGCCACCTGGGACGGCAATTATTATAAGAAACTCTTT	CATWDGNYYKKLF	TRGV2	.	TRGJ1	16	-1	-1	18
17	1.3037109749457427E-4	TGTGCCACCTGGGACGGGCTGGGTTATAAGAAACTCTTT	CATWDGLGYKKLF	TRGV2	.	TRGJ1	18	-1	-1	23
17	1.3037109749457427E-4	TGTGCCACCTGGGACGGGCCGCGATATAAGAAACTCTTT	CATWDGPRYKKLF	TRGV2	.	TRGJ1	19	-1	-1	24
17	1.3037109749457427E-4	TGTGCCACCTGGGACGGGCCACGTTATAAGAAACTCTTT	CATWDGPRYKKLF	TRGV2	.	TRGJ1	23	-1	-1	23
17	1.3037109749457427E-4	TGTGCCACCTGGGACGGGCCAGATTATAAGAAACTCTTT	CATWDGPDYKKLF	TRGV2	.	TRGJ1	19	-1	-1	22
17	1.3037109749457427E-4	TGTGCCACCTGGGACGGGGGTTATTATAAGAAACTCTTT	CATWDGGYYKKLF	TRGV5	.	TRGJ1	17	-1	-1	20
17	1.3037109749457427E-4	TGTGCCACCTGGGACAGGCCTCGTTATAAGAAACTCTTT	CATWDRPRYKKLF	TRGV5	.	TRGJ1	20	-1	-1	23
17	1.3037109749457427E-4	TGTGCCACCTGGGACAGACTCTATTATAAGAAACTCTTT	CATWDRLYYKKLF	TRGV7	.	TRGJ1	16	-1	-1	21
17	1.3037109749457427E-4	TGTGCCACCTGGGAAGAGAGTGATTGGATCAAGACGTTT	CATWEESDWIKTF	TRGV8	.	TRGJP2	13	-1	-1	18
17	1.3037109749457427E-4	TGTGCTGCGTGGGTAGATGGATCCAAGAAACTCTTT	CAAWVDGSKKLF	TRGV10	.	TRGJ1	12	-1	-1	24
17	1.3037109749457427E-4	TGTGCTGCGTGGGATTATAAGGGGAAGAAACTCTTT	CAAWDYKGKKLF	TRGV10	.	TRGJ1	16	-1	-1	24
17	1.3037109749457427E-4	TGTGCCCCCCGGGTTAATTATTATAAGAAACTCTTT	CAPRVNYYKKLF	TRGV10	.	TRGJ1	4	-1	-1	15
17	1.3037109749457427E-4	TGTGCCACCTGGGATCCGCTAATCTGGGATCTCTTT	CATWDPLIWDLF	TRGV8	.	TRGJ1	14	-1	-1	30
17	1.3037109749457427E-4	TGTGCCACCTGGGATGCTTATTATAAGAAACTCTTT	CATWDAYYKKLF	TRGV4	.	TRGJ1	15	-1	-1	17
17	1.3037109749457427E-4	TGTGCCACCTGGGATAGGTATTATAAGAAACTCTTT	CATWDRYYKKLF	TRGV8	.	TRGJ1	17	-1	-1	18
17	1.3037109749457427E-4	TGTGCCACCTGGGATAATCCCTATAAGAAACTCTTT	CATWDNPYKKLF	TRGV8	.	TRGJ1	15	-1	-1	21
17	1.3037109749457427E-4	TGTGCCACCTGGGACGGGCTTTATAAGAAACTCTTT	CATWDGLYKKLF	TRGV2	.	TRGJ1	18	-1	-1	20
17	1.3037109749457427E-4	TGTGCCACCTGGGACGGGCGTTGGTTCAAGATATTT	CATWDGRWFKIF	TRGV2	.	TRGJP1	18	-1	-1	19
17	1.3037109749457427E-4	TGTGCCACCTGGGACGGGCATCATAAGAAACTCTTT	CATWDGHHKKLF	TRGV2	.	TRGJ1	18	-1	-1	19
17	1.3037109749457427E-4	TGTGCCACCTGGGACAGGCGTGAGAAGAAACTCTTT	CATWDRREKKLF	TRGV5	.	TRGJ1	21	-1	-1	24
17	1.3037109749457427E-4	TGTGCCACCTGGACTTCTTATTATAAGAAACTCTTT	CATWTSYYKKLF	TRGV4	.	TRGJ1	11	-1	-1	17
17	1.3037109749457427E-4	TGTGCCACGATATCTTCCTATTATAAGAAACTCTTT	CATISSYYKKLF	TRGV4	.	TRGJ1	7	-1	-1	18
17	1.3037109749457427E-4	TGTGCTGCGACGCCAGGTTGGTTCAAGATATTT	CAATPGWFKIF	TRGV10	.	TRGJP1	8	-1	-1	15
17	1.3037109749457427E-4	TGTGCCACCTGGGACGGGCGTGCGAAACTCTTT	CATWDGRAKLF	TRGV2	.	TRGJ1	18	-1	-1	23
17	1.3037109749457427E-4	TGTGCCACCTGGGACGGGCAGGGCAAGACGTTT	CATWDGQGKTF	TRGV2	.	TRGJP2	18	-1	-1	23
17	1.3037109749457427E-4	TGTGCCACCTGGGACAGCCCTAAGAAACTCTTT	CATWDSPKKLF	TRGV3	.	TRGJ1	20	-1	-1	20
17	1.3037109749457427E-4	TGTGCCACCTGGGACAGGCTGGAGAAACTCTTT	CATWDRLEKLF	TRGV5	.	TRGJ1	18	-1	-1	22
17	1.3037109749457427E-4	TGTGCCACCTGGGACAGGGGGGAGAAACTCTTT	CATWDRGEKLF	TRGV7	.	TRGJ1	17	-1	-1	22
17	1.3037109749457427E-4	TGTGCCACCTGGGCCCCGAAGAAACTCTTT	CATWAPKKLF	TRGV4	.	TRGJ1	12	-1	-1	18
17	1.3037109749457427E-4	TGTGCCACCTGGGATTTCGAGAAACTCTTT	CATWDFEKLF	TRGV8	.	TRGJ1	14	-1	-1	19
17	1.3037109749457427E-4	TGTGCCACCTGGGATCGGGAAAAACTCTTT	CATWDREKLF	TRGV8	.	TRGJ1	17	-1	-1	21
17	1.3037109749457427E-4	TGTGCCACCTGGGACGTGCTTGAACTCTTT	CATWDVLELF	TRGV2	.	TRGJ1	18	-1	-1	22
17	1.3037109749457427E-4	TGTGCCACCTGGGACAGGCTCGGACTCTTT	CATWDRLGLF	TRGV5	.	TRGJ1	18	-1	-1	23
17	1.3037109749457427E-4	TGTGCCACCGCCGGTTGGATCAAGACGTTT	CATAGWIKTF	TRGV2	.	TRGJP2	8	-1	-1	14
17	1.3037109749457427E-4	TGTGGGGGGCCTTATTATAAGAAACTCTTT	CGGPYYKKLF	TRGV9	.	TRGJ1	3	-1	-1	11
17	1.3037109749457427E-4	TGTGCTGCGTGGGAGCCGAAACTCTTT	CAAWEPKLF	TRGV10	.	TRGJ1	13	-1	-1	17
17	1.3037109749457427E-4	TGTGCCACCTTGGGGAAGAAACTCTTT	CATLGKKLF	TRGV7	.	TRGJ1	13	-1	-1	15
17	1.3037109749457427E-4	TGTGCCACCTGGTTTAAGAAACTCTTT	CATWFKKLF	TRGV3	.	TRGJ1	11	-1	-1	14
17	1.3037109749457427E-4	TGTGCCACCCTATATAAGAAACTCTTT	CATLYKKLF	TRGV4	.	TRGJ1	8	-1	-1	12
17	1.3037109749457427E-4	TGTGCCCAACGGGGGAAACTCTTT	CAQRGKLF	TRGV8	.	TRGJ1	5	-1	-1	14
17	1.3037109749457427E-4	TGTGCCACCAGGGGGAAACTCTTT	CATRGKLF	TRGV3	.	TRGJ2	12	-1	-1	14
17	1.3037109749457427E-4	TGTGCCACCTGGGAGCTCTTT	CATWELF	TRGV8	.	TRGJ1	13	-1	-1	15
16	1.2270220940665812E-4	TGTGCCACCTGGGACGGGCCTTCGGTACTATATAGTAGTGATTGGATCAAGACGTTT	CATWDGPSVLYSSDWIKTF	TRGV2	.	TRGJP2	19	-1	-1	25
16	1.2270220940665812E-4	TGTGCTGCGTGGGATTATTGGTCTCATAATTCGAATTATTATAAGAAACTCTTT	CAAWDYWSHNSNYYKKLF	TRGV10	.	TRGJ2	16	-1	-1	25
16	1.2270220940665812E-4	TGTGCCACCTGGGACCGGCCCCCGGGGACGGCCACTGGTTGGTTCAAGATATTT	CATWDRPPGTATGWFKIF	TRGV2	.	TRGJP1	20	-1	-1	31
16	1.2270220940665812E-4	TGTGCCACCTGGGATCGACGCAACCAATCCACTGGTTGGTTCAAGATATTT	CATWDRRNQSTGWFKIF	TRGV8	.	TRGJP1	14	-1	-1	28
16	1.2270220940665812E-4	TGTGCCACCTGGGACGGGCAGGATTATAGTAGTGATTGGATCAAGACGTTT	CATWDGQDYSSDWIKTF	TRGV2	.	TRGJP2	18	-1	-1	24
16	1.2270220940665812E-4	TGTGCCACCTGGGACGGACCCTATATTAGTAGTGATTGGATCAAGACGTTT	CATWDGPYISSDWIKTF	TRGV2	.	TRGJP2	20	-1	-1	20
16	1.2270220940665812E-4	TGTGCCACCTGGGACAGGGGGGCTTATAGTAGTGATTGGATCAAGACGTTT	CATWDRGAYSSDWIKTF	TRGV3	.	TRGJP2	17	-1	-1	24
16	1.2270220940665812E-4	TGTGCTGCGTGGGTTACCCATTTCCGATGTTATTATAAGAAACTCTTT	CAAWVTHFRCYYKKLF	TRGV10	.	TRGJ1	16	-1	-1	29
16	1.2270220940665812E-4	TGTGCTGCGTGGGATTATGGGTGTCGCAATTATTATAAGAAACTCTTT	CAAWDYGCRNYYKKLF	TRGV10	.	TRGJ1	16	-1	-1	23
16	1.2270220940665812E-4	TGTGCCACCTGGGATACCCGCTACCTGAATTATTATAAGAAACTCTTT	CATWDTRYLNYYKKLF	TRGV8	.	TRGJ1	15	-1	-1	26
16	1.2270220940665812E-4	TGTGCCACCTGGGACGGGCCCCTAACGAATTATTATAAGAAACTCTTT	CATWDGPLTNYYKKLF	TRGV2	.	TRGJ1	20	-1	-1	25
16	1.2270220940665812E-4	TGTGCCACCTGGGACAGGCCAAGGGAGGCGGGCGCCCCGGGTCTCTTT	CATWDRPREAGAPGLF	TRGV7	.	TRGJ1	19	-1	-1	42
16	1.2270220940665812E-4	TGTGCCACCTGGGAGGGGCCAGCCGGTAGTGATTGGATCAAGACGTTT	CATWEGPAGSDWIKTF	TRGV2	.	TRGJP2	19	-1	-1	25
16	1.2270220940665812E-4	TGTGCCACCTGGGATAGGGTAAGTAGTGATTGGATCAAGACGTTT	CATWDRVSSDWIKTF	TRGV8	.	TRGJP2	17	-1	-1	21
16	1.2270220940665812E-4	TGTGCCACCTGGGACGGGTGGGGCACTGGTTGGTTCAAGATATTT	CATWDGWGTGWFKIF	TRGV2	.	TRGJP1	17	-1	-1	23
16	1.2270220940665812E-4	TGTGCCACCTGGGACGGGCTGGGTAGTGATTGGATCAAGACGTTT	CATWDGLGSDWIKTF	TRGV2	.	TRGJP2	18	-1	-1	22
16	1.2270220940665812E-4	TGTGCCACCTGGGACGGGCCTACAGGGGGTTGGATCAAGACGTTT	CATWDGPTGGWIKTF	TRGV2	.	TRGJP2	19	-1	-1	29
16	1.2270220940665812E-4	TGTGCCACCTGGGACGGGCGGGGTTCATGTGGGTTCAAGATATTT	CATWDGRGSCGFKIF	TRGV2	.	TRGJP1	18	-1	-1	28
16	1.2270220940665812E-4	TGTGCCACCTGGGACAGGCATAGGAGGAGTTATAAGAAACTCTTT	CATWDRHRRSYKKLF	TRGV7	.	TRGJ1	18	-1	-1	29
16	1.2270220940665812E-4	TGTGCCTTGTGGGAGGGGACGGATTATTATAAGAAACTCTTT	CALWEGTDYYKKLF	TRGV9	.	TRGJ1	15	-1	-1	19
16	1.2270220940665812E-4	TGTGCCACCTGGGGGTATAGTAGTGATTGGATCAAGACGTTT	CATWGYSSDWIKTF	TRGV8	.	TRGJP2	12	-1	-1	15
16	1.2270220940665812E-4	TGTGCCACCTGGGATGGGCCCACTGGTTGGTTCAAGATATTT	CATWDGPTGWFKIF	TRGV4	.	TRGJP1	21	-1	-1	19
16	1.2270220940665812E-4	TGTGCCACCTGGGACTACTGGAGTGATTGGATCAAGACGTTT	CATWDYWSDWIKTF	TRGV2	.	TRGJP2	14	-1	-1	21
16	1.2270220940665812E-4	TGTGCCACCTGGGACCGACGGGTGGATTATAAGAAACTCTTT	CATWDRRVDYKKLF	TRGV3	.	TRGJ1	14	-1	-1	25
16	1.2270220940665812E-4	TGTGCCACCTGGGACGCGACACTTTATTATAAGAAACTCTTT	CATWDATLYYKKLF	TRGV2	.	TRGJ1	15	-1	-1	23
16	1.2270220940665812E-4	TGTGCCACCTGGGACGGTCATGAGTATTATAAGAAACTCTTT	CATWDGHEYYKKLF	TRGV2	.	TRGJ1	16	-1	-1	24
16	1.2270220940665812E-4	TGTGCCACCTGGGACGGGCTGGGAGATTGGATCAAGACGTTT	CATWDGLGDWIKTF	TRGV2	.	TRGJP2	18	-1	-1	24
16	1.2270220940665812E-4	TGTGCCACCTGGGACGGGCCGGCCAATTATAAGAAACTCTTT	CATWDGPANYKKLF	TRGV2	.	TRGJ1	19	-1	-1	25
16	1.2270220940665812E-4	TGTGCCACCTGGGACGGGGCCACTGGTTGGTTCAAGATATTT	CATWDGATGWFKIF	TRGV2	.	TRGJP1	20	-1	-1	19
16	1.2270220940665812E-4	TGTGCCACCTGGGACAGGCCCCGTTTCGGTAAGAAACTCTTT	CATWDRPRFGKKLF	TRGV7	.	TRGJ1	19	-1	-1	29
16	1.2270220940665812E-4	TGTGCCACCTGGGACAGGCGCGTTTATTATAAGAAACTCTTT	CATWDRRVYYKKLF	TRGV5	.	TRGJ1	18	-1	-1	23
16	1.2270220940665812E-4	TGTGCCACCGAACTTCCTAGTAGTGATTGGATCAAGACGTTT	CATELPSSDWIKTF	TRGV8	.	TRGJP2	8	-1	-1	17
16	1.2270220940665812E-4	TGTGCTGCGTGTTTTCCCCATTATTATAAGAAACTCTTT	CAACFPHYYKKLF	TRGV10	.	TRGJ1	10	-1	-1	19
16	1.2270220940665812E-4	TGTGCCTTGTGGGAGGGACTCCGAGATGGGAAACTCTTT	CALWEGLRDGKLF	TRGV9	.	TRGJ1	15	-1	-1	29
16	1.2270220940665812E-4	TGTGCCTTGTGGGAGATACCTTATTATAAGAAACTCTTT	CALWEIPYYKKLF	TRGV9	.	TRGJ1	14	-1	-1	20
16	1.2270220940665812E-4	TGTGCCACCTGGGATTGTCGTTATTATAAGAAACTCTTT	CATWDCRYYKKLF	TRGV8	.	TRGJ1	14	-1	-1	20
16	1.2270220940665812E-4	TGTGCCACCTGGGATGGGCGAGGATATAAGAAACTCTTT	CATWDGRGYKKLF	TRGV4	.	TRGJ1	18	-1	-1	24
16	1.2270220940665812E-4	TGTGCCACCTGGGATACCACTGGTTGGTTCAAGATATTT	CATWDTTGWFKIF	TRGV2	.	TRGJP1	13	-1	-1	13
16	1.2270220940665812E-4	TGTGCCACCTGGGACGGGCGGGATTATAAGAAACTCTTT	CATWDGRDYKKLF	TRGV2	.	TRGJ1	18	-1	-1	22
16	1.2270220940665812E-4	TGTGCCACCTGGGACGGGGATTATTATAAGAAACTCTTT	CATWDGDYYKKLF	TRGV2	.	TRGJ1	17	-1	-1	19
16	1.2270220940665812E-4	TGTGCCACCTGGGACAGTTATTATTATAAGAAACTCTTT	CATWDSYYYKKLF	TRGV5	.	TRGJ1	16	-1	-1	19
16	1.2270220940665812E-4	TGTGCCACCTGGGACAGGCCTTCTTATAAGAAACTCTTT	CATWDRPSYKKLF	TRGV3	.	TRGJ1	20	-1	-1	20
16	1.2270220940665812E-4	TGTGCCACCTGGGACAGGCGGTATTATAAGAAACTCTTT	CATWDRRYYKKLF	TRGV7	.	TRGJ1	18	-1	-1	21
16	1.2270220940665812E-4	TGTGCCACCTGGGACAGGCGGAGTTATAAGAAACTCTTT	CATWDRRSYKKLF	TRGV5	.	TRGJ1	18	-1	-1	23
16	1.2270220940665812E-4	TGTGCCACCTGGGACAGGCAGGGTTATAAGAAACTCTTT	CATWDRQGYKKLF	TRGV3	.	TRGJ1	18	-1	-1	23
16	1.2270220940665812E-4	TGTGCCACCTGGGACAGGGTGGATTATAAGAAACTCTTT	CATWDRVDYKKLF	TRGV7	.	TRGJ1	17	-1	-1	22
16	1.2270220940665812E-4	TGTGCCACCTGGGACAGACCTAATAAGAGGAAACTCTTT	CATWDRPNKRKLF	TRGV7	.	TRGJ1	20	-1	-1	29
16	1.2270220940665812E-4	TGTGCCACCTGGGACAGAAGATGGTATAAGAAACTCTTT	CATWDRRWYKKLF	TRGV3	.	TRGJ1	16	-1	-1	24
16	1.2270220940665812E-4	TGTGCCACCTGGGAGACCACTGGTTGGTTCAAGATATTT	CATWETTGWFKIF	TRGV3	.	TRGJP1	13	-1	-1	15
16	1.2270220940665812E-4	TGTGCCACCTGGGGCCCTTATTATAAGAAACTCTTT	CATWGPYYKKLF	TRGV3	.	TRGJ1	12	-1	-1	17
16	1.2270220940665812E-4	TGTGCCACCTGGGATATGGGGTGTGAGAAACTCTTT	CATWDMGCEKLF	TRGV8	.	TRGJ1	15	-1	-1	25
16	1.2270220940665812E-4	TGTGCCACCTGGGACGGTGAGTACAAGAAACTCTTT	CATWDGEYKKLF	TRGV2	.	TRGJ1	16	-1	-1	21
16	1.2270220940665812E-4	TGTGCCACCTGGGACACCCTCCAGGAGGCGCTCTTT	CATWDTLQEALF	TRGV3	.	TRGJ1	15	-1	-1	30
16	1.2270220940665812E-4	TGTGCCACCTGGGACACAAGGGGACCCAAACTCTTT	CATWDTRGPKLF	TRGV3	.	TRGJ1	15	-1	-1	27
16	1.2270220940665812E-4	TGTGCCACCTGGGACAGGTTCCATAAGAAACTCTTT	CATWDRFHKKLF	TRGV3	.	TRGJ1	17	-1	-1	22
16	1.2270220940665812E-4	TGTGCCACCTGGGACAGGCCTTATAAGAAACTCTTT	CATWDRPYKKLF	TRGV3	.	TRGJ1	20	-1	-1	20
16	1.2270220940665812E-4	TGTGCCACCTGGGACAGGCGGGATAAGAAACTCTTT	CATWDRRDKKLF	TRGV3	.	TRGJ1	18	-1	-1	22
16	1.2270220940665812E-4	TGTGCCACCTGGGAAGTGGATTATAAGAAACTCTTT	CATWEVDYKKLF	TRGV3	.	TRGJ1	13	-1	-1	19
16	1.2270220940665812E-4	TGTGCCACCCGCGTTAGTGATTGGATCAAGACGTTT	CATRVSDWIKTF	TRGV8	.	TRGJP2	8	-1	-1	14
16	1.2270220940665812E-4	TGTGCCACCGCTTGCATGTATTGTAAGAAACTCTTT	CATACMYCKKLF	TRGV4	.	TRGJ1	8	-1	-1	18
16	1.2270220940665812E-4	TGTGCCTTGTGGGAGGTGGTTAAGAAACTCTTT	CALWEVVKKLF	TRGV9	.	TRGJ1	17	-1	-1	20
16	1.2270220940665812E-4	TGTGCCACCTGCCTTTATTATAAGAAACTCTTT	CATCLYYKKLF	TRGV7	.	TRGJ1	10	-1	-1	14
16	1.2270220940665812E-4	TGTGCCACCTGGGTTTCCGGGGAGAAACTCTTT	CATWVSGEKLF	TRGV4	.	TRGJ1	12	-1	-1	22
16	1.2270220940665812E-4	TGTGCCACCTGGGTCCAGGATTTGAAACTCTTT	CATWVQDLKLF	TRGV8	.	TRGJ1	12	-1	-1	23
16	1.2270220940665812E-4	TGTGCCACCTGGGATATCCGCAAGAAACTCTTT	CATWDIRKKLF	TRGV3	.	TRGJ1	13	-1	-1	21
16	1.2270220940665812E-4	TGTGCCACCTGGGATAGGTGTAAGAAACTCTTT	CATWDRCKKLF	TRGV8	.	TRGJ1	17	-1	-1	20
16	1.2270220940665812E-4	TGTGCCACCTGGGACGGGTTAGAGAAACTCTTT	CATWDGLEKLF	TRGV2	.	TRGJ1	17	-1	-1	22
16	1.2270220940665812E-4	TGTGCCACCTGGGACGGGCATAAGAAACTCTTT	CATWDGHKKLF	TRGV2	.	TRGJ1	18	-1	-1	19
16	1.2270220940665812E-4	TGTGCCACCTGGGACGGGGAAGTGAAACTCTTT	CATWDGEVKLF	TRGV2	.	TRGJ1	17	-1	-1	23
16	1.2270220940665812E-4	TGTGCCACCTGGGACGATTGGATCAAGACGTTT	CATWDDWIKTF	TRGV3	.	TRGJP2	14	-1	-1	15
16	1.2270220940665812E-4	TGTGCCACCTGGGACAGGCGGGTGAAACTCTTT	CATWDRRVKLF	TRGV7	.	TRGJ1	18	-1	-1	23
16	1.2270220940665812E-4	TGTGCCACCGGACGGGATTATAAGAAACTCTTT	CATGRDYKKLF	TRGV8	.	TRGJ1	8	-1	-1	16
16	1.2270220940665812E-4	TGTGCCGCGAATTATTATAAGAAACTCTTT	CAANYYKKLF	TRGV8	.	TRGJ1	5	-1	-1	7
16	1.2270220940665812E-4	TGTGCCACCTTTGGTTGGTTCAAGATATTT	CATFGWFKIF	TRGV2	.	TRGJP1	9	-1	-1	11
16	1.2270220940665812E-4	TGTGCCACCTGGGATGGGTGGAAACTCTTT	CATWDGWKLF	TRGV4	.	TRGJ1	17	-1	-1	20
16	1.2270220940665812E-4	TGTGCCACCTGGGATGATAAGAAACTCTTT	CATWDDKKLF	TRGV2	.	TRGJ1	13	-1	-1	13
16	1.2270220940665812E-4	TGTGCCACCTGGATGGGTAAGAAACTCTTT	CATWMGKKLF	TRGV4	.	TRGJ1	16	-1	-1	17
16	1.2270220940665812E-4	TGTGCCACCTGGTGGAAGAAACTCTTT	CATWWKKLF	TRGV8	.	TRGJ1	11	-1	-1	15
16	1.2270220940665812E-4	TGTGCCACCCCTAATAAGAAACTCTTT	CATPNKKLF	TRGV5	.	TRGJ1	8	-1	-1	13
16	1.2270220940665812E-4	TGTGCGGGGCATTATAAGAAACTCTTT	CAGHYKKLF	TRGV3	.	TRGJ1	4	-1	-1	10
16	1.2270220940665812E-4	TGTGCCACCTGGGGGAAACTCTTT	CATWGKLF	TRGV8	.	TRGJ1	12	-1	-1	14
16	1.2270220940665812E-4	TGTGCCATCAAACTCTTT	CAIKLF	TRGV4	.	TRGJ1	6	-1	-1	9
15	1.15033321318742E-4	TGTGCTGCGTGGGTCCCTAAGGGGTGCCCGAATTATTATAAGAAACTCTTT	CAAWVPKGCPNYYKKLF	TRGV10	.	TRGJ1	12	-1	-1	28
15	1.15033321318742E-4	TGTGCTGCGTGGGATTATAAGCCCCCCGGGGATTATAAGAAACTCTTT	CAAWDYKPPGDYKKLF	TRGV10	.	TRGJ1	16	-1	-1	31
15	1.15033321318742E-4	TGTGCCACCTGGGACGGTGGGGGAAGTAGTGATTGGATCAAGACGTTT	CATWDGGGSSDWIKTF	TRGV3	.	TRGJP2	14	-1	-1	24
15	1.15033321318742E-4	TGTGCCACCTGGGACGGGTCGTGGATACAAAGTTGGTTCAAGATATTT	CATWDGSWIQSWFKIF	TRGV2	.	TRGJP1	17	-1	-1	31
15	1.15033321318742E-4	TGTGCCACCTGGGACGGGCCCTCGGTGTGTGATTGGATCAAGACGTTT	CATWDGPSVCDWIKTF	TRGV2	.	TRGJP2	20	-1	-1	28
15	1.15033321318742E-4	TGTGCCACCTGGGACGGGCCCAATAGTAGTGATTGGATCAAGACGTTT	CATWDGPNSSDWIKTF	TRGV2	.	TRGJP2	20	-1	-1	22
15	1.15033321318742E-4	TGTGCCACCTGGGACGGGGGGGTGGATGGTGATTGGATCAAGACGTTT	CATWDGGVDGDWIKTF	TRGV2	.	TRGJP2	17	-1	-1	28
15	1.15033321318742E-4	TGTGCTGCGTGGGAGTTCCCGGGGAATTATTATAAGAAACTCTTT	CAAWEFPGNYYKKLF	TRGV10	.	TRGJ1	13	-1	-1	23
15	1.15033321318742E-4	TGTGCTGCGTGGACGATTTATACCACTGGTTGGTTCAAGATATTT	CAAWTIYTTGWFKIF	TRGV10	.	TRGJP1	11	-1	-1	18
15	1.15033321318742E-4	TGTGCCACCTGGGATGGGCCGGGGGATTATTATAAGAAACTCTTT	CATWDGPGDYYKKLF	TRGV4	.	TRGJ1	19	-1	-1	25
15	1.15033321318742E-4	TGTGCCACCTGGGATGATCGGGCGAATTATTATAAGAAACTCTTT	CATWDDRANYYKKLF	TRGV4	.	TRGJ1	15	-1	-1	22
15	1.15033321318742E-4	TGTGCCACCTGGGATAGGCTCAAGTATTATTATAAGAAACTCTTT	CATWDRLKYYYKKLF	TRGV8	.	TRGJ1	18	-1	-1	25
15	1.15033321318742E-4	TGTGCCACCTGGGATAAGGGGAGGAGCGCTTATAAGAAACTCTTT	CATWDKGRSAYKKLF	TRGV8	.	TRGJ1	15	-1	-1	29
15	1.15033321318742E-4	TGTGCCACCTGGGACGTTGGGCCTTGTGATTGGATCAAGACGTTT	CATWDVGPCDWIKTF	TRGV2	.	TRGJP2	15	-1	-1	25
15	1.15033321318742E-4	TGTGCCACCTGGGACGCGCATTCGAATTATTATAAGAAACTCTTT	CATWDAHSNYYKKLF	TRGV2	.	TRGJ1	18	-1	-1	19
15	1.15033321318742E-4	TGTGCCACCTGGGACGGCCCTAGTAGTGATTGGATCAAGACGTTT	CATWDGPSSDWIKTF	TRGV2	.	TRGJP2	19	-1	-1	20
15	1.15033321318742E-4	TGTGCCACCTGGGACGGCGAGCCAGGGTATTATAAGAAACTCTTT	CATWDGEPGYYKKLF	TRGV3	.	TRGJ1	17	-1	-1	27
15	1.15033321318742E-4	TGTGCCACCTGGGACGGGAACAGGTCTGGTTGGTTCAAGATATTT	CATWDGNRSGWFKIF	TRGV2	.	TRGJP1	17	-1	-1	25
15	1.15033321318742E-4	TGTGCCACCTGGGACACCCATGGTAGTGATTGGATCAAGACGTTT	CATWDTHGSDWIKTF	TRGV3	.	TRGJP2	15	-1	-1	19
15	1.15033321318742E-4	TGTGCCACCTGGGACAGCAATACCACTGGTTGGTTCAAGATATTT	CATWDSNTTGWFKIF	TRGV2	.	TRGJP1	14	-1	-1	19
15	1.15033321318742E-4	TGTGCCACCTGGGACAGGCAGGAAGATTATTATAAGAAACTCTTT	CATWDRQEDYYKKLF	TRGV3	.	TRGJ1	18	-1	-1	25
15	1.15033321318742E-4	TGTGCCACTGGGGTGGATAGTAGTGATTGGATCAAGACGTTT	CATGVDSSDWIKTF	TRGV2	.	TRGJP2	11	-1	-1	16
15	1.15033321318742E-4	TGTGCCACCTGGTCCCTAATCGACAGTTATAAGAAACTCTTT	CATWSLIDSYKKLF	TRGV8	.	TRGJ1	11	-1	-1	26
15	1.15033321318742E-4	TGTGCCACCTGGGCCGAGGACGGTGATTATAAGAAACTCTTT	CATWAEDGDYKKLF	TRGV8	.	TRGJ1	12	-1	-1	25
15	1.15033321318742E-4	TGTGCCACCTGGGATTGGGTCCGATATTATAAGAAACTCTTT	CATWDWVRYYKKLF	TRGV4	.	TRGJ1	21	-1	-1	24
15	1.15033321318742E-4	TGTGCCACCTGGGATCCCCAGTGGCGGGATAAGAAACTCTTT	CATWDPQWRDKKLF	TRGV4	.	TRGJ1	14	-1	-1	28
15	1.15033321318742E-4	TGTGCCACCTGGGATAGGCTTTTGGGTTGGTTCAAGATATTT	CATWDRLLGWFKIF	TRGV8	.	TRGJP1	18	-1	-1	24
15	1.15033321318742E-4	TGTGCCACCTGGGACGCTTACCATGGTTATAAGAAACTCTTT	CATWDAYHGYKKLF	TRGV3	.	TRGJ1	14	-1	-1	26
15	1.15033321318742E-4	TGTGCCACCTGGGACGGCCTCCATTATTATAAGAAACTCTTT	CATWDGLHYYKKLF	TRGV2	.	TRGJ1	16	-1	-1	22
15	1.15033321318742E-4	TGTGCCACCTGGGACGGCGTGAATTATTATAAGAAACTCTTT	CATWDGVNYYKKLF	TRGV2	.	TRGJ1	16	-1	-1	20
15	1.15033321318742E-4	TGTGCCACCTGGGACGGCGGGAATTATTATAAGAAACTCTTT	CATWDGGNYYKKLF	TRGV2	.	TRGJ1	16	-1	-1	20
15	1.15033321318742E-4	TGTGCCACCTGGGACGGGCGGTATTATTATAAGAAACTCTTT	CATWDGRYYYKKLF	TRGV2	.	TRGJ1	18	-1	-1	22
15	1.15033321318742E-4	TGTGCCACCTGGGACGGGCGGGGTTATTATAAGAAACTCTTT	CATWDGRGYYKKLF	TRGV2	.	TRGJ1	18	-1	-1	23
15	1.15033321318742E-4	TGTGCCACCTGGGACACGCAAGGTTATTATAAGAAACTCTTT	CATWDTQGYYKKLF	TRGV3	.	TRGJ1	18	-1	-1	23
15	1.15033321318742E-4	TGTGCCACCTGGGACAGGCCCCATTATTATAAGAAACTCTTT	CATWDRPHYYKKLF	TRGV5	.	TRGJ1	19	-1	-1	22
15	1.15033321318742E-4	TGTGCCACCTGGGACAGACATAACTATTATAAGAAACTCTTT	CATWDRHNYYKKLF	TRGV7	.	TRGJ1	16	-1	-1	21
15	1.15033321318742E-4	TGTGCCACCTGGGAGCCCCCACATTATTATAAGAAACTCTTT	CATWEPPHYYKKLF	TRGV8	.	TRGJ1	13	-1	-1	22
15	1.15033321318742E-4	TGTGCTGCGTGGGATTATAGTAGTTATAAGAAACTCTTT	CAAWDYSSYKKLF	TRGV10	.	TRGJ1	16	-1	-1	23
15	1.15033321318742E-4	TGTGCCACCTTGGATAGTAGTGATTGGATCAAGACGTTT	CATLDSSDWIKTF	TRGV4	.	TRGJP2	14	-1	-1	13
15	1.15033321318742E-4	TGTGCCACCTGGCCCGCCGGGTGTTATAAGAAACTCTTT	CATWPAGCYKKLF	TRGV2	.	TRGJ1	11	-1	-1	23
15	1.15033321318742E-4	TGTGCCACCTGGGCGGACTGGGATTATAAGAAACTCTTT	CATWADWDYKKLF	TRGV2	.	TRGJ1	15	-1	-1	22
15	1.15033321318742E-4	TGTGCCACCTGGGATGGTGCTGGTTGGTTCAAGATATTT	CATWDGAGWFKIF	TRGV4	.	TRGJP1	16	-1	-1	19
15	1.15033321318742E-4	TGTGCCACCTGGGATGGGCCTGATTATAAGAAACTCTTT	CATWDGPDYKKLF	TRGV4	.	TRGJ1	19	-1	-1	22
15	1.15033321318742E-4	TGTGCCACCTGGGATGGGCCGGGTTATAAGAAACTCTTT	CATWDGPGYKKLF	TRGV4	.	TRGJ1	19	-1	-1	23
15	1.15033321318742E-4	TGTGCCACCTGGGATGGGCGTGGTTATAAGAAACTCTTT	CATWDGRGYKKLF	TRGV4	.	TRGJ1	18	-1	-1	23
15	1.15033321318742E-4	TGTGCCACCTGGGATAGTCCCCATTATAAGAAACTCTTT	CATWDSPHYKKLF	TRGV8	.	TRGJ1	19	-1	-1	22
15	1.15033321318742E-4	TGTGCCACCTGGGATAGGTTGGGGGATAAGAAACTCTTT	CATWDRLGDKKLF	TRGV8	.	TRGJ1	17	-1	-1	25
15	1.15033321318742E-4	TGTGCCACCTGGGATAGGCATTCATTCAAGAAACTCTTT	CATWDRHSFKKLF	TRGV8	.	TRGJ1	18	-1	-1	27
15	1.15033321318742E-4	TGTGCCACCTGGGATAGGACTGGTTGGTTCAAGATATTT	CATWDRTGWFKIF	TRGV4	.	TRGJP1	17	-1	-1	18
15	1.15033321318742E-4	TGTGCCACCTGGGATAGAGGGTATTATAAGAAACTCTTT	CATWDRGYYKKLF	TRGV8	.	TRGJ1	16	-1	-1	21
15	1.15033321318742E-4	TGTGCCACCTGGGACGCGGTTTATTATAAGAAACTCTTT	CATWDAVYYKKLF	TRGV2	.	TRGJ1	15	-1	-1	20
15	1.15033321318742E-4	TGTGCCACCTGGGACGGTTCGGGGTATAAGAAACTCTTT	CATWDGSGYKKLF	TRGV2	.	TRGJ1	16	-1	-1	24
15	1.15033321318742E-4	TGTGCCACCTGGGACGGTACCGACTATAAGAAACTCTTT	CATWDGTDYKKLF	TRGV2	.	TRGJ1	16	-1	-1	24
15	1.15033321318742E-4	TGTGCCACCTGGGACGGGCTGAATTATAAGAAACTCTTT	CATWDGLNYKKLF	TRGV2	.	TRGJ1	18	-1	-1	22
15	1.15033321318742E-4	TGTGCCACCTGGGACGGGCAGCATGGTTTAGAACTCTTT	CATWDGQHGLELF	TRGV2	.	TRGJ1	18	-1	-1	31
15	1.15033321318742E-4	TGTGCCACCTGGGACAGGCTTTATTATAAGAAACTCTTT	CATWDRLYYKKLF	TRGV3	.	TRGJ1	18	-1	-1	20
15	1.15033321318742E-4	TGTGCCACCTGGGACAGGCCGAGGAATAAGAAACTCTTT	CATWDRPRNKKLF	TRGV5	.	TRGJ1	19	-1	-1	25
15	1.15033321318742E-4	TGTGCCACCTGGGACAGGCCAGATTATAAGAAACTCTTT	CATWDRPDYKKLF	TRGV7	.	TRGJ1	19	-1	-1	22
15	1.15033321318742E-4	TGTGCCACCTGGGACAGGCGAGACTATAAGAAACTCTTT	CATWDRRDYKKLF	TRGV3	.	TRGJ1	18	-1	-1	24
15	1.15033321318742E-4	TGTGCCACCTGGGACAGAGCTTATTATAAGAAACTCTTT	CATWDRAYYKKLF	TRGV3	.	TRGJ1	16	-1	-1	20
15	1.15033321318742E-4	TGTGCCACCGGGGGGCGTAGTGATTGGATCAAGACGTTT	CATGGRSDWIKTF	TRGV8	.	TRGJP2	12	-1	-1	16
15	1.15033321318742E-4	TGTGCCACCTGTCCTAGATGGTATAAGAAACTCTTT	CATCPRWYKKLF	TRGV8	.	TRGJ1	10	-1	-1	21
15	1.15033321318742E-4	TGTGCCACCTGGGTCTTTTATTATAAGAAACTCTTT	CATWVFYYKKLF	TRGV3	.	TRGJ1	12	-1	-1	17
15	1.15033321318742E-4	TGTGCCACCTGGGCTAATTATTATAAGAAACTCTTT	CATWANYYKKLF	TRGV2	.	TRGJ1	12	-1	-1	15
15	1.15033321318742E-4	TGTGCCACCTGGGGCAGCGTTTATAAGAAACTCTTT	CATWGSVYKKLF	TRGV5P	.	TRGJ1	16	-1	-1	20
15	1.15033321318742E-4	TGTGCCACCTGGGATGGTGGGGATAAGAAACTCTTT	CATWDGGDKKLF	TRGV4	.	TRGJ1	16	-1	-1	22
15	1.15033321318742E-4	TGTGCCACCTGGGATGAACGATATAAGAAACTCTTT	CATWDERYKKLF	TRGV4	.	TRGJ1	15	-1	-1	21
15	1.15033321318742E-4	TGTGCCACCTGGGACGGGCCTTGGATCAAGACGTTT	CATWDGPWIKTF	TRGV2	.	TRGJP2	19	-1	-1	20
15	1.15033321318742E-4	TGTGCCACCTGGGACGGGCGATATAAGAAACTCTTT	CATWDGRYKKLF	TRGV2	.	TRGJ1	18	-1	-1	21
15	1.15033321318742E-4	TGTGCCACCTGGGACGGGGGATATAAGAAACTCTTT	CATWDGGYKKLF	TRGV2	.	TRGJ1	17	-1	-1	21
15	1.15033321318742E-4	TGTGCCACCTGGGACAGGCTGTATAAGAAACTCTTT	CATWDRLYKKLF	TRGV7	.	TRGJ1	21	-1	-1	21
15	1.15033321318742E-4	TGTGCCACCTGGAGAAGATCGGGAAAGAAACTCTTT	CATWRRSGKKLF	TRGV8	.	TRGJ1	11	-1	-1	24
15	1.15033321318742E-4	TGTGCCACCTGGGCTTATTATAAGAAACTCTTT	CATWAYYKKLF	TRGV2	.	TRGJ1	12	-1	-1	14
15	1.15033321318742E-4	TGTGCCACCTGGGGGAATCATAAGAAACTCTTT	CATWGNHKKLF	TRGV2	.	TRGJ1	12	-1	-1	16
15	1.15033321318742E-4	TGTGCCACCTGGGATCGTTATAAGAAACTCTTT	CATWDRYKKLF	TRGV8	.	TRGJ1	14	-1	-1	17
15	1.15033321318742E-4	TGTGCCACCTGGGATCACCTTAAGAAACTCTTT	CATWDHLKKLF	TRGV8	.	TRGJ1	14	-1	-1	20
15	1.15033321318742E-4	TGTGCCACCTGGGACCGACCTAAGAAACTCTTT	CATWDRPKKLF	TRGV2	.	TRGJ1	14	-1	-1	20
15	1.15033321318742E-4	TGTGCCACCTGGGACGGTCATAAGAAACTCTTT	CATWDGHKKLF	TRGV2	.	TRGJ1	16	-1	-1	19
15	1.15033321318742E-4	TGTGCCACCTGGGACAGGCTCAAGAAACTCTTT	CATWDRLKKLF	TRGV7	.	TRGJ1	18	-1	-1	21
15	1.15033321318742E-4	TGTGCCACCTGGGACAGGGGACCCGAACTCTTT	CATWDRGPELF	TRGV3	.	TRGJ1	17	-1	-1	25
15	1.15033321318742E-4	TGTGCCACCTGGGAGCACCTGGAGAAACTCTTT	CATWEHLEKLF	TRGV8	.	TRGJ1	13	-1	-1	22
15	1.15033321318742E-4	TGTGCCACCTGGGAGGAATATAAGAAACTCTTT	CATWEEYKKLF	TRGV2	.	TRGJ1	13	-1	-1	18
15	1.15033321318742E-4	TGTGCCACCTGGGAAACAGATAAGAAACTCTTT	CATWETDKKLF	TRGV2	.	TRGJ1	13	-1	-1	19
15	1.15033321318742E-4	TGTGCCACCCGTAGTGATTGGATCAAGACGTTT	CATRSDWIKTF	TRGV2	.	TRGJP2	8	-1	-1	10
15	1.15033321318742E-4	TGTGCCACCCATCCCGATTGGAAGAAACTCTTT	CATHPDWKKLF	TRGV8	.	TRGJ1	8	-1	-1	21
15	1.15033321318742E-4	TGTGCCTCCGCCAAATATAAGAAACTCTTT	CASAKYKKLF	TRGV8	.	TRGJ1	8	-1	-1	15
15	1.15033321318742E-4	TGTGCCACCTGGGACGGTAAGAAACTCTTT	CATWDGKKLF	TRGV2	.	TRGJ1	16	-1	-1	17
15	1.15033321318742E-4	TGTGCCACCTGGGACGATAAGAAACTCTTT	CATWDDKKLF	TRGV2	.	TRGJ1	15	-1	-1	16
15	1.15033321318742E-4	TGTGCCACCTGGGAGAACAAGAAACTCTTT	CATWENKKLF	TRGV4	.	TRGJ1	13	-1	-1	18
15	1.15033321318742E-4	TGTGCCACCGTATATTATAAGAAACTCTTT	CATVYYKKLF	TRGV8	.	TRGJ1	8	-1	-1	12
15	1.15033321318742E-4	TGTGCCACCGGGGGGTTTAAGAAACTCTTT	CATGGFKKLF	TRGV3	.	TRGJ1	12	-1	-1	17
15	1.15033321318742E-4	TATGCACGGTGGGGCTCTAAGAAACTCTTT	YARWGSKKLF	TRGV9	.	TRGJ1	4	-1	-1	17
15	1.15033321318742E-4	TGTGCCTCCCTTGGGCCGGAACTCTTT	CASLGPELF	TRGV9	.	TRGJ1	6	-1	-1	19
15	1.15033321318742E-4	TGTGCCACCTGGGATGAGAAACTCTTT	CATWDEKLF	TRGV2	.	TRGJ1	13	-1	-1	13
15	1.15033321318742E-4	TGTGCCACCGATTATAAGAAACTCTTT	CATDYKKLF	TRGV2	.	TRGJ1	8	-1	-1	10
14	1.0736443323082586E-4	TGTGCCACCTGGGACAGACTAACTCCAATACCTTTTAGTGATTGGATCAAGACGTTT	CATWDRLTPIPFSDWIKTF	TRGV3	.	TRGJP2	16	-1	-1	35
14	1.0736443323082586E-4	TGTGCCTTGTGGGAGCCCCAAGGAGAGTTGGGCAAAAAAATCAAGGTACTT	CALWEPQGELGKKIKVL	TRGV9	.	TRGJP	14	-1	-1	23
14	1.0736443323082586E-4	TGTGCCTTGTGGGAGGTGCAGAAAGAGTTGGGCAAAAAAATCAAGGTATTT	CALWEVQKELGKKIKVF	TRGV9	.	TRGJP	19	-1	-1	22
14	1.0736443323082586E-4	TGTGCCTTGTGGGAGGTGCAAGGGTACAATTACTATTATAAGAAACTCTTT	CALWEVQGYNYYYKKLF	TRGV9	.	TRGJ1	19	-1	-1	33
14	1.0736443323082586E-4	TGTGCCACCTGGGATAGAATGCGGGATAGTAGTGATTGGATCAAGACGTTT	CATWDRMRDSSDWIKTF	TRGV8	.	TRGJP2	16	-1	-1	25
14	1.0736443323082586E-4	TGTGCCACCTGGGACGGCCTTGCGGGGACCACTGGTTGGTTCAAGATATTT	CATWDGLAGTTGWFKIF	TRGV2	.	TRGJP1	16	-1	-1	27
14	1.0736443323082586E-4	TGTGCCACCTGGGACGGGCGCTGGGAGGGGGACGATTGGATCAAGACGTTT	CATWDGRWEGDDWIKTF	TRGV2	.	TRGJP2	18	-1	-1	33
14	1.0736443323082586E-4	TGTGCTGCGTGGGATTCACCGTCCCCTTATTATTATAAGAAACTCTTT	CAAWDSPSPYYYKKLF	TRGV10	.	TRGJ1	15	-1	-1	28
14	1.0736443323082586E-4	TGTGCTGCGTGGGATAACGGTGACGGGGTTTATTATAAGAAACTCTTT	CAAWDNGDGVYYKKLF	TRGV10	.	TRGJ1	18	-1	-1	29
14	1.0736443323082586E-4	TGTGCCACCTGGGACGGGTCGGATAGTAGTGATTGGATCAAGACGTTT	CATWDGSDSSDWIKTF	TRGV2	.	TRGJP2	17	-1	-1	22
14	1.0736443323082586E-4	TGTGCCACCTGGGACGGGCTTGGTAGTAGTGATTGGATCAAGACGTTT	CATWDGLGSSDWIKTF	TRGV2	.	TRGJP2	18	-1	-1	23
14	1.0736443323082586E-4	TGTGCCACCTGGGACGGGCCCTGGTCTAGTGATTGGATCAAGACGTTT	CATWDGPWSSDWIKTF	TRGV2	.	TRGJP2	20	-1	-1	26
14	1.0736443323082586E-4	TGTGCCACCTGGGACAGCCTAGGGGATAGTGATTGGATCAAGACGTTT	CATWDSLGDSDWIKTF	TRGV7	.	TRGJP2	19	-1	-1	26
14	1.0736443323082586E-4	TGTGCCACCTGGGACAGGCCCGTTAGTAGTGATTGGATCAAGACGTTT	CATWDRPVSSDWIKTF	TRGV3	.	TRGJP2	22	-1	-1	23
14	1.0736443323082586E-4	TGTGCCACCTGGGACAGGCGGTGGTTTAGTGATTATAAGAAACTCTTT	CATWDRRWFSDYKKLF	TRGV3	.	TRGJ1	18	-1	-1	31
14	1.0736443323082586E-4	TGTGCCACCTGGGACAGGGTCCCACGAACGGGGTATAAGAAACTCTTT	CATWDRVPRTGYKKLF	TRGV7	.	TRGJ1	17	-1	-1	33
14	1.0736443323082586E-4	TGTGCTGCGTGGGATTATAGGGGTTTTTATTATAAGAAACTCTTT	CAAWDYRGFYYKKLF	TRGV10	.	TRGJ2	16	-1	-1	26
14	1.0736443323082586E-4	TGTGCCACCTGGGTCCCCCGGGGTAGTGATTGGATCAAGACGTTT	CATWVPRGSDWIKTF	TRGV8	.	TRGJP2	12	-1	-1	22
14	1.0736443323082586E-4	TGTGCCACCTGGGATGGGCGTGGAGAAAATTATAAGAAACTCTTT	CATWDGRGENYKKLF	TRGV4	.	TRGJ1	18	-1	-1	28
14	1.0736443323082586E-4	TGTGCCACCTGGGATGGGAAAAGTAGTGATTGGATCAAGACGTTT	CATWDGKSSDWIKTF	TRGV4	.	TRGJP2	17	-1	-1	21
14	1.0736443323082586E-4	TGTGCCACCTGGGATAGGTCGAAGGTCAATTATAAGAAACTCTTT	CATWDRSKVNYKKLF	TRGV8	.	TRGJ1	17	-1	-1	28
14	1.0736443323082586E-4	TGTGCCACCTGGGATAGATGGGGTAGTGATTGGATCAAGACGTTT	CATWDRWGSDWIKTF	TRGV8	.	TRGJP2	16	-1	-1	22
14	1.0736443323082586E-4	TGTGCCACCTGGGACCATTATAGTAGTGATTGGATCAAGACGTTT	CATWDHYSSDWIKTF	TRGV7	.	TRGJP2	14	-1	-1	18
14	1.0736443323082586E-4	TGTGCCACCTGGGACGGTCATACCACTGGTTGGTTCAAGATATTT	CATWDGHTTGWFKIF	TRGV2	.	TRGJP1	16	-1	-1	19
14	1.0736443323082586E-4	TGTGCCACCTGGGACGGGCGGGGTAGTGATTGGATCAAGACGTTT	CATWDGRGSDWIKTF	TRGV2	.	TRGJP2	18	-1	-1	22
14	1.0736443323082586E-4	TGTGCCACCTGGGACAGGTACCCGAATTATTATAAGAAACTCTTT	CATWDRYPNYYKKLF	TRGV8	.	TRGJ1	17	-1	-1	22
14	1.0736443323082586E-4	TGTGCCACCTGGAAATACCATACCACTGGTTGGTTCAAGATATTT	CATWKYHTTGWFKIF	TRGV2	.	TRGJP1	11	-1	-1	19
14	1.0736443323082586E-4	TGTGCTGCGTGGGATTATTGCCGCTATTATAAGAAACTCTTT	CAAWDYCRYYKKLF	TRGV10	.	TRGJ1	16	-1	-1	24
14	1.0736443323082586E-4	TGTGCTGCGTGGGATCTGCTAAATTATTATAAGAAACTCTTT	CAAWDLLNYYKKLF	TRGV10	.	TRGJ1	14	-1	-1	21
14	1.0736443323082586E-4	TGTGCCTGCTGGATTAGGGAGAATTATTATAAGAAACTCTTT	CACWIRENYYKKLF	TRGV11	.	TRGJ2	17	-1	-1	20
14	1.0736443323082586E-4	TGTGCCACCTGGGTCTCCTCGAATTATTATAAGAAACTCTTT	CATWVSSNYYKKLF	TRGV5	.	TRGJ1	12	-1	-1	18
14	1.0736443323082586E-4	TGTGCCACCTGGGGACTAGCGAATTATTATAAGAAACTCTTT	CATWGLANYYKKLF	TRGV8	.	TRGJ1	12	-1	-1	19
14	1.0736443323082586E-4	TGTGCCACCTGGGACTATACCACTGGTTGGTTCAAGATATTT	CATWDYTTGWFKIF	TRGV2	.	TRGJP1	14	-1	-1	15
14	1.0736443323082586E-4	TGTGCCACCTGGGACCGCGGTAGTGATTGGATCAAGACGTTT	CATWDRGSDWIKTF	TRGV2	.	TRGJP2	14	-1	-1	19
14	1.0736443323082586E-4	TGTGCCACCTGGGACAGCCCCGCGTATTATAAGAAACTCTTT	CATWDSPAYYKKLF	TRGV5	.	TRGJ1	19	-1	-1	24
14	1.0736443323082586E-4	TGTGCCACCTGGGACAGGCTGAGTAGGTATAAGAAACTCTTT	CATWDRLSRYKKLF	TRGV5	.	TRGJ1	18	-1	-1	27
14	1.0736443323082586E-4	TGTGCCACCTGGGACAGGCCCCTTTATTATAAGAAACTCTTT	CATWDRPLYYKKLF	TRGV3	.	TRGJ1	19	-1	-1	23
14	1.0736443323082586E-4	TGTGCCACCTGGACCGAGACCAATTATTATAAGAAACTCTTT	CATWTETNYYKKLF	TRGV4	.	TRGJ1	11	-1	-1	21
14	1.0736443323082586E-4	TGTGCCACCTGGCCTACCTATTATTATAAGAAACTCTTT	CATWPTYYYKKLF	TRGV3	.	TRGJ1	11	-1	-1	19
14	1.0736443323082586E-4	TGTGCCACCTGGGTCCCGAATTATTATAAGAAACTCTTT	CATWVPNYYKKLF	TRGV8	.	TRGJ1	12	-1	-1	16
14	1.0736443323082586E-4	TGTGCCACCTGGGATGGGCACTGTTATAAGAAACTCTTT	CATWDGHCYKKLF	TRGV4	.	TRGJ1	18	-1	-1	23
14	1.0736443323082586E-4	TGTGCCACCTGGGATGGGGGGGATTATAAGAAACTCTTT	CATWDGGDYKKLF	TRGV4	.	TRGJ1	17	-1	-1	22
14	1.0736443323082586E-4	TGTGCCACCTGGGATAGCGGTTATTATAAGAAACTCTTT	CATWDSGYYKKLF	TRGV8	.	TRGJ1	16	-1	-1	20
14	1.0736443323082586E-4	TGTGCCACCTGGGATAGAAAGGTTGAAGGGGAACTCTTT	CATWDRKVEGELF	TRGV8	.	TRGJ1	16	-1	-1	31
14	1.0736443323082586E-4	TGTGCCACCTGGGACTCGAACCGCAATAAGAAACTCTTT	CATWDSNRNKKLF	TRGV8	.	TRGJ1	13	-1	-1	25
14	1.0736443323082586E-4	TGTGCCACCTGGGACGGGCTCATAAAGAAGAAACTCTTT	CATWDGLIKKKLF	TRGV2	.	TRGJ1	18	-1	-1	27
14	1.0736443323082586E-4	TGTGCCACCTGGGACGGAAGTTATTATAAGAAACTCTTT	CATWDGSYYKKLF	TRGV2	.	TRGJ1	16	-1	-1	16
14	1.0736443323082586E-4	TGTGCCACCTGGGACAGGCTGGATTATAAGAAACTCTTT	CATWDRLDYKKLF	TRGV7	.	TRGJ1	18	-1	-1	22
14	1.0736443323082586E-4	TGTGCCACCTGGGACAGGCCTGAATATAAGAAACTCTTT	CATWDRPEYKKLF	TRGV3	.	TRGJ1	21	-1	-1	24
14	1.0736443323082586E-4	TGTGCCACCTGGGACAGGCCCCCGAAGGAGAAACTCTTT	CATWDRPPKEKLF	TRGV5	.	TRGJ1	19	-1	-1	28
14	1.0736443323082586E-4	TGTGCCACCTGGGACAGGCCGAATTATAAGAAACTCTTT	CATWDRPNYKKLF	TRGV3	.	TRGJ1	19	-1	-1	22
14	1.0736443323082586E-4	TGTGCCACCTGGGACAGGACTTATTATAAGAAACTCTTT	CATWDRTYYKKLF	TRGV7	.	TRGJ1	20	-1	-1	17
14	1.0736443323082586E-4	TGTGCCACCTGGAATAGTAGTGATTGGATCAAGACGTTT	CATWNSSDWIKTF	TRGV8	.	TRGJP2	16	-1	-1	13
14	1.0736443323082586E-4	TGTGCCACCCTTAATCCGAATTATTATAAGAAACTCTTT	CATLNPNYYKKLF	TRGV4	.	TRGJ1	8	-1	-1	11
14	1.0736443323082586E-4	TGTGCCACCTGGTTATTTTATTATAAGAAACTCTTT	CATWLFYYKKLF	TRGV7	.	TRGJ1	11	-1	-1	17
14	1.0736443323082586E-4	TGTGCCACCTGGGTTTTGAGAGATAAGAAACTCTTT	CATWVLRDKKLF	TRGV8	.	TRGJ1	12	-1	-1	22
14	1.0736443323082586E-4	TGTGCCACCTGGGCCGATTATTATAAGAAACTCTTT	CATWADYYKKLF	TRGV8	.	TRGJ1	12	-1	-1	16
14	1.0736443323082586E-4	TGTGCCACCTGGGCGGATTATTATAAGAAACTCTTT	CATWADYYKKLF	TRGV3	.	TRGJ1	12	-1	-1	13
14	1.0736443323082586E-4	TGTGCCACCTGGGATGGCCCGTATAAGAAACTCTTT	CATWDGPYKKLF	TRGV4	.	TRGJ1	19	-1	-1	21
14	1.0736443323082586E-4	TGTGCCACCTGGGATATCTCTTATAAGAAACTCTTT	CATWDISYKKLF	TRGV8	.	TRGJ1	15	-1	-1	20
14	1.0736443323082586E-4	TGTGCCACCTGGGACCTCGGGTATAAGAAACTCTTT	CATWDLGYKKLF	TRGV5	.	TRGJ1	14	-1	-1	21
14	1.0736443323082586E-4	TGTGCCACCTGGGACGCGGGGGGGTTCAAGATATTT	CATWDAGGFKIF	TRGV2	.	TRGJP1	15	-1	-1	22
14	1.0736443323082586E-4	TGTGCCACCTGGGACGGTGATTGGATCAAGACGTTT	CATWDGDWIKTF	TRGV2	.	TRGJP2	16	-1	-1	16
14	1.0736443323082586E-4	TGTGCCACCTGGGACGGGCAGATTGGGAAACTCTTT	CATWDGQIGKLF	TRGV2	.	TRGJ1	18	-1	-1	26
14	1.0736443323082586E-4	TGTGCCACCTGGGACAGGGGGTATAAGAAACTCTTT	CATWDRGYKKLF	TRGV7	.	TRGJ1	17	-1	-1	21
14	1.0736443323082586E-4	TGTGCCACCTGGAATAGTGATTGGATCAAGACGTTT	CATWNSDWIKTF	TRGV8	.	TRGJP2	16	-1	-1	14
14	1.0736443323082586E-4	TGTGCTATTAGTAGTGATTGGATCAAGACGTTT	CAISSDWIKTF	TRGV8	.	TRGJP2	4	-1	-1	4
14	1.0736443323082586E-4	TGTGCCACCTGGGATAGTAGTAAGAAACTCTTT	CATWDSSKKLF	TRGV8	.	TRGJ1	16	-1	-1	20
14	1.0736443323082586E-4	TGTGCCACCTGGGACGTTTTTAAGAAACTCTTT	CATWDVFKKLF	TRGV2	.	TRGJ1	15	-1	-1	17
14	1.0736443323082586E-4	TGTGCCACCTGGGACGATTATAAGAAACTCTTT	CATWDDYKKLF	TRGV7	.	TRGJ1	14	-1	-1	16
14	1.0736443323082586E-4	TGTGCCACCTGGGACATTTATAAGAAACTCTTT	CATWDIYKKLF	TRGV8	.	TRGJ1	13	-1	-1	17
14	1.0736443323082586E-4	TGTGCCACCTGGGACAGGGATGCGAAACTCTTT	CATWDRDAKLF	TRGV7	.	TRGJ1	17	-1	-1	23
14	1.0736443323082586E-4	TGTGCCACCTGGACAGATTGGATCAAGACGTTT	CATWTDWIKTF	TRGV3	.	TRGJP2	15	-1	-1	15
14	1.0736443323082586E-4	TGTGCCACCTGGGGTTATAAGAAACTCTTT	CATWGYKKLF	TRGV4	.	TRGJ1	12	-1	-1	14
14	1.0736443323082586E-4	TGTGCCACCTGGATACGAGAGAAACTCTTT	CATWIREKLF	TRGV4	.	TRGJ1	11	-1	-1	19
14	1.0736443323082586E-4	TGTGCCACCCAAGATTGGATCAAGACGTTT	CATQDWIKTF	TRGV2	.	TRGJP2	8	-1	-1	12
14	1.0736443323082586E-4	TGTGCCACCTGGCCCCCGATACTCTTT	CATWPPILF	TRGV2	.	TRGJ1	11	-1	-1	17
14	1.0736443323082586E-4	TGTGCCACCTGGGATAGGAAACTCTTT	CATWDRKLF	TRGV4	.	TRGJ1	17	-1	-1	13
14	1.0736443323082586E-4	TGTGCCACCTGGGACAGGCAACTCTTT	CATWDRQLF	TRGV7	.	TRGJ1	18	-1	-1	19
14	1.0736443323082586E-4	TGTGCCACCCCTGGGAAGAAACTCTTT	CATPGKKLF	TRGV3	.	TRGJ1	15	-1	-1	15
13	9.969554514290974E-5	TGTGCCACCTGGGACGGGCCTGATTCCATATATAGTAGTGATTGGATCAAGACGTTT	CATWDGPDSIYSSDWIKTF	TRGV2	.	TRGJP2	19	-1	-1	28
13	9.969554514290974E-5	TGTGCCACCTGGGACGGGCCCTCCTCATATAGTAGTGATTGGATCAAGACGTTT	CATWDGPSSYSSDWIKTF	TRGV2	.	TRGJP2	23	-1	-1	26
13	9.969554514290974E-5	TGTGCCACCTGGGACAGGTTTTTGGTTAATCGGAATTATTATAAGAAACTCTTT	CATWDRFLVNRNYYKKLF	TRGV2	.	TRGJ1	17	-1	-1	26
13	9.969554514290974E-5	TGTGCCACCTGGGACGAGCCAAGGAGGGGGACTGGTTGGTTCAAGATATTT	CATWDEPRRGTGWFKIF	TRGV2	.	TRGJP1	19	-1	-1	30
13	9.969554514290974E-5	TGTGCTGCGTGGGATCCGCCCAATCGTTATTATTATAAGAAACTCTTT	CAAWDPPNRYYYKKLF	TRGV10	.	TRGJ1	14	-1	-1	28
13	9.969554514290974E-5	TGTGCCACCTGGGACGGCCAAACTTGGGATTATTATAAGAAACTCTTT	CATWDGQTWDYYKKLF	TRGV3	.	TRGJ1	18	-1	-1	28
13	9.969554514290974E-5	TGTGCCACCTGGGACGGGCCCCCAATGAATTATTATAAGAAACTCTTT	CATWDGPPMNYYKKLF	TRGV2	.	TRGJ1	20	-1	-1	26
13	9.969554514290974E-5	TGTGCCACCTGGGACGGGCGTCGGGCGGGATATTATAAGAAACTCTTT	CATWDGRRAGYYKKLF	TRGV2	.	TRGJ1	18	-1	-1	30
13	9.969554514290974E-5	TGTGCCACCTGGGAGCCGGTGGGGAGTAGTGATTGGATCAAGACGTTT	CATWEPVGSSDWIKTF	TRGV2	.	TRGJP2	13	-1	-1	24
13	9.969554514290974E-5	TGTGCCACCTGGGCCGACCCACTGGGAATTTATAAGAAACTCTTT	CATWADPLGIYKKLF	TRGV2	.	TRGJ1	15	-1	-1	29
13	9.969554514290974E-5	TGTGCCACCTGGGATGGGTGCTTAGGTTATTATAAGAAACTCTTT	CATWDGCLGYYKKLF	TRGV4	.	TRGJ1	17	-1	-1	26
13	9.969554514290974E-5	TGTGCCACCTGGGATGGGCCCCCCAGACTTTATAAGAAACTCTTT	CATWDGPPRLYKKLF	TRGV4	.	TRGJ1	25	-1	-1	29
13	9.969554514290974E-5	TGTGCCACCTGGGATGGGCCGGGGTTATTGGTTAAGAAACTCTTT	CATWDGPGLLVKKLF	TRGV4	.	TRGJ1	19	-1	-1	32
13	9.969554514290974E-5	TGTGCCACCTGGGACCCTCGAAGTAGTGATTGGATCAAGACGTTT	CATWDPRSSDWIKTF	TRGV8	.	TRGJP2	13	-1	-1	21
13	9.969554514290974E-5	TGTGCCACCTGGGACCATCGCTTTCTGAGGAGGAAGAAACTCTTT	CATWDHRFLRRKKLF	TRGV3	.	TRGJ1	14	-1	-1	33
13	9.969554514290974E-5	TGTGCCACCTGGGACCAACTATTCACTGGTTGGTTCAAGATATTT	CATWDQLFTGWFKIF	TRGV3	.	TRGJP1	14	-1	-1	23
13	9.969554514290974E-5	TGTGCCACCTGGGACGGGCCGGTGTCTGGTTGGTTCAAGATATTT	CATWDGPVSGWFKIF	TRGV2	.	TRGJP1	22	-1	-1	25
13	9.969554514290974E-5	TGTGCCACCTGGGACGGGCCGGAAATTTATTATAAGAAACTCTTT	CATWDGPEIYYKKLF	TRGV2	.	TRGJ1	19	-1	-1	26
13	9.969554514290974E-5	TGTGCCACCTGGGACGGGCGTGAGTCTTATTATAAGAAACTCTTT	CATWDGRESYYKKLF	TRGV2	.	TRGJ1	18	-1	-1	26
13	9.969554514290974E-5	TGTGCCACCTGGGACGGGCGAAAGGCTGGTTGGTTCAAGATATTT	CATWDGRKAGWFKIF	TRGV2	.	TRGJP1	18	-1	-1	25
13	9.969554514290974E-5	TGTGCCACCTGGGACGGGCATACCACTGGTTGGTTCAAGATATTT	CATWDGHTTGWFKIF	TRGV2	.	TRGJP1	18	-1	-1	19
13	9.969554514290974E-5	TGTGCCACCTGGGACACCCCCTGGCTATGTTGTAAGAAACTCTTT	CATWDTPWLCCKKLF	TRGV3	.	TRGJ1	15	-1	-1	29
13	9.969554514290974E-5	TGTGCCACCTGGGACAGGCTTATCGGTTATTATAAGAAACTCTTT	CATWDRLIGYYKKLF	TRGV3	.	TRGJ1	18	-1	-1	26
13	9.969554514290974E-5	TGTGCCACCTGGGACAGGCAGACGTGTCGCTATAAGAAACTCTTT	CATWDRQTCRYKKLF	TRGV3	.	TRGJ1	18	-1	-1	30
13	9.969554514290974E-5	TGTGCCACCTGGGTCCTTTCGAATTATTATAAGAAACTCTTT	CATWVLSNYYKKLF	TRGV3	.	TRGJ1	12	-1	-1	17
13	9.969554514290974E-5	TGTGCCACCTGGGGGGGTGGGGCCGGTTATAAGAAACTCTTT	CATWGGGAGYKKLF	TRGV2	.	TRGJ1	12	-1	-1	26
13	9.969554514290974E-5	TGTGCCACCTGGGATAGGCCGACCTATTATAAGAAACTCTTT	CATWDRPTYYKKLF	TRGV8	.	TRGJ1	19	-1	-1	24
13	9.969554514290974E-5	TGTGCCACCTGGGACCGTAAACGATATTATAAGAAACTCTTT	CATWDRKRYYKKLF	TRGV3	.	TRGJ1	14	-1	-1	24
13	9.969554514290974E-5	TGTGCCACCTGGGACGTACCGTTAGGGTATAAGAAACTCTTT	CATWDVPLGYKKLF	TRGV2	.	TRGJ1	15	-1	-1	27
13	9.969554514290974E-5	TGTGCCACCTGGGACGCGACCACTGGTTGGTTCAAGATATTT	CATWDATTGWFKIF	TRGV7	.	TRGJP1	14	-1	-1	18
13	9.969554514290974E-5	TGTGCCACCTGGGACGGCGGTAGTGATTGGATCAAGACGTTT	CATWDGGSDWIKTF	TRGV2	.	TRGJP2	16	-1	-1	19
13	9.969554514290974E-5	TGTGCCACCTGGGACGGGCCGTGGACAGATAAGAAACTCTTT	CATWDGPWTDKKLF	TRGV2	.	TRGJ1	19	-1	-1	28
13	9.969554514290974E-5	TGTGCCACCTGGGACGGGCCGGAAGATTATAAGAAACTCTTT	CATWDGPEDYKKLF	TRGV2	.	TRGJ1	19	-1	-1	25
13	9.969554514290974E-5	TGTGCCACCTGGGACGGGCGGGTGGATTATAAGAAACTCTTT	CATWDGRVDYKKLF	TRGV2	.	TRGJ1	18	-1	-1	25
13	9.969554514290974E-5	TGTGCCACCTGGGACGGGCGGAATTATTATAAGAAACTCTTT	CATWDGRNYYKKLF	TRGV2	.	TRGJ1	18	-1	-1	20
13	9.969554514290974E-5	TGTGCCACCTGGGACGGGGGGGGCGATTGGATCAAGACGTTT	CATWDGGGDWIKTF	TRGV2	.	TRGJP2	17	-1	-1	24
13	9.969554514290974E-5	TGTGCCACCTGGGACGGACGTGGCGATTGGATCAAGACGTTT	CATWDGRGDWIKTF	TRGV2	.	TRGJP2	16	-1	-1	24
13	9.969554514290974E-5	TGTGCCACCTGGGACAGTCGGAATTATTATAAGAAACTCTTT	CATWDSRNYYKKLF	TRGV3	.	TRGJ1	16	-1	-1	20
13	9.969554514290974E-5	TGTGCCACCTGGGACAGGCGATATTATTATAAGAAACTCTTT	CATWDRRYYYKKLF	TRGV3	.	TRGJ1	18	-1	-1	18
13	9.969554514290974E-5	TGTGCCACCTGGGACAGGAGTAGTGATTGGATCAAGACGTTT	CATWDRSSDWIKTF	TRGV7	.	TRGJP2	17	-1	-1	18
13	9.969554514290974E-5	TGTGCCACCTGGGACAGATGGAGCTATTATAAGAAACTCTTT	CATWDRWSYYKKLF	TRGV3	.	TRGJ1	16	-1	-1	24
13	9.969554514290974E-5	TGTGCCACCTGGGACAAGGAGGAACGGTATAAGAAACTCTTT	CATWDKEERYKKLF	TRGV5	.	TRGJ1	15	-1	-1	27
13	9.969554514290974E-5	TGTGCCACCTGGGAGCGGTTGAATTATTATAAGAAACTCTTT	CATWERLNYYKKLF	TRGV8	.	TRGJ1	13	-1	-1	20
13	9.969554514290974E-5	TGTGCCACCTGGGAGGTCTCTCTTGGTTATAAGAAACTCTTT	CATWEVSLGYKKLF	TRGV2	.	TRGJ1	13	-1	-1	26
13	9.969554514290974E-5	TGTGCCCCTTGCCGGAGGGGTCGATATAAGAAACTCTTT	CAPCRRGRYKKLF	TRGV5	.	TRGJ1	8	-1	-1	24
13	9.969554514290974E-5	TGTGCCACCTGGTCCGACCGGCGGTATAAGAAACTCTTT	CATWSDRRYKKLF	TRGV8	.	TRGJ1	11	-1	-1	24
13	9.969554514290974E-5	TGTGCCACCTGGGGATGGGATTATTATAAGAAACTCTTT	CATWGWDYYKKLF	TRGV4	.	TRGJ1	18	-1	-1	19
13	9.969554514290974E-5	TGTGCCACCTGGGATTGTCAATATTATAAGAAACTCTTT	CATWDCQYYKKLF	TRGV4	.	TRGJ1	14	-1	-1	21
13	9.969554514290974E-5	TGTGCCACCTGGGATGCGGGTTATTATAAGAAACTCTTT	CATWDAGYYKKLF	TRGV4	.	TRGJ1	15	-1	-1	20
13	9.969554514290974E-5	TGTGCCACCTGGGATACTGGTTATTATAAGAAACTCTTT	CATWDTGYYKKLF	TRGV8	.	TRGJ1	15	-1	-1	20
13	9.969554514290974E-5	TGTGCCACCTGGGACCTGAATTATTATAAGAAACTCTTT	CATWDLNYYKKLF	TRGV8	.	TRGJ1	13	-1	-1	17
13	9.969554514290974E-5	TGTGCCACCTGGGACGGGCTGTTTAGGCGGAAACTCTTT	CATWDGLFRRKLF	TRGV2	.	TRGJ1	18	-1	-1	29
13	9.969554514290974E-5	TGTGCCACCTGGGACGGGCTGCGGTATAAGAAACTCTTT	CATWDGLRYKKLF	TRGV2	.	TRGJ1	18	-1	-1	24
13	9.969554514290974E-5	TGTGCCACCTGGGACGGGCCGGAATATAAGAAACTCTTT	CATWDGPEYKKLF	TRGV2	.	TRGJ1	19	-1	-1	24
13	9.969554514290974E-5	TGTGCCACCTGGGACGGGCGTCTTTATAAGAAACTCTTT	CATWDGRLYKKLF	TRGV2	.	TRGJ1	18	-1	-1	23
13	9.969554514290974E-5	TGTGCCACCTGGGACGGGCGTGGTGATAAGAAACTCTTT	CATWDGRGDKKLF	TRGV2	.	TRGJ1	18	-1	-1	25
13	9.969554514290974E-5	TGTGCCACCTGGGACGGGAGAGTGAAGGGGAAACTCTTT	CATWDGRVKGKLF	TRGV2	.	TRGJ1	17	-1	-1	29
13	9.969554514290974E-5	TGTGCCACCTGGGACGGACTTTATTATAAGAAACTCTTT	CATWDGLYYKKLF	TRGV2	.	TRGJ1	16	-1	-1	20
13	9.969554514290974E-5	TGTGCCACCTGGGACAGTTGTTATTATAAGAAACTCTTT	CATWDSCYYKKLF	TRGV7	.	TRGJ1	16	-1	-1	20
13	9.969554514290974E-5	TGTGCCACCTGGGACAGGCCGAAAGATAAGAAACTCTTT	CATWDRPKDKKLF	TRGV5	.	TRGJ1	19	-1	-1	25
13	9.969554514290974E-5	TGTGCCACCTGGGACAGGCGAGGTTATAAGAAACTCTTT	CATWDRRGYKKLF	TRGV3	.	TRGJ1	18	-1	-1	23
13	9.969554514290974E-5	TGTGCCGGGTCAAGACAATATTATAAGAAACTCTTT	CAGSRQYYKKLF	TRGV3	.	TRGJ1	5	-1	-1	18
13	9.969554514290974E-5	TGTGCCACCTGGGTTGGGTTATTCGAGAAACTCTTT	CATWVGLFEKLF	TRGV2	.	TRGJ1	12	-1	-1	25
13	9.969554514290974E-5	TGTGCCACCTGGGATGTAGGGTATAAGAAACTCTTT	CATWDVGYKKLF	TRGV8	.	TRGJ1	14	-1	-1	21
13	9.969554514290974E-5	TGTGCCACCTGGGATGGGAATCTAAAGAAACTCTTT	CATWDGNLKKLF	TRGV2	.	TRGJ1	17	-1	-1	24
13	9.969554514290974E-5	TGTGCCACCTGGGACTGGGATAATGGGAAACTCTTT	CATWDWDNGKLF	TRGV7	.	TRGJ1	17	-1	-1	26
13	9.969554514290974E-5	TGTGCCACCTGGGACGACGGTTGGTTCAAGATATTT	CATWDDGWFKIF	TRGV2	.	TRGJP1	15	-1	-1	18
13	9.969554514290974E-5	TGTGCCACCTGGGACAGATATTATAAGAAACTCTTT	CATWDRYYKKLF	TRGV5	.	TRGJ1	16	-1	-1	18
13	9.969554514290974E-5	TGTGCCACCTGGAGGGTAAATTGGATCAAGACGTTT	CATWRVNWIKTF	TRGV8	.	TRGJP2	11	-1	-1	19
13	9.969554514290974E-5	TGTGCCACCCTATCCACTGGTTGGTTCAAGATATTT	CATLSTGWFKIF	TRGV3	.	TRGJP1	8	-1	-1	10
13	9.969554514290974E-5	TGTGCCACCGTCTGGAATTATTATAAGAAACTCTTT	CATVWNYYKKLF	TRGV3	.	TRGJ1	8	-1	-1	14
13	9.969554514290974E-5	TGTGCCACCTGGCCACATTATAAGAAACTCTTT	CATWPHYKKLF	TRGV8	.	TRGJ1	11	-1	-1	16
13	9.969554514290974E-5	TGTGCCACCTGGGTCCGTCAGCAGAAACTCTTT	CATWVRQQKLF	TRGV2	.	TRGJ1	12	-1	-1	22
13	9.969554514290974E-5	TGTGCCACCTGGGGGAATTATAAGAAACTCTTT	CATWGNYKKLF	TRGV4	.	TRGJ1	12	-1	-1	16
13	9.969554514290974E-5	TGTGCCACCTGGGATAGGGTTAAGAAACTCTTT	CATWDRVKKLF	TRGV8	.	TRGJ1	17	-1	-1	20
13	9.969554514290974E-5	TGTGCCACCTGGGACCGGTGGTTCAAGATATTT	CATWDRWFKIF	TRGV8	.	TRGJP1	13	-1	-1	18
13	9.969554514290974E-5	TGTGCCACCTGGGACGGGGAGAAGAAACTCTTT	CATWDGEKKLF	TRGV2	.	TRGJ1	17	-1	-1	21
13	9.969554514290974E-5	TGTGCCACCTGGTACTATAAGAAACTCTTT	CATWYYKKLF	TRGV2	.	TRGJ1	14	-1	-1	12
13	9.969554514290974E-5	TGTGCCACCTGGGTTTGGATCAAGACGTTT	CATWVWIKTF	TRGV3	.	TRGJP2	12	-1	-1	14
13	9.969554514290974E-5	TGTGCCACCTGGGTCAATAAGAAACTCTTT	CATWVNKKLF	TRGV4	.	TRGJ1	12	-1	-1	16
13	9.969554514290974E-5	TGTGCCACCTGGGATGGGGAGAAACTCTTT	CATWDGEKLF	TRGV4	.	TRGJ1	17	-1	-1	19
13	9.969554514290974E-5	TGTGCCACCTGGGACGGGCTCGGACTCTTT	CATWDGLGLF	TRGV2	.	TRGJ1	21	-1	-1	23
13	9.969554514290974E-5	TGTGCCACCTGGGACGAAAAGAAACTCTTT	CATWDEKKLF	TRGV7	.	TRGJ1	14	-1	-1	18
13	9.969554514290974E-5	TGTGCCTTGTGGGAGAAGAAGCTCTTT	CALWEKKLF	TRGV9	.	TRGJ1	14	-1	-1	15
13	9.969554514290974E-5	TGTGCCACCTGTCCGTCGAAACTCTTT	CATCPSKLF	TRGV8	.	TRGJ1	10	-1	-1	17
13	9.969554514290974E-5	TGTGCCACCTGGCTTAAGAAACTCTTT	CATWLKKLF	TRGV8	.	TRGJ1	11	-1	-1	14
13	9.969554514290974E-5	TGTGCCACCTGGGACGGGGGGCTCTTT	CATWDGGLF	TRGV2	.	TRGJ1	17	-1	-1	21
13	9.969554514290974E-5	TGTGCTGCGTGGGGTCGACTCTTT	CAAWGRLF	TRGV10	.	TRGJ1	12	-1	-1	17
13	9.969554514290974E-5	TGTGCCACCTGGCTCTTT	CATWLF	TRGV4	.	TRGJ1	11	-1	-1	12
13	9.969554514290974E-5	TGGGGGCTCTTT	WGLF	TRGV3	.	TRGJ1	1	-1	-1	6
12	9.20266570549936E-5	TGTGCCACCTGGGACGGGCTGAGGGCCGAATATAGTAGTGATTGGATCAAGACGTTT	CATWDGLRAEYSSDWIKTF	TRGV2	.	TRGJP2	18	-1	-1	29
12	9.20266570549936E-5	TGTGCCACCTGGGATGGGGGCTATATGGGGAGTAGTGATTGGATCAAGACGTTT	CATWDGGYMGSSDWIKTF	TRGV8	.	TRGJP2	17	-1	-1	30
12	9.20266570549936E-5	TGTGCCACCTGGGATAGGCTCGTCGGATGGGTGTGTTATTATAAGAAACTCTTT	CATWDRLVGWVCYYKKLF	TRGV8	.	TRGJ1	18	-1	-1	35
12	9.20266570549936E-5	TGTGCCACCTGGGATAGGCCTATGGGGAAGAGTAGTGATTGGATCAAGACGTTT	CATWDRPMGKSSDWIKTF	TRGV8	.	TRGJP2	22	-1	-1	30
12	9.20266570549936E-5	TGTGCCACCTGGGACGGGCTGAGATATAGTAGTGATTGGATCAAGACGTTT	CATWDGLRYSSDWIKTF	TRGV2	.	TRGJP2	18	-1	-1	23
12	9.20266570549936E-5	TGTGCCACCTGGGACAGGCAAGTGGAGTTGGGCAAAAAAATCAAGGTATTT	CATWDRQVELGKKIKVF	TRGV3	.	TRGJP	18	-1	-1	24
12	9.20266570549936E-5	TGTGCTGCGTGGGAAAAAAACCCCGAGTATTATTATAAGAAACTCTTT	CAAWEKNPEYYYKKLF	TRGV10	.	TRGJ1	13	-1	-1	28
12	9.20266570549936E-5	TGTGCCACCTGGGACGGTCGGTATTCGAATTATTATAAGAAACTCTTT	CATWDGRYSNYYKKLF	TRGV2	.	TRGJ1	16	-1	-1	22
12	9.20266570549936E-5	TGTGCCACCTGGGACGGGTTAGGGAGTAGTGATTGGATCAAGACGTTT	CATWDGLGSSDWIKTF	TRGV2	.	TRGJP2	17	-1	-1	24
12	9.20266570549936E-5	TGTGCCACCTGGGACGGGCCCCCGAGTGGTTATTATAAGAAACTCTTT	CATWDGPPSGYYKKLF	TRGV2	.	TRGJ1	20	-1	-1	29
12	9.20266570549936E-5	TGTGCCACCTGGGACGGGCCCGTGGAGGATTATTATAAGAAACTCTTT	CATWDGPVEDYYKKLF	TRGV2	.	TRGJ1	22	-1	-1	28
12	9.20266570549936E-5	TGTGCCACCTGGGACGGGCCGGGTCGAGATTATTATAAGAAACTCTTT	CATWDGPGRDYYKKLF	TRGV2	.	TRGJ1	19	-1	-1	23
12	9.20266570549936E-5	TGTGCCACCTGGGACCCATCCCCGAATTATTATAAGAAACTCTTT	CATWDPSPNYYKKLF	TRGV2	.	TRGJ1	14	-1	-1	22
12	9.20266570549936E-5	TGTGCCACCTGGGACCGTCATAGTAGTGATTGGATCAAGACGTTT	CATWDRHSSDWIKTF	TRGV5	.	TRGJP2	14	-1	-1	19
12	9.20266570549936E-5	TGTGCCACCTGGGACCGCGATTGTAGTGATTGGATCAAGACGTTT	CATWDRDCSDWIKTF	TRGV2	.	TRGJP2	14	-1	-1	19
12	9.20266570549936E-5	TGTGCCACCTGGGACGGTTATAGTAGTGATTGGATCAAGACGTTT	CATWDGYSSDWIKTF	TRGV2	.	TRGJP2	16	-1	-1	18
12	9.20266570549936E-5	TGTGCCACCTGGGACGGCCCAAGTTCGTTGTGGGAGAAACTCTTT	CATWDGPSSLWEKLF	TRGV2	.	TRGJ1	19	-1	-1	34
12	9.20266570549936E-5	TGTGCCACCTGGGACGGAGGTCGGGCTGGTTGGTTCAAGATATTT	CATWDGGRAGWFKIF	TRGV2	.	TRGJP1	16	-1	-1	25
12	9.20266570549936E-5	TGTGCTGCGTGGGATCACCAAATTTTTTATAAGAAACTCTTT	CAAWDHQIFYKKLF	TRGV10	.	TRGJ1	17	-1	-1	23
12	9.20266570549936E-5	TGTGCCTTGCGGGAGGGATCGAATTATTATAAGAAACTCTTT	CALREGSNYYKKLF	TRGV9	.	TRGJ1	15	-1	-1	18
12	9.20266570549936E-5	TGTGCCACCTGGGGAAGCCTAACTGGTTGGTTCAAGATATTT	CATWGSLTGWFKIF	TRGV5	.	TRGJP1	12	-1	-1	21
12	9.20266570549936E-5	TGTGCCACCTGGGATCGATCGAATTATTATAAGAAACTCTTT	CATWDRSNYYKKLF	TRGV4	.	TRGJ1	14	-1	-1	18
12	9.20266570549936E-5	TGTGCCACCTGGGATGGGTCGAATTATTATAAGAAACTCTTT	CATWDGSNYYKKLF	TRGV4	.	TRGJ1	17	-1	-1	18
12	9.20266570549936E-5	TGTGCCACCTGGGATGGGCCCGGTTATTATAAGAAACTCTTT	CATWDGPGYYKKLF	TRGV4	.	TRGJ1	20	-1	-1	23
12	9.20266570549936E-5	TGTGCCACCTGGGATGGGCCGAGTTATTATAAGAAACTCTTT	CATWDGPSYYKKLF	TRGV4	.	TRGJ1	19	-1	-1	19
12	9.20266570549936E-5	TGTGCCACCTGGGATGGGGAGGTGGGGTATAAGAAACTCTTT	CATWDGEVGYKKLF	TRGV4	.	TRGJ1	17	-1	-1	27
12	9.20266570549936E-5	TGTGCCACCTGGGATGAAACTAGTGATTGGATCAAGACGTTT	CATWDETSDWIKTF	TRGV8	.	TRGJP2	14	-1	-1	20
12	9.20266570549936E-5	TGTGCCACCTGGGACTCCTCCTCTTATTATAAGAAACTCTTT	CATWDSSSYYKKLF	TRGV7	.	TRGJ1	14	-1	-1	23
12	9.20266570549936E-5	TGTGCCACCTGGGACTCGGAAGAGTATTATAAGAAACTCTTT	CATWDSEEYYKKLF	TRGV2	.	TRGJ1	14	-1	-1	24
12	9.20266570549936E-5	TGTGCCACCTGGGACGGGTGGAATTATTATAAGAAACTCTTT	CATWDGWNYYKKLF	TRGV2	.	TRGJ1	17	-1	-1	20
12	9.20266570549936E-5	TGTGCCACCTGGGACGGGCTAATTTTAAATAAGAAACTCTTT	CATWDGLILNKKLF	TRGV2	.	TRGJ1	18	-1	-1	28
12	9.20266570549936E-5	TGTGCCACCTGGGACGGGCCCGGATATTATAAGAAACTCTTT	CATWDGPGYYKKLF	TRGV2	.	TRGJ1	21	-1	-1	24
12	9.20266570549936E-5	TGTGCCACCTGGGACGGGCCGGGGGATTATAAGAAACTCTTT	CATWDGPGDYKKLF	TRGV2	.	TRGJ1	19	-1	-1	25
12	9.20266570549936E-5	TGTGCCACCTGGGACGGGCCGATGGGTTATAAGAAACTCTTT	CATWDGPMGYKKLF	TRGV2	.	TRGJ1	19	-1	-1	26
12	9.20266570549936E-5	TGTGCCACCTGGGACGGGCGTGGTTATTATAAGAAACTCTTT	CATWDGRGYYKKLF	TRGV2	.	TRGJ1	18	-1	-1	23
12	9.20266570549936E-5	TGTGCCACCTGGGACGGGGGGAGTGATTGGATCAAGACGTTT	CATWDGGSDWIKTF	TRGV2	.	TRGJP2	17	-1	-1	21
12	9.20266570549936E-5	TGTGCCACCTGGGACGGGGAATATTATTATAAGAAACTCTTT	CATWDGEYYYKKLF	TRGV2	.	TRGJ1	17	-1	-1	22
12	9.20266570549936E-5	TGTGCCACCTGGGACACCTCGAATTATTATAAGAAACTCTTT	CATWDTSNYYKKLF	TRGV5	.	TRGJ1	15	-1	-1	18
12	9.20266570549936E-5	TGTGCCACCTGGGACAGTCCATTATTTTATAAGAAACTCTTT	CATWDSPLFYKKLF	TRGV3	.	TRGJ1	19	-1	-1	23
12	9.20266570549936E-5	TGTGCCACCTGGGACAGGCCGGTTTATTATAAGAAACTCTTT	CATWDRPVYYKKLF	TRGV5	.	TRGJ1	22	-1	-1	23
12	9.20266570549936E-5	TGTGCCACCTGGGACAGGCCGGTGGAATATAAGAAACTCTTT	CATWDRPVEYKKLF	TRGV3	.	TRGJ1	22	-1	-1	27
12	9.20266570549936E-5	TGTGCCACCTGGGACAGGCGGTTTTTTTATAAGAAACTCTTT	CATWDRRFFYKKLF	TRGV3	.	TRGJ1	18	-1	-1	23
12	9.20266570549936E-5	TGTGCCACCTGGGACAGGCAGGTTTATTATAAGAAACTCTTT	CATWDRQVYYKKLF	TRGV3	.	TRGJ1	18	-1	-1	23
12	9.20266570549936E-5	TGTGCCACCTGGGACAGGACGAATTATTATAAGAAACTCTTT	CATWDRTNYYKKLF	TRGV5	.	TRGJ1	17	-1	-1	19
12	9.20266570549936E-5	TGTGCCACCTGGGACAGACGTAGTGATTGGATCAAGACGTTT	CATWDRRSDWIKTF	TRGV2	.	TRGJP2	14	-1	-1	19
12	9.20266570549936E-5	TGTGCCACCAAGGGGGGTACGAATTATTATAAGAAACTCTTT	CATKGGTNYYKKLF	TRGV8	.	TRGJ1	8	-1	-1	19
12	9.20266570549936E-5	TGTGCTGCGTGGTCCTGCTGCGTGGGAGCCTCCCTCTTT	CAAWSCCVGASLF	TRGV10	.	TRGJ1	11	-1	-1	33
12	9.20266570549936E-5	TGTGCTGCGTGGGATTATAGTTATTATAAGAAACTCTTT	CAAWDYSYYKKLF	TRGV10	.	TRGJ1	16	-1	-1	20
12	9.20266570549936E-5	TGTGCCACCTGGCCTCTGAATTATTATAAGAAACTCTTT	CATWPLNYYKKLF	TRGV8	.	TRGJ1	11	-1	-1	17
12	9.20266570549936E-5	TGTGCCACCTGGGTTCCGAATTATTATAAGAAACTCTTT	CATWVPNYYKKLF	TRGV8	.	TRGJ1	12	-1	-1	16
12	9.20266570549936E-5	TGTGCCACCTGGGCCCTCCGTTATTATAAGAAACTCTTT	CATWALRYYKKLF	TRGV4	.	TRGJ1	12	-1	-1	20
12	9.20266570549936E-5	TGTGCCACCTGGGGTCCTCTTGGATATAAGAAACTCTTT	CATWGPLGYKKLF	TRGV8	.	TRGJ1	12	-1	-1	24
12	9.20266570549936E-5	TGTGCCACCTGGGGGTGGAATTATTATAAGAAACTCTTT	CATWGWNYYKKLF	TRGV8	.	TRGJ1	12	-1	-1	17
12	9.20266570549936E-5	TGTGCCACCTGGGGATTAGGTAATTATAAGAAACTCTTT	CATWGLGNYKKLF	TRGV4	.	TRGJ1	12	-1	-1	22
12	9.20266570549936E-5	TGTGCCACCTGGGATCCAAGGGCTTATAAGAAACTCTTT	CATWDPRAYKKLF	TRGV4	.	TRGJ1	14	-1	-1	23
12	9.20266570549936E-5	TGTGCCACCTGGGATCGGAATTATTATAAGAAACTCTTT	CATWDRNYYKKLF	TRGV4	.	TRGJ1	17	-1	-1	17
12	9.20266570549936E-5	TGTGCCACCTGGGATCGAAGGGCCTATAAGAAACTCTTT	CATWDRRAYKKLF	TRGV4	.	TRGJ1	14	-1	-1	24
12	9.20266570549936E-5	TGTGCCACCTGGGATGGTCCTTATTATAAGAAACTCTTT	CATWDGPYYKKLF	TRGV2	.	TRGJ1	19	-1	-1	20
12	9.20266570549936E-5	TGTGCCACCTGGGATGGTCAAGATTATAAGAAACTCTTT	CATWDGQDYKKLF	TRGV4	.	TRGJ1	16	-1	-1	22
12	9.20266570549936E-5	TGTGCCACCTGGGATGGGCGGTATTATAAGAAACTCTTT	CATWDGRYYKKLF	TRGV4	.	TRGJ1	18	-1	-1	21
12	9.20266570549936E-5	TGTGCCACCTGGGATGGGAATTATTATAAGAAACTCTTT	CATWDGNYYKKLF	TRGV4	.	TRGJ1	17	-1	-1	17
12	9.20266570549936E-5	TGTGCCACCTGGGATGGATTTTATTATAAGAAACTCTTT	CATWDGFYYKKLF	TRGV8	.	TRGJ1	14	-1	-1	20
12	9.20266570549936E-5	TGTGCCACCTGGGATGATCGTGGTTATAAGAAACTCTTT	CATWDDRGYKKLF	TRGV8	.	TRGJ1	14	-1	-1	23
12	9.20266570549936E-5	TGTGCCACCTGGGACTCCGAGTATTATAAGAAACTCTTT	CATWDSEYYKKLF	TRGV2	.	TRGJ1	14	-1	-1	21
12	9.20266570549936E-5	TGTGCCACCTGGGACGTTTGTGATTGGATCAAGACGTTT	CATWDVCDWIKTF	TRGV5	.	TRGJP2	14	-1	-1	19
12	9.20266570549936E-5	TGTGCCACCTGGGACGGGTCTGAGTATAAGAAACTCTTT	CATWDGSEYKKLF	TRGV2	.	TRGJ1	17	-1	-1	24
12	9.20266570549936E-5	TGTGCCACCTGGGACGGGCCTGGTTGGTTCAAGATATTT	CATWDGPGWFKIF	TRGV2	.	TRGJP1	19	-1	-1	19
12	9.20266570549936E-5	TGTGCCACCTGGGACGGGCCCGATTATAAGAAACTCTTT	CATWDGPDYKKLF	TRGV2	.	TRGJ1	21	-1	-1	22
12	9.20266570549936E-5	TGTGCCACCTGGGACGGGAGAAATTATAAGAAACTCTTT	CATWDGRNYKKLF	TRGV7	.	TRGJ1	17	-1	-1	22
12	9.20266570549936E-5	TGTGCCACCTGGGACATGGGGAATTATAAGAAACTCTTT	CATWDMGNYKKLF	TRGV5	.	TRGJ1	15	-1	-1	22
12	9.20266570549936E-5	TGTGCCACCTGGGACAGGCTTCGAGATAAGAAACTCTTT	CATWDRLRDKKLF	TRGV3	.	TRGJ1	18	-1	-1	25
12	9.20266570549936E-5	TGTGCCACCTGGGACAGACTTTATTATAAGAAACTCTTT	CATWDRLYYKKLF	TRGV2	.	TRGJ1	14	-1	-1	20
12	9.20266570549936E-5	TGTGCCACCTGGGAGGTTGGGATTTGGGAGAAACTCTTT	CATWEVGIWEKLF	TRGV2	.	TRGJ1	13	-1	-1	28
12	9.20266570549936E-5	TGTGCCACCCCCCGGATGATTATTATATGGAAACTCTTT	CATPRMIIIWKLF	TRGV2	.	TRGJ1	8	-1	-1	18
12	9.20266570549936E-5	TGTGCCACCCCCGCTGGGGTCCATTATAAGAAACTCTTT	CATPAGVHYKKLF	TRGV3	.	TRGJ1	8	-1	-1	22
12	9.20266570549936E-5	TGTGCTGCGTGGGATTCTTACCCTAAGAAACTCTTT	CAAWDSYPKKLF	TRGV10	.	TRGJ1	15	-1	-1	23
12	9.20266570549936E-5	TGTGCCACCTGGTTGGTGTTTTATAAGAAACTCTTT	CATWLVFYKKLF	TRGV8	.	TRGJ1	11	-1	-1	20
12	9.20266570549936E-5	TGTGCCACCTGGGCTATTTATTATAAGAAACTCTTT	CATWAIYYKKLF	TRGV8	.	TRGJ1	15	-1	-1	17
12	9.20266570549936E-5	TGTGCCACCTGGGATGAAGGTGGTAAGAAACTCTTT	CATWDEGGKKLF	TRGV4	.	TRGJ1	15	-1	-1	23
12	9.20266570549936E-5	TGTGCCACCTGGGATAGGCTATATAAGAAACTCTTT	CATWDRLYKKLF	TRGV8	.	TRGJ1	21	-1	-1	21
12	9.20266570549936E-5	TGTGCCACCTGGGACGCTTCTTATAAGAAACTCTTT	CATWDASYKKLF	TRGV2	.	TRGJ1	15	-1	-1	17
12	9.20266570549936E-5	TGTGCCACCTGGGACGGGCGGTCGAAGAAACTCTTT	CATWDGRSKKLF	TRGV2	.	TRGJ1	18	-1	-1	24
12	9.20266570549936E-5	TGTGCCACCTGGGACGGGCAGCTGAAGAAACTCTTT	CATWDGQLKKLF	TRGV4	.	TRGJ1	18	-1	-1	24
12	9.20266570549936E-5	TGTGCCACCTGGGACGGATTAAGTTGGAAACTCTTT	CATWDGLSWKLF	TRGV3	.	TRGJ1	14	-1	-1	26
12	9.20266570549936E-5	TGTGCCACCTGGGACAGGCCACTTAGGGGCCTCTTT	CATWDRPLRGLF	TRGV7	.	TRGJ1	19	-1	-1	30
12	9.20266570549936E-5	TGTGCCACCTGGGAGGATTATTATAAGAAACTCTTT	CATWEDYYKKLF	TRGV5P	.	TRGJ1	12	-1	-1	16
12	9.20266570549936E-5	TGTGCCACCTGGGAAGGAGGAGGTAAGAAACTCTTT	CATWEGGGKKLF	TRGV4	.	TRGJ1	16	-1	-1	23
12	9.20266570549936E-5	TGTGCCACCTGGGAAATAGGGACTGAGAAACTCTTT	CATWEIGTEKLF	TRGV2	.	TRGJ1	13	-1	-1	25
12	9.20266570549936E-5	TGTGCCACCTGGGAAAGTGATTGGATCAAGACGTTT	CATWESDWIKTF	TRGV4	.	TRGJP2	13	-1	-1	15
12	9.20266570549936E-5	TGTGCCACCCTTCCGGCTTATTATAAGAAACTCTTT	CATLPAYYKKLF	TRGV2	.	TRGJ1	8	-1	-1	17
12	9.20266570549936E-5	TGTGCCACCGTTAGTAGTGATTGGATCAAGACGTTT	CATVSSDWIKTF	TRGV2	.	TRGJP2	8	-1	-1	11
12	9.20266570549936E-5	TGTGCCACCGGGACCCGGTCGGGTAAGAAACTCTTT	CATGTRSGKKLF	TRGV7	.	TRGJ1	13	-1	-1	23
12	9.20266570549936E-5	TGTGCCTGCTGGATTTATTATAAGAAACTCTTT	CACWIYYKKLF	TRGV11	.	TRGJ1	14	-1	-1	11
12	9.20266570549936E-5	TGTGCCACCTCTATCGCACATAAGAAACTCTTT	CATSIAHKKLF	TRGV3	.	TRGJ1	9	-1	-1	19
12	9.20266570549936E-5	TGTGCCACCTGTAAGTATTATAAGAAACTCTTT	CATCKYYKKLF	TRGV5	.	TRGJ1	10	-1	-1	12
12	9.20266570549936E-5	TGTGCCACCTGGTTTTATTATAAGAAACTCTTT	CATWFYYKKLF	TRGV8	.	TRGJ1	11	-1	-1	14
12	9.20266570549936E-5	TGTGCCACCTGGTATTATTATAAGAAACTCTTT	CATWYYYKKLF	TRGV8	.	TRGJ1	14	-1	-1	13
12	9.20266570549936E-5	TGTGCCACCTGGGTAAATTATAAGAAACTCTTT	CATWVNYKKLF	TRGV2	.	TRGJ1	12	-1	-1	16
12	9.20266570549936E-5	TGTGCCACCTGGGATTCCCCTAAGAAACTCTTT	CATWDSPKKLF	TRGV8	.	TRGJ1	14	-1	-1	20
12	9.20266570549936E-5	TGTGCCACCTGGGACCACTATAAGAAACTCTTT	CATWDHYKKLF	TRGV3	.	TRGJ1	14	-1	-1	18
12	9.20266570549936E-5	TGTGCCACCTGGGACGGGCATGTGAAACTCTTT	CATWDGHVKLF	TRGV2	.	TRGJ1	18	-1	-1	23
12	9.20266570549936E-5	TGTGCCACCTGGGACAGGTTTGTGAAACTCTTT	CATWDRFVKLF	TRGV7	.	TRGJ1	17	-1	-1	23
12	9.20266570549936E-5	TGTGCCACCTGGGAGAAAGGGAAGAAACTCTTT	CATWEKGKKLF	TRGV2	.	TRGJ1	13	-1	-1	21
12	9.20266570549936E-5	TGTGCCACCCCCCGTTATTATAAGAAACTCTTT	CATPRYYKKLF	TRGV3	.	TRGJ1	8	-1	-1	14
12	9.20266570549936E-5	TGTGCCACCCCCGATTATTATAAGAAACTCTTT	CATPDYYKKLF	TRGV4	.	TRGJ1	8	-1	-1	13
12	9.20266570549936E-5	TGTGCCCCTCCTAGGTATAAGAAACTCTTT	CAPPRYKKLF	TRGV2	.	TRGJ1	8	-1	-1	15
12	9.20266570549936E-5	TGTGCCGGACCGAATTATAAGAAACTCTTT	CAGPNYKKLF	TRGV3	.	TRGJ1	5	-1	-1	13
12	9.20266570549936E-5	TGTGCCACCTTGCGTTATAAGAAACTCTTT	CATLRYKKLF	TRGV4	.	TRGJ1	9	-1	-1	14
12	9.20266570549936E-5	TGTGCCACCTGCGTCGGACAGGGCCTCTTT	CATCVGQGLF	TRGV4	.	TRGJ1	10	-1	-1	24
12	9.20266570549936E-5	TGTGCCACCTGGGACAGGTTCAAGATATTT	CATWDRFKIF	TRGV8	.	TRGJP1	17	-1	-1	16
12	9.20266570549936E-5	TGTGCCACCTGGGACAGGAGGAAACTCTTT	CATWDRRKLF	TRGV3	.	TRGJ1	17	-1	-1	20
12	9.20266570549936E-5	TGTGCCACCTGGGACAAGGTAAAACTCTTT	CATWDKVKLF	TRGV5	.	TRGJ1	15	-1	-1	21
12	9.20266570549936E-5	TGTCCTTCGGGGTATAAGAAACTCTTT	CPSGYKKLF	TRGV3	.	TRGJ1	2	-1	-1	12
12	9.20266570549936E-5	TGTGTGAGTGATTGGATCAAGACGTTT	CVSDWIKTF	TRGV2	.	TRGJP2	3	-1	-1	6
12	9.20266570549936E-5	TGTGCCACCTGGTTTTGGAAACTCTTT	CATWFWKLF	TRGV4	.	TRGJ1	11	-1	-1	17
12	9.20266570549936E-5	TGTGCCACCACTTCGGGGAAACTCTTT	CATTSGKLF	TRGV8	.	TRGJ1	8	-1	-1	17
12	9.20266570549936E-5	TGTGGCCGCGGTTATAAGAAACTCTTT	CGRGYKKLF	TRGV2	.	TRGJ1	3	-1	-1	11
12	9.20266570549936E-5	TGTGCCTTGTGGGAGGAACTCTTT	CALWEELF	TRGV9	.	TRGJ1	15	-1	-1	13
12	9.20266570549936E-5	TGTGCCACCTGGTTGGAACTCTTT	CATWLELF	TRGV2	.	TRGJ1	11	-1	-1	16
12	9.20266570549936E-5	TGTGCCACCTGGGACCCGCTCTTT	CATWDPLF	TRGV8	.	TRGJ1	13	-1	-1	18
12	9.20266570549936E-5	TGTGCCACCCCGGGGAAACTCTTT	CATPGKLF	TRGV2	.	TRGJ1	8	-1	-1	14
12	9.20266570549936E-5	TGTGCCCATAAGAAACTCTTT	CAHKKLF	TRGV2	.	TRGJ1	5	-1	-1	7
12	9.20266570549936E-5	TGTGGTCATAAGAAACTCTTT	CGHKKLF	TRGV8	.	TRGJ1	3	-1	-1	7
11	8.435776896707746E-5	TGTGCCACCTGGGATAGGGGGGCCGAGGGGGGTAGTGATTGGATCAAGACGTTT	CATWDRGAEGGSDWIKTF	TRGV8	.	TRGJP2	17	-1	-1	31
11	8.435776896707746E-5	TGTGCCACCTGGGATAGGTATAGGTTCCTATATTATTATAAGAAACTCTTT	CATWDRYRFLYYYKKLF	TRGV8	.	TRGJ1	17	-1	-1	31
11	8.435776896707746E-5	TGTGCCACCTGGGACGTTGCTCCCATGAGCATTTATTATAAGAAACTCTTT	CATWDVAPMSIYYKKLF	TRGV2	.	TRGJ1	15	-1	-1	32
11	8.435776896707746E-5	TGTGCCACCTGGGACGGGCTAGATGAGTTGGGCAAAAAAATCAAGGTATTT	CATWDGLDELGKKIKVF	TRGV2	.	TRGJP	18	-1	-1	24
11	8.435776896707746E-5	TGTGCCACCTGGGACGGACACAAAACACCGAATTATTATAAGAAACTCTTT	CATWDGHKTPNYYKKLF	TRGV3	.	TRGJ1	14	-1	-1	28
11	8.435776896707746E-5	TGTGCCACCTGGGCTGGTTCTGACCCGTATTATTATAAGAAACTCTTT	CATWAGSDPYYYKKLF	TRGV8	.	TRGJ1	12	-1	-1	25
11	8.435776896707746E-5	TGTGCCACCTGGGACGGCTTTTGGAATAGTGATTGGATCAAGACGTTT	CATWDGFWNSDWIKTF	TRGV3	.	TRGJP2	17	-1	-1	26
11	8.435776896707746E-5	TGTGCCACCTGGGACGGGCCCTGTGAGGAGTATTATAAGAAACTCTTT	CATWDGPCEEYYKKLF	TRGV2	.	TRGJ1	20	-1	-1	30
11	8.435776896707746E-5	TGTGCCACCTGGGACGGGCCGGATGGTAGTGATTGGATCAAGACGTTT	CATWDGPDGSDWIKTF	TRGV2	.	TRGJP2	19	-1	-1	22
11	8.435776896707746E-5	TGTGCCACCTGGGACGGGCGAGTTAGTAGTGATTGGATCAAGACGTTT	CATWDGRVSSDWIKTF	TRGV2	.	TRGJP2	18	-1	-1	23
11	8.435776896707746E-5	TGTGCCACCTGGGACAGGCTAGTCGGCGTCGATTATAAGAAACTCTTT	CATWDRLVGVDYKKLF	TRGV7	.	TRGJ1	18	-1	-1	31
11	8.435776896707746E-5	TGTGCCACCTGGGACAGGCCTACGACCACTGGTTGGTTCAAGATATTT	CATWDRPTTTGWFKIF	TRGV3	.	TRGJP1	20	-1	-1	24
11	8.435776896707746E-5	TGTGCCACCTGGGACAGGCGAGAGTTGGGCAAAAAAATCAAGGTATTT	CATWDRRELGKKIKVF	TRGV3	.	TRGJP	18	-1	-1	16
11	8.435776896707746E-5	TGTGCCACCTGGGACAGGCAGGGTAGTAGTGATTGGATCAAGACGTTT	CATWDRQGSSDWIKTF	TRGV3	.	TRGJP2	18	-1	-1	23
11	8.435776896707746E-5	TGTGCTGCGTGGGTCGCAGGGGGGAATTATTATAAGAAACTCTTT	CAAWVAGGNYYKKLF	TRGV10	.	TRGJ1	12	-1	-1	23
11	8.435776896707746E-5	TGTGCTGCGTGGGATTACGGGAGGGATTATTATAAGAAACTCTTT	CAAWDYGRDYYKKLF	TRGV10	.	TRGJ1	18	-1	-1	25
11	8.435776896707746E-5	TGTGCCACCTGGGACTGCGACAGTAGTGATTGGATCAAGACGTTT	CATWDCDSSDWIKTF	TRGV7	.	TRGJP2	14	-1	-1	21
11	8.435776896707746E-5	TGTGCCACCTGGGACGCGCCGGGGGATTATTATAAGAAACTCTTT	CATWDAPGDYYKKLF	TRGV2	.	TRGJ1	19	-1	-1	25
11	8.435776896707746E-5	TGTGCCACCTGGGACGGCCTCTTGAATTATTATAAGAAACTCTTT	CATWDGLLNYYKKLF	TRGV2	.	TRGJ1	16	-1	-1	23
11	8.435776896707746E-5	TGTGCCACCTGGGACGGCGATAGTAGTGATTGGATCAAGACGTTT	CATWDGDSSDWIKTF	TRGV2	.	TRGJP2	16	-1	-1	19
11	8.435776896707746E-5	TGTGCCACCTGGGACGGGCCATCCACTGGTTGGTTCAAGATATTT	CATWDGPSTGWFKIF	TRGV2	.	TRGJP1	19	-1	-1	22
11	8.435776896707746E-5	TGTGCCACCTGGGACAGGCTCGGGAATTATTATAAGAAACTCTTT	CATWDRLGNYYKKLF	TRGV3	.	TRGJ1	18	-1	-1	23
11	8.435776896707746E-5	TGTGCCACCTGGGACAGGCTAAGGGATAATTATAAGAAACTCTTT	CATWDRLRDNYKKLF	TRGV3	.	TRGJ1	18	-1	-1	25
11	8.435776896707746E-5	TGTGCCACCTGGGACAGGCCATGTCCTGATTATAAGAAACTCTTT	CATWDRPCPDYKKLF	TRGV7	.	TRGJ1	25	-1	-1	28
11	8.435776896707746E-5	TGTGCCACCTGGGACAAGCGCGGTAGTGATTGGATCAAGACGTTT	CATWDKRGSDWIKTF	TRGV2	.	TRGJP2	14	-1	-1	22
11	8.435776896707746E-5	TGTGCCACCTGGGAAGGTTCTCTTAAACATTATAAGAAACTCTTT	CATWEGSLKHYKKLF	TRGV4	.	TRGJ1	16	-1	-1	28
11	8.435776896707746E-5	TGTGCCACCTGGGGCTTTTCGAATTATTATAAGAAACTCTTT	CATWGFSNYYKKLF	TRGV2	.	TRGJ1	12	-1	-1	17
11	8.435776896707746E-5	TGTGCCACCTGGGGCCATCGGAATTATTATAAGAAACTCTTT	CATWGHRNYYKKLF	TRGV8	.	TRGJ1	12	-1	-1	20
11	8.435776896707746E-5	TGTGCCACCTGGGATTTCCCGAATTATTATAAGAAACTCTTT	CATWDFPNYYKKLF	TRGV4	.	TRGJ1	14	-1	-1	19
11	8.435776896707746E-5	TGTGCCACCTGGGATTCTTCGTATTATTATAAGAAACTCTTT	CATWDSSYYYKKLF	TRGV3	.	TRGJ1	13	-1	-1	17
11	8.435776896707746E-5	TGTGCCACCTGGGATGGGTCCTATTATTATAAGAAACTCTTT	CATWDGSYYYKKLF	TRGV4	.	TRGJ1	20	-1	-1	22
11	8.435776896707746E-5	TGTGCCACCTGGGATATAACGAATTATTATAAGAAACTCTTT	CATWDITNYYKKLF	TRGV4	.	TRGJ1	14	-1	-1	19
11	8.435776896707746E-5	TGTGCCACCTGGGATAGGTCTATTTGTTATAAGAAACTCTTT	CATWDRSICYKKLF	TRGV8	.	TRGJ1	22	-1	-1	23
11	8.435776896707746E-5	TGTGCCACCTGGGACGTACCGAATTATTATAAGAAACTCTTT	CATWDVPNYYKKLF	TRGV2	.	TRGJ1	15	-1	-1	19
11	8.435776896707746E-5	TGTGCCACCTGGGACGGTTCCTTTTATTATAAGAAACTCTTT	CATWDGSFYYKKLF	TRGV2	.	TRGJ1	16	-1	-1	23
11	8.435776896707746E-5	TGTGCCACCTGGGACGGCCGTGCTGATTGGATCAAGACGTTT	CATWDGRADWIKTF	TRGV2	.	TRGJP2	16	-1	-1	23
11	8.435776896707746E-5	TGTGCCACCTGGGACGGCCAGAATTATTATAAGAAACTCTTT	CATWDGQNYYKKLF	TRGV2	.	TRGJ1	16	-1	-1	20
11	8.435776896707746E-5	TGTGCCACCTGGGACGGGCCGGCTTATTATAAGAAACTCTTT	CATWDGPAYYKKLF	TRGV2	.	TRGJ1	19	-1	-1	23
11	8.435776896707746E-5	TGTGCCACCTGGGACGGACCCTTGTTCTATAAGAAACTCTTT	CATWDGPLFYKKLF	TRGV2	.	TRGJ1	20	-1	-1	27
11	8.435776896707746E-5	TGTGCCACCTGGGACAGGTTGAATTATTATAAGAAACTCTTT	CATWDRLNYYKKLF	TRGV3	.	TRGJ1	17	-1	-1	20
11	8.435776896707746E-5	TGTGCCACCTGGGACAGGCCTTCCTACTATAAGAAACTCTTT	CATWDRPSYYKKLF	TRGV7	.	TRGJ1	23	-1	-1	24
11	8.435776896707746E-5	TGTGCCACCTGGGACAGGCCGAATTATTATAAGAAACTCTTT	CATWDRPNYYKKLF	TRGV3	.	TRGJ1	19	-1	-1	19
11	8.435776896707746E-5	TGTGCCACCTGGGACAGGCGGAGGGGGTATAAGAAACTCTTT	CATWDRRRGYKKLF	TRGV7	.	TRGJ1	18	-1	-1	27
11	8.435776896707746E-5	TGTGCCACCTGGGACAGGCGAGGTGATTGGATCAAGACGTTT	CATWDRRGDWIKTF	TRGV7	.	TRGJP2	18	-1	-1	22
11	8.435776896707746E-5	TGTGCCACCTGGGACAGACCGAATTATTATAAGAAACTCTTT	CATWDRPNYYKKLF	TRGV7	.	TRGJ1	19	-1	-1	19
11	8.435776896707746E-5	TGTGCCACCCATCCTCGTGGGATCTATTATAAGAAACTCTTT	CATHPRGIYYKKLF	TRGV8	.	TRGJ2	8	-1	-1	24
11	8.435776896707746E-5	TGTGCCACCGACAGAAGGAGTAGTGATTGGATCAAGACGTTT	CATDRRSSDWIKTF	TRGV2	.	TRGJP2	8	-1	-1	18
11	8.435776896707746E-5	TGTGCCACCTGGCCTCAGATCCATTATAAGAAACTCTTT	CATWPQIHYKKLF	TRGV8	.	TRGJ1	11	-1	-1	22
11	8.435776896707746E-5	TGTGCCACCTGGGCACATCCCGTTGGGAAGAAACTCTTT	CATWAHPVGKKLF	TRGV7	.	TRGJ1	16	-1	-1	27
11	8.435776896707746E-5	TGTGCCACCTGGGGTCTTAATTATTATAAGAAACTCTTT	CATWGLNYYKKLF	TRGV4	.	TRGJ1	12	-1	-1	18
11	8.435776896707746E-5	TGTGCCACCTGGGGCCCCATCTCGGGCAAGAAACTCTTT	CATWGPISGKKLF	TRGV5P	.	TRGJ1	14	-1	-1	27
11	8.435776896707746E-5	TGTGCCACCTGGGATCCAGTTGGTTATAAGAAACTCTTT	CATWDPVGYKKLF	TRGV8	.	TRGJ1	14	-1	-1	23
11	8.435776896707746E-5	TGTGCCACCTGGGATGTGGGGTATTATAAGAAACTCTTT	CATWDVGYYKKLF	TRGV4	.	TRGJ1	15	-1	-1	21
11	8.435776896707746E-5	TGTGCCACCTGGGATGGTAGTGATTGGATCAAGACGTTT	CATWDGSDWIKTF	TRGV8	.	TRGJP2	14	-1	-1	13
11	8.435776896707746E-5	TGTGCCACCTGGGATGGGCACTATTATAAGAAACTCTTT	CATWDGHYYKKLF	TRGV4	.	TRGJ1	18	-1	-1	21
11	8.435776896707746E-5	TGTGCCACCTGGGATGGGGTTTATTATAAGAAACTCTTT	CATWDGVYYKKLF	TRGV4	.	TRGJ1	17	-1	-1	20
11	8.435776896707746E-5	TGTGCCACCTGGGATAGGCCCCGATATAAGAAACTCTTT	CATWDRPRYKKLF	TRGV8	.	TRGJ1	19	-1	-1	24
11	8.435776896707746E-5	TGTGCCACCTGGGACTCCCTTTATTATAAGAAACTCTTT	CATWDSLYYKKLF	TRGV3	.	TRGJ1	14	-1	-1	20
11	8.435776896707746E-5	TGTGCCACCTGGGACGTCGATTATTATAAGAAACTCTTT	CATWDVDYYKKLF	TRGV2	.	TRGJ1	15	-1	-1	16
11	8.435776896707746E-5	TGTGCCACCTGGGACGGTGCTGGTTATAAGAAACTCTTT	CATWDGAGYKKLF	TRGV2	.	TRGJ1	16	-1	-1	23
11	8.435776896707746E-5	TGTGCCACCTGGGACGGCAAGTATTATAAGAAACTCTTT	CATWDGKYYKKLF	TRGV3	.	TRGJ1	17	-1	-1	18
11	8.435776896707746E-5	TGTGCCACCTGGGACGGGCCTTATTATAAGAAACTCTTT	CATWDGPYYKKLF	TRGV2	.	TRGJ1	19	-1	-1	20
11	8.435776896707746E-5	TGTGCCACCTGGGACGGGCGGGGGTATAAGAAACTCTTT	CATWDGRGYKKLF	TRGV2	.	TRGJ1	18	-1	-1	24
11	8.435776896707746E-5	TGTGCCACCTGGGACGGGATCAATTATAAGAAACTCTTT	CATWDGINYKKLF	TRGV2	.	TRGJ1	17	-1	-1	22
11	8.435776896707746E-5	TGTGCCACCTGGGACACTCCTTATTATAAGAAACTCTTT	CATWDTPYYKKLF	TRGV3	.	TRGJ1	15	-1	-1	20
11	8.435776896707746E-5	TGTGCCACCTGGGACAGCCATTATTATAAGAAACTCTTT	CATWDSHYYKKLF	TRGV3	.	TRGJ1	16	-1	-1	19
11	8.435776896707746E-5	TGTGCCACCTGGGACAGGCCGGGTTATAAGAAACTCTTT	CATWDRPGYKKLF	TRGV5	.	TRGJ1	19	-1	-1	23
11	8.435776896707746E-5	TGTGCCACCTGGGACAGGCGTTTTTATAAGAAACTCTTT	CATWDRRFYKKLF	TRGV5	.	TRGJ1	18	-1	-1	20
11	8.435776896707746E-5	TGTGCCACCTGGGACAGGCGGGATTATAAGAAACTCTTT	CATWDRRDYKKLF	TRGV3	.	TRGJ1	18	-1	-1	22
11	8.435776896707746E-5	TGTGCCACCTGGGAGGAGGCGGAGTATAAGAAACTCTTT	CATWEEAEYKKLF	TRGV3	.	TRGJ1	13	-1	-1	24
11	8.435776896707746E-5	TGTGCTGCGTGGGATGCAGGTTGGTTCAAGATATTT	CAAWDAGWFKIF	TRGV10	.	TRGJP1	14	-1	-1	18
11	8.435776896707746E-5	TGTGCCACTAATAGTAGTGATTGGATCAAGACGTTT	CATNSSDWIKTF	TRGV3	.	TRGJP2	7	-1	-1	6
11	8.435776896707746E-5	TGTGCCACCTGTCCCCCATTAGATAAGAAACTCTTT	CATCPPLDKKLF	TRGV8	.	TRGJ1	10	-1	-1	22
11	8.435776896707746E-5	TGTGCCACCTGGTTGAATTATTATAAGAAACTCTTT	CATWLNYYKKLF	TRGV3	.	TRGJ1	11	-1	-1	14
11	8.435776896707746E-5	TGTGCCACCTGGGTTCCTTATTATAAGAAACTCTTT	CATWVPYYKKLF	TRGV3	.	TRGJ1	12	-1	-1	17
11	8.435776896707746E-5	TGTGCCACCTGGGTGGGTTATTATAAGAAACTCTTT	CATWVGYYKKLF	TRGV4	.	TRGJ1	16	-1	-1	17
11	8.435776896707746E-5	TGTGCCACCTGGGCATGGGATTATAAGAAACTCTTT	CATWAWDYKKLF	TRGV8	.	TRGJ1	12	-1	-1	19
11	8.435776896707746E-5	TGTGCCACCTGGGATGGGCAGCTGAAGAAACTCTTT	CATWDGQLKKLF	TRGV4	.	TRGJ1	18	-1	-1	24
11	8.435776896707746E-5	TGTGCCACCTGGGACTCTCATCGTAAGAAACTCTTT	CATWDSHRKKLF	TRGV8	.	TRGJ1	13	-1	-1	23
11	8.435776896707746E-5	TGTGCCACCTGGGACGGGCTTGATAAGAAACTCTTT	CATWDGLDKKLF	TRGV2	.	TRGJ1	18	-1	-1	22
11	8.435776896707746E-5	TGTGCCACCTGGGACAGGCTTTATAAGAAACTCTTT	CATWDRLYKKLF	TRGV7	.	TRGJ1	18	-1	-1	20
11	8.435776896707746E-5	TGTGCCACCTGGGACAGGCCCCCCGGGAAACTCTTT	CATWDRPPGKLF	TRGV7	.	TRGJ1	19	-1	-1	26
11	8.435776896707746E-5	TGTGCCACCTGGGACAGGCGCTATAAGAAACTCTTT	CATWDRRYKKLF	TRGV3	.	TRGJ1	18	-1	-1	21
11	8.435776896707746E-5	TGTGCCACCTGGGAAGGGGATTATAAGAAACTCTTT	CATWEGDYKKLF	TRGV8	.	TRGJ1	16	-1	-1	19
11	8.435776896707746E-5	TGTGCCACCCGAAGGAATTATTATAAGAAACTCTTT	CATRRNYYKKLF	TRGV5	.	TRGJ1	8	-1	-1	14
11	8.435776896707746E-5	TGTGCCACCGCCCTATGGACGTATAAGAAACTCTTT	CATALWTYKKLF	TRGV3	.	TRGJ1	8	-1	-1	21
11	8.435776896707746E-5	TGTGCCTTGTGGGAGGTGTGTGTGGGCCTCTTT	CALWEVCVGLF	TRGV9	.	TRGJ1	17	-1	-1	27
11	8.435776896707746E-5	TGTGCCACCTTAAGGCGATATAAGAAACTCTTT	CATLRRYKKLF	TRGV2	.	TRGJ1	9	-1	-1	18
11	8.435776896707746E-5	TGTGCCACCTGGCTCCGTTGGTTCAAGATATTT	CATWLRWFKIF	TRGV3	.	TRGJP1	11	-1	-1	16
11	8.435776896707746E-5	TGTGCCACCTGGGGCTATTATAAGAAACTCTTT	CATWGYYKKLF	TRGV4	.	TRGJ1	12	-1	-1	15
11	8.435776896707746E-5	TGTGCCACCTGGGATAGTTGGAAGAAACTCTTT	CATWDSWKKLF	TRGV8	.	TRGJ1	16	-1	-1	21
11	8.435776896707746E-5	TGTGCCACCTGGGACGGGCCGTTGAAACTCTTT	CATWDGPLKLF	TRGV2	.	TRGJ1	19	-1	-1	23
11	8.435776896707746E-5	TGTGCCACCTGGGACGGGCCGGTGAAACTCTTT	CATWDGPVKLF	TRGV2	.	TRGJ1	22	-1	-1	23
11	8.435776896707746E-5	TGTGCCACCTGGGACGGGCCATGGGGACTCTTT	CATWDGPWGLF	TRGV2	.	TRGJ1	19	-1	-1	26
11	8.435776896707746E-5	TGTGCCACCTGGGACGGGCGGTTTAAACTCTTT	CATWDGRFKLF	TRGV2	.	TRGJ1	18	-1	-1	24
11	8.435776896707746E-5	TGTGCCACCTGGGACGGGCAAAGGAAACTCTTT	CATWDGQRKLF	TRGV2	.	TRGJ1	18	-1	-1	23
11	8.435776896707746E-5	TGTGCCACCTGGGACAGGCCTCAGAAACTCTTT	CATWDRPQKLF	TRGV7	.	TRGJ1	20	-1	-1	22
11	8.435776896707746E-5	TGTGCCACCTGGGAAAATTATAAGAAACTCTTT	CATWENYKKLF	TRGV4	.	TRGJ1	13	-1	-1	16
11	8.435776896707746E-5	TGTGCCACCTGGACCCTAAATAAGAAACTCTTT	CATWTLNKKLF	TRGV3	.	TRGJ1	11	-1	-1	19
11	8.435776896707746E-5	TGTGCCACCTGGAGTGATTGGATCAAGACGTTT	CATWSDWIKTF	TRGV8	.	TRGJP2	11	-1	-1	12
11	8.435776896707746E-5	TGTGCCACACCAGCTGGTTGGTTCAAGATATTT	CATPAGWFKIF	TRGV2	.	TRGJP1	7	-1	-1	8
11	8.435776896707746E-5	TGTGCGTTGAGGAATTATTATAAGAAACTCTTT	CALRNYYKKLF	TRGV9	.	TRGJ1	11	-1	-1	11
11	8.435776896707746E-5	TGTGCCACTTCAGGGGATAAGAAACTCTTT	CATSGDKKLF	TRGV3	.	TRGJ1	7	-1	-1	16
11	8.435776896707746E-5	TGTGCCACTATTACTCCAAAGAAACTCTTT	CATITPKKLF	TRGV8	.	TRGJ1	7	-1	-1	18
11	8.435776896707746E-5	TGTGCCACCTCGTTGGGGAAGAAACTCTTT	CATSLGKKLF	TRGV4	.	TRGJ1	9	-1	-1	18
11	8.435776896707746E-5	TGTGCCACCTGGCATTATAAGAAACTCTTT	CATWHYKKLF	TRGV8	.	TRGJ1	14	-1	-1	13
11	8.435776896707746E-5	TGTGCCACCTGGGGTACCAAGAAACTCTTT	CATWGTKKLF	TRGV5	.	TRGJ1	12	-1	-1	18
11	8.435776896707746E-5	TGTGCCACCTGGGGATATAAGAAACTCTTT	CATWGYKKLF	TRGV8	.	TRGJ1	16	-1	-1	15
11	8.435776896707746E-5	TGTGCCACCTGGGACATTAAGAAACTCTTT	CATWDIKKLF	TRGV3	.	TRGJ1	15	-1	-1	17
11	8.435776896707746E-5	TGTGCCACCTGGGAGGGGAAGAAACTCTTT	CATWEGKKLF	TRGV8	.	TRGJ1	13	-1	-1	18
11	8.435776896707746E-5	TGTGCCACCTGGGAATATAAGAAACTCTTT	CATWEYKKLF	TRGV4	.	TRGJ1	13	-1	-1	15
11	8.435776896707746E-5	TGTGCCACCGGATATTATAAGAAACTCTTT	CATGYYKKLF	TRGV2	.	TRGJ1	8	-1	-1	12
11	8.435776896707746E-5	TGTGCCACCTTTTATAAGAAACTCTTT	CATFYKKLF	TRGV2	.	TRGJ1	9	-1	-1	11
11	8.435776896707746E-5	TGTGCCACCTGGTCGAGGAAACTCTTT	CATWSRKLF	TRGV5	.	TRGJ1	11	-1	-1	17
11	8.435776896707746E-5	TGTGCTGCGTGGGATAAACTCTTT	CAAWDKLF	TRGV10	.	TRGJ1	14	-1	-1	15
11	8.435776896707746E-5	TGTGCCACCGGTAAGAAACTCTTT	CATGKKLF	TRGV3	.	TRGJ1	8	-1	-1	11
11	8.435776896707746E-5	TGTGCGGGCCCGGGGAAACTCTTT	CAGPGKLF	TRGV8	.	TRGJ1	4	-1	-1	14
11	8.435776896707746E-5	TGTGTCTGGAAGAAACTCTTT	CVWKKLF	TRGV2	.	TRGJ1	3	-1	-1	9
10	7.668888087916133E-5	TGTGCTGCGTGGGATAGCCCTCTTGGCTCTAGCCCTACGAATTATTATAAGAAACTCTTT	CAAWDSPLGSSPTNYYKKLF	TRGV10	.	TRGJ1	14	-1	-1	37
10	7.668888087916133E-5	TGTGCCACCTGGGACAGGCATAATCTTTCTTTGTGCGTTTATTATAAGAAACTCTTT	CATWDRHNLSLCVYYKKLF	TRGV3	.	TRGJ1	18	-1	-1	38
10	7.668888087916133E-5	TGTGCCACCTGGGACAGGACGAAAAACAGGGAGATAGGAGGTTATAAGAAACTCTTT	CATWDRTKNREIGGYKKLF	TRGV7	.	TRGJ1	17	-1	-1	41
10	7.668888087916133E-5	TGTGCCACCTGGGACAGGCTGGTCGACCATAGTAGTGATTGGATCAAGACGTTT	CATWDRLVDHSSDWIKTF	TRGV3	.	TRGJP2	18	-1	-1	28
10	7.668888087916133E-5	TGTGCTGCGTGGGTCTCCTCCAGATCTTCTAATTATTATAAGAAACTCTTT	CAAWVSSRSSNYYKKLF	TRGV10	.	TRGJ1	12	-1	-1	26
10	7.668888087916133E-5	TGTGCCACCTGGGACGGCCTCTCCCTTAGTAGTGATTGGATCAAGACGTTT	CATWDGLSLSSDWIKTF	TRGV2	.	TRGJP2	16	-1	-1	26
10	7.668888087916133E-5	TGTGCCACCTGGGACGGGCATCCCAAGTGGAGTGATTGGATCAAGACGTTT	CATWDGHPKWSDWIKTF	TRGV2	.	TRGJP2	29	-1	-1	30
10	7.668888087916133E-5	TGTGCCACCTGGGACAGGCCTTCGTGTTCGGGTTATTATAAGAAACTCTTT	CATWDRPSCSGYYKKLF	TRGV3	.	TRGJ1	20	-1	-1	26
10	7.668888087916133E-5	TGTGCCACCTGGACCCGGAGGGGATATACCACTGGTTGGTTCAAGATATTT	CATWTRRGYTTGWFKIF	TRGV3	.	TRGJP1	11	-1	-1	20
10	7.668888087916133E-5	TGTGCCACCGTCTTGTGGTTTGGTGGGGTGACTGGTTGGTTCAAGATATTT	CATVLWFGGVTGWFKIF	TRGV2	.	TRGJP1	8	-1	-1	30
10	7.668888087916133E-5	TGTGCCACCTGGGATGGCCGCCTCAACCTTTATTATAAGAAACTCTTT	CATWDGRLNLYYKKLF	TRGV4	.	TRGJ1	16	-1	-1	29
10	7.668888087916133E-5	TGTGCCACCTGGGATACCCTGCGTGCGAATTATTATAAGAAACTCTTT	CATWDTLRANYYKKLF	TRGV8	.	TRGJ1	15	-1	-1	25
10	7.668888087916133E-5	TGTGCCACCTGGGACGTCCTAAGGAGTAGTGATTGGATCAAGACGTTT	CATWDVLRSSDWIKTF	TRGV2	.	TRGJP2	15	-1	-1	24
10	7.668888087916133E-5	TGTGCCACCTGGGACGGGCCCCCACCTTATTATTATAAGAAACTCTTT	CATWDGPPPYYYKKLF	TRGV2	.	TRGJ1	20	-1	-1	28
10	7.668888087916133E-5	TGTGCCACCTGGGACAGGCCTCACTGGCCTTATTATAAGAAACTCTTT	CATWDRPHWPYYKKLF	TRGV7	.	TRGJ1	20	-1	-1	29
10	7.668888087916133E-5	TGTGCCACCTGGGACAGGCCCGCCTGCCGTTATTATAAGAAACTCTTT	CATWDRPACRYYKKLF	TRGV7	.	TRGJ1	19	-1	-1	29
10	7.668888087916133E-5	TGTGCCACCTGGGACAGGCCGTGGTCGGGTTATTATAAGAAACTCTTT	CATWDRPWSGYYKKLF	TRGV3	.	TRGJ1	19	-1	-1	29
10	7.668888087916133E-5	TGTGCCACCTGGGATTTGGGTCGCACTGGTTGGTTCAAGATATTT	CATWDLGRTGWFKIF	TRGV8	.	TRGJP1	14	-1	-1	23
10	7.668888087916133E-5	TGTGCCACCTGGGATGGGCCCCCTTATCATTATAAGAAACTCTTT	CATWDGPPYHYKKLF	TRGV4	.	TRGJ1	20	-1	-1	25
10	7.668888087916133E-5	TGTGCCACCTGGGATGGGGGGGGTAGTGATTGGATCAAGACGTTT	CATWDGGGSDWIKTF	TRGV4	.	TRGJP2	17	-1	-1	22
10	7.668888087916133E-5	TGTGCCACCTGGGATGGGGGAAGGAATTATTATAAGAAACTCTTT	CATWDGGRNYYKKLF	TRGV4	.	TRGJ1	17	-1	-1	23
10	7.668888087916133E-5	TGTGCCACCTGGGATGGAGTTTCGAATTATTATAAGAAACTCTTT	CATWDGVSNYYKKLF	TRGV4	.	TRGJ1	16	-1	-1	20
10	7.668888087916133E-5	TGTGCCACCTGGGATAGTCGAGAGAATTATTATAAGAAACTCTTT	CATWDSRENYYKKLF	TRGV8	.	TRGJ1	16	-1	-1	23
10	7.668888087916133E-5	TGTGCCACCTGGGATAGGCCTGGAATTTATTATAAGAAACTCTTT	CATWDRPGIYYKKLF	TRGV8	.	TRGJ1	20	-1	-1	22
10	7.668888087916133E-5	TGTGCCACCTGGGATAGGAGGTGGGTTTATTATAAGAAACTCTTT	CATWDRRWVYYKKLF	TRGV8	.	TRGJ1	17	-1	-1	26
10	7.668888087916133E-5	TGTGCCACCTGGGACCTCAAGCTTTTCCTTGATAAGAAACTCTTT	CATWDLKLFLDKKLF	TRGV7	.	TRGJ1	14	-1	-1	31
10	7.668888087916133E-5	TGTGCCACCTGGGACGGCGACCAGAATTATTATAAGAAACTCTTT	CATWDGDQNYYKKLF	TRGV2	.	TRGJ1	16	-1	-1	23
10	7.668888087916133E-5	TGTGCCACCTGGGACGGGCTTTTCTGGGTTTATAAGAAACTCTTT	CATWDGLFWVYKKLF	TRGV2	.	TRGJ1	18	-1	-1	29
10	7.668888087916133E-5	TGTGCCACCTGGGACGGGCTGGGGAATTATTATAAGAAACTCTTT	CATWDGLGNYYKKLF	TRGV2	.	TRGJ1	18	-1	-1	23
10	7.668888087916133E-5	TGTGCCACCTGGGACGGGCGGAGTAGTGATTGGATCAAGACGTTT	CATWDGRSSDWIKTF	TRGV2	.	TRGJP2	18	-1	-1	21
10	7.668888087916133E-5	TGTGCCACCTGGGACGGGCGAGGGGGAGAAAATAAGAAACTCTTT	CATWDGRGGENKKLF	TRGV2	.	TRGJ1	18	-1	-1	31
10	7.668888087916133E-5	TGTGCCACCTGGGACGGACGCTTGAATTATTATAAGAAACTCTTT	CATWDGRLNYYKKLF	TRGV2	.	TRGJ1	16	-1	-1	23
10	7.668888087916133E-5	TGTGCCACCTGGGACAGGCCCCGACGGCCTTATAAGAAACTCTTT	CATWDRPRRPYKKLF	TRGV7	.	TRGJ1	19	-1	-1	29
10	7.668888087916133E-5	TGTGCCACCTGGGACAGGCGTACGCCTTATTATAAGAAACTCTTT	CATWDRRTPYYKKLF	TRGV3	.	TRGJ1	18	-1	-1	26
10	7.668888087916133E-5	TGTGCCACCTGGGACAGGCGACCCGATTATTATAAGAAACTCTTT	CATWDRRPDYYKKLF	TRGV5	.	TRGJ1	18	-1	-1	25
10	7.668888087916133E-5	TGTGCCACCTGGGACAGGCAGTCATTTTATTATAAGAAACTCTTT	CATWDRQSFYYKKLF	TRGV3	.	TRGJ1	18	-1	-1	26
10	7.668888087916133E-5	TGTGCCACCTGGGACAGGACATCCATTATTAATAAGAAACTCTTT	CATWDRTSIINKKLF	TRGV3	.	TRGJ1	17	-1	-1	24
10	7.668888087916133E-5	TGTGCCACCTGGGACAGGAGGTGCAGTGATTGGATCAAGACGTTT	CATWDRRCSDWIKTF	TRGV7	.	TRGJP2	17	-1	-1	24
10	7.668888087916133E-5	TGTGCCACCTGGGACAGGAATAGGGGTTATTATAAGAAACTCTTT	CATWDRNRGYYKKLF	TRGV7	.	TRGJ1	17	-1	-1	26
10	7.668888087916133E-5	TGTGCCACTTATAAGACGGGAATTTGTTATAAGAAACTCTTT	CATYKTGICYKKLF	TRGV2	.	TRGJ1	7	-1	-1	19
10	7.668888087916133E-5	TGTGCCACCTGGGATTCTCTGCCCAATTATAAGAAACTCTTT	CATWDSLPNYKKLF	TRGV4	.	TRGJ1	14	-1	-1	25
10	7.668888087916133E-5	TGTGCCACCTGGGATGGGTCCCTCCCGGATAAGAAACTCTTT	CATWDGSLPDKKLF	TRGV4	.	TRGJ1	25	-1	-1	28
10	7.668888087916133E-5	TGTGCCACCTGGGATGGGCTGAATTATTATAAGAAACTCTTT	CATWDGLNYYKKLF	TRGV4	.	TRGJ1	18	-1	-1	20
10	7.668888087916133E-5	TGTGCCACCTGGGATGAATACACTGGTTGGTTCAAGATATTT	CATWDEYTGWFKIF	TRGV2	.	TRGJP1	13	-1	-1	17
10	7.668888087916133E-5	TGTGCCACCTGGGATATGGGGCCTCGTTATAAGAAACTCTTT	CATWDMGPRYKKLF	TRGV8	.	TRGJ1	15	-1	-1	26
10	7.668888087916133E-5	TGTGCCACCTGGGATACCCCGAATTATTATAAGAAACTCTTT	CATWDTPNYYKKLF	TRGV4	.	TRGJ1	14	-1	-1	19
10	7.668888087916133E-5	TGTGCCACCTGGGATAGCCCAAGGTATTATAAGAAACTCTTT	CATWDSPRYYKKLF	TRGV8	.	TRGJ1	19	-1	-1	24
10	7.668888087916133E-5	TGTGCCACCTGGGATAGCGCTAGTGATTGGATCAAGACGTTT	CATWDSASDWIKTF	TRGV8	.	TRGJP2	16	-1	-1	20
10	7.668888087916133E-5	TGTGCCACCTGGGATAATAAGGATTATTATAAGAAACTCTTT	CATWDNKDYYKKLF	TRGV8	.	TRGJ1	15	-1	-1	13
10	7.668888087916133E-5	TGTGCCACCTGGGACCGTTCGAATTATTATAAGAAACTCTTT	CATWDRSNYYKKLF	TRGV2	.	TRGJ1	14	-1	-1	17
10	7.668888087916133E-5	TGTGCCACCTGGGACCAGAGTAGTGATTGGATCAAGACGTTT	CATWDQSSDWIKTF	TRGV7	.	TRGJP2	14	-1	-1	18
10	7.668888087916133E-5	TGTGCCACCTGGGACGTCCCGAATTATTATAAGAAACTCTTT	CATWDVPNYYKKLF	TRGV2	.	TRGJ1	15	-1	-1	19
10	7.668888087916133E-5	TGTGCCACCTGGGACGGCCTAAATTATTATAAGAAACTCTTT	CATWDGLNYYKKLF	TRGV2	.	TRGJ1	16	-1	-1	21
10	7.668888087916133E-5	TGTGCCACCTGGGACGGGCTATTTTATTATAAGAAACTCTTT	CATWDGLFYYKKLF	TRGV2	.	TRGJ1	18	-1	-1	23
10	7.668888087916133E-5	TGTGCCACCTGGGACGGGCCGAAGGATTATAAGAAACTCTTT	CATWDGPKDYKKLF	TRGV2	.	TRGJ1	19	-1	-1	19
10	7.668888087916133E-5	TGTGCCACCTGGGACGGGCGGCATTATTATAAGAAACTCTTT	CATWDGRHYYKKLF	TRGV2	.	TRGJ1	18	-1	-1	22
10	7.668888087916133E-5	TGTGCCACCTGGGACGGGGATAGTGATTGGATCAAGACGTTT	CATWDGDSDWIKTF	TRGV2	.	TRGJP2	17	-1	-1	20
10	7.668888087916133E-5	TGTGCCACCTGGGACAGGCCTAGGTATTATAAGAAACTCTTT	CATWDRPRYYKKLF	TRGV1	.	TRGJ1	20	-1	-1	24
10	7.668888087916133E-5	TGTGCCACCTGGGACAGACGCCTTTATTATAAGAAACTCTTT	CATWDRRLYYKKLF	TRGV7	.	TRGJ1	16	-1	-1	23
10	7.668888087916133E-5	TGTGCCACCTGGGACAAAACATGGCGGTATAAGAAACTCTTT	CATWDKTWRYKKLF	TRGV2	.	TRGJ1	14	-1	-1	27
10	7.668888087916133E-5	TGTGCCACCTGGGAAGAATCGAATTATTATAAGAAACTCTTT	CATWEESNYYKKLF	TRGV2	.	TRGJ1	13	-1	-1	18
10	7.668888087916133E-5	TGTGCTGCGTGGGCCCGCACTGGTTGGTTCAAGATATTT	CAAWARTGWFKIF	TRGV10	.	TRGJP1	12	-1	-1	17
10	7.668888087916133E-5	TGTGCTGCGTGGGATTCGGGAGAGAAGAAGAAACTCTTT	CAAWDSGEKKKLF	TRGV10	.	TRGJ1	15	-1	-1	27
10	7.668888087916133E-5	TGTGCCCGCCAAAATAAACCCTATTATAAGAAACTCTTT	CARQNKPYYKKLF	TRGV8	.	TRGJ2	5	-1	-1	21
10	7.668888087916133E-5	TGTGCCACCTGTCCCCATCAGGATCGGATCAAGACGTTT	CATCPHQDRIKTF	TRGV3	.	TRGJP2	10	-1	-1	21
10	7.668888087916133E-5	TGTGCCACCTGGGTTTCGAATTATTATAAGAAACTCTTT	CATWVSNYYKKLF	TRGV3	.	TRGJ1	12	-1	-1	14
10	7.668888087916133E-5	TGTGCCACCTGGGTTAAGGTGTATTATAAGAAACTCTTT	CATWVKVYYKKLF	TRGV8	.	TRGJ1	15	-1	-1	21
10	7.668888087916133E-5	TGTGCCACCTGGGCTAGGAATTATTATAAGAAACTCTTT	CATWARNYYKKLF	TRGV8	.	TRGJ1	17	-1	-1	17
[truncated: 3,216 more rows]
