# Supplementary material for: Dissection of the Human T-Cell Receptor γ Gene Repertoire in the Brain and Peripheral Blood Identifies Age- and Alzheimer's Disease-Associated Clonotype Profiles
Source: Front Immunol. 2020 Jan 29;11:12. doi: 10.3389/fimmu.2020.00012 (PMC7025544; doi:10.3389/fimmu.2020.00012)
Supplement: Supplementary file 5 [file Data_Sheet_2.zip › repertoires_corrected_and_decontaminated/A1080.txt]

count	freq	cdr3nt	cdr3aa	v	d	j	VEnd	DStart	DEnd	JStart
13639	0.13883064269864212	TGTGCCTTGTGGGAGGTGCGGTTAAATAAGAAACTCTTT	CALWEVRLNKKLF	TRGV9	.	TRGJ1	18	-1	-1	25
8355	0.08504509273019686	TGTGCCACCTGGGACTTAGTGGATAGTAGTGATTGGATCAAGACGTTT	CATWDLVDSSDWIKTF	TRGV2	.	TRGJP2	14	-1	-1	22
4526	0.04606990900022394	TGTGCCACCTGGGACTGGGGCGCGGAGAAACTCTTT	CATWDWGAEKLF	TRGV7	.	TRGJ1	17	-1	-1	25
4088	0.041611530709879684	TGTGCTGCGTGGGATACCTCTAAGAAACTCTTT	CAAWDTSKKLF	TRGV10	.	TRGJ2	14	-1	-1	20
3026	0.030801490197675127	TGTGCCACCTGGGACAAAAATAAGAAACTCTTT	CATWDKNKKLF	TRGV7	.	TRGJ2	15	-1	-1	19
2606	0.02652633293296146	TGTGCCACCTGGGACGGCCATTATTATAAGAAACTCTTT	CATWDGHYYKKLF	TRGV2	.	TRGJ1	16	-1	-1	19
2237	0.022770301907534457	TGTGCCTTGTGGGAGGTGCTTTGGTTGGGCAAAAAAATCAAGGTATTT	CALWEVLWLGKKIKVF	TRGV9	.	TRGJP	18	-1	-1	23
937	0.009537672278658822	TGTGCCACCTGGGACGTACCGAATTATTATAAGAAACTCTTT	CATWDVPNYYKKLF	TRGV2	.	TRGJ2	15	-1	-1	19
890	0.009059261822845626	TGTGCCACCTGGGATGGGCAAAGTTGCTATTATAAGAAACTCTTT	CATWDGQSCYYKKLF	TRGV4	.	TRGJ2	18	-1	-1	27
861	0.008764072392663016	TGTGCTGCCCGAGTTACCACTGGTTGGTTCAAGATATTT	CAARVTTGWFKIF	TRGV10	.	TRGJP1	7	-1	-1	14
841	0.008560493475295698	TGTGCCACCTGGGACGGATATTATACCACTGGTTGGTTCAAGATATTT	CATWDGYYTTGWFKIF	TRGV2	.	TRGJP1	16	-1	-1	21
803	0.008173693532297795	TGTGCCTTGTGGGAGGTGCTCTATAAGAAACTCTTT	CALWEVLYKKLF	TRGV9	.	TRGJ2	18	-1	-1	21
643	0.006545062193359256	TGTGCCTTGTGGGAGGAAGAGTTGGGCAAAAAAATCAAGGTATTT	CALWEEELGKKIKVF	TRGV9	.	TRGJP	15	-1	-1	16
588	0.005985220170599132	TGTGCCACCTGGGACAGGCTCGGTTATTATAAGAAACTCTTT	CATWDRLGYYKKLF	TRGV7	.	TRGJ1	18	-1	-1	23
587	0.0059750412247307665	TGTGCCACCTGGGACGGGCGTGATAGTAGTGATTGGATCAAGACGTTT	CATWDGRDSSDWIKTF	TRGV2	.	TRGJP2	18	-1	-1	22
578	0.005883430711915474	TGTGCCACCTGGGAGTATTATTATAAGAAACTCTTT	CATWEYYYKKLF	TRGV8	.	TRGJ2	13	-1	-1	16
551	0.005608599173469595	TGTGCTGCGTGGGATTATTATAAGAAACTCTTT	CAAWDYYKKLF	TRGV10	.	TRGJ2	16	-1	-1	13
528	0.005374483418497181	TGTGCCTTGTGGGAGGCTCCCGTAGAAGGGTTGGGCAAAAAAATCAAGGTATTT	CALWEAPVEGLGKKIKVF	TRGV9	.	TRGJP	15	-1	-1	25
357	0.0036338836750066162	TGTGCCACCTGGGACGGGCACGATTGGATCAAGACGTTT	CATWDGHDWIKTF	TRGV2	.	TRGJP2	21	-1	-1	21
334	0.0033997679200342013	TGTGCCACCTGGGATTTGAATTATTATAAGAAACTCTTT	CATWDLNYYKKLF	TRGV8	.	TRGJ1	14	-1	-1	13
324	0.0032979784613505424	TGTGCCACCTGGGATGGATGCTATTATAAGAAACTCTTT	CATWDGCYYKKLF	TRGV4	.	TRGJ1	16	-1	-1	21
319	0.003247083732008713	TGTGCTGCGTGGGCCGGGGATTATAAGAAACTCTTT	CAAWAGDYKKLF	TRGV10	.	TRGJ1	12	-1	-1	19
311	0.003165652165061786	TGTGCCTTCCTGGGGAATTATAAGAAACTCTTT	CAFLGNYKKLF	TRGV9	.	TRGJ1	7	-1	-1	16
307	0.0031249363815883226	TGTGCCTTGTGGGAGGTGCAAGGAGAGTTGGGCAAAAAAATCAAGGTATTT	CALWEVQGELGKKIKVF	TRGV9	.	TRGJP	19	-1	-1	23
299	0.003043504814641396	TGTGCCTTGTGGGAGGTGGTTCAAGAGTTGGGCAAAAAAATCAAGGTATTT	CALWEVVQELGKKIKVF	TRGV9	.	TRGJP	17	-1	-1	21
246	0.0025040206836180047	TGTGCCACCTTTGGGCATAAGAAACTCTTT	CATFGHKKLF	TRGV4	.	TRGJ1	9	-1	-1	16
237	0.0024124101708027116	TGTGCCACCTGGGACGAATCCAATAAGAAACTCTTT	CATWDESNKKLF	TRGV2	.	TRGJ1	15	-1	-1	22
199	0.0020256102278048086	TGTGCCACCTGGGACAATTATAAGAAACTCTTT	CATWDNYKKLF	TRGV3	.	TRGJ1	15	-1	-1	16
193	0.001964536552594613	TGTGCCACCTGGGATTATAAGAAACTCTTT	CATWDYKKLF	TRGV8	.	TRGJ1	14	-1	-1	13
183	0.0018627470939109546	TGTGCTGCGTGGCCGAAACTCTTT	CAAWPKLF	TRGV10	.	TRGJ1	11	-1	-1	14
172	0.00175077868935893	TGTGCCGTCTTTAAGAAACTCTTT	CAVFKKLF	TRGV2	.	TRGJ1	5	-1	-1	11
166	0.0016897050141487348	TGTGCCACCTGGGCCTCCAGGATTTGGGATAAGAAACTCTTT	CATWASRIWDKKLF	TRGV3	.	TRGJ1	12	-1	-1	28
164	0.001669347122412003	TGTGCTGCGTGGGATCCCCTCCCTAAGAAACTCTTT	CAAWDPLPKKLF	TRGV10	.	TRGJ1	14	-1	-1	23
164	0.001669347122412003	TGTGCCACCTGGGTTGGGTCAGACAAGAAACTCTTT	CATWVGSDKKLF	TRGV8	.	TRGJ2	12	-1	-1	24
154	0.0015675576637283442	TGTGCCACCTGGGCTACGAAACTCTTT	CATWATKLF	TRGV2	.	TRGJ1	12	-1	-1	14
146	0.0014861260967814172	TGTGCCTTGTGGGAGGTAGTGATGGGCAAAAAAATCAAGGTATTT	CALWEVVMGKKIKVF	TRGV9	.	TRGJP	16	-1	-1	22
146	0.0014861260967814172	TGTGCCACCTGGGTTCTCAGGGGCTATAAGAAACTCTTT	CATWVLRGYKKLF	TRGV4	.	TRGJ2	12	-1	-1	24
142	0.0014454103133079539	TGTGCCACCTGGGCAAGCGGGAGGAAGAAACTCTTT	CATWASGRKKLF	TRGV2	.	TRGJ1	12	-1	-1	24
139	0.0014148734757028563	TGTGCCTTGTGGGAGGTGCTCCGAAAACTCTTT	CALWEVLRKLF	TRGV9	.	TRGJ1	21	-1	-1	24
134	0.0013639787463610269	TGTGCCTTGTGGTGGTTAAATTATTATAAGAAACTCTTT	CALWWLNYYKKLF	TRGV9	.	TRGJ2	11	-1	-1	18
133	0.001353799800492661	TGTGCCACCTGGGAGTATTATAAGAAACTCTTT	CATWEYYKKLF	TRGV2	.	TRGJ2	13	-1	-1	15
125	0.001272368233545734	TGTGCTGCGTGGGATTATAAGAAACTCTTT	CAAWDYKKLF	TRGV10	.	TRGJ1	16	-1	-1	13
123	0.0012520103418090023	TGTGCCTTGTGGGAGGTAGGGTTGGGCAAAAAAATCAAGGTATTT	CALWEVGLGKKIKVF	TRGV9	.	TRGJP	16	-1	-1	17
121	0.0012316524500722704	TGTGCCTTGTGGGAGGTTTATTATAAGAAACTCTTT	CALWEVYYKKLF	TRGV9	.	TRGJ1	16	-1	-1	17
117	0.001190936666598807	TGTGCTGCGTGGGGACCTTATAAGAAACTCTTT	CAAWGPYKKLF	TRGV10	.	TRGJ1	12	-1	-1	17
116	0.0011807577207304412	TGTGCCACCTGGGATTATTATAAGAAACTCTTT	CATWDYYKKLF	TRGV8	.	TRGJ1	14	-1	-1	13
113	0.0011502208831253434	TGTGCCACCTGGGAATATTATTATAAGAAACTCTTT	CATWEYYYKKLF	TRGV2	.	TRGJ1	13	-1	-1	16
109	0.00110950509965188	TGTGCTGCGTGGGATACGGGGAATTATAAGAAACTCTTT	CAAWDTGNYKKLF	TRGV10	.	TRGJ1	17	-1	-1	22
108	0.0010993261537835142	TGTGCCTTGTGGGGGTATAAGAAACTCTTT	CALWGYKKLF	TRGV9	.	TRGJ1	15	-1	-1	15
105	0.0010687893161784165	TGTGCCACCTGGGGCAATCTTTATTATAAGAAACTCTTT	CATWGNLYYKKLF	TRGV2	.	TRGJ1	12	-1	-1	20
104	0.0010586103703100506	TGTGCCTCGTCAAAACTCTTT	CASSKLF	TRGV9	.	TRGJ1	9	-1	-1	12
102	0.001038252478573319	TGTGCTGCGTGGGATAAGAAACTCTTT	CAAWDKKLF	TRGV10	.	TRGJ1	14	-1	-1	13
101	0.001028073532704953	TGTGCCTTGTGGGAGGTGCAATATAAGAAACTCTTT	CALWEVQYKKLF	TRGV9	.	TRGJ1	19	-1	-1	21
98	9.975366950998555E-4	TGTGCCACCTGGGACAGGCCACGGGGATATTATAAGAAACTCTTT	CATWDRPRGYYKKLF	TRGV3	.	TRGJ1	19	-1	-1	27
97	9.873577492314897E-4	TGTGCCACCTGGGACCATTATTATAAGAAACTCTTT	CATWDHYYKKLF	TRGV3	.	TRGJ1	14	-1	-1	16
96	9.771788033631236E-4	TGTGCCTTGTGGGAGCCCGGTAGGTATAAGAAACTCTTT	CALWEPGRYKKLF	TRGV9	.	TRGJ1	14	-1	-1	24
96	9.771788033631236E-4	TGTGCCACCTGTGGTAGTGATTGGATCAAGACGTTT	CATCGSDWIKTF	TRGV4	.	TRGJP2	10	-1	-1	13
95	9.669998574947579E-4	TGTGCCACCTGGGAACTTGGGATCAAGACGTTT	CATWELGIKTF	TRGV3	.	TRGJP2	13	-1	-1	19
95	9.669998574947579E-4	TGTGCCTTGTGGGAGGTGCTCTTT	CALWEVLF	TRGV9	.	TRGJ1	18	-1	-1	18
94	9.568209116263919E-4	TGTGCCTTGTGGGACCCTTGCTATAAGAAACTCTTT	CALWDPCYKKLF	TRGV9	.	TRGJ1	13	-1	-1	21
93	9.466419657580261E-4	TGTGCCTTGTGGGAGGTGTGTAGACTCTTT	CALWEVCRLF	TRGV9	.	TRGJ1	17	-1	-1	23
93	9.466419657580261E-4	TGTGCCTTGTGGGGACTCTTT	CALWGLF	TRGV9	.	TRGJ1	12	-1	-1	14
92	9.364630198896602E-4	TGTGCCTTGTGGGAGGTGCGACTCTTT	CALWEVRLF	TRGV9	.	TRGJ1	18	-1	-1	20
91	9.262840740212944E-4	TGTGCCTTGTGGGTTATTAGGCTCTTT	CALWVIRLF	TRGV9	.	TRGJ1	12	-1	-1	21
90	9.161051281529284E-4	TGTGCTGCGTGTTTTTATAAGAAACTCTTT	CAACFYKKLF	TRGV10	.	TRGJ1	10	-1	-1	11
90	9.161051281529284E-4	TGTGCCTTGTGGGCCTTAGGGGGACTCTTT	CALWALGGLF	TRGV9	.	TRGJ1	12	-1	-1	23
88	8.957472364161967E-4	TGTGCCACCTGGGCACAGCGCAAGAAACTCTTT	CATWAQRKKLF	TRGV3	.	TRGJ2	17	-1	-1	21
87	8.855682905478309E-4	TGTGCCTTGTGGGAGCCACTGACCCTCTTT	CALWEPLTLF	TRGV9	.	TRGJ1	14	-1	-1	24
83	8.448525070743674E-4	TGTGCTGCGTGGTCTTATTATAAGAAACTCTTT	CAAWSYYKKLF	TRGV10	.	TRGJ2	11	-1	-1	14
82	8.346735612060015E-4	TGTGCCTTGTGGGAGGGAGATCTCTTT	CALWEGDLF	TRGV9	.	TRGJ1	15	-1	-1	21
81	8.244946153376356E-4	TGTGCCTTGTGGGATTCTAGCGGTGGGAAACTCTTT	CALWDSSGGKLF	TRGV9	.	TRGJ1	13	-1	-1	26
81	8.244946153376356E-4	TGTGCCTTGTGGGAGGTGCATAAGAAACTCTTT	CALWEVHKKLF	TRGV9	.	TRGJ1	19	-1	-1	19
81	8.244946153376356E-4	TGTGCCCACTCTCTCCCACTCTTT	CAHSLPLF	TRGV9	.	TRGJ1	5	-1	-1	17
80	8.143156694692698E-4	TGTGCCTTGTATGTTGGGAAACTCTTT	CALYVGKLF	TRGV9	.	TRGJ1	9	-1	-1	17
79	8.041367236009039E-4	TGTGCCTTGTGGGAGGGCCCGTGGTATAAGAAACTCTTT	CALWEGPWYKKLF	TRGV9	.	TRGJ1	15	-1	-1	24
79	8.041367236009039E-4	TGTGCCTTGTGGGAGAATTATTATAAGAAACTCTTT	CALWENYYKKLF	TRGV9	.	TRGJ1	14	-1	-1	14
79	8.041367236009039E-4	TGTGCCTTGGCGGGGACTAAACTCTTT	CALAGTKLF	TRGV9	.	TRGJ1	8	-1	-1	18
78	7.939577777325381E-4	TGTGCCTTGTGGGAGGTAAAAAAGAAACTCTTT	CALWEVKKKLF	TRGV9	.	TRGJ2	16	-1	-1	21
78	7.939577777325381E-4	TGTGCCTTGTGGGAGGGGTATAAGAAACTCTTT	CALWEGYKKLF	TRGV9	.	TRGJ1	15	-1	-1	18
78	7.939577777325381E-4	TGTGCTGCGTGGAAACTCTTT	CAAWKLF	TRGV10	.	TRGJ1	11	-1	-1	11
77	7.837788318641721E-4	TGTGCCTTGTGGGAGGTCCAGAATTATTATAAGAAACTCTTT	CALWEVQNYYKKLF	TRGV9	.	TRGJ1	19	-1	-1	20
77	7.837788318641721E-4	TGTGCTGCGTGGGATGTTGATTATAAGAAACTCTTT	CAAWDVDYKKLF	TRGV10	.	TRGJ1	14	-1	-1	19
77	7.837788318641721E-4	TGTGCCTTGTGGGAGGTGAGGAAACTCTTT	CALWEVRKLF	TRGV9	.	TRGJ1	17	-1	-1	20
77	7.837788318641721E-4	TGTGCCACCTGGGACAGTAAGAAACTCTTT	CATWDSKKLF	TRGV7	.	TRGJ1	16	-1	-1	17
75	7.634209401274404E-4	TGTGCCTTGTGGGTAGGTGGTAAGAAACTCTTT	CALWVGGKKLF	TRGV9	.	TRGJ1	18	-1	-1	20
74	7.532419942590746E-4	TGTGCCTTGTGGGAGGTAAATTATAAGAAACTCTTT	CALWEVNYKKLF	TRGV9	.	TRGJ1	16	-1	-1	19
74	7.532419942590746E-4	TGTGCCTTGTGGGCACACGAGAAACTCTTT	CALWAHEKLF	TRGV9	.	TRGJ1	12	-1	-1	19
74	7.532419942590746E-4	TGTGCCACCTGGGAATGGTATTATAAGAAACTCTTT	CATWEWYYKKLF	TRGV2	.	TRGJ1	13	-1	-1	18
72	7.328841025223428E-4	TGTGCCTTGTGGGAGGTGCGTGAGTTGGGCAAAAAAATCAAGGTATTT	CALWEVRELGKKIKVF	TRGV9	.	TRGJP	18	-1	-1	21
72	7.328841025223428E-4	TGTGCTGCGTGGGATGGGGATAAGAAACTCTTT	CAAWDGDKKLF	TRGV10	.	TRGJ1	14	-1	-1	19
72	7.328841025223428E-4	TGTGCCTTGGGGAATTATTATAAGAAACTCTTT	CALGNYYKKLF	TRGV9	.	TRGJ1	12	-1	-1	11
72	7.328841025223428E-4	TGTTCCCGCGCTTATAAGAAACTCTTT	CSRAYKKLF	TRGV9	.	TRGJ1	5	-1	-1	11
71	7.227051566539769E-4	TGTGCTGCGTGGCCCGATTTGCTCTTT	CAAWPDLLF	TRGV10	.	TRGJ1	11	-1	-1	21
71	7.227051566539769E-4	TGTGCTGCGTGGGCCAGGAAACTCTTT	CAAWARKLF	TRGV10	.	TRGJ2	12	-1	-1	17
71	7.227051566539769E-4	TGTGCTGCGTGGGATCGACTCTTT	CAAWDRLF	TRGV10	.	TRGJ1	14	-1	-1	17
71	7.227051566539769E-4	TGTGCCTTGTGGGAAGGGGAGAAACTCTTT	CALWEGEKLF	TRGV9	.	TRGJ1	13	-1	-1	19
70	7.125262107856111E-4	TGTGCCTTGTGGGAGGTCGGGAATTATTATAAGAAACTCTTT	CALWEVGNYYKKLF	TRGV9	.	TRGJ1	16	-1	-1	20
70	7.125262107856111E-4	TGTGCCTTGTGGGAGGTGCATTATAAGAAACTCTTT	CALWEVHYKKLF	TRGV9	.	TRGJ1	19	-1	-1	19
70	7.125262107856111E-4	TGTGCCACCTGGGACGGGCCGGAGAAACTCTTT	CATWDGPEKLF	TRGV2	.	TRGJ1	19	-1	-1	22
70	7.125262107856111E-4	TGTGCCTTGTGGGGCCCTAAGAAACTCTTT	CALWGPKKLF	TRGV9	.	TRGJ1	12	-1	-1	17
69	7.023472649172451E-4	TGTGCCTTGTGGGAGAGGGGGAAACTCTTT	CALWERGKLF	TRGV9	.	TRGJ1	14	-1	-1	20
69	7.023472649172451E-4	TGTGGCTATAAGAAACTCTTT	CGYKKLF	TRGV2	.	TRGJ1	3	-1	-1	6
68	6.921683190488793E-4	TGTGCTGCGTGGTCCCCAAGGCGACTCTTT	CAAWSPRRLF	TRGV10	.	TRGJ1	11	-1	-1	23
67	6.819893731805134E-4	TGTGCCTTGTGGGAGGTGAATTATTATAAGAAACTCTTT	CALWEVNYYKKLF	TRGV9	.	TRGJ1	17	-1	-1	17
67	6.819893731805134E-4	TGTGCCTTGTGGGAGGTGCGCAGGAAACTCTTT	CALWEVRRKLF	TRGV9	.	TRGJ1	18	-1	-1	23
67	6.819893731805134E-4	TGTGCCTTGTGGGAGGGCAAGAAACTCTTT	CALWEGKKLF	TRGV9	.	TRGJ1	18	-1	-1	18
66	6.718104273121476E-4	TGTGCCTTGTGGGAGTCCTCGGAGTTGGGCAAAAAAATCAAGGTATTT	CALWESSELGKKIKVF	TRGV9	.	TRGJP	14	-1	-1	21
66	6.718104273121476E-4	TGTGCCTTGTGGGAGGTGCGGGGATATAAGAAACTCTTT	CALWEVRGYKKLF	TRGV9	.	TRGJ1	18	-1	-1	24
66	6.718104273121476E-4	TGTGCCACCTGGGACAGGCGGTGGGGGAAACTCTTT	CATWDRRWGKLF	TRGV7	.	TRGJ1	18	-1	-1	26
66	6.718104273121476E-4	TGTGCCTTGTGGGAGGCACCTGAGAAACTCTTT	CALWEAPEKLF	TRGV9	.	TRGJ1	20	-1	-1	22
66	6.718104273121476E-4	TGTGCTGCGTGGGATTGGGAGAAACTCTTT	CAAWDWEKLF	TRGV10	.	TRGJ1	15	-1	-1	19
66	6.718104273121476E-4	TGTGCCTTGTGGGAGGGCGGGAAACTCTTT	CALWEGGKLF	TRGV9	.	TRGJ1	15	-1	-1	20
66	6.718104273121476E-4	CTGGTGTATAAGAAACTCTTT	LVYKKLF	TRGV9	.	TRGJ1	-1	-1	-1	6
65	6.616314814437816E-4	TGTGCCACCTGGGACAGCCCCCTTTATTATAAGAAACTCTTT	CATWDSPLYYKKLF	TRGV3	.	TRGJ1	19	-1	-1	23
65	6.616314814437816E-4	TGTGCCACCTGGGATGGTCCTTATTATAAGAAACTCTTT	CATWDGPYYKKLF	TRGV8	.	TRGJ1	20	-1	-1	20
65	6.616314814437816E-4	TGTGCCACCTGGTCCCCCCATAAGAAACTCTTT	CATWSPHKKLF	TRGV8	.	TRGJ1	11	-1	-1	19
65	6.616314814437816E-4	TGTGCTGCGTGGGATTGGGGGAAACTCTTT	CAAWDWGKLF	TRGV10	.	TRGJ1	15	-1	-1	20
65	6.616314814437816E-4	TGTGCCTTGTCGAGGTATAAGAAACTCTTT	CALSRYKKLF	TRGV9	.	TRGJ2	15	-1	-1	15
65	6.616314814437816E-4	TGTGCCTTGCATCGGTATAAGAAACTCTTT	CALHRYKKLF	TRGV9	.	TRGJ1	8	-1	-1	15
64	6.514525355754158E-4	TGTGCTGCGTGGGATTATAATGGGCTTCGGAAACTCTTT	CAAWDYNGLRKLF	TRGV10	.	TRGJ1	16	-1	-1	29
64	6.514525355754158E-4	TGTGCCTTGTGGGAGGTTCGAAGGGGGAAACTCTTT	CALWEVRRGKLF	TRGV9	.	TRGJ1	16	-1	-1	26
64	6.514525355754158E-4	TGTGCCTTGTGGGAGACACGGCCAGAGAAACTCTTT	CALWETRPEKLF	TRGV9	.	TRGJ1	14	-1	-1	25
64	6.514525355754158E-4	TGTGCCACCTGGGCCCACCCCTATAAGAAACTCTTT	CATWAHPYKKLF	TRGV7	.	TRGJ1	12	-1	-1	21
64	6.514525355754158E-4	TGTGCCTCAAAGAAACTCTTT	CASKKLF	TRGV9	.	TRGJ1	6	-1	-1	9
64	6.514525355754158E-4	TGTGCCACCTGGAATTATTATAAGAAACTCTTT	CATWNYYKKLF	TRGV8	.	TRGJ1	14	-1	-1	11
63	6.412735897070499E-4	TGTGCCTTGTGGGAGGTGTTTCCAGAGTTGGGCAAAAAAATCAAGGTATTT	CALWEVFPELGKKIKVF	TRGV9	.	TRGJP	17	-1	-1	23
63	6.412735897070499E-4	TGTGCCTTGTGGGAGATTAATCAAGAGTTGGGCAAAAAAATCAAGGTATTT	CALWEINQELGKKIKVF	TRGV9	.	TRGJP	14	-1	-1	21
63	6.412735897070499E-4	TGTGCCTTGTGGGAGGTATTAGAGTTGGGCAAAAAAATCAAGGTATTT	CALWEVLELGKKIKVF	TRGV9	.	TRGJP	16	-1	-1	20
63	6.412735897070499E-4	TGTGCCACCTGGGATGGGGCGAAGGATAAGAAACTCTTT	CATWDGAKDKKLF	TRGV4	.	TRGJ1	17	-1	-1	25
63	6.412735897070499E-4	TGTGCCACCTGGGATGATGGGAAACTCTTT	CATWDDGKLF	TRGV4	.	TRGJ1	15	-1	-1	20
63	6.412735897070499E-4	TGTGCTGCGTGGGATCTTGGGCAACTCTTT	CAAWDLGQLF	TRGV10	.	TRGJ1	14	-1	-1	22
62	6.310946438386841E-4	TGTGCCACCTGGGTCAAAACGAATTATTATAAGAAACTCTTT	CATWVKTNYYKKLF	TRGV8	.	TRGJ1	12	-1	-1	19
62	6.310946438386841E-4	TGTGCCTTGTGGGAGGTGCATAGGAAGAAACTCTTT	CALWEVHRKKLF	TRGV9	.	TRGJ1	19	-1	-1	24
62	6.310946438386841E-4	TGTGCCTTGTGTTCCCATTATAAGAAACTCTTT	CALCSHYKKLF	TRGV9	.	TRGJ1	10	-1	-1	16
62	6.310946438386841E-4	TGTGCCTTGTGGGAGGATTATAAGAAACTCTTT	CALWEDYKKLF	TRGV9	.	TRGJ1	15	-1	-1	16
62	6.310946438386841E-4	TGTGCCTTGTATGAGCATAAGAAACTCTTT	CALYEHKKLF	TRGV9	.	TRGJ1	9	-1	-1	16
62	6.310946438386841E-4	TGTGCGCTCTTT	CALF	TRGV9	.	TRGJ1	4	-1	-1	6
61	6.209156979703182E-4	TGTGCCTTGTGGGAGGTGCGTCAGGAGTTGGGCAAAAAAATCAAGGTATTT	CALWEVRQELGKKIKVF	TRGV9	.	TRGJP	18	-1	-1	21
61	6.209156979703182E-4	TGTGCTGCGTGTGCAGCGAATTATTATAAGAAACTCTTT	CAACAANYYKKLF	TRGV10	.	TRGJ1	10	-1	-1	16
61	6.209156979703182E-4	TGTGCCTTGTGGGAGGACCGACTGGAGAAACTCTTT	CALWEDRLEKLF	TRGV9	.	TRGJ1	15	-1	-1	25
61	6.209156979703182E-4	TGTGCCTTGTGGGAGGTGCAGGGGAAACTCTTT	CALWEVQGKLF	TRGV9	.	TRGJ1	19	-1	-1	23
60	6.107367521019523E-4	TGTGCTGCGTGGGAAGGGAAACTCTTT	CAAWEGKLF	TRGV10	.	TRGJ1	13	-1	-1	17
60	6.107367521019523E-4	TGTGCCTTGTATAAGAAACTCTTT	CALYKKLF	TRGV9	.	TRGJ1	9	-1	-1	9
60	6.107367521019523E-4	TGTGCTGCGTGGGATTGGGGCGAGAAACTCTTT	CAAWDWGEKLF	TRGV10	.	TRGJ1	15	-1	-1	22
59	6.005578062335864E-4	TGTGCCTTGTGGGGGGGCCCCCCGATGGCGAAACTCTTT	CALWGGPPMAKLF	TRGV9	.	TRGJ1	15	-1	-1	29
59	6.005578062335864E-4	TGTGCCTTGTGGGAGGTGCGGTATAAGAAACTCTTT	CALWEVRYKKLF	TRGV9	.	TRGJ1	18	-1	-1	21
59	6.005578062335864E-4	TGTGCCTTGTGGGAGGTGCACGGGAAACTCTTT	CALWEVHGKLF	TRGV9	.	TRGJ2	20	-1	-1	23
59	6.005578062335864E-4	TGTGCCTTGTGGGAATGTAAGAAACTCTTT	CALWECKKLF	TRGV9	.	TRGJ1	13	-1	-1	17
59	6.005578062335864E-4	TGTGCTGCGCTGATCCGGAAACTCTTT	CAALIRKLF	TRGV10	.	TRGJ1	8	-1	-1	17
59	6.005578062335864E-4	TGTGCTGCGGGAGGGGGGCTCTTT	CAAGGGLF	TRGV10	.	TRGJ1	8	-1	-1	18
58	5.903788603652206E-4	TGTGCTGCGTGTTTGGGTTATTATAAGAAACTCTTT	CAACLGYYKKLF	TRGV10	.	TRGJ1	10	-1	-1	17
58	5.903788603652206E-4	TGTGCCTTGTGGGAGGTGCGCGGGAAACTCTTT	CALWEVRGKLF	TRGV9	.	TRGJ1	18	-1	-1	23
58	5.903788603652206E-4	TGTGCCTTGTGGGAGGGGGAACTCTTT	CALWEGELF	TRGV9	.	TRGJ1	15	-1	-1	19
58	5.903788603652206E-4	TGTGCCCTTACTAAGAAACTCTTT	CALTKKLF	TRGV9	.	TRGJ1	5	-1	-1	7
57	5.801999144968548E-4	TGTGCCCCTATTAGGGAACTCTTT	CAPIRELF	TRGV9	.	TRGJ1	5	-1	-1	16
56	5.700209686284888E-4	TGTGCTGCGTGGGATTCGGATTATTATAAGAAACTCTTT	CAAWDSDYYKKLF	TRGV10	.	TRGJ1	15	-1	-1	13
56	5.700209686284888E-4	TGTGCCTTGTGGGAGCGGGGTAAGAAACTCTTT	CALWERGKKLF	TRGV9	.	TRGJ1	14	-1	-1	20
56	5.700209686284888E-4	TGTGCCTTGTGGGAGACAAATAAGAAACTCTTT	CALWETNKKLF	TRGV9	.	TRGJ1	14	-1	-1	19
56	5.700209686284888E-4	TGTGCTGCGTGGTATAAGAAACTCTTT	CAAWYKKLF	TRGV10	.	TRGJ1	14	-1	-1	12
55	5.59842022760123E-4	TGTGCCTTGTGGGAGGTGCCTTGGGGTGCTAAGAAACTCTTT	CALWEVPWGAKKLF	TRGV9	.	TRGJ1	18	-1	-1	29
55	5.59842022760123E-4	TGTGCCATCCTCCTGGGGAAGAATTATAAGAAACTCTTT	CAILLGKNYKKLF	TRGV4	.	TRGJ1	10	-1	-1	22
55	5.59842022760123E-4	TGTGCTGCGTGGGAGCTTGGCAAGAAACTCTTT	CAAWELGKKLF	TRGV10	.	TRGJ1	13	-1	-1	21
55	5.59842022760123E-4	TGTGCTGCGTACGAGAAACTCTTT	CAAYEKLF	TRGV10	.	TRGJ1	9	-1	-1	13
55	5.59842022760123E-4	TGTGCCTTGTGGGAGGTGTCGGAGAAACTCTTT	CALWEVSEKLF	TRGV9	.	TRGJ1	17	-1	-1	22
55	5.59842022760123E-4	TGTGCCTGGCTCTTT	CAWLF	TRGV9	.	TRGJ1	6	-1	-1	9
54	5.496630768917571E-4	TGTGCTGCGTGGGCCCCACGGTGTGGGGGACTCTTT	CAAWAPRCGGLF	TRGV10	.	TRGJ1	12	-1	-1	29
54	5.496630768917571E-4	TGTGCCTTGTGGGAGGTGAATTATAAGAAACTCTTT	CALWEVNYKKLF	TRGV9	.	TRGJ1	17	-1	-1	19
54	5.496630768917571E-4	TGTGCTGCGTGGGATTATTGTGGGAAACTCTTT	CAAWDYCGKLF	TRGV10	.	TRGJ2	16	-1	-1	13
54	5.496630768917571E-4	TGTGCCTTGTGGGAGCAGGAGAAACTCTTT	CALWEQEKLF	TRGV9	.	TRGJ1	14	-1	-1	19
54	5.496630768917571E-4	TGTGCTGCTGTTAAGAAACTCTTT	CAAVKKLF	TRGV10	.	TRGJ1	7	-1	-1	11
54	5.496630768917571E-4	TGTGCTGCGTGGGATTGGGGTAAGAAACTCTTT	CAAWDWGKKLF	TRGV10	.	TRGJ1	15	-1	-1	20
53	5.394841310233913E-4	TGTGCCTTGTGGGAGGGTGCGAGGAAAGTGGACTATAAGAAACTCTTT	CALWEGARKVDYKKLF	TRGV9	.	TRGJ1	19	-1	-1	33
53	5.394841310233913E-4	TGTGCTGCGTGGGATTGGAGGATTGATTATTATAAGAAACTCTTT	CAAWDWRIDYYKKLF	TRGV10	.	TRGJ1	15	-1	-1	25
53	5.394841310233913E-4	TGTGCCTTGTGGGAGGTGCCCTACTTAAATAAGAAACTCTTT	CALWEVPYLNKKLF	TRGV9	.	TRGJ1	21	-1	-1	28
53	5.394841310233913E-4	TGTGCCACCTGGGACGGGAATTATTATAAGAAACTCTTT	CATWDGNYYKKLF	TRGV2	.	TRGJ1	17	-1	-1	17
53	5.394841310233913E-4	TGTGCCTTGTGGGAGGTGCAGTTTAAGAAACTCTTT	CALWEVQFKKLF	TRGV9	.	TRGJ1	19	-1	-1	23
53	5.394841310233913E-4	TGTGCCTTGTGGGAGGTGCAAGAGAAACTCTTT	CALWEVQEKLF	TRGV9	.	TRGJ1	19	-1	-1	22
53	5.394841310233913E-4	TGTGCTGCGTGGGATTCCCAGAAACTCTTT	CAAWDSQKLF	TRGV10	.	TRGJ1	15	-1	-1	19
53	5.394841310233913E-4	TGTGCCTTGTGGGAGGTTGAGAAACTCTTT	CALWEVEKLF	TRGV9	.	TRGJ1	16	-1	-1	19
53	5.394841310233913E-4	TGTGCCTTGGGCCCCGCTGATAAGAAACTCTTT	CALGPADKKLF	TRGV9	.	TRGJ1	8	-1	-1	19
52	5.293051851550253E-4	TGTGCTGCGTGGGATTATTATTATAAGAAACTCTTT	CAAWDYYYKKLF	TRGV10	.	TRGJ1	16	-1	-1	16
51	5.191262392866595E-4	TGTGCTGCGTGGTTCGAAACAAATTATTATAAGAAACTCTTT	CAAWFETNYYKKLF	TRGV10	.	TRGJ1	11	-1	-1	21
51	5.191262392866595E-4	TGTGCCACCTGGGACGGGCGTAGTGATTGGATCAAGACGTTT	CATWDGRSDWIKTF	TRGV2	.	TRGJP2	18	-1	-1	19
51	5.191262392866595E-4	TGTGCCACCTGGGACAGTTATTATAAGAAACTCTTT	CATWDSYYKKLF	TRGV7	.	TRGJ1	16	-1	-1	17
51	5.191262392866595E-4	TGTGCCTTGTTTGCTGGTTATAAGAAACTCTTT	CALFAGYKKLF	TRGV9	.	TRGJ2	9	-1	-1	17
51	5.191262392866595E-4	TGTGCTGCGTCCCTTGTGGAGAAACTCTTT	CAASLVEKLF	TRGV10	.	TRGJ2	9	-1	-1	19
50	5.089472934182936E-4	TGTGCTGCGTGGGATTTACAGAAACTCTTT	CAAWDLQKLF	TRGV10	.	TRGJ1	15	-1	-1	13
49	4.987683475499278E-4	TGTGCCTTGTGGGAGGGGGCCGAGATGGGTAAGAAACTCTTT	CALWEGAEMGKKLF	TRGV9	.	TRGJ1	15	-1	-1	29
49	4.987683475499278E-4	TGTGCCTTGTGGGAGTCCACCGGTTATAAGAAACTCTTT	CALWESTGYKKLF	TRGV9	.	TRGJ1	20	-1	-1	23
49	4.987683475499278E-4	TGTGCCTTGTGGGAGGTGCATTCTTATAAGAAACTCTTT	CALWEVHSYKKLF	TRGV9	.	TRGJ1	19	-1	-1	19
49	4.987683475499278E-4	TGTGCCTTGTGGGAGGTGCGATATAAGAAACTCTTT	CALWEVRYKKLF	TRGV9	.	TRGJ1	18	-1	-1	21
49	4.987683475499278E-4	TGTGCCTTGTGGGAGATTTATAAGAAACTCTTT	CALWEIYKKLF	TRGV9	.	TRGJ2	14	-1	-1	17
49	4.987683475499278E-4	TGTGCCTTGTGTGGGTATAAGAAACTCTTT	CALCGYKKLF	TRGV9	.	TRGJ1	10	-1	-1	15
49	4.987683475499278E-4	TGTGCTGCGTGTCCCAGGAGACTCTTT	CAACPRRLF	TRGV10	.	TRGJ1	10	-1	-1	17
48	4.885894016815618E-4	TGTGCCTTGTGTTTACTGGGGCTGGATTATAAGAAACTCTTT	CALCLLGLDYKKLF	TRGV9	.	TRGJ1	10	-1	-1	25
48	4.885894016815618E-4	TGTGCCTTGTTTAATATGGACTATAAGAAACTCTTT	CALFNMDYKKLF	TRGV9	.	TRGJ1	9	-1	-1	21
48	4.885894016815618E-4	TGTGCCACCTGGGGAAAGAAACTCTTT	CATWGKKLF	TRGV8	.	TRGJ1	12	-1	-1	15
48	4.885894016815618E-4	TGTGCCACCTGGGATAAGAAACTCTTT	CATWDKKLF	TRGV8	.	TRGJ1	15	-1	-1	13
47	4.7841045581319597E-4	TGTGCCTTGTGGGCCCCATCGCATGATTATAAGAAACTCTTT	CALWAPSHDYKKLF	TRGV9	.	TRGJ1	12	-1	-1	18
47	4.7841045581319597E-4	TGTGCCTTGTGGGAGGTGTATTGTAAGAAACTCTTT	CALWEVYCKKLF	TRGV9	.	TRGJ1	17	-1	-1	18
47	4.7841045581319597E-4	TGTGCCTTGTGGGAGGGTGATTATAAGAAACTCTTT	CALWEGDYKKLF	TRGV9	.	TRGJ1	15	-1	-1	19
47	4.7841045581319597E-4	TGTGCTGCCCCGTCCCCTTATAAGAAACTCTTT	CAAPSPYKKLF	TRGV10	.	TRGJ1	7	-1	-1	17
47	4.7841045581319597E-4	TGTGCTGCGTGGGATGGTAAGAAACTCTTT	CAAWDGKKLF	TRGV10	.	TRGJ1	14	-1	-1	17
47	4.7841045581319597E-4	TGTGCCTTGTATCTCTTT	CALYLF	TRGV9	.	TRGJ1	9	-1	-1	12
46	4.682315099448301E-4	TGTGCCTTGTGGGAGGTGCCGGGCCATAGTAGCAGAGTGAAACTCTTT	CALWEVPGHSSRVKLF	TRGV9	.	TRGJ1	18	-1	-1	38
46	4.682315099448301E-4	TGTGCCTTGTGGGAGGTGCCGCCTTATAAGAAACTCTTT	CALWEVPPYKKLF	TRGV9	.	TRGJ2	18	-1	-1	23
46	4.682315099448301E-4	TGTGCCTTGTGGGAGGTGCGGGGTAAGAAACTCTTT	CALWEVRGKKLF	TRGV9	.	TRGJ2	18	-1	-1	23
46	4.682315099448301E-4	TGTGCCTTGTGGGAGCTTTCAAAGAAACTCTTT	CALWELSKKLF	TRGV9	.	TRGJ1	14	-1	-1	21
46	4.682315099448301E-4	TGTGCCTTGTGGGAGATCTATAAGAAACTCTTT	CALWEIYKKLF	TRGV9	.	TRGJ1	14	-1	-1	18
46	4.682315099448301E-4	TGTGCCACCTGGGATTTTTATAAGAAACTCTTT	CATWDFYKKLF	TRGV4	.	TRGJ1	14	-1	-1	13
46	4.682315099448301E-4	TGTGCTGCGGGGGGGGCGGGGAAACTCTTT	CAAGGAGKLF	TRGV10	.	TRGJ1	12	-1	-1	20
46	4.682315099448301E-4	TGTGCCTTGTGGGACCCGAACCTCTTT	CALWDPNLF	TRGV9	.	TRGJ1	13	-1	-1	17
46	4.682315099448301E-4	TGTGCCTTGTGGGAGGTGCGTGTGGGGGGGGGGCTCTTT	CALWEVRVGGGLF	TRGV9	.	TRGJ1	18	-1	-1	33
46	4.682315099448301E-4	TGTGCCTGCCAAGAGTTGGGCAAAAAAATCAAGGTATTT	CACQELGKKIKVF	TRGV9	.	TRGJP	6	-1	-1	9
46	4.682315099448301E-4	TGTGCCTTGTGGGAGGGTTATTATAAGAAACTCTTT	CALWEGYYKKLF	TRGV9	.	TRGJ1	15	-1	-1	17
46	4.682315099448301E-4	TGTGCCTTGTGGGATAGAGGTAAGAAACTCTTT	CALWDRGKKLF	TRGV9	.	TRGJ1	13	-1	-1	20
46	4.682315099448301E-4	TGTGCCTTGTGGGAGGTGCGGGAGAAACTCTTT	CALWEVREKLF	TRGV9	.	TRGJ1	18	-1	-1	22
45	4.580525640764642E-4	TGTGCCTTGTGGGAGGTGGGGTTGGGCAAAAAAATCAAGGTATTT	CALWEVGLGKKIKVF	TRGV9	.	TRGJP	17	-1	-1	20
45	4.580525640764642E-4	TGTGCCTTGCAACCTACTCGAGATTATTATAAGAAACTCTTT	CALQPTRDYYKKLF	TRGV9	.	TRGJ1	8	-1	-1	17
45	4.580525640764642E-4	TGTGCCTTGTGGGAGGTGGGGGAGAATAAGAAACTCTTT	CALWEVGENKKLF	TRGV9	.	TRGJ1	17	-1	-1	25
45	4.580525640764642E-4	TGTGCTGCGTGGGATTATAGGTATAAGAAACTCTTT	CAAWDYRYKKLF	TRGV10	.	TRGJ1	16	-1	-1	21
45	4.580525640764642E-4	TGTGCCTTGTGGGAGGTTTATAAGAAACTCTTT	CALWEVYKKLF	TRGV9	.	TRGJ1	16	-1	-1	17
45	4.580525640764642E-4	TGTGCTGCGTGGGCCAAGAAACTCTTT	CAAWAKKLF	TRGV10	.	TRGJ1	12	-1	-1	15
45	4.580525640764642E-4	TGTGCCTTGTGGGAGGTCCCCCATTATTATAAGAAACTCTTT	CALWEVPHYYKKLF	TRGV9	.	TRGJ1	16	-1	-1	22
45	4.580525640764642E-4	TGTGCTGCGTGGGATTATATCCCCCCGAAACTCTTT	CAAWDYIPPKLF	TRGV10	.	TRGJ1	16	-1	-1	26
45	4.580525640764642E-4	TGTGCCACCTGGGATCTATATAAGAAACTCTTT	CATWDLYKKLF	TRGV8	.	TRGJ1	14	-1	-1	18
44	4.478736182080984E-4	TGTGCCTTGTGGGAGGTGAGTGAGTTGGGCAAAAAAATCAAGGTATTT	CALWEVSELGKKIKVF	TRGV9	.	TRGJP	17	-1	-1	21
44	4.478736182080984E-4	TGTGCTGTAGGGAAACTCTTT	CAVGKLF	TRGV10	.	TRGJ1	6	-1	-1	11
44	4.478736182080984E-4	TGTGCCTTGTGGGATTCCAACCCAGGGGACTATAAGAAACTCTTT	CALWDSNPGDYKKLF	TRGV9	.	TRGJ1	13	-1	-1	30
43	4.376946723397325E-4	TGTGCCACCTGGGACGGGCCGAGGGGAAGTAGTGATTGGATCAAGACGTTT	CATWDGPRGSSDWIKTF	TRGV2	.	TRGJP2	19	-1	-1	27
43	4.376946723397325E-4	TGTGCCACCTGGGACGGGCGTAGTAGTGATTGGATCAAGACGTTT	CATWDGRSSDWIKTF	TRGV2	.	TRGJP2	18	-1	-1	20
43	4.376946723397325E-4	TGTGCCTTGTGGGAGGAACCGAATTATTATAAGAAACTCTTT	CALWEEPNYYKKLF	TRGV9	.	TRGJ1	15	-1	-1	19
43	4.376946723397325E-4	TGTGCCTTGTGGGAGGTGAAGTGCTATAAGAAACTCTTT	CALWEVKCYKKLF	TRGV9	.	TRGJ1	17	-1	-1	24
43	4.376946723397325E-4	TGTGCTGCGTTTACCACTGGTTGGTTCAAGATATTT	CAAFTTGWFKIF	TRGV10	.	TRGJP1	9	-1	-1	11
43	4.376946723397325E-4	TGTGCTGCGTGGGATTACGGAGGGGGGAAACTCTTT	CAAWDYGGGKLF	TRGV10	.	TRGJ1	18	-1	-1	26
43	4.376946723397325E-4	TGTGCCACCTGGGACCAGGGAGGGAAACTCTTT	CATWDQGGKLF	TRGV2	.	TRGJ2	14	-1	-1	23
43	4.376946723397325E-4	TGTGCTGCGTGGGATAGGAAGAAACTCTTT	CAAWDRKKLF	TRGV10	.	TRGJ1	14	-1	-1	18
43	4.376946723397325E-4	TGTGCCACCTGGAATTATAAGAAACTCTTT	CATWNYKKLF	TRGV3	.	TRGJ1	11	-1	-1	13
43	4.376946723397325E-4	TGTGCCTTGTGGGACGCCCGGCTCTTT	CALWDARLF	TRGV9	.	TRGJ1	13	-1	-1	21
42	4.275157264713666E-4	TGTGCCACCTGGGACGGGCTTTTGGATTATAAGAAACTCTTT	CATWDGLLDYKKLF	TRGV2	.	TRGJ1	18	-1	-1	25
42	4.275157264713666E-4	TGTGCCTTGTGGGAGGGCAAGGAAGAGAAACTCTTT	CALWEGKEEKLF	TRGV9	.	TRGJ1	18	-1	-1	25
42	4.275157264713666E-4	TGTGCTGCGTGTTTACCCACATTGAAACTCTTT	CAACLPTLKLF	TRGV10	.	TRGJ1	10	-1	-1	23
42	4.275157264713666E-4	TGTGCTGCGTGGGATGGTTATAAGAAACTCTTT	CAAWDGYKKLF	TRGV10	.	TRGJ1	14	-1	-1	17
42	4.275157264713666E-4	TGTGCCTGTAGTGATTGGATCAAGACGTTT	CACSDWIKTF	TRGV9	.	TRGJP2	6	-1	-1	7
42	4.275157264713666E-4	TGTGCCTTGTGGGAGGCCCAGGATATAGGTAAGAAACTCTTT	CALWEAQDIGKKLF	TRGV9	.	TRGJ1	15	-1	-1	29
42	4.275157264713666E-4	TGTGCTGCGTGGGATTTCGGGAAACTCTTT	CAAWDFGKLF	TRGV10	.	TRGJ1	18	-1	-1	20
42	4.275157264713666E-4	TGTGCCACCTGGGGACCTAAGAAACTCTTT	CATWGPKKLF	TRGV3	.	TRGJ1	12	-1	-1	17
41	4.173367806030007E-4	TGTGCCTTGTGGGAGGTGCAGGGTAGGGATTGGAATAAGAAACTCTTT	CALWEVQGRDWNKKLF	TRGV9	.	TRGJ1	19	-1	-1	34
41	4.173367806030007E-4	TGTGCCTTGTGGGAGTCCCGCTCTGGGCAAAATAAGAAACTCTTT	CALWESRSGQNKKLF	TRGV9	.	TRGJ2	14	-1	-1	31
41	4.173367806030007E-4	TGTGCCTTGTGGTGCCCCCGTGGTTATAAGAAACTCTTT	CALWCPRGYKKLF	TRGV9	.	TRGJ1	11	-1	-1	23
41	4.173367806030007E-4	TGTGCCTTGTGGGAGGTGGGGTATAAGAAACTCTTT	CALWEVGYKKLF	TRGV9	.	TRGJ1	17	-1	-1	21
41	4.173367806030007E-4	TGTGCCTTGTGGGAAAAGGGTTATAAGAAACTCTTT	CALWEKGYKKLF	TRGV9	.	TRGJ1	13	-1	-1	20
41	4.173367806030007E-4	TGTGCTGCGTGGGGGCATTATAAGAAACTCTTT	CAAWGHYKKLF	TRGV10	.	TRGJ1	12	-1	-1	16
41	4.173367806030007E-4	TGTGCTGAGGGGGGAGGGTATAAGAAACTCTTT	CAEGGGYKKLF	TRGV10	.	TRGJ1	12	-1	-1	18
41	4.173367806030007E-4	TGTGCCTTGTGGGAGGTGGGTAAGAAACTCTTT	CALWEVGKKLF	TRGV9	.	TRGJ1	17	-1	-1	20
40	4.071578347346349E-4	TGTGCCACCTGGGATGGGAATTATTATAAGAAACTCTTT	CATWDGNYYKKLF	TRGV4	.	TRGJ1	17	-1	-1	17
40	4.071578347346349E-4	TGTGCTGCGTGGGGACCCCAGAACGAGAAACTCTTT	CAAWGPQNEKLF	TRGV10	.	TRGJ1	12	-1	-1	25
40	4.071578347346349E-4	TGTGCTGCGTGGGATTATAGAGATAAGAAACTCTTT	CAAWDYRDKKLF	TRGV10	.	TRGJ1	16	-1	-1	22
40	4.071578347346349E-4	TGTGCTGCGTGGGAACCCGGGGGGAAACTCTTT	CAAWEPGGKLF	TRGV10	.	TRGJ2	13	-1	-1	23
40	4.071578347346349E-4	TGTGCCCCGCCCCGCTTTTATAAGAAACTCTTT	CAPPRFYKKLF	TRGV8	.	TRGJ1	5	-1	-1	17
39	3.9697888886626903E-4	TGTGCCTTGTGGGAGGCCCATTCAGGTACCAAGAAACTCTTT	CALWEAHSGTKKLF	TRGV9	.	TRGJ1	15	-1	-1	30
39	3.9697888886626903E-4	TGTGCCTTGTGGGAGGCCGTTTATTATAAGAAACTCTTT	CALWEAVYYKKLF	TRGV9	.	TRGJ1	15	-1	-1	20
39	3.9697888886626903E-4	TGTGCCACCTGGGACGGGCCTCGATATAAGAAACTCTTT	CATWDGPRYKKLF	TRGV2	.	TRGJ1	19	-1	-1	24
39	3.9697888886626903E-4	TGTGCTGCGTGGGGGATTTATTATAAGAAACTCTTT	CAAWGIYYKKLF	TRGV10	.	TRGJ1	12	-1	-1	14
39	3.9697888886626903E-4	TGTGCTGCGTGGGATCTCAGACTTAAGAAACTCTTT	CAAWDLRLKKLF	TRGV10	.	TRGJ1	14	-1	-1	23
39	3.9697888886626903E-4	TGTGCCTTGTGGGAGCCAAGTTATAAGAAACTCTTT	CALWEPSYKKLF	TRGV9	.	TRGJ1	14	-1	-1	20
39	3.9697888886626903E-4	TGTGCCTTGTGGGAGGTTGGATATAAGAAACTCTTT	CALWEVGYKKLF	TRGV9	.	TRGJ1	16	-1	-1	21
39	3.9697888886626903E-4	TGTGCCACCTGGGATAATTATTATAAGAAACTCTTT	CATWDNYYKKLF	TRGV7	.	TRGJ1	13	-1	-1	15
39	3.9697888886626903E-4	TGTGCCACCTGGGACCGAGAGGGTAAGAAACTCTTT	CATWDREGKKLF	TRGV2	.	TRGJ1	14	-1	-1	23
39	3.9697888886626903E-4	TGTGCCTTGTGGGATTATTATAAGAAACTCTTT	CALWDYYKKLF	TRGV9	.	TRGJ1	13	-1	-1	13
39	3.9697888886626903E-4	TGTGCTGCGTGGGATTATCGAAAACTCTTT	CAAWDYRKLF	TRGV10	.	TRGJ1	16	-1	-1	21
38	3.8679994299790313E-4	TGTGCTGCGTGGGATTATGGTGGTTATTATAAGAAACTCTTT	CAAWDYGGYYKKLF	TRGV10	.	TRGJ1	16	-1	-1	23
38	3.8679994299790313E-4	TGTGCTGCGTGGGATGATACCACTGGTTGGTTCAAGATATTT	CAAWDDTTGWFKIF	TRGV10	.	TRGJP1	14	-1	-1	8
38	3.8679994299790313E-4	TGTGCCTTGTGGGAGGTGCCGAATAAGAAACTCTTT	CALWEVPNKKLF	TRGV9	.	TRGJ1	18	-1	-1	22
38	3.8679994299790313E-4	TGTGCTGCGTGGTGCAGAGGGAAGAAACTCTTT	CAAWCRGKKLF	TRGV10	.	TRGJ1	11	-1	-1	21
38	3.8679994299790313E-4	TGTGCCACCTGGGACGGGAAGAAACTCTTT	CATWDGKKLF	TRGV2	.	TRGJ1	17	-1	-1	18
38	3.8679994299790313E-4	TGTGGGAAGAAACTCTTT	CGKKLF	TRGV9	.	TRGJ1	3	-1	-1	6
38	3.8679994299790313E-4	TGTGCCTTGTGGAAGGGGAAACTCTTT	CALWKGKLF	TRGV9	.	TRGJ1	15	-1	-1	17
37	3.766209971295373E-4	TGTGCCTTGTGGGTGCAAGAGTTGGGCAAAAAAATCAAGGTATTT	CALWVQELGKKIKVF	TRGV9	.	TRGJP	12	-1	-1	14
37	3.766209971295373E-4	TGTGCCTTGTGGGAGGTGCACCGGCTTTATAAGAAACTCTTT	CALWEVHRLYKKLF	TRGV9	.	TRGJ1	21	-1	-1	26
37	3.766209971295373E-4	TGTGCTGCGTGGGATTATAAGGGTTGGTTCAAGATATTT	CAAWDYKGWFKIF	TRGV10	.	TRGJP1	16	-1	-1	21
37	3.766209971295373E-4	TGTGCCTTGTGGGAGGTCGAGGGATATAAGAAACTCTTT	CALWEVEGYKKLF	TRGV9	.	TRGJ1	16	-1	-1	24
37	3.766209971295373E-4	TGTGCTGCGTGGGATAAGGAGAAACTCTTT	CAAWDKEKLF	TRGV10	.	TRGJ1	14	-1	-1	19
36	3.664420512611714E-4	TGTGCCTTGTGGGAGGTGTGGGAGGACACATTCTCCTATAAGAAACTCTTT	CALWEVWEDTFSYKKLF	TRGV9	.	TRGJ1	17	-1	-1	36
36	3.664420512611714E-4	TGTGCCTTGTGGGAGGCGCCCGGAAAGTATAAGAAACTCTTT	CALWEAPGKYKKLF	TRGV9	.	TRGJ1	18	-1	-1	27
36	3.664420512611714E-4	TGTGCTGCGTGGGGGACCGGGGGATATAAGAAACTCTTT	CAAWGTGGYKKLF	TRGV10	.	TRGJ1	12	-1	-1	24
36	3.664420512611714E-4	TGTGCTGCGTGGGATGCCAGTTATTATAAGAAACTCTTT	CAAWDASYYKKLF	TRGV10	.	TRGJ1	14	-1	-1	20
36	3.664420512611714E-4	TGTGCTGCGTGGGTTTATAAGAACAAGAAACTCTTT	CAAWVYKNKKLF	TRGV10	.	TRGJ1	16	-1	-1	24
36	3.664420512611714E-4	TGTGCTGCGTGGGATTTGGTTTATAAGAAACTCTTT	CAAWDLVYKKLF	TRGV10	.	TRGJ1	15	-1	-1	20
36	3.664420512611714E-4	TGTGCCTTGTGGGAGGTGCCTTATAAGAAACTCTTT	CALWEVPYKKLF	TRGV9	.	TRGJ1	18	-1	-1	20
36	3.664420512611714E-4	TGTGCCTTGTGGGAGGTGCCAGTGCAGAAACTCTTT	CALWEVPVQKLF	TRGV9	.	TRGJ1	18	-1	-1	25
36	3.664420512611714E-4	TGTGCCACCTGGGACGGGCCTTATAAGAAACTCTTT	CATWDGPYKKLF	TRGV2	.	TRGJ1	19	-1	-1	20
36	3.664420512611714E-4	TGTGCTGCGTGGGACCAAAATAAGAAACTCTTT	CAAWDQNKKLF	TRGV10	.	TRGJ2	13	-1	-1	19
36	3.664420512611714E-4	TGTGCCTTGTGGGACCTTTATAAGAAACTCTTT	CALWDLYKKLF	TRGV9	.	TRGJ1	13	-1	-1	17
36	3.664420512611714E-4	TGTGCCTTGTGGGAGGGCTATAAGAAACTCTTT	CALWEGYKKLF	TRGV9	.	TRGJ1	15	-1	-1	18
36	3.664420512611714E-4	TGTGCCTTGCATTCCTATTATAAGAAACTCTTT	CALHSYYKKLF	TRGV9	.	TRGJ1	8	-1	-1	15
36	3.664420512611714E-4	TGTGCCACCTGGGACGGGCCCAAGAAACTCTTT	CATWDGPKKLF	TRGV2	.	TRGJ1	20	-1	-1	21
36	3.664420512611714E-4	TGTGCCACCTGGGACGGGCACAGGAAACTCTTT	CATWDGHRKLF	TRGV2	.	TRGJ1	18	-1	-1	23
36	3.664420512611714E-4	TGTGCCTTGTTGGGGTATAAGAAACTCTTT	CALLGYKKLF	TRGV9	.	TRGJ1	15	-1	-1	15
36	3.664420512611714E-4	TGTGCTGCGTGGGAGCAACTCTTT	CAAWEQLF	TRGV10	.	TRGJ1	13	-1	-1	13
35	3.5626310539280554E-4	TGTGCCACCTGGGACGGGCCCTGTAGTGATTGGATCAAGACGTTT	CATWDGPCSDWIKTF	TRGV2	.	TRGJP2	20	-1	-1	22
35	3.5626310539280554E-4	TGTGCCTTGTGGGAGACGACCCGAATTAGGAAGAAACTCTTT	CALWETTRIRKKLF	TRGV9	.	TRGJ1	14	-1	-1	30
35	3.5626310539280554E-4	TGTGCCACCTGGGACGGGCCGAACGATTATAAGAAACTCTTT	CATWDGPNDYKKLF	TRGV2	.	TRGJ1	19	-1	-1	19
35	3.5626310539280554E-4	TGTGCTGCGTGGGATTTCGTGGTGAGTAAGAAACTCTTT	CAAWDFVVSKKLF	TRGV10	.	TRGJ2	19	-1	-1	26
35	3.5626310539280554E-4	TGTGCTGCGTGGGATTCCCAATGGGATAAGAAACTCTTT	CAAWDSQWDKKLF	TRGV10	.	TRGJ1	15	-1	-1	25
35	3.5626310539280554E-4	TGTGCCTTGTGGGAGGTGCTTGATTTTAAGAAACTCTTT	CALWEVLDFKKLF	TRGV9	.	TRGJ1	18	-1	-1	22
35	3.5626310539280554E-4	TGTGCTGCCTCCCATGGCCCCTTTGAGAAACTCTTT	CAASHGPFEKLF	TRGV10	.	TRGJ1	7	-1	-1	25
35	3.5626310539280554E-4	TGTGCTGCGTGGGATTGTTATTATAAGAAACTCTTT	CAAWDCYYKKLF	TRGV10	.	TRGJ1	15	-1	-1	17
35	3.5626310539280554E-4	TGTGCTGCGTGGGATTGCCCTCCTAAGAAACTCTTT	CAAWDCPPKKLF	TRGV10	.	TRGJ1	15	-1	-1	23
35	3.5626310539280554E-4	TGTGCCACCTGGGGGAATTATTATAAGAAACTCTTT	CATWGNYYKKLF	TRGV2	.	TRGJ1	12	-1	-1	14
35	3.5626310539280554E-4	TGTGCTGCGTGGGTATTCTATAAGAAACTCTTT	CAAWVFYKKLF	TRGV10	.	TRGJ1	16	-1	-1	18
35	3.5626310539280554E-4	TGTGCTGCGTGGGATTCGCCCGAACTCTTT	CAAWDSPELF	TRGV10	.	TRGJ1	15	-1	-1	22
35	3.5626310539280554E-4	TGTGCCTTGTGGTGGTATAAGAAACTCTTT	CALWWYKKLF	TRGV9	.	TRGJ1	11	-1	-1	15
35	3.5626310539280554E-4	TGTGCTGCGTGGGATACTCTCTTT	CAAWDTLF	TRGV10	.	TRGJ1	14	-1	-1	18
34	3.4608415952443964E-4	TGTGCCTTGTGGGAGGCGTTTAGACCTTATAAGAAACTCTTT	CALWEAFRPYKKLF	TRGV9	.	TRGJ1	15	-1	-1	26
34	3.4608415952443964E-4	TGTGCCTTGGAGGGACAGTTGGGCAAAAAAATCAAGGTATTT	CALEGQLGKKIKVF	TRGV9	.	TRGJP	8	-1	-1	16
34	3.4608415952443964E-4	TGTGCTGCGTGGGATAGTAGTGATTGGATCAAGACGTTT	CAAWDSSDWIKTF	TRGV10	.	TRGJP2	14	-1	-1	13
34	3.4608415952443964E-4	TGTGCTGCGTGGCTCGGGTTGGATAAGAAACTCTTT	CAAWLGLDKKLF	TRGV10	.	TRGJ1	11	-1	-1	22
34	3.4608415952443964E-4	TGTGCTGCGTGGGCCCGGGTCGTTAAGAAACTCTTT	CAAWARVVKKLF	TRGV10	.	TRGJ1	12	-1	-1	23
34	3.4608415952443964E-4	TGTGCTGCGTGGGCCGGGGGGTATAAGAAACTCTTT	CAAWAGGYKKLF	TRGV10	.	TRGJ1	12	-1	-1	21
34	3.4608415952443964E-4	TGTGCCTTGTTTAAGTTTCATTATAAGAAACTCTTT	CALFKFHYKKLF	TRGV9	.	TRGJ1	9	-1	-1	19
34	3.4608415952443964E-4	TGTGCCTTGTGGGAGGGCTATTATAAGAAACTCTTT	CALWEGYYKKLF	TRGV9	.	TRGJ1	15	-1	-1	18
34	3.4608415952443964E-4	TGTGCCACCTGGGATAGTGATTGGATCAAGACGTTT	CATWDSDWIKTF	TRGV8	.	TRGJP2	16	-1	-1	14
34	3.4608415952443964E-4	TGTGCCACCTGGGACGGGCGTTATAAGAAACTCTTT	CATWDGRYKKLF	TRGV2	.	TRGJ1	18	-1	-1	20
34	3.4608415952443964E-4	TGTGCTGCGTGGGATAAATATAAGAAACTCTTT	CAAWDKYKKLF	TRGV10	.	TRGJ1	14	-1	-1	18
34	3.4608415952443964E-4	TGTGCTGCGTGGGGGCCTAAGAAACTCTTT	CAAWGPKKLF	TRGV10	.	TRGJ1	12	-1	-1	17
34	3.4608415952443964E-4	TGTGCTGCGTGGGATTCCGGGAAACTCTTT	CAAWDSGKLF	TRGV10	.	TRGJ1	18	-1	-1	20
34	3.4608415952443964E-4	TGTGCCACCTGGGAGGAGAAACTCTTT	CATWEEKLF	TRGV8	.	TRGJ1	13	-1	-1	16
34	3.4608415952443964E-4	TGTGCCACCTGGGATAATAAGAAACTCTTT	CATWDNKKLF	TRGV8	.	TRGJ2	15	-1	-1	13
33	3.359052136560738E-4	TGTGCCTTGTGGGAGGTGCTGTATGGTTATAAGAAACTCTTT	CALWEVLYGYKKLF	TRGV9	.	TRGJ1	18	-1	-1	26
33	3.359052136560738E-4	TGTGCCTTGTGGGAGGTGCCGGGTTATTATAAGAAACTCTTT	CALWEVPGYYKKLF	TRGV9	.	TRGJ1	18	-1	-1	23
33	3.359052136560738E-4	TGTGCCTTGTGGGAGCTGAATTATTATAAGAAACTCTTT	CALWELNYYKKLF	TRGV9	.	TRGJ1	17	-1	-1	17
33	3.359052136560738E-4	TGTGCTGCGTGGGATTACCGGGGGGAGAAACTCTTT	CAAWDYRGEKLF	TRGV10	.	TRGJ1	17	-1	-1	25
33	3.359052136560738E-4	TGTGCTGCGTGGGATCGCGGCAATAAGAAACTCTTT	CAAWDRGNKKLF	TRGV10	.	TRGJ1	14	-1	-1	22
33	3.359052136560738E-4	TGTGCCACCTGGGACAGGCCCTATAAGAAACTCTTT	CATWDRPYKKLF	TRGV3	.	TRGJ1	19	-1	-1	21
33	3.359052136560738E-4	TGTGCTGCGTGGGATAATGGTAAGAAACTCTTT	CAAWDNGKKLF	TRGV10	.	TRGJ1	14	-1	-1	20
33	3.359052136560738E-4	TGTGCTGCGTGGGAAGGGCGAAAGAAACTCTTT	CAAWEGRKKLF	TRGV10	.	TRGJ1	13	-1	-1	21
33	3.359052136560738E-4	TGTGCCACCTGGGACGGGGATAAGAAACTCTTT	CATWDGDKKLF	TRGV2	.	TRGJ1	17	-1	-1	19
33	3.359052136560738E-4	TGTGCCTTACTTTATTATAAGAAACTCTTT	CALLYYKKLF	TRGV9	.	TRGJ1	7	-1	-1	11
33	3.359052136560738E-4	TGTGCTGCGTGGGGAGATAAGAAACTCTTT	CAAWGDKKLF	TRGV10	.	TRGJ1	12	-1	-1	16
33	3.359052136560738E-4	TGTGCCACCTTCCGTATTAAGAAACTCTTT	CATFRIKKLF	TRGV8	.	TRGJ1	9	-1	-1	17
32	3.257262677877079E-4	TGTGCCTTGTGGGAGGTGGAGGGAGCGGAAGAGTTGGGCAAAAAAATCAAGGTATTT	CALWEVEGAEELGKKIKVF	TRGV9	.	TRGJP	17	-1	-1	28
32	3.257262677877079E-4	TGTGCCACCTGGGACAGGCCTAGAGAGTTGGGCAAAAAAATCAAGGTATTT	CATWDRPRELGKKIKVF	TRGV3	.	TRGJP	20	-1	-1	23
32	3.257262677877079E-4	TGTGCTGCGTGGGATTATAGGTTGTTTGGATATAAGAAACTCTTT	CAAWDYRLFGYKKLF	TRGV10	.	TRGJ1	16	-1	-1	30
32	3.257262677877079E-4	TGTGCCACCTGGGACGGTACAAGTAGTGATTGGATCAAGACGTTT	CATWDGTSSDWIKTF	TRGV2	.	TRGJP2	16	-1	-1	21
32	3.257262677877079E-4	TGTGCTGCGTGGGATTATGGGAGTGATTGGATCAAGACGTTT	CAAWDYGSDWIKTF	TRGV10	.	TRGJP2	16	-1	-1	15
32	3.257262677877079E-4	TGTGCCTTGTGGGAGGAACGGACTTATTATAAGAAACTCTTT	CALWEERTYYKKLF	TRGV9	.	TRGJ1	15	-1	-1	20
32	3.257262677877079E-4	TGTGCCTTGTGGGAGAAGGATTATTATAAGAAACTCTTT	CALWEKDYYKKLF	TRGV9	.	TRGJ1	14	-1	-1	19
32	3.257262677877079E-4	TGTGCTGCGTGGGGCCCTTATTATAAGAAACTCTTT	CAAWGPYYKKLF	TRGV10	.	TRGJ1	12	-1	-1	17
32	3.257262677877079E-4	TGTGCTGCGTGGGATTTTGATTATAAGAAACTCTTT	CAAWDFDYKKLF	TRGV10	.	TRGJ1	15	-1	-1	19
32	3.257262677877079E-4	TGTGCTGCGTGGGATTCCCCCTATAAGAAACTCTTT	CAAWDSPYKKLF	TRGV10	.	TRGJ1	15	-1	-1	21
32	3.257262677877079E-4	TGTGCTGCGTGGGATTCGGATTATAAGAAACTCTTT	CAAWDSDYKKLF	TRGV10	.	TRGJ1	15	-1	-1	19
32	3.257262677877079E-4	TGTGCCTTGTGGTCGAATTATTATAAGAAACTCTTT	CALWSNYYKKLF	TRGV9	.	TRGJ1	11	-1	-1	12
32	3.257262677877079E-4	TGTGCCTTGTGGCTGAATTATTATAAGAAACTCTTT	CALWLNYYKKLF	TRGV9	.	TRGJ1	11	-1	-1	14
32	3.257262677877079E-4	TGTGCCTTGTGGGTGGAGTATTATAAGAAACTCTTT	CALWVEYYKKLF	TRGV9	.	TRGJ1	15	-1	-1	18
32	3.257262677877079E-4	TGTGCCTTGTGGGAGGTGTCTTATAAGAAACTCTTT	CALWEVSYKKLF	TRGV9	.	TRGJ1	17	-1	-1	20
32	3.257262677877079E-4	TGTGCCACCTGGGACGGTTATTATAAGAAACTCTTT	CATWDGYYKKLF	TRGV2	.	TRGJ2	16	-1	-1	17
32	3.257262677877079E-4	TGTGCTGCGTGGGGGGTTTATAAGAAACTCTTT	CAAWGVYKKLF	TRGV10	.	TRGJ1	12	-1	-1	17
32	3.257262677877079E-4	TGTGCCTTGTTTACTGATTATAAGAAACTCTTT	CALFTDYKKLF	TRGV9	.	TRGJ1	9	-1	-1	16
32	3.257262677877079E-4	TGTGCCCGGAGGGGACTCTTT	CARRGLF	TRGV9	.	TRGJ1	5	-1	-1	14
32	3.257262677877079E-4	TGTGCCTTGTGGGTAATCGGGAAACTCTTT	CALWVIGKLF	TRGV9	.	TRGJ1	12	-1	-1	20
32	3.257262677877079E-4	TGTGCCTTGTGGGTAAAGAAACTCTTT	CALWVKKLF	TRGV9	.	TRGJ1	12	-1	-1	15
32	3.257262677877079E-4	TGTGCCACCTGGGACGAGAAACTCTTT	CATWDEKLF	TRGV2	.	TRGJ1	15	-1	-1	16
32	3.257262677877079E-4	TGTGCTGCGTGGGTCCATAAGAAACTCTTT	CAAWVHKKLF	TRGV10	.	TRGJ1	12	-1	-1	16
31	3.1554732191934205E-4	TGTGCCTTGTGGGAGGTCGACGGGTTTTATTATAAGAAACTCTTT	CALWEVDGFYYKKLF	TRGV9	.	TRGJ1	16	-1	-1	26
31	3.1554732191934205E-4	TGTGCCTTGTGGGAGGCCCACACTTTGGGTTATAAGAAACTCTTT	CALWEAHTLGYKKLF	TRGV9	.	TRGJ1	15	-1	-1	29
31	3.1554732191934205E-4	TGTGCCACCTGGGACGGACCCTTAGGGCATTGGATCAAGACGTTT	CATWDGPLGHWIKTF	TRGV2	.	TRGJP2	20	-1	-1	28
31	3.1554732191934205E-4	TGTGCCACCTGGGACGGAGACAGTAGTGATTGGATCAAGACGTTT	CATWDGDSSDWIKTF	TRGV2	.	TRGJP2	16	-1	-1	21
31	3.1554732191934205E-4	TGTGCTGCGTGGGATTCTAAACCCATGGTGAAGAAACTCTTT	CAAWDSKPMVKKLF	TRGV10	.	TRGJ1	24	-1	-1	30
31	3.1554732191934205E-4	TGTGCTGCGTGGGACATTATATGGGAGATCGGGTCGCTCTTT	CAAWDIIWEIGSLF	TRGV10	.	TRGJ1	13	-1	-1	36
31	3.1554732191934205E-4	TGTGCTGCGTGGGATTTTGCGGGTTATAAGAAACTCTTT	CAAWDFAGYKKLF	TRGV10	.	TRGJ1	15	-1	-1	23
31	3.1554732191934205E-4	TGTGCTGCGTGGGATTATAATGTTCCTAAGAAACTCTTT	CAAWDYNVPKKLF	TRGV10	.	TRGJ1	16	-1	-1	26
31	3.1554732191934205E-4	TGTGCCTTGTGGGGTCCTTTTCATTATAAGAAACTCTTT	CALWGPFHYKKLF	TRGV9	.	TRGJ1	12	-1	-1	22
31	3.1554732191934205E-4	TGTGCCTTGTGGGAGGTACCTTATTATAAGAAACTCTTT	CALWEVPYYKKLF	TRGV9	.	TRGJ1	16	-1	-1	20
31	3.1554732191934205E-4	TGTGCCTTGTGGGAGGAGAATTATTATAAGAAACTCTTT	CALWEENYYKKLF	TRGV9	.	TRGJ1	15	-1	-1	17
31	3.1554732191934205E-4	TGTGCCTTGCTAAATAGTAGTGATTGGATCAAGACGTTT	CALLNSSDWIKTF	TRGV9	.	TRGJP2	8	-1	-1	9
31	3.1554732191934205E-4	TGTGCTGCGTGGGATTCTTATTATAAGAAACTCTTT	CAAWDSYYKKLF	TRGV10	.	TRGJ1	15	-1	-1	17
31	3.1554732191934205E-4	TGTGCTGCGTGGGATTATAAAGGGAAGAAACTCTTT	CAAWDYKGKKLF	TRGV10	.	TRGJ1	16	-1	-1	24
31	3.1554732191934205E-4	TGTGCCTTGTGGGTGGACTATTATAAGAAACTCTTT	CALWVDYYKKLF	TRGV9	.	TRGJ1	15	-1	-1	18
31	3.1554732191934205E-4	TGTGCCACCTGGGATGGTTATTATAAGAAACTCTTT	CATWDGYYKKLF	TRGV8	.	TRGJ1	14	-1	-1	17
31	3.1554732191934205E-4	TGTGCTGAAACCCTTAGGGATAAGAAACTCTTT	CAETLRDKKLF	TRGV10	.	TRGJ1	6	-1	-1	19
31	3.1554732191934205E-4	TGTGCCTTGTGGGAGACCCATAAGAAACTCTTT	CALWETHKKLF	TRGV9	.	TRGJ1	14	-1	-1	19
31	3.1554732191934205E-4	TGTGCTGCGTGGGTCCATTATAAGAAACTCTTT	CAAWVHYKKLF	TRGV10	.	TRGJ1	12	-1	-1	16
31	3.1554732191934205E-4	TGTGCTGCGTGGGATGACTATAAGAAACTCTTT	CAAWDDYKKLF	TRGV10	.	TRGJ1	17	-1	-1	18
31	3.1554732191934205E-4	TGTGCTGCGCGTTATTATAAGAAACTCTTT	CAARYYKKLF	TRGV10	.	TRGJ1	8	-1	-1	11
31	3.1554732191934205E-4	TGTGCTGCGTGGGATTGTAGTAAGAAACTCTTT	CAAWDCSKKLF	TRGV10	.	TRGJ1	15	-1	-1	20
31	3.1554732191934205E-4	TGTGCCACCTGGGACGCTAAGAAACTCTTT	CATWDAKKLF	TRGV2	.	TRGJ1	15	-1	-1	17
31	3.1554732191934205E-4	TGTGCTGCGCGTGTAAAGAAACTCTTT	CAARVKKLF	TRGV10	.	TRGJ1	8	-1	-1	15
30	3.0536837605097615E-4	TGTGCCACCTGGGACGGGGCGAGGGTATATTATAAGAAACTCTTT	CATWDGARVYYKKLF	TRGV2	.	TRGJ1	17	-1	-1	27
30	3.0536837605097615E-4	TGTGCCTTGTGGGATTTATGGAATTATTATAAGAAACTCTTT	CALWDLWNYYKKLF	TRGV9	.	TRGJ1	13	-1	-1	20
30	3.0536837605097615E-4	TCCGAATTGCGACGGCGGGATTATTATAAGAAACTCTTT	SELRRRDYYKKLF	TRGV9	.	TRGJ1	0	-1	-1	19
30	3.0536837605097615E-4	TGTGCTGCGTGGGATTATTACGATTATAAGAAACTCTTT	CAAWDYYDYKKLF	TRGV10	.	TRGJ1	16	-1	-1	22
30	3.0536837605097615E-4	TGTGCCACCTGGGACGGGGGGGATTATAAGAAACTCTTT	CATWDGGDYKKLF	TRGV2	.	TRGJ1	17	-1	-1	22
30	3.0536837605097615E-4	TGTGCTGCGTGGGATAGGGATTATAAGAAACTCTTT	CAAWDRDYKKLF	TRGV10	.	TRGJ1	14	-1	-1	19
30	3.0536837605097615E-4	TGTGCCTTGTGGGAGGTGGAATATAAGAAACTCTTT	CALWEVEYKKLF	TRGV9	.	TRGJ1	17	-1	-1	21
30	3.0536837605097615E-4	TGTGCCTTGTGGGAGGTGACTTATAAGAAACTCTTT	CALWEVTYKKLF	TRGV9	.	TRGJ1	17	-1	-1	20
30	3.0536837605097615E-4	TGTGCCCCGCGCCATTGGGATTGGATCAAGACGTTT	CAPRHWDWIKTF	TRGV8	.	TRGJP2	5	-1	-1	18
30	3.0536837605097615E-4	TGTGCCACCTGGGACGGGCGATATAAGAAACTCTTT	CATWDGRYKKLF	TRGV2	.	TRGJ2	18	-1	-1	21
30	3.0536837605097615E-4	TGTGCTGCGTGGACCCCAAAGAAACTCTTT	CAAWTPKKLF	TRGV10	.	TRGJ1	11	-1	-1	18
30	3.0536837605097615E-4	TGTGCCTGGCTGACGAATAAGAAACTCTTT	CAWLTNKKLF	TRGV9	.	TRGJ1	6	-1	-1	16
30	3.0536837605097615E-4	TGTGCTGCGTGGGATTATGGCCAGAAACTCTTT	CAAWDYGQKLF	TRGV10	.	TRGJ1	16	-1	-1	22
30	3.0536837605097615E-4	TGTGCCACCTGGACCCCCGAACTCTTT	CATWTPELF	TRGV2	.	TRGJ1	11	-1	-1	19
30	3.0536837605097615E-4	TGTGCCACCTGGGACGAACTCTTT	CATWDELF	TRGV2	.	TRGJ1	15	-1	-1	16
30	3.0536837605097615E-4	TGTGCTGCGTGGATCCAACTCCAGAAACTCTTT	CAAWIQLQKLF	TRGV10	.	TRGJ1	11	-1	-1	22
30	3.0536837605097615E-4	TGTGCCACCTGGTGTAAGAAACTCTTT	CATWCKKLF	TRGV2	.	TRGJ1	11	-1	-1	14
29	2.951894301826103E-4	TGTGCCTTGTGCCTAGGGCGGGATTATTATAAGAAACTCTTT	CALCLGRDYYKKLF	TRGV9	.	TRGJ1	10	-1	-1	22
29	2.951894301826103E-4	TGTGCCTTGTGGGAGGCCCAACCTTATTATAAGAAACTCTTT	CALWEAQPYYKKLF	TRGV9	.	TRGJ1	15	-1	-1	23
29	2.951894301826103E-4	TGTGCTGCCCCAGTTATACTCAAGAAACAACTCTTT	CAAPVILKKQLF	TRGV10	.	TRGJ1	7	-1	-1	28
29	2.951894301826103E-4	TGTGCTGCGTGGGATTTAGCCTATAAGAAACTCTTT	CAAWDLAYKKLF	TRGV10	.	TRGJ1	15	-1	-1	21
29	2.951894301826103E-4	TGTGCTGCGTGGGACTGGCGTTATAAGAAACTCTTT	CAAWDWRYKKLF	TRGV10	.	TRGJ1	13	-1	-1	20
29	2.951894301826103E-4	TGTGCCTTGTGGGAGCTTTATTATAAGAAACTCTTT	CALWELYYKKLF	TRGV9	.	TRGJ1	14	-1	-1	17
29	2.951894301826103E-4	TGTGCCTTGTGGGAGGTGCATGATAAGAAACTCTTT	CALWEVHDKKLF	TRGV9	.	TRGJ1	19	-1	-1	19
29	2.951894301826103E-4	TGTGCCTTGTGGGAGGTGGTGCTTAAGAAACTCTTT	CALWEVVLKKLF	TRGV9	.	TRGJ1	17	-1	-1	23
29	2.951894301826103E-4	TGTGCTGCGGGGGATTATAAGAAACTCTTT	CAAGDYKKLF	TRGV10	.	TRGJ1	16	-1	-1	13
29	2.951894301826103E-4	TGTGCCACCTGGGGTAAGAAACTCTTT	CATWGKKLF	TRGV7	.	TRGJ1	12	-1	-1	14
29	2.951894301826103E-4	TGTGCTGCGTGGAATTATTATAAGAAACTCTTT	CAAWNYYKKLF	TRGV10	.	TRGJ1	16	-1	-1	11
29	2.951894301826103E-4	TGTGCTGCGTGGGGCCCCATGTGGCTCTTT	CAAWGPMWLF	TRGV10	.	TRGJ1	12	-1	-1	24
29	2.951894301826103E-4	TGTGCCACCTGGGACAGGGAGAAACTCTTT	CATWDREKLF	TRGV7	.	TRGJ1	17	-1	-1	19
29	2.951894301826103E-4	TGTGCTGCGCGCAGTAAGAAACTCTTT	CAARSKKLF	TRGV10	.	TRGJ1	8	-1	-1	14
29	2.951894301826103E-4	TGTGCTTTGGAAAAACTCTTT	CALEKLF	TRGV9	.	TRGJ1	8	-1	-1	12
29	2.951894301826103E-4	TGTGCTGCGTGGGATTATATCAAGAAACTCTTT	CAAWDYIKKLF	TRGV10	.	TRGJ1	16	-1	-1	13
29	2.951894301826103E-4	TGTGCTGCGCCAACCTTGAAGAAACTCTTT	CAAPTLKKLF	TRGV10	.	TRGJ1	8	-1	-1	18
28	2.850104843142444E-4	TGTGCTGCGTGGGATTCCTTCGGACCTGGAAGGACCAAGAAACTCTTT	CAAWDSFGPGRTKKLF	TRGV10	.	TRGJ1	15	-1	-1	36
28	2.850104843142444E-4	TGTGCCTTGTGGGAGGTGCACACCCTCTATTATAAGAAACTCTTT	CALWEVHTLYYKKLF	TRGV9	.	TRGJ1	20	-1	-1	27
28	2.850104843142444E-4	TGTGCCTTGTGGGAGGTGATTAGTGATTGGATCAAGACGTTT	CALWEVISDWIKTF	TRGV9	.	TRGJP2	17	-1	-1	20
28	2.850104843142444E-4	TGTGCCTTGTGGGTTCGTGTGTATTATAAGAAACTCTTT	CALWVRVYYKKLF	TRGV9	.	TRGJ2	12	-1	-1	21
28	2.850104843142444E-4	TGTGCCACCTGGGACAGGCCGTATTATAAGAAACTCTTT	CATWDRPYYKKLF	TRGV7	.	TRGJ1	19	-1	-1	21
28	2.850104843142444E-4	TGTGCTGCGTGGGCTACAAATTATAAGAAACTCTTT	CAAWATNYKKLF	TRGV10	.	TRGJ1	12	-1	-1	19
28	2.850104843142444E-4	TGTGCTGCGTGGGATTACCCCAATAAGAAACTCTTT	CAAWDYPNKKLF	TRGV10	.	TRGJ1	17	-1	-1	22
28	2.850104843142444E-4	TGTGCCTTGTGGGAGGTTAATTATAAGAAACTCTTT	CALWEVNYKKLF	TRGV9	.	TRGJ1	16	-1	-1	19
28	2.850104843142444E-4	TGTGCCTTGTGGGAGATTTATTATAAGAAACTCTTT	CALWEIYYKKLF	TRGV9	.	TRGJ1	14	-1	-1	14
28	2.850104843142444E-4	TGTGCTGCGTGGGAAAATTATAAGAAACTCTTT	CAAWENYKKLF	TRGV10	.	TRGJ1	13	-1	-1	16
28	2.850104843142444E-4	TGTGCTGCGTGGGAGGAAAAGAAACTCTTT	CAAWEEKKLF	TRGV10	.	TRGJ1	13	-1	-1	18
28	2.850104843142444E-4	TGTGCCACCTGGGACGAAGGACTCTTT	CATWDEGLF	TRGV2	.	TRGJ1	15	-1	-1	20
28	2.850104843142444E-4	TGTGCCACCTGGGACAGGCCTTATAAGAAACTCTTT	CATWDRPYKKLF	TRGV7	.	TRGJ1	20	-1	-1	20
28	2.850104843142444E-4	TGTGCTGCGTATTGGGACAAGAAACTCTTT	CAAYWDKKLF	TRGV10	.	TRGJ1	9	-1	-1	18
28	2.850104843142444E-4	TGTGCCACCTGGGACGATAAGAAACTCTTT	CATWDDKKLF	TRGV2	.	TRGJ1	15	-1	-1	16
28	2.850104843142444E-4	TGTGCTGCGTGGGAGCGGGATTGGATCAAGACGTTT	CAAWERDWIKTF	TRGV10	.	TRGJP2	13	-1	-1	18
28	2.850104843142444E-4	TGTGCCACCTGGGACGGGCAGGGGAAACTCTTT	CATWDGQGKLF	TRGV2	.	TRGJ1	18	-1	-1	23
28	2.850104843142444E-4	TGTGCCACCTCGGCCCTTTGGAAACTCTTT	CATSALWKLF	TRGV2	.	TRGJ1	12	-1	-1	20
28	2.850104843142444E-4	TGTGCCACCTGGGACGGATATTATAAGAAACTCTTT	CATWDGYYKKLF	TRGV2	.	TRGJ1	16	-1	-1	18
28	2.850104843142444E-4	TGTGCTGCGTGGAACGGAACGAATAAGAAACTCTTT	CAAWNGTNKKLF	TRGV10	.	TRGJ1	11	-1	-1	22
27	2.7483153844587855E-4	TGTGCTGCGTGGGCACAACCAACAGTGAGTAGGTGTAGTGATTGGATCAAGACGTTT	CAAWAQPTVSRCSDWIKTF	TRGV10	.	TRGJP2	12	-1	-1	34
27	2.7483153844587855E-4	TGTGCCTTGTGGGAGGTAGGCGAGTTGGGCAAAAAAATCAAGGTATTT	CALWEVGELGKKIKVF	TRGV9	.	TRGJP	16	-1	-1	21
27	2.7483153844587855E-4	TGTGCTGCGTGGGATTGTCGGAATTATTATAAGAAACTCTTT	CAAWDCRNYYKKLF	TRGV10	.	TRGJ1	15	-1	-1	20
27	2.7483153844587855E-4	TGTGCCTTGTGGGAGGCGACCCATTATTATAAGAAACTCTTT	CALWEATHYYKKLF	TRGV9	.	TRGJ1	15	-1	-1	22
27	2.7483153844587855E-4	TGTGCCACCTGGGACGGTAGTAGTGATTGGATCAAGACGTTT	CATWDGSSDWIKTF	TRGV2	.	TRGJP2	16	-1	-1	17
27	2.7483153844587855E-4	TGTGCCACCTGGGACAGGCCCCGCGGTTATAAGAAACTCTTT	CATWDRPRGYKKLF	TRGV3	.	TRGJ1	19	-1	-1	26
27	2.7483153844587855E-4	TGTGCTGCGTGGGATTCGGGGAATTATAAGAAACTCTTT	CAAWDSGNYKKLF	TRGV10	.	TRGJ1	15	-1	-1	22
27	2.7483153844587855E-4	TGTGCTGCGTGGGATCCCAATTATTATAAGAAACTCTTT	CAAWDPNYYKKLF	TRGV10	.	TRGJ1	14	-1	-1	18
27	2.7483153844587855E-4	TGTGCTGCGTGGAACCGCTCATACCGCAAGAAACTCTTT	CAAWNRSYRKKLF	TRGV10	.	TRGJ1	11	-1	-1	27
27	2.7483153844587855E-4	TGTGCCTTGTGGGGGACGAATTATTATAAGAAACTCTTT	CALWGTNYYKKLF	TRGV9	.	TRGJ1	12	-1	-1	16
27	2.7483153844587855E-4	TGTGCCTTGTGGGAGCCCGCTTATTATAAGAAACTCTTT	CALWEPAYYKKLF	TRGV9	.	TRGJ1	14	-1	-1	20
27	2.7483153844587855E-4	TGTGCCTTGTGGGAGGTGCTCTATTATAAGAAACTCTTT	CALWEVLYYKKLF	TRGV9	.	TRGJ1	18	-1	-1	21
27	2.7483153844587855E-4	TGTGCCTTGTGGGAGGGGGATTATTATAAGAAACTCTTT	CALWEGDYYKKLF	TRGV9	.	TRGJ1	15	-1	-1	19
27	2.7483153844587855E-4	TGTGCCTTGTGGGAGACCCATTATTATAAGAAACTCTTT	CALWETHYYKKLF	TRGV9	.	TRGJ1	14	-1	-1	19
27	2.7483153844587855E-4	TGTGCCACCTGGGACGGGCTGGAGTATAAGAAACTCTTT	CATWDGLEYKKLF	TRGV2	.	TRGJ1	18	-1	-1	24
27	2.7483153844587855E-4	TGTGCTGCGTCCCAGGATTATTATAAGAAACTCTTT	CAASQDYYKKLF	TRGV10	.	TRGJ1	9	-1	-1	16
27	2.7483153844587855E-4	TGTGCCACCTGGGTGAATTATTATAAGAAACTCTTT	CATWVNYYKKLF	TRGV8	.	TRGJ1	12	-1	-1	14
27	2.7483153844587855E-4	TGTGCTGCGAAAAAGAAACTCTTT	CAAKKKLF	TRGV10	.	TRGJ1	8	-1	-1	12
27	2.7483153844587855E-4	TGTGCCACCTGGGTTTATTATAAGAAACTCTTT	CATWVYYKKLF	TRGV2	.	TRGJ1	12	-1	-1	14
27	2.7483153844587855E-4	TGTGCCACCTGGGACGGGGGTGTGAAACTCTTT	CATWDGGVKLF	TRGV2	.	TRGJ1	17	-1	-1	23
27	2.7483153844587855E-4	TGTGCTGCGCTCACCTCAAAGAAACTCTTT	CAALTSKKLF	TRGV10	.	TRGJ1	8	-1	-1	18
27	2.7483153844587855E-4	TGTGCCACCTGGAGTTATAAGAAACTCTTT	CATWSYKKLF	TRGV3	.	TRGJ1	11	-1	-1	14
27	2.7483153844587855E-4	TGTGCTGCGTGGGATTATTGTGGGTATAAGAAACTCTTT	CAAWDYCGYKKLF	TRGV10	.	TRGJ1	16	-1	-1	24
27	2.7483153844587855E-4	TGTGCTGCGTGGGATTATGGATATTATAAGAAACTCTTT	CAAWDYGYYKKLF	TRGV10	.	TRGJ1	16	-1	-1	21
27	2.7483153844587855E-4	TGTGCTGCGTGGGATTATAGACGGAAGAAACTCTTT	CAAWDYRRKKLF	TRGV10	.	TRGJ1	16	-1	-1	24
27	2.7483153844587855E-4	TGTGCCTTGTGGGGCTTTTATTATAAGAAACTCTTT	CALWGFYYKKLF	TRGV9	.	TRGJ1	12	-1	-1	17
27	2.7483153844587855E-4	TGTGCCACCTGGGACGGGCGAGGGAAACTCTTT	CATWDGRGKLF	TRGV2	.	TRGJ1	18	-1	-1	23
27	2.7483153844587855E-4	TGTGCTGCGTGGGTCCCCAAGAAACTCTTT	CAAWVPKKLF	TRGV10	.	TRGJ1	12	-1	-1	18
27	2.7483153844587855E-4	TGTGCCTTGTGGGAGTACGGTTATTATAAGAAACTCTTT	CALWEYGYYKKLF	TRGV9	.	TRGJ1	14	-1	-1	20
27	2.7483153844587855E-4	TGTGCTGCGTGGGATTTCGTTTATAAGAAACTCTTT	CAAWDFVYKKLF	TRGV10	.	TRGJ1	19	-1	-1	20
27	2.7483153844587855E-4	TGTGCCACCTGGGACGGGCGGGGGAAACTCTTT	CATWDGRGKLF	TRGV2	.	TRGJ1	18	-1	-1	23
27	2.7483153844587855E-4	TGTGCCACGAGCTCGGCGAATTATTATAAGAAACTCTTT	CATSSANYYKKLF	TRGV8	.	TRGJ1	7	-1	-1	16
26	2.6465259257751265E-4	TGTGCCTTGTGGGAGCCGCAAGAGTTGGGCAAAAAAATCAAGGTATTT	CALWEPQELGKKIKVF	TRGV9	.	TRGJP	14	-1	-1	17
26	2.6465259257751265E-4	TGTGCCTTGTGGGAGGTGGAGGAGTTGGGCAAAAAAATCAAGGTATTT	CALWEVEELGKKIKVF	TRGV9	.	TRGJP	17	-1	-1	21
26	2.6465259257751265E-4	TGTGCTGCGTGGGATCTTTCGTTCCATTATTATAAGAAACTCTTT	CAAWDLSFHYYKKLF	TRGV10	.	TRGJ1	14	-1	-1	25
26	2.6465259257751265E-4	TGTGCCTTGTGGGGGCAGCTACACCCTTATTATAAGAAACTCTTT	CALWGQLHPYYKKLF	TRGV9	.	TRGJ1	12	-1	-1	26
26	2.6465259257751265E-4	TGTGCCTTGTGGGAGGTGCGTTGGACTTATTATAAGAAACTCTTT	CALWEVRWTYYKKLF	TRGV9	.	TRGJ1	18	-1	-1	20
26	2.6465259257751265E-4	TGTGCCTTGTGGGAGGTGAGGAAGGATTATAAGAAACTCTTT	CALWEVRKDYKKLF	TRGV9	.	TRGJ1	17	-1	-1	25
26	2.6465259257751265E-4	TGTGCCACCTGGGACGGGCTTGGTGATTGGATCAAGACGTTT	CATWDGLGDWIKTF	TRGV2	.	TRGJP2	18	-1	-1	22
26	2.6465259257751265E-4	TGTGCTGCGTGGGGCAAGGGGGATTATAAGAAACTCTTT	CAAWGKGDYKKLF	TRGV10	.	TRGJ1	12	-1	-1	22
26	2.6465259257751265E-4	TGTGCCTTGTGGGAGGTGCTCATTTATAAGAAACTCTTT	CALWEVLIYKKLF	TRGV9	.	TRGJ1	18	-1	-1	23
26	2.6465259257751265E-4	TGTGCCCCATGGATCAATTATTATAAGAAACTCTTT	CAPWINYYKKLF	TRGV9	.	TRGJ1	5	-1	-1	15
26	2.6465259257751265E-4	TGTGCCACCTGGGGGAGGTATAAGAAACTCTTT	CATWGRYKKLF	TRGV4	.	TRGJ1	12	-1	-1	18
26	2.6465259257751265E-4	TGTGCCTTGTGGGACCTTGCATATTATAAGAAACTCTTT	CALWDLAYYKKLF	TRGV9	.	TRGJ1	13	-1	-1	21
26	2.6465259257751265E-4	TGTGCCTTGTGGGAGGCCTCCTATTATAAGAAACTCTTT	CALWEASYYKKLF	TRGV9	.	TRGJ1	15	-1	-1	21
26	2.6465259257751265E-4	TGTGCCACCTGGGAAATCTGGGATTATAAGAAACTCTTT	CATWEIWDYKKLF	TRGV8	.	TRGJ1	13	-1	-1	22
26	2.6465259257751265E-4	TGTGCTGCGTGGGACGACCATAAGAAACTCTTT	CAAWDDHKKLF	TRGV10	.	TRGJ1	13	-1	-1	19
26	2.6465259257751265E-4	TGTGCCACCTGGGACGGGAGGGGGAAACTCTTT	CATWDGRGKLF	TRGV2	.	TRGJ1	17	-1	-1	23
26	2.6465259257751265E-4	TGTGCCACCTGGGACGGGCGGCTCTTT	CATWDGRLF	TRGV2	.	TRGJ1	18	-1	-1	21
26	2.6465259257751265E-4	TGTGCTGCGTGGGATGCGTCTGGTTGGTTCAAGATATTT	CAAWDASGWFKIF	TRGV10	.	TRGJP1	14	-1	-1	19
26	2.6465259257751265E-4	TGTGCTGCGTGGGCCGATTATAAGAAACTCTTT	CAAWADYKKLF	TRGV10	.	TRGJ1	12	-1	-1	16
25	2.544736467091468E-4	TGTGCCACCTGGGATATCCCCACCGATAGTAGTGATTGGATCAAGACGTTT	CATWDIPTDSSDWIKTF	TRGV8	.	TRGJP2	15	-1	-1	25
25	2.544736467091468E-4	TGTGCCTTGTGGGAGGTGAGGGGGAAAAGTTATTATAAGAAACTCTTT	CALWEVRGKSYYKKLF	TRGV9	.	TRGJ1	17	-1	-1	29
25	2.544736467091468E-4	TGTGCCACCTGGGACGGGCAATATAGTAGTGATTGGATCAAGACGTTT	CATWDGQYSSDWIKTF	TRGV2	.	TRGJP2	18	-1	-1	20
25	2.544736467091468E-4	TGTGCTGCGTGGGATTCCACACGAGGATATTATAAGAAACTCTTT	CAAWDSTRGYYKKLF	TRGV10	.	TRGJ1	15	-1	-1	27
25	2.544736467091468E-4	TGTGCCACCTGGGACGGGCCCGGATGTGATTGGATCAAGACGTTT	CATWDGPGCDWIKTF	TRGV2	.	TRGJP2	21	-1	-1	25
25	2.544736467091468E-4	TGTGCTGCGTGGGATTTATCGTCTTGTTATAAGAAACTCTTT	CAAWDLSSCYKKLF	TRGV10	.	TRGJ1	15	-1	-1	23
25	2.544736467091468E-4	TGTGCTGCGTGGGATTGGCGGCGTTGGTATAAGAAACTCTTT	CAAWDWRRWYKKLF	TRGV10	.	TRGJ1	15	-1	-1	27
25	2.544736467091468E-4	TGTGCTGCGTGGGATTATCAGGGTTATTATAAGAAACTCTTT	CAAWDYQGYYKKLF	TRGV10	.	TRGJ1	16	-1	-1	23
25	2.544736467091468E-4	TGTGCCTTGTGGGAGGTTGTACTTCCGGGGAAGAAACTCTTT	CALWEVVLPGKKLF	TRGV9	.	TRGJ1	16	-1	-1	30
25	2.544736467091468E-4	TGTGCCTTGTGGGAGGAAGCCCGTTATTATAAGAAACTCTTT	CALWEEARYYKKLF	TRGV9	.	TRGJ1	15	-1	-1	23
25	2.544736467091468E-4	TGTGCCACCTGGGATAGCCTGGGTTATTATAAGAAACTCTTT	CATWDSLGYYKKLF	TRGV8	.	TRGJ1	19	-1	-1	23
25	2.544736467091468E-4	TGTGCCACCTACAAGCTTAAGAATTATTATAAGAAACTCTTT	CATYKLKNYYKKLF	TRGV7	.	TRGJ1	9	-1	-1	20
25	2.544736467091468E-4	TGTGCCTTGTGGGAGGGAGATTATTATAAGAAACTCTTT	CALWEGDYYKKLF	TRGV9	.	TRGJ1	15	-1	-1	19
25	2.544736467091468E-4	TGTGCCTTGTGGGAGGTGGTTGGGGAACTCTTT	CALWEVVGELF	TRGV9	.	TRGJ1	17	-1	-1	25
25	2.544736467091468E-4	TGTGCCACCTGGGACAGGAGTAAGAAACTCTTT	CATWDRSKKLF	TRGV7	.	TRGJ1	17	-1	-1	20
25	2.544736467091468E-4	TGTGCCTTGTGGGAGGATAAGAAACTCTTT	CALWEDKKLF	TRGV9	.	TRGJ1	15	-1	-1	16
25	2.544736467091468E-4	TGTGCCACCTGGGATGCTTCACGGCTCTTT	CATWDASRLF	TRGV4	.	TRGJ1	15	-1	-1	24
25	2.544736467091468E-4	TGTGCTGCGTGGGTGAAGAAACTCTTT	CAAWVKKLF	TRGV10	.	TRGJ1	12	-1	-1	15
25	2.544736467091468E-4	TGTGCTGCGTGGGATTATGGCTATTATAAGAAACTCTTT	CAAWDYGYYKKLF	TRGV10	.	TRGJ2	16	-1	-1	21
25	2.544736467091468E-4	TGTGCTGCGTGGGAAGGGTATTATAAGAAACTCTTT	CAAWEGYYKKLF	TRGV10	.	TRGJ1	13	-1	-1	18
25	2.544736467091468E-4	TGTGCCTTGTGGGAGGACCTTAGAGGGAAACTCTTT	CALWEDLRGKLF	TRGV9	.	TRGJ1	15	-1	-1	26
25	2.544736467091468E-4	TGTGCCTTGTGGGAGGAATATTATAAGAAACTCTTT	CALWEEYYKKLF	TRGV9	.	TRGJ1	15	-1	-1	15
25	2.544736467091468E-4	TGTGCCACCTGGGCTTCAAATTATAAGAAACTCTTT	CATWASNYKKLF	TRGV3	.	TRGJ1	12	-1	-1	19
25	2.544736467091468E-4	TGTGCCACCTGGGACAAGCTCTTT	CATWDKLF	TRGV2	.	TRGJ1	14	-1	-1	15
25	2.544736467091468E-4	TGTGCCACCTGGGACGGGCGAAGTGATTGGATCAAGACGTTT	CATWDGRSDWIKTF	TRGV2	.	TRGJP2	18	-1	-1	21
25	2.544736467091468E-4	TGTGCCTTGTGGGAGGGGAATTATTATAAGAAACTCTTT	CALWEGNYYKKLF	TRGV9	.	TRGJ1	15	-1	-1	17
25	2.544736467091468E-4	TGTGCTGCGTGGGATTACCTCGGAAAGAAACTCTTT	CAAWDYLGKKLF	TRGV10	.	TRGJ1	17	-1	-1	24
25	2.544736467091468E-4	TGTGCTGCGTGGGAGTCTTATTATAAGAAACTCTTT	CAAWESYYKKLF	TRGV10	.	TRGJ1	13	-1	-1	17
25	2.544736467091468E-4	TGTGCCACCTGGGACGGGAGGGATCAGAAACTCTTT	CATWDGRDQKLF	TRGV2	.	TRGJ1	17	-1	-1	22
25	2.544736467091468E-4	TGTGCCACCTGGGACGGGCCTGATTGGATCAAGACGTTT	CATWDGPDWIKTF	TRGV2	.	TRGJP2	19	-1	-1	20
25	2.544736467091468E-4	TGTGCTGCGTGGGCTAACGATAGGAAACTCTTT	CAAWANDRKLF	TRGV10	.	TRGJ1	18	-1	-1	19
24	2.442947008407809E-4	TGTGCCTTGTGGGAGGTCCTCGAGTTGGGCAAAAAAATCAAGGTATTT	CALWEVLELGKKIKVF	TRGV9	.	TRGJP	16	-1	-1	21
24	2.442947008407809E-4	TGTGCTGCGTGGGATTATAATGCTGCTTATTATAAGAAACTCTTT	CAAWDYNAAYYKKLF	TRGV10	.	TRGJ1	16	-1	-1	26
24	2.442947008407809E-4	TGTGCCTTGTGGGAGCCAAACGGGGCTTTTTATAAGAAACTCTTT	CALWEPNGAFYKKLF	TRGV9	.	TRGJ1	14	-1	-1	26
24	2.442947008407809E-4	TGTGCCTTGTGGGAGGTGCTGGTGCATTATTATAAGAAACTCTTT	CALWEVLVHYYKKLF	TRGV9	.	TRGJ1	18	-1	-1	25
24	2.442947008407809E-4	TGTGCCACCTGGGACTGTCGCTGTAGTGATTGGATCAAGACGTTT	CATWDCRCSDWIKTF	TRGV3	.	TRGJP2	14	-1	-1	22
24	2.442947008407809E-4	TGTGCTGCGTGGGATTCACAGAATTATTATAAGAAACTCTTT	CAAWDSQNYYKKLF	TRGV10	.	TRGJ1	15	-1	-1	20
24	2.442947008407809E-4	TGTGCCTTGTGGGAGGTGGCGTTTTATTATAAGAAACTCTTT	CALWEVAFYYKKLF	TRGV9	.	TRGJ1	17	-1	-1	23
24	2.442947008407809E-4	TGTGCCTTGTGGGAGGATTCGAATTATTATAAGAAACTCTTT	CALWEDSNYYKKLF	TRGV9	.	TRGJ1	15	-1	-1	16
24	2.442947008407809E-4	TGTGCCTTGTGGGAGTTGTATTATTATAAGAAACTCTTT	CALWELYYYKKLF	TRGV9	.	TRGJ1	17	-1	-1	19
24	2.442947008407809E-4	TGTGCCTTGTGGGAGGTGCAGTATAAGAAACTCTTT	CALWEVQYKKLF	TRGV9	.	TRGJ1	19	-1	-1	21
24	2.442947008407809E-4	TGTGCCACCTGGGACAGGGGAAAGAAACTCTTT	CATWDRGKKLF	TRGV3	.	TRGJ1	17	-1	-1	21
24	2.442947008407809E-4	TGTGCCACCTGGAAGAAACTCTTT	CATWKKLF	TRGV2	.	TRGJ1	11	-1	-1	12
24	2.442947008407809E-4	TGTGCCCCCCAACTCTTT	CAPQLF	TRGV3	.	TRGJ1	8	-1	-1	10
24	2.442947008407809E-4	TGTGCCACCTGGGACGGGCCGAGGGATTGGATCAAGACGTTT	CATWDGPRDWIKTF	TRGV2	.	TRGJP2	19	-1	-1	21
24	2.442947008407809E-4	TGTGCCTTGTGGGAGTCGAATTATTATAAGAAACTCTTT	CALWESNYYKKLF	TRGV9	.	TRGJ1	14	-1	-1	15
24	2.442947008407809E-4	TGTGCCTTGTGGGAGGTCGAATATTATAAGAAACTCTTT	CALWEVEYYKKLF	TRGV9	.	TRGJ1	16	-1	-1	16
24	2.442947008407809E-4	TGTGCCTTGCCCGGAAGGTTTTATTATAAGAAACTCTTT	CALPGRFYYKKLF	TRGV9	.	TRGJ1	8	-1	-1	20
24	2.442947008407809E-4	TGTGCCACCTGGGACGGGCGGGATTATAAGAAACTCTTT	CATWDGRDYKKLF	TRGV2	.	TRGJ1	18	-1	-1	22
24	2.442947008407809E-4	TGTGCCACCTGGGACGGGCGGAGTTATAAGAAACTCTTT	CATWDGRSYKKLF	TRGV2	.	TRGJ1	18	-1	-1	23
24	2.442947008407809E-4	TGTGCCTTGTGGGGACCGGGCTATAAGAAACTCTTT	CALWGPGYKKLF	TRGV9	.	TRGJ1	12	-1	-1	21
24	2.442947008407809E-4	TGTGCTGCGTGGGATTTCTATAAGAAACTCTTT	CAAWDFYKKLF	TRGV10	.	TRGJ1	15	-1	-1	18
24	2.442947008407809E-4	TGTGCCTTGAGAAATTATTATAAGAAACTCTTT	CALRNYYKKLF	TRGV9	.	TRGJ1	8	-1	-1	12
24	2.442947008407809E-4	TGTGCCACCTGGGACGGGCGCGGGAAACTCTTT	CATWDGRGKLF	TRGV2	.	TRGJ1	21	-1	-1	23
24	2.442947008407809E-4	TGTGCTGCGTGGGATTCGGTTAAGTATTATAAGAAACTCTTT	CAAWDSVKYYKKLF	TRGV10	.	TRGJ1	15	-1	-1	21
24	2.442947008407809E-4	TGTGCCTTGTGGGAGGGTTGGAATTATTATAAGAAACTCTTT	CALWEGWNYYKKLF	TRGV9	.	TRGJ1	15	-1	-1	17
24	2.442947008407809E-4	TGTGCCTTGTGGGAGGACGGGGGTTATTATAAGAAACTCTTT	CALWEDGGYYKKLF	TRGV9	.	TRGJ1	15	-1	-1	23
24	2.442947008407809E-4	TGTGCTGCGTGGGATAAGAATTATTATAAGAAACTCTTT	CAAWDKNYYKKLF	TRGV10	.	TRGJ1	14	-1	-1	17
24	2.442947008407809E-4	TGTGCCTTGTGGGAGGCTGTTTATTATAAGAAACTCTTT	CALWEAVYYKKLF	TRGV9	.	TRGJ1	15	-1	-1	20
24	2.442947008407809E-4	TGTGCCTTGTGGGAGGTACACCATAAGAAACTCTTT	CALWEVHHKKLF	TRGV9	.	TRGJ1	21	-1	-1	22
24	2.442947008407809E-4	TGTGCCCCCTCGCCAGGCTATTATAAGAAACTCTTT	CAPSPGYYKKLF	TRGV4	.	TRGJ1	9	-1	-1	18
24	2.442947008407809E-4	TGTGCTGCGTGGGATTTAGATGCGAAACTCTTT	CAAWDLDAKLF	TRGV10	.	TRGJ1	15	-1	-1	23
24	2.442947008407809E-4	TGTGCCTTGTGGCCCGTCTATTATAAGAAACTCTTT	CALWPVYYKKLF	TRGV9	.	TRGJ1	11	-1	-1	18
23	2.3411575497241506E-4	TGTGCCTTGTGGGAGGTGCATATCGCTCTTAGTTATTATAAGAAACTCTTT	CALWEVHIALSYYKKLF	TRGV9	.	TRGJ1	19	-1	-1	32
23	2.3411575497241506E-4	TGTGCTGCGTGGGATGAAAGAAAGGATTATTATAAGAAACTCTTT	CAAWDERKDYYKKLF	TRGV10	.	TRGJ1	14	-1	-1	25
23	2.3411575497241506E-4	TGTGCCACCTGGGACGAGATAATCCTTTATTATAAGAAACTCTTT	CATWDEIILYYKKLF	TRGV2	.	TRGJ1	15	-1	-1	26
23	2.3411575497241506E-4	TGTGCTGCGTGGGGGGCGGGGGGTTGGATCAAGACGTTT	CAAWGAGGWIKTF	TRGV10	.	TRGJP2	12	-1	-1	23
23	2.3411575497241506E-4	TGTGCCACCTGGGACGGGAGTGATTGGATCAAGACGTTT	CATWDGSDWIKTF	TRGV2	.	TRGJP2	17	-1	-1	18
23	2.3411575497241506E-4	TGTGCCACCTGGGATCGTGGGTATAAGAAACTCTTT	CATWDRGYKKLF	TRGV8	.	TRGJ1	14	-1	-1	21
23	2.3411575497241506E-4	TGTGCTGCGTGGTGTTATTATAAGAAACTCTTT	CAAWCYYKKLF	TRGV10	.	TRGJ1	11	-1	-1	14
23	2.3411575497241506E-4	TGTGCCACCTGGGACTTCTATAAGAAACTCTTT	CATWDFYKKLF	TRGV7	.	TRGJ1	14	-1	-1	18
23	2.3411575497241506E-4	TGTGCTGTAGGGGGTTATAAGAAACTCTTT	CAVGGYKKLF	TRGV10	.	TRGJ1	6	-1	-1	14
23	2.3411575497241506E-4	TGTGCTGCGTGTAAAAAGAAACTCTTT	CAACKKKLF	TRGV10	.	TRGJ1	10	-1	-1	15
23	2.3411575497241506E-4	TGTGCCCTCCTAGATAAGAAACTCTTT	CALLDKKLF	TRGV2	.	TRGJ1	5	-1	-1	13
23	2.3411575497241506E-4	TGTGCTGCGTGGGCTAATCAACGTAGTGATTGGATCAAGACGTTT	CAAWANQRSDWIKTF	TRGV10	.	TRGJP2	12	-1	-1	22
23	2.3411575497241506E-4	TGTGCCACCTGGGACGGGCCGGGTAGTGATTGGATCAAGACGTTT	CATWDGPGSDWIKTF	TRGV2	.	TRGJP2	19	-1	-1	22
23	2.3411575497241506E-4	TGTGCCTTGTGGGGGCCCTATTGTTATTATAAGAAACTCTTT	CALWGPYCYYKKLF	TRGV9	.	TRGJ1	12	-1	-1	23
23	2.3411575497241506E-4	TGTGCCACCTGGGACGCTTATTATAAGAAACTCTTT	CATWDAYYKKLF	TRGV8	.	TRGJ1	13	-1	-1	17
23	2.3411575497241506E-4	TGTGCCACCTGGGACGGGCGGTATAAGAAACTCTTT	CATWDGRYKKLF	TRGV2	.	TRGJ1	18	-1	-1	21
23	2.3411575497241506E-4	TGTGCCACCTGGGACAGCCGGGGTAAGAAACTCTTT	CATWDSRGKKLF	TRGV3	.	TRGJ1	16	-1	-1	23
23	2.3411575497241506E-4	TGTGCTGCGTGGGATTATCGGCAGAAACTCTTT	CAAWDYRQKLF	TRGV10	.	TRGJ1	16	-1	-1	22
23	2.3411575497241506E-4	TGTGCCCCCACTTATTATAAGAAACTCTTT	CAPTYYKKLF	TRGV9	.	TRGJ1	5	-1	-1	11
23	2.3411575497241506E-4	TGTGCCGCTTATTATAAGAAACTCTTT	CAAYYKKLF	TRGV10	.	TRGJ1	7	-1	-1	8
23	2.3411575497241506E-4	TGTGCCACCCCCAAGAAACTCTTT	CATPKKLF	TRGV7	.	TRGJ1	8	-1	-1	12
23	2.3411575497241506E-4	TTAAAGAAACTCTTT	LKKLF	TRGV10	.	TRGJ1	0	-1	-1	0
23	2.3411575497241506E-4	TGTGTACTCTTT	CVLF	TRGV8	.	TRGJ1	3	-1	-1	5
23	2.3411575497241506E-4	TGTGCCACCTGGGACGGTTACAATTATTATAAGAAACTCTTT	CATWDGYNYYKKLF	TRGV3	.	TRGJ1	14	-1	-1	21
23	2.3411575497241506E-4	TGTGCCACCTGGGACAGGAGTGATTGGATCAAGACGTTT	CATWDRSDWIKTF	TRGV2	.	TRGJP2	17	-1	-1	15
23	2.3411575497241506E-4	TGTGCCTTGTGGGAGGTAGTTTATAAGAAACTCTTT	CALWEVVYKKLF	TRGV9	.	TRGJ1	16	-1	-1	20
23	2.3411575497241506E-4	TGTGCCTTGTGGGAGGTGCACGATTATAAGAAACTCTTT	CALWEVHDYKKLF	TRGV9	.	TRGJ1	20	-1	-1	22
23	2.3411575497241506E-4	TGTGCCTTGTGGGAACCCCCTTATTATAAGAAACTCTTT	CALWEPPYYKKLF	TRGV9	.	TRGJ1	13	-1	-1	20
22	2.239368091040492E-4	TGTGCCTTGTGGGAGGTGCTGGAAGAGTTGGGCAAAAAAATCAAGGTATTT	CALWEVLEELGKKIKVF	TRGV9	.	TRGJP	18	-1	-1	22
22	2.239368091040492E-4	TGTGCCTTGTGGGAGGTGCGGGAAGAGTTGGGCAAAAAAATCAAGGTATTT	CALWEVREELGKKIKVF	TRGV9	.	TRGJP	18	-1	-1	19
22	2.239368091040492E-4	TGTGCCACCTGTCTTAAGCCCAGGCTTGGTGATTGGATCAAGACGTTT	CATCLKPRLGDWIKTF	TRGV2	.	TRGJP2	10	-1	-1	28
22	2.239368091040492E-4	TGTGCCTTGTGGGTAAGATCGAATTATTATAAGAAACTCTTT	CALWVRSNYYKKLF	TRGV9	.	TRGJ1	12	-1	-1	18
22	2.239368091040492E-4	TGTGCTGCGTGGGATCCCCTCTATTATAAGAAACTCTTT	CAAWDPLYYKKLF	TRGV10	.	TRGJ1	14	-1	-1	21
22	2.239368091040492E-4	TGTGCCTTGTGGGAGCAGAATTATTATAAGAAACTCTTT	CALWEQNYYKKLF	TRGV9	.	TRGJ1	14	-1	-1	17
22	2.239368091040492E-4	TGTGCTGCGTGTTGGAATTATTATAAGAAACTCTTT	CAACWNYYKKLF	TRGV10	.	TRGJ1	10	-1	-1	11
22	2.239368091040492E-4	TGTGCCTTGTGGGAGGCATATTATAAGAAACTCTTT	CALWEAYYKKLF	TRGV9	.	TRGJ1	15	-1	-1	18
22	2.239368091040492E-4	TGTGCCACCTGGGATCGGGCTGGGAAGAAACTCTTT	CATWDRAGKKLF	TRGV2	.	TRGJ1	19	-1	-1	24
22	2.239368091040492E-4	TGTGCCACCTGGGACAGGCGCTATAAGAAACTCTTT	CATWDRRYKKLF	TRGV3	.	TRGJ1	18	-1	-1	21
22	2.239368091040492E-4	TGTGCCTTGGTATGGGATTATAAGAAACTCTTT	CALVWDYKKLF	TRGV9	.	TRGJ1	8	-1	-1	16
22	2.239368091040492E-4	TGTGCCACCTGGGACGGGCCAGGATACTATTATAAGAAACTCTTT	CATWDGPGYYYKKLF	TRGV2	.	TRGJ1	19	-1	-1	27
22	2.239368091040492E-4	TGTGCCTTGTGGGACACCAAGAATTATTATAAGAAACTCTTT	CALWDTKNYYKKLF	TRGV9	.	TRGJ1	13	-1	-1	20
22	2.239368091040492E-4	TGTGCCTTGTGGGAGGTGGCCACTGGTTGGTTCAAGATATTT	CALWEVATGWFKIF	TRGV9	.	TRGJP1	17	-1	-1	19
22	2.239368091040492E-4	TGTGCCACCTGGGACAGGCCTAGGGGGTATAAGAAACTCTTT	CATWDRPRGYKKLF	TRGV7	.	TRGJ1	20	-1	-1	27
22	2.239368091040492E-4	TGTGCCACCTGGGACAGGCAATGGAAACTCTTT	CATWDRQWKLF	TRGV5	.	TRGJ1	18	-1	-1	23
22	2.239368091040492E-4	TGTGCCACCTGGACTTATTATAAGAAACTCTTT	CATWTYYKKLF	TRGV4	.	TRGJ1	11	-1	-1	11
22	2.239368091040492E-4	TGTGCCACCTGGGACATCAAGAAACTCTTT	CATWDIKKLF	TRGV2	.	TRGJ1	14	-1	-1	18
22	2.239368091040492E-4	TGTGCCTTGTATTATAAGAAACTCTTT	CALYYKKLF	TRGV9	.	TRGJ1	9	-1	-1	9
22	2.239368091040492E-4	TGTGCCACCTGGGGACTCTTT	CATWGLF	TRGV8	.	TRGJ1	12	-1	-1	14
22	2.239368091040492E-4	TGTGCCACCTGGGACGGGCTCCATCGCGGTTATAAGAAACTCTTT	CATWDGLHRGYKKLF	TRGV2	.	TRGJ1	18	-1	-1	29
22	2.239368091040492E-4	TGTGCCACCTGGGACGGGCATGGTAGTGATTGGATCAAGACGTTT	CATWDGHGSDWIKTF	TRGV2	.	TRGJP2	18	-1	-1	19
22	2.239368091040492E-4	TGTGCTGCGTGGGGCCCCCCCGATTATTATAAGAAACTCTTT	CAAWGPPDYYKKLF	TRGV10	.	TRGJ1	12	-1	-1	22
22	2.239368091040492E-4	TGTGCTGCGTGGGATCGGTCCCGTAAGGGTGAGAAACTCTTT	CAAWDRSRKGEKLF	TRGV10	.	TRGJ1	14	-1	-1	31
22	2.239368091040492E-4	TGTGCCACCTGGGACCGGAGTAGTGATTGGATCAAGACGTTT	CATWDRSSDWIKTF	TRGV2	.	TRGJP2	17	-1	-1	18
22	2.239368091040492E-4	TGTGCTGCGTGGGATTCGTATAAGAAACTCTTT	CAAWDSYKKLF	TRGV10	.	TRGJ1	19	-1	-1	18
22	2.239368091040492E-4	TGTGCTGCGTGGACTGATTGGATCAAGACGTTT	CAAWTDWIKTF	TRGV10	.	TRGJP2	11	-1	-1	14
22	2.239368091040492E-4	TGTGCCACCTGCGGTCGGAAGAAACTCTTT	CATCGRKKLF	TRGV2	.	TRGJ1	17	-1	-1	18
21	2.137578632356833E-4	TGTGCTGCGTGGGATGTACCGGGGGGAGATTTGTATTATAAGAAACTCTTT	CAAWDVPGGDLYYKKLF	TRGV10	.	TRGJ1	18	-1	-1	33
21	2.137578632356833E-4	TGTGCCACCTGGGACGGGCTGCCATATAGTAGTGATTGGATCAAGACGTTT	CATWDGLPYSSDWIKTF	TRGV2	.	TRGJP2	18	-1	-1	23
21	2.137578632356833E-4	TGTGCTGCGTGGTTCGCGTCCCCCGAATTTGGTTATAAGAAACTCTTT	CAAWFASPEFGYKKLF	TRGV10	.	TRGJ1	11	-1	-1	32
21	2.137578632356833E-4	TGTGCCTTGTGGGAGGCGGAGAATTATTATAAGAAACTCTTT	CALWEAENYYKKLF	TRGV9	.	TRGJ1	15	-1	-1	20
21	2.137578632356833E-4	TGTGCCTTGTGGGAGGGGTGGGGGAGGGCTAAGAAACTCTTT	CALWEGWGRAKKLF	TRGV9	.	TRGJ2	15	-1	-1	29
21	2.137578632356833E-4	TGTGCTGCGTGGGATAGGGCTTATTATAAGAAACTCTTT	CAAWDRAYYKKLF	TRGV10	.	TRGJ1	14	-1	-1	20
21	2.137578632356833E-4	TGTGCCACCTGGGATGGGCAGGGTTATAAGAAACTCTTT	CATWDGQGYKKLF	TRGV4	.	TRGJ1	18	-1	-1	23
21	2.137578632356833E-4	TGTGCCACCTGGGACAGGCCTTATTATAAGAAACTCTTT	CATWDRPYYKKLF	TRGV3	.	TRGJ1	20	-1	-1	20
21	2.137578632356833E-4	TGTGCTGCGTGGGTGAATTATTATAAGAAACTCTTT	CAAWVNYYKKLF	TRGV10	.	TRGJ1	12	-1	-1	14
21	2.137578632356833E-4	TGTGCCTTGTGGGAGACTTATTATAAGAAACTCTTT	CALWETYYKKLF	TRGV9	.	TRGJ1	14	-1	-1	14
21	2.137578632356833E-4	TGTGCTGCGTGGGATTTATATAAGAAACTCTTT	CAAWDLYKKLF	TRGV10	.	TRGJ1	15	-1	-1	12
21	2.137578632356833E-4	TGTGCCTTGTGGAACCATTATAAGAAACTCTTT	CALWNHYKKLF	TRGV9	.	TRGJ1	11	-1	-1	16
21	2.137578632356833E-4	TGTGCCACCTGGGTTGATTATAAGAAACTCTTT	CATWVDYKKLF	TRGV2	.	TRGJ1	12	-1	-1	16
21	2.137578632356833E-4	TGTGCCACCTGGGACGGGCAGAAACTCTTT	CATWDGQKLF	TRGV2	.	TRGJ1	18	-1	-1	19
21	2.137578632356833E-4	TGTGCCACCTGGGCTAAGAAACTCTTT	CATWAKKLF	TRGV8	.	TRGJ2	15	-1	-1	14
21	2.137578632356833E-4	TGTGCCTTGTGGGAGGACTTGACGACCCTTTATTATAAGAAACTCTTT	CALWEDLTTLYYKKLF	TRGV9	.	TRGJ1	15	-1	-1	29
21	2.137578632356833E-4	TGTGCTGCGTGGGATTCTGCCACTGGTTGGTTCAAGATATTT	CAAWDSATGWFKIF	TRGV10	.	TRGJP1	15	-1	-1	19
21	2.137578632356833E-4	TGTGCCTTGTGGGAGGTTGAAAATTATTATAAGAAACTCTTT	CALWEVENYYKKLF	TRGV9	.	TRGJ1	16	-1	-1	21
21	2.137578632356833E-4	TGTGCCACCTGGGACGGGCTTTTGGAGAAACTCTTT	CATWDGLLEKLF	TRGV2	.	TRGJ1	18	-1	-1	25
21	2.137578632356833E-4	TGTGCCACCTGGGACGGGCCTGAGAAACTCTTT	CATWDGPEKLF	TRGV2	.	TRGJ1	19	-1	-1	22
21	2.137578632356833E-4	TGTGCCACCCCCCAAGGTTATAAGAAACTCTTT	CATPQGYKKLF	TRGV4	.	TRGJ1	8	-1	-1	17
20	2.0357891736731744E-4	TGTGCTGCGTGGGATTCTCCCCCGAATTATAAGAAACTCTTT	CAAWDSPPNYKKLF	TRGV10	.	TRGJ1	15	-1	-1	25
20	2.0357891736731744E-4	TGTGCTGCGTGGGATCACTCACATTATTATAAGAAACTCTTT	CAAWDHSHYYKKLF	TRGV10	.	TRGJ1	17	-1	-1	22
20	2.0357891736731744E-4	TGTGCCACCTGGGACGGGCCCAATTATTATAAGAAACTCTTT	CATWDGPNYYKKLF	TRGV2	.	TRGJ1	20	-1	-1	21
20	2.0357891736731744E-4	TGTGCCACCTGGGACGAGAATTATTATAGTAAGAAACTCTTT	CATWDENYYSKKLF	TRGV2	.	TRGJ1	15	-1	-1	17
20	2.0357891736731744E-4	TGTGCTGCGTGGGATCCCATGTATTATAAGAAACTCTTT	CAAWDPMYYKKLF	TRGV10	.	TRGJ1	14	-1	-1	21
20	2.0357891736731744E-4	TGTGCCTTGTGGGAGGCGAATTATTATAAGAAACTCTTT	CALWEANYYKKLF	TRGV9	.	TRGJ1	15	-1	-1	16
20	2.0357891736731744E-4	TGTGCCTTGTGGGAGGCAACCCCTTGGATCAAGACGTTT	CALWEATPWIKTF	TRGV9	.	TRGJP2	15	-1	-1	23
20	2.0357891736731744E-4	TGTGCCACCTGGGACGGGCTGGGGGTGGTGAAACTCTTT	CATWDGLGVVKLF	TRGV2	.	TRGJ1	18	-1	-1	29
20	2.0357891736731744E-4	TGTGCCACCTGGGACGGGCCTTTTGGGAAGAAACTCTTT	CATWDGPFGKKLF	TRGV2	.	TRGJ1	19	-1	-1	27
20	2.0357891736731744E-4	TGTGCCACCTGGGACGGGCGAAATTATAAGAAACTCTTT	CATWDGRNYKKLF	TRGV2	.	TRGJ2	18	-1	-1	22
20	2.0357891736731744E-4	TGTGCCACCTGGGACGGGGGGGGGTATAAGAAACTCTTT	CATWDGGGYKKLF	TRGV2	.	TRGJ1	17	-1	-1	24
20	2.0357891736731744E-4	TGTGCTGCGTGGGATTACGATGGGGAGAAACTCTTT	CAAWDYDGEKLF	TRGV10	.	TRGJ1	18	-1	-1	25
20	2.0357891736731744E-4	TGTGCTGCGTGGGATAAAGGTTATAAGAAACTCTTT	CAAWDKGYKKLF	TRGV10	.	TRGJ1	14	-1	-1	20
20	2.0357891736731744E-4	TGTGCTGCGTGGGAAACCTATTATAAGAAACTCTTT	CAAWETYYKKLF	TRGV10	.	TRGJ1	13	-1	-1	18
20	2.0357891736731744E-4	TGTGCCTTGTGGGAGGTGGAAATTAAGAAACTCTTT	CALWEVEIKKLF	TRGV9	.	TRGJ1	17	-1	-1	23
20	2.0357891736731744E-4	TGTGCTGCGTGGGATTGTGCGCGGAAACTCTTT	CAAWDCARKLF	TRGV10	.	TRGJ1	15	-1	-1	23
20	2.0357891736731744E-4	TGTGCCACCTGGGATGGGCCCAAGAAACTCTTT	CATWDGPKKLF	TRGV4	.	TRGJ1	21	-1	-1	21
20	2.0357891736731744E-4	TGTGCTGATTGTAAGAAACTCTTT	CADCKKLF	TRGV10	.	TRGJ1	6	-1	-1	7
20	2.0357891736731744E-4	TGTGCCACCTGTAAGAAACTCTTT	CATCKKLF	TRGV4	.	TRGJ1	10	-1	-1	11
19	1.9339997149895157E-4	TGTGCCACCTGGGACGGGCCCCCTTATAGTAGTGATTGGATCAAGACGTTT	CATWDGPPYSSDWIKTF	TRGV2	.	TRGJP2	20	-1	-1	24
19	1.9339997149895157E-4	TGTGCCTTGTGGGAGGTTGCAAGGGAGAATTATTATAAGAAACTCTTT	CALWEVARENYYKKLF	TRGV9	.	TRGJ1	20	-1	-1	26
19	1.9339997149895157E-4	TGTGCTGCGTGGGATTATACCCGCGATTATTATAAGAAACTCTTT	CAAWDYTRDYYKKLF	TRGV10	.	TRGJ1	16	-1	-1	25
19	1.9339997149895157E-4	TGTGCTGCGTGGGAACAGAGGGGCCTTTATTATAAGAAACTCTTT	CAAWEQRGLYYKKLF	TRGV10	.	TRGJ1	13	-1	-1	26
19	1.9339997149895157E-4	TGTGCCTTGTGGGTTCAAGAGTTGGGCAAAAAAATCAAGGTATTT	CALWVQELGKKIKVF	TRGV9	.	TRGJP	12	-1	-1	15
19	1.9339997149895157E-4	TGTGCCTTGTGGGAGCTACGCACCAATTATTATAAGAAACTCTTT	CALWELRTNYYKKLF	TRGV9	.	TRGJ1	14	-1	-1	24
19	1.9339997149895157E-4	TGTGCCTTGTGGGAGGTGCATCGCGATTATTATAAGAAACTCTTT	CALWEVHRDYYKKLF	TRGV9	.	TRGJ1	19	-1	-1	25
19	1.9339997149895157E-4	TGTGCCTTGTGGGAGGTGGACCCTAATTATTATAAGAAACTCTTT	CALWEVDPNYYKKLF	TRGV9	.	TRGJ1	21	-1	-1	24
19	1.9339997149895157E-4	TGTGCCACCTGGGACGTCCGTGGTAGTGATTGGATCAAGACGTTT	CATWDVRGSDWIKTF	TRGV2	.	TRGJP2	15	-1	-1	22
19	1.9339997149895157E-4	TGTGCCACCTGGGACGGGCGGGGTAGTGATTGGATCAAGACGTTT	CATWDGRGSDWIKTF	TRGV2	.	TRGJP2	18	-1	-1	22
19	1.9339997149895157E-4	TGTGCTGCCCGAGTTACCACTGGTTATTATAAGAAACTCTTT	CAARVTTGYYKKLF	TRGV10	.	TRGJ1	7	-1	-1	23
19	1.9339997149895157E-4	TGTGCTGCGTGGGATTTGGGTAGTGATTGGATCAAGACGTTT	CAAWDLGSDWIKTF	TRGV10	.	TRGJP2	15	-1	-1	19
19	1.9339997149895157E-4	TGTGCTGCGTGGGATGAGGGTCTTGATTGGATCAAGACGTTT	CAAWDEGLDWIKTF	TRGV10	.	TRGJP2	14	-1	-1	23
19	1.9339997149895157E-4	TGTGCCTTGTGGGAGGTGTATTCTTATTATAAGAAACTCTTT	CALWEVYSYYKKLF	TRGV9	.	TRGJ1	17	-1	-1	23
19	1.9339997149895157E-4	TGTGCCACCTGGGACCGAAATCGTAGCCGAAAGAAACTCTTT	CATWDRNRSRKKLF	TRGV7	.	TRGJ1	14	-1	-1	30
19	1.9339997149895157E-4	TGTGCTGCGTGGCTGGGGAATTATTATAAGAAACTCTTT	CAAWLGNYYKKLF	TRGV10	.	TRGJ1	11	-1	-1	17
19	1.9339997149895157E-4	TGTGCTGCGTGGCCTCCGAATTATTATAAGAAACTCTTT	CAAWPPNYYKKLF	TRGV10	.	TRGJ2	11	-1	-1	16
19	1.9339997149895157E-4	TGTGCTGCGTGGGTATCATCGTATTATAAGAAACTCTTT	CAAWVSSYYKKLF	TRGV10	.	TRGJ1	22	-1	-1	21
19	1.9339997149895157E-4	TGTGCTGCGTGGGGCCTGAATTATTATAAGAAACTCTTT	CAAWGLNYYKKLF	TRGV10	.	TRGJ1	12	-1	-1	17
19	1.9339997149895157E-4	TGTGCTGCGTGGGATTATAAAGAAGAGAGGAAACTCTTT	CAAWDYKEERKLF	TRGV10	.	TRGJ1	16	-1	-1	29
19	1.9339997149895157E-4	TGTGCCTTGTGGGAGGTGCAGGATTATAAGAAACTCTTT	CALWEVQDYKKLF	TRGV9	.	TRGJ1	19	-1	-1	22
19	1.9339997149895157E-4	TGTGCCTTGTGGGAGGTGCAATATTATAAGAAACTCTTT	CALWEVQYYKKLF	TRGV9	.	TRGJ1	19	-1	-1	21
19	1.9339997149895157E-4	TGTGCCACCTGGGACGGTAGTGGGTATAAGAAACTCTTT	CATWDGSGYKKLF	TRGV2	.	TRGJ1	16	-1	-1	24
19	1.9339997149895157E-4	TGTGCCACCTGGGACGGGCTGTATTATAAGAAACTCTTT	CATWDGLYYKKLF	TRGV2	.	TRGJ1	18	-1	-1	21
19	1.9339997149895157E-4	TGTGCCACCTGGGACGGGCCTGAAAGGGGGAAACTCTTT	CATWDGPERGKLF	TRGV2	.	TRGJ1	19	-1	-1	29
19	1.9339997149895157E-4	TGTGCCACCTGGGACGGGCGTTATTATAAGAAACTCTTT	CATWDGRYYKKLF	TRGV2	.	TRGJ1	18	-1	-1	20
19	1.9339997149895157E-4	TGTGCCACCTGGGACAGGCCGGTTTATAAGAAACTCTTT	CATWDRPVYKKLF	TRGV3	.	TRGJ1	22	-1	-1	23
19	1.9339997149895157E-4	TGTGCTGTTGAGTGTAGTGATTGGATCAAGACGTTT	CAVECSDWIKTF	TRGV10	.	TRGJP2	6	-1	-1	13
19	1.9339997149895157E-4	TGTGCTGCGTGGGATCCGTATTATAAGAAACTCTTT	CAAWDPYYKKLF	TRGV10	.	TRGJ1	14	-1	-1	18
19	1.9339997149895157E-4	TGTGCCACCTGGGACGGCCCCGGGGGGAAACTCTTT	CATWDGPGGKLF	TRGV2	.	TRGJ1	21	-1	-1	26
19	1.9339997149895157E-4	TGTGCCACCTGGGAGAGGGGTTATAAGAAACTCTTT	CATWERGYKKLF	TRGV4	.	TRGJ1	13	-1	-1	20
19	1.9339997149895157E-4	TGTGCTGCGTGGGATTATACGGGGAAACTCTTT	CAAWDYTGKLF	TRGV10	.	TRGJ1	16	-1	-1	23
19	1.9339997149895157E-4	TGTGCTGCGTGGGATCTCCTGAAGAAACTCTTT	CAAWDLLKKLF	TRGV10	.	TRGJ1	14	-1	-1	21
19	1.9339997149895157E-4	TGTGCCACCTGGGATGGGGAGGAGAAACTCTTT	CATWDGEEKLF	TRGV4	.	TRGJ1	17	-1	-1	22
19	1.9339997149895157E-4	TGTGCCACCTGGGATGATTATAAGAAACTCTTT	CATWDDYKKLF	TRGV4	.	TRGJ1	15	-1	-1	13
19	1.9339997149895157E-4	TGTGCCACCTGGGACGGTTATAAGAAACTCTTT	CATWDGYKKLF	TRGV2	.	TRGJ1	16	-1	-1	17
19	1.9339997149895157E-4	TGTGCCACCTGGGACGGCCCAGGGAAACTCTTT	CATWDGPGKLF	TRGV2	.	TRGJ1	19	-1	-1	23
19	1.9339997149895157E-4	TGTGCCACCTGGGACAGCCCCCGAGAGCTCTTT	CATWDSPRELF	TRGV3	.	TRGJ1	19	-1	-1	27
19	1.9339997149895157E-4	TGTGCCACCTGGGACAGGCCCACGAAACTCTTT	CATWDRPTKLF	TRGV3	.	TRGJ1	19	-1	-1	23
19	1.9339997149895157E-4	TGTGCCACCTGGGAAAGGTATAAGAAACTCTTT	CATWERYKKLF	TRGV5	.	TRGJ1	17	-1	-1	18
19	1.9339997149895157E-4	TGTGCTGCGTGGGGTTATAAGAAACTCTTT	CAAWGYKKLF	TRGV10	.	TRGJ1	16	-1	-1	14
19	1.9339997149895157E-4	TGTGCTGCGTGGGATTGGAAGAAACTCTTT	CAAWDWKKLF	TRGV10	.	TRGJ1	15	-1	-1	18
19	1.9339997149895157E-4	TGTGCCACCTGGGACCCAAGGAGGCTCTTT	CATWDPRRLF	TRGV2	.	TRGJ1	14	-1	-1	24
19	1.9339997149895157E-4	TGTGCCACCTGGGACGGGGCGAAACTCTTT	CATWDGAKLF	TRGV2	.	TRGJ1	17	-1	-1	20
19	1.9339997149895157E-4	TGTGCCACCCCCTCGTCGGGGAAACTCTTT	CATPSSGKLF	TRGV5	.	TRGJ1	8	-1	-1	20
19	1.9339997149895157E-4	TGTGCCACCTGGGAGAAGAAACTCTTT	CATWEKKLF	TRGV4	.	TRGJ1	13	-1	-1	15
19	1.9339997149895157E-4	TGTGCCACCCGTTGGTTCAAGATATTT	CATRWFKIF	TRGV10	.	TRGJP1	4	-1	-1	4
18	1.832210256305857E-4	TGTGCCACCTGGGACGGGCTAGAGGTTTGTGATTGGATCAAGACGTTT	CATWDGLEVCDWIKTF	TRGV2	.	TRGJP2	18	-1	-1	28
18	1.832210256305857E-4	TGTGCCACCTGGGACAGAAAGCTCCCGAATTATTATAAGAAACTCTTT	CATWDRKLPNYYKKLF	TRGV3	.	TRGJ1	16	-1	-1	25
18	1.832210256305857E-4	TGTGCTGCGTGGGATTCCCCTCTCGATTATTATAAGAAACTCTTT	CAAWDSPLDYYKKLF	TRGV10	.	TRGJ1	15	-1	-1	22
18	1.832210256305857E-4	TGTGCCTTGTGGGAGGCCCCAGCCACATATTATAAGAAACTCTTT	CALWEAPATYYKKLF	TRGV9	.	TRGJ1	15	-1	-1	27
18	1.832210256305857E-4	TGTGCCACCTGGGACGGGCATTCACGATATTATAAGAAACTCTTT	CATWDGHSRYYKKLF	TRGV2	.	TRGJ1	18	-1	-1	27
18	1.832210256305857E-4	TGTGCTGCGTGGGGACCGGGGCATTATTATAAGAAACTCTTT	CAAWGPGHYYKKLF	TRGV10	.	TRGJ1	12	-1	-1	22
18	1.832210256305857E-4	TGTGCTGCGTGGGATTATGGGGATTATTATAAGAAACTCTTT	CAAWDYGDYYKKLF	TRGV10	.	TRGJ1	16	-1	-1	22
18	1.832210256305857E-4	TGTGCCTTGTGGGAGGCGATAACTGATTATAAGAAACTCTTT	CALWEAITDYKKLF	TRGV9	.	TRGJ1	15	-1	-1	25
18	1.832210256305857E-4	TGTGCCTTGTGGGAGGATACCACTGGTTGGTTCAAGATATTT	CALWEDTTGWFKIF	TRGV9	.	TRGJP1	15	-1	-1	16
18	1.832210256305857E-4	TGTGCCACCTGGGATAAACCCCTTAGTTATAAGAAACTCTTT	CATWDKPLSYKKLF	TRGV8	.	TRGJ1	15	-1	-1	22
18	1.832210256305857E-4	TGTGCCACCTGGGACGGGCCGAGTGATTGGATCAAGACGTTT	CATWDGPSDWIKTF	TRGV2	.	TRGJP2	19	-1	-1	21
18	1.832210256305857E-4	TGTGCCACCTGGGACAGGCGGAGCTATTATAAGAAACTCTTT	CATWDRRSYYKKLF	TRGV7	.	TRGJ1	18	-1	-1	24
18	1.832210256305857E-4	TGTGCTGCGTGGGTCTCGGATTATTATAAGAAACTCTTT	CAAWVSDYYKKLF	TRGV10	.	TRGJ1	12	-1	-1	15
18	1.832210256305857E-4	TGTGCTGCGTGGGTCCCCAATTATTATAAGAAACTCTTT	CAAWVPNYYKKLF	TRGV10	.	TRGJ1	12	-1	-1	18
18	1.832210256305857E-4	TGTGCTGCGTGGGGGCGGAATTATTATAAGAAACTCTTT	CAAWGRNYYKKLF	TRGV10	.	TRGJ1	12	-1	-1	17
18	1.832210256305857E-4	TGTGCTGCGTGGGATTTGAATTATTATAAGAAACTCTTT	CAAWDLNYYKKLF	TRGV10	.	TRGJ1	15	-1	-1	13
18	1.832210256305857E-4	TGTGCTGCGTGGGATTCGGGTTATTATAAGAAACTCTTT	CAAWDSGYYKKLF	TRGV10	.	TRGJ1	15	-1	-1	13
18	1.832210256305857E-4	TGTGCTGCGTGGGATTATCCCTATTATAAGAAACTCTTT	CAAWDYPYYKKLF	TRGV10	.	TRGJ1	16	-1	-1	21
18	1.832210256305857E-4	TGTGCCTTGTGGGGTACGAATTATTATAAGAAACTCTTT	CALWGTNYYKKLF	TRGV9	.	TRGJ1	12	-1	-1	16
18	1.832210256305857E-4	TGTGCCTTGTGGGAGCCGGTGGGATATAAGAAACTCTTT	CALWEPVGYKKLF	TRGV9	.	TRGJ1	14	-1	-1	24
18	1.832210256305857E-4	TGTGCCTTGTGGGAGCGGCTTTATTATAAGAAACTCTTT	CALWERLYYKKLF	TRGV9	.	TRGJ1	14	-1	-1	20
18	1.832210256305857E-4	TGTGCCTTGTGGGAGGTTTGGGGTTATAAGAAACTCTTT	CALWEVWGYKKLF	TRGV9	.	TRGJ1	16	-1	-1	23
18	1.832210256305857E-4	TGTGCCTTGTGGGAGGTCGGGTATTATAAGAAACTCTTT	CALWEVGYYKKLF	TRGV9	.	TRGJ1	16	-1	-1	21
18	1.832210256305857E-4	TGTGCCTTGTGGGAGGTGGTGTATTATAAGAAACTCTTT	CALWEVVYYKKLF	TRGV9	.	TRGJ1	17	-1	-1	21
18	1.832210256305857E-4	TGTGCCTTGTGGGAGGTGAAGAGTTATAAGAAACTCTTT	CALWEVKSYKKLF	TRGV9	.	TRGJ1	17	-1	-1	23
18	1.832210256305857E-4	TGTGCCTTGTGGGAGGCGCACCACTGTAAGAAACTCTTT	CALWEAHHCKKLF	TRGV9	.	TRGJ1	21	-1	-1	26
18	1.832210256305857E-4	TGTGCCACCTGGGACGGGCTGGGTTATAAGAAACTCTTT	CATWDGLGYKKLF	TRGV2	.	TRGJ1	18	-1	-1	23
18	1.832210256305857E-4	TGTGCCACCTGGGACGGGCCTGGGTATAAGAAACTCTTT	CATWDGPGYKKLF	TRGV2	.	TRGJ1	19	-1	-1	24
18	1.832210256305857E-4	TGTGCCACCTGGGACGAACATGGTTATAAGAAACTCTTT	CATWDEHGYKKLF	TRGV3	.	TRGJ1	14	-1	-1	23
18	1.832210256305857E-4	TGTGCCACCTGGGACAGACCGGGTGGTAAGAAACTCTTT	CATWDRPGGKKLF	TRGV7	.	TRGJ1	19	-1	-1	26
18	1.832210256305857E-4	TGTGCTGCGTGTTGGGGATATTATAAGAAACTCTTT	CAACWGYYKKLF	TRGV10	.	TRGJ1	10	-1	-1	18
18	1.832210256305857E-4	TGTGCTGCGTGGGATTCTTGTTATAAGAAACTCTTT	CAAWDSCYKKLF	TRGV10	.	TRGJ1	15	-1	-1	17
18	1.832210256305857E-4	TGTGCTGCGTGGGATTGGGATTTGGGGAAACTCTTT	CAAWDWDLGKLF	TRGV10	.	TRGJ1	15	-1	-1	26
18	1.832210256305857E-4	TGTGCTGCGTGGGATAGTAATTATAAGAAACTCTTT	CAAWDSNYKKLF	TRGV10	.	TRGJ1	20	-1	-1	19
18	1.832210256305857E-4	TGTGCTGCGTGGATGAATTATTATAAGAAACTCTTT	CAAWMNYYKKLF	TRGV10	.	TRGJ1	11	-1	-1	14
18	1.832210256305857E-4	TGTGCCTTGTGGGAGGTGTGGTATAAGAAACTCTTT	CALWEVWYKKLF	TRGV9	.	TRGJ1	17	-1	-1	21
18	1.832210256305857E-4	TGTGCCTTGTACTTGAATTATTATAAGAAACTCTTT	CALYLNYYKKLF	TRGV9	.	TRGJ1	9	-1	-1	14
18	1.832210256305857E-4	TGTGCCACCTGGGACAGCCGATATAAGAAACTCTTT	CATWDSRYKKLF	TRGV3	.	TRGJ1	16	-1	-1	21
18	1.832210256305857E-4	TGTGCCACCTGGGAACGTTGGGGGAAGAAACTCTTT	CATWERWGKKLF	TRGV8	.	TRGJ1	13	-1	-1	24
18	1.832210256305857E-4	TGTGCTGCTCCCGATTATTATAAGAAACTCTTT	CAAPDYYKKLF	TRGV10	.	TRGJ1	7	-1	-1	13
18	1.832210256305857E-4	TGTGCCACCTGGGGTAACCATAAGAAACTCTTT	CATWGNHKKLF	TRGV2	.	TRGJ1	12	-1	-1	19
18	1.832210256305857E-4	TGTGCCACCTGGGACCAAGGTAAGAAACTCTTT	CATWDQGKKLF	TRGV3	.	TRGJ1	14	-1	-1	20
18	1.832210256305857E-4	TGTGCCACCTGGGACGGGCCCCAGAAACTCTTT	CATWDGPQKLF	TRGV2	.	TRGJ1	20	-1	-1	22
18	1.832210256305857E-4	TGTGCCACCTGGGACGGGCAAAAGAAACTCTTT	CATWDGQKKLF	TRGV2	.	TRGJ1	18	-1	-1	21
18	1.832210256305857E-4	TGTGCCACCTGGGACGGTACTAAACTCTTT	CATWDGTKLF	TRGV2	.	TRGJ1	16	-1	-1	21
18	1.832210256305857E-4	TGTGCCACCTGGGTAAGACGACTCTTT	CATWVRRLF	TRGV2	.	TRGJ1	12	-1	-1	13
18	1.832210256305857E-4	TGTGCCACCTGGGCTGGGAAACTCTTT	CATWAGKLF	TRGV4	.	TRGJ1	17	-1	-1	17
18	1.832210256305857E-4	TGTGCCCAGTCCAAGAAACTCTTT	CAQSKKLF	TRGV2	.	TRGJ1	5	-1	-1	12
18	1.832210256305857E-4	TGTGCCACCTATAAGAAACTCTTT	CATYKKLF	TRGV8	.	TRGJ1	9	-1	-1	9
18	1.832210256305857E-4	TGTGCCACCAAGGGGAAACTCTTT	CATKGKLF	TRGV5	.	TRGJ1	8	-1	-1	14
18	1.832210256305857E-4	TGTGCCACCCCCCCACTCTTT	CATPPLF	TRGV3	.	TRGJ1	8	-1	-1	14
18	1.832210256305857E-4	TGCAAACTCTTT	CKLF	TRGV2	.	TRGJ1	1	-1	-1	3
17	1.7304207976221982E-4	TGTGCTGCGTGGGATTATTATACGGCGGGCGGCGTTGGATATAAGAAACTCTTT	CAAWDYYTAGGVGYKKLF	TRGV10	.	TRGJ1	16	-1	-1	39
17	1.7304207976221982E-4	TGTGCTGCGTGGGACCCTCAGCTTAAATCGAATTATTATAAGAAACTCTTT	CAAWDPQLKSNYYKKLF	TRGV10	.	TRGJ1	13	-1	-1	23
17	1.7304207976221982E-4	TGTGCCTTGTGGGAGGTGCTTTTCTCTTTTTTTATTTATAAGAAACTCTTT	CALWEVLFSFFIYKKLF	TRGV9	.	TRGJ1	18	-1	-1	31
17	1.7304207976221982E-4	TGTGCCACCTGGGACGGAAAGGATTATAGTAGTGATTGGATCAAGACGTTT	CATWDGKDYSSDWIKTF	TRGV2	.	TRGJP2	16	-1	-1	24
17	1.7304207976221982E-4	TGTGCTGCGTGGGATTATATTGACGAGTCCCATTATAAGAAACTCTTT	CAAWDYIDESHYKKLF	TRGV10	.	TRGJ1	16	-1	-1	31
17	1.7304207976221982E-4	TGTGCCTTGTGGGAGGTGCACGTGAAGTATTATTATAAGAAACTCTTT	CALWEVHVKYYYKKLF	TRGV9	.	TRGJ1	20	-1	-1	28
17	1.7304207976221982E-4	TGTGCCACCTGGGACGGGACCCTTTGTAGTGATTGGATCAAGACGTTT	CATWDGTLCSDWIKTF	TRGV2	.	TRGJP2	21	-1	-1	25
17	1.7304207976221982E-4	TGTGCTGCGTGGGATTATATTCGACGCTTCCCTAAGAAACTCTTT	CAAWDYIRRFPKKLF	TRGV10	.	TRGJ1	16	-1	-1	32
17	1.7304207976221982E-4	TGTGCTGCGTGGGACCCCCATACCACTGGTTGGTTCAAGATATTT	CAAWDPHTTGWFKIF	TRGV10	.	TRGJP1	13	-1	-1	19
17	1.7304207976221982E-4	TGTGCCTTGTGGCTAGCCCTGACTGAGGAATATAAGAAACTCTTT	CALWLALTEEYKKLF	TRGV9	.	TRGJ1	11	-1	-1	30
17	1.7304207976221982E-4	TGTGCCTTGTGGGAGGTCCACAAAAATTATTATAAGAAACTCTTT	CALWEVHKNYYKKLF	TRGV9	.	TRGJ1	20	-1	-1	24
17	1.7304207976221982E-4	TGTGCCACCTGGGACGGGCATGGAAGTGATTGGATCAAGACGTTT	CATWDGHGSDWIKTF	TRGV2	.	TRGJP2	18	-1	-1	24
17	1.7304207976221982E-4	TGTGCCTTGTGGGAGGTATCAGATTATTATAAGAAACTCTTT	CALWEVSDYYKKLF	TRGV9	.	TRGJ1	16	-1	-1	22
17	1.7304207976221982E-4	TGTGCCTCCGGCCACCCGGTGAATTATTATAAGAAACTCTTT	CASGHPVNYYKKLF	TRGV9	.	TRGJ1	6	-1	-1	20
17	1.7304207976221982E-4	TGTGCCACCTGGGACACTTCCGTTTATTATAAGAAACTCTTT	CATWDTSVYYKKLF	TRGV4	.	TRGJ1	13	-1	-1	23
17	1.7304207976221982E-4	TGTGCTGCGTGGGTTAGCGTTTATTATAAGAAACTCTTT	CAAWVSVYYKKLF	TRGV10	.	TRGJ1	19	-1	-1	20
17	1.7304207976221982E-4	TGTGCTGCGTGGGCTTTCCTATATTATAAGAAACTCTTT	CAAWAFLYYKKLF	TRGV10	.	TRGJ1	15	-1	-1	21
17	1.7304207976221982E-4	TGTGCTGCGTGGGATTATCATTATTATAAGAAACTCTTT	CAAWDYHYYKKLF	TRGV10	.	TRGJ1	16	-1	-1	19
17	1.7304207976221982E-4	TGTGCTGCGTGGGATAAAATTTATTATAAGAAACTCTTT	CAAWDKIYYKKLF	TRGV10	.	TRGJ1	14	-1	-1	20
17	1.7304207976221982E-4	TGTGCTGCGTGGGAGAGTAGTGATTGGATCAAGACGTTT	CAAWESSDWIKTF	TRGV10	.	TRGJP2	13	-1	-1	15
17	1.7304207976221982E-4	TGTGCCTTGTTAGCGGCAGATTATTATAAGAAACTCTTT	CALLAADYYKKLF	TRGV9	.	TRGJ1	9	-1	-1	19
17	1.7304207976221982E-4	TGTGCCTTGTGGGCATTGAATTATTATAAGAAACTCTTT	CALWALNYYKKLF	TRGV9	.	TRGJ1	12	-1	-1	14
17	1.7304207976221982E-4	TGTGCCTTGTGGGAGCCCTCTTATTATAAGAAACTCTTT	CALWEPSYYKKLF	TRGV9	.	TRGJ1	14	-1	-1	20
17	1.7304207976221982E-4	TGTGCCTTGTGGGAGGTAAATTATTATAAGAAACTCTTT	CALWEVNYYKKLF	TRGV9	.	TRGJ1	16	-1	-1	18
17	1.7304207976221982E-4	TGTGCCTTGTGGGAGATCCGACGGGATAAGAAACTCTTT	CALWEIRRDKKLF	TRGV9	.	TRGJ1	14	-1	-1	25
17	1.7304207976221982E-4	TGTGCCACCTGGGGCAGGGGTGATTGGATCAAGACGTTT	CATWGRGDWIKTF	TRGV2	.	TRGJP2	12	-1	-1	19
17	1.7304207976221982E-4	TGTGCCACCTGGGATGGGGGGTATTATAAGAAACTCTTT	CATWDGGYYKKLF	TRGV8	.	TRGJ1	17	-1	-1	21
17	1.7304207976221982E-4	TGTGCCACCTGGGACGAGGCAGATTGGATCAAGACGTTT	CATWDEADWIKTF	TRGV2	.	TRGJP2	19	-1	-1	21
17	1.7304207976221982E-4	TGTGCCACCTGGGACAGTTCCCTTATGAAGAAACTCTTT	CATWDSSLMKKLF	TRGV7	.	TRGJ1	16	-1	-1	22
17	1.7304207976221982E-4	TGTGCTGCGTGGGGGAATTATTATAAGAAACTCTTT	CAAWGNYYKKLF	TRGV10	.	TRGJ1	12	-1	-1	14
17	1.7304207976221982E-4	TGTGCTGCGTGGATGCCCTATTATAAGAAACTCTTT	CAAWMPYYKKLF	TRGV10	.	TRGJ1	11	-1	-1	18
17	1.7304207976221982E-4	TGTGCTGCGGACCTTAATTATTATAAGAAACTCTTT	CAADLNYYKKLF	TRGV10	.	TRGJ1	8	-1	-1	15
17	1.7304207976221982E-4	TGTGCCACCTGGGACGAGCCCCTAGGGAAACTCTTT	CATWDEPLGKLF	TRGV2	.	TRGJ1	20	-1	-1	26
17	1.7304207976221982E-4	TGTGCTGCGCGGGCTTATTATAAGAAACTCTTT	CAARAYYKKLF	TRGV10	.	TRGJ1	16	-1	-1	14
17	1.7304207976221982E-4	TGTGCTGCGGACGCCTGTTATAAGAAACTCTTT	CAADACYKKLF	TRGV10	.	TRGJ1	8	-1	-1	17
17	1.7304207976221982E-4	TGTGCCTTGTGGGACTATTATAAGAAACTCTTT	CALWDYYKKLF	TRGV9	.	TRGJ1	13	-1	-1	15
17	1.7304207976221982E-4	TGTGCCACCTGGGACGGTGCCTGGAAACTCTTT	CATWDGAWKLF	TRGV2	.	TRGJ1	20	-1	-1	23
17	1.7304207976221982E-4	TGTGCCACCTGGGACGGGTATAAGAAACTCTTT	CATWDGYKKLF	TRGV5	.	TRGJ1	17	-1	-1	18
17	1.7304207976221982E-4	TGTGCCACCTGGGACGATGGGAGGAAACTCTTT	CATWDDGRKLF	TRGV8	.	TRGJ1	13	-1	-1	23
17	1.7304207976221982E-4	TGTGCCACCTGGGACGAATGGATCAAGACGTTT	CATWDEWIKTF	TRGV2	.	TRGJP2	15	-1	-1	15
17	1.7304207976221982E-4	TGTGCCACCTGGGACAGGCTGAGGAAACTCTTT	CATWDRLRKLF	TRGV3	.	TRGJ1	18	-1	-1	23
17	1.7304207976221982E-4	TGTGCCACCTGGGACAGGCCCGAGAAACTCTTT	CATWDRPEKLF	TRGV3	.	TRGJ1	19	-1	-1	22
17	1.7304207976221982E-4	TGTGCTGCGTGGGATGGGAAGAAACTCTTT	CAAWDGKKLF	TRGV10	.	TRGJ1	14	-1	-1	18
17	1.7304207976221982E-4	TGTGCCACCTGGGATCATAAGAAACTCTTT	CATWDHKKLF	TRGV7	.	TRGJ1	13	-1	-1	13
17	1.7304207976221982E-4	TGTGCCACCTGGGATAGGGAGAAACTCTTT	CATWDREKLF	TRGV8	.	TRGJ1	17	-1	-1	19
17	1.7304207976221982E-4	TGTGCCACCTGGGACTGGAAGAAACTCTTT	CATWDWKKLF	TRGV2	.	TRGJ1	17	-1	-1	18
17	1.7304207976221982E-4	TGTGCTGCGTCGGATAAGAAACTCTTT	CAASDKKLF	TRGV10	.	TRGJ1	14	-1	-1	13
17	1.7304207976221982E-4	TGTGCCACCTGGGACTTGGAACTCTTT	CATWDLELF	TRGV7	.	TRGJ1	14	-1	-1	19
17	1.7304207976221982E-4	TGTGCCACCGGTGATAAGAAACTCTTT	CATGDKKLF	TRGV4	.	TRGJ1	14	-1	-1	13
17	1.7304207976221982E-4	TGTGCCATGCGTCGGAAACTCTTT	CAMRRKLF	TRGV2	.	TRGJ1	6	-1	-1	14
17	1.7304207976221982E-4	TGTGCCACCTGGGATGAACTCTTT	CATWDELF	TRGV8	.	TRGJ1	14	-1	-1	16
17	1.7304207976221982E-4	TGTGCTGCGTTGAAACTCTTT	CAALKLF	TRGV10	.	TRGJ1	9	-1	-1	11
16	1.6286313389385395E-4	TGTGCTGCGTGGGTACCCTCGATCACGGGGAGTGATTGGATCAAGACGTTT	CAAWVPSITGSDWIKTF	TRGV10	.	TRGJP2	12	-1	-1	30
16	1.6286313389385395E-4	TGTGCTGCGTGGGATTATAATATGGGAAGGTATTATAAGAAACTCTTT	CAAWDYNMGRYYKKLF	TRGV10	.	TRGJ1	16	-1	-1	14
16	1.6286313389385395E-4	TGTGCCTTGTGGGAGCCCACGCGGCGGAGTTATTATAAGAAACTCTTT	CALWEPTRRSYYKKLF	TRGV9	.	TRGJ1	14	-1	-1	26
16	1.6286313389385395E-4	TGTGCCTTGTGGGAGGAACAAGAGTTGGGCAAAAAGATCAAGGTATTT	CALWEEQELGKKIKVF	TRGV9	.	TRGJP	15	-1	-1	18
16	1.6286313389385395E-4	TGTGCCACCTGGGACGGCGCCACCCCTAGTGATTGGATCAAGACGTTT	CATWDGATPSDWIKTF	TRGV2	.	TRGJP2	20	-1	-1	26
16	1.6286313389385395E-4	TGTGCCACCTGGGACAGGCCAGGTTGCAGTGATTGGATCAAGACGTTT	CATWDRPGCSDWIKTF	TRGV7	.	TRGJP2	19	-1	-1	27
16	1.6286313389385395E-4	TGTGCCACCTGGGAAGACCATCTACTCCGGGATTGGATCAAGACGTTT	CATWEDHLLRDWIKTF	TRGV2	.	TRGJP2	13	-1	-1	30
16	1.6286313389385395E-4	TGTGCCACCTGGGATACCGGCGGTAGTGATTGGATCAAGACGTTT	CATWDTGGSDWIKTF	TRGV2	.	TRGJP2	13	-1	-1	22
16	1.6286313389385395E-4	TGTGCCACCTGGGACGGGCCTGGTGGGTGTTATAAGAAACTCTTT	CATWDGPGGCYKKLF	TRGV2	.	TRGJ1	19	-1	-1	29
16	1.6286313389385395E-4	TGTGCCACCTGGGACGGGCCAGGCAGTGATTGGATCAAGACGTTT	CATWDGPGSDWIKTF	TRGV2	.	TRGJP2	19	-1	-1	24
16	1.6286313389385395E-4	TGTGCCACCTGGGACGGGAGATATAGTGATTGGATCAAGACGTTT	CATWDGRYSDWIKTF	TRGV2	.	TRGJP2	17	-1	-1	20
16	1.6286313389385395E-4	TGTGCTGCGTGGGGACTATTCTCGGATTATAAGAAACTCTTT	CAAWGLFSDYKKLF	TRGV10	.	TRGJ1	12	-1	-1	25
16	1.6286313389385395E-4	TGTGCTGCGTGGGATTATATGGGGGACCCTAAGAAACTCTTT	CAAWDYMGDPKKLF	TRGV10	.	TRGJ1	16	-1	-1	29
16	1.6286313389385395E-4	TGTGCTGCGTGGGATTATAAGGGAAGATATAAGAAACTCTTT	CAAWDYKGRYKKLF	TRGV10	.	TRGJ1	16	-1	-1	27
16	1.6286313389385395E-4	TGTGCCACCTGGGACGGGCTTTCGAGGGATAAGAAACTCTTT	CATWDGLSRDKKLF	TRGV2	.	TRGJ1	18	-1	-1	28
16	1.6286313389385395E-4	TGTGCCACCTGGGACAGGCCTAGTGATTGGATCAAGACGTTT	CATWDRPSDWIKTF	TRGV3	.	TRGJP2	20	-1	-1	20
16	1.6286313389385395E-4	TGTGCTGCGTGGGATTATACATCTTATAAGAAACTCTTT	CAAWDYTSYKKLF	TRGV10	.	TRGJ1	16	-1	-1	23
16	1.6286313389385395E-4	TGTGCTGCGTGGGAAGGATGGTACTATAAGAAACTCTTT	CAAWEGWYYKKLF	TRGV10	.	TRGJ1	13	-1	-1	21
16	1.6286313389385395E-4	TGTGCCACCTGGCCTTCGAATTATTATAAGAAACTCTTT	CATWPSNYYKKLF	TRGV4	.	TRGJ1	11	-1	-1	14
16	1.6286313389385395E-4	TGTGCCACCTGGGATGGTGGGTATTATAAGAAACTCTTT	CATWDGGYYKKLF	TRGV4	.	TRGJ1	16	-1	-1	21
16	1.6286313389385395E-4	TGTGCCACCTGGGACGGGCTTGAATGGATCAAGACGTTT	CATWDGLEWIKTF	TRGV2	.	TRGJP2	18	-1	-1	20
16	1.6286313389385395E-4	TGTGCCACCTGGGACGGGCAGGGTTATAAGAAACTCTTT	CATWDGQGYKKLF	TRGV2	.	TRGJ1	18	-1	-1	23
16	1.6286313389385395E-4	TGTGCCACCTGGGACGACCATAACTTGAAGAAACTCTTT	CATWDDHNLKKLF	TRGV2	.	TRGJ2	15	-1	-1	27
16	1.6286313389385395E-4	TGTGCCACCTGGGACGACATGGGTTATAAGAAACTCTTT	CATWDDMGYKKLF	TRGV2	.	TRGJ1	15	-1	-1	23
16	1.6286313389385395E-4	TGTGCCACCTGGGACAGTCCTCCTTATAAGAAACTCTTT	CATWDSPPYKKLF	TRGV3	.	TRGJ1	20	-1	-1	23
16	1.6286313389385395E-4	TGTGCTGCCCTCCTGTCTGGTTGGTTCAAGATATTT	CAALLSGWFKIF	TRGV10	.	TRGJP1	7	-1	-1	16
16	1.6286313389385395E-4	TGTGCTGCGTGGGTATTTATATGTAAGAAACTCTTT	CAAWVFICKKLF	TRGV10	.	TRGJ1	16	-1	-1	16
16	1.6286313389385395E-4	TGTGCTGCGTGGGGGGGTTATTATAAGAAACTCTTT	CAAWGGYYKKLF	TRGV10	.	TRGJ1	12	-1	-1	17
16	1.6286313389385395E-4	TGTGCTGCGTGGGATTATACTTATAAGAAACTCTTT	CAAWDYTYKKLF	TRGV10	.	TRGJ1	16	-1	-1	20
16	1.6286313389385395E-4	TGTGCCACTATTAGTAGTGATTGGATCAAGACGTTT	CATISSDWIKTF	TRGV2	.	TRGJP2	7	-1	-1	6
16	1.6286313389385395E-4	TGTGCCACCTGGGCGAATTATTATAAGAAACTCTTT	CATWANYYKKLF	TRGV4	.	TRGJ1	12	-1	-1	13
16	1.6286313389385395E-4	TGTGCCACCTGGGATGAGAATTATAAGAAACTCTTT	CATWDENYKKLF	TRGV4	.	TRGJ1	15	-1	-1	19
16	1.6286313389385395E-4	TGTGCCACCTGGGACGGGCTTTGTAAGAAACTCTTT	CATWDGLCKKLF	TRGV2	.	TRGJ1	18	-1	-1	20
16	1.6286313389385395E-4	TGTGCCACCTGGGACGGAGCTTTGGGGAAACTCTTT	CATWDGALGKLF	TRGV2	.	TRGJ1	16	-1	-1	26
16	1.6286313389385395E-4	TGTGCCACCTGGGACAAGAATTATAAGAAACTCTTT	CATWDKNYKKLF	TRGV3	.	TRGJ1	15	-1	-1	19
16	1.6286313389385395E-4	TGTGCCACCTGGGAAGGGCGGGGTAAGAAACTCTTT	CATWEGRGKKLF	TRGV3	.	TRGJ1	16	-1	-1	23
16	1.6286313389385395E-4	TGTGCCTTGTGGTTCCATTATAAGAAACTCTTT	CALWFHYKKLF	TRGV9	.	TRGJ1	11	-1	-1	16
16	1.6286313389385395E-4	TGTGCCTTGTGGTGTTATTATAAGAAACTCTTT	CALWCYYKKLF	TRGV9	.	TRGJ1	11	-1	-1	14
16	1.6286313389385395E-4	TGTGCCTTGAGGAGTTATTATAAGAAACTCTTT	CALRSYYKKLF	TRGV9	.	TRGJ1	11	-1	-1	11
16	1.6286313389385395E-4	TGTGCCACCTGGGCTTATTATAAGAAACTCTTT	CATWAYYKKLF	TRGV8	.	TRGJ1	12	-1	-1	14
16	1.6286313389385395E-4	TGTGCCACCTGGGCCTCTTCCAAGAAACTCTTT	CATWASSKKLF	TRGV2	.	TRGJ1	12	-1	-1	21
16	1.6286313389385395E-4	TGTGCCACCTGGGATAGGCGGAAGAAACTCTTT	CATWDRRKKLF	TRGV8	.	TRGJ1	18	-1	-1	21
16	1.6286313389385395E-4	TGTGCCACCTGGGACGCCTATAAGAAACTCTTT	CATWDAYKKLF	TRGV2	.	TRGJ1	15	-1	-1	18
16	1.6286313389385395E-4	TGTGCCAACCTGGGAGAAGGGAAGAAACTCTTT	CANLGEGKKLF	TRGV2	.	TRGJ1	14	-1	-1	21
16	1.6286313389385395E-4	TGTGCCTTGAATCAGCCTAAGAAACTCTTT	CALNQPKKLF	TRGV9	.	TRGJ1	8	-1	-1	17
16	1.6286313389385395E-4	TGTGCCACCTGGGATGGGCGGAAACTCTTT	CATWDGRKLF	TRGV4	.	TRGJ1	18	-1	-1	20
16	1.6286313389385395E-4	TGTGCCACCTGGGATGACAAGAAACTCTTT	CATWDDKKLF	TRGV4	.	TRGJ1	15	-1	-1	18
16	1.6286313389385395E-4	TGTGCCACCTGGGACGAGAAGAAACTCTTT	CATWDEKKLF	TRGV2	.	TRGJ1	15	-1	-1	18
16	1.6286313389385395E-4	TGTGCCACCGCGGAGGGTAAGAAACTCTTT	CATAEGKKLF	TRGV4	.	TRGJ1	8	-1	-1	17
16	1.6286313389385395E-4	TGTGCCACCTGGGACGGGCGACTCTTT	CATWDGRLF	TRGV2	.	TRGJ1	18	-1	-1	20
16	1.6286313389385395E-4	TGTGCCACCTGGGAGAAACTCTTT	CATWEKLF	TRGV3	.	TRGJ1	13	-1	-1	13
15	1.5268418802548807E-4	TGTGCTGCGTGGGATTATATATATTCCCGCCTTTATAAGAAACTCTTT	CAAWDYIYSRLYKKLF	TRGV10	.	TRGJ1	16	-1	-1	32
15	1.5268418802548807E-4	TGTGCTGCGTGGGATTATAATGTACCCCCCTCCTGGTTCAAGATATTT	CAAWDYNVPPSWFKIF	TRGV10	.	TRGJP1	16	-1	-1	33
15	1.5268418802548807E-4	TGTGCCACCTGGGACGTGGGGGATAGTAGTGATTGGATCAAGACGTTT	CATWDVGDSSDWIKTF	TRGV2	.	TRGJP2	15	-1	-1	22
15	1.5268418802548807E-4	TGTGCTGCGTCCCTTCTACGAGGTAGTGATTGGATCAAGACGTTT	CAASLLRGSDWIKTF	TRGV10	.	TRGJP2	9	-1	-1	22
15	1.5268418802548807E-4	TGTGCTGCGTGGGGATTAGGCCTGAATTATTATAAGAAACTCTTT	CAAWGLGLNYYKKLF	TRGV10	.	TRGJ1	17	-1	-1	23
15	1.5268418802548807E-4	TGTGCTGCGTGGGATTATTGTAAGGCCTATTATAAGAAACTCTTT	CAAWDYCKAYYKKLF	TRGV10	.	TRGJ1	16	-1	-1	27
15	1.5268418802548807E-4	TGTGCCTTGTGGGAGGTCCCCCTCTTTTATTATAAGAAACTCTTT	CALWEVPLFYYKKLF	TRGV9	.	TRGJ2	23	-1	-1	26
15	1.5268418802548807E-4	TGTGCCTTGTGGGAGGTGAACCCGAATTATTATAAGAAACTCTTT	CALWEVNPNYYKKLF	TRGV9	.	TRGJ1	21	-1	-1	22
15	1.5268418802548807E-4	TGTGCCACCTGGGACGGGGCTGGTAGTGATTGGATCAAGACGTTT	CATWDGAGSDWIKTF	TRGV2	.	TRGJP2	17	-1	-1	22
15	1.5268418802548807E-4	TGTGCCACCTGGGACGGGGATAGTAGTGATTGGATCAAGACGTTT	CATWDGDSSDWIKTF	TRGV2	.	TRGJP2	17	-1	-1	19
15	1.5268418802548807E-4	TGTGCTGCGTGGGATTACCTGAATTATTATAAGAAACTCTTT	CAAWDYLNYYKKLF	TRGV10	.	TRGJ1	17	-1	-1	20
15	1.5268418802548807E-4	TGTGCTGCGTGGGATCCCCAGAATTATTATAAGAAACTCTTT	CAAWDPQNYYKKLF	TRGV10	.	TRGJ1	14	-1	-1	20
15	1.5268418802548807E-4	TGTGCTGCGTGGGATCGCCCCATTTATTATAAGAAACTCTTT	CAAWDRPIYYKKLF	TRGV10	.	TRGJ1	14	-1	-1	23
15	1.5268418802548807E-4	TGTGCTGCGTGGGACCCAAACGTTTATTATAAGAAACTCTTT	CAAWDPNVYYKKLF	TRGV10	.	TRGJ1	13	-1	-1	23
15	1.5268418802548807E-4	TGTGCTGCGTGGATACCTCTGAATTATTATAAGAAACTCTTT	CAAWIPLNYYKKLF	TRGV10	.	TRGJ1	11	-1	-1	20
15	1.5268418802548807E-4	TGTGCCTTGTGGGGGGGGGGGACTTATTATAAGAAACTCTTT	CALWGGGTYYKKLF	TRGV9	.	TRGJ1	15	-1	-1	20
15	1.5268418802548807E-4	TGTGCCTTGTGGGAGGTGCCAGATTATTATAAGAAACTCTTT	CALWEVPDYYKKLF	TRGV9	.	TRGJ1	18	-1	-1	22
15	1.5268418802548807E-4	TGTGCCTTGTGGGAGGTGCAGGGTTATTATAAGAAACTCTTT	CALWEVQGYYKKLF	TRGV9	.	TRGJ1	19	-1	-1	23
15	1.5268418802548807E-4	TGTGCCTTGTGGGAGGGGAAGCGATATTATAAGAAACTCTTT	CALWEGKRYYKKLF	TRGV9	.	TRGJ1	15	-1	-1	24
15	1.5268418802548807E-4	TGTGCCTTGTGGGAACAGACTAATTATTATAAGAAACTCTTT	CALWEQTNYYKKLF	TRGV9	.	TRGJ1	13	-1	-1	21
15	1.5268418802548807E-4	TGTGCCACCTGGGACGCGCGGGGGTATTATAAGAAACTCTTT	CATWDARGYYKKLF	TRGV2	.	TRGJ1	18	-1	-1	24
15	1.5268418802548807E-4	TGTGCCACCTGGGACGGGCGGGTAGGGTATAAGAAACTCTTT	CATWDGRVGYKKLF	TRGV2	.	TRGJ1	18	-1	-1	27
15	1.5268418802548807E-4	TGTGCCACCTGGGACGGGCGGGGTGATTGGATCAAGACGTTT	CATWDGRGDWIKTF	TRGV2	.	TRGJP2	18	-1	-1	22
15	1.5268418802548807E-4	TGTGCCACCTGGGACGGGCGGAATTATTATAAGAAACTCTTT	CATWDGRNYYKKLF	TRGV2	.	TRGJ2	18	-1	-1	20
15	1.5268418802548807E-4	TGTGCCACCTGGGACAGGAGGGGTGATTGGATCAAGACGTTT	CATWDRRGDWIKTF	TRGV7	.	TRGJP2	17	-1	-1	22
15	1.5268418802548807E-4	TGTGCTGCGTGGCAAAGCCCTTATTATAAGAAACTCTTT	CAAWQSPYYKKLF	TRGV10	.	TRGJ1	11	-1	-1	20
15	1.5268418802548807E-4	TGTGCTGCGTGGGCTCTGGGTTATTATAAGAAACTCTTT	CAAWALGYYKKLF	TRGV10	.	TRGJ1	12	-1	-1	20
15	1.5268418802548807E-4	TGTGCTGCGTGGGATTGTCCCCATTATAAGAAACTCTTT	CAAWDCPHYKKLF	TRGV10	.	TRGJ1	15	-1	-1	22
15	1.5268418802548807E-4	TGTGCTGCGTGGGATTATACCTATTATAAGAAACTCTTT	CAAWDYTYYKKLF	TRGV10	.	TRGJ1	16	-1	-1	21
15	1.5268418802548807E-4	TGTGCTGCGTGGGATCTTCTGGATTATAAGAAACTCTTT	CAAWDLLDYKKLF	TRGV10	.	TRGJ1	14	-1	-1	22
15	1.5268418802548807E-4	TGTGCTGCGTGGGATGGCTGTGAGTATAAGAAACTCTTT	CAAWDGCEYKKLF	TRGV10	.	TRGJ1	14	-1	-1	24
15	1.5268418802548807E-4	TGTGCTGCGTGGGACGGGAGCGATTATAAGAAACTCTTT	CAAWDGSDYKKLF	TRGV10	.	TRGJ1	13	-1	-1	22
15	1.5268418802548807E-4	TGTGCTGCGTGGGAACTTCCTTATTATAAGAAACTCTTT	CAAWELPYYKKLF	TRGV10	.	TRGJ1	13	-1	-1	20
15	1.5268418802548807E-4	TGTGCTGCGTGGAACCCGAATTATTATAAGAAACTCTTT	CAAWNPNYYKKLF	TRGV10	.	TRGJ1	11	-1	-1	16
15	1.5268418802548807E-4	TGTGCCTTGTGGGAGGTCAATTATTATAAGAAACTCTTT	CALWEVNYYKKLF	TRGV9	.	TRGJ1	16	-1	-1	18
15	1.5268418802548807E-4	TGTGCCTTGTGGGAGGTGATAGGTTATAAGAAACTCTTT	CALWEVIGYKKLF	TRGV9	.	TRGJ1	17	-1	-1	23
15	1.5268418802548807E-4	TGTGCCACCTGGGACGGGCCGTATTATAAGAAACTCTTT	CATWDGPYYKKLF	TRGV2	.	TRGJ1	19	-1	-1	21
15	1.5268418802548807E-4	TGTGCCACCTGGGACGGGCCGGGTTATAAGAAACTCTTT	CATWDGPGYKKLF	TRGV2	.	TRGJ1	19	-1	-1	23
15	1.5268418802548807E-4	TGTGCCACCTGGGACGGGCGATGTTATAAGAAACTCTTT	CATWDGRCYKKLF	TRGV2	.	TRGJ1	18	-1	-1	23
15	1.5268418802548807E-4	TGTGCCACCTGGGACGGGCACCTAGGTAAGAAACTCTTT	CATWDGHLGKKLF	TRGV2	.	TRGJ1	18	-1	-1	26
15	1.5268418802548807E-4	TGTGCCACCTGGGACAGGCCTAGGTATAAGAAACTCTTT	CATWDRPRYKKLF	TRGV7	.	TRGJ1	20	-1	-1	24
15	1.5268418802548807E-4	TGTGCCACCTGGGACAGGCGGAATTATAAGAAACTCTTT	CATWDRRNYKKLF	TRGV3	.	TRGJ1	18	-1	-1	22
15	1.5268418802548807E-4	TGTGCTGCGTGGGATTTCTATTATAAGAAACTCTTT	CAAWDFYYKKLF	TRGV10	.	TRGJ1	15	-1	-1	18
15	1.5268418802548807E-4	TGTGCTGCGTGGGATTTAAAGAGTAAGAAACTCTTT	CAAWDLKSKKLF	TRGV10	.	TRGJ1	15	-1	-1	23
15	1.5268418802548807E-4	TGTGCTGCGTGGGACCCATATTATAAGAAACTCTTT	CAAWDPYYKKLF	TRGV10	.	TRGJ1	13	-1	-1	18
15	1.5268418802548807E-4	TGTGCCACCTGGCCGCAAGGTTATAAGAAACTCTTT	CATWPQGYKKLF	TRGV7	.	TRGJ1	11	-1	-1	20
15	1.5268418802548807E-4	TGTGCCACCTGGGATGGGGATTATAAGAAACTCTTT	CATWDGDYKKLF	TRGV4	.	TRGJ1	17	-1	-1	19
15	1.5268418802548807E-4	TGTGCCACCTGGGATGGATATTATAAGAAACTCTTT	CATWDGYYKKLF	TRGV4	.	TRGJ1	16	-1	-1	18
15	1.5268418802548807E-4	TGTGCCACCTGGGACCACTGGGGTAAGAAACTCTTT	CATWDHWGKKLF	TRGV2	.	TRGJ1	14	-1	-1	23
15	1.5268418802548807E-4	TGTGCCACCTGGGACGGTCGTACGAAGAAACTCTTT	CATWDGRTKKLF	TRGV2	.	TRGJ1	16	-1	-1	24
15	1.5268418802548807E-4	TGTGCCACCTGGGACGGGTCCCACAAGAAACTCTTT	CATWDGSHKKLF	TRGV2	.	TRGJ1	21	-1	-1	24
15	1.5268418802548807E-4	TGTGCCACCTGGGACGGGCTCAAGGGGAAACTCTTT	CATWDGLKGKLF	TRGV2	.	TRGJ1	18	-1	-1	26
15	1.5268418802548807E-4	TGTGCCACCTGGGACAGCTATTATAAGAAACTCTTT	CATWDSYYKKLF	TRGV7	.	TRGJ1	16	-1	-1	18
15	1.5268418802548807E-4	TGTGCCACCTGGGACAGGCGTTATAAGAAACTCTTT	CATWDRRYKKLF	TRGV3	.	TRGJ1	18	-1	-1	20
15	1.5268418802548807E-4	TGTGCCACCTGGGACAGGCACTATAAGAAACTCTTT	CATWDRHYKKLF	TRGV7	.	TRGJ1	18	-1	-1	21
15	1.5268418802548807E-4	TGTGCTGCGTGGCCTTGTTATAAGAAACTCTTT	CAAWPCYKKLF	TRGV10	.	TRGJ1	11	-1	-1	14
15	1.5268418802548807E-4	TGTGCTGCGCCGCGGGTATATAAGAAACTCTTT	CAAPRVYKKLF	TRGV10	.	TRGJ1	8	-1	-1	18
15	1.5268418802548807E-4	TGTGCCTTGTGGGGGGATTATAAGAAACTCTTT	CALWGDYKKLF	TRGV9	.	TRGJ1	15	-1	-1	16
15	1.5268418802548807E-4	TGTGCCTTGTGGGAAGCTTATAAGAAACTCTTT	CALWEAYKKLF	TRGV9	.	TRGJ1	13	-1	-1	17
15	1.5268418802548807E-4	TGTGCCACCTGGGGTTCGGATAAGAAACTCTTT	CATWGSDKKLF	TRGV4	.	TRGJ1	12	-1	-1	19
15	1.5268418802548807E-4	TGTGCCACCTGGGATCGCTATAAGAAACTCTTT	CATWDRYKKLF	TRGV8	.	TRGJ1	14	-1	-1	18
15	1.5268418802548807E-4	TGTGCCACCTGGGATAAAGATAAGAAACTCTTT	CATWDKDKKLF	TRGV4	.	TRGJ1	14	-1	-1	19
15	1.5268418802548807E-4	TGTGCCACCTGGGACAGGCAAACGAAACTCTTT	CATWDRQTKLF	TRGV3	.	TRGJ1	18	-1	-1	23
15	1.5268418802548807E-4	TGTGCCTTGTGGGGGGATAAGAAACTCTTT	CALWGDKKLF	TRGV9	.	TRGJ1	15	-1	-1	16
15	1.5268418802548807E-4	TGTGCCCCCCGTTGGGTAGAGAAACTCTTT	CAPRWVEKLF	TRGV8	.	TRGJ1	8	-1	-1	19
15	1.5268418802548807E-4	TGTGCCACCTGGGCCCCCAGGAAACTCTTT	CATWAPRKLF	TRGV3	.	TRGJ1	12	-1	-1	20
15	1.5268418802548807E-4	TGTGCCACCTGGGATAATCAGAAACTCTTT	CATWDNQKLF	TRGV8	.	TRGJ1	15	-1	-1	13
15	1.5268418802548807E-4	TGTGCCACCTGGGATAACTTCAAACTCTTT	CATWDNFKLF	TRGV8	.	TRGJ1	15	-1	-1	21
15	1.5268418802548807E-4	TGTGCCACCTGGGACTATAAGAAACTCTTT	CATWDYKKLF	TRGV8	.	TRGJ1	13	-1	-1	15
15	1.5268418802548807E-4	TGTGCCACCTGGGACGGGTCAACACTCTTT	CATWDGSTLF	TRGV2	.	TRGJ1	17	-1	-1	23
15	1.5268418802548807E-4	TGTGCCACCTGGGACGGGCGCCGACTCTTT	CATWDGRRLF	TRGV2	.	TRGJ1	22	-1	-1	23
15	1.5268418802548807E-4	TGTGCCACCTGGGACGAGGAGAAACTCTTT	CATWDEEKLF	TRGV2	.	TRGJ1	15	-1	-1	19
15	1.5268418802548807E-4	TGTGCCACCGGGGGTTATAAGAAACTCTTT	CATGGYKKLF	TRGV8	.	TRGJ1	12	-1	-1	14
15	1.5268418802548807E-4	TGTGGTCCCTTTATTGGGAAGAAACTCTTT	CGPFIGKKLF	TRGV3	.	TRGJ1	3	-1	-1	18
15	1.5268418802548807E-4	TGTGCCCCTGAACCACAAAAACTCTTT	CAPEPQKLF	TRGV2	.	TRGJ1	9	-1	-1	18
15	1.5268418802548807E-4	TGTGCCACCTTGGGAATGAAACTCTTT	CATLGMKLF	TRGV2	.	TRGJ1	14	-1	-1	17
15	1.5268418802548807E-4	TGTGCCACCTGGGATAGGGAACTCTTT	CATWDRELF	TRGV8	.	TRGJ1	17	-1	-1	13
15	1.5268418802548807E-4	TCCCTTTATTATAAGAAACTCTTT	SLYYKKLF	TRGV10	.	TRGJ1	0	-1	-1	5
15	1.5268418802548807E-4	TGTGCCGCCGAACTCTTT	CAAELF	TRGV8	.	TRGJ1	8	-1	-1	10
14	1.425052421571222E-4	TGTGCTGCGTGGGATTATAAAATGGGCCGGAATTATTATAAGAAACTCTTT	CAAWDYKMGRNYYKKLF	TRGV10	.	TRGJ1	16	-1	-1	29
14	1.425052421571222E-4	TGTGCCACCTGGGTCAAACGCCTCCATAGTAGTGATTGGATCAAGACGTTT	CATWVKRLHSSDWIKTF	TRGV2	.	TRGJP2	12	-1	-1	25
14	1.425052421571222E-4	TGTGCCACCTGGGACGGTCCTCCTTTCGAGAGTGATTGGATCAAGACGTTT	CATWDGPPFESDWIKTF	TRGV2	.	TRGJP2	19	-1	-1	30
14	1.425052421571222E-4	TGTGCTGCGTGGGAAGGACCTGAGATGAATTATTATAAGAAACTCTTT	CAAWEGPEMNYYKKLF	TRGV10	.	TRGJ1	13	-1	-1	26
14	1.425052421571222E-4	TGTGCTGCGTGGGAAAACCCCTGCGGGATTTATTATAAGAAACTCTTT	CAAWENPCGIYYKKLF	TRGV10	.	TRGJ1	13	-1	-1	26
14	1.425052421571222E-4	TGTGCCTTGTGGGAGGTGCAGGAGACCACTGGTTGGTTCAAGATATTT	CALWEVQETTGWFKIF	TRGV9	.	TRGJP1	19	-1	-1	24
14	1.425052421571222E-4	TGTGCCACCTGGGAGTCGTCGGGGTCGGCGACTGAGCAGAAACTCTTT	CATWESSGSATEQKLF	TRGV3	.	TRGJ1	13	-1	-1	37
14	1.425052421571222E-4	TGTGCTGCGTGGGTTACCCCGGCCGATTATTATAAGAAACTCTTT	CAAWVTPADYYKKLF	TRGV10	.	TRGJ1	16	-1	-1	25
14	1.425052421571222E-4	TGTGCTGCGTGGGACAGGGCGACCTATTATTATAAGAAACTCTTT	CAAWDRATYYYKKLF	TRGV10	.	TRGJ1	13	-1	-1	25
14	1.425052421571222E-4	TGTGCCACCTGGGACGGGCTTTTTTCGCATTATAAGAAACTCTTT	CATWDGLFSHYKKLF	TRGV2	.	TRGJ1	18	-1	-1	28
14	1.425052421571222E-4	TGTGCCACCTGGGACAGGCCGGGGAGTGATTGGATCAAGACGTTT	CATWDRPGSDWIKTF	TRGV3	.	TRGJP2	19	-1	-1	24
14	1.425052421571222E-4	TGTGCCACCTGGATGGCTTATAGTAGTGATTGGATCAAGACGTTT	CATWMAYSSDWIKTF	TRGV2	.	TRGJP2	11	-1	-1	18
14	1.425052421571222E-4	TGTGCTGCGTGGTGTTCGGGAAGGAATTATAAGAAACTCTTT	CAAWCSGRNYKKLF	TRGV10	.	TRGJ1	11	-1	-1	25
14	1.425052421571222E-4	TGTGCTGCGTGGGATAGACCCAAGGATTATAAGAAACTCTTT	CAAWDRPKDYKKLF	TRGV10	.	TRGJ1	14	-1	-1	25
14	1.425052421571222E-4	TGTGCCACCTGGGATAGGCGTAGTGATTGGATCAAGACGTTT	CATWDRRSDWIKTF	TRGV8	.	TRGJP2	21	-1	-1	19
14	1.425052421571222E-4	TGTGCCACCTGGGACTGGAGTAGTGATTGGATCAAGACGTTT	CATWDWSSDWIKTF	TRGV2	.	TRGJP2	17	-1	-1	18
14	1.425052421571222E-4	TGTGCCACCTGGGACCTTAGTAGTGATTGGATCAAGACGTTT	CATWDLSSDWIKTF	TRGV2	.	TRGJP2	14	-1	-1	17
14	1.425052421571222E-4	TGTGCCACCTGGGACCTCCCCCGGCCTTGGAAGAAACTCTTT	CATWDLPRPWKKLF	TRGV3	.	TRGJ1	14	-1	-1	30
14	1.425052421571222E-4	TGTGCCACCTGGGACGGTTCGAATTATTATAAGAAACTCTTT	CATWDGSNYYKKLF	TRGV2	.	TRGJ1	16	-1	-1	17
14	1.425052421571222E-4	TGTGCCACCTGGGACGAGTCCCGCCGAAGCGAGAAACTCTTT	CATWDESRRSEKLF	TRGV5	.	TRGJ1	14	-1	-1	31
14	1.425052421571222E-4	TGTGCTGCGTGGGATTATACTTATTATAAGAAACTCTTT	CAAWDYTYYKKLF	TRGV10	.	TRGJ1	16	-1	-1	20
14	1.425052421571222E-4	TGTGCTGCGTGGGATCCTCATTATTATAAGAAACTCTTT	CAAWDPHYYKKLF	TRGV10	.	TRGJ1	14	-1	-1	19
14	1.425052421571222E-4	TGTGCTGCGTGGGATCGAGATTATTATAAGAAACTCTTT	CAAWDRDYYKKLF	TRGV10	.	TRGJ1	14	-1	-1	14
14	1.425052421571222E-4	TGTGCTGCGTGGGATGGGAATTATTATAAGAAACTCTTT	CAAWDGNYYKKLF	TRGV10	.	TRGJ1	14	-1	-1	17
14	1.425052421571222E-4	TGTGCTGCGTGGGATGAGGATTATTATAAGAAACTCTTT	CAAWDEDYYKKLF	TRGV10	.	TRGJ1	14	-1	-1	19
14	1.425052421571222E-4	TGTGCTGCGTGGGATACGGATTATTATAAGAAACTCTTT	CAAWDTDYYKKLF	TRGV10	.	TRGJ1	17	-1	-1	13
14	1.425052421571222E-4	TGTGCCTTGTGGGACGAGAATTATTATAAGAAACTCTTT	CALWDENYYKKLF	TRGV9	.	TRGJ1	13	-1	-1	17
14	1.425052421571222E-4	TGTGCCTTGTGGGACACTCTTTATTATAAGAAACTCTTT	CALWDTLYYKKLF	TRGV9	.	TRGJ1	13	-1	-1	20
14	1.425052421571222E-4	TGTGCCTTGTGGGAGTTGAATTATTATAAGAAACTCTTT	CALWELNYYKKLF	TRGV9	.	TRGJ1	17	-1	-1	17
14	1.425052421571222E-4	TGTGCCTTGTGGGAGGCCTCTTATTATAAGAAACTCTTT	CALWEASYYKKLF	TRGV9	.	TRGJ1	15	-1	-1	20
14	1.425052421571222E-4	TGTGCCTTGTGGGAGGCGCTTTATTATAAGAAACTCTTT	CALWEALYYKKLF	TRGV9	.	TRGJ1	18	-1	-1	20
14	1.425052421571222E-4	TGTGCCACCTGGGATACGCACCTCTACCAGAAACTCTTT	CATWDTHLYQKLF	TRGV8	.	TRGJ1	18	-1	-1	28
14	1.425052421571222E-4	TGTGCCACCTGGGATAGTAGTGATTGGATCAAGACGTTT	CATWDSSDWIKTF	TRGV2	.	TRGJP2	13	-1	-1	13
14	1.425052421571222E-4	TGTGCCACCTGGGACGGGCCTTATTATAAGAAACTCTTT	CATWDGPYYKKLF	TRGV2	.	TRGJ1	19	-1	-1	20
14	1.425052421571222E-4	TGTGCCACCTGGGACGGGCCGCGATATAAGAAACTCTTT	CATWDGPRYKKLF	TRGV2	.	TRGJ1	19	-1	-1	24
14	1.425052421571222E-4	TGTGCCACCTGGGACAGGCGGGGGTTTAAGAAACTCTTT	CATWDRRGFKKLF	TRGV7	.	TRGJ1	18	-1	-1	26
14	1.425052421571222E-4	TGTGCCACCTGGGACAAAGGGCATTATAAGAAACTCTTT	CATWDKGHYKKLF	TRGV3	.	TRGJ1	15	-1	-1	22
14	1.425052421571222E-4	TGTGCCACCTATTCGTACGGGCAGTATAAGAAACTCTTT	CATYSYGQYKKLF	TRGV2	.	TRGJ1	9	-1	-1	24
14	1.425052421571222E-4	TGTGCTGCGTCCGCGAATTATTATAAGAAACTCTTT	CAASANYYKKLF	TRGV10	.	TRGJ1	9	-1	-1	13
14	1.425052421571222E-4	TGTGCTGCGTGGGACAACTATTATAAGAAACTCTTT	CAAWDNYYKKLF	TRGV10	.	TRGJ1	13	-1	-1	15
14	1.425052421571222E-4	TGTGCCTTGTGGGAGTCTCGTTATAAGAAACTCTTT	CALWESRYKKLF	TRGV9	.	TRGJ1	14	-1	-1	20
14	1.425052421571222E-4	TGTGCCTTGTGGGAGGTGTTTTATAAGAAACTCTTT	CALWEVFYKKLF	TRGV9	.	TRGJ1	17	-1	-1	20
14	1.425052421571222E-4	TGTGCCACCTGGGTTTGTGATTGGATCAAGACGTTT	CATWVCDWIKTF	TRGV2	.	TRGJP2	12	-1	-1	16
14	1.425052421571222E-4	TGTGCCACCTGGGATTGTTATTATAAGAAACTCTTT	CATWDCYYKKLF	TRGV8	.	TRGJ1	14	-1	-1	17
14	1.425052421571222E-4	TGTGCCACCTGGGATGGGCATGTCAGGAAACTCTTT	CATWDGHVRKLF	TRGV4	.	TRGJ1	18	-1	-1	26
14	1.425052421571222E-4	TGTGCCACCTGGGACTTTCGGTATAAGAAACTCTTT	CATWDFRYKKLF	TRGV2	.	TRGJ1	14	-1	-1	21
14	1.425052421571222E-4	TGTGCCACCTGGGACGGCCGAAGGGAGAAACTCTTT	CATWDGRREKLF	TRGV2	.	TRGJ1	16	-1	-1	25
14	1.425052421571222E-4	TGTGCCACCTGGGACGGGCGATGGAAGAAACTCTTT	CATWDGRWKKLF	TRGV2	.	TRGJ1	18	-1	-1	24
14	1.425052421571222E-4	TGTGCCACCTGGGACAGGCTGGGGAAGAAACTCTTT	CATWDRLGKKLF	TRGV3	.	TRGJ1	18	-1	-1	24
14	1.425052421571222E-4	TGTGCTGCGTGGGATAGGCTTTGGAAACTCTTT	CAAWDRLWKLF	TRGV10	.	TRGJ1	14	-1	-1	23
14	1.425052421571222E-4	TGTGCCACCTTTTTTGATTGGATCAAGACGTTT	CATFFDWIKTF	TRGV2	.	TRGJP2	9	-1	-1	14
14	1.425052421571222E-4	TGTGCCACCTGGGATGGTTATAAGAAACTCTTT	CATWDGYKKLF	TRGV4	.	TRGJ1	16	-1	-1	17
14	1.425052421571222E-4	TGTGCCACCTGGGATGGGCGTCTGAAACTCTTT	CATWDGRLKLF	TRGV4	.	TRGJ1	18	-1	-1	23
14	1.425052421571222E-4	TGTGCCACCTGGGACTATTATAAGAAACTCTTT	CATWDYYKKLF	TRGV2	.	TRGJ1	14	-1	-1	15
14	1.425052421571222E-4	TGTGCCACCTGGGACGTCGATAAGAAACTCTTT	CATWDVDKKLF	TRGV2	.	TRGJ1	15	-1	-1	19
14	1.425052421571222E-4	TGTGCCACCTGGGACGGCGGGGCGAAACTCTTT	CATWDGGAKLF	TRGV2	.	TRGJ1	16	-1	-1	23
14	1.425052421571222E-4	TGTGCCACCTGGGACGGGCCTGGGAAACTCTTT	CATWDGPGKLF	TRGV2	.	TRGJ1	19	-1	-1	23
14	1.425052421571222E-4	TGTGCCACCTGGGACGGGGAGAAGAAACTCTTT	CATWDGEKKLF	TRGV3	.	TRGJ1	17	-1	-1	21
14	1.425052421571222E-4	TGTGCCACCTGGGACAGGCTGTGGAAACTCTTT	CATWDRLWKLF	TRGV3	.	TRGJ1	21	-1	-1	23
14	1.425052421571222E-4	TGTGCCACCTGGGACAGGCCAGAGAAACTCTTT	CATWDRPEKLF	TRGV7	.	TRGJ1	19	-1	-1	22
14	1.425052421571222E-4	TGTGCCACCTGGGACAGGGAGGGGAAACTCTTT	CATWDREGKLF	TRGV7	.	TRGJ1	17	-1	-1	23
14	1.425052421571222E-4	TGTGCCACCCCGAGGGGCTATAAGAAACTCTTT	CATPRGYKKLF	TRGV2	.	TRGJ1	8	-1	-1	18
14	1.425052421571222E-4	TGTGCCACCTGCGATGGGGTGAAACTCTTT	CATCDGVKLF	TRGV8	.	TRGJ1	17	-1	-1	20
14	1.425052421571222E-4	TGTGCCACCTGGGTATATAAGAAACTCTTT	CATWVYKKLF	TRGV8	.	TRGJ1	16	-1	-1	15
14	1.425052421571222E-4	TGTGCCACCTGGGACCCTAAGAAACTCTTT	CATWDPKKLF	TRGV8	.	TRGJ1	13	-1	-1	17
14	1.425052421571222E-4	TGTGCCACCTGGGACGTACTCTTACTCTTT	CATWDVLLLF	TRGV2	.	TRGJ1	15	-1	-1	23
14	1.425052421571222E-4	TGTGCCACGGTCTATTATAAGAAACTCTTT	CATVYYKKLF	TRGV2	.	TRGJ1	7	-1	-1	12
14	1.425052421571222E-4	TGTGCTGCGTGTAGTAGGAAACTCTTT	CAACSRKLF	TRGV10	.	TRGJ1	10	-1	-1	14
14	1.425052421571222E-4	TGTGCCACCTGGGTTAAGAAACTCTTT	CATWVKKLF	TRGV4	.	TRGJ1	12	-1	-1	14
14	1.425052421571222E-4	TGTGCCACCTGGGTAAAGAAACTCTTT	CATWVKKLF	TRGV2	.	TRGJ1	12	-1	-1	15
14	1.425052421571222E-4	TGTGCCACCTGGGACGGTCAACTCTTT	CATWDGQLF	TRGV5	.	TRGJ1	14	-1	-1	19
14	1.425052421571222E-4	TGTGCCACCTGGGAAGAGAAACTCTTT	CATWEEKLF	TRGV8	.	TRGJ1	13	-1	-1	16
14	1.425052421571222E-4	TGTGCCACCTGGACGCAGAAACTCTTT	CATWTQKLF	TRGV2	.	TRGJ1	14	-1	-1	16
14	1.425052421571222E-4	TGTGCCACCCTTAAGAAACTCTTT	CATLKKLF	TRGV8	.	TRGJ1	8	-1	-1	11
14	1.425052421571222E-4	TGTGCCACCGCTAAGAAACTCTTT	CATAKKLF	TRGV3	.	TRGJ1	8	-1	-1	11
14	1.425052421571222E-4	TGTGCCACCGAAGATGAACTCTTT	CATEDELF	TRGV2	.	TRGJ1	8	-1	-1	16
14	1.425052421571222E-4	TGTGCCAGGCGTGAGAAACTCTTT	CARREKLF	TRGV8	.	TRGJ1	6	-1	-1	13
13	1.3232629628875633E-4	TGTGCCACCTGGGAAGATGGGAGGCTCAAGAAGATGGGGTATTATAAGAAACTCTTT	CATWEDGRLKKMGYYKKLF	TRGV3	.	TRGJ1	13	-1	-1	39
13	1.3232629628875633E-4	TGTGCTGCGTGGGATTATCCCAATTGGGTGGATTATTATAAGAAACTCTTT	CAAWDYPNWVDYYKKLF	TRGV10	.	TRGJ1	16	-1	-1	31
13	1.3232629628875633E-4	TGTGCCTTGTGGGAGGTTCCTGAGGAGTTGGGCAAAAAAATCAAGGTATTT	CALWEVPEELGKKIKVF	TRGV9	.	TRGJP	16	-1	-1	24
13	1.3232629628875633E-4	TGTGCCACCTGGGATGCCGGGGCCAGACCCACCCGTAATAAGAAACTCTTT	CATWDAGARPTRNKKLF	TRGV4	.	TRGJ1	15	-1	-1	37
13	1.3232629628875633E-4	TGTGCCACCTGGGACGGGCCTGATTTGGGTAGTGATTGGATCAAGACGTTT	CATWDGPDLGSDWIKTF	TRGV2	.	TRGJP2	19	-1	-1	28
13	1.3232629628875633E-4	TGTGCCACCTGGGACACACAAAGATTGAGTAGTGATTGGATCAAGACGTTT	CATWDTQRLSSDWIKTF	TRGV2	.	TRGJP2	14	-1	-1	27
13	1.3232629628875633E-4	TGTGCTGCGTGGGATTCGGTCGCAAAGAATTATTATAAGAAACTCTTT	CAAWDSVAKNYYKKLF	TRGV10	.	TRGJ1	15	-1	-1	26
13	1.3232629628875633E-4	TGTGCTGCGTGGGATTATTCGGGGAGGAATTATTATAAGAAACTCTTT	CAAWDYSGRNYYKKLF	TRGV10	.	TRGJ1	16	-1	-1	26
13	1.3232629628875633E-4	TGTGCTGCGTGGGACCGTAAGGGGGTGATTTATTATAAGAAACTCTTT	CAAWDRKGVIYYKKLF	TRGV10	.	TRGJ1	13	-1	-1	26
13	1.3232629628875633E-4	TGTGCTGCGTGGGACATCGACAATACCACTGGTTGGTTCAAGATATTT	CAAWDIDNTTGWFKIF	TRGV10	.	TRGJP1	13	-1	-1	22
13	1.3232629628875633E-4	TGTGCTGCGTGGGAGTACCCACCTTTGAATTATTATAAGAAACTCTTT	CAAWEYPPLNYYKKLF	TRGV10	.	TRGJ1	17	-1	-1	23
13	1.3232629628875633E-4	TGTGCCTTGTGGGAGGTCTTAGAGTTGGGCAAAAAAATCAAGGTATTT	CALWEVLELGKKIKVF	TRGV9	.	TRGJP	16	-1	-1	20
13	1.3232629628875633E-4	TGTGCCACCTGGGACGGGCTATATAGTAGTGATTGGATCAAGACGTTT	CATWDGLYSSDWIKTF	TRGV2	.	TRGJP2	18	-1	-1	18
13	1.3232629628875633E-4	TGTGCCACCTGGGACGGGCCGACGGACCCGGGCTGGATCAAGACGTTT	CATWDGPTDPGWIKTF	TRGV2	.	TRGJP2	19	-1	-1	33
13	1.3232629628875633E-4	TGTGCTGCGTGTTCTGTAAGCCAGAATTATTATAAGAAACTCTTT	CAACSVSQNYYKKLF	TRGV10	.	TRGJ1	10	-1	-1	23
13	1.3232629628875633E-4	TGTGCTGCGGTGGCACGCTGTGGGAGTGGATATAAGAAACTCTTT	CAAVARCGSGYKKLF	TRGV10	.	TRGJ1	12	-1	-1	30
13	1.3232629628875633E-4	TGTGCCTTGTGGGAGGTCACGAGACCCTATTATAAGAAACTCTTT	CALWEVTRPYYKKLF	TRGV9	.	TRGJ1	19	-1	-1	27
13	1.3232629628875633E-4	TGTGCCTTGTGGGAGGTGCTTCCCCCTTATTATAAGAAACTCTTT	CALWEVLPPYYKKLF	TRGV9	.	TRGJ1	18	-1	-1	26
13	1.3232629628875633E-4	TGTGCCACCTGGGACGGTTATAGTAGTGATTGGATCAAGACGTTT	CATWDGYSSDWIKTF	TRGV2	.	TRGJP2	16	-1	-1	18
13	1.3232629628875633E-4	TGTGCCACCTGGGACGGGCGGGGGAATTATTATAAGAAACTCTTT	CATWDGRGNYYKKLF	TRGV2	.	TRGJ1	18	-1	-1	23
13	1.3232629628875633E-4	TGTGCCACCTGGGACGGGCAGGGTAGTGATTGGATCAAGACGTTT	CATWDGQGSDWIKTF	TRGV2	.	TRGJP2	18	-1	-1	22
13	1.3232629628875633E-4	TGTGCCACCTGGGACGGGAGAAGTAGTGATTGGATCAAGACGTTT	CATWDGRSSDWIKTF	TRGV2	.	TRGJP2	17	-1	-1	21
13	1.3232629628875633E-4	TGTGCTGCGTGGGCCCCTAAGGATTATTATAAGAAACTCTTT	CAAWAPKDYYKKLF	TRGV10	.	TRGJ1	12	-1	-1	22
13	1.3232629628875633E-4	TGTGCTGCGTGGGATTATCCTCATTATTATAAGAAACTCTTT	CAAWDYPHYYKKLF	TRGV10	.	TRGJ1	16	-1	-1	22
13	1.3232629628875633E-4	TGTGCTGCGTGGGATATCCCGCATTATTATAAGAAACTCTTT	CAAWDIPHYYKKLF	TRGV10	.	TRGJ1	14	-1	-1	19
13	1.3232629628875633E-4	TGTGCTGCGTGGGACGACCTGAATTATTATAAGAAACTCTTT	CAAWDDLNYYKKLF	TRGV10	.	TRGJ1	13	-1	-1	20
13	1.3232629628875633E-4	TGTGCTGCGTGGGAGCCAGGCCTTGGTTATAAGAAACTCTTT	CAAWEPGLGYKKLF	TRGV10	.	TRGJ1	13	-1	-1	26
13	1.3232629628875633E-4	TGTGCCTTGTGGGAGGTCGGGGATTATTATAAGAAACTCTTT	CALWEVGDYYKKLF	TRGV9	.	TRGJ1	16	-1	-1	22
13	1.3232629628875633E-4	TGTGCCACCTGCGACTTCTTGAATTATTATAAGAAACTCTTT	CATCDFLNYYKKLF	TRGV8	.	TRGJ1	13	-1	-1	20
13	1.3232629628875633E-4	TGTGCCACCTGGCTGGAGGGTAGTGATTGGATCAAGACGTTT	CATWLEGSDWIKTF	TRGV2	.	TRGJP2	11	-1	-1	19
13	1.3232629628875633E-4	TGTGCCACCTGGGGGGTATGTAGTGATTGGATCAAGACGTTT	CATWGVCSDWIKTF	TRGV2	.	TRGJP2	12	-1	-1	16
13	1.3232629628875633E-4	TGTGCCACCTGGGACGCCTCGAATTATTATAAGAAACTCTTT	CATWDASNYYKKLF	TRGV2	.	TRGJ1	15	-1	-1	18
13	1.3232629628875633E-4	TGTGCCACCTGGGACGGGCTGGGGTATTATAAGAAACTCTTT	CATWDGLGYYKKLF	TRGV2	.	TRGJ1	18	-1	-1	24
13	1.3232629628875633E-4	TGTGCCACCTGGGACGGGCCCAAAGGGGATAAGAAACTCTTT	CATWDGPKGDKKLF	TRGV2	.	TRGJ1	20	-1	-1	28
13	1.3232629628875633E-4	TGTGCCACCTGGGACGGGCCAACTATTTGGATCAAGACGTTT	CATWDGPTIWIKTF	TRGV2	.	TRGJP2	19	-1	-1	26
13	1.3232629628875633E-4	TGTGCCACCTGGGACGGGCGATTTGATTGGATCAAGACGTTT	CATWDGRFDWIKTF	TRGV2	.	TRGJP2	18	-1	-1	23
13	1.3232629628875633E-4	TGTGCCACCTGGGACGACCCGCCCTCACAGGGGAAACTCTTT	CATWDDPPSQGKLF	TRGV3	.	TRGJ1	14	-1	-1	32
13	1.3232629628875633E-4	TGTGCCACCTGGGACAGGCCGGATTATTATAAGAAACTCTTT	CATWDRPDYYKKLF	TRGV3	.	TRGJ1	19	-1	-1	19
13	1.3232629628875633E-4	TGTGCCACCTGGGAGGGGGGGAGTTATTATAAGAAACTCTTT	CATWEGGSYYKKLF	TRGV4	.	TRGJ1	17	-1	-1	20
13	1.3232629628875633E-4	TGTGCTGCGTGGGGCCCCACTGGTTGGTTCAAGATATTT	CAAWGPTGWFKIF	TRGV10	.	TRGJP1	12	-1	-1	16
13	1.3232629628875633E-4	TGTGCTGCGTGGGATCCCGTTTATTATAAGAAACTCTTT	CAAWDPVYYKKLF	TRGV10	.	TRGJ1	14	-1	-1	20
13	1.3232629628875633E-4	TGTGCCTTGTGGGAAGAGAATTATTATAAGAAACTCTTT	CALWEENYYKKLF	TRGV9	.	TRGJ1	13	-1	-1	17
13	1.3232629628875633E-4	TGTGCCTTGTGGACTTCGAATTATTATAAGAAACTCTTT	CALWTSNYYKKLF	TRGV9	.	TRGJ1	11	-1	-1	14
13	1.3232629628875633E-4	TGTGCCCCCTCCCACATTTGTAATTATAAGAAACTCTTT	CAPSHICNYKKLF	TRGV10	.	TRGJ1	4	-1	-1	22
13	1.3232629628875633E-4	TGTGCCCCGGGAGTTAGTAGTGATTGGATCAAGACGTTT	CAPGVSSDWIKTF	TRGV2	.	TRGJP2	11	-1	-1	14
13	1.3232629628875633E-4	TGTGCCACCTGGGTAACCCGGGAATATAAGAAACTCTTT	CATWVTREYKKLF	TRGV3	.	TRGJ1	12	-1	-1	24
13	1.3232629628875633E-4	TGTGCCACCTGGGATAGGGGCCTACGGAAGAAACTCTTT	CATWDRGLRKKLF	TRGV8	.	TRGJ1	17	-1	-1	27
13	1.3232629628875633E-4	TGTGCCACCTGGGATAAACGGACCGATAAGAAACTCTTT	CATWDKRTDKKLF	TRGV2	.	TRGJ1	13	-1	-1	25
13	1.3232629628875633E-4	TGTGCCACCTGGGATAAAAGGAGTCATAAGAAACTCTTT	CATWDKRSHKKLF	TRGV8	.	TRGJ1	15	-1	-1	25
13	1.3232629628875633E-4	TGTGCCACCTGGGACGGCGGGGATTATAAGAAACTCTTT	CATWDGGDYKKLF	TRGV2	.	TRGJ1	16	-1	-1	22
13	1.3232629628875633E-4	TGTGCCACCTGGGACGGGCCTCATTATAAGAAACTCTTT	CATWDGPHYKKLF	TRGV2	.	TRGJ1	19	-1	-1	22
13	1.3232629628875633E-4	TGTGCCACCTGGGACGGGCGGTCTTATAAGAAACTCTTT	CATWDGRSYKKLF	TRGV2	.	TRGJ1	18	-1	-1	23
13	1.3232629628875633E-4	TGTGCCACCTGGGACGGGCGAACTTATAAGAAACTCTTT	CATWDGRTYKKLF	TRGV2	.	TRGJ1	18	-1	-1	23
13	1.3232629628875633E-4	TGTGCCACCTGGGACGGGAGGCATAAGAAGAAACTCTTT	CATWDGRHKKKLF	TRGV2	.	TRGJ1	17	-1	-1	27
13	1.3232629628875633E-4	TGTGCCACCTGGGACAGGCTTGGTTATAAGAAACTCTTT	CATWDRLGYKKLF	TRGV3	.	TRGJ1	21	-1	-1	23
13	1.3232629628875633E-4	TGTGCCACCTGGGACAGGCCTGGATATAAGAAACTCTTT	CATWDRPGYKKLF	TRGV7	.	TRGJ1	21	-1	-1	24
13	1.3232629628875633E-4	TGTGCCACCTGGGACAGGCCGGAGGGGGAGAAACTCTTT	CATWDRPEGEKLF	TRGV7	.	TRGJ1	19	-1	-1	28
13	1.3232629628875633E-4	TGTGCTGCGTGGGTCTTTTATTATAAGAAACTCTTT	CAAWVFYYKKLF	TRGV10	.	TRGJ1	12	-1	-1	17
13	1.3232629628875633E-4	TGTGCTGCGTGGGGCCCCTATTATAAGAAACTCTTT	CAAWGPYYKKLF	TRGV10	.	TRGJ1	12	-1	-1	18
13	1.3232629628875633E-4	TGTGCTGCGTGGGATTCCTATTATAAGAAACTCTTT	CAAWDSYYKKLF	TRGV10	.	TRGJ1	15	-1	-1	18
13	1.3232629628875633E-4	TGTGCTGACGAAACGAATTATTATAAGAAACTCTTT	CADETNYYKKLF	TRGV10	.	TRGJ1	6	-1	-1	13
13	1.3232629628875633E-4	TGTGCCACCTGCAGTAGTGATTGGATCAAGACGTTT	CATCSSDWIKTF	TRGV2	.	TRGJP2	10	-1	-1	12
13	1.3232629628875633E-4	TGTGCCACCTGGGATTGGGATTGGATCAAGACGTTT	CATWDWDWIKTF	TRGV2	.	TRGJP2	13	-1	-1	18
13	1.3232629628875633E-4	TGTGCCACCTGGGATAGTTATTATAAGAAACTCTTT	CATWDSYYKKLF	TRGV8	.	TRGJ1	16	-1	-1	17
13	1.3232629628875633E-4	TGTGCCACCTGGGACGGGCTATGTGGGAAACTCTTT	CATWDGLCGKLF	TRGV2	.	TRGJ1	18	-1	-1	26
13	1.3232629628875633E-4	TGTGCCACCTGGGACGGGCTATGTAAGAAACTCTTT	CATWDGLCKKLF	TRGV2	.	TRGJ1	18	-1	-1	23
13	1.3232629628875633E-4	TGTGCCACCTGGGACGGGCGGGAGGAGAAACTCTTT	CATWDGREEKLF	TRGV2	.	TRGJ1	18	-1	-1	25
13	1.3232629628875633E-4	TGTGCCACCTGGGACAGGCCTAAAAAGAAACTCTTT	CATWDRPKKKLF	TRGV3	.	TRGJ1	20	-1	-1	24
13	1.3232629628875633E-4	TGTGCCACCAACCAAACGGAGGATAAGAAACTCTTT	CATNQTEDKKLF	TRGV4	.	TRGJ1	8	-1	-1	22
13	1.3232629628875633E-4	TGTGCCAACACCCCGAATTATTATAAGAAACTCTTT	CANTPNYYKKLF	TRGV4	.	TRGJ1	6	-1	-1	13
13	1.3232629628875633E-4	TGTGCTGCGGAAAATTATTATAAGAAACTCTTT	CAAENYYKKLF	TRGV10	.	TRGJ1	8	-1	-1	12
13	1.3232629628875633E-4	TGTGCCCTGGTGAATTATTATAAGAAACTCTTT	CALVNYYKKLF	TRGV9	.	TRGJ1	8	-1	-1	11
13	1.3232629628875633E-4	TGTGCCACCTGCCATGTAGGAGAGAAACTCTTT	CATCHVGEKLF	TRGV8	.	TRGJ1	10	-1	-1	22
13	1.3232629628875633E-4	TGTGCCACCTGGTGTGATTGGATCAAGACGTTT	CATWCDWIKTF	TRGV7	.	TRGJP2	11	-1	-1	13
13	1.3232629628875633E-4	TGTGCCACCTGGGATTGCCGTTGGAAACTCTTT	CATWDCRWKLF	TRGV4	.	TRGJ1	14	-1	-1	23
13	1.3232629628875633E-4	TGTGCCACCTGGGATGGGCGGGAGAAACTCTTT	CATWDGREKLF	TRGV4	.	TRGJ1	18	-1	-1	22
13	1.3232629628875633E-4	TGTGCCACCTGGGACGGGCATGGGAAACTCTTT	CATWDGHGKLF	TRGV2	.	TRGJ1	18	-1	-1	23
13	1.3232629628875633E-4	TGTGCCACCTGGGACAGGCGAGAGAAACTCTTT	CATWDRREKLF	TRGV3	.	TRGJ1	18	-1	-1	22
13	1.3232629628875633E-4	TGTGCCACCTGGACAAATTATAAGAAACTCTTT	CATWTNYKKLF	TRGV2	.	TRGJ1	11	-1	-1	16
13	1.3232629628875633E-4	TGTGCCTTGGTATATTATAAGAAACTCTTT	CALVYYKKLF	TRGV9	.	TRGJ1	8	-1	-1	12
13	1.3232629628875633E-4	TGTGCCACCTGGGATGTTAAGAAACTCTTT	CATWDVKKLF	TRGV4	.	TRGJ1	15	-1	-1	17
13	1.3232629628875633E-4	TGTGCCACCTGGGATAGTTCGAAACTCTTT	CATWDSSKLF	TRGV8	.	TRGJ1	16	-1	-1	20
13	1.3232629628875633E-4	TGTGCCACCTGGGACGGGCCCAAACTCTTT	CATWDGPKLF	TRGV2	.	TRGJ1	20	-1	-1	21
13	1.3232629628875633E-4	TGTGCCACCTGGGAAGATAAGAAACTCTTT	CATWEDKKLF	TRGV2	.	TRGJ1	13	-1	-1	16
13	1.3232629628875633E-4	TGTGCTGTTTATTATAAGAAACTCTTT	CAVYYKKLF	TRGV10	.	TRGJ1	6	-1	-1	8
13	1.3232629628875633E-4	TGTGCCACCTGGGTCGAGAAACTCTTT	CATWVEKLF	TRGV8	.	TRGJ1	12	-1	-1	16
13	1.3232629628875633E-4	TGTGCCAAGCCTAAGAAACTCTTT	CAKPKKLF	TRGV2	.	TRGJ1	6	-1	-1	11
13	1.3232629628875633E-4	TGTGGGGATTGGATCAAGACGTTT	CGDWIKTF	TRGV2	.	TRGJP2	3	-1	-1	6
13	1.3232629628875633E-4	TGTGCTGCGTGGGGCTCCATA	CAAWGSI	TRGV10	.	TRGJ1	12	-1	-1	21
12	1.2214735042039045E-4	TGTGCCACCTGGGACATATCCAATAGGTATAGTAGTGATTGGATCAAGACGTTT	CATWDISNRYSSDWIKTF	TRGV2	.	TRGJP2	14	-1	-1	27
12	1.2214735042039045E-4	TGTGCTGCGTGGGGCCGGACCCGACCGGGTAGTGATTGGATCAAGACGTTT	CAAWGRTRPGSDWIKTF	TRGV10	.	TRGJP2	12	-1	-1	28
12	1.2214735042039045E-4	TGTGCCTTGTGGGAGGTGATAACCTCCTCGAATTATTATAAGAAACTCTTT	CALWEVITSSNYYKKLF	TRGV9	.	TRGJ1	17	-1	-1	27
12	1.2214735042039045E-4	TGTGCTGCGTGGGATCGTCCATCAAAAGTTTATTATAAGAAACTCTTT	CAAWDRPSKVYYKKLF	TRGV10	.	TRGJ1	14	-1	-1	29
12	1.2214735042039045E-4	TGTGCCTTGTGGGAGGCCGCTAATTCGAATTATTATAAGAAACTCTTT	CALWEAANSNYYKKLF	TRGV9	.	TRGJ1	15	-1	-1	20
12	1.2214735042039045E-4	TGTGCCTTGTGGGAGACCTCCCCCGGTAATTATTATAAGAAACTCTTT	CALWETSPGNYYKKLF	TRGV9	.	TRGJ1	14	-1	-1	27
12	1.2214735042039045E-4	TGTGCCACCTGGGACGGCCCGTATAGTAGTGATTGGATCAAGACGTTT	CATWDGPYSSDWIKTF	TRGV2	.	TRGJP2	21	-1	-1	21
12	1.2214735042039045E-4	TGTGCCACCTGGGACGGGCGCGCTCCTAGTGATTGGATCAAGACGTTT	CATWDGRAPSDWIKTF	TRGV2	.	TRGJP2	28	-1	-1	26
12	1.2214735042039045E-4	TGTGCCACCTGGGACAGGCCCCATGGGAGTGATTGGATCAAGACGTTT	CATWDRPHGSDWIKTF	TRGV3	.	TRGJP2	19	-1	-1	27
12	1.2214735042039045E-4	TGTGCCACCTGGGACAGGCGGTGGCTGGGTGATTGGATCAAGACGTTT	CATWDRRWLGDWIKTF	TRGV7	.	TRGJP2	18	-1	-1	28
12	1.2214735042039045E-4	TGTGCCACCTGGGAGCGTCTCGGGGAAGCTTCGGATAAGAAACTCTTT	CATWERLGEASDKKLF	TRGV8	.	TRGJ1	13	-1	-1	34
12	1.2214735042039045E-4	TGTGCTGCGTGGGATTGTAACGCCACTGGTTGGTTCAAGATATTT	CAAWDCNATGWFKIF	TRGV10	.	TRGJP1	15	-1	-1	22
12	1.2214735042039045E-4	TGTGCTGCGTGGGATTATAAGGTGAATTATTATAAGAAACTCTTT	CAAWDYKVNYYKKLF	TRGV10	.	TRGJ1	16	-1	-1	23
12	1.2214735042039045E-4	TGTGCCTTGTGGGAGGTCCTCTTCCCTTATTATAAGAAACTCTTT	CALWEVLFPYYKKLF	TRGV9	.	TRGJ1	25	-1	-1	26
12	1.2214735042039045E-4	TGTGCCACCTGGGATGGGCCTGGTGGATATTATAAGAAACTCTTT	CATWDGPGGYYKKLF	TRGV4	.	TRGJ1	19	-1	-1	27
12	1.2214735042039045E-4	TGTGCCACCTGGGACGGGCTTTCTCGTGATTGGATCAAGACGTTT	CATWDGLSRDWIKTF	TRGV2	.	TRGJP2	18	-1	-1	25
12	1.2214735042039045E-4	TGTGCCACCTGGGACGGGCCATTTAGGGATTGGATCAAGACGTTT	CATWDGPFRDWIKTF	TRGV2	.	TRGJP2	19	-1	-1	23
12	1.2214735042039045E-4	TGTGCCACCTGGGACGAGACCCGTAGTGATTGGATCAAGACGTTT	CATWDETRSDWIKTF	TRGV2	.	TRGJP2	23	-1	-1	22
12	1.2214735042039045E-4	TGTGCCACCTGGGACGAGACGAGTAGTGATTGGATCAAGACGTTT	CATWDETSSDWIKTF	TRGV2	.	TRGJP2	15	-1	-1	21
12	1.2214735042039045E-4	TGTGCTGCGTGGGACCGTACTCTTTATTATAAGAAACTCTTT	CAAWDRTLYYKKLF	TRGV10	.	TRGJ1	13	-1	-1	23
12	1.2214735042039045E-4	TGTGCTGCGTGGGAGGGGTTTACTTATTATAAGAAACTCTTT	CAAWEGFTYYKKLF	TRGV10	.	TRGJ1	13	-1	-1	23
12	1.2214735042039045E-4	TGTGCCTTGTGGGAGTGTCGGGGTTATTATAAGAAACTCTTT	CALWECRGYYKKLF	TRGV9	.	TRGJ1	14	-1	-1	23
12	1.2214735042039045E-4	TGTGCCTTGTGGGAGGTGCCCTCTTTCTATAAGAAACTCTTT	CALWEVPSFYKKLF	TRGV9	.	TRGJ1	22	-1	-1	27
12	1.2214735042039045E-4	TGTGCCACCTGGGCTTATAGTAGTGATTGGATCAAGACGTTT	CATWAYSSDWIKTF	TRGV2	.	TRGJP2	12	-1	-1	15
12	1.2214735042039045E-4	TGTGCCACCTGGGATGTGAGTAGTGATTGGATCAAGACGTTT	CATWDVSSDWIKTF	TRGV8	.	TRGJP2	14	-1	-1	18
12	1.2214735042039045E-4	TGTGCCACCTGGGATAGCCTGCTTAGTTATAAGAAACTCTTT	CATWDSLLSYKKLF	TRGV8	.	TRGJ1	19	-1	-1	22
12	1.2214735042039045E-4	TGTGCCACCTGGGACTCTGACAATTATTATAAGAAACTCTTT	CATWDSDNYYKKLF	TRGV2	.	TRGJ1	14	-1	-1	21
12	1.2214735042039045E-4	TGTGCCACCTGGGACGCCACCCGCCCTTGGATCAAGACGTTT	CATWDATRPWIKTF	TRGV2	.	TRGJP2	15	-1	-1	26
12	1.2214735042039045E-4	TGTGCCACCTGGGACGGCCCATTACATTATAAGAAACTCTTT	CATWDGPLHYKKLF	TRGV2	.	TRGJ1	19	-1	-1	25
12	1.2214735042039045E-4	TGTGCCACCTGGGACGGGCCTAGGGGTTATAAGAAACTCTTT	CATWDGPRGYKKLF	TRGV2	.	TRGJ1	19	-1	-1	26
12	1.2214735042039045E-4	TGTGCCACCTGGGACGGGGCCTTCGGGTATAAGAAACTCTTT	CATWDGAFGYKKLF	TRGV2	.	TRGJ1	23	-1	-1	27
12	1.2214735042039045E-4	TGTGCCACCTGGGACGGGGGGAATTATTATAAGAAACTCTTT	CATWDGGNYYKKLF	TRGV2	.	TRGJ1	17	-1	-1	20
12	1.2214735042039045E-4	TGTGCCACCTGGGACGACCCACCTTATTATAAGAAACTCTTT	CATWDDPPYYKKLF	TRGV2	.	TRGJ1	15	-1	-1	23
12	1.2214735042039045E-4	TGTGCCACCTGGGACAGTCCGAATTATTATAAGAAACTCTTT	CATWDSPNYYKKLF	TRGV7	.	TRGJ1	19	-1	-1	19
12	1.2214735042039045E-4	TGTGCCACCTGGGACAGGCGAGGCCATTGGATCAAGACGTTT	CATWDRRGHWIKTF	TRGV3	.	TRGJP2	18	-1	-1	25
12	1.2214735042039045E-4	TGTGCCACCTGGGAGGGGCTATCGGATGATAAGAAACTCTTT	CATWEGLSDDKKLF	TRGV2	.	TRGJ1	18	-1	-1	25
12	1.2214735042039045E-4	CGTGCCACCTGGGACAGGCAGGGGCGGTATAAGAAACTCTTT	RATWDRQGRYKKLF	TRGV7	.	TRGJ1	18	-1	-1	27
12	1.2214735042039045E-4	TGTGCTGCGTGGGATAGCACTGGTTGGTTCAAGATATTT	CAAWDSTGWFKIF	TRGV10	.	TRGJP1	14	-1	-1	13
12	1.2214735042039045E-4	TGTGCCTTGTGGGAGGTGTATTGTTATAAGAAACTCTTT	CALWEVYCYKKLF	TRGV9	.	TRGJ1	17	-1	-1	19
12	1.2214735042039045E-4	TGTGCCACCTGGGATGGTCCAGATTATAAGAAACTCTTT	CATWDGPDYKKLF	TRGV4	.	TRGJ1	19	-1	-1	22
12	1.2214735042039045E-4	TGTGCCACCTGGGATAGGAGTGATTGGATCAAGACGTTT	CATWDRSDWIKTF	TRGV8	.	TRGJP2	17	-1	-1	13
12	1.2214735042039045E-4	TGTGCCACCTGGGATAGATTTATGGGCGAGATACTCTTT	CATWDRFMGEILF	TRGV8	.	TRGJ1	16	-1	-1	28
12	1.2214735042039045E-4	TGTGCCACCTGGGACCCCGACGGTTGGAAGAAACTCTTT	CATWDPDGWKKLF	TRGV7	.	TRGJ1	14	-1	-1	27
12	1.2214735042039045E-4	TGTGCCACCTGGGACGGTAGTGATTGGATCAAGACGTTT	CATWDGSDWIKTF	TRGV2	.	TRGJP2	16	-1	-1	16
12	1.2214735042039045E-4	TGTGCCACCTGGGACGGCGCTTGGTATAAGAAACTCTTT	CATWDGAWYKKLF	TRGV2	.	TRGJ1	16	-1	-1	24
12	1.2214735042039045E-4	TGTGCCACCTGGGACGGGCGGGATTGGATCAAGACGTTT	CATWDGRDWIKTF	TRGV2	.	TRGJP2	18	-1	-1	21
12	1.2214735042039045E-4	TGTGCCACCTGGGACACATACAGGTATAAGAAACTCTTT	CATWDTYRYKKLF	TRGV2	.	TRGJ1	14	-1	-1	24
12	1.2214735042039045E-4	TGTGCCACCTGGGACAGGCTTTGGTATAAGAAACTCTTT	CATWDRLWYKKLF	TRGV7	.	TRGJ1	18	-1	-1	24
12	1.2214735042039045E-4	TGTGCCACCTGGGACAGGCTTAATTTCGAGAAACTCTTT	CATWDRLNFEKLF	TRGV7	.	TRGJ1	18	-1	-1	28
12	1.2214735042039045E-4	TGTGCCACCTGGGACAGGCCGAGGTATAAGAAACTCTTT	CATWDRPRYKKLF	TRGV3	.	TRGJ1	19	-1	-1	24
12	1.2214735042039045E-4	TGTGCCACCTGGGACAGGCGGGGGAGGAAGAAACTCTTT	CATWDRRGRKKLF	TRGV7	.	TRGJ1	18	-1	-1	27
12	1.2214735042039045E-4	TGTGCCACCTGGGACAGGCGATGGTATAAGAAACTCTTT	CATWDRRWYKKLF	TRGV7	.	TRGJ1	18	-1	-1	24
12	1.2214735042039045E-4	TGTGCCACCTGGAGGGGTAGTGATTGGATCAAGACGTTT	CATWRGSDWIKTF	TRGV2	.	TRGJP2	11	-1	-1	16
12	1.2214735042039045E-4	TGTGCCACCAACCCGAGTAGTGATTGGATCAAGACGTTT	CATNPSSDWIKTF	TRGV2	.	TRGJP2	8	-1	-1	15
12	1.2214735042039045E-4	TGTGCTGCGTGGGCCACTTATTATAAGAAACTCTTT	CAAWATYYKKLF	TRGV10	.	TRGJ1	12	-1	-1	17
12	1.2214735042039045E-4	TGTGCTGCGTGGGATCTTTATTATAAGAAACTCTTT	CAAWDLYYKKLF	TRGV10	.	TRGJ1	14	-1	-1	17
12	1.2214735042039045E-4	TGTGCCACTACTCCCCATAGGCTTAAGAAACTCTTT	CATTPHRLKKLF	TRGV8	.	TRGJ1	7	-1	-1	23
12	1.2214735042039045E-4	TGTGCCACCTGGGATGGCGGATCTCAAGGACTCTTT	CATWDGGSQGLF	TRGV4	.	TRGJ1	16	-1	-1	29
12	1.2214735042039045E-4	TGTGCCACCTGGGATGATGATTATAAGAAACTCTTT	CATWDDDYKKLF	TRGV4	.	TRGJ1	15	-1	-1	16
12	1.2214735042039045E-4	TGTGCCACCTGGGACCTTTATTATAAGAAACTCTTT	CATWDLYYKKLF	TRGV4	.	TRGJ1	13	-1	-1	17
12	1.2214735042039045E-4	TGTGCCACCTGGGACCCTTATTATAAGAAACTCTTT	CATWDPYYKKLF	TRGV2	.	TRGJ1	14	-1	-1	17
12	1.2214735042039045E-4	TGTGCCACCTGGGACGTTGATTGGATCAAGACGTTT	CATWDVDWIKTF	TRGV2	.	TRGJP2	15	-1	-1	17
12	1.2214735042039045E-4	TGTGCCACCTGGGACGGGCCGGGGAAGAAACTCTTT	CATWDGPGKKLF	TRGV2	.	TRGJ1	19	-1	-1	24
12	1.2214735042039045E-4	TGTGCCACCTGGGACGGGCGATGGGAGAAACTCTTT	CATWDGRWEKLF	TRGV2	.	TRGJ1	18	-1	-1	25
12	1.2214735042039045E-4	TGTGCCACCTGGGACGGGGGTTATAAGAAACTCTTT	CATWDGGYKKLF	TRGV2	.	TRGJ1	17	-1	-1	20
12	1.2214735042039045E-4	TGTGCCACCTGGGACGAGGATTATAAGAAACTCTTT	CATWDEDYKKLF	TRGV3	.	TRGJ2	18	-1	-1	19
12	1.2214735042039045E-4	TGTGCCACCTGGGACAGGCCGGCGAAGAAACTCTTT	CATWDRPAKKLF	TRGV7	.	TRGJ1	19	-1	-1	24
12	1.2214735042039045E-4	TGTGCCACCTGGGACAGGCGTCATAAGCAACTCTTT	CATWDRRHKQLF	TRGV7	.	TRGJ1	18	-1	-1	22
12	1.2214735042039045E-4	TGTGCCACCTGGGACAGGGGCGGAGAGAAACTCTTT	CATWDRGGEKLF	TRGV7	.	TRGJ1	17	-1	-1	25
12	1.2214735042039045E-4	TGTGCCACCTGGGACAAGGCTGGTAAGAAACTCTTT	CATWDKAGKKLF	TRGV2	.	TRGJ1	14	-1	-1	23
12	1.2214735042039045E-4	TGTGCCACCCGACGTCATCTAATGGTAGGACTCTTT	CATRRHLMVGLF	TRGV4	.	TRGJ1	8	-1	-1	29
12	1.2214735042039045E-4	TGTGCTGCGTGTTTCGGTTGGTTCAAGATATTT	CAACFGWFKIF	TRGV10	.	TRGJP1	10	-1	-1	15
12	1.2214735042039045E-4	TGTGCTGCGGGGGGGCGATATAAGAAACTCTTT	CAAGGRYKKLF	TRGV10	.	TRGJ1	12	-1	-1	18
12	1.2214735042039045E-4	TGTGCTGCGGAGGGAGATTATAAGAAACTCTTT	CAAEGDYKKLF	TRGV10	.	TRGJ1	8	-1	-1	16
12	1.2214735042039045E-4	TGTGCCTTGTGGGAGGCTCCCGTAGAAGGGTTG	CALWEAPVEGL	TRGV9	.	TRGJ1	15	-1	-1	30
12	1.2214735042039045E-4	TGTGCCCCCCCGAATTATTATAAGAAACTCTTT	CAPPNYYKKLF	TRGV10	.	TRGJ1	4	-1	-1	10
12	1.2214735042039045E-4	TGTGCCACTAGAATGGGTTATAAGAAACTCTTT	CATRMGYKKLF	TRGV4	.	TRGJ1	16	-1	-1	17
12	1.2214735042039045E-4	TGTGCCACCTGGCCTTATTATAAGAAACTCTTT	CATWPYYKKLF	TRGV8	.	TRGJ1	11	-1	-1	14
12	1.2214735042039045E-4	TGTGCCACCTGGGGGCTTTATAAGAAACTCTTT	CATWGLYKKLF	TRGV4	.	TRGJ1	12	-1	-1	17
12	1.2214735042039045E-4	TGTGCCACCTGGGATGGGTATAAGAAACTCTTT	CATWDGYKKLF	TRGV4	.	TRGJ1	17	-1	-1	18
12	1.2214735042039045E-4	TGTGCCACCTGGGATAGGCCTGAGAAACTCTTT	CATWDRPEKLF	TRGV8	.	TRGJ1	20	-1	-1	22
12	1.2214735042039045E-4	TGTGCCACCTGGGACCCTCTAATCAAGACGTTT	CATWDPLIKTF	TRGV2	.	TRGJP2	14	-1	-1	21
12	1.2214735042039045E-4	TGTGCCACCTGGGACCGGGATAAGAAACTCTTT	CATWDRDKKLF	TRGV3	.	TRGJ1	17	-1	-1	19
12	1.2214735042039045E-4	TGTGCCACCTGGGACGTTTATAAGAAACTCTTT	CATWDVYKKLF	TRGV2	.	TRGJ1	15	-1	-1	17
12	1.2214735042039045E-4	TGTGCCACCTGGGACGTGCTTAAGAAACTCTTT	CATWDVLKKLF	TRGV2	.	TRGJ1	18	-1	-1	20
12	1.2214735042039045E-4	TGTGCCACCTGGGACGCCCCGAAGAAACTCTTT	CATWDAPKKLF	TRGV2	.	TRGJ1	15	-1	-1	21
12	1.2214735042039045E-4	TGTGCCACCTGGGACGGGCTCAAGAAACTCTTT	CATWDGLKKLF	TRGV2	.	TRGJ1	18	-1	-1	21
12	1.2214735042039045E-4	TGTGCCACCTGGGACGGGCGGGAGAAACTCTTT	CATWDGREKLF	TRGV2	.	TRGJ1	18	-1	-1	22
12	1.2214735042039045E-4	TGTGCCACCTGGGACGGGCAGAAGAAACTCTTT	CATWDGQKKLF	TRGV2	.	TRGJ1	18	-1	-1	21
12	1.2214735042039045E-4	TGTGCCACCTGGGACAGGCTAAAGAAACTCTTT	CATWDRLKKLF	TRGV3	.	TRGJ1	18	-1	-1	21
12	1.2214735042039045E-4	TGTGCCACCTGGGACAGGCGGAAGAAACTCTTT	CATWDRRKKLF	TRGV7	.	TRGJ1	18	-1	-1	21
12	1.2214735042039045E-4	TGTGCCACCTGGGACAGGCGAAAGAAACTCTTT	CATWDRRKKLF	TRGV3	.	TRGJ1	18	-1	-1	21
12	1.2214735042039045E-4	TGTGCCACCCTGGATTATTATAAGAAACTCTTT	CATLDYYKKLF	TRGV8	.	TRGJ1	12	-1	-1	13
12	1.2214735042039045E-4	TGTGCCACCCCGCATGATTGGATCAAGACGTTT	CATPHDWIKTF	TRGV2	.	TRGJP2	8	-1	-1	14
12	1.2214735042039045E-4	TGTGCTGCGTGGCCCTATAAGAAACTCTTT	CAAWPYKKLF	TRGV10	.	TRGJ1	11	-1	-1	15
12	1.2214735042039045E-4	TGTGCCACCTGGGGTGATAAGAAACTCTTT	CATWGDKKLF	TRGV2	.	TRGJ1	12	-1	-1	16
12	1.2214735042039045E-4	TGTGCCACCTGGGATATTAAGAAACTCTTT	CATWDIKKLF	TRGV8	.	TRGJ1	15	-1	-1	17
12	1.2214735042039045E-4	TGTGCCACCTGGGATAATGTGAAACTCTTT	CATWDNVKLF	TRGV8	.	TRGJ1	15	-1	-1	20
12	1.2214735042039045E-4	TGTGCCACCTGGGACGGAAGGAAACTCTTT	CATWDGRKLF	TRGV2	.	TRGJ1	16	-1	-1	20
12	1.2214735042039045E-4	TGTGCCACCCCTTATTATAAGAAACTCTTT	CATPYYKKLF	TRGV8	.	TRGJ1	8	-1	-1	11
12	1.2214735042039045E-4	TGTGCCACCGGAAACCCAAAGAAACTCTTT	CATGNPKKLF	TRGV3	.	TRGJ2	8	-1	-1	18
12	1.2214735042039045E-4	TGTGCCTCAGGGGATAAGAAACTCTTT	CASGDKKLF	TRGV3	.	TRGJ2	5	-1	-1	13
12	1.2214735042039045E-4	TGTGCCCCCCATTATAAGAAACTCTTT	CAPHYKKLF	TRGV4	.	TRGJ1	8	-1	-1	10
12	1.2214735042039045E-4	TGTGCCACCTGGGGGAAGAAACTCTTT	CATWGKKLF	TRGV3	.	TRGJ1	12	-1	-1	15
12	1.2214735042039045E-4	TGTGCCACCTGGGATCAGAAACTCTTT	CATWDQKLF	TRGV8	.	TRGJ1	14	-1	-1	13
12	1.2214735042039045E-4	TGTGCCACCTGGGATGTATTACTCTTT	CATWDVLLF	TRGV4	.	TRGJ1	15	-1	-1	20
12	1.2214735042039045E-4	TGTGCCACCTGGGACGGGAAACTCTTT	CATWDGKLF	TRGV8	.	TRGJ1	13	-1	-1	17
12	1.2214735042039045E-4	TGTGCCACCTACTTTCCCCCCCTCTTT	CATYFPPLF	TRGV8	.	TRGJ1	9	-1	-1	21
12	1.2214735042039045E-4	TGTGCCCCCTATAAGAAACTCTTT	CAPYKKLF	TRGV2	.	TRGJ1	9	-1	-1	9
12	1.2214735042039045E-4	TGTGCCACCTGGGACAGCCTCTTT	CATWDSLF	TRGV2	.	TRGJ1	14	-1	-1	18
12	1.2214735042039045E-4	TGTGCCACCGGAAAGAAACTCTTT	CATGKKLF	TRGV2	.	TRGJ2	8	-1	-1	12
12	1.2214735042039045E-4	TGTGCCACCATTTCGGAACTCTTT	CATISELF	TRGV8	.	TRGJ1	8	-1	-1	16
12	1.2214735042039045E-4	TGTGCCACCTGGGAACTCTTT	CATWELF	TRGV4	.	TRGJ1	13	-1	-1	13
11	1.119684045520246E-4	TGTGCCACCTGGGACAGCCAAAAGAGCCGTGGGAGTGATTGGATCAAGACGTTT	CATWDSQKSRGSDWIKTF	TRGV3	.	TRGJP2	16	-1	-1	33
11	1.119684045520246E-4	TGTGCCACCTGGGACGGGCATTCGGGTACCACTGGTTGGTTCAAGATATTT	CATWDGHSGTTGWFKIF	TRGV2	.	TRGJP1	18	-1	-1	26
11	1.119684045520246E-4	TGTGCCTTGTGGGAGTTGGGAGTAAAGAATTATTATAAGAAACTCTTT	CALWELGVKNYYKKLF	TRGV9	.	TRGJ1	17	-1	-1	26
11	1.119684045520246E-4	TGTGCCTTGTGGGAGGTGTCCCACTTTAATTATTATAAGAAACTCTTT	CALWEVSHFNYYKKLF	TRGV9	.	TRGJ1	17	-1	-1	27
11	1.119684045520246E-4	TGTGCCTTGTGGGAGGTGGAGAAGGAATTTGGTTATAAGAAACTCTTT	CALWEVEKEFGYKKLF	TRGV9	.	TRGJ1	17	-1	-1	32
11	1.119684045520246E-4	TGTGCCTTGTGGGAGGAGAATAAGTTGGGCAAAAAAATCAAGGTATTT	CALWEENKLGKKIKVF	TRGV9	.	TRGJP	15	-1	-1	22
11	1.119684045520246E-4	TGTGCCACCTGGGACGGTGAAAAAAGTAGTGATTGGATCAAGACGTTT	CATWDGEKSSDWIKTF	TRGV2	.	TRGJP2	16	-1	-1	24
11	1.119684045520246E-4	TGTGCCACCTGGGACGGCCCTAATAGTAGTGATTGGATCAAGACGTTT	CATWDGPNSSDWIKTF	TRGV2	.	TRGJP2	19	-1	-1	19
11	1.119684045520246E-4	TGTGCCACCTGGGACGGGCCTTATAGTAGTGATTGGATCAAGACGTTT	CATWDGPYSSDWIKTF	TRGV2	.	TRGJP2	19	-1	-1	21
11	1.119684045520246E-4	TGTGCCACCTGGGACGGGCCTCATACCACTGGTTGGTTCAAGATATTT	CATWDGPHTTGWFKIF	TRGV2	.	TRGJP1	19	-1	-1	22
11	1.119684045520246E-4	TGTGCCACCTGGGACGGGCGGGCCCTCTGGAATTATAAGAAACTCTTT	CATWDGRALWNYKKLF	TRGV2	.	TRGJ1	18	-1	-1	31
11	1.119684045520246E-4	TGTGCCACCTGGGACAGGCCTTTTTTGAATTATTATAAGAAACTCTTT	CATWDRPFLNYYKKLF	TRGV3	.	TRGJ2	20	-1	-1	23
11	1.119684045520246E-4	TGTGCCTTGTGGGAGCTTGACATGAATTATTATAAGAAACTCTTT	CALWELDMNYYKKLF	TRGV9	.	TRGJ1	14	-1	-1	23
11	1.119684045520246E-4	TGTGCCTTGTGGGAGCCCCTCCTGGCTTATTATAAGAAACTCTTT	CALWEPLLAYYKKLF	TRGV9	.	TRGJ1	14	-1	-1	26
11	1.119684045520246E-4	TGTGCCTTGTGGGAGGTGAAACCGGAATATTATAAGAAACTCTTT	CALWEVKPEYYKKLF	TRGV9	.	TRGJ1	17	-1	-1	24
11	1.119684045520246E-4	TGTGCCGCTGCCGGGAAAAACTCTTGGTGTTATAAGAAACTCTTT	CAAAGKNSWCYKKLF	TRGV10	.	TRGJ1	7	-1	-1	29
11	1.119684045520246E-4	TGTGCCACCTGGGTACAGGCCCTGATTTATTATAAGAAACTCTTT	CATWVQALIYYKKLF	TRGV5	.	TRGJ1	20	-1	-1	23
11	1.119684045520246E-4	TGTGCCACCTGGGACGGGCGGCGGGATTATTATAAGAAACTCTTT	CATWDGRRDYYKKLF	TRGV2	.	TRGJ1	18	-1	-1	25
11	1.119684045520246E-4	TGTGCCACCTGGGACGAGATCAGTAGTGATTGGATCAAGACGTTT	CATWDEISSDWIKTF	TRGV2	.	TRGJP2	15	-1	-1	21
11	1.119684045520246E-4	TGTGCCACCTGGGACAGGCCTAAGTCTGATTATAAGAAACTCTTT	CATWDRPKSDYKKLF	TRGV3	.	TRGJ1	20	-1	-1	28
11	1.119684045520246E-4	TGTGCCACCTGGGACAGGCCGAGGAACTATTATAAGAAACTCTTT	CATWDRPRNYYKKLF	TRGV5	.	TRGJ1	19	-1	-1	23
11	1.119684045520246E-4	TGTGCCACCCCAACAGCAAGGATCCCGCGTTATAAGAAACTCTTT	CATPTARIPRYKKLF	TRGV3	.	TRGJ1	8	-1	-1	29
11	1.119684045520246E-4	TGTGCTGCGTGGGATTTGTCCACTGGTTGGTTCAAGATATTT	CAAWDLSTGWFKIF	TRGV10	.	TRGJP1	15	-1	-1	19
11	1.119684045520246E-4	TGTGCTGCGTGGGATTGCGACGTAAATTATAAGAAACTCTTT	CAAWDCDVNYKKLF	TRGV10	.	TRGJ1	18	-1	-1	25
11	1.119684045520246E-4	TGTGCTGCGTGGGATTATGCCCGCTATTATAAGAAACTCTTT	CAAWDYARYYKKLF	TRGV10	.	TRGJ1	16	-1	-1	24
11	1.119684045520246E-4	TGTGCTGCGTGGGATCCTCCGAATTATTATAAGAAACTCTTT	CAAWDPPNYYKKLF	TRGV10	.	TRGJ1	14	-1	-1	19
11	1.119684045520246E-4	TGTGCTGCGTGGGATCCCCCCTCATATTATAAGAAACTCTTT	CAAWDPPSYYKKLF	TRGV10	.	TRGJ1	14	-1	-1	24
11	1.119684045520246E-4	TGTGCTGCGTGGGATCCGTGGAATTATTATAAGAAACTCTTT	CAAWDPWNYYKKLF	TRGV10	.	TRGJ1	14	-1	-1	20
11	1.119684045520246E-4	TGTGCTGCGTGGGATCAGCAAAATTATTATAAGAAACTCTTT	CAAWDQQNYYKKLF	TRGV10	.	TRGJ1	14	-1	-1	21
11	1.119684045520246E-4	TGTGCTGCGTGGGAACATCAGATCGGTTGGTTCAAGATATTT	CAAWEHQIGWFKIF	TRGV10	.	TRGJP1	13	-1	-1	24
11	1.119684045520246E-4	TGTGCTGGTGTAGTACATACCACTGGTTGGTTCAAGATATTT	CAGVVHTTGWFKIF	TRGV10	.	TRGJP1	9	-1	-1	9
11	1.119684045520246E-4	TGTGCCTTGTGGGAGCCCTCGAATTATTATAAGAAACTCTTT	CALWEPSNYYKKLF	TRGV9	.	TRGJ1	14	-1	-1	18
11	1.119684045520246E-4	TGTGCCTTGTGGGAGGTCTACCTTTATTATAAGAAACTCTTT	CALWEVYLYYKKLF	TRGV9	.	TRGJ1	22	-1	-1	23
11	1.119684045520246E-4	TGTGCCTTGTGGGAGGTGTGTGGTTATTATAAGAAACTCTTT	CALWEVCGYYKKLF	TRGV9	.	TRGJ1	17	-1	-1	23
11	1.119684045520246E-4	TGTGCCACCTGGGATCCGAGTAGTGATTGGATCAAGACGTTT	CATWDPSSDWIKTF	TRGV8	.	TRGJP2	14	-1	-1	18
11	1.119684045520246E-4	TGTGCCACCTGGGATGGACAATGGGCGCAGTTTGCACTCTTT	CATWDGQWAQFALF	TRGV4	.	TRGJ1	16	-1	-1	35
11	1.119684045520246E-4	TGTGCCACCTGGGACGGGCCGGATTATTATAAGAAACTCTTT	CATWDGPDYYKKLF	TRGV2	.	TRGJ1	19	-1	-1	19
11	1.119684045520246E-4	TGTGCCACCTGGGACGGGCGTGGTGATTGGATCAAGACGTTT	CATWDGRGDWIKTF	TRGV2	.	TRGJP2	18	-1	-1	19
11	1.119684045520246E-4	TGTGCCACCTGGGACGGGCGGGGCGATTGGATCAAGACGTTT	CATWDGRGDWIKTF	TRGV2	.	TRGJP2	18	-1	-1	24
11	1.119684045520246E-4	TGTGCCACCTGGGACGGGCATAGTGATTATAAGAAACTCTTT	CATWDGHSDYKKLF	TRGV2	.	TRGJ1	18	-1	-1	25
11	1.119684045520246E-4	TGTGCCACCTGGGACGGGAAGGGGTATTATAAGAAACTCTTT	CATWDGKGYYKKLF	TRGV2	.	TRGJ1	17	-1	-1	24
11	1.119684045520246E-4	TGTGCCACCTGGGACGGAACCTTTGATTATAAGAAACTCTTT	CATWDGTFDYKKLF	TRGV2	.	TRGJ1	16	-1	-1	25
11	1.119684045520246E-4	TGTGCCACCTGGGACAGTCACGGGTATTATAAGAAACTCTTT	CATWDSHGYYKKLF	TRGV3	.	TRGJ1	16	-1	-1	24
11	1.119684045520246E-4	TGTGCCACCTGGGACAGTAGTAGTGATTGGATCAAGACGTTT	CATWDSSSDWIKTF	TRGV3	.	TRGJP2	16	-1	-1	17
11	1.119684045520246E-4	TGTGCCACCTGGGACAGGTCGAATTATTATAAGAAACTCTTT	CATWDRSNYYKKLF	TRGV7	.	TRGJ1	17	-1	-1	18
11	1.119684045520246E-4	TGTGCCACCTGGGACAGGCCTTGTGATTGGATCAAGACGTTT	CATWDRPCDWIKTF	TRGV3	.	TRGJP2	20	-1	-1	22
11	1.119684045520246E-4	TGTGCCACCTGGGACAGGCCCGTACGCGATAAGAAACTCTTT	CATWDRPVRDKKLF	TRGV3	.	TRGJ1	22	-1	-1	28
11	1.119684045520246E-4	TGTGCCACCTGGGACAGGCCATGTAGTTATAAGAAACTCTTT	CATWDRPCSYKKLF	TRGV3	.	TRGJ1	23	-1	-1	26
11	1.119684045520246E-4	TGTGCCACCTGGGAGGGAGAGGTGTCCCATAAGAAACTCTTT	CATWEGEVSHKKLF	TRGV2	.	TRGJ1	16	-1	-1	28
11	1.119684045520246E-4	TGTGCTGCGTGGGGCTTGAATTATTATAAGAAACTCTTT	CAAWGLNYYKKLF	TRGV10	.	TRGJ1	12	-1	-1	17
11	1.119684045520246E-4	TGTGCTGCGTGGGATAAGCGTCGTTATAAGAAACTCTTT	CAAWDKRRYKKLF	TRGV10	.	TRGJ1	14	-1	-1	23
11	1.119684045520246E-4	TGTGCCTTGTGGGAGCCCTATTATTATAAGAAACTCTTT	CALWEPYYYKKLF	TRGV9	.	TRGJ1	14	-1	-1	19
11	1.119684045520246E-4	TGTGCCTTGTGGGAGGTGCTTAAGCATAAGAAACTCTTT	CALWEVLKHKKLF	TRGV9	.	TRGJ1	18	-1	-1	25
11	1.119684045520246E-4	TGTGCCACCTGTCCCTGTGGGCATTATAAGAAACTCTTT	CATCPCGHYKKLF	TRGV2	.	TRGJ1	10	-1	-1	22
11	1.119684045520246E-4	TGTGCCACCTGGGATGGTCCATATTATAAGAAACTCTTT	CATWDGPYYKKLF	TRGV4	.	TRGJ1	19	-1	-1	21
11	1.119684045520246E-4	TGTGCCACCTGGGACCCAGCATGGTATAAGAAACTCTTT	CATWDPAWYKKLF	TRGV2	.	TRGJ1	14	-1	-1	24
11	1.119684045520246E-4	TGTGCCACCTGGGACGCACCACATTATAAGAAACTCTTT	CATWDAPHYKKLF	TRGV3	.	TRGJ1	14	-1	-1	22
11	1.119684045520246E-4	TGTGCCACCTGGGACGGTGGGGAATATAAGAAACTCTTT	CATWDGGEYKKLF	TRGV2	.	TRGJ1	16	-1	-1	24
11	1.119684045520246E-4	TGTGCCACCTGGGACGGGCTTAGGTATAAGAAACTCTTT	CATWDGLRYKKLF	TRGV2	.	TRGJ1	18	-1	-1	24
11	1.119684045520246E-4	TGTGCCACCTGGGACGGGCTGACCCTTAAGAAACTCTTT	CATWDGLTLKKLF	TRGV2	.	TRGJ1	18	-1	-1	26
11	1.119684045520246E-4	TGTGCCACCTGGGACGGGCCGATTTATAAGAAACTCTTT	CATWDGPIYKKLF	TRGV2	.	TRGJ1	19	-1	-1	23
11	1.119684045520246E-4	TGTGCCACCTGGGACGGGCCGAGGTATAAGAAACTCTTT	CATWDGPRYKKLF	TRGV2	.	TRGJ1	19	-1	-1	24
11	1.119684045520246E-4	TGTGCCACCTGGGACGGGCGGCGGTATAAGAAACTCTTT	CATWDGRRYKKLF	TRGV2	.	TRGJ1	18	-1	-1	24
11	1.119684045520246E-4	TGTGCCACCTGGGACGGGCAGGCGAGGGAGAAACTCTTT	CATWDGQAREKLF	TRGV2	.	TRGJ1	18	-1	-1	28
11	1.119684045520246E-4	TGTGCCACCTGGGACGGGGGGAATTATAAGAAACTCTTT	CATWDGGNYKKLF	TRGV2	.	TRGJ1	17	-1	-1	22
11	1.119684045520246E-4	TGTGCCACCTGGGACGGGATGGGTTATAAGAAACTCTTT	CATWDGMGYKKLF	TRGV2	.	TRGJ1	17	-1	-1	23
11	1.119684045520246E-4	TGTGCCACCTGGGACGGAGGAGGTTATAAGAAACTCTTT	CATWDGGGYKKLF	TRGV7	.	TRGJ1	14	-1	-1	23
11	1.119684045520246E-4	TGTGCCACCTGGGACGAATGTTATTATAAGAAACTCTTT	CATWDECYYKKLF	TRGV2	.	TRGJ1	15	-1	-1	20
11	1.119684045520246E-4	TGTGCCACCTGGGACAGTTCGGACTCGGGGAAACTCTTT	CATWDSSDSGKLF	TRGV3	.	TRGJ1	16	-1	-1	29
11	1.119684045520246E-4	TGTGCCACCTGGGACAGGCCCCTACAAAAGAAACTCTTT	CATWDRPLQKKLF	TRGV7	.	TRGJ1	19	-1	-1	27
11	1.119684045520246E-4	TGTGCCACCTGGGACAGGCCCGGACTAACAAAACTCTTT	CATWDRPGLTKLF	TRGV3	.	TRGJ1	19	-1	-1	30
11	1.119684045520246E-4	TGTGCCACCTGGGAGATGAATTATTATAAGAAACTCTTT	CATWEMNYYKKLF	TRGV4	.	TRGJ1	13	-1	-1	17
11	1.119684045520246E-4	TGTGCTTATCATACCACTGGTTGGTTCAAGATATTT	CAYHTTGWFKIF	TRGV10	.	TRGJP1	5	-1	-1	6
11	1.119684045520246E-4	TGTGCTGCGTGTACTAGTGATTGGATCAAGACGTTT	CAACTSDWIKTF	TRGV10	.	TRGJP2	10	-1	-1	11
11	1.119684045520246E-4	TGTGCTGCGTGGGACATTTATTATAAGAAACTCTTT	CAAWDIYYKKLF	TRGV10	.	TRGJ1	13	-1	-1	17
11	1.119684045520246E-4	TGTGCTGCGTGGGAGAATTATTATAAGAAACTCTTT	CAAWENYYKKLF	TRGV10	.	TRGJ1	13	-1	-1	14
11	1.119684045520246E-4	TGTGCCACCTGGTTTGCCTATTATAAGAAACTCTTT	CATWFAYYKKLF	TRGV8	.	TRGJ1	11	-1	-1	18
11	1.119684045520246E-4	TGTGCCACCTGGGCCAGTGATTGGATCAAGACGTTT	CATWASDWIKTF	TRGV8	.	TRGJP2	12	-1	-1	15
11	1.119684045520246E-4	TGTGCCACCTGGGATGGTTCTTTGGGTAGACTCTTT	CATWDGSLGRLF	TRGV4	.	TRGJ1	16	-1	-1	29
11	1.119684045520246E-4	TGTGCCACCTGGGATGGGCGGTATAAGAAACTCTTT	CATWDGRYKKLF	TRGV4	.	TRGJ1	18	-1	-1	21
11	1.119684045520246E-4	TGTGCCACCTGGGATGGGCGGGTTAAGAAACTCTTT	CATWDGRVKKLF	TRGV4	.	TRGJ1	18	-1	-1	23
11	1.119684045520246E-4	TGTGCCACCTGGGATGGGGGTTATAAGAAACTCTTT	CATWDGGYKKLF	TRGV4	.	TRGJ1	17	-1	-1	20
11	1.119684045520246E-4	TGTGCCACCTGGGATAGGATTGGTGAGAAACTCTTT	CATWDRIGEKLF	TRGV8	.	TRGJ1	17	-1	-1	25
11	1.119684045520246E-4	TGTGCCACCTGGGACGTTTATTATAAGAAACTCTTT	CATWDVYYKKLF	TRGV2	.	TRGJ1	15	-1	-1	17
11	1.119684045520246E-4	TGTGCCACCTGGGACGGTCTCATTAAGAAACTCTTT	CATWDGLIKKLF	TRGV2	.	TRGJ1	16	-1	-1	23
11	1.119684045520246E-4	TGTGCCACCTGGGACGAGCCTGATAAGAAACTCTTT	CATWDEPDKKLF	TRGV2	.	TRGJ1	19	-1	-1	22
11	1.119684045520246E-4	TGTGCCACCTGGGACAGTCATTATAAGAAACTCTTT	CATWDSHYKKLF	TRGV5	.	TRGJ1	16	-1	-1	19
11	1.119684045520246E-4	TGTGCCACCTGGGACAGGCTAGATAAGAAACTCTTT	CATWDRLDKKLF	TRGV5	.	TRGJ1	18	-1	-1	22
11	1.119684045520246E-4	TGTGCCACCTGGGACAGGCGTGATAAGAAACTCTTT	CATWDRRDKKLF	TRGV5	.	TRGJ1	21	-1	-1	22
11	1.119684045520246E-4	TGTGCTGCGTGGGCGAGTTTTAAGAAACTCTTT	CAAWASFKKLF	TRGV10	.	TRGJ1	12	-1	-1	17
11	1.119684045520246E-4	TGTGCTGCGTGGGATTATAGGAAGAAACTCTTT	CAAWDYRKKLF	TRGV10	.	TRGJ1	16	-1	-1	21
11	1.119684045520246E-4	TGTGCCACCTGGGTGGGTTATAAGAAACTCTTT	CATWVGYKKLF	TRGV2	.	TRGJ1	12	-1	-1	17
11	1.119684045520246E-4	TGTGCCACCTGGGGTGTATCTGAGAAACTCTTT	CATWGVSEKLF	TRGV3	.	TRGJ1	12	-1	-1	22
11	1.119684045520246E-4	TGTGCCACCTGGGATTACTATAAGAAACTCTTT	CATWDYYKKLF	TRGV8	.	TRGJ1	14	-1	-1	13
11	1.119684045520246E-4	TGTGCCACCTGGGATGGGAAAAAGAAACTCTTT	CATWDGKKKLF	TRGV4	.	TRGJ1	17	-1	-1	21
11	1.119684045520246E-4	TGTGCCACCTGGGACCGCTATAAGAAACTCTTT	CATWDRYKKLF	TRGV2	.	TRGJ1	14	-1	-1	18
11	1.119684045520246E-4	TGTGCCACCTGGGACGTAAAGAAGAAACTCTTT	CATWDVKKKLF	TRGV2	.	TRGJ1	15	-1	-1	21
11	1.119684045520246E-4	TGTGCCACCTGGGACGGTCTCGAGAAACTCTTT	CATWDGLEKLF	TRGV2	.	TRGJ1	16	-1	-1	22
11	1.119684045520246E-4	TGTGCCACCTGGGACGGCCATAAGAAACTCTTT	CATWDGHKKLF	TRGV2	.	TRGJ1	16	-1	-1	19
11	1.119684045520246E-4	TGTGCCACCTGGGACGGGCTTCGGAAACTCTTT	CATWDGLRKLF	TRGV2	.	TRGJ1	18	-1	-1	23
11	1.119684045520246E-4	TGTGCCACCTGGGACGGGCCGAAGAAACTCTTT	CATWDGPKKLF	TRGV2	.	TRGJ1	19	-1	-1	21
11	1.119684045520246E-4	TGTGCCACCTGGGACAGCCTTAAGAAACTCTTT	CATWDSLKKLF	TRGV3	.	TRGJ1	19	-1	-1	20
11	1.119684045520246E-4	TGTGCCACCTGGGAAGATTATAAGAAACTCTTT	CATWEDYKKLF	TRGV8	.	TRGJ2	13	-1	-1	16
11	1.119684045520246E-4	TGTGCCACCTGGATTTATTATAAGAAACTCTTT	CATWIYYKKLF	TRGV2	.	TRGJ1	11	-1	-1	11
11	1.119684045520246E-4	TGTGCCACCCGGTGTGATTGGATCAAGACGTTT	CATRCDWIKTF	TRGV2	.	TRGJP2	11	-1	-1	13
11	1.119684045520246E-4	TGTGCCACCAGGGGTTATTATAAGAAACTCTTT	CATRGYYKKLF	TRGV2	.	TRGJ1	12	-1	-1	14
11	1.119684045520246E-4	TGTGCCGCTCGGGATTATAAGAAACTCTTT	CAARDYKKLF	TRGV2	.	TRGJ2	5	-1	-1	13
11	1.119684045520246E-4	TGTGCCACCTGGGCCTACAAGAAACTCTTT	CATWAYKKLF	TRGV2	.	TRGJ1	12	-1	-1	15
11	1.119684045520246E-4	TGTGCCACCTGGGATCCGGGGAAACTCTTT	CATWDPGKLF	TRGV8	.	TRGJ1	14	-1	-1	20
11	1.119684045520246E-4	TGTGCCACCTGGGACTACGAGAAACTCTTT	CATWDYEKLF	TRGV7	.	TRGJ1	14	-1	-1	19
11	1.119684045520246E-4	TGTGCCACCTGGGACAGGCCTGTACTCTTT	CATWDRPVLF	TRGV3	.	TRGJ1	22	-1	-1	23
11	1.119684045520246E-4	TGTGCCCACCTGGGGGAGAAACTCTTT	CAHLGEKLF	TRGV8	.	TRGJ1	13	-1	-1	16
11	1.119684045520246E-4	TGTGCCACCTGGGTCAAGAAACTCTTT	CATWVKKLF	TRGV8	.	TRGJ1	12	-1	-1	15
11	1.119684045520246E-4	TGTGCCACCTGGGCGAGGGAACTCTTT	CATWARELF	TRGV3	.	TRGJ1	12	-1	-1	19
11	1.119684045520246E-4	TGTGCCACCTGGGAGAGAAAACTCTTT	CATWERKLF	TRGV4	.	TRGJ1	13	-1	-1	18
11	1.119684045520246E-4	TGTGCCACCCCCGACTGGAAACTCTTT	CATPDWKLF	TRGV3	.	TRGJ1	8	-1	-1	17
11	1.119684045520246E-4	TGTGCCACCCCGAATAAGAAACTCTTT	CATPNKKLF	TRGV8	.	TRGJ1	8	-1	-1	13
11	1.119684045520246E-4	TGTGCCACATGCCCGTTCTTTCTCTTT	CATCPFFLF	TRGV4	.	TRGJ1	10	-1	-1	21
11	1.119684045520246E-4	TGTCCAGGTCCCCTACAACTCTTT	CPGPLQLF	TRGV8	.	TRGJ1	5	-1	-1	16
11	1.119684045520246E-4	TGTGCCGCCCCCGTGGAACTCTTT	CAAPVELF	TRGV7	.	TRGJ1	8	-1	-1	16
11	1.119684045520246E-4	TGTGCCACCTGGGACAGGGCGTTT	CATWDRAF	TRGV7	.	TRGJP2	17	-1	-1	19
11	1.119684045520246E-4	TGTGCCACCCGGGGGAAACTCTTT	CATRGKLF	TRGV8	.	TRGJ1	12	-1	-1	14
11	1.119684045520246E-4	TGTGCCTTGTGGGAGGTGCAG	CALWEVQ	TRGV9	.	TRGJP	19	-1	-1	21
11	1.119684045520246E-4	TGTGCCCTCAAGATATTT	CALKIF	TRGV9	.	TRGJP1	5	-1	-1	7
10	1.0178945868365872E-4	TGTGCCACCTGGGGCTTCCACCAGCTTTATAGTAGTGATTGGATCAAGACGTTT	CATWGFHQLYSSDWIKTF	TRGV2	.	TRGJP2	12	-1	-1	24
10	1.0178945868365872E-4	TGTGCCACCTGGGATAGAAGTTTCGGGTATAGTAGTGATTGGATCAAGACGTTT	CATWDRSFGYSSDWIKTF	TRGV8	.	TRGJP2	16	-1	-1	27
10	1.0178945868365872E-4	TGTGCCACCTGGGACGGACCGAATCGGCATGGTAGTGATTGGATCAAGACGTTT	CATWDGPNRHGSDWIKTF	TRGV2	.	TRGJP2	19	-1	-1	28
10	1.0178945868365872E-4	TGTGCCACCTGGGACGATCGCGTTTATAGTAGTGATTGGATCAAGACGTTT	CATWDDRVYSSDWIKTF	TRGV2	.	TRGJP2	15	-1	-1	24
10	1.0178945868365872E-4	TGTGCCACCTGGGACAGGCCCCAGTATAGTAGTGATTGGATCAAGACGTTT	CATWDRPQYSSDWIKTF	TRGV3	.	TRGJP2	19	-1	-1	24
10	1.0178945868365872E-4	TGTGCCACCTGGGACAGGCAGGAGGATAGTAGTGATTGGATCAAGACGTTT	CATWDRQEDSSDWIKTF	TRGV7	.	TRGJP2	18	-1	-1	25
10	1.0178945868365872E-4	TGTGCTGCGTGGGAGAAGCCACCTTTACGAGATTGGATCAAGACGTTT	CAAWEKPPLRDWIKTF	TRGV10	.	TRGJP2	13	-1	-1	30
10	1.0178945868365872E-4	TGTGCCTTGTGGGAGGTGCAGCCCCAAAAATATTATAAGAAACTCTTT	CALWEVQPQKYYKKLF	TRGV9	.	TRGJ1	28	-1	-1	27
10	1.0178945868365872E-4	TGTGCCACCTGGGACGGGGTGAATGGCAGTGATTGGATCAAGACGTTT	CATWDGVNGSDWIKTF	TRGV3	.	TRGJP2	17	-1	-1	27
10	1.0178945868365872E-4	TGTGCCACCTGGGAACCGAAATATAGTAGTGATTGGATCAAGACGTTT	CATWEPKYSSDWIKTF	TRGV8	.	TRGJP2	13	-1	-1	20
10	1.0178945868365872E-4	TGTGCTGCGTGGGCACCGCACTTCACTGGTTGGTTCAAGATATTT	CAAWAPHFTGWFKIF	TRGV10	.	TRGJP1	12	-1	-1	23
10	1.0178945868365872E-4	TGTGCTGCGTGGGATTATCGTACCACTGGTTGGTTCAAGATATTT	CAAWDYRTTGWFKIF	TRGV10	.	TRGJP1	21	-1	-1	20
10	1.0178945868365872E-4	TGTGCCTTGTGGGAGGTTTATAATCGAAGTTATAAGAAACTCTTT	CALWEVYNRSYKKLF	TRGV9	.	TRGJ1	16	-1	-1	29
10	1.0178945868365872E-4	TGTGCCTTGTGGGAGGTTCGGATCCTTTATTATAAGAAACTCTTT	CALWEVRILYYKKLF	TRGV9	.	TRGJ2	16	-1	-1	26
10	1.0178945868365872E-4	TGTGCCTTGTGGGAGGTGCGGGGCCATTATTATAAGAAACTCTTT	CALWEVRGHYYKKLF	TRGV9	.	TRGJ1	18	-1	-1	25
10	1.0178945868365872E-4	TGTGCCTTGTGGGAGGCTGTCATCTGGTATTATAAGAAACTCTTT	CALWEAVIWYYKKLF	TRGV9	.	TRGJ1	15	-1	-1	27
10	1.0178945868365872E-4	TGTGCCTTGTGGGAGGGGGCCCCCTGTTATTATAAGAAACTCTTT	CALWEGAPCYYKKLF	TRGV9	.	TRGJ1	15	-1	-1	26
10	1.0178945868365872E-4	TGTGCCACCTGGGATGGCGAACAGAATTATTATAAGAAACTCTTT	CATWDGEQNYYKKLF	TRGV4	.	TRGJ1	16	-1	-1	23
10	1.0178945868365872E-4	TGTGCCACCTGGGATGGGCCGCATAGGGATTGGATCAAGACGTTT	CATWDGPHRDWIKTF	TRGV4	.	TRGJP2	23	-1	-1	23
10	1.0178945868365872E-4	TGTGCCACCTGGGACGCCCACCAGGAGTATTATAAGAAACTCTTT	CATWDAHQEYYKKLF	TRGV2	.	TRGJ1	15	-1	-1	27
10	1.0178945868365872E-4	TGTGCCACCTGGGACGGTGGGAGTAGTGATTGGATCAAGACGTTT	CATWDGGSSDWIKTF	TRGV2	.	TRGJP2	16	-1	-1	21
10	1.0178945868365872E-4	TGTGCCACCTGGGACGGGCTCACGGGTGATTGGATCAAGACGTTT	CATWDGLTGDWIKTF	TRGV2	.	TRGJP2	18	-1	-1	25
10	1.0178945868365872E-4	TGTGCCACCTGGGACGGGCCTGGGGACACCGATAAGAAACTCTTT	CATWDGPGDTDKKLF	TRGV2	.	TRGJ1	19	-1	-1	31
10	1.0178945868365872E-4	TGTGCCACCTGGGACGGGCAATCATGGGATGGAGGGAAACTCTTT	CATWDGQSWDGGKLF	TRGV2	.	TRGJ1	18	-1	-1	35
10	1.0178945868365872E-4	TGTGCCACCTGGGACGGGGTTGGTAGTGATTGGATCAAGACGTTT	CATWDGVGSDWIKTF	TRGV2	.	TRGJP2	17	-1	-1	22
10	1.0178945868365872E-4	TGTGCCACCTGGGACGGACCTAGAAATTATTATAAGAAACTCTTT	CATWDGPRNYYKKLF	TRGV2	.	TRGJ1	19	-1	-1	24
10	1.0178945868365872E-4	TGTGCCACCTGGGACGAGTTTAGTAGTGATTGGATCAAGACGTTT	CATWDEFSSDWIKTF	TRGV2	.	TRGJP2	15	-1	-1	20
10	1.0178945868365872E-4	TGTGCCACCTGGGACAGGCCTGCCAATTATTATAAGAAACTCTTT	CATWDRPANYYKKLF	TRGV7	.	TRGJ1	21	-1	-1	24
10	1.0178945868365872E-4	TGTGCTGCGTGGGTTAACCGTTATTATTATAAGAAACTCTTT	CAAWVNRYYYKKLF	TRGV10	.	TRGJ1	15	-1	-1	22
10	1.0178945868365872E-4	TGTGCTGCGTGGGATTTGAGGGCTGGTTGGTTCAAGATATTT	CAAWDLRAGWFKIF	TRGV10	.	TRGJP1	15	-1	-1	22
10	1.0178945868365872E-4	TGTGCTGCGTGGGATGGGACCACTGGTTGGTTCAAGATATTT	CAAWDGTTGWFKIF	TRGV10	.	TRGJP1	14	-1	-1	18
10	1.0178945868365872E-4	TGTGCCTTGTGGGAGGTGCGATTTTATTATAAGAAACTCTTT	CALWEVRFYYKKLF	TRGV9	.	TRGJ1	18	-1	-1	23
10	1.0178945868365872E-4	TGTGCCTTGTGGGAACCCTTTAATTATTATAAGAAACTCTTT	CALWEPFNYYKKLF	TRGV9	.	TRGJ1	13	-1	-1	21
10	1.0178945868365872E-4	TGTGCCACCTGGGTCTCATCCTTTAGTTATAAGAAACTCTTT	CATWVSSFSYKKLF	TRGV4	.	TRGJ1	12	-1	-1	22
10	1.0178945868365872E-4	TGTGCCACCTGGGATGCGGTCCTTTATTATAAGAAACTCTTT	CATWDAVLYYKKLF	TRGV4	.	TRGJ1	15	-1	-1	23
10	1.0178945868365872E-4	TGTGCCACCTGGGATGGGCCTCGGTATTATAAGAAACTCTTT	CATWDGPRYYKKLF	TRGV4	.	TRGJ1	19	-1	-1	24
10	1.0178945868365872E-4	TGTGCCACCTGGGATGGGCGAGGTTATTATAAGAAACTCTTT	CATWDGRGYYKKLF	TRGV4	.	TRGJ1	18	-1	-1	23
10	1.0178945868365872E-4	TGTGCCACCTGGGATGGGCAAAGGTTTTATAAGAAACTCTTT	CATWDGQRFYKKLF	TRGV4	.	TRGJ1	18	-1	-1	26
10	1.0178945868365872E-4	TGTGCCACCTGGGATGGACCGAATTATTATAAGAAACTCTTT	CATWDGPNYYKKLF	TRGV8	.	TRGJ1	14	-1	-1	19
10	1.0178945868365872E-4	TGTGCCACCTGGGATAGGCCTAGTGATTGGATCAAGACGTTT	CATWDRPSDWIKTF	TRGV8	.	TRGJP2	21	-1	-1	20
10	1.0178945868365872E-4	TGTGCCACCTGGGATAGGCGAATTCGGGTTGGGAAACTCTTT	CATWDRRIRVGKLF	TRGV8	.	TRGJ1	18	-1	-1	32
10	1.0178945868365872E-4	TGTGCCACCTGGGATAGAGGTAGTGATTGGATCAAGACGTTT	CATWDRGSDWIKTF	TRGV8	.	TRGJP2	16	-1	-1	19
10	1.0178945868365872E-4	TGTGCCACCTGGGACGGTGGTAGTGATTGGATCAAGACGTTT	CATWDGGSDWIKTF	TRGV2	.	TRGJP2	16	-1	-1	19
10	1.0178945868365872E-4	TGTGCCACCTGGGACGGGCCGGGTTATTATAAGAAACTCTTT	CATWDGPGYYKKLF	TRGV2	.	TRGJ1	19	-1	-1	23
10	1.0178945868365872E-4	TGTGCCACCTGGGACGGGCCGGATGATTGGATCAAGACGTTT	CATWDGPDDWIKTF	TRGV2	.	TRGJP2	19	-1	-1	23
10	1.0178945868365872E-4	TGTGCCACCTGGGACGGGCCAAAAGGGGGTAAGAAACTCTTT	CATWDGPKGGKKLF	TRGV2	.	TRGJ1	19	-1	-1	29
10	1.0178945868365872E-4	TGTGCCACCTGGGACGGGCATGAGTATTATAAGAAACTCTTT	CATWDGHEYYKKLF	TRGV2	.	TRGJ1	18	-1	-1	24
10	1.0178945868365872E-4	TGTGCCACCTGGGACGGGCAACTCTATTATAAGAAACTCTTT	CATWDGQLYYKKLF	TRGV2	.	TRGJ1	18	-1	-1	24
10	1.0178945868365872E-4	TGTGCCACCTGGGACGGGGTACGAGATTATAAGAAACTCTTT	CATWDGVRDYKKLF	TRGV2	.	TRGJ1	17	-1	-1	25
10	1.0178945868365872E-4	TGTGCCACCTGGGACGAGAGTAGTGATTGGATCAAGACGTTT	CATWDESSDWIKTF	TRGV2	.	TRGJP2	15	-1	-1	18
10	1.0178945868365872E-4	TGTGCCACCTGGGACAGGGAAATGGCTTATAAGAAACTCTTT	CATWDREMAYKKLF	TRGV3	.	TRGJ1	17	-1	-1	26
10	1.0178945868365872E-4	TGTGCCACCTGGGACAGAAGTAGTGATTGGATCAAGACGTTT	CATWDRSSDWIKTF	TRGV2	.	TRGJP2	14	-1	-1	18
10	1.0178945868365872E-4	TGTGCCACCTGGGACAAGTCAAGTGATTGGATCAAGACGTTT	CATWDKSSDWIKTF	TRGV3	.	TRGJP2	15	-1	-1	21
10	1.0178945868365872E-4	TGTGCCACCTGGGAACGTGAAGGTTATTATAAGAAACTCTTT	CATWEREGYYKKLF	TRGV4	.	TRGJ1	13	-1	-1	23
10	1.0178945868365872E-4	TGTGCTGCGTGGGCCTCGAATTATTATAAGAAACTCTTT	CAAWASNYYKKLF	TRGV10	.	TRGJ1	12	-1	-1	15
10	1.0178945868365872E-4	TGTGCTGCGTGGGATCCTCTTTATTATAAGAAACTCTTT	CAAWDPLYYKKLF	TRGV10	.	TRGJ1	14	-1	-1	20
10	1.0178945868365872E-4	TGTGCTGCGTGGGAGAAGAATTATTATAAGAAACTCTTT	CAAWEKNYYKKLF	TRGV10	.	TRGJ1	13	-1	-1	17
10	1.0178945868365872E-4	TGTGCCACCTGGCAAGGCCCCCTGGGACTCAAGACGTTT	CATWQGPLGLKTF	TRGV8	.	TRGJP2	18	-1	-1	24
10	1.0178945868365872E-4	TGTGCCACCTGGGCTAGTAGTGATTGGATCAAGACGTTT	CATWASSDWIKTF	TRGV8	.	TRGJP2	16	-1	-1	14
10	1.0178945868365872E-4	TGTGCCACCTGGGATGGGCGCTCTTATAAGAAACTCTTT	CATWDGRSYKKLF	TRGV4	.	TRGJ1	18	-1	-1	23
10	1.0178945868365872E-4	TGTGCCACCTGGGATGGGCGGAGTTATAAGAAACTCTTT	CATWDGRSYKKLF	TRGV4	.	TRGJ1	18	-1	-1	23
10	1.0178945868365872E-4	TGTGCCACCTGGGATGGGGTCGGGTATAAGAAACTCTTT	CATWDGVGYKKLF	TRGV4	.	TRGJ1	17	-1	-1	24
10	1.0178945868365872E-4	TGTGCCACCTGGGATAGCCCTAATTATAAGAAACTCTTT	CATWDSPNYKKLF	TRGV8	.	TRGJ1	21	-1	-1	22
10	1.0178945868365872E-4	TGTGCCACCTGGGATAGGCAGAGTTATAAGAAACTCTTT	CATWDRQSYKKLF	TRGV8	.	TRGJ1	18	-1	-1	23
10	1.0178945868365872E-4	TGTGCCACCTGGGACCCCAGTGATTGGATCAAGACGTTT	CATWDPSDWIKTF	TRGV2	.	TRGJP2	14	-1	-1	18
10	1.0178945868365872E-4	TGTGCCACCTGGGACGTGTATTATTATAAGAAACTCTTT	CATWDVYYYKKLF	TRGV2	.	TRGJ1	15	-1	-1	19
10	1.0178945868365872E-4	TGTGCCACCTGGGACGCTATGTATTATAAGAAACTCTTT	CATWDAMYYKKLF	TRGV2	.	TRGJ1	15	-1	-1	21
10	1.0178945868365872E-4	TGTGCCACCTGGGACGCGCCATCTTATAAGAAACTCTTT	CATWDAPSYKKLF	TRGV2	.	TRGJ1	19	-1	-1	23
10	1.0178945868365872E-4	TGTGCCACCTGGGACGGGCCTGGTTATAAGAAACTCTTT	CATWDGPGYKKLF	TRGV2	.	TRGJ1	19	-1	-1	23
10	1.0178945868365872E-4	TGTGCCACCTGGGACGGGCCCTATTATAAGAAACTCTTT	CATWDGPYYKKLF	TRGV2	.	TRGJ1	20	-1	-1	21
10	1.0178945868365872E-4	TGTGCCACCTGGGACGGGCCGTTGTATAAGAAACTCTTT	CATWDGPLYKKLF	TRGV2	.	TRGJ1	19	-1	-1	24
10	1.0178945868365872E-4	TGTGCCACCTGGGACGGGCCGAATTATAAGAAACTCTTT	CATWDGPNYKKLF	TRGV2	.	TRGJ1	19	-1	-1	22
10	1.0178945868365872E-4	TGTGCCACCTGGGACGGGCGCGATTATAAGAAACTCTTT	CATWDGRDYKKLF	TRGV2	.	TRGJ1	21	-1	-1	22
10	1.0178945868365872E-4	TGTGCCACCTGGGACGGGCGGTATTATAAGAAACTCTTT	CATWDGRYYKKLF	TRGV2	.	TRGJ1	18	-1	-1	21
10	1.0178945868365872E-4	TGTGCCACCTGGGACGGGCGATATTATAAGAAACTCTTT	CATWDGRYYKKLF	TRGV2	.	TRGJ1	18	-1	-1	21
10	1.0178945868365872E-4	TGTGCCACCTGGGACGGGCAAAACTATAAGAAACTCTTT	CATWDGQNYKKLF	TRGV2	.	TRGJ1	18	-1	-1	24
10	1.0178945868365872E-4	TGTGCCACCTGGGACGGGGGGTATTATAAGAAACTCTTT	CATWDGGYYKKLF	TRGV2	.	TRGJ1	17	-1	-1	21
10	1.0178945868365872E-4	TGTGCCACCTGGGACGGATCTTCTGATAAGAAACTCTTT	CATWDGSSDKKLF	TRGV2	.	TRGJ1	16	-1	-1	25
10	1.0178945868365872E-4	TGTGCCACCTGGGACGGACGTGATTGGATCAAGACGTTT	CATWDGRDWIKTF	TRGV2	.	TRGJP2	16	-1	-1	19
10	1.0178945868365872E-4	TGTGCCACCTGGGACATTAGGGGGGGACAGAAACTCTTT	CATWDIRGGQKLF	TRGV3	.	TRGJ1	15	-1	-1	28
10	1.0178945868365872E-4	TGTGCCACCTGGGACAGGCTTCAGTATAAGAAACTCTTT	CATWDRLQYKKLF	TRGV3	.	TRGJ1	18	-1	-1	24
10	1.0178945868365872E-4	TGTGCCACCTGGGACAGGCCGTCGTATAAGAAACTCTTT	CATWDRPSYKKLF	TRGV7	.	TRGJ1	22	-1	-1	24
10	1.0178945868365872E-4	TGTGCCACCTGGGACAGGCGGGATTATAAGAAACTCTTT	CATWDRRDYKKLF	TRGV5	.	TRGJ1	18	-1	-1	22
10	1.0178945868365872E-4	TGTGCCACCTGGGAATCGCGGGATTGGATCAAGACGTTT	CATWESRDWIKTF	TRGV2	.	TRGJP2	13	-1	-1	21
10	1.0178945868365872E-4	TGTGCTGCGTGGGTCAACTATTATAAGAAACTCTTT	CAAWVNYYKKLF	TRGV10	.	TRGJ1	12	-1	-1	15
10	1.0178945868365872E-4	TGTGCTGCGTGGGATTTAGATTATAAGAAACTCTTT	CAAWDLDYKKLF	TRGV10	.	TRGJ1	15	-1	-1	19
10	1.0178945868365872E-4	TGTGCTGCGTGGGATTACTCTTATAAGAAACTCTTT	CAAWDYSYKKLF	TRGV10	.	TRGJ1	17	-1	-1	20
10	1.0178945868365872E-4	TGTGCTGCGTGGGACGAATATTATAAGAAACTCTTT	CAAWDEYYKKLF	TRGV10	.	TRGJ1	13	-1	-1	14
10	1.0178945868365872E-4	TGTGCCTTGTGGGAGGTGCAAAGGGAGAAACTCTTT	CALWEVQREKLF	TRGV9	.	TRGJ1	19	-1	-1	25
10	1.0178945868365872E-4	TGTGCCACCTGCCCTGGGGGTTATAAGAAACTCTTT	CATCPGGYKKLF	TRGV3	.	TRGJ1	10	-1	-1	20
10	1.0178945868365872E-4	TGTGCCACCTGGTCCTGGAGGGGGATCAAGACGTTT	CATWSWRGIKTF	TRGV2	.	TRGJP2	11	-1	-1	22
10	1.0178945868365872E-4	TGTGCCACCTGGCCTAGTGATTGGATCAAGACGTTT	CATWPSDWIKTF	TRGV2	.	TRGJP2	11	-1	-1	14
10	1.0178945868365872E-4	TGTGCCACCTGGCAGAATTATTATAAGAAACTCTTT	CATWQNYYKKLF	TRGV8	.	TRGJ1	11	-1	-1	14
10	1.0178945868365872E-4	TGTGCCACCTGGGTGATTCATTATAAGAAACTCTTT	CATWVIHYKKLF	TRGV4	.	TRGJ1	12	-1	-1	15
10	1.0178945868365872E-4	TGTGCCACCTGGGATGGGCCCCATAAGAAACTCTTT	CATWDGPHKKLF	TRGV4	.	TRGJ1	20	-1	-1	22
10	1.0178945868365872E-4	TGTGCCACCTGGGATGATTATTATAAGAAACTCTTT	CATWDDYYKKLF	TRGV2	.	TRGJ1	13	-1	-1	16
10	1.0178945868365872E-4	TGTGCCACCTGGGATAGAGGTAGCGAGAAACTCTTT	CATWDRGSEKLF	TRGV8	.	TRGJ1	16	-1	-1	25
10	1.0178945868365872E-4	TGTGCCACCTGGGATAAACGAGGTAAGAAACTCTTT	CATWDKRGKKLF	TRGV8	.	TRGJ1	15	-1	-1	23
10	1.0178945868365872E-4	TGTGCCACCTGGGACTGGAATTATAAGAAACTCTTT	CATWDWNYKKLF	TRGV7	.	TRGJ1	17	-1	-1	19
10	1.0178945868365872E-4	TGTGCCACCTGGGACGGGCTCTCCAAGAAACTCTTT	CATWDGLSKKLF	TRGV2	.	TRGJ1	18	-1	-1	24
10	1.0178945868365872E-4	TGTGCCACCTGGGACGGGCCGATAAAGAAACTCTTT	CATWDGPIKKLF	TRGV2	.	TRGJ1	19	-1	-1	24
10	1.0178945868365872E-4	TGTGCCACCTGGGACGGGCACTATAAGAAACTCTTT	CATWDGHYKKLF	TRGV2	.	TRGJ1	18	-1	-1	21
10	1.0178945868365872E-4	TGTGCCACCTGGGACAGATACTATAAGAAACTCTTT	CATWDRYYKKLF	TRGV3	.	TRGJ1	16	-1	-1	18
10	1.0178945868365872E-4	TGTGCCACCCGTTCGAATTATTATAAGAAACTCTTT	CATRSNYYKKLF	TRGV8	.	TRGJ1	8	-1	-1	11
10	1.0178945868365872E-4	TGTGCTGCGTGGGATTACTGGTTCAAGATATTT	CAAWDYWFKIF	TRGV10	.	TRGJP1	17	-1	-1	18
10	1.0178945868365872E-4	TGTGCTGCGTGGGATCTGAGGTTCAAGATATTT	CAAWDLRFKIF	TRGV10	.	TRGJP1	14	-1	-1	19
10	1.0178945868365872E-4	TGTGCCTTGTGGGTTTATTATAAGAAACTCTTT	CALWVYYKKLF	TRGV9	.	TRGJ1	12	-1	-1	14
10	1.0178945868365872E-4	TGTGCCACCTGTTGGTCTTATAAGAAACTCTTT	CATCWSYKKLF	TRGV4	.	TRGJ1	10	-1	-1	17
10	1.0178945868365872E-4	TGTGCCACCTGCCCTTATTATAAGAAACTCTTT	CATCPYYKKLF	TRGV8	.	TRGJ1	10	-1	-1	14
10	1.0178945868365872E-4	TGTGCCACCTGGGGGCATTATAAGAAACTCTTT	CATWGHYKKLF	TRGV8	.	TRGJ1	12	-1	-1	16
10	1.0178945868365872E-4	TGTGCCACCTGGGATCGGAGGGGGAAACTCTTT	CATWDRRGKLF	TRGV4	.	TRGJ1	17	-1	-1	23
10	1.0178945868365872E-4	TGTGCCACCTGGGATAGTAAAAAGAAACTCTTT	CATWDSKKKLF	TRGV8	.	TRGJ1	16	-1	-1	21
10	1.0178945868365872E-4	TGTGCCACCTGGGATAACGTGGCGAAACTCTTT	CATWDNVAKLF	TRGV8	.	TRGJ1	15	-1	-1	23
10	1.0178945868365872E-4	TGTGCCACCTGGGACTTATATAAGAAACTCTTT	CATWDLYKKLF	TRGV2	.	TRGJ1	14	-1	-1	12
10	1.0178945868365872E-4	TGTGCCACCTGGGACGGGCTCGGGAAACTCTTT	CATWDGLGKLF	TRGV2	.	TRGJ1	21	-1	-1	23
10	1.0178945868365872E-4	TGTGCCACCTGGGACGATTATAAGAAACTCTTT	CATWDDYKKLF	TRGV3	.	TRGJ1	14	-1	-1	16
10	1.0178945868365872E-4	TGTGCCACCTGGGAGTGGACCAAGAAACTCTTT	CATWEWTKKLF	TRGV7	.	TRGJ1	13	-1	-1	21
10	1.0178945868365872E-4	TGTGCCACCTGGGAAGTCGGCGAGAAACTCTTT	CATWEVGEKLF	TRGV2	.	TRGJ1	13	-1	-1	22
10	1.0178945868365872E-4	TGTGCCACCCTCCCTTGGTATAAGAAACTCTTT	CATLPWYKKLF	TRGV5P	.	TRGJ1	8	-1	-1	18
10	1.0178945868365872E-4	TGTGCCACGTTGAATTATTATAAGAAACTCTTT	CATLNYYKKLF	TRGV8	.	TRGJ1	7	-1	-1	11
10	1.0178945868365872E-4	TGTGCTGCGTGGGGGGTACAGAAACTCTTT	CAAWGVQKLF	TRGV10	.	TRGJ1	12	-1	-1	19
10	1.0178945868365872E-4	TGTGCCACCTGGCATTATAAGAAACTCTTT	CATWHYKKLF	TRGV2	.	TRGJ1	11	-1	-1	13
10	1.0178945868365872E-4	TGTGCCACCTGGGGTTATAAGAAACTCTTT	CATWGYKKLF	TRGV4	.	TRGJ1	12	-1	-1	14
10	1.0178945868365872E-4	TGTGCCACCTGGGGGAATAAGAAACTCTTT	CATWGNKKLF	TRGV8	.	TRGJ1	12	-1	-1	16
10	1.0178945868365872E-4	TGTGCCACCTGGGATGAGGGGAAACTCTTT	CATWDEGKLF	TRGV8	.	TRGJ1	18	-1	-1	20
10	1.0178945868365872E-4	TGTGCCACCTGGGATAGGAAGAAACTCTTT	CATWDRKKLF	TRGV8	.	TRGJ1	17	-1	-1	18
10	1.0178945868365872E-4	TGTGCCACCTGGGACGGGCGGAAGCTCTTT	CATWDGRKLF	TRGV2	.	TRGJ1	18	-1	-1	20
10	1.0178945868365872E-4	TGTGCCACCTGGACCAATAAGAAACTCTTT	CATWTNKKLF	TRGV2	.	TRGJ1	11	-1	-1	16
10	1.0178945868365872E-4	TGTGCCACCGTGTGGTATAAGAAACTCTTT	CATVWYKKLF	TRGV4	.	TRGJ1	8	-1	-1	15
10	1.0178945868365872E-4	TGTGCATCCCTCTATTATAAGAAACTCTTT	CASLYYKKLF	TRGV9	.	TRGJ1	4	-1	-1	12
10	1.0178945868365872E-4	TGTGCCACCTGTATTAAGAAACTCTTT	CATCIKKLF	TRGV4	.	TRGJ1	10	-1	-1	14
10	1.0178945868365872E-4	TGTGCCACCTGGGCCAAGGGACTCTTT	CATWAKGLF	TRGV8	.	TRGJ1	12	-1	-1	20
10	1.0178945868365872E-4	TGTGCCACCTGGGAGTTAGGGCTCTTT	CATWELGLF	TRGV2	.	TRGJ1	13	-1	-1	21
10	1.0178945868365872E-4	TGTGCCACCTGGGAGGGGAAACTCTTT	CATWEGKLF	TRGV2	.	TRGJ1	17	-1	-1	17
10	1.0178945868365872E-4	TGTGCCACCTGGAATCCCCTCTTT	CATWNPLF	TRGV8	.	TRGJ1	14	-1	-1	18
10	1.0178945868365872E-4	TGTAGGGAACTCTTT	CRELF	TRGV3	.	TRGJ1	2	-1	-1	7
9	9.161051281529285E-5	TGTGCCTTGTGGGAGGTGCGCGATAAAGGCAATTTGCAATTTTATAAGAAACTCTTT	CALWEVRDKGNLQFYKKLF	TRGV9	.	TRGJ1	18	-1	-1	30
9	9.161051281529285E-5	TGTGCCACCTGGGACGGCCTATACCTTCCGTATAGTAGTGATTGGATCAAGACGTTT	CATWDGLYLPYSSDWIKTF	TRGV2	.	TRGJP2	16	-1	-1	30
9	9.161051281529285E-5	TGTGCTGCGTGGGATTTAGGGGGGGATACCACTGGTTGGTTCAAGATATTT	CAAWDLGGDTTGWFKIF	TRGV10	.	TRGJP1	15	-1	-1	25
9	9.161051281529285E-5	TGTGCTGCGTGGGATCTAACCCGCCCCGAGAATTATTATAAGAAACTCTTT	CAAWDLTRPENYYKKLF	TRGV10	.	TRGJ1	14	-1	-1	29
9	9.161051281529285E-5	TGTGCCACCTGGGACGGGCTAGAGATAACGAGTGATTGGATCAAGACGTTT	CATWDGLEITSDWIKTF	TRGV2	.	TRGJP2	18	-1	-1	30
9	9.161051281529285E-5	TGTGCCACCTGGGACGGGCAAATCTCGTTAAATTATTATAAGAAACTCTTT	CATWDGQISLNYYKKLF	TRGV2	.	TRGJ1	18	-1	-1	30
9	9.161051281529285E-5	TGTGCCACCTGGGACGGGAACCTGTTTGGTGGTGATTGGATCAAGACGTTT	CATWDGNLFGGDWIKTF	TRGV2	.	TRGJP2	17	-1	-1	28
9	9.161051281529285E-5	TGTGCTGCCTCACCCCCCCGAGATACCACTGGTTGGTTCAAGATATTT	CAASPPRDTTGWFKIF	TRGV10	.	TRGJP1	7	-1	-1	22
9	9.161051281529285E-5	TGTGCCTTGTGGGAGGTCCCAACCCTTAATTATTATAAGAAACTCTTT	CALWEVPTLNYYKKLF	TRGV9	.	TRGJ1	16	-1	-1	27
9	9.161051281529285E-5	TGTGCCTTGTGGGAGGTGCAGTATCTGAATTATTATAAGAAACTCTTT	CALWEVQYLNYYKKLF	TRGV9	.	TRGJ1	19	-1	-1	26
9	9.161051281529285E-5	TGTGCCACCTGGGACGGTGCAAAGTCGAATTATTATAAGAAACTCTTT	CATWDGAKSNYYKKLF	TRGV2	.	TRGJ1	16	-1	-1	21
9	9.161051281529285E-5	TGTGCCACCTGGGACGGCAGTTATAGTAGTGATTGGATCAAGACGTTT	CATWDGSYSSDWIKTF	TRGV2	.	TRGJP2	16	-1	-1	21
9	9.161051281529285E-5	TGTGCCACCTGGGACGGGCCTCGAGGTAGTGATTGGATCAAGACGTTT	CATWDGPRGSDWIKTF	TRGV2	.	TRGJP2	19	-1	-1	25
9	9.161051281529285E-5	TGTGCCACCTGGGACGGGCCTGGGGGTAGTGATTGGATCAAGACGTTT	CATWDGPGGSDWIKTF	TRGV2	.	TRGJP2	19	-1	-1	25
9	9.161051281529285E-5	TGTGCCACCTGGGACGGGCCCCAACACCTTTATTATAAGAAACTCTTT	CATWDGPQHLYYKKLF	TRGV2	.	TRGJ1	20	-1	-1	29
9	9.161051281529285E-5	TGTGCCACCTGGGACGGGCGGACTAGTAGTGATTGGATCAAGACGTTT	CATWDGRTSSDWIKTF	TRGV2	.	TRGJP2	18	-1	-1	23
9	9.161051281529285E-5	TGTGCCACCTGGGACGAACTCCCGGCGGGTTATTATAAGAAACTCTTT	CATWDELPAGYYKKLF	TRGV2	.	TRGJ1	15	-1	-1	29
9	9.161051281529285E-5	TGTGCCACCTGGGACAGCCCGACCTTTAGGCGGTATAAGAAACTCTTT	CATWDSPTFRRYKKLF	TRGV3	.	TRGJ1	19	-1	-1	33
9	9.161051281529285E-5	TGTGCTGCGTGGGATTCCGTCCTCCATTATTATAAGAAACTCTTT	CAAWDSVLHYYKKLF	TRGV10	.	TRGJ1	19	-1	-1	25
9	9.161051281529285E-5	TGTGCTGCGTGGGATAGGAGTTGGGCGGGTTATAAGAAACTCTTT	CAAWDRSWAGYKKLF	TRGV10	.	TRGJ1	14	-1	-1	29
9	9.161051281529285E-5	TGTGCCACCTGGGCCAAGCTGCCCGAATATTATAAGAAACTCTTT	CATWAKLPEYYKKLF	TRGV7	.	TRGJ1	23	-1	-1	23
9	9.161051281529285E-5	TGTGCCACCTGGGATGGGCCCAGCTATTATTATAAGAAACTCTTT	CATWDGPSYYYKKLF	TRGV4	.	TRGJ1	21	-1	-1	25
9	9.161051281529285E-5	TGTGCCACCTGGGACGCCTATAGTAGTGATTGGATCAAGACGTTT	CATWDAYSSDWIKTF	TRGV2	.	TRGJP2	15	-1	-1	18
9	9.161051281529285E-5	TGTGCCACCTGGGACGGGCGCAATTGGTATTATAAGAAACTCTTT	CATWDGRNWYYKKLF	TRGV2	.	TRGJ1	18	-1	-1	27
9	9.161051281529285E-5	TGTGCCACCTGGGACGGGCGGAGTAGTGATTGGATCAAGACGTTT	CATWDGRSSDWIKTF	TRGV2	.	TRGJP2	18	-1	-1	21
9	9.161051281529285E-5	TGTGCCACCTGGGACGGGGGAAGTAGTGATTGGATCAAGACGTTT	CATWDGGSSDWIKTF	TRGV7	.	TRGJP2	17	-1	-1	21
9	9.161051281529285E-5	TGTGCCACCTGGGACAGGCCCCCGAATTATTATAAGAAACTCTTT	CATWDRPPNYYKKLF	TRGV7	.	TRGJ1	19	-1	-1	22
9	9.161051281529285E-5	TGTGCTGCGTGGTATCTCAAATTTCACTATAAGAAACTCTTT	CAAWYLKFHYKKLF	TRGV10	.	TRGJ1	14	-1	-1	27
9	9.161051281529285E-5	TGTGCTGCGTGGGATTATAGGGCCTATTATAAGAAACTCTTT	CAAWDYRAYYKKLF	TRGV10	.	TRGJ1	16	-1	-1	24
9	9.161051281529285E-5	TGTGCTGCGTGGGAGGATACCACTGGTTGGTTCAAGATATTT	CAAWEDTTGWFKIF	TRGV10	.	TRGJP1	13	-1	-1	16
9	9.161051281529285E-5	TGTGCCTTGTGGGGTCTAAAGAATTATTATAAGAAACTCTTT	CALWGLKNYYKKLF	TRGV9	.	TRGJ1	12	-1	-1	20
9	9.161051281529285E-5	TGTGCCTTGTGGGAGGTGCCCCATTTTGGTGAGAAACTCTTT	CALWEVPHFGEKLF	TRGV9	.	TRGJ1	21	-1	-1	31
9	9.161051281529285E-5	TGTGCCACCTGGGATGGGCCCGATTATTATAAGAAACTCTTT	CATWDGPDYYKKLF	TRGV4	.	TRGJ1	20	-1	-1	22
9	9.161051281529285E-5	TGTGCCACCTGGGATGGGCGAGATTATTATAAGAAACTCTTT	CATWDGRDYYKKLF	TRGV4	.	TRGJ1	18	-1	-1	18
9	9.161051281529285E-5	TGTGCCACCTGGGATGAGAGTAGTGATTGGATCAAGACGTTT	CATWDESSDWIKTF	TRGV2	.	TRGJP2	13	-1	-1	18
9	9.161051281529285E-5	TGTGCCACCTGGGATAGTTTTGAGGATTATAAGAAACTCTTT	CATWDSFEDYKKLF	TRGV4	.	TRGJ1	14	-1	-1	25
9	9.161051281529285E-5	TGTGCCACCTGGGATAGCTCGAATTATTATAAGAAACTCTTT	CATWDSSNYYKKLF	TRGV8	.	TRGJ1	16	-1	-1	18
9	9.161051281529285E-5	TGTGCCACCTGGGATAGGCCGGGAAATTATAAGAAACTCTTT	CATWDRPGNYKKLF	TRGV8	.	TRGJ1	19	-1	-1	25
9	9.161051281529285E-5	TGTGCCACCTGGGACCGACCGGACAATTATAAGAAACTCTTT	CATWDRPDNYKKLF	TRGV2	.	TRGJ1	14	-1	-1	25
9	9.161051281529285E-5	TGTGCCACCTGGGACGCGAGTAGTGATTGGATCAAGACGTTT	CATWDASSDWIKTF	TRGV2	.	TRGJP2	15	-1	-1	18
9	9.161051281529285E-5	TGTGCCACCTGGGACGGCCTTGTTTATTATAAGAAACTCTTT	CATWDGLVYYKKLF	TRGV2	.	TRGJ1	16	-1	-1	23
9	9.161051281529285E-5	TGTGCCACCTGGGACGGCCCTCGGGTAAAAGAGAAACTCTTT	CATWDGPRVKEKLF	TRGV2	.	TRGJ1	19	-1	-1	31
9	9.161051281529285E-5	TGTGCCACCTGGGACGGGTCGAATTATTATAAGAAACTCTTT	CATWDGSNYYKKLF	TRGV2	.	TRGJ1	17	-1	-1	18
9	9.161051281529285E-5	TGTGCCACCTGGGACGGGCTTAGTGATTGGATCAAGACGTTT	CATWDGLSDWIKTF	TRGV2	.	TRGJP2	18	-1	-1	20
9	9.161051281529285E-5	TGTGCCACCTGGGACGGGCTAAATTATTATAAGAAACTCTTT	CATWDGLNYYKKLF	TRGV2	.	TRGJ1	18	-1	-1	21
9	9.161051281529285E-5	TGTGCCACCTGGGACGGGCCCAGTGATTGGATCAAGACGTTT	CATWDGPSDWIKTF	TRGV2	.	TRGJP2	20	-1	-1	21
9	9.161051281529285E-5	TGTGCCACCTGGGACGGGCCGCGGAATTATAAGAAACTCTTT	CATWDGPRNYKKLF	TRGV2	.	TRGJ1	19	-1	-1	25
9	9.161051281529285E-5	TGTGCCACCTGGGACGGGCGTGAGGATTATAAGAAACTCTTT	CATWDGREDYKKLF	TRGV2	.	TRGJ1	18	-1	-1	25
9	9.161051281529285E-5	TGTGCCACCTGGGACGGGCAGAGTGATTGGATCAAGACGTTT	CATWDGQSDWIKTF	TRGV2	.	TRGJP2	18	-1	-1	21
9	9.161051281529285E-5	TGTGCCACCTGGGACGGGATCGATTATTATAAGAAACTCTTT	CATWDGIDYYKKLF	TRGV2	.	TRGJ1	17	-1	-1	19
9	9.161051281529285E-5	TGTGCCACCTGGGACGGACTAATTTATTATAAGAAACTCTTT	CATWDGLIYYKKLF	TRGV2	.	TRGJ1	16	-1	-1	23
9	9.161051281529285E-5	TGTGCCACCTGGGACGGAGTTAATTATTATAAGAAACTCTTT	CATWDGVNYYKKLF	TRGV2	.	TRGJ1	16	-1	-1	21
9	9.161051281529285E-5	TGTGCCACCTGGGACAGGCCTAAAGACTATAAGAAACTCTTT	CATWDRPKDYKKLF	TRGV3	.	TRGJ1	20	-1	-1	27
9	9.161051281529285E-5	TGTGCCACCTGGGACAGGCCCAGTTATTATAAGAAACTCTTT	CATWDRPSYYKKLF	TRGV3	.	TRGJ1	19	-1	-1	23
9	9.161051281529285E-5	TGTGCCACCTGGGACAGGCCGAATTATTATAAGAAACTCTTT	CATWDRPNYYKKLF	TRGV5	.	TRGJ1	19	-1	-1	19
9	9.161051281529285E-5	TGTGCCACCTGGGACAGGCGTTCGGGGAATAAGAAACTCTTT	CATWDRRSGNKKLF	TRGV5	.	TRGJ1	18	-1	-1	28
9	9.161051281529285E-5	TGTGCCACCTGGGACAGGCGGCGGGATTATAAGAAACTCTTT	CATWDRRRDYKKLF	TRGV7	.	TRGJ1	18	-1	-1	25
9	9.161051281529285E-5	TGTGCCACCCCGGCAGATAGTAGTGATTGGATCAAGACGTTT	CATPADSSDWIKTF	TRGV2	.	TRGJP2	8	-1	-1	16
9	9.161051281529285E-5	TGTGCTGCGTGGGTCCCTAATTATTATAAGAAACTCTTT	CAAWVPNYYKKLF	TRGV10	.	TRGJ1	12	-1	-1	18
9	9.161051281529285E-5	TGTGCTGCGTGGGCCGGGGGTTATTATAAGAAACTCTTT	CAAWAGGYYKKLF	TRGV10	.	TRGJ1	12	-1	-1	20
9	9.161051281529285E-5	TGTGCTGCGTGGGATTGGGGTGGTTGGTTCAAGATATTT	CAAWDWGGWFKIF	TRGV10	.	TRGJP1	15	-1	-1	20
9	9.161051281529285E-5	TGTGCTGCGTGGGATTGGGATTATTATAAGAAACTCTTT	CAAWDWDYYKKLF	TRGV10	.	TRGJ1	15	-1	-1	13
9	9.161051281529285E-5	TGTGCTGCGTGGGATTATTCTGGTTGGTTCAAGATATTT	CAAWDYSGWFKIF	TRGV10	.	TRGJP1	16	-1	-1	19
9	9.161051281529285E-5	TGTGCTGCGTGGGATCCTGGTTATTATAAGAAACTCTTT	CAAWDPGYYKKLF	TRGV10	.	TRGJ1	14	-1	-1	20
9	9.161051281529285E-5	TGTGCTGCGCAATATACCACTGGTTGGTTCAAGATATTT	CAAQYTTGWFKIF	TRGV10	.	TRGJP1	8	-1	-1	11
9	9.161051281529285E-5	TGTGCCTTGTGGGGCCTAAGTTATTATAAGAAACTCTTT	CALWGLSYYKKLF	TRGV9	.	TRGJ1	12	-1	-1	20
9	9.161051281529285E-5	TGTGCCTTGTGGGAGGTGCAGAATTATAAGAAACTCTTT	CALWEVQNYKKLF	TRGV9	.	TRGJ1	19	-1	-1	22
9	9.161051281529285E-5	TGTGCCTTGTGGGAGGGTAATTATTATAAGAAACTCTTT	CALWEGNYYKKLF	TRGV9	.	TRGJ1	15	-1	-1	18
9	9.161051281529285E-5	TGTGCCTTGTGGAGGTGCGGGCGTTATAAGAAACTCTTT	CALWRCGRYKKLF	TRGV9	.	TRGJ1	17	-1	-1	23
9	9.161051281529285E-5	TGTGCCACCTGGCTCCGTCGTGATTGGATCAAGACGTTT	CATWLRRDWIKTF	TRGV2	.	TRGJP2	11	-1	-1	16
9	9.161051281529285E-5	TGTGCCACCTGGGCCCGGAGTGATTGGATCAAGACGTTT	CATWARSDWIKTF	TRGV8	.	TRGJP2	12	-1	-1	18
9	9.161051281529285E-5	TGTGCCACCTGGGATGTAGGTTATTATAAGAAACTCTTT	CATWDVGYYKKLF	TRGV4	.	TRGJ1	15	-1	-1	20
9	9.161051281529285E-5	TGTGCCACCTGGGATGGTCGGGATTATAAGAAACTCTTT	CATWDGRDYKKLF	TRGV4	.	TRGJ1	16	-1	-1	22
9	9.161051281529285E-5	TGTGCCACCTGGGATGGGCACTATTATAAGAAACTCTTT	CATWDGHYYKKLF	TRGV4	.	TRGJ1	18	-1	-1	21
9	9.161051281529285E-5	TGTGCCACCTGGGATGGAGAGGATTATAAGAAACTCTTT	CATWDGEDYKKLF	TRGV4	.	TRGJ1	16	-1	-1	22
9	9.161051281529285E-5	TGTGCCACCTGGGATATAGATTATTATAAGAAACTCTTT	CATWDIDYYKKLF	TRGV8	.	TRGJ1	15	-1	-1	19
9	9.161051281529285E-5	TGTGCCACCTGGGATAGGCGCGGTTATAAGAAACTCTTT	CATWDRRGYKKLF	TRGV8	.	TRGJ1	18	-1	-1	23
9	9.161051281529285E-5	TGTGCCACCTGGGACGCTCATTATTATAAGAAACTCTTT	CATWDAHYYKKLF	TRGV2	.	TRGJ1	15	-1	-1	19
9	9.161051281529285E-5	TGTGCCACCTGGGACGGCCCTCAACAAAAGAAACTCTTT	CATWDGPQQKKLF	TRGV2	.	TRGJ1	19	-1	-1	27
9	9.161051281529285E-5	TGTGCCACCTGGGACGGCCGAGATTGGATCAAGACGTTT	CATWDGRDWIKTF	TRGV2	.	TRGJP2	16	-1	-1	21
9	9.161051281529285E-5	TGTGCCACCTGGGACGGGCTTTTTTATAAGAAACTCTTT	CATWDGLFYKKLF	TRGV2	.	TRGJ1	18	-1	-1	20
9	9.161051281529285E-5	TGTGCCACCTGGGACGGGCCTGATTATAAGAAACTCTTT	CATWDGPDYKKLF	TRGV2	.	TRGJ1	19	-1	-1	22
9	9.161051281529285E-5	TGTGCCACCTGGGACGACCCTTATTATAAGAAACTCTTT	CATWDDPYYKKLF	TRGV2	.	TRGJ1	15	-1	-1	20
9	9.161051281529285E-5	TGTGCCACCTGGGACAGCCAGGGTTATAAGAAACTCTTT	CATWDSQGYKKLF	TRGV7	.	TRGJ1	16	-1	-1	23
9	9.161051281529285E-5	TGTGCCACCTGGGACAGGTCCCGTTATAAGAAACTCTTT	CATWDRSRYKKLF	TRGV7	.	TRGJ1	17	-1	-1	23
9	9.161051281529285E-5	TGTGCCACCTGGGACAGGCCCTATTATAAGAAACTCTTT	CATWDRPYYKKLF	TRGV3	.	TRGJ1	19	-1	-1	21
9	9.161051281529285E-5	TGTGCCACCTGGGACAGGCCGGGTTATAAGAAACTCTTT	CATWDRPGYKKLF	TRGV3	.	TRGJ1	19	-1	-1	23
9	9.161051281529285E-5	TGTGCTGCGTGTCTCCCCACGGGTGGCCGGCTCTTT	CAACLPTGGRLF	TRGV10	.	TRGJ1	10	-1	-1	30
9	9.161051281529285E-5	TGTGCTGCGTGGGTCCTTTATTATAAGAAACTCTTT	CAAWVLYYKKLF	TRGV10	.	TRGJ1	12	-1	-1	17
9	9.161051281529285E-5	TGTGCTGCGTGGGATTTTCATTATAAGAAACTCTTT	CAAWDFHYKKLF	TRGV10	.	TRGJ1	15	-1	-1	19
9	9.161051281529285E-5	TGTGCTGCGTGGGATTGGGGTTGGTTCAAGATATTT	CAAWDWGWFKIF	TRGV10	.	TRGJP1	15	-1	-1	18
9	9.161051281529285E-5	TGTGCTGCGTGGGAATGGAGGGATAAGAAACTCTTT	CAAWEWRDKKLF	TRGV10	.	TRGJ1	13	-1	-1	22
9	9.161051281529285E-5	TGTGCTGCGTGGGAAAAGAAATATAAGAAACTCTTT	CAAWEKKYKKLF	TRGV10	.	TRGJ1	13	-1	-1	21
9	9.161051281529285E-5	TGTGCTGCGGGGGGGTTTTATTATAAGAAACTCTTT	CAAGGFYYKKLF	TRGV10	.	TRGJ1	12	-1	-1	17
9	9.161051281529285E-5	TGTGCTGCGAATAGTAGTGATTGGATCAAGACGTTT	CAANSSDWIKTF	TRGV10	.	TRGJP2	8	-1	-1	10
9	9.161051281529285E-5	TGTGCCTTGTCGCCCACTGGTTGGTTCAAGATATTT	CALSPTGWFKIF	TRGV9	.	TRGJP1	9	-1	-1	13
9	9.161051281529285E-5	TGTGCCTTGTGGGAGTGGGTTTATAAGAAACTCTTT	CALWEWVYKKLF	TRGV9	.	TRGJ1	14	-1	-1	20
9	9.161051281529285E-5	TGTGCCTTGTGGGAAGAGTATTATAAGAAACTCTTT	CALWEEYYKKLF	TRGV9	.	TRGJ1	13	-1	-1	18
9	9.161051281529285E-5	TGTGCCACTCCGATTGCCTATTATAAGAAACTCTTT	CATPIAYYKKLF	TRGV2	.	TRGJ1	7	-1	-1	18
9	9.161051281529285E-5	TGTGCCACTGACCCGAGGTTACCGGGGAAACTCTTT	CATDPRLPGKLF	TRGV2	.	TRGJ1	7	-1	-1	26
9	9.161051281529285E-5	TGTGCCACCTTTGAACGTTATTATAAGAAACTCTTT	CATFERYYKKLF	TRGV4	.	TRGJ1	9	-1	-1	17
9	9.161051281529285E-5	TGTGCCACCTGGCGAACTTATTATAAGAAACTCTTT	CATWRTYYKKLF	TRGV4	.	TRGJ1	11	-1	-1	12
9	9.161051281529285E-5	TGTGCCACCTGGGTGGGTGATTGGATCAAGACGTTT	CATWVGDWIKTF	TRGV8	.	TRGJP2	12	-1	-1	16
9	9.161051281529285E-5	TGTGCCACCTGGGCCTGTTATTATAAGAAACTCTTT	CATWACYYKKLF	TRGV7	.	TRGJ1	12	-1	-1	17
9	9.161051281529285E-5	TGTGCCACCTGGGCCCCCCGGGGATTACAACTCTTT	CATWAPRGLQLF	TRGV3	.	TRGJ1	12	-1	-1	28
9	9.161051281529285E-5	TGTGCCACCTGGGCCGGCTATTATAAGAAACTCTTT	CATWAGYYKKLF	TRGV2	.	TRGJ1	16	-1	-1	18
9	9.161051281529285E-5	TGTGCCACCTGGGGTACTTATTATAAGAAACTCTTT	CATWGTYYKKLF	TRGV4	.	TRGJ1	12	-1	-1	17
9	9.161051281529285E-5	TGTGCCACCTGGGGCAATTATTATAAGAAACTCTTT	CATWGNYYKKLF	TRGV3	.	TRGJ1	15	-1	-1	15
9	9.161051281529285E-5	TGTGCCACCTGGGATGCTCTTCATAAGAAACTCTTT	CATWDALHKKLF	TRGV4	.	TRGJ1	15	-1	-1	22
9	9.161051281529285E-5	TGTGCCACCTGGGATGGGCTGGATAAGAAACTCTTT	CATWDGLDKKLF	TRGV4	.	TRGJ1	18	-1	-1	22
9	9.161051281529285E-5	TGTGCCACCTGGGATGGGCCTCAGGAGAAACTCTTT	CATWDGPQEKLF	TRGV4	.	TRGJ1	19	-1	-1	25
9	9.161051281529285E-5	TGTGCCACCTGGGATGGGGGGGGAAAGAAACTCTTT	CATWDGGGKKLF	TRGV8	.	TRGJ1	17	-1	-1	24
9	9.161051281529285E-5	TGTGCCACCTGGGATGGACCCCTTAAGAAACTCTTT	CATWDGPLKKLF	TRGV4	.	TRGJ1	20	-1	-1	23
9	9.161051281529285E-5	TGTGCCACCTGGGATATTTGCGATAAGAAACTCTTT	CATWDICDKKLF	TRGV4	.	TRGJ1	14	-1	-1	22
9	9.161051281529285E-5	TGTGCCACCTGGGATACGTGGTCCCAGAAACTCTTT	CATWDTWSQKLF	TRGV8	.	TRGJ1	15	-1	-1	25
9	9.161051281529285E-5	TGTGCCACCTGGGATAGGCCGAGGGAGAAACTCTTT	CATWDRPREKLF	TRGV8	.	TRGJ1	19	-1	-1	25
9	9.161051281529285E-5	TGTGCCACCTGGGACGGTCCCAATAAGAAACTCTTT	CATWDGPNKKLF	TRGV2	.	TRGJ1	20	-1	-1	22
9	9.161051281529285E-5	TGTGCCACCTGGGACGGCCATTATAAGAAACTCTTT	CATWDGHYKKLF	TRGV2	.	TRGJ1	16	-1	-1	19
9	9.161051281529285E-5	TGTGCCACCTGGGACGGCGATAGGAAGAAACTCTTT	CATWDGDRKKLF	TRGV2	.	TRGJ1	16	-1	-1	24
9	9.161051281529285E-5	TGTGCCACCTGGGACGGGTGGTATAAGAAACTCTTT	CATWDGWYKKLF	TRGV2	.	TRGJ1	17	-1	-1	21
9	9.161051281529285E-5	TGTGCCACCTGGGACGGGCCGTCTAAGAAACTCTTT	CATWDGPSKKLF	TRGV2	.	TRGJ1	22	-1	-1	23
9	9.161051281529285E-5	TGTGCCACCTGGGACGGGCGTAGTGGGAAACTCTTT	CATWDGRSGKLF	TRGV2	.	TRGJ1	18	-1	-1	26
9	9.161051281529285E-5	TGTGCCACCTGGGACATTGGGAGGCAGAAACTCTTT	CATWDIGRQKLF	TRGV7	.	TRGJ1	15	-1	-1	25
9	9.161051281529285E-5	TGTGCCACCTGGGACAGGGGAGATAAGAAACTCTTT	CATWDRGDKKLF	TRGV7	.	TRGJ1	17	-1	-1	22
9	9.161051281529285E-5	TGTGCCACCCCCCAAGTAGATTATAAGAAACTCTTT	CATPQVDYKKLF	TRGV4	.	TRGJ1	8	-1	-1	19
9	9.161051281529285E-5	TGTGCTGCGTGGGCCCTAAGTAAGAAACTCTTT	CAAWALSKKLF	TRGV10	.	TRGJ1	12	-1	-1	20
9	9.161051281529285E-5	TGTGCTGCGCCGTTAAATTATAAGAAACTCTTT	CAAPLNYKKLF	TRGV10	.	TRGJ1	8	-1	-1	16
9	9.161051281529285E-5	TGTGCCACCTGGTGCAATTATAAGAAACTCTTT	CATWCNYKKLF	TRGV4	.	TRGJ1	11	-1	-1	16
9	9.161051281529285E-5	TGTGCCACCTGGGCCTATTATAAGAAACTCTTT	CATWAYYKKLF	TRGV8	.	TRGJ1	12	-1	-1	15
9	9.161051281529285E-5	TGTGCCACCTGGGGGGGTTGGATCAAGACGTTT	CATWGGWIKTF	TRGV8	.	TRGJP2	12	-1	-1	17
9	9.161051281529285E-5	TGTGCCACCTGGGATTTTCATGAGAAACTCTTT	CATWDFHEKLF	TRGV8	.	TRGJ1	14	-1	-1	13
9	9.161051281529285E-5	TGTGCCACCTGGGATGGATATAAGAAACTCTTT	CATWDGYKKLF	TRGV2	.	TRGJ2	16	-1	-1	18
9	9.161051281529285E-5	TGTGCCACCTGGGATGATCTGGGGAAACTCTTT	CATWDDLGKLF	TRGV4	.	TRGJ2	15	-1	-1	23
9	9.161051281529285E-5	TGTGCCACCTGGGATACTTATAAGAAACTCTTT	CATWDTYKKLF	TRGV8	.	TRGJ1	15	-1	-1	17
9	9.161051281529285E-5	TGTGCCACCTGGGACGGGCACAAGAAACTCTTT	CATWDGHKKLF	TRGV2	.	TRGJ1	18	-1	-1	21
9	9.161051281529285E-5	TGTGCCACCTGGGACAGGCGTCAGAAACTCTTT	CATWDRRQKLF	TRGV3	.	TRGJ1	18	-1	-1	22
9	9.161051281529285E-5	TGTGCCACCTGGGAACGTTATGGGAAACTCTTT	CATWERYGKLF	TRGV3	.	TRGJ1	13	-1	-1	17
9	9.161051281529285E-5	TGTGCCACCCTGAATTATTATAAGAAACTCTTT	CATLNYYKKLF	TRGV7	.	TRGJ1	8	-1	-1	11
9	9.161051281529285E-5	TCCGGAGGGGATTATTATAAGAAACTCTTT	SGGDYYKKLF	TRGV8	.	TRGJ1	0	-1	-1	10
9	9.161051281529285E-5	TGTGCCACCTCTTATTATAAGAAACTCTTT	CATSYYKKLF	TRGV2	.	TRGJ1	9	-1	-1	11
9	9.161051281529285E-5	TGTGCCACCTGGGCTTATAAGAAACTCTTT	CATWAYKKLF	TRGV8	.	TRGJ1	12	-1	-1	14
9	9.161051281529285E-5	TGTGCCACCTGGGGTAATAAGAAACTCTTT	CATWGNKKLF	TRGV8	.	TRGJ1	15	-1	-1	16
9	9.161051281529285E-5	TGTGCCACCTGGGATTCAAAGAAACTCTTT	CATWDSKKLF	TRGV4	.	TRGJ1	14	-1	-1	18
9	9.161051281529285E-5	TGTGCCACCTGGGACGGGCCGGAACTCTTT	CATWDGPELF	TRGV2	.	TRGJ1	19	-1	-1	22
9	9.161051281529285E-5	TGTGCCACCCGAGCCTGTAAGAAACTCTTT	CATRACKKLF	TRGV4	.	TRGJ1	8	-1	-1	17
9	9.161051281529285E-5	TGTGCCACCGACTATTATAAGAAACTCTTT	CATDYYKKLF	TRGV2	.	TRGJ1	8	-1	-1	12
9	9.161051281529285E-5	TGTGCCACCACGAGGGATAAGAAACTCTTT	CATTRDKKLF	TRGV3	.	TRGJ1	8	-1	-1	16
9	9.161051281529285E-5	TGTGCTCTGGTTTATAAGAAACTCTTT	CALVYKKLF	TRGV10	.	TRGJ1	5	-1	-1	11
9	9.161051281529285E-5	TGTGCCACCTGTAGGAAGAAACTCTTT	CATCRKKLF	TRGV3	.	TRGJ1	10	-1	-1	15
9	9.161051281529285E-5	TGTGCCACCTGGGACAGTAAACTCTTT	CATWDSKLF	TRGV3	.	TRGJ1	16	-1	-1	18
9	9.161051281529285E-5	TGTGCCACCTGGACAAAGAAACTCTTT	CATWTKKLF	TRGV8	.	TRGJ1	11	-1	-1	15
9	9.161051281529285E-5	TGTGCCACCCCTAATAAGAAACTCTTT	CATPNKKLF	TRGV8	.	TRGJ1	8	-1	-1	13
9	9.161051281529285E-5	TGTGCCACCGGCCATAAGAAACTCTTT	CATGHKKLF	TRGV8	.	TRGJ1	8	-1	-1	13
9	9.161051281529285E-5	TGTGCCTCTGGCCGGAAACTCTTT	CASGRKLF	TRGV4	.	TRGJ1	5	-1	-1	14
9	9.161051281529285E-5	TGTCAGAATTGGAAACTCTTT	CQNWKLF	TRGV3	.	TRGJ1	2	-1	-1	11
9	9.161051281529285E-5	TGTGCCACCTGGCCACTCTTT	CATWPLF	TRGV8	.	TRGJ1	11	-1	-1	14
9	9.161051281529285E-5	TGTGAGGAGAAACTCTTT	CEEKLF	TRGV8	.	TRGJ1	3	-1	-1	7
8	8.143156694692697E-5	TGTGCCTTGTGGGAGGTGCAGGGGGAGTTGGGCAAAAAAATCAAGGCATTT	CALWEVQGELGKKIKAF	TRGV9	.	TRGJP	19	-1	-1	24
8	8.143156694692697E-5	TGTGCCACCTGGGACGGGCTAGCAATGGACCTTTTTGGTAAGAAACTCTTT	CATWDGLAMDLFGKKLF	TRGV2	.	TRGJ1	18	-1	-1	38
8	8.143156694692697E-5	TGTGCCACCTGGGACGGGCCCCTTAGTAGGATTGTCTATAAGAAACTCTTT	CATWDGPLSRIVYKKLF	TRGV2	.	TRGJ1	20	-1	-1	36
8	8.143156694692697E-5	TGTGCCACCTGGGACGGACCTTTGAATAGTAGTGATTGGATCAAGACGTTT	CATWDGPLNSSDWIKTF	TRGV2	.	TRGJP2	19	-1	-1	25
8	8.143156694692697E-5	TGTGCCACCTGGGACAGGCTGTTGATTTTTAGTGATTGGATCAAGACGTTT	CATWDRLLIFSDWIKTF	TRGV7	.	TRGJP2	21	-1	-1	29
8	8.143156694692697E-5	TGTGCTGCGTGGGATTATAGGCCCACCACTGGTTGGTTCAAGATATTT	CAAWDYRPTTGWFKIF	TRGV10	.	TRGJP1	16	-1	-1	24
8	8.143156694692697E-5	TGTGCTGCGTGGGATATCCACAATACCACTGGTTGGTTCAAGATATTT	CAAWDIHNTTGWFKIF	TRGV10	.	TRGJP1	14	-1	-1	22
8	8.143156694692697E-5	TGTGCCTTGTGGGAGGTGCAGAGGACCACTGGTTGGTTCAAGATATTT	CALWEVQRTTGWFKIF	TRGV9	.	TRGJP1	19	-1	-1	24
8	8.143156694692697E-5	TGTGCCTTGTGGGAGGTAAGGGCCCATTATTATTATAAGAAACTCTTT	CALWEVRAHYYYKKLF	TRGV9	.	TRGJ1	16	-1	-1	28
8	8.143156694692697E-5	TGTGCCACCTGGGATAGGGGGTATAGTAGTGATTGGATCAAGACGTTT	CATWDRGYSSDWIKTF	TRGV8	.	TRGJP2	17	-1	-1	21
8	8.143156694692697E-5	TGTGCCACCTGGGACGGGCAGGTCGGGTATTATTATAAGAAACTCTTT	CATWDGQVGYYYKKLF	TRGV2	.	TRGJ1	18	-1	-1	28
8	8.143156694692697E-5	TGTGCCACCTGGGACGGACGGGGGAGTAGTGATTGGATCAAGACGTTT	CATWDGRGSSDWIKTF	TRGV2	.	TRGJP2	16	-1	-1	24
8	8.143156694692697E-5	TGTGCTGCGTGGGATTATAAGGGGGATTATTATAAGAAACTCTTT	CAAWDYKGDYYKKLF	TRGV10	.	TRGJ1	16	-1	-1	25
8	8.143156694692697E-5	TGTGCCTTGTGGGATCTAAATTCGAATTATTATAAGAAACTCTTT	CALWDLNSNYYKKLF	TRGV9	.	TRGJ1	13	-1	-1	18
8	8.143156694692697E-5	TGTGCCTTGTGGGAGGTGTTTTTTTATTATTATAAGAAACTCTTT	CALWEVFFYYYKKLF	TRGV9	.	TRGJ1	17	-1	-1	25
8	8.143156694692697E-5	TGTGCCACCTGGGTCCAGGATAGTAGTGATTGGATCAAGACGTTT	CATWVQDSSDWIKTF	TRGV2	.	TRGJP2	12	-1	-1	19
8	8.143156694692697E-5	TGTGCCACCTGGGTGTTCCTTTGGAGTGATTGGATCAAGACGTTT	CATWVFLWSDWIKTF	TRGV8	.	TRGJP2	12	-1	-1	24
8	8.143156694692697E-5	TGTGCCACCTGGGATAGACGTAGTAGTGATTGGATCAAGACGTTT	CATWDRRSSDWIKTF	TRGV8	.	TRGJP2	16	-1	-1	20
8	8.143156694692697E-5	TGTGCCACCTGGGATAGAGTAGGTAGTGATTGGATCAAGACGTTT	CATWDRVGSDWIKTF	TRGV8	.	TRGJP2	16	-1	-1	22
8	8.143156694692697E-5	TGTGCCACCTGGGATAAAGGTGGGAGTGATTGGATCAAGACGTTT	CATWDKGGSDWIKTF	TRGV8	.	TRGJP2	15	-1	-1	24
8	8.143156694692697E-5	TGTGCCACCTGGGACCGCCGAAGTAGTGATTGGATCAAGACGTTT	CATWDRRSSDWIKTF	TRGV8	.	TRGJP2	13	-1	-1	21
8	8.143156694692697E-5	TGTGCCACCTGGGACGCCCATAGTAGTGATTGGATCAAGACGTTT	CATWDAHSSDWIKTF	TRGV2	.	TRGJP2	15	-1	-1	19
8	8.143156694692697E-5	TGTGCCACCTGGGACGGGCCTGGCGGGCATTATAAGAAACTCTTT	CATWDGPGGHYKKLF	TRGV2	.	TRGJ1	19	-1	-1	28
8	8.143156694692697E-5	TGTGCCACCTGGGACGGGCCCCGTAATGATTGGATCAAGACGTTT	CATWDGPRNDWIKTF	TRGV2	.	TRGJP2	20	-1	-1	22
8	8.143156694692697E-5	TGTGCCACCTGGGACGGGCCGCGGTCAGATTATAAGAAACTCTTT	CATWDGPRSDYKKLF	TRGV2	.	TRGJ1	19	-1	-1	28
8	8.143156694692697E-5	TGTGCCACCTGGGACGGAGAAACTAGTGATTGGATCAAGACGTTT	CATWDGETSDWIKTF	TRGV2	.	TRGJP2	16	-1	-1	23
8	8.143156694692697E-5	TGTGCCACCTGGGACGGAAGAGGTAGTGATTGGATCAAGACGTTT	CATWDGRGSDWIKTF	TRGV2	.	TRGJP2	16	-1	-1	22
8	8.143156694692697E-5	TGTGCCACCTGGGACATAACGGTGAATTATTATAAGAAACTCTTT	CATWDITVNYYKKLF	TRGV7	.	TRGJ1	15	-1	-1	23
8	8.143156694692697E-5	TGTGCCACCTGGGACAGGCCCGCGAATTATTATAAGAAACTCTTT	CATWDRPANYYKKLF	TRGV7	.	TRGJ1	19	-1	-1	22
8	8.143156694692697E-5	TGTGCCACCTGGGACAGGCCGGATCGGATCCTAAAGAAACTCTTT	CATWDRPDRILKKLF	TRGV7	.	TRGJ1	19	-1	-1	33
8	8.143156694692697E-5	TGTGCCACCTGGGACAGGCGTAGTGGGAATTATAAGAAACTCTTT	CATWDRRSGNYKKLF	TRGV3	.	TRGJ1	18	-1	-1	28
8	8.143156694692697E-5	TGTGCCACCTGGGACAGACTTTGGGGTTATTATAAGAAACTCTTT	CATWDRLWGYYKKLF	TRGV3	.	TRGJ1	16	-1	-1	26
8	8.143156694692697E-5	TGTGCTGCGTGGGGCCGGCGATATTATTATAAGAAACTCTTT	CAAWGRRYYYKKLF	TRGV10	.	TRGJ1	12	-1	-1	18
8	8.143156694692697E-5	TGTGCTGCGTGGGATTTTCCGAATTATTATAAGAAACTCTTT	CAAWDFPNYYKKLF	TRGV10	.	TRGJ1	15	-1	-1	19
8	8.143156694692697E-5	TGTGCTGCGTGGGATTCTATCCATTATTATAAGAAACTCTTT	CAAWDSIHYYKKLF	TRGV10	.	TRGJ1	15	-1	-1	22
8	8.143156694692697E-5	TGTGCTGCGTGGGATTATATCCATTATTATAAGAAACTCTTT	CAAWDYIHYYKKLF	TRGV10	.	TRGJ1	16	-1	-1	22
8	8.143156694692697E-5	TGTGCTGCGTGGGATCTATTTAATTATTATAAGAAACTCTTT	CAAWDLFNYYKKLF	TRGV10	.	TRGJ1	14	-1	-1	21
8	8.143156694692697E-5	TGTGCCACCTCCCTGCTTAAAAATTATTATAAGAAACTCTTT	CATSLLKNYYKKLF	TRGV8	.	TRGJ1	9	-1	-1	21
8	8.143156694692697E-5	TGTGCCACCTGGGCCAGGTTTAGGGATTGGATCAAGACGTTT	CATWARFRDWIKTF	TRGV3	.	TRGJP2	17	-1	-1	20
8	8.143156694692697E-5	TGTGCCACCTGGGGCTCTCTTGTTGTTTGGATCAAGACGTTT	CATWGSLVVWIKTF	TRGV5P	.	TRGJP2	14	-1	-1	23
8	8.143156694692697E-5	TGTGCCACCTGGGGCTATAGTAGTGATTGGATCAAGACGTTT	CATWGYSSDWIKTF	TRGV8	.	TRGJP2	12	-1	-1	15
8	8.143156694692697E-5	TGTGCCACCTGGGATTTTATCACTGGTTGGTTCAAGATATTT	CATWDFITGWFKIF	TRGV2	.	TRGJP1	13	-1	-1	17
8	8.143156694692697E-5	TGTGCCACCTGGGATGGGCCTATTTATTATAAGAAACTCTTT	CATWDGPIYYKKLF	TRGV4	.	TRGJ1	22	-1	-1	23
8	8.143156694692697E-5	TGTGCCACCTGGGATGGGCCTAATTATTATAAGAAACTCTTT	CATWDGPNYYKKLF	TRGV4	.	TRGJ1	19	-1	-1	21
8	8.143156694692697E-5	TGTGCCACCTGGGATGGGCCCTGGAGTTATAAGAAACTCTTT	CATWDGPWSYKKLF	TRGV4	.	TRGJ1	20	-1	-1	26
8	8.143156694692697E-5	TGTGCCACCTGGGATGGGCCGGATTATTATAAGAAACTCTTT	CATWDGPDYYKKLF	TRGV4	.	TRGJ1	19	-1	-1	19
8	8.143156694692697E-5	TGTGCCACCTGGGACTCTGTGGTTGGTTATAAGAAACTCTTT	CATWDSVVGYKKLF	TRGV7	.	TRGJ1	14	-1	-1	26
8	8.143156694692697E-5	TGTGCCACCTGGGACCTAGGAAGTCTAAATAAGAAACTCTTT	CATWDLGSLNKKLF	TRGV7	.	TRGJ1	14	-1	-1	28
8	8.143156694692697E-5	TGTGCCACCTGGGACGTTTCGAATTATTATAAGAAACTCTTT	CATWDVSNYYKKLF	TRGV2	.	TRGJ1	15	-1	-1	17
8	8.143156694692697E-5	TGTGCCACCTGGGACGCCGATTGGGATTATAAGAAACTCTTT	CATWDADWDYKKLF	TRGV2	.	TRGJ1	15	-1	-1	25
8	8.143156694692697E-5	TGTGCCACCTGGGACGGTCCTACGGGGGATAAGAAACTCTTT	CATWDGPTGDKKLF	TRGV2	.	TRGJ1	19	-1	-1	28
8	8.143156694692697E-5	TGTGCCACCTGGGACGGGTTGGAATATTATAAGAAACTCTTT	CATWDGLEYYKKLF	TRGV2	.	TRGJ1	17	-1	-1	18
8	8.143156694692697E-5	TGTGCCACCTGGGACGGGCCGAAATATTATAAGAAACTCTTT	CATWDGPKYYKKLF	TRGV2	.	TRGJ1	19	-1	-1	19
8	8.143156694692697E-5	TGTGCCACCTGGGACGGGCGGCTATCGATGGGGAAACTCTTT	CATWDGRLSMGKLF	TRGV2	.	TRGJ1	18	-1	-1	32
8	8.143156694692697E-5	TGTGCCACCTGGGACGGGCGGGATTATTATAAGAAACTCTTT	CATWDGRDYYKKLF	TRGV2	.	TRGJ1	18	-1	-1	22
8	8.143156694692697E-5	TGTGCCACCTGGGACGGGCGGAGTAATTATAAGAAACTCTTT	CATWDGRSNYKKLF	TRGV2	.	TRGJ1	18	-1	-1	25
8	8.143156694692697E-5	TGTGCCACCTGGGACGGGCAAGGGTATTATAAGAAACTCTTT	CATWDGQGYYKKLF	TRGV2	.	TRGJ1	18	-1	-1	24
8	8.143156694692697E-5	TGTGCCACCTGGGACGGACGAAGTGATTGGATCAAGACGTTT	CATWDGRSDWIKTF	TRGV2	.	TRGJP2	16	-1	-1	21
8	8.143156694692697E-5	TGTGCCACCTGGGACAGCTGTCGTCCTTATAAGAAACTCTTT	CATWDSCRPYKKLF	TRGV8	.	TRGJ1	16	-1	-1	26
8	8.143156694692697E-5	TGTGCCACCTGGGACAGGCTTGGGGTGAATAAGAAACTCTTT	CATWDRLGVNKKLF	TRGV3	.	TRGJ1	21	-1	-1	28
8	8.143156694692697E-5	TGTGCCACCTGGGACAGGCCCAATTATTATAAGAAACTCTTT	CATWDRPNYYKKLF	TRGV7	.	TRGJ1	19	-1	-1	21
8	8.143156694692697E-5	TGTGCCACCTGGGACAGGCCGTTCTATTATAAGAAACTCTTT	CATWDRPFYYKKLF	TRGV3	.	TRGJ1	19	-1	-1	24
8	8.143156694692697E-5	TGTGCCACCTGGGACAGGCCGCGGTATTATAAGAAACTCTTT	CATWDRPRYYKKLF	TRGV5	.	TRGJ1	19	-1	-1	24
8	8.143156694692697E-5	TGTGCCACCTGGGACAGGCATGAGGATTATAAGAAACTCTTT	CATWDRHEDYKKLF	TRGV5	.	TRGJ1	21	-1	-1	25
8	8.143156694692697E-5	TGTGCCACCTGGGAATGGAGTAGTGATTGGATCAAGACGTTT	CATWEWSSDWIKTF	TRGV8	.	TRGJP2	13	-1	-1	18
8	8.143156694692697E-5	TGTGCTGCGTGGGGCAGGAATTATTATAAGAAACTCTTT	CAAWGRNYYKKLF	TRGV10	.	TRGJ1	12	-1	-1	17
8	8.143156694692697E-5	TGTGCTGCGTGGGATTTTTGCCGTTGGTTCAAGATATTT	CAAWDFCRWFKIF	TRGV10	.	TRGJP1	15	-1	-1	22
8	8.143156694692697E-5	TGTGCTGCGTGGGATTCGTATTATTATAAGAAACTCTTT	CAAWDSYYYKKLF	TRGV10	.	TRGJ1	19	-1	-1	13
8	8.143156694692697E-5	TGTGCTGCGTGGGACTACGTCGCATGGTTCAAGATATTT	CAAWDYVAWFKIF	TRGV10	.	TRGJP1	19	-1	-1	24
8	8.143156694692697E-5	TGTGCTGCGTGGGAAACAGATTATTATAAGAAACTCTTT	CAAWETDYYKKLF	TRGV10	.	TRGJ1	13	-1	-1	19
8	8.143156694692697E-5	TGTGCTGCGTGGACCCTTAGTGATTGGATCAAGACGTTT	CAAWTLSDWIKTF	TRGV10	.	TRGJP2	11	-1	-1	17
8	8.143156694692697E-5	TGTGCCTTGTGGGGCGGAGAAAATTATAAGAAACTCTTT	CALWGGENYKKLF	TRGV9	.	TRGJ1	12	-1	-1	22
8	8.143156694692697E-5	TGTGCCACCTGGGTCGGGGGTGGTTATAAGAAACTCTTT	CATWVGGGYKKLF	TRGV2	.	TRGJ1	17	-1	-1	23
8	8.143156694692697E-5	TGTGCCACCTGGGCTTGCCGTTATTATAAGAAACTCTTT	CATWACRYYKKLF	TRGV5	.	TRGJ1	12	-1	-1	20
8	8.143156694692697E-5	TGTGCCACCTGGGCTAAGAATTATTATAAGAAACTCTTT	CATWAKNYYKKLF	TRGV4	.	TRGJ1	12	-1	-1	17
8	8.143156694692697E-5	TGTGCCACCTGGGCCCCCGCTTTTTATAAGAAACTCTTT	CATWAPAFYKKLF	TRGV2	.	TRGJ1	12	-1	-1	20
8	8.143156694692697E-5	TGTGCCACCTGGGATCGCAGTGATTGGATCAAGACGTTT	CATWDRSDWIKTF	TRGV3	.	TRGJP2	13	-1	-1	18
8	8.143156694692697E-5	TGTGCCACCTGGGATGGCCCGAATTATAAGAAACTCTTT	CATWDGPNYKKLF	TRGV4	.	TRGJ1	19	-1	-1	22
8	8.143156694692697E-5	TGTGCCACCTGGGATGGGCCTTATTATAAGAAACTCTTT	CATWDGPYYKKLF	TRGV8	.	TRGJ1	20	-1	-1	20
8	8.143156694692697E-5	TGTGCCACCTGGGATGGGCCCTGGTATAAGAAACTCTTT	CATWDGPWYKKLF	TRGV4	.	TRGJ1	20	-1	-1	24
8	8.143156694692697E-5	TGTGCCACCTGGGATGGGCGTTACTATAAGAAACTCTTT	CATWDGRYYKKLF	TRGV4	.	TRGJ1	18	-1	-1	20
8	8.143156694692697E-5	TGTGCCACCTGGGATGATTCTCATTATAAGAAACTCTTT	CATWDDSHYKKLF	TRGV4	.	TRGJ1	15	-1	-1	22
8	8.143156694692697E-5	TGTGCCACCTGGGATGAAGACGATTATAAGAAACTCTTT	CATWDEDDYKKLF	TRGV4	.	TRGJ1	15	-1	-1	22
8	8.143156694692697E-5	TGTGCCACCTGGGATAGCCCCTTATGGCAGAAACTCTTT	CATWDSPLWQKLF	TRGV8	.	TRGJ1	19	-1	-1	28
8	8.143156694692697E-5	TGTGCCACCTGGGATAGGTGGTATTATAAGAAACTCTTT	CATWDRWYYKKLF	TRGV8	.	TRGJ1	17	-1	-1	21
8	8.143156694692697E-5	TGTGCCACCTGGGATAGGCCCGAGTATAAGAAACTCTTT	CATWDRPEYKKLF	TRGV8	.	TRGJ1	19	-1	-1	24
8	8.143156694692697E-5	TGTGCCACCTGGGATAAGGGGCATATTTGGAAACTCTTT	CATWDKGHIWKLF	TRGV8	.	TRGJ1	15	-1	-1	29
8	8.143156694692697E-5	TGTGCCACCTGGGACTCCAATTATTATAAGAAACTCTTT	CATWDSNYYKKLF	TRGV7	.	TRGJ1	14	-1	-1	15
8	8.143156694692697E-5	TGTGCCACCTGGGACGGTCTTTATTATAAGAAACTCTTT	CATWDGLYYKKLF	TRGV2	.	TRGJ1	16	-1	-1	20
8	8.143156694692697E-5	TGTGCCACCTGGGACGGTACCTATTATAAGAAACTCTTT	CATWDGTYYKKLF	TRGV2	.	TRGJ1	16	-1	-1	21
8	8.143156694692697E-5	TGTGCCACCTGGGACGGGCTGTGGTATAAGAAACTCTTT	CATWDGLWYKKLF	TRGV2	.	TRGJ1	18	-1	-1	24
8	8.143156694692697E-5	TGTGCCACCTGGGACGGGCTACATTATAAGAAACTCTTT	CATWDGLHYKKLF	TRGV2	.	TRGJ1	18	-1	-1	22
8	8.143156694692697E-5	TGTGCCACCTGGGACGGGCCCCAATATAAGAAACTCTTT	CATWDGPQYKKLF	TRGV2	.	TRGJ1	20	-1	-1	24
8	8.143156694692697E-5	TGTGCCACCTGGGACGGGCGTTCTTATAAGAAACTCTTT	CATWDGRSYKKLF	TRGV2	.	TRGJ1	18	-1	-1	20
8	8.143156694692697E-5	TGTGCCACCTGGGACGGGCGAGAGTATAAGAAACTCTTT	CATWDGREYKKLF	TRGV2	.	TRGJ1	18	-1	-1	24
8	8.143156694692697E-5	TGTGCCACCTGGGACGGGCAGTTTTATAAGAAACTCTTT	CATWDGQFYKKLF	TRGV2	.	TRGJ1	18	-1	-1	23
8	8.143156694692697E-5	TGTGCCACCTGGGACGGGGGAGCAAAGGAGAAACTCTTT	CATWDGGAKEKLF	TRGV2	.	TRGJ1	17	-1	-1	28
8	8.143156694692697E-5	TGTGCCACCTGGGACGGGACCCTCTATAAGAAACTCTTT	CATWDGTLYKKLF	TRGV2	.	TRGJ1	21	-1	-1	24
8	8.143156694692697E-5	TGTGCCACCTGGGACGGACCTTATTATAAGAAACTCTTT	CATWDGPYYKKLF	TRGV2	.	TRGJ1	19	-1	-1	20
8	8.143156694692697E-5	TGTGCCACCTGGGACGGACCCCCCTATAAGAAACTCTTT	CATWDGPPYKKLF	TRGV2	.	TRGJ1	20	-1	-1	24
8	8.143156694692697E-5	TGTGCCACCTGGGACAGTACTTATTATAAGAAACTCTTT	CATWDSTYYKKLF	TRGV3	.	TRGJ1	16	-1	-1	20
8	8.143156694692697E-5	TGTGCCACCTGGGACAGTAGTGATTGGATCAAGACGTTT	CATWDSSDWIKTF	TRGV8	.	TRGJP2	16	-1	-1	15
8	8.143156694692697E-5	TGTGCCACCTGGGACAGGCTGCATTATAAGAAACTCTTT	CATWDRLHYKKLF	TRGV7	.	TRGJ1	18	-1	-1	22
8	8.143156694692697E-5	TGTGCCACCTGGGACAGGCTGGGTTATAAGAAACTCTTT	CATWDRLGYKKLF	TRGV3	.	TRGJ1	18	-1	-1	23
8	8.143156694692697E-5	TGTGCCACCTGGGACAGGCCTTTCCATAAGAAACTCTTT	CATWDRPFHKKLF	TRGV3	.	TRGJ1	24	-1	-1	25
8	8.143156694692697E-5	TGTGCCACCTGGGACAGGCCCTCGATTAAGAAACTCTTT	CATWDRPSIKKLF	TRGV7	.	TRGJ1	19	-1	-1	26
8	8.143156694692697E-5	TGTGCCACCTGGGAGTCCACTGGTTGGTTCAAGATATTT	CATWESTGWFKIF	TRGV2	.	TRGJP1	13	-1	-1	16
8	8.143156694692697E-5	TGTGCCACCTGGGAGGCGTGGTATTATAAGAAACTCTTT	CATWEAWYYKKLF	TRGV3	.	TRGJ1	13	-1	-1	21
8	8.143156694692697E-5	TGTGCCACCTGGGAGGCGAATTATTATAAGAAACTCTTT	CATWEANYYKKLF	TRGV4	.	TRGJ1	13	-1	-1	16
8	8.143156694692697E-5	TGTGCCACCTACCTCAGGAGTGATTGGATCAAGACGTTT	CATYLRSDWIKTF	TRGV8	.	TRGJP2	9	-1	-1	15
8	8.143156694692697E-5	TGTGCCACCGCTCCAGAACCGTCTTATAAGAAACTCTTT	CATAPEPSYKKLF	TRGV5	.	TRGJ1	8	-1	-1	23
8	8.143156694692697E-5	TGTGCTGCGTGGGCCTATTATTATAAGAAACTCTTT	CAAWAYYYKKLF	TRGV10	.	TRGJ1	12	-1	-1	16
8	8.143156694692697E-5	TGTGCTGCGTGGGGCACTGGTTGGTTCAAGATATTT	CAAWGTGWFKIF	TRGV10	.	TRGJP1	12	-1	-1	14
8	8.143156694692697E-5	TGTGCTGCGTGGGATACCTCTAAGGAGAAACTCTTT	CAAWDTSKEKLF	TRGV10	.	TRGJ1	14	-1	-1	25
8	8.143156694692697E-5	TGTGCCACCTGTCCCAATTATTATAAGAAACTCTTT	CATCPNYYKKLF	TRGV2	.	TRGJ1	10	-1	-1	15
8	8.143156694692697E-5	TGTGCCACCTGGTCCTTCCGACTTAAGAAACTCTTT	CATWSFRLKKLF	TRGV2	.	TRGJ1	11	-1	-1	23
8	8.143156694692697E-5	TGTGCCACCTGGGATTTTGATTATAAGAAACTCTTT	CATWDFDYKKLF	TRGV8	.	TRGJ1	14	-1	-1	19
8	8.143156694692697E-5	TGTGCCACCTGGGATTGTCATTATAAGAAACTCTTT	CATWDCHYKKLF	TRGV8	.	TRGJ1	14	-1	-1	19
8	8.143156694692697E-5	TGTGCCACCTGGGATGCTTATTATAAGAAACTCTTT	CATWDAYYKKLF	TRGV4	.	TRGJ1	15	-1	-1	17
8	8.143156694692697E-5	TGTGCCACCTGGGATGGAGAAGGTAAGAAACTCTTT	CATWDGEGKKLF	TRGV4	.	TRGJ1	16	-1	-1	23
8	8.143156694692697E-5	TGTGCCACCTGGGATATGGATTATAAGAAACTCTTT	CATWDMDYKKLF	TRGV4	.	TRGJ1	14	-1	-1	19
8	8.143156694692697E-5	TGTGCCACCTGGGACTTTCAAAAGGGGAAACTCTTT	CATWDFQKGKLF	TRGV2	.	TRGJ1	14	-1	-1	26
8	8.143156694692697E-5	TGTGCCACCTGGGACCGGGCTTATAAGAAACTCTTT	CATWDRAYKKLF	TRGV8	.	TRGJ1	13	-1	-1	20
8	8.143156694692697E-5	TGTGCCACCTGGGACGCGTATTATAAGAAACTCTTT	CATWDAYYKKLF	TRGV2	.	TRGJ1	15	-1	-1	18
8	8.143156694692697E-5	TGTGCCACCTGGGACGCATATTATAAGAAACTCTTT	CATWDAYYKKLF	TRGV5	.	TRGJ1	14	-1	-1	18
8	8.143156694692697E-5	TGTGCCACCTGGGACGGCCCTTATAAGAAACTCTTT	CATWDGPYKKLF	TRGV2	.	TRGJ1	19	-1	-1	20
8	8.143156694692697E-5	TGTGCCACCTGGGACGGGCCTCCCAAGAAACTCTTT	CATWDGPPKKLF	TRGV2	.	TRGJ1	24	-1	-1	24
8	8.143156694692697E-5	TGTGCCACCTGGGACGGGCCTGGCAAGAAACTCTTT	CATWDGPGKKLF	TRGV2	.	TRGJ1	19	-1	-1	24
8	8.143156694692697E-5	TGTGCCACCTGGGACGGGCGCTATAAGAAACTCTTT	CATWDGRYKKLF	TRGV2	.	TRGJ1	18	-1	-1	21
8	8.143156694692697E-5	TGTGCCACCTGGGACGGGCAGAGTAAGAAACTCTTT	CATWDGQSKKLF	TRGV2	.	TRGJ1	18	-1	-1	23
8	8.143156694692697E-5	TGTGCCACCTGGGACGGGCAATATAAGAAACTCTTT	CATWDGQYKKLF	TRGV2	.	TRGJ1	18	-1	-1	21
8	8.143156694692697E-5	TGTGCCACCTGGGACGATTATTATAAGAAACTCTTT	CATWDDYYKKLF	TRGV3	.	TRGJ1	14	-1	-1	16
8	8.143156694692697E-5	TGTGCCACCTGGGACAGGCCGCATAAGAAACTCTTT	CATWDRPHKKLF	TRGV7	.	TRGJ1	19	-1	-1	22
8	8.143156694692697E-5	TGTGCCACCTGGGACAGGCGGTATAAGAAACTCTTT	CATWDRRYKKLF	TRGV7	.	TRGJ1	18	-1	-1	21
8	8.143156694692697E-5	TGTGCCACCTGGGACAGGGATTATAAGAAACTCTTT	CATWDRDYKKLF	TRGV5	.	TRGJ1	17	-1	-1	19
8	8.143156694692697E-5	TGTGCCACCTGGGACAGAAAGTATAAGAAACTCTTT	CATWDRKYKKLF	TRGV7	.	TRGJ1	16	-1	-1	21
8	8.143156694692697E-5	TGTGCCACCTGGGAAGTGGGTTATAAGAAACTCTTT	CATWEVGYKKLF	TRGV4	.	TRGJ1	13	-1	-1	20
8	8.143156694692697E-5	TGTGCCACCTGGGAAAATTATTATAAGAAACTCTTT	CATWENYYKKLF	TRGV4	.	TRGJ1	13	-1	-1	15
8	8.143156694692697E-5	TGTGCCACTTGCCAGGGGTATAAGAAACTCTTT	CATCQGYKKLF	TRGV4	.	TRGJ2	10	-1	-1	18
8	8.143156694692697E-5	TGTGCCACCTGCAGTGATTGGATCAAGACGTTT	CATCSDWIKTF	TRGV3	.	TRGJP2	10	-1	-1	12
8	8.143156694692697E-5	TGTGCCACCTGGGATCGTTATAAGAAACTCTTT	CATWDRYKKLF	TRGV8	.	TRGJ1	14	-1	-1	17
8	8.143156694692697E-5	TGTGCCACCTGGGATGAAGCGAAGAAACTCTTT	CATWDEAKKLF	TRGV8	.	TRGJ1	14	-1	-1	21
8	8.143156694692697E-5	TGTGCCACCTGGGATAGACGGAAGAAACTCTTT	CATWDRRKKLF	TRGV8	.	TRGJ1	16	-1	-1	21
8	8.143156694692697E-5	TGTGCCACCTGGGACAGGCTCCTAGACCTCTTT	CATWDRLLDLF	TRGV3	.	TRGJ1	18	-1	-1	27
8	8.143156694692697E-5	TGTGCCACCTGGGACAGGCTCCAGAAACTCTTT	CATWDRLQKLF	TRGV3	.	TRGJ1	18	-1	-1	22
8	8.143156694692697E-5	TGTGCCACCTGGGACAGGCCTAAGAAACTCTTT	CATWDRPKKLF	TRGV5	.	TRGJ1	20	-1	-1	20
8	8.143156694692697E-5	TGTGCCACCGGGAATTATTATAAGAAACTCTTT	CATGNYYKKLF	TRGV3	.	TRGJ1	12	-1	-1	11
8	8.143156694692697E-5	TGTGCTAAACCCGGGGGGGAGAAACTCTTT	CAKPGGEKLF	TRGV4	.	TRGJ1	4	-1	-1	19
8	8.143156694692697E-5	TGTGCCTTGTGGGAGGTGCAAGGAGAGTTG	CALWEVQGEL	TRGV9	.	TRGJ1	19	-1	-1	27
8	8.143156694692697E-5	TGTGCCTTGTGGGAGGTGGTTCAAGAGTTG	CALWEVVQEL	TRGV9	.	TRGJ1	17	-1	-1	27
8	8.143156694692697E-5	TGTGCCTCGTGGGGGTATAAGAAACTCTTT	CASWGYKKLF	TRGV9	.	TRGJ1	15	-1	-1	15
8	8.143156694692697E-5	TGTGCCACCTTTTATTTGGAGAAACTCTTT	CATFYLEKLF	TRGV3	.	TRGJ1	9	-1	-1	19
8	8.143156694692697E-5	TGTGCCACCTCGGGGTATAAGAAACTCTTT	CATSGYKKLF	TRGV8	.	TRGJ1	16	-1	-1	15
8	8.143156694692697E-5	TGTGCCACCTGGGCTGGTAAGAAACTCTTT	CATWAGKKLF	TRGV5	.	TRGJ1	12	-1	-1	17
8	8.143156694692697E-5	TGTGCCACCTGGGACTTCAAGAAACTCTTT	CATWDFKKLF	TRGV8	.	TRGJ1	13	-1	-1	18
8	8.143156694692697E-5	TGTGCCACCTACGATTATAAGAAACTCTTT	CATYDYKKLF	TRGV8	.	TRGJ1	9	-1	-1	13
8	8.143156694692697E-5	TGTGCCACCCTTTATTATAAGAAACTCTTT	CATLYYKKLF	TRGV4	.	TRGJ1	8	-1	-1	11
8	8.143156694692697E-5	TGTGCCTTGTGGGAGGTGCCCCATTTT	CALWEVPHF	TRGV9	.	TRGJ1	21	-1	-1	24
8	8.143156694692697E-5	TGTGCCACCTGGGATCACAAACTCTTT	CATWDHKLF	TRGV8	.	TRGJ1	14	-1	-1	18
8	8.143156694692697E-5	TGTGCCACCTGGGACGGTAAACTCTTT	CATWDGKLF	TRGV2	.	TRGJ1	16	-1	-1	18
8	8.143156694692697E-5	TGTGCCACCCTGAATAAGAAACTCTTT	CATLNKKLF	TRGV2	.	TRGJ1	8	-1	-1	13
8	8.143156694692697E-5	TGTGCCACCGAGGGTAGGAAACTCTTT	CATEGRKLF	TRGV7	.	TRGJ1	8	-1	-1	14
8	8.143156694692697E-5	TGTGCCACCTTTAAGAAACTCTTT	CATFKKLF	TRGV7	.	TRGJ1	9	-1	-1	11
8	8.143156694692697E-5	TGTGCCACCTGGGATAGGCTCTTT	CATWDRLF	TRGV8	.	TRGJ1	18	-1	-1	18
8	8.143156694692697E-5	TGTGCCACCCGGTGGAAACTCTTT	CATRWKLF	TRGV3	.	TRGJ1	11	-1	-1	14
8	8.143156694692697E-5	TGTGCCACCGGGAAGAAACTCTTT	CATGKKLF	TRGV8	.	TRGJ1	12	-1	-1	12
8	8.143156694692697E-5	TGTGCCACCAGGAAGAAACTCTTT	CATRKKLF	TRGV3	.	TRGJ1	11	-1	-1	12
8	8.143156694692697E-5	TGTGCGTTCTATAAGAAACTCTTT	CAFYKKLF	TRGV3	.	TRGJ1	4	-1	-1	9
7	7.12526210785611E-5	TGTGCCACCTGGGACAGGCTTTATGAGTTCAGTACCCCTTCCGTGGGTTATAAGAAACTCTTT	CATWDRLYEFSTPSVGYKKLF	TRGV3	.	TRGJ1	18	-1	-1	47
7	7.12526210785611E-5	TGTGCTGCGTGGGATTATTTAGCGTCCAACTCGAATTATTATAAGAAACTCTTT	CAAWDYLASNSNYYKKLF	TRGV10	.	TRGJ1	16	-1	-1	27
7	7.12526210785611E-5	TGTGCCACCTGGGACGATTTTCGCAACGTACCATCTTATTATAAGAAACTCTTT	CATWDDFRNVPSYYKKLF	TRGV2	.	TRGJ1	15	-1	-1	35
7	7.12526210785611E-5	TGTGCCACCTGGGATTTTAACGCCTATGTCGATTATTATAAGAAACTCTTT	CATWDFNAYVDYYKKLF	TRGV8	.	TRGJ1	14	-1	-1	28
7	7.12526210785611E-5	TGTGCCACCTGGGATAGGCGGGAGGAGTTGGGCAAAAAAATCAAGGTATTT	CATWDRREELGKKIKVF	TRGV8	.	TRGJP	18	-1	-1	24
7	7.12526210785611E-5	TGTGCCACCTGGGACCTAATGGCCCGTCTAAGTGATTGGATCAAGACGTTT	CATWDLMARLSDWIKTF	TRGV2	.	TRGJP2	14	-1	-1	30
7	7.12526210785611E-5	TGTGCCACCTGGGACGGACGTCCCAAAGGGGGTGATTGGATCAAGACGTTT	CATWDGRPKGGDWIKTF	TRGV2	.	TRGJP2	24	-1	-1	31
7	7.12526210785611E-5	TGTGCCACCTGGGACACCATGAGCGAGGCTACCCTCCCTGTGAAACTCTTT	CATWDTMSEATLPVKLF	TRGV7	.	TRGJ1	15	-1	-1	41
7	7.12526210785611E-5	TGTGCCACCTGGGACAGGCAAACCCCTGGGATCAATTATAAGAAACTCTTT	CATWDRQTPGINYKKLF	TRGV7	.	TRGJ1	18	-1	-1	34
7	7.12526210785611E-5	TGTGCCACCTGGGACAAAAGGGCCCCTTGGCAGATAGATAAGAAACTCTTT	CATWDKRAPWQIDKKLF	TRGV7	.	TRGJ1	15	-1	-1	37
7	7.12526210785611E-5	TGTGCTGCGTGGGATTATCGTAATACCACTGGTTGGTTCAAGATATTT	CAAWDYRNTTGWFKIF	TRGV10	.	TRGJP1	28	-1	-1	19
7	7.12526210785611E-5	TGTGCTGCGTGGGATTATGGGTGTACCACTGGTTGGTTCAAGATATTT	CAAWDYGCTTGWFKIF	TRGV10	.	TRGJP1	16	-1	-1	23
7	7.12526210785611E-5	TGTGCTGCGTGGGATTATACCGGGACCACTGGTTGGTTCAAGATATTT	CAAWDYTGTTGWFKIF	TRGV10	.	TRGJP1	16	-1	-1	24
7	7.12526210785611E-5	TGTGCTGCGTGGGACCATAGGGGCTTGAATTATTATAAGAAACTCTTT	CAAWDHRGLNYYKKLF	TRGV10	.	TRGJ1	13	-1	-1	26
7	7.12526210785611E-5	TGTGCCTTGTGGGAGCCCACGCGGCGGAGTCATTATAAGAAACTCTTT	CALWEPTRRSHYKKLF	TRGV9	.	TRGJ1	14	-1	-1	31
7	7.12526210785611E-5	TGTGCCACCTGGGGCAGGCCTACCTTCCCAAGCCCCAAGAAACTCTTT	CATWGRPTFPSPKKLF	TRGV5P	.	TRGJ1	23	-1	-1	36
7	7.12526210785611E-5	TGTGCCACCTGGGGAGTGGGGCCCTCCATGGGTTATAAGAAACTCTTT	CATWGVGPSMGYKKLF	TRGV8	.	TRGJ1	12	-1	-1	32
7	7.12526210785611E-5	TGTGCCACCTGGGATAGGCGAGGGGGTAGTGATTGGATCAAGACGTTT	CATWDRRGGSDWIKTF	TRGV8	.	TRGJP2	18	-1	-1	25
7	7.12526210785611E-5	TGTGCCACCTGGGACCGGGGGATTCGGAGTGATTGGATCAAGACGTTT	CATWDRGIRSDWIKTF	TRGV2	.	TRGJP2	18	-1	-1	27
7	7.12526210785611E-5	TGTGCCACCTGGGACGGCTCGGGAAGTAGTGATTGGATCAAGACGTTT	CATWDGSGSSDWIKTF	TRGV2	.	TRGJP2	16	-1	-1	24
7	7.12526210785611E-5	TGTGCCACCTGGGACGGCCTCGCCCGTAATTATTATAAGAAACTCTTT	CATWDGLARNYYKKLF	TRGV2	.	TRGJ1	16	-1	-1	27
7	7.12526210785611E-5	TGTGCCACCTGGGACGGCACTTATAGTAGTGATTGGATCAAGACGTTT	CATWDGTYSSDWIKTF	TRGV2	.	TRGJP2	16	-1	-1	18
7	7.12526210785611E-5	TGTGCCACCTGGGACGGGCCTATCACTGAAGATAATAAGAAACTCTTT	CATWDGPITEDNKKLF	TRGV2	.	TRGJ1	19	-1	-1	31
7	7.12526210785611E-5	TGTGCCACCTGGGACGGGCGGGGGAGTAGTGATTGGATCAAGACGTTT	CATWDGRGSSDWIKTF	TRGV2	.	TRGJP2	18	-1	-1	24
7	7.12526210785611E-5	TGTGCCACCTGGGACGGGGGGGTTGCCACTGGTTGGTTCAAGATATTT	CATWDGGVATGWFKIF	TRGV2	.	TRGJP1	17	-1	-1	25
7	7.12526210785611E-5	TGTGCCACCTGGGACAGGCTTAGCGGGAAGTATTATAAGAAACTCTTT	CATWDRLSGKYYKKLF	TRGV3	.	TRGJ1	18	-1	-1	26
7	7.12526210785611E-5	TGTGCCACCTGGGACAGGCCGTTGATCTGGTATTATAAGAAACTCTTT	CATWDRPLIWYYKKLF	TRGV7	.	TRGJ1	19	-1	-1	30
7	7.12526210785611E-5	TGTGCCACCTGGGACAGGCGAAGTGGCAATTATTATAAGAAACTCTTT	CATWDRRSGNYYKKLF	TRGV3	.	TRGJ1	18	-1	-1	27
7	7.12526210785611E-5	TGTGCCACCTGGGACAGGCATGCGAGTAGTGATTGGATCAAGACGTTT	CATWDRHASSDWIKTF	TRGV7	.	TRGJP2	21	-1	-1	24
7	7.12526210785611E-5	TGTGCCACCTGGGACAGGGAGGCTATCAGTGATTGGATCAAGACGTTT	CATWDREAISDWIKTF	TRGV3	.	TRGJP2	17	-1	-1	27
7	7.12526210785611E-5	TGTGCTGCGTGGGCCCCCGAAGGGGTTTATTATAAGAAACTCTTT	CAAWAPEGVYYKKLF	TRGV10	.	TRGJ1	12	-1	-1	26
7	7.12526210785611E-5	TGTGCTGCGTGGGGATCCAATACCACTGGTTGGTTCAAGATATTT	CAAWGSNTTGWFKIF	TRGV10	.	TRGJP1	12	-1	-1	19
7	7.12526210785611E-5	TGTGCTGCGTGGGATTATCCTACCACTGGTTGGTTCAAGATATTT	CAAWDYPTTGWFKIF	TRGV10	.	TRGJP1	16	-1	-1	20
7	7.12526210785611E-5	TGTGCTGCGTGGGAGCCTAGGAGTAGTGATTGGATCAAGACGTTT	CAAWEPRSSDWIKTF	TRGV10	.	TRGJP2	13	-1	-1	21
7	7.12526210785611E-5	TGTGCCACCTGGGATGGGTCGCCTGAGGTTAATAAGAAACTCTTT	CATWDGSPEVNKKLF	TRGV4	.	TRGJ1	17	-1	-1	31
7	7.12526210785611E-5	TGTGCCACCTGGGATAGCTTCCGGAATTATTATAAGAAACTCTTT	CATWDSFRNYYKKLF	TRGV8	.	TRGJ1	16	-1	-1	23
7	7.12526210785611E-5	TGTGCCACCTGGGATAGGCTGGGTAGTGATTGGATCAAGACGTTT	CATWDRLGSDWIKTF	TRGV8	.	TRGJP2	18	-1	-1	22
7	7.12526210785611E-5	TGTGCCACCTGGGATAGGCCTCCCCTTTATTATAAGAAACTCTTT	CATWDRPPLYYKKLF	TRGV8	.	TRGJ1	20	-1	-1	26
7	7.12526210785611E-5	TGTGCCACCTGGGACGCGCCTTTGAATTATTATAAGAAACTCTTT	CATWDAPLNYYKKLF	TRGV3	.	TRGJ1	20	-1	-1	20
7	7.12526210785611E-5	TGTGCCACCTGGGACGGGCTAAGGGGCTATTATAAGAAACTCTTT	CATWDGLRGYYKKLF	TRGV2	.	TRGJ1	18	-1	-1	27
7	7.12526210785611E-5	TGTGCCACCTGGGACGGGCCCGAGAATTATTATAAGAAACTCTTT	CATWDGPENYYKKLF	TRGV2	.	TRGJ1	21	-1	-1	23
7	7.12526210785611E-5	TGTGCCACCTGGGACGGGCCGGTGGGGAATTATAAGAAACTCTTT	CATWDGPVGNYKKLF	TRGV2	.	TRGJ1	22	-1	-1	28
7	7.12526210785611E-5	TGTGCCACCTGGGACGGGCCGAGGAATTATTATAAGAAACTCTTT	CATWDGPRNYYKKLF	TRGV2	.	TRGJ1	19	-1	-1	23
7	7.12526210785611E-5	TGTGCCACCTGGGACGGGCCAGACGGTAACTATAAGAAACTCTTT	CATWDGPDGNYKKLF	TRGV2	.	TRGJ1	19	-1	-1	30
7	7.12526210785611E-5	TGTGCCACCTGGGACGGGCAGGTAAGTGATTGGATCAAGACGTTT	CATWDGQVSDWIKTF	TRGV2	.	TRGJP2	18	-1	-1	24
7	7.12526210785611E-5	TGTGCCACCTGGGACGGGACCAGTAGTGATTGGATCAAGACGTTT	CATWDGTSSDWIKTF	TRGV2	.	TRGJP2	20	-1	-1	21
7	7.12526210785611E-5	TGTGCCACCTGGGACGGGAATCTTAGTGATTGGATCAAGACGTTT	CATWDGNLSDWIKTF	TRGV2	.	TRGJP2	17	-1	-1	23
7	7.12526210785611E-5	TGTGCCACCTGGGACGGACCTCCTGAGGACTATAAGAAACTCTTT	CATWDGPPEDYKKLF	TRGV2	.	TRGJ1	19	-1	-1	30
7	7.12526210785611E-5	TGTGCCACCTGGGACAGGCTGACCCCCTATTATAAGAAACTCTTT	CATWDRLTPYYKKLF	TRGV7	.	TRGJ1	24	-1	-1	27
7	7.12526210785611E-5	TGTGCCACCTGGGACAGGCCTGGGAATTATTATAAGAAACTCTTT	CATWDRPGNYYKKLF	TRGV7	.	TRGJ1	21	-1	-1	23
7	7.12526210785611E-5	TGTGCCACCTGGGACAGGCCTAGTAGTGATTGGATCAAGACGTTT	CATWDRPSSDWIKTF	TRGV7	.	TRGJP2	20	-1	-1	20
7	7.12526210785611E-5	TGTGCCACCTGGGACAGGCCCCCCCTTTATTATAAGAAACTCTTT	CATWDRPPLYYKKLF	TRGV7	.	TRGJ1	19	-1	-1	26
7	7.12526210785611E-5	TGTGCCACCTGGGACAGGCGGGAGGGGGAATATAAGAAACTCTTT	CATWDRREGEYKKLF	TRGV3	.	TRGJ1	18	-1	-1	30
7	7.12526210785611E-5	TGTGCTGCGTGGGAAGGTAAGTGTTATTATAAGAAACTCTTT	CAAWEGKCYYKKLF	TRGV10	.	TRGJ1	13	-1	-1	23
7	7.12526210785611E-5	TGTGCCTTGTGGGAGGCTTGCCCGGGTTATAAGAAACTCTTT	CALWEACPGYKKLF	TRGV9	.	TRGJ1	15	-1	-1	26
7	7.12526210785611E-5	TGTGCCACCTGGGTAGAACCCAGTGATTGGATCAAGACGTTT	CATWVEPSDWIKTF	TRGV2	.	TRGJP2	12	-1	-1	21
7	7.12526210785611E-5	TGTGCCACCTGGGATGGGCTAAAGATTTGTAAGAAACTCTTT	CATWDGLKICKKLF	TRGV4	.	TRGJ1	18	-1	-1	26
7	7.12526210785611E-5	TGTGCCACCTGGGATGGGCCTGACTATTATAAGAAACTCTTT	CATWDGPDYYKKLF	TRGV4	.	TRGJ1	19	-1	-1	24
7	7.12526210785611E-5	TGTGCCACCTGGGATGGGCCACGGTATTATAAGAAACTCTTT	CATWDGPRYYKKLF	TRGV4	.	TRGJ1	19	-1	-1	24
7	7.12526210785611E-5	TGTGCCACCTGGGATGGGGGGGTTTATTATAAGAAACTCTTT	CATWDGGVYYKKLF	TRGV4	.	TRGJ1	17	-1	-1	23
7	7.12526210785611E-5	TGTGCCACCTGGGATGGAGATAGTGATTGGATCAAGACGTTT	CATWDGDSDWIKTF	TRGV8	.	TRGJP2	14	-1	-1	20
7	7.12526210785611E-5	TGTGCCACCTGGGATGAACGTGGTTATTATAAGAAACTCTTT	CATWDERGYYKKLF	TRGV4	.	TRGJ1	15	-1	-1	23
7	7.12526210785611E-5	TGTGCCACCTGGGATACCCTATTATGTTATAAGAAACTCTTT	CATWDTLLCYKKLF	TRGV8	.	TRGJ1	21	-1	-1	26
7	7.12526210785611E-5	TGTGCCACCTGGGATACCGACTCCGACGAAGGGAAACTCTTT	CATWDTDSDEGKLF	TRGV8	.	TRGJ1	15	-1	-1	32
7	7.12526210785611E-5	TGTGCCACCTGGGATAGGGGGGATTATTATAAGAAACTCTTT	CATWDRGDYYKKLF	TRGV8	.	TRGJ1	17	-1	-1	22
7	7.12526210785611E-5	TGTGCCACCTGGGACTTTACCAATTATTATAAGAAACTCTTT	CATWDFTNYYKKLF	TRGV2	.	TRGJ1	14	-1	-1	21
7	7.12526210785611E-5	TGTGCCACCTGGGACGGGTATCGTGATTGGATCAAGACGTTT	CATWDGYRDWIKTF	TRGV2	.	TRGJP2	17	-1	-1	22
7	7.12526210785611E-5	TGTGCCACCTGGGACGGGCCCAATGGGCATAAGAAACTCTTT	CATWDGPNGHKKLF	TRGV2	.	TRGJ1	20	-1	-1	28
7	7.12526210785611E-5	TGTGCCACCTGGGACGGGCCAGGCTATTATAAGAAACTCTTT	CATWDGPGYYKKLF	TRGV2	.	TRGJ1	19	-1	-1	24
7	7.12526210785611E-5	TGTGCCACCTGGGACGGGCGCTCGTACTATAAGAAACTCTTT	CATWDGRSYYKKLF	TRGV2	.	TRGJ1	18	-1	-1	24
7	7.12526210785611E-5	TGTGCCACCTGGGACGGGAAAAGGTATTATAAGAAACTCTTT	CATWDGKRYYKKLF	TRGV2	.	TRGJ1	17	-1	-1	24
7	7.12526210785611E-5	TGTGCCACCTGGGACGGACCCAATTATTATAAGAAACTCTTT	CATWDGPNYYKKLF	TRGV2	.	TRGJ1	20	-1	-1	21
7	7.12526210785611E-5	TGTGCCACCTGGGACGAAAAAGTCTATTATAAGAAACTCTTT	CATWDEKVYYKKLF	TRGV2	.	TRGJ1	15	-1	-1	24
7	7.12526210785611E-5	TGTGCCACCTGGGACATGCCAGAAATTTATAAGAAACTCTTT	CATWDMPEIYKKLF	TRGV5	.	TRGJ1	19	-1	-1	26
7	7.12526210785611E-5	TGTGCCACCTGGGACAGGCTCCTGTTTTATAAGAAACTCTTT	CATWDRLLFYKKLF	TRGV5	.	TRGJ1	18	-1	-1	26
7	7.12526210785611E-5	TGTGCCACCTGGGACAGGCCTTTATCGATTAGGAAACTCTTT	CATWDRPLSIRKLF	TRGV5	.	TRGJ1	20	-1	-1	29
7	7.12526210785611E-5	TGTGCCACCTGGGACAGGCCGTGCGCTTATAAGAAACTCTTT	CATWDRPCAYKKLF	TRGV7	.	TRGJ1	19	-1	-1	26
7	7.12526210785611E-5	TGTGCCACCTGGGACAGGCCGGTCGATTGGATCAAGACGTTT	CATWDRPVDWIKTF	TRGV3	.	TRGJP2	23	-1	-1	24
7	7.12526210785611E-5	TGTGCCACCTGGGACAGGCGGTGGTATTATAAGAAACTCTTT	CATWDRRWYYKKLF	TRGV7	.	TRGJ1	18	-1	-1	24
7	7.12526210785611E-5	TGTGCCACCTGGGACAGATCGAATTATTATAAGAAACTCTTT	CATWDRSNYYKKLF	TRGV7	.	TRGJ1	16	-1	-1	18
7	7.12526210785611E-5	TGTGCCACCTGGGACAGAGAGGGCAATTATAAGAAACTCTTT	CATWDREGNYKKLF	TRGV2	.	TRGJ1	14	-1	-1	25
7	7.12526210785611E-5	TGTGCCACCTGGGAAAAATCGAATTATTATAAGAAACTCTTT	CATWEKSNYYKKLF	TRGV3	.	TRGJ1	13	-1	-1	15
7	7.12526210785611E-5	TGTGCCACCTGGACCTGTGAGGGCGATTGGATCAAGACGTTT	CATWTCEGDWIKTF	TRGV2	.	TRGJP2	11	-1	-1	24
7	7.12526210785611E-5	TGTGCTGCGTGGGATCATTATTATTATAAGAAACTCTTT	CAAWDHYYYKKLF	TRGV10	.	TRGJ1	14	-1	-1	19
7	7.12526210785611E-5	TGTGCTGCGTGGGAACTCCATTATTATAAGAAACTCTTT	CAAWELHYYKKLF	TRGV10	.	TRGJ1	13	-1	-1	19
7	7.12526210785611E-5	TGTGCCACCTGTCAGAGTAGTGATTGGATCAAGACGTTT	CATCQSSDWIKTF	TRGV2	.	TRGJP2	10	-1	-1	15
7	7.12526210785611E-5	TGTGCCACCTGGTCAGTGGGTGATTGGATCAAGACGTTT	CATWSVGDWIKTF	TRGV8	.	TRGJP2	11	-1	-1	19
7	7.12526210785611E-5	TGTGCCACCTGGCCCAGGGGTTATTATAAGAAACTCTTT	CATWPRGYYKKLF	TRGV8	.	TRGJ1	11	-1	-1	20
7	7.12526210785611E-5	TGTGCCACCTGGGCCTCCCCTTATTATAAGAAACTCTTT	CATWASPYYKKLF	TRGV2	.	TRGJ1	12	-1	-1	20
7	7.12526210785611E-5	TGTGCCACCTGGGCCCCCCGCGGTAGGATCAAGACGTTT	CATWAPRGRIKTF	TRGV2	.	TRGJP2	12	-1	-1	25
7	7.12526210785611E-5	TGTGCCACCTGGGATGGGCTCCGTTATAAGAAACTCTTT	CATWDGLRYKKLF	TRGV4	.	TRGJ1	18	-1	-1	23
7	7.12526210785611E-5	TGTGCCACCTGGGATGGGCCTGTTTATAAGAAACTCTTT	CATWDGPVYKKLF	TRGV4	.	TRGJ1	19	-1	-1	23
7	7.12526210785611E-5	TGTGCCACCTGGGATGAGCTTTATTATAAGAAACTCTTT	CATWDELYYKKLF	TRGV4	.	TRGJ1	18	-1	-1	20
7	7.12526210785611E-5	TGTGCCACCTGGGATACGGGTTATTATAAGAAACTCTTT	CATWDTGYYKKLF	TRGV8	.	TRGJ1	15	-1	-1	20
7	7.12526210785611E-5	TGTGCCACCTGGGATACGGACTATTATAAGAAACTCTTT	CATWDTDYYKKLF	TRGV8	.	TRGJ1	23	-1	-1	21
7	7.12526210785611E-5	TGTGCCACCTGGGATAGGTCTTATTATAAGAAACTCTTT	CATWDRSYYKKLF	TRGV8	.	TRGJ1	20	-1	-1	20
7	7.12526210785611E-5	TGTGCCACCTGGGATAGATCGGGTTATAAGAAACTCTTT	CATWDRSGYKKLF	TRGV8	.	TRGJ1	16	-1	-1	23
7	7.12526210785611E-5	TGTGCCACCTGGGACTGTACTTATTATAAGAAACTCTTT	CATWDCTYYKKLF	TRGV2	.	TRGJ1	14	-1	-1	20
7	7.12526210785611E-5	TGTGCCACCTGGGACCGTTGGAATTATAAGAAACTCTTT	CATWDRWNYKKLF	TRGV3	.	TRGJ1	14	-1	-1	22
7	7.12526210785611E-5	TGTGCCACCTGGGACGGTTTTTGGTGGATCAAGACGTTT	CATWDGFWWIKTF	TRGV2	.	TRGJP2	16	-1	-1	24
7	7.12526210785611E-5	TGTGCCACCTGGGACGGCTTTTATTATAAGAAACTCTTT	CATWDGFYYKKLF	TRGV2	.	TRGJ1	16	-1	-1	20
7	7.12526210785611E-5	TGTGCCACCTGGGACGGGCCTTGTTATAAGAAACTCTTT	CATWDGPCYKKLF	TRGV2	.	TRGJ1	19	-1	-1	20
7	7.12526210785611E-5	TGTGCCACCTGGGACGGGCCTAACCGGTTCAAGACGTTT	CATWDGPNRFKTF	TRGV2	.	TRGJP2	19	-1	-1	25
7	7.12526210785611E-5	TGTGCCACCTGGGACGGGCCGGGGTATAAGAAACTCTTT	CATWDGPGYKKLF	TRGV2	.	TRGJ1	19	-1	-1	24
7	7.12526210785611E-5	TGTGCCACCTGGGACGGGCCACTATATAAGAAACTCTTT	CATWDGPLYKKLF	TRGV2	.	TRGJ1	19	-1	-1	24
7	7.12526210785611E-5	TGTGCCACCTGGGACGGGCCACGTTATAAGAAACTCTTT	CATWDGPRYKKLF	TRGV2	.	TRGJ1	23	-1	-1	23
7	7.12526210785611E-5	TGTGCCACCTGGGACGGGCGGGGTTATAAGAAACTCTTT	CATWDGRGYKKLF	TRGV2	.	TRGJ1	18	-1	-1	23
7	7.12526210785611E-5	TGTGCCACCTGGGACGGGGCTTATTATAAGAAACTCTTT	CATWDGAYYKKLF	TRGV2	.	TRGJ1	17	-1	-1	20
7	7.12526210785611E-5	TGTGCCACCTGGGACGGGGGTTGTTATAAGAAACTCTTT	CATWDGGCYKKLF	TRGV2	.	TRGJ1	17	-1	-1	20
7	7.12526210785611E-5	TGTGCCACCTGGGACGGACTCAGCCATAAGAAACTCTTT	CATWDGLSHKKLF	TRGV3	.	TRGJ2	14	-1	-1	25
7	7.12526210785611E-5	TGTGCCACCTGGGACACGTATTATTATAAGAAACTCTTT	CATWDTYYYKKLF	TRGV7	.	TRGJ1	15	-1	-1	16
7	7.12526210785611E-5	TGTGCCACCTGGGACAGTTCATATTATAAGAAACTCTTT	CATWDSSYYKKLF	TRGV3	.	TRGJ1	16	-1	-1	21
7	7.12526210785611E-5	TGTGCCACCTGGGACAGGCTGAGATATAAGAAACTCTTT	CATWDRLRYKKLF	TRGV3	.	TRGJ1	18	-1	-1	24
7	7.12526210785611E-5	TGTGCCACCTGGGACAGGCCCCGATGGAAGAAACTCTTT	CATWDRPRWKKLF	TRGV3	.	TRGJ1	19	-1	-1	27
7	7.12526210785611E-5	TGTGCCACCTGGGACAGGCCGTGGGATAAGAAACTCTTT	CATWDRPWDKKLF	TRGV3	.	TRGJ1	19	-1	-1	25
7	7.12526210785611E-5	TGTGCCACCTGGGACAGGCCGGATTATAAGAAACTCTTT	CATWDRPDYKKLF	TRGV3	.	TRGJ1	19	-1	-1	22
7	7.12526210785611E-5	TGTGCCACCTGGGACAGGCGTTATTATAAGAAACTCTTT	CATWDRRYYKKLF	TRGV3	.	TRGJ1	18	-1	-1	20
7	7.12526210785611E-5	TGTGCCACCTGGGACAGGCGGTGCTATAAGAAACTCTTT	CATWDRRCYKKLF	TRGV3	.	TRGJ1	18	-1	-1	24
7	7.12526210785611E-5	TGTGCCACCTGGGACAGGCAGTCTATGGAGAAACTCTTT	CATWDRQSMEKLF	TRGV7	.	TRGJ1	18	-1	-1	28
7	7.12526210785611E-5	TGTGCCACCTGGGACAAGCGGGGCGGTAAGAAACTCTTT	CATWDKRGGKKLF	TRGV2	.	TRGJ1	14	-1	-1	26
7	7.12526210785611E-5	TGTGCCACCTGGGACAAAGCGGATTATAAGAAACTCTTT	CATWDKADYKKLF	TRGV7	.	TRGJ1	15	-1	-1	22
7	7.12526210785611E-5	TGTGCCACCTGGGAGACCGCTTATTATAAGAAACTCTTT	CATWETAYYKKLF	TRGV3	.	TRGJ1	13	-1	-1	20
7	7.12526210785611E-5	TGTGCCACCTGGACCCGTAGTGATTGGATCAAGACGTTT	CATWTRSDWIKTF	TRGV8	.	TRGJP2	11	-1	-1	16
7	7.12526210785611E-5	TGTGCCACGTACACCCCGGGCGATTATAAGAAACTCTTT	CATYTPGDYKKLF	TRGV4	.	TRGJ1	7	-1	-1	22
7	7.12526210785611E-5	TGTGCTCTTGAGTTGGGCAAAAAAATCAAGGTATTT	CALELGKKIKVF	TRGV8	.	TRGJP	4	-1	-1	9
7	7.12526210785611E-5	TGTGCTGCGTGGGACGATTATTATAAGAAACTCTTT	CAAWDDYYKKLF	TRGV10	.	TRGJ1	13	-1	-1	16
7	7.12526210785611E-5	TGTGCTGCGAAAACGGCTTATTATAAGAAACTCTTT	CAAKTAYYKKLF	TRGV10	.	TRGJ1	8	-1	-1	17
7	7.12526210785611E-5	TGTGCCACCTGCCTCCTGGGATATAAGAAACTCTTT	CATCLLGYKKLF	TRGV2	.	TRGJ1	10	-1	-1	21
7	7.12526210785611E-5	TGTGCCACCTGGTCTGGTTATTATAAGAAACTCTTT	CATWSGYYKKLF	TRGV2	.	TRGJ1	11	-1	-1	17
7	7.12526210785611E-5	TGTGCCACCTGGCCGAATTATTATAAGAAACTCTTT	CATWPNYYKKLF	TRGV5	.	TRGJ1	11	-1	-1	13
7	7.12526210785611E-5	TGTGCCACCTGGGTCCATTATTATAAGAAACTCTTT	CATWVHYYKKLF	TRGV2	.	TRGJ1	12	-1	-1	16
7	7.12526210785611E-5	TGTGCCACCTGGGTAGGTTATTATAAGAAACTCTTT	CATWVGYYKKLF	TRGV4	.	TRGJ1	12	-1	-1	17
7	7.12526210785611E-5	TGTGCCACCTGGGCCGATTATTATAAGAAACTCTTT	CATWADYYKKLF	TRGV2	.	TRGJ1	15	-1	-1	16
7	7.12526210785611E-5	TGTGCCACCTGGGCCAGGTATTATAAGAAACTCTTT	CATWARYYKKLF	TRGV8	.	TRGJ1	12	-1	-1	18
7	7.12526210785611E-5	TGTGCCACCTGGGCGCCCTGCCGGAAGAAACTCTTT	CATWAPCRKKLF	TRGV8	.	TRGJ1	12	-1	-1	24
7	7.12526210785611E-5	TGTGCCACCTGGGGCTATTATTATAAGAAACTCTTT	CATWGYYYKKLF	TRGV2	.	TRGJ1	12	-1	-1	16
7	7.12526210785611E-5	TGTGCCACCTGGGGGGGTGATTGGATCAAGACGTTT	CATWGGDWIKTF	TRGV2	.	TRGJP2	12	-1	-1	16
7	7.12526210785611E-5	TGTGCCACCTGGGATCTTTATTATAAGAAACTCTTT	CATWDLYYKKLF	TRGV8	.	TRGJ1	14	-1	-1	17
7	7.12526210785611E-5	TGTGCCACCTGGGATGGGCTCTATAAGAAACTCTTT	CATWDGLYKKLF	TRGV4	.	TRGJ1	18	-1	-1	21
7	7.12526210785611E-5	TGTGCCACCTGGGATATTTATTATAAGAAACTCTTT	CATWDIYYKKLF	TRGV8	.	TRGJ1	15	-1	-1	17
7	7.12526210785611E-5	TGTGCCACCTGGGATACTCGTTATAAGAAACTCTTT	CATWDTRYKKLF	TRGV8	.	TRGJ1	15	-1	-1	20
7	7.12526210785611E-5	TGTGCCACCTGGGACTGTTATTATAAGAAACTCTTT	CATWDCYYKKLF	TRGV2	.	TRGJ1	14	-1	-1	17
7	7.12526210785611E-5	TGTGCCACCTGGGACCACTCTTATAAGAAACTCTTT	CATWDHSYKKLF	TRGV2	.	TRGJ1	14	-1	-1	20
7	7.12526210785611E-5	TGTGCCACCTGGGACGTCCGATATAAGAAACTCTTT	CATWDVRYKKLF	TRGV2	.	TRGJ1	15	-1	-1	21
7	7.12526210785611E-5	TGTGCCACCTGGGACGCGGATTGGATCAAGACGTTT	CATWDADWIKTF	TRGV2	.	TRGJP2	15	-1	-1	18
7	7.12526210785611E-5	TGTGCCACCTGGGACGGTATTCCCAAGAAACTCTTT	CATWDGIPKKLF	TRGV2	.	TRGJ1	16	-1	-1	24
7	7.12526210785611E-5	TGTGCCACCTGGGACGAGAATTATAAGAAACTCTTT	CATWDENYKKLF	TRGV2	.	TRGJ1	15	-1	-1	19
7	7.12526210785611E-5	TGTGCCACCTGGGACACGCCCGGGGGGAAACTCTTT	CATWDTPGGKLF	TRGV7	.	TRGJ1	19	-1	-1	26
7	7.12526210785611E-5	TGTGCCACCTGGGACAGGTTAAGGGGGAAACTCTTT	CATWDRLRGKLF	TRGV7	.	TRGJ1	17	-1	-1	26
7	7.12526210785611E-5	TGTGCCACCTGGGACAGGCTGTTCAAGAAACTCTTT	CATWDRLFKKLF	TRGV3	.	TRGJ1	21	-1	-1	24
7	7.12526210785611E-5	TGTGCCACCTGGGACAGGCCCTTGGAGAAACTCTTT	CATWDRPLEKLF	TRGV7	.	TRGJ1	19	-1	-1	25
7	7.12526210785611E-5	TGTGCCACCTGGGACAGGCGATATAAGAAACTCTTT	CATWDRRYKKLF	TRGV3	.	TRGJ1	18	-1	-1	21
7	7.12526210785611E-5	TGTGCCACCTGGGAGTACGGTTATAAGAAACTCTTT	CATWEYGYKKLF	TRGV7	.	TRGJ1	13	-1	-1	20
7	7.12526210785611E-5	TGTGCCACCTGGGAAAGCTATTATAAGAAACTCTTT	CATWESYYKKLF	TRGV2	.	TRGJ1	13	-1	-1	18
7	7.12526210785611E-5	TGTGCCACCTGGGAAAAGGGCGGCAAGAAACTCTTT	CATWEKGGKKLF	TRGV2	.	TRGJ1	13	-1	-1	24
7	7.12526210785611E-5	TGTGCCACCTGGAAGAATTATTATAAGAAACTCTTT	CATWKNYYKKLF	TRGV8	.	TRGJ1	11	-1	-1	14
7	7.12526210785611E-5	TGTGCTGCGTGGGATGGGCTTTGGAAACTCTTT	CAAWDGLWKLF	TRGV10	.	TRGJ1	14	-1	-1	23
7	7.12526210785611E-5	TGTGCTGCGTGGGAGGGTTGGTTCAAGATATTT	CAAWEGWFKIF	TRGV10	.	TRGJP1	13	-1	-1	15
7	7.12526210785611E-5	TGTGCCCCGCTCACGCATTATAAGAAACTCTTT	CAPLTHYKKLF	TRGV4	.	TRGJ1	5	-1	-1	16
7	7.12526210785611E-5	TGTGCCACCTCCCCAGTTTATAAGAAACTCTTT	CATSPVYKKLF	TRGV4	.	TRGJ2	9	-1	-1	17
7	7.12526210785611E-5	TGTGCCACCTGCCGCGATTGGATCAAGACGTTT	CATCRDWIKTF	TRGV8	.	TRGJP2	10	-1	-1	15
7	7.12526210785611E-5	TGTGCCACCTGGGTCTCATGGGAGAAACTCTTT	CATWVSWEKLF	TRGV2	.	TRGJ1	12	-1	-1	22
7	7.12526210785611E-5	TGTGCCACCTGGGTGATCGTTAAGAAACTCTTT	CATWVIVKKLF	TRGV4	.	TRGJ1	12	-1	-1	20
7	7.12526210785611E-5	TGTGCCACCTGGGCGAATTATAAGAAACTCTTT	CATWANYKKLF	TRGV3	.	TRGJ1	12	-1	-1	16
7	7.12526210785611E-5	TGTGCCACCTGGGATTGGAACAAGAAACTCTTT	CATWDWNKKLF	TRGV8	.	TRGJ1	17	-1	-1	21
7	7.12526210785611E-5	TGTGCCACCTGGGATCCTTATAAGAAACTCTTT	CATWDPYKKLF	TRGV8	.	TRGJ1	14	-1	-1	17
7	7.12526210785611E-5	TGTGCCACCTGGGATGTGGAGAAGAAACTCTTT	CATWDVEKKLF	TRGV4	.	TRGJ1	15	-1	-1	21
7	7.12526210785611E-5	TGTGCCACCTGGGATGCTTATAAGAAACTCTTT	CATWDAYKKLF	TRGV4	.	TRGJ1	15	-1	-1	17
7	7.12526210785611E-5	TGTGCCACCTGGGATAGGCCCGTGAAACTCTTT	CATWDRPVKLF	TRGV8	.	TRGJ1	19	-1	-1	23
7	7.12526210785611E-5	TGTGCCACCTGGGATAGGGCTAAGAAACTCTTT	CATWDRAKKLF	TRGV8	.	TRGJ1	21	-1	-1	20
7	7.12526210785611E-5	TGTGCCACCTGGGACTACTATAAGAAACTCTTT	CATWDYYKKLF	TRGV2	.	TRGJ1	14	-1	-1	15
7	7.12526210785611E-5	TGTGCCACCTGGGACGCTTATAAGAAACTCTTT	CATWDAYKKLF	TRGV2	.	TRGJ1	15	-1	-1	17
7	7.12526210785611E-5	TGTGCCACCTGGGACGGTCATAAGAAACTCTTT	CATWDGHKKLF	TRGV2	.	TRGJ1	16	-1	-1	19
7	7.12526210785611E-5	TGTGCCACCTGGGACGGATATAAGAAACTCTTT	CATWDGYKKLF	TRGV2	.	TRGJ1	16	-1	-1	18
7	7.12526210785611E-5	TGTGCCACCTGGGACACCCCGAAGAAACTCTTT	CATWDTPKKLF	TRGV2	.	TRGJ1	14	-1	-1	21
7	7.12526210785611E-5	TGTGCCACCTGGGACAGCGTAAGGAAACTCTTT	CATWDSVRKLF	TRGV7	.	TRGJ1	16	-1	-1	19
7	7.12526210785611E-5	TGTGCCACCTGGAGTTATTATAAGAAACTCTTT	CATWSYYKKLF	TRGV2	.	TRGJ1	11	-1	-1	11
7	7.12526210785611E-5	TGTGCCACCCTGGTCGCTTATAAGAAACTCTTT	CATLVAYKKLF	TRGV3	.	TRGJ1	12	-1	-1	17
7	7.12526210785611E-5	TGTGCCACCGAGTGTCAGAATAAGAAACTCTTT	CATECQNKKLF	TRGV8	.	TRGJ1	8	-1	-1	19
7	7.12526210785611E-5	TGTGCCACCAAGAATTATTATAAGAAACTCTTT	CATKNYYKKLF	TRGV8	.	TRGJ1	8	-1	-1	11
7	7.12526210785611E-5	TGTGCCACAAAACAAGGGGAAGGGAAACTCTTT	CATKQGEGKLF	TRGV5	.	TRGJ1	7	-1	-1	23
7	7.12526210785611E-5	TGTGCTGCGTGGGATTGGTTCAAGATATTT	CAAWDWFKIF	TRGV10	.	TRGJP1	15	-1	-1	14
7	7.12526210785611E-5	TGTGCCCCCTCCTATTATAAGAAACTCTTT	CAPSYYKKLF	TRGV8	.	TRGJ1	9	-1	-1	12
7	7.12526210785611E-5	TGTGCCACCTGGTCTTTAGCGAAACTCTTT	CATWSLAKLF	TRGV3	.	TRGJ1	11	-1	-1	20
7	7.12526210785611E-5	TGTGCCACCTGGGCTAGGAAGAAACTCTTT	CATWARKKLF	TRGV8	.	TRGJ1	17	-1	-1	18
7	7.12526210785611E-5	TGTGCCACCTGGGCCCCGGGGAAACTCTTT	CATWAPGKLF	TRGV3	.	TRGJ1	12	-1	-1	20
7	7.12526210785611E-5	TGTGCCACCTGGGCCACTAAGAAACTCTTT	CATWATKKLF	TRGV8	.	TRGJ1	12	-1	-1	17
7	7.12526210785611E-5	TGTGCCACCTGGGATTTGCTGAAACTCTTT	CATWDLLKLF	TRGV4	.	TRGJ1	14	-1	-1	20
7	7.12526210785611E-5	TGTGCCACCTGGGATCAAAAGAAACTCTTT	CATWDQKKLF	TRGV4	.	TRGJ1	14	-1	-1	18
7	7.12526210785611E-5	TGTGCCACCTGGGATGGGCTACGACTCTTT	CATWDGLRLF	TRGV4	.	TRGJ1	18	-1	-1	23
7	7.12526210785611E-5	TGTGCCACCTGGGATAGTAAGAAACTCTTT	CATWDSKKLF	TRGV8	.	TRGJ1	16	-1	-1	17
7	7.12526210785611E-5	TGTGCCACCTGGGATAAGGAGAAACTCTTT	CATWDKEKLF	TRGV2	.	TRGJ1	13	-1	-1	19
7	7.12526210785611E-5	TGTGCCACCTGGGACGCCAAGAAACTCTTT	CATWDAKKLF	TRGV2	.	TRGJ1	15	-1	-1	18
7	7.12526210785611E-5	TGTGCCACCTGGGACATGGGGAAACTCTTT	CATWDMGKLF	TRGV3	.	TRGJ1	15	-1	-1	20
7	7.12526210785611E-5	TGTGCCACCTGGGACAGGCCCAAACTCTTT	CATWDRPKLF	TRGV5	.	TRGJ1	19	-1	-1	21
7	7.12526210785611E-5	TGTGCCACCTGGGACAGGATCAAGACGTTT	CATWDRIKTF	TRGV3	.	TRGJP2	17	-1	-1	16
7	7.12526210785611E-5	TGTGCCACCTGGATTAATAGGAAACTCTTT	CATWINRKLF	TRGV8	.	TRGJ1	11	-1	-1	12
7	7.12526210785611E-5	TGTGCCACCCCCGATTGGATCAAGACGTTT	CATPDWIKTF	TRGV8	.	TRGJP2	8	-1	-1	12
7	7.12526210785611E-5	TGTGCCACCACTTATTATAAGAAACTCTTT	CATTYYKKLF	TRGV4	.	TRGJ1	8	-1	-1	11
7	7.12526210785611E-5	TGTGCCACACATTATTATAAGAAACTCTTT	CATHYYKKLF	TRGV3	.	TRGJ1	7	-1	-1	10
7	7.12526210785611E-5	TGTGCCTTGTACTATAAGAAACTCTTT	CALYYKKLF	TRGV9	.	TRGJ1	9	-1	-1	9
7	7.12526210785611E-5	TGTGCCTCTTCTTATAAGAAACTCTTT	CASSYKKLF	TRGV2	.	TRGJ1	5	-1	-1	8
[truncated: 3,207 more rows]
