# Supplementary material for: Dissection of the Human T-Cell Receptor γ Gene Repertoire in the Brain and Peripheral Blood Identifies Age- and Alzheimer's Disease-Associated Clonotype Profiles
Source: Front Immunol. 2020 Jan 29;11:12. doi: 10.3389/fimmu.2020.00012 (PMC7025544; doi:10.3389/fimmu.2020.00012)
Supplement: Supplementary file 5 [file Data_Sheet_2.zip › repertoires_corrected_and_decontaminated/846.txt]

count	freq	cdr3nt	cdr3aa	v	d	j	VEnd	DStart	DEnd	JStart
24628	0.14595062284434224	TGTGCCTTGTGGGGGCTGAAACTCTTT	CALWGLKLF	TRGV9	.	TRGJ2	12	-1	-1	17
13056	0.077372556921217	TGTGCCTTGTGGGAGGAAGCCCTGGGCCGTTATTATAAGAAACTCTTT	CALWEEALGRYYKKLF	TRGV9	.	TRGJ2	15	-1	-1	29
6664	0.039492242595204514	TTTGAGAAACTCTTT	FEKLF	TRGV10	.	TRGJ2	3	-1	-1	4
5163	0.03059700608028825	TGTGCCTTGTGGGAGGTGCAGTGGATGGAGTTGGGCAAAAAAATCAAGGTATTT	CALWEVQWMELGKKIKVF	TRGV9	.	TRGJP	19	-1	-1	27
1785	0.010578279266572637	TGTGCCTTGTGGGAGGTCGCTAAGAAACTCTTT	CALWEVAKKLF	TRGV9	.	TRGJ2	16	-1	-1	20
1656	0.009813798580080833	TGTGCTGCGTGGGATTACCCATTGCCTTATAAGAAACTCTTT	CAAWDYPLPYKKLF	TRGV10	.	TRGJ2	17	-1	-1	26
1619	0.009594528925815742	TGTGCCACCTGGGACACCGTTTATTATAAGAAACTCTTT	CATWDTVYYKKLF	TRGV8	.	TRGJ1	13	-1	-1	20
1255	0.007437389624397008	TGTGCCTTGTGGGAGGCTGCGGATTATTATAAGAAACTCTTT	CALWEAADYYKKLF	TRGV9	.	TRGJ2	19	-1	-1	19
1166	0.0069099572127863836	TGTGCTGCGGGTAGAGGAGGGTATTATAAGAAACTCTTT	CAAGRGGYYKKLF	TRGV10	.	TRGJ2	8	-1	-1	21
1109	0.006572163421080703	TGTGCCTTGTGGGAGATTTATAAGAAACTCTTT	CALWEIYKKLF	TRGV9	.	TRGJ1	14	-1	-1	17
987	0.005849166182693106	TGTGCCTTGTGTACTTATTATAAGAAACTCTTT	CALCTYYKKLF	TRGV9	.	TRGJ2	10	-1	-1	14
938	0.005558782045963661	TGTGCCTTGTGGAATTATTATAAGAAACTCTTT	CALWNYYKKLF	TRGV9	.	TRGJ1	11	-1	-1	11
864	0.0051202427374334785	TGTGCTGCGTGGGATTATTATAAGAAACTCTTT	CAAWDYYKKLF	TRGV10	.	TRGJ2	16	-1	-1	13
710	0.004207606879140937	TGTGCCACCTGGGACGGGCTATCTGATTGGATCAAGACGTTT	CATWDGLSDWIKTF	TRGV2	.	TRGJP2	18	-1	-1	23
646	0.0038283296393310496	TGTGCCTTGTGGGAGCCCCAGACATCGGGGATGGGCAAAAAAATCAAGGTATTT	CALWEPQTSGMGKKIKVF	TRGV9	.	TRGJP	14	-1	-1	31
632	0.003745362743122637	TGTGCCTTGTGGGAGGGCTATTATAAGAAACTCTTT	CALWEGYYKKLF	TRGV9	.	TRGJ2	15	-1	-1	18
560	0.0033186758483365135	TGTGCTGCGTGGGATTATACCACTGGTTGGTTCAAGATATTT	CAAWDYTTGWFKIF	TRGV10	.	TRGJP1	16	-1	-1	8
559	0.003312749641464484	TGTGCCTTGAAACTCTTT	CALKLF	TRGV9	.	TRGJ2	8	-1	-1	8
545	0.0032297827452560713	TGTGCCTTGTGGGAGGTGAATTATTATAAGAAACTCTTT	CALWEVNYYKKLF	TRGV9	.	TRGJ1	17	-1	-1	17
498	0.0029512510222706855	TGTGCCTTGTGGGATTGGGAGTTGGGCAAAAAAATCAAGGTATTT	CALWDWELGKKIKVF	TRGV9	.	TRGJP	13	-1	-1	18
496	0.0029393986085266264	TGTGCCTTGTGGGAGGTGCATGAGTTGGGCAAAAAAATCAAGGTATTT	CALWEVHELGKKIKVF	TRGV9	.	TRGJP	19	-1	-1	17
491	0.002909767574166479	TGTGCTGCGGGAGATAAGAAACTCTTT	CAAGDKKLF	TRGV10	.	TRGJ2	14	-1	-1	13
474	0.0028090220573419775	TGTGCCTTGTGGGACGCGAGTGGGAAACTCTTT	CALWDASGKLF	TRGV9	.	TRGJ2	13	-1	-1	23
468	0.0027734648161098006	TGTGCCTTGTGGGAGGTGAAGAAACTCTTT	CALWEVKKLF	TRGV9	.	TRGJ2	17	-1	-1	18
463	0.0027438337817496535	TGTGCCTTGTGGGAGAGGGGAGGCCCTTATTATAAGAAACTCTTT	CALWERGGPYYKKLF	TRGV9	.	TRGJ1	14	-1	-1	26
441	0.0026134572305650046	TGTGCCCATACCCAGGTCGGGAAACTCTTT	CAHTQVGKLF	TRGV9	.	TRGJ1	5	-1	-1	20
440	0.0026075310236929753	TGTGCCTTGTGGGATCTATATTATAAGAAACTCTTT	CALWDLYYKKLF	TRGV9	.	TRGJ2	13	-1	-1	18
440	0.0026075310236929753	TGTGCCACCTGGGACGGAACACCTAAGAAACTCTTT	CATWDGTPKKLF	TRGV2	.	TRGJ2	16	-1	-1	23
415	0.002459375851892238	TGTGCTGCGTGGGATTATAAGAAACTCTTT	CAAWDYKKLF	TRGV10	.	TRGJ2	16	-1	-1	13
409	0.002423818610660061	TGTGCCTTGTGGGAGGTGCTGGAGTTGGGCAAAAAAATCAAGGTATTT	CALWEVLELGKKIKVF	TRGV9	.	TRGJP	18	-1	-1	21
397	0.0023527041281957073	TGTGCCTTGTGGGAAATCTCTAATTATAAGAAACTCTTT	CALWEISNYKKLF	TRGV9	.	TRGJ2	13	-1	-1	22
373	0.0022104751632669993	TGTGCCTTGTGGGAGGAAAGTAAGAAACTCTTT	CALWEESKKLF	TRGV9	.	TRGJ1	15	-1	-1	20
361	0.0021393606808026455	TGTGCCTTGTGGGAGGGCGCCGAGTTGGGCAAAAAAATCAAGGTATTT	CALWEGAELGKKIKVF	TRGV9	.	TRGJP	15	-1	-1	21
345	0.0020445413708501735	TGTGCCTTGTGGGAGGCCCATTATAAGAAACTCTTT	CALWEAHYKKLF	TRGV9	.	TRGJ1	15	-1	-1	19
341	0.0020208365433620557	TGTGCCTTGTGCCGCCCCCCTTTAGGGAAACTCTTT	CALCRPPLGKLF	TRGV9	.	TRGJ1	10	-1	-1	26
341	0.0020208365433620557	TGTGCCTTGTGGGGGGGTGAGAAACTCTTT	CALWGGEKLF	TRGV9	.	TRGJ1	15	-1	-1	19
324	0.0019200910265375543	TGTGCCTTGTGGGAGGTCCAAGAGTTGGGCAAAAAAATCAAGGTATTT	CALWEVQELGKKIKVF	TRGV9	.	TRGJP	19	-1	-1	18
318	0.0018845337853053775	TGTGCCTTGTGGGAGGCTAAGAAACTCTTT	CALWEAKKLF	TRGV9	.	TRGJ1	15	-1	-1	17
317	0.001878607578433348	TGTGCCTTGTGGGAGTCGCAAGAGTTGGGCAAAAAAATCAAGGTATTT	CALWESQELGKKIKVF	TRGV9	.	TRGJP	14	-1	-1	17
309	0.0018311979234571121	TGTGCCTTGTGGGAGGCACAAGGGGGGATCGAGGAGAAACTCTTT	CALWEAQGGIEEKLF	TRGV9	.	TRGJ1	15	-1	-1	34
309	0.0018311979234571121	TGTGCCTTGTGGACGTATTATAAGAAACTCTTT	CALWTYYKKLF	TRGV9	.	TRGJ1	11	-1	-1	15
307	0.001819345509713053	TGTGCTGCGTGGGACTCGGGAGGTTCTTATTATAAGAAACTCTTT	CAAWDSGGSYYKKLF	TRGV10	.	TRGJ2	13	-1	-1	26
304	0.0018015668890969646	TGTGCCACCTGGGATTGGAGTGATTGGATCAAGACGTTT	CATWDWSDWIKTF	TRGV4	.	TRGJP2	17	-1	-1	18
302	0.0017897144753529057	TGTGCCTTGTGGGGGTTGGGCAAAAAAATCAAGGTATTT	CALWGLGKKIKVF	TRGV9	.	TRGJP	15	-1	-1	14
302	0.0017897144753529057	TGTGCCTTGTGGGAGGTAGGTTTTAAGAAACTCTTT	CALWEVGFKKLF	TRGV9	.	TRGJ1	16	-1	-1	20
297	0.0017600834409927581	TGTGCCTTGCGTTGTGTGTTGGGCAAAAAAATCAAGGTATTT	CALRCVLGKKIKVF	TRGV9	.	TRGJP	8	-1	-1	17
295	0.0017482310272486992	TGTGCTGCCCATAAGAAACTCTTT	CAAHKKLF	TRGV10	.	TRGJ1	7	-1	-1	10
290	0.0017185999928885517	TGTGCCTTGTGGGAGGTGCGCGGTCATTATAAGAAACTCTTT	CALWEVRGHYKKLF	TRGV9	.	TRGJ1	18	-1	-1	25
288	0.0017067475791444928	TGTGCCTTGCGGCTCTTT	CALRLF	TRGV9	.	TRGJ1	11	-1	-1	12
277	0.0016415593035521683	TGTGCCTTGTGGGAGGACTATAAGAAACTCTTT	CALWEDYKKLF	TRGV9	.	TRGJ1	15	-1	-1	18
275	0.0016297068898081094	TGTGCCTTGTGGGAGGTGCGATTGGGCAAAAAAATCAAGGTATTT	CALWEVRLGKKIKVF	TRGV9	.	TRGJP	18	-1	-1	21
267	0.0015822972348318734	TGTGCCTTGTGGGAGGTGGAGTATAAGAAACTCTTT	CALWEVEYKKLF	TRGV9	.	TRGJ1	17	-1	-1	21
259	0.0015348875798556377	TGTGCCTTGTGGGAATGCTATAAGAAACTCTTT	CALWECYKKLF	TRGV9	.	TRGJ2	13	-1	-1	18
258	0.001528961372983608	TGTGCCTTGTGGAGGCTCTTT	CALWRLF	TRGV9	.	TRGJ1	14	-1	-1	15
257	0.0015230351661115785	TGTGCCTTGTGGGAGGTGCGGGGTTATTATAAGAAACTCTTT	CALWEVRGYYKKLF	TRGV9	.	TRGJ1	18	-1	-1	23
256	0.0015171089592395492	TGTGCCTTGTGGGAGGTGCAGAACTATAAGAAACTCTTT	CALWEVQNYKKLF	TRGV9	.	TRGJ1	19	-1	-1	24
256	0.0015171089592395492	TGTGCCTTGTGGGAGTATTATAAGAAACTCTTT	CALWEYYKKLF	TRGV9	.	TRGJ1	14	-1	-1	15
253	0.0014993303386234608	TGTGCCTTGTGGGAGGTGCAGGAACTCTTT	CALWEVQELF	TRGV9	.	TRGJ1	19	-1	-1	19
253	0.0014993303386234608	TGTGCCTTGTGGGATCTCTTT	CALWDLF	TRGV9	.	TRGJ1	13	-1	-1	15
252	0.0014934041317514312	TGTGCCTTGTGGGAACCACTCTTT	CALWEPLF	TRGV9	.	TRGJ1	13	-1	-1	17
251	0.0014874779248794017	TGTGCTGCGTGGGATTGGGAGAAACTCTTT	CAAWDWEKLF	TRGV10	.	TRGJ1	15	-1	-1	19
250	0.001481551718007372	TGTGCCTTGTGGGAGGTGAATTATAAGAAACTCTTT	CALWEVNYKKLF	TRGV9	.	TRGJ1	17	-1	-1	19
250	0.001481551718007372	TGTGCTGCGTGGGATAAGAAACTCTTT	CAAWDKKLF	TRGV10	.	TRGJ1	14	-1	-1	13
246	0.0014578468905192543	TGTGCCTTGTGGGAACCTTATTATAAGAAACTCTTT	CALWEPYYKKLF	TRGV9	.	TRGJ1	13	-1	-1	17
245	0.0014519206836472248	TGTGCTGCGTGGGATTACTATAAGAAACTCTTT	CAAWDYYKKLF	TRGV10	.	TRGJ1	17	-1	-1	13
241	0.0014282158561591068	TGTGCCTTGTGGGGCTCTTGCGTCGGTGGGCTCTTT	CALWGSCVGGLF	TRGV9	.	TRGJ1	12	-1	-1	30
240	0.0014222896492870774	TGTGCCTTGTGGGAGGTGGGAGAGTTGGGCAAAAAAATCAAGGTATTT	CALWEVGELGKKIKVF	TRGV9	.	TRGJP	17	-1	-1	20
240	0.0014222896492870774	TGTGCCTTGTGGGAGGTGCGTGGGCTCTTT	CALWEVRGLF	TRGV9	.	TRGJ1	18	-1	-1	24
237	0.0014045110286709888	TGTGCCTTGTGGGAGGTGCGTTATTATAAGAAACTCTTT	CALWEVRYYKKLF	TRGV9	.	TRGJ1	18	-1	-1	20
236	0.0013985848217989594	TGTGCCACCTGGGACAGGCAGGATAAGAAACTCTTT	CATWDRQDKKLF	TRGV3	.	TRGJ1	18	-1	-1	22
235	0.0013926586149269299	TGTGCCTGCAGGCCAAAACTCTTT	CACRPKLF	TRGV9	.	TRGJ1	6	-1	-1	15
234	0.0013867324080549003	TGTGCCTTTCAAGAGTTGGGCAAAAAAATCAAGGTATTT	CAFQELGKKIKVF	TRGV9	.	TRGJP	7	-1	-1	9
234	0.0013867324080549003	TGTGCCACCTGGGACGGGAGGGGACTCTTT	CATWDGRGLF	TRGV2	.	TRGJ2	17	-1	-1	23
233	0.001380806201182871	TGTGCCTTGTGGGAAGGCTATTATAAGAAACTCTTT	CALWEGYYKKLF	TRGV9	.	TRGJ1	13	-1	-1	18
232	0.0013748799943108414	TGTGCCTTGTGGGCCTTCGCGAAACTCTTT	CALWAFAKLF	TRGV9	.	TRGJ1	12	-1	-1	20
228	0.0013511751668227234	TGTGCTGCGTGGGATCCCCATAAGAAACTCTTT	CAAWDPHKKLF	TRGV10	.	TRGJ1	14	-1	-1	19
228	0.0013511751668227234	TGTGCCTTGTGGGAGGTGCGACTCTTT	CALWEVRLF	TRGV9	.	TRGJ1	18	-1	-1	20
227	0.0013452489599506939	TGTGCCTTGTGGGAGACCCCCTCGATGGTTGAACTCTTT	CALWETPSMVELF	TRGV9	.	TRGJ1	14	-1	-1	31
224	0.0013274703393346054	TGTGCCTTGTGGGAGGTAGGTTATTATAAGAAACTCTTT	CALWEVGYYKKLF	TRGV9	.	TRGJ1	16	-1	-1	20
222	0.0013156179255905465	TGTGCCTTGTGGGAGGTGCGGTATTATAAGAAACTCTTT	CALWEVRYYKKLF	TRGV9	.	TRGJ1	18	-1	-1	21
222	0.0013156179255905465	TGTGCCTTGTGGGAGGGGGCTTGGAAACTCTTT	CALWEGAWKLF	TRGV9	.	TRGJ1	15	-1	-1	23
215	0.00127413447748634	TGTGCCTTGTGGGAGTTGTCGAATTATTATAAGAAACTCTTT	CALWELSNYYKKLF	TRGV9	.	TRGJ1	17	-1	-1	18
214	0.0012682082706143105	TGTGCCTTGTGGGAGGGTGGGAAACTCTTT	CALWEGGKLF	TRGV9	.	TRGJ1	15	-1	-1	20
212	0.0012563558568702516	TGTGCCTTGTGGGCGAAACTCTTT	CALWAKLF	TRGV9	.	TRGJ2	12	-1	-1	14
211	0.001250429649998222	TGTGCCTTGTGGGAGGTGCACCAGAAACTCTTT	CALWEVHQKLF	TRGV9	.	TRGJ1	21	-1	-1	22
211	0.001250429649998222	TGTGCCTTGTGGGAGGTGCAAGAACTCTTT	CALWEVQELF	TRGV9	.	TRGJ1	19	-1	-1	19
208	0.0012326510293821336	TGTGCCTTGTGGGAGGGCTCGAATTATTATAAGAAACTCTTT	CALWEGSNYYKKLF	TRGV9	.	TRGJ1	15	-1	-1	18
208	0.0012326510293821336	TGTGCCTTGTGGGAGGGGAAACTCTTT	CALWEGKLF	TRGV9	.	TRGJ2	15	-1	-1	17
208	0.0012326510293821336	TGTGCCTTGTGGGAACTCTTT	CALWELF	TRGV9	.	TRGJ1	13	-1	-1	13
206	0.0012207986156380747	TGTGCCTTGTGGGAGGGGAATTATTATAAGAAACTCTTT	CALWEGNYYKKLF	TRGV9	.	TRGJ1	15	-1	-1	17
206	0.0012207986156380747	TGTGCCTTGTGGGAGGTGCAGGCGAAACTCTTT	CALWEVQAKLF	TRGV9	.	TRGJ1	19	-1	-1	23
205	0.0012148724087660452	TGTGCCTTGTGGGAGCGCAAGAAACTCTTT	CALWERKKLF	TRGV9	.	TRGJ1	14	-1	-1	18
204	0.0012089462018940156	TGTGCCACCTGGGCAGCTGTTTATTATAAGAAACTCTTT	CATWAAVYYKKLF	TRGV7	.	TRGJ2	15	-1	-1	20
204	0.0012089462018940156	TGTGCCTTGTTTCAGAAACTCTTT	CALFQKLF	TRGV9	.	TRGJ1	9	-1	-1	13
203	0.0012030199950219863	TGTGCCACCTTACACTATTATAAGAAACTCTTT	CATLHYYKKLF	TRGV2	.	TRGJ1	9	-1	-1	15
201	0.0011911675812779272	TGTGCCACCTGGGACGGGCGGTGGTATTATAAGAAACTCTTT	CATWDGRWYYKKLF	TRGV2	.	TRGJ1	18	-1	-1	24
201	0.0011911675812779272	TGTGCCACCTGGGATGGGCAGAAGAAACTCTTT	CATWDGQKKLF	TRGV4	.	TRGJ1	18	-1	-1	21
201	0.0011911675812779272	TGTGCTGCGTGGGGGGGGAAACTCTTT	CAAWGGKLF	TRGV10	.	TRGJ1	12	-1	-1	17
200	0.0011852413744058979	TGTGCCTTGTGGGAGGTGCCGGAGAAACTCTTT	CALWEVPEKLF	TRGV9	.	TRGJ1	18	-1	-1	22
200	0.0011852413744058979	TGTGCCTTGTGGGAGGTGCACAGGAAACTCTTT	CALWEVHRKLF	TRGV9	.	TRGJ1	20	-1	-1	23
198	0.0011733889606618387	TGTGCCTTGTGGGAGGTGCTTGGGAAACTCTTT	CALWEVLGKLF	TRGV9	.	TRGJ1	18	-1	-1	23
198	0.0011733889606618387	TGTGCCTTGTGGACAACGTGGAAGAAACTCTTT	CALWTTWKKLF	TRGV9	.	TRGJ1	11	-1	-1	21
197	0.0011674627537898092	TGTGCCTTGTGGGAGGTGCAACTGAAACTCTTT	CALWEVQLKLF	TRGV9	.	TRGJ1	22	-1	-1	23
195	0.0011556103400457503	TGTGCCTTGTGGGAGGTGACGGAGAAACTCTTT	CALWEVTEKLF	TRGV9	.	TRGJ1	17	-1	-1	22
193	0.0011437579263016914	TGTGCCTTGTGGGAGGTGTATCGCGCTAAGAAACTCTTT	CALWEVYRAKKLF	TRGV9	.	TRGJ1	17	-1	-1	26
193	0.0011437579263016914	TGTGCTGCGTGGATTAAGAAACTCTTT	CAAWIKKLF	TRGV10	.	TRGJ1	15	-1	-1	14
193	0.0011437579263016914	TGTGCCTTTAAACTCTTT	CAFKLF	TRGV9	.	TRGJ1	7	-1	-1	9
192	0.0011378317194296618	TGTGCCTTGTGGGAGCGGGGTTATAAGAAACTCTTT	CALWERGYKKLF	TRGV9	.	TRGJ1	14	-1	-1	20
190	0.001125979305685603	TGTGCCTTGTGGGAGAACCCCGGGTGGGCGAAACTCTTT	CALWENPGWAKLF	TRGV9	.	TRGJ1	14	-1	-1	29
188	0.0011141268919415438	TGTGGCAGGAAACTCTTT	CGRKLF	TRGV9	.	TRGJ2	3	-1	-1	8
187	0.0011082006850695145	TGTGCCTTGTGGGAGGTGCACCGAGAGTTGGGCAAAAAAATCAAGGTATTT	CALWEVHRELGKKIKVF	TRGV9	.	TRGJP	21	-1	-1	23
187	0.0011082006850695145	TGTGCCTTGTGGGAGGTGAAGGAGTTGGGCAAAAAAATCAAGGTATTT	CALWEVKELGKKIKVF	TRGV9	.	TRGJP	17	-1	-1	21
187	0.0011082006850695145	TGTGCCACCTGGGACGTGGTTTATTATAAGAAACTCTTT	CATWDVVYYKKLF	TRGV8	.	TRGJ1	13	-1	-1	20
186	0.001102274478197485	TGTGCCTTGTGGGAGGTGCATAAGAAACTCTTT	CALWEVHKKLF	TRGV9	.	TRGJ1	19	-1	-1	19
185	0.0010963482713254554	TGTGCCTTGTGGGAGGCCAAGAAACTCTTT	CALWEAKKLF	TRGV9	.	TRGJ1	15	-1	-1	18
184	0.0010904220644534258	TGTGCCTTGTGGGAGGCCCGATTGGGGAAGAAACTCTTT	CALWEARLGKKLF	TRGV9	.	TRGJ1	15	-1	-1	27
184	0.0010904220644534258	TGTGCCTTGGGGCCGCTGTACGGTAAGAAACTCTTT	CALGPLYGKKLF	TRGV9	.	TRGJ1	11	-1	-1	23
180	0.001066717236965308	TGTGCCTTGTGGGAAAATTATTATAAGAAACTCTTT	CALWENYYKKLF	TRGV9	.	TRGJ1	13	-1	-1	15
180	0.001066717236965308	TGTGCCACCTGGGACGGGACGGTCAAGACGTTT	CATWDGTVKTF	TRGV2	.	TRGJP2	23	-1	-1	22
179	0.0010607910300932785	TGTGCCTTGTGGGAGTATAAGAAACTCTTT	CALWEYKKLF	TRGV9	.	TRGJ1	14	-1	-1	15
178	0.001054864823221249	TGTGCCTCGCCTATTCCTCCCAAGAAACTCTTT	CASPIPPKKLF	TRGV9	.	TRGJ1	6	-1	-1	21
177	0.0010489386163492196	TGTGCTGCGTGGGATTATGGGAAACTCTTT	CAAWDYGKLF	TRGV10	.	TRGJ1	16	-1	-1	13
176	0.00104301240947719	TGTGCCTTGTGGGAGGTGCGAAAGAAACTCTTT	CALWEVRKKLF	TRGV9	.	TRGJ1	18	-1	-1	21
175	0.0010370862026051605	TGTGCCTTGTGGAATAGTAGGGAGTACTATTATAAGAAACTCTTT	CALWNSREYYYKKLF	TRGV9	.	TRGJ1	11	-1	-1	27
175	0.0010370862026051605	TGTGCCTTGTGGGAGGTGCTCACTTATAAGAAACTCTTT	CALWEVLTYKKLF	TRGV9	.	TRGJ1	18	-1	-1	23
174	0.001031159995733131	TGTGCCTTGTGGCTCCGTAGGTGGCATAAGAAACTCTTT	CALWLRRWHKKLF	TRGV9	.	TRGJ1	11	-1	-1	25
174	0.001031159995733131	TGTGCCTTGTGGGAGGTGGATTCCTTTAAGAAACTCTTT	CALWEVDSFKKLF	TRGV9	.	TRGJ1	17	-1	-1	26
172	0.001019307581989072	TGTGCCTTGTGGGAGGTGCGGTATAAGAAACTCTTT	CALWEVRYKKLF	TRGV9	.	TRGJ1	18	-1	-1	21
172	0.001019307581989072	TGTGCTGCGTGGGATCGTAAGAAACTCTTT	CAAWDRKKLF	TRGV10	.	TRGJ1	19	-1	-1	17
172	0.001019307581989072	TGTGCCTTGGGGTATAAGAAACTCTTT	CALGYKKLF	TRGV9	.	TRGJ2	11	-1	-1	12
171	0.0010133813751170425	TGTGCGTTGTGCTATTATAAGAAACTCTTT	CALCYYKKLF	TRGV9	.	TRGJ1	10	-1	-1	12
170	0.0010074551682450132	TGTGCCTTGTGGGAGGTGAAGTTCCAGAAACTCTTT	CALWEVKFQKLF	TRGV9	.	TRGJ1	17	-1	-1	25
169	0.0010015289613729836	TGTGCCTTGTGGGAGGTTAGGAAACTCTTT	CALWEVRKLF	TRGV9	.	TRGJ2	16	-1	-1	17
168	9.95602754500954E-4	TGTGCCTTGTGGGAGGTGCATTGGAAACTCTTT	CALWEVHWKLF	TRGV9	.	TRGJ1	19	-1	-1	23
167	9.896765476289247E-4	TGTGCCACCTGGGACAGGCGTGGTTATAAGAAACTCTTT	CATWDRRGYKKLF	TRGV5	.	TRGJ1	21	-1	-1	23
166	9.837503407568952E-4	TGTGCCTTGTGGGAGAAGAAACTCTTT	CALWEKKLF	TRGV9	.	TRGJ1	14	-1	-1	15
164	9.718979270128362E-4	TGTGCCTTGTGGGAGGCACGTCAAATTGGAGGCAAACTCTTT	CALWEARQIGGKLF	TRGV9	.	TRGJ1	15	-1	-1	33
163	9.659717201408067E-4	TGTGCCTTGTGGGAGGTGTTAAAGAAACTCTTT	CALWEVLKKLF	TRGV9	.	TRGJ1	17	-1	-1	18
163	9.659717201408067E-4	TGTGCCTTGTGGGAGGTGCAGGAGAAACTCTTT	CALWEVQEKLF	TRGV9	.	TRGJ2	19	-1	-1	22
163	9.659717201408067E-4	TGTGCCTTGTGGGAGGTTAAGAAACTCTTT	CALWEVKKLF	TRGV9	.	TRGJ1	16	-1	-1	17
163	9.659717201408067E-4	TGTGCCTCGATTTCGAAGAAACTCTTT	CASISKKLF	TRGV9	.	TRGJ1	6	-1	-1	15
162	9.600455132687772E-4	TGTGCCTTGTGGGAGCGTAGATATTATAAGAAACTCTTT	CALWERRYYKKLF	TRGV9	.	TRGJ1	14	-1	-1	21
161	9.541193063967477E-4	TGTGCTGCGTGGGATTCCCACTCACCTTGGAAACTCTTT	CAAWDSHSPWKLF	TRGV10	.	TRGJ1	15	-1	-1	29
159	9.422668926526887E-4	TGTGCCTTGTGGGAGGCCCCGATAATGGAGAAACTCTTT	CALWEAPIMEKLF	TRGV9	.	TRGJ2	15	-1	-1	28
159	9.422668926526887E-4	TGTGCCTTGTGGGAGGCTGATAAGAAACTCTTT	CALWEADKKLF	TRGV9	.	TRGJ1	15	-1	-1	19
159	9.422668926526887E-4	TGTGCCTTGTGGGAGGATAAGAAACTCTTT	CALWEDKKLF	TRGV9	.	TRGJ1	15	-1	-1	16
158	9.363406857806593E-4	TGTGCCTTGTGGGAGGTAGGTAAGAAACTCTTT	CALWEVGKKLF	TRGV9	.	TRGJ1	16	-1	-1	20
158	9.363406857806593E-4	TGTGCCTTGTGGGCTTATAAGAAACTCTTT	CALWAYKKLF	TRGV9	.	TRGJ1	12	-1	-1	14
157	9.304144789086297E-4	TGTGCCTTGTGGGAGGACAAACAACAAGAGTTGGGCAAAAAAATCAAGGTATTT	CALWEDKQQELGKKIKVF	TRGV9	.	TRGJP	15	-1	-1	24
157	9.304144789086297E-4	TGTGCCTTGTGGGAGGTGCGGAGGCATAAGAAACTCTTT	CALWEVRRHKKLF	TRGV9	.	TRGJ1	18	-1	-1	25
157	9.304144789086297E-4	TGTGCCTTGTGGGACGTAAGGAAACTCTTT	CALWDVRKLF	TRGV9	.	TRGJ1	16	-1	-1	16
156	9.244882720366003E-4	TGTGCCTTGTGGGAGGTCCCCTTGTTTAAGAAACTCTTT	CALWEVPLFKKLF	TRGV9	.	TRGJ1	16	-1	-1	26
155	9.185620651645707E-4	TGTGCTGCGTGGAAGAAACTCTTT	CAAWKKLF	TRGV10	.	TRGJ1	11	-1	-1	12
154	9.126358582925413E-4	TGTGCTGCGTGGGATGGTGATAAGAAACTCTTT	CAAWDGDKKLF	TRGV10	.	TRGJ1	14	-1	-1	19
154	9.126358582925413E-4	TGTGCCTTGTGGGAGGTGGACAAGAAACTCTTT	CALWEVDKKLF	TRGV9	.	TRGJ1	20	-1	-1	21
154	9.126358582925413E-4	TGTGCCTTGTGGGAGACATATAAGAAACTCTTT	CALWETYKKLF	TRGV9	.	TRGJ1	14	-1	-1	18
153	9.067096514205118E-4	TGTGCCTTGTGGGAGGTGCAGGCACTGGAAAAACTCTTT	CALWEVQALEKLF	TRGV9	.	TRGJ1	19	-1	-1	30
153	9.067096514205118E-4	TGTGCCTTGTGGGAGCAGTATAAGAAACTCTTT	CALWEQYKKLF	TRGV9	.	TRGJ1	14	-1	-1	18
153	9.067096514205118E-4	TGTGCCTTGTGCGCTTATAAGAAACTCTTT	CALCAYKKLF	TRGV9	.	TRGJ1	10	-1	-1	14
152	9.007834445484823E-4	TGTGCCTTGTGCCCACCGAGGGGTGATTATAAGAAACTCTTT	CALCPPRGDYKKLF	TRGV9	.	TRGJ1	10	-1	-1	25
151	8.948572376764528E-4	TGTGCCTTGTGGGAGGTCCGCGAGTTGGGCAAAAAAATCAAGGTATTT	CALWEVRELGKKIKVF	TRGV9	.	TRGJP	16	-1	-1	21
150	8.889310308044233E-4	TGTGCCTTGTGGCCTTATTATAAGAAACTCTTT	CALWPYYKKLF	TRGV9	.	TRGJ1	11	-1	-1	14
150	8.889310308044233E-4	TTTTGGGGGGGGAAACTCTTT	FWGGKLF	TRGV9	.	TRGJ1	0	-1	-1	11
149	8.830048239323938E-4	TGTGCCACCTGGGACAAGGCCCTCCCTCCTCGAGGTAAGAAACTCTTT	CATWDKALPPRGKKLF	TRGV7	.	TRGJ1	20	-1	-1	35
148	8.770786170603644E-4	TGTGCCTTGTGGGAGGTGCAGAATTATTATAAGAAACTCTTT	CALWEVQNYYKKLF	TRGV9	.	TRGJ1	19	-1	-1	20
148	8.770786170603644E-4	TGTGCCTTGTGGGAGGACCCCCATTTGGGTAAGAAACTCTTT	CALWEDPHLGKKLF	TRGV9	.	TRGJ2	15	-1	-1	29
148	8.770786170603644E-4	TGTGCTGCGTGGTTTTATAAGAAACTCTTT	CAAWFYKKLF	TRGV10	.	TRGJ1	11	-1	-1	14
147	8.711524101883348E-4	TGTGCTGCGTGGGATCCCCCGGAGCTCTTT	CAAWDPPELF	TRGV10	.	TRGJ1	14	-1	-1	24
146	8.652262033163054E-4	TGTGCTGCGTGGGATGCGGTCGGTTATTATAAGAAACTCTTT	CAAWDAVGYYKKLF	TRGV10	.	TRGJ1	14	-1	-1	23
146	8.652262033163054E-4	TGTGCCTTGTGGGTGGGGGATTATTATAAGAAACTCTTT	CALWVGDYYKKLF	TRGV9	.	TRGJ1	15	-1	-1	19
146	8.652262033163054E-4	TGTGCCTTGTGTCGGACAGATTATAAGAAACTCTTT	CALCRTDYKKLF	TRGV9	.	TRGJ1	10	-1	-1	19
145	8.592999964442758E-4	TGTGCCTTGTGGGAGGTGCCTCTCTATAAGAAACTCTTT	CALWEVPLYKKLF	TRGV9	.	TRGJ1	18	-1	-1	24
143	8.474475827002169E-4	TGTGCCTTGTGGGAGGTTTTCTATTATAAGAAACTCTTT	CALWEVFYYKKLF	TRGV9	.	TRGJ1	16	-1	-1	21
143	8.474475827002169E-4	TGTGCCTTGTGGGAGGTGCGGGGTTATAAGAAACTCTTT	CALWEVRGYKKLF	TRGV9	.	TRGJ1	18	-1	-1	23
142	8.415213758281874E-4	TGTGCCTTGTCTTATTATAAGAAACTCTTT	CALSYYKKLF	TRGV9	.	TRGJ1	9	-1	-1	11
141	8.355951689561579E-4	TGTGCCTTGTGGGAGGTGCTTCCGGGGGGTAAGAAACTCTTT	CALWEVLPGGKKLF	TRGV9	.	TRGJ1	18	-1	-1	29
141	8.355951689561579E-4	TGTGCCTTGTGGGATAGACCAAAGAAACTCTTT	CALWDRPKKLF	TRGV9	.	TRGJ1	13	-1	-1	21
141	8.355951689561579E-4	TGTGCCTTGTGGGAGGGCCTGGCGAAACTCTTT	CALWEGLAKLF	TRGV9	.	TRGJ2	15	-1	-1	23
140	8.296689620841284E-4	TGTGCCTTGTGGGAGGTGCAGGATTATAAGAAACTCTTT	CALWEVQDYKKLF	TRGV9	.	TRGJ1	19	-1	-1	22
140	8.296689620841284E-4	TGTGCTGCGTGGGATTCGGGCAATAAGAAACTCTTT	CAAWDSGNKKLF	TRGV10	.	TRGJ1	15	-1	-1	22
138	8.178165483400695E-4	TGTGCCTTGTGGGAGGTCCATATATATTATAAGAAACTCTTT	CALWEVHIYYKKLF	TRGV9	.	TRGJ1	19	-1	-1	24
138	8.178165483400695E-4	TGTGCTGCGTGGGATTCGAATTATTATAAGAAACTCTTT	CAAWDSNYYKKLF	TRGV10	.	TRGJ1	20	-1	-1	13
138	8.178165483400695E-4	TGTGCCTTGTGGGAGATACATAAGAAACTCTTT	CALWEIHKKLF	TRGV9	.	TRGJ1	14	-1	-1	19
137	8.118903414680399E-4	TGTGCCTTGTGGGAGCCGAACAGGCAGTATAAGAAACTCTTT	CALWEPNRQYKKLF	TRGV9	.	TRGJ1	14	-1	-1	27
137	8.118903414680399E-4	TGTGCCTTGTGGGAGGTTAATTATAAGAAACTCTTT	CALWEVNYKKLF	TRGV9	.	TRGJ1	16	-1	-1	19
137	8.118903414680399E-4	TGTGCCTTGTGTTTGACTTCTAGGAAACTCTTT	CALCLTSRKLF	TRGV9	.	TRGJ1	10	-1	-1	17
137	8.118903414680399E-4	TGTGCTGCGTCAGGACTCTTT	CAASGLF	TRGV10	.	TRGJ1	9	-1	-1	14
136	8.059641345960105E-4	TGTGCCTTGTGGGAGGTGCCCCTGGGGGCTTATTATAAGAAACTCTTT	CALWEVPLGAYYKKLF	TRGV9	.	TRGJ1	22	-1	-1	29
136	8.059641345960105E-4	TGTGCCTTGTGGGAGGTGAGTTCTTATAAGAAACTCTTT	CALWEVSSYKKLF	TRGV9	.	TRGJ1	17	-1	-1	17
136	8.059641345960105E-4	TGTGCCTTGTGGGAGGCGAATTATAAGAAACTCTTT	CALWEANYKKLF	TRGV9	.	TRGJ1	15	-1	-1	19
136	8.059641345960105E-4	TGTGCCTTGTGGGACCATTATAAGAAACTCTTT	CALWDHYKKLF	TRGV9	.	TRGJ1	13	-1	-1	16
135	8.000379277239809E-4	TGTGCCTTGTGGGAGGTGACCGAGTTGGGCAAAAAAATCAAGGTATTT	CALWEVTELGKKIKVF	TRGV9	.	TRGJP	20	-1	-1	21
134	7.941117208519515E-4	TGTGCCTTGTGGGAGGCGCCTATTAGTAAGAAACTCTTT	CALWEAPISKKLF	TRGV9	.	TRGJ1	18	-1	-1	20
134	7.941117208519515E-4	TGTGCCTTGTGGGAGGGGGTTTATTATAAGAAACTCTTT	CALWEGVYYKKLF	TRGV9	.	TRGJ1	15	-1	-1	20
133	7.88185513979922E-4	TGTGCTGCGTGGGATTATAGAGAGGGCACTGGTTGGTTCAAGATATTT	CAAWDYREGTGWFKIF	TRGV10	.	TRGJP1	16	-1	-1	26
133	7.88185513979922E-4	TGTGCCTTGTGGGAGGTCGGCGAGTTGGGCAAAAAAATCAAGGTATTT	CALWEVGELGKKIKVF	TRGV9	.	TRGJP	16	-1	-1	21
133	7.88185513979922E-4	TGTGCCTTGTGGGAGGTGTTTCCCGGCTATAAGAAACTCTTT	CALWEVFPGYKKLF	TRGV9	.	TRGJ1	17	-1	-1	27
133	7.88185513979922E-4	TGTGCCTTGTGGGAGGTGTTGAGCGAGAAACTCTTT	CALWEVLSEKLF	TRGV9	.	TRGJ1	17	-1	-1	25
132	7.822593071078925E-4	TGTGCCTTGTGGGAGGTGCAGAGTGAGTTGGGCAAAAAAATCAAGGTATTT	CALWEVQSELGKKIKVF	TRGV9	.	TRGJP	19	-1	-1	24
132	7.822593071078925E-4	TGTGCCTTAGGGTGGGGGCCCCTCCCCCGTTATAAGAAACTCTTT	CALGWGPLPRYKKLF	TRGV9	.	TRGJ1	25	-1	-1	29
132	7.822593071078925E-4	TGTGCTGCGTGGGACCGGGGTTATTATAAGAAACTCTTT	CAAWDRGYYKKLF	TRGV10	.	TRGJ1	13	-1	-1	20
132	7.822593071078925E-4	TGTGCCTTGTGGGAGGTGGAAAAGAAACTCTTT	CALWEVEKKLF	TRGV9	.	TRGJ1	17	-1	-1	21
132	7.822593071078925E-4	TGTGCTGCGTGGAAACTCTTT	CAAWKLF	TRGV10	.	TRGJ1	11	-1	-1	11
131	7.76333100235863E-4	TGTGCCTTGTGGGAGGTGCGAGGTTATAAGAAACTCTTT	CALWEVRGYKKLF	TRGV9	.	TRGJ1	18	-1	-1	23
131	7.76333100235863E-4	TGTGCCTTGTGGGAGGTGATTTATAAGAAACTCTTT	CALWEVIYKKLF	TRGV9	.	TRGJ1	17	-1	-1	20
131	7.76333100235863E-4	TGTGCCTTGGGCACTTATTATAAGAAACTCTTT	CALGTYYKKLF	TRGV9	.	TRGJ1	8	-1	-1	14
131	7.76333100235863E-4	TGTGCCTTGATGGTTAGGAAGAAACTCTTT	CALMVRKKLF	TRGV9	.	TRGJ1	12	-1	-1	18
130	7.704068933638335E-4	TGTGCCTTGTGGGAGGTGGGTATGAGGTATAAGAAACTCTTT	CALWEVGMRYKKLF	TRGV9	.	TRGJ1	17	-1	-1	27
130	7.704068933638335E-4	TGTGCCTTGTGGGAGGTGCAAGATTATAAGAAACTCTTT	CALWEVQDYKKLF	TRGV9	.	TRGJ1	19	-1	-1	22
130	7.704068933638335E-4	TGTGCCTTGTGGGAGGTGCATTATAAGAAACTCTTT	CALWEVHYKKLF	TRGV9	.	TRGJ1	19	-1	-1	19
130	7.704068933638335E-4	TGTGCCTTGTGGGAGGCAAATTATAAGAAACTCTTT	CALWEANYKKLF	TRGV9	.	TRGJ2	15	-1	-1	19
130	7.704068933638335E-4	TGTGCTCTGTTCGAGAGGCAACTCTTT	CALFERQLF	TRGV10	.	TRGJ1	5	-1	-1	19
129	7.64480686491804E-4	TGTGCCTTGTGGGAGCCCACGCCCGTTTATTATAAGAAACTCTTT	CALWEPTPVYYKKLF	TRGV9	.	TRGJ1	14	-1	-1	26
129	7.64480686491804E-4	TGTGCCTTGTGGGAGGTGCGAGGGAGATATAAGAAACTCTTT	CALWEVRGRYKKLF	TRGV9	.	TRGJ1	18	-1	-1	27
129	7.64480686491804E-4	TGTGCCTTGTGGGAGGAAGGTTATTATAAGAAACTCTTT	CALWEEGYYKKLF	TRGV9	.	TRGJ1	15	-1	-1	20
128	7.585544796197746E-4	TGTGCCTTGTGGGCAGGGGGTTATTATAAGAAACTCTTT	CALWAGGYYKKLF	TRGV9	.	TRGJ1	16	-1	-1	20
128	7.585544796197746E-4	TGTGCCTTGTGGGAGCCCCGTTATTATAAGAAACTCTTT	CALWEPRYYKKLF	TRGV9	.	TRGJ1	14	-1	-1	20
128	7.585544796197746E-4	TGTGCCTTGTGGGAGGTCCCTTATTATAAGAAACTCTTT	CALWEVPYYKKLF	TRGV9	.	TRGJ1	16	-1	-1	20
128	7.585544796197746E-4	TGTGCCTTGTGGGACTCTCCTTATAAGAAACTCTTT	CALWDSPYKKLF	TRGV9	.	TRGJ1	13	-1	-1	20
128	7.585544796197746E-4	TGTGCCTTGTGGGAGGTCGGTTATAAGAAACTCTTT	CALWEVGYKKLF	TRGV9	.	TRGJ1	16	-1	-1	20
126	7.467020658757156E-4	TGTGCCTTGTGGGAGGTGCCCCACCTTATTTATAAGAAACTCTTT	CALWEVPHLIYKKLF	TRGV9	.	TRGJ1	24	-1	-1	25
126	7.467020658757156E-4	TGTGCCTTGTGGGAGGCGTACCCTAAGAAACTCTTT	CALWEAYPKKLF	TRGV9	.	TRGJ1	21	-1	-1	23
125	7.40775859003686E-4	TGTGCCTTGTGGGAGGTTGTAGAGTTGGGCAAAAAAATCAAGGTATTT	CALWEVVELGKKIKVF	TRGV9	.	TRGJP	16	-1	-1	20
125	7.40775859003686E-4	TGTGCCTTGTGGGAGGTGAAAGAGTTGGGCAAAAAAATCAAGGTATTT	CALWEVKELGKKIKVF	TRGV9	.	TRGJP	17	-1	-1	19
125	7.40775859003686E-4	TGTGCCTTGTGGGAGACCCCTTATAAGAAACTCTTT	CALWETPYKKLF	TRGV9	.	TRGJ1	14	-1	-1	20
125	7.40775859003686E-4	TGTGCCTTGTGGGAGGTTAATAAGAAACTCTTT	CALWEVNKKLF	TRGV9	.	TRGJ1	16	-1	-1	19
125	7.40775859003686E-4	TGTGCCTTGGGTAATTATTATAAGAAACTCTTT	CALGNYYKKLF	TRGV9	.	TRGJ2	8	-1	-1	12
125	7.40775859003686E-4	TGTGCCTTGTTGCTCCAGCTTCTATTTAAGAAACTCTTT	CALLLQLLFKKLF	TRGV9	.	TRGJ1	9	-1	-1	22
124	7.348496521316566E-4	TGTGCCTTGTGGGAGGTGCTCGAGTTGGGCAAAAAAATCAAGGTATTT	CALWEVLELGKKIKVF	TRGV9	.	TRGJP	18	-1	-1	21
124	7.348496521316566E-4	TGTGCCTTGTGGAGCCTTTATTATAAGAAACTCTTT	CALWSLYYKKLF	TRGV9	.	TRGJ1	11	-1	-1	17
123	7.289234452596272E-4	TGTGCCTTGTGGGAAGTGCAAGAGTTGGGCAAAAAAATCAAGGTATTT	CALWEVQELGKKIKVF	TRGV9	.	TRGJP	19	-1	-1	17
123	7.289234452596272E-4	TGTGCTGCGTGGGAAAATCATACCACTGGTTGGTTCAAGATATTT	CAAWENHTTGWFKIF	TRGV10	.	TRGJP1	13	-1	-1	19
123	7.289234452596272E-4	TGTGCCACCTGGGACAGTATCTGTAGGGGGAAGAAACTCTTT	CATWDSICRGKKLF	TRGV3	.	TRGJ1	16	-1	-1	30
123	7.289234452596272E-4	TGTGCCTTGTGGGATTCTGGGGATTATAAGAAACTCTTT	CALWDSGDYKKLF	TRGV9	.	TRGJ1	13	-1	-1	22
123	7.289234452596272E-4	TGTGCCTTGTGGGAGGTGCACAATTATAAGAAACTCTTT	CALWEVHNYKKLF	TRGV9	.	TRGJ1	20	-1	-1	22
123	7.289234452596272E-4	TGTGCCTTGCAACTCTTT	CALQLF	TRGV9	.	TRGJ2	8	-1	-1	10
122	7.229972383875976E-4	TGTGCCTTGTGGGAGGTGCATTCACATTATTATAAGAAACTCTTT	CALWEVHSHYYKKLF	TRGV9	.	TRGJ1	19	-1	-1	19
122	7.229972383875976E-4	TGTGCCTTGTGGGAGGTGCAGGTTTATAAGAAACTCTTT	CALWEVQVYKKLF	TRGV9	.	TRGJ2	19	-1	-1	23
122	7.229972383875976E-4	TGTGCCTGGGGATTTTATTATAAGAAACTCTTT	CAWGFYYKKLF	TRGV9	.	TRGJ2	11	-1	-1	14
121	7.170710315155682E-4	TGTGCCTTGTGGGAGCCGCCGGTTAGGGTGGATTATAAGAAACTCTTT	CALWEPPVRVDYKKLF	TRGV9	.	TRGJ1	14	-1	-1	31
121	7.170710315155682E-4	TGTGCCTTGTGGGAGGGAGACAGGCCTTATTATAAGAAACTCTTT	CALWEGDRPYYKKLF	TRGV9	.	TRGJ1	15	-1	-1	26
121	7.170710315155682E-4	TGTGCCCCCGGGGGACCGCCCATTTATAAGAAACTCTTT	CAPGGPPIYKKLF	TRGV9	.	TRGJ2	5	-1	-1	23
121	7.170710315155682E-4	TGTGCCACCTGGGACATTCTGGGGAAACTCTTT	CATWDILGKLF	TRGV5	.	TRGJ1	15	-1	-1	23
120	7.111448246435387E-4	TGTGCCTTGTGGACTAATTATTATAAGAAACTCTTT	CALWTNYYKKLF	TRGV9	.	TRGJ1	11	-1	-1	15
120	7.111448246435387E-4	TGTGCCACCTGGGACCTTTATTATAAGAAACTCTTT	CATWDLYYKKLF	TRGV5	.	TRGJ1	14	-1	-1	17
120	7.111448246435387E-4	TGTGCCTTGTGGGAGAAGTGGATAAAACTCTTT	CALWEKWIKLF	TRGV9	.	TRGJ1	14	-1	-1	24
120	7.111448246435387E-4	TGTGCTGCGTGGGGGTCTGGGAAACTCTTT	CAAWGSGKLF	TRGV10	.	TRGJ1	12	-1	-1	20
119	7.052186177715092E-4	TGTGCCTTGTGGGAGGTGCAGGAGTTGGGCAAAAAAATCAAGGTATTT	CALWEVQELGKKIKVF	TRGV9	.	TRGJP	19	-1	-1	17
119	7.052186177715092E-4	TGTGCCTTGTGGGAGCACCGAAATATTAAGAAACTCTTT	CALWEHRNIKKLF	TRGV9	.	TRGJ1	14	-1	-1	18
119	7.052186177715092E-4	TGTGCCTTGTGGGAGAACCGAGATTATAAGAAACTCTTT	CALWENRDYKKLF	TRGV9	.	TRGJ1	14	-1	-1	22
119	7.052186177715092E-4	TGTTCGAGGGCCCCGGAACTCTTT	CSRAPELF	TRGV10	.	TRGJ1	2	-1	-1	16
118	6.992924108994797E-4	TGTGCCTTGTGGGAGGTGCTTCAAGAGTTGGGCAAAAAAATCAAGGTATTT	CALWEVLQELGKKIKVF	TRGV9	.	TRGJP	18	-1	-1	21
118	6.992924108994797E-4	TGTGCCTTGTGGGATGGTGAGTTGGGCAAAAAAATCAAGGTATTT	CALWDGELGKKIKVF	TRGV9	.	TRGJP	18	-1	-1	18
118	6.992924108994797E-4	TGTGCCTTGTGGGAGGGCGAAAGTTATTATAAGAAACTCTTT	CALWEGESYYKKLF	TRGV9	.	TRGJ1	15	-1	-1	23
118	6.992924108994797E-4	TGTGCCTTGTGGGATTCGAAAAGATATAAGAAACTCTTT	CALWDSKRYKKLF	TRGV9	.	TRGJ1	13	-1	-1	24
118	6.992924108994797E-4	TGTGCTGTGCTAAGAGGTTCGAGACTCTTT	CAVLRGSRLF	TRGV10	.	TRGJ1	6	-1	-1	20
117	6.933662040274502E-4	TGTGCCTTGTGGGAGAACACCGCCCAAATTTATAAGAAACTCTTT	CALWENTAQIYKKLF	TRGV9	.	TRGJ2	25	-1	-1	29
117	6.933662040274502E-4	TGTGCCGAGGTAGGGGGGTATTATAAGAAACTCTTT	CAEVGGYYKKLF	TRGV9	.	TRGJ1	5	-1	-1	18
117	6.933662040274502E-4	TGTGCCTTGTGGGAGTTTTATAAGAAACTCTTT	CALWEFYKKLF	TRGV9	.	TRGJ1	14	-1	-1	17
116	6.874399971554207E-4	TGTGCCTTGTGGGAGGTGGGGGATTATTATAAGAAACTCTTT	CALWEVGDYYKKLF	TRGV9	.	TRGJ1	17	-1	-1	22
116	6.874399971554207E-4	TGTGCCTTGTGGGATTCGAATTATTATAAGAAACTCTTT	CALWDSNYYKKLF	TRGV9	.	TRGJ1	13	-1	-1	13
116	6.874399971554207E-4	TGTGCCTTGTGGGAGGTGAATTCTTATAAGAAACTCTTT	CALWEVNSYKKLF	TRGV9	.	TRGJ1	17	-1	-1	17
115	6.815137902833913E-4	TGTGCCTTGTGGGAGGTGCTTTATTATAAGAAACTCTTT	CALWEVLYYKKLF	TRGV9	.	TRGJ1	18	-1	-1	20
115	6.815137902833913E-4	TGTGCCTTGTGGGAGCTATATCAGCTCTTT	CALWELYQLF	TRGV9	.	TRGJ1	14	-1	-1	24
114	6.755875834113617E-4	TGTGCCTTGTGGGAGATCCAAGAGTTGGGCAAAAAAATCAAGGTATTT	CALWEIQELGKKIKVF	TRGV9	.	TRGJP	14	-1	-1	18
114	6.755875834113617E-4	TGTGCCTTGTGGGAGGGGGCAGCCACATATTATAAGAAACTCTTT	CALWEGAATYYKKLF	TRGV9	.	TRGJ1	15	-1	-1	27
114	6.755875834113617E-4	TGTGCCTTGTGGGAGGTGCGATTAGATTATAAGAAACTCTTT	CALWEVRLDYKKLF	TRGV9	.	TRGJ1	18	-1	-1	25
114	6.755875834113617E-4	TGTGCCTTCGAATATTATAAGAAACTCTTT	CAFEYYKKLF	TRGV9	.	TRGJ1	7	-1	-1	6
114	6.755875834113617E-4	TGTGCCCTTTATTATAAGAAACTCTTT	CALYYKKLF	TRGV9	.	TRGJ1	5	-1	-1	8
113	6.696613765393323E-4	TGTGCCTTGTGGGAGAGGGCAGAGTTGGGCAAAAAAATCAAGGTATTT	CALWERAELGKKIKVF	TRGV9	.	TRGJP	14	-1	-1	16
113	6.696613765393323E-4	TGTGCTGCGTGGGTTAAGAAACTCTTT	CAAWVKKLF	TRGV10	.	TRGJ1	15	-1	-1	14
112	6.637351696673027E-4	TGTGCCTTGTGGGAGGTGCAGAGGTTGTATAAGAAACTCTTT	CALWEVQRLYKKLF	TRGV9	.	TRGJ1	19	-1	-1	27
112	6.637351696673027E-4	TGTGCCTTGTGGGAGCCGGGGTATTATAAGAAACTCTTT	CALWEPGYYKKLF	TRGV9	.	TRGJ2	14	-1	-1	21
111	6.578089627952733E-4	TGTGCCTTGTGGGAGGTGAGCCATTATTATAAGAAACTCTTT	CALWEVSHYYKKLF	TRGV9	.	TRGJ1	17	-1	-1	22
111	6.578089627952733E-4	TGTGCCACCTGGGACAGGGTCCATTATAAGAAACTCTTT	CATWDRVHYKKLF	TRGV7	.	TRGJ1	17	-1	-1	22
111	6.578089627952733E-4	TGTGCCTTGTGGGAGCCCTATTATAAGAAACTCTTT	CALWEPYYKKLF	TRGV9	.	TRGJ1	14	-1	-1	18
110	6.518827559232438E-4	TGTGCCTTCCTGGGCCGTCATTATAAGAAACTCTTT	CAFLGRHYKKLF	TRGV9	.	TRGJ1	7	-1	-1	19
110	6.518827559232438E-4	TGTGCCTTGTGGGAGGGATATTATAAGAAACTCTTT	CALWEGYYKKLF	TRGV9	.	TRGJ1	15	-1	-1	18
110	6.518827559232438E-4	TGTGCCACCTGGGATAGTTATTATAAGAAACTCTTT	CATWDSYYKKLF	TRGV8	.	TRGJ1	16	-1	-1	17
110	6.518827559232438E-4	TGTGCCTTGTGGGAGGCGCCGAATTATTATAAGAAACTCTTT	CALWEAPNYYKKLF	TRGV9	.	TRGJ1	18	-1	-1	19
109	6.459565490512143E-4	TGTGCCTTGTGGGAGTGCCTTTTGGGTTATTATAAGAAACTCTTT	CALWECLLGYYKKLF	TRGV9	.	TRGJ1	17	-1	-1	26
109	6.459565490512143E-4	TGTGCCACCTGGGATAGGCCGACGAATTATTATAAGAAACTCTTT	CATWDRPTNYYKKLF	TRGV8	.	TRGJ2	19	-1	-1	22
109	6.459565490512143E-4	TGTGCTGCGTGGGATTATAACTATAAGAAACTCTTT	CAAWDYNYKKLF	TRGV10	.	TRGJ1	16	-1	-1	21
109	6.459565490512143E-4	TGTGCTGCGTGGGATTATACGGAACTCTTT	CAAWDYTELF	TRGV10	.	TRGJ2	16	-1	-1	13
109	6.459565490512143E-4	TGTGCTGCGTGCGCTAAGAAACTCTTT	CAACAKKLF	TRGV10	.	TRGJ1	10	-1	-1	14
108	6.400303421791848E-4	TGTGCCTTGTGGGAGGCCCTGCAAGAGTTGGGCAAAAAAATCAAGGTATTT	CALWEALQELGKKIKVF	TRGV9	.	TRGJP	15	-1	-1	20
108	6.400303421791848E-4	TGTGCCTTGTGGGATTCTGAGGGGTTGGGCAAAAAAATCAAGGTATTT	CALWDSEGLGKKIKVF	TRGV9	.	TRGJP	13	-1	-1	23
108	6.400303421791848E-4	TGTGCCTGCTGGATTAGGCACGTGCATTATAAGAAACTCTTT	CACWIRHVHYKKLF	TRGV11	.	TRGJ1	24	-1	-1	25
108	6.400303421791848E-4	TGTGCCTTGTGGGAGGTGCATTATTATAAGAAACTCTTT	CALWEVHYYKKLF	TRGV9	.	TRGJ1	19	-1	-1	19
108	6.400303421791848E-4	TGTGCTGCGTGGGCCCTTTATAAGAAACTCTTT	CAAWALYKKLF	TRGV10	.	TRGJ1	12	-1	-1	17
108	6.400303421791848E-4	TGTGCTGCGTGGGATCGGGAGAAACTCTTT	CAAWDREKLF	TRGV10	.	TRGJ1	14	-1	-1	19
107	6.341041353071553E-4	TGTGCTGCTCGGGGGTGTACCACTGGTTGGTTCAAGATATTT	CAARGCTTGWFKIF	TRGV10	.	TRGJP1	7	-1	-1	17
107	6.341041353071553E-4	TGTGCCTTGTGGGACCAGAATTATTATAAGAAACTCTTT	CALWDQNYYKKLF	TRGV9	.	TRGJ1	13	-1	-1	17
106	6.281779284351258E-4	TGTGCCTTGTGGGAGTTGTTGGGCAAAAAAATCAAGGTATTT	CALWELLGKKIKVF	TRGV9	.	TRGJP	17	-1	-1	17
106	6.281779284351258E-4	TGTGCCACCTGGGACGGGCCTTATTATAAGAAACTCTTT	CATWDGPYYKKLF	TRGV2	.	TRGJ1	19	-1	-1	20
106	6.281779284351258E-4	TGTGCTGCGTGGGATTATGGGGGGCCACTCTTT	CAAWDYGGPLF	TRGV10	.	TRGJ1	16	-1	-1	26
106	6.281779284351258E-4	TGTGGACTCTTT	CGLF	TRGV9	.	TRGJ1	3	-1	-1	5
105	6.222517215630964E-4	TGTGCCTTGTGGGAGGTGGTCCATTATTATAAGAAACTCTTT	CALWEVVHYYKKLF	TRGV9	.	TRGJ1	17	-1	-1	22
105	6.222517215630964E-4	TGTGCCTTGTGGGAGGTAGGATATAAGAAACTCTTT	CALWEVGYKKLF	TRGV9	.	TRGJ1	16	-1	-1	21
105	6.222517215630964E-4	TGTGCCACCTGGGACGGGCCCGTGGGGAAACTCTTT	CATWDGPVGKLF	TRGV2	.	TRGJ1	22	-1	-1	26
105	6.222517215630964E-4	TGTGCTGCCCCGGCGAAACTCTTT	CAAPAKLF	TRGV10	.	TRGJ1	7	-1	-1	14
105	6.222517215630964E-4	TGTGCTGCGCCTAAGAAACTCTTT	CAAPKKLF	TRGV10	.	TRGJ1	8	-1	-1	11
105	6.222517215630964E-4	TGTGCCTTGTGGGAGGCCCGTTCATATAAGAAACTCTTT	CALWEARSYKKLF	TRGV9	.	TRGJ1	15	-1	-1	24
104	6.163255146910668E-4	TGTGCCTTGTGGGAGGCTCGCCTGCAAGAGTTGGGCAAAAAAATCAAGGTATTT	CALWEARLQELGKKIKVF	TRGV9	.	TRGJP	15	-1	-1	23
104	6.163255146910668E-4	TGTGCCTTGTGGGAGCCCTCAGAAGGTTATTATAAGAAACTCTTT	CALWEPSEGYYKKLF	TRGV9	.	TRGJ1	14	-1	-1	26
104	6.163255146910668E-4	TGTGCTGCGTGGGTTCGGGTCGCTTGGTTCAAGATATTT	CAAWVRVAWFKIF	TRGV10	.	TRGJP1	12	-1	-1	23
104	6.163255146910668E-4	TGTGCCTTGTGGGAGGGACATTATTATAAGAAACTCTTT	CALWEGHYYKKLF	TRGV9	.	TRGJ1	15	-1	-1	19
103	6.103993078190374E-4	TGTGCCTTGTGGGAGTGGGATACGGGCCCCTATTATAAGAAACTCTTT	CALWEWDTGPYYKKLF	TRGV9	.	TRGJ1	14	-1	-1	30
103	6.103993078190374E-4	TGTGCTGCGAGGGAGAAACTCTTT	CAAREKLF	TRGV10	.	TRGJ1	13	-1	-1	13
102	6.044731009470078E-4	TGTGCCTTGTGGGAGGTGTATTATTATAAGAAACTCTTT	CALWEVYYYKKLF	TRGV9	.	TRGJ1	17	-1	-1	19
102	6.044731009470078E-4	TGTGCCTTGTGGGAGGTGCAAAAATATAAGAAACTCTTT	CALWEVQKYKKLF	TRGV9	.	TRGJ1	19	-1	-1	24
102	6.044731009470078E-4	TGTGCCTTGTGTTTGAATTATTATAAGAAACTCTTT	CALCLNYYKKLF	TRGV9	.	TRGJ2	10	-1	-1	11
102	6.044731009470078E-4	TGTGCTGCGTGGGATCAGGCGAAACTCTTT	CAAWDQAKLF	TRGV10	.	TRGJ1	14	-1	-1	20
102	6.044731009470078E-4	TGTGCTGCGTGGGAGGGGAAACTCTTT	CAAWEGKLF	TRGV10	.	TRGJ1	13	-1	-1	17
101	5.985468940749784E-4	TGTGCCTTGTGGGAGGTGCCTCAGGAAGAGTTGGGCAAAAAAATCAAGGTATTT	CALWEVPQEELGKKIKVF	TRGV9	.	TRGJP	18	-1	-1	25
101	5.985468940749784E-4	TGTGCTGCGTGCTGGGTTTATAAGAAACTCTTT	CAACWVYKKLF	TRGV10	.	TRGJ1	10	-1	-1	17
101	5.985468940749784E-4	TGTGCTGCGTGGGGCCCGAAACTCTTT	CAAWGPKLF	TRGV10	.	TRGJ1	12	-1	-1	17
100	5.926206872029489E-4	TGTGCCTTGTGGGAGGCACAAGAGTTGGGCAAAAAAATCAAGGTATTT	CALWEAQELGKKIKVF	TRGV9	.	TRGJP	15	-1	-1	18
100	5.926206872029489E-4	TGTGCTGCGTGGGGAGCCAAGAAACTCTTT	CAAWGAKKLF	TRGV10	.	TRGJ1	12	-1	-1	18
99	5.866944803309194E-4	TGTGCCTTGTGGGAGGTCGGAGAGTTGGGCAAAAAAATCAAGGTATTT	CALWEVGELGKKIKVF	TRGV9	.	TRGJP	16	-1	-1	20
99	5.866944803309194E-4	TGTGCCTTGTGGTTGGTTTTAGGGAATTATTATAAGAAACTCTTT	CALWLVLGNYYKKLF	TRGV9	.	TRGJ1	11	-1	-1	23
99	5.866944803309194E-4	TGTGCCTTGTGGGAGCCGACCTTTTTTTATAAGAAACTCTTT	CALWEPTFFYKKLF	TRGV9	.	TRGJ1	14	-1	-1	23
99	5.866944803309194E-4	TGTGCCTTGTGGGAGGGCCGTAATTATTATAAGAAACTCTTT	CALWEGRNYYKKLF	TRGV9	.	TRGJ1	15	-1	-1	21
99	5.866944803309194E-4	TGTGCTGCGTGGGATTCGACTGGTTGGTTCAAGATATTT	CAAWDSTGWFKIF	TRGV10	.	TRGJP1	15	-1	-1	18
99	5.866944803309194E-4	TGTGCCTTGTGTGCGTCATATTATTATAAGAAACTCTTT	CALCASYYYKKLF	TRGV9	.	TRGJ1	10	-1	-1	19
99	5.866944803309194E-4	TGTGCTGCGTGGGTCGTCTGGGGGGAACTCTTT	CAAWVVWGELF	TRGV10	.	TRGJ1	12	-1	-1	25
99	5.866944803309194E-4	TGTGCTGCGGGGGTTGGTTATAAGAAACTCTTT	CAAGVGYKKLF	TRGV10	.	TRGJ1	12	-1	-1	17
99	5.866944803309194E-4	TGTGCTGCGGGCCCTGTGGAGAAACTCTTT	CAAGPVEKLF	TRGV10	.	TRGJ1	8	-1	-1	19
98	5.807682734588899E-4	TGTGCCTTGTGGGAGGTGCTAGGGAATTATTATAAGAAACTCTTT	CALWEVLGNYYKKLF	TRGV9	.	TRGJ1	18	-1	-1	23
98	5.807682734588899E-4	TGTGCCTTGTGGGAGGTGCGTTCCGAGTATTATAAGAAACTCTTT	CALWEVRSEYYKKLF	TRGV9	.	TRGJ1	18	-1	-1	27
98	5.807682734588899E-4	TGTGCTGCGTGGGATTTGTATAAGAAACTCTTT	CAAWDLYKKLF	TRGV10	.	TRGJ1	15	-1	-1	18
98	5.807682734588899E-4	TGTGCCTTGTTCCGGGGTTGGATCAAGACGTTT	CALFRGWIKTF	TRGV9	.	TRGJP2	9	-1	-1	17
98	5.807682734588899E-4	TGTGCCTTGTGGGAGGTCGAGAAACTCTTT	CALWEVEKLF	TRGV9	.	TRGJ1	16	-1	-1	19
98	5.807682734588899E-4	TGCGCAACTCATGGACAGAAACTCTTT	CATHGQKLF	TRGV10	.	TRGJ2	4	-1	-1	16
97	5.748420665868604E-4	TGTGCCTTGTGGGAGGACAGGGGCTTGGGCAAAAAAATCAAGGTATTT	CALWEDRGLGKKIKVF	TRGV9	.	TRGJP	15	-1	-1	24
97	5.748420665868604E-4	TGTGCCTTGTGGTTCCCCCGGGGGTTTTATTATAAGAAACTCTTT	CALWFPRGFYYKKLF	TRGV9	.	TRGJ1	11	-1	-1	26
97	5.748420665868604E-4	TGTGCCTTGTGGGATCAGACAAATTATAAGAAACTCTTT	CALWDQTNYKKLF	TRGV9	.	TRGJ1	13	-1	-1	22
97	5.748420665868604E-4	TGTGCCTTGTGGGAGCACTATTATTATAAGAAACTCTTT	CALWEHYYYKKLF	TRGV9	.	TRGJ1	14	-1	-1	19
97	5.748420665868604E-4	TGTGCCTTGTGGGCGCTAGAGAAACTCTTT	CALWALEKLF	TRGV9	.	TRGJ1	12	-1	-1	19
96	5.689158597148309E-4	TGTGCCTTGTGGGAGGGAGGGGAGTTGGGCAAAAAAATCAAGGTATTT	CALWEGGELGKKIKVF	TRGV9	.	TRGJP	15	-1	-1	21
96	5.689158597148309E-4	TGTGCCTTGTGGGAGGTTCATTATAAGAAACTCTTT	CALWEVHYKKLF	TRGV9	.	TRGJ1	19	-1	-1	19
96	5.689158597148309E-4	TGTGCCTTGTTTGAGGGGTTGAGGAAACTCTTT	CALFEGLRKLF	TRGV9	.	TRGJ1	15	-1	-1	23
96	5.689158597148309E-4	TGTGCCTTGTGGGAGTCTAAGAAACTCTTT	CALWESKKLF	TRGV9	.	TRGJ2	14	-1	-1	17
95	5.629896528428015E-4	TGTGCCTTGTGGGAGGTGTCCTCTCTCCATTATTATAAGAAACTCTTT	CALWEVSSLHYYKKLF	TRGV9	.	TRGJ2	17	-1	-1	28
95	5.629896528428015E-4	TGTGCCTTGTGGGAGTCCCCACAGGCTTATTATAAGAAACTCTTT	CALWESPQAYYKKLF	TRGV9	.	TRGJ1	14	-1	-1	26
95	5.629896528428015E-4	TGTGCCTTGTGGGAGGTGCTTAGCTGCTATTATAAGAAACTCTTT	CALWEVLSCYYKKLF	TRGV9	.	TRGJ1	18	-1	-1	27
95	5.629896528428015E-4	TGTGCCTTGTGGGAGGAGAATTATTATAAGAAACTCTTT	CALWEENYYKKLF	TRGV9	.	TRGJ1	15	-1	-1	17
95	5.629896528428015E-4	TGTGCTGCGTGGGACCGGGATAAGAAACTCTTT	CAAWDRDKKLF	TRGV10	.	TRGJ1	13	-1	-1	19
95	5.629896528428015E-4	TGTGCTGCGTGGGAAAGGTCGCAGAAACTCTTT	CAAWERSQKLF	TRGV10	.	TRGJ1	13	-1	-1	22
94	5.570634459707719E-4	TGTGCCTTGTGGGAGTGGGGCTCTTCTAAGAAACTCTTT	CALWEWGSSKKLF	TRGV9	.	TRGJ1	14	-1	-1	23
93	5.511372390987425E-4	TGTGCCTTGTGGGAGTCCCCTTATTATAAGAAACTCTTT	CALWESPYYKKLF	TRGV9	.	TRGJ1	14	-1	-1	20
92	5.452110322267129E-4	TGTGCTGCGTGGGATTATCTTTATTATAAGAAACTCTTT	CAAWDYLYYKKLF	TRGV10	.	TRGJ1	16	-1	-1	20
92	5.452110322267129E-4	TGTGCTGCGTGGGATCCTTTTTATTATAAGAAACTCTTT	CAAWDPFYYKKLF	TRGV10	.	TRGJ2	14	-1	-1	20
92	5.452110322267129E-4	TGTGCTGCGTGGGAATGGGGGAAACTCTTT	CAAWEWGKLF	TRGV10	.	TRGJ1	13	-1	-1	20
91	5.392848253546835E-4	TGTGCCTTGTGGGGAGGGTTGGGCAAAAAAATCAAGGTATTT	CALWGGLGKKIKVF	TRGV9	.	TRGJP	16	-1	-1	14
91	5.392848253546835E-4	TGTGCCACCTGGGACGGGCGTTATAAGAAACTCTTT	CATWDGRYKKLF	TRGV2	.	TRGJ1	18	-1	-1	20
90	5.33358618482654E-4	TGTGCCTTGTGGGAGTTTAGGAATTATTATAAGAAACTCTTT	CALWEFRNYYKKLF	TRGV9	.	TRGJ1	14	-1	-1	20
90	5.33358618482654E-4	TGTGCTGCGTGGGATTTTCGCCGGAGGGAGAAACTCTTT	CAAWDFRRREKLF	TRGV10	.	TRGJ1	15	-1	-1	28
90	5.33358618482654E-4	TGTGCTGCGTGGGGGCATAAGAAACTCTTT	CAAWGHKKLF	TRGV10	.	TRGJ2	12	-1	-1	16
90	5.33358618482654E-4	TGTGCTGCGTGGGGGGTTAAGAAACTCTTT	CAAWGVKKLF	TRGV10	.	TRGJ1	12	-1	-1	17
90	5.33358618482654E-4	TGTGCCTTGTGGACCGGGGAGAAACTCTTT	CALWTGEKLF	TRGV9	.	TRGJ1	11	-1	-1	19
89	5.274324116106245E-4	TGTGCCTTGTGGGAGGTGCTTATCCTGAATTATTATAAGAAACTCTTT	CALWEVLILNYYKKLF	TRGV9	.	TRGJ1	18	-1	-1	26
89	5.274324116106245E-4	TGTGCCTTGTGGGAACACCAAGAGTTGGGCAAAAAAATCAAGGTATTT	CALWEHQELGKKIKVF	TRGV9	.	TRGJP	13	-1	-1	18
89	5.274324116106245E-4	TGTGCCTTGGAACTGTTTGAGTTGGGCAAAAAAATCAAGGTATTT	CALELFELGKKIKVF	TRGV9	.	TRGJP	8	-1	-1	18
89	5.274324116106245E-4	TGTGCTGCGTGGGATTATAATAAGAAACTCTTT	CAAWDYNKKLF	TRGV10	.	TRGJ2	16	-1	-1	13
89	5.274324116106245E-4	TGTGCTGCGTGGGACCCTAAGAAACTCTTT	CAAWDPKKLF	TRGV10	.	TRGJ1	13	-1	-1	17
88	5.21506204738595E-4	TGTGCCACCTGGGACGGGCCGGGAGGTGATTGGATCAAGACGTTT	CATWDGPGGDWIKTF	TRGV2	.	TRGJP2	19	-1	-1	25
88	5.21506204738595E-4	TGTGCCTTGTGGGTTTATTATAAGAAACTCTTT	CALWVYYKKLF	TRGV9	.	TRGJ1	12	-1	-1	14
88	5.21506204738595E-4	TGTGCTGCGTGGTCGGATAAGAAACTCTTT	CAAWSDKKLF	TRGV10	.	TRGJ1	11	-1	-1	16
88	5.21506204738595E-4	TGTGCCTTGTGGGAGGGCAAGAAACTCTTT	CALWEGKKLF	TRGV9	.	TRGJ2	18	-1	-1	18
87	5.155799978665655E-4	TGTGCCTTGTGGGAGGTGCAAGGTAATTATTATAAGAAACTCTTT	CALWEVQGNYYKKLF	TRGV9	.	TRGJ1	19	-1	-1	24
87	5.155799978665655E-4	TGTGCCTTGTGGGGCCCAAAGAAACTCTTT	CALWGPKKLF	TRGV9	.	TRGJ1	12	-1	-1	18
86	5.09653790994536E-4	TGTGCCTTGTGGGAGGTTTCCTCCAATTATTATAAGAAACTCTTT	CALWEVSSNYYKKLF	TRGV9	.	TRGJ1	16	-1	-1	21
86	5.09653790994536E-4	TGTGCCTTGTGGGAGGTGCATGGATTTTATTATAAGAAACTCTTT	CALWEVHGFYYKKLF	TRGV9	.	TRGJ1	19	-1	-1	26
86	5.09653790994536E-4	TGTGCCCCCCTGATTGGTTGGTTCAAGATATTT	CAPLIGWFKIF	TRGV9	.	TRGJP1	5	-1	-1	14
85	5.037275841225066E-4	TGTGCCTTGTGGGAGCCACAACTCGGATATTATTATAAGAAACTCTTT	CALWEPQLGYYYKKLF	TRGV9	.	TRGJ1	14	-1	-1	28
85	5.037275841225066E-4	TGTGCCTTGTGGGAGGAAGAGTTGGGCAAAAAAATCAAGGTATTT	CALWEEELGKKIKVF	TRGV9	.	TRGJP	15	-1	-1	16
85	5.037275841225066E-4	TGTGCTGCGTGGGATTATATCCGGAATTATAAGAAACTCTTT	CAAWDYIRNYKKLF	TRGV10	.	TRGJ1	16	-1	-1	25
85	5.037275841225066E-4	TGTGCCTTGTGGGAGGTGAGGTATTATTATAAGAAACTCTTT	CALWEVRYYYKKLF	TRGV9	.	TRGJ1	17	-1	-1	22
85	5.037275841225066E-4	TGTGCCTTGTGGGAGGGACCGACGGGTGGCAAGAAACTCTTT	CALWEGPTGGKKLF	TRGV9	.	TRGJ1	15	-1	-1	30
85	5.037275841225066E-4	TGTGCCTTGTGGGAGGTGAGGGGGAAACTCTTT	CALWEVRGKLF	TRGV9	.	TRGJ1	17	-1	-1	23
85	5.037275841225066E-4	TGTGCCTTGCACCATTATAAGAAACTCTTT	CALHHYKKLF	TRGV9	.	TRGJ1	8	-1	-1	13
84	4.97801377250477E-4	TGTGCCTTGTGGGAGGGTAATTATTATAAGAAACTCTTT	CALWEGNYYKKLF	TRGV9	.	TRGJ1	15	-1	-1	18
84	4.97801377250477E-4	TGTGCTGCGTGGGAGACTCTGGGTAAGAAACTCTTT	CAAWETLGKKLF	TRGV10	.	TRGJ1	13	-1	-1	23
83	4.918751703784476E-4	TGTGCTGCACCTGGTTGGTTCAAGATATTT	CAAPGWFKIF	TRGV10	.	TRGJP1	7	-1	-1	10
83	4.918751703784476E-4	TGTGCCCCCAATAAGAAACTCTTT	CAPNKKLF	TRGV10	.	TRGJ1	4	-1	-1	10
82	4.859489635064181E-4	TGTGCCTTGTGGGTTTCCAATTATTATAAGAAACTCTTT	CALWVSNYYKKLF	TRGV9	.	TRGJ1	12	-1	-1	14
82	4.859489635064181E-4	TGTGCTGCGTGGGATAGTAGTAAGAAACTCTTT	CAAWDSSKKLF	TRGV10	.	TRGJ1	14	-1	-1	20
82	4.859489635064181E-4	TGTGCTGCGTGGGATTCTAAGAAACTCTTT	CAAWDSKKLF	TRGV10	.	TRGJ1	15	-1	-1	13
82	4.859489635064181E-4	TGTGCCCCCTTGGTTGGTAAGAAACTCTTT	CAPLVGKKLF	TRGV9	.	TRGJ1	5	-1	-1	17
82	4.859489635064181E-4	TGTGCTGCGTGGGATGAGAAACTCTTT	CAAWDEKLF	TRGV10	.	TRGJ1	14	-1	-1	13
81	4.800227566343886E-4	TGTGCCTTGTGGGAGGTGCCCGCTACTTATTGGGGTTATTATAAGAAACTCTTT	CALWEVPATYWGYYKKLF	TRGV9	.	TRGJ1	18	-1	-1	35
81	4.800227566343886E-4	TGTGCCTTGTGGGAGATGCAAGAGTTGGGCAAAAAAATCAAGGTATTT	CALWEMQELGKKIKVF	TRGV9	.	TRGJP	19	-1	-1	17
81	4.800227566343886E-4	TGTGCCTTGTGGGAGGGTTGGGAAAATTATTATAAGAAACTCTTT	CALWEGWENYYKKLF	TRGV9	.	TRGJ1	15	-1	-1	24
81	4.800227566343886E-4	TGTGCTGCGTGGACCCGGGATTATAAGAAACTCTTT	CAAWTRDYKKLF	TRGV10	.	TRGJ2	11	-1	-1	19
81	4.800227566343886E-4	TGTGCCACCTGGGATTATAAGAAACTCTTT	CATWDYKKLF	TRGV8	.	TRGJ1	14	-1	-1	13
80	4.740965497623591E-4	TGTGCCTTGTGGGAGGTGCTGGAGTATTATAAGAAACTCTTT	CALWEVLEYYKKLF	TRGV9	.	TRGJ1	18	-1	-1	24
80	4.740965497623591E-4	TGTGCCTTGTGGGAGGTGCATTGGGTTTATAAGAAACTCTTT	CALWEVHWVYKKLF	TRGV9	.	TRGJ1	19	-1	-1	26
80	4.740965497623591E-4	TGTGCCTTGTGGGAGGCCGAACTTTATTATAAGAAACTCTTT	CALWEAELYYKKLF	TRGV9	.	TRGJ1	15	-1	-1	23
80	4.740965497623591E-4	TGTGCTGCGTGGGATTTTTATTATAAGAAACTCTTT	CAAWDFYYKKLF	TRGV10	.	TRGJ1	15	-1	-1	17
80	4.740965497623591E-4	TGTGCCACCTGGGATAGAGGTCATAAGAAACTCTTT	CATWDRGHKKLF	TRGV8	.	TRGJ1	16	-1	-1	22
80	4.740965497623591E-4	TGTGCTGCGTGGGATTTGGGTAAGAAACTCTTT	CAAWDLGKKLF	TRGV10	.	TRGJ1	15	-1	-1	20
79	4.6817034289032964E-4	TGTGCCTTGTGGGAAGAAGAGTTGGGCAAAAAAATCAAGGTATTT	CALWEEELGKKIKVF	TRGV9	.	TRGJP	13	-1	-1	16
79	4.6817034289032964E-4	TGTGCCTTGTGGGAGGTGCTGAATTATTATAAGAAACTCTTT	CALWEVLNYYKKLF	TRGV9	.	TRGJ1	18	-1	-1	20
79	4.6817034289032964E-4	TGTGCCTTGTGGGAGGTGCCTATCTCGAAGAAACTCTTT	CALWEVPISKKLF	TRGV9	.	TRGJ1	18	-1	-1	27
79	4.6817034289032964E-4	TGTGCTGCGTGGCCAAAGCCCCGGGGGAAACTCTTT	CAAWPKPRGKLF	TRGV10	.	TRGJ1	11	-1	-1	26
79	4.6817034289032964E-4	TGTGCCTTGTGGGAGGTGGGCTATAAGAAACTCTTT	CALWEVGYKKLF	TRGV9	.	TRGJ1	17	-1	-1	21
79	4.6817034289032964E-4	TGTGCTGCGTGGGATTATGAGAAACTCTTT	CAAWDYEKLF	TRGV10	.	TRGJ1	16	-1	-1	13
79	4.6817034289032964E-4	CAAATAAGGAAACTCTTT	QIRKLF	TRGV9	.	TRGJ1	-1	-1	-1	3
78	4.6224413601830014E-4	TGTGCCTTGTGGGAGGTGCTCTATTATTATTATAAGAAACTCTTT	CALWEVLYYYYKKLF	TRGV9	.	TRGJ1	18	-1	-1	25
78	4.6224413601830014E-4	TGTGCCTTGTGGGCCGTCCTTTATTATTATAAGAAACTCTTT	CALWAVLYYYKKLF	TRGV9	.	TRGJ1	12	-1	-1	22
78	4.6224413601830014E-4	TGTGCTGCGTGGGATTATTCCAAGAAACTCTTT	CAAWDYSKKLF	TRGV10	.	TRGJ1	16	-1	-1	13
77	4.5631792914627064E-4	TGTGCCTTGTGGGAGGTACACCCGACTCGGTGTAGTTATTATAAGAAACTCTTT	CALWEVHPTRCSYYKKLF	TRGV9	.	TRGJ1	21	-1	-1	35
77	4.5631792914627064E-4	TGTGCCTTGTGGACTAAAAAAGAGTTGGGCAAAAAAATCAAGGTATTT	CALWTKKELGKKIKVF	TRGV9	.	TRGJP	11	-1	-1	19
77	4.5631792914627064E-4	TGTGCCTTGTGGGAACCCACCCCAACGGATTATAAGAAACTCTTT	CALWEPTPTDYKKLF	TRGV9	.	TRGJ1	13	-1	-1	28
77	4.5631792914627064E-4	TGTGCCTTGTGGGAGGTGATTTGTTATAAGAAACTCTTT	CALWEVICYKKLF	TRGV9	.	TRGJ1	17	-1	-1	17
77	4.5631792914627064E-4	TGTGCTGCGTGGGGGAGTAAGAAACTCTTT	CAAWGSKKLF	TRGV10	.	TRGJ1	12	-1	-1	17
77	4.5631792914627064E-4	TGTGCTGCGTGGGACTCTAAGAAACTCTTT	CAAWDSKKLF	TRGV10	.	TRGJ1	13	-1	-1	17
77	4.5631792914627064E-4	TGTGCTGACTCGGGGAAACTCTTT	CADSGKLF	TRGV10	.	TRGJ1	6	-1	-1	14
76	4.5039172227424114E-4	TGTGCCTTGTGGGAACAAGAGTTGGGCAAAAAAATCAAGGTATTT	CALWEQELGKKIKVF	TRGV9	.	TRGJP	13	-1	-1	15
76	4.5039172227424114E-4	TGTGCCTTGTGGGAGGTGGATTACGATTATAAGAAACTCTTT	CALWEVDYDYKKLF	TRGV9	.	TRGJ1	17	-1	-1	25
76	4.5039172227424114E-4	TGTGCCTTGTGGGAGGTGGAAGTTATTATGAAACTCTTT	CALWEVEVIMKLF	TRGV9	.	TRGJ1	17	-1	-1	18
76	4.5039172227424114E-4	TGTGCCTTGTGGGAGAATTATTATAAGAAACTCTTT	CALWENYYKKLF	TRGV9	.	TRGJ2	14	-1	-1	14
76	4.5039172227424114E-4	TGTGCTGCGTGCGGTTTCTATAAGAAACTCTTT	CAACGFYKKLF	TRGV10	.	TRGJ1	10	-1	-1	18
76	4.5039172227424114E-4	TGTGCCTCTTATTATAAGAAACTCTTT	CASYYKKLF	TRGV9	.	TRGJ1	6	-1	-1	8
76	4.5039172227424114E-4	TGTGCCCCGAGGGAGAAGAAACTCTTT	CAPREKKLF	TRGV10	.	TRGJ1	13	-1	-1	15
75	4.4446551540221164E-4	TGTGCCTTGTGGGAGGTTCTTTCGGATTATTATAAGAAACTCTTT	CALWEVLSDYYKKLF	TRGV9	.	TRGJ1	16	-1	-1	20
75	4.4446551540221164E-4	TGTGCCTTGTGGGAGGTAATAATTAGTTATTATAAGAAACTCTTT	CALWEVIISYYKKLF	TRGV9	.	TRGJ1	16	-1	-1	16
75	4.4446551540221164E-4	TGTGCTGCGTGGGATGGTTATTATAAGAAACTCTTT	CAAWDGYYKKLF	TRGV10	.	TRGJ2	14	-1	-1	17
74	4.385393085301822E-4	TGTGCCTTGTTTAGAACCCACCCGCATTATTATAAGAAACTCTTT	CALFRTHPHYYKKLF	TRGV9	.	TRGJ1	9	-1	-1	22
74	4.385393085301822E-4	TGTGCCTTGTCCTTAAATTATTATAAGAAACTCTTT	CALSLNYYKKLF	TRGV9	.	TRGJ1	9	-1	-1	15
74	4.385393085301822E-4	TGTGCCTTTCTTTATTATAAGAAACTCTTT	CAFLYYKKLF	TRGV9	.	TRGJ1	7	-1	-1	11
73	4.326131016581527E-4	TGTGCCTTGTGGGAGGTACTAGGCCATGTTTTTCGGGGCTATAAGAAACTCTTT	CALWEVLGHVFRGYKKLF	TRGV9	.	TRGJ2	16	-1	-1	39
73	4.326131016581527E-4	TGTGCCTTGTGGGAGCCCCTCCCTTTCGGGGATAAGAAACTCTTT	CALWEPLPFGDKKLF	TRGV9	.	TRGJ1	14	-1	-1	31
73	4.326131016581527E-4	TGTGCCTTGTGGGAGAACACTTATTATAAGAAACTCTTT	CALWENTYYKKLF	TRGV9	.	TRGJ2	14	-1	-1	20
73	4.326131016581527E-4	TGTGCTGCGCGTTATTTGGAGAAACTCTTT	CAARYLEKLF	TRGV10	.	TRGJ1	8	-1	-1	19
73	4.326131016581527E-4	TGTGCCACCTGGGATAAGAAACTCTTT	CATWDKKLF	TRGV4	.	TRGJ1	14	-1	-1	13
73	4.326131016581527E-4	TGTGCCTTGTGGGAGGTGCGGACAAAGAAACTCTTT	CALWEVRTKKLF	TRGV9	.	TRGJ1	18	-1	-1	24
73	4.326131016581527E-4	TGTGCCACCTGGGATTATTATAAGAAACTCTTT	CATWDYYKKLF	TRGV8	.	TRGJ2	14	-1	-1	13
72	4.266868947861232E-4	TGTGCCTTGTGGGAGGCCCTCACCGTAGGATGGTTCAAGATATTT	CALWEALTVGWFKIF	TRGV9	.	TRGJP1	15	-1	-1	27
72	4.266868947861232E-4	TGTGCTGCGTGGGATGTTTCCCCACCCGATAAGAAACTCTTT	CAAWDVSPPDKKLF	TRGV10	.	TRGJ1	14	-1	-1	28
72	4.266868947861232E-4	TGTGCCTTGTGGGAGGACCCCTATTATAAGAAACTCTTT	CALWEDPYYKKLF	TRGV9	.	TRGJ1	15	-1	-1	21
72	4.266868947861232E-4	TGTGCCTTGTGGGAGACCGATTATTATAAGAAACTCTTT	CALWETDYYKKLF	TRGV9	.	TRGJ1	14	-1	-1	19
72	4.266868947861232E-4	TGTGCTGCGTGGGATTTAATGAAACTCTTT	CAAWDLMKLF	TRGV10	.	TRGJ1	15	-1	-1	13
71	4.207606879140937E-4	TGTGCCACCTGGGATATAGGTAGTAGTGATTGGATCAAGACGTTT	CATWDIGSSDWIKTF	TRGV8	.	TRGJP2	15	-1	-1	20
71	4.207606879140937E-4	TGTGCCTTGTGGGAGGTGGTCAGGAGGAGACCGAAACTCTTT	CALWEVVRRRPKLF	TRGV9	.	TRGJ1	17	-1	-1	32
71	4.207606879140937E-4	TGTGCTGCGTGGGATTGGGGTTATTATAAGAAACTCTTT	CAAWDWGYYKKLF	TRGV10	.	TRGJ2	15	-1	-1	20
71	4.207606879140937E-4	TGTGCTGCGTGGGACCTGAATTATTATAAGAAACTCTTT	CAAWDLNYYKKLF	TRGV10	.	TRGJ1	13	-1	-1	17
71	4.207606879140937E-4	TGTGCCTTGTGGGAGGTGGAGGCCAAGAAACTCTTT	CALWEVEAKKLF	TRGV9	.	TRGJ1	17	-1	-1	24
71	4.207606879140937E-4	TGTGGGTGGCTCCCTTTAAATAAGAAACTCTTT	CGWLPLNKKLF	TRGV9	.	TRGJ2	3	-1	-1	19
71	4.207606879140937E-4	TGTGCTGCGTGGGATAAGAAGAAACTCTTT	CAAWDKKKLF	TRGV10	.	TRGJ1	14	-1	-1	18
70	4.148344810420642E-4	TGTGCCTTGTGGGAGGTTGCGCCGTTCGAGGAGTATTATAAGAAACTCTTT	CALWEVAPFEEYYKKLF	TRGV9	.	TRGJ1	16	-1	-1	33
70	4.148344810420642E-4	TGTGCTGCGTGGGATTATATCGCTCAGAAACTCTTT	CAAWDYIAQKLF	TRGV10	.	TRGJ1	16	-1	-1	25
70	4.148344810420642E-4	TGTGCCACCTGGGACGGGCTGCGGAAGAAACTCTTT	CATWDGLRKKLF	TRGV2	.	TRGJ1	18	-1	-1	24
70	4.148344810420642E-4	TGTGCCTTGTGGGAGGTGAAGAATCAACTCTTT	CALWEVKNQLF	TRGV9	.	TRGJ2	17	-1	-1	25
70	4.148344810420642E-4	TGTGCCACCCGGGGCTATAAGAAACTCTTT	CATRGYKKLF	TRGV10	.	TRGJ1	4	-1	-1	15
69	4.0890827417003475E-4	TGTGCTGCGTGGGCCCCTGAGAATTATAAGAAACTCTTT	CAAWAPENYKKLF	TRGV10	.	TRGJ1	12	-1	-1	22
69	4.0890827417003475E-4	TGTGCCTTGTGTGGGGGGGATTATTATAAGAAACTCTTT	CALCGGDYYKKLF	TRGV9	.	TRGJ2	10	-1	-1	19
69	4.0890827417003475E-4	TGTGCCTTGTGGGAGGTGCAGGGTTATAAGAAACTCTTT	CALWEVQGYKKLF	TRGV9	.	TRGJ1	19	-1	-1	23
69	4.0890827417003475E-4	TGTGCCTTGGACCGGAGGGTTTATTATAAGAAACTCTTT	CALDRRVYYKKLF	TRGV9	.	TRGJ1	8	-1	-1	20
69	4.0890827417003475E-4	TGTGCCTTGTGGGGGCCCCATAAGAAACTCTTT	CALWGPHKKLF	TRGV9	.	TRGJ1	12	-1	-1	19
69	4.0890827417003475E-4	TGTGCCTTGTGGGAGTTCCCTAAGAAACTCTTT	CALWEFPKKLF	TRGV9	.	TRGJ1	14	-1	-1	20
68	4.0298206729800525E-4	TGTGCCTTGTGGGACCTAGGGCTGGGCAAAAAAATCAAGGTATTT	CALWDLGLGKKIKVF	TRGV9	.	TRGJP	13	-1	-1	22
68	4.0298206729800525E-4	TGTGCCTTGTGGGAGGTGCCTTCCTGTTGGTTCAAGATATTT	CALWEVPSCWFKIF	TRGV9	.	TRGJP1	18	-1	-1	25
68	4.0298206729800525E-4	TGTGCCTTGTCGGGGGATAAGAAACTCTTT	CALSGDKKLF	TRGV9	.	TRGJ1	13	-1	-1	16
67	3.9705586042597575E-4	TGTGCTGCGTGGGATCGGGACTATACCACTGGTTGGTTCAAGATATTT	CAAWDRDYTTGWFKIF	TRGV10	.	TRGJP1	14	-1	-1	21
67	3.9705586042597575E-4	TGTGCTGCGTGGGAGGGTTATTATAAGAAACTCTTT	CAAWEGYYKKLF	TRGV10	.	TRGJ1	13	-1	-1	17
67	3.9705586042597575E-4	TGTGCCTTGTGGGAGGTGCACTATAAGAAACTCTTT	CALWEVHYKKLF	TRGV9	.	TRGJ1	20	-1	-1	21
67	3.9705586042597575E-4	TGTGCTGCGTGGGATTCGACTAAGAAACTCTTT	CAAWDSTKKLF	TRGV10	.	TRGJ2	15	-1	-1	20
67	3.9705586042597575E-4	TGTGCCTTGTGGGAGGTGCGGTCGAAGCTCTTT	CALWEVRSKLF	TRGV9	.	TRGJ1	18	-1	-1	23
67	3.9705586042597575E-4	TGTGCTGCGTGGGAATATAAGAAACTCTTT	CAAWEYKKLF	TRGV10	.	TRGJ1	16	-1	-1	15
67	3.9705586042597575E-4	TGTGCTGCGTGGGAACTTAAGAAACTCTTT	CAAWELKKLF	TRGV10	.	TRGJ1	13	-1	-1	17
67	3.9705586042597575E-4	TGTGCCCCCCACCATAAGAAACTCTTT	CAPHHKKLF	TRGV10	.	TRGJ1	4	-1	-1	13
67	3.9705586042597575E-4	TGTGCTGCGTGGGGTCGATCG	CAAWGRS	TRGV10	.	TRGJP1	12	-1	-1	21
66	3.9112965355394625E-4	TGTGCCTTGTGGGAAGTGAATTATTATAAGAAACTCTTT	CALWEVNYYKKLF	TRGV9	.	TRGJ1	17	-1	-1	17
66	3.9112965355394625E-4	TGTGCTGCGTGGGAGTGGGATTATAAGAAACTCTTT	CAAWEWDYKKLF	TRGV10	.	TRGJ1	13	-1	-1	19
66	3.9112965355394625E-4	TGTGCCACCTGGGACAAATATAAGAAACTCTTT	CATWDKYKKLF	TRGV7	.	TRGJ1	15	-1	-1	18
66	3.9112965355394625E-4	TGTGCTTTCGAAAACCTTGGGAAACTCTTT	CAFENLGKLF	TRGV10	.	TRGJ1	5	-1	-1	20
66	3.9112965355394625E-4	TGTGCCTTGTGGGAGGTTACTGGTTGGTTCAAGATATTT	CALWEVTGWFKIF	TRGV9	.	TRGJP1	16	-1	-1	18
65	3.8520344668191675E-4	TGTGCCTTGTGGGAGGTGTTCTATTATAAGAAACTCTTT	CALWEVFYYKKLF	TRGV9	.	TRGJ1	17	-1	-1	21
65	3.8520344668191675E-4	TGTGCCTTGTGGTACCCTTATTATAAGAAACTCTTT	CALWYPYYKKLF	TRGV9	.	TRGJ1	11	-1	-1	17
65	3.8520344668191675E-4	TGTGCCTTGTGGGAGCCCGGGGACAAGAAACTCTTT	CALWEPGDKKLF	TRGV9	.	TRGJ1	14	-1	-1	24
64	3.792772398098873E-4	TGTGCCTTGTGGGAAAGAGAAAAAGAGTTGGGCAAAAAAATCAAGGTATTT	CALWEREKELGKKIKVF	TRGV9	.	TRGJP	13	-1	-1	22
64	3.792772398098873E-4	TGTGCTGCGTGGAATGGACCGACAGGCCCTTATTATAAGAAACTCTTT	CAAWNGPTGPYYKKLF	TRGV10	.	TRGJ1	14	-1	-1	29
64	3.792772398098873E-4	TGTGCTGCGTGGGATTATCGGGTCGTTTATAAGAAACTCTTT	CAAWDYRVVYKKLF	TRGV10	.	TRGJ1	16	-1	-1	26
64	3.792772398098873E-4	TGTGCCTTGTGGGAGGCGCCCTATTATAAGAAACTCTTT	CALWEAPYYKKLF	TRGV9	.	TRGJ1	21	-1	-1	21
64	3.792772398098873E-4	TGTGCTGCGTGGGATTGGCGTTATAAGAAACTCTTT	CAAWDWRYKKLF	TRGV10	.	TRGJ1	15	-1	-1	20
64	3.792772398098873E-4	TGTGCTGCGTGGGACACCTATTATAAGAAACTCTTT	CAAWDTYYKKLF	TRGV10	.	TRGJ1	13	-1	-1	18
64	3.792772398098873E-4	TGTGCTGCGTGGGGCCATTATAAGAAACTCTTT	CAAWGHYKKLF	TRGV10	.	TRGJ1	12	-1	-1	16
64	3.792772398098873E-4	TGTGCTGCGTGGGATTGTCCCAAGAAACTCTTT	CAAWDCPKKLF	TRGV10	.	TRGJ1	15	-1	-1	21
64	3.792772398098873E-4	TGTGCTGCGGAGCCGGGTTGTAAGAAACTCTTT	CAAEPGCKKLF	TRGV10	.	TRGJ1	8	-1	-1	17
64	3.792772398098873E-4	TGTGCTGCGTGGGATATAAAGAAACTCTTT	CAAWDIKKLF	TRGV10	.	TRGJ1	14	-1	-1	14
63	3.733510329378578E-4	TGTGCCTTGTGGGAGGTGCCAGAGTTGGGCAAAAAAATCAAGGTATTT	CALWEVPELGKKIKVF	TRGV9	.	TRGJP	18	-1	-1	17
63	3.733510329378578E-4	TGTGCCTTGTGGGAGGGCAGTAGTGATTGGATCAAGACGTTT	CALWEGSSDWIKTF	TRGV9	.	TRGJP2	18	-1	-1	18
63	3.733510329378578E-4	TGTGCTGCGGGCCCCGTTCAGATTCATAAGAAACTCTTT	CAAGPVQIHKKLF	TRGV10	.	TRGJ1	8	-1	-1	21
63	3.733510329378578E-4	TGTGCCACCTGGGACGGACTTTATTATAAGAAACTCTTT	CATWDGLYYKKLF	TRGV2	.	TRGJ1	16	-1	-1	20
63	3.733510329378578E-4	TGTGCTGCGTGGGATTTTTGTTATAAGAAACTCTTT	CAAWDFCYKKLF	TRGV10	.	TRGJ1	15	-1	-1	17
63	3.733510329378578E-4	TGTGCTGCGTGGGATGATCGTTATAAGAAACTCTTT	CAAWDDRYKKLF	TRGV10	.	TRGJ1	14	-1	-1	20
63	3.733510329378578E-4	TGTGCCACCAGCTATAAGAAACTCTTT	CATSYKKLF	TRGV4	.	TRGJ2	8	-1	-1	12
63	3.733510329378578E-4	TGTGCTGCGTATGGGAAACTCTTT	CAAYGKLF	TRGV10	.	TRGJ1	9	-1	-1	14
63	3.733510329378578E-4	TGTGCTGCGTGGGACTACCCCAAGAAACTCTTT	CAAWDYPKKLF	TRGV10	.	TRGJ1	17	-1	-1	21
62	3.674248260658283E-4	TGTGCCTTGTGGGAGCCTCAAGAGTTGGGCAAAAAAATCAAGGTATTT	CALWEPQELGKKIKVF	TRGV9	.	TRGJP	14	-1	-1	18
62	3.674248260658283E-4	TGTGCTCGGGGGGGGACTGGTTGGTTCAAGATATTT	CARGGTGWFKIF	TRGV10	.	TRGJP1	11	-1	-1	15
62	3.674248260658283E-4	TGTGCTGCGTGGGATAAAGGTTATAAGAAACTCTTT	CAAWDKGYKKLF	TRGV10	.	TRGJ1	14	-1	-1	20
62	3.674248260658283E-4	TGTGCCACCTGGGATGCAGGCTATAAGAAACTCTTT	CATWDAGYKKLF	TRGV4	.	TRGJ1	15	-1	-1	21
62	3.674248260658283E-4	TGTGCTGTAGCGGGTTATTATAAGAAACTCTTT	CAVAGYYKKLF	TRGV10	.	TRGJ1	6	-1	-1	14
62	3.674248260658283E-4	TGTGCTGCGTGGAATAATAAGAAACTCTTT	CAAWNNKKLF	TRGV10	.	TRGJ1	14	-1	-1	13
61	3.614986191937988E-4	TGTGCCTTGTGGGAGGTGCATTTTGACTATAAGAAACTCTTT	CALWEVHFDYKKLF	TRGV9	.	TRGJ1	19	-1	-1	27
61	3.614986191937988E-4	TGTGCTGCGTGGGTGGGGCCCCTTAAGAAACTCTTT	CAAWVGPLKKLF	TRGV10	.	TRGJ1	12	-1	-1	23
61	3.614986191937988E-4	TGTGCCTTGTGGGAAGCCTATTATAAGAAACTCTTT	CALWEAYYKKLF	TRGV9	.	TRGJ1	13	-1	-1	18
61	3.614986191937988E-4	TGTGCTGCGTGGGATATTCGAGAGAAACTCTTT	CAAWDIREKLF	TRGV10	.	TRGJ1	14	-1	-1	22
61	3.614986191937988E-4	TGTGCTGCGTGGGATAATTATAAGAAACTCTTT	CAAWDNYKKLF	TRGV10	.	TRGJ1	14	-1	-1	13
61	3.614986191937988E-4	TGTGCCTTGTGGGAGGTTATGCTCTTT	CALWEVMLF	TRGV9	.	TRGJ2	16	-1	-1	21
61	3.614986191937988E-4	TGTGCTGCGTGGGACAAATATAAGAAACTCTTT	CAAWDKYKKLF	TRGV10	.	TRGJ1	13	-1	-1	18
60	3.5557241232176936E-4	TGTGCCTTGTGGGAGGTGCTGGTGAAGGAGTTGGGCAAAAAAATCAAGGTATTT	CALWEVLVKELGKKIKVF	TRGV9	.	TRGJP	18	-1	-1	27
60	3.5557241232176936E-4	TGTGCCTTGTGGGAGGCCTCCGATGGTTCGAATTATTATAAGAAACTCTTT	CALWEASDGSNYYKKLF	TRGV9	.	TRGJ1	15	-1	-1	26
60	3.5557241232176936E-4	TGTGCCTTGTGGGAGGTTCAAGAGTTGGGCAAAAAAATCAAGGTATTT	CALWEVQELGKKIKVF	TRGV9	.	TRGJP	19	-1	-1	18
60	3.5557241232176936E-4	TGTGCCTTGTGGGAGGTGTCCGAGTTGGGCAAAAAAATCAAGGTATTT	CALWEVSELGKKIKVF	TRGV9	.	TRGJP	17	-1	-1	21
60	3.5557241232176936E-4	TGTGCTGCGTGGGATTATAGGGCTCCTTATTATAAGAAACTCTTT	CAAWDYRAPYYKKLF	TRGV10	.	TRGJ1	16	-1	-1	26
60	3.5557241232176936E-4	TGTGCTGCGTGGGACTCGACTTATAAGAAACTCTTT	CAAWDSTYKKLF	TRGV10	.	TRGJ1	13	-1	-1	20
60	3.5557241232176936E-4	TGTGCCTTGTGGGGACCCCGGAAACTCTTT	CALWGPRKLF	TRGV9	.	TRGJ1	12	-1	-1	20
59	3.4964620544973986E-4	TGTGCTGCGTGGGACCCAATCACGCGGACTGCTTGGAGGAAACTCTTT	CAAWDPITRTAWRKLF	TRGV10	.	TRGJ2	13	-1	-1	38
59	3.4964620544973986E-4	TGTGCCTTGTGGGAGGGAGAGAATTATTATAAGAAACTCTTT	CALWEGENYYKKLF	TRGV9	.	TRGJ1	15	-1	-1	20
59	3.4964620544973986E-4	TGTGCTGCGTGGGAACCTTATTATAAGAAACTCTTT	CAAWEPYYKKLF	TRGV10	.	TRGJ1	13	-1	-1	17
59	3.4964620544973986E-4	TGTGCCTTGTGGGATTATTATAAGAAACTCTTT	CALWDYYKKLF	TRGV9	.	TRGJ1	13	-1	-1	13
59	3.4964620544973986E-4	TGCATGGAGTATTATAAGAAACTCTTT	CMEYYKKLF	TRGV9	.	TRGJ1	1	-1	-1	9
58	3.4371999857771035E-4	TGTGCCTTGTGGGAGGTGCAAAGCAATTATAAGAAACTCTTT	CALWEVQSNYKKLF	TRGV9	.	TRGJ1	19	-1	-1	25
58	3.4371999857771035E-4	TGTGCCTTGTGGGAGGACCGCCCAAATTATAAGAAACTCTTT	CALWEDRPNYKKLF	TRGV9	.	TRGJ1	15	-1	-1	25
58	3.4371999857771035E-4	TGTGCCACCTGGGACGGGCCCTGTGGTTGGTTCAAGATATTT	CATWDGPCGWFKIF	TRGV2	.	TRGJP1	20	-1	-1	23
58	3.4371999857771035E-4	TGTGCTGCGTGGGATTGGGGGTTTTATAAGAAACTCTTT	CAAWDWGFYKKLF	TRGV10	.	TRGJ1	15	-1	-1	23
58	3.4371999857771035E-4	TGTGCCTTGTGGGAGCCATCTTATTATAAGAAACTCTTT	CALWEPSYYKKLF	TRGV9	.	TRGJ1	14	-1	-1	20
58	3.4371999857771035E-4	TGTGCCTTGTGGGAGGTCCCTCATTATAAGAAACTCTTT	CALWEVPHYKKLF	TRGV9	.	TRGJ1	21	-1	-1	22
58	3.4371999857771035E-4	TGTGCCACCTGGGACGGGTCTTATTATAAGAAACTCTTT	CATWDGSYYKKLF	TRGV2	.	TRGJ1	17	-1	-1	20
58	3.4371999857771035E-4	TGTGCTGCGTGGGATTTACGCTATAAGAAACTCTTT	CAAWDLRYKKLF	TRGV10	.	TRGJ2	19	-1	-1	21
58	3.4371999857771035E-4	TGTGCCTTGTGGGAGGCAAGGAATCCTAAACTCTTT	CALWEARNPKLF	TRGV9	.	TRGJ1	15	-1	-1	27
58	3.4371999857771035E-4	TGTGCTGCGTGGGATTCTTATAAGAAACTCTTT	CAAWDSYKKLF	TRGV10	.	TRGJ2	15	-1	-1	13
57	3.3779379170568085E-4	TGTGCCTTGTGGGAGGTGCGAGTGGGGTATAAGAAACTCTTT	CALWEVRVGYKKLF	TRGV9	.	TRGJ1	18	-1	-1	27
57	3.3779379170568085E-4	TGTGCTGCGTGGGATTCGCTAGGACATAAGAAACTCTTT	CAAWDSLGHKKLF	TRGV10	.	TRGJ1	15	-1	-1	25
57	3.3779379170568085E-4	TGTGCCTTGTGGGACGATAATTATAAGAAACTCTTT	CALWDDNYKKLF	TRGV9	.	TRGJ1	13	-1	-1	16
57	3.3779379170568085E-4	TGTGCCTTGTGGGAGGGGTTGGGTAAGAAACTCTTT	CALWEGLGKKLF	TRGV9	.	TRGJ1	15	-1	-1	23
57	3.3779379170568085E-4	TGTGCTGCGTGTTCTGCGAATAAGAAACTCTTT	CAACSANKKLF	TRGV10	.	TRGJ1	10	-1	-1	19
57	3.3779379170568085E-4	TGTGCCTTGTGGGCATATAAGAAACTCTTT	CALWAYKKLF	TRGV9	.	TRGJ1	12	-1	-1	15
57	3.3779379170568085E-4	TGTGCTGCGTGGCGTGAGAAACTCTTT	CAAWREKLF	TRGV10	.	TRGJ1	11	-1	-1	16
57	3.3779379170568085E-4	TGTGCTCCCACCTATTATAAGAAACTCTTT	CAPTYYKKLF	TRGV10	.	TRGJ1	5	-1	-1	12
56	3.3186758483365135E-4	TGTGCCTTGTGGGAGGTGTTACGGGAGTTGGGCAAAAAAATCAAGGTATTT	CALWEVLRELGKKIKVF	TRGV9	.	TRGJP	17	-1	-1	24
56	3.3186758483365135E-4	TGTGCTGCGTGGGATTATTCCGGTTATTATAAGAAACTCTTT	CAAWDYSGYYKKLF	TRGV10	.	TRGJ1	16	-1	-1	23
56	3.3186758483365135E-4	TGTGCCTTGTGGGAGGTGCTTCTCGTTTATAAGAAACTCTTT	CALWEVLLVYKKLF	TRGV9	.	TRGJ1	18	-1	-1	26
56	3.3186758483365135E-4	TGTGCTGCGTGGGATTATAGTAGTTATAAGAAACTCTTT	CAAWDYSSYKKLF	TRGV10	.	TRGJ2	16	-1	-1	23
56	3.3186758483365135E-4	TGTGCCACCTGGGACGGGCCTTGTTATAAGAAACTCTTT	CATWDGPCYKKLF	TRGV2	.	TRGJ1	19	-1	-1	20
56	3.3186758483365135E-4	TGTGCTGCGTGGGATTTTGATTATAAGAAACTCTTT	CAAWDFDYKKLF	TRGV10	.	TRGJ1	15	-1	-1	19
56	3.3186758483365135E-4	TGTGCTGCGTGGGATTGGATCAAGACGTTT	CAAWDWIKTF	TRGV10	.	TRGJP2	15	-1	-1	12
55	3.259413779616219E-4	TGTGCCTTGTGGGAGGAGTCGGCTAGTGATTGGATCAAGACGTTT	CALWEESASDWIKTF	TRGV9	.	TRGJP2	15	-1	-1	23
55	3.259413779616219E-4	TTATTTAAGAAACTCTTT	LFKKLF	TRGV10	.	TRGJ1	0	-1	-1	0
54	3.200151710895924E-4	TGTGCTGCGTGGGGGATGGGGATCTATTATAAGAAACTCTTT	CAAWGMGIYYKKLF	TRGV10	.	TRGJ1	12	-1	-1	24
54	3.200151710895924E-4	TGTGCCACCTGGGACGGAACGAATTATTATAAGAAACTCTTT	CATWDGTNYYKKLF	TRGV2	.	TRGJ1	16	-1	-1	19
54	3.200151710895924E-4	TGTGCTGCGTGGGATCAGAATTATTATAAGAAACTCTTT	CAAWDQNYYKKLF	TRGV10	.	TRGJ1	14	-1	-1	17
54	3.200151710895924E-4	TGTGCTGCGTCTCGGTCGGGGCAGAAACTCTTT	CAASRSGQKLF	TRGV10	.	TRGJ1	9	-1	-1	22
54	3.200151710895924E-4	TGTGCTGCGTGGGATTGGTGGTTCAAGATATTT	CAAWDWWFKIF	TRGV10	.	TRGJP1	15	-1	-1	15
54	3.200151710895924E-4	TGTGCTGCGTGGACTTATTATAAGAAACTCTTT	CAAWTYYKKLF	TRGV10	.	TRGJ1	11	-1	-1	11
54	3.200151710895924E-4	TGTGCTGCGTGGGATTTTATTAAGAAACTCTTT	CAAWDFIKKLF	TRGV10	.	TRGJ1	15	-1	-1	13
53	3.140889642175629E-4	TGTGCTGCGTGGGGCCTGAATTATTATAAGAAACTCTTT	CAAWGLNYYKKLF	TRGV10	.	TRGJ1	12	-1	-1	17
53	3.140889642175629E-4	TGTGCTGCGTGGGATTATAATGACTATAAGAAACTCTTT	CAAWDYNDYKKLF	TRGV10	.	TRGJ1	16	-1	-1	18
53	3.140889642175629E-4	TGTGCCACCTGGGACGGGCAAGACTATAAGAAACTCTTT	CATWDGQDYKKLF	TRGV2	.	TRGJ2	18	-1	-1	24
53	3.140889642175629E-4	TGTGCTGCCCAAACCCACAATAAGAAACTCTTT	CAAQTHNKKLF	TRGV10	.	TRGJ1	7	-1	-1	19
53	3.140889642175629E-4	TGTGCTGCGTGGAGCCATAAGAAACTCTTT	CAAWSHKKLF	TRGV10	.	TRGJ1	11	-1	-1	16
53	3.140889642175629E-4	CCTCAAAAGAAACTCTTT	PQKKLF	TRGV10	.	TRGJ1	-1	-1	-1	6
53	3.140889642175629E-4	TGTGCTGCGTGGGATAGGCCCTATTATAAGAAACTCTTT	CAAWDRPYYKKLF	TRGV10	.	TRGJ1	14	-1	-1	21
53	3.140889642175629E-4	TGTGCCACCTGGGACGGGTCGAAGAAACTCTTT	CATWDGSKKLF	TRGV2	.	TRGJ1	17	-1	-1	21
52	3.081627573455334E-4	TGTGCTGCGTGGGCCGGCAGTGGTTATTATAAGAAACTCTTT	CAAWAGSGYYKKLF	TRGV10	.	TRGJ1	12	-1	-1	23
52	3.081627573455334E-4	TGTGCTGCGTGGGCGCATTATTATAAGAAACTCTTT	CAAWAHYYKKLF	TRGV10	.	TRGJ1	12	-1	-1	13
52	3.081627573455334E-4	TGTGCTAAGGGGGGACTCTTT	CAKGGLF	TRGV10	.	TRGJ1	5	-1	-1	14
51	3.022365504735039E-4	TGTGCCTTGTGGGAGGTGTCGGATTATTATAAGAAACTCTTT	CALWEVSDYYKKLF	TRGV9	.	TRGJ2	17	-1	-1	18
51	3.022365504735039E-4	TGTGCTGCGTGGGATTATGACATTGGGAAACTCTTT	CAAWDYDIGKLF	TRGV10	.	TRGJ1	16	-1	-1	26
51	3.022365504735039E-4	TGTGCCTTGTGGGAGGTTCATAAGAAACTCTTT	CALWEVHKKLF	TRGV9	.	TRGJ1	19	-1	-1	19
51	3.022365504735039E-4	TGTGCTGCGGGGAAAGGGTATTATAAGAAACTCTTT	CAAGKGYYKKLF	TRGV10	.	TRGJ1	12	-1	-1	18
50	2.9631034360147446E-4	TGTGCCTTGTGGGAGGTGCTGTTGGGGGATTATTATAAGAAACTCTTT	CALWEVLLGDYYKKLF	TRGV9	.	TRGJ1	18	-1	-1	28
50	2.9631034360147446E-4	TGTGCCTTGTGGGAGGTGCGGTGGTTGAATTATTATAAGAAACTCTTT	CALWEVRWLNYYKKLF	TRGV9	.	TRGJ1	18	-1	-1	26
50	2.9631034360147446E-4	TGTGCCTTGTGGGAGGTGCACCGGGCCACTGGTTGGTTCAAGATATTT	CALWEVHRATGWFKIF	TRGV9	.	TRGJP1	21	-1	-1	25
50	2.9631034360147446E-4	TGTGCCTTGTGGGAGACACCCGGGTATTATTATAAGAAACTCTTT	CALWETPGYYYKKLF	TRGV9	.	TRGJ1	14	-1	-1	25
50	2.9631034360147446E-4	TGTGCCTTGTGGGAGGAGGGGGGGAGGTATAAGAAACTCTTT	CALWEEGGRYKKLF	TRGV9	.	TRGJ1	15	-1	-1	27
50	2.9631034360147446E-4	TGTGCCTTGTGGGAGAACCGTAGTGATTGGATCAAGACGTTT	CALWENRSDWIKTF	TRGV9	.	TRGJP2	14	-1	-1	19
50	2.9631034360147446E-4	TGTGCTGCGTGGGATACTGGTTGGTTCAAGATATTT	CAAWDTGWFKIF	TRGV10	.	TRGJP1	14	-1	-1	15
50	2.9631034360147446E-4	TGTGCCACCTGGGACGGTTATTATAAGAAACTCTTT	CATWDGYYKKLF	TRGV2	.	TRGJ1	16	-1	-1	17
50	2.9631034360147446E-4	TGTGCTGCGTGGGATCCTTTTAAGAAACTCTTT	CAAWDPFKKLF	TRGV10	.	TRGJ1	14	-1	-1	17
50	2.9631034360147446E-4	TGTGCTGCGCGAAATTATTATAAGAAACTCTTT	CAARNYYKKLF	TRGV10	.	TRGJ1	8	-1	-1	12
50	2.9631034360147446E-4	TGTGCTGCGAAGACTTATTATAAGAAACTCTTT	CAAKTYYKKLF	TRGV10	.	TRGJ1	8	-1	-1	11
50	2.9631034360147446E-4	TGTGCTGCGTGGGATCTGGAACTCTTT	CAAWDLELF	TRGV10	.	TRGJ1	14	-1	-1	19
49	2.9038413672944496E-4	TGTGCCTTGTGGGAGGCTACGCAAGAGTTGGGCAAAAAAATCAAGGTATTT	CALWEATQELGKKIKVF	TRGV9	.	TRGJP	15	-1	-1	20
49	2.9038413672944496E-4	TGTGCCTTGTGGGAGGTGATGCCCCGGAATTATTATAAGAAACTCTTT	CALWEVMPRNYYKKLF	TRGV9	.	TRGJ1	17	-1	-1	26
49	2.9038413672944496E-4	TGTGCTGCGTGGGATGTCCAATTGGGTAAGAAACTCTTT	CAAWDVQLGKKLF	TRGV10	.	TRGJ1	14	-1	-1	26
49	2.9038413672944496E-4	TGTGCTGCGTGGAGGTCTGGTTGGTTCAAGATATTT	CAAWRSGWFKIF	TRGV10	.	TRGJP1	11	-1	-1	16
49	2.9038413672944496E-4	TGTGCTGCGTGGGGGTATTATAAGAAACTCTTT	CAAWGYYKKLF	TRGV10	.	TRGJ1	12	-1	-1	15
49	2.9038413672944496E-4	TGTGCTGCGAGCGTGAACGGGAAACTCTTT	CAASVNGKLF	TRGV10	.	TRGJ1	8	-1	-1	20
49	2.9038413672944496E-4	TGTGCTGCGTGGGACAAGAAACTCTTT	CAAWDKKLF	TRGV10	.	TRGJ1	13	-1	-1	15
48	2.8445792985741546E-4	TGTGCTGCGTGGGATCCGCCCAATCGTTATTATTATAAGAAACTCTTT	CAAWDPPNRYYYKKLF	TRGV10	.	TRGJ1	14	-1	-1	28
48	2.8445792985741546E-4	TGTGCCTTGTGGGACCAAACGGGGTTGGGCAAAAAAATCAAGGTATTT	CALWDQTGLGKKIKVF	TRGV9	.	TRGJP	13	-1	-1	23
48	2.8445792985741546E-4	TGTGCTGCGTGGGATTATCCTTATTATAAGAAACTCTTT	CAAWDYPYYKKLF	TRGV10	.	TRGJ1	16	-1	-1	20
48	2.8445792985741546E-4	TGTGCTGCGTGGGACCTTAGGTATTATAAGAAACTCTTT	CAAWDLRYYKKLF	TRGV10	.	TRGJ1	13	-1	-1	21
48	2.8445792985741546E-4	TGTGCTGCGTGGAAGCATTATAAGAAACTCTTT	CAAWKHYKKLF	TRGV10	.	TRGJ1	11	-1	-1	16
48	2.8445792985741546E-4	TGTGCTGCGTGGGATTCGAAGAAACTCTTT	CAAWDSKKLF	TRGV10	.	TRGJ1	15	-1	-1	18
48	2.8445792985741546E-4	TGTGCCACCTGGGAACTCTTT	CATWELF	TRGV7	.	TRGJ1	13	-1	-1	13
48	2.8445792985741546E-4	TGTGCTGCGTGGGATTACAGGAAACTCTTT	CAAWDYRKLF	TRGV10	.	TRGJ1	17	-1	-1	13
47	2.7853172298538596E-4	TGTGCCACCTGGGACGGGCTCTATTATAAGAAACTCTTT	CATWDGLYYKKLF	TRGV2	.	TRGJ1	18	-1	-1	21
47	2.7853172298538596E-4	TGTGCTGCGTGGGGCCTAAATACTAAGAAACTCTTT	CAAWGLNTKKLF	TRGV10	.	TRGJ1	12	-1	-1	23
47	2.7853172298538596E-4	TGTGCTGCGTGGGGGAATTATTATAAGAAACTCTTT	CAAWGNYYKKLF	TRGV10	.	TRGJ1	12	-1	-1	14
47	2.7853172298538596E-4	TGTGCTGCGTGGGATTTAGGTTGGTTCAAGATATTT	CAAWDLGWFKIF	TRGV10	.	TRGJP1	15	-1	-1	18
47	2.7853172298538596E-4	TGTGCTGCGTGGGATTGTTATTATAAGAAACTCTTT	CAAWDCYYKKLF	TRGV10	.	TRGJ1	15	-1	-1	17
47	2.7853172298538596E-4	TGTGCTGCGTGGGGAAAGTATTATAAGAAACTCTTT	CAAWGKYYKKLF	TRGV10	.	TRGJ1	12	-1	-1	15
47	2.7853172298538596E-4	TGTGCCACCTGGAGGCCTTATAAGAAACTCTTT	CATWRPYKKLF	TRGV4	.	TRGJ1	11	-1	-1	17
46	2.7260551611335646E-4	TGTGCTGCGTGGGATTTGAACTATTATAAGAAACTCTTT	CAAWDLNYYKKLF	TRGV10	.	TRGJ1	15	-1	-1	13
46	2.7260551611335646E-4	TGTGCTGCGTGGGATTATACTCGGGGTAAGAAACTCTTT	CAAWDYTRGKKLF	TRGV10	.	TRGJ1	16	-1	-1	26
46	2.7260551611335646E-4	TGTGCTGCGTGGGATGACGATTATTATAAGAAACTCTTT	CAAWDDDYYKKLF	TRGV10	.	TRGJ1	18	-1	-1	19
46	2.7260551611335646E-4	TGTGCTGCGTGGACCTCGAATTATTATAAGAAACTCTTT	CAAWTSNYYKKLF	TRGV10	.	TRGJ1	11	-1	-1	15
46	2.7260551611335646E-4	TGTGCTGCGTGGGCCCTCTATTATAAGAAACTCTTT	CAAWALYYKKLF	TRGV10	.	TRGJ1	12	-1	-1	18
46	2.7260551611335646E-4	TGTGCTGCGTGGGGCTTTTATTATAAGAAACTCTTT	CAAWGFYYKKLF	TRGV10	.	TRGJ1	12	-1	-1	17
46	2.7260551611335646E-4	TGTGCTGCGTGGGATTTGCATTATAAGAAACTCTTT	CAAWDLHYKKLF	TRGV10	.	TRGJ1	15	-1	-1	19
46	2.7260551611335646E-4	TGTGCTGCGTCCACTTATTATAAGAAACTCTTT	CAASTYYKKLF	TRGV10	.	TRGJ1	9	-1	-1	14
46	2.7260551611335646E-4	TGTGCTGCGTGGCCTAGGTATAAGAAACTCTTT	CAAWPRYKKLF	TRGV10	.	TRGJ1	11	-1	-1	18
46	2.7260551611335646E-4	TGTGCCACCTGGGAGAAACTCTTT	CATWEKLF	TRGV2	.	TRGJ1	13	-1	-1	13
46	2.7260551611335646E-4	TGTGCTGCGTCTTTTGGTTGGTTCAAGATATTT	CAASFGWFKIF	TRGV10	.	TRGJP1	9	-1	-1	14
45	2.66679309241327E-4	TGTGCTGCGTCCCCTTACTCCCTCGATATTGGGCCCCATAATTATTATAAGAAACTCTTT	CAASPYSLDIGPHNYYKKLF	TRGV10	.	TRGJ1	9	-1	-1	39
45	2.66679309241327E-4	TGTGCTGCGTGGGATTATGGAGGTCGATATTATAAGAAACTCTTT	CAAWDYGGRYYKKLF	TRGV10	.	TRGJ1	16	-1	-1	27
45	2.66679309241327E-4	TGTGCCTTGTGGGCCACCAAGTTGGGCAAAAAAATCAAGGTATTT	CALWATKLGKKIKVF	TRGV9	.	TRGJP	12	-1	-1	19
45	2.66679309241327E-4	TGTGCCTTGTGGGAGCGCTATAGTAGTGATTGGATCAAGACGTTT	CALWERYSSDWIKTF	TRGV9	.	TRGJP2	14	-1	-1	18
45	2.66679309241327E-4	TGTGCTGCGTGGGGTGTTAATTATTATAAGAAACTCTTT	CAAWGVNYYKKLF	TRGV10	.	TRGJ2	12	-1	-1	18
45	2.66679309241327E-4	TGTGCTGCGTGGGATCCCAAAGATTATAAGAAACTCTTT	CAAWDPKDYKKLF	TRGV10	.	TRGJ1	14	-1	-1	22
45	2.66679309241327E-4	TGTGCCTTGCCCCTAAATTATTATAAGAAACTCTTT	CALPLNYYKKLF	TRGV9	.	TRGJ1	8	-1	-1	15
45	2.66679309241327E-4	TGTGCTGCGTGCGCCGGTTGGTTCAAGATATTT	CAACAGWFKIF	TRGV10	.	TRGJP1	10	-1	-1	15
45	2.66679309241327E-4	TGTGCTGCGTGGGATTGGTGGGAGAAACTCTTT	CAAWDWWEKLF	TRGV10	.	TRGJ1	15	-1	-1	22
45	2.66679309241327E-4	TGTGCCACCTGGACCCGGGAGGGACTCTTT	CATWTREGLF	TRGV2	.	TRGJ1	11	-1	-1	23
45	2.66679309241327E-4	TGTGCTGCGTCATTCCATTATTATAAGAAACTCTTT	CAASFHYYKKLF	TRGV10	.	TRGJ1	9	-1	-1	16
44	2.607531023692975E-4	TGTGCCTTGTGGGGAGGGGGTGACCATAGTAGTGATTGGATCAAGACGTTT	CALWGGGDHSSDWIKTF	TRGV9	.	TRGJP2	16	-1	-1	25
44	2.607531023692975E-4	TGTGCTGCGTGGGGTTGCCTTTCCAGGGATTATAAGAAACTCTTT	CAAWGCLSRDYKKLF	TRGV10	.	TRGJ1	15	-1	-1	28
44	2.607531023692975E-4	TGTGCTGCGTGGGATTATAAAGGGATCTGGGATAAGAAACTCTTT	CAAWDYKGIWDKKLF	TRGV10	.	TRGJ1	16	-1	-1	31
44	2.607531023692975E-4	TGTGCCTTGTGGGAGCCGTCTGGGTGTGATTGGATCAAGACGTTT	CALWEPSGCDWIKTF	TRGV9	.	TRGJP2	14	-1	-1	25
44	2.607531023692975E-4	TGTGCTGCGTGGGGGGTAGGGGGTTATTATAAGAAACTCTTT	CAAWGVGGYYKKLF	TRGV10	.	TRGJ1	12	-1	-1	23
44	2.607531023692975E-4	TGTGCCTTGTGGGAGAAGTTGGGCAAAAAAATCAAGGTATTT	CALWEKLGKKIKVF	TRGV9	.	TRGJP	14	-1	-1	16
44	2.607531023692975E-4	TGTGCTGCGTGGGACCCTAGGGACAATAAGAAACTCTTT	CAAWDPRDNKKLF	TRGV10	.	TRGJ1	13	-1	-1	25
44	2.607531023692975E-4	TGTGCCTTGTGGGAGACTACTGGTTGGTTCAAGATATTT	CALWETTGWFKIF	TRGV9	.	TRGJP1	14	-1	-1	15
44	2.607531023692975E-4	TGTGCTGCGTGGGATCCTTATTATAAGAAACTCTTT	CAAWDPYYKKLF	TRGV10	.	TRGJ1	14	-1	-1	17
44	2.607531023692975E-4	TGTGCCACCTGGGGCCGGGAAAAGAAACTCTTT	CATWGREKKLF	TRGV2	.	TRGJ1	12	-1	-1	21
44	2.607531023692975E-4	TGTGCCACCTGGGATAGGGGTAAGAAACTCTTT	CATWDRGKKLF	TRGV8	.	TRGJ1	17	-1	-1	20
43	2.54826895497268E-4	TGTGCTGCGTGGCCACTAACCCGGGGATGCCCCTATAAGAAACTCTTT	CAAWPLTRGCPYKKLF	TRGV10	.	TRGJ1	11	-1	-1	33
43	2.54826895497268E-4	TGTGCCTTGTGGCGCAAAGAGTTGGGCAAAAAAATCAAGGTATTT	CALWRKELGKKIKVF	TRGV9	.	TRGJP	11	-1	-1	9
43	2.54826895497268E-4	TGTGCTGCGTGGGATCCTTATGTTTATTATAAGAAACTCTTT	CAAWDPYVYYKKLF	TRGV10	.	TRGJ1	14	-1	-1	23
43	2.54826895497268E-4	TGTGCTGCGTGGGCTCTGAATTATTATAAGAAACTCTTT	CAAWALNYYKKLF	TRGV10	.	TRGJ1	12	-1	-1	17
43	2.54826895497268E-4	TGTGCTGCGTGGGACACCAATTATTATAAGAAACTCTTT	CAAWDTNYYKKLF	TRGV10	.	TRGJ1	13	-1	-1	18
43	2.54826895497268E-4	TGTGCTGGGACCACCAGGCCTTATTATAAGAAACTCTTT	CAGTTRPYYKKLF	TRGV10	.	TRGJ1	6	-1	-1	20
43	2.54826895497268E-4	TGTGCCACCTGGGATGAGAAACTCTTT	CATWDEKLF	TRGV2	.	TRGJ1	13	-1	-1	13
42	2.489006886252385E-4	TGTGCCTTGTGGGACATTCGGGGGGAGTTGGGCAAAAAAATCAAGGTATTT	CALWDIRGELGKKIKVF	TRGV9	.	TRGJP	13	-1	-1	24
42	2.489006886252385E-4	TGTGCTGCGTGGTCCTCCCGAGTCACACATAAGAAACTCTTT	CAAWSSRVTHKKLF	TRGV10	.	TRGJ1	11	-1	-1	28
42	2.489006886252385E-4	TGTGCTGCGTGGTCCCTTGGGGGTGATTGGATCAAGACGTTT	CAAWSLGGDWIKTF	TRGV10	.	TRGJP2	11	-1	-1	22
42	2.489006886252385E-4	TGTGCTGCGTGGGATTATAACTTTTATTATAAGAAACTCTTT	CAAWDYNFYYKKLF	TRGV10	.	TRGJ1	16	-1	-1	23
42	2.489006886252385E-4	TGTGCTGCGTGGGACAATTATTATAAGAAACTCTTT	CAAWDNYYKKLF	TRGV10	.	TRGJ1	13	-1	-1	15
42	2.489006886252385E-4	TGTGCCTTGTGGGAGGTCCCGAATTATTATAAGAAACTCTTT	CALWEVPNYYKKLF	TRGV9	.	TRGJ1	16	-1	-1	19
42	2.489006886252385E-4	TGTGCCACCTGGACGAATTATTATAAGAAACTCTTT	CATWTNYYKKLF	TRGV8	.	TRGJ1	11	-1	-1	13
42	2.489006886252385E-4	TGTGCCCACGTCGGACTCTTT	CAHVGLF	TRGV10	.	TRGJ1	4	-1	-1	14
41	2.4297448175320904E-4	TGTGCTGCGTGGGATTGTGATTGGTTAGACCATAAGAAACTCTTT	CAAWDCDWLDHKKLF	TRGV10	.	TRGJ1	15	-1	-1	31
41	2.4297448175320904E-4	TGTGCTGCGTGGGATCCACCACCCTATTATAAGAAACTCTTT	CAAWDPPPYYKKLF	TRGV10	.	TRGJ1	14	-1	-1	24
41	2.4297448175320904E-4	TGTGCTGCGTGGGATATCGGGAATTATAAGAAACTCTTT	CAAWDIGNYKKLF	TRGV10	.	TRGJ1	14	-1	-1	22
41	2.4297448175320904E-4	TGTGCTGCGTGGGATTATTATTATAAGAAACTCTTT	CAAWDYYYKKLF	TRGV10	.	TRGJ1	16	-1	-1	16
41	2.4297448175320904E-4	TGTGCCACCTGTAATTATTATAAGAAACTCTTT	CATCNYYKKLF	TRGV2	.	TRGJ1	10	-1	-1	12
41	2.4297448175320904E-4	TGTGCCACCTGGGAGGGTTATAAGAAACTCTTT	CATWEGYKKLF	TRGV8	.	TRGJ1	13	-1	-1	17
41	2.4297448175320904E-4	TGTGCCACCTGGGACGGGCTAGGGCTCTTT	CATWDGLGLF	TRGV2	.	TRGJ1	18	-1	-1	24
40	2.3704827488117954E-4	TGTGCCTTGTGGGAGGTGCAGGGAGAGTTGGGCAAAAAAATCAAGGTATTT	CALWEVQGELGKKIKVF	TRGV9	.	TRGJP	19	-1	-1	23
40	2.3704827488117954E-4	TGTGCTGCGTGGGATTATCCCGACAGGGATTATTATAAGAAACTCTTT	CAAWDYPDRDYYKKLF	TRGV10	.	TRGJ1	16	-1	-1	28
40	2.3704827488117954E-4	TGTGCTGCGTGGGATTACCCCATAGATTATAAGAAACTCTTT	CAAWDYPIDYKKLF	TRGV10	.	TRGJ1	17	-1	-1	25
40	2.3704827488117954E-4	TGTGCCACCTGGGACGAGGGGGTTTATTATAAGAAACTCTTT	CATWDEGVYYKKLF	TRGV3	.	TRGJ1	18	-1	-1	23
40	2.3704827488117954E-4	TGTGCTGCGTGGGCCAAGTTTTATTATAAGAAACTCTTT	CAAWAKFYYKKLF	TRGV10	.	TRGJ1	12	-1	-1	20
40	2.3704827488117954E-4	TGTGCTGCGTGGGAGAATTATTATAAGAAACTCTTT	CAAWENYYKKLF	TRGV10	.	TRGJ1	13	-1	-1	14
40	2.3704827488117954E-4	TGTGCCTTGTGGGAGGTTTATTATAAGAAACTCTTT	CALWEVYYKKLF	TRGV9	.	TRGJ1	16	-1	-1	17
40	2.3704827488117954E-4	TGTGCCACACACTGGTTCAAGATATTT	CATHWFKIF	TRGV3	.	TRGJP1	7	-1	-1	12
40	2.3704827488117954E-4	TGTGCTGCGTGGGGTCGACTCTTT	CAAWGRLF	TRGV10	.	TRGJ1	12	-1	-1	17
39	2.3112206800915007E-4	TGTGCCTTGTGGGAGGTGCCTCCCAATTCAGAAAAATTGAATTATTATAAGAAACTCTTT	CALWEVPPNSEKLNYYKKLF	TRGV9	.	TRGJ2	24	-1	-1	31
39	2.3112206800915007E-4	TGTGCTGCGTGGGAACTTACCACTGGTTGGTTCAAGATATTT	CAAWELTTGWFKIF	TRGV10	.	TRGJP1	13	-1	-1	17
39	2.3112206800915007E-4	TGTGCCTTGTGGGAGGTCAGTCTTTATTATAAGAAACTCTTT	CALWEVSLYYKKLF	TRGV9	.	TRGJ1	16	-1	-1	23
39	2.3112206800915007E-4	TGTGCTGCGTGGGCTTCATATTATAAGAAACTCTTT	CAAWASYYKKLF	TRGV10	.	TRGJ1	15	-1	-1	18
39	2.3112206800915007E-4	TGTGCTGCGTGGGATTTATTGTGTAAGAAACTCTTT	CAAWDLLCKKLF	TRGV10	.	TRGJ1	15	-1	-1	23
39	2.3112206800915007E-4	TGTGCTGCGTGGGAGGATCATAAGAAACTCTTT	CAAWEDHKKLF	TRGV10	.	TRGJ1	13	-1	-1	16
39	2.3112206800915007E-4	TGTGCTGCGTGGGCTTGGTTCAAGATATTT	CAAWAWFKIF	TRGV10	.	TRGJP1	15	-1	-1	14
39	2.3112206800915007E-4	TTCGGTTGGTTCAAGATATTT	FGWFKIF	TRGV10	.	TRGJP1	0	-1	-1	3
38	2.2519586113712057E-4	TGTGCTGCGTGGGACATCCCCGTGGCGGCGGCTAGTGATTGGATCAAGACGTTT	CAAWDIPVAAASDWIKTF	TRGV10	.	TRGJP2	13	-1	-1	32
38	2.2519586113712057E-4	TGTGCTGCGTGGGATAAGACCGGAGACCCGTCTTATTATAAGAAACTCTTT	CAAWDKTGDPSYYKKLF	TRGV10	.	TRGJ1	14	-1	-1	32
38	2.2519586113712057E-4	TGTGCTGCGTGGGATTATCTGTCGCTCAATTATTATAAGAAACTCTTT	CAAWDYLSLNYYKKLF	TRGV10	.	TRGJ1	16	-1	-1	27
38	2.2519586113712057E-4	TGTGCTGCGCTTTCCCGGCGTGGGATTAAGCCTTATAAGAAACTCTTT	CAALSRRGIKPYKKLF	TRGV10	.	TRGJ1	8	-1	-1	32
38	2.2519586113712057E-4	TGTGCTGCGTGGGATTATGGGGGGAATTATTATAAGAAACTCTTT	CAAWDYGGNYYKKLF	TRGV10	.	TRGJ1	16	-1	-1	23
38	2.2519586113712057E-4	TGTGCTGCGTGGGATATCCTTGAAATACATTATAAGAAACTCTTT	CAAWDILEIHYKKLF	TRGV10	.	TRGJ1	14	-1	-1	28
38	2.2519586113712057E-4	TGTGCTGCGTGGCCCCACACTGGTTGGTTCAAGATATTT	CAAWPHTGWFKIF	TRGV10	.	TRGJP1	11	-1	-1	17
38	2.2519586113712057E-4	TGTGCTGCGTGGGACCCTAAAGACCTTAAGAAACTCTTT	CAAWDPKDLKKLF	TRGV10	.	TRGJ1	13	-1	-1	26
38	2.2519586113712057E-4	TGTGCTGCGTGGGAGCAGGATGTTTATAAGAAACTCTTT	CAAWEQDVYKKLF	TRGV10	.	TRGJ1	13	-1	-1	23
38	2.2519586113712057E-4	TGTGCCACCTGGGACGGGCCGGAATATAAGAAACTCTTT	CATWDGPEYKKLF	TRGV2	.	TRGJ1	19	-1	-1	24
38	2.2519586113712057E-4	TGTGCTGCGTGGGCCTGGTATTATAAGAAACTCTTT	CAAWAWYYKKLF	TRGV10	.	TRGJ1	12	-1	-1	18
38	2.2519586113712057E-4	TGTGCTGCGTGGGATTCTTATTATAAGAAACTCTTT	CAAWDSYYKKLF	TRGV10	.	TRGJ1	15	-1	-1	17
38	2.2519586113712057E-4	TGTGCTGCGTGGGCCCCTGAGGACAAGACGTTT	CAAWAPEDKTF	TRGV10	.	TRGJP2	12	-1	-1	20
38	2.2519586113712057E-4	TGTGCTGCGTGTTGTTGGTTCAAGATATTT	CAACCWFKIF	TRGV10	.	TRGJP1	10	-1	-1	13
38	2.2519586113712057E-4	TGTGCTGCGCTCATCGGGGAGAAACTCTTT	CAALIGEKLF	TRGV10	.	TRGJ1	8	-1	-1	19
38	2.2519586113712057E-4	TGTGCCTTGATCTCTGGGAAACTCTTT	CALISGKLF	TRGV9	.	TRGJ1	8	-1	-1	17
37	2.192696542650911E-4	TGTGCTGCGTGGGACAGAAGGAATTATTATAAGAAACTCTTT	CAAWDRRNYYKKLF	TRGV10	.	TRGJ1	13	-1	-1	20
37	2.192696542650911E-4	TGTGCCTTGTGGGAGGTGAAAACTGGTTGGTTCAAGATATTT	CALWEVKTGWFKIF	TRGV9	.	TRGJP1	17	-1	-1	21
37	2.192696542650911E-4	TGTGCCACCTGGGACAGTGGGGCTTACTATAAGAAACTCTTT	CATWDSGAYYKKLF	TRGV5	.	TRGJ1	16	-1	-1	23
37	2.192696542650911E-4	TGTGCCACCTGGGACGGGCGATATTATAAGAAACTCTTT	CATWDGRYYKKLF	TRGV2	.	TRGJ1	18	-1	-1	21
37	2.192696542650911E-4	TGTGCCACCTGGGACAGGCCTTATTATAAGAAACTCTTT	CATWDRPYYKKLF	TRGV5	.	TRGJ1	20	-1	-1	20
37	2.192696542650911E-4	TGTGCTGCGTGGGATTTAATGAAGAAACTCTTT	CAAWDLMKKLF	TRGV10	.	TRGJ1	15	-1	-1	21
37	2.192696542650911E-4	TGTGCTGCGACGCCAGGTTGGTTCAAGATATTT	CAATPGWFKIF	TRGV10	.	TRGJP1	8	-1	-1	15
37	2.192696542650911E-4	TGTGCCTTGTGGGAGGTGCTCGGGAAACTCTTT	CALWEVLGKLF	TRGV9	.	TRGJ1	18	-1	-1	23
37	2.192696542650911E-4	TGTGCTGCGTGGGATTCGGAGAAACTCTTT	CAAWDSEKLF	TRGV10	.	TRGJ1	15	-1	-1	19
36	2.133434473930616E-4	TGTGCTGCGTGGGATTATACCGCGAAGGCGTGTTATAAGAAACTCTTT	CAAWDYTAKACYKKLF	TRGV10	.	TRGJ1	16	-1	-1	32
36	2.133434473930616E-4	TGTGCCTTGTGGGAGGCTTATCAGAATTATTATAAGAAACTCTTT	CALWEAYQNYYKKLF	TRGV9	.	TRGJ1	15	-1	-1	23
36	2.133434473930616E-4	TGTGCTGCGTGGATATTTCCCATTTATTATAAGAAACTCTTT	CAAWIFPIYYKKLF	TRGV10	.	TRGJ1	11	-1	-1	23
36	2.133434473930616E-4	TGTGCTGCGTGGGCCTTCACTGGTTGGTTCAAGATATTT	CAAWAFTGWFKIF	TRGV10	.	TRGJP1	12	-1	-1	17
36	2.133434473930616E-4	TGTGCTGCGTGGGGGGGGGCTTATTATAAGAAACTCTTT	CAAWGGAYYKKLF	TRGV10	.	TRGJ2	12	-1	-1	20
36	2.133434473930616E-4	TGTGCTGCGTGGGATCCTCTTGGTTGGTTCAAGATATTT	CAAWDPLGWFKIF	TRGV10	.	TRGJP1	14	-1	-1	20
36	2.133434473930616E-4	TGTGCTGCGTGGGATATGAGTTATTATAAGAAACTCTTT	CAAWDMSYYKKLF	TRGV10	.	TRGJ1	14	-1	-1	17
36	2.133434473930616E-4	TGTGCTGCGTGGGACCACAATTATTATAAGAAACTCTTT	CAAWDHNYYKKLF	TRGV10	.	TRGJ1	13	-1	-1	18
36	2.133434473930616E-4	TGTGCTGCGTGGGACGAGCACCGTAATAAGAAACTCTTT	CAAWDEHRNKKLF	TRGV10	.	TRGJ1	13	-1	-1	25
36	2.133434473930616E-4	TGTGCTGCGTGGGAACTTTTATTTCTTAAGAAACTCTTT	CAAWELLFLKKLF	TRGV10	.	TRGJ1	13	-1	-1	26
36	2.133434473930616E-4	TGTGCCACCTGGGACGGGCCGGGGTATAAGAAACTCTTT	CATWDGPGYKKLF	TRGV2	.	TRGJ1	19	-1	-1	24
36	2.133434473930616E-4	TGTGCTCCGATTTACTTTAGAAATAAGAAACTCTTT	CAPIYFRNKKLF	TRGV10	.	TRGJ1	8	-1	-1	22
36	2.133434473930616E-4	TGTGCTGCGTGGGATTGTCGTTATAAGAAACTCTTT	CAAWDCRYKKLF	TRGV10	.	TRGJ1	15	-1	-1	20
36	2.133434473930616E-4	TGTGCCACCTGGGGGTATAAGAAACTCTTT	CATWGYKKLF	TRGV4	.	TRGJ1	12	-1	-1	15
36	2.133434473930616E-4	TGTGCCACCTGGCTCTTT	CATWLF	TRGV4	.	TRGJ1	11	-1	-1	12
35	2.074172405210321E-4	TGTGCTGCCTCAAGGGTGAATTATTATAAGAAACTCTTT	CAASRVNYYKKLF	TRGV10	.	TRGJ1	7	-1	-1	17
35	2.074172405210321E-4	TGTGCTGCGTGGGGATACAGTTATTATAAGAAACTCTTT	CAAWGYSYYKKLF	TRGV10	.	TRGJ1	12	-1	-1	20
35	2.074172405210321E-4	TGTGCTGCGTGGGATTTTCGTTATTATAAGAAACTCTTT	CAAWDFRYYKKLF	TRGV10	.	TRGJ1	15	-1	-1	20
35	2.074172405210321E-4	TGTGCTGCGTGGGATCCATATTATTATAAGAAACTCTTT	CAAWDPYYYKKLF	TRGV10	.	TRGJ1	14	-1	-1	19
35	2.074172405210321E-4	TGTGCTGCGTGGGATACCACTGGTTGGTTCAAGATATTT	CAAWDTTGWFKIF	TRGV10	.	TRGJP1	14	-1	-1	13
35	2.074172405210321E-4	TGTGCCACCTGGGACGGGTCTGAGTATAAGAAACTCTTT	CATWDGSEYKKLF	TRGV2	.	TRGJ1	17	-1	-1	24
35	2.074172405210321E-4	TGTGCCACCTGGGACGGGCCGGGTTATAAGAAACTCTTT	CATWDGPGYKKLF	TRGV2	.	TRGJ1	19	-1	-1	23
35	2.074172405210321E-4	TGTGCCACCTGGGACGGGCGAGGTTATAAGAAACTCTTT	CATWDGRGYKKLF	TRGV2	.	TRGJ1	18	-1	-1	23
35	2.074172405210321E-4	TGTGCCTTGTGGGTGAGGGGTTATAAGAAACTCTTT	CALWVRGYKKLF	TRGV9	.	TRGJ1	12	-1	-1	20
35	2.074172405210321E-4	TGTGCTGCGTGGGATAGGGAGAAACTCTTT	CAAWDREKLF	TRGV10	.	TRGJ1	14	-1	-1	19
35	2.074172405210321E-4	TGTGCCACCTGGGGGAGGAAACTCTTT	CATWGRKLF	TRGV5	.	TRGJ1	12	-1	-1	17
34	2.0149103364900262E-4	TGTGCTGCGTGGGATTGGGAGAACTTGGATGGATGGGATAAGAAACTCTTT	CAAWDWENLDGWDKKLF	TRGV10	.	TRGJ1	15	-1	-1	37
34	2.0149103364900262E-4	TGTGCTGCGTGGGATTCTTATTCGAATTATTATAAGAAACTCTTT	CAAWDSYSNYYKKLF	TRGV10	.	TRGJ1	15	-1	-1	19
34	2.0149103364900262E-4	TGTGCTGCGTGGGACAACCCCCGGAATTATTATAAGAAACTCTTT	CAAWDNPRNYYKKLF	TRGV10	.	TRGJ1	13	-1	-1	23
34	2.0149103364900262E-4	TGTGCTGCGTGGGTAAAGAGGAATTATTATAAGAAACTCTTT	CAAWVKRNYYKKLF	TRGV10	.	TRGJ1	12	-1	-1	20
34	2.0149103364900262E-4	TGTGCTGCGTGGGCCCTCCCGAATTATTATAAGAAACTCTTT	CAAWALPNYYKKLF	TRGV10	.	TRGJ1	12	-1	-1	19
34	2.0149103364900262E-4	TGTGCTGCGTGGGGCACAATACATTATTATAAGAAACTCTTT	CAAWGTIHYYKKLF	TRGV10	.	TRGJ1	12	-1	-1	22
34	2.0149103364900262E-4	TGTGCTGCGTGGGATCCTAAGAGTTATTATAAGAAACTCTTT	CAAWDPKSYYKKLF	TRGV10	.	TRGJ1	14	-1	-1	20
34	2.0149103364900262E-4	TGTGCTGCGTGGGATCCCGACAAATATTATAAGAAACTCTTT	CAAWDPDKYYKKLF	TRGV10	.	TRGJ1	14	-1	-1	21
34	2.0149103364900262E-4	TGTGCTGCGTGGGTTCGTTTTTATTATAAGAAACTCTTT	CAAWVRFYYKKLF	TRGV10	.	TRGJ1	17	-1	-1	20
34	2.0149103364900262E-4	TGTGCTGCGTGGGCCCTTTCGGACCAGAAGAAACTCTTT	CAAWALSDQKKLF	TRGV10	.	TRGJ1	12	-1	-1	27
34	2.0149103364900262E-4	TGTGCTGCGTGGGGTCCCACTGGTTGGTTCAAGATATTT	CAAWGPTGWFKIF	TRGV10	.	TRGJP1	12	-1	-1	16
34	2.0149103364900262E-4	TGTGCTGCGTGGGATGATAATTATTATAAGAAACTCTTT	CAAWDDNYYKKLF	TRGV10	.	TRGJ1	14	-1	-1	18
34	2.0149103364900262E-4	TGTGCCACCTGGGACTCGAATTATTATAAGAAACTCTTT	CATWDSNYYKKLF	TRGV3	.	TRGJ1	14	-1	-1	15
34	2.0149103364900262E-4	TGTGCCTTGTGGGAGGTGCTCCGGAAACTCTTT	CALWEVLRKLF	TRGV9	.	TRGJ1	21	-1	-1	23
33	1.9556482677697312E-4	TGTGCCACCTATGGGGTGGGACCAGGGAATTATTATAAGAAACTCTTT	CATYGVGPGNYYKKLF	TRGV8	.	TRGJ1	9	-1	-1	26
33	1.9556482677697312E-4	TGTGCTGCGTGGGATCTTACGAATTATTATAAGAAACTCTTT	CAAWDLTNYYKKLF	TRGV10	.	TRGJ1	14	-1	-1	19
33	1.9556482677697312E-4	TGTGCTGCGTGGGATCGGCCCTATTATTATAAGAAACTCTTT	CAAWDRPYYYKKLF	TRGV10	.	TRGJ1	14	-1	-1	22
33	1.9556482677697312E-4	TGTGCTGCGTGGGAGTGGGTCACTGGTTGGTTCAAGATATTT	CAAWEWVTGWFKIF	TRGV10	.	TRGJP1	13	-1	-1	20
33	1.9556482677697312E-4	TGTGCTGCGTGGGAAGGACGGGCTTATTATAAGAAACTCTTT	CAAWEGRAYYKKLF	TRGV10	.	TRGJ1	13	-1	-1	23
33	1.9556482677697312E-4	TGTGCCTTGTGGGAAGGACCAGATTATTATAAGAAACTCTTT	CALWEGPDYYKKLF	TRGV9	.	TRGJ1	13	-1	-1	22
33	1.9556482677697312E-4	TGTGCTGCGTGGGGCTATTATTATAAGAAACTCTTT	CAAWGYYYKKLF	TRGV10	.	TRGJ1	12	-1	-1	16
33	1.9556482677697312E-4	TGTGCTGCGTGGGATACTTATTATAAGAAACTCTTT	CAAWDTYYKKLF	TRGV10	.	TRGJ1	14	-1	-1	17
33	1.9556482677697312E-4	TGTGCCTTGCCCTTGAATTATTATAAGAAACTCTTT	CALPLNYYKKLF	TRGV9	.	TRGJ1	8	-1	-1	14
33	1.9556482677697312E-4	TGTGCCACCTGGGATGGGAGAGAGAAGAAACTCTTT	CATWDGREKKLF	TRGV8	.	TRGJ1	17	-1	-1	24
33	1.9556482677697312E-4	TGTGCTGCGTGGACTCGGGTGGGTGAACTCTTT	CAAWTRVGELF	TRGV10	.	TRGJ1	11	-1	-1	25
33	1.9556482677697312E-4	TGTGCCACCTGGGCGTCCATCCAGAAACTCTTT	CATWASIQKLF	TRGV3	.	TRGJ1	12	-1	-1	22
33	1.9556482677697312E-4	TGTGCTCCCAATTATTATAAGAAACTCTTT	CAPNYYKKLF	TRGV10	.	TRGJ1	5	-1	-1	9
33	1.9556482677697312E-4	TGTGCTGCGTGGGATCTTAAGAAACTCTTT	CAAWDLKKLF	TRGV10	.	TRGJ1	14	-1	-1	17
32	1.8963861990494365E-4	TGTGCTGCGTGGGATTTTAGGGCGGGTTGGCGGGTTTATTATAAGAAACTCTTT	CAAWDFRAGWRVYYKKLF	TRGV10	.	TRGJ1	15	-1	-1	35
32	1.8963861990494365E-4	TGTGCCTTGTGGGAGGTGCAAATAGAGGGGTATTATAAGAAACTCTTT	CALWEVQIEGYYKKLF	TRGV9	.	TRGJ1	19	-1	-1	30
32	1.8963861990494365E-4	TGTGCTGCGTGGGATTTTATCGATGATTATTATAAGAAACTCTTT	CAAWDFIDDYYKKLF	TRGV10	.	TRGJ1	15	-1	-1	25
32	1.8963861990494365E-4	TGTGCTGCGTGGGATCCCTTGCACACTTATTATAAGAAACTCTTT	CAAWDPLHTYYKKLF	TRGV10	.	TRGJ1	14	-1	-1	26
32	1.8963861990494365E-4	TGTGCTGCGTGGGCCCTCCATCCTTATTATAAGAAACTCTTT	CAAWALHPYYKKLF	TRGV10	.	TRGJ1	12	-1	-1	23
32	1.8963861990494365E-4	TGTGCTGCGTGGGAATACACCACTGGTTGGTTCAAGATATTT	CAAWEYTTGWFKIF	TRGV10	.	TRGJP1	17	-1	-1	11
32	1.8963861990494365E-4	TGTGCCTTGTGGGAGGTGCGTACTGGTTGGTTCAAGATATTT	CALWEVRTGWFKIF	TRGV9	.	TRGJP1	18	-1	-1	21
32	1.8963861990494365E-4	TGTGCTGCGTGGTTGACCACTGGTTGGTTCAAGATATTT	CAAWLTTGWFKIF	TRGV10	.	TRGJP1	11	-1	-1	15
32	1.8963861990494365E-4	TGTGCTGCGTGGGATTTGGTCAATTATAAGAAACTCTTT	CAAWDLVNYKKLF	TRGV10	.	TRGJ1	15	-1	-1	22
32	1.8963861990494365E-4	TGTGCTGCGTGGGATTTGGATTATTATAAGAAACTCTTT	CAAWDLDYYKKLF	TRGV10	.	TRGJ1	15	-1	-1	13
32	1.8963861990494365E-4	TGTGCTGCGTGGGATCCTTCTTATTATAAGAAACTCTTT	CAAWDPSYYKKLF	TRGV10	.	TRGJ1	14	-1	-1	20
32	1.8963861990494365E-4	TGTGCCACCTGGGATAGTAGTGATTGGATCAAGACGTTT	CATWDSSDWIKTF	TRGV8	.	TRGJP2	16	-1	-1	13
32	1.8963861990494365E-4	TGTGCCACCTGGGATGGGCGTGAGAAACTCTTT	CATWDGREKLF	TRGV4	.	TRGJ1	18	-1	-1	22
32	1.8963861990494365E-4	TGTGCCACCTGGGACCGAGATAAGAAACTCTTT	CATWDRDKKLF	TRGV3	.	TRGJ1	14	-1	-1	19
32	1.8963861990494365E-4	TGTGCTGCGTGGAGAAAGAAACTCTTT	CAAWRKKLF	TRGV10	.	TRGJ1	11	-1	-1	15
32	1.8963861990494365E-4	TGTGCCACCTGGGGTAAGAAACTCTTT	CATWGKKLF	TRGV5	.	TRGJ1	12	-1	-1	14
31	1.8371241303291415E-4	TGTGCTGCGTGGGCCCTAGGGGTCCAAGGGAATTATTATAAGAAACTCTTT	CAAWALGVQGNYYKKLF	TRGV10	.	TRGJ1	12	-1	-1	29
31	1.8371241303291415E-4	TGTGCTGCGTGGGATGCTGGAGGCGCCACTGGTTGGTTCAAGATATTT	CAAWDAGGATGWFKIF	TRGV10	.	TRGJP1	14	-1	-1	25
31	1.8371241303291415E-4	TGTGCCTTGTGGGAACAAGAGTTGGGCAAAAAAATCAAGGTGTTT	CALWEQELGKKIKVF	TRGV9	.	TRGJP	13	-1	-1	15
31	1.8371241303291415E-4	TGTGCTGCCCCCGGAACTACCACTGGTTGGTTCAAGATATTT	CAAPGTTTGWFKIF	TRGV10	.	TRGJP1	7	-1	-1	17
31	1.8371241303291415E-4	TGTGCTGCGTGGGATCCAGCGGTTGGATATAAGAAACTCTTT	CAAWDPAVGYKKLF	TRGV10	.	TRGJ1	14	-1	-1	27
31	1.8371241303291415E-4	TGTGCCTTGTGGGTAGGGACCACTGGTTGGTTCAAGATATTT	CALWVGTTGWFKIF	TRGV9	.	TRGJP1	16	-1	-1	18
31	1.8371241303291415E-4	TGTGCTGCGTGGGCGACGTGGGGTTGGTTCAAGATATTT	CAAWATWGWFKIF	TRGV10	.	TRGJP1	12	-1	-1	21
31	1.8371241303291415E-4	TGTGCTGCGTGGGATTATTGGTGTTATAAGAAACTCTTT	CAAWDYWCYKKLF	TRGV10	.	TRGJ1	16	-1	-1	23
31	1.8371241303291415E-4	TGTGCTGCGTGGGATCCCACTGGTTGGTTCAAGATATTT	CAAWDPTGWFKIF	TRGV10	.	TRGJP1	14	-1	-1	13
31	1.8371241303291415E-4	TGTGCTGCGTGGGACCGATATTATTATAAGAAACTCTTT	CAAWDRYYYKKLF	TRGV10	.	TRGJ1	13	-1	-1	15
31	1.8371241303291415E-4	TGTGCCACCTGGGACGGGCGGCGTTATAAGAAACTCTTT	CATWDGRRYKKLF	TRGV2	.	TRGJ1	18	-1	-1	23
31	1.8371241303291415E-4	TGTGCCACCTGGGACAGGCTTGTTTATAAGAAACTCTTT	CATWDRLVYKKLF	TRGV5	.	TRGJ1	22	-1	-1	23
31	1.8371241303291415E-4	TGTGCTGCGTGGGTGTCTGGTTGGTTCAAGATATTT	CAAWVSGWFKIF	TRGV10	.	TRGJP1	12	-1	-1	16
31	1.8371241303291415E-4	TGTGCTGCGTGGGATTTAAGATATAAGAAACTCTTT	CAAWDLRYKKLF	TRGV10	.	TRGJ1	15	-1	-1	21
31	1.8371241303291415E-4	TGTGCCACCTGGGACGGGCGAGAGCGGAAACTCTTT	CATWDGRERKLF	TRGV2	.	TRGJ1	18	-1	-1	26
31	1.8371241303291415E-4	TGTGCCACCTGGGACGGTTATAAGAAACTCTTT	CATWDGYKKLF	TRGV5	.	TRGJ1	14	-1	-1	17
31	1.8371241303291415E-4	TGTGCCACCTGGGGAACACTCTTT	CATWGTLF	TRGV4	.	TRGJ1	12	-1	-1	13
31	1.8371241303291415E-4	TGTGCTGCCCAGGCCTTTTTTAAGAAACTCTTT	CAAQAFFKKLF	TRGV10	.	TRGJ1	7	-1	-1	17
31	1.8371241303291415E-4	TGTGCCACCTGGGACGGTAAGAAACTCTTT	CATWDGKKLF	TRGV2	.	TRGJ1	16	-1	-1	17
31	1.8371241303291415E-4	TGTGCCACCTGGGACAGGCGGAAGAAACTCTTT	CATWDRRKKLF	TRGV7	.	TRGJ1	18	-1	-1	21
30	1.7778620616088468E-4	TGTGCTGCGTGGGATGGGTTCGGAATTTATTATAAGAAACTCTTT	CAAWDGFGIYYKKLF	TRGV10	.	TRGJ1	14	-1	-1	18
30	1.7778620616088468E-4	TGTGCCACCTGGGATGGGTCCCGGTTTGTTTATAAGAAACTCTTT	CATWDGSRFVYKKLF	TRGV4	.	TRGJ1	21	-1	-1	29
30	1.7778620616088468E-4	TGTGCCACCTGGGACGGTCCCCCCCCTTATTATAAGAAACTCTTT	CATWDGPPPYYKKLF	TRGV2	.	TRGJ1	20	-1	-1	26
30	1.7778620616088468E-4	TGTGCTGCGTGGGATTTGGGCACTGGTTGGTTCAAGATATTT	CAAWDLGTGWFKIF	TRGV10	.	TRGJP1	15	-1	-1	20
30	1.7778620616088468E-4	TGTGCCTCCCCCACAGATACCACTGGTTGGTTCAAGATATTT	CASPTDTTGWFKIF	TRGV10	.	TRGJP1	4	-1	-1	16
30	1.7778620616088468E-4	TGTGCTGCGTGGGATAGTGGTTATTATAAGAAACTCTTT	CAAWDSGYYKKLF	TRGV10	.	TRGJ1	14	-1	-1	20
30	1.7778620616088468E-4	TGTGCCACCTGGGACAGGAATTATAAGAAACTCTTT	CATWDRNYKKLF	TRGV7	.	TRGJ1	17	-1	-1	19
30	1.7778620616088468E-4	TGTGCTGCGAATGGTTGGTTCAAGATATTT	CAANGWFKIF	TRGV10	.	TRGJP1	8	-1	-1	11
30	1.7778620616088468E-4	TGTGCCCTACGCGATTATAAGAAACTCTTT	CALRDYKKLF	TRGV2	.	TRGJ1	5	-1	-1	13
30	1.7778620616088468E-4	TGTGCCACCTGGGACGGGCCCCCTCTCTTT	CATWDGPPLF	TRGV2	.	TRGJ1	20	-1	-1	24
30	1.7778620616088468E-4	TGTGCCACCCCCGGAACTAAGAAACTCTTT	CATPGTKKLF	TRGV2	.	TRGJ1	8	-1	-1	17
30	1.7778620616088468E-4	TGTGCCACCTGGGACGGGGGGAAGAAACTCTTT	CATWDGGKKLF	TRGV5	.	TRGJ1	17	-1	-1	21
29	1.7185999928885518E-4	TGTGCTGCGTGGGTATATACCACTGGTTGGTTCAAGATATTT	CAAWVYTTGWFKIF	TRGV10	.	TRGJP1	19	-1	-1	11
29	1.7185999928885518E-4	TGTGCTGCGTGGGAGCCTCTATTATTTTGTAAGAAACTCTTT	CAAWEPLLFCKKLF	TRGV10	.	TRGJ1	13	-1	-1	23
29	1.7185999928885518E-4	TGTGCTGCGTGGGTCCGGACTGGTTGGTTCAAGATATTT	CAAWVRTGWFKIF	TRGV10	.	TRGJP1	12	-1	-1	18
29	1.7185999928885518E-4	TGTGCTGCGTGGGATTTGCTTTATTATAAGAAACTCTTT	CAAWDLLYYKKLF	TRGV10	.	TRGJ1	15	-1	-1	20
29	1.7185999928885518E-4	TGTGCTGCGTGGGATTATTCTAGTTATAAGAAACTCTTT	CAAWDYSSYKKLF	TRGV10	.	TRGJ1	16	-1	-1	23
29	1.7185999928885518E-4	TGTGCCACCTGGGATAGACGATATTATAAGAAACTCTTT	CATWDRRYYKKLF	TRGV8	.	TRGJ1	16	-1	-1	21
29	1.7185999928885518E-4	TGTGCCACCTGGACTCTTAAGAAACTCTTT	CATWTLKKLF	TRGV2	.	TRGJ1	11	-1	-1	17
29	1.7185999928885518E-4	TGTGCTGCTTATTATAAGAAACTCTTT	CAAYYKKLF	TRGV10	.	TRGJ1	7	-1	-1	8
29	1.7185999928885518E-4	TGGGACACTGGTTGGTTCAAGATATTT	WDTGWFKIF	TRGV10	.	TRGJP1	1	-1	-1	5
29	1.7185999928885518E-4	TGTGCTGCGCCGCTCTTT	CAAPLF	TRGV10	.	TRGJ1	8	-1	-1	12
29	1.7185999928885518E-4	TGTGCCTCCTTTGGCTGGCGGATCAAGACGTTT	CASFGWRIKTF	TRGV2	.	TRGJP2	9	-1	-1	19
29	1.7185999928885518E-4	TGTGCCACCTGGGACAGCTATAAGAAACTCTTT	CATWDSYKKLF	TRGV3	.	TRGJ1	16	-1	-1	18
29	1.7185999928885518E-4	TGTGCCACCTGGGACAGGCCTAAGAAACTCTTT	CATWDRPKKLF	TRGV7	.	TRGJ1	20	-1	-1	20
28	1.6593379241682568E-4	TGTGCTGCGTGGGATCTTTCGAATTATTATAAGAAACTCTTT	CAAWDLSNYYKKLF	TRGV10	.	TRGJ1	14	-1	-1	17
28	1.6593379241682568E-4	TGTGCCTGCTGGTTTGCGAATTATTATAAGAAACTCTTT	CACWFANYYKKLF	TRGV11	.	TRGJ1	14	-1	-1	16
28	1.6593379241682568E-4	TGTGCCACCTGGGACGCCCTGAGGTATAAGAAACTCTTT	CATWDALRYKKLF	TRGV2	.	TRGJ1	15	-1	-1	24
28	1.6593379241682568E-4	TGTGCTGCGTGGAACACTGGTTGGTTCAAGATATTT	CAAWNTGWFKIF	TRGV10	.	TRGJP1	11	-1	-1	14
28	1.6593379241682568E-4	TGTGCCACCTGGGAGCAGGGTGGGAAACTCTTT	CATWEQGGKLF	TRGV8	.	TRGJ1	13	-1	-1	23
28	1.6593379241682568E-4	TGTGCTGCGTGGTCCCCTTTTTGGTTCAAGATATTT	CAAWSPFWFKIF	TRGV10	.	TRGJP1	11	-1	-1	20
28	1.6593379241682568E-4	TGTGCTGCGTGGGATTACGAATCTGGGAAACTCTTT	CAAWDYESGKLF	TRGV10	.	TRGJ1	22	-1	-1	26
28	1.6593379241682568E-4	TGTGCTGCGTGGGATCAGGCTTATAAGAAACTCTTT	CAAWDQAYKKLF	TRGV10	.	TRGJ1	14	-1	-1	20
28	1.6593379241682568E-4	TGTGCTGCGTGGGATAATTATTATAAGAAACTCTTT	CAAWDNYYKKLF	TRGV10	.	TRGJ1	14	-1	-1	15
28	1.6593379241682568E-4	TGTGCCACCTGGGACGGGCCTCTCTTT	CATWDGPLF	TRGV2	.	TRGJ1	19	-1	-1	21
28	1.6593379241682568E-4	TGTGCTGCGTGGGACCTCTTT	CAAWDLF	TRGV10	.	TRGJ1	13	-1	-1	15
27	1.600075855447962E-4	TGTGCTGCGTGGGATTTTGACCCGACGAATTATTATAAGAAACTCTTT	CAAWDFDPTNYYKKLF	TRGV10	.	TRGJ1	15	-1	-1	25
27	1.600075855447962E-4	TGTGCCTTGGGCCCGGGCGCTAATAGTAGTGATTGGATCAAGACGTTT	CALGPGANSSDWIKTF	TRGV9	.	TRGJP2	8	-1	-1	19
27	1.600075855447962E-4	TGTGCTGCGTGGGATCTCTCCTCTTTTCATTATAAGAAACTCTTT	CAAWDLSSFHYKKLF	TRGV10	.	TRGJ1	14	-1	-1	28
27	1.600075855447962E-4	TGTGCTGCGTGGGAATCGTCCACCAATTATTATAAGAAACTCTTT	CAAWESSTNYYKKLF	TRGV10	.	TRGJ1	13	-1	-1	24
27	1.600075855447962E-4	TGTGCCACCTGGGACGATGAGGGTAGTGATTGGATCAAGACGTTT	CATWDDEGSDWIKTF	TRGV2	.	TRGJP2	15	-1	-1	22
27	1.600075855447962E-4	TGTGCCACCTGGGACAGGCTCTTAATCCGTTATAAGAAACTCTTT	CATWDRLLIRYKKLF	TRGV3	.	TRGJ2	18	-1	-1	29
27	1.600075855447962E-4	TGTGCTGCGTGGGCCCATACCACTGGTTGGTTCAAGATATTT	CAAWAHTTGWFKIF	TRGV10	.	TRGJP1	12	-1	-1	16
27	1.600075855447962E-4	TGTGCTGCGTGGGATTTAGGGGTTTATTATAAGAAACTCTTT	CAAWDLGVYYKKLF	TRGV10	.	TRGJ1	15	-1	-1	23
27	1.600075855447962E-4	TGTGCTGCGTGGGCCCAGAGGTATTATAAGAAACTCTTT	CAAWAQRYYKKLF	TRGV10	.	TRGJ1	12	-1	-1	21
27	1.600075855447962E-4	TGTGCTGCGTGGGGACCCGTCCCGACTAAGAAACTCTTT	CAAWGPVPTKKLF	TRGV10	.	TRGJ1	12	-1	-1	26
27	1.600075855447962E-4	TGTGCTGCGTGGGACTTTTATTATTATAAGAAACTCTTT	CAAWDFYYYKKLF	TRGV10	.	TRGJ1	13	-1	-1	19
27	1.600075855447962E-4	TGTGCTGCGCCCCCCCTCACTGGTTGGTTCAAGATATTT	CAAPPLTGWFKIF	TRGV10	.	TRGJP1	8	-1	-1	17
27	1.600075855447962E-4	TGTGCCTCAGGTAGCCTCTTT	CASGSLF	TRGV8	.	TRGJ1	5	-1	-1	15
27	1.600075855447962E-4	TGTGCCACCTGGGACGATTATAAGAAACTCTTT	CATWDDYKKLF	TRGV7	.	TRGJ1	14	-1	-1	16
27	1.600075855447962E-4	TGTGCCACCGCCTCTGTTCTACTCTTT	CATASVLLF	TRGV2	.	TRGJ2	8	-1	-1	20
27	1.600075855447962E-4	TGTGCTGCGTGGCAGAATTATTATAAGAAACTCTTT	CAAWQNYYKKLF	TRGV10	.	TRGJ1	11	-1	-1	14
26	1.540813786727667E-4	TGTGCCTGCTGGATTAGGCATCATTTGAATTATTATAAGAAACTCTTT	CACWIRHHLNYYKKLF	TRGV11	.	TRGJ1	19	-1	-1	19
26	1.540813786727667E-4	TGTGCTGCGTGGGATTATAGTTCGAATTATTATAAGAAACTCTTT	CAAWDYSSNYYKKLF	TRGV10	.	TRGJ1	16	-1	-1	13
26	1.540813786727667E-4	TGTGCTGCGTGGATTCCCCCCCTGGATTATTATAAGAAACTCTTT	CAAWIPPLDYYKKLF	TRGV10	.	TRGJ1	14	-1	-1	25
26	1.540813786727667E-4	TGTGCCTTGTGGGAGGATAAATTCTTATATTATAAGAAACTCTTT	CALWEDKFLYYKKLF	TRGV9	.	TRGJ1	15	-1	-1	27
26	1.540813786727667E-4	TGTGCTGCGTGGCCCCATACCACTGGTTGGTTCAAGATATTT	CAAWPHTTGWFKIF	TRGV10	.	TRGJP1	11	-1	-1	16
26	1.540813786727667E-4	TGTGCTGCGTGGGGCCCCTCGAATTTGGGGAAGAAACTCTTT	CAAWGPSNLGKKLF	TRGV10	.	TRGJ1	12	-1	-1	30
26	1.540813786727667E-4	TGTGCTGCGTGGGATCCCTCCCCTGGTTGGTTCAAGATATTT	CAAWDPSPGWFKIF	TRGV10	.	TRGJP1	14	-1	-1	19
26	1.540813786727667E-4	TGTGCCACCTGGGACGGGCGCCCCTATTATAAGAAACTCTTT	CATWDGRPYYKKLF	TRGV2	.	TRGJ1	18	-1	-1	24
26	1.540813786727667E-4	TGTGCTGCGTGGGGAAGGGGGTATTATAAGAAACTCTTT	CAAWGRGYYKKLF	TRGV10	.	TRGJ1	12	-1	-1	21
26	1.540813786727667E-4	TGTGCTGCGTGGGATTTCTATTATTATAAGAAACTCTTT	CAAWDFYYYKKLF	TRGV10	.	TRGJ1	15	-1	-1	19
26	1.540813786727667E-4	TGTGCTGCGTGGGATTTCGATTATTATAAGAAACTCTTT	CAAWDFDYYKKLF	TRGV10	.	TRGJ1	18	-1	-1	15
26	1.540813786727667E-4	TGTGCCACCTGGGATGGTGACGATTATAAGAAACTCTTT	CATWDGDDYKKLF	TRGV4	.	TRGJ1	16	-1	-1	22
26	1.540813786727667E-4	TGTGCTGCGTGGGATTTGAATTATAAGAAACTCTTT	CAAWDLNYKKLF	TRGV10	.	TRGJ1	15	-1	-1	19
26	1.540813786727667E-4	TGTGCCTGCTGGATCCTCTGGGGGAAGAAACTCTTT	CACWILWGKKLF	TRGV11	.	TRGJ1	13	-1	-1	24
26	1.540813786727667E-4	TGTGCCACCTGGGACCCATACGGGAAGAAACTCTTT	CATWDPYGKKLF	TRGV5	.	TRGJ1	14	-1	-1	24
26	1.540813786727667E-4	TGTGCCACCTGGGACAGGCCGGGCGGGAAACTCTTT	CATWDRPGGKLF	TRGV3	.	TRGJ1	19	-1	-1	26
26	1.540813786727667E-4	TGTGCTGCGTGGGGTTGGTTCAAGATATTT	CAAWGWFKIF	TRGV10	.	TRGJP1	15	-1	-1	12
26	1.540813786727667E-4	TGTGCCACCGGTAAGAAACTCTTT	CATGKKLF	TRGV8	.	TRGJ1	8	-1	-1	11
26	1.540813786727667E-4	TGTGCCACCTGGGACAGGCCGGGAGACGAGAAACTCTTT	CATWDRPGDEKLF	TRGV3	.	TRGJ1	19	-1	-1	28
26	1.540813786727667E-4	TGTGCCACCTGGGATAGGTATAAGAAACTCTTT	CATWDRYKKLF	TRGV8	.	TRGJ1	17	-1	-1	18
26	1.540813786727667E-4	TGTGCCTTGTGGGAGAATACCACTGGTTGGTTCAAGATATTT	CALWENTTGWFKIF	TRGV9	.	TRGJP1	14	-1	-1	16
25	1.4815517180073723E-4	TGTGCTGCGTGCCCTAAGGGGGGGACGAATTATTATAAGAAACTCTTT	CAACPKGGTNYYKKLF	TRGV10	.	TRGJ1	10	-1	-1	25
25	1.4815517180073723E-4	TGTGCTGCGTGTATGAGTTTTAGTAGTGATTGGATCAAGACGTTT	CAACMSFSSDWIKTF	TRGV10	.	TRGJP2	10	-1	-1	20
25	1.4815517180073723E-4	TGTGCCACCTGGGATAGCCCAAGTAGTGATTGGATCAAGACGTTT	CATWDSPSSDWIKTF	TRGV8	.	TRGJP2	19	-1	-1	21
25	1.4815517180073723E-4	TGTGCTGCGTGTGGTGGTACCACTGGTTGGTTCAAGATATTT	CAACGGTTGWFKIF	TRGV10	.	TRGJP1	10	-1	-1	17
25	1.4815517180073723E-4	TGTGCTGCGTGGGTGTGTACAATTTATTATAAGAAACTCTTT	CAAWVCTIYYKKLF	TRGV10	.	TRGJ1	12	-1	-1	23
25	1.4815517180073723E-4	TGTGCTGCGTGGGATTCGTTCACTGGTTGGTTCAAGATATTT	CAAWDSFTGWFKIF	TRGV10	.	TRGJP1	18	-1	-1	20
25	1.4815517180073723E-4	TGTGCTGCGTGGGATTATCGCCCCGGTTGGTTCAAGATATTT	CAAWDYRPGWFKIF	TRGV10	.	TRGJP1	16	-1	-1	24
25	1.4815517180073723E-4	TGTGCTGCGTGGGATTATCAGAATTATTATAAGAAACTCTTT	CAAWDYQNYYKKLF	TRGV10	.	TRGJ1	16	-1	-1	20
25	1.4815517180073723E-4	TGTGCTGCGTGGGATCAGTCGAATTATTATAAGAAACTCTTT	CAAWDQSNYYKKLF	TRGV10	.	TRGJ1	14	-1	-1	18
25	1.4815517180073723E-4	TGTGCTGCGTGGGAATCAACAGGGGATTGGATCAAGACGTTT	CAAWESTGDWIKTF	TRGV10	.	TRGJP2	13	-1	-1	24
25	1.4815517180073723E-4	TGTGCCACCTGGGATGGGCGTTGTGGGAAACTCTTT	CATWDGRCGKLF	TRGV4	.	TRGJ1	18	-1	-1	26
25	1.4815517180073723E-4	TGTGCCACCTGGGATGGGCCTGAGAAACTCTTT	CATWDGPEKLF	TRGV4	.	TRGJ1	19	-1	-1	22
25	1.4815517180073723E-4	TGTGCCACCTGGGATGGGCGCCAGGGACTCTTT	CATWDGRQGLF	TRGV4	.	TRGJ1	22	-1	-1	26
25	1.4815517180073723E-4	TGTGCCACCGGGGCCTATAAGAAACTCTTT	CATGAYKKLF	TRGV4	.	TRGJ1	12	-1	-1	15
25	1.4815517180073723E-4	TGTGCTGCGTGGATCCTATTTTATTATAAGAAACTCTTT	CAAWILFYYKKLF	TRGV10	.	TRGJ1	11	-1	-1	20
25	1.4815517180073723E-4	TGTGCCACCTGGGACGGGGGAAATTATAAGAAACTCTTT	CATWDGGNYKKLF	TRGV2	.	TRGJ1	17	-1	-1	22
25	1.4815517180073723E-4	TGTGCTGCGTGGGTTTGTGGTCCTAAGAAACTCTTT	CAAWVCGPKKLF	TRGV10	.	TRGJ1	15	-1	-1	23
25	1.4815517180073723E-4	TGTGCTGCGTGGGATTTTAAAGATTATTATAAGAAACTCTTT	CAAWDFKDYYKKLF	TRGV10	.	TRGJ1	15	-1	-1	22
25	1.4815517180073723E-4	TGTGCCACCTGGGACGGGCAGGGTTATAAGAAACTCTTT	CATWDGQGYKKLF	TRGV2	.	TRGJ1	18	-1	-1	23
25	1.4815517180073723E-4	TGTGCCACCTGGGACGGTCTTAAGAAACTCTTT	CATWDGLKKLF	TRGV2	.	TRGJ1	16	-1	-1	20
24	1.4222896492870773E-4	TGTGCCTTGTGGGAGGTGCTCGAGAGCGACCCTAATTATTATAAGAAACTCTTT	CALWEVLESDPNYYKKLF	TRGV9	.	TRGJ1	18	-1	-1	33
24	1.4222896492870773E-4	TGTGCCACCTGGGATACCCTTTCGAGGACCACTGGTTGGTTCAAGATATTT	CATWDTLSRTTGWFKIF	TRGV8	.	TRGJP1	15	-1	-1	27
24	1.4222896492870773E-4	TGTGCTGCGTGGGATCGACGCGTTCATTATTATAAGAAACTCTTT	CAAWDRRVHYYKKLF	TRGV10	.	TRGJ1	14	-1	-1	25
24	1.4222896492870773E-4	TGTGCCACCTGGGACGGGCCGGAAATTTATTATAAGAAACTCTTT	CATWDGPEIYYKKLF	TRGV2	.	TRGJ1	19	-1	-1	26
24	1.4222896492870773E-4	TGTGCTGCGTGGGCCTTCCGGAATTATTATAAGAAACTCTTT	CAAWAFRNYYKKLF	TRGV10	.	TRGJ1	12	-1	-1	20
24	1.4222896492870773E-4	TGTGCTGCGTGGGGGGAAGAGGTATTATATAAGAAACTCTTT	CAAWGEEVLYKKLF	TRGV10	.	TRGJ1	12	-1	-1	23
24	1.4222896492870773E-4	TGTGCCACCTGGGACAGGCGGGAGGGGTATAAGAAACTCTTT	CATWDRREGYKKLF	TRGV5	.	TRGJ1	18	-1	-1	27
24	1.4222896492870773E-4	TGTGCCACCTGGGATAGGAATTATTATAAGAAACTCTTT	CATWDRNYYKKLF	TRGV8	.	TRGJ1	17	-1	-1	17
24	1.4222896492870773E-4	TGTGCTGCGTGGGATTCTGGTTGGTTCAAGATATTT	CAAWDSGWFKIF	TRGV10	.	TRGJP1	15	-1	-1	16
24	1.4222896492870773E-4	TGTGCTGCGTGGGATGACAATTATAAGAAACTCTTT	CAAWDDNYKKLF	TRGV10	.	TRGJ1	17	-1	-1	19
24	1.4222896492870773E-4	TGTGCCACCTGGGACAGGCGTTATAAGAAACTCTTT	CATWDRRYKKLF	TRGV3	.	TRGJ1	18	-1	-1	20
24	1.4222896492870773E-4	TGTGCCACCTGGGACGGGCGGATGAAACTCTTT	CATWDGRMKLF	TRGV2	.	TRGJ1	18	-1	-1	23
24	1.4222896492870773E-4	TGTGCCACCTGGGACAGGAATAAGAAACTCTTT	CATWDRNKKLF	TRGV3	.	TRGJ1	17	-1	-1	19
24	1.4222896492870773E-4	TGTGCCACCTGGGACAGGCCGGGTCTCTTT	CATWDRPGLF	TRGV5	.	TRGJ1	19	-1	-1	24
24	1.4222896492870773E-4	TGTGTCAAGAAACTCTTT	CVKKLF	TRGV4	.	TRGJ1	6	-1	-1	6
24	1.4222896492870773E-4	TGTGCTGCGTGGGATACCAGCAATTATTATAAGAAACTCTTT	CAAWDTSNYYKKLF	TRGV10	.	TRGJ1	14	-1	-1	21
24	1.4222896492870773E-4	TGTGCTGCGTGGGGTGTATATTATAAGAAACTCTTT	CAAWGVYYKKLF	TRGV10	.	TRGJ1	12	-1	-1	18
24	1.4222896492870773E-4	TGTGCCACCTGGGACTATTATAAGAAACTCTTT	CATWDYYKKLF	TRGV2	.	TRGJ1	14	-1	-1	15
24	1.4222896492870773E-4	TGTGCCACCTGGGAGAAGAAACTCTTT	CATWEKKLF	TRGV8	.	TRGJ1	13	-1	-1	15
24	1.4222896492870773E-4	TGTGCCACCTGGGAAGGACTCTTT	CATWEGLF	TRGV4	.	TRGJ1	16	-1	-1	17
24	1.4222896492870773E-4	TGTGCCACCTGGGACAGGCGGGGTTATTATAAGAAACTCTTT	CATWDRRGYYKKLF	TRGV7	.	TRGJ1	18	-1	-1	23
24	1.4222896492870773E-4	TGTGCTGCGTGGGATCAGAGTGATTGGATCAAGACGTTT	CAAWDQSDWIKTF	TRGV10	.	TRGJP2	14	-1	-1	18
24	1.4222896492870773E-4	TGTGCTGCGTGGGATTTTGGCTACAAGAAACTCTTT	CAAWDFGYKKLF	TRGV10	.	TRGJ1	15	-1	-1	21
23	1.3630275805667823E-4	TGTGCTGCGTGGGATCCCACTGCCCGGTTTTATTATAAGAAACTCTTT	CAAWDPTARFYYKKLF	TRGV10	.	TRGJ1	14	-1	-1	29
23	1.3630275805667823E-4	TGTGCTGCGTGGGATTGTGAGCAAATTTTTTATAAGAAACTCTTT	CAAWDCEQIFYKKLF	TRGV10	.	TRGJ1	15	-1	-1	26
23	1.3630275805667823E-4	TGTGCTGCGTGGGATGAATATACCACTGGTTGGTTCAAGATATTT	CAAWDEYTTGWFKIF	TRGV10	.	TRGJP1	14	-1	-1	17
23	1.3630275805667823E-4	TGTGCTGCGTGGGACTCATTTGGGAATTATTATAAGAAACTCTTT	CAAWDSFGNYYKKLF	TRGV10	.	TRGJ1	13	-1	-1	23
23	1.3630275805667823E-4	TGTGCTGCGTGGGACCACCTCGGGGGTTATTATAAGAAACTCTTT	CAAWDHLGGYYKKLF	TRGV10	.	TRGJ1	13	-1	-1	26
23	1.3630275805667823E-4	TGTGCTGCGTGGACCCCCCTCGGGAATTATTATAAGAAACTCTTT	CAAWTPLGNYYKKLF	TRGV10	.	TRGJ1	11	-1	-1	23
23	1.3630275805667823E-4	TGTGCTGCGTGGGTCCCCTCCGTCTCCTGGTTCAAGATATTT	CAAWVPSVSWFKIF	TRGV10	.	TRGJP1	12	-1	-1	27
23	1.3630275805667823E-4	TGTGCTGCGTGGGATTATTTGCGGGGGTTCAAGATATTT	CAAWDYLRGFKIF	TRGV10	.	TRGJP1	16	-1	-1	25
23	1.3630275805667823E-4	TGTGCCACCTGGGGCCCGAATTATTATAAGAAACTCTTT	CATWGPNYYKKLF	TRGV8	.	TRGJ1	12	-1	-1	16
23	1.3630275805667823E-4	TGTGCCACCTGGGATGCGAATTATTATAAGAAACTCTTT	CATWDANYYKKLF	TRGV8	.	TRGJ1	14	-1	-1	13
23	1.3630275805667823E-4	TGTGCCACCTGGGACGTAGGAAAGAAACTCTTT	CATWDVGKKLF	TRGV2	.	TRGJ1	15	-1	-1	21
23	1.3630275805667823E-4	TGTGCCACCTGGGAGTATTATAAGAAACTCTTT	CATWEYYKKLF	TRGV8	.	TRGJ1	13	-1	-1	15
23	1.3630275805667823E-4	TGTGCCACCTGGGACAGGCCGACACTCTTT	CATWDRPTLF	TRGV7	.	TRGJ1	19	-1	-1	20
23	1.3630275805667823E-4	TGTGCCACCTGGGACAGAAAACTCTTT	CATWDRKLF	TRGV7	.	TRGJ1	16	-1	-1	18
23	1.3630275805667823E-4	TGTGCCACCTGGTATCGTCTCTTT	CATWYRLF	TRGV7	.	TRGJ1	11	-1	-1	18
23	1.3630275805667823E-4	TGTGCTGCGTGGGATTATAAGTCGGATTATTATAAGAAACTCTTT	CAAWDYKSDYYKKLF	TRGV10	.	TRGJ1	16	-1	-1	13
23	1.3630275805667823E-4	TGTGCCTGCTGGATTAGGGAGAATTATTATAAGAAACTCTTT	CACWIRENYYKKLF	TRGV11	.	TRGJ1	17	-1	-1	20
23	1.3630275805667823E-4	TGTGCCACCTGGGACGGGCGGCATTATTATAAGAAACTCTTT	CATWDGRHYYKKLF	TRGV2	.	TRGJ1	18	-1	-1	22
23	1.3630275805667823E-4	TGTGCTGCGTGGTGGGAAACTGGTTGGTTCAAGATATTT	CAAWWETGWFKIF	TRGV10	.	TRGJP1	11	-1	-1	18
23	1.3630275805667823E-4	TGTGCTGCGTGGGATTTTGATGGTTGGTTCAAGATATTT	CAAWDFDGWFKIF	TRGV10	.	TRGJP1	15	-1	-1	20
23	1.3630275805667823E-4	TGTGCCTGCTGGATTAGGCCTAAGAAACTCTTT	CACWIRPKKLF	TRGV11	.	TRGJ1	18	-1	-1	20
23	1.3630275805667823E-4	TGTGCCACCTGGGACGGTCCGGGGCTCTTT	CATWDGPGLF	TRGV2	.	TRGJ1	19	-1	-1	24
23	1.3630275805667823E-4	TGTGCTGCCTTGAATTATTATAAGAAACTCTTT	CAALNYYKKLF	TRGV10	.	TRGJ1	16	-1	-1	11
22	1.3037655118464876E-4	TGTGCTGCGTGGGATTATGCCCCCCCTCAGAATTATTATAAGAAACTCTTT	CAAWDYAPPQNYYKKLF	TRGV10	.	TRGJ1	16	-1	-1	29
22	1.3037655118464876E-4	TGTGCTGCGTGGGATTCCCCCCATACCACTGGTTGGTTCAAGATATTT	CAAWDSPHTTGWFKIF	TRGV10	.	TRGJP1	15	-1	-1	22
22	1.3037655118464876E-4	TGTGCTGCGTGGGGTCCTCCTTATTATTATAAGAAACTCTTT	CAAWGPPYYYKKLF	TRGV10	.	TRGJ1	12	-1	-1	22
22	1.3037655118464876E-4	TGTGCTGCGTGGGACAGGAAGGATTATTATAAGAAACTCTTT	CAAWDRKDYYKKLF	TRGV10	.	TRGJ1	13	-1	-1	22
22	1.3037655118464876E-4	TGTGCCACCTGGGACAGACATAACTATTATAAGAAACTCTTT	CATWDRHNYYKKLF	TRGV7	.	TRGJ1	16	-1	-1	21
22	1.3037655118464876E-4	TGTGCTGCGTGGGCCAAAACCTATTATAAGAAACTCTTT	CAAWAKTYYKKLF	TRGV10	.	TRGJ1	12	-1	-1	21
22	1.3037655118464876E-4	TGTGCCACCTGGGACGCGCCTATGAGGAAACTCTTT	CATWDAPMRKLF	TRGV2	.	TRGJ1	19	-1	-1	26
22	1.3037655118464876E-4	TGTGCCACCTGCCCTGGGGAGAAACTCTTT	CATCPGEKLF	TRGV5	.	TRGJ1	10	-1	-1	19
22	1.3037655118464876E-4	TGTGCCACCTGGGACAGGCGGAGACTCTTT	CATWDRRRLF	TRGV3	.	TRGJ1	18	-1	-1	20
22	1.3037655118464876E-4	TGTGCTGCGTGTAGCGAGAAACTCTTT	CAACSEKLF	TRGV10	.	TRGJ1	10	-1	-1	16
22	1.3037655118464876E-4	TGTGCCACCTGGGACGGGGAGCTCTTT	CATWDGELF	TRGV2	.	TRGJ1	17	-1	-1	21
22	1.3037655118464876E-4	TGTGCCCCCTTGATCAAGACGTTT	CAPLIKTF	TRGV2	.	TRGJP2	9	-1	-1	11
22	1.3037655118464876E-4	TGTGCCACCTGGTCCCGGCTCTTT	CATWSRLF	TRGV8	.	TRGJ1	11	-1	-1	18
22	1.3037655118464876E-4	TGTGCCACCCCGCCCCCCCTCTTT	CATPPPLF	TRGV3	.	TRGJ1	8	-1	-1	18
22	1.3037655118464876E-4	TGTGCCACCTGGGTCCTCTTT	CATWVLF	TRGV8	.	TRGJ1	12	-1	-1	15
22	1.3037655118464876E-4	TGTGCTGCGTGGGAGCCGAGGAATTATTATAAGAAACTCTTT	CAAWEPRNYYKKLF	TRGV10	.	TRGJ1	13	-1	-1	20
22	1.3037655118464876E-4	TGTGCTGCCCGGTATACCACTGGTTGGTTCAAGATATTT	CAARYTTGWFKIF	TRGV10	.	TRGJP1	7	-1	-1	12
22	1.3037655118464876E-4	TGTGCCACCTGGGACGGGCCGGCTTATAAGAAACTCTTT	CATWDGPAYKKLF	TRGV2	.	TRGJ1	19	-1	-1	23
22	1.3037655118464876E-4	TGTGCCACCTGGGACAGGCGGTATTATAAGAAACTCTTT	CATWDRRYYKKLF	TRGV7	.	TRGJ1	18	-1	-1	21
22	1.3037655118464876E-4	TGTGCCACCTGGGACAGACACCATCATAAGAAACTCTTT	CATWDRHHHKKLF	TRGV7	.	TRGJ1	16	-1	-1	22
22	1.3037655118464876E-4	TGTGCCACCTGGGATGGTTATTATAAGAAACTCTTT	CATWDGYYKKLF	TRGV4	.	TRGJ1	16	-1	-1	17
22	1.3037655118464876E-4	TGTGCCACCTGGGACGGGACCTCCGGGAAACTCTTT	CATWDGTSGKLF	TRGV2	.	TRGJ1	23	-1	-1	26
22	1.3037655118464876E-4	TGTGCCACCTGGGACAGGAAACTCTTT	CATWDRKLF	TRGV3	.	TRGJ1	17	-1	-1	17
22	1.3037655118464876E-4	TGTGCCACCTGGGACGGGATTTATTATAAGAAACTCTTT	CATWDGIYYKKLF	TRGV2	.	TRGJ1	17	-1	-1	17
22	1.3037655118464876E-4	TGTGCTGCGTGGGATGTTGCGTGGTTCAAGATATTT	CAAWDVAWFKIF	TRGV10	.	TRGJP1	14	-1	-1	21
22	1.3037655118464876E-4	TGTGCCACCTGGAAAAAGAAACTCTTT	CATWKKKLF	TRGV8	.	TRGJ1	11	-1	-1	15
21	1.2445034431261926E-4	TGTGCTGCGTGGGATTATTTTTTATCGACCCTCTATTATAAGAAACTCTTT	CAAWDYFLSTLYYKKLF	TRGV10	.	TRGJ1	16	-1	-1	33
21	1.2445034431261926E-4	TGTGCTGCGTGGGCTCTAGCCTACGATTATTATAAGAAACTCTTT	CAAWALAYDYYKKLF	TRGV10	.	TRGJ1	12	-1	-1	25
21	1.2445034431261926E-4	TGTGCTGCGTGGGATGTGGGCACTGGTTGGTTCAAGATATTT	CAAWDVGTGWFKIF	TRGV10	.	TRGJP1	14	-1	-1	20
21	1.2445034431261926E-4	TGTGCCACCTGGGTTCCGAATTATTATAAGAAACTCTTT	CATWVPNYYKKLF	TRGV8	.	TRGJ1	12	-1	-1	16
21	1.2445034431261926E-4	TGTGCCACCTGGGGCAGGCTCAGCGTAGGGAAACTCTTT	CATWGRLSVGKLF	TRGV5P	.	TRGJ1	18	-1	-1	29
21	1.2445034431261926E-4	TGTGCCACCTGGGATAGCGGTTATTATAAGAAACTCTTT	CATWDSGYYKKLF	TRGV8	.	TRGJ1	16	-1	-1	20
21	1.2445034431261926E-4	TGTGCTGCGTGCGAGAATTATTATAAGAAACTCTTT	CAACENYYKKLF	TRGV10	.	TRGJ1	13	-1	-1	14
21	1.2445034431261926E-4	TGTGCCACCTGGGTGAATTATTATAAGAAACTCTTT	CATWVNYYKKLF	TRGV8	.	TRGJ2	12	-1	-1	14
21	1.2445034431261926E-4	TGTGCCACCTGGGATCCGCTAATCTGGGATCTCTTT	CATWDPLIWDLF	TRGV8	.	TRGJ1	14	-1	-1	30
21	1.2445034431261926E-4	TGTGCCACCTGGGATGGGTGTCCTCTCAGACTCTTT	CATWDGCPLRLF	TRGV4	.	TRGJ1	17	-1	-1	29
21	1.2445034431261926E-4	TGTGCCACCTGGGATGGGCGATATAAGAAACTCTTT	CATWDGRYKKLF	TRGV4	.	TRGJ1	18	-1	-1	21
21	1.2445034431261926E-4	TGTGCCACCTGGGATGGGACATTCCCCGGACTCTTT	CATWDGTFPGLF	TRGV4	.	TRGJ1	17	-1	-1	29
21	1.2445034431261926E-4	TGTGCCACCTGGGACGAGCCCCGTGGTAAACTCTTT	CATWDEPRGKLF	TRGV2	.	TRGJ1	20	-1	-1	27
21	1.2445034431261926E-4	TGTGCCACCTGGAATTATTATAAGAAACTCTTT	CATWNYYKKLF	TRGV8	.	TRGJ1	14	-1	-1	11
21	1.2445034431261926E-4	TGTGCCACCTGGGACAGACTCTTT	CATWDRLF	TRGV3	.	TRGJ1	16	-1	-1	17
21	1.2445034431261926E-4	TGTGCCTGCTGGATTAGGCCCTGGGTTAGCCTAGAGAAGAAACTCTTT	CACWIRPWVSLEKKLF	TRGV11	.	TRGJ1	18	-1	-1	36
21	1.2445034431261926E-4	TGTGCCTGCTGGATTAGGCACGAAGATTATAAGAAACTCTTT	CACWIRHEDYKKLF	TRGV11	.	TRGJ1	21	-1	-1	25
21	1.2445034431261926E-4	TGTGCCACCTGGGACGGGCGGGGTTATAAGAAACTCTTT	CATWDGRGYKKLF	TRGV2	.	TRGJ1	18	-1	-1	23
21	1.2445034431261926E-4	TGTGCTGCGTGGGGGGGTGATTGGATCAAGACGTTT	CAAWGGDWIKTF	TRGV10	.	TRGJP2	12	-1	-1	16
21	1.2445034431261926E-4	TGTGCCTGCTGGACCAGGGTACATAAGAAACTCTTT	CACWTRVHKKLF	TRGV11	.	TRGJ1	12	-1	-1	22
21	1.2445034431261926E-4	TGTGCCTTGTGGGAGGTTATGGTCTTT	CALWEVMVF	TRGV9	.	TRGJ1	16	-1	-1	22
21	1.2445034431261926E-4	TGTGTACCAGAGGAGAAACTCTTT	CVPEEKLF	TRGV5	.	TRGJ1	3	-1	-1	13
21	1.2445034431261926E-4	TGTGCCACCGTGAAGAAACTCTTT	CATVKKLF	TRGV7	.	TRGJ1	8	-1	-1	12
21	1.2445034431261926E-4	TGGGGGAAACTCTTT	WGKLF	TRGV3	.	TRGJ1	1	-1	-1	5
20	1.1852413744058977E-4	TGTGCTGCGTGGGATTATACGGGTCCAGAGGTGGATTATTATAAGAAACTCTTT	CAAWDYTGPEVDYYKKLF	TRGV10	.	TRGJ1	16	-1	-1	34
20	1.1852413744058977E-4	TGTGCCTTGTGGGAGGTCCTAAAAACCAAGAGTAGTGATTGGATCAAGACGTTT	CALWEVLKTKSSDWIKTF	TRGV9	.	TRGJP2	16	-1	-1	30
20	1.1852413744058977E-4	TGTGCTGCGTGGGATTACGGGGGAGGGATTAGGGATAAGAAACTCTTT	CAAWDYGGGIRDKKLF	TRGV10	.	TRGJ1	18	-1	-1	34
20	1.1852413744058977E-4	TGTGCTGCGTGGGATTCAACGGGGGGTAATAAGAAACTCTTT	CAAWDSTGGNKKLF	TRGV10	.	TRGJ1	15	-1	-1	28
20	1.1852413744058977E-4	TGTGCCACCTGGGACGGGCAGGCTTATTATAAGAAACTCTTT	CATWDGQAYYKKLF	TRGV2	.	TRGJ1	18	-1	-1	23
20	1.1852413744058977E-4	TGTGCCACCTGGGACAGCCGCGAAAGGTATAAGAAACTCTTT	CATWDSRERYKKLF	TRGV7	.	TRGJ1	16	-1	-1	27
20	1.1852413744058977E-4	TGTGCCACCTGGGACAGGCCTAATTATTATAAGAAACTCTTT	CATWDRPNYYKKLF	TRGV3	.	TRGJ1	20	-1	-1	21
20	1.1852413744058977E-4	TGTGCTGCGTGGGATTTCGATAATTATAAGAAACTCTTT	CAAWDFDNYKKLF	TRGV10	.	TRGJ1	23	-1	-1	15
20	1.1852413744058977E-4	TGTGCTGCGTCTGCCACTGGTTGGTTCAAGATATTT	CAASATGWFKIF	TRGV10	.	TRGJP1	9	-1	-1	13
20	1.1852413744058977E-4	TGTGCCTTGTGGGAGTTGATACAGAAGAAACTCTTT	CALWELIQKKLF	TRGV9	.	TRGJ2	17	-1	-1	24
20	1.1852413744058977E-4	TGTGCCTTGTGGGAGGTGAGGTATAAGAAACTCTTT	CALWEVRYKKLF	TRGV9	.	TRGJ2	17	-1	-1	21
20	1.1852413744058977E-4	TGTGCCACCTGGGATCCTTATAAGAAACTCTTT	CATWDPYKKLF	TRGV4	.	TRGJ1	14	-1	-1	17
20	1.1852413744058977E-4	TGTGCCACCTGGGATGGGCTAAGGAAACTCTTT	CATWDGLRKLF	TRGV4	.	TRGJ1	18	-1	-1	19
20	1.1852413744058977E-4	TGTGCCACCTGGGACCCGGGGGGGAAACTCTTT	CATWDPGGKLF	TRGV3	.	TRGJ1	14	-1	-1	23
20	1.1852413744058977E-4	TGTGCCACCTGGGACAGCCTCTTT	CATWDSLF	TRGV3	.	TRGJ1	19	-1	-1	18
19	1.1259793056856028E-4	TGTGCTGCGTGGGATCCGGGGCCAATAAATTATTATAAGAAACTCTTT	CAAWDPGPINYYKKLF	TRGV10	.	TRGJ1	14	-1	-1	27
19	1.1259793056856028E-4	TGTGCCACCTGGGACCCCCCTGGGGACTCTTATTATAAGAAACTCTTT	CATWDPPGDSYYKKLF	TRGV4	.	TRGJ1	13	-1	-1	29
19	1.1259793056856028E-4	TGTGCTGCGTGGGATTATACAGCCACTGGTTGGTTCAAGATATTT	CAAWDYTATGWFKIF	TRGV10	.	TRGJP1	16	-1	-1	15
19	1.1259793056856028E-4	TGTGCTGCGTGGACTGGGGATTATAGCCATTATAAGAAACTCTTT	CAAWTGDYSHYKKLF	TRGV10	.	TRGJ1	11	-1	-1	28
19	1.1259793056856028E-4	TGTGCCACCTGGGACGGGCGGGGGGGTGATTGGATCAAGACGTTT	CATWDGRGGDWIKTF	TRGV2	.	TRGJP2	18	-1	-1	25
19	1.1259793056856028E-4	TGTGCTGCGTGGGATTATAAGTATTATTATAAGAAACTCTTT	CAAWDYKYYYKKLF	TRGV10	.	TRGJ1	16	-1	-1	22
19	1.1259793056856028E-4	TGTGCTGCGTGGGACAATACCACTGGTTGGTTCAAGATATTT	CAAWDNTTGWFKIF	TRGV10	.	TRGJP1	13	-1	-1	16
19	1.1259793056856028E-4	TGTGCCACCTGGGATGAAGGCCCCTATTATAAGAAACTCTTT	CATWDEGPYYKKLF	TRGV8	.	TRGJ1	21	-1	-1	24
19	1.1259793056856028E-4	TGTGCCACCTGGGACGGGCCTGGTTATTATAAGAAACTCTTT	CATWDGPGYYKKLF	TRGV2	.	TRGJ1	19	-1	-1	23
19	1.1259793056856028E-4	TGTGCCACCTGGGACGGGCGGGTGGAGTATAAGAAACTCTTT	CATWDGRVEYKKLF	TRGV2	.	TRGJ1	18	-1	-1	27
19	1.1259793056856028E-4	TGTGCTGCGTGGGATTATGGGGGTTGGTTCAAGATATTT	CAAWDYGGWFKIF	TRGV10	.	TRGJP1	16	-1	-1	21
19	1.1259793056856028E-4	TGTGCCACCTGGGACGGGTCATGCTATAAGAAACTCTTT	CATWDGSCYKKLF	TRGV2	.	TRGJ1	17	-1	-1	24
19	1.1259793056856028E-4	TGTGCCACCTGGGACGGGCTTTATTATAAGAAACTCTTT	CATWDGLYYKKLF	TRGV2	.	TRGJ1	18	-1	-1	20
19	1.1259793056856028E-4	TGTGCCACCTGGGACGGGCCTGATTATAAGAAACTCTTT	CATWDGPDYKKLF	TRGV2	.	TRGJ1	19	-1	-1	22
19	1.1259793056856028E-4	TGTGCCACCTGGGACGGATATTATTATAAGAAACTCTTT	CATWDGYYYKKLF	TRGV2	.	TRGJ1	16	-1	-1	19
19	1.1259793056856028E-4	TGTGCTGCGTGGGATTCCTATTATAAGAAACTCTTT	CAAWDSYYKKLF	TRGV10	.	TRGJ1	15	-1	-1	18
19	1.1259793056856028E-4	TGTGCTGCGTGGGATTGGTATTATAAGAAACTCTTT	CAAWDWYYKKLF	TRGV10	.	TRGJ1	15	-1	-1	18
19	1.1259793056856028E-4	TGTGCTGCGAATGTTTCTGGTTGGTTCAAGATATTT	CAANVSGWFKIF	TRGV10	.	TRGJP1	8	-1	-1	16
19	1.1259793056856028E-4	TGTGCCTTGTGGGAGGTGCTTGGGAAGAAACTCTTT	CALWEVLGKKLF	TRGV9	.	TRGJ1	18	-1	-1	24
19	1.1259793056856028E-4	TGTGCCACCTGGGACTGGGATTATAAGAAACTCTTT	CATWDWDYKKLF	TRGV2	.	TRGJ1	18	-1	-1	19
19	1.1259793056856028E-4	TGTGCCACCTGGGACCCTGGGTATAAGAAACTCTTT	CATWDPGYKKLF	TRGV5	.	TRGJ1	14	-1	-1	21
19	1.1259793056856028E-4	TGTGCCACCTGGGACGGGCGATATAAGAAACTCTTT	CATWDGRYKKLF	TRGV2	.	TRGJ1	18	-1	-1	21
19	1.1259793056856028E-4	TGTGCCACCTGGGACGGGCACTATAAGAAACTCTTT	CATWDGHYKKLF	TRGV2	.	TRGJ1	18	-1	-1	21
19	1.1259793056856028E-4	TGTGCCACCTGGGACAGGCCTCATCAGAAACTCTTT	CATWDRPHQKLF	TRGV3	.	TRGJ1	20	-1	-1	22
19	1.1259793056856028E-4	TGTGCCACCTGGGACAACTATTATAAGAAACTCTTT	CATWDNYYKKLF	TRGV3	.	TRGJ1	15	-1	-1	15
19	1.1259793056856028E-4	TGTGCTGCGTGGGATTCAACTAAGAAACTCTTT	CAAWDSTKKLF	TRGV10	.	TRGJ1	15	-1	-1	20
19	1.1259793056856028E-4	TGTGCCTTGTGGAGTGATTGGATCAAGACGTTT	CALWSDWIKTF	TRGV9	.	TRGJP2	11	-1	-1	12
19	1.1259793056856028E-4	TGTGCCACCTGGGGTTATTATAAGAAACTCTTT	CATWGYYKKLF	TRGV5	.	TRGJ1	12	-1	-1	14
19	1.1259793056856028E-4	TGTGCCACCTGGGACCCAGATAAGAAACTCTTT	CATWDPDKKLF	TRGV5	.	TRGJ1	14	-1	-1	19
19	1.1259793056856028E-4	TGTGCCACCTGGGACGGGCTTGTGAAACTCTTT	CATWDGLVKLF	TRGV2	.	TRGJ1	18	-1	-1	23
19	1.1259793056856028E-4	TGTGCCACCTGGGACGGGCCGAAGAAACTCTTT	CATWDGPKKLF	TRGV2	.	TRGJ1	19	-1	-1	21
19	1.1259793056856028E-4	TGTGCCACCTGGGACGGGCGGAAGAAACTCTTT	CATWDGRKKLF	TRGV2	.	TRGJ1	18	-1	-1	21
19	1.1259793056856028E-4	TGTGCCACCTGGGACGGGGGGGAGAAACTCTTT	CATWDGGEKLF	TRGV2	.	TRGJ1	17	-1	-1	22
19	1.1259793056856028E-4	TGTGCCACCTGGGACACCCCGGGGAAACTCTTT	CATWDTPGKLF	TRGV2	.	TRGJ1	14	-1	-1	23
19	1.1259793056856028E-4	TGTGCTGCGTGGGAATGGTTCAAGATATTT	CAAWEWFKIF	TRGV10	.	TRGJP1	13	-1	-1	15
19	1.1259793056856028E-4	TGTGCCACCTGGCCCCATAAGAAACTCTTT	CATWPHKKLF	TRGV2	.	TRGJ1	11	-1	-1	16
19	1.1259793056856028E-4	TGTGCCACCTGGGACGGGGAGAAACTCTTT	CATWDGEKLF	TRGV2	.	TRGJ1	17	-1	-1	19
19	1.1259793056856028E-4	TGTGCTGCGTGTAAGTTCAAGATATTT	CAACKFKIF	TRGV10	.	TRGJP1	10	-1	-1	14
18	1.066717236965308E-4	TGTGCTGCTCGATCACCTCCTGTGAATTATTATAAGAAACTCTTT	CAARSPPVNYYKKLF	TRGV10	.	TRGJ1	7	-1	-1	23
18	1.066717236965308E-4	TGTGCTGCGTGGGCCTCCCTTTGGGATTATTATAAGAAACTCTTT	CAAWASLWDYYKKLF	TRGV10	.	TRGJ2	12	-1	-1	25
18	1.066717236965308E-4	TGTGCTGCGTGGGATTCTAAGAAGGCTGGTTGGTTCAAGATATTT	CAAWDSKKAGWFKIF	TRGV10	.	TRGJP1	15	-1	-1	25
18	1.066717236965308E-4	TGTGCTGCGTGGGATGTTCTCCCTTATTCTTATAAGAAACTCTTT	CAAWDVLPYSYKKLF	TRGV10	.	TRGJ1	14	-1	-1	25
18	1.066717236965308E-4	TGTGCCACCTGGGACGGGCTGAGGAATTATAAGAAACTCTTT	CATWDGLRNYKKLF	TRGV2	.	TRGJ1	18	-1	-1	25
18	1.066717236965308E-4	TGTGCTGCGTGGCTAACCACTGGTTGGTTCAAGATATTT	CAAWLTTGWFKIF	TRGV10	.	TRGJP1	11	-1	-1	15
18	1.066717236965308E-4	TGTGCTGCGTGGGATTCCTCTGGTTGGTTCAAGATATTT	CAAWDSSGWFKIF	TRGV10	.	TRGJP1	15	-1	-1	8
18	1.066717236965308E-4	TGTGCCACCTGGGACTCGGGGGGTTATAAGAAACTCTTT	CATWDSGGYKKLF	TRGV2	.	TRGJ1	14	-1	-1	23
18	1.066717236965308E-4	TGTGCCACCTGGGACCGACCCTGTCGTAAGAAACTCTTT	CATWDRPCRKKLF	TRGV3	.	TRGJ1	24	-1	-1	26
18	1.066717236965308E-4	TGTGCCACCTGGGACGCCTCCCCCCCGAAGAAACTCTTT	CATWDASPPKKLF	TRGV7	.	TRGJ1	14	-1	-1	27
18	1.066717236965308E-4	TGTGCCACCTGGGACGGGGGGCCATATAAGAAACTCTTT	CATWDGGPYKKLF	TRGV2	.	TRGJ1	17	-1	-1	24
18	1.066717236965308E-4	TGTGCCACCTGGGACAATAATTATTATAAGAAACTCTTT	CATWDNNYYKKLF	TRGV8	.	TRGJ1	13	-1	-1	18
18	1.066717236965308E-4	TGTGCCACCTGGGACAAGGCCGGGTATAAGAAACTCTTT	CATWDKAGYKKLF	TRGV7	.	TRGJ1	20	-1	-1	24
18	1.066717236965308E-4	TGTGCCACCCCTCGCGGGGCTTATTATAAGAAACTCTTT	CATPRGAYYKKLF	TRGV3	.	TRGJ1	8	-1	-1	20
18	1.066717236965308E-4	TGTGCCACCTGGGACGGGCTTCATAAGAAACTCTTT	CATWDGLHKKLF	TRGV2	.	TRGJ1	18	-1	-1	22
18	1.066717236965308E-4	TGTGCCACCTGGGACGGGCACCCCAGGAAACTCTTT	CATWDGHPRKLF	TRGV2	.	TRGJ1	26	-1	-1	26
18	1.066717236965308E-4	TGTGCCACCTGGGAAGGTTATTATAAGAAACTCTTT	CATWEGYYKKLF	TRGV3	.	TRGJ1	16	-1	-1	17
18	1.066717236965308E-4	TGTGCCACCTGGTATTATTATAAGAAACTCTTT	CATWYYYKKLF	TRGV8	.	TRGJ1	14	-1	-1	13
18	1.066717236965308E-4	TGTGCCACCTGGGATGGGGATAAGAAACTCTTT	CATWDGDKKLF	TRGV4	.	TRGJ1	17	-1	-1	19
18	1.066717236965308E-4	TGTGCCACCTGGGACGAGTATAAGAAACTCTTT	CATWDEYKKLF	TRGV2	.	TRGJ1	15	-1	-1	18
18	1.066717236965308E-4	TGTGCCACCTGGGACAGGCAGGGGAAACTCTTT	CATWDRQGKLF	TRGV3	.	TRGJ1	18	-1	-1	23
18	1.066717236965308E-4	TGTGCCACCTGGAAGGACTATAAGAAACTCTTT	CATWKDYKKLF	TRGV4	.	TRGJ2	11	-1	-1	18
18	1.066717236965308E-4	TGTGCCACCTGGGCCTATAAGAAACTCTTT	CATWAYKKLF	TRGV3	.	TRGJ1	12	-1	-1	15
18	1.066717236965308E-4	TGTGCCACCTGGGATGTTATGAAACTCTTT	CATWDVMKLF	TRGV8	.	TRGJ1	14	-1	-1	17
18	1.066717236965308E-4	TGTGCCACCTGGACAAATAAGAAACTCTTT	CATWTNKKLF	TRGV8	.	TRGJ1	11	-1	-1	16
18	1.066717236965308E-4	TGTGCCACCTATTATTATAAGAAACTCTTT	CATYYYKKLF	TRGV2	.	TRGJ1	9	-1	-1	10
18	1.066717236965308E-4	TGTGCCACCCGGCCCTATAAGAAACTCTTT	CATRPYKKLF	TRGV2	.	TRGJ1	11	-1	-1	15
18	1.066717236965308E-4	TGTGCCTGCTGGATTGGGGCTCTCTTT	CACWIGALF	TRGV11	.	TRGJ1	17	-1	-1	21
18	1.066717236965308E-4	TGTGCCACCTGGGATAGGGGACTCTTT	CATWDRGLF	TRGV4	.	TRGJ1	18	-1	-1	20
18	1.066717236965308E-4	TGTGCCACCTGGGACCGGAAACTCTTT	CATWDRKLF	TRGV7	.	TRGJ1	17	-1	-1	17
18	1.066717236965308E-4	TGTGCCACCTGGGAGGAGAAACTCTTT	CATWEEKLF	TRGV3	.	TRGJ1	13	-1	-1	16
18	1.066717236965308E-4	TGTGCCCCGAACGAGGGGCTCTTT	CAPNEGLF	TRGV9	.	TRGJ1	5	-1	-1	18
18	1.066717236965308E-4	TGTGCCACCTGGGGAAAACTCTTT	CATWGKLF	TRGV2	.	TRGJ1	12	-1	-1	15
18	1.066717236965308E-4	TGTGCCACCTGGGACCGACTCTTT	CATWDRLF	TRGV7	.	TRGJ1	14	-1	-1	17
18	1.066717236965308E-4	TGTGCCACCTGGAAGAAACTCTTT	CATWKKLF	TRGV2	.	TRGJ1	11	-1	-1	12
18	1.066717236965308E-4	TGTGCCCGCGTCCTCTTT	CARVLF	TRGV4	.	TRGJ1	5	-1	-1	12
17	1.0074551682450131E-4	TGTGCTGCGTGGGGTCGAGGGGGCTATACCACTGGTTGGTTCAAGATATTT	CAAWGRGGYTTGWFKIF	TRGV10	.	TRGJP1	12	-1	-1	24
17	1.0074551682450131E-4	TGTGCTGCGTGGGCTCCCTCCTTGTCGAATTATTATAAGAAACTCTTT	CAAWAPSLSNYYKKLF	TRGV10	.	TRGJ1	12	-1	-1	24
17	1.0074551682450131E-4	TGTGCTGCGTGGGCCGGGAGATATAGTAGTGATTGGATCAAGACGTTT	CAAWAGRYSSDWIKTF	TRGV10	.	TRGJP2	12	-1	-1	20
17	1.0074551682450131E-4	TGTGCTGCGTGGGACAGCCCAGGGACCACTGGTTGGTTCAAGATATTT	CAAWDSPGTTGWFKIF	TRGV10	.	TRGJP1	13	-1	-1	24
17	1.0074551682450131E-4	TGTGCTGCGTGGGATTTCGGATATATTTATTATAAGAAACTCTTT	CAAWDFGYIYYKKLF	TRGV10	.	TRGJ1	18	-1	-1	26
17	1.0074551682450131E-4	TGTGCTGCGTGGGATCCCCACTTGTATTATTATAAGAAACTCTTT	CAAWDPHLYYYKKLF	TRGV10	.	TRGJ1	14	-1	-1	25
17	1.0074551682450131E-4	TGTGCTGCGTGGGACCCCGCCCCATTTTATTATAAGAAACTCTTT	CAAWDPAPFYYKKLF	TRGV10	.	TRGJ1	13	-1	-1	26
17	1.0074551682450131E-4	TGTGCCTTGTGGGAGACCTATAGTAGTGATTGGATCAAGACGTTT	CALWETYSSDWIKTF	TRGV9	.	TRGJP2	14	-1	-1	18
17	1.0074551682450131E-4	TGTGCCTGCTGGATTAGGCACCCCAACGGGATTAAGAAACTCTTT	CACWIRHPNGIKKLF	TRGV11	.	TRGJ1	20	-1	-1	32
17	1.0074551682450131E-4	TGTGCCACCTGGGACGGGCAGGGAGATTATTATAAGAAACTCTTT	CATWDGQGDYYKKLF	TRGV2	.	TRGJ1	18	-1	-1	25
17	1.0074551682450131E-4	TGTGCTGCGTGGCACCCCTCATATTATTATAAGAAACTCTTT	CAAWHPSYYYKKLF	TRGV10	.	TRGJ1	11	-1	-1	22
17	1.0074551682450131E-4	TGTGCTGCGTGGGGGTCCCCCAAGGATTATAAGAAACTCTTT	CAAWGSPKDYKKLF	TRGV10	.	TRGJ1	12	-1	-1	25
17	1.0074551682450131E-4	TGTGCTGCGTGGGAAGTAAACGGTTATTATAAGAAACTCTTT	CAAWEVNGYYKKLF	TRGV10	.	TRGJ1	13	-1	-1	23
17	1.0074551682450131E-4	TGTGCCTGCTGGATTAGGCACCTGGATTATAAGAAACTCTTT	CACWIRHLDYKKLF	TRGV11	.	TRGJ2	23	-1	-1	25
17	1.0074551682450131E-4	TGTGCCACCTGGGACGGGCCTTGGGATTGGATCAAGACGTTT	CATWDGPWDWIKTF	TRGV2	.	TRGJP2	19	-1	-1	24
17	1.0074551682450131E-4	TGTGCCACCTGGGACGGGCGCTATTATTATAAGAAACTCTTT	CATWDGRYYYKKLF	TRGV2	.	TRGJ1	18	-1	-1	22
17	1.0074551682450131E-4	TGTGCCACCTGGGACGGGCGAAATTATTATAAGAAACTCTTT	CATWDGRNYYKKLF	TRGV2	.	TRGJ1	18	-1	-1	21
17	1.0074551682450131E-4	TGTGCCACCTGGGACAGGCTCGATGTGGAAAAGAAACTCTTT	CATWDRLDVEKKLF	TRGV3	.	TRGJ1	18	-1	-1	30
17	1.0074551682450131E-4	TGTGCCACCTGGGACAGGCATCATTATTATAAGAAACTCTTT	CATWDRHHYYKKLF	TRGV5	.	TRGJ1	18	-1	-1	22
17	1.0074551682450131E-4	TGTGCTGCGTGGGATTTAACTGGTTGGTTCAAGATATTT	CAAWDLTGWFKIF	TRGV10	.	TRGJP1	15	-1	-1	18
17	1.0074551682450131E-4	TGTGCTGCGGGGCGGGAAGCCCTTTGGTTCAAGATATTT	CAAGREALWFKIF	TRGV10	.	TRGJP1	11	-1	-1	23
17	1.0074551682450131E-4	TGTGCCTGCTGGATTAGAAGGTATTATAAGAAACTCTTT	CACWIRRYYKKLF	TRGV11	.	TRGJ1	16	-1	-1	21
17	1.0074551682450131E-4	TGTGCCACCTGGGATCGGGCGGGTTATAAGAAACTCTTT	CATWDRAGYKKLF	TRGV2	.	TRGJ1	19	-1	-1	23
17	1.0074551682450131E-4	TGTGCCACCTGGGATACCCATTATTATAAGAAACTCTTT	CATWDTHYYKKLF	TRGV8	.	TRGJ1	15	-1	-1	19
17	1.0074551682450131E-4	TGTGCCACCTGGGACGGCCCTAGTAATAAGAAACTCTTT	CATWDGPSNKKLF	TRGV2	.	TRGJ2	19	-1	-1	25
17	1.0074551682450131E-4	TGTGCCACCTGGGACGGGCCTGGATATAAGAAACTCTTT	CATWDGPGYKKLF	TRGV2	.	TRGJ1	19	-1	-1	24
17	1.0074551682450131E-4	TGTGCCACCTGGGACGGGCGTCGTTATAAGAAACTCTTT	CATWDGRRYKKLF	TRGV2	.	TRGJ1	18	-1	-1	23
17	1.0074551682450131E-4	TGTGCTGCGTGGGGTAGTGATTGGATCAAGACGTTT	CAAWGSDWIKTF	TRGV10	.	TRGJP2	12	-1	-1	13
17	1.0074551682450131E-4	TGTGCTGCGAGGATGAGTGATTGGATCAAGACGTTT	CAARMSDWIKTF	TRGV10	.	TRGJP2	11	-1	-1	15
17	1.0074551682450131E-4	TGTGCCACCTGGGATAGGAATTATAAGAAACTCTTT	CATWDRNYKKLF	TRGV8	.	TRGJ1	17	-1	-1	19
17	1.0074551682450131E-4	TGTGCCACCTGGGACGGCGGGTATAAGAAACTCTTT	CATWDGGYKKLF	TRGV2	.	TRGJ1	16	-1	-1	21
17	1.0074551682450131E-4	TGTGCCACCTGGGACGGGTATTATAAGAAACTCTTT	CATWDGYYKKLF	TRGV2	.	TRGJ1	17	-1	-1	18
17	1.0074551682450131E-4	TGTGCCACCTGGGACAGGCTTCAGAAGAAACTCTTT	CATWDRLQKKLF	TRGV5	.	TRGJ1	18	-1	-1	24
17	1.0074551682450131E-4	TGTGCCACCTGGGACAGGCCCTCGAAGAAACTCTTT	CATWDRPSKKLF	TRGV7	.	TRGJ1	19	-1	-1	24
17	1.0074551682450131E-4	TGTGCCACCTGGGACAGGCCCCCCAAGAAACTCTTT	CATWDRPPKKLF	TRGV3	.	TRGJ1	19	-1	-1	24
17	1.0074551682450131E-4	TGTGCCACCCAGTCGAATTATTATAAGAAACTCTTT	CATQSNYYKKLF	TRGV4	.	TRGJ1	8	-1	-1	12
17	1.0074551682450131E-4	TGTGATCGGGGGTGGGGAAATTGGTTCAAGATATTT	CDRGWGNWFKIF	TRGV10	.	TRGJP1	3	-1	-1	20
17	1.0074551682450131E-4	TGTGCTGCGTGGGACTACCCCAAGAGACTCTTT	CAAWDYPKRLF	TRGV10	.	TRGJ1	17	-1	-1	21
17	1.0074551682450131E-4	TGTGCTGCGTGGGACCATTGGATCAAGACGTTT	CAAWDHWIKTF	TRGV10	.	TRGJP2	13	-1	-1	16
17	1.0074551682450131E-4	TGTGCCACCTGGCCCCGTTGGGAGAAACTCTTT	CATWPRWEKLF	TRGV7	.	TRGJ1	11	-1	-1	22
17	1.0074551682450131E-4	TGTGCCACCTGGGCTTATTATAAGAAACTCTTT	CATWAYYKKLF	TRGV5	.	TRGJ1	12	-1	-1	14
17	1.0074551682450131E-4	TGTGCCACCTGGGATGGGCGAAGGAAACTCTTT	CATWDGRRKLF	TRGV4	.	TRGJ1	18	-1	-1	23
17	1.0074551682450131E-4	TGTGCCACCTGGGACGCCCATAAGAAACTCTTT	CATWDAHKKLF	TRGV2	.	TRGJ1	15	-1	-1	19
17	1.0074551682450131E-4	TGTGCCACCTGGGACGGGCGGGTGAAACTCTTT	CATWDGRVKLF	TRGV2	.	TRGJ1	18	-1	-1	23
17	1.0074551682450131E-4	TGTGCCACCTGGGTTTGTAAGAAACTCTTT	CATWVCKKLF	TRGV2	.	TRGJ1	12	-1	-1	14
17	1.0074551682450131E-4	TGTGCCACCTGGGACGTGAAGAAACTCTTT	CATWDVKKLF	TRGV3	.	TRGJ1	14	-1	-1	18
17	1.0074551682450131E-4	TGTGCCACCTGGGACGCTCCGAAACTCTTT	CATWDAPKLF	TRGV2	.	TRGJ1	15	-1	-1	20
17	1.0074551682450131E-4	TGTGCCACCGGATATTATAAGAAACTCTTT	CATGYYKKLF	TRGV2	.	TRGJ1	8	-1	-1	12
17	1.0074551682450131E-4	TGTGCCACCTGGGATAAAAAACTCTTT	CATWDKKLF	TRGV2	.	TRGJ1	13	-1	-1	13
17	1.0074551682450131E-4	TGTGCCCCACCTAAGAAACTCTTT	CAPPKKLF	TRGV2	.	TRGJ1	5	-1	-1	11
17	1.0074551682450131E-4	TGTGCCACTAAGAAACTCTTT	CATKKLF	TRGV5P	.	TRGJ1	7	-1	-1	8
17	1.0074551682450131E-4	TGTGCCACCCGCTGGCTCTTT	CATRWLF	TRGV2	.	TRGJ1	8	-1	-1	15
16	9.481930995247183E-5	TGTGCTGCTGAAGGGCGATTCTCTTATACCACTGGTTGGTTCAAGATATTT	CAAEGRFSYTTGWFKIF	TRGV10	.	TRGJP1	7	-1	-1	24
16	9.481930995247183E-5	TGTGCTGCGTGGGATTCATACCTTGGAGGCACTGGTTGGTTCAAGATATTT	CAAWDSYLGGTGWFKIF	TRGV10	.	TRGJP1	15	-1	-1	29
16	9.481930995247183E-5	TGTGCTGCGTGGGATTATTGCAAAGGGGTTTATTATAAGAAACTCTTT	CAAWDYCKGVYYKKLF	TRGV10	.	TRGJ1	16	-1	-1	29
16	9.481930995247183E-5	TGTGCTGCGTGGGAAAAAAACCCCGAGTATTATTATAAGAAACTCTTT	CAAWEKNPEYYYKKLF	TRGV10	.	TRGJ1	13	-1	-1	28
16	9.481930995247183E-5	TGTGCCTGCTGGATTAGGCACCGTTCGGATTATTATAAGAAACTCTTT	CACWIRHRSDYYKKLF	TRGV11	.	TRGJ1	20	-1	-1	23
16	9.481930995247183E-5	TGTGCCTGCTGGATTAGACAGATTGGGTTTTATTATAAGAAACTCTTT	CACWIRQIGFYYKKLF	TRGV11	.	TRGJ1	19	-1	-1	29
16	9.481930995247183E-5	TGTGCTGCGTGGGGTCTAATTCTCCCCATCTCTAAGAAACTCTTT	CAAWGLILPISKKLF	TRGV10	.	TRGJ1	12	-1	-1	32
16	9.481930995247183E-5	TGTGCCTTGTGGGAGGTGCCTTCGAATTATTATAAGAAACTCTTT	CALWEVPSNYYKKLF	TRGV9	.	TRGJ1	18	-1	-1	20
16	9.481930995247183E-5	TGTGCCACCTGGGACAGGCTTGGGAGTTATTATAAGAAACTCTTT	CATWDRLGSYYKKLF	TRGV5	.	TRGJ1	21	-1	-1	23
16	9.481930995247183E-5	TGTGCCACCTGGGACAGGCCAGATGGCTCTGCATGGAAACTCTTT	CATWDRPDGSAWKLF	TRGV3	.	TRGJ1	19	-1	-1	35
16	9.481930995247183E-5	TGTGCTGCGTGGGCTCAAACCCCCTCTTATAAGAAACTCTTT	CAAWAQTPSYKKLF	TRGV10	.	TRGJ1	12	-1	-1	26
16	9.481930995247183E-5	TGTGCTGCGTGGGGGTCCCCCAAGGATTATAATAAACTCTTT	CAAWGSPKDYNKLF	TRGV10	.	TRGJ1	12	-1	-1	25
16	9.481930995247183E-5	TGTGCCACCTGGGACGGGCTTTGGGATTATAAGAAACTCTTT	CATWDGLWDYKKLF	TRGV2	.	TRGJ1	18	-1	-1	25
16	9.481930995247183E-5	TGTGCCACCTGGGACGGACCGAATTATTATAAGAAACTCTTT	CATWDGPNYYKKLF	TRGV2	.	TRGJ1	19	-1	-1	19
16	9.481930995247183E-5	TGTGCCACCTGGGACAGGCCGGTGATGGGGAAGAAACTCTTT	CATWDRPVMGKKLF	TRGV3	.	TRGJ1	22	-1	-1	30
16	9.481930995247183E-5	TGTGCCACCTGGGACAGGCCAGGGTATTATAAGAAACTCTTT	CATWDRPGYYKKLF	TRGV5	.	TRGJ1	19	-1	-1	24
16	9.481930995247183E-5	TGTGCCTGCTGCGCCCCTTCTTATAGGAAGAAACTCTTT	CACCAPSYRKKLF	TRGV11	.	TRGJ1	10	-1	-1	27
16	9.481930995247183E-5	TGTGCCACCTCTTGGTTGTATAGTTATAAGAAACTCTTT	CATSWLYSYKKLF	TRGV3	.	TRGJ1	9	-1	-1	23
16	9.481930995247183E-5	TGTGCCACCTGGGACGGTTACACGAATGGGGGACTCTTT	CATWDGYTNGGLF	TRGV2	.	TRGJ1	16	-1	-1	32
16	9.481930995247183E-5	TGTGCCACCTGGGACGGGCCTCGTTATAAGAAACTCTTT	CATWDGPRYKKLF	TRGV2	.	TRGJ1	23	-1	-1	23
16	9.481930995247183E-5	TGTGCCACCTGGGACGGGCCGGAGTATAAGAAACTCTTT	CATWDGPEYKKLF	TRGV2	.	TRGJ1	19	-1	-1	24
16	9.481930995247183E-5	TGTGCCACCTGGGACAGGCGTAGTTATAAGAAACTCTTT	CATWDRRSYKKLF	TRGV3	.	TRGJ1	18	-1	-1	23
16	9.481930995247183E-5	TGTGCCACCTGGGACAGGCGATTGGGGAAGAAACTCTTT	CATWDRRLGKKLF	TRGV7	.	TRGJ1	18	-1	-1	27
16	9.481930995247183E-5	TGTGCTGCGTTATACACTGGTTGGTTCAAGATATTT	CAALYTGWFKIF	TRGV10	.	TRGJP1	9	-1	-1	10
16	9.481930995247183E-5	TGTGCTGCGTGGGGTATTAATTATAAGAAACTCTTT	CAAWGINYKKLF	TRGV10	.	TRGJ1	12	-1	-1	15
16	9.481930995247183E-5	TGTGCCACCTGGGTAAGTTATTATAAGAAACTCTTT	CATWVSYYKKLF	TRGV4	.	TRGJ1	12	-1	-1	17
16	9.481930995247183E-5	TGTGCCACCTGGGATCGGGCGGGAGGGAAACTCTTT	CATWDRAGGKLF	TRGV2	.	TRGJ1	19	-1	-1	26
16	9.481930995247183E-5	TGTGCCACCTGGGACAGGCGGGTGAGGAAACTCTTT	CATWDRRVRKLF	TRGV3	.	TRGJ1	18	-1	-1	26
16	9.481930995247183E-5	TGTGCCACCTGGGAGAATTATTATAAGAAACTCTTT	CATWENYYKKLF	TRGV8	.	TRGJ1	13	-1	-1	14
16	9.481930995247183E-5	TGTGCCTTGTTAGGCCCTCTTAAGAAACTCTTT	CALLGPLKKLF	TRGV9	.	TRGJ1	9	-1	-1	20
16	9.481930995247183E-5	TGTGCCACCTGGGATCTAGGGGGGAAACTCTTT	CATWDLGGKLF	TRGV3	.	TRGJ1	13	-1	-1	23
16	9.481930995247183E-5	TGTGCCACCTGGGACGCCTATAAGAAACTCTTT	CATWDAYKKLF	TRGV2	.	TRGJ1	15	-1	-1	18
16	9.481930995247183E-5	TGTGCCACCTGGGACGGGTATAAGAAACTCTTT	CATWDGYKKLF	TRGV3	.	TRGJ1	17	-1	-1	18
16	9.481930995247183E-5	TGTGCCACCTGGGACGGGCCGAGGAAACTCTTT	CATWDGPRKLF	TRGV2	.	TRGJ1	19	-1	-1	23
16	9.481930995247183E-5	TGTGCCACCTGGGACGGGCGTAAGAAACTCTTT	CATWDGRKKLF	TRGV2	.	TRGJ1	18	-1	-1	20
16	9.481930995247183E-5	TGTGCCACCTGGGACGGGCAGGGGAAACTCTTT	CATWDGQGKLF	TRGV2	.	TRGJ1	18	-1	-1	23
16	9.481930995247183E-5	TGTGCCACCTGGGACGGGGATAAGAAACTCTTT	CATWDGDKKLF	TRGV5	.	TRGJ1	17	-1	-1	19
16	9.481930995247183E-5	TGTGCCACCTGGGACAGGCTGCGGAAACTCTTT	CATWDRLRKLF	TRGV3	.	TRGJ1	18	-1	-1	23
16	9.481930995247183E-5	TGTGCTGCGTTTCCCCCTTCGGAACTCTTT	CAAFPPSELF	TRGV10	.	TRGJ1	9	-1	-1	22
16	9.481930995247183E-5	TGTGCCTTGTGGGATTATAAGAAACTCTTT	CALWDYKKLF	TRGV9	.	TRGJ1	13	-1	-1	13
16	9.481930995247183E-5	TGTGCCACCTGGGATTGTGAGAAACTCTTT	CATWDCEKLF	TRGV8	.	TRGJ1	14	-1	-1	13
16	9.481930995247183E-5	TGTGCCACCTGGGATGAGGGGAAACTCTTT	CATWDEGKLF	TRGV4	.	TRGJ1	15	-1	-1	20
16	9.481930995247183E-5	TGTGCCACCTGGGACGGGCTTAGGCTCTTT	CATWDGLRLF	TRGV2	.	TRGJ1	18	-1	-1	24
16	9.481930995247183E-5	TGTGCCACCTGGGATAGGAAACTCTTT	CATWDRKLF	TRGV4	.	TRGJ1	17	-1	-1	13
16	9.481930995247183E-5	TGTGCCACCTGGGACTGGAAACTCTTT	CATWDWKLF	TRGV2	.	TRGJ1	17	-1	-1	17
16	9.481930995247183E-5	TGTGCCACCCCCCACGGGAAACTCTTT	CATPHGKLF	TRGV2	.	TRGJ1	8	-1	-1	17
16	9.481930995247183E-5	TGTGCCACCCGTGGGAAACTCTTT	CATRGKLF	TRGV2	.	TRGJ1	15	-1	-1	14
15	8.889310308044234E-5	TGTGCTGCGTGGCCCCTTCGGTTATCCCTCCATCATTATTATAAGAAACTCTTT	CAAWPLRLSLHHYYKKLF	TRGV10	.	TRGJ1	11	-1	-1	34
15	8.889310308044234E-5	TGTGCTGCCCTAGTTAGAACCCCCGCATCAAATTATTATAAGAAACTCTTT	CAALVRTPASNYYKKLF	TRGV10	.	TRGJ1	7	-1	-1	27
15	8.889310308044234E-5	TGTGCCTGCTGGCCGGGCAAAACAAACGCGACTTATTATAAGAAACTCTTT	CACWPGKTNATYYKKLF	TRGV11	.	TRGJ1	11	-1	-1	28
15	8.889310308044234E-5	TGTGCCACCTGGGTAGGGCGAAGGGGTAGTGATTGGATCAAGACGTTT	CATWVGRRGSDWIKTF	TRGV2	.	TRGJP2	18	-1	-1	25
15	8.889310308044234E-5	TGTGCCACCTGGGATACCCGCTACCTGAATTATTATAAGAAACTCTTT	CATWDTRYLNYYKKLF	TRGV8	.	TRGJ1	15	-1	-1	26
15	8.889310308044234E-5	TGTGCCTTGTGGGAAGGTGAGACCACTGGTTGGTTCAAGATATTT	CALWEGETTGWFKIF	TRGV9	.	TRGJP1	18	-1	-1	21
15	8.889310308044234E-5	TGTGCCACCTGGGACGGGCTCCCGACGGGTTATAAGAAACTCTTT	CATWDGLPTGYKKLF	TRGV2	.	TRGJ1	18	-1	-1	29
15	8.889310308044234E-5	TGTGCTGCGTGGGATCCGGATAATTATTATAAGAAACTCTTT	CAAWDPDNYYKKLF	TRGV10	.	TRGJ1	14	-1	-1	21
15	8.889310308044234E-5	TGTGCTGCGTGGGATAGGACGAATTATTATAAGAAACTCTTT	CAAWDRTNYYKKLF	TRGV10	.	TRGJ1	14	-1	-1	19
15	8.889310308044234E-5	TGTGCCTGCTGGATTAGGCAGGATTATTATAAGAAACTCTTT	CACWIRQDYYKKLF	TRGV11	.	TRGJ1	19	-1	-1	22
15	8.889310308044234E-5	TGTGCCACCTCCTTCGAAAGCTGTGATTGGATCAAGACGTTT	CATSFESCDWIKTF	TRGV2	.	TRGJP2	9	-1	-1	22
15	8.889310308044234E-5	TGTGCCACCTGGGATGGGCGGTTGGAAGGGGTGGAACTCTTT	CATWDGRLEGVELF	TRGV4	.	TRGJ1	18	-1	-1	34
15	8.889310308044234E-5	TGTGCCACCTGGGATGAGGTCCCTAGGTATAAGAAACTCTTT	CATWDEVPRYKKLF	TRGV4	.	TRGJ1	22	-1	-1	27
15	8.889310308044234E-5	TGTGCCACCTGGGACGTTCCTGGATGGTATAAGAAACTCTTT	CATWDVPGWYKKLF	TRGV2	.	TRGJ1	15	-1	-1	27
15	8.889310308044234E-5	TGTGCCACCTGGGACGGGCGGGTGGATTATAAGAAACTCTTT	CATWDGRVDYKKLF	TRGV2	.	TRGJ1	18	-1	-1	25
15	8.889310308044234E-5	TGTGCCACCTGGGACGGGCGGGGGTATTATAAGAAACTCTTT	CATWDGRGYYKKLF	TRGV2	.	TRGJ1	18	-1	-1	24
15	8.889310308044234E-5	TGTGCCACCTGGGACGGGAATGGGTATTATAAGAAACTCTTT	CATWDGNGYYKKLF	TRGV2	.	TRGJ1	17	-1	-1	24
15	8.889310308044234E-5	TGTGCCACCTGGGACAGGCTGGGGTATTATAAGAAACTCTTT	CATWDRLGYYKKLF	TRGV3	.	TRGJ1	18	-1	-1	24
15	8.889310308044234E-5	TGTGCCACCTGGGACAGGCTATTAGATTATAAGAAACTCTTT	CATWDRLLDYKKLF	TRGV5	.	TRGJ1	18	-1	-1	25
15	8.889310308044234E-5	TGTGCCACCTGGGACAGGGGGAATTATTATAAGAAACTCTTT	CATWDRGNYYKKLF	TRGV5	.	TRGJ1	17	-1	-1	20
15	8.889310308044234E-5	TGTGCCACCTGGGTCGTTAATTATTATAAGAAACTCTTT	CATWVVNYYKKLF	TRGV8	.	TRGJ1	12	-1	-1	18
15	8.889310308044234E-5	TGTGCCACCTGGGATGGGCCGGTGGGCGAGAAACTCTTT	CATWDGPVGEKLF	TRGV4	.	TRGJ1	19	-1	-1	28
15	8.889310308044234E-5	TGTGCCACCTGGGATGAGGATTATTATAAGAAACTCTTT	CATWDEDYYKKLF	TRGV8	.	TRGJ1	18	-1	-1	19
15	8.889310308044234E-5	TGTGCCACCTGGGACCTGGTGAATTATAAGAAACTCTTT	CATWDLVNYKKLF	TRGV8	.	TRGJ1	13	-1	-1	22
15	8.889310308044234E-5	TGTGCCACCTGGGACGGGCTAGATTATAAGAAACTCTTT	CATWDGLDYKKLF	TRGV2	.	TRGJ1	18	-1	-1	22
15	8.889310308044234E-5	TGTGCCACCTGGGACGGGCCTCATTATAAGAAACTCTTT	CATWDGPHYKKLF	TRGV2	.	TRGJ1	19	-1	-1	22
15	8.889310308044234E-5	TGTGCCACCTGGGACGGGCGGGTTTATAAGAAACTCTTT	CATWDGRVYKKLF	TRGV2	.	TRGJ1	18	-1	-1	23
15	8.889310308044234E-5	TGTGCCACCTGGGACAGGCATCATTATAAGAAACTCTTT	CATWDRHHYKKLF	TRGV3	.	TRGJ1	18	-1	-1	19
15	8.889310308044234E-5	TGTGCCACCTTTCGTAGTGATTGGATCAAGACGTTT	CATFRSDWIKTF	TRGV7	.	TRGJP2	9	-1	-1	13
15	8.889310308044234E-5	TGTGCCACCTGCTCAATTTATTATAAGAAACTCTTT	CATCSIYYKKLF	TRGV8	.	TRGJ2	10	-1	-1	17
15	8.889310308044234E-5	TGTGCCACCTGGTTATTTTATTATAAGAAACTCTTT	CATWLFYYKKLF	TRGV7	.	TRGJ1	11	-1	-1	17
15	8.889310308044234E-5	TGTGCCACCTGGGTCCTTTATTATAAGAAACTCTTT	CATWVLYYKKLF	TRGV2	.	TRGJ1	12	-1	-1	17
15	8.889310308044234E-5	TGTGCCACCTGGGGTTTTGGTTATAAGAAACTCTTT	CATWGFGYKKLF	TRGV3	.	TRGJ1	12	-1	-1	20
15	8.889310308044234E-5	TGTGCCACCTGGGATTTTGTTGAAAAGAAACTCTTT	CATWDFVEKKLF	TRGV8	.	TRGJ1	14	-1	-1	24
15	8.889310308044234E-5	TGTGCCACCTGGGACGGCACATGGGAGAAACTCTTT	CATWDGTWEKLF	TRGV2	.	TRGJ1	16	-1	-1	25
15	8.889310308044234E-5	TGTGCCACCTGGGACGGGCGCTATAAGAAACTCTTT	CATWDGRYKKLF	TRGV2	.	TRGJ1	18	-1	-1	21
15	8.889310308044234E-5	TGTGCCACCTGGGACAGCCCCCCGGTGAAACTCTTT	CATWDSPPVKLF	TRGV3	.	TRGJ1	19	-1	-1	26
15	8.889310308044234E-5	TGTGCCACCTGGGACAGGGGTTATAAGAAACTCTTT	CATWDRGYKKLF	TRGV5	.	TRGJ1	17	-1	-1	20
15	8.889310308044234E-5	TGTGCTGCGTGGGACCCTTATAAGAAACTCTTT	CAAWDPYKKLF	TRGV10	.	TRGJ1	13	-1	-1	17
15	8.889310308044234E-5	TGTGCCACCTGCGAGGGGGGAAAGAAACTCTTT	CATCEGGKKLF	TRGV2	.	TRGJ1	17	-1	-1	21
15	8.889310308044234E-5	TGTGCCACCTGGCGTCCTGCTAAGAAACTCTTT	CATWRPAKKLF	TRGV8	.	TRGJ1	11	-1	-1	20
15	8.889310308044234E-5	TGTGCCACCTGGGATGGGGGTGAGAAACTCTTT	CATWDGGEKLF	TRGV8	.	TRGJ1	17	-1	-1	22
15	8.889310308044234E-5	TGTGCCACCTGGGATGGGGGTAAGAAACTCTTT	CATWDGGKKLF	TRGV4	.	TRGJ1	17	-1	-1	20
15	8.889310308044234E-5	TGTGCCACCTGGGATAGCCGTAAGAAACTCTTT	CATWDSRKKLF	TRGV8	.	TRGJ1	16	-1	-1	20
15	8.889310308044234E-5	TGTGCCACCTGGGACGGCGGTAAGAAACTCTTT	CATWDGGKKLF	TRGV2	.	TRGJ1	16	-1	-1	20
15	8.889310308044234E-5	TGTGCCACCTGGGACGGGTATATGGAACTCTTT	CATWDGYMELF	TRGV3	.	TRGJ1	17	-1	-1	18
15	8.889310308044234E-5	TGTGCCACCTGGGACGGGCCCGGGAAACTCTTT	CATWDGPGKLF	TRGV2	.	TRGJ1	21	-1	-1	23
15	8.889310308044234E-5	TGTGCCACCTGGGACAGGCGGGGGAAACTCTTT	CATWDRRGKLF	TRGV3	.	TRGJ1	18	-1	-1	23
15	8.889310308044234E-5	TGTGCCACCTGGATTCGAAGTAAGAAACTCTTT	CATWIRSKKLF	TRGV2	.	TRGJ1	11	-1	-1	20
15	8.889310308044234E-5	TGTGCCACCTGGTTTGCAGGGAAACTCTTT	CATWFAGKLF	TRGV2	.	TRGJ1	11	-1	-1	20
15	8.889310308044234E-5	TGTGCCACCTGGGCCCGTGGGAAACTCTTT	CATWARGKLF	TRGV2	.	TRGJ1	12	-1	-1	20
15	8.889310308044234E-5	TGTGCCACCTGGGATGGCAAGAAACTCTTT	CATWDGKKLF	TRGV8	.	TRGJ1	17	-1	-1	18
15	8.889310308044234E-5	TGTGCCACCTGGGACGGCCAGAAACTCTTT	CATWDGQKLF	TRGV2	.	TRGJ1	16	-1	-1	19
15	8.889310308044234E-5	TGTGCCACCTGGGACGGAGGGAAACTCTTT	CATWDGGKLF	TRGV2	.	TRGJ1	16	-1	-1	20
15	8.889310308044234E-5	TGTGCCACCTGGATTTATAAGAAACTCTTT	CATWIYKKLF	TRGV2	.	TRGJ1	11	-1	-1	14
15	8.889310308044234E-5	TGTGCCACCGGGTTGATTAGGGAACTCTTT	CATGLIRELF	TRGV8	.	TRGJ1	11	-1	-1	22
15	8.889310308044234E-5	TGTGCCAACCCCCCTTATAAGAAACTCTTT	CANPPYKKLF	TRGV8	.	TRGJ1	6	-1	-1	14
15	8.889310308044234E-5	TGTGCCACCTTATTTTGGAAACTCTTT	CATLFWKLF	TRGV4	.	TRGJ1	9	-1	-1	17
15	8.889310308044234E-5	TGTGCCACCTGGCCTTCGAAACTCTTT	CATWPSKLF	TRGV8	.	TRGJ1	11	-1	-1	17
15	8.889310308044234E-5	TCGAACGGTTGGTTCAAGATATTT	SNGWFKIF	TRGV10	.	TRGJP1	0	-1	-1	6
15	8.889310308044234E-5	TGTGCCACCTGGGCAAAACTCTTT	CATWAKLF	TRGV8	.	TRGJ1	12	-1	-1	15
15	8.889310308044234E-5	TGTGCCACCGACGACAAACTCTTT	CATDDKLF	TRGV2	.	TRGJ1	8	-1	-1	15
14	8.296689620841284E-5	TGTGCTGCGTGGGGGGTACCCAGGACTAGTGATTGGATCAAGACGTTT	CAAWGVPRTSDWIKTF	TRGV10	.	TRGJP2	12	-1	-1	26
14	8.296689620841284E-5	TGTGCCACCTGGGACGGGCACCGCCGAAAGTACTATAAGAAACTCTTT	CATWDGHRRKYYKKLF	TRGV2	.	TRGJ1	22	-1	-1	27
14	8.296689620841284E-5	TGTGCTGCGTGGGATAAATATACCACTGGTTGGTTCAAGATATTT	CAAWDKYTTGWFKIF	TRGV10	.	TRGJP1	14	-1	-1	17
14	8.296689620841284E-5	TGTGCCACCTGGGACGGGCTTTTAGGTTATTATAAGAAACTCTTT	CATWDGLLGYYKKLF	TRGV2	.	TRGJ1	18	-1	-1	26
14	8.296689620841284E-5	TGTGCCACCTGGGACGGGCTGGGTAGTGATTGGATCAAGACGTTT	CATWDGLGSDWIKTF	TRGV2	.	TRGJP2	18	-1	-1	22
14	8.296689620841284E-5	TGTGCTGCGTGGGATTATAACGCAGGTTGGTTCAAGATATTT	CAAWDYNAGWFKIF	TRGV10	.	TRGJP1	16	-1	-1	8
14	8.296689620841284E-5	TGTGCCTGCTGGATTAGTCAGAATTATTATAAGAAACTCTTT	CACWISQNYYKKLF	TRGV11	.	TRGJ1	19	-1	-1	20
14	8.296689620841284E-5	TGTGCCTGCTGGATTAGGCACCCCCCACGGGAGAAACTCTTT	CACWIRHPPREKLF	TRGV11	.	TRGJ1	20	-1	-1	31
14	8.296689620841284E-5	TGTGCCTGCTGGATTAGGCACGTAAGTTATAAGAAACTCTTT	CACWIRHVSYKKLF	TRGV11	.	TRGJ1	22	-1	-1	26
14	8.296689620841284E-5	TGTGCCACCTGGGCCCCACCGCGGGAATATAAGAAACTCTTT	CATWAPPREYKKLF	TRGV8	.	TRGJ1	12	-1	-1	27
14	8.296689620841284E-5	TGTGCCACCTGGGGCTCATTAAAGGCCCAAAAGAAACTCTTT	CATWGSLKAQKKLF	TRGV7	.	TRGJ1	12	-1	-1	30
14	8.296689620841284E-5	TGTGCCACCTGGGATGGGTGGTGGCGACTTGCGTCACTCTTT	CATWDGWWRLASLF	TRGV4	.	TRGJ1	17	-1	-1	35
14	8.296689620841284E-5	TGTGCCACCTGGGATAGGCGGGGCCTCCGTAAGAAACTCTTT	CATWDRRGLRKKLF	TRGV8	.	TRGJ1	18	-1	-1	29
14	8.296689620841284E-5	TGTGCCACCTGGGACGGGCACAAGGAGGATAAGAAACTCTTT	CATWDGHKEDKKLF	TRGV2	.	TRGJ1	18	-1	-1	28
14	8.296689620841284E-5	TGTGCCACCTGGAGACCCTCGGGTTCGTATAAGAAACTCTTT	CATWRPSGSYKKLF	TRGV4	.	TRGJ1	11	-1	-1	27
14	8.296689620841284E-5	TGTGCTGCGTGGGATTATAATTATTATAAGAAACTCTTT	CAAWDYNYYKKLF	TRGV10	.	TRGJ1	16	-1	-1	18
14	8.296689620841284E-5	TGTGCCTGCTGGATTAGGCACGCCCGTTTGAAACTCTTT	CACWIRHARLKLF	TRGV11	.	TRGJ1	21	-1	-1	29
14	8.296689620841284E-5	TGTGCCTGCTGGATCTCATTTAAGCATAAGAAACTCTTT	CACWISFKHKKLF	TRGV11	.	TRGJ1	13	-1	-1	25
14	8.296689620841284E-5	TGTGCCCCCAAGGCGATGTTGGGGTATAAGAAACTCTTT	CAPKAMLGYKKLF	TRGV8	.	TRGJ1	8	-1	-1	24
14	8.296689620841284E-5	TGTGCCACCTGGGATGGGCTTTATTATAAGAAACTCTTT	CATWDGLYYKKLF	TRGV4	.	TRGJ1	18	-1	-1	20
14	8.296689620841284E-5	TGTGCCACCTGGGATAGGGCGGGTTATAAGAAACTCTTT	CATWDRAGYKKLF	TRGV4	.	TRGJ1	19	-1	-1	23
14	8.296689620841284E-5	TGTGCCACCTGGGACTGTCAGTGCTATAAGAAACTCTTT	CATWDCQCYKKLF	TRGV2	.	TRGJ1	14	-1	-1	24
14	8.296689620841284E-5	TGTGCCACCTGGGACGGGCCCGGGTATAAGAAACTCTTT	CATWDGPGYKKLF	TRGV2	.	TRGJ1	21	-1	-1	24
14	8.296689620841284E-5	TGTGCCACCTGGGACGGGCCCGATTATAAGAAACTCTTT	CATWDGPDYKKLF	TRGV2	.	TRGJ1	21	-1	-1	22
14	8.296689620841284E-5	TGTGCCACCTGGGACGGGGTTTATTATAAGAAACTCTTT	CATWDGVYYKKLF	TRGV2	.	TRGJ1	17	-1	-1	20
14	8.296689620841284E-5	TGTGCCACCTGGGACGGGAATTATTATAAGAAACTCTTT	CATWDGNYYKKLF	TRGV2	.	TRGJ1	17	-1	-1	17
14	8.296689620841284E-5	TGTGCCACCTGGGACAGGCTCTATTATAAGAAACTCTTT	CATWDRLYYKKLF	TRGV3	.	TRGJ1	18	-1	-1	21
14	8.296689620841284E-5	TGTGCCACCTGGGACAGGCCTTTTTATAAGAAACTCTTT	CATWDRPFYKKLF	TRGV3	.	TRGJ1	20	-1	-1	20
14	8.296689620841284E-5	TGTGCCACCTGGGACAGGCCGCATTATAAGAAACTCTTT	CATWDRPHYKKLF	TRGV5	.	TRGJ1	19	-1	-1	22
14	8.296689620841284E-5	TGTGCCACCTGGGACAGGCCGGTTCGAGAGAAACTCTTT	CATWDRPVREKLF	TRGV5	.	TRGJ1	22	-1	-1	28
14	8.296689620841284E-5	TGTGCCACCTGGGAGCCGAGCCCACTAAGGAAACTCTTT	CATWEPSPLRKLF	TRGV8	.	TRGJ1	13	-1	-1	25
14	8.296689620841284E-5	TGTGCCACCTGGAGGGCCCGGGAGTATAAGAAACTCTTT	CATWRAREYKKLF	TRGV7	.	TRGJ1	11	-1	-1	24
14	8.296689620841284E-5	TGTGCCTTGGGGGGAATTTATTATAAGAAACTCTTT	CALGGIYYKKLF	TRGV9	.	TRGJ1	12	-1	-1	13
14	8.296689620841284E-5	TGTGCCACCTGGGGGACTGGTTGGTTCAAGATATTT	CATWGTGWFKIF	TRGV2	.	TRGJP1	12	-1	-1	15
14	8.296689620841284E-5	TGTGCCACCTGGGATGGTGGTTATAAGAAACTCTTT	CATWDGGYKKLF	TRGV4	.	TRGJ1	16	-1	-1	20
14	8.296689620841284E-5	TGTGCCACCTGGGATGGGCTATTTAAGAAACTCTTT	CATWDGLFKKLF	TRGV4	.	TRGJ1	18	-1	-1	19
14	8.296689620841284E-5	TGTGCCACCTGGGACGGTGATTGGATCAAGACGTTT	CATWDGDWIKTF	TRGV2	.	TRGJP2	16	-1	-1	16
14	8.296689620841284E-5	TGTGCCACCTGGGACGGGCCTTCGGGGAAACTCTTT	CATWDGPSGKLF	TRGV2	.	TRGJ1	19	-1	-1	26
14	8.296689620841284E-5	TGTGCCACCTGGGACGGGCGCAGGGAGAAACTCTTT	CATWDGRREKLF	TRGV2	.	TRGJ1	18	-1	-1	25
14	8.296689620841284E-5	TGTGCCACCTGGGACGGGACCAGAAAGAAACTCTTT	CATWDGTRKKLF	TRGV3	.	TRGJ1	17	-1	-1	24
14	8.296689620841284E-5	TGTGCCACCTGGGACAGTGTCGGTCCGAAACTCTTT	CATWDSVGPKLF	TRGV3	.	TRGJ1	16	-1	-1	26
14	8.296689620841284E-5	TGTGCCACCTGGGACAGGCTCGATAAGAAACTCTTT	CATWDRLDKKLF	TRGV5	.	TRGJ1	18	-1	-1	22
14	8.296689620841284E-5	TGTGCCACCTGGGACAGGCCGGTAGAGAAACTCTTT	CATWDRPVEKLF	TRGV3	.	TRGJ1	22	-1	-1	25
14	8.296689620841284E-5	TGTGCCACCCGGTTGGATTATTATAAGAAACTCTTT	CATRLDYYKKLF	TRGV8	.	TRGJ1	11	-1	-1	16
14	8.296689620841284E-5	TGTGCCACCTGGGCTCCTTCAAAGGAACTCTTT	CATWAPSKELF	TRGV8	.	TRGJ1	12	-1	-1	21
14	8.296689620841284E-5	TGTGCCACCTGGGGCTATTATAAGAAACTCTTT	CATWGYYKKLF	TRGV8	.	TRGJ1	12	-1	-1	15
14	8.296689620841284E-5	TGTGCCACCTGGGGCGGCCCCAAAGGACTCTTT	CATWGGPKGLF	TRGV4	.	TRGJ1	21	-1	-1	26
14	8.296689620841284E-5	TGTGCCACCTGGGGACATTATAAGAAACTCTTT	CATWGHYKKLF	TRGV5	.	TRGJ2	16	-1	-1	16
14	8.296689620841284E-5	TGTGCCACCTGGGATCCCGCGAGGAAACTCTTT	CATWDPARKLF	TRGV4	.	TRGJ1	14	-1	-1	23
14	8.296689620841284E-5	TGTGCCACCTGGGATCGTAAGGCTGGGCTCTTT	CATWDRKAGLF	TRGV8	.	TRGJ1	14	-1	-1	27
14	8.296689620841284E-5	TGTGCCACCTGGGATGCGGGAAAGAAACTCTTT	CATWDAGKKLF	TRGV8	.	TRGJ1	14	-1	-1	21
14	8.296689620841284E-5	TGTGCCACCTGGGATGGGCCGAAGAAACTCTTT	CATWDGPKKLF	TRGV4	.	TRGJ1	19	-1	-1	21
14	8.296689620841284E-5	TGTGCCACCTGGGATGGGACGGGGAAACTCTTT	CATWDGTGKLF	TRGV4	.	TRGJ1	17	-1	-1	23
14	8.296689620841284E-5	TGTGCCACCTGGGATGATCGAAAGAAACTCTTT	CATWDDRKKLF	TRGV4	.	TRGJ1	15	-1	-1	21
14	8.296689620841284E-5	TGTGCCACCTGGGACTCATCTAAGAAACTCTTT	CATWDSSKKLF	TRGV3	.	TRGJ1	14	-1	-1	20
14	8.296689620841284E-5	TGTGCCACCTGGGACGGATATAAGAAACTCTTT	CATWDGYKKLF	TRGV3	.	TRGJ1	14	-1	-1	18
14	8.296689620841284E-5	TGTGCCACCTGGGACAGGCTCGGGAAACTCTTT	CATWDRLGKLF	TRGV7	.	TRGJ1	18	-1	-1	23
14	8.296689620841284E-5	TGTGCCACCTGGGACAGGCCGGGGAAACTCTTT	CATWDRPGKLF	TRGV3	.	TRGJ1	19	-1	-1	23
14	8.296689620841284E-5	TGTGCCACCCCTCTTTATTATAAGAAACTCTTT	CATPLYYKKLF	TRGV2	.	TRGJ1	8	-1	-1	14
14	8.296689620841284E-5	TGTGCCACCGCCAGGCCTCATAAGAAACTCTTT	CATARPHKKLF	TRGV7	.	TRGJ1	8	-1	-1	19
14	8.296689620841284E-5	TGTGCCTTGTCGGAGGATAAGAAACTCTTT	CALSEDKKLF	TRGV9	.	TRGJ1	15	-1	-1	16
14	8.296689620841284E-5	TGTGCCACCTTATCGGATAAGAAACTCTTT	CATLSDKKLF	TRGV8	.	TRGJ1	9	-1	-1	16
14	8.296689620841284E-5	TGTGCCACCTGGGTCAATAAGAAACTCTTT	CATWVNKKLF	TRGV8	.	TRGJ1	12	-1	-1	16
14	8.296689620841284E-5	TGTGCCACCTGGGGGGATAGGAAACTCTTT	CATWGDRKLF	TRGV4	.	TRGJ1	12	-1	-1	16
14	8.296689620841284E-5	TGTGCCACCTGGGGATATAAGAAACTCTTT	CATWGYKKLF	TRGV8	.	TRGJ1	16	-1	-1	15
14	8.296689620841284E-5	TGTGCCACCTGGGATTGGATCAAGACGTTT	CATWDWIKTF	TRGV8	.	TRGJP2	17	-1	-1	12
14	8.296689620841284E-5	TGTGCCACCTGGGATGCGAAGAAACTCTTT	CATWDAKKLF	TRGV8	.	TRGJ1	14	-1	-1	18
14	8.296689620841284E-5	TGTGCCACCTGGGAGGGGAAGAAACTCTTT	CATWEGKKLF	TRGV8	.	TRGJ1	13	-1	-1	18
14	8.296689620841284E-5	TGTGCCACCTTATATAAGAAACTCTTT	CATLYKKLF	TRGV5	.	TRGJ1	9	-1	-1	9
14	8.296689620841284E-5	TGTGCCACCTGGGACTTTAAACTCTTT	CATWDFKLF	TRGV2	.	TRGJ1	14	-1	-1	18
14	8.296689620841284E-5	TGTGCCACCTGGGAGGGGAAACTCTTT	CATWEGKLF	TRGV4	.	TRGJ1	17	-1	-1	17
14	8.296689620841284E-5	TGTGCCACCTGCGACCAACTCTTT	CATCDQLF	TRGV8	.	TRGJ1	13	-1	-1	16
14	8.296689620841284E-5	TGTGCCACCTGGGATGGGCTCTTT	CATWDGLF	TRGV2	.	TRGJ1	18	-1	-1	18
14	8.296689620841284E-5	TGTGCCACCTATAAGAAACTCTTT	CATYKKLF	TRGV4	.	TRGJ1	9	-1	-1	9
13	7.704068933638335E-5	TGTGCTGCGTGGGATGAAGGTCTGGTGGATACCACTGGTTGGTTCAAGATATTT	CAAWDEGLVDTTGWFKIF	TRGV10	.	TRGJP1	14	-1	-1	22
13	7.704068933638335E-5	TGTGCTGCGTGGGATCTGGGGGGTTATACCACTGGTTGGTTCAAGATATTT	CAAWDLGGYTTGWFKIF	TRGV10	.	TRGJP1	14	-1	-1	21
13	7.704068933638335E-5	TGTGCTGCGTGGGAACCCCTCTGGGGGGGCACTGGTTGGTTCAAGATATTT	CAAWEPLWGGTGWFKIF	TRGV10	.	TRGJP1	13	-1	-1	29
13	7.704068933638335E-5	TGTGCCTGCTGGATTAGGCACGTACAACGGACTTATTATAAGAAACTCTTT	CACWIRHVQRTYYKKLF	TRGV11	.	TRGJ1	22	-1	-1	29
13	7.704068933638335E-5	TGTGCTGCGTGGCCTCTCCCGGGCAGTAGTGATTGGATCAAGACGTTT	CAAWPLPGSSDWIKTF	TRGV10	.	TRGJP2	11	-1	-1	24
13	7.704068933638335E-5	TGTGCCTGCTGGATTAGGCACGGGCAAATTTATTATAAGAAACTCTTT	CACWIRHGQIYYKKLF	TRGV11	.	TRGJ1	24	-1	-1	29
13	7.704068933638335E-5	TGTGCCACCTGGGACGGGCTGGGAGCGAGTTATTATAAGAAACTCTTT	CATWDGLGASYYKKLF	TRGV2	.	TRGJ1	18	-1	-1	25
13	7.704068933638335E-5	TGTGCCACCTGGGACGGGCCGTTCCAGGTTTATTATAAGAAACTCTTT	CATWDGPFQVYYKKLF	TRGV2	.	TRGJ1	28	-1	-1	29
13	7.704068933638335E-5	TGTGCCACCTGGGACAGGCTCCCAAATTCGAATTATAAGAAACTCTTT	CATWDRLPNSNYKKLF	TRGV7	.	TRGJ1	18	-1	-1	31
13	7.704068933638335E-5	TGTGCTGCGTGGGATTATAATCGGTTTTTGTATAAGAAACTCTTT	CAAWDYNRFLYKKLF	TRGV10	.	TRGJ1	21	-1	-1	30
13	7.704068933638335E-5	TGTGCCTGCTGGATTCTCTTTCTGCGTGATTATAAGAAACTCTTT	CACWILFLRDYKKLF	TRGV11	.	TRGJ1	14	-1	-1	28
13	7.704068933638335E-5	TGTGCCTGCTGGATTAGGTCCGGGGTTTATTATAAGAAACTCTTT	CACWIRSGVYYKKLF	TRGV11	.	TRGJ1	17	-1	-1	26
13	7.704068933638335E-5	TGTGCCACCTGGGACGGGCTTTGGGGAAGGGGTCAGAAACTCTTT	CATWDGLWGRGQKLF	TRGV2	.	TRGJ1	18	-1	-1	34
13	7.704068933638335E-5	TGTGCTGCCACCTCCTATCGGTTTTGTTGGTTCAAGATATTT	CAATSYRFCWFKIF	TRGV10	.	TRGJP1	7	-1	-1	25
13	7.704068933638335E-5	TGTGCCTTGTGGCTGAGAAAACCTTATTATAAGAAACTCTTT	CALWLRKPYYKKLF	TRGV9	.	TRGJ1	11	-1	-1	23
13	7.704068933638335E-5	TGTGCCTGCTGGATTAGGCACAGTCCGAGCAAGAAACTCTTT	CACWIRHSPSKKLF	TRGV11	.	TRGJ1	20	-1	-1	30
13	7.704068933638335E-5	TGTGCCACCTGGGGTTGGAGTGTATTTTGGATCAAGACGTTT	CATWGWSVFWIKTF	TRGV2	.	TRGJP2	12	-1	-1	26
13	7.704068933638335E-5	TGTGCCACCTGGGACGGGCCGGTGTATTATAAGAAACTCTTT	CATWDGPVYYKKLF	TRGV2	.	TRGJ1	22	-1	-1	24
13	7.704068933638335E-5	TGTGCCACCTGGGACGGGCCACGGTATTATAAGAAACTCTTT	CATWDGPRYYKKLF	TRGV2	.	TRGJ1	19	-1	-1	24
13	7.704068933638335E-5	TGTGCCACCTGGGACGGGCAAAGGGGGTATAAGAAACTCTTT	CATWDGQRGYKKLF	TRGV2	.	TRGJ1	18	-1	-1	27
13	7.704068933638335E-5	TGTGCCACCTGGGACAGTTCGAATTATTATAAGAAACTCTTT	CATWDSSNYYKKLF	TRGV5	.	TRGJ1	16	-1	-1	17
13	7.704068933638335E-5	TGTGCTGCGTGGGCTACCACTGGTTGGTTCAAGATATTT	CAAWATTGWFKIF	TRGV10	.	TRGJP1	12	-1	-1	14
13	7.704068933638335E-5	TGTGCCACCTGGTCGTCGAATTATTATAAGAAACTCTTT	CATWSSNYYKKLF	TRGV8	.	TRGJ1	11	-1	-1	15
13	7.704068933638335E-5	TGTGCCACCTGGGGATCGAATTATTATAAGAAACTCTTT	CATWGSNYYKKLF	TRGV7	.	TRGJ1	12	-1	-1	15
13	7.704068933638335E-5	TGTGCCACCTGGGATCACGGGTATTATAAGAAACTCTTT	CATWDHGYYKKLF	TRGV2	.	TRGJ1	13	-1	-1	21
13	7.704068933638335E-5	TGTGCCACCTGGGATGCTTCGCGATATAAGAAACTCTTT	CATWDASRYKKLF	TRGV4	.	TRGJ1	15	-1	-1	24
13	7.704068933638335E-5	TGTGCCACCTGGGATGCCGGTGATTGGATCAAGACGTTT	CATWDAGDWIKTF	TRGV2	.	TRGJP2	13	-1	-1	19
13	7.704068933638335E-5	TGTGCCACCTGGGATGGGCGGGGTTATAAGAAACTCTTT	CATWDGRGYKKLF	TRGV4	.	TRGJ1	18	-1	-1	23
13	7.704068933638335E-5	TGTGCCACCTGGGATGGGCGAAGTTATAAGAAACTCTTT	CATWDGRSYKKLF	TRGV4	.	TRGJ1	18	-1	-1	23
13	7.704068933638335E-5	TGTGCCACCTGGGACGGCCCTTATTATAAGAAACTCTTT	CATWDGPYYKKLF	TRGV2	.	TRGJ1	19	-1	-1	20
13	7.704068933638335E-5	TGTGCCACCTGGGACGGGCCCCCTCCTAAGAAACTCTTT	CATWDGPPPKKLF	TRGV2	.	TRGJ1	20	-1	-1	26
13	7.704068933638335E-5	TGTGCCACCTGGGACGGGCCGGGTGTGAAGAAACTCTTT	CATWDGPGVKKLF	TRGV2	.	TRGJ1	19	-1	-1	27
13	7.704068933638335E-5	TGTGCCACCTGGGACGGGCCGACTTATAAGAAACTCTTT	CATWDGPTYKKLF	TRGV2	.	TRGJ1	19	-1	-1	23
13	7.704068933638335E-5	TGTGCCACCTGGGACGGGCATTATTATAAGAAACTCTTT	CATWDGHYYKKLF	TRGV2	.	TRGJ1	18	-1	-1	19
13	7.704068933638335E-5	TGTGCCACCTGGGACGGGCAGTGGGGTAAGAAACTCTTT	CATWDGQWGKKLF	TRGV2	.	TRGJ1	18	-1	-1	26
13	7.704068933638335E-5	TGTGCCACCTGGGACGGATTTTATTATAAGAAACTCTTT	CATWDGFYYKKLF	TRGV2	.	TRGJ1	16	-1	-1	20
13	7.704068933638335E-5	TGTGCCACCTGGGACGGAGGTTATTATAAGAAACTCTTT	CATWDGGYYKKLF	TRGV2	.	TRGJ1	16	-1	-1	20
13	7.704068933638335E-5	TGTGCCACCTGGGACAGGCTGTGGTATAAGAAACTCTTT	CATWDRLWYKKLF	TRGV7	.	TRGJ1	21	-1	-1	24
13	7.704068933638335E-5	TGTGCCACCTGGGACAGGCCGAATTATAAGAAACTCTTT	CATWDRPNYKKLF	TRGV5	.	TRGJ1	19	-1	-1	22
13	7.704068933638335E-5	TGTGCCACCTGGGACAGGCGGGTGACTCAGAAACTCTTT	CATWDRRVTQKLF	TRGV3	.	TRGJ1	18	-1	-1	28
13	7.704068933638335E-5	TGTGCCACCTGGGAGGTACATTATTATAAGAAACTCTTT	CATWEVHYYKKLF	TRGV4	.	TRGJ1	13	-1	-1	19
13	7.704068933638335E-5	TGTGCCACCTGTCCCCAAGGGTATAAGAAACTCTTT	CATCPQGYKKLF	TRGV5	.	TRGJ1	10	-1	-1	21
13	7.704068933638335E-5	TGTGCCACCTGCCACAATTATTATAAGAAACTCTTT	CATCHNYYKKLF	TRGV8	.	TRGJ2	10	-1	-1	15
13	7.704068933638335E-5	TGTGCCACCTGGGCCTATTATTATAAGAAACTCTTT	CATWAYYYKKLF	TRGV8	.	TRGJ1	12	-1	-1	16
13	7.704068933638335E-5	TGTGCCACCTGGGATTTGAGGTATAAGAAACTCTTT	CATWDLRYKKLF	TRGV4	.	TRGJ1	14	-1	-1	21
13	7.704068933638335E-5	TGTGCCACCTGGGATGGGCCGGCAAAGAAACTCTTT	CATWDGPAKKLF	TRGV4	.	TRGJ1	19	-1	-1	24
13	7.704068933638335E-5	TGTGCCACCTGGGACCCCCGAGGCAAGAAACTCTTT	CATWDPRGKKLF	TRGV3	.	TRGJ1	14	-1	-1	24
13	7.704068933638335E-5	TGTGCCACCTGGGACGGGCAGGAGGGGAAACTCTTT	CATWDGQEGKLF	TRGV2	.	TRGJ1	18	-1	-1	26
13	7.704068933638335E-5	TGTGCCACCTGGGACGGGATTGATAAGAAACTCTTT	CATWDGIDKKLF	TRGV2	.	TRGJ1	17	-1	-1	18
13	7.704068933638335E-5	TGTGCCACCTGGGACGAGCCTTATAAGAAACTCTTT	CATWDEPYKKLF	TRGV2	.	TRGJ1	19	-1	-1	20
13	7.704068933638335E-5	TGTGCCACCTGGGACAGGTCTAATAAGAAACTCTTT	CATWDRSNKKLF	TRGV7	.	TRGJ1	20	-1	-1	22
13	7.704068933638335E-5	TGTGCCACCTGGGACAGGCCCTATAAGAAACTCTTT	CATWDRPYKKLF	TRGV3	.	TRGJ1	19	-1	-1	21
13	7.704068933638335E-5	TGTGCCACCTGGGACAGGCCGGGAAAGAAACTCTTT	CATWDRPGKKLF	TRGV3	.	TRGJ1	19	-1	-1	24
13	7.704068933638335E-5	TGTGCCACCTGGGAAGGGTATTATAAGAAACTCTTT	CATWEGYYKKLF	TRGV4	.	TRGJ1	17	-1	-1	18
13	7.704068933638335E-5	TGTGCCACCTGGATCGAGTGGTATAAGAAACTCTTT	CATWIEWYKKLF	TRGV8	.	TRGJ2	11	-1	-1	21
13	7.704068933638335E-5	TGTGCCACCGAGGTGAATTATTATAAGAAACTCTTT	CATEVNYYKKLF	TRGV7	.	TRGJ1	8	-1	-1	14
13	7.704068933638335E-5	TGTGCCTATGAGGGGTATTATAAGAAACTCTTT	CAYEGYYKKLF	TRGV5	.	TRGJ1	5	-1	-1	15
13	7.704068933638335E-5	TGTGCCACCTGGGGTGTCTATAAGAAACTCTTT	CATWGVYKKLF	TRGV8	.	TRGJ1	12	-1	-1	18
13	7.704068933638335E-5	TGTGCCACCTGGGACTACCTTGGAAAACTCTTT	CATWDYLGKLF	TRGV7	.	TRGJ1	14	-1	-1	24
13	7.704068933638335E-5	TGTGCCACCTGGGACGGGCCCCCCAAACTCTTT	CATWDGPPKLF	TRGV2	.	TRGJ1	20	-1	-1	24
13	7.704068933638335E-5	TGTGCCACCTGGGACGAAGGGGAGAAACTCTTT	CATWDEGEKLF	TRGV3	.	TRGJ1	14	-1	-1	22
13	7.704068933638335E-5	TGTGCCACCTGGGAAGGCGATAAGAAACTCTTT	CATWEGDKKLF	TRGV3	.	TRGJ1	17	-1	-1	19
13	7.704068933638335E-5	TGTGCCACCTGGGACAAGGGGAAACTCTTT	CATWDKGKLF	TRGV7	.	TRGJ1	15	-1	-1	20
13	7.704068933638335E-5	TGTGCCACCTGGGAGGGGGGGAAACTCTTT	CATWEGGKLF	TRGV2	.	TRGJ1	17	-1	-1	20
13	7.704068933638335E-5	TGTGCCACCTGGGAGGACGGGAAACTCTTT	CATWEDGKLF	TRGV8	.	TRGJ1	13	-1	-1	20
13	7.704068933638335E-5	TGTCCTTCGGGGTATAAGAAACTCTTT	CPSGYKKLF	TRGV3	.	TRGJ1	2	-1	-1	12
13	7.704068933638335E-5	TGTGCCACCTGGTATAAGAAACTCTTT	CATWYKKLF	TRGV8	.	TRGJ1	15	-1	-1	12
13	7.704068933638335E-5	TGTGCCACCTGGGGCGAGAAACTCTTT	CATWGEKLF	TRGV2	.	TRGJ1	15	-1	-1	16
13	7.704068933638335E-5	TGTGCCACCTGGAATAAGAAACTCTTT	CATWNKKLF	TRGV8	.	TRGJ1	15	-1	-1	13
13	7.704068933638335E-5	TGTGCCACCAGCAATAAGAAACTCTTT	CATSNKKLF	TRGV3	.	TRGJ1	8	-1	-1	13
13	7.704068933638335E-5	TGTGCCACCTGGGATTGGCTCTTT	CATWDWLF	TRGV8	.	TRGJ1	18	-1	-1	18
13	7.704068933638335E-5	TGTGCCACCCCGAAGAAACTCTTT	CATPKKLF	TRGV5	.	TRGJ1	8	-1	-1	12
13	7.704068933638335E-5	TGTGCCAACGTGAAGAAACTCTTT	CANVKKLF	TRGV2	.	TRGJ1	6	-1	-1	12
13	7.704068933638335E-5	TGTGCCACCTGTCTCTTT	CATCLF	TRGV4	.	TRGJ1	10	-1	-1	12
12	7.111448246435387E-5	TGTGCCACCTGGGACCCCGCCGGGTGGGGCGGAGGTGGGAGTAGTGATTGGATCAAGACGTTT	CATWDPAGWGGGGSSDWIKTF	TRGV2	.	TRGJP2	14	-1	-1	39
12	7.111448246435387E-5	TGTGCTGCGTGGGCCAATCCCGAGACATATACCACTGGTTGGTTCAAGATATTT	CAAWANPETYTTGWFKIF	TRGV10	.	TRGJP1	12	-1	-1	26
12	7.111448246435387E-5	TGTGCTGCGTGGGCCCTAGGAGGGGTTCTTTATTATAAGAAACTCTTT	CAAWALGGVLYYKKLF	TRGV10	.	TRGJ1	12	-1	-1	29
12	7.111448246435387E-5	TGTGCTGCGTGGGATTACTTCCTCACCACTGGTTGGTTCAAGATATTT	CAAWDYFLTTGWFKIF	TRGV10	.	TRGJP1	17	-1	-1	24
12	7.111448246435387E-5	TGTGCTGCGTGGGACCTAAATACCACTGGTTGGTTCAAGATATTT	CAAWDLNTTGWFKIF	TRGV10	.	TRGJP1	13	-1	-1	16
12	7.111448246435387E-5	TGTGCCACCTGGGATGGACGCTCGCATTATTATAAGAAACTCTTT	CATWDGRSHYYKKLF	TRGV4	.	TRGJ1	16	-1	-1	21
12	7.111448246435387E-5	TGTGCCACCTGGGACGGGCGGGTCGGTTATTATAAGAAACTCTTT	CATWDGRVGYYKKLF	TRGV2	.	TRGJ1	18	-1	-1	26
12	7.111448246435387E-5	TGTGCCTGCTGGATTAGTCAAACTTATTATAAGAAACTCTTT	CACWISQTYYKKLF	TRGV11	.	TRGJ1	19	-1	-1	23
12	7.111448246435387E-5	TGTGCCACCTGGGATGCCTGGAATTATTATAAGAAACTCTTT	CATWDAWNYYKKLF	TRGV4	.	TRGJ1	15	-1	-1	20
12	7.111448246435387E-5	TGTGCCACCTGGGATGGTGACCGGCGGGTGAAGAAACTCTTT	CATWDGDRRVKKLF	TRGV4	.	TRGJ1	16	-1	-1	30
12	7.111448246435387E-5	TGTGCCACCTGGGACGCGTCCCAAGGTTATAAGAAACTCTTT	CATWDASQGYKKLF	TRGV2	.	TRGJ1	15	-1	-1	26
12	7.111448246435387E-5	TGTGCCACCTGGGACGGGCTCCCTAATTATAAGAAACTCTTT	CATWDGLPNYKKLF	TRGV2	.	TRGJ1	18	-1	-1	25
12	7.111448246435387E-5	TGTGCCACCTGGGACGGGCCAGGGAATTATAAGAAACTCTTT	CATWDGPGNYKKLF	TRGV2	.	TRGJ1	19	-1	-1	25
12	7.111448246435387E-5	TGTGCCACCTGGGACGGGAATAGTGATTGGATCAAGACGTTT	CATWDGNSDWIKTF	TRGV2	.	TRGJP2	17	-1	-1	20
12	7.111448246435387E-5	TGTGCCACCTGGGACGGAGAGAATTATTATAAGAAACTCTTT	CATWDGENYYKKLF	TRGV2	.	TRGJ1	16	-1	-1	20
12	7.111448246435387E-5	TGTGCCACCTGGGACAGGGGGTGGTGTAGAAGACGACTCTTT	CATWDRGWCRRRLF	TRGV3	.	TRGJ1	17	-1	-1	35
12	7.111448246435387E-5	TGTGCCAACTGTGCCACCTGGGACCTACATAAGAAACTCTTT	CANCATWDLHKKLF	TRGV3	.	TRGJ1	10	-1	-1	28
12	7.111448246435387E-5	TGTGCTGCGTGGGATTATAGTTATTATAAGAAACTCTTT	CAAWDYSYYKKLF	TRGV10	.	TRGJ1	16	-1	-1	20
12	7.111448246435387E-5	TGTGCCTTGTGGGATCAGAATTATTATAAGAAACTCTTT	CALWDQNYYKKLF	TRGV9	.	TRGJ1	13	-1	-1	17
12	7.111448246435387E-5	TGTGCCTGCTGTTTTTTTGAGAGGGGTAAGAAACTCTTT	CACCFFERGKKLF	TRGV11	.	TRGJ1	10	-1	-1	26
12	7.111448246435387E-5	TGTGCCTGCTGGATTAGGCACTATTATAAGAAACTCTTT	CACWIRHYYKKLF	TRGV11	.	TRGJ1	20	-1	-1	21
12	7.111448246435387E-5	TGTGCCACCTGGCTCGGAGCGGGGTATAAGAAACTCTTT	CATWLGAGYKKLF	TRGV2	.	TRGJ1	11	-1	-1	24
12	7.111448246435387E-5	TGTGCCACCTGGGCTGGAAAGGATTATAAGAAACTCTTT	CATWAGKDYKKLF	TRGV2	.	TRGJ1	12	-1	-1	22
12	7.111448246435387E-5	TGTGCCACCTGGGCCCCGAATTATTATAAGAAACTCTTT	CATWAPNYYKKLF	TRGV5P	.	TRGJ1	12	-1	-1	16
12	7.111448246435387E-5	TGTGCCACCTGGGATGTGAATTATTATAAGAAACTCTTT	CATWDVNYYKKLF	TRGV4	.	TRGJ1	15	-1	-1	17
12	7.111448246435387E-5	TGTGCCACCTGGGATGGGCCTGGGTATAAGAAACTCTTT	CATWDGPGYKKLF	TRGV4	.	TRGJ1	19	-1	-1	24
12	7.111448246435387E-5	TGTGCCACCTGGGATGGACGTAAGTGTTGGAAACTCTTT	CATWDGRKCWKLF	TRGV4	.	TRGJ1	16	-1	-1	29
12	7.111448246435387E-5	TGTGCCACCTGGGACCCCTTCAGGTATAAGAAACTCTTT	CATWDPFRYKKLF	TRGV2	.	TRGJ1	14	-1	-1	24
12	7.111448246435387E-5	TGTGCCACCTGGGACGGCGGGGTTAGTAAGAAACTCTTT	CATWDGGVSKKLF	TRGV2	.	TRGJ1	16	-1	-1	22
12	7.111448246435387E-5	TGTGCCACCTGGGACGGGCTGTACTTGACGAAACTCTTT	CATWDGLYLTKLF	TRGV2	.	TRGJ1	18	-1	-1	29
12	7.111448246435387E-5	TGTGCCACCTGGGACGGGCCTGATTGGATCAAGACGTTT	CATWDGPDWIKTF	TRGV2	.	TRGJP2	19	-1	-1	20
12	7.111448246435387E-5	TGTGCCACCTGGGACGGGCCCAATTATAAGAAACTCTTT	CATWDGPNYKKLF	TRGV2	.	TRGJ1	20	-1	-1	22
12	7.111448246435387E-5	TGTGCCACCTGGGACGGGCCGCGGTATAAGAAACTCTTT	CATWDGPRYKKLF	TRGV2	.	TRGJ1	19	-1	-1	24
12	7.111448246435387E-5	TGTGCCACCTGGGACGGGCAGGAAGGCAAGAAACTCTTT	CATWDGQEGKKLF	TRGV2	.	TRGJ1	18	-1	-1	27
12	7.111448246435387E-5	TGTGCCACCTGGGACAGGCCCAGGTATAAGAAACTCTTT	CATWDRPRYKKLF	TRGV3	.	TRGJ1	19	-1	-1	24
12	7.111448246435387E-5	TGTGCCACCTGGGACAGGCCGGGATATAAGAAACTCTTT	CATWDRPGYKKLF	TRGV3	.	TRGJ1	19	-1	-1	24
12	7.111448246435387E-5	TGTGCCACCTGGGAGGGCCATTATTATAAGAAACTCTTT	CATWEGHYYKKLF	TRGV4	.	TRGJ1	18	-1	-1	19
12	7.111448246435387E-5	TGTGCCACCTGGGAGACAGATCCTTATAAGAAACTCTTT	CATWETDPYKKLF	TRGV3	.	TRGJ1	13	-1	-1	23
12	7.111448246435387E-5	TGTGCCACCTGGACGGGGGCTTATTATAAGAAACTCTTT	CATWTGAYYKKLF	TRGV3	.	TRGJ1	11	-1	-1	20
12	7.111448246435387E-5	TGTGCTGCGTGGGATTGGTATAATAAGAAACTCTTT	CAAWDWYNKKLF	TRGV10	.	TRGJ1	15	-1	-1	18
12	7.111448246435387E-5	TGTGCCACCTGGTCGTATGATTATAAGAAACTCTTT	CATWSYDYKKLF	TRGV8	.	TRGJ1	11	-1	-1	12
12	7.111448246435387E-5	TGTGCCACCTGGGATTCCCTAAGTGAGAAACTCTTT	CATWDSLSEKLF	TRGV7	.	TRGJ1	13	-1	-1	25
12	7.111448246435387E-5	TGTGCCACCTGGGATGGGCCTCGAGAGAAACTCTTT	CATWDGPREKLF	TRGV4	.	TRGJ1	19	-1	-1	25
12	7.111448246435387E-5	TGTGCCACCTGGGACCTTGGTTATAAGAAACTCTTT	CATWDLGYKKLF	TRGV8	.	TRGJ1	13	-1	-1	20
12	7.111448246435387E-5	TGTGCCACCTGGGACCTCGGGTATAAGAAACTCTTT	CATWDLGYKKLF	TRGV5	.	TRGJ1	14	-1	-1	21
12	7.111448246435387E-5	TGTGCCACCTGGGACCCTTATTATAAGAAACTCTTT	CATWDPYYKKLF	TRGV8	.	TRGJ1	13	-1	-1	17
12	7.111448246435387E-5	TGTGCCACCTGGGACCCCGTCTATAAGAAACTCTTT	CATWDPVYKKLF	TRGV2	.	TRGJ1	14	-1	-1	21
12	7.111448246435387E-5	TGTGCCACCTGGGACGTCTATTATAAGAAACTCTTT	CATWDVYYKKLF	TRGV2	.	TRGJ1	15	-1	-1	18
12	7.111448246435387E-5	TGTGCCACCTGGGACGTCACGTCCAAGAAACTCTTT	CATWDVTSKKLF	TRGV2	.	TRGJ1	26	-1	-1	24
12	7.111448246435387E-5	TGTGCCACCTGGGACGCCGGGAATAAGAAACTCTTT	CATWDAGNKKLF	TRGV4	.	TRGJ1	13	-1	-1	22
12	7.111448246435387E-5	TGTGCCACCTGGGACGGGTGTCTTGAGAAACTCTTT	CATWDGCLEKLF	TRGV2	.	TRGJ1	17	-1	-1	25
12	7.111448246435387E-5	TGTGCCACCTGGGACGGGCGTCTGAAGAAACTCTTT	CATWDGRLKKLF	TRGV2	.	TRGJ1	18	-1	-1	24
12	7.111448246435387E-5	TGTGCCACCTGGGACGGGGCCTCTAAGAAACTCTTT	CATWDGASKKLF	TRGV2	.	TRGJ1	20	-1	-1	23
12	7.111448246435387E-5	TGTGCCACCTGGGACACTACGATTAAGAAACTCTTT	CATWDTTIKKLF	TRGV2	.	TRGJ1	14	-1	-1	23
12	7.111448246435387E-5	TGTGCCACCTGGGACAGTCCGGGCAGGAAACTCTTT	CATWDSPGRKLF	TRGV5	.	TRGJ1	19	-1	-1	26
12	7.111448246435387E-5	TGTGCCACCTGGGACAGGATCAAAGAGAAACTCTTT	CATWDRIKEKLF	TRGV7	.	TRGJ1	17	-1	-1	25
12	7.111448246435387E-5	TGTGCCACCTGGGACAATTATTATAAGAAACTCTTT	CATWDNYYKKLF	TRGV2	.	TRGJ1	14	-1	-1	15
12	7.111448246435387E-5	TGTGCCACCTGGGAAGGAACCCCAAAGAAACTCTTT	CATWEGTPKKLF	TRGV7	.	TRGJ1	16	-1	-1	24
12	7.111448246435387E-5	TGTGCCTGCTGGATTAGGCGTTTGAAACTCTTT	CACWIRRLKLF	TRGV11	.	TRGJ1	18	-1	-1	23
12	7.111448246435387E-5	TGTGCCCCGATGAATTATTATAAGAAACTCTTT	CAPMNYYKKLF	TRGV8	.	TRGJ1	5	-1	-1	11
12	7.111448246435387E-5	TGTGCCATCGAGAGTTATTATAAGAAACTCTTT	CAIESYYKKLF	TRGV5	.	TRGJ1	6	-1	-1	11
12	7.111448246435387E-5	TGTGCCACCTGGGTATATTATAAGAAACTCTTT	CATWVYYKKLF	TRGV7	.	TRGJ1	12	-1	-1	15
12	7.111448246435387E-5	TGTGCCACCTGGGCCCATTATAAGAAACTCTTT	CATWAHYKKLF	TRGV5	.	TRGJ1	12	-1	-1	16
12	7.111448246435387E-5	TGTGCCACCTGGGATGGACATAAGAAACTCTTT	CATWDGHKKLF	TRGV4	.	TRGJ1	16	-1	-1	19
12	7.111448246435387E-5	TGTGCCACCTGGGATGGAGATAAGAAACTCTTT	CATWDGDKKLF	TRGV4	.	TRGJ1	16	-1	-1	19
12	7.111448246435387E-5	TGTGCCACCTGGGATAGGCTATGGAAACTCTTT	CATWDRLWKLF	TRGV8	.	TRGJ1	21	-1	-1	23
12	7.111448246435387E-5	TGTGCCACCTGGGACCCCTTGGAGAAACTCTTT	CATWDPLEKLF	TRGV2	.	TRGJ1	14	-1	-1	22
12	7.111448246435387E-5	TGTGCCACCTGGGACGCCAAGGTGGAACTCTTT	CATWDAKVELF	TRGV2	.	TRGJ1	15	-1	-1	25
12	7.111448246435387E-5	TGTGCCACCTGGGACGGTATTAAGAAACTCTTT	CATWDGIKKLF	TRGV3	.	TRGJ1	14	-1	-1	20
12	7.111448246435387E-5	TGTGCCACCTGGGACGGGGTTAAGAAACTCTTT	CATWDGVKKLF	TRGV7	.	TRGJ1	17	-1	-1	20
12	7.111448246435387E-5	TGTGCCACCTGGGACGGGGGTAAGAAACTCTTT	CATWDGGKKLF	TRGV2	.	TRGJ1	17	-1	-1	20
12	7.111448246435387E-5	TGTGCCACCTGGGACGGGGGCAAGAAACTCTTT	CATWDGGKKLF	TRGV2	.	TRGJ1	17	-1	-1	21
12	7.111448246435387E-5	TGTGCCACCTGGGACGGAAATAAGAAACTCTTT	CATWDGNKKLF	TRGV2	.	TRGJ1	16	-1	-1	19
12	7.111448246435387E-5	TGTGCCACCTGGGACGAATATAAGAAACTCTTT	CATWDEYKKLF	TRGV3	.	TRGJ1	14	-1	-1	18
12	7.111448246435387E-5	TGTGCCACCTGGGACAGATATAAGAAACTCTTT	CATWDRYKKLF	TRGV7	.	TRGJ1	16	-1	-1	18
12	7.111448246435387E-5	TGTGCCACCTGGGAGTGGTATAAGAAACTCTTT	CATWEWYKKLF	TRGV4	.	TRGJ1	17	-1	-1	18
12	7.111448246435387E-5	TGTGCCAGCGAACCCTATTATAAGAAACTCTTT	CASEPYYKKLF	TRGV2	.	TRGJ1	6	-1	-1	15
12	7.111448246435387E-5	TGTGCCACCTGGGTTTACAAGAAACTCTTT	CATWVYKKLF	TRGV3	.	TRGJ1	12	-1	-1	14
12	7.111448246435387E-5	TGTGCCACCTGGGCCAATAAGAAACTCTTT	CATWANKKLF	TRGV2	.	TRGJ1	12	-1	-1	16
12	7.111448246435387E-5	TGTGCCACCTGGGATTCTAAGAAACTCTTT	CATWDSKKLF	TRGV4	.	TRGJ1	14	-1	-1	13
12	7.111448246435387E-5	TGTGCCACCTGGGACCGTAAGAAACTCTTT	CATWDRKKLF	TRGV4	.	TRGJ1	13	-1	-1	17
12	7.111448246435387E-5	TGTGCCACCTGGGAATGTAAGAAACTCTTT	CATWECKKLF	TRGV7	.	TRGJ1	13	-1	-1	17
12	7.111448246435387E-5	TGTGCCACCTTAGGCCGGAAACTCTTT	CATLGRKLF	TRGV3	.	TRGJ1	9	-1	-1	17
12	7.111448246435387E-5	TGTGCCACCTGGGACTGGGGACTCTTT	CATWDWGLF	TRGV7	.	TRGJ1	17	-1	-1	20
12	7.111448246435387E-5	TGTGCCACCTGGGACGGAAAACTCTTT	CATWDGKLF	TRGV2	.	TRGJ1	16	-1	-1	18
12	7.111448246435387E-5	TGTGCCACGAAGCGGGTGAAACTCTTT	CATKRVKLF	TRGV4	.	TRGJ1	7	-1	-1	17
12	7.111448246435387E-5	TGTGCCTTCCCGGGGAAACTCTTT	CAFPGKLF	TRGV8	.	TRGJ1	5	-1	-1	14
12	7.111448246435387E-5	TGTGCCTCCCAGTTGAAACTCTTT	CASQLKLF	TRGV2	.	TRGJ1	8	-1	-1	14
12	7.111448246435387E-5	TGTGCCTCAGATAAGAAACTCTTT	CASDKKLF	TRGV9	.	TRGJ1	6	-1	-1	10
12	7.111448246435387E-5	TGTGCCACTGGGAGGAAACTCTTT	CATGRKLF	TRGV2	.	TRGJ1	12	-1	-1	14
12	7.111448246435387E-5	TGTGCCACCTTTGGGAAACTCTTT	CATFGKLF	TRGV7	.	TRGJ1	9	-1	-1	14
12	7.111448246435387E-5	TGTGCGTGTTATAAGAAACTCTTT	CACYKKLF	TRGV8	.	TRGJ1	4	-1	-1	8
11	6.518827559232438E-5	TGTGCCTGCTGGATTAGGCACCACGGGGGGTCCTCTTATTATAAGAAACTCTTT	CACWIRHHGGSSYYKKLF	TRGV11	.	TRGJ1	20	-1	-1	35
11	6.518827559232438E-5	TGTGCCTGCTGGATTAGGCACGTTGAGGCCGAGGATTACTCTAAGAAACTCTTT	CACWIRHVEAEDYSKKLF	TRGV11	.	TRGJ1	22	-1	-1	34
11	6.518827559232438E-5	TGTGCCACCTGGGACGGGCCGATTTATACCACTGGTTGGTTCAAGATATTT	CATWDGPIYTTGWFKIF	TRGV2	.	TRGJP1	19	-1	-1	24
11	6.518827559232438E-5	TGTGCCACCTGGGACAGGCCGGGGCGAGCCGGCTATTATAAGAAACTCTTT	CATWDRPGRAGYYKKLF	TRGV3	.	TRGJ1	19	-1	-1	33
11	6.518827559232438E-5	TGTGCCTTGTTTCTCCTTGAGGGGACGAATTATTATAAGAAACTCTTT	CALFLLEGTNYYKKLF	TRGV9	.	TRGJ1	9	-1	-1	25
11	6.518827559232438E-5	TGTGCCACCTGGGATAGCGGCGAGGGGTTTCATTATAAGAAACTCTTT	CATWDSGEGFHYKKLF	TRGV8	.	TRGJ1	16	-1	-1	31
11	6.518827559232438E-5	TGTGCCACCTGGGACAGGCCGAGAGGTGGGTATTATAAGAAACTCTTT	CATWDRPRGGYYKKLF	TRGV5	.	TRGJ1	19	-1	-1	30
11	6.518827559232438E-5	TGTGCTGCGTGGGATTATTTTAGTAGTGATTGGATCAAGACGTTT	CAAWDYFSSDWIKTF	TRGV10	.	TRGJP2	16	-1	-1	20
11	6.518827559232438E-5	TGTGCCACCTGGGCCCCTACGGGGGGTTATTATAAGAAACTCTTT	CATWAPTGGYYKKLF	TRGV8	.	TRGJ1	12	-1	-1	26
11	6.518827559232438E-5	TGTGCCACCTGGGCGTGTGGGAGTAGTGATTGGATCAAGACGTTT	CATWACGSSDWIKTF	TRGV2	.	TRGJP2	12	-1	-1	21
11	6.518827559232438E-5	TGTGCCACCTGGGACGGGCTGTCGAAGTATTATAAGAAACTCTTT	CATWDGLSKYYKKLF	TRGV2	.	TRGJ1	18	-1	-1	21
11	6.518827559232438E-5	TGTGCCACCTGGGACGGGCCAGTGGCGGATTATAAGAAACTCTTT	CATWDGPVADYKKLF	TRGV2	.	TRGJ1	22	-1	-1	28
11	6.518827559232438E-5	TGTGCCACCTGGGACGGGGGGATGAATTATTATAAGAAACTCTTT	CATWDGGMNYYKKLF	TRGV2	.	TRGJ1	17	-1	-1	23
11	6.518827559232438E-5	TGTGCTGCAATAAGACATAGTAGTGATTGGATCAAGACGTTT	CAAIRHSSDWIKTF	TRGV10	.	TRGJP2	7	-1	-1	16
11	6.518827559232438E-5	TGTGCCTGCTGGCATCAACCTCATCAGACTAAGAAACTCTTT	CACWHQPHQTKKLF	TRGV11	.	TRGJ1	11	-1	-1	29
11	6.518827559232438E-5	TGTGCCTGCTGGATTAGGCACGTGCCCTATAAGAAACTCTTT	CACWIRHVPYKKLF	TRGV11	.	TRGJ1	25	-1	-1	27
11	6.518827559232438E-5	TGTGCCTGCTGGATTAGACCGAAGGGTTATAAGAAACTCTTT	CACWIRPKGYKKLF	TRGV11	.	TRGJ1	16	-1	-1	26
11	6.518827559232438E-5	TGTGCCACCTGGGTTTTTAGGCATTATTATAAGAAACTCTTT	CATWVFRHYYKKLF	TRGV2	.	TRGJ1	12	-1	-1	22
11	6.518827559232438E-5	TGTGCCACCTGGGCCCCCGGGGTGGATTATAAGAAACTCTTT	CATWAPGVDYKKLF	TRGV8	.	TRGJ1	12	-1	-1	25
11	6.518827559232438E-5	TGTGCCACCTGGGATGGGCCGGAGGCCGGGGAGAAACTCTTT	CATWDGPEAGEKLF	TRGV4	.	TRGJ2	19	-1	-1	31
11	6.518827559232438E-5	TGTGCCACCTGGGACGGGTCTCGCGGGTATAAGAAACTCTTT	CATWDGSRGYKKLF	TRGV2	.	TRGJ1	17	-1	-1	27
11	6.518827559232438E-5	TGTGCCACCTGGGACGGGCCGCATTATTATAAGAAACTCTTT	CATWDGPHYYKKLF	TRGV2	.	TRGJ1	19	-1	-1	19
11	6.518827559232438E-5	TGTGCCACCTGGGACGGGCCGAGTTATTATAAGAAACTCTTT	CATWDGPSYYKKLF	TRGV2	.	TRGJ1	19	-1	-1	19
11	6.518827559232438E-5	TGTGCCACCTGGGACGGGACCTCTCATTATAAGAAACTCTTT	CATWDGTSHYKKLF	TRGV2	.	TRGJ1	20	-1	-1	25
11	6.518827559232438E-5	TGTGCCACCTGGGACGGGACGGGGTACTATAAGAAACTCTTT	CATWDGTGYYKKLF	TRGV2	.	TRGJ1	17	-1	-1	24
11	6.518827559232438E-5	TGTGCCACCTGGGACGGAAATAGGGATTATAAGAAACTCTTT	CATWDGNRDYKKLF	TRGV2	.	TRGJ1	16	-1	-1	25
11	6.518827559232438E-5	TGTGCCACCTGGGACAGTCGGAATTATTATAAGAAACTCTTT	CATWDSRNYYKKLF	TRGV3	.	TRGJ1	16	-1	-1	20
11	6.518827559232438E-5	TGTGCCACCTGGGACAGGGCTTATTCTTATAAGAAACTCTTT	CATWDRAYSYKKLF	TRGV3	.	TRGJ1	20	-1	-1	22
11	6.518827559232438E-5	TGTGCCACCTGGGACAAACTGGAGAGGTATAAGAAACTCTTT	CATWDKLERYKKLF	TRGV3	.	TRGJ1	15	-1	-1	27
11	6.518827559232438E-5	TGTGCCACCTGGGAGATTAGTAGTGATTGGATCAAGACGTTT	CATWEISSDWIKTF	TRGV2	.	TRGJP2	13	-1	-1	17
11	6.518827559232438E-5	TGTGCCACCTGGATGACCCGGGCTTATTATAAGAAACTCTTT	CATWMTRAYYKKLF	TRGV4	.	TRGJ1	14	-1	-1	23
11	6.518827559232438E-5	TGTGCTGCGTCCCTCCTTTATTATTATAAGAAACTCTTT	CAASLLYYYKKLF	TRGV10	.	TRGJ1	9	-1	-1	19
11	6.518827559232438E-5	TGTGCCTTGTGTGGGGGGGGTTATTATAAGAAACTCTTT	CALCGGGYYKKLF	TRGV9	.	TRGJ1	10	-1	-1	20
11	6.518827559232438E-5	TGTGCCTTGTGGGACCAGAACTATTATAAGAAACTCTTT	CALWDQNYYKKLF	TRGV9	.	TRGJ1	13	-1	-1	17
11	6.518827559232438E-5	TGTGCCTGCTGGATTACTTTCCCTATTAAGAAACTCTTT	CACWITFPIKKLF	TRGV11	.	TRGJ1	15	-1	-1	26
11	6.518827559232438E-5	TGTGCCTGCTGGATTAGCCCTTATTATAAGAAACTCTTT	CACWISPYYKKLF	TRGV11	.	TRGJ1	16	-1	-1	20
11	6.518827559232438E-5	TGTGCCTGCTGGATTAGGCGTTATTATAAGAAACTCTTT	CACWIRRYYKKLF	TRGV11	.	TRGJ1	18	-1	-1	20
11	6.518827559232438E-5	TGTGCCTGCTGGATTAGGCACAATCGTATGAAACTCTTT	CACWIRHNRMKLF	TRGV11	.	TRGJ1	20	-1	-1	26
11	6.518827559232438E-5	TGTGCCACCTGGGTTTACCCTTATTATAAGAAACTCTTT	CATWVYPYYKKLF	TRGV8	.	TRGJ1	12	-1	-1	20
11	6.518827559232438E-5	TGTGCCACCTGGGGGGGACCTTATTATAAGAAACTCTTT	CATWGGPYYKKLF	TRGV4	.	TRGJ1	12	-1	-1	20
11	6.518827559232438E-5	TGTGCCACCTGGGATGGCCCCAAGGATAAGAAACTCTTT	CATWDGPKDKKLF	TRGV8	.	TRGJ1	18	-1	-1	25
11	6.518827559232438E-5	TGTGCCACCTGGGATGGGCCGGACTATAAGAAACTCTTT	CATWDGPDYKKLF	TRGV4	.	TRGJ1	19	-1	-1	24
11	6.518827559232438E-5	TGTGCCACCTGGGATGGGGAGGGTTATAAGAAACTCTTT	CATWDGEGYKKLF	TRGV4	.	TRGJ1	17	-1	-1	23
11	6.518827559232438E-5	TGTGCCACCTGGGATAGTTATTATTATAAGAAACTCTTT	CATWDSYYYKKLF	TRGV8	.	TRGJ1	16	-1	-1	19
11	6.518827559232438E-5	TGTGCCACCTGGGATAGCCGATTTGATAAGAAACTCTTT	CATWDSRFDKKLF	TRGV8	.	TRGJ1	16	-1	-1	25
11	6.518827559232438E-5	TGTGCCACCTGGGATAGATCGAATTATAAGAAACTCTTT	CATWDRSNYKKLF	TRGV8	.	TRGJ1	16	-1	-1	22
11	6.518827559232438E-5	TGTGCCACCTGGGACGGGTTATATTATAAGAAACTCTTT	CATWDGLYYKKLF	TRGV2	.	TRGJ1	17	-1	-1	21
11	6.518827559232438E-5	TGTGCCACCTGGGACGGGCTGGGTTATAAGAAACTCTTT	CATWDGLGYKKLF	TRGV2	.	TRGJ1	18	-1	-1	23
11	6.518827559232438E-5	TGTGCCACCTGGGACGGGCTATATTATAAGAAACTCTTT	CATWDGLYYKKLF	TRGV2	.	TRGJ1	18	-1	-1	21
11	6.518827559232438E-5	TGTGCCACCTGGGACGGGCCGCGTTATAAGAAACTCTTT	CATWDGPRYKKLF	TRGV2	.	TRGJ1	23	-1	-1	23
11	6.518827559232438E-5	TGTGCCACCTGGGACGGGCAGAGGGGGGGGAAACTCTTT	CATWDGQRGGKLF	TRGV2	.	TRGJ1	18	-1	-1	29
11	6.518827559232438E-5	TGTGCCACCTGGGACGGGCAAAATTATAAGAAACTCTTT	CATWDGQNYKKLF	TRGV2	.	TRGJ1	18	-1	-1	22
11	6.518827559232438E-5	TGTGCCACCTGGGACGGGACTTATTATAAGAAACTCTTT	CATWDGTYYKKLF	TRGV2	.	TRGJ1	17	-1	-1	17
11	6.518827559232438E-5	TGTGCCACCTGGGACAGCCCCCCTTATAAGAAACTCTTT	CATWDSPPYKKLF	TRGV3	.	TRGJ1	19	-1	-1	23
11	6.518827559232438E-5	TGTGCCACCTGGGACAGGCTAGGCTATAAGAAACTCTTT	CATWDRLGYKKLF	TRGV3	.	TRGJ1	18	-1	-1	24
11	6.518827559232438E-5	TGTGCCACCTGGGACAGGCTAAGCTATAAGAAACTCTTT	CATWDRLSYKKLF	TRGV3	.	TRGJ1	18	-1	-1	24
11	6.518827559232438E-5	TGTGCCACCTGGGACAGGCCCTATTATAAGAAACTCTTT	CATWDRPYYKKLF	TRGV3	.	TRGJ1	19	-1	-1	21
11	6.518827559232438E-5	TGTGCCACCTGGGACAGGCCAACTATTAAGAAACTCTTT	CATWDRPTIKKLF	TRGV3	.	TRGJ1	19	-1	-1	26
11	6.518827559232438E-5	TGTGCCACCTGGGACAGGCGGGATTATAAGAAACTCTTT	CATWDRRDYKKLF	TRGV3	.	TRGJ1	18	-1	-1	22
11	6.518827559232438E-5	TGTGCCACCTGGGACAGGAGCTATTATAAGAAACTCTTT	CATWDRSYYKKLF	TRGV3	.	TRGJ1	17	-1	-1	21
11	6.518827559232438E-5	TGTGCCACCTGGGACAGGAGAGGGGGTAAGAAACTCTTT	CATWDRRGGKKLF	TRGV3	.	TRGJ1	17	-1	-1	26
11	6.518827559232438E-5	TGTGCCACCTGGGACAGAAGGTATTATAAGAAACTCTTT	CATWDRRYYKKLF	TRGV7	.	TRGJ1	16	-1	-1	21
11	6.518827559232438E-5	TGTGCCACCTGGGAGATTAGTGATTGGATCAAGACGTTT	CATWEISDWIKTF	TRGV2	.	TRGJP2	13	-1	-1	17
11	6.518827559232438E-5	TGTGCCACCTGGATCTCTGGGAATTATAAGAAACTCTTT	CATWISGNYKKLF	TRGV2	.	TRGJ1	11	-1	-1	22
11	6.518827559232438E-5	TGTACTGCGTGGGACCGATATTATTATAAGAAACTCTTT	CTAWDRYYYKKLF	TRGV10	.	TRGJ1	13	-1	-1	15
11	6.518827559232438E-5	TGTGCTTCCGCCCGTAGTGATTGGATCAAGACGTTT	CASARSDWIKTF	TRGV10	.	TRGJP2	5	-1	-1	13
11	6.518827559232438E-5	TGTGCCTGCTGGATTAGGGCCGAGGGGAAACTCTTT	CACWIRAEGKLF	TRGV11	.	TRGJ1	17	-1	-1	26
11	6.518827559232438E-5	TGTGCCACCTGGGTGGTTTATTATAAGAAACTCTTT	CATWVVYYKKLF	TRGV7	.	TRGJ1	12	-1	-1	17
11	6.518827559232438E-5	TGTGCCACCTGGGCACAGACGAGCGAGAAACTCTTT	CATWAQTSEKLF	TRGV7	.	TRGJ1	17	-1	-1	25
11	6.518827559232438E-5	TGTGCCACCTGGGATTTGACGGATAAGAAACTCTTT	CATWDLTDKKLF	TRGV2	.	TRGJ1	13	-1	-1	22
11	6.518827559232438E-5	TGTGCCACCTGGGATGGCGACTGGGGGAAACTCTTT	CATWDGDWGKLF	TRGV4	.	TRGJ1	16	-1	-1	26
11	6.518827559232438E-5	TGTGCCACCTGGGATAGGCCGTTGGGGAAACTCTTT	CATWDRPLGKLF	TRGV8	.	TRGJ1	19	-1	-1	26
11	6.518827559232438E-5	TGTGCCACCTGGGATAAGTATTATAAGAAACTCTTT	CATWDKYYKKLF	TRGV8	.	TRGJ1	15	-1	-1	15
11	6.518827559232438E-5	TGTGCCACCTGGGATAAGGCAGCCAGGAAACTCTTT	CATWDKAARKLF	TRGV8	.	TRGJ1	19	-1	-1	26
11	6.518827559232438E-5	TGTGCCACCTGGGACGTTTATTATAAGAAACTCTTT	CATWDVYYKKLF	TRGV2	.	TRGJ1	15	-1	-1	17
11	6.518827559232438E-5	TGTGCCACCTGGGACGGGGGATATAAGAAACTCTTT	CATWDGGYKKLF	TRGV2	.	TRGJ1	17	-1	-1	21
11	6.518827559232438E-5	TGTGCCACCTGGGACGGGACCTATAAGAAACTCTTT	CATWDGTYKKLF	TRGV5	.	TRGJ1	21	-1	-1	21
11	6.518827559232438E-5	TGTGCCACCTGGGACAGGCTTTATAAGAAACTCTTT	CATWDRLYKKLF	TRGV7	.	TRGJ1	18	-1	-1	20
11	6.518827559232438E-5	TGTGCCACCTGGGACAGGCCGCCCAAGAAACTCTTT	CATWDRPPKKLF	TRGV5	.	TRGJ1	24	-1	-1	24
11	6.518827559232438E-5	TGTGCCACCTGGGAGGAGTGTGATAAGAAACTCTTT	CATWEECDKKLF	TRGV4	.	TRGJ1	13	-1	-1	22
11	6.518827559232438E-5	TGTGCCACCTGCAGAGAAACGAAGAAACTCTTT	CATCRETKKLF	TRGV2	.	TRGJ1	10	-1	-1	21
11	6.518827559232438E-5	TGTGCCACCTGGGCCCGAGGCGGGAAACTCTTT	CATWARGGKLF	TRGV8	.	TRGJ1	12	-1	-1	23
11	6.518827559232438E-5	TGTGCCACCTGGGGGATGAGGAAGAAACTCTTT	CATWGMRKKLF	TRGV4	.	TRGJ1	12	-1	-1	21
11	6.518827559232438E-5	TGTGCCACCTGGGATCACTATAAGAAACTCTTT	CATWDHYKKLF	TRGV8	.	TRGJ1	14	-1	-1	18
11	6.518827559232438E-5	TGTGCCACCTGGGATGCTCCCGAGCGACTCTTT	CATWDAPERLF	TRGV4	.	TRGJ1	15	-1	-1	26
11	6.518827559232438E-5	TGTGCCACCTGGGATGCATATAAGAAACTCTTT	CATWDAYKKLF	TRGV8	.	TRGJ1	14	-1	-1	18
11	6.518827559232438E-5	TGTGCCACCTGGGATGGGCCGACGAAACTCTTT	CATWDGPTKLF	TRGV4	.	TRGJ1	19	-1	-1	23
11	6.518827559232438E-5	TGTGCCACCTGGGACGGGCGGTTTAAACTCTTT	CATWDGRFKLF	TRGV2	.	TRGJ1	18	-1	-1	24
11	6.518827559232438E-5	TGTGCCACCTGGGACGGGCGGTCGAAACTCTTT	CATWDGRSKLF	TRGV2	.	TRGJ1	18	-1	-1	23
11	6.518827559232438E-5	TGTGCCACCTGGGACGGGCGGGGGAAACTCTTT	CATWDGRGKLF	TRGV2	.	TRGJ1	18	-1	-1	23
11	6.518827559232438E-5	TGTGCCACCTGGGACGGGAATAAGAAACTCTTT	CATWDGNKKLF	TRGV2	.	TRGJ1	17	-1	-1	19
11	6.518827559232438E-5	TGTGCCACCTGGGACAGCAGGGAGAAACTCTTT	CATWDSREKLF	TRGV3	.	TRGJ1	16	-1	-1	22
11	6.518827559232438E-5	TGTGCCACCTGGGACAGGCCTAATCCACTCTTT	CATWDRPNPLF	TRGV3	.	TRGJ1	20	-1	-1	26
11	6.518827559232438E-5	TGTGCCACCTGGGACAGGCGGGCGAAACTCTTT	CATWDRRAKLF	TRGV3	.	TRGJ1	18	-1	-1	23
11	6.518827559232438E-5	TGTGCCACCTGGAAAAATTATAAGAAACTCTTT	CATWKNYKKLF	TRGV2	.	TRGJ1	11	-1	-1	16
11	6.518827559232438E-5	TGTGCCACCCCCGATTATTATAAGAAACTCTTT	CATPDYYKKLF	TRGV8	.	TRGJ1	8	-1	-1	13
11	6.518827559232438E-5	TGTGCCACCAACGAGTATTATAAGAAACTCTTT	CATNEYYKKLF	TRGV4	.	TRGJ1	8	-1	-1	15
11	6.518827559232438E-5	TGTGCCACATTGATTTATTATAAGAAACTCTTT	CATLIYYKKLF	TRGV5	.	TRGJ1	7	-1	-1	8
11	6.518827559232438E-5	TGTGCTGCGTGGGGGGGGGAGAAACTCTTT	CAAWGGEKLF	TRGV10	.	TRGJ1	12	-1	-1	19
11	6.518827559232438E-5	TGTGCCTGCTGGATTACTAAGAAACTCTTT	CACWITKKLF	TRGV11	.	TRGJ1	15	-1	-1	12
11	6.518827559232438E-5	TGTGCCACCTGTGATTATAAGAAACTCTTT	CATCDYKKLF	TRGV8	.	TRGJ1	14	-1	-1	13
11	6.518827559232438E-5	TGTGCCACCTGGGATCATAAGAAACTCTTT	CATWDHKKLF	TRGV4	.	TRGJ1	14	-1	-1	13
11	6.518827559232438E-5	TGTGCCACCTGGGATCACAAGAAACTCTTT	CATWDHKKLF	TRGV4	.	TRGJ1	14	-1	-1	18
11	6.518827559232438E-5	TGTGCCACCTGGGATGGGTGGAAACTCTTT	CATWDGWKLF	TRGV4	.	TRGJ1	17	-1	-1	20
11	6.518827559232438E-5	TGTGCCACCTGGGATGGGCGGGAACTCTTT	CATWDGRELF	TRGV4	.	TRGJ1	18	-1	-1	22
11	6.518827559232438E-5	TGTGCCACCTGGGACGGCCTCCAACTCTTT	CATWDGLQLF	TRGV3	.	TRGJ1	19	-1	-1	22
11	6.518827559232438E-5	TGTGCCACCTGGGACACAGAGAAACTCTTT	CATWDTEKLF	TRGV8	.	TRGJ1	13	-1	-1	19
11	6.518827559232438E-5	TGTGCCACCTGGATCTATAAGAAACTCTTT	CATWIYKKLF	TRGV7	.	TRGJ1	11	-1	-1	15
11	6.518827559232438E-5	TGTGCCCCCCCCTATAAGAAACTCTTT	CAPPYKKLF	TRGV2	.	TRGJ1	8	-1	-1	12
11	6.518827559232438E-5	TGTGCCCCCCCGCGTAAGAAACTCTTT	CAPPRKKLF	TRGV4	.	TRGJ1	8	-1	-1	14
11	6.518827559232438E-5	TGTGCCACCTTTTATAAGAAACTCTTT	CATFYKKLF	TRGV3	.	TRGJ1	9	-1	-1	11
11	6.518827559232438E-5	TGTGCCACCTGGACTAAGAAACTCTTT	CATWTKKLF	TRGV4	.	TRGJ1	11	-1	-1	14
11	6.518827559232438E-5	TGGACCTTAGATTATAAGAAACTCTTT	WTLDYKKLF	TRGV8	.	TRGJ1	1	-1	-1	10
11	6.518827559232438E-5	TGTGCCACCCCAAAGAAACTCTTT	CATPKKLF	TRGV3	.	TRGJ1	8	-1	-1	12
11	6.518827559232438E-5	TGTGCCACCAGAAAGAAACTCTTT	CATRKKLF	TRGV3	.	TRGJ1	8	-1	-1	12
10	5.9262068720294886E-5	TGTGCCTGCTGGATTAGGCACGATAGGGGGTTTAATTGGATCAAGACGTTT	CACWIRHDRGFNWIKTF	TRGV11	.	TRGJP2	21	-1	-1	34
10	5.9262068720294886E-5	TGTGCCACCTGGGACAGGCCGCCCAAGGTACCTTATTATAAGAAACTCTTT	CATWDRPPKVPYYKKLF	TRGV3	.	TRGJ1	28	-1	-1	32
10	5.9262068720294886E-5	TGTGCTGCGTGGGACCCTCCTCCCCTTATTATTTATAAGAAACTCTTT	CAAWDPPPLIIYKKLF	TRGV10	.	TRGJ1	13	-1	-1	27
10	5.9262068720294886E-5	TGTGCCACCTGGGACAGAGGCGAGGTCGATTATTATAAGAAACTCTTT	CATWDRGEVDYYKKLF	TRGV7	.	TRGJ1	16	-1	-1	25
10	5.9262068720294886E-5	TGTGCTGCGTGGGATTATGCTACCACTGGTTGGTTCAAGATATTT	CAAWDYATTGWFKIF	TRGV10	.	TRGJP1	16	-1	-1	20
10	5.9262068720294886E-5	TGTGCTGCGTGGGATACCAATAGTAGTGATTGGATCAAGACGTTT	CAAWDTNSSDWIKTF	TRGV10	.	TRGJP2	14	-1	-1	19
10	5.9262068720294886E-5	TGTGCCACCTGGGATGAGTTTGGTTCTCGCTATAAGAAACTCTTT	CATWDEFGSRYKKLF	TRGV8	.	TRGJ1	14	-1	-1	30
10	5.9262068720294886E-5	TGTGCCACCTGGGATAGCGGGGATGATTATTATAAGAAACTCTTT	CATWDSGDDYYKKLF	TRGV8	.	TRGJ1	16	-1	-1	25
10	5.9262068720294886E-5	TGTGCCACCTGGGATAGGCCCCCTTACTATTATAAGAAACTCTTT	CATWDRPPYYYKKLF	TRGV8	.	TRGJ1	19	-1	-1	27
10	5.9262068720294886E-5	TGTGCCACCTGGGACTTACCCCTTAATTATTATAAGAAACTCTTT	CATWDLPLNYYKKLF	TRGV2	.	TRGJ1	14	-1	-1	24
10	5.9262068720294886E-5	TGTGCCACCTGGGACGGGCTTAAGAATTATTATAAGAAACTCTTT	CATWDGLKNYYKKLF	TRGV2	.	TRGJ1	18	-1	-1	23
10	5.9262068720294886E-5	TGTGCCACCTGGGACGGGCCCCCAACCTATTATAAGAAACTCTTT	CATWDGPPTYYKKLF	TRGV2	.	TRGJ1	20	-1	-1	27
10	5.9262068720294886E-5	TGTGCCACCTGGGACGGGCCCCGCGGGGATTGGATCAAGACGTTT	CATWDGPRGDWIKTF	TRGV2	.	TRGJP2	20	-1	-1	27
10	5.9262068720294886E-5	TGTGCCACCTGGGACGGGCCCACGAATTATTATAAGAAACTCTTT	CATWDGPTNYYKKLF	TRGV2	.	TRGJ1	20	-1	-1	22
10	5.9262068720294886E-5	TGTGCCACCTGGGACGGGCGGAGTAGTGATTGGATCAAGACGTTT	CATWDGRSSDWIKTF	TRGV2	.	TRGJP2	18	-1	-1	21
10	5.9262068720294886E-5	TGTGCCACCTGGGACGGGCGAAAGGGATATTATAAGAAACTCTTT	CATWDGRKGYYKKLF	TRGV2	.	TRGJ1	18	-1	-1	27
10	5.9262068720294886E-5	TGTGCCACCTGGGACGGAACAACGAATTATTATAAGAAACTCTTT	CATWDGTTNYYKKLF	TRGV2	.	TRGJ1	16	-1	-1	22
10	5.9262068720294886E-5	TGTGCCACCTGGGACAGCCTTGGGGATTATTATAAGAAACTCTTT	CATWDSLGDYYKKLF	TRGV7	.	TRGJ1	19	-1	-1	25
10	5.9262068720294886E-5	TGTGCCACCTGGGACAGGCTAGATTCGGCCAAAGCGAAACTCTTT	CATWDRLDSAKAKLF	TRGV3	.	TRGJ1	18	-1	-1	35
10	5.9262068720294886E-5	TGTGCCACCTGGGAACCCTATCCGAATTATTATAAGAAACTCTTT	CATWEPYPNYYKKLF	TRGV7	.	TRGJ1	13	-1	-1	19
10	5.9262068720294886E-5	TGTGCCTGCTGGATTAGGCACTCATATTATAAGAAACTCTTT	CACWIRHSYYKKLF	TRGV11	.	TRGJ1	20	-1	-1	24
10	5.9262068720294886E-5	TGTGCCTGCTGGATTAGGCACTGGTTTTATAAGAAACTCTTT	CACWIRHWFYKKLF	TRGV11	.	TRGJ1	20	-1	-1	26
10	5.9262068720294886E-5	TGTGCCTGCTGGATTAGGCACGTTTATTATAAGAAACTCTTT	CACWIRHVYYKKLF	TRGV11	.	TRGJ1	22	-1	-1	23
10	5.9262068720294886E-5	TGTGCCTGCTGGACCCACCCACTTCCGTCTAAGAAACTCTTT	CACWTHPLPSKKLF	TRGV11	.	TRGJ1	12	-1	-1	29
10	5.9262068720294886E-5	TGTGCCACCTGGGATGGTCTCCTAGGGTATAAGAAACTCTTT	CATWDGLLGYKKLF	TRGV4	.	TRGJ1	16	-1	-1	27
10	5.9262068720294886E-5	TGTGCCACCTGGGACTGTATCGAGTACTATAAGAAACTCTTT	CATWDCIEYYKKLF	TRGV3	.	TRGJ1	14	-1	-1	24
10	5.9262068720294886E-5	TGTGCCACCTGGGACTATAGTAGTGATTGGATCAAGACGTTT	CATWDYSSDWIKTF	TRGV2	.	TRGJP2	14	-1	-1	15
10	5.9262068720294886E-5	TGTGCCACCTGGGACCTGCCTAATTATTATAAGAAACTCTTT	CATWDLPNYYKKLF	TRGV2	.	TRGJ1	14	-1	-1	21
10	5.9262068720294886E-5	TGTGCCACCTGGGACGCACCAATCTTATATAAGAAACTCTTT	CATWDAPILYKKLF	TRGV2	.	TRGJ1	15	-1	-1	24
10	5.9262068720294886E-5	TGTGCCACCTGGGACGGGTCTCGTTATTATAAGAAACTCTTT	CATWDGSRYYKKLF	TRGV2	.	TRGJ1	17	-1	-1	23
10	5.9262068720294886E-5	TGTGCCACCTGGGACGGGCTTTGGGGGGGTAAGAAACTCTTT	CATWDGLWGGKKLF	TRGV2	.	TRGJ1	18	-1	-1	29
10	5.9262068720294886E-5	TGTGCCACCTGGGACGGGCGGAGTGATTGGATCAAGACGTTT	CATWDGRSDWIKTF	TRGV2	.	TRGJP2	18	-1	-1	21
10	5.9262068720294886E-5	TGTGCCACCTGGGACGGGCATCATGATTGGATCAAGACGTTT	CATWDGHHDWIKTF	TRGV2	.	TRGJP2	18	-1	-1	23
10	5.9262068720294886E-5	TGTGCCACCTGGGACACCCCGGGGAATTATAAGAAACTCTTT	CATWDTPGNYKKLF	TRGV3	.	TRGJ1	15	-1	-1	25
10	5.9262068720294886E-5	TGTGCCACCTGGGACAGGCCGTCGTATTATAAGAAACTCTTT	CATWDRPSYYKKLF	TRGV3	.	TRGJ1	22	-1	-1	24
10	5.9262068720294886E-5	TGTGCCACCTGGGACAGGCCGTGCTATTATAAGAAACTCTTT	CATWDRPCYYKKLF	TRGV3	.	TRGJ1	19	-1	-1	24
10	5.9262068720294886E-5	TGTGCCACCTGGGACAGGCCGGGGTATTATAAGAAACTCTTT	CATWDRPGYYKKLF	TRGV3	.	TRGJ1	19	-1	-1	24
10	5.9262068720294886E-5	TGTGCCACCTGGGACAGGCCGGAAGTATTTGAGAAACTCTTT	CATWDRPEVFEKLF	TRGV3	.	TRGJ1	19	-1	-1	21
10	5.9262068720294886E-5	TGTGCCACCTGGGACAGGCCGAATTATTATAAGAAACTCTTT	CATWDRPNYYKKLF	TRGV5	.	TRGJ1	19	-1	-1	19
10	5.9262068720294886E-5	TGTGCCACCTGGGACAGGCGGGCCGCCTTTTGGAAACTCTTT	CATWDRRAAFWKLF	TRGV3	.	TRGJ1	18	-1	-1	32
10	5.9262068720294886E-5	TGTGCCACCTGGGACAGGCAAAGCTATTATAAGAAACTCTTT	CATWDRQSYYKKLF	TRGV5	.	TRGJ1	18	-1	-1	24
10	5.9262068720294886E-5	TGTGCCACCTGGGACAGGAGCTCCGTTAATAAGAAACTCTTT	CATWDRSSVNKKLF	TRGV7	.	TRGJ1	17	-1	-1	28
10	5.9262068720294886E-5	TGTGCCACCTGGGACAGACCAAATTATTATAAGAAACTCTTT	CATWDRPNYYKKLF	TRGV2	.	TRGJ1	14	-1	-1	21
10	5.9262068720294886E-5	TGTGCCACCTGGGACAGAGACCGACATTATAAGAAACTCTTT	CATWDRDRHYKKLF	TRGV3	.	TRGJ1	16	-1	-1	25
10	5.9262068720294886E-5	TGTGCTGCGTGGGAGAAGAGGAGGTGGTTCAAGATATTT	CAAWEKRRWFKIF	TRGV10	.	TRGJP1	13	-1	-1	24
10	5.9262068720294886E-5	TGTGCCTGCTGGATTAGGCACGCGGATAAGAAACTCTTT	CACWIRHADKKLF	TRGV11	.	TRGJ1	21	-1	-1	25
10	5.9262068720294886E-5	TGTGCCACCTGGGCGGACTGGGATTATAAGAAACTCTTT	CATWADWDYKKLF	TRGV2	.	TRGJ1	15	-1	-1	22
10	5.9262068720294886E-5	TGTGCCACCTGGGACTCCTTTTATTATAAGAAACTCTTT	CATWDSFYYKKLF	TRGV2	.	TRGJ1	14	-1	-1	20
10	5.9262068720294886E-5	TGTGCCACCTGGGACGTTCCCTATTATAAGAAACTCTTT	CATWDVPYYKKLF	TRGV2	.	TRGJ1	15	-1	-1	21
10	5.9262068720294886E-5	TGTGCCACCTGGGACGCCGGGGATTATAAGAAACTCTTT	CATWDAGDYKKLF	TRGV2	.	TRGJ1	15	-1	-1	22
10	5.9262068720294886E-5	TGTGCCACCTGGGACGGCAGTGATTGGATCAAGACGTTT	CATWDGSDWIKTF	TRGV2	.	TRGJP2	16	-1	-1	18
10	5.9262068720294886E-5	TGTGCCACCTGGGACGGCAATTATTATAAGAAACTCTTT	CATWDGNYYKKLF	TRGV2	.	TRGJ1	16	-1	-1	18
10	5.9262068720294886E-5	TGTGCCACCTGGGACGGGCCCCATTATAAGAAACTCTTT	CATWDGPHYKKLF	TRGV2	.	TRGJ1	20	-1	-1	22
10	5.9262068720294886E-5	TGTGCCACCTGGGACGGGCGAAGGGAATTTAAACTCTTT	CATWDGRREFKLF	TRGV2	.	TRGJ1	18	-1	-1	30
10	5.9262068720294886E-5	TGTGCCACCTGGGACAGGCTTTGGTATAAGAAACTCTTT	CATWDRLWYKKLF	TRGV3	.	TRGJ1	18	-1	-1	24
10	5.9262068720294886E-5	TGTGCCACCTGGGACAGGCTTTATTATAAGAAACTCTTT	CATWDRLYYKKLF	TRGV3	.	TRGJ1	18	-1	-1	20
10	5.9262068720294886E-5	TGTGCCACCTGGGACAGGCCCGATTATAAGAAACTCTTT	CATWDRPDYKKLF	TRGV3	.	TRGJ1	19	-1	-1	22
10	5.9262068720294886E-5	TGTGCCACCTGGGACAGGCGGGCGGCTCAGAAACTCTTT	CATWDRRAAQKLF	TRGV5	.	TRGJ1	18	-1	-1	28
10	5.9262068720294886E-5	TGTGCCACCTGGGACAGGCAGAATTATAAGAAACTCTTT	CATWDRQNYKKLF	TRGV3	.	TRGJ1	18	-1	-1	22
10	5.9262068720294886E-5	TGTGCCACCTGGGACAGGCAACCCATTAAGAAACTCTTT	CATWDRQPIKKLF	TRGV7	.	TRGJ1	18	-1	-1	26
10	5.9262068720294886E-5	TGTGCCACCTGGGACAACTCTCGTACGGAGAAACTCTTT	CATWDNSRTEKLF	TRGV5	.	TRGJ1	15	-1	-1	28
10	5.9262068720294886E-5	TGTGCCACCTGGGAGAGCGTTTATTATAAGAAACTCTTT	CATWESVYYKKLF	TRGV8	.	TRGJ1	16	-1	-1	20
10	5.9262068720294886E-5	TGTGCCACCATCCAGGCCGATTATTATAAGAAACTCTTT	CATIQADYYKKLF	TRGV4	.	TRGJ1	8	-1	-1	19
10	5.9262068720294886E-5	TGTGCCTGCTGGACAAAGTCGCCCGGGGGGCTCTTT	CACWTKSPGGLF	TRGV11	.	TRGJ2	12	-1	-1	30
10	5.9262068720294886E-5	TGTGCCACCTCTAAATTGGGTTATAAGAAACTCTTT	CATSKLGYKKLF	TRGV3	.	TRGJ1	9	-1	-1	20
10	5.9262068720294886E-5	TGTGCCACCTGCCCTTGTTATTATAAGAAACTCTTT	CATCPCYYKKLF	TRGV8	.	TRGJ1	10	-1	-1	17
10	5.9262068720294886E-5	TGTGCCACCTGCCAAAGCGGCGTTAAGAAACTCTTT	CATCQSGVKKLF	TRGV3	.	TRGJ1	10	-1	-1	23
10	5.9262068720294886E-5	TGTGCCACCTGGTCTGAGTTTTATAAGAAACTCTTT	CATWSEFYKKLF	TRGV8	.	TRGJ1	11	-1	-1	20
10	5.9262068720294886E-5	TGTGCCACCTGGGTGGACGGGGGGAAGAAACTCTTT	CATWVDGGKKLF	TRGV8	.	TRGJ1	12	-1	-1	24
10	5.9262068720294886E-5	TGTGCCACCTGGGCTAGGGAGATTAAGAAACTCTTT	CATWAREIKKLF	TRGV8	.	TRGJ1	17	-1	-1	23
10	5.9262068720294886E-5	TGTGCCACCTGGGCCGATTATTATAAGAAACTCTTT	CATWADYYKKLF	TRGV2	.	TRGJ1	15	-1	-1	16
10	5.9262068720294886E-5	TGTGCCACCTGGGCGCATTATTATAAGAAACTCTTT	CATWAHYYKKLF	TRGV8	.	TRGJ1	12	-1	-1	13
10	5.9262068720294886E-5	TGTGCCACCTGGGGCCCTTATTATAAGAAACTCTTT	CATWGPYYKKLF	TRGV3	.	TRGJ1	12	-1	-1	17
10	5.9262068720294886E-5	TGTGCCACCTGGGGAATAGGTTATAAGAAACTCTTT	CATWGIGYKKLF	TRGV4	.	TRGJ1	12	-1	-1	20
10	5.9262068720294886E-5	TGTGCCACCTGGGATTGGGATTATAAGAAACTCTTT	CATWDWDYKKLF	TRGV8	.	TRGJ1	17	-1	-1	19
10	5.9262068720294886E-5	TGTGCCACCTGGGACTATATGGGTTGGAAACTCTTT	CATWDYMGWKLF	TRGV2	.	TRGJ1	14	-1	-1	26
10	5.9262068720294886E-5	TGTGCCACCTGGGACGGGCTATATAAGAAACTCTTT	CATWDGLYKKLF	TRGV2	.	TRGJ1	18	-1	-1	21
10	5.9262068720294886E-5	TGTGCCACCTGGGACGGGCGGTGGATCAAGACGTTT	CATWDGRWIKTF	TRGV2	.	TRGJP2	18	-1	-1	21
10	5.9262068720294886E-5	TGTGCCACCTGGGACGGGAATTATAAGAAACTCTTT	CATWDGNYKKLF	TRGV2	.	TRGJ1	17	-1	-1	19
10	5.9262068720294886E-5	TGTGCCACCTGGGACGATGGGGCTGGGAAACTCTTT	CATWDDGAGKLF	TRGV7	.	TRGJ1	14	-1	-1	26
10	5.9262068720294886E-5	TGTGCCACCTGGGACAGGCTCTATAAGAAACTCTTT	CATWDRLYKKLF	TRGV7	.	TRGJ1	18	-1	-1	21
10	5.9262068720294886E-5	TGTGCCACCTGGGACAGGGGATATAAGAAACTCTTT	CATWDRGYKKLF	TRGV7	.	TRGJ1	17	-1	-1	21
10	5.9262068720294886E-5	TGTGCCACCTGGGAGGGGGATTATAAGAAACTCTTT	CATWEGDYKKLF	TRGV8	.	TRGJ1	13	-1	-1	19
10	5.9262068720294886E-5	TGTGCCACCTGGGAGGATTATTATAAGAAACTCTTT	CATWEDYYKKLF	TRGV3	.	TRGJ1	13	-1	-1	16
10	5.9262068720294886E-5	TGTGCCACCTGGAACCCTTATTATAAGAAACTCTTT	CATWNPYYKKLF	TRGV4	.	TRGJ1	11	-1	-1	17
10	5.9262068720294886E-5	TGTGCCACCTGGAAGAACGGTTATAAGAAACTCTTT	CATWKNGYKKLF	TRGV2	.	TRGJ1	11	-1	-1	20
10	5.9262068720294886E-5	TGTGCCACCGGTAAGAATTATTATAAGAAACTCTTT	CATGKNYYKKLF	TRGV4	.	TRGJ1	8	-1	-1	14
10	5.9262068720294886E-5	TGTGCTGCGTGGGATTACCCTAAGAAACTCTTT	CAAWDYPKKLF	TRGV10	.	TRGJ1	17	-1	-1	20
10	5.9262068720294886E-5	TGTGCCTTGTGGGGCCATTATAAGAAACTCTTT	CALWGHYKKLF	TRGV9	.	TRGJ1	12	-1	-1	16
10	5.9262068720294886E-5	TGTGCCACCTGCGACGATACAGAGAAACTCTTT	CATCDDTEKLF	TRGV3	.	TRGJ1	14	-1	-1	22
10	5.9262068720294886E-5	TGTGCCACCTGGGCTTTTTATAAGAAACTCTTT	CATWAFYKKLF	TRGV8	.	TRGJ1	12	-1	-1	14
10	5.9262068720294886E-5	TGTGCCACCTGGGCCCTATATAAGAAACTCTTT	CATWALYKKLF	TRGV4	.	TRGJ1	12	-1	-1	18
10	5.9262068720294886E-5	TGTGCCACCTGGGATCCCCATAAGAAACTCTTT	CATWDPHKKLF	TRGV8	.	TRGJ1	14	-1	-1	19
10	5.9262068720294886E-5	TGTGCCACCTGGGATGCCCCTAAGAAACTCTTT	CATWDAPKKLF	TRGV8	.	TRGJ1	14	-1	-1	20
10	5.9262068720294886E-5	TGTGCCACCTGGGATGGCTATAAGAAACTCTTT	CATWDGYKKLF	TRGV4	.	TRGJ1	16	-1	-1	18
10	5.9262068720294886E-5	TGTGCCACCTGGGATAGGTTAAAGAAACTCTTT	CATWDRLKKLF	TRGV8	.	TRGJ1	17	-1	-1	18
10	5.9262068720294886E-5	TGTGCCACCTGGGATAAGGGCAGTAAACTCTTT	CATWDKGSKLF	TRGV8	.	TRGJ1	15	-1	-1	24
10	5.9262068720294886E-5	TGTGCCACCTGGGACCCTTATAAGAAACTCTTT	CATWDPYKKLF	TRGV5	.	TRGJ1	14	-1	-1	17
10	5.9262068720294886E-5	TGTGCCACCTGGGACGCCCTCTGGAAACTCTTT	CATWDALWKLF	TRGV2	.	TRGJ1	15	-1	-1	23
10	5.9262068720294886E-5	TGTGCCACCTGGGACGGTTGGATCAAGACGTTT	CATWDGWIKTF	TRGV2	.	TRGJP2	16	-1	-1	17
10	5.9262068720294886E-5	TGTGCCACCTGGGACGAGGATCTAAAACTCTTT	CATWDEDLKLF	TRGV3	.	TRGJ1	18	-1	-1	24
10	5.9262068720294886E-5	TGTGCCACCTGGGACGAACCGAAGAAACTCTTT	CATWDEPKKLF	TRGV2	.	TRGJ1	15	-1	-1	21
10	5.9262068720294886E-5	TGTGCCACCTGGGACAGTCATAAGAAACTCTTT	CATWDSHKKLF	TRGV7	.	TRGJ1	16	-1	-1	19
10	5.9262068720294886E-5	TGTGCCACCTGGGACAGGGAGAAGAAACTCTTT	CATWDREKKLF	TRGV5	.	TRGJ1	17	-1	-1	21
10	5.9262068720294886E-5	TGTGCCACCTGGGACAATAAGGCCGGACTCTTT	CATWDNKAGLF	TRGV5	.	TRGJ1	15	-1	-1	26
10	5.9262068720294886E-5	TGTGCCACCTGGACTTACTCGGGGAAACTCTTT	CATWTYSGKLF	TRGV8	.	TRGJ1	11	-1	-1	23
10	5.9262068720294886E-5	TGTGCCACCACCGGAAACTATAAGAAACTCTTT	CATTGNYKKLF	TRGV3	.	TRGJ1	8	-1	-1	18
10	5.9262068720294886E-5	TGTGCCACCTTCCAAGATAAGAAACTCTTT	CATFQDKKLF	TRGV7	.	TRGJ1	9	-1	-1	16
10	5.9262068720294886E-5	TGTGCCACCTCCGATTATAAGAAACTCTTT	CATSDYKKLF	TRGV8	.	TRGJ1	9	-1	-1	13
10	5.9262068720294886E-5	TGTGCCACCTGGGGTACCAAGAAACTCTTT	CATWGTKKLF	TRGV3	.	TRGJ1	12	-1	-1	18
10	5.9262068720294886E-5	TGTGCCACCTGGGGGCCAAAGAAACTCTTT	CATWGPKKLF	TRGV5	.	TRGJ1	12	-1	-1	18
10	5.9262068720294886E-5	TGTGCCACCTGGGACGGGCGGGAACTCTTT	CATWDGRELF	TRGV2	.	TRGJ1	18	-1	-1	22
10	5.9262068720294886E-5	TGTGCCAACCCCTGGGGGTCGGAACTCTTT	CANPWGSELF	TRGV8	.	TRGJ1	6	-1	-1	22
10	5.9262068720294886E-5	TGTGCCACCTGGTCTAAGAAACTCTTT	CATWSKKLF	TRGV4	.	TRGJ1	11	-1	-1	14
10	5.9262068720294886E-5	TGTGCCACCTGGCATAAGAAACTCTTT	CATWHKKLF	TRGV2	.	TRGJ1	11	-1	-1	13
10	5.9262068720294886E-5	TGTGCCACCTGGGAAAAGAAACTCTTT	CATWEKKLF	TRGV8	.	TRGJ1	13	-1	-1	15
10	5.9262068720294886E-5	AGTGCCTTGTGGGAGAAGAAACTCTTT	SALWEKKLF	TRGV9	.	TRGJ1	14	-1	-1	15
10	5.9262068720294886E-5	TGCTATTATTATAAGAAACTCTTT	CYYYKKLF	TRGV8	.	TRGJ1	1	-1	-1	4
10	5.9262068720294886E-5	TGTGCCACTCAGAAACTCTTT	CATQKLF	TRGV8	.	TRGJ1	7	-1	-1	10
10	5.9262068720294886E-5	TGTGCCACTGTGAAACTCTTT	CATVKLF	TRGV5	.	TRGJ1	7	-1	-1	11
10	5.9262068720294886E-5	TGTGCGGGGCTCTTT	CAGLF	TRGV3	.	TRGJ1	4	-1	-1	9
9	5.33358618482654E-5	TGTGCCTGCTGGATTAGGCACTTCTGGGGATCGTTACATTATTATAAGAAACTCTTT	CACWIRHFWGSLHYYKKLF	TRGV11	.	TRGJ1	20	-1	-1	37
9	5.33358618482654E-5	TGTGCCTGCTGGATTAGGCATTCCAGCTACCCGCATGGGGAGAAACTCTTT	CACWIRHSSYPHGEKLF	TRGV11	.	TRGJ1	19	-1	-1	40
9	5.33358618482654E-5	TGTGCCACCTGGGATGGGCCTTTGAGTTGCTATTATAAGAAACTCTTT	CATWDGPLSCYYKKLF	TRGV4	.	TRGJ1	19	-1	-1	30
9	5.33358618482654E-5	TGTGCCACCTGGGATAGTTACCGACTATCTAATTATAAGAAACTCTTT	CATWDSYRLSNYKKLF	TRGV8	.	TRGJ1	16	-1	-1	31
9	5.33358618482654E-5	TGTGCCACCTGGGACGGGCCTGGTTCCGATTATTATAAGAAACTCTTT	CATWDGPGSDYYKKLF	TRGV2	.	TRGJ1	19	-1	-1	28
9	5.33358618482654E-5	TGTGCCACCTGGGACACCCCGGTGGAGCGTTATTATAAGAAACTCTTT	CATWDTPVERYYKKLF	TRGV5	.	TRGJ1	15	-1	-1	29
9	5.33358618482654E-5	TGTGCCTTGTGGGATAGTAGGGAGTACTATTATAAGAAACTCTTT	CALWDSREYYYKKLF	TRGV9	.	TRGJ1	13	-1	-1	27
9	5.33358618482654E-5	TGTGCCTGCTGGATTAGGCACGTGAGCCCTCGTAAGAAACTCTTT	CACWIRHVSPRKKLF	TRGV11	.	TRGJ1	23	-1	-1	32
9	5.33358618482654E-5	TGTGCCACCTGGGATGGCCCGAGGGAGGGATATAAGAAACTCTTT	CATWDGPREGYKKLF	TRGV4	.	TRGJ1	19	-1	-1	30
9	5.33358618482654E-5	TGTGCCACCTGGGATAGGCCTGGGGGGGGACATAAGAAACTCTTT	CATWDRPGGGHKKLF	TRGV8	.	TRGJ1	20	-1	-1	31
9	5.33358618482654E-5	TGTGCCACCTGGGATAGGCCCCCGAATTATTATAAGAAACTCTTT	CATWDRPPNYYKKLF	TRGV8	.	TRGJ1	19	-1	-1	22
9	5.33358618482654E-5	TGTGCCACCTGGGACGGTCCGAAGCTCTATTATAAGAAACTCTTT	CATWDGPKLYYKKLF	TRGV2	.	TRGJ1	19	-1	-1	27
9	5.33358618482654E-5	TGTGCCACCTGGGACGGCCCTAGTAGTGATTGGATCAAGACGTTT	CATWDGPSSDWIKTF	TRGV2	.	TRGJP2	19	-1	-1	20
9	5.33358618482654E-5	TGTGCCACCTGGGACGGGTGGGGCACTGGTTGGTTCAAGATATTT	CATWDGWGTGWFKIF	TRGV2	.	TRGJP1	17	-1	-1	23
9	5.33358618482654E-5	TGTGCCACCTGGGACGGGTATAGTAGTGATTGGATCAAGACGTTT	CATWDGYSSDWIKTF	TRGV2	.	TRGJP2	17	-1	-1	18
9	5.33358618482654E-5	TGTGCCACCTGGGACGGGCCGAGGAATTATTATAAGAAACTCTTT	CATWDGPRNYYKKLF	TRGV2	.	TRGJ1	19	-1	-1	23
9	5.33358618482654E-5	TGTGCCACCTGGGACGGGCCGAAACATTATTATAAGAAACTCTTT	CATWDGPKHYYKKLF	TRGV2	.	TRGJ1	19	-1	-1	25
9	5.33358618482654E-5	TGTGCCACCTGGGACACTCCTTCGAATTATTATAAGAAACTCTTT	CATWDTPSNYYKKLF	TRGV7	.	TRGJ1	15	-1	-1	20
9	5.33358618482654E-5	TGTGCCACCTGGGACAGGCCCCCTCACAATTATAAGAAACTCTTT	CATWDRPPHNYKKLF	TRGV5	.	TRGJ1	19	-1	-1	28
9	5.33358618482654E-5	TGTGCCACCTGGGACAGGCCCCGACGGCCTTATAAGAAACTCTTT	CATWDRPRRPYKKLF	TRGV7	.	TRGJ1	19	-1	-1	29
9	5.33358618482654E-5	TGTGCCACCTGGGACAGGCCCCAGAATTATTATAAGAAACTCTTT	CATWDRPQNYYKKLF	TRGV5	.	TRGJ1	19	-1	-1	23
9	5.33358618482654E-5	TGTGCCACCTGGGACAGAGGAGCTGTAGATTATAAGAAACTCTTT	CATWDRGAVDYKKLF	TRGV5	.	TRGJ1	16	-1	-1	28
9	5.33358618482654E-5	TGTGCTGCGTGGGACCATAAGAATTATTATAAGAAACTCTTT	CAAWDHKNYYKKLF	TRGV10	.	TRGJ1	13	-1	-1	20
9	5.33358618482654E-5	TGTGCTGCGTGGGAGTTTCACCGGGATTATAAGAAACTCTTT	CAAWEFHRDYKKLF	TRGV10	.	TRGJ1	13	-1	-1	25
9	5.33358618482654E-5	TGTGCTGCGTGGGAACCTGGGGATTATTATAAGAAACTCTTT	CAAWEPGDYYKKLF	TRGV10	.	TRGJ1	13	-1	-1	22
9	5.33358618482654E-5	TGTGCCTGCTGGATTAGGAGGGATTATTATAAGAAACTCTTT	CACWIRRDYYKKLF	TRGV11	.	TRGJ1	17	-1	-1	22
9	5.33358618482654E-5	TGTGCCTGCGGGCGGCTACCCGCTCATAATAAGAAACTCTTT	CACGRLPAHNKKLF	TRGV11	.	TRGJ1	11	-1	-1	25
9	5.33358618482654E-5	TGTGCCACCTGGGATGGTCCCGAGTATTATAAGAAACTCTTT	CATWDGPEYYKKLF	TRGV4	.	TRGJ1	20	-1	-1	24
9	5.33358618482654E-5	TGTGCCACCTGGGATAGCCCGAATTATTATAAGAAACTCTTT	CATWDSPNYYKKLF	TRGV8	.	TRGJ1	19	-1	-1	19
9	5.33358618482654E-5	TGTGCCACCTGGGATAGGTCCCATTATTATAAGAAACTCTTT	CATWDRSHYYKKLF	TRGV8	.	TRGJ1	17	-1	-1	22
9	5.33358618482654E-5	TGTGCCACCTGGGACTGCCCACAATATTATAAGAAACTCTTT	CATWDCPQYYKKLF	TRGV2	.	TRGJ1	14	-1	-1	24
9	5.33358618482654E-5	TGTGCCACCTGGGACGTCCCTCGAGGGGATAAGAAACTCTTT	CATWDVPRGDKKLF	TRGV3	.	TRGJ1	14	-1	-1	28
9	5.33358618482654E-5	TGTGCCACCTGGGACGGCAGTAGTGATTGGATCAAGACGTTT	CATWDGSSDWIKTF	TRGV2	.	TRGJP2	16	-1	-1	18
9	5.33358618482654E-5	TGTGCCACCTGGGACGGGCCCAGTGATTGGATCAAGACGTTT	CATWDGPSDWIKTF	TRGV2	.	TRGJP2	20	-1	-1	21
9	5.33358618482654E-5	TGTGCCACCTGGGACGGGCCACCTGTAACGTTCAAGATATTT	CATWDGPPVTFKIF	TRGV2	.	TRGJP1	19	-1	-1	29
9	5.33358618482654E-5	TGTGCCACCTGGGACGGGCGAAGGTCTTATAAGAAACTCTTT	CATWDGRRSYKKLF	TRGV2	.	TRGJ1	18	-1	-1	26
9	5.33358618482654E-5	TGTGCCACCTGGGACGGGACGCCTGGTTATAAGAAACTCTTT	CATWDGTPGYKKLF	TRGV2	.	TRGJ1	17	-1	-1	26
9	5.33358618482654E-5	TGTGCCACCTGGGACGGGAGTAGTGATTGGATCAAGACGTTT	CATWDGSSDWIKTF	TRGV2	.	TRGJP2	17	-1	-1	18
9	5.33358618482654E-5	TGTGCCACCTGGGACGGAAACCTTTATTATAAGAAACTCTTT	CATWDGNLYYKKLF	TRGV2	.	TRGJ1	16	-1	-1	23
9	5.33358618482654E-5	TGTGCCACCTGGGACAGCACGAAGAGGTATAAGAAACTCTTT	CATWDSTKRYKKLF	TRGV7	.	TRGJ1	16	-1	-1	27
9	5.33358618482654E-5	TGTGCCACCTGGGACAGGCCTCTGGATTATAAGAAACTCTTT	CATWDRPLDYKKLF	TRGV3	.	TRGJ1	20	-1	-1	25
9	5.33358618482654E-5	TGTGCCACCTGGGACAGGCGGAGGGGGTATAAGAAACTCTTT	CATWDRRRGYKKLF	TRGV7	.	TRGJ1	18	-1	-1	27
9	5.33358618482654E-5	TGTGCCACCTGGGACAGGCAGTGGGATTATAAGAAACTCTTT	CATWDRQWDYKKLF	TRGV7	.	TRGJ1	18	-1	-1	25
9	5.33358618482654E-5	TGTGCCACCTGGGAGGTCTCTCTTGGTTATAAGAAACTCTTT	CATWEVSLGYKKLF	TRGV2	.	TRGJ1	13	-1	-1	26
9	5.33358618482654E-5	TGTGCTGCGTGTCCGCGTACTGGTTGGTTCAAGATATTT	CAACPRTGWFKIF	TRGV10	.	TRGJP1	10	-1	-1	18
9	5.33358618482654E-5	TGTGCCACCTGGCCCGGGGGACCCTTCGGGAAACTCTTT	CATWPGGPFGKLF	TRGV8	.	TRGJ1	11	-1	-1	29
9	5.33358618482654E-5	TGTGCCACCTGGGCTCTGAATTATTATAAGAAACTCTTT	CATWALNYYKKLF	TRGV8	.	TRGJ1	12	-1	-1	17
9	5.33358618482654E-5	TGTGCCACCTGGGCCTCGAATTATTATAAGAAACTCTTT	CATWASNYYKKLF	TRGV2	.	TRGJ1	12	-1	-1	15
9	5.33358618482654E-5	TGTGCCACCTGGGGCAGGCTAGATTATAAGAAACTCTTT	CATWGRLDYKKLF	TRGV5P	.	TRGJ1	18	-1	-1	22
9	5.33358618482654E-5	TGTGCCACCTGGGATCGAAGGGCCTATAAGAAACTCTTT	CATWDRRAYKKLF	TRGV4	.	TRGJ1	14	-1	-1	24
9	5.33358618482654E-5	TGTGCCACCTGGGATGGACATTATTATAAGAAACTCTTT	CATWDGHYYKKLF	TRGV4	.	TRGJ1	16	-1	-1	19
9	5.33358618482654E-5	TGTGCCACCTGGGATAGTGGGTATTATAAGAAACTCTTT	CATWDSGYYKKLF	TRGV8	.	TRGJ1	16	-1	-1	21
9	5.33358618482654E-5	TGTGCCACCTGGGATAGTGATTATTATAAGAAACTCTTT	CATWDSDYYKKLF	TRGV8	.	TRGJ1	16	-1	-1	19
9	5.33358618482654E-5	TGTGCCACCTGGGATAGGCCTTATTATAAGAAACTCTTT	CATWDRPYYKKLF	TRGV8	.	TRGJ1	20	-1	-1	20
9	5.33358618482654E-5	TGTGCCACCTGGGACGGGTCCTGCGGGATCAAGACGTTT	CATWDGSCGIKTF	TRGV2	.	TRGJP2	20	-1	-1	25
9	5.33358618482654E-5	TGTGCCACCTGGGACGGGCCGCGGGATAAGAAACTCTTT	CATWDGPRDKKLF	TRGV2	.	TRGJ1	19	-1	-1	25
9	5.33358618482654E-5	TGTGCCACCTGGGACGGGCAGTATTATAAGAAACTCTTT	CATWDGQYYKKLF	TRGV2	.	TRGJ1	18	-1	-1	21
9	5.33358618482654E-5	TGTGCCACCTGGGACGGGGGCCGGTATAAGAAACTCTTT	CATWDGGRYKKLF	TRGV2	.	TRGJ1	17	-1	-1	24
9	5.33358618482654E-5	TGTGCCACCTGGGACGGGATGTATTATAAGAAACTCTTT	CATWDGMYYKKLF	TRGV2	.	TRGJ1	17	-1	-1	21
9	5.33358618482654E-5	TGTGCCACCTGGGACGATCTAGTTTGGATCAAGACGTTT	CATWDDLVWIKTF	TRGV2	.	TRGJP2	15	-1	-1	23
9	5.33358618482654E-5	TGTGCCACCTGGGACAGGTTTTATTATAAGAAACTCTTT	CATWDRFYYKKLF	TRGV7	.	TRGJ1	17	-1	-1	20
9	5.33358618482654E-5	TGTGCCACCTGGGACAGGTATAGCGGTGAGAAACTCTTT	CATWDRYSGEKLF	TRGV3	.	TRGJ1	17	-1	-1	28
9	5.33358618482654E-5	TGTGCCACCTGGGACAGGCTTGGTTATAAGAAACTCTTT	CATWDRLGYKKLF	TRGV3	.	TRGJ1	21	-1	-1	23
9	5.33358618482654E-5	TGTGCCACCTGGGACAGGCTACTTTATAAGAAACTCTTT	CATWDRLLYKKLF	TRGV5	.	TRGJ1	18	-1	-1	23
9	5.33358618482654E-5	TGTGCCACCTGGGACAGGCCGTGGTATAAGAAACTCTTT	CATWDRPWYKKLF	TRGV3	.	TRGJ1	19	-1	-1	24
9	5.33358618482654E-5	TGTGCCACCTGGGACAGGCCAGAGTATAAGAAACTCTTT	CATWDRPEYKKLF	TRGV7	.	TRGJ1	19	-1	-1	24
9	5.33358618482654E-5	TGTGCCACCTGGGACAGAACACGGTATAAGAAACTCTTT	CATWDRTRYKKLF	TRGV2	.	TRGJ1	14	-1	-1	24
9	5.33358618482654E-5	TGTGCCACCTGGGACAATAGGTATTATAAGAAACTCTTT	CATWDNRYYKKLF	TRGV3	.	TRGJ1	15	-1	-1	21
9	5.33358618482654E-5	TGTGCCACCCACCCCCGCCTTTATTATAAGAAACTCTTT	CATHPRLYYKKLF	TRGV8	.	TRGJ1	8	-1	-1	20
9	5.33358618482654E-5	TGTGCCTGCTGGGCAAGTTATTATAAGAAACTCTTT	CACWASYYKKLF	TRGV11	.	TRGJ1	11	-1	-1	17
9	5.33358618482654E-5	TGTGCCTGCTGGATTAGTGGTTATAAGAAACTCTTT	CACWISGYKKLF	TRGV11	.	TRGJ1	16	-1	-1	20
9	5.33358618482654E-5	TGTGCCTGCTGGATTAGCGGGTATAAGAAACTCTTT	CACWISGYKKLF	TRGV11	.	TRGJ1	16	-1	-1	21
9	5.33358618482654E-5	TGTGCCTGCTGGACCTTACGTTATAAGAAACTCTTT	CACWTLRYKKLF	TRGV11	.	TRGJ1	12	-1	-1	20
9	5.33358618482654E-5	TGTGCCTGCTGGAGACATTATTATAAGAAACTCTTT	CACWRHYYKKLF	TRGV11	.	TRGJ1	12	-1	-1	16
9	5.33358618482654E-5	TGTGCCACCTGGCCTTGGGCCTATAAGAAACTCTTT	CATWPWAYKKLF	TRGV8	.	TRGJ1	23	-1	-1	21
9	5.33358618482654E-5	TGTGCCACCTGGGTCTTTCGGTATAAGAAACTCTTT	CATWVFRYKKLF	TRGV5	.	TRGJ1	12	-1	-1	21
9	5.33358618482654E-5	TGTGCCACCTGGGCCCTCGGGGGGGAGAAACTCTTT	CATWALGGEKLF	TRGV4	.	TRGJ1	12	-1	-1	25
9	5.33358618482654E-5	TGTGCCACCTGGGGCAAGGGTTATAAGAAACTCTTT	CATWGKGYKKLF	TRGV5P	.	TRGJ1	15	-1	-1	20
9	5.33358618482654E-5	TGTGCCACCTGGGGGTATTATTATAAGAAACTCTTT	CATWGYYYKKLF	TRGV4	.	TRGJ1	12	-1	-1	16
9	5.33358618482654E-5	TGTGCCACCTGGGATCCCGATTATAAGAAACTCTTT	CATWDPDYKKLF	TRGV4	.	TRGJ1	14	-1	-1	19
9	5.33358618482654E-5	TGTGCCACCTGGGATAGCGGTTATAAGAAACTCTTT	CATWDSGYKKLF	TRGV8	.	TRGJ1	16	-1	-1	20
9	5.33358618482654E-5	TGTGCCACCTGGGACTACCCCTTTAAGAAACTCTTT	CATWDYPFKKLF	TRGV8	.	TRGJ1	13	-1	-1	23
9	5.33358618482654E-5	TGTGCCACCTGGGACCGGGCTCCCAAGAAACTCTTT	CATWDRAPKKLF	TRGV8	.	TRGJ1	13	-1	-1	24
9	5.33358618482654E-5	TGTGCCACCTGGGACCGAGATTATAAGAAACTCTTT	CATWDRDYKKLF	TRGV3	.	TRGJ1	14	-1	-1	19
9	5.33358618482654E-5	TGTGCCACCTGGGACGTGGACTGTAAGAAACTCTTT	CATWDVDCKKLF	TRGV5	.	TRGJ1	14	-1	-1	23
9	5.33358618482654E-5	TGTGCCACCTGGGACGGCCGGGGTAAGAAACTCTTT	CATWDGRGKKLF	TRGV2	.	TRGJ1	16	-1	-1	23
9	5.33358618482654E-5	TGTGCCACCTGGGACGGGTTTTATAAGAAACTCTTT	CATWDGFYKKLF	TRGV2	.	TRGJ1	17	-1	-1	20
9	5.33358618482654E-5	TGTGCCACCTGGGACGGGCTTAATAAGAAACTCTTT	CATWDGLNKKLF	TRGV2	.	TRGJ1	18	-1	-1	22
9	5.33358618482654E-5	TGTGCCACCTGGGACGGGCTCTATAAGAAACTCTTT	CATWDGLYKKLF	TRGV2	.	TRGJ1	18	-1	-1	21
9	5.33358618482654E-5	TGTGCCACCTGGGACAGTTATTATAAGAAACTCTTT	CATWDSYYKKLF	TRGV2	.	TRGJ1	14	-1	-1	17
9	5.33358618482654E-5	TGTGCCACCTGGGACAGGCTAGGAGAGAAACTCTTT	CATWDRLGEKLF	TRGV7	.	TRGJ1	18	-1	-1	25
9	5.33358618482654E-5	TGTGCCACCTGGGACAGGCCGTATAAGAAACTCTTT	CATWDRPYKKLF	TRGV3	.	TRGJ1	19	-1	-1	21
9	5.33358618482654E-5	TGTGCCACCTGGGACAGGCCAAGGGGGAAACTCTTT	CATWDRPRGKLF	TRGV7	.	TRGJ1	19	-1	-1	26
9	5.33358618482654E-5	TGTGCCACCTGGATGAATTATTATAAGAAACTCTTT	CATWMNYYKKLF	TRGV8	.	TRGJ1	11	-1	-1	14
9	5.33358618482654E-5	TGTGCTGCGCGGGGGTATTATAAGAAACTCTTT	CAARGYYKKLF	TRGV10	.	TRGJ1	12	-1	-1	15
9	5.33358618482654E-5	TGTGCCTGCTGGTTATGGCCTAAGAAACTCTTT	CACWLWPKKLF	TRGV11	.	TRGJ1	18	-1	-1	20
9	5.33358618482654E-5	TGTGCCACTCAACAGTGGGGTAAGAAACTCTTT	CATQQWGKKLF	TRGV2	.	TRGJ1	7	-1	-1	20
9	5.33358618482654E-5	TGTGCCACCTTACTTTATTATAAGAAACTCTTT	CATLLYYKKLF	TRGV5	.	TRGJ1	9	-1	-1	14
9	5.33358618482654E-5	TGTGCCACCTGCTCTTATTATAAGAAACTCTTT	CATCSYYKKLF	TRGV4	.	TRGJ1	10	-1	-1	14
9	5.33358618482654E-5	TGTGCCACCTGGGCTAGCCCCCCGAAACTCTTT	CATWASPPKLF	TRGV8	.	TRGJ1	19	-1	-1	23
9	5.33358618482654E-5	TGTGCCACCTGGGATCGTTATAAGAAACTCTTT	CATWDRYKKLF	TRGV8	.	TRGJ1	14	-1	-1	17
9	5.33358618482654E-5	TGTGCCACCTGGGATGAAGGGGAGAAACTCTTT	CATWDEGEKLF	TRGV8	.	TRGJ1	14	-1	-1	22
9	5.33358618482654E-5	TGTGCCACCTGGGACCGATATAAGAAACTCTTT	CATWDRYKKLF	TRGV4	.	TRGJ1	13	-1	-1	18
9	5.33358618482654E-5	TGTGCCACCTGGGACGTGCATAAGAAACTCTTT	CATWDVHKKLF	TRGV5	.	TRGJ1	14	-1	-1	19
9	5.33358618482654E-5	TGTGCCACCTGGGACGGTAAGAAGAAACTCTTT	CATWDGKKKLF	TRGV2	.	TRGJ1	16	-1	-1	21
9	5.33358618482654E-5	TGTGCCACCTGGGACGGGCCAAAGAAACTCTTT	CATWDGPKKLF	TRGV2	.	TRGJ1	19	-1	-1	21
9	5.33358618482654E-5	TGTGCCACCTGGGACGGGCGTGAGAAACTCTTT	CATWDGREKLF	TRGV2	.	TRGJ1	18	-1	-1	22
9	5.33358618482654E-5	TGTGCCACCTGGGACAGTTTTGAGAAACTCTTT	CATWDSFEKLF	TRGV7	.	TRGJ1	16	-1	-1	22
9	5.33358618482654E-5	TGTGCCACCTGGGACAGCTTTAAGAAACTCTTT	CATWDSFKKLF	TRGV2	.	TRGJ1	14	-1	-1	20
9	5.33358618482654E-5	TGTGCCACCTGGGACAGGGATAAGAAACTCTTT	CATWDRDKKLF	TRGV7	.	TRGJ1	17	-1	-1	19
9	5.33358618482654E-5	TGTGCCACCCCCCCCCATTATAAGAAACTCTTT	CATPPHYKKLF	TRGV5	.	TRGJ1	8	-1	-1	16
9	5.33358618482654E-5	TGTGCCACCGGGGGTTTTGGTAAGAAACTCTTT	CATGGFGKKLF	TRGV4	.	TRGJ1	12	-1	-1	20
9	5.33358618482654E-5	TGTGGATGGGCGAATTATTATAAGAAACTCTTT	CGWANYYKKLF	TRGV3	.	TRGJ1	3	-1	-1	10
9	5.33358618482654E-5	TGTGCCACCTTTTATTATAAGAAACTCTTT	CATFYYKKLF	TRGV5	.	TRGJ1	9	-1	-1	11
9	5.33358618482654E-5	TGTGCCACCTGTGGTTGGTTCAAGATATTT	CATCGWFKIF	TRGV2	.	TRGJP1	10	-1	-1	11
9	5.33358618482654E-5	TGTGCCACCTGGCACTATAAGAAACTCTTT	CATWHYKKLF	TRGV3	.	TRGJ1	14	-1	-1	15
9	5.33358618482654E-5	TGTGCCACCTGGGGAGATAAGAAACTCTTT	CATWGDKKLF	TRGV2	.	TRGJ1	12	-1	-1	16
9	5.33358618482654E-5	TGTGCCACCTGGGATCTGAAGAAACTCTTT	CATWDLKKLF	TRGV8	.	TRGJ1	14	-1	-1	18
9	5.33358618482654E-5	TGTGCCACCTGGGACGGAAAGAAACTCTTT	CATWDGKKLF	TRGV2	.	TRGJ1	16	-1	-1	18
9	5.33358618482654E-5	TGTGCCACCTGGGACAGAAAGAAACTCTTT	CATWDRKKLF	TRGV5	.	TRGJ1	16	-1	-1	18
9	5.33358618482654E-5	TGTGCCACCTGGACCTTTGGGAAACTCTTT	CATWTFGKLF	TRGV3	.	TRGJ1	11	-1	-1	20
9	5.33358618482654E-5	TGTGCCACCTGGAATTATAAGAAACTCTTT	CATWNYKKLF	TRGV4	.	TRGJ1	14	-1	-1	13
9	5.33358618482654E-5	TGTGCCAGACCGCCCTCTAAGAAACTCTTT	CARPPSKKLF	TRGV7	.	TRGJ1	6	-1	-1	17
9	5.33358618482654E-5	TGTGCCATTTATTATAAGAAACTCTTT	CAIYYKKLF	TRGV4	.	TRGJ1	6	-1	-1	8
9	5.33358618482654E-5	TGTGCCACCTGGGGGGAAAAACTCTTT	CATWGEKLF	TRGV2	.	TRGJ1	12	-1	-1	18
9	5.33358618482654E-5	TGTGCCACCGGGGGGAAGAAACTCTTT	CATGGKKLF	TRGV3	.	TRGJ1	12	-1	-1	15
9	5.33358618482654E-5	TGTGCCACGTTATATAAGAAACTCTTT	CATLYKKLF	TRGV4	.	TRGJ1	7	-1	-1	9
9	5.33358618482654E-5	TGTGCCACACTTCATAAGAAACTCTTT	CATLHKKLF	TRGV4	.	TRGJ1	7	-1	-1	13
9	5.33358618482654E-5	TGTGCTGCGTGGGATTGGCTCTTT	CAAWDWLF	TRGV10	.	TRGJ1	15	-1	-1	18
9	5.33358618482654E-5	TGTGCCACTAGGGGGAAACTCTTT	CATRGKLF	TRGV4	.	TRGJ1	7	-1	-1	14
9	5.33358618482654E-5	TGTGCCACCTGGGGGAAACTCTTT	CATWGKLF	TRGV7	.	TRGJ1	12	-1	-1	14
9	5.33358618482654E-5	TGTGCCACCTGGGATTTTCTCTTT	CATWDFLF	TRGV4	.	TRGJ1	14	-1	-1	18
9	5.33358618482654E-5	TGTGCCACCTGGGACCCGCTCTTT	CATWDPLF	TRGV8	.	TRGJ1	13	-1	-1	18
9	5.33358618482654E-5	TGTGCCACGAATAAGAAACTCTTT	CATNKKLF	TRGV2	.	TRGJ1	7	-1	-1	10
9	5.33358618482654E-5	TGTGCCACCCTCTTT	CATLF	TRGV2	.	TRGJ1	8	-1	-1	9
8	4.740965497623591E-5	TGTGCCTGCTGGATTAGGCACTTGTTATGTTTTATCCCTGCATTACTTCAACCGAATTATTATAAGAAACTCTTT	CACWIRHLLCFIPALLQPNYYKKLF	TRGV11	.	TRGJ1	23	-1	-1	52
8	4.740965497623591E-5	TGTGCCACCTGGGACGGGCTGTCAAATCACTTCCCGAATTATTATAAGAAACTCTTT	CATWDGLSNHFPNYYKKLF	TRGV2	.	TRGJ1	18	-1	-1	34
8	4.740965497623591E-5	TGTGCTGCGTGGGATTATAAGGCTGCCCACAGTAGTGATTGGATCAAGACGTTT	CAAWDYKAAHSSDWIKTF	TRGV10	.	TRGJP2	16	-1	-1	30
8	4.740965497623591E-5	TGTGCTGCGTGGGATTACCAACCTTCTAATACCACTGGTTGGTTCAAGATATTT	CAAWDYQPSNTTGWFKIF	TRGV10	.	TRGJP1	17	-1	-1	28
8	4.740965497623591E-5	TGTGCCTGCTGGACCTCACCACCTTACGGGGATTATTATTATAAGAAACTCTTT	CACWTSPPYGDYYYKKLF	TRGV11	.	TRGJ1	12	-1	-1	34
8	4.740965497623591E-5	TGTGCCTGCTGGATTAGGCACCCCCCGTTAGATTATTATAAGAAACTCTTT	CACWIRHPPLDYYKKLF	TRGV11	.	TRGJ1	20	-1	-1	31
8	4.740965497623591E-5	TGTGCCACCTGGGACGGTAACCCGGGGGAGAATTATTATAAGAAACTCTTT	CATWDGNPGENYYKKLF	TRGV2	.	TRGJ1	16	-1	-1	29
8	4.740965497623591E-5	TGTGCTGCGTGGGATCGGGTTGGGGGTAGTGATTGGATCAAGACGTTT	CAAWDRVGGSDWIKTF	TRGV10	.	TRGJP2	14	-1	-1	25
8	4.740965497623591E-5	TGTGCCACCTGGGACGGAACCCATCGTAGTGATTGGATCAAGACGTTT	CATWDGTHRSDWIKTF	TRGV2	.	TRGJP2	16	-1	-1	22
8	4.740965497623591E-5	TGTGCCACCTGGGACAGGTCGAGGGCTTTTTATTATAAGAAACTCTTT	CATWDRSRAFYYKKLF	TRGV5	.	TRGJ1	17	-1	-1	29
8	4.740965497623591E-5	TGTGCCACCTGGGACAGGCTGAGGGGGAATTATTATAAGAAACTCTTT	CATWDRLRGNYYKKLF	TRGV3	.	TRGJ1	18	-1	-1	26
8	4.740965497623591E-5	TGTGCCACCTGGGACAGGCGGGGGGGGATATATTATAAGAAACTCTTT	CATWDRRGGIYYKKLF	TRGV7	.	TRGJ1	18	-1	-1	30
8	4.740965497623591E-5	TGTGCCTGCTGGATTAGGCACGTTTGTGATTGGATCAAGACGTTT	CACWIRHVCDWIKTF	TRGV11	.	TRGJP2	22	-1	-1	25
8	4.740965497623591E-5	TGTGCCTGCTGGATTAGGCACGTAAAATATTATAAGAAACTCTTT	CACWIRHVKYYKKLF	TRGV11	.	TRGJ1	22	-1	-1	24
8	4.740965497623591E-5	TGTGCCACCTGGGATGGTACCCCGAATTATTATAAGAAACTCTTT	CATWDGTPNYYKKLF	TRGV8	.	TRGJ1	14	-1	-1	22
8	4.740965497623591E-5	TGTGCCACCTGGGATGGGCAGGGGTATTATTATAAGAAACTCTTT	CATWDGQGYYYKKLF	TRGV8	.	TRGJ1	18	-1	-1	25
8	4.740965497623591E-5	TGTGCCACCTGGGATAGGCCCCCCTATTATTATAAGAAACTCTTT	CATWDRPPYYYKKLF	TRGV8	.	TRGJ1	19	-1	-1	25
8	4.740965497623591E-5	TGTGCCACCTGGGACGCTGATAGTAGTGATTGGATCAAGACGTTT	CATWDADSSDWIKTF	TRGV2	.	TRGJP2	15	-1	-1	19
8	4.740965497623591E-5	TGTGCCACCTGGGACGGTCGTGATCCTTATTATAAGAAACTCTTT	CATWDGRDPYYKKLF	TRGV2	.	TRGJ1	16	-1	-1	26
8	4.740965497623591E-5	TGTGCCACCTGGGACGGCCTTAACCGATATTATAAGAAACTCTTT	CATWDGLNRYYKKLF	TRGV2	.	TRGJ1	16	-1	-1	27
8	4.740965497623591E-5	TGTGCCACCTGGGACGGGCTGGGTGGTTATTATAAGAAACTCTTT	CATWDGLGGYYKKLF	TRGV2	.	TRGJ1	18	-1	-1	26
8	4.740965497623591E-5	TGTGCCACCTGGGACGGGCCTGCCGGTGATTGGATCAAGACGTTT	CATWDGPAGDWIKTF	TRGV2	.	TRGJP2	19	-1	-1	25
8	4.740965497623591E-5	TGTGCCACCTGGGACGGGCGTTGGAGGGGTTATAAGAAACTCTTT	CATWDGRWRGYKKLF	TRGV2	.	TRGJ1	18	-1	-1	29
8	4.740965497623591E-5	TGTGCCACCTGGGACGGGACGGGGGATTATTATAAGAAACTCTTT	CATWDGTGDYYKKLF	TRGV2	.	TRGJ1	17	-1	-1	25
8	4.740965497623591E-5	TGTGCCACCTGGGACGGGAGGGTCGGCTATTATAAGAAACTCTTT	CATWDGRVGYYKKLF	TRGV2	.	TRGJ1	17	-1	-1	27
8	4.740965497623591E-5	TGTGCCACCTGGGACGGATTTTTGAATTATTATAAGAAACTCTTT	CATWDGFLNYYKKLF	TRGV2	.	TRGJ1	16	-1	-1	20
8	4.740965497623591E-5	TGTGCCACCTGGGACATCCGAGGCTTGGGGTATAAGAAACTCTTT	CATWDIRGLGYKKLF	TRGV3	.	TRGJ1	15	-1	-1	30
8	4.740965497623591E-5	TGTGCCACCTGGGACAGTCGATCGAATTATTATAAGAAACTCTTT	CATWDSRSNYYKKLF	TRGV7	.	TRGJ1	16	-1	-1	21
8	4.740965497623591E-5	TGTGCCACCTGGGACAGCGGCCTGAATTATTATAAGAAACTCTTT	CATWDSGLNYYKKLF	TRGV5	.	TRGJ1	23	-1	-1	23
8	4.740965497623591E-5	TGTGCCACCTGGGACAGGCCTTTGGGATATTATAAGAAACTCTTT	CATWDRPLGYYKKLF	TRGV7	.	TRGJ1	20	-1	-1	27
8	4.740965497623591E-5	TGTGCCACCTGGGACAGGCCCTTCGCTAGGTATAAGAAACTCTTT	CATWDRPFARYKKLF	TRGV5	.	TRGJ1	19	-1	-1	30
8	4.740965497623591E-5	TGTGCCACCTGGGACAGGCCGAGTACGCATTATAAGAAACTCTTT	CATWDRPSTHYKKLF	TRGV3	.	TRGJ1	19	-1	-1	28
8	4.740965497623591E-5	TGTGCCACCTGGGACAGGCCACGCAATTATTATAAGAAACTCTTT	CATWDRPRNYYKKLF	TRGV3	.	TRGJ1	19	-1	-1	24
8	4.740965497623591E-5	TGTGCCACCTGGGACAGGCGTTCGAATTATTATAAGAAACTCTTT	CATWDRRSNYYKKLF	TRGV3	.	TRGJ1	18	-1	-1	20
8	4.740965497623591E-5	TGTGCCACCTGGGACAGGGCTACTTATTATTATAAGAAACTCTTT	CATWDRATYYYKKLF	TRGV3	.	TRGJ1	20	-1	-1	25
8	4.740965497623591E-5	TGTGCCTCCTGGCCCCGTCCGATGAATTATAAGAAACTCTTT	CASWPRPMNYKKLF	TRGV8	.	TRGJ1	11	-1	-1	25
8	4.740965497623591E-5	TGTGCCTGCTGGATTAGCCAGAATTATTATAAGAAACTCTTT	CACWISQNYYKKLF	TRGV11	.	TRGJ1	19	-1	-1	20
8	4.740965497623591E-5	TGTGCCTGCTGGATTAGGGGGAATTATTATAAGAAACTCTTT	CACWIRGNYYKKLF	TRGV11	.	TRGJ1	17	-1	-1	20
8	4.740965497623591E-5	TGTGCCACCTGGGCCGCGTTACAGGCAGGTAAGAAACTCTTT	CATWAALQAGKKLF	TRGV8	.	TRGJ1	12	-1	-1	29
8	4.740965497623591E-5	TGTGCCACCTGGGATCGCTCGGGCTATTATAAGAAACTCTTT	CATWDRSGYYKKLF	TRGV4	.	TRGJ1	14	-1	-1	24
8	4.740965497623591E-5	TGTGCCACCTGGGATGTGTCGAATTATTATAAGAAACTCTTT	CATWDVSNYYKKLF	TRGV4	.	TRGJ1	15	-1	-1	18
8	4.740965497623591E-5	TGTGCCACCTGGGATGTGGCGAATTATTATAAGAAACTCTTT	CATWDVANYYKKLF	TRGV4	.	TRGJ1	19	-1	-1	19
8	4.740965497623591E-5	TGTGCCACCTGGGATGGGCCGCACTATTATAAGAAACTCTTT	CATWDGPHYYKKLF	TRGV4	.	TRGJ1	19	-1	-1	24
8	4.740965497623591E-5	TGTGCCACCTGGGATGGGCCGAATTATTATAAGAAACTCTTT	CATWDGPNYYKKLF	TRGV4	.	TRGJ1	19	-1	-1	19
8	4.740965497623591E-5	TGTGCCACCTGGGATAGTCTCGGAAGTTATAAGAAACTCTTT	CATWDSLGSYKKLF	TRGV8	.	TRGJ1	16	-1	-1	26
8	4.740965497623591E-5	TGTGCCACCTGGGATAGCTGGGATTATTATAAGAAACTCTTT	CATWDSWDYYKKLF	TRGV8	.	TRGJ1	16	-1	-1	22
8	4.740965497623591E-5	TGTGCCACCTGGGATAGACAAGGCCCTTATAAGAAACTCTTT	CATWDRQGPYKKLF	TRGV8	.	TRGJ1	16	-1	-1	26
8	4.740965497623591E-5	TGTGCCACCTGGGATAACCCTAATTATTATAAGAAACTCTTT	CATWDNPNYYKKLF	TRGV8	.	TRGJ1	21	-1	-1	21
8	4.740965497623591E-5	TGTGCCACCTGGGATAACCGAGGTTATTATAAGAAACTCTTT	CATWDNRGYYKKLF	TRGV8	.	TRGJ1	15	-1	-1	23
8	4.740965497623591E-5	TGTGCCACCTGGGACCCCTCGAATTATTATAAGAAACTCTTT	CATWDPSNYYKKLF	TRGV2	.	TRGJ1	14	-1	-1	18
8	4.740965497623591E-5	TGTGCCACCTGGGACCGTCTGTGGTATTATAAGAAACTCTTT	CATWDRLWYYKKLF	TRGV2	.	TRGJ1	14	-1	-1	24
8	4.740965497623591E-5	TGTGCCACCTGGGACCGGAGGGGACGAGGGAAGAAACTCTTT	CATWDRRGRGKKLF	TRGV2	.	TRGJ1	17	-1	-1	30
8	4.740965497623591E-5	TGTGCCACCTGGGACGGGCCCCGTTATTATAAGAAACTCTTT	CATWDGPRYYKKLF	TRGV2	.	TRGJ1	20	-1	-1	23
8	4.740965497623591E-5	TGTGCCACCTGGGACGGGCGGTTGGACTATAAGAAACTCTTT	CATWDGRLDYKKLF	TRGV2	.	TRGJ2	18	-1	-1	27
8	4.740965497623591E-5	TGTGCCACCTGGGACGGGCGGATTGATTGGATCAAGACGTTT	CATWDGRIDWIKTF	TRGV2	.	TRGJP2	18	-1	-1	23
8	4.740965497623591E-5	TGTGCCACCTGGGACGGGCATCATTATTATAAGAAACTCTTT	CATWDGHHYYKKLF	TRGV2	.	TRGJ1	18	-1	-1	22
8	4.740965497623591E-5	TGTGCCACCTGGGACGGGGCGAATTATTATAAGAAACTCTTT	CATWDGANYYKKLF	TRGV2	.	TRGJ1	17	-1	-1	19
8	4.740965497623591E-5	TGTGCCACCTGGGACGGAAGTAGTGATTGGATCAAGACGTTT	CATWDGSSDWIKTF	TRGV2	.	TRGJP2	16	-1	-1	18
8	4.740965497623591E-5	TGTGCCACCTGGGACAGGCTCAATTATTATAAGAAACTCTTT	CATWDRLNYYKKLF	TRGV3	.	TRGJ1	18	-1	-1	21
8	4.740965497623591E-5	TGTGCCACCTGGGACAGGCTGGGTTATTATAAGAAACTCTTT	CATWDRLGYYKKLF	TRGV3	.	TRGJ1	18	-1	-1	23
8	4.740965497623591E-5	TGTGCCACCTGGGACAGGCCCCCTGGATATAAGAAACTCTTT	CATWDRPPGYKKLF	TRGV5	.	TRGJ1	19	-1	-1	27
8	4.740965497623591E-5	TGTGCCACCTGGGACAGGCCCCGTTATTATAAGAAACTCTTT	CATWDRPRYYKKLF	TRGV5	.	TRGJ1	19	-1	-1	23
8	4.740965497623591E-5	TGTGCCACCTGGGACAGGCCAGTGCGGTATAAGAAACTCTTT	CATWDRPVRYKKLF	TRGV7	.	TRGJ1	22	-1	-1	27
8	4.740965497623591E-5	TGTGCCACCTGGGACAGGGAGGGCAATTATAAGAAACTCTTT	CATWDREGNYKKLF	TRGV7	.	TRGJ1	17	-1	-1	25
8	4.740965497623591E-5	TGTGCCACCTGGGACAGAACCCGATATTATAAGAAACTCTTT	CATWDRTRYYKKLF	TRGV7	.	TRGJ1	16	-1	-1	24
8	4.740965497623591E-5	TGTGCCACCTGGGAGCCCCTTAGTAGGTATAAGAAACTCTTT	CATWEPLSRYKKLF	TRGV8	.	TRGJ1	13	-1	-1	27
8	4.740965497623591E-5	TGTGCCACCCCCCTATGCCAGGTGGCGTTTGTGAAACTCTTT	CATPLCQVAFVKLF	TRGV8	.	TRGJ1	8	-1	-1	32
8	4.740965497623591E-5	TGTGCCTTGTGGGACAAAGAATATTATAAGAAACTCTTT	CALWDKEYYKKLF	TRGV9	.	TRGJ1	13	-1	-1	18
8	4.740965497623591E-5	TGTGCCTGCTGGATTAGGCTCGTGGGGAAGAAACTCTTT	CACWIRLVGKKLF	TRGV11	.	TRGJ1	23	-1	-1	27
8	4.740965497623591E-5	TGTGCCTGCGCCAATAGTAGTGATTGGATCAAGACGTTT	CACANSSDWIKTF	TRGV11	.	TRGJP2	8	-1	-1	13
8	4.740965497623591E-5	TGTGCCCCTTGCGAAGAGTCTTATTATAAGAAACTCTTT	CAPCEESYYKKLF	TRGV5	.	TRGJ1	8	-1	-1	20
8	4.740965497623591E-5	TGTGCCACCTGGGTTCTCACTGGTTGGTTCAAGATATTT	CATWVLTGWFKIF	TRGV8	.	TRGJP1	12	-1	-1	17
8	4.740965497623591E-5	TGTGCCACCTGGGCCTGGAGGTATTATAAGAAACTCTTT	CATWAWRYYKKLF	TRGV4	.	TRGJ1	12	-1	-1	21
8	4.740965497623591E-5	TGTGCCACCTGGGGCTCTCTTTATTATAAGAAACTCTTT	CATWGSLYYKKLF	TRGV8	.	TRGJ1	12	-1	-1	20
8	4.740965497623591E-5	TGTGCCACCTGGGATCGTAGTGATTGGATCAAGACGTTT	CATWDRSDWIKTF	TRGV8	.	TRGJP2	14	-1	-1	13
8	4.740965497623591E-5	TGTGCCACCTGGGATGCCGATTATTATAAGAAACTCTTT	CATWDADYYKKLF	TRGV4	.	TRGJ1	15	-1	-1	19
8	4.740965497623591E-5	TGTGCCACCTGGGATGGGCGAGGTTATAAGAAACTCTTT	CATWDGRGYKKLF	TRGV4	.	TRGJ1	18	-1	-1	23
8	4.740965497623591E-5	TGTGCCACCTGGGATAGGCGGAATTATAAGAAACTCTTT	CATWDRRNYKKLF	TRGV8	.	TRGJ1	18	-1	-1	22
8	4.740965497623591E-5	TGTGCCACCTGGGACCAAGCATGGACTAAGAAACTCTTT	CATWDQAWTKKLF	TRGV4	.	TRGJ1	13	-1	-1	26
8	4.740965497623591E-5	TGTGCCACCTGGGACGGTAGTGATTGGATCAAGACGTTT	CATWDGSDWIKTF	TRGV2	.	TRGJP2	16	-1	-1	16
8	4.740965497623591E-5	TGTGCCACCTGGGACGGGCTCTCCTATAAGAAACTCTTT	CATWDGLSYKKLF	TRGV2	.	TRGJ1	18	-1	-1	24
8	4.740965497623591E-5	TGTGCCACCTGGGACGGGGGGTATTATAAGAAACTCTTT	CATWDGGYYKKLF	TRGV2	.	TRGJ1	17	-1	-1	21
8	4.740965497623591E-5	TGTGCCACCTGGGACGGGGAGCCGTCTGAGAAACTCTTT	CATWDGEPSEKLF	TRGV2	.	TRGJ1	17	-1	-1	28
8	4.740965497623591E-5	TGTGCCACCTGGGACGGAAGGGATTATAAGAAACTCTTT	CATWDGRDYKKLF	TRGV2	.	TRGJ1	16	-1	-1	22
8	4.740965497623591E-5	TGTGCCACCTGGGACACTCCTTATTATAAGAAACTCTTT	CATWDTPYYKKLF	TRGV7	.	TRGJ1	15	-1	-1	20
8	4.740965497623591E-5	TGTGCCACCTGGGACAGCTCCGATTATAAGAAACTCTTT	CATWDSSDYKKLF	TRGV7	.	TRGJ1	16	-1	-1	22
8	4.740965497623591E-5	TGTGCCACCTGGGACAGGTCTTATTATAAGAAACTCTTT	CATWDRSYYKKLF	TRGV5	.	TRGJ1	20	-1	-1	20
8	4.740965497623591E-5	TGTGCCACCTGGGACAGGCTCACCCCTGGGAGACTCTTT	CATWDRLTPGRLF	TRGV5	.	TRGJ1	18	-1	-1	29
8	4.740965497623591E-5	TGTGCCACCTGGGACAGGCTGTATTATAAGAAACTCTTT	CATWDRLYYKKLF	TRGV3	.	TRGJ1	21	-1	-1	21
8	4.740965497623591E-5	TGTGCCACCTGGGACAGGCCCCATTATAAGAAACTCTTT	CATWDRPHYKKLF	TRGV3	.	TRGJ1	19	-1	-1	22
8	4.740965497623591E-5	TGTGCCACCTGGGACAGGCCAAGATATAAGAAACTCTTT	CATWDRPRYKKLF	TRGV5	.	TRGJ1	19	-1	-1	24
8	4.740965497623591E-5	TGTGCCACCTGGGACAGACCTAATAAGAGGAAACTCTTT	CATWDRPNKRKLF	TRGV7	.	TRGJ1	20	-1	-1	29
8	4.740965497623591E-5	TGTGCCACCTGGGAAGTCCGGTATTATAAGAAACTCTTT	CATWEVRYYKKLF	TRGV3	.	TRGJ1	13	-1	-1	21
8	4.740965497623591E-5	TGTGCCACCTGGGAAAGGGGGTATTATAAGAAACTCTTT	CATWERGYYKKLF	TRGV8	.	TRGJ1	17	-1	-1	21
8	4.740965497623591E-5	TGTGCCACCTGGACCGCTAATTATTATAAGAAACTCTTT	CATWTANYYKKLF	TRGV3	.	TRGJ1	11	-1	-1	18
8	4.740965497623591E-5	TGTGCCACCTGGAATGAGGTAGGGTATAAGAAACTCTTT	CATWNEVGYKKLF	TRGV3	.	TRGJ1	11	-1	-1	24
8	4.740965497623591E-5	TGTGCCACCCCCCTTAGTAGTGATTGGATCAAGACGTTT	CATPLSSDWIKTF	TRGV3	.	TRGJP2	8	-1	-1	14
8	4.740965497623591E-5	TGTGCCACCGAGAAACCGAATTATTATAAGAAACTCTTT	CATEKPNYYKKLF	TRGV7	.	TRGJ1	8	-1	-1	16
8	4.740965497623591E-5	TGTGCCTTGTGGGGGGGGGGGGATAAGAAACTCTTT	CALWGGGDKKLF	TRGV9	.	TRGJ1	15	-1	-1	22
8	4.740965497623591E-5	TGTGCCTGCTGGATCCGCGCCAATAAGAAACTCTTT	CACWIRANKKLF	TRGV11	.	TRGJ1	13	-1	-1	22
8	4.740965497623591E-5	TGTGCCACCTCCGCATGTTATTATAAGAAACTCTTT	CATSACYYKKLF	TRGV2	.	TRGJ1	9	-1	-1	17
8	4.740965497623591E-5	TGTGCCACCTGGCACTTCTATTATAAGAAACTCTTT	CATWHFYYKKLF	TRGV7	.	TRGJ1	14	-1	-1	18
8	4.740965497623591E-5	TGTGCCACCTGGGTTTGTTATTATAAGAAACTCTTT	CATWVCYYKKLF	TRGV8	.	TRGJ1	12	-1	-1	17
8	4.740965497623591E-5	TGTGCCACCTGGGCACGGGGATATAAGAAACTCTTT	CATWARGYKKLF	TRGV3	.	TRGJ1	12	-1	-1	21
8	4.740965497623591E-5	TGTGCCACCTGGGGGGTTTATTATAAGAAACTCTTT	CATWGVYYKKLF	TRGV8	.	TRGJ1	12	-1	-1	17
8	4.740965497623591E-5	TGTGCCACCTGGGGACATTATTATAAGAAACTCTTT	CATWGHYYKKLF	TRGV8	.	TRGJ1	12	-1	-1	16
8	4.740965497623591E-5	TGTGCCACCTGGGGAAGGGATTATAAGAAACTCTTT	CATWGRDYKKLF	TRGV3	.	TRGJ1	12	-1	-1	19
8	4.740965497623591E-5	TGTGCCACCTGGGATCGCAGGGCCCCGAAACTCTTT	CATWDRRAPKLF	TRGV8	.	TRGJ1	14	-1	-1	26
8	4.740965497623591E-5	TGTGCCACCTGGGATGTTTATTATAAGAAACTCTTT	CATWDVYYKKLF	TRGV4	.	TRGJ1	15	-1	-1	17
8	4.740965497623591E-5	TGTGCCACCTGGGATGGGCTGGAAAAGAAACTCTTT	CATWDGLEKKLF	TRGV4	.	TRGJ2	18	-1	-1	24
8	4.740965497623591E-5	TGTGCCACCTGGGATGGGCGCGGGGAGAAACTCTTT	CATWDGRGEKLF	TRGV4	.	TRGJ1	18	-1	-1	25
8	4.740965497623591E-5	TGTGCCACCTGGGATGGATATTATAAGAAACTCTTT	CATWDGYYKKLF	TRGV4	.	TRGJ1	16	-1	-1	18
8	4.740965497623591E-5	TGTGCCACCTGGGATAGTCGACGCAAGAAACTCTTT	CATWDSRRKKLF	TRGV8	.	TRGJ1	16	-1	-1	24
8	4.740965497623591E-5	TGTGCCACCTGGGATAGCTATTATAAGAAACTCTTT	CATWDSYYKKLF	TRGV8	.	TRGJ1	16	-1	-1	18
8	4.740965497623591E-5	TGTGCCACCTGGGATAGGGCCCATAAGAAACTCTTT	CATWDRAHKKLF	TRGV8	.	TRGJ1	17	-1	-1	22
8	4.740965497623591E-5	TGTGCCACCTGGGATAAGGATTATAAGAAACTCTTT	CATWDKDYKKLF	TRGV8	.	TRGJ1	15	-1	-1	19
8	4.740965497623591E-5	TGTGCCACCTGGGATAAAAATTATAAGAAACTCTTT	CATWDKNYKKLF	TRGV8	.	TRGJ1	15	-1	-1	19
8	4.740965497623591E-5	TGTGCCACCTGGGACGGTAAGTATAAGAAACTCTTT	CATWDGKYKKLF	TRGV2	.	TRGJ1	16	-1	-1	21
8	4.740965497623591E-5	TGTGCCACCTGGGACGGGCTGGGTAAGAAACTCTTT	CATWDGLGKKLF	TRGV2	.	TRGJ1	18	-1	-1	23
8	4.740965497623591E-5	TGTGCCACCTGGGACGGGCGCGGGAAGAAACTCTTT	CATWDGRGKKLF	TRGV2	.	TRGJ1	21	-1	-1	24
8	4.740965497623591E-5	TGTGCCACCTGGGACGGGCGGGGTAAGAAACTCTTT	CATWDGRGKKLF	TRGV2	.	TRGJ1	18	-1	-1	23
8	4.740965497623591E-5	TGTGCCACCTGGGACGGGCAGAACAAGAAACTCTTT	CATWDGQNKKLF	TRGV2	.	TRGJ1	18	-1	-1	24
8	4.740965497623591E-5	TGTGCCACCTGGGACGGGCAATGGAAGAAACTCTTT	CATWDGQWKKLF	TRGV2	.	TRGJ1	18	-1	-1	24
8	4.740965497623591E-5	TGTGCCACCTGGGACAGGCCGAATAAGAAACTCTTT	CATWDRPNKKLF	TRGV5	.	TRGJ1	19	-1	-1	22
8	4.740965497623591E-5	TGTGCCACCTGGGAAAGGGATTGGATCAAGACGTTT	CATWERDWIKTF	TRGV2	.	TRGJP2	13	-1	-1	15
8	4.740965497623591E-5	TGTGCCACCTGGACCTCTTATTATAAGAAACTCTTT	CATWTSYYKKLF	TRGV8	.	TRGJ1	11	-1	-1	17
8	4.740965497623591E-5	TGTGCCACCTGGAGGGCCGAAGCTAAGAAACTCTTT	CATWRAEAKKLF	TRGV2	.	TRGJ1	17	-1	-1	23
8	4.740965497623591E-5	TGTGCCATCAGGAATTATTATAAGAAACTCTTT	CAIRNYYKKLF	TRGV7	.	TRGJ1	6	-1	-1	11
8	4.740965497623591E-5	TGTGCCACCTGCCCTTATTATAAGAAACTCTTT	CATCPYYKKLF	TRGV2	.	TRGJ1	10	-1	-1	14
8	4.740965497623591E-5	TGTGCCACCTGGGGGTATTATAAGAAACTCTTT	CATWGYYKKLF	TRGV3	.	TRGJ1	12	-1	-1	15
8	4.740965497623591E-5	TGTGCCACCTGGGATGCGGGCGAGTGGCTCTTT	CATWDAGEWLF	TRGV4	.	TRGJ1	15	-1	-1	27
8	4.740965497623591E-5	TGTGCCACCTGGGATGGCGGCGGGAAACTCTTT	CATWDGGGKLF	TRGV4	.	TRGJ1	16	-1	-1	23
8	4.740965497623591E-5	TGTGCCACCTGGGATGGGCTAGGGAAACTCTTT	CATWDGLGKLF	TRGV4	.	TRGJ1	18	-1	-1	23
8	4.740965497623591E-5	TGTGCCACCTGGGATGATTATAAGAAACTCTTT	CATWDDYKKLF	TRGV4	.	TRGJ1	15	-1	-1	13
8	4.740965497623591E-5	TGTGCCACCTGGGATAGGCTAGGGAAACTCTTT	CATWDRLGKLF	TRGV8	.	TRGJ1	18	-1	-1	23
8	4.740965497623591E-5	TGTGCCACCTGGGATAAGAGGGAGAAACTCTTT	CATWDKREKLF	TRGV8	.	TRGJ1	15	-1	-1	22
8	4.740965497623591E-5	TGTGCCACCTGGGACCTTTATAAGAAACTCTTT	CATWDLYKKLF	TRGV8	.	TRGJ1	13	-1	-1	17
8	4.740965497623591E-5	TGTGCCACCTGGGACCCACATAAGAAACTCTTT	CATWDPHKKLF	TRGV7	.	TRGJ1	14	-1	-1	19
8	4.740965497623591E-5	TGTGCCACCTGGGACGGGCTCGAGAAACTCTTT	CATWDGLEKLF	TRGV2	.	TRGJ1	21	-1	-1	22
8	4.740965497623591E-5	TGTGCCACCTGGGACGGGCCGCAGAAACTCTTT	CATWDGPQKLF	TRGV2	.	TRGJ1	19	-1	-1	22
8	4.740965497623591E-5	TGTGCCACCTGGGACGGGCGCGGGGGACTCTTT	CATWDGRGGLF	TRGV2	.	TRGJ1	21	-1	-1	26
8	4.740965497623591E-5	TGTGCCACCTGGGACGGGCAAGGAAAGACGTTT	CATWDGQGKTF	TRGV2	.	TRGJP2	18	-1	-1	24
8	4.740965497623591E-5	TGTGCCACCTGGGACAGCCCGAAGAAACTCTTT	CATWDSPKKLF	TRGV7	.	TRGJ1	19	-1	-1	21
8	4.740965497623591E-5	TGTGCCACCTGGGAGGACGGTAAGAAACTCTTT	CATWEDGKKLF	TRGV5	.	TRGJ1	13	-1	-1	20
8	4.740965497623591E-5	TGTGCCACCTGGGAATCCTCTAAGAAACTCTTT	CATWESSKKLF	TRGV5	.	TRGJ1	13	-1	-1	20
8	4.740965497623591E-5	TGTGCCACCCTAAGTGACCCTAAGAAACTCTTT	CATLSDPKKLF	TRGV4	.	TRGJ1	8	-1	-1	20
8	4.740965497623591E-5	TGTGCCACCCCTAATTATTATAAGAAACTCTTT	CATPNYYKKLF	TRGV2	.	TRGJ1	8	-1	-1	12
8	4.740965497623591E-5	TGTGCCACCCGGATTTATTATAAGAAACTCTTT	CATRIYYKKLF	TRGV4	.	TRGJ1	11	-1	-1	11
8	4.740965497623591E-5	TGTGCCTGCTGGATTAGGCACGGACTCTTT	CACWIRHGLF	TRGV11	.	TRGJ1	21	-1	-1	23
8	4.740965497623591E-5	TGTGCCACCTTTCACTATAAGAAACTCTTT	CATFHYKKLF	TRGV3	.	TRGJ1	9	-1	-1	15
8	4.740965497623591E-5	TGTGCCACCTTGCGTTATAAGAAACTCTTT	CATLRYKKLF	TRGV4	.	TRGJ1	9	-1	-1	14
8	4.740965497623591E-5	TGTGCCACCTCTTATTATAAGAAACTCTTT	CATSYYKKLF	TRGV8	.	TRGJ1	9	-1	-1	11
8	4.740965497623591E-5	TGTGCCACCTGCGTCTATAAGAAACTCTTT	CATCVYKKLF	TRGV2	.	TRGJ1	10	-1	-1	15
[truncated: 2,442 more rows]
