# Supplementary material for: Dissection of the Human T-Cell Receptor γ Gene Repertoire in the Brain and Peripheral Blood Identifies Age- and Alzheimer's Disease-Associated Clonotype Profiles
Source: Front Immunol. 2020 Jan 29;11:12. doi: 10.3389/fimmu.2020.00012 (PMC7025544; doi:10.3389/fimmu.2020.00012)
Supplement: Supplementary file 5 [file Data_Sheet_2.zip › repertoires_corrected_and_decontaminated/A984.txt]

count	freq	cdr3nt	cdr3aa	v	d	j	VEnd	DStart	DEnd	JStart
9019	0.10260873522418285	TGTGCCTTGTGGGCCCTCGGCAAGAAACTCTTT	CALWALGKKLF	TRGV9	.	TRGJ2	12	-1	-1	21
4012	0.045644333708772765	TGTGCCTTGTGGGAGAATCAAGAGTTGGGCAAAAAAATCAAGGTATTT	CALWENQELGKKIKVF	TRGV9	.	TRGJP	14	-1	-1	18
1098	0.012491893921294243	TGTGCCTTGTGGGAGGTCCTTAGTAGTGATTGGATCAAGACGTTT	CALWEVLSSDWIKTF	TRGV9	.	TRGJP2	16	-1	-1	20
923	0.010500927221634412	TGTGCTGCGTGGGTTTATTATAAGAAACTCTTT	CAAWVYYKKLF	TRGV10	.	TRGJ2	16	-1	-1	14
732	0.008327929280862827	TGTGCCTTGTGGGAGGGGGCCACTGGTTGGTTCAAGATATTT	CALWEGATGWFKIF	TRGV9	.	TRGJP1	15	-1	-1	19
730	0.008305175375723858	TGTGCCTTGTGGGAGGTGCAGGAGTTGGGCAAAAAAATCAAGGTATTT	CALWEVQELGKKIKVF	TRGV9	.	TRGJP	19	-1	-1	17
718	0.008168651944890042	TGTGCCTTGTGGGAGGCATCGAATTATTATAAGAAACTCTTT	CALWEASNYYKKLF	TRGV9	.	TRGJ2	15	-1	-1	18
709	0.008066259371764679	TGTGCCACCTGGGACGTAGAGAAACTCTTT	CATWDVEKLF	TRGV3	.	TRGJ2	14	-1	-1	19
568	0.006462109059467331	TGTGCCTTGTGGTTTTATAAGAAACTCTTT	CALWFYKKLF	TRGV9	.	TRGJ2	11	-1	-1	14
556	0.006325585628633514	TGTGCTGCGTGGGATTATTATAAGAAACTCTTT	CAAWDYYKKLF	TRGV10	.	TRGJ1	16	-1	-1	13
550	0.006257323913216606	TGTGCTGCGTGGGATTTGCAGAAACTCTTT	CAAWDLQKLF	TRGV10	.	TRGJ2	15	-1	-1	19
542	0.006166308292660728	TGTGCTGCGTGGGGGTGGAATTATTATAAGAAACTCTTT	CAAWGWNYYKKLF	TRGV10	.	TRGJ2	12	-1	-1	17
534	0.00607529267210485	TGTGCCTTGAAGAAACTCTTT	CALKKLF	TRGV9	.	TRGJ2	8	-1	-1	9
525	0.0059729000989794875	TGTGCCTTGTGGGAGGTGCACGGTAAGGGGTATTATAAGAAACTCTTT	CALWEVHGKGYYKKLF	TRGV9	.	TRGJ2	20	-1	-1	30
511	0.005813622763006701	TGTGCCACCTGGGATAGAGGATATTATAAGAAACTCTTT	CATWDRGYYKKLF	TRGV4	.	TRGJ2	14	-1	-1	21
508	0.005779491905298246	TGTGCCACCTGCTACTCAGGTTATAAGAAACTCTTT	CATCYSGYKKLF	TRGV8	.	TRGJ2	10	-1	-1	20
506	0.005756738000159277	TGTGCCTCCCATGGGGAGGATAAGAAACTCTTT	CASHGEDKKLF	TRGV4	.	TRGJ2	8	-1	-1	19
486	0.005529198948769583	TGTGCCTTGTGGGAGGTGCGGGTAGGGGGATGGCTCTTT	CALWEVRVGGWLF	TRGV9	.	TRGJ1	18	-1	-1	33
452	0.005142382561407101	TGTGCCTTGTGGGAGGTGGGTTCCCGGGAGTTGGGCAAAAAAATCAAGGTATTT	CALWEVGSRELGKKIKVF	TRGV9	.	TRGJP	17	-1	-1	27
452	0.005142382561407101	TGTGCCTTGTGGGAGGTGCCTGCAGGTTGGTATAAGAAACTCTTT	CALWEVPAGWYKKLF	TRGV9	.	TRGJ1	18	-1	-1	30
340	0.003868163873624811	TGTGCCACCTGGGACAGGCTGGAGAAACTCTTT	CATWDRLEKLF	TRGV5	.	TRGJ2	18	-1	-1	22
336	0.003822656063346872	TGTGCCACCTGGACCCATTATAAGAAACTCTTT	CATWTHYKKLF	TRGV4	.	TRGJ1	11	-1	-1	16
314	0.0035723631068182078	TGTGCCACCTGGGCGCTTAATGGGAAGAAACTCTTT	CATWALNGKKLF	TRGV4	.	TRGJ2	12	-1	-1	24
280	0.003185546719455727	TGTGCCACCTGGGACCATTATTATAAGAAACTCTTT	CATWDHYYKKLF	TRGV4	.	TRGJ1	13	-1	-1	16
275	0.003128661956608303	TGTGCTGCGTGGGATGGAAAGAAACTCTTT	CAAWDGKKLF	TRGV10	.	TRGJ1	14	-1	-1	18
272	0.0030945310988998486	TGTGCCTTGTGGGGAAGGGACCCGACACTCTTT	CALWGRDPTLF	TRGV9	.	TRGJ2	12	-1	-1	23
269	0.0030604002411913946	TGTGCCACCTGCCCTTATTATAAGAAACTCTTT	CATCPYYKKLF	TRGV8	.	TRGJ2	10	-1	-1	14
267	0.003037646336052425	TGTGCCTTGTGGGAGGAGTATAAGAAACTCTTT	CALWEEYKKLF	TRGV9	.	TRGJ1	15	-1	-1	18
251	0.002855615094940669	TGTGCCACCTGGAAAACCTCACACACCGCAGTGAATTATTATAAGAAACTCTTT	CATWKTSHTAVNYYKKLF	TRGV3	.	TRGJ1	11	-1	-1	32
239	0.0027190916641068523	TGTGCCACCTGGGACGGCCATTATAAGAAACTCTTT	CATWDGHYKKLF	TRGV2	.	TRGJ2	16	-1	-1	19
225	0.002559814328134066	TGTGCCTTGTGGGAGGTGGGTTATAAGAAACTCTTT	CALWEVGYKKLF	TRGV9	.	TRGJ1	17	-1	-1	20
221	0.002514306517856127	TGTGCCTTGTGGGAGGTAGAGTTGGGCAAAAAAATCAAGGTATTT	CALWEVELGKKIKVF	TRGV9	.	TRGJP	16	-1	-1	17
205	0.0023322752767443713	TGTGCCTTGTGGAGAGAGCAAGAGTTGGGCAAAAAAATCAAGGTATTT	CALWREQELGKKIKVF	TRGV9	.	TRGJP	15	-1	-1	17
196	0.0022298827036190084	TGTGCCTTGTGGGAGCTTTTTAACTTTAATAAGAAACTCTTT	CALWELFNFNKKLF	TRGV9	.	TRGJ2	14	-1	-1	28
193	0.0021957518459105544	TGTGCCCTTTTGAATTATTATAAGAAACTCTTT	CALLNYYKKLF	TRGV5	.	TRGJ2	5	-1	-1	8
189	0.0021502440356326153	TGTGCCTTGTGGGAGGTGCTCGAGTTGGGCAAAAAAATCAAGGTATTT	CALWEVLELGKKIKVF	TRGV9	.	TRGJP	18	-1	-1	21
189	0.0021502440356326153	TGTGCCACCTGGGATTATTATAAGAAACTCTTT	CATWDYYKKLF	TRGV8	.	TRGJ2	14	-1	-1	13
183	0.002081982320215707	TGTGCCTCCACTGTCCTAGGTAGGAAACTCTTT	CASTVLGRKLF	TRGV9	.	TRGJ1	6	-1	-1	20
175	0.001990966699659829	TGTGCCTTGTGGGAGGTGGGATATAAGAAACTCTTT	CALWEVGYKKLF	TRGV9	.	TRGJ2	17	-1	-1	21
169	0.0019227049842429208	TGTGCCACCTGGGACTCCTCCGGCGAGTTGGGCAAAAAAATCAAGGTATTT	CATWDSSGELGKKIKVF	TRGV2	.	TRGJP	14	-1	-1	24
169	0.0019227049842429208	TGTGCTGCGTGGGATGTGTTGCTCTTT	CAAWDVLLF	TRGV10	.	TRGJ2	14	-1	-1	21
164	0.001865820221395497	TGTGCCACCTGGGATGAGAATTATTATAAGAAACTCTTT	CATWDENYYKKLF	TRGV4	.	TRGJ1	15	-1	-1	17
160	0.0018203124111175581	TGTGCCTTGTGGGAGGTATTAAATTATTATAAGAAACTCTTT	CALWEVLNYYKKLF	TRGV9	.	TRGJ2	16	-1	-1	21
159	0.0018089354585480732	TGTGCCTTGTGGGAGGTGCACTATAAGAAACTCTTT	CALWEVHYKKLF	TRGV9	.	TRGJ2	20	-1	-1	21
157	0.0017861815534091039	TGTGCCTTGCCCAATTATTATAAGAAACTCTTT	CALPNYYKKLF	TRGV9	.	TRGJ1	8	-1	-1	12
156	0.001774804600839619	TGTGCCTTGTGGGAGGTGCATTATTATAAGAAACTCTTT	CALWEVHYYKKLF	TRGV9	.	TRGJ1	19	-1	-1	19
152	0.00172929679056168	TGTGCCACCTGGGACGGGCCAAGATATTATAAGAAACTCTTT	CATWDGPRYYKKLF	TRGV2	.	TRGJ2	19	-1	-1	24
149	0.0016951659328532259	TGTGCCAGTTGTAGTGATTGGATCAAGACGTTT	CASCSDWIKTF	TRGV4	.	TRGJP2	6	-1	-1	10
148	0.0016837889802837412	TGTGCCACCTGGGATGGGCCGGGATCGAATTATTATAAGAAACTCTTT	CATWDGPGSNYYKKLF	TRGV4	.	TRGJ1	19	-1	-1	24
144	0.0016382811700058023	TGTGCCACCTGGGATGGGGCGGGAAATTATTATAAGAAACTCTTT	CATWDGAGNYYKKLF	TRGV4	.	TRGJ1	17	-1	-1	24
144	0.0016382811700058023	TGTGCCACCTGGGGCATCCTCCGGGGTTATAAGAAACTCTTT	CATWGILRGYKKLF	TRGV5P	.	TRGJ1	15	-1	-1	26
142	0.0016155272648668327	TGTGCCTTGTGGGAGTACTATTATAAGAAACTCTTT	CALWEYYYKKLF	TRGV9	.	TRGJ2	14	-1	-1	18
133	0.00151313469174147	TGTGCCTTGTGGGAGGGGAATTATTATAAGAAACTCTTT	CALWEGNYYKKLF	TRGV9	.	TRGJ1	15	-1	-1	17
132	0.0015017577391719854	TGTGCCTTGTGGGAGGTGCCTAAGAAACTCTTT	CALWEVPKKLF	TRGV9	.	TRGJ1	18	-1	-1	20
131	0.0014903807866025007	TGTGCTGCGTGGGATATTAAGAAACTCTTT	CAAWDIKKLF	TRGV10	.	TRGJ1	14	-1	-1	17
127	0.0014448729763245616	TGTGCCGACCTTTATTATAAGAAACTCTTT	CADLYYKKLF	TRGV9	.	TRGJ1	5	-1	-1	11
125	0.0014221190711855923	TGTGCCACCTGGGCCCTTTATTATAAGAAACTCTTT	CATWALYYKKLF	TRGV5	.	TRGJ2	12	-1	-1	17
124	0.0014107421186161076	TGTGCTGCGTGGGATTCGGGGAAACTCTTT	CAAWDSGKLF	TRGV10	.	TRGJ1	15	-1	-1	20
124	0.0014107421186161076	TGTGCCACCTGGGATAGGCGATATAAGAAACTCTTT	CATWDRRYKKLF	TRGV8	.	TRGJ1	18	-1	-1	21
123	0.0013993651660466227	TGTGCCTTGTGGGAAATTCATAAGAAACTCTTT	CALWEIHKKLF	TRGV9	.	TRGJ1	13	-1	-1	15
122	0.001387988213477138	TGTGCCTTGTGGGAGAGGGAGCTCTTT	CALWERELF	TRGV9	.	TRGJ1	14	-1	-1	21
121	0.0013766112609076534	TGTGCCTTGTGCCCCCTCTTT	CALCPLF	TRGV9	.	TRGJ1	10	-1	-1	15
118	0.0013424804031991991	TGTGCCTTGTGGGAGGTGGATTATAAGAAACTCTTT	CALWEVDYKKLF	TRGV9	.	TRGJ2	17	-1	-1	19
118	0.0013424804031991991	TGTGCTGCGTGGGATGGATATAAGAAACTCTTT	CAAWDGYKKLF	TRGV10	.	TRGJ1	14	-1	-1	18
118	0.0013424804031991991	TGTGCCACCTGGGACAGGCATAAGAAACTCTTT	CATWDRHKKLF	TRGV5	.	TRGJ2	18	-1	-1	19
114	0.00129697259292126	TGTGCCTTGTGGGAGGTGCAGTATAAGAAACTCTTT	CALWEVQYKKLF	TRGV9	.	TRGJ1	19	-1	-1	21
114	0.00129697259292126	TGTGCCTTGTCACTCTTT	CALSLF	TRGV9	.	TRGJ1	9	-1	-1	11
113	0.0012855956403517753	TGTGCTGCGGAAACCAAGAAACTCTTT	CAAETKKLF	TRGV10	.	TRGJ1	8	-1	-1	15
111	0.0012628417352128058	TGTGCCACCTGGGATGCGAATTATTATAAGAAACTCTTT	CATWDANYYKKLF	TRGV4	.	TRGJ1	15	-1	-1	13
110	0.0012514647826433211	TGTGCCTTGTGGGGGGCGAGGAGGCTCTTT	CALWGARRLF	TRGV9	.	TRGJ1	15	-1	-1	24
109	0.0012400878300738364	TGTGCCACCTGGGAGTTTGCCCCTGCTAGTGATTGGATCAAGACGTTT	CATWEFAPASDWIKTF	TRGV2	.	TRGJP2	13	-1	-1	26
109	0.0012400878300738364	TGTGCCTTGTGGGAGGTGAATTATTATAAGAAACTCTTT	CALWEVNYYKKLF	TRGV9	.	TRGJ1	17	-1	-1	17
109	0.0012400878300738364	TGTGCCTTGTGGGAGGTGCGGGAGAAACTCTTT	CALWEVREKLF	TRGV9	.	TRGJ1	18	-1	-1	22
109	0.0012400878300738364	TGTGCTGCGTGGGCTTCAAAACTCTTT	CAAWASKLF	TRGV10	.	TRGJ1	15	-1	-1	18
108	0.0012287108775043518	TGTGCCTTGTTGAATTATTATAAGAAACTCTTT	CALLNYYKKLF	TRGV9	.	TRGJ1	9	-1	-1	11
102	0.0011604491620874433	TGTGCCACCTGGGACGGGCCTAGTAGTGATTGGATCAAGACGTTT	CATWDGPSSDWIKTF	TRGV2	.	TRGJP2	19	-1	-1	20
102	0.0011604491620874433	TGTGCCTTGTGGGGGGTAAGGATTTATTATAAGAAACTCTTT	CALWGVRIYYKKLF	TRGV9	.	TRGJ1	16	-1	-1	20
102	0.0011604491620874433	TGTGCCTTGTGGGGTAAACTCTTT	CALWGKLF	TRGV9	.	TRGJ1	12	-1	-1	15
101	0.0011490722095179584	TGTGCCTTGTGGGAGGTGGAACTCTTT	CALWEVELF	TRGV9	.	TRGJ1	23	-1	-1	19
97	0.0011035643992400195	TGTGCCACCTGGGACAGGCTTTTTAGTGATTGGATCAAGACGTTT	CATWDRLFSDWIKTF	TRGV3	.	TRGJP2	18	-1	-1	23
97	0.0011035643992400195	TGTGCTGCGTGGGATTCCCTGAATTATTATAAGAAACTCTTT	CAAWDSLNYYKKLF	TRGV10	.	TRGJ1	15	-1	-1	20
96	0.0010921874466705349	TGTGCCTTGTGGGAGGTGCTCTTTCGCCTCTTT	CALWEVLFRLF	TRGV9	.	TRGJ2	18	-1	-1	27
94	0.0010694335415315653	TGTGCCTTGTGGGAGGTCACTGAGGGGAAACTCTTT	CALWEVTEGKLF	TRGV9	.	TRGJ1	19	-1	-1	26
94	0.0010694335415315653	TGTGCCTTGTGGGATCCCCCTTTCATACTCTTT	CALWDPPFILF	TRGV9	.	TRGJ1	13	-1	-1	26
94	0.0010694335415315653	TGTGCCTCCCTATTATTGAAGAAACTCTTT	CASLLLKKLF	TRGV9	.	TRGJ2	6	-1	-1	11
94	0.0010694335415315653	TGTGCCTTGTGGGACGGGAAACTCTTT	CALWDGKLF	TRGV9	.	TRGJ1	13	-1	-1	17
92	0.001046679636392596	TGTGCCTTGTGGGCCGGGAATTATAAGAAACTCTTT	CALWAGNYKKLF	TRGV9	.	TRGJ2	12	-1	-1	19
91	0.001035302683823111	TGTGCCTTGTGGGAGCTCCCTAGCCTCTTT	CALWELPSLF	TRGV9	.	TRGJ1	14	-1	-1	24
91	0.001035302683823111	TGTGCCTGCAAACTCTTT	CACKLF	TRGV9	.	TRGJ1	6	-1	-1	9
90	0.0010239257312536264	TGTGCCTTGTGGGAGGAGCTCTTT	CALWEELF	TRGV9	.	TRGJ1	18	-1	-1	18
89	0.0010125487786841417	TGTGCCTTGTGGGAGGTGCATCCTTATTATAAGAAACTCTTT	CALWEVHPYYKKLF	TRGV9	.	TRGJ1	23	-1	-1	23
89	0.0010125487786841417	TGTGCCTTGTTCCATGATTATTATAAGAAACTCTTT	CALFHDYYKKLF	TRGV9	.	TRGJ1	9	-1	-1	16
89	0.0010125487786841417	TGTGCCTTGTGGGAGGTGCGTTATAAGAAACTCTTT	CALWEVRYKKLF	TRGV9	.	TRGJ1	18	-1	-1	20
89	0.0010125487786841417	CGCCACGGGGAACTCTTT	RHGELF	TRGV10	.	TRGJ1	-1	-1	-1	10
88	0.0010011718261146569	TGTGCCTTGTGGGACCCGAATTATTATAAGAAACTCTTT	CALWDPNYYKKLF	TRGV9	.	TRGJ1	13	-1	-1	16
88	0.0010011718261146569	TGTGCCTTGTGGGAGATCCCGGGGAGTTCGAAACTCTTT	CALWEIPGSSKLF	TRGV9	.	TRGJ1	14	-1	-1	29
88	0.0010011718261146569	TGTGCTGTCCTCGGGGGACTCTTT	CAVLGGLF	TRGV10	.	TRGJ1	6	-1	-1	17
87	9.897948735451722E-4	TGTGCTGCGTGGGATTATCTCAAGAAACTCTTT	CAAWDYLKKLF	TRGV10	.	TRGJ1	16	-1	-1	21
87	9.897948735451722E-4	TGTGCCTTGTCGAAATGGTGTGAGAAACTCTTT	CALSKWCEKLF	TRGV9	.	TRGJ2	9	-1	-1	22
87	9.897948735451722E-4	TGTGCTGCGTGGGATTGGAAGAAACTCTTT	CAAWDWKKLF	TRGV10	.	TRGJ1	15	-1	-1	18
87	9.897948735451722E-4	TGTGCCTTGTGGGAGACCCCTAACCTCTTT	CALWETPNLF	TRGV9	.	TRGJ1	14	-1	-1	21
87	9.897948735451722E-4	TGTGCTGCGTGGGGAGATAAGAAACTCTTT	CAAWGDKKLF	TRGV10	.	TRGJ1	12	-1	-1	16
86	9.784179209756875E-4	TGTGCCTTGTGGGAGGTGCGTGTGAAACTCTTT	CALWEVRVKLF	TRGV9	.	TRGJ1	18	-1	-1	23
86	9.784179209756875E-4	TGTGCCACCTGGGATAAGAAACTCTTT	CATWDKKLF	TRGV4	.	TRGJ1	14	-1	-1	13
86	9.784179209756875E-4	TGTGCCACCTGGGGGAATAAGAAACTCTTT	CATWGNKKLF	TRGV4	.	TRGJ1	12	-1	-1	16
85	9.670409684062027E-4	TGTGCCTTGTGGGAGGCAAATTATTATAAGAAACTCTTT	CALWEANYYKKLF	TRGV9	.	TRGJ1	15	-1	-1	18
85	9.670409684062027E-4	TGTGCCTTGTGGGAGGGTTATTATAAGAAACTCTTT	CALWEGYYKKLF	TRGV9	.	TRGJ1	15	-1	-1	17
85	9.670409684062027E-4	TGTGCCTTGTGGGTAGGGGAGAAACTCTTT	CALWVGEKLF	TRGV9	.	TRGJ1	16	-1	-1	19
84	9.55664015836718E-4	TGTGCTGCGGAACCTCTTAAGAAACTCTTT	CAAEPLKKLF	TRGV10	.	TRGJ2	8	-1	-1	17
84	9.55664015836718E-4	TGTGCCACCTGGAAAAATTATTATAAGAAACTCTTT	CATWKNYYKKLF	TRGV7	.	TRGJ1	11	-1	-1	15
83	9.442870632672333E-4	TGTGCCTTGTGGGACTCTAGGGGGGGATATAAGAAACTCTTT	CALWDSRGGYKKLF	TRGV9	.	TRGJ1	13	-1	-1	27
83	9.442870632672333E-4	TGTGCTGCGTGGGACAGTAGTGATTGGATCAAGACGTTT	CAAWDSSDWIKTF	TRGV10	.	TRGJP2	13	-1	-1	15
82	9.329101106977485E-4	TGTGCCTTGTGGGAGGAATATAAGAAACTCTTT	CALWEEYKKLF	TRGV9	.	TRGJ1	15	-1	-1	18
82	9.329101106977485E-4	TGTGCCACCTGGGACGGTTGGTTCAAGATATTT	CATWDGWFKIF	TRGV8	.	TRGJP1	13	-1	-1	15
81	9.215331581282637E-4	TGTGCCTTGTGGGAGGTGCAACCCCTGACCGATCTTTATTATAAGAAACTCTTT	CALWEVQPLTDLYYKKLF	TRGV9	.	TRGJ1	19	-1	-1	35
81	9.215331581282637E-4	TGTGCTGCGTGGGATTATTCGAAGAAACTCTTT	CAAWDYSKKLF	TRGV10	.	TRGJ1	16	-1	-1	13
81	9.215331581282637E-4	TGTGCCTTGTGGGAGGGAGATAGGAAACTCTTT	CALWEGDRKLF	TRGV9	.	TRGJ1	15	-1	-1	19
81	9.215331581282637E-4	TGTGCCTTGTGGGAAAAGAAACTCTTT	CALWEKKLF	TRGV9	.	TRGJ1	13	-1	-1	15
80	9.101562055587791E-4	TGTGCCTTGTGGGAGGTGCTGCTTACGAAACTCTTT	CALWEVLLTKLF	TRGV9	.	TRGJ1	18	-1	-1	23
80	9.101562055587791E-4	TGTGCCTCGCAAACGTCGACTAAGAAACTCTTT	CASQTSTKKLF	TRGV9	.	TRGJ1	6	-1	-1	20
80	9.101562055587791E-4	TGTGCCACCTGGGAGAATTATTATAAGAAACTCTTT	CATWENYYKKLF	TRGV4	.	TRGJ1	13	-1	-1	14
79	8.987792529892943E-4	TGTGCCACCTGGGACCCACTTGGCCCCTGCAATTATTATAAGAAACTCTTT	CATWDPLGPCNYYKKLF	TRGV8	.	TRGJ2	13	-1	-1	30
79	8.987792529892943E-4	TGTGCCTTGTGGGAGGTGCGTTATTATAAGAAACTCTTT	CALWEVRYYKKLF	TRGV9	.	TRGJ1	18	-1	-1	20
79	8.987792529892943E-4	TGTGCTGCGTGGGATTCACTCTTT	CAAWDSLF	TRGV10	.	TRGJ1	15	-1	-1	17
78	8.874023004198095E-4	TGTGCCTTGTGGGAGGTGCCCAGGGGGAAACTCTTT	CALWEVPRGKLF	TRGV9	.	TRGJ1	18	-1	-1	26
78	8.874023004198095E-4	TGTGCCTTGTCATCTCAAATCTGGAAACTCTTT	CALSSQIWKLF	TRGV9	.	TRGJ1	9	-1	-1	23
78	8.874023004198095E-4	TGTGCCTTGTGGGAGGTGCGCTGGAAACTCTTT	CALWEVRWKLF	TRGV9	.	TRGJ1	18	-1	-1	23
77	8.760253478503248E-4	TGTGCTGCGTGGGACCAGGGCTGGTATAGTAGTGATTGGATCAAGACGTTT	CAAWDQGWYSSDWIKTF	TRGV10	.	TRGJP2	13	-1	-1	24
77	8.760253478503248E-4	TGTGCCTTGTGGGAGGTAGGAGAGTTGGGCAAAAAAATCAAGGTATTT	CALWEVGELGKKIKVF	TRGV9	.	TRGJP	16	-1	-1	20
77	8.760253478503248E-4	TGTGCCTTGTGGGAGGTGCAGGAGGTCGAGAAACTCTTT	CALWEVQEVEKLF	TRGV9	.	TRGJ1	19	-1	-1	28
77	8.760253478503248E-4	TGTGCCTTGTGGGAGGTGCAACTGGTGGAGAAACTCTTT	CALWEVQLVEKLF	TRGV9	.	TRGJ1	22	-1	-1	28
76	8.6464839528084E-4	TGTGCCTTGTGGGAGGTGCACTATTATAAGAAACTCTTT	CALWEVHYYKKLF	TRGV9	.	TRGJ1	20	-1	-1	21
76	8.6464839528084E-4	TGTGCCTTGTGGGATCTCGGGGTAGAGAAACTCTTT	CALWDLGVEKLF	TRGV9	.	TRGJ1	13	-1	-1	25
76	8.6464839528084E-4	TGTGCTGCGTGGGATTACTATAAGAAACTCTTT	CAAWDYYKKLF	TRGV10	.	TRGJ1	17	-1	-1	13
76	8.6464839528084E-4	TGTGCCTTCCGGAATTATTATAAGAAACTCTTT	CAFRNYYKKLF	TRGV9	.	TRGJ1	7	-1	-1	11
75	8.532714427113554E-4	TGTGCCTTGTGGGAGACCCCTGTGGAACTCTTT	CALWETPVELF	TRGV9	.	TRGJ1	14	-1	-1	25
75	8.532714427113554E-4	TGTGCCTTGTGGGAGGCGCTTAAACTCTTT	CALWEALKLF	TRGV9	.	TRGJ1	18	-1	-1	21
75	8.532714427113554E-4	TGTGCCACCTGGTTACGAATGGAACTCTTT	CATWLRMELF	TRGV7	.	TRGJ1	11	-1	-1	22
75	8.532714427113554E-4	TGTGCCTCCGAACCCCATCGTTATAAGAAACTCTTT	CASEPHRYKKLF	TRGV9	.	TRGJ1	6	-1	-1	20
74	8.418944901418706E-4	TGTGCCTTGTTCTCCCATAAGAAACTCTTT	CALFSHKKLF	TRGV9	.	TRGJ1	9	-1	-1	16
73	8.305175375723858E-4	TGTGCTGCGTGGGATTTCCCACTCTTT	CAAWDFPLF	TRGV10	.	TRGJ1	15	-1	-1	20
72	8.191405850029011E-4	TGTGCCTTGTGGGAGGTGCAAGGTGATTGGATCAAGACGTTT	CALWEVQGDWIKTF	TRGV9	.	TRGJP2	19	-1	-1	22
72	8.191405850029011E-4	TGTGCCTTGTGGGAGGATAAGAAACTCTTT	CALWEDKKLF	TRGV9	.	TRGJ1	15	-1	-1	16
71	8.077636324334164E-4	TGTGCCACCTGGGATGGTACCAATTATTATAAGAAACTCTTT	CATWDGTNYYKKLF	TRGV4	.	TRGJ2	16	-1	-1	21
71	8.077636324334164E-4	TGTGCCACCTGGGCCCAGCGGGTTAAGAAACTCTTT	CATWAQRVKKLF	TRGV8	.	TRGJ1	12	-1	-1	23
71	8.077636324334164E-4	TGTGCCTTGTGGGAGGCAGGTGGGAAACTCTTT	CALWEAGGKLF	TRGV9	.	TRGJ1	15	-1	-1	23
71	8.077636324334164E-4	TGTGCCTTGTGGGAGGCGAAACTCTTT	CALWEAKLF	TRGV9	.	TRGJ1	15	-1	-1	17
71	8.077636324334164E-4	TGTGTGAGGAAACTCTTT	CVRKLF	TRGV10	.	TRGJ2	3	-1	-1	8
71	8.077636324334164E-4	TGTGCCTTGTGGGAGGCGGGAGAGAAACTCTTT	CALWEAGEKLF	TRGV9	.	TRGJ2	15	-1	-1	22
70	7.963866798639317E-4	TGTGCCTTGTGGGAAGATTATTATAAGAAACTCTTT	CALWEDYYKKLF	TRGV9	.	TRGJ1	13	-1	-1	16
70	7.963866798639317E-4	TGTGCTGCGTGGGATAGTTGGTTCAAGATATTT	CAAWDSWFKIF	TRGV10	.	TRGJP1	14	-1	-1	16
69	7.850097272944469E-4	TGTGCTGCGTATTGGGAGGGCTATAAGAAACTCTTT	CAAYWEGYKKLF	TRGV10	.	TRGJ1	9	-1	-1	21
69	7.850097272944469E-4	TGTGCCTTGTGGGAGGTGCTGAAGAAACTCTTT	CALWEVLKKLF	TRGV9	.	TRGJ1	18	-1	-1	21
69	7.850097272944469E-4	TGTGCCTTGACAAGGTCCCATAAGAAACTCTTT	CALTRSHKKLF	TRGV9	.	TRGJ1	8	-1	-1	19
69	7.850097272944469E-4	TGTGCTGCGTGGGATAATTTGAAACTCTTT	CAAWDNLKLF	TRGV10	.	TRGJ1	14	-1	-1	20
68	7.736327747249621E-4	TGTGCCACCTGGGAACCTCCAACCCGTTATTATAAGAAACTCTTT	CATWEPPTRYYKKLF	TRGV2	.	TRGJ1	13	-1	-1	26
68	7.736327747249621E-4	TGTGCCTTGTGGATGTCGGGGTTCAAGATATTT	CALWMSGFKIF	TRGV9	.	TRGJP1	11	-1	-1	19
68	7.736327747249621E-4	TGTGCTGCGTGGGAACAACTCTTT	CAAWEQLF	TRGV10	.	TRGJ2	13	-1	-1	16
68	7.736327747249621E-4	TGTGCCACCTGGGACGGTACTTATTATAAGAAACTCTTT	CATWDGTYYKKLF	TRGV2	.	TRGJ2	16	-1	-1	20
68	7.736327747249621E-4	TGTGCTGCGTGGGATGGGAAACTCTTT	CAAWDGKLF	TRGV10	.	TRGJ1	14	-1	-1	17
67	7.622558221554775E-4	TGTGCCACCTGGGACAGGCCGGGATTTGACTATAAGAAACTCTTT	CATWDRPGFDYKKLF	TRGV5	.	TRGJ1	19	-1	-1	30
67	7.622558221554775E-4	TGTGCCACCTGGGACGGGCGGAAGGAATATAAGAAACTCTTT	CATWDGRKEYKKLF	TRGV2	.	TRGJ2	18	-1	-1	27
67	7.622558221554775E-4	TGTGCTGCGTGGGATTATGGGCCCTGGGGACTCTTT	CAAWDYGPWGLF	TRGV10	.	TRGJ1	16	-1	-1	29
67	7.622558221554775E-4	TGTGCCTTGTGGGAGGTGCTTAAGAAACTCTTT	CALWEVLKKLF	TRGV9	.	TRGJ1	18	-1	-1	20
67	7.622558221554775E-4	TGTGCCTTGTGGGAGGTCAGGAAACTCTTT	CALWEVRKLF	TRGV9	.	TRGJ1	16	-1	-1	20
66	7.508788695859927E-4	TGTGCCTTGTGTGGAAAGAAACTCTTT	CALCGKKLF	TRGV9	.	TRGJ2	14	-1	-1	15
66	7.508788695859927E-4	TGTGCGTGCAAGAAACTCTTT	CACKKLF	TRGV10	.	TRGJ2	8	-1	-1	9
65	7.395019170165079E-4	TGTGCCTTGTGGGGGCAAGAGTTGGGCAAAAAAATCAAGGTATTT	CALWGQELGKKIKVF	TRGV9	.	TRGJP	12	-1	-1	12
65	7.395019170165079E-4	TGTGCTGCGTGGGATTCTTATTATAAGAAACTCTTT	CAAWDSYYKKLF	TRGV10	.	TRGJ1	15	-1	-1	17
65	7.395019170165079E-4	TGTGCCTTGTGGGAGGGCAACAAGAAACTCTTT	CALWEGNKKLF	TRGV9	.	TRGJ2	18	-1	-1	21
65	7.395019170165079E-4	TGTGATTGGATCAAGACGTTT	CDWIKTF	TRGV2	.	TRGJP2	3	-1	-1	1
65	7.395019170165079E-4	TGTGCCTTGTGGAATAAGAAACTCTTT	CALWNKKLF	TRGV9	.	TRGJ1	11	-1	-1	13
64	7.281249644470232E-4	TGTGCCTTGTGGGAGGTGCAAGTTGGGGATAAGAAACTCTTT	CALWEVQVGDKKLF	TRGV9	.	TRGJ1	19	-1	-1	28
64	7.281249644470232E-4	TGTGCCTTGTGGGAGCCGAATTATTATAAGAAACTCTTT	CALWEPNYYKKLF	TRGV9	.	TRGJ1	14	-1	-1	16
64	7.281249644470232E-4	TGTGCCTTGTGGGAGGGCCTAGGGAAATGGAAACTCTTT	CALWEGLGKWKLF	TRGV9	.	TRGJ1	15	-1	-1	29
64	7.281249644470232E-4	TGTGCCTTGTGGGAGTCTTATAAGAAACTCTTT	CALWESYKKLF	TRGV9	.	TRGJ1	14	-1	-1	17
64	7.281249644470232E-4	TGTGCTGCGTGTGGGCTTAAACTCTTT	CAACGLKLF	TRGV10	.	TRGJ1	10	-1	-1	18
63	7.167480118775385E-4	TGTGCCTTGTGGGAGGCGTCGGGTCATCATAAGAAACTCTTT	CALWEASGHHKKLF	TRGV9	.	TRGJ1	15	-1	-1	25
63	7.167480118775385E-4	TGTGCTGCGTGGGATTGGCGCGGTACGAAACTCTTT	CAAWDWRGTKLF	TRGV10	.	TRGJ1	15	-1	-1	23
63	7.167480118775385E-4	TGTGCCTTGTGGGAGGTGCACCTTAAGAAACTCTTT	CALWEVHLKKLF	TRGV9	.	TRGJ1	22	-1	-1	23
63	7.167480118775385E-4	TGTGCTGCGTGGGACCCCAAGAAACTCTTT	CAAWDPKKLF	TRGV10	.	TRGJ1	13	-1	-1	18
63	7.167480118775385E-4	TGTGCCTTGTGGGAGGTGCATCGGTGCGATAAGAAACTCTTT	CALWEVHRCDKKLF	TRGV9	.	TRGJ1	19	-1	-1	28
62	7.053710593080538E-4	TGTGCTGCGTGGGACAATTATTATAAGAAACTCTTT	CAAWDNYYKKLF	TRGV10	.	TRGJ1	13	-1	-1	15
62	7.053710593080538E-4	TGTGCCTTGTGGGAGGAGGCGATTAAGAAACTCTTT	CALWEEAIKKLF	TRGV9	.	TRGJ1	15	-1	-1	23
62	7.053710593080538E-4	TGTGCCTTGTGGGAACCAAATTATAAGAAACTCTTT	CALWEPNYKKLF	TRGV9	.	TRGJ1	13	-1	-1	19
62	7.053710593080538E-4	TGTGCTGCGTGGTGGGGAAGGAGGAAACTCTTT	CAAWWGRRKLF	TRGV10	.	TRGJ2	11	-1	-1	23
62	7.053710593080538E-4	TGTGCCTTGTGGGAGGTCGAGGGGAAACTCTTT	CALWEVEGKLF	TRGV9	.	TRGJ1	16	-1	-1	23
62	7.053710593080538E-4	TGTGCCTTGTGGGAGGTGCAGCGGAAACTCTTT	CALWEVQRKLF	TRGV9	.	TRGJ1	19	-1	-1	23
62	7.053710593080538E-4	TGTGCTGCGTGGGATCCCAAACTCTTT	CAAWDPKLF	TRGV10	.	TRGJ1	14	-1	-1	18
61	6.93994106738569E-4	TGTGCCTTGTGGGAGGTGCACCGCTATAAGAAACTCTTT	CALWEVHRYKKLF	TRGV9	.	TRGJ1	21	-1	-1	24
61	6.93994106738569E-4	TGTCTCCACCCCTCCGAAGGTTATAAGAAACTCTTT	CLHPSEGYKKLF	TRGV9	.	TRGJ1	2	-1	-1	20
61	6.93994106738569E-4	TGTGCCTTGTGGGAACGGGATTATAAGAAACTCTTT	CALWERDYKKLF	TRGV9	.	TRGJ1	13	-1	-1	19
61	6.93994106738569E-4	TGTGCCACCTGGGATGTAGATTATAAGAAACTCTTT	CATWDVDYKKLF	TRGV4	.	TRGJ1	15	-1	-1	19
61	6.93994106738569E-4	TGTGCCACCTGGCCCGAAAAGAAACTCTTT	CATWPEKKLF	TRGV2	.	TRGJ1	11	-1	-1	18
61	6.93994106738569E-4	TGTGCCTTGTGGGACGATAAGAAACTCTTT	CALWDDKKLF	TRGV9	.	TRGJ1	13	-1	-1	16
60	6.826171541690842E-4	TGTGCCTTGTGGGAGGTGCGATTCGATAAGAAACTCTTT	CALWEVRFDKKLF	TRGV9	.	TRGJ1	18	-1	-1	25
60	6.826171541690842E-4	TGTGCCTTGTGGGAGGTGCAGCTTAAGAAACTCTTT	CALWEVQLKKLF	TRGV9	.	TRGJ1	22	-1	-1	23
60	6.826171541690842E-4	TGTGCCGTTAAGAAACTCTTT	CAVKKLF	TRGV10	.	TRGJ1	4	-1	-1	8
60	6.826171541690842E-4	TGTGCTGCGTGGGATTGTAAGAAACTCTTT	CAAWDCKKLF	TRGV10	.	TRGJ1	15	-1	-1	13
59	6.712402015995996E-4	TGTGCCTTGTGGGAGGTGCCTAATTATTATAAGAAACTCTTT	CALWEVPNYYKKLF	TRGV9	.	TRGJ1	18	-1	-1	21
59	6.712402015995996E-4	TGTGCTGCGTGGGACCCGGATTATTATAAGAAACTCTTT	CAAWDPDYYKKLF	TRGV10	.	TRGJ1	13	-1	-1	16
59	6.712402015995996E-4	TGTGCCACCTGGGACGGGGTTGATTGGATCAAGACGTTT	CATWDGVDWIKTF	TRGV2	.	TRGJP2	17	-1	-1	20
59	6.712402015995996E-4	TGTGCTGCGTGGGATTGGTGGAAACTCTTT	CAAWDWWKLF	TRGV10	.	TRGJ2	15	-1	-1	20
59	6.712402015995996E-4	TGTGCTGCGTGGATGAAGAAACTCTTT	CAAWMKKLF	TRGV10	.	TRGJ2	11	-1	-1	15
59	6.712402015995996E-4	TGTGCCTTCCGTAATAAGAAACTCTTT	CAFRNKKLF	TRGV9	.	TRGJ1	7	-1	-1	13
59	6.712402015995996E-4	TGTGCTGCGTGCCTCTTT	CAACLF	TRGV10	.	TRGJ1	10	-1	-1	12
58	6.598632490301148E-4	TGTGCCTTGTGGGAGGTGGGCGCTTATAAGAAACTCTTT	CALWEVGAYKKLF	TRGV9	.	TRGJ1	17	-1	-1	23
58	6.598632490301148E-4	TGTGCCTTACACCGGCGCCTCTATAAGAAACTCTTT	CALHRRLYKKLF	TRGV9	.	TRGJ1	7	-1	-1	21
58	6.598632490301148E-4	TGTGCCTTGGGGGGTAATAAGAAACTCTTT	CALGGNKKLF	TRGV9	.	TRGJ1	12	-1	-1	16
58	6.598632490301148E-4	TGTGCTGCGTGGGCAGAGGAGAAACTCTTT	CAAWAEEKLF	TRGV10	.	TRGJ1	12	-1	-1	19
58	6.598632490301148E-4	TGTGCTGCGTGGGATGCTAAGAAACTCTTT	CAAWDAKKLF	TRGV10	.	TRGJ1	14	-1	-1	17
58	6.598632490301148E-4	TGTGCTGCGGGGAGAGGGAAACTCTTT	CAAGRGKLF	TRGV10	.	TRGJ1	12	-1	-1	17
58	6.598632490301148E-4	TGTGCTGCGAAGGCGAAACTCTTT	CAAKAKLF	TRGV10	.	TRGJ1	8	-1	-1	14
58	6.598632490301148E-4	TGTGCTGCGTGGGATTACCGAGGGCGGAAACTCTTT	CAAWDYRGRKLF	TRGV10	.	TRGJ1	17	-1	-1	26
57	6.4848629646063E-4	TGTGCCTTGTGGGAGCCGCAAGAGTTGGGCAAAAAAATCAAGGTATTT	CALWEPQELGKKIKVF	TRGV9	.	TRGJP	14	-1	-1	17
57	6.4848629646063E-4	TGTGCTGCGTGGGATTGCGCCACTGGTTGGTTCAAGATATTT	CAAWDCATGWFKIF	TRGV10	.	TRGJP1	18	-1	-1	19
57	6.4848629646063E-4	TGTGCCTTGTGGGAGGTGCAAGAACCCCTCTTT	CALWEVQEPLF	TRGV9	.	TRGJ2	19	-1	-1	27
56	6.371093438911453E-4	TGTGCCTTGTGGGAGGTGCATGGTCAGTATAAGAAACTCTTT	CALWEVHGQYKKLF	TRGV9	.	TRGJ1	19	-1	-1	27
56	6.371093438911453E-4	TGTGCCTTGTGGGAGGTGATGGGGTATTATAAGAAACTCTTT	CALWEVMGYYKKLF	TRGV9	.	TRGJ2	17	-1	-1	24
56	6.371093438911453E-4	TGTGCTGCGTGGGCCGGTCCTTATTATAAGAAACTCTTT	CAAWAGPYYKKLF	TRGV10	.	TRGJ1	12	-1	-1	20
56	6.371093438911453E-4	TGTGCCTTGTGGGAGGTGCAAGTATGTAAGAAACTCTTT	CALWEVQVCKKLF	TRGV9	.	TRGJ1	19	-1	-1	26
56	6.371093438911453E-4	TGTGCCTTGTGGGAGGTGCTGTATAAGAAACTCTTT	CALWEVLYKKLF	TRGV9	.	TRGJ2	18	-1	-1	21
56	6.371093438911453E-4	TGTGCCTTGTGGGAGGTGCCAAAGAAACTCTTT	CALWEVPKKLF	TRGV9	.	TRGJ1	18	-1	-1	21
56	6.371093438911453E-4	TGTGCCACCTGGGACGGCTTTGGGAAACTCTTT	CATWDGFGKLF	TRGV2	.	TRGJ1	16	-1	-1	23
56	6.371093438911453E-4	TGTGCTGCGTGGTCCCGGGAGAAACTCTTT	CAAWSREKLF	TRGV10	.	TRGJ1	11	-1	-1	19
56	6.371093438911453E-4	TGTGCTGCGTGGGATTATGAGAAACTCTTT	CAAWDYEKLF	TRGV10	.	TRGJ1	16	-1	-1	13
56	6.371093438911453E-4	TGTGCCTTGTGGGAGACCACAGATCTCTTT	CALWETTDLF	TRGV9	.	TRGJ1	14	-1	-1	24
56	6.371093438911453E-4	TGTGCTGCGTACAGTTGGAAACTCTTT	CAAYSWKLF	TRGV10	.	TRGJ1	9	-1	-1	17
56	6.371093438911453E-4	TGTGCTGCGTGGGATTATACTGCGAAACTCTTT	CAAWDYTAKLF	TRGV10	.	TRGJ1	16	-1	-1	23
55	6.257323913216606E-4	TGTGCCACCTGGGACAGGCCCCCTCAGGATTATTATAAGAAACTCTTT	CATWDRPPQDYYKKLF	TRGV7	.	TRGJ1	19	-1	-1	28
55	6.257323913216606E-4	TGTGCCTCACTCCCGGGGCCTTATTATAAGAAACTCTTT	CASLPGPYYKKLF	TRGV9	.	TRGJ2	6	-1	-1	20
55	6.257323913216606E-4	TGTGCCTTGTGGGTGGTACTAAAGAAACTCTTT	CALWVVLKKLF	TRGV9	.	TRGJ1	16	-1	-1	21
55	6.257323913216606E-4	TGTGCCTTGTGGGAGGCCCAGAAGAAACTCTTT	CALWEAQKKLF	TRGV9	.	TRGJ1	15	-1	-1	21
55	6.257323913216606E-4	TGTGCTGCGTGGGATACGGAGAAACTCTTT	CAAWDTEKLF	TRGV10	.	TRGJ1	17	-1	-1	19
55	6.257323913216606E-4	TGTGCCTTGAATCGCTATAAGAAACTCTTT	CALNRYKKLF	TRGV9	.	TRGJ1	8	-1	-1	15
55	6.257323913216606E-4	TGTGCTGCGTGGGATTGTTGGTTCAAGATATTT	CAAWDCWFKIF	TRGV10	.	TRGJP1	15	-1	-1	16
55	6.257323913216606E-4	TGTGCTGCGTGGGAGGGTAAGAAACTCTTT	CAAWEGKKLF	TRGV10	.	TRGJ2	13	-1	-1	17
54	6.143554387521759E-4	TGTGCCTTGTTCGGGGGGGAGGCTAAGGGCCCTGGGGAGTATAAGAAACTCTTT	CALFGGEAKGPGEYKKLF	TRGV9	.	TRGJ2	9	-1	-1	39
54	6.143554387521759E-4	TGTGCTGCGTGGGATTACTCGTGTCATAATTATTATAAGAAACTCTTT	CAAWDYSCHNYYKKLF	TRGV10	.	TRGJ1	17	-1	-1	27
54	6.143554387521759E-4	TGTGCTGCGTGGGATTATACCACTGGTTGGTTCAAGATATTT	CAAWDYTTGWFKIF	TRGV10	.	TRGJP1	16	-1	-1	8
54	6.143554387521759E-4	TGTGCTGCGTGGGATCGTTCCCTGGGTTATAAGAAACTCTTT	CAAWDRSLGYKKLF	TRGV10	.	TRGJ1	14	-1	-1	26
54	6.143554387521759E-4	TGTGCCTTGTGGGGGGGTAGTAGTGATTGGATCAAGACGTTT	CALWGGSSDWIKTF	TRGV9	.	TRGJP2	15	-1	-1	17
54	6.143554387521759E-4	TGTGCCTTGTGGGAGGTGTGCGTGGGGTATAAGAAACTCTTT	CALWEVCVGYKKLF	TRGV9	.	TRGJ2	17	-1	-1	27
54	6.143554387521759E-4	TGTGCCTTGTGGGAGGTGCTGAGGGGTTATAAGAAACTCTTT	CALWEVLRGYKKLF	TRGV9	.	TRGJ1	18	-1	-1	26
54	6.143554387521759E-4	TGTGCCTTGTGGGAGGTGGTGCGTTATAAGAAACTCTTT	CALWEVVRYKKLF	TRGV9	.	TRGJ1	17	-1	-1	23
54	6.143554387521759E-4	TGTGCCTTGTGGGGGGGGAGGGATAAGAAACTCTTT	CALWGGRDKKLF	TRGV9	.	TRGJ2	15	-1	-1	22
54	6.143554387521759E-4	TGTGCCTTGTGGGAGGTTGAATATAAGAAACTCTTT	CALWEVEYKKLF	TRGV9	.	TRGJ1	16	-1	-1	21
54	6.143554387521759E-4	TGTGCCTTGTGGGAGGCAGGTCATAAGAAACTCTTT	CALWEAGHKKLF	TRGV9	.	TRGJ1	15	-1	-1	22
54	6.143554387521759E-4	TGTGCTGTGACTAAGAAACTCTTT	CAVTKKLF	TRGV10	.	TRGJ1	6	-1	-1	11
54	6.143554387521759E-4	TGTGCTGCGTGGGATTATAACTCGGGGAAACTCTTT	CAAWDYNSGKLF	TRGV10	.	TRGJ1	16	-1	-1	26
54	6.143554387521759E-4	TGTGCTGCGTGGGATTGGAAACTCTTT	CAAWDWKLF	TRGV10	.	TRGJ1	15	-1	-1	17
53	6.029784861826911E-4	TGTGCCTTGTGGGAGGTGCAGGTGGGGTATAAGAAACTCTTT	CALWEVQVGYKKLF	TRGV9	.	TRGJ1	19	-1	-1	27
53	6.029784861826911E-4	TGTGCCACCTGGGACAGGCCAGGGTATTATAAGAAACTCTTT	CATWDRPGYYKKLF	TRGV3	.	TRGJ1	19	-1	-1	24
53	6.029784861826911E-4	TGTGCCTTGTGGGAGGTGTGTGATTATAAGAAACTCTTT	CALWEVCDYKKLF	TRGV9	.	TRGJ1	17	-1	-1	22
53	6.029784861826911E-4	TGTGCTGCGTGGGATTTTGGGAAGAAACTCTTT	CAAWDFGKKLF	TRGV10	.	TRGJ1	15	-1	-1	21
53	6.029784861826911E-4	TGTGCTGCGTGGGACTACCCGGAGAAACTCTTT	CAAWDYPEKLF	TRGV10	.	TRGJ1	17	-1	-1	22
53	6.029784861826911E-4	TGTGCCTTGACCCTGAATTATAAGAAACTCTTT	CALTLNYKKLF	TRGV9	.	TRGJ1	8	-1	-1	16
53	6.029784861826911E-4	TGTGCTGCGTGGGATTTAGAGAAACTCTTT	CAAWDLEKLF	TRGV10	.	TRGJ1	15	-1	-1	13
53	6.029784861826911E-4	TGTGCCTTGTGGGAGGTGAGATATAAGAAACTCTTT	CALWEVRYKKLF	TRGV9	.	TRGJ1	17	-1	-1	21
53	6.029784861826911E-4	TGTGCTTGGGCCACTGGTTGGTTCAAGATATTT	CAWATGWFKIF	TRGV10	.	TRGJP1	5	-1	-1	10
53	6.029784861826911E-4	TGTGCTGCGTGGGATCGTAGGAAACTCTTT	CAAWDRRKLF	TRGV10	.	TRGJ1	14	-1	-1	17
52	5.916015336132063E-4	TGTGCTGCGTGGGATTGCCCCGACCTTGGGAAACTCTTT	CAAWDCPDLGKLF	TRGV10	.	TRGJ1	15	-1	-1	29
52	5.916015336132063E-4	TGTGCCTTGTCTTGCCGCCCAGGGAAACTCTTT	CALSCRPGKLF	TRGV9	.	TRGJ1	9	-1	-1	23
52	5.916015336132063E-4	TGTGCCCCCAGGCATTATAAGAAACTCTTT	CAPRHYKKLF	TRGV9	.	TRGJ1	5	-1	-1	13
52	5.916015336132063E-4	TGTGCCACCAATTATTATAAGAAACTCTTT	CATNYYKKLF	TRGV9	.	TRGJ1	5	-1	-1	9
51	5.802245810437217E-4	TGTGCCTTGTGGGAGGTGCCCTCGGGGAACACTGGTTGGTTCAAGATATTT	CALWEVPSGNTGWFKIF	TRGV9	.	TRGJP1	22	-1	-1	29
51	5.802245810437217E-4	TGTGCCTTGTGGGAGGTGCTAGTTGCCTATAAGAAACTCTTT	CALWEVLVAYKKLF	TRGV9	.	TRGJ2	18	-1	-1	27
51	5.802245810437217E-4	TGTGCCTTGTGGGAGGTGCGGGCTGGTTATAAGAAACTCTTT	CALWEVRAGYKKLF	TRGV9	.	TRGJ2	18	-1	-1	26
51	5.802245810437217E-4	TGTGCCTTGTGGGAGGTGCATCTGTGGTATAAGAAACTCTTT	CALWEVHLWYKKLF	TRGV9	.	TRGJ1	22	-1	-1	27
51	5.802245810437217E-4	TGTGCCTTGTGGGAGGTGAAGGCAAGTTATAAGAAACTCTTT	CALWEVKASYKKLF	TRGV9	.	TRGJ1	17	-1	-1	26
51	5.802245810437217E-4	TGTGCTGCGTGGGTTCCTAGGGTTGGGAAACTCTTT	CAAWVPRVGKLF	TRGV10	.	TRGJ1	12	-1	-1	26
51	5.802245810437217E-4	TGTGCCTTGTGGGAGAGTTCGAATAAGAAACTCTTT	CALWESSNKKLF	TRGV9	.	TRGJ1	14	-1	-1	22
51	5.802245810437217E-4	TGTGCTGCCCCCCTTGGGTATAAGAAACTCTTT	CAAPLGYKKLF	TRGV10	.	TRGJ1	7	-1	-1	18
51	5.802245810437217E-4	TGTGCCTTGTGGGAGTATTATAAGAAACTCTTT	CALWEYYKKLF	TRGV9	.	TRGJ1	14	-1	-1	15
51	5.802245810437217E-4	TGTGCTGCGTGGGGAAGGGAGAAACTCTTT	CAAWGREKLF	TRGV10	.	TRGJ2	12	-1	-1	19
51	5.802245810437217E-4	TGTGCTGCGTGGGTTAAGAAACTCTTT	CAAWVKKLF	TRGV10	.	TRGJ1	15	-1	-1	14
51	5.802245810437217E-4	TGTGCTGCGGAAGGAGAACTCTTT	CAAEGELF	TRGV10	.	TRGJ1	8	-1	-1	16
51	5.802245810437217E-4	TGTGCCTTGTGGGAGGTGGACGGGTATAAGAAACTCTTT	CALWEVDGYKKLF	TRGV9	.	TRGJ1	20	-1	-1	24
51	5.802245810437217E-4	TGTGCTGCGTGGGATTGGGAGAAACTCTTT	CAAWDWEKLF	TRGV10	.	TRGJ1	15	-1	-1	19
50	5.688476284742369E-4	TGTGCCTTGTGGGAGCCTCACTCGGAATTTGGTAAGAAACTCTTT	CALWEPHSEFGKKLF	TRGV9	.	TRGJ2	14	-1	-1	32
50	5.688476284742369E-4	TGTGCCTTGTGGGATCAACTCCCCCGTTATAAGAAACTCTTT	CALWDQLPRYKKLF	TRGV9	.	TRGJ1	13	-1	-1	26
50	5.688476284742369E-4	TGTGCCTTGTGGGAGGTGCTAGAAGATTATAAGAAACTCTTT	CALWEVLEDYKKLF	TRGV9	.	TRGJ1	18	-1	-1	25
50	5.688476284742369E-4	TGTGCTGCGTGTGGCGCTAGTTATTATAAGAAACTCTTT	CAACGASYYKKLF	TRGV10	.	TRGJ1	10	-1	-1	20
50	5.688476284742369E-4	TGTGCCTTGTGGGAGTCCCCACAAGGTAAGAAACTCTTT	CALWESPQGKKLF	TRGV9	.	TRGJ1	14	-1	-1	26
50	5.688476284742369E-4	TGTGCCTTGTGGGAGGTGGTTTATTATAAGAAACTCTTT	CALWEVVYYKKLF	TRGV9	.	TRGJ1	17	-1	-1	20
50	5.688476284742369E-4	TGTGCCTTGTGGGAATTGGGTTATAAGAAACTCTTT	CALWELGYKKLF	TRGV9	.	TRGJ1	13	-1	-1	20
50	5.688476284742369E-4	TGTGCCTGCTGGATTAGGCCTTATAAGAAACTCTTT	CACWIRPYKKLF	TRGV11	.	TRGJ1	18	-1	-1	20
50	5.688476284742369E-4	TGTGCTGCGTGGAAAGGTTGGTTCAAGATATTT	CAAWKGWFKIF	TRGV10	.	TRGJP1	11	-1	-1	15
50	5.688476284742369E-4	TGTGCTGCGTGGGTTAATAAGAAACTCTTT	CAAWVNKKLF	TRGV10	.	TRGJ1	15	-1	-1	16
50	5.688476284742369E-4	TGTGCTGCGTGGGGGGACGAGAAACTCTTT	CAAWGDEKLF	TRGV10	.	TRGJ1	12	-1	-1	19
50	5.688476284742369E-4	TGTGCCTTGGACCCCTATAAGAAACTCTTT	CALDPYKKLF	TRGV9	.	TRGJ1	8	-1	-1	15
50	5.688476284742369E-4	TGTGCCACCTGGCCTTATAAGAAACTCTTT	CATWPYKKLF	TRGV8	.	TRGJ1	11	-1	-1	14
50	5.688476284742369E-4	TGTGCTGCGTGGGACTATTATAAGAAACTCTTT	CAAWDYYKKLF	TRGV10	.	TRGJ1	16	-1	-1	15
50	5.688476284742369E-4	TGTGCTGCGTGGGACGCTTATAAGAAACTCTTT	CAAWDAYKKLF	TRGV10	.	TRGJ1	13	-1	-1	17
50	5.688476284742369E-4	TGTGCCACCTGGGACAAATATAAGAAACTCTTT	CATWDKYKKLF	TRGV2	.	TRGJ1	14	-1	-1	18
49	5.574706759047521E-4	TGTGCCTTGTGGGAGGTGCCCGAGTTGGGCAAAAAAATCAAGGTATTT	CALWEVPELGKKIKVF	TRGV9	.	TRGJP	18	-1	-1	21
49	5.574706759047521E-4	TGTGCCTTGTGGGAGGCCCTGGGTTGGAATAAGAAACTCTTT	CALWEALGWNKKLF	TRGV9	.	TRGJ1	15	-1	-1	28
49	5.574706759047521E-4	TGTGCCTTGTGGGAGGACCCAGGGGATTATAAGAAACTCTTT	CALWEDPGDYKKLF	TRGV9	.	TRGJ1	15	-1	-1	25
49	5.574706759047521E-4	TGTGCCTTGTGGGAGGTGGGTTATTATAAGAAACTCTTT	CALWEVGYYKKLF	TRGV9	.	TRGJ1	17	-1	-1	20
49	5.574706759047521E-4	TGTGCTGCGTGGGATTCCGAGAAACTCTTT	CAAWDSEKLF	TRGV10	.	TRGJ1	18	-1	-1	19
49	5.574706759047521E-4	TGTGCCTTGTTGGGTTATAAGAAACTCTTT	CALLGYKKLF	TRGV9	.	TRGJ1	13	-1	-1	14
49	5.574706759047521E-4	TGTGCCTTGTGGGAGGTGGGGTATAAGAAACTCTTT	CALWEVGYKKLF	TRGV9	.	TRGJ1	17	-1	-1	21
49	5.574706759047521E-4	TGTGCTGCGTGGAAAGGGGGAGGGAAACTCTTT	CAAWKGGGKLF	TRGV10	.	TRGJ1	11	-1	-1	23
49	5.574706759047521E-4	TGTGCCTTGTGGGCGCGTTATAAGAAACTCTTT	CALWARYKKLF	TRGV9	.	TRGJ1	12	-1	-1	17
49	5.574706759047521E-4	TGTGCTGCGAGGAAACTCTTT	CAARKLF	TRGV10	.	TRGJ1	11	-1	-1	11
49	5.574706759047521E-4	TGTGCCACCTGGGGGGGGAAACTCTTT	CATWGGKLF	TRGV2	.	TRGJ1	12	-1	-1	17
48	5.460937233352674E-4	TGTGCCTTGTGGGAGGAGGATTATTATAAGAAACTCTTT	CALWEEDYYKKLF	TRGV9	.	TRGJ1	15	-1	-1	19
48	5.460937233352674E-4	TGTGCCTTGTGGGAGGTATATTATAAGAAACTCTTT	CALWEVYYKKLF	TRGV9	.	TRGJ1	16	-1	-1	18
48	5.460937233352674E-4	TGTGCCTTGTATTCCGTCGGTTATAAGAAACTCTTT	CALYSVGYKKLF	TRGV9	.	TRGJ1	9	-1	-1	20
48	5.460937233352674E-4	TGTGCCACCTGGGACGGTTATTATAAGAAACTCTTT	CATWDGYYKKLF	TRGV2	.	TRGJ2	16	-1	-1	17
48	5.460937233352674E-4	TGTGCCTTGTGGGTTTATTATAAGAAACTCTTT	CALWVYYKKLF	TRGV9	.	TRGJ2	12	-1	-1	14
48	5.460937233352674E-4	TGTGCCTTGTGGGTAAATTATAAGAAACTCTTT	CALWVNYKKLF	TRGV9	.	TRGJ1	12	-1	-1	16
48	5.460937233352674E-4	TGTGCCTTGTGGGCATATTATAAGAAACTCTTT	CALWAYYKKLF	TRGV9	.	TRGJ1	12	-1	-1	15
48	5.460937233352674E-4	TGTGCCTTGTGGGATTATTATAAGAAACTCTTT	CALWDYYKKLF	TRGV9	.	TRGJ1	13	-1	-1	13
48	5.460937233352674E-4	TGTGCCACCTGGTCTGGGATCAAGACGTTT	CATWSGIKTF	TRGV8	.	TRGJP2	11	-1	-1	16
48	5.460937233352674E-4	TGTGCCTTGTGGGAAGCCGAATTATTTTGCCAGAAACTCTTT	CALWEAELFCQKLF	TRGV9	.	TRGJ1	13	-1	-1	17
48	5.460937233352674E-4	TGTGCCACCTGGGACGGGCGGAGTGATTGGATCAAGACGTTT	CATWDGRSDWIKTF	TRGV2	.	TRGJP2	18	-1	-1	21
48	5.460937233352674E-4	TGTGCCTTGTGGGAGGTGCCTGGTTATAAGAAACTCTTT	CALWEVPGYKKLF	TRGV9	.	TRGJ1	18	-1	-1	23
47	5.347167707657827E-4	TGTGCCTTGTGGGAGGGCTCGGCTGGTCGTACCAAGAAACTCTTT	CALWEGSAGRTKKLF	TRGV9	.	TRGJ1	15	-1	-1	33
47	5.347167707657827E-4	TGTGCCTTGTGGGAGGTGCGAGCTTATTATAAGAAACTCTTT	CALWEVRAYYKKLF	TRGV9	.	TRGJ1	18	-1	-1	23
47	5.347167707657827E-4	TGTGCCTTGTGGGAGAGCACCACTGGTTGGTTCAAGATATTT	CALWESTTGWFKIF	TRGV9	.	TRGJP1	20	-1	-1	18
47	5.347167707657827E-4	TGTGCTGCGTGGGATTACCCTTGGGGGAAACTCTTT	CAAWDYPWGKLF	TRGV10	.	TRGJ1	17	-1	-1	26
47	5.347167707657827E-4	TGTGCCTTGTGGGATCGGTATTATAAGAAACTCTTT	CALWDRYYKKLF	TRGV9	.	TRGJ1	13	-1	-1	18
47	5.347167707657827E-4	TGTGCCTTGCTCTGGGATTATTATAAGAAACTCTTT	CALLWDYYKKLF	TRGV9	.	TRGJ2	8	-1	-1	16
47	5.347167707657827E-4	TGTGCTGCGTGGGATTTGGATAAGAAACTCTTT	CAAWDLDKKLF	TRGV10	.	TRGJ1	15	-1	-1	19
47	5.347167707657827E-4	TGTGCTGCGTTCTATAAGAAACTCTTT	CAAFYKKLF	TRGV10	.	TRGJ1	9	-1	-1	12
47	5.347167707657827E-4	TGTGCCTCGCTGAAGAAACTCTTT	CASLKKLF	TRGV9	.	TRGJ1	6	-1	-1	12
47	5.347167707657827E-4	TGTGCCTTGTGGGAGGTGACGTATAAGAAACTCTTT	CALWEVTYKKLF	TRGV9	.	TRGJ1	17	-1	-1	21
46	5.23339818196298E-4	TGTGCTGCGTGGGATTATCTCAGAGGACGATCTACGCGTAAGAAACTCTTT	CAAWDYLRGRSTRKKLF	TRGV10	.	TRGJ1	16	-1	-1	38
46	5.23339818196298E-4	TGTGCCACCTGGGACGGGCGTAGTGATTGGATCAAGACGTTT	CATWDGRSDWIKTF	TRGV2	.	TRGJP2	18	-1	-1	19
46	5.23339818196298E-4	TGTGCCTTGTGGGAACATCTCGTAAATAAGAAACTCTTT	CALWEHLVNKKLF	TRGV9	.	TRGJ1	13	-1	-1	25
46	5.23339818196298E-4	TGTGCCTTGTGGGACTCGAATTATAAGAAACTCTTT	CALWDSNYKKLF	TRGV9	.	TRGJ1	13	-1	-1	19
46	5.23339818196298E-4	TGTGCCTTGTGGGAGACGTATTATAAGAAACTCTTT	CALWETYYKKLF	TRGV9	.	TRGJ1	14	-1	-1	18
46	5.23339818196298E-4	TGTGCTGCGTGGGAGAGTGGTAAGAAACTCTTT	CAAWESGKKLF	TRGV10	.	TRGJ1	13	-1	-1	20
46	5.23339818196298E-4	TGTGCTGCGGGTAGTGATTGGATCAAGACGTTT	CAAGSDWIKTF	TRGV10	.	TRGJP2	8	-1	-1	10
46	5.23339818196298E-4	TGTGCTACGGGGATTCCTGGGGAGAAACTCTTT	CATGIPGEKLF	TRGV10	.	TRGJ1	14	-1	-1	22
46	5.23339818196298E-4	TGTGCCTACCTTATTAACCATAAGAAACTCTTT	CAYLINHKKLF	TRGV9	.	TRGJ1	6	-1	-1	19
46	5.23339818196298E-4	TGTGCCACCTGGGGACTGACCCAGAAACTCTTT	CATWGLTQKLF	TRGV2	.	TRGJ1	12	-1	-1	22
46	5.23339818196298E-4	TGTGCTGCGTGGGATTCGGAGAAACTCTTT	CAAWDSEKLF	TRGV10	.	TRGJ1	15	-1	-1	19
46	5.23339818196298E-4	TGTGCTGCGTGGGATTATTTAGGTCTCTTT	CAAWDYLGLF	TRGV10	.	TRGJ1	16	-1	-1	24
46	5.23339818196298E-4	TGTGCCTTGTGGGAGGCCATCAGGGGGTATTATAAGAAACTCTTT	CALWEAIRGYYKKLF	TRGV9	.	TRGJ1	15	-1	-1	27
46	5.23339818196298E-4	TGTGCTGCGTGGGATTTGAAGAAACTCTTT	CAAWDLKKLF	TRGV10	.	TRGJ1	15	-1	-1	18
45	5.119628656268132E-4	TGTGCCTTGTGGGAGGTGAGCCATACCACTGGTTGGTTCAAGATATTT	CALWEVSHTTGWFKIF	TRGV9	.	TRGJP1	17	-1	-1	22
45	5.119628656268132E-4	TGTGCCTTGTGGGAGGTGCTTTTCCGATATAAGAAACTCTTT	CALWEVLFRYKKLF	TRGV9	.	TRGJ1	18	-1	-1	27
45	5.119628656268132E-4	TGTGCCTTGTGGGAGGTGCATGGTGGTTATAAGAAACTCTTT	CALWEVHGGYKKLF	TRGV9	.	TRGJ1	19	-1	-1	26
45	5.119628656268132E-4	TGTGCCTTGTGGGAGAGGTCCCCAGGTTATAAGAAACTCTTT	CALWERSPGYKKLF	TRGV9	.	TRGJ1	14	-1	-1	26
45	5.119628656268132E-4	TGTGCCTTGTGGGAGGCGGGTCATCTTAAGAAACTCTTT	CALWEAGHLKKLF	TRGV9	.	TRGJ1	15	-1	-1	26
45	5.119628656268132E-4	TGTGCCTTGTGGGAGGGGGATTATTATAAGAAACTCTTT	CALWEGDYYKKLF	TRGV9	.	TRGJ1	15	-1	-1	19
45	5.119628656268132E-4	TGTGCCTTGTGGGAGGTGGTTTATAAGAAACTCTTT	CALWEVVYKKLF	TRGV9	.	TRGJ1	17	-1	-1	20
45	5.119628656268132E-4	TGTGCCTTGTGGGAGGACACCAAGAAACTCTTT	CALWEDTKKLF	TRGV9	.	TRGJ1	15	-1	-1	21
45	5.119628656268132E-4	TGTGCCACCTGGGACAGGCCGAACCTCTTT	CATWDRPNLF	TRGV5	.	TRGJ1	19	-1	-1	20
44	5.005859130573284E-4	TGTGCCTTGTGGGAGGTGCTGGGAAGTAATAAGAAACTCTTT	CALWEVLGSNKKLF	TRGV9	.	TRGJ1	18	-1	-1	28
44	5.005859130573284E-4	TGTGCCGTATTACAAGAGTTGGGCAAAAAAATCAAGGTATTT	CAVLQELGKKIKVF	TRGV9	.	TRGJP	5	-1	-1	12
44	5.005859130573284E-4	TGTGCCACCTGGGATAAGGCCTGGTATTATAAGAAACTCTTT	CATWDKAWYYKKLF	TRGV8	.	TRGJ2	21	-1	-1	24
44	5.005859130573284E-4	TGTGCCACCTGGGACGGGCCGGGTTATTATAAGAAACTCTTT	CATWDGPGYYKKLF	TRGV2	.	TRGJ1	19	-1	-1	23
44	5.005859130573284E-4	TGTGCCTTGTGGGAGGTGCACCATTATAAGAAACTCTTT	CALWEVHHYKKLF	TRGV9	.	TRGJ1	21	-1	-1	22
44	5.005859130573284E-4	TGTGCTGCGTGGGATGCCTCGAAGGCGAAACTCTTT	CAAWDASKAKLF	TRGV10	.	TRGJ2	14	-1	-1	26
44	5.005859130573284E-4	TGTGCCTTGTGGGAGGTGCAATATAAGAAACTCTTT	CALWEVQYKKLF	TRGV9	.	TRGJ2	19	-1	-1	21
44	5.005859130573284E-4	TGTGCTGCGTGGGATCATACAAATGGGCTCTTT	CAAWDHTNGLF	TRGV10	.	TRGJ1	14	-1	-1	27
44	5.005859130573284E-4	TGTGCTGCGTGCAATTATAAGAAACTCTTT	CAACNYKKLF	TRGV10	.	TRGJ1	16	-1	-1	13
44	5.005859130573284E-4	TGTGCTGCGTGGGATAAAGGGAAACTCTTT	CAAWDKGKLF	TRGV10	.	TRGJ1	14	-1	-1	20
44	5.005859130573284E-4	TGTGCCTTGGCCTATTATAAGAAACTCTTT	CALAYYKKLF	TRGV9	.	TRGJ1	8	-1	-1	12
44	5.005859130573284E-4	TGTGCCACCTGGGATTATAAGAAACTCTTT	CATWDYKKLF	TRGV8	.	TRGJ1	14	-1	-1	13
44	5.005859130573284E-4	TGTGCCTTGTGGGAGGGCCAAAGATATAAGAAACTCTTT	CALWEGQRYKKLF	TRGV9	.	TRGJ2	15	-1	-1	24
44	5.005859130573284E-4	TGTGCCACCTGGGGCCTTTATTATAAGAAACTCTTT	CATWGLYYKKLF	TRGV8	.	TRGJ1	12	-1	-1	17
43	4.892089604878438E-4	TGTGCCTTGTGGGAGGTGCAGTTGAAGTATAAGAAACTCTTT	CALWEVQLKYKKLF	TRGV9	.	TRGJ1	19	-1	-1	27
43	4.892089604878438E-4	TGTGCTGCGTGGGATTATAAAACCCCCAAACTCTTT	CAAWDYKTPKLF	TRGV10	.	TRGJ1	16	-1	-1	27
43	4.892089604878438E-4	TGTGCCTTGTGGGAGCCCTATTATAAGAAACTCTTT	CALWEPYYKKLF	TRGV9	.	TRGJ2	14	-1	-1	18
43	4.892089604878438E-4	TGTGCCTTGGAGGGGGTTCATTATAAGAAACTCTTT	CALEGVHYKKLF	TRGV9	.	TRGJ1	8	-1	-1	19
43	4.892089604878438E-4	TGTGCTGCGTGGGATTATACTCCGAAACTCTTT	CAAWDYTPKLF	TRGV10	.	TRGJ1	16	-1	-1	23
43	4.892089604878438E-4	TGTGCTGCGTGGGACCCCCTTAAGAAACTCTTT	CAAWDPLKKLF	TRGV10	.	TRGJ1	13	-1	-1	20
43	4.892089604878438E-4	TGTGCCACCTGGGCTTATTATAAGAAACTCTTT	CATWAYYKKLF	TRGV8	.	TRGJ1	12	-1	-1	14
43	4.892089604878438E-4	TGTGCTGCGTGGGGTTTAAAGAAACTCTTT	CAAWGLKKLF	TRGV10	.	TRGJ1	15	-1	-1	15
43	4.892089604878438E-4	TGTGCCTACCATACTAAGAAACTCTTT	CAYHTKKLF	TRGV9	.	TRGJ1	6	-1	-1	14
43	4.892089604878438E-4	TGTGCCTTGTGGGGCGGAAAAGGTCGTTCTTGTAAGAAACTCTTT	CALWGGKGRSCKKLF	TRGV9	.	TRGJ1	12	-1	-1	26
43	4.892089604878438E-4	TGTGCCTTGTGGGAGGTGTCCGCTTATTATAAGAAACTCTTT	CALWEVSAYYKKLF	TRGV9	.	TRGJ2	17	-1	-1	23
43	4.892089604878438E-4	TGTGCCACCTGCCATAAGAAACTCTTT	CATCHKKLF	TRGV4	.	TRGJ2	10	-1	-1	13
42	4.77832007918359E-4	TGTGCCACCTGGGATGGTCCTGACCTTTATTATAAGAAACTCTTT	CATWDGPDLYYKKLF	TRGV4	.	TRGJ1	19	-1	-1	26
42	4.77832007918359E-4	TGTGCTGCGTGGGATTATTATTATAAGAAACTCTTT	CAAWDYYYKKLF	TRGV10	.	TRGJ1	16	-1	-1	16
42	4.77832007918359E-4	TGTGCCTTGTGGAATGATTATTATAAGAAACTCTTT	CALWNDYYKKLF	TRGV9	.	TRGJ1	11	-1	-1	16
42	4.77832007918359E-4	TGTGCTGCGTGGTTGGATTATAAGAAACTCTTT	CAAWLDYKKLF	TRGV10	.	TRGJ1	11	-1	-1	16
42	4.77832007918359E-4	TGTGCTGCGTGGGGGGATTATAAGAAACTCTTT	CAAWGDYKKLF	TRGV10	.	TRGJ1	12	-1	-1	16
42	4.77832007918359E-4	TGTGCCTTGTGGGGGTATTATAAGAAACTCTTT	CALWGYYKKLF	TRGV9	.	TRGJ1	15	-1	-1	15
42	4.77832007918359E-4	TGTGCCTTGTGGGAGATTTATAAGAAACTCTTT	CALWEIYKKLF	TRGV9	.	TRGJ2	14	-1	-1	17
42	4.77832007918359E-4	TGTGCCTCCCGCGGGGATTATAAGAAACTCTTT	CASRGDYKKLF	TRGV9	.	TRGJ1	6	-1	-1	16
42	4.77832007918359E-4	TGTGCTGCGTGGGATGAAAAGAAACTCTTT	CAAWDEKKLF	TRGV10	.	TRGJ1	14	-1	-1	18
42	4.77832007918359E-4	TGTGCCTTGTACTATTATAAGAAACTCTTT	CALYYYKKLF	TRGV9	.	TRGJ1	9	-1	-1	12
42	4.77832007918359E-4	TGTGCCACCTGGGACGGTAAGAAACTCTTT	CATWDGKKLF	TRGV2	.	TRGJ1	16	-1	-1	17
42	4.77832007918359E-4	TGTGCTGCGTGGGATTCGACGAAACTCTTT	CAAWDSTKLF	TRGV10	.	TRGJ1	15	-1	-1	20
41	4.6645505534887425E-4	TGTGCCTTGTGGGAGACCCCTTGGGGTTTCGATTATAAGAAACTCTTT	CALWETPWGFDYKKLF	TRGV9	.	TRGJ1	14	-1	-1	31
41	4.6645505534887425E-4	TGTGCCTTGTGGGAGGTTCTGGCCCATTATTATAAGAAACTCTTT	CALWEVLAHYYKKLF	TRGV9	.	TRGJ1	16	-1	-1	25
41	4.6645505534887425E-4	TGTGCCTTGTGGGAGGTCCTCACTGGTTGGTTCAAGATATTT	CALWEVLTGWFKIF	TRGV9	.	TRGJP1	16	-1	-1	20
41	4.6645505534887425E-4	TGTGCCTTGTGGGAGGTGGGGGGTTATTATAAGAAACTCTTT	CALWEVGGYYKKLF	TRGV9	.	TRGJ1	17	-1	-1	23
41	4.6645505534887425E-4	TGTGCTGCGTGGGAGAACCATTATTATAAGAAACTCTTT	CAAWENHYYKKLF	TRGV10	.	TRGJ1	13	-1	-1	19
41	4.6645505534887425E-4	TGTGCCTTGTGGGAGGCCGATTATTATAAGAAACTCTTT	CALWEADYYKKLF	TRGV9	.	TRGJ2	15	-1	-1	19
41	4.6645505534887425E-4	TGTGCTGCGTGGGACGATTATTATAAGAAACTCTTT	CAAWDDYYKKLF	TRGV10	.	TRGJ1	13	-1	-1	16
41	4.6645505534887425E-4	TGTGCCTTGTGGGACCAGTATTATAAGAAACTCTTT	CALWDQYYKKLF	TRGV9	.	TRGJ1	13	-1	-1	18
41	4.6645505534887425E-4	TGTGCCTTGTGGGAGGGCATAATTAAGAAACTCTTT	CALWEGIIKKLF	TRGV9	.	TRGJ2	18	-1	-1	23
40	4.5507810277938953E-4	TGTGCCTTGTGGGAGGTGCACTTGAATTATTATAAGAAACTCTTT	CALWEVHLNYYKKLF	TRGV9	.	TRGJ1	20	-1	-1	23
40	4.5507810277938953E-4	TGTGCCTTGTGGGAGGTGCAAGCCACTGGTTGGTTCAAGATATTT	CALWEVQATGWFKIF	TRGV9	.	TRGJP1	19	-1	-1	22
40	4.5507810277938953E-4	TGTGCCTTGTGGGAGGTGCAAAATTATAAGAAACTCTTT	CALWEVQNYKKLF	TRGV9	.	TRGJ2	19	-1	-1	22
40	4.5507810277938953E-4	TGTGCCACCTGGGACGGGAATTATTATAAGAAACTCTTT	CATWDGNYYKKLF	TRGV2	.	TRGJ1	17	-1	-1	17
40	4.5507810277938953E-4	TGTGCCTTGTGGGGGGGGGATTATAAGAAACTCTTT	CALWGGDYKKLF	TRGV9	.	TRGJ1	15	-1	-1	19
40	4.5507810277938953E-4	TGTGCCTTGTGGGAGGTGCGATATAAGAAACTCTTT	CALWEVRYKKLF	TRGV9	.	TRGJ1	18	-1	-1	21
40	4.5507810277938953E-4	TGTGCTGCGTGGGATGGTTATAAGAAACTCTTT	CAAWDGYKKLF	TRGV10	.	TRGJ1	14	-1	-1	17
40	4.5507810277938953E-4	TGTGCCACCTGGAAGAAACTCTTT	CATWKKLF	TRGV4	.	TRGJ1	11	-1	-1	12
40	4.5507810277938953E-4	TGTGCCTTGTGGGGTCCGAAACTCTTT	CALWGPKLF	TRGV9	.	TRGJ1	12	-1	-1	17
40	4.5507810277938953E-4	TGTGCCTGGTGGGGGGGGAAACTCTTT	CAWWGGKLF	TRGV9	.	TRGJ1	15	-1	-1	17
39	4.4370115020990475E-4	TGTGCCTTGTGGGAGGTGCAGTACGGTTATTATAAGAAACTCTTT	CALWEVQYGYYKKLF	TRGV9	.	TRGJ1	19	-1	-1	26
39	4.4370115020990475E-4	TGTGCCTTGTGGGAGGCGCCCCCGATTGGTTATAAGAAACTCTTT	CALWEAPPIGYKKLF	TRGV9	.	TRGJ1	21	-1	-1	29
39	4.4370115020990475E-4	TGTGCCTTGTGGGGGGCCGGGGGTTATTATAAGAAACTCTTT	CALWGAGGYYKKLF	TRGV9	.	TRGJ1	15	-1	-1	23
39	4.4370115020990475E-4	TGTGCCTTGTGGGAGCCATCGAAATATAAGAAACTCTTT	CALWEPSKYKKLF	TRGV9	.	TRGJ1	14	-1	-1	24
39	4.4370115020990475E-4	TGTGCCTTGTGGGAGGTTCAATTTTATAAGAAACTCTTT	CALWEVQFYKKLF	TRGV9	.	TRGJ1	19	-1	-1	16
39	4.4370115020990475E-4	TGTGCCTTGTGGGAGGTTACTTATTATAAGAAACTCTTT	CALWEVTYYKKLF	TRGV9	.	TRGJ1	16	-1	-1	20
39	4.4370115020990475E-4	TGTGCCTTGTGGGAGGCCCATTATTATAAGAAACTCTTT	CALWEAHYYKKLF	TRGV9	.	TRGJ1	15	-1	-1	19
39	4.4370115020990475E-4	TGTGCCTTGTGGGAGGGGCCTTATTATAAGAAACTCTTT	CALWEGPYYKKLF	TRGV9	.	TRGJ1	18	-1	-1	20
39	4.4370115020990475E-4	TGTGCTGCGTGGGTCACTGGTTGGTTCAAGATATTT	CAAWVTGWFKIF	TRGV10	.	TRGJP1	12	-1	-1	14
39	4.4370115020990475E-4	TGTGCTGCGTGGGATATTCCCGAGAAACTCTTT	CAAWDIPEKLF	TRGV10	.	TRGJ2	14	-1	-1	22
39	4.4370115020990475E-4	TGTGCTGCGTGGGACTCGTATAAGAAACTCTTT	CAAWDSYKKLF	TRGV10	.	TRGJ1	19	-1	-1	18
39	4.4370115020990475E-4	TGTGCTGCATACTTTAAGAAACTCTTT	CAAYFKKLF	TRGV10	.	TRGJ1	7	-1	-1	14
38	4.3232419764042E-4	TGTGCCTTGTGGGAGGTGCATCGGATTTATTATAAGAAACTCTTT	CALWEVHRIYYKKLF	TRGV9	.	TRGJ2	19	-1	-1	23
38	4.3232419764042E-4	TGTGCCTTGTGGGAGGTGCAGGTTTTTTATAAGAAACTCTTT	CALWEVQVFYKKLF	TRGV9	.	TRGJ1	19	-1	-1	23
38	4.3232419764042E-4	TGTGCCTTGTGGGAGGGCTGTCATTATTATAAGAAACTCTTT	CALWEGCHYYKKLF	TRGV9	.	TRGJ1	15	-1	-1	22
38	4.3232419764042E-4	TGTGCTGCGTCCACCCCCCCCTCATTTAAGAAACTCTTT	CAASTPPSFKKLF	TRGV10	.	TRGJ2	9	-1	-1	23
38	4.3232419764042E-4	TGTGCCTTGTGGGACCTACACTATTATAAGAAACTCTTT	CALWDLHYYKKLF	TRGV9	.	TRGJ2	13	-1	-1	21
38	4.3232419764042E-4	TGTGCCTTGTGGGACCCTCCTCGTTATAAGAAACTCTTT	CALWDPPRYKKLF	TRGV9	.	TRGJ1	13	-1	-1	23
38	4.3232419764042E-4	TGTGCCTTGTGGGAGTCGAATTATTATAAGAAACTCTTT	CALWESNYYKKLF	TRGV9	.	TRGJ1	14	-1	-1	15
38	4.3232419764042E-4	TGTGCCTTGTGGGAGGTGTCGAATTATAAGAAACTCTTT	CALWEVSNYKKLF	TRGV9	.	TRGJ1	17	-1	-1	22
38	4.3232419764042E-4	TGTGCCTTGTGGGAGGGGTATTATAAGAAACTCTTT	CALWEGYYKKLF	TRGV9	.	TRGJ2	15	-1	-1	18
38	4.3232419764042E-4	TGTGCCTCCTATACCACTGGTTGGTTCAAGATATTT	CASYTTGWFKIF	TRGV9	.	TRGJP1	6	-1	-1	9
38	4.3232419764042E-4	TGTGCTGCGTGGGATTTGGAGAAACTCTTT	CAAWDLEKLF	TRGV10	.	TRGJ1	15	-1	-1	19
38	4.3232419764042E-4	TGTGCCTTGTGGGAGGGAGGGAAACTCTTT	CALWEGGKLF	TRGV9	.	TRGJ1	15	-1	-1	20
38	4.3232419764042E-4	TGTGCTGCGTGGCATAAGAAACTCTTT	CAAWHKKLF	TRGV10	.	TRGJ1	14	-1	-1	13
37	4.209472450709353E-4	TGTGCTGCGTGGGATTGGAGAATTGGCCCTGCTTACAAGAAACTCTTT	CAAWDWRIGPAYKKLF	TRGV10	.	TRGJ1	15	-1	-1	32
37	4.209472450709353E-4	TGTGCCTTGTGTGACGCCCCGTTCAATTATTATAAGAAACTCTTT	CALCDAPFNYYKKLF	TRGV9	.	TRGJ1	13	-1	-1	21
37	4.209472450709353E-4	TGTGCCTTGTGGGAGGGTGGGGGTTATTATAAGAAACTCTTT	CALWEGGGYYKKLF	TRGV9	.	TRGJ1	15	-1	-1	23
37	4.209472450709353E-4	TGTGCCACCTGGGATCTATTAAATTATTATAAGAAACTCTTT	CATWDLLNYYKKLF	TRGV8	.	TRGJ1	14	-1	-1	21
37	4.209472450709353E-4	TGTGCTGCGTGGGGAAGTAGTGATTGGATCAAGACGTTT	CAAWGSSDWIKTF	TRGV10	.	TRGJP2	12	-1	-1	15
37	4.209472450709353E-4	TGTGCTGCGTGGGATTTTGGGGGCGGAGAGAAACTCTTT	CAAWDFGGGEKLF	TRGV10	.	TRGJ1	15	-1	-1	28
37	4.209472450709353E-4	TGTGCCTTGTGGGTCCCGAATTATTATAAGAAACTCTTT	CALWVPNYYKKLF	TRGV9	.	TRGJ1	12	-1	-1	16
37	4.209472450709353E-4	TGTGCCTTGTGGGAGGTGCGTGGGTGGGGGAAACTCTTT	CALWEVRGWGKLF	TRGV9	.	TRGJ1	18	-1	-1	29
37	4.209472450709353E-4	TGTGCCTTGTGGGAGGATATTTATTATAAGAAACTCTTT	CALWEDIYYKKLF	TRGV9	.	TRGJ1	15	-1	-1	20
37	4.209472450709353E-4	TGTGCTGCGTGGGGGGGGGATTGGATCAAGACGTTT	CAAWGGDWIKTF	TRGV10	.	TRGJP2	12	-1	-1	18
37	4.209472450709353E-4	TGTGCCTTGTTGGAGAATTATTATAAGAAACTCTTT	CALLENYYKKLF	TRGV9	.	TRGJ1	14	-1	-1	14
37	4.209472450709353E-4	TGTGCCTTGTCGCAGAATTATTATAAGAAACTCTTT	CALSQNYYKKLF	TRGV9	.	TRGJ1	9	-1	-1	14
37	4.209472450709353E-4	TGTGCCTTGTGTCCCGCTTATTATAAGAAACTCTTT	CALCPAYYKKLF	TRGV9	.	TRGJ1	10	-1	-1	17
37	4.209472450709353E-4	TGTGCTGCGTGGGGGTATTATAAGAAACTCTTT	CAAWGYYKKLF	TRGV10	.	TRGJ1	12	-1	-1	15
37	4.209472450709353E-4	TGTGCTGCGTGGGATTACTCCAAGAAACTCTTT	CAAWDYSKKLF	TRGV10	.	TRGJ1	17	-1	-1	21
37	4.209472450709353E-4	TGTGCTGCGTGGATTTGGTATAAGAAACTCTTT	CAAWIWYKKLF	TRGV10	.	TRGJ1	14	-1	-1	18
37	4.209472450709353E-4	TGTGCTGCGCACCGTTTACTTAAGAAACTCTTT	CAAHRLLKKLF	TRGV10	.	TRGJ1	8	-1	-1	20
37	4.209472450709353E-4	TGTGCCACCTGGGTTGATTGGATCAAGACGTTT	CATWVDWIKTF	TRGV4	.	TRGJP2	15	-1	-1	14
36	4.095702925014506E-4	TGTGCCTTGTGGGAGGTGCACAGGGATTCTTGTTATAAGAAACTCTTT	CALWEVHRDSCYKKLF	TRGV9	.	TRGJ1	20	-1	-1	29
36	4.095702925014506E-4	TGTGCTGCGCCGGACGTGATGAGTAGTGATTGGATCAAGACGTTT	CAAPDVMSSDWIKTF	TRGV10	.	TRGJP2	8	-1	-1	21
36	4.095702925014506E-4	TGTGCCTTGTGGGAGGTGCTTTCGAATTATTATAAGAAACTCTTT	CALWEVLSNYYKKLF	TRGV9	.	TRGJ1	18	-1	-1	20
36	4.095702925014506E-4	TGTGCTGCGTGGGGGACGAACACTGGTTGGTTCAAGATATTT	CAAWGTNTGWFKIF	TRGV10	.	TRGJP1	12	-1	-1	20
36	4.095702925014506E-4	TGTGCTGCGTGGGATTTAAAGGTCATTGGGGAGAAACTCTTT	CAAWDLKVIGEKLF	TRGV10	.	TRGJ1	15	-1	-1	31
36	4.095702925014506E-4	TGTGCCTTGTGGGAGCCACGGGGTTATTATAAGAAACTCTTT	CALWEPRGYYKKLF	TRGV9	.	TRGJ1	14	-1	-1	23
36	4.095702925014506E-4	TGTGCCTTGTGGGAGGTGCTCGGTTATTATAAGAAACTCTTT	CALWEVLGYYKKLF	TRGV9	.	TRGJ1	18	-1	-1	23
36	4.095702925014506E-4	TGTGCCTTGTGGGAGGTGCTCGGTTATAAGAAACTCTTT	CALWEVLGYKKLF	TRGV9	.	TRGJ1	18	-1	-1	23
36	4.095702925014506E-4	TGTGCCTTGTGGGAGGTACTCTATTATAAGAAACTCTTT	CALWEVLYYKKLF	TRGV9	.	TRGJ1	16	-1	-1	21
36	4.095702925014506E-4	TGTGCCACCTGGGACAGGCCTTATTATAAGAAACTCTTT	CATWDRPYYKKLF	TRGV3	.	TRGJ1	20	-1	-1	20
36	4.095702925014506E-4	TGTGCTGCGTGGGCGTATTATTATAAGAAACTCTTT	CAAWAYYYKKLF	TRGV10	.	TRGJ1	12	-1	-1	13
36	4.095702925014506E-4	TGTGCTGCGTGGGATTCAATCGATAAGAAACTCTTT	CAAWDSIDKKLF	TRGV10	.	TRGJ1	15	-1	-1	22
36	4.095702925014506E-4	TGTGCCTTGTGGGATGATTATTATAAGAAACTCTTT	CALWDDYYKKLF	TRGV9	.	TRGJ1	13	-1	-1	16
36	4.095702925014506E-4	TGTGCTGCGTGGGATGTTTATAAGAAACTCTTT	CAAWDVYKKLF	TRGV10	.	TRGJ1	14	-1	-1	17
36	4.095702925014506E-4	TGTGCCTTTCCCGATTATTATAAGAAACTCTTT	CAFPDYYKKLF	TRGV9	.	TRGJ1	7	-1	-1	13
36	4.095702925014506E-4	TGTGCTGCGCGAGATAATAAGAAACTCTTT	CAARDNKKLF	TRGV10	.	TRGJ1	14	-1	-1	13
36	4.095702925014506E-4	TGTGTTTTCGGTTGGTTCAAGATATTT	CVFGWFKIF	TRGV10	.	TRGJP1	3	-1	-1	9
35	3.9819333993196585E-4	TGTGCCTTGTGGGAGGTGCACGGAGAGACCACTGGTTGGTTCAAGATATTT	CALWEVHGETTGWFKIF	TRGV9	.	TRGJP1	20	-1	-1	27
35	3.9819333993196585E-4	TGTGCTGCGTGGGGGAATAGTAGTGATTGGATCAAGACGTTT	CAAWGNSSDWIKTF	TRGV10	.	TRGJP2	12	-1	-1	16
35	3.9819333993196585E-4	TGTGCCTTGTGGGCCCCAAACATGAGTTATAAGAAACTCTTT	CALWAPNMSYKKLF	TRGV9	.	TRGJ1	12	-1	-1	26
35	3.9819333993196585E-4	TGTGCCTTGTGGGAGGCCACGAATTATTATAAGAAACTCTTT	CALWEATNYYKKLF	TRGV9	.	TRGJ1	15	-1	-1	19
35	3.9819333993196585E-4	TGTGCCTTGTGGGAGGGCAGGAATTATTATAAGAAACTCTTT	CALWEGRNYYKKLF	TRGV9	.	TRGJ1	18	-1	-1	20
35	3.9819333993196585E-4	TGTGCCTTGTGGGAGGCGACTTATTATAAGAAACTCTTT	CALWEATYYKKLF	TRGV9	.	TRGJ2	15	-1	-1	16
35	3.9819333993196585E-4	TGTGCCTTGTGGGAGGCACGATATTATAAGAAACTCTTT	CALWEARYYKKLF	TRGV9	.	TRGJ1	15	-1	-1	21
35	3.9819333993196585E-4	TGTGCCTTGTGGGAGGAGAATTATTATAAGAAACTCTTT	CALWEENYYKKLF	TRGV9	.	TRGJ1	15	-1	-1	17
35	3.9819333993196585E-4	TGTGCTGCGTGGGACTCCATTGATAAGAAACTCTTT	CAAWDSIDKKLF	TRGV10	.	TRGJ1	13	-1	-1	18
35	3.9819333993196585E-4	TGTGCCACCTGGGATGGATATTATAAGAAACTCTTT	CATWDGYYKKLF	TRGV4	.	TRGJ1	16	-1	-1	18
35	3.9819333993196585E-4	TGTGCTGCGTGGGATTGTCATAAGAAACTCTTT	CAAWDCHKKLF	TRGV10	.	TRGJ2	15	-1	-1	13
35	3.9819333993196585E-4	TGTGCTGCGTGGGATAGGGACCAGAAACTCTTT	CAAWDRDQKLF	TRGV10	.	TRGJ1	14	-1	-1	22
35	3.9819333993196585E-4	TGTGCTGCGTGGGACCATTATAAGAAACTCTTT	CAAWDHYKKLF	TRGV10	.	TRGJ1	13	-1	-1	16
35	3.9819333993196585E-4	TGTGCTGCGTTGAATTATAAGAAACTCTTT	CAALNYKKLF	TRGV10	.	TRGJ1	16	-1	-1	13
34	3.8681638736248107E-4	TGTGCTGCGTGGGATTATCCGTTTGTCATAAGAGCTAAGAAACTCTTT	CAAWDYPFVIRAKKLF	TRGV10	.	TRGJ1	16	-1	-1	35
34	3.8681638736248107E-4	TGTGCCTTGTGGGAGGTGCACTGGTGGGAAAATTATAAGAAACTCTTT	CALWEVHWWENYKKLF	TRGV9	.	TRGJ1	20	-1	-1	31
34	3.8681638736248107E-4	TGTGCCACCTGGGACGGCCGGTGGAGTAGTGATTGGATCAAGACGTTT	CATWDGRWSSDWIKTF	TRGV2	.	TRGJP2	16	-1	-1	24
34	3.8681638736248107E-4	TGTGCCTTGTGGGAGGTGTCGGCAAATTATTATAAGAAACTCTTT	CALWEVSANYYKKLF	TRGV9	.	TRGJ1	17	-1	-1	24
34	3.8681638736248107E-4	TGTGCCTTGTGGGAGGTTGTTAATTATTATAAGAAACTCTTT	CALWEVVNYYKKLF	TRGV9	.	TRGJ2	16	-1	-1	21
34	3.8681638736248107E-4	TGTGCCTTGTGGGAGGTGCAATTCCTTTATAAGAAACTCTTT	CALWEVQFLYKKLF	TRGV9	.	TRGJ1	19	-1	-1	26
34	3.8681638736248107E-4	TGTGCCTTGTGGGATGTTAATTATTATAAGAAACTCTTT	CALWDVNYYKKLF	TRGV9	.	TRGJ1	16	-1	-1	18
34	3.8681638736248107E-4	TGTGCTGCGTGGGATTGGTATTATAAGAAACTCTTT	CAAWDWYYKKLF	TRGV10	.	TRGJ2	15	-1	-1	18
34	3.8681638736248107E-4	TGTGCCTTGTGGGAGGTATTATATAAGAAACTCTTT	CALWEVLYKKLF	TRGV9	.	TRGJ1	16	-1	-1	17
34	3.8681638736248107E-4	TGTGCCACCTGGGACAGTTATTATAAGAAACTCTTT	CATWDSYYKKLF	TRGV3	.	TRGJ2	16	-1	-1	17
34	3.8681638736248107E-4	TGTGCCACCTGGGACAGGCGGAAGAAACTCTTT	CATWDRRKKLF	TRGV5	.	TRGJ1	18	-1	-1	21
34	3.8681638736248107E-4	TGTGCCTCCTTTTATTATAAGAAACTCTTT	CASFYYKKLF	TRGV9	.	TRGJ1	6	-1	-1	11
34	3.8681638736248107E-4	TGTGCCACCTGGCCTTTGGGGAAACTCTTT	CATWPLGKLF	TRGV4	.	TRGJ1	11	-1	-1	20
34	3.8681638736248107E-4	TGTGCGGGATGGATCAAGACGTTT	CAGWIKTF	TRGV2	.	TRGJP2	4	-1	-1	9
34	3.8681638736248107E-4	TGTGCCACCTGTGCCCTCTTT	CATCALF	TRGV3	.	TRGJ1	10	-1	-1	15
33	3.7543943479299635E-4	TGTGCCACCTGGGACGGGCTAAGGAGTGATTGGATCAAGACGTTT	CATWDGLRSDWIKTF	TRGV2	.	TRGJP2	18	-1	-1	21
33	3.7543943479299635E-4	TGTGCCTTGTGGGAGGTGCCCCCCCTTTATAAGAAACTCTTT	CALWEVPPLYKKLF	TRGV9	.	TRGJ1	24	-1	-1	26
33	3.7543943479299635E-4	TGTGCCTTGTGGGAGGTGGGTAGTTATTATAAGAAACTCTTT	CALWEVGSYYKKLF	TRGV9	.	TRGJ1	17	-1	-1	23
33	3.7543943479299635E-4	TGTGCCACCTGGGCCCCGGCCCATTATTATAAGAAACTCTTT	CATWAPAHYYKKLF	TRGV8	.	TRGJ1	12	-1	-1	22
33	3.7543943479299635E-4	TGTGCCACCTGGGACGGCCCGAATTATTATAAGAAACTCTTT	CATWDGPNYYKKLF	TRGV3	.	TRGJ1	18	-1	-1	19
33	3.7543943479299635E-4	TGTGCCTTGTGGGAGGTCCCTTATTATAAGAAACTCTTT	CALWEVPYYKKLF	TRGV9	.	TRGJ1	16	-1	-1	20
33	3.7543943479299635E-4	TGTGCCTTGTGGGAGGGGAAGTATTATAAGAAACTCTTT	CALWEGKYYKKLF	TRGV9	.	TRGJ1	15	-1	-1	17
33	3.7543943479299635E-4	TGTGCTGCGTGGGGTCCATGTTATAAGAAACTCTTT	CAAWGPCYKKLF	TRGV10	.	TRGJ1	12	-1	-1	20
33	3.7543943479299635E-4	TGTGCTGCGTGGGATTATTTCAACGAGAAACTCTTT	CAAWDYFNEKLF	TRGV10	.	TRGJ1	16	-1	-1	25
33	3.7543943479299635E-4	TGTGCCACCTGGGACGGGCCTTATAAGAAACTCTTT	CATWDGPYKKLF	TRGV2	.	TRGJ1	19	-1	-1	20
33	3.7543943479299635E-4	TGTGCCACCTGGGACAGGCTTTATAAGAAACTCTTT	CATWDRLYKKLF	TRGV3	.	TRGJ1	18	-1	-1	20
33	3.7543943479299635E-4	TGTGCCACCTGGGACAGGCCATTTCGGAAACTCTTT	CATWDRPFRKLF	TRGV3	.	TRGJ1	19	-1	-1	26
33	3.7543943479299635E-4	TGTGCTCCAAGGGATTATTATAAGAAACTCTTT	CAPRDYYKKLF	TRGV10	.	TRGJ1	16	-1	-1	13
33	3.7543943479299635E-4	TGTGCCACCTGGGACCTCTTT	CATWDLF	TRGV5	.	TRGJ1	14	-1	-1	15
33	3.7543943479299635E-4	TGTGCTGCGTGGGACCCTGAGAAACTCTTT	CAAWDPEKLF	TRGV10	.	TRGJ1	13	-1	-1	19
33	3.7543943479299635E-4	TGTGCCACCTGGGGTAAGAAACTCTTT	CATWGKKLF	TRGV4	.	TRGJ1	12	-1	-1	14
33	3.7543943479299635E-4	TGTGCCACCTGGGATGAGAAACTCTTT	CATWDEKLF	TRGV4	.	TRGJ1	15	-1	-1	13
33	3.7543943479299635E-4	TGTGCCACCTGGGAATATTATAAGAAACTCTTT	CATWEYYKKLF	TRGV4	.	TRGJ1	13	-1	-1	12
33	3.7543943479299635E-4	TGTGCTGCGTGGGCTAATTATAAGAAACTCTTT	CAAWANYKKLF	TRGV10	.	TRGJ1	12	-1	-1	16
32	3.640624822235116E-4	TGTGCCTTGTGGGAGGTGCATCGGGATAGTAGTGATTGGATCAAGACGTTT	CALWEVHRDSSDWIKTF	TRGV9	.	TRGJP2	19	-1	-1	25
32	3.640624822235116E-4	TGTGCCTTGTGGGAGGTGAGGGGCTCGTGGGGTTATTATAAGAAACTCTTT	CALWEVRGSWGYYKKLF	TRGV9	.	TRGJ1	17	-1	-1	32
32	3.640624822235116E-4	TGTGCCTTGTGGGAGGTGCAATTCTTGCTATATTATAAGAAACTCTTT	CALWEVQFLLYYKKLF	TRGV9	.	TRGJ1	19	-1	-1	30
32	3.640624822235116E-4	TGTGCTGCGTGGGGTTCGGACCACTGCGGTTATAAGAAACTCTTT	CAAWGSDHCGYKKLF	TRGV10	.	TRGJ1	15	-1	-1	29
32	3.640624822235116E-4	TGTGCCTTGTGGGAGGTGCGGGGGATTTTGTATAAGAAACTCTTT	CALWEVRGILYKKLF	TRGV9	.	TRGJ1	18	-1	-1	30
32	3.640624822235116E-4	TGTGCCTTGTGCCTGTCCCGGGGTTATTATAAGAAACTCTTT	CALCLSRGYYKKLF	TRGV9	.	TRGJ1	10	-1	-1	23
32	3.640624822235116E-4	TGTGCCTTGTGGGAGCCACCGAATTATTATAAGAAACTCTTT	CALWEPPNYYKKLF	TRGV9	.	TRGJ1	14	-1	-1	19
32	3.640624822235116E-4	TGTGCCTTGTGGGAGGTGTCTCCATATTATAAGAAACTCTTT	CALWEVSPYYKKLF	TRGV9	.	TRGJ1	17	-1	-1	24
32	3.640624822235116E-4	TGTGCCACCTGGGACCTGGGCGTGGATTATAAGAAACTCTTT	CATWDLGVDYKKLF	TRGV2	.	TRGJ1	14	-1	-1	25
32	3.640624822235116E-4	TGTGCCTTGTGGGAGGGCCCCTATTATAAGAAACTCTTT	CALWEGPYYKKLF	TRGV9	.	TRGJ1	21	-1	-1	21
32	3.640624822235116E-4	TGTGCCACCTGGGACGGAAGTGATTGGATCAAGACGTTT	CATWDGSDWIKTF	TRGV2	.	TRGJP2	16	-1	-1	18
32	3.640624822235116E-4	TGTGCCACCTGGGACAGGCCCAGTTATAAGAAACTCTTT	CATWDRPSYKKLF	TRGV5	.	TRGJ1	19	-1	-1	23
32	3.640624822235116E-4	TGTGCTGCGTGGATCCTCCCTTATAAGAAACTCTTT	CAAWILPYKKLF	TRGV10	.	TRGJ1	11	-1	-1	20
32	3.640624822235116E-4	TGTGCTGCGGGGGGACGAGGTTGGTTCAAGATATTT	CAAGGRGWFKIF	TRGV10	.	TRGJP1	12	-1	-1	18
32	3.640624822235116E-4	TGTGCCTTCCCGCCCTTTTATTATAAGAAACTCTTT	CAFPPFYYKKLF	TRGV9	.	TRGJ1	7	-1	-1	17
32	3.640624822235116E-4	TGTGCTGCGTGGTTGGAAGGAGAGAAACTCTTT	CAAWLEGEKLF	TRGV10	.	TRGJ1	11	-1	-1	22
32	3.640624822235116E-4	TGTGCCACCTGGAATTATTATAAGAAACTCTTT	CATWNYYKKLF	TRGV8	.	TRGJ1	14	-1	-1	11
32	3.640624822235116E-4	TGTGGCGAGACCACTGGTTGGTTCAAGATATTT	CGETTGWFKIF	TRGV9	.	TRGJP1	3	-1	-1	9
32	3.640624822235116E-4	TGTGCTGCGTGGGATTCGAGAAAACTCTTT	CAAWDSRKLF	TRGV10	.	TRGJ1	15	-1	-1	21
32	3.640624822235116E-4	TGTGCCACCTGGGATAGCCCTAAGAAACTCTTT	CATWDSPKKLF	TRGV8	.	TRGJ2	21	-1	-1	20
32	3.640624822235116E-4	TGTGCTGCGGAACAAAATAAGAAACTCTTT	CAAEQNKKLF	TRGV10	.	TRGJ1	8	-1	-1	16
31	3.526855296540269E-4	TGTGCCTTGTCGGATCCCTCCCCGGCCTTTGTATCGTCGGATTATAAGAAACTCTTT	CALSDPSPAFVSSDYKKLF	TRGV9	.	TRGJ1	13	-1	-1	40
31	3.526855296540269E-4	TGTGCCACCTGGGACGGGCAGGGGATGAGTGATTGGATCAAGACGTTT	CATWDGQGMSDWIKTF	TRGV2	.	TRGJP2	18	-1	-1	27
31	3.526855296540269E-4	TGTGCCACCTGGGACGAGTCCTATAGTAGTGATTGGATCAAGACGTTT	CATWDESYSSDWIKTF	TRGV2	.	TRGJP2	15	-1	-1	21
31	3.526855296540269E-4	TGTGCCTTGTGGGAGGTTGGGAACATTTATTATAAGAAACTCTTT	CALWEVGNIYYKKLF	TRGV9	.	TRGJ1	16	-1	-1	26
31	3.526855296540269E-4	TGTGCCTTGTGGGAGGTGCCGGGAGCTTATTATAAGAAACTCTTT	CALWEVPGAYYKKLF	TRGV9	.	TRGJ2	18	-1	-1	26
31	3.526855296540269E-4	TGTGCCTTGTGGGAGGTGCACCCCGATTATTATAAGAAACTCTTT	CALWEVHPDYYKKLF	TRGV9	.	TRGJ1	21	-1	-1	25
31	3.526855296540269E-4	TGTGCCTTGTGGGATACGAATCATTATTATAAGAAACTCTTT	CALWDTNHYYKKLF	TRGV9	.	TRGJ1	13	-1	-1	22
31	3.526855296540269E-4	TGTGCCTTGTGGGGGTTGAATTATTATAAGAAACTCTTT	CALWGLNYYKKLF	TRGV9	.	TRGJ1	15	-1	-1	17
31	3.526855296540269E-4	TGTGCCTTGTGGGAGGCGAATTATTATAAGAAACTCTTT	CALWEANYYKKLF	TRGV9	.	TRGJ1	15	-1	-1	16
31	3.526855296540269E-4	TGTGCCACCTGGGACCAGAATTATTATAAGAAACTCTTT	CATWDQNYYKKLF	TRGV8	.	TRGJ1	13	-1	-1	17
31	3.526855296540269E-4	TGTGCTGCGTGGGATTACCATTATAAGAAACTCTTT	CAAWDYHYKKLF	TRGV10	.	TRGJ1	17	-1	-1	19
31	3.526855296540269E-4	TGTGCTGCGTGGGAAAAAGACCTTAAGAAACTCTTT	CAAWEKDLKKLF	TRGV10	.	TRGJ1	13	-1	-1	23
31	3.526855296540269E-4	TGTGCCTTGTGGGTTACGAATTATAAGAAACTCTTT	CALWVTNYKKLF	TRGV9	.	TRGJ1	12	-1	-1	19
31	3.526855296540269E-4	TGTGCCACCTGGGATCAGGATTATAAGAAACTCTTT	CATWDQDYKKLF	TRGV4	.	TRGJ1	14	-1	-1	19
31	3.526855296540269E-4	TGTGCTGCGCCCCTTTATTATAAGAAACTCTTT	CAAPLYYKKLF	TRGV10	.	TRGJ1	8	-1	-1	14
31	3.526855296540269E-4	TGTGCCACCCCCCAGGGGAAACTCTTT	CATPQGKLF	TRGV4	.	TRGJ1	8	-1	-1	17
31	3.526855296540269E-4	TGTGCTGCGTGGGAGTATTATAAGAAACTCTTT	CAAWEYYKKLF	TRGV10	.	TRGJ1	16	-1	-1	15
31	3.526855296540269E-4	TGTGCTGCGTGGGAGCGCCGGAAGAAACTCTTT	CAAWERRKKLF	TRGV10	.	TRGJ1	13	-1	-1	21
31	3.526855296540269E-4	TGTGCCACCTGGGACGGTGGATGGCTCTTT	CATWDGGWLF	TRGV3	.	TRGJ1	14	-1	-1	24
30	3.413085770845421E-4	TGTGCTGCGTGGGACCCCCACTATAGTAGTGATTGGATCAAGACGTTT	CAAWDPHYSSDWIKTF	TRGV10	.	TRGJP2	13	-1	-1	21
30	3.413085770845421E-4	TGTGCCTTGTGGGAGCCCTACTCCACACTTCATTATAAGAAACTCTTT	CALWEPYSTLHYKKLF	TRGV9	.	TRGJ1	14	-1	-1	31
30	3.413085770845421E-4	TGTGCCTTGTGGGAGGTGCTTACTTGTTATTATAAGAAACTCTTT	CALWEVLTCYYKKLF	TRGV9	.	TRGJ1	18	-1	-1	26
30	3.413085770845421E-4	TGTGCCTTGTGGGAGGTGCAGACGAATTATTATAAGAAACTCTTT	CALWEVQTNYYKKLF	TRGV9	.	TRGJ1	19	-1	-1	22
30	3.413085770845421E-4	TGTGCCTTGTGGGAGGTGCCGTATTATTATAAGAAACTCTTT	CALWEVPYYYKKLF	TRGV9	.	TRGJ1	18	-1	-1	19
30	3.413085770845421E-4	TGTGCCTTGTGGGAGGTGCAAAATTATTATAAGAAACTCTTT	CALWEVQNYYKKLF	TRGV9	.	TRGJ1	19	-1	-1	21
30	3.413085770845421E-4	TGTGCCTTGTGGGAGATCCCTCATTATTATAAGAAACTCTTT	CALWEIPHYYKKLF	TRGV9	.	TRGJ1	14	-1	-1	22
30	3.413085770845421E-4	TGTGCCACCTGGGACGGGCCGAATTATTATAAGAAACTCTTT	CATWDGPNYYKKLF	TRGV2	.	TRGJ1	19	-1	-1	19
30	3.413085770845421E-4	TGTGCCTTGTGGGAGCCCCATTATTATAAGAAACTCTTT	CALWEPHYYKKLF	TRGV9	.	TRGJ1	14	-1	-1	19
30	3.413085770845421E-4	TGTGCCTTGCCCCAAACCCTTTATTATAAGAAACTCTTT	CALPQTLYYKKLF	TRGV9	.	TRGJ1	8	-1	-1	20
30	3.413085770845421E-4	TGTGCCACCTGGGATAGGAATTATTATAAGAAACTCTTT	CATWDRNYYKKLF	TRGV8	.	TRGJ1	17	-1	-1	17
30	3.413085770845421E-4	TGTGCTGCGTGGGATTATGGTTATAAGAAACTCTTT	CAAWDYGYKKLF	TRGV10	.	TRGJ1	16	-1	-1	20
30	3.413085770845421E-4	TGTGCTGCGTGGGATGCCAATAAGGAGAAACTCTTT	CAAWDANKEKLF	TRGV10	.	TRGJ1	14	-1	-1	25
30	3.413085770845421E-4	TGTGCTGCGTGGGATAAAGGGTATAAGAAACTCTTT	CAAWDKGYKKLF	TRGV10	.	TRGJ1	14	-1	-1	21
30	3.413085770845421E-4	TGTGCTGCGTGTTATTATAAGAAACTCTTT	CAACYYKKLF	TRGV10	.	TRGJ1	16	-1	-1	11
30	3.413085770845421E-4	TGTGCCACCTGGGATGGCTACAAGAAACTCTTT	CATWDGYKKLF	TRGV4	.	TRGJ1	16	-1	-1	18
30	3.413085770845421E-4	TGTGCCACCTGGGATGATTATAAGAAACTCTTT	CATWDDYKKLF	TRGV4	.	TRGJ1	15	-1	-1	13
30	3.413085770845421E-4	TGTGCTGCGTGGCCGGGGGAGAAACTCTTT	CAAWPGEKLF	TRGV10	.	TRGJ1	11	-1	-1	19
29	3.299316245150574E-4	TGTGCCTTCGGGACTTACCTCCACCGGAATTATTATAAGAAACTCTTT	CAFGTYLHRNYYKKLF	TRGV9	.	TRGJ1	7	-1	-1	26
29	3.299316245150574E-4	TGTGCCTTGTGGGAGTCTAAGGATACCACTGGTTGGTTCAAGATATTT	CALWESKDTTGWFKIF	TRGV9	.	TRGJP1	14	-1	-1	22
29	3.299316245150574E-4	TGTGCCTTGTGGGACGGATCGGGCTATTATTATAAGAAACTCTTT	CALWDGSGYYYKKLF	TRGV9	.	TRGJ1	13	-1	-1	25
29	3.299316245150574E-4	TGTGCTGCGTGGGATTTGTGTGGGTATTATAAGAAACTCTTT	CAAWDLCGYYKKLF	TRGV10	.	TRGJ1	15	-1	-1	24
29	3.299316245150574E-4	TGTGCTGCGTGGGATAAGGGGTGGCGTTATAAGAAACTCTTT	CAAWDKGWRYKKLF	TRGV10	.	TRGJ2	14	-1	-1	26
29	3.299316245150574E-4	TGTGCCTTGTGGGAGTTTTGGAATTATTATAAGAAACTCTTT	CALWEFWNYYKKLF	TRGV9	.	TRGJ1	14	-1	-1	17
29	3.299316245150574E-4	TGTGCCTTGTGGGAGGTTTCCCCGCATTATAAGAAACTCTTT	CALWEVSPHYKKLF	TRGV9	.	TRGJ1	16	-1	-1	25
29	3.299316245150574E-4	TGTGCTGCGTGGGATTCGCGTTATAATAAGAAACTCTTT	CAAWDSRYNKKLF	TRGV10	.	TRGJ1	15	-1	-1	13
29	3.299316245150574E-4	TGTGCTGCGTGGGAGTCCGGCTATTATAAGAAACTCTTT	CAAWESGYYKKLF	TRGV10	.	TRGJ2	13	-1	-1	21
29	3.299316245150574E-4	TGTGCCACCTGGGACGGGCCGGATTATAAGAAACTCTTT	CATWDGPDYKKLF	TRGV2	.	TRGJ1	19	-1	-1	22
29	3.299316245150574E-4	TGTGCCACCTGGGACAGGCGGGGTTATAAGAAACTCTTT	CATWDRRGYKKLF	TRGV7	.	TRGJ1	18	-1	-1	23
29	3.299316245150574E-4	TGTGCTGCGTGTGGGGTGTGCTATAAGAAACTCTTT	CAACGVCYKKLF	TRGV10	.	TRGJ2	10	-1	-1	21
29	3.299316245150574E-4	TGTGCTGCGTGGGATCTTTGGTATAAGAAACTCTTT	CAAWDLWYKKLF	TRGV10	.	TRGJ1	14	-1	-1	21
29	3.299316245150574E-4	TGTGCTGCGTGGGATCTTTATTATAAGAAACTCTTT	CAAWDLYYKKLF	TRGV10	.	TRGJ1	14	-1	-1	17
29	3.299316245150574E-4	TGTGCTGCGTATGTTTATTATTATAAGAAACTCTTT	CAAYVYYYKKLF	TRGV10	.	TRGJ1	9	-1	-1	16
29	3.299316245150574E-4	TGTGCCTTGTGGGGGAATTATTATAAGAAACTCTTT	CALWGNYYKKLF	TRGV9	.	TRGJ2	12	-1	-1	14
29	3.299316245150574E-4	TGTGCCTTGTGGGAGGATTATTATAAGAAACTCTTT	CALWEDYYKKLF	TRGV9	.	TRGJ1	15	-1	-1	16
29	3.299316245150574E-4	TGTGCCACCTGGGATCTTATCCCCAAGGAACTCTTT	CATWDLIPKELF	TRGV2	.	TRGJ2	13	-1	-1	24
29	3.299316245150574E-4	TGTGCCACCTGGGATGGGCCCTATAAGAAACTCTTT	CATWDGPYKKLF	TRGV4	.	TRGJ1	20	-1	-1	21
29	3.299316245150574E-4	TGTGCCTTGTGTAATTATTATAAGAAACTCTTT	CALCNYYKKLF	TRGV9	.	TRGJ1	10	-1	-1	12
29	3.299316245150574E-4	TGTGCCTTGTGGGAGAATCAAGAGTTG	CALWENQEL	TRGV9	.	TRGJ1	14	-1	-1	24
29	3.299316245150574E-4	TGTGCCACCTGGGAAAAGACGTTT	CATWEKTF	TRGV2	.	TRGJP2	13	-1	-1	15
29	3.299316245150574E-4	TGTGCTGCGTGTGACTGGGTTTATAAGAAACTCTTT	CAACDWVYKKLF	TRGV10	.	TRGJ1	13	-1	-1	20
29	3.299316245150574E-4	TGTGCTGCGTGGGATTATCTCTATAAGAAACTCTTT	CAAWDYLYKKLF	TRGV10	.	TRGJ2	16	-1	-1	21
29	3.299316245150574E-4	TGTGCCACCTGGGATTGTTGTTATAAGAAACTCTTT	CATWDCCYKKLF	TRGV8	.	TRGJ1	14	-1	-1	17
29	3.299316245150574E-4	TGTGCTGCGTGGGCCACGGATTATAAGAAACTCTTT	CAAWATDYKKLF	TRGV10	.	TRGJ1	12	-1	-1	19
29	3.299316245150574E-4	TGTGCCTTGTGGGAATTTTATTATAAGAAACTCTTT	CALWEFYYKKLF	TRGV9	.	TRGJ1	13	-1	-1	17
29	3.299316245150574E-4	TGTGCCACCTGGGATGGGAATTATTATAAGAAACTCTTT	CATWDGNYYKKLF	TRGV4	.	TRGJ1	17	-1	-1	17
28	3.1855467194557267E-4	TGTGCCTTGTGGGAGGCCCTGCCCACTGGTTGGTTCAAGATATTT	CALWEALPTGWFKIF	TRGV9	.	TRGJP1	15	-1	-1	22
28	3.1855467194557267E-4	TGTGCCTTGTGGGAGGCACCAGTCCTCTATTATAAGAAACTCTTT	CALWEAPVLYYKKLF	TRGV9	.	TRGJ1	15	-1	-1	27
28	3.1855467194557267E-4	TGTGCTGCGTGGGATTCTTACACTGGTTGGTTCAAGATATTT	CAAWDSYTGWFKIF	TRGV10	.	TRGJP1	15	-1	-1	20
28	3.1855467194557267E-4	TGTGCTGCGCTACCCCATACCACTGGTTGGTTCAAGATATTT	CAALPHTTGWFKIF	TRGV10	.	TRGJP1	8	-1	-1	16
28	3.1855467194557267E-4	TGTGCCTTGTGGGAGGTGCCGAATTATTATAAGAAACTCTTT	CALWEVPNYYKKLF	TRGV9	.	TRGJ1	18	-1	-1	19
28	3.1855467194557267E-4	TGTGCCTTGTGGGAGGTGCATAGGTATTATAAGAAACTCTTT	CALWEVHRYYKKLF	TRGV9	.	TRGJ1	19	-1	-1	24
28	3.1855467194557267E-4	TGTGCCTTGTGGGAGGTGCAATTTTATTATAAGAAACTCTTT	CALWEVQFYYKKLF	TRGV9	.	TRGJ2	19	-1	-1	23
28	3.1855467194557267E-4	TGTGCCTTGTGGGAGGTAAAGAATTATTATAAGAAACTCTTT	CALWEVKNYYKKLF	TRGV9	.	TRGJ1	16	-1	-1	20
28	3.1855467194557267E-4	TGTGCCACCTGGGAAGTCCGATGGGATTATAAGAAACTCTTT	CATWEVRWDYKKLF	TRGV7	.	TRGJ1	13	-1	-1	25
28	3.1855467194557267E-4	TGTGCTGCGTGGGATTGGGATTATTATAAGAAACTCTTT	CAAWDWDYYKKLF	TRGV10	.	TRGJ1	15	-1	-1	13
28	3.1855467194557267E-4	TGTGCTGCGTGGGAGATTGGGCATTATAAGAAACTCTTT	CAAWEIGHYKKLF	TRGV10	.	TRGJ1	13	-1	-1	22
28	3.1855467194557267E-4	TGTGCTGCGTGGGAACCGAATTATTATAAGAAACTCTTT	CAAWEPNYYKKLF	TRGV10	.	TRGJ1	13	-1	-1	16
28	3.1855467194557267E-4	TGTGCCTTGTGGGATCAGAAGAAATATAAGAAACTCTTT	CALWDQKKYKKLF	TRGV9	.	TRGJ1	13	-1	-1	24
28	3.1855467194557267E-4	TGTGCCTTGTGGGAGGTTTTTTATTATAAGAAACTCTTT	CALWEVFYYKKLF	TRGV9	.	TRGJ1	16	-1	-1	20
28	3.1855467194557267E-4	TGTGCTGCGTGGGTAAATGGTTGGTTCAAGATATTT	CAAWVNGWFKIF	TRGV10	.	TRGJP1	12	-1	-1	17
28	3.1855467194557267E-4	TGTGCTGCGTGGGATTATAATTATAAGAAACTCTTT	CAAWDYNYKKLF	TRGV10	.	TRGJ1	16	-1	-1	16
28	3.1855467194557267E-4	TGTGCTGCGTGGGAAGGGTATTATAAGAAACTCTTT	CAAWEGYYKKLF	TRGV10	.	TRGJ1	13	-1	-1	18
28	3.1855467194557267E-4	TGTGCCACCTGGGCGAGGGGTTATAAGAAACTCTTT	CATWARGYKKLF	TRGV7	.	TRGJ2	12	-1	-1	20
28	3.1855467194557267E-4	TGTGCTGCGTGGGATAGTTATAAGAAACTCTTT	CAAWDSYKKLF	TRGV10	.	TRGJ1	14	-1	-1	17
28	3.1855467194557267E-4	TGTGCTGCGTGGATTTGGGATTATAAGAAACTCTTT	CAAWIWDYKKLF	TRGV10	.	TRGJ1	14	-1	-1	19
28	3.1855467194557267E-4	TGTGCTGCGTGGGAATATACAAATAAGAAACTCTTT	CAAWEYTNKKLF	TRGV10	.	TRGJ1	16	-1	-1	22
28	3.1855467194557267E-4	TGTGCTGCGTGGGAGAGGTATAAGAAACTCTTT	CAAWERYKKLF	TRGV10	.	TRGJ1	13	-1	-1	18
28	3.1855467194557267E-4	TGTGCTGCTGACTATTGGATCAAGACGTTT	CAADYWIKTF	TRGV10	.	TRGJP2	7	-1	-1	13
27	3.0717771937608794E-4	TGTGCCTTGTGGGAGGTACCCCTACCAAATACCACTGGTTGGTTCAAGATATTT	CALWEVPLPNTTGWFKIF	TRGV9	.	TRGJP1	26	-1	-1	28
27	3.0717771937608794E-4	TGTGCCTTGCCTCCCTCTTCAAATCTTCCTAATTATTATAAGAAACTCTTT	CALPPSSNLPNYYKKLF	TRGV9	.	TRGJ1	8	-1	-1	30
27	3.0717771937608794E-4	TGTGCTGCGTGGGACGCCCGATACAATGGTTGGTTCAAGATATTT	CAAWDARYNGWFKIF	TRGV10	.	TRGJP1	13	-1	-1	20
27	3.0717771937608794E-4	TGTGCCTTGTGGGAGGTGCTCCGTGATTATTATAAGAAACTCTTT	CALWEVLRDYYKKLF	TRGV9	.	TRGJ1	21	-1	-1	25
27	3.0717771937608794E-4	TGTGCCTTGTGGGAGGTGCATCGGGATTATTATAAGAAACTCTTT	CALWEVHRDYYKKLF	TRGV9	.	TRGJ1	19	-1	-1	25
27	3.0717771937608794E-4	TGTGCTGCGTGGGGACATACCACTGGTTGGTTCAAGATATTT	CAAWGHTTGWFKIF	TRGV10	.	TRGJP1	12	-1	-1	16
27	3.0717771937608794E-4	TGTGCCTTGTGGGAGGTGCCCCATTATTATAAGAAACTCTTT	CALWEVPHYYKKLF	TRGV9	.	TRGJ1	21	-1	-1	22
27	3.0717771937608794E-4	TGTGCCTTGTGGGAGGCCCCGAATTATTATAAGAAACTCTTT	CALWEAPNYYKKLF	TRGV9	.	TRGJ1	15	-1	-1	19
27	3.0717771937608794E-4	TGTGCTGCGTGGGTGGGGGGTTGTTATAAGAAACTCTTT	CAAWVGGCYKKLF	TRGV10	.	TRGJ1	12	-1	-1	20
27	3.0717771937608794E-4	TGTGCCTTGTGGGACCGAAATTATTATAAGAAACTCTTT	CALWDRNYYKKLF	TRGV9	.	TRGJ1	13	-1	-1	18
27	3.0717771937608794E-4	TGTGCCTTGTGGGAGGTGCCTTATTATAAGAAACTCTTT	CALWEVPYYKKLF	TRGV9	.	TRGJ1	18	-1	-1	20
27	3.0717771937608794E-4	TGTGCCTTGTGGGAGGGAAATTATTATAAGAAACTCTTT	CALWEGNYYKKLF	TRGV9	.	TRGJ1	15	-1	-1	18
27	3.0717771937608794E-4	TGTGCCACCTGGGACAGGCGTTATTATAAGAAACTCTTT	CATWDRRYYKKLF	TRGV3	.	TRGJ1	18	-1	-1	20
27	3.0717771937608794E-4	TGTGCCTTGTGGGATGTTTATTATAAGAAACTCTTT	CALWDVYYKKLF	TRGV9	.	TRGJ1	16	-1	-1	17
27	3.0717771937608794E-4	TGTGCCACCTGGGATGATTATGGCTGTAAACTCTTT	CATWDDYGCKLF	TRGV4	.	TRGJ1	15	-1	-1	27
27	3.0717771937608794E-4	TGTGCCACCTCCCTCTTT	CATSLF	TRGV2	.	TRGJ1	9	-1	-1	12
27	3.0717771937608794E-4	TGTGCCTTGTGGGAGGCCGGTTGGTTCAAGATATTT	CALWEAGWFKIF	TRGV9	.	TRGJP1	15	-1	-1	18
27	3.0717771937608794E-4	TGTGCCACCTGGGGGAAGAAACTCTTT	CATWGKKLF	TRGV7	.	TRGJ1	12	-1	-1	15
27	3.0717771937608794E-4	TGTGCCACCTGGGACCGGGTTTATAAGAAACTCTTT	CATWDRVYKKLF	TRGV5	.	TRGJ1	17	-1	-1	20
27	3.0717771937608794E-4	ACAGGGGGAAAGGAGAAACTCTTT	TGGKEKLF	TRGV4	.	TRGJ1	-1	-1	-1	13
27	3.0717771937608794E-4	TGTGCCACCTGGGACAGGCCCGATAAGAAACTCTTT	CATWDRPDKKLF	TRGV7	.	TRGJ1	19	-1	-1	22
27	3.0717771937608794E-4	TGTGCTGCGTGGGATTGGGGAGGGGAATATAAGAAACTCTTT	CAAWDWGGEYKKLF	TRGV10	.	TRGJ1	15	-1	-1	27
26	2.9580076680660317E-4	TGTGCCTGCTGGATTAGGCACGTAGCGCGAGGGCATTATTATAAGAAACTCTTT	CACWIRHVARGHYYKKLF	TRGV11	.	TRGJ1	22	-1	-1	34
26	2.9580076680660317E-4	TGTGCTGCGTGGGATTGGGGTTTGGGGGGGTGGTATTATAAGAAACTCTTT	CAAWDWGLGGWYYKKLF	TRGV10	.	TRGJ1	15	-1	-1	33
26	2.9580076680660317E-4	TGTGCTGCGTGGGATTATACCCCGTTTCGGTATAAGAAACTCTTT	CAAWDYTPFRYKKLF	TRGV10	.	TRGJ1	16	-1	-1	30
26	2.9580076680660317E-4	TGTGCCTTGTGGGAGTTCAAGAATTATTATAAGAAACTCTTT	CALWEFKNYYKKLF	TRGV9	.	TRGJ1	14	-1	-1	20
26	2.9580076680660317E-4	TGTGCCTTGTGGGAGTGGGACCGTGGTTATAAGAAACTCTTT	CALWEWDRGYKKLF	TRGV9	.	TRGJ1	14	-1	-1	26
26	2.9580076680660317E-4	TGTGCCTTGTGGGAGGGATCCCATTATTATAAGAAACTCTTT	CALWEGSHYYKKLF	TRGV9	.	TRGJ1	15	-1	-1	22
26	2.9580076680660317E-4	TGTGCCTTTGTGGCCCAGAATTATTATAAGAAACTCTTT	CAFVAQNYYKKLF	TRGV9	.	TRGJ1	12	-1	-1	17
26	2.9580076680660317E-4	TGTGCCTTGTGGGAGTTCACTTATTATAAGAAACTCTTT	CALWEFTYYKKLF	TRGV9	.	TRGJ1	14	-1	-1	20
26	2.9580076680660317E-4	TGTGCCTCGCCACCACCTAATTATTATAAGAAACTCTTT	CASPPPNYYKKLF	TRGV9	.	TRGJ1	6	-1	-1	18
26	2.9580076680660317E-4	TGTGCCTTGTGGGAGGTGCAAGAGAAACTCTTT	CALWEVQEKLF	TRGV9	.	TRGJ1	19	-1	-1	22
26	2.9580076680660317E-4	TGTGCCACCTGGGAAAATCGAGGTTATAAGAAACTCTTT	CATWENRGYKKLF	TRGV4	.	TRGJ1	13	-1	-1	23
26	2.9580076680660317E-4	TGTGCTGCGTGGGGAGATTATTATAAGAAACTCTTT	CAAWGDYYKKLF	TRGV10	.	TRGJ1	12	-1	-1	16
26	2.9580076680660317E-4	TGTGCTGCGTGGGAGCATTATTATAAGAAACTCTTT	CAAWEHYYKKLF	TRGV10	.	TRGJ1	13	-1	-1	16
26	2.9580076680660317E-4	TGTGCCTTGTATTATTATAAGAAACTCTTT	CALYYYKKLF	TRGV9	.	TRGJ1	9	-1	-1	10
26	2.9580076680660317E-4	TGTGCCACTGATGCAAGGGGGAAACTCTTT	CATDARGKLF	TRGV2	.	TRGJ1	7	-1	-1	20
26	2.9580076680660317E-4	TGTGCTGCGTGGGATTCGAATTATTATAAGAAACTCTTT	CAAWDSNYYKKLF	TRGV10	.	TRGJ1	20	-1	-1	13
26	2.9580076680660317E-4	TGTGCTGCGTGCGGGAGGGATTATAAGAAACTCTTT	CAACGRDYKKLF	TRGV10	.	TRGJ1	10	-1	-1	19
26	2.9580076680660317E-4	TGTGCTGCGTGGGACTTCCGTTATTATAAGAAACTCTTT	CAAWDFRYYKKLF	TRGV10	.	TRGJ1	23	-1	-1	20
25	2.8442381423711844E-4	TGTGCTGCGTGGGATTACGGGGAGAATTATTATAAGAAACTCTTT	CAAWDYGENYYKKLF	TRGV10	.	TRGJ2	18	-1	-1	23
25	2.8442381423711844E-4	TGTGCTGCGTGGGATCTTTATAGTAGTGATTGGATCAAGACGTTT	CAAWDLYSSDWIKTF	TRGV10	.	TRGJP2	14	-1	-1	15
25	2.8442381423711844E-4	TGTGCTGCGTCGGCGGGGGGAGTTTATTATAAGAAACTCTTT	CAASAGGVYYKKLF	TRGV10	.	TRGJ1	12	-1	-1	23
25	2.8442381423711844E-4	TGTGCTGCGTGGGCCCGTACCACTGGTTGGTTCAAGATATTT	CAAWARTTGWFKIF	TRGV10	.	TRGJP1	12	-1	-1	17
25	2.8442381423711844E-4	TGTGCTGCGTGGGGGCTATCGAATTATTATAAGAAACTCTTT	CAAWGLSNYYKKLF	TRGV10	.	TRGJ1	12	-1	-1	18
25	2.8442381423711844E-4	TGTGCTGCGTGGGATTATAGTAGGGATTATAAGAAACTCTTT	CAAWDYSRDYKKLF	TRGV10	.	TRGJ1	16	-1	-1	25
25	2.8442381423711844E-4	TGTGCTGCGTGGGATCTCTTGAATTATTATAAGAAACTCTTT	CAAWDLLNYYKKLF	TRGV10	.	TRGJ1	14	-1	-1	20
25	2.8442381423711844E-4	TGTGCTGCGTGGGACAATACCACTGGTTGGTTCAAGATATTT	CAAWDNTTGWFKIF	TRGV10	.	TRGJP1	13	-1	-1	16
25	2.8442381423711844E-4	TGTGCTGCGTGGGAAAGGAGGGTAGGTTATAAGAAACTCTTT	CAAWERRVGYKKLF	TRGV10	.	TRGJ1	13	-1	-1	26
25	2.8442381423711844E-4	TGTGCCTTGTGGGAGGTGTCGAATTATTATAAGAAACTCTTT	CALWEVSNYYKKLF	TRGV9	.	TRGJ1	17	-1	-1	18
25	2.8442381423711844E-4	TGTGCCTTGTGGGAAATCTGGTATAAGAAACTCTTT	CALWEIWYKKLF	TRGV9	.	TRGJ1	13	-1	-1	21
25	2.8442381423711844E-4	TGTGCCACCTGTCAGACATGTCATTGGATCAAGACGTTT	CATCQTCHWIKTF	TRGV2	.	TRGJP2	10	-1	-1	19
25	2.8442381423711844E-4	TGTGCTGCGTGGGATTCGCTTTGGTTCAAGATATTT	CAAWDSLWFKIF	TRGV10	.	TRGJP1	15	-1	-1	20
25	2.8442381423711844E-4	TGTGCCACCTGGGATGTTTATTATAAGAAACTCTTT	CATWDVYYKKLF	TRGV4	.	TRGJ1	15	-1	-1	17
25	2.8442381423711844E-4	TGTGCTGCGTCGAACTATAAGAAACTCTTT	CAASNYKKLF	TRGV10	.	TRGJ1	9	-1	-1	15
25	2.8442381423711844E-4	TGTGCTGCGGTGGATAAGAAACTCTTT	CAAVDKKLF	TRGV10	.	TRGJ1	12	-1	-1	13
25	2.8442381423711844E-4	TGTGCTGCAGTCGGTCCCAGCAGTTATTATAAGAAACTCTTT	CAAVGPSSYYKKLF	TRGV10	.	TRGJ1	7	-1	-1	23
25	2.8442381423711844E-4	TGTGCTGCGTGGGATTACCGGTATTATAAGAAACTCTTT	CAAWDYRYYKKLF	TRGV10	.	TRGJ1	17	-1	-1	21
25	2.8442381423711844E-4	TGTGCCTTGTTCGGAAAGAAACTCTTT	CALFGKKLF	TRGV9	.	TRGJ1	9	-1	-1	15
25	2.8442381423711844E-4	TGTGCTGCGTGGGATTGTAGTAATTATAAGAAACTCTTT	CAAWDCSNYKKLF	TRGV10	.	TRGJ1	15	-1	-1	22
25	2.8442381423711844E-4	TGTGCCACCTGGGACGGGCCGGAGAAACTCTTT	CATWDGPEKLF	TRGV2	.	TRGJ1	19	-1	-1	22
24	2.730468616676337E-4	TGTGCCTTGTGGGAGGTGCCCCCAGCTTTTTATTATAAGAAACTCTTT	CALWEVPPAFYYKKLF	TRGV9	.	TRGJ1	21	-1	-1	29
24	2.730468616676337E-4	TGTGCTGCGTGGGATTCGGAATCCAATTATTATAAGAAACTCTTT	CAAWDSESNYYKKLF	TRGV10	.	TRGJ1	23	-1	-1	21
24	2.730468616676337E-4	TGTGCTGCGTGGGATTATGGAGCCTGGTGCAATAAGAAACTCTTT	CAAWDYGAWCNKKLF	TRGV10	.	TRGJ1	16	-1	-1	31
24	2.730468616676337E-4	TGTGCCTTGTGGGAGGTTCCTCTCCTCGAATATAAGAAACTCTTT	CALWEVPLLEYKKLF	TRGV9	.	TRGJ1	16	-1	-1	30
24	2.730468616676337E-4	TGTGCCTTGTGGGAGGTTAGTGATTCTTATTATAAGAAACTCTTT	CALWEVSDSYYKKLF	TRGV9	.	TRGJ1	16	-1	-1	26
24	2.730468616676337E-4	TGTGCCTACCTGGGAAGGAATTTAATAGATTATAAGAAACTCTTT	CAYLGRNLIDYKKLF	TRGV9	.	TRGJ1	6	-1	-1	28
24	2.730468616676337E-4	TGTGCTGCGTGGGCCAAAGGGCGGTATTATAAGAAACTCTTT	CAAWAKGRYYKKLF	TRGV10	.	TRGJ1	12	-1	-1	24
24	2.730468616676337E-4	TGTGCTGCGTGGGACCTCTACACTGGTTGGTTCAAGATATTT	CAAWDLYTGWFKIF	TRGV10	.	TRGJP1	13	-1	-1	20
24	2.730468616676337E-4	TGTGCCACCTGGGACGGAGGCGCCGATTATAAGAAACTCTTT	CATWDGGADYKKLF	TRGV2	.	TRGJ1	16	-1	-1	25
24	2.730468616676337E-4	TGTGACAACTGGGCTCGTAGTAGTGATTGGATCAAGACGTTT	CDNWARSSDWIKTF	TRGV2	.	TRGJP2	12	-1	-1	17
24	2.730468616676337E-4	TGTGCTGCGTGGGAGGCCCGAAATTATAAGAAACTCTTT	CAAWEARNYKKLF	TRGV10	.	TRGJ1	13	-1	-1	22
24	2.730468616676337E-4	ACACCTCTGAATTATTATAAGAAACTCTTT	TPLNYYKKLF	TRGV10	.	TRGJ1	-1	-1	-1	8
24	2.730468616676337E-4	TGTGCCACCAATAAGAAACTCTTT	CATNKKLF	TRGV8	.	TRGJ1	8	-1	-1	10
24	2.730468616676337E-4	TGTGCCACCTGGGATGATAATAGTGATTGGATCAAGACGTTT	CATWDDNSDWIKTF	TRGV4	.	TRGJP2	15	-1	-1	16
24	2.730468616676337E-4	TGTGCCTTGTGGGAGGAACCATATTATAAGAAACTCTTT	CALWEEPYYKKLF	TRGV9	.	TRGJ1	15	-1	-1	21
24	2.730468616676337E-4	TGTGCCACCTGGGACAGGCCCCTTTATAAGAAACTCTTT	CATWDRPLYKKLF	TRGV7	.	TRGJ1	19	-1	-1	23
24	2.730468616676337E-4	TGTGCTGCGTGGGATGTTTATTATAAGAAACTCTTT	CAAWDVYYKKLF	TRGV10	.	TRGJ2	14	-1	-1	17
24	2.730468616676337E-4	TGTGCCACCTGGGATGGGCCCCCTCGATCCCTCTTT	CATWDGPPRSLF	TRGV4	.	TRGJ1	20	-1	-1	30
24	2.730468616676337E-4	TGTGCCACCTGGGACGGGCCCCCTAAGAAACTCTTT	CATWDGPPKKLF	TRGV2	.	TRGJ1	20	-1	-1	23
24	2.730468616676337E-4	TGTGCCACCTGGGACGGGTATAAGAAACTCTTT	CATWDGYKKLF	TRGV2	.	TRGJ1	17	-1	-1	18
24	2.730468616676337E-4	TGTGCCACCTGGGACGGGCGGAAGAAACTCTTT	CATWDGRKKLF	TRGV2	.	TRGJ1	18	-1	-1	21
24	2.730468616676337E-4	TGTGCTGCGTGGGCCATTCTCCCCAACTATTATAAGAAACTCTTT	CAAWAILPNYYKKLF	TRGV10	.	TRGJ1	12	-1	-1	24
24	2.730468616676337E-4	TGTGCCTTGTGGGAGGCCCCCTTTTATTATAAGAAACTCTTT	CALWEAPFYYKKLF	TRGV9	.	TRGJ1	15	-1	-1	23
24	2.730468616676337E-4	TGTGCTGCGTGGGATTATGGTAAGAAACTCTTT	CAAWDYGKKLF	TRGV10	.	TRGJ1	16	-1	-1	13
24	2.730468616676337E-4	TGTGCCACCTGGGTTAAGAAACTCTTT	CATWVKKLF	TRGV5	.	TRGJ1	12	-1	-1	14
24	2.730468616676337E-4	TGTGCTGCGTGGGACCTACTGAATTATTATAAGAAACTCTTT	CAAWDLLNYYKKLF	TRGV10	.	TRGJ1	13	-1	-1	20
24	2.730468616676337E-4	TGTGCTGCGTGGAAGGAGCCGAATTATTATAAGAAACTCTTT	CAAWKEPNYYKKLF	TRGV10	.	TRGJ1	11	-1	-1	19
24	2.730468616676337E-4	TGTGCTGCGGGTTTGAAATATAAGAAACTCTTT	CAAGLKYKKLF	TRGV10	.	TRGJ1	8	-1	-1	18
23	2.61669909098149E-4	TGTGCCTTGTGGGAGGAACCCCCGAACCCCTCGAATTATTATAAGAAACTCTTT	CALWEEPPNPSNYYKKLF	TRGV9	.	TRGJ1	15	-1	-1	30
23	2.61669909098149E-4	TGTGCCTTGTGGGAGGTGCTCGGGGGTACCACTGGTTGGTTCAAGATATTT	CALWEVLGGTTGWFKIF	TRGV9	.	TRGJP1	18	-1	-1	26
23	2.61669909098149E-4	TGTGCCTTGTGGGAGGTGCAGGGGGCGATCGATTATTATAAGAAACTCTTT	CALWEVQGAIDYYKKLF	TRGV9	.	TRGJ1	19	-1	-1	28
23	2.61669909098149E-4	TGTGCTGCGTGGCCATACCATAAACTAGGTGGTTATAAGAAACTCTTT	CAAWPYHKLGGYKKLF	TRGV10	.	TRGJ1	11	-1	-1	32
23	2.61669909098149E-4	TGTGCTGCGTGGGACCGAACGCCTCCTCAGGATTATAAGAAACTCTTT	CAAWDRTPPQDYKKLF	TRGV10	.	TRGJ1	13	-1	-1	31
23	2.61669909098149E-4	TGTGCCTTGTGGGAGGTCTCCGGGGGTATTTATTATAAGAAACTCTTT	CALWEVSGGIYYKKLF	TRGV9	.	TRGJ1	16	-1	-1	29
23	2.61669909098149E-4	TGTGCTGCGTGGGATCGCGCTGGTAATTATTATAAGAAACTCTTT	CAAWDRAGNYYKKLF	TRGV10	.	TRGJ1	14	-1	-1	24
23	2.61669909098149E-4	TGTGCTGCGCGGGGGAATAATAGTAGTGATTGGATCAAGACGTTT	CAARGNNSSDWIKTF	TRGV10	.	TRGJP2	12	-1	-1	19
23	2.61669909098149E-4	TGTGCCACCTGGGACAGATATAGTAGTGATTGGATCAAGACGTTT	CATWDRYSSDWIKTF	TRGV3	.	TRGJP2	16	-1	-1	17
23	2.61669909098149E-4	TGTGCTGCGTGGGCTCTACAAGGCTGTTGGTTCAAGATATTT	CAAWALQGCWFKIF	TRGV10	.	TRGJP1	12	-1	-1	25
23	2.61669909098149E-4	TGTGCTGCGTGGGATTGGGGAAATTATTATAAGAAACTCTTT	CAAWDWGNYYKKLF	TRGV10	.	TRGJ1	15	-1	-1	21
23	2.61669909098149E-4	TGTGCTGCGTGGGAGTTTTGTTATTATAAGAAACTCTTT	CAAWEFCYYKKLF	TRGV10	.	TRGJ1	13	-1	-1	20
23	2.61669909098149E-4	TGTGCCTTGTGGGAGTCAGAATTGTGGTTCAAGATATTT	CALWESELWFKIF	TRGV9	.	TRGJP1	14	-1	-1	24
23	2.61669909098149E-4	TGTGCTGCGTGGGTTCTCGGTTGGTTCAAGATATTT	CAAWVLGWFKIF	TRGV10	.	TRGJP1	12	-1	-1	18
23	2.61669909098149E-4	TGTGCCACCTGGGATTCTTATTATAAGAAACTCTTT	CATWDSYYKKLF	TRGV8	.	TRGJ1	14	-1	-1	17
23	2.61669909098149E-4	TGTGCCACCTGGGATGGGCGGTATAAGAAACTCTTT	CATWDGRYKKLF	TRGV4	.	TRGJ1	18	-1	-1	21
23	2.61669909098149E-4	TGTGCCACCTGGGACAGGCGTTATAAGAAACTCTTT	CATWDRRYKKLF	TRGV5	.	TRGJ1	18	-1	-1	20
23	2.61669909098149E-4	TGTGCTGCGTGTCATTATTATAAGAAACTCTTT	CAACHYYKKLF	TRGV10	.	TRGJ1	16	-1	-1	13
23	2.61669909098149E-4	TGTGCTGCGGGAGGTTGGTTCAAGATATTT	CAAGGWFKIF	TRGV10	.	TRGJP1	8	-1	-1	12
23	2.61669909098149E-4	TGTGCCACCTGGGACGTTAAGAAACTCTTT	CATWDVKKLF	TRGV2	.	TRGJ1	15	-1	-1	17
23	2.61669909098149E-4	TGTGCTGCGTGGGATTTAAGGAAACCCGGTTGGTTCAAGATATTT	CAAWDLRKPGWFKIF	TRGV10	.	TRGJP1	15	-1	-1	27
23	2.61669909098149E-4	TGTGCCACCTGGGACGGGCCTGGTAGTGATTGGATCAAGACGTTT	CATWDGPGSDWIKTF	TRGV2	.	TRGJP2	19	-1	-1	22
23	2.61669909098149E-4	TGTGCTGCGTGGGATTATGAACCGTATTATAAGAAACTCTTT	CAAWDYEPYYKKLF	TRGV10	.	TRGJ1	16	-1	-1	24
23	2.61669909098149E-4	TGTGCTGCGTGGGATTCGGATTATTATAAGAAACTCTTT	CAAWDSDYYKKLF	TRGV10	.	TRGJ1	15	-1	-1	13
23	2.61669909098149E-4	TGTGCTGCGTGGGACCCTCCCCATTATAAGAAACTCTTT	CAAWDPPHYKKLF	TRGV10	.	TRGJ1	13	-1	-1	22
23	2.61669909098149E-4	TGTGCTGCGTGGGATTCGGGATGGTTCAAGATATTT	CAAWDSGWFKIF	TRGV10	.	TRGJP1	15	-1	-1	18
23	2.61669909098149E-4	TGTGCTGCGTGGGACCTCGGTTGGTTCAAGATATTT	CAAWDLGWFKIF	TRGV10	.	TRGJP1	13	-1	-1	18
23	2.61669909098149E-4	TGTGCCACCTGGGATTGGTCTTATAAGAAACTCTTT	CATWDWSYKKLF	TRGV4	.	TRGJ1	17	-1	-1	20
23	2.61669909098149E-4	TGTGCTGCGTGGGATTTCTATAAGAAACTCTTT	CAAWDFYKKLF	TRGV10	.	TRGJ1	15	-1	-1	18
23	2.61669909098149E-4	TGTGCCACCTGGGATGGGGAGAAACTCTTT	CATWDGEKLF	TRGV8	.	TRGJ2	17	-1	-1	19
23	2.61669909098149E-4	TGTGCCTTGTGTGTTGGGAAACTCTTT	CALCVGKLF	TRGV9	.	TRGJ1	10	-1	-1	17
23	2.61669909098149E-4	TGTGCTGCGTGGGATTATCCCCCGAATTATTATAAGAAACTCTTT	CAAWDYPPNYYKKLF	TRGV10	.	TRGJ1	16	-1	-1	22
23	2.61669909098149E-4	TGTGCTGCGTGGGATTATAGGGCCACTGGTTGGTTCAAGATATTT	CAAWDYRATGWFKIF	TRGV10	.	TRGJP1	16	-1	-1	22
23	2.61669909098149E-4	TGTGCCACCTGGGAGTTGGCCTCTTATTATAAGAAACTCTTT	CATWELASYYKKLF	TRGV7	.	TRGJ1	13	-1	-1	23
23	2.61669909098149E-4	TGTGCTGCGTGGGACCATTATTATAAGAAACTCTTT	CAAWDHYYKKLF	TRGV10	.	TRGJ1	13	-1	-1	16
23	2.61669909098149E-4	TGTGCCTTGTCGGGTCATTATAAGAAACTCTTT	CALSGHYKKLF	TRGV9	.	TRGJ1	13	-1	-1	16
23	2.61669909098149E-4	TGTGCCACCTGGGACGGTTATAAGAAACTCTTT	CATWDGYKKLF	TRGV2	.	TRGJ1	16	-1	-1	17
23	2.61669909098149E-4	TGTGCTGCGTTCTATTATAAGAAACTCTTT	CAAFYYKKLF	TRGV10	.	TRGJ1	9	-1	-1	12
23	2.61669909098149E-4	TGTGCCACCCCTTGGCGACTCTTT	CATPWRLF	TRGV8	.	TRGJ1	8	-1	-1	17
23	2.61669909098149E-4	TGTGCTGCGTGGGATTATAAAACTTATAAGAAACTCTTT	CAAWDYKTYKKLF	TRGV10	.	TRGJ1	16	-1	-1	23
23	2.61669909098149E-4	TGTGCTGCGTGGGGCTATGGTTGGTTCAAGATATTT	CAAWGYGWFKIF	TRGV10	.	TRGJP1	12	-1	-1	17
23	2.61669909098149E-4	TGTGCCACCTGGGACGGGAGGGGTAAGAAACTCTTT	CATWDGRGKKLF	TRGV2	.	TRGJ1	17	-1	-1	23
22	2.502929565286642E-4	TGTGCTGCGTGGGATTATATCGGGGGGTGTTCGAGTACGGGTTATAAGAAACTCTTT	CAAWDYIGGCSSTGYKKLF	TRGV10	.	TRGJ1	16	-1	-1	41
22	2.502929565286642E-4	TGTGCCTTGTGGGAGCAACAGAGAACCCGAATTAATTATTATAAGAAACTCTTT	CALWEQQRTRINYYKKLF	TRGV9	.	TRGJ1	14	-1	-1	33
22	2.502929565286642E-4	TGTGCCTTGTGGGAGGTGCGGGGGGGAGATACCACTGGTTGGTTCAAGATATTT	CALWEVRGGDTTGWFKIF	TRGV9	.	TRGJP1	18	-1	-1	28
22	2.502929565286642E-4	TGTGCTGCGTGGGATTGGGAGCCCGAGGGGGATTATAAGAAACTCTTT	CAAWDWEPEGDYKKLF	TRGV10	.	TRGJ1	15	-1	-1	31
22	2.502929565286642E-4	TGTGCCTTGTGGGAGGACTTAAACAAGAATTATTATAAGAAACTCTTT	CALWEDLNKNYYKKLF	TRGV9	.	TRGJ1	15	-1	-1	26
22	2.502929565286642E-4	TGTGCTGCGTGGGATTCCCATACCACTGGTTGGTTCAAGATATTT	CAAWDSHTTGWFKIF	TRGV10	.	TRGJP1	15	-1	-1	19
22	2.502929565286642E-4	TGTGCTGCGTGGGATTGGAACAGTAGTGATTGGATCAAGACGTTT	CAAWDWNSSDWIKTF	TRGV10	.	TRGJP2	15	-1	-1	21
22	2.502929565286642E-4	TGTGCTGCGTGGGATTACGGGTTGAATTATTATAAGAAACTCTTT	CAAWDYGLNYYKKLF	TRGV10	.	TRGJ1	18	-1	-1	23
22	2.502929565286642E-4	TGTGCCTTGTGGGGCCTTTATACCACTGGTTGGTTCAAGATATTT	CALWGLYTTGWFKIF	TRGV9	.	TRGJP1	12	-1	-1	18
22	2.502929565286642E-4	TGTGCTGCGTGGGATTTGGGGGGTGGTTGGTTCAAGATATTT	CAAWDLGGGWFKIF	TRGV10	.	TRGJP1	15	-1	-1	23
22	2.502929565286642E-4	TGTGCCTTGTGGGAGGTCCCTTTTTATTATAAGAAACTCTTT	CALWEVPFYYKKLF	TRGV9	.	TRGJ1	16	-1	-1	23
22	2.502929565286642E-4	TGTGCTGCGTGGGATACATCATATTATAAGAAACTCTTT	CAAWDTSYYKKLF	TRGV10	.	TRGJ1	14	-1	-1	21
22	2.502929565286642E-4	TGTGCCACCTGGCCGAATTATTATAAGAAACTCTTT	CATWPNYYKKLF	TRGV5	.	TRGJ1	11	-1	-1	13
22	2.502929565286642E-4	TGTGCTGCGCTTTATTATAAGAAACTCTTT	CAALYYKKLF	TRGV10	.	TRGJ1	8	-1	-1	11
22	2.502929565286642E-4	TGTGCCACCGGTTGGATCAAGACGTTT	CATGWIKTF	TRGV2	.	TRGJP2	8	-1	-1	11
22	2.502929565286642E-4	TGTGCCACCTGGGACGGGCCTGAGACAAGCTATAAGAAACTCTTT	CATWDGPETSYKKLF	TRGV2	.	TRGJ1	19	-1	-1	30
22	2.502929565286642E-4	TGTGCCACCTGGGACGGGCCCGGGGATGATTGGATCAAGACGTTT	CATWDGPGDDWIKTF	TRGV2	.	TRGJP2	21	-1	-1	26
22	2.502929565286642E-4	TGTGCCACCTGGCAGAGTAGTGATTGGATCAAGACGTTT	CATWQSSDWIKTF	TRGV8	.	TRGJP2	11	-1	-1	15
22	2.502929565286642E-4	TGTGCCACCTGGGACGGGCCTTATTATAAGAAACTCTTT	CATWDGPYYKKLF	TRGV2	.	TRGJ1	19	-1	-1	20
22	2.502929565286642E-4	TGTGCCACCTGGGACGGGCCAGGTTGGATCAAGACGTTT	CATWDGPGWIKTF	TRGV2	.	TRGJP2	19	-1	-1	23
22	2.502929565286642E-4	TGTGCTGCGTGGGGCATTTATTATAAGAAACTCTTT	CAAWGIYYKKLF	TRGV10	.	TRGJ1	12	-1	-1	17
22	2.502929565286642E-4	TGTGCCTTGTGTGGCCTTAGGTATAAGAAACTCTTT	CALCGLRYKKLF	TRGV9	.	TRGJ1	10	-1	-1	21
22	2.502929565286642E-4	TGTGCTGCGGAGAATTATTATAAGAAACTCTTT	CAAENYYKKLF	TRGV10	.	TRGJ1	8	-1	-1	11
22	2.502929565286642E-4	TGTGCCACCTGGGATGGGCGTCGACGCCTCTTT	CATWDGRRRLF	TRGV4	.	TRGJ1	18	-1	-1	27
22	2.502929565286642E-4	TGTGCCACCTGGGGGAAACTCTTT	CATWGKLF	TRGV7	.	TRGJ1	12	-1	-1	14
22	2.502929565286642E-4	TGTGCCACCTGGGACGTACTCTTT	CATWDVLF	TRGV3	.	TRGJ1	14	-1	-1	17
22	2.502929565286642E-4	TGTGCTGCGTGGATGGGACTTTGGAGCTTTGTTTATAAGAAACTCTTT	CAAWMGLWSFVYKKLF	TRGV10	.	TRGJ1	11	-1	-1	32
22	2.502929565286642E-4	TGTGCTGCGTGGGATTACGTGCCCGAAGGGCATAAGAAACTCTTT	CAAWDYVPEGHKKLF	TRGV10	.	TRGJ1	19	-1	-1	31
22	2.502929565286642E-4	TGTGCTGCGTGGTTTTGGGGTACTGGTTGGTTCAAGATATTT	CAAWFWGTGWFKIF	TRGV10	.	TRGJP1	11	-1	-1	21
22	2.502929565286642E-4	TGTGCCACCTGGGACAGGCTCCGTTATTATAAGAAACTCTTT	CATWDRLRYYKKLF	TRGV3	.	TRGJ1	18	-1	-1	23
22	2.502929565286642E-4	TGTGCTGCGTGCCATACCACTGGTTGGTTCAAGATATTT	CAACHTTGWFKIF	TRGV10	.	TRGJP1	10	-1	-1	13
22	2.502929565286642E-4	TGTGCTGCGTGGGCACCGAATTATTATAAGAAACTCTTT	CAAWAPNYYKKLF	TRGV10	.	TRGJ1	12	-1	-1	16
22	2.502929565286642E-4	TGTGCCACCTGGGACGGGCATTATTATAAGAAACTCTTT	CATWDGHYYKKLF	TRGV2	.	TRGJ1	18	-1	-1	19
22	2.502929565286642E-4	TGTGCCACCTGGGACGGGCGGTATAAGAAACTCTTT	CATWDGRYKKLF	TRGV2	.	TRGJ1	18	-1	-1	21
21	2.389160039591795E-4	TGTGCCACCTGGGATTGGTTTTTGGTGTCTGGACGGAGGAATACCACTGGTTGGTTCAAGATATTT	CATWDWFLVSGRRNTTGWFKIF	TRGV8	.	TRGJP1	17	-1	-1	40
21	2.389160039591795E-4	TGTGCCTTGTGGGAGGTGCGTCTCGGGATAGCCTATTATAAGAAACTCTTT	CALWEVRLGIAYYKKLF	TRGV9	.	TRGJ1	18	-1	-1	33
21	2.389160039591795E-4	TGTGCCACCTGGGATGTCCCCATGATCGGTAGTGATTGGATCAAGACGTTT	CATWDVPMIGSDWIKTF	TRGV2	.	TRGJP2	13	-1	-1	28
21	2.389160039591795E-4	TGTGCTGCGTGGGATTCCATAAATACCACTGGTTGGTTCAAGATATTT	CAAWDSINTTGWFKIF	TRGV10	.	TRGJP1	28	-1	-1	19
21	2.389160039591795E-4	TGTGCTGCGTGGGATTATAATAGGCCGAATTATTATAAGAAACTCTTT	CAAWDYNRPNYYKKLF	TRGV10	.	TRGJ1	16	-1	-1	14
21	2.389160039591795E-4	TGTGCCACCTGGGACGGTAGTAGTGATTGGATCAAGACGTTT	CATWDGSSDWIKTF	TRGV2	.	TRGJP2	16	-1	-1	17
21	2.389160039591795E-4	TGTGCTGCGTGGCTTTACACTGGTTGGTTCAAGATATTT	CAAWLYTGWFKIF	TRGV10	.	TRGJP1	17	-1	-1	17
21	2.389160039591795E-4	TGTGCTGCGTGGGATCCGGTTTATTATAAGAAACTCTTT	CAAWDPVYYKKLF	TRGV10	.	TRGJ1	14	-1	-1	20
21	2.389160039591795E-4	TGTGCTGCGAAAGGCCCGGGTTATTATAAGAAACTCTTT	CAAKGPGYYKKLF	TRGV10	.	TRGJ1	8	-1	-1	20
21	2.389160039591795E-4	TGTGCTGCGTGGGGTCATTATTATAAGAAACTCTTT	CAAWGHYYKKLF	TRGV10	.	TRGJ1	12	-1	-1	16
21	2.389160039591795E-4	TGTGCTGCGTGGGAGTTTTATTATAAGAAACTCTTT	CAAWEFYYKKLF	TRGV10	.	TRGJ1	13	-1	-1	17
21	2.389160039591795E-4	TGTGCCACCTGGGACGGAGGCTGGATCAAGACGTTT	CATWDGGWIKTF	TRGV2	.	TRGJP2	16	-1	-1	21
21	2.389160039591795E-4	TGTGCCACCTGGGACGGGCGAAAGAAACTCTTT	CATWDGRKKLF	TRGV2	.	TRGJ1	18	-1	-1	21
21	2.389160039591795E-4	TGTGCCACCTGGGATCTCTTT	CATWDLF	TRGV2	.	TRGJ2	13	-1	-1	15
21	2.389160039591795E-4	TGTGCCACGGCGCTCTTT	CATALF	TRGV3	.	TRGJ1	7	-1	-1	12
21	2.389160039591795E-4	TGTGCCTTGTGGGAGGTTAGTCCTTATTATTATAAGAAACTCTTT	CALWEVSPYYYKKLF	TRGV9	.	TRGJ1	16	-1	-1	25
21	2.389160039591795E-4	TGTGCCACCTGGGATGGATCGTTGGGGTATTATAAGAAACTCTTT	CATWDGSLGYYKKLF	TRGV4	.	TRGJ1	16	-1	-1	27
21	2.389160039591795E-4	TGTGCCACCTGGGACAGATCTCGGGGGGGAGATAAGAAACTCTTT	CATWDRSRGGDKKLF	TRGV7	.	TRGJ1	16	-1	-1	31
21	2.389160039591795E-4	TGTGCCACCTGGGACAGACGGAGTAGTGATTGGATCAAGACGTTT	CATWDRRSSDWIKTF	TRGV3	.	TRGJP2	16	-1	-1	21
21	2.389160039591795E-4	TGTGCTGCGTGGGATTCAGACCGCGAATATAAGAAACTCTTT	CAAWDSDREYKKLF	TRGV10	.	TRGJ1	15	-1	-1	27
21	2.389160039591795E-4	TGTGCTGCGTGGGATCCAGAGAATTATTATAAGAAACTCTTT	CAAWDPENYYKKLF	TRGV10	.	TRGJ1	14	-1	-1	20
21	2.389160039591795E-4	TGTGCTGCGTGGGAGCCGTCGAATTATTATAAGAAACTCTTT	CAAWEPSNYYKKLF	TRGV10	.	TRGJ1	13	-1	-1	18
21	2.389160039591795E-4	TGTGCTGCGTGGGGTCGCTTCTATTATAAGAAACTCTTT	CAAWGRFYYKKLF	TRGV10	.	TRGJ1	12	-1	-1	21
21	2.389160039591795E-4	TGTGCCACCTGGGACGGGATCTATTATAAGAAACTCTTT	CATWDGIYYKKLF	TRGV2	.	TRGJ1	17	-1	-1	21
21	2.389160039591795E-4	TGTGCCACCTGGGACAGGCCGGGGTATAAGAAACTCTTT	CATWDRPGYKKLF	TRGV5	.	TRGJ1	19	-1	-1	24
21	2.389160039591795E-4	TGTGCTGCGTGGGATAGTTATTATAAGAAACTCTTT	CAAWDSYYKKLF	TRGV10	.	TRGJ1	14	-1	-1	17
21	2.389160039591795E-4	TGTGCCACCTGGTCCAACCAAGGGAAGAAACTCTTT	CATWSNQGKKLF	TRGV3	.	TRGJ1	11	-1	-1	24
21	2.389160039591795E-4	TGTGCCACCTGGGAAGATCTACTCTTT	CATWEDLLF	TRGV4	.	TRGJ2	13	-1	-1	20
21	2.389160039591795E-4	TGTGCCACCTCGGGGAAACTCTTT	CATSGKLF	TRGV2	.	TRGJ1	13	-1	-1	14
21	2.389160039591795E-4	TGTGCCACCGCCCGGAAACTCTTT	CATARKLF	TRGV3	.	TRGJ1	8	-1	-1	14
20	2.2753905138969476E-4	TGTGCTGCGTGGGATACCCGGTGGCGGACCACTGGTTGGTTCAAGATATTT	CAAWDTRWRTTGWFKIF	TRGV10	.	TRGJP1	14	-1	-1	27
20	2.2753905138969476E-4	TGTGCCACCTGGGATGGGCTGTTAACCACTGGTTGGTTCAAGATATTT	CATWDGLLTTGWFKIF	TRGV4	.	TRGJP1	18	-1	-1	24
20	2.2753905138969476E-4	TGTGCTGCGTGGGATTATCCCGCGAATTATTATAAGAAACTCTTT	CAAWDYPANYYKKLF	TRGV10	.	TRGJ2	16	-1	-1	22
20	2.2753905138969476E-4	TGTGCTGCGTGGGGAAATACCACTGGTTGGTTCAAGATATTT	CAAWGNTTGWFKIF	TRGV10	.	TRGJP1	12	-1	-1	16
20	2.2753905138969476E-4	TGTGCCACCTGGGACGGGCCGGCGGATTGGATCAAGACGTTT	CATWDGPADWIKTF	TRGV2	.	TRGJP2	19	-1	-1	24
20	2.2753905138969476E-4	TGTGCCACCTGGGACGGGTATTATTATAAGAAACTCTTT	CATWDGYYYKKLF	TRGV2	.	TRGJ1	17	-1	-1	19
20	2.2753905138969476E-4	TGTGCTGCGTGGGGAATTGGTTGGTTCAAGATATTT	CAAWGIGWFKIF	TRGV10	.	TRGJP1	12	-1	-1	17
20	2.2753905138969476E-4	TGTGCTGCGTGGGAAGTTGGTTGGTTCAAGATATTT	CAAWEVGWFKIF	TRGV10	.	TRGJP1	13	-1	-1	17
20	2.2753905138969476E-4	TGTGCCACCTGGGACGGGCCCTATAAGAAACTCTTT	CATWDGPYKKLF	TRGV2	.	TRGJ1	20	-1	-1	21
20	2.2753905138969476E-4	TGTGCTGCTCCCTATTATAAGAAACTCTTT	CAAPYYKKLF	TRGV10	.	TRGJ1	7	-1	-1	12
19	2.1616209882021E-4	TGTGCTGCGTGGGACGATCGGAATACCACTGGTTGGTTCAAGATATTT	CAAWDDRNTTGWFKIF	TRGV10	.	TRGJP1	28	-1	-1	22
19	2.1616209882021E-4	TGTGCCACCTGGGTCTCTCGGAGGCGTAGTGATTGGATCAAGACGTTT	CATWVSRRRSDWIKTF	TRGV4	.	TRGJP2	12	-1	-1	25
19	2.1616209882021E-4	TGTGCCACCTGGGACGGAAGCCATAGTAGTGATTGGATCAAGACGTTT	CATWDGSHSSDWIKTF	TRGV2	.	TRGJP2	16	-1	-1	22
19	2.1616209882021E-4	TGTGCTGCGTGGGACCCCGGCAACACTGGTTGGTTCAAGATATTT	CAAWDPGNTGWFKIF	TRGV10	.	TRGJP1	13	-1	-1	23
19	2.1616209882021E-4	TGTGCCTTGTGGGAGGTGCCAACCTCTTATTATAAGAAACTCTTT	CALWEVPTSYYKKLF	TRGV9	.	TRGJ1	25	-1	-1	26
19	2.1616209882021E-4	TGTGCCTTGTGGGAGGTGCATAGTAGTGATTGGATCAAGACGTTT	CALWEVHSSDWIKTF	TRGV9	.	TRGJP2	19	-1	-1	19
19	2.1616209882021E-4	TGTGCCTTGTGGGAGGTGACCCTATTTTATTATAAGAAACTCTTT	CALWEVTLFYYKKLF	TRGV9	.	TRGJ2	20	-1	-1	26
19	2.1616209882021E-4	TGTGCTGCGTGGGTCCCTTCCACTGGTTGGTTCAAGATATTT	CAAWVPSTGWFKIF	TRGV10	.	TRGJP1	12	-1	-1	19
19	2.1616209882021E-4	TGTGCTGCGTGGGCCCCTAGGGAGTATTATAAGAAACTCTTT	CAAWAPREYYKKLF	TRGV10	.	TRGJ1	12	-1	-1	24
19	2.1616209882021E-4	TGTGCTGCGTGGGATTATTCCACTGGTTGGTTCAAGATATTT	CAAWDYSTGWFKIF	TRGV10	.	TRGJP1	16	-1	-1	8
19	2.1616209882021E-4	TGTGCTGCGTGGGATTATCCCGTTTATTATAAGAAACTCTTT	CAAWDYPVYYKKLF	TRGV10	.	TRGJ1	16	-1	-1	23
19	2.1616209882021E-4	TGTGCCACCTGGGACGTCCGTAGTGATTGGATCAAGACGTTT	CATWDVRSDWIKTF	TRGV2	.	TRGJP2	15	-1	-1	19
19	2.1616209882021E-4	TGTGCTGCGTGGGATCCCCTTTATTATAAGAAACTCTTT	CAAWDPLYYKKLF	TRGV10	.	TRGJ1	14	-1	-1	20
19	2.1616209882021E-4	TGTGCTGCGTGGGACCGATCTTATTATAAGAAACTCTTT	CAAWDRSYYKKLF	TRGV10	.	TRGJ1	13	-1	-1	20
19	2.1616209882021E-4	TGTGCCACCTGGGACAGGCCGTATTATAAGAAACTCTTT	CATWDRPYYKKLF	TRGV3	.	TRGJ1	19	-1	-1	21
19	2.1616209882021E-4	TGTGCCACCTGGGACAGGCATTATTATAAGAAACTCTTT	CATWDRHYYKKLF	TRGV3	.	TRGJ1	18	-1	-1	19
19	2.1616209882021E-4	TGTGCTGCGTGGTGCCGAGAAGGGTTCAAGATATTT	CAAWCREGFKIF	TRGV10	.	TRGJP1	11	-1	-1	22
19	2.1616209882021E-4	TGTGCTGCGTGGGATTATTCTTATAAGAAACTCTTT	CAAWDYSYKKLF	TRGV10	.	TRGJ1	16	-1	-1	16
19	2.1616209882021E-4	TGTGCTGCGTGGGATCCGTATTATAAGAAACTCTTT	CAAWDPYYKKLF	TRGV10	.	TRGJ1	14	-1	-1	18
19	2.1616209882021E-4	TGTGCCTTGTGGGTGTGTTATTATAAGAAACTCTTT	CALWVCYYKKLF	TRGV9	.	TRGJ1	12	-1	-1	17
19	2.1616209882021E-4	TGTGCCACCTGGGACAGGCCCGAGGAGAAACTCTTT	CATWDRPEEKLF	TRGV5	.	TRGJ1	19	-1	-1	25
19	2.1616209882021E-4	TGTGCCTTGTGGGAGAGAGAAAAGAAACTCTTT	CALWEREKKLF	TRGV9	.	TRGJ1	14	-1	-1	21
19	2.1616209882021E-4	TGTGCCACCTGGGACAGTTATAAGAAACTCTTT	CATWDSYKKLF	TRGV7	.	TRGJ1	16	-1	-1	17
19	2.1616209882021E-4	TGTGCCACCTGGGACAGGCTTAAGAAACTCTTT	CATWDRLKKLF	TRGV5	.	TRGJ1	18	-1	-1	20
19	2.1616209882021E-4	TGTGCTGCGTGGGATTATGCGGGTATATTT	CAAWDYAGIF	TRGV10	.	TRGJP1	16	-1	-1	24
19	2.1616209882021E-4	TGTGCCACCTGGGACACCGAGAAACTCTTT	CATWDTEKLF	TRGV2	.	TRGJ1	14	-1	-1	19
19	2.1616209882021E-4	TGTGCCACCTTCTGGATCAAGACGTTT	CATFWIKTF	TRGV4	.	TRGJP2	9	-1	-1	12
19	2.1616209882021E-4	TGTGCCACCTGGGACGGGAAACTCTTT	CATWDGKLF	TRGV2	.	TRGJ1	17	-1	-1	17
19	2.1616209882021E-4	TGTGCCACCTGGAATAAGAAACTCTTT	CATWNKKLF	TRGV8	.	TRGJ1	15	-1	-1	13
18	2.047851462507253E-4	TGTGCTGCGTGGGTCCTTCCCCATACCACTGGTTGGTTCAAGATATTT	CAAWVLPHTTGWFKIF	TRGV10	.	TRGJP1	12	-1	-1	22
18	2.047851462507253E-4	TGTGCCACCCGGGCTAGAGGGCCACTGAATTATTATAAGAAACTCTTT	CATRARGPLNYYKKLF	TRGV8	.	TRGJ1	16	-1	-1	26
18	2.047851462507253E-4	TGTGCCTTGTGGGAGGTGGATCCCCTTTATTATAAGAAACTCTTT	CALWEVDPLYYKKLF	TRGV9	.	TRGJ1	17	-1	-1	26
18	2.047851462507253E-4	TGTGCCACCTGGGACGGGCCCTCCACTGGTTGGTTCAAGATATTT	CATWDGPSTGWFKIF	TRGV2	.	TRGJP1	23	-1	-1	22
18	2.047851462507253E-4	TGTGCCACCTGGGACAGTCCATCTACTTATTATAAGAAACTCTTT	CATWDSPSTYYKKLF	TRGV3	.	TRGJ1	19	-1	-1	26
18	2.047851462507253E-4	TGTGCCACCTGGGACAGGCCCCCCAATTATTATAAGAAACTCTTT	CATWDRPPNYYKKLF	TRGV7	.	TRGJ1	19	-1	-1	24
18	2.047851462507253E-4	TGTGCCACCTGGGACAGGCACGACTGGGATTATAAGAAACTCTTT	CATWDRHDWDYKKLF	TRGV5	.	TRGJ1	18	-1	-1	28
18	2.047851462507253E-4	TGTGCTGCGTGGGGACCGACCAATTATTATAAGAAACTCTTT	CAAWGPTNYYKKLF	TRGV10	.	TRGJ1	12	-1	-1	21
18	2.047851462507253E-4	TGTGCTGCGTGGGATTATGTGGCTCCTGCTAAGAAACTCTTT	CAAWDYVAPAKKLF	TRGV10	.	TRGJ1	19	-1	-1	29
18	2.047851462507253E-4	TGTGCTGCGTGGGATAGGCCCTCTGTTTATAAGAAACTCTTT	CAAWDRPSVYKKLF	TRGV10	.	TRGJ1	14	-1	-1	26
18	2.047851462507253E-4	TGTGCTGCGTGGGAACAGATCACTGGTTGGTTCAAGATATTT	CAAWEQITGWFKIF	TRGV10	.	TRGJP1	13	-1	-1	20
18	2.047851462507253E-4	TGTGCTGCGTGGACCCTCAACGGTCACTATAAGAAACTCTTT	CAAWTLNGHYKKLF	TRGV10	.	TRGJ1	11	-1	-1	27
18	2.047851462507253E-4	TGTGCCTTGTGGGAGGTGCTTAATTATTATAAGAAACTCTTT	CALWEVLNYYKKLF	TRGV9	.	TRGJ1	18	-1	-1	21
18	2.047851462507253E-4	TGTGCCACCTGCTATAGAGGCGTTTATTATAAGAAACTCTTT	CATCYRGVYYKKLF	TRGV5	.	TRGJ1	10	-1	-1	23
18	2.047851462507253E-4	TGTGCCACCTGGGACGGGTTTAGTGATTGGATCAAGACGTTT	CATWDGFSDWIKTF	TRGV2	.	TRGJP2	17	-1	-1	20
18	2.047851462507253E-4	TGTGCTGCGTGGGTTTCGAATTATTATAAGAAACTCTTT	CAAWVSNYYKKLF	TRGV10	.	TRGJ1	20	-1	-1	14
18	2.047851462507253E-4	TGTGCTGCGTGGGCCTCGAATTATTATAAGAAACTCTTT	CAAWASNYYKKLF	TRGV10	.	TRGJ1	12	-1	-1	15
18	2.047851462507253E-4	TGTGCTGCGTGGGCCGCGAATTATTATAAGAAACTCTTT	CAAWAANYYKKLF	TRGV10	.	TRGJ1	12	-1	-1	16
18	2.047851462507253E-4	TGTGCTGCGTGGGATTCCATAGATTATAAGAAACTCTTT	CAAWDSIDYKKLF	TRGV10	.	TRGJ1	15	-1	-1	22
18	2.047851462507253E-4	TGTGCCTTGTGGGGGGGCCTTTATTATAAGAAACTCTTT	CALWGGLYYKKLF	TRGV9	.	TRGJ1	15	-1	-1	20
18	2.047851462507253E-4	TGTGCCACCTGGGACGGGCCCAATTATAAGAAACTCTTT	CATWDGPNYKKLF	TRGV2	.	TRGJ1	20	-1	-1	22
18	2.047851462507253E-4	TGTGCCACCTGGGACGGGCCGTGGTATAAGAAACTCTTT	CATWDGPWYKKLF	TRGV2	.	TRGJ1	19	-1	-1	24
18	2.047851462507253E-4	TGTGCCACCTGGGAGCTGGGTGATTGGATCAAGACGTTT	CATWELGDWIKTF	TRGV2	.	TRGJP2	13	-1	-1	19
18	2.047851462507253E-4	TGTGCCACCTGGGAGGCCTATTATTATAAGAAACTCTTT	CATWEAYYYKKLF	TRGV4	.	TRGJ1	13	-1	-1	19
18	2.047851462507253E-4	TGTGCCACCTTTAGTAGTGATTGGATCAAGACGTTT	CATFSSDWIKTF	TRGV2	.	TRGJP2	9	-1	-1	11
18	2.047851462507253E-4	TGTGCCACCTGGGACGGGCAATATAAGAAACTCTTT	CATWDGQYKKLF	TRGV7	.	TRGJ1	18	-1	-1	21
18	2.047851462507253E-4	TGTGCCACCCCTCCGGATTATTATAAGAAACTCTTT	CATPPDYYKKLF	TRGV4	.	TRGJ1	8	-1	-1	13
18	2.047851462507253E-4	TGTGCTGCGTGCACTGGTTGGTTCAAGATATTT	CAACTGWFKIF	TRGV10	.	TRGJP1	10	-1	-1	11
18	2.047851462507253E-4	TGTGCCACCTGGGACAGGCGCGGGAAACTCTTT	CATWDRRGKLF	TRGV3	.	TRGJ1	18	-1	-1	23
18	2.047851462507253E-4	TGTGCCACCTGGGACAGAGATAAGAAACTCTTT	CATWDRDKKLF	TRGV7	.	TRGJ1	16	-1	-1	19
18	2.047851462507253E-4	TGTGCTGCGTGGGAGTATAAGAAACTCTTT	CAAWEYKKLF	TRGV10	.	TRGJ1	16	-1	-1	15
18	2.047851462507253E-4	TGTGCCACCTGTTATTATAAGAAACTCTTT	CATCYYKKLF	TRGV8	.	TRGJ1	10	-1	-1	11
18	2.047851462507253E-4	TGTGCCACCTGGGACGGCCCGAAACTCTTT	CATWDGPKLF	TRGV2	.	TRGJ1	20	-1	-1	20
18	2.047851462507253E-4	TGTGCTGCGTGGTTAAAGAAACTCTTT	CAAWLKKLF	TRGV10	.	TRGJ1	11	-1	-1	12
18	2.047851462507253E-4	TGTGCTGCGTGGGCCAAGATATTT	CAAWAKIF	TRGV10	.	TRGJP1	12	-1	-1	14
18	2.047851462507253E-4	TGTGCGAGGGGGAAACTCTTT	CARGKLF	TRGV2	.	TRGJ1	4	-1	-1	11
17	1.9340819368124054E-4	TGTGCTGCGTGGGATTGTAGCTATTACATGGTATATAAGAAACTCTTT	CAAWDCSYYMVYKKLF	TRGV10	.	TRGJ1	15	-1	-1	33
17	1.9340819368124054E-4	TGTGCTGCGTGGGATTATAAGATCCGCACTGGTTGGTTCAAGATATTT	CAAWDYKIRTGWFKIF	TRGV10	.	TRGJP1	16	-1	-1	26
17	1.9340819368124054E-4	TGTGCTGCGTGGGACCTTAGTGCCCAGAATTATTATAAGAAACTCTTT	CAAWDLSAQNYYKKLF	TRGV10	.	TRGJ1	13	-1	-1	26
17	1.9340819368124054E-4	TGTGCCACCTGGGACAGGCTTTCTGAGGCTTCTTATAAGAAACTCTTT	CATWDRLSEASYKKLF	TRGV5	.	TRGJ1	18	-1	-1	29
17	1.9340819368124054E-4	TGTGCTGCCCGGAACGCCCCCGAACCCGGTTGGTTCAAGATATTT	CAARNAPEPGWFKIF	TRGV10	.	TRGJP1	7	-1	-1	27
17	1.9340819368124054E-4	TGTGCTGCGTGGCTCCGGGTGGGGAATTATTATAAGAAACTCTTT	CAAWLRVGNYYKKLF	TRGV10	.	TRGJ2	11	-1	-1	23
17	1.9340819368124054E-4	TGTGCTGCGTGGGCACACATGGCTGTTTATTATAAGAAACTCTTT	CAAWAHMAVYYKKLF	TRGV10	.	TRGJ1	12	-1	-1	26
17	1.9340819368124054E-4	TGTGCTGCGTGGGAGCTGGGGGTGCAATATTATAAGAAACTCTTT	CAAWELGVQYYKKLF	TRGV10	.	TRGJ2	13	-1	-1	27
17	1.9340819368124054E-4	TGTGCCTTGTGGGAGATGAGAACTAATTATTATAAGAAACTCTTT	CALWEMRTNYYKKLF	TRGV9	.	TRGJ1	17	-1	-1	24
17	1.9340819368124054E-4	TGTGCCACCTGGGCTAACTCGAGGTCGGATTATAAGAAACTCTTT	CATWANSRSDYKKLF	TRGV2	.	TRGJ1	12	-1	-1	28
17	1.9340819368124054E-4	TGTGCCACCTGGGCCGTCACGTTATGTGATTGGATCAAGACGTTT	CATWAVTLCDWIKTF	TRGV3	.	TRGJP2	12	-1	-1	25
17	1.9340819368124054E-4	TGTGCCACCTGGGACGCGCCGAGTAGTGATTGGATCAAGACGTTT	CATWDAPSSDWIKTF	TRGV2	.	TRGJP2	19	-1	-1	21
17	1.9340819368124054E-4	TGTGCCACCTGGGACGGGTCTAGTAGTGATTGGATCAAGACGTTT	CATWDGSSSDWIKTF	TRGV2	.	TRGJP2	17	-1	-1	20
17	1.9340819368124054E-4	TGTGCCACCTGGGACGGGCGGAGTAGTGATTGGATCAAGACGTTT	CATWDGRSSDWIKTF	TRGV2	.	TRGJP2	18	-1	-1	21
17	1.9340819368124054E-4	TGTGCTGCGTGGGATTATAAGTGGTATTATAAGAAACTCTTT	CAAWDYKWYYKKLF	TRGV10	.	TRGJ1	16	-1	-1	24
17	1.9340819368124054E-4	TGTGCTGCGTGGGATGGAACCACTGGTTGGTTCAAGATATTT	CAAWDGTTGWFKIF	TRGV10	.	TRGJP1	14	-1	-1	18
17	1.9340819368124054E-4	TGTGCTGCGTGGGAGACGGGGTCTTATTATAAGAAACTCTTT	CAAWETGSYYKKLF	TRGV10	.	TRGJ1	13	-1	-1	23
17	1.9340819368124054E-4	TGTGCCACCTGGGACGGCTGTAGTGATTGGATCAAGACGTTT	CATWDGCSDWIKTF	TRGV2	.	TRGJP2	16	-1	-1	19
17	1.9340819368124054E-4	TGTGCCACCTGGGACGGGCGGAATTATTATAAGAAACTCTTT	CATWDGRNYYKKLF	TRGV2	.	TRGJ1	18	-1	-1	20
17	1.9340819368124054E-4	TGTGCCACCTGGGACGGGGGCTGGGATTGGATCAAGACGTTT	CATWDGGWDWIKTF	TRGV2	.	TRGJP2	17	-1	-1	24
17	1.9340819368124054E-4	TGTGCCACCTGGGACGGATCCCCCAGATGGATCAAGACGTTT	CATWDGSPRWIKTF	TRGV2	.	TRGJP2	16	-1	-1	27
17	1.9340819368124054E-4	TGTGCCACCTGGGACAGGCCCTTAAGTTATAAGAAACTCTTT	CATWDRPLSYKKLF	TRGV3	.	TRGJ1	19	-1	-1	26
17	1.9340819368124054E-4	TGTGCTGCGTGGCAACAATCTTATTATAAGAAACTCTTT	CAAWQQSYYKKLF	TRGV10	.	TRGJ1	11	-1	-1	20
17	1.9340819368124054E-4	TGTGCTGCGTGGGTTATTCCTTATTATAAGAAACTCTTT	CAAWVIPYYKKLF	TRGV10	.	TRGJ2	15	-1	-1	20
17	1.9340819368124054E-4	TGTGCTGCGTGGGATTTTAGTTATTATAAGAAACTCTTT	CAAWDFSYYKKLF	TRGV10	.	TRGJ1	15	-1	-1	20
17	1.9340819368124054E-4	TGTGCTGCGTGGGATCCCACTTATTATAAGAAACTCTTT	CAAWDPTYYKKLF	TRGV10	.	TRGJ1	14	-1	-1	20
17	1.9340819368124054E-4	TGTGCCACCTGGGATCCGAATTATTATAAGAAACTCTTT	CATWDPNYYKKLF	TRGV4	.	TRGJ1	14	-1	-1	13
17	1.9340819368124054E-4	TGTGCCACCTGGGATAGTAGTGATTGGATCAAGACGTTT	CATWDSSDWIKTF	TRGV8	.	TRGJP2	16	-1	-1	13
17	1.9340819368124054E-4	TGTGCCACCTGGGACGGGCCGAACGTTGGGAAACTCTTT	CATWDGPNVGKLF	TRGV2	.	TRGJ1	19	-1	-1	29
17	1.9340819368124054E-4	TGTGCCACCTGGGACGGGCGGTATTATAAGAAACTCTTT	CATWDGRYYKKLF	TRGV2	.	TRGJ1	18	-1	-1	21
17	1.9340819368124054E-4	TGTGCCACCTGGGACGGGCAATATTATAAGAAACTCTTT	CATWDGQYYKKLF	TRGV2	.	TRGJ1	18	-1	-1	21
17	1.9340819368124054E-4	TGTGCCACCTGGACCAGTAGTGATTGGATCAAGACGTTT	CATWTSSDWIKTF	TRGV2	.	TRGJP2	11	-1	-1	15
17	1.9340819368124054E-4	TGTGCCACCCAGAGGAGTAGTGATTGGATCAAGACGTTT	CATQRSSDWIKTF	TRGV3	.	TRGJP2	8	-1	-1	15
17	1.9340819368124054E-4	TGTGCTGCGTGGGCCCGTTATTATAAGAAACTCTTT	CAAWARYYKKLF	TRGV10	.	TRGJ1	12	-1	-1	17
17	1.9340819368124054E-4	TGTGCTGCGTGGGACCCTTATTATAAGAAACTCTTT	CAAWDPYYKKLF	TRGV10	.	TRGJ1	13	-1	-1	17
17	1.9340819368124054E-4	TGTGCTGCGTGGATCGATTATTATAAGAAACTCTTT	CAAWIDYYKKLF	TRGV10	.	TRGJ1	11	-1	-1	13
17	1.9340819368124054E-4	TGTGCCACCTGGGATGGGCCTTATAAGAAACTCTTT	CATWDGPYKKLF	TRGV4	.	TRGJ1	19	-1	-1	20
17	1.9340819368124054E-4	TGTGCCACCTGGGATAACTATTATAAGAAACTCTTT	CATWDNYYKKLF	TRGV4	.	TRGJ1	14	-1	-1	15
17	1.9340819368124054E-4	TGTGCCACCTGGGACAGGCGAGTGGGGAAACTCTTT	CATWDRRVGKLF	TRGV3	.	TRGJ2	18	-1	-1	26
17	1.9340819368124054E-4	TGTGCCACCTATAGTAGTGATTGGATCAAGACGTTT	CATYSSDWIKTF	TRGV2	.	TRGJP2	9	-1	-1	9
17	1.9340819368124054E-4	TGTGCCTTGTGGGAGCGAAATAAGAAACTCTTT	CALWERNKKLF	TRGV9	.	TRGJ1	14	-1	-1	19
17	1.9340819368124054E-4	TGTGCCTGCTGGATGTGGTATAAGAAACTCTTT	CACWMWYKKLF	TRGV11	.	TRGJ1	13	-1	-1	18
17	1.9340819368124054E-4	TGTGCCACCTGGGTTTATTATAAGAAACTCTTT	CATWVYYKKLF	TRGV8	.	TRGJ1	12	-1	-1	14
17	1.9340819368124054E-4	TGTGCCACCTGGGCCGAAAATAAGAAACTCTTT	CATWAENKKLF	TRGV4	.	TRGJ2	12	-1	-1	19
17	1.9340819368124054E-4	TGTGCCACCTGGGATTGTTATAAGAAACTCTTT	CATWDCYKKLF	TRGV4	.	TRGJ1	14	-1	-1	13
17	1.9340819368124054E-4	TGTGCCACCTGGGACGCGGCGGTCAAGACGTTT	CATWDAAVKTF	TRGV2	.	TRGJP2	19	-1	-1	22
17	1.9340819368124054E-4	TGTGCCACCTGGGACCTAGAAGGGCTCTTT	CATWDLEGLF	TRGV2	.	TRGJ1	14	-1	-1	24
17	1.9340819368124054E-4	TGTGCCACCTGGGACGGGAAGAAACTCTTT	CATWDGKKLF	TRGV3	.	TRGJ2	17	-1	-1	18
17	1.9340819368124054E-4	TGTGCCACCTGGGACATAAGGAAACTCTTT	CATWDIRKLF	TRGV2	.	TRGJ1	14	-1	-1	15
17	1.9340819368124054E-4	TGTGCCACGTGGAGAGGTAAGAAACTCTTT	CATWRGKKLF	TRGV4	.	TRGJ1	11	-1	-1	17
17	1.9340819368124054E-4	TGTGCCACCTGGCCGAAACTCTTT	CATWPKLF	TRGV4	.	TRGJ1	11	-1	-1	14
16	1.820312411117558E-4	TGTGCTGCGTGGGATAATTTCCTCGGGTTTGGTTATTATAAGAAACTCTTT	CAAWDNFLGFGYYKKLF	TRGV10	.	TRGJ1	14	-1	-1	32
16	1.820312411117558E-4	TGTGCCACCTGGGGCTACATGAAGCGCTGGGGGTATTATAAGAAACTCTTT	CATWGYMKRWGYYKKLF	TRGV3	.	TRGJ1	12	-1	-1	33
16	1.820312411117558E-4	TGTGCTGCGTGGGATCCCCCACCGACCACTGGTTGGTTCAAGATATTT	CAAWDPPPTTGWFKIF	TRGV10	.	TRGJP1	14	-1	-1	24
16	1.820312411117558E-4	TGTGCTGCGTGGGCTCTGACCCCCAATTATTATAAGAAACTCTTT	CAAWALTPNYYKKLF	TRGV10	.	TRGJ1	12	-1	-1	24
16	1.820312411117558E-4	TGTGCTGCGTGGGACCGAATGGACGGTTATTATAAGAAACTCTTT	CAAWDRMDGYYKKLF	TRGV10	.	TRGJ1	13	-1	-1	26
16	1.820312411117558E-4	TGTGCTGCGTGGGACAGGCAGGGGGGGTATTATAAGAAACTCTTT	CAAWDRQGGYYKKLF	TRGV10	.	TRGJ1	13	-1	-1	27
16	1.820312411117558E-4	TGTGCCTTGTGGGAGGGACAATCAAATTATTATAAGAAACTCTTT	CALWEGQSNYYKKLF	TRGV9	.	TRGJ1	15	-1	-1	21
16	1.820312411117558E-4	TGTGCCACCTGGGACGGGCGCAGTAGTGATTGGATCAAGACGTTT	CATWDGRSSDWIKTF	TRGV2	.	TRGJP2	18	-1	-1	21
16	1.820312411117558E-4	TGTGCCACCTGGGACGGGCGAAGGGGAGATTGGATCAAGACGTTT	CATWDGRRGDWIKTF	TRGV2	.	TRGJP2	18	-1	-1	27
16	1.820312411117558E-4	TGTGCCACCTGGGACATGCGCGGAGGCTATTATAAGAAACTCTTT	CATWDMRGGYYKKLF	TRGV3	.	TRGJ1	18	-1	-1	27
16	1.820312411117558E-4	TGTGCCACCTGGGACAGGGCCCCGTGCCCCTATAAGAAACTCTTT	CATWDRAPCPYKKLF	TRGV5	.	TRGJ2	17	-1	-1	30
16	1.820312411117558E-4	TGTGCTGCGTGGGTCCTTATCAATTATTATAAGAAACTCTTT	CAAWVLINYYKKLF	TRGV10	.	TRGJ1	12	-1	-1	21
16	1.820312411117558E-4	TGTGCTGCGTGGGATTATAGGGGTTATTATAAGAAACTCTTT	CAAWDYRGYYKKLF	TRGV10	.	TRGJ1	16	-1	-1	23
16	1.820312411117558E-4	TGTGCCACCTGGGACGCGCGACCAAATTGGATCAAGACGTTT	CATWDARPNWIKTF	TRGV2	.	TRGJP2	18	-1	-1	25
16	1.820312411117558E-4	TGTGCCACCTGGGACGGGCTGGGTGATTGGATCAAGACGTTT	CATWDGLGDWIKTF	TRGV2	.	TRGJP2	18	-1	-1	22
16	1.820312411117558E-4	TGTGCTGCGTGGTCAACCACTGGTTGGTTCAAGATATTT	CAAWSTTGWFKIF	TRGV10	.	TRGJP1	11	-1	-1	15
16	1.820312411117558E-4	TGTGCTGCGTGGGATCCGAATTATTATAAGAAACTCTTT	CAAWDPNYYKKLF	TRGV10	.	TRGJ1	14	-1	-1	13
16	1.820312411117558E-4	TGTGCTGCGTGGACCGCCTTTTATTATAAGAAACTCTTT	CAAWTAFYYKKLF	TRGV10	.	TRGJ1	11	-1	-1	20
16	1.820312411117558E-4	TGTGCCTTGTGGGAGGTCACTGGTTGGTTCAAGATATTT	CALWEVTGWFKIF	TRGV9	.	TRGJP1	19	-1	-1	17
16	1.820312411117558E-4	TGTGCCTTGTGGGAGAGAGTTTATTATAAGAAACTCTTT	CALWERVYYKKLF	TRGV9	.	TRGJ1	14	-1	-1	20
16	1.820312411117558E-4	TGTGCCACCTGGGATGGGCGTTATTATAAGAAACTCTTT	CATWDGRYYKKLF	TRGV4	.	TRGJ1	18	-1	-1	20
16	1.820312411117558E-4	TGTGCTGCGTGGGTTCCTTATTATAAGAAACTCTTT	CAAWVPYYKKLF	TRGV10	.	TRGJ1	12	-1	-1	17
16	1.820312411117558E-4	TGTGCTGCGTGGGGCCTTTATTATAAGAAACTCTTT	CAAWGLYYKKLF	TRGV10	.	TRGJ1	12	-1	-1	17
16	1.820312411117558E-4	TGTGCCACCTGGGATCGGGGGTATAAGAAACTCTTT	CATWDRGYKKLF	TRGV4	.	TRGJ1	18	-1	-1	21
16	1.820312411117558E-4	TGTGCCACCTGGGATGGGGAGTATAAGAAACTCTTT	CATWDGEYKKLF	TRGV4	.	TRGJ1	17	-1	-1	21
16	1.820312411117558E-4	TGTGCCACCTGGGATAGTGATTGGATCAAGACGTTT	CATWDSDWIKTF	TRGV8	.	TRGJP2	16	-1	-1	14
16	1.820312411117558E-4	TGTGCCACCTGGGACAGGGATTATAAGAAACTCTTT	CATWDRDYKKLF	TRGV7	.	TRGJ1	17	-1	-1	19
16	1.820312411117558E-4	TGTGCCCCGTACATGGGGTATAAGAAACTCTTT	CAPYMGYKKLF	TRGV2	.	TRGJ1	5	-1	-1	18
16	1.820312411117558E-4	TGTGCCACCTGTGTCCCCCTAGGGAAACTCTTT	CATCVPLGKLF	TRGV4	.	TRGJ1	10	-1	-1	23
16	1.820312411117558E-4	TGTGCCACCTGGGATGGGCGGGGGAAACTCTTT	CATWDGRGKLF	TRGV4	.	TRGJ1	18	-1	-1	23
16	1.820312411117558E-4	TGTGCCACCTGGGACGGGCTTTATGTACTCTTT	CATWDGLYVLF	TRGV2	.	TRGJ1	18	-1	-1	26
16	1.820312411117558E-4	TGTGCCACCTGGGACAGGCCACGGAAACTCTTT	CATWDRPRKLF	TRGV3	.	TRGJ1	19	-1	-1	23
16	1.820312411117558E-4	TGTGCTGCTCCTTATTATAAGAAACTCTTT	CAAPYYKKLF	TRGV10	.	TRGJ1	7	-1	-1	11
16	1.820312411117558E-4	TGTGCCACCTGCCGGTTGGAGAAACTCTTT	CATCRLEKLF	TRGV4	.	TRGJ1	10	-1	-1	19
16	1.820312411117558E-4	TGTGCCACCTGGGGTTATAAGAAACTCTTT	CATWGYKKLF	TRGV7	.	TRGJ1	12	-1	-1	14
16	1.820312411117558E-4	TGTGCCACCTGGGATGGTACGAAACTCTTT	CATWDGTKLF	TRGV4	.	TRGJ1	16	-1	-1	17
16	1.820312411117558E-4	TGTGCCACCTGGGACGGGTACAAACTCTTT	CATWDGYKLF	TRGV2	.	TRGJ1	17	-1	-1	21
16	1.820312411117558E-4	TGTGCCACCTGGGGCCGTCTGCTCTTT	CATWGRLLF	TRGV2	.	TRGJ1	12	-1	-1	21
16	1.820312411117558E-4	TGTGCCACCTGGGATGGGCGCCTCTTT	CATWDGRLF	TRGV4	.	TRGJ1	18	-1	-1	21
16	1.820312411117558E-4	TGTGCCACCTGGGACGGGCGCCTCTTT	CATWDGRLF	TRGV2	.	TRGJ1	18	-1	-1	21
16	1.820312411117558E-4	TGTGCCACCTGGGAAATGAGGCTCTTT	CATWEMRLF	TRGV2	.	TRGJ1	13	-1	-1	21
16	1.820312411117558E-4	TGTGCCACCTGGGAAAAGAAACTCTTT	CATWEKKLF	TRGV2	.	TRGJ1	13	-1	-1	15
16	1.820312411117558E-4	TGTGCCACCTGCGAACTCTTT	CATCELF	TRGV7	.	TRGJ1	13	-1	-1	13
16	1.820312411117558E-4	TGTGCCACCTGGAAACTCTTT	CATWKLF	TRGV2	.	TRGJ1	11	-1	-1	11
16	1.820312411117558E-4	TGTGCGCCCTTCACACTCTTT	CAPFTLF	TRGV4	.	TRGJ1	4	-1	-1	14
15	1.7065428854227106E-4	TGTGCCACCTGGGACGGGCCTGGGAGGGGTAGTAGTGATTGGATCAAGACGTTT	CATWDGPGRGSSDWIKTF	TRGV2	.	TRGJP2	19	-1	-1	29
15	1.7065428854227106E-4	TGTGCCTTGTGGGAGGGAGAATTAAATTTCTATTATTATAAGAAACTCTTT	CALWEGELNFYYYKKLF	TRGV9	.	TRGJ1	15	-1	-1	31
15	1.7065428854227106E-4	TGTGCCTGCTGGATTAGTAGGGGGGGGGCTTTTCGGTATAAGAAACTCTTT	CACWISRGGAFRYKKLF	TRGV11	.	TRGJ1	16	-1	-1	36
15	1.7065428854227106E-4	TGTGCCACCTGGGACGGGCGAGGGGCTAGTAGTGATTGGATCAAGACGTTT	CATWDGRGASSDWIKTF	TRGV2	.	TRGJP2	18	-1	-1	26
15	1.7065428854227106E-4	TGTGCCACCTGGGACAGGCCCTCCCTGAATTATAATAAGAAACTCTTT	CATWDRPSLNYNKKLF	TRGV5	.	TRGJ1	19	-1	-1	26
15	1.7065428854227106E-4	TGTGCTGCGTGGGATTATTCCGGGAATTATTATAAGAAACTCTTT	CAAWDYSGNYYKKLF	TRGV10	.	TRGJ1	16	-1	-1	23
15	1.7065428854227106E-4	TGTGCTGCGTGGGATTATTGTCCGGGTTATTATAAGAAACTCTTT	CAAWDYCPGYYKKLF	TRGV10	.	TRGJ1	16	-1	-1	26
15	1.7065428854227106E-4	TGTGCCTTGTGGGAGGTGCCAGTGAATTATTATAAGAAACTCTTT	CALWEVPVNYYKKLF	TRGV9	.	TRGJ1	18	-1	-1	23
15	1.7065428854227106E-4	TGTGCCTTGTGGGAGATTGCTATCGTAGGATATAAGAAACTCTTT	CALWEIAIVGYKKLF	TRGV9	.	TRGJ1	14	-1	-1	30
15	1.7065428854227106E-4	TGTGCCACCTGGGATGAGGGGGGTAGTGATTGGATCAAGACGTTT	CATWDEGGSDWIKTF	TRGV8	.	TRGJP2	18	-1	-1	22
15	1.7065428854227106E-4	TGTGCCACCTGGGACGGCTTCTCCACTGGTTGGTTCAAGATATTT	CATWDGFSTGWFKIF	TRGV2	.	TRGJP1	16	-1	-1	22
15	1.7065428854227106E-4	TGTGCCACCTGGGACGGGTCAGTAAGTGATTGGATCAAGACGTTT	CATWDGSVSDWIKTF	TRGV2	.	TRGJP2	17	-1	-1	20
15	1.7065428854227106E-4	TGTGCCACCTGGGACGGGCCTTGGGGTCAGTGGATCAAGACGTTT	CATWDGPWGQWIKTF	TRGV2	.	TRGJP2	19	-1	-1	30
15	1.7065428854227106E-4	TGTGCCACCTGGGACGGGCCGGGAAGTGATTGGATCAAGACGTTT	CATWDGPGSDWIKTF	TRGV2	.	TRGJP2	19	-1	-1	24
15	1.7065428854227106E-4	TGTGCCACCTGGGACGGGCGTCTAAGTGATTGGATCAAGACGTTT	CATWDGRLSDWIKTF	TRGV2	.	TRGJP2	18	-1	-1	24
15	1.7065428854227106E-4	TGTGCTGCGTGGGATTCCCGTCGGGTATATAAGAAACTCTTT	CAAWDSRRVYKKLF	TRGV10	.	TRGJ1	15	-1	-1	27
15	1.7065428854227106E-4	TGTGCTGCGTGGGATTATGATCCTGGTTGGTTCAAGATATTT	CAAWDYDPGWFKIF	TRGV10	.	TRGJP1	16	-1	-1	22
15	1.7065428854227106E-4	TGTGCTGCGTGGGATTATATGTCTGGTTGGTTCAAGATATTT	CAAWDYMSGWFKIF	TRGV10	.	TRGJP1	16	-1	-1	22
15	1.7065428854227106E-4	TGTGCTGCGTGGGACTATACCACTGGTTGGTTCAAGATATTT	CAAWDYTTGWFKIF	TRGV10	.	TRGJP1	16	-1	-1	8
15	1.7065428854227106E-4	TGTGCCACCTGGGATGGGCCGGAGTATTATAAGAAACTCTTT	CATWDGPEYYKKLF	TRGV4	.	TRGJ1	19	-1	-1	24
15	1.7065428854227106E-4	TGTGCTGCGTGGGGACCGCTTTATTATAAGAAACTCTTT	CAAWGPLYYKKLF	TRGV10	.	TRGJ1	12	-1	-1	20
15	1.7065428854227106E-4	TGTGCTGCGTGGGATTTCCATTATTATAAGAAACTCTTT	CAAWDFHYYKKLF	TRGV10	.	TRGJ1	15	-1	-1	19
15	1.7065428854227106E-4	TGTGCTGCGTGGGATTCGCTAGGTTATAAGAAACTCTTT	CAAWDSLGYKKLF	TRGV10	.	TRGJ1	15	-1	-1	23
15	1.7065428854227106E-4	TGTGCTGCGTGGGATCCACATTATTATAAGAAACTCTTT	CAAWDPHYYKKLF	TRGV10	.	TRGJ1	14	-1	-1	19
15	1.7065428854227106E-4	TGTGCCACCTGGGATGGGCGGGCTTATAAGAAACTCTTT	CATWDGRAYKKLF	TRGV4	.	TRGJ1	18	-1	-1	23
15	1.7065428854227106E-4	TGTGCCACCTGGGACGGGCCTGGAAGGATCAAGACGTTT	CATWDGPGRIKTF	TRGV2	.	TRGJP2	19	-1	-1	25
15	1.7065428854227106E-4	TGTGCCACCTGGGACAACCGGAGGTATAAGAAACTCTTT	CATWDNRRYKKLF	TRGV5	.	TRGJ1	15	-1	-1	24
15	1.7065428854227106E-4	TCTGCGCATCGGACCACTGGTTGGTTCAAGATATTT	SAHRTTGWFKIF	TRGV10	.	TRGJP1	4	-1	-1	12
15	1.7065428854227106E-4	TGTGCTGCGTGGGATCTGGCATATAAGAAACTCTTT	CAAWDLAYKKLF	TRGV10	.	TRGJ1	14	-1	-1	21
15	1.7065428854227106E-4	TGTGCTGCGTGGGATAATTATTATAAGAAACTCTTT	CAAWDNYYKKLF	TRGV10	.	TRGJ1	14	-1	-1	15
15	1.7065428854227106E-4	TGTGCCCCTCGGGCCATTAGGTGGATCAAGACGTTT	CAPRAIRWIKTF	TRGV2	.	TRGJP2	12	-1	-1	21
15	1.7065428854227106E-4	TGTGCCACCTGGGTGTTGGGTTATAAGAAACTCTTT	CATWVLGYKKLF	TRGV8	.	TRGJ1	12	-1	-1	20
15	1.7065428854227106E-4	TGTGCCACCTGGGGTAGTGATTGGATCAAGACGTTT	CATWGSDWIKTF	TRGV8	.	TRGJP2	16	-1	-1	13
15	1.7065428854227106E-4	TGTGCCACCTGGGATGGGCCAAATAAGAAACTCTTT	CATWDGPNKKLF	TRGV4	.	TRGJ1	19	-1	-1	22
15	1.7065428854227106E-4	TGTGCCACCTGGGATGAGGGTTATAAGAAACTCTTT	CATWDEGYKKLF	TRGV4	.	TRGJ1	15	-1	-1	20
15	1.7065428854227106E-4	TGTGCCACCTGGGACGGTCCGGCGGTCAAGACGTTT	CATWDGPAVKTF	TRGV2	.	TRGJP2	19	-1	-1	25
15	1.7065428854227106E-4	TGTGCCACCTGGGACGGTGATTGGATCAAGACGTTT	CATWDGDWIKTF	TRGV2	.	TRGJP2	16	-1	-1	16
15	1.7065428854227106E-4	TGTGCCACCTGGGACACTGGGGTGTGGAAACTCTTT	CATWDTGVWKLF	TRGV7	.	TRGJ1	15	-1	-1	26
15	1.7065428854227106E-4	TGTGCCACCTGGGACAGGCGCGGTAAGAAACTCTTT	CATWDRRGKKLF	TRGV7	.	TRGJ1	18	-1	-1	23
15	1.7065428854227106E-4	TGTGCCCTCGGGGATTATTATAAGAAACTCTTT	CALGDYYKKLF	TRGV8	.	TRGJ1	14	-1	-1	13
15	1.7065428854227106E-4	TGTGCCACCTGGGATGGGAAGGGGTGTCTCTTT	CATWDGKGCLF	TRGV4	.	TRGJ1	17	-1	-1	27
15	1.7065428854227106E-4	TGTGCCACCTGGGACGTTTATAAGAAACTCTTT	CATWDVYKKLF	TRGV2	.	TRGJ2	15	-1	-1	17
15	1.7065428854227106E-4	TGTGCCACCTGGGACGGGCGCGGGAAACTCTTT	CATWDGRGKLF	TRGV2	.	TRGJ1	21	-1	-1	23
15	1.7065428854227106E-4	TGTGCCACCTGGGACAGGAATAAGAAACTCTTT	CATWDRNKKLF	TRGV3	.	TRGJ2	17	-1	-1	19
15	1.7065428854227106E-4	TGTGCCACCCCACTAAGCGGTAAGAAACTCTTT	CATPLSGKKLF	TRGV3	.	TRGJ1	8	-1	-1	20
15	1.7065428854227106E-4	TGTGCCACCTTTTATTATAAGAAACTCTTT	CATFYYKKLF	TRGV4	.	TRGJ1	9	-1	-1	11
15	1.7065428854227106E-4	TGTGCCACCTGGGATGGGAAACTCTTT	CATWDGKLF	TRGV4	.	TRGJ1	17	-1	-1	17
15	1.7065428854227106E-4	TGTGCCACCTGGGACTGGGGACTCTTT	CATWDWGLF	TRGV2	.	TRGJ1	18	-1	-1	20
15	1.7065428854227106E-4	TGTGCCACCTGGGACGGGCCGCTCTTT	CATWDGPLF	TRGV2	.	TRGJ1	19	-1	-1	21
15	1.7065428854227106E-4	TGTGCCACCTGGGATAGGCTCTTT	CATWDRLF	TRGV4	.	TRGJ1	18	-1	-1	18
15	1.7065428854227106E-4	TGTGCCACCCTATTAACGCTCTTT	CATLLTLF	TRGV4	.	TRGJ1	8	-1	-1	18
15	1.7065428854227106E-4	CACCTGGCAGGGAAGAAACTCTTT	HLAGKKLF	TRGV4	.	TRGJ1	-1	-1	-1	12
15	1.7065428854227106E-4	TGTGCCCCCGAGGCTCTCTTT	CAPEALF	TRGV2	.	TRGJ1	8	-1	-1	15
15	1.7065428854227106E-4	TGTGCCGCCGGCGGGCTCTTT	CAAGGLF	TRGV3	.	TRGJ1	8	-1	-1	15
15	1.7065428854227106E-4	TGTGCCACCAAGAAACTCTTT	CATKKLF	TRGV2	.	TRGJ1	8	-1	-1	9
15	1.7065428854227106E-4	TGTGCCACCGTCCTCTTT	CATVLF	TRGV4	.	TRGJ1	8	-1	-1	12
15	1.7065428854227106E-4	TGCCCGCGAACCCTCTTT	CPRTLF	TRGV2	.	TRGJ1	1	-1	-1	12
15	1.7065428854227106E-4	TGGGGGGAGAAACTCTTT	WGEKLF	TRGV3	.	TRGJ1	1	-1	-1	7
14	1.5927733597278633E-4	TGTGCCACCTGGGATGGGAAAAGGACCAGTAGTGATTGGATCAAGACGTTT	CATWDGKRTSSDWIKTF	TRGV4	.	TRGJP2	17	-1	-1	27
14	1.5927733597278633E-4	TGTGCCACCTGGGACGGTGGAGATAGTAGTGATTGGATCAAGACGTTT	CATWDGGDSSDWIKTF	TRGV2	.	TRGJP2	16	-1	-1	22
14	1.5927733597278633E-4	TGTGCCACCTGGGACGGCCTCGATAGTAGTGATTGGATCAAGACGTTT	CATWDGLDSSDWIKTF	TRGV2	.	TRGJP2	16	-1	-1	22
14	1.5927733597278633E-4	TGTGCCACCTGGGACGGGCCAATTGGTAGTGATTGGATCAAGACGTTT	CATWDGPIGSDWIKTF	TRGV2	.	TRGJP2	19	-1	-1	25
14	1.5927733597278633E-4	TGTGCTCGTTTTTTAGGAGGGGGTCATTATTATAAGAAACTCTTT	CARFLGGGHYYKKLF	TRGV10	.	TRGJ1	8	-1	-1	25
14	1.5927733597278633E-4	TGTGCTGCGTGGGATTTCTCGGGCATGTATTATAAGAAACTCTTT	CAAWDFSGMYYKKLF	TRGV10	.	TRGJ1	15	-1	-1	27
14	1.5927733597278633E-4	TGTGCTGCGTGGGATTATAATACCACTGGTTGGTTCAAGATATTT	CAAWDYNTTGWFKIF	TRGV10	.	TRGJP1	25	-1	-1	15
14	1.5927733597278633E-4	TGTGCCACCTGGGATGGGCCCGGGGTTTATTATAAGAAACTCTTT	CATWDGPGVYYKKLF	TRGV4	.	TRGJ1	20	-1	-1	26
14	1.5927733597278633E-4	TGTGCCACCTGGGACGTCTATAGTAGTGATTGGATCAAGACGTTT	CATWDVYSSDWIKTF	TRGV2	.	TRGJP2	15	-1	-1	18
14	1.5927733597278633E-4	TGTGCCACCTGGGACGGGCTTGGTAGTGATTGGATCAAGACGTTT	CATWDGLGSDWIKTF	TRGV2	.	TRGJP2	18	-1	-1	22
14	1.5927733597278633E-4	TGTGCCACCTGGGACGGGCCTTGTAGTGATTGGATCAAGACGTTT	CATWDGPCSDWIKTF	TRGV2	.	TRGJP2	19	-1	-1	22
14	1.5927733597278633E-4	TGTGCCACCTGGGACGGGCCGTGGAGTGATTGGATCAAGACGTTT	CATWDGPWSDWIKTF	TRGV2	.	TRGJP2	19	-1	-1	24
14	1.5927733597278633E-4	TGTGCCACCTGGGACGGGCCGCGTAGTGATTGGATCAAGACGTTT	CATWDGPRSDWIKTF	TRGV2	.	TRGJP2	23	-1	-1	22
14	1.5927733597278633E-4	TGTGCCACCTGGGACGGGCGTAGTAGTGATTGGATCAAGACGTTT	CATWDGRSSDWIKTF	TRGV2	.	TRGJP2	18	-1	-1	20
14	1.5927733597278633E-4	TGTGCCACCTGGGACAGGCGGAGTAGTGATTGGATCAAGACGTTT	CATWDRRSSDWIKTF	TRGV3	.	TRGJP2	18	-1	-1	21
14	1.5927733597278633E-4	TGTGCTGCGTGGGCCCGCCGAGATTATTATAAGAAACTCTTT	CAAWARRDYYKKLF	TRGV10	.	TRGJ2	12	-1	-1	18
14	1.5927733597278633E-4	TGTGCTGCGTGGGGCGACCTGGGTTATTATAAGAAACTCTTT	CAAWGDLGYYKKLF	TRGV10	.	TRGJ1	12	-1	-1	23
14	1.5927733597278633E-4	TGTGCTGCGTGGGATTGCCCGAATTATTATAAGAAACTCTTT	CAAWDCPNYYKKLF	TRGV10	.	TRGJ1	15	-1	-1	19
14	1.5927733597278633E-4	TGTGCTGCGTGGGATTATAAAGGGGATTATAAGAAACTCTTT	CAAWDYKGDYKKLF	TRGV10	.	TRGJ1	16	-1	-1	25
14	1.5927733597278633E-4	TGTGCTGCGTGGGATTACCCTCCTTATTATAAGAAACTCTTT	CAAWDYPPYYKKLF	TRGV10	.	TRGJ2	17	-1	-1	23
14	1.5927733597278633E-4	TGTGCCTTGTGGGAGAGGACCACTGGTTGGTTCAAGATATTT	CALWERTTGWFKIF	TRGV9	.	TRGJP1	14	-1	-1	18
14	1.5927733597278633E-4	TGTGCCACCTGGGATCGCTGCCACGGGAGAAAGAAACTCTTT	CATWDRCHGRKKLF	TRGV8	.	TRGJ2	14	-1	-1	30
14	1.5927733597278633E-4	TGTGCCACCTGGGATGGGCGGGGTTATTATAAGAAACTCTTT	CATWDGRGYYKKLF	TRGV4	.	TRGJ1	18	-1	-1	23
14	1.5927733597278633E-4	TGTGCCACCTGGGACGGGTCAGAGGGGGATAAGAAACTCTTT	CATWDGSEGDKKLF	TRGV2	.	TRGJ1	17	-1	-1	28
14	1.5927733597278633E-4	TGTGCCACCTGGGACGGGGTCAGTGATTGGATCAAGACGTTT	CATWDGVSDWIKTF	TRGV2	.	TRGJP2	17	-1	-1	21
14	1.5927733597278633E-4	TGTGCCACCTGGGACAGGCCCCCTTATTATAAGAAACTCTTT	CATWDRPPYYKKLF	TRGV7	.	TRGJ1	19	-1	-1	23
14	1.5927733597278633E-4	TGTGCTGCGTGGGGTTCCAATTATTATAAGAAACTCTTT	CAAWGSNYYKKLF	TRGV10	.	TRGJ1	15	-1	-1	14
14	1.5927733597278633E-4	TGTGCTGCGTGGGGAGAAAAACGTTGGTTCAAGATATTT	CAAWGEKRWFKIF	TRGV10	.	TRGJP1	12	-1	-1	22
14	1.5927733597278633E-4	TGTGCTGCGTGGGATTCTACTGGTTGGTTCAAGATATTT	CAAWDSTGWFKIF	TRGV10	.	TRGJP1	15	-1	-1	18
14	1.5927733597278633E-4	TGTGCTGCGTGGGATTCCGGCCCGGGGTTCAAGATATTT	CAAWDSGPGFKIF	TRGV10	.	TRGJP1	18	-1	-1	25
14	1.5927733597278633E-4	TGTGCTGCGTGGGATTATACTGGTTGGTTCAAGATATTT	CAAWDYTGWFKIF	TRGV10	.	TRGJP1	16	-1	-1	18
14	1.5927733597278633E-4	TGTGCTGCGCCAAAGACCAATTATTATAAGAAACTCTTT	CAAPKTNYYKKLF	TRGV10	.	TRGJ1	8	-1	-1	18
14	1.5927733597278633E-4	TGTGCCTGGGGCCTCCCGTTTTATTATAAGAAACTCTTT	CAWGLPFYYKKLF	TRGV4	.	TRGJ2	5	-1	-1	20
14	1.5927733597278633E-4	TGTGCCACCTGGGGCATGAATTATTATAAGAAACTCTTT	CATWGMNYYKKLF	TRGV7	.	TRGJ1	15	-1	-1	17
14	1.5927733597278633E-4	TGTGCCACCTGGGATCTGGTGGGTTATAAGAAACTCTTT	CATWDLVGYKKLF	TRGV4	.	TRGJ1	14	-1	-1	23
14	1.5927733597278633E-4	TGTGCCACCTGGGATGGGCGATATTATAAGAAACTCTTT	CATWDGRYYKKLF	TRGV4	.	TRGJ1	18	-1	-1	21
14	1.5927733597278633E-4	TGTGCCACCTGGGATAGGCGTGACTATAAGAAACTCTTT	CATWDRRDYKKLF	TRGV8	.	TRGJ1	18	-1	-1	24
14	1.5927733597278633E-4	TGTGCCACCTGGGACCCAAATTATTATAAGAAACTCTTT	CATWDPNYYKKLF	TRGV3	.	TRGJ1	14	-1	-1	18
14	1.5927733597278633E-4	TGTGCCACCTGGGACGGTCGTTATTATAAGAAACTCTTT	CATWDGRYYKKLF	TRGV2	.	TRGJ1	16	-1	-1	20
14	1.5927733597278633E-4	TGTGCCACCTGGGACGGGCTTGGTTATAAGAAACTCTTT	CATWDGLGYKKLF	TRGV2	.	TRGJ2	18	-1	-1	23
14	1.5927733597278633E-4	TGTGCCACCTGGGACGGGCCGGATTCTCAGAAACTCTTT	CATWDGPDSQKLF	TRGV2	.	TRGJ1	19	-1	-1	22
14	1.5927733597278633E-4	TGTGCCACCTGGGACGGGCACCATTATAAGAAACTCTTT	CATWDGHHYKKLF	TRGV2	.	TRGJ1	18	-1	-1	22
14	1.5927733597278633E-4	TGTGCCACCTGGGACGGGCAGGATTATAAGAAACTCTTT	CATWDGQDYKKLF	TRGV2	.	TRGJ1	18	-1	-1	22
14	1.5927733597278633E-4	TGTGCCACCTGGGACGGAGGTGATTGGATCAAGACGTTT	CATWDGGDWIKTF	TRGV2	.	TRGJP2	16	-1	-1	19
14	1.5927733597278633E-4	TGTGCCACCTGGGACGAGAGTGATTGGATCAAGACGTTT	CATWDESDWIKTF	TRGV2	.	TRGJP2	15	-1	-1	18
14	1.5927733597278633E-4	TGTGCCACCTGGGACATCCTACCGTTGAGTGGGCTCTTT	CATWDILPLSGLF	TRGV5	.	TRGJ1	15	-1	-1	33
14	1.5927733597278633E-4	TGTGCCACCTGGGACAGGCCCGGATATAAGAAACTCTTT	CATWDRPGYKKLF	TRGV5	.	TRGJ1	19	-1	-1	24
14	1.5927733597278633E-4	TGTGCTGCGTGGGTAAAAGATTATAAGAAACTCTTT	CAAWVKDYKKLF	TRGV10	.	TRGJ1	12	-1	-1	19
14	1.5927733597278633E-4	TGTGCTGCGTGGGATCCTGGTTGGTTCAAGATATTT	CAAWDPGWFKIF	TRGV10	.	TRGJP1	14	-1	-1	16
14	1.5927733597278633E-4	TGTGCTGCGTGGACCCATTATTATAAGAAACTCTTT	CAAWTHYYKKLF	TRGV10	.	TRGJ1	11	-1	-1	16
14	1.5927733597278633E-4	TGTGCCTGTAATAGTAGTGATTGGATCAAGACGTTT	CACNSSDWIKTF	TRGV2	.	TRGJP2	5	-1	-1	10
14	1.5927733597278633E-4	TGTGCCACCTGGGATGGTCTGTCGGGGAAACTCTTT	CATWDGLSGKLF	TRGV4	.	TRGJ1	16	-1	-1	26
14	1.5927733597278633E-4	TGTGCCACCTGGGACTTTGATTATAAGAAACTCTTT	CATWDFDYKKLF	TRGV5	.	TRGJ1	14	-1	-1	19
14	1.5927733597278633E-4	TGTGCCACCTGGGACGTATTTAAAGTCAAGACGTTT	CATWDVFKVKTF	TRGV2	.	TRGJP2	15	-1	-1	25
14	1.5927733597278633E-4	TGTGCCACCTGGGACGGGCTTGATAAGAAACTCTTT	CATWDGLDKKLF	TRGV2	.	TRGJ1	18	-1	-1	22
14	1.5927733597278633E-4	TGTGCCACCTGGGACGGGCTGTATAAGAAACTCTTT	CATWDGLYKKLF	TRGV2	.	TRGJ1	18	-1	-1	21
14	1.5927733597278633E-4	TGTGCCACCTGGGACGGGGGTTATAAGAAACTCTTT	CATWDGGYKKLF	TRGV2	.	TRGJ1	17	-1	-1	20
14	1.5927733597278633E-4	TGTGCCACCTGGGACAGGTATTATAAGAAACTCTTT	CATWDRYYKKLF	TRGV7	.	TRGJ2	17	-1	-1	18
14	1.5927733597278633E-4	TGTGCCACCTGGGACAGGCCCCTCGAGAAACTCTTT	CATWDRPLEKLF	TRGV3	.	TRGJ1	19	-1	-1	25
14	1.5927733597278633E-4	TGTGCCACCTGGACGACCTGGGGTGGGAAACTCTTT	CATWTTWGGKLF	TRGV8	.	TRGJ1	11	-1	-1	26
14	1.5927733597278633E-4	TGTGCCATCCTGGTTGAACGGGGGAAACTCTTT	CAILVERGKLF	TRGV2	.	TRGJ1	12	-1	-1	23
14	1.5927733597278633E-4	TGTGCCACCTGGGCCTTGAATAAGAAACTCTTT	CATWALNKKLF	TRGV4	.	TRGJ1	12	-1	-1	19
14	1.5927733597278633E-4	TGTGCCACCTGGGATCGAAGGGGGAAACTCTTT	CATWDRRGKLF	TRGV4	.	TRGJ1	14	-1	-1	23
14	1.5927733597278633E-4	TGTGCCACCTGGGATGGGCTGAAGAAACTCTTT	CATWDGLKKLF	TRGV4	.	TRGJ1	18	-1	-1	21
14	1.5927733597278633E-4	TGTGCCACCTGGGATGGGCGCAAGAAACTCTTT	CATWDGRKKLF	TRGV4	.	TRGJ1	21	-1	-1	21
14	1.5927733597278633E-4	TGTGCCACCTGGGACGGGCTTGGGAAACTCTTT	CATWDGLGKLF	TRGV2	.	TRGJ1	18	-1	-1	23
14	1.5927733597278633E-4	TGTGCCACCTGGGAAATGACACGGAAACTCTTT	CATWEMTRKLF	TRGV3	.	TRGJ1	13	-1	-1	23
14	1.5927733597278633E-4	TGTGCCACCTCGGAGTGGATCAAGACGTTT	CATSEWIKTF	TRGV3	.	TRGJP2	13	-1	-1	12
14	1.5927733597278633E-4	TGTGCCACCTGGGTTGAAAGGGGACTCTTT	CATWVERGLF	TRGV4	.	TRGJ1	15	-1	-1	23
14	1.5927733597278633E-4	TGTGCCACCTGGGGTTTTAGGAAACTCTTT	CATWGFRKLF	TRGV3	.	TRGJ1	12	-1	-1	14
14	1.5927733597278633E-4	TGTGCCACCTGGGATAGGCAGAAACTCTTT	CATWDRQKLF	TRGV8	.	TRGJ1	18	-1	-1	19
14	1.5927733597278633E-4	TGTGCCACCTGGGACTTGAAGAAACTCTTT	CATWDLKKLF	TRGV7	.	TRGJ2	14	-1	-1	18
14	1.5927733597278633E-4	TGTGCCACCTGGGACTATTTAGAGCTCTTT	CATWDYLELF	TRGV2	.	TRGJ1	14	-1	-1	24
14	1.5927733597278633E-4	TGTGCCACCTGGGACTATAAGAAACTCTTT	CATWDYKKLF	TRGV4	.	TRGJ1	13	-1	-1	15
14	1.5927733597278633E-4	TGTGCCACCTGGGACCCTAAGAAACTCTTT	CATWDPKKLF	TRGV8	.	TRGJ1	13	-1	-1	17
14	1.5927733597278633E-4	TGTGCCACCTGGGACGGGCCGGAACTCTTT	CATWDGPELF	TRGV2	.	TRGJ1	19	-1	-1	22
14	1.5927733597278633E-4	TGTGCCACCTGGGACGGGGTGAAACTCTTT	CATWDGVKLF	TRGV5	.	TRGJ1	17	-1	-1	20
14	1.5927733597278633E-4	TGTGCCACCTGGGACAAGGAGGGACTCTTT	CATWDKEGLF	TRGV3	.	TRGJ1	15	-1	-1	23
14	1.5927733597278633E-4	TGTGCCACCTGGGAACCTGACCCACTCTTT	CATWEPDPLF	TRGV8	.	TRGJ1	13	-1	-1	23
14	1.5927733597278633E-4	TGTGCCACCCTCAACTGGGAGAAACTCTTT	CATLNWEKLF	TRGV3	.	TRGJ1	8	-1	-1	19
14	1.5927733597278633E-4	TGTGGGGGTAGTGATTGGATCAAGACGTTT	CGGSDWIKTF	TRGV8	.	TRGJP2	3	-1	-1	7
14	1.5927733597278633E-4	TGTGCCACCTGGCATAAGAAACTCTTT	CATWHKKLF	TRGV4	.	TRGJ1	14	-1	-1	13
14	1.5927733597278633E-4	TGTGCCACCTGGGATAGGAAACTCTTT	CATWDRKLF	TRGV8	.	TRGJ1	17	-1	-1	13
14	1.5927733597278633E-4	TGTGCCACCTGGGATAGATCCCTCTTT	CATWDRSLF	TRGV8	.	TRGJ1	16	-1	-1	21
14	1.5927733597278633E-4	TGTGCCACCTGGGACGGGCCCCTCTTT	CATWDGPLF	TRGV2	.	TRGJ1	23	-1	-1	21
14	1.5927733597278633E-4	TGTGCCACCTGGGATTCGCTCTTT	CATWDSLF	TRGV4	.	TRGJ1	14	-1	-1	18
14	1.5927733597278633E-4	TGTGCCACCTGGGATGAACTCTTT	CATWDELF	TRGV4	.	TRGJ1	15	-1	-1	16
14	1.5927733597278633E-4	TGTGCCACCTTAAAACTCTTT	CATLKLF	TRGV3	.	TRGJ1	9	-1	-1	12
14	1.5927733597278633E-4	TGTGCCACCTGGGAACTCTTT	CATWELF	TRGV4	.	TRGJ1	13	-1	-1	13
14	1.5927733597278633E-4	TGTGCCACAAAGAAACTCTTT	CATKKLF	TRGV4	.	TRGJ1	7	-1	-1	9
13	1.4790038340330158E-4	TGTGCCTTGTGGGAGGTGTCATCGAGCATCCTTGGTCGATATTATAAGAAACTCTTT	CALWEVSSSILGRYYKKLF	TRGV9	.	TRGJ1	17	-1	-1	39
13	1.4790038340330158E-4	TGTGCTGCGTGGGATTCCCTAGAATCGAATTATTATAAGAAACTCTTT	CAAWDSLESNYYKKLF	TRGV10	.	TRGJ1	15	-1	-1	24
13	1.4790038340330158E-4	TGTGCTGCGTGGGATAAATTGGGTCGGACTGGTTGGTTCAAGATATTT	CAAWDKLGRTGWFKIF	TRGV10	.	TRGJP1	14	-1	-1	27
13	1.4790038340330158E-4	TGTGCCACCTGGGACGGGTTTGCTAGTAGTGATTGGATCAAGACGTTT	CATWDGFASSDWIKTF	TRGV2	.	TRGJP2	17	-1	-1	23
13	1.4790038340330158E-4	TGTGCCACCTGGGACGGGCCGTTGAGTAGTGATTGGATCAAGACGTTT	CATWDGPLSSDWIKTF	TRGV2	.	TRGJP2	19	-1	-1	24
13	1.4790038340330158E-4	TGTGCCACCTGGGACGACTTAAATAGTAGTGATTGGATCAAGACGTTT	CATWDDLNSSDWIKTF	TRGV2	.	TRGJP2	15	-1	-1	19
13	1.4790038340330158E-4	TGTGCTGCGTGGGGACAAATCCCGAATTATTATAAGAAACTCTTT	CAAWGQIPNYYKKLF	TRGV10	.	TRGJ1	12	-1	-1	22
13	1.4790038340330158E-4	TGTGCTGCGTGGGATCCGAATACCACTGGTTGGTTCAAGATATTT	CAAWDPNTTGWFKIF	TRGV10	.	TRGJP1	25	-1	-1	19
13	1.4790038340330158E-4	TGTGCCTTGTGGGAGATCCCCATTTATTATTATAAGAAACTCTTT	CALWEIPIYYYKKLF	TRGV9	.	TRGJ1	14	-1	-1	25
13	1.4790038340330158E-4	TGTGCCACCTGTAACCGGGTCCCCGTTTTTTATAAGAAACTCTTT	CATCNRVPVFYKKLF	TRGV7	.	TRGJ2	10	-1	-1	26
13	1.4790038340330158E-4	TGTGCCACCTGGGACGACCCTAGTAGTGATTGGATCAAGACGTTT	CATWDDPSSDWIKTF	TRGV2	.	TRGJP2	15	-1	-1	20
13	1.4790038340330158E-4	TGTGCCACCTGGGACAGGCCCACCGACCTGGTTAAGAAACTCTTT	CATWDRPTDLVKKLF	TRGV5	.	TRGJ1	19	-1	-1	32
13	1.4790038340330158E-4	TGTGCTGCGTGGGATCAAAAGAATTATTATAAGAAACTCTTT	CAAWDQKNYYKKLF	TRGV10	.	TRGJ1	14	-1	-1	20
13	1.4790038340330158E-4	TGTGCCTTGTGGGACGATACCACTGGTTGGTTCAAGATATTT	CALWDDTTGWFKIF	TRGV9	.	TRGJP1	13	-1	-1	16
13	1.4790038340330158E-4	TGTGCCACCTGGTCGACGGGCCCTGGTTATAAGAAACTCTTT	CATWSTGPGYKKLF	TRGV2	.	TRGJ1	22	-1	-1	26
13	1.4790038340330158E-4	TGTGCCACCTGGGGCCGGCTGCGTGATTGGATCAAGACGTTT	CATWGRLRDWIKTF	TRGV2	.	TRGJP2	18	-1	-1	22
13	1.4790038340330158E-4	TGTGCCACCTGGGATGGCCTGGTGGGGGATGGGAAACTCTTT	CATWDGLVGDGKLF	TRGV4	.	TRGJ1	16	-1	-1	32
13	1.4790038340330158E-4	TGTGCCACCTGGGATGACGGGGGTGGTTATAAGAAACTCTTT	CATWDDGGGYKKLF	TRGV4	.	TRGJ1	15	-1	-1	26
13	1.4790038340330158E-4	TGTGCCACCTGGGACTACCTTAGGGAGGTCGGGAAACTCTTT	CATWDYLREVGKLF	TRGV2	.	TRGJ1	14	-1	-1	32
13	1.4790038340330158E-4	TGTGCCACCTGGGACCTCCCACCTGGGGATAAGAAACTCTTT	CATWDLPPGDKKLF	TRGV2	.	TRGJ1	14	-1	-1	28
13	1.4790038340330158E-4	TGTGCCACCTGGGACGGCAGTATTGATTGGATCAAGACGTTT	CATWDGSIDWIKTF	TRGV2	.	TRGJP2	16	-1	-1	18
13	1.4790038340330158E-4	TGTGCCACCTGGGACAGGCCGAGCCCCTTTGAGAAACTCTTT	CATWDRPSPFEKLF	TRGV5	.	TRGJ1	19	-1	-1	31
13	1.4790038340330158E-4	TGTGCCACCTGGGACAGGCCAATTGGTTATAAGAAACTCTTT	CATWDRPIGYKKLF	TRGV5	.	TRGJ1	19	-1	-1	26
13	1.4790038340330158E-4	TGTGCTGCGTGGGATTATAGTTATTATAAGAAACTCTTT	CAAWDYSYYKKLF	TRGV10	.	TRGJ1	16	-1	-1	20
13	1.4790038340330158E-4	TGTGCCACCTGGGATGGTTATTATTATAAGAAACTCTTT	CATWDGYYYKKLF	TRGV4	.	TRGJ1	16	-1	-1	19
13	1.4790038340330158E-4	TGTGCCACCTGGGATGGTAATTATTATAAGAAACTCTTT	CATWDGNYYKKLF	TRGV4	.	TRGJ1	16	-1	-1	18
13	1.4790038340330158E-4	TGTGCCACCTGGGATGGGCCGAAGTATAAGAAACTCTTT	CATWDGPKYKKLF	TRGV4	.	TRGJ1	19	-1	-1	24
13	1.4790038340330158E-4	TGTGCCACCTGGGATGATCATTATTATAAGAAACTCTTT	CATWDDHYYKKLF	TRGV4	.	TRGJ1	15	-1	-1	19
13	1.4790038340330158E-4	TGTGCCACCTGGGACTATTTCTTTTATAAGAAACTCTTT	CATWDYFFYKKLF	TRGV5	.	TRGJ2	14	-1	-1	23
13	1.4790038340330158E-4	TGTGCCACCTGGGACCCCAAGGTTTATAAGAAACTCTTT	CATWDPKVYKKLF	TRGV3	.	TRGJ1	14	-1	-1	23
13	1.4790038340330158E-4	TGTGCCACCTGGGACAGGTTCGGGTATAAGAAACTCTTT	CATWDRFGYKKLF	TRGV7	.	TRGJ1	17	-1	-1	24
13	1.4790038340330158E-4	TGTGCCACCTGGGACAGGCCCCTGTATAAGAAACTCTTT	CATWDRPLYKKLF	TRGV7	.	TRGJ2	19	-1	-1	24
13	1.4790038340330158E-4	TGTGCCACCTGGGACAGGAATTATTATAAGAAACTCTTT	CATWDRNYYKKLF	TRGV3	.	TRGJ1	17	-1	-1	17
13	1.4790038340330158E-4	TGTGCCACCTGGGAGGGGAATTATTATAAGAAACTCTTT	CATWEGNYYKKLF	TRGV3	.	TRGJ1	13	-1	-1	17
13	1.4790038340330158E-4	TGTGCTGCGTGGCTGAATTATTATAAGAAACTCTTT	CAAWLNYYKKLF	TRGV10	.	TRGJ1	11	-1	-1	14
13	1.4790038340330158E-4	TGTGCTGCGTGGGTCTTTTATTATAAGAAACTCTTT	CAAWVFYYKKLF	TRGV10	.	TRGJ1	12	-1	-1	17
13	1.4790038340330158E-4	TGTGCTGCGTGGGGTCATGGGTATAAGAAACTCTTT	CAAWGHGYKKLF	TRGV10	.	TRGJ1	12	-1	-1	21
13	1.4790038340330158E-4	TGTGCCACCTGGGATAGCCGGTATAAGAAACTCTTT	CATWDSRYKKLF	TRGV8	.	TRGJ1	16	-1	-1	21
13	1.4790038340330158E-4	TGTGCCACCTGGGATAATTATTATAAGAAACTCTTT	CATWDNYYKKLF	TRGV4	.	TRGJ1	14	-1	-1	15
13	1.4790038340330158E-4	TGTGCCACCTGGGACCCGTATTATAAGAAACTCTTT	CATWDPYYKKLF	TRGV2	.	TRGJ1	14	-1	-1	18
13	1.4790038340330158E-4	TGTGCCACCTGGGACGGGCTAAATAAGAAACTCTTT	CATWDGLNKKLF	TRGV2	.	TRGJ1	18	-1	-1	22
13	1.4790038340330158E-4	TGTGCCACCTGGGACGGGCCAGGCGAGAAACTCTTT	CATWDGPGEKLF	TRGV2	.	TRGJ1	19	-1	-1	25
13	1.4790038340330158E-4	TGTGCCACCTGGGACGGGCGTTATAAGAAACTCTTT	CATWDGRYKKLF	TRGV2	.	TRGJ1	18	-1	-1	20
13	1.4790038340330158E-4	TGTGCCACCTGGGACGATCGACAAGGGAAACTCTTT	CATWDDRQGKLF	TRGV2	.	TRGJ1	15	-1	-1	26
13	1.4790038340330158E-4	TGTGCCACCTGGGACACGCGGAATAAGAAACTCTTT	CATWDTRNKKLF	TRGV7	.	TRGJ1	18	-1	-1	22
13	1.4790038340330158E-4	TGTGCCACCTGGGACAGGCGGGGTAAGAAACTCTTT	CATWDRRGKKLF	TRGV3	.	TRGJ1	18	-1	-1	23
13	1.4790038340330158E-4	TGTGCCACCTGGACCTGGTATTATAAGAAACTCTTT	CATWTWYYKKLF	TRGV2	.	TRGJ1	11	-1	-1	18
13	1.4790038340330158E-4	TGTGCTGCGTGGGGGGAGGGGTTCAAGATATTT	CAAWGEGFKIF	TRGV10	.	TRGJP1	12	-1	-1	19
13	1.4790038340330158E-4	TGTGCCACCTGGCTTTATTATAAGAAACTCTTT	CATWLYYKKLF	TRGV4	.	TRGJ1	11	-1	-1	14
13	1.4790038340330158E-4	TGTGCCACCTGGCCAAACGGCGGGAAACTCTTT	CATWPNGGKLF	TRGV4	.	TRGJ1	11	-1	-1	23
13	1.4790038340330158E-4	TGTGCCACCTGGGATGGGCTTAAGAAACTCTTT	CATWDGLKKLF	TRGV4	.	TRGJ1	18	-1	-1	20
13	1.4790038340330158E-4	TGTGCCACCTGGGATGGAGGGGAGAAACTCTTT	CATWDGGEKLF	TRGV8	.	TRGJ1	14	-1	-1	22
13	1.4790038340330158E-4	TGTGCCACCTGGGACGCGCCTAAGAAACTCTTT	CATWDAPKKLF	TRGV2	.	TRGJ1	19	-1	-1	20
13	1.4790038340330158E-4	TGTGCCACCTGGGACGGGCCTAAGAAACTCTTT	CATWDGPKKLF	TRGV2	.	TRGJ1	19	-1	-1	20
13	1.4790038340330158E-4	TGTGCCACCTGGGACAGGCCCCGGAAACTCTTT	CATWDRPRKLF	TRGV5	.	TRGJ1	19	-1	-1	23
13	1.4790038340330158E-4	TGTGCCACCTCTGATTGGATCAAGACGTTT	CATSDWIKTF	TRGV8	.	TRGJP2	9	-1	-1	11
13	1.4790038340330158E-4	TGTGCCACCTGGGCCCGGAAGAAACTCTTT	CATWARKKLF	TRGV4	.	TRGJ1	12	-1	-1	18
13	1.4790038340330158E-4	TGTGCCACCTGGGGGGGAAGGAAACTCTTT	CATWGGRKLF	TRGV2	.	TRGJ1	12	-1	-1	20
13	1.4790038340330158E-4	TGTGCCACCTGGGATGAAGAGAAACTCTTT	CATWDEEKLF	TRGV4	.	TRGJ1	15	-1	-1	19
13	1.4790038340330158E-4	TGTGCCACCTGGGACCCCGTGCAACTCTTT	CATWDPVQLF	TRGV8	.	TRGJ1	13	-1	-1	22
13	1.4790038340330158E-4	TGTGCCACCTGGGACGGTCCAAAACTCTTT	CATWDGPKLF	TRGV2	.	TRGJ1	19	-1	-1	21
13	1.4790038340330158E-4	TGTGCCACCTGGGACGGGGGGGAGACGTTT	CATWDGGETF	TRGV2	.	TRGJP2	17	-1	-1	22
13	1.4790038340330158E-4	TGTGCCACCTGGGACACTGGGAAACTCTTT	CATWDTGKLF	TRGV4	.	TRGJ1	13	-1	-1	20
13	1.4790038340330158E-4	TGTGCCACCCTTTATTATAAGAAACTCTTT	CATLYYKKLF	TRGV4	.	TRGJ1	8	-1	-1	11
13	1.4790038340330158E-4	TGTGCCCCTTATTATAAGAAACTCTTT	CAPYYKKLF	TRGV10	.	TRGJ1	4	-1	-1	8
13	1.4790038340330158E-4	TGTGCCACCTGTCCTAAGAAACTCTTT	CATCPKKLF	TRGV4	.	TRGJ1	10	-1	-1	14
13	1.4790038340330158E-4	TGTGCCACCTGGCACCAGAAACTCTTT	CATWHQKLF	TRGV4	.	TRGJ1	11	-1	-1	16
13	1.4790038340330158E-4	TGTGCCACCGGAAGGGGGAAACTCTTT	CATGRGKLF	TRGV8	.	TRGJ1	8	-1	-1	17
13	1.4790038340330158E-4	TGTGCCTTGTGGGAGAAACTCTTT	CALWEKLF	TRGV9	.	TRGJ1	14	-1	-1	13
13	1.4790038340330158E-4	TGTGCCACCTGGGAGGAGCTCTTT	CATWEELF	TRGV4	.	TRGJ1	13	-1	-1	18
13	1.4790038340330158E-4	TGTGCCACCCTCGAGAAACTCTTT	CATLEKLF	TRGV5	.	TRGJ1	8	-1	-1	13
13	1.4790038340330158E-4	TGTGATGGTTATAAGAAACTCTTT	CDGYKKLF	TRGV3	.	TRGJ1	3	-1	-1	8
13	1.4790038340330158E-4	TCCCGTCTAGAGAAACTCTTT	SRLEKLF	TRGV4	.	TRGJ1	0	-1	-1	10
13	1.4790038340330158E-4	TGTGCTGGGAAACTCTTT	CAGKLF	TRGV4	.	TRGJ1	4	-1	-1	8
13	1.4790038340330158E-4	TGTGCGGGTGAACTCTTT	CAGELF	TRGV5	.	TRGJ1	4	-1	-1	10
13	1.4790038340330158E-4	TGTGCTGCGTTT	CAAF	TRGV10	.	TRGJP1	9	-1	-1	9
12	1.3652343083381686E-4	TGTGCCACCTGGGACGGGCCGGGCCAGGAGATCCCGGGGCCTTACAAGAAACTCTTT	CATWDGPGQEIPGPYKKLF	TRGV2	.	TRGJ1	19	-1	-1	41
12	1.3652343083381686E-4	TGTGCCTTGTGGGAGGTGCCCCCTAGAATAGAAAATTATTATAAGAAACTCTTT	CALWEVPPRIENYYKKLF	TRGV9	.	TRGJ1	21	-1	-1	33
12	1.3652343083381686E-4	TGTGCTGCGTGGGATTCTGATAATTGTCGGAATTATTATAAGAAACTCTTT	CAAWDSDNCRNYYKKLF	TRGV10	.	TRGJ1	15	-1	-1	14
12	1.3652343083381686E-4	TGTGCTGCGTGGGATCCGATCCTTCCCCAGAATTATTATAAGAAACTCTTT	CAAWDPILPQNYYKKLF	TRGV10	.	TRGJ2	14	-1	-1	29
12	1.3652343083381686E-4	TGTGCCACCTGGGACGGGCCAGTCCCAGGGAGTGATTGGATCAAGACGTTT	CATWDGPVPGSDWIKTF	TRGV2	.	TRGJP2	28	-1	-1	30
12	1.3652343083381686E-4	TGTGCTGCGTGGGATTTTGGGTTTGGCACTGGTTGGTTCAAGATATTT	CAAWDFGFGTGWFKIF	TRGV10	.	TRGJP1	15	-1	-1	26
12	1.3652343083381686E-4	TGTGCCACCTGGGACGGGCAGTCCAGTAGTGATTGGATCAAGACGTTT	CATWDGQSSSDWIKTF	TRGV2	.	TRGJP2	18	-1	-1	24
12	1.3652343083381686E-4	TGTGCCACCTGGGACGGGCAGGGTTGGGGTGATTGGATCAAGACGTTT	CATWDGQGWGDWIKTF	TRGV5	.	TRGJP2	18	-1	-1	28
12	1.3652343083381686E-4	TGTGCCACCTGGGACGGGAAATATAGTAGTGATTGGATCAAGACGTTT	CATWDGKYSSDWIKTF	TRGV2	.	TRGJP2	17	-1	-1	20
12	1.3652343083381686E-4	TGTGCCACCTGGGACACCCAGGGTTCGAATTATTATAAGAAACTCTTT	CATWDTQGSNYYKKLF	TRGV3	.	TRGJ1	15	-1	-1	23
12	1.3652343083381686E-4	TGTGCCACCTGGGACAGGATATATAGTAGTGATTGGATCAAGACGTTT	CATWDRIYSSDWIKTF	TRGV2	.	TRGJP2	17	-1	-1	19
12	1.3652343083381686E-4	TGTGCTGCGTGGGATTATAATAGGGTTTATTATAAGAAACTCTTT	CAAWDYNRVYYKKLF	TRGV10	.	TRGJ1	16	-1	-1	26
12	1.3652343083381686E-4	TGTGCCTTGTGGGAGGCTCCTTATAATTATTATAAGAAACTCTTT	CALWEAPYNYYKKLF	TRGV9	.	TRGJ1	15	-1	-1	24
12	1.3652343083381686E-4	TGTGCCACCTGGGACCGGGGGGTGGGTGATTGGATCAAGACGTTT	CATWDRGVGDWIKTF	TRGV2	.	TRGJP2	18	-1	-1	25
12	1.3652343083381686E-4	TGTGCCACCTGGGACGTGACTAGTAGTGATTGGATCAAGACGTTT	CATWDVTSSDWIKTF	TRGV2	.	TRGJP2	15	-1	-1	20
12	1.3652343083381686E-4	TGTGCCACCTGGGACGGTATTTCTAGTGATTGGATCAAGACGTTT	CATWDGISSDWIKTF	TRGV2	.	TRGJP2	16	-1	-1	23
12	1.3652343083381686E-4	TGTGCCACCTGGGACGGCCAGGGTAGTGATTGGATCAAGACGTTT	CATWDGQGSDWIKTF	TRGV2	.	TRGJP2	16	-1	-1	22
12	1.3652343083381686E-4	TGTGCCACCTGGGACGGCGGGAGTAGTGATTGGATCAAGACGTTT	CATWDGGSSDWIKTF	TRGV2	.	TRGJP2	16	-1	-1	21
12	1.3652343083381686E-4	TGTGCCACCTGGGACGGGTATAGTAGTGATTGGATCAAGACGTTT	CATWDGYSSDWIKTF	TRGV2	.	TRGJP2	17	-1	-1	18
12	1.3652343083381686E-4	TGTGCCACCTGGGACAGGCCTCGAAGTGATTGGATCAAGACGTTT	CATWDRPRSDWIKTF	TRGV3	.	TRGJP2	20	-1	-1	24
12	1.3652343083381686E-4	TGTGCTGCGTGGGATCGTCCGAATTATTATAAGAAACTCTTT	CAAWDRPNYYKKLF	TRGV10	.	TRGJ1	14	-1	-1	19
12	1.3652343083381686E-4	TGTGCCTTGTGGGAGCTTACCCACTATTATAAGAAACTCTTT	CALWELTHYYKKLF	TRGV9	.	TRGJ1	14	-1	-1	24
12	1.3652343083381686E-4	TGTGCCTTGTGGGAGGTATATATTAAGTATAAGAAACTCTTT	CALWEVYIKYKKLF	TRGV9	.	TRGJ1	16	-1	-1	27
12	1.3652343083381686E-4	TGTGCCACCTCCCAAGAGTTGGGCAAAAAAATCAAGGTATTT	CATSQELGKKIKVF	TRGV3	.	TRGJP	9	-1	-1	12
12	1.3652343083381686E-4	TGTGCCACCTGGGGGCCACACGGTTATTATAAGAAACTCTTT	CATWGPHGYYKKLF	TRGV8	.	TRGJ1	12	-1	-1	23
12	1.3652343083381686E-4	TGTGCCACCTGGGATGTCAGCGGGAGTAAGAGGAAACTCTTT	CATWDVSGSKRKLF	TRGV4	.	TRGJ1	15	-1	-1	32
12	1.3652343083381686E-4	TGTGCCACCTGGGATAATGGAGCAGGATGGATCAAGACGTTT	CATWDNGAGWIKTF	TRGV8	.	TRGJP2	15	-1	-1	27
12	1.3652343083381686E-4	TGTGCCACCTGGGACGGGTTGAATTATTATAAGAAACTCTTT	CATWDGLNYYKKLF	TRGV2	.	TRGJ1	17	-1	-1	20
12	1.3652343083381686E-4	TGTGCCACCTGGGACGGGCCTCGTGATTGGATCAAGACGTTT	CATWDGPRDWIKTF	TRGV2	.	TRGJP2	23	-1	-1	22
12	1.3652343083381686E-4	TGTGCCACCTGGGAGAATAGTAGTGATTGGATCAAGACGTTT	CATWENSSDWIKTF	TRGV2	.	TRGJP2	13	-1	-1	16
12	1.3652343083381686E-4	TGTGCCACCTGTGCCGCCCGGGATTGGATCAAGACGTTT	CATCAARDWIKTF	TRGV3	.	TRGJP2	10	-1	-1	21
12	1.3652343083381686E-4	TGTGCCACCTGGGTCCGAGGGGGGTATAAGAAACTCTTT	CATWVRGGYKKLF	TRGV2	.	TRGJ1	12	-1	-1	24
12	1.3652343083381686E-4	TGTGCCACCTGGGATGTTAGACGTTGGATCAAGACGTTT	CATWDVRRWIKTF	TRGV8	.	TRGJP2	14	-1	-1	23
12	1.3652343083381686E-4	TGTGCCACCTGGGATGGGCCAGGGAAAAAGAAACTCTTT	CATWDGPGKKKLF	TRGV4	.	TRGJ1	19	-1	-1	27
12	1.3652343083381686E-4	TGTGCCACCTGGGATGGGGGGGGTTATAAGAAACTCTTT	CATWDGGGYKKLF	TRGV8	.	TRGJ1	17	-1	-1	23
12	1.3652343083381686E-4	TGTGCCACCTGGGATACCACTTGGGGTAAGAAACTCTTT	CATWDTTWGKKLF	TRGV4	.	TRGJ1	14	-1	-1	26
12	1.3652343083381686E-4	TGTGCCACCTGGGATACGAATTATTATAAGAAACTCTTT	CATWDTNYYKKLF	TRGV8	.	TRGJ1	15	-1	-1	13
12	1.3652343083381686E-4	TGTGCCACCTGGGACGGGCGGGGTTATAAGAAACTCTTT	CATWDGRGYKKLF	TRGV2	.	TRGJ1	18	-1	-1	23
12	1.3652343083381686E-4	TGTGCCACCTGGGACGGGCGATATTATAAGAAACTCTTT	CATWDGRYYKKLF	TRGV2	.	TRGJ1	18	-1	-1	21
12	1.3652343083381686E-4	TGTGCCACCTGGGACGGAGATTATTATAAGAAACTCTTT	CATWDGDYYKKLF	TRGV2	.	TRGJ1	16	-1	-1	19
12	1.3652343083381686E-4	TGTGCCACCTGGGACAGTAGTGATTGGATCAAGACGTTT	CATWDSSDWIKTF	TRGV3	.	TRGJP2	16	-1	-1	15
12	1.3652343083381686E-4	TGTGCCACCTGGGACAGCCCTTATTATAAGAAACTCTTT	CATWDSPYYKKLF	TRGV3	.	TRGJ1	20	-1	-1	20
12	1.3652343083381686E-4	TGTGCCACCTGGGACAGCCCCTGGGTGAAGAAACTCTTT	CATWDSPWVKKLF	TRGV3	.	TRGJ2	19	-1	-1	27
12	1.3652343083381686E-4	TGTGCCACCTGGGACAGGAACTATTATAAGAAACTCTTT	CATWDRNYYKKLF	TRGV5	.	TRGJ1	17	-1	-1	17
12	1.3652343083381686E-4	TGTGCCACGGTCCCCGGTAGTGATTGGATCAAGACGTTT	CATVPGSDWIKTF	TRGV4	.	TRGJP2	7	-1	-1	16
12	1.3652343083381686E-4	TGTGCTGCGTGGGGAAATTATTATAAGAAACTCTTT	CAAWGNYYKKLF	TRGV10	.	TRGJ1	12	-1	-1	15
12	1.3652343083381686E-4	TGTGCTGCGTGGGACATTTATTATAAGAAACTCTTT	CAAWDIYYKKLF	TRGV10	.	TRGJ1	13	-1	-1	17
12	1.3652343083381686E-4	TGTGCCCCCCGGGGGGGTTATTATAAGAAACTCTTT	CAPRGGYYKKLF	TRGV9	.	TRGJ2	5	-1	-1	17
12	1.3652343083381686E-4	TGTGCCACTTCTATCCGGAGGTGGATCAAGACGTTT	CATSIRRWIKTF	TRGV2	.	TRGJP2	7	-1	-1	21
12	1.3652343083381686E-4	TGTGCCACCTTGGGCAGTGATTGGATCAAGACGTTT	CATLGSDWIKTF	TRGV8	.	TRGJP2	13	-1	-1	15
12	1.3652343083381686E-4	TGTGCCACCTGCAGGGGTGATTGGATCAAGACGTTT	CATCRGDWIKTF	TRGV8	.	TRGJP2	10	-1	-1	16
12	1.3652343083381686E-4	TGTGCCACCTGGGCCGTTTATTATAAGAAACTCTTT	CATWAVYYKKLF	TRGV3	.	TRGJ1	12	-1	-1	17
12	1.3652343083381686E-4	TGTGCCACCTGGGCGCCCGGGTATAAGAAACTCTTT	CATWAPGYKKLF	TRGV4	.	TRGJ1	12	-1	-1	21
12	1.3652343083381686E-4	TGTGCCACCTGGGGGATTTATTATAAGAAACTCTTT	CATWGIYYKKLF	TRGV7	.	TRGJ1	12	-1	-1	14
12	1.3652343083381686E-4	TGTGCCACCTGGGATGGGCATTATAAGAAACTCTTT	CATWDGHYKKLF	TRGV4	.	TRGJ1	18	-1	-1	19
12	1.3652343083381686E-4	TGTGCCACCTGGGATATTTATTATAAGAAACTCTTT	CATWDIYYKKLF	TRGV4	.	TRGJ1	14	-1	-1	17
12	1.3652343083381686E-4	TGTGCCACCTGGGATAGGATTGGGAAGAAACTCTTT	CATWDRIGKKLF	TRGV8	.	TRGJ1	17	-1	-1	24
12	1.3652343083381686E-4	TGTGCCACCTGGGACGTGGATTATAAGAAACTCTTT	CATWDVDYKKLF	TRGV2	.	TRGJ1	15	-1	-1	19
12	1.3652343083381686E-4	TGTGCCACCTGGGACGGCCGATCTAAGAAACTCTTT	CATWDGRSKKLF	TRGV2	.	TRGJ1	16	-1	-1	23
12	1.3652343083381686E-4	TGTGCCACCTGGGACGGGCTTTGGATCAAGACGTTT	CATWDGLWIKTF	TRGV2	.	TRGJP2	18	-1	-1	20
12	1.3652343083381686E-4	TGTGCCACCTGGGACGGGCCCCGGAAGAAACTCTTT	CATWDGPRKKLF	TRGV2	.	TRGJ1	20	-1	-1	24
12	1.3652343083381686E-4	TGTGCCACCTGGGACGGGCGATATAAGAAACTCTTT	CATWDGRYKKLF	TRGV2	.	TRGJ1	18	-1	-1	21
12	1.3652343083381686E-4	TGTGCCACCTGGGACGGGGTTGATAAGAAACTCTTT	CATWDGVDKKLF	TRGV2	.	TRGJ1	17	-1	-1	22
12	1.3652343083381686E-4	TGTGCCACCTGGGACACCCCCTGTAAGAAACTCTTT	CATWDTPCKKLF	TRGV7	.	TRGJ1	15	-1	-1	23
12	1.3652343083381686E-4	TGTGCCACCTGGGACAGGCCTTATAAGAAACTCTTT	CATWDRPYKKLF	TRGV3	.	TRGJ1	20	-1	-1	20
12	1.3652343083381686E-4	TGTGCCACCTGGGACAGGCAGGGGATCAAGACGTTT	CATWDRQGIKTF	TRGV5	.	TRGJP2	18	-1	-1	22
12	1.3652343083381686E-4	TGTGCCACCTGGGACAGGGGTTATAAGAAACTCTTT	CATWDRGYKKLF	TRGV3	.	TRGJ1	17	-1	-1	20
12	1.3652343083381686E-4	TGTGCCACCTGGAGTAGTGATTGGATCAAGACGTTT	CATWSSDWIKTF	TRGV5	.	TRGJP2	11	-1	-1	12
12	1.3652343083381686E-4	TGTGCCACTCCCTGTGGCCCGTTAGTGCTCTTT	CATPCGPLVLF	TRGV5	.	TRGJ1	7	-1	-1	27
12	1.3652343083381686E-4	TGTGCCACCTGGGCTTTCGGGGGGAAACTCTTT	CATWAFGGKLF	TRGV8	.	TRGJ1	12	-1	-1	23
12	1.3652343083381686E-4	TGTGCCACCTGGGATCAGTATAAGAAACTCTTT	CATWDQYKKLF	TRGV3	.	TRGJ1	17	-1	-1	18
12	1.3652343083381686E-4	TGTGCCACCTGGGATGCTTATAAGAAACTCTTT	CATWDAYKKLF	TRGV4	.	TRGJ1	15	-1	-1	17
12	1.3652343083381686E-4	TGTGCCACCTGGGATGGGCCTATGAAACTCTTT	CATWDGPMKLF	TRGV4	.	TRGJ1	22	-1	-1	20
12	1.3652343083381686E-4	TGTGCCACCTGGGATGGGCCGGTGAAACTCTTT	CATWDGPVKLF	TRGV4	.	TRGJ1	19	-1	-1	23
12	1.3652343083381686E-4	TGTGCCACCTGGGATGAGCATAAGAAACTCTTT	CATWDEHKKLF	TRGV4	.	TRGJ1	18	-1	-1	19
12	1.3652343083381686E-4	TGTGCCACCTGGGACCATTGGGGGAAACTCTTT	CATWDHWGKLF	TRGV4	.	TRGJ1	13	-1	-1	23
12	1.3652343083381686E-4	TGTGCCACCTGGGACGGTCCGAAGAAACTCTTT	CATWDGPKKLF	TRGV2	.	TRGJ1	19	-1	-1	21
12	1.3652343083381686E-4	TGTGCCACCTGGGACGGGCTTTGGAAACTCTTT	CATWDGLWKLF	TRGV2	.	TRGJ1	18	-1	-1	23
12	1.3652343083381686E-4	TGTGCCACCTGGGACGGGGATAAGAAACTCTTT	CATWDGDKKLF	TRGV2	.	TRGJ1	17	-1	-1	19
12	1.3652343083381686E-4	TGTGCCACCTGGGAGGCTTTAGGGAAACTCTTT	CATWEALGKLF	TRGV2	.	TRGJ1	13	-1	-1	23
12	1.3652343083381686E-4	TGTGCTGCGTGGGTGTGGTTCAAGATATTT	CAAWVWFKIF	TRGV10	.	TRGJP1	12	-1	-1	11
12	1.3652343083381686E-4	TGTGCCCCTCGACATTATAAGAAACTCTTT	CAPRHYKKLF	TRGV2	.	TRGJ1	8	-1	-1	13
12	1.3652343083381686E-4	TGTGCCACCTGGGATGATAAGAAACTCTTT	CATWDDKKLF	TRGV4	.	TRGJ1	15	-1	-1	13
12	1.3652343083381686E-4	TGTGCCACCTGGGACAGGCGAAAACTCTTT	CATWDRRKLF	TRGV7	.	TRGJ1	18	-1	-1	21
12	1.3652343083381686E-4	TGTGCCACCGGTGGTTGGTTCAAGATATTT	CATGGWFKIF	TRGV7	.	TRGJP1	8	-1	-1	11
12	1.3652343083381686E-4	TGTGCCACCTGGGACGGGCGTCTCTTT	CATWDGRLF	TRGV2	.	TRGJ1	18	-1	-1	21
12	1.3652343083381686E-4	TGTGCCACCTGGGAGGTTCGGCTCTTT	CATWEVRLF	TRGV4	.	TRGJ1	13	-1	-1	21
12	1.3652343083381686E-4	TGTGCCACCTTAAAGAAACTCTTT	CATLKKLF	TRGV4	.	TRGJ1	9	-1	-1	9
12	1.3652343083381686E-4	TGTGCCACCTGGGTGAAACTCTTT	CATWVKLF	TRGV8	.	TRGJ2	12	-1	-1	14
12	1.3652343083381686E-4	TGTGCCACCTGGGAGCAACTCTTT	CATWEQLF	TRGV2	.	TRGJ1	13	-1	-1	13
12	1.3652343083381686E-4	TGTGCCAAAAAAAAGAAACTCTTT	CAKKKKLF	TRGV4	.	TRGJ1	6	-1	-1	12
12	1.3652343083381686E-4	TGTGGTGGGTATAAGAAACTCTTT	CGGYKKLF	TRGV8	.	TRGJ1	3	-1	-1	9
12	1.3652343083381686E-4	TGTGGGGGGGATAAGAAACTCTTT	CGGDKKLF	TRGV3	.	TRGJ1	3	-1	-1	10
12	1.3652343083381686E-4	TGCCGGCGCGATAAGAAACTCTTT	CRRDKKLF	TRGV5	.	TRGJ1	1	-1	-1	10
11	1.251464782643321E-4	TGTGCCACCTGGGACGGGCGAGGGGCTATCGGAACCTATAGTAGTGATTGGATCAAGACGTTT	CATWDGRGAIGTYSSDWIKTF	TRGV2	.	TRGJP2	18	-1	-1	36
11	1.251464782643321E-4	TGTGCCACCTGGGACGGGCTGAATTGGAGTAGTGATTGGATCAAGACGTTT	CATWDGLNWSSDWIKTF	TRGV2	.	TRGJP2	18	-1	-1	27
11	1.251464782643321E-4	TGTGCCACCTGGGACGACCCACCTAATAGTAGTGATTGGATCAAGACGTTT	CATWDDPPNSSDWIKTF	TRGV2	.	TRGJP2	15	-1	-1	22
11	1.251464782643321E-4	TGTGCCACCTGGGACGGGCCGGGAAGTAGTGATTGGATCAAGACGTTT	CATWDGPGSSDWIKTF	TRGV2	.	TRGJP2	19	-1	-1	24
11	1.251464782643321E-4	TGTGCCACCTGGGACGGACTATATAGTAGTGATTGGATCAAGACGTTT	CATWDGLYSSDWIKTF	TRGV3	.	TRGJP2	14	-1	-1	17
11	1.251464782643321E-4	TGTGCCACCTGGGACGATCAAAATAGTAGTGATTGGATCAAGACGTTT	CATWDDQNSSDWIKTF	TRGV2	.	TRGJP2	15	-1	-1	22
11	1.251464782643321E-4	TGTGCCACCTGGGACAGGCCTTGCGTTAATGGGTATAAGAAACTCTTT	CATWDRPCVNGYKKLF	TRGV3	.	TRGJ1	20	-1	-1	33
11	1.251464782643321E-4	TGTGCTGCGTGGGATTATATGACCTATTATTATAAGAAACTCTTT	CAAWDYMTYYYKKLF	TRGV10	.	TRGJ1	16	-1	-1	25
11	1.251464782643321E-4	TGTGCTGCGTGGGACTCTTTGCGGGGTTATTATAAGAAACTCTTT	CAAWDSLRGYYKKLF	TRGV10	.	TRGJ1	13	-1	-1	26
11	1.251464782643321E-4	TGTGCCACCTGGGATAGGCGCTCCGATTATTATAAGAAACTCTTT	CATWDRRSDYYKKLF	TRGV8	.	TRGJ1	18	-1	-1	25
11	1.251464782643321E-4	TGTGCCACCTGGGACCAGTATAGTAGTGATTGGATCAAGACGTTT	CATWDQYSSDWIKTF	TRGV3	.	TRGJP2	14	-1	-1	18
11	1.251464782643321E-4	TGTGCCACCTGGGACGGGCTGGGTAGTGATTGGATCAAGACGTTT	CATWDGLGSDWIKTF	TRGV2	.	TRGJP2	18	-1	-1	22
11	1.251464782643321E-4	TGTGCCACCTGGGACGGGCAGGGTAGTGATTGGATCAAGACGTTT	CATWDGQGSDWIKTF	TRGV2	.	TRGJP2	18	-1	-1	22
11	1.251464782643321E-4	TGTGCCACCTGGGACGGGACCTTTACTTATTATAAGAAACTCTTT	CATWDGTFTYYKKLF	TRGV2	.	TRGJ1	20	-1	-1	26
11	1.251464782643321E-4	TGTGCCACCTGGGACGGATATAGTAGTGATTGGATCAAGACGTTT	CATWDGYSSDWIKTF	TRGV2	.	TRGJP2	16	-1	-1	17
11	1.251464782643321E-4	TGTGCCACCTGGGACGGAATACCTAGTGATTGGATCAAGACGTTT	CATWDGIPSDWIKTF	TRGV2	.	TRGJP2	16	-1	-1	23
11	1.251464782643321E-4	TGTGCCACCTGGGACAGCCTGGGCAGTGATTGGATCAAGACGTTT	CATWDSLGSDWIKTF	TRGV3	.	TRGJP2	20	-1	-1	24
11	1.251464782643321E-4	TGTGCCACCTGGGACAGGCCCGATGTTTATTATAAGAAACTCTTT	CATWDRPDVYYKKLF	TRGV3	.	TRGJ1	19	-1	-1	26
11	1.251464782643321E-4	TGTGCCACCTGGGAAGAGGGAAGTAGTGATTGGATCAAGACGTTT	CATWEEGSSDWIKTF	TRGV2	.	TRGJP2	13	-1	-1	21
11	1.251464782643321E-4	TGTGCTGCGTGGGCCCGTTCGAATTATTATAAGAAACTCTTT	CAAWARSNYYKKLF	TRGV10	.	TRGJ1	12	-1	-1	17
11	1.251464782643321E-4	TGTGCTGCGTGGGATTGGTTTATCGTACGGTTCAAGATATTT	CAAWDWFIVRFKIF	TRGV10	.	TRGJP1	15	-1	-1	28
11	1.251464782643321E-4	TGTGCTGCGTGGGATTACCCCCTTTATTATAAGAAACTCTTT	CAAWDYPLYYKKLF	TRGV10	.	TRGJ1	17	-1	-1	23
11	1.251464782643321E-4	TGTGCTGCGTGGGAGTCTAAGAATTATTATAAGAAACTCTTT	CAAWESKNYYKKLF	TRGV10	.	TRGJ1	13	-1	-1	20
11	1.251464782643321E-4	TGTGCCTTGTGGGAGGGGGAGAATTATTATAAGAAACTCTTT	CALWEGENYYKKLF	TRGV9	.	TRGJ1	15	-1	-1	20
11	1.251464782643321E-4	TGTGCCACCTGGGATCCCTTCACTGGTTGGTTCAAGATATTT	CATWDPFTGWFKIF	TRGV4	.	TRGJP1	14	-1	-1	20
11	1.251464782643321E-4	TGTGCCACCTGGGATGGGCCGGGGTATTATAAGAAACTCTTT	CATWDGPGYYKKLF	TRGV4	.	TRGJ1	19	-1	-1	24
11	1.251464782643321E-4	TGTGCCACCTGGGACGGCTCTCTCCATTATAAGAAACTCTTT	CATWDGSLHYKKLF	TRGV2	.	TRGJ1	16	-1	-1	25
11	1.251464782643321E-4	TGTGCCACCTGGGACGGGCGTCGGTATTATAAGAAACTCTTT	CATWDGRRYYKKLF	TRGV2	.	TRGJ1	18	-1	-1	24
11	1.251464782643321E-4	TGTGCCACCTGGGACGGGCACAGTGATTGGATCAAGACGTTT	CATWDGHSDWIKTF	TRGV2	.	TRGJP2	18	-1	-1	21
11	1.251464782643321E-4	TGTGCCACCTGGGACGGACCTCGTGATTGGATCAAGACGTTT	CATWDGPRDWIKTF	TRGV2	.	TRGJP2	23	-1	-1	22
11	1.251464782643321E-4	TGTGCCACCTGGGACAGCCAGAATTATTATAAGAAACTCTTT	CATWDSQNYYKKLF	TRGV3	.	TRGJ1	16	-1	-1	20
11	1.251464782643321E-4	TGTGCCACCTGGGACAGGCCTGATTATTATAAGAAACTCTTT	CATWDRPDYYKKLF	TRGV5	.	TRGJ1	21	-1	-1	22
11	1.251464782643321E-4	TGTGCCACCTGGGACAGGGGGAATTATTATAAGAAACTCTTT	CATWDRGNYYKKLF	TRGV3	.	TRGJ1	17	-1	-1	20
11	1.251464782643321E-4	TGTGCCACCCTACCTTGGGGTAGTGATTGGATCAAGACGTTT	CATLPWGSDWIKTF	TRGV8	.	TRGJP2	8	-1	-1	19
11	1.251464782643321E-4	TGTGCCACCCCCTTTGAGTTGGGCAAAAAAATCAAGGTATTT	CATPFELGKKIKVF	TRGV4	.	TRGJP	8	-1	-1	15
11	1.251464782643321E-4	TGTGCCACCGAGGCGGGATGGAGTGATTGGATCAAGACGTTT	CATEAGWSDWIKTF	TRGV3	.	TRGJP2	8	-1	-1	21
11	1.251464782643321E-4	TGTGCTGCGTGGGATTATTTGTATTATAAGAAACTCTTT	CAAWDYLYYKKLF	TRGV10	.	TRGJ1	16	-1	-1	21
11	1.251464782643321E-4	TGTGCCACCTGGGGACTCACGCTAGCGGAGAAACTCTTT	CATWGLTLAEKLF	TRGV4	.	TRGJ1	12	-1	-1	28
11	1.251464782643321E-4	TGTGCCACCTGGGGAGGAGGTGATTGGATCAAGACGTTT	CATWGGGDWIKTF	TRGV4	.	TRGJP2	12	-1	-1	19
11	1.251464782643321E-4	TGTGCCACCTGGGATGTGAATTATTATAAGAAACTCTTT	CATWDVNYYKKLF	TRGV4	.	TRGJ1	15	-1	-1	17
11	1.251464782643321E-4	TGTGCCACCTGGGATGCCCTCGTTAGGAAGAAACTCTTT	CATWDALVRKKLF	TRGV4	.	TRGJ1	15	-1	-1	27
11	1.251464782643321E-4	TGTGCCACCTGGGATGGCCATTATTATAAGAAACTCTTT	CATWDGHYYKKLF	TRGV4	.	TRGJ1	16	-1	-1	19
11	1.251464782643321E-4	TGTGCCACCTGGGATGGCGGGGAGCATAAGAAACTCTTT	CATWDGGEHKKLF	TRGV4	.	TRGJ1	16	-1	-1	25
11	1.251464782643321E-4	TGTGCCACCTGGGATGGGCTTGGATATAAGAAACTCTTT	CATWDGLGYKKLF	TRGV4	.	TRGJ1	18	-1	-1	24
11	1.251464782643321E-4	TGTGCCACCTGGGATGGGCCGGGGTATAAGAAACTCTTT	CATWDGPGYKKLF	TRGV4	.	TRGJ1	19	-1	-1	24
11	1.251464782643321E-4	TGTGCCACCTGGGATGGGCAGAGAGGAAAGAAACTCTTT	CATWDGQRGKKLF	TRGV4	.	TRGJ1	18	-1	-1	27
11	1.251464782643321E-4	TGTGCCACCTGGGATGGAGATTATTATAAGAAACTCTTT	CATWDGDYYKKLF	TRGV4	.	TRGJ1	16	-1	-1	19
11	1.251464782643321E-4	TGTGCCACCTGGGATGAGTTACTGGGGGAGAAACTCTTT	CATWDELLGEKLF	TRGV4	.	TRGJ2	15	-1	-1	28
11	1.251464782643321E-4	TGTGCCACCTGGGACGGGCCTGAATATAAGAAACTCTTT	CATWDGPEYKKLF	TRGV2	.	TRGJ1	19	-1	-1	24
11	1.251464782643321E-4	TGTGCCACCTGGGACGGGCCGTGCTATAAGAAACTCTTT	CATWDGPCYKKLF	TRGV2	.	TRGJ1	19	-1	-1	24
11	1.251464782643321E-4	TGTGCCACCTGGGACGGGCCGCGGTATAAGAAACTCTTT	CATWDGPRYKKLF	TRGV2	.	TRGJ1	19	-1	-1	24
11	1.251464782643321E-4	TGTGCCACCTGGGACGGGCCGGGATATAAGAAACTCTTT	CATWDGPGYKKLF	TRGV2	.	TRGJ1	19	-1	-1	24
11	1.251464782643321E-4	TGTGCCACCTGGGACGGGGAAAGTTATAAGAAACTCTTT	CATWDGESYKKLF	TRGV2	.	TRGJ1	17	-1	-1	23
11	1.251464782643321E-4	TGTGCCACCTGGGACGGGATTTATTATAAGAAACTCTTT	CATWDGIYYKKLF	TRGV2	.	TRGJ1	17	-1	-1	17
11	1.251464782643321E-4	TGTGCCACCTGGGACAGTCGGACGGATAAGAAACTCTTT	CATWDSRTDKKLF	TRGV7	.	TRGJ1	16	-1	-1	25
11	1.251464782643321E-4	TGTGCCACCTGGGACAGGCGGGATTATAAGAAACTCTTT	CATWDRRDYKKLF	TRGV3	.	TRGJ1	18	-1	-1	22
11	1.251464782643321E-4	TGTGCCACCTGGGACAGGCGAGGCTATAAGAAACTCTTT	CATWDRRGYKKLF	TRGV5	.	TRGJ1	18	-1	-1	24
11	1.251464782643321E-4	TGTGCCACCTGGACTGATTTTTATTATAAGAAACTCTTT	CATWTDFYYKKLF	TRGV4	.	TRGJ1	11	-1	-1	20
11	1.251464782643321E-4	TGTGCTGCGTGGGGGCAAAGAGAAAAGAAACTCTTT	CAAWGQREKKLF	TRGV10	.	TRGJ1	12	-1	-1	24
11	1.251464782643321E-4	TGTGCTGCGTGGGATCTGTGGGATAAGAAACTCTTT	CAAWDLWDKKLF	TRGV10	.	TRGJ1	14	-1	-1	22
11	1.251464782643321E-4	TGTGCCACCTCTCCAATTTATTATAAGAAACTCTTT	CATSPIYYKKLF	TRGV4	.	TRGJ1	9	-1	-1	17
11	1.251464782643321E-4	TGTGCCACCTGGGCGAATTATTATAAGAAACTCTTT	CATWANYYKKLF	TRGV4	.	TRGJ1	12	-1	-1	13
11	1.251464782643321E-4	TGTGCCACCTGGGATGCGTATTATAAGAAACTCTTT	CATWDAYYKKLF	TRGV4	.	TRGJ1	15	-1	-1	18
11	1.251464782643321E-4	TGTGCCACCTGGGATGGGCTTTATAAGAAACTCTTT	CATWDGLYKKLF	TRGV4	.	TRGJ1	18	-1	-1	20
11	1.251464782643321E-4	TGTGCCACCTGGGACTTTTATTATAAGAAACTCTTT	CATWDFYYKKLF	TRGV4	.	TRGJ1	13	-1	-1	17
11	1.251464782643321E-4	TGTGCCACCTGGGACGGTCCTCGTAAGAAACTCTTT	CATWDGPRKKLF	TRGV3	.	TRGJ1	20	-1	-1	23
11	1.251464782643321E-4	TGTGCCACCTGGGACGGGCACCCTAAGAAACTCTTT	CATWDGHPKKLF	TRGV2	.	TRGJ1	18	-1	-1	23
11	1.251464782643321E-4	TGTGCCACCTGGGAGGTATATTATAAGAAACTCTTT	CATWEVYYKKLF	TRGV4	.	TRGJ1	13	-1	-1	18
11	1.251464782643321E-4	TGTGCCACCGGGGATTGGGATTGGATCAAGACGTTT	CATGDWDWIKTF	TRGV8	.	TRGJP2	17	-1	-1	18
11	1.251464782643321E-4	TGTGCCTTGTTAGCTGGTTGGTTCAAGATATTT	CALLAGWFKIF	TRGV9	.	TRGJP1	9	-1	-1	13
11	1.251464782643321E-4	TGTGCCACCTGGGATTGCTGGATCAAGACGTTT	CATWDCWIKTF	TRGV4	.	TRGJP2	14	-1	-1	18
11	1.251464782643321E-4	TGTGCCACCTGGGATTGGCGGAGTAAACTCTTT	CATWDWRSKLF	TRGV4	.	TRGJ1	18	-1	-1	24
11	1.251464782643321E-4	TGTGCCACCTGGGATGTTTATAAGAAACTCTTT	CATWDVYKKLF	TRGV4	.	TRGJ1	15	-1	-1	17
11	1.251464782643321E-4	TGTGCCACCTGGGATGTAGACAAGAAACTCTTT	CATWDVDKKLF	TRGV4	.	TRGJ1	15	-1	-1	21
11	1.251464782643321E-4	TGTGCCACCTGGGATGCAAGTGGTGAACTCTTT	CATWDASGELF	TRGV8	.	TRGJ1	14	-1	-1	25
11	1.251464782643321E-4	TGTGCCACCTGGGACCTGGATAAGAAACTCTTT	CATWDLDKKLF	TRGV3	.	TRGJ1	14	-1	-1	19
11	1.251464782643321E-4	TGTGCCACCTGGGACGGGCGGGTGAAACTCTTT	CATWDGRVKLF	TRGV2	.	TRGJ1	18	-1	-1	23
11	1.251464782643321E-4	TGTGCCACCTGGGACGGGCGGATGAAACTCTTT	CATWDGRMKLF	TRGV2	.	TRGJ1	18	-1	-1	23
11	1.251464782643321E-4	TGTGCCACCTGGGACGATTATAAGAAACTCTTT	CATWDDYKKLF	TRGV8	.	TRGJ1	13	-1	-1	16
11	1.251464782643321E-4	TGTGCCACCTGGGACAGGCCCGTGGAACTCTTT	CATWDRPVELF	TRGV5	.	TRGJ1	22	-1	-1	25
11	1.251464782643321E-4	TGTGCCACCTGGGACAGGCCGGGGGAACTCTTT	CATWDRPGELF	TRGV7	.	TRGJ1	19	-1	-1	25
11	1.251464782643321E-4	TGTGCCACCTGGGACAGGCGCAAGAAACTCTTT	CATWDRRKKLF	TRGV5	.	TRGJ1	18	-1	-1	21
11	1.251464782643321E-4	TGTGCCACCTGGGACAGGCGAAGGAAACTCTTT	CATWDRRRKLF	TRGV3	.	TRGJ1	18	-1	-1	23
11	1.251464782643321E-4	TGTGCCACCTGGGACAGGCACGGGAAACTCTTT	CATWDRHGKLF	TRGV5	.	TRGJ1	18	-1	-1	23
11	1.251464782643321E-4	TGTGCCACCTGGGACAGGGAGGGGAAACTCTTT	CATWDREGKLF	TRGV5	.	TRGJ1	17	-1	-1	23
11	1.251464782643321E-4	TGTGCCACCTGGGACAGACCCAAGAAACTCTTT	CATWDRPKKLF	TRGV3	.	TRGJ1	19	-1	-1	21
11	1.251464782643321E-4	TGTGCCACCTGGGACAGACCGGCCTGGCTCTTT	CATWDRPAWLF	TRGV3	.	TRGJ1	19	-1	-1	27
11	1.251464782643321E-4	TGTGCCACCTGGGAGGGTTATAAGAAACTCTTT	CATWEGYKKLF	TRGV4	.	TRGJ1	16	-1	-1	17
11	1.251464782643321E-4	TGTGCCACTGAAAATTATAAGAAACTCTTT	CATENYKKLF	TRGV3	.	TRGJ1	7	-1	-1	13
11	1.251464782643321E-4	TGTGCCACCTGGGTTAAAAAGAAACTCTTT	CATWVKKKLF	TRGV2	.	TRGJ1	12	-1	-1	18
11	1.251464782643321E-4	TGTGCCACCTGGGCCCGTAAGAAACTCTTT	CATWARKKLF	TRGV8	.	TRGJ1	12	-1	-1	17
11	1.251464782643321E-4	TGTGCCACCTGGGGTTACAAGAAACTCTTT	CATWGYKKLF	TRGV2	.	TRGJ1	12	-1	-1	14
11	1.251464782643321E-4	TGTGCCACCTGGGGATTTAAGAAACTCTTT	CATWGFKKLF	TRGV3	.	TRGJ1	12	-1	-1	14
11	1.251464782643321E-4	TGTGCCACCTGGGATCCGGAGAAACTCTTT	CATWDPEKLF	TRGV3	.	TRGJ1	13	-1	-1	19
11	1.251464782643321E-4	TGTGCCACCTGGGATGTAGGGAAACTCTTT	CATWDVGKLF	TRGV8	.	TRGJ1	14	-1	-1	20
11	1.251464782643321E-4	TGTGCCACCTGGGATAGCCGGATACTCTTT	CATWDSRILF	TRGV8	.	TRGJ1	16	-1	-1	20
11	1.251464782643321E-4	TGTGCCACCTGGGATAAGGAGAAACTCTTT	CATWDKEKLF	TRGV8	.	TRGJ1	15	-1	-1	19
11	1.251464782643321E-4	TGTGCCACCTGGGACAGGCTTCAACTCTTT	CATWDRLQLF	TRGV3	.	TRGJ1	18	-1	-1	22
11	1.251464782643321E-4	TGTGCCACCTGGGAGTGGATCAAGACGTTT	CATWEWIKTF	TRGV8	.	TRGJP2	13	-1	-1	12
11	1.251464782643321E-4	TGTGCTGCGTGGGATTACTCCCTCTTT	CAAWDYSLF	TRGV10	.	TRGJ2	17	-1	-1	21
11	1.251464782643321E-4	TGTGCCACTCCCCCCCAGAAACTCTTT	CATPPQKLF	TRGV3	.	TRGJ1	7	-1	-1	16
11	1.251464782643321E-4	TGTGCCACCTGTGATAAGAAACTCTTT	CATCDKKLF	TRGV8	.	TRGJ1	15	-1	-1	13
11	1.251464782643321E-4	TGTGCCACCTGGGCTAAGAAACTCTTT	CATWAKKLF	TRGV8	.	TRGJ1	15	-1	-1	14
11	1.251464782643321E-4	TGTGCCACCTGGGACAGGCGACTCTTT	CATWDRRLF	TRGV3	.	TRGJ1	18	-1	-1	20
11	1.251464782643321E-4	TGTGCCACCGATTATAAGAAACTCTTT	CATDYKKLF	TRGV4	.	TRGJ1	8	-1	-1	10
11	1.251464782643321E-4	TGTGCCACCAGGCTTGGGAAACTCTTT	CATRLGKLF	TRGV2	.	TRGJ1	11	-1	-1	17
11	1.251464782643321E-4	CCCACTAGTGATTGGATCAAGACGTTT	PTSDWIKTF	TRGV8	.	TRGJP2	-1	-1	-1	5
11	1.251464782643321E-4	TGTGCCACCTGGATTGCCCTCTTT	CATWIALF	TRGV8	.	TRGJ1	11	-1	-1	18
11	1.251464782643321E-4	TGTGCCAAAGGTCTCTTT	CAKGLF	TRGV2	.	TRGJ1	6	-1	-1	12
10	1.1376952569484738E-4	TGTGCCACCTGGGACGGGCTGTTGTTATATAGTAGTGATTGGATCAAGACGTTT	CATWDGLLLYSSDWIKTF	TRGV2	.	TRGJP2	18	-1	-1	25
10	1.1376952569484738E-4	TGTGCTGCGTGGGATTATAGTCGGGGGGGGAATTATTATAAGAAACTCTTT	CAAWDYSRGGNYYKKLF	TRGV10	.	TRGJ1	16	-1	-1	29
10	1.1376952569484738E-4	TGTGCCACCTGGGATCTAGATAAAGATAGTAGTGATTGGATCAAGACGTTT	CATWDLDKDSSDWIKTF	TRGV8	.	TRGJP2	14	-1	-1	25
10	1.1376952569484738E-4	TGTGCCACCTGGGATAGGGAATTACCTTCGAATTATTATAAGAAACTCTTT	CATWDRELPSNYYKKLF	TRGV8	.	TRGJ1	17	-1	-1	26
10	1.1376952569484738E-4	TGTGCCACCTGGGATGGCACCTATAGTAGTGATTGGATCAAGACGTTT	CATWDGTYSSDWIKTF	TRGV4	.	TRGJP2	16	-1	-1	21
10	1.1376952569484738E-4	TGTGCCACCTGGGATGGGCCTAGGGTGAGTGATTGGATCAAGACGTTT	CATWDGPRVSDWIKTF	TRGV4	.	TRGJP2	19	-1	-1	27
10	1.1376952569484738E-4	TGTGCCACCTGGGATGGAAGTCATAGTAGTGATTGGATCAAGACGTTT	CATWDGSHSSDWIKTF	TRGV8	.	TRGJP2	14	-1	-1	22
10	1.1376952569484738E-4	TGTGCCACCTGGGATAACTCCATCCGATTGCATTATAAGAAACTCTTT	CATWDNSIRLHYKKLF	TRGV4	.	TRGJ1	14	-1	-1	31
10	1.1376952569484738E-4	TGTGCCACCTGGGACGGGCCTGGTGCGGCTTATGAGGGGAAACTCTTT	CATWDGPGAAYEGKLF	TRGV2	.	TRGJ1	19	-1	-1	38
10	1.1376952569484738E-4	TGTGCCACCTGGGACGGGCCCCCAAGTAGTGATTGGATCAAGACGTTT	CATWDGPPSSDWIKTF	TRGV2	.	TRGJP2	20	-1	-1	24
10	1.1376952569484738E-4	TGTGCCACCTGGGACGGGCCGGGAAAACGTGATTGGATCAAGACGTTT	CATWDGPGKRDWIKTF	TRGV2	.	TRGJP2	19	-1	-1	28
10	1.1376952569484738E-4	TGTGCCACCTGGGACGGGCCGGAAAAAAGTGATTGGATCAAGACGTTT	CATWDGPEKSDWIKTF	TRGV2	.	TRGJP2	19	-1	-1	27
10	1.1376952569484738E-4	TGTGCCACCTGGGACGGACGGGGGAGTAGTGATTGGATCAAGACGTTT	CATWDGRGSSDWIKTF	TRGV2	.	TRGJP2	16	-1	-1	24
10	1.1376952569484738E-4	TGTGCTGCGTGGGACTCTTCCTCGAATTATTATAAGAAACTCTTT	CAAWDSSSNYYKKLF	TRGV10	.	TRGJ1	13	-1	-1	21
10	1.1376952569484738E-4	TGTGCCACCTGGGACGGCAATAGTAGTGATTGGATCAAGACGTTT	CATWDGNSSDWIKTF	TRGV2	.	TRGJP2	16	-1	-1	19
10	1.1376952569484738E-4	TGTGCCACCTGGGACGGGCCGAGGCTTCGTTATAAGAAACTCTTT	CATWDGPRLRYKKLF	TRGV2	.	TRGJ1	19	-1	-1	29
10	1.1376952569484738E-4	TGTGCCACCTGGGACAGGCCTAGTAGTGATTGGATCAAGACGTTT	CATWDRPSSDWIKTF	TRGV3	.	TRGJP2	20	-1	-1	20
10	1.1376952569484738E-4	TGTGCTGCGTGGGGCTTCGTCCATTATTATAAGAAACTCTTT	CAAWGFVHYYKKLF	TRGV10	.	TRGJ1	12	-1	-1	22
10	1.1376952569484738E-4	TGTGCTGCGTGGGATTACTTGAATTATTATAAGAAACTCTTT	CAAWDYLNYYKKLF	TRGV10	.	TRGJ1	17	-1	-1	20
10	1.1376952569484738E-4	TGTGCCACCTGGGCCGGGGGTACGTGGTATAAGAAACTCTTT	CATWAGGTWYKKLF	TRGV3	.	TRGJ1	12	-1	-1	27
10	1.1376952569484738E-4	TGTGCCACCTGGGATGGCCTGAATTATTATAAGAAACTCTTT	CATWDGLNYYKKLF	TRGV4	.	TRGJ1	16	-1	-1	20
10	1.1376952569484738E-4	TGTGCCACCTGGGATGGGCCTTCTGTTTATAAGAAACTCTTT	CATWDGPSVYKKLF	TRGV4	.	TRGJ1	19	-1	-1	26
10	1.1376952569484738E-4	TGTGCCACCTGGGATAGGCCTCAGTGTTATAAGAAACTCTTT	CATWDRPQCYKKLF	TRGV8	.	TRGJ1	20	-1	-1	26
10	1.1376952569484738E-4	TGTGCCACCTGGGATAGGCGTAGTGATTGGATCAAGACGTTT	CATWDRRSDWIKTF	TRGV8	.	TRGJP2	21	-1	-1	19
10	1.1376952569484738E-4	TGTGCCACCTGGGATAGGCGCCGCGATTATAAGAAACTCTTT	CATWDRRRDYKKLF	TRGV8	.	TRGJ1	18	-1	-1	25
10	1.1376952569484738E-4	TGTGCCACCTGGGACGGTCGTAGTGATTGGATCAAGACGTTT	CATWDGRSDWIKTF	TRGV2	.	TRGJP2	16	-1	-1	19
10	1.1376952569484738E-4	TGTGCCACCTGGGACGGATCGAATTATTATAAGAAACTCTTT	CATWDGSNYYKKLF	TRGV2	.	TRGJ1	16	-1	-1	18
10	1.1376952569484738E-4	TGTGCCACCTGGGACGAGAATAGTGATTGGATCAAGACGTTT	CATWDENSDWIKTF	TRGV2	.	TRGJP2	15	-1	-1	20
10	1.1376952569484738E-4	TGTGCCACCTGGGACAGGCTGGATTATTATAAGAAACTCTTT	CATWDRLDYYKKLF	TRGV3	.	TRGJ1	18	-1	-1	22
10	1.1376952569484738E-4	TGTGCTGCGGCCCCACCGAATTATTATAAGAAACTCTTT	CAAAPPNYYKKLF	TRGV10	.	TRGJ1	8	-1	-1	16
10	1.1376952569484738E-4	TGTGCCACCTGGCGCACCCGACTCTATAAGAAACTCTTT	CATWRTRLYKKLF	TRGV4	.	TRGJ1	11	-1	-1	24
10	1.1376952569484738E-4	TGTGCCACCTGGGATCAGAGTGATTGGATCAAGACGTTT	CATWDQSDWIKTF	TRGV8	.	TRGJP2	14	-1	-1	18
10	1.1376952569484738E-4	TGTGCCACCTGGGATGTGACCCATTATAAGAAACTCTTT	CATWDVTHYKKLF	TRGV3	.	TRGJ1	13	-1	-1	22
10	1.1376952569484738E-4	TGTGCCACCTGGGATGCGCCGGATTATAAGAAACTCTTT	CATWDAPDYKKLF	TRGV4	.	TRGJ1	19	-1	-1	22
10	1.1376952569484738E-4	TGTGCCACCTGGGATGGGCGTCGTTATAAGAAACTCTTT	CATWDGRRYKKLF	TRGV4	.	TRGJ1	18	-1	-1	23
10	1.1376952569484738E-4	TGTGCCACCTGGGATGGGCGGGATTGGATCAAGACGTTT	CATWDGRDWIKTF	TRGV4	.	TRGJP2	18	-1	-1	21
10	1.1376952569484738E-4	TGTGCCACCTGGGATGGGGGTAGAAAGGGGAAACTCTTT	CATWDGGRKGKLF	TRGV4	.	TRGJ1	17	-1	-1	29
10	1.1376952569484738E-4	TGTGCCACCTGGGATGGGAGGGATTATAAGAAACTCTTT	CATWDGRDYKKLF	TRGV4	.	TRGJ1	17	-1	-1	22
10	1.1376952569484738E-4	TGTGCCACCTGGGATGGGAAACGGCATAAGAAACTCTTT	CATWDGKRHKKLF	TRGV4	.	TRGJ1	17	-1	-1	25
10	1.1376952569484738E-4	TGTGCCACCTGGGATAAGAATTATTATAAGAAACTCTTT	CATWDKNYYKKLF	TRGV8	.	TRGJ1	15	-1	-1	17
10	1.1376952569484738E-4	TGTGCCACCTGGGACTCACGTCTGGAGATCAAGACGTTT	CATWDSRLEIKTF	TRGV3	.	TRGJP2	14	-1	-1	26
10	1.1376952569484738E-4	TGTGCCACCTGGGACCGAACTTATTATAAGAAACTCTTT	CATWDRTYYKKLF	TRGV2	.	TRGJ1	14	-1	-1	15
10	1.1376952569484738E-4	TGTGCCACCTGGGACGGTCTTTATTATAAGAAACTCTTT	CATWDGLYYKKLF	TRGV2	.	TRGJ1	16	-1	-1	20
10	1.1376952569484738E-4	TGTGCCACCTGGGACGGGCTATGTTATAAGAAACTCTTT	CATWDGLCYKKLF	TRGV2	.	TRGJ1	18	-1	-1	23
10	1.1376952569484738E-4	TGTGCCACCTGGGACGGGCGGAATTATAAGAAACTCTTT	CATWDGRNYKKLF	TRGV2	.	TRGJ1	18	-1	-1	22
10	1.1376952569484738E-4	TGTGCCACCTGGGACGGGATGGTTTATAAGAAACTCTTT	CATWDGMVYKKLF	TRGV3	.	TRGJ1	17	-1	-1	23
10	1.1376952569484738E-4	TGTGCCACCTGGGACAGGCTCAATTATAAGAAACTCTTT	CATWDRLNYKKLF	TRGV7	.	TRGJ1	18	-1	-1	22
10	1.1376952569484738E-4	TGTGCCACCTGGGACAGGCCCTATTATAAGAAACTCTTT	CATWDRPYYKKLF	TRGV3	.	TRGJ1	19	-1	-1	21
10	1.1376952569484738E-4	TGTGCCACCTGGGACAGGCCGAATTATAAGAAACTCTTT	CATWDRPNYKKLF	TRGV5	.	TRGJ1	19	-1	-1	22
10	1.1376952569484738E-4	TGTGCCACCTGGGACAGGCGGAATTATAAGAAACTCTTT	CATWDRRNYKKLF	TRGV3	.	TRGJ1	18	-1	-1	22
10	1.1376952569484738E-4	TGTGCCACCTGGGACAGATCTTATTATAAGAAACTCTTT	CATWDRSYYKKLF	TRGV7	.	TRGJ1	16	-1	-1	20
10	1.1376952569484738E-4	TGTGCCACCTGGGACAGACTGATGGCGAAGAAACTCTTT	CATWDRLMAKKLF	TRGV7	.	TRGJ1	16	-1	-1	27
10	1.1376952569484738E-4	TGTGCCACCTGGGACAAGGAGAATTATAAGAAACTCTTT	CATWDKENYKKLF	TRGV3	.	TRGJ1	15	-1	-1	22
10	1.1376952569484738E-4	TGTGCCACCTGGGACAAGAATTATTATAAGAAACTCTTT	CATWDKNYYKKLF	TRGV5	.	TRGJ1	15	-1	-1	17
10	1.1376952569484738E-4	TGTGCCACCTGGATTTGTAGTGATTGGATCAAGACGTTT	CATWICSDWIKTF	TRGV2	.	TRGJP2	11	-1	-1	16
10	1.1376952569484738E-4	TGTGCCACACCCCTATGCGGTGATTGGATCAAGACGTTT	CATPLCGDWIKTF	TRGV4	.	TRGJP2	7	-1	-1	19
10	1.1376952569484738E-4	TGTGCTGCGTGGGTTAATTATTATAAGAAACTCTTT	CAAWVNYYKKLF	TRGV10	.	TRGJ1	15	-1	-1	15
10	1.1376952569484738E-4	TGTGCCTTGTGGGAGGTGCACGGTAAGAAACTCTTT	CALWEVHGKKLF	TRGV9	.	TRGJ1	20	-1	-1	23
10	1.1376952569484738E-4	TGTGCCCCCGGGGGTAGTGATTGGATCAAGACGTTT	CAPGGSDWIKTF	TRGV2	.	TRGJP2	12	-1	-1	13
10	1.1376952569484738E-4	TGTGCCACCTGGCCTAATTATTATAAGAAACTCTTT	CATWPNYYKKLF	TRGV8	.	TRGJ1	11	-1	-1	15
10	1.1376952569484738E-4	TGTGCCACCTGGCAGAATTATTATAAGAAACTCTTT	CATWQNYYKKLF	TRGV4	.	TRGJ1	11	-1	-1	14
10	1.1376952569484738E-4	TGTGCCACCTGGGCCAATGTCGGGGGGAAACTCTTT	CATWANVGGKLF	TRGV7	.	TRGJ1	15	-1	-1	26
10	1.1376952569484738E-4	TGTGCCACCTGGGATTTTGATTATAAGAAACTCTTT	CATWDFDYKKLF	TRGV8	.	TRGJ1	14	-1	-1	19
10	1.1376952569484738E-4	TGTGCCACCTGGGATGGGCCCGGTAGGAAACTCTTT	CATWDGPGRKLF	TRGV4	.	TRGJ1	20	-1	-1	23
10	1.1376952569484738E-4	TGTGCCACCTGGGATGACCGTTGGATCAAGACGTTT	CATWDDRWIKTF	TRGV4	.	TRGJP2	15	-1	-1	20
10	1.1376952569484738E-4	TGTGCCACCTGGGATAGTTATTATAAGAAACTCTTT	CATWDSYYKKLF	TRGV8	.	TRGJ1	16	-1	-1	17
10	1.1376952569484738E-4	TGTGCCACCTGGGATAGGTATTATAAGAAACTCTTT	CATWDRYYKKLF	TRGV8	.	TRGJ1	17	-1	-1	18
10	1.1376952569484738E-4	TGTGCCACCTGGGACTTGGATTATAAGAAACTCTTT	CATWDLDYKKLF	TRGV7	.	TRGJ1	14	-1	-1	19
10	1.1376952569484738E-4	TGTGCCACCTGGGACTGTTGTTATAAGAAACTCTTT	CATWDCCYKKLF	TRGV7	.	TRGJ1	14	-1	-1	17
10	1.1376952569484738E-4	TGTGCCACCTGGGACCGCGGGTATAAGAAACTCTTT	CATWDRGYKKLF	TRGV3	.	TRGJ1	14	-1	-1	21
10	1.1376952569484738E-4	TGTGCCACCTGGGACGGGCCGAATAAGAAACTCTTT	CATWDGPNKKLF	TRGV2	.	TRGJ1	19	-1	-1	22
10	1.1376952569484738E-4	TGTGCCACCTGGGACGGGCGGGGCGCGAAACTCTTT	CATWDGRGAKLF	TRGV2	.	TRGJ1	18	-1	-1	26
10	1.1376952569484738E-4	TGTGCCACCTGGGACGGGCATGGGTGGAAACTCTTT	CATWDGHGWKLF	TRGV2	.	TRGJ1	18	-1	-1	26
10	1.1376952569484738E-4	TGTGCCACCTGGGACGGGGGGTCTGAGAAACTCTTT	CATWDGGSEKLF	TRGV2	.	TRGJ1	17	-1	-1	25
10	1.1376952569484738E-4	TGTGCCACCTGGGACGACCGTTTTGAGAAACTCTTT	CATWDDRFEKLF	TRGV7	.	TRGJ1	14	-1	-1	25
10	1.1376952569484738E-4	TGTGCCACCTGGGACAGGCTAAAGGGGAAACTCTTT	CATWDRLKGKLF	TRGV3	.	TRGJ1	18	-1	-1	26
10	1.1376952569484738E-4	TGTGCCACCTGGGACAGGATCAATAAGAAACTCTTT	CATWDRINKKLF	TRGV3	.	TRGJ1	17	-1	-1	22
10	1.1376952569484738E-4	TGTGCCACCTGGGACAGAAAATGCGAGAAACTCTTT	CATWDRKCEKLF	TRGV7	.	TRGJ1	16	-1	-1	25
10	1.1376952569484738E-4	TGTGCCACCTGGGACAACTTCGGCAAGAAACTCTTT	CATWDNFGKKLF	TRGV2	.	TRGJ1	14	-1	-1	24
10	1.1376952569484738E-4	TGTGCCACCGGTTCGGGGGGATATAAGAAACTCTTT	CATGSGGYKKLF	TRGV3	.	TRGJ1	8	-1	-1	21
10	1.1376952569484738E-4	TGTGCCCCTAAATGCGGTTATAAGAAACTCTTT	CAPKCGYKKLF	TRGV8	.	TRGJ1	8	-1	-1	17
10	1.1376952569484738E-4	TGTGCCACCTGGTATTATTATAAGAAACTCTTT	CATWYYYKKLF	TRGV4	.	TRGJ1	14	-1	-1	13
10	1.1376952569484738E-4	TGTGCCACCTGGCTTCCGGGGAGGAAACTCTTT	CATWLPGRKLF	TRGV8	.	TRGJ1	11	-1	-1	23
10	1.1376952569484738E-4	TGTGCCACCTGGGCCTATTATAAGAAACTCTTT	CATWAYYKKLF	TRGV8	.	TRGJ1	12	-1	-1	15
10	1.1376952569484738E-4	TGTGCCACCTGGGGTACTGGAAAGAAACTCTTT	CATWGTGKKLF	TRGV5	.	TRGJ1	12	-1	-1	21
10	1.1376952569484738E-4	TGTGCCACCTGGGATGCGTATAAGAAACTCTTT	CATWDAYKKLF	TRGV4	.	TRGJ1	15	-1	-1	18
10	1.1376952569484738E-4	TGTGCCACCTGGGATGGGCCCAAGAAACTCTTT	CATWDGPKKLF	TRGV4	.	TRGJ1	21	-1	-1	21
10	1.1376952569484738E-4	TGTGCCACCTGGGATGGGCCACAGAAACTCTTT	CATWDGPQKLF	TRGV4	.	TRGJ1	19	-1	-1	22
10	1.1376952569484738E-4	TGTGCCACCTGGGATGAGCCCGAGAAACTCTTT	CATWDEPEKLF	TRGV8	.	TRGJ1	14	-1	-1	22
10	1.1376952569484738E-4	TGTGCCACCTGGGATAGTTTGAGGTCACTCTTT	CATWDSLRSLF	TRGV8	.	TRGJ1	16	-1	-1	26
10	1.1376952569484738E-4	TGTGCCACCTGGGATAGGTTTCGGAAACTCTTT	CATWDRFRKLF	TRGV4	.	TRGJ1	17	-1	-1	23
10	1.1376952569484738E-4	TGTGCCACCTGGGACGGCCAATATAAACTCTTT	CATWDGQYKLF	TRGV2	.	TRGJ1	16	-1	-1	24
10	1.1376952569484738E-4	TGTGCCACCTGGGACGGGCTTTCGAAACTCTTT	CATWDGLSKLF	TRGV2	.	TRGJ1	18	-1	-1	23
10	1.1376952569484738E-4	TGTGCCACCTGGGACGGGCAGGAGAAACTCTTT	CATWDGQEKLF	TRGV2	.	TRGJ1	18	-1	-1	22
10	1.1376952569484738E-4	TGTGCCACCTGGGACGGATATAAGAAACTCTTT	CATWDGYKKLF	TRGV2	.	TRGJ1	16	-1	-1	18
10	1.1376952569484738E-4	TGTGCCACCTGGGACAGGTCGCAGAAACTCTTT	CATWDRSQKLF	TRGV7	.	TRGJ1	17	-1	-1	22
10	1.1376952569484738E-4	TGTGCCACCTGGGACAGGTCACGGAAACTCTTT	CATWDRSRKLF	TRGV5	.	TRGJ1	17	-1	-1	23
10	1.1376952569484738E-4	TGTGCCACCTGGGACAGGAAGAAGAAACTCTTT	CATWDRKKKLF	TRGV3	.	TRGJ1	17	-1	-1	21
10	1.1376952569484738E-4	TGTGCCACCTGGGAGAGGTGGGAGAAACTCTTT	CATWERWEKLF	TRGV2	.	TRGJ1	13	-1	-1	22
10	1.1376952569484738E-4	TGTGCCACCTATCGGGATTATAAGAAACTCTTT	CATYRDYKKLF	TRGV3	.	TRGJ1	9	-1	-1	16
10	1.1376952569484738E-4	TGTGCCACCCCCCGGGTGAGGGTGAAACTCTTT	CATPRVRVKLF	TRGV4	.	TRGJ1	8	-1	-1	23
10	1.1376952569484738E-4	TGTGCCACCAACCTAATGAAGAAGAAACTCTTT	CATNLMKKKLF	TRGV8	.	TRGJ1	8	-1	-1	21
10	1.1376952569484738E-4	TGTGCCACGTTGAATTATTATAAGAAACTCTTT	CATLNYYKKLF	TRGV2	.	TRGJ1	7	-1	-1	11
10	1.1376952569484738E-4	TGTGCGACCGGTAGGGGTTATAAGAAACTCTTT	CATGRGYKKLF	TRGV4	.	TRGJ1	8	-1	-1	17
10	1.1376952569484738E-4	TGTGCCGCTTATCGGTATAAGAAACTCTTT	CAAYRYKKLF	TRGV2	.	TRGJ1	5	-1	-1	15
10	1.1376952569484738E-4	TGTGCCACCTCGATAAGAAAGGGACTCTTT	CATSIRKGLF	TRGV4	.	TRGJ1	9	-1	-1	23
10	1.1376952569484738E-4	TGTGCCACCTGGGTTTATAAGAAACTCTTT	CATWVYKKLF	TRGV4	.	TRGJ1	12	-1	-1	14
10	1.1376952569484738E-4	TGTGCCACCTGGGTTGATAAGAAACTCTTT	CATWVDKKLF	TRGV8	.	TRGJ1	12	-1	-1	16
10	1.1376952569484738E-4	TGTGCCACCTGGGCGAATAAGAAACTCTTT	CATWANKKLF	TRGV8	.	TRGJ1	12	-1	-1	16
10	1.1376952569484738E-4	TGTGCCACCTGGGGCAGTAAGAAACTCTTT	CATWGSKKLF	TRGV8	.	TRGJ1	12	-1	-1	17
10	1.1376952569484738E-4	TGTGCCACCTGGGATGTGGCGAAACTCTTT	CATWDVAKLF	TRGV8	.	TRGJ2	14	-1	-1	20
10	1.1376952569484738E-4	TGTGCCACCTGGGATGGTTGGAAACTCTTT	CATWDGWKLF	TRGV8	.	TRGJ1	14	-1	-1	20
10	1.1376952569484738E-4	TGTGCCACCTGGGATGATGGGAAACTCTTT	CATWDDGKLF	TRGV8	.	TRGJ1	14	-1	-1	20
10	1.1376952569484738E-4	TGTGCCACCTGGGACGATAAGAAACTCTTT	CATWDDKKLF	TRGV4	.	TRGJ1	13	-1	-1	16
10	1.1376952569484738E-4	TGTGCCACCTGGGACGACTGGAAACTCTTT	CATWDDWKLF	TRGV2	.	TRGJ1	15	-1	-1	20
10	1.1376952569484738E-4	TGTGCCACCTGGGACGAGGAGAAACTCTTT	CATWDEEKLF	TRGV2	.	TRGJ1	15	-1	-1	19
10	1.1376952569484738E-4	TGTGCCACCTGGGACACGGAGAAACTCTTT	CATWDTEKLF	TRGV3	.	TRGJ1	15	-1	-1	19
10	1.1376952569484738E-4	TGTGCCACCTGGGACAGGCTGGCACTCTTT	CATWDRLALF	TRGV5	.	TRGJ1	18	-1	-1	23
10	1.1376952569484738E-4	TGTGCCACCTGGGAGGTGGGGAAACTCTTT	CATWEVGKLF	TRGV7	.	TRGJ1	13	-1	-1	20
10	1.1376952569484738E-4	TGTGCCACCTGGGAAGGAGTGAAACTCTTT	CATWEGVKLF	TRGV2	.	TRGJ1	16	-1	-1	20
10	1.1376952569484738E-4	TGTGCCACCCTTGGGAGGGGGAAACTCTTT	CATLGRGKLF	TRGV8	.	TRGJ1	15	-1	-1	20
10	1.1376952569484738E-4	TGTGCCTACAATTGCAGGAAACTCTTT	CAYNCRKLF	TRGV3	.	TRGJ1	5	-1	-1	17
10	1.1376952569484738E-4	TGTGCCACCTGGTTTAAGAAACTCTTT	CATWFKKLF	TRGV8	.	TRGJ1	11	-1	-1	14
10	1.1376952569484738E-4	TGTGCCACCTGGGTTCTAAAACTCTTT	CATWVLKLF	TRGV8	.	TRGJ1	12	-1	-1	18
10	1.1376952569484738E-4	TGTGCCACCTGGGATTGGACACTCTTT	CATWDWTLF	TRGV8	.	TRGJ1	17	-1	-1	17
10	1.1376952569484738E-4	TGTGCCACCTGGGATGGTAAACTCTTT	CATWDGKLF	TRGV8	.	TRGJ1	14	-1	-1	18
10	1.1376952569484738E-4	TGTGCCACCTGGGAGAGGAAACTCTTT	CATWERKLF	TRGV2	.	TRGJ1	13	-1	-1	17
10	1.1376952569484738E-4	TGCCCGACAGATTATAAGAAACTCTTT	CPTDYKKLF	TRGV8	.	TRGJ1	1	-1	-1	10
10	1.1376952569484738E-4	TGTGCCACCTGGGGCCCGCTCTTT	CATWGPLF	TRGV3	.	TRGJ1	12	-1	-1	18
9	1.0239257312536264E-4	TGTGCCACCTGGGACGGGCGTCTCCCCAAGTTGGGCAAAAAAATCAAGGTATTT	CATWDGRLPKLGKKIKVF	TRGV2	.	TRGJP	18	-1	-1	28
9	1.0239257312536264E-4	TGTGCCACCTGGGATCGAAAAACCCATAGTAGTGATTGGATCAAGACGTTT	CATWDRKTHSSDWIKTF	TRGV2	.	TRGJP2	13	-1	-1	25
9	1.0239257312536264E-4	TGTGCCACCTGGGATGGGCGGGAAGGAGGTAGTGATTGGATCAAGACGTTT	CATWDGREGGSDWIKTF	TRGV4	.	TRGJP2	18	-1	-1	28
9	1.0239257312536264E-4	TGTGCCACCTGGGACGGCCGATTCAATAGTAGTGATTGGATCAAGACGTTT	CATWDGRFNSSDWIKTF	TRGV2	.	TRGJP2	16	-1	-1	25
9	1.0239257312536264E-4	TGTGCCACCTGGGACGGCCACCACCTGGTTAGTGATTGGATCAAGACGTTT	CATWDGHHLVSDWIKTF	TRGV2	.	TRGJP2	16	-1	-1	29
9	1.0239257312536264E-4	TGTGCCACCTGGGACGGGTCGTTGAATAGTAGTGATTGGATCAAGACGTTT	CATWDGSLNSSDWIKTF	TRGV2	.	TRGJP2	17	-1	-1	25
9	1.0239257312536264E-4	TGTGCCACCTGGGACGGGGGTTCAAGTAGTAGTGATTGGATCAAGACGTTT	CATWDGGSSSSDWIKTF	TRGV2	.	TRGJP2	17	-1	-1	26
9	1.0239257312536264E-4	TGTGCTGCGTGGGATTATAGGTTCAAAAATTATTATAAGAAACTCTTT	CAAWDYRFKNYYKKLF	TRGV10	.	TRGJ1	16	-1	-1	27
9	1.0239257312536264E-4	TGTGCCTTGTGGGAGGTGCTGTCTCCCAATTATTATAAGAAACTCTTT	CALWEVLSPNYYKKLF	TRGV9	.	TRGJ1	18	-1	-1	27
9	1.0239257312536264E-4	TGTGCCACCTGGGACGGGAGCGCGTGTGGTGATTGGATCAAGACGTTT	CATWDGSACGDWIKTF	TRGV2	.	TRGJP2	17	-1	-1	25
9	1.0239257312536264E-4	TGTGCCACCTGGGACAGCCTCGAGGGTAGTGATTGGATCAAGACGTTT	CATWDSLEGSDWIKTF	TRGV5	.	TRGJP2	19	-1	-1	25
9	1.0239257312536264E-4	TGTGCCACCTGGGACAGGCGAGTATACACTGGTTGGTTCAAGATATTT	CATWDRRVYTGWFKIF	TRGV7	.	TRGJP1	18	-1	-1	22
9	1.0239257312536264E-4	TGTGCCACCTGGGACAAGGGGGGGATTAGTGATTGGATCAAGACGTTT	CATWDKGGISDWIKTF	TRGV3	.	TRGJP2	15	-1	-1	26
9	1.0239257312536264E-4	TGTGCTGCGTGGGATTGGTTGACCACTGGTTGGTTCAAGATATTT	CAAWDWLTTGWFKIF	TRGV10	.	TRGJP1	15	-1	-1	21
9	1.0239257312536264E-4	TGTGCTGCGTGGGATCCCAATACCACTGGTTGGTTCAAGATATTT	CAAWDPNTTGWFKIF	TRGV10	.	TRGJP1	14	-1	-1	19
9	1.0239257312536264E-4	TGTGCCACCTGGGATTTGGGTATTAGTGATTGGATCAAGACGTTT	CATWDLGISDWIKTF	TRGV2	.	TRGJP2	13	-1	-1	20
9	1.0239257312536264E-4	TGTGCCACCTGGGATGGTCGAGGGGATTATTATAAGAAACTCTTT	CATWDGRGDYYKKLF	TRGV4	.	TRGJ1	16	-1	-1	25
9	1.0239257312536264E-4	TGTGCCACCTGGGATGGGCCCCAGAATTATTATAAGAAACTCTTT	CATWDGPQNYYKKLF	TRGV4	.	TRGJ1	20	-1	-1	23
9	1.0239257312536264E-4	TGTGCCACCTGGGATGATAGGGGTAGTGATTGGATCAAGACGTTT	CATWDDRGSDWIKTF	TRGV2	.	TRGJP2	13	-1	-1	22
9	1.0239257312536264E-4	TGTGCCACCTGGGATAGGGGCGGTAGTGATTGGATCAAGACGTTT	CATWDRGGSDWIKTF	TRGV8	.	TRGJP2	17	-1	-1	22
9	1.0239257312536264E-4	TGTGCCACCTGGGACCTCACCGAGAGTTATTATAAGAAACTCTTT	CATWDLTESYYKKLF	TRGV2	.	TRGJ1	14	-1	-1	23
9	1.0239257312536264E-4	TGTGCCACCTGGGACCTCACGGCCCAATATTGGATCAAGACGTTT	CATWDLTAQYWIKTF	TRGV4	.	TRGJP2	13	-1	-1	28
9	1.0239257312536264E-4	TGTGCCACCTGGGACGCAAAATTTGGGTATTATAAGAAACTCTTT	CATWDAKFGYYKKLF	TRGV2	.	TRGJ1	15	-1	-1	27
9	1.0239257312536264E-4	TGTGCCACCTGGGACGGTCCCAGTAGTGATTGGATCAAGACGTTT	CATWDGPSSDWIKTF	TRGV2	.	TRGJP2	20	-1	-1	21
9	1.0239257312536264E-4	TGTGCCACCTGGGACGGTGGAGGTAGTGATTGGATCAAGACGTTT	CATWDGGGSDWIKTF	TRGV2	.	TRGJP2	16	-1	-1	22
9	1.0239257312536264E-4	TGTGCCACCTGGGACGGGCTACCGGGCTATTATAAGAAACTCTTT	CATWDGLPGYYKKLF	TRGV2	.	TRGJ1	18	-1	-1	27
9	1.0239257312536264E-4	TGTGCCACCTGGGACGGGCCCCCAGGGGGTTGGGAGAAACTCTTT	CATWDGPPGGWEKLF	TRGV2	.	TRGJ1	20	-1	-1	34
9	1.0239257312536264E-4	TGTGCCACCTGGGACGGGCCGAAGCGTGATTGGATCAAGACGTTT	CATWDGPKRDWIKTF	TRGV2	.	TRGJP2	19	-1	-1	25
9	1.0239257312536264E-4	TGTGCCACCTGGGACGGGCAGGCCACTGGTTGGTTCAAGATATTT	CATWDGQATGWFKIF	TRGV2	.	TRGJP1	18	-1	-1	22
9	1.0239257312536264E-4	TGTGCCACCTGGGACAGGTACCCTAGTGATTGGATCAAGACGTTT	CATWDRYPSDWIKTF	TRGV7	.	TRGJP2	17	-1	-1	23
9	1.0239257312536264E-4	TGTGCCACCTGGGAACACACCCCGAATTATTATAAGAAACTCTTT	CATWEHTPNYYKKLF	TRGV7	.	TRGJ1	13	-1	-1	22
9	1.0239257312536264E-4	TGTGCCACCCCCTGGAAAGGAGGTAGTGATTGGATCAAGACGTTT	CATPWKGGSDWIKTF	TRGV4	.	TRGJP2	8	-1	-1	22
9	1.0239257312536264E-4	TGTGCTGCGTGGGCCCGGAGGGATTATTATAAGAAACTCTTT	CAAWARRDYYKKLF	TRGV10	.	TRGJ1	12	-1	-1	22
9	1.0239257312536264E-4	TGTGCTGCGTGGGATTGTGTGAATTATTATAAGAAACTCTTT	CAAWDCVNYYKKLF	TRGV10	.	TRGJ1	15	-1	-1	20
9	1.0239257312536264E-4	TGTGCTGCGTGGGATGAGGGATTAGATTATAAGAAACTCTTT	CAAWDEGLDYKKLF	TRGV10	.	TRGJ1	14	-1	-1	25
9	1.0239257312536264E-4	TGTGCCACCTGTTGGGATAGTAGTGATTGGATCAAGACGTTT	CATCWDSSDWIKTF	TRGV8	.	TRGJP2	10	-1	-1	16
9	1.0239257312536264E-4	TGTGCCACCTGGTACAGGTTGGATTCTTATAAGAAACTCTTT	CATWYRLDSYKKLF	TRGV7	.	TRGJ1	17	-1	-1	22
9	1.0239257312536264E-4	TGTGCCACCTGGGGTCCTCGGATCCGTCATAAGAAACTCTTT	CATWGPRIRHKKLF	TRGV8	.	TRGJ1	12	-1	-1	28
9	1.0239257312536264E-4	TGTGCCACCTGGGATGGGCCGTTTTATTATAAGAAACTCTTT	CATWDGPFYYKKLF	TRGV4	.	TRGJ1	19	-1	-1	23
9	1.0239257312536264E-4	TGTGCCACCTGGGATGGGCCACAGGGGTATAAGAAACTCTTT	CATWDGPQGYKKLF	TRGV4	.	TRGJ1	19	-1	-1	27
9	1.0239257312536264E-4	TGTGCCACCTGGGATGGGCCAATGGGGTATAAGAAACTCTTT	CATWDGPMGYKKLF	TRGV4	.	TRGJ1	22	-1	-1	27
9	1.0239257312536264E-4	TGTGCCACCTGGGATGGGCGATACGGTTATAAGAAACTCTTT	CATWDGRYGYKKLF	TRGV4	.	TRGJ1	18	-1	-1	26
9	1.0239257312536264E-4	TGTGCCACCTGGGATGGGGGAGATTATTATAAGAAACTCTTT	CATWDGGDYYKKLF	TRGV2	.	TRGJ1	17	-1	-1	22
9	1.0239257312536264E-4	TGTGCCACCTGGGATGGATCGAATTATTATAAGAAACTCTTT	CATWDGSNYYKKLF	TRGV4	.	TRGJ1	16	-1	-1	18
9	1.0239257312536264E-4	TGTGCCACCTGGGACTGCCCCTTTTATTATAAGAAACTCTTT	CATWDCPFYYKKLF	TRGV3	.	TRGJ1	14	-1	-1	23
9	1.0239257312536264E-4	TGTGCCACCTGGGACGCCGCCCCTTATTATAAGAAACTCTTT	CATWDAAPYYKKLF	TRGV2	.	TRGJ1	15	-1	-1	23
9	1.0239257312536264E-4	TGTGCCACCTGGGACGGGCCGTGGGATTGGATCAAGACGTTT	CATWDGPWDWIKTF	TRGV2	.	TRGJP2	19	-1	-1	24
9	1.0239257312536264E-4	TGTGCCACCTGGGACGGGCCAAAGACAGGTAAGAAACTCTTT	CATWDGPKTGKKLF	TRGV2	.	TRGJ1	19	-1	-1	29
9	1.0239257312536264E-4	TGTGCCACCTGGGACGGGCAGGATTATTATAAGAAACTCTTT	CATWDGQDYYKKLF	TRGV2	.	TRGJ1	18	-1	-1	22
9	1.0239257312536264E-4	TGTGCCACCTGGGACGGGAGGAGTGATTGGATCAAGACGTTT	CATWDGRSDWIKTF	TRGV2	.	TRGJP2	17	-1	-1	18
9	1.0239257312536264E-4	TGTGCCACCTGGGACGGACCAAAGCGTTATAAGAAACTCTTT	CATWDGPKRYKKLF	TRGV2	.	TRGJ1	19	-1	-1	26
9	1.0239257312536264E-4	TGTGCCACCTGGGACGATGGGCGGGGTTATAAGAAACTCTTT	CATWDDGRGYKKLF	TRGV2	.	TRGJ1	15	-1	-1	26
9	1.0239257312536264E-4	TGTGCCACCTGGGACAGTCCCCTGTGTTATAAGAAACTCTTT	CATWDSPLCYKKLF	TRGV7	.	TRGJ1	19	-1	-1	26
9	1.0239257312536264E-4	TGTGCCACCTGGGACAGAAGTTGTTATTATAAGAAACTCTTT	CATWDRSCYYKKLF	TRGV3	.	TRGJ1	16	-1	-1	23
9	1.0239257312536264E-4	TGTGCCACCTGGGAACGTAGTAGTGATTGGATCAAGACGTTT	CATWERSSDWIKTF	TRGV2	.	TRGJP2	13	-1	-1	17
9	1.0239257312536264E-4	TGTGCCACCCCTACCCTCAGGAGGGATTATAAGAAACTCTTT	CATPTLRRDYKKLF	TRGV8	.	TRGJ1	8	-1	-1	25
9	1.0239257312536264E-4	TGTGCTGCGTGGGATTATGTTAGTTATAAGAAACTCTTT	CAAWDYVSYKKLF	TRGV10	.	TRGJ1	19	-1	-1	19
9	1.0239257312536264E-4	TGTGCTGCGTGGGATTACACTGGTTGGTTCAAGATATTT	CAAWDYTGWFKIF	TRGV10	.	TRGJP1	17	-1	-1	8
9	1.0239257312536264E-4	TGTGCTGCGTGGGACACTAATTATTATAAGAAACTCTTT	CAAWDTNYYKKLF	TRGV10	.	TRGJ1	13	-1	-1	18
9	1.0239257312536264E-4	TGTGCCTTGTGGGAGGCATATTATTATAAGAAACTCTTT	CALWEAYYYKKLF	TRGV9	.	TRGJ1	15	-1	-1	19
9	1.0239257312536264E-4	TGTGCCACCTGGGTTTCACTTTATTATAAGAAACTCTTT	CATWVSLYYKKLF	TRGV2	.	TRGJ1	12	-1	-1	20
9	1.0239257312536264E-4	TGTGCCACCTGGGGTTCGAATTATTATAAGAAACTCTTT	CATWGSNYYKKLF	TRGV8	.	TRGJ1	12	-1	-1	14
9	1.0239257312536264E-4	TGTGCCACCTGGGATGGCCCTTATTATAAGAAACTCTTT	CATWDGPYYKKLF	TRGV4	.	TRGJ1	19	-1	-1	20
9	1.0239257312536264E-4	TGTGCCACCTGGGATGGGCTGTTCTATAAGAAACTCTTT	CATWDGLFYKKLF	TRGV4	.	TRGJ1	18	-1	-1	24
9	1.0239257312536264E-4	TGTGCCACCTGGGATGGGCCCTATTATAAGAAACTCTTT	CATWDGPYYKKLF	TRGV4	.	TRGJ1	20	-1	-1	21
9	1.0239257312536264E-4	TGTGCCACCTGGGATGGGCCCGGATATAAGAAACTCTTT	CATWDGPGYKKLF	TRGV4	.	TRGJ1	20	-1	-1	24
9	1.0239257312536264E-4	TGTGCCACCTGGGATATGGGGCCGTTTAAGAAACTCTTT	CATWDMGPFKKLF	TRGV4	.	TRGJ1	14	-1	-1	26
9	1.0239257312536264E-4	TGTGCCACCTGGGATAGCAGCTATTATAAGAAACTCTTT	CATWDSSYYKKLF	TRGV8	.	TRGJ1	16	-1	-1	21
9	1.0239257312536264E-4	TGTGCCACCTGGGATAGGCTGGGCTATAAGAAACTCTTT	CATWDRLGYKKLF	TRGV8	.	TRGJ1	18	-1	-1	24
9	1.0239257312536264E-4	TGTGCCACCTGGGATAGGGAAGGGTATAAGAAACTCTTT	CATWDREGYKKLF	TRGV8	.	TRGJ2	17	-1	-1	24
9	1.0239257312536264E-4	TGTGCCACCTGGGACTCCAGTGATTGGATCAAGACGTTT	CATWDSSDWIKTF	TRGV2	.	TRGJP2	14	-1	-1	18
9	1.0239257312536264E-4	TGTGCCACCTGGGACCCGAATTATTATAAGAAACTCTTT	CATWDPNYYKKLF	TRGV5	.	TRGJ1	14	-1	-1	16
9	1.0239257312536264E-4	TGTGCCACCTGGGACGCCTCCGATTATAAGAAACTCTTT	CATWDASDYKKLF	TRGV2	.	TRGJ1	15	-1	-1	22
9	1.0239257312536264E-4	TGTGCCACCTGGGACGGCCCCTATTATAAGAAACTCTTT	CATWDGPYYKKLF	TRGV2	.	TRGJ1	20	-1	-1	21
9	1.0239257312536264E-4	TGTGCCACCTGGGACGGGCTAAGTTATAAGAAACTCTTT	CATWDGLSYKKLF	TRGV2	.	TRGJ1	18	-1	-1	23
9	1.0239257312536264E-4	TGTGCCACCTGGGACGGGCCTGATTGGATCAAGACGTTT	CATWDGPDWIKTF	TRGV2	.	TRGJP2	19	-1	-1	20
9	1.0239257312536264E-4	TGTGCCACCTGGGACGGGCGTGGTTATAAGAAACTCTTT	CATWDGRGYKKLF	TRGV2	.	TRGJ1	18	-1	-1	23
9	1.0239257312536264E-4	TGTGCCACCTGGGACGGAAGTGGTTATAAGAAACTCTTT	CATWDGSGYKKLF	TRGV2	.	TRGJ1	16	-1	-1	23
9	1.0239257312536264E-4	TGTGCCACCTGGGACAGTCTGAATTATAAGAAACTCTTT	CATWDSLNYKKLF	TRGV3	.	TRGJ1	16	-1	-1	22
9	1.0239257312536264E-4	TGTGCCACCTGGGACAGCTTTTATTATAAGAAACTCTTT	CATWDSFYYKKLF	TRGV3	.	TRGJ1	16	-1	-1	20
9	1.0239257312536264E-4	TGTGCCACCTGGGACAGGCCTTGTTATAAGAAACTCTTT	CATWDRPCYKKLF	TRGV7	.	TRGJ1	20	-1	-1	20
9	1.0239257312536264E-4	TGTGCCACCTGGGACAGGCGTCGGAGTGGGAAACTCTTT	CATWDRRRSGKLF	TRGV5	.	TRGJ1	18	-1	-1	29
9	1.0239257312536264E-4	TGTGCCACCTGGGACAGGGGGCCCGATAAGAAACTCTTT	CATWDRGPDKKLF	TRGV7	.	TRGJ1	17	-1	-1	25
9	1.0239257312536264E-4	TGTGCCACCTGGGAGTGCACTGGTTGGTTCAAGATATTT	CATWECTGWFKIF	TRGV4	.	TRGJP1	13	-1	-1	17
9	1.0239257312536264E-4	TGTGCCACCTGGGAGGGGGATCTGTGGAAGAAACTCTTT	CATWEGDLWKKLF	TRGV8	.	TRGJ1	13	-1	-1	27
9	1.0239257312536264E-4	TGTGCCACCCCATCGACGGCGGGGTATAAGAAACTCTTT	CATPSTAGYKKLF	TRGV4	.	TRGJ1	8	-1	-1	24
9	1.0239257312536264E-4	TGTGCCACCCCAATGGGTAGTGATTGGATCAAGACGTTT	CATPMGSDWIKTF	TRGV2	.	TRGJP2	8	-1	-1	16
9	1.0239257312536264E-4	TGTGCCACCCAGTATAGTAGTGATTGGATCAAGACGTTT	CATQYSSDWIKTF	TRGV2	.	TRGJP2	8	-1	-1	12
9	1.0239257312536264E-4	TGTGCCACCTGTTGGAGTGATTGGATCAAGACGTTT	CATCWSDWIKTF	TRGV8	.	TRGJP2	10	-1	-1	15
9	1.0239257312536264E-4	TGTGCCACCTGGGTTAATTATTATAAGAAACTCTTT	CATWVNYYKKLF	TRGV8	.	TRGJ1	15	-1	-1	15
9	1.0239257312536264E-4	TGTGCCACCTGGGTCCTCCGTTATAAGAAACTCTTT	CATWVLRYKKLF	TRGV3	.	TRGJ1	12	-1	-1	20
9	1.0239257312536264E-4	TGTGCCACCTGGGCCAGGGATTATAAGAAACTCTTT	CATWARDYKKLF	TRGV8	.	TRGJ1	12	-1	-1	19
9	1.0239257312536264E-4	TGTGCCACCTGGGGTACGAGTTATAAGAAACTCTTT	CATWGTSYKKLF	TRGV2	.	TRGJ1	12	-1	-1	20
9	1.0239257312536264E-4	TGTGCCACCTGGGGTAATTATTATAAGAAACTCTTT	CATWGNYYKKLF	TRGV4	.	TRGJ1	12	-1	-1	15
9	1.0239257312536264E-4	TGTGCCACCTGGGGGTGTGATTGGATCAAGACGTTT	CATWGCDWIKTF	TRGV4	.	TRGJP2	12	-1	-1	16
9	1.0239257312536264E-4	TGTGCCACCTGGGGACCGGGAGGTAAGAAACTCTTT	CATWGPGGKKLF	TRGV5	.	TRGJ1	12	-1	-1	23
9	1.0239257312536264E-4	TGTGCCACCTGGGGAATCGCCGGGAAGAAACTCTTT	CATWGIAGKKLF	TRGV4	.	TRGJ1	12	-1	-1	24
9	1.0239257312536264E-4	TGTGCCACCTGGGATGTGCGATATAAGAAACTCTTT	CATWDVRYKKLF	TRGV4	.	TRGJ1	18	-1	-1	21
9	1.0239257312536264E-4	TGTGCCACCTGGGATGTATGGGCTGAGAAACTCTTT	CATWDVWAEKLF	TRGV4	.	TRGJ1	15	-1	-1	25
9	1.0239257312536264E-4	TGTGCCACCTGGGATGGGTTCCTGCGGAAACTCTTT	CATWDGFLRKLF	TRGV4	.	TRGJ1	17	-1	-1	26
9	1.0239257312536264E-4	TGTGCCACCTGGGATGGGCGTTATAAGAAACTCTTT	CATWDGRYKKLF	TRGV4	.	TRGJ2	18	-1	-1	20
9	1.0239257312536264E-4	TGTGCCACCTGGGATGAATATTATAAGAAACTCTTT	CATWDEYYKKLF	TRGV4	.	TRGJ1	15	-1	-1	15
9	1.0239257312536264E-4	TGTGCCACCTGGGATAGGCCCAATGGGAAACTCTTT	CATWDRPNGKLF	TRGV8	.	TRGJ1	19	-1	-1	26
9	1.0239257312536264E-4	TGTGCCACCTGGGATAGGCGGTATAAGAAACTCTTT	CATWDRRYKKLF	TRGV8	.	TRGJ1	18	-1	-1	21
9	1.0239257312536264E-4	TGTGCCACCTGGGATAGGGTCGGCTGGAAACTCTTT	CATWDRVGWKLF	TRGV8	.	TRGJ1	17	-1	-1	26
9	1.0239257312536264E-4	TGTGCCACCTGGGACCTATACAATAAGAAACTCTTT	CATWDLYNKKLF	TRGV7	.	TRGJ1	14	-1	-1	22
9	1.0239257312536264E-4	TGTGCCACCTGGGACCCGCCGAAGGAGAAACTCTTT	CATWDPPKEKLF	TRGV5	.	TRGJ1	14	-1	-1	25
9	1.0239257312536264E-4	TGTGCCACCTGGGACGGCGCTTATAAGAAACTCTTT	CATWDGAYKKLF	TRGV2	.	TRGJ1	16	-1	-1	20
9	1.0239257312536264E-4	TGTGCCACCTGGGACGGGTCTTGGATCAAGACGTTT	CATWDGSWIKTF	TRGV2	.	TRGJP2	17	-1	-1	20
9	1.0239257312536264E-4	TGTGCCACCTGGGACGGGCTGGGGGGGAAACTCTTT	CATWDGLGGKLF	TRGV2	.	TRGJ1	18	-1	-1	26
9	1.0239257312536264E-4	TGTGCCACCTGGGACGGGCCGGGGAAGAAACTCTTT	CATWDGPGKKLF	TRGV2	.	TRGJ1	19	-1	-1	24
9	1.0239257312536264E-4	TGTGCCACCTGGGACGGGCGTAGTAAGAAACTCTTT	CATWDGRSKKLF	TRGV2	.	TRGJ1	18	-1	-1	23
9	1.0239257312536264E-4	TGTGCCACCTGGGACGGGCGGCTCTTGAAACTCTTT	CATWDGRLLKLF	TRGV2	.	TRGJ1	18	-1	-1	26
9	1.0239257312536264E-4	TGTGCCACCTGGGACGGAGGATATAAGAAACTCTTT	CATWDGGYKKLF	TRGV2	.	TRGJ1	16	-1	-1	21
9	1.0239257312536264E-4	TGTGCCACCTGGGACATTTATTATAAGAAACTCTTT	CATWDIYYKKLF	TRGV4	.	TRGJ1	13	-1	-1	17
9	1.0239257312536264E-4	TGTGCCACCTGGGACAGGCTTAAGGAGAAACTCTTT	CATWDRLKEKLF	TRGV5	.	TRGJ1	18	-1	-1	25
9	1.0239257312536264E-4	TGTGCCACCTGGGACAGGCTCCGTAAGAAACTCTTT	CATWDRLRKKLF	TRGV5	.	TRGJ1	18	-1	-1	23
9	1.0239257312536264E-4	TGTGCCACCTGGGACAGGCCGTATAAGAAACTCTTT	CATWDRPYKKLF	TRGV5	.	TRGJ1	19	-1	-1	21
9	1.0239257312536264E-4	TGTGCCACCTGGGACAGGCCGGTAGAGAAACTCTTT	CATWDRPVEKLF	TRGV3	.	TRGJ1	22	-1	-1	25
9	1.0239257312536264E-4	TGTGCCACCTGGGACAGGCCGAGGAAGAAACTCTTT	CATWDRPRKKLF	TRGV3	.	TRGJ1	19	-1	-1	24
9	1.0239257312536264E-4	TGTGCCACCTGGGACAGGCAACAAAAGAAACTCTTT	CATWDRQQKKLF	TRGV5	.	TRGJ1	18	-1	-1	24
9	1.0239257312536264E-4	TGTGCCACCTGGGAAAATTATTATAAGAAACTCTTT	CATWENYYKKLF	TRGV2	.	TRGJ1	13	-1	-1	15
9	1.0239257312536264E-4	TGTGCCACCTACAGTAGTGATTGGATCAAGACGTTT	CATYSSDWIKTF	TRGV3	.	TRGJP2	9	-1	-1	9
9	1.0239257312536264E-4	TGTGCCACCTTGATGTACTATAAGAAACTCTTT	CATLMYYKKLF	TRGV4	.	TRGJ1	9	-1	-1	15
9	1.0239257312536264E-4	TGTGCCACCTGGCCAGGTTATAAGAAACTCTTT	CATWPGYKKLF	TRGV2	.	TRGJ1	11	-1	-1	17
9	1.0239257312536264E-4	TGTGCCACCTGGGTGGATTATAAGAAACTCTTT	CATWVDYKKLF	TRGV4	.	TRGJ1	15	-1	-1	16
9	1.0239257312536264E-4	TGTGCCACCTGGGGCAGTTATAAGAAACTCTTT	CATWGSYKKLF	TRGV5	.	TRGJ1	16	-1	-1	17
9	1.0239257312536264E-4	TGTGCCACCTGGGATGGGCCGTTGAAACTCTTT	CATWDGPLKLF	TRGV4	.	TRGJ1	19	-1	-1	23
9	1.0239257312536264E-4	TGTGCCACCTGGGATGGGCCGGGGAAACTCTTT	CATWDGPGKLF	TRGV4	.	TRGJ1	19	-1	-1	23
9	1.0239257312536264E-4	TGTGCCACCTGGGATGGACGACGGAAACTCTTT	CATWDGRRKLF	TRGV4	.	TRGJ1	16	-1	-1	23
9	1.0239257312536264E-4	TGTGCCACCTGGGATAGTCGAGAGAAACTCTTT	CATWDSREKLF	TRGV8	.	TRGJ1	16	-1	-1	22
9	1.0239257312536264E-4	TGTGCCACCTGGGATAGGCGGGCGAAACTCTTT	CATWDRRAKLF	TRGV8	.	TRGJ1	18	-1	-1	23
9	1.0239257312536264E-4	TGTGCCACCTGGGACTTGGATAAGAAACTCTTT	CATWDLDKKLF	TRGV3	.	TRGJ1	14	-1	-1	19
9	1.0239257312536264E-4	TGTGCCACCTGGGACTATTATAAGAAACTCTTT	CATWDYYKKLF	TRGV2	.	TRGJ1	14	-1	-1	15
9	1.0239257312536264E-4	TGTGCCACCTGGGACCGGTATAAGAAACTCTTT	CATWDRYKKLF	TRGV2	.	TRGJ1	17	-1	-1	18
9	1.0239257312536264E-4	TGTGCCACCTGGGACGGGCGGGAGAAACTCTTT	CATWDGREKLF	TRGV2	.	TRGJ1	18	-1	-1	22
9	1.0239257312536264E-4	TGTGCCACCTGGGACGGGCATAAGAAACTCTTT	CATWDGHKKLF	TRGV2	.	TRGJ1	18	-1	-1	19
9	1.0239257312536264E-4	TGTGCCACCTGGGACAGTTTTAAGAAACTCTTT	CATWDSFKKLF	TRGV4	.	TRGJ1	13	-1	-1	17
9	1.0239257312536264E-4	TGTGCCACCTGGGACAGCCATAAGAAACTCTTT	CATWDSHKKLF	TRGV3	.	TRGJ1	16	-1	-1	19
9	1.0239257312536264E-4	TGTGCCACCTGGGACAGGCCAAGGAAACTCTTT	CATWDRPRKLF	TRGV3	.	TRGJ1	19	-1	-1	23
9	1.0239257312536264E-4	TGTGCCACCTGGGACAATTATAAGAAACTCTTT	CATWDNYKKLF	TRGV5	.	TRGJ1	15	-1	-1	16
9	1.0239257312536264E-4	TGTGCCACCTGGGAAAGGCGGAAGAAACTCTTT	CATWERRKKLF	TRGV4	.	TRGJ1	13	-1	-1	21
9	1.0239257312536264E-4	TGTGCCCCCCTTCGTTATAAGAAACTCTTT	CAPLRYKKLF	TRGV3	.	TRGJ1	8	-1	-1	14
9	1.0239257312536264E-4	TGTGCCACTTGGTATTATAAGAAACTCTTT	CATWYYKKLF	TRGV2	.	TRGJ1	11	-1	-1	12
9	1.0239257312536264E-4	TGTGCCACCTCCCACTATAAGAAACTCTTT	CATSHYKKLF	TRGV4	.	TRGJ1	9	-1	-1	15
9	1.0239257312536264E-4	TGTGCCACCTCGCCGAATGAGAAACTCTTT	CATSPNEKLF	TRGV4	.	TRGJ1	9	-1	-1	16
9	1.0239257312536264E-4	TGTGCCACCTGGTTCTATAAGAAACTCTTT	CATWFYKKLF	TRGV7	.	TRGJ1	11	-1	-1	15
9	1.0239257312536264E-4	TGTGCCACCTGGTTAGGTAAGAAACTCTTT	CATWLGKKLF	TRGV5	.	TRGJ1	11	-1	-1	17
9	1.0239257312536264E-4	TGTGCCACCTGGTGCTGGATCAAGACGTTT	CATWCWIKTF	TRGV5	.	TRGJP2	11	-1	-1	15
9	1.0239257312536264E-4	TGTGCCACCTGGGGTACTAAGAAACTCTTT	CATWGTKKLF	TRGV4	.	TRGJ1	12	-1	-1	17
9	1.0239257312536264E-4	TGTGCCACCTGGGATGGTGGGAAACTCTTT	CATWDGGKLF	TRGV4	.	TRGJ1	16	-1	-1	20
9	1.0239257312536264E-4	TGTGCCACCTGGGATATCCTTTGGCTCTTT	CATWDILWLF	TRGV4	.	TRGJ1	14	-1	-1	24
9	1.0239257312536264E-4	TGTGCCACCTGGGACGGAGGAGTTGGATTT	CATWDGGVGF	TRGV2	.	TRGJP1	16	-1	-1	26
9	1.0239257312536264E-4	TGTGCCACCTGGGACGAGGCGAAACTCTTT	CATWDEAKLF	TRGV3	.	TRGJ1	19	-1	-1	20
9	1.0239257312536264E-4	TGTGCCACCTGGGAGGGTAAGAAACTCTTT	CATWEGKKLF	TRGV5	.	TRGJ1	13	-1	-1	17
9	1.0239257312536264E-4	TGTGCCACCTGGAGCTCTAAACAACTCTTT	CATWSSKQLF	TRGV4	.	TRGJ1	11	-1	-1	22
9	1.0239257312536264E-4	TGTGCCACAGTAAGGGGTAAGAAACTCTTT	CATVRGKKLF	TRGV2	.	TRGJ1	7	-1	-1	17
9	1.0239257312536264E-4	TATTACCGGAATTATTATAAGAAACTCTTT	YYRNYYKKLF	TRGV2	.	TRGJ1	0	-1	-1	8
9	1.0239257312536264E-4	TGTGCCACCTCAAGGAAGAAACTCTTT	CATSRKKLF	TRGV8	.	TRGJ1	9	-1	-1	15
9	1.0239257312536264E-4	TGTGCCACCTGGGACAACGGACTCTTT	CATWDNGLF	TRGV3	.	TRGJ1	15	-1	-1	20
9	1.0239257312536264E-4	TGTGCCTCCAGGGGGAAACTCTTT	CASRGKLF	TRGV4	.	TRGJ1	12	-1	-1	14
9	1.0239257312536264E-4	TGTGCCCCCGATAAGAAACTCTTT	CAPDKKLF	TRGV8	.	TRGJ1	8	-1	-1	10
9	1.0239257312536264E-4	TGTGCCACCCTTAAGAAACTCTTT	CATLKKLF	TRGV4	.	TRGJ1	8	-1	-1	11
9	1.0239257312536264E-4	TGTGCCACCCATAAGAAACTCTTT	CATHKKLF	TRGV5	.	TRGJ1	8	-1	-1	10
9	1.0239257312536264E-4	TGGATAGGGCTCTTT	WIGLF	TRGV8	.	TRGJ1	1	-1	-1	9
8	9.10156205558779E-5	TGTGCCACCTGGGACGGGCCTTTACCCAAAAATAGTAGTGATTGGATCAAGACGTTT	CATWDGPLPKNSSDWIKTF	TRGV2	.	TRGJP2	19	-1	-1	31
8	9.10156205558779E-5	TGTGCCACCTGGGACGGGCCGAGAGCCCTATATAGTAGTGATTGGATCAAGACGTTT	CATWDGPRALYSSDWIKTF	TRGV2	.	TRGJP2	19	-1	-1	27
8	9.10156205558779E-5	TGTGCTGCGTGGGCTTCAAGTCCGATGGCCCCAAATTATTATAAGAAACTCTTT	CAAWASSPMAPNYYKKLF	TRGV10	.	TRGJ1	15	-1	-1	33
8	9.10156205558779E-5	TGTGCCACCTGGGACAGGCCTAGGCGGGAGCTGATTGGTTGGTTCAAGATATTT	CATWDRPRRELIGWFKIF	TRGV3	.	TRGJP1	20	-1	-1	35
8	9.10156205558779E-5	TGTGCCACCTGGGATGGCCCCTATTCCACTTATTATTATAAGAAACTCTTT	CATWDGPYSTYYYKKLF	TRGV4	.	TRGJ1	27	-1	-1	31
8	9.10156205558779E-5	TGTGCCACCTGGGATGGGCCACTAGAGTTGGGCAAAAAAATCAAGGTATTT	CATWDGPLELGKKIKVF	TRGV4	.	TRGJP	19	-1	-1	23
8	9.10156205558779E-5	TGTGCCACCTGGGACGCTTCCCCAGGGGTGGGTGATTGGATCAAGACGTTT	CATWDASPGVGDWIKTF	TRGV2	.	TRGJP2	15	-1	-1	31
8	9.10156205558779E-5	TGTGCCACCTGGGACGGACCCCACTATAGTAGTGATTGGATCAAGACGTTT	CATWDGPHYSSDWIKTF	TRGV2	.	TRGJP2	20	-1	-1	24
8	9.10156205558779E-5	TGTGCCACCTGGGACAGCCCCGCCCGGCGGAGTGATTGGATCAAGACGTTT	CATWDSPARRSDWIKTF	TRGV3	.	TRGJP2	19	-1	-1	30
8	9.10156205558779E-5	TGTGCTGCGTGGGTCGCTAATAGCGCCCTTTATTATAAGAAACTCTTT	CAAWVANSALYYKKLF	TRGV10	.	TRGJ1	12	-1	-1	29
8	9.10156205558779E-5	TGTGCTGCGTGGGATCTCAGGGATACCACTGGTTGGTTCAAGATATTT	CAAWDLRDTTGWFKIF	TRGV10	.	TRGJP1	14	-1	-1	22
8	9.10156205558779E-5	TGTGCCACCTGGGCCTTAAGTAGGAGCAGTGATTGGATCAAGACGTTT	CATWALSRSSDWIKTF	TRGV8	.	TRGJP2	12	-1	-1	24
8	9.10156205558779E-5	TGTGCCACCTGGGATGGTTGCCCCAGCGCGAATTATAAGAAACTCTTT	CATWDGCPSANYKKLF	TRGV4	.	TRGJ1	16	-1	-1	31
8	9.10156205558779E-5	TGTGCCACCTGGGACGTGCTTCGGACTAATTATTATAAGAAACTCTTT	CATWDVLRTNYYKKLF	TRGV2	.	TRGJ1	18	-1	-1	27
8	9.10156205558779E-5	TGTGCCACCTGGGACGGTCCATATAGTAGTGATTGGATCAAGACGTTT	CATWDGPYSSDWIKTF	TRGV2	.	TRGJP2	19	-1	-1	20
8	9.10156205558779E-5	TGTGCCACCTGGGACGGGCCCGATAGTAGTGATTGGATCAAGACGTTT	CATWDGPDSSDWIKTF	TRGV2	.	TRGJP2	21	-1	-1	22
8	9.10156205558779E-5	TGTGCCACCTGGGACGGGCCGGTGGGGAGTGATTGGATCAAGACGTTT	CATWDGPVGSDWIKTF	TRGV2	.	TRGJP2	22	-1	-1	27
8	9.10156205558779E-5	TGTGCCACCTGGGACAGGCCCGGATTGCGTTATTATAAGAAACTCTTT	CATWDRPGLRYYKKLF	TRGV7	.	TRGJ2	19	-1	-1	29
8	9.10156205558779E-5	TGTGCCACCTGGGACAGGGTCAATAGTAGTGATTGGATCAAGACGTTT	CATWDRVNSSDWIKTF	TRGV5	.	TRGJP2	17	-1	-1	22
8	9.10156205558779E-5	TGTGCTGCGTGGGACCTCTATACCACTGGTTGGTTCAAGATATTT	CAAWDLYTTGWFKIF	TRGV10	.	TRGJP1	13	-1	-1	18
8	9.10156205558779E-5	TGTGCCACCTGGGTTCCCGTAGCCAATTATTATAAGAAACTCTTT	CATWVPVANYYKKLF	TRGV4	.	TRGJ1	12	-1	-1	24
8	9.10156205558779E-5	TGTGCCACCTGGGCCCCCCGACCCTGGGATTATAAGAAACTCTTT	CATWAPRPWDYKKLF	TRGV3	.	TRGJ1	12	-1	-1	28
8	9.10156205558779E-5	TGTGCCACCTGGGATGCTATGGGTAATGATTGGATCAAGACGTTT	CATWDAMGNDWIKTF	TRGV4	.	TRGJP2	15	-1	-1	22
8	9.10156205558779E-5	TGTGCCACCTGGGATGGGGGGAGGGCTTATTATAAGAAACTCTTT	CATWDGGRAYYKKLF	TRGV4	.	TRGJ1	17	-1	-1	26
8	9.10156205558779E-5	TGTGCCACCTGGGATAGAGTGAGTAGTGATTGGATCAAGACGTTT	CATWDRVSSDWIKTF	TRGV8	.	TRGJP2	16	-1	-1	21
8	9.10156205558779E-5	TGTGCCACCTGGGATAAATTGGGTAGTGATTGGATCAAGACGTTT	CATWDKLGSDWIKTF	TRGV8	.	TRGJP2	15	-1	-1	22
8	9.10156205558779E-5	TGTGCCACCTGGGACGGGCTAAAGGGTTATTATAAGAAACTCTTT	CATWDGLKGYYKKLF	TRGV2	.	TRGJ1	18	-1	-1	26
8	9.10156205558779E-5	TGTGCCACCTGGGACGGGCCTGAGCAGTATTATAAGAAACTCTTT	CATWDGPEQYYKKLF	TRGV2	.	TRGJ1	19	-1	-1	27
8	9.10156205558779E-5	TGTGCCACCTGGGACAGGCCGGGGAATTATTATAAGAAACTCTTT	CATWDRPGNYYKKLF	TRGV5	.	TRGJ1	19	-1	-1	23
8	9.10156205558779E-5	TGTGCCACCTGGGACAGACCCGGGAATTATTATAAGAAACTCTTT	CATWDRPGNYYKKLF	TRGV5	.	TRGJ1	19	-1	-1	23
8	9.10156205558779E-5	TGTGCCACATGGCGGCCGGGGGGTAGTGATTGGATCAAGACGTTT	CATWRPGGSDWIKTF	TRGV2	.	TRGJP2	11	-1	-1	22
8	9.10156205558779E-5	TGTGCTGCGTGGGATATACAAAATTATTATAAGAAACTCTTT	CAAWDIQNYYKKLF	TRGV10	.	TRGJ1	18	-1	-1	21
8	9.10156205558779E-5	TGTGCTGCGTGGGACCTCCTGAATTATTATAAGAAACTCTTT	CAAWDLLNYYKKLF	TRGV10	.	TRGJ1	13	-1	-1	20
8	9.10156205558779E-5	TGTGCCACCTGGGCCCCTAGTAGTGATTGGATCAAGACGTTT	CATWAPSSDWIKTF	TRGV8	.	TRGJP2	12	-1	-1	17
8	9.10156205558779E-5	TGTGCCACCTGGGGGTATAGTAGTGATTGGATCAAGACGTTT	CATWGYSSDWIKTF	TRGV8	.	TRGJP2	12	-1	-1	15
8	9.10156205558779E-5	TGTGCCACCTGGGATTATACCACTGGTTGGTTCAAGATATTT	CATWDYTTGWFKIF	TRGV8	.	TRGJP1	14	-1	-1	15
8	9.10156205558779E-5	TGTGCCACCTGGGATGGGCTGAATTATTATAAGAAACTCTTT	CATWDGLNYYKKLF	TRGV4	.	TRGJ1	18	-1	-1	20
8	9.10156205558779E-5	TGTGCCACCTGGGATGGGCGGGATTATTATAAGAAACTCTTT	CATWDGRDYYKKLF	TRGV4	.	TRGJ1	18	-1	-1	22
8	9.10156205558779E-5	TGTGCCACCTGGGATGGGCAGCCGGATTATAAGAAACTCTTT	CATWDGQPDYKKLF	TRGV4	.	TRGJ1	18	-1	-1	25
8	9.10156205558779E-5	TGTGCCACCTGGGATATGGGCAGTGATTGGATCAAGACGTTT	CATWDMGSDWIKTF	TRGV8	.	TRGJP2	15	-1	-1	21
8	9.10156205558779E-5	TGTGCCACCTGGGATAGGCGAGGATGTTATAAGAAACTCTTT	CATWDRRGCYKKLF	TRGV4	.	TRGJ1	18	-1	-1	26
8	9.10156205558779E-5	TGTGCCACCTGGGACGGTATGGTTTATTATAAGAAACTCTTT	CATWDGMVYYKKLF	TRGV2	.	TRGJ1	16	-1	-1	23
8	9.10156205558779E-5	TGTGCCACCTGGGACGGGCCCGGTGATTGGATCAAGACGTTT	CATWDGPGDWIKTF	TRGV2	.	TRGJP2	21	-1	-1	22
8	9.10156205558779E-5	TGTGCCACCTGGGACGGGCCGGCGGATTATAAGAAACTCTTT	CATWDGPADYKKLF	TRGV2	.	TRGJ1	19	-1	-1	25
8	9.10156205558779E-5	TGTGCCACCTGGGACGGGCCGGGGTATTATAAGAAACTCTTT	CATWDGPGYYKKLF	TRGV2	.	TRGJ1	19	-1	-1	24
8	9.10156205558779E-5	TGTGCCACCTGGGACGGGCCGGGGAATTATAAGAAACTCTTT	CATWDGPGNYKKLF	TRGV2	.	TRGJ1	19	-1	-1	25
8	9.10156205558779E-5	TGTGCCACCTGGGACGGGCCAGGGTATTATAAGAAACTCTTT	CATWDGPGYYKKLF	TRGV2	.	TRGJ1	19	-1	-1	24
8	9.10156205558779E-5	TGTGCCACCTGGGACGGGCCAGATGATTGGATCAAGACGTTT	CATWDGPDDWIKTF	TRGV2	.	TRGJP2	19	-1	-1	23
8	9.10156205558779E-5	TGTGCCACCTGGGACGGGAGTAGTGATTGGATCAAGACGTTT	CATWDGSSDWIKTF	TRGV2	.	TRGJP2	17	-1	-1	18
8	9.10156205558779E-5	TGTGCCACCTGGGACGACTTAAGTGATTGGATCAAGACGTTT	CATWDDLSDWIKTF	TRGV2	.	TRGJP2	15	-1	-1	21
8	9.10156205558779E-5	TGTGCCACCTGGGACAGTCGGTATTATTATAAGAAACTCTTT	CATWDSRYYYKKLF	TRGV7	.	TRGJ1	16	-1	-1	22
8	9.10156205558779E-5	TGTGCCACCTGGGACAGTATAAATTATTATAAGAAACTCTTT	CATWDSINYYKKLF	TRGV5	.	TRGJ1	16	-1	-1	21
8	9.10156205558779E-5	TGTGCCACCTGGGACAGGCTTGAGGGGGATAAGAAACTCTTT	CATWDRLEGDKKLF	TRGV5	.	TRGJ1	21	-1	-1	28
8	9.10156205558779E-5	TGTGCCACCTGGGACAGGCTGTTGCGGTATAAGAAACTCTTT	CATWDRLLRYKKLF	TRGV7	.	TRGJ1	21	-1	-1	27
8	9.10156205558779E-5	TGTGCCACCTGGGACAGGCCCCTTGGGTGGAAGAAACTCTTT	CATWDRPLGWKKLF	TRGV5	.	TRGJ1	19	-1	-1	30
8	9.10156205558779E-5	TGTGCCACCTGGGACAGGCCCCCGGGTTATAAGAAACTCTTT	CATWDRPPGYKKLF	TRGV5	.	TRGJ1	19	-1	-1	26
8	9.10156205558779E-5	TGTGCCACCTGGGACAGGCCGACCTATTATAAGAAACTCTTT	CATWDRPTYYKKLF	TRGV7	.	TRGJ1	19	-1	-1	24
8	9.10156205558779E-5	TGTGCCACCTGGGACAGGCCAACCTATTATAAGAAACTCTTT	CATWDRPTYYKKLF	TRGV3	.	TRGJ1	19	-1	-1	24
8	9.10156205558779E-5	TGTGCCACCTGGGACAGGCGAAAGGGATATAAGAAACTCTTT	CATWDRRKGYKKLF	TRGV3	.	TRGJ1	18	-1	-1	27
8	9.10156205558779E-5	TGTGCCACCTGGGACAACGCGGAGTATTATAAGAAACTCTTT	CATWDNAEYYKKLF	TRGV2	.	TRGJ1	14	-1	-1	24
8	9.10156205558779E-5	TGTGCCACCTGGGACAACACTCCTTATTATAAGAAACTCTTT	CATWDNTPYYKKLF	TRGV5	.	TRGJ1	15	-1	-1	23
8	9.10156205558779E-5	TGTGCTGCGTGGGGTCCCCTTTATTATAAGAAACTCTTT	CAAWGPLYYKKLF	TRGV10	.	TRGJ1	12	-1	-1	20
8	9.10156205558779E-5	TGTGCCACCTTTAAGGGGAGTGATTGGATCAAGACGTTT	CATFKGSDWIKTF	TRGV2	.	TRGJP2	9	-1	-1	18
8	9.10156205558779E-5	TGTGCCACCTTCGTTGTGAATTATTATAAGAAACTCTTT	CATFVVNYYKKLF	TRGV4	.	TRGJ1	9	-1	-1	17
8	9.10156205558779E-5	TGTGCCACCTGGGCCATCAATTATTATAAGAAACTCTTT	CATWAINYYKKLF	TRGV4	.	TRGJ1	12	-1	-1	18
8	9.10156205558779E-5	TGTGCCACCTGGGGTTGGGGTCTTTATAAGAAACTCTTT	CATWGWGLYKKLF	TRGV4	.	TRGJ1	12	-1	-1	23
8	9.10156205558779E-5	TGTGCCACCTGGGGCAGTAATTATTATAAGAAACTCTTT	CATWGSNYYKKLF	TRGV5P	.	TRGJ1	16	-1	-1	18
8	9.10156205558779E-5	TGTGCCACCTGGGATTGGTACTATTATAAGAAACTCTTT	CATWDWYYYKKLF	TRGV8	.	TRGJ1	17	-1	-1	21
8	9.10156205558779E-5	TGTGCCACCTGGGATCGACGGCATTATAAGAAACTCTTT	CATWDRRHYKKLF	TRGV4	.	TRGJ1	14	-1	-1	22
8	9.10156205558779E-5	TGTGCCACCTGGGATGGCACTTATTATAAGAAACTCTTT	CATWDGTYYKKLF	TRGV4	.	TRGJ1	16	-1	-1	20
8	9.10156205558779E-5	TGTGCCACCTGGGATGGGCCTCGATATAAGAAACTCTTT	CATWDGPRYKKLF	TRGV4	.	TRGJ1	19	-1	-1	24
8	9.10156205558779E-5	TGTGCCACCTGGGATGGGCCAATTTATAAGAAACTCTTT	CATWDGPIYKKLF	TRGV4	.	TRGJ1	22	-1	-1	23
8	9.10156205558779E-5	TGTGCCACCTGGGATGGGCGGTATTATAAGAAACTCTTT	CATWDGRYYKKLF	TRGV4	.	TRGJ1	18	-1	-1	21
8	9.10156205558779E-5	TGTGCCACCTGGGATGAAGGAGATTGGATCAAGACGTTT	CATWDEGDWIKTF	TRGV4	.	TRGJP2	15	-1	-1	21
8	9.10156205558779E-5	TGTGCCACCTGGGATAGGGGGCATTATAAGAAACTCTTT	CATWDRGHYKKLF	TRGV8	.	TRGJ1	17	-1	-1	22
8	9.10156205558779E-5	TGTGCCACCTGGGATAGGAACTTTTATAAGAAACTCTTT	CATWDRNFYKKLF	TRGV8	.	TRGJ1	17	-1	-1	17
8	9.10156205558779E-5	TGTGCCACCTGGGATAGAGGTTTCGGTACGAAACTCTTT	CATWDRGFGTKLF	TRGV8	.	TRGJ1	16	-1	-1	26
8	9.10156205558779E-5	TGTGCCACCTGGGATAGAAGGGGTTATAAGAAACTCTTT	CATWDRRGYKKLF	TRGV8	.	TRGJ1	16	-1	-1	23
8	9.10156205558779E-5	TGTGCCACCTGGGATAAAGGTAGTTATAAGAAACTCTTT	CATWDKGSYKKLF	TRGV8	.	TRGJ1	15	-1	-1	23
8	9.10156205558779E-5	TGTGCCACCTGGGACCCCAGGTGGTATAAGAAACTCTTT	CATWDPRWYKKLF	TRGV2	.	TRGJ1	14	-1	-1	24
8	9.10156205558779E-5	TGTGCCACCTGGGACGTTACTTATTATAAGAAACTCTTT	CATWDVTYYKKLF	TRGV5	.	TRGJ2	14	-1	-1	20
8	9.10156205558779E-5	TGTGCCACCTGGGACGGTCATTATTATAAGAAACTCTTT	CATWDGHYYKKLF	TRGV2	.	TRGJ1	16	-1	-1	19
8	9.10156205558779E-5	TGTGCCACCTGGGACGGTAGTGATTGGATCAAGACGTTT	CATWDGSDWIKTF	TRGV2	.	TRGJP2	16	-1	-1	16
8	9.10156205558779E-5	TGTGCCACCTGGGACGGCCTGGCCATAGGGAAACTCTTT	CATWDGLAIGKLF	TRGV2	.	TRGJ1	16	-1	-1	29
8	9.10156205558779E-5	TGTGCCACCTGGGACGGCGATTATTATAAGAAACTCTTT	CATWDGDYYKKLF	TRGV2	.	TRGJ1	16	-1	-1	19
8	9.10156205558779E-5	TGTGCCACCTGGGACGGGTTTTTCTATAAGAAACTCTTT	CATWDGFFYKKLF	TRGV2	.	TRGJ1	17	-1	-1	24
8	9.10156205558779E-5	TGTGCCACCTGGGACGGGTGTTATTATAAGAAACTCTTT	CATWDGCYYKKLF	TRGV2	.	TRGJ1	17	-1	-1	20
8	9.10156205558779E-5	TGTGCCACCTGGGACGGGCCTGGGTGGGGGAAACTCTTT	CATWDGPGWGKLF	TRGV2	.	TRGJ1	19	-1	-1	29
8	9.10156205558779E-5	TGTGCCACCTGGGACGGGCCTGGGTATAAGAAACTCTTT	CATWDGPGYKKLF	TRGV2	.	TRGJ1	19	-1	-1	24
8	9.10156205558779E-5	TGTGCCACCTGGGACGGGCAAGTAATTGGGAAACTCTTT	CATWDGQVIGKLF	TRGV2	.	TRGJ1	18	-1	-1	29
8	9.10156205558779E-5	TGTGCCACCTGGGACGGACTCTATTATAAGAAACTCTTT	CATWDGLYYKKLF	TRGV2	.	TRGJ1	16	-1	-1	21
8	9.10156205558779E-5	TGTGCCACCTGGGACAGTCCACCCTTTCGGAAACTCTTT	CATWDSPPFRKLF	TRGV7	.	TRGJ1	19	-1	-1	29
8	9.10156205558779E-5	TGTGCCACCTGGGACAGCCCCCCTGATAAGAAACTCTTT	CATWDSPPDKKLF	TRGV3	.	TRGJ1	19	-1	-1	25
8	9.10156205558779E-5	TGTGCCACCTGGGACAGCCCATATTATAAGAAACTCTTT	CATWDSPYYKKLF	TRGV7	.	TRGJ1	19	-1	-1	21
8	9.10156205558779E-5	TGTGCCACCTGGGACAGGCTTCATTTTAAGAAACTCTTT	CATWDRLHFKKLF	TRGV7	.	TRGJ1	18	-1	-1	22
8	9.10156205558779E-5	TGTGCCACCTGGGACAGGCCTCGATATAAGAAACTCTTT	CATWDRPRYKKLF	TRGV3	.	TRGJ1	20	-1	-1	24
8	9.10156205558779E-5	TGTGCCACCTGGGACAGGCCCTCTTATAAGAAACTCTTT	CATWDRPSYKKLF	TRGV5	.	TRGJ1	19	-1	-1	23
8	9.10156205558779E-5	TGTGCCACCTGGGACAGGCCCAATTATAAGAAACTCTTT	CATWDRPNYKKLF	TRGV7	.	TRGJ1	19	-1	-1	22
8	9.10156205558779E-5	TGTGCCACCTGGGACAGGCGGGCTTATAAGAAACTCTTT	CATWDRRAYKKLF	TRGV3	.	TRGJ1	18	-1	-1	23
8	9.10156205558779E-5	TGTGCCACCTGGGACAGGGACGACTATAAGAAACTCTTT	CATWDRDDYKKLF	TRGV3	.	TRGJ1	17	-1	-1	24
8	9.10156205558779E-5	TGTGCCACCTGGGACAGACGGGGGTATAAGAAACTCTTT	CATWDRRGYKKLF	TRGV5	.	TRGJ1	16	-1	-1	24
8	9.10156205558779E-5	TGTGCCACCTGGGAACCGCTGGGGCCGAAGAAACTCTTT	CATWEPLGPKKLF	TRGV4	.	TRGJ1	13	-1	-1	27
8	9.10156205558779E-5	TGTGCCACCTGGGAAGGAATAGGTTATAAGAAACTCTTT	CATWEGIGYKKLF	TRGV4	.	TRGJ1	16	-1	-1	23
8	9.10156205558779E-5	TGTGCTGTTCGACCCTTATATTATAAGAAACTCTTT	CAVRPLYYKKLF	TRGV10	.	TRGJ1	6	-1	-1	18
8	9.10156205558779E-5	TGTGCTGCGTGGAATTCTTATTATAAGAAACTCTTT	CAAWNSYYKKLF	TRGV10	.	TRGJ1	15	-1	-1	17
8	9.10156205558779E-5	TGTGCCTTGTGGGAGGTGCAATGGAGTAAACTCTTT	CALWEVQWSKLF	TRGV9	.	TRGJ1	19	-1	-1	27
8	9.10156205558779E-5	TGTGCCACCTGGGTGGGGGTTGATAAGAAACTCTTT	CATWVGVDKKLF	TRGV4	.	TRGJ1	16	-1	-1	22
8	9.10156205558779E-5	TGTGCCACCTGGGTGAATTATTATAAGAAACTCTTT	CATWVNYYKKLF	TRGV8	.	TRGJ1	12	-1	-1	14
8	9.10156205558779E-5	TGTGCCACCTGGGCTGATTATTATAAGAAACTCTTT	CATWADYYKKLF	TRGV7	.	TRGJ1	12	-1	-1	16
8	9.10156205558779E-5	TGTGCCACCTGGGGCTCTCCAACAGAGAAACTCTTT	CATWGSPTEKLF	TRGV7	.	TRGJ1	12	-1	-1	25
8	9.10156205558779E-5	TGTGCCACCTGGGGGTGGGATTATAAGAAACTCTTT	CATWGWDYKKLF	TRGV5	.	TRGJ1	12	-1	-1	19
8	9.10156205558779E-5	TGTGCCACCTGGGATTGGGATTATAAGAAACTCTTT	CATWDWDYKKLF	TRGV8	.	TRGJ1	17	-1	-1	19
8	9.10156205558779E-5	TGTGCCACCTGGGATGTGCGGTATAAGAAACTCTTT	CATWDVRYKKLF	TRGV4	.	TRGJ1	18	-1	-1	21
8	9.10156205558779E-5	TGTGCCACCTGGGATGCTCCTCTTAAGAAACTCTTT	CATWDAPLKKLF	TRGV4	.	TRGJ1	15	-1	-1	23
8	9.10156205558779E-5	TGTGCCACCTGGGATGCCCATTATAAGAAACTCTTT	CATWDAHYKKLF	TRGV4	.	TRGJ1	20	-1	-1	19
8	9.10156205558779E-5	TGTGCCACCTGGGATGGGCCGGGAAAGAAACTCTTT	CATWDGPGKKLF	TRGV4	.	TRGJ1	19	-1	-1	24
8	9.10156205558779E-5	TGTGCCACCTGGGATGGGGAGGATAAGAAACTCTTT	CATWDGEDKKLF	TRGV4	.	TRGJ1	17	-1	-1	22
8	9.10156205558779E-5	TGTGCCACCTGGGATGATCATTATAAGAAACTCTTT	CATWDDHYKKLF	TRGV3	.	TRGJ1	13	-1	-1	16
8	9.10156205558779E-5	TGTGCCACCTGGGATGACTATTATAAGAAACTCTTT	CATWDDYYKKLF	TRGV4	.	TRGJ1	15	-1	-1	18
8	9.10156205558779E-5	TGTGCCACCTGGGATATATGGGGGGGGAAACTCTTT	CATWDIWGGKLF	TRGV8	.	TRGJ1	15	-1	-1	26
8	9.10156205558779E-5	TGTGCCACCTGGGATACGGTTAGGGGGAAACTCTTT	CATWDTVRGKLF	TRGV8	.	TRGJ1	15	-1	-1	26
8	9.10156205558779E-5	TGTGCCACCTGGGATAGATATTATAAGAAACTCTTT	CATWDRYYKKLF	TRGV8	.	TRGJ1	16	-1	-1	18
8	9.10156205558779E-5	TGTGCCACCTGGGACCTCGATTGGATCAAGACGTTT	CATWDLDWIKTF	TRGV4	.	TRGJP2	13	-1	-1	18
8	9.10156205558779E-5	TGTGCCACCTGGGACCTAAATTATAAGAAACTCTTT	CATWDLNYKKLF	TRGV5	.	TRGJ1	14	-1	-1	19
8	9.10156205558779E-5	TGTGCCACCTGGGACCCGGGCGATAAGAAACTCTTT	CATWDPGDKKLF	TRGV8	.	TRGJ1	13	-1	-1	22
8	9.10156205558779E-5	TGTGCCACCTGGGACGGGTGCCTTAAGAAACTCTTT	CATWDGCLKKLF	TRGV2	.	TRGJ1	17	-1	-1	23
8	9.10156205558779E-5	TGTGCCACCTGGGACGGGGGGTATAAGAAACTCTTT	CATWDGGYKKLF	TRGV3	.	TRGJ1	17	-1	-1	21
8	9.10156205558779E-5	TGTGCCACCTGGGACGGGGACTTAGGGAAACTCTTT	CATWDGDLGKLF	TRGV3	.	TRGJ1	17	-1	-1	26
8	9.10156205558779E-5	TGTGCCACCTGGGACGGAGATTATAAGAAACTCTTT	CATWDGDYKKLF	TRGV2	.	TRGJ1	16	-1	-1	19
8	9.10156205558779E-5	TGTGCCACCTGGGACACCCATTATAAGAAACTCTTT	CATWDTHYKKLF	TRGV7	.	TRGJ1	15	-1	-1	19
8	9.10156205558779E-5	TGTGCCACCTGGGACAGTGATTATAAGAAACTCTTT	CATWDSDYKKLF	TRGV3	.	TRGJ1	16	-1	-1	19
8	9.10156205558779E-5	TGTGCCACCTGGGACAGGTCTACAGGGAAACTCTTT	CATWDRSTGKLF	TRGV3	.	TRGJ1	20	-1	-1	26
8	9.10156205558779E-5	TGTGCCACCTGGGACAGGCTGGGGGAGAAACTCTTT	CATWDRLGEKLF	TRGV5	.	TRGJ1	18	-1	-1	25
8	9.10156205558779E-5	TGTGCCACCTGGGACAGGCTAGGGAAGAAACTCTTT	CATWDRLGKKLF	TRGV5	.	TRGJ1	18	-1	-1	24
8	9.10156205558779E-5	TGTGCCACCTGGGACAGGCCTTGGAAGAAACTCTTT	CATWDRPWKKLF	TRGV3	.	TRGJ1	20	-1	-1	24
8	9.10156205558779E-5	TGTGCCACCTGGGACAGGGGATATAAGAAACTCTTT	CATWDRGYKKLF	TRGV7	.	TRGJ1	17	-1	-1	21
8	9.10156205558779E-5	TGTGCCACCTGGAACGATTATTATAAGAAACTCTTT	CATWNDYYKKLF	TRGV4	.	TRGJ1	11	-1	-1	16
8	9.10156205558779E-5	TGTGCCACCGCCCCAGGTTATTATAAGAAACTCTTT	CATAPGYYKKLF	TRGV5	.	TRGJ1	8	-1	-1	17
8	9.10156205558779E-5	CGTTTGAAACTCCAGAATTATTATAAGAAACTCTTT	RLKLQNYYKKLF	TRGV10	.	TRGJ1	2	-1	-1	14
8	9.10156205558779E-5	TGTGCCACCTGTGGTTATTATAAGAAACTCTTT	CATCGYYKKLF	TRGV5	.	TRGJ1	10	-1	-1	14
8	9.10156205558779E-5	TGTGCCACCTGGTTATATTATAAGAAACTCTTT	CATWLYYKKLF	TRGV8	.	TRGJ1	11	-1	-1	15
8	9.10156205558779E-5	TGTGCCACCTGGCGATATTATAAGAAACTCTTT	CATWRYYKKLF	TRGV3	.	TRGJ1	11	-1	-1	15
8	9.10156205558779E-5	TGTGCCACCTGGGTGCATTATAAGAAACTCTTT	CATWVHYKKLF	TRGV4	.	TRGJ1	12	-1	-1	16
8	9.10156205558779E-5	TGTGCCACCTGGGCCCTGTTTAAGAAACTCTTT	CATWALFKKLF	TRGV4	.	TRGJ1	12	-1	-1	20
8	9.10156205558779E-5	TGTGCCACCTGGGGAAGGTATAAGAAACTCTTT	CATWGRYKKLF	TRGV4	.	TRGJ1	12	-1	-1	18
8	9.10156205558779E-5	TGTGCCACCTGGGATCCACTCAAGAAACTCTTT	CATWDPLKKLF	TRGV4	.	TRGJ1	14	-1	-1	21
8	9.10156205558779E-5	TGTGCCACCTGGGATGGCCATAAGAAACTCTTT	CATWDGHKKLF	TRGV4	.	TRGJ1	16	-1	-1	19
8	9.10156205558779E-5	TGTGCCACCTGGGATGGACATAAGAAACTCTTT	CATWDGHKKLF	TRGV4	.	TRGJ1	16	-1	-1	19
8	9.10156205558779E-5	TGTGCCACCTGGGATATAGGTAAGAAACTCTTT	CATWDIGKKLF	TRGV8	.	TRGJ1	15	-1	-1	20
8	9.10156205558779E-5	TGTGCCACCTGGGATACTTATAAGAAACTCTTT	CATWDTYKKLF	TRGV8	.	TRGJ1	15	-1	-1	17
8	9.10156205558779E-5	TGTGCCACCTGGGATAGGTATAAGAAACTCTTT	CATWDRYKKLF	TRGV2	.	TRGJ1	13	-1	-1	18
8	9.10156205558779E-5	TGTGCCACCTGGGACCGGCCACCAGAACTCTTT	CATWDRPPELF	TRGV2	.	TRGJ1	19	-1	-1	25
8	9.10156205558779E-5	TGTGCCACCTGGGACGCTCGTAAGAAACTCTTT	CATWDARKKLF	TRGV2	.	TRGJ1	15	-1	-1	20
8	9.10156205558779E-5	TGTGCCACCTGGGACGGGCCTCTCCGGCTCTTT	CATWDGPLRLF	TRGV2	.	TRGJ1	19	-1	-1	27
8	9.10156205558779E-5	TGTGCCACCTGGGACGATCTGGAGAAACTCTTT	CATWDDLEKLF	TRGV3	.	TRGJ1	14	-1	-1	22
8	9.10156205558779E-5	TGTGCCACCTGGGACACCCATAAGAAACTCTTT	CATWDTHKKLF	TRGV3	.	TRGJ1	15	-1	-1	19
8	9.10156205558779E-5	TGTGCCACCTGGGACAGGCTCAAGAAACTCTTT	CATWDRLKKLF	TRGV5	.	TRGJ1	18	-1	-1	21
8	9.10156205558779E-5	TGTGCCACCTGGGAGGGACTTTCGAAACTCTTT	CATWEGLSKLF	TRGV4	.	TRGJ1	16	-1	-1	23
8	9.10156205558779E-5	TGTGCCACCTGGAGATATTATAAGAAACTCTTT	CATWRYYKKLF	TRGV3	.	TRGJ1	11	-1	-1	15
8	9.10156205558779E-5	TGTGCCACCCACAAGCTGGATAAGAAACTCTTT	CATHKLDKKLF	TRGV8	.	TRGJ1	8	-1	-1	19
8	9.10156205558779E-5	TGTGCCACCGGGACTGGTTGGTTCAAGATATTT	CATGTGWFKIF	TRGV2	.	TRGJP1	16	-1	-1	12
8	9.10156205558779E-5	TGTGCCACGGGGGGAATTTACGAGAAACTCTTT	CATGGIYEKLF	TRGV5	.	TRGJ1	7	-1	-1	22
8	9.10156205558779E-5	TGTGTGGGGGGCCACCTAAAGAAACTCTTT	CVGGHLKKLF	TRGV4	.	TRGJ1	3	-1	-1	18
8	9.10156205558779E-5	TGTGCCACCTGTGGTTATAAGAAACTCTTT	CATCGYKKLF	TRGV8	.	TRGJ1	10	-1	-1	14
8	9.10156205558779E-5	TGTGCCACCTGCGCTCTTAAGAAACTCTTT	CATCALKKLF	TRGV8	.	TRGJ1	10	-1	-1	17
8	9.10156205558779E-5	TGTGCCACCTGGGTTTTTAAGAAACTCTTT	CATWVFKKLF	TRGV8	.	TRGJ1	12	-1	-1	14
8	9.10156205558779E-5	TGTGCCACCTGGGTACATAAGAAACTCTTT	CATWVHKKLF	TRGV8	.	TRGJ1	12	-1	-1	16
8	9.10156205558779E-5	TGTGCCACCTGGGGGGCTAAGAAACTCTTT	CATWGAKKLF	TRGV2	.	TRGJ1	12	-1	-1	17
8	9.10156205558779E-5	TGTGCCACCTGGGATCCAAAGAAACTCTTT	CATWDPKKLF	TRGV4	.	TRGJ1	14	-1	-1	18
8	9.10156205558779E-5	TGTGCCACCTGGGACCTTAAGAAACTCTTT	CATWDLKKLF	TRGV5	.	TRGJ1	14	-1	-1	17
8	9.10156205558779E-5	TGTGCCACCTGGGACAGTTCGAAACTCTTT	CATWDSSKLF	TRGV5	.	TRGJ1	16	-1	-1	20
8	9.10156205558779E-5	TGTGCCACCTGGGACAATAGCGAACTCTTT	CATWDNSELF	TRGV3	.	TRGJ1	15	-1	-1	22
8	9.10156205558779E-5	TGTGCCACCGGAAATTATAAGAAACTCTTT	CATGNYKKLF	TRGV4	.	TRGJ2	8	-1	-1	13
8	9.10156205558779E-5	TGTACCACCTGGGACGGACGCTGGCTCTTT	CTTWDGRWLF	TRGV2	.	TRGJ1	16	-1	-1	24
8	9.10156205558779E-5	TTATACGGTGATTGGATCAAGACGTTT	LYGDWIKTF	TRGV4	.	TRGJP2	0	-1	-1	7
8	9.10156205558779E-5	TGTGCCTTGTGGGAGGTGCAGGAGTTG	CALWEVQEL	TRGV9	.	TRGJ1	19	-1	-1	24
8	9.10156205558779E-5	TGTGCCCCAACAGGTAAGAAACTCTTT	CAPTGKKLF	TRGV8	.	TRGJ1	5	-1	-1	14
8	9.10156205558779E-5	TGTGCCACCTTTTATAAGAAACTCTTT	CATFYKKLF	TRGV4	.	TRGJ1	9	-1	-1	11
8	9.10156205558779E-5	TGTGCCACCTGGGACTGGAAACTCTTT	CATWDWKLF	TRGV4	.	TRGJ1	17	-1	-1	17
8	9.10156205558779E-5	TGTGCCACCTGGGAAGGGAAACTCTTT	CATWEGKLF	TRGV5	.	TRGJ1	16	-1	-1	17
8	9.10156205558779E-5	TGTGCCACCTGGGAAATAGGCCTCTTT	CATWEIGLF	TRGV8	.	TRGJ1	22	-1	-1	21
8	9.10156205558779E-5	TGTGCCACCGGGAATAAGAAACTCTTT	CATGNKKLF	TRGV8	.	TRGJ1	12	-1	-1	13
8	9.10156205558779E-5	CCTAGGCGGAGTTATAAGAAACTCTTT	PRRSYKKLF	TRGV3	.	TRGJ1	-1	-1	-1	11
8	9.10156205558779E-5	TGTGCTTTAAAGAAGAAACTCTTT	CALKKKLF	TRGV2	.	TRGJ1	4	-1	-1	12
8	9.10156205558779E-5	TGTGCTCCGCAGAAGAAACTCTTT	CAPQKKLF	TRGV2	.	TRGJ1	4	-1	-1	12
8	9.10156205558779E-5	TGTGCCTTGTGGGAGGTGCTCTTT	CALWEVLF	TRGV9	.	TRGJ1	18	-1	-1	18
8	9.10156205558779E-5	TGTGCCCCCTCTAAGAAACTCTTT	CAPSKKLF	TRGV4	.	TRGJ1	9	-1	-1	11
8	9.10156205558779E-5	TGTGCCACACGCAACAAGACGTTT	CATRNKTF	TRGV2	.	TRGJP2	7	-1	-1	14
8	9.10156205558779E-5	TGTGCTACCTACCCACTCTTT	CATYPLF	TRGV8	.	TRGJ1	9	-1	-1	14
8	9.10156205558779E-5	TGTGCCTGCTGGGGCCTCTTT	CACWGLF	TRGV11	.	TRGJ1	11	-1	-1	15
8	9.10156205558779E-5	TGTGCCAAGAAACTCTTT	CAKKLF	TRGV4	.	TRGJ1	6	-1	-1	6
8	9.10156205558779E-5	TGGAGGGGGAAACTCTTT	WRGKLF	TRGV4	.	TRGJ1	1	-1	-1	8
8	9.10156205558779E-5	TGTGAACTCTTT	CELF	TRGV8	.	TRGJ1	3	-1	-1	4
7	7.963866798639317E-5	TGTGCCACCTGGGACAGGCCAGGGTCATTTGCCCACAGGGTCATTTGCTGTGATGGATTGAAACTCTTT	CATWDRPGSFAHRVICCDGLKLF	TRGV5	.	TRGJ1	19	-1	-1	59
7	7.963866798639317E-5	TGTGCTGCGTGGGATTATGGTGGGGGAATTTGGGGTGGGGAGAATTATTATAAGAAACTCTTT	CAAWDYGGGIWGGENYYKKLF	TRGV10	.	TRGJ1	16	-1	-1	41
7	7.963866798639317E-5	TGTGCCACCTGGGACAGGCTCCATACTTTCGTTAGTGATTGGATCAAGACGTTT	CATWDRLHTFVSDWIKTF	TRGV3	.	TRGJP2	18	-1	-1	32
7	7.963866798639317E-5	TGTGCCACCTGGGACAGGCCAGGGCCACTATTGGGGCCAGATAAGAAACTCTTT	CATWDRPGPLLGPDKKLF	TRGV5	.	TRGJ1	19	-1	-1	40
7	7.963866798639317E-5	TGTGCCACCTGGGACAGGCAACGCTTCTTTCTTAGTGATTGGATCAAGACGTTT	CATWDRQRFFLSDWIKTF	TRGV3	.	TRGJP2	18	-1	-1	32
7	7.963866798639317E-5	TGTGCCACCTGGGATAGGCAGGAGGGGAGTAGTGATTGGATCAAGACGTTT	CATWDRQEGSSDWIKTF	TRGV8	.	TRGJP2	18	-1	-1	27
7	7.963866798639317E-5	TGTGCCACCTGGGACAGGTTAGGGGTTGGTAGTGATTGGATCAAGACGTTT	CATWDRLGVGSDWIKTF	TRGV3	.	TRGJP2	17	-1	-1	28
7	7.963866798639317E-5	TGTGCCACCCAACGATCTGACCCTTATACCACTGGTTGGTTCAAGATATTT	CATQRSDPYTTGWFKIF	TRGV4	.	TRGJP1	8	-1	-1	24
7	7.963866798639317E-5	TGTGCCACCTGGCTACAGAGAGGCGGTAGTGATTGGATCAAGACGTTT	CATWLQRGGSDWIKTF	TRGV2	.	TRGJP2	11	-1	-1	25
7	7.963866798639317E-5	TGTGCCACCTGGGACTCGTGGGTATCGAATTATTATAAGAAACTCTTT	CATWDSWVSNYYKKLF	TRGV8	.	TRGJ1	13	-1	-1	24
7	7.963866798639317E-5	TGTGCCACCTGGGACGGGCTTGGGGGGAGTGATTGGATCAAGACGTTT	CATWDGLGGSDWIKTF	TRGV2	.	TRGJP2	18	-1	-1	27
7	7.963866798639317E-5	TGTGCCACCTGGGACGGGCCTGGGTCGCATTATTATAAGAAACTCTTT	CATWDGPGSHYYKKLF	TRGV2	.	TRGJ1	19	-1	-1	24
7	7.963866798639317E-5	TGTGCCACCTGGGACAGGCTGGCGGGGAATTATTATAAGAAACTCTTT	CATWDRLAGNYYKKLF	TRGV7	.	TRGJ1	18	-1	-1	26
7	7.963866798639317E-5	TGTGCCACCTGGGACAGGCCACGAGTTGATCATTATAAGAAACTCTTT	CATWDRPRVDHYKKLF	TRGV3	.	TRGJ1	19	-1	-1	28
7	7.963866798639317E-5	TGTGCCACCTACCCCGGCCTATATAGTAGTGATTGGATCAAGACGTTT	CATYPGLYSSDWIKTF	TRGV2	.	TRGJP2	9	-1	-1	18
7	7.963866798639317E-5	TGTGCTGCGTGGTACCCGCAGAAATATTATTATAAGAAACTCTTT	CAAWYPQKYYYKKLF	TRGV10	.	TRGJ1	11	-1	-1	25
7	7.963866798639317E-5	TGTGCCACCTGGGTTATAGGGGTGGGCAAAAAAATCAAGGTATTT	CATWVIGVGKKIKVF	TRGV8	.	TRGJP	15	-1	-1	22
7	7.963866798639317E-5	TGTGCCACCTGGGGGATACGTACCACTGGTTGGTTCAAGATATTT	CATWGIRTTGWFKIF	TRGV3	.	TRGJP1	12	-1	-1	20
7	7.963866798639317E-5	TGTGCCACCTGGGGGAATTATAGTAGTGATTGGATCAAGACGTTT	CATWGNYSSDWIKTF	TRGV3	.	TRGJP2	12	-1	-1	18
7	7.963866798639317E-5	TGTGCCACCTGGGATTTCGCAGCCAGGGATTATAAGAAACTCTTT	CATWDFAARDYKKLF	TRGV8	.	TRGJ1	14	-1	-1	28
7	7.963866798639317E-5	TGTGCCACCTGGGATTGGAATAGTAGTGATTGGATCAAGACGTTT	CATWDWNSSDWIKTF	TRGV8	.	TRGJP2	17	-1	-1	19
7	7.963866798639317E-5	TGTGCCACCTGGGATCCCCTATCGAATTATTATAAGAAACTCTTT	CATWDPLSNYYKKLF	TRGV8	.	TRGJ1	14	-1	-1	21
7	7.963866798639317E-5	TGTGCCACCTGGGATGGCGCCCTTCTTGCAGAAAAGAAACTCTTT	CATWDGALLAEKKLF	TRGV4	.	TRGJ1	24	-1	-1	33
7	7.963866798639317E-5	TGTGCCACCTGGGATGGGCCCCTTATTATTTGCAAGAAACTCTTT	CATWDGPLIICKKLF	TRGV4	.	TRGJ1	20	-1	-1	33
7	7.963866798639317E-5	TGTGCCACCTGGGACCCGGGGGGATTACGGTATAAGAAACTCTTT	CATWDPGGLRYKKLF	TRGV4	.	TRGJ1	13	-1	-1	30
7	7.963866798639317E-5	TGTGCCACCTGGGACGTGCAAATTCCCCTAGATAAGAAACTCTTT	CATWDVQIPLDKKLF	TRGV2	.	TRGJ1	18	-1	-1	31
7	7.963866798639317E-5	TGTGCCACCTGGGACGGGTCCAGTAGTGATTGGATCAAGACGTTT	CATWDGSSSDWIKTF	TRGV3	.	TRGJP2	17	-1	-1	21
7	7.963866798639317E-5	TGTGCCACCTGGGACGGGTATACCACTGGTTGGTTCAAGATATTT	CATWDGYTTGWFKIF	TRGV2	.	TRGJP1	17	-1	-1	18
7	7.963866798639317E-5	TGTGCCACCTGGGACGGGCCCCGTAGTGATTGGATCAAGACGTTT	CATWDGPRSDWIKTF	TRGV2	.	TRGJP2	20	-1	-1	22
7	7.963866798639317E-5	TGTGCCACCTGGGACGGGCCCATAGGATTGATTTATCGACTCTTT	CATWDGPIGLIYRLF	TRGV2	.	TRGJ1	20	-1	-1	38
7	7.963866798639317E-5	TGTGCCACCTGGGACGGGCCGAACCCCTTTTATAAGAAACTCTTT	CATWDGPNPFYKKLF	TRGV2	.	TRGJ1	19	-1	-1	29
7	7.963866798639317E-5	TGTGCCACCTGGGACGGGCCAGGAAATTATTATAAGAAACTCTTT	CATWDGPGNYYKKLF	TRGV2	.	TRGJ1	19	-1	-1	24
7	7.963866798639317E-5	TGTGCCACCTGGGACGGGCGTGAGAATTATTATAAGAAACTCTTT	CATWDGRENYYKKLF	TRGV2	.	TRGJ1	18	-1	-1	23
7	7.963866798639317E-5	TGTGCCACCTGGGACGGGCGGGATAGTGATTGGATCAAGACGTTT	CATWDGRDSDWIKTF	TRGV2	.	TRGJP2	18	-1	-1	23
7	7.963866798639317E-5	TGTGCCACCTGGGACGGGCGAGCCACTGGTTGGTTCAAGATATTT	CATWDGRATGWFKIF	TRGV2	.	TRGJP1	18	-1	-1	22
7	7.963866798639317E-5	TGTGCCACCTGGGACAGCCCCGCGAATTATTATAAGAAACTCTTT	CATWDSPANYYKKLF	TRGV7	.	TRGJ1	19	-1	-1	22
7	7.963866798639317E-5	TGTGCCACCTGGGACAGGCGCCCGAATTATTATAAGAAACTCTTT	CATWDRRPNYYKKLF	TRGV3	.	TRGJ1	18	-1	-1	22
7	7.963866798639317E-5	TGTGCCACCTGGGACAGGAACTTGAATTATTATAAGAAACTCTTT	CATWDRNLNYYKKLF	TRGV2	.	TRGJ1	17	-1	-1	23
7	7.963866798639317E-5	TGTGCTGCGTGGGATTCTATCTCTTATTATAAGAAACTCTTT	CAAWDSISYYKKLF	TRGV10	.	TRGJ1	15	-1	-1	23
7	7.963866798639317E-5	TGTGCCCCGATCCGGGAGTTGGGCAAAAAAATCAAGGTATTT	CAPIRELGKKIKVF	TRGV8	.	TRGJP	5	-1	-1	15
7	7.963866798639317E-5	TGTGCCCACTCCCCTCCCCCCCATTATTATAAGAAACTCTTT	CAHSPPPHYYKKLF	TRGV3	.	TRGJ1	5	-1	-1	22
7	7.963866798639317E-5	TGTGCCACCTGGGCTACAAATAATTATTATAAGAAACTCTTT	CATWATNNYYKKLF	TRGV8	.	TRGJ1	15	-1	-1	21
7	7.963866798639317E-5	TGTGCCACCTGGGGTGCCCCGAATTATTATAAGAAACTCTTT	CATWGAPNYYKKLF	TRGV8	.	TRGJ1	12	-1	-1	19
7	7.963866798639317E-5	TGTGCCACCTGGGGTATTACCACTGGTTGGTTCAAGATATTT	CATWGITTGWFKIF	TRGV2	.	TRGJP1	12	-1	-1	6
7	7.963866798639317E-5	TGTGCCACCTGGGGCCGCCGTAGTGATTGGATCAAGACGTTT	CATWGRRSDWIKTF	TRGV3	.	TRGJP2	12	-1	-1	19
7	7.963866798639317E-5	TGTGCCACCTGGGATTACCTCGGGAGAAGGGGGAAACTCTTT	CATWDYLGRRGKLF	TRGV2	.	TRGJ1	13	-1	-1	32
7	7.963866798639317E-5	TGTGCCACCTGGGATGGTCCGGGTGAGTATAAGAAACTCTTT	CATWDGPGEYKKLF	TRGV4	.	TRGJ1	19	-1	-1	27
7	7.963866798639317E-5	TGTGCCACCTGGGATGGGCCTTATTATTATAAGAAACTCTTT	CATWDGPYYYKKLF	TRGV4	.	TRGJ1	19	-1	-1	22
7	7.963866798639317E-5	TGTGCCACCTGGGATGGGCGACGGTATTATAAGAAACTCTTT	CATWDGRRYYKKLF	TRGV4	.	TRGJ1	18	-1	-1	24
7	7.963866798639317E-5	TGTGCCACCTGGGATGGGGGTAGTGATTGGATCAAGACGTTT	CATWDGGSDWIKTF	TRGV8	.	TRGJP2	17	-1	-1	19
7	7.963866798639317E-5	TGTGCCACCTGGGATATAAACAGTGATTGGATCAAGACGTTT	CATWDINSDWIKTF	TRGV8	.	TRGJP2	15	-1	-1	21
7	7.963866798639317E-5	TGTGCCACCTGGGATAGGCCGGGTGATTGGATCAAGACGTTT	CATWDRPGDWIKTF	TRGV8	.	TRGJP2	19	-1	-1	22
7	7.963866798639317E-5	TGTGCCACCTGGGATAGGCGGGATGATTGGATCAAGACGTTT	CATWDRRDDWIKTF	TRGV8	.	TRGJP2	18	-1	-1	23
7	7.963866798639317E-5	TGTGCCACCTGGGATAGACGGTTCGATTATAAGAAACTCTTT	CATWDRRFDYKKLF	TRGV8	.	TRGJ1	16	-1	-1	25
7	7.963866798639317E-5	TGTGCCACCTGGGACTCAGATCTGAGGTATAAGAAACTCTTT	CATWDSDLRYKKLF	TRGV7	.	TRGJ1	14	-1	-1	27
7	7.963866798639317E-5	TGTGCCACCTGGGACTGGTCCCCTCTCCGGGAGAAACTCTTT	CATWDWSPLREKLF	TRGV3	.	TRGJ1	17	-1	-1	31
7	7.963866798639317E-5	TGTGCCACCTGGGACGCGCTACCCTATTATAAGAAACTCTTT	CATWDALPYYKKLF	TRGV2	.	TRGJ1	18	-1	-1	24
7	7.963866798639317E-5	TGTGCCACCTGGGACGGGCTCGGGGATTGGATCAAGACGTTT	CATWDGLGDWIKTF	TRGV2	.	TRGJP2	21	-1	-1	24
7	7.963866798639317E-5	TGTGCCACCTGGGACGGGCCGAGTGATTGGATCAAGACGTTT	CATWDGPSDWIKTF	TRGV2	.	TRGJP2	19	-1	-1	21
7	7.963866798639317E-5	TGTGCCACCTGGGACGGGCCGAGGGTGTATAAGAAACTCTTT	CATWDGPRVYKKLF	TRGV2	.	TRGJ1	19	-1	-1	27
7	7.963866798639317E-5	TGTGCCACCTGGGACGGGCGGAGCGGGTATAAGAAACTCTTT	CATWDGRSGYKKLF	TRGV2	.	TRGJ1	18	-1	-1	27
7	7.963866798639317E-5	TGTGCCACCTGGGACGGGACGCAGTATTATAAGAAACTCTTT	CATWDGTQYYKKLF	TRGV2	.	TRGJ1	17	-1	-1	24
7	7.963866798639317E-5	TGTGCCACCTGGGACGGGAGGAATTATTATAAGAAACTCTTT	CATWDGRNYYKKLF	TRGV2	.	TRGJ1	17	-1	-1	20
7	7.963866798639317E-5	TGTGCCACCTGGGACGGACTCAATTATTATAAGAAACTCTTT	CATWDGLNYYKKLF	TRGV3	.	TRGJ1	14	-1	-1	21
7	7.963866798639317E-5	TGTGCCACCTGGGACGGACCGCCGTGGGAGAAGAAACTCTTT	CATWDGPPWEKKLF	TRGV2	.	TRGJ2	19	-1	-1	30
7	7.963866798639317E-5	TGTGCCACCTGGGACGGACCAGGGTATTATAAGAAACTCTTT	CATWDGPGYYKKLF	TRGV2	.	TRGJ1	19	-1	-1	24
7	7.963866798639317E-5	TGTGCCACCTGGGACGAGAGGGATAGCTATAAGAAACTCTTT	CATWDERDSYKKLF	TRGV2	.	TRGJ1	15	-1	-1	27
7	7.963866798639317E-5	TGTGCCACCTGGGACGAAAGTAGTGATTGGATCAAGACGTTT	CATWDESSDWIKTF	TRGV2	.	TRGJP2	15	-1	-1	18
7	7.963866798639317E-5	TGTGCCACCTGGGACACGGCGAATTATTATAAGAAACTCTTT	CATWDTANYYKKLF	TRGV3	.	TRGJ1	19	-1	-1	19
7	7.963866798639317E-5	TGTGCCACCTGGGACAGTTCCTCTTATTATAAGAAACTCTTT	CATWDSSSYYKKLF	TRGV5	.	TRGJ1	16	-1	-1	23
7	7.963866798639317E-5	TGTGCCACCTGGGACAGCCCGAATTATTATAAGAAACTCTTT	CATWDSPNYYKKLF	TRGV2	.	TRGJ1	20	-1	-1	19
7	7.963866798639317E-5	TGTGCCACCTGGGACAGGCTTTGGAGTTATAAGAAACTCTTT	CATWDRLWSYKKLF	TRGV3	.	TRGJ1	18	-1	-1	26
7	7.963866798639317E-5	TGTGCCACCTGGGACAGGCTTGGTTATTATAAGAAACTCTTT	CATWDRLGYYKKLF	TRGV3	.	TRGJ1	21	-1	-1	23
7	7.963866798639317E-5	TGTGCCACCTGGGACAGGCCCTGCGATTATAAGAAACTCTTT	CATWDRPCDYKKLF	TRGV3	.	TRGJ1	19	-1	-1	25
7	7.963866798639317E-5	TGTGCCACCTGGGACAGGCCGAATTATTATAAGAAACTCTTT	CATWDRPNYYKKLF	TRGV5	.	TRGJ1	19	-1	-1	19
7	7.963866798639317E-5	TGTGCCACCTGGGACAGGCGGGTCGATTATAAGAAACTCTTT	CATWDRRVDYKKLF	TRGV3	.	TRGJ1	18	-1	-1	25
7	7.963866798639317E-5	TGTGCCACCTGGGACAAAATCACTGGTTGGTTCAAGATATTT	CATWDKITGWFKIF	TRGV2	.	TRGJP1	14	-1	-1	20
7	7.963866798639317E-5	TGTGCCACCTGGGAGCTTTCGAATTATTATAAGAAACTCTTT	CATWELSNYYKKLF	TRGV3	.	TRGJ1	13	-1	-1	17
7	7.963866798639317E-5	TGTGCCACCTGGAAAAATAGTAGTGATTGGATCAAGACGTTT	CATWKNSSDWIKTF	TRGV2	.	TRGJP2	11	-1	-1	16
7	7.963866798639317E-5	TGTGCCACCCCACGGTACCCGAATTATTATAAGAAACTCTTT	CATPRYPNYYKKLF	TRGV4	.	TRGJ1	8	-1	-1	19
7	7.963866798639317E-5	TGTGCTGCGTGGGACCGTAATTATTATAAGAAACTCTTT	CAAWDRNYYKKLF	TRGV10	.	TRGJ1	13	-1	-1	18
7	7.963866798639317E-5	TGTGCCTTGTGGGATAAAGGAGTTGACGGAATTCTCTTT	CALWDKGVDGILF	TRGV9	.	TRGJ1	13	-1	-1	33
7	7.963866798639317E-5	TGTGCCACCTGCGGTCAGGGAGAAGATAAGAAACTCTTT	CATCGQGEDKKLF	TRGV3	.	TRGJ1	18	-1	-1	25
7	7.963866798639317E-5	TGTGCCACCTGGCTCCTTCGTGGTTATAAGAAACTCTTT	CATWLLRGYKKLF	TRGV5	.	TRGJ1	11	-1	-1	23
7	7.963866798639317E-5	TGTGCCACCTGGGCCTCGAATTATTATAAGAAACTCTTT	CATWASNYYKKLF	TRGV3	.	TRGJ1	12	-1	-1	15
7	7.963866798639317E-5	TGTGCCACCTGGGGCAGGCCCAATTATAAGAAACTCTTT	CATWGRPNYKKLF	TRGV5P	.	TRGJ1	19	-1	-1	22
7	7.963866798639317E-5	TGTGCCACCTGGGGACCCCGGGGCTATAAGAAACTCTTT	CATWGPRGYKKLF	TRGV2	.	TRGJ1	12	-1	-1	24
7	7.963866798639317E-5	TGTGCCACCTGGGATTTGTGTTGTTATAAGAAACTCTTT	CATWDLCCYKKLF	TRGV8	.	TRGJ1	14	-1	-1	20
7	7.963866798639317E-5	TGTGCCACCTGGGATTTGAGTGATTGGATCAAGACGTTT	CATWDLSDWIKTF	TRGV4	.	TRGJP2	14	-1	-1	18
7	7.963866798639317E-5	TGTGCCACCTGGGATTACGATTATTATAAGAAACTCTTT	CATWDYDYYKKLF	TRGV2	.	TRGJ1	13	-1	-1	13
7	7.963866798639317E-5	TGTGCCACCTGGGATCTTCCCCCGCATAAGAAACTCTTT	CATWDLPPHKKLF	TRGV8	.	TRGJ1	14	-1	-1	25
7	7.963866798639317E-5	TGTGCCACCTGGGATGTCTCTTATTATAAGAAACTCTTT	CATWDVSYYKKLF	TRGV4	.	TRGJ1	15	-1	-1	20
7	7.963866798639317E-5	TGTGCCACCTGGGATGCCGGACGTTATAAGAAACTCTTT	CATWDAGRYKKLF	TRGV4	.	TRGJ1	15	-1	-1	23
7	7.963866798639317E-5	TGTGCCACCTGGGATGGTGGATATTATAAGAAACTCTTT	CATWDGGYYKKLF	TRGV4	.	TRGJ1	16	-1	-1	21
[truncated: 4,041 more rows]
