# Supplementary material for: Dissection of the Human T-Cell Receptor γ Gene Repertoire in the Brain and Peripheral Blood Identifies Age- and Alzheimer's Disease-Associated Clonotype Profiles
Source: Front Immunol. 2020 Jan 29;11:12. doi: 10.3389/fimmu.2020.00012 (PMC7025544; doi:10.3389/fimmu.2020.00012)
Supplement: Supplementary file 5 [file Data_Sheet_2.zip › repertoires_corrected_and_decontaminated/A1045.txt]

count	freq	cdr3nt	cdr3aa	v	d	j	VEnd	DStart	DEnd	JStart
2651	0.02473501530193327	TGTGCCACCTGGGGGCTGTATAAGAAACTCTTT	CATWGLYKKLF	TRGV5P	.	TRGJ2	13	-1	-1	18
2535	0.023652683436590282	TGTGCTGCGTGGGATTTGGGGCATTATTATAAGAAACTCTTT	CAAWDLGHYYKKLF	TRGV10	.	TRGJ2	15	-1	-1	22
2312	0.021571993729939537	TGTGCCTTGTGGGAGGTGAATGAGTTGGGCAAAAAAATCAAGGTATTT	CALWEVNELGKKIKVF	TRGV9	.	TRGJP	17	-1	-1	21
1428	0.013323878480256774	TGTGCCTTAGAAGTTTGGTATAAGAAACTCTTT	CALEVWYKKLF	TRGV9	.	TRGJ2	7	-1	-1	18
1369	0.012773382100470255	TGTGCCACCTGGGATCCCCAGAAACTCTTT	CATWDPQKLF	TRGV8	.	TRGJ2	14	-1	-1	19
1199	0.011187206090915877	TGTGCCTTGTGGGAGGCCGATTGGATCAAGACGTTT	CALWEADWIKTF	TRGV9	.	TRGJP2	15	-1	-1	18
1196	0.0111592147495708	TGTGCTGCGTGGGATTTAAGGTATAAGAAACTCTTT	CAAWDLRYKKLF	TRGV10	.	TRGJ2	15	-1	-1	21
1192	0.011121892961110696	TGTGCCTTGTGGGGGACACAAGAGTTGGGCAAAAAAATCAAGGTATTT	CALWGTQELGKKIKVF	TRGV9	.	TRGJP	12	-1	-1	18
1036	0.009666343211166679	TGTGCCTTGTGGGAGGTGCAAGAGTTGGGCAAAAAAATCAAGGTATTT	CALWEVQELGKKIKVF	TRGV9	.	TRGJP	19	-1	-1	17
883	0.008238784802567739	TGTGCCACCTGGGATGGGGGCGAAGAGTATAAGAAACTCTTT	CATWDGGEEYKKLF	TRGV4	.	TRGJ2	17	-1	-1	27
751	0.00700716578338434	TGTGCTGCGTGGGTGGGATTGGTTTATTATAAGAAACTCTTT	CAAWVGLVYYKKLF	TRGV10	.	TRGJ2	12	-1	-1	23
736	0.0068672090766589535	TGTGCTGCGTGGGACCCCAATTATAAGAAACTCTTT	CAAWDPNYKKLF	TRGV10	.	TRGJ2	13	-1	-1	19
668	0.0062327386728372024	TGTGCCTTGTGGGAGGCCGAGAAACTCTTT	CALWEAEKLF	TRGV9	.	TRGJ2	15	-1	-1	19
621	0.005794207658430992	TGTGCTGCCCCGAGTACCACTGGTTGGTTCAAGATATTT	CAAPSTTGWFKIF	TRGV10	.	TRGJP1	7	-1	-1	14
606	0.005654250951705605	TGTGCCTTGTGGGTGTTCAAGAAACTCTTT	CALWVFKKLF	TRGV9	.	TRGJ1	12	-1	-1	18
591	0.00551429424498022	TGTGCTGCGTGGGATTATTATAAGAAACTCTTT	CAAWDYYKKLF	TRGV10	.	TRGJ2	16	-1	-1	13
537	0.005010450100768829	TGTGCCTTGTGGGAGGTGCAGCAAGAGTTGGGCAAAAAAATCAAGGTATTT	CALWEVQQELGKKIKVF	TRGV9	.	TRGJP	19	-1	-1	20
513	0.004786519370008211	TGTGCCTTGTGGGAGGTGTACGAGTTGGGCAAAAAAATCAAGGTATTT	CALWEVYELGKKIKVF	TRGV9	.	TRGJP	20	-1	-1	21
506	0.004721206240203031	TGTGCCTTGTGGGAGGGATTTGATTGGATCAAGACGTTT	CALWEGFDWIKTF	TRGV9	.	TRGJP2	15	-1	-1	20
479	0.004469284168097335	TGTGCCTCCCGGGTGCTTTTTGATTGGATCAAGACGTTT	CASRVLFDWIKTF	TRGV9	.	TRGJP2	6	-1	-1	20
470	0.004385310144062103	TGTGCCACCTGGGAAGACAGTGATTGGATCAAGACGTTT	CATWEDSDWIKTF	TRGV3	.	TRGJP2	13	-1	-1	18
426	0.003974770471000971	TGTGCCTTGTGGGAGGCCCCGCATTATTATAAGAAACTCTTT	CALWEAPHYYKKLF	TRGV9	.	TRGJ2	15	-1	-1	19
412	0.0038441442113906097	TGTGCCTTGTGGGAGGTGCGGGAGTTGGGCAAAAAAATCAAGGTATTT	CALWEVRELGKKIKVF	TRGV9	.	TRGJP	18	-1	-1	21
385	0.0035922221392849147	TGTGCCACCTGGGATAAAGATGATTGGATCAAGACGTTT	CATWDKDDWIKTF	TRGV4	.	TRGJP2	14	-1	-1	20
374	0.003489587221019631	TGTGCTGCGTGGGATCCCACTGGTTGGTTCAAGATATTT	CAAWDPTGWFKIF	TRGV10	.	TRGJP1	14	-1	-1	13
373	0.0034802567739046055	TGTGCCTTGTGGGAGGTCCCCCGGGGGTCATATTATAAGAAACTCTTT	CALWEVPRGSYYKKLF	TRGV9	.	TRGJ1	16	-1	-1	30
355	0.003312308725834142	TGTGCCTTGTGGGAAGATTACCAAGAGTTGGGCAAAAAAATCAAGGTATTT	CALWEDYQELGKKIKVF	TRGV9	.	TRGJP	13	-1	-1	21
351	0.0032749869373740388	TGTGCCTTGTGGGAGGGCCCATATTATAAGAAACTCTTT	CALWEGPYYKKLF	TRGV9	.	TRGJ2	15	-1	-1	21
348	0.0032469955960289618	TGTGCCTTGTGGGAGGCCCAAGAGTTGGGCAAAAAAATCAAGGTATTT	CALWEAQELGKKIKVF	TRGV9	.	TRGJP	15	-1	-1	18
346	0.00322833470179891	TGTGCCACCTGGGACGCACCTAGGTTTTATAAGAAACTCTTT	CATWDAPRFYKKLF	TRGV2	.	TRGJ2	15	-1	-1	26
342	0.0031910129133388074	TGTGCTGCGTGGGATTCGGAGTATTATAAGAAACTCTTT	CAAWDSEYYKKLF	TRGV10	.	TRGJ1	15	-1	-1	13
314	0.0029297603941180863	TGTGCTGCGTCAGCTCCGGAGAAACTCTTT	CAASAPEKLF	TRGV10	.	TRGJ1	9	-1	-1	19
295	0.002752481898932597	TGTGCCTTGCAGGAGGATTATAAGAAACTCTTT	CALQEDYKKLF	TRGV9	.	TRGJ2	15	-1	-1	16
286	0.002668507874897365	TGTGCCTTGTGGGTAGTTTCGGGTTATTATAAGAAACTCTTT	CALWVVSGYYKKLF	TRGV9	.	TRGJ1	12	-1	-1	17
279	0.0026031947450921846	TGTGCTGCGTGGGATAAGAAACTCTTT	CAAWDKKLF	TRGV10	.	TRGJ2	14	-1	-1	13
278	0.002593864297977159	TGTGCCACCTGGGACGGGCCGAGTTATTATAAGAAACTCTTT	CATWDGPSYYKKLF	TRGV2	.	TRGJ1	19	-1	-1	19
245	0.002285959543181309	TGTGCCTTGTGGCACTATAAGAAACTCTTT	CALWHYKKLF	TRGV9	.	TRGJ1	11	-1	-1	15
242	0.002257968201836232	TGTGCCTTGTGGGAGGAGAAACTCTTT	CALWEEKLF	TRGV9	.	TRGJ1	15	-1	-1	16
240	0.0022393073076061804	TGTGCCACCTGGGATGAGGGGAAACTCTTT	CATWDEGKLF	TRGV4	.	TRGJ1	15	-1	-1	20
233	0.0021739941778010003	TGTGCCTTGTGGGAGGCTAAGAAACTCTTT	CALWEAKKLF	TRGV9	.	TRGJ1	15	-1	-1	17
233	0.0021739941778010003	TGTGCCACCTGGGACGGGAAGAAACTCTTT	CATWDGKKLF	TRGV2	.	TRGJ2	17	-1	-1	18
224	0.0020900201537657685	TGTGCCTTGTGGGAGGTGCAGGAGTTGGGCAAAAAAATCAAGGTATTT	CALWEVQELGKKIKVF	TRGV9	.	TRGJP	19	-1	-1	17
218	0.002034037471075614	TGTGCCTTGTGGGAGGCCCGACTCTTT	CALWEARLF	TRGV9	.	TRGJ1	15	-1	-1	20
210	0.001959393894155408	TGTGCTGCGTGGGATTATAAGAAACTCTTT	CAAWDYKKLF	TRGV10	.	TRGJ1	16	-1	-1	13
209	0.001950063447040382	TGTGCCTTGTGGGAGGGTGTCCCAGAGTTGGGCAAAAAAATCAAGGTATTT	CALWEGVPELGKKIKVF	TRGV9	.	TRGJP	15	-1	-1	23
200	0.0018660894230051505	TGTGCCTTGTGGGAGGATCAAGAGTTGGGCAAAAAAATCAAGGTATTT	CALWEDQELGKKIKVF	TRGV9	.	TRGJP	15	-1	-1	18
198	0.001847428528775099	TGTGCCTTGTGGGAGGTGCAACGGATGGGCAAAAAAATCAAGGTATTT	CALWEVQRMGKKIKVF	TRGV9	.	TRGJP	19	-1	-1	25
190	0.001772784951854893	TGTGCCTTGTGGGAGGTGCTAGGTTGGATCAAGACGTTT	CALWEVLGWIKTF	TRGV9	.	TRGJP2	18	-1	-1	23
188	0.0017541240576248414	TGTGCCTTGTGGGAGGTTTATTATAAGAAACTCTTT	CALWEVYYKKLF	TRGV9	.	TRGJ2	16	-1	-1	17
174	0.0016234977980144809	TGTGCTGCGTGCTTCAATTATTATAAGAAACTCTTT	CAACFNYYKKLF	TRGV10	.	TRGJ2	10	-1	-1	12
168	0.0015675151153243263	TGTGCCACCTGGGATAGGCCTGGATATAAGAAACTCTTT	CATWDRPGYKKLF	TRGV8	.	TRGJ1	20	-1	-1	24
164	0.0015301933268642234	TGTGCCTTGTGGGAGGTGCAAATTTATTATAAGAAACTCTTT	CALWEVQIYYKKLF	TRGV9	.	TRGJ1	19	-1	-1	23
164	0.0015301933268642234	TGTGCCTTGTGGGAGGGCAAGAAACTCTTT	CALWEGKKLF	TRGV9	.	TRGJ1	18	-1	-1	18
161	0.001502201985519146	TGTGCCTTGTGGGAGGAACAAGAGTTGGGCAAAAAAATCAAGGTATTT	CALWEEQELGKKIKVF	TRGV9	.	TRGJP	15	-1	-1	18
161	0.001502201985519146	TGTGCTGCGTGGGATCAAGATTATAAGAAACTCTTT	CAAWDQDYKKLF	TRGV10	.	TRGJ1	14	-1	-1	19
159	0.0014835410912890947	TGTGCCAATAGTAGTGATTGGATCAAGACGTTT	CANSSDWIKTF	TRGV2	.	TRGJP2	6	-1	-1	7
158	0.0014742106441740688	TGTGCCTTGTGGGAGGCGAATTATTATAAGAAACTCTTT	CALWEANYYKKLF	TRGV9	.	TRGJ2	15	-1	-1	16
158	0.0014742106441740688	TGTGCCTTGTGGGAGGTGATTTATAAGAAACTCTTT	CALWEVIYKKLF	TRGV9	.	TRGJ1	17	-1	-1	20
153	0.00142755840859894	TGTGCCTTGTGGGAGGTTCGGCTTTATTATAAGAAACTCTTT	CALWEVRLYYKKLF	TRGV9	.	TRGJ2	16	-1	-1	23
153	0.00142755840859894	TGTGCTGCGTGGGATCGTAAGAAACTCTTT	CAAWDRKKLF	TRGV10	.	TRGJ2	19	-1	-1	17
150	0.0013995670672538629	TGTGCCTTGTGGGAGGTGCGTTATTATAAGAAACTCTTT	CALWEVRYYKKLF	TRGV9	.	TRGJ1	18	-1	-1	20
147	0.0013715757259087856	TGTGCCTTGTGGGAGGTTTTGCCTGAGAAACTCTTT	CALWEVLPEKLF	TRGV9	.	TRGJ1	16	-1	-1	25
144	0.0013435843845637082	TGTGCCACCTGGGACGGGCCAGGGTATTATAAGAAACTCTTT	CATWDGPGYYKKLF	TRGV2	.	TRGJ1	19	-1	-1	24
144	0.0013435843845637082	TGTGCTGCGTGGGACCATTATTATAAGAAACTCTTT	CAAWDHYYKKLF	TRGV10	.	TRGJ1	13	-1	-1	16
142	0.0013249234903336567	TGTGTAGCCCTCTTT	CVALF	TRGV9	.	TRGJ1	3	-1	-1	9
141	0.001315593043218631	TGTGCCTTGTGGGAGGATGGGGAGTTGGGCAAAAAAATCAAGGTATTT	CALWEDGELGKKIKVF	TRGV9	.	TRGJP	15	-1	-1	21
139	0.0012969321489885795	TGTGCCACCTGGGATGGGCAGTATTATAAGAAACTCTTT	CATWDGQYYKKLF	TRGV4	.	TRGJ1	18	-1	-1	21
137	0.001278271254758528	TGTGCCACCTGGGATTATTATAAGAAACTCTTT	CATWDYYKKLF	TRGV8	.	TRGJ1	14	-1	-1	13
134	0.0012502799134134508	TGTGCCTTGTGGGAGGATAAGAAACTCTTT	CALWEDKKLF	TRGV9	.	TRGJ1	15	-1	-1	16
132	0.0012316190191833992	TGTGCCTTGTGGGAGGTGAAGCCGGAGTATAAGAAACTCTTT	CALWEVKPEYKKLF	TRGV9	.	TRGJ1	17	-1	-1	27
131	0.0012222885720683736	TGTGCCACCTGGGATAGCCGGGGGGATTATAAGAAACTCTTT	CATWDSRGDYKKLF	TRGV8	.	TRGJ2	16	-1	-1	25
130	0.0012129581249533477	TGTGCCTTGTGGGAGCCTCGGGGGCTCTTT	CALWEPRGLF	TRGV9	.	TRGJ1	14	-1	-1	24
126	0.0011756363364932448	TGTGCCTTGAGACTCTTT	CALRLF	TRGV9	.	TRGJ1	8	-1	-1	8
125	0.001166305889378219	TGTGCCTTGTGGGAGCGACTCTTT	CALWERLF	TRGV9	.	TRGJ2	14	-1	-1	17
122	0.0011383145480331417	TGTGCCTTGTGGGAGGTGCAAGGTTATAAGAAACTCTTT	CALWEVQGYKKLF	TRGV9	.	TRGJ1	19	-1	-1	23
122	0.0011383145480331417	TGTGCCACCTGGGATGGTAGGAAGAAACTCTTT	CATWDGRKKLF	TRGV8	.	TRGJ1	14	-1	-1	21
120	0.0011196536538030902	TGTGCTGCGTGGGGTAAGAAACTCTTT	CAAWGKKLF	TRGV10	.	TRGJ1	12	-1	-1	14
119	0.0011103232066880645	TGTGCCACCTGGGACAGGCTGAGTTATTATAAGAAACTCTTT	CATWDRLSYYKKLF	TRGV3	.	TRGJ1	18	-1	-1	20
118	0.0011009927595730387	TGTGCCTTGTGGGAGGTCAGGGAGTTGGGCAAAAAAATCAAGGTATTT	CALWEVRELGKKIKVF	TRGV9	.	TRGJP	16	-1	-1	21
116	0.0010823318653429873	TGTGCCTTGTGGGAGGCATTACAAGAGTTGGGCAAAAAAATCAAGGTATTT	CALWEALQELGKKIKVF	TRGV9	.	TRGJP	15	-1	-1	21
115	0.0010730014182279615	TGTGCCTTGTGGGAACCGGGAGAGTTGGGCAAAAAAATCAAGGTATTT	CALWEPGELGKKIKVF	TRGV9	.	TRGJP	13	-1	-1	20
110	0.0010263491826528327	TGTGCCTTGTGGGAGGTAGGGTATTATAAGAAACTCTTT	CALWEVGYYKKLF	TRGV9	.	TRGJ1	16	-1	-1	21
109	0.001017018735537807	TGTGCCTTGTGGGAGGTGACTTATTATAAGAAACTCTTT	CALWEVTYYKKLF	TRGV9	.	TRGJ1	17	-1	-1	17
109	0.001017018735537807	TGTGCCTTGTGGGAGGTGGGGAAACTCTTT	CALWEVGKLF	TRGV9	.	TRGJ1	17	-1	-1	20
108	0.0010076882884227812	TGTGCCACTTGCTATTATAAGAAACTCTTT	CATCYYKKLF	TRGV3	.	TRGJ1	10	-1	-1	12
107	9.983578413077555E-4	TGTGCCTTGTGGGAGGTGGCCCCGGGTAGGAATAAGAAACTCTTT	CALWEVAPGRNKKLF	TRGV9	.	TRGJ2	17	-1	-1	31
107	9.983578413077555E-4	TGTGCCTTGTGGGAGGTGCGAATACTCTTT	CALWEVRILF	TRGV9	.	TRGJ1	18	-1	-1	19
107	9.983578413077555E-4	TGTGCTTGTGATGGAGAGGAACTCTTT	CACDGEELF	TRGV9	.	TRGJ1	9	-1	-1	16
106	9.890273941927296E-4	TGTGCCTTGTGGGAGCCGAATTATTATAAGAAACTCTTT	CALWEPNYYKKLF	TRGV9	.	TRGJ1	14	-1	-1	16
106	9.890273941927296E-4	TGTGCCTTGTGGGAGGTGCGATATTATAAGAAACTCTTT	CALWEVRYYKKLF	TRGV9	.	TRGJ1	18	-1	-1	21
106	9.890273941927296E-4	TGTGCCTTGCCGGCCTTGGGGGAGAAACTCTTT	CALPALGEKLF	TRGV9	.	TRGJ1	8	-1	-1	22
106	9.890273941927296E-4	TGTGCCTTGTGGGAGGTGAGGAGACTCTTT	CALWEVRRLF	TRGV9	.	TRGJ1	17	-1	-1	20
106	9.890273941927296E-4	TGTGCCACCTGGGGTTATAAGAAACTCTTT	CATWGYKKLF	TRGV8	.	TRGJ1	12	-1	-1	14
104	9.703664999626782E-4	TGTGCCTTGTGGGAGGTGTATTATAAGAAACTCTTT	CALWEVYYKKLF	TRGV9	.	TRGJ1	17	-1	-1	18
104	9.703664999626782E-4	TGTGCCTTGTGGGGTCGCGAAGGGAAACTCTTT	CALWGREGKLF	TRGV9	.	TRGJ1	12	-1	-1	23
104	9.703664999626782E-4	TGTGCCTTGTGGGAGACCAAACTCTTT	CALWETKLF	TRGV9	.	TRGJ1	14	-1	-1	18
103	9.610360528476524E-4	TGTGCCTTGTGGGAGCTTGGGAAACTCTTT	CALWELGKLF	TRGV9	.	TRGJ1	14	-1	-1	20
102	9.517056057326267E-4	TGTGCCTTGTGGGAGGCCCGGCTCAGGGGTATGGGCAAAAAAATCAAGGTATTT	CALWEARLRGMGKKIKVF	TRGV9	.	TRGJP	15	-1	-1	31
102	9.517056057326267E-4	TGTGCCTGGATAAGGAAACTCTTT	CAWIRKLF	TRGV9	.	TRGJ1	6	-1	-1	9
102	9.517056057326267E-4	TGTGCCCAGACGGATAAGAAACTCTTT	CAQTDKKLF	TRGV9	.	TRGJ2	5	-1	-1	13
101	9.42375158617601E-4	TGTGCCTTGTGGGAGGTGCGGGTTTATAAGAAACTCTTT	CALWEVRVYKKLF	TRGV9	.	TRGJ1	18	-1	-1	23
100	9.330447115025752E-4	TGTGCCTTGTGGGAGGTGAATTATTATAAGAAACTCTTT	CALWEVNYYKKLF	TRGV9	.	TRGJ1	17	-1	-1	17
100	9.330447115025752E-4	TGTGCCTTGTGGGAGAATTATTATAAGAAACTCTTT	CALWENYYKKLF	TRGV9	.	TRGJ2	14	-1	-1	14
99	9.237142643875495E-4	TGTGCCTTGTGGGAGGTGAGGAAACTCTTT	CALWEVRKLF	TRGV9	.	TRGJ1	17	-1	-1	20
98	9.143838172725237E-4	TGTGCCTTGTGGGCCACAGAGTTGGGCAAAAAAATCAAGGTATTT	CALWATELGKKIKVF	TRGV9	.	TRGJP	12	-1	-1	9
98	9.143838172725237E-4	TGTGCCTTGTGGGAGGTGCAGAATCAGAAACTCTTT	CALWEVQNQKLF	TRGV9	.	TRGJ1	19	-1	-1	22
98	9.143838172725237E-4	TGTGCCTTGTGGGAGGATTATTATAAGAAACTCTTT	CALWEDYYKKLF	TRGV9	.	TRGJ1	15	-1	-1	16
98	9.143838172725237E-4	TGTGCCTTGTGGGAGGTGCACACGAAACTCTTT	CALWEVHTKLF	TRGV9	.	TRGJ1	20	-1	-1	23
98	9.143838172725237E-4	TGTGCCTTGTGGGAGTCAGGGACGTTT	CALWESGTF	TRGV9	.	TRGJP2	14	-1	-1	20
97	9.050533701574979E-4	TGTGCCTTGTGGGAGGGACCTGCTAAGAAACTCTTT	CALWEGPAKKLF	TRGV9	.	TRGJ1	20	-1	-1	23
97	9.050533701574979E-4	TGTGCCTTGTGGGAGGTGGGCGAACTCTTT	CALWEVGELF	TRGV9	.	TRGJ1	17	-1	-1	22
96	8.957229230424722E-4	TGTGCCTTGTGGGAGGTGCAATATTATAAGAAACTCTTT	CALWEVQYYKKLF	TRGV9	.	TRGJ1	19	-1	-1	21
95	8.863924759274465E-4	TGTGCCTTGTGGGAGGTGGCACTCTTT	CALWEVALF	TRGV9	.	TRGJ1	21	-1	-1	20
94	8.770620288124207E-4	TGTGCCTTGTCTGGGGAGAAACTCTTT	CALSGEKLF	TRGV9	.	TRGJ1	9	-1	-1	16
94	8.770620288124207E-4	TGTGCCTTGTCCTTGAAGAAACTCTTT	CALSLKKLF	TRGV9	.	TRGJ1	9	-1	-1	15
93	8.67731581697395E-4	TGTGCCTTGTGGGAGGTTTCTTATTATAAGAAACTCTTT	CALWEVSYYKKLF	TRGV9	.	TRGJ1	16	-1	-1	20
93	8.67731581697395E-4	TGTGCCTTGGGGAAACTCTTT	CALGKLF	TRGV9	.	TRGJ1	12	-1	-1	11
92	8.584011345823692E-4	TGTGCCACCTGGGACGGGGGTTATTATAAGAAACTCTTT	CATWDGGYYKKLF	TRGV2	.	TRGJ1	17	-1	-1	20
92	8.584011345823692E-4	TGTGCCTTGTGGGAGATCCTATTTGCGAAACTCTTT	CALWEILFAKLF	TRGV9	.	TRGJ1	14	-1	-1	26
91	8.490706874673434E-4	TGTGCCTTGTGGGAGGTATGGAAACTCTTT	CALWEVWKLF	TRGV9	.	TRGJ1	16	-1	-1	20
90	8.397402403523176E-4	TGTGCCTTGTGGGAGGTAGAAGAGTTGGGCAAAAAAATCAAGGTATTT	CALWEVEELGKKIKVF	TRGV9	.	TRGJP	16	-1	-1	19
90	8.397402403523176E-4	TGTGCCTTGTGGGAGGTGGCTCCGCTCCAGAAACTCTTT	CALWEVAPLQKLF	TRGV9	.	TRGJ1	17	-1	-1	28
90	8.397402403523176E-4	TGTGCCACCTGGGGCAATTATTATAAGAAACTCTTT	CATWGNYYKKLF	TRGV4	.	TRGJ1	12	-1	-1	15
90	8.397402403523176E-4	TGTGCCTTGTGGGTCGAATCGGAGAAACTCTTT	CALWVESEKLF	TRGV9	.	TRGJ1	12	-1	-1	22
90	8.397402403523176E-4	TGTGCCTTGTGGGAGCCGAAGAAACTCTTT	CALWEPKKLF	TRGV9	.	TRGJ1	14	-1	-1	18
89	8.30409793237292E-4	TGTGCCTTGTGGGAGGATGAGGAGTTGGGCAAAAAAATCAAGGTATTT	CALWEDEELGKKIKVF	TRGV9	.	TRGJP	15	-1	-1	21
89	8.30409793237292E-4	TGTGCCACCTGGGATAGTAGTGATTGGATCAAGACGTTT	CATWDSSDWIKTF	TRGV8	.	TRGJP2	16	-1	-1	13
89	8.30409793237292E-4	TGTGCCTTGTTGAAGAAACTCTTT	CALLKKLF	TRGV9	.	TRGJ1	9	-1	-1	12
88	8.210793461222662E-4	TGTGCCTTGTGGGAGGTGTTTGGAAAGAAACTCTTT	CALWEVFGKKLF	TRGV9	.	TRGJ1	17	-1	-1	24
88	8.210793461222662E-4	TGTGCCTTGTGGGAGGCTCTTGCCAAGAAACTCTTT	CALWEALAKKLF	TRGV9	.	TRGJ1	15	-1	-1	24
88	8.210793461222662E-4	TGGGTCGTACTCTTT	WVVLF	TRGV10	.	TRGJ2	1	-1	-1	8
87	8.117488990072404E-4	TGTGCCTTGTGGGAGGTGCAGGAGAAACTCTTT	CALWEVQEKLF	TRGV9	.	TRGJ1	19	-1	-1	22
86	8.024184518922147E-4	TGTGCCACCTGGTTCAGTAACGTGAATTATTATAAGAAACTCTTT	CATWFSNVNYYKKLF	TRGV3	.	TRGJ1	11	-1	-1	23
86	8.024184518922147E-4	TGTGCCTTGTGGGAGGTGGATCCCCGCTTCGGGAAACTCTTT	CALWEVDPRFGKLF	TRGV9	.	TRGJ1	17	-1	-1	32
86	8.024184518922147E-4	TGTGCCTTGTGGGAGGTGAGCCGGTGCGAGAAACTCTTT	CALWEVSRCEKLF	TRGV9	.	TRGJ1	17	-1	-1	28
86	8.024184518922147E-4	TGTGCCCCGCATAAGAAACTCTTT	CAPHKKLF	TRGV2	.	TRGJ1	5	-1	-1	10
85	7.930880047771889E-4	TGTGCCTTGTGGGAGGTTGAGTTGGGCAAAAAAATCAAGGTATTT	CALWEVELGKKIKVF	TRGV9	.	TRGJP	16	-1	-1	18
85	7.930880047771889E-4	TGTGCCTTGTGGGAGGTGGATTGTCATAAGAAACTCTTT	CALWEVDCHKKLF	TRGV9	.	TRGJ1	17	-1	-1	19
85	7.930880047771889E-4	TGTGCCTTGTGGGAGGTGGGTAAGAAACTCTTT	CALWEVGKKLF	TRGV9	.	TRGJ2	17	-1	-1	20
85	7.930880047771889E-4	TGTGCCTTGTGCGGCTATAAGAAACTCTTT	CALCGYKKLF	TRGV9	.	TRGJ1	10	-1	-1	15
85	7.930880047771889E-4	TGTGCCACCTGGGATACTTTAAAGAAACTCTTT	CATWDTLKKLF	TRGV8	.	TRGJ1	15	-1	-1	18
84	7.837575576621631E-4	TGTGCCTTGTGGGAGGTGGTCCTGTTGGGCAAAAAAATCAAGGTATTT	CALWEVVLLGKKIKVF	TRGV9	.	TRGJP	17	-1	-1	23
84	7.837575576621631E-4	TGTGCCTTGTGGGAGGCATTTCTAGTTCTCTTT	CALWEAFLVLF	TRGV9	.	TRGJ1	15	-1	-1	27
83	7.744271105471374E-4	TGTGCCACCTGGGACGGGAATTATTATAAGAAACTCTTT	CATWDGNYYKKLF	TRGV2	.	TRGJ1	17	-1	-1	17
83	7.744271105471374E-4	TGTGCCTTTGTCTGTTTGCGTTATAAGAAACTCTTT	CAFVCLRYKKLF	TRGV9	.	TRGJ1	7	-1	-1	20
83	7.744271105471374E-4	TGTGCCTTGTGGGAGGTGCATAAGGAGAAACTCTTT	CALWEVHKEKLF	TRGV9	.	TRGJ1	19	-1	-1	25
83	7.744271105471374E-4	TGTGCTGCGTGGGATAAGGGGAAACTCTTT	CAAWDKGKLF	TRGV10	.	TRGJ1	14	-1	-1	20
83	7.744271105471374E-4	TGTGCCGGCTGGAAACTCTTT	CAGWKLF	TRGV10	.	TRGJ2	4	-1	-1	11
82	7.650966634321117E-4	TGTGCTGCGTGGGATTATGCCCCAAAACTCTTT	CAAWDYAPKLF	TRGV10	.	TRGJ1	16	-1	-1	24
82	7.650966634321117E-4	TGTGCCTTGGGGTATAAGAAACTCTTT	CALGYKKLF	TRGV9	.	TRGJ1	11	-1	-1	12
81	7.557662163170859E-4	TGTGCCTTGTGGGGCACTCTCGGTAAGAAACTCTTT	CALWGTLGKKLF	TRGV9	.	TRGJ1	12	-1	-1	23
81	7.557662163170859E-4	TGTGCCTTGTGGGAGGGCCATAAGAAACTCTTT	CALWEGHKKLF	TRGV9	.	TRGJ1	15	-1	-1	19
81	7.557662163170859E-4	TGTGCCTTGTGGAATCCTAAGAAACTCTTT	CALWNPKKLF	TRGV9	.	TRGJ2	11	-1	-1	17
81	7.557662163170859E-4	TGTGCCTTGGTCGATAAGAAACTCTTT	CALVDKKLF	TRGV9	.	TRGJ1	8	-1	-1	13
81	7.557662163170859E-4	TGTGCCTTGGTTAAGAAACTCTTT	CALVKKLF	TRGV9	.	TRGJ2	8	-1	-1	11
81	7.557662163170859E-4	TGTGCCACCTGGGATAAGAAACTCTTT	CATWDKKLF	TRGV8	.	TRGJ1	15	-1	-1	13
80	7.464357692020602E-4	TGTGCCACCTGGGACGGGGGTGATTGGATCAAGACGTTT	CATWDGGDWIKTF	TRGV2	.	TRGJP2	17	-1	-1	19
80	7.464357692020602E-4	TGTGCTGCGTGGGTCCCTTATTATAAGAAACTCTTT	CAAWVPYYKKLF	TRGV10	.	TRGJ1	12	-1	-1	17
80	7.464357692020602E-4	TGTGCTGCGTGGAGCTGGGAACTCTTT	CAAWSWELF	TRGV10	.	TRGJ1	11	-1	-1	19
79	7.371053220870344E-4	TGTGCCTTGTCAGTGGGGGCACTTAAGAAACTCTTT	CALSVGALKKLF	TRGV9	.	TRGJ2	9	-1	-1	23
79	7.371053220870344E-4	TGTGCCTTGTGGGAGGTGCGGGCTCAGAAACTCTTT	CALWEVRAQKLF	TRGV9	.	TRGJ1	18	-1	-1	25
79	7.371053220870344E-4	TGTGCCTTGTGGGAGGTGCGGGGTAAGAAACTCTTT	CALWEVRGKKLF	TRGV9	.	TRGJ1	18	-1	-1	23
79	7.371053220870344E-4	TGTGCCTTGTGGGAGCCCTATAAGAAACTCTTT	CALWEPYKKLF	TRGV9	.	TRGJ1	14	-1	-1	18
79	7.371053220870344E-4	TGTGCTGCGTGGGTCTATAAGAAACTCTTT	CAAWVYKKLF	TRGV10	.	TRGJ1	12	-1	-1	15
79	7.371053220870344E-4	TGTGCCTTGTGGGAGAAGAAACTCTTT	CALWEKKLF	TRGV9	.	TRGJ1	14	-1	-1	15
78	7.277748749720086E-4	TGTGCCTTGTGGGAGGTGCGTGCTTATAAGAAACTCTTT	CALWEVRAYKKLF	TRGV9	.	TRGJ1	18	-1	-1	23
78	7.277748749720086E-4	TGTGCCACCTGGGACAGGTATTATTATAAGAAACTCTTT	CATWDRYYYKKLF	TRGV3	.	TRGJ1	17	-1	-1	19
78	7.277748749720086E-4	TGTGCCTTGTGGGACTTACTTAAGAAACTCTTT	CALWDLLKKLF	TRGV9	.	TRGJ1	13	-1	-1	20
78	7.277748749720086E-4	TGTGCCTTGTGGGAGGTGTTTAAGAAACTCTTT	CALWEVFKKLF	TRGV9	.	TRGJ1	17	-1	-1	20
78	7.277748749720086E-4	TGTGCCTTGTGGGAGGGGAGGAAGAAACTCTTT	CALWEGRKKLF	TRGV9	.	TRGJ2	15	-1	-1	21
78	7.277748749720086E-4	TGTGCCTTAGGGTGGGAGAAGAAACTCTTT	CALGWEKKLF	TRGV9	.	TRGJ1	7	-1	-1	18
78	7.277748749720086E-4	TGTGCCTTGTGGGTCAAAAAACTCTTT	CALWVKKLF	TRGV9	.	TRGJ1	12	-1	-1	15
77	7.184444278569829E-4	TGTGCCTTGTGGGAGGTGAACGGTGAGTTGGGCAAAAAAATCAAGGTATTT	CALWEVNGELGKKIKVF	TRGV9	.	TRGJP	20	-1	-1	24
77	7.184444278569829E-4	TGTGCCACCTGGGACGGGCCGGGTTATAAGAAACTCTTT	CATWDGPGYKKLF	TRGV2	.	TRGJ1	19	-1	-1	23
77	7.184444278569829E-4	TGTGCCTTGTCCAAAAGTGATTGGAAGAAACTCTTT	CALSKSDWKKLF	TRGV9	.	TRGJ1	9	-1	-1	24
77	7.184444278569829E-4	TGTGCCTTGTGGGAGGTGCACGCGGAGAAACTCTTT	CALWEVHAEKLF	TRGV9	.	TRGJ1	20	-1	-1	25
77	7.184444278569829E-4	TGTGCCTTGTGGGAGGTGCCTAAGAAACTCTTT	CALWEVPKKLF	TRGV9	.	TRGJ1	18	-1	-1	20
76	7.091139807419572E-4	TGTGCCTTGTGGGAGGTGTGTGGGAAACTCTTT	CALWEVCGKLF	TRGV9	.	TRGJ1	17	-1	-1	23
76	7.091139807419572E-4	TGTGCCTTAGATAAGAAACTCTTT	CALDKKLF	TRGV9	.	TRGJ1	7	-1	-1	10
75	6.997835336269314E-4	TGTGCCTTGTGGGAGTACCAAGAGTTGGGCAAAAAAATCAAGGTATTT	CALWEYQELGKKIKVF	TRGV9	.	TRGJP	14	-1	-1	18
75	6.997835336269314E-4	TGTGCCTTGTGGGAGGTGCTCCCCTCCGGTGGGTATAAGAAACTCTTT	CALWEVLPSGGYKKLF	TRGV9	.	TRGJ1	21	-1	-1	33
75	6.997835336269314E-4	TGTGCCTTGTGGGAGGTGCAAGTTCTGGAGAAACTCTTT	CALWEVQVLEKLF	TRGV9	.	TRGJ1	19	-1	-1	28
75	6.997835336269314E-4	TGTGCCTTGTGGGAGGTGCATTTTTGGAAACTCTTT	CALWEVHFWKLF	TRGV9	.	TRGJ1	19	-1	-1	26
75	6.997835336269314E-4	TGTGCCTTGTGGTGGGTTTATAAGAAACTCTTT	CALWWVYKKLF	TRGV9	.	TRGJ1	11	-1	-1	17
74	6.904530865119057E-4	TGTGCCTTGTGGGAGGTGAATGGGATTTGGATCAAGACGTTT	CALWEVNGIWIKTF	TRGV9	.	TRGJP2	17	-1	-1	26
74	6.904530865119057E-4	TGTGCCACCTGGGACGGGCCCTATTATAAGAAACTCTTT	CATWDGPYYKKLF	TRGV2	.	TRGJ1	20	-1	-1	21
74	6.904530865119057E-4	TGTGCCACCTGGGACGGGCGTTGGTTCAAGATATTT	CATWDGRWFKIF	TRGV2	.	TRGJP1	18	-1	-1	19
74	6.904530865119057E-4	TGTGCCTTGTGGGAGGTGCGGAGGAAACTCTTT	CALWEVRRKLF	TRGV9	.	TRGJ1	18	-1	-1	23
74	6.904530865119057E-4	TGTGCCACCTGGGATTATAAGAAACTCTTT	CATWDYKKLF	TRGV8	.	TRGJ1	14	-1	-1	13
74	6.904530865119057E-4	TGTGCCACCTGGGACAGTAGTAGTGATTGGATCAAGACGTTT	CATWDSSSDWIKTF	TRGV3	.	TRGJP2	16	-1	-1	17
73	6.811226393968799E-4	TGTGCCTTGTGGGAGGTGGTGACTCGAGAGTTGGGCAAAAAAATCAAGGTATTT	CALWEVVTRELGKKIKVF	TRGV9	.	TRGJP	17	-1	-1	26
73	6.811226393968799E-4	TGTGCCTTGTGGGAGGTGGGGGAGTTGGGCAAAAAAATCAAGGTATTT	CALWEVGELGKKIKVF	TRGV9	.	TRGJP	17	-1	-1	21
73	6.811226393968799E-4	TGTGCCTTGTGGGAGACCATCGAGTATAAGAAACTCTTT	CALWETIEYKKLF	TRGV9	.	TRGJ1	14	-1	-1	24
73	6.811226393968799E-4	TGTGCCTTGTGGGAGGTACGATATAAGAAACTCTTT	CALWEVRYKKLF	TRGV9	.	TRGJ1	16	-1	-1	21
73	6.811226393968799E-4	TGTGCCACCTGGGATAGTGGTTATAAGAAACTCTTT	CATWDSGYKKLF	TRGV8	.	TRGJ1	16	-1	-1	20
73	6.811226393968799E-4	TGTGCCACTGGAACGAGTTATAAGAAACTCTTT	CATGTSYKKLF	TRGV9	.	TRGJ1	5	-1	-1	17
73	6.811226393968799E-4	TGTGCCTTGCCTGATAAGAAACTCTTT	CALPDKKLF	TRGV9	.	TRGJ1	8	-1	-1	13
72	6.717921922818541E-4	TGTGCCTTGTGGGAGGTGCACAATTATTATAAGAAACTCTTT	CALWEVHNYYKKLF	TRGV9	.	TRGJ2	20	-1	-1	21
72	6.717921922818541E-4	TGTGCCTTGTGGGAGTTAGATAAGAAACTCTTT	CALWELDKKLF	TRGV9	.	TRGJ2	14	-1	-1	19
72	6.717921922818541E-4	TGTGCCTTGTGGGAGGTGCAGAAGAAACTCTTT	CALWEVQKKLF	TRGV9	.	TRGJ1	19	-1	-1	21
72	6.717921922818541E-4	TGTGCCTTAAGATATAAGAAACTCTTT	CALRYKKLF	TRGV9	.	TRGJ1	7	-1	-1	12
71	6.624617451668283E-4	TGTGCCTTGTGGGAGGGCCAAGAGTTGGGCAAAAAAATCAAGGTATTT	CALWEGQELGKKIKVF	TRGV9	.	TRGJP	15	-1	-1	14
71	6.624617451668283E-4	TGTGCCTTGTGGGGCCAAGAGTTGGGCAAAAAAATCAAGGTATTT	CALWGQELGKKIKVF	TRGV9	.	TRGJP	12	-1	-1	11
71	6.624617451668283E-4	TGTGCCTTGTGGGAGGTGCTCCATTATAAGAAACTCTTT	CALWEVLHYKKLF	TRGV9	.	TRGJ1	21	-1	-1	22
71	6.624617451668283E-4	TGTGCCTTGTGCTCGGATTATTATAAGAAACTCTTT	CALCSDYYKKLF	TRGV9	.	TRGJ1	10	-1	-1	12
71	6.624617451668283E-4	TGTGCCTTGTGGAAGGATAAGAAACTCTTT	CALWKDKKLF	TRGV9	.	TRGJ1	15	-1	-1	16
70	6.531312980518027E-4	TGTGCCTTGTGGGATTCGCCTCCGGATTATAAGAAACTCTTT	CALWDSPPDYKKLF	TRGV9	.	TRGJ1	13	-1	-1	25
70	6.531312980518027E-4	TGTGCCTTGTGGGAGGTTCGTTATTATAAGAAACTCTTT	CALWEVRYYKKLF	TRGV9	.	TRGJ1	16	-1	-1	20
70	6.531312980518027E-4	TGTGCCTTGTGGGAGGTGCGTTATAAGAAACTCTTT	CALWEVRYKKLF	TRGV9	.	TRGJ1	18	-1	-1	20
70	6.531312980518027E-4	TGTGCCTTGTGGGAGGCCGATAAGAAACTCTTT	CALWEADKKLF	TRGV9	.	TRGJ1	15	-1	-1	19
69	6.438008509367769E-4	TGTGCCACCTGGGACAGGGGATTTACGAATTATTATAAGAAACTCTTT	CATWDRGFTNYYKKLF	TRGV3	.	TRGJ1	17	-1	-1	25
69	6.438008509367769E-4	TGTGCCTTGTGGGAGGTGCAGGATTATAAGAAACTCTTT	CALWEVQDYKKLF	TRGV9	.	TRGJ1	19	-1	-1	22
69	6.438008509367769E-4	TGTGCTTTTATGGGTAGTGATTGGATCAAGACGTTT	CAFMGSDWIKTF	TRGV9	.	TRGJP2	7	-1	-1	13
69	6.438008509367769E-4	TGTGCTGCGTGGGATTTGGGGTATAAGAAACTCTTT	CAAWDLGYKKLF	TRGV10	.	TRGJ1	15	-1	-1	21
69	6.438008509367769E-4	TGTGCCTGGGGGAGGAGTGATTGGATCAAGACGTTT	CAWGRSDWIKTF	TRGV9	.	TRGJP2	14	-1	-1	12
69	6.438008509367769E-4	TGTGCCTTGTCTCTTCGGGGAAAGAAACTCTTT	CALSLRGKKLF	TRGV9	.	TRGJ1	9	-1	-1	21
69	6.438008509367769E-4	TGTGCTGCGTGCCTTACGAAACTCTTT	CAACLTKLF	TRGV10	.	TRGJ1	10	-1	-1	14
68	6.344704038217511E-4	TGTGCCTTGTGGGAGGCGCAAGAGTTGGGCAAAAAAATCAAGGTATTT	CALWEAQELGKKIKVF	TRGV9	.	TRGJP	19	-1	-1	17
68	6.344704038217511E-4	TGTGCCACCTGGGACGGGCGGGATTATAAGAAACTCTTT	CATWDGRDYKKLF	TRGV2	.	TRGJ1	18	-1	-1	22
68	6.344704038217511E-4	TGTGCCTTGTGCTATGATTATAAGAAACTCTTT	CALCYDYKKLF	TRGV9	.	TRGJ1	10	-1	-1	13
68	6.344704038217511E-4	TGTGCCTTGTGGGAGGCTACAAAGAAACTCTTT	CALWEATKKLF	TRGV9	.	TRGJ1	15	-1	-1	21
67	6.251399567067254E-4	TGTGCCTTGTGGGAGATGCAAGAGTTGGGCAAAAAAATCAAGGTATTT	CALWEMQELGKKIKVF	TRGV9	.	TRGJP	19	-1	-1	17
67	6.251399567067254E-4	TGTGCTGCGTGGGATTATATGTGTGATGATTGGATCAAGACGTTT	CAAWDYMCDDWIKTF	TRGV10	.	TRGJP2	16	-1	-1	26
67	6.251399567067254E-4	TGTGCCTGCTGGATTAGGCACGCACCTTGGTTCAAGATATTT	CACWIRHAPWFKIF	TRGV11	.	TRGJP1	21	-1	-1	26
67	6.251399567067254E-4	TGTGCTGCGTGGGGGAATTATTATAAGAAACTCTTT	CAAWGNYYKKLF	TRGV10	.	TRGJ1	12	-1	-1	14
67	6.251399567067254E-4	TGTGCCTTGTGGGACAAGGATAAGAAACTCTTT	CALWDKDKKLF	TRGV9	.	TRGJ1	13	-1	-1	19
67	6.251399567067254E-4	TGTGCCTTGTGGGAGGATTATAAGAAACTCTTT	CALWEDYKKLF	TRGV9	.	TRGJ1	15	-1	-1	16
67	6.251399567067254E-4	TGTGCTGCGTGGGATTCCCTCAAACTCTTT	CAAWDSLKLF	TRGV10	.	TRGJ1	15	-1	-1	21
67	6.251399567067254E-4	TGTGCCTTGTGGGAACATAAGAAACTCTTT	CALWEHKKLF	TRGV9	.	TRGJ1	13	-1	-1	16
66	6.158095095916996E-4	TGTGCCTTGTGGGAGGTGCTCGGGTTGGGCAAAAAAATCAAGGTATTT	CALWEVLGLGKKIKVF	TRGV9	.	TRGJP	18	-1	-1	23
66	6.158095095916996E-4	TGTGCCTTGTGGGATGAAGAGTTGGGCAAAAAAATCAAGGTATTT	CALWDEELGKKIKVF	TRGV9	.	TRGJP	13	-1	-1	16
66	6.158095095916996E-4	TGTGCCTTGTGGGAGGTGATGGTTAGTGATTGGATCAAGACGTTT	CALWEVMVSDWIKTF	TRGV9	.	TRGJP2	17	-1	-1	23
66	6.158095095916996E-4	TGTGCCTTGTGGGAGGTGCGGCGGTATTATAAGAAACTCTTT	CALWEVRRYYKKLF	TRGV9	.	TRGJ1	18	-1	-1	24
66	6.158095095916996E-4	TGTGCCTTGTGGGAGGCGACGGGCGCGATAAAGAAACTCTTT	CALWEATGAIKKLF	TRGV9	.	TRGJ1	15	-1	-1	30
66	6.158095095916996E-4	TGTGCCACCTGGGACGGGGCTAGTGATTGGATCAAGACGTTT	CATWDGASDWIKTF	TRGV2	.	TRGJP2	17	-1	-1	20
66	6.158095095916996E-4	TGTGCCACCTGGGACGGGAGTAGTGATTGGATCAAGACGTTT	CATWDGSSDWIKTF	TRGV2	.	TRGJP2	17	-1	-1	18
66	6.158095095916996E-4	TGTGCCTTGTGGGAGGCCGGTCTAAATAAGAAACTCTTT	CALWEAGLNKKLF	TRGV9	.	TRGJ1	15	-1	-1	25
66	6.158095095916996E-4	TGTGCTGCGTGGGCGAATTATTATAAGAAACTCTTT	CAAWANYYKKLF	TRGV10	.	TRGJ1	12	-1	-1	13
66	6.158095095916996E-4	TGTGCCTTCAAAAAAATCAAGGTATTT	CAFKKIKVF	TRGV9	.	TRGJP	7	-1	-1	8
66	6.158095095916996E-4	TGTGCCTTGGGATATAAGAAACTCTTT	CALGYKKLF	TRGV9	.	TRGJ1	8	-1	-1	12
66	6.158095095916996E-4	TGTGCCTGGTATTATAAGAAACTCTTT	CAWYYKKLF	TRGV9	.	TRGJ1	9	-1	-1	9
65	6.064790624766738E-4	TGTGCTGCGTGGGAAGGCGCTGGTTGGTTCAAGATATTT	CAAWEGAGWFKIF	TRGV10	.	TRGJP1	13	-1	-1	19
65	6.064790624766738E-4	TGTGCCTTGTGGGAGCAAGGAGGGTATAAGAAACTCTTT	CALWEQGGYKKLF	TRGV9	.	TRGJ1	14	-1	-1	24
65	6.064790624766738E-4	TGTGCCTTGTGGGAGGGTAGTGATTGGATCAAGACGTTT	CALWEGSDWIKTF	TRGV9	.	TRGJP2	15	-1	-1	16
65	6.064790624766738E-4	TGTGCCACCTGGTGCTCTCGGGATAAGAAACTCTTT	CATWCSRDKKLF	TRGV2	.	TRGJ1	11	-1	-1	22
65	6.064790624766738E-4	TGTGCCTTGTGGGAGGTGCATAAGAAACTCTTT	CALWEVHKKLF	TRGV9	.	TRGJ1	19	-1	-1	19
65	6.064790624766738E-4	TGTGCCTTGTGGGAGGGGAAGAAACTCTTT	CALWEGKKLF	TRGV9	.	TRGJ1	15	-1	-1	18
65	6.064790624766738E-4	TGTGCTGCGTGGGATTGGGTGAAACTCTTT	CAAWDWVKLF	TRGV10	.	TRGJ1	15	-1	-1	20
65	6.064790624766738E-4	TGTGCCCTTGTAATAGAGAAACTCTTT	CALVIEKLF	TRGV9	.	TRGJ1	10	-1	-1	12
65	6.064790624766738E-4	TGTGCCTTGTGGGAGGACCACTATAAGAAACTCTTT	CALWEDHYKKLF	TRGV9	.	TRGJ1	15	-1	-1	21
64	5.971486153616482E-4	TGTGCCACCTGGGACGGGCCCAGTCTTAATTATTATAAGAAACTCTTT	CATWDGPSLNYYKKLF	TRGV2	.	TRGJ1	24	-1	-1	27
64	5.971486153616482E-4	TGTGCCTTGTGGGAGGTGAATAGTAGTGATTGGATCAAGACGTTT	CALWEVNSSDWIKTF	TRGV9	.	TRGJP2	17	-1	-1	19
64	5.971486153616482E-4	TGTGCCACCTGGGATCAACCCCTTAATTATTATAAGAAACTCTTT	CATWDQPLNYYKKLF	TRGV8	.	TRGJ1	14	-1	-1	24
64	5.971486153616482E-4	TGTGCCTTGTGGGAGGTGTGCTATTATAAGAAACTCTTT	CALWEVCYYKKLF	TRGV9	.	TRGJ1	17	-1	-1	21
64	5.971486153616482E-4	TGTGCCTTGTGGGAGGCCCCTTATTATAAGAAACTCTTT	CALWEAPYYKKLF	TRGV9	.	TRGJ1	15	-1	-1	20
64	5.971486153616482E-4	TGTGCCTTGTGGGAGGTGCGGTATAAGAAACTCTTT	CALWEVRYKKLF	TRGV9	.	TRGJ1	18	-1	-1	21
64	5.971486153616482E-4	TGTGCCTTGTGGGAGGTGGACCTAAGGAAACTCTTT	CALWEVDLRKLF	TRGV9	.	TRGJ1	22	-1	-1	22
64	5.971486153616482E-4	TGTGCCTTGTGGGAGGCTAATTTAGAGAAACTCTTT	CALWEANLEKLF	TRGV9	.	TRGJ1	15	-1	-1	19
64	5.971486153616482E-4	TGTGCCTCCCTTTATAAGAAACTCTTT	CASLYKKLF	TRGV9	.	TRGJ2	6	-1	-1	11
64	5.971486153616482E-4	TGTGCTGCGTGGAAGAAACTCTTT	CAAWKKLF	TRGV10	.	TRGJ2	11	-1	-1	12
63	5.878181682466224E-4	TGTGCCTTGTGGGAGCCAAGTGATTGGATCAAGACGTTT	CALWEPSDWIKTF	TRGV9	.	TRGJP2	14	-1	-1	18
63	5.878181682466224E-4	TGTGCCTTGTGGGTCGGTTATTATAAGAAACTCTTT	CALWVGYYKKLF	TRGV9	.	TRGJ1	12	-1	-1	17
63	5.878181682466224E-4	TGTGCCTTGTGGGAGATAGTTAAGAAACTCTTT	CALWEIVKKLF	TRGV9	.	TRGJ1	14	-1	-1	20
63	5.878181682466224E-4	TGTGCTGCGTGGGATTATATCGTTCTCTTT	CAAWDYIVLF	TRGV10	.	TRGJ1	16	-1	-1	24
63	5.878181682466224E-4	TGTGCTGCGTCCGGGAAACTCTTT	CAASGKLF	TRGV10	.	TRGJ1	9	-1	-1	14
63	5.878181682466224E-4	TGGCTGGAGAAACTCTTT	WLEKLF	TRGV10	.	TRGJ1	5	-1	-1	7
62	5.784877211315966E-4	TGTGCCTTGTGGTTCCCCCTCGTATACCAAGAGTTGGGCAAAAAAATCAAGGTATTT	CALWFPLVYQELGKKIKVF	TRGV9	.	TRGJP	11	-1	-1	27
62	5.784877211315966E-4	TGTGCCTTGTGGGAGGTGCGTCTTAGTAGTGATTGGATCAAGACGTTT	CALWEVRLSSDWIKTF	TRGV9	.	TRGJP2	18	-1	-1	23
62	5.784877211315966E-4	TGTGCCTTGTGGGAGGTGTACACATGGGATTATAAGAAACTCTTT	CALWEVYTWDYKKLF	TRGV9	.	TRGJ1	20	-1	-1	28
62	5.784877211315966E-4	TGTGCCTTGTGGGAGCATGAGTATTATAAGAAACTCTTT	CALWEHEYYKKLF	TRGV9	.	TRGJ1	14	-1	-1	21
62	5.784877211315966E-4	TGTGCCTTGTGGGAGGTGTGTAGTTATAAGAAACTCTTT	CALWEVCSYKKLF	TRGV9	.	TRGJ1	17	-1	-1	23
62	5.784877211315966E-4	TGTGCTGCGTGGGATAGGAGTTATAAGAAACTCTTT	CAAWDRSYKKLF	TRGV10	.	TRGJ1	14	-1	-1	20
62	5.784877211315966E-4	TGTGCTGCGTGGGACTCCATCGGGGAACTCTTT	CAAWDSIGELF	TRGV10	.	TRGJ1	13	-1	-1	25
62	5.784877211315966E-4	TGTGCCTTGTGCTATTATAAGAAACTCTTT	CALCYYKKLF	TRGV9	.	TRGJ2	10	-1	-1	12
62	5.784877211315966E-4	TGTGCTGCGCGGGAAGATAGTTGGAAACTCTTT	CAAREDSWKLF	TRGV10	.	TRGJ1	13	-1	-1	23
61	5.691572740165709E-4	TGTGCCTTGTGGGAGCCTCAAGAGTTGGGCAAAAAAATCAAGGTATTT	CALWEPQELGKKIKVF	TRGV9	.	TRGJP	14	-1	-1	18
61	5.691572740165709E-4	TGTGCTGCGTGGGATTATGAGGTCACTGGTTGGTTCAAGATATTT	CAAWDYEVTGWFKIF	TRGV10	.	TRGJP1	16	-1	-1	23
61	5.691572740165709E-4	TGTGCCTTGTGGGAGGTGCAAGGTTATTATAAGAAACTCTTT	CALWEVQGYYKKLF	TRGV9	.	TRGJ1	19	-1	-1	23
61	5.691572740165709E-4	TGTGCCACCTGGGATTCTATGAAGACGGGTAAACTCTTT	CATWDSMKTGKLF	TRGV4	.	TRGJ2	14	-1	-1	30
61	5.691572740165709E-4	TGTGCTGCGTGGGATTTGGAATATAAGAAACTCTTT	CAAWDLEYKKLF	TRGV10	.	TRGJ1	15	-1	-1	21
61	5.691572740165709E-4	TGTGCCTTGTGGGAGGTGCACCATAAGAAACTCTTT	CALWEVHHKKLF	TRGV9	.	TRGJ1	21	-1	-1	22
61	5.691572740165709E-4	TGTGCTGCGTGTTGCTATTATAAGAAACTCTTT	CAACCYYKKLF	TRGV10	.	TRGJ2	10	-1	-1	15
61	5.691572740165709E-4	TGTGCCCGGAAGTGTGGCTATAAGAAACTCTTT	CARKCGYKKLF	TRGV9	.	TRGJ1	5	-1	-1	18
61	5.691572740165709E-4	TGTGCCACCTGGGACAGGCGAGAGAAACTCTTT	CATWDRREKLF	TRGV3	.	TRGJ1	18	-1	-1	22
61	5.691572740165709E-4	TGTGCTGCGTGGTCCCATAAGAAACTCTTT	CAAWSHKKLF	TRGV10	.	TRGJ1	11	-1	-1	16
60	5.598268269015451E-4	TGTGCCACCTGGGACGGGCGGGGTAGTGATTGGATCAAGACGTTT	CATWDGRGSDWIKTF	TRGV2	.	TRGJP2	18	-1	-1	22
60	5.598268269015451E-4	TGTGCCACCTGGGACGGATATACCACTGGTTGGTTCAAGATATTT	CATWDGYTTGWFKIF	TRGV2	.	TRGJP1	16	-1	-1	17
60	5.598268269015451E-4	TGTGCCTTGTGGGAGGTAAGGTATAAGAAACTCTTT	CALWEVRYKKLF	TRGV9	.	TRGJ1	16	-1	-1	21
60	5.598268269015451E-4	TGTGCTGCGTGGGATTCGAAAGCCCTCTTT	CAAWDSKALF	TRGV10	.	TRGJ1	24	-1	-1	24
60	5.598268269015451E-4	TGTGCCTTGAGTTATTATAAGAAACTCTTT	CALSYYKKLF	TRGV9	.	TRGJ1	8	-1	-1	8
60	5.598268269015451E-4	TGTGCTGCGGCGGGTTATAAGAAACTCTTT	CAAAGYKKLF	TRGV10	.	TRGJ1	8	-1	-1	14
60	5.598268269015451E-4	TGTGCTGCGTGGGGGTTAGGGCTCTTT	CAAWGLGLF	TRGV10	.	TRGJ1	12	-1	-1	21
59	5.504963797865193E-4	TGTGCCTTGTGGGAGGTGCCTGCCCCCTTAAGGTATAAGAAACTCTTT	CALWEVPAPLRYKKLF	TRGV9	.	TRGJ1	18	-1	-1	33
59	5.504963797865193E-4	TGTGCCACCTGGGACGGGCTGGGTAGTGATTGGATCAAGACGTTT	CATWDGLGSDWIKTF	TRGV2	.	TRGJP2	18	-1	-1	22
59	5.504963797865193E-4	TGTGCTGCGTGGGACACTTGGGGTGATTGGATCAAGACGTTT	CAAWDTWGDWIKTF	TRGV10	.	TRGJP2	13	-1	-1	22
59	5.504963797865193E-4	TGTGCCTTGTGGATCTTTTTGGGCAAAAAAATCAAGGTATTT	CALWIFLGKKIKVF	TRGV9	.	TRGJP	11	-1	-1	18
59	5.504963797865193E-4	TGTGCCTTGTGGGCGGGCGGGGATTATAAGAAACTCTTT	CALWAGGDYKKLF	TRGV9	.	TRGJ1	15	-1	-1	22
59	5.504963797865193E-4	TGTGCCTTGTGGGGAGCGAATTATTATAAGAAACTCTTT	CALWGANYYKKLF	TRGV9	.	TRGJ1	12	-1	-1	16
59	5.504963797865193E-4	TGTGCCTTGTGGGAGGTGTCATTTTATAAGAAACTCTTT	CALWEVSFYKKLF	TRGV9	.	TRGJ1	17	-1	-1	20
59	5.504963797865193E-4	TGTGCCTTGTGGGAGACGCCCCACTATAAGAAACTCTTT	CALWETPHYKKLF	TRGV9	.	TRGJ2	14	-1	-1	24
59	5.504963797865193E-4	TGTGCTGCGTGGGACCCACCCAAGAAACTCTTT	CAAWDPPKKLF	TRGV10	.	TRGJ1	13	-1	-1	21
59	5.504963797865193E-4	TGTGCCTTGTGGTCTTATTATAAGAAACTCTTT	CALWSYYKKLF	TRGV9	.	TRGJ1	11	-1	-1	14
59	5.504963797865193E-4	TGTGCCTTGTGGACCAATTATAAGAAACTCTTT	CALWTNYKKLF	TRGV9	.	TRGJ1	11	-1	-1	16
58	5.411659326714937E-4	TGTGCCTTGTGGGAGGCCTCACGATATTATAAGAAACTCTTT	CALWEASRYYKKLF	TRGV9	.	TRGJ1	15	-1	-1	24
58	5.411659326714937E-4	TGTGCCACCTGGGATGGGCCGAGGAAGAAACTCTTT	CATWDGPRKKLF	TRGV4	.	TRGJ2	19	-1	-1	24
58	5.411659326714937E-4	TGTGCTGCGTGGGAGGTAAGGGGACTCTTT	CAAWEVRGLF	TRGV10	.	TRGJ1	13	-1	-1	23
58	5.411659326714937E-4	TGTGCCTTGTGTCCTTTTAAACTCTTT	CALCPFKLF	TRGV9	.	TRGJ1	10	-1	-1	18
57	5.318354855564679E-4	TGTGCTGCGTGGGATATCGTCGACCCTCCTAAGAAACTCTTT	CAAWDIVDPPKKLF	TRGV10	.	TRGJ2	14	-1	-1	29
57	5.318354855564679E-4	TGTGCCTTGTGGGAGGTGCAAGTAGGGTATAAGAAACTCTTT	CALWEVQVGYKKLF	TRGV9	.	TRGJ1	19	-1	-1	27
57	5.318354855564679E-4	TGTGCTGCGTGGGTCCCCACCGGCAGGAAACTCTTT	CAAWVPTGRKLF	TRGV10	.	TRGJ1	12	-1	-1	26
57	5.318354855564679E-4	TGTGCCTTGTGGGAGGAGTATTATAAGAAACTCTTT	CALWEEYYKKLF	TRGV9	.	TRGJ1	15	-1	-1	18
57	5.318354855564679E-4	TGTGCCACCTGGGGTAATTATTATAAGAAACTCTTT	CATWGNYYKKLF	TRGV8	.	TRGJ1	15	-1	-1	15
57	5.318354855564679E-4	TGTGCTGCGTGGGGTTATAAGAAACTCTTT	CAAWGYKKLF	TRGV10	.	TRGJ1	16	-1	-1	14
57	5.318354855564679E-4	TGTGCTGCGTGGTATAAGAAACTCTTT	CAAWYKKLF	TRGV10	.	TRGJ1	14	-1	-1	12
57	5.318354855564679E-4	TGTGCTGCGTGGGGTCGAGGGAAACTCTTT	CAAWGRGKLF	TRGV10	.	TRGJ1	12	-1	-1	20
56	5.225050384414421E-4	TGTGCCTTGTGGGAGGTGTGTCCTTTCTTTGAGTTGGGCAAAAAAATCAAGGTATTT	CALWEVCPFFELGKKIKVF	TRGV9	.	TRGJP	17	-1	-1	30
56	5.225050384414421E-4	TGTGCCTTGTGGATATTACTTGGTCCTTATAAGAAACTCTTT	CALWILLGPYKKLF	TRGV9	.	TRGJ1	11	-1	-1	26
56	5.225050384414421E-4	TGTGCCTTGTGGGAGGTGCTAGGTTATAAGAAACTCTTT	CALWEVLGYKKLF	TRGV9	.	TRGJ1	18	-1	-1	23
56	5.225050384414421E-4	TGTGCCTTGTGGGAGGTGCCTGATTATAAGAAACTCTTT	CALWEVPDYKKLF	TRGV9	.	TRGJ1	18	-1	-1	22
56	5.225050384414421E-4	TGTGCCACCTGGGACGGTAGTGATTGGATCAAGACGTTT	CATWDGSDWIKTF	TRGV2	.	TRGJP2	16	-1	-1	16
56	5.225050384414421E-4	TGTGCCACCTGGGACGGTTATTATAAGAAACTCTTT	CATWDGYYKKLF	TRGV2	.	TRGJ1	16	-1	-1	17
56	5.225050384414421E-4	TGTGCTGCGTGGGATGTCGAAGGGAAACTCTTT	CAAWDVEGKLF	TRGV10	.	TRGJ1	14	-1	-1	23
56	5.225050384414421E-4	TGTGCCTTGTGGGAGTTTTATAAGAAACTCTTT	CALWEFYKKLF	TRGV9	.	TRGJ1	14	-1	-1	17
56	5.225050384414421E-4	TGTGCTGCGTGGTCTAAGAAACTCTTT	CAAWSKKLF	TRGV10	.	TRGJ1	11	-1	-1	14
56	5.225050384414421E-4	TGTGCCACCCTCGGAAAGAAACTCTTT	CATLGKKLF	TRGV2	.	TRGJ1	8	-1	-1	15
56	5.225050384414421E-4	TGTGCTGCCAAGAAACTCTTT	CAAKKLF	TRGV10	.	TRGJ1	7	-1	-1	9
55	5.131745913264164E-4	TGTGCCTTGTGGGAGGTACCGCAAGAGTTGGGCAAAAAAATCAAGGTATTT	CALWEVPQELGKKIKVF	TRGV9	.	TRGJP	16	-1	-1	20
55	5.131745913264164E-4	TGTGCCTTGTGGGAGGTTTCAGAGTTGGGCAAAAAAATCAAGGTATTT	CALWEVSELGKKIKVF	TRGV9	.	TRGJP	16	-1	-1	20
55	5.131745913264164E-4	TGTGCCTTGTGGGAGGCGCCGAGATATTATAAGAAACTCTTT	CALWEAPRYYKKLF	TRGV9	.	TRGJ1	18	-1	-1	24
55	5.131745913264164E-4	TGTGCCTTGTGGGAGTACTGTTATTATAAGAAACTCTTT	CALWEYCYYKKLF	TRGV9	.	TRGJ2	14	-1	-1	20
55	5.131745913264164E-4	TGTGCCTTGTGGGAGGTGATAACGGATGGGAAACTCTTT	CALWEVITDGKLF	TRGV9	.	TRGJ1	17	-1	-1	29
55	5.131745913264164E-4	TGTGCCTTGTGTCCCCCTTATTATAAGAAACTCTTT	CALCPPYYKKLF	TRGV9	.	TRGJ1	10	-1	-1	17
55	5.131745913264164E-4	TGTGCCTTGTGGGAGCCCTATGATAAGAAACTCTTT	CALWEPYDKKLF	TRGV9	.	TRGJ1	14	-1	-1	18
55	5.131745913264164E-4	TGTGCCTTGTGGGAGGTGCCTTATAAGAAACTCTTT	CALWEVPYKKLF	TRGV9	.	TRGJ1	18	-1	-1	20
55	5.131745913264164E-4	TGTGCTGCGTGGGATAGGTGTGAGAAACTCTTT	CAAWDRCEKLF	TRGV10	.	TRGJ2	14	-1	-1	22
54	5.038441442113906E-4	TGTGCCTTGTGGGAGGTGCGGCAAGAGTTGGGCAAAAAAATCAAGGTATTT	CALWEVRQELGKKIKVF	TRGV9	.	TRGJP	18	-1	-1	19
54	5.038441442113906E-4	TGTGCCTTGTGGGAGGTGCGGGGAGAGTTGGGCAAAAAAATCAAGGTATTT	CALWEVRGELGKKIKVF	TRGV9	.	TRGJP	18	-1	-1	23
54	5.038441442113906E-4	TGTGCCTTGTGGGAGGCGAATGAGGAGTTGGGCAAAAAAATCAAGGTATTT	CALWEANEELGKKIKVF	TRGV9	.	TRGJP	15	-1	-1	24
54	5.038441442113906E-4	TGTGCTGCGTGGGATCCCGAGCCCACTGGTTGGTTCAAGATATTT	CAAWDPEPTGWFKIF	TRGV10	.	TRGJP1	14	-1	-1	22
54	5.038441442113906E-4	TGTGCCTTGTGGGAGGTGCAGGGGAATTATTATAAGAAACTCTTT	CALWEVQGNYYKKLF	TRGV9	.	TRGJ1	19	-1	-1	23
54	5.038441442113906E-4	TGTGCTGCGTGGGATCCCGGGCCTTATTATAAGAAACTCTTT	CAAWDPGPYYKKLF	TRGV10	.	TRGJ1	14	-1	-1	23
54	5.038441442113906E-4	TGTGCCTTGTGGGAGCTGCTTTATTATAAGAAACTCTTT	CALWELLYYKKLF	TRGV9	.	TRGJ1	18	-1	-1	20
54	5.038441442113906E-4	TGTGCCTTGTGGGAGGTGGCTGGTTGGTTCAAGATATTT	CALWEVAGWFKIF	TRGV9	.	TRGJP1	17	-1	-1	19
54	5.038441442113906E-4	TGTGCCTTGTGGGAGGCCAATTATTATAAGAAACTCTTT	CALWEANYYKKLF	TRGV9	.	TRGJ1	15	-1	-1	18
54	5.038441442113906E-4	TGTGCCTTGTGGGAGGAGTGGTATTATAAGAAACTCTTT	CALWEEWYYKKLF	TRGV9	.	TRGJ1	15	-1	-1	21
54	5.038441442113906E-4	TGTGCTGCGTGGGATTTTAGACCGAAGAAACTCTTT	CAAWDFRPKKLF	TRGV10	.	TRGJ1	15	-1	-1	24
54	5.038441442113906E-4	TGTGCCTTGTGGGAGGGTGATTATAAGAAACTCTTT	CALWEGDYKKLF	TRGV9	.	TRGJ1	15	-1	-1	19
54	5.038441442113906E-4	TGTGCTGCGTGGGCTTCAGAGAAACTCTTT	CAAWASEKLF	TRGV10	.	TRGJ1	15	-1	-1	19
54	5.038441442113906E-4	TGTGCTGGGTATTATAAGAAACTCTTT	CAGYYKKLF	TRGV10	.	TRGJ1	9	-1	-1	9
54	5.038441442113906E-4	TGTGCTGCGTCCCCCCATAAGAAACTCTTT	CAASPHKKLF	TRGV10	.	TRGJ1	9	-1	-1	16
54	5.038441442113906E-4	TGTGCTGCGTGGGATTATAGGCTCTTT	CAAWDYRLF	TRGV10	.	TRGJ1	16	-1	-1	21
54	5.038441442113906E-4	TGTGCCACCTGGGAGAAACTCTTT	CATWEKLF	TRGV4	.	TRGJ1	13	-1	-1	13
53	4.945136970963648E-4	TGTGCCTTGTGGGACATCCTGGGGAATTATAAGAAACTCTTT	CALWDILGNYKKLF	TRGV9	.	TRGJ1	13	-1	-1	25
53	4.945136970963648E-4	TGTGCCTTGTGGGAGGTGTCCCATTATTATAAGAAACTCTTT	CALWEVSHYYKKLF	TRGV9	.	TRGJ1	17	-1	-1	22
53	4.945136970963648E-4	TGTGCCTTGTGGGAGGTGCCCAGTCCCTATAAGAAACTCTTT	CALWEVPSPYKKLF	TRGV9	.	TRGJ1	18	-1	-1	27
53	4.945136970963648E-4	TGTGCCTTGTGGGAGGTGCGGGGTTATTATAAGAAACTCTTT	CALWEVRGYYKKLF	TRGV9	.	TRGJ1	18	-1	-1	23
53	4.945136970963648E-4	TGTGCCTTGTGGGAGGTGCAAGCCTATTATAAGAAACTCTTT	CALWEVQAYYKKLF	TRGV9	.	TRGJ1	19	-1	-1	24
53	4.945136970963648E-4	TGTGCCTTGTGGGAGGTGGGTTGTTATTATAAGAAACTCTTT	CALWEVGCYYKKLF	TRGV9	.	TRGJ1	17	-1	-1	23
53	4.945136970963648E-4	TGTGCCTTGTGGGTTACCTATTATAAGAAACTCTTT	CALWVTYYKKLF	TRGV9	.	TRGJ1	12	-1	-1	18
53	4.945136970963648E-4	TGTGCTGCGTGGGATAGTGTCCTCTTT	CAAWDSVLF	TRGV10	.	TRGJ1	14	-1	-1	21
53	4.945136970963648E-4	TGTGCTGCGTGGGGGTTAAAGAAACTCTTT	CAAWGLKKLF	TRGV10	.	TRGJ1	12	-1	-1	15
52	4.851832499813391E-4	TGTGCCTTGTGGGAGCCTTTTAGTAGTGATTGGATCAAGACGTTT	CALWEPFSSDWIKTF	TRGV9	.	TRGJP2	14	-1	-1	20
52	4.851832499813391E-4	TGTGCCTTGTGGGAGGTGTCGGACTATTATAAGAAACTCTTT	CALWEVSDYYKKLF	TRGV9	.	TRGJ2	17	-1	-1	18
52	4.851832499813391E-4	TGTGCTGCGTGGGATACCACTGGTTGGTTCAAGATATTT	CAAWDTTGWFKIF	TRGV10	.	TRGJP1	14	-1	-1	13
52	4.851832499813391E-4	TGTGCCTTGTGGGAGGTTATCGATTATAAGAAACTCTTT	CALWEVIDYKKLF	TRGV9	.	TRGJ1	16	-1	-1	22
52	4.851832499813391E-4	TGTGCTGCGTGGGATCGGCCGGTAGGGAAACTCTTT	CAAWDRPVGKLF	TRGV10	.	TRGJ1	14	-1	-1	26
52	4.851832499813391E-4	TGTGCTGCGTGGGATGACCGATGGAAGAAACTCTTT	CAAWDDRWKKLF	TRGV10	.	TRGJ2	17	-1	-1	24
52	4.851832499813391E-4	TGTGCTGCGTGGGATATACTCTTT	CAAWDILF	TRGV10	.	TRGJ1	18	-1	-1	17
52	4.851832499813391E-4	TGTGCCTTGTGGGAGCTGTCCTATTATAAGAAACTCTTT	CALWELSYYKKLF	TRGV9	.	TRGJ1	17	-1	-1	21
52	4.851832499813391E-4	TGTGCTGCGTGGGCCGGTAAGAAACTCTTT	CAAWAGKKLF	TRGV10	.	TRGJ1	12	-1	-1	17
52	4.851832499813391E-4	TGTGCTGCGTGGGCCTCGAAACTCTTT	CAAWASKLF	TRGV10	.	TRGJ1	12	-1	-1	17
51	4.7585280286631333E-4	TGTGCTGGCCTCGGAATTTCGTATTATAAGAAACTCTTT	CAGLGISYYKKLF	TRGV10	.	TRGJ1	22	-1	-1	21
51	4.7585280286631333E-4	TGTGCCTTGTGGGAGGTGCTGTATTATAAGAAACTCTTT	CALWEVLYYKKLF	TRGV9	.	TRGJ1	18	-1	-1	21
51	4.7585280286631333E-4	TGTGCCTTGTGGGAGGTGCAAAGGAAACTCTTT	CALWEVQRKLF	TRGV9	.	TRGJ1	19	-1	-1	23
51	4.7585280286631333E-4	TGTGCTGCGTGGGATTATAAAGGTCTCTTT	CAAWDYKGLF	TRGV10	.	TRGJ1	16	-1	-1	24
51	4.7585280286631333E-4	TGTGCCCCCCTGGGGTATAAGAAACTCTTT	CAPLGYKKLF	TRGV10	.	TRGJ1	4	-1	-1	15
51	4.7585280286631333E-4	TGTGCCTTGAGAATGAAGAAACTCTTT	CALRMKKLF	TRGV9	.	TRGJ1	8	-1	-1	15
51	4.7585280286631333E-4	TGTGCTGCGTGGGATTATTCGAAGAAACTCTTT	CAAWDYSKKLF	TRGV10	.	TRGJ2	16	-1	-1	13
50	4.665223557512876E-4	TGTGCCTTGTGGGAGAACCAAGAGTTGGGCAAAAAAATCAAGGTATTT	CALWENQELGKKIKVF	TRGV9	.	TRGJP	14	-1	-1	18
50	4.665223557512876E-4	TGTGCCTTGTGGGAGGTGCATCCTTTAGGTTATAAGAAACTCTTT	CALWEVHPLGYKKLF	TRGV9	.	TRGJ1	23	-1	-1	29
50	4.665223557512876E-4	TGTGCCTTGTGGGAGGTCATTGGTTGTTATAAGAAACTCTTT	CALWEVIGCYKKLF	TRGV9	.	TRGJ2	16	-1	-1	23
50	4.665223557512876E-4	TGTGCCTTGTGGGAGGTGATCGTCTATTATAAGAAACTCTTT	CALWEVIVYYKKLF	TRGV9	.	TRGJ1	17	-1	-1	24
50	4.665223557512876E-4	TGTGCCTTGACGTCCCCCCGATTCGGCTATAAGAAACTCTTT	CALTSPRFGYKKLF	TRGV9	.	TRGJ1	8	-1	-1	27
50	4.665223557512876E-4	TGTGCTGTCAGTTTTGCGTGGCCCCCCAAGAAACTCTTT	CAVSFAWPPKKLF	TRGV10	.	TRGJ1	6	-1	-1	27
50	4.665223557512876E-4	TGTGCTGCGTGGGAGGGGAATTATTATAAGAAACTCTTT	CAAWEGNYYKKLF	TRGV10	.	TRGJ1	13	-1	-1	17
50	4.665223557512876E-4	TGTGCTGCGTGGGATATCGAGTATAAGAAACTCTTT	CAAWDIEYKKLF	TRGV10	.	TRGJ1	14	-1	-1	21
50	4.665223557512876E-4	TGTGCTGCGTGGGTGTATTATAAGAAACTCTTT	CAAWVYYKKLF	TRGV10	.	TRGJ1	12	-1	-1	15
50	4.665223557512876E-4	TGTGCCTTGTATAATTATTATAAGAAACTCTTT	CALYNYYKKLF	TRGV9	.	TRGJ2	9	-1	-1	12
50	4.665223557512876E-4	TGTGCCACCTGGGATTGTTATAAGAAACTCTTT	CATWDCYKKLF	TRGV8	.	TRGJ1	14	-1	-1	13
50	4.665223557512876E-4	TGTGCTGCGTGGGGACATAAGAAACTCTTT	CAAWGHKKLF	TRGV10	.	TRGJ1	12	-1	-1	16
50	4.665223557512876E-4	TGTGCCTTGTGGGAGGCTTATTATTATAAGAAACTCTTT	CALWEAYYYKKLF	TRGV9	.	TRGJ1	15	-1	-1	19
50	4.665223557512876E-4	TGTGCCACCTGGGAGAATTATTATAAGAAACTCTTT	CATWENYYKKLF	TRGV8	.	TRGJ1	13	-1	-1	14
49	4.5719190863626185E-4	TGTGCCTTGTGGACCCCCCGACCCCTCCTACGGCAAGAGTTGGGCAAAAAAATCAAGGTATTT	CALWTPRPLLRQELGKKIKVF	TRGV9	.	TRGJP	11	-1	-1	31
49	4.5719190863626185E-4	TGTGCCTTGTGGGAGGTGTTAGGACCTATCTCCGAAATTAGCGTTCTTAAGAAACTCTTT	CALWEVLGPISEISVLKKLF	TRGV9	.	TRGJ1	17	-1	-1	47
49	4.5719190863626185E-4	TGTGCTGCGTGGGATCCTTCCCGAGAGAATTATTATAAGAAACTCTTT	CAAWDPSRENYYKKLF	TRGV10	.	TRGJ1	14	-1	-1	26
49	4.5719190863626185E-4	TGTGCCTTGTGGGACTTCCGAAGATATTATAAGAAACTCTTT	CALWDFRRYYKKLF	TRGV9	.	TRGJ1	13	-1	-1	24
49	4.5719190863626185E-4	TGTGCCTTGTGGGAGGTGGTGCGTTATTATAAGAAACTCTTT	CALWEVVRYYKKLF	TRGV9	.	TRGJ1	17	-1	-1	23
49	4.5719190863626185E-4	TGTGCCTTGTGGGAGACCCCCACTTATTATAAGAAACTCTTT	CALWETPTYYKKLF	TRGV9	.	TRGJ1	14	-1	-1	23
49	4.5719190863626185E-4	TGTGCTGCGTGGGCGTTTAAGCGCCCGAAGAAACTCTTT	CAAWAFKRPKKLF	TRGV10	.	TRGJ1	12	-1	-1	27
49	4.5719190863626185E-4	TGTGCTGCGTGGGATGGAAATTATTATAAGAAACTCTTT	CAAWDGNYYKKLF	TRGV10	.	TRGJ1	14	-1	-1	18
49	4.5719190863626185E-4	TGTGCCTTGTGGGAGGGCCTGTATTATAAGAAACTCTTT	CALWEGLYYKKLF	TRGV9	.	TRGJ1	15	-1	-1	21
49	4.5719190863626185E-4	TGTGCCTTGTGGGAGAGTCATTATAAGAAACTCTTT	CALWESHYKKLF	TRGV9	.	TRGJ1	14	-1	-1	19
49	4.5719190863626185E-4	TGTGCCTTGTGGGGATTTTTTAGGAAACTCTTT	CALWGFFRKLF	TRGV9	.	TRGJ1	12	-1	-1	14
49	4.5719190863626185E-4	TGTGCTGCGTGGGATGGTGGGAAACTCTTT	CAAWDGGKLF	TRGV10	.	TRGJ1	14	-1	-1	20
49	4.5719190863626185E-4	TGTGCTGCGTGGGAACCTAAGAAACTCTTT	CAAWEPKKLF	TRGV10	.	TRGJ2	13	-1	-1	17
49	4.5719190863626185E-4	TGTGCTGCGTGGGATTATAGTTTTGGGCGAAAGAAACTCTTT	CAAWDYSFGRKKLF	TRGV10	.	TRGJ1	16	-1	-1	30
49	4.5719190863626185E-4	TGTGCCTTGTGGGAGGCCCGCGATTATTATAAGAAACTCTTT	CALWEARDYYKKLF	TRGV9	.	TRGJ1	15	-1	-1	22
49	4.5719190863626185E-4	TGTGCCTTGTGCAAGAATTATTATAAGAAACTCTTT	CALCKNYYKKLF	TRGV9	.	TRGJ1	10	-1	-1	14
48	4.478614615212361E-4	TGTGCCTTGTGGGAGGTGCATCTTGATTATTATAAGAAACTCTTT	CALWEVHLDYYKKLF	TRGV9	.	TRGJ1	22	-1	-1	25
48	4.478614615212361E-4	TGTGCCTTGTGGGAGGCAGAGCCGGGGTATTATAAGAAACTCTTT	CALWEAEPGYYKKLF	TRGV9	.	TRGJ1	15	-1	-1	27
48	4.478614615212361E-4	TGTGCCTTGTGGGAGGTGCTACTCTATTATAAGAAACTCTTT	CALWEVLLYYKKLF	TRGV9	.	TRGJ1	18	-1	-1	24
48	4.478614615212361E-4	TGTGCCTTGTGGGAGGCGTCGAATTATTATAAGAAACTCTTT	CALWEASNYYKKLF	TRGV9	.	TRGJ1	15	-1	-1	18
48	4.478614615212361E-4	TGTGCCTTGTGGGGAGAAGGATGGTATAAGAAACTCTTT	CALWGEGWYKKLF	TRGV9	.	TRGJ1	12	-1	-1	24
48	4.478614615212361E-4	TGTGCCTTGTGGGAGGTGAAGCCTGAGAAACTCTTT	CALWEVKPEKLF	TRGV9	.	TRGJ1	17	-1	-1	25
48	4.478614615212361E-4	TGTGCCACCTGGCTAACACCTCTTAAGAAACTCTTT	CATWLTPLKKLF	TRGV8	.	TRGJ1	11	-1	-1	23
48	4.478614615212361E-4	TGTGCCACCTGGGACGGGAGATATAAGAAACTCTTT	CATWDGRYKKLF	TRGV2	.	TRGJ1	17	-1	-1	21
48	4.478614615212361E-4	TGTGCCTTGTGGGTGGGAGATAAGAAACTCTTT	CALWVGDKKLF	TRGV9	.	TRGJ1	15	-1	-1	19
48	4.478614615212361E-4	TGTGCTGCGTGGGACTATACCACTGGTTGGTTCAAGATATTT	CAAWDYTTGWFKIF	TRGV10	.	TRGJP1	16	-1	-1	8
48	4.478614615212361E-4	TGTGCCACCTGGGACGGGCCGAATTATAAGAAACTCTTT	CATWDGPNYKKLF	TRGV2	.	TRGJ1	19	-1	-1	22
48	4.478614615212361E-4	TGTGCTGCGTGGGAGTTTAAGAAACTCTTT	CAAWEFKKLF	TRGV10	.	TRGJ1	13	-1	-1	17
48	4.478614615212361E-4	TGTGCTGCGTGGGATGGGAAACTCTTT	CAAWDGKLF	TRGV10	.	TRGJ1	14	-1	-1	17
48	4.478614615212361E-4	TGTGCCACCTGGGACGGGCTACATAAGAAACTCTTT	CATWDGLHKKLF	TRGV2	.	TRGJ1	18	-1	-1	22
48	4.478614615212361E-4	TGTGCTGCGTGGGATTCTGAGAAACTCTTT	CAAWDSEKLF	TRGV10	.	TRGJ1	15	-1	-1	13
47	4.3853101440621036E-4	TGTGCCTTGTCTTGCTCCCCCCTCTCGAATTATTATAAGAAACTCTTT	CALSCSPLSNYYKKLF	TRGV9	.	TRGJ1	9	-1	-1	24
47	4.3853101440621036E-4	TGTGCTGCGTGGGATTACGGGCGGAATTATTATAAGAAACTCTTT	CAAWDYGRNYYKKLF	TRGV10	.	TRGJ1	18	-1	-1	23
47	4.3853101440621036E-4	TGTGCCTTGTGGGAGCCGCCCTTTTATTATAAGAAACTCTTT	CALWEPPFYYKKLF	TRGV9	.	TRGJ1	14	-1	-1	23
47	4.3853101440621036E-4	TGTGCCTTGTGGGAGGGGACGAATTATTATAAGAAACTCTTT	CALWEGTNYYKKLF	TRGV9	.	TRGJ1	15	-1	-1	19
47	4.3853101440621036E-4	TGTGCCTTGTGGGCAAAAAATTATTATAAGAAACTCTTT	CALWAKNYYKKLF	TRGV9	.	TRGJ1	12	-1	-1	18
47	4.3853101440621036E-4	TGTGCCTTGTGGGAGGAGAGAAATTATAAGAAACTCTTT	CALWEERNYKKLF	TRGV9	.	TRGJ1	15	-1	-1	22
47	4.3853101440621036E-4	TGTGCCTTGTGGGAGACCCATTATTATAAGAAACTCTTT	CALWETHYYKKLF	TRGV9	.	TRGJ1	14	-1	-1	19
47	4.3853101440621036E-4	TGTGCCTTGTGGGAGACCATGAATTATAAGAAACTCTTT	CALWETMNYKKLF	TRGV9	.	TRGJ1	14	-1	-1	22
47	4.3853101440621036E-4	TGTGCCTTGTGGAAAACTCGTTATTATAAGAAACTCTTT	CALWKTRYYKKLF	TRGV9	.	TRGJ1	11	-1	-1	20
47	4.3853101440621036E-4	TGTGCCTTGGGCCGAGCGCATTATTATAAGAAACTCTTT	CALGRAHYYKKLF	TRGV9	.	TRGJ1	8	-1	-1	16
47	4.3853101440621036E-4	TGTGCCTTGTGTAAATCGGTAGGTAAGAAACTCTTT	CALCKSVGKKLF	TRGV9	.	TRGJ1	10	-1	-1	23
47	4.3853101440621036E-4	TGTGCTGCGTGGGTCCCCCAAAAGAAACTCTTT	CAAWVPQKKLF	TRGV10	.	TRGJ1	12	-1	-1	21
47	4.3853101440621036E-4	TGTGCCTTGTGGGAGGTTTACAAACTCTTT	CALWEVYKLF	TRGV9	.	TRGJ1	16	-1	-1	21
47	4.3853101440621036E-4	TGTGCCTTGTGGGAGCCCCTCTATTATAAGAAACTCTTT	CALWEPLYYKKLF	TRGV9	.	TRGJ1	14	-1	-1	21
47	4.3853101440621036E-4	TGTGCTGCGTGGGTTTATAAGAAACTCTTT	CAAWVYKKLF	TRGV10	.	TRGJ1	16	-1	-1	14
46	4.292005672911846E-4	TGTGCCTTGTGGGAGCCGTCAAATTATTATAAGAAACTCTTT	CALWEPSNYYKKLF	TRGV9	.	TRGJ1	14	-1	-1	18
46	4.292005672911846E-4	TGTGCCTTGTGGGAGGTCCCACTTTATTATAAGAAACTCTTT	CALWEVPLYYKKLF	TRGV9	.	TRGJ1	16	-1	-1	23
46	4.292005672911846E-4	TGTGCCTTGTGGGAGGTGCAGGATTATTATAAGAAACTCTTT	CALWEVQDYYKKLF	TRGV9	.	TRGJ1	19	-1	-1	22
46	4.292005672911846E-4	TGTGCTGCGTGGGATTGTGGTGGTTATAAGAAACTCTTT	CAAWDCGGYKKLF	TRGV10	.	TRGJ1	15	-1	-1	23
46	4.292005672911846E-4	TGTGCTGCGTGGGATTATCTCGGGTATAAGAAACTCTTT	CAAWDYLGYKKLF	TRGV10	.	TRGJ1	16	-1	-1	24
46	4.292005672911846E-4	TGTGCCACCTGGGATAGCCCTTATTATAAGAAACTCTTT	CATWDSPYYKKLF	TRGV8	.	TRGJ1	20	-1	-1	20
46	4.292005672911846E-4	TGTGCCACCTGGGACGGGCGAATTTATAAGAAACTCTTT	CATWDGRIYKKLF	TRGV2	.	TRGJ1	18	-1	-1	18
46	4.292005672911846E-4	TGTGCCTTGTGGGAACGGAATTATAAGAAACTCTTT	CALWERNYKKLF	TRGV9	.	TRGJ1	13	-1	-1	19
46	4.292005672911846E-4	TGTGCCTTGTGGTATTATAAGAAACTCTTT	CALWYYKKLF	TRGV9	.	TRGJ1	11	-1	-1	12
46	4.292005672911846E-4	TGTGCCTTGTGGGAGGCGTATAGGGATTATTATAAGAAACTCTTT	CALWEAYRDYYKKLF	TRGV9	.	TRGJ1	15	-1	-1	25
46	4.292005672911846E-4	TGTGCCTTGTGGGAGCTATGTGGTTATAAGAAACTCTTT	CALWELCGYKKLF	TRGV9	.	TRGJ2	14	-1	-1	23
45	4.198701201761588E-4	TGTGCTGCGTGGGTCGTCCCCCGCAGTAGTGATTGGATCAAGACGTTT	CAAWVVPRSSDWIKTF	TRGV10	.	TRGJP2	12	-1	-1	24
45	4.198701201761588E-4	TGTGCTGCGTGGGATCTCGGTATTCAGGGTTATAAGAAACTCTTT	CAAWDLGIQGYKKLF	TRGV10	.	TRGJ1	14	-1	-1	29
45	4.198701201761588E-4	TGTGCCTTGTGGGAGGTGCCGACGAATTATTATAAGAAACTCTTT	CALWEVPTNYYKKLF	TRGV9	.	TRGJ1	18	-1	-1	22
45	4.198701201761588E-4	TGTGCCTTGTGGGAGATTCCCTCCTATTATTATAAGAAACTCTTT	CALWEIPSYYYKKLF	TRGV9	.	TRGJ1	23	-1	-1	25
45	4.198701201761588E-4	TGTGCCTTGTGGGAGGTGCCCAATTATTATAAGAAACTCTTT	CALWEVPNYYKKLF	TRGV9	.	TRGJ2	18	-1	-1	21
45	4.198701201761588E-4	TGTGCCTTGTGGGAGGCCCTGAATTATTATAAGAAACTCTTT	CALWEALNYYKKLF	TRGV9	.	TRGJ1	15	-1	-1	20
45	4.198701201761588E-4	TGTGCTGCGTGGGTCCTTAATCCTTCTAAGAAACTCTTT	CAAWVLNPSKKLF	TRGV10	.	TRGJ1	12	-1	-1	23
45	4.198701201761588E-4	TGTGCCTTGTGGGAGAACTTTTATTATAAGAAACTCTTT	CALWENFYYKKLF	TRGV9	.	TRGJ1	14	-1	-1	20
45	4.198701201761588E-4	TGTGCTGCGTGGGATTCCTGGGATAAGAAACTCTTT	CAAWDSWDKKLF	TRGV10	.	TRGJ1	15	-1	-1	22
45	4.198701201761588E-4	TGTGCTGCGTGGGATTATAACTATAAGAAACTCTTT	CAAWDYNYKKLF	TRGV10	.	TRGJ1	16	-1	-1	21
45	4.198701201761588E-4	TGTGCTGCGTGGGATCGGGGGCATAAGAAACTCTTT	CAAWDRGHKKLF	TRGV10	.	TRGJ1	14	-1	-1	22
45	4.198701201761588E-4	TGTGCCTTGTTTTGGGGGCCGGGTAAGAAACTCTTT	CALFWGPGKKLF	TRGV9	.	TRGJ1	9	-1	-1	23
45	4.198701201761588E-4	TGTGCCTTGTGGGAGGTCAATTATAAGAAACTCTTT	CALWEVNYKKLF	TRGV9	.	TRGJ1	16	-1	-1	19
45	4.198701201761588E-4	TGTGCTGCGTGGGCTTATTATAAGAAACTCTTT	CAAWAYYKKLF	TRGV10	.	TRGJ1	16	-1	-1	14
45	4.198701201761588E-4	TGTGCCTTGTGGGAGCCAAATAAGAAACTCTTT	CALWEPNKKLF	TRGV9	.	TRGJ1	14	-1	-1	19
45	4.198701201761588E-4	TGTGCCTTGTGGGAGGTTGATAAGAAACTCTTT	CALWEVDKKLF	TRGV9	.	TRGJ1	16	-1	-1	19
45	4.198701201761588E-4	TGTGCCTATCTTTATAAGAAACTCTTT	CAYLYKKLF	TRGV9	.	TRGJ1	6	-1	-1	11
45	4.198701201761588E-4	TGTGCCTTGTGGGTCTCCTCGGGGGTTTATTATAAGAAACTCTTT	CALWVSSGVYYKKLF	TRGV9	.	TRGJ1	12	-1	-1	26
45	4.198701201761588E-4	TGTGCCTTGTGGGAGGTGCACAGGGAAAGACCCAAGAAACTCTTT	CALWEVHRERPKKLF	TRGV9	.	TRGJ1	20	-1	-1	33
45	4.198701201761588E-4	TGTGCTGCGTGGCGCCTCTTT	CAAWRLF	TRGV10	.	TRGJ1	11	-1	-1	15
45	4.198701201761588E-4	TGTGCTGCGTGGGGGAAACTCTTT	CAAWGKLF	TRGV10	.	TRGJ1	12	-1	-1	14
44	4.105396730611331E-4	TGTGCCTTGTGGGAGGCCCCCTCAGAGTTGGGCAAAAAAATCAAGGTATTT	CALWEAPSELGKKIKVF	TRGV9	.	TRGJP	15	-1	-1	23
44	4.105396730611331E-4	TGTGCCTTGTGGGAGGTGCAGGGGACGGATTATTATAAGAAACTCTTT	CALWEVQGTDYYKKLF	TRGV9	.	TRGJ1	19	-1	-1	25
44	4.105396730611331E-4	TGTGCCTTGTGGGAGGACAACCTTGGGGGTTATTATAAGAAACTCTTT	CALWEDNLGGYYKKLF	TRGV9	.	TRGJ1	15	-1	-1	29
44	4.105396730611331E-4	TGTGCCTTGTGGGGTAGGGTTAGTGATTGGATCAAGACGTTT	CALWGRVSDWIKTF	TRGV9	.	TRGJP2	12	-1	-1	20
44	4.105396730611331E-4	TGTGCCTTGTGGGAGGTGCTGGATTATTATAAGAAACTCTTT	CALWEVLDYYKKLF	TRGV9	.	TRGJ1	18	-1	-1	22
44	4.105396730611331E-4	TGTGCCTTGTGGGAGGTGCCGGATTATTATAAGAAACTCTTT	CALWEVPDYYKKLF	TRGV9	.	TRGJ1	18	-1	-1	19
44	4.105396730611331E-4	TGTGCCTTGTGGGAGGTGCCAAGCTATTATAAGAAACTCTTT	CALWEVPSYYKKLF	TRGV9	.	TRGJ1	18	-1	-1	24
44	4.105396730611331E-4	TGTGCTGCGTGGGATCGCCTTTATTATAAGAAACTCTTT	CAAWDRLYYKKLF	TRGV10	.	TRGJ1	14	-1	-1	20
44	4.105396730611331E-4	TGTGCCACCTGGGACGGGCCGTATTATAAGAAACTCTTT	CATWDGPYYKKLF	TRGV2	.	TRGJ1	19	-1	-1	21
44	4.105396730611331E-4	TGTGCTGCGTGGGATTCCCTCTATAAGAAACTCTTT	CAAWDSLYKKLF	TRGV10	.	TRGJ1	15	-1	-1	21
44	4.105396730611331E-4	TGTGCTGCGTGGGATTATTCGGGTAAGAAACTCTTT	CAAWDYSGKKLF	TRGV10	.	TRGJ1	16	-1	-1	23
44	4.105396730611331E-4	TGTGCTGCGTGGGAACCAACCGTTCGGAAACTCTTT	CAAWEPTVRKLF	TRGV10	.	TRGJ1	13	-1	-1	26
44	4.105396730611331E-4	TGTGCCTTCTCCCCCTATTATTATAAGAAACTCTTT	CAFSPYYYKKLF	TRGV9	.	TRGJ1	7	-1	-1	16
44	4.105396730611331E-4	TGTGCCTTGTGGGAGGTGCAAAGGAGGAAACTCTTT	CALWEVQRRKLF	TRGV9	.	TRGJ1	19	-1	-1	26
44	4.105396730611331E-4	TGTGCTGCGTGGGATTACCATAAGAAACTCTTT	CAAWDYHKKLF	TRGV10	.	TRGJ1	17	-1	-1	13
44	4.105396730611331E-4	TGTGCTGCGTGGGATCGTTGGATCAAGACGTTT	CAAWDRWIKTF	TRGV10	.	TRGJP2	14	-1	-1	17
44	4.105396730611331E-4	TGTGCCACCTGGGATGGGGGGTGGAAACTCTTT	CATWDGGWKLF	TRGV4	.	TRGJ1	17	-1	-1	23
44	4.105396730611331E-4	TGTGCTGCGTGGGATTCAGAGAAACTCTTT	CAAWDSEKLF	TRGV10	.	TRGJ1	15	-1	-1	19
44	4.105396730611331E-4	TGTGCCTTGTGGGATCCCAAGCTCCTTTATTATAAGAAACTCTTT	CALWDPKLLYYKKLF	TRGV9	.	TRGJ1	13	-1	-1	26
43	4.0120922594610734E-4	TGTGCCTTGTGGGAGGTGCGAAGGAATTATTATAAGAAACTCTTT	CALWEVRRNYYKKLF	TRGV9	.	TRGJ1	18	-1	-1	23
43	4.0120922594610734E-4	TGTGCCTTGTGGGAGCCCTTGAATTATTATAAGAAACTCTTT	CALWEPLNYYKKLF	TRGV9	.	TRGJ1	14	-1	-1	20
43	4.0120922594610734E-4	TGTGCCTTGTGGGAGGTCCAGAATTATTATAAGAAACTCTTT	CALWEVQNYYKKLF	TRGV9	.	TRGJ2	19	-1	-1	20
43	4.0120922594610734E-4	TGTGCTGCGTCGACGAGTAGTGATTGGATCAAGACGTTT	CAASTSSDWIKTF	TRGV10	.	TRGJP2	9	-1	-1	15
43	4.0120922594610734E-4	TGTGCTGCGTGGGATTATTGGGGACTAAAGAAACTCTTT	CAAWDYWGLKKLF	TRGV10	.	TRGJ1	16	-1	-1	27
43	4.0120922594610734E-4	TGTGCCTTGTGGGATGGGAATTATTATAAGAAACTCTTT	CALWDGNYYKKLF	TRGV9	.	TRGJ1	13	-1	-1	17
43	4.0120922594610734E-4	TGTGCTGCGTGGGCCGGGGATTATAAGAAACTCTTT	CAAWAGDYKKLF	TRGV10	.	TRGJ1	12	-1	-1	19
43	4.0120922594610734E-4	TGTGCTGCGTGGGATCGGCCCTTTAAGAAACTCTTT	CAAWDRPFKKLF	TRGV10	.	TRGJ1	14	-1	-1	23
43	4.0120922594610734E-4	TGTGCCTTGTGGGAGGTCGGTTATAAGAAACTCTTT	CALWEVGYKKLF	TRGV9	.	TRGJ1	16	-1	-1	20
43	4.0120922594610734E-4	TGTGCTGCGTGGGGTCCACTTAAGAAACTCTTT	CAAWGPLKKLF	TRGV10	.	TRGJ1	12	-1	-1	20
43	4.0120922594610734E-4	TGTGCCTTGTGCTCTTATTATAAGAAACTCTTT	CALCSYYKKLF	TRGV9	.	TRGJ1	10	-1	-1	14
43	4.0120922594610734E-4	TGTGCCTTGTGGTTATATTATAAGAAACTCTTT	CALWLYYKKLF	TRGV9	.	TRGJ1	11	-1	-1	15
43	4.0120922594610734E-4	TGTGCTGCGTGGCCAAGCAAGAAACTCTTT	CAAWPSKKLF	TRGV10	.	TRGJ1	11	-1	-1	18
42	3.9187877883108157E-4	TGTGCTGCGTGGGATTACCCGGGGGGTGATTGGATCAAGACGTTT	CAAWDYPGGDWIKTF	TRGV10	.	TRGJP2	17	-1	-1	25
42	3.9187877883108157E-4	TGTGCCTTGTGGGAGGCCTTGAATTATTATAAGAAACTCTTT	CALWEALNYYKKLF	TRGV9	.	TRGJ1	15	-1	-1	20
42	3.9187877883108157E-4	TGTGCCTTGTGGGAGGGGAACAATTATTATAAGAAACTCTTT	CALWEGNNYYKKLF	TRGV9	.	TRGJ1	15	-1	-1	21
42	3.9187877883108157E-4	TGTGCCTTGTGGGAGATTTGGGTTTATTATAAGAAACTCTTT	CALWEIWVYYKKLF	TRGV9	.	TRGJ1	14	-1	-1	23
42	3.9187877883108157E-4	TGTGCCTTGTGGGAGGTTTTTTATTATAAGAAACTCTTT	CALWEVFYYKKLF	TRGV9	.	TRGJ1	16	-1	-1	20
42	3.9187877883108157E-4	TGTGCTGCGTGGGATTCTGTCTGCAAGAAACTCTTT	CAAWDSVCKKLF	TRGV10	.	TRGJ1	15	-1	-1	24
42	3.9187877883108157E-4	TGTGCCTTGTGGGTTAAAAGTTATAAGAAACTCTTT	CALWVKSYKKLF	TRGV9	.	TRGJ1	12	-1	-1	20
42	3.9187877883108157E-4	TGTGCCTTGTCGAATTATTATAAGAAACTCTTT	CALSNYYKKLF	TRGV9	.	TRGJ1	9	-1	-1	9
42	3.9187877883108157E-4	TGTGCCACCTGGGGCTATTATAAGAAACTCTTT	CATWGYYKKLF	TRGV4	.	TRGJ2	12	-1	-1	15
42	3.9187877883108157E-4	TGTGCTGCGTGGCGGTGGAAGAAACTCTTT	CAAWRWKKLF	TRGV10	.	TRGJ1	11	-1	-1	18
42	3.9187877883108157E-4	TGTGCTGCGTGGGGCTCTAAGAAACTCTTT	CAAWGSKKLF	TRGV10	.	TRGJ1	12	-1	-1	17
42	3.9187877883108157E-4	CGGCCTTTTTATTATAAGAAACTCTTT	RPFYYKKLF	TRGV9	.	TRGJ2	6	-1	-1	8
41	3.8254833171605585E-4	TGTGCTGCGTGGAGGGGACCAACTTGGTATAAGAAACTCTTT	CAAWRGPTWYKKLF	TRGV10	.	TRGJ1	11	-1	-1	27
41	3.8254833171605585E-4	TGTGCTGCGTGGGTGAGTAGTGATTGGATCAAGACGTTT	CAAWVSSDWIKTF	TRGV10	.	TRGJP2	12	-1	-1	15
41	3.8254833171605585E-4	TGTGCTGCGTGGGATAGGAATTATTATAAGAAACTCTTT	CAAWDRNYYKKLF	TRGV10	.	TRGJ1	14	-1	-1	17
41	3.8254833171605585E-4	TGTGCCTTGTGGGAAGTTAATTATTATAAGAAACTCTTT	CALWEVNYYKKLF	TRGV9	.	TRGJ1	16	-1	-1	18
41	3.8254833171605585E-4	TGTGCCTTGTGTTGGGGGGGTTATAAGAAACTCTTT	CALCWGGYKKLF	TRGV9	.	TRGJ1	10	-1	-1	20
41	3.8254833171605585E-4	TGTGCCTTGTATCCTGGTTGGTTCAAGATATTT	CALYPGWFKIF	TRGV9	.	TRGJP1	9	-1	-1	13
41	3.8254833171605585E-4	TGTGCTGCGTGGGGGGGGAAGAAACTCTTT	CAAWGGKKLF	TRGV10	.	TRGJ2	12	-1	-1	18
41	3.8254833171605585E-4	TGTGCTGCGTGGGATTGGGAGAAACTCTTT	CAAWDWEKLF	TRGV10	.	TRGJ1	15	-1	-1	19
40	3.732178846010301E-4	TGTGCCTTGTGGGAGGTCCCCACACAGGCGGATTATTATAAGAAACTCTTT	CALWEVPTQADYYKKLF	TRGV9	.	TRGJ1	16	-1	-1	28
40	3.732178846010301E-4	TGTGCCTTGTGGGAGGTGCATTATTATTATAAGAAACTCTTT	CALWEVHYYYKKLF	TRGV9	.	TRGJ1	19	-1	-1	22
40	3.732178846010301E-4	TGTGCCTTGTGGGAGGCGCCTGGGAATTATAAGAAACTCTTT	CALWEAPGNYKKLF	TRGV9	.	TRGJ1	18	-1	-1	25
40	3.732178846010301E-4	TGTGCCTTGTGGGAGGTATACTATTATAAGAAACTCTTT	CALWEVYYYKKLF	TRGV9	.	TRGJ1	16	-1	-1	21
40	3.732178846010301E-4	TGTGCCTTGTGGGAGATGAATTATTATAAGAAACTCTTT	CALWEMNYYKKLF	TRGV9	.	TRGJ1	17	-1	-1	17
40	3.732178846010301E-4	TGTGCCTTGTGGGCCATTAATTATAAGAAACTCTTT	CALWAINYKKLF	TRGV9	.	TRGJ2	12	-1	-1	15
40	3.732178846010301E-4	TGTGCTGCGTGGGGGTATTATAAGAAACTCTTT	CAAWGYYKKLF	TRGV10	.	TRGJ1	12	-1	-1	15
40	3.732178846010301E-4	TGTGCTGCGTGGGATTCCTATAAGAAACTCTTT	CAAWDSYKKLF	TRGV10	.	TRGJ1	15	-1	-1	18
40	3.732178846010301E-4	TGTGCTTTGGTTTATTATAAGAAACTCTTT	CALVYYKKLF	TRGV10	.	TRGJ1	5	-1	-1	11
40	3.732178846010301E-4	TGTGCTGCGTGGAAACATAAGAAACTCTTT	CAAWKHKKLF	TRGV10	.	TRGJ1	11	-1	-1	16
40	3.732178846010301E-4	TGTGCTGCGCCCCATTATAAGAAACTCTTT	CAAPHYKKLF	TRGV10	.	TRGJ1	8	-1	-1	13
39	3.638874374860043E-4	TGTGCCTTGTGGGAGGCCCCAGGACTGGGCAAAAAAATCAAGGTATTT	CALWEAPGLGKKIKVF	TRGV9	.	TRGJP	15	-1	-1	25
39	3.638874374860043E-4	TGTGCCTTGTGGGGGGCTCATCTGGACTATTATAAGAAACTCTTT	CALWGAHLDYYKKLF	TRGV9	.	TRGJ1	15	-1	-1	27
39	3.638874374860043E-4	TGTGCCTTGTGGGAGGTTTATACCACTGGTTGGTTCAAGATATTT	CALWEVYTTGWFKIF	TRGV9	.	TRGJP1	16	-1	-1	14
39	3.638874374860043E-4	TGTGCTGCGTGGGATCCCATGCGAGGGGGTAAGAAACTCTTT	CAAWDPMRGGKKLF	TRGV10	.	TRGJ1	14	-1	-1	29
39	3.638874374860043E-4	TGTGCCTTGTGGGAGGCCTCCATTATTGATAAGAAACTCTTT	CALWEASIIDKKLF	TRGV9	.	TRGJ1	15	-1	-1	21
39	3.638874374860043E-4	TGTGCCTTGTGGGAGGAGTCGGGGGGTTGGATCAAGACGTTT	CALWEESGGWIKTF	TRGV9	.	TRGJP2	15	-1	-1	26
39	3.638874374860043E-4	TGTGCTGCGTGGGGGTGGGGCCTCACTAAGAAACTCTTT	CAAWGWGLTKKLF	TRGV10	.	TRGJ1	12	-1	-1	26
39	3.638874374860043E-4	TGTGCTGCGTGGGATTACGGACATTATAAGAAACTCTTT	CAAWDYGHYKKLF	TRGV10	.	TRGJ2	18	-1	-1	22
39	3.638874374860043E-4	TGTGCCTTGTGGGAGGCCTCCGAGGGGAAGAAACTCTTT	CALWEASEGKKLF	TRGV9	.	TRGJ1	15	-1	-1	27
39	3.638874374860043E-4	TGTGCTGCGTGGGATTATCGGTATAAGAAACTCTTT	CAAWDYRYKKLF	TRGV10	.	TRGJ1	16	-1	-1	21
39	3.638874374860043E-4	TGTGCTGCGAATAGGGGAGGTCTTAAGAAACTCTTT	CAANRGGLKKLF	TRGV10	.	TRGJ1	8	-1	-1	23
39	3.638874374860043E-4	TGTGCCTTGTGGTTGAATTATTATAAGAAACTCTTT	CALWLNYYKKLF	TRGV9	.	TRGJ1	11	-1	-1	14
39	3.638874374860043E-4	TGTGCTGCGTGGGTCGATTATAAGAAACTCTTT	CAAWVDYKKLF	TRGV10	.	TRGJ1	12	-1	-1	16
39	3.638874374860043E-4	TGTGCTGCGTGGGATAACCCCAAGAAACTCTTT	CAAWDNPKKLF	TRGV10	.	TRGJ1	17	-1	-1	21
39	3.638874374860043E-4	TGTGCCTTGCAGAATTATTATAAGAAACTCTTT	CALQNYYKKLF	TRGV9	.	TRGJ1	8	-1	-1	11
39	3.638874374860043E-4	TGTGCTGCGTGGATGGGGCAGAAACTCTTT	CAAWMGQKLF	TRGV10	.	TRGJ1	11	-1	-1	19
39	3.638874374860043E-4	TGTGCCTTGTGGGAGGTGCGGAAACTCTTT	CALWEVRKLF	TRGV9	.	TRGJ1	18	-1	-1	20
39	3.638874374860043E-4	ACTCCTACTTATTATTATAAGAAACTCTTT	TPTYYYKKLF	TRGV9	.	TRGJ1	-1	-1	-1	10
39	3.638874374860043E-4	TGTGCTGTGTGGTGGTTCAAGATATTT	CAVWWFKIF	TRGV10	.	TRGJP1	11	-1	-1	9
38	3.545569903709786E-4	TGTGCTGCGTGGGATTACGGGGTACATTATTATAAGAAACTCTTT	CAAWDYGVHYYKKLF	TRGV10	.	TRGJ1	18	-1	-1	25
38	3.545569903709786E-4	TGTGCTGCGTGGGCTTCCCTGTTTGATTGGATCAAGACGTTT	CAAWASLFDWIKTF	TRGV10	.	TRGJP2	15	-1	-1	23
38	3.545569903709786E-4	TGTGCTGCGTGGGATTCACGGAAACGTTATAAGAAACTCTTT	CAAWDSRKRYKKLF	TRGV10	.	TRGJ1	22	-1	-1	26
38	3.545569903709786E-4	TGTGCTGCGTGGGATTACCCCCCTTATTATAAGAAACTCTTT	CAAWDYPPYYKKLF	TRGV10	.	TRGJ1	17	-1	-1	23
38	3.545569903709786E-4	TGTGCCTTGTGGGAGGTGCAAGGATATTATAAGAAACTCTTT	CALWEVQGYYKKLF	TRGV9	.	TRGJ1	19	-1	-1	24
38	3.545569903709786E-4	TGTGCCACCTGGGACGGGCCCTGGGATTATAAGAAACTCTTT	CATWDGPWDYKKLF	TRGV2	.	TRGJ1	20	-1	-1	25
38	3.545569903709786E-4	TGTGCTGCGTGGCAAAGTAGTGATTGGATCAAGACGTTT	CAAWQSSDWIKTF	TRGV10	.	TRGJP2	11	-1	-1	15
38	3.545569903709786E-4	TGTGCTGCGTGGGTTAAGGCTGGTTGGTTCAAGATATTT	CAAWVKAGWFKIF	TRGV10	.	TRGJP1	15	-1	-1	19
38	3.545569903709786E-4	TGTGCCTTGTGGGATGAAAATTATTATAAGAAACTCTTT	CALWDENYYKKLF	TRGV9	.	TRGJ1	13	-1	-1	18
38	3.545569903709786E-4	TGTGCCTTGTGGGAGAGGAATTATTATAAGAAACTCTTT	CALWERNYYKKLF	TRGV9	.	TRGJ1	14	-1	-1	17
38	3.545569903709786E-4	TGTGCTGCGTGGGATTTCCGAACGAAGAAACTCTTT	CAAWDFRTKKLF	TRGV10	.	TRGJ1	15	-1	-1	24
38	3.545569903709786E-4	TGTGCTGCGGTATCGATTCGGTATAAGAAACTCTTT	CAAVSIRYKKLF	TRGV10	.	TRGJ1	8	-1	-1	21
38	3.545569903709786E-4	TGTGCCTTGTGGGAGGTGCACTCTAAGAAACTCTTT	CALWEVHSKKLF	TRGV9	.	TRGJ1	20	-1	-1	23
38	3.545569903709786E-4	TGTGCCACCTGGGATGGAGATTGGATCAAGACGTTT	CATWDGDWIKTF	TRGV8	.	TRGJP2	14	-1	-1	18
38	3.545569903709786E-4	TGTGCCACCTGGGACAGGCCTTATAAGAAACTCTTT	CATWDRPYKKLF	TRGV3	.	TRGJ1	20	-1	-1	20
38	3.545569903709786E-4	TGTGCTGCCCCGGGGTATTATAAGAAACTCTTT	CAAPGYYKKLF	TRGV10	.	TRGJ1	7	-1	-1	15
38	3.545569903709786E-4	TGTGCTGCGTGGGTTTATTATAAGAAACTCTTT	CAAWVYYKKLF	TRGV10	.	TRGJ1	16	-1	-1	14
38	3.545569903709786E-4	TGTGCTGCGTGGGAAAATCATAAGAAACTCTTT	CAAWENHKKLF	TRGV10	.	TRGJ1	13	-1	-1	16
38	3.545569903709786E-4	TGTGCCACCTGGGATGGGCCCAAGAAACTCTTT	CATWDGPKKLF	TRGV4	.	TRGJ1	21	-1	-1	21
38	3.545569903709786E-4	TGTGCTGCGTGGCAGGGTAAGAAACTCTTT	CAAWQGKKLF	TRGV10	.	TRGJ1	11	-1	-1	17
38	3.545569903709786E-4	TGTGCCTTGCGAGATAAGAAACTCTTT	CALRDKKLF	TRGV9	.	TRGJ1	8	-1	-1	13
38	3.545569903709786E-4	TGTGCCTTGTTTTATAAGAAACTCTTT	CALFYKKLF	TRGV9	.	TRGJ1	9	-1	-1	11
37	3.4522654325595283E-4	TGTGCTGCGTGGGCCCGAGGTAGTGATTGGATCAAGACGTTT	CAAWARGSDWIKTF	TRGV10	.	TRGJP2	12	-1	-1	19
37	3.4522654325595283E-4	TGTGCTGCGTGGGATTATGGCCCTTATTATAAGAAACTCTTT	CAAWDYGPYYKKLF	TRGV10	.	TRGJ1	16	-1	-1	23
37	3.4522654325595283E-4	TGTGCTGCGTGGGACCCGAGTAGTGATTGGATCAAGACGTTT	CAAWDPSSDWIKTF	TRGV10	.	TRGJP2	13	-1	-1	18
37	3.4522654325595283E-4	TGTGCTGCGTGGGAACCCTGGGGTGATTGGATCAAGACGTTT	CAAWEPWGDWIKTF	TRGV10	.	TRGJP2	13	-1	-1	22
37	3.4522654325595283E-4	TGTGCCTTGTGGGAGCCACCCCTTTATTATAAGAAACTCTTT	CALWEPPLYYKKLF	TRGV9	.	TRGJ1	14	-1	-1	23
37	3.4522654325595283E-4	TGTGCCTTGTGGGAGGTGGAGATTTATTATAAGAAACTCTTT	CALWEVEIYYKKLF	TRGV9	.	TRGJ2	17	-1	-1	20
37	3.4522654325595283E-4	TGTGCCTTGTGGGACTACACTTATTATAAGAAACTCTTT	CALWDYTYYKKLF	TRGV9	.	TRGJ1	13	-1	-1	20
37	3.4522654325595283E-4	TGTGCCTTGTGGGAGGTGCATTATTATAAGAAACTCTTT	CALWEVHYYKKLF	TRGV9	.	TRGJ1	19	-1	-1	19
37	3.4522654325595283E-4	TGTGCCTTGTGGGAGGCCTATTATTATAAGAAACTCTTT	CALWEAYYYKKLF	TRGV9	.	TRGJ1	15	-1	-1	19
37	3.4522654325595283E-4	TGTGCTGCGTGGGATTGGGATTATAAGAAACTCTTT	CAAWDWDYKKLF	TRGV10	.	TRGJ1	15	-1	-1	19
37	3.4522654325595283E-4	TGTGCTGCGTGGGATGAAGGATATAAGAAACTCTTT	CAAWDEGYKKLF	TRGV10	.	TRGJ1	14	-1	-1	21
37	3.4522654325595283E-4	TGTGCTGCGTGGGACCCCCATTATAAGAAACTCTTT	CAAWDPHYKKLF	TRGV10	.	TRGJ1	13	-1	-1	19
37	3.4522654325595283E-4	TGTGCCTATTATACCACTGGTTGGTTCAAGATATTT	CAYYTTGWFKIF	TRGV9	.	TRGJP1	6	-1	-1	9
37	3.4522654325595283E-4	TGTGCTGCGTGGCATATCTATAAGAAACTCTTT	CAAWHIYKKLF	TRGV10	.	TRGJ1	14	-1	-1	14
37	3.4522654325595283E-4	TGTGCTGCGTGGGATGGTTATAAGAAACTCTTT	CAAWDGYKKLF	TRGV10	.	TRGJ1	14	-1	-1	17
37	3.4522654325595283E-4	TGTGCCACCTGGGATGGTTATAAGAAACTCTTT	CATWDGYKKLF	TRGV4	.	TRGJ1	16	-1	-1	17
37	3.4522654325595283E-4	TGTGCCACCTGGGACGGGCCGAAGAAACTCTTT	CATWDGPKKLF	TRGV2	.	TRGJ1	19	-1	-1	21
37	3.4522654325595283E-4	TGTGCCACCTGGGACGGGCCAGGGAAACTCTTT	CATWDGPGKLF	TRGV2	.	TRGJ1	19	-1	-1	23
37	3.4522654325595283E-4	TGCTTCAATACCACTGGTTGGTTCAAGATATTT	CFNTTGWFKIF	TRGV10	.	TRGJP1	1	-1	-1	7
37	3.4522654325595283E-4	TGTGCTGCGTGGTTTTATAAGAAACTCTTT	CAAWFYKKLF	TRGV10	.	TRGJ1	11	-1	-1	14
37	3.4522654325595283E-4	TGTGCTGCGTGGGATATTAAGAAACTCTTT	CAAWDIKKLF	TRGV10	.	TRGJ1	14	-1	-1	17
37	3.4522654325595283E-4	TGTGCCTTGTGGCCGTTAAAGAAACTCTTT	CALWPLKKLF	TRGV9	.	TRGJ1	11	-1	-1	15
37	3.4522654325595283E-4	TGTGCCTTGTGGAGATATAAGAAACTCTTT	CALWRYKKLF	TRGV9	.	TRGJ1	11	-1	-1	15
37	3.4522654325595283E-4	TGTGCCACCTGGGATGGGCGTCGGCTCTTT	CATWDGRRLF	TRGV4	.	TRGJ1	18	-1	-1	24
36	3.3589609614092706E-4	TGTGCCACCTGGGACCCGGGGGGACGAAGACCCTCGAATTATTATAAGAAACTCTTT	CATWDPGGRRPSNYYKKLF	TRGV8	.	TRGJ1	13	-1	-1	33
36	3.3589609614092706E-4	TGTGCCTTGTGGGAGGTGCGCCTGGGCAAAAAAATCAAGGTATTT	CALWEVRLGKKIKVF	TRGV9	.	TRGJP	22	-1	-1	22
36	3.3589609614092706E-4	TGTGCCTTGTGGGAGGCCCTCTCGAATTATTATAAGAAACTCTTT	CALWEALSNYYKKLF	TRGV9	.	TRGJ1	15	-1	-1	21
36	3.3589609614092706E-4	TGTGCCTTGTGGGAACCCCCCCCTGATTATTATAAGAAACTCTTT	CALWEPPPDYYKKLF	TRGV9	.	TRGJ1	13	-1	-1	25
36	3.3589609614092706E-4	TGTGCCACCTGGGACGGGGCCCTTAGTGATTGGATCAAGACGTTT	CATWDGALSDWIKTF	TRGV2	.	TRGJP2	21	-1	-1	23
36	3.3589609614092706E-4	TGTGCTGCGTGGGGCTATACCACTGGTTGGTTCAAGATATTT	CAAWGYTTGWFKIF	TRGV10	.	TRGJP1	12	-1	-1	15
36	3.3589609614092706E-4	TGTGCTGCGTGGGATAATACCACTGGTTGGTTCAAGATATTT	CAAWDNTTGWFKIF	TRGV10	.	TRGJP1	14	-1	-1	8
36	3.3589609614092706E-4	TGTGCCTTGTGGGAGGATACCACTGGTTGGTTCAAGATATTT	CALWEDTTGWFKIF	TRGV9	.	TRGJP1	15	-1	-1	16
36	3.3589609614092706E-4	TGTGCTGCGTGGGATTATCCCGATTGGATCAAGACGTTT	CAAWDYPDWIKTF	TRGV10	.	TRGJP2	16	-1	-1	21
36	3.3589609614092706E-4	TGTGCTGCGGCGGACTCGAATTATTATAAGAAACTCTTT	CAAADSNYYKKLF	TRGV10	.	TRGJ1	8	-1	-1	15
36	3.3589609614092706E-4	TGTGCCTTGTGGGAGGGGCGGGGAGATAAGAAACTCTTT	CALWEGRGDKKLF	TRGV9	.	TRGJ1	18	-1	-1	25
36	3.3589609614092706E-4	TGTGCCTTGTGGGAGACTCATTATTATAAGAAACTCTTT	CALWETHYYKKLF	TRGV9	.	TRGJ1	14	-1	-1	19
36	3.3589609614092706E-4	TGTGCTGCGTCATGCGATGATTATAAGAAACTCTTT	CAASCDDYKKLF	TRGV10	.	TRGJ1	9	-1	-1	16
36	3.3589609614092706E-4	TGTGCTGCGTGGGATTATAGTTGGATCAAGACGTTT	CAAWDYSWIKTF	TRGV10	.	TRGJP2	16	-1	-1	20
36	3.3589609614092706E-4	TGTGCTGCGTGGGACCGTTATTATAAGAAACTCTTT	CAAWDRYYKKLF	TRGV10	.	TRGJ1	13	-1	-1	17
36	3.3589609614092706E-4	TGTGCTGCGTGGGCCAAATATAAGAAACTCTTT	CAAWAKYKKLF	TRGV10	.	TRGJ1	12	-1	-1	18
36	3.3589609614092706E-4	TGTGCTGCGTGTTATTATAAGAAACTCTTT	CAACYYKKLF	TRGV10	.	TRGJ1	16	-1	-1	11
36	3.3589609614092706E-4	TGTGCTGCCCGTTGGTTCAAGATATTT	CAARWFKIF	TRGV10	.	TRGJP1	7	-1	-1	10
35	3.2656564902590134E-4	TGTGCCTTGTGGGAGCTCCGTTCCTTTTATTATAAGAAACTCTTT	CALWELRSFYYKKLF	TRGV9	.	TRGJ1	14	-1	-1	26
35	3.2656564902590134E-4	TGTGCCTCTTGTGCTTCCCGACACAATTATTATAAGAAACTCTTT	CASCASRHNYYKKLF	TRGV9	.	TRGJ1	6	-1	-1	24
35	3.2656564902590134E-4	TGTGCTGCGTGGGATTACACCACTGGTTGGTTCAAGATATTT	CAAWDYTTGWFKIF	TRGV10	.	TRGJP1	17	-1	-1	8
35	3.2656564902590134E-4	TGTGCCTTCTTCCGGGTCGGGGGTTATTATAAGAAACTCTTT	CAFFRVGGYYKKLF	TRGV9	.	TRGJ1	7	-1	-1	23
35	3.2656564902590134E-4	TGTGCCTTGTGGGAGGTTACGAATTATTATAAGAAACTCTTT	CALWEVTNYYKKLF	TRGV9	.	TRGJ1	16	-1	-1	19
35	3.2656564902590134E-4	TGTGCCTTGTGGGAGAGAAAAGTTAACTATAAGAAACTCTTT	CALWERKVNYKKLF	TRGV9	.	TRGJ1	14	-1	-1	27
35	3.2656564902590134E-4	TGTGCTGCGTGGGATTTCACTGGTTGGTTCAAGATATTT	CAAWDFTGWFKIF	TRGV10	.	TRGJP1	15	-1	-1	17
35	3.2656564902590134E-4	TGTGCTGCGTGGGGAAATTATTATAAGAAACTCTTT	CAAWGNYYKKLF	TRGV10	.	TRGJ1	12	-1	-1	15
35	3.2656564902590134E-4	TGTGCTGCGTGGGATTTGTATTATAAGAAACTCTTT	CAAWDLYYKKLF	TRGV10	.	TRGJ1	15	-1	-1	18
35	3.2656564902590134E-4	TGTGCTGCGTGGGAGAAGTATTATAAGAAACTCTTT	CAAWEKYYKKLF	TRGV10	.	TRGJ1	13	-1	-1	14
35	3.2656564902590134E-4	TGTGCTGCGTGGGAATCGAACAGTAAGAAACTCTTT	CAAWESNSKKLF	TRGV10	.	TRGJ1	13	-1	-1	23
35	3.2656564902590134E-4	TGTGCCTTGTGGGGCCCTCGTTATAAGAAACTCTTT	CALWGPRYKKLF	TRGV9	.	TRGJ1	12	-1	-1	20
35	3.2656564902590134E-4	TGTGCTGGGGGAACTGGTTGGTTCAAGATATTT	CAGGTGWFKIF	TRGV10	.	TRGJP1	11	-1	-1	12
35	3.2656564902590134E-4	TGTGCCTTGTGGGAGGCTTCTAAGAAACTCTTT	CALWEASKKLF	TRGV9	.	TRGJ1	15	-1	-1	17
35	3.2656564902590134E-4	TGTTATAGTAGTGATTGGATCAAGACGTTT	CYSSDWIKTF	TRGV7	.	TRGJP2	2	-1	-1	3
35	3.2656564902590134E-4	TGTGCTCAACTACCTTATAAGAAACTCTTT	CAQLPYKKLF	TRGV10	.	TRGJ1	5	-1	-1	14
35	3.2656564902590134E-4	TGTGCTGCGTACCCCTGTAAGAAACTCTTT	CAAYPCKKLF	TRGV10	.	TRGJ1	9	-1	-1	17
35	3.2656564902590134E-4	TGTGCCACCTGGTATTATAAGAAACTCTTT	CATWYYKKLF	TRGV3	.	TRGJ1	11	-1	-1	12
35	3.2656564902590134E-4	TGTGCCACCGCAAACCGCAAGAAACTCTTT	CATANRKKLF	TRGV3	.	TRGJ1	8	-1	-1	18
35	3.2656564902590134E-4	TGGGTGAGGACTTATTATAAGAAACTCTTT	WVRTYYKKLF	TRGV10	.	TRGJ1	1	-1	-1	8
35	3.2656564902590134E-4	TGTGCCACCTGGGGGCTCTTT	CATWGLF	TRGV8	.	TRGJ1	12	-1	-1	15
34	3.172352019108756E-4	TGTGCCTTGTGGGTAATCCCGTTTGGGTTGGGCAAAAAAATCAAGGTATTT	CALWVIPFGLGKKIKVF	TRGV9	.	TRGJP	12	-1	-1	26
34	3.172352019108756E-4	TGTGCTGCGTGGGACTTATTTTCCACTGGTTGGTTCAAGATATTT	CAAWDLFSTGWFKIF	TRGV10	.	TRGJP1	17	-1	-1	16
34	3.172352019108756E-4	TGTGCCTTGTGGGAGGTGCAGTATTATTATAAGAAACTCTTT	CALWEVQYYYKKLF	TRGV9	.	TRGJ1	19	-1	-1	22
34	3.172352019108756E-4	TGTGCTGCGTGTGCCCCGGTGACAAATAAGAAACTCTTT	CAACAPVTNKKLF	TRGV10	.	TRGJ1	10	-1	-1	25
34	3.172352019108756E-4	TGTGCTGCGTGGGACCCCATTGTCTATAAGAAACTCTTT	CAAWDPIVYKKLF	TRGV10	.	TRGJ1	13	-1	-1	24
34	3.172352019108756E-4	TGTGCCTTGTGGGAGGTGGGTTATTATAAGAAACTCTTT	CALWEVGYYKKLF	TRGV9	.	TRGJ1	17	-1	-1	20
34	3.172352019108756E-4	TGTGCTGCGTGTATTGGTGATTGGATCAAGACGTTT	CAACIGDWIKTF	TRGV10	.	TRGJP2	10	-1	-1	16
34	3.172352019108756E-4	TGTGCTGCGTGGGATTTGCGTTATAAGAAACTCTTT	CAAWDLRYKKLF	TRGV10	.	TRGJ1	15	-1	-1	20
34	3.172352019108756E-4	TGTGCTGCGTGGGATTCGGGTTTTAAGAAACTCTTT	CAAWDSGFKKLF	TRGV10	.	TRGJ1	15	-1	-1	20
34	3.172352019108756E-4	TGTGCCTTGTGGCCCCACTATTATAAGAAACTCTTT	CALWPHYYKKLF	TRGV9	.	TRGJ1	11	-1	-1	18
34	3.172352019108756E-4	TGTGCCTTGTGGGAGGTGCTTTATAAGAAACTCTTT	CALWEVLYKKLF	TRGV9	.	TRGJ1	18	-1	-1	20
34	3.172352019108756E-4	TGTGCCACCTGGGACGGGTATTATAAGAAACTCTTT	CATWDGYYKKLF	TRGV2	.	TRGJ1	17	-1	-1	18
34	3.172352019108756E-4	TGTGCCTTGTGGGAGGGGGGTAAGAAACTCTTT	CALWEGGKKLF	TRGV9	.	TRGJ1	15	-1	-1	20
34	3.172352019108756E-4	TGTGCTGCGTTGTATTATAAGAAACTCTTT	CAALYYKKLF	TRGV10	.	TRGJ1	16	-1	-1	12
34	3.172352019108756E-4	TGTGCTGCCCCGCGAAAGAAACTCTTT	CAAPRKKLF	TRGV10	.	TRGJ1	7	-1	-1	15
34	3.172352019108756E-4	TGTGCTGCGTCTAAGAAACTCTTT	CAASKKLF	TRGV10	.	TRGJ1	9	-1	-1	11
34	3.172352019108756E-4	TGTGCTGCGTGGGCCCTCTTT	CAAWALF	TRGV10	.	TRGJ1	12	-1	-1	15
33	3.079047547958498E-4	TGTGCTGCGTGGGACGAGCCTTATACCACTGGTTGGTTCAAGATATTT	CAAWDEPYTTGWFKIF	TRGV10	.	TRGJP1	13	-1	-1	21
33	3.079047547958498E-4	TGTGCCTTGTGGGAGCCCTCACCGGGAAATTATTATAAGAAACTCTTT	CALWEPSPGNYYKKLF	TRGV9	.	TRGJ1	14	-1	-1	27
33	3.079047547958498E-4	TGTGCTGCGTGGGACCCTGGGCCGGATTATTATAAGAAACTCTTT	CAAWDPGPDYYKKLF	TRGV10	.	TRGJ1	13	-1	-1	22
33	3.079047547958498E-4	TGTGCCACCTGGGACAGGCATGATAGTGATTGGATCAAGACGTTT	CATWDRHDSDWIKTF	TRGV7	.	TRGJP2	21	-1	-1	23
33	3.079047547958498E-4	TGTGCTGCGTGGGATACTTCAAAGGGGTATAAGAAACTCTTT	CAAWDTSKGYKKLF	TRGV10	.	TRGJ1	14	-1	-1	27
33	3.079047547958498E-4	TGTGCCTTGTTTGATGATAAGAATTATTATAAGAAACTCTTT	CALFDDKNYYKKLF	TRGV9	.	TRGJ1	9	-1	-1	20
33	3.079047547958498E-4	TGTGCCTTGTGGGAGGTGATTTATAATTATAAGAAACTCTTT	CALWEVIYNYKKLF	TRGV9	.	TRGJ1	17	-1	-1	22
33	3.079047547958498E-4	TGTGCCTTGTGGGAGGCCACCTATTATTATAAGAAACTCTTT	CALWEATYYYKKLF	TRGV9	.	TRGJ1	21	-1	-1	22
33	3.079047547958498E-4	TGTGCCTTGTGGGAGGGGGAGTTTTATTATAAGAAACTCTTT	CALWEGEFYYKKLF	TRGV9	.	TRGJ1	15	-1	-1	23
33	3.079047547958498E-4	TGTGCCTTGTGGGAGGAGCTGAATTATTATAAGAAACTCTTT	CALWEELNYYKKLF	TRGV9	.	TRGJ1	18	-1	-1	20
33	3.079047547958498E-4	TGTGCTGCGTGGGTTCTCACTGGTTGGTTCAAGATATTT	CAAWVLTGWFKIF	TRGV10	.	TRGJP1	12	-1	-1	17
33	3.079047547958498E-4	TGTGCTGCGTGGGATTATGTCTATTATAAGAAACTCTTT	CAAWDYVYYKKLF	TRGV10	.	TRGJ1	19	-1	-1	21
33	3.079047547958498E-4	TGTGCTGCGTGGGATCGTATCTGTTATAAGAAACTCTTT	CAAWDRICYKKLF	TRGV10	.	TRGJ2	14	-1	-1	23
33	3.079047547958498E-4	TGTGCCTTGTGGGAGGTGTCTGGTTGGTTCAAGATATTT	CALWEVSGWFKIF	TRGV9	.	TRGJP1	17	-1	-1	19
33	3.079047547958498E-4	TGTGCCTTGTGGGAGGTGCAGGGTTATAAGAAACTCTTT	CALWEVQGYKKLF	TRGV9	.	TRGJ1	19	-1	-1	23
33	3.079047547958498E-4	TGTGCCACCTGGTCCTTAGGGGGATATAAGAAACTCTTT	CATWSLGGYKKLF	TRGV7	.	TRGJ1	11	-1	-1	24
33	3.079047547958498E-4	TGTGCTGCGTTTCGAGAGAATTATAAGAAACTCTTT	CAAFRENYKKLF	TRGV10	.	TRGJ1	9	-1	-1	19
33	3.079047547958498E-4	TGTGCTGCGTGGGATTATTATTCCGAGAAACTCTTT	CAAWDYYSEKLF	TRGV10	.	TRGJ1	16	-1	-1	16
33	3.079047547958498E-4	TGTGCTGCGTGGGACCTTTATTATAAGAAACTCTTT	CAAWDLYYKKLF	TRGV10	.	TRGJ1	13	-1	-1	17
33	3.079047547958498E-4	TGTGCTGCGTACCCTTCTTATTATAAGAAACTCTTT	CAAYPSYYKKLF	TRGV10	.	TRGJ1	9	-1	-1	17
33	3.079047547958498E-4	TGTGCCTTGTGGGAGGTTAAAGGTAAGAAACTCTTT	CALWEVKGKKLF	TRGV9	.	TRGJ1	16	-1	-1	23
33	3.079047547958498E-4	TGTGCCACCTGGGATGGTTATTATAAGAAACTCTTT	CATWDGYYKKLF	TRGV4	.	TRGJ1	16	-1	-1	17
33	3.079047547958498E-4	TGTGCTGCGTGGGATTATAGTAAGAAACTCTTT	CAAWDYSKKLF	TRGV10	.	TRGJ1	16	-1	-1	13
33	3.079047547958498E-4	TGTGCTGCGTGGAATTATTATAAGAAACTCTTT	CAAWNYYKKLF	TRGV10	.	TRGJ1	16	-1	-1	11
33	3.079047547958498E-4	TGTGCCTTGTGGGAGGTGCCAAAGAAACTCTTT	CALWEVPKKLF	TRGV9	.	TRGJ1	18	-1	-1	21
33	3.079047547958498E-4	TGTGCCACCTGGGTTTATTATAAGAAACTCTTT	CATWVYYKKLF	TRGV8	.	TRGJ1	12	-1	-1	14
33	3.079047547958498E-4	TGTGCCACCTGTGGGAAACTCTTT	CATCGKLF	TRGV4	.	TRGJ1	10	-1	-1	14
33	3.079047547958498E-4	TGTGCCACCTTTTATGATTGGATCAAGACGTTT	CATFYDWIKTF	TRGV8	.	TRGJP2	9	-1	-1	14
33	3.079047547958498E-4	TGTGCCACCTGGGATAGGAAGAAACTCTTT	CATWDRKKLF	TRGV8	.	TRGJ1	17	-1	-1	18
32	2.985743076808241E-4	TGTGCTGCGTGGGACCGCGCCATATGCCTCGGTTATTATAAGAAACTCTTT	CAAWDRAICLGYYKKLF	TRGV10	.	TRGJ1	13	-1	-1	32
32	2.985743076808241E-4	TGTGCTGCGTGGGATTCTTTGGATAGTAGTGATTGGATCAAGACGTTT	CAAWDSLDSSDWIKTF	TRGV10	.	TRGJP2	15	-1	-1	22
32	2.985743076808241E-4	TGTGCCTTGTGGGAGGCCGATTCGAATTATTATAAGAAACTCTTT	CALWEADSNYYKKLF	TRGV9	.	TRGJ1	15	-1	-1	19
32	2.985743076808241E-4	TGTGCTGCGTGGGATTTATTCGTGGCTTATAAGAAACTCTTT	CAAWDLFVAYKKLF	TRGV10	.	TRGJ1	15	-1	-1	26
32	2.985743076808241E-4	TGTGCTGCGTGGGATTATATCACTGGTTGGTTCAAGATATTT	CAAWDYITGWFKIF	TRGV10	.	TRGJP1	16	-1	-1	8
32	2.985743076808241E-4	TGTGCTGCGTGGGATGTGACCCCTTATTATAAGAAACTCTTT	CAAWDVTPYYKKLF	TRGV10	.	TRGJ1	14	-1	-1	23
32	2.985743076808241E-4	TGTGCCTTGTGGGGGGATCATAATTATTATAAGAAACTCTTT	CALWGDHNYYKKLF	TRGV9	.	TRGJ1	15	-1	-1	21
32	2.985743076808241E-4	TGTGCCTTGTGGGAGGGGTCGAATTATTATAAGAAACTCTTT	CALWEGSNYYKKLF	TRGV9	.	TRGJ1	15	-1	-1	18
32	2.985743076808241E-4	TGTGCCTTGTGGGAGGGGAGATTAAATTATAAGAAACTCTTT	CALWEGRLNYKKLF	TRGV9	.	TRGJ1	15	-1	-1	25
32	2.985743076808241E-4	TGTGCCACCTGGGACGAGCTTAGTGATTGGATCAAGACGTTT	CATWDELSDWIKTF	TRGV2	.	TRGJP2	18	-1	-1	20
32	2.985743076808241E-4	TGTGCTGCGTGGGTCAAGAATTATTATAAGAAACTCTTT	CAAWVKNYYKKLF	TRGV10	.	TRGJ1	12	-1	-1	17
32	2.985743076808241E-4	TGTGCCTTGTGGGAGCTTAATTATTATAAGAAACTCTTT	CALWELNYYKKLF	TRGV9	.	TRGJ1	14	-1	-1	18
32	2.985743076808241E-4	TGTGCCTTGTGGGAGGTGCCTTATTATAAGAAACTCTTT	CALWEVPYYKKLF	TRGV9	.	TRGJ1	18	-1	-1	20
32	2.985743076808241E-4	TGTGCCTTGTGGGAGGTGCACCATTATAAGAAACTCTTT	CALWEVHHYKKLF	TRGV9	.	TRGJ1	21	-1	-1	22
32	2.985743076808241E-4	TGTGCCACCTGGGCGGGCAGTGATTGGATCAAGACGTTT	CATWAGSDWIKTF	TRGV2	.	TRGJP2	17	-1	-1	18
32	2.985743076808241E-4	TGTGCCACCTGGGACGGGCACCATTATAAGAAACTCTTT	CATWDGHHYKKLF	TRGV2	.	TRGJ1	18	-1	-1	22
32	2.985743076808241E-4	TGTGCTGCGTGGGATTTATATCATAAGAAACTCTTT	CAAWDLYHKKLF	TRGV10	.	TRGJ1	15	-1	-1	18
32	2.985743076808241E-4	TGTGCTGCGTGGGATTGCTATTATAAGAAACTCTTT	CAAWDCYYKKLF	TRGV10	.	TRGJ1	15	-1	-1	18
32	2.985743076808241E-4	TGTGCTGCGGACCGTGGTTATTATAAGAAACTCTTT	CAADRGYYKKLF	TRGV10	.	TRGJ1	8	-1	-1	17
32	2.985743076808241E-4	TGTGCTGCGTGGGACCCGGAGGGGAAACTCTTT	CAAWDPEGKLF	TRGV10	.	TRGJ1	13	-1	-1	23
32	2.985743076808241E-4	TGTGCTGCGTACGCCTATTATAAGAAACTCTTT	CAAYAYYKKLF	TRGV10	.	TRGJ1	9	-1	-1	15
32	2.985743076808241E-4	TGTGCTGCGTGGGATTACGGCGCGCCGCTCTTT	CAAWDYGAPLF	TRGV10	.	TRGJ1	18	-1	-1	27
32	2.985743076808241E-4	TGTGCCACCTGGGATTGGATCAAGACGTTT	CATWDWIKTF	TRGV2	.	TRGJP2	13	-1	-1	12
31	2.892438605657983E-4	TGTGCCTTGTGGGAGGTACTTTTTTGTTGTCGCGATTATAAGAAACTCTTT	CALWEVLFCCRDYKKLF	TRGV9	.	TRGJ1	16	-1	-1	34
31	2.892438605657983E-4	TGTGCTGCGTGGGATTATAAATGGGGCGATTATAAGAAACTCTTT	CAAWDYKWGDYKKLF	TRGV10	.	TRGJ2	16	-1	-1	28
31	2.892438605657983E-4	TGTGCTGCGTGGGATGATTTGGGCACTGGTTGGTTCAAGATATTT	CAAWDDLGTGWFKIF	TRGV10	.	TRGJP1	14	-1	-1	23
31	2.892438605657983E-4	TGTGCTGCGTGGGATTATCGACTGGGTTATAAGAAACTCTTT	CAAWDYRLGYKKLF	TRGV10	.	TRGJ1	16	-1	-1	26
31	2.892438605657983E-4	TGTGCTGCGTGGGATACGGTAGATTATTATAAGAAACTCTTT	CAAWDTVDYYKKLF	TRGV10	.	TRGJ1	17	-1	-1	22
31	2.892438605657983E-4	TGTGCTGCGTGGGATAGTGGAGGGGGTTATAAGAAACTCTTT	CAAWDSGGGYKKLF	TRGV10	.	TRGJ1	14	-1	-1	26
31	2.892438605657983E-4	TGTGCCTTGTGGGAGGTTGAGGATTATTATAAGAAACTCTTT	CALWEVEDYYKKLF	TRGV9	.	TRGJ1	16	-1	-1	22
31	2.892438605657983E-4	TGTGCCACCTGGGATCCACCGACATATTATAAGAAACTCTTT	CATWDPPTYYKKLF	TRGV4	.	TRGJ1	14	-1	-1	24
31	2.892438605657983E-4	TGTGCTGCGTGGGATTTTCCTTATTATAAGAAACTCTTT	CAAWDFPYYKKLF	TRGV10	.	TRGJ1	15	-1	-1	20
31	2.892438605657983E-4	TGTGCTGCGTGGGATTATATCATCACCGGGGAACTCTTT	CAAWDYIITGELF	TRGV10	.	TRGJ1	16	-1	-1	31
31	2.892438605657983E-4	TGTGCCTTGTGGGAGGTGTTATATTATAAGAAACTCTTT	CALWEVLYYKKLF	TRGV9	.	TRGJ1	17	-1	-1	21
31	2.892438605657983E-4	TGTGCTGCCCTCGTGATTTATTATAAGAAACTCTTT	CAALVIYYKKLF	TRGV10	.	TRGJ1	7	-1	-1	14
31	2.892438605657983E-4	TGTGCTGCGTGGGATCTCCCTTTTAAGAAACTCTTT	CAAWDLPFKKLF	TRGV10	.	TRGJ1	14	-1	-1	20
31	2.892438605657983E-4	TGTGCTGCGTGGGATCCCTGCAATAAGAAACTCTTT	CAAWDPCNKKLF	TRGV10	.	TRGJ1	14	-1	-1	22
31	2.892438605657983E-4	TGTGCTGCGTGGGATGGTTATTATAAGAAACTCTTT	CAAWDGYYKKLF	TRGV10	.	TRGJ2	14	-1	-1	17
31	2.892438605657983E-4	TGTGCCTTGTGGGAGGACTATTATAAGAAACTCTTT	CALWEDYYKKLF	TRGV9	.	TRGJ1	15	-1	-1	18
31	2.892438605657983E-4	TGTGCTGCTACGGATTATTATAAGAAACTCTTT	CAATDYYKKLF	TRGV10	.	TRGJ1	16	-1	-1	10
31	2.892438605657983E-4	TGTGCCACCTGGGCCAGAAATCGGAAACTCTTT	CATWARNRKLF	TRGV3	.	TRGJ1	16	-1	-1	23
31	2.892438605657983E-4	TGTGCCACCTGGGACGGGCGGGGGAAACTCTTT	CATWDGRGKLF	TRGV2	.	TRGJ1	18	-1	-1	23
31	2.892438605657983E-4	TGTGCTGCGTGGGAGCCTTCGTTCAAGATATTT	CAAWEPSFKIF	TRGV10	.	TRGJP1	13	-1	-1	17
31	2.892438605657983E-4	TGTGCTGCGTGGGGAATCGGGATCAAGACGTTT	CAAWGIGIKTF	TRGV10	.	TRGJP2	12	-1	-1	19
31	2.892438605657983E-4	TGTGCCACCTGGCTTGATTGGATCAAGACGTTT	CATWLDWIKTF	TRGV2	.	TRGJP2	11	-1	-1	14
31	2.892438605657983E-4	TGTGCCACCTGGGACGGTTCTATGAAACTCTTT	CATWDGSMKLF	TRGV2	.	TRGJ1	16	-1	-1	17
31	2.892438605657983E-4	TGTGCTGCGTGTTGGTTCAAGATATTT	CAACWFKIF	TRGV10	.	TRGJP1	10	-1	-1	10
31	2.892438605657983E-4	TGTGCTGCGGGATATAAGAAACTCTTT	CAAGYKKLF	TRGV10	.	TRGJ1	8	-1	-1	12
31	2.892438605657983E-4	TGTGCTGCGTGGAATCCTTATTATAAGAAACTCTTT	CAAWNPYYKKLF	TRGV10	.	TRGJ1	14	-1	-1	17
30	2.7991341345077255E-4	TGTGCTGCGTGGGATTATGTGGGCGATTATTATAAGAAACTCTTT	CAAWDYVGDYYKKLF	TRGV10	.	TRGJ1	19	-1	-1	25
30	2.7991341345077255E-4	TGTGCTGCGTGGGAAATAACCCATCCAGGTTATAAGAAACTCTTT	CAAWEITHPGYKKLF	TRGV10	.	TRGJ1	13	-1	-1	29
30	2.7991341345077255E-4	TGTGCCTTGTGGGAGGTGCAGCCTAATTATTATAAGAAACTCTTT	CALWEVQPNYYKKLF	TRGV9	.	TRGJ1	23	-1	-1	24
30	2.7991341345077255E-4	TGTGCTGCGTGTCCCCTGAGTCCTTATTATAAGAAACTCTTT	CAACPLSPYYKKLF	TRGV10	.	TRGJ2	10	-1	-1	23
30	2.7991341345077255E-4	TGTGCTGCGTGGGATTATCAGTTTGATTATAAGAAACTCTTT	CAAWDYQFDYKKLF	TRGV10	.	TRGJ1	16	-1	-1	25
30	2.7991341345077255E-4	TGTGCTGCGTGGGACGGAAGTAGTGATTGGATCAAGACGTTT	CAAWDGSSDWIKTF	TRGV10	.	TRGJP2	13	-1	-1	18
30	2.7991341345077255E-4	TGTGCTGCGTGGATGCCGCCCCTCCATAAATTAAAACTCTTT	CAAWMPPLHKLKLF	TRGV10	.	TRGJ1	11	-1	-1	33
30	2.7991341345077255E-4	TGTGCCTTGTGGGAGCCGCCCGGGGGGTATAAGAAACTCTTT	CALWEPPGGYKKLF	TRGV9	.	TRGJ1	14	-1	-1	27
30	2.7991341345077255E-4	TGTGCCTTGTGGGAGGCTCCGAATTATTATAAGAAACTCTTT	CALWEAPNYYKKLF	TRGV9	.	TRGJ1	15	-1	-1	19
30	2.7991341345077255E-4	TGTGCCACCTGGGACGTGAAGAATTATTATAAGAAACTCTTT	CATWDVKNYYKKLF	TRGV2	.	TRGJ1	15	-1	-1	20
30	2.7991341345077255E-4	TGTGCTGCGTCAAACCTACGTTGTTGGTTCAAGATATTT	CAASNLRCWFKIF	TRGV10	.	TRGJP1	9	-1	-1	22
30	2.7991341345077255E-4	TGTGCTGCGTGGGCCTGTAGTGATTGGATCAAGACGTTT	CAAWACSDWIKTF	TRGV10	.	TRGJP2	12	-1	-1	16
30	2.7991341345077255E-4	TGTGCCTTGTGGGAGGAACTGTATTATAAGAAACTCTTT	CALWEELYYKKLF	TRGV9	.	TRGJ1	15	-1	-1	21
30	2.7991341345077255E-4	TGTGCCACCTGGGATAGGTGGCGTTATAAGAAACTCTTT	CATWDRWRYKKLF	TRGV8	.	TRGJ1	17	-1	-1	23
30	2.7991341345077255E-4	TGTGCTGCGTGGGATGACCAACCAAAGAAACTCTTT	CAAWDDQPKKLF	TRGV10	.	TRGJ1	17	-1	-1	24
30	2.7991341345077255E-4	TGTGCCTTGTGGGGTAGTGATTGGATCAAGACGTTT	CALWGSDWIKTF	TRGV9	.	TRGJP2	12	-1	-1	13
30	2.7991341345077255E-4	TGTGCCACCTGGGGGAATTATTATAAGAAACTCTTT	CATWGNYYKKLF	TRGV8	.	TRGJ1	12	-1	-1	14
30	2.7991341345077255E-4	TGTGCCACCTGGGATGGGCCTTTTAGTCGGCTCTTT	CATWDGPFSRLF	TRGV4	.	TRGJ1	19	-1	-1	30
30	2.7991341345077255E-4	TGTGCTGCGTGGGACCACCGTAAGAAACTCTTT	CAAWDHRKKLF	TRGV10	.	TRGJ1	13	-1	-1	20
30	2.7991341345077255E-4	TGTGCTCCAGAGGTCGGGTTCAAGATATTT	CAPEVGFKIF	TRGV10	.	TRGJP1	5	-1	-1	16
30	2.7991341345077255E-4	TGTGCTGTCGGTTGGTTCAAGATATTT	CAVGWFKIF	TRGV10	.	TRGJP1	6	-1	-1	9
30	2.7991341345077255E-4	TGTGTAATTAAGAAACTCTTT	CVIKKLF	TRGV4	.	TRGJ1	3	-1	-1	8
30	2.7991341345077255E-4	TGTGCTGCGTGGGGCTGTTGGTTCAAGATATTT	CAAWGCWFKIF	TRGV10	.	TRGJP1	12	-1	-1	16
30	2.7991341345077255E-4	TGTGCCACCTGGGATGGAGTTTGGCTCTTT	CATWDGVWLF	TRGV4	.	TRGJ1	16	-1	-1	24
30	2.7991341345077255E-4	TGTGCTGCGTGGGATTTGGTCTGGATCAAGACGTTT	CAAWDLVWIKTF	TRGV10	.	TRGJP2	15	-1	-1	21
30	2.7991341345077255E-4	TGTGCCACCTGGGCCAGAGGGCTCTTT	CATWARGLF	TRGV8	.	TRGJ1	12	-1	-1	21
30	2.7991341345077255E-4	TGTGCTGCGTGGGATAAAAAGAAACTCTTT	CAAWDKKKLF	TRGV10	.	TRGJ1	14	-1	-1	18
29	2.7058296633574683E-4	TGTGCCTTGTGGGAGAGAAGAAATAGTGGGTTTTATTATAAGAAACTCTTT	CALWERRNSGFYYKKLF	TRGV9	.	TRGJ2	14	-1	-1	32
29	2.7058296633574683E-4	TGTGCCTTGTGGGAGGATAGAATCCCGGGTTATTATAAGAAACTCTTT	CALWEDRIPGYYKKLF	TRGV9	.	TRGJ1	15	-1	-1	29
29	2.7058296633574683E-4	TGTGCTGCGTGGTCAAACTGTGGGACTGGTTGGTTCAAGATATTT	CAAWSNCGTGWFKIF	TRGV10	.	TRGJP1	11	-1	-1	24
29	2.7058296633574683E-4	TGTGCTGCGTGGGATTATACTCCCACTGGTTGGTTCAAGATATTT	CAAWDYTPTGWFKIF	TRGV10	.	TRGJP1	25	-1	-1	15
29	2.7058296633574683E-4	TGTGCTGCGTGGGATTACCCCGATGTTTCTTATAAGAAACTCTTT	CAAWDYPDVSYKKLF	TRGV10	.	TRGJ1	17	-1	-1	26
29	2.7058296633574683E-4	TGTGCTGCGTGGGATGGGGGGGGTAGTGATTGGATCAAGACGTTT	CAAWDGGGSDWIKTF	TRGV10	.	TRGJP2	14	-1	-1	22
29	2.7058296633574683E-4	TGTGCCTTGTGGGACCCTCGGATTAATTATTATAAGAAACTCTTT	CALWDPRINYYKKLF	TRGV9	.	TRGJ1	13	-1	-1	24
29	2.7058296633574683E-4	TGTGCCTTGTGGGAGGTGAAGAGTCGGTTCTATAAGAAACTCTTT	CALWEVKSRFYKKLF	TRGV9	.	TRGJ1	17	-1	-1	30
29	2.7058296633574683E-4	TGTGCTGCGTGGGTTCTCCGCACTGGTTGGTTCAAGATATTT	CAAWVLRTGWFKIF	TRGV10	.	TRGJP1	12	-1	-1	20
29	2.7058296633574683E-4	TGTGCTGCGTGGGATTATCCCACTGGTTGGTTCAAGATATTT	CAAWDYPTGWFKIF	TRGV10	.	TRGJP1	16	-1	-1	8
29	2.7058296633574683E-4	TGTGCTGCGTGGGATACAAAAGGTTATTATAAGAAACTCTTT	CAAWDTKGYYKKLF	TRGV10	.	TRGJ1	14	-1	-1	23
29	2.7058296633574683E-4	TGTGCCCCTTTTGGCCATACCACTGGTTGGTTCAAGATATTT	CAPFGHTTGWFKIF	TRGV10	.	TRGJP1	4	-1	-1	16
29	2.7058296633574683E-4	TGTGCCACCTGGGACGGGCCGAATTATTATAAGAAACTCTTT	CATWDGPNYYKKLF	TRGV2	.	TRGJ1	19	-1	-1	19
29	2.7058296633574683E-4	TGTGCTGCGTGGGCCCCCTCGAGGTATAAGAAACTCTTT	CAAWAPSRYKKLF	TRGV10	.	TRGJ1	12	-1	-1	24
29	2.7058296633574683E-4	TGTGCTGCGTGGGACCCGAATTATTATAAGAAACTCTTT	CAAWDPNYYKKLF	TRGV10	.	TRGJ1	13	-1	-1	16
29	2.7058296633574683E-4	TGTGCCTTGTGGGGTCAAAAGGTTGATAAGAAACTCTTT	CALWGQKVDKKLF	TRGV9	.	TRGJ1	12	-1	-1	25
29	2.7058296633574683E-4	TGTGCCTTGTGGGAGTTGAATTATTATAAGAAACTCTTT	CALWELNYYKKLF	TRGV9	.	TRGJ1	17	-1	-1	17
29	2.7058296633574683E-4	TGTGCCTTGTGGGAGCCTAATTATTATAAGAAACTCTTT	CALWEPNYYKKLF	TRGV9	.	TRGJ1	14	-1	-1	18
29	2.7058296633574683E-4	TGTGCCTTGTGGGAGGTGCTTGATTATAAGAAACTCTTT	CALWEVLDYKKLF	TRGV9	.	TRGJ1	18	-1	-1	22
29	2.7058296633574683E-4	TGTGCCTTGTGGGAGGTGCAATGGTATAAGAAACTCTTT	CALWEVQWYKKLF	TRGV9	.	TRGJ1	19	-1	-1	24
29	2.7058296633574683E-4	TGTGCCACCTGGGACGGGCCCGGTTGGATCAAGACGTTT	CATWDGPGWIKTF	TRGV2	.	TRGJP2	21	-1	-1	23
29	2.7058296633574683E-4	TGTGCCACCTGGGACGGGCCAGGGTATAAGAAACTCTTT	CATWDGPGYKKLF	TRGV2	.	TRGJ1	19	-1	-1	24
29	2.7058296633574683E-4	TGTGCTGCGTGTATAAATTATTATAAGAAACTCTTT	CAACINYYKKLF	TRGV10	.	TRGJ1	10	-1	-1	15
29	2.7058296633574683E-4	TGTGCCTTGTGGGAGGTGTCTTATAAGAAACTCTTT	CALWEVSYKKLF	TRGV9	.	TRGJ1	17	-1	-1	20
29	2.7058296633574683E-4	TGTGCCTTGTGGGAGGAAGGTTATAAGAAACTCTTT	CALWEEGYKKLF	TRGV9	.	TRGJ2	15	-1	-1	20
29	2.7058296633574683E-4	TGTGCCCTCAAAACGAATTATTATAAGAAACTCTTT	CALKTNYYKKLF	TRGV9	.	TRGJ1	5	-1	-1	13
29	2.7058296633574683E-4	TGTGCCACCTGGGATGATTATTATAAGAAACTCTTT	CATWDDYYKKLF	TRGV4	.	TRGJ1	15	-1	-1	16
29	2.7058296633574683E-4	TGTGCTGCGTGGGATTGGATCAAGACGTTT	CAAWDWIKTF	TRGV10	.	TRGJP2	15	-1	-1	12
29	2.7058296633574683E-4	TGTGCTGCGTGGGATCCCAAGAAACTCTTT	CAAWDPKKLF	TRGV10	.	TRGJ1	14	-1	-1	18
29	2.7058296633574683E-4	TGTGCCTTGTGGGCCTATTATAAGAAACTCTTT	CALWAYYKKLF	TRGV9	.	TRGJ1	12	-1	-1	15
29	2.7058296633574683E-4	TGTGCCACCTGCGAGGGGCGGATCAAGACGTTT	CATCEGRIKTF	TRGV2	.	TRGJP2	18	-1	-1	19
29	2.7058296633574683E-4	TGTGCCTTGTGGGAGGAGGAACTCTTT	CALWEEELF	TRGV9	.	TRGJ1	15	-1	-1	16
29	2.7058296633574683E-4	TGTGCTGCGTGGGTATTCACTGGTTGGTTCAAGATATTT	CAAWVFTGWFKIF	TRGV10	.	TRGJP1	16	-1	-1	17
29	2.7058296633574683E-4	TGTGCCACCTGGGAGAGGAATTATAAGAAACTCTTT	CATWERNYKKLF	TRGV2	.	TRGJ1	13	-1	-1	19
28	2.6125251922072106E-4	TGTGCTGCGTGGGATTCGAGGTGTTGTACCACTGGTTGGTTCAAGATATTT	CAAWDSRCCTTGWFKIF	TRGV10	.	TRGJP1	15	-1	-1	26
28	2.6125251922072106E-4	TGTGCCTTGTGGGAGGTTAATACGGAGTTGGGCAAAAAAATCAAGGTATTT	CALWEVNTELGKKIKVF	TRGV9	.	TRGJP	16	-1	-1	24
28	2.6125251922072106E-4	TGTGCTGCGTGGGATTTGGGTTACTACACTGGTTGGTTCAAGATATTT	CAAWDLGYYTGWFKIF	TRGV10	.	TRGJP1	15	-1	-1	26
28	2.6125251922072106E-4	TGTGCTGCGTGGGTCTTGGGGGGCCGTTATTATAAGAAACTCTTT	CAAWVLGGRYYKKLF	TRGV10	.	TRGJ1	12	-1	-1	26
28	2.6125251922072106E-4	TGTGCCTTGTGGGAGGTGCGGGGGGGGGGTTATAAGAAACTCTTT	CALWEVRGGGYKKLF	TRGV9	.	TRGJ1	18	-1	-1	29
28	2.6125251922072106E-4	TGTGCCTTGTGGGAGGTGCACGGGGTTTATTATAAGAAACTCTTT	CALWEVHGVYYKKLF	TRGV9	.	TRGJ1	20	-1	-1	26
28	2.6125251922072106E-4	TGTGCTGCGTGGGATTTAGTGAATTATTATAAGAAACTCTTT	CAAWDLVNYYKKLF	TRGV10	.	TRGJ1	15	-1	-1	20
28	2.6125251922072106E-4	TGTGCTGCGTGGGATTGGTGTAGTGATTGGATCAAGACGTTT	CAAWDWCSDWIKTF	TRGV10	.	TRGJP2	15	-1	-1	19
28	2.6125251922072106E-4	TGTGCTGCGTGGGATTATATTGTGAATTATAAGAAACTCTTT	CAAWDYIVNYKKLF	TRGV10	.	TRGJ1	16	-1	-1	25
28	2.6125251922072106E-4	TGTGCTGCGTGGGATCGAAACACTGGTTGGTTCAAGATATTT	CAAWDRNTGWFKIF	TRGV10	.	TRGJP1	14	-1	-1	20
28	2.6125251922072106E-4	TGTGCTGCGTGGGACCCCCCACATGGTTGGTTCAAGATATTT	CAAWDPPHGWFKIF	TRGV10	.	TRGJP1	13	-1	-1	18
28	2.6125251922072106E-4	TGTGCTGCGTGGGACAAAGAAACCCTTTATAAGAAACTCTTT	CAAWDKETLYKKLF	TRGV10	.	TRGJ1	13	-1	-1	26
28	2.6125251922072106E-4	TGTGCCTTGTGGGAGGTGTTACTTTATTATAAGAAACTCTTT	CALWEVLLYYKKLF	TRGV9	.	TRGJ1	17	-1	-1	23
28	2.6125251922072106E-4	TGTGCTGCGTGGGTCTCGAATTATTATAAGAAACTCTTT	CAAWVSNYYKKLF	TRGV10	.	TRGJ1	12	-1	-1	15
28	2.6125251922072106E-4	TGTGCTGCGTGGGATCCGAATTATTATAAGAAACTCTTT	CAAWDPNYYKKLF	TRGV10	.	TRGJ1	14	-1	-1	13
28	2.6125251922072106E-4	TGTGCTGCGTGGGATCGGGCTGGTTGGTTCAAGATATTT	CAAWDRAGWFKIF	TRGV10	.	TRGJP1	14	-1	-1	19
28	2.6125251922072106E-4	TGTGCTGCGTGGGACCCCAATTATTATAAGAAACTCTTT	CAAWDPNYYKKLF	TRGV10	.	TRGJ1	13	-1	-1	18
28	2.6125251922072106E-4	TGTGCCTTGTGGGAGGTGGATTATTATAAGAAACTCTTT	CALWEVDYYKKLF	TRGV9	.	TRGJ1	17	-1	-1	19
28	2.6125251922072106E-4	TGTGCTGCCTCGCAAATGTATTATAAGAAACTCTTT	CAASQMYYKKLF	TRGV10	.	TRGJ1	7	-1	-1	14
28	2.6125251922072106E-4	TGTGCCACCTGTATTGTGGCCGGTCGGTCGCTCTTT	CATCIVAGRSLF	TRGV8	.	TRGJ1	10	-1	-1	30
28	2.6125251922072106E-4	TGTGCCACCTGGGACGTTTATTATAAGAAACTCTTT	CATWDVYYKKLF	TRGV2	.	TRGJ1	15	-1	-1	17
28	2.6125251922072106E-4	TGTGCTGCGTGGTTTTATTATAAGAAACTCTTT	CAAWFYYKKLF	TRGV10	.	TRGJ1	11	-1	-1	14
28	2.6125251922072106E-4	TGTGCTGCGTGGGATAATTATAAGAAACTCTTT	CAAWDNYKKLF	TRGV10	.	TRGJ1	14	-1	-1	13
28	2.6125251922072106E-4	TGTGCCTTGTGTATTTATTATAAGAAACTCTTT	CALCIYYKKLF	TRGV9	.	TRGJ1	10	-1	-1	14
28	2.6125251922072106E-4	TGTGCTGCGTGGGATCATAAGAAACTCTTT	CAAWDHKKLF	TRGV10	.	TRGJ1	14	-1	-1	13
28	2.6125251922072106E-4	TGTGCCACCTGGGACGATTGGAAACTCTTT	CATWDDWKLF	TRGV3	.	TRGJ1	14	-1	-1	20
28	2.6125251922072106E-4	TGTGCCACCTGGGACTCGGCACTCTTT	CATWDSALF	TRGV3	.	TRGJ1	14	-1	-1	20
28	2.6125251922072106E-4	TGTGCCACCTGGGACGGGCTCCTCTTT	CATWDGLLF	TRGV2	.	TRGJ1	18	-1	-1	21
28	2.6125251922072106E-4	TGTGCTGCGTGGGATTCCCATTATAAGAAACTCTTT	CAAWDSHYKKLF	TRGV10	.	TRGJ1	15	-1	-1	19
28	2.6125251922072106E-4	TGTGCTGCGTGGGTTCTTTATTATAAGAAACTCTTT	CAAWVLYYKKLF	TRGV10	.	TRGJ1	12	-1	-1	17
28	2.6125251922072106E-4	TGTGCTGCGTGGGATGGGAGTTGGTTCAAGATATTT	CAAWDGSWFKIF	TRGV10	.	TRGJP1	14	-1	-1	19
28	2.6125251922072106E-4	TGTGCCTTGTGGGAGGCCCCATATTATAAGAAACTCTTT	CALWEAPYYKKLF	TRGV9	.	TRGJ1	15	-1	-1	21
28	2.6125251922072106E-4	TGTGCCTTGTGGGAGGCACACCATAAGAAACTCTTT	CALWEAHHKKLF	TRGV9	.	TRGJ1	21	-1	-1	22
27	2.519220721056953E-4	TGTGCTGCGTGGGATTTAAATCCCTTGAATTATTATAAGAAACTCTTT	CAAWDLNPLNYYKKLF	TRGV10	.	TRGJ1	15	-1	-1	26
27	2.519220721056953E-4	TGTGCTGCGTGGGACCACCTGTCGTGCACTGGTTGGTTCAAGATATTT	CAAWDHLSCTGWFKIF	TRGV10	.	TRGJP1	13	-1	-1	26
27	2.519220721056953E-4	TGTGCTGCGTGGGATTATCTGGCCACTGGTTGGTTCAAGATATTT	CAAWDYLATGWFKIF	TRGV10	.	TRGJP1	16	-1	-1	22
27	2.519220721056953E-4	TGTGCTGCGTGGGTCCACGGGAATTATTATAAGAAACTCTTT	CAAWVHGNYYKKLF	TRGV10	.	TRGJ1	12	-1	-1	20
27	2.519220721056953E-4	TGTGCTGCGTGGGCCCCTCGAGAATATTATAAGAAACTCTTT	CAAWAPREYYKKLF	TRGV10	.	TRGJ1	12	-1	-1	17
27	2.519220721056953E-4	TGTGCTGCGTGGGATTGGCAACTTGGCTATAAGAAACTCTTT	CAAWDWQLGYKKLF	TRGV10	.	TRGJ1	15	-1	-1	27
27	2.519220721056953E-4	TGTGCTGCGTGGGATTATACCACTGGTTGGTTCAAGATATTT	CAAWDYTTGWFKIF	TRGV10	.	TRGJP1	16	-1	-1	8
27	2.519220721056953E-4	TGTGCTGCGTGGGATCCGCAGAATTATTATAAGAAACTCTTT	CAAWDPQNYYKKLF	TRGV10	.	TRGJ1	14	-1	-1	20
27	2.519220721056953E-4	TGTGCTGCGTGGAAGGGGGGCACTGGTTGGTTCAAGATATTT	CAAWKGGTGWFKIF	TRGV10	.	TRGJP1	11	-1	-1	20
27	2.519220721056953E-4	TGTGCCTTGTGGGAGGTGCGGCGGGGATGGATCAAGACGTTT	CALWEVRRGWIKTF	TRGV9	.	TRGJP2	18	-1	-1	27
27	2.519220721056953E-4	TGTGCCTTGTGGGAGGTGCAAAGATATTATAAGAAACTCTTT	CALWEVQRYYKKLF	TRGV9	.	TRGJ1	19	-1	-1	24
27	2.519220721056953E-4	TGTGCCTTGTGGGAGATGCGGATTCTGGATAAGAAACTCTTT	CALWEMRILDKKLF	TRGV9	.	TRGJ1	18	-1	-1	28
27	2.519220721056953E-4	TGTGCCACCTGGGACGGGCCAGATTATTATAAGAAACTCTTT	CATWDGPDYYKKLF	TRGV2	.	TRGJ1	19	-1	-1	22
27	2.519220721056953E-4	TGTGCCACCTGGGACGGGCGAAGGGATTATAAGAAACTCTTT	CATWDGRRDYKKLF	TRGV2	.	TRGJ1	18	-1	-1	25
27	2.519220721056953E-4	TGTGCTGCGTGGGTCACGGACTATTATAAGAAACTCTTT	CAAWVTDYYKKLF	TRGV10	.	TRGJ2	12	-1	-1	21
27	2.519220721056953E-4	TGTGCTGCGTGGGGTCATTATTATAAGAAACTCTTT	CAAWGHYYKKLF	TRGV10	.	TRGJ2	12	-1	-1	16
27	2.519220721056953E-4	TGTGCTGCGTGGGATACCCCCCATAAGAAACTCTTT	CAAWDTPHKKLF	TRGV10	.	TRGJ1	14	-1	-1	22
27	2.519220721056953E-4	TGTGCTGCGTGGGAGCACTATTATAAGAAACTCTTT	CAAWEHYYKKLF	TRGV10	.	TRGJ1	13	-1	-1	18
27	2.519220721056953E-4	TGTGCCTTGTGGACCCGGTCCTATAAGAAACTCTTT	CALWTRSYKKLF	TRGV9	.	TRGJ1	11	-1	-1	21
27	2.519220721056953E-4	TGTGCCACCTGGGACGGACCGTATAAGAAACTCTTT	CATWDGPYKKLF	TRGV2	.	TRGJ1	19	-1	-1	21
27	2.519220721056953E-4	TGTGCTGCGTGGGATTCTTGTTATAAGAAACTCTTT	CAAWDSCYKKLF	TRGV10	.	TRGJ1	15	-1	-1	17
27	2.519220721056953E-4	TGTGCCTTGTGGGAAAGGTATTATAAGAAACTCTTT	CALWERYYKKLF	TRGV9	.	TRGJ1	13	-1	-1	18
27	2.519220721056953E-4	TGTGCCACCTGGCCTAATTATTATAAGAAACTCTTT	CATWPNYYKKLF	TRGV3	.	TRGJ1	11	-1	-1	15
27	2.519220721056953E-4	TGTGCCACCTGGGACGGGCCTTATAAGAAACTCTTT	CATWDGPYKKLF	TRGV2	.	TRGJ1	19	-1	-1	20
27	2.519220721056953E-4	TGTGCCACCTGGGACGGGCCCGAGGAGAAACTCTTT	CATWDGPEEKLF	TRGV2	.	TRGJ1	21	-1	-1	25
27	2.519220721056953E-4	TGTGCTGCGGGGGGGTTATATGGGAAACTCTTT	CAAGGLYGKLF	TRGV10	.	TRGJ1	12	-1	-1	23
27	2.519220721056953E-4	TGTGCGATTCCCGGGCATTATAAGAAACTCTTT	CAIPGHYKKLF	TRGV9	.	TRGJ1	4	-1	-1	16
27	2.519220721056953E-4	TGTGCCACCCCAGGGAAACTCTTT	CATPGKLF	TRGV4	.	TRGJ1	8	-1	-1	14
27	2.519220721056953E-4	TGTGCCACCTGGGACAGGCAGAAGAAACTCTTT	CATWDRQKKLF	TRGV7	.	TRGJ1	18	-1	-1	21
27	2.519220721056953E-4	TGTGCTGCGTACGATAAGAAACTCTTT	CAAYDKKLF	TRGV10	.	TRGJ2	9	-1	-1	13
27	2.519220721056953E-4	TGTGCTGCGTGGGAAACTGGTTGGTTCAAGATATTT	CAAWETGWFKIF	TRGV10	.	TRGJP1	13	-1	-1	15
27	2.519220721056953E-4	TGTGCCACCTGGGACAGGCCAGGGAAACTCTTT	CATWDRPGKLF	TRGV3	.	TRGJ1	19	-1	-1	23
27	2.519220721056953E-4	TGTGCCACCTGGGACCGCCGGGGGCTCTTT	CATWDRRGLF	TRGV3	.	TRGJ1	14	-1	-1	24
27	2.519220721056953E-4	TGTGCCACCTGGGACGGGCGGGGCCTCTTT	CATWDGRGLF	TRGV2	.	TRGJ1	18	-1	-1	24
27	2.519220721056953E-4	TGTGCTGCGTTTACAACGAATTATTATAAGAAACTCTTT	CAAFTTNYYKKLF	TRGV10	.	TRGJ1	9	-1	-1	16
26	2.4259162499066955E-4	TGTGCCTTGTGGGAGGGAACTCTTATCAGCCGAGGTAAGAAACTCTTT	CALWEGTLISRGKKLF	TRGV9	.	TRGJ1	15	-1	-1	35
26	2.4259162499066955E-4	TGTGCCACCTGGGACAGGCTACATCTGCTCCGTGATAAGAAACTCTTT	CATWDRLHLLRDKKLF	TRGV5	.	TRGJ1	18	-1	-1	34
26	2.4259162499066955E-4	TGTGCTGCGTGGGGTCCCTCGCCGAATTATTATAAGAAACTCTTT	CAAWGPSPNYYKKLF	TRGV10	.	TRGJ1	12	-1	-1	22
26	2.4259162499066955E-4	TGTGCTGCGTGGGATTCCTCCCGGGTCTACTATAAGAAACTCTTT	CAAWDSSRVYYKKLF	TRGV10	.	TRGJ1	15	-1	-1	27
26	2.4259162499066955E-4	TGTGCCTTGTGGGAGGTGCATCTGAATTATTATAAGAAACTCTTT	CALWEVHLNYYKKLF	TRGV9	.	TRGJ1	22	-1	-1	23
26	2.4259162499066955E-4	TGTGCCTTGTGGGAGGTGGATACCACTGGTTGGTTCAAGATATTT	CALWEVDTTGWFKIF	TRGV9	.	TRGJP1	17	-1	-1	19
26	2.4259162499066955E-4	TGTGCCTTGTGGGAGGTGAGGATACCCTATTATAAGAAACTCTTT	CALWEVRIPYYKKLF	TRGV9	.	TRGJ1	17	-1	-1	27
26	2.4259162499066955E-4	TGTGCCTTGTGGGAGGGTAAAGTGGATTATTATAAGAAACTCTTT	CALWEGKVDYYKKLF	TRGV9	.	TRGJ1	15	-1	-1	25
26	2.4259162499066955E-4	TGTGCTGCGTGGGATTCCCACATTTATTATAAGAAACTCTTT	CAAWDSHIYYKKLF	TRGV10	.	TRGJ1	15	-1	-1	23
26	2.4259162499066955E-4	TGTGCTGCGTGGGATTATAAGGGCTATTATAAGAAACTCTTT	CAAWDYKGYYKKLF	TRGV10	.	TRGJ1	16	-1	-1	24
26	2.4259162499066955E-4	TGTGCCACCTGGGATGGGCCAATAGGTCCGAAGAAACTCTTT	CATWDGPIGPKKLF	TRGV4	.	TRGJ1	22	-1	-1	30
26	2.4259162499066955E-4	TGTGCTGCGTGGGATTATCGTTATTATAAGAAACTCTTT	CAAWDYRYYKKLF	TRGV10	.	TRGJ1	23	-1	-1	20
26	2.4259162499066955E-4	TGTGCTGCGTGGGATAGAGAGTATGGTAAGAAACTCTTT	CAAWDREYGKKLF	TRGV10	.	TRGJ1	14	-1	-1	26
26	2.4259162499066955E-4	TGTGCTGCGTGGGACTCGAATTATTATAAGAAACTCTTT	CAAWDSNYYKKLF	TRGV10	.	TRGJ1	13	-1	-1	15
26	2.4259162499066955E-4	TGTGCCACCTGGGACGGCCTGCATTATAAGAAACTCTTT	CATWDGLHYKKLF	TRGV2	.	TRGJ1	16	-1	-1	22
26	2.4259162499066955E-4	TGTGCCACCTGGGACGGGCCTTATTATAAGAAACTCTTT	CATWDGPYYKKLF	TRGV2	.	TRGJ1	19	-1	-1	20
26	2.4259162499066955E-4	TGTGCCACCTGGGACAATTATTATAAGAAACTCTTT	CATWDNYYKKLF	TRGV8	.	TRGJ1	13	-1	-1	15
26	2.4259162499066955E-4	TGTGCCACCTGGGACAGGCAGGGGAAACTCTTT	CATWDRQGKLF	TRGV3	.	TRGJ1	18	-1	-1	23
26	2.4259162499066955E-4	TGTGCTGCGTTTCATTATAAGAAACTCTTT	CAAFHYKKLF	TRGV10	.	TRGJ1	9	-1	-1	13
26	2.4259162499066955E-4	TGTGCCACCTGCCCACGGGTGAAACTCTTT	CATCPRVKLF	TRGV2	.	TRGJ1	10	-1	-1	20
26	2.4259162499066955E-4	TGTGCCTTGTGGGAGGTGCTGGAATATAAGAAACTCTTT	CALWEVLEYKKLF	TRGV9	.	TRGJ1	18	-1	-1	24
26	2.4259162499066955E-4	TGTGCCACCTGGGACAGGGGTTATTATAAGAAACTCTTT	CATWDRGYYKKLF	TRGV3	.	TRGJ1	17	-1	-1	20
26	2.4259162499066955E-4	TGTGCTGCTTGGGGGCCTTATTATAAGAAACTCTTT	CAAWGPYYKKLF	TRGV10	.	TRGJ1	12	-1	-1	17
26	2.4259162499066955E-4	TGTGCTGCGTGGTGCGGTGGTTGGTTCAAGATATTT	CAAWCGGWFKIF	TRGV10	.	TRGJP1	11	-1	-1	17
26	2.4259162499066955E-4	TGTGCTGCGTGGGATTGCACTTATAAGAAACTCTTT	CAAWDCTYKKLF	TRGV10	.	TRGJ2	15	-1	-1	20
26	2.4259162499066955E-4	TGTGCTGCGTGGGATCTGGGGGATAAGAAACTCTTT	CAAWDLGDKKLF	TRGV10	.	TRGJ1	14	-1	-1	22
26	2.4259162499066955E-4	TGTGCTGCGTGGGACCCCGACTCCAAGAAACTCTTT	CAAWDPDSKKLF	TRGV10	.	TRGJ1	13	-1	-1	24
26	2.4259162499066955E-4	TGTGCTGCGTGGGAGGGTTATTATAAGAAACTCTTT	CAAWEGYYKKLF	TRGV10	.	TRGJ1	13	-1	-1	17
26	2.4259162499066955E-4	TGTGCTGCGTGGGAGAAAATTTATAAGAAACTCTTT	CAAWEKIYKKLF	TRGV10	.	TRGJ1	13	-1	-1	20
26	2.4259162499066955E-4	TGTGCCACCTGGGACGGGCTTACCCGGAAACTCTTT	CATWDGLTRKLF	TRGV2	.	TRGJ1	18	-1	-1	26
26	2.4259162499066955E-4	TGTGGTGAGAAACTCTTT	CGEKLF	TRGV4	.	TRGJ1	3	-1	-1	7
26	2.4259162499066955E-4	TGTGCTGCGTGGGCGCCTGATTATTATAAGAAACTCTTT	CAAWAPDYYKKLF	TRGV10	.	TRGJ1	12	-1	-1	19
26	2.4259162499066955E-4	TGTGCCACCTGGGATGGGCGGGGTTATAAGAAACTCTTT	CATWDGRGYKKLF	TRGV4	.	TRGJ1	18	-1	-1	23
26	2.4259162499066955E-4	TGTGCCACCTGGGATCCCTGCTATAAGAAACTCTTT	CATWDPCYKKLF	TRGV8	.	TRGJ1	14	-1	-1	21
26	2.4259162499066955E-4	TGTGCCACCTGGGACAGGCCTGGGAAACTCTTT	CATWDRPGKLF	TRGV7	.	TRGJ1	21	-1	-1	23
26	2.4259162499066955E-4	TGTGCCACCTGGGATGGCCAGCAACTCTTT	CATWDGQQLF	TRGV4	.	TRGJ1	16	-1	-1	19
26	2.4259162499066955E-4	TGTGCCACCTGGGACAGCCATCAAGCTCAGCCCCTCTTT	CATWDSHQAQPLF	TRGV5	.	TRGJ1	16	-1	-1	33
25	2.332611778756438E-4	TGTGCTGCGTGGGATTATATGAGCGAGCTCCGGGGATATAAGAAACTCTTT	CAAWDYMSELRGYKKLF	TRGV10	.	TRGJ1	16	-1	-1	36
25	2.332611778756438E-4	TGTGCTGCGTGGGATACGCGCCGCAGACACACTGGTTGGTTCAAGATATTT	CAAWDTRRRHTGWFKIF	TRGV10	.	TRGJP1	17	-1	-1	29
25	2.332611778756438E-4	TGTGCTGCGTGGGAATTGAGGGTTTATACCACTGGTTGGTTCAAGATATTT	CAAWELRVYTTGWFKIF	TRGV10	.	TRGJP1	13	-1	-1	20
25	2.332611778756438E-4	TGTGCTGCGTGGGATTACGGGTATGAAAGTGATTGGATCAAGACGTTT	CAAWDYGYESDWIKTF	TRGV10	.	TRGJP2	18	-1	-1	27
25	2.332611778756438E-4	TGTGCCTTGTGGGAGGGCGTTACTAAGAATTATTATAAGAAACTCTTT	CALWEGVTKNYYKKLF	TRGV9	.	TRGJ1	15	-1	-1	26
25	2.332611778756438E-4	TGTGCTGCGTGGGACTTATCTGAGGATTATTATAAGAAACTCTTT	CAAWDLSEDYYKKLF	TRGV10	.	TRGJ1	17	-1	-1	25
25	2.332611778756438E-4	TGTGCCTTGTTCTATTCTACGCACCACACGTGGTTCAAGATATTT	CALFYSTHHTWFKIF	TRGV9	.	TRGJP1	9	-1	-1	30
25	2.332611778756438E-4	TGTGCTGCGTGGGTGCATACCACTGGTTGGTTCAAGATATTT	CAAWVHTTGWFKIF	TRGV10	.	TRGJP1	12	-1	-1	16
25	2.332611778756438E-4	TGTGCTGCGTGGGATTATGAGGGCTATTATAAGAAACTCTTT	CAAWDYEGYYKKLF	TRGV10	.	TRGJ1	16	-1	-1	24
25	2.332611778756438E-4	TGTGCCACCTGGGACGGCGGTATTTATTATAAGAAACTCTTT	CATWDGGIYYKKLF	TRGV2	.	TRGJ1	16	-1	-1	23
25	2.332611778756438E-4	TGTGCCACCTGGGACGGGCTGAATTATTATAAGAAACTCTTT	CATWDGLNYYKKLF	TRGV2	.	TRGJ1	18	-1	-1	20
25	2.332611778756438E-4	TGTGCTGCGTGGGGGGCCACTGGTTGGTTCAAGATATTT	CAAWGATGWFKIF	TRGV10	.	TRGJP1	12	-1	-1	16
25	2.332611778756438E-4	TGTGCCACCTGGGATAGGGATAAGAAACTCTTT	CATWDRDKKLF	TRGV8	.	TRGJ1	17	-1	-1	19
25	2.332611778756438E-4	TGTGCTGCGTGGGAGCGCCCCCGTTGGTTCAAGATATTT	CAAWERPRWFKIF	TRGV10	.	TRGJP1	13	-1	-1	22
25	2.332611778756438E-4	TGTGCCTTGTGGGACGACCCTTATTATAAGAAACTCTTT	CALWDDPYYKKLF	TRGV9	.	TRGJ1	13	-1	-1	20
25	2.332611778756438E-4	TGTGCCTTGTGGACCACGAATTATTATAAGAAACTCTTT	CALWTTNYYKKLF	TRGV9	.	TRGJ1	11	-1	-1	16
25	2.332611778756438E-4	TGTGCTGCGTGGCCGACTTATTATAAGAAACTCTTT	CAAWPTYYKKLF	TRGV10	.	TRGJ1	11	-1	-1	13
25	2.332611778756438E-4	TGTGCTGCGTGGGATCTTAATTATAAGAAACTCTTT	CAAWDLNYKKLF	TRGV10	.	TRGJ1	14	-1	-1	19
25	2.332611778756438E-4	TGTGCTGCGTGGGATGAACGTTATAAGAAACTCTTT	CAAWDERYKKLF	TRGV10	.	TRGJ1	14	-1	-1	20
25	2.332611778756438E-4	TGTGCTGCGTGGGATTTAGGGCAGAAACTCTTT	CAAWDLGQKLF	TRGV10	.	TRGJ1	15	-1	-1	22
25	2.332611778756438E-4	TGTGCCACCTGGGACAGGCCATATCAACTCTTT	CATWDRPYQLF	TRGV3	.	TRGJ1	19	-1	-1	25
25	2.332611778756438E-4	TGTGCCACCTGGGACGGCCCCAAACTCTTT	CATWDGPKLF	TRGV2	.	TRGJ1	20	-1	-1	21
25	2.332611778756438E-4	TGTGCCACCTGGGACGGGCTGAATCTCTTT	CATWDGLNLF	TRGV2	.	TRGJ1	18	-1	-1	20
25	2.332611778756438E-4	TGTGCCTTGTGGGAGGCAGACAATTATTATAAGAAACTCTTT	CALWEADNYYKKLF	TRGV9	.	TRGJ1	15	-1	-1	21
25	2.332611778756438E-4	TGTGCTGCGTGGCCCACCACTGGTTGGTTCAAGATATTT	CAAWPTTGWFKIF	TRGV10	.	TRGJP1	11	-1	-1	15
25	2.332611778756438E-4	TGTGCCTTGTGGGAGCTCCCCTATTATAAGAAACTCTTT	CALWELPYYKKLF	TRGV9	.	TRGJ1	14	-1	-1	21
25	2.332611778756438E-4	TGTGCCACCTGGTTCCGTAGTGATTGGATCAAGACGTTT	CATWFRSDWIKTF	TRGV2	.	TRGJP2	11	-1	-1	16
25	2.332611778756438E-4	TGTGCTGCGTGCCATAATTATTATAAGAAACTCTTT	CAACHNYYKKLF	TRGV10	.	TRGJ1	10	-1	-1	15
25	2.332611778756438E-4	TGTGCTGCGTGGGATCAATTTTATAAGAAACTCTTT	CAAWDQFYKKLF	TRGV10	.	TRGJ1	14	-1	-1	16
25	2.332611778756438E-4	TGTGCCACCTGGGACGGCCCCGGGGGGAAACTCTTT	CATWDGPGGKLF	TRGV2	.	TRGJ1	21	-1	-1	26
25	2.332611778756438E-4	TGTGCTGCGTGGGCACGTTGGTTCAAGATATTT	CAAWARWFKIF	TRGV10	.	TRGJP1	12	-1	-1	16
25	2.332611778756438E-4	TGTGCTGCGTGGGATAGGATGGTGAAACTCTTT	CAAWDRMVKLF	TRGV10	.	TRGJ1	14	-1	-1	23
25	2.332611778756438E-4	TGTGCTGCGTGGGATTGGGTCACTGGTTGGTTCAAGATATTT	CAAWDWVTGWFKIF	TRGV10	.	TRGJP1	15	-1	-1	20
25	2.332611778756438E-4	TGTGCTGCGTGGGATTACGGTCAAGTGGGGAAACTCTTT	CAAWDYGQVGKLF	TRGV10	.	TRGJ1	18	-1	-1	29
25	2.332611778756438E-4	TGTGCCTTGTGGGATTTGGGTTATTATAAGAAACTCTTT	CALWDLGYYKKLF	TRGV9	.	TRGJ1	13	-1	-1	20
25	2.332611778756438E-4	TGTGCTGCGTGGGATTATGCTCGGGAGAAACTCTTT	CAAWDYAREKLF	TRGV10	.	TRGJ1	16	-1	-1	25
25	2.332611778756438E-4	TGTGCTGCGTGGATGAGTGGTTGGTTCAAGATATTT	CAAWMSGWFKIF	TRGV10	.	TRGJP1	11	-1	-1	17
25	2.332611778756438E-4	TGTGCGGGTGATTGGATCAAGACGTTT	CAGDWIKTF	TRGV10	.	TRGJP2	4	-1	-1	7
24	2.2393073076061804E-4	TGTGCTGCGTGGGATACGCGTGCCCTTGCGAGTGATTGGATCAAGACGTTT	CAAWDTRALASDWIKTF	TRGV10	.	TRGJP2	17	-1	-1	30
24	2.2393073076061804E-4	TGTGCTGCGTGGGATTACCCTCTTTCGAATTATTATAAGAAACTCTTT	CAAWDYPLSNYYKKLF	TRGV10	.	TRGJ1	17	-1	-1	23
24	2.2393073076061804E-4	TGTGCTGCGTGGGATGGGATTCATACCACTGGTTGGTTCAAGATATTT	CAAWDGIHTTGWFKIF	TRGV10	.	TRGJP1	14	-1	-1	22
24	2.2393073076061804E-4	TGTGCTGCGTGGGATTCGGGAACCACTGGTTGGTTCAAGATATTT	CAAWDSGTTGWFKIF	TRGV10	.	TRGJP1	15	-1	-1	21
24	2.2393073076061804E-4	TGTGCTGCGTGGGATTACTCAACCACTGGTTGGTTCAAGATATTT	CAAWDYSTTGWFKIF	TRGV10	.	TRGJP1	17	-1	-1	21
24	2.2393073076061804E-4	TGTGCTGCGTGGGATAACCTCAGTAGTGATTGGATCAAGACGTTT	CAAWDNLSSDWIKTF	TRGV10	.	TRGJP2	17	-1	-1	21
24	2.2393073076061804E-4	TGTGCTGCGTGGATCTTTTTTCGTAGTGATTGGATCAAGACGTTT	CAAWIFFRSDWIKTF	TRGV10	.	TRGJP2	11	-1	-1	22
24	2.2393073076061804E-4	TGTGCCACCTGGGACGGGGGGCCGAATTATTATAAGAAACTCTTT	CATWDGGPNYYKKLF	TRGV3	.	TRGJ1	17	-1	-1	22
24	2.2393073076061804E-4	TGTGCCACCTGGGACGGATATAGTAGTGATTGGATCAAGACGTTT	CATWDGYSSDWIKTF	TRGV2	.	TRGJP2	16	-1	-1	17
24	2.2393073076061804E-4	TGTGCCACCTGGGACGGAGATAGTAGTGATTGGATCAAGACGTTT	CATWDGDSSDWIKTF	TRGV2	.	TRGJP2	16	-1	-1	19
24	2.2393073076061804E-4	TGTGCTGCGTGGGCCCCTGGGCGTTATTATAAGAAACTCTTT	CAAWAPGRYYKKLF	TRGV10	.	TRGJ1	12	-1	-1	23
24	2.2393073076061804E-4	TGTGCTGCGTGGGATTTTCCGAATTATTATAAGAAACTCTTT	CAAWDFPNYYKKLF	TRGV10	.	TRGJ1	15	-1	-1	19
24	2.2393073076061804E-4	TGTGCTGCGTGGGATTACGAGAATTATTATAAGAAACTCTTT	CAAWDYENYYKKLF	TRGV10	.	TRGJ1	18	-1	-1	20
24	2.2393073076061804E-4	TGTGCTGCGTGGGATGGGCTCTATTATTATAAGAAACTCTTT	CAAWDGLYYYKKLF	TRGV10	.	TRGJ1	14	-1	-1	22
24	2.2393073076061804E-4	TGTGCTGCGTGGGACCTTGCCACTGGTTGGTTCAAGATATTT	CAAWDLATGWFKIF	TRGV10	.	TRGJP1	13	-1	-1	19
24	2.2393073076061804E-4	TGTGCTGCGTGGGACCGGGGGGTGGTTTGGTTCAAGATATTT	CAAWDRGVVWFKIF	TRGV10	.	TRGJP1	13	-1	-1	22
24	2.2393073076061804E-4	TGTGCCACCTGGGACGAGGGTAGTGATTGGATCAAGACGTTT	CATWDEGSDWIKTF	TRGV2	.	TRGJP2	15	-1	-1	19
24	2.2393073076061804E-4	TGTGCTGCGTGGGGCGCTAATTATTATAAGAAACTCTTT	CAAWGANYYKKLF	TRGV10	.	TRGJ1	12	-1	-1	18
24	2.2393073076061804E-4	TGTGCCTTGTGGGAGGTGCAGTATTATAAGAAACTCTTT	CALWEVQYYKKLF	TRGV9	.	TRGJ1	19	-1	-1	21
24	2.2393073076061804E-4	TGTGCTGCGTGGGATTATTATTATAAGAAACTCTTT	CAAWDYYYKKLF	TRGV10	.	TRGJ1	16	-1	-1	16
24	2.2393073076061804E-4	TGTGCTGCGCTATCTACGCATTATAAGAAACTCTTT	CAALSTHYKKLF	TRGV10	.	TRGJ1	8	-1	-1	19
24	2.2393073076061804E-4	TGTGCCACCTGGGAGGTTAGTTATAAGAAACTCTTT	CATWEVSYKKLF	TRGV4	.	TRGJ1	13	-1	-1	16
24	2.2393073076061804E-4	TGTGCCACCTGGGACGGGCCCCAGAAACTCTTT	CATWDGPQKLF	TRGV2	.	TRGJ1	20	-1	-1	22
24	2.2393073076061804E-4	TGTGCCACCTGGGAGGGTTATAAGAAACTCTTT	CATWEGYKKLF	TRGV2	.	TRGJ1	16	-1	-1	17
24	2.2393073076061804E-4	TGTGCCACCCTGGACTATTATAAGAAACTCTTT	CATLDYYKKLF	TRGV8	.	TRGJ1	12	-1	-1	15
24	2.2393073076061804E-4	TGTGCCACCTGGGCTATTAGGAAACTCTTT	CATWAIRKLF	TRGV3	.	TRGJ1	12	-1	-1	17
24	2.2393073076061804E-4	TGTGCTGCGTGGGATAAGGGCGCTGGTTGGTTCAAGATATTT	CAAWDKGAGWFKIF	TRGV10	.	TRGJP1	14	-1	-1	22
24	2.2393073076061804E-4	TGTGCCACCTGGGACGGGCCCATGTTGACTCAGAAACTCTTT	CATWDGPMLTQKLF	TRGV2	.	TRGJ1	20	-1	-1	31
24	2.2393073076061804E-4	TGTGCTGCGTCCCGAAGTTATTATAAGAAACTCTTT	CAASRSYYKKLF	TRGV10	.	TRGJ1	9	-1	-1	12
24	2.2393073076061804E-4	TGTGCTGCGTGGGGAGATTATTATAAGAAACTCTTT	CAAWGDYYKKLF	TRGV10	.	TRGJ2	12	-1	-1	16
24	2.2393073076061804E-4	TGTGCCACCTGGGACAGGCCGCAAGGGAAACTCTTT	CATWDRPQGKLF	TRGV3	.	TRGJ1	19	-1	-1	26
24	2.2393073076061804E-4	TGTGCCTTGGGCCTTGATTATAAGAAACTCTTT	CALGLDYKKLF	TRGV9	.	TRGJ1	8	-1	-1	16
24	2.2393073076061804E-4	TGTGCCACCTGGGATGGGCAGAGGAAACTCTTT	CATWDGQRKLF	TRGV4	.	TRGJ1	18	-1	-1	23
24	2.2393073076061804E-4	TGTGCCACCTGGGACGGGCCTAAGAAACTCTTT	CATWDGPKKLF	TRGV2	.	TRGJ1	19	-1	-1	20
24	2.2393073076061804E-4	TGTGAGCCCCACACTGGTTGGTTCAAGATATTT	CEPHTGWFKIF	TRGV8	.	TRGJP1	3	-1	-1	11
24	2.2393073076061804E-4	TGTGCCACCTGGGTACCCAAGAAACTCTTT	CATWVPKKLF	TRGV4	.	TRGJ1	12	-1	-1	18
24	2.2393073076061804E-4	TGTGCCACCTGGGATGGGAAGAAACTCTTT	CATWDGKKLF	TRGV4	.	TRGJ1	17	-1	-1	18
24	2.2393073076061804E-4	TGTGCCTTGTGGGAGTTTCATAGTAGTGATTGGATCAAGACGTTT	CALWEFHSSDWIKTF	TRGV9	.	TRGJP2	14	-1	-1	19
24	2.2393073076061804E-4	TGTGCTGCGTGGGATTATCTGGGTTATTATAAGAAACTCTTT	CAAWDYLGYYKKLF	TRGV10	.	TRGJ1	16	-1	-1	23
24	2.2393073076061804E-4	TGTGCTGCGTGGGTTCGTCATTATTATAAGAAACTCTTT	CAAWVRHYYKKLF	TRGV10	.	TRGJ1	20	-1	-1	19
24	2.2393073076061804E-4	TGTGCTGCGTGGGATTACCTTCCCTTTAAGAAACTCTTT	CAAWDYLPFKKLF	TRGV10	.	TRGJ1	17	-1	-1	26
24	2.2393073076061804E-4	TGTGCCACCTGGGATGTCGATTATTATAAGAAACTCTTT	CATWDVDYYKKLF	TRGV4	.	TRGJ1	15	-1	-1	16
24	2.2393073076061804E-4	TGTGCTGCGTGGGATGGTAAGCATAAGAAACTCTTT	CAAWDGKHKKLF	TRGV10	.	TRGJ1	14	-1	-1	22
24	2.2393073076061804E-4	TGTGCCACCTGGGACCCTCGACCCGGGGTGCTCTTT	CATWDPRPGVLF	TRGV2	.	TRGJ1	14	-1	-1	30
24	2.2393073076061804E-4	TGTGCTGGGCGTGCTATTTATAAGAAACTCTTT	CAGRAIYKKLF	TRGV10	.	TRGJ1	6	-1	-1	17
24	2.2393073076061804E-4	TGTGCCACCTGGGATGGGCCGCTGAAACTCTTT	CATWDGPLKLF	TRGV4	.	TRGJ1	19	-1	-1	23
24	2.2393073076061804E-4	TGTGCCACCTGGGACAGGGGGAGGAAACTCTTT	CATWDRGRKLF	TRGV7	.	TRGJ1	17	-1	-1	23
24	2.2393073076061804E-4	TGTGCTGCGTGGGACCAGACCTCTCTCTTT	CAAWDQTSLF	TRGV10	.	TRGJ1	13	-1	-1	24
24	2.2393073076061804E-4	TGTGCCACCTGGGACGGGCGGCTCTTT	CATWDGRLF	TRGV2	.	TRGJ1	18	-1	-1	21
24	2.2393073076061804E-4	TGTGCTGCGTGGGATTATGGACATTATTATAAGAAACTCTTT	CAAWDYGHYYKKLF	TRGV10	.	TRGJ1	16	-1	-1	22
24	2.2393073076061804E-4	TGTGCTGCGTGGGATTTAACGTATTATAAGAAACTCTTT	CAAWDLTYYKKLF	TRGV10	.	TRGJ1	22	-1	-1	21
24	2.2393073076061804E-4	TGTGCCACCTGGGACGTAAGACCCCAGAAACTCTTT	CATWDVRPQKLF	TRGV2	.	TRGJ1	15	-1	-1	25
24	2.2393073076061804E-4	TGTGCTGCGTTTTGGGGGTATAAGAAACTCTTT	CAAFWGYKKLF	TRGV10	.	TRGJ1	9	-1	-1	18
24	2.2393073076061804E-4	TGTGCTGCGTGGGATGACCCCGTGAATTATTATAAGAAACTCTTT	CAAWDDPVNYYKKLF	TRGV10	.	TRGJ1	17	-1	-1	23
23	2.146002836455923E-4	TGTGCTGCGTGGGATTTGAGAGAAGGGGCCGATTATTATAAGAAACTCTTT	CAAWDLREGADYYKKLF	TRGV10	.	TRGJ1	15	-1	-1	31
23	2.146002836455923E-4	TGTGCCTTGTGGGAGGGGGAGGCAGAGTTGGGCAAAAAAATCAAGGTATTT	CALWEGEAELGKKIKVF	TRGV9	.	TRGJP	15	-1	-1	20
23	2.146002836455923E-4	TGTGCTGCGTGGGATTCAGGGTGTACCACTGGTTGGTTCAAGATATTT	CAAWDSGCTTGWFKIF	TRGV10	.	TRGJP1	15	-1	-1	23
23	2.146002836455923E-4	TGTGCTGCGTGGGATTATAACCCCCCTTATTATTATAAGAAACTCTTT	CAAWDYNPPYYYKKLF	TRGV10	.	TRGJ1	16	-1	-1	28
23	2.146002836455923E-4	TGTGCTGCGTGGGATATTTCTCCCCAATTCTATTATAAGAAACTCTTT	CAAWDISPQFYYKKLF	TRGV10	.	TRGJ1	14	-1	-1	30
23	2.146002836455923E-4	TGTGCCACCTGGGACGGGCTAAGGCGGGATTGGATCAAGACGTTT	CATWDGLRRDWIKTF	TRGV2	.	TRGJP2	18	-1	-1	27
23	2.146002836455923E-4	TGTGCCACCTGGGATACGAATTATTATAAGAAACTCTTT	CATWDTNYYKKLF	TRGV2	.	TRGJ1	13	-1	-1	13
23	2.146002836455923E-4	TGTGCTGCGTGGGAGAATTTTAAGAAACTCTTT	CAAWENFKKLF	TRGV10	.	TRGJ1	13	-1	-1	16
23	2.146002836455923E-4	TGTGCCACCTGGGATGGACGTAAGAAACTCTTT	CATWDGRKKLF	TRGV4	.	TRGJ1	16	-1	-1	20
23	2.146002836455923E-4	TGTGCCACCTGGGATATTTATAAGAAACTCTTT	CATWDIYKKLF	TRGV8	.	TRGJ1	15	-1	-1	17
23	2.146002836455923E-4	TGTGCCACCTGGGACGGGGGGGTCAAGACGTTT	CATWDGGVKTF	TRGV2	.	TRGJP2	17	-1	-1	19
23	2.146002836455923E-4	TGTGCTGCGTGGGTATATAAGAAACTCTTT	CAAWVYKKLF	TRGV10	.	TRGJ1	12	-1	-1	15
23	2.146002836455923E-4	TGTGCCACCTGTTTGAAACTCTTT	CATCLKLF	TRGV4	.	TRGJ1	10	-1	-1	14
23	2.146002836455923E-4	TGTGCTGCGTGGGATTATTTAATCCCTTATTATAAGAAACTCTTT	CAAWDYLIPYYKKLF	TRGV10	.	TRGJ1	25	-1	-1	26
23	2.146002836455923E-4	TGTGCTGCGTGGGATATCCCTTTATTGGGCTATAAGAAACTCTTT	CAAWDIPLLGYKKLF	TRGV10	.	TRGJ1	14	-1	-1	30
23	2.146002836455923E-4	TGTGCTGCGTGGGACCCTATCGGTAGTGATTGGATCAAGACGTTT	CAAWDPIGSDWIKTF	TRGV10	.	TRGJP2	13	-1	-1	22
23	2.146002836455923E-4	TGTGCCACCTGGGCGACAAGTAGTGATTGGATCAAGACGTTT	CATWATSSDWIKTF	TRGV8	.	TRGJP2	12	-1	-1	18
23	2.146002836455923E-4	TGTGCCACCTGGGACGGGCCAGGTTATTATAAGAAACTCTTT	CATWDGPGYYKKLF	TRGV2	.	TRGJ1	19	-1	-1	23
23	2.146002836455923E-4	TGTGCCACCTGGGACGGGGGTAGTGATTGGATCAAGACGTTT	CATWDGGSDWIKTF	TRGV2	.	TRGJP2	17	-1	-1	19
23	2.146002836455923E-4	TGTGCCTTGTGGGAACCGAATTATTATAAGAAACTCTTT	CALWEPNYYKKLF	TRGV9	.	TRGJ2	13	-1	-1	16
23	2.146002836455923E-4	TGTGCTGCGCGGGATTACCTCCATAAGAAACTCTTT	CAARDYLHKKLF	TRGV10	.	TRGJ1	17	-1	-1	22
23	2.146002836455923E-4	TGTGCCACCTGGGATCGGTATTATAAGAAACTCTTT	CATWDRYYKKLF	TRGV4	.	TRGJ1	17	-1	-1	18
23	2.146002836455923E-4	TGTGCCACCTGGGACGGGCGTTATAAGAAACTCTTT	CATWDGRYKKLF	TRGV2	.	TRGJ1	18	-1	-1	20
23	2.146002836455923E-4	TGTGCCACCTGGGACAGGCGTTATAAGAAACTCTTT	CATWDRRYKKLF	TRGV3	.	TRGJ1	18	-1	-1	20
23	2.146002836455923E-4	TGGGGGGGAGGCGCGAATTATTATAAGAAACTCTTT	WGGGANYYKKLF	TRGV10	.	TRGJ1	1	-1	-1	13
23	2.146002836455923E-4	TGTGCCACCTGGGATGTTTTGCTCTTT	CATWDVLLF	TRGV4	.	TRGJ1	15	-1	-1	21
23	2.146002836455923E-4	TGTGCCTTGTGGGAGGTCCCTTGGAATTATTATAAGAAACTCTTT	CALWEVPWNYYKKLF	TRGV9	.	TRGJ1	16	-1	-1	20
23	2.146002836455923E-4	TGTGCTGCGTGGGACCCTACCACTGGTTGGTTCAAGATATTT	CAAWDPTTGWFKIF	TRGV10	.	TRGJP1	13	-1	-1	17
23	2.146002836455923E-4	TGTGCTGCGTGGGAAAGGGGGGATTATTATAAGAAACTCTTT	CAAWERGDYYKKLF	TRGV10	.	TRGJ1	13	-1	-1	22
23	2.146002836455923E-4	TGTGCCTTGTGGCTACCCTGGGGGTATTATAAGAAACTCTTT	CALWLPWGYYKKLF	TRGV9	.	TRGJ1	11	-1	-1	24
23	2.146002836455923E-4	TGTGCCTTGTGGGAGATGAGTAGTGATTGGATCAAGACGTTT	CALWEMSSDWIKTF	TRGV9	.	TRGJP2	17	-1	-1	18
23	2.146002836455923E-4	TGTGCCACCTGGGATGATAGTAGTGATTGGATCAAGACGTTT	CATWDDSSDWIKTF	TRGV2	.	TRGJP2	13	-1	-1	16
23	2.146002836455923E-4	TGTGCCACCTGGGACAGGCGGTATTATAAGAAACTCTTT	CATWDRRYYKKLF	TRGV3	.	TRGJ1	18	-1	-1	21
23	2.146002836455923E-4	TGTGCCACCTGGGACAGGAGGGGTAAGAAACTCTTT	CATWDRRGKKLF	TRGV7	.	TRGJ1	17	-1	-1	23
23	2.146002836455923E-4	TGTGCTGCGTGGGATTGTTGGTTCAAGATATTT	CAAWDCWFKIF	TRGV10	.	TRGJP1	15	-1	-1	16
23	2.146002836455923E-4	TGTGCCACCTGGAATTATTATAAGAAACTCTTT	CATWNYYKKLF	TRGV8	.	TRGJ1	14	-1	-1	11
23	2.146002836455923E-4	TGTGCCACCTGGGACGGGCACAGACTCTTT	CATWDGHRLF	TRGV2	.	TRGJ1	18	-1	-1	23
23	2.146002836455923E-4	TGTGCCTTGTGGGAGGTGAAAGTGAGTTATTATAAGAAACTCTTT	CALWEVKVSYYKKLF	TRGV9	.	TRGJ2	17	-1	-1	23
23	2.146002836455923E-4	TGTGCCACCTGGGATAAGCATAGTAGTGATTGGATCAAGACGTTT	CATWDKHSSDWIKTF	TRGV8	.	TRGJP2	21	-1	-1	19
23	2.146002836455923E-4	TGTGCTGCGTGGCTTTCGAATTATTATAAGAAACTCTTT	CAAWLSNYYKKLF	TRGV10	.	TRGJ1	11	-1	-1	14
23	2.146002836455923E-4	TGTGCTGCGTGGGGACCCCCTTATTATAAGAAACTCTTT	CAAWGPPYYKKLF	TRGV10	.	TRGJ1	12	-1	-1	20
23	2.146002836455923E-4	TGTGCTGCGTGGGATCAAGACTATTATAAGAAACTCTTT	CAAWDQDYYKKLF	TRGV10	.	TRGJ1	14	-1	-1	21
23	2.146002836455923E-4	TGTGCCACCTGGGATAGGCAGAAATATAAGAAACTCTTT	CATWDRQKYKKLF	TRGV8	.	TRGJ1	18	-1	-1	24
22	2.0526983653056655E-4	TGTGCTGCGTGGGATTATCGAGGGGATACCACTGGTTGGTTCAAGATATTT	CAAWDYRGDTTGWFKIF	TRGV10	.	TRGJP1	16	-1	-1	25
22	2.0526983653056655E-4	TGTGCTGCGTGGGATATGGCCCGACCGTATTATTATAAGAAACTCTTT	CAAWDMARPYYYKKLF	TRGV10	.	TRGJ1	14	-1	-1	25
22	2.0526983653056655E-4	TGTGCCTTGTGTCTAACAAAGGGGTATTATTATTATAAGAAACTCTTT	CALCLTKGYYYYKKLF	TRGV9	.	TRGJ1	10	-1	-1	28
22	2.0526983653056655E-4	TGTGCTGCAAGATTCCCCTCAAATTATTATAAGAAACTCTTT	CAARFPSNYYKKLF	TRGV10	.	TRGJ1	7	-1	-1	18
22	2.0526983653056655E-4	TGTGCTGCGTGGGATCACGGGCGGATGAAGAAACTCTTT	CAAWDHGRMKKLF	TRGV10	.	TRGJ2	18	-1	-1	27
22	2.0526983653056655E-4	TGTGCCTTGTGGGAGTTAAATTATTATAAGAAACTCTTT	CALWELNYYKKLF	TRGV9	.	TRGJ1	14	-1	-1	18
22	2.0526983653056655E-4	TGTGCTGCGCGCGGGAATTATTATAAGAAACTCTTT	CAARGNYYKKLF	TRGV10	.	TRGJ1	8	-1	-1	14
22	2.0526983653056655E-4	TGTGCCACCTGGGATTTGGGACTGGGGAAACTCTTT	CATWDLGLGKLF	TRGV2	.	TRGJ2	13	-1	-1	26
22	2.0526983653056655E-4	TGTGCCTTGTCTCCCTATTATAAGAAACTCTTT	CALSPYYKKLF	TRGV9	.	TRGJ1	9	-1	-1	15
22	2.0526983653056655E-4	TGTGCCACCTTTCATTATTATAAGAAACTCTTT	CATFHYYKKLF	TRGV4	.	TRGJ1	9	-1	-1	13
22	2.0526983653056655E-4	TGTGCCACCTGGGATGGGCCCAGGAAACTCTTT	CATWDGPRKLF	TRGV4	.	TRGJ1	21	-1	-1	23
22	2.0526983653056655E-4	TGTGCCATTAAACTCTTT	CAIKLF	TRGV4	.	TRGJ1	6	-1	-1	9
22	2.0526983653056655E-4	TGTGCTGCGTGGGGTAAACCACGGATTTATTATAAGAAACTCTTT	CAAWGKPRIYYKKLF	TRGV10	.	TRGJ1	12	-1	-1	23
22	2.0526983653056655E-4	TGTGCTGCGTGGGATTTAATCCCGAATTATTATAAGAAACTCTTT	CAAWDLIPNYYKKLF	TRGV10	.	TRGJ1	15	-1	-1	22
22	2.0526983653056655E-4	TGTGCTGCGTGGGATTATGGGGTAGCTGGTTGGTTCAAGATATTT	CAAWDYGVAGWFKIF	TRGV10	.	TRGJP1	16	-1	-1	25
22	2.0526983653056655E-4	TGTGCTGCGTGGGATCCTAATCCGAATTATTATAAGAAACTCTTT	CAAWDPNPNYYKKLF	TRGV10	.	TRGJ2	22	-1	-1	17
22	2.0526983653056655E-4	TGTGCTGCGTGGGATCCATATACCACTGGTTGGTTCAAGATATTT	CAAWDPYTTGWFKIF	TRGV10	.	TRGJP1	14	-1	-1	17
22	2.0526983653056655E-4	TGTGCCTTGTGGGACGCCATCAGGGGCAAAAAAATCAAGGTATTT	CALWDAIRGKKIKVF	TRGV9	.	TRGJP	13	-1	-1	23
22	2.0526983653056655E-4	TGTGCTGCGTGGGATTATAGGAATTATTATAAGAAACTCTTT	CAAWDYRNYYKKLF	TRGV10	.	TRGJ1	16	-1	-1	20
22	2.0526983653056655E-4	TGTGCCACCTGGGACAGGCCCCACCTTAAGAAACTCTTT	CATWDRPHLKKLF	TRGV3	.	TRGJ1	19	-1	-1	26
22	2.0526983653056655E-4	TGTGCTGCGTGGGATTCATGTTATAAGAAACTCTTT	CAAWDSCYKKLF	TRGV10	.	TRGJ1	15	-1	-1	20
22	2.0526983653056655E-4	TGTGCCTTGTGGGAGTATTATTATAAGAAACTCTTT	CALWEYYYKKLF	TRGV9	.	TRGJ1	14	-1	-1	16
22	2.0526983653056655E-4	TGTGCCTTGGGGGAAACTGGTTGGTTCAAGATATTT	CALGETGWFKIF	TRGV9	.	TRGJP1	13	-1	-1	15
22	2.0526983653056655E-4	TGTGCTGCGCCCCCTGGTTGGTTCAAGATATTT	CAAPPGWFKIF	TRGV10	.	TRGJP1	8	-1	-1	10
22	2.0526983653056655E-4	TGTGCCACCTGGGCTTATAAGAAACTCTTT	CATWAYKKLF	TRGV4	.	TRGJ1	12	-1	-1	14
22	2.0526983653056655E-4	TGTGCCACCTGCGGGAGGCTCTTT	CATCGRLF	TRGV2	.	TRGJ1	10	-1	-1	18
22	2.0526983653056655E-4	TGTGCTGCGTGGGGGAGGGGGTATACCACTGGTTGGTTCAAGATATTT	CAAWGRGYTTGWFKIF	TRGV10	.	TRGJP1	12	-1	-1	21
22	2.0526983653056655E-4	TGTGCTGCGTGGGATTCCCTTTATACCACTGGTTGGTTCAAGATATTT	CAAWDSLYTTGWFKIF	TRGV10	.	TRGJP1	15	-1	-1	21
22	2.0526983653056655E-4	TGTGCTGCGTGGGATTCAACGGCGGGTTATTATAAGAAACTCTTT	CAAWDSTAGYYKKLF	TRGV10	.	TRGJ1	15	-1	-1	26
22	2.0526983653056655E-4	TGTGCTGCGTGGGATATTGGGGGCACTGGTTGGTTCAAGATATTT	CAAWDIGGTGWFKIF	TRGV10	.	TRGJP1	14	-1	-1	23
22	2.0526983653056655E-4	TGTGCCTTGTGGGAGGCGATTTGTTATTATAAGAAACTCTTT	CALWEAICYYKKLF	TRGV9	.	TRGJ1	15	-1	-1	23
22	2.0526983653056655E-4	TGTGCCACCTGGGACAGGCCGGGATATTATAAGAAACTCTTT	CATWDRPGYYKKLF	TRGV3	.	TRGJ1	19	-1	-1	24
22	2.0526983653056655E-4	TGTGCCACCTGGGACGGGCCTTCTCCGAAGAAACTCTTT	CATWDGPSPKKLF	TRGV2	.	TRGJ1	19	-1	-1	27
22	2.0526983653056655E-4	TGTGCCCCTGGAGATTATAAGAAACTCTTT	CAPGDYKKLF	TRGV9	.	TRGJ1	5	-1	-1	13
21	1.9593938941554078E-4	TGTGCCTTGTGGGAGGTGCAATCCTTCCCCAATTATAAGAAACTCTTT	CALWEVQSFPNYKKLF	TRGV9	.	TRGJ1	19	-1	-1	31
21	1.9593938941554078E-4	TGTGCTGCGTGGGATTATCAAGGGATTTATTATAAGAAACTCTTT	CAAWDYQGIYYKKLF	TRGV10	.	TRGJ1	16	-1	-1	23
21	1.9593938941554078E-4	TGTGCCTTGTGGGAGGCCCCAAAAAACTATTATAAGAAACTCTTT	CALWEAPKNYYKKLF	TRGV9	.	TRGJ1	15	-1	-1	24
21	1.9593938941554078E-4	TGTGCCACCTGGGATGGGATTACTCTTTATTATAAGAAACTCTTT	CATWDGITLYYKKLF	TRGV4	.	TRGJ1	17	-1	-1	26
21	1.9593938941554078E-4	TGTGCCACCTGGGATAGCGTCGGGGGGGCTATAGGGAAACTCTTT	CATWDSVGGAIGKLF	TRGV8	.	TRGJ1	16	-1	-1	35
21	1.9593938941554078E-4	TGTGCTGCGTGGGGCACCCCCACTGGTTGGTTCAAGATATTT	CAAWGTPTGWFKIF	TRGV10	.	TRGJP1	12	-1	-1	19
21	1.9593938941554078E-4	TGTGCCTTGTGGGAGGTTCCTTATTATTATAAGAAACTCTTT	CALWEVPYYYKKLF	TRGV9	.	TRGJ1	16	-1	-1	22
21	1.9593938941554078E-4	TGTGCTGCGTGGGCCATGAATTATTATAAGAAACTCTTT	CAAWAMNYYKKLF	TRGV10	.	TRGJ2	12	-1	-1	17
21	1.9593938941554078E-4	TGTGCTGCGTGGGGGACAAATTATTATAAGAAACTCTTT	CAAWGTNYYKKLF	TRGV10	.	TRGJ1	12	-1	-1	18
21	1.9593938941554078E-4	TGTGCTGCGTGGGATTATATCGGTTATAAGAAACTCTTT	CAAWDYIGYKKLF	TRGV10	.	TRGJ1	16	-1	-1	23
21	1.9593938941554078E-4	TGTGCCACCTGGGACGAGAGTGATTGGATCAAGACGTTT	CATWDESDWIKTF	TRGV2	.	TRGJP2	15	-1	-1	18
21	1.9593938941554078E-4	TGTGCCACCTGGGACGCACCATCCCCGTTACTCTTT	CATWDAPSPLLF	TRGV2	.	TRGJ1	15	-1	-1	29
21	1.9593938941554078E-4	TGTGCTGGGGGGGTTTATTATAAGAAACTCTTT	CAGGVYYKKLF	TRGV10	.	TRGJ1	16	-1	-1	14
21	1.9593938941554078E-4	TGTGCCACCTGGGCCCTGGCCAAGAAACTCTTT	CATWALAKKLF	TRGV7	.	TRGJ1	12	-1	-1	21
21	1.9593938941554078E-4	TGTGCCACCTGGGACTATTATAAGAAACTCTTT	CATWDYYKKLF	TRGV4	.	TRGJ1	13	-1	-1	15
21	1.9593938941554078E-4	TGTGCTGCGTGGGATCCTCCCTATACCACTGGTTGGTTCAAGATATTT	CAAWDPPYTTGWFKIF	TRGV10	.	TRGJP1	14	-1	-1	21
21	1.9593938941554078E-4	TGTGCTGCGTGGGATTTAAAATGGGGTTATTATAAGAAACTCTTT	CAAWDLKWGYYKKLF	TRGV10	.	TRGJ1	15	-1	-1	26
21	1.9593938941554078E-4	TGTGCCACCTGGGACGGTGTTAGTGATTGGATCAAGACGTTT	CATWDGVSDWIKTF	TRGV2	.	TRGJP2	16	-1	-1	20
21	1.9593938941554078E-4	TGTGCCACCTGGGACAGGCCGAGTGATTGGATCAAGACGTTT	CATWDRPSDWIKTF	TRGV3	.	TRGJP2	19	-1	-1	21
21	1.9593938941554078E-4	TGTGCCACCTGGGAAGATAGTAGTGATTGGATCAAGACGTTT	CATWEDSSDWIKTF	TRGV2	.	TRGJP2	13	-1	-1	16
21	1.9593938941554078E-4	TGTGCTGCGTGGGGAAGGAATTATTATAAGAAACTCTTT	CAAWGRNYYKKLF	TRGV10	.	TRGJ1	12	-1	-1	17
21	1.9593938941554078E-4	TGTGCTGCGTGGGAATACCCCGGTTGGTTCAAGATATTT	CAAWEYPGWFKIF	TRGV10	.	TRGJP1	17	-1	-1	8
21	1.9593938941554078E-4	TGTGCCACCTGGGATGGGCCGGGGTATAAGAAACTCTTT	CATWDGPGYKKLF	TRGV4	.	TRGJ1	19	-1	-1	24
21	1.9593938941554078E-4	TGTGCCACCTGGGACCGGCGTGATTGGATCAAGACGTTT	CATWDRRDWIKTF	TRGV2	.	TRGJP2	18	-1	-1	19
21	1.9593938941554078E-4	TGTGCCACCTGGGACAGGTTTTATTATAAGAAACTCTTT	CATWDRFYYKKLF	TRGV3	.	TRGJ1	17	-1	-1	20
21	1.9593938941554078E-4	TGTGCCACCTGGGACAGGCTGGGGAAACTCTTT	CATWDRLGKLF	TRGV3	.	TRGJ1	18	-1	-1	23
21	1.9593938941554078E-4	TGTGCCACCTGGGATGGAAAGAAACTCTTT	CATWDGKKLF	TRGV7	.	TRGJ1	13	-1	-1	18
21	1.9593938941554078E-4	TGTGCCACCTGGGACAGGCCCAAACTCTTT	CATWDRPKLF	TRGV5	.	TRGJ1	19	-1	-1	21
21	1.9593938941554078E-4	TGTGCCACCTGGGACGGGCCCCTCTTT	CATWDGPLF	TRGV2	.	TRGJ1	23	-1	-1	21
21	1.9593938941554078E-4	TGCCCTAGTGATTGGATCAAGACGTTT	CPSDWIKTF	TRGV10	.	TRGJP2	1	-1	-1	5
20	1.8660894230051504E-4	TGTGCTGCGTGGGATAAGTTGGCTCCACCCCGTAATACCACTGGTTGGTTCAAGATATTT	CAAWDKLAPPRNTTGWFKIF	TRGV10	.	TRGJP1	14	-1	-1	31
20	1.8660894230051504E-4	TGTGCTGCGTGGGATTATCGGTGGGTGGGTAGGTCCACTGGTTGGTTCAAGATATTT	CAAWDYRWVGRSTGWFKIF	TRGV10	.	TRGJP1	16	-1	-1	34
20	1.8660894230051504E-4	TGTGCCTTGTGGGAGCCTAACCCCTTTCTCCTTTATTATTATAAGAAACTCTTT	CALWEPNPFLLYYYKKLF	TRGV9	.	TRGJ1	14	-1	-1	34
20	1.8660894230051504E-4	TGTGCTGCGTGGGATTCCCCTTCGAATTATTATAAGAAACTCTTT	CAAWDSPSNYYKKLF	TRGV10	.	TRGJ1	15	-1	-1	20
20	1.8660894230051504E-4	TGTGCTGCGTGGGATCAAACCCGGAATTATTATAAGAAACTCTTT	CAAWDQTRNYYKKLF	TRGV10	.	TRGJ1	14	-1	-1	23
20	1.8660894230051504E-4	TGTGCCACCTGGGACGGTAATAGTGATTGGATCAAGACGTTT	CATWDGNSDWIKTF	TRGV2	.	TRGJP2	16	-1	-1	17
20	1.8660894230051504E-4	TGTGCCACCTGGGACGGGTCGAATTATTATAAGAAACTCTTT	CATWDGSNYYKKLF	TRGV2	.	TRGJ1	17	-1	-1	18
20	1.8660894230051504E-4	TGTGCCACCTGGGACGGGCCTGAGGAATGTCAGAAACTCTTT	CATWDGPEECQKLF	TRGV2	.	TRGJ1	19	-1	-1	31
20	1.8660894230051504E-4	TGTGCTGCGTGGGATTCAAATTATTATAAGAAACTCTTT	CAAWDSNYYKKLF	TRGV10	.	TRGJ1	15	-1	-1	13
20	1.8660894230051504E-4	TGTGCTGCGTGGGACACCACTGGTTGGTTCAAGATATTT	CAAWDTTGWFKIF	TRGV10	.	TRGJP1	13	-1	-1	15
20	1.8660894230051504E-4	TGTGCCACCTGGGACGAGAATTATTATAAGAAACTCTTT	CATWDENYYKKLF	TRGV2	.	TRGJ1	15	-1	-1	17
20	1.8660894230051504E-4	TGTGCTGCGTGGGATCCTGGTTGGTTCAAGATATTT	CAAWDPGWFKIF	TRGV10	.	TRGJP1	14	-1	-1	16
20	1.8660894230051504E-4	TGTGCCACCTGGGACAGGCCGTTTAAGAAACTCTTT	CATWDRPFKKLF	TRGV3	.	TRGJ1	19	-1	-1	23
20	1.8660894230051504E-4	TGTGCTGCGTGGAGGGGTTGGTTCAAGATATTT	CAAWRGWFKIF	TRGV10	.	TRGJP1	11	-1	-1	15
20	1.8660894230051504E-4	TGTGCCACCTGGGACAGGCGAGGGAAACTCTTT	CATWDRRGKLF	TRGV7	.	TRGJ1	18	-1	-1	23
20	1.8660894230051504E-4	TGTGCCACCTGGGAGGGGGGTGAGAAACTCTTT	CATWEGGEKLF	TRGV8	.	TRGJ1	13	-1	-1	22
20	1.8660894230051504E-4	TGTGCCACCTGGGACGGGCCCCAACTCTTT	CATWDGPQLF	TRGV2	.	TRGJ1	20	-1	-1	22
20	1.8660894230051504E-4	TGTGCCACCTGGGACAGGGGGAAACTCTTT	CATWDRGKLF	TRGV3	.	TRGJ1	17	-1	-1	20
20	1.8660894230051504E-4	TGTGCCACCCCCTGTGAGAAACTCTTT	CATPCEKLF	TRGV4	.	TRGJ1	8	-1	-1	16
19	1.772784951854893E-4	TGTGCCTTGTGGGAGGGAGACCCAATCTATCCTATTATTGAGAAACTCTTT	CALWEGDPIYPIIEKLF	TRGV9	.	TRGJ1	15	-1	-1	32
19	1.772784951854893E-4	TGTGCTGCGTGGGATTCGGTGGGCACTATTTATTATAAGAAACTCTTT	CAAWDSVGTIYYKKLF	TRGV10	.	TRGJ1	15	-1	-1	29
19	1.772784951854893E-4	TGTGCTGCGTGGGCCCTCCCCCTCCTCTATTATAAGAAACTCTTT	CAAWALPLLYYKKLF	TRGV10	.	TRGJ1	12	-1	-1	27
19	1.772784951854893E-4	TGTGCTGCGTGGGAATTGCTAAGTTGGGGTTGGTTCAAGATATTT	CAAWELLSWGWFKIF	TRGV10	.	TRGJP1	13	-1	-1	27
19	1.772784951854893E-4	TGTGCCTTGTGGGAGGTGTTGGATTGGAGTTATAAGAAACTCTTT	CALWEVLDWSYKKLF	TRGV9	.	TRGJ1	17	-1	-1	29
19	1.772784951854893E-4	TGTGCCACCTGGGATGGAATGCGTAGTGATTGGATCAAGACGTTT	CATWDGMRSDWIKTF	TRGV4	.	TRGJP2	16	-1	-1	22
19	1.772784951854893E-4	TGTGCTGCGTGGGATTATTTTGGGATTTATAAGAAACTCTTT	CAAWDYFGIYKKLF	TRGV10	.	TRGJ1	16	-1	-1	26
19	1.772784951854893E-4	TGTGCTGCGTGGGATGGAGCTGGGTATTATAAGAAACTCTTT	CAAWDGAGYYKKLF	TRGV10	.	TRGJ1	14	-1	-1	24
19	1.772784951854893E-4	TGTGCCTTGTGGGAGGTTTGCCATTATTATAAGAAACTCTTT	CALWEVCHYYKKLF	TRGV9	.	TRGJ1	16	-1	-1	22
19	1.772784951854893E-4	TGTGCCTTGTGGGAGGTGAGTGGATTTTATAAGAAACTCTTT	CALWEVSGFYKKLF	TRGV9	.	TRGJ1	17	-1	-1	23
19	1.772784951854893E-4	TGTGCCACCTGGGACGCAAGTAGTGATTGGATCAAGACGTTT	CATWDASSDWIKTF	TRGV2	.	TRGJP2	15	-1	-1	18
19	1.772784951854893E-4	TGTGCCACCTGGGACGGGCGATCTTACTATAAGAAACTCTTT	CATWDGRSYYKKLF	TRGV2	.	TRGJ1	18	-1	-1	23
19	1.772784951854893E-4	TGTGCCACCTGGGACGGGCAAGTCCCGCGCAAGAAACTCTTT	CATWDGQVPRKKLF	TRGV2	.	TRGJ1	25	-1	-1	30
19	1.772784951854893E-4	TGTGCCACCTGGGAGGAGCATGCGCACGGGAGGAAACTCTTT	CATWEEHAHGRKLF	TRGV4	.	TRGJ1	13	-1	-1	32
19	1.772784951854893E-4	TGTGCTGCGTGGGGATATAATTATTATAAGAAACTCTTT	CAAWGYNYYKKLF	TRGV10	.	TRGJ1	12	-1	-1	18
19	1.772784951854893E-4	TGTGCTGCGTGGGATCCCCTTTATTATAAGAAACTCTTT	CAAWDPLYYKKLF	TRGV10	.	TRGJ1	14	-1	-1	20
19	1.772784951854893E-4	TGTGCTGCGTGGGAGAGGGCTGGTTGGTTCAAGATATTT	CAAWERAGWFKIF	TRGV10	.	TRGJP1	13	-1	-1	19
19	1.772784951854893E-4	TGTGCTGCGTGGGAACCGAATTATTATAAGAAACTCTTT	CAAWEPNYYKKLF	TRGV10	.	TRGJ1	13	-1	-1	16
19	1.772784951854893E-4	TGTGCTGCGTGGGAAAGCCCGTATTATAAGAAACTCTTT	CAAWESPYYKKLF	TRGV10	.	TRGJ1	13	-1	-1	21
19	1.772784951854893E-4	TGTGCCACCTGGCCCTGGGATCTAGCGGTAGGGCTCTTT	CATWPWDLAVGLF	TRGV8	.	TRGJ1	11	-1	-1	33
19	1.772784951854893E-4	TGTGCCACCTGGGATTCCCACCGGAGTCAGAAACTCTTT	CATWDSHRSQKLF	TRGV4	.	TRGJ1	14	-1	-1	28
19	1.772784951854893E-4	TGTGCCACCTGGGATCGGAATTATTATAAGAAACTCTTT	CATWDRNYYKKLF	TRGV8	.	TRGJ1	17	-1	-1	17
19	1.772784951854893E-4	TGTGCCACCTGGGATGGGCCGGGTTATAAGAAACTCTTT	CATWDGPGYKKLF	TRGV4	.	TRGJ1	19	-1	-1	23
19	1.772784951854893E-4	TGTGCCACCTGGGACGCGAATTATTATAAGAAACTCTTT	CATWDANYYKKLF	TRGV2	.	TRGJ1	15	-1	-1	16
19	1.772784951854893E-4	TGTGCCACCTGGGACGGGCGGGTTTATAAGAAACTCTTT	CATWDGRVYKKLF	TRGV2	.	TRGJ1	18	-1	-1	23
19	1.772784951854893E-4	TGTGCCACCTGGGACAGGCGGGGCGTTAGGAAACTCTTT	CATWDRRGVRKLF	TRGV3	.	TRGJ1	18	-1	-1	26
19	1.772784951854893E-4	TGTGCCACCTGGGAGGCCGAGGGGTATAAGAAACTCTTT	CATWEAEGYKKLF	TRGV2	.	TRGJ1	13	-1	-1	24
19	1.772784951854893E-4	TGTGCTGCGTGGGATTGCAAGTTAGGGAAACTCTTT	CAAWDCKLGKLF	TRGV10	.	TRGJ1	15	-1	-1	26
19	1.772784951854893E-4	TGTGCTGCGTGGGATCGGAGTTGGTTCAAGATATTT	CAAWDRSWFKIF	TRGV10	.	TRGJP1	14	-1	-1	19
19	1.772784951854893E-4	TGTGCTGCGGGAAGTTATTATTATAAGAAACTCTTT	CAAGSYYYKKLF	TRGV10	.	TRGJ1	8	-1	-1	16
19	1.772784951854893E-4	TGTGCTGCGAATCCCTTGTATTATAAGAAACTCTTT	CAANPLYYKKLF	TRGV10	.	TRGJ1	8	-1	-1	18
19	1.772784951854893E-4	TGTGCCACCTGGGATGGTCGTTATAAGAAACTCTTT	CATWDGRYKKLF	TRGV4	.	TRGJ1	16	-1	-1	20
19	1.772784951854893E-4	TGTGCCACCTGGGATGGGCATTATAAGAAACTCTTT	CATWDGHYKKLF	TRGV8	.	TRGJ1	18	-1	-1	19
19	1.772784951854893E-4	TGTGCCACCTGGGATAGACTGGGTGATCTCCTCTTT	CATWDRLGDLLF	TRGV8	.	TRGJ1	16	-1	-1	30
19	1.772784951854893E-4	TGTGCCACCTGGGACGGTGATTGGATCAAGACGTTT	CATWDGDWIKTF	TRGV2	.	TRGJP2	16	-1	-1	16
19	1.772784951854893E-4	TGTGCCACCTGGGACGGATATTATAAGAAACTCTTT	CATWDGYYKKLF	TRGV2	.	TRGJ1	16	-1	-1	18
19	1.772784951854893E-4	TGTGCCACCTGGGACAGGCAGTATAAGAAACTCTTT	CATWDRQYKKLF	TRGV3	.	TRGJ1	18	-1	-1	21
19	1.772784951854893E-4	TGTGCCACCTGGGGCAGGCCTGAGAAACTCTTT	CATWGRPEKLF	TRGV5P	.	TRGJ1	21	-1	-1	22
19	1.772784951854893E-4	TGTGCCACCTGGGACCACCGAGGGAAACTCTTT	CATWDHRGKLF	TRGV4	.	TRGJ1	13	-1	-1	23
19	1.772784951854893E-4	TGTGCCACCTGGGACGGGCTAAGGAAACTCTTT	CATWDGLRKLF	TRGV2	.	TRGJ1	18	-1	-1	19
19	1.772784951854893E-4	TGTGCCACCTGGGACAGGCGACAGAAACTCTTT	CATWDRRQKLF	TRGV5	.	TRGJ1	18	-1	-1	22
19	1.772784951854893E-4	TGTGCCACCTACCATCCGGTGGAGAAACTCTTT	CATYHPVEKLF	TRGV4	.	TRGJ1	9	-1	-1	22
19	1.772784951854893E-4	TGTGCTGCGTGGGAAAATAAGAAACTCTTT	CAAWENKKLF	TRGV10	.	TRGJ1	13	-1	-1	16
19	1.772784951854893E-4	TGTGCCTTGTGGGGGGGCAAGAAACTCTTT	CALWGGKKLF	TRGV9	.	TRGJ1	18	-1	-1	18
19	1.772784951854893E-4	TGTGCCACCTGGGGCAGGGGGAAACTCTTT	CATWGRGKLF	TRGV7	.	TRGJ1	17	-1	-1	20
19	1.772784951854893E-4	TGTGCCACCTGGGACAGAGGGAAACTCTTT	CATWDRGKLF	TRGV3	.	TRGJ1	16	-1	-1	20
19	1.772784951854893E-4	TGTGCTGTTTATTATAAGAAACTCTTT	CAVYYKKLF	TRGV10	.	TRGJ1	6	-1	-1	8
19	1.772784951854893E-4	TGTGCTGCGTGGGTTGAGAAACTCTTT	CAAWVEKLF	TRGV10	.	TRGJ1	12	-1	-1	16
19	1.772784951854893E-4	TGTGCCACCTGTCATAAGAAACTCTTT	CATCHKKLF	TRGV2	.	TRGJ1	10	-1	-1	13
19	1.772784951854893E-4	TGTGCCACCTGGGATTGGGATCTCTTT	CATWDWDLF	TRGV4	.	TRGJ2	18	-1	-1	21
19	1.772784951854893E-4	TGTGCCACCTGGGATGCGAAACTCTTT	CATWDAKLF	TRGV4	.	TRGJ1	15	-1	-1	17
19	1.772784951854893E-4	TGTGCCACCTGGGACAAGAAACTCTTT	CATWDKKLF	TRGV2	.	TRGJ1	14	-1	-1	15
18	1.6794804807046353E-4	TGTGCTGCGTGGGCCGAAGGGGACTATACCACTGGTTGGTTCAAGATATTT	CAAWAEGDYTTGWFKIF	TRGV10	.	TRGJP1	12	-1	-1	24
18	1.6794804807046353E-4	TGTGCTGCGTGGGATCCATCCCTTCATACCACTGGTTGGTTCAAGATATTT	CAAWDPSLHTTGWFKIF	TRGV10	.	TRGJP1	14	-1	-1	25
18	1.6794804807046353E-4	TGTGCTGCGTGTGGGATTAAGGGCTGGGGGGGGTATAAGAAACTCTTT	CAACGIKGWGGYKKLF	TRGV10	.	TRGJ1	18	-1	-1	33
18	1.6794804807046353E-4	TGTGCTGCGTGGGATTCGCCCTCCCCGAATTATTATAAGAAACTCTTT	CAAWDSPSPNYYKKLF	TRGV10	.	TRGJ1	15	-1	-1	25
18	1.6794804807046353E-4	TGTGCTGCGTGGGATTTGATACCCAATTATTATAAGAAACTCTTT	CAAWDLIPNYYKKLF	TRGV10	.	TRGJ2	15	-1	-1	24
18	1.6794804807046353E-4	TGTGCTGCGTGGGACACAAATACCACTGGTTGGTTCAAGATATTT	CAAWDTNTTGWFKIF	TRGV10	.	TRGJP1	13	-1	-1	19
18	1.6794804807046353E-4	TGTGCCTTGTGGGAGGTGCCTCCGAATTATTATAAGAAACTCTTT	CALWEVPPNYYKKLF	TRGV9	.	TRGJ1	18	-1	-1	22
18	1.6794804807046353E-4	TGTGCCTTGTGGGAGGTGCCAGCCTCTTATTATAAGAAACTCTTT	CALWEVPASYYKKLF	TRGV9	.	TRGJ1	25	-1	-1	26
18	1.6794804807046353E-4	TGTGCCACCTGGGGCCGTGCTGGTAGTGATTGGATCAAGACGTTT	CATWGRAGSDWIKTF	TRGV2	.	TRGJP2	12	-1	-1	22
18	1.6794804807046353E-4	TGTGCCACCTGGGATGGGCCCTTAGGATTGAGTAAGAAACTCTTT	CATWDGPLGLSKKLF	TRGV4	.	TRGJ1	20	-1	-1	32
18	1.6794804807046353E-4	TGTGCCACCTGGGACTTATTCTGCAGTGATTGGATCAAGACGTTT	CATWDLFCSDWIKTF	TRGV2	.	TRGJP2	14	-1	-1	24
18	1.6794804807046353E-4	TGTGCCACCTGGGACGGCCACACCCCGGGGAATAAGAAACTCTTT	CATWDGHTPGNKKLF	TRGV2	.	TRGJ1	16	-1	-1	31
18	1.6794804807046353E-4	TGTGCCACCTGGGACGGGCGGGGCACTGGTTGGTTCAAGATATTT	CATWDGRGTGWFKIF	TRGV2	.	TRGJP1	18	-1	-1	23
18	1.6794804807046353E-4	TGTGCCACCTGGGACGGGCGATGTAGTGATTGGATCAAGACGTTT	CATWDGRCSDWIKTF	TRGV2	.	TRGJP2	18	-1	-1	22
18	1.6794804807046353E-4	TGTGCCACCTGGGACGGGCATAGTAGTGATTGGATCAAGACGTTT	CATWDGHSSDWIKTF	TRGV2	.	TRGJP2	18	-1	-1	19
18	1.6794804807046353E-4	TGTGCCACCTGGAAACTACCCGGGGGGGGTTATAAGAAACTCTTT	CATWKLPGGGYKKLF	TRGV8	.	TRGJ1	11	-1	-1	29
18	1.6794804807046353E-4	TGTGCTGCGTGGCCGAGGAAGAATTATTATAAGAAACTCTTT	CAAWPRKNYYKKLF	TRGV10	.	TRGJ1	11	-1	-1	20
18	1.6794804807046353E-4	TGTGCTGCGTGGGGCTTAACGAATTATTATAAGAAACTCTTT	CAAWGLTNYYKKLF	TRGV10	.	TRGJ1	12	-1	-1	19
18	1.6794804807046353E-4	TGTGCTGCGTGGGGGCGCCGCTATTATTATAAGAAACTCTTT	CAAWGRRYYYKKLF	TRGV10	.	TRGJ1	12	-1	-1	22
18	1.6794804807046353E-4	TGTGCTGCGTGGGATTATCCGGGTTATTATAAGAAACTCTTT	CAAWDYPGYYKKLF	TRGV10	.	TRGJ1	16	-1	-1	23
18	1.6794804807046353E-4	TGTGCTGCGTGGGATCATAGGAATTATTATAAGAAACTCTTT	CAAWDHRNYYKKLF	TRGV10	.	TRGJ1	14	-1	-1	20
18	1.6794804807046353E-4	TGTGCTGCGTGGGATAGTGAGAGGTATTATAAGAAACTCTTT	CAAWDSERYYKKLF	TRGV10	.	TRGJ1	14	-1	-1	24
18	1.6794804807046353E-4	TGTGCTGCGTGGACGGAAACCACTGGTTGGTTCAAGATATTT	CAAWTETTGWFKIF	TRGV10	.	TRGJP1	11	-1	-1	18
18	1.6794804807046353E-4	TGTGCCTTGTGGGAGGTTGCGGGGGATTGGATCAAGACGTTT	CALWEVAGDWIKTF	TRGV9	.	TRGJP2	16	-1	-1	24
18	1.6794804807046353E-4	TGTGCCTTGTGGGAGGTGCGGTATTATTATAAGAAACTCTTT	CALWEVRYYYKKLF	TRGV9	.	TRGJ1	18	-1	-1	22
18	1.6794804807046353E-4	TGTGCCACCTGGGACGGGCCCCCCTATTATAAGAAACTCTTT	CATWDGPPYYKKLF	TRGV2	.	TRGJ1	20	-1	-1	24
18	1.6794804807046353E-4	TGTGCTGCGTGGGCCAAGTATTATTATAAGAAACTCTTT	CAAWAKYYYKKLF	TRGV10	.	TRGJ1	12	-1	-1	19
18	1.6794804807046353E-4	TGTGCTGCGTGGGGCCTGAATTATTATAAGAAACTCTTT	CAAWGLNYYKKLF	TRGV10	.	TRGJ1	12	-1	-1	17
18	1.6794804807046353E-4	TGTGCTGCGTGGGATGAAATATATTATAAGAAACTCTTT	CAAWDEIYYKKLF	TRGV10	.	TRGJ1	14	-1	-1	17
18	1.6794804807046353E-4	TGTGCTGCGTGGGATAAGAATTATTATAAGAAACTCTTT	CAAWDKNYYKKLF	TRGV10	.	TRGJ1	14	-1	-1	17
18	1.6794804807046353E-4	TGTGCCACCTTCTCGGGTAGAAGTCGGGAGAAACTCTTT	CATFSGRSREKLF	TRGV7	.	TRGJ1	9	-1	-1	28
18	1.6794804807046353E-4	TGTGCCACCTGGGACGGGCCCTCTATTCGCGGACTCTTT	CATWDGPSIRGLF	TRGV2	.	TRGJ1	20	-1	-1	32
18	1.6794804807046353E-4	TGTGCTGCCCTCTCCCATTATTATAAGAAACTCTTT	CAALSHYYKKLF	TRGV10	.	TRGJ1	7	-1	-1	16
18	1.6794804807046353E-4	TGTGCCACCTGGGTTGACTATTATAAGAAACTCTTT	CATWVDYYKKLF	TRGV3	.	TRGJ1	12	-1	-1	18
18	1.6794804807046353E-4	TGTGCCACCTGGGATAGTGATTATAAGAAACTCTTT	CATWDSDYKKLF	TRGV8	.	TRGJ1	16	-1	-1	19
18	1.6794804807046353E-4	TGTGCCACCTGGGACGGGCGTACCAAGAAACTCTTT	CATWDGRTKKLF	TRGV2	.	TRGJ1	18	-1	-1	24
18	1.6794804807046353E-4	TGTGCCACCTGGGACGGGGGGTATAAGAAACTCTTT	CATWDGGYKKLF	TRGV2	.	TRGJ1	17	-1	-1	21
18	1.6794804807046353E-4	TGTGCCACCTGGGACGGGGGGCGGCAGAAACTCTTT	CATWDGGRQKLF	TRGV2	.	TRGJ1	17	-1	-1	25
18	1.6794804807046353E-4	TGTGCCACCTGGGACGGGGATTATAAGAAACTCTTT	CATWDGDYKKLF	TRGV2	.	TRGJ1	17	-1	-1	19
18	1.6794804807046353E-4	TGTGCCACCTGGGACAGGCCTAATAAGAAACTCTTT	CATWDRPNKKLF	TRGV7	.	TRGJ1	20	-1	-1	22
18	1.6794804807046353E-4	TGTGCCACCTGGGACAGGCAGGAAGGGAAACTCTTT	CATWDRQEGKLF	TRGV7	.	TRGJ1	18	-1	-1	26
18	1.6794804807046353E-4	TGTGCCACCTGGGACAAGCCTCCTAAGAAACTCTTT	CATWDKPPKKLF	TRGV3	.	TRGJ1	20	-1	-1	23
18	1.6794804807046353E-4	TGTGCCACCTGGACGAATTATTATAAGAAACTCTTT	CATWTNYYKKLF	TRGV2	.	TRGJ1	14	-1	-1	13
18	1.6794804807046353E-4	TGTGCCACCCCAACCACTGGTTGGTTCAAGATATTT	CATPTTGWFKIF	TRGV4	.	TRGJP1	8	-1	-1	12
18	1.6794804807046353E-4	TGTGCTGCGTGGGACTGTTATAAGAAACTCTTT	CAAWDCYKKLF	TRGV10	.	TRGJ1	13	-1	-1	17
18	1.6794804807046353E-4	TGTGCTGCGTGGACCGATTATAAGAAACTCTTT	CAAWTDYKKLF	TRGV10	.	TRGJ1	11	-1	-1	16
18	1.6794804807046353E-4	TGTGCCACCTGGGATGGGGGAGTGGAACTCTTT	CATWDGGVELF	TRGV4	.	TRGJ1	17	-1	-1	25
18	1.6794804807046353E-4	TGTGCCACCTGGGACCGGACTAAGAAACTCTTT	CATWDRTKKLF	TRGV3	.	TRGJ1	20	-1	-1	20
18	1.6794804807046353E-4	TGTGCCACCTGGGACGGTGGTAAGAAACTCTTT	CATWDGGKKLF	TRGV2	.	TRGJ1	16	-1	-1	20
18	1.6794804807046353E-4	TGTGCCACCTGGGACAGGCCGGGGAAACTCTTT	CATWDRPGKLF	TRGV3	.	TRGJ1	19	-1	-1	23
18	1.6794804807046353E-4	TGTGCTGCGTGGCGATATAAGAAACTCTTT	CAAWRYKKLF	TRGV10	.	TRGJ1	15	-1	-1	15
18	1.6794804807046353E-4	TGTGCCCCTGGAGATTATAAGAAGCTCTTT	CAPGDYKKLF	TRGV9	.	TRGJ1	5	-1	-1	13
18	1.6794804807046353E-4	TGTGCCACCTGGGATAATGGGAAACTCTTT	CATWDNGKLF	TRGV8	.	TRGJ1	15	-1	-1	20
18	1.6794804807046353E-4	TGTGCCACCTGGGACGTTAAGAAACTCTTT	CATWDVKKLF	TRGV2	.	TRGJ1	15	-1	-1	17
18	1.6794804807046353E-4	TGTGCCACCTGGGACGAGGAGAAACTCTTT	CATWDEEKLF	TRGV3	.	TRGJ1	18	-1	-1	19
18	1.6794804807046353E-4	TGTGCCAGGGGGGATTGGATCAAGACGTTT	CARGDWIKTF	TRGV2	.	TRGJP2	6	-1	-1	12
18	1.6794804807046353E-4	TGTGCCACCTGGGGTAAGAAACTCTTT	CATWGKKLF	TRGV2	.	TRGJ1	12	-1	-1	14
18	1.6794804807046353E-4	TGTGGGGGTAAGAAACTCTTT	CGGKKLF	TRGV4	.	TRGJ1	3	-1	-1	8
18	1.6794804807046353E-4	CACCTTCTGAAACTCTTT	HLLKLF	TRGV5	.	TRGJ1	-1	-1	-1	8
17	1.586176009554378E-4	TGTGCCTTGTGGGAGGGTCGCGTGGGGACCCCGAATTATTATAAGAAACTCTTT	CALWEGRVGTPNYYKKLF	TRGV9	.	TRGJ1	15	-1	-1	31
17	1.586176009554378E-4	TGTGCTGCGTGGGACCCCCGGGGTCCTGGGAATTATTATAAGAAACTCTTT	CAAWDPRGPGNYYKKLF	TRGV10	.	TRGJ1	13	-1	-1	29
17	1.586176009554378E-4	TGTGCTGCGTGGGATTTAAGATTTAAGGGGTATTATAAGAAACTCTTT	CAAWDLRFKGYYKKLF	TRGV10	.	TRGJ1	15	-1	-1	30
17	1.586176009554378E-4	TGTGCTGCGTGGGATTATCCTAATACCACTGGTTGGTTCAAGATATTT	CAAWDYPNTTGWFKIF	TRGV10	.	TRGJP1	28	-1	-1	22
17	1.586176009554378E-4	TGTGCCACCTGGGACGGGCGGAGTAGTAGTGATTGGATCAAGACGTTT	CATWDGRSSSDWIKTF	TRGV2	.	TRGJP2	18	-1	-1	23
17	1.586176009554378E-4	TGTGCTGCGTGGCCCTCTTGGAAAATTTATTATAAGAAACTCTTT	CAAWPSWKIYYKKLF	TRGV10	.	TRGJ1	11	-1	-1	26
17	1.586176009554378E-4	TGTGCTGCGTGGGCCTCACATACCACTGGTTGGTTCAAGATATTT	CAAWASHTTGWFKIF	TRGV10	.	TRGJP1	12	-1	-1	19
17	1.586176009554378E-4	TGTGCTGCGTGGGCATCGGATACCACTGGTTGGTTCAAGATATTT	CAAWASDTTGWFKIF	TRGV10	.	TRGJP1	12	-1	-1	19
17	1.586176009554378E-4	TGTGCTGCGTGGGATTATAGCCCCCATTATTATAAGAAACTCTTT	CAAWDYSPHYYKKLF	TRGV10	.	TRGJ1	16	-1	-1	25
17	1.586176009554378E-4	TGTGCTGCGTGGGAGAGGGAGACCACTGGTTGGTTCAAGATATTT	CAAWERETTGWFKIF	TRGV10	.	TRGJP1	13	-1	-1	21
17	1.586176009554378E-4	TGTGCCTTGTGGGAGGTCAATACCACTGGTTGGTTCAAGATATTT	CALWEVNTTGWFKIF	TRGV9	.	TRGJP1	16	-1	-1	19
17	1.586176009554378E-4	TGTGCCACCTGGGACGGAAGGAGTAGTGATTGGATCAAGACGTTT	CATWDGRSSDWIKTF	TRGV2	.	TRGJP2	16	-1	-1	21
17	1.586176009554378E-4	TGTGCTGCGTGGGATTTCGTCTTAGGATATAAGAAACTCTTT	CAAWDFVLGYKKLF	TRGV10	.	TRGJ1	19	-1	-1	27
17	1.586176009554378E-4	TGTGCTGCGTGGGATTCGCCGGGTTATTATAAGAAACTCTTT	CAAWDSPGYYKKLF	TRGV10	.	TRGJ1	15	-1	-1	23
17	1.586176009554378E-4	TGTGCTGCGTGGGATTGGGGCACTGGTTGGTTCAAGATATTT	CAAWDWGTGWFKIF	TRGV10	.	TRGJP1	15	-1	-1	20
17	1.586176009554378E-4	TGTGCTGCGTGGGATTATCGGGTTGATTGGATCAAGACGTTT	CAAWDYRVDWIKTF	TRGV10	.	TRGJP2	16	-1	-1	23
17	1.586176009554378E-4	TGTGCTGCGTGGGATCCCCTGAATTATTATAAGAAACTCTTT	CAAWDPLNYYKKLF	TRGV10	.	TRGJ1	14	-1	-1	20
17	1.586176009554378E-4	TGTGCTGCGTGGGATCGACCCTTTTATTATAAGAAACTCTTT	CAAWDRPFYYKKLF	TRGV10	.	TRGJ1	14	-1	-1	23
17	1.586176009554378E-4	TGTGCTGCGTGGGATGGACTTCTTTATTATAAGAAACTCTTT	CAAWDGLLYYKKLF	TRGV10	.	TRGJ1	14	-1	-1	23
17	1.586176009554378E-4	TGTGCTGCGTGGGATGAAGGGGTTTATTATAAGAAACTCTTT	CAAWDEGVYYKKLF	TRGV10	.	TRGJ1	14	-1	-1	23
17	1.586176009554378E-4	TGTGCTGCGTGGGAGGGCCACACTGGTTGGTTCAAGATATTT	CAAWEGHTGWFKIF	TRGV10	.	TRGJP1	13	-1	-1	20
17	1.586176009554378E-4	TGTGCCACCTGGGACGTACGCCCGTCTTATAAGAAACTCTTT	CATWDVRPSYKKLF	TRGV2	.	TRGJ1	25	-1	-1	26
17	1.586176009554378E-4	TGTGCCACCTGGGACAGGCGGGATTATTATAAGAAACTCTTT	CATWDRRDYYKKLF	TRGV7	.	TRGJ1	18	-1	-1	22
17	1.586176009554378E-4	TGTGCCACCTGGGACAGGCACTCCCTCGGCCCGAAACTCTTT	CATWDRHSLGPKLF	TRGV3	.	TRGJ1	18	-1	-1	32
17	1.586176009554378E-4	TGTGCCACCTGGGAGCCTAGTAGTGATTGGATCAAGACGTTT	CATWEPSSDWIKTF	TRGV8	.	TRGJP2	13	-1	-1	17
17	1.586176009554378E-4	TGTGCTGCTACCCGCGGGAATTATTATAAGAAACTCTTT	CAATRGNYYKKLF	TRGV10	.	TRGJ1	7	-1	-1	17
17	1.586176009554378E-4	TGTGCTGCGTGGGATTGGTGCTATTATAAGAAACTCTTT	CAAWDWCYYKKLF	TRGV10	.	TRGJ1	15	-1	-1	21
17	1.586176009554378E-4	TGTGCTGCGGATTATACCACTGGTTGGTTCAAGATATTT	CAADYTTGWFKIF	TRGV10	.	TRGJP1	8	-1	-1	12
17	1.586176009554378E-4	TGTGCCACCTGGGCTAGTAGTGATTGGATCAAGACGTTT	CATWASSDWIKTF	TRGV8	.	TRGJP2	16	-1	-1	14
17	1.586176009554378E-4	TGTGCCACCTGGGATTGGAATTATTATAAGAAACTCTTT	CATWDWNYYKKLF	TRGV4	.	TRGJ1	17	-1	-1	13
17	1.586176009554378E-4	TGTGCCACCTGGGATGGGGGTTATTATAAGAAACTCTTT	CATWDGGYYKKLF	TRGV4	.	TRGJ1	17	-1	-1	20
17	1.586176009554378E-4	TGTGCCACCTGGGACTGTCGTGGTTATAAGAAACTCTTT	CATWDCRGYKKLF	TRGV4	.	TRGJ1	13	-1	-1	23
17	1.586176009554378E-4	TGTGCCACCTGGGACGGCCGTGATTGGATCAAGACGTTT	CATWDGRDWIKTF	TRGV3	.	TRGJP2	18	-1	-1	19
17	1.586176009554378E-4	TGTGCCACCTGGGACGGGCATTATTATAAGAAACTCTTT	CATWDGHYYKKLF	TRGV2	.	TRGJ1	18	-1	-1	19
17	1.586176009554378E-4	TGTGCCACCTGGGACGGGCAACGATATAAGAAACTCTTT	CATWDGQRYKKLF	TRGV2	.	TRGJ1	18	-1	-1	24
17	1.586176009554378E-4	TGTGCCACCTGGGACGGAAATTATTATAAGAAACTCTTT	CATWDGNYYKKLF	TRGV2	.	TRGJ1	16	-1	-1	18
17	1.586176009554378E-4	TGTGCCACCTGGGACACCCATTATTATAAGAAACTCTTT	CATWDTHYYKKLF	TRGV5	.	TRGJ1	15	-1	-1	19
17	1.586176009554378E-4	TGTGCCACCTGGGACAGCCCCCTTTCGAAGAAACTCTTT	CATWDSPLSKKLF	TRGV3	.	TRGJ1	19	-1	-1	27
17	1.586176009554378E-4	TGTGCCACCTGGGACAGGTACGATTATAAGAAACTCTTT	CATWDRYDYKKLF	TRGV5	.	TRGJ1	17	-1	-1	22
17	1.586176009554378E-4	TGTGCCACCTGGGACAGGCTCCGGGGTGGGGAACTCTTT	CATWDRLRGGELF	TRGV7	.	TRGJ1	18	-1	-1	31
17	1.586176009554378E-4	TGTGCCACCTGGGACAGGCGTGATTGGATCAAGACGTTT	CATWDRRDWIKTF	TRGV3	.	TRGJP2	21	-1	-1	19
17	1.586176009554378E-4	TGTGCCACCTGGGACAGAGAGAGTACTGGGAAACTCTTT	CATWDRESTGKLF	TRGV3	.	TRGJ1	16	-1	-1	29
17	1.586176009554378E-4	TGTGCCACCTGGGAAAGTAGTGATTGGATCAAGACGTTT	CATWESSDWIKTF	TRGV2	.	TRGJP2	13	-1	-1	15
17	1.586176009554378E-4	TGTGCCACCTGGAAACCAGGGTATGGTAGGAAACTCTTT	CATWKPGYGRKLF	TRGV2	.	TRGJ1	11	-1	-1	26
17	1.586176009554378E-4	TGTGCTGCCCATTTCGGGTATTATAAGAAACTCTTT	CAAHFGYYKKLF	TRGV10	.	TRGJ1	7	-1	-1	18
17	1.586176009554378E-4	TGTGCTGCGTGGGCGGTTTATTATAAGAAACTCTTT	CAAWAVYYKKLF	TRGV10	.	TRGJ1	12	-1	-1	17
17	1.586176009554378E-4	TGTGCCTTGTGCCTCCATTATTATAAGAAACTCTTT	CALCLHYYKKLF	TRGV9	.	TRGJ1	10	-1	-1	16
17	1.586176009554378E-4	TGTGCCACCTGTCTGAGTGATTGGATCAAGACGTTT	CATCLSDWIKTF	TRGV2	.	TRGJP2	10	-1	-1	15
17	1.586176009554378E-4	TGTGCCACCTGGGTCCCGGGCTATAAGAAACTCTTT	CATWVPGYKKLF	TRGV4	.	TRGJ1	12	-1	-1	21
17	1.586176009554378E-4	TGTGCCACCTGGGATGCCCCCGCGGGGAAACTCTTT	CATWDAPAGKLF	TRGV4	.	TRGJ1	15	-1	-1	26
17	1.586176009554378E-4	TGTGCCACCTGGGACGTTGATTGGATCAAGACGTTT	CATWDVDWIKTF	TRGV2	.	TRGJP2	15	-1	-1	17
17	1.586176009554378E-4	TGTGCCACCTGGGACGGCCCCTGGATCAAGACGTTT	CATWDGPWIKTF	TRGV2	.	TRGJP2	20	-1	-1	21
17	1.586176009554378E-4	TGTGCCACCTGGGACGGGCCGTGTGGGAAACTCTTT	CATWDGPCGKLF	TRGV2	.	TRGJ1	19	-1	-1	26
17	1.586176009554378E-4	TGTGCCACCTGGGACGGGCCGGGTAAGAAACTCTTT	CATWDGPGKKLF	TRGV2	.	TRGJ1	19	-1	-1	23
17	1.586176009554378E-4	TGTGCCACCTGGGACGGGCGCTTGGAGAAACTCTTT	CATWDGRLEKLF	TRGV2	.	TRGJ1	18	-1	-1	25
17	1.586176009554378E-4	TGTGCCACCTGGGACGGGCGCTATCTGAAACTCTTT	CATWDGRYLKLF	TRGV2	.	TRGJ1	18	-1	-1	26
17	1.586176009554378E-4	TGTGCCACCTGGGACGGGCGATCTGAGAAACTCTTT	CATWDGRSEKLF	TRGV2	.	TRGJ1	18	-1	-1	25
17	1.586176009554378E-4	TGTGCCACCATTTTCGGGGGGCGGGGGAAACTCTTT	CATIFGGRGKLF	TRGV4	.	TRGJ1	8	-1	-1	26
17	1.586176009554378E-4	TGTTACCATACCACTGGTTGGTTCAAGATATTT	CYHTTGWFKIF	TRGV10	.	TRGJP1	2	-1	-1	7
17	1.586176009554378E-4	TGTGTAGGCAGGAGGCGTGACCGGAAACTCTTT	CVGRRRDRKLF	TRGV3	.	TRGJ1	3	-1	-1	23
17	1.586176009554378E-4	TGTGCCACCTGGGGCAAGGGCAAGAAACTCTTT	CATWGKGKKLF	TRGV4	.	TRGJ1	12	-1	-1	21
17	1.586176009554378E-4	TGTGCCACCTGGGATGGGCGCCCGAAACTCTTT	CATWDGRPKLF	TRGV4	.	TRGJ1	18	-1	-1	23
17	1.586176009554378E-4	TGTGCCACCTGGGACGGGCTTAGGAAACTCTTT	CATWDGLRKLF	TRGV2	.	TRGJ1	18	-1	-1	20
17	1.586176009554378E-4	TGTGCCACCTGGGACGGGCTCGGGAAACTCTTT	CATWDGLGKLF	TRGV2	.	TRGJ1	21	-1	-1	23
17	1.586176009554378E-4	TGTGCCACCTGGGACGGGCTCAAGAAACTCTTT	CATWDGLKKLF	TRGV2	.	TRGJ1	18	-1	-1	21
17	1.586176009554378E-4	TGTGCCACCTGGGACGGATATAAGAAACTCTTT	CATWDGYKKLF	TRGV3	.	TRGJ1	14	-1	-1	18
17	1.586176009554378E-4	TGTGCCACCTGGGACAGGCTTCCAAAACTCTTT	CATWDRLPKLF	TRGV5	.	TRGJ1	18	-1	-1	24
17	1.586176009554378E-4	TGTGCCACCCACTCCCTTTGGATCAAGACGTTT	CATHSLWIKTF	TRGV2	.	TRGJP2	8	-1	-1	17
17	1.586176009554378E-4	TGTGCCACCTGGGATGGTAAGAAACTCTTT	CATWDGKKLF	TRGV4	.	TRGJ1	16	-1	-1	17
17	1.586176009554378E-4	TGTGCCACCTGGGACCCGGGGAAACTCTTT	CATWDPGKLF	TRGV2	.	TRGJ1	14	-1	-1	20
17	1.586176009554378E-4	TGTGCCACCTGGGACACTAAGAAACTCTTT	CATWDTKKLF	TRGV7	.	TRGJ1	15	-1	-1	17
17	1.586176009554378E-4	TGTGCCACCTGGGAAATAAAGAAACTCTTT	CATWEIKKLF	TRGV5	.	TRGJ1	13	-1	-1	18
17	1.586176009554378E-4	TGTGCCACCCTACGTCGGAAGAAACTCTTT	CATLRRKKLF	TRGV3	.	TRGJ1	8	-1	-1	18
17	1.586176009554378E-4	TGTGCCACCTGTTCTAAGAAACTCTTT	CATCSKKLF	TRGV8	.	TRGJ1	10	-1	-1	11
17	1.586176009554378E-4	TGTGCCACCTGGGACAATCAACTCTTT	CATWDNQLF	TRGV2	.	TRGJ1	14	-1	-1	19
17	1.586176009554378E-4	TGTGCCACCTTTAAGAAACTCTTT	CATFKKLF	TRGV3	.	TRGJ1	9	-1	-1	11
16	1.4928715384041204E-4	TGTGCTGCGTGGGATTATCAGGTGAATACCACTGGTTGGTTCAAGATATTT	CAAWDYQVNTTGWFKIF	TRGV10	.	TRGJP1	16	-1	-1	25
16	1.4928715384041204E-4	TGTGCTGCGTGGGCTTTATGGCGGGGGGGTTATTATAAGAAACTCTTT	CAAWALWRGGYYKKLF	TRGV10	.	TRGJ1	15	-1	-1	29
16	1.4928715384041204E-4	TGTGCTGCGTGGGATTCTGGGGGGGGCACTGGTTGGTTCAAGATATTT	CAAWDSGGGTGWFKIF	TRGV10	.	TRGJP1	15	-1	-1	26
16	1.4928715384041204E-4	TGTGCCACCTGGGATGGGCGTAGTTGCCTTTGTTATAAGAAACTCTTT	CATWDGRSCLCYKKLF	TRGV4	.	TRGJ1	18	-1	-1	29
16	1.4928715384041204E-4	TGTGCCACCTGGGACGGGCGGGATAGTAGTGATTGGATCAAGACGTTT	CATWDGRDSSDWIKTF	TRGV2	.	TRGJP2	18	-1	-1	22
16	1.4928715384041204E-4	TGTGCCACCTGGGACAGGCCTGTCCCAAATTATTATAAGAAACTCTTT	CATWDRPVPNYYKKLF	TRGV3	.	TRGJ1	26	-1	-1	27
16	1.4928715384041204E-4	TGTGCTGCGTGGGGTAGGGGTCTGAATTATTATAAGAAACTCTTT	CAAWGRGLNYYKKLF	TRGV10	.	TRGJ1	12	-1	-1	23
16	1.4928715384041204E-4	TGTGCTGCGTGGGATTATATTGGACGAACACATAAGAAACTCTTT	CAAWDYIGRTHKKLF	TRGV10	.	TRGJ1	16	-1	-1	31
16	1.4928715384041204E-4	TGTGCTGCGTGGACCAAAGCCCGCCTCTATTATAAGAAACTCTTT	CAAWTKARLYYKKLF	TRGV10	.	TRGJ2	11	-1	-1	27
16	1.4928715384041204E-4	TGTGCTGCGAAAAACTGCAATTCGAATTATTATAAGAAACTCTTT	CAAKNCNSNYYKKLF	TRGV10	.	TRGJ1	8	-1	-1	18
16	1.4928715384041204E-4	TGTGCCACCTGGGACGGGCCTAGTAGTGATTGGATCAAGACGTTT	CATWDGPSSDWIKTF	TRGV2	.	TRGJP2	19	-1	-1	20
16	1.4928715384041204E-4	TGTGCCACCTGGGACGGGCCAGCGAGTGATTGGATCAAGACGTTT	CATWDGPASDWIKTF	TRGV2	.	TRGJP2	19	-1	-1	24
16	1.4928715384041204E-4	TGTGCCACCTGGGACGGGCCAAAAGTTCATTATAAGAAACTCTTT	CATWDGPKVHYKKLF	TRGV2	.	TRGJ1	19	-1	-1	28
16	1.4928715384041204E-4	TGTGCCACCTGGGACAGGCCCCCGAATTATTATAAGAAACTCTTT	CATWDRPPNYYKKLF	TRGV7	.	TRGJ1	19	-1	-1	22
16	1.4928715384041204E-4	TGTGCCACCTGGGAATGCAGCGGTAGTGATTGGATCAAGACGTTT	CATWECSGSDWIKTF	TRGV4	.	TRGJP2	13	-1	-1	22
16	1.4928715384041204E-4	TGTGCTGCGTGGGATTTTACCACTGGTTGGTTCAAGATATTT	CAAWDFTTGWFKIF	TRGV10	.	TRGJP1	15	-1	-1	17
16	1.4928715384041204E-4	TGTGCTGCGTGGGATTTCACGTGTTATTATAAGAAACTCTTT	CAAWDFTCYYKKLF	TRGV10	.	TRGJ1	15	-1	-1	23
16	1.4928715384041204E-4	TGTGCTGCGTGGGATTCCGATAATTATTATAAGAAACTCTTT	CAAWDSDNYYKKLF	TRGV10	.	TRGJ1	23	-1	-1	21
16	1.4928715384041204E-4	TGTGCCACCTGGGCAATGGCGAAGGATTGGATCAAGACGTTT	CATWAMAKDWIKTF	TRGV8	.	TRGJP2	12	-1	-1	24
16	1.4928715384041204E-4	TGTGCCACCTGGGATGGTCCGAATTATTATAAGAAACTCTTT	CATWDGPNYYKKLF	TRGV4	.	TRGJ1	19	-1	-1	19
16	1.4928715384041204E-4	TGTGCCACCTGGGACGGGCTGGTTTATTATAAGAAACTCTTT	CATWDGLVYYKKLF	TRGV2	.	TRGJ1	18	-1	-1	23
16	1.4928715384041204E-4	TGTGCCACCTGGGACGGGCGTGGTGATTGGATCAAGACGTTT	CATWDGRGDWIKTF	TRGV2	.	TRGJP2	18	-1	-1	19
16	1.4928715384041204E-4	TGTGCCACCTGGGACGGGCGTAATGGTTATAAGAAACTCTTT	CATWDGRNGYKKLF	TRGV2	.	TRGJ2	18	-1	-1	26
16	1.4928715384041204E-4	TGTGCCACCTGGGACGGGCAGAATTATTATAAGAAACTCTTT	CATWDGQNYYKKLF	TRGV2	.	TRGJ1	18	-1	-1	20
16	1.4928715384041204E-4	TGTGCCACCTGGGACGATACCACTGGTTGGTTCAAGATATTT	CATWDDTTGWFKIF	TRGV2	.	TRGJP1	15	-1	-1	16
16	1.4928715384041204E-4	TGTGCCACCTGGGACAGGACTTATTATTATAAGAAACTCTTT	CATWDRTYYYKKLF	TRGV7	.	TRGJ1	20	-1	-1	22
16	1.4928715384041204E-4	TGTGCTGCGTGGGCCCTGGGGGGTTGGTTCAAGATATTT	CAAWALGGWFKIF	TRGV10	.	TRGJP1	12	-1	-1	21
16	1.4928715384041204E-4	TGTGCTGCGTGGGGGGAGAATTATTATAAGAAACTCTTT	CAAWGENYYKKLF	TRGV10	.	TRGJ1	12	-1	-1	17
16	1.4928715384041204E-4	TGTGCCTTGTGGGAGGCCCTCTATTATAAGAAACTCTTT	CALWEALYYKKLF	TRGV9	.	TRGJ1	15	-1	-1	21
16	1.4928715384041204E-4	TGTGCCACCTGGGATGGGCTGACGCATAAGAAACTCTTT	CATWDGLTHKKLF	TRGV4	.	TRGJ1	18	-1	-1	25
16	1.4928715384041204E-4	TGTGCCACCTGGGATGGGCCATCTTATAAGAAACTCTTT	CATWDGPSYKKLF	TRGV4	.	TRGJ1	22	-1	-1	23
16	1.4928715384041204E-4	TGTGCCACCTGGGATGGAAATTATTATAAGAAACTCTTT	CATWDGNYYKKLF	TRGV4	.	TRGJ1	16	-1	-1	18
16	1.4928715384041204E-4	TGTGCCACCTGGGATAGAATGTTCGGGAAGAAACTCTTT	CATWDRMFGKKLF	TRGV8	.	TRGJ1	16	-1	-1	27
16	1.4928715384041204E-4	TGTGCCACCTGGGACTGTAGTGATTGGATCAAGACGTTT	CATWDCSDWIKTF	TRGV2	.	TRGJP2	14	-1	-1	16
16	1.4928715384041204E-4	TGTGCCACCTGGGACGGGCCCGGGTATAAGAAACTCTTT	CATWDGPGYKKLF	TRGV2	.	TRGJ1	21	-1	-1	24
16	1.4928715384041204E-4	TGTGCCACCTGGGACGGGCGCCTCTTTAAGAAACTCTTT	CATWDGRLFKKLF	TRGV2	.	TRGJ1	18	-1	-1	26
16	1.4928715384041204E-4	TGTGCCACCTGGGACGGGCACTATTATAAGAAACTCTTT	CATWDGHYYKKLF	TRGV2	.	TRGJ1	18	-1	-1	21
16	1.4928715384041204E-4	TGTGCCACCTGGGACATTATCGGTTATAAGAAACTCTTT	CATWDIIGYKKLF	TRGV3	.	TRGJ1	15	-1	-1	23
16	1.4928715384041204E-4	TGTGCCACCTGGGACACCAAGGGGTATAAGAAACTCTTT	CATWDTKGYKKLF	TRGV3	.	TRGJ1	15	-1	-1	24
16	1.4928715384041204E-4	TGTGCTGCGTGGGGTTATTATTATAAGAAACTCTTT	CAAWGYYYKKLF	TRGV10	.	TRGJ1	16	-1	-1	16
16	1.4928715384041204E-4	TGTGCTGCGTGGGATTTAGGATATAAGAAACTCTTT	CAAWDLGYKKLF	TRGV10	.	TRGJ1	15	-1	-1	21
16	1.4928715384041204E-4	TGTGCTGCGTGGGATAATTATTATAAGAAACTCTTT	CAAWDNYYKKLF	TRGV10	.	TRGJ1	14	-1	-1	15
16	1.4928715384041204E-4	TGTGCTGCGTGGGAATATTATTATAAGAAACTCTTT	CAAWEYYYKKLF	TRGV10	.	TRGJ1	16	-1	-1	16
16	1.4928715384041204E-4	TGTGCTGCGAAAGGAAGAGGGTATAAGAAACTCTTT	CAAKGRGYKKLF	TRGV10	.	TRGJ1	8	-1	-1	21
16	1.4928715384041204E-4	TGTGCCACCTGGGTCCCTTTTGGAGGGAAACTCTTT	CATWVPFGGKLF	TRGV8	.	TRGJ1	12	-1	-1	26
16	1.4928715384041204E-4	TGTGCCACCTGGGATAGTGATAGGGGGAAACTCTTT	CATWDSDRGKLF	TRGV8	.	TRGJ1	16	-1	-1	26
16	1.4928715384041204E-4	TGTGCCACCTGGGATAGGGGGGATAAGAAACTCTTT	CATWDRGDKKLF	TRGV8	.	TRGJ1	17	-1	-1	22
16	1.4928715384041204E-4	TGTGCCACCTGGGACGTTGGGTATAAGAAACTCTTT	CATWDVGYKKLF	TRGV3	.	TRGJ1	14	-1	-1	21
16	1.4928715384041204E-4	TGTGCCACCTGGGACGGCCCAGGGGAGAAACTCTTT	CATWDGPGEKLF	TRGV2	.	TRGJ1	19	-1	-1	25
16	1.4928715384041204E-4	TGTGCCACCTGGGACGGGCTCCGGGAGAAACTCTTT	CATWDGLREKLF	TRGV2	.	TRGJ1	22	-1	-1	25
16	1.4928715384041204E-4	TGTGCCACCTGGGACACAGATTATAAGAAACTCTTT	CATWDTDYKKLF	TRGV5	.	TRGJ1	15	-1	-1	19
16	1.4928715384041204E-4	TGTGCTGCGTGGTCTCCGATTAAGAAACTCTTT	CAAWSPIKKLF	TRGV10	.	TRGJ1	11	-1	-1	20
16	1.4928715384041204E-4	TGTGCCACCTGGGGGTCATATAAGAAACTCTTT	CATWGSYKKLF	TRGV5	.	TRGJ1	12	-1	-1	18
16	1.4928715384041204E-4	TGTGCCACCTGGGATGGGGGGGAGAAACTCTTT	CATWDGGEKLF	TRGV4	.	TRGJ1	17	-1	-1	22
16	1.4928715384041204E-4	TGTGCCACCTGGGATAATCATAAGAAACTCTTT	CATWDNHKKLF	TRGV8	.	TRGJ1	15	-1	-1	13
16	1.4928715384041204E-4	TGTGCCACCTGGGACGGGCTCCGGAAACTCTTT	CATWDGLRKLF	TRGV2	.	TRGJ1	22	-1	-1	23
16	1.4928715384041204E-4	TGTGCCACCTGGGACGGGCCAGCGAAACTCTTT	CATWDGPAKLF	TRGV2	.	TRGJ1	19	-1	-1	23
16	1.4928715384041204E-4	TGTGCCACCTGGGACGGGAGGAAGAAACTCTTT	CATWDGRKKLF	TRGV2	.	TRGJ1	17	-1	-1	21
16	1.4928715384041204E-4	TGTGCCACCTGGGACGATCTCAAGAAACTCTTT	CATWDDLKKLF	TRGV2	.	TRGJ1	15	-1	-1	21
16	1.4928715384041204E-4	TGTGCCACCTGGGACACCCCCCAGAAACTCTTT	CATWDTPQKLF	TRGV3	.	TRGJ1	15	-1	-1	22
16	1.4928715384041204E-4	TGTGCCACCTGGGACAGGCTTGAGAAACTCTTT	CATWDRLEKLF	TRGV3	.	TRGJ1	21	-1	-1	22
16	1.4928715384041204E-4	TGTGCCACCTGGAACGATTGGATCAAGACGTTT	CATWNDWIKTF	TRGV2	.	TRGJP2	15	-1	-1	15
16	1.4928715384041204E-4	TGTGCCACGGTGAATTATTATAAGAAACTCTTT	CATVNYYKKLF	TRGV8	.	TRGJ1	7	-1	-1	11
16	1.4928715384041204E-4	TGTGCTGCGCGTGGTTGGTTCAAGATATTT	CAARGWFKIF	TRGV10	.	TRGJP1	8	-1	-1	11
16	1.4928715384041204E-4	TGTGCCACCTGGGATCATGAGAAACTCTTT	CATWDHEKLF	TRGV8	.	TRGJ1	14	-1	-1	13
16	1.4928715384041204E-4	TGTGCCACCTGGGACGGAGAGAAACTCTTT	CATWDGEKLF	TRGV2	.	TRGJ1	16	-1	-1	19
16	1.4928715384041204E-4	TGTGCCACCTGGGACAGTAAGAAACTCTTT	CATWDSKKLF	TRGV3	.	TRGJ1	16	-1	-1	17
16	1.4928715384041204E-4	TGTGCCACCTGGCGTGAGAAACTCTTT	CATWREKLF	TRGV8	.	TRGJ2	11	-1	-1	16
16	1.4928715384041204E-4	TGTGCCACCTCTTTCAAGACGTTT	CATSFKTF	TRGV3	.	TRGJP2	9	-1	-1	13
16	1.4928715384041204E-4	TGTGCCACCTGTGGTTCGCTCTTT	CATCGSLF	TRGV8	.	TRGJ1	10	-1	-1	18
16	1.4928715384041204E-4	TGTGCCACCTGGGGGCGGCTCTTT	CATWGRLF	TRGV4	.	TRGJ1	12	-1	-1	18
16	1.4928715384041204E-4	TGTGCCACCTGGGATCCCCTCTTT	CATWDPLF	TRGV2	.	TRGJ1	13	-1	-1	18
16	1.4928715384041204E-4	TGTGCCACCCCACTCTTT	CATPLF	TRGV8	.	TRGJ1	8	-1	-1	11
15	1.3995670672538627E-4	TGTGCTGCGTGGGGACGAACCACGAACCGGTCGGACGATACCACTGGTTGGTTCAAGATATTT	CAAWGRTTNRSDDTTGWFKIF	TRGV10	.	TRGJP1	12	-1	-1	37
15	1.3995670672538627E-4	TGTGCCACCTGGGACAGGCTTTTCTGGTTGCGGGCCACAATCGAGAAACTCTTT	CATWDRLFWLRATIEKLF	TRGV5	.	TRGJ1	18	-1	-1	43
15	1.3995670672538627E-4	TGTGCCACCTGGGACGGCCCAGTATCAGTCCGTGATTGGATCAAGACGTTT	CATWDGPVSVRDWIKTF	TRGV2	.	TRGJP2	19	-1	-1	31
15	1.3995670672538627E-4	TGTGCCACCTGGGACGGGCGTTGCGGTAGTAGTGATTGGATCAAGACGTTT	CATWDGRCGSSDWIKTF	TRGV2	.	TRGJP2	18	-1	-1	26
15	1.3995670672538627E-4	TGTGCCACCTGGGACAGGTCGCAAGAGTTGGGCAAAAAAATCAAGGTATTT	CATWDRSQELGKKIKVF	TRGV3	.	TRGJP	17	-1	-1	20
15	1.3995670672538627E-4	TGTGCTGCGTGGGATTATAACCCCCATTTTGCTTATAAGAAACTCTTT	CAAWDYNPHFAYKKLF	TRGV10	.	TRGJ1	16	-1	-1	32
15	1.3995670672538627E-4	TGTGCTGCGTGGGACCCACTTTTTTCACATTATTATAAGAAACTCTTT	CAAWDPLFSHYYKKLF	TRGV10	.	TRGJ1	13	-1	-1	28
15	1.3995670672538627E-4	TGTGCTGCGTGGGACCAAGATCCGATTATGCGATGGTTCAAGATATTT	CAAWDQDPIMRWFKIF	TRGV10	.	TRGJP1	13	-1	-1	33
15	1.3995670672538627E-4	TGTGCCACCTGGGATGGGCTTCGTACGGCTGAATATAAGAAACTCTTT	CATWDGLRTAEYKKLF	TRGV4	.	TRGJ1	18	-1	-1	33
15	1.3995670672538627E-4	TGTGCCACCTGGGACGGGCTATGTGATAGTGATTGGATCAAGACGTTT	CATWDGLCDSDWIKTF	TRGV2	.	TRGJP2	18	-1	-1	26
15	1.3995670672538627E-4	TGTGCCACCTGGGACGGGCCCGAGTTGGGCAAAAAAATCAAGGTATTT	CATWDGPELGKKIKVF	TRGV2	.	TRGJP	21	-1	-1	15
15	1.3995670672538627E-4	TGTGCTGCGTGCTCGGTGTGGACCACTGGTTGGTTCAAGATATTT	CAACSVWTTGWFKIF	TRGV10	.	TRGJP1	10	-1	-1	21
15	1.3995670672538627E-4	TGTGCTGCGTGGCCCACGTGGCGCGCTGGTTGGTTCAAGATATTT	CAAWPTWRAGWFKIF	TRGV10	.	TRGJP1	11	-1	-1	25
15	1.3995670672538627E-4	TGTGCTGCGTGGGATTACGATCCCCATTATTATAAGAAACTCTTT	CAAWDYDPHYYKKLF	TRGV10	.	TRGJ1	23	-1	-1	25
15	1.3995670672538627E-4	TGTGCTGCGTGGGAACCTTATACCACTGGTTGGTTCAAGATATTT	CAAWEPYTTGWFKIF	TRGV10	.	TRGJP1	13	-1	-1	18
15	1.3995670672538627E-4	TGTGCCTTGTGGGAGCTTTTTTCAACTTATTATAAGAAACTCTTT	CALWELFSTYYKKLF	TRGV9	.	TRGJ1	14	-1	-1	20
15	1.3995670672538627E-4	TGTGCCACCTGGGATGAGGGTTTATGGGATTATAAGAAACTCTTT	CATWDEGLWDYKKLF	TRGV4	.	TRGJ1	15	-1	-1	28
15	1.3995670672538627E-4	TGTGCCACCTGGGACGGGTATACCACTGGTTGGTTCAAGATATTT	CATWDGYTTGWFKIF	TRGV2	.	TRGJP1	17	-1	-1	18
15	1.3995670672538627E-4	TGTGCCACCTGGGACGGGCTAGGGAGTGATTGGATCAAGACGTTT	CATWDGLGSDWIKTF	TRGV2	.	TRGJP2	18	-1	-1	24
15	1.3995670672538627E-4	TGTGCCACCTGGGACGAAACGAGTAGTGATTGGATCAAGACGTTT	CATWDETSSDWIKTF	TRGV2	.	TRGJP2	15	-1	-1	21
15	1.3995670672538627E-4	TGTGCTGCGTGGGGCGGGGGTACTGGTTGGTTCAAGATATTT	CAAWGGGTGWFKIF	TRGV10	.	TRGJP1	12	-1	-1	21
15	1.3995670672538627E-4	TGTGCTGCGTGGGATTCTCCCACTGGTTGGTTCAAGATATTT	CAAWDSPTGWFKIF	TRGV10	.	TRGJP1	15	-1	-1	19
15	1.3995670672538627E-4	TGTGCTGCGTGGGATAGTACCACTGGTTGGTTCAAGATATTT	CAAWDSTTGWFKIF	TRGV10	.	TRGJP1	14	-1	-1	8
15	1.3995670672538627E-4	TGTGCTGCGTGGGACCTTCCTCATTATTATAAGAAACTCTTT	CAAWDLPHYYKKLF	TRGV10	.	TRGJ1	13	-1	-1	22
15	1.3995670672538627E-4	TGTGCTGCGTGGGAGTATCCCGCTTATTATAAGAAACTCTTT	CAAWEYPAYYKKLF	TRGV10	.	TRGJ1	16	-1	-1	23
15	1.3995670672538627E-4	TGTGCCTTCTTTGACCCTCCCCAATATTATAAGAAACTCTTT	CAFFDPPQYYKKLF	TRGV9	.	TRGJ1	7	-1	-1	24
15	1.3995670672538627E-4	TGTGCCACCTGGGCTAGGGCCCTTTATTATAAGAAACTCTTT	CATWARALYYKKLF	TRGV4	.	TRGJ1	21	-1	-1	23
15	1.3995670672538627E-4	TGTGCCACCTGGGATGGGCATCTTGGTTATAAGAAACTCTTT	CATWDGHLGYKKLF	TRGV4	.	TRGJ1	18	-1	-1	26
15	1.3995670672538627E-4	TGTGCCACCTGGGACGGGCCTCCTTATTATAAGAAACTCTTT	CATWDGPPYYKKLF	TRGV2	.	TRGJ1	19	-1	-1	23
15	1.3995670672538627E-4	TGTGCCACCTGGGACGGGCCTGATGATTGGATCAAGACGTTT	CATWDGPDDWIKTF	TRGV2	.	TRGJP2	19	-1	-1	23
15	1.3995670672538627E-4	TGTGCCACCTGGGACGGGAAGAATCGCTATAAGAAACTCTTT	CATWDGKNRYKKLF	TRGV2	.	TRGJ1	17	-1	-1	27
15	1.3995670672538627E-4	TGTGCCACCTGGGACGACTCTAGTGATTGGATCAAGACGTTT	CATWDDSSDWIKTF	TRGV2	.	TRGJP2	15	-1	-1	20
15	1.3995670672538627E-4	TGTGCCACCTGGGACAGGCTATGTTATTATAAGAAACTCTTT	CATWDRLCYYKKLF	TRGV3	.	TRGJ1	18	-1	-1	23
15	1.3995670672538627E-4	TGTGCCACCTGGGAGTTGGTATATTATTATAAGAAACTCTTT	CATWELVYYYKKLF	TRGV2	.	TRGJ1	13	-1	-1	22
15	1.3995670672538627E-4	TGTGCTGCGTGGGTAACCACTGGTTGGTTCAAGATATTT	CAAWVTTGWFKIF	TRGV10	.	TRGJP1	12	-1	-1	15
15	1.3995670672538627E-4	TGTGCTGCGTGGGATTCTTATGGTTGGTTCAAGATATTT	CAAWDSYGWFKIF	TRGV10	.	TRGJP1	15	-1	-1	20
15	1.3995670672538627E-4	TGTGCCTTGTGGGAGGATAATTATTATAAGAAACTCTTT	CALWEDNYYKKLF	TRGV9	.	TRGJ1	15	-1	-1	18
15	1.3995670672538627E-4	TGTGCCACCTGGGATCGCCGGGGGTATAAGAAACTCTTT	CATWDRRGYKKLF	TRGV4	.	TRGJ1	14	-1	-1	24
15	1.3995670672538627E-4	TGTGCCACCTGGGATGTTAGTGATTGGATCAAGACGTTT	CATWDVSDWIKTF	TRGV4	.	TRGJP2	15	-1	-1	17
15	1.3995670672538627E-4	TGTGCCACCTGGGATACTGATTATTATAAGAAACTCTTT	CATWDTDYYKKLF	TRGV8	.	TRGJ1	15	-1	-1	19
15	1.3995670672538627E-4	TGTGCCACCTGGGATAGAAGGTATTATAAGAAACTCTTT	CATWDRRYYKKLF	TRGV8	.	TRGJ1	16	-1	-1	21
15	1.3995670672538627E-4	TGTGCCACCTGGGACGCGCGGGGGTATAAGAAACTCTTT	CATWDARGYKKLF	TRGV2	.	TRGJ1	18	-1	-1	24
15	1.3995670672538627E-4	TGTGCCACCTGGGACGGCCTTAGCCGGAGGAAACTCTTT	CATWDGLSRRKLF	TRGV2	.	TRGJ2	16	-1	-1	29
15	1.3995670672538627E-4	TGTGCCACCTGGGACGGCGGGGTTTATAAGAAACTCTTT	CATWDGGVYKKLF	TRGV5	.	TRGJ1	17	-1	-1	23
15	1.3995670672538627E-4	TGTGCCACCTGGGACGGGTGGGATTGGATCAAGACGTTT	CATWDGWDWIKTF	TRGV2	.	TRGJP2	17	-1	-1	21
15	1.3995670672538627E-4	TGTGCCACCTGGGACGGGCGATATTATAAGAAACTCTTT	CATWDGRYYKKLF	TRGV2	.	TRGJ1	18	-1	-1	21
15	1.3995670672538627E-4	TGTGCCACCTGGGACGGGCAGGTTTATAAGAAACTCTTT	CATWDGQVYKKLF	TRGV2	.	TRGJ1	18	-1	-1	23
15	1.3995670672538627E-4	TGTGCCACCTGGGACGGGGGGGGTTATAAGAAACTCTTT	CATWDGGGYKKLF	TRGV2	.	TRGJ1	17	-1	-1	23
15	1.3995670672538627E-4	TGTGCCACCTGGGACGGACCCTATTATAAGAAACTCTTT	CATWDGPYYKKLF	TRGV2	.	TRGJ1	20	-1	-1	21
15	1.3995670672538627E-4	TGTGCCACCTGGGACACGTATGATTGGATCAAGACGTTT	CATWDTYDWIKTF	TRGV2	.	TRGJP2	14	-1	-1	17
15	1.3995670672538627E-4	TGTGCCACCTGGGACAGGCTTCCTTATAAGAAACTCTTT	CATWDRLPYKKLF	TRGV3	.	TRGJ1	18	-1	-1	23
15	1.3995670672538627E-4	TGTGCCACCTGGGACAGGCCAGATTATAAGAAACTCTTT	CATWDRPDYKKLF	TRGV7	.	TRGJ1	19	-1	-1	22
15	1.3995670672538627E-4	TGTGCTGCGTGGGATTATAAGTGGTTCAAGATATTT	CAAWDYKWFKIF	TRGV10	.	TRGJP1	16	-1	-1	21
15	1.3995670672538627E-4	TGTGCTGCGTGGACCAATTATTATAAGAAACTCTTT	CAAWTNYYKKLF	TRGV10	.	TRGJ1	11	-1	-1	15
15	1.3995670672538627E-4	TGTGCCACCTGGGGACTTTATTATAAGAAACTCTTT	CATWGLYYKKLF	TRGV4	.	TRGJ1	12	-1	-1	17
15	1.3995670672538627E-4	TGTGCCACCTGGGATTTCGGGTATAAGAAACTCTTT	CATWDFGYKKLF	TRGV4	.	TRGJ1	14	-1	-1	21
15	1.3995670672538627E-4	TGTGCCACCTGGGATCCCCACGATAAGAAACTCTTT	CATWDPHDKKLF	TRGV8	.	TRGJ1	14	-1	-1	22
15	1.3995670672538627E-4	TGTGCCACCTGGGATGTCTTAGGTAAGAAACTCTTT	CATWDVLGKKLF	TRGV4	.	TRGJ1	15	-1	-1	23
15	1.3995670672538627E-4	TGTGCCACCTGGGACGCCTTTGATAAGAAACTCTTT	CATWDAFDKKLF	TRGV2	.	TRGJ1	15	-1	-1	22
15	1.3995670672538627E-4	TGTGCCACCTGGGACGGGCGGTATAAGAAACTCTTT	CATWDGRYKKLF	TRGV2	.	TRGJ1	18	-1	-1	21
15	1.3995670672538627E-4	TGTGCCACCTGGGACGGGCGGATACCCGAGACGTTT	CATWDGRIPETF	TRGV2	.	TRGJP2	18	-1	-1	28
15	1.3995670672538627E-4	TGTGCCACCTGGGACAGGCCTCTTAAGAAACTCTTT	CATWDRPLKKLF	TRGV3	.	TRGJ1	20	-1	-1	23
15	1.3995670672538627E-4	TGTGCCACCTGGGACAGGCCGGGGAAGAAACTCTTT	CATWDRPGKKLF	TRGV3	.	TRGJ1	19	-1	-1	24
15	1.3995670672538627E-4	TGTGCTGCGTGCGACGGTTGGTTCAAGATATTT	CAACDGWFKIF	TRGV10	.	TRGJP1	13	-1	-1	15
15	1.3995670672538627E-4	TGTGCTGCGTGGGATTCAGGGTTCAAGATATTT	CAAWDSGFKIF	TRGV10	.	TRGJP1	15	-1	-1	19
15	1.3995670672538627E-4	TGTGCTGCGTGGGATACTGTGATGGTGCTCTTT	CAAWDTVMVLF	TRGV10	.	TRGJ1	14	-1	-1	27
15	1.3995670672538627E-4	TGTGCCACCTGGGCCCTGTCGGGGAAACTCTTT	CATWALSGKLF	TRGV8	.	TRGJ1	12	-1	-1	23
15	1.3995670672538627E-4	TGTGCCACCTGGGACGGGCCTCGGCTACTCTTT	CATWDGPRLLF	TRGV2	.	TRGJ1	19	-1	-1	26
15	1.3995670672538627E-4	TGTGCCACCTGGGACGGGCGTGAGAAACTCTTT	CATWDGREKLF	TRGV2	.	TRGJ1	18	-1	-1	22
15	1.3995670672538627E-4	TGTGCCACCTGGGACGGGCGGCAGAAACTCTTT	CATWDGRQKLF	TRGV2	.	TRGJ1	18	-1	-1	22
15	1.3995670672538627E-4	TGTGCCACCTGGGACGGGATTAAGAAACTCTTT	CATWDGIKKLF	TRGV2	.	TRGJ1	17	-1	-1	20
15	1.3995670672538627E-4	TGTGCCACCTGGACTTATTATAAGAAACTCTTT	CATWTYYKKLF	TRGV2	.	TRGJ1	11	-1	-1	11
15	1.3995670672538627E-4	CTCCCCCAAACCACCTCAGGTTCGAAACTCTTT	LPQTTSGSKLF	TRGV4	.	TRGJ1	-1	-1	-1	23
15	1.3995670672538627E-4	TGTGCCACCTGGGGGCGTAAGAAACTCTTT	CATWGRKKLF	TRGV8	.	TRGJ1	12	-1	-1	17
15	1.3995670672538627E-4	TGTGCCACCTGGGATGTGCGGAAACTCTTT	CATWDVRKLF	TRGV4	.	TRGJ1	18	-1	-1	20
15	1.3995670672538627E-4	TGTGCCACCTGGGATATCGGGAAACTCTTT	CATWDIGKLF	TRGV8	.	TRGJ1	15	-1	-1	20
15	1.3995670672538627E-4	TGTGCCTCTCAAGGGGAGAAACTCTTT	CASQGEKLF	TRGV8	.	TRGJ1	5	-1	-1	16
15	1.3995670672538627E-4	TGTGCCACCTGGGACGGGGAACTCTTT	CATWDGELF	TRGV2	.	TRGJ1	17	-1	-1	19
15	1.3995670672538627E-4	TGTGCCACCTGGGACGAGAAACTCTTT	CATWDEKLF	TRGV3	.	TRGJ1	14	-1	-1	16
15	1.3995670672538627E-4	TGTGCCACCAATTATAAGAAACTCTTT	CATNYKKLF	TRGV4	.	TRGJ1	8	-1	-1	10
15	1.3995670672538627E-4	TGTGCCACTCTGGGGGGGCTCTTT	CATLGGLF	TRGV4	.	TRGJ1	13	-1	-1	18
15	1.3995670672538627E-4	TGTGCCCCCTTTACGTTT	CAPFTF	TRGV8	.	TRGJP2	9	-1	-1	12
15	1.3995670672538627E-4	TGTGCCGGGGAACTCTTT	CAGELF	TRGV8	.	TRGJ1	5	-1	-1	10
14	1.3062625961036053E-4	TGTGCCACCTGGGACAGCAGCGAAGGCCCCCTTAGTGATTGGATCAAGACGTTT	CATWDSSEGPLSDWIKTF	TRGV3	.	TRGJP2	16	-1	-1	32
14	1.3062625961036053E-4	TGTGCTGCGTGGGGAGGGGTCCCGCGTGATTATTATAAGAAACTCTTT	CAAWGGVPRDYYKKLF	TRGV10	.	TRGJ1	12	-1	-1	28
14	1.3062625961036053E-4	TGTGCTGCGTGGGATTCGAGGGATTTGAGGAATTATAAGAAACTCTTT	CAAWDSRDLRNYKKLF	TRGV10	.	TRGJ1	15	-1	-1	31
14	1.3062625961036053E-4	TGTGCTGCGTGGGATTATATTGGCCTAAATTATTATAAGAAACTCTTT	CAAWDYIGLNYYKKLF	TRGV10	.	TRGJ1	16	-1	-1	27
14	1.3062625961036053E-4	TGTGCCTTGTGGGAGGTGCTGGAGGGGAATTATTATAAGAAACTCTTT	CALWEVLEGNYYKKLF	TRGV9	.	TRGJ1	18	-1	-1	26
14	1.3062625961036053E-4	TGTGCCACCTGGGACAGCAGACCCAGTAGTGATTGGATCAAGACGTTT	CATWDSRPSSDWIKTF	TRGV8	.	TRGJP2	16	-1	-1	24
14	1.3062625961036053E-4	TGTGCTGCGTGGGATCCCGCCAGTAGTGATTGGATCAAGACGTTT	CAAWDPASSDWIKTF	TRGV10	.	TRGJP2	14	-1	-1	21
14	1.3062625961036053E-4	TGTGCCACCTGGGATAGGCTAGGTAGTGATTGGATCAAGACGTTT	CATWDRLGSDWIKTF	TRGV8	.	TRGJP2	18	-1	-1	22
14	1.3062625961036053E-4	TGTGCCACCTGGGACCGCCCCTTGGGTGATTGGATCAAGACGTTT	CATWDRPLGDWIKTF	TRGV2	.	TRGJP2	20	-1	-1	25
14	1.3062625961036053E-4	TGTGCCACCTGGGACGGGCGGTCCGGTTATTATAAGAAACTCTTT	CATWDGRSGYYKKLF	TRGV2	.	TRGJ1	18	-1	-1	26
14	1.3062625961036053E-4	TGTGCCACCTGGGACGGGCACGGTAGTGATTGGATCAAGACGTTT	CATWDGHGSDWIKTF	TRGV2	.	TRGJP2	21	-1	-1	22
14	1.3062625961036053E-4	TGTGCCACCTGGGACGGACTGAGTAGTGATTGGATCAAGACGTTT	CATWDGLSSDWIKTF	TRGV2	.	TRGJP2	16	-1	-1	21
14	1.3062625961036053E-4	TGTGCCACCTGGGACGGAACTAGTAGTGATTGGATCAAGACGTTT	CATWDGTSSDWIKTF	TRGV3	.	TRGJP2	14	-1	-1	20
14	1.3062625961036053E-4	TGTGCTGCGTTGAAGTATACCACTGGTTGGTTCAAGATATTT	CAALKYTTGWFKIF	TRGV10	.	TRGJP1	9	-1	-1	15
14	1.3062625961036053E-4	TGTGCTGCGTGGGTATATACCACTGGTTGGTTCAAGATATTT	CAAWVYTTGWFKIF	TRGV10	.	TRGJP1	19	-1	-1	11
14	1.3062625961036053E-4	TGTGCTGCGTGGGGGCAGAGTAGTTATTATAAGAAACTCTTT	CAAWGQSSYYKKLF	TRGV10	.	TRGJ1	12	-1	-1	23
14	1.3062625961036053E-4	TGTGCTGCGTGGGATTATTCCACTGGTTGGTTCAAGATATTT	CAAWDYSTGWFKIF	TRGV10	.	TRGJP1	16	-1	-1	8
14	1.3062625961036053E-4	TGTGCTGCGTGGGATTATACATTCCATTATAAGAAACTCTTT	CAAWDYTFHYKKLF	TRGV10	.	TRGJ2	16	-1	-1	25
14	1.3062625961036053E-4	TGTGCTGCGTGGGACCCTCGGGCTGGTTGGTTCAAGATATTT	CAAWDPRAGWFKIF	TRGV10	.	TRGJP1	13	-1	-1	22
14	1.3062625961036053E-4	TGTGCTGCGTGGGAAATCCGGTGTTATTATAAGAAACTCTTT	CAAWEIRCYYKKLF	TRGV10	.	TRGJ1	13	-1	-1	23
14	1.3062625961036053E-4	TGTGCCACCTGGTATGAGTTGGGCAAAAAAATCAAGGTATTT	CATWYELGKKIKVF	TRGV2	.	TRGJP	11	-1	-1	15
14	1.3062625961036053E-4	TGTGCCACCTGGGCCGCCAGTAGTGATTGGATCAAGACGTTT	CATWAASSDWIKTF	TRGV8	.	TRGJP2	12	-1	-1	18
14	1.3062625961036053E-4	TGTGCCACCTGGGACCTTCCATGGGGTTATAAGAAACTCTTT	CATWDLPWGYKKLF	TRGV8	.	TRGJ1	13	-1	-1	26
14	1.3062625961036053E-4	TGTGCCACCTGGGACCCCGCCCGGGAGTATAAGAAACTCTTT	CATWDPAREYKKLF	TRGV8	.	TRGJ1	13	-1	-1	27
14	1.3062625961036053E-4	TGTGCCACCTGGGACCCACGGATTTGGTATAAGAAACTCTTT	CATWDPRIWYKKLF	TRGV2	.	TRGJ2	14	-1	-1	27
14	1.3062625961036053E-4	TGTGCCACCTGGGACGGGCTCTCGAGCTATAAGAAACTCTTT	CATWDGLSSYKKLF	TRGV2	.	TRGJ1	18	-1	-1	27
14	1.3062625961036053E-4	TGTGCCACCTGGGACGGGCCTCTTAATTATAAGAAACTCTTT	CATWDGPLNYKKLF	TRGV2	.	TRGJ1	19	-1	-1	25
14	1.3062625961036053E-4	TGTGCCACCTGGGACGAGAGTAGTGATTGGATCAAGACGTTT	CATWDESSDWIKTF	TRGV2	.	TRGJP2	15	-1	-1	18
14	1.3062625961036053E-4	TGTGCCACCTGGGACAGGCCTCGCTATTATAAGAAACTCTTT	CATWDRPRYYKKLF	TRGV3	.	TRGJ1	20	-1	-1	24
14	1.3062625961036053E-4	TGTGCCACCTGGGACAGGCCGACATATTATAAGAAACTCTTT	CATWDRPTYYKKLF	TRGV3	.	TRGJ1	19	-1	-1	24
14	1.3062625961036053E-4	TGTGCTGCGTGGGTTTGCACTGGTTGGTTCAAGATATTT	CAAWVCTGWFKIF	TRGV10	.	TRGJP1	15	-1	-1	17
14	1.3062625961036053E-4	TGTGCTGCGTGGGCGCTTTTTTATTATAAGAAACTCTTT	CAAWALFYYKKLF	TRGV10	.	TRGJ1	12	-1	-1	20
14	1.3062625961036053E-4	TGTGCTGCGTGGGATTATGTAGACTATAAGAAACTCTTT	CAAWDYVDYKKLF	TRGV10	.	TRGJ1	20	-1	-1	24
14	1.3062625961036053E-4	TGTGCTGCGTGGGATCCCCGGCATTATAAGAAACTCTTT	CAAWDPRHYKKLF	TRGV10	.	TRGJ1	14	-1	-1	22
14	1.3062625961036053E-4	TGTGCCACCTGGCCCCAGGGGCATTATAAGAAACTCTTT	CATWPQGHYKKLF	TRGV8	.	TRGJ1	11	-1	-1	22
14	1.3062625961036053E-4	TGTGCCACCTGGGCCCGTAGTGATTGGATCAAGACGTTT	CATWARSDWIKTF	TRGV7	.	TRGJP2	12	-1	-1	16
14	1.3062625961036053E-4	TGTGCCACCTGGGGCAGGCCGGGTTATAAGAAACTCTTT	CATWGRPGYKKLF	TRGV5P	.	TRGJ1	19	-1	-1	23
14	1.3062625961036053E-4	TGTGCCACCTGGGATGGTAGTGATTGGATCAAGACGTTT	CATWDGSDWIKTF	TRGV4	.	TRGJP2	16	-1	-1	13
14	1.3062625961036053E-4	TGTGCCACCTGGGATGGTAATTATTATAAGAAACTCTTT	CATWDGNYYKKLF	TRGV4	.	TRGJ2	16	-1	-1	18
14	1.3062625961036053E-4	TGTGCCACCTGGGATGGGCCTTATTATAAGAAACTCTTT	CATWDGPYYKKLF	TRGV4	.	TRGJ1	19	-1	-1	20
14	1.3062625961036053E-4	TGTGCCACCTGGGATGGGCCATATTATAAGAAACTCTTT	CATWDGPYYKKLF	TRGV4	.	TRGJ1	19	-1	-1	21
14	1.3062625961036053E-4	TGTGCCACCTGGGATACGGCGAATTATAAGAAACTCTTT	CATWDTANYKKLF	TRGV8	.	TRGJ1	19	-1	-1	22
14	1.3062625961036053E-4	TGTGCCACCTGGGACTGGCCCCGTTATAAGAAACTCTTT	CATWDWPRYKKLF	TRGV7	.	TRGJ1	19	-1	-1	23
14	1.3062625961036053E-4	TGTGCCACCTGGGACGCCTATTATTATAAGAAACTCTTT	CATWDAYYYKKLF	TRGV2	.	TRGJ1	15	-1	-1	19
14	1.3062625961036053E-4	TGTGCCACCTGGGACGGTTATTATTATAAGAAACTCTTT	CATWDGYYYKKLF	TRGV2	.	TRGJ1	16	-1	-1	19
14	1.3062625961036053E-4	TGTGCCACCTGGGACGGTGTCGCGCTTAAGAAACTCTTT	CATWDGVALKKLF	TRGV2	.	TRGJ1	16	-1	-1	26
14	1.3062625961036053E-4	TGTGCCACCTGGGACGGCCCACCCCCTAAGAAACTCTTT	CATWDGPPPKKLF	TRGV2	.	TRGJ1	19	-1	-1	26
14	1.3062625961036053E-4	TGTGCCACCTGGGACGGGCCCGATTATAAGAAACTCTTT	CATWDGPDYKKLF	TRGV2	.	TRGJ1	21	-1	-1	22
14	1.3062625961036053E-4	TGTGCCACCTGGGACGGGCCGCGGTATAAGAAACTCTTT	CATWDGPRYKKLF	TRGV2	.	TRGJ1	19	-1	-1	24
14	1.3062625961036053E-4	TGTGCCACCTGGGACGGGCCAAATTATAAGAAACTCTTT	CATWDGPNYKKLF	TRGV2	.	TRGJ1	19	-1	-1	22
14	1.3062625961036053E-4	TGTGCCACCTGGGACGGGCGGTTGGAGAAGAAACTCTTT	CATWDGRLEKKLF	TRGV2	.	TRGJ1	18	-1	-1	27
14	1.3062625961036053E-4	TGTGCCACCTGGGACGGGCAAGTCTTTAAGAAACTCTTT	CATWDGQVFKKLF	TRGV2	.	TRGJ1	18	-1	-1	26
14	1.3062625961036053E-4	TGTGCCACCTGGGACAGTACTGGGTATAAGAAACTCTTT	CATWDSTGYKKLF	TRGV3	.	TRGJ1	16	-1	-1	24
14	1.3062625961036053E-4	TGTGCCACCTGGGAACAAAGGCGGGGTAAGAAACTCTTT	CATWEQRRGKKLF	TRGV7	.	TRGJ1	13	-1	-1	26
14	1.3062625961036053E-4	TGTGCCACCGGGCGGGGTAGTGATTGGATCAAGACGTTT	CATGRGSDWIKTF	TRGV2	.	TRGJP2	15	-1	-1	16
14	1.3062625961036053E-4	TGTGCCACCGGACTTACGGGGGGTTATAAGAAACTCTTT	CATGLTGGYKKLF	TRGV2	.	TRGJ1	8	-1	-1	23
14	1.3062625961036053E-4	TGTGCTGCGTGTCCCAATTATTATAAGAAACTCTTT	CAACPNYYKKLF	TRGV10	.	TRGJ1	10	-1	-1	15
14	1.3062625961036053E-4	TGTGCTGCGTGGGGCACTGGTTGGTTCAAGATATTT	CAAWGTGWFKIF	TRGV10	.	TRGJP1	12	-1	-1	14
14	1.3062625961036053E-4	TGTGCTGCGTGGGGACGTTATTATAAGAAACTCTTT	CAAWGRYYKKLF	TRGV10	.	TRGJ1	12	-1	-1	17
14	1.3062625961036053E-4	TGTGCTGCGTGGGATACTGGTTGGTTCAAGATATTT	CAAWDTGWFKIF	TRGV10	.	TRGJP1	14	-1	-1	15
14	1.3062625961036053E-4	TGTGCTGCGTGGGACCCCGAGGATAAGAAACTCTTT	CAAWDPEDKKLF	TRGV10	.	TRGJ1	13	-1	-1	22
14	1.3062625961036053E-4	TGTGCTGCGTGGAACACTGGTTGGTTCAAGATATTT	CAAWNTGWFKIF	TRGV10	.	TRGJP1	11	-1	-1	14
14	1.3062625961036053E-4	TGTGCTGCGCCGGTCAAATATTATAAGAAACTCTTT	CAAPVKYYKKLF	TRGV10	.	TRGJ1	8	-1	-1	15
14	1.3062625961036053E-4	TGTGCCCCGACGGAGGTTTATTATAAGAAACTCTTT	CAPTEVYYKKLF	TRGV2	.	TRGJ1	5	-1	-1	17
14	1.3062625961036053E-4	TGTGCCATCTTGGTGGGGAATTATAAGAAACTCTTT	CAILVGNYKKLF	TRGV8	.	TRGJ1	12	-1	-1	19
14	1.3062625961036053E-4	TGTGCCACCTGTGGTAATTATTATAAGAAACTCTTT	CATCGNYYKKLF	TRGV4	.	TRGJ1	10	-1	-1	15
14	1.3062625961036053E-4	TGTGCCACCTGGGTTACTTATTATAAGAAACTCTTT	CATWVTYYKKLF	TRGV8	.	TRGJ1	15	-1	-1	17
14	1.3062625961036053E-4	TGTGCCACCTGGGTCGGGGGGGATAAGAAACTCTTT	CATWVGGDKKLF	TRGV7	.	TRGJ1	12	-1	-1	22
14	1.3062625961036053E-4	TGTGCCACCTGGGTGAAGAATTGGATCAAGACGTTT	CATWVKNWIKTF	TRGV2	.	TRGJP2	12	-1	-1	19
14	1.3062625961036053E-4	TGTGCCACCTGGGATTTAGGACATAAGAAACTCTTT	CATWDLGHKKLF	TRGV4	.	TRGJ1	14	-1	-1	22
14	1.3062625961036053E-4	TGTGCCACCTGGGATTCGTTTTATAAGAAACTCTTT	CATWDSFYKKLF	TRGV3	.	TRGJ1	13	-1	-1	20
14	1.3062625961036053E-4	TGTGCCACCTGGGATGGGGATTATAAGAAACTCTTT	CATWDGDYKKLF	TRGV4	.	TRGJ1	17	-1	-1	19
14	1.3062625961036053E-4	TGTGCCACCTGGGATACCCCTTATAAGAAACTCTTT	CATWDTPYKKLF	TRGV8	.	TRGJ1	15	-1	-1	20
14	1.3062625961036053E-4	TGTGCCACCTGGGATAGGTACTATAAGAAACTCTTT	CATWDRYYKKLF	TRGV8	.	TRGJ1	17	-1	-1	18
14	1.3062625961036053E-4	TGTGCCACCTGGGACCTGCGGTGGAAGAAACTCTTT	CATWDLRWKKLF	TRGV4	.	TRGJ1	13	-1	-1	24
14	1.3062625961036053E-4	TGTGCCACCTGGGACCCCCCACCTAAGAAACTCTTT	CATWDPPPKKLF	TRGV4	.	TRGJ1	13	-1	-1	23
14	1.3062625961036053E-4	TGTGCCACCTGGGACGTGGATCTAGAGAAACTCTTT	CATWDVDLEKLF	TRGV3	.	TRGJ1	14	-1	-1	25
14	1.3062625961036053E-4	TGTGCCACCTGGGACGTATATTATAAGAAACTCTTT	CATWDVYYKKLF	TRGV3	.	TRGJ1	14	-1	-1	18
14	1.3062625961036053E-4	TGTGCCACCTGGGACGGGCTTGTCTTGAAACTCTTT	CATWDGLVLKLF	TRGV2	.	TRGJ1	18	-1	-1	26
14	1.3062625961036053E-4	TGTGCCACCTGGGACGGGCTCGGGAAGAAACTCTTT	CATWDGLGKKLF	TRGV2	.	TRGJ1	21	-1	-1	24
14	1.3062625961036053E-4	TGTGCCACCTGGGACGGGCTGGGTAAGAAACTCTTT	CATWDGLGKKLF	TRGV2	.	TRGJ1	18	-1	-1	23
14	1.3062625961036053E-4	TGTGCCACCTGGGACGGGCTATATAAGAAACTCTTT	CATWDGLYKKLF	TRGV2	.	TRGJ1	18	-1	-1	21
14	1.3062625961036053E-4	TGTGCCACCTGGGACGGGCGGGACAGGAAACTCTTT	CATWDGRDRKLF	TRGV2	.	TRGJ1	18	-1	-1	26
14	1.3062625961036053E-4	TGTGCCACCTGGGACGGGCAAGGTAAGAAACTCTTT	CATWDGQGKKLF	TRGV2	.	TRGJ1	18	-1	-1	23
14	1.3062625961036053E-4	TGTGCCACCTGGGACGGGGGCTATAAGAAACTCTTT	CATWDGGYKKLF	TRGV2	.	TRGJ1	17	-1	-1	21
14	1.3062625961036053E-4	TGTGCCACCTGGGACGGGGACTATAAGAAACTCTTT	CATWDGDYKKLF	TRGV3	.	TRGJ1	17	-1	-1	21
14	1.3062625961036053E-4	TGTGCCACCTGGGACGGACCTATCGGGAAACTCTTT	CATWDGPIGKLF	TRGV2	.	TRGJ1	19	-1	-1	26
14	1.3062625961036053E-4	TGTGCCACCTGGGACACTACTAGGCGGAAACTCTTT	CATWDTTRRKLF	TRGV8	.	TRGJ1	13	-1	-1	26
14	1.3062625961036053E-4	TGTGCCACCTGGGACAGGTCTTATAAGAAACTCTTT	CATWDRSYKKLF	TRGV3	.	TRGJ1	20	-1	-1	20
14	1.3062625961036053E-4	TGTGCCACCTGGGACAGGCTCGATAAGAAACTCTTT	CATWDRLDKKLF	TRGV7	.	TRGJ1	18	-1	-1	22
14	1.3062625961036053E-4	TGTGCCACCTGGAGTAATTATTATAAGAAACTCTTT	CATWSNYYKKLF	TRGV2	.	TRGJ1	11	-1	-1	15
14	1.3062625961036053E-4	TGTGCCACGAGGAGGGATTACTATAAGAAACTCTTT	CATRRDYYKKLF	TRGV3	.	TRGJ1	7	-1	-1	16
14	1.3062625961036053E-4	TGTGCCATCCAAAAAAGCCCAAGAAAACTCTTT	CAIQKSPRKLF	TRGV4	.	TRGJ1	6	-1	-1	20
14	1.3062625961036053E-4	TGTGCCACCTGGTCCGATTGGATCAAGACGTTT	CATWSDWIKTF	TRGV2	.	TRGJP2	11	-1	-1	15
14	1.3062625961036053E-4	TGTGCCACCTGGGATTCTGATAAGAAACTCTTT	CATWDSDKKLF	TRGV8	.	TRGJ1	14	-1	-1	13
14	1.3062625961036053E-4	TGTGCCACCTGGGATGTCCATAAGAAACTCTTT	CATWDVHKKLF	TRGV4	.	TRGJ1	15	-1	-1	19
14	1.3062625961036053E-4	TGTGCCACCTGGGATGCGGAAAAGAAACTCTTT	CATWDAEKKLF	TRGV4	.	TRGJ1	15	-1	-1	21
14	1.3062625961036053E-4	TGTGCCACCTGGGATGGGCAGGGGAAACTCTTT	CATWDGQGKLF	TRGV4	.	TRGJ1	18	-1	-1	23
14	1.3062625961036053E-4	TGTGCCACCTGGGATGGGGGGGCGAAACTCTTT	CATWDGGAKLF	TRGV4	.	TRGJ1	17	-1	-1	23
14	1.3062625961036053E-4	TGTGCCACCTGGGATAGGGTAAGGGAACTCTTT	CATWDRVRELF	TRGV8	.	TRGJ1	17	-1	-1	25
14	1.3062625961036053E-4	TGTGCCACCTGGGACCCGTCGAAGAAACTCTTT	CATWDPSKKLF	TRGV2	.	TRGJ1	14	-1	-1	21
14	1.3062625961036053E-4	TGTGCCACCTGGGACGCTCATAAGAAACTCTTT	CATWDAHKKLF	TRGV2	.	TRGJ1	15	-1	-1	19
14	1.3062625961036053E-4	TGTGCCACCTGGGACGGCCCTGGGAAACTCTTT	CATWDGPGKLF	TRGV2	.	TRGJ1	19	-1	-1	23
14	1.3062625961036053E-4	TGTGCCACCTGGGACGGGTATAAGAAACTCTTT	CATWDGYKKLF	TRGV5	.	TRGJ1	17	-1	-1	18
14	1.3062625961036053E-4	TGTGCCACCTGGGACGGGCTTAAGAAACTCTTT	CATWDGLKKLF	TRGV2	.	TRGJ1	18	-1	-1	20
14	1.3062625961036053E-4	TGTGCCACCTGGGACGGGGGATTAAAACTCTTT	CATWDGGLKLF	TRGV2	.	TRGJ1	17	-1	-1	24
14	1.3062625961036053E-4	TGTGCCACCTGGGACACCCTCCCCCATCTCTTT	CATWDTLPHLF	TRGV3	.	TRGJ1	15	-1	-1	27
14	1.3062625961036053E-4	TGTGCCACCTGGGACAGGATAGGGAAACTCTTT	CATWDRIGKLF	TRGV7	.	TRGJ1	17	-1	-1	23
14	1.3062625961036053E-4	TGTGCCACGCGGAAGGGGAATAAGAAACTCTTT	CATRKGNKKLF	TRGV8	.	TRGJ1	7	-1	-1	19
14	1.3062625961036053E-4	TGTGCTGCGTGGGATTCCCGGAAACTCTTT	CAAWDSRKLF	TRGV10	.	TRGJ2	15	-1	-1	20
14	1.3062625961036053E-4	TGTGCCCCGGAACGGCCTAAGAAACTCTTT	CAPERPKKLF	TRGV3	.	TRGJ1	17	-1	-1	17
14	1.3062625961036053E-4	TGTGCCACCTGGGACCTGAGGAAACTCTTT	CATWDLRKLF	TRGV3	.	TRGJ1	14	-1	-1	20
14	1.3062625961036053E-4	TGTGCCACCTGGGACGGGCCGAAACTCTTT	CATWDGPKLF	TRGV2	.	TRGJ1	19	-1	-1	20
14	1.3062625961036053E-4	TGTGCCACCTGGGACAATAAGAAACTCTTT	CATWDNKKLF	TRGV3	.	TRGJ1	15	-1	-1	16
14	1.3062625961036053E-4	TGTGCCACCTGGAGGTATAAGAAACTCTTT	CATWRYKKLF	TRGV2	.	TRGJ1	11	-1	-1	15
14	1.3062625961036053E-4	TGTGCCACCTGGGATGCGGCACTCTTT	CATWDAALF	TRGV8	.	TRGJ1	14	-1	-1	20
14	1.3062625961036053E-4	TGTGCCACCTGGGACCTGAAACTCTTT	CATWDLKLF	TRGV4	.	TRGJ1	13	-1	-1	17
14	1.3062625961036053E-4	TGTGCCACCTGGGACAGGAAACTCTTT	CATWDRKLF	TRGV7	.	TRGJ1	17	-1	-1	17
14	1.3062625961036053E-4	TGTGCCACCTATTATAAGAAACTCTTT	CATYYKKLF	TRGV8	.	TRGJ1	9	-1	-1	9
14	1.3062625961036053E-4	TGTGCCACCCTTTCTAAGAAACTCTTT	CATLSKKLF	TRGV4	.	TRGJ1	8	-1	-1	11
14	1.3062625961036053E-4	TGTGCCACCCGATATAAGAAACTCTTT	CATRYKKLF	TRGV4	.	TRGJ1	8	-1	-1	12
14	1.3062625961036053E-4	TGTGCCACATATTATAAGAAACTCTTT	CATYYKKLF	TRGV2	.	TRGJ1	7	-1	-1	9
14	1.3062625961036053E-4	TCCGGTTATTATAAGAAACTCTTT	SGYYKKLF	TRGV8	.	TRGJ1	0	-1	-1	5
14	1.3062625961036053E-4	TGTGAAGGGTATAAGAAACTCTTT	CEGYKKLF	TRGV8	.	TRGJ1	3	-1	-1	9
14	1.3062625961036053E-4	CTCAATCGGTTCAAGATATTT	LNRFKIF	TRGV10	.	TRGJP1	-1	-1	-1	7
14	1.3062625961036053E-4	TGTGCCCTCTTT	CALF	TRGV8	.	TRGJ1	5	-1	-1	6
13	1.2129581249533478E-4	TGTGCCACCTGGGACGGGCCTGGTCCCCCCACTTCCGCCTATTATAAGAAACTCTTT	CATWDGPGPPTSAYYKKLF	TRGV2	.	TRGJ1	26	-1	-1	39
13	1.2129581249533478E-4	TGTGCTGCGTGGGATTACAATCCGGCTTATACCACTGGTTGGTTCAAGATATTT	CAAWDYNPAYTTGWFKIF	TRGV10	.	TRGJP1	22	-1	-1	27
13	1.2129581249533478E-4	TGTGCTGCGCGGCCCCGGGGTCTAAATACCACTGGTTGGTTCAAGATATTT	CAARPRGLNTTGWFKIF	TRGV10	.	TRGJP1	11	-1	-1	22
13	1.2129581249533478E-4	TGTGCTGCGTGGGATCGGAAAGATACCACTGGTTGGTTCAAGATATTT	CAAWDRKDTTGWFKIF	TRGV10	.	TRGJP1	14	-1	-1	22
13	1.2129581249533478E-4	TGTGCCACCTGGGATTTGGACCATAGTAGTGATTGGATCAAGACGTTT	CATWDLDHSSDWIKTF	TRGV8	.	TRGJP2	14	-1	-1	22
13	1.2129581249533478E-4	TGTGCCACCTGGGACGGTTTCAATAGTAGTGATTGGATCAAGACGTTT	CATWDGFNSSDWIKTF	TRGV2	.	TRGJP2	16	-1	-1	22
13	1.2129581249533478E-4	TGTGCCACCTGGGACGGGCCCTGTAGTAGTGATTGGATCAAGACGTTT	CATWDGPCSSDWIKTF	TRGV2	.	TRGJP2	20	-1	-1	23
13	1.2129581249533478E-4	TGTGCCACCTGGGACGGGCGGAAAAGTAGTGATTGGATCAAGACGTTT	CATWDGRKSSDWIKTF	TRGV2	.	TRGJP2	18	-1	-1	24
13	1.2129581249533478E-4	TGTGCCACCTGGGACGGGACGGGGAGTAGTGATTGGATCAAGACGTTT	CATWDGTGSSDWIKTF	TRGV2	.	TRGJP2	17	-1	-1	24
13	1.2129581249533478E-4	TGTGCCACCTGGGACAGGCCGCGGTCACTTGGTTATAAGAAACTCTTT	CATWDRPRSLGYKKLF	TRGV5	.	TRGJ1	19	-1	-1	32
13	1.2129581249533478E-4	TGTGCCACCTGGGACAGGCGTGTTAGTAGTGATTGGATCAAGACGTTT	CATWDRRVSSDWIKTF	TRGV3	.	TRGJP2	22	-1	-1	23
13	1.2129581249533478E-4	TGTGCCACCTGGGACAGACCATCATGGGTAGATTATAAGAAACTCTTT	CATWDRPSWVDYKKLF	TRGV2	.	TRGJ1	14	-1	-1	31
13	1.2129581249533478E-4	TGTGCTGCGTGGGATTATAAGTCCCTATATTATAAGAAACTCTTT	CAAWDYKSLYYKKLF	TRGV10	.	TRGJ1	16	-1	-1	27
13	1.2129581249533478E-4	TGTGCTGCGTGGGATTATAAACCGAGTTATTATAAGAAACTCTTT	CAAWDYKPSYYKKLF	TRGV10	.	TRGJ1	16	-1	-1	13
13	1.2129581249533478E-4	TGTGCTGCGTGGGATGAATCTGTGAATTATTATAAGAAACTCTTT	CAAWDESVNYYKKLF	TRGV10	.	TRGJ1	14	-1	-1	23
13	1.2129581249533478E-4	TGTGCCACCTGGGCTGGGCATAGTAGTGATTGGATCAAGACGTTT	CATWAGHSSDWIKTF	TRGV8	.	TRGJP2	21	-1	-1	19
13	1.2129581249533478E-4	TGTGCCACCTGGGATAGGTTTCCCCTTTATTATAAGAAACTCTTT	CATWDRFPLYYKKLF	TRGV8	.	TRGJ2	17	-1	-1	26
13	1.2129581249533478E-4	TGTGCCACCTGGGACGCACTTAGTAGTGATTGGATCAAGACGTTT	CATWDALSSDWIKTF	TRGV2	.	TRGJP2	15	-1	-1	20
13	1.2129581249533478E-4	TGTGCCACCTGGGACGGCAATAGTAGTGATTGGATCAAGACGTTT	CATWDGNSSDWIKTF	TRGV2	.	TRGJP2	16	-1	-1	19
13	1.2129581249533478E-4	TGTGCCACCTGGGACGGGCCGGATAGTGATTGGATCAAGACGTTT	CATWDGPDSDWIKTF	TRGV2	.	TRGJP2	19	-1	-1	23
13	1.2129581249533478E-4	TGTGCCACCTGGGACGGGGAGGGTAGTGATTGGATCAAGACGTTT	CATWDGEGSDWIKTF	TRGV2	.	TRGJP2	17	-1	-1	22
13	1.2129581249533478E-4	TGTGCCACCTGGGACGGATCCTTACGTGATTGGATCAAGACGTTT	CATWDGSLRDWIKTF	TRGV2	.	TRGJP2	16	-1	-1	25
13	1.2129581249533478E-4	TGTGCCACCTGGGACGGACTTAGTAGTGATTGGATCAAGACGTTT	CATWDGLSSDWIKTF	TRGV2	.	TRGJP2	16	-1	-1	20
13	1.2129581249533478E-4	TGTGCTGCGTTGCGAAATACCACTGGTTGGTTCAAGATATTT	CAALRNTTGWFKIF	TRGV10	.	TRGJP1	9	-1	-1	16
13	1.2129581249533478E-4	TGTGCTGCGTGGGTCCTTTCCACTGGTTGGTTCAAGATATTT	CAAWVLSTGWFKIF	TRGV10	.	TRGJP1	12	-1	-1	19
13	1.2129581249533478E-4	TGTGCTGCGTGGGGCAATACCACTGGTTGGTTCAAGATATTT	CAAWGNTTGWFKIF	TRGV10	.	TRGJP1	12	-1	-1	16
13	1.2129581249533478E-4	TGTGCTGCGTGGGATTTGGTCACTGGTTGGTTCAAGATATTT	CAAWDLVTGWFKIF	TRGV10	.	TRGJP1	15	-1	-1	20
13	1.2129581249533478E-4	TGTGCTGCGTGGGATTTATTCACTGGTTGGTTCAAGATATTT	CAAWDLFTGWFKIF	TRGV10	.	TRGJP1	15	-1	-1	8
13	1.2129581249533478E-4	TGTGCCACCTGGGATGGGCCGTGGTATTATAAGAAACTCTTT	CATWDGPWYYKKLF	TRGV4	.	TRGJ1	19	-1	-1	24
13	1.2129581249533478E-4	TGTGCCACCTGGGATGGACCCATCGGGTATAAGAAACTCTTT	CATWDGPIGYKKLF	TRGV4	.	TRGJ1	23	-1	-1	27
13	1.2129581249533478E-4	TGTGCCACCTGGGATAGTGGGTCATATTATAAGAAACTCTTT	CATWDSGSYYKKLF	TRGV8	.	TRGJ1	16	-1	-1	24
13	1.2129581249533478E-4	TGTGCCACCTGGGATAGGCAGGTCGACTTGAAGAAACTCTTT	CATWDRQVDLKKLF	TRGV8	.	TRGJ1	18	-1	-1	30
13	1.2129581249533478E-4	TGTGCCACCTGGGATAGGGGAAATTATTATAAGAAACTCTTT	CATWDRGNYYKKLF	TRGV8	.	TRGJ1	17	-1	-1	21
13	1.2129581249533478E-4	TGTGCCACCTGGGACGGGCTTGGTGATTGGATCAAGACGTTT	CATWDGLGDWIKTF	TRGV2	.	TRGJP2	18	-1	-1	22
13	1.2129581249533478E-4	TGTGCCACCTGGGACGGGCTCCCTTCTTTGGTCAAGACGTTT	CATWDGLPSLVKTF	TRGV2	.	TRGJP2	18	-1	-1	27
13	1.2129581249533478E-4	TGTGCCACCTGGGACAGGTGTAGTGATTGGATCAAGACGTTT	CATWDRCSDWIKTF	TRGV7	.	TRGJP2	17	-1	-1	19
13	1.2129581249533478E-4	TGTGCCACCTGGGACAGAATTCGAGATTATAAGAAACTCTTT	CATWDRIRDYKKLF	TRGV2	.	TRGJ1	14	-1	-1	17
13	1.2129581249533478E-4	TGTGCTGCTGCCCATACCACTGGTTGGTTCAAGATATTT	CAAAHTTGWFKIF	TRGV10	.	TRGJP1	7	-1	-1	13
13	1.2129581249533478E-4	TGTGCTGCGTGGGTGATCACTGGTTGGTTCAAGATATTT	CAAWVITGWFKIF	TRGV10	.	TRGJP1	12	-1	-1	17
13	1.2129581249533478E-4	TGTGCTGCGTGGGACGTCCTTTTTTATAAGAAACTCTTT	CAAWDVLFYKKLF	TRGV10	.	TRGJ1	13	-1	-1	20
13	1.2129581249533478E-4	TGTGCTGCGTGGGAGTCAGAAAATTATAAGAAACTCTTT	CAAWESENYKKLF	TRGV10	.	TRGJ1	13	-1	-1	22
13	1.2129581249533478E-4	TGTGCTGCGTGGGAGGGTAGTGATTGGATCAAGACGTTT	CAAWEGSDWIKTF	TRGV10	.	TRGJP2	13	-1	-1	16
13	1.2129581249533478E-4	TGTGCCACCTCCCCCCTCAGGGATTATAAGAAACTCTTT	CATSPLRDYKKLF	TRGV3	.	TRGJ1	9	-1	-1	22
13	1.2129581249533478E-4	TGTGCCACCTGGGCTCGTAGTGATTGGATCAAGACGTTT	CATWARSDWIKTF	TRGV8	.	TRGJP2	12	-1	-1	16
13	1.2129581249533478E-4	TGTGCCACCTGGGCCTCGAATTATTATAAGAAACTCTTT	CATWASNYYKKLF	TRGV8	.	TRGJ1	12	-1	-1	15
13	1.2129581249533478E-4	TGTGCCACCTGGGGGAGTAGTGATTGGATCAAGACGTTT	CATWGSSDWIKTF	TRGV2	.	TRGJP2	12	-1	-1	15
13	1.2129581249533478E-4	TGTGCCACCTGGGATCCGCGGCATTATAAGAAACTCTTT	CATWDPRHYKKLF	TRGV7	.	TRGJ1	13	-1	-1	22
13	1.2129581249533478E-4	TGTGCCACCTGGGATGGTGATTATTATAAGAAACTCTTT	CATWDGDYYKKLF	TRGV4	.	TRGJ1	16	-1	-1	19
13	1.2129581249533478E-4	TGTGCCACCTGGGATAGAGGGCCTTATAAGAAACTCTTT	CATWDRGPYKKLF	TRGV8	.	TRGJ1	16	-1	-1	23
13	1.2129581249533478E-4	TGTGCCACCTGGGACTATAGTGATTGGATCAAGACGTTT	CATWDYSDWIKTF	TRGV2	.	TRGJP2	14	-1	-1	17
13	1.2129581249533478E-4	TGTGCCACCTGGGACCCCCTTCACCATAAGAAACTCTTT	CATWDPLHHKKLF	TRGV4	.	TRGJ1	13	-1	-1	25
13	1.2129581249533478E-4	TGTGCCACCTGGGACCGGCGGCATTATAAGAAACTCTTT	CATWDRRHYKKLF	TRGV2	.	TRGJ1	18	-1	-1	22
13	1.2129581249533478E-4	TGTGCCACCTGGGACGGCTGGGGGTATAAGAAACTCTTT	CATWDGWGYKKLF	TRGV2	.	TRGJ1	16	-1	-1	24
13	1.2129581249533478E-4	TGTGCCACCTGGGACGGCGTTCGGTTTGAGAAACTCTTT	CATWDGVRFEKLF	TRGV2	.	TRGJ1	16	-1	-1	28
13	1.2129581249533478E-4	TGTGCCACCTGGGACGGCACTGGTTGGTTCAAGATATTT	CATWDGTGWFKIF	TRGV2	.	TRGJP1	16	-1	-1	17
13	1.2129581249533478E-4	TGTGCCACCTGGGACGGGTATGTTTATAAGAAACTCTTT	CATWDGYVYKKLF	TRGV2	.	TRGJ1	17	-1	-1	23
13	1.2129581249533478E-4	TGTGCCACCTGGGACGGGCTATGGTATAAGAAACTCTTT	CATWDGLWYKKLF	TRGV2	.	TRGJ2	18	-1	-1	24
13	1.2129581249533478E-4	TGTGCCACCTGGGACGGGAGATATTATAAGAAACTCTTT	CATWDGRYYKKLF	TRGV2	.	TRGJ1	17	-1	-1	21
13	1.2129581249533478E-4	TGTGCCACCTGGGACAGTAGTGATTGGATCAAGACGTTT	CATWDSSDWIKTF	TRGV3	.	TRGJP2	16	-1	-1	15
13	1.2129581249533478E-4	TGTGCCACCTGGGACAGGCCTAACTATAAGAAACTCTTT	CATWDRPNYKKLF	TRGV3	.	TRGJ1	20	-1	-1	24
13	1.2129581249533478E-4	TGTGCCACCTGGGACAGGCCATTTCCTGAGAAACTCTTT	CATWDRPFPEKLF	TRGV7	.	TRGJ1	19	-1	-1	28
13	1.2129581249533478E-4	TGTGCCACCTGGGACAGGCGATCCATAGGAAAACTCTTT	CATWDRRSIGKLF	TRGV3	.	TRGJ1	18	-1	-1	30
13	1.2129581249533478E-4	TGTGCCACCTGGGACAGGCAAGAATATAAGAAACTCTTT	CATWDRQEYKKLF	TRGV3	.	TRGJ1	18	-1	-1	24
13	1.2129581249533478E-4	TGTGCCACCTGGGAGTCGGGTGATTGGATCAAGACGTTT	CATWESGDWIKTF	TRGV3	.	TRGJP2	13	-1	-1	19
13	1.2129581249533478E-4	TGTGCCACCTGGACAGAGGGCAATTATAAGAAACTCTTT	CATWTEGNYKKLF	TRGV8	.	TRGJ1	11	-1	-1	22
13	1.2129581249533478E-4	TGTGCTGCGTGGGATAGCTATTATAAGAAACTCTTT	CAAWDSYYKKLF	TRGV10	.	TRGJ1	14	-1	-1	18
13	1.2129581249533478E-4	TGTGCCTTGTGGGAGGTGCAATATAAGAAACTCTTT	CALWEVQYKKLF	TRGV9	.	TRGJ2	19	-1	-1	21
13	1.2129581249533478E-4	TGTGCCACCTGTACGACTTATTATAAGAAACTCTTT	CATCTTYYKKLF	TRGV2	.	TRGJ1	10	-1	-1	13
13	1.2129581249533478E-4	TGTGCCACCTGGTCCATGGGTTATAAGAAACTCTTT	CATWSMGYKKLF	TRGV8	.	TRGJ1	11	-1	-1	20
13	1.2129581249533478E-4	TGTGCCACCTGGGTCTTTTATTATAAGAAACTCTTT	CATWVFYYKKLF	TRGV2	.	TRGJ1	12	-1	-1	17
13	1.2129581249533478E-4	TGTGCCACCTGGGGGTTCTATTATAAGAAACTCTTT	CATWGFYYKKLF	TRGV4	.	TRGJ1	12	-1	-1	18
13	1.2129581249533478E-4	TGTGCCACCTGGGATCTTTGGTATAAGAAACTCTTT	CATWDLWYKKLF	TRGV4	.	TRGJ1	14	-1	-1	21
13	1.2129581249533478E-4	TGTGCCACCTGGGATGGAGGCTATAAGAAACTCTTT	CATWDGGYKKLF	TRGV8	.	TRGJ1	14	-1	-1	21
13	1.2129581249533478E-4	TGTGCCACCTGGGATAATGCTTATAAGAAACTCTTT	CATWDNAYKKLF	TRGV8	.	TRGJ1	15	-1	-1	20
13	1.2129581249533478E-4	TGTGCCACCTGGGACGTGCGAAAAAAAAGACTCTTT	CATWDVRKKRLF	TRGV2	.	TRGJ1	18	-1	-1	29
13	1.2129581249533478E-4	TGTGCCACCTGGGACGCCCATTATAAGAAACTCTTT	CATWDAHYKKLF	TRGV2	.	TRGJ1	15	-1	-1	19
13	1.2129581249533478E-4	TGTGCCACCTGGGACGGCCGAATGAGGAAACTCTTT	CATWDGRMRKLF	TRGV2	.	TRGJ1	16	-1	-1	26
13	1.2129581249533478E-4	TGTGCCACCTGGGACGGGCCCTATAAGAAACTCTTT	CATWDGPYKKLF	TRGV2	.	TRGJ1	20	-1	-1	21
13	1.2129581249533478E-4	TGTGCCACCTGGGACGGGCCCCGGGTGAAACTCTTT	CATWDGPRVKLF	TRGV2	.	TRGJ1	20	-1	-1	26
13	1.2129581249533478E-4	TGTGCCACCTGGGACGGGCCATCCAAGAAACTCTTT	CATWDGPSKKLF	TRGV2	.	TRGJ1	19	-1	-1	24
13	1.2129581249533478E-4	TGTGCCACCTGGGACGGGGGGTTTAGGAAACTCTTT	CATWDGGFRKLF	TRGV2	.	TRGJ1	17	-1	-1	23
13	1.2129581249533478E-4	TGTGCCACCTGGGACGAGGGGTATAAGAAACTCTTT	CATWDEGYKKLF	TRGV7	.	TRGJ1	18	-1	-1	21
13	1.2129581249533478E-4	TGTGCCACCTGGGAGTATTATTATAAGAAACTCTTT	CATWEYYYKKLF	TRGV4	.	TRGJ2	13	-1	-1	16
13	1.2129581249533478E-4	TGTGCCACCTGGGAATGGCGTTATAAGAAACTCTTT	CATWEWRYKKLF	TRGV2	.	TRGJ1	13	-1	-1	20
13	1.2129581249533478E-4	TGTGCCACCCCTACCAATTATTATAAGAAACTCTTT	CATPTNYYKKLF	TRGV2	.	TRGJ1	8	-1	-1	15
13	1.2129581249533478E-4	TGTGCTGCGCCATCGATTAATAAGAAACTCTTT	CAAPSINKKLF	TRGV10	.	TRGJ1	8	-1	-1	15
13	1.2129581249533478E-4	TGTGCCGCCACTAGTGATTGGATCAAGACGTTT	CAATSDWIKTF	TRGV10	.	TRGJP2	7	-1	-1	11
13	1.2129581249533478E-4	TGTGCCACTTTGGGGTATTATAAGAAACTCTTT	CATLGYYKKLF	TRGV8	.	TRGJ1	7	-1	-1	15
13	1.2129581249533478E-4	TGTGCCACCTCTTTGATTCGGAAGAAACTCTTT	CATSLIRKKLF	TRGV8	.	TRGJ1	9	-1	-1	21
13	1.2129581249533478E-4	TGTGCCACCTGGGCCAGTTATAAGAAACTCTTT	CATWASYKKLF	TRGV2	.	TRGJ1	12	-1	-1	17
13	1.2129581249533478E-4	TGTGCCACCTGGGATGGATCTGGGAAACTCTTT	CATWDGSGKLF	TRGV4	.	TRGJ1	16	-1	-1	23
13	1.2129581249533478E-4	TGTGCCACCTGGGATATTGGGAGGAAACTCTTT	CATWDIGRKLF	TRGV8	.	TRGJ1	15	-1	-1	23
13	1.2129581249533478E-4	TGTGCCACCTGGGACGGGTGTAAGAAACTCTTT	CATWDGCKKLF	TRGV2	.	TRGJ1	17	-1	-1	20
13	1.2129581249533478E-4	TGTGCCACCTGGGACAGGCCCGTGAAACTCTTT	CATWDRPVKLF	TRGV5	.	TRGJ1	22	-1	-1	23
13	1.2129581249533478E-4	TGTGCCACCTGGGACAGGCCGGATAGACTCTTT	CATWDRPDRLF	TRGV5	.	TRGJ1	19	-1	-1	26
13	1.2129581249533478E-4	TGTGCCACCTATAGTGATTGGATCAAGACGTTT	CATYSDWIKTF	TRGV8	.	TRGJP2	9	-1	-1	11
13	1.2129581249533478E-4	TGTGCCACCCTCGCTGTGGCTAAGAAACTCTTT	CATLAVAKKLF	TRGV8	.	TRGJ1	8	-1	-1	20
13	1.2129581249533478E-4	TGTGCCACCCCCCTTCAGCCTAAGAAACTCTTT	CATPLQPKKLF	TRGV4	.	TRGJ1	8	-1	-1	20
13	1.2129581249533478E-4	TGTGCCACCCACAGGGCATGGTTCAAGATATTT	CATHRAWFKIF	TRGV8	.	TRGJP1	8	-1	-1	18
13	1.2129581249533478E-4	TGTGCCTTGTGGGAACATAAGAAGCTCTTT	CALWEHKKLF	TRGV9	.	TRGJ1	13	-1	-1	16
13	1.2129581249533478E-4	TGTGCCACCTGTTCTTATAAGAAACTCTTT	CATCSYKKLF	TRGV3	.	TRGJ1	10	-1	-1	11
13	1.2129581249533478E-4	TGTGCCACCTGGTCTCATAAGAAACTCTTT	CATWSHKKLF	TRGV8	.	TRGJ1	11	-1	-1	16
13	1.2129581249533478E-4	TGTGCCACCTGGGGCTATAAGAAACTCTTT	CATWGYKKLF	TRGV8	.	TRGJ1	12	-1	-1	15
13	1.2129581249533478E-4	TGTGCCACCTGGGATGATAAGAAACTCTTT	CATWDDKKLF	TRGV8	.	TRGJ1	14	-1	-1	13
13	1.2129581249533478E-4	TGTGCCACCTGGGACGGGGAGAAACTCTTT	CATWDGEKLF	TRGV2	.	TRGJ1	17	-1	-1	19
13	1.2129581249533478E-4	TGTGCCACCTGGGACAGGCCAAGACTCTTT	CATWDRPRLF	TRGV7	.	TRGJ1	19	-1	-1	23
13	1.2129581249533478E-4	TGTGCCACCTGGGTTCAGAAACTCTTT	CATWVQKLF	TRGV8	.	TRGJ1	12	-1	-1	16
13	1.2129581249533478E-4	TGTGCCACCTGGGAGTTAGGACTCTTT	CATWELGLF	TRGV2	.	TRGJ1	13	-1	-1	20
13	1.2129581249533478E-4	TGTGCCACCTGGACAAAGAAACTCTTT	CATWTKKLF	TRGV4	.	TRGJ1	11	-1	-1	15
13	1.2129581249533478E-4	TGTGCCACCCGGGGGGAGAAACTCTTT	CATRGEKLF	TRGV8	.	TRGJ1	12	-1	-1	16
13	1.2129581249533478E-4	TGTGCCACCCGAACTAAGAAACTCTTT	CATRTKKLF	TRGV4	.	TRGJ1	8	-1	-1	14
13	1.2129581249533478E-4	TGTGCTGATTATAAGAAACTCTTT	CADYKKLF	TRGV2	.	TRGJ1	4	-1	-1	7
13	1.2129581249533478E-4	TGTGCCACCTGGGCGAAACTCTTT	CATWAKLF	TRGV2	.	TRGJ1	12	-1	-1	14
13	1.2129581249533478E-4	TGTGCCACCTGGGGGGGGCTCTTT	CATWGGLF	TRGV2	.	TRGJ1	18	-1	-1	18
13	1.2129581249533478E-4	TGTGCCACCTGGGACAGCCTCTTT	CATWDSLF	TRGV7	.	TRGJ1	19	-1	-1	18
12	1.1196536538030902E-4	TGTGCTGCCCTGGAACACCCCTTGGGGGATACCACTGGTTGGTTCAAGATATTT	CAALEHPLGDTTGWFKIF	TRGV10	.	TRGJP1	7	-1	-1	28
12	1.1196536538030902E-4	TGTGCCACCTGGGACAGGCCGAGTTATAGGCCAATTTATTATAAGAAACTCTTT	CATWDRPSYRPIYYKKLF	TRGV3	.	TRGJ1	19	-1	-1	35
12	1.1196536538030902E-4	TGTGCCACCTGGGACAGGCTACTTCTTCTCGTGAATTATAAGAAACTCTTT	CATWDRLLLLVNYKKLF	TRGV7	.	TRGJ1	18	-1	-1	34
12	1.1196536538030902E-4	TGTGCTGCGTGGGATTATAATGGAGCTACTGGTTGGTTCAAGATATTT	CAAWDYNGATGWFKIF	TRGV10	.	TRGJP1	16	-1	-1	27
12	1.1196536538030902E-4	TGTGCCACCTGGGATAAATCCTGGGGTAGTGATTGGATCAAGACGTTT	CATWDKSWGSDWIKTF	TRGV8	.	TRGJP2	15	-1	-1	25
12	1.1196536538030902E-4	TGTGCCACCTGGGACGGTTATCCTCCCTCTCATTATAAGAAACTCTTT	CATWDGYPPSHYKKLF	TRGV2	.	TRGJ1	16	-1	-1	31
12	1.1196536538030902E-4	TGTGCCACCTGGGACGGCCGCGTTTCGAATTATTATAAGAAACTCTTT	CATWDGRVSNYYKKLF	TRGV2	.	TRGJ1	22	-1	-1	23
12	1.1196536538030902E-4	TGTGCCACCTGGGACGGGCCGGATACCACTGGTTGGTTCAAGATATTT	CATWDGPDTTGWFKIF	TRGV2	.	TRGJP1	19	-1	-1	22
12	1.1196536538030902E-4	TGTGCCACCTGGGACGGGCCAAATTGTAGTGATTGGATCAAGACGTTT	CATWDGPNCSDWIKTF	TRGV2	.	TRGJP2	19	-1	-1	22
12	1.1196536538030902E-4	TGTGCCACCTGGGACGGGCGGGTTAAGAATTATTATAAGAAACTCTTT	CATWDGRVKNYYKKLF	TRGV2	.	TRGJ1	18	-1	-1	26
12	1.1196536538030902E-4	TGTGCCACCTGGGACGAGGGGGGGATGCGAGATTGGATCAAGACGTTT	CATWDEGGMRDWIKTF	TRGV2	.	TRGJP2	15	-1	-1	30
12	1.1196536538030902E-4	TGTGCCACCTGGGACAGGCGGGATTTCGGATATTATAAGAAACTCTTT	CATWDRRDFGYYKKLF	TRGV3	.	TRGJ1	18	-1	-1	24
12	1.1196536538030902E-4	TGTGCCACCTGGGAGGGGGAAAGGAGTAGTGATTGGATCAAGACGTTT	CATWEGERSSDWIKTF	TRGV2	.	TRGJP2	17	-1	-1	24
12	1.1196536538030902E-4	TGTGCTGCGTGGGGTTCCGGGGGTAGTTATTATAAGAAACTCTTT	CAAWGSGGSYYKKLF	TRGV10	.	TRGJ1	18	-1	-1	26
12	1.1196536538030902E-4	TGTGCTGCGTGGGATTTTGACCCAACTGGTTGGTTCAAGATATTT	CAAWDFDPTGWFKIF	TRGV10	.	TRGJP1	15	-1	-1	24
12	1.1196536538030902E-4	TGTGCTGCGTGGGATTCAGATGCCTTTTATTATAAGAAACTCTTT	CAAWDSDAFYYKKLF	TRGV10	.	TRGJ1	15	-1	-1	26
12	1.1196536538030902E-4	TGTGCTGCGTGGGATACCTATACCACTGGTTGGTTCAAGATATTT	CAAWDTYTTGWFKIF	TRGV10	.	TRGJP1	25	-1	-1	18
12	1.1196536538030902E-4	TGTGCTGCGTGGGACTATTATACCACTGGTTGGTTCAAGATATTT	CAAWDYYTTGWFKIF	TRGV10	.	TRGJP1	16	-1	-1	18
12	1.1196536538030902E-4	TGTGCCACCTGGGGACGGGGCGGTAGTGATTGGATCAAGACGTTT	CATWGRGGSDWIKTF	TRGV8	.	TRGJP2	12	-1	-1	22
12	1.1196536538030902E-4	TGTGCCACCTGGGATATGTGTAGTAGTGATTGGATCAAGACGTTT	CATWDMCSSDWIKTF	TRGV4	.	TRGJP2	14	-1	-1	20
12	1.1196536538030902E-4	TGTGCCACCTGGGACTTTTGGGCCCGCTATTATAAGAAACTCTTT	CATWDFWARYYKKLF	TRGV3	.	TRGJ1	14	-1	-1	27
12	1.1196536538030902E-4	TGTGCCACCTGGGACCCTGTCAGTAGTGATTGGATCAAGACGTTT	CATWDPVSSDWIKTF	TRGV8	.	TRGJP2	13	-1	-1	21
12	1.1196536538030902E-4	TGTGCCACCTGGGACGCCACTTTGCATTATTATAAGAAACTCTTT	CATWDATLHYYKKLF	TRGV2	.	TRGJ1	15	-1	-1	25
12	1.1196536538030902E-4	TGTGCCACCTGGGACGGGCTTCGGAATTATTATAAGAAACTCTTT	CATWDGLRNYYKKLF	TRGV2	.	TRGJ1	18	-1	-1	19
12	1.1196536538030902E-4	TGTGCCACCTGGGACGGGCCCGGCGGTTATTATAAGAAACTCTTT	CATWDGPGGYYKKLF	TRGV2	.	TRGJ1	21	-1	-1	26
12	1.1196536538030902E-4	TGTGCCACCTGGGACGGGCCGCATACTGGTTGGTTCAAGATATTT	CATWDGPHTGWFKIF	TRGV2	.	TRGJP1	19	-1	-1	24
12	1.1196536538030902E-4	TGTGCCACCTGGGACGGGCCGGGTAGTGATTGGATCAAGACGTTT	CATWDGPGSDWIKTF	TRGV2	.	TRGJP2	19	-1	-1	22
12	1.1196536538030902E-4	TGTGCCACCTGGGACGGGCCGGAAAGTGATTGGATCAAGACGTTT	CATWDGPESDWIKTF	TRGV2	.	TRGJP2	19	-1	-1	24
12	1.1196536538030902E-4	TGTGCCACCTGGGACGGGGAAAGTAGTGATTGGATCAAGACGTTT	CATWDGESSDWIKTF	TRGV2	.	TRGJP2	17	-1	-1	21
12	1.1196536538030902E-4	TGTGCTGCGTGGGCCCTCGCGAATTATTATAAGAAACTCTTT	CAAWALANYYKKLF	TRGV10	.	TRGJ2	12	-1	-1	19
12	1.1196536538030902E-4	TGTGCTGCGTGGGCGACAAAGAATTATTATAAGAAACTCTTT	CAAWATKNYYKKLF	TRGV10	.	TRGJ1	12	-1	-1	20
12	1.1196536538030902E-4	TGTGCTGCGTGGGATTATAAGAATTATTATAAGAAACTCTTT	CAAWDYKNYYKKLF	TRGV10	.	TRGJ1	16	-1	-1	20
12	1.1196536538030902E-4	TGTGCTGCGTGGGATCCTCGGATTTATTATAAGAAACTCTTT	CAAWDPRIYYKKLF	TRGV10	.	TRGJ1	14	-1	-1	20
12	1.1196536538030902E-4	TGTGCCACCTGGGCCCCTGCGAGATATTATAAGAAACTCTTT	CATWAPARYYKKLF	TRGV2	.	TRGJ1	12	-1	-1	24
12	1.1196536538030902E-4	TGTGCCACCTGGGCCCCATTTACTGCCTCTAAGAAACTCTTT	CATWAPFTASKKLF	TRGV2	.	TRGJ1	12	-1	-1	29
12	1.1196536538030902E-4	TGTGCCACCTGGGCCCCAGGTAGTGATTGGATCAAGACGTTT	CATWAPGSDWIKTF	TRGV4	.	TRGJP2	12	-1	-1	19
12	1.1196536538030902E-4	TGTGCCACCTGGGATCGGAACACTGGTTGGTTCAAGATATTT	CATWDRNTGWFKIF	TRGV4	.	TRGJP1	17	-1	-1	20
12	1.1196536538030902E-4	TGTGCCACCTGGGATGGGTTGAGGGATGCCGAGAAACTCTTT	CATWDGLRDAEKLF	TRGV4	.	TRGJ1	17	-1	-1	31
12	1.1196536538030902E-4	TGTGCCACCTGGGATGAGGGCTTGAGTCTTAAGAAACTCTTT	CATWDEGLSLKKLF	TRGV4	.	TRGJ1	15	-1	-1	29
12	1.1196536538030902E-4	TGTGCCACCTGGGATGAAGTTGATTATTATAAGAAACTCTTT	CATWDEVDYYKKLF	TRGV4	.	TRGJ1	15	-1	-1	22
12	1.1196536538030902E-4	TGTGCCACCTGGGATAGGTGTAGTGATTGGATCAAGACGTTT	CATWDRCSDWIKTF	TRGV8	.	TRGJP2	17	-1	-1	19
12	1.1196536538030902E-4	TGTGCCACCTGGGACGGTGCTGGGAATTGGATCAAGACGTTT	CATWDGAGNWIKTF	TRGV2	.	TRGJP2	16	-1	-1	25
12	1.1196536538030902E-4	TGTGCCACCTGGGACGGGCCCTATTATTATAAGAAACTCTTT	CATWDGPYYYKKLF	TRGV2	.	TRGJ1	20	-1	-1	22
12	1.1196536538030902E-4	TGTGCCACCTGGGACGGGCCCGGTTATTATAAGAAACTCTTT	CATWDGPGYYKKLF	TRGV2	.	TRGJ1	21	-1	-1	23
12	1.1196536538030902E-4	TGTGCCACCTGGGACGGGCCGTTCGAGTATAAGAAACTCTTT	CATWDGPFEYKKLF	TRGV2	.	TRGJ1	19	-1	-1	27
12	1.1196536538030902E-4	TGTGCCACCTGGGACGGGCCGGGTGATTGGATCAAGACGTTT	CATWDGPGDWIKTF	TRGV2	.	TRGJP2	19	-1	-1	22
12	1.1196536538030902E-4	TGTGCCACCTGGGACAGCCGGAATTATTATAAGAAACTCTTT	CATWDSRNYYKKLF	TRGV3	.	TRGJ1	16	-1	-1	20
12	1.1196536538030902E-4	TGTGCCACCTGGGACAGGCCCTATTATTATAAGAAACTCTTT	CATWDRPYYYKKLF	TRGV3	.	TRGJ1	19	-1	-1	22
12	1.1196536538030902E-4	TGTGCCACCTGGGACAGGCAGGATTATTATAAGAAACTCTTT	CATWDRQDYYKKLF	TRGV7	.	TRGJ1	18	-1	-1	22
12	1.1196536538030902E-4	TGTGCCACCTGGGACAGGATCGGCCATTATAAGAAACTCTTT	CATWDRIGHYKKLF	TRGV3	.	TRGJ1	17	-1	-1	25
12	1.1196536538030902E-4	TGTGCCACCTGGGACAATGGGGGGTATTATAAGAAACTCTTT	CATWDNGGYYKKLF	TRGV2	.	TRGJ1	14	-1	-1	24
12	1.1196536538030902E-4	TGTGCTGCGTGGGGCCGCACTGGTTGGTTCAAGATATTT	CAAWGRTGWFKIF	TRGV10	.	TRGJP1	12	-1	-1	17
12	1.1196536538030902E-4	TGTGCTGCGTGGGACTCGTTTTATTATAAGAAACTCTTT	CAAWDSFYYKKLF	TRGV10	.	TRGJ1	13	-1	-1	20
12	1.1196536538030902E-4	TGTGCCTTGTGGGGGGGGGGGTATTATAAGAAACTCTTT	CALWGGGYYKKLF	TRGV9	.	TRGJ2	15	-1	-1	21
12	1.1196536538030902E-4	TGTGCCACCTGGCCCGCTGATTATTATAAGAAACTCTTT	CATWPADYYKKLF	TRGV4	.	TRGJ1	11	-1	-1	19
12	1.1196536538030902E-4	TGTGCCACCTGGCCACTGAATTATTATAAGAAACTCTTT	CATWPLNYYKKLF	TRGV8	.	TRGJ1	11	-1	-1	17
12	1.1196536538030902E-4	TGTGCCACCTGGGCCGATAGTGATTGGATCAAGACGTTT	CATWADSDWIKTF	TRGV7	.	TRGJP2	12	-1	-1	17
12	1.1196536538030902E-4	TGTGCCACCTGGGATGCGGGGTATTATAAGAAACTCTTT	CATWDAGYYKKLF	TRGV4	.	TRGJ1	15	-1	-1	21
12	1.1196536538030902E-4	TGTGCCACCTGGGATGGCCGCGATAAGGGGAAACTCTTT	CATWDGRDKGKLF	TRGV4	.	TRGJ1	16	-1	-1	29
12	1.1196536538030902E-4	TGTGCCACCTGGGATGGGCTCTCCGTTAAGAAACTCTTT	CATWDGLSVKKLF	TRGV4	.	TRGJ1	18	-1	-1	26
12	1.1196536538030902E-4	TGTGCCACCTGGGATGGGCTGTATTATAAGAAACTCTTT	CATWDGLYYKKLF	TRGV4	.	TRGJ1	18	-1	-1	21
12	1.1196536538030902E-4	TGTGCCACCTGGGATGGGAACCATAATAAGAAACTCTTT	CATWDGNHNKKLF	TRGV4	.	TRGJ1	17	-1	-1	22
12	1.1196536538030902E-4	TGTGCCACCTGGGATGAAAGTGATTGGATCAAGACGTTT	CATWDESDWIKTF	TRGV4	.	TRGJP2	15	-1	-1	18
12	1.1196536538030902E-4	TGTGCCACCTGGGATAGGGACTATTATAAGAAACTCTTT	CATWDRDYYKKLF	TRGV8	.	TRGJ1	17	-1	-1	21
12	1.1196536538030902E-4	TGTGCCACCTGGGACTCTCGGGGTTATAAGAAACTCTTT	CATWDSRGYKKLF	TRGV3	.	TRGJ1	14	-1	-1	23
12	1.1196536538030902E-4	TGTGCCACCTGGGACCCCTGGAATTATAAGAAACTCTTT	CATWDPWNYKKLF	TRGV3	.	TRGJ1	14	-1	-1	22
12	1.1196536538030902E-4	TGTGCCACCTGGGACGGTCCCTATTATAAGAAACTCTTT	CATWDGPYYKKLF	TRGV3	.	TRGJ1	14	-1	-1	21
12	1.1196536538030902E-4	TGTGCCACCTGGGACGGTCCCATCTATAAGAAACTCTTT	CATWDGPIYKKLF	TRGV2	.	TRGJ1	23	-1	-1	24
12	1.1196536538030902E-4	TGTGCCACCTGGGACGGCCTAGGTTATAAGAAACTCTTT	CATWDGLGYKKLF	TRGV2	.	TRGJ1	16	-1	-1	23
12	1.1196536538030902E-4	TGTGCCACCTGGGACGGGCCCGGATATAAGAAACTCTTT	CATWDGPGYKKLF	TRGV2	.	TRGJ1	21	-1	-1	24
12	1.1196536538030902E-4	TGTGCCACCTGGGACGGGCCGGGGTATAAGAAACTCTTT	CATWDGPGYKKLF	TRGV2	.	TRGJ1	19	-1	-1	24
12	1.1196536538030902E-4	TGTGCCACCTGGGACGGGCCGGAGTATAAGAAACTCTTT	CATWDGPEYKKLF	TRGV2	.	TRGJ1	19	-1	-1	24
12	1.1196536538030902E-4	TGTGCCACCTGGGACGGGCCACGGTATAAGAAACTCTTT	CATWDGPRYKKLF	TRGV2	.	TRGJ1	19	-1	-1	24
12	1.1196536538030902E-4	TGTGCCACCTGGGACGGGCGGTCTAATAAGAAACTCTTT	CATWDGRSNKKLF	TRGV2	.	TRGJ1	18	-1	-1	25
12	1.1196536538030902E-4	TGTGCCACCTGGGACGGGATTTATTATAAGAAACTCTTT	CATWDGIYYKKLF	TRGV2	.	TRGJ1	17	-1	-1	17
12	1.1196536538030902E-4	TGTGCCACCTGGGACGGACCCCACCTTAAGAAACTCTTT	CATWDGPHLKKLF	TRGV2	.	TRGJ2	20	-1	-1	26
12	1.1196536538030902E-4	TGTGCCACCTGGGACAGGCTCTGTTATAAGAAACTCTTT	CATWDRLCYKKLF	TRGV7	.	TRGJ1	23	-1	-1	23
12	1.1196536538030902E-4	TGTGCCACCTGGGACAGGCTGAAATATAAGAAACTCTTT	CATWDRLKYKKLF	TRGV3	.	TRGJ1	18	-1	-1	24
12	1.1196536538030902E-4	TGTGCCACCTGGGACAGGCCTTGTTATAAGAAACTCTTT	CATWDRPCYKKLF	TRGV7	.	TRGJ1	20	-1	-1	20
12	1.1196536538030902E-4	TGTGCCACCTGGGACAGGCCCTGTTATAAGAAACTCTTT	CATWDRPCYKKLF	TRGV7	.	TRGJ1	23	-1	-1	23
12	1.1196536538030902E-4	TGTGCCACCTGGGACAGGCCAGGGTATAAGAAACTCTTT	CATWDRPGYKKLF	TRGV3	.	TRGJ1	19	-1	-1	24
12	1.1196536538030902E-4	TGTGCCACCTGGGACAGGCAGTGTTATAAGAAACTCTTT	CATWDRQCYKKLF	TRGV3	.	TRGJ1	18	-1	-1	23
12	1.1196536538030902E-4	TGTGCCACCTGGGACAAACCTTATTATAAGAAACTCTTT	CATWDKPYYKKLF	TRGV7	.	TRGJ1	15	-1	-1	20
12	1.1196536538030902E-4	TGTGCCACCTGGGAGTCGAATTATTATAAGAAACTCTTT	CATWESNYYKKLF	TRGV2	.	TRGJ1	13	-1	-1	15
12	1.1196536538030902E-4	TGTGCTGCGTGGGGCGGTTATTATAAGAAACTCTTT	CAAWGGYYKKLF	TRGV10	.	TRGJ1	12	-1	-1	17
12	1.1196536538030902E-4	TGTGCTGCGTGGGATTATTGTTATAAGAAACTCTTT	CAAWDYCYKKLF	TRGV10	.	TRGJ1	16	-1	-1	16
12	1.1196536538030902E-4	TGTGCTGCGTGGGATGATTATTATAAGAAACTCTTT	CAAWDDYYKKLF	TRGV10	.	TRGJ1	14	-1	-1	16
12	1.1196536538030902E-4	TGTGCTGCGTGGGAGCTTTATTATAAGAAACTCTTT	CAAWELYYKKLF	TRGV10	.	TRGJ1	13	-1	-1	17
12	1.1196536538030902E-4	TGTGCCACCTGGCATAGTAAGGATAAGAAACTCTTT	CATWHSKDKKLF	TRGV3	.	TRGJ1	11	-1	-1	22
12	1.1196536538030902E-4	TGTGCCACCTGGCAGAATTATTATAAGAAACTCTTT	CATWQNYYKKLF	TRGV4	.	TRGJ1	11	-1	-1	14
12	1.1196536538030902E-4	TGTGCCACCTGGGGCCGTCATGGCAAGAAACTCTTT	CATWGRHGKKLF	TRGV7	.	TRGJ1	12	-1	-1	24
12	1.1196536538030902E-4	TGTGCCACCTGGGGCAAACACGGCGAGAAACTCTTT	CATWGKHGEKLF	TRGV8	.	TRGJ1	12	-1	-1	25
12	1.1196536538030902E-4	TGTGCCACCTGGGATCCTGCTCCTAAGAAACTCTTT	CATWDPAPKKLF	TRGV8	.	TRGJ1	14	-1	-1	23
12	1.1196536538030902E-4	TGTGCCACCTGGGATGGGCCGATTATGAGTGAGTTT	CATWDGPIMSEF	TRGV4	.	TRGJP2	22	-1	-1	32
12	1.1196536538030902E-4	TGTGCCACCTGGGATGGGGGTTATAAGAAACTCTTT	CATWDGGYKKLF	TRGV4	.	TRGJ1	17	-1	-1	20
12	1.1196536538030902E-4	TGTGCCACCTGGGATGACTATTATAAGAAACTCTTT	CATWDDYYKKLF	TRGV4	.	TRGJ1	15	-1	-1	18
12	1.1196536538030902E-4	TGTGCCACCTGGGATGAATATTATAAGAAACTCTTT	CATWDEYYKKLF	TRGV8	.	TRGJ1	14	-1	-1	15
12	1.1196536538030902E-4	TGTGCCACCTGGGATATCTATTATAAGAAACTCTTT	CATWDIYYKKLF	TRGV8	.	TRGJ1	15	-1	-1	18
12	1.1196536538030902E-4	TGTGCCACCTGGGATAGGCTTTCTTACAAACTCTTT	CATWDRLSYKLF	TRGV8	.	TRGJ2	18	-1	-1	27
12	1.1196536538030902E-4	TGTGCCACCTGGGATAGAGGGTATAAGAAACTCTTT	CATWDRGYKKLF	TRGV8	.	TRGJ1	16	-1	-1	21
12	1.1196536538030902E-4	TGTGCCACCTGGGATAAGCGTTATAAGAAACTCTTT	CATWDKRYKKLF	TRGV8	.	TRGJ1	18	-1	-1	20
12	1.1196536538030902E-4	TGTGCCACCTGGGACGGGCCGGATAAGAAACTCTTT	CATWDGPDKKLF	TRGV2	.	TRGJ1	19	-1	-1	22
12	1.1196536538030902E-4	TGTGCCACCTGGGACGGGGGTATTAAGAAACTCTTT	CATWDGGIKKLF	TRGV2	.	TRGJ1	17	-1	-1	23
12	1.1196536538030902E-4	TGTGCCACCTGGGACGGGGATTGGATCAAGACGTTT	CATWDGDWIKTF	TRGV2	.	TRGJP2	17	-1	-1	18
12	1.1196536538030902E-4	TGTGCCACCTGGGACAGGCTGGTTAAGAAACTCTTT	CATWDRLVKKLF	TRGV7	.	TRGJ1	18	-1	-1	23
12	1.1196536538030902E-4	TGTGCCACCTGGGACAGGCCCTATAAGAAACTCTTT	CATWDRPYKKLF	TRGV3	.	TRGJ1	19	-1	-1	21
12	1.1196536538030902E-4	TGTGCCACCTGGGACAGGCCGGATAAGAAACTCTTT	CATWDRPDKKLF	TRGV1	.	TRGJ1	19	-1	-1	22
12	1.1196536538030902E-4	TGTGCCACCTGGGAGGATTATTATAAGAAACTCTTT	CATWEDYYKKLF	TRGV4	.	TRGJ1	13	-1	-1	16
12	1.1196536538030902E-4	TGTGCCACCTGGGAGGACCCATATAAGAAACTCTTT	CATWEDPYKKLF	TRGV4	.	TRGJ1	21	-1	-1	21
12	1.1196536538030902E-4	TGTGCCACCGGCCTCGTTTATTATAAGAAACTCTTT	CATGLVYYKKLF	TRGV7	.	TRGJ1	8	-1	-1	17
12	1.1196536538030902E-4	TGTTATAACCGGGGGTATTATAAGAAACTCTTT	CYNRGYYKKLF	TRGV3	.	TRGJ1	2	-1	-1	15
12	1.1196536538030902E-4	TGTGCCACCTCGCGGAATTATAAGAAACTCTTT	CATSRNYKKLF	TRGV2	.	TRGJ1	9	-1	-1	16
12	1.1196536538030902E-4	TGTGCCACCTGGGATTCTTATAAGAAACTCTTT	CATWDSYKKLF	TRGV8	.	TRGJ1	14	-1	-1	13
12	1.1196536538030902E-4	TGTGCCACCTGGGATCGGGTCGAGAAACTCTTT	CATWDRVEKLF	TRGV8	.	TRGJ1	17	-1	-1	22
12	1.1196536538030902E-4	TGTGCCACCTGGGATGTCTGGGCGAAACTCTTT	CATWDVWAKLF	TRGV4	.	TRGJ1	15	-1	-1	23
12	1.1196536538030902E-4	TGTGCCACCTGGGATGGGCCCCCCCCACTCTTT	CATWDGPPPLF	TRGV8	.	TRGJ1	19	-1	-1	26
12	1.1196536538030902E-4	TGTGCCACCTGGGATATCCAGGAGAAACTCTTT	CATWDIQEKLF	TRGV8	.	TRGJ1	15	-1	-1	22
12	1.1196536538030902E-4	TGTGCCACCTGGGATATGTATAAGAAACTCTTT	CATWDMYKKLF	TRGV3	.	TRGJ1	13	-1	-1	14
12	1.1196536538030902E-4	TGTGCCACCTGGGATAGGTATAAGAAACTCTTT	CATWDRYKKLF	TRGV8	.	TRGJ1	17	-1	-1	18
12	1.1196536538030902E-4	TGTGCCACCTGGGACTTTTATAAGAAACTCTTT	CATWDFYKKLF	TRGV3	.	TRGJ1	14	-1	-1	17
12	1.1196536538030902E-4	TGTGCCACCTGGGACCCCCATAAGAAACTCTTT	CATWDPHKKLF	TRGV3	.	TRGJ1	14	-1	-1	19
12	1.1196536538030902E-4	TGTGCCACCTGGGACGGGCCAGAGAAACTCTTT	CATWDGPEKLF	TRGV2	.	TRGJ1	19	-1	-1	22
12	1.1196536538030902E-4	TGTGCCACCTGGGACACCGTTAAGAAACTCTTT	CATWDTVKKLF	TRGV7	.	TRGJ1	15	-1	-1	20
12	1.1196536538030902E-4	TGTGCCACCTGGGACAGGCCTCAGAAACTCTTT	CATWDRPQKLF	TRGV7	.	TRGJ1	20	-1	-1	22
12	1.1196536538030902E-4	TGTGCCACCTGGGACAGGCCCCAGAAACTCTTT	CATWDRPQKLF	TRGV7	.	TRGJ1	19	-1	-1	22
12	1.1196536538030902E-4	TGTGCCACCTGGGAAGACTATAAGAAACTCTTT	CATWEDYKKLF	TRGV8	.	TRGJ1	13	-1	-1	18
12	1.1196536538030902E-4	TGTGCCACCATTCAAGGGGAAAAGAAACTCTTT	CATIQGEKKLF	TRGV3	.	TRGJ1	8	-1	-1	21
12	1.1196536538030902E-4	TCTCATAGTAGTGATTGGATCAAGACGTTT	SHSSDWIKTF	TRGV2	.	TRGJP2	0	-1	-1	4
12	1.1196536538030902E-4	TGTGCTGCGTGGGGGGTAAGGGGACTCTTT	CAAWGVRGLF	TRGV10	.	TRGJ1	12	-1	-1	23
12	1.1196536538030902E-4	TGTGCCACCTCCTTCCCATCAGGGAGGTTT	CATSFPSGRF	TRGV2	.	TRGJP2	9	-1	-1	23
12	1.1196536538030902E-4	TGTGCCACCTGGGCCCTAGGGAAACTCTTT	CATWALGKLF	TRGV8	.	TRGJ1	12	-1	-1	20
12	1.1196536538030902E-4	TGTGCCACCTGGGGGGGTAAGAAACTCTTT	CATWGGKKLF	TRGV3	.	TRGJ1	12	-1	-1	17
12	1.1196536538030902E-4	TGTGCCACCTGGGATCTACAGAAACTCTTT	CATWDLQKLF	TRGV8	.	TRGJ1	14	-1	-1	19
12	1.1196536538030902E-4	TGTGCCACCTGGGATCCTGGGAAACTCTTT	CATWDPGKLF	TRGV4	.	TRGJ1	14	-1	-1	20
12	1.1196536538030902E-4	TGTGCCACCTGGGATACGGAGAAACTCTTT	CATWDTEKLF	TRGV8	.	TRGJ1	15	-1	-1	19
12	1.1196536538030902E-4	TGTGCCACCTGGGACTTGGGCAAGACGTTT	CATWDLGKTF	TRGV3	.	TRGJP2	14	-1	-1	20
12	1.1196536538030902E-4	TGTGCCACCTGGGACGGGCTCATACTCTTT	CATWDGLILF	TRGV2	.	TRGJ1	18	-1	-1	23
12	1.1196536538030902E-4	TGTGCCACCTGGGACAGGCTAGAGCTCTTT	CATWDRLELF	TRGV3	.	TRGJ1	18	-1	-1	24
12	1.1196536538030902E-4	TGTGCCACCTGGGAAAGGGAGAAACTCTTT	CATWEREKLF	TRGV8	.	TRGJ1	17	-1	-1	19
12	1.1196536538030902E-4	TGTGCCTTGTGGGGGACACAAGAGTTG	CALWGTQEL	TRGV9	.	TRGJ1	12	-1	-1	24
12	1.1196536538030902E-4	TGTGCCACTAAAGCCAGGAAACTCTTT	CATKARKLF	TRGV4	.	TRGJ1	7	-1	-1	17
12	1.1196536538030902E-4	TGTGCCACCTTGGGTGGGAAACTCTTT	CATLGGKLF	TRGV8	.	TRGJ1	13	-1	-1	17
12	1.1196536538030902E-4	TGTGCCACCTGCTATAAGAAACTCTTT	CATCYKKLF	TRGV4	.	TRGJ1	10	-1	-1	12
12	1.1196536538030902E-4	TGTGCCACCTGGCGCGTGCCACTCTTT	CATWRVPLF	TRGV8	.	TRGJ1	11	-1	-1	20
12	1.1196536538030902E-4	TGTGCCACCTGGGAAAGGAAACTCTTT	CATWERKLF	TRGV4	.	TRGJ1	13	-1	-1	17
12	1.1196536538030902E-4	TGGGAGGGGTATTATAAGAAACTCTTT	WEGYYKKLF	TRGV8	.	TRGJ1	1	-1	-1	9
12	1.1196536538030902E-4	TGTGCCACCTGCGAGAAACTCTTT	CATCEKLF	TRGV5	.	TRGJ1	13	-1	-1	13
12	1.1196536538030902E-4	TGTGAGGGTTATAAGAAACTCTTT	CEGYKKLF	TRGV8	.	TRGJ1	3	-1	-1	8
11	1.0263491826528328E-4	TGTGCTGCGTGGGATCGGGACTTTGCCACGGCCCTGGGGGGTTATTATAAGAAACTCTTT	CAAWDRDFATALGGYYKKLF	TRGV10	.	TRGJ1	14	-1	-1	41
11	1.0263491826528328E-4	TGTGCTGCGTTCCGTTTTTATGTCCATAAATCGAATTATTATAAGAAACTCTTT	CAAFRFYVHKSNYYKKLF	TRGV10	.	TRGJ1	9	-1	-1	25
11	1.0263491826528328E-4	TGTGCTGCGTGGGATAATCCCGGGAACTTAATGAATTATTATAAGAAACTCTTT	CAAWDNPGNLMNYYKKLF	TRGV10	.	TRGJ1	14	-1	-1	32
11	1.0263491826528328E-4	TGTGCCACCTGGGTGCCCCCGGGCCCCTTCAGTAGTGATTGGATCAAGACGTTT	CATWVPPGPFSSDWIKTF	TRGV3	.	TRGJP2	12	-1	-1	30
11	1.0263491826528328E-4	TGTGCCACCTGGGATTTAAACGGAGAATTGGGGAGGTATTATAAGAAACTCTTT	CATWDLNGELGRYYKKLF	TRGV4	.	TRGJ1	14	-1	-1	36
11	1.0263491826528328E-4	TGTGCCACCTGGGATGGGCCCAGGGTCCCGGGGCAGGGACGGAAGAAACTCTTT	CATWDGPRVPGQGRKKLF	TRGV4	.	TRGJ1	21	-1	-1	42
11	1.0263491826528328E-4	TGTGCCACCTGGGAGGACTCAGTATTTCATACGAGTGATTGGATCAAGACGTTT	CATWEDSVFHTSDWIKTF	TRGV2	.	TRGJP2	13	-1	-1	33
11	1.0263491826528328E-4	TGTGCCACCTGGGATGCCCCGGGTAATACCACTGGTTGGTTCAAGATATTT	CATWDAPGNTTGWFKIF	TRGV4	.	TRGJP1	15	-1	-1	21
11	1.0263491826528328E-4	TGTGCCACCTGGGATGGGCCGGTCTGGTCGTATTATTATAAGAAACTCTTT	CATWDGPVWSYYYKKLF	TRGV4	.	TRGJ1	19	-1	-1	27
11	1.0263491826528328E-4	TGTGCCACCTGGGACGGGCTTTCTTGGTGTAGTGATTGGATCAAGACGTTT	CATWDGLSWCSDWIKTF	TRGV2	.	TRGJP2	18	-1	-1	28
11	1.0263491826528328E-4	TGTGCCACCTGGGACGGGCTCTACCCCTCGAATTATTATAAGAAACTCTTT	CATWDGLYPSNYYKKLF	TRGV2	.	TRGJ1	18	-1	-1	27
11	1.0263491826528328E-4	TGTGCCACCTGGGACGGGCGAGTTGTCTGTAGTGATTGGATCAAGACGTTT	CATWDGRVVCSDWIKTF	TRGV2	.	TRGJP2	18	-1	-1	28
11	1.0263491826528328E-4	TGTGCCACCTGGGACAGGCCAGGATTTTCGAATTATTATAAGAAACTCTTT	CATWDRPGFSNYYKKLF	TRGV3	.	TRGJ1	19	-1	-1	26
11	1.0263491826528328E-4	TGTGCCACCTGGGACAGGCACTTTCGTAGTAGTGATTGGATCAAGACGTTT	CATWDRHFRSSDWIKTF	TRGV3	.	TRGJP2	18	-1	-1	26
11	1.0263491826528328E-4	TGTGCTGCGTGGGATTTTCTCGTACAGGGTCGACTTAAGAAACTCTTT	CAAWDFLVQGRLKKLF	TRGV10	.	TRGJ1	15	-1	-1	35
11	1.0263491826528328E-4	TGTGCCACCTGGGATGGGGGTCATAGTAGTGATTGGATCAAGACGTTT	CATWDGGHSSDWIKTF	TRGV4	.	TRGJP2	17	-1	-1	22
11	1.0263491826528328E-4	TGTGCCACCTGGGACTTTACGTGGTTAGGTTATTATAAGAAACTCTTT	CATWDFTWLGYYKKLF	TRGV3	.	TRGJ1	14	-1	-1	29
11	1.0263491826528328E-4	TGTGCCACCTGGGACGTTGCTTATAGTAGTGATTGGATCAAGACGTTT	CATWDVAYSSDWIKTF	TRGV2	.	TRGJP2	15	-1	-1	21
11	1.0263491826528328E-4	TGTGCCACCTGGGACGGCTTTCGTATTGTTGCTTGGATCAAGACGTTT	CATWDGFRIVAWIKTF	TRGV2	.	TRGJP2	16	-1	-1	29
11	1.0263491826528328E-4	TGTGCCACCTGGGACGGGCTTTTGGAAAGTGATTGGATCAAGACGTTT	CATWDGLLESDWIKTF	TRGV2	.	TRGJP2	18	-1	-1	27
11	1.0263491826528328E-4	TGTGCCACCTGGGACGGGCCGTGGCGGAATTATTATAAGAAACTCTTT	CATWDGPWRNYYKKLF	TRGV2	.	TRGJ1	19	-1	-1	26
11	1.0263491826528328E-4	TGTGCCACCTGGGACGGGGCAGGGAGTAGTGATTGGATCAAGACGTTT	CATWDGAGSSDWIKTF	TRGV3	.	TRGJP2	17	-1	-1	24
11	1.0263491826528328E-4	TGTGCCACCTGGGACGGGAGATATAGTAGTGATTGGATCAAGACGTTT	CATWDGRYSSDWIKTF	TRGV2	.	TRGJP2	17	-1	-1	20
11	1.0263491826528328E-4	TGTGCCACCTGGGACAGGCCCTTTCGGGTTTATTATAAGAAACTCTTT	CATWDRPFRVYYKKLF	TRGV3	.	TRGJ1	19	-1	-1	29
11	1.0263491826528328E-4	TGTGCCACCTGGGACAGGAAGGCCGATGTTGGGTATAAGAAACTCTTT	CATWDRKADVGYKKLF	TRGV7	.	TRGJ1	17	-1	-1	33
11	1.0263491826528328E-4	TGTGCTGCGTGGGATTCGGTTGTCACTGGTTGGTTCAAGATATTT	CAAWDSVVTGWFKIF	TRGV10	.	TRGJP1	15	-1	-1	23
11	1.0263491826528328E-4	TGTGCCACCTGGGCTCAATATAACGGAGGGCGTAAGAAACTCTTT	CATWAQYNGGRKKLF	TRGV3	.	TRGJ1	12	-1	-1	32
11	1.0263491826528328E-4	TGTGCCACCTGGGGCCTGGGCAGGAATTATTATAAGAAACTCTTT	CATWGLGRNYYKKLF	TRGV8	.	TRGJ1	12	-1	-1	23
11	1.0263491826528328E-4	TGTGCCACCTGGGATCTGGGGCTAATTTTCGAAGAGAAACTCTTT	CATWDLGLIFEEKLF	TRGV4	.	TRGJ1	14	-1	-1	34
11	1.0263491826528328E-4	TGTGCCACCTGGGATATGATAAGTAGTGATTGGATCAAGACGTTT	CATWDMISSDWIKTF	TRGV8	.	TRGJP2	15	-1	-1	18
11	1.0263491826528328E-4	TGTGCCACCTGGGATAGTCGGGGCAAATATTATAAGAAACTCTTT	CATWDSRGKYYKKLF	TRGV8	.	TRGJ1	16	-1	-1	24
11	1.0263491826528328E-4	TGTGCCACCTGGGACTCTTATAGTAGTGATTGGATCAAGACGTTT	CATWDSYSSDWIKTF	TRGV2	.	TRGJP2	14	-1	-1	13
11	1.0263491826528328E-4	TGTGCCACCTGGGACGTACGGGGTAGTGATTGGATCAAGACGTTT	CATWDVRGSDWIKTF	TRGV2	.	TRGJP2	15	-1	-1	22
11	1.0263491826528328E-4	TGTGCCACCTGGGACGGTCCCCACCAGGATTATAAGAAACTCTTT	CATWDGPHQDYKKLF	TRGV2	.	TRGJ1	20	-1	-1	28
11	1.0263491826528328E-4	TGTGCCACCTGGGACGGTGATAGTAGTGATTGGATCAAGACGTTT	CATWDGDSSDWIKTF	TRGV2	.	TRGJP2	16	-1	-1	19
11	1.0263491826528328E-4	TGTGCCACCTGGGACGGCGGGGGTAGTGATTGGATCAAGACGTTT	CATWDGGGSDWIKTF	TRGV2	.	TRGJP2	16	-1	-1	22
11	1.0263491826528328E-4	TGTGCCACCTGGGACGGCGGGAGTAGTGATTGGATCAAGACGTTT	CATWDGGSSDWIKTF	TRGV2	.	TRGJP2	16	-1	-1	21
11	1.0263491826528328E-4	TGTGCCACCTGGGACGGGCCTTTGGATTATTATAAGAAACTCTTT	CATWDGPLDYYKKLF	TRGV2	.	TRGJ2	19	-1	-1	25
11	1.0263491826528328E-4	TGTGCCACCTGGGACGGGCCTTCCAATTATTATAAGAAACTCTTT	CATWDGPSNYYKKLF	TRGV2	.	TRGJ1	19	-1	-1	20
11	1.0263491826528328E-4	TGTGCCACCTGGGACGGGCCGTTCCCACGTTATAAGAAACTCTTT	CATWDGPFPRYKKLF	TRGV2	.	TRGJ1	29	-1	-1	29
11	1.0263491826528328E-4	TGTGCCACCTGGGACGGGCGCCGCAGGAATTATAAGAAACTCTTT	CATWDGRRRNYKKLF	TRGV2	.	TRGJ2	22	-1	-1	28
11	1.0263491826528328E-4	TGTGCCACCTGGGACGGGCGACGTTTGTATTATAAGAAACTCTTT	CATWDGRRLYYKKLF	TRGV2	.	TRGJ1	18	-1	-1	27
11	1.0263491826528328E-4	TGTGCCACCTGGGACGGGGCTAGTAGTGATTGGATCAAGACGTTT	CATWDGASSDWIKTF	TRGV2	.	TRGJP2	17	-1	-1	20
11	1.0263491826528328E-4	TGTGCCACCTGGGACGGGGATAGTAGTGATTGGATCAAGACGTTT	CATWDGDSSDWIKTF	TRGV2	.	TRGJP2	17	-1	-1	19
11	1.0263491826528328E-4	TGTGCCACCTGGGACAGCCGGGGGAAACGTTATAAGAAACTCTTT	CATWDSRGKRYKKLF	TRGV3	.	TRGJ1	16	-1	-1	29
11	1.0263491826528328E-4	TGTGCCACCTGGGACAGGCCGTTGAGTGATTGGATCAAGACGTTT	CATWDRPLSDWIKTF	TRGV3	.	TRGJP2	19	-1	-1	24
11	1.0263491826528328E-4	TGTGCCACCTGGGACAGGGCCCGGGTTCGTTATAAGAAACTCTTT	CATWDRARVRYKKLF	TRGV5	.	TRGJ1	17	-1	-1	29
11	1.0263491826528328E-4	TGTGCCACCTGGGACAGATATAGTAGTGATTGGATCAAGACGTTT	CATWDRYSSDWIKTF	TRGV2	.	TRGJP2	14	-1	-1	17
11	1.0263491826528328E-4	TGTGCCACCTGGGACAGACTTCAAGATTATTATAAGAAACTCTTT	CATWDRLQDYYKKLF	TRGV2	.	TRGJ1	14	-1	-1	25
11	1.0263491826528328E-4	TGTGCCACCTGGGAAAGAGTCCCTAATTATTATAAGAAACTCTTT	CATWERVPNYYKKLF	TRGV4	.	TRGJ1	13	-1	-1	24
11	1.0263491826528328E-4	TGTGCCACGCTCGCTATCTATAGTAGTGATTGGATCAAGACGTTT	CATLAIYSSDWIKTF	TRGV2	.	TRGJP2	7	-1	-1	18
11	1.0263491826528328E-4	TGTGCCACCTGGGATGGCCTCCTTAATCATAAGAAACTCTTT	CATWDGLLNHKKLF	TRGV4	.	TRGJ1	16	-1	-1	25
11	1.0263491826528328E-4	TGTGCCACCTGGGATAGTGGTAGTGATTGGATCAAGACGTTT	CATWDSGSDWIKTF	TRGV8	.	TRGJP2	16	-1	-1	19
11	1.0263491826528328E-4	TGTGCCACCTGGGACCCCCCCGAAAATTATAAGAAACTCTTT	CATWDPPENYKKLF	TRGV4	.	TRGJ1	13	-1	-1	25
11	1.0263491826528328E-4	TGTGCCACCTGGGACCAATGGGGGGGTTATAAGAAACTCTTT	CATWDQWGGYKKLF	TRGV8	.	TRGJ1	13	-1	-1	26
11	1.0263491826528328E-4	TGTGCCACCTGGGACGGGCTTGCCGGAGATAAGAAACTCTTT	CATWDGLAGDKKLF	TRGV2	.	TRGJ1	18	-1	-1	28
11	1.0263491826528328E-4	TGTGCCACCTGGGACGGGCTGGGGTATTATAAGAAACTCTTT	CATWDGLGYYKKLF	TRGV2	.	TRGJ1	18	-1	-1	24
11	1.0263491826528328E-4	TGTGCCACCTGGGACGGGCCCGCTTATTATAAGAAACTCTTT	CATWDGPAYYKKLF	TRGV2	.	TRGJ1	21	-1	-1	23
11	1.0263491826528328E-4	TGTGCCACCTGGGACGGGCCGGACACTTATAAGAAACTCTTT	CATWDGPDTYKKLF	TRGV2	.	TRGJ1	19	-1	-1	26
11	1.0263491826528328E-4	TGTGCCACCTGGGACGGGCCGAATTTTTATAAGAAACTCTTT	CATWDGPNFYKKLF	TRGV2	.	TRGJ1	19	-1	-1	19
11	1.0263491826528328E-4	TGTGCCACCTGGGACGGGCGTCGGTATTATAAGAAACTCTTT	CATWDGRRYYKKLF	TRGV2	.	TRGJ1	18	-1	-1	24
11	1.0263491826528328E-4	TGTGCCACCTGGGACGGGCAGGACGGCTATAAGAAACTCTTT	CATWDGQDGYKKLF	TRGV2	.	TRGJ1	18	-1	-1	27
11	1.0263491826528328E-4	TGTGCCACCTGGGACGGGGGCACTGGTTGGTTCAAGATATTT	CATWDGGTGWFKIF	TRGV2	.	TRGJP1	17	-1	-1	20
11	1.0263491826528328E-4	TGTGCCACCTGGGACGGATGGTTTGATTATAAGAAACTCTTT	CATWDGWFDYKKLF	TRGV2	.	TRGJ1	16	-1	-1	25
11	1.0263491826528328E-4	TGTGCCACCTGGGACGGACCCGATTATTATAAGAAACTCTTT	CATWDGPDYYKKLF	TRGV2	.	TRGJ1	21	-1	-1	22
11	1.0263491826528328E-4	TGTGCCACCTGGGACGAGCGTGTAGTGGTTAAGAAACTCTTT	CATWDERVVVKKLF	TRGV2	.	TRGJ1	18	-1	-1	29
11	1.0263491826528328E-4	TGTGCCACCTGGGACACACTGGGTGATTATAAGAAACTCTTT	CATWDTLGDYKKLF	TRGV2	.	TRGJ1	14	-1	-1	25
11	1.0263491826528328E-4	TGTGCCACCTGGGACAGCACGAATTATTATAAGAAACTCTTT	CATWDSTNYYKKLF	TRGV3	.	TRGJ1	16	-1	-1	19
11	1.0263491826528328E-4	TGTGCCACCTGGGACAGGCGGAGTTATTATAAGAAACTCTTT	CATWDRRSYYKKLF	TRGV3	.	TRGJ1	18	-1	-1	20
11	1.0263491826528328E-4	TGTGCCACCTGGGACAGGCAAAGTGATTGGATCAAGACGTTT	CATWDRQSDWIKTF	TRGV3	.	TRGJP2	18	-1	-1	21
11	1.0263491826528328E-4	TGTGCCACCTGGGAACCGAGTAGTGATTGGATCAAGACGTTT	CATWEPSSDWIKTF	TRGV2	.	TRGJP2	13	-1	-1	18
11	1.0263491826528328E-4	TGTGCCACCCATATACGCGGGGATTATTATAAGAAACTCTTT	CATHIRGDYYKKLF	TRGV7	.	TRGJ1	8	-1	-1	22
11	1.0263491826528328E-4	TGTGCTGCGTGGGATTATAATTATTATAAGAAACTCTTT	CAAWDYNYYKKLF	TRGV10	.	TRGJ1	16	-1	-1	18
11	1.0263491826528328E-4	TGTGCTGCGTGGGATAACCCTGGTTGGTTCAAGATATTT	CAAWDNPGWFKIF	TRGV10	.	TRGJP1	17	-1	-1	8
11	1.0263491826528328E-4	TGTGCCACCTGGGGTACGAATTATTATAAGAAACTCTTT	CATWGTNYYKKLF	TRGV2	.	TRGJ2	12	-1	-1	16
11	1.0263491826528328E-4	TGTGCCACCTGGGGGGAAAATTATTATAAGAAACTCTTT	CATWGENYYKKLF	TRGV5	.	TRGJ1	12	-1	-1	18
11	1.0263491826528328E-4	TGTGCCACCTGGGATGGGCTTGGTTATAAGAAACTCTTT	CATWDGLGYKKLF	TRGV4	.	TRGJ1	18	-1	-1	23
11	1.0263491826528328E-4	TGTGCCACCTGGGATGGGCTAGGTTATAAGAAACTCTTT	CATWDGLGYKKLF	TRGV4	.	TRGJ1	18	-1	-1	23
11	1.0263491826528328E-4	TGTGCCACCTGGGATGGGCGCGGTTATAAGAAACTCTTT	CATWDGRGYKKLF	TRGV4	.	TRGJ1	18	-1	-1	23
11	1.0263491826528328E-4	TGTGCCACCTGGGATGGAGATTATTATAAGAAACTCTTT	CATWDGDYYKKLF	TRGV4	.	TRGJ1	16	-1	-1	19
11	1.0263491826528328E-4	TGTGCCACCTGGGATGGAAGTTATTATAAGAAACTCTTT	CATWDGSYYKKLF	TRGV4	.	TRGJ1	16	-1	-1	16
11	1.0263491826528328E-4	TGTGCCACCTGGGATGAGGCCCCGTATAAGAAACTCTTT	CATWDEAPYKKLF	TRGV8	.	TRGJ1	20	-1	-1	24
11	1.0263491826528328E-4	TGTGCCACCTGGGATAGGCTTGGTTATAAGAAACTCTTT	CATWDRLGYKKLF	TRGV8	.	TRGJ1	18	-1	-1	23
11	1.0263491826528328E-4	TGTGCCACCTGGGATAGGGGGTGGTATAAGAAACTCTTT	CATWDRGWYKKLF	TRGV8	.	TRGJ1	17	-1	-1	24
11	1.0263491826528328E-4	TGTGCCACCTGGGACCCTTTTGTGTATAAGAAACTCTTT	CATWDPFVYKKLF	TRGV2	.	TRGJ1	14	-1	-1	24
11	1.0263491826528328E-4	TGTGCCACCTGGGACGGTGTAGGGGATAAGAAACTCTTT	CATWDGVGDKKLF	TRGV2	.	TRGJ1	16	-1	-1	25
11	1.0263491826528328E-4	TGTGCCACCTGGGACGGGCTTTGGTATAAGAAACTCTTT	CATWDGLWYKKLF	TRGV2	.	TRGJ1	18	-1	-1	24
11	1.0263491826528328E-4	TGTGCCACCTGGGACGGGCTCCTTTATAAGAAACTCTTT	CATWDGLLYKKLF	TRGV2	.	TRGJ2	18	-1	-1	23
11	1.0263491826528328E-4	TGTGCCACCTGGGACGGGCCGTTTGGAAAGAAACTCTTT	CATWDGPFGKKLF	TRGV2	.	TRGJ1	19	-1	-1	27
11	1.0263491826528328E-4	TGTGCCACCTGGGACGGGCCAGGTTTCTGGAAACTCTTT	CATWDGPGFWKLF	TRGV2	.	TRGJ1	19	-1	-1	29
11	1.0263491826528328E-4	TGTGCCACCTGGGACGGGCGTCGCTATAAGAAACTCTTT	CATWDGRRYKKLF	TRGV2	.	TRGJ1	18	-1	-1	24
11	1.0263491826528328E-4	TGTGCCACCTGGGACGACTATTATTATAAGAAACTCTTT	CATWDDYYYKKLF	TRGV2	.	TRGJ1	15	-1	-1	19
11	1.0263491826528328E-4	TGTGCCACCTGGGACAGTTGCCATTATAAGAAACTCTTT	CATWDSCHYKKLF	TRGV7	.	TRGJ1	16	-1	-1	22
11	1.0263491826528328E-4	TGTGCCACCTGGGACAGGCAGGATTATAAGAAACTCTTT	CATWDRQDYKKLF	TRGV7	.	TRGJ1	18	-1	-1	22
11	1.0263491826528328E-4	TGTGCCACCTGGGACAGGGATTATTATAAGAAACTCTTT	CATWDRDYYKKLF	TRGV3	.	TRGJ1	17	-1	-1	19
11	1.0263491826528328E-4	TGTGCCACCTGGGACAGGAATTATTATAAGAAACTCTTT	CATWDRNYYKKLF	TRGV7	.	TRGJ1	17	-1	-1	17
11	1.0263491826528328E-4	TGTGCCACCTGGGACAAACCCGGGTATAAGAAACTCTTT	CATWDKPGYKKLF	TRGV2	.	TRGJ1	14	-1	-1	24
11	1.0263491826528328E-4	TGTGCCACCTGGGAGGGGAATTATTATAAGAAACTCTTT	CATWEGNYYKKLF	TRGV8	.	TRGJ1	13	-1	-1	17
11	1.0263491826528328E-4	TGTGCCACCTGGATTAGTAGTGATTGGATCAAGACGTTT	CATWISSDWIKTF	TRGV8	.	TRGJP2	11	-1	-1	14
11	1.0263491826528328E-4	TGTGCCACCCCCCTTTTGCCGGAGTATAAGAAACTCTTT	CATPLLPEYKKLF	TRGV4	.	TRGJ1	8	-1	-1	24
11	1.0263491826528328E-4	TGTGCTGCGTGGGATTCGGGTTGGTTCAAGATATTT	CAAWDSGWFKIF	TRGV10	.	TRGJP1	15	-1	-1	18
11	1.0263491826528328E-4	TGTGCTGCGTGGGATTATAGTTGGTTCAAGATATTT	CAAWDYSWFKIF	TRGV10	.	TRGJP1	16	-1	-1	19
11	1.0263491826528328E-4	TGTGCCTTGTGGGTTAAAAGTTATAAGAAGCTCTTT	CALWVKSYKKLF	TRGV9	.	TRGJ1	12	-1	-1	20
11	1.0263491826528328E-4	TGTGCCACCTTTCCGAATTATTATAAGAAACTCTTT	CATFPNYYKKLF	TRGV4	.	TRGJ1	9	-1	-1	13
11	1.0263491826528328E-4	TGTGCCACCTGTTACCCATATTATAAGAAACTCTTT	CATCYPYYKKLF	TRGV3	.	TRGJ1	10	-1	-1	18
11	1.0263491826528328E-4	TGTGCCACCTGGGTTGTGGATTATAAGAAACTCTTT	CATWVVDYKKLF	TRGV2	.	TRGJ1	12	-1	-1	19
11	1.0263491826528328E-4	TGTGCCACCTGGGTTGAGTATTATAAGAAACTCTTT	CATWVEYYKKLF	TRGV4	.	TRGJ1	15	-1	-1	18
11	1.0263491826528328E-4	TGTGCCACCTGGGTCCCACATTATAAGAAACTCTTT	CATWVPHYKKLF	TRGV8	.	TRGJ1	12	-1	-1	19
11	1.0263491826528328E-4	TGTGCCACCTGGGATTCCTATTATAAGAAACTCTTT	CATWDSYYKKLF	TRGV4	.	TRGJ1	14	-1	-1	18
11	1.0263491826528328E-4	TGTGCCACCTGGGATGGCGGGGATAAGAAACTCTTT	CATWDGGDKKLF	TRGV4	.	TRGJ1	16	-1	-1	22
11	1.0263491826528328E-4	TGTGCCACCTGGGATGGGCCCGATGAGAAACTCTTT	CATWDGPDEKLF	TRGV4	.	TRGJ1	20	-1	-1	22
11	1.0263491826528328E-4	TGTGCCACCTGGGATGGGGACTATAAGAAACTCTTT	CATWDGDYKKLF	TRGV4	.	TRGJ1	17	-1	-1	21
11	1.0263491826528328E-4	TGTGCCACCTGGGATATTTATTATAAGAAACTCTTT	CATWDIYYKKLF	TRGV8	.	TRGJ1	15	-1	-1	17
11	1.0263491826528328E-4	TGTGCCACCTGGGATAGGCCTCGTAAGAAACTCTTT	CATWDRPRKKLF	TRGV8	.	TRGJ1	20	-1	-1	23
11	1.0263491826528328E-4	TGTGCCACCTGGGATAGGCACCGAAAGAAACTCTTT	CATWDRHRKKLF	TRGV8	.	TRGJ1	18	-1	-1	24
11	1.0263491826528328E-4	TGTGCCACCTGGGATAATTATTATAAGAAACTCTTT	CATWDNYYKKLF	TRGV8	.	TRGJ1	15	-1	-1	15
11	1.0263491826528328E-4	TGTGCCACCTGGGATAACGTTTATAAGAAACTCTTT	CATWDNVYKKLF	TRGV8	.	TRGJ1	15	-1	-1	20
11	1.0263491826528328E-4	TGTGCCACCTGGGACTGTTATTATAAGAAACTCTTT	CATWDCYYKKLF	TRGV4	.	TRGJ1	13	-1	-1	17
11	1.0263491826528328E-4	TGTGCCACCTGGGACTATGATTATAAGAAACTCTTT	CATWDYDYKKLF	TRGV7	.	TRGJ1	14	-1	-1	16
11	1.0263491826528328E-4	TGTGCCACCTGGGACCCCAGATCGGGGAAACTCTTT	CATWDPRSGKLF	TRGV8	.	TRGJ1	13	-1	-1	26
11	1.0263491826528328E-4	TGTGCCACCTGGGACCGGAATTATAAGAAACTCTTT	CATWDRNYKKLF	TRGV8	.	TRGJ1	13	-1	-1	19
11	1.0263491826528328E-4	TGTGCCACCTGGGACCAGCGATATAAGAAACTCTTT	CATWDQRYKKLF	TRGV2	.	TRGJ2	14	-1	-1	21
11	1.0263491826528328E-4	TGTGCCACCTGGGACGCCGATTATAAGAAACTCTTT	CATWDADYKKLF	TRGV2	.	TRGJ1	15	-1	-1	19
11	1.0263491826528328E-4	TGTGCCACCTGGGACGCAAACCTGGGGAAACTCTTT	CATWDANLGKLF	TRGV2	.	TRGJ1	15	-1	-1	26
11	1.0263491826528328E-4	TGTGCCACCTGGGACGGCGGTTGGTTCAAGATATTT	CATWDGGWFKIF	TRGV2	.	TRGJP1	16	-1	-1	18
11	1.0263491826528328E-4	TGTGCCACCTGGGACGGGCCTTGGACCAAGACGTTT	CATWDGPWTKTF	TRGV2	.	TRGJP2	19	-1	-1	20
11	1.0263491826528328E-4	TGTGCCACCTGGGACGGGCGCCCTAAGAAACTCTTT	CATWDGRPKKLF	TRGV2	.	TRGJ1	18	-1	-1	23
11	1.0263491826528328E-4	TGTGCCACCTGGGACACTTATTATAAGAAACTCTTT	CATWDTYYKKLF	TRGV3	.	TRGJ1	15	-1	-1	17
11	1.0263491826528328E-4	TGTGCCACCTGGGACACTGGTTGGTTCAAGATATTT	CATWDTGWFKIF	TRGV2	.	TRGJP1	14	-1	-1	14
11	1.0263491826528328E-4	TGTGCCACCTGGGACACCTATTATAAGAAACTCTTT	CATWDTYYKKLF	TRGV3	.	TRGJ1	15	-1	-1	18
11	1.0263491826528328E-4	TGTGCCACCTGGGACACCAACCATAAGAAACTCTTT	CATWDTNHKKLF	TRGV7	.	TRGJ1	15	-1	-1	22
11	1.0263491826528328E-4	TGTGCCACCTGGGACAGTCATTATAAGAAACTCTTT	CATWDSHYKKLF	TRGV7	.	TRGJ1	16	-1	-1	19
11	1.0263491826528328E-4	TGTGCCACCTGGGACAGTGATTGGATCAAGACGTTT	CATWDSDWIKTF	TRGV2	.	TRGJP2	14	-1	-1	15
11	1.0263491826528328E-4	TGTGCCACCTGGGACAGGCCGATTAAGAAACTCTTT	CATWDRPIKKLF	TRGV7	.	TRGJ1	19	-1	-1	23
11	1.0263491826528328E-4	TGTGCCACCTGGGACAGGCGTTGGAAGAAACTCTTT	CATWDRRWKKLF	TRGV5	.	TRGJ1	18	-1	-1	24
11	1.0263491826528328E-4	TGTGCCACCTGGGACAGGCGCGGTAAGAAACTCTTT	CATWDRRGKKLF	TRGV5	.	TRGJ1	18	-1	-1	23
11	1.0263491826528328E-4	TGTGCCACCTGGGACAGGGATTATAAGAAACTCTTT	CATWDRDYKKLF	TRGV3	.	TRGJ1	17	-1	-1	19
11	1.0263491826528328E-4	TGTGCCACCTGGGACAGGATCCGGAAGAAACTCTTT	CATWDRIRKKLF	TRGV3	.	TRGJ1	17	-1	-1	24
11	1.0263491826528328E-4	TGTGCCACCTGGGACAGACGTTATAAGAAACTCTTT	CATWDRRYKKLF	TRGV4	.	TRGJ1	13	-1	-1	20
11	1.0263491826528328E-4	TGTGCCACCTGGGACAATCATTATAAGAAACTCTTT	CATWDNHYKKLF	TRGV2	.	TRGJ1	14	-1	-1	15
11	1.0263491826528328E-4	TGTGCCACCTGGGAGTTTTATTATAAGAAACTCTTT	CATWEFYYKKLF	TRGV4	.	TRGJ1	13	-1	-1	17
11	1.0263491826528328E-4	TGTGCCACCCGGGGGGGTGATTGGATCAAGACGTTT	CATRGGDWIKTF	TRGV3	.	TRGJP2	12	-1	-1	16
11	1.0263491826528328E-4	TGTGCTGCGTGGGACGGTTGGTTCAAGATATTT	CAAWDGWFKIF	TRGV10	.	TRGJP1	13	-1	-1	15
11	1.0263491826528328E-4	TGTGCTGGCGACACTGGTTGGTTCAAGATATTT	CAGDTGWFKIF	TRGV10	.	TRGJP1	6	-1	-1	11
11	1.0263491826528328E-4	TGTGCCACCTGGGTTACCGATAAGAAACTCTTT	CATWVTDKKLF	TRGV4	.	TRGJ1	12	-1	-1	19
11	1.0263491826528328E-4	TGTGCCACCTGGGCGTATTATAAGAAACTCTTT	CATWAYYKKLF	TRGV8	.	TRGJ1	12	-1	-1	15
11	1.0263491826528328E-4	TGTGCCACCTGGGATGTGGATAAGAAACTCTTT	CATWDVDKKLF	TRGV4	.	TRGJ1	15	-1	-1	19
11	1.0263491826528328E-4	TGTGCCACCTGGGATAGGGGGAAGAAACTCTTT	CATWDRGKKLF	TRGV8	.	TRGJ1	17	-1	-1	21
11	1.0263491826528328E-4	TGTGCCACCTGGGATAGGAGGAGGAAACTCTTT	CATWDRRRKLF	TRGV8	.	TRGJ1	17	-1	-1	23
11	1.0263491826528328E-4	TGTGCCACCTGGGACGCTTATAAGAAACTCTTT	CATWDAYKKLF	TRGV2	.	TRGJ2	15	-1	-1	17
11	1.0263491826528328E-4	TGTGCCACCTGGGACGGTTTATGGAAACTCTTT	CATWDGLWKLF	TRGV2	.	TRGJ1	16	-1	-1	23
[truncated: 4,512 more rows]
