# Supplementary material for: Dissection of the Human T-Cell Receptor γ Gene Repertoire in the Brain and Peripheral Blood Identifies Age- and Alzheimer's Disease-Associated Clonotype Profiles
Source: Front Immunol. 2020 Jan 29;11:12. doi: 10.3389/fimmu.2020.00012 (PMC7025544; doi:10.3389/fimmu.2020.00012)
Supplement: Supplementary file 5 [file Data_Sheet_2.zip › repertoires_corrected_and_decontaminated/A1092.txt]

count	freq	cdr3nt	cdr3aa	v	d	j	VEnd	DStart	DEnd	JStart
4538	0.0564835328968659	TGTGCCTTGTGGGAGGCGCGGCAAGAGTTGGGCAAAAAAATCAAGGTATTT	CALWEARQELGKKIKVF	TRGV9	.	TRGJP	18	-1	-1	19
2227	0.027719001269572576	TGTGCCTTGTGGTTGGGCAAAAAAATCAAGGTATTT	CALWLGKKIKVF	TRGV9	.	TRGJP	11	-1	-1	11
2035	0.025329217594782304	TGTGCCTTGTGGGAGGGTCAAGAGTTGGGCAAAAAAATCAAGGTATTT	CALWEGQELGKKIKVF	TRGV9	.	TRGJP	15	-1	-1	14
1931	0.02403475143760424	TGTGCCACCTGGGACAACTTGGGATATAAGAAACTCTTT	CATWDNLGYKKLF	TRGV5	.	TRGJ1	15	-1	-1	24
1387	0.01726369769236514	TGTGCCTTGTGGGAGGTGCGACAAGAGTTGGGCAAAAAAATCAAGGTATTT	CALWEVRQELGKKIKVF	TRGV9	.	TRGJP	18	-1	-1	21
923	0.011488387144955316	TGTGCCTTGTGGGAGGAACAAGAGTTGGGCAAAAAAATCAAGGTATTT	CALWEEQELGKKIKVF	TRGV9	.	TRGJP	15	-1	-1	18
847	0.0105424311070175	TGTGCCTTGTGGGAGGCCCCTTATTATAAGAAACTCTTT	CALWEAPYYKKLF	TRGV9	.	TRGJ2	15	-1	-1	20
727	0.00904881631027358	TGTGCCTTGTGGGAGCCTGCAGTAGGGAAGTTGGGCAAAAAAATCAAGGTATTT	CALWEPAVGKLGKKIKVF	TRGV9	.	TRGJP	14	-1	-1	28
619	0.007704562993204053	TGTGCCACCTGGGGGGTCCTTTATTATAAGAAACTCTTT	CATWGVLYYKKLF	TRGV2	.	TRGJ2	12	-1	-1	20
494	0.006148714246595803	TGTGCCACCTGGGCCTGGGAGTATTATAAGAAACTCTTT	CATWAWEYYKKLF	TRGV8	.	TRGJ1	12	-1	-1	21
450	0.005601055487789699	TGTGCTGCGTGGGATTATTATAAGAAACTCTTT	CAAWDYYKKLF	TRGV10	.	TRGJ1	16	-1	-1	13
448	0.005576161907843967	TGTGCCTTGTGGGAGAAAGAGTTGGGCAAAAAAATCAAGGTATTT	CALWEKELGKKIKVF	TRGV9	.	TRGJP	14	-1	-1	16
419	0.005215204998630853	TGTGCCTTGTGGGAGGTGCTGTCTGAGTTGGGCAAAAAAATCAAGGTATTT	CALWEVLSELGKKIKVF	TRGV9	.	TRGJP	18	-1	-1	24
371	0.004617759079933286	TGTGCCTTGTGGGCCCAAGAGTTGGGCAAAAAAATCAAGGTATTT	CALWAQELGKKIKVF	TRGV9	.	TRGJP	12	-1	-1	15
342	0.004256802170720171	TGTGCCTTGTTCATAGAGTATAAGAAACTCTTT	CALFIEYKKLF	TRGV9	.	TRGJ2	9	-1	-1	18
319	0.003970526001344253	TGTGCCACCTGGGCCCCTTATTATAAGAAACTCTTT	CATWAPYYKKLF	TRGV8	.	TRGJ1	12	-1	-1	17
317	0.003945632421398521	TGTGCTGCGTGGGATTATAAAAGACTCTTT	CAAWDYKRLF	TRGV10	.	TRGJ2	16	-1	-1	13
305	0.0037962709417241293	TGTGCCTTGTGGGAGGTGGCAGAGTTGGGCAAAAAAATCAAGGTATTT	CALWEVAELGKKIKVF	TRGV9	.	TRGJP	17	-1	-1	17
287	0.0035722287222125413	TGTGCCACCTGGGATGCCACTGGTTGGTTCAAGATATTT	CATWDATGWFKIF	TRGV4	.	TRGJP1	15	-1	-1	13
284	0.0035348883522939435	TGTGCCACCTGGGATAAGAAACTCTTT	CATWDKKLF	TRGV8	.	TRGJ2	15	-1	-1	13
279	0.0034726544024296134	TGTGCCTTGTGGGAGGTGCTGCTCTTT	CALWEVLLF	TRGV9	.	TRGJ1	18	-1	-1	21
262	0.0032610589728908914	TGTGCCTTGTGGGAGGGGGAAGAGTTGGGCAAAAAAATCAAGGTATTT	CALWEGEELGKKIKVF	TRGV9	.	TRGJP	15	-1	-1	15
198	0.0024644644146274678	TGTGCCTTGTCCGAATATAAGAAACTCTTT	CALSEYKKLF	TRGV9	.	TRGJ1	9	-1	-1	15
196	0.0024395708346817355	TGTGCCTTGTGGGAGGTGCGAGAGTTGGGCAAAAAAATCAAGGTATTT	CALWEVRELGKKIKVF	TRGV9	.	TRGJP	18	-1	-1	17
193	0.0024022304647631377	TGTGCCTTGTGGGAGGTGCGGGAGTTGGGCAAAAAAATCAAGGTATTT	CALWEVRELGKKIKVF	TRGV9	.	TRGJP	18	-1	-1	21
192	0.0023897836747902718	TGTGCTGCGTGGGATTATAAGAAACTCTTT	CAAWDYKKLF	TRGV10	.	TRGJ2	16	-1	-1	13
174	0.002165741455278684	TGTGCCTTGTGGGAGGTAGGAGAGTTGGGCAAAAAAATCAAGGTATTT	CALWEVGELGKKIKVF	TRGV9	.	TRGJP	16	-1	-1	20
169	0.0021035075054143537	TGTGCCTTGTGGGAGGTGCAGTATAAGAAACTCTTT	CALWEVQYKKLF	TRGV9	.	TRGJ1	19	-1	-1	21
166	0.0020661671354957555	TGTGCCTTGTGGGAGGTGCGGGGTTATAAGAAACTCTTT	CALWEVRGYKKLF	TRGV9	.	TRGJ1	18	-1	-1	23
151	0.0018794652859027657	TGTGCCTTGTGGGAGATAGGTTTGGCGAAACTCTTT	CALWEIGLAKLF	TRGV9	.	TRGJ1	14	-1	-1	26
144	0.0017923377560927036	TGTGCCTTGTGGGAGGTGCAGGGGGAGTTGGGCAAAAAAATCAAGGTATTT	CALWEVQGELGKKIKVF	TRGV9	.	TRGJP	19	-1	-1	24
143	0.0017798909661198377	TGTGCCTTGTGGGAGGTGCATTATAAGAAACTCTTT	CALWEVHYKKLF	TRGV9	.	TRGJ1	19	-1	-1	19
141	0.0017549973861741056	TGTGCCTTGTGGGCTAAGAAACTCTTT	CALWAKKLF	TRGV9	.	TRGJ1	12	-1	-1	14
132	0.0016429762764183116	TGTGCCTTGTGGGAGGTGGAATATTATAAGAAACTCTTT	CALWEVEYYKKLF	TRGV9	.	TRGJ1	17	-1	-1	18
131	0.0016305294864454457	TGTGCCTTGTGGGAGGTGCACAGGAAACTCTTT	CALWEVHRKLF	TRGV9	.	TRGJ1	20	-1	-1	23
128	0.0015931891165268477	TGTGCCTTGTGGGAGGATCAAGAGTTGGGCAAAAAAATCAAGGTATTT	CALWEDQELGKKIKVF	TRGV9	.	TRGJP	15	-1	-1	18
128	0.0015931891165268477	TGTGCCTTGTGGGAGCCGAACCTCTTT	CALWEPNLF	TRGV9	.	TRGJ1	23	-1	-1	17
126	0.0015682955365811156	TGTGCCTTGTGGGAGGATTATTATAAGAAACTCTTT	CALWEDYYKKLF	TRGV9	.	TRGJ1	15	-1	-1	16
121	0.0015060615867167858	TGTGCTGCGTGGGATTTCTATTATAAGAAACTCTTT	CAAWDFYYKKLF	TRGV10	.	TRGJ1	15	-1	-1	18
118	0.0014687212167981878	TGTGCCTTGTGGGATGTTTATAAGAAACTCTTT	CALWDVYKKLF	TRGV9	.	TRGJ1	16	-1	-1	17
117	0.0014562744268253219	TGTGCCTTGTGGGGCCAAAAGAAACTCTTT	CALWGQKKLF	TRGV9	.	TRGJ1	12	-1	-1	18
115	0.0014313808468795898	TGTGCCTTGTGGGAGGATAAGAAACTCTTT	CALWEDKKLF	TRGV9	.	TRGJ2	15	-1	-1	16
113	0.0014064872669338577	TGTGCCTTGTGGGAGGTGGGTCCCGAGTACGAGTTGGGCAAAAAAATCAAGGTATTT	CALWEVGPEYELGKKIKVF	TRGV9	.	TRGJP	17	-1	-1	30
112	0.0013940404769609918	TGTGCCTTGTGGGAGGCACATCAAGAGTTGGGCAAAAAAATCAAGGTATTT	CALWEAHQELGKKIKVF	TRGV9	.	TRGJP	15	-1	-1	21
109	0.0013567001070423938	TGTGCCTTGTGGGAGTCTGAGTTGGGCAAAAAAATCAAGGTATTT	CALWESELGKKIKVF	TRGV9	.	TRGJP	14	-1	-1	18
109	0.0013567001070423938	TGTGCTGCGTGGGGGGAGTATAAGAAACTCTTT	CAAWGEYKKLF	TRGV10	.	TRGJ1	12	-1	-1	18
108	0.0013442533170695279	TGTGCCTTGACCCGGGCCCTCTTT	CALTRALF	TRGV9	.	TRGJ1	8	-1	-1	18
107	0.0013318065270966617	TGTGCCACCTGGGACAGGCTGGGGTATTATAAGAAACTCTTT	CATWDRLGYYKKLF	TRGV3	.	TRGJ2	18	-1	-1	24
107	0.0013318065270966617	TGTGCCTTGTGGGATTTTTATAAGAAACTCTTT	CALWDFYKKLF	TRGV9	.	TRGJ1	13	-1	-1	13
106	0.0013193597371237958	TGTGCCTTGTGGGAGGTGGGGTATAAGAAACTCTTT	CALWEVGYKKLF	TRGV9	.	TRGJ1	17	-1	-1	21
105	0.0013069129471509299	TGTGCCTTGTGGGAGGTGCGGTATAAGAAACTCTTT	CALWEVRYKKLF	TRGV9	.	TRGJ1	18	-1	-1	21
104	0.0012944661571780637	TGTGCCTTGTGGAAGAAACTCTTT	CALWKKLF	TRGV9	.	TRGJ1	14	-1	-1	12
101	0.0012571257872594657	TGTGCCTTGTGGGAGAGACGGCTCTTT	CALWERRLF	TRGV9	.	TRGJ1	14	-1	-1	21
100	0.0012446789972865998	TGTGCCTTGTGCGTCCTCTTT	CALCVLF	TRGV9	.	TRGJ1	10	-1	-1	15
98	0.0012197854173408677	TGTGCCTTGTGTCAATTGGTGTGGAAACTCTTT	CALCQLVWKLF	TRGV9	.	TRGJ1	10	-1	-1	23
96	0.0011948918373951359	TGTGCCTTGTGGGAGGTGCCGTCCGAGTTGGGCAAAAAAATCAAGGTATTT	CALWEVPSELGKKIKVF	TRGV9	.	TRGJP	18	-1	-1	24
93	0.0011575514674765379	TGTGCCTTGTGGGAGGTGCATGGTTATTATAAGAAACTCTTT	CALWEVHGYYKKLF	TRGV9	.	TRGJ1	19	-1	-1	23
93	0.0011575514674765379	TGTGCCTTGTGGTATTATTATAAGAAACTCTTT	CALWYYYKKLF	TRGV9	.	TRGJ1	11	-1	-1	13
92	0.0011451046775036717	TGTGCCTGGTCCTGGTGGAAACTCTTT	CAWSWWKLF	TRGV9	.	TRGJ1	9	-1	-1	17
91	0.0011326578875308058	TGTGCCTTGTGGGAGGTGGAAAATTATAAGAAACTCTTT	CALWEVENYKKLF	TRGV9	.	TRGJ1	17	-1	-1	22
91	0.0011326578875308058	TGTGCCTTGTGGGAAATCACTGGTTGGTTCAAGATATTT	CALWEITGWFKIF	TRGV9	.	TRGJP1	13	-1	-1	17
90	0.0011202110975579399	TGTGCTGCGTGGGATACCACTGGTTGGTTCAAGATATTT	CAAWDTTGWFKIF	TRGV10	.	TRGJP1	14	-1	-1	13
90	0.0011202110975579399	TGTGCTGCGTGGGATTGTAAGAAACTCTTT	CAAWDCKKLF	TRGV10	.	TRGJ2	15	-1	-1	13
90	0.0011202110975579399	TGTGCCTTGTGGGAGGTGCAGGATCTCTTT	CALWEVQDLF	TRGV9	.	TRGJ1	19	-1	-1	24
90	0.0011202110975579399	TGTGCCTTGTTGGAACTCTTT	CALLELF	TRGV9	.	TRGJ1	13	-1	-1	13
89	0.0011077643075850737	TGTGCTGCGTGGGACCACAAACGGAATTATTATAAGAAACTCTTT	CAAWDHKRNYYKKLF	TRGV10	.	TRGJ1	13	-1	-1	23
89	0.0011077643075850737	TGTGCCTTGTGGGGGGCGCTCTTT	CALWGALF	TRGV9	.	TRGJ2	18	-1	-1	18
88	0.0010953175176122078	TGTGCCTTCGGGCTCTTCGTTGGTAAGAAACTCTTT	CAFGLFVGKKLF	TRGV9	.	TRGJ1	7	-1	-1	23
88	0.0010953175176122078	TGTGCCTTGTGGGATTTTCCCGTGAGGAAACTCTTT	CALWDFPVRKLF	TRGV9	.	TRGJ1	13	-1	-1	26
87	0.001082870727639342	TGTGCCTTGTGCCATAAGAAACTCTTT	CALCHKKLF	TRGV9	.	TRGJ1	10	-1	-1	13
87	0.001082870727639342	TGTGCCTTGTGGTATAAGAAACTCTTT	CALWYKKLF	TRGV9	.	TRGJ1	11	-1	-1	12
87	0.001082870727639342	TGTGCCTTGTGGGTTTATTATAAGAAACTCTTT	CALWVYYKKLF	TRGV9	.	TRGJ1	12	-1	-1	14
85	0.0010579771476936098	TGTGCCTTGTGGGAGGTGAGGGAGTTGGGCAAAAAAATCAAGGTATTT	CALWEVRELGKKIKVF	TRGV9	.	TRGJP	17	-1	-1	21
85	0.0010579771476936098	TGTGCTGCGTGGTACACTGGTTGGTTCAAGATATTT	CAAWYTGWFKIF	TRGV10	.	TRGJP1	11	-1	-1	14
85	0.0010579771476936098	TGTGCCTTGTGGGAGGTTTATTATAAGAAACTCTTT	CALWEVYYKKLF	TRGV9	.	TRGJ1	16	-1	-1	17
85	0.0010579771476936098	TGTGCCTTGTGGCTTTATTATAAGAAACTCTTT	CALWLYYKKLF	TRGV9	.	TRGJ1	11	-1	-1	14
85	0.0010579771476936098	TGTGCCTTGTGGGAGCCGGGGGAACTCTTT	CALWEPGELF	TRGV9	.	TRGJ1	14	-1	-1	22
83	0.0010330835677478778	TGTGCTGCGTGGGCCTATAAGAAACTCTTT	CAAWAYKKLF	TRGV10	.	TRGJ1	12	-1	-1	15
83	0.0010330835677478778	TGTGCCTTGTGGGAGGTGCCTCTCTTT	CALWEVPLF	TRGV9	.	TRGJ2	18	-1	-1	21
82	0.0010206367777750118	TGTGCCTTGTGGGAGGCGCAAGAGTTGGGCAAAAAAATCAAGGTATTT	CALWEAQELGKKIKVF	TRGV9	.	TRGJP	19	-1	-1	17
82	0.0010206367777750118	TGTGCTGCGTCCTTTTATAAGAAACTCTTT	CAASFYKKLF	TRGV10	.	TRGJ1	9	-1	-1	14
81	0.001008189987802146	TGTGCCACCTGGAGTGTAGGGAAACTCTTT	CATWSVGKLF	TRGV4	.	TRGJ1	11	-1	-1	20
81	0.001008189987802146	TGTGCCTTGAAACGACTCTTT	CALKRLF	TRGV9	.	TRGJ1	8	-1	-1	14
80	9.957431978292798E-4	TGTGCCTTGTGGGAGGCCAGATGCCAGGAGAAACTCTTT	CALWEARCQEKLF	TRGV9	.	TRGJ1	15	-1	-1	28
80	9.957431978292798E-4	TGTGCCACCTGGGACGGGCATTATAAGAAACTCTTT	CATWDGHYKKLF	TRGV2	.	TRGJ1	18	-1	-1	19
80	9.957431978292798E-4	TGTGGGTGGGAGAAACTCTTT	CGWEKLF	TRGV9	.	TRGJ1	3	-1	-1	10
80	9.957431978292798E-4	TGTGCCACCTGGGGTTATTATAAGAAACTCTTT	CATWGYYKKLF	TRGV5	.	TRGJ1	12	-1	-1	14
79	9.832964078564138E-4	TGTGCCTTGTGGGAGGTGCCCTTCCTCCACAAACTCTTT	CALWEVPFLHKLF	TRGV9	.	TRGJ1	24	-1	-1	30
79	9.832964078564138E-4	TGTGCCTTGTGGGCCCCCAAGAAACTCTTT	CALWAPKKLF	TRGV9	.	TRGJ1	12	-1	-1	18
78	9.708496178835478E-4	TGTGCTGCGTGGGATTATTATTATAAGAAACTCTTT	CAAWDYYYKKLF	TRGV10	.	TRGJ1	16	-1	-1	16
78	9.708496178835478E-4	TGTGCTGCGTGGGAACGTAAGAAACTCTTT	CAAWERKKLF	TRGV10	.	TRGJ1	19	-1	-1	17
77	9.584028279106819E-4	TGTGCCTTGTGGGAGGTCCGAGAGTTGGGCAAAAAAATCAAGGTATTT	CALWEVRELGKKIKVF	TRGV9	.	TRGJP	16	-1	-1	20
77	9.584028279106819E-4	TGTGCCTTGTGTTCTGGAGGGAAACTCTTT	CALCSGGKLF	TRGV9	.	TRGJ1	10	-1	-1	20
76	9.459560379378158E-4	TGTGCCACCTGGGACACCCCTCCCAATTATTATAAGAAACTCTTT	CATWDTPPNYYKKLF	TRGV5	.	TRGJ1	15	-1	-1	24
76	9.459560379378158E-4	TGTGCCACCTGGGACAGGCCCCATTATTATAAGAAACTCTTT	CATWDRPHYYKKLF	TRGV3	.	TRGJ1	19	-1	-1	22
76	9.459560379378158E-4	TGTGCCTTGTGGGAGCCGAGGAGGAAACTCTTT	CALWEPRRKLF	TRGV9	.	TRGJ1	14	-1	-1	23
76	9.459560379378158E-4	TGTGCCTTGTTT	CALF	TRGV9	.	TRGJP2	9	-1	-1	8
75	9.335092479649498E-4	TGTGCCTTGTGGGAGGTGCTAGGTCTTAATTATAAGAAACTCTTT	CALWEVLGLNYKKLF	TRGV9	.	TRGJ1	18	-1	-1	28
75	9.335092479649498E-4	TGTGCCTTGTGGGAGGCCAAGGTCTGCGCGAAACTCTTT	CALWEAKVCAKLF	TRGV9	.	TRGJ1	15	-1	-1	29
75	9.335092479649498E-4	TGTGCCTTGTGGGAGGAGAATTATTATAAGAAACTCTTT	CALWEENYYKKLF	TRGV9	.	TRGJ1	15	-1	-1	17
75	9.335092479649498E-4	TGTGCTGCGAAACTCTTT	CAAKLF	TRGV10	.	TRGJ1	8	-1	-1	8
75	9.335092479649498E-4	TCCCCCCTCTTT	SPLF	TRGV10	.	TRGJ1	0	-1	-1	6
74	9.210624579920839E-4	TGTGCCTTGTGGGAGGTGCGTGTATCTGAGTTGGGCAAAAAAATCAAGGTATTT	CALWEVRVSELGKKIKVF	TRGV9	.	TRGJP	18	-1	-1	27
74	9.210624579920839E-4	TGTGCCTTGTGGGAGGCGCCTTGTGATAAGAAACTCTTT	CALWEAPCDKKLF	TRGV9	.	TRGJ1	18	-1	-1	25
74	9.210624579920839E-4	TGTGCCATCCTAAGGGCGAAGAAACTCTTT	CAILRAKKLF	TRGV9	.	TRGJ1	5	-1	-1	18
73	9.086156680192178E-4	TGTGCCTTGTGGGAGGCCCTGAAACTCTTT	CALWEALKLF	TRGV9	.	TRGJ1	15	-1	-1	20
73	9.086156680192178E-4	TGTGCCTTGTGGGAGGCCAGTAAACTCTTT	CALWEASKLF	TRGV9	.	TRGJ1	15	-1	-1	21
73	9.086156680192178E-4	TGTGCCTTGTGCCTAAAACTCTTT	CALCLKLF	TRGV9	.	TRGJ1	10	-1	-1	15
72	8.961688780463518E-4	TGTGCCTTGTGGGAGGTAGAACTCTTT	CALWEVELF	TRGV9	.	TRGJ1	16	-1	-1	19
71	8.837220880734859E-4	TGTGCCTTGTGGGGACCCTCTTATGAGAAACTCTTT	CALWGPSYEKLF	TRGV9	.	TRGJ1	12	-1	-1	20
71	8.837220880734859E-4	TGTGCCTTGTGGGAGCACCAGGGCGGGAAACTCTTT	CALWEHQGGKLF	TRGV9	.	TRGJ1	14	-1	-1	26
71	8.837220880734859E-4	TGTGCCTTGTGGGTGGGTTATAAGAAACTCTTT	CALWVGYKKLF	TRGV9	.	TRGJ1	15	-1	-1	17
71	8.837220880734859E-4	TGTGCCTTGTGGGAGGCCCTTAGGAAACTCTTT	CALWEALRKLF	TRGV9	.	TRGJ1	15	-1	-1	20
71	8.837220880734859E-4	TGTGCCTTGTGGGAGAACGAGAAACTCTTT	CALWENEKLF	TRGV9	.	TRGJ2	14	-1	-1	19
71	8.837220880734859E-4	TGTGCTGCGGCACTCTTT	CAAALF	TRGV10	.	TRGJ1	8	-1	-1	11
70	8.712752981006198E-4	TGTGCCTTGTGGGAGGTGCACCCGTCCAAGAAACTCTTT	CALWEVHPSKKLF	TRGV9	.	TRGJ1	21	-1	-1	27
70	8.712752981006198E-4	TGTGCCTTGTGGGAGGGGAATTATTATAAGAAACTCTTT	CALWEGNYYKKLF	TRGV9	.	TRGJ1	15	-1	-1	17
70	8.712752981006198E-4	TGTGCTGCGTGGGATTACAAGAAACTCTTT	CAAWDYKKLF	TRGV10	.	TRGJ1	17	-1	-1	13
69	8.588285081277538E-4	TGTGCCTTGTGGGAGGTGCCAAGGGGGAGAAAAGAGTTGGGCAAAAAAATCAAGGTATTT	CALWEVPRGRKELGKKIKVF	TRGV9	.	TRGJP	18	-1	-1	31
69	8.588285081277538E-4	TGTGCCTTGTGGGAGGAATCACGGGGGAAACTCTTT	CALWEESRGKLF	TRGV9	.	TRGJ1	15	-1	-1	26
68	8.463817181548879E-4	TGTGCCTTGTGGGAGGTAGTGTGCGGTTATAAGAAACTCTTT	CALWEVVCGYKKLF	TRGV9	.	TRGJ1	16	-1	-1	26
68	8.463817181548879E-4	TGTGCCTTGTGGGGGGGGAGGTATTATAAGAAACTCTTT	CALWGGRYYKKLF	TRGV9	.	TRGJ2	15	-1	-1	21
68	8.463817181548879E-4	TGTGCCTTGTGGGAGGTGGCCCGGAAGGAGAAACTCTTT	CALWEVARKEKLF	TRGV9	.	TRGJ1	17	-1	-1	28
68	8.463817181548879E-4	TGTGCCTTGTGGGAGGTGCGGAGGAAACTCTTT	CALWEVRRKLF	TRGV9	.	TRGJ1	18	-1	-1	23
68	8.463817181548879E-4	TGTGCCTTGTGGGAGGTGGGGAAGAAACTCTTT	CALWEVGKKLF	TRGV9	.	TRGJ1	17	-1	-1	21
68	8.463817181548879E-4	TGTGCCTCCAAAGGCCCGGAGAAACTCTTT	CASKGPEKLF	TRGV9	.	TRGJ1	6	-1	-1	19
68	8.463817181548879E-4	TGTGCCTTGTGGGAGGTGCAGAAACTCTTT	CALWEVQKLF	TRGV9	.	TRGJ1	19	-1	-1	19
67	8.339349281820218E-4	TGTGCCTTGTGGGAGGTCAATAAGAAACTCTTT	CALWEVNKKLF	TRGV9	.	TRGJ1	16	-1	-1	19
67	8.339349281820218E-4	TGTGCCCCGGGGGAGAAACTCTTT	CAPGEKLF	TRGV9	.	TRGJ1	14	-1	-1	13
67	8.339349281820218E-4	TGTGCCGGTTATAAGAAACTCTTT	CAGYKKLF	TRGV9	.	TRGJ1	5	-1	-1	8
66	8.214881382091558E-4	TGTGCCTTGTGGGAGGGGTACGCAGTGAAACTCTTT	CALWEGYAVKLF	TRGV9	.	TRGJ1	15	-1	-1	26
66	8.214881382091558E-4	TGTGCTGCGTGGGACGATAAGAAACTCTTT	CAAWDDKKLF	TRGV10	.	TRGJ1	13	-1	-1	16
66	8.214881382091558E-4	TGTGCCTTGTGGGAGGTGAGCCTCTTT	CALWEVSLF	TRGV9	.	TRGJ1	23	-1	-1	21
66	8.214881382091558E-4	TGTGCCTTGTACAGGAAACTCTTT	CALYRKLF	TRGV9	.	TRGJ1	9	-1	-1	14
65	8.090413482362899E-4	TGTGCTGCGTGGGCACTTTATTATAAGAAACTCTTT	CAAWALYYKKLF	TRGV10	.	TRGJ1	12	-1	-1	17
65	8.090413482362899E-4	TGTGCCTTGTGGGAGGCCATACCCGAGAAACTCTTT	CALWEAIPEKLF	TRGV9	.	TRGJ1	15	-1	-1	25
65	8.090413482362899E-4	TGTGCCACCTGGGACGGTTATTATAAGAAACTCTTT	CATWDGYYKKLF	TRGV2	.	TRGJ2	16	-1	-1	17
65	8.090413482362899E-4	TGTGCCTTGTGGGAGCCCAGAAAGAAACTCTTT	CALWEPRKKLF	TRGV9	.	TRGJ1	14	-1	-1	21
65	8.090413482362899E-4	TGTGCCTTGTGGGAGGGGAGAAAGAAACTCTTT	CALWEGRKKLF	TRGV9	.	TRGJ1	15	-1	-1	21
65	8.090413482362899E-4	TGTGCTGCGTGGGACCCCTCCCTCTTT	CAAWDPSLF	TRGV10	.	TRGJ1	13	-1	-1	21
65	8.090413482362899E-4	TGTGCCTTGTGGGAGGTGGGGAAACTCTTT	CALWEVGKLF	TRGV9	.	TRGJ1	17	-1	-1	20
65	8.090413482362899E-4	TGTGCCTGGAATTATTATAAGAAACTCTTT	CAWNYYKKLF	TRGV9	.	TRGJ1	6	-1	-1	8
64	7.965945582634238E-4	TGTGCCACCTGGGATAGGAGGGGCCTAAGTTATTATAAGAAACTCTTT	CATWDRRGLSYYKKLF	TRGV8	.	TRGJ1	17	-1	-1	29
64	7.965945582634238E-4	TGTGCCTTGTGGGAGGTACTGGGGCATCTGAGGAAACTCTTT	CALWEVLGHLRKLF	TRGV9	.	TRGJ1	16	-1	-1	32
64	7.965945582634238E-4	TGTGCCTTGTGGGAGGTGGTTAAGAAACTCTTT	CALWEVVKKLF	TRGV9	.	TRGJ1	17	-1	-1	20
64	7.965945582634238E-4	TGTGCCTTGTGGGAGAGTTATAAGAAACTCTTT	CALWESYKKLF	TRGV9	.	TRGJ1	14	-1	-1	17
64	7.965945582634238E-4	TGTGCCTTGTGGGAGAAGAAGAAACTCTTT	CALWEKKKLF	TRGV9	.	TRGJ1	14	-1	-1	18
64	7.965945582634238E-4	TGTGCCTTGTGGGATAAGAAACTCTTT	CALWDKKLF	TRGV9	.	TRGJ1	13	-1	-1	13
63	7.841477682905578E-4	TGTGCCACCTGGGACAGAGAGACTGGTAATTATTATAAGAAACTCTTT	CATWDRETGNYYKKLF	TRGV7	.	TRGJ1	16	-1	-1	27
63	7.841477682905578E-4	TGTGCCTTGTGGGAGTTGACTAAGAAACTCTTT	CALWELTKKLF	TRGV9	.	TRGJ1	17	-1	-1	20
63	7.841477682905578E-4	TGTGCCTTGCTTAAGAAACTCTTT	CALLKKLF	TRGV9	.	TRGJ1	8	-1	-1	11
62	7.717009783176919E-4	TGTGCCACCTGGGACGGGCCTGGTTATTATAAGAAACTCTTT	CATWDGPGYYKKLF	TRGV2	.	TRGJ1	19	-1	-1	23
62	7.717009783176919E-4	TGTGCCTTGTGGGAGGTGCACGAGAAGAAACTCTTT	CALWEVHEKKLF	TRGV9	.	TRGJ1	20	-1	-1	24
62	7.717009783176919E-4	TGTGCCTTGTGGGAGGTGAGTTATAAGAAACTCTTT	CALWEVSYKKLF	TRGV9	.	TRGJ1	17	-1	-1	20
62	7.717009783176919E-4	TGTGCTGCGTGGGAGTATAAGAAACTCTTT	CAAWEYKKLF	TRGV10	.	TRGJ1	16	-1	-1	15
62	7.717009783176919E-4	TGTGCCTTGTGGGAGGGAAAAAAACTCTTT	CALWEGKKLF	TRGV9	.	TRGJ1	15	-1	-1	18
62	7.717009783176919E-4	TGTGCCCGGGGGTATAAGAAACTCTTT	CARGYKKLF	TRGV9	.	TRGJ1	5	-1	-1	12
62	7.717009783176919E-4	TGTGCCTTGTGGGAGTCGTATAAGAAACTCTTT	CALWESYKKLF	TRGV9	.	TRGJ1	14	-1	-1	18
62	7.717009783176919E-4	TGTGCCACCTGGGATTATTATAAGAAACTCTTT	CATWDYYKKLF	TRGV8	.	TRGJ1	14	-1	-1	13
61	7.592541883448259E-4	TGTGCCTTGTGGGAGGTGGGGGTGGGTAAGAAACTCTTT	CALWEVGVGKKLF	TRGV9	.	TRGJ2	17	-1	-1	26
61	7.592541883448259E-4	TGTGCCGGCCGCGGGGCACATTATAAGAAACTCTTT	CAGRGAHYKKLF	TRGV9	.	TRGJ1	5	-1	-1	19
61	7.592541883448259E-4	TGTGCCTTGTGGGAGGCTGAAAAGAAACTCTTT	CALWEAEKKLF	TRGV9	.	TRGJ2	15	-1	-1	21
61	7.592541883448259E-4	TGTGCCTTGTGGGAGGTGGAGAAACTCTTT	CALWEVEKLF	TRGV9	.	TRGJ1	17	-1	-1	19
61	7.592541883448259E-4	TGTGCCTTGAAACGGGATAAGAAACTCTTT	CALKRDKKLF	TRGV9	.	TRGJ1	8	-1	-1	16
61	7.592541883448259E-4	TGTGCCTTGTGTTATAAGAAACTCTTT	CALCYKKLF	TRGV9	.	TRGJ1	10	-1	-1	11
60	7.468073983719599E-4	TGTGCCTTGTGGGAGGTGCAACGGGAGTTGGGCAAAAAAATCAAGGTATTT	CALWEVQRELGKKIKVF	TRGV9	.	TRGJP	19	-1	-1	24
60	7.468073983719599E-4	TGTGCCTTGTGGGAGGTGAAATCGATGGGCAAAAAAATCAAGGTATTT	CALWEVKSMGKKIKVF	TRGV9	.	TRGJP	17	-1	-1	25
60	7.468073983719599E-4	TGTGCCTTGTGGGAGGCCCCAAATAAGAAACTCTTT	CALWEAPNKKLF	TRGV9	.	TRGJ1	15	-1	-1	22
60	7.468073983719599E-4	TGTGCCACCTGGGTGAATTATTATAAGAAACTCTTT	CATWVNYYKKLF	TRGV4	.	TRGJ1	12	-1	-1	14
60	7.468073983719599E-4	TGTGCCTTGTGGGAGGTGATTGGGAAACTCTTT	CALWEVIGKLF	TRGV9	.	TRGJ1	17	-1	-1	23
60	7.468073983719599E-4	TGTGCTGCGGGAAAGGGACTCTTT	CAAGKGLF	TRGV10	.	TRGJ1	8	-1	-1	17
60	7.468073983719599E-4	TGTGCCTGGGCCTATTATAAGAAACTCTTT	CAWAYYKKLF	TRGV9	.	TRGJ1	6	-1	-1	12
59	7.343606083990939E-4	TGTGCCTTGTGGGAGGTTACTTGGGGTAAGAAACTCTTT	CALWEVTWGKKLF	TRGV9	.	TRGJ1	16	-1	-1	26
59	7.343606083990939E-4	TGTGCCTTGTGGGAGGTGCGTGGTTATAAGAAACTCTTT	CALWEVRGYKKLF	TRGV9	.	TRGJ1	18	-1	-1	23
59	7.343606083990939E-4	TGTGCCTTGTGGGAGGTGCACAGGCCTAAGAAACTCTTT	CALWEVHRPKKLF	TRGV9	.	TRGJ1	20	-1	-1	26
59	7.343606083990939E-4	TGTGCTGCGTGGGATTACGCTTATAAGAAACTCTTT	CAAWDYAYKKLF	TRGV10	.	TRGJ1	18	-1	-1	20
59	7.343606083990939E-4	TGTGCCTTGTGGGAGGAACAGGGTAAGAAACTCTTT	CALWEEQGKKLF	TRGV9	.	TRGJ1	15	-1	-1	23
59	7.343606083990939E-4	TGTGCTGCGTGGGATTGGGTTAAGAAACTCTTT	CAAWDWVKKLF	TRGV10	.	TRGJ1	15	-1	-1	20
59	7.343606083990939E-4	TGTGCCTTGTGGTTTTCCTATAAGAAACTCTTT	CALWFSYKKLF	TRGV9	.	TRGJ1	11	-1	-1	18
59	7.343606083990939E-4	TGTGCCTTGTGGGGCTATAAGAAACTCTTT	CALWGYKKLF	TRGV9	.	TRGJ1	12	-1	-1	15
58	7.219138184262279E-4	TGTGCCACCTGGGACGCGCTCTATTATTATAAGAAACTCTTT	CATWDALYYYKKLF	TRGV2	.	TRGJ1	18	-1	-1	22
58	7.219138184262279E-4	TGTGCCTTGTGGGACCTGAAGTATTATAAGAAACTCTTT	CALWDLKYYKKLF	TRGV9	.	TRGJ1	13	-1	-1	17
58	7.219138184262279E-4	TGTGCCTTGTGGGAGGTGTCGGATTATAAGAAACTCTTT	CALWEVSDYKKLF	TRGV9	.	TRGJ2	17	-1	-1	22
58	7.219138184262279E-4	TGTGCCTTGTGGGAGGTGCCGGAATATAAGAAACTCTTT	CALWEVPEYKKLF	TRGV9	.	TRGJ1	18	-1	-1	24
58	7.219138184262279E-4	TGTGCCTTGTGGGAGGTGCATTACGTTAAGAAACTCTTT	CALWEVHYVKKLF	TRGV9	.	TRGJ1	19	-1	-1	26
58	7.219138184262279E-4	TGTGCCACCTGGGACGGGAATTATTATAAGAAACTCTTT	CATWDGNYYKKLF	TRGV2	.	TRGJ2	17	-1	-1	17
58	7.219138184262279E-4	TGTGCCTTCCCAGAGGGTGATTGGATCAAGACGTTT	CAFPEGDWIKTF	TRGV9	.	TRGJP2	7	-1	-1	16
58	7.219138184262279E-4	TGTGCCTTGTGGGAGGGGGATTATAAGAAACTCTTT	CALWEGDYKKLF	TRGV9	.	TRGJ1	15	-1	-1	19
57	7.094670284533619E-4	TGTGCCTTGTGGGAACTGATGAAAGACGATTATAAGAAACTCTTT	CALWELMKDDYKKLF	TRGV9	.	TRGJ1	13	-1	-1	28
57	7.094670284533619E-4	TGTGCCTTGTGGGAAGAGTTGGGCAAAAAAATCAAGGTATTT	CALWEELGKKIKVF	TRGV9	.	TRGJP	13	-1	-1	9
57	7.094670284533619E-4	TGTGCCACCTGGGACAGGAATTATTATAAGAAACTCTTT	CATWDRNYYKKLF	TRGV7	.	TRGJ1	17	-1	-1	17
57	7.094670284533619E-4	TGTGCTGCGTGGGATTCTGGTTGGTTCAAGATATTT	CAAWDSGWFKIF	TRGV10	.	TRGJP1	15	-1	-1	16
57	7.094670284533619E-4	TGTGCCTTGTGGGACAATAAGAAACTCTTT	CALWDNKKLF	TRGV9	.	TRGJ1	13	-1	-1	16
57	7.094670284533619E-4	TGTGCCTGGACCCTAAGGAAGAAACTCTTT	CAWTLRKKLF	TRGV9	.	TRGJ1	6	-1	-1	18
57	7.094670284533619E-4	TGTGCTCCCGTGGAGACGAAACTCTTT	CAPVETKLF	TRGV10	.	TRGJ1	12	-1	-1	17
57	7.094670284533619E-4	TGTGCTGCGTGGGACCAGAAACTCTTT	CAAWDQKLF	TRGV10	.	TRGJ1	13	-1	-1	16
57	7.094670284533619E-4	TGTGCTGCGCCCTCTAAGAAACTCTTT	CAAPSKKLF	TRGV10	.	TRGJ1	8	-1	-1	14
56	6.970202384804959E-4	TGTGCCTTGTGGGAGGCCCACCTATCCGGAGGTTATAAGAAACTCTTT	CALWEAHLSGGYKKLF	TRGV9	.	TRGJ1	22	-1	-1	32
56	6.970202384804959E-4	TGTGCCTTGTGGGAGGCTAGCGGGGGGTATTATAAGAAACTCTTT	CALWEASGGYYKKLF	TRGV9	.	TRGJ1	15	-1	-1	27
56	6.970202384804959E-4	TGTGCCTTCCTTCAAGAGTTGGGCAAAAAAATCAAGGTATTT	CAFLQELGKKIKVF	TRGV9	.	TRGJP	7	-1	-1	12
56	6.970202384804959E-4	TGTGCTGCGGATTATACCACTGGTTGGTTCAAGATATTT	CAADYTTGWFKIF	TRGV10	.	TRGJP1	8	-1	-1	12
56	6.970202384804959E-4	TGTGCCTTGTGGGAGAGCCGCTATGGGGAAAAACTCTTT	CALWESRYGEKLF	TRGV9	.	TRGJ1	14	-1	-1	30
56	6.970202384804959E-4	TGTGCCTTGTGTCGACGTATTCCTAAGAAACTCTTT	CALCRRIPKKLF	TRGV9	.	TRGJ1	10	-1	-1	11
56	6.970202384804959E-4	TGTGCTGCGTGGGATCCCCTCGGGAAACTCTTT	CAAWDPLGKLF	TRGV10	.	TRGJ1	14	-1	-1	23
56	6.970202384804959E-4	TGTGCCTTGTGGGAGGTGAAGAAGAAACTCTTT	CALWEVKKKLF	TRGV9	.	TRGJ1	17	-1	-1	21
56	6.970202384804959E-4	TGTGCCACCTGGGACGGGCTGGGGAAACTCTTT	CATWDGLGKLF	TRGV2	.	TRGJ1	18	-1	-1	23
56	6.970202384804959E-4	TGTGCCTTGGGTCTTAAGAAACTCTTT	CALGLKKLF	TRGV9	.	TRGJ1	8	-1	-1	14
56	6.970202384804959E-4	TGTGCCTCTTATTATAAGAAACTCTTT	CASYYKKLF	TRGV9	.	TRGJ1	6	-1	-1	8
56	6.970202384804959E-4	TGTGCTGCGTGCTTGAAACTCTTT	CAACLKLF	TRGV10	.	TRGJ1	10	-1	-1	14
55	6.845734485076299E-4	TGTGCCTTGTGGGAGGTGAGTCCGTGGTTCGATTATAAGAAACTCTTT	CALWEVSPWFDYKKLF	TRGV9	.	TRGJ1	17	-1	-1	31
55	6.845734485076299E-4	TGTGCCTTGTGGGAGGTGCGGCTAAGTTATAAGAAACTCTTT	CALWEVRLSYKKLF	TRGV9	.	TRGJ1	18	-1	-1	26
55	6.845734485076299E-4	TGTGCCTTGTGGGACCTAGAGTGTTATAAGAAACTCTTT	CALWDLECYKKLF	TRGV9	.	TRGJ1	13	-1	-1	23
55	6.845734485076299E-4	TGTGCCTTGTGGGAGGTGGGTGATTATAAGAAACTCTTT	CALWEVGDYKKLF	TRGV9	.	TRGJ1	17	-1	-1	22
55	6.845734485076299E-4	TGTGCCTTGTGGGAGGTGAGGTATTATAAGAAACTCTTT	CALWEVRYYKKLF	TRGV9	.	TRGJ2	17	-1	-1	21
55	6.845734485076299E-4	TGTGCCTTGTGGGAGGGTGGGGGGTATAAGAAACTCTTT	CALWEGGGYKKLF	TRGV9	.	TRGJ1	15	-1	-1	24
55	6.845734485076299E-4	TGTGCCTTGTGGGTTTTCTATAAGAAACTCTTT	CALWVFYKKLF	TRGV9	.	TRGJ1	12	-1	-1	18
55	6.845734485076299E-4	TGTGCCTTGTGGGAGGGAAATAAGAAACTCTTT	CALWEGNKKLF	TRGV9	.	TRGJ1	15	-1	-1	19
55	6.845734485076299E-4	TGTGCTGCGTTGACGGAACTCTTT	CAALTELF	TRGV10	.	TRGJ1	9	-1	-1	16
55	6.845734485076299E-4	TGTGCCTTGTGGGAGGTGTGGTATAAGAAACTCTTT	CALWEVWYKKLF	TRGV9	.	TRGJ1	17	-1	-1	21
55	6.845734485076299E-4	TGTGCTGCGTGGGTAGGGAAACTCTTT	CAAWVGKLF	TRGV10	.	TRGJ1	12	-1	-1	17
54	6.721266585347639E-4	TGTGCCTTGTGGGAGGGCCGGCAAGAGTTGGGCAAAAAAATCAAGGTATTT	CALWEGRQELGKKIKVF	TRGV9	.	TRGJP	15	-1	-1	19
54	6.721266585347639E-4	TGTGCCTTGTGGGATCCTCATACCCACAATTATAAGAAACTCTTT	CALWDPHTHNYKKLF	TRGV9	.	TRGJ1	13	-1	-1	28
54	6.721266585347639E-4	TGTGCCTTGTGGGAGGGGAGGCGGGGAGATTATAAGAAACTCTTT	CALWEGRRGDYKKLF	TRGV9	.	TRGJ1	15	-1	-1	28
54	6.721266585347639E-4	TGTGCCTTTCTCCGTCCACGAACGAATAGGGAGAAACTCTTT	CAFLRPRTNREKLF	TRGV9	.	TRGJ1	7	-1	-1	31
54	6.721266585347639E-4	TGTGCCTTGTGGGAGGTGTTTTATAAGAAACTCTTT	CALWEVFYKKLF	TRGV9	.	TRGJ1	17	-1	-1	20
54	6.721266585347639E-4	TGTGCTGCGGGTCCCGAGGGTTTAGTACTCTTT	CAAGPEGLVLF	TRGV10	.	TRGJ1	8	-1	-1	26
54	6.721266585347639E-4	TGTGCCTTGTGGGTGAATTATAAGAAACTCTTT	CALWVNYKKLF	TRGV9	.	TRGJ1	12	-1	-1	16
54	6.721266585347639E-4	TGTGCCTTGTGGGAGCTACCTAAGAAACTCTTT	CALWELPKKLF	TRGV9	.	TRGJ1	14	-1	-1	20
54	6.721266585347639E-4	TGTGCCTTGTGGGAGACACATAAGAAACTCTTT	CALWETHKKLF	TRGV9	.	TRGJ1	14	-1	-1	19
54	6.721266585347639E-4	TGTGCTGCGTGGGATCCTAGGAGACTCTTT	CAAWDPRRLF	TRGV10	.	TRGJ1	14	-1	-1	17
54	6.721266585347639E-4	TATAAGAAACTCTTT	YKKLF	TRGV9	.	TRGJ2	0	-1	-1	0
53	6.596798685618979E-4	TGTGCCTTGTGGGAGGTGTTTGTGAGGTTGAAGAAACTCTTT	CALWEVFVRLKKLF	TRGV9	.	TRGJ1	17	-1	-1	30
53	6.596798685618979E-4	TGTGCTGCGTGGGATGATAACGACTCGAGGAAACTCTTT	CAAWDDNDSRKLF	TRGV10	.	TRGJ2	14	-1	-1	29
53	6.596798685618979E-4	TGTGCCTTGTGGGAGTTTAGGGATTGGATCAAGACGTTT	CALWEFRDWIKTF	TRGV9	.	TRGJP2	14	-1	-1	17
53	6.596798685618979E-4	TGTGCCTTGTGGGAGGTGCGAAGAATTAAGAAACTCTTT	CALWEVRRIKKLF	TRGV9	.	TRGJ1	18	-1	-1	26
53	6.596798685618979E-4	TGTGCCTTGTGGGAGAGCTATTATAAGAAACTCTTT	CALWESYYKKLF	TRGV9	.	TRGJ1	14	-1	-1	18
53	6.596798685618979E-4	GGAGCCTGGGATTATTATAAGAAACTCTTT	GAWDYYKKLF	TRGV9	.	TRGJ1	6	-1	-1	10
53	6.596798685618979E-4	TGTGCTGCCGAGAAGAAACTCTTT	CAAEKKLF	TRGV10	.	TRGJ1	7	-1	-1	12
52	6.472330785890319E-4	TGTGCCTTGTGGGAGCCATCATCTCTCCCATGCCCAGAGAAGAAACTCTTT	CALWEPSSLPCPEKKLF	TRGV9	.	TRGJ1	14	-1	-1	39
52	6.472330785890319E-4	TGTGCCTTGTGGGAGCCAGATTATAAGAAACTCTTT	CALWEPDYKKLF	TRGV9	.	TRGJ2	14	-1	-1	19
52	6.472330785890319E-4	TGTGCCTTGTGGGAGACAGGTTATAAGAAACTCTTT	CALWETGYKKLF	TRGV9	.	TRGJ1	14	-1	-1	20
52	6.472330785890319E-4	TGTGCCTTGTGGGAGGGCCAGAAACTCTTT	CALWEGQKLF	TRGV9	.	TRGJ1	15	-1	-1	19
52	6.472330785890319E-4	TGTGCTGCGACTAAGAAACTCTTT	CAATKKLF	TRGV10	.	TRGJ1	8	-1	-1	11
52	6.472330785890319E-4	TGTGCCTTGTGGGAGGTGCGATTTTATAAGAAACTCTTT	CALWEVRFYKKLF	TRGV9	.	TRGJ1	18	-1	-1	20
52	6.472330785890319E-4	TGTGCCTTGTGGGAGGGGCCTTATTATAAGAAACTCTTT	CALWEGPYYKKLF	TRGV9	.	TRGJ1	18	-1	-1	20
52	6.472330785890319E-4	TGTGCTGCGTGGGAATCCTCCCAGAAACTCTTT	CAAWESSQKLF	TRGV10	.	TRGJ1	13	-1	-1	22
52	6.472330785890319E-4	TGTGCCTTGTGTGAGTCTTATAAGAAACTCTTT	CALCESYKKLF	TRGV9	.	TRGJ1	14	-1	-1	17
52	6.472330785890319E-4	TGTGCCTTGTGGGTATATTATAAGAAACTCTTT	CALWVYYKKLF	TRGV9	.	TRGJ1	12	-1	-1	15
51	6.347862886161659E-4	TGTGCCTTGTGGGAGGTGAATTATAAGAAACTCTTT	CALWEVNYKKLF	TRGV9	.	TRGJ1	17	-1	-1	19
51	6.347862886161659E-4	TGTGCCTTGTGGGAGGGGGATAAGAAACTCTTT	CALWEGDKKLF	TRGV9	.	TRGJ1	15	-1	-1	19
51	6.347862886161659E-4	TGTGCCTTGTGGGAGCAGAAGAAACTCTTT	CALWEQKKLF	TRGV9	.	TRGJ1	14	-1	-1	18
51	6.347862886161659E-4	TGTGCCTTGTGGGAGGTCGAGAAACTCTTT	CALWEVEKLF	TRGV9	.	TRGJ1	16	-1	-1	19
51	6.347862886161659E-4	TGTGCTGCGTGGGCACAGAAACTCTTT	CAAWAQKLF	TRGV10	.	TRGJ1	12	-1	-1	16
51	6.347862886161659E-4	TGTGCCTTGTGGGAGGTCGCACCCAAGAAACTCTTT	CALWEVAPKKLF	TRGV9	.	TRGJ1	22	-1	-1	24
51	6.347862886161659E-4	TGTGCTGCGTGGGATTCGAAGAAACTCTTT	CAAWDSKKLF	TRGV10	.	TRGJ1	15	-1	-1	18
51	6.347862886161659E-4	TGTGCCTTGTGGCTATATAAGAAACTCTTT	CALWLYKKLF	TRGV9	.	TRGJ1	11	-1	-1	15
51	6.347862886161659E-4	TGTGCTGCGTGGGTAAATAAGAAACTCTTT	CAAWVNKKLF	TRGV10	.	TRGJ1	12	-1	-1	16
50	6.223394986432999E-4	TGTGCCTTGTGGGAGGTGCGGAGGGGTAAGGGCTATAAGAAACTCTTT	CALWEVRRGKGYKKLF	TRGV9	.	TRGJ1	18	-1	-1	33
50	6.223394986432999E-4	TGTGCCTTGTGGGAGGTGCAAGTGGTTGATTATAAGAAACTCTTT	CALWEVQVVDYKKLF	TRGV9	.	TRGJ1	19	-1	-1	28
50	6.223394986432999E-4	TGTGCCTTGTGGGAGGTGGCGGAATGGGATTATAAGAAACTCTTT	CALWEVAEWDYKKLF	TRGV9	.	TRGJ1	17	-1	-1	28
50	6.223394986432999E-4	TGTGCCTTGTGGGCTGTTCAGGGGTATTATAAGAAACTCTTT	CALWAVQGYYKKLF	TRGV9	.	TRGJ1	12	-1	-1	24
50	6.223394986432999E-4	TGTGCCTTGTGGGAGCCCGCGAATTATTATAAGAAACTCTTT	CALWEPANYYKKLF	TRGV9	.	TRGJ1	14	-1	-1	19
50	6.223394986432999E-4	TGTGCCTTGTGGGAGGTGCAGGATTATTATAAGAAACTCTTT	CALWEVQDYYKKLF	TRGV9	.	TRGJ1	19	-1	-1	22
50	6.223394986432999E-4	TGTGCCTTGTGGGAGGTGAGTGGGTATAAGAAACTCTTT	CALWEVSGYKKLF	TRGV9	.	TRGJ1	17	-1	-1	24
50	6.223394986432999E-4	TGTGCTGCGTGGGATTCTTATTATAAGAAACTCTTT	CAAWDSYYKKLF	TRGV10	.	TRGJ1	15	-1	-1	17
50	6.223394986432999E-4	TGTGCCTTGTGGGGAGGGGAGTATAAGAAACTCTTT	CALWGGEYKKLF	TRGV9	.	TRGJ1	16	-1	-1	21
50	6.223394986432999E-4	TGTGCCTTGTGGGAGGTGAGGTATAAGAAACTCTTT	CALWEVRYKKLF	TRGV9	.	TRGJ1	17	-1	-1	21
50	6.223394986432999E-4	TGTGCCTTGTGGGAGACGGGATATAAGAAACTCTTT	CALWETGYKKLF	TRGV9	.	TRGJ1	14	-1	-1	21
50	6.223394986432999E-4	TGTGCCTTGTGGGAAGAGGATTATAAGAAACTCTTT	CALWEEDYKKLF	TRGV9	.	TRGJ2	13	-1	-1	19
50	6.223394986432999E-4	TGTGCCTTGAAGGTGTATTATTATAAGAAACTCTTT	CALKVYYYKKLF	TRGV9	.	TRGJ2	8	-1	-1	16
50	6.223394986432999E-4	TGTGCCTTGTGGGTCCATTATAAGAAACTCTTT	CALWVHYKKLF	TRGV9	.	TRGJ1	12	-1	-1	16
50	6.223394986432999E-4	TGTGCCTTGTGGGAGGTCTGGAAGAAACTCTTT	CALWEVWKKLF	TRGV9	.	TRGJ1	16	-1	-1	21
50	6.223394986432999E-4	TGTGCTGCGTGGGTTGGAAAGAAACTCTTT	CAAWVGKKLF	TRGV10	.	TRGJ1	12	-1	-1	18
50	6.223394986432999E-4	TGTGCCTTGTGGGGAAAGAAACTCTTT	CALWGKKLF	TRGV9	.	TRGJ1	12	-1	-1	15
50	6.223394986432999E-4	TGTGCCTTGTGGGAGGTGCATAGGTATAAGAAACTCTTT	CALWEVHRYKKLF	TRGV9	.	TRGJ1	19	-1	-1	24
50	6.223394986432999E-4	TGTGCCTTGTGCGCAAATTATTATAAGAAACTCTTT	CALCANYYKKLF	TRGV9	.	TRGJ1	10	-1	-1	15
50	6.223394986432999E-4	TGTGCCTTGTGGGAGGTGCGCTATAAGAAACTCTTT	CALWEVRYKKLF	TRGV9	.	TRGJ1	18	-1	-1	21
49	6.098927086704339E-4	TGTGCCTTGTGGGAGGTGCCGCAAGAGTTGGGCAAAAAAATCAAGGTATTT	CALWEVPQELGKKIKVF	TRGV9	.	TRGJP	18	-1	-1	20
49	6.098927086704339E-4	TGTGCCTTGTGGGAGGTGCGAATCTATTATAAGAAACTCTTT	CALWEVRIYYKKLF	TRGV9	.	TRGJ1	18	-1	-1	18
49	6.098927086704339E-4	TGTGCCTTGTGGGAGGGTGGGCCCCAAAAGAAACTCTTT	CALWEGGPQKKLF	TRGV9	.	TRGJ1	15	-1	-1	27
49	6.098927086704339E-4	TGTGCCTTGTGGGAGGCCACTACTAAGAAACTCTTT	CALWEATTKKLF	TRGV9	.	TRGJ1	15	-1	-1	23
49	6.098927086704339E-4	TGTGCTGCGTGGGATTGTAGTAAGAAACTCTTT	CAAWDCSKKLF	TRGV10	.	TRGJ1	15	-1	-1	20
49	6.098927086704339E-4	TGTGCCTTGTGGGGGGGGGTTAAGAAACTCTTT	CALWGGVKKLF	TRGV9	.	TRGJ2	15	-1	-1	20
49	6.098927086704339E-4	TGTGCCTTGTGGGAGGTGCATAAGAAACTCTTT	CALWEVHKKLF	TRGV9	.	TRGJ1	19	-1	-1	19
49	6.098927086704339E-4	TGTGCTGCCCGTTCCCTTAAGAAACTCTTT	CAARSLKKLF	TRGV10	.	TRGJ1	7	-1	-1	17
49	6.098927086704339E-4	TGTGCTGCGTGGGATATCGGGAAACTCTTT	CAAWDIGKLF	TRGV10	.	TRGJ1	14	-1	-1	20
49	6.098927086704339E-4	TGTGCCTCAGATTATTATAAGAAACTCTTT	CASDYYKKLF	TRGV9	.	TRGJ1	6	-1	-1	10
49	6.098927086704339E-4	TGTGCTGCGTGGGAAGGAGGACTCTTT	CAAWEGGLF	TRGV10	.	TRGJ1	13	-1	-1	20
49	6.098927086704339E-4	TGTGCCTTGTGGGAGGTGCCCAATTATTATAAGAAACTCTTT	CALWEVPNYYKKLF	TRGV9	.	TRGJ1	18	-1	-1	21
49	6.098927086704339E-4	TGTGCCTTGTGGGAGTCCTATAAGAAACTCTTT	CALWESYKKLF	TRGV9	.	TRGJ1	14	-1	-1	18
49	6.098927086704339E-4	TGTGCCTTGTGGGAGTATTATAAGAAACTCTTT	CALWEYYKKLF	TRGV9	.	TRGJ1	14	-1	-1	15
48	5.974459186975679E-4	TGTGCCTTGTGGGAGGTCTTAGATGAGTTGGGCAAAAAAATCAAGGTATTT	CALWEVLDELGKKIKVF	TRGV9	.	TRGJP	16	-1	-1	24
48	5.974459186975679E-4	TGTGCCTTGTGGGAGGTGCACGACGCTGAGATGCCTAAGAAACTCTTT	CALWEVHDAEMPKKLF	TRGV9	.	TRGJ1	20	-1	-1	35
48	5.974459186975679E-4	TGTGCCTTGTGGGAGCCGCCTCTAGGTTATTATAAGAAACTCTTT	CALWEPPLGYYKKLF	TRGV9	.	TRGJ1	14	-1	-1	26
48	5.974459186975679E-4	TGTGCCTTGTGGGAGGACCATAGTAGTGATTGGATCAAGACGTTT	CALWEDHSSDWIKTF	TRGV9	.	TRGJP2	15	-1	-1	19
48	5.974459186975679E-4	TGTGCCTTGTGGGAGGTTTCGAATTATTATAAGAAACTCTTT	CALWEVSNYYKKLF	TRGV9	.	TRGJ1	16	-1	-1	17
48	5.974459186975679E-4	TGTGCCTTGTGGGAAGCTGCTGGTCATTATAAGAAACTCTTT	CALWEAAGHYKKLF	TRGV9	.	TRGJ1	13	-1	-1	25
48	5.974459186975679E-4	TGTGCTGCGTGGGCCCCTTATTATAAGAAACTCTTT	CAAWAPYYKKLF	TRGV10	.	TRGJ1	12	-1	-1	17
48	5.974459186975679E-4	TGTGCTGCGTGGGACCCTCCCTATGGGAAACTCTTT	CAAWDPPYGKLF	TRGV10	.	TRGJ1	13	-1	-1	26
48	5.974459186975679E-4	TGTGCCTTGTGGGAGGGGTCCCATAAGAAACTCTTT	CALWEGSHKKLF	TRGV9	.	TRGJ1	15	-1	-1	22
48	5.974459186975679E-4	TGTGCTCAAAGGGGGAAACTCTTT	CAQRGKLF	TRGV10	.	TRGJ1	5	-1	-1	14
48	5.974459186975679E-4	TGTGCTGCGGGAATGAAACTCTTT	CAAGMKLF	TRGV10	.	TRGJ1	8	-1	-1	14
48	5.974459186975679E-4	TGTGCTTGGCAAAAACTCTTT	CAWQKLF	TRGV10	.	TRGJ1	5	-1	-1	12
48	5.974459186975679E-4	TGTGCCTTGTGGGAGGCCTCTTATAAGAAACTCTTT	CALWEASYKKLF	TRGV9	.	TRGJ1	15	-1	-1	20
48	5.974459186975679E-4	TGTGCCTTGTGGGAGGGGGGGTATAAGAAACTCTTT	CALWEGGYKKLF	TRGV9	.	TRGJ2	15	-1	-1	21
47	5.849991287247019E-4	TGTGCCTTGTGGGACCCCTCACCTTTTTATAAGAAACTCTTT	CALWDPSPFYKKLF	TRGV9	.	TRGJ1	13	-1	-1	23
47	5.849991287247019E-4	TGTGCCTTGTGGGATGAGGATTATTATAAGAAACTCTTT	CALWDEDYYKKLF	TRGV9	.	TRGJ1	13	-1	-1	19
47	5.849991287247019E-4	TGTGCCTTGTGGGAGGTGCGGAATTATAAGAAACTCTTT	CALWEVRNYKKLF	TRGV9	.	TRGJ1	18	-1	-1	22
47	5.849991287247019E-4	TGTGCCTTGTGGGAGGCCTCCAATTATAAGAAACTCTTT	CALWEASNYKKLF	TRGV9	.	TRGJ1	15	-1	-1	22
47	5.849991287247019E-4	TGTGCTGCGTGGGATTACGACTATAAGAAACTCTTT	CAAWDYDYKKLF	TRGV10	.	TRGJ1	18	-1	-1	21
47	5.849991287247019E-4	TGTGCCTTGTGGGAGGTAATTTATAAGAAACTCTTT	CALWEVIYKKLF	TRGV9	.	TRGJ1	16	-1	-1	20
47	5.849991287247019E-4	TGTGCTGCGTGGGATGAGGAGGAGAAACTCTTT	CAAWDEEEKLF	TRGV10	.	TRGJ1	14	-1	-1	22
47	5.849991287247019E-4	TGTGCCTTGAAAAAGGGTTATAAGAAACTCTTT	CALKKGYKKLF	TRGV9	.	TRGJ1	8	-1	-1	17
47	5.849991287247019E-4	TGTGCCTACCTGATGAGGTATAAGAAACTCTTT	CAYLMRYKKLF	TRGV9	.	TRGJ1	6	-1	-1	18
47	5.849991287247019E-4	TGTGCTGCGTGGGCCAAGAAACTCTTT	CAAWAKKLF	TRGV10	.	TRGJ1	12	-1	-1	15
47	5.849991287247019E-4	TGTGCTGCGTTTATGAAACTCTTT	CAAFMKLF	TRGV10	.	TRGJ1	9	-1	-1	11
47	5.849991287247019E-4	TGTGCCTTGTGGGAGGCCCGCCTCTATAAGAAACTCTTT	CALWEARLYKKLF	TRGV9	.	TRGJ2	15	-1	-1	24
47	5.849991287247019E-4	TGTGCCTTGTGGGAGCCTAAGAAACTCTTT	CALWEPKKLF	TRGV9	.	TRGJ1	14	-1	-1	17
47	5.849991287247019E-4	TGTGCCCCGCCGATGTGTGTTTATTATAAGAAACTCTTT	CAPPMCVYYKKLF	TRGV9	.	TRGJ2	5	-1	-1	20
46	5.725523387518359E-4	TGTGCCTTGTGGGAGGAGCATATGGTCCATTATAAGAAACTCTTT	CALWEEHMVHYKKLF	TRGV9	.	TRGJ1	19	-1	-1	28
46	5.725523387518359E-4	TGTGCCTTGTGGAAGCAAGAGTTGGGCAAAAAAATCAAGGTATTT	CALWKQELGKKIKVF	TRGV9	.	TRGJP	14	-1	-1	14
46	5.725523387518359E-4	TGTGCCTTGTGGGAGGTGTTCCGGTTCAGGTTCAAGATATTT	CALWEVFRFRFKIF	TRGV9	.	TRGJP1	17	-1	-1	28
46	5.725523387518359E-4	TGTGCCTTGTGGGAGGTGTCGGGGTGGGGGAAGAAACTCTTT	CALWEVSGWGKKLF	TRGV9	.	TRGJ1	17	-1	-1	30
46	5.725523387518359E-4	TGTGCCTTGTGGGAGGTGCAAAGAGGGTATAAGAAACTCTTT	CALWEVQRGYKKLF	TRGV9	.	TRGJ1	19	-1	-1	27
46	5.725523387518359E-4	TGTGCCTTGTGGACCGCTCCCTCTTATTATAAGAAACTCTTT	CALWTAPSYYKKLF	TRGV9	.	TRGJ1	11	-1	-1	23
46	5.725523387518359E-4	TGTGCCTTGTGGGAGGTGCTAAACTATAAGAAACTCTTT	CALWEVLNYKKLF	TRGV9	.	TRGJ1	18	-1	-1	24
46	5.725523387518359E-4	TGTGCCTTGTGGGTCTTTTATTATAAGAAACTCTTT	CALWVFYYKKLF	TRGV9	.	TRGJ1	12	-1	-1	17
46	5.725523387518359E-4	TGTGCCTTGTGGGACCCTTATTATAAGAAACTCTTT	CALWDPYYKKLF	TRGV9	.	TRGJ1	13	-1	-1	17
46	5.725523387518359E-4	TGTGCTGCGTGGGATAGGGCGAAACTCTTT	CAAWDRAKLF	TRGV10	.	TRGJ1	14	-1	-1	20
46	5.725523387518359E-4	TGTGCTGCGTGCTATAAGAAACTCTTT	CAACYKKLF	TRGV10	.	TRGJ1	10	-1	-1	12
46	5.725523387518359E-4	TGTGCTGCGTGGGATACGGGGAAGAAACTCTTT	CAAWDTGKKLF	TRGV10	.	TRGJ1	17	-1	-1	21
46	5.725523387518359E-4	TGTGCCTTGTGGGAGACCAATAAGAAACTCTTT	CALWETNKKLF	TRGV9	.	TRGJ1	14	-1	-1	19
45	5.601055487789699E-4	TGTGCCTTGTGGGAGGTGAGGCTGGTCACATTGGCAGCGCCGAATTATTATAAGAAACTCTTT	CALWEVRLVTLAAPNYYKKLF	TRGV9	.	TRGJ1	17	-1	-1	40
45	5.601055487789699E-4	TGTGCCTTGTGGGAGGTGCAGGGGTATTATAAGAAACTCTTT	CALWEVQGYYKKLF	TRGV9	.	TRGJ1	19	-1	-1	24
45	5.601055487789699E-4	TGTGCCTTGTGGGAGGTGGGGACTTATTATAAGAAACTCTTT	CALWEVGTYYKKLF	TRGV9	.	TRGJ1	17	-1	-1	20
45	5.601055487789699E-4	TGTGCCTTGTGGGAGGTGGTTTATTATAAGAAACTCTTT	CALWEVVYYKKLF	TRGV9	.	TRGJ1	17	-1	-1	20
45	5.601055487789699E-4	TGTGCCTTGTGGGAGGTCAGGTATAAGAAACTCTTT	CALWEVRYKKLF	TRGV9	.	TRGJ1	16	-1	-1	21
45	5.601055487789699E-4	TGTGCCTTGTGGGAGGTGAAGGATTCTAAGAAACTCTTT	CALWEVKDSKKLF	TRGV9	.	TRGJ1	17	-1	-1	22
45	5.601055487789699E-4	TGTGCCTTGTGGGAGGCTAGGCAGGGATATTATAAGAAACTCTTT	CALWEARQGYYKKLF	TRGV9	.	TRGJ1	15	-1	-1	27
44	5.476587588061039E-4	TGTGCCTTGTGGGGGGGTGGACCGCATTGGGGCTATTATAAGAAACTCTTT	CALWGGGPHWGYYKKLF	TRGV9	.	TRGJ1	22	-1	-1	33
44	5.476587588061039E-4	TGTGCCTTGTGGGAGGTGCATTTTTGTTTAGGAGATAAGAAACTCTTT	CALWEVHFCLGDKKLF	TRGV9	.	TRGJ1	19	-1	-1	34
44	5.476587588061039E-4	TGTGCCTTGTGGGAGGTGCGAGTAAGGGGGTATAAGAAACTCTTT	CALWEVRVRGYKKLF	TRGV9	.	TRGJ1	18	-1	-1	30
44	5.476587588061039E-4	TGTGCCACCCCGGGATATAGTAGTGATTGGATCAAGACGTTT	CATPGYSSDWIKTF	TRGV2	.	TRGJP2	8	-1	-1	14
44	5.476587588061039E-4	TGTGCTGCGTGGGTTGGGAATGGGGGCGGGAAACTCTTT	CAAWVGNGGGKLF	TRGV10	.	TRGJ1	12	-1	-1	29
44	5.476587588061039E-4	TGTGCCTTGTGGGAGGTGCTTTGGTATAAGAAACTCTTT	CALWEVLWYKKLF	TRGV9	.	TRGJ1	18	-1	-1	24
44	5.476587588061039E-4	TGTGCCTTGTGGGAGGTGCAGTATTATAAGAAACTCTTT	CALWEVQYYKKLF	TRGV9	.	TRGJ1	19	-1	-1	21
44	5.476587588061039E-4	TGTGCCTTGTGGGTGGGTTATTATAAGAAACTCTTT	CALWVGYYKKLF	TRGV9	.	TRGJ2	15	-1	-1	17
44	5.476587588061039E-4	TGTGCCACCTGGGATTATAAGAAACTCTTT	CATWDYKKLF	TRGV8	.	TRGJ1	14	-1	-1	13
44	5.476587588061039E-4	TCCCCTTCCCATAAGAAACTCTTT	SPSHKKLF	TRGV9	.	TRGJ1	0	-1	-1	10
44	5.476587588061039E-4	TGTGCCTTGTGGGATCCCCCATCACCCTATTATAAGAAACTCTTT	CALWDPPSPYYKKLF	TRGV9	.	TRGJ1	13	-1	-1	27
44	5.476587588061039E-4	TGTGCTGCGTGGGATAAGGAGAAACTCTTT	CAAWDKEKLF	TRGV10	.	TRGJ1	14	-1	-1	19
43	5.352119688332379E-4	TGTGCCTTGTGGGAGGAGGTGAGGAGCCTGTTCCGGCTTTATTATAAGAAACTCTTT	CALWEEVRSLFRLYYKKLF	TRGV9	.	TRGJ1	15	-1	-1	38
43	5.352119688332379E-4	TGTGCCTTGTGGGAGGTGCGGCTTTTTGGTAGTGATTGGATCAAGACGTTT	CALWEVRLFGSDWIKTF	TRGV9	.	TRGJP2	18	-1	-1	28
43	5.352119688332379E-4	TGTGCCTTGTGGGAGGGGGAGGAGTTGGGCAAAAAAATCAAGGTATTT	CALWEGEELGKKIKVF	TRGV9	.	TRGJP	15	-1	-1	15
43	5.352119688332379E-4	TGTGCCTTGTGGGAGACGTATACCACTGGTTGGTTCAAGATATTT	CALWETYTTGWFKIF	TRGV9	.	TRGJP1	14	-1	-1	18
43	5.352119688332379E-4	TGTGCCACCTGGGACAGGCGGCTAGGAGGATATAAGAAACTCTTT	CATWDRRLGGYKKLF	TRGV3	.	TRGJ1	18	-1	-1	30
43	5.352119688332379E-4	TGTGCCTTGTGGGGGATCCTGAATTATTATAAGAAACTCTTT	CALWGILNYYKKLF	TRGV9	.	TRGJ1	12	-1	-1	20
43	5.352119688332379E-4	TGTGCCTTGTTCCCAACGGCTTATTATAAGAAACTCTTT	CALFPTAYYKKLF	TRGV9	.	TRGJ1	9	-1	-1	20
43	5.352119688332379E-4	TGTGCCTTGTGGGAGTTCGTTTATTATAAGAAACTCTTT	CALWEFVYYKKLF	TRGV9	.	TRGJ1	14	-1	-1	20
43	5.352119688332379E-4	TGTGCCTTGTGGGAGCTTGTTTATTATAAGAAACTCTTT	CALWELVYYKKLF	TRGV9	.	TRGJ1	14	-1	-1	20
43	5.352119688332379E-4	TGTGCCTTGTGGGAGGTGCGAAATTATAAGAAACTCTTT	CALWEVRNYKKLF	TRGV9	.	TRGJ1	18	-1	-1	22
43	5.352119688332379E-4	TGTGCCTTGTGGGAGGTGCACTGGGATAAGAAACTCTTT	CALWEVHWDKKLF	TRGV9	.	TRGJ1	20	-1	-1	25
43	5.352119688332379E-4	TGTGCCTTGTGGGAGGCCCTAAGGTATAAGAAACTCTTT	CALWEALRYKKLF	TRGV9	.	TRGJ1	15	-1	-1	24
43	5.352119688332379E-4	TGTGCCTTGTGGGAGGGAATCTATTATAAGAAACTCTTT	CALWEGIYYKKLF	TRGV9	.	TRGJ1	15	-1	-1	16
43	5.352119688332379E-4	TGTGCCTTGTGGGAGGTGCTTTGCGGGAAACTCTTT	CALWEVLCGKLF	TRGV9	.	TRGJ1	18	-1	-1	26
43	5.352119688332379E-4	TGTGCCTTGTGGGAGGTGCGATATAAGAAACTCTTT	CALWEVRYKKLF	TRGV9	.	TRGJ1	18	-1	-1	21
43	5.352119688332379E-4	TGTGCCTTGTGGGAGGTGATGGAAAAGAAACTCTTT	CALWEVMEKKLF	TRGV9	.	TRGJ1	17	-1	-1	24
43	5.352119688332379E-4	TGTGCTGCGGGACGTGTCGATAAGAAACTCTTT	CAAGRVDKKLF	TRGV10	.	TRGJ1	8	-1	-1	19
43	5.352119688332379E-4	TGTGCCTCCCTGTCTAAAGATAAGAAACTCTTT	CASLSKDKKLF	TRGV9	.	TRGJ1	6	-1	-1	19
43	5.352119688332379E-4	TGTGCTGCGTGGGCCCCTAAGAAACTCTTT	CAAWAPKKLF	TRGV10	.	TRGJ1	12	-1	-1	17
43	5.352119688332379E-4	TGTGCTGCGTGGGATTTTTACGGGCTCTTT	CAAWDFYGLF	TRGV10	.	TRGJ1	15	-1	-1	24
43	5.352119688332379E-4	TGTGCTGCGTGGCAGAAACTCTTT	CAAWQKLF	TRGV10	.	TRGJ1	11	-1	-1	13
43	5.352119688332379E-4	TGTGCCTTGTGGGGTATGTCCTCGCAGTATAAGAAACTCTTT	CALWGMSSQYKKLF	TRGV9	.	TRGJ1	12	-1	-1	27
43	5.352119688332379E-4	TGTGCCTTGTGGGAGGCGACTTATTATAAGAAACTCTTT	CALWEATYYKKLF	TRGV9	.	TRGJ1	15	-1	-1	16
43	5.352119688332379E-4	TGTGCCTTGTGGGAAGACCAATATTATAAGAAACTCTTT	CALWEDQYYKKLF	TRGV9	.	TRGJ1	13	-1	-1	21
42	5.22765178860372E-4	TGTGCCTTGTGGGAGGTGCATGTGAGCTATTATAAGAAACTCTTT	CALWEVHVSYYKKLF	TRGV9	.	TRGJ1	19	-1	-1	27
42	5.22765178860372E-4	TGTGCCTTGTGGGAGGGCGATCTTTTTTGTAAGAAACTCTTT	CALWEGDLFCKKLF	TRGV9	.	TRGJ1	15	-1	-1	23
42	5.22765178860372E-4	TGTGCCTTGTGGACTGGGGGAAATTATTATAAGAAACTCTTT	CALWTGGNYYKKLF	TRGV9	.	TRGJ1	11	-1	-1	21
42	5.22765178860372E-4	TGTGCTGCGTGGGTGAGGTGCGGTGAGAGGAAACTCTTT	CAAWVRCGERKLF	TRGV10	.	TRGJ1	12	-1	-1	29
42	5.22765178860372E-4	TGTGCTGCGTGGGAAGGCGGGGTAATGTGGAAACTCTTT	CAAWEGGVMWKLF	TRGV10	.	TRGJ1	13	-1	-1	29
42	5.22765178860372E-4	TGTGCCTTGTGGGCACGATCTTATTATAAGAAACTCTTT	CALWARSYYKKLF	TRGV9	.	TRGJ1	12	-1	-1	20
42	5.22765178860372E-4	TGTGCCACCTGGGACAGGCCGGGGTATAAGAAACTCTTT	CATWDRPGYKKLF	TRGV7	.	TRGJ1	19	-1	-1	24
42	5.22765178860372E-4	TGTGCTGCGTGGGATACAGATTATAAGAAACTCTTT	CAAWDTDYKKLF	TRGV10	.	TRGJ1	14	-1	-1	19
42	5.22765178860372E-4	TGTGCTGCGTGGGATTTGCATAAGAAACTCTTT	CAAWDLHKKLF	TRGV10	.	TRGJ1	15	-1	-1	19
42	5.22765178860372E-4	TGTGCTGCGTCGAGCGGGGGGAAACTCTTT	CAASSGGKLF	TRGV10	.	TRGJ1	9	-1	-1	20
42	5.22765178860372E-4	TGTGCTGCGTGGGATTATGAGAAACTCTTT	CAAWDYEKLF	TRGV10	.	TRGJ1	16	-1	-1	13
42	5.22765178860372E-4	TGTGCTGCGTGGGATAAGAAACTCTTT	CAAWDKKLF	TRGV10	.	TRGJ1	14	-1	-1	13
42	5.22765178860372E-4	TGTGCTGCGGAGGATAAGAAACTCTTT	CAAEDKKLF	TRGV10	.	TRGJ1	14	-1	-1	13
42	5.22765178860372E-4	TGTGCTGCGACCTATAAGAAACTCTTT	CAATYKKLF	TRGV10	.	TRGJ1	8	-1	-1	12
42	5.22765178860372E-4	TTGAAACTCTTT	LKLF	TRGV10	.	TRGJ1	0	-1	-1	2
41	5.103183888875059E-4	TGTGCCTTGTGGGAGCCAACGCAAGAGTTGGGCAAAAAAATCAAGGTATTT	CALWEPTQELGKKIKVF	TRGV9	.	TRGJP	14	-1	-1	20
41	5.103183888875059E-4	TGTGCCTTGTGGGACTCGCAAGAGTTGGGCAAAAAAATCAAGGTATTT	CALWDSQELGKKIKVF	TRGV9	.	TRGJP	13	-1	-1	17
41	5.103183888875059E-4	TGTGCCTTGTGGGCCCAAATTCTGAATTATTATAAGAAACTCTTT	CALWAQILNYYKKLF	TRGV9	.	TRGJ1	12	-1	-1	17
41	5.103183888875059E-4	TGTGCCTTGTGGGACATCAGGGGGGATTATAAGAAACTCTTT	CALWDIRGDYKKLF	TRGV9	.	TRGJ1	13	-1	-1	25
41	5.103183888875059E-4	TGTGCCTTGTGGGAGCTTCCCCCTCATTATAAGAAACTCTTT	CALWELPPHYKKLF	TRGV9	.	TRGJ1	14	-1	-1	25
41	5.103183888875059E-4	TGTGCTGCGTGGGATTATAGGGGTTACAAGAAACTCTTT	CAAWDYRGYKKLF	TRGV10	.	TRGJ1	16	-1	-1	23
41	5.103183888875059E-4	TGTGCCTTGTGGGAGGGGACTTATTATAAGAAACTCTTT	CALWEGTYYKKLF	TRGV9	.	TRGJ1	15	-1	-1	17
41	5.103183888875059E-4	TGTGCCTTGTGGGAAAGTCGGAATTATAAGAAACTCTTT	CALWESRNYKKLF	TRGV9	.	TRGJ1	13	-1	-1	22
41	5.103183888875059E-4	TGTGCCACCTGGGATGGGAATTATTATAAGAAACTCTTT	CATWDGNYYKKLF	TRGV4	.	TRGJ1	17	-1	-1	17
41	5.103183888875059E-4	TGTGCTGCGTGGCTGAATTATTATAAGAAACTCTTT	CAAWLNYYKKLF	TRGV10	.	TRGJ1	11	-1	-1	14
41	5.103183888875059E-4	TGTGCTGCGTGGGATTTCACCTTTAGGAAACTCTTT	CAAWDFTFRKLF	TRGV10	.	TRGJ1	15	-1	-1	23
41	5.103183888875059E-4	TGTGCCTTGTGCACTTTTTATTATAAGAAACTCTTT	CALCTFYYKKLF	TRGV9	.	TRGJ1	10	-1	-1	17
41	5.103183888875059E-4	TGTGCCTTGTGGGCGAATTATTATAAGAAACTCTTT	CALWANYYKKLF	TRGV9	.	TRGJ1	12	-1	-1	13
41	5.103183888875059E-4	TGTGCTGCGTGGGGTTATTATAAGAAACTCTTT	CAAWGYYKKLF	TRGV10	.	TRGJ1	16	-1	-1	14
40	4.978715989146399E-4	TGTGCCTTGTGGGAGGCATCGAATTATTATAAGAAACTCTTT	CALWEASNYYKKLF	TRGV9	.	TRGJ1	15	-1	-1	18
40	4.978715989146399E-4	TGTGCCTTGTGGGAGGCGAATTATTATAAGAAACTCTTT	CALWEANYYKKLF	TRGV9	.	TRGJ1	15	-1	-1	16
40	4.978715989146399E-4	TGTGCCTGGAACATGCCCCCTTATTATAAGAAACTCTTT	CAWNMPPYYKKLF	TRGV9	.	TRGJ1	6	-1	-1	20
40	4.978715989146399E-4	TGTGCTGCGTGGGATTTTCGTTATAAGAAACTCTTT	CAAWDFRYKKLF	TRGV10	.	TRGJ2	15	-1	-1	20
40	4.978715989146399E-4	TGTGCTGCGTGGGATGCCCATTATAAGAAACTCTTT	CAAWDAHYKKLF	TRGV10	.	TRGJ1	14	-1	-1	19
40	4.978715989146399E-4	TGTGCCTTGTGGGAGCCTTATTATAAGAAACTCTTT	CALWEPYYKKLF	TRGV9	.	TRGJ1	14	-1	-1	17
40	4.978715989146399E-4	TGTGCCTTGTGGGAGGTGTGGGGTAAGAAACTCTTT	CALWEVWGKKLF	TRGV9	.	TRGJ1	17	-1	-1	23
40	4.978715989146399E-4	TGTGCCTTGTGGGAGGTGTATTATAAGAAACTCTTT	CALWEVYYKKLF	TRGV9	.	TRGJ1	17	-1	-1	18
40	4.978715989146399E-4	TGTGCTGCGTGGGATTACCCCCCTAAACTCTTT	CAAWDYPPKLF	TRGV10	.	TRGJ1	17	-1	-1	24
40	4.978715989146399E-4	TGTGCCTTGTTTTATAAGAAACTCTTT	CALFYKKLF	TRGV9	.	TRGJ1	9	-1	-1	11
39	4.854248089417739E-4	TGTGCTGCGTGGGACCCAGCCTTCAGATACAAGAAACTCTTT	CAAWDPAFRYKKLF	TRGV10	.	TRGJ1	13	-1	-1	27
39	4.854248089417739E-4	TGTGCCTTGTGGGAGCCACTGAATTATTATAAGAAACTCTTT	CALWEPLNYYKKLF	TRGV9	.	TRGJ1	14	-1	-1	20
39	4.854248089417739E-4	TGTGCCTTGTGGGAGGTCGGTTATTATAAGAAACTCTTT	CALWEVGYYKKLF	TRGV9	.	TRGJ1	16	-1	-1	20
39	4.854248089417739E-4	TGTGCCTTGTGGGAGGTGCTACGTTATAAGAAACTCTTT	CALWEVLRYKKLF	TRGV9	.	TRGJ1	18	-1	-1	23
39	4.854248089417739E-4	TGTGCCTTGTGGGAAAAAAGGGGGTATAAGAAACTCTTT	CALWEKRGYKKLF	TRGV9	.	TRGJ1	13	-1	-1	24
39	4.854248089417739E-4	TGTGCCACCTGGGACGGGCCTTATTATAAGAAACTCTTT	CATWDGPYYKKLF	TRGV2	.	TRGJ1	19	-1	-1	20
39	4.854248089417739E-4	TGTGCTGCGTGGGATTGGGGAGCTGAGAAACTCTTT	CAAWDWGAEKLF	TRGV10	.	TRGJ1	15	-1	-1	25
39	4.854248089417739E-4	TGTGCCTTCCTTCCATCTTATTATAAGAAACTCTTT	CAFLPSYYKKLF	TRGV9	.	TRGJ1	7	-1	-1	17
39	4.854248089417739E-4	TGTGCCTTGTGGGACAATTATTATAAGAAACTCTTT	CALWDNYYKKLF	TRGV9	.	TRGJ1	13	-1	-1	15
39	4.854248089417739E-4	TGTGCCTTGTGGGAGTTATATTATAAGAAACTCTTT	CALWELYYKKLF	TRGV9	.	TRGJ1	14	-1	-1	18
39	4.854248089417739E-4	TGTGCTGCGTCCGCTAAGAAACTCTTT	CAASAKKLF	TRGV10	.	TRGJ1	9	-1	-1	14
39	4.854248089417739E-4	TGTGCTGCGTGGTATAAGAAACTCTTT	CAAWYKKLF	TRGV10	.	TRGJ1	14	-1	-1	12
39	4.854248089417739E-4	TGTGCTGCGTGGGTAAAGAAACTCTTT	CAAWVKKLF	TRGV10	.	TRGJ1	12	-1	-1	15
38	4.729780189689079E-4	TGTGCCTTGTGGGAGGTGCATGTCCCTACGAAGCAAGAGTTGGGCAAAAAAATCAAGGTATTT	CALWEVHVPTKQELGKKIKVF	TRGV9	.	TRGJP	32	-1	-1	32
38	4.729780189689079E-4	TGTGCCTTGTGGGAGGTGCAGGCTCTAGCTGGGTTGGGCAAAAAAATCAAGGTATTT	CALWEVQALAGLGKKIKVF	TRGV9	.	TRGJP	19	-1	-1	32
38	4.729780189689079E-4	TGTGCCTTGTGGGAGGCCCGAAAAAACAGTTATTATAAGAAACTCTTT	CALWEARKNSYYKKLF	TRGV9	.	TRGJ1	15	-1	-1	29
38	4.729780189689079E-4	TGTGCTGCGTGGGATTGGTCGGCCCCCGAGAATAAGAAACTCTTT	CAAWDWSAPENKKLF	TRGV10	.	TRGJ1	15	-1	-1	31
38	4.729780189689079E-4	TGTGCCTTGTGGGAGCCCGAGTTGGGCAAAAAAATCAAGGTATTT	CALWEPELGKKIKVF	TRGV9	.	TRGJP	14	-1	-1	18
38	4.729780189689079E-4	TGTGCTGCGTGGGATAGTTTTGGGTGTAGGAAGAAACTCTTT	CAAWDSFGCRKKLF	TRGV10	.	TRGJ1	14	-1	-1	30
38	4.729780189689079E-4	TGTGCCTTGTGGGAGTTGGAGAATTATTATAAGAAACTCTTT	CALWELENYYKKLF	TRGV9	.	TRGJ1	17	-1	-1	20
38	4.729780189689079E-4	TGTGCCTTGTGGGAGGTGCTGTTTTATTATAAGAAACTCTTT	CALWEVLFYYKKLF	TRGV9	.	TRGJ1	18	-1	-1	23
38	4.729780189689079E-4	TGTGCCTTGTGGGAGGTGCAGGTAGAATATAAGAAACTCTTT	CALWEVQVEYKKLF	TRGV9	.	TRGJ1	19	-1	-1	27
38	4.729780189689079E-4	TGTGCCTTGTGGGAGGTGGAGGGGTATTATAAGAAACTCTTT	CALWEVEGYYKKLF	TRGV9	.	TRGJ1	17	-1	-1	24
38	4.729780189689079E-4	TGTGCCTTGTGGGAGGCCCCGAATTATTATAAGAAACTCTTT	CALWEAPNYYKKLF	TRGV9	.	TRGJ1	15	-1	-1	19
38	4.729780189689079E-4	TGTGCTGCGTGGGATTATAAGGATTATAAGAAACTCTTT	CAAWDYKDYKKLF	TRGV10	.	TRGJ1	16	-1	-1	22
38	4.729780189689079E-4	TGTGCCTTGTGGGGATTACTTTATTATAAGAAACTCTTT	CALWGLLYYKKLF	TRGV9	.	TRGJ1	12	-1	-1	20
38	4.729780189689079E-4	TGTGCCTTGTGGGAGGTGCAGAATTATAAGAAACTCTTT	CALWEVQNYKKLF	TRGV9	.	TRGJ1	19	-1	-1	22
38	4.729780189689079E-4	TGTGCCTTGTGGACCCCGAATTATTATAAGAAACTCTTT	CALWTPNYYKKLF	TRGV9	.	TRGJ1	11	-1	-1	16
38	4.729780189689079E-4	TGTGCTGCGTGGGATTACTATTATAAGAAACTCTTT	CAAWDYYYKKLF	TRGV10	.	TRGJ1	17	-1	-1	18
38	4.729780189689079E-4	TGTGCTGCGTGGGATATGCAAGGGAAGAAACTCTTT	CAAWDMQGKKLF	TRGV10	.	TRGJ1	14	-1	-1	24
38	4.729780189689079E-4	TGTGCCTTGTGGGAGGTGCAAAGTGAGAAACTCTTT	CALWEVQSEKLF	TRGV9	.	TRGJ1	19	-1	-1	25
38	4.729780189689079E-4	TGTGCCACCTGGGTTTATTATAAGAAACTCTTT	CATWVYYKKLF	TRGV4	.	TRGJ1	12	-1	-1	14
38	4.729780189689079E-4	TGTGCTGCGGGGGGAGAGAAACTCTTT	CAAGGEKLF	TRGV10	.	TRGJ2	12	-1	-1	16
38	4.729780189689079E-4	TGTGCTGCTTATAAGAAACTCTTT	CAAYKKLF	TRGV10	.	TRGJ1	7	-1	-1	8
37	4.6053122899604194E-4	TGTGCTGCGTGGGATTTGATGGATTATCATAAGAAACTCTTT	CAAWDLMDYHKKLF	TRGV10	.	TRGJ1	15	-1	-1	22
37	4.6053122899604194E-4	TGTGCCTTGTGGGAGTTCGAGAATTATTATAAGAAACTCTTT	CALWEFENYYKKLF	TRGV9	.	TRGJ1	14	-1	-1	20
37	4.6053122899604194E-4	TGTGCCTTGTGGGAGCCTTTGAATTATTATAAGAAACTCTTT	CALWEPLNYYKKLF	TRGV9	.	TRGJ1	14	-1	-1	17
37	4.6053122899604194E-4	TGTGCCTTGTGGGAGCCCTGGGATTATTATAAGAAACTCTTT	CALWEPWDYYKKLF	TRGV9	.	TRGJ1	14	-1	-1	22
37	4.6053122899604194E-4	TGTGCCTTGTGGGAGGCGAACCTTTATTATAAGAAACTCTTT	CALWEANLYYKKLF	TRGV9	.	TRGJ1	22	-1	-1	23
37	4.6053122899604194E-4	TGTGCCTTGTGGGAGATCCGAAGGTATTATAAGAAACTCTTT	CALWEIRRYYKKLF	TRGV9	.	TRGJ1	14	-1	-1	24
37	4.6053122899604194E-4	TGTGCCTTGTGGGAACCTTCGAATTATTATAAGAAACTCTTT	CALWEPSNYYKKLF	TRGV9	.	TRGJ2	13	-1	-1	17
37	4.6053122899604194E-4	TGTGCCTTGTGGGCGCATTCTTATTATAAGAAACTCTTT	CALWAHSYYKKLF	TRGV9	.	TRGJ1	12	-1	-1	20
37	4.6053122899604194E-4	TGTGCCTTGTGGGAGCCCTCTGGTTATAAGAAACTCTTT	CALWEPSGYKKLF	TRGV9	.	TRGJ1	14	-1	-1	23
37	4.6053122899604194E-4	TGTGCCTTGTGGGAGGTGCCTTATTATAAGAAACTCTTT	CALWEVPYYKKLF	TRGV9	.	TRGJ1	18	-1	-1	20
37	4.6053122899604194E-4	TGTGCCTTGTGGGAGGTGCAATATTATAAGAAACTCTTT	CALWEVQYYKKLF	TRGV9	.	TRGJ1	19	-1	-1	21
37	4.6053122899604194E-4	TGTGCCTTGTGGGAGGTGCAAAGTTATAAGAAACTCTTT	CALWEVQSYKKLF	TRGV9	.	TRGJ1	19	-1	-1	23
37	4.6053122899604194E-4	TGTGCTGCGTGGGATTATTGGGGGGCGAAACTCTTT	CAAWDYWGAKLF	TRGV10	.	TRGJ1	16	-1	-1	26
37	4.6053122899604194E-4	TGTGCCTTGTGGGAGGGATATTATAAGAAACTCTTT	CALWEGYYKKLF	TRGV9	.	TRGJ1	15	-1	-1	18
37	4.6053122899604194E-4	TGTGCTGCGTGGGGCCGGGATAAGAAACTCTTT	CAAWGRDKKLF	TRGV10	.	TRGJ1	12	-1	-1	19
37	4.6053122899604194E-4	TGTGCCTTGAATTATTATAAGAAACTCTTT	CALNYYKKLF	TRGV9	.	TRGJ1	8	-1	-1	8
36	4.480844390231759E-4	TGTGCCTTGTGGGAGGTGCAGTCCCGTCGTTTTAGTGATTGGATCAAGACGTTT	CALWEVQSRRFSDWIKTF	TRGV9	.	TRGJP2	19	-1	-1	32
36	4.480844390231759E-4	TGTGCCTTGTGGGAGGTGCCCCTGGCGAATTATTATAAGAAACTCTTT	CALWEVPLANYYKKLF	TRGV9	.	TRGJ1	22	-1	-1	25
36	4.480844390231759E-4	TGTGCCTTGTGGGAGGTGCGGTTGGGGTATTATAAGAAACTCTTT	CALWEVRLGYYKKLF	TRGV9	.	TRGJ1	18	-1	-1	27
36	4.480844390231759E-4	TGTGCCTTGTGGGACGAAAATCATTATTATAAGAAACTCTTT	CALWDENHYYKKLF	TRGV9	.	TRGJ1	13	-1	-1	22
36	4.480844390231759E-4	TGTGCCTTGTGGGAGGGACCCAATTATTATAAGAAACTCTTT	CALWEGPNYYKKLF	TRGV9	.	TRGJ1	15	-1	-1	21
36	4.480844390231759E-4	TGTGCCTTGTGGGAGAGAGGGGGGTATTATAAGAAACTCTTT	CALWERGGYYKKLF	TRGV9	.	TRGJ1	14	-1	-1	24
36	4.480844390231759E-4	TGTGCCTTGTACGGAACCCGGGATTATTATAAGAAACTCTTT	CALYGTRDYYKKLF	TRGV9	.	TRGJ1	9	-1	-1	22
36	4.480844390231759E-4	TGTGCTGCGTGGGATTGCCAACCACATAAGAAACTCTTT	CAAWDCQPHKKLF	TRGV10	.	TRGJ1	15	-1	-1	25
36	4.480844390231759E-4	TGTGCTGCGTGGGATAAGTATGGCTATAAGAAACTCTTT	CAAWDKYGYKKLF	TRGV10	.	TRGJ1	14	-1	-1	24
36	4.480844390231759E-4	TGTGCTGCGACTCAGGGGATATGGTATAAGAAACTCTTT	CAATQGIWYKKLF	TRGV10	.	TRGJ1	8	-1	-1	24
36	4.480844390231759E-4	TGTGCCTTGTGGGAGGTTAATTATTATAAGAAACTCTTT	CALWEVNYYKKLF	TRGV9	.	TRGJ1	16	-1	-1	18
36	4.480844390231759E-4	TGTGCCTTGTCAGATCATTATTATAAGAAACTCTTT	CALSDHYYKKLF	TRGV9	.	TRGJ1	9	-1	-1	16
36	4.480844390231759E-4	TGTGCCTTGTGTTCGAATTATTATAAGAAACTCTTT	CALCSNYYKKLF	TRGV9	.	TRGJ1	10	-1	-1	11
36	4.480844390231759E-4	TGTGCCTTGTGGAGATATTATTATAAGAAACTCTTT	CALWRYYYKKLF	TRGV9	.	TRGJ1	11	-1	-1	16
36	4.480844390231759E-4	TGTGCTGCGTGGGATTGCTATAAGAAACTCTTT	CAAWDCYKKLF	TRGV10	.	TRGJ2	15	-1	-1	18
36	4.480844390231759E-4	TGTGCTGCGTGGGATTATGGTAAGAAACTCTTT	CAAWDYGKKLF	TRGV10	.	TRGJ1	16	-1	-1	13
36	4.480844390231759E-4	TGTGCCTTTTGTAATTATTATAAGAAACTCTTT	CAFCNYYKKLF	TRGV9	.	TRGJ1	10	-1	-1	12
36	4.480844390231759E-4	TGTGCCTTGGGAAATTATTATAAGAAACTCTTT	CALGNYYKKLF	TRGV9	.	TRGJ2	8	-1	-1	12
36	4.480844390231759E-4	TGTGCCACCTGGGTCTATTATAAGAAACTCTTT	CATWVYYKKLF	TRGV8	.	TRGJ1	12	-1	-1	15
36	4.480844390231759E-4	TGTGCTGCGTGGGATTCCAAGAAACTCTTT	CAAWDSKKLF	TRGV10	.	TRGJ1	15	-1	-1	18
36	4.480844390231759E-4	TGTGCTGCGTGGGATCGAGGGAAACTCTTT	CAAWDRGKLF	TRGV10	.	TRGJ1	14	-1	-1	20
35	4.356376490503099E-4	TGTGCCTTGTGGGAGGTGATTGGACCAAAGCAGAATTATTATAAGAAACTCTTT	CALWEVIGPKQNYYKKLF	TRGV9	.	TRGJ1	17	-1	-1	32
35	4.356376490503099E-4	TGTGCCACCTGGGACAGCCAAGACCGAGCCAATTATTATAAGAAACTCTTT	CATWDSQDRANYYKKLF	TRGV3	.	TRGJ1	16	-1	-1	30
35	4.356376490503099E-4	TGTGCCTTGTGGGAGGTTTCGCGAAAAAATTATTATAAGAAACTCTTT	CALWEVSRKNYYKKLF	TRGV9	.	TRGJ1	16	-1	-1	27
35	4.356376490503099E-4	TGTGCCACCTGGGACGGCCCGGGAGATTATTATAAGAAACTCTTT	CATWDGPGDYYKKLF	TRGV4	.	TRGJ1	19	-1	-1	25
35	4.356376490503099E-4	TGTGCTGCGTGGGATTATGGGGGGGATTGGATCACCCCGTTT	CAAWDYGGDWITPF	TRGV10	.	TRGJP2	16	-1	-1	24
35	4.356376490503099E-4	TGTGCCTTGTGGGAGCCTCCCAATTATTATAAGAAACTCTTT	CALWEPPNYYKKLF	TRGV9	.	TRGJ1	14	-1	-1	21
35	4.356376490503099E-4	TGTGCCTTGTGGGAGGTGACCCCCTATTATAAGAAACTCTTT	CALWEVTPYYKKLF	TRGV9	.	TRGJ2	23	-1	-1	24
35	4.356376490503099E-4	TGTGCCTTGTGGGAAGGGGGCACTGGTTGGTTCAAGATATTT	CALWEGGTGWFKIF	TRGV9	.	TRGJP1	13	-1	-1	20
35	4.356376490503099E-4	TGTGCCTTGTGGGAGTTCACTGGTTGGTTCAAGATATTT	CALWEFTGWFKIF	TRGV9	.	TRGJP1	14	-1	-1	17
35	4.356376490503099E-4	TGTGCCTTGTGGGAGGTGATATATTATAAGAAACTCTTT	CALWEVIYYKKLF	TRGV9	.	TRGJ1	17	-1	-1	21
35	4.356376490503099E-4	TGTGCCACCTGGGATAGGCTCTATTATAAGAAACTCTTT	CATWDRLYYKKLF	TRGV8	.	TRGJ1	23	-1	-1	21
35	4.356376490503099E-4	TGTGCTGCGTGGGGGAATTATTATAAGAAACTCTTT	CAAWGNYYKKLF	TRGV10	.	TRGJ1	12	-1	-1	14
35	4.356376490503099E-4	TGTGCTGCGTGGGATCATTATTATAAGAAACTCTTT	CAAWDHYYKKLF	TRGV10	.	TRGJ1	14	-1	-1	16
35	4.356376490503099E-4	TGTGCTGCGTGGGATTATAGCAGGAAACTCTTT	CAAWDYSRKLF	TRGV10	.	TRGJ1	16	-1	-1	23
35	4.356376490503099E-4	TGTGCTGCGTGGGATCAGTATAAGAAACTCTTT	CAAWDQYKKLF	TRGV10	.	TRGJ1	14	-1	-1	18
35	4.356376490503099E-4	TGTGCTGCGGATAGGTGTTATAAGAAACTCTTT	CAADRCYKKLF	TRGV10	.	TRGJ1	8	-1	-1	17
35	4.356376490503099E-4	TGTGCCCAACCAGGGGAGAAACTCTTT	CAQPGEKLF	TRGV9	.	TRGJ1	5	-1	-1	16
35	4.356376490503099E-4	TGTGCCTTGTGGGAGAAACTCTTT	CALWEKLF	TRGV9	.	TRGJ1	14	-1	-1	13
34	4.2319085907744394E-4	TGTGCCTTGTGGGGATCCTTTATAGAGTTGGGCAAAAAAATCAAGGTATTT	CALWGSFIELGKKIKVF	TRGV9	.	TRGJP	12	-1	-1	23
34	4.2319085907744394E-4	TGTGCCTTGTGGGAGGTGGGTGTAGTGGACAATTATTATAAGAAACTCTTT	CALWEVGVVDNYYKKLF	TRGV9	.	TRGJ1	17	-1	-1	30
34	4.2319085907744394E-4	TGTGCCTTGTGGGAGGTTACTTTCCGTTATTATAAGAAACTCTTT	CALWEVTFRYYKKLF	TRGV9	.	TRGJ1	16	-1	-1	26
34	4.2319085907744394E-4	TGTGCCTTGTGGGAGGTGCTCCCGAATTATTATAAGAAACTCTTT	CALWEVLPNYYKKLF	TRGV9	.	TRGJ2	21	-1	-1	22
34	4.2319085907744394E-4	TGTGCCTTGTGGGAGGTCTGGAATTATTATAAGAAACTCTTT	CALWEVWNYYKKLF	TRGV9	.	TRGJ1	16	-1	-1	20
34	4.2319085907744394E-4	TGTGCCACCTGGGACGGGCCGAATTATTATAAGAAACTCTTT	CATWDGPNYYKKLF	TRGV2	.	TRGJ1	19	-1	-1	19
34	4.2319085907744394E-4	TGTGCTGCGTGGGATCCGACTGGGTATAAGAAACTCTTT	CAAWDPTGYKKLF	TRGV10	.	TRGJ1	14	-1	-1	24
34	4.2319085907744394E-4	TGTGCTGCGTGGGATCGCCCCCGCCTAAAGAAACTCTTT	CAAWDRPRLKKLF	TRGV10	.	TRGJ1	14	-1	-1	27
34	4.2319085907744394E-4	TGTGCTGCGTGGGATATTTATTATAAGAAACTCTTT	CAAWDIYYKKLF	TRGV10	.	TRGJ1	14	-1	-1	17
34	4.2319085907744394E-4	TGTGCTGCGTGGGACCCTTATTATAAGAAACTCTTT	CAAWDPYYKKLF	TRGV10	.	TRGJ1	13	-1	-1	17
34	4.2319085907744394E-4	TGTGCTGCGTGGGACCCGAGCTCGTATCGTCTCTTT	CAAWDPSSYRLF	TRGV10	.	TRGJ1	13	-1	-1	30
34	4.2319085907744394E-4	TGTGCTGCGTGGGGGCCAGATAAGAAACTCTTT	CAAWGPDKKLF	TRGV10	.	TRGJ1	12	-1	-1	19
34	4.2319085907744394E-4	TGTGCTGCGTGGGATTGGGGAAAGAAACTCTTT	CAAWDWGKKLF	TRGV10	.	TRGJ1	15	-1	-1	21
34	4.2319085907744394E-4	TGTGCTGCGTGGGGGTTTAAGAAACTCTTT	CAAWGFKKLF	TRGV10	.	TRGJ1	12	-1	-1	17
33	4.107440691045779E-4	TGTGCCTTGTGGGATCCACACAGTGCGTTCTGGTATTATAAGAAACTCTTT	CALWDPHSAFWYYKKLF	TRGV9	.	TRGJ1	13	-1	-1	33
33	4.107440691045779E-4	TGTGCTGCGTGGGATTCCGATAGTGATTGGATCAAGACGTTT	CAAWDSDSDWIKTF	TRGV10	.	TRGJP2	18	-1	-1	20
33	4.107440691045779E-4	TGTGCCTTGTGGCCCCACACGAATTATTATAAGAAACTCTTT	CALWPHTNYYKKLF	TRGV9	.	TRGJ1	11	-1	-1	19
33	4.107440691045779E-4	TGTGCCTTGTGGGAGGGGACAAATTATTATAAGAAACTCTTT	CALWEGTNYYKKLF	TRGV9	.	TRGJ1	15	-1	-1	21
33	4.107440691045779E-4	TGTGCCACCTGGGACGGGCCGTGGTATTATAAGAAACTCTTT	CATWDGPWYYKKLF	TRGV2	.	TRGJ1	19	-1	-1	24
33	4.107440691045779E-4	TGTGCCACCTGGGAAGAGTTGGGCAAAAAAATCAAGGTATTT	CATWEELGKKIKVF	TRGV2	.	TRGJP	13	-1	-1	2
33	4.107440691045779E-4	TGTGCCTTGTGGGAGGTGCATTATTATAAGAAACTCTTT	CALWEVHYYKKLF	TRGV9	.	TRGJ1	19	-1	-1	19
33	4.107440691045779E-4	TGTGCCTTGTGGGAGGACGTTTATTATAAGAAACTCTTT	CALWEDVYYKKLF	TRGV9	.	TRGJ1	15	-1	-1	20
33	4.107440691045779E-4	TGTGCTGCGTGGGATTCGGATTATAAGAAACTCTTT	CAAWDSDYKKLF	TRGV10	.	TRGJ1	15	-1	-1	19
33	4.107440691045779E-4	TGTGCCTTGTGGGAGGCTTGTTATAAGAAACTCTTT	CALWEACYKKLF	TRGV9	.	TRGJ1	15	-1	-1	17
33	4.107440691045779E-4	TGTGCTGCGTGGGACGGCAATAAGAAACTCTTT	CAAWDGNKKLF	TRGV10	.	TRGJ1	13	-1	-1	19
33	4.107440691045779E-4	TGTGCCTTGTGGGAATATTATAAGAAACTCTTT	CALWEYYKKLF	TRGV9	.	TRGJ1	13	-1	-1	12
33	4.107440691045779E-4	TGTGCTGCGTGGGATTATTGGAAACTCTTT	CAAWDYWKLF	TRGV10	.	TRGJ2	16	-1	-1	13
33	4.107440691045779E-4	TGTGCTGCGTGGGACAAGACGTTT	CAAWDKTF	TRGV10	.	TRGJP2	13	-1	-1	11
32	3.982972791317119E-4	TGTGCCTTGTGGGAGTCCTCCAATTATTATAAGAAACTCTTT	CALWESSNYYKKLF	TRGV9	.	TRGJ1	14	-1	-1	18
32	3.982972791317119E-4	TGTGCCTTGTGGGAGGCTCATTATTATAAGAAACTCTTT	CALWEAHYYKKLF	TRGV9	.	TRGJ1	15	-1	-1	19
32	3.982972791317119E-4	TGTGCCTTGTGGGAGGGCACTGGTTGGTTCAAGATATTT	CALWEGTGWFKIF	TRGV9	.	TRGJP1	19	-1	-1	17
32	3.982972791317119E-4	TGTGCCTTGTGGGAGGGGCATTATTATAAGAAACTCTTT	CALWEGHYYKKLF	TRGV9	.	TRGJ1	19	-1	-1	19
32	3.982972791317119E-4	TGTGCCACCTGGGACAGTTATTATAAGAAACTCTTT	CATWDSYYKKLF	TRGV3	.	TRGJ1	16	-1	-1	17
32	3.982972791317119E-4	TGTGCTGCGTGGGAGCTAGATAAGAAACTCTTT	CAAWELDKKLF	TRGV10	.	TRGJ1	13	-1	-1	19
32	3.982972791317119E-4	TGTGCTGCGTGGGAGGATTATAAGAAACTCTTT	CAAWEDYKKLF	TRGV10	.	TRGJ1	13	-1	-1	16
32	3.982972791317119E-4	TGTGCCATACGAATAGGCTATAAGAAACTCTTT	CAIRIGYKKLF	TRGV4	.	TRGJ1	6	-1	-1	18
32	3.982972791317119E-4	TGTGCCTGGGCCTTTAAGAAACTCTTT	CAWAFKKLF	TRGV9	.	TRGJ1	6	-1	-1	14
32	3.982972791317119E-4	TGTGCTGCGTGGGATATACCACATAAGAAACTCTTT	CAAWDIPHKKLF	TRGV10	.	TRGJ1	18	-1	-1	22
31	3.8585048915884594E-4	TGTGCTGCGTGGGGCTTGGAGGTGGCCGTGGAATATAAGAAACTCTTT	CAAWGLEVAVEYKKLF	TRGV10	.	TRGJ1	12	-1	-1	33
31	3.8585048915884594E-4	TGTGCCTTGTGGGATGCAGAGTTGGGCAAAAAAATCAAGGTATTT	CALWDAELGKKIKVF	TRGV9	.	TRGJP	13	-1	-1	17
31	3.8585048915884594E-4	TGTGCCTTGTGGGAGGATACATTACATTATTATAAGAAACTCTTT	CALWEDTLHYYKKLF	TRGV9	.	TRGJ1	15	-1	-1	25
31	3.8585048915884594E-4	TGTGCTGCGTGGGGAGTCCATAGTGATTGGATCAAGACGTTT	CAAWGVHSDWIKTF	TRGV10	.	TRGJP2	12	-1	-1	20
31	3.8585048915884594E-4	TGTGCTGCGTGGGATTCCCACAATTATAAGAAACTCTTT	CAAWDSHNYKKLF	TRGV10	.	TRGJ1	15	-1	-1	22
31	3.8585048915884594E-4	TGTGCTGCGTGGGACCGGAATTATTATAAGAAACTCTTT	CAAWDRNYYKKLF	TRGV10	.	TRGJ1	13	-1	-1	17
31	3.8585048915884594E-4	TGTGCTGCGTGGGAGAGGGATTATTATAAGAAACTCTTT	CAAWERDYYKKLF	TRGV10	.	TRGJ1	13	-1	-1	19
31	3.8585048915884594E-4	TGTGCCTTGTGGCCCGATTTATATTATAAGAAACTCTTT	CALWPDLYYKKLF	TRGV9	.	TRGJ1	11	-1	-1	21
31	3.8585048915884594E-4	TGTGCCTTGTGGGAGTTGAATTATTATAAGAAACTCTTT	CALWELNYYKKLF	TRGV9	.	TRGJ1	17	-1	-1	17
31	3.8585048915884594E-4	TGTGCCTTGTGGGAGGTGATTTATTATAAGAAACTCTTT	CALWEVIYYKKLF	TRGV9	.	TRGJ1	17	-1	-1	17
31	3.8585048915884594E-4	TGTGCTGCGTGGGGATGCTATTATAAGAAACTCTTT	CAAWGCYYKKLF	TRGV10	.	TRGJ1	12	-1	-1	18
31	3.8585048915884594E-4	TGTGCTGCGTGGGAGCGCTATTATAAGAAACTCTTT	CAAWERYYKKLF	TRGV10	.	TRGJ1	13	-1	-1	18
31	3.8585048915884594E-4	TGTGCTGCGTGGGAGAATTATTATAAGAAACTCTTT	CAAWENYYKKLF	TRGV10	.	TRGJ1	13	-1	-1	14
31	3.8585048915884594E-4	TGTGCTGCGTGGGATTTAAGCAAGAAACTCTTT	CAAWDLSKKLF	TRGV10	.	TRGJ1	15	-1	-1	21
30	3.7340369918597996E-4	TGTGCTGCGTGGGATGAAGGGGGGCCGAATACCACTGGTTGGTTCAAGATATTT	CAAWDEGGPNTTGWFKIF	TRGV10	.	TRGJP1	14	-1	-1	28
30	3.7340369918597996E-4	TGTGCCTTGTGGACGACTATAGCTCCCACCACCGATTATTATAAGAAACTCTTT	CALWTTIAPTTDYYKKLF	TRGV9	.	TRGJ1	11	-1	-1	34
30	3.7340369918597996E-4	TGTGCCTTGTGGGAGCCGTCGGCGGTGTTGGGCAAAAAAATCAAGGTATTT	CALWEPSAVLGKKIKVF	TRGV9	.	TRGJP	14	-1	-1	26
30	3.7340369918597996E-4	TGTGCTGCGTGGGATTATAGAAGGGGGCCCTATAAGAAACTCTTT	CAAWDYRRGPYKKLF	TRGV10	.	TRGJ2	16	-1	-1	30
30	3.7340369918597996E-4	TGTGCCTTGTGGGAGGTCTTCCAGAATTATTATAAGAAACTCTTT	CALWEVFQNYYKKLF	TRGV9	.	TRGJ1	16	-1	-1	23
30	3.7340369918597996E-4	TGTGCCTTGTGGGCAGAGTTGGGCAAAAAAATCAAGGTATTT	CALWAELGKKIKVF	TRGV9	.	TRGJP	12	-1	-1	9
30	3.7340369918597996E-4	TGTGCCACCTGGGACTTCGCCAAGGGTTATAAGAAACTCTTT	CATWDFAKGYKKLF	TRGV5	.	TRGJ1	14	-1	-1	26
30	3.7340369918597996E-4	TGTGCCACCTGGGACAGGCCTAACGGTTATAAGAAACTCTTT	CATWDRPNGYKKLF	TRGV5	.	TRGJ1	20	-1	-1	26
30	3.7340369918597996E-4	TGTGCTGCGTGGGATGGGCGGTATTATAAGAAACTCTTT	CAAWDGRYYKKLF	TRGV10	.	TRGJ1	14	-1	-1	21
30	3.7340369918597996E-4	TGTGCCTTGTGGGAGGTGCATCGGTATAAGAAACTCTTT	CALWEVHRYKKLF	TRGV9	.	TRGJ1	19	-1	-1	24
30	3.7340369918597996E-4	TGTGCCTTGTGGGAGGTACATTATTATAAGAAACTCTTT	CALWEVHYYKKLF	TRGV9	.	TRGJ1	19	-1	-1	19
30	3.7340369918597996E-4	TGTGCCTTGTGGGAGGGCCATTATTATAAGAAACTCTTT	CALWEGHYYKKLF	TRGV9	.	TRGJ1	15	-1	-1	19
30	3.7340369918597996E-4	TGTGCCTTGTGGGAGGGACCTTATTATAAGAAACTCTTT	CALWEGPYYKKLF	TRGV9	.	TRGJ1	20	-1	-1	20
30	3.7340369918597996E-4	TGTGCTGCGTGGGATTTTGGTTATAAGAAACTCTTT	CAAWDFGYKKLF	TRGV10	.	TRGJ1	15	-1	-1	20
30	3.7340369918597996E-4	TGTGCTGCGTGGGATTTAGACTATAAGAAACTCTTT	CAAWDLDYKKLF	TRGV10	.	TRGJ1	15	-1	-1	21
30	3.7340369918597996E-4	TGTGCTGCGTGGGATCCCGATTATAAGAAACTCTTT	CAAWDPDYKKLF	TRGV10	.	TRGJ1	14	-1	-1	19
30	3.7340369918597996E-4	TGTGCCACCTGGGACAGGCATTATAAGAAACTCTTT	CATWDRHYKKLF	TRGV3	.	TRGJ1	18	-1	-1	19
30	3.7340369918597996E-4	TGTGCTGCGTGGGATGATTATAAGAAACTCTTT	CAAWDDYKKLF	TRGV10	.	TRGJ1	14	-1	-1	13
30	3.7340369918597996E-4	TGTGCTGCGTGGACTCCCAATAAGAAACTCTTT	CAAWTPNKKLF	TRGV10	.	TRGJ1	11	-1	-1	19
30	3.7340369918597996E-4	TGTGCTGCGTGGGATTTAAAGAAACTCTTT	CAAWDLKKLF	TRGV10	.	TRGJ1	15	-1	-1	15
30	3.7340369918597996E-4	TGTGCTGCGGGGGGTCTTAAGAAACTCTTT	CAAGGLKKLF	TRGV10	.	TRGJ1	12	-1	-1	17
30	3.7340369918597996E-4	TGTGCTGCGCCTTATAAGAAACTCTTT	CAAPYKKLF	TRGV10	.	TRGJ1	8	-1	-1	11
30	3.7340369918597996E-4	TGTGCTGCGTGGGAGTGCTATAAGAAACTCTTT	CAAWECYKKLF	TRGV10	.	TRGJ1	13	-1	-1	18
30	3.7340369918597996E-4	TGTGCTGCGTGGGAACCCTATTATAAGAAACTCTTT	CAAWEPYYKKLF	TRGV10	.	TRGJ1	13	-1	-1	18
30	3.7340369918597996E-4	TGTGCTGCGTGGGATAACCATAAGAAACTCTTT	CAAWDNHKKLF	TRGV10	.	TRGJ1	17	-1	-1	19
29	3.6095690921311393E-4	TGTGCCTTGTGGGAGGTGAAGGACTTTTTGAATTATTATAAGAAACTCTTT	CALWEVKDFLNYYKKLF	TRGV9	.	TRGJ1	17	-1	-1	26
29	3.6095690921311393E-4	TGTGCCTTGTGGGCCCCTTATACCACTGGTTGGTTCAAGATATTT	CALWAPYTTGWFKIF	TRGV9	.	TRGJP1	12	-1	-1	18
29	3.6095690921311393E-4	TGTGCCTTGTGGGAGCTACAATCGAATTATTATAAGAAACTCTTT	CALWELQSNYYKKLF	TRGV9	.	TRGJ1	14	-1	-1	21
29	3.6095690921311393E-4	TGTGCCTTGTGGGAGGTCGGTATAATTTGTTATAAGAAACTCTTT	CALWEVGIICYKKLF	TRGV9	.	TRGJ1	16	-1	-1	26
29	3.6095690921311393E-4	TGTGCTGCGTGGGAACACTACACTGGTTGGTTCAAGATATTT	CAAWEHYTGWFKIF	TRGV10	.	TRGJP1	13	-1	-1	20
29	3.6095690921311393E-4	TGTGCCTTGTGGGAGGTGCCTCTTTATTATAAGAAACTCTTT	CALWEVPLYYKKLF	TRGV9	.	TRGJ1	18	-1	-1	23
29	3.6095690921311393E-4	TGTGCTGCGTGGGACACCCGGGGTTATAAGAAACTCTTT	CAAWDTRGYKKLF	TRGV10	.	TRGJ1	13	-1	-1	23
29	3.6095690921311393E-4	TGTGCTGCGTGGGATTTTTATTATAAGAAACTCTTT	CAAWDFYYKKLF	TRGV10	.	TRGJ1	15	-1	-1	17
29	3.6095690921311393E-4	TGTGCCTTGTGGGAGAATTATTATAAGAAACTCTTT	CALWENYYKKLF	TRGV9	.	TRGJ1	14	-1	-1	14
29	3.6095690921311393E-4	TGTGCCTTGTGGGAACTATATTATAAGAAACTCTTT	CALWELYYKKLF	TRGV9	.	TRGJ1	13	-1	-1	18
29	3.6095690921311393E-4	TGTGCCACCTGGGACGGGACTAGACAGAAACTCTTT	CATWDGTRQKLF	TRGV2	.	TRGJ1	17	-1	-1	25
29	3.6095690921311393E-4	TGTGCCACCTGGGACGGGCCCGGGAAACTCTTT	CATWDGPGKLF	TRGV2	.	TRGJ1	21	-1	-1	23
29	3.6095690921311393E-4	TGTGCTGCGTGTTATTATAAGAAACTCTTT	CAACYYKKLF	TRGV10	.	TRGJ1	16	-1	-1	11
29	3.6095690921311393E-4	TGTGCTGCGTGGGATTATAACTATAAGAAACTCTTT	CAAWDYNYKKLF	TRGV10	.	TRGJ1	16	-1	-1	21
28	3.4851011924024795E-4	TGTGCCTTGTGGGAGGTATCAGAGTTGGGCAAAAAAATCAAGGTATTT	CALWEVSELGKKIKVF	TRGV9	.	TRGJP	16	-1	-1	20
28	3.4851011924024795E-4	TGTGCCTTGTGGGAGGCCGCCAAGAATTATTATAAGAAACTCTTT	CALWEAAKNYYKKLF	TRGV9	.	TRGJ1	15	-1	-1	23
28	3.4851011924024795E-4	TGTGCTGCGTGGGATTATTCCGGTGATTATAAGAAACTCTTT	CAAWDYSGDYKKLF	TRGV10	.	TRGJ1	16	-1	-1	25
28	3.4851011924024795E-4	TGTGCTGCGTGGGACCGGGGGGGGTATTATAAGAAACTCTTT	CAAWDRGGYYKKLF	TRGV10	.	TRGJ1	13	-1	-1	24
28	3.4851011924024795E-4	TGTGCCTTGTTGGGGCCCCAATCTTATTATAAGAAACTCTTT	CALLGPQSYYKKLF	TRGV9	.	TRGJ1	13	-1	-1	23
28	3.4851011924024795E-4	TGTGCCTTGTGGGAGCCCGATTATTATTATAAGAAACTCTTT	CALWEPDYYYKKLF	TRGV9	.	TRGJ1	14	-1	-1	22
28	3.4851011924024795E-4	TGTGCCACCTGGGACGGGCATAGTGATTGGATCAAGACGTTT	CATWDGHSDWIKTF	TRGV2	.	TRGJP2	18	-1	-1	20
28	3.4851011924024795E-4	TGTGCTGCGTGGGATTATGGGGTTTTGAAGAAACTCTTT	CAAWDYGVLKKLF	TRGV10	.	TRGJ1	16	-1	-1	27
28	3.4851011924024795E-4	TGTGCCTTGTGGGATACCACTGGTTGGTTCAAGATATTT	CALWDTTGWFKIF	TRGV9	.	TRGJP1	13	-1	-1	13
28	3.4851011924024795E-4	TGTGCCTTGTGGGAGGATAATTATTATAAGAAACTCTTT	CALWEDNYYKKLF	TRGV9	.	TRGJ1	15	-1	-1	18
28	3.4851011924024795E-4	TGTGCCACCTGGGACAGGCAGGGGCGGAAGAAACTCTTT	CATWDRQGRKKLF	TRGV7	.	TRGJ1	18	-1	-1	27
28	3.4851011924024795E-4	TGTGCTGCGTGGGATTATTTTTATAAGAAACTCTTT	CAAWDYFYKKLF	TRGV10	.	TRGJ1	16	-1	-1	16
28	3.4851011924024795E-4	TGTGCTGCGTGGGATCCCCCCTATAAGAAACTCTTT	CAAWDPPYKKLF	TRGV10	.	TRGJ1	14	-1	-1	21
28	3.4851011924024795E-4	TGTGCTGCGTGGGACCCTTCTTATAAGAAACTCTTT	CAAWDPSYKKLF	TRGV10	.	TRGJ1	13	-1	-1	17
28	3.4851011924024795E-4	TGTGCCTTGTGGGAGGTGCAGCCCTTCAAGATATTT	CALWEVQPFKIF	TRGV9	.	TRGJP1	19	-1	-1	24
28	3.4851011924024795E-4	TGTGCTGCGTGGTTATATTATAAGAAACTCTTT	CAAWLYYKKLF	TRGV10	.	TRGJ1	11	-1	-1	15
28	3.4851011924024795E-4	TGTGCTGCGTGGGATTATAATAAGAAACTCTTT	CAAWDYNKKLF	TRGV10	.	TRGJ1	16	-1	-1	13
28	3.4851011924024795E-4	TGTGCTGCGTGGGATCTTTATAAGAAACTCTTT	CAAWDLYKKLF	TRGV10	.	TRGJ1	14	-1	-1	17
28	3.4851011924024795E-4	TGTGCTGCGTGGTCCTACCCCCTACTCTTT	CAAWSYPLLF	TRGV10	.	TRGJ1	11	-1	-1	23
28	3.4851011924024795E-4	TGTGCTGCGTGGGATTATGGCTATAAGAAACTCTTT	CAAWDYGYKKLF	TRGV10	.	TRGJ1	16	-1	-1	21
28	3.4851011924024795E-4	TGTGCTGCGTGGTCTTATAAGAAACTCTTT	CAAWSYKKLF	TRGV10	.	TRGJ1	11	-1	-1	14
28	3.4851011924024795E-4	TGCCCAGAGGGTTATAAGAAACTCTTT	CPEGYKKLF	TRGV10	.	TRGJ1	1	-1	-1	11
28	3.4851011924024795E-4	TGTGCCTATTACCCCCTTTATTCTTTAAGGAAACTCTTT	CAYYPLYSLRKLF	TRGV9	.	TRGJ1	6	-1	-1	19
27	3.3606332926738197E-4	TGTGCTGCGTGGGATCGGATAAACCCCTTTGGTTGGTTCAAGATATTT	CAAWDRINPFGWFKIF	TRGV10	.	TRGJP1	14	-1	-1	29
27	3.3606332926738197E-4	TGTGCCTTGTGGGAGGCCTCTGCTGGTTTTTATTATAAGAAACTCTTT	CALWEASAGFYYKKLF	TRGV9	.	TRGJ1	15	-1	-1	29
27	3.3606332926738197E-4	TGTGCCTTGTGGGAGCAATCGAATTATTATAAGAAACTCTTT	CALWEQSNYYKKLF	TRGV9	.	TRGJ1	14	-1	-1	18
27	3.3606332926738197E-4	TGTGCCTTGTGGGAACCTGCTGATTATTATAAGAAACTCTTT	CALWEPADYYKKLF	TRGV9	.	TRGJ1	13	-1	-1	22
27	3.3606332926738197E-4	TGTGCTGCGTGGGGCCAGGGGCCAAATAAGAAACTCTTT	CAAWGQGPNKKLF	TRGV10	.	TRGJ1	12	-1	-1	25
27	3.3606332926738197E-4	TGTGCCACCTGGGACAGGCTTTATTATAAGAAACTCTTT	CATWDRLYYKKLF	TRGV3	.	TRGJ1	18	-1	-1	20
27	3.3606332926738197E-4	TGTGCTGCGTGGGATTGGAGATATAAGAAACTCTTT	CAAWDWRYKKLF	TRGV10	.	TRGJ1	15	-1	-1	21
27	3.3606332926738197E-4	TGTGCTGCGTGGGATATTGGATATAAGAAACTCTTT	CAAWDIGYKKLF	TRGV10	.	TRGJ1	14	-1	-1	21
27	3.3606332926738197E-4	TGTGCTGCGTGGGATACTGGTTGGTTCAAGATATTT	CAAWDTGWFKIF	TRGV10	.	TRGJP1	14	-1	-1	15
27	3.3606332926738197E-4	TGTGCCACCTGGGACAGGCCAAGGATCAAGACGTTT	CATWDRPRIKTF	TRGV3	.	TRGJP2	19	-1	-1	22
27	3.3606332926738197E-4	TGTGCTGCGTGGGAAAGCTATAAGAAACTCTTT	CAAWESYKKLF	TRGV10	.	TRGJ1	13	-1	-1	18
27	3.3606332926738197E-4	TGTGCCTTGTGGGAGGATTATAAGAAACTCTTT	CALWEDYKKLF	TRGV9	.	TRGJ1	15	-1	-1	16
27	3.3606332926738197E-4	TGTGCTGCGTCGGAGAATTATTATAAGAAACTCTTT	CAASENYYKKLF	TRGV10	.	TRGJ1	13	-1	-1	14
27	3.3606332926738197E-4	TGTGCCACCTGGGGGAATTATTATAAGAAACTCTTT	CATWGNYYKKLF	TRGV4	.	TRGJ1	12	-1	-1	14
27	3.3606332926738197E-4	TGTGCCACCTGGGACAGGCGTTATAAGAAACTCTTT	CATWDRRYKKLF	TRGV7	.	TRGJ1	18	-1	-1	20
27	3.3606332926738197E-4	TGTGCTGCGTGGGAGCCCAAGGAGAAACTCTTT	CAAWEPKEKLF	TRGV10	.	TRGJ1	13	-1	-1	22
27	3.3606332926738197E-4	TGTGCTGCGTACGGGGAGAAACTCTTT	CAAYGEKLF	TRGV10	.	TRGJ1	9	-1	-1	16
27	3.3606332926738197E-4	TGTGCCACCTATTATAAGAAACTCTTT	CATYYKKLF	TRGV2	.	TRGJ1	9	-1	-1	9
27	3.3606332926738197E-4	TGTGCTGCGTGGGATTTGGCCTATTATAAGAAACTCTTT	CAAWDLAYYKKLF	TRGV10	.	TRGJ1	15	-1	-1	21
27	3.3606332926738197E-4	TGTGCTGCGTGGGATTTTTGTTATAAGAAACTCTTT	CAAWDFCYKKLF	TRGV10	.	TRGJ1	15	-1	-1	17
27	3.3606332926738197E-4	TGTGCTGCGTCCAGTTATTATAAGAAACTCTTT	CAASSYYKKLF	TRGV10	.	TRGJ1	9	-1	-1	14
27	3.3606332926738197E-4	TGTGCTGCGTGCCTTTATTATAAGAAACTCTTT	CAACLYYKKLF	TRGV10	.	TRGJ1	10	-1	-1	14
27	3.3606332926738197E-4	TGTGCTGCGTGGGATTGTTATAAGAAACTCTTT	CAAWDCYKKLF	TRGV10	.	TRGJ1	15	-1	-1	13
27	3.3606332926738197E-4	TGTGCCACCTGGGTCTATAAGAAACTCTTT	CATWVYKKLF	TRGV8	.	TRGJ1	12	-1	-1	15
27	3.3606332926738197E-4	TGTGCTGCGTGGGATTTTGAGGGTTATAAGAAACTCTTT	CAAWDFEGYKKLF	TRGV10	.	TRGJ1	15	-1	-1	23
26	3.2361653929451593E-4	TGTGCCTTGTGGGAGGTGCGAAAAGCCAATCAAGAGTTGGGCAAAAAAATCAAGGTATTT	CALWEVRKANQELGKKIKVF	TRGV9	.	TRGJP	18	-1	-1	30
26	3.2361653929451593E-4	TGTGCCTTGTGGGAGGTGCAACCTAATTATTATAAGAAACTCTTT	CALWEVQPNYYKKLF	TRGV9	.	TRGJ1	23	-1	-1	24
26	3.2361653929451593E-4	TGTGCTGCGTGGGATTATTGCCTTTATTATAAGAAACTCTTT	CAAWDYCLYYKKLF	TRGV10	.	TRGJ1	16	-1	-1	23
26	3.2361653929451593E-4	TGTGCTGCGTGGGATGCCGAAGGCAATAATAAGAAACTCTTT	CAAWDAEGNNKKLF	TRGV10	.	TRGJ1	14	-1	-1	25
26	3.2361653929451593E-4	TGTGCCTTGTGGGAGGCCCGGAGGGGTTGGTTCAAGATATTT	CALWEARRGWFKIF	TRGV9	.	TRGJP1	15	-1	-1	24
26	3.2361653929451593E-4	TGTGCTGCGTGGGATTATTCACCTTATAAGAAACTCTTT	CAAWDYSPYKKLF	TRGV10	.	TRGJ1	16	-1	-1	23
26	3.2361653929451593E-4	TGTGCTGCGTGGGATGGCCTCGGATGTAAGAAACTCTTT	CAAWDGLGCKKLF	TRGV10	.	TRGJ1	14	-1	-1	26
26	3.2361653929451593E-4	TGTGCTGCGTGGGACAATCCTTATTATAAGAAACTCTTT	CAAWDNPYYKKLF	TRGV10	.	TRGJ1	13	-1	-1	20
26	3.2361653929451593E-4	TGTGCCTTGTGGGAGGTGCAAGATTATAAGAAACTCTTT	CALWEVQDYKKLF	TRGV9	.	TRGJ1	19	-1	-1	22
26	3.2361653929451593E-4	TGTGCCACCTGGGACGCTCATTATTATAAGAAACTCTTT	CATWDAHYYKKLF	TRGV2	.	TRGJ1	15	-1	-1	19
26	3.2361653929451593E-4	TGTGCTGCGTGGAGCTATTATTATAAGAAACTCTTT	CAAWSYYYKKLF	TRGV10	.	TRGJ1	11	-1	-1	16
26	3.2361653929451593E-4	TGTGCTGCGTGTGGTTGGTTCAAGATATTT	CAACGWFKIF	TRGV10	.	TRGJP1	10	-1	-1	11
26	3.2361653929451593E-4	TGTGCTGCGTGGGATGACTTCGGCTATAAGAAACTCTTT	CAAWDDFGYKKLF	TRGV10	.	TRGJ1	17	-1	-1	24
26	3.2361653929451593E-4	TGTGCTGCGTGGGATTCTCTATATAAGAAACTCTTT	CAAWDSLYKKLF	TRGV10	.	TRGJ1	15	-1	-1	21
26	3.2361653929451593E-4	TGTGCTGCGTGGGAATATAAGAAACTCTTT	CAAWEYKKLF	TRGV10	.	TRGJ1	16	-1	-1	15
26	3.2361653929451593E-4	TGTGCTGCGTGGGCATCCCTTTATTATAAGAAACTCTTT	CAAWASLYYKKLF	TRGV10	.	TRGJ1	12	-1	-1	20
26	3.2361653929451593E-4	TGTGCCACCTGGTATAAGAAACTCTTT	CATWYKKLF	TRGV8	.	TRGJ1	15	-1	-1	12
26	3.2361653929451593E-4	TGTGCCACCTGGGATGGGCCGATCACTTATAAGAAACTCTTT	CATWDGPITYKKLF	TRGV4	.	TRGJ1	23	-1	-1	26
26	3.2361653929451593E-4	TGTGCTGCGTGGGATTATACTTATAAGAAACTCTTT	CAAWDYTYKKLF	TRGV10	.	TRGJ1	16	-1	-1	20
26	3.2361653929451593E-4	TGTGCTGCGTGGGAAGATTATAAGAAACTCTTT	CAAWEDYKKLF	TRGV10	.	TRGJ1	13	-1	-1	16
25	3.1116974932164995E-4	TGTGCTGCGTGGGATCCCCGGAGTAGTGATTGGATCAAGACGTTT	CAAWDPRSSDWIKTF	TRGV10	.	TRGJP2	14	-1	-1	21
25	3.1116974932164995E-4	TGTGCTGCGTGGGACCAACGGGCATATTATAAGAAACTCTTT	CAAWDQRAYYKKLF	TRGV10	.	TRGJ1	13	-1	-1	24
25	3.1116974932164995E-4	TGTGCCACCTGGGACGGGAGTAGTGATTGGATCAAGACGTTT	CATWDGSSDWIKTF	TRGV2	.	TRGJP2	17	-1	-1	18
25	3.1116974932164995E-4	TGTGCTGCGTGGGATTACCTCTATTATAAGAAACTCTTT	CAAWDYLYYKKLF	TRGV10	.	TRGJ1	17	-1	-1	21
25	3.1116974932164995E-4	TGTGCCACCTGGGATAGTTATTATAAGAAACTCTTT	CATWDSYYKKLF	TRGV8	.	TRGJ1	16	-1	-1	17
25	3.1116974932164995E-4	TGTGCCACCTGGGGAAACAGGGGGAAACTCTTT	CATWGNRGKLF	TRGV7	.	TRGJ1	12	-1	-1	23
25	3.1116974932164995E-4	TGTGCTGCGTGGGATTATTACCCTTGGATCAAGACGTTT	CAAWDYYPWIKTF	TRGV10	.	TRGJP2	16	-1	-1	23
25	3.1116974932164995E-4	TGTGCCACCTGGGATCTAGGTTGTTATAAGAAACTCTTT	CATWDLGCYKKLF	TRGV8	.	TRGJ1	14	-1	-1	20
25	3.1116974932164995E-4	TGTGCCACCTGGGACAGGCCCTATTATAAGAAACTCTTT	CATWDRPYYKKLF	TRGV5	.	TRGJ1	19	-1	-1	21
25	3.1116974932164995E-4	TGTGCTGCGTGGGGAAATCATAAGAAACTCTTT	CAAWGNHKKLF	TRGV10	.	TRGJ1	12	-1	-1	16
25	3.1116974932164995E-4	TGTGCCTTGGGGCCTGGTTGGTTCAAGATATTT	CALGPGWFKIF	TRGV9	.	TRGJP1	11	-1	-1	13
25	3.1116974932164995E-4	TGTGCTGCTACTTACCGGAAGAAACTCTTT	CAATYRKKLF	TRGV10	.	TRGJ1	7	-1	-1	18
25	3.1116974932164995E-4	TGTGCTGCGTGGGTTTATAAGAAACTCTTT	CAAWVYKKLF	TRGV10	.	TRGJ1	16	-1	-1	14
25	3.1116974932164995E-4	TGTGCCACCTGGGACGGGGGGAAACTCTTT	CATWDGGKLF	TRGV2	.	TRGJ1	17	-1	-1	20
25	3.1116974932164995E-4	TGTGCCACCTGGGCCGATTATTATAAGAAACTCTTT	CATWADYYKKLF	TRGV8	.	TRGJ1	12	-1	-1	16
25	3.1116974932164995E-4	TGTGCCACCTGGGACAGGAAACTCTTT	CATWDRKLF	TRGV5	.	TRGJ1	17	-1	-1	17
24	2.9872295934878397E-4	TGTGCCTTGTGGGAGGTGCATCTTTTCCCCTCTTATTATAAGAAACTCTTT	CALWEVHLFPSYYKKLF	TRGV9	.	TRGJ1	22	-1	-1	32
24	2.9872295934878397E-4	TGTGCTGCGTGGGTGCCCCCCGACGGCCTATATAAGAAACTCTTT	CAAWVPPDGLYKKLF	TRGV10	.	TRGJ1	12	-1	-1	30
24	2.9872295934878397E-4	TGTGCCTTGTGGGAGGTGCAGGGCCTTTATTATAAGAAACTCTTT	CALWEVQGLYYKKLF	TRGV9	.	TRGJ1	19	-1	-1	26
24	2.9872295934878397E-4	TGTGCCTTGTGGGAGGTGAAGAATTATTATAAGAAACTCTTT	CALWEVKNYYKKLF	TRGV9	.	TRGJ1	17	-1	-1	20
24	2.9872295934878397E-4	TGTGCCTTGTGGGAGGGCTACCTTTATTATAAGAAACTCTTT	CALWEGYLYYKKLF	TRGV9	.	TRGJ2	22	-1	-1	23
24	2.9872295934878397E-4	TGTGCTGCGTGGGATTGGGATTATAAGAAACTCTTT	CAAWDWDYKKLF	TRGV10	.	TRGJ1	15	-1	-1	19
24	2.9872295934878397E-4	TGTGCCACCTGGGATGCTTATTATAAGAAACTCTTT	CATWDAYYKKLF	TRGV4	.	TRGJ1	15	-1	-1	17
24	2.9872295934878397E-4	TGTGCTGCGTGGGATTGGGAGAAACTCTTT	CAAWDWEKLF	TRGV10	.	TRGJ1	15	-1	-1	19
24	2.9872295934878397E-4	TGTGCCACCTGGGACAAGGAGAAACTCTTT	CATWDKEKLF	TRGV7	.	TRGJ1	15	-1	-1	19
24	2.9872295934878397E-4	TGTGCTGCGTGGGATTCGGGGAGTGATTGGATCAAGACGTTT	CAAWDSGSDWIKTF	TRGV10	.	TRGJP2	15	-1	-1	21
24	2.9872295934878397E-4	TGTGCCTTGTGGGAGGGGGACCGTTATTATAAGAAACTCTTT	CALWEGDRYYKKLF	TRGV9	.	TRGJ1	21	-1	-1	23
24	2.9872295934878397E-4	TGTGCCACCTGGGACGGGCGTAGTGATTGGATCAAGACGTTT	CATWDGRSDWIKTF	TRGV2	.	TRGJP2	18	-1	-1	19
24	2.9872295934878397E-4	TGTGCTGCGTGGGCCCCGAATTATTATAAGAAACTCTTT	CAAWAPNYYKKLF	TRGV10	.	TRGJ1	12	-1	-1	16
24	2.9872295934878397E-4	TGTGCTGCGTGGGATTTGAGTGGTTGGTTCAAGATATTT	CAAWDLSGWFKIF	TRGV10	.	TRGJP1	15	-1	-1	20
24	2.9872295934878397E-4	TGTGCTGCGTGGGATTCCACTGGTTGGTTCAAGATATTT	CAAWDSTGWFKIF	TRGV10	.	TRGJP1	15	-1	-1	8
24	2.9872295934878397E-4	TGTGCCACCTGGGATAGGAACTATAAGAAACTCTTT	CATWDRNYKKLF	TRGV8	.	TRGJ1	17	-1	-1	21
24	2.9872295934878397E-4	TGTACAGATGGTTATTATAAGAAACTCTTT	CTDGYYKKLF	TRGV10	.	TRGJ1	2	-1	-1	11
24	2.9872295934878397E-4	TGTGCTGCGTGGGATAAGGGTAGTGATTGGATCAAGACGTTT	CAAWDKGSDWIKTF	TRGV10	.	TRGJP2	14	-1	-1	19
24	2.9872295934878397E-4	TGTGCCTTGTGGGAAGCCATGAATTATTATAAGAAACTCTTT	CALWEAMNYYKKLF	TRGV9	.	TRGJ1	13	-1	-1	20
24	2.9872295934878397E-4	TGTGCCACCTGGGAGAATTATTATAAGAAACTCTTT	CATWENYYKKLF	TRGV8	.	TRGJ1	13	-1	-1	14
24	2.9872295934878397E-4	TGTGCCACCTGGGACGGATATAAGAAACTCTTT	CATWDGYKKLF	TRGV5	.	TRGJ1	14	-1	-1	18
24	2.9872295934878397E-4	TGTGCCACCTGGGATGGGCCGGGGAAACTCTTT	CATWDGPGKLF	TRGV4	.	TRGJ1	19	-1	-1	23
23	2.8627616937591794E-4	TGTGCTGCGTGGGTCTCACCCCCCACGCCTTATTATAAGAAACTCTTT	CAAWVSPPTPYYKKLF	TRGV10	.	TRGJ1	12	-1	-1	29
23	2.8627616937591794E-4	TGTGCCTTGTGGGAGGTCAAACTCTACCTTTATTATAAGAAACTCTTT	CALWEVKLYLYYKKLF	TRGV9	.	TRGJ1	16	-1	-1	29
23	2.8627616937591794E-4	TGTGCCTTGTGGGAGGTCGCAGCCCCTTATTATAAGAAACTCTTT	CALWEVAAPYYKKLF	TRGV9	.	TRGJ1	20	-1	-1	26
23	2.8627616937591794E-4	TGTGCCTTGTGGGAGGTGCAGACCACTGGTTGGTTCAAGATATTT	CALWEVQTTGWFKIF	TRGV9	.	TRGJP1	19	-1	-1	21
23	2.8627616937591794E-4	TGTGCCTTGTTTTCGAGGGATTATTATAAGAAACTCTTT	CALFSRDYYKKLF	TRGV9	.	TRGJ1	9	-1	-1	19
23	2.8627616937591794E-4	TGTGCTGCGTGGCTGGATTATTATAAGAAACTCTTT	CAAWLDYYKKLF	TRGV10	.	TRGJ1	11	-1	-1	16
23	2.8627616937591794E-4	TGTGCTGCGTGGGATTCGTATTATAAGAAACTCTTT	CAAWDSYYKKLF	TRGV10	.	TRGJ1	19	-1	-1	18
23	2.8627616937591794E-4	TGTGCTGCGTGGGATATCAGGTCTGAGAAACTCTTT	CAAWDIRSEKLF	TRGV10	.	TRGJ1	14	-1	-1	25
23	2.8627616937591794E-4	TGTGCTGCGAGAGGGGTTGTTTATAAGAAACTCTTT	CAARGVVYKKLF	TRGV10	.	TRGJ1	8	-1	-1	20
23	2.8627616937591794E-4	TGTGCCTTGTGGGAGGAATATTATAAGAAACTCTTT	CALWEEYYKKLF	TRGV9	.	TRGJ1	15	-1	-1	15
23	2.8627616937591794E-4	TGTGCCACCTGGGACTGTTATTATAAGAAACTCTTT	CATWDCYYKKLF	TRGV7	.	TRGJ1	14	-1	-1	17
23	2.8627616937591794E-4	TGTGCTGCGTGGAATTATTATAAGAAACTCTTT	CAAWNYYKKLF	TRGV10	.	TRGJ1	16	-1	-1	11
23	2.8627616937591794E-4	TGTGCTGCGTGGGTTAAGAAACTCTTT	CAAWVKKLF	TRGV10	.	TRGJ1	15	-1	-1	14
23	2.8627616937591794E-4	TGTGCCACCTGGGACATCAAACTCTTT	CATWDIKLF	TRGV5	.	TRGJ1	15	-1	-1	18
23	2.8627616937591794E-4	TGTGCTGCGTGGGATTATTCCCCCCTTAGGTATAAGAAACTCTTT	CAAWDYSPLRYKKLF	TRGV10	.	TRGJ1	16	-1	-1	30
23	2.8627616937591794E-4	TGTGCTGCGTGGGACCGCACCACTGGTTGGTTCAAGATATTT	CAAWDRTTGWFKIF	TRGV10	.	TRGJP1	13	-1	-1	18
23	2.8627616937591794E-4	TGTGCCACCTGGGACAGGCCGGATTATTATAAGAAACTCTTT	CATWDRPDYYKKLF	TRGV3	.	TRGJ1	19	-1	-1	19
23	2.8627616937591794E-4	TGTGCTGCGTGGGATTATCTCGATTATAAGAAACTCTTT	CAAWDYLDYKKLF	TRGV10	.	TRGJ1	16	-1	-1	22
23	2.8627616937591794E-4	TGTGCCACCTGGGATGGGCAGTATTATAAGAAACTCTTT	CATWDGQYYKKLF	TRGV4	.	TRGJ1	18	-1	-1	21
23	2.8627616937591794E-4	TGTGCCACCTGGGATAGTAGTGATTGGATCAAGACGTTT	CATWDSSDWIKTF	TRGV8	.	TRGJP2	16	-1	-1	13
23	2.8627616937591794E-4	TGTGCCTTGTGGGAGAAGAATTATTATAAGAAACTCTTT	CALWEKNYYKKLF	TRGV9	.	TRGJ1	14	-1	-1	17
22	2.7382937940305195E-4	TGTGCTGCGTGGGATGGTCGGGCCACTGGTTGGTTCAAGATATTT	CAAWDGRATGWFKIF	TRGV10	.	TRGJP1	14	-1	-1	22
22	2.7382937940305195E-4	TGTGCCTTGTGGGAGGGGAAACCTTATTATAAGAAACTCTTT	CALWEGKPYYKKLF	TRGV9	.	TRGJ1	15	-1	-1	23
22	2.7382937940305195E-4	TGTGCCTTGTGGGAGGAAACTGGTTGGTTCAAGATATTT	CALWEETGWFKIF	TRGV9	.	TRGJP1	15	-1	-1	18
22	2.7382937940305195E-4	TGTGCTGGGGGGCGAAATTATTATAAGAAACTCTTT	CAGGRNYYKKLF	TRGV10	.	TRGJ1	6	-1	-1	15
22	2.7382937940305195E-4	TGTGCCACCTGGGACGGGAAGAAACTCTTT	CATWDGKKLF	TRGV2	.	TRGJ1	17	-1	-1	18
22	2.7382937940305195E-4	TGTGCCTTGTGGGAGCCATATACCACTGGTTGGTTCAAGATATTT	CALWEPYTTGWFKIF	TRGV9	.	TRGJP1	14	-1	-1	17
22	2.7382937940305195E-4	TGTGCCTTGTGGGAGGCTGATACCACTGGTTGGTTCAAGATATTT	CALWEADTTGWFKIF	TRGV9	.	TRGJP1	15	-1	-1	19
22	2.7382937940305195E-4	TGTGCTGCGTGGGTCGGAGGTTGGTTCAAGATATTT	CAAWVGGWFKIF	TRGV10	.	TRGJP1	12	-1	-1	18
22	2.7382937940305195E-4	TGTGCTGCGTGGGTCAAAGGGTATAAGAAACTCTTT	CAAWVKGYKKLF	TRGV10	.	TRGJ1	12	-1	-1	21
22	2.7382937940305195E-4	TGTGCCCCGGGAGACCGCGGGAAACTCTTT	CAPGDRGKLF	TRGV2	.	TRGJ1	11	-1	-1	20
22	2.7382937940305195E-4	TGTGCCTTGTGGGAGGATACCACTGGTTGGTTCAAGATATTT	CALWEDTTGWFKIF	TRGV9	.	TRGJP1	15	-1	-1	16
22	2.7382937940305195E-4	TGTGCTGCGTGGGAAACGAATTATTATAAGAAACTCTTT	CAAWETNYYKKLF	TRGV10	.	TRGJ1	13	-1	-1	16
22	2.7382937940305195E-4	TGTGCTGCGTGTCCGACTGGTTGGTTCAAGATATTT	CAACPTGWFKIF	TRGV10	.	TRGJP1	10	-1	-1	15
22	2.7382937940305195E-4	TGTGCCACCTGGGCTTATTATAAGAAACTCTTT	CATWAYYKKLF	TRGV4	.	TRGJ1	12	-1	-1	14
21	2.61382589430186E-4	TGTGCTGCGTGGGACGCGTCTCGAAGTAGTGATTGGATCAAGACGTTT	CAAWDASRSSDWIKTF	TRGV10	.	TRGJP2	13	-1	-1	24
21	2.61382589430186E-4	TGTGCCTTGTGGGAGATTCAAGAGTTGGGCAAAAAAATCAAGGTATTT	CALWEIQELGKKIKVF	TRGV9	.	TRGJP	14	-1	-1	18
21	2.61382589430186E-4	TGTGCTGCGTGGGCCCCTCCGAATTATTATAAGAAACTCTTT	CAAWAPPNYYKKLF	TRGV10	.	TRGJ1	12	-1	-1	19
21	2.61382589430186E-4	TGTGCCTTGTGGGAGCCAAAGGTTTATTATAAGAAACTCTTT	CALWEPKVYYKKLF	TRGV9	.	TRGJ1	14	-1	-1	23
21	2.61382589430186E-4	TGTGCCACCTGGGACGGGCGTTATAAGAAACTCTTT	CATWDGRYKKLF	TRGV2	.	TRGJ1	18	-1	-1	20
21	2.61382589430186E-4	TGTGCTGCGTGTCATTATTATAAGAAACTCTTT	CAACHYYKKLF	TRGV10	.	TRGJ1	16	-1	-1	13
21	2.61382589430186E-4	TGTGCTGCGTGGGATTATAATAGGAAACTCTTT	CAAWDYNRKLF	TRGV10	.	TRGJ1	16	-1	-1	13
21	2.61382589430186E-4	TGTGCCACCTGGGAGAAACTCTTT	CATWEKLF	TRGV4	.	TRGJ1	13	-1	-1	13
21	2.61382589430186E-4	TGTGCCACCTGGGACAGGCAGAGAGGGTCTGATGTCATGAAACTCTTT	CATWDRQRGSDVMKLF	TRGV3	.	TRGJ1	18	-1	-1	38
21	2.61382589430186E-4	TGTGCCACCTGGGACGGCTTGGGCAGTGATTGGATCAAGACGTTT	CATWDGLGSDWIKTF	TRGV2	.	TRGJP2	16	-1	-1	24
21	2.61382589430186E-4	TGTGCCACCTGGGACGGGCGAGGGAATTATTATAAGAAACTCTTT	CATWDGRGNYYKKLF	TRGV2	.	TRGJ1	18	-1	-1	23
21	2.61382589430186E-4	TGTGCCTTGTGGGAGGCCTACCGTCATTATAAGAAACTCTTT	CALWEAYRHYKKLF	TRGV9	.	TRGJ1	15	-1	-1	25
21	2.61382589430186E-4	TGTGCTGCGTGGGCATCCACTGGTTGGTTCAAGATATTT	CAAWASTGWFKIF	TRGV10	.	TRGJP1	12	-1	-1	16
21	2.61382589430186E-4	TGTGCTGCGTGGGATTGCCCTTATTATAAGAAACTCTTT	CAAWDCPYYKKLF	TRGV10	.	TRGJ1	15	-1	-1	20
21	2.61382589430186E-4	TGTGCTGCGTGGGACAAAAATTATTATAAGAAACTCTTT	CAAWDKNYYKKLF	TRGV10	.	TRGJ1	13	-1	-1	18
21	2.61382589430186E-4	TGTGCCTTGTGGGAGGCATATTATTATAAGAAACTCTTT	CALWEAYYYKKLF	TRGV9	.	TRGJ1	15	-1	-1	19
21	2.61382589430186E-4	TGTGCCACCTGGGACGACGCTTATTATAAGAAACTCTTT	CATWDDAYYKKLF	TRGV2	.	TRGJ1	15	-1	-1	20
21	2.61382589430186E-4	TGTGCCACCTGGGATGGGCCGACTGGGAAACTCTTT	CATWDGPTGKLF	TRGV4	.	TRGJ1	19	-1	-1	26
21	2.61382589430186E-4	TGTGCTGCGTGGGAGCACCCCAAGAAACTCTTT	CAAWEHPKKLF	TRGV10	.	TRGJ1	13	-1	-1	21
21	2.61382589430186E-4	TGTGCCACCTGGGACACAATTAAGAAACTCTTT	CATWDTIKKLF	TRGV5	.	TRGJ1	15	-1	-1	20
21	2.61382589430186E-4	TGTGCCACCTGGGACAAAGGAAGGAAACTCTTT	CATWDKGRKLF	TRGV3	.	TRGJ1	15	-1	-1	23
20	2.4893579945731994E-4	TGTGCTGCGTGGGTTTCATTCAAGCCTTGGGGATGGTTCAAGATATTT	CAAWVSFKPWGWFKIF	TRGV10	.	TRGJP1	15	-1	-1	30
20	2.4893579945731994E-4	TGTGCCTTGTGGGAGGTGCACAAGAATTATTATAAGAAACTCTTT	CALWEVHKNYYKKLF	TRGV9	.	TRGJ1	20	-1	-1	23
20	2.4893579945731994E-4	TGTGCTGCGTGGGAAAACCCGAATTATTATAAGAAACTCTTT	CAAWENPNYYKKLF	TRGV10	.	TRGJ1	13	-1	-1	19
20	2.4893579945731994E-4	TGTGCTGCGTGGGGAGGGCCTTATTATAAGAAACTCTTT	CAAWGGPYYKKLF	TRGV10	.	TRGJ1	12	-1	-1	20
20	2.4893579945731994E-4	TGTGCCACCTGGGATAGGAAATATAAGAAACTCTTT	CATWDRKYKKLF	TRGV8	.	TRGJ1	17	-1	-1	21
20	2.4893579945731994E-4	TGTGCTGCGTGGCCCTATAAGAAACTCTTT	CAAWPYKKLF	TRGV10	.	TRGJ1	11	-1	-1	15
20	2.4893579945731994E-4	TGTGCTGCGTGGGTCTCGTTCAAGATATTT	CAAWVSFKIF	TRGV10	.	TRGJP1	12	-1	-1	17
20	2.4893579945731994E-4	TGTGCCACCTGGGATATTCAGAAACTCTTT	CATWDIQKLF	TRGV8	.	TRGJ1	15	-1	-1	19
20	2.4893579945731994E-4	TGTGCCACACGATATTATAAGAAACTCTTT	CATRYYKKLF	TRGV5	.	TRGJ1	7	-1	-1	12
19	2.3648900948445396E-4	TGTGCTGCGTGGGACTCCCAAGGCCCCGAATCCTATTATAAGAAACTCTTT	CAAWDSQGPESYYKKLF	TRGV10	.	TRGJ1	13	-1	-1	26
19	2.3648900948445396E-4	TGTGCTGCGTGGGACTCCTGGCCTGTAGATTATTATAAGAAACTCTTT	CAAWDSWPVDYYKKLF	TRGV10	.	TRGJ1	13	-1	-1	28
19	2.3648900948445396E-4	TGTGCTGCGTGGGAACCTCTACTAACCCGGTTTTATAAGAAACTCTTT	CAAWEPLLTRFYKKLF	TRGV10	.	TRGJ1	13	-1	-1	32
19	2.3648900948445396E-4	TGTGCCTTGTGGGAGGACACCGGACCGAATTATTATAAGAAACTCTTT	CALWEDTGPNYYKKLF	TRGV9	.	TRGJ1	15	-1	-1	25
19	2.3648900948445396E-4	TGTGCCACCTGGGATAGGCTGGAGGGTAGTGATTGGATCAAGACGTTT	CATWDRLEGSDWIKTF	TRGV8	.	TRGJP2	18	-1	-1	25
19	2.3648900948445396E-4	TGTGCTGCGTGGGGGTTTGGAAATTATTATAAGAAACTCTTT	CAAWGFGNYYKKLF	TRGV10	.	TRGJ1	12	-1	-1	21
19	2.3648900948445396E-4	TGTGCCTTGTGGGAGCCCACCCATTATTATAAGAAACTCTTT	CALWEPTHYYKKLF	TRGV9	.	TRGJ1	14	-1	-1	22
19	2.3648900948445396E-4	TGTGCCTTGTGGGAGGTAGTAGATTATTATAAGAAACTCTTT	CALWEVVDYYKKLF	TRGV9	.	TRGJ1	16	-1	-1	22
19	2.3648900948445396E-4	TGTGCCACCTGGGACGGGCGGAATTATTATAAGAAACTCTTT	CATWDGRNYYKKLF	TRGV2	.	TRGJ1	18	-1	-1	20
19	2.3648900948445396E-4	TGTGCTGCGTGGGGTTTCGATTATTATAAGAAACTCTTT	CAAWGFDYYKKLF	TRGV10	.	TRGJ2	18	-1	-1	15
19	2.3648900948445396E-4	TGTGCTGCGTGGGATAAGGTTGATTATAAGAAACTCTTT	CAAWDKVDYKKLF	TRGV10	.	TRGJ1	14	-1	-1	22
19	2.3648900948445396E-4	TGTGCTGCGTGGGACCCGAATTATTATAAGAAACTCTTT	CAAWDPNYYKKLF	TRGV10	.	TRGJ1	13	-1	-1	16
19	2.3648900948445396E-4	TGTGCCTTGTGGGAGGCCTATTATTATAAGAAACTCTTT	CALWEAYYYKKLF	TRGV9	.	TRGJ1	15	-1	-1	19
19	2.3648900948445396E-4	TGTGCCATCAACCCTCGGAATTATTATAAGAAACTCTTT	CAINPRNYYKKLF	TRGV8	.	TRGJ1	6	-1	-1	17
19	2.3648900948445396E-4	TGTGCCACCTGGGACGGCCGTTATTATAAGAAACTCTTT	CATWDGRYYKKLF	TRGV7	.	TRGJ1	18	-1	-1	20
19	2.3648900948445396E-4	TGTGCCACCTGGGACGGCAGTTATTATAAGAAACTCTTT	CATWDGSYYKKLF	TRGV8	.	TRGJ1	13	-1	-1	20
19	2.3648900948445396E-4	TGTGCCACCTGGGACGGGCCAGGTTATAAGAAACTCTTT	CATWDGPGYKKLF	TRGV4	.	TRGJ1	19	-1	-1	23
19	2.3648900948445396E-4	TGTGCCACCTGGGACAGGCCTTATTATAAGAAACTCTTT	CATWDRPYYKKLF	TRGV5	.	TRGJ1	20	-1	-1	20
19	2.3648900948445396E-4	TGTGCTGCGTGGCCAAGCTATTATAAGAAACTCTTT	CAAWPSYYKKLF	TRGV10	.	TRGJ1	11	-1	-1	18
19	2.3648900948445396E-4	TGTGCTGCGTGGGATCGTTATTATAAGAAACTCTTT	CAAWDRYYKKLF	TRGV10	.	TRGJ1	14	-1	-1	17
19	2.3648900948445396E-4	TGTGCTGCGTGGGACCGGTATTATAAGAAACTCTTT	CAAWDRYYKKLF	TRGV10	.	TRGJ1	13	-1	-1	18
19	2.3648900948445396E-4	TGTGCTGCGGACCCAAATTATTATAAGAAACTCTTT	CAADPNYYKKLF	TRGV10	.	TRGJ1	8	-1	-1	15
19	2.3648900948445396E-4	TGTGCCACCTGGGACGGGCGTGAGGGGAAACTCTTT	CATWDGREGKLF	TRGV2	.	TRGJ1	18	-1	-1	26
19	2.3648900948445396E-4	TGTGCCACCTGGGACATATCATATAAGAAACTCTTT	CATWDISYKKLF	TRGV5	.	TRGJ1	15	-1	-1	21
19	2.3648900948445396E-4	TGTGCCACCTGGGACAGGCTGGGGAAGAAACTCTTT	CATWDRLGKKLF	TRGV7	.	TRGJ1	18	-1	-1	24
19	2.3648900948445396E-4	TGTGCCTTGTGGGAGGCAAATAAGAAACTCTTT	CALWEANKKLF	TRGV9	.	TRGJ1	15	-1	-1	19
19	2.3648900948445396E-4	TGTGCCACCTGCGGTAATTATAAGAAACTCTTT	CATCGNYKKLF	TRGV4	.	TRGJ1	10	-1	-1	16
19	2.3648900948445396E-4	TGTGCCACCTGGGATCGTTATAAGAAACTCTTT	CATWDRYKKLF	TRGV8	.	TRGJ1	14	-1	-1	17
19	2.3648900948445396E-4	TGTGCCACCTGGGACGATTATAAGAAACTCTTT	CATWDDYKKLF	TRGV5	.	TRGJ1	14	-1	-1	16
19	2.3648900948445396E-4	TGTGCCACCTGGGACAGGCGTACGAAACTCTTT	CATWDRRTKLF	TRGV7	.	TRGJ1	18	-1	-1	20
19	2.3648900948445396E-4	TGTGCTGCGTGGGATTGGTTCAAGATATTT	CAAWDWFKIF	TRGV10	.	TRGJP1	15	-1	-1	14
19	2.3648900948445396E-4	TGTGCCACCTGGGTTTATAAGAAACTCTTT	CATWVYKKLF	TRGV4	.	TRGJ1	12	-1	-1	14
19	2.3648900948445396E-4	TGTGCCACCTGGGATGGGGAACTCTTT	CATWDGELF	TRGV4	.	TRGJ1	17	-1	-1	19
19	2.3648900948445396E-4	TGTGCCACCCCCGCGGCCCTCTTT	CATPAALF	TRGV4	.	TRGJ1	8	-1	-1	18
19	2.3648900948445396E-4	TGTGCCACCGGGAAGAAACTCTTT	CATGKKLF	TRGV3	.	TRGJ1	12	-1	-1	12
18	2.2404221951158795E-4	TGTGCTGCGTGGGATTGGGGGGCCTTTCCCCTGACGAATTATTATAAGAAACTCTTT	CAAWDWGAFPLTNYYKKLF	TRGV10	.	TRGJ1	15	-1	-1	34
18	2.2404221951158795E-4	TGTGCTGCGTGGGATCAAAGTTCCTCGGGCATTTATTATAAGAAACTCTTT	CAAWDQSSSGIYYKKLF	TRGV10	.	TRGJ1	14	-1	-1	32
18	2.2404221951158795E-4	TGTGCCACCTGGGACTCCCCCACGGGGGGGTGTGATTGGATCAAGACGTTT	CATWDSPTGGCDWIKTF	TRGV2	.	TRGJP2	14	-1	-1	31
18	2.2404221951158795E-4	TGTGCTGCGTGGGATTATATTCGCCGCCTTTATTATAAGAAACTCTTT	CAAWDYIRRLYYKKLF	TRGV10	.	TRGJ1	16	-1	-1	29
18	2.2404221951158795E-4	TGTGCTGCGTGGGATTATAGTTCGAATTATTATAAGAAACTCTTT	CAAWDYSSNYYKKLF	TRGV10	.	TRGJ1	16	-1	-1	13
18	2.2404221951158795E-4	TGTGCTGCGTGGGATTATAATGCCACTGGTTGGTTCAAGATATTT	CAAWDYNATGWFKIF	TRGV10	.	TRGJP1	25	-1	-1	15
18	2.2404221951158795E-4	TGTGCTGCGTGGGATTACGAACCCCTTAGAAGTAAGAAACTCTTT	CAAWDYEPLRSKKLF	TRGV10	.	TRGJ1	24	-1	-1	32
18	2.2404221951158795E-4	TGTGCTGCGTGGGACTCATCTCCTACTTATTATAAGAAACTCTTT	CAAWDSSPTYYKKLF	TRGV10	.	TRGJ1	13	-1	-1	26
18	2.2404221951158795E-4	TGTGCTGCGTGGGATTCCCGGGCCTATTATAAGAAACTCTTT	CAAWDSRAYYKKLF	TRGV10	.	TRGJ1	15	-1	-1	24
18	2.2404221951158795E-4	TGTGCTGCGTGGGACCTCCCCCGTTATTATAAGAAACTCTTT	CAAWDLPRYYKKLF	TRGV10	.	TRGJ1	13	-1	-1	23
18	2.2404221951158795E-4	TGTGCCTTGTTGGTGGTCCCGAATTATTATAAGAAACTCTTT	CALLVVPNYYKKLF	TRGV9	.	TRGJ1	16	-1	-1	19
18	2.2404221951158795E-4	TGTGCCTTGTGGGAGTTCACCACTGGTTGGTTCAAGATATTT	CALWEFTTGWFKIF	TRGV9	.	TRGJP1	20	-1	-1	18
18	2.2404221951158795E-4	TGTGCCACCTGGGATGGGCGGGGTTATTATAAGAAACTCTTT	CATWDGRGYYKKLF	TRGV4	.	TRGJ1	18	-1	-1	23
18	2.2404221951158795E-4	TGTGCCACCTGGGACGGTCGTAGTGATTGGATCAAGACGTTT	CATWDGRSDWIKTF	TRGV2	.	TRGJP2	16	-1	-1	19
18	2.2404221951158795E-4	TGTGCTGCGTGGGGGCCCTATTATTATAAGAAACTCTTT	CAAWGPYYYKKLF	TRGV10	.	TRGJ1	12	-1	-1	19
18	2.2404221951158795E-4	TGTGCTGCGTGGGATTTGAGCTATTATAAGAAACTCTTT	CAAWDLSYYKKLF	TRGV10	.	TRGJ1	15	-1	-1	21
18	2.2404221951158795E-4	TGTGCTGCGTGGGACCCAAAGGGTTGGTTCAAGATATTT	CAAWDPKGWFKIF	TRGV10	.	TRGJP1	13	-1	-1	21
18	2.2404221951158795E-4	TGTGCCTTGTGGGAGGTAACTTATTATAAGAAACTCTTT	CALWEVTYYKKLF	TRGV9	.	TRGJ2	16	-1	-1	20
18	2.2404221951158795E-4	TGTGCCACCTGGGATCCGAATTATTATAAGAAACTCTTT	CATWDPNYYKKLF	TRGV4	.	TRGJ1	14	-1	-1	13
18	2.2404221951158795E-4	TGTGCCACCTGGGATGGGCGCTATTATAAGAAACTCTTT	CATWDGRYYKKLF	TRGV4	.	TRGJ1	18	-1	-1	21
18	2.2404221951158795E-4	TGTGCCACCTGGGACGGTAGTGATTGGATCAAGACGTTT	CATWDGSDWIKTF	TRGV2	.	TRGJP2	16	-1	-1	16
18	2.2404221951158795E-4	TGTGCCACCTGGGACGGGTTGGATTGGATCAAGACGTTT	CATWDGLDWIKTF	TRGV2	.	TRGJP2	17	-1	-1	21
18	2.2404221951158795E-4	TGTGCCACCTGGGACGGGCGTTATTATAAGAAACTCTTT	CATWDGRYYKKLF	TRGV2	.	TRGJ2	18	-1	-1	20
18	2.2404221951158795E-4	TGTGCCACCTGGGACGGGGATTATTATAAGAAACTCTTT	CATWDGDYYKKLF	TRGV4	.	TRGJ1	17	-1	-1	19
18	2.2404221951158795E-4	TGTGCTGCGTGGGCCCTGGTGGGGAAGAAACTCTTT	CAAWALVGKKLF	TRGV10	.	TRGJ1	12	-1	-1	24
18	2.2404221951158795E-4	TGTGCCACCTGGGGAACTGGTTGGTTCAAGATATTT	CATWGTGWFKIF	TRGV4	.	TRGJP1	12	-1	-1	15
18	2.2404221951158795E-4	TGTGCCACCTGGGACGGGTATTATAAGAAACTCTTT	CATWDGYYKKLF	TRGV2	.	TRGJ1	17	-1	-1	18
18	2.2404221951158795E-4	TGTGCCACCTGGGACGGGCTAAGTAAGAAACTCTTT	CATWDGLSKKLF	TRGV2	.	TRGJ1	18	-1	-1	23
18	2.2404221951158795E-4	TGTGCCACCTGGGACGGGCCGTTTGGGAAACTCTTT	CATWDGPFGKLF	TRGV2	.	TRGJ1	19	-1	-1	26
18	2.2404221951158795E-4	TGTGCCACCTGGGACAGGCAGTGTGGAGGGCTCTTT	CATWDRQCGGLF	TRGV7	.	TRGJ1	18	-1	-1	30
18	2.2404221951158795E-4	TGTGCCACCTGGGACAATTATTATAAGAAACTCTTT	CATWDNYYKKLF	TRGV7	.	TRGJ2	15	-1	-1	15
18	2.2404221951158795E-4	TGTGCTGCGTGGGGGTATTATAAGAAACTCTTT	CAAWGYYKKLF	TRGV10	.	TRGJ1	12	-1	-1	15
18	2.2404221951158795E-4	TGTGCCTTGTGGGAGGGTTGGTTCAAGATATTT	CALWEGWFKIF	TRGV9	.	TRGJP1	15	-1	-1	15
18	2.2404221951158795E-4	TGTGCCACCTGGGTGTATTATAAGAAACTCTTT	CATWVYYKKLF	TRGV8	.	TRGJ1	12	-1	-1	15
18	2.2404221951158795E-4	TGTGCCACCTGGGATTTTTATAAGAAACTCTTT	CATWDFYKKLF	TRGV8	.	TRGJ1	14	-1	-1	13
18	2.2404221951158795E-4	TGTGCCACCTGGGACCACCCCACCCAACTCTTT	CATWDHPTQLF	TRGV2	.	TRGJ1	14	-1	-1	25
18	2.2404221951158795E-4	TGTGCTGCGTGGGGGGAAAAGAAACTCTTT	CAAWGEKKLF	TRGV10	.	TRGJ1	12	-1	-1	18
18	2.2404221951158795E-4	TGTGCCTTGTGGGGCTGGTTCAAGATATTT	CALWGWFKIF	TRGV9	.	TRGJP1	12	-1	-1	12
18	2.2404221951158795E-4	TGTGCCACCTGGTTTTATAAGAAACTCTTT	CATWFYKKLF	TRGV8	.	TRGJ1	11	-1	-1	14
18	2.2404221951158795E-4	TGTGCCACCTGGGCCCCTGTGAAACTCTTT	CATWAPVKLF	TRGV2	.	TRGJ1	12	-1	-1	20
18	2.2404221951158795E-4	TGTGCCACCTGGGATTGGATCAAGACGTTT	CATWDWIKTF	TRGV4	.	TRGJP2	17	-1	-1	12
18	2.2404221951158795E-4	TGTGCCACCTGGGATGGAAAGAAACTCTTT	CATWDGKKLF	TRGV4	.	TRGJ1	16	-1	-1	18
18	2.2404221951158795E-4	TGTGCCACCTGGGACGGGCTGGATCTCTTT	CATWDGLDLF	TRGV2	.	TRGJ1	18	-1	-1	24
18	2.2404221951158795E-4	TGTGCCACCTGGGACGGGATCAAGACGTTT	CATWDGIKTF	TRGV2	.	TRGJP2	17	-1	-1	16
18	2.2404221951158795E-4	TGTGCCACCGAGAAACTCTTT	CATEKLF	TRGV2	.	TRGJ1	8	-1	-1	10
18	2.2404221951158795E-4	TGGAAACTCTTT	WKLF	TRGV3	.	TRGJ1	1	-1	-1	2
17	2.1159542953872197E-4	TGTGCCTTGTGGGAGGTGGGATGGTGGGGAGGGGATGGTGGGTGCACCAATTATTATAAGAAACTCTTT	CALWEVGWWGGDGGCTNYYKKLF	TRGV9	.	TRGJ1	17	-1	-1	48
17	2.1159542953872197E-4	TGTGCTGCGGGTCCGGGCGGAGGGGGCAATACCACTGGTTGGTTCAAGATATTT	CAAGPGGGGNTTGWFKIF	TRGV10	.	TRGJP1	8	-1	-1	28
17	2.1159542953872197E-4	TGTGCTGCGTGGCCTATCATGACCCTCATCTATTATAAGAAACTCTTT	CAAWPIMTLIYYKKLF	TRGV10	.	TRGJ1	11	-1	-1	30
17	2.1159542953872197E-4	TGTGCTGCGTGGGGTCCAGAGGGGGAGTTTTATTATAAGAAACTCTTT	CAAWGPEGEFYYKKLF	TRGV10	.	TRGJ1	12	-1	-1	29
17	2.1159542953872197E-4	TGTGCCACCTGGGACTGTGGGGGCGGGGGTGATTGGATCAAGACGTTT	CATWDCGGGGDWIKTF	TRGV2	.	TRGJP2	14	-1	-1	28
17	2.1159542953872197E-4	TGTGCTGCGTGTAAATTCCGACTGAATTATTATAAGAAACTCTTT	CAACKFRLNYYKKLF	TRGV10	.	TRGJ1	10	-1	-1	23
17	2.1159542953872197E-4	TGTGCTGCGTGGGATTTGGGCCTGGATTATTATAAGAAACTCTTT	CAAWDLGLDYYKKLF	TRGV10	.	TRGJ1	15	-1	-1	25
17	2.1159542953872197E-4	TGTGCCTTGTGGGAGTCAACGAGGACTGGTTGGTTCAAGATATTT	CALWESTRTGWFKIF	TRGV9	.	TRGJP1	14	-1	-1	24
17	2.1159542953872197E-4	TGTGCCTTGTGGGAAGTCGCACCGAATTATTATAAGAAACTCTTT	CALWEVAPNYYKKLF	TRGV9	.	TRGJ1	22	-1	-1	22
17	2.1159542953872197E-4	TGTGCTGCGTGGGATTTTACCACTGGTTGGTTCAAGATATTT	CAAWDFTTGWFKIF	TRGV10	.	TRGJP1	15	-1	-1	17
17	2.1159542953872197E-4	TGTGCTGCGTGGGATTATAAGGTCTATTATAAGAAACTCTTT	CAAWDYKVYYKKLF	TRGV10	.	TRGJ1	16	-1	-1	24
17	2.1159542953872197E-4	TGTGCTGCGTGGGATGAACGCACTGGTTGGTTCAAGATATTT	CAAWDERTGWFKIF	TRGV10	.	TRGJP1	14	-1	-1	8
17	2.1159542953872197E-4	TGTGCCTTGTGGGAGGCCTTTTTATTATATAAGAAACTCTTT	CALWEAFLLYKKLF	TRGV9	.	TRGJ1	15	-1	-1	23
17	2.1159542953872197E-4	TGTGCCTTGTGGGAGGCCACGAATTATTATAAGAAACTCTTT	CALWEATNYYKKLF	TRGV9	.	TRGJ1	15	-1	-1	19
17	2.1159542953872197E-4	TGTGCCACCTGGGACTCAACCATCTTTTATAAGAAACTCTTT	CATWDSTIFYKKLF	TRGV4	.	TRGJ1	13	-1	-1	26
17	2.1159542953872197E-4	TGTGCCACCTGGGACAGGCCGAATTATTATAAGAAACTCTTT	CATWDRPNYYKKLF	TRGV3	.	TRGJ1	19	-1	-1	19
17	2.1159542953872197E-4	TGTGCCACCTGGGACAGGCGAGGGTATTATAAGAAACTCTTT	CATWDRRGYYKKLF	TRGV7	.	TRGJ1	18	-1	-1	24
17	2.1159542953872197E-4	TGTGCTGCTCCCACCCGAAGGTATTATAAGAAACTCTTT	CAAPTRRYYKKLF	TRGV10	.	TRGJ1	7	-1	-1	21
17	2.1159542953872197E-4	TGTGCTGCGTGGGTTCGTCCTTATTATAAGAAACTCTTT	CAAWVRPYYKKLF	TRGV10	.	TRGJ1	17	-1	-1	20
17	2.1159542953872197E-4	TGTGCTGCGTGGGAAGGCACTGGTTGGTTCAAGATATTT	CAAWEGTGWFKIF	TRGV10	.	TRGJP1	13	-1	-1	17
17	2.1159542953872197E-4	TGTGCCACCTGGGACGGGAGTGATTGGATCAAGACGTTT	CATWDGSDWIKTF	TRGV2	.	TRGJP2	17	-1	-1	18
17	2.1159542953872197E-4	TGTGCCACCTGGGACAGGCTGGGATATAAGAAACTCTTT	CATWDRLGYKKLF	TRGV3	.	TRGJ2	18	-1	-1	24
17	2.1159542953872197E-4	TGTGCCACCTGGGACAGGCATTATTATAAGAAACTCTTT	CATWDRHYYKKLF	TRGV7	.	TRGJ1	18	-1	-1	19
17	2.1159542953872197E-4	TGTGCTGCGTGGGCCTCCCCCTATAAGAAACTCTTT	CAAWASPYKKLF	TRGV10	.	TRGJ1	12	-1	-1	21
17	2.1159542953872197E-4	TGTGCTGCGTGGGACGATTATTATAAGAAACTCTTT	CAAWDDYYKKLF	TRGV10	.	TRGJ1	13	-1	-1	16
17	2.1159542953872197E-4	TGTGCCTTCCAATTTTATTATTATAAGAAACTCTTT	CAFQFYYYKKLF	TRGV9	.	TRGJ1	7	-1	-1	16
17	2.1159542953872197E-4	TGTGCCACCTGGGACGGATATTATAAGAAACTCTTT	CATWDGYYKKLF	TRGV2	.	TRGJ1	16	-1	-1	18
17	2.1159542953872197E-4	TGTGCCACCTGGGACAGGCGCTATAAGAAACTCTTT	CATWDRRYKKLF	TRGV5	.	TRGJ1	18	-1	-1	21
17	2.1159542953872197E-4	TGTGCTGCGCGGGCCGTGCGGTTCAAGATATTT	CAARAVRFKIF	TRGV10	.	TRGJP1	12	-1	-1	19
17	2.1159542953872197E-4	TGTGCCACCTCCTCGGGCCGTCCGAAACTCTTT	CATSSGRPKLF	TRGV7	.	TRGJ1	9	-1	-1	23
17	2.1159542953872197E-4	TGTGCCACCTGGGGTGGGGATAAGAAACTCTTT	CATWGGDKKLF	TRGV4	.	TRGJ1	17	-1	-1	19
17	2.1159542953872197E-4	TGTGCCACCTGGGATGCCCTTAAGAAACTCTTT	CATWDALKKLF	TRGV4	.	TRGJ1	15	-1	-1	20
17	2.1159542953872197E-4	TGTGCCACCTGGGATGGTTATAAGAAACTCTTT	CATWDGYKKLF	TRGV4	.	TRGJ1	16	-1	-1	17
17	2.1159542953872197E-4	TGTGCCACCTGGGATGGGTATAAGAAACTCTTT	CATWDGYKKLF	TRGV4	.	TRGJ1	17	-1	-1	18
17	2.1159542953872197E-4	TGTGCCACCTGGGACGGGCTGTCGGAACTCTTT	CATWDGLSELF	TRGV2	.	TRGJ1	18	-1	-1	25
17	2.1159542953872197E-4	TGTGCCACCTGGGACAATTATAAGAAACTCTTT	CATWDNYKKLF	TRGV8	.	TRGJ1	13	-1	-1	16
17	2.1159542953872197E-4	TGTGCCCTCTTGGGGTATAAGAAACTCTTT	CALLGYKKLF	TRGV2	.	TRGJ1	5	-1	-1	15
17	2.1159542953872197E-4	TGTGCCACCTGGGATAGGGAGAAACTCTTT	CATWDREKLF	TRGV8	.	TRGJ1	17	-1	-1	19
17	2.1159542953872197E-4	TGTGCTGCTGGGAATAAGAAACTCTTT	CAAGNKKLF	TRGV10	.	TRGJ1	15	-1	-1	13
17	2.1159542953872197E-4	TGTGCCATGGTGGTCATGAAACTCTTT	CAMVVMKLF	TRGV2	.	TRGJ1	6	-1	-1	17
17	2.1159542953872197E-4	TGTGCCACCTGGCTGGAGAAACTCTTT	CATWLEKLF	TRGV2	.	TRGJ1	11	-1	-1	16
17	2.1159542953872197E-4	TGTGCCACCTGGGACAGAAGACTCTTT	CATWDRRLF	TRGV3	.	TRGJ1	16	-1	-1	15
17	2.1159542953872197E-4	TGTGCCCCCCCGGAACTCTTT	CAPPELF	TRGV4	.	TRGJ1	8	-1	-1	13
17	2.1159542953872197E-4	TGTGCCACCGGACTCTTT	CATGLF	TRGV4	.	TRGJ1	8	-1	-1	11
17	2.1159542953872197E-4	TGTGGTGGGAAACTCTTT	CGGKLF	TRGV2	.	TRGJ1	3	-1	-1	8
16	1.9914863956585596E-4	TGTGCTGCGTGGGACCGCACTATCCTTTATTATAAGAAACTCTTT	CAAWDRTILYYKKLF	TRGV10	.	TRGJ1	13	-1	-1	26
16	1.9914863956585596E-4	TGTGCTGCGTGGGACCATCCCACTTTTTATTATAAGAAACTCTTT	CAAWDHPTFYYKKLF	TRGV10	.	TRGJ1	13	-1	-1	26
16	1.9914863956585596E-4	TGTGCCACCTGGGATGGAGATCTAAAGGATTATAAGAAACTCTTT	CATWDGDLKDYKKLF	TRGV4	.	TRGJ1	16	-1	-1	28
16	1.9914863956585596E-4	TGTGCCACCTGGGATACTTATAGTAGTGATTGGATCAAGACGTTT	CATWDTYSSDWIKTF	TRGV2	.	TRGJP2	13	-1	-1	14
16	1.9914863956585596E-4	TGTGCCACCTGGGACGGGCCTTGGTCATTGGGTAAGAAACTCTTT	CATWDGPWSLGKKLF	TRGV2	.	TRGJ1	19	-1	-1	32
16	1.9914863956585596E-4	TGTGCTCGGCCTTTATATAGTAGTGATTGGATCAAGACGTTT	CARPLYSSDWIKTF	TRGV8	.	TRGJP2	4	-1	-1	13
16	1.9914863956585596E-4	TGTGCTGCGTGGGGCTCGTTGTTATATTATAAGAAACTCTTT	CAAWGSLLYYKKLF	TRGV10	.	TRGJ1	12	-1	-1	24
16	1.9914863956585596E-4	TGTGCTGCGTGGGATTACCCTCCTTATTATAAGAAACTCTTT	CAAWDYPPYYKKLF	TRGV10	.	TRGJ1	17	-1	-1	23
16	1.9914863956585596E-4	TGTGCTGCGTGGGATAGGGGCACTGGTTGGTTCAAGATATTT	CAAWDRGTGWFKIF	TRGV10	.	TRGJP1	14	-1	-1	20
16	1.9914863956585596E-4	TGTGCTGCGTGGGAGCATACCACTGGTTGGTTCAAGATATTT	CAAWEHTTGWFKIF	TRGV10	.	TRGJP1	13	-1	-1	16
16	1.9914863956585596E-4	TGTGCCACCTGGGACGGCCCGAATTATTATAAGAAACTCTTT	CATWDGPNYYKKLF	TRGV4	.	TRGJ1	19	-1	-1	19
16	1.9914863956585596E-4	TGTGCCACCTGGGACGGACGGAATTATTATAAGAAACTCTTT	CATWDGRNYYKKLF	TRGV3	.	TRGJ1	14	-1	-1	20
16	1.9914863956585596E-4	TGTGCCACCTGGGACAGTAGTAGTGATTGGATCAAGACGTTT	CATWDSSSDWIKTF	TRGV3	.	TRGJP2	16	-1	-1	17
16	1.9914863956585596E-4	TGTGCCACCTGGGACAGGTTCAATTATTATAAGAAACTCTTT	CATWDRFNYYKKLF	TRGV3	.	TRGJ1	17	-1	-1	18
16	1.9914863956585596E-4	TGTGCCACCTGGGACAGGTGGAATTATTATAAGAAACTCTTT	CATWDRWNYYKKLF	TRGV5	.	TRGJ1	17	-1	-1	20
16	1.9914863956585596E-4	TGTGCCACCTGGGACAGGGCACCCCGAAATAAGAAACTCTTT	CATWDRAPRNKKLF	TRGV3	.	TRGJ1	17	-1	-1	28
16	1.9914863956585596E-4	TGTGCTGCGTGGGTCTACCCTTATTATAAGAAACTCTTT	CAAWVYPYYKKLF	TRGV10	.	TRGJ1	12	-1	-1	20
16	1.9914863956585596E-4	TGTGCTGCGTGGGACCTGAATTATTATAAGAAACTCTTT	CAAWDLNYYKKLF	TRGV10	.	TRGJ1	13	-1	-1	17
16	1.9914863956585596E-4	TGTGCCTTGTGGGAGGTGCCGTATTATAAGAAACTCTTT	CALWEVPYYKKLF	TRGV9	.	TRGJ1	18	-1	-1	21
16	1.9914863956585596E-4	TGTGCCACCTGGGCGCCAAATTATTATAAGAAACTCTTT	CATWAPNYYKKLF	TRGV2	.	TRGJ1	12	-1	-1	18
16	1.9914863956585596E-4	TGTGCCACCTGGGATATGAATTATTATAAGAAACTCTTT	CATWDMNYYKKLF	TRGV8	.	TRGJ1	15	-1	-1	17
16	1.9914863956585596E-4	TGTGCCACCTGGGACTCGAATTATTATAAGAAACTCTTT	CATWDSNYYKKLF	TRGV2	.	TRGJ1	14	-1	-1	15
16	1.9914863956585596E-4	TGTGCCACCTGGGACGGGCCCGGTTATAAGAAACTCTTT	CATWDGPGYKKLF	TRGV2	.	TRGJ1	21	-1	-1	23
16	1.9914863956585596E-4	TGTGCCACCTGGGACGGGCGGGGATGGATCAAGACGTTT	CATWDGRGWIKTF	TRGV2	.	TRGJP2	18	-1	-1	24
16	1.9914863956585596E-4	TGTGCTGCGTGGGGGCCTTATTATAAGAAACTCTTT	CAAWGPYYKKLF	TRGV10	.	TRGJ1	12	-1	-1	17
16	1.9914863956585596E-4	TGTGCTGCGTGGGATTCCCGATTTAAGAAACTCTTT	CAAWDSRFKKLF	TRGV10	.	TRGJ1	15	-1	-1	20
16	1.9914863956585596E-4	TGTGCCACCTGGGACGGCTCTACCAAGAAACTCTTT	CATWDGSTKKLF	TRGV2	.	TRGJ1	16	-1	-1	24
16	1.9914863956585596E-4	TGTGCCACCTGGGACGGGCTGTGGTCGAAACTCTTT	CATWDGLWSKLF	TRGV2	.	TRGJ1	18	-1	-1	26
16	1.9914863956585596E-4	TGTGCCACCTGGGACGGGGCAATGGGGAAACTCTTT	CATWDGAMGKLF	TRGV2	.	TRGJ1	17	-1	-1	26
16	1.9914863956585596E-4	TGTGCCACCGACAATCTGGGCGATAAGAAACTCTTT	CATDNLGDKKLF	TRGV4	.	TRGJ1	8	-1	-1	22
16	1.9914863956585596E-4	TGTGCTGCGTGTAAGTTTCCAAAGAAACTCTTT	CAACKFPKKLF	TRGV10	.	TRGJ1	10	-1	-1	21
16	1.9914863956585596E-4	TGTGCCACCTGGGCCGGGAGCAGGAAACTCTTT	CATWAGSRKLF	TRGV2	.	TRGJ1	17	-1	-1	23
16	1.9914863956585596E-4	TGTGCCACCTGGGATATTTATAAGAAACTCTTT	CATWDIYKKLF	TRGV4	.	TRGJ1	14	-1	-1	17
16	1.9914863956585596E-4	TGTGCCACCTGGGACGGGCGGGAGAAACTCTTT	CATWDGREKLF	TRGV2	.	TRGJ1	18	-1	-1	22
16	1.9914863956585596E-4	TGTGCCACCTGGGACGGGCAAAGGAAACTCTTT	CATWDGQRKLF	TRGV2	.	TRGJ1	18	-1	-1	23
16	1.9914863956585596E-4	TGTGCCACCTGGGACGGGATAATCAAGACGTTT	CATWDGIIKTF	TRGV2	.	TRGJP2	17	-1	-1	21
16	1.9914863956585596E-4	TGTGCCACCTGGGACGGGAGTAAGAAACTCTTT	CATWDGSKKLF	TRGV4	.	TRGJ1	17	-1	-1	20
16	1.9914863956585596E-4	TGTGCCACCTGGGAAAGGGGGAAGAAACTCTTT	CATWERGKKLF	TRGV2	.	TRGJ1	13	-1	-1	21
16	1.9914863956585596E-4	TGTGCCACTAACGTGGATGTCGTACTCTTT	CATNVDVVLF	TRGV5	.	TRGJ1	7	-1	-1	23
16	1.9914863956585596E-4	TGTGCCACCTGGGGGCATAAGAAACTCTTT	CATWGHKKLF	TRGV2	.	TRGJ1	12	-1	-1	16
16	1.9914863956585596E-4	TGTGCCACCTGGGATCCTAAGAACCTCTTT	CATWDPKNLF	TRGV8	.	TRGJ1	14	-1	-1	17
16	1.9914863956585596E-4	TGTGCCACCTGGGACTATAAGAAACTCTTT	CATWDYKKLF	TRGV4	.	TRGJ1	13	-1	-1	15
16	1.9914863956585596E-4	TGTGCTGCATCCCAGAAGAAACTCTTT	CAASQKKLF	TRGV10	.	TRGJ1	7	-1	-1	15
16	1.9914863956585596E-4	TGTGCCACCTGGGATAAGCTGCTCTTT	CATWDKLLF	TRGV8	.	TRGJ1	18	-1	-1	21
16	1.9914863956585596E-4	TGTGCCACCTGGATGGAGAAACTCTTT	CATWMEKLF	TRGV5	.	TRGJ1	11	-1	-1	16
16	1.9914863956585596E-4	TGTGCCACCTGGAATAAGAAACTCTTT	CATWNKKLF	TRGV8	.	TRGJ1	15	-1	-1	13
16	1.9914863956585596E-4	TGTGCCCCTTATAAGAAACTCTTT	CAPYKKLF	TRGV2	.	TRGJ1	8	-1	-1	8
16	1.9914863956585596E-4	TGTGCCACCTGGGATGGACTCTTT	CATWDGLF	TRGV8	.	TRGJ1	14	-1	-1	17
16	1.9914863956585596E-4	TGTGCCACCTGGGACGTTCTCTTT	CATWDVLF	TRGV2	.	TRGJ1	15	-1	-1	18
16	1.9914863956585596E-4	TGTGCCACCGGTAAGAAACTCTTT	CATGKKLF	TRGV8	.	TRGJ1	8	-1	-1	11
16	1.9914863956585596E-4	TGTGCCCCTAAGAAACTCTTT	CAPKKLF	TRGV2	.	TRGJ1	8	-1	-1	8
16	1.9914863956585596E-4	TGTGCCACCTGGAAACTCTTT	CATWKLF	TRGV2	.	TRGJ1	11	-1	-1	11
16	1.9914863956585596E-4	TGTGCCACCAGTCTCTTT	CATSLF	TRGV7	.	TRGJ1	8	-1	-1	12
16	1.9914863956585596E-4	CATAAGAAACTCTTT	HKKLF	TRGV2	.	TRGJ1	-1	-1	-1	1
15	1.8670184959298998E-4	TGTGCCTTGTGGGAGGTGCATAGAGGAGAGTTGGGCAAAAAAATCAAGGTATTT	CALWEVHRGELGKKIKVF	TRGV9	.	TRGJP	19	-1	-1	26
15	1.8670184959298998E-4	TGTGCTGCGTGGGACCCCCTGGAGGGCCATTATTATAAGAAACTCTTT	CAAWDPLEGHYYKKLF	TRGV10	.	TRGJ1	13	-1	-1	28
15	1.8670184959298998E-4	TGTGCCTTGTGGGAGGTGCGGGGAACCACTGGTTGGTTCAAGATATTT	CALWEVRGTTGWFKIF	TRGV9	.	TRGJP1	18	-1	-1	24
15	1.8670184959298998E-4	TGTGCTGCGTGGGCCGGGGATACCACTGGTTGGTTCAAGATATTT	CAAWAGDTTGWFKIF	TRGV10	.	TRGJP1	12	-1	-1	19
15	1.8670184959298998E-4	TGTGCTGCGTGGGATTATCTTAGACATTATTATAAGAAACTCTTT	CAAWDYLRHYYKKLF	TRGV10	.	TRGJ1	16	-1	-1	25
15	1.8670184959298998E-4	TGTGCTGCGTGGGATTACTTATCCACTGGTTGGTTCAAGATATTT	CAAWDYLSTGWFKIF	TRGV10	.	TRGJP1	23	-1	-1	19
15	1.8670184959298998E-4	TGTGCCTTGTGGGAGGCCAACTACTCTTATTATAAGAAACTCTTT	CALWEANYSYYKKLF	TRGV9	.	TRGJ1	15	-1	-1	26
15	1.8670184959298998E-4	TGTGCCACCTGGGACGGGCTTGCTGTCGATTATAAGAAACTCTTT	CATWDGLAVDYKKLF	TRGV2	.	TRGJ1	18	-1	-1	28
15	1.8670184959298998E-4	TGTGCCACCTGGGACGGGCCCCCGAATTATTATAAGAAACTCTTT	CATWDGPPNYYKKLF	TRGV2	.	TRGJ1	20	-1	-1	22
15	1.8670184959298998E-4	TGTGCCACCTGGGACGGGCGGGGTAGTGATTGGATCAAGACGTTT	CATWDGRGSDWIKTF	TRGV2	.	TRGJP2	18	-1	-1	22
15	1.8670184959298998E-4	TGTGCTGCGTGGGACTCGCCTAATTATTATAAGAAACTCTTT	CAAWDSPNYYKKLF	TRGV10	.	TRGJ1	13	-1	-1	21
15	1.8670184959298998E-4	TGTGCCACCTGGGACGGTACGAATTATTATAAGAAACTCTTT	CATWDGTNYYKKLF	TRGV2	.	TRGJ1	16	-1	-1	19
15	1.8670184959298998E-4	TGTGCCACCTGGGACGGGCCCCCGATAGGTGGGAAACTCTTT	CATWDGPPIGGKLF	TRGV2	.	TRGJ1	20	-1	-1	32
15	1.8670184959298998E-4	TGTGCCACCTGGGACGGGCCCGTGAATCCTAAGAAACTCTTT	CATWDGPVNPKKLF	TRGV2	.	TRGJ1	22	-1	-1	29
15	1.8670184959298998E-4	TGTGCCACCTGGGACGGGCGTTACCCTGGGGAGAAACTCTTT	CATWDGRYPGEKLF	TRGV2	.	TRGJ1	18	-1	-1	31
15	1.8670184959298998E-4	TGTGCCACCTGGGACGGGCAGGGCTATTATAAGAAACTCTTT	CATWDGQGYYKKLF	TRGV2	.	TRGJ1	18	-1	-1	24
15	1.8670184959298998E-4	TGTGCCACCTGGGACAGGCGAGGGCCAGATGGGGAACTCTTT	CATWDRRGPDGELF	TRGV3	.	TRGJ1	18	-1	-1	34
15	1.8670184959298998E-4	TGTGCTGCGTGGGATCCGAATTATTATAAGAAACTCTTT	CAAWDPNYYKKLF	TRGV10	.	TRGJ1	14	-1	-1	13
15	1.8670184959298998E-4	TGTGCTGCGTGGGATAGTTCTGGTTGGTTCAAGATATTT	CAAWDSSGWFKIF	TRGV10	.	TRGJP1	14	-1	-1	19
15	1.8670184959298998E-4	TGTGCCACCTGGGATAGGCCTTATTATAAGAAACTCTTT	CATWDRPYYKKLF	TRGV8	.	TRGJ2	20	-1	-1	20
15	1.8670184959298998E-4	TGTGCCACCTGGGATAGAGGGGGCACGGGGAAACTCTTT	CATWDRGGTGKLF	TRGV8	.	TRGJ1	16	-1	-1	29
15	1.8670184959298998E-4	TGTGCCACCTGGGACGGTTACCTTAATAAGAAACTCTTT	CATWDGYLNKKLF	TRGV2	.	TRGJ1	16	-1	-1	25
15	1.8670184959298998E-4	TGTGCCACCTGGGACGGTCTTTATTATAAGAAACTCTTT	CATWDGLYYKKLF	TRGV2	.	TRGJ1	16	-1	-1	20
15	1.8670184959298998E-4	TGTGCCACCTGGGACGGGCTAGGTTATAAGAAACTCTTT	CATWDGLGYKKLF	TRGV2	.	TRGJ1	18	-1	-1	23
15	1.8670184959298998E-4	TGTGCCACCTGGGACGGGCCCATGGATAAGAAACTCTTT	CATWDGPMDKKLF	TRGV2	.	TRGJ1	20	-1	-1	25
15	1.8670184959298998E-4	TGTGCCACCTGGGACGGGCGATATTATAAGAAACTCTTT	CATWDGRYYKKLF	TRGV2	.	TRGJ1	18	-1	-1	21
15	1.8670184959298998E-4	TGTGCCACCTGGGACGGGGATCAGAGAAGGAAACTCTTT	CATWDGDQRRKLF	TRGV2	.	TRGJ1	17	-1	-1	29
15	1.8670184959298998E-4	TGTGCCACCTGGGACGGATTTTATTATAAGAAACTCTTT	CATWDGFYYKKLF	TRGV2	.	TRGJ1	16	-1	-1	20
15	1.8670184959298998E-4	TGTGCTGCGTGGCTTATTTATTATAAGAAACTCTTT	CAAWLIYYKKLF	TRGV10	.	TRGJ1	11	-1	-1	17
15	1.8670184959298998E-4	TGTGCTGCGTGGCAACCTTATTATAAGAAACTCTTT	CAAWQPYYKKLF	TRGV10	.	TRGJ1	11	-1	-1	17
15	1.8670184959298998E-4	TGTGCTGCGTGGGATTTGCGCTATAAGAAACTCTTT	CAAWDLRYKKLF	TRGV10	.	TRGJ1	15	-1	-1	21
15	1.8670184959298998E-4	TGTGCTGCGTGGGATTATCTTTATAAGAAACTCTTT	CAAWDYLYKKLF	TRGV10	.	TRGJ1	16	-1	-1	20
15	1.8670184959298998E-4	TGTGCCACCTGGGACGGGCCGGGGGGCAGACTCTTT	CATWDGPGGRLF	TRGV2	.	TRGJ1	19	-1	-1	29
15	1.8670184959298998E-4	TGTGCCACCTGGGACAGCTTCGACCCGAAACTCTTT	CATWDSFDPKLF	TRGV7	.	TRGJ1	16	-1	-1	26
15	1.8670184959298998E-4	TGTGCCACCTGGTTGAGGGGTAAGAAACTCTTT	CATWLRGKKLF	TRGV4	.	TRGJ1	11	-1	-1	20
15	1.8670184959298998E-4	TGTGCCACCTGGTATTATTATAAGAAACTCTTT	CATWYYYKKLF	TRGV3	.	TRGJ1	11	-1	-1	13
15	1.8670184959298998E-4	TGTGCCACCTGGCCCCCGGTAGGGAAACTCTTT	CATWPPVGKLF	TRGV8	.	TRGJ1	11	-1	-1	23
15	1.8670184959298998E-4	TGTGCCACCTGGGACCCCTGGGGGAAACTCTTT	CATWDPWGKLF	TRGV2	.	TRGJ1	14	-1	-1	23
15	1.8670184959298998E-4	TGTGCCACCTGGGACGCCTATAAGAAACTCTTT	CATWDAYKKLF	TRGV2	.	TRGJ1	15	-1	-1	18
15	1.8670184959298998E-4	TGTGCCACCTGGGACGGGCTTGAGAAACTCTTT	CATWDGLEKLF	TRGV4	.	TRGJ1	18	-1	-1	22
15	1.8670184959298998E-4	TGTGCCACCTGGGACGGGCGGATCAAGACGTTT	CATWDGRIKTF	TRGV2	.	TRGJP2	18	-1	-1	19
15	1.8670184959298998E-4	TGTGCCACCTGGGACAGGCATAAGAAACTCTTT	CATWDRHKKLF	TRGV7	.	TRGJ1	18	-1	-1	19
15	1.8670184959298998E-4	TGTGCCACCTGGATCCTCGGTGTGAAACTCTTT	CATWILGVKLF	TRGV5	.	TRGJ1	11	-1	-1	23
15	1.8670184959298998E-4	TGTGCCACCTGGAATTATTATAAGAAACTCTTT	CATWNYYKKLF	TRGV4	.	TRGJ1	14	-1	-1	11
15	1.8670184959298998E-4	TGTGCTGGGTATACTTGGTTCAAGATATTT	CAGYTWFKIF	TRGV10	.	TRGJP1	9	-1	-1	14
15	1.8670184959298998E-4	TGTGCCACCTGGGACCATAAGAAACTCTTT	CATWDHKKLF	TRGV2	.	TRGJ1	14	-1	-1	16
15	1.8670184959298998E-4	TGTGCCACCTGGGACACCCTGAAACTCTTT	CATWDTLKLF	TRGV7	.	TRGJ1	15	-1	-1	20
15	1.8670184959298998E-4	TGTGCCACCTGGGAAGGTAAGAAACTCTTT	CATWEGKKLF	TRGV2	.	TRGJ1	16	-1	-1	17
15	1.8670184959298998E-4	TGTGCTGCGTTTTATAAGAAACTCTTT	CAAFYKKLF	TRGV10	.	TRGJ1	9	-1	-1	11
15	1.8670184959298998E-4	TGTGCCACCTGGGATGGGAAACTCTTT	CATWDGKLF	TRGV4	.	TRGJ1	17	-1	-1	17
15	1.8670184959298998E-4	TGTGCCACCTGGAGATATCGGCTCTTT	CATWRYRLF	TRGV3	.	TRGJ1	11	-1	-1	21
15	1.8670184959298998E-4	TGTGCCACCTCATTGAAACTCTTT	CATSLKLF	TRGV2	.	TRGJ1	9	-1	-1	14
15	1.8670184959298998E-4	TGTGCCACCTGGGATATCCTCTTT	CATWDILF	TRGV8	.	TRGJ1	15	-1	-1	18
15	1.8670184959298998E-4	TGTGCCGCTAAGAAACTCTTT	CAAKKLF	TRGV8	.	TRGJ1	5	-1	-1	8
15	1.8670184959298998E-4	TGTGCCACGAAGAAACTCTTT	CATKKLF	TRGV2	.	TRGJ1	7	-1	-1	9
14	1.7425505962012397E-4	TGTGCCACCTGGGACGGGCCTGAGGTTTATAGTAGTGATTGGATCAAGACGTTT	CATWDGPEVYSSDWIKTF	TRGV2	.	TRGJP2	19	-1	-1	27
14	1.7425505962012397E-4	TGTGCTGCGTGGGTTGAGGGGTGGAATTATTATAAGAAACTCTTT	CAAWVEGWNYYKKLF	TRGV10	.	TRGJ1	12	-1	-1	23
14	1.7425505962012397E-4	TGTGCTGCGTGGGATTTGCGCTTTGCTTATTATAAGAAACTCTTT	CAAWDLRFAYYKKLF	TRGV10	.	TRGJ1	15	-1	-1	26
14	1.7425505962012397E-4	TGTGCTGCGTGGGATTATGATACCACTGGTTGGTTCAAGATATTT	CAAWDYDTTGWFKIF	TRGV10	.	TRGJP1	16	-1	-1	15
14	1.7425505962012397E-4	TGTGCTGCGTGGGATAAGCCCCCGAATTATTATAAGAAACTCTTT	CAAWDKPPNYYKKLF	TRGV10	.	TRGJ1	14	-1	-1	22
14	1.7425505962012397E-4	TGTGCCTTGTGGGGACAAGAGTTGGGCAAAAAAATCAAGGTATTT	CALWGQELGKKIKVF	TRGV9	.	TRGJP	12	-1	-1	11
14	1.7425505962012397E-4	TGTGCCACCTGGGACGCCAATAGTAGTGATTGGATCAAGACGTTT	CATWDANSSDWIKTF	TRGV2	.	TRGJP2	15	-1	-1	19
14	1.7425505962012397E-4	TGTGCCACCTGGGACGGGCTAGCGAGTGATTGGATCAAGACGTTT	CATWDGLASDWIKTF	TRGV2	.	TRGJP2	18	-1	-1	24
14	1.7425505962012397E-4	TGTGCCACCTGGGACGGGCCACAAATGGATTATAAGAAACTCTTT	CATWDGPQMDYKKLF	TRGV2	.	TRGJ1	19	-1	-1	28
14	1.7425505962012397E-4	TGTGCCACCTGGGACGGGCATAGTAGTGATTGGATCAAGACGTTT	CATWDGHSSDWIKTF	TRGV2	.	TRGJP2	18	-1	-1	19
14	1.7425505962012397E-4	TGTGCTGCGTGGGCCCAAACGAATTATTATAAGAAACTCTTT	CAAWAQTNYYKKLF	TRGV10	.	TRGJ1	12	-1	-1	19
14	1.7425505962012397E-4	TGTGCTGCGTGGGATTTCGCCACTGGTTGGTTCAAGATATTT	CAAWDFATGWFKIF	TRGV10	.	TRGJP1	18	-1	-1	19
14	1.7425505962012397E-4	TGTGCTGCGTGGGATGGCCCCACTGGTTGGTTCAAGATATTT	CAAWDGPTGWFKIF	TRGV10	.	TRGJP1	14	-1	-1	19
14	1.7425505962012397E-4	TGTGCTGCGTGGGATAGGACCACTGGTTGGTTCAAGATATTT	CAAWDRTTGWFKIF	TRGV10	.	TRGJP1	14	-1	-1	8
14	1.7425505962012397E-4	TGTGCCTTGTGGGAGGCTAAGATTTATTATAAGAAACTCTTT	CALWEAKIYYKKLF	TRGV9	.	TRGJ1	15	-1	-1	20
14	1.7425505962012397E-4	TGTGCCACCTGGGATAGGCGCCCATATTATAAGAAACTCTTT	CATWDRRPYYKKLF	TRGV8	.	TRGJ1	18	-1	-1	24
14	1.7425505962012397E-4	TGTGCCACCTGGGATAGGCAAGGGATCTATAAGAAACTCTTT	CATWDRQGIYKKLF	TRGV8	.	TRGJ1	18	-1	-1	27
14	1.7425505962012397E-4	TGTGCCACCTGGGACAGTCGAAGGGCTGGGGAGAAACTCTTT	CATWDSRRAGEKLF	TRGV2	.	TRGJ1	14	-1	-1	31
14	1.7425505962012397E-4	TGTGCCACCTGGGACAGGTTTGAAGTTCATAAGAAACTCTTT	CATWDRFEVHKKLF	TRGV3	.	TRGJ1	17	-1	-1	28
14	1.7425505962012397E-4	TGTGCCACCTGGGTCCCATCGGGGGGGGAGAAACTCTTT	CATWVPSGGEKLF	TRGV3	.	TRGJ1	12	-1	-1	28
14	1.7425505962012397E-4	TGTGCCACCTGGGATAGGGCTTATTATAAGAAACTCTTT	CATWDRAYYKKLF	TRGV8	.	TRGJ1	20	-1	-1	20
14	1.7425505962012397E-4	TGTGCCACCTGGGACGGGTTTTATTATAAGAAACTCTTT	CATWDGFYYKKLF	TRGV2	.	TRGJ1	17	-1	-1	20
14	1.7425505962012397E-4	TGTGCCACCTGGGACGGGCCGGGAATCGGGAAACTCTTT	CATWDGPGIGKLF	TRGV4	.	TRGJ1	19	-1	-1	29
14	1.7425505962012397E-4	TGTGCCACCTGGGACGGGCGGCACCGAACAGGCCTCTTT	CATWDGRHRTGLF	TRGV2	.	TRGJ1	18	-1	-1	33
14	1.7425505962012397E-4	TGTGCCACCTGGGACGGGCAGGTTTATAAGAAACTCTTT	CATWDGQVYKKLF	TRGV2	.	TRGJ1	18	-1	-1	23
14	1.7425505962012397E-4	TGTGCCACCTGGGACAACAGGTTGACTAAGAAACTCTTT	CATWDNRLTKKLF	TRGV2	.	TRGJ1	14	-1	-1	26
14	1.7425505962012397E-4	TGTGCTGCGTGGGAACATTATTATAAGAAACTCTTT	CAAWEHYYKKLF	TRGV10	.	TRGJ1	13	-1	-1	16
14	1.7425505962012397E-4	TGTGCCGCGTATAGTAGTGATTGGATCAAGACGTTT	CAAYSSDWIKTF	TRGV4	.	TRGJP2	5	-1	-1	9
14	1.7425505962012397E-4	TGTGCCACCTCCAATTTATATTATAAGAAACTCTTT	CATSNLYYKKLF	TRGV8	.	TRGJ1	9	-1	-1	18
14	1.7425505962012397E-4	TGTGCCACCTGCAAGAATTATTATAAGAAACTCTTT	CATCKNYYKKLF	TRGV8	.	TRGJ1	10	-1	-1	14
14	1.7425505962012397E-4	TGTGCCACCTGGGACCGGGGAGATGGGAAACTCTTT	CATWDRGDGKLF	TRGV5	.	TRGJ1	17	-1	-1	26
14	1.7425505962012397E-4	TGTGCCACCTGGGACGTCGTGGATAAGAAACTCTTT	CATWDVVDKKLF	TRGV7	.	TRGJ1	14	-1	-1	22
14	1.7425505962012397E-4	TGTGCCACCTGGGACGGGTGGTATAAGAAACTCTTT	CATWDGWYKKLF	TRGV2	.	TRGJ1	17	-1	-1	21
14	1.7425505962012397E-4	TGTGCCACCTGGGACGGGCCGAGAGAGAAACTCTTT	CATWDGPREKLF	TRGV2	.	TRGJ1	19	-1	-1	25
14	1.7425505962012397E-4	TGTGCCACCTGGGACGGGCGCTATAAGAAACTCTTT	CATWDGRYKKLF	TRGV4	.	TRGJ1	18	-1	-1	21
14	1.7425505962012397E-4	TGTGCCACCTGGGACGGGCGATATAAGAAACTCTTT	CATWDGRYKKLF	TRGV2	.	TRGJ1	18	-1	-1	21
14	1.7425505962012397E-4	TGTGCCACCTGGGACGGGAATTATAAGAAACTCTTT	CATWDGNYKKLF	TRGV2	.	TRGJ1	17	-1	-1	19
14	1.7425505962012397E-4	TGTGCCACCTGGGACAGGCAATATAAGAAACTCTTT	CATWDRQYKKLF	TRGV3	.	TRGJ1	18	-1	-1	21
14	1.7425505962012397E-4	TGTGCCACCTGGGACAGAAATTATAAGAAACTCTTT	CATWDRNYKKLF	TRGV7	.	TRGJ1	16	-1	-1	19
14	1.7425505962012397E-4	TGTGCCACCTGGGAAGGCTATTATAAGAAACTCTTT	CATWEGYYKKLF	TRGV4	.	TRGJ1	16	-1	-1	18
14	1.7425505962012397E-4	TGTGCCACCTGGACCGATTATTATAAGAAACTCTTT	CATWTDYYKKLF	TRGV2	.	TRGJ1	11	-1	-1	16
14	1.7425505962012397E-4	TGTGCCACCAAAGGTAGTGATTGGATCAAGACGTTT	CATKGSDWIKTF	TRGV2	.	TRGJP2	8	-1	-1	13
14	1.7425505962012397E-4	TGTGCAATCCCCTGGAGGGATTGGATCAAGACGTTT	CAIPWRDWIKTF	TRGV8	.	TRGJP2	4	-1	-1	15
14	1.7425505962012397E-4	TGTGCTGCGTGGGATTATAGTGAGAAACTCTTT	CAAWDYSEKLF	TRGV10	.	TRGJ1	16	-1	-1	13
14	1.7425505962012397E-4	TGTGCCACCTGGGATGGACCTAAGAAACTCTTT	CATWDGPKKLF	TRGV4	.	TRGJ1	19	-1	-1	20
14	1.7425505962012397E-4	TGTGCCACCTGGGATGACACTAAGAAACTCTTT	CATWDDTKKLF	TRGV4	.	TRGJ1	15	-1	-1	20
14	1.7425505962012397E-4	TGTGCCACCTGGGACGATGGGGAGAAACTCTTT	CATWDDGEKLF	TRGV7	.	TRGJ1	14	-1	-1	22
14	1.7425505962012397E-4	TGTGCCACCTGGGACAGGCAACAGAAACTCTTT	CATWDRQQKLF	TRGV5	.	TRGJ1	18	-1	-1	22
14	1.7425505962012397E-4	TGTGCCACCCGTAGTCTTCATAAGAAACTCTTT	CATRSLHKKLF	TRGV8	.	TRGJ1	8	-1	-1	19
14	1.7425505962012397E-4	TGTGCTGCGTGGGATAATAAGAAACTCTTT	CAAWDNKKLF	TRGV10	.	TRGJ1	14	-1	-1	13
14	1.7425505962012397E-4	TGTGCCACTCAAAACGGCGGGAAACTCTTT	CATQNGGKLF	TRGV2	.	TRGJ1	7	-1	-1	20
14	1.7425505962012397E-4	TGTGCCACCTGGGCTAAGAAGAAACTCTTT	CATWAKKKLF	TRGV4	.	TRGJ1	12	-1	-1	18
14	1.7425505962012397E-4	TGTGCCACCTGGGGTAATAAGAAACTCTTT	CATWGNKKLF	TRGV8	.	TRGJ1	15	-1	-1	16
14	1.7425505962012397E-4	TGTGCCACCTGGGATAAAAGGAAACTCTTT	CATWDKRKLF	TRGV8	.	TRGJ1	15	-1	-1	20
14	1.7425505962012397E-4	TGTGCCACCTGGGACCGGAAGAAACTCTTT	CATWDRKKLF	TRGV2	.	TRGJ1	17	-1	-1	18
14	1.7425505962012397E-4	TGTGCCACCTGGGACGGCAAGAAACTCTTT	CATWDGKKLF	TRGV2	.	TRGJ1	16	-1	-1	18
14	1.7425505962012397E-4	TGTGCCACCTGGGACGGGCATAAACTCTTT	CATWDGHKLF	TRGV2	.	TRGJ1	18	-1	-1	21
14	1.7425505962012397E-4	TGTGCCACCTGGGACAGGCCCTTTCTCTTT	CATWDRPFLF	TRGV7	.	TRGJ1	19	-1	-1	24
14	1.7425505962012397E-4	TGTGCCACCTGGGAAAGGGAGAAACTCTTT	CATWEREKLF	TRGV5	.	TRGJ1	17	-1	-1	19
14	1.7425505962012397E-4	TGTGCCACCCGGGCGGGAAAGAAACTCTTT	CATRAGKKLF	TRGV8	.	TRGJ1	12	-1	-1	18
14	1.7425505962012397E-4	TGTGCATGTATCTTCTGGTTCAAGATATTT	CACIFWFKIF	TRGV10	.	TRGJP1	4	-1	-1	15
14	1.7425505962012397E-4	TGTGCCCCCAGACTTAAGAAACTCTTT	CAPRLKKLF	TRGV8	.	TRGJ1	8	-1	-1	14
14	1.7425505962012397E-4	TGTGCCGTACCGTCTAAGAAACTCTTT	CAVPSKKLF	TRGV2	.	TRGJ1	5	-1	-1	14
14	1.7425505962012397E-4	TGTGCCACCTGGCTTAAGAAACTCTTT	CATWLKKLF	TRGV2	.	TRGJ1	11	-1	-1	14
14	1.7425505962012397E-4	TGTGCCACCTGGGACGGGGGACTCTTT	CATWDGGLF	TRGV2	.	TRGJ1	17	-1	-1	20
14	1.7425505962012397E-4	TGTGCCACCTGGGAAGGGAAACTCTTT	CATWEGKLF	TRGV2	.	TRGJ1	17	-1	-1	17
14	1.7425505962012397E-4	TGTGCCACCTTTAAGAAACTCTTT	CATFKKLF	TRGV4	.	TRGJ1	9	-1	-1	11
14	1.7425505962012397E-4	TGTGCCACCTCCCAGAAACTCTTT	CATSQKLF	TRGV2	.	TRGJ1	9	-1	-1	13
14	1.7425505962012397E-4	TGTGCCACCTGGTTTAAGCTCTTT	CATWFKLF	TRGV8	.	TRGJ1	11	-1	-1	15
14	1.7425505962012397E-4	TGTGCCACCTGGGAACTCTTT	CATWELF	TRGV2	.	TRGJ1	13	-1	-1	13
14	1.7425505962012397E-4	TGTGCCACCTTGCTCTTT	CATLLF	TRGV7	.	TRGJ1	9	-1	-1	12
14	1.7425505962012397E-4	TGTGCCACCGGGCTCTTT	CATGLF	TRGV8	.	TRGJ1	11	-1	-1	12
13	1.6180826964725797E-4	TGTGCCTGCTGGATTAGGCACCAGCCCTCATATAGTAGTGATTGGATCAAGACGTTT	CACWIRHQPSYSSDWIKTF	TRGV11	.	TRGJP2	20	-1	-1	29
13	1.6180826964725797E-4	TGTGCCACCTGGGACGGTCGCTACACCAATGATAGTGATTGGATCAAGACGTTT	CATWDGRYTNDSDWIKTF	TRGV2	.	TRGJP2	16	-1	-1	32
13	1.6180826964725797E-4	TGTGCTGCCTCCTTACCCCACCTCTATACCACTGGTTGGTTCAAGATATTT	CAASLPHLYTTGWFKIF	TRGV10	.	TRGJP1	7	-1	-1	24
13	1.6180826964725797E-4	TGTGCCTTGTGGGAGGTGCAGGGGGAGTTGGGCAAAAAAACCAAGGTATTT	CALWEVQGELGKKTKVF	TRGV9	.	TRGJP	19	-1	-1	24
13	1.6180826964725797E-4	TGTGCCACCTGGGACGGGCTAGATGGTAGTAGTGATTGGATCAAGACGTTT	CATWDGLDGSSDWIKTF	TRGV2	.	TRGJP2	18	-1	-1	26
13	1.6180826964725797E-4	TGTGCCACCTGGGACGGGCGCGGCGATAGTAGTGATTGGATCAAGACGTTT	CATWDGRGDSSDWIKTF	TRGV2	.	TRGJP2	21	-1	-1	25
13	1.6180826964725797E-4	TGTGCTGCGTGGGATTTTAGGCGCCTCACTGGTTGGTTCAAGATATTT	CAAWDFRRLTGWFKIF	TRGV10	.	TRGJP1	15	-1	-1	26
13	1.6180826964725797E-4	TGTGCTGCGTGGGATTCATTCAATACCACTGGTTGGTTCAAGATATTT	CAAWDSFNTTGWFKIF	TRGV10	.	TRGJP1	15	-1	-1	22
13	1.6180826964725797E-4	TGTGCCACCTGGGACGGGCTTAGGAGTAGTGATTGGATCAAGACGTTT	CATWDGLRSSDWIKTF	TRGV2	.	TRGJP2	18	-1	-1	24
13	1.6180826964725797E-4	TGTGCCACCTGGGACGGGCCGGAAGGTAGTGATTGGATCAAGACGTTT	CATWDGPEGSDWIKTF	TRGV2	.	TRGJP2	19	-1	-1	25
13	1.6180826964725797E-4	TGTGCCACCTGGGACGGGCGTTGGAATAGTGATTGGATCAAGACGTTT	CATWDGRWNSDWIKTF	TRGV2	.	TRGJP2	18	-1	-1	26
13	1.6180826964725797E-4	TGTGCCACCTGGGACGAGCTAAATAGTAGTGATTGGATCAAGACGTTT	CATWDELNSSDWIKTF	TRGV2	.	TRGJP2	18	-1	-1	18
13	1.6180826964725797E-4	TGTGCCACCTGGGCCCGCTATAGTAGTGATTGGATCAAGACGTTT	CATWARYSSDWIKTF	TRGV8	.	TRGJP2	12	-1	-1	18
13	1.6180826964725797E-4	TGTGCCACCTGGGACTGTCAAACGAGTCGGTATAAGAAACTCTTT	CATWDCQTSRYKKLF	TRGV2	.	TRGJ1	14	-1	-1	30
13	1.6180826964725797E-4	TGTGCTGCGTGGGCGAATACCACTGGTTGGTTCAAGATATTT	CAAWANTTGWFKIF	TRGV10	.	TRGJP1	12	-1	-1	16
13	1.6180826964725797E-4	TGTGCTGCGTGGGGAAGGAGTCATTATTATAAGAAACTCTTT	CAAWGRSHYYKKLF	TRGV10	.	TRGJ1	12	-1	-1	22
13	1.6180826964725797E-4	TGTGCTGCGTGGGATTTATCCCATTATTATAAGAAACTCTTT	CAAWDLSHYYKKLF	TRGV10	.	TRGJ1	15	-1	-1	22
13	1.6180826964725797E-4	TGTGCTGCGTGGGACGCTCAGAATTATTATAAGAAACTCTTT	CAAWDAQNYYKKLF	TRGV10	.	TRGJ1	13	-1	-1	20
13	1.6180826964725797E-4	TGTGCCTTGTGGGAGGCGAGTAAGTATTATAAGAAACTCTTT	CALWEASKYYKKLF	TRGV9	.	TRGJ1	15	-1	-1	21
13	1.6180826964725797E-4	TGTGCCACCTGGGATGGGCCAGGGCACGAAAAGAAACTCTTT	CATWDGPGHEKKLF	TRGV4	.	TRGJ1	19	-1	-1	30
13	1.6180826964725797E-4	TGTGCCACCTGGGACCCCCTGAATTATTATAAGAAACTCTTT	CATWDPLNYYKKLF	TRGV2	.	TRGJ1	14	-1	-1	20
13	1.6180826964725797E-4	TGTGCCACCTGGGACGGGCCGGAATATTATAAGAAACTCTTT	CATWDGPEYYKKLF	TRGV2	.	TRGJ1	19	-1	-1	21
13	1.6180826964725797E-4	TGTGCCACCTGGGACGACCCGAATTATTATAAGAAACTCTTT	CATWDDPNYYKKLF	TRGV2	.	TRGJ1	15	-1	-1	19
13	1.6180826964725797E-4	TGTGCCACCTGGGACAGTTGGCCGCAGTATAAGAAACTCTTT	CATWDSWPQYKKLF	TRGV5	.	TRGJ1	16	-1	-1	27
13	1.6180826964725797E-4	TGTGCTGCGTGGGTCTCCACTGGTTGGTTCAAGATATTT	CAAWVSTGWFKIF	TRGV10	.	TRGJP1	12	-1	-1	16
13	1.6180826964725797E-4	TGTGCTGCGTGGGCCTCGAGGTATTATAAGAAACTCTTT	CAAWASRYYKKLF	TRGV10	.	TRGJ1	12	-1	-1	15
13	1.6180826964725797E-4	TGTGCTGCGTGGGGAGAGTTTTATTATAAGAAACTCTTT	CAAWGEFYYKKLF	TRGV10	.	TRGJ1	12	-1	-1	20
13	1.6180826964725797E-4	TGTGCTGCGTGGGACCCTACTGGTTGGTTCAAGATATTT	CAAWDPTGWFKIF	TRGV10	.	TRGJP1	13	-1	-1	18
13	1.6180826964725797E-4	TGTGCTGCGTGGGACAGAAATTATTATAAGAAACTCTTT	CAAWDRNYYKKLF	TRGV10	.	TRGJ1	13	-1	-1	18
13	1.6180826964725797E-4	TGTGCCACCTGGGATGGGCTTTATTATAAGAAACTCTTT	CATWDGLYYKKLF	TRGV4	.	TRGJ1	18	-1	-1	20
13	1.6180826964725797E-4	TGTGCCACCTGGGACCTGAATTATTATAAGAAACTCTTT	CATWDLNYYKKLF	TRGV3	.	TRGJ1	14	-1	-1	17
13	1.6180826964725797E-4	TGTGCCACCTGGGACCCGAATTATTATAAGAAACTCTTT	CATWDPNYYKKLF	TRGV5	.	TRGJ1	14	-1	-1	16
13	1.6180826964725797E-4	TGTGCCACCTGGGACGGGCTTGGCTATAAGAAACTCTTT	CATWDGLGYKKLF	TRGV2	.	TRGJ1	18	-1	-1	24
13	1.6180826964725797E-4	TGTGCCACCTGGGACGGGCCTCGCTATAAGAAACTCTTT	CATWDGPRYKKLF	TRGV2	.	TRGJ1	19	-1	-1	24
13	1.6180826964725797E-4	TGTGCCACCTGGGACGGGCGGTATTATAAGAAACTCTTT	CATWDGRYYKKLF	TRGV2	.	TRGJ1	18	-1	-1	21
13	1.6180826964725797E-4	TGTGCCACCTGGGACGGGCGGGATTATAAGAAACTCTTT	CATWDGRDYKKLF	TRGV2	.	TRGJ1	18	-1	-1	22
13	1.6180826964725797E-4	TGTGCCACCTGGGACGGGAACGCCGTGAAGAAACTCTTT	CATWDGNAVKKLF	TRGV2	.	TRGJ1	17	-1	-1	27
13	1.6180826964725797E-4	TGTGCCACCTGGGACAGGCCTTCTTATAAGAAACTCTTT	CATWDRPSYKKLF	TRGV5	.	TRGJ1	20	-1	-1	20
13	1.6180826964725797E-4	TGTGCCACCATGTATAGTAGTGATTGGATCAAGACGTTT	CATMYSSDWIKTF	TRGV2	.	TRGJP2	8	-1	-1	12
13	1.6180826964725797E-4	TGTGCTGCGTGGGTTACTGGTTGGTTCAAGATATTT	CAAWVTGWFKIF	TRGV10	.	TRGJP1	16	-1	-1	15
13	1.6180826964725797E-4	TGTGCTGCGTGGGCTAATTATTATAAGAAACTCTTT	CAAWANYYKKLF	TRGV10	.	TRGJ1	12	-1	-1	15
13	1.6180826964725797E-4	TGTGCTGCGTGGGCCCATTATTATAAGAAACTCTTT	CAAWAHYYKKLF	TRGV10	.	TRGJ1	12	-1	-1	16
13	1.6180826964725797E-4	TGTGCCTTGTGGGATCTTTATTATAAGAAACTCTTT	CALWDLYYKKLF	TRGV9	.	TRGJ1	13	-1	-1	17
13	1.6180826964725797E-4	TGTGCCACCTGTCCATATTATTATAAGAAACTCTTT	CATCPYYYKKLF	TRGV4	.	TRGJ1	10	-1	-1	16
13	1.6180826964725797E-4	TGTGCCACCTGGCCCAATTATTATAAGAAACTCTTT	CATWPNYYKKLF	TRGV2	.	TRGJ1	11	-1	-1	15
13	1.6180826964725797E-4	TGTGCCACCTGGGCGAATTATTATAAGAAACTCTTT	CATWANYYKKLF	TRGV8	.	TRGJ1	12	-1	-1	13
13	1.6180826964725797E-4	TGTGCCACCTGGGGGGAGTTGGATAAGAAACTCTTT	CATWGELDKKLF	TRGV8	.	TRGJ1	12	-1	-1	22
13	1.6180826964725797E-4	TGTGCCACCTGGGATGTTTATTATAAGAAACTCTTT	CATWDVYYKKLF	TRGV4	.	TRGJ1	15	-1	-1	17
13	1.6180826964725797E-4	TGTGCCACCTGGGATAGAGGGGGTAAGAAACTCTTT	CATWDRGGKKLF	TRGV8	.	TRGJ1	16	-1	-1	23
13	1.6180826964725797E-4	TGTGCCACCTGGGACCCGGGGAATAAGAAACTCTTT	CATWDPGNKKLF	TRGV8	.	TRGJ1	13	-1	-1	22
13	1.6180826964725797E-4	TGTGCCACCTGGGACCATTATTATAAGAAACTCTTT	CATWDHYYKKLF	TRGV2	.	TRGJ1	14	-1	-1	16
13	1.6180826964725797E-4	TGTGCCACCTGGGACGGGCGTTGGAAGAAACTCTTT	CATWDGRWKKLF	TRGV2	.	TRGJ2	18	-1	-1	24
13	1.6180826964725797E-4	TGTGCCACCTGGGACGGGCGGGAGAAGAAACTCTTT	CATWDGREKKLF	TRGV2	.	TRGJ1	18	-1	-1	24
13	1.6180826964725797E-4	TGTGCCACCTGGGACAGGCCCCAGGAGAAACTCTTT	CATWDRPQEKLF	TRGV5	.	TRGJ1	19	-1	-1	25
13	1.6180826964725797E-4	TGTGCCACCTGGGACAGGCGGTATAAGAAACTCTTT	CATWDRRYKKLF	TRGV3	.	TRGJ1	18	-1	-1	21
13	1.6180826964725797E-4	TGTGCCACCTGGGACAGGCAAATTAAGAAACTCTTT	CATWDRQIKKLF	TRGV5	.	TRGJ1	18	-1	-1	23
13	1.6180826964725797E-4	TGTGCCACGGATGGCAGCGGTTATAAGAAACTCTTT	CATDGSGYKKLF	TRGV4	.	TRGJ1	7	-1	-1	20
13	1.6180826964725797E-4	TGTGCGCCGCGGATATTTTATTATAAGAAACTCTTT	CAPRIFYYKKLF	TRGV10	.	TRGJ1	4	-1	-1	17
13	1.6180826964725797E-4	TTTTATTATACCACTGGTTGGTTCAAGATATTT	FYYTTGWFKIF	TRGV10	.	TRGJP1	0	-1	-1	6
13	1.6180826964725797E-4	TGTGCCACCTGGGTGTCAAATAAGAAACTCTTT	CATWVSNKKLF	TRGV8	.	TRGJ1	12	-1	-1	19
13	1.6180826964725797E-4	TGTGCCACCTGGGATGGGCCAAAGAAACTCTTT	CATWDGPKKLF	TRGV4	.	TRGJ1	19	-1	-1	21
13	1.6180826964725797E-4	TGTGCCACCTGGGATGGGAAGGAGAAACTCTTT	CATWDGKEKLF	TRGV4	.	TRGJ1	17	-1	-1	22
13	1.6180826964725797E-4	TGTGCCACCTGGGATGAGTATAAGAAACTCTTT	CATWDEYKKLF	TRGV8	.	TRGJ1	14	-1	-1	18
13	1.6180826964725797E-4	TGTGCCACCTGGGATAGGCGTAGGAAACTCTTT	CATWDRRRKLF	TRGV8	.	TRGJ2	21	-1	-1	20
13	1.6180826964725797E-4	TGTGCCACCTGGGACGGGCCAGGGAAACTCTTT	CATWDGPGKLF	TRGV2	.	TRGJ1	19	-1	-1	23
13	1.6180826964725797E-4	TGTGCCACCTGGGACGGGCCAGAGCCACTCTTT	CATWDGPEPLF	TRGV2	.	TRGJ1	19	-1	-1	26
13	1.6180826964725797E-4	TGTGCCACCTGGGACGGACCCTTGGTTCTCTTT	CATWDGPLVLF	TRGV2	.	TRGJ1	20	-1	-1	27
13	1.6180826964725797E-4	TGTGCCACCTGGGACGGAGGGGGGAAACTCTTT	CATWDGGGKLF	TRGV2	.	TRGJ1	16	-1	-1	23
13	1.6180826964725797E-4	TGTGCCACCTGGGACAGGCACCAGAAACTCTTT	CATWDRHQKLF	TRGV5	.	TRGJ1	18	-1	-1	22
13	1.6180826964725797E-4	TGTGCCACCTGGGACAGGCACAAGAAACTCTTT	CATWDRHKKLF	TRGV3	.	TRGJ1	18	-1	-1	21
13	1.6180826964725797E-4	TGTGCCACCTGGGAACAAGGCGGGAAACTCTTT	CATWEQGGKLF	TRGV3	.	TRGJ1	20	-1	-1	23
13	1.6180826964725797E-4	TGTGCCACCTGGAGCGATTGGATCAAGACGTTT	CATWSDWIKTF	TRGV2	.	TRGJP2	11	-1	-1	12
13	1.6180826964725797E-4	TGTGCCACCTGGAGGGGTTATAAGAAACTCTTT	CATWRGYKKLF	TRGV2	.	TRGJ1	11	-1	-1	17
13	1.6180826964725797E-4	TTAAAGGGGACTGGTTGGTTCAAGATATTT	LKGTGWFKIF	TRGV10	.	TRGJP1	0	-1	-1	9
13	1.6180826964725797E-4	TGTGCTGCGTGGGATTGCAGGAAACTCTTT	CAAWDCRKLF	TRGV10	.	TRGJ1	15	-1	-1	20
13	1.6180826964725797E-4	TGTGCTGCGTGGGATGGTAAGAAACTCTTT	CAAWDGKKLF	TRGV10	.	TRGJ1	14	-1	-1	17
13	1.6180826964725797E-4	TGTGCTGCATTTGGTTGGTTCAAGATATTT	CAAFGWFKIF	TRGV10	.	TRGJP1	7	-1	-1	11
13	1.6180826964725797E-4	TGTGCCACCTTGGGGAATAAGAAACTCTTT	CATLGNKKLF	TRGV5	.	TRGJ1	13	-1	-1	16
13	1.6180826964725797E-4	TGTGCCACCTGGGCATATCGTTGCCTCTTT	CATWAYRCLF	TRGV4	.	TRGJ1	12	-1	-1	24
13	1.6180826964725797E-4	TGTGCCACCTGGGATGTGGTGAAACTCTTT	CATWDVVKLF	TRGV2	.	TRGJ1	13	-1	-1	20
13	1.6180826964725797E-4	TGTGCCACCTGGGACTTGGAGAAACTCTTT	CATWDLEKLF	TRGV3	.	TRGJ1	14	-1	-1	19
13	1.6180826964725797E-4	TGTGCCACCTGGGACGGGCCCTCCCTCTTT	CATWDGPSLF	TRGV2	.	TRGJ1	24	-1	-1	24
13	1.6180826964725797E-4	TGTGCCACCTGGGAAACTAGGAAACTCTTT	CATWETRKLF	TRGV2	.	TRGJ1	13	-1	-1	17
13	1.6180826964725797E-4	TGTGCCACCTGGAAATTCTGGAAACTCTTT	CATWKFWKLF	TRGV2	.	TRGJ1	11	-1	-1	20
13	1.6180826964725797E-4	TGTGCCTTGTGGGAGGGTCAAGAGTTG	CALWEGQEL	TRGV9	.	TRGJ1	15	-1	-1	24
13	1.6180826964725797E-4	TGTGCCACTACTCTCGGGGGGCTCTTT	CATTLGGLF	TRGV5	.	TRGJ1	7	-1	-1	21
13	1.6180826964725797E-4	TGTGCCACCTGGGTTAAGAAACTCTTT	CATWVKKLF	TRGV4	.	TRGJ1	12	-1	-1	14
13	1.6180826964725797E-4	TGTGCCACCTGGGATAGTCAACTCTTT	CATWDSQLF	TRGV8	.	TRGJ1	16	-1	-1	19
13	1.6180826964725797E-4	TGTGCCACCTGGGATAGGAAACTCTTT	CATWDRKLF	TRGV8	.	TRGJ1	17	-1	-1	13
13	1.6180826964725797E-4	TGTGCCACCTGGGACGGAGAGCTCTTT	CATWDGELF	TRGV2	.	TRGJ1	16	-1	-1	21
13	1.6180826964725797E-4	TGTGCCACCTACTGGATCAAGACGTTT	CATYWIKTF	TRGV2	.	TRGJP2	9	-1	-1	12
13	1.6180826964725797E-4	TGTGCCAGTTATTATAAGAAACTCTTT	CASYYKKLF	TRGV8	.	TRGJ1	6	-1	-1	8
13	1.6180826964725797E-4	TGTGCCCCTCTATTAGAACTCTTT	CAPLLELF	TRGV5	.	TRGJ1	8	-1	-1	10
13	1.6180826964725797E-4	TGTGCCACTTCTAAGAAACTCTTT	CATSKKLF	TRGV5	.	TRGJ1	7	-1	-1	8
13	1.6180826964725797E-4	TGTGCCACCTGGGATGTTCTCTTT	CATWDVLF	TRGV4	.	TRGJ1	15	-1	-1	18
13	1.6180826964725797E-4	TGTGCCACCTATAAGAAACTCTTT	CATYKKLF	TRGV4	.	TRGJ1	9	-1	-1	9
13	1.6180826964725797E-4	TGTGCCACCCCTGGGAAACTCTTT	CATPGKLF	TRGV8	.	TRGJ1	15	-1	-1	14
13	1.6180826964725797E-4	TGTGCCACCGAAAAGAAACTCTTT	CATEKKLF	TRGV4	.	TRGJ2	8	-1	-1	12
12	1.4936147967439199E-4	TGTGCTGCGTGGGATCCGACCGATACCACTGGTTGGTTCAAGATATTT	CAAWDPTDTTGWFKIF	TRGV10	.	TRGJP1	14	-1	-1	22
12	1.4936147967439199E-4	TGTGCTGCGTGGACCTATCGGCCACCGAATTATTATAAGAAACTCTTT	CAAWTYRPPNYYKKLF	TRGV10	.	TRGJ1	11	-1	-1	25
12	1.4936147967439199E-4	TGTGCCACCTGGGCCTCGGCGGGTCGTGGTGATTGGATCAAGACGTTT	CATWASAGRGDWIKTF	TRGV2	.	TRGJP2	12	-1	-1	25
12	1.4936147967439199E-4	TGTGCCACCTGGGACGGCCCTACCAGTAGTGATTGGATCAAGACGTTT	CATWDGPTSSDWIKTF	TRGV2	.	TRGJP2	25	-1	-1	24
12	1.4936147967439199E-4	TGTGCTGCGTGGGTCCAGGGGACCACTGGTTGGTTCAAGATATTT	CAAWVQGTTGWFKIF	TRGV10	.	TRGJP1	12	-1	-1	21
12	1.4936147967439199E-4	TGTGCTGCGTGGGCTGTCCCCAAGAATTATTATAAGAAACTCTTT	CAAWAVPKNYYKKLF	TRGV10	.	TRGJ1	12	-1	-1	23
12	1.4936147967439199E-4	TGTGCTGCGTGGGGGCTCTTGGTCACTGGTTGGTTCAAGATATTT	CAAWGLLVTGWFKIF	TRGV10	.	TRGJP1	12	-1	-1	23
12	1.4936147967439199E-4	TGTGCTGCGTGGGATTATAGCCCCCTTTATTATAAGAAACTCTTT	CAAWDYSPLYYKKLF	TRGV10	.	TRGJ1	16	-1	-1	26
12	1.4936147967439199E-4	TGTGCTGCGTGGGATTACGGGGAACTTTATTATAAGAAACTCTTT	CAAWDYGELYYKKLF	TRGV10	.	TRGJ1	18	-1	-1	26
12	1.4936147967439199E-4	TGTGCTGCGTGGGATGGTCGGACCACTGGTTGGTTCAAGATATTT	CAAWDGRTTGWFKIF	TRGV10	.	TRGJP1	14	-1	-1	21
12	1.4936147967439199E-4	TGTGCTGCGTGGGATGATATGGCCACTGGTTGGTTCAAGATATTT	CAAWDDMATGWFKIF	TRGV10	.	TRGJP1	14	-1	-1	22
12	1.4936147967439199E-4	TGTGCTGCGTGGGATAGGGGGGTGACTGGTTGGTTCAAGATATTT	CAAWDRGVTGWFKIF	TRGV10	.	TRGJP1	14	-1	-1	24
12	1.4936147967439199E-4	TGTGCCACCTGGGATAACCTCGGCGGGCATTATAAGAAACTCTTT	CATWDNLGGHYKKLF	TRGV8	.	TRGJ1	15	-1	-1	28
12	1.4936147967439199E-4	TGTGCCACCTGGGACGGCATATGTAGTGATTGGATCAAGACGTTT	CATWDGICSDWIKTF	TRGV2	.	TRGJP2	16	-1	-1	18
12	1.4936147967439199E-4	TGTGCCACCTGGGACGGGCCGTTCGTGGACCATAAGAAACTCTTT	CATWDGPFVDHKKLF	TRGV2	.	TRGJ1	19	-1	-1	31
12	1.4936147967439199E-4	TGTGCCACCTGGGACGGGCGGAACGGGGGTAGTAAGAAACTCTTT	CATWDGRNGGSKKLF	TRGV2	.	TRGJ1	18	-1	-1	32
12	1.4936147967439199E-4	TGTGCCACCTGGGACGGGCGAGTGGGTGATTGGATCAAGACGTTT	CATWDGRVGDWIKTF	TRGV2	.	TRGJP2	18	-1	-1	25
12	1.4936147967439199E-4	TGTGCCACCTGGGACGGGGTTGTTAGTGATTGGATCAAGACGTTT	CATWDGVVSDWIKTF	TRGV2	.	TRGJP2	17	-1	-1	23
12	1.4936147967439199E-4	TGTGCCACCTGGGACAGGCGAATCACTGGTTGGTTCAAGATATTT	CATWDRRITGWFKIF	TRGV3	.	TRGJP1	18	-1	-1	23
12	1.4936147967439199E-4	TGTGCCACCTGGGACAGGCATTTGGGGGAGTATAAGAAACTCTTT	CATWDRHLGEYKKLF	TRGV3	.	TRGJ1	18	-1	-1	30
12	1.4936147967439199E-4	TGTGCTGCGTGGGATTCTCCGAATTATTATAAGAAACTCTTT	CAAWDSPNYYKKLF	TRGV10	.	TRGJ1	15	-1	-1	19
12	1.4936147967439199E-4	TGTGCTGCGTGGGATTCCCCACATTATTATAAGAAACTCTTT	CAAWDSPHYYKKLF	TRGV10	.	TRGJ1	15	-1	-1	22
12	1.4936147967439199E-4	TGTGCTGCGTGGGATGAGGGATATTATTATAAGAAACTCTTT	CAAWDEGYYYKKLF	TRGV10	.	TRGJ1	14	-1	-1	22
12	1.4936147967439199E-4	TGTGCCTTGTGGGAGACCCTTAATTATTATAAGAAACTCTTT	CALWETLNYYKKLF	TRGV9	.	TRGJ1	14	-1	-1	21
12	1.4936147967439199E-4	TGTGCCACCTGGGCCCCGGACGATTATTATAAGAAACTCTTT	CATWAPDDYYKKLF	TRGV3	.	TRGJ1	12	-1	-1	22
12	1.4936147967439199E-4	TGTGCCACCTGGGACCCGGAGGGGTATTATAAGAAACTCTTT	CATWDPEGYYKKLF	TRGV2	.	TRGJ1	14	-1	-1	24
12	1.4936147967439199E-4	TGTGCCACCTGGGACGGGCCGTGGGGATATAAGAAACTCTTT	CATWDGPWGYKKLF	TRGV4	.	TRGJ1	19	-1	-1	27
12	1.4936147967439199E-4	TGTGCCACCTGGGACGGGCCGGATTATTATAAGAAACTCTTT	CATWDGPDYYKKLF	TRGV2	.	TRGJ1	19	-1	-1	19
12	1.4936147967439199E-4	TGTGCCACCTGGGACAGGCCCGACGATTATAAGAAACTCTTT	CATWDRPDDYKKLF	TRGV5	.	TRGJ1	19	-1	-1	25
12	1.4936147967439199E-4	TGTGCTGCGTGGGTTACCTATTATTATAAGAAACTCTTT	CAAWVTYYYKKLF	TRGV10	.	TRGJ1	19	-1	-1	19
12	1.4936147967439199E-4	TGTGCTGCGTGGGCCAAAGACCGATATAAGAAACTCTTT	CAAWAKDRYKKLF	TRGV10	.	TRGJ1	12	-1	-1	24
12	1.4936147967439199E-4	TGTGCTGCGTGGGGCCCCTTTAATTATAAGAAACTCTTT	CAAWGPFNYKKLF	TRGV10	.	TRGJ1	12	-1	-1	22
12	1.4936147967439199E-4	TGTGCTGCGTGGGGGGGGGATTTTTATAAGAAACTCTTT	CAAWGGDFYKKLF	TRGV10	.	TRGJ1	12	-1	-1	19
12	1.4936147967439199E-4	TGTGCTGCGTGGGATCGGGCTTATTATAAGAAACTCTTT	CAAWDRAYYKKLF	TRGV10	.	TRGJ1	14	-1	-1	20
12	1.4936147967439199E-4	TGTGCTGCGTGGGACCCCGATTATTATAAGAAACTCTTT	CAAWDPDYYKKLF	TRGV10	.	TRGJ1	13	-1	-1	19
12	1.4936147967439199E-4	TGTGCTGCGTGGGACCGATCTTATTATAAGAAACTCTTT	CAAWDRSYYKKLF	TRGV10	.	TRGJ1	13	-1	-1	20
12	1.4936147967439199E-4	TGTGCTGCGCGGGGAGGGGTTTATTATAAGAAACTCTTT	CAARGGVYYKKLF	TRGV10	.	TRGJ1	12	-1	-1	20
12	1.4936147967439199E-4	TGTGCCACCTGGCCCCGGAATTATTATAAGAAACTCTTT	CATWPRNYYKKLF	TRGV4	.	TRGJ1	11	-1	-1	17
12	1.4936147967439199E-4	TGTGCCACCTGGGTTCCCTATTATTATAAGAAACTCTTT	CATWVPYYYKKLF	TRGV4	.	TRGJ1	12	-1	-1	19
12	1.4936147967439199E-4	TGTGCCACCTGGGTCCGGACTTATTATAAGAAACTCTTT	CATWVRTYYKKLF	TRGV2	.	TRGJ1	12	-1	-1	17
12	1.4936147967439199E-4	TGTGCCACCTGGGGTCAGAATTATTATAAGAAACTCTTT	CATWGQNYYKKLF	TRGV5	.	TRGJ1	12	-1	-1	17
12	1.4936147967439199E-4	TGTGCCACCTGGGATGGTCCGAGGGGGAAGAAACTCTTT	CATWDGPRGKKLF	TRGV4	.	TRGJ1	19	-1	-1	27
12	1.4936147967439199E-4	TGTGCCACCTGGGATAGGTCTCACTATAAGAAACTCTTT	CATWDRSHYKKLF	TRGV8	.	TRGJ1	20	-1	-1	24
12	1.4936147967439199E-4	TGTGCCACCTGGGATAGACTTTATTATAAGAAACTCTTT	CATWDRLYYKKLF	TRGV4	.	TRGJ1	14	-1	-1	20
12	1.4936147967439199E-4	TGTGCCACCTGGGACCGTGGGCCCTATAAGAAACTCTTT	CATWDRGPYKKLF	TRGV8	.	TRGJ1	13	-1	-1	24
12	1.4936147967439199E-4	TGTGCCACCTGGGACCACGGGTGGACTAAGAAACTCTTT	CATWDHGWTKKLF	TRGV8	.	TRGJ1	13	-1	-1	26
12	1.4936147967439199E-4	TGTGCCACCTGGGACGGGTCCGATCATAAGAAACTCTTT	CATWDGSDHKKLF	TRGV2	.	TRGJ1	21	-1	-1	22
12	1.4936147967439199E-4	TGTGCCACCTGGGACGGGCCTACTAGCCCGAAACTCTTT	CATWDGPTSPKLF	TRGV2	.	TRGJ1	19	-1	-1	29
12	1.4936147967439199E-4	TGTGCCACCTGGGACGGGCGAGATTATAAGAAACTCTTT	CATWDGRDYKKLF	TRGV2	.	TRGJ1	18	-1	-1	22
12	1.4936147967439199E-4	TGTGCCACCTGGGACGGGCGAAGTTATAAGAAACTCTTT	CATWDGRSYKKLF	TRGV2	.	TRGJ1	18	-1	-1	23
12	1.4936147967439199E-4	TGTGCCACCTGGGACAGGCTCCGATATAAGAAACTCTTT	CATWDRLRYKKLF	TRGV7	.	TRGJ1	18	-1	-1	24
12	1.4936147967439199E-4	TGTGCCACCTGGGACAGGCCTTTGGGGAAGAAACTCTTT	CATWDRPLGKKLF	TRGV5	.	TRGJ1	20	-1	-1	27
12	1.4936147967439199E-4	TGTGCCACCTGGGAAGGTTTGTATTATAAGAAACTCTTT	CATWEGLYYKKLF	TRGV4	.	TRGJ1	16	-1	-1	21
12	1.4936147967439199E-4	TGTGCCTTGTGGGCAGGGGGTTGGTTCAAGATATTT	CALWAGGWFKIF	TRGV9	.	TRGJP1	16	-1	-1	18
12	1.4936147967439199E-4	TGTGCCTTGTGGGAGGGCAAAAAAATCAAGGTATTT	CALWEGKKIKVF	TRGV9	.	TRGJP	18	-1	-1	14
12	1.4936147967439199E-4	TGTGCCACCTGGTTCCGTTATTATAAGAAACTCTTT	CATWFRYYKKLF	TRGV2	.	TRGJ1	11	-1	-1	17
12	1.4936147967439199E-4	TGTGCCACCTGGGTCCTTTCAGGCTGGGAACTCTTT	CATWVLSGWELF	TRGV4	.	TRGJ1	12	-1	-1	28
12	1.4936147967439199E-4	TGTGCCACCTGGGATGGGCGTTATAAGAAACTCTTT	CATWDGRYKKLF	TRGV4	.	TRGJ1	18	-1	-1	20
12	1.4936147967439199E-4	TGTGCCACCTGGGACGTGCCCTATAGGAAACTCTTT	CATWDVPYRKLF	TRGV2	.	TRGJ1	20	-1	-1	21
12	1.4936147967439199E-4	TGTGCCACCTGGGACGGTGGTTGGTTCAAGATATTT	CATWDGGWFKIF	TRGV2	.	TRGJP1	16	-1	-1	17
12	1.4936147967439199E-4	TGTGCCACCTGGGACGGGCTAGATAAGAAACTCTTT	CATWDGLDKKLF	TRGV2	.	TRGJ1	18	-1	-1	22
12	1.4936147967439199E-4	TGTGCCACCTGGGACGGGCCCGATAAGAAACTCTTT	CATWDGPDKKLF	TRGV2	.	TRGJ1	21	-1	-1	22
12	1.4936147967439199E-4	TGTGCCACCTGGGACACTGGTTGGTTCAAGATATTT	CATWDTGWFKIF	TRGV3	.	TRGJP1	15	-1	-1	14
12	1.4936147967439199E-4	TGTGCCACCTGGGACAGGCTGCGAGGGAAACTCTTT	CATWDRLRGKLF	TRGV7	.	TRGJ1	18	-1	-1	26
12	1.4936147967439199E-4	TGTGCTGCAAAGGATTATTATAAGAAACTCTTT	CAAKDYYKKLF	TRGV10	.	TRGJ1	16	-1	-1	13
12	1.4936147967439199E-4	TGTGCCGACCCACTGGGTTGGTTCAAGATATTT	CADPLGWFKIF	TRGV10	.	TRGJP1	4	-1	-1	9
12	1.4936147967439199E-4	TGTGCCACCTTGAATTATTATAAGAAACTCTTT	CATLNYYKKLF	TRGV8	.	TRGJ1	9	-1	-1	11
12	1.4936147967439199E-4	TGTGCCACCTGGCCTTATTATAAGAAACTCTTT	CATWPYYKKLF	TRGV8	.	TRGJ1	11	-1	-1	14
12	1.4936147967439199E-4	TGTGCCACCTGGCCCGGGGGGAAGAAACTCTTT	CATWPGGKKLF	TRGV2	.	TRGJ1	17	-1	-1	21
12	1.4936147967439199E-4	TGTGCCACCTGGGGTCCGGAAGGGAAACTCTTT	CATWGPEGKLF	TRGV4	.	TRGJ1	12	-1	-1	23
12	1.4936147967439199E-4	TGTGCCACCTGGGATGAATATAAGAAACTCTTT	CATWDEYKKLF	TRGV4	.	TRGJ1	15	-1	-1	18
12	1.4936147967439199E-4	TGTGCCACCTGGGATAGTTATAAGAAACTCTTT	CATWDSYKKLF	TRGV8	.	TRGJ1	16	-1	-1	17
12	1.4936147967439199E-4	TGTGCCACCTGGGATAAGCCGGCGGGCCTCTTT	CATWDKPAGLF	TRGV8	.	TRGJ1	19	-1	-1	27
12	1.4936147967439199E-4	TGTGCCACCTGGGACCCTCGACGGAAACTCTTT	CATWDPRRKLF	TRGV5	.	TRGJ1	14	-1	-1	23
12	1.4936147967439199E-4	TGTGCCACCTGGGACGGGTGTAAGAAACTCTTT	CATWDGCKKLF	TRGV4	.	TRGJ1	17	-1	-1	20
12	1.4936147967439199E-4	TGTGCCACCTGGGACGGGCTATGGAAACTCTTT	CATWDGLWKLF	TRGV2	.	TRGJ1	18	-1	-1	23
12	1.4936147967439199E-4	TGTGCCACCTGGGACGGGGGGAAGAAACTCTTT	CATWDGGKKLF	TRGV2	.	TRGJ1	17	-1	-1	21
12	1.4936147967439199E-4	TGTGCCACCTGGGACGGGAGGGTCAAGACGTTT	CATWDGRVKTF	TRGV4	.	TRGJP2	17	-1	-1	19
12	1.4936147967439199E-4	TGTGCCACCTGGGACAGGCTCGAGAAACTCTTT	CATWDRLEKLF	TRGV7	.	TRGJ1	18	-1	-1	22
12	1.4936147967439199E-4	TGTGCCACCTGGGACAGGCCTAAGAAACTCTTT	CATWDRPKKLF	TRGV7	.	TRGJ1	20	-1	-1	20
12	1.4936147967439199E-4	TGTGCCACCTGGGACAGGCCGGGGAAACTCTTT	CATWDRPGKLF	TRGV3	.	TRGJ1	19	-1	-1	23
12	1.4936147967439199E-4	TGTGCCACCTGGGACAGGCGGGTGAAACTCTTT	CATWDRRVKLF	TRGV5	.	TRGJ1	18	-1	-1	23
12	1.4936147967439199E-4	TGTGCCACCTGGGACAGGGATAAGAAACTCTTT	CATWDRDKKLF	TRGV3	.	TRGJ1	17	-1	-1	19
12	1.4936147967439199E-4	TGTGCCACCTGGGAGGTATATAAGAAACTCTTT	CATWEVYKKLF	TRGV2	.	TRGJ1	13	-1	-1	18
12	1.4936147967439199E-4	TGTGCCACCTGGGAGGGGGGGAAGAAACTCTTT	CATWEGGKKLF	TRGV7	.	TRGJ1	13	-1	-1	21
12	1.4936147967439199E-4	TGTGCCACCCGCAGTTATTATAAGAAACTCTTT	CATRSYYKKLF	TRGV2	.	TRGJ1	8	-1	-1	14
12	1.4936147967439199E-4	TGTGCTGCGTGGGAGCGGTTCAAGATATTT	CAAWERFKIF	TRGV10	.	TRGJP1	13	-1	-1	16
12	1.4936147967439199E-4	TGTGCCGACCCGGGGTATAAGAAACTCTTT	CADPGYKKLF	TRGV4	.	TRGJ1	13	-1	-1	15
12	1.4936147967439199E-4	TGTGCCACCTGGGGGTATAAGAAACTCTTT	CATWGYKKLF	TRGV8	.	TRGJ1	12	-1	-1	15
12	1.4936147967439199E-4	TGTGCCACCTGGGGGAATAAGAAACTCTTT	CATWGNKKLF	TRGV4	.	TRGJ1	12	-1	-1	16
12	1.4936147967439199E-4	TGTGCCACCTGGGATAAATGGAAACTCTTT	CATWDKWKLF	TRGV8	.	TRGJ1	15	-1	-1	20
12	1.4936147967439199E-4	TGTGCCACCTGGGACGACCAGAAACTCTTT	CATWDDQKLF	TRGV3	.	TRGJ1	14	-1	-1	19
12	1.4936147967439199E-4	TGTGCCACCTGGGACAGGCAGGGACTCTTT	CATWDRQGLF	TRGV5	.	TRGJ1	18	-1	-1	23
12	1.4936147967439199E-4	TGTGCCACCTGGGAGCTAGTGAAACTCTTT	CATWELVKLF	TRGV7	.	TRGJ1	13	-1	-1	20
12	1.4936147967439199E-4	TGTGCCACCTGGGAGGGTAAGAAACTCTTT	CATWEGKKLF	TRGV3	.	TRGJ1	13	-1	-1	17
12	1.4936147967439199E-4	TGTGCCACCCTCCATTATAAGAAACTCTTT	CATLHYKKLF	TRGV7	.	TRGJ1	8	-1	-1	13
12	1.4936147967439199E-4	TGTGCCACCCCTGTTGGTGGGAAACTCTTT	CATPVGGKLF	TRGV2	.	TRGJ1	8	-1	-1	20
12	1.4936147967439199E-4	TGTGCTGCTTGTTGGTTCAAGATATTT	CAACWFKIF	TRGV10	.	TRGJP1	10	-1	-1	7
12	1.4936147967439199E-4	TGTGCCACTCTCAGGGCGAAACTCTTT	CATLRAKLF	TRGV4	.	TRGJ1	7	-1	-1	17
12	1.4936147967439199E-4	TGTGCCACCTGGAGTAAGAAACTCTTT	CATWSKKLF	TRGV4	.	TRGJ1	11	-1	-1	14
12	1.4936147967439199E-4	TGTGCCTCCCCTAAGAAACTCTTT	CASPKKLF	TRGV4	.	TRGJ1	8	-1	-1	11
12	1.4936147967439199E-4	TGTGCCACCTGTATTAAACTCTTT	CATCIKLF	TRGV3	.	TRGJ1	10	-1	-1	15
12	1.4936147967439199E-4	TGTGCCACCGGCCGGAAACTCTTT	CATGRKLF	TRGV2	.	TRGJ1	8	-1	-1	14
12	1.4936147967439199E-4	TGTGCCACTTCCATCCTCTTT	CATSILF	TRGV8	.	TRGJ1	7	-1	-1	15
12	1.4936147967439199E-4	TGTGCCACCAGCCAACTCTTT	CATSQLF	TRGV2	.	TRGJ1	8	-1	-1	13
12	1.4936147967439199E-4	TGTGCGAATAAGAAACTCTTT	CANKKLF	TRGV4	.	TRGJ1	4	-1	-1	7
12	1.4936147967439199E-4	TGTGCCAAGAAACTCTTT	CAKKLF	TRGV4	.	TRGJ1	6	-1	-1	6
11	1.3691468970152598E-4	TGTGCTGCGTGGGATTGTCCCCCCACCGATACCACTGGTTGGTTCAAGATATTT	CAAWDCPPTDTTGWFKIF	TRGV10	.	TRGJP1	15	-1	-1	28
11	1.3691468970152598E-4	TGTGCTGCGTGGGATGAATGGAGGGGAGGGACTGGTTGGTTCAAGATATTT	CAAWDEWRGGTGWFKIF	TRGV10	.	TRGJP1	14	-1	-1	30
11	1.3691468970152598E-4	TGTGCCACCTGGGACGGGCGACGACGAGGTTATTATAAGAAACTCTTT	CATWDGRRRGYYKKLF	TRGV2	.	TRGJ1	18	-1	-1	29
11	1.3691468970152598E-4	TGTGCCACCTGGGACAGTTTACCCCGCCTTTATTATAAGAAACTCTTT	CATWDSLPRLYYKKLF	TRGV3	.	TRGJ1	16	-1	-1	29
11	1.3691468970152598E-4	TGTGCTGCGTGGGATTTAACTAAGAATTATTATAAGAAACTCTTT	CAAWDLTKNYYKKLF	TRGV10	.	TRGJ1	15	-1	-1	23
11	1.3691468970152598E-4	TGTGCTGCGTGGGATTATTGGAGGACTGGTTGGTTCAAGATATTT	CAAWDYWRTGWFKIF	TRGV10	.	TRGJP1	16	-1	-1	24
11	1.3691468970152598E-4	TGTGCTGCGTGGGACCCTCCCCCCTTTTATTATAAGAAACTCTTT	CAAWDPPPFYYKKLF	TRGV10	.	TRGJ1	13	-1	-1	26
11	1.3691468970152598E-4	TGTGCTGCGTGGGAAACCCCATCCAATTATTATAAGAAACTCTTT	CAAWETPSNYYKKLF	TRGV10	.	TRGJ1	13	-1	-1	21
11	1.3691468970152598E-4	TGTGCCACCTGGGATTCCGCCCGTAGTGATTGGATCAAGACGTTT	CATWDSARSDWIKTF	TRGV8	.	TRGJP2	14	-1	-1	22
11	1.3691468970152598E-4	TGTGCCACCTGGGACGGTGTAAGTAGTGATTGGATCAAGACGTTT	CATWDGVSSDWIKTF	TRGV2	.	TRGJP2	16	-1	-1	21
11	1.3691468970152598E-4	TGTGCCACCTGGGACGGACTACGGCGTTTTTATAAGAAACTCTTT	CATWDGLRRFYKKLF	TRGV2	.	TRGJ1	16	-1	-1	26
11	1.3691468970152598E-4	TGTGCCACCTGGGACAGAGAGCCCGTGGATTATAAGAAACTCTTT	CATWDREPVDYKKLF	TRGV5	.	TRGJ1	16	-1	-1	28
11	1.3691468970152598E-4	TGTGCTGCGTGGGGCAAACCCCATTATTATAAGAAACTCTTT	CAAWGKPHYYKKLF	TRGV10	.	TRGJ1	12	-1	-1	22
11	1.3691468970152598E-4	TGTGCTGCGTGGGATTATAAGCGTTATTATAAGAAACTCTTT	CAAWDYKRYYKKLF	TRGV10	.	TRGJ1	16	-1	-1	23
11	1.3691468970152598E-4	TGTGCTGCGTGGGAGATGACCACTGGTTGGTTCAAGATATTT	CAAWEMTTGWFKIF	TRGV10	.	TRGJP1	13	-1	-1	8
11	1.3691468970152598E-4	TGTGCTGCGTGGAGGTACCGAGATTATTATAAGAAACTCTTT	CAAWRYRDYYKKLF	TRGV10	.	TRGJ1	11	-1	-1	18
11	1.3691468970152598E-4	TGTGCCTCTATGGGATATAGTAGTGATTGGATCAAGACGTTT	CASMGYSSDWIKTF	TRGV2	.	TRGJP2	5	-1	-1	14
11	1.3691468970152598E-4	TGTGCCACCTGGGCCCTCCAAGGATATTATAAGAAACTCTTT	CATWALQGYYKKLF	TRGV3	.	TRGJ1	12	-1	-1	24
11	1.3691468970152598E-4	TGTGCCACCTGGGGTGTTGGTAGTGATTGGATCAAGACGTTT	CATWGVGSDWIKTF	TRGV2	.	TRGJP2	12	-1	-1	19
11	1.3691468970152598E-4	TGTGCCACCTGGGATCGGCGTAGTGATTGGATCAAGACGTTT	CATWDRRSDWIKTF	TRGV8	.	TRGJP2	21	-1	-1	19
11	1.3691468970152598E-4	TGTGCCACCTGGGATGGCCCCAGGAATTATAAGAAACTCTTT	CATWDGPRNYKKLF	TRGV4	.	TRGJ1	21	-1	-1	25
11	1.3691468970152598E-4	TGTGCCACCTGGGATGGGCCGTGTGATTATAAGAAACTCTTT	CATWDGPCDYKKLF	TRGV4	.	TRGJ1	19	-1	-1	25
11	1.3691468970152598E-4	TGTGCCACCTGGGATGGGCCGAGTTATTATAAGAAACTCTTT	CATWDGPSYYKKLF	TRGV4	.	TRGJ1	19	-1	-1	19
11	1.3691468970152598E-4	TGTGCCACCTGGGATGGGCCAAGTTATTATAAGAAACTCTTT	CATWDGPSYYKKLF	TRGV4	.	TRGJ1	19	-1	-1	23
11	1.3691468970152598E-4	TGTGCCACCTGGGATGGGCGTAGTGATTGGATCAAGACGTTT	CATWDGRSDWIKTF	TRGV4	.	TRGJP2	18	-1	-1	19
11	1.3691468970152598E-4	TGTGCCACCTGGGATAGGGGGAATTATTATAAGAAACTCTTT	CATWDRGNYYKKLF	TRGV8	.	TRGJ1	17	-1	-1	20
11	1.3691468970152598E-4	TGTGCCACCTGGGACGCCCCGAATTATTATAAGAAACTCTTT	CATWDAPNYYKKLF	TRGV2	.	TRGJ1	15	-1	-1	19
11	1.3691468970152598E-4	TGTGCCACCTGGGACGGCCGCCCGGTTTATAAGAAACTCTTT	CATWDGRPVYKKLF	TRGV2	.	TRGJ1	23	-1	-1	26
11	1.3691468970152598E-4	TGTGCCACCTGGGACGGGCCACTGAGTTATAAGAAACTCTTT	CATWDGPLSYKKLF	TRGV2	.	TRGJ1	19	-1	-1	26
11	1.3691468970152598E-4	TGTGCCACCTGGGACGGGCGGGGTTATTATAAGAAACTCTTT	CATWDGRGYYKKLF	TRGV2	.	TRGJ1	18	-1	-1	23
11	1.3691468970152598E-4	TGTGCCACCTGGGACGGGCAAGGGCTTTATAAGAAACTCTTT	CATWDGQGLYKKLF	TRGV2	.	TRGJ1	18	-1	-1	26
11	1.3691468970152598E-4	TGTGCCACCTGGGACGGGACGAATTATTATAAGAAACTCTTT	CATWDGTNYYKKLF	TRGV2	.	TRGJ1	17	-1	-1	19
11	1.3691468970152598E-4	TGTGCCACCTGGGACGGACCGAATTATTATAAGAAACTCTTT	CATWDGPNYYKKLF	TRGV4	.	TRGJ1	19	-1	-1	19
11	1.3691468970152598E-4	TGTGCCACCTGGGACAGGCCTGGGTATTATAAGAAACTCTTT	CATWDRPGYYKKLF	TRGV5	.	TRGJ1	21	-1	-1	24
11	1.3691468970152598E-4	TGTGCCACCTGGGACAGGCCCTATTATTATAAGAAACTCTTT	CATWDRPYYYKKLF	TRGV3	.	TRGJ1	19	-1	-1	22
11	1.3691468970152598E-4	TGTGCCACCTGGGACAGGCCCCTTCGCTATAAGAAACTCTTT	CATWDRPLRYKKLF	TRGV3	.	TRGJ1	19	-1	-1	27
11	1.3691468970152598E-4	TGTGCCACCTGGGACAGGCCGGTTTATTATAAGAAACTCTTT	CATWDRPVYYKKLF	TRGV5	.	TRGJ1	22	-1	-1	23
11	1.3691468970152598E-4	TGTGCCACCTGGGACAGGCAAGTCCCGGATAAGAAACTCTTT	CATWDRQVPDKKLF	TRGV7	.	TRGJ1	25	-1	-1	28
11	1.3691468970152598E-4	TGTGCCACCTGGGACAGAAACATATTAGTTGAGAAACTCTTT	CATWDRNILVEKLF	TRGV5	.	TRGJ1	16	-1	-1	31
11	1.3691468970152598E-4	TGTGCCACCTGGGACAAGACGAATTATTATAAGAAACTCTTT	CATWDKTNYYKKLF	TRGV3	.	TRGJ1	15	-1	-1	19
11	1.3691468970152598E-4	TGTGCTTTGTGGGAGGTGCAAGATTATAAGAAACTCTTT	CALWEVQDYKKLF	TRGV9	.	TRGJ1	19	-1	-1	22
11	1.3691468970152598E-4	TGTGCTGCGTCTTTGTTTAGTGATTGGATCAAGACGTTT	CAASLFSDWIKTF	TRGV10	.	TRGJP2	9	-1	-1	17
11	1.3691468970152598E-4	TGTGCTGCGTGGGCCACCACTGGTTGGTTCAAGATATTT	CAAWATTGWFKIF	TRGV10	.	TRGJP1	12	-1	-1	15
11	1.3691468970152598E-4	TGTGCTGCGTGGGATAAGAATTATTATAAGAAACTCTTT	CAAWDKNYYKKLF	TRGV10	.	TRGJ1	14	-1	-1	17
11	1.3691468970152598E-4	TGTGCCACCTGTAATAGTAGTGATTGGATCAAGACGTTT	CATCNSSDWIKTF	TRGV2	.	TRGJP2	10	-1	-1	13
11	1.3691468970152598E-4	TGTGCCACCTGGGCCGAGCATTATTATAAGAAACTCTTT	CATWAEHYYKKLF	TRGV4	.	TRGJ1	12	-1	-1	19
11	1.3691468970152598E-4	TGTGCCACCTGGGGACTGAATTATTATAAGAAACTCTTT	CATWGLNYYKKLF	TRGV2	.	TRGJ2	12	-1	-1	17
11	1.3691468970152598E-4	TGTGCCACCTGGGATGGGCTATATTATAAGAAACTCTTT	CATWDGLYYKKLF	TRGV4	.	TRGJ1	18	-1	-1	21
11	1.3691468970152598E-4	TGTGCCACCTGGGATAAGAATTATTATAAGAAACTCTTT	CATWDKNYYKKLF	TRGV8	.	TRGJ1	15	-1	-1	17
11	1.3691468970152598E-4	TGTGCCACCTGGGACGGCCCCAGTTATAAGAAACTCTTT	CATWDGPSYKKLF	TRGV2	.	TRGJ1	20	-1	-1	23
11	1.3691468970152598E-4	TGTGCCACCTGGGACGGCAAAGGTTATAAGAAACTCTTT	CATWDGKGYKKLF	TRGV3	.	TRGJ1	17	-1	-1	23
11	1.3691468970152598E-4	TGTGCCACCTGGGACGGGCTCGATCATAAGAAACTCTTT	CATWDGLDHKKLF	TRGV2	.	TRGJ1	21	-1	-1	22
11	1.3691468970152598E-4	TGTGCCACCTGGGACGGGCTGTCATATAAGAAACTCTTT	CATWDGLSYKKLF	TRGV2	.	TRGJ1	18	-1	-1	24
11	1.3691468970152598E-4	TGTGCCACCTGGGACGGGCCGGTTTTGAGGAAACTCTTT	CATWDGPVLRKLF	TRGV2	.	TRGJ1	22	-1	-1	29
11	1.3691468970152598E-4	TGTGCCACCTGGGACGGGCGGCCTGGGAAGAAACTCTTT	CATWDGRPGKKLF	TRGV2	.	TRGJ1	18	-1	-1	27
11	1.3691468970152598E-4	TGTGCCACCTGGGACGGGCGAACGGATAAGAAACTCTTT	CATWDGRTDKKLF	TRGV2	.	TRGJ1	18	-1	-1	25
11	1.3691468970152598E-4	TGTGCCACCTGGGACGGACTTTATTATAAGAAACTCTTT	CATWDGLYYKKLF	TRGV2	.	TRGJ1	16	-1	-1	20
11	1.3691468970152598E-4	TGTGCCACCTGGGACGGAAGTGATTGGATCAAGACGTTT	CATWDGSDWIKTF	TRGV2	.	TRGJP2	16	-1	-1	18
11	1.3691468970152598E-4	TGTGCCACCTGGGACGAGGGTGGTTATAAGAAACTCTTT	CATWDEGGYKKLF	TRGV3	.	TRGJ1	18	-1	-1	23
11	1.3691468970152598E-4	TGTGCCACCTGGGACAGTAATTATTATAAGAAACTCTTT	CATWDSNYYKKLF	TRGV2	.	TRGJ1	14	-1	-1	18
11	1.3691468970152598E-4	TGTGCCACCTGGGACAGGCCTTGCTATAAGAAACTCTTT	CATWDRPCYKKLF	TRGV7	.	TRGJ1	20	-1	-1	24
11	1.3691468970152598E-4	TGTGCCACCTGGGACAGGCCGCGATATAAGAAACTCTTT	CATWDRPRYKKLF	TRGV7	.	TRGJ1	19	-1	-1	24
11	1.3691468970152598E-4	TGTGCCACCTGGGACAGGCAGTATTATAAGAAACTCTTT	CATWDRQYYKKLF	TRGV5	.	TRGJ1	18	-1	-1	21
11	1.3691468970152598E-4	TGTGCCACCTGGGACAGGCAGCCATATAAGAAACTCTTT	CATWDRQPYKKLF	TRGV3	.	TRGJ1	18	-1	-1	24
11	1.3691468970152598E-4	TGTGCCACCTGGGAACGACGCGGGTATAAGAAACTCTTT	CATWERRGYKKLF	TRGV4	.	TRGJ1	13	-1	-1	24
11	1.3691468970152598E-4	TGTGCCACCTGGGAAGGAAGGGATTATAAGAAACTCTTT	CATWEGRDYKKLF	TRGV4	.	TRGJ1	16	-1	-1	22
11	1.3691468970152598E-4	TGTGCCACCTGGACCCAGCCGGGGTATAAGAAACTCTTT	CATWTQPGYKKLF	TRGV4	.	TRGJ1	11	-1	-1	24
11	1.3691468970152598E-4	TGTGCCACCTGTAGTCACGAGCCTAAGAAACTCTTT	CATCSHEPKKLF	TRGV8	.	TRGJ1	10	-1	-1	23
11	1.3691468970152598E-4	TGTGCCACCTGGTACGGTGATTATAAGAAACTCTTT	CATWYGDYKKLF	TRGV4	.	TRGJ1	11	-1	-1	19
11	1.3691468970152598E-4	TGTGCCACCTGGGATGTGGACTATAAGAAACTCTTT	CATWDVDYKKLF	TRGV4	.	TRGJ1	15	-1	-1	21
11	1.3691468970152598E-4	TGTGCCACCTGGGATGGGGATTATAAGAAACTCTTT	CATWDGDYKKLF	TRGV4	.	TRGJ1	17	-1	-1	19
11	1.3691468970152598E-4	TGTGCCACCTGGGACCCGGGATATAAGAAACTCTTT	CATWDPGYKKLF	TRGV2	.	TRGJ1	14	-1	-1	21
11	1.3691468970152598E-4	TGTGCCACCTGGGACGGGTGGAAGGAGAAACTCTTT	CATWDGWKEKLF	TRGV2	.	TRGJ1	17	-1	-1	25
11	1.3691468970152598E-4	TGTGCCACCTGGGACGGGCTCCGGAGGAAACTCTTT	CATWDGLRRKLF	TRGV2	.	TRGJ1	22	-1	-1	26
11	1.3691468970152598E-4	TGTGCCACCTGGGACGGGCGTAAGAAGAAACTCTTT	CATWDGRKKKLF	TRGV4	.	TRGJ1	18	-1	-1	24
11	1.3691468970152598E-4	TGTGCCACCTGGGACGGGCGGGGTAAGAAACTCTTT	CATWDGRGKKLF	TRGV2	.	TRGJ1	18	-1	-1	23
11	1.3691468970152598E-4	TGTGCCACCTGGACGAATTATTATAAGAAACTCTTT	CATWTNYYKKLF	TRGV2	.	TRGJ1	14	-1	-1	13
11	1.3691468970152598E-4	TGTGCTCACCAGAGTGGTTATAAGAAACTCTTT	CAHQSGYKKLF	TRGV4	.	TRGJ1	9	-1	-1	17
11	1.3691468970152598E-4	TGTGCTGCGTGGGATTCCGGGTTCAAGATATTT	CAAWDSGFKIF	TRGV10	.	TRGJP1	18	-1	-1	19
11	1.3691468970152598E-4	TGTGCTGCGTGGGATTACAATAAGAAACTCTTT	CAAWDYNKKLF	TRGV10	.	TRGJ1	17	-1	-1	13
11	1.3691468970152598E-4	TGTGCCACCTGGTTAAGGGTTGAGAAACTCTTT	CATWLRVEKLF	TRGV3	.	TRGJ1	11	-1	-1	22
11	1.3691468970152598E-4	TGTGCCACCTGGCCTCCATGTAAGAAACTCTTT	CATWPPCKKLF	TRGV3	.	TRGJ1	11	-1	-1	20
11	1.3691468970152598E-4	TGTGCCACCTGGGGCGGCTATAAGAAACTCTTT	CATWGGYKKLF	TRGV5	.	TRGJ1	12	-1	-1	18
11	1.3691468970152598E-4	TGTGCCACCTGGGATTCGGATAAGAAACTCTTT	CATWDSDKKLF	TRGV8	.	TRGJ1	14	-1	-1	19
11	1.3691468970152598E-4	TGTGCCACCTGGGATCCTTATAAGAAACTCTTT	CATWDPYKKLF	TRGV8	.	TRGJ1	14	-1	-1	17
11	1.3691468970152598E-4	TGTGCCACCTGGGATGTTGATAAGAAACTCTTT	CATWDVDKKLF	TRGV4	.	TRGJ2	15	-1	-1	19
11	1.3691468970152598E-4	TGTGCCACCTGGGATGGGTGGAAGAAACTCTTT	CATWDGWKKLF	TRGV8	.	TRGJ1	17	-1	-1	21
11	1.3691468970152598E-4	TGTGCCACCTGGGATAGTTCCCTCGAACTCTTT	CATWDSSLELF	TRGV8	.	TRGJ1	16	-1	-1	25
11	1.3691468970152598E-4	TGTGCCACCTGGGATAGGCTCGAGAAACTCTTT	CATWDRLEKLF	TRGV8	.	TRGJ1	18	-1	-1	22
11	1.3691468970152598E-4	TGTGCCACCTGGGATAGAGGGGGGAAACTCTTT	CATWDRGGKLF	TRGV8	.	TRGJ1	16	-1	-1	23
11	1.3691468970152598E-4	TGTGCCACCTGGGATAAGCGAAAGAAACTCTTT	CATWDKRKKLF	TRGV8	.	TRGJ1	18	-1	-1	21
11	1.3691468970152598E-4	TGTGCCACCTGGGACTCCTCTAAGAAACTCTTT	CATWDSSKKLF	TRGV2	.	TRGJ2	14	-1	-1	20
11	1.3691468970152598E-4	TGTGCCACCTGGGACGGGCTAAAGAAACTCTTT	CATWDGLKKLF	TRGV2	.	TRGJ1	18	-1	-1	21
11	1.3691468970152598E-4	TGTGCCACCTGGGACGGGCAAGAGAAACTCTTT	CATWDGQEKLF	TRGV2	.	TRGJ1	18	-1	-1	22
11	1.3691468970152598E-4	TGTGCCACCTGGGACAGTTCGAAGAAACTCTTT	CATWDSSKKLF	TRGV7	.	TRGJ1	16	-1	-1	21
11	1.3691468970152598E-4	TGTGCCACCTGGGACAGGTCGAAGAAACTCTTT	CATWDRSKKLF	TRGV7	.	TRGJ1	17	-1	-1	21
11	1.3691468970152598E-4	TGTGCCACCTGGGACAGGCTGCGGAAACTCTTT	CATWDRLRKLF	TRGV7	.	TRGJ1	18	-1	-1	23
11	1.3691468970152598E-4	TGTGCCACCTGGGACAGGCCATGGAAACTCTTT	CATWDRPWKLF	TRGV7	.	TRGJ1	19	-1	-1	23
11	1.3691468970152598E-4	TGTGCCACCTGGGACAGGCAGAAGGGACTCTTT	CATWDRQKGLF	TRGV7	.	TRGJ1	18	-1	-1	26
11	1.3691468970152598E-4	TGTGCCACCTGGGACAACCCAAAGAAACTCTTT	CATWDNPKKLF	TRGV7	.	TRGJ1	15	-1	-1	21
11	1.3691468970152598E-4	TGTGCCACCTGGGAACTTTATAAGAAACTCTTT	CATWELYKKLF	TRGV4	.	TRGJ1	13	-1	-1	17
11	1.3691468970152598E-4	TGTGCCACCTGGCCTTATAAGAAACTCTTT	CATWPYKKLF	TRGV4	.	TRGJ1	11	-1	-1	14
11	1.3691468970152598E-4	TGTGCCACCTGGGTCCCTAAGAAACTCTTT	CATWVPKKLF	TRGV4	.	TRGJ1	12	-1	-1	17
11	1.3691468970152598E-4	TGTGCCACCTGGGTCGGGAAGAAACTCTTT	CATWVGKKLF	TRGV8	.	TRGJ1	12	-1	-1	18
11	1.3691468970152598E-4	TGTGCCACCTGGGCCCTGGGGGAACTCTTT	CATWALGELF	TRGV2	.	TRGJ1	12	-1	-1	22
11	1.3691468970152598E-4	TGTGCCACCTGGGCCAGGGAGAAACTCTTT	CATWAREKLF	TRGV5	.	TRGJ1	17	-1	-1	19
11	1.3691468970152598E-4	TGTGCCACCTGGGCCAATAAGAAACTCTTT	CATWANKKLF	TRGV3	.	TRGJ1	15	-1	-1	16
11	1.3691468970152598E-4	TGTGCCACCTGGGATTTGAGGAAACTCTTT	CATWDLRKLF	TRGV8	.	TRGJ1	14	-1	-1	20
11	1.3691468970152598E-4	TGTGCCACCTGGGACCCTAAGAAACTCTTT	CATWDPKKLF	TRGV4	.	TRGJ1	13	-1	-1	17
11	1.3691468970152598E-4	TGTGCCACCTGGGACGGTAGGAAACTCTTT	CATWDGRKLF	TRGV2	.	TRGJ1	16	-1	-1	17
11	1.3691468970152598E-4	TGTGCCACCTGGGACAGGCCGAAACTCTTT	CATWDRPKLF	TRGV3	.	TRGJ1	19	-1	-1	20
11	1.3691468970152598E-4	TGTGCCACCTGGGACAGGCGAAAACTCTTT	CATWDRRKLF	TRGV5	.	TRGJ1	18	-1	-1	21
11	1.3691468970152598E-4	TGTGCCACCTGGGAAGGAAAGAAACTCTTT	CATWEGKKLF	TRGV8	.	TRGJ1	16	-1	-1	18
11	1.3691468970152598E-4	TGTGCCACCTGGGAAGACAAGAAACTCTTT	CATWEDKKLF	TRGV8	.	TRGJ1	13	-1	-1	18
11	1.3691468970152598E-4	TGTGCCACCAGTTATTATAAGAAACTCTTT	CATSYYKKLF	TRGV2	.	TRGJ1	8	-1	-1	11
11	1.3691468970152598E-4	TGTGCCACGAATTATTATAAGAAACTCTTT	CATNYYKKLF	TRGV4	.	TRGJ1	7	-1	-1	7
11	1.3691468970152598E-4	TGCCATTCGAATTATTATAAGAAACTCTTT	CHSNYYKKLF	TRGV2	.	TRGJ1	1	-1	-1	4
11	1.3691468970152598E-4	TGTGCTGCGTGGGACAAGAAACTCTTT	CAAWDKKLF	TRGV10	.	TRGJ1	13	-1	-1	15
11	1.3691468970152598E-4	TGTGCTGCGTGGAATAAGAAACTCTTT	CAAWNKKLF	TRGV10	.	TRGJ1	14	-1	-1	13
11	1.3691468970152598E-4	TGTGCCACCTCTGAGGGGAAACTCTTT	CATSEGKLF	TRGV2	.	TRGJ1	9	-1	-1	17
11	1.3691468970152598E-4	TGTGCCACCTGCGACTTGGGCCTCTTT	CATCDLGLF	TRGV2	.	TRGJ1	21	-1	-1	21
11	1.3691468970152598E-4	TGTGCCACCTGGGGAAAGAAACTCTTT	CATWGKKLF	TRGV5	.	TRGJ1	12	-1	-1	15
11	1.3691468970152598E-4	TGTGCCACCTGGGATAGTGAGACGTTT	CATWDSETF	TRGV8	.	TRGJP2	16	-1	-1	19
11	1.3691468970152598E-4	TGTGCCACCTGGGACGGTCGACTCTTT	CATWDGRLF	TRGV2	.	TRGJ1	16	-1	-1	20
11	1.3691468970152598E-4	TGTGCCACCGACCCTAAGAAACTCTTT	CATDPKKLF	TRGV4	.	TRGJ1	8	-1	-1	14
11	1.3691468970152598E-4	TGTGCCACAAGCTATAAGAAACTCTTT	CATSYKKLF	TRGV8	.	TRGJ1	7	-1	-1	12
11	1.3691468970152598E-4	TGTGCCACTTCAAAGAAACTCTTT	CATSKKLF	TRGV3	.	TRGJ1	7	-1	-1	12
11	1.3691468970152598E-4	TGTGCCACCTGTAAGAAACTCTTT	CATCKKLF	TRGV4	.	TRGJ1	10	-1	-1	11
11	1.3691468970152598E-4	TGTGCCACCTGGGATCAACTCTTT	CATWDQLF	TRGV8	.	TRGJ1	14	-1	-1	16
11	1.3691468970152598E-4	TGTGCCACCCTCGGGAAACTCTTT	CATLGKLF	TRGV2	.	TRGJ1	15	-1	-1	14
11	1.3691468970152598E-4	TGTGCCACCCCTAAGAAACTCTTT	CATPKKLF	TRGV4	.	TRGJ1	8	-1	-1	11
11	1.3691468970152598E-4	TGTGCCTTGTGGGGGCTCTTT	CALWGLF	TRGV9	.	TRGJ1	12	-1	-1	15
11	1.3691468970152598E-4	TGTGCCACCTTCAAACTCTTT	CATFKLF	TRGV2	.	TRGJ1	9	-1	-1	12
11	1.3691468970152598E-4	TGTGGAGATAAGAAACTCTTT	CGDKKLF	TRGV8	.	TRGJ1	3	-1	-1	7
10	1.2446789972865997E-4	TGTGCTGCGTGGGATTTGGCGTTTCCTCTGGATACCACTGGTTGGTTCAAGATATTT	CAAWDLAFPLDTTGWFKIF	TRGV10	.	TRGJP1	15	-1	-1	31
10	1.2446789972865997E-4	TGTGCTGCGTGGGATACCCCTGGTGGGTCTACCACTGGTTGGTTCAAGATATTT	CAAWDTPGGSTTGWFKIF	TRGV10	.	TRGJP1	14	-1	-1	29
10	1.2446789972865997E-4	TGTGCCACCTGGGTTGCAATTCCCGCGCTCCGAAAGAGGGGCCAGAAACTCTTT	CATWVAIPALRKRGQKLF	TRGV8	.	TRGJ1	12	-1	-1	43
10	1.2446789972865997E-4	TGTGCCACCTGGGACGGGTCCCCTGGGGGTAGTAGTGATTGGATCAAGACGTTT	CATWDGSPGGSSDWIKTF	TRGV2	.	TRGJP2	21	-1	-1	29
10	1.2446789972865997E-4	TGTGCCACCTGGGACTCCCCGTGGGGAAATTATTATAAGAAACTCTTT	CATWDSPWGNYYKKLF	TRGV2	.	TRGJ1	14	-1	-1	27
10	1.2446789972865997E-4	TGTGCCACCTGGGACGCCCTACCAACGAATTATTATAAGAAACTCTTT	CATWDALPTNYYKKLF	TRGV5	.	TRGJ1	14	-1	-1	25
10	1.2446789972865997E-4	TGTGCCACCTGGGACGGTCGCTCGGGCTATTATTATAAGAAACTCTTT	CATWDGRSGYYYKKLF	TRGV2	.	TRGJ1	16	-1	-1	28
10	1.2446789972865997E-4	TGTGCCACCTGGGACGGGTCGGCTAGTAGTGATTGGATCAAGACGTTT	CATWDGSASSDWIKTF	TRGV2	.	TRGJP2	17	-1	-1	23
10	1.2446789972865997E-4	TGTGCCACCTGGGACGGGCCGGAATCTAGTGATTGGATCAAGACGTTT	CATWDGPESSDWIKTF	TRGV2	.	TRGJP2	19	-1	-1	26
10	1.2446789972865997E-4	TGTGCCACCTGGGACGGGCAAGGTACGGGTGATTGGATCAAGACGTTT	CATWDGQGTGDWIKTF	TRGV2	.	TRGJP2	18	-1	-1	28
10	1.2446789972865997E-4	TGTGCCACCTGGGACGGATTCAGGAGTAGTGATTGGATCAAGACGTTT	CATWDGFRSSDWIKTF	TRGV2	.	TRGJP2	16	-1	-1	24
10	1.2446789972865997E-4	TGTGCCACCTGGGACAGGCTGGTGGGGCTTTATTATAAGAAACTCTTT	CATWDRLVGLYYKKLF	TRGV5	.	TRGJ1	18	-1	-1	29
10	1.2446789972865997E-4	TGTGCCACCTGGGACAGGCCCACCGTAAGTGATTGGATCAAGACGTTT	CATWDRPTVSDWIKTF	TRGV3	.	TRGJP2	19	-1	-1	27
10	1.2446789972865997E-4	TGTGCCACCTGGCGTGCGTATAGTAGTGATTGGATCAAGACGTTT	CATWRAYSSDWIKTF	TRGV2	.	TRGJP2	11	-1	-1	18
10	1.2446789972865997E-4	TGTGCCACCTGGGGGGTTGGCTCAATTTATTATAAGAAACTCTTT	CATWGVGSIYYKKLF	TRGV7	.	TRGJ1	12	-1	-1	26
10	1.2446789972865997E-4	TGTGCCACCTGGGATGACCAGATGGGTGATTGGATCAAGACGTTT	CATWDDQMGDWIKTF	TRGV4	.	TRGJP2	15	-1	-1	25
10	1.2446789972865997E-4	TGTGCCACCTGGGACCGACCTCACTTTTATTATAAGAAACTCTTT	CATWDRPHFYYKKLF	TRGV2	.	TRGJ1	14	-1	-1	26
10	1.2446789972865997E-4	TGTGCCACCTGGGACGGGCCCGGTTCTTATTATAAGAAACTCTTT	CATWDGPGSYYKKLF	TRGV2	.	TRGJ1	21	-1	-1	26
10	1.2446789972865997E-4	TGTGCCACCTGGGACGGGCCCGGAACTTATTATAAGAAACTCTTT	CATWDGPGTYYKKLF	TRGV4	.	TRGJ1	20	-1	-1	22
10	1.2446789972865997E-4	TGTGCCACCTGGGACGGGCCGGTTTTGGGTTTGAAGAAACTCTTT	CATWDGPVLGLKKLF	TRGV2	.	TRGJ1	22	-1	-1	33
10	1.2446789972865997E-4	TGTGCCACCTGGGACGACCATAGTAGTGATTGGATCAAGACGTTT	CATWDDHSSDWIKTF	TRGV2	.	TRGJP2	15	-1	-1	19
10	1.2446789972865997E-4	TGTGCCACCTGGGACACTTCGAGGTGGGAATATAAGAAACTCTTT	CATWDTSRWEYKKLF	TRGV7	.	TRGJ1	15	-1	-1	30
10	1.2446789972865997E-4	TGTGCCACCTGGGACAGGCCCATTCCTTATTATAAGAAACTCTTT	CATWDRPIPYYKKLF	TRGV3	.	TRGJ1	19	-1	-1	26
10	1.2446789972865997E-4	TGTGCCACCTGGGACAGGCCGGGTTGGAGTTATAAGAAACTCTTT	CATWDRPGWSYKKLF	TRGV5	.	TRGJ1	19	-1	-1	29
10	1.2446789972865997E-4	TGTGCCACCTGGGACAAGCCCTCGATGGGTTATAAGAAACTCTTT	CATWDKPSMGYKKLF	TRGV2	.	TRGJ1	20	-1	-1	29
10	1.2446789972865997E-4	TGTGCTGCGTGGCCGTCTTCTTTTAATTATAAGAAACTCTTT	CAAWPSSFNYKKLF	TRGV10	.	TRGJ1	11	-1	-1	25
10	1.2446789972865997E-4	TGTGCTGCGTGGGTGGACCCCATATATTATAAGAAACTCTTT	CAAWVDPIYYKKLF	TRGV10	.	TRGJ1	12	-1	-1	24
10	1.2446789972865997E-4	TGTGCCACCTGGGTCCCCTGGAGTTATTATAAGAAACTCTTT	CATWVPWSYYKKLF	TRGV8	.	TRGJ1	12	-1	-1	20
10	1.2446789972865997E-4	TGTGCCACCTGGGCCCGAAGTAGTGATTGGATCAAGACGTTT	CATWARSSDWIKTF	TRGV2	.	TRGJP2	12	-1	-1	18
10	1.2446789972865997E-4	TGTGCCACCTGGGATGTTATGGGTGATTGGATCAAGACGTTT	CATWDVMGDWIKTF	TRGV4	.	TRGJP2	15	-1	-1	22
10	1.2446789972865997E-4	TGTGCCACCTGGGATAGGCCGGGTTATTATAAGAAACTCTTT	CATWDRPGYYKKLF	TRGV8	.	TRGJ1	19	-1	-1	23
10	1.2446789972865997E-4	TGTGCCACCTGGGATAGGGGGGGTGATTGGATCAAGACGTTT	CATWDRGGDWIKTF	TRGV8	.	TRGJP2	17	-1	-1	22
10	1.2446789972865997E-4	TGTGCCACCTGGGACGTTTTTAATTATTATAAGAAACTCTTT	CATWDVFNYYKKLF	TRGV2	.	TRGJ1	15	-1	-1	21
10	1.2446789972865997E-4	TGTGCCACCTGGGACGGGCTTCGTGATTGGATCAAGACGTTT	CATWDGLRDWIKTF	TRGV2	.	TRGJP2	18	-1	-1	22
10	1.2446789972865997E-4	TGTGCCACCTGGGACGGGCCAAGTGATTGGATCAAGACGTTT	CATWDGPSDWIKTF	TRGV2	.	TRGJP2	19	-1	-1	21
10	1.2446789972865997E-4	TGTGCCACCTGGGACGGGCGCGGGGATTATAAGAAACTCTTT	CATWDGRGDYKKLF	TRGV2	.	TRGJ1	21	-1	-1	25
10	1.2446789972865997E-4	TGTGCCACCTGGGACGGGCAACAGGGACTGAAGAAACTCTTT	CATWDGQQGLKKLF	TRGV4	.	TRGJ1	18	-1	-1	30
10	1.2446789972865997E-4	TGTGCCACCTGGGACGGGGGGAATTATTATAAGAAACTCTTT	CATWDGGNYYKKLF	TRGV2	.	TRGJ1	17	-1	-1	20
10	1.2446789972865997E-4	TGTGCCACCTGGGACAGGCTGGGATATTATAAGAAACTCTTT	CATWDRLGYYKKLF	TRGV3	.	TRGJ1	18	-1	-1	24
10	1.2446789972865997E-4	TGTGCCACCTGGGACAGGCCTAGTGATTGGATCAAGACGTTT	CATWDRPSDWIKTF	TRGV3	.	TRGJP2	20	-1	-1	20
10	1.2446789972865997E-4	TGTGCCACCTGGGACAGGCCCGGCAGGGTGAGGAAACTCTTT	CATWDRPGRVRKLF	TRGV5	.	TRGJ1	19	-1	-1	32
10	1.2446789972865997E-4	TGTGCCACCTGGGACAGGCCGGTTGATTATAAGAAACTCTTT	CATWDRPVDYKKLF	TRGV3	.	TRGJ1	22	-1	-1	25
10	1.2446789972865997E-4	TGTGCCACCTGGAAAAGGGGCTATTATTATAAGAAACTCTTT	CATWKRGYYYKKLF	TRGV5	.	TRGJ1	17	-1	-1	22
10	1.2446789972865997E-4	TGTGCTGCGTGGGCCCAGAGGGGTTGGTTCAAGATATTT	CAAWAQRGWFKIF	TRGV10	.	TRGJP1	12	-1	-1	21
10	1.2446789972865997E-4	TGTGCTGCGTGGGGTGGTGACTATTATAAGAAACTCTTT	CAAWGGDYYKKLF	TRGV10	.	TRGJ1	12	-1	-1	21
10	1.2446789972865997E-4	TGTGCTGCGTGGGATTTCACTGGTTGGTTCAAGATATTT	CAAWDFTGWFKIF	TRGV10	.	TRGJP1	15	-1	-1	17
10	1.2446789972865997E-4	TGTGCTGCGTGGGATTATTCTGGTTGGTTCAAGATATTT	CAAWDYSGWFKIF	TRGV10	.	TRGJP1	16	-1	-1	19
10	1.2446789972865997E-4	TGTGCTGCGTGGGACTCAACTTATTATAAGAAACTCTTT	CAAWDSTYYKKLF	TRGV10	.	TRGJ1	13	-1	-1	20
10	1.2446789972865997E-4	TGTGCCCCCACGATCAGGGGTGATTGGATCAAGACGTTT	CAPTIRGDWIKTF	TRGV8	.	TRGJP2	8	-1	-1	19
10	1.2446789972865997E-4	TGTGCCACCTGGGCCGAACACTATTATAAGAAACTCTTT	CATWAEHYYKKLF	TRGV7	.	TRGJ1	12	-1	-1	21
10	1.2446789972865997E-4	TGTGCCACCTGGGATTCACTATGGTATAAGAAACTCTTT	CATWDSLWYKKLF	TRGV8	.	TRGJ1	14	-1	-1	24
10	1.2446789972865997E-4	TGTGCCACCTGGGATGGCTTGTGGGGACAGAAACTCTTT	CATWDGLWGQKLF	TRGV4	.	TRGJ1	16	-1	-1	28
10	1.2446789972865997E-4	TGTGCCACCTGGGATGGGCTCCTTTATAAGAAACTCTTT	CATWDGLLYKKLF	TRGV4	.	TRGJ1	18	-1	-1	23
10	1.2446789972865997E-4	TGTGCCACCTGGGATGGGGATTATTATAAGAAACTCTTT	CATWDGDYYKKLF	TRGV4	.	TRGJ1	17	-1	-1	19
10	1.2446789972865997E-4	TGTGCCACCTGGGATGAGAGCCCTTCTAAGAAACTCTTT	CATWDESPSKKLF	TRGV4	.	TRGJ1	25	-1	-1	23
10	1.2446789972865997E-4	TGTGCCACCTGGGACTCTCCGGGGTATAAGAAACTCTTT	CATWDSPGYKKLF	TRGV5	.	TRGJ1	14	-1	-1	24
10	1.2446789972865997E-4	TGTGCCACCTGGGACGGTCATTATTATAAGAAACTCTTT	CATWDGHYYKKLF	TRGV2	.	TRGJ1	16	-1	-1	19
10	1.2446789972865997E-4	TGTGCCACCTGGGACGGGCCGAATTATAAGAAACTCTTT	CATWDGPNYKKLF	TRGV4	.	TRGJ1	19	-1	-1	22
10	1.2446789972865997E-4	TGTGCCACCTGGGACGGGCGCGATTATAAGAAACTCTTT	CATWDGRDYKKLF	TRGV2	.	TRGJ1	21	-1	-1	22
10	1.2446789972865997E-4	TGTGCCACCTGGGACGGGCGGGGTTATAAGAAACTCTTT	CATWDGRGYKKLF	TRGV2	.	TRGJ1	18	-1	-1	23
10	1.2446789972865997E-4	TGTGCCACCTGGGACGGGGTGGGGTATAAGAAACTCTTT	CATWDGVGYKKLF	TRGV2	.	TRGJ1	17	-1	-1	24
10	1.2446789972865997E-4	TGTGCCACCTGGGACGAGGATGATTGGATCAAGACGTTT	CATWDEDDWIKTF	TRGV4	.	TRGJP2	13	-1	-1	20
10	1.2446789972865997E-4	TGTGCCACCTGGGACACCTCGGAATATAAGAAACTCTTT	CATWDTSEYKKLF	TRGV2	.	TRGJ1	14	-1	-1	24
10	1.2446789972865997E-4	TGTGCCACCTGGGACAGGCTCGATTATAAGAAACTCTTT	CATWDRLDYKKLF	TRGV7	.	TRGJ1	18	-1	-1	22
10	1.2446789972865997E-4	TGTGCCACCTGGGACAGGCTAGGATATAAGAAACTCTTT	CATWDRLGYKKLF	TRGV3	.	TRGJ1	18	-1	-1	24
10	1.2446789972865997E-4	TGTGCCACCTGGGACAGGCCTTCGGATAAGAAACTCTTT	CATWDRPSDKKLF	TRGV3	.	TRGJ1	20	-1	-1	25
10	1.2446789972865997E-4	TGTGCCACCTGGGACAGGCCCGGGTGGATCAAGACGTTT	CATWDRPGWIKTF	TRGV3	.	TRGJP2	19	-1	-1	24
10	1.2446789972865997E-4	TGTGCCACCTGGGACAGGCCGGGGAATAAGAAACTCTTT	CATWDRPGNKKLF	TRGV3	.	TRGJ1	19	-1	-1	25
10	1.2446789972865997E-4	TGTGCCACCTGGGACAGGCCATCCCAGTTGGGGCTCTTT	CATWDRPSQLGLF	TRGV7	.	TRGJ1	30	-1	-1	33
10	1.2446789972865997E-4	TGTGCCACCTGGGACAGGCGCGGGATTAAGAAACTCTTT	CATWDRRGIKKLF	TRGV5	.	TRGJ1	18	-1	-1	26
10	1.2446789972865997E-4	TGTGCCACCTGGGACAGGGAGGCCTATAAGAAACTCTTT	CATWDREAYKKLF	TRGV5	.	TRGJ1	17	-1	-1	24
10	1.2446789972865997E-4	TGTGCCACCTGGGAGGCCAGGGATTATAAGAAACTCTTT	CATWEARDYKKLF	TRGV2	.	TRGJ1	13	-1	-1	22
10	1.2446789972865997E-4	TGTGCTGCGTTACAAGATTATTATAAGAAACTCTTT	CAALQDYYKKLF	TRGV10	.	TRGJ1	9	-1	-1	16
10	1.2446789972865997E-4	TGTGCTGCGTGGGCTAGTTATTATAAGAAACTCTTT	CAAWASYYKKLF	TRGV10	.	TRGJ1	12	-1	-1	17
10	1.2446789972865997E-4	TGTGCCGCCAACGGGGCTGATTGGATCAAGACGTTT	CAANGADWIKTF	TRGV2	.	TRGJP2	8	-1	-1	17
10	1.2446789972865997E-4	TGTGCCACCTGGTGGGTGGATTATAAGAAACTCTTT	CATWWVDYKKLF	TRGV3	.	TRGJ1	11	-1	-1	19
10	1.2446789972865997E-4	TGTGCCACCTGGGCCCCCAGGCGGGAGAAACTCTTT	CATWAPRREKLF	TRGV8	.	TRGJ1	12	-1	-1	25
10	1.2446789972865997E-4	TGTGCCACCTGGGGCGGGGAAGAGGAGAAACTCTTT	CATWGGEEEKLF	TRGV8	.	TRGJ1	12	-1	-1	25
10	1.2446789972865997E-4	TGTGCCACCTGGGGGTTTTATTATAAGAAACTCTTT	CATWGFYYKKLF	TRGV2	.	TRGJ1	12	-1	-1	17
10	1.2446789972865997E-4	TGTGCCACCTGGGATCCTAGACCTAAGAAACTCTTT	CATWDPRPKKLF	TRGV7	.	TRGJ1	13	-1	-1	23
10	1.2446789972865997E-4	TGTGCCACCTGGGATCGTTATTATAAGAAACTCTTT	CATWDRYYKKLF	TRGV8	.	TRGJ1	14	-1	-1	17
10	1.2446789972865997E-4	TGTGCCACCTGGGATGATTATTATAAGAAACTCTTT	CATWDDYYKKLF	TRGV4	.	TRGJ1	15	-1	-1	16
10	1.2446789972865997E-4	TGTGCCACCTGGGATAGGCAATATAAGAAACTCTTT	CATWDRQYKKLF	TRGV8	.	TRGJ1	18	-1	-1	21
10	1.2446789972865997E-4	TGTGCCACCTGGGATAGAAGTTATAAGAAACTCTTT	CATWDRSYKKLF	TRGV8	.	TRGJ1	16	-1	-1	20
10	1.2446789972865997E-4	TGTGCCACCTGGGACGCGCCCTTTAAGAAACTCTTT	CATWDAPFKKLF	TRGV2	.	TRGJ1	20	-1	-1	23
10	1.2446789972865997E-4	TGTGCCACCTGGGACGGTCCTGAGGAGAAACTCTTT	CATWDGPEEKLF	TRGV4	.	TRGJ1	19	-1	-1	25
10	1.2446789972865997E-4	TGTGCCACCTGGGACGGTGATTGGATCAAGACGTTT	CATWDGDWIKTF	TRGV7	.	TRGJP2	14	-1	-1	16
10	1.2446789972865997E-4	TGTGCCACCTGGGACGGGCTCTATAAGAAACTCTTT	CATWDGLYKKLF	TRGV2	.	TRGJ1	18	-1	-1	21
10	1.2446789972865997E-4	TGTGCCACCTGGGACGGGCCGAGTATGAAACTCTTT	CATWDGPSMKLF	TRGV4	.	TRGJ1	19	-1	-1	23
10	1.2446789972865997E-4	TGTGCCACCTGGGACGGGGCCTATAAGAAACTCTTT	CATWDGAYKKLF	TRGV5	.	TRGJ1	21	-1	-1	21
10	1.2446789972865997E-4	TGTGCCACCTGGGACGGGGATTATAAGAAACTCTTT	CATWDGDYKKLF	TRGV5	.	TRGJ1	17	-1	-1	19
10	1.2446789972865997E-4	TGTGCCACCTGGGACGGACATTATAAGAAACTCTTT	CATWDGHYKKLF	TRGV3	.	TRGJ1	14	-1	-1	19
10	1.2446789972865997E-4	TGTGCCACCTGGGACGGAGATTGGATCAAGACGTTT	CATWDGDWIKTF	TRGV2	.	TRGJP2	16	-1	-1	18
10	1.2446789972865997E-4	TGTGCCACCTGGGACAGGCTCCTTAAGAAACTCTTT	CATWDRLLKKLF	TRGV3	.	TRGJ1	18	-1	-1	23
10	1.2446789972865997E-4	TGTGCCACCTGGGACAGGCCTTATAAGAAACTCTTT	CATWDRPYKKLF	TRGV7	.	TRGJ1	20	-1	-1	20
10	1.2446789972865997E-4	TGTGCCACCTGGGACAGGCCAATCGCGAAACTCTTT	CATWDRPIAKLF	TRGV7	.	TRGJ1	19	-1	-1	26
10	1.2446789972865997E-4	TGTGCCACCTGGGACAGGCGGCGTAAGAAACTCTTT	CATWDRRRKKLF	TRGV5	.	TRGJ1	18	-1	-1	23
10	1.2446789972865997E-4	TGTGCCACCTGGGACAGGCGGGATAAGAAACTCTTT	CATWDRRDKKLF	TRGV7	.	TRGJ1	18	-1	-1	22
10	1.2446789972865997E-4	TGTGCCACCTGGGACAGGCAGGGGGAGAAACTCTTT	CATWDRQGEKLF	TRGV5	.	TRGJ1	18	-1	-1	25
10	1.2446789972865997E-4	TGTGCCACCTGGGACAGAACCCATAAGAAACTCTTT	CATWDRTHKKLF	TRGV5	.	TRGJ1	16	-1	-1	22
10	1.2446789972865997E-4	TGTGCCACCTGGGAAGCAGGAACTGCGAAACTCTTT	CATWEAGTAKLF	TRGV2	.	TRGJ1	13	-1	-1	26
10	1.2446789972865997E-4	TGTGCCACCTGGACGGGCAGACGTAAGAAACTCTTT	CATWTGRRKKLF	TRGV5	.	TRGJ1	17	-1	-1	23
10	1.2446789972865997E-4	TGTGCCACCCCGAGAGAGTATTATAAGAAACTCTTT	CATPREYYKKLF	TRGV8	.	TRGJ1	8	-1	-1	18
10	1.2446789972865997E-4	TGTGCCACCGCGCGGGGTTATTATAAGAAACTCTTT	CATARGYYKKLF	TRGV4	.	TRGJ1	8	-1	-1	17
10	1.2446789972865997E-4	TGTGCTGCGTGGGGTAGTTGGTTCAAGATATTT	CAAWGSWFKIF	TRGV10	.	TRGJP1	12	-1	-1	16
10	1.2446789972865997E-4	TGTGCCATCCCCTCTTCGGCTAAGAAACTCTTT	CAIPSSAKKLF	TRGV8	.	TRGJ1	6	-1	-1	20
10	1.2446789972865997E-4	TGTGCCACCTGCGGTTATTATAAGAAACTCTTT	CATCGYYKKLF	TRGV7	.	TRGJ1	10	-1	-1	14
10	1.2446789972865997E-4	TGTGCCACCTGGTCTTTAAAAGAGAAACTCTTT	CATWSLKEKLF	TRGV2	.	TRGJ1	11	-1	-1	22
10	1.2446789972865997E-4	TGTGCCACCTGGGCCGGGGAGGAGAAACTCTTT	CATWAGEEKLF	TRGV4	.	TRGJ1	12	-1	-1	22
10	1.2446789972865997E-4	TGTGCCACCTGGGGCAGGCTGGGGAAACTCTTT	CATWGRLGKLF	TRGV5P	.	TRGJ1	18	-1	-1	23
10	1.2446789972865997E-4	TGTGCCACCTGGGGGGATTGGATCAAGACGTTT	CATWGDWIKTF	TRGV3	.	TRGJP2	12	-1	-1	15
10	1.2446789972865997E-4	TGTGCCACCTGGGATTCGCGGGGGAAACTCTTT	CATWDSRGKLF	TRGV4	.	TRGJ1	14	-1	-1	23
10	1.2446789972865997E-4	TGTGCCACCTGGGATGGGATCGAGAAACTCTTT	CATWDGIEKLF	TRGV4	.	TRGJ1	17	-1	-1	22
10	1.2446789972865997E-4	TGTGCCACCTGGGATGAGGCGGTCAAGACGTTT	CATWDEAVKTF	TRGV4	.	TRGJP2	19	-1	-1	22
10	1.2446789972865997E-4	TGTGCCACCTGGGACCGCGCCAAGAAACTCTTT	CATWDRAKKLF	TRGV2	.	TRGJ1	14	-1	-1	21
10	1.2446789972865997E-4	TGTGCCACCTGGGACGCTCAACTCAAACTCTTT	CATWDAQLKLF	TRGV4	.	TRGJ1	13	-1	-1	24
10	1.2446789972865997E-4	TGTGCCACCTGGGACGCATATTGGAAACTCTTT	CATWDAYWKLF	TRGV2	.	TRGJ1	15	-1	-1	23
10	1.2446789972865997E-4	TGTGCCACCTGGGACGGGCCTGAGAAACTCTTT	CATWDGPEKLF	TRGV2	.	TRGJ1	19	-1	-1	22
10	1.2446789972865997E-4	TGTGCCACCTGGGACGGGCGGGGGAAACTCTTT	CATWDGRGKLF	TRGV2	.	TRGJ1	18	-1	-1	23
10	1.2446789972865997E-4	TGTGCCACCTGGGACGGGCGACAGAAACTCTTT	CATWDGRQKLF	TRGV4	.	TRGJ1	18	-1	-1	22
10	1.2446789972865997E-4	TGTGCCACCTGGGACGGAGGTAAGAAACTCTTT	CATWDGGKKLF	TRGV2	.	TRGJ1	16	-1	-1	20
10	1.2446789972865997E-4	TGTGCCACCTGGGACAGTTTTAAGAAACTCTTT	CATWDSFKKLF	TRGV3	.	TRGJ1	16	-1	-1	17
10	1.2446789972865997E-4	TGTGCCACCTGGGACAGTTATAAGAAACTCTTT	CATWDSYKKLF	TRGV3	.	TRGJ1	16	-1	-1	17
10	1.2446789972865997E-4	TGTGCCACCTGGGACAGGCTGGAGGAACTCTTT	CATWDRLEELF	TRGV3	.	TRGJ1	18	-1	-1	22
10	1.2446789972865997E-4	TGTGCCACCTGGGACAGGCCACGGAAACTCTTT	CATWDRPRKLF	TRGV3	.	TRGJ1	19	-1	-1	23
10	1.2446789972865997E-4	TGTGCCACCTGGGACAGGCAACCTAAACTCTTT	CATWDRQPKLF	TRGV3	.	TRGJ1	18	-1	-1	24
10	1.2446789972865997E-4	TGTGCCACCTGGGACAAATATAAGAAACTCTTT	CATWDKYKKLF	TRGV5	.	TRGJ1	15	-1	-1	18
10	1.2446789972865997E-4	TGTGCCACCTGGATTTATTATAAGAAACTCTTT	CATWIYYKKLF	TRGV2	.	TRGJ1	11	-1	-1	11
10	1.2446789972865997E-4	TGTGCCACCCACTCCAATTATAAGAAACTCTTT	CATHSNYKKLF	TRGV8	.	TRGJ1	8	-1	-1	16
10	1.2446789972865997E-4	TGTGCTGCGTGGGGTTGGTTCAAGATATTT	CAAWGWFKIF	TRGV10	.	TRGJP1	15	-1	-1	12
10	1.2446789972865997E-4	TGTGCCGATTGTTATTATAAGAAACTCTTT	CADCYYKKLF	TRGV10	.	TRGJ1	4	-1	-1	11
10	1.2446789972865997E-4	TGTGCCGAGGCTGACTTGGGGAAACTCTTT	CAEADLGKLF	TRGV8	.	TRGJ1	5	-1	-1	20
10	1.2446789972865997E-4	TGTGCCACCTTCCTTTGTGAGAAACTCTTT	CATFLCEKLF	TRGV5	.	TRGJ1	9	-1	-1	19
10	1.2446789972865997E-4	TGTGCCACCTGGGTCCCCCGGAAACTCTTT	CATWVPRKLF	TRGV8	.	TRGJ1	12	-1	-1	20
10	1.2446789972865997E-4	TGTGCCACCTGGGGACGTAAGAAACTCTTT	CATWGRKKLF	TRGV4	.	TRGJ1	12	-1	-1	17
10	1.2446789972865997E-4	TGTGCCACCTGGGATGTAGAGAAACTCTTT	CATWDVEKLF	TRGV4	.	TRGJ1	15	-1	-1	19
10	1.2446789972865997E-4	TGTGCCACCTGGGACTCTAGGAAACTCTTT	CATWDSRKLF	TRGV2	.	TRGJ1	14	-1	-1	17
10	1.2446789972865997E-4	TGTGCCACCTGGGACCGCCGAGAACTCTTT	CATWDRRELF	TRGV2	.	TRGJ1	14	-1	-1	22
10	1.2446789972865997E-4	TGTGCCACCTGGGACCGACGGAAACTCTTT	CATWDRRKLF	TRGV2	.	TRGJ1	14	-1	-1	20
10	1.2446789972865997E-4	TGTGCCACCTGGGACGGGCCCCAGCTCTTT	CATWDGPQLF	TRGV2	.	TRGJ1	20	-1	-1	24
10	1.2446789972865997E-4	TGTGCCACCTGGGACGGGCGGGAACTCTTT	CATWDGRELF	TRGV4	.	TRGJ1	18	-1	-1	22
10	1.2446789972865997E-4	TGTGCCACCTGGGACAGGGAGAAACTCTTT	CATWDREKLF	TRGV7	.	TRGJ1	17	-1	-1	19
10	1.2446789972865997E-4	TGTGCCACCTGGGAATATAAGAAACTCTTT	CATWEYKKLF	TRGV4	.	TRGJ1	13	-1	-1	15
10	1.2446789972865997E-4	TGTGCCACCCGTTATTATAAGAAACTCTTT	CATRYYKKLF	TRGV4	.	TRGJ1	8	-1	-1	11
10	1.2446789972865997E-4	TGTGCCACCGCAGGTTATAAGAAACTCTTT	CATAGYKKLF	TRGV8	.	TRGJ1	8	-1	-1	14
10	1.2446789972865997E-4	TGTGCCACCGATAAGGTATGGAAACTCTTT	CATDKVWKLF	TRGV8	.	TRGJ1	8	-1	-1	20
10	1.2446789972865997E-4	TGTGCCACCTGGTTTCAGAAACTCTTT	CATWFQKLF	TRGV4	.	TRGJ1	11	-1	-1	16
10	1.2446789972865997E-4	TGTGCCACCTGGTTTAAGAAACTCTTT	CATWFKKLF	TRGV2	.	TRGJ1	11	-1	-1	14
10	1.2446789972865997E-4	TGTGCCACCTGGGATAGGCAACTCTTT	CATWDRQLF	TRGV8	.	TRGJ1	18	-1	-1	13
10	1.2446789972865997E-4	TGTGCCACCCCTACTAAGAAACTCTTT	CATPTKKLF	TRGV8	.	TRGJ1	8	-1	-1	14
10	1.2446789972865997E-4	TGTGCCACCCACAATAAGAAACTCTTT	CATHNKKLF	TRGV5	.	TRGJ1	8	-1	-1	13
10	1.2446789972865997E-4	TGTGCCACCATCGATAAGAAACTCTTT	CATIDKKLF	TRGV8	.	TRGJ1	8	-1	-1	13
10	1.2446789972865997E-4	TGTGCCACCACACGGGGAGGACTCTTT	CATTRGGLF	TRGV8	.	TRGJ1	8	-1	-1	20
10	1.2446789972865997E-4	TGTGCCACGACTGTAGGGAAACTCTTT	CATTVGKLF	TRGV3	.	TRGJ1	7	-1	-1	17
10	1.2446789972865997E-4	TGTGCCACCTTCAAGAAACTCTTT	CATFKKLF	TRGV4	.	TRGJ1	9	-1	-1	12
10	1.2446789972865997E-4	TGTGCCACCTCGGGGAAACTCTTT	CATSGKLF	TRGV4	.	TRGJ1	13	-1	-1	14
10	1.2446789972865997E-4	TGTGCCACCTGGGAAGGGCTCTTT	CATWEGLF	TRGV4	.	TRGJ1	18	-1	-1	18
10	1.2446789972865997E-4	TGTGCCACCCACATAAAACTCTTT	CATHIKLF	TRGV7	.	TRGJ1	8	-1	-1	15
10	1.2446789972865997E-4	TGTGACCATTATAAGAAACTCTTT	CDHYKKLF	TRGV8	.	TRGJ1	7	-1	-1	7
10	1.2446789972865997E-4	TGTGCCACCTCGAAACTCTTT	CATSKLF	TRGV8	.	TRGJ1	9	-1	-1	11
10	1.2446789972865997E-4	TGTGCCACCTGGGGACTCTTT	CATWGLF	TRGV4	.	TRGJ1	12	-1	-1	14
10	1.2446789972865997E-4	TGTGCCTCGCTACTCTTT	CASLLF	TRGV9	.	TRGJ1	6	-1	-1	11
10	1.2446789972865997E-4	TGTGCCACGAAACTCTTT	CATKLF	TRGV8	.	TRGJ1	7	-1	-1	8
10	1.2446789972865997E-4	TGCAATAAGAAACTCTTT	CNKKLF	TRGV4	.	TRGJ1	1	-1	-1	4
10	1.2446789972865997E-4	TGTGGCAAACTCTTT	CGKLF	TRGV8	.	TRGJ1	6	-1	-1	6
9	1.1202110975579398E-4	TGTGCCACCTGGGACGGGCAGAGGGAGAATAGTAGTGATTGGATCAAGACGTTT	CATWDGQRENSSDWIKTF	TRGV2	.	TRGJP2	18	-1	-1	28
9	1.1202110975579398E-4	TGTGCCACCTGGGACGGGCAAGTCACTCCCCATAGTGATTGGATCAAGACGTTT	CATWDGQVTPHSDWIKTF	TRGV2	.	TRGJP2	18	-1	-1	32
9	1.1202110975579398E-4	TGTGCTGCGTGGGATTATAGGAGAGGTTGCCCTGGTTGGTTCAAGATATTT	CAAWDYRRGCPGWFKIF	TRGV10	.	TRGJP1	16	-1	-1	31
9	1.1202110975579398E-4	TGTGCCACCTGGGACGCGCGGCCTGGAGGTAGTGATTGGATCAAGACGTTT	CATWDARPGGSDWIKTF	TRGV3	.	TRGJP2	14	-1	-1	28
9	1.1202110975579398E-4	TGTGCCACCTCCCAATTCTTGTGTTGGCGTGTTTATAAGAAACTCTTT	CATSQFLCWRVYKKLF	TRGV7	.	TRGJ1	9	-1	-1	32
9	1.1202110975579398E-4	TGTGCCACCTGGGATGTTCCGGGTAGTAGTGATTGGATCAAGACGTTT	CATWDVPGSSDWIKTF	TRGV4	.	TRGJP2	15	-1	-1	23
9	1.1202110975579398E-4	TGTGCCACCTGGGATAACTGGCTTGATTTTTATTATAAGAAACTCTTT	CATWDNWLDFYYKKLF	TRGV4	.	TRGJ1	14	-1	-1	29
9	1.1202110975579398E-4	TGTGCCACCTGGGACGGGCTATATAGTAGTGATTGGATCAAGACGTTT	CATWDGLYSSDWIKTF	TRGV2	.	TRGJP2	18	-1	-1	18
9	1.1202110975579398E-4	TGTGCCACCTGGGACGGGCCTTTCGAGGGAGATTGGATCAAGACGTTT	CATWDGPFEGDWIKTF	TRGV2	.	TRGJP2	19	-1	-1	30
9	1.1202110975579398E-4	TGTGCCACCTGGGACAGGCCCACTACCTATTATTATAAGAAACTCTTT	CATWDRPTTYYYKKLF	TRGV5	.	TRGJ1	19	-1	-1	28
9	1.1202110975579398E-4	TGTGCCACCTGGGACAGGCGTTTTGGGAATTATTATAAGAAACTCTTT	CATWDRRFGNYYKKLF	TRGV7	.	TRGJ1	18	-1	-1	26
9	1.1202110975579398E-4	TGTGCTGCGTGGGATATGGTGACCACTGGTTGGTTCAAGATATTT	CAAWDMVTTGWFKIF	TRGV10	.	TRGJP1	14	-1	-1	21
9	1.1202110975579398E-4	TGTGCTGCGTGGGAAGAATGCACCACTGGTTGGTTCAAGATATTT	CAAWEECTTGWFKIF	TRGV10	.	TRGJP1	13	-1	-1	21
9	1.1202110975579398E-4	TGTGCCACCTTGGTTTGTCCGGTCAATTATTATAAGAAACTCTTT	CATLVCPVNYYKKLF	TRGV8	.	TRGJ1	12	-1	-1	24
9	1.1202110975579398E-4	TGTGCCACCTGGGACCACCATACCACTGGTTGGTTCAAGATATTT	CATWDHHTTGWFKIF	TRGV8	.	TRGJP1	13	-1	-1	19
9	1.1202110975579398E-4	TGTGCCACCTGGGACGGGCTCAGTAGTGATTGGATCAAGACGTTT	CATWDGLSSDWIKTF	TRGV2	.	TRGJP2	18	-1	-1	21
9	1.1202110975579398E-4	TGTGCCACCTGGGACGGGCCGGCGAATTATTATAAGAAACTCTTT	CATWDGPANYYKKLF	TRGV2	.	TRGJ1	19	-1	-1	22
9	1.1202110975579398E-4	TGTGCCACCTGGGACGGGCGCAGTAGTGATTGGATCAAGACGTTT	CATWDGRSSDWIKTF	TRGV2	.	TRGJP2	18	-1	-1	21
9	1.1202110975579398E-4	TGTGCCACCTGGGACGGGCACGAATTGGGATATAAGAAACTCTTT	CATWDGHELGYKKLF	TRGV2	.	TRGJ1	21	-1	-1	30
9	1.1202110975579398E-4	TGTGCCACCTGGGACAGCCCTCCCATCTATTATAAGAAACTCTTT	CATWDSPPIYYKKLF	TRGV5	.	TRGJ1	20	-1	-1	27
9	1.1202110975579398E-4	TGTGCCACCTGGGACAGCCGTAGTAGTGATTGGATCAAGACGTTT	CATWDSRSSDWIKTF	TRGV5	.	TRGJP2	16	-1	-1	20
9	1.1202110975579398E-4	TGTGCCACCTGGGACAGGCTTCGTAGTGATTGGATCAAGACGTTT	CATWDRLRSDWIKTF	TRGV7	.	TRGJP2	18	-1	-1	22
9	1.1202110975579398E-4	TGTGCCACCTGGGACAGGCTGATGAATTATTATAAGAAACTCTTT	CATWDRLMNYYKKLF	TRGV3	.	TRGJ1	18	-1	-1	23
9	1.1202110975579398E-4	TGTGCCACCTGGGACAGGCTAAACCCCCATTATAAGAAACTCTTT	CATWDRLNPHYKKLF	TRGV7	.	TRGJ1	18	-1	-1	28
9	1.1202110975579398E-4	TGTGCCACCTGGGACAGGCGTCCTGATTATTATAAGAAACTCTTT	CATWDRRPDYYKKLF	TRGV5	.	TRGJ1	18	-1	-1	25
9	1.1202110975579398E-4	TGTGCCACCTGGGACAGGGTCTGTTGGCTGAATAGGAAACTCTTT	CATWDRVCWLNRKLF	TRGV5	.	TRGJ1	17	-1	-1	31
9	1.1202110975579398E-4	TGTGCCACCTGGGACAAACTTCGAAATTATTATAAGAAACTCTTT	CATWDKLRNYYKKLF	TRGV7	.	TRGJ1	15	-1	-1	19
9	1.1202110975579398E-4	TGTGCCACCTGGGAAAATCGGCCGAATTATTATAAGAAACTCTTT	CATWENRPNYYKKLF	TRGV2	.	TRGJ1	13	-1	-1	22
9	1.1202110975579398E-4	TGTGCCACCTGGTTATATACCACTGGTTGGTTCAAGATATTT	CATWLYTTGWFKIF	TRGV2	.	TRGJP1	11	-1	-1	9
9	1.1202110975579398E-4	TGTGCCACCTGGCCTAGGCAAGGGCGTTATAAGAAACTCTTT	CATWPRQGRYKKLF	TRGV3	.	TRGJ1	11	-1	-1	26
9	1.1202110975579398E-4	TGTGCCACCTGGGCTTATACCACTGGTTGGTTCAAGATATTT	CATWAYTTGWFKIF	TRGV4	.	TRGJP1	12	-1	-1	15
9	1.1202110975579398E-4	TGTGCCACCTGGGGTAGTTCTTGTGATTGGATCAAGACGTTT	CATWGSSCDWIKTF	TRGV4	.	TRGJP2	12	-1	-1	22
9	1.1202110975579398E-4	TGTGCCACCTGGGATTCGGTGAATTATTATAAGAAACTCTTT	CATWDSVNYYKKLF	TRGV8	.	TRGJ1	14	-1	-1	20
9	1.1202110975579398E-4	TGTGCCACCTGGGATGTTGTCTTTCATTATAAGAAACTCTTT	CATWDVVFHYKKLF	TRGV4	.	TRGJ1	15	-1	-1	25
9	1.1202110975579398E-4	TGTGCCACCTGGGATGGGCTAGGGTATTATAAGAAACTCTTT	CATWDGLGYYKKLF	TRGV4	.	TRGJ1	18	-1	-1	24
9	1.1202110975579398E-4	TGTGCCACCTGGGATACGGGGGGGTATTATAAGAAACTCTTT	CATWDTGGYYKKLF	TRGV8	.	TRGJ1	15	-1	-1	24
9	1.1202110975579398E-4	TGTGCCACCTGGGATACGGGAAATTATTATAAGAAACTCTTT	CATWDTGNYYKKLF	TRGV8	.	TRGJ1	15	-1	-1	21
9	1.1202110975579398E-4	TGTGCCACCTGGGATAGGCTTAGTGATTGGATCAAGACGTTT	CATWDRLSDWIKTF	TRGV8	.	TRGJP2	21	-1	-1	20
9	1.1202110975579398E-4	TGTGCCACCTGGGATAGGCCGAATTATTATAAGAAACTCTTT	CATWDRPNYYKKLF	TRGV8	.	TRGJ1	19	-1	-1	19
9	1.1202110975579398E-4	TGTGCCACCTGGGACGGGCTGGATTATTATAAGAAACTCTTT	CATWDGLDYYKKLF	TRGV2	.	TRGJ1	18	-1	-1	22
9	1.1202110975579398E-4	TGTGCCACCTGGGACGGGCTAACTGGTTGGTTCAAGATATTT	CATWDGLTGWFKIF	TRGV2	.	TRGJP1	18	-1	-1	21
9	1.1202110975579398E-4	TGTGCCACCTGGGACGGGCCGGTTCATTATAAGAAACTCTTT	CATWDGPVHYKKLF	TRGV2	.	TRGJ1	22	-1	-1	25
9	1.1202110975579398E-4	TGTGCCACCTGGGACGGGCCGGATGGTTATAAGAAACTCTTT	CATWDGPDGYKKLF	TRGV2	.	TRGJ1	19	-1	-1	26
9	1.1202110975579398E-4	TGTGCCACCTGGGACACCTCCACTGGTTGGTTCAAGATATTT	CATWDTSTGWFKIF	TRGV2	.	TRGJP1	14	-1	-1	19
9	1.1202110975579398E-4	TGTGCCACCTGGGACAGCCCAATCAGGGGTAAGAAACTCTTT	CATWDSPIRGKKLF	TRGV5	.	TRGJ1	19	-1	-1	29
9	1.1202110975579398E-4	TGTGCCACCTGGGACAGCAGTAGTGATTGGATCAAGACGTTT	CATWDSSSDWIKTF	TRGV3	.	TRGJP2	16	-1	-1	18
9	1.1202110975579398E-4	TGTGCCACCTGGGACAGGCCTATAGGGTATAAGAAACTCTTT	CATWDRPIGYKKLF	TRGV7	.	TRGJ1	20	-1	-1	27
9	1.1202110975579398E-4	TGTGCCACCTGGGACAGGCCCCGATATTATAAGAAACTCTTT	CATWDRPRYYKKLF	TRGV3	.	TRGJ1	19	-1	-1	24
9	1.1202110975579398E-4	TGTGCCACCTGGGACAGGCCGGTGAATTATAAGAAACTCTTT	CATWDRPVNYKKLF	TRGV5	.	TRGJ1	22	-1	-1	25
9	1.1202110975579398E-4	TGTGCCACCTGGGACAGGCCGGGGTATTATAAGAAACTCTTT	CATWDRPGYYKKLF	TRGV5	.	TRGJ1	19	-1	-1	24
9	1.1202110975579398E-4	TGTGCCACCTGGGACAGGCAATGTGTTTATAAGAAACTCTTT	CATWDRQCVYKKLF	TRGV5	.	TRGJ1	18	-1	-1	26
9	1.1202110975579398E-4	TGTGCCACCTGGGACAGGGGTAGTGATTGGATCAAGACGTTT	CATWDRGSDWIKTF	TRGV2	.	TRGJP2	18	-1	-1	19
9	1.1202110975579398E-4	TGTGCCACCTGGGACAGGGGCAATTATTATAAGAAACTCTTT	CATWDRGNYYKKLF	TRGV5	.	TRGJ1	17	-1	-1	21
9	1.1202110975579398E-4	TGTGCCACCTGGGACAGAGATTGTATTTATAAGAAACTCTTT	CATWDRDCIYKKLF	TRGV3	.	TRGJ1	16	-1	-1	26
9	1.1202110975579398E-4	TGTGCTGCGTGGGGCCCCCGGCGGTGGTTCAAGATATTT	CAAWGPRRWFKIF	TRGV10	.	TRGJP1	12	-1	-1	24
9	1.1202110975579398E-4	TGTGCTGCGTGGGATTGGACTGGTTGGTTCAAGATATTT	CAAWDWTGWFKIF	TRGV10	.	TRGJP1	15	-1	-1	18
9	1.1202110975579398E-4	TGTGCTGCGTGGGATCTCCCTTATTATAAGAAACTCTTT	CAAWDLPYYKKLF	TRGV10	.	TRGJ1	14	-1	-1	20
9	1.1202110975579398E-4	TGTGCCACCTGGGCCGCGAATTATTATAAGAAACTCTTT	CATWAANYYKKLF	TRGV8	.	TRGJ1	12	-1	-1	16
9	1.1202110975579398E-4	TGTGCCACCTGGGGCGTCTCTTATTATAAGAAACTCTTT	CATWGVSYYKKLF	TRGV2	.	TRGJ1	15	-1	-1	20
9	1.1202110975579398E-4	TGTGCCACCTGGGATTTCACACCCCCAAAGAAACTCTTT	CATWDFTPPKKLF	TRGV8	.	TRGJ1	14	-1	-1	27
9	1.1202110975579398E-4	TGTGCCACCTGGGATCGGGGTTATTATAAGAAACTCTTT	CATWDRGYYKKLF	TRGV8	.	TRGJ1	17	-1	-1	20
9	1.1202110975579398E-4	TGTGCCACCTGGGATCGGGATTATTATAAGAAACTCTTT	CATWDRDYYKKLF	TRGV8	.	TRGJ1	17	-1	-1	19
9	1.1202110975579398E-4	TGTGCCACCTGGGATGGTTATTATTATAAGAAACTCTTT	CATWDGYYYKKLF	TRGV4	.	TRGJ1	16	-1	-1	19
9	1.1202110975579398E-4	TGTGCCACCTGGGATGGGCTGAGTTGGAAGAAACTCTTT	CATWDGLSWKKLF	TRGV4	.	TRGJ1	18	-1	-1	27
9	1.1202110975579398E-4	TGTGCCACCTGGGATGGGCCTAGATATAAGAAACTCTTT	CATWDGPRYKKLF	TRGV4	.	TRGJ1	19	-1	-1	24
9	1.1202110975579398E-4	TGTGCCACCTGGGATGGGGGGAGTTTTAAGAAACTCTTT	CATWDGGSFKKLF	TRGV4	.	TRGJ1	17	-1	-1	23
9	1.1202110975579398E-4	TGTGCCACCTGGGATACCCATTATTATAAGAAACTCTTT	CATWDTHYYKKLF	TRGV8	.	TRGJ1	15	-1	-1	19
9	1.1202110975579398E-4	TGTGCCACCTGGGATAGCAACTATTATAAGAAACTCTTT	CATWDSNYYKKLF	TRGV8	.	TRGJ1	16	-1	-1	18
9	1.1202110975579398E-4	TGTGCCACCTGGGATAGGTTGGAATATAAGAAACTCTTT	CATWDRLEYKKLF	TRGV8	.	TRGJ1	17	-1	-1	24
9	1.1202110975579398E-4	TGTGCCACCTGGGATAGGAATTATTATAAGAAACTCTTT	CATWDRNYYKKLF	TRGV8	.	TRGJ1	17	-1	-1	17
9	1.1202110975579398E-4	TGTGCCACCTGGGATAAGGATTATTATAAGAAACTCTTT	CATWDKDYYKKLF	TRGV8	.	TRGJ1	15	-1	-1	19
9	1.1202110975579398E-4	TGTGCCACCTGGGACTTAGTCGGTTATAAGAAACTCTTT	CATWDLVGYKKLF	TRGV4	.	TRGJ1	13	-1	-1	23
9	1.1202110975579398E-4	TGTGCCACCTGGGACTCCTGCGGATATAAGAAACTCTTT	CATWDSCGYKKLF	TRGV5	.	TRGJ1	14	-1	-1	24
9	1.1202110975579398E-4	TGTGCCACCTGGGACTGGAGTGATTGGATCAAGACGTTT	CATWDWSDWIKTF	TRGV7	.	TRGJP2	17	-1	-1	18
9	1.1202110975579398E-4	TGTGCCACCTGGGACGGTTTTTATTATAAGAAACTCTTT	CATWDGFYYKKLF	TRGV2	.	TRGJ1	16	-1	-1	20
9	1.1202110975579398E-4	TGTGCCACCTGGGACGGCTGGCATTATAAGAAACTCTTT	CATWDGWHYKKLF	TRGV3	.	TRGJ1	17	-1	-1	22
9	1.1202110975579398E-4	TGTGCCACCTGGGACGGCCCTTATTATAAGAAACTCTTT	CATWDGPYYKKLF	TRGV2	.	TRGJ1	19	-1	-1	20
9	1.1202110975579398E-4	TGTGCCACCTGGGACGGCCCGTGGTATAAGAAACTCTTT	CATWDGPWYKKLF	TRGV2	.	TRGJ1	21	-1	-1	24
9	1.1202110975579398E-4	TGTGCCACCTGGGACGGCAAGCTTTGGATCAAGACGTTT	CATWDGKLWIKTF	TRGV2	.	TRGJP2	16	-1	-1	23
9	1.1202110975579398E-4	TGTGCCACCTGGGACGGGCTGTACCTGAAGAAACTCTTT	CATWDGLYLKKLF	TRGV2	.	TRGJ1	18	-1	-1	27
9	1.1202110975579398E-4	TGTGCCACCTGGGACGGGCCGTGGTATAAGAAACTCTTT	CATWDGPWYKKLF	TRGV2	.	TRGJ1	19	-1	-1	24
9	1.1202110975579398E-4	TGTGCCACCTGGGACGGGCCAAATTATAAGAAACTCTTT	CATWDGPNYKKLF	TRGV2	.	TRGJ1	19	-1	-1	22
9	1.1202110975579398E-4	TGTGCCACCTGGGACGGGCGTCGTTATAAGAAACTCTTT	CATWDGRRYKKLF	TRGV2	.	TRGJ1	18	-1	-1	23
9	1.1202110975579398E-4	TGTGCCACCTGGGACGGGGCCTATTATAAGAAACTCTTT	CATWDGAYYKKLF	TRGV4	.	TRGJ1	20	-1	-1	21
9	1.1202110975579398E-4	TGTGCCACCTGGGACGGAAAAGATTATAAGAAACTCTTT	CATWDGKDYKKLF	TRGV2	.	TRGJ1	16	-1	-1	22
9	1.1202110975579398E-4	TGTGCCACCTGGGACACCCCCTGGGGGAAGAAACTCTTT	CATWDTPWGKKLF	TRGV5	.	TRGJ1	15	-1	-1	27
9	1.1202110975579398E-4	TGTGCCACCTGGGACAGTAGTGATTGGATCAAGACGTTT	CATWDSSDWIKTF	TRGV7	.	TRGJP2	16	-1	-1	15
9	1.1202110975579398E-4	TGTGCCACCTGGGACAGCACTGGTTGGTTCAAGATATTT	CATWDSTGWFKIF	TRGV4	.	TRGJP1	13	-1	-1	17
9	1.1202110975579398E-4	TGTGCCACCTGGGACAGGCCTGGTTATAAGAAACTCTTT	CATWDRPGYKKLF	TRGV5	.	TRGJ1	21	-1	-1	23
9	1.1202110975579398E-4	TGTGCCACCTGGGACAGGCCTAGGTATAAGAAACTCTTT	CATWDRPRYKKLF	TRGV3	.	TRGJ1	20	-1	-1	24
9	1.1202110975579398E-4	TGTGCCACCTGGGACAGGCCGTATTATAAGAAACTCTTT	CATWDRPYYKKLF	TRGV3	.	TRGJ1	19	-1	-1	21
9	1.1202110975579398E-4	TGTGCCACCTGGGACAGGCCGGAGTATAAGAAACTCTTT	CATWDRPEYKKLF	TRGV3	.	TRGJ1	19	-1	-1	24
9	1.1202110975579398E-4	TGTGCCACCTGGGACAGGCGTTATTATAAGAAACTCTTT	CATWDRRYYKKLF	TRGV5	.	TRGJ1	18	-1	-1	20
9	1.1202110975579398E-4	TGTGCCACCTGGGACAGGCGGTATTATAAGAAACTCTTT	CATWDRRYYKKLF	TRGV5	.	TRGJ1	18	-1	-1	21
9	1.1202110975579398E-4	TGTGCCACCTGGGACAGGCGGCGTTATAAGAAACTCTTT	CATWDRRRYKKLF	TRGV7	.	TRGJ1	18	-1	-1	23
9	1.1202110975579398E-4	TGTGCCACCTGGGACAGGCGAGCTTATAAGAAACTCTTT	CATWDRRAYKKLF	TRGV7	.	TRGJ1	18	-1	-1	23
9	1.1202110975579398E-4	TGTGCCACCTGGGACAGGCGAAGTTATAAGAAACTCTTT	CATWDRRSYKKLF	TRGV5	.	TRGJ1	18	-1	-1	23
9	1.1202110975579398E-4	TGTGCCACCTGGGACAGGGATTATTATAAGAAACTCTTT	CATWDRDYYKKLF	TRGV5	.	TRGJ1	17	-1	-1	19
9	1.1202110975579398E-4	TGTGCCACCTGGGACAGACAGCATTATAAGAAACTCTTT	CATWDRQHYKKLF	TRGV7	.	TRGJ1	16	-1	-1	22
9	1.1202110975579398E-4	TGTGCCACCTGGACCCACCTCTGGAATAAGAAACTCTTT	CATWTHLWNKKLF	TRGV2	.	TRGJ1	11	-1	-1	25
9	1.1202110975579398E-4	TGTGCCACCGACGTACGTAGTGATTGGATCAAGACGTTT	CATDVRSDWIKTF	TRGV2	.	TRGJP2	8	-1	-1	16
9	1.1202110975579398E-4	TGTGCTGCGTGTGGATATTATTATAAGAAACTCTTT	CAACGYYYKKLF	TRGV10	.	TRGJ1	15	-1	-1	16
9	1.1202110975579398E-4	TGTGCTGCGTGGGGCACTGGTTGGTTCAAGATATTT	CAAWGTGWFKIF	TRGV10	.	TRGJP1	12	-1	-1	14
9	1.1202110975579398E-4	TGTGCTGCGTGGGACCCCGCAGGATTCAAGATATTT	CAAWDPAGFKIF	TRGV10	.	TRGJP1	13	-1	-1	24
9	1.1202110975579398E-4	TGTGCCTCCTACCGTAGTGATTGGATCAAGACGTTT	CASYRSDWIKTF	TRGV3	.	TRGJP2	9	-1	-1	13
9	1.1202110975579398E-4	TGTGCCACCTTGGGTAGTGATTGGATCAAGACGTTT	CATLGSDWIKTF	TRGV4	.	TRGJP2	13	-1	-1	13
9	1.1202110975579398E-4	TGTGCCACCTGGGTTCCTTCGTCGGAGAAACTCTTT	CATWVPSSEKLF	TRGV3	.	TRGJ1	12	-1	-1	25
9	1.1202110975579398E-4	TGTGCCACCTGGGCCGGGTATTATAAGAAACTCTTT	CATWAGYYKKLF	TRGV4	.	TRGJ1	12	-1	-1	18
9	1.1202110975579398E-4	TGTGCCACCTGGGCCAATTATTATAAGAAACTCTTT	CATWANYYKKLF	TRGV3	.	TRGJ1	15	-1	-1	15
9	1.1202110975579398E-4	TGTGCCACCTGGGGCTCGGATTATAAGAAACTCTTT	CATWGSDYKKLF	TRGV8	.	TRGJ1	12	-1	-1	19
9	1.1202110975579398E-4	TGTGCCACCTGGGGCGACAATTATAAGAAACTCTTT	CATWGDNYKKLF	TRGV2	.	TRGJ1	15	-1	-1	19
9	1.1202110975579398E-4	TGTGCCACCTGGGGCAGAGCCCAAGACAAACTCTTT	CATWGRAQDKLF	TRGV3	.	TRGJ1	20	-1	-1	27
9	1.1202110975579398E-4	TGTGCCACCTGGGGGAAGGGTTATAAGAAACTCTTT	CATWGKGYKKLF	TRGV8	.	TRGJ1	12	-1	-1	20
9	1.1202110975579398E-4	TGTGCCACCTGGGATTCGAGGGATAAGAAACTCTTT	CATWDSRDKKLF	TRGV8	.	TRGJ1	14	-1	-1	22
9	1.1202110975579398E-4	TGTGCCACCTGGGATGGGCGGTATAAGAAACTCTTT	CATWDGRYKKLF	TRGV4	.	TRGJ1	18	-1	-1	21
9	1.1202110975579398E-4	TGTGCCACCTGGGATGGAGATTATAAGAAACTCTTT	CATWDGDYKKLF	TRGV4	.	TRGJ1	16	-1	-1	19
9	1.1202110975579398E-4	TGTGCCACCTGGGATATAGGCTATAAGAAACTCTTT	CATWDIGYKKLF	TRGV8	.	TRGJ1	15	-1	-1	21
9	1.1202110975579398E-4	TGTGCCACCTGGGATAGACGATATAAGAAACTCTTT	CATWDRRYKKLF	TRGV8	.	TRGJ1	16	-1	-1	21
9	1.1202110975579398E-4	TGTGCCACCTGGGATAGACACTATAAGAAACTCTTT	CATWDRHYKKLF	TRGV8	.	TRGJ1	23	-1	-1	21
9	1.1202110975579398E-4	TGTGCCACCTGGGATAGAAGCTATAAGAAACTCTTT	CATWDRSYKKLF	TRGV8	.	TRGJ2	16	-1	-1	21
9	1.1202110975579398E-4	TGTGCCACCTGGGACTTCGATTATAAGAAACTCTTT	CATWDFDYKKLF	TRGV3	.	TRGJ1	14	-1	-1	19
9	1.1202110975579398E-4	TGTGCCACCTGGGACTCTTATTATAAGAAACTCTTT	CATWDSYYKKLF	TRGV3	.	TRGJ1	14	-1	-1	17
9	1.1202110975579398E-4	TGTGCCACCTGGGACTCCGCGTCCGGGAAACTCTTT	CATWDSASGKLF	TRGV7	.	TRGJ1	14	-1	-1	26
9	1.1202110975579398E-4	TGTGCCACCTGGGACTGTTGTTATAAGAAACTCTTT	CATWDCCYKKLF	TRGV5	.	TRGJ1	14	-1	-1	17
9	1.1202110975579398E-4	TGTGCCACCTGGGACGGCTATTATAAGAAACTCTTT	CATWDGYYKKLF	TRGV4	.	TRGJ1	16	-1	-1	18
9	1.1202110975579398E-4	TGTGCCACCTGGGACGGCACCTATAAGAAACTCTTT	CATWDGTYKKLF	TRGV4	.	TRGJ1	16	-1	-1	21
9	1.1202110975579398E-4	TGTGCCACCTGGGACGGGTCTAATAAGAAACTCTTT	CATWDGSNKKLF	TRGV2	.	TRGJ1	17	-1	-1	22
9	1.1202110975579398E-4	TGTGCCACCTGGGACGGGTGGGATAAGAAACTCTTT	CATWDGWDKKLF	TRGV2	.	TRGJ1	17	-1	-1	22
9	1.1202110975579398E-4	TGTGCCACCTGGGACGGGCTTCGGAAGAAACTCTTT	CATWDGLRKKLF	TRGV2	.	TRGJ1	18	-1	-1	24
9	1.1202110975579398E-4	TGTGCCACCTGGGACGGGCTGTTGCCTTGGCTCTTT	CATWDGLLPWLF	TRGV2	.	TRGJ1	18	-1	-1	30
9	1.1202110975579398E-4	TGTGCCACCTGGGACGGGCCTTATAAGAAACTCTTT	CATWDGPYKKLF	TRGV2	.	TRGJ1	19	-1	-1	20
9	1.1202110975579398E-4	TGTGCCACCTGGGACGGGCCCTATAAGAAACTCTTT	CATWDGPYKKLF	TRGV2	.	TRGJ1	20	-1	-1	21
9	1.1202110975579398E-4	TGTGCCACCTGGGACGGGCAATATAAGAAACTCTTT	CATWDGQYKKLF	TRGV4	.	TRGJ1	18	-1	-1	21
9	1.1202110975579398E-4	TGTGCCACCTGGGACGGGCAAAGTAAGAAACTCTTT	CATWDGQSKKLF	TRGV2	.	TRGJ1	18	-1	-1	23
9	1.1202110975579398E-4	TGTGCCACCTGGGACGGGGATCGGGAGAAACTCTTT	CATWDGDREKLF	TRGV4	.	TRGJ1	17	-1	-1	25
9	1.1202110975579398E-4	TGTGCCACCTGGGACAGTTTTAAGGAGAAACTCTTT	CATWDSFKEKLF	TRGV7	.	TRGJ1	16	-1	-1	25
9	1.1202110975579398E-4	TGTGCCACCTGGGACAGGCTTGGTGAGAAACTCTTT	CATWDRLGEKLF	TRGV7	.	TRGJ1	21	-1	-1	25
9	1.1202110975579398E-4	TGTGCCACCTGGGACAGGCCTTGGGGGAAACTCTTT	CATWDRPWGKLF	TRGV7	.	TRGJ1	20	-1	-1	26
9	1.1202110975579398E-4	TGTGCCACCTGGGACAGGCCCTCCAAGAAACTCTTT	CATWDRPSKKLF	TRGV3	.	TRGJ1	19	-1	-1	24
9	1.1202110975579398E-4	TGTGCCACCTGGGACAGGCCGAGTAAGAAACTCTTT	CATWDRPSKKLF	TRGV7	.	TRGJ1	19	-1	-1	23
9	1.1202110975579398E-4	TGTGCCACCTGGGACAGGCGTAAGAAGAAACTCTTT	CATWDRRKKKLF	TRGV3	.	TRGJ1	18	-1	-1	24
9	1.1202110975579398E-4	TGTGCCACCTGGGACAGGGATTATAAGAAACTCTTT	CATWDRDYKKLF	TRGV3	.	TRGJ1	17	-1	-1	19
9	1.1202110975579398E-4	TGTGCCACCTGGGAGTATTATTATAAGAAACTCTTT	CATWEYYYKKLF	TRGV8	.	TRGJ1	13	-1	-1	16
9	1.1202110975579398E-4	TGTGCCACCTGGGAGGCGTATTATAAGAAACTCTTT	CATWEAYYKKLF	TRGV5	.	TRGJ1	13	-1	-1	18
9	1.1202110975579398E-4	TGTGCCACCCACAGTAGTGATTGGATCAAGACGTTT	CATHSSDWIKTF	TRGV8	.	TRGJP2	8	-1	-1	12
9	1.1202110975579398E-4	TGTGCCACCGCAAGTCTTTGTTATAAGAAACTCTTT	CATASLCYKKLF	TRGV2	.	TRGJ1	8	-1	-1	17
9	1.1202110975579398E-4	TGTGCCACCGGGGGGTTCGACTTTGAGAAACTCTTT	CATGGFDFEKLF	TRGV2	.	TRGJ1	12	-1	-1	25
9	1.1202110975579398E-4	TGTGCTGCGGGTAGGGGTTGGTTCAAGATATTT	CAAGRGWFKIF	TRGV10	.	TRGJP1	8	-1	-1	15
9	1.1202110975579398E-4	TGTGCTGCGGGCTACGGCTGGTTCAAGATATTT	CAAGYGWFKIF	TRGV10	.	TRGJP1	8	-1	-1	15
9	1.1202110975579398E-4	TGTGCCGTAACGAATTATTATAAGAAACTCTTT	CAVTNYYKKLF	TRGV2	.	TRGJ1	5	-1	-1	10
9	1.1202110975579398E-4	TGTGCCGCGAGCACTGGTTGGTTCAAGATATTT	CAASTGWFKIF	TRGV2	.	TRGJP1	5	-1	-1	11
9	1.1202110975579398E-4	TGTGCCACCTGGTTGGAATCTAAGAAACTCTTT	CATWLESKKLF	TRGV3	.	TRGJ1	11	-1	-1	20
9	1.1202110975579398E-4	TGTGCCACCTGGCTTTGTTATAAGAAACTCTTT	CATWLCYKKLF	TRGV8	.	TRGJ1	11	-1	-1	14
9	1.1202110975579398E-4	TGTGCCACCTGGGGTGGGTTTGGGAAACTCTTT	CATWGGFGKLF	TRGV8	.	TRGJ1	12	-1	-1	23
9	1.1202110975579398E-4	TGTGCCACCTGGGGGTATTATAAGAAACTCTTT	CATWGYYKKLF	TRGV8	.	TRGJ1	12	-1	-1	15
9	1.1202110975579398E-4	TGTGCCACCTGGGATTTGGATAAGAAACTCTTT	CATWDLDKKLF	TRGV4	.	TRGJ2	14	-1	-1	19
9	1.1202110975579398E-4	TGTGCCACCTGGGATTCGCCGGGGAAACTCTTT	CATWDSPGKLF	TRGV8	.	TRGJ1	14	-1	-1	23
9	1.1202110975579398E-4	TGTGCCACCTGGGATCCCTATAAGAAACTCTTT	CATWDPYKKLF	TRGV8	.	TRGJ1	14	-1	-1	18
9	1.1202110975579398E-4	TGTGCCACCTGGGATGGGGGCGAGAAACTCTTT	CATWDGGEKLF	TRGV8	.	TRGJ1	17	-1	-1	22
9	1.1202110975579398E-4	TGTGCCACCTGGGATGGGGGGAGGAAACTCTTT	CATWDGGRKLF	TRGV4	.	TRGJ1	17	-1	-1	23
9	1.1202110975579398E-4	TGTGCCACCTGGGATGATTATAAGAAACTCTTT	CATWDDYKKLF	TRGV8	.	TRGJ1	14	-1	-1	13
9	1.1202110975579398E-4	TGTGCCACCTGGGATATCTCGGCGAAACTCTTT	CATWDISAKLF	TRGV4	.	TRGJ1	14	-1	-1	23
9	1.1202110975579398E-4	TGTGCCACCTGGGATAGGTTGGAGAAACTCTTT	CATWDRLEKLF	TRGV8	.	TRGJ1	17	-1	-1	22
9	1.1202110975579398E-4	TGTGCCACCTGGGACTGTTATAAGAAACTCTTT	CATWDCYKKLF	TRGV2	.	TRGJ1	14	-1	-1	17
9	1.1202110975579398E-4	TGTGCCACCTGGGACCCCCTCAAGAAACTCTTT	CATWDPLKKLF	TRGV7	.	TRGJ1	14	-1	-1	21
9	1.1202110975579398E-4	TGTGCCACCTGGGACGGTACTAAGAAACTCTTT	CATWDGTKKLF	TRGV5	.	TRGJ1	14	-1	-1	20
9	1.1202110975579398E-4	TGTGCCACCTGGGACGGCCTTAAGAAACTCTTT	CATWDGLKKLF	TRGV4	.	TRGJ1	16	-1	-1	20
9	1.1202110975579398E-4	TGTGCCACCTGGGACGGGCTGAGAAAACTCTTT	CATWDGLRKLF	TRGV2	.	TRGJ1	18	-1	-1	24
9	1.1202110975579398E-4	TGTGCCACCTGGGACAGTAATAAGAAACTCTTT	CATWDSNKKLF	TRGV3	.	TRGJ1	16	-1	-1	19
9	1.1202110975579398E-4	TGTGCCACCTGGGACAGCCGTAAGAAACTCTTT	CATWDSRKKLF	TRGV3	.	TRGJ1	16	-1	-1	20
9	1.1202110975579398E-4	TGTGCCACCTGGGACAGGTATAAGAAACTCTTT	CATWDRYKKLF	TRGV7	.	TRGJ1	17	-1	-1	18
9	1.1202110975579398E-4	TGTGCCACCTGGGACAGGCTTAGGAAACTCTTT	CATWDRLRKLF	TRGV7	.	TRGJ1	18	-1	-1	20
9	1.1202110975579398E-4	TGTGCCACCTGGGACAGGCCAACGAAACTCTTT	CATWDRPTKLF	TRGV7	.	TRGJ1	19	-1	-1	23
9	1.1202110975579398E-4	TGTGCCACCTGGGACAGGCGGGGGAAACTCTTT	CATWDRRGKLF	TRGV3	.	TRGJ1	18	-1	-1	23
9	1.1202110975579398E-4	TGTGCCACCTGGGACAGGCGGAAGAAACTCTTT	CATWDRRKKLF	TRGV5	.	TRGJ1	18	-1	-1	21
9	1.1202110975579398E-4	TGTGCCACCTGGGACAGAGATAAGAAACTCTTT	CATWDRDKKLF	TRGV5	.	TRGJ1	16	-1	-1	19
9	1.1202110975579398E-4	TGTGCCACCTGGGACAAGCATAAGAAACTCTTT	CATWDKHKKLF	TRGV7	.	TRGJ1	18	-1	-1	19
9	1.1202110975579398E-4	TGTGCCACCTGGGAGTGGTATAAGAAACTCTTT	CATWEWYKKLF	TRGV5	.	TRGJ1	13	-1	-1	18
9	1.1202110975579398E-4	TGTGCCACCTGGACCAACTATAAGAAACTCTTT	CATWTNYKKLF	TRGV3	.	TRGJ1	11	-1	-1	18
9	1.1202110975579398E-4	TGTGCCACCGGCCCATATTATAAGAAACTCTTT	CATGPYYKKLF	TRGV8	.	TRGJ1	8	-1	-1	15
9	1.1202110975579398E-4	TGTGCCACCGGGGGTTATTATAAGAAACTCTTT	CATGGYYKKLF	TRGV2	.	TRGJ1	12	-1	-1	14
9	1.1202110975579398E-4	TGTGCCACCGGGGGGGTTGCTAGGAAACTCTTT	CATGGVARKLF	TRGV8	.	TRGJ1	12	-1	-1	20
9	1.1202110975579398E-4	TGTGCCACCGGGATTTATTATAAGAAACTCTTT	CATGIYYKKLF	TRGV2	.	TRGJ1	12	-1	-1	11
9	1.1202110975579398E-4	TGTGCCACCGATGTTGATTGGATCAAGACGTTT	CATDVDWIKTF	TRGV4	.	TRGJP2	8	-1	-1	14
9	1.1202110975579398E-4	TGTGCCTTGTGGGAGGTGCGACAAGAGTTG	CALWEVRQEL	TRGV9	.	TRGJ1	18	-1	-1	27
9	1.1202110975579398E-4	TGTGCCCCAAATTATTATAAGAAACTCTTT	CAPNYYKKLF	TRGV8	.	TRGJ1	5	-1	-1	9
9	1.1202110975579398E-4	TGTGCCACCTTTTATTATAAGAAACTCTTT	CATFYYKKLF	TRGV4	.	TRGJ1	9	-1	-1	11
9	1.1202110975579398E-4	TGTGCCACCTCGATCTCCAAGAAACTCTTT	CATSISKKLF	TRGV3	.	TRGJ1	9	-1	-1	18
9	1.1202110975579398E-4	TGTGCCACCTGTTATTATAAGAAACTCTTT	CATCYYKKLF	TRGV3	.	TRGJ1	10	-1	-1	11
9	1.1202110975579398E-4	TGTGCCACCTGGGATTTGGGGAAACTCTTT	CATWDLGKLF	TRGV8	.	TRGJ1	14	-1	-1	20
9	1.1202110975579398E-4	TGTGCCACCTGGGATGTTAGGAAACTCTTT	CATWDVRKLF	TRGV4	.	TRGJ1	15	-1	-1	17
9	1.1202110975579398E-4	TGTGCCACCTGGGATGATGAGAAACTCTTT	CATWDDEKLF	TRGV4	.	TRGJ1	15	-1	-1	13
9	1.1202110975579398E-4	TGTGCCACCTGGGATACGAGGAAACTCTTT	CATWDTRKLF	TRGV8	.	TRGJ1	15	-1	-1	20
9	1.1202110975579398E-4	TGTGCCACCTGGGATAGTAAGAAACTCTTT	CATWDSKKLF	TRGV4	.	TRGJ1	14	-1	-1	17
9	1.1202110975579398E-4	TGTGCCACCTGGGATAGCCAGAAACTCTTT	CATWDSQKLF	TRGV8	.	TRGJ1	16	-1	-1	19
9	1.1202110975579398E-4	TGTGCCACCTGGGACTGGAGGAAACTCTTT	CATWDWRKLF	TRGV5	.	TRGJ1	17	-1	-1	20
9	1.1202110975579398E-4	TGTGCCACCTGGGACGTAAAGGAACTCTTT	CATWDVKELF	TRGV5	.	TRGJ1	14	-1	-1	18
9	1.1202110975579398E-4	TGTGCCACCTGGGACGGGCTAAAACTCTTT	CATWDGLKLF	TRGV2	.	TRGJ1	18	-1	-1	21
9	1.1202110975579398E-4	TGTGCCACCTGGGACAGGCAGAAACTCTTT	CATWDRQKLF	TRGV7	.	TRGJ1	18	-1	-1	19
9	1.1202110975579398E-4	TGTGCCACCTGGAGTTGGATCAAGACGTTT	CATWSWIKTF	TRGV4	.	TRGJP2	11	-1	-1	14
9	1.1202110975579398E-4	TGTGCCACCTGGAGGCAAAAGAAACTCTTT	CATWRQKKLF	TRGV8	.	TRGJ1	11	-1	-1	18
9	1.1202110975579398E-4	TGTGCCACCTACACACATAAGAAACTCTTT	CATYTHKKLF	TRGV2	.	TRGJ1	9	-1	-1	16
9	1.1202110975579398E-4	TGTGCCACCCCTGATTGGATCAAGACGTTT	CATPDWIKTF	TRGV4	.	TRGJP2	8	-1	-1	11
9	1.1202110975579398E-4	TGTGCCACCGTGCCATATAAGAAACTCTTT	CATVPYKKLF	TRGV5	.	TRGJ1	8	-1	-1	15
9	1.1202110975579398E-4	TGTGCCACCGTGGATTATAAGAAACTCTTT	CATVDYKKLF	TRGV4	.	TRGJ1	12	-1	-1	13
9	1.1202110975579398E-4	TGTGCCACCGCTCGGGATGGGAAACTCTTT	CATARDGKLF	TRGV3	.	TRGJ1	8	-1	-1	20
9	1.1202110975579398E-4	TGTGCCACGGGTTATTATAAGAAACTCTTT	CATGYYKKLF	TRGV4	.	TRGJ1	7	-1	-1	11
9	1.1202110975579398E-4	CGTGCCTGGACCCTAAGGAAGAAACTCTTT	RAWTLRKKLF	TRGV9	.	TRGJ1	6	-1	-1	18
9	1.1202110975579398E-4	TGTGCCACCTTCAAGAGGAAACTCTTT	CATFKRKLF	TRGV8	.	TRGJ1	9	-1	-1	17
9	1.1202110975579398E-4	TGTGCCACCTCCTTGGGGAAACTCTTT	CATSLGKLF	TRGV8	.	TRGJ1	9	-1	-1	17
9	1.1202110975579398E-4	TGTGCCACCTGGGCGAAGAAACTCTTT	CATWAKKLF	TRGV3	.	TRGJ1	12	-1	-1	15
9	1.1202110975579398E-4	TGTGCCACCTGGGATGGTATCCTCTTT	CATWDGILF	TRGV4	.	TRGJ1	16	-1	-1	21
9	1.1202110975579398E-4	TGTGCCACCTGGGACCAGGAACTCTTT	CATWDQELF	TRGV5	.	TRGJ1	18	-1	-1	16
9	1.1202110975579398E-4	TGTGCCACCTGGAGCGGGAAACTCTTT	CATWSGKLF	TRGV3	.	TRGJ1	11	-1	-1	17
9	1.1202110975579398E-4	TGTGCCACCTACGTTAAGAAACTCTTT	CATYVKKLF	TRGV7	.	TRGJ1	9	-1	-1	14
9	1.1202110975579398E-4	TGTGCCACCCATTATAAGAAACTCTTT	CATHYKKLF	TRGV8	.	TRGJ1	8	-1	-1	10
9	1.1202110975579398E-4	TGTGCCACGGGGTATAAGAAACTCTTT	CATGYKKLF	TRGV2	.	TRGJ1	7	-1	-1	12
9	1.1202110975579398E-4	TGTGCCCGAATCAAGAAACTCTTT	CARIKKLF	TRGV8	.	TRGJ1	5	-1	-1	12
9	1.1202110975579398E-4	TGTGCCGGTCTTAAGAAACTCTTT	CAGLKKLF	TRGV8	.	TRGJ1	5	-1	-1	11
9	1.1202110975579398E-4	TGTGCCACTTATAAGAAACTCTTT	CATYKKLF	TRGV8	.	TRGJ1	7	-1	-1	8
9	1.1202110975579398E-4	TGTGCCACCTGGGCCCAACTCTTT	CATWAQLF	TRGV4	.	TRGJ1	12	-1	-1	16
9	1.1202110975579398E-4	TGTGCCACCTGGGATGCACTCTTT	CATWDALF	TRGV4	.	TRGJ1	15	-1	-1	17
9	1.1202110975579398E-4	TGTGCCACCTGGGACCGACTCTTT	CATWDRLF	TRGV4	.	TRGJ1	13	-1	-1	17
9	1.1202110975579398E-4	TGTGCCACCATTAAGAAACTCTTT	CATIKKLF	TRGV4	.	TRGJ1	8	-1	-1	11
9	1.1202110975579398E-4	TGTGCCACCAGGAAGAAACTCTTT	CATRKKLF	TRGV4	.	TRGJ1	11	-1	-1	12
9	1.1202110975579398E-4	TGTGCCACCTGGTCGCTCTTT	CATWSLF	TRGV5	.	TRGJ1	11	-1	-1	15
9	1.1202110975579398E-4	TGTGCCACCCACAAACTCTTT	CATHKLF	TRGV8	.	TRGJ1	8	-1	-1	12
9	1.1202110975579398E-4	TGTGGGTCGGAGAAACTCTTT	CGSEKLF	TRGV5	.	TRGJ1	3	-1	-1	10
9	1.1202110975579398E-4	CGCACTGCGGGGAAACTCTTT	RTAGKLF	TRGV3	.	TRGJ1	-1	-1	-1	11
8	9.957431978292798E-5	TGTGCTGCGTGGGACCCCGCTTGTGCTGCGTGGGATTATTGCGTGAGCTCCCCCCCGAATTATTATAAGAAACTCTTT	CAAWDPACAAWDYCVSSPPNYYKKLF	TRGV10	.	TRGJ1	13	-1	-1	55
8	9.957431978292798E-5	TGTGCCACCTGGGACAGGCAGTCAGGACTTAATACCACTGGTTGGTTCAAGATATTT	CATWDRQSGLNTTGWFKIF	TRGV3	.	TRGJP1	18	-1	-1	31
8	9.957431978292798E-5	TGTGCCTTGTGGGAGGTGCAAAAAAAAAAGATAAATTATTATAAGAAACTCTTT	CALWEVQKKKINYYKKLF	TRGV9	.	TRGJ1	19	-1	-1	33
8	9.957431978292798E-5	TGTGCCACCTGGGACGGCGTCTTGCCTTATAGTAGTGATTGGATCAAGACGTTT	CATWDGVLPYSSDWIKTF	TRGV2	.	TRGJP2	16	-1	-1	27
8	9.957431978292798E-5	TGTGCTGCGTGGGATTATTTAACGTGGACCACTGGTTGGTTCAAGATATTT	CAAWDYLTWTTGWFKIF	TRGV10	.	TRGJP1	16	-1	-1	27
8	9.957431978292798E-5	TGTGCTGCGTGGGATTATATTCCTGGTACCACTGGTTGGTTCAAGATATTT	CAAWDYIPGTTGWFKIF	TRGV10	.	TRGJP1	16	-1	-1	26
8	9.957431978292798E-5	TGTGCTGCGTGGGATTATAAATGCAATACCACTGGTTGGTTCAAGATATTT	CAAWDYKCNTTGWFKIF	TRGV10	.	TRGJP1	16	-1	-1	25
8	9.957431978292798E-5	TGTGCCACCTGGGATGATAGAGCCGATAGTAGTGATTGGATCAAGACGTTT	CATWDDRADSSDWIKTF	TRGV8	.	TRGJP2	14	-1	-1	25
8	9.957431978292798E-5	TGTGCCACCTGGGATAGGCCGCCAAATAGTAGTGATTGGATCAAGACGTTT	CATWDRPPNSSDWIKTF	TRGV8	.	TRGJP2	19	-1	-1	25
8	9.957431978292798E-5	TGTGCCACCTGGGACGGGCGGGGGAATAGTAGTGATTGGATCAAGACGTTT	CATWDGRGNSSDWIKTF	TRGV2	.	TRGJP2	18	-1	-1	25
8	9.957431978292798E-5	TGTGCCACCTGGGTCCAGGGCAACCCGAATTATTATAAGAAACTCTTT	CATWVQGNPNYYKKLF	TRGV8	.	TRGJ1	12	-1	-1	25
8	9.957431978292798E-5	TGTGCCACCTGGGCCCGACGGTATAGTAGTGATTGGATCAAGACGTTT	CATWARRYSSDWIKTF	TRGV8	.	TRGJP2	12	-1	-1	21
8	9.957431978292798E-5	TGTGCCACCTGGGACTGCCTAGTTGATGGTGATTGGATCAAGACGTTT	CATWDCLVDGDWIKTF	TRGV2	.	TRGJP2	14	-1	-1	28
8	9.957431978292798E-5	TGTGCCACCTGGGACGGGCTGGCCAGTAGTGATTGGATCAAGACGTTT	CATWDGLASSDWIKTF	TRGV2	.	TRGJP2	18	-1	-1	24
8	9.957431978292798E-5	TGTGCCACCTGGGACGGGCCCCCTCGTAGTGATTGGATCAAGACGTTT	CATWDGPPRSDWIKTF	TRGV2	.	TRGJP2	20	-1	-1	25
8	9.957431978292798E-5	TGTGCCACCTGGGACGGGCCAGAGGCTCCGACTCATAAGAAACTCTTT	CATWDGPEAPTHKKLF	TRGV2	.	TRGJ1	19	-1	-1	34
8	9.957431978292798E-5	TGTGCCACCTGGGACGGGCGAAGGGGTAGTGATTGGATCAAGACGTTT	CATWDGRRGSDWIKTF	TRGV2	.	TRGJP2	18	-1	-1	25
8	9.957431978292798E-5	TGTGCCACCTGGGACGGGATTGATACCACTGGTTGGTTCAAGATATTT	CATWDGIDTTGWFKIF	TRGV2	.	TRGJP1	17	-1	-1	22
8	9.957431978292798E-5	TGTGCCACCTGGGACAGGCTACGGGGGAATTATTATAAGAAACTCTTT	CATWDRLRGNYYKKLF	TRGV3	.	TRGJ1	18	-1	-1	26
8	9.957431978292798E-5	TGTGCCACCTGGGACAGGCCACCGGGTAGTGATTGGATCAAGACGTTT	CATWDRPPGSDWIKTF	TRGV3	.	TRGJP2	19	-1	-1	25
8	9.957431978292798E-5	TGTGCCACCTGGGACAGGCAGGCGGTGGGATATTATAAGAAACTCTTT	CATWDRQAVGYYKKLF	TRGV7	.	TRGJ1	18	-1	-1	30
8	9.957431978292798E-5	TGTGCTGCGTGGGATTTACTCTTTCATTATTATAAGAAACTCTTT	CAAWDLLFHYYKKLF	TRGV10	.	TRGJ1	15	-1	-1	25
8	9.957431978292798E-5	TGTGCTGCGTGGGATCCCGTGACCACTGGTTGGTTCAAGATATTT	CAAWDPVTTGWFKIF	TRGV10	.	TRGJP1	14	-1	-1	21
8	9.957431978292798E-5	TGTGCTGCGTGGGAAGATGATACCACTGGTTGGTTCAAGATATTT	CAAWEDDTTGWFKIF	TRGV10	.	TRGJP1	13	-1	-1	19
8	9.957431978292798E-5	TGTGCCACCTGGCCCGGCCTTAGTAGTGATTGGATCAAGACGTTT	CATWPGLSSDWIKTF	TRGV3	.	TRGJP2	11	-1	-1	20
8	9.957431978292798E-5	TGTGCCACCTGGGATGCGGGGGCCAGTGATTGGATCAAGACGTTT	CATWDAGASDWIKTF	TRGV4	.	TRGJP2	15	-1	-1	24
8	9.957431978292798E-5	TGTGCCACCTGGGATGGGCGTGGTAGTGATTGGATCAAGACGTTT	CATWDGRGSDWIKTF	TRGV4	.	TRGJP2	18	-1	-1	22
8	9.957431978292798E-5	TGTGCCACCTGGGATACTCAAACGGGCAATTATAAGAAACTCTTT	CATWDTQTGNYKKLF	TRGV8	.	TRGJ1	15	-1	-1	28
8	9.957431978292798E-5	TGTGCCACCTGGGATAGGGTATGTAGTGATTGGATCAAGACGTTT	CATWDRVCSDWIKTF	TRGV8	.	TRGJP2	17	-1	-1	19
8	9.957431978292798E-5	TGTGCCACCTGGGACCTCCGAGGGGATTATTATAAGAAACTCTTT	CATWDLRGDYYKKLF	TRGV4	.	TRGJ1	13	-1	-1	25
8	9.957431978292798E-5	TGTGCCACCTGGGACCCCTGCGTGGGTGATTGGATCAAGACGTTT	CATWDPCVGDWIKTF	TRGV2	.	TRGJP2	14	-1	-1	25
8	9.957431978292798E-5	TGTGCCACCTGGGACGTTTTCTCGAATTATTATAAGAAACTCTTT	CATWDVFSNYYKKLF	TRGV2	.	TRGJ1	15	-1	-1	21
8	9.957431978292798E-5	TGTGCCACCTGGGACGGTCGAAAGAATTATTATAAGAAACTCTTT	CATWDGRKNYYKKLF	TRGV2	.	TRGJ1	16	-1	-1	23
8	9.957431978292798E-5	TGTGCCACCTGGGACGGCCCGATCCATTATTATAAGAAACTCTTT	CATWDGPIHYYKKLF	TRGV4	.	TRGJ1	24	-1	-1	25
8	9.957431978292798E-5	TGTGCCACCTGGGACGGGCCTGAGGGTGATTGGATCAAGACGTTT	CATWDGPEGDWIKTF	TRGV4	.	TRGJP2	19	-1	-1	25
8	9.957431978292798E-5	TGTGCCACCTGGGACGGGCCCAGAGGTTATTATAAGAAACTCTTT	CATWDGPRGYYKKLF	TRGV2	.	TRGJ1	20	-1	-1	26
8	9.957431978292798E-5	TGTGCCACCTGGGACGGGCCGCACTTGGGTTATAAGAAACTCTTT	CATWDGPHLGYKKLF	TRGV2	.	TRGJ1	19	-1	-1	29
8	9.957431978292798E-5	TGTGCCACCTGGGACGGGCGCCCCCTCTATTATAAGAAACTCTTT	CATWDGRPLYYKKLF	TRGV4	.	TRGJ1	18	-1	-1	27
8	9.957431978292798E-5	TGTGCCACCTGGGACGGGCGGAGGGTTTATTATAAGAAACTCTTT	CATWDGRRVYYKKLF	TRGV2	.	TRGJ1	18	-1	-1	26
8	9.957431978292798E-5	TGTGCCACCTGGGACGGGCAATTTTCTAGTTATAAGAAACTCTTT	CATWDGQFSSYKKLF	TRGV2	.	TRGJ1	18	-1	-1	29
8	9.957431978292798E-5	TGTGCCACCTGGGACGGGATCTTGAGTGATTGGATCAAGACGTTT	CATWDGILSDWIKTF	TRGV4	.	TRGJP2	17	-1	-1	24
8	9.957431978292798E-5	TGTGCCACCTGGGACGATCGTAGTGGTGATTGGATCAAGACGTTT	CATWDDRSGDWIKTF	TRGV2	.	TRGJP2	15	-1	-1	20
8	9.957431978292798E-5	TGTGCCACCTGGGACATGCTTTCCACTTATTATAAGAAACTCTTT	CATWDMLSTYYKKLF	TRGV5	.	TRGJ1	18	-1	-1	20
8	9.957431978292798E-5	TGTGCCACCTGGGACAGTCAGAATATTGAGTATAAGAAACTCTTT	CATWDSQNIEYKKLF	TRGV2	.	TRGJ1	14	-1	-1	30
8	9.957431978292798E-5	TGTGCCACCTGGGACAGGCCAGGGAATTATTATAAGAAACTCTTT	CATWDRPGNYYKKLF	TRGV5	.	TRGJ1	19	-1	-1	23
8	9.957431978292798E-5	TGTGCCACCTGGGACAGGCGGCCTTTGGGTTATAAGAAACTCTTT	CATWDRRPLGYKKLF	TRGV7	.	TRGJ1	18	-1	-1	29
8	9.957431978292798E-5	TGTGCCACCTGGGACAAGGGGGCTCTCCGAGCTGTGGAACTCTTT	CATWDKGALRAVELF	TRGV3	.	TRGJ1	15	-1	-1	37
8	9.957431978292798E-5	TGTGCTGCTAATACGGTAACCACTGGTTGGTTCAAGATATTT	CAANTVTTGWFKIF	TRGV10	.	TRGJP1	7	-1	-1	18
8	9.957431978292798E-5	TGTGCTGCGTGGGATTTTGGGGATTTAGGTAAGAAACTCTTT	CAAWDFGDLGKKLF	TRGV10	.	TRGJ1	15	-1	-1	29
8	9.957431978292798E-5	TGTGCTGCGTGGGATTTCATGGATGGTTGGTTCAAGATATTT	CAAWDFMDGWFKIF	TRGV10	.	TRGJP1	15	-1	-1	23
8	9.957431978292798E-5	TGTGCTGCGTGGGATTACGCCACTGGTTGGTTCAAGATATTT	CAAWDYATGWFKIF	TRGV10	.	TRGJP1	18	-1	-1	19
8	9.957431978292798E-5	TGTGCTGCGTGGGATCCGACGATTTATTATAAGAAACTCTTT	CAAWDPTIYYKKLF	TRGV10	.	TRGJ1	14	-1	-1	19
8	9.957431978292798E-5	TGTGCTGCGTGGGATATCGCCCCTGGTTGGTTCAAGATATTT	CAAWDIAPGWFKIF	TRGV10	.	TRGJP1	14	-1	-1	8
8	9.957431978292798E-5	TGTGCTGCGTGGAGGTATACCACTGGTTGGTTCAAGATATTT	CAAWRYTTGWFKIF	TRGV10	.	TRGJP1	11	-1	-1	15
8	9.957431978292798E-5	TGTGCCACCTTCAGAGGATTGAATTATTATAAGAAACTCTTT	CATFRGLNYYKKLF	TRGV4	.	TRGJ1	9	-1	-1	17
8	9.957431978292798E-5	TGTGCCACCTGTACATATAGTAGTGATTGGATCAAGACGTTT	CATCTYSSDWIKTF	TRGV2	.	TRGJP2	10	-1	-1	11
8	9.957431978292798E-5	TGTGCCACCTGGGCAGAGTTGGGCAAAAAAATCAAGGTATTT	CATWAELGKKIKVF	TRGV3	.	TRGJP	15	-1	-1	2
8	9.957431978292798E-5	TGTGCCACCTGGGATCCATTTGATTATTATAAGAAACTCTTT	CATWDPFDYYKKLF	TRGV8	.	TRGJ1	14	-1	-1	22
8	9.957431978292798E-5	TGTGCCACCTGGGATGGCAACATTTGTTATAAGAAACTCTTT	CATWDGNICYKKLF	TRGV4	.	TRGJ1	16	-1	-1	23
8	9.957431978292798E-5	TGTGCCACCTGGGATGGGATTACGCATTATAAGAAACTCTTT	CATWDGITHYKKLF	TRGV4	.	TRGJ1	17	-1	-1	25
8	9.957431978292798E-5	TGTGCCACCTGGGATGGATTTGATTATTATAAGAAACTCTTT	CATWDGFDYYKKLF	TRGV4	.	TRGJ1	16	-1	-1	22
8	9.957431978292798E-5	TGTGCCACCTGGGATAGGTGCCATTATTATAAGAAACTCTTT	CATWDRCHYYKKLF	TRGV8	.	TRGJ1	17	-1	-1	22
8	9.957431978292798E-5	TGTGCCACCTGGGACTCTAACAGTGGTTATAAGAAACTCTTT	CATWDSNSGYKKLF	TRGV4	.	TRGJ1	13	-1	-1	26
8	9.957431978292798E-5	TGTGCCACCTGGGACCGCTCAGTTTATTATAAGAAACTCTTT	CATWDRSVYYKKLF	TRGV2	.	TRGJ1	14	-1	-1	23
8	9.957431978292798E-5	TGTGCCACCTGGGACCGAAGGAATTATTATAAGAAACTCTTT	CATWDRRNYYKKLF	TRGV3	.	TRGJ1	14	-1	-1	20
8	9.957431978292798E-5	TGTGCCACCTGGGACGTCACCGGGTATTATAAGAAACTCTTT	CATWDVTGYYKKLF	TRGV2	.	TRGJ2	15	-1	-1	24
8	9.957431978292798E-5	TGTGCCACCTGGGACGGTACCACTGGTTGGTTCAAGATATTT	CATWDGTTGWFKIF	TRGV3	.	TRGJP1	14	-1	-1	17
8	9.957431978292798E-5	TGTGCCACCTGGGACGGCCGGAATTATTATAAGAAACTCTTT	CATWDGRNYYKKLF	TRGV4	.	TRGJ1	16	-1	-1	20
8	9.957431978292798E-5	TGTGCCACCTGGGACGGGCTTAGCAGGTATAAGAAACTCTTT	CATWDGLSRYKKLF	TRGV2	.	TRGJ1	18	-1	-1	27
8	9.957431978292798E-5	TGTGCCACCTGGGACGGGCTCGATTATTATAAGAAACTCTTT	CATWDGLDYYKKLF	TRGV2	.	TRGJ1	21	-1	-1	19
8	9.957431978292798E-5	TGTGCCACCTGGGACGGGCTATTTCGTTATAAGAAACTCTTT	CATWDGLFRYKKLF	TRGV2	.	TRGJ1	18	-1	-1	26
8	9.957431978292798E-5	TGTGCCACCTGGGACGGGCCTTATTATTATAAGAAACTCTTT	CATWDGPYYYKKLF	TRGV2	.	TRGJ1	19	-1	-1	22
8	9.957431978292798E-5	TGTGCCACCTGGGACGGGCCTGGATCTTATAAGAAACTCTTT	CATWDGPGSYKKLF	TRGV4	.	TRGJ1	19	-1	-1	26
8	9.957431978292798E-5	TGTGCCACCTGGGACGGGCCCTGGTATTATAAGAAACTCTTT	CATWDGPWYYKKLF	TRGV4	.	TRGJ1	20	-1	-1	24
8	9.957431978292798E-5	TGTGCCACCTGGGACGGGCCGCCTTATTATAAGAAACTCTTT	CATWDGPPYYKKLF	TRGV2	.	TRGJ1	19	-1	-1	23
8	9.957431978292798E-5	TGTGCCACCTGGGACGGGCCAGCGAATTATAAGAAACTCTTT	CATWDGPANYKKLF	TRGV2	.	TRGJ1	19	-1	-1	25
8	9.957431978292798E-5	TGTGCCACCTGGGACGGGCGTGGTCTGGAAAAGAAACTCTTT	CATWDGRGLEKKLF	TRGV2	.	TRGJ1	18	-1	-1	30
8	9.957431978292798E-5	TGTGCCACCTGGGACGGGCGGGGATATTATAAGAAACTCTTT	CATWDGRGYYKKLF	TRGV2	.	TRGJ1	18	-1	-1	24
8	9.957431978292798E-5	TGTGCCACCTGGGACGGGCATGATGGTTATAAGAAACTCTTT	CATWDGHDGYKKLF	TRGV2	.	TRGJ1	18	-1	-1	26
8	9.957431978292798E-5	TGTGCCACCTGGGACGGGGGCGGTGATTGGATCAAGACGTTT	CATWDGGGDWIKTF	TRGV2	.	TRGJP2	17	-1	-1	22
8	9.957431978292798E-5	TGTGCCACCTGGGACGGGGGGAAGGATTATAAGAAACTCTTT	CATWDGGKDYKKLF	TRGV2	.	TRGJ1	17	-1	-1	25
8	9.957431978292798E-5	TGTGCCACCTGGGACGAATGGGGGTATTATAAGAAACTCTTT	CATWDEWGYYKKLF	TRGV2	.	TRGJ1	15	-1	-1	24
8	9.957431978292798E-5	TGTGCCACCTGGGACACCCGGAATTATTATAAGAAACTCTTT	CATWDTRNYYKKLF	TRGV5	.	TRGJ1	15	-1	-1	20
8	9.957431978292798E-5	TGTGCCACCTGGGACAGGTCGAATTATTATAAGAAACTCTTT	CATWDRSNYYKKLF	TRGV3	.	TRGJ1	17	-1	-1	18
8	9.957431978292798E-5	TGTGCCACCTGGGACAGGCCTAGTTATTATAAGAAACTCTTT	CATWDRPSYYKKLF	TRGV3	.	TRGJ1	20	-1	-1	23
8	9.957431978292798E-5	TGTGCCACCTGGGACAGGCCCCTAGGGAATAAGAAACTCTTT	CATWDRPLGNKKLF	TRGV7	.	TRGJ1	19	-1	-1	28
8	9.957431978292798E-5	TGTGCCACCTGGGACAGGCCCAAAAATTATAAGAAACTCTTT	CATWDRPKNYKKLF	TRGV5	.	TRGJ1	19	-1	-1	25
8	9.957431978292798E-5	TGTGCCACCTGGGACAGGCCGGAGAATTATAAGAAACTCTTT	CATWDRPENYKKLF	TRGV3	.	TRGJ1	19	-1	-1	25
8	9.957431978292798E-5	TGTGCCACCTGGGACAGGCGGCCTTATTATAAGAAACTCTTT	CATWDRRPYYKKLF	TRGV3	.	TRGJ1	18	-1	-1	23
8	9.957431978292798E-5	TGTGCCACCTGGGACAGGCGGAGGTATTATAAGAAACTCTTT	CATWDRRRYYKKLF	TRGV3	.	TRGJ1	18	-1	-1	24
8	9.957431978292798E-5	TGTGCCACCTGGGACAGGCAAGGGTATTATAAGAAACTCTTT	CATWDRQGYYKKLF	TRGV7	.	TRGJ1	18	-1	-1	24
8	9.957431978292798E-5	TGTGCCACCTGGGACAGGGTTCCTTATTATAAGAAACTCTTT	CATWDRVPYYKKLF	TRGV5	.	TRGJ1	17	-1	-1	23
8	9.957431978292798E-5	TGTGCCACCTGGGACAGGAGGGTAATCTGGATCAAGACGTTT	CATWDRRVIWIKTF	TRGV3	.	TRGJP2	17	-1	-1	27
8	9.957431978292798E-5	TGTGCCACCTGGGACAGAGTTGGGGCTTGGATCAAGACGTTT	CATWDRVGAWIKTF	TRGV2	.	TRGJP2	14	-1	-1	26
8	9.957431978292798E-5	TGTGCCACCTGGGACAAGGAGGGGTTCGGGGAGAAACTCTTT	CATWDKEGFGEKLF	TRGV3	.	TRGJ1	15	-1	-1	31
8	9.957431978292798E-5	TGTGCCACCTGGGAGGGGGAGGGTGATTGGATCAAGACGTTT	CATWEGEGDWIKTF	TRGV8	.	TRGJP2	13	-1	-1	22
8	9.957431978292798E-5	TGTGCCACCTGGGAACCCGGGAGTTATTATAAGAAACTCTTT	CATWEPGSYYKKLF	TRGV8	.	TRGJ1	13	-1	-1	20
8	9.957431978292798E-5	TGTGCCACCTGGGAAGTACCGAATTATTATAAGAAACTCTTT	CATWEVPNYYKKLF	TRGV4	.	TRGJ1	13	-1	-1	19
8	9.957431978292798E-5	TGTGCTGCGTGGGATCGAAATTATTATAAGAAACTCTTT	CAAWDRNYYKKLF	TRGV10	.	TRGJ1	14	-1	-1	14
8	9.957431978292798E-5	TGTGCTGCGTGGGAAAGGACTGGTTGGTTCAAGATATTT	CAAWERTGWFKIF	TRGV10	.	TRGJP1	13	-1	-1	18
8	9.957431978292798E-5	TGTGCTGCGGGGGGGACGGGTGGTTGGTTCAAGATATTT	CAAGGTGGWFKIF	TRGV10	.	TRGJP1	12	-1	-1	20
8	9.957431978292798E-5	TGTGCCACCTCCCGAGTGCCCCTCAATAAGAAACTCTTT	CATSRVPLNKKLF	TRGV2	.	TRGJ1	9	-1	-1	25
8	9.957431978292798E-5	TGTGCCACCTGGGTTTCGAATTATTATAAGAAACTCTTT	CATWVSNYYKKLF	TRGV2	.	TRGJ1	12	-1	-1	14
8	9.957431978292798E-5	TGTGCCACCTGGGCTCGTAGTGATTGGATCAAGACGTTT	CATWARSDWIKTF	TRGV8	.	TRGJP2	12	-1	-1	16
8	9.957431978292798E-5	TGTGCCACCTGGGCTACCACTGGTTGGTTCAAGATATTT	CATWATTGWFKIF	TRGV8	.	TRGJP1	15	-1	-1	14
8	9.957431978292798E-5	TGTGCCACCTGGGGTGTAAATTATTATAAGAAACTCTTT	CATWGVNYYKKLF	TRGV8	.	TRGJ1	12	-1	-1	18
8	9.957431978292798E-5	TGTGCCACCTGGGGGAGGGGGGGTTATAAGAAACTCTTT	CATWGRGGYKKLF	TRGV2	.	TRGJ1	12	-1	-1	23
8	9.957431978292798E-5	TGTGCCACCTGGGATGCGCTTTATTATAAGAAACTCTTT	CATWDALYYKKLF	TRGV4	.	TRGJ1	18	-1	-1	20
8	9.957431978292798E-5	TGTGCCACCTGGGATGGGCCCGATTATAAGAAACTCTTT	CATWDGPDYKKLF	TRGV4	.	TRGJ1	20	-1	-1	22
8	9.957431978292798E-5	TGTGCCACCTGGGATAGGTGTATCTATTGGAAACTCTTT	CATWDRCIYWKLF	TRGV8	.	TRGJ1	23	-1	-1	29
8	9.957431978292798E-5	TGTGCCACCTGGGATAGGCTTTATTATAAGAAACTCTTT	CATWDRLYYKKLF	TRGV8	.	TRGJ1	18	-1	-1	20
8	9.957431978292798E-5	TGTGCCACCTGGGATAGGCGGGATTATAAGAAACTCTTT	CATWDRRDYKKLF	TRGV8	.	TRGJ1	18	-1	-1	22
8	9.957431978292798E-5	TGTGCCACCTGGGACCAGTGGGGGTATAAGAAACTCTTT	CATWDQWGYKKLF	TRGV3	.	TRGJ1	14	-1	-1	24
8	9.957431978292798E-5	TGTGCCACCTGGGACGTACCCCCATATAAGAAACTCTTT	CATWDVPPYKKLF	TRGV5	.	TRGJ1	14	-1	-1	24
8	9.957431978292798E-5	TGTGCCACCTGGGACGGTCGGAATGCTAGGAAACTCTTT	CATWDGRNARKLF	TRGV4	.	TRGJ1	16	-1	-1	26
8	9.957431978292798E-5	TGTGCCACCTGGGACGGCTTTTATTATAAGAAACTCTTT	CATWDGFYYKKLF	TRGV4	.	TRGJ1	16	-1	-1	20
8	9.957431978292798E-5	TGTGCCACCTGGGACGGGCTTAGTTATAAGAAACTCTTT	CATWDGLSYKKLF	TRGV2	.	TRGJ1	18	-1	-1	19
8	9.957431978292798E-5	TGTGCCACCTGGGACGGGCTCTCTTATAAGAAACTCTTT	CATWDGLSYKKLF	TRGV2	.	TRGJ1	18	-1	-1	23
8	9.957431978292798E-5	TGTGCCACCTGGGACGGGCTGCATTATAAGAAACTCTTT	CATWDGLHYKKLF	TRGV2	.	TRGJ1	18	-1	-1	22
8	9.957431978292798E-5	TGTGCCACCTGGGACGGGCTAGAGTGTAAGAAACTCTTT	CATWDGLECKKLF	TRGV2	.	TRGJ1	18	-1	-1	26
8	9.957431978292798E-5	TGTGCCACCTGGGACGGGCCTGGTTATAAGAAACTCTTT	CATWDGPGYKKLF	TRGV2	.	TRGJ1	19	-1	-1	23
8	9.957431978292798E-5	TGTGCCACCTGGGACGGGCCCTCTTATAAGAAACTCTTT	CATWDGPSYKKLF	TRGV2	.	TRGJ1	20	-1	-1	23
8	9.957431978292798E-5	TGTGCCACCTGGGACGGGCCCGTTTATAAGAAACTCTTT	CATWDGPVYKKLF	TRGV2	.	TRGJ1	22	-1	-1	23
8	9.957431978292798E-5	TGTGCCACCTGGGACGGGCCAGATTATAAGAAACTCTTT	CATWDGPDYKKLF	TRGV2	.	TRGJ1	19	-1	-1	22
8	9.957431978292798E-5	TGTGCCACCTGGGACGGGCGTGGGTATAAGAAACTCTTT	CATWDGRGYKKLF	TRGV2	.	TRGJ1	18	-1	-1	24
8	9.957431978292798E-5	TGTGCCACCTGGGACGGGCAGGATTATAAGAAACTCTTT	CATWDGQDYKKLF	TRGV2	.	TRGJ1	18	-1	-1	22
8	9.957431978292798E-5	TGTGCCACCTGGGACGGGGGGGATTATAAGAAACTCTTT	CATWDGGDYKKLF	TRGV2	.	TRGJ1	17	-1	-1	22
8	9.957431978292798E-5	TGTGCCACCTGGGACGGACCTTATTATAAGAAACTCTTT	CATWDGPYYKKLF	TRGV3	.	TRGJ1	20	-1	-1	20
8	9.957431978292798E-5	TGTGCCACCTGGGACGAGAGGAACTATAAGAAACTCTTT	CATWDERNYKKLF	TRGV3	.	TRGJ1	14	-1	-1	24
8	9.957431978292798E-5	TGTGCCACCTGGGACGAACAGCCACTTAAGAAACTCTTT	CATWDEQPLKKLF	TRGV2	.	TRGJ1	15	-1	-1	26
8	9.957431978292798E-5	TGTGCCACCTGGGACATCTGGGGGGATAAGAAACTCTTT	CATWDIWGDKKLF	TRGV3	.	TRGJ1	15	-1	-1	25
8	9.957431978292798E-5	TGTGCCACCTGGGACACCCCTTATTATAAGAAACTCTTT	CATWDTPYYKKLF	TRGV7	.	TRGJ1	15	-1	-1	20
8	9.957431978292798E-5	TGTGCCACCTGGGACACCCACTTGCGGGAGAAACTCTTT	CATWDTHLREKLF	TRGV3	.	TRGJ1	15	-1	-1	28
8	9.957431978292798E-5	TGTGCCACCTGGGACAGGCTCTGGTATAAGAAACTCTTT	CATWDRLWYKKLF	TRGV3	.	TRGJ1	22	-1	-1	24
8	9.957431978292798E-5	TGTGCCACCTGGGACAGGCTCACTTATAAGAAACTCTTT	CATWDRLTYKKLF	TRGV7	.	TRGJ1	18	-1	-1	23
8	9.957431978292798E-5	TGTGCCACCTGGGACAGGCCTCCCAATAAGAAACTCTTT	CATWDRPPNKKLF	TRGV5	.	TRGJ1	20	-1	-1	25
8	9.957431978292798E-5	TGTGCCACCTGGGACAGGCCTCGATATAAGAAACTCTTT	CATWDRPRYKKLF	TRGV3	.	TRGJ1	20	-1	-1	24
8	9.957431978292798E-5	TGTGCCACCTGGGACAGGCCTGGGTATAAGAAACTCTTT	CATWDRPGYKKLF	TRGV7	.	TRGJ1	21	-1	-1	24
8	9.957431978292798E-5	TGTGCCACCTGGGACAGGCCCGACTATAAGAAACTCTTT	CATWDRPDYKKLF	TRGV5	.	TRGJ1	19	-1	-1	24
8	9.957431978292798E-5	TGTGCCACCTGGGACAGGCCGCATTATAAGAAACTCTTT	CATWDRPHYKKLF	TRGV5	.	TRGJ1	19	-1	-1	22
8	9.957431978292798E-5	TGTGCCACCTGGGACAGGCGATATTATAAGAAACTCTTT	CATWDRRYYKKLF	TRGV3	.	TRGJ1	18	-1	-1	21
8	9.957431978292798E-5	TGTGCCACCTGGGACAGGCAGCGCCTTAAGAAACTCTTT	CATWDRQRLKKLF	TRGV7	.	TRGJ1	18	-1	-1	26
8	9.957431978292798E-5	TGTGCCACCTGGGACAGGAGGAATTATAAGAAACTCTTT	CATWDRRNYKKLF	TRGV7	.	TRGJ1	17	-1	-1	22
8	9.957431978292798E-5	TGTGCCACCTGGGAAGCGAGTGATTGGATCAAGACGTTT	CATWEASDWIKTF	TRGV3	.	TRGJP2	13	-1	-1	18
8	9.957431978292798E-5	TGTGCCACCTGGGAAAGGGAAGGGTATAAGAAACTCTTT	CATWEREGYKKLF	TRGV4	.	TRGJ1	13	-1	-1	24
8	9.957431978292798E-5	TGTGCTGCGTGGTGGACTGGTTGGTTCAAGATATTT	CAAWWTGWFKIF	TRGV10	.	TRGJP1	11	-1	-1	15
8	9.957431978292798E-5	TGTGCTGCGTGGGATTATCCCGATAAGAAACTCTTT	CAAWDYPDKKLF	TRGV10	.	TRGJ1	16	-1	-1	22
8	9.957431978292798E-5	TGTGCTGCGTGGGATTATGGAGGGTTCAAGATATTT	CAAWDYGGFKIF	TRGV10	.	TRGJP1	16	-1	-1	22
8	9.957431978292798E-5	TGTGCTGCGGGGGGGGGGTATTATAAGAAACTCTTT	CAAGGGYYKKLF	TRGV10	.	TRGJ1	12	-1	-1	18
8	9.957431978292798E-5	TGTGCCTTGTGGGAGGTCAGGTATAAGGAACTCTTT	CALWEVRYKELF	TRGV9	.	TRGJ1	16	-1	-1	21
8	9.957431978292798E-5	TGTGCCGCTATCTGGGCCTATTATAAGAAACTCTTT	CAAIWAYYKKLF	TRGV8	.	TRGJ1	5	-1	-1	18
8	9.957431978292798E-5	TGTGCCACCTCCCCCTTTTATTATAAGAAACTCTTT	CATSPFYYKKLF	TRGV3	.	TRGJ1	9	-1	-1	17
8	9.957431978292798E-5	TGTGCCACCTGGTTTAATTATTATAAGAAACTCTTT	CATWFNYYKKLF	TRGV7	.	TRGJ1	11	-1	-1	15
8	9.957431978292798E-5	TGTGCCACCTGGTCGGGCTATTATAAGAAACTCTTT	CATWSGYYKKLF	TRGV8	.	TRGJ1	11	-1	-1	18
8	9.957431978292798E-5	TGTGCCACCTGGGTTTCCTATTATAAGAAACTCTTT	CATWVSYYKKLF	TRGV3	.	TRGJ1	12	-1	-1	18
8	9.957431978292798E-5	TGTGCCACCTGGGCCACACACTATAAGAAACTCTTT	CATWATHYKKLF	TRGV4	.	TRGJ1	12	-1	-1	21
8	9.957431978292798E-5	TGTGCCACCTGGGGCCCCTATTATAAGAAACTCTTT	CATWGPYYKKLF	TRGV4	.	TRGJ1	12	-1	-1	18
8	9.957431978292798E-5	TGTGCCACCTGGGGCAGGACTTGTAAGAAACTCTTT	CATWGRTCKKLF	TRGV5P	.	TRGJ1	20	-1	-1	20
8	9.957431978292798E-5	TGTGCCACCTGGGATTTCTATTATAAGAAACTCTTT	CATWDFYYKKLF	TRGV4	.	TRGJ1	14	-1	-1	18
8	9.957431978292798E-5	TGTGCCACCTGGGATCATGATTGGATCAAGACGTTT	CATWDHDWIKTF	TRGV2	.	TRGJP2	13	-1	-1	17
8	9.957431978292798E-5	TGTGCCACCTGGGATGGGCATTATAAGAAACTCTTT	CATWDGHYKKLF	TRGV4	.	TRGJ2	18	-1	-1	19
8	9.957431978292798E-5	TGTGCCACCTGGGATATAGGTTGGATCAAGACGTTT	CATWDIGWIKTF	TRGV8	.	TRGJP2	15	-1	-1	20
8	9.957431978292798E-5	TGTGCCACCTGGGATAGCAATTATAAGAAACTCTTT	CATWDSNYKKLF	TRGV8	.	TRGJ1	16	-1	-1	19
8	9.957431978292798E-5	TGTGCCACCTGGGATAGGCATGGGAAGAAACTCTTT	CATWDRHGKKLF	TRGV8	.	TRGJ1	18	-1	-1	24
8	9.957431978292798E-5	TGTGCCACCTGGGATAAGGACTATAAGAAACTCTTT	CATWDKDYKKLF	TRGV8	.	TRGJ1	23	-1	-1	21
8	9.957431978292798E-5	TGTGCCACCTGGGACGCTTATTATAAGAAACTCTTT	CATWDAYYKKLF	TRGV4	.	TRGJ1	13	-1	-1	17
8	9.957431978292798E-5	TGTGCCACCTGGGACGGCGATTATAAGAAACTCTTT	CATWDGDYKKLF	TRGV3	.	TRGJ1	17	-1	-1	19
8	9.957431978292798E-5	TGTGCCACCTGGGACGGGCTACCCAAGAAACTCTTT	CATWDGLPKKLF	TRGV4	.	TRGJ1	18	-1	-1	24
8	9.957431978292798E-5	TGTGCCACCTGGGACGGGCTAAAAAGAAACCTCTTT	CATWDGLKRNLF	TRGV2	.	TRGJ1	18	-1	-1	23
8	9.957431978292798E-5	TGTGCCACCTGGGACGGGCCGGTGGGGAAACTCTTT	CATWDGPVGKLF	TRGV2	.	TRGJ1	22	-1	-1	26
8	9.957431978292798E-5	TGTGCCACCTGGGACGGGCACTATAAGAAACTCTTT	CATWDGHYKKLF	TRGV2	.	TRGJ1	18	-1	-1	21
8	9.957431978292798E-5	TGTGCCACCTGGGACGGGAAAAGAAAGAAACTCTTT	CATWDGKRKKLF	TRGV2	.	TRGJ1	17	-1	-1	24
8	9.957431978292798E-5	TGTGCCACCTGGGACGAACCCTATAAGAAACTCTTT	CATWDEPYKKLF	TRGV7	.	TRGJ1	14	-1	-1	21
8	9.957431978292798E-5	TGTGCCACCTGGGACATTTATTATAAGAAACTCTTT	CATWDIYYKKLF	TRGV5	.	TRGJ1	15	-1	-1	17
8	9.957431978292798E-5	TGTGCCACCTGGGACACGGATTATAAGAAACTCTTT	CATWDTDYKKLF	TRGV3	.	TRGJ1	15	-1	-1	19
8	9.957431978292798E-5	TGTGCCACCTGGGACAGCTATTATAAGAAACTCTTT	CATWDSYYKKLF	TRGV3	.	TRGJ1	16	-1	-1	18
8	9.957431978292798E-5	TGTGCCACCTGGGACAGGCTAAGTTTGAAACTCTTT	CATWDRLSLKLF	TRGV7	.	TRGJ1	18	-1	-1	26
8	9.957431978292798E-5	TGTGCCACCTGGGACAGGCCTGATAAGAAACTCTTT	CATWDRPDKKLF	TRGV5	.	TRGJ1	21	-1	-1	22
8	9.957431978292798E-5	TGTGCCACCTGGGACAGGCCCTTTAAGAAACTCTTT	CATWDRPFKKLF	TRGV3	.	TRGJ1	19	-1	-1	23
8	9.957431978292798E-5	TGTGCCACCTGGGACAGGCCGGAGGAGAAACTCTTT	CATWDRPEEKLF	TRGV3	.	TRGJ1	19	-1	-1	25
8	9.957431978292798E-5	TGTGCCACCTGGGACAGGCGTTGTAAGAAACTCTTT	CATWDRRCKKLF	TRGV5	.	TRGJ1	18	-1	-1	20
8	9.957431978292798E-5	TGTGCCACCTGGGACAGGCGGGGAAAGAAACTCTTT	CATWDRRGKKLF	TRGV7	.	TRGJ1	18	-1	-1	24
8	9.957431978292798E-5	TGTGCCACCTGGGACAGGCGAGACGGGAAACTCTTT	CATWDRRDGKLF	TRGV7	.	TRGJ1	18	-1	-1	26
8	9.957431978292798E-5	TGTGCCACCTGGGAGGGCTATTATAAGAAACTCTTT	CATWEGYYKKLF	TRGV8	.	TRGJ1	13	-1	-1	18
8	9.957431978292798E-5	TGTGCCACCGGATCAAATTATTATAAGAAACTCTTT	CATGSNYYKKLF	TRGV4	.	TRGJ1	8	-1	-1	12
8	9.957431978292798E-5	TGTGCCACGATGGCGAATTATTATAAGAAACTCTTT	CATMANYYKKLF	TRGV4	.	TRGJ1	7	-1	-1	13
8	9.957431978292798E-5	TGTGCTGCGTCCACTGGTTGGTTCAAGATATTT	CAASTGWFKIF	TRGV10	.	TRGJP1	9	-1	-1	10
8	9.957431978292798E-5	TGTGCTGCGTGGGATTTTAAAAAGAAACTCTTT	CAAWDFKKKLF	TRGV10	.	TRGJ1	15	-1	-1	21
8	9.957431978292798E-5	TGTGCTGCGTGGGATACGGGGTTCAAGATATTT	CAAWDTGFKIF	TRGV10	.	TRGJP1	17	-1	-1	19
8	9.957431978292798E-5	TGTGCCTCCTGGAATTATTATAAGAAACTCTTT	CASWNYYKKLF	TRGV3	.	TRGJ1	11	-1	-1	11
8	9.957431978292798E-5	TGTGCCACCTTGAGTTATTATAAGAAACTCTTT	CATLSYYKKLF	TRGV8	.	TRGJ1	9	-1	-1	11
8	9.957431978292798E-5	TGTGCCACCTTAAAGGGTTATAAGAAACTCTTT	CATLKGYKKLF	TRGV8	.	TRGJ1	9	-1	-1	17
8	9.957431978292798E-5	TGTGCCACCTGCCCTTATTATAAGAAACTCTTT	CATCPYYKKLF	TRGV8	.	TRGJ1	10	-1	-1	14
8	9.957431978292798E-5	TGTGCCACCTGCAGTAATTATAAGAAACTCTTT	CATCSNYKKLF	TRGV8	.	TRGJ1	10	-1	-1	16
[truncated: 4,119 more rows]
