# Supplementary material for: Dissection of the Human T-Cell Receptor γ Gene Repertoire in the Brain and Peripheral Blood Identifies Age- and Alzheimer's Disease-Associated Clonotype Profiles
Source: Front Immunol. 2020 Jan 29;11:12. doi: 10.3389/fimmu.2020.00012 (PMC7025544; doi:10.3389/fimmu.2020.00012)
Supplement: Supplementary file 5 [file Data_Sheet_2.zip › repertoires_corrected_and_decontaminated/A679.txt]

count	freq	cdr3nt	cdr3aa	v	d	j	VEnd	DStart	DEnd	JStart
7811	0.0866137366658535	TGTGCCTTGTGGGAGGTGAGTTCGGCCAAGAAACTCTTT	CALWEVSSAKKLF	TRGV9	.	TRGJ2	17	-1	-1	27
5753	0.06379321815883436	TGTGCTGCGTGGGATAGGAAGAAACTCTTT	CAAWDRKKLF	TRGV10	.	TRGJ2	14	-1	-1	18
5563	0.06168636756780732	TGTGCCTTGCCTCGTGGAACTTATAAGAAACTCTTT	CALPRGTYKKLF	TRGV9	.	TRGJ2	8	-1	-1	20
1875	0.02079128872724047	TGTGCCTTGTGGGAGGACGATACCACTGGTTGGTTCAAGATATTT	CALWEDDTTGWFKIF	TRGV9	.	TRGJP1	15	-1	-1	19
1782	0.019760040806369342	TGTGCCACCTGGGGGTATTATAAGAAACTCTTT	CATWGYYKKLF	TRGV5	.	TRGJ2	12	-1	-1	15
1299	0.014404204830232198	TGTGCTGCGTGGGAAGAACTTTCCCCCCGCTATTATAAGAAACTCTTT	CAAWEELSPRYYKKLF	TRGV10	.	TRGJ2	13	-1	-1	30
1098	0.012175378678672018	TGTGCCACCTGGGTCCTGGGACCTTATTATAAGAAACTCTTT	CATWVLGPYYKKLF	TRGV4	.	TRGJ2	12	-1	-1	23
1024	0.011354815816903594	TGTGCCTTGTGGACGTTCAAAAAGTTGGGCAAAAAAATCAAGGTATTT	CALWTFKKLGKKIKVF	TRGV9	.	TRGJP	11	-1	-1	19
898	0.009957641214433035	TGTGCCACCTGGGACGGCTTTACCACTGGTTGGTTCAAGATATTT	CATWDGFTTGWFKIF	TRGV5	.	TRGJP1	17	-1	-1	20
777	0.00861591004856845	TGTGCTGCGTGGGATTATTATAAGAAACTCTTT	CAAWDYYKKLF	TRGV10	.	TRGJ2	16	-1	-1	13
751	0.008327604178217382	TGTGCCTTGTGGGAGGTGCGGAATTATTATAAGAAACTCTTT	CALWEVRNYYKKLF	TRGV9	.	TRGJ1	18	-1	-1	20
578	0.006409261271650662	TGTGCCACCTGGGATAGTTATAAGAAACTCTTT	CATWDSYKKLF	TRGV4	.	TRGJ1	14	-1	-1	17
551	0.006109866713978399	TGTGCTGCGTGGGATACCACTGGTTGGTTCAAGATATTT	CAAWDTTGWFKIF	TRGV10	.	TRGJP1	14	-1	-1	13
526	0.005832649530948526	TGTGCCTTGTGGGATTATAAGAAACTCTTT	CALWDYKKLF	TRGV9	.	TRGJ2	13	-1	-1	13
523	0.005799383468984942	TGTGCCTTGTGGAGCCAGAGGGAGTTGGGCAAAAAAATCAAGGTATTT	CALWSQRELGKKIKVF	TRGV9	.	TRGJP	11	-1	-1	21
518	0.005743940032378967	TGTGCTGCGTGGGATGTCCAGAAACTCTTT	CAAWDVQKLF	TRGV10	.	TRGJ2	14	-1	-1	19
505	0.005599787097203433	TGTGCCTTGTGGGAGGTTACCTTTCAAGAGTTGGGCAAAAAAATCAAGGTATTT	CALWEVTFQELGKKIKVF	TRGV9	.	TRGJP	16	-1	-1	24
468	0.005189505666319221	TGTGCCTTGTGGGAGGTGCTTTCAAAGAAACTCTTT	CALWEVLSKKLF	TRGV9	.	TRGJ1	18	-1	-1	24
378	0.004191523807411678	TGTGCCTTGTGGGAGAGATCTCCGCGGACTTATTATAAGAAACTCTTT	CALWERSPRTYYKKLF	TRGV9	.	TRGJ2	14	-1	-1	26
319	0.0035372912554611784	TGTGCTGCGTGGAACCCTAATTATTATAAGAAACTCTTT	CAAWNPNYYKKLF	TRGV10	.	TRGJ2	11	-1	-1	18
279	0.0030937437626133817	TGTGCCTTGTGGGAGGTGTCTGATGAGTTGGGCAAAAAAATCAAGGTATTT	CALWEVSDELGKKIKVF	TRGV9	.	TRGJP	17	-1	-1	24
270	0.0029939455767226276	TGTGCCTTGTGGGAGGCACACTATAAGAAACTCTTT	CALWEAHYKKLF	TRGV9	.	TRGJ2	15	-1	-1	21
250	0.0027721718302987294	TGTGCCTTGGTGGTCGGATCGGGTTATAAGAAACTCTTT	CALVVGSGYKKLF	TRGV9	.	TRGJ2	12	-1	-1	23
223	0.0024727772726264663	TGTGCCTTGTGGGAGGCAGACGTTTATTATAAGAAACTCTTT	CALWEADVYYKKLF	TRGV9	.	TRGJ2	15	-1	-1	23
217	0.002406245148699297	TGTGCCTTGTGGGAGGTGCCAGAGTTGGGCAAAAAAATCAAGGTATTT	CALWEVPELGKKIKVF	TRGV9	.	TRGJP	18	-1	-1	17
212	0.0023508017120933223	TGTGCCACCTGGGACGGGCGATATAAGAAACTCTTT	CATWDGRYKKLF	TRGV2	.	TRGJ2	18	-1	-1	21
204	0.002262092213523763	TGTGCCACCGGTCACCACACTGGTTGGTTCAAGATATTT	CATGHHTGWFKIF	TRGV8	.	TRGJP1	8	-1	-1	17
196	0.0021733827149542037	TGTGCTGCGTGGGATTTTAGGACCACTGGTTGGTTCAAGATATTT	CAAWDFRTTGWFKIF	TRGV10	.	TRGJP1	15	-1	-1	21
193	0.002140116652990619	TGTGCCTTGTGGGAGGTGTGGGAGTTGGGCAAAAAAATCAAGGTATTT	CALWEVWELGKKIKVF	TRGV9	.	TRGJP	17	-1	-1	21
176	0.0019516089685303053	TGTGCCTTGTGGGAGGGAACCAATTATTATAAGAAACTCTTT	CALWEGTNYYKKLF	TRGV9	.	TRGJ1	15	-1	-1	21
171	0.0018961655319243308	TGTGCTGCGTGGGATGATACCACTGGTTGGTTCAAGATATTT	CAAWDDTTGWFKIF	TRGV10	.	TRGJP1	14	-1	-1	8
169	0.001873988157281941	TGTGCCACCTGGGACAGGCCGGGGCTCTTT	CATWDRPGLF	TRGV3	.	TRGJ1	19	-1	-1	24
162	0.0017963673460335765	TGTGCCACCTGGGACAGGCTTAATTATAAGAAACTCTTT	CATWDRLNYKKLF	TRGV3	.	TRGJ1	18	-1	-1	22
157	0.001740923909427602	TGTGCCATCTACGGGACGGGTTATTATAAGAAACTCTTT	CAIYGTGYYKKLF	TRGV4	.	TRGJ2	19	-1	-1	20
155	0.0017187465347852122	TGTGCTGCGTGGGATTCGGTGGGACTCTTT	CAAWDSVGLF	TRGV10	.	TRGJ1	15	-1	-1	23
153	0.0016965691601428224	TGTGCCACCTGGGACAGGCCGGGTTATTATAAGAAACTCTTT	CATWDRPGYYKKLF	TRGV5	.	TRGJ1	19	-1	-1	23
153	0.0016965691601428224	TGTGCTGCGTGCCTTTATTATAAGAAACTCTTT	CAACLYYKKLF	TRGV10	.	TRGJ1	10	-1	-1	14
147	0.0016300370362156529	TGTGCCTTGTGGGAGGCCCCTCATAAGAAACTCTTT	CALWEAPHKKLF	TRGV9	.	TRGJ1	15	-1	-1	22
140	0.0015524162249672883	TGTGCTGCGTGGGAACATACCACTGGTTGGTTCAAGATATTT	CAAWEHTTGWFKIF	TRGV10	.	TRGJP1	13	-1	-1	16
139	0.0015413275376460935	TGTGCCACCTGGGACGGGCCGGATTATAAGAAACTCTTT	CATWDGPDYKKLF	TRGV2	.	TRGJ1	19	-1	-1	22
135	0.0014969727883613138	TGTGCCACCTGGGACGGGCCTCGGGTTAAGAAACTCTTT	CATWDGPRVKKLF	TRGV2	.	TRGJ2	19	-1	-1	26
131	0.001452618039076534	TGTGCTGCGTGGGGCAATAAGAAACTCTTT	CAAWGNKKLF	TRGV10	.	TRGJ2	12	-1	-1	16
130	0.0014415293517553393	TGTGCCACCTGGGATTTCCCGTATTATAAGAAACTCTTT	CATWDFPYYKKLF	TRGV5	.	TRGJ1	13	-1	-1	21
129	0.0014304406644341443	TGTGCCTTGTGGGAGGTGATCGCTTATTATAAGAAACTCTTT	CALWEVIAYYKKLF	TRGV9	.	TRGJ1	17	-1	-1	23
127	0.0014082632897917545	TGTGCCACCTGGGATTATAAGAAACTCTTT	CATWDYKKLF	TRGV4	.	TRGJ1	14	-1	-1	13
111	0.0012308442926526359	TGTGCTGCGTGGGATCTCGCCACTGGTTGGTTCAAGATATTT	CAAWDLATGWFKIF	TRGV10	.	TRGJP1	14	-1	-1	19
111	0.0012308442926526359	TGTGCTGCGTGGGTCACTGGTTGGTTCAAGATATTT	CAAWVTGWFKIF	TRGV10	.	TRGJP1	12	-1	-1	14
107	0.0011864895433678561	TGTGCCACCTGGGATGTTTGCCTTTATTATAAGAAACTCTTT	CATWDVCLYYKKLF	TRGV4	.	TRGJ1	15	-1	-1	23
107	0.0011864895433678561	TGTGCCACCTGGGACAGGCCTGGGAAACTCTTT	CATWDRPGKLF	TRGV3	.	TRGJ1	21	-1	-1	23
106	0.0011754008560466611	TGTGCCACCTGGGACAGGCCTAATCTTTATTATAAGAAACTCTTT	CATWDRPNLYYKKLF	TRGV3	.	TRGJ1	20	-1	-1	26
106	0.0011754008560466611	TGTGCTGCGTGGGATTATAAGAAACTCTTT	CAAWDYKKLF	TRGV10	.	TRGJ1	16	-1	-1	13
105	0.0011643121687254664	TGTGCCACCTGGGACGGACCGCCTTATTATAAGAAACTCTTT	CATWDGPPYYKKLF	TRGV2	.	TRGJ2	19	-1	-1	23
101	0.0011199574194406866	TGTGCCTTGTGGGACCAACAAGAGTTGGGCAAAAAAATCAAGGTATTT	CALWDQQELGKKIKVF	TRGV9	.	TRGJP	13	-1	-1	18
99	0.0010977800447982968	TGTGCCACCTGGGACGGGCTCGATTATAAGAAACTCTTT	CATWDGLDYKKLF	TRGV2	.	TRGJ1	21	-1	-1	22
98	0.0010866913574771018	TGTGCTGCGTGGGATCTCGATTCGAATTATTATAAGAAACTCTTT	CAAWDLDSNYYKKLF	TRGV10	.	TRGJ1	14	-1	-1	19
96	0.001064513982834712	TGTGCCTTGTGGGAGGAAAAAGAGTTGGGCAAAAAAATCAAGGTATTT	CALWEEKELGKKIKVF	TRGV9	.	TRGJP	15	-1	-1	19
96	0.001064513982834712	TGTGCCACCTGGGATATCCGAAATTATTATAAGAAACTCTTT	CATWDIRNYYKKLF	TRGV8	.	TRGJ1	15	-1	-1	21
96	0.001064513982834712	TGTGCCACCTGGGCTGCAGGGGGTTGGTTCAAGATATTT	CATWAAGGWFKIF	TRGV3	.	TRGJP1	12	-1	-1	21
95	0.001053425295513517	TGTGCCTTGTGGGAGGTGAATCAGGAGTTGGGCAAAAAAATCAAGGTATTT	CALWEVNQELGKKIKVF	TRGV9	.	TRGJP	17	-1	-1	21
95	0.001053425295513517	TGTGCCTTGTTTAAGGAACTCTTT	CALFKELF	TRGV9	.	TRGJ1	9	-1	-1	11
93	0.0010312479208711273	TGTGCTGCGTGGGACCATAAGAAACTCTTT	CAAWDHKKLF	TRGV10	.	TRGJ1	13	-1	-1	16
92	0.0010201592335499323	TGTGCCTTGTGGGAGGTGCTTTATAAGAAACTCTTT	CALWEVLYKKLF	TRGV9	.	TRGJ1	18	-1	-1	20
91	0.0010090705462287375	TGTGCCTTGTGGGGGGCGAATTATTATAAGAAACTCTTT	CALWGANYYKKLF	TRGV9	.	TRGJ1	15	-1	-1	16
90	9.979818589075425E-4	TGTGCCTTGTGGGAGTCGCGGGAGTTGGGCAAAAAAATCAAGGTATTT	CALWESRELGKKIKVF	TRGV9	.	TRGJP	14	-1	-1	21
90	9.979818589075425E-4	TGTGCCTTGTGGGAAGCCTCTGAGTTGGGCAAAAAAATCAAGGTATTT	CALWEASELGKKIKVF	TRGV9	.	TRGJP	13	-1	-1	21
89	9.868931715863475E-4	TGTGCTGCGTGGGATAATTATTATAAGAAACTCTTT	CAAWDNYYKKLF	TRGV10	.	TRGJ1	14	-1	-1	15
88	9.758044842651526E-4	TGTGCTGCGTGGGATTATGCCACCACTGGTTGGTTCAAGATATTT	CAAWDYATTGWFKIF	TRGV10	.	TRGJP1	16	-1	-1	21
88	9.758044842651526E-4	TGTGCTGCGTGGGATTCCCGGGAACTCTTT	CAAWDSRELF	TRGV10	.	TRGJ2	15	-1	-1	22
87	9.647157969439578E-4	TGTGCTGCGTGCCCCTTAGGGCTCTTT	CAACPLGLF	TRGV10	.	TRGJ1	10	-1	-1	21
84	9.31449734980373E-4	TGTGCCACACCACAGGCTGGTTGGTTCAAGATATTT	CATPQAGWFKIF	TRGV4	.	TRGJP1	7	-1	-1	16
84	9.31449734980373E-4	TGTGCTGCGTGGGATTGTTATAAGAAACTCTTT	CAAWDCYKKLF	TRGV10	.	TRGJ1	15	-1	-1	13
83	9.203610476591781E-4	TGTGCCTTGTGGGAGGAAGAGTTGGGCAAAAAAATCAAGGTATTT	CALWEEELGKKIKVF	TRGV9	.	TRGJP	15	-1	-1	16
82	9.092723603379832E-4	TGTGCCACCTGGGATGATTTATCCCAAAGGAATTATTATAAGAAACTCTTT	CATWDDLSQRNYYKKLF	TRGV4	.	TRGJ1	15	-1	-1	29
82	9.092723603379832E-4	TGTGCTGCGTGGGATCCTAAGAAACTCTTT	CAAWDPKKLF	TRGV10	.	TRGJ1	14	-1	-1	17
80	8.870949856955933E-4	TGTGCTGCGTGGGATTACTCTGAACTCTTT	CAAWDYSELF	TRGV10	.	TRGJ1	17	-1	-1	22
77	8.538289237320086E-4	TGTGCTGCGTGGGACTCGGCGAAACTCTTT	CAAWDSAKLF	TRGV10	.	TRGJ1	13	-1	-1	20
77	8.538289237320086E-4	TGTGCTGCGTGCTCCAAACTCTTT	CAACSKLF	TRGV10	.	TRGJ1	10	-1	-1	15
76	8.427402364108137E-4	TGTGCTGCGTGGGATTCGGAACTCTTT	CAAWDSELF	TRGV10	.	TRGJ1	15	-1	-1	19
75	8.316515490896188E-4	TGTGCTGCGTGGGATTTTGACAATACCACTGGTTGGTTCAAGATATTT	CAAWDFDNTTGWFKIF	TRGV10	.	TRGJP1	15	-1	-1	22
74	8.205628617684238E-4	TGTGCTGCGTGGGATTCTCGGGCGAAACTCTTT	CAAWDSRAKLF	TRGV10	.	TRGJ1	15	-1	-1	23
72	7.98385487126034E-4	TGTGCTGCGTGGGATTATACCACTGGTTGGTTCAAGATATTT	CAAWDYTTGWFKIF	TRGV10	.	TRGJP1	16	-1	-1	8
71	7.87296799804839E-4	TGTGCCACCTGGGACTCGGGGAGTTATTATAAGAAACTCTTT	CATWDSGSYYKKLF	TRGV2	.	TRGJ1	14	-1	-1	20
70	7.762081124836442E-4	TGTGCTGCGTGGGATCCTTTACCACTCTTT	CAAWDPLPLF	TRGV10	.	TRGJ1	14	-1	-1	23
69	7.651194251624493E-4	TGTGCCTTGTGGGAACAAGAGTTGGGCAAAAAAATCAAGGTATTT	CALWEQELGKKIKVF	TRGV9	.	TRGJP	13	-1	-1	15
69	7.651194251624493E-4	TGTGCTGCGTGGGAAAATTATTATAAGAAACTCTTT	CAAWENYYKKLF	TRGV10	.	TRGJ1	13	-1	-1	15
69	7.651194251624493E-4	TGTGCTGCGTGGGGCGGGAAACTCTTT	CAAWGGKLF	TRGV10	.	TRGJ1	12	-1	-1	17
68	7.540307378412544E-4	TGTGCTGCGTGGGATTCCGGAGGCAATAAGAAACTCTTT	CAAWDSGGNKKLF	TRGV10	.	TRGJ1	18	-1	-1	25
68	7.540307378412544E-4	TGTGCCACCTGGGATACCACTGGTTGGTTCAAGATATTT	CATWDTTGWFKIF	TRGV8	.	TRGJP1	15	-1	-1	13
67	7.429420505200594E-4	TGTGCCACCTGGGACAGGCGAAATAAGAAACTCTTT	CATWDRRNKKLF	TRGV3	.	TRGJ1	18	-1	-1	22
67	7.429420505200594E-4	TGTGCCACCTGGGAATTCCTTTATAAGAAACTCTTT	CATWEFLYKKLF	TRGV5	.	TRGJ1	13	-1	-1	20
67	7.429420505200594E-4	TGTGCTGCGTGGATCGGTTGGTTCAAGATATTT	CAAWIGWFKIF	TRGV10	.	TRGJP1	11	-1	-1	15
67	7.429420505200594E-4	TGTGCTGCGTGGGATTATCAGAAACTCTTT	CAAWDYQKLF	TRGV10	.	TRGJ2	16	-1	-1	13
67	7.429420505200594E-4	TGTGCTGCGTGTTGGTTCAAGATATTT	CAACWFKIF	TRGV10	.	TRGJP1	10	-1	-1	10
66	7.318533631988645E-4	TGTGCTGCGTGGGATTACGGTACCACTGGTTGGTTCAAGATATTT	CAAWDYGTTGWFKIF	TRGV10	.	TRGJP1	18	-1	-1	20
66	7.318533631988645E-4	TGTGCCTTGGTACCCGATAAGAAACTCTTT	CALVPDKKLF	TRGV9	.	TRGJ2	8	-1	-1	16
65	7.207646758776696E-4	TGTGCCACCTGGGACCACACTAAGAAACTCTTT	CATWDHTKKLF	TRGV3	.	TRGJ1	14	-1	-1	20
65	7.207646758776696E-4	TGTGCCTTGTGGGAGGATAAGAAACTCTTT	CALWEDKKLF	TRGV9	.	TRGJ1	15	-1	-1	16
63	6.985873012352797E-4	TGTGCTGCGTGGGATCGTCGGAAGAAACTCTTT	CAAWDRRKKLF	TRGV10	.	TRGJ1	14	-1	-1	21
63	6.985873012352797E-4	TGTGCTGCTGTGGAGAAACTCTTT	CAAVEKLF	TRGV10	.	TRGJ1	12	-1	-1	13
62	6.874986139140849E-4	TGTGCTGCGTGGGGAAATTATTATAAGAAACTCTTT	CAAWGNYYKKLF	TRGV10	.	TRGJ1	12	-1	-1	15
62	6.874986139140849E-4	TGTGCTGCGTGGGATCGATATTATAAGAAACTCTTT	CAAWDRYYKKLF	TRGV10	.	TRGJ1	14	-1	-1	18
62	6.874986139140849E-4	TGTGCCTTGTGGTGGGGGGCTAAGAAACTCTTT	CALWWGAKKLF	TRGV9	.	TRGJ1	11	-1	-1	20
61	6.7640992659289E-4	TGTGCTGCGTGGGATAAGAATTATTATAAGAAACTCTTT	CAAWDKNYYKKLF	TRGV10	.	TRGJ1	14	-1	-1	17
61	6.7640992659289E-4	TGTGCTGCGTGGGATTATGGTTGGTTCAAGATATTT	CAAWDYGWFKIF	TRGV10	.	TRGJP1	16	-1	-1	17
61	6.7640992659289E-4	TGTGCTGCGTGGGATTCCCAGAAACTCTTT	CAAWDSQKLF	TRGV10	.	TRGJ1	15	-1	-1	19
60	6.65321239271695E-4	TGTGCCTTGTGGGAGGTGGACGAGTTGGGCAAAAAAATCAAGGTATTT	CALWEVDELGKKIKVF	TRGV9	.	TRGJP	20	-1	-1	21
60	6.65321239271695E-4	TGTGCTGCGTGGGATTGGAAACTCTTT	CAAWDWKLF	TRGV10	.	TRGJ1	15	-1	-1	17
60	6.65321239271695E-4	TGTGCTGTTAATACCCCGTATAAGAAACTCTTT	CAVNTPYKKLF	TRGV10	.	TRGJ2	6	-1	-1	18
59	6.542325519505001E-4	TGTGCTGCGCGTTCCCAACGGGGGCTTGCGTTCAAGATATTT	CAARSQRGLAFKIF	TRGV10	.	TRGJP1	8	-1	-1	25
59	6.542325519505001E-4	TGTGCTGCGTTGGGAGGTTGGTTCAAGATATTT	CAALGGWFKIF	TRGV10	.	TRGJP1	14	-1	-1	15
59	6.542325519505001E-4	TGTGCTGCGTGTGGGGTAGGGCTCTTT	CAACGVGLF	TRGV10	.	TRGJ1	10	-1	-1	21
59	6.542325519505001E-4	TGTGCCTTGTGGGATAAGAAACTCTTT	CALWDKKLF	TRGV9	.	TRGJ1	13	-1	-1	13
58	6.431438646293052E-4	TGTGCCACCTGGGACGGACCGAATTATTATAAGAAACTCTTT	CATWDGPNYYKKLF	TRGV2	.	TRGJ1	19	-1	-1	19
58	6.431438646293052E-4	TGTGCTGCGTGGGATCCTTTAGTGGGGAAGAAACTCTTT	CAAWDPLVGKKLF	TRGV10	.	TRGJ1	14	-1	-1	27
58	6.431438646293052E-4	TGTGCTGCGTGGCCAGGGGAGAAACTCTTT	CAAWPGEKLF	TRGV10	.	TRGJ2	11	-1	-1	19
58	6.431438646293052E-4	TGTGCTGGGCTAGATAAGAAACTCTTT	CAGLDKKLF	TRGV10	.	TRGJ2	6	-1	-1	13
58	6.431438646293052E-4	TGTGCTGTGAAACTCTTT	CAVKLF	TRGV10	.	TRGJ1	6	-1	-1	8
57	6.320551773081102E-4	TGTGCCACCTGGGGATTCTCGAATTATTATAAGAAACTCTTT	CATWGFSNYYKKLF	TRGV3	.	TRGJ2	12	-1	-1	18
57	6.320551773081102E-4	TGTGCTGCGGGAGATACCACTGGTTGGTTCAAGATATTT	CAAGDTTGWFKIF	TRGV10	.	TRGJP1	14	-1	-1	13
57	6.320551773081102E-4	TGTGCTGCGTGGGATTTTAAGAAACTCTTT	CAAWDFKKLF	TRGV10	.	TRGJ1	15	-1	-1	13
56	6.209664899869153E-4	TGTGCTGCGTGGGAGGGGCACCTTCGGTGCGCTTATAAGAAACTCTTT	CAAWEGHLRCAYKKLF	TRGV10	.	TRGJ1	13	-1	-1	32
56	6.209664899869153E-4	TGTGCCTTGTGGGAGGTGCTTGGTTGGTTCAAGATATTT	CALWEVLGWFKIF	TRGV9	.	TRGJP1	18	-1	-1	20
56	6.209664899869153E-4	TGTGCTGCGTGGGTAGGTTGGTTCAAGATATTT	CAAWVGWFKIF	TRGV10	.	TRGJP1	12	-1	-1	15
56	6.209664899869153E-4	TGTGCTGCGTGGGATCTGAAGAAACTCTTT	CAAWDLKKLF	TRGV10	.	TRGJ1	14	-1	-1	18
56	6.209664899869153E-4	TGTGCGGGCTGGTTCAAGATATTT	CAGWFKIF	TRGV10	.	TRGJP1	4	-1	-1	6
56	6.209664899869153E-4	TGTGCTGCGTGGGATGGGGAGAGGGAGAAACTCTTT	CAAWDGEREKLF	TRGV10	.	TRGJ1	14	-1	-1	25
55	6.098778026657204E-4	TGTGCCTTGTGGGAGGCTAAAGAGTTGGGCAAAAAAATCAAGGTATTT	CALWEAKELGKKIKVF	TRGV9	.	TRGJP	15	-1	-1	19
55	6.098778026657204E-4	TGTGCTGCGTCGGTAGGGCCCAGTGATTGGATCAAGACGTTT	CAASVGPSDWIKTF	TRGV10	.	TRGJP2	12	-1	-1	21
55	6.098778026657204E-4	TGTGCTGCGTGGGATTGTTACATTGGTTGGTTCAAGATATTT	CAAWDCYIGWFKIF	TRGV10	.	TRGJP1	15	-1	-1	20
55	6.098778026657204E-4	TGTGCTGCGGGAGGGGGTTGGTTCAAGATATTT	CAAGGGWFKIF	TRGV10	.	TRGJP1	8	-1	-1	15
55	6.098778026657204E-4	TGTGCTGGCCCGCCTTATTATAAGAAACTCTTT	CAGPPYYKKLF	TRGV10	.	TRGJ1	6	-1	-1	14
55	6.098778026657204E-4	TGTGCTGCGTGGTTGGGGGAACTCTTT	CAAWLGELF	TRGV10	.	TRGJ1	11	-1	-1	19
55	6.098778026657204E-4	TGTGCTGCGTGGAAGGAGAAACTCTTT	CAAWKEKLF	TRGV10	.	TRGJ1	11	-1	-1	16
54	5.987891153445256E-4	TGTGCTGCGTGGGAACTCCCAACCACTGGTTGGTTCAAGATATTT	CAAWELPTTGWFKIF	TRGV10	.	TRGJP1	13	-1	-1	21
54	5.987891153445256E-4	TGTGCTGCGTGGGACCATACCACTGGTTGGTTCAAGATATTT	CAAWDHTTGWFKIF	TRGV10	.	TRGJP1	13	-1	-1	16
54	5.987891153445256E-4	TGTGCCTTGTGGGAGGTGCGCTATTATAAGAAACTCTTT	CALWEVRYYKKLF	TRGV9	.	TRGJ1	18	-1	-1	21
54	5.987891153445256E-4	TGTGCTGCGTTCTCGCGTGATTGGATCAAGACGTTT	CAAFSRDWIKTF	TRGV10	.	TRGJP2	9	-1	-1	16
54	5.987891153445256E-4	TGTGCTGCGTGGGTTCGGTGGGATAAGAAACTCTTT	CAAWVRWDKKLF	TRGV10	.	TRGJ1	12	-1	-1	22
54	5.987891153445256E-4	TGTGCTGCGTCCCTCAAAAATAAGAAACTCTTT	CAASLKNKKLF	TRGV10	.	TRGJ1	9	-1	-1	19
54	5.987891153445256E-4	TGTGCTGCGTGGGATTACGGGAAACTCTTT	CAAWDYGKLF	TRGV10	.	TRGJ1	18	-1	-1	20
53	5.877004280233306E-4	TGTGCTGCGTGGGATTCCGATAAACCGAATTATTATAAGAAACTCTTT	CAAWDSDKPNYYKKLF	TRGV10	.	TRGJ1	25	-1	-1	19
53	5.877004280233306E-4	TGTGCTGCGTGGGATCTTGCCACTGGTTGGTTCAAGATATTT	CAAWDLATGWFKIF	TRGV10	.	TRGJP1	14	-1	-1	19
53	5.877004280233306E-4	TGTGCTGCGTGTTATACCACTGGTTGGTTCAAGATATTT	CAACYTTGWFKIF	TRGV10	.	TRGJP1	10	-1	-1	12
53	5.877004280233306E-4	TGTGCTGCGTGGGATTACCCCCCTCATAAGAAACTCTTT	CAAWDYPPHKKLF	TRGV10	.	TRGJ1	17	-1	-1	25
53	5.877004280233306E-4	TGTGCCTTGTGGGAGGTGAATTATTATAAGAAACTCTTT	CALWEVNYYKKLF	TRGV9	.	TRGJ1	17	-1	-1	17
53	5.877004280233306E-4	TGTGCCACCTGGGATAGCAGGCATTATAAGAAACTCTTT	CATWDSRHYKKLF	TRGV8	.	TRGJ1	16	-1	-1	22
53	5.877004280233306E-4	TGTGCTGCGTGGGATTTGGGTTATAAGAAACTCTTT	CAAWDLGYKKLF	TRGV10	.	TRGJ1	15	-1	-1	20
53	5.877004280233306E-4	TGTGCTGCGTGGGATTTGGATTATAAGAAACTCTTT	CAAWDLDYKKLF	TRGV10	.	TRGJ1	15	-1	-1	19
53	5.877004280233306E-4	TGTGCTGCGAGTTATTATAAGAAACTCTTT	CAASYYKKLF	TRGV10	.	TRGJ1	8	-1	-1	7
53	5.877004280233306E-4	TGTGCCTTGTGGGAGGGGAATTATTATAAGAAACTCTTT	CALWEGNYYKKLF	TRGV9	.	TRGJ1	15	-1	-1	17
52	5.766117407021357E-4	TGTGCCTTGTGGGAGTTCCTCACTGGTTGGTTCAAGATATTT	CALWEFLTGWFKIF	TRGV9	.	TRGJP1	14	-1	-1	20
52	5.766117407021357E-4	TGTGCTGCGAGGGATACCACTGGTTGGTTCAAGATATTT	CAARDTTGWFKIF	TRGV10	.	TRGJP1	14	-1	-1	13
52	5.766117407021357E-4	TGTGCTGCGTGGGATGGCGTGTGGAGGAAACTCTTT	CAAWDGVWRKLF	TRGV10	.	TRGJ1	14	-1	-1	26
52	5.766117407021357E-4	TGTGCTGCGTGGGATGACGAAGGGGAGAAACTCTTT	CAAWDDEGEKLF	TRGV10	.	TRGJ1	18	-1	-1	25
52	5.766117407021357E-4	TGTGCTGCGGGGCGGATAGGTTGGTTCAAGATATTT	CAAGRIGWFKIF	TRGV10	.	TRGJP1	11	-1	-1	18
51	5.655230533809408E-4	TGTGCTGCGTGTCGCTTAGTGAGGAGTAGTGATTGGATCAAGACGTTT	CAACRLVRSSDWIKTF	TRGV10	.	TRGJP2	10	-1	-1	24
51	5.655230533809408E-4	TGTGCTGCGTGGGACCCAGGGCCCTCCCCGAGGGATAAGAAACTCTTT	CAAWDPGPSPRDKKLF	TRGV10	.	TRGJ1	13	-1	-1	34
51	5.655230533809408E-4	TGTGCTGCGTGGGTCGGTTGGTTCAAGATATTT	CAAWVGWFKIF	TRGV10	.	TRGJP1	12	-1	-1	15
51	5.655230533809408E-4	TGTGCTATTACCACTGGTTGGTTCAAGATATTT	CAITTGWFKIF	TRGV10	.	TRGJP1	5	-1	-1	1
51	5.655230533809408E-4	TGTGCTGAGACACCCGTTAAGAAACTCTTT	CAETPVKKLF	TRGV10	.	TRGJ1	6	-1	-1	17
51	5.655230533809408E-4	TGTGCTGCGTGGGATAGGGTCCTCTTT	CAAWDRVLF	TRGV10	.	TRGJ2	14	-1	-1	21
51	5.655230533809408E-4	TGTGCCACCTGGGACGGTTATTATAAGAAACTCTTT	CATWDGYYKKLF	TRGV2	.	TRGJ1	16	-1	-1	17
50	5.544343660597458E-4	TGTGCCTTGTGGGAGGTAGCCGAGTTGGGCAAAAAAATCAAGGTATTT	CALWEVAELGKKIKVF	TRGV9	.	TRGJP	16	-1	-1	21
49	5.433456787385509E-4	TGTGCCTTGTGGGAGACGCAAGAGTTGGGCAAAAAAATCAAGGTATTT	CALWETQELGKKIKVF	TRGV9	.	TRGJP	14	-1	-1	17
49	5.433456787385509E-4	TGTGCTGCGTGGGGGGGTACCACTGGTTGGTTCAAGATATTT	CAAWGGTTGWFKIF	TRGV10	.	TRGJP1	12	-1	-1	17
49	5.433456787385509E-4	TGTGCTGCGTGGGATTATAAAGGCCCCCCCAAGAAACTCTTT	CAAWDYKGPPKKLF	TRGV10	.	TRGJ1	16	-1	-1	30
49	5.433456787385509E-4	TGTGCCTTGTGGGACTCCGCCACTGGTTGGTTCAAGATATTT	CALWDSATGWFKIF	TRGV9	.	TRGJP1	13	-1	-1	19
49	5.433456787385509E-4	TGTGCTGCGTGGGCCCCCAAGAAACTCTTT	CAAWAPKKLF	TRGV10	.	TRGJ1	12	-1	-1	18
49	5.433456787385509E-4	TGTGCTGCGTGGGATCGTTATTATAAGAAACTCTTT	CAAWDRYYKKLF	TRGV10	.	TRGJ1	14	-1	-1	17
48	5.32256991417356E-4	TGTGCTGCGTGGGATTATCTCTGGTTCAAGATATTT	CAAWDYLWFKIF	TRGV10	.	TRGJP1	16	-1	-1	21
48	5.32256991417356E-4	TGTGCTGCGTGGGACAGTAGTAATAAGAAACTCTTT	CAAWDSSNKKLF	TRGV10	.	TRGJ1	13	-1	-1	22
48	5.32256991417356E-4	TGTGCTGCGTGGTCTGGTTGGTTCAAGATATTT	CAAWSGWFKIF	TRGV10	.	TRGJP1	11	-1	-1	13
48	5.32256991417356E-4	TGTGCTGCGTGGACTGGTTGGTTCAAGATATTT	CAAWTGWFKIF	TRGV10	.	TRGJP1	11	-1	-1	12
48	5.32256991417356E-4	TGTGCCTTGTGGGCCCCTAAGAAACTCTTT	CALWAPKKLF	TRGV9	.	TRGJ2	12	-1	-1	17
48	5.32256991417356E-4	TGTGCTGCGTGGGTAACTGGTTGGTTCAAGATATTT	CAAWVTGWFKIF	TRGV10	.	TRGJP1	12	-1	-1	15
47	5.211683040961611E-4	TGTGCTGCGTGGGACCCTAAGATTCATACCACTGGTTGGTTCAAGATATTT	CAAWDPKIHTTGWFKIF	TRGV10	.	TRGJP1	13	-1	-1	25
47	5.211683040961611E-4	TGTGCTGCGTGGGATTATTTCGCCACTGGTTGGTTCAAGATATTT	CAAWDYFATGWFKIF	TRGV10	.	TRGJP1	16	-1	-1	22
47	5.211683040961611E-4	TGTGCTGCGTGGGACCGAAATACCACTGGTTGGTTCAAGATATTT	CAAWDRNTTGWFKIF	TRGV10	.	TRGJP1	13	-1	-1	19
47	5.211683040961611E-4	TGTGCCTTGTGGAAACAAGAGTTGGGCAAAAAAATCAAGGTATTT	CALWKQELGKKIKVF	TRGV9	.	TRGJP	11	-1	-1	15
47	5.211683040961611E-4	TGTGCTGCGTGGGATAGACCGCTTGGTTGGTTCAAGATATTT	CAAWDRPLGWFKIF	TRGV10	.	TRGJP1	14	-1	-1	8
47	5.211683040961611E-4	TGTGCCACCTCATATACCACTGGTTGGTTCAAGATATTT	CATSYTTGWFKIF	TRGV2	.	TRGJP1	9	-1	-1	11
47	5.211683040961611E-4	TGTGCTGCGTGGGATAGGAATTATAAGAAACTCTTT	CAAWDRNYKKLF	TRGV10	.	TRGJ1	14	-1	-1	19
47	5.211683040961611E-4	TGTGCCTTGTGGGAGGCTTATTATAAGAAACTCTTT	CALWEAYYKKLF	TRGV9	.	TRGJ1	15	-1	-1	17
47	5.211683040961611E-4	TGTGCCTTGTGGGAGCCTCGCCCACTCTTT	CALWEPRPLF	TRGV9	.	TRGJ1	14	-1	-1	23
47	5.211683040961611E-4	TGTGCTGCGTGGAGTAAGAAACTCTTT	CAAWSKKLF	TRGV10	.	TRGJ1	11	-1	-1	14
47	5.211683040961611E-4	TGTGCTGCGTGGGATTTACTCTTT	CAAWDLLF	TRGV10	.	TRGJ1	15	-1	-1	17
47	5.211683040961611E-4	TGTGCCACCTGGGATGGGCTCTTT	CATWDGLF	TRGV3	.	TRGJ1	13	-1	-1	18
46	5.100796167749661E-4	TGTGCCACCTGGGACGGGTCGGAAGAAGAGTTGGGCAAAAAAATCAAGGTATTT	CATWDGSEEELGKKIKVF	TRGV2	.	TRGJP	17	-1	-1	25
46	5.100796167749661E-4	TGTGCTGCGTGGGATTCGGAGGAGTATACCACTGGTTGGTTCAAGATATTT	CAAWDSEEYTTGWFKIF	TRGV10	.	TRGJP1	15	-1	-1	24
46	5.100796167749661E-4	TGTGCTGCGTGGGACCCCCTCCTACCCGGTTGGTTCAAGATATTT	CAAWDPLLPGWFKIF	TRGV10	.	TRGJP1	13	-1	-1	22
46	5.100796167749661E-4	TGTGCTGCGTGGGACAAGTCACGGCCAAGTTGGTTCAAGATATTT	CAAWDKSRPSWFKIF	TRGV10	.	TRGJP1	13	-1	-1	28
46	5.100796167749661E-4	TGTGCTGCGTGGGATCTGACCACTGGTTGGTTCAAGATATTT	CAAWDLTTGWFKIF	TRGV10	.	TRGJP1	14	-1	-1	8
46	5.100796167749661E-4	TGTGCTGCGTGGTACTTCACTGGTTGGTTCAAGATATTT	CAAWYFTGWFKIF	TRGV10	.	TRGJP1	11	-1	-1	17
46	5.100796167749661E-4	TGTGCTGCGTGGGACCCCTTTAGGGATAAGAAACTCTTT	CAAWDPFRDKKLF	TRGV10	.	TRGJ1	13	-1	-1	25
46	5.100796167749661E-4	TGTGCTGCGTGGGAGTTAGGTGGTTGGTTCAAGATATTT	CAAWELGGWFKIF	TRGV10	.	TRGJP1	20	-1	-1	20
46	5.100796167749661E-4	TGTGCTGCGTGCGGTTCCTATTCTAAGAAACTCTTT	CAACGSYSKKLF	TRGV10	.	TRGJ1	10	-1	-1	18
46	5.100796167749661E-4	TGTGCTGCGTGGCACACTGGTTGGTTCAAGATATTT	CAAWHTGWFKIF	TRGV10	.	TRGJP1	11	-1	-1	14
46	5.100796167749661E-4	TGTGCTGCGTGGGCCCATTATTATAAGAAACTCTTT	CAAWAHYYKKLF	TRGV10	.	TRGJ1	12	-1	-1	16
46	5.100796167749661E-4	TGTGCTGCGTGGGATCAGTATAAGAAACTCTTT	CAAWDQYKKLF	TRGV10	.	TRGJ1	14	-1	-1	18
46	5.100796167749661E-4	TGTGCCTTGTGGGAGGTGCCGCGGAAACTCTTT	CALWEVPRKLF	TRGV9	.	TRGJ1	18	-1	-1	23
46	5.100796167749661E-4	TGTGCTGCGTGGGTTAAGAAACTCTTT	CAAWVKKLF	TRGV10	.	TRGJ1	15	-1	-1	14
46	5.100796167749661E-4	TGTGCCGGCTATAAGAAACTCTTT	CAGYKKLF	TRGV10	.	TRGJ1	4	-1	-1	9
46	5.100796167749661E-4	TGTGCTGCGTGGGATTATAGGCTAAAGAAACTCTTT	CAAWDYRLKKLF	TRGV10	.	TRGJ1	16	-1	-1	24
45	4.989909294537713E-4	TGTGCCTGCTGGATTAGGCACGTCCCACGGGAGTCCACTGGTTGGTTCAAGATATTT	CACWIRHVPRESTGWFKIF	TRGV11	.	TRGJP1	25	-1	-1	34
45	4.989909294537713E-4	TGTGCTGCGTGGGAGCCCTATACCACTGGTTGGTTCAAGATATTT	CAAWEPYTTGWFKIF	TRGV10	.	TRGJP1	13	-1	-1	18
45	4.989909294537713E-4	TGTGCCACCTGGGATTTCGGATTTTATTATAAGAAACTCTTT	CATWDFGFYYKKLF	TRGV8	.	TRGJ1	14	-1	-1	23
45	4.989909294537713E-4	TGTGCTGCGTGGGATTATAAACGTTGGTTCAAGATATTT	CAAWDYKRWFKIF	TRGV10	.	TRGJP1	16	-1	-1	22
45	4.989909294537713E-4	TGTGCTGCGTGGGATTACATTGCTCATAAGAAACTCTTT	CAAWDYIAHKKLF	TRGV10	.	TRGJ2	17	-1	-1	25
45	4.989909294537713E-4	TGTGCTGCATTGGATTATAAGAAACTCTTT	CAALDYKKLF	TRGV10	.	TRGJ2	16	-1	-1	13
45	4.989909294537713E-4	TGTGCTGCGTGGGTAGGGGAACTCTTT	CAAWVGELF	TRGV10	.	TRGJ1	12	-1	-1	19
45	4.989909294537713E-4	TGTGCTGCGTGGGATGGTCGTCGTGGCTATTATAAGAAACTCTTT	CAAWDGRRGYYKKLF	TRGV10	.	TRGJ2	14	-1	-1	27
45	4.989909294537713E-4	TGTGCTGCGTGGGAACTTTATTATAAGAAACTCTTT	CAAWELYYKKLF	TRGV10	.	TRGJ2	13	-1	-1	17
44	4.879022421325763E-4	TGTGCCTTGTGGGAGTACGCACAAGAGTTGGGCAAAAAAATCAAGGTATTT	CALWEYAQELGKKIKVF	TRGV9	.	TRGJP	14	-1	-1	21
44	4.879022421325763E-4	TGTGCCTTGTGGGAGGTTCGGCAGGAGTTGGGCAAAAAAATCAAGGTATTT	CALWEVRQELGKKIKVF	TRGV9	.	TRGJP	16	-1	-1	19
44	4.879022421325763E-4	TGTGCTGCGTGGGTAGGGTCCGATACCACTGGTTGGTTCAAGATATTT	CAAWVGSDTTGWFKIF	TRGV10	.	TRGJP1	12	-1	-1	22
44	4.879022421325763E-4	TGTGCTGCGTGGGATAGGAAGAATACCACTGGTTGGTTCAAGATATTT	CAAWDRKNTTGWFKIF	TRGV10	.	TRGJP1	14	-1	-1	22
44	4.879022421325763E-4	TGTGCTGCGTGGGTCCTGGGGGGCACTGGTTGGTTCAAGATATTT	CAAWVLGGTGWFKIF	TRGV10	.	TRGJP1	12	-1	-1	23
44	4.879022421325763E-4	TGTGCCTTGTGGGAGGCGCCTCATGGTGATTGGATCAAGACGTTT	CALWEAPHGDWIKTF	TRGV9	.	TRGJP2	18	-1	-1	25
44	4.879022421325763E-4	TGTGCTGCGTGGGACGCCGTTCGATTTGATAAGAAACTCTTT	CAAWDAVRFDKKLF	TRGV10	.	TRGJ1	13	-1	-1	19
44	4.879022421325763E-4	TGTGCTGCCTATACCACTGGTTGGTTCAAGATATTT	CAAYTTGWFKIF	TRGV10	.	TRGJP1	7	-1	-1	9
44	4.879022421325763E-4	TGTGCTGCGTGGGATTACGGGTATAAGAAACTCTTT	CAAWDYGYKKLF	TRGV10	.	TRGJ1	18	-1	-1	21
44	4.879022421325763E-4	TGTGCCACCTGGGATAGTGATTGGATCAAGACGTTT	CATWDSDWIKTF	TRGV8	.	TRGJP2	16	-1	-1	14
44	4.879022421325763E-4	TGTGCTGCGTTTATTGGTTGGTTCAAGATATTT	CAAFIGWFKIF	TRGV10	.	TRGJP1	9	-1	-1	14
44	4.879022421325763E-4	TGTGAGGATTGGTTCAAGATATTT	CEDWFKIF	TRGV10	.	TRGJP1	3	-1	-1	8
44	4.879022421325763E-4	TGTGCTGCGTGGGATTGTACCACTGGTTGGTTCAAGATATTT	CAAWDCTTGWFKIF	TRGV10	.	TRGJP1	15	-1	-1	17
44	4.879022421325763E-4	TGTGCTGCGTGGGACGATTATAAGAAACTCTTT	CAAWDDYKKLF	TRGV10	.	TRGJ1	13	-1	-1	16
44	4.879022421325763E-4	TGTGCCTTGTTCTCTTGCGGGCTCTTT	CALFSCGLF	TRGV9	.	TRGJ1	9	-1	-1	21
43	4.7681355481138144E-4	TGTGCTGCGTGGGATTCCGCACTGGGTTGGTTCAAGATATTT	CAAWDSALGWFKIF	TRGV10	.	TRGJP1	18	-1	-1	19
43	4.7681355481138144E-4	TGTGCTGCGTGGGATTATGCCACTGGTTGGTTCAAGATATTT	CAAWDYATGWFKIF	TRGV10	.	TRGJP1	16	-1	-1	8
43	4.7681355481138144E-4	TGTGCTGCGTGGGATTGCCGTGGTTGGTTCAAGATATTT	CAAWDCRGWFKIF	TRGV10	.	TRGJP1	15	-1	-1	20
43	4.7681355481138144E-4	TGTGCTGCGTGGGATACCGGGGGCTATAAGAAACTCTTT	CAAWDTGGYKKLF	TRGV10	.	TRGJ1	14	-1	-1	24
43	4.7681355481138144E-4	TGTGCTGCGTGGGGTTATAAGAAACTCTTT	CAAWGYKKLF	TRGV10	.	TRGJ1	16	-1	-1	14
42	4.657248674901865E-4	TGTGCCTTGTGGGTGACCCGACAAGAGTTGGGCAAAAAAATCAAGGTATTT	CALWVTRQELGKKIKVF	TRGV9	.	TRGJP	12	-1	-1	21
42	4.657248674901865E-4	TGTGCCTTGTGGGAGCCAATTGAGTTGGGCAAAAAAATCAAGGTATTT	CALWEPIELGKKIKVF	TRGV9	.	TRGJP	14	-1	-1	21
42	4.657248674901865E-4	TGTGCTGCGTGGGTAACCACTGGTTGGTTCAAGATATTT	CAAWVTTGWFKIF	TRGV10	.	TRGJP1	12	-1	-1	15
42	4.657248674901865E-4	TGTGCTGCGTGGCCTCTTTATTATAAGAAACTCTTT	CAAWPLYYKKLF	TRGV10	.	TRGJ1	11	-1	-1	17
42	4.657248674901865E-4	TGTGCCACCTGGGACGGGCATACCACTGGTTGGTTCAAGATATTT	CATWDGHTTGWFKIF	TRGV2	.	TRGJP1	18	-1	-1	19
42	4.657248674901865E-4	TGCCGATTTCAGGAACTCTTT	CRFQELF	TRGV9	.	TRGJ1	1	-1	-1	10
41	4.546361801689916E-4	TGTGCTGCGTGGGTTTTTCATACCACTGGTTGGTTCAAGATATTT	CAAWVFHTTGWFKIF	TRGV10	.	TRGJP1	15	-1	-1	19
41	4.546361801689916E-4	TGTGCTGCGTGGATCAGGGTTTCTGGTTGGTTCAAGATATTT	CAAWIRVSGWFKIF	TRGV10	.	TRGJP1	11	-1	-1	22
41	4.546361801689916E-4	TGTGCCACCTGGGATCGACCGTCTTATTATAAGAAACTCTTT	CATWDRPSYYKKLF	TRGV8	.	TRGJ1	14	-1	-1	23
41	4.546361801689916E-4	TGTGCCCCCTGGGGCACTGGTTGGTTCAAGATATTT	CAPWGTGWFKIF	TRGV10	.	TRGJP1	4	-1	-1	14
41	4.546361801689916E-4	TGTGCTGCGTCGCCCGGTTGGTTCAAGATATTT	CAASPGWFKIF	TRGV10	.	TRGJP1	9	-1	-1	15
41	4.546361801689916E-4	TGTGCCACCTGGGATGGGCGGGGGAAACTCTTT	CATWDGRGKLF	TRGV4	.	TRGJ1	18	-1	-1	23
41	4.546361801689916E-4	TGTGCCTTGTGGAAACTCTTT	CALWKLF	TRGV9	.	TRGJ1	11	-1	-1	11
40	4.4354749284779667E-4	TGTGCTGCGTGGGATGTTTTTTTCACTGGTTGGTTCAAGATATTT	CAAWDVFFTGWFKIF	TRGV10	.	TRGJP1	14	-1	-1	23
40	4.4354749284779667E-4	TGTGCTGCGTGGGACTTATATACCACTGGTTGGTTCAAGATATTT	CAAWDLYTTGWFKIF	TRGV10	.	TRGJP1	17	-1	-1	16
40	4.4354749284779667E-4	TGTGCCACCTGGGACGGGCCGACCACTGGTTGGTTCAAGATATTT	CATWDGPTTGWFKIF	TRGV2	.	TRGJP1	19	-1	-1	21
40	4.4354749284779667E-4	TGTGCTGCGTGCCTTAATACCACTGGTTGGTTCAAGATATTT	CAACLNTTGWFKIF	TRGV10	.	TRGJP1	10	-1	-1	16
40	4.4354749284779667E-4	TGTGCTGCGTGGCCCCCGTTTACTGGTTGGTTCAAGATATTT	CAAWPPFTGWFKIF	TRGV10	.	TRGJP1	11	-1	-1	21
40	4.4354749284779667E-4	TGTGCTGCGTGGGATTTAAGTCCATCTTGGTTCAAGATATTT	CAAWDLSPSWFKIF	TRGV10	.	TRGJP1	15	-1	-1	26
40	4.4354749284779667E-4	TGTGCTGCGTGGGATTACCTCCCTGGTTGGTTCAAGATATTT	CAAWDYLPGWFKIF	TRGV10	.	TRGJP1	17	-1	-1	22
40	4.4354749284779667E-4	TGTGCTGCGTGGGATAAATCCCGAGGTTGGTTCAAGATATTT	CAAWDKSRGWFKIF	TRGV10	.	TRGJP1	14	-1	-1	24
40	4.4354749284779667E-4	TGTGCTGCGTGGGATTACACTGGTTGGTTCAAGATATTT	CAAWDYTGWFKIF	TRGV10	.	TRGJP1	17	-1	-1	8
40	4.4354749284779667E-4	TGTGCTGCGTGGGATATTGGTTGGTTCAAGATATTT	CAAWDIGWFKIF	TRGV10	.	TRGJP1	14	-1	-1	17
40	4.4354749284779667E-4	TGTGCTGCGTGGTTCCGACACAAGAAACTCTTT	CAAWFRHKKLF	TRGV10	.	TRGJ1	11	-1	-1	21
40	4.4354749284779667E-4	TGTGCTGCGTGGGATTACTGGGGACTCTTT	CAAWDYWGLF	TRGV10	.	TRGJ2	17	-1	-1	23
40	4.4354749284779667E-4	TCCTCCGTCCCGGAACTCTTT	SSVPELF	TRGV9	.	TRGJ1	0	-1	-1	13
40	4.4354749284779667E-4	TGTGCCACCTGGGATAAGAAACTCTTT	CATWDKKLF	TRGV8	.	TRGJ1	15	-1	-1	13
39	4.324588055266018E-4	TGTGCTGCGTGGGACGGTCAATATACCACTGGTTGGTTCAAGATATTT	CAAWDGQYTTGWFKIF	TRGV10	.	TRGJP1	13	-1	-1	20
39	4.324588055266018E-4	TGTGCTGCGTGGGATTGGTCGAATTATTATAAGAAACTCTTT	CAAWDWSNYYKKLF	TRGV10	.	TRGJ1	15	-1	-1	18
39	4.324588055266018E-4	TGTGCTGCGTGGGATAACACCACTGGTTGGTTCAAGATATTT	CAAWDNTTGWFKIF	TRGV10	.	TRGJP1	17	-1	-1	8
39	4.324588055266018E-4	TGTGCTGCGTGGGATTTTGAGCCTTATAAGAAACTCTTT	CAAWDFEPYKKLF	TRGV10	.	TRGJ1	15	-1	-1	23
39	4.324588055266018E-4	TGTGCTGCGTGGGACACCACTGGTTGGTTCAAGATATTT	CAAWDTTGWFKIF	TRGV10	.	TRGJP1	13	-1	-1	15
39	4.324588055266018E-4	TGTGCTGCGTGGGTGGGTTATAAGAAACTCTTT	CAAWVGYKKLF	TRGV10	.	TRGJ1	12	-1	-1	17
39	4.324588055266018E-4	TGTGCTGCGTGGGATTGCTATAAGAAACTCTTT	CAAWDCYKKLF	TRGV10	.	TRGJ1	15	-1	-1	18
39	4.324588055266018E-4	TGTGCTGCGTGGGATCATTATAAGAAACTCTTT	CAAWDHYKKLF	TRGV10	.	TRGJ1	14	-1	-1	13
39	4.324588055266018E-4	TGTGCCACCTGTTCCCATAAGAAACTCTTT	CATCSHKKLF	TRGV4	.	TRGJ1	10	-1	-1	16
39	4.324588055266018E-4	TGTGCCTTGTGGGACAAGAAACTCTTT	CALWDKKLF	TRGV9	.	TRGJ2	13	-1	-1	15
38	4.2137011820540685E-4	TGTGCTGCGTGGGATTTGGGGGATACCACTGGTTGGTTCAAGATATTT	CAAWDLGDTTGWFKIF	TRGV10	.	TRGJP1	15	-1	-1	22
38	4.2137011820540685E-4	TGTGCTGCGTGGGATATTAGCTTTACCACTGGTTGGTTCAAGATATTT	CAAWDISFTTGWFKIF	TRGV10	.	TRGJP1	14	-1	-1	23
38	4.2137011820540685E-4	TGTGCTGCGTGGGACTCCGGTGGAACCACTGGTTGGTTCAAGATATTT	CAAWDSGGTTGWFKIF	TRGV10	.	TRGJP1	13	-1	-1	24
38	4.2137011820540685E-4	TGTGCTGCGTGGGATTATCAGGGCACTGGTTGGTTCAAGATATTT	CAAWDYQGTGWFKIF	TRGV10	.	TRGJP1	16	-1	-1	23
38	4.2137011820540685E-4	TGTGCTGCGTGGGATCCCCACTTCGTTAAGGGTAAGAAACTCTTT	CAAWDPHFVKGKKLF	TRGV10	.	TRGJ1	14	-1	-1	32
38	4.2137011820540685E-4	TGTGCCACCTGGGACGGCATACCCTATTATTATAAGAAACTCTTT	CATWDGIPYYYKKLF	TRGV4	.	TRGJ2	16	-1	-1	25
38	4.2137011820540685E-4	TGTGCCACCTGGGACAGGTCACACTTAGGTTGGTTCAAGATATTT	CATWDRSHLGWFKIF	TRGV7	.	TRGJP1	17	-1	-1	27
38	4.2137011820540685E-4	TGTGCTGCGTGGGATTATAGTTGCTATTATAAGAAACTCTTT	CAAWDYSCYYKKLF	TRGV10	.	TRGJ1	16	-1	-1	24
38	4.2137011820540685E-4	TGTGCTGCGGGGGGTGAAGGTGCTGGCTGGTTCAAGATATTT	CAAGGEGAGWFKIF	TRGV10	.	TRGJP1	12	-1	-1	22
38	4.2137011820540685E-4	TGTGCCTTGTGGGAGTCGGTCGGTTATTATAAGAAACTCTTT	CALWESVGYYKKLF	TRGV9	.	TRGJ1	14	-1	-1	23
38	4.2137011820540685E-4	TGTGCTGCGTGTCCACTCTCCGGTTGGTTCAAGATATTT	CAACPLSGWFKIF	TRGV10	.	TRGJP1	10	-1	-1	21
38	4.2137011820540685E-4	TGTGCTGCGTGGGATTTGGGCTATTATAAGAAACTCTTT	CAAWDLGYYKKLF	TRGV10	.	TRGJ1	15	-1	-1	21
38	4.2137011820540685E-4	TGTGCTGCGCAGCTCCTGCCTTATTATAAGAAACTCTTT	CAAQLLPYYKKLF	TRGV10	.	TRGJ1	8	-1	-1	20
38	4.2137011820540685E-4	TGTGCTGCGTGGGATAGGGATTCCAAGAAACTCTTT	CAAWDRDSKKLF	TRGV10	.	TRGJ1	14	-1	-1	24
38	4.2137011820540685E-4	TGTGCTGCGTGGAAACTCGGTTGGTTCAAGATATTT	CAAWKLGWFKIF	TRGV10	.	TRGJP1	11	-1	-1	14
38	4.2137011820540685E-4	TGTGCCTTGTGGGAGGTGCATTATAAGAAACTCTTT	CALWEVHYKKLF	TRGV9	.	TRGJ1	19	-1	-1	19
38	4.2137011820540685E-4	TGTGCCACCTGGGACGATTATTATAAGAAACTCTTT	CATWDDYYKKLF	TRGV2	.	TRGJ1	15	-1	-1	16
38	4.2137011820540685E-4	TGTGCTGCGTGGGACCGAGATAAGAAACTCTTT	CAAWDRDKKLF	TRGV10	.	TRGJ1	13	-1	-1	19
38	4.2137011820540685E-4	TGTGCTGCGGTGAAACTCTTT	CAAVKLF	TRGV10	.	TRGJ1	8	-1	-1	11
38	4.2137011820540685E-4	TGTGCCCCCGATTCGAGACTCTTT	CAPDSRLF	TRGV4	.	TRGJ1	8	-1	-1	14
37	4.102814308842119E-4	TGTGCTGCGTGGATTAAGAAGACTGGGCCCACTGGTTGGTTCAAGATATTT	CAAWIKKTGPTGWFKIF	TRGV10	.	TRGJP1	15	-1	-1	28
37	4.102814308842119E-4	TGTGCTGCGTGGGATTATCGGCCCGCGAATTATTATAAGAAACTCTTT	CAAWDYRPANYYKKLF	TRGV10	.	TRGJ1	16	-1	-1	25
37	4.102814308842119E-4	TGTGCTGCGTGGGATTTTTCGATGGGAAGTTGGTTCAAGATATTT	CAAWDFSMGSWFKIF	TRGV10	.	TRGJP1	15	-1	-1	28
37	4.102814308842119E-4	TGTGCTGCGTGGGATTATTCGTTCACTGGTTGGTTCAAGATATTT	CAAWDYSFTGWFKIF	TRGV10	.	TRGJP1	16	-1	-1	23
37	4.102814308842119E-4	TGTGCTGCGTGGGATTATAAGGTCACTGGTTGGTTCAAGATATTT	CAAWDYKVTGWFKIF	TRGV10	.	TRGJP1	16	-1	-1	23
37	4.102814308842119E-4	TGTGCTGCGTGGGATTACGGTCTTTATTATAAGAAACTCTTT	CAAWDYGLYYKKLF	TRGV10	.	TRGJ1	18	-1	-1	23
37	4.102814308842119E-4	TGTGCTGCGTGGGATCCCCGGAGGCATTATAAGAAACTCTTT	CAAWDPRRHYKKLF	TRGV10	.	TRGJ1	14	-1	-1	25
37	4.102814308842119E-4	TGTGCTGCGTGGGACTCGAGGCGATATTATAAGAAACTCTTT	CAAWDSRRYYKKLF	TRGV10	.	TRGJ1	13	-1	-1	24
37	4.102814308842119E-4	TGTGCTGCGTGGTATACCACTGGTTGGTTCAAGATATTT	CAAWYTTGWFKIF	TRGV10	.	TRGJP1	14	-1	-1	12
37	4.102814308842119E-4	TGTGCTGCGTGGGTCCCTAGTTGGTTCAAGATATTT	CAAWVPSWFKIF	TRGV10	.	TRGJP1	12	-1	-1	16
37	4.102814308842119E-4	TGTGCTGCGTGGGATTTAATCGATAAGAAACTCTTT	CAAWDLIDKKLF	TRGV10	.	TRGJ1	15	-1	-1	22
37	4.102814308842119E-4	TGTGCTGCGTGGGATGCCGATTATAAGAAACTCTTT	CAAWDADYKKLF	TRGV10	.	TRGJ1	14	-1	-1	19
37	4.102814308842119E-4	TGTGCTGCGGCCCTGAATTATTATAAGAAACTCTTT	CAAALNYYKKLF	TRGV10	.	TRGJ2	8	-1	-1	14
37	4.102814308842119E-4	TGTGCTGCGGGCACTCCTTATTATAAGAAACTCTTT	CAAGTPYYKKLF	TRGV10	.	TRGJ1	8	-1	-1	17
37	4.102814308842119E-4	TGTGCCACCTGGCTCCGTAAGTCGAAGAAACTCTTT	CATWLRKSKKLF	TRGV4	.	TRGJ1	11	-1	-1	24
37	4.102814308842119E-4	TGTGCTGCGTGGCCCTGTGGGAAACTCTTT	CAAWPCGKLF	TRGV10	.	TRGJ1	11	-1	-1	20
37	4.102814308842119E-4	TGTGCCACCTGGGCCGACGGGAAACTCTTT	CATWADGKLF	TRGV4	.	TRGJ2	12	-1	-1	20
37	4.102814308842119E-4	TGTGCCACCTGGGAGGGGAAGAAACTCTTT	CATWEGKKLF	TRGV4	.	TRGJ1	17	-1	-1	18
36	3.99192743563017E-4	TGTGCTGCGTGGGATTATAGAACTATTGATACCACTGGTTGGTTCAAGATATTT	CAAWDYRTIDTTGWFKIF	TRGV10	.	TRGJP1	16	-1	-1	28
36	3.99192743563017E-4	TGTGCTGCGTGGGATTATGGGTCCACTTCTGGTGGTTGGTTCAAGATATTT	CAAWDYGSTSGGWFKIF	TRGV10	.	TRGJP1	16	-1	-1	32
36	3.99192743563017E-4	TGTGCTGCGTGGGATCATCCCTACCCTTTCACTGGTTGGTTCAAGATATTT	CAAWDHPYPFTGWFKIF	TRGV10	.	TRGJP1	14	-1	-1	29
36	3.99192743563017E-4	TGTGCTGCGTGGGACTCTCTCTCGCGGGGGAATTATGGGAAACTCTTT	CAAWDSLSRGNYGKLF	TRGV10	.	TRGJ1	13	-1	-1	31
36	3.99192743563017E-4	TGTGCTGCGTGGGATTTTAGCACTGGTTGGTTCAAGATATTT	CAAWDFSTGWFKIF	TRGV10	.	TRGJP1	15	-1	-1	17
36	3.99192743563017E-4	TGTGCTGCGTGGGACAATTCGAATTATTATAAGAAACTCTTT	CAAWDNSNYYKKLF	TRGV10	.	TRGJ1	13	-1	-1	15
36	3.99192743563017E-4	TGTGCTGCGTGGGATTTTTTTCAGGGGTTCAAGATATTT	CAAWDFFQGFKIF	TRGV10	.	TRGJP1	15	-1	-1	25
36	3.99192743563017E-4	TGTGCTGCGTGGGACTCACCTAATTATAAGAAACTCTTT	CAAWDSPNYKKLF	TRGV10	.	TRGJ1	23	-1	-1	22
36	3.99192743563017E-4	TGTGCTGCGTGGGACCCCCCCGATTGGTTCAAGATATTT	CAAWDPPDWFKIF	TRGV10	.	TRGJP1	13	-1	-1	23
36	3.99192743563017E-4	TGTGCTGCGTGGGAACCCACTGGTTGGTTCAAGATATTT	CAAWEPTGWFKIF	TRGV10	.	TRGJP1	13	-1	-1	16
36	3.99192743563017E-4	TGTGCTGCGTGGGATTCGAATTATAAGAAACTCTTT	CAAWDSNYKKLF	TRGV10	.	TRGJ2	20	-1	-1	19
36	3.99192743563017E-4	TGTGCTGCGTGGGAACAGCCTAGTGAGAAACTCTTT	CAAWEQPSEKLF	TRGV10	.	TRGJ1	13	-1	-1	25
36	3.99192743563017E-4	TGTGCCTTGTGGGAGGTGTGGTATAAGAAACTCTTT	CALWEVWYKKLF	TRGV9	.	TRGJ1	17	-1	-1	21
36	3.99192743563017E-4	TGTGCCACCTGGGACGTCACGTGGGAGAAACTCTTT	CATWDVTWEKLF	TRGV2	.	TRGJ1	15	-1	-1	25
36	3.99192743563017E-4	TGTGCTGCGTGGGCATGTCGGGGGAAACTCTTT	CAAWACRGKLF	TRGV10	.	TRGJ1	12	-1	-1	23
36	3.99192743563017E-4	TGTGCTGCGTGGGCATATTATAAGAAACTCTTT	CAAWAYYKKLF	TRGV10	.	TRGJ2	12	-1	-1	15
36	3.99192743563017E-4	TGTGCCACCTGGGACGGGCAGGAGAAACTCTTT	CATWDGQEKLF	TRGV2	.	TRGJ1	18	-1	-1	22
36	3.99192743563017E-4	TGTGCTGCGTGGTTAGTGGGGAAACTCTTT	CAAWLVGKLF	TRGV10	.	TRGJ1	11	-1	-1	20
36	3.99192743563017E-4	TGTGCCACCTGGGATGGCCGGAAACTCTTT	CATWDGRKLF	TRGV4	.	TRGJ1	16	-1	-1	20
36	3.99192743563017E-4	TGTGCCACCTGGCAGAAACTCTTT	CATWQKLF	TRGV2	.	TRGJ1	11	-1	-1	13
36	3.99192743563017E-4	TGTGCCACCGAAGGGACGAAACTCTTT	CATEGTKLF	TRGV4	.	TRGJ1	8	-1	-1	17
36	3.99192743563017E-4	TGTGCCTTGTGGGAGGTGGGGGAACTCTTT	CALWEVGELF	TRGV9	.	TRGJ1	17	-1	-1	22
35	3.881040562418221E-4	TGTGCTGCGTGGGATTCCCCCGTATATACCACTGGTTGGTTCAAGATATTT	CAAWDSPVYTTGWFKIF	TRGV10	.	TRGJP1	15	-1	-1	21
35	3.881040562418221E-4	TGTGCTGCGTGGGACCTATATCCCTCCACCACTGGTTGGTTCAAGATATTT	CAAWDLYPSTTGWFKIF	TRGV10	.	TRGJP1	13	-1	-1	27
35	3.881040562418221E-4	TGTGCCTTGTGGGAGGTGTCGGGGGAGTTGGGCAAAAAAATCAAGGTATTT	CALWEVSGELGKKIKVF	TRGV9	.	TRGJP	17	-1	-1	24
35	3.881040562418221E-4	TGTGCTGCGTGGGATTCCCCTATAACCACTGGTTGGTTCAAGATATTT	CAAWDSPITTGWFKIF	TRGV10	.	TRGJP1	15	-1	-1	20
35	3.881040562418221E-4	TGTGCTGCGTGGGATGGAAAGGGAGCCACTGGTTGGTTCAAGATATTT	CAAWDGKGATGWFKIF	TRGV10	.	TRGJP1	14	-1	-1	25
35	3.881040562418221E-4	TGTGCTGCGTGGGAGCCCCGTGTGTCTTATTATAAGAAACTCTTT	CAAWEPRVSYYKKLF	TRGV10	.	TRGJ1	13	-1	-1	26
35	3.881040562418221E-4	TGTGCTGCGTGGGCCGATACCACTGGTTGGTTCAAGATATTT	CAAWADTTGWFKIF	TRGV10	.	TRGJP1	12	-1	-1	16
35	3.881040562418221E-4	TGTGCTGCGTGGGGCCCTCCCGCTGGTTGGTTCAAGATATTT	CAAWGPPAGWFKIF	TRGV10	.	TRGJP1	12	-1	-1	19
35	3.881040562418221E-4	TGTGCTGCGTGGGATTATTGGGATTATTATAAGAAACTCTTT	CAAWDYWDYYKKLF	TRGV10	.	TRGJ2	16	-1	-1	13
35	3.881040562418221E-4	TGTGCTGCGTGGGATTATAGGTATTATTATAAGAAACTCTTT	CAAWDYRYYYKKLF	TRGV10	.	TRGJ1	16	-1	-1	22
35	3.881040562418221E-4	TGTGCCTTGTGGGAGGTAACCGTATGTAAGGAGAAACTCTTT	CALWEVTVCKEKLF	TRGV9	.	TRGJ2	16	-1	-1	31
35	3.881040562418221E-4	TGTGCTGCGTGGGATTGGGATTATTATAAGAAACTCTTT	CAAWDWDYYKKLF	TRGV10	.	TRGJ1	15	-1	-1	13
35	3.881040562418221E-4	TGTGCTGCGTGGGAAGATCATTATTATAAGAAACTCTTT	CAAWEDHYYKKLF	TRGV10	.	TRGJ1	13	-1	-1	19
35	3.881040562418221E-4	TGTGCCTTGTGGGAGGCGAATTATTATAAGAAACTCTTT	CALWEANYYKKLF	TRGV9	.	TRGJ1	15	-1	-1	16
35	3.881040562418221E-4	TGTGCTGCGTGGGATTTTCATTATAAGAAACTCTTT	CAAWDFHYKKLF	TRGV10	.	TRGJ1	15	-1	-1	19
35	3.881040562418221E-4	TGTGCTGCGTGGGACTTTTATTATAAGAAACTCTTT	CAAWDFYYKKLF	TRGV10	.	TRGJ1	13	-1	-1	17
35	3.881040562418221E-4	TGTGCTGCGTGGGAGGAGGAGGGGTTCAAGATATTT	CAAWEEEGFKIF	TRGV10	.	TRGJP1	13	-1	-1	22
35	3.881040562418221E-4	TGTGCCTTGTGGGAGGTGCCTTATAAGAAACTCTTT	CALWEVPYKKLF	TRGV9	.	TRGJ1	18	-1	-1	20
35	3.881040562418221E-4	TGTGCTGCGTGGGGAGACGCTAAGAAACTCTTT	CAAWGDAKKLF	TRGV10	.	TRGJ2	12	-1	-1	20
35	3.881040562418221E-4	TGTGCCACCTGGGACGGTCAAAGGAAACTCTTT	CATWDGQRKLF	TRGV3	.	TRGJ1	14	-1	-1	23
35	3.881040562418221E-4	TGTGCCTTGTGGAAGGAGAAACTCTTT	CALWKEKLF	TRGV9	.	TRGJ1	15	-1	-1	16
35	3.881040562418221E-4	TGTGCTGCGTGGTGTAGGAAACTCTTT	CAAWCRKLF	TRGV10	.	TRGJ1	11	-1	-1	14
34	3.770153689206272E-4	TGTGCTGCGTGGGATCTCCTGGGAAATACCACTGGTTGGTTCAAGATATTT	CAAWDLLGNTTGWFKIF	TRGV10	.	TRGJP1	14	-1	-1	19
34	3.770153689206272E-4	TGTGCTGCGTGGGATTTATGGTCGTTGACTGGTTGGTTCAAGATATTT	CAAWDLWSLTGWFKIF	TRGV10	.	TRGJP1	15	-1	-1	27
34	3.770153689206272E-4	TGTGCTGCGTGGGATTATAGAGGAACCACTGGTTGGTTCAAGATATTT	CAAWDYRGTTGWFKIF	TRGV10	.	TRGJP1	16	-1	-1	24
34	3.770153689206272E-4	TGTGCTGCGTGGGAATTGTTCCCCTCCACTGATTATAAGAAACTCTTT	CAAWELFPSTDYKKLF	TRGV10	.	TRGJ1	13	-1	-1	31
34	3.770153689206272E-4	TGTGCCTTGTGGGAGAACAAAGAGTTGGGCAAAAAAATCAAGGTATTT	CALWENKELGKKIKVF	TRGV9	.	TRGJP	14	-1	-1	19
34	3.770153689206272E-4	TGTGCTGCGTGGCCAATCCTCCCCCATTATTATAAGAAACTCTTT	CAAWPILPHYYKKLF	TRGV10	.	TRGJ1	11	-1	-1	25
34	3.770153689206272E-4	TGTGCTGCGTGGGATCTTTATACCACTGGTTGGTTCAAGATATTT	CAAWDLYTTGWFKIF	TRGV10	.	TRGJP1	14	-1	-1	18
34	3.770153689206272E-4	TGTGCTGCGTGGGAACCCCAGGACCGAAGGGATAAGAAACTCTTT	CAAWEPQDRRDKKLF	TRGV10	.	TRGJ1	13	-1	-1	31
34	3.770153689206272E-4	TGTGCTGCGTGGGACAATACCACTGGTTGGTTCAAGATATTT	CAAWDNTTGWFKIF	TRGV10	.	TRGJP1	13	-1	-1	16
34	3.770153689206272E-4	TGTGCTGCGTGGAAAAAAATTAACGGTTGGTTCAAGATATTT	CAAWKKINGWFKIF	TRGV10	.	TRGJP1	11	-1	-1	24
34	3.770153689206272E-4	TGTGCCTTGTGGGAGGCAGCGAATTATTATAAGAAACTCTTT	CALWEAANYYKKLF	TRGV9	.	TRGJ1	15	-1	-1	19
34	3.770153689206272E-4	TGTGCTGCGTGGGCTAACACTGGTTGGTTCAAGATATTT	CAAWANTGWFKIF	TRGV10	.	TRGJP1	12	-1	-1	14
34	3.770153689206272E-4	TGTGCTGCGTGGGATTTGTGTAGATGGGAAGGACTCTTT	CAAWDLCRWEGLF	TRGV10	.	TRGJ1	15	-1	-1	32
34	3.770153689206272E-4	TGTGCTGCGTGGGATTCCACTGGTTGGTTCAAGATATTT	CAAWDSTGWFKIF	TRGV10	.	TRGJP1	15	-1	-1	8
34	3.770153689206272E-4	TGTGCTGCGTGGGATTGGGTTAATTATAAGAAACTCTTT	CAAWDWVNYKKLF	TRGV10	.	TRGJ1	15	-1	-1	22
34	3.770153689206272E-4	TGTGCTGCGGGCCCCCCATTTTATTATAAGAAACTCTTT	CAAGPPFYYKKLF	TRGV10	.	TRGJ1	8	-1	-1	20
34	3.770153689206272E-4	TGTGCTGCCCCAGCCACTGGTTGGTTCAAGATATTT	CAAPATGWFKIF	TRGV10	.	TRGJP1	7	-1	-1	13
34	3.770153689206272E-4	TGTGCTGCGTGGGATTCTGGTTGGTTCAAGATATTT	CAAWDSGWFKIF	TRGV10	.	TRGJP1	15	-1	-1	16
34	3.770153689206272E-4	TGTGCTGCGTGGGACCGGTATTATAAGAAACTCTTT	CAAWDRYYKKLF	TRGV10	.	TRGJ1	13	-1	-1	18
34	3.770153689206272E-4	TGTGCTGCAGATACCACTGGTTGGTTCAAGATATTT	CAADTTGWFKIF	TRGV10	.	TRGJP1	7	-1	-1	10
34	3.770153689206272E-4	TGTGCTGCGTGGGGTTACCTTAAGAAACTCTTT	CAAWGYLKKLF	TRGV10	.	TRGJ1	17	-1	-1	20
34	3.770153689206272E-4	TGTGCTGCGTGGGATACTTATAAGAAACTCTTT	CAAWDTYKKLF	TRGV10	.	TRGJ1	14	-1	-1	17
34	3.770153689206272E-4	TGTGCTGCGTGGATTCCAAGGAAACTCTTT	CAAWIPRKLF	TRGV10	.	TRGJ1	14	-1	-1	20
34	3.770153689206272E-4	TGTGCCTTGTGGGAGGTGCCGGAACTCTTT	CALWEVPELF	TRGV9	.	TRGJ1	18	-1	-1	22
34	3.770153689206272E-4	TGTGCCTTGGTGCTCTATGGGAAACTCTTT	CALVLYGKLF	TRGV9	.	TRGJ1	8	-1	-1	20
34	3.770153689206272E-4	TGTGCCACCTGGGACACGCAGAAACTCTTT	CATWDTQKLF	TRGV3	.	TRGJ1	18	-1	-1	19
34	3.770153689206272E-4	TGTGCCTTGTGGGCTAGGAAACTCTTT	CALWARKLF	TRGV9	.	TRGJ1	12	-1	-1	14
33	3.6592668159943226E-4	TGTGCTGCGTGGGATTTAGGCCCGAAGTGTGCTGGTTGGTTCAAGATATTT	CAAWDLGPKCAGWFKIF	TRGV10	.	TRGJP1	15	-1	-1	31
33	3.6592668159943226E-4	TGTGCTGCGTGGGATTTTATACCTATGAGTGGTTGGTTCAAGATATTT	CAAWDFIPMSGWFKIF	TRGV10	.	TRGJP1	15	-1	-1	29
33	3.6592668159943226E-4	TGTGCTGCGTGGGATTATAATGATACCACTGGTTGGTTCAAGATATTT	CAAWDYNDTTGWFKIF	TRGV10	.	TRGJP1	16	-1	-1	22
33	3.6592668159943226E-4	TGTGCTGCGTGGGAACCGCGATTTGGTACTGGTTGGTTCAAGATATTT	CAAWEPRFGTGWFKIF	TRGV10	.	TRGJP1	13	-1	-1	27
33	3.6592668159943226E-4	TGTGCTGCGTGGGGAAAGGATGCCACTGGTTGGTTCAAGATATTT	CAAWGKDATGWFKIF	TRGV10	.	TRGJP1	12	-1	-1	19
33	3.6592668159943226E-4	TGTGCTGCGTGGGTTTGTACCACTGGTTGGTTCAAGATATTT	CAAWVCTTGWFKIF	TRGV10	.	TRGJP1	15	-1	-1	11
33	3.6592668159943226E-4	TGTGCTGCGTGGGATCAGAATTATTATAAGAAACTCTTT	CAAWDQNYYKKLF	TRGV10	.	TRGJ1	14	-1	-1	17
33	3.6592668159943226E-4	TGTGCCACCTGGGATGGGCCGCCTCTTTGGGAACTCTTT	CATWDGPPLWELF	TRGV4	.	TRGJ1	19	-1	-1	31
33	3.6592668159943226E-4	TGTGCCACCTGGGATGGGGTGGATTATAAGAAACTCTTT	CATWDGVDYKKLF	TRGV4	.	TRGJ1	17	-1	-1	22
33	3.6592668159943226E-4	TGTGCTGCGTTAGGCCAGTCGGTTAAGAAACTCTTT	CAALGQSVKKLF	TRGV10	.	TRGJ1	9	-1	-1	23
33	3.6592668159943226E-4	TGTGCTGCGTGGGTGAATTATTATAAGAAACTCTTT	CAAWVNYYKKLF	TRGV10	.	TRGJ1	12	-1	-1	14
33	3.6592668159943226E-4	TGTGCCACCTGGGATGGGTATTATAAGAAACTCTTT	CATWDGYYKKLF	TRGV4	.	TRGJ1	17	-1	-1	18
33	3.6592668159943226E-4	TGTGCCACCTGGGACAGGCCTGTCGGGAAACTCTTT	CATWDRPVGKLF	TRGV5	.	TRGJ1	23	-1	-1	26
33	3.6592668159943226E-4	TGTGCCACCTGGGATTATTATAAGAAACTCTTT	CATWDYYKKLF	TRGV2	.	TRGJ1	13	-1	-1	13
33	3.6592668159943226E-4	TGTGCCACCTGGGATAATTATAAGAAACTCTTT	CATWDNYKKLF	TRGV8	.	TRGJ1	15	-1	-1	13
33	3.6592668159943226E-4	TGTCGGCCTAATTATTATAAGAAACTCTTT	CRPNYYKKLF	TRGV10	.	TRGJ1	2	-1	-1	9
33	3.6592668159943226E-4	TGTGCTGCGTTGGGGAAACTCTTT	CAALGKLF	TRGV10	.	TRGJ1	13	-1	-1	14
32	3.548379942782373E-4	TGTGCTGCGTTAATACCCTTGGCTGGACAGGGTGGTTGGTTCAAGATATTT	CAALIPLAGQGGWFKIF	TRGV10	.	TRGJP1	9	-1	-1	32
32	3.548379942782373E-4	TGTGCTGCGTGGGATTTAGGGTTGGTCACTGGTTGGTTCAAGATATTT	CAAWDLGLVTGWFKIF	TRGV10	.	TRGJP1	15	-1	-1	26
32	3.548379942782373E-4	TGTGCCACCTGGGACAGGCCGTCGCTTAGTGATTGGATCAAGACGTTT	CATWDRPSLSDWIKTF	TRGV3	.	TRGJP2	22	-1	-1	26
32	3.548379942782373E-4	TGTGCTGCGTGGGATAATACTACCTCTTATTATAAGAAACTCTTT	CAAWDNTTSYYKKLF	TRGV10	.	TRGJ1	14	-1	-1	26
32	3.548379942782373E-4	TGTGCTGCGTGGGACCTCCCATCAACTTATTATAAGAAACTCTTT	CAAWDLPSTYYKKLF	TRGV10	.	TRGJ1	13	-1	-1	26
32	3.548379942782373E-4	TGTGCTGCGTGGTCAGGTACCACTGGTTGGTTCAAGATATTT	CAAWSGTTGWFKIF	TRGV10	.	TRGJP1	11	-1	-1	17
32	3.548379942782373E-4	TGTGCTGCGTGGGTCAGACGTTCAGGTCGGTTCAAGATATTT	CAAWVRRSGRFKIF	TRGV10	.	TRGJP1	12	-1	-1	24
32	3.548379942782373E-4	TGTGCTGCGTGGGATTTCGGCACTGGTTGGTTCAAGATATTT	CAAWDFGTGWFKIF	TRGV10	.	TRGJP1	18	-1	-1	20
32	3.548379942782373E-4	TGTGCTGCGTGGGATTGCACTGAATTAAGTAAGAAACTCTTT	CAAWDCTELSKKLF	TRGV10	.	TRGJ1	15	-1	-1	29
32	3.548379942782373E-4	TGTGCTGCGTGGGATTGGGCTTTCGGTTATAAGAAACTCTTT	CAAWDWAFGYKKLF	TRGV10	.	TRGJ1	15	-1	-1	26
32	3.548379942782373E-4	TGTGCTGCGTGGGATAGGGGGAATTATTATAAGAAACTCTTT	CAAWDRGNYYKKLF	TRGV10	.	TRGJ1	14	-1	-1	20
32	3.548379942782373E-4	TGTGCTGCGTGGGATAGTTTGTTTTGGTTCAAGATATTT	CAAWDSLFWFKIF	TRGV10	.	TRGJP1	14	-1	-1	23
32	3.548379942782373E-4	TGTGCTGCGTGGGATAACACTGGTTGGTTCAAGATATTT	CAAWDNTGWFKIF	TRGV10	.	TRGJP1	17	-1	-1	8
32	3.548379942782373E-4	TGTGCTGCGTGGGATGGGTATTATAAGAAACTCTTT	CAAWDGYYKKLF	TRGV10	.	TRGJ1	14	-1	-1	18
32	3.548379942782373E-4	TGTGCCTTGTGGGAGGTGCTGTCTTGGAAACTCTTT	CALWEVLSWKLF	TRGV9	.	TRGJ1	18	-1	-1	26
32	3.548379942782373E-4	TGTGCCTTGTGGGAGGTGCTGGTTCGGGAACTCTTT	CALWEVLVRELF	TRGV9	.	TRGJ1	18	-1	-1	28
32	3.548379942782373E-4	TGTGCCACCTGGGACAGGCGGTATAAGAAACTCTTT	CATWDRRYKKLF	TRGV7	.	TRGJ1	18	-1	-1	21
32	3.548379942782373E-4	TGTGCCACCTGGGATACCCTCTTT	CATWDTLF	TRGV8	.	TRGJ1	15	-1	-1	18
32	3.548379942782373E-4	TGTGCCACCTGGGTAAAGAAACTCTTT	CATWVKKLF	TRGV2	.	TRGJ1	12	-1	-1	15
32	3.548379942782373E-4	TGTGCCACCTGGGATAGGCGGTGGGAGAAACTCTTT	CATWDRRWEKLF	TRGV8	.	TRGJ1	18	-1	-1	25
31	3.4374930695704243E-4	TGTGCTGCGTGGGATCTGAGGGTCATCGAATTTTATTATAAGAAACTCTTT	CAAWDLRVIEFYYKKLF	TRGV10	.	TRGJ1	14	-1	-1	25
31	3.4374930695704243E-4	TGTGCTGCGTGGGATCATTACTGTGCCACTGGTTGGTTCAAGATATTT	CAAWDHYCATGWFKIF	TRGV10	.	TRGJP1	14	-1	-1	25
31	3.4374930695704243E-4	TGTGCTGCGTGGGACCGAAGGGATACCACTGGTTGGTTCAAGATATTT	CAAWDRRDTTGWFKIF	TRGV10	.	TRGJP1	13	-1	-1	22
31	3.4374930695704243E-4	TGTGCCTTGTGGGACAAAAAAGAGTTGGGCAAAAAAATCAAGGTATTT	CALWDKKELGKKIKVF	TRGV9	.	TRGJP	13	-1	-1	19
31	3.4374930695704243E-4	TGTGCCTTGTGGGAGGTGTCAGAGTTGGGCAAAAAAATCAAGGTATTT	CALWEVSELGKKIKVF	TRGV9	.	TRGJP	17	-1	-1	20
31	3.4374930695704243E-4	TGTGCCACCTGGGACAGGCGCGAGTTGGGCAAAAAAATCAAGGTATTT	CATWDRRELGKKIKVF	TRGV3	.	TRGJP	18	-1	-1	21
31	3.4374930695704243E-4	TGTGCTGCGTGGGATTCTTTTATTCGACGTTGGTTCAAGATATTT	CAAWDSFIRRWFKIF	TRGV10	.	TRGJP1	15	-1	-1	28
31	3.4374930695704243E-4	TGTGCTGCGTGGGATTCCGGTACCACTGGTTGGTTCAAGATATTT	CAAWDSGTTGWFKIF	TRGV10	.	TRGJP1	18	-1	-1	20
31	3.4374930695704243E-4	TGTGCTGCGTGGGAGCACCATTCGGGTTATTATAAGAAACTCTTT	CAAWEHHSGYYKKLF	TRGV10	.	TRGJ1	13	-1	-1	19
31	3.4374930695704243E-4	TGTGCTGCGTGGGATACTCGGGATTATTATAAGAAACTCTTT	CAAWDTRDYYKKLF	TRGV10	.	TRGJ1	14	-1	-1	22
31	3.4374930695704243E-4	TGTGCTGCGTTGAACCGGTATTATTATAAGAAACTCTTT	CAALNRYYYKKLF	TRGV10	.	TRGJ1	9	-1	-1	19
31	3.4374930695704243E-4	TGTGCTGCGTGGGATTCCAGTGGTTGGTTCAAGATATTT	CAAWDSSGWFKIF	TRGV10	.	TRGJP1	15	-1	-1	8
31	3.4374930695704243E-4	TGTGCTGCGTGGGACCTTGGTTGGTTCAAGATATTT	CAAWDLGWFKIF	TRGV10	.	TRGJP1	13	-1	-1	17
31	3.4374930695704243E-4	TGTGCCTTGTGGACCACTGGTTGGTTCAAGATATTT	CALWTTGWFKIF	TRGV9	.	TRGJP1	11	-1	-1	12
31	3.4374930695704243E-4	TGTGCCACAAATACCACTGGTTGGTTCAAGATATTT	CATNTTGWFKIF	TRGV2	.	TRGJP1	7	-1	-1	10
31	3.4374930695704243E-4	TGTGCTGCGTGGGGGACGTATAAGAAACTCTTT	CAAWGTYKKLF	TRGV10	.	TRGJ1	12	-1	-1	18
31	3.4374930695704243E-4	TGTGCTGCGTGGGATCCCCTGGGGAAACTCTTT	CAAWDPLGKLF	TRGV10	.	TRGJ1	14	-1	-1	23
31	3.4374930695704243E-4	TGTGCTGCGGCAGGTTGGTTCAAGATATTT	CAAAGWFKIF	TRGV10	.	TRGJP1	8	-1	-1	12
31	3.4374930695704243E-4	TGTGCTGCGTGGGGCTATTATAAGAAACTCTTT	CAAWGYYKKLF	TRGV10	.	TRGJ2	12	-1	-1	15
31	3.4374930695704243E-4	TGTGCTGCGTGGGAGGGTTGGTTCAAGATATTT	CAAWEGWFKIF	TRGV10	.	TRGJP1	13	-1	-1	15
31	3.4374930695704243E-4	TGTGCCTTGTGGGAGTCGGGGAAACTCTTT	CALWESGKLF	TRGV9	.	TRGJ1	14	-1	-1	20
31	3.4374930695704243E-4	TGTGCCTCACATAAGAAACTCTTT	CASHKKLF	TRGV9	.	TRGJ1	6	-1	-1	10
31	3.4374930695704243E-4	TGTGCCTTGTGGGAGGTGGATAAGAAACTCTTT	CALWEVDKKLF	TRGV9	.	TRGJ1	17	-1	-1	19
31	3.4374930695704243E-4	TGTGCCTTGTGGGAGGTACATAAGAAACTCTTT	CALWEVHKKLF	TRGV9	.	TRGJ1	19	-1	-1	19
30	3.326606196358475E-4	TGTGCCACCTGGGACGGGCCCTCGTTCCCAAATAGTAGTGATTGGATCAAGACGTTT	CATWDGPSFPNSSDWIKTF	TRGV2	.	TRGJP2	20	-1	-1	31
30	3.326606196358475E-4	TGTGCTGCGTGGGATTATAAGAGGGGCGGCACTGGTTGGTTCAAGATATTT	CAAWDYKRGGTGWFKIF	TRGV10	.	TRGJP1	16	-1	-1	29
30	3.326606196358475E-4	TGTGCTGCGTGGGATTTCTGTACTGGTTGGTTCAAGATATTT	CAAWDFCTGWFKIF	TRGV10	.	TRGJP1	15	-1	-1	21
30	3.326606196358475E-4	TGTGCTGCGTGGGATTCGCCCACTGGTTGGTTCAAGATATTT	CAAWDSPTGWFKIF	TRGV10	.	TRGJP1	15	-1	-1	19
30	3.326606196358475E-4	TGTGCTGCGTGGGATCTTACGGTTGGTTGGTTCAAGATATTT	CAAWDLTVGWFKIF	TRGV10	.	TRGJP1	14	-1	-1	23
30	3.326606196358475E-4	TGTGCTGCGTGGGATTACGCTTATTATAAGAAACTCTTT	CAAWDYAYYKKLF	TRGV10	.	TRGJ1	18	-1	-1	20
30	3.326606196358475E-4	TGTGCTGCGTGGGATCCCAATCCAGATAAGAAACTCTTT	CAAWDPNPDKKLF	TRGV10	.	TRGJ1	14	-1	-1	25
30	3.326606196358475E-4	TGTGCCTTGTGGGAGGTGAGGAATTATAAGAAACTCTTT	CALWEVRNYKKLF	TRGV9	.	TRGJ1	17	-1	-1	22
30	3.326606196358475E-4	TGTGCCACCTGGGACGGGCCTTATTATAAGAAACTCTTT	CATWDGPYYKKLF	TRGV2	.	TRGJ1	19	-1	-1	20
30	3.326606196358475E-4	TGTGCTGCGTGGTCGTCTGGTTGGTTCAAGATATTT	CAAWSSGWFKIF	TRGV10	.	TRGJP1	11	-1	-1	16
30	3.326606196358475E-4	TGTGCTGCGTGGGGCACTGGTTGGTTCAAGATATTT	CAAWGTGWFKIF	TRGV10	.	TRGJP1	12	-1	-1	14
30	3.326606196358475E-4	TGTGCTGCGTGGGATTCTTATTATAAGAAACTCTTT	CAAWDSYYKKLF	TRGV10	.	TRGJ1	15	-1	-1	17
30	3.326606196358475E-4	TGTGCTGCGTGGGACCTCTATTATAAGAAACTCTTT	CAAWDLYYKKLF	TRGV10	.	TRGJ1	13	-1	-1	18
30	3.326606196358475E-4	TGTGCTGCGCGGGCGAATTATTATAAGAAACTCTTT	CAARANYYKKLF	TRGV10	.	TRGJ1	12	-1	-1	13
30	3.326606196358475E-4	TGTGCTGCGTGGGTTGGTTGGTTCAAGATATTT	CAAWVGWFKIF	TRGV10	.	TRGJP1	12	-1	-1	14
30	3.326606196358475E-4	TGTGCCACCTGGGATGGGCAGGAGAAACTCTTT	CATWDGQEKLF	TRGV4	.	TRGJ1	18	-1	-1	22
30	3.326606196358475E-4	TGTGCTGTCGCCCCCCGGGAGAAACTCTTT	CAVAPREKLF	TRGV10	.	TRGJ1	6	-1	-1	19
30	3.326606196358475E-4	TGTGCCTTTTATAAGAAACTCTTT	CAFYKKLF	TRGV9	.	TRGJ1	7	-1	-1	8
30	3.326606196358475E-4	TGTGCCTTGTGGGAGAGGCTCTTT	CALWERLF	TRGV9	.	TRGJ1	14	-1	-1	18
30	3.326606196358475E-4	TGTGCTGCGTGGGATTATTTTCAGAAACTCTTT	CAAWDYFQKLF	TRGV10	.	TRGJ1	16	-1	-1	13
30	3.326606196358475E-4	TGTGCTGCGTGGTATAAGAAACTCTTT	CAAWYKKLF	TRGV10	.	TRGJ1	14	-1	-1	12
30	3.326606196358475E-4	TGTGCCACCTTTGAGAAACTCTTT	CATFEKLF	TRGV8	.	TRGJ1	9	-1	-1	13
30	3.326606196358475E-4	TGTGCCACCTGGGACAGCCAGGGTAAGAAACTCTTT	CATWDSQGKKLF	TRGV3	.	TRGJ1	16	-1	-1	23
29	3.215719323146526E-4	TGTGCTGCGTGGGATTATTCCCACCACCTAGATACCACTGGTTGGTTCAAGATATTT	CAAWDYSHHLDTTGWFKIF	TRGV10	.	TRGJP1	16	-1	-1	28
29	3.215719323146526E-4	TGTGCTGCGTGGGATTATATTTGTTGGTGGCCCGCCACTGGTTGGTTCAAGATATTT	CAAWDYICWWPATGWFKIF	TRGV10	.	TRGJP1	16	-1	-1	34
29	3.215719323146526E-4	TGTGCTGCGTGGGATTATATCCCTCCCTCCTATTATAAGAAACTCTTT	CAAWDYIPPSYYKKLF	TRGV10	.	TRGJ1	16	-1	-1	30
29	3.215719323146526E-4	TGTGCTGCGTGGGATTATAGCCCCCCGCATTATTATAAGAAACTCTTT	CAAWDYSPPHYYKKLF	TRGV10	.	TRGJ1	16	-1	-1	25
29	3.215719323146526E-4	TGTGCTGCGTGGGATCCATGGTATACCACTGGTTGGTTCAAGATATTT	CAAWDPWYTTGWFKIF	TRGV10	.	TRGJP1	14	-1	-1	21
29	3.215719323146526E-4	TGTGCTGCGTGGGATACCTCATACTTGTGTTATTATAAGAAACTCTTT	CAAWDTSYLCYYKKLF	TRGV10	.	TRGJ1	14	-1	-1	29
29	3.215719323146526E-4	TGTGCCTTGTGGGAGGTGCAGAAGTTGGGCAAAAAAATCAAGGTATTT	CALWEVQKLGKKIKVF	TRGV9	.	TRGJP	19	-1	-1	22
29	3.215719323146526E-4	TGTGCCTTGTGGGAGGGGAGGGAGTTGGGCAAAAAAATCAAGGTATTT	CALWEGRELGKKIKVF	TRGV9	.	TRGJP	15	-1	-1	21
29	3.215719323146526E-4	TGTGCTGCGTGGGATTTGAGGACCACTGGTTGGTTCAAGATATTT	CAAWDLRTTGWFKIF	TRGV10	.	TRGJP1	15	-1	-1	21
29	3.215719323146526E-4	TGTGCTGCGTGGGCCTTCCACTCTTATTATAAGAAACTCTTT	CAAWAFHSYYKKLF	TRGV10	.	TRGJ2	12	-1	-1	23
29	3.215719323146526E-4	TGTGCTGCGTGGGATTGGGCCACTGGTTGGTTCAAGATATTT	CAAWDWATGWFKIF	TRGV10	.	TRGJP1	15	-1	-1	19
29	3.215719323146526E-4	TGTGCCACCTGGGACGGGCTGGATTATTATAAGAAACTCTTT	CATWDGLDYYKKLF	TRGV2	.	TRGJ1	18	-1	-1	22
29	3.215719323146526E-4	TGTGCCACCTGGGACAGGCCGGATTATTATAAGAAACTCTTT	CATWDRPDYYKKLF	TRGV5	.	TRGJ1	19	-1	-1	19
29	3.215719323146526E-4	TGTGCTGCGTGGTTGAGGGTTTATTATAAGAAACTCTTT	CAAWLRVYYKKLF	TRGV10	.	TRGJ2	11	-1	-1	20
29	3.215719323146526E-4	TGTGCTGCGTGGGATTACGTTTATTATAAGAAACTCTTT	CAAWDYVYYKKLF	TRGV10	.	TRGJ1	19	-1	-1	20
29	3.215719323146526E-4	TGTGCCACCTGGGACAGTAGTGATTGGATCAAGACGTTT	CATWDSSDWIKTF	TRGV2	.	TRGJP2	14	-1	-1	15
29	3.215719323146526E-4	TGTGCCACCTGGGACAGGCCGAATTATAAGAAACTCTTT	CATWDRPNYKKLF	TRGV5	.	TRGJ1	19	-1	-1	22
29	3.215719323146526E-4	TGTGCTGCGTGGGATTGGACGTTGCAGAAACTCTTT	CAAWDWTLQKLF	TRGV10	.	TRGJ1	15	-1	-1	25
29	3.215719323146526E-4	TGTGCTGCGTGGGATTATCATTATAAGAAACTCTTT	CAAWDYHYKKLF	TRGV10	.	TRGJ1	16	-1	-1	16
29	3.215719323146526E-4	TGTGCTGCGTGGGATGGAACGAGTAAGAAACTCTTT	CAAWDGTSKKLF	TRGV10	.	TRGJ1	14	-1	-1	23
29	3.215719323146526E-4	TGTGCTGCGTGGGACCGAATTTATAAGAAACTCTTT	CAAWDRIYKKLF	TRGV10	.	TRGJ1	13	-1	-1	15
29	3.215719323146526E-4	TGTGCTGCGTGGGAAGAAGGTTGGTTCAAGATATTT	CAAWEEGWFKIF	TRGV10	.	TRGJP1	13	-1	-1	18
29	3.215719323146526E-4	TGTGCCTTGTGGGAGGTGGGATATAAGAAACTCTTT	CALWEVGYKKLF	TRGV9	.	TRGJ1	17	-1	-1	21
29	3.215719323146526E-4	TGTGCCACCTGGGGAAATTATTATAAGAAACTCTTT	CATWGNYYKKLF	TRGV4	.	TRGJ1	12	-1	-1	15
29	3.215719323146526E-4	TGTGCCACCTGGGACAGGCGTTATAAGAAACTCTTT	CATWDRRYKKLF	TRGV3	.	TRGJ2	18	-1	-1	20
29	3.215719323146526E-4	TGTGCCACCTGGGATCGATGGATCAAGACGTTT	CATWDRWIKTF	TRGV3	.	TRGJP2	13	-1	-1	18
29	3.215719323146526E-4	TGTGCTGCGTTTAGTTATAAGAAACTCTTT	CAAFSYKKLF	TRGV10	.	TRGJ1	9	-1	-1	10
29	3.215719323146526E-4	TGTGCCACCTGGGACAGGCGTACGAAACTCTTT	CATWDRRTKLF	TRGV3	.	TRGJ2	18	-1	-1	20
29	3.215719323146526E-4	TGTGCCCCCCAGGAGAAACTCTTT	CAPQEKLF	TRGV2	.	TRGJ1	8	-1	-1	13
29	3.215719323146526E-4	TGTGCCACCTGGGACGGGCTTATGAAACTCTTT	CATWDGLMKLF	TRGV2	.	TRGJ1	18	-1	-1	20
29	3.215719323146526E-4	TGTGCCACCTGGACTGGTTGGTTCAAGATATTT	CATWTGWFKIF	TRGV4	.	TRGJP1	11	-1	-1	12
29	3.215719323146526E-4	TGTGCTGCGTGGGACCAAAAACTCTTT	CAAWDQKLF	TRGV10	.	TRGJ1	13	-1	-1	18
29	3.215719323146526E-4	TGTGCTGCGTGGGATTTTCCTAAACTCTTT	CAAWDFPKLF	TRGV10	.	TRGJ1	15	-1	-1	21
29	3.215719323146526E-4	TGTGCTGAGCACTCCGATAAGAAACTCTTT	CAEHSDKKLF	TRGV10	.	TRGJ1	6	-1	-1	16
28	3.1048324499345767E-4	TGTGCTGCGTGGGATTATTTCCTGGAAAATTATTATAAGAAACTCTTT	CAAWDYFLENYYKKLF	TRGV10	.	TRGJ1	16	-1	-1	27
28	3.1048324499345767E-4	TGTGCCTTGTGGGAGGTGCAGGCCCTGAATTATTATAAGAAACTCTTT	CALWEVQALNYYKKLF	TRGV9	.	TRGJ1	19	-1	-1	26
28	3.1048324499345767E-4	TGTGCCACCTGGGACGGGCCGCGGTTGGGCAAAAAAATCAAGGTATTT	CATWDGPRLGKKIKVF	TRGV2	.	TRGJP	19	-1	-1	23
28	3.1048324499345767E-4	TGTGCCACCTGGGACGAATATACCACTGGTTGGTTCAAGATATTT	CATWDEYTTGWFKIF	TRGV2	.	TRGJP1	15	-1	-1	17
28	3.1048324499345767E-4	TGTGCTGCGTGGGATTCCCTGAATTATTATAAGAAACTCTTT	CAAWDSLNYYKKLF	TRGV10	.	TRGJ1	15	-1	-1	20
28	3.1048324499345767E-4	TGTGCTGCGTGGGATTATTCCACTGGTTGGTTCAAGATATTT	CAAWDYSTGWFKIF	TRGV10	.	TRGJP1	16	-1	-1	8
28	3.1048324499345767E-4	TGTGCTGACTCTCAGTATACCACTGGTTGGTTCAAGATATTT	CADSQYTTGWFKIF	TRGV10	.	TRGJP1	6	-1	-1	15
28	3.1048324499345767E-4	TGTGCCTTGTGGGAGGTGCAGTCTCCTTATAAGAAACTCTTT	CALWEVQSPYKKLF	TRGV9	.	TRGJ1	19	-1	-1	26
28	3.1048324499345767E-4	TGTGCCACCTGGGACAGGCCGCTTGATTATAAGAAACTCTTT	CATWDRPLDYKKLF	TRGV3	.	TRGJ1	19	-1	-1	25
28	3.1048324499345767E-4	TGTGCTGCGTGCCCCCCACAGCCTCGGTTCAAGATATTT	CAACPPQPRFKIF	TRGV10	.	TRGJP1	10	-1	-1	25
28	3.1048324499345767E-4	TGTGCTGCGTGGGACCGGAATTATTATAAGAAACTCTTT	CAAWDRNYYKKLF	TRGV10	.	TRGJ1	13	-1	-1	17
28	3.1048324499345767E-4	TGTGCCACCTGGGACAGGCGGGCTTATAAGAAACTCTTT	CATWDRRAYKKLF	TRGV7	.	TRGJ1	18	-1	-1	23
28	3.1048324499345767E-4	TGTGCTGCGTCGCACCCTTATTATAAGAAACTCTTT	CAASHPYYKKLF	TRGV10	.	TRGJ2	9	-1	-1	17
28	3.1048324499345767E-4	TGTGCTGCGTGGGAGGGCCGTTGGTTCAAGATATTT	CAAWEGRWFKIF	TRGV10	.	TRGJP1	13	-1	-1	19
28	3.1048324499345767E-4	TGTGCTGCGACCGACCGCGCTTATAAGAAACTCTTT	CAATDRAYKKLF	TRGV10	.	TRGJ1	8	-1	-1	20
28	3.1048324499345767E-4	TGTGCCTTGTGGGACCTACCGGCTCGTAGACTCTTT	CALWDLPARRLF	TRGV9	.	TRGJ1	13	-1	-1	29
28	3.1048324499345767E-4	TGTGCCTTGTGGGAGGTTTATTATAAGAAACTCTTT	CALWEVYYKKLF	TRGV9	.	TRGJ1	16	-1	-1	17
28	3.1048324499345767E-4	TGTGCCTTGTGGGAGGTGCAGCTTAAGAAACTCTTT	CALWEVQLKKLF	TRGV9	.	TRGJ1	22	-1	-1	23
28	3.1048324499345767E-4	TGTGCCACCTGGGACGGGCTACAGAAACTCTTT	CATWDGLQKLF	TRGV2	.	TRGJ1	18	-1	-1	22
28	3.1048324499345767E-4	TGTGCCACGTCAAGTGATTGGATCAAGACGTTT	CATSSDWIKTF	TRGV3	.	TRGJP2	7	-1	-1	12
28	3.1048324499345767E-4	TGTGCCTTGTGGGAGGGGGTGAAACTCTTT	CALWEGVKLF	TRGV9	.	TRGJ1	15	-1	-1	20
28	3.1048324499345767E-4	TGTGCTGCGTGGGACCATGATAAGAAACTCTTT	CAAWDHDKKLF	TRGV10	.	TRGJ1	13	-1	-1	16
28	3.1048324499345767E-4	TGTGCCTTCAATCCCCAGAAAGGACTCTTT	CAFNPQKGLF	TRGV9	.	TRGJ1	7	-1	-1	23
28	3.1048324499345767E-4	TGTGCTGCGTTTATGATCCGTTGGTTCAAGATATTT	CAAFMIRWFKIF	TRGV10	.	TRGJP1	9	-1	-1	19
28	3.1048324499345767E-4	TGTGCTGCGTGGGTTCATTATTATAAGAAACTCTTT	CAAWVHYYKKLF	TRGV10	.	TRGJ2	12	-1	-1	16
28	3.1048324499345767E-4	TGTGCTGCGTGGGACTCCTATTGGTTCAAGATATTT	CAAWDSYWFKIF	TRGV10	.	TRGJP1	13	-1	-1	20
28	3.1048324499345767E-4	TGTGCCACCTGGGACGGGCGCTATAAGAAACTCTTT	CATWDGRYKKLF	TRGV2	.	TRGJ1	18	-1	-1	21
28	3.1048324499345767E-4	TGTGCCACCGGGGGCAGGATCAAGACGTTT	CATGGRIKTF	TRGV2	.	TRGJP2	12	-1	-1	16
28	3.1048324499345767E-4	TGTGCCACCTGGGACGACACTGGTTGGTTCAAGATATTT	CATWDDTGWFKIF	TRGV2	.	TRGJP1	15	-1	-1	17
28	3.1048324499345767E-4	TGTGCCACCTGGGATTGTGGCTGGGAGAAACTCTTT	CATWDCGWEKLF	TRGV8	.	TRGJ1	14	-1	-1	25
28	3.1048324499345767E-4	TGTGCTGCGTGGGATTGTTCCACTGGTTGGTTCAAGATATTT	CAAWDCSTGWFKIF	TRGV10	.	TRGJP1	15	-1	-1	19
28	3.1048324499345767E-4	TGTGCTGCGTGGGATTACGCCGGGGCTGGTTGGTTCAAGATATTT	CAAWDYAGAGWFKIF	TRGV10	.	TRGJP1	18	-1	-1	25
27	2.993945576722628E-4	TGTGCTGCGTGGGTTTTTGAACCTCCCCCGTCATATACCACTGGTTGGTTCAAGATATTT	CAAWVFEPPPSYTTGWFKIF	TRGV10	.	TRGJP1	15	-1	-1	32
27	2.993945576722628E-4	TGTGCTGCGTGGGATTATACGGGGAGTACCACTGGTTGGTTCAAGATATTT	CAAWDYTGSTTGWFKIF	TRGV10	.	TRGJP1	16	-1	-1	26
27	2.993945576722628E-4	TGTGCTGCGTGGGATTATGGGGAAGGGCTGGGTTGGTTCAAGATATTT	CAAWDYGEGLGWFKIF	TRGV10	.	TRGJP1	16	-1	-1	30
27	2.993945576722628E-4	TGTGCTGCGTGGGATCCAAATCTCCCGAATTATTATAAGAAACTCTTT	CAAWDPNLPNYYKKLF	TRGV10	.	TRGJ1	14	-1	-1	25
27	2.993945576722628E-4	TGTGCCACCTGGGACGGACAATATAGTAGTGATTGGATCAAGACGTTT	CATWDGQYSSDWIKTF	TRGV2	.	TRGJP2	16	-1	-1	17
27	2.993945576722628E-4	TGTGCTGCGTGGGATTATACCCCGTTTTATTATAAGAAACTCTTT	CAAWDYTPFYYKKLF	TRGV10	.	TRGJ1	16	-1	-1	26
27	2.993945576722628E-4	TGTGCTGCGTGGGATTATAACTCGAATTATTATAAGAAACTCTTT	CAAWDYNSNYYKKLF	TRGV10	.	TRGJ1	16	-1	-1	13
27	2.993945576722628E-4	TGTGCTGCGTGGGATTACTATACCACTGGTTGGTTCAAGATATTT	CAAWDYYTTGWFKIF	TRGV10	.	TRGJP1	25	-1	-1	18
27	2.993945576722628E-4	TGTGCTGCGTGGGATTGGCACTTTTATTATAAGAAACTCTTT	CAAWDWHFYYKKLF	TRGV10	.	TRGJ1	15	-1	-1	23
27	2.993945576722628E-4	TGTGCTGCGTGGGATTGGGTCGTTTATTATAAGAAACTCTTT	CAAWDWVVYYKKLF	TRGV10	.	TRGJ1	15	-1	-1	23
27	2.993945576722628E-4	TGTGCTGCGTGGGGGCCACCTTATTATAAGAAACTCTTT	CAAWGPPYYKKLF	TRGV10	.	TRGJ2	12	-1	-1	20
27	2.993945576722628E-4	TGTGCTGCGTGGGATTCGGATTATTATAAGAAACTCTTT	CAAWDSDYYKKLF	TRGV10	.	TRGJ1	15	-1	-1	13
27	2.993945576722628E-4	TGTGCTGCGCCAGAACGCTTTTATTATAAGAAACTCTTT	CAAPERFYYKKLF	TRGV10	.	TRGJ1	8	-1	-1	20
27	2.993945576722628E-4	TGTGCCTTGTGGGAGGTGGAGTATTATAAGAAACTCTTT	CALWEVEYYKKLF	TRGV9	.	TRGJ1	17	-1	-1	21
27	2.993945576722628E-4	TGTGCCACCTGGGATGGGCCCGATTATAAGAAACTCTTT	CATWDGPDYKKLF	TRGV4	.	TRGJ1	20	-1	-1	22
27	2.993945576722628E-4	TGTGCCACCTGGGACCGATGGGGGAAACTCTTT	CATWDRWGKLF	TRGV2	.	TRGJ1	14	-1	-1	23
27	2.993945576722628E-4	TGTGCCTTGTGGGAATCTAAGAAACTCTTT	CALWESKKLF	TRGV9	.	TRGJ1	13	-1	-1	17
27	2.993945576722628E-4	TGTGCCTTGTGGGAGGTATCCCTCTTT	CALWEVSLF	TRGV9	.	TRGJ1	16	-1	-1	21
27	2.993945576722628E-4	TGTGCCACCTGGGTGGGGAGGGAGAAACTCTTT	CATWVGREKLF	TRGV4	.	TRGJ1	16	-1	-1	22
27	2.993945576722628E-4	TGTGCTGCGGGCCGAAATAAGAAACTCTTT	CAAGRNKKLF	TRGV10	.	TRGJ1	8	-1	-1	16
27	2.993945576722628E-4	TGTGCCACCTGGGAGTGGGTGAAACTCTTT	CATWEWVKLF	TRGV2	.	TRGJ1	13	-1	-1	20
27	2.993945576722628E-4	TGTGCTCTAGGTTGGTTCAAGATATTT	CALGWFKIF	TRGV10	.	TRGJP1	5	-1	-1	9
27	2.993945576722628E-4	TGTGCTGCGTGGGATGGGGGTTATTATAAGAAACTCTTT	CAAWDGGYYKKLF	TRGV10	.	TRGJ1	14	-1	-1	20
27	2.993945576722628E-4	TGTGCTGCCCCCAAGGGTTGGTTCAAGATATTT	CAAPKGWFKIF	TRGV10	.	TRGJP1	7	-1	-1	15
27	2.993945576722628E-4	TGTGCTGCGGGGATTTATTATAAGAAACTCTTT	CAAGIYYKKLF	TRGV10	.	TRGJ1	14	-1	-1	11
27	2.993945576722628E-4	TGTGCCTTGTGGGAGGTGCGTGGGAAACTCTTT	CALWEVRGKLF	TRGV9	.	TRGJ1	18	-1	-1	23
27	2.993945576722628E-4	TGTGCCACCTGTGTTGATTGGATCAAGACGTTT	CATCVDWIKTF	TRGV8	.	TRGJP2	10	-1	-1	14
27	2.993945576722628E-4	TGTGCCACCTGGGACAGCCCAAGATGTCTCTTT	CATWDSPRCLF	TRGV3	.	TRGJ1	19	-1	-1	27
27	2.993945576722628E-4	TGTGCCACCTGGGACAGGCTTAAGAAACTCTTT	CATWDRLKKLF	TRGV3	.	TRGJ1	18	-1	-1	20
27	2.993945576722628E-4	TGTGCCACCTGGGACAGGCCTAAGAAACTCTTT	CATWDRPKKLF	TRGV3	.	TRGJ1	20	-1	-1	20
27	2.993945576722628E-4	TGTGCTGCTACACCCACTGGTTGGTTCAAGATATTT	CAATPTGWFKIF	TRGV10	.	TRGJP1	7	-1	-1	13
27	2.993945576722628E-4	TGTGCCACCTGGGATAACTATAAGAAACTCTTT	CATWDNYKKLF	TRGV8	.	TRGJ1	15	-1	-1	18
27	2.993945576722628E-4	TGTGCTGCGTGGGCCCATACCACTGGTTGGTTCAAGATATTT	CAAWAHTTGWFKIF	TRGV10	.	TRGJP1	12	-1	-1	16
26	2.8830587035106784E-4	TGTGCTGCGTGGGATTCTAGTGTTACTGGATCTGGTTGGTTCAAGATATTT	CAAWDSSVTGSGWFKIF	TRGV10	.	TRGJP1	15	-1	-1	31
26	2.8830587035106784E-4	TGTGCTGCGTGGGATTCCCCCCCTCCCACTGGTTGGTTCAAGATATTT	CAAWDSPPPTGWFKIF	TRGV10	.	TRGJP1	15	-1	-1	25
26	2.8830587035106784E-4	TGTGCTGCGTGGGAACAAGTTACCACTGGTTGGTTCAAGATATTT	CAAWEQVTTGWFKIF	TRGV10	.	TRGJP1	13	-1	-1	20
26	2.8830587035106784E-4	TGTGCCACCTGGGACGTCCGCGGAGTTGATTGGATCAAGACGTTT	CATWDVRGVDWIKTF	TRGV2	.	TRGJP2	15	-1	-1	26
26	2.8830587035106784E-4	TGTGCCACCTGGGACAGGCCGAATTATTATAAGAAACTCTTT	CATWDRPNYYKKLF	TRGV5	.	TRGJ1	19	-1	-1	19
26	2.8830587035106784E-4	TGTGCTGCGTGTGGTCGGGGTGCTTGGTTCAAGATATTT	CAACGRGAWFKIF	TRGV10	.	TRGJP1	10	-1	-1	20
26	2.8830587035106784E-4	TGTGCTGCGTGGCCCACCACTGGTTGGTTCAAGATATTT	CAAWPTTGWFKIF	TRGV10	.	TRGJP1	11	-1	-1	15
26	2.8830587035106784E-4	TGTGCTGCGTGGGGGCCGCCTTATTATAAGAAACTCTTT	CAAWGPPYYKKLF	TRGV10	.	TRGJ1	12	-1	-1	20
26	2.8830587035106784E-4	TGTGCTGCGTGGGATATGAATTATTATAAGAAACTCTTT	CAAWDMNYYKKLF	TRGV10	.	TRGJ1	14	-1	-1	17
26	2.8830587035106784E-4	TGTGCTGCGTGGGATAGCCCTGGTTGGTTCAAGATATTT	CAAWDSPGWFKIF	TRGV10	.	TRGJP1	14	-1	-1	8
26	2.8830587035106784E-4	TGTGCCACCTGGGACGGGCGGTATTATAAGAAACTCTTT	CATWDGRYYKKLF	TRGV2	.	TRGJ1	18	-1	-1	21
26	2.8830587035106784E-4	TGTGCCACCACCACTGGTTGGTTCAAGATATTT	CATTTGWFKIF	TRGV8	.	TRGJP1	8	-1	-1	9
26	2.8830587035106784E-4	TGTGCTGCGTGGGCCCTTAAGAAACTCTTT	CAAWALKKLF	TRGV10	.	TRGJ1	12	-1	-1	17
26	2.8830587035106784E-4	TGTGCTGCGTGGGATTATTCCCATTATAAGAAACTCTTT	CAAWDYSHYKKLF	TRGV10	.	TRGJ1	16	-1	-1	22
26	2.8830587035106784E-4	TGTGCTGCGTGGGATTATTACGGTTGGTTCAAGATATTT	CAAWDYYGWFKIF	TRGV10	.	TRGJP1	16	-1	-1	21
26	2.8830587035106784E-4	TGTGCCTTGTGGGAGGTGCAGTATTATAAGAAACTCTTT	CALWEVQYYKKLF	TRGV9	.	TRGJ1	19	-1	-1	21
26	2.8830587035106784E-4	TGTGCTGCGTGGGATCCGGGTTATAAGAAACTCTTT	CAAWDPGYKKLF	TRGV10	.	TRGJ1	14	-1	-1	20
26	2.8830587035106784E-4	TGTGCTGCGTGGATCACTGGTTGGTTCAAGATATTT	CAAWITGWFKIF	TRGV10	.	TRGJP1	11	-1	-1	14
26	2.8830587035106784E-4	TGTGCCACCTGGGACCAGGAATATAGGAAACTCTTT	CATWDQEYRKLF	TRGV8	.	TRGJ1	13	-1	-1	21
26	2.8830587035106784E-4	TGTGCCACCTGGGAGATAGGTTGGTTCAAGATATTT	CATWEIGWFKIF	TRGV8	.	TRGJP1	13	-1	-1	18
26	2.8830587035106784E-4	TGTGCTGCGTGGGTCCCTGCGTTCAAGATATTT	CAAWVPAFKIF	TRGV10	.	TRGJP1	12	-1	-1	20
26	2.8830587035106784E-4	TGTGCTGCGTGGGACCGTTATAAGAAACTCTTT	CAAWDRYKKLF	TRGV10	.	TRGJ1	13	-1	-1	17
26	2.8830587035106784E-4	TGTGCCTTGTGGGAGGTGCAAGTGAAACTCTTT	CALWEVQVKLF	TRGV9	.	TRGJ1	19	-1	-1	23
26	2.8830587035106784E-4	TGTGCCACCTGGGACGGTGGTAAGAAACTCTTT	CATWDGGKKLF	TRGV2	.	TRGJ1	16	-1	-1	20
26	2.8830587035106784E-4	TGTGCCTCCATGAGATGGTTCAAGATATTT	CASMRWFKIF	TRGV9	.	TRGJP1	6	-1	-1	15
26	2.8830587035106784E-4	TGTGCCACCTGGGCTAAGAAACTCTTT	CATWAKKLF	TRGV4	.	TRGJ1	12	-1	-1	14
26	2.8830587035106784E-4	TGTGCTGCGTGGGATTATAGTGGTTGGTTCAAGATATTT	CAAWDYSGWFKIF	TRGV10	.	TRGJP1	16	-1	-1	20
26	2.8830587035106784E-4	TGTGCCTTGTGGGAGGTGAAGGTGAAACTCTTT	CALWEVKVKLF	TRGV9	.	TRGJ1	17	-1	-1	23
26	2.8830587035106784E-4	TGTGCCTTGTGGGTCCAGAAACTCTTT	CALWVQKLF	TRGV9	.	TRGJ1	12	-1	-1	16
26	2.8830587035106784E-4	TGTGCCACGGCCAATAAGAAACTCTTT	CATANKKLF	TRGV9	.	TRGJ1	5	-1	-1	13
26	2.8830587035106784E-4	TGTGCCTTGGCAAAGAAACTCTTT	CALAKKLF	TRGV9	.	TRGJ1	8	-1	-1	12
26	2.8830587035106784E-4	TGTGCTGCGTGGGATTATCTATGTGGGGCCGAGAAACTCTTT	CAAWDYLCGAEKLF	TRGV10	.	TRGJ1	16	-1	-1	31
26	2.8830587035106784E-4	TGTGCCCTTAGAGTTTTTGACCCAGCCGAGGGGAAACTCTTT	CALRVFDPAEGKLF	TRGV9	.	TRGJ1	5	-1	-1	32
26	2.8830587035106784E-4	TGTGCCACCTGGGATCGAAGGGGCATGAAGAAACTCTTT	CATWDRRGMKKLF	TRGV8	.	TRGJ1	14	-1	-1	27
26	2.8830587035106784E-4	TGTGCCTTGTGGGAGGTGCTGGAGAAACTCTTT	CALWEVLEKLF	TRGV9	.	TRGJ1	18	-1	-1	22
26	2.8830587035106784E-4	TGTGCCACCTGGGAACATTATAAGAAACTCTTT	CATWEHYKKLF	TRGV2	.	TRGJ1	13	-1	-1	16
26	2.8830587035106784E-4	TGTGCTGCGTGGGATCAAGAACAGGACCATAAGAAACTCTTT	CAAWDQEQDHKKLF	TRGV10	.	TRGJ1	14	-1	-1	28
26	2.8830587035106784E-4	TGTGCCCCCGAACCGGCTGGTTGGTTCAAGATATTT	CAPEPAGWFKIF	TRGV10	.	TRGJP1	4	-1	-1	16
25	2.772171830298729E-4	TGTGCCTTGTGGGAGTTAACCAAGCCGTTGGGCAAAAAAATCAAGGTATTT	CALWELTKPLGKKIKVF	TRGV9	.	TRGJP	14	-1	-1	26
25	2.772171830298729E-4	TGTGCCACCTGGGACGGGCCGGGGGGTAGTGATTGGATCAAGACGTTT	CATWDGPGGSDWIKTF	TRGV2	.	TRGJP2	19	-1	-1	25
25	2.772171830298729E-4	TGTGCTGCGTGGGCCATCCCAGGGACTGGTTGGTTCAAGATATTT	CAAWAIPGTGWFKIF	TRGV10	.	TRGJP1	12	-1	-1	24
25	2.772171830298729E-4	TGTGCCACCTGGGAGATGAATACCACTGGTTGGTTCAAGATATTT	CATWEMNTTGWFKIF	TRGV8	.	TRGJP1	13	-1	-1	19
25	2.772171830298729E-4	TGTGCTGCGTGGGATTATCGTTGGGGTTATAAGAAACTCTTT	CAAWDYRWGYKKLF	TRGV10	.	TRGJ1	20	-1	-1	26
25	2.772171830298729E-4	TGTGCCACCTGGGATAGGCGAGAGAGTTATAAGAAACTCTTT	CATWDRRESYKKLF	TRGV8	.	TRGJ1	18	-1	-1	26
25	2.772171830298729E-4	TGTGCCACCTGGGACAGGGGCCCTGGCCAAAAGAAACTCTTT	CATWDRGPGQKKLF	TRGV3	.	TRGJ1	17	-1	-1	30
25	2.772171830298729E-4	TGTGCTGCGTGGGATTTTGGCTATTATAAGAAACTCTTT	CAAWDFGYYKKLF	TRGV10	.	TRGJ1	15	-1	-1	21
25	2.772171830298729E-4	TGTGCCTTGGGTGGTTTCGGTAAAGGGTGGAAACTCTTT	CALGGFGKGWKLF	TRGV9	.	TRGJ1	8	-1	-1	29
25	2.772171830298729E-4	TGTGCCACCTGGGAGGATTATTATAAGAAACTCTTT	CATWEDYYKKLF	TRGV8	.	TRGJ1	13	-1	-1	16
25	2.772171830298729E-4	TGTGCCACCTGGGGGGCTTATAAGAAACTCTTT	CATWGAYKKLF	TRGV8	.	TRGJ1	12	-1	-1	17
25	2.772171830298729E-4	TGTGCAAATACCACTGGTTGGTTCAAGATATTT	CANTTGWFKIF	TRGV10	.	TRGJP1	4	-1	-1	7
25	2.772171830298729E-4	TGTGCTGCGTGGATCCTTAAGAAACTCTTT	CAAWILKKLF	TRGV10	.	TRGJ2	11	-1	-1	17
25	2.772171830298729E-4	TGTGCCTTGTGGGAGGTGTTTTGCTATAAGAAACTCTTT	CALWEVFCYKKLF	TRGV9	.	TRGJ1	17	-1	-1	24
25	2.772171830298729E-4	TGTGCCTTGTGGGAGGTGCAAGGGTATAAGAAACTCTTT	CALWEVQGYKKLF	TRGV9	.	TRGJ2	19	-1	-1	24
25	2.772171830298729E-4	TGTGCTGCGTGGGATACCCCCTATAAGAAACTCTTT	CAAWDTPYKKLF	TRGV10	.	TRGJ1	14	-1	-1	21
25	2.772171830298729E-4	TGTGCCTTGGGTGTCTTCAGGAATAAGAAACTCTTT	CALGVFRNKKLF	TRGV9	.	TRGJ1	8	-1	-1	22
25	2.772171830298729E-4	TGTGCCACCTGGGACAGGCTGCATAAGAAACTCTTT	CATWDRLHKKLF	TRGV3	.	TRGJ1	18	-1	-1	22
25	2.772171830298729E-4	TGTGCCACCTGGGAAGGTTATAAGAAACTCTTT	CATWEGYKKLF	TRGV8	.	TRGJ1	16	-1	-1	17
25	2.772171830298729E-4	TGTGCCACGGGAGGTGTTTGGTTCAAGATATTT	CATGGVWFKIF	TRGV2	.	TRGJP1	7	-1	-1	14
25	2.772171830298729E-4	TGTGCCACCTGGGACATGGGGAAACTCTTT	CATWDMGKLF	TRGV3	.	TRGJ1	15	-1	-1	20
25	2.772171830298729E-4	TGTGCCACCTGGGTGAAACTCTTT	CATWVKLF	TRGV8	.	TRGJ1	12	-1	-1	14
25	2.772171830298729E-4	TGTGCTGCGTGGGATTATCGAACTGGTTGGTTCAAGATATTT	CAAWDYRTGWFKIF	TRGV10	.	TRGJP1	16	-1	-1	21
25	2.772171830298729E-4	TGTGCTGCGTGGGATCTGGCCACTGGTTGGTTCAAGATATTT	CAAWDLATGWFKIF	TRGV10	.	TRGJP1	14	-1	-1	19
25	2.772171830298729E-4	TGTGCTGCGTGGGCCTTCACTGGTTGGTTCAAGATATTT	CAAWAFTGWFKIF	TRGV10	.	TRGJP1	12	-1	-1	17
25	2.772171830298729E-4	TGTGCTGCGTGGGATTATTCATATTATAAGAAACTCTTT	CAAWDYSYYKKLF	TRGV10	.	TRGJ1	16	-1	-1	21
25	2.772171830298729E-4	TGTGCCTTGTGGCTCGGGCCTAAGAAACTCTTT	CALWLGPKKLF	TRGV9	.	TRGJ1	11	-1	-1	20
25	2.772171830298729E-4	TGTGCCTTGTGGGAGTATTATAAGAAACTCTTT	CALWEYYKKLF	TRGV9	.	TRGJ1	14	-1	-1	15
25	2.772171830298729E-4	TGTGCCACCTGGGACGTCCCGGGGGGACTCTTT	CATWDVPGGLF	TRGV2	.	TRGJ1	15	-1	-1	26
25	2.772171830298729E-4	TGTGCCACCTGGGACGGGGATGGGAAACTCTTT	CATWDGDGKLF	TRGV5	.	TRGJ1	17	-1	-1	23
25	2.772171830298729E-4	TGTGCTGCGTGGGATTTCATACTCTTT	CAAWDFILF	TRGV10	.	TRGJ1	15	-1	-1	20
25	2.772171830298729E-4	TGTGCCACCTGGGACGGGACTCTCTTT	CATWDGTLF	TRGV2	.	TRGJ1	17	-1	-1	21
25	2.772171830298729E-4	TGTGCCACCTGGGACGGGCTGAATTATAAGAAACTCTTT	CATWDGLNYKKLF	TRGV2	.	TRGJ1	18	-1	-1	22
25	2.772171830298729E-4	TGTGCTGCGTGGGTCCAGGGGAAAAAGAAACTCTTT	CAAWVQGKKKLF	TRGV10	.	TRGJ1	12	-1	-1	24
25	2.772171830298729E-4	TGTGCCTTGTGGGACTCCGATAAGAAACTCTTT	CALWDSDKKLF	TRGV9	.	TRGJ1	13	-1	-1	19
25	2.772171830298729E-4	TGTGCCTTGTGGGAAGAGAAACTCTTT	CALWEEKLF	TRGV9	.	TRGJ1	13	-1	-1	16
25	2.772171830298729E-4	TGTGCCACCTGGGTCAATTTT	CATWVNF	TRGV8	.	TRGJP1	12	-1	-1	18
25	2.772171830298729E-4	TGTGCCTTGTGGGACCCAAGGAAGAAACTCTTT	CALWDPRKKLF	TRGV9	.	TRGJ1	13	-1	-1	21
24	2.66128495708678E-4	TGTGCTGCGTGGGATCCTCCCCCCCCTGGCGATACCACTGGTTGGTTCAAGATATTT	CAAWDPPPPGDTTGWFKIF	TRGV10	.	TRGJP1	14	-1	-1	31
24	2.66128495708678E-4	TGTGCTGCGTGGGACCGTAGGGCGTGCAATACCACTGGTTGGTTCAAGATATTT	CAAWDRRACNTTGWFKIF	TRGV10	.	TRGJP1	13	-1	-1	28
24	2.66128495708678E-4	TGTGCTGCGTGGGATTGGGGAGACGGGGGGGATTATAAGAAACTCTTT	CAAWDWGDGGDYKKLF	TRGV10	.	TRGJ1	15	-1	-1	31
24	2.66128495708678E-4	TGTGCTGCGTGGGATTATGGGGTCTTTGCTGGTTGGTTCAAGATATTT	CAAWDYGVFAGWFKIF	TRGV10	.	TRGJP1	16	-1	-1	28
24	2.66128495708678E-4	TGTGCTGCGTGGGATAGTTCGGTTAAGTCTCGCTGGTTCAAGATATTT	CAAWDSSVKSRWFKIF	TRGV10	.	TRGJP1	14	-1	-1	33
24	2.66128495708678E-4	TGTGCTGCGTGGGACGCCTCTCATACCACTGGTTGGTTCAAGATATTT	CAAWDASHTTGWFKIF	TRGV10	.	TRGJP1	13	-1	-1	22
24	2.66128495708678E-4	TGTGCCACCTGGGACGGGCCCACAAGTAGTGATTGGATCAAGACGTTT	CATWDGPTSSDWIKTF	TRGV2	.	TRGJP2	20	-1	-1	24
24	2.66128495708678E-4	TGTGCCACCTGGGACGGATACGATACCACTGGTTGGTTCAAGATATTT	CATWDGYDTTGWFKIF	TRGV2	.	TRGJP1	16	-1	-1	22
24	2.66128495708678E-4	TGTGCTGCGTCTAACGCATATACCACTGGTTGGTTCAAGATATTT	CAASNAYTTGWFKIF	TRGV10	.	TRGJP1	9	-1	-1	17
24	2.66128495708678E-4	TGTGCTGCGTGGGATTTAAGAGCCACTGGTTGGTTCAAGATATTT	CAAWDLRATGWFKIF	TRGV10	.	TRGJP1	15	-1	-1	22
24	2.66128495708678E-4	TGTGCTGCGTGGGATCCAAACCCCACTGGTTGGTTCAAGATATTT	CAAWDPNPTGWFKIF	TRGV10	.	TRGJP1	14	-1	-1	22
24	2.66128495708678E-4	TGTGCTGCGTGGGACATGCTTCGGGGTTATTATAAGAAACTCTTT	CAAWDMLRGYYKKLF	TRGV10	.	TRGJ1	13	-1	-1	26
24	2.66128495708678E-4	TGTGCTGCGTGGGATCCCCAGAGTTATTATAAGAAACTCTTT	CAAWDPQSYYKKLF	TRGV10	.	TRGJ1	14	-1	-1	20
24	2.66128495708678E-4	TGTGCTGCGTGGGATGCCCCTTTAAGATATAAGAAACTCTTT	CAAWDAPLRYKKLF	TRGV10	.	TRGJ1	14	-1	-1	27
24	2.66128495708678E-4	TGTGCTGCGTGGATCTATACCACTGGTTGGTTCAAGATATTT	CAAWIYTTGWFKIF	TRGV10	.	TRGJP1	11	-1	-1	8
24	2.66128495708678E-4	TGTGCCACCTGGGAAAATACCACTGGTTGGTTCAAGATATTT	CATWENTTGWFKIF	TRGV8	.	TRGJP1	13	-1	-1	16
24	2.66128495708678E-4	TGTGCCACCTGGGCGCTCCCCGGTTGGTTCAAGATATTT	CATWALPGWFKIF	TRGV8	.	TRGJP1	12	-1	-1	21
24	2.66128495708678E-4	TGTGCTGCGTGGGATACTGGTTGGTTCAAGATATTT	CAAWDTGWFKIF	TRGV10	.	TRGJP1	14	-1	-1	15
24	2.66128495708678E-4	TGTGCTGCGTGTCCTTACGGGTTCAAGATATTT	CAACPYGFKIF	TRGV10	.	TRGJP1	10	-1	-1	19
24	2.66128495708678E-4	TGTGCCTTGTGGGAGCATCCGAAGAAACTCTTT	CALWEHPKKLF	TRGV9	.	TRGJ1	14	-1	-1	21
24	2.66128495708678E-4	TGTGCCACCTGTATAGGTTATAAGAAACTCTTT	CATCIGYKKLF	TRGV4	.	TRGJ1	10	-1	-1	17
24	2.66128495708678E-4	TGTGCCACCTGGGACGGGCGGGTGAAACTCTTT	CATWDGRVKLF	TRGV2	.	TRGJ1	18	-1	-1	23
24	2.66128495708678E-4	TGTGCCACCTGGGACAGAGAGAAACTCTTT	CATWDREKLF	TRGV3	.	TRGJ1	16	-1	-1	19
24	2.66128495708678E-4	TGTGCTGCGTGGGATTCTTCCACTGGTTGGTTCAAGATATTT	CAAWDSSTGWFKIF	TRGV10	.	TRGJP1	15	-1	-1	19
24	2.66128495708678E-4	TGTGCTGCGTGGCCTCTCCCTAAACATAAGAAACTCTTT	CAAWPLPKHKKLF	TRGV10	.	TRGJ1	11	-1	-1	25
24	2.66128495708678E-4	TGTGCTGCGTGGGACGTGAATTATTATAAGAAACTCTTT	CAAWDVNYYKKLF	TRGV10	.	TRGJ1	13	-1	-1	17
24	2.66128495708678E-4	TGTGCCACCTGGGACGGGCGGGGATGTAAGAAACTCTTT	CATWDGRGCKKLF	TRGV2	.	TRGJ1	18	-1	-1	26
24	2.66128495708678E-4	TGTGCTGCGTGGGGCCGTGGTTGGTTCAAGATATTT	CAAWGRGWFKIF	TRGV10	.	TRGJP1	12	-1	-1	17
24	2.66128495708678E-4	TGTGCTGCGTCACTCCAAGGGGAGAAACTCTTT	CAASLQGEKLF	TRGV10	.	TRGJ1	9	-1	-1	22
24	2.66128495708678E-4	TGTGCCACCTGGGATGGGCCCAAGAAACTCTTT	CATWDGPKKLF	TRGV4	.	TRGJ1	21	-1	-1	21
24	2.66128495708678E-4	TGTGCCACCTGGGGGGGGGAGAAACTCTTT	CATWGGEKLF	TRGV2	.	TRGJ1	12	-1	-1	19
24	2.66128495708678E-4	TGTGCCACCTTTTGGTTCAAGATATTT	CATFWFKIF	TRGV4	.	TRGJP1	9	-1	-1	11
24	2.66128495708678E-4	TGTGCTGCGTGGGCCCCCCCCCGGAATTATTATAAGAAACTCTTT	CAAWAPPRNYYKKLF	TRGV10	.	TRGJ2	12	-1	-1	23
24	2.66128495708678E-4	TGTGCCACCTGGGACGACTATACCACTGGTTGGTTCAAGATATTT	CATWDDYTTGWFKIF	TRGV2	.	TRGJP1	15	-1	-1	18
24	2.66128495708678E-4	TGTGCTGCGTGGGATTACCCCCCAAATTATAAGAAACTCTTT	CAAWDYPPNYKKLF	TRGV10	.	TRGJ1	17	-1	-1	25
24	2.66128495708678E-4	TGTGCCACCTGGGACAGGCCTAGTGATTATAAGAAACTCTTT	CATWDRPSDYKKLF	TRGV7	.	TRGJ1	20	-1	-1	25
24	2.66128495708678E-4	TGTGCTGCGTGGGATACGTGTTGGTTCAAGATATTT	CAAWDTCWFKIF	TRGV10	.	TRGJP1	18	-1	-1	19
24	2.66128495708678E-4	TGTGCCACCTGGGACCCCATATGGAAACTCTTT	CATWDPIWKLF	TRGV2	.	TRGJ1	14	-1	-1	23
24	2.66128495708678E-4	TGTGCCACCTGGGAAAGGGGTTTGAAACTCTTT	CATWERGLKLF	TRGV2	.	TRGJ1	13	-1	-1	23
24	2.66128495708678E-4	TGTGCCTTGTGGGGTGAGAAACTCTTT	CALWGEKLF	TRGV9	.	TRGJ1	12	-1	-1	16
24	2.66128495708678E-4	TGTGCCTTGTGGGGGGAACTCTTT	CALWGELF	TRGV9	.	TRGJ1	15	-1	-1	16
24	2.66128495708678E-4	TGTGCTGCGTGGGACCCTAATACCACTGGTTGGTTCAAGATATTT	CAAWDPNTTGWFKIF	TRGV10	.	TRGJP1	13	-1	-1	19
24	2.66128495708678E-4	TGTGCTGCGTGGGGTCCCCGACGTTGTTGGTTCAAGATATTT	CAAWGPRRCWFKIF	TRGV10	.	TRGJP1	12	-1	-1	25
24	2.66128495708678E-4	TGTGCTGCCCACAACAGTAATTTTTATAAGAAACTCTTT	CAAHNSNFYKKLF	TRGV10	.	TRGJ1	7	-1	-1	18
24	2.66128495708678E-4	TGTGCCGGGGGGGACAATAAGAAACTCTTT	CAGGDNKKLF	TRGV9	.	TRGJ1	5	-1	-1	16
24	2.66128495708678E-4	TGTGCCACCTGGGATAGGCCGGTCACTGGTTGGTTCAAGATATTT	CATWDRPVTGWFKIF	TRGV8	.	TRGJP1	19	-1	-1	23
23	2.550398083874831E-4	TGTGCTGCGTGGGAGCCTATATACCACTGTAGCCATAGTTGGTTCAAGATATTT	CAAWEPIYHCSHSWFKIF	TRGV10	.	TRGJP1	13	-1	-1	37
23	2.550398083874831E-4	TGTGCTGCGTGGGATTATCCCCTATATACCACTGGTTGGTTCAAGATATTT	CAAWDYPLYTTGWFKIF	TRGV10	.	TRGJP1	16	-1	-1	22
23	2.550398083874831E-4	TGTGCTGCGTGGGATCTCTGTCACTATACCACTGGTTGGTTCAAGATATTT	CAAWDLCHYTTGWFKIF	TRGV10	.	TRGJP1	14	-1	-1	24
23	2.550398083874831E-4	TGTGCCACCTGGGCGTTACTAGGGCATACCACTGGTTGGTTCAAGATATTT	CATWALLGHTTGWFKIF	TRGV2	.	TRGJP1	12	-1	-1	25
23	2.550398083874831E-4	TGTGCCTTGTGGGAGCCTAAAGAGTTGGGCAAAAAAATCAAGGTATTT	CALWEPKELGKKIKVF	TRGV9	.	TRGJP	14	-1	-1	19
23	2.550398083874831E-4	TGTGCCACCTGGGACGAAACCCTTATCAGTGATTGGATCAAGACGTTT	CATWDETLISDWIKTF	TRGV8	.	TRGJP2	13	-1	-1	27
23	2.550398083874831E-4	TGTGCCACCTGGGACGGGCTTTTCGCTGGTTGGTTCAAGATATTT	CATWDGLFAGWFKIF	TRGV2	.	TRGJP1	18	-1	-1	25
23	2.550398083874831E-4	TGTGCCACCTGGGACAGGCATTATTCGTGGCCCAAGAAACTCTTT	CATWDRHYSWPKKLF	TRGV3	.	TRGJ1	18	-1	-1	33
23	2.550398083874831E-4	TGTGCTGCGTGGGTTAGTACACCGTATTATAAGAAACTCTTT	CAAWVSTPYYKKLF	TRGV10	.	TRGJ1	18	-1	-1	24
23	2.550398083874831E-4	TGTGCTGCGTGGGATTATGCCGTCCCCTATAAGAAACTCTTT	CAAWDYAVPYKKLF	TRGV10	.	TRGJ2	16	-1	-1	27
23	2.550398083874831E-4	TGTGCTGCGTGGGATAGGGAGAATTATTATAAGAAACTCTTT	CAAWDRENYYKKLF	TRGV10	.	TRGJ1	14	-1	-1	20
23	2.550398083874831E-4	TGTGCTGCGTGGACTAATACCACTGGTTGGTTCAAGATATTT	CAAWTNTTGWFKIF	TRGV10	.	TRGJP1	11	-1	-1	16
23	2.550398083874831E-4	TGTGCCTTGTGGGAGGGCACTGGTTGGTTCAAGATATTT	CALWEGTGWFKIF	TRGV9	.	TRGJP1	19	-1	-1	17
23	2.550398083874831E-4	TGTGCCACCTGGGACAGCTCCATGGTTGGGAAACTCTTT	CATWDSSMVGKLF	TRGV5	.	TRGJ1	16	-1	-1	29
23	2.550398083874831E-4	TGTGCTGCGTGGGATTATAGACATAAGAAACTCTTT	CAAWDYRHKKLF	TRGV10	.	TRGJ1	16	-1	-1	22
23	2.550398083874831E-4	TGTGCCACCTGTCGGAGGCGGTATAAGAAACTCTTT	CATCRRRYKKLF	TRGV4	.	TRGJ1	10	-1	-1	21
23	2.550398083874831E-4	TGTGCCACCTGGGATGGGCTCTATAAGAAACTCTTT	CATWDGLYKKLF	TRGV4	.	TRGJ1	18	-1	-1	21
23	2.550398083874831E-4	TGTGCCTTGTGGACCTCCCCATGGAAACTCTTT	CALWTSPWKLF	TRGV9	.	TRGJ1	11	-1	-1	23
23	2.550398083874831E-4	TGTGCCACCTGGGAGAAAACTAAGAAACTCTTT	CATWEKTKKLF	TRGV4	.	TRGJ1	13	-1	-1	20
23	2.550398083874831E-4	TGTGCCACCCAGGGCGGTTATAAGAAACTCTTT	CATQGGYKKLF	TRGV2	.	TRGJ1	8	-1	-1	17
23	2.550398083874831E-4	TGTGCTGCTTGTGGTTGGTTCAAGATATTT	CAACGWFKIF	TRGV10	.	TRGJP1	10	-1	-1	11
23	2.550398083874831E-4	TGTGCTGCGTGGGAAAAGAAACTCTTT	CAAWEKKLF	TRGV10	.	TRGJ1	13	-1	-1	15
23	2.550398083874831E-4	TGTGCTGCGTGGGATCAAGATACCACTGGTTGGTTCAAGATATTT	CAAWDQDTTGWFKIF	TRGV10	.	TRGJP1	14	-1	-1	19
23	2.550398083874831E-4	TGTGCCACCTGGGACGGGCTGCGATATTATAAGAAACTCTTT	CATWDGLRYYKKLF	TRGV2	.	TRGJ1	18	-1	-1	24
23	2.550398083874831E-4	TGTGCCACCTGGGACGGGCCGGGTTATTATAAGAAACTCTTT	CATWDGPGYYKKLF	TRGV2	.	TRGJ1	19	-1	-1	23
23	2.550398083874831E-4	TGTGCTGCGTGGGATTACGATTATTATAAGAAACTCTTT	CAAWDYDYYKKLF	TRGV10	.	TRGJ1	18	-1	-1	13
23	2.550398083874831E-4	TGTGCCTTGTGGGAGGGGGATTATTATAAGAAACTCTTT	CALWEGDYYKKLF	TRGV9	.	TRGJ1	15	-1	-1	19
23	2.550398083874831E-4	TGTGCCTTGTGGGAGGAATCTTATTATAAGAAACTCTTT	CALWEESYYKKLF	TRGV9	.	TRGJ1	15	-1	-1	20
23	2.550398083874831E-4	TGTGCCACCTGGGATGGAAATTATTATAAGAAACTCTTT	CATWDGNYYKKLF	TRGV4	.	TRGJ1	16	-1	-1	18
23	2.550398083874831E-4	TGTGCTGCGTGGGACATATATTATAAGAAACTCTTT	CAAWDIYYKKLF	TRGV10	.	TRGJ1	13	-1	-1	18
23	2.550398083874831E-4	TGTGCTGCGCCGGCCACTGGTTGGTTCAAGATATTT	CAAPATGWFKIF	TRGV10	.	TRGJP1	8	-1	-1	13
23	2.550398083874831E-4	TGTGCCACCTGGGACAGGCAGGATTGGAAACTCTTT	CATWDRQDWKLF	TRGV3	.	TRGJ1	18	-1	-1	26
23	2.550398083874831E-4	TGTGCCACCTGGGAGGGTTATAAGAAACTCTTT	CATWEGYKKLF	TRGV8	.	TRGJ1	13	-1	-1	17
23	2.550398083874831E-4	TGTGCCTTGTGGGAGGTTAAGAAACTCTTT	CALWEVKKLF	TRGV9	.	TRGJ1	16	-1	-1	17
23	2.550398083874831E-4	TGTGCCACCTGGTATTATAAGAAACTCTTT	CATWYYKKLF	TRGV2	.	TRGJ1	11	-1	-1	12
23	2.550398083874831E-4	TGTGCTGCGTGGGACCCCTATACCACTGGTTGGTTCAAGATATTT	CAAWDPYTTGWFKIF	TRGV10	.	TRGJP1	13	-1	-1	18
23	2.550398083874831E-4	TGTGCTGCGTGGGAACACCCGAATTATTATAAGAAACTCTTT	CAAWEHPNYYKKLF	TRGV10	.	TRGJ1	13	-1	-1	19
23	2.550398083874831E-4	TGTGCTGCGTGGGCCAGGAATTATTATAAGAAACTCTTT	CAAWARNYYKKLF	TRGV10	.	TRGJ1	12	-1	-1	17
23	2.550398083874831E-4	TGTGCTGCGTGGGCGTACACTGGTTGGTTCAAGATATTT	CAAWAYTGWFKIF	TRGV10	.	TRGJP1	12	-1	-1	17
23	2.550398083874831E-4	TGTGCTGCGTGGGATTGGAGTCTGGGGAAGAAACTCTTT	CAAWDWSLGKKLF	TRGV10	.	TRGJ1	15	-1	-1	27
23	2.550398083874831E-4	TGTGCCTTGTGGGAGGTGCTGGGGGAGAAACTCTTT	CALWEVLGEKLF	TRGV9	.	TRGJ1	18	-1	-1	25
23	2.550398083874831E-4	TGTGCCTTGTGGGAGGTGCAATTTAGGAAACTCTTT	CALWEVQFRKLF	TRGV9	.	TRGJ1	19	-1	-1	20
23	2.550398083874831E-4	TGTGCCAATAAACCCTTCCATAAGCACCGATTT	CANKPFHKHRF	TRGV4	.	TRGJP1	6	-1	-1	29
23	2.550398083874831E-4	TGTGCCTTGTGGGAGGTGCAGGGGGATTATAAGAAACTCTTT	CALWEVQGDYKKLF	TRGV9	.	TRGJ1	19	-1	-1	25
23	2.550398083874831E-4	TGTGCTGCGAGGAGGACCACTGGTTGGTTCAAGATATTT	CAARRTTGWFKIF	TRGV10	.	TRGJP1	11	-1	-1	15
23	2.550398083874831E-4	TGTGCCTTGTGGGAGGTGCAAGGGTGGAAACTCTTT	CALWEVQGWKLF	TRGV9	.	TRGJ1	19	-1	-1	26
22	2.4395112106628816E-4	TGTGCTGCGTGGGTTGGGAACCCCCCCCCCACTGGTTGGTTCAAGATATTT	CAAWVGNPPPTGWFKIF	TRGV10	.	TRGJP1	12	-1	-1	28
22	2.4395112106628816E-4	TGTGCTGCGTGGGGAAGGGTATTCCTTACCACTGGTTGGTTCAAGATATTT	CAAWGRVFLTTGWFKIF	TRGV10	.	TRGJP1	12	-1	-1	26
22	2.4395112106628816E-4	TGTGCTGCGTGGGATTCCACTTCACCGACCGTTTATTATAAGAAACTCTTT	CAAWDSTSPTVYYKKLF	TRGV10	.	TRGJ1	15	-1	-1	32
22	2.4395112106628816E-4	TGTGCTGCGTGGGGTAATAGGATCCGCAATTATTATAAGAAACTCTTT	CAAWGNRIRNYYKKLF	TRGV10	.	TRGJ1	12	-1	-1	27
22	2.4395112106628816E-4	TGTGCTGCGTGGGATTTGGGTAGGCCGAATTATTATAAGAAACTCTTT	CAAWDLGRPNYYKKLF	TRGV10	.	TRGJ1	15	-1	-1	25
22	2.4395112106628816E-4	TGTGCTGCGTGGGACAACCCCCTCTCGAATTATTATAAGAAACTCTTT	CAAWDNPLSNYYKKLF	TRGV10	.	TRGJ1	13	-1	-1	24
22	2.4395112106628816E-4	TGTGCCACCTGGGACCGCAATGCACCGAATTATTATAAGAAACTCTTT	CATWDRNAPNYYKKLF	TRGV2	.	TRGJ1	14	-1	-1	25
22	2.4395112106628816E-4	TGTGCCACCTGGGACGGGCCAGAGTTGGGCAAAAAAATCAAGGTATTT	CATWDGPELGKKIKVF	TRGV2	.	TRGJP	19	-1	-1	15
22	2.4395112106628816E-4	TGTGCTGCGTGGGACCCGGGTACCACTGGTTGGTTCAAGATATTT	CAAWDPGTTGWFKIF	TRGV10	.	TRGJP1	13	-1	-1	20
22	2.4395112106628816E-4	TGTGCCTTGTGGGAGGTGCCCACTGGTTGGTTCAAGATATTT	CALWEVPTGWFKIF	TRGV9	.	TRGJP1	18	-1	-1	19
22	2.4395112106628816E-4	TGTGCCTTGTGGGAGGTGCAGGGAGGTTGGTTCAAGATATTT	CALWEVQGGWFKIF	TRGV9	.	TRGJP1	19	-1	-1	24
22	2.4395112106628816E-4	TGTGCCTTGTGGGAGGTACCAGTATTGTATAAGAAACTCTTT	CALWEVPVLYKKLF	TRGV9	.	TRGJ1	16	-1	-1	27
22	2.4395112106628816E-4	TGTGCTGCGTGGGATTTTAAACACAAGAAACTCTTT	CAAWDFKHKKLF	TRGV10	.	TRGJ1	15	-1	-1	24
22	2.4395112106628816E-4	TGTGCTGCGTGGGATTGGTATTATAAGAAACTCTTT	CAAWDWYYKKLF	TRGV10	.	TRGJ1	15	-1	-1	18
22	2.4395112106628816E-4	TGTGCTGCGTGGGATCCAATTTATAAGAAACTCTTT	CAAWDPIYKKLF	TRGV10	.	TRGJ1	14	-1	-1	20
22	2.4395112106628816E-4	TGTGCCTTGTGTCGACGCTGCGGTAAGAAACTCTTT	CALCRRCGKKLF	TRGV9	.	TRGJ1	10	-1	-1	23
22	2.4395112106628816E-4	TGTGCTGCGTGCCCCTATTATAAGAAACTCTTT	CAACPYYKKLF	TRGV10	.	TRGJ1	10	-1	-1	15
22	2.4395112106628816E-4	TGTGCCACCTGGGATAGGCCAAAACTCTTT	CATWDRPKLF	TRGV8	.	TRGJ1	19	-1	-1	21
22	2.4395112106628816E-4	TGTGCTGCGTGGGAAGGGTTCATTTTTGGTTGGTTCAAGATATTT	CAAWEGFIFGWFKIF	TRGV10	.	TRGJP1	13	-1	-1	26
22	2.4395112106628816E-4	TGTGCCACCTGGGATAGTGAGTTGGGCAAAAAAATCAAGGTATTT	CATWDSELGKKIKVF	TRGV8	.	TRGJP	16	-1	-1	18
22	2.4395112106628816E-4	TGTGCTGCGTGGTCCGATACCACTGGTTGGTTCAAGATATTT	CAAWSDTTGWFKIF	TRGV10	.	TRGJP1	11	-1	-1	16
22	2.4395112106628816E-4	TGTGCTGCGTGGGATTATATCCATCATTATAAGAAACTCTTT	CAAWDYIHHYKKLF	TRGV10	.	TRGJ1	16	-1	-1	22
22	2.4395112106628816E-4	TGTGCCACCTGGGACGGGCTGCGCGTGGAGGTGAAACTCTTT	CATWDGLRVEVKLF	TRGV2	.	TRGJ1	18	-1	-1	32
22	2.4395112106628816E-4	TGTGCTGCGTGGGATCCACCTTATTATAAGAAACTCTTT	CAAWDPPYYKKLF	TRGV10	.	TRGJ1	14	-1	-1	20
22	2.4395112106628816E-4	TGTGCCACCTGGGATGGGCCTCATTATAAGAAACTCTTT	CATWDGPHYKKLF	TRGV4	.	TRGJ1	23	-1	-1	22
22	2.4395112106628816E-4	TGTGCCACCTGGGACAGGCCGGGGTATAAGAAACTCTTT	CATWDRPGYKKLF	TRGV5	.	TRGJ1	19	-1	-1	24
22	2.4395112106628816E-4	TGTGCTGCGTGGGGCAATTATTATAAGAAACTCTTT	CAAWGNYYKKLF	TRGV10	.	TRGJ1	12	-1	-1	15
22	2.4395112106628816E-4	TGTGCTGCGTGGGATTCTGGGTATAAGAAACTCTTT	CAAWDSGYKKLF	TRGV10	.	TRGJ1	15	-1	-1	21
22	2.4395112106628816E-4	TGTGCCACCTGGGATTTGCCCTATAAGAAACTCTTT	CATWDLPYKKLF	TRGV4	.	TRGJ1	20	-1	-1	21
22	2.4395112106628816E-4	TGTGCCACCTGGGATAGGTGGTATAAGAAACTCTTT	CATWDRWYKKLF	TRGV8	.	TRGJ1	17	-1	-1	21
22	2.4395112106628816E-4	TGTGCCACCTGGGAAGGGCATTATAAGAAACTCTTT	CATWEGHYKKLF	TRGV5	.	TRGJ1	16	-1	-1	19
22	2.4395112106628816E-4	TGTGCTGCGTGGGAACGGTGGTTCAAGATATTT	CAAWERWFKIF	TRGV10	.	TRGJP1	13	-1	-1	18
22	2.4395112106628816E-4	TGTGCCTTGTGGGAGGTGGGGACGAAACTCTTT	CALWEVGTKLF	TRGV9	.	TRGJ1	17	-1	-1	23
22	2.4395112106628816E-4	TGTGCCACCTGGGATGGTTGGTTCAAGATATTT	CATWDGWFKIF	TRGV8	.	TRGJP1	14	-1	-1	14
22	2.4395112106628816E-4	TGTGCTGCGTGGGACCTTAAGAAACTCTTT	CAAWDLKKLF	TRGV10	.	TRGJ1	13	-1	-1	17
22	2.4395112106628816E-4	TGTGCCACCACTAATAAGAAACTCTTT	CATTNKKLF	TRGV3	.	TRGJ1	8	-1	-1	13
22	2.4395112106628816E-4	TGTGCCACCTGGGACGGGCCGGGGGCCACTGGTTGGTTCAAGATATTT	CATWDGPGATGWFKIF	TRGV2	.	TRGJP1	19	-1	-1	25
22	2.4395112106628816E-4	TGTGCCTTGTATTTAGTATTCGTCTCGGGTTATAAGAAACTCTTT	CALYLVFVSGYKKLF	TRGV9	.	TRGJ1	9	-1	-1	29
22	2.4395112106628816E-4	TGTGCCACCTGGGACAGGCCTCGGAATCGGAAGAAACTCTTT	CATWDRPRNRKKLF	TRGV7	.	TRGJ1	20	-1	-1	30
22	2.4395112106628816E-4	TGTGCTGCGTGGGATTCTGCGGCCTGGTTCAAGATATTT	CAAWDSAAWFKIF	TRGV10	.	TRGJP1	15	-1	-1	24
22	2.4395112106628816E-4	TGTGCCTTGTGGGAGGTGCATTATTATAAGAAACTCTTT	CALWEVHYYKKLF	TRGV9	.	TRGJ1	19	-1	-1	19
22	2.4395112106628816E-4	TGTGCCACCTGGGACGGGCCGGGTTATAAGAAACTCTTT	CATWDGPGYKKLF	TRGV2	.	TRGJ1	19	-1	-1	23
22	2.4395112106628816E-4	TGTGCCACCTGGGACGGGCTCTATAAGAAACTCTTT	CATWDGLYKKLF	TRGV2	.	TRGJ1	18	-1	-1	21
22	2.4395112106628816E-4	TGTGCCACCTGGGACGGGCGGTATAAGAAACTCTTT	CATWDGRYKKLF	TRGV2	.	TRGJ1	18	-1	-1	21
22	2.4395112106628816E-4	TGTGCCTTGTGGGAGGACCATAAGAAACTCTTT	CALWEDHKKLF	TRGV9	.	TRGJ1	15	-1	-1	19
22	2.4395112106628816E-4	TGTGCCACCTGGGACGGGCTTAGGAAACTCTTT	CATWDGLRKLF	TRGV2	.	TRGJ1	18	-1	-1	20
22	2.4395112106628816E-4	TGTGCCACCTGGGACGGATCTAAGAAACTCTTT	CATWDGSKKLF	TRGV2	.	TRGJ1	16	-1	-1	20
22	2.4395112106628816E-4	TGTGCTGCGTGGGACACTAAGAAACTCTTT	CAAWDTKKLF	TRGV10	.	TRGJ1	13	-1	-1	17
22	2.4395112106628816E-4	TGTGCCACCTGGGAAAAGAAACTCTTT	CATWEKKLF	TRGV4	.	TRGJ1	13	-1	-1	15
21	2.3286243374509325E-4	TGTGCTGCGTGGGATCGGGGGGATACCACACGCTATACCACTGGTTGGTTCAAGATATTT	CAAWDRGDTTRYTTGWFKIF	TRGV10	.	TRGJP1	14	-1	-1	33
21	2.3286243374509325E-4	TGTGCTGCGTGGGATTCTCCCTTCGAAGTGTGTCCGAATTATTATAAGAAACTCTTT	CAAWDSPFEVCPNYYKKLF	TRGV10	.	TRGJ2	15	-1	-1	34
21	2.3286243374509325E-4	TGTGCTGCGTGGCGCCTCACTCTAGGGGGAGGCACTGGTTGGTTCAAGATATTT	CAAWRLTLGGGTGWFKIF	TRGV10	.	TRGJP1	11	-1	-1	32
21	2.3286243374509325E-4	TGTGCCTTGTGGGAGGTGCATATAGAGTTGGGCAAAAAAATCAAGGTATTT	CALWEVHIELGKKIKVF	TRGV9	.	TRGJP	19	-1	-1	23
21	2.3286243374509325E-4	TGTGCCACCTGGGATAGATGGGTCGCCAGTAGTGATTGGATCAAGACGTTT	CATWDRWVASSDWIKTF	TRGV8	.	TRGJP2	16	-1	-1	27
21	2.3286243374509325E-4	TGTGCCACCTGGGACAGGCCGACGAATACCACTGGTTGGTTCAAGATATTT	CATWDRPTNTTGWFKIF	TRGV3	.	TRGJP1	19	-1	-1	25
21	2.3286243374509325E-4	TGTGCTGCGTGGGATTGGGGAGGTACCACTGGTTGGTTCAAGATATTT	CAAWDWGGTTGWFKIF	TRGV10	.	TRGJP1	15	-1	-1	23
21	2.3286243374509325E-4	TGTGCTGCGTGGGATCCTCTAGTGTTCCTATATTATAAGAAACTCTTT	CAAWDPLVFLYYKKLF	TRGV10	.	TRGJ1	14	-1	-1	30
21	2.3286243374509325E-4	TGTGCCTTGTGGGAGATCCAAGAGTTGGGCAAAAAAATCAAGGTATTT	CALWEIQELGKKIKVF	TRGV9	.	TRGJP	14	-1	-1	18
21	2.3286243374509325E-4	TGTGCCTTGTGGGAGATACAAGAGTTGGGCAAAAAAATCAAGGTATTT	CALWEIQELGKKIKVF	TRGV9	.	TRGJP	14	-1	-1	18
21	2.3286243374509325E-4	TGTGCCACCTGGGACGGGCTGTATACCACTGGTTGGTTCAAGATATTT	CATWDGLYTTGWFKIF	TRGV2	.	TRGJP1	18	-1	-1	21
21	2.3286243374509325E-4	TGTGCCACCTGGGACAGGCCTCCCCCGAATTGGTATAAGAAACTCTTT	CATWDRPPPNWYKKLF	TRGV3	.	TRGJ1	20	-1	-1	25
21	2.3286243374509325E-4	TGTGCCACCTGGGACGGGCGTCTTAGTGATTGGATCAAGACGTTT	CATWDGRLSDWIKTF	TRGV2	.	TRGJP2	18	-1	-1	23
21	2.3286243374509325E-4	TGTGCTGCGTGGGTTTATACCACTGGTTGGTTCAAGATATTT	CAAWVYTTGWFKIF	TRGV10	.	TRGJP1	16	-1	-1	11
21	2.3286243374509325E-4	TGTGCTGCGTGGGATTTTTGGGATTATTATAAGAAACTCTTT	CAAWDFWDYYKKLF	TRGV10	.	TRGJ1	15	-1	-1	22
21	2.3286243374509325E-4	TGTGCTGCGTGGGATCTCTCCACTGGTTGGTTCAAGATATTT	CAAWDLSTGWFKIF	TRGV10	.	TRGJP1	14	-1	-1	19
21	2.3286243374509325E-4	TGTGCCTTGTGGGAGGCGCCGAGGTGCGGGAAGAAACTCTTT	CALWEAPRCGKKLF	TRGV9	.	TRGJ1	18	-1	-1	30
21	2.3286243374509325E-4	TGTGCCACGTTGATGGATACCACTGGTTGGTTCAAGATATTT	CATLMDTTGWFKIF	TRGV2	.	TRGJP1	7	-1	-1	16
21	2.3286243374509325E-4	TGTGCTGCGTGGAGAACCACTGGTTGGTTCAAGATATTT	CAAWRTTGWFKIF	TRGV10	.	TRGJP1	11	-1	-1	15
21	2.3286243374509325E-4	TGTGCCACCTGGGACGGGCTTTGGTATAAGAAACTCTTT	CATWDGLWYKKLF	TRGV2	.	TRGJ1	18	-1	-1	24
21	2.3286243374509325E-4	TGTGCCACCTGGGACAGGCGCCATTATAAGAAACTCTTT	CATWDRRHYKKLF	TRGV3	.	TRGJ1	18	-1	-1	22
21	2.3286243374509325E-4	TGTGCTGCGTCCAGGGGGGGGTGGTTCAAGATATTT	CAASRGGWFKIF	TRGV10	.	TRGJP1	9	-1	-1	18
21	2.3286243374509325E-4	TGTGCCACCTGGGACGGAGATTATAAGAAACTCTTT	CATWDGDYKKLF	TRGV2	.	TRGJ1	16	-1	-1	19
21	2.3286243374509325E-4	TGTGCCTTGTGGGAGGTGTTTAAGAAACTCTTT	CALWEVFKKLF	TRGV9	.	TRGJ1	17	-1	-1	20
21	2.3286243374509325E-4	TGTGCCTTGTGGGAGGTGCAAGGGAAACTCTTT	CALWEVQGKLF	TRGV9	.	TRGJ1	19	-1	-1	23
21	2.3286243374509325E-4	TGTGCCACCTGGGACTATTATAAGAAACTCTTT	CATWDYYKKLF	TRGV5	.	TRGJ1	14	-1	-1	15
21	2.3286243374509325E-4	TGTGCCACCTGGGACAGGCAGTGGAAACTCTTT	CATWDRQWKLF	TRGV3	.	TRGJ1	18	-1	-1	23
21	2.3286243374509325E-4	TGTGCCACCTGGGACTTTAAGAAACTCTTT	CATWDFKKLF	TRGV4	.	TRGJ1	13	-1	-1	17
21	2.3286243374509325E-4	TGTGCCACCCTTTATTATAAGAAACTCTTT	CATLYYKKLF	TRGV8	.	TRGJ2	8	-1	-1	11
21	2.3286243374509325E-4	TGTGCTGTTACTTATAAGAAACTCTTT	CAVTYKKLF	TRGV10	.	TRGJ1	6	-1	-1	7
21	2.3286243374509325E-4	TGTGCCTGGACCAATAAGAAACTCTTT	CAWTNKKLF	TRGV9	.	TRGJ1	6	-1	-1	13
21	2.3286243374509325E-4	TGTGCCACCTGGGAGGCGCCACTCTTT	CATWEAPLF	TRGV4	.	TRGJ1	19	-1	-1	20
21	2.3286243374509325E-4	TGTGCTGCGTGGGATTATGCACCCCAATTTTATTATAAGAAACTCTTT	CAAWDYAPQFYYKKLF	TRGV10	.	TRGJ1	16	-1	-1	29
21	2.3286243374509325E-4	TGTGCTGCGTGGGTATTAGGGGCCACTGGTTGGTTCAAGATATTT	CAAWVLGATGWFKIF	TRGV10	.	TRGJP1	17	-1	-1	22
21	2.3286243374509325E-4	TGTGCCACCTGGGACGTATATACCACTGGTTGGTTCAAGATATTT	CATWDVYTTGWFKIF	TRGV8	.	TRGJP1	13	-1	-1	15
21	2.3286243374509325E-4	TGTGCTGCGTGGTGCCGAGGATATTATTATAAGAAACTCTTT	CAAWCRGYYYKKLF	TRGV10	.	TRGJ1	11	-1	-1	22
21	2.3286243374509325E-4	TGTGCTGCGTGGGAAACTATCACTGGTTGGTTCAAGATATTT	CAAWETITGWFKIF	TRGV10	.	TRGJP1	13	-1	-1	17
21	2.3286243374509325E-4	TGTGCCTTGTGGGAGGTGCGGGCTTATTATAAGAAACTCTTT	CALWEVRAYYKKLF	TRGV9	.	TRGJ1	18	-1	-1	23
21	2.3286243374509325E-4	TGTGCCACCTGGGATAAGTTTGGAGATTGGATCAAGACGTTT	CATWDKFGDWIKTF	TRGV8	.	TRGJP2	15	-1	-1	24
21	2.3286243374509325E-4	TGTGCCTTGTGGGAGGCCCAGTGCCCTTGGAAACTCTTT	CALWEAQCPWKLF	TRGV9	.	TRGJ1	15	-1	-1	29
21	2.3286243374509325E-4	TGTGCCTTGTGGGAGGATAATTATTATAAGAAACTCTTT	CALWEDNYYKKLF	TRGV9	.	TRGJ1	15	-1	-1	18
21	2.3286243374509325E-4	TGTGCCACCTGCCTCACCAGCACTGATAAGAAACTCTTT	CATCLTSTDKKLF	TRGV4	.	TRGJ1	10	-1	-1	25
21	2.3286243374509325E-4	TGTGCCACCTGGGACCGGAACCATTATAAGAAACTCTTT	CATWDRNHYKKLF	TRGV2	.	TRGJ1	17	-1	-1	22
21	2.3286243374509325E-4	TGTGCCACCTGGGACGGGCCCAATCACCAGAAACTCTTT	CATWDGPNHQKLF	TRGV2	.	TRGJ1	20	-1	-1	28
21	2.3286243374509325E-4	TGTGCTGCGTGGGATTATAGGTGGTTCAAGATATTT	CAAWDYRWFKIF	TRGV10	.	TRGJP1	16	-1	-1	21
21	2.3286243374509325E-4	TGTGCCTTGTGGGAGGTGGAGTTGTGGAAACTCTTT	CALWEVELWKLF	TRGV9	.	TRGJ1	17	-1	-1	26
21	2.3286243374509325E-4	TGTGCCACCTGGGATCGGAATTATAAGAAACTCTTT	CATWDRNYKKLF	TRGV4	.	TRGJ1	17	-1	-1	19
21	2.3286243374509325E-4	TGTGCCACCTGGGACGGGGAGGAAAAGAAACTCTTT	CATWDGEEKKLF	TRGV5	.	TRGJ1	17	-1	-1	24
21	2.3286243374509325E-4	TGTGCCACCTGGGACAGGCCTTATAAGAAACTCTTT	CATWDRPYKKLF	TRGV7	.	TRGJ1	20	-1	-1	20
21	2.3286243374509325E-4	TGTGCTGCGGGTTACTATTATAAGAAACTCTTT	CAAGYYYKKLF	TRGV10	.	TRGJ1	8	-1	-1	15
21	2.3286243374509325E-4	TGTGCCACCTGGGATTTGTTAGCGAAACTCTTT	CATWDLLAKLF	TRGV8	.	TRGJ1	14	-1	-1	23
21	2.3286243374509325E-4	TGTGCCACCTGGGACGGGGATAAGAAACTCTTT	CATWDGDKKLF	TRGV2	.	TRGJ1	17	-1	-1	19
21	2.3286243374509325E-4	TGTGCCACCTCAGATTGGATCAAGACGTTT	CATSDWIKTF	TRGV2	.	TRGJP2	9	-1	-1	12
21	2.3286243374509325E-4	TGTGCTGCTTATTATAAGAAACTCTTT	CAAYYKKLF	TRGV10	.	TRGJ1	7	-1	-1	8
21	2.3286243374509325E-4	TGTGCTGCGTGCCTTAAGAAACTCTTT	CAACLKKLF	TRGV10	.	TRGJ1	10	-1	-1	14
21	2.3286243374509325E-4	CCTTATTATAAGAAACTCTTT	PYYKKLF	TRGV4	.	TRGJ1	-1	-1	-1	2
20	2.2177374642389834E-4	TGTGCCACCTGGGACAGGCAGCGTCTGGTACGGAGTGATTGGATCAAGACGTTT	CATWDRQRLVRSDWIKTF	TRGV5	.	TRGJP2	18	-1	-1	33
20	2.2177374642389834E-4	TGTGCCTTGTGGGGTTCCCTCGAATTGACCACTGGTTGGTTCAAGATATTT	CALWGSLELTTGWFKIF	TRGV9	.	TRGJP1	12	-1	-1	27
20	2.2177374642389834E-4	TGTGCCTTGTGGGAGGTGCGTGAGGAGTTGGGCAAAAAAATCAAGGTATTT	CALWEVREELGKKIKVF	TRGV9	.	TRGJP	18	-1	-1	24
20	2.2177374642389834E-4	TGTGCCTTGTGGGAGGTGCGGCAAGAGTTGGGCAAAAAAATCAAGGTATTT	CALWEVRQELGKKIKVF	TRGV9	.	TRGJP	18	-1	-1	19
20	2.2177374642389834E-4	TGTGCCACCTGGGACAGGGGGAATTATTATAAGAAACTCTTT	CATWDRGNYYKKLF	TRGV3	.	TRGJ1	17	-1	-1	20
20	2.2177374642389834E-4	TGTGCTGCGTGGGATTCAACTGGTTGGTTCAAGATATTT	CAAWDSTGWFKIF	TRGV10	.	TRGJP1	15	-1	-1	18
20	2.2177374642389834E-4	TGTGCCTTGTGGGAGGTGGATTATTATAAGAAACTCTTT	CALWEVDYYKKLF	TRGV9	.	TRGJ1	17	-1	-1	19
20	2.2177374642389834E-4	TGTGCCACCTGGCTGGAGGGGGGTTATAAGAAACTCTTT	CATWLEGGYKKLF	TRGV4	.	TRGJ1	11	-1	-1	23
20	2.2177374642389834E-4	TGTGCTGCGTGGGGTTCTGGACGGTTCAAGATATTT	CAAWGSGRFKIF	TRGV10	.	TRGJP1	15	-1	-1	16
20	2.2177374642389834E-4	TGTGCCTTGTGGGAGGTGTTCTATAAGAAACTCTTT	CALWEVFYKKLF	TRGV9	.	TRGJ1	17	-1	-1	21
20	2.2177374642389834E-4	TGTGCCTTGTGGGAGGTGGGGTATAAGAAACTCTTT	CALWEVGYKKLF	TRGV9	.	TRGJ1	17	-1	-1	21
20	2.2177374642389834E-4	TGTGCCACCTGGGATGCGGATTATAAGAAACTCTTT	CATWDADYKKLF	TRGV4	.	TRGJ1	15	-1	-1	19
20	2.2177374642389834E-4	TGTGCCACCTGGGACAACAGATATAAGAAACTCTTT	CATWDNRYKKLF	TRGV3	.	TRGJ1	15	-1	-1	21
20	2.2177374642389834E-4	TGTGCTGCGTGGGATTGTCATAGGAAACTCTTT	CAAWDCHRKLF	TRGV10	.	TRGJ2	15	-1	-1	13
20	2.2177374642389834E-4	TGTGCTGCGTGGGATAACTATAAGAAACTCTTT	CAAWDNYKKLF	TRGV10	.	TRGJ1	17	-1	-1	18
20	2.2177374642389834E-4	TGTGCTGCGTGGATTGGTTGGTTCAAGATATTT	CAAWIGWFKIF	TRGV10	.	TRGJP1	14	-1	-1	14
20	2.2177374642389834E-4	TGTGCCACCTGGGGGGGTTGGTTCAAGATATTT	CATWGGWFKIF	TRGV8	.	TRGJP1	12	-1	-1	15
20	2.2177374642389834E-4	TGTGCCACCTGGGACCAGGATAAGAAACTCTTT	CATWDQDKKLF	TRGV4	.	TRGJ1	13	-1	-1	19
20	2.2177374642389834E-4	TGTGCCACCTGGGCCTTTAAGAAACTCTTT	CATWAFKKLF	TRGV4	.	TRGJ1	12	-1	-1	17
19	2.1068505910270342E-4	TGTGCCACCTGGGATAGATACGTAAGGGGAATTAGGTCCACTGGTTGGTTCAAGATATTT	CATWDRYVRGIRSTGWFKIF	TRGV8	.	TRGJP1	16	-1	-1	37
19	2.1068505910270342E-4	TGTGCTGCGTGGGATTCCCACATAAGTACCACTGGTTGGTTCAAGATATTT	CAAWDSHISTTGWFKIF	TRGV10	.	TRGJP1	15	-1	-1	26
19	2.1068505910270342E-4	TGTGCCACCTGGGACGGATCCGGGGCGAGCACTGGTTGGTTCAAGATATTT	CATWDGSGASTGWFKIF	TRGV2	.	TRGJP1	16	-1	-1	29
19	2.1068505910270342E-4	TGTGCTGCGTGGGATTATCGGGGATACACTGGTTGGTTCAAGATATTT	CAAWDYRGYTGWFKIF	TRGV10	.	TRGJP1	16	-1	-1	23
19	2.1068505910270342E-4	TGTGCTGCGTGGGATTACCTTTATACCACTGGTTGGTTCAAGATATTT	CAAWDYLYTTGWFKIF	TRGV10	.	TRGJP1	17	-1	-1	21
19	2.1068505910270342E-4	TGTGCTGCGTGGGATCCCCTAAATCACGCTTATTATAAGAAACTCTTT	CAAWDPLNHAYYKKLF	TRGV10	.	TRGJ1	14	-1	-1	29
19	2.1068505910270342E-4	TGTGCCTTGTGGGAGGTTCAAGAGTTGGGCAAAAAAATCAAGGTATTT	CALWEVQELGKKIKVF	TRGV9	.	TRGJP	19	-1	-1	18
19	2.1068505910270342E-4	TGTGCCACCTGGGACGGTTGGAATACCACTGGTTGGTTCAAGATATTT	CATWDGWNTTGWFKIF	TRGV2	.	TRGJP1	16	-1	-1	22
19	2.1068505910270342E-4	TGTGCTGCGTGGGTGGCCCTCACACCAAATTATAAGAAACTCTTT	CAAWVALTPNYKKLF	TRGV10	.	TRGJ1	12	-1	-1	28
19	2.1068505910270342E-4	TGTGCTGCGTGGGATTTCGAGGCCACTGGTTGGTTCAAGATATTT	CAAWDFEATGWFKIF	TRGV10	.	TRGJP1	18	-1	-1	22
19	2.1068505910270342E-4	TGTGCTGCGTGGGATTGTTCCCTTTATTATTATAAGAAACTCTTT	CAAWDCSLYYYKKLF	TRGV10	.	TRGJ1	15	-1	-1	25
19	2.1068505910270342E-4	TGTGCTGCGTGGGATTATTCCCCATTACGCTATAAGAAACTCTTT	CAAWDYSPLRYKKLF	TRGV10	.	TRGJ1	16	-1	-1	30
19	2.1068505910270342E-4	TGTGCTGCGTGGGATGGGGATACCACTGGTTGGTTCAAGATATTT	CAAWDGDTTGWFKIF	TRGV10	.	TRGJP1	14	-1	-1	19
19	2.1068505910270342E-4	TGTGCCACCTGGGACGGCATAAGTAGTGATTGGATCAAGACGTTT	CATWDGISSDWIKTF	TRGV2	.	TRGJP2	16	-1	-1	18
19	2.1068505910270342E-4	TGTGCTGCGTGGGTATCTAAGATTTATTATAAGAAACTCTTT	CAAWVSKIYYKKLF	TRGV10	.	TRGJ1	12	-1	-1	20
19	2.1068505910270342E-4	TGTGCTGCGTGGGATTGTATCACTGGTTGGTTCAAGATATTT	CAAWDCITGWFKIF	TRGV10	.	TRGJP1	15	-1	-1	17
19	2.1068505910270342E-4	TGTGCTGCGTGGGACCGCCTCACTGGTTGGTTCAAGATATTT	CAAWDRLTGWFKIF	TRGV10	.	TRGJP1	13	-1	-1	20
19	2.1068505910270342E-4	TGTGCCTTGTGGGAGGTGTTGGACGCTTATAAGAAACTCTTT	CALWEVLDAYKKLF	TRGV9	.	TRGJ1	17	-1	-1	26
19	2.1068505910270342E-4	TGTGCCTTGTGGGAGGTGCCAGGAGGCTATAAGAAACTCTTT	CALWEVPGGYKKLF	TRGV9	.	TRGJ1	18	-1	-1	27
19	2.1068505910270342E-4	TGTGCCTTGTGGGAGGTGCAGGGTTATTATAAGAAACTCTTT	CALWEVQGYYKKLF	TRGV9	.	TRGJ1	19	-1	-1	23
19	2.1068505910270342E-4	TGTGCCACCTGGGACGGGCCAAGGAATTATAAGAAACTCTTT	CATWDGPRNYKKLF	TRGV2	.	TRGJ1	19	-1	-1	25
19	2.1068505910270342E-4	TGTGCCACCTGGGACAGGAAGAATTATTATAAGAAACTCTTT	CATWDRKNYYKKLF	TRGV3	.	TRGJ1	17	-1	-1	20
19	2.1068505910270342E-4	TGTGCTGCGTGGGATTTTGCTGGTTGGTTCAAGATATTT	CAAWDFAGWFKIF	TRGV10	.	TRGJP1	15	-1	-1	19
19	2.1068505910270342E-4	TGTGCTGCGTGGGACCTCACTGGTTGGTTCAAGATATTT	CAAWDLTGWFKIF	TRGV10	.	TRGJP1	13	-1	-1	17
19	2.1068505910270342E-4	TGTGCTGCGTGGGACCCGTCCTATTATAAGAAACTCTTT	CAAWDPSYYKKLF	TRGV10	.	TRGJ1	13	-1	-1	21
19	2.1068505910270342E-4	TGTGCCTTGTGGGAGGTGCACTATTATAAGAAACTCTTT	CALWEVHYYKKLF	TRGV9	.	TRGJ1	20	-1	-1	21
19	2.1068505910270342E-4	TGTGCCTTGTGGGAGGTGGTTTGTTATAAGAAACTCTTT	CALWEVVCYKKLF	TRGV9	.	TRGJ1	17	-1	-1	20
19	2.1068505910270342E-4	TGTGCCTTGTGGGAGGCCGGTTATTATAAGAAACTCTTT	CALWEAGYYKKLF	TRGV9	.	TRGJ1	15	-1	-1	20
19	2.1068505910270342E-4	TGTGCCTTGTGGGAGGATGGGTTAGAAGGGAAACTCTTT	CALWEDGLEGKLF	TRGV9	.	TRGJ1	15	-1	-1	29
19	2.1068505910270342E-4	TGTGCCTTGGAGGAGGGTTCGGGGTATAAGAAACTCTTT	CALEEGSGYKKLF	TRGV9	.	TRGJ1	15	-1	-1	24
19	2.1068505910270342E-4	TGTGCCACCTGGGATGGGCCTTATTATAAGAAACTCTTT	CATWDGPYYKKLF	TRGV4	.	TRGJ1	19	-1	-1	20
19	2.1068505910270342E-4	TGTGCCACCTGGGATGGGGGGGGTTATAAGAAACTCTTT	CATWDGGGYKKLF	TRGV4	.	TRGJ1	17	-1	-1	23
19	2.1068505910270342E-4	TGTGCCACCTGGGACGGGCGGGGTTATAAGAAACTCTTT	CATWDGRGYKKLF	TRGV2	.	TRGJ1	18	-1	-1	23
19	2.1068505910270342E-4	TGTGCTGCGTCTCCCGTTTATTATAAGAAACTCTTT	CAASPVYYKKLF	TRGV10	.	TRGJ1	9	-1	-1	17
19	2.1068505910270342E-4	TGTGCTGCGTGGGTTTATTATTATAAGAAACTCTTT	CAAWVYYYKKLF	TRGV10	.	TRGJ1	16	-1	-1	16
19	2.1068505910270342E-4	TGTGCTGCGTGGGATTTTAGTTATAAGAAACTCTTT	CAAWDFSYKKLF	TRGV10	.	TRGJ1	15	-1	-1	16
19	2.1068505910270342E-4	TGTGCCTTGTGGGCCCGTTATTATAAGAAACTCTTT	CALWARYYKKLF	TRGV9	.	TRGJ2	12	-1	-1	17
19	2.1068505910270342E-4	TGTGCCTTGTGGGGGGTTTATTATAAGAAACTCTTT	CALWGVYYKKLF	TRGV9	.	TRGJ1	16	-1	-1	17
19	2.1068505910270342E-4	TGTGCCACCTGGCCATTTGGGGGTCGGAAACTCTTT	CATWPFGGRKLF	TRGV8	.	TRGJ1	11	-1	-1	26
19	2.1068505910270342E-4	TGTGCCACCTGGGATAGCTATTATAAGAAACTCTTT	CATWDSYYKKLF	TRGV2	.	TRGJ1	13	-1	-1	18
19	2.1068505910270342E-4	TGTGCCACCTGGGACAGGCAAGAGAAGAAACTCTTT	CATWDRQEKKLF	TRGV3	.	TRGJ1	18	-1	-1	24
19	2.1068505910270342E-4	TGTGCCACCTGGGACAGGAGAAATAAGAAACTCTTT	CATWDRRNKKLF	TRGV3	.	TRGJ1	17	-1	-1	22
19	2.1068505910270342E-4	TGTGCCACCTGGGACAAGCAAAGGAAGAAACTCTTT	CATWDKQRKKLF	TRGV5	.	TRGJ1	18	-1	-1	24
19	2.1068505910270342E-4	TGTGCCTTGTGGGAGGTGCATAAGAAACTCTTT	CALWEVHKKLF	TRGV9	.	TRGJ1	19	-1	-1	19
19	2.1068505910270342E-4	TGTGCCTTGCCGAATTATTATAAGAAACTCTTT	CALPNYYKKLF	TRGV9	.	TRGJ1	8	-1	-1	10
19	2.1068505910270342E-4	TGTGCCACCTTACAAGGTGGGTTCAAGATATTT	CATLQGGFKIF	TRGV8	.	TRGJP1	9	-1	-1	15
19	2.1068505910270342E-4	TGTGCCACCTGGGACCCCCATAAGAAACTCTTT	CATWDPHKKLF	TRGV3	.	TRGJ1	14	-1	-1	19
19	2.1068505910270342E-4	TGTGCCACCTGGGACGGGAATAAGAAACTCTTT	CATWDGNKKLF	TRGV2	.	TRGJ1	17	-1	-1	19
19	2.1068505910270342E-4	TGTGCCACCCTTCTAAAGTATAAGAAACTCTTT	CATLLKYKKLF	TRGV2	.	TRGJ1	8	-1	-1	18
19	2.1068505910270342E-4	TGTGCTGCGTCCGGTTGGTTCAAGATATTT	CAASGWFKIF	TRGV10	.	TRGJP1	9	-1	-1	12
19	2.1068505910270342E-4	TGTGCTGCGTGGGATTGGTTCAAGATATTT	CAAWDWFKIF	TRGV10	.	TRGJP1	15	-1	-1	14
19	2.1068505910270342E-4	TGTGCCTTGTCCGACCCTAAGAAACTCTTT	CALSDPKKLF	TRGV9	.	TRGJ1	9	-1	-1	17
19	2.1068505910270342E-4	TGTGCCACCTGGGCAAATAAGAAACTCTTT	CATWANKKLF	TRGV4	.	TRGJ1	12	-1	-1	16
19	2.1068505910270342E-4	TGTGCCTTGTGTGAGAAACTCTTT	CALCEKLF	TRGV9	.	TRGJ1	14	-1	-1	13
19	2.1068505910270342E-4	TGTGCCACCGAACTCTTT	CATELF	TRGV4	.	TRGJ1	8	-1	-1	10
18	1.995963717815085E-4	TGTGCCACCTGGGACGGGCCTTGGGGCTGGTTTAGTGATTGGATCAAGACGTTT	CATWDGPWGWFSDWIKTF	TRGV2	.	TRGJP2	19	-1	-1	32
18	1.995963717815085E-4	TGTGCTGCGTGGGATTTCGGCGCCCATACCACTGGTTGGTTCAAGATATTT	CAAWDFGAHTTGWFKIF	TRGV10	.	TRGJP1	18	-1	-1	25
18	1.995963717815085E-4	TGTGCTGCGTGGGATTCACATGGGGAACCGCGTTATTATAAGAAACTCTTT	CAAWDSHGEPRYYKKLF	TRGV10	.	TRGJ1	15	-1	-1	32
18	1.995963717815085E-4	TGTGCCTTGTGGGAGTTCCGGCAAGAGTTGGGCAAAAAAATCAAGGTATTT	CALWEFRQELGKKIKVF	TRGV9	.	TRGJP	14	-1	-1	19
18	1.995963717815085E-4	TGTGCCTTGTGGGAGGTGCTCAATGGGTTGGGCAAAAAAATCAAGGTATTT	CALWEVLNGLGKKIKVF	TRGV9	.	TRGJP	18	-1	-1	26
18	1.995963717815085E-4	TGTGCCGCCGTGCAGGGTAAACAAGAGTTGGGCAAAAAAATCAAGGTATTT	CAAVQGKQELGKKIKVF	TRGV9	.	TRGJP	5	-1	-1	21
18	1.995963717815085E-4	TGTGCTGCGTGGGCCTCAACTAACTCCCCTTATTATAAGAAACTCTTT	CAAWASTNSPYYKKLF	TRGV10	.	TRGJ1	12	-1	-1	29
18	1.995963717815085E-4	TGTGCTGCGTGGGATCTTCTCTTTGTGAATTATTATAAGAAACTCTTT	CAAWDLLFVNYYKKLF	TRGV10	.	TRGJ1	14	-1	-1	26
18	1.995963717815085E-4	TGTGCCACCTGGGATAGGCAATTCCCTCCAGGTTGGTTCAAGATATTT	CATWDRQFPPGWFKIF	TRGV8	.	TRGJP1	18	-1	-1	30
18	1.995963717815085E-4	TGTGCCACCTGGGACGGGTGTTGTACCACTGGTTGGTTCAAGATATTT	CATWDGCCTTGWFKIF	TRGV2	.	TRGJP1	17	-1	-1	23
18	1.995963717815085E-4	TGTGCTGCGTGGGGCCTATATACCACTGGTTGGTTCAAGATATTT	CAAWGLYTTGWFKIF	TRGV10	.	TRGJP1	12	-1	-1	16
18	1.995963717815085E-4	TGTGCTGCGTGGGATTTTAATACCACTGGTTGGTTCAAGATATTT	CAAWDFNTTGWFKIF	TRGV10	.	TRGJP1	15	-1	-1	19
18	1.995963717815085E-4	TGTGCTGCGTGGGATCGCCCCGAGACTGGTTGGTTCAAGATATTT	CAAWDRPETGWFKIF	TRGV10	.	TRGJP1	14	-1	-1	24
18	1.995963717815085E-4	TGTGCTGCGTGGGATGGAGCCCCTAGTTATTATAAGAAACTCTTT	CAAWDGAPSYYKKLF	TRGV10	.	TRGJ1	14	-1	-1	26
18	1.995963717815085E-4	TGTGCTGCGTGGGACCTTAATACCACTGGTTGGTTCAAGATATTT	CAAWDLNTTGWFKIF	TRGV10	.	TRGJP1	13	-1	-1	19
18	1.995963717815085E-4	TGTGCCTTGTGGGAGGGGGGTGGCACTGGTTGGTTCAAGATATTT	CALWEGGGTGWFKIF	TRGV9	.	TRGJP1	15	-1	-1	23
18	1.995963717815085E-4	TGTGCCACCTGGGACGGCGACTGTAGTGATTGGATCAAGACGTTT	CATWDGDCSDWIKTF	TRGV2	.	TRGJP2	16	-1	-1	22
18	1.995963717815085E-4	TGTGCCACCTGGGACGGGCACTTGGCTGGTTGGTTCAAGATATTT	CATWDGHLAGWFKIF	TRGV2	.	TRGJP1	18	-1	-1	25
18	1.995963717815085E-4	TGTGCCACCTGGGACGAACCCGGGGGTCGGGGTAAGAAACTCTTT	CATWDEPGGRGKKLF	TRGV2	.	TRGJ1	21	-1	-1	32
18	1.995963717815085E-4	TGTGCTGCGTGGGATTCCAGATGGGATTATAAGAAACTCTTT	CAAWDSRWDYKKLF	TRGV10	.	TRGJ1	15	-1	-1	25
18	1.995963717815085E-4	TGTGCTGCGTGGGAGTATTGGAATTATTATAAGAAACTCTTT	CAAWEYWNYYKKLF	TRGV10	.	TRGJ1	16	-1	-1	16
18	1.995963717815085E-4	TGTGCTGCGTGGAACCTTACCACTGGTTGGTTCAAGATATTT	CAAWNLTTGWFKIF	TRGV10	.	TRGJP1	11	-1	-1	17
18	1.995963717815085E-4	TGTGCCTTGTGGGAGGTTCCGCTGAGGTATAAGAAACTCTTT	CALWEVPLRYKKLF	TRGV9	.	TRGJ1	16	-1	-1	27
18	1.995963717815085E-4	TGTGCCTTGTGGGAGGTGCGTGGGTATTATAAGAAACTCTTT	CALWEVRGYYKKLF	TRGV9	.	TRGJ1	18	-1	-1	24
18	1.995963717815085E-4	TGTGCCTTGTGGGAGGCCTCGTGGGGTTATAAGAAACTCTTT	CALWEASWGYKKLF	TRGV9	.	TRGJ1	15	-1	-1	26
18	1.995963717815085E-4	TGTGCCACCTGGTTGGCCATTGGCGATTATAAGAAACTCTTT	CATWLAIGDYKKLF	TRGV8	.	TRGJ1	11	-1	-1	25
18	1.995963717815085E-4	TGTGCCACCTGGGATGGGGGTAGTGATTGGATCAAGACGTTT	CATWDGGSDWIKTF	TRGV4	.	TRGJP2	17	-1	-1	19
18	1.995963717815085E-4	TGTGCCACCTGGGACGGGCACGGCGATTATAAGAAACTCTTT	CATWDGHGDYKKLF	TRGV2	.	TRGJ1	21	-1	-1	25
18	1.995963717815085E-4	TGTGCCACCTGGGACAGGCTCTCCGGTTGGTTCAAGATATTT	CATWDRLSGWFKIF	TRGV3	.	TRGJP1	18	-1	-1	24
18	1.995963717815085E-4	TGTGCCACCTGGGAAAAGGTGCTTAATTATAAGAAACTCTTT	CATWEKVLNYKKLF	TRGV5	.	TRGJ1	13	-1	-1	25
18	1.995963717815085E-4	TGTGCCACCTGGACATATAGTAGTGATTGGATCAAGACGTTT	CATWTYSSDWIKTF	TRGV8	.	TRGJP2	11	-1	-1	14
18	1.995963717815085E-4	TGTGCTGCGTGGGCTTGCACTGGTTGGTTCAAGATATTT	CAAWACTGWFKIF	TRGV10	.	TRGJP1	15	-1	-1	17
18	1.995963717815085E-4	TGTGCTGCGTGGGCAAAGAATTATTATAAGAAACTCTTT	CAAWAKNYYKKLF	TRGV10	.	TRGJ1	12	-1	-1	17
18	1.995963717815085E-4	TGTGCTGCGTGGGGGGAGAATTATTATAAGAAACTCTTT	CAAWGENYYKKLF	TRGV10	.	TRGJ1	12	-1	-1	17
18	1.995963717815085E-4	TGTGCTGCGTGGGATTATGAAAGATGGTTCAAGATATTT	CAAWDYERWFKIF	TRGV10	.	TRGJP1	16	-1	-1	24
18	1.995963717815085E-4	TGTGCTGCGTGGGATAATGATTATTATAAGAAACTCTTT	CAAWDNDYYKKLF	TRGV10	.	TRGJ1	14	-1	-1	19
18	1.995963717815085E-4	TGTGCCTTGTGGGAGGTGTGCTTCGATAAGAAACTCTTT	CALWEVCFDKKLF	TRGV9	.	TRGJ1	17	-1	-1	25
18	1.995963717815085E-4	TGTGCCTTGTGGGAGGTGCTAAATTATAAGAAACTCTTT	CALWEVLNYKKLF	TRGV9	.	TRGJ1	18	-1	-1	22
18	1.995963717815085E-4	TGTGCCTTGTGGGAGGGACGTTATTATAAGAAACTCTTT	CALWEGRYYKKLF	TRGV9	.	TRGJ1	15	-1	-1	20
18	1.995963717815085E-4	TGTGCCTTGTGGGAGGATAGTTGGGATAAGAAACTCTTT	CALWEDSWDKKLF	TRGV9	.	TRGJ1	15	-1	-1	25
18	1.995963717815085E-4	TGTGCCACCTGGCCTCGCTTCGATTGGATCAAGACGTTT	CATWPRFDWIKTF	TRGV8	.	TRGJP2	11	-1	-1	21
18	1.995963717815085E-4	TGTGCCACCTGGGACTCCGCTTGGTATAAGAAACTCTTT	CATWDSAWYKKLF	TRGV3	.	TRGJ1	14	-1	-1	24
18	1.995963717815085E-4	TGTGCCACCTGGGACGGCGGAGGTTATAAGAAACTCTTT	CATWDGGGYKKLF	TRGV2	.	TRGJ1	16	-1	-1	23
18	1.995963717815085E-4	TGTGCCACCTGGGACAGGCCTTGGTATAAGAAACTCTTT	CATWDRPWYKKLF	TRGV3	.	TRGJ1	20	-1	-1	24
18	1.995963717815085E-4	TGTGCCACCACGGAGTTGGGCAAAAAAATCAAGGTATTT	CATTELGKKIKVF	TRGV8	.	TRGJP	8	-1	-1	12
18	1.995963717815085E-4	TGTGCTGCGTGGATCCTTTATTATAAGAAACTCTTT	CAAWILYYKKLF	TRGV10	.	TRGJ1	11	-1	-1	17
18	1.995963717815085E-4	TGTGCTGCGTGGATAGGTTATTATAAGAAACTCTTT	CAAWIGYYKKLF	TRGV10	.	TRGJ1	11	-1	-1	17
18	1.995963717815085E-4	TGTGCCTTGTGGGAGGTCTCAGATAAGAAACTCTTT	CALWEVSDKKLF	TRGV9	.	TRGJ1	16	-1	-1	22
18	1.995963717815085E-4	TGTGCCTTGTGGGAGGTGCAGTATAAGAAACTCTTT	CALWEVQYKKLF	TRGV9	.	TRGJ1	19	-1	-1	21
18	1.995963717815085E-4	TGTGCCTTGAGGGTCGTTTATTATAAGAAACTCTTT	CALRVVYYKKLF	TRGV9	.	TRGJ1	12	-1	-1	17
18	1.995963717815085E-4	TGTGCCACCTGGGATAGTGGTTGGTTCAAGATATTT	CATWDSGWFKIF	TRGV8	.	TRGJP1	16	-1	-1	17
18	1.995963717815085E-4	TGTGCCACCTGGGACGTTTGTTATAAGAAACTCTTT	CATWDVCYKKLF	TRGV2	.	TRGJ1	15	-1	-1	17
18	1.995963717815085E-4	TGTGCCACCTGGGACGGGCCAGAGAAGAAACTCTTT	CATWDGPEKKLF	TRGV2	.	TRGJ1	19	-1	-1	24
18	1.995963717815085E-4	TGTGCTGCCCTAGGACCCCTTAAGAAACTCTTT	CAALGPLKKLF	TRGV10	.	TRGJ1	7	-1	-1	20
18	1.995963717815085E-4	TGTGCCTTGTGGCCCCCGTGGGGGAAACTCTTT	CALWPPWGKLF	TRGV9	.	TRGJ1	11	-1	-1	23
18	1.995963717815085E-4	TGTGCCTTGTGGGTTACACTAGAGAAACTCTTT	CALWVTLEKLF	TRGV9	.	TRGJ1	12	-1	-1	22
18	1.995963717815085E-4	TGTGCCTTGTGGGCTGCGGGGTGGAAACTCTTT	CALWAAGWKLF	TRGV9	.	TRGJ1	12	-1	-1	23
18	1.995963717815085E-4	TGTGCCTTGTGGACGTATTATAAGAAACTCTTT	CALWTYYKKLF	TRGV9	.	TRGJ1	11	-1	-1	15
18	1.995963717815085E-4	TGTGCCTTGCGCCGCCGGTATAAGAAACTCTTT	CALRRRYKKLF	TRGV9	.	TRGJ1	8	-1	-1	18
18	1.995963717815085E-4	TGTGCCACCTGGTTGTCCTATAAGAAACTCTTT	CATWLSYKKLF	TRGV8	.	TRGJ1	11	-1	-1	18
18	1.995963717815085E-4	TGTGCCACCTGGGATACGGAGAAACTCTTT	CATWDTEKLF	TRGV2	.	TRGJ1	13	-1	-1	19
18	1.995963717815085E-4	TGTGCCACCTGGGATAGTTGGAAACTCTTT	CATWDSWKLF	TRGV8	.	TRGJ1	16	-1	-1	20
18	1.995963717815085E-4	TGTGCTGCGGGGACACCCAAGATATTT	CAAGTPKIF	TRGV10	.	TRGJP1	12	-1	-1	17
18	1.995963717815085E-4	TGTGCCTCAATCGGGGAGAAACTCTTT	CASIGEKLF	TRGV9	.	TRGJ1	6	-1	-1	16
18	1.995963717815085E-4	TGTGCCCCCCGGTATAAGAAACTCTTT	CAPRYKKLF	TRGV9	.	TRGJ1	5	-1	-1	12
18	1.995963717815085E-4	TGTGCCACCTGGTCTAAGAAACTCTTT	CATWSKKLF	TRGV8	.	TRGJ1	11	-1	-1	14
18	1.995963717815085E-4	TGTGCACCTGGTTGGTTCAAGATATTT	CAPGWFKIF	TRGV10	.	TRGJP1	4	-1	-1	7
18	1.995963717815085E-4	TGTGCCTTGTGCGAGGAACTCTTT	CALCEELF	TRGV9	.	TRGJ1	15	-1	-1	13
17	1.885076844603136E-4	TGTGCTGCGTGGGATCCCTACGCTGACCGACAAGGTGGTTGGTTCAAGATATTT	CAAWDPYADRQGGWFKIF	TRGV10	.	TRGJP1	14	-1	-1	35
17	1.885076844603136E-4	TGTGCCACCTGGGATGAAATCCCACCCCGGGGTAGTGATTGGATCAAGACGTTT	CATWDEIPPRGSDWIKTF	TRGV8	.	TRGJP2	14	-1	-1	31
17	1.885076844603136E-4	TGTGCCACCTGGGACGGGCCCAGAGAGGACACTGGTTGGTTCAAGATATTT	CATWDGPREDTGWFKIF	TRGV2	.	TRGJP1	20	-1	-1	29
17	1.885076844603136E-4	TGTGCCACCTGGGACGGGCGGACCCCTCGTAAGAGCTGGATCAAGACGTTT	CATWDGRTPRKSWIKTF	TRGV2	.	TRGJP2	18	-1	-1	36
17	1.885076844603136E-4	TGTGCTGCGTGGGATTCTCTCCCATGCCATTATTATAAGAAACTCTTT	CAAWDSLPCHYYKKLF	TRGV10	.	TRGJ1	15	-1	-1	28
17	1.885076844603136E-4	TGTGCTGCGTGGGATGGCGGAATAAGCACTGGTTGGTTCAAGATATTT	CAAWDGGISTGWFKIF	TRGV10	.	TRGJP1	14	-1	-1	26
17	1.885076844603136E-4	TGTGCCTTGTGGGAGGGCCTGGAGTTGGGCAAAAAAATCAAGGTATTT	CALWEGLELGKKIKVF	TRGV9	.	TRGJP	15	-1	-1	21
17	1.885076844603136E-4	TGTGCCACCTGGGACAGGCCCAGGGGGACTGGTTGGTTCAAGATATTT	CATWDRPRGTGWFKIF	TRGV3	.	TRGJP1	19	-1	-1	27
17	1.885076844603136E-4	TGTGCTGCGTGGGATTTGAACACCACTGGTTGGTTCAAGATATTT	CAAWDLNTTGWFKIF	TRGV10	.	TRGJP1	15	-1	-1	21
17	1.885076844603136E-4	TGTGCCACCTGGGATCCGAATAGTAGTGATTGGATCAAGACGTTT	CATWDPNSSDWIKTF	TRGV8	.	TRGJP2	14	-1	-1	19
17	1.885076844603136E-4	TGTGCCACCTGGGATAAACCTACCACTGGTTGGTTCAAGATATTT	CATWDKPTTGWFKIF	TRGV8	.	TRGJP1	21	-1	-1	20
17	1.885076844603136E-4	TGTGCCACCTGGGACTTATATAGTAGTGATTGGATCAAGACGTTT	CATWDLYSSDWIKTF	TRGV2	.	TRGJP2	14	-1	-1	16
17	1.885076844603136E-4	TGTGCCACCTGGGACGGCCGGAGTAGTGATTGGATCAAGACGTTT	CATWDGRSSDWIKTF	TRGV2	.	TRGJP2	16	-1	-1	21
17	1.885076844603136E-4	TGTGCCACCTGGGACGGGCGGGATTACTATTATAAGAAACTCTTT	CATWDGRDYYYKKLF	TRGV2	.	TRGJ2	18	-1	-1	27
17	1.885076844603136E-4	TGTGCCACCTGGGACAGGCGTGGAACTGGTTGGTTCAAGATATTT	CATWDRRGTGWFKIF	TRGV3	.	TRGJP1	21	-1	-1	24
17	1.885076844603136E-4	TGTGCTGCGTGGGCCCGGGGAAACGATTATAAGAAACTCTTT	CAAWARGNDYKKLF	TRGV10	.	TRGJ1	12	-1	-1	25
17	1.885076844603136E-4	TGTGCTGCGTGGGCGAACCCGAATTATTATAAGAAACTCTTT	CAAWANPNYYKKLF	TRGV10	.	TRGJ1	12	-1	-1	19
17	1.885076844603136E-4	TGTGCTGCGTGGGATTTCTCGAATTATTATAAGAAACTCTTT	CAAWDFSNYYKKLF	TRGV10	.	TRGJ2	15	-1	-1	18
17	1.885076844603136E-4	TGTGCTGCGTGGGATTACGCCGAATGTTATAAGAAACTCTTT	CAAWDYAECYKKLF	TRGV10	.	TRGJ1	18	-1	-1	20
17	1.885076844603136E-4	TGTGCTGCGTGGGATGAGACCACTGGTTGGTTCAAGATATTT	CAAWDETTGWFKIF	TRGV10	.	TRGJP1	14	-1	-1	8
17	1.885076844603136E-4	TGTGCTGCGTGGGATAGGGGTTCTTATTATAAGAAACTCTTT	CAAWDRGSYYKKLF	TRGV10	.	TRGJ1	14	-1	-1	23
17	1.885076844603136E-4	TGTGCTGCGTGGGACCCCCCTTATTATTATAAGAAACTCTTT	CAAWDPPYYYKKLF	TRGV10	.	TRGJ1	13	-1	-1	22
17	1.885076844603136E-4	TGTGCTGCGTGGGAGGGGGCCGCTGGTTGGTTCAAGATATTT	CAAWEGAAGWFKIF	TRGV10	.	TRGJP1	13	-1	-1	19
17	1.885076844603136E-4	TGTGCCACCTGGGATGGGCTTTGTGGGTATAAGAAACTCTTT	CATWDGLCGYKKLF	TRGV4	.	TRGJ1	18	-1	-1	27
17	1.885076844603136E-4	TGTGCCACCTGGGACGGGCCGAATCGTTGGTTCAAGATATTT	CATWDGPNRWFKIF	TRGV2	.	TRGJP1	19	-1	-1	25
17	1.885076844603136E-4	TGTGCCACCTGGGACATCGGGCTTTATTATAAGAAACTCTTT	CATWDIGLYYKKLF	TRGV3	.	TRGJ1	15	-1	-1	23
17	1.885076844603136E-4	TGTGCCACCTGGGACAGGCCTTATGATTGGATCAAGACGTTT	CATWDRPYDWIKTF	TRGV3	.	TRGJP2	20	-1	-1	23
17	1.885076844603136E-4	TGTGCTGCGTGGGATTTCCCTTATTATAAGAAACTCTTT	CAAWDFPYYKKLF	TRGV10	.	TRGJ1	15	-1	-1	20
17	1.885076844603136E-4	TGTGCTGCGTGGGATTTAGGGTATTATAAGAAACTCTTT	CAAWDLGYYKKLF	TRGV10	.	TRGJ1	15	-1	-1	21
17	1.885076844603136E-4	TGTGCTGCGTGGGATTACCGACGTTGGTTCAAGATATTT	CAAWDYRRWFKIF	TRGV10	.	TRGJP1	17	-1	-1	8
17	1.885076844603136E-4	TGTGCTGCGTGGGACCCGGATTATTATAAGAAACTCTTT	CAAWDPDYYKKLF	TRGV10	.	TRGJ1	13	-1	-1	16
17	1.885076844603136E-4	TGTGCCTTGTGGGCCCCGGATTATTATAAGAAACTCTTT	CALWAPDYYKKLF	TRGV9	.	TRGJ1	12	-1	-1	16
17	1.885076844603136E-4	TGTGCCTTGTGGGATGGCCACCTTCGGGAGAAACTCTTT	CALWDGHLREKLF	TRGV9	.	TRGJ1	22	-1	-1	28
17	1.885076844603136E-4	TGTGCCTTGTGGGAGGTGCCCGGGGGTAAGAAACTCTTT	CALWEVPGGKKLF	TRGV9	.	TRGJ1	18	-1	-1	26
17	1.885076844603136E-4	TGTGCCTTGTGGGAGGTGCATGATTATAAGAAACTCTTT	CALWEVHDYKKLF	TRGV9	.	TRGJ1	19	-1	-1	19
17	1.885076844603136E-4	TGTGCCTTGTGGGAGGGCGAAGATTATAAGAAACTCTTT	CALWEGEDYKKLF	TRGV9	.	TRGJ1	15	-1	-1	22
17	1.885076844603136E-4	TGTGCCTGGGTGGGAGTGGGCAAAAAAATCAAGGTATTT	CAWVGVGKKIKVF	TRGV9	.	TRGJP	15	-1	-1	13
17	1.885076844603136E-4	TGTGCCACCTGGGCCCACACTGGTTGGTTCAAGATATTT	CATWAHTGWFKIF	TRGV8	.	TRGJP1	12	-1	-1	17
17	1.885076844603136E-4	TGTGCCACCTGGGGTTGTAGTGATTGGATCAAGACGTTT	CATWGCSDWIKTF	TRGV8	.	TRGJP2	12	-1	-1	16
17	1.885076844603136E-4	TGTGCCACCTGGGATTTGGTTGGTTGGTTCAAGATATTT	CATWDLVGWFKIF	TRGV8	.	TRGJP1	14	-1	-1	20
17	1.885076844603136E-4	TGTGCCACCTGGGATGGGTCGCATTATAAGAAACTCTTT	CATWDGSHYKKLF	TRGV4	.	TRGJ1	17	-1	-1	22
17	1.885076844603136E-4	TGTGCCACCTGGGATGGGCCCTGGTGTGAGAAACTCTTT	CATWDGPWCEKLF	TRGV4	.	TRGJ1	20	-1	-1	28
17	1.885076844603136E-4	TGTGCCACCTGGGATGGGCCGAAGTATAAGAAACTCTTT	CATWDGPKYKKLF	TRGV4	.	TRGJ1	19	-1	-1	24
17	1.885076844603136E-4	TGTGCCACCTGGGATGAGAATTATTATAAGAAACTCTTT	CATWDENYYKKLF	TRGV4	.	TRGJ1	15	-1	-1	17
17	1.885076844603136E-4	TGTGCCACCTGGGACGGCTGGGGTTATAAGAAACTCTTT	CATWDGWGYKKLF	TRGV2	.	TRGJ1	16	-1	-1	23
17	1.885076844603136E-4	TGTGCCACCTGGGACGGGCCGCGGTATAAGAAACTCTTT	CATWDGPRYKKLF	TRGV2	.	TRGJ1	19	-1	-1	24
17	1.885076844603136E-4	TGTGCCACCTGGGACGGGCGTTATTATAAGAAACTCTTT	CATWDGRYYKKLF	TRGV2	.	TRGJ1	18	-1	-1	20
17	1.885076844603136E-4	TGTGCCACCTGGGACGGGCGGTGGAACCAGAAACTCTTT	CATWDGRWNQKLF	TRGV2	.	TRGJ1	18	-1	-1	28
17	1.885076844603136E-4	TGTGCCACCTGGGACAGGGGGTATTATAAGAAACTCTTT	CATWDRGYYKKLF	TRGV5	.	TRGJ1	17	-1	-1	21
17	1.885076844603136E-4	TGTGCCACCTGGGACAGGGGAAAGTGTGGGAAACTCTTT	CATWDRGKCGKLF	TRGV3	.	TRGJ1	17	-1	-1	29
17	1.885076844603136E-4	TGTGCTGCGTGGGGAAACTATTATAAGAAACTCTTT	CAAWGNYYKKLF	TRGV10	.	TRGJ1	12	-1	-1	15
17	1.885076844603136E-4	TGTGCTGCGTGGGATTATTGGTATAAGAAACTCTTT	CAAWDYWYKKLF	TRGV10	.	TRGJ1	16	-1	-1	21
17	1.885076844603136E-4	TGTGCCTTGTGTTTCGGTGATTGGATCAAGACGTTT	CALCFGDWIKTF	TRGV9	.	TRGJP2	10	-1	-1	16
17	1.885076844603136E-4	TGTGCCTTGTGGGGGAAGGATTATAAGAAACTCTTT	CALWGKDYKKLF	TRGV9	.	TRGJ1	12	-1	-1	19
17	1.885076844603136E-4	TGTGCCTTGTGGGAGGTGTCTTATAAGAAACTCTTT	CALWEVSYKKLF	TRGV9	.	TRGJ1	17	-1	-1	20
17	1.885076844603136E-4	TGTGCCTTGTGGGAGGTGCATGTCCAGAAACTCTTT	CALWEVHVQKLF	TRGV9	.	TRGJ1	19	-1	-1	25
17	1.885076844603136E-4	TGTGCCTTGTGGGAGGTGCATGGGGCGAAACTCTTT	CALWEVHGAKLF	TRGV9	.	TRGJ1	19	-1	-1	26
17	1.885076844603136E-4	TGTGCCTTGTGGGAGGATTATTATAAGAAACTCTTT	CALWEDYYKKLF	TRGV9	.	TRGJ1	15	-1	-1	16
17	1.885076844603136E-4	TGTGCCACCTGGCCCTGCTATTATAAGAAACTCTTT	CATWPCYYKKLF	TRGV8	.	TRGJ1	11	-1	-1	18
17	1.885076844603136E-4	TGTGCCACCTGGGATGGCGATTATAAGAAACTCTTT	CATWDGDYKKLF	TRGV4	.	TRGJ1	16	-1	-1	19
17	1.885076844603136E-4	TGTGCCACCTGGGATAAGGGATATAAGAAACTCTTT	CATWDKGYKKLF	TRGV8	.	TRGJ1	15	-1	-1	21
17	1.885076844603136E-4	TGTGCCACCTGGGACAGGCCGGGTAAGAAACTCTTT	CATWDRPGKKLF	TRGV7	.	TRGJ1	19	-1	-1	23
17	1.885076844603136E-4	TGTGCCACCTGGGACAGGACCGGGGAGAAACTCTTT	CATWDRTGEKLF	TRGV2	.	TRGJ1	21	-1	-1	25
17	1.885076844603136E-4	TGTGCCACCCCCTTTTTTGGTTGGTTCAAGATATTT	CATPFFGWFKIF	TRGV8	.	TRGJP1	8	-1	-1	17
17	1.885076844603136E-4	TGTGCTGCGTGGGATTATTGTTTGGGGATATTT	CAAWDYCLGIF	TRGV10	.	TRGJP1	16	-1	-1	26
17	1.885076844603136E-4	TGTGCCTTGTGGCTCCCCGATGGGAAACTCTTT	CALWLPDGKLF	TRGV9	.	TRGJ1	11	-1	-1	23
17	1.885076844603136E-4	TGTGCCTTGTGGGAGGTGCTCAAGAAACTCTTT	CALWEVLKKLF	TRGV9	.	TRGJ1	18	-1	-1	21
17	1.885076844603136E-4	TGTGCCTTGTGGGAGGTGCGCGGGAAACTCTTT	CALWEVRGKLF	TRGV9	.	TRGJ1	18	-1	-1	23
17	1.885076844603136E-4	TGTGCCTTGCTTCTGTTCATACAGAAACTCTTT	CALLLFIQKLF	TRGV9	.	TRGJ1	8	-1	-1	18
17	1.885076844603136E-4	TGTGCCTGGACGTCGTGGGAGGCGAAACTCTTT	CAWTSWEAKLF	TRGV9	.	TRGJ1	6	-1	-1	23
17	1.885076844603136E-4	TGTGCCACCTGGGATGTTTATAAGAAACTCTTT	CATWDVYKKLF	TRGV4	.	TRGJ1	15	-1	-1	17
17	1.885076844603136E-4	TGTGCCACCTGGGATATCGAGGGGAAACTCTTT	CATWDIEGKLF	TRGV8	.	TRGJ1	15	-1	-1	23
17	1.885076844603136E-4	TGTGCCACCTGGGACCGCTATAAGAAACTCTTT	CATWDRYKKLF	TRGV3	.	TRGJ1	14	-1	-1	18
17	1.885076844603136E-4	TGTGCCACCTGGGACGGTCATAAGAAACTCTTT	CATWDGHKKLF	TRGV2	.	TRGJ2	16	-1	-1	19
17	1.885076844603136E-4	TGTGCCACCTGGGACGGGCCTAGGAAACTCTTT	CATWDGPRKLF	TRGV2	.	TRGJ1	19	-1	-1	20
17	1.885076844603136E-4	TGTGCCACCCGATCGGGGTATAAGAAACTCTTT	CATRSGYKKLF	TRGV4	.	TRGJ1	8	-1	-1	18
17	1.885076844603136E-4	TGTGCCTTGTTTGGAGGGAAACTCTTT	CALFGGKLF	TRGV9	.	TRGJ1	16	-1	-1	17
17	1.885076844603136E-4	TGTGCCTTGGCTTATAAGAAACTCTTT	CALAYKKLF	TRGV9	.	TRGJ1	8	-1	-1	11
17	1.885076844603136E-4	TGTGCCACCTGGGACTTGAAACTCTTT	CATWDLKLF	TRGV3	.	TRGJ1	14	-1	-1	17
17	1.885076844603136E-4	TGTGCCACCTCCGGGAAACTCTTT	CATSGKLF	TRGV2	.	TRGJ1	9	-1	-1	14
16	1.7741899713911866E-4	TGTGCTGCGTGGGACCTCCTCCCTGATTATACCACTGGTTGGTTCAAGATATTT	CAAWDLLPDYTTGWFKIF	TRGV10	.	TRGJP1	13	-1	-1	27
16	1.7741899713911866E-4	TGTGCCTTGTGGGAGGTGCAGGCCAAGGGGTTGGGCAAAAAAATCAAGGTATTT	CALWEVQAKGLGKKIKVF	TRGV9	.	TRGJP	19	-1	-1	29
16	1.7741899713911866E-4	TGTGCCACCTGGGATCCCTGCTCCCTACATACCACTGGTTGGTTCAAGATATTT	CATWDPCSLHTTGWFKIF	TRGV4	.	TRGJP1	14	-1	-1	25
16	1.7741899713911866E-4	TGTGCCACCTGGGATGGGCCGTTATCTCAATCTCGCGGTTATAAGAAACTCTTT	CATWDGPLSQSRGYKKLF	TRGV4	.	TRGJ1	19	-1	-1	38
16	1.7741899713911866E-4	TGTGCCTTGTCGGTGGGAAATGTCGAGTTGGGCAAAAAAATCAAGGTATTT	CALSVGNVELGKKIKVF	TRGV9	.	TRGJP	15	-1	-1	24
16	1.7741899713911866E-4	TGTGCTGCGTGGGATTGGTCGGGGGACGGGTATTATAAGAAACTCTTT	CAAWDWSGDGYYKKLF	TRGV10	.	TRGJ1	15	-1	-1	30
16	1.7741899713911866E-4	TGTGCTGCGTGGGATTATGTTATGGGGCGGGATTATAAGAAACTCTTT	CAAWDYVMGRDYKKLF	TRGV10	.	TRGJ1	22	-1	-1	31
16	1.7741899713911866E-4	TGTGCTGCGTGGGATGGGGGCTATACCACTGGTTGGTTCAAGATATTT	CAAWDGGYTTGWFKIF	TRGV10	.	TRGJP1	14	-1	-1	21
16	1.7741899713911866E-4	TGTGCCTTGTGGGAGGTGCATGGGGCGAATTATTATAAGAAACTCTTT	CALWEVHGANYYKKLF	TRGV9	.	TRGJ1	19	-1	-1	25
16	1.7741899713911866E-4	TGTGCCCCGCAACGGTCCTCCGAGTTGGGCAAAAAAATCAAGGTATTT	CAPQRSSELGKKIKVF	TRGV9	.	TRGJP	5	-1	-1	21
16	1.7741899713911866E-4	TGTGCTGCGTGGGATTACCCCCTTAATTATTATAAGAAACTCTTT	CAAWDYPLNYYKKLF	TRGV10	.	TRGJ1	17	-1	-1	24
16	1.7741899713911866E-4	TGTGCTGCGTGGGATCATCTCAAAATTTATTATAAGAAACTCTTT	CAAWDHLKIYYKKLF	TRGV10	.	TRGJ1	14	-1	-1	26
16	1.7741899713911866E-4	TGTGCTGCGTGGGATAGGGCGAGCACTGGTTGGTTCAAGATATTT	CAAWDRASTGWFKIF	TRGV10	.	TRGJP1	14	-1	-1	23
16	1.7741899713911866E-4	TGTGCTGCGTGGGACTCCCTAGAAAAGGGTTATAAGAAACTCTTT	CAAWDSLEKGYKKLF	TRGV10	.	TRGJ1	13	-1	-1	29
16	1.7741899713911866E-4	TGTGCCTTGTGGGAGTCCTATACCACTGGTTGGTTCAAGATATTT	CALWESYTTGWFKIF	TRGV9	.	TRGJP1	14	-1	-1	18
16	1.7741899713911866E-4	TGTGCCTTGTGGGAGGTGCATGGGTGCATGGTCCAGGGACTCTTT	CALWEVHGCMVQGLF	TRGV9	.	TRGJ1	19	-1	-1	38
16	1.7741899713911866E-4	TGTGCCACCTGGGGTATGCTTACCACTGGTTGGTTCAAGATATTT	CATWGMLTTGWFKIF	TRGV8	.	TRGJP1	21	-1	-1	20
16	1.7741899713911866E-4	TGTGCCACCTGGGATCCTAAATGCAATTATTATAAGAAACTCTTT	CATWDPKCNYYKKLF	TRGV4	.	TRGJ1	14	-1	-1	24
16	1.7741899713911866E-4	TGTGCCACCTGGGATAGTTATACCACTGGTTGGTTCAAGATATTT	CATWDSYTTGWFKIF	TRGV8	.	TRGJP1	16	-1	-1	18
16	1.7741899713911866E-4	TGTGCCACCTGGGACGGCGGGGCGAATTATTATAAGAAACTCTTT	CATWDGGANYYKKLF	TRGV2	.	TRGJ1	16	-1	-1	22
16	1.7741899713911866E-4	TGTGCCACCTGGGACGGGCTTATCGGGGGAAAAAAGAAACTCTTT	CATWDGLIGGKKKLF	TRGV2	.	TRGJ1	18	-1	-1	33
16	1.7741899713911866E-4	TGTGCCACCTGGGACGGGCCGGGTTGTGATTGGATCAAGACGTTT	CATWDGPGCDWIKTF	TRGV2	.	TRGJP2	19	-1	-1	22
16	1.7741899713911866E-4	TGTGCCACCTGGGACGGGCCGGGCACTGGTTGGTTCAAGATATTT	CATWDGPGTGWFKIF	TRGV2	.	TRGJP1	19	-1	-1	23
16	1.7741899713911866E-4	TGTGCCACCTGGGACGGGCCGGGGCACTTTTGGTTCAAGATATTT	CATWDGPGHFWFKIF	TRGV2	.	TRGJP1	19	-1	-1	29
16	1.7741899713911866E-4	TGTGCCACCTGGGACGGGCCAACCACTGGTTGGTTCAAGATATTT	CATWDGPTTGWFKIF	TRGV2	.	TRGJP1	19	-1	-1	21
16	1.7741899713911866E-4	TGTGCCACCTGGGACGGATGGAGTAGTGATTGGATCAAGACGTTT	CATWDGWSSDWIKTF	TRGV2	.	TRGJP2	16	-1	-1	21
16	1.7741899713911866E-4	TGTGCCACCTGGGACAGGCAGGGCGGTGATTGGATCAAGACGTTT	CATWDRQGGDWIKTF	TRGV3	.	TRGJP2	18	-1	-1	25
16	1.7741899713911866E-4	TGTGCTGCGTGGTACTATACCACTGGTTGGTTCAAGATATTT	CAAWYYTTGWFKIF	TRGV10	.	TRGJP1	11	-1	-1	8
16	1.7741899713911866E-4	TGTGCTGCGTGGCCCAACCGGAATTATTATAAGAAACTCTTT	CAAWPNRNYYKKLF	TRGV10	.	TRGJ1	11	-1	-1	20
16	1.7741899713911866E-4	TGTGCTGCGTGGGATTGGGGCACTGGTTGGTTCAAGATATTT	CAAWDWGTGWFKIF	TRGV10	.	TRGJP1	15	-1	-1	20
16	1.7741899713911866E-4	TGTGCTGCGTGGGATTATATAGATTATTATAAGAAACTCTTT	CAAWDYIDYYKKLF	TRGV10	.	TRGJ1	16	-1	-1	22
16	1.7741899713911866E-4	TGTGCTGCGTGGGATTATAGGCTTTATTATAAGAAACTCTTT	CAAWDYRLYYKKLF	TRGV10	.	TRGJ1	16	-1	-1	23
16	1.7741899713911866E-4	TGTGCTGCGTGGGACGATACCACTGGTTGGTTCAAGATATTT	CAAWDDTTGWFKIF	TRGV10	.	TRGJP1	13	-1	-1	16
16	1.7741899713911866E-4	TGTGCCTTGTGGGAGGTGCCAAATTATTATAAGAAACTCTTT	CALWEVPNYYKKLF	TRGV9	.	TRGJ1	18	-1	-1	21
16	1.7741899713911866E-4	TGTGCCACCTGGCTATCCTGCACTGGTTGGTTCAAGATATTT	CATWLSCTGWFKIF	TRGV3	.	TRGJP1	11	-1	-1	20
16	1.7741899713911866E-4	TGTGCCACCTGGGATTCGGGGCCTTATTATAAGAAACTCTTT	CATWDSGPYYKKLF	TRGV4	.	TRGJ1	14	-1	-1	23
16	1.7741899713911866E-4	TGTGCCACCTGGGACCAACCGATTGCCGGGGAGAAACTCTTT	CATWDQPIAGEKLF	TRGV8	.	TRGJ1	13	-1	-1	31
16	1.7741899713911866E-4	TGTGCCACCTGGGACGCGCCCAGTCGTTATAAGAAACTCTTT	CATWDAPSRYKKLF	TRGV2	.	TRGJ1	24	-1	-1	26
16	1.7741899713911866E-4	TGTGCCACCTGGGACGGGCTCGGTTATTATAAGAAACTCTTT	CATWDGLGYYKKLF	TRGV2	.	TRGJ1	21	-1	-1	23
16	1.7741899713911866E-4	TGTGCCACCTGGGACGGGCCCACTGGTTGGTTCAAGATATTT	CATWDGPTGWFKIF	TRGV2	.	TRGJP1	20	-1	-1	19
16	1.7741899713911866E-4	TGTGCCACCTGGGACGGGCGCCCTTCTTATAAGAAACTCTTT	CATWDGRPSYKKLF	TRGV2	.	TRGJ1	18	-1	-1	23
16	1.7741899713911866E-4	TGTGCCACCTGGGACATACCCACTGGTTGGTTCAAGATATTT	CATWDIPTGWFKIF	TRGV3	.	TRGJP1	15	-1	-1	9
16	1.7741899713911866E-4	TGTGCCACCTGGGACAGGCCCCGTTATTATAAGAAACTCTTT	CATWDRPRYYKKLF	TRGV7	.	TRGJ1	19	-1	-1	23
16	1.7741899713911866E-4	TGTGCCACCTGGGACAGGCGGGATTATTATAAGAAACTCTTT	CATWDRRDYYKKLF	TRGV3	.	TRGJ1	18	-1	-1	22
16	1.7741899713911866E-4	TGTGCCACCTGGGAAGATACCACTGGTTGGTTCAAGATATTT	CATWEDTTGWFKIF	TRGV8	.	TRGJP1	13	-1	-1	16
16	1.7741899713911866E-4	TGTGCCACAGAGGAGGGGCCGAACGGTTGGTTCAAGATATTT	CATEEGPNGWFKIF	TRGV9	.	TRGJP1	5	-1	-1	24
16	1.7741899713911866E-4	TGTGCTGCGTGGTCAGTCGGGCATTATAAGAAACTCTTT	CAAWSVGHYKKLF	TRGV10	.	TRGJ2	11	-1	-1	22
16	1.7741899713911866E-4	TGTGCTGCGTGGGATCTCAATTATTATAAGAAACTCTTT	CAAWDLNYYKKLF	TRGV10	.	TRGJ1	14	-1	-1	18
16	1.7741899713911866E-4	TGTGCCTTGTGGGGGTGCTGGTATTATAAGAAACTCTTT	CALWGCWYYKKLF	TRGV9	.	TRGJ1	17	-1	-1	21
16	1.7741899713911866E-4	TGTGCCTTGTGGGAGTCGATTTATTATAAGAAACTCTTT	CALWESIYYKKLF	TRGV9	.	TRGJ1	14	-1	-1	15
16	1.7741899713911866E-4	TGTGCCTTGTGGGAGGTCCTTTATTATAAGAAACTCTTT	CALWEVLYYKKLF	TRGV9	.	TRGJ1	16	-1	-1	20
16	1.7741899713911866E-4	TGTGCCTTGTGGGAGGTGCTGGGGTATAAGAAACTCTTT	CALWEVLGYKKLF	TRGV9	.	TRGJ1	18	-1	-1	24
16	1.7741899713911866E-4	TGTGCCTTGTGGGAGGTGCTAGCGTTGGAGAAACTCTTT	CALWEVLALEKLF	TRGV9	.	TRGJ1	18	-1	-1	28
16	1.7741899713911866E-4	TGTGCCTTGTGGGAGGTGGTGTTTTATAAGAAACTCTTT	CALWEVVFYKKLF	TRGV9	.	TRGJ1	17	-1	-1	23
16	1.7741899713911866E-4	TGTGCCTTGTGGGAAGACGATTATTATAAGAAACTCTTT	CALWEDDYYKKLF	TRGV9	.	TRGJ1	13	-1	-1	19
16	1.7741899713911866E-4	TGTGCCTTGTGGAGTACCACTGGTTGGTTCAAGATATTT	CALWSTTGWFKIF	TRGV9	.	TRGJP1	11	-1	-1	14
16	1.7741899713911866E-4	TGTGCCACTCGACCGGGGGGAGATTATAAGAAACTCTTT	CATRPGGDYKKLF	TRGV2	.	TRGJ2	7	-1	-1	22
16	1.7741899713911866E-4	TGTGCCACCTGGGCCTTCACTGGTTGGTTCAAGATATTT	CATWAFTGWFKIF	TRGV4	.	TRGJP1	12	-1	-1	17
16	1.7741899713911866E-4	TGTGCCACCTGGGATGGGGTCCTATATGAGAAACTCTTT	CATWDGVLYEKLF	TRGV4	.	TRGJ1	17	-1	-1	24
16	1.7741899713911866E-4	TGTGCCACCTGGGACGGGCCGATTTGTAAGAAACTCTTT	CATWDGPICKKLF	TRGV2	.	TRGJ1	19	-1	-1	23
16	1.7741899713911866E-4	TGTGCTGCGTGGCTCTTCTATTATAAGAAACTCTTT	CAAWLFYYKKLF	TRGV10	.	TRGJ1	11	-1	-1	18
16	1.7741899713911866E-4	TGTGCTGCGTGGGGCCTTTATTATAAGAAACTCTTT	CAAWGLYYKKLF	TRGV10	.	TRGJ1	12	-1	-1	17
16	1.7741899713911866E-4	TGTGCCTTGTTAGGTTCGATTCGGGAGAAACTCTTT	CALLGSIREKLF	TRGV9	.	TRGJ1	9	-1	-1	25
16	1.7741899713911866E-4	TGTGCCTTGTGGCCCCATTATTATAAGAAACTCTTT	CALWPHYYKKLF	TRGV9	.	TRGJ1	11	-1	-1	16
16	1.7741899713911866E-4	TGTGCCTTGTGGGACCTTTATTATAAGAAACTCTTT	CALWDLYYKKLF	TRGV9	.	TRGJ1	13	-1	-1	17
16	1.7741899713911866E-4	TGTGCCTTGTGGGAGGTCCCAACTAAGAAACTCTTT	CALWEVPTKKLF	TRGV9	.	TRGJ2	16	-1	-1	23
16	1.7741899713911866E-4	TGTGCCTTGTGGGAGGTGCTCCCGGAGAAACTCTTT	CALWEVLPEKLF	TRGV9	.	TRGJ1	21	-1	-1	25
16	1.7741899713911866E-4	TGTGCCTTGTGGGAGGTGGATAATAAGAAACTCTTT	CALWEVDNKKLF	TRGV9	.	TRGJ1	17	-1	-1	19
16	1.7741899713911866E-4	TGTGCCTTGTGGGAGGTAAATTATAAGAAACTCTTT	CALWEVNYKKLF	TRGV9	.	TRGJ1	16	-1	-1	19
16	1.7741899713911866E-4	TGTGCCTTGTGGGAGGGATATTATAAGAAACTCTTT	CALWEGYYKKLF	TRGV9	.	TRGJ1	15	-1	-1	18
16	1.7741899713911866E-4	TGTGCCACCTGGGACCCTATTGGTAAGAAACTCTTT	CATWDPIGKKLF	TRGV2	.	TRGJ1	14	-1	-1	23
16	1.7741899713911866E-4	TGTGCCACCTGGGACGGGCCCTATAAGAAACTCTTT	CATWDGPYKKLF	TRGV2	.	TRGJ1	20	-1	-1	21
16	1.7741899713911866E-4	TGTGCTGCGTGGGACGTATTTAAGAAACTCTTT	CAAWDVFKKLF	TRGV10	.	TRGJ1	13	-1	-1	16
16	1.7741899713911866E-4	TGTGCCTTGTGGGAGGTCTTAAAGAAACTCTTT	CALWEVLKKLF	TRGV9	.	TRGJ1	16	-1	-1	18
16	1.7741899713911866E-4	TGTGCCTTGTGGGAGGTGTTGAAGAAACTCTTT	CALWEVLKKLF	TRGV9	.	TRGJ1	17	-1	-1	21
16	1.7741899713911866E-4	TGTGCCTTGTGGGAGGTGCATGTGAAACTCTTT	CALWEVHVKLF	TRGV9	.	TRGJ1	19	-1	-1	23
16	1.7741899713911866E-4	TGTGCCTTGTGGGAGGTGCAAAAGAAACTCTTT	CALWEVQKKLF	TRGV9	.	TRGJ1	19	-1	-1	21
16	1.7741899713911866E-4	TGTGCCACCTGGGATTTCTATAAGAAACTCTTT	CATWDFYKKLF	TRGV8	.	TRGJ1	14	-1	-1	18
16	1.7741899713911866E-4	TGTGCCACCTGGGATGTCTATAAGAAACTCTTT	CATWDVYKKLF	TRGV4	.	TRGJ1	15	-1	-1	18
16	1.7741899713911866E-4	TGTGCCACCTGGGACGGCCTTTGGAAACTCTTT	CATWDGLWKLF	TRGV2	.	TRGJ1	16	-1	-1	23
16	1.7741899713911866E-4	TGTGCCACCTGGGACGGGCCCGGGAAACTCTTT	CATWDGPGKLF	TRGV2	.	TRGJ1	21	-1	-1	23
16	1.7741899713911866E-4	TGTGCCACCTGGGACGGGCGCGGGAAACTCTTT	CATWDGRGKLF	TRGV2	.	TRGJ1	21	-1	-1	23
16	1.7741899713911866E-4	TGTGCCACCTGGGACGGGCAATGGAAACTCTTT	CATWDGQWKLF	TRGV2	.	TRGJ1	18	-1	-1	23
16	1.7741899713911866E-4	TGTGCCACCTGGGACAGAAATAAGAAACTCTTT	CATWDRNKKLF	TRGV3	.	TRGJ1	16	-1	-1	19
16	1.7741899713911866E-4	TGTGCCACCTGGGAGGATTATAAGAAACTCTTT	CATWEDYKKLF	TRGV8	.	TRGJ1	13	-1	-1	16
16	1.7741899713911866E-4	TGTGCCTTGTGGGATGGACGGAAACTCTTT	CALWDGRKLF	TRGV9	.	TRGJ1	13	-1	-1	20
16	1.7741899713911866E-4	TGTGCCTTGTGGGAGGGGGAGAAACTCTTT	CALWEGEKLF	TRGV9	.	TRGJ1	15	-1	-1	19
16	1.7741899713911866E-4	TGTGCCTTGTGGGAGACTAAGAAACTCTTT	CALWETKKLF	TRGV9	.	TRGJ1	14	-1	-1	17
16	1.7741899713911866E-4	TGTGCCCAAATCCCCGATAAGAAACTCTTT	CAQIPDKKLF	TRGV9	.	TRGJ1	5	-1	-1	16
16	1.7741899713911866E-4	TGTGCCACCTCGGCCTATAAGAAACTCTTT	CATSAYKKLF	TRGV3	.	TRGJ1	12	-1	-1	15
16	1.7741899713911866E-4	TGTGCCACCTGCCCCGGCGGGAAACTCTTT	CATCPGGKLF	TRGV4	.	TRGJ1	10	-1	-1	20
16	1.7741899713911866E-4	TGTGCCACCTGGGATTGGGAGAAACTCTTT	CATWDWEKLF	TRGV4	.	TRGJ1	18	-1	-1	19
16	1.7741899713911866E-4	TGTGCCACCTGGGACGTTGGGAAACTCTTT	CATWDVGKLF	TRGV2	.	TRGJ1	15	-1	-1	20
16	1.7741899713911866E-4	TGTGCCACCTGGGACGACCGTAAACTCTTT	CATWDDRKLF	TRGV8	.	TRGJ1	13	-1	-1	21
16	1.7741899713911866E-4	TGTGCCCCGCGGAATAAGAAACTCTTT	CAPRNKKLF	TRGV8	.	TRGJ1	5	-1	-1	13
16	1.7741899713911866E-4	TGTGCCACCTTGATTAAGAAACTCTTT	CATLIKKLF	TRGV8	.	TRGJ2	9	-1	-1	14
16	1.7741899713911866E-4	TGTGCCCCCACGGAGAAACTCTTT	CAPTEKLF	TRGV9	.	TRGJ1	5	-1	-1	13
16	1.7741899713911866E-4	TGTGCCACCTGGGACCTCTTT	CATWDLF	TRGV2	.	TRGJ1	14	-1	-1	15
16	1.7741899713911866E-4	CAGGATTATAAGAAACTCTTT	QDYKKLF	TRGV10	.	TRGJ1	-1	-1	-1	4
15	1.6633030981792375E-4	TGTGCCACCTGGGACAGGCCTAGAGATGCGCCGCAGAGGAGTTGCGGTGATTGGATCAAGACGTTT	CATWDRPRDAPQRSCGDWIKTF	TRGV3	.	TRGJP2	20	-1	-1	46
15	1.6633030981792375E-4	TGTGCCTTGTGGGAGCTGTTGCCCGGGCAAGAGTTGGGCAAAAAAATCAAGGTATTT	CALWELLPGQELGKKIKVF	TRGV9	.	TRGJP	17	-1	-1	15
15	1.6633030981792375E-4	TGTGCCTTGTGGGAGGTGCGGGGGGGAGAGTTGGGCAAAAAAATCAAGGTATTT	CALWEVRGGELGKKIKVF	TRGV9	.	TRGJP	18	-1	-1	26
15	1.6633030981792375E-4	TGTGCCACCTGGGACGGTGTACCCTTGGATACCACTGGTTGGTTCAAGATATTT	CATWDGVPLDTTGWFKIF	TRGV2	.	TRGJP1	16	-1	-1	28
15	1.6633030981792375E-4	TGTGCTGCGTGGGATTATATAACCAATACCACTGGTTGGTTCAAGATATTT	CAAWDYITNTTGWFKIF	TRGV10	.	TRGJP1	16	-1	-1	25
15	1.6633030981792375E-4	TGTGCTGCGTGGGATTGCCCGCCGTCCACTGGTTGGTTCAAGATATTT	CAAWDCPPSTGWFKIF	TRGV10	.	TRGJP1	15	-1	-1	25
15	1.6633030981792375E-4	TGTGCCTTGTGGGAGGTCCCCAAGGGGGGATCGGATAAGAAACTCTTT	CALWEVPKGGSDKKLF	TRGV9	.	TRGJ1	16	-1	-1	34
15	1.6633030981792375E-4	TGTGCCTTGTGGGAGGTGCCCGGGCGAGATTATTATAAGAAACTCTTT	CALWEVPGRDYYKKLF	TRGV9	.	TRGJ1	18	-1	-1	24
15	1.6633030981792375E-4	TGTGCCTTGTGGGAGGAGGGGGAGTTGGGCAAAAAAATCAAGGTATTT	CALWEEGELGKKIKVF	TRGV9	.	TRGJP	15	-1	-1	21
15	1.6633030981792375E-4	TGTGCCACCTGGGATAGGCCGGGTACCACTGGTTGGTTCAAGATATTT	CATWDRPGTTGWFKIF	TRGV8	.	TRGJP1	19	-1	-1	23
15	1.6633030981792375E-4	TGTGCCACCTGGGATAGGGATTTGACCACTGGTTGGTTCAAGATATTT	CATWDRDLTTGWFKIF	TRGV8	.	TRGJP1	17	-1	-1	24
15	1.6633030981792375E-4	TGTGCCACCTGGGACGGGCCTGGGGCCTTCCTTTATAAGAAACTCTTT	CATWDGPGAFLYKKLF	TRGV2	.	TRGJ1	19	-1	-1	32
15	1.6633030981792375E-4	TGTGCCACCTGGGACAGGCTAGGGAGTAGTGATTGGATCAAGACGTTT	CATWDRLGSSDWIKTF	TRGV3	.	TRGJP2	18	-1	-1	24
15	1.6633030981792375E-4	TGTGCTGCCTACCCCCTTATACCCACTGGTTGGTTCAAGATATTT	CAAYPLIPTGWFKIF	TRGV10	.	TRGJP1	7	-1	-1	17
15	1.6633030981792375E-4	TGTGCTGCGTGGGATTCTTATACCACTGGTTGGTTCAAGATATTT	CAAWDSYTTGWFKIF	TRGV10	.	TRGJP1	15	-1	-1	18
15	1.6633030981792375E-4	TGTGCCTTGTGGGCCGGGAATTGTGGATATTATAAGAAACTCTTT	CALWAGNCGYYKKLF	TRGV9	.	TRGJ1	12	-1	-1	27
15	1.6633030981792375E-4	TGTGCCTTGTGGGAGTTCTATACCACTGGTTGGTTCAAGATATTT	CALWEFYTTGWFKIF	TRGV9	.	TRGJP1	14	-1	-1	18
15	1.6633030981792375E-4	TGTGCCTTGTGGGAGGTGCAAAGATATTATTATAAGAAACTCTTT	CALWEVQRYYYKKLF	TRGV9	.	TRGJ1	19	-1	-1	25
15	1.6633030981792375E-4	TGTGCCTTGTGGAGGCAAGAGTTGGGCAAAAAAATCAAGGTATTT	CALWRQELGKKIKVF	TRGV9	.	TRGJP	14	-1	-1	13
15	1.6633030981792375E-4	TGTGCCACCTGGGATAGTAGGGCCACTGGTTGGTTCAAGATATTT	CATWDSRATGWFKIF	TRGV8	.	TRGJP1	16	-1	-1	22
15	1.6633030981792375E-4	TGTGCCACCTGGGACGGGCCGCCGGATTATTATAAGAAACTCTTT	CATWDGPPDYYKKLF	TRGV2	.	TRGJ1	19	-1	-1	22
15	1.6633030981792375E-4	TGTGCCACCTGGGACGATAATACCACTGGTTGGTTCAAGATATTT	CATWDDNTTGWFKIF	TRGV2	.	TRGJP1	15	-1	-1	19
15	1.6633030981792375E-4	TGTGCCACCTGGGACAGGGAGGCCACTGGTTGGTTCAAGATATTT	CATWDREATGWFKIF	TRGV3	.	TRGJP1	17	-1	-1	22
15	1.6633030981792375E-4	TGTGCTGCGTGGGATTATTACCCTTATTATAAGAAACTCTTT	CAAWDYYPYYKKLF	TRGV10	.	TRGJ1	16	-1	-1	23
15	1.6633030981792375E-4	TGTGCTGCGTGGGATTATCTGAGTTATTATAAGAAACTCTTT	CAAWDYLSYYKKLF	TRGV10	.	TRGJ1	16	-1	-1	20
15	1.6633030981792375E-4	TGTGCTGCGTGGGATTATGAGTTAGAATATAAGAAACTCTTT	CAAWDYELEYKKLF	TRGV10	.	TRGJ1	16	-1	-1	27
15	1.6633030981792375E-4	TGTGCCTTGTGGGAGGTGTGCCCACCTTATAAGAAACTCTTT	CALWEVCPPYKKLF	TRGV9	.	TRGJ1	17	-1	-1	26
15	1.6633030981792375E-4	TGTGCCTTGTGGGAGGTGCAAGGCTATTATAAGAAACTCTTT	CALWEVQGYYKKLF	TRGV9	.	TRGJ1	19	-1	-1	24
15	1.6633030981792375E-4	TGTGCCATCCCCCGAAATACCACTGGTTGGTTCAAGATATTT	CAIPRNTTGWFKIF	TRGV2	.	TRGJP1	6	-1	-1	16
15	1.6633030981792375E-4	TGTGCCACCTGGGATTTGGGTAGTGATTGGATCAAGACGTTT	CATWDLGSDWIKTF	TRGV8	.	TRGJP2	14	-1	-1	19
15	1.6633030981792375E-4	TGTGCCACCTGGGATAAAGGAACTGGTTGGTTCAAGATATTT	CATWDKGTGWFKIF	TRGV8	.	TRGJP1	15	-1	-1	21
15	1.6633030981792375E-4	TGTGCCACCTGGGACGGGCCGGATTATTATAAGAAACTCTTT	CATWDGPDYYKKLF	TRGV2	.	TRGJ1	19	-1	-1	19
15	1.6633030981792375E-4	TGTGCCACCTGGGACGGGCGGGGTTATTATAAGAAACTCTTT	CATWDGRGYYKKLF	TRGV2	.	TRGJ1	18	-1	-1	23
15	1.6633030981792375E-4	TGTGCCACCTGGGACAGTCCCGACAATTATAAGAAACTCTTT	CATWDSPDNYKKLF	TRGV3	.	TRGJ1	19	-1	-1	25
15	1.6633030981792375E-4	TGTGCCACCTGGATAAGGACGGGATATTATAAGAAACTCTTT	CATWIRTGYYKKLF	TRGV8	.	TRGJ1	14	-1	-1	24
15	1.6633030981792375E-4	TGTGCCACCCTGCCGGATAGTAGTGATTGGATCAAGACGTTT	CATLPDSSDWIKTF	TRGV7	.	TRGJP2	8	-1	-1	16
15	1.6633030981792375E-4	TGTGCTGCGTGGGCTACGAATTATTATAAGAAACTCTTT	CAAWATNYYKKLF	TRGV10	.	TRGJ1	20	-1	-1	16
15	1.6633030981792375E-4	TGTGCTGCGTGGGATTCGAGCCGGTATAAGAAACTCTTT	CAAWDSSRYKKLF	TRGV10	.	TRGJ1	15	-1	-1	24
15	1.6633030981792375E-4	TGTGCTGCGTGGGATTATTATAAGATAGGGAAACTCTTT	CAAWDYYKIGKLF	TRGV10	.	TRGJ1	16	-1	-1	29
15	1.6633030981792375E-4	TGTGCTGCGTGGGATCGGACGCATTATAAGAAACTCTTT	CAAWDRTHYKKLF	TRGV10	.	TRGJ1	14	-1	-1	22
15	1.6633030981792375E-4	TGTGCTGCGTGGGATACAAATTATTATAAGAAACTCTTT	CAAWDTNYYKKLF	TRGV10	.	TRGJ1	14	-1	-1	18
15	1.6633030981792375E-4	TGTGCTGCGGGGGTGGGGGGAAGATATAAGAAACTCTTT	CAAGVGGRYKKLF	TRGV10	.	TRGJ1	12	-1	-1	24
15	1.6633030981792375E-4	TGTGCCTTGTGGGGGTGGACTTATTATAAGAAACTCTTT	CALWGWTYYKKLF	TRGV9	.	TRGJ1	19	-1	-1	17
15	1.6633030981792375E-4	TGTGCCTTGTGGGAGTTGAATTATTATAAGAAACTCTTT	CALWELNYYKKLF	TRGV9	.	TRGJ1	17	-1	-1	17
15	1.6633030981792375E-4	TGTGCCTTGTGGGAGGTCTATTATTATAAGAAACTCTTT	CALWEVYYYKKLF	TRGV9	.	TRGJ1	16	-1	-1	19
15	1.6633030981792375E-4	TGTGCCTTGTGGGAGGTGTTCGGATATAAGAAACTCTTT	CALWEVFGYKKLF	TRGV9	.	TRGJ1	17	-1	-1	24
15	1.6633030981792375E-4	TGTGCCTTGTGGGAGGTGCCTTATTATAAGAAACTCTTT	CALWEVPYYKKLF	TRGV9	.	TRGJ1	18	-1	-1	20
15	1.6633030981792375E-4	TGTGCCTTGTGGGAGGTGCGTTATTATAAGAAACTCTTT	CALWEVRYYKKLF	TRGV9	.	TRGJ1	18	-1	-1	20
15	1.6633030981792375E-4	TGTGCCACCTGGGATTTGAATTATTATAAGAAACTCTTT	CATWDLNYYKKLF	TRGV8	.	TRGJ1	14	-1	-1	13
15	1.6633030981792375E-4	TGTGCCACCTGGGATCATCCTTATTATAAGAAACTCTTT	CATWDHPYYKKLF	TRGV4	.	TRGJ1	14	-1	-1	20
15	1.6633030981792375E-4	TGTGCCACCTGGGATGTTCCCCATTATAAGAAACTCTTT	CATWDVPHYKKLF	TRGV4	.	TRGJ1	15	-1	-1	22
15	1.6633030981792375E-4	TGTGCCACCTGGGACGGCACTGGTTGGTTCAAGATATTT	CATWDGTGWFKIF	TRGV2	.	TRGJP1	16	-1	-1	17
15	1.6633030981792375E-4	TGTGCCACCTGGGACGGGCTGGGTTATAAGAAACTCTTT	CATWDGLGYKKLF	TRGV2	.	TRGJ1	18	-1	-1	23
15	1.6633030981792375E-4	TGTGCCACCTGGGACGGGAGTAATTATAAGAAACTCTTT	CATWDGSNYKKLF	TRGV2	.	TRGJ1	17	-1	-1	22
15	1.6633030981792375E-4	TGTGCCACCTGGGACGGGAATTATTATAAGAAACTCTTT	CATWDGNYYKKLF	TRGV7	.	TRGJ1	17	-1	-1	17
15	1.6633030981792375E-4	TGTGCCACCTGGGACGAAAATTATTATAAGAAACTCTTT	CATWDENYYKKLF	TRGV2	.	TRGJ1	15	-1	-1	18
15	1.6633030981792375E-4	TGTGCCACCTGGATGCAAACTGGTTGGTTCAAGATATTT	CATWMQTGWFKIF	TRGV8	.	TRGJP1	11	-1	-1	18
15	1.6633030981792375E-4	TGTGCTGCGTGGGATCGGGGTTCTAAGAAACTCTTT	CAAWDRGSKKLF	TRGV10	.	TRGJ1	14	-1	-1	20
15	1.6633030981792375E-4	TGTGCCTTGCACTCAACTGGTTGGTTCAAGATATTT	CALHSTGWFKIF	TRGV9	.	TRGJP1	8	-1	-1	15
15	1.6633030981792375E-4	TGTGCCACCTGGGATAGGTATTATAAGAAACTCTTT	CATWDRYYKKLF	TRGV8	.	TRGJ1	17	-1	-1	18
15	1.6633030981792375E-4	TGTGCCACCTGGGACAGGCTACGAAGGAAACTCTTT	CATWDRLRRKLF	TRGV7	.	TRGJ1	18	-1	-1	26
15	1.6633030981792375E-4	TGTGCCACCTGGGACAGGCCAAATAAGAAACTCTTT	CATWDRPNKKLF	TRGV3	.	TRGJ1	19	-1	-1	22
15	1.6633030981792375E-4	TGTGCCACCTGGGACAGGATCCATAAGAAACTCTTT	CATWDRIHKKLF	TRGV7	.	TRGJ1	17	-1	-1	22
15	1.6633030981792375E-4	TGTGCCACCTGGGAACCTTATTATAAGAAACTCTTT	CATWEPYYKKLF	TRGV2	.	TRGJ1	13	-1	-1	17
15	1.6633030981792375E-4	TGTGCTGCGTTGAATTATTATAAGAAACTCTTT	CAALNYYKKLF	TRGV10	.	TRGJ1	16	-1	-1	11
15	1.6633030981792375E-4	TGTGCTGCGTGGGATCTCTATAAGAAACTCTTT	CAAWDLYKKLF	TRGV10	.	TRGJ1	14	-1	-1	18
15	1.6633030981792375E-4	TGTGCCTTGTGGGAGGCCCTTCAAAAACTCTTT	CALWEALQKLF	TRGV9	.	TRGJ1	15	-1	-1	24
15	1.6633030981792375E-4	TGTGCCTTGTGGGAGGAGAATAAGAAACTCTTT	CALWEENKKLF	TRGV9	.	TRGJ2	15	-1	-1	19
15	1.6633030981792375E-4	TGTGCCCGTCGAACTTATTATAAGAAACTCTTT	CARRTYYKKLF	TRGV9	.	TRGJ1	5	-1	-1	8
15	1.6633030981792375E-4	TGTGCCACCTGTAATGATTGGATCAAGACGTTT	CATCNDWIKTF	TRGV8	.	TRGJP2	10	-1	-1	10
15	1.6633030981792375E-4	TGTGCCACCTGGGCCACCGGAAAGAAACTCTTT	CATWATGKKLF	TRGV8	.	TRGJ1	12	-1	-1	21
15	1.6633030981792375E-4	TGTGCCACCTGGGACCATTATAAGAAACTCTTT	CATWDHYKKLF	TRGV3	.	TRGJ1	14	-1	-1	16
15	1.6633030981792375E-4	TGTGCCACCTGGGACGGGCTAGCGAAACTCTTT	CATWDGLAKLF	TRGV2	.	TRGJ1	18	-1	-1	23
15	1.6633030981792375E-4	TGTGCCACCCACGGTGGTTGGTTCAAGATATTT	CATHGGWFKIF	TRGV8	.	TRGJP1	8	-1	-1	14
15	1.6633030981792375E-4	TGTGCCACCAGTAGTGATTGGATCAAGACGTTT	CATSSDWIKTF	TRGV8	.	TRGJP2	8	-1	-1	9
15	1.6633030981792375E-4	TGTGTCCCTTGGTTGTATAAGAAACTCTTT	CVPWLYKKLF	TRGV9	.	TRGJ1	10	-1	-1	15
15	1.6633030981792375E-4	TGTGCCTTGTGGGAGCCCCCCAAACTCTTT	CALWEPPKLF	TRGV9	.	TRGJ1	14	-1	-1	21
15	1.6633030981792375E-4	TGTGCCTTGTGGGAGCATAAGAAACTCTTT	CALWEHKKLF	TRGV9	.	TRGJ1	14	-1	-1	16
15	1.6633030981792375E-4	TGTGCCACCTCCTATTATAAGAAACTCTTT	CATSYYKKLF	TRGV2	.	TRGJ1	9	-1	-1	12
15	1.6633030981792375E-4	TGTGCCACCTGGGCCGATAAGAAACTCTTT	CATWADKKLF	TRGV4	.	TRGJ1	12	-1	-1	16
15	1.6633030981792375E-4	TGTGCCACCTGGGGTTGGTTCAAGATATTT	CATWGWFKIF	TRGV8	.	TRGJP1	12	-1	-1	12
15	1.6633030981792375E-4	TGTGCCACCTGGGAGGATAAGAAACTCTTT	CATWEDKKLF	TRGV2	.	TRGJ1	13	-1	-1	16
15	1.6633030981792375E-4	TGTGCTGCGTGGGATAAGAAACTCTTT	CAAWDKKLF	TRGV10	.	TRGJ1	14	-1	-1	13
15	1.6633030981792375E-4	TGTGCCTTGTCCCCAGAGAAACTCTTT	CALSPEKLF	TRGV9	.	TRGJ1	9	-1	-1	16
15	1.6633030981792375E-4	TGTGCCTTGTGGGAGGTGCTACTCTTT	CALWEVLLF	TRGV9	.	TRGJ1	18	-1	-1	20
15	1.6633030981792375E-4	TGTGCCTTGTGGGAGGTGCAACTCTTT	CALWEVQLF	TRGV9	.	TRGJ1	23	-1	-1	19
15	1.6633030981792375E-4	TGTGCCTTGTATAGAGGGAAACTCTTT	CALYRGKLF	TRGV9	.	TRGJ1	9	-1	-1	17
15	1.6633030981792375E-4	TGTGCCTTGGATTATAAGAAACTCTTT	CALDYKKLF	TRGV9	.	TRGJ1	8	-1	-1	10
15	1.6633030981792375E-4	TGTGCCCGGGGTTGGTTCAAGATATTT	CARGWFKIF	TRGV9	.	TRGJP1	5	-1	-1	9
15	1.6633030981792375E-4	TGTGCCTTGTGGGTATCGCTCTTT	CALWVSLF	TRGV9	.	TRGJ1	12	-1	-1	18
15	1.6633030981792375E-4	TGTGCCACCGATAAGAAACTCTTT	CATDKKLF	TRGV2	.	TRGJ1	8	-1	-1	10
14	1.5524162249672883E-4	TGTGCTTCCTGGGATTATTATGTTTGTGCCACTGGTTGGTTCAAGATATTT	CASWDYYVCATGWFKIF	TRGV10	.	TRGJP1	16	-1	-1	28
14	1.5524162249672883E-4	TGTGCTGCGTGGGATTACGAAGATGAGGTCACTGGTTGGTTCAAGATATTT	CAAWDYEDEVTGWFKIF	TRGV10	.	TRGJP1	18	-1	-1	29
14	1.5524162249672883E-4	TGTGCCTTGTGGGAGCCCGCGGTCGAGTTGGGCAAAAAAATCAAGGTATTT	CALWEPAVELGKKIKVF	TRGV9	.	TRGJP	14	-1	-1	24
14	1.5524162249672883E-4	TGTGCCTTGTGGGAGGTGCGAGGGGATACCACTGGTTGGTTCAAGATATTT	CALWEVRGDTTGWFKIF	TRGV9	.	TRGJP1	18	-1	-1	25
14	1.5524162249672883E-4	TGTGCCTTGTGGGAGGTGCAGGTCGAGTTGGGCAAAAAAATCAAGGTATTT	CALWEVQVELGKKIKVF	TRGV9	.	TRGJP	19	-1	-1	24
14	1.5524162249672883E-4	TGTGCCACCTGGGATCAGGATTGGGATAGTAGTGATTGGATCAAGACGTTT	CATWDQDWDSSDWIKTF	TRGV4	.	TRGJP2	14	-1	-1	25
14	1.5524162249672883E-4	TGTGCCACCTGGGACGGGCTCGGAAATAGTAGTGATTGGATCAAGACGTTT	CATWDGLGNSSDWIKTF	TRGV2	.	TRGJP2	21	-1	-1	25
14	1.5524162249672883E-4	TGTGCCACCTGGGACAGGCGGGGGTATACCACTGGTTGGTTCAAGATATTT	CATWDRRGYTTGWFKIF	TRGV3	.	TRGJP1	18	-1	-1	24
14	1.5524162249672883E-4	TGTGCCTTGTGGGAGGTGCATTTCCCCAATTATTATAAGAAACTCTTT	CALWEVHFPNYYKKLF	TRGV9	.	TRGJ1	28	-1	-1	27
14	1.5524162249672883E-4	TGTGCCTTGTGGGAGGTGAATGAAGGGAATTATTATAAGAAACTCTTT	CALWEVNEGNYYKKLF	TRGV9	.	TRGJ1	17	-1	-1	26
14	1.5524162249672883E-4	TGTGCCTTGTGGGAGGCTAACTATACCACTGGTTGGTTCAAGATATTT	CALWEANYTTGWFKIF	TRGV9	.	TRGJP1	15	-1	-1	21
14	1.5524162249672883E-4	TGTGCCTTGTGGGAGGGGGTTCAGTGTAGTGATTGGATCAAGACGTTT	CALWEGVQCSDWIKTF	TRGV9	.	TRGJP2	15	-1	-1	25
14	1.5524162249672883E-4	TGTGCCTTGTGGGAGGGACAAGAGTTGGGCAAAAAAATCAAGGTATTT	CALWEGQELGKKIKVF	TRGV9	.	TRGJP	15	-1	-1	14
14	1.5524162249672883E-4	TGTGCCTTGTGGGAGATTCAAGAGTTGGGCAAAAAAATCAAGGTATTT	CALWEIQELGKKIKVF	TRGV9	.	TRGJP	14	-1	-1	18
14	1.5524162249672883E-4	TGTGCCTTGTGGGAGATCGAAGAGTTGGGCAAAAAAATCAAGGTATTT	CALWEIEELGKKIKVF	TRGV9	.	TRGJP	14	-1	-1	19
14	1.5524162249672883E-4	TGTGCCACCTGGGATACGGTGGGTACCACTGGTTGGTTCAAGATATTT	CATWDTVGTTGWFKIF	TRGV8	.	TRGJP1	15	-1	-1	23
14	1.5524162249672883E-4	TGTGCCACCTGGGACGGGCCCCTCCCCCCCACTATAGGGAAACTCTTT	CATWDGPLPPTIGKLF	TRGV2	.	TRGJ1	25	-1	-1	38
14	1.5524162249672883E-4	TGTGCTGCGTGGGATAACAGATTACATTATTATAAGAAACTCTTT	CAAWDNRLHYYKKLF	TRGV10	.	TRGJ1	17	-1	-1	25
14	1.5524162249672883E-4	TGTGCCTTGTGGGAGTCCCCGAGGGATTATTATAAGAAACTCTTT	CALWESPRDYYKKLF	TRGV9	.	TRGJ1	14	-1	-1	25
14	1.5524162249672883E-4	TGTGCCTTGTGGGAGGTGCACACCACTGGTTGGTTCAAGATATTT	CALWEVHTTGWFKIF	TRGV9	.	TRGJP1	20	-1	-1	21
14	1.5524162249672883E-4	TGTGCCTTGTGGGAGGCCCGGGGGGTGGGGTATAAGAAACTCTTT	CALWEARGVGYKKLF	TRGV9	.	TRGJ1	15	-1	-1	30
14	1.5524162249672883E-4	TGTGCCTTGTGGAAACCGGAGTTGGGCAAAAAAATCAAGGTATTT	CALWKPELGKKIKVF	TRGV9	.	TRGJP	11	-1	-1	18
14	1.5524162249672883E-4	TGTGCCACCTGGGATAGGCTTAATCCAACTTATAAGAAACTCTTT	CATWDRLNPTYKKLF	TRGV8	.	TRGJ1	25	-1	-1	29
14	1.5524162249672883E-4	TGTGCCACCTGGGACGGTCATACCACTGGTTGGTTCAAGATATTT	CATWDGHTTGWFKIF	TRGV2	.	TRGJP1	16	-1	-1	19
14	1.5524162249672883E-4	TGTGCCACCTGGGACGGGCTCTCCACTGGTTGGTTCAAGATATTT	CATWDGLSTGWFKIF	TRGV2	.	TRGJP1	18	-1	-1	22
14	1.5524162249672883E-4	TGTGCCACCTGGGACGGGGATAGTAGTGATTGGATCAAGACGTTT	CATWDGDSSDWIKTF	TRGV2	.	TRGJP2	17	-1	-1	19
14	1.5524162249672883E-4	TGTGCCACCTGGGAGAATGAGTTTAATTATTATAAGAAACTCTTT	CATWENEFNYYKKLF	TRGV8	.	TRGJ1	13	-1	-1	24
14	1.5524162249672883E-4	TGTGCTGCGTGGGACTGGGGAACTGGTTGGTTCAAGATATTT	CAAWDWGTGWFKIF	TRGV10	.	TRGJP1	13	-1	-1	21
14	1.5524162249672883E-4	TGTGCTGCGCCTCTTTTTGCCGTTTATTATAAGAAACTCTTT	CAAPLFAVYYKKLF	TRGV10	.	TRGJ1	8	-1	-1	23
14	1.5524162249672883E-4	TGTGCCTTGTGGGACCTGAACTGTTATTATAAGAAACTCTTT	CALWDLNCYYKKLF	TRGV9	.	TRGJ1	13	-1	-1	23
14	1.5524162249672883E-4	TGTGCCTTGTGGGAGCCCCTGGATTATTATAAGAAACTCTTT	CALWEPLDYYKKLF	TRGV9	.	TRGJ1	14	-1	-1	22
14	1.5524162249672883E-4	TGTGCCTTGTGGGAGGGGAGGAAGTTTTATAAGAAACTCTTT	CALWEGRKFYKKLF	TRGV9	.	TRGJ1	15	-1	-1	20
14	1.5524162249672883E-4	TGTGCCTTGTGGGAGACCAAGAATTATTATAAGAAACTCTTT	CALWETKNYYKKLF	TRGV9	.	TRGJ1	14	-1	-1	20
14	1.5524162249672883E-4	TGTGCCACCTGGGATCTCTGGGGAGTTTGGTTCAAGATATTT	CATWDLWGVWFKIF	TRGV8	.	TRGJP1	14	-1	-1	26
14	1.5524162249672883E-4	TGTGCCACCTGGGACGTCAGGGGCTATTATAAGAAACTCTTT	CATWDVRGYYKKLF	TRGV2	.	TRGJ1	15	-1	-1	24
14	1.5524162249672883E-4	TGTGCCACCTGGGACGGGCGTGTCGGTTATAAGAAACTCTTT	CATWDGRVGYKKLF	TRGV2	.	TRGJ1	18	-1	-1	26
14	1.5524162249672883E-4	TGTGCCACCTGGGACACCCCGGGTTATTATAAGAAACTCTTT	CATWDTPGYYKKLF	TRGV3	.	TRGJ2	15	-1	-1	23
14	1.5524162249672883E-4	TGTGCCACCTGGGACAGAATCACTGGTTGGTTCAAGATATTT	CATWDRITGWFKIF	TRGV3	.	TRGJP1	16	-1	-1	20
14	1.5524162249672883E-4	TGTGCTGCGTGGGATTATCGCTATTATAAGAAACTCTTT	CAAWDYRYYKKLF	TRGV10	.	TRGJ1	16	-1	-1	21
14	1.5524162249672883E-4	TGTGCTGCGTGGGATCCTACTGGTTGGTTCAAGATATTT	CAAWDPTGWFKIF	TRGV10	.	TRGJP1	14	-1	-1	18
14	1.5524162249672883E-4	TGTGCTGCGTGGGAGCCGGTCGATTATAAGAAACTCTTT	CAAWEPVDYKKLF	TRGV10	.	TRGJ1	13	-1	-1	22
14	1.5524162249672883E-4	TGTGCCTTGTGGCATTTAACCACCTATAAGAAACTCTTT	CALWHLTTYKKLF	TRGV9	.	TRGJ1	11	-1	-1	24
14	1.5524162249672883E-4	TGTGCCTTGTGGGGGGACTTTTATTATAAGAAACTCTTT	CALWGDFYYKKLF	TRGV9	.	TRGJ1	15	-1	-1	20
14	1.5524162249672883E-4	TGTGCCTTGTGGGAGGTTATGGTTTATAAGAAACTCTTT	CALWEVMVYKKLF	TRGV9	.	TRGJ1	16	-1	-1	23
14	1.5524162249672883E-4	TGTGCCTTGCGTGAGTTGGGCAAAAAAATCAAGGTATTT	CALRELGKKIKVF	TRGV9	.	TRGJP	17	-1	-1	12
14	1.5524162249672883E-4	TGTGCCACCTGGCCTACGAATTATTATAAGAAACTCTTT	CATWPTNYYKKLF	TRGV4	.	TRGJ1	11	-1	-1	16
14	1.5524162249672883E-4	TGTGCCACCTGGGGTTACGTGGACGATAAGAAACTCTTT	CATWGYVDDKKLF	TRGV8	.	TRGJ1	12	-1	-1	25
14	1.5524162249672883E-4	TGTGCCACCTGGGATGAACCCTGTTATAAGAAACTCTTT	CATWDEPCYKKLF	TRGV4	.	TRGJ1	15	-1	-1	23
14	1.5524162249672883E-4	TGTGCCACCTGGGACCGCGGGAGATATAAGAAACTCTTT	CATWDRGRYKKLF	TRGV2	.	TRGJ1	14	-1	-1	24
14	1.5524162249672883E-4	TGTGCCACCTGGGACGGGTCTCGGTATAAGAAACTCTTT	CATWDGSRYKKLF	TRGV2	.	TRGJ1	17	-1	-1	24
14	1.5524162249672883E-4	TGTGCCACCTGGGACGGGCAGTGTTATAAGAAACTCTTT	CATWDGQCYKKLF	TRGV2	.	TRGJ1	18	-1	-1	23
14	1.5524162249672883E-4	TGTGCCACCTGGGACAGGCGGTTTTTTCAGAAACTCTTT	CATWDRRFFQKLF	TRGV3	.	TRGJ1	18	-1	-1	28
14	1.5524162249672883E-4	TGTGCCACCTGGGACAGGGCCTATTATAAGAAACTCTTT	CATWDRAYYKKLF	TRGV3	.	TRGJ1	21	-1	-1	21
14	1.5524162249672883E-4	TGTGCCACCTGGGAAAGAACTTATTATAAGAAACTCTTT	CATWERTYYKKLF	TRGV2	.	TRGJ1	13	-1	-1	16
14	1.5524162249672883E-4	TGTGCTGCGTGGGACCTTTATTATAAGAAACTCTTT	CAAWDLYYKKLF	TRGV10	.	TRGJ1	13	-1	-1	17
14	1.5524162249672883E-4	TGTGCCTTGTGGGAGGTCTATTATAAGAAACTCTTT	CALWEVYYKKLF	TRGV9	.	TRGJ2	16	-1	-1	18
14	1.5524162249672883E-4	TGTGCCTTGTGGGAGGTGGAGTATAAGAAACTCTTT	CALWEVEYKKLF	TRGV9	.	TRGJ1	17	-1	-1	21
14	1.5524162249672883E-4	TGTGCCTTGTGGGAGGTGGAGGTCAAGAAACTCTTT	CALWEVEVKKLF	TRGV9	.	TRGJ1	17	-1	-1	24
14	1.5524162249672883E-4	TGTGCCTTGTGGGAGGCCGGTTATAAGAAACTCTTT	CALWEAGYKKLF	TRGV9	.	TRGJ1	15	-1	-1	20
14	1.5524162249672883E-4	TGTGCCTTGTGGGAGGCCAATTATAAGAAACTCTTT	CALWEANYKKLF	TRGV9	.	TRGJ1	15	-1	-1	19
14	1.5524162249672883E-4	TGTGCCTTGTGGGAGGATCACTATAAGAAACTCTTT	CALWEDHYKKLF	TRGV9	.	TRGJ1	15	-1	-1	21
14	1.5524162249672883E-4	TGTGCCTTGTGGATGGGAGATTGGATCAAGACGTTT	CALWMGDWIKTF	TRGV9	.	TRGJP2	11	-1	-1	18
14	1.5524162249672883E-4	TGTGCCTGCTGGATTAGGCACGATAAGAAACTCTTT	CACWIRHDKKLF	TRGV11	.	TRGJ1	21	-1	-1	22
14	1.5524162249672883E-4	TGTGCCACCTGGGCCAAGGGAATTAAGAAACTCTTT	CATWAKGIKKLF	TRGV3	.	TRGJ1	15	-1	-1	23
14	1.5524162249672883E-4	TGTGCCACCTGGGGCCACGGGCTTAAGAAACTCTTT	CATWGHGLKKLF	TRGV4	.	TRGJ1	12	-1	-1	23
14	1.5524162249672883E-4	TGTGCCACCTGGGATTTCGATTGGTTCAAGATATTT	CATWDFDWFKIF	TRGV8	.	TRGJP1	14	-1	-1	20
14	1.5524162249672883E-4	TGTGCCACCTGGGAGAATTATTATAAGAAACTCTTT	CATWENYYKKLF	TRGV8	.	TRGJ1	13	-1	-1	14
14	1.5524162249672883E-4	TGTGCCACCTGGAACACTGGTTGGTTCAAGATATTT	CATWNTGWFKIF	TRGV8	.	TRGJP1	11	-1	-1	14
14	1.5524162249672883E-4	TGCAAAAGGCATATCTCTGGTTGGTTCAAGATATTT	CKRHISGWFKIF	TRGV10	.	TRGJP1	1	-1	-1	10
14	1.5524162249672883E-4	TGTGCCTTGTGGGAGGTGCCGAAGAAACTCTTT	CALWEVPKKLF	TRGV9	.	TRGJ1	18	-1	-1	21
14	1.5524162249672883E-4	TGTGCCTTGTGGGAGGTGGAATGGAAACTCTTT	CALWEVEWKLF	TRGV9	.	TRGJ1	17	-1	-1	23
14	1.5524162249672883E-4	TGTGCCTTGTGGGAGGTGAGGAAGAAACTCTTT	CALWEVRKKLF	TRGV9	.	TRGJ1	17	-1	-1	21
14	1.5524162249672883E-4	TGTGCCTTGTGGGAGGTGAACCTGAAACTCTTT	CALWEVNLKLF	TRGV9	.	TRGJ1	22	-1	-1	23
14	1.5524162249672883E-4	TGTGCCTTGTGGGAGAATTATAAGAAACTCTTT	CALWENYKKLF	TRGV9	.	TRGJ1	14	-1	-1	16
14	1.5524162249672883E-4	TGTGCCACCTGGGGAGCGCCGCGGAAACTCTTT	CATWGAPRKLF	TRGV2	.	TRGJ1	12	-1	-1	23
14	1.5524162249672883E-4	TGTGCCACCTGGGATCTTTATAAGAAACTCTTT	CATWDLYKKLF	TRGV8	.	TRGJ1	14	-1	-1	17
14	1.5524162249672883E-4	TGTGCCACCTGGGATGGGCCCAGGAAACTCTTT	CATWDGPRKLF	TRGV4	.	TRGJ1	21	-1	-1	23
14	1.5524162249672883E-4	TGTGCCACCTGGGACGCTTATAAGAAACTCTTT	CATWDAYKKLF	TRGV2	.	TRGJ1	15	-1	-1	17
14	1.5524162249672883E-4	TGTGCCACCTGGGAAACTTATAAGAAACTCTTT	CATWETYKKLF	TRGV3	.	TRGJ1	13	-1	-1	17
14	1.5524162249672883E-4	TGTGCCACCCCAAATTATTATAAGAAACTCTTT	CATPNYYKKLF	TRGV2	.	TRGJ1	8	-1	-1	12
14	1.5524162249672883E-4	TGTACAAATCTGAATTATTATAAGAAACTCTTT	CTNLNYYKKLF	TRGV9	.	TRGJ1	2	-1	-1	11
14	1.5524162249672883E-4	TGGTTAGGGACCACTGGTTGGTTCAAGATATTT	WLGTTGWFKIF	TRGV9	.	TRGJP1	1	-1	-1	9
14	1.5524162249672883E-4	TGTGCCTTGTTCGGTTTAAGGAAACTCTTT	CALFGLRKLF	TRGV9	.	TRGJ1	9	-1	-1	16
14	1.5524162249672883E-4	TGTGCCTTGTGGGCGGGGAAGAAACTCTTT	CALWAGKKLF	TRGV9	.	TRGJ1	15	-1	-1	18
14	1.5524162249672883E-4	TGTGCCTTGTGGGGGAGGAAGAAACTCTTT	CALWGRKKLF	TRGV9	.	TRGJ1	12	-1	-1	18
14	1.5524162249672883E-4	TGTGCCTTGTGGGAGGTGAAGAAACTCTTT	CALWEVKKLF	TRGV9	.	TRGJ1	17	-1	-1	18
14	1.5524162249672883E-4	TGTGCCTTGTGGGAGGATGGGGAGCTCTTT	CALWEDGELF	TRGV9	.	TRGJ1	15	-1	-1	24
14	1.5524162249672883E-4	TGTGCCTGGGGGGGGGATAAGAAACTCTTT	CAWGGDKKLF	TRGV9	.	TRGJ1	15	-1	-1	16
14	1.5524162249672883E-4	TGTGCCACCTGGGACAACAAGAAACTCTTT	CATWDNKKLF	TRGV3	.	TRGJ1	15	-1	-1	18
14	1.5524162249672883E-4	TGTGCCACCCCCCCCAATAAGAAACTCTTT	CATPPNKKLF	TRGV8	.	TRGJ1	8	-1	-1	16
14	1.5524162249672883E-4	TGTGCCTTGTGTAAGAAGAAACTCTTT	CALCKKKLF	TRGV9	.	TRGJ1	10	-1	-1	15
14	1.5524162249672883E-4	TGTGCCACCTGGGACAGTGGACTCTTT	CATWDSGLF	TRGV3	.	TRGJ1	16	-1	-1	20
14	1.5524162249672883E-4	TGTGCCTTGTGGGAGGTGCTCTTT	CALWEVLF	TRGV9	.	TRGJ1	18	-1	-1	18
14	1.5524162249672883E-4	TGTGCCAGGTATAAGAAACTCTTT	CARYKKLF	TRGV5	.	TRGJ1	6	-1	-1	9
14	1.5524162249672883E-4	TGTGCCGGTGGGAAACTCTTT	CAGGKLF	TRGV9	.	TRGJ1	12	-1	-1	11
14	1.5524162249672883E-4	TGTGCTGCGTGGATATTT	CAAWIF	TRGV10	.	TRGJP1	11	-1	-1	11
13	1.4415293517553392E-4	TGTGCCTTGTGGGAGGTGCCTCAGAAGACCAATACCACTGGTTGGTTCAAGATATTT	CALWEVPQKTNTTGWFKIF	TRGV9	.	TRGJP1	18	-1	-1	31
13	1.4415293517553392E-4	TGTGCCTTGTGGTCGTGCTCCCGAGGTGAGTTGGGCAAAAAAATCAAGGTATTT	CALWSCSRGELGKKIKVF	TRGV9	.	TRGJP	11	-1	-1	27
13	1.4415293517553392E-4	TGTGCCTTGTGGGAGCCCGCCCCGAGGGAGTTGGGCAAAAAAATCAAGGTATTT	CALWEPAPRELGKKIKVF	TRGV9	.	TRGJP	14	-1	-1	27
13	1.4415293517553392E-4	TGTGCCACCTGGGACGGGCCCCCGTACAGAGACATGGATTATAAGAAACTCTTT	CATWDGPPYRDMDYKKLF	TRGV2	.	TRGJ1	20	-1	-1	37
13	1.4415293517553392E-4	TGTGCTGCGTGGGATTTATTCGGGAATACCACTGGTTGGTTCAAGATATTT	CAAWDLFGNTTGWFKIF	TRGV10	.	TRGJP1	15	-1	-1	25
13	1.4415293517553392E-4	TGTGCTGCGTGGGATTACCGACTCCTCCTCGTTTATTATAAGAAACTCTTT	CAAWDYRLLLVYYKKLF	TRGV10	.	TRGJ1	17	-1	-1	32
13	1.4415293517553392E-4	TGTGCCTTGTGGGAGGTGCATTTAAGTAGGTGGTATTATAAGAAACTCTTT	CALWEVHLSRWYYKKLF	TRGV9	.	TRGJ1	19	-1	-1	33
13	1.4415293517553392E-4	TGTGCCACCTGGGATAGGCGAGCGTGGGCCACTGGTTGGTTCAAGATATTT	CATWDRRAWATGWFKIF	TRGV8	.	TRGJP1	18	-1	-1	28
13	1.4415293517553392E-4	TGTGCCACCTGGGATAGGGTGGGGAGTACCACTGGTTGGTTCAAGATATTT	CATWDRVGSTTGWFKIF	TRGV8	.	TRGJP1	17	-1	-1	26
13	1.4415293517553392E-4	TGTGCCACCTGGGACGGGCGAAGAAATACCACTGGTTGGTTCAAGATATTT	CATWDGRRNTTGWFKIF	TRGV2	.	TRGJP1	18	-1	-1	25
13	1.4415293517553392E-4	TGTGCCACCTGGGACGGGGCAAACGAGTTGGGCAAAAAAATCAAGGTATTT	CATWDGANELGKKIKVF	TRGV2	.	TRGJP	17	-1	-1	16
13	1.4415293517553392E-4	TGTGCTGCGTGGGATTTTGGGTCTGTACGGGGTTATAAGAAACTCTTT	CAAWDFGSVRGYKKLF	TRGV10	.	TRGJ1	15	-1	-1	32
13	1.4415293517553392E-4	TGTGCTGCGTGGGATTATAGTTTGGGGTTTTATTATAAGAAACTCTTT	CAAWDYSLGFYYKKLF	TRGV10	.	TRGJ1	16	-1	-1	29
13	1.4415293517553392E-4	TGTGCTGCGTGGGAGTCGCCCGGTCACAAAGGTTGGTTCAAGATATTT	CAAWESPGHKGWFKIF	TRGV10	.	TRGJP1	13	-1	-1	30
13	1.4415293517553392E-4	TGTGCCTTAAATCGGTCCGGCGGGTTGGGCAAAAAAATCAAGGTATTT	CALNRSGGLGKKIKVF	TRGV9	.	TRGJP	7	-1	-1	23
13	1.4415293517553392E-4	TGTGCCACCTGGGACAGGCCCGATACCACTGGTTGGTTCAAGATATTT	CATWDRPDTTGWFKIF	TRGV3	.	TRGJP1	19	-1	-1	22
13	1.4415293517553392E-4	TGTGCTGCGTGGGATCTAAATACCACTGGTTGGTTCAAGATATTT	CAAWDLNTTGWFKIF	TRGV10	.	TRGJP1	14	-1	-1	16
13	1.4415293517553392E-4	TGTGCTGCGTGGGACTGTCCGCTTTTGATTCGGTTCAAGATATTT	CAAWDCPLLIRFKIF	TRGV10	.	TRGJP1	13	-1	-1	31
13	1.4415293517553392E-4	TGTGCTGCGTGGGACGATTTTTACACTGGTTGGTTCAAGATATTT	CAAWDDFYTGWFKIF	TRGV10	.	TRGJP1	13	-1	-1	23
13	1.4415293517553392E-4	TGTGCCTTGTGGGCTAGGGAGTTGGGCAAAAAAATCAAGGTATTT	CALWARELGKKIKVF	TRGV9	.	TRGJP	12	-1	-1	18
13	1.4415293517553392E-4	TGTGCCTTGTGGGATCAGTATTCGAATTATTATAAGAAACTCTTT	CALWDQYSNYYKKLF	TRGV9	.	TRGJ1	13	-1	-1	19
13	1.4415293517553392E-4	TGTGCCTTGTGGGAGCCCTTTGGCACTGGTTGGTTCAAGATATTT	CALWEPFGTGWFKIF	TRGV9	.	TRGJP1	14	-1	-1	23
13	1.4415293517553392E-4	TGTGCCTTGTGGGAGGTGTGTGCCACTGGTTGGTTCAAGATATTT	CALWEVCATGWFKIF	TRGV9	.	TRGJP1	17	-1	-1	22
13	1.4415293517553392E-4	TGTGCCTTGTGGGAGGTGCTTGGAGAGTCCCCAAAGAAACTCTTT	CALWEVLGESPKKLF	TRGV9	.	TRGJ1	18	-1	-1	33
13	1.4415293517553392E-4	TGTGCCTTGTGGGAGGTGCCGGTATCTGGTTGGTTCAAGATATTT	CALWEVPVSGWFKIF	TRGV9	.	TRGJP1	18	-1	-1	25
13	1.4415293517553392E-4	TGTGCCACCTGGGATGGGCCCCAGAATTATTATAAGAAACTCTTT	CATWDGPQNYYKKLF	TRGV4	.	TRGJ1	20	-1	-1	23
13	1.4415293517553392E-4	TGTGCCACCTGGGATGGGCGTGGGGTTTATTATAAGAAACTCTTT	CATWDGRGVYYKKLF	TRGV4	.	TRGJ1	18	-1	-1	26
13	1.4415293517553392E-4	TGTGCCACCTGGGATACCCAATCGGCCTATTATAAGAAACTCTTT	CATWDTQSAYYKKLF	TRGV8	.	TRGJ1	15	-1	-1	27
13	1.4415293517553392E-4	TGTGCCACCTGGGATAAGGAGACCACTGGTTGGTTCAAGATATTT	CATWDKETTGWFKIF	TRGV8	.	TRGJP1	15	-1	-1	21
13	1.4415293517553392E-4	TGTGCCACCTGGGACCCTCCGAGCACTGGTTGGTTCAAGATATTT	CATWDPPSTGWFKIF	TRGV3	.	TRGJP1	14	-1	-1	23
13	1.4415293517553392E-4	TGTGCCACCTGGGACCGCCCAGCCACTGGTTGGTTCAAGATATTT	CATWDRPATGWFKIF	TRGV3	.	TRGJP1	14	-1	-1	22
13	1.4415293517553392E-4	TGTGCCACCTGGGACCAATATACCACTGGTTGGTTCAAGATATTT	CATWDQYTTGWFKIF	TRGV2	.	TRGJP1	14	-1	-1	17
13	1.4415293517553392E-4	TGTGCCACCTGGGACGCCTATAGTAGTGATTGGATCAAGACGTTT	CATWDAYSSDWIKTF	TRGV2	.	TRGJP2	15	-1	-1	18
13	1.4415293517553392E-4	TGTGCCACCTGGGACGGGCAATCGGATTATTATAAGAAACTCTTT	CATWDGQSDYYKKLF	TRGV2	.	TRGJ1	18	-1	-1	21
13	1.4415293517553392E-4	TGTGCCACCTGGGAGCCCGAAGTATCTGGTTGGTTCAAGATATTT	CATWEPEVSGWFKIF	TRGV8	.	TRGJP1	13	-1	-1	25
13	1.4415293517553392E-4	TGTGCCACCGCTCCTACGCGTTTGGGCAAAAAAATCAAGGTATTT	CATAPTRLGKKIKVF	TRGV8	.	TRGJP	8	-1	-1	21
13	1.4415293517553392E-4	TGTGCTGCGTGGGACACACACACTGGTTGGTTCAAGATATTT	CAAWDTHTGWFKIF	TRGV10	.	TRGJP1	13	-1	-1	8
13	1.4415293517553392E-4	TGTGCCTTGTTCCAAGAGTTGGGCAAAAAAATCAAGGTATTT	CALFQELGKKIKVF	TRGV9	.	TRGJP	9	-1	-1	12
13	1.4415293517553392E-4	TGTGCCTTGTGGGGGGAGGGGACTGGTTGGTTCAAGATATTT	CALWGEGTGWFKIF	TRGV9	.	TRGJP1	15	-1	-1	21
13	1.4415293517553392E-4	TGTGCCTTGTGGGAGGTGGGAATTAGGTATAAGAAACTCTTT	CALWEVGIRYKKLF	TRGV9	.	TRGJ1	17	-1	-1	19
13	1.4415293517553392E-4	TGTGCCTTGTGGGAGGGTACCACTGGTTGGTTCAAGATATTT	CALWEGTTGWFKIF	TRGV9	.	TRGJP1	15	-1	-1	17
13	1.4415293517553392E-4	TGTGCCTTGTGGGAGGGCCCAAGTTCTTATAAGAAACTCTTT	CALWEGPSSYKKLF	TRGV9	.	TRGJ1	15	-1	-1	23
13	1.4415293517553392E-4	TGTGCCTTGTGGGAGGGGGAGGTTTATTATAAGAAACTCTTT	CALWEGEVYYKKLF	TRGV9	.	TRGJ1	15	-1	-1	23
13	1.4415293517553392E-4	TGTGCCACCTGGCGCTCCAAGAATTATTATAAGAAACTCTTT	CATWRSKNYYKKLF	TRGV3	.	TRGJ1	11	-1	-1	20
13	1.4415293517553392E-4	TGTGCCACCTGGGTCCCCCTATGGGATTATAAGAAACTCTTT	CATWVPLWDYKKLF	TRGV8	.	TRGJ1	12	-1	-1	25
13	1.4415293517553392E-4	TGTGCCACCTGGGATCGGAGGTCTGGTTGGTTCAAGATATTT	CATWDRRSGWFKIF	TRGV4	.	TRGJP1	17	-1	-1	22
13	1.4415293517553392E-4	TGTGCCACCTGGGATGGAACCACTGGTTGGTTCAAGATATTT	CATWDGTTGWFKIF	TRGV4	.	TRGJP1	16	-1	-1	18
13	1.4415293517553392E-4	TGTGCCACCTGGGATGAATCTAATTATTATAAGAAACTCTTT	CATWDESNYYKKLF	TRGV4	.	TRGJ1	15	-1	-1	18
13	1.4415293517553392E-4	TGTGCCACCTGGGATAGGCGAGCCTATTATAAGAAACTCTTT	CATWDRRAYYKKLF	TRGV8	.	TRGJ1	18	-1	-1	24
13	1.4415293517553392E-4	TGTGCCACCTGGGATAAGGGTAGTGATTGGATCAAGACGTTT	CATWDKGSDWIKTF	TRGV8	.	TRGJP2	15	-1	-1	19
13	1.4415293517553392E-4	TGTGCCACCTGGGACGGTCGAACTTATTATAAGAAACTCTTT	CATWDGRTYYKKLF	TRGV3	.	TRGJ1	14	-1	-1	17
13	1.4415293517553392E-4	TGTGCCACCTGGGACGGCGAGAATTATTATAAGAAACTCTTT	CATWDGENYYKKLF	TRGV2	.	TRGJ2	16	-1	-1	20
13	1.4415293517553392E-4	TGTGCCACCTGGGACGGGCCTGAGGAATGGTTCAAGATATTT	CATWDGPEEWFKIF	TRGV2	.	TRGJP1	19	-1	-1	27
13	1.4415293517553392E-4	TGTGCCACCTGGGACGGGCCCGTTTATTATAAGAAACTCTTT	CATWDGPVYYKKLF	TRGV2	.	TRGJ1	22	-1	-1	23
13	1.4415293517553392E-4	TGTGCCACCTGGGACGGGCCCAGTGATTGGATCAAGACGTTT	CATWDGPSDWIKTF	TRGV2	.	TRGJP2	20	-1	-1	21
13	1.4415293517553392E-4	TGTGCCACCTGGGACGGGGTAAATTATTATAAGAAACTCTTT	CATWDGVNYYKKLF	TRGV2	.	TRGJ1	17	-1	-1	21
13	1.4415293517553392E-4	TGTGCCACCTGGGACACCTCGGGGGTTGAGGAGAAACTCTTT	CATWDTSGVEEKLF	TRGV3	.	TRGJ1	15	-1	-1	31
13	1.4415293517553392E-4	TGTGCCACCTGGACGCCCATCCCGCATCGTTGTGGACTCTTT	CATWTPIPHRCGLF	TRGV4	.	TRGJ1	22	-1	-1	35
13	1.4415293517553392E-4	TGTGCTGCGTGGGCTCTGAATTATTATAAGAAACTCTTT	CAAWALNYYKKLF	TRGV10	.	TRGJ1	12	-1	-1	17
13	1.4415293517553392E-4	TGTGCTGCGTGGGATTTTAGGGGTTGGTTCAAGATATTT	CAAWDFRGWFKIF	TRGV10	.	TRGJP1	15	-1	-1	21
13	1.4415293517553392E-4	TGTGCTGCGTGGGATTCCCCCTCTTATAAGAAACTCTTT	CAAWDSPSYKKLF	TRGV10	.	TRGJ1	15	-1	-1	23
13	1.4415293517553392E-4	TGTGCCTTGTGGCACACCACTGGTTGGTTCAAGATATTT	CALWHTTGWFKIF	TRGV9	.	TRGJP1	11	-1	-1	15
13	1.4415293517553392E-4	TGTGCCTTGTGGGTCCGGAGTGATTGGATCAAGACGTTT	CALWVRSDWIKTF	TRGV9	.	TRGJP2	12	-1	-1	18
13	1.4415293517553392E-4	TGTGCCTTGTGGGCCCCGAATTATTATAAGAAACTCTTT	CALWAPNYYKKLF	TRGV9	.	TRGJ1	12	-1	-1	16
13	1.4415293517553392E-4	TGTGCCTTGTGGGAGGTGCGGTCCATTGGGAAACTCTTT	CALWEVRSIGKLF	TRGV9	.	TRGJ1	18	-1	-1	29
13	1.4415293517553392E-4	TGTGCCTTGTGGGAGGTGCGGGATTATAAGAAACTCTTT	CALWEVRDYKKLF	TRGV9	.	TRGJ1	18	-1	-1	22
13	1.4415293517553392E-4	TGTGCCTTGTGGGAGGTAAATTATTATAAGAAACTCTTT	CALWEVNYYKKLF	TRGV9	.	TRGJ1	16	-1	-1	18
13	1.4415293517553392E-4	TGTGCCTTGTGGGAGGGACGGGATTATAAGAAACTCTTT	CALWEGRDYKKLF	TRGV9	.	TRGJ1	15	-1	-1	22
13	1.4415293517553392E-4	TGTGCCTTGTGGGAGGAGAATTATTATAAGAAACTCTTT	CALWEENYYKKLF	TRGV9	.	TRGJ1	15	-1	-1	17
13	1.4415293517553392E-4	TGTGCCACCTGGGACCTAAGGCCCTATAAGAAACTCTTT	CATWDLRPYKKLF	TRGV3	.	TRGJ1	14	-1	-1	24
13	1.4415293517553392E-4	TGTGCCACCTGGGACGTGAATTATTATAAGAAACTCTTT	CATWDVNYYKKLF	TRGV2	.	TRGJ1	15	-1	-1	17
13	1.4415293517553392E-4	TGTGCCACCTGGGACGTATTACCTAAGAGGGAACTCTTT	CATWDVLPKRELF	TRGV2	.	TRGJ1	15	-1	-1	31
13	1.4415293517553392E-4	TGTGCCACCTGGGACGGGCCCGAATATAAGAAACTCTTT	CATWDGPEYKKLF	TRGV2	.	TRGJ1	21	-1	-1	24
13	1.4415293517553392E-4	TGTGCCACCTGGGACGGGCATTATTATAAGAAACTCTTT	CATWDGHYYKKLF	TRGV2	.	TRGJ1	18	-1	-1	19
13	1.4415293517553392E-4	TGTGCCACCTGGGACAGGCGTCAATATAAGAAACTCTTT	CATWDRRQYKKLF	TRGV5	.	TRGJ1	18	-1	-1	24
13	1.4415293517553392E-4	TGTGCCACCTGGAAATCGAATTATTATAAGAAACTCTTT	CATWKSNYYKKLF	TRGV3	.	TRGJ1	11	-1	-1	12
13	1.4415293517553392E-4	TGTGCCTTGTGGGGTTTGAATTATAAGAAACTCTTT	CALWGLNYKKLF	TRGV9	.	TRGJ1	12	-1	-1	19
13	1.4415293517553392E-4	TGTGCCTTGTGGGGCCCTTACTATAAGAAACTCTTT	CALWGPYYKKLF	TRGV9	.	TRGJ1	12	-1	-1	17
13	1.4415293517553392E-4	TGTGCCTTGTGGGAGCTTTATTATAAGAAACTCTTT	CALWELYYKKLF	TRGV9	.	TRGJ1	14	-1	-1	17
13	1.4415293517553392E-4	TGTGCCTTGTGGGAGGTGCGGTATAAGAAACTCTTT	CALWEVRYKKLF	TRGV9	.	TRGJ1	18	-1	-1	21
13	1.4415293517553392E-4	TGTGCCTTGTGGGAGGTGAGCTATAAGAAACTCTTT	CALWEVSYKKLF	TRGV9	.	TRGJ1	17	-1	-1	21
13	1.4415293517553392E-4	TGTGCCTTGTGGGAGGGGGGGTATAAGAAACTCTTT	CALWEGGYKKLF	TRGV9	.	TRGJ1	15	-1	-1	21
13	1.4415293517553392E-4	TGTGCCACCTGGCCTAATTATTATAAGAAACTCTTT	CATWPNYYKKLF	TRGV4	.	TRGJ1	11	-1	-1	15
13	1.4415293517553392E-4	TGTGCCACCTGGGTCCCCGGTTGGTTCAAGATATTT	CATWVPGWFKIF	TRGV2	.	TRGJP1	12	-1	-1	18
13	1.4415293517553392E-4	TGTGCCACCTGGGTGCTTTATTATAAGAAACTCTTT	CATWVLYYKKLF	TRGV2	.	TRGJ1	12	-1	-1	17
13	1.4415293517553392E-4	TGTGCCACCTGGGATGTCTATTATAAGAAACTCTTT	CATWDVYYKKLF	TRGV8	.	TRGJ1	14	-1	-1	18
13	1.4415293517553392E-4	TGTGCCACCTGGGATGGGCCAAATAAGAAACTCTTT	CATWDGPNKKLF	TRGV4	.	TRGJ1	19	-1	-1	22
13	1.4415293517553392E-4	TGTGCCACCTGGGATAGTTATTATAAGAAACTCTTT	CATWDSYYKKLF	TRGV8	.	TRGJ1	16	-1	-1	17
13	1.4415293517553392E-4	TGTGCCACCTGGGACTATTATTATAAGAAACTCTTT	CATWDYYYKKLF	TRGV2	.	TRGJ1	14	-1	-1	16
13	1.4415293517553392E-4	TGTGCCACCTGGGACGGGCCCCCTAAGAAACTCTTT	CATWDGPPKKLF	TRGV2	.	TRGJ1	20	-1	-1	23
13	1.4415293517553392E-4	TGTGCCACCTGGGACGGGCCCGCGGCGAAACTCTTT	CATWDGPAAKLF	TRGV2	.	TRGJ1	21	-1	-1	26
13	1.4415293517553392E-4	TGTGCCACCTGGGACATGGTGGGTAAGAAACTCTTT	CATWDMVGKKLF	TRGV5	.	TRGJ1	15	-1	-1	23
13	1.4415293517553392E-4	TGTGCTGCGTGGGATTTAAATAAGAAACTCTTT	CAAWDLNKKLF	TRGV10	.	TRGJ1	15	-1	-1	19
13	1.4415293517553392E-4	TGTGCTGCGGGGGTGCCCTCCTTCAAGATATTT	CAAGVPSFKIF	TRGV10	.	TRGJP1	12	-1	-1	21
13	1.4415293517553392E-4	TGTGCCTTGTTTTATCATTATAAGAAACTCTTT	CALFYHYKKLF	TRGV9	.	TRGJ1	9	-1	-1	13
13	1.4415293517553392E-4	TGTGCCTTGTGGGAGGTGCGTAAGAAACTCTTT	CALWEVRKKLF	TRGV9	.	TRGJ2	18	-1	-1	20
13	1.4415293517553392E-4	TGTGCCCCCCCCCGCACGACCTTAAAACTCTTT	CAPPRTTLKLF	TRGV9	.	TRGJ2	5	-1	-1	24
13	1.4415293517553392E-4	TGTGCCACCTGGGTCTATTATAAGAAACTCTTT	CATWVYYKKLF	TRGV8	.	TRGJ1	12	-1	-1	15
13	1.4415293517553392E-4	TGTGCCACCTGGGATGGGCCAAGGAAACTCTTT	CATWDGPRKLF	TRGV4	.	TRGJ1	19	-1	-1	23
13	1.4415293517553392E-4	TGTGCCACCTGGGAGGCTTATAAGAAACTCTTT	CATWEAYKKLF	TRGV8	.	TRGJ1	13	-1	-1	17
13	1.4415293517553392E-4	TGTGCCACCCGGGAGTATTATAAGAAACTCTTT	CATREYYKKLF	TRGV9	.	TRGJ1	5	-1	-1	15
13	1.4415293517553392E-4	TTTACTGGCACTGGTTGGTTCAAGATATTT	FTGTGWFKIF	TRGV2	.	TRGJP1	0	-1	-1	8
13	1.4415293517553392E-4	TGTGCCTTGTTTCGGGATAAGAAACTCTTT	CALFRDKKLF	TRGV9	.	TRGJ1	9	-1	-1	16
13	1.4415293517553392E-4	TGTGCCTTGTGGGTTGACAAGAAACTCTTT	CALWVDKKLF	TRGV9	.	TRGJ1	12	-1	-1	18
13	1.4415293517553392E-4	TGTGCCTTGTGGGAAGATAAGAAACTCTTT	CALWEDKKLF	TRGV9	.	TRGJ1	13	-1	-1	16
13	1.4415293517553392E-4	TGTGCCACCTGGGATCATTTGAAACTCTTT	CATWDHLKLF	TRGV8	.	TRGJ1	14	-1	-1	20
13	1.4415293517553392E-4	TGTGCCACCTGGGACCCCAAGAAACTCTTT	CATWDPKKLF	TRGV4	.	TRGJ1	13	-1	-1	18
13	1.4415293517553392E-4	TGTGCCACCTGGGACGGGCGGGCTCTCTTT	CATWDGRALF	TRGV2	.	TRGJ2	18	-1	-1	24
13	1.4415293517553392E-4	TGTGCCACCTGGGACACCCCGAAACTCTTT	CATWDTPKLF	TRGV3	.	TRGJ1	15	-1	-1	20
13	1.4415293517553392E-4	TGTGCCACCTGGATCAGGTTCAAGATATTT	CATWIRFKIF	TRGV2	.	TRGJP1	11	-1	-1	16
13	1.4415293517553392E-4	TGTGCCTTGTGGTATAAGAAACTCTTT	CALWYKKLF	TRGV9	.	TRGJ1	11	-1	-1	12
13	1.4415293517553392E-4	TGTGCCTTGTACTATAAGAAACTCTTT	CALYYKKLF	TRGV9	.	TRGJ1	9	-1	-1	9
13	1.4415293517553392E-4	TGTGCCTTGGGGGCGAAGAAACTCTTT	CALGAKKLF	TRGV9	.	TRGJ1	12	-1	-1	15
13	1.4415293517553392E-4	TGTGCCACCTGCGATCAGAAACTCTTT	CATCDQKLF	TRGV4	.	TRGJ1	14	-1	-1	13
13	1.4415293517553392E-4	TGTGCCACCCCTTATAAGAAACTCTTT	CATPYKKLF	TRGV4	.	TRGJ1	8	-1	-1	11
13	1.4415293517553392E-4	TGTGCTGCGTGGGACTTATTATTT	CAAWDLLF	TRGV10	.	TRGJP1	17	-1	-1	19
13	1.4415293517553392E-4	TGTGCCATCGATAAGAAACTCTTT	CAIDKKLF	TRGV8	.	TRGJ1	6	-1	-1	10
13	1.4415293517553392E-4	TGTGCCACTGGGGAGAAACTCTTT	CATGEKLF	TRGV8	.	TRGJ1	11	-1	-1	13
13	1.4415293517553392E-4	TGTGCCACCCCATTGAAACTCTTT	CATPLKLF	TRGV8	.	TRGJ1	8	-1	-1	14
12	1.33064247854339E-4	TGTGCCACCTGGGATCGCCCCAGATACCCCGAAGTTACTACCAGTCCGTGTTGGTTCAAGATATTT	CATWDRPRYPEVTTSPCWFKIF	TRGV4	.	TRGJP1	21	-1	-1	49
12	1.33064247854339E-4	TGTGCTGCGTGGGACAAAAGGGGCACTTATACCACTGGTTGGTTCAAGATATTT	CAAWDKRGTYTTGWFKIF	TRGV10	.	TRGJP1	13	-1	-1	27
12	1.33064247854339E-4	TGTGCCACCTGGGACAGGCCATACTTGCCGCAACACCGACCCAAGAAACTCTTT	CATWDRPYLPQHRPKKLF	TRGV7	.	TRGJ1	19	-1	-1	42
12	1.33064247854339E-4	TGTGCCACCTGGGACAGGCGGGTGGGCGTTATGGGATGTTATAAGAAACTCTTT	CATWDRRVGVMGCYKKLF	TRGV3	.	TRGJ1	18	-1	-1	38
12	1.33064247854339E-4	TGTGCCACCTGGGACAGGCGGGGATCATACGATGATTATTATAAGAAACTCTTT	CATWDRRGSYDDYYKKLF	TRGV3	.	TRGJ1	18	-1	-1	34
12	1.33064247854339E-4	TGTGCCTTGTGGGAGGTGCCCCTCCATCCGAATTATTATAAGAAACTCTTT	CALWEVPLHPNYYKKLF	TRGV9	.	TRGJ1	24	-1	-1	25
12	1.33064247854339E-4	TGTGCCTTGTGGGAGGGGAGGTCAGAGTTGGGCAAAAAAATCAAGGTATTT	CALWEGRSELGKKIKVF	TRGV9	.	TRGJP	15	-1	-1	23
12	1.33064247854339E-4	TGTGCTGCGTGGGATCAGGAATATACCACTGGTTGGTTCAAGATATTT	CAAWDQEYTTGWFKIF	TRGV10	.	TRGJP1	14	-1	-1	17
12	1.33064247854339E-4	TGTGCTGCGTGGGACTCCTGCAACCCTAATTATTATAAGAAACTCTTT	CAAWDSCNPNYYKKLF	TRGV10	.	TRGJ1	13	-1	-1	27
12	1.33064247854339E-4	TGTGCCTTGTGGGAGGTTGCGGAGTTGGGCAAAAAAATCAAGGTATTT	CALWEVAELGKKIKVF	TRGV9	.	TRGJP	16	-1	-1	21
12	1.33064247854339E-4	TGTGCCTTGTGGGAGGTGCGTTTCCTACTATATTATAAGAAACTCTTT	CALWEVRFLLYYKKLF	TRGV9	.	TRGJ1	18	-1	-1	30
12	1.33064247854339E-4	TGTGCCTTGTGGGAGGGGTCGGAGTTGGGCAAAAAAATCAAGGTATTT	CALWEGSELGKKIKVF	TRGV9	.	TRGJP	15	-1	-1	21
12	1.33064247854339E-4	TGTGCCACCTGGGCCCCCCTGAACAGTAGTGATTGGATCAAGACGTTT	CATWAPLNSSDWIKTF	TRGV8	.	TRGJP2	12	-1	-1	24
12	1.33064247854339E-4	TGTGCCACCTGGGATGAGAGGAACGGTAGTGATTGGATCAAGACGTTT	CATWDERNGSDWIKTF	TRGV4	.	TRGJP2	15	-1	-1	25
12	1.33064247854339E-4	TGTGCCACCTGGGATAGTCCCCTCCCACATTATTATAAGAAACTCTTT	CATWDSPLPHYYKKLF	TRGV8	.	TRGJ1	26	-1	-1	28
12	1.33064247854339E-4	TGTGCCACCTGGGATAGGCGTCAGGTTCGCGATTGGATCAAGACGTTT	CATWDRRQVRDWIKTF	TRGV8	.	TRGJP2	18	-1	-1	30
12	1.33064247854339E-4	TGTGCCACCTGGGACGGGCCGGGAACGAACGGGGGGAAGAAACTCTTT	CATWDGPGTNGGKKLF	TRGV2	.	TRGJ1	19	-1	-1	36
12	1.33064247854339E-4	TGTGCCACCTGGGACGAACCTTATACCACTGGTTGGTTCAAGATATTT	CATWDEPYTTGWFKIF	TRGV2	.	TRGJP1	15	-1	-1	21
12	1.33064247854339E-4	TGTGCTGCGTGGGATTATATAACCACTGGTTGGTTCAAGATATTT	CAAWDYITTGWFKIF	TRGV10	.	TRGJP1	16	-1	-1	15
12	1.33064247854339E-4	TGTGCCTTGTGGGAGGTGCTGTATCGAGTATATAAGAAACTCTTT	CALWEVLYRVYKKLF	TRGV9	.	TRGJ1	18	-1	-1	30
12	1.33064247854339E-4	TGTGCCTTGTGGGAGGTGCCCTCAAATTATTATAAGAAACTCTTT	CALWEVPSNYYKKLF	TRGV9	.	TRGJ1	22	-1	-1	21
12	1.33064247854339E-4	TGTGCCTTGTGGGAGGCGCCATCCACTGGTTGGTTCAAGATATTT	CALWEAPSTGWFKIF	TRGV9	.	TRGJP1	18	-1	-1	22
12	1.33064247854339E-4	TGTGCCTTGTGGGAAAGTATCTCCCATTATTATAAGAAACTCTTT	CALWESISHYYKKLF	TRGV9	.	TRGJ1	13	-1	-1	25
12	1.33064247854339E-4	TGTGCCACCTGGGATGGGCCGGGGTCTTATTATAAGAAACTCTTT	CATWDGPGSYYKKLF	TRGV4	.	TRGJ1	19	-1	-1	26
12	1.33064247854339E-4	TGTGCCACCTGGGATAGGCCTTCGAATTATTATAAGAAACTCTTT	CATWDRPSNYYKKLF	TRGV8	.	TRGJ1	20	-1	-1	20
12	1.33064247854339E-4	TGTGCCACCTGGGATAGGCGCCGGTATTATTATAAGAAACTCTTT	CATWDRRRYYYKKLF	TRGV8	.	TRGJ1	18	-1	-1	25
12	1.33064247854339E-4	TGTGCCACCTGGGATAACTGTACCACTGGTTGGTTCAAGATATTT	CATWDNCTTGWFKIF	TRGV8	.	TRGJP1	15	-1	-1	20
12	1.33064247854339E-4	TGTGCCACCTGGGACCCGAGGGGTAGTGATTGGATCAAGACGTTT	CATWDPRGSDWIKTF	TRGV2	.	TRGJP2	14	-1	-1	22
12	1.33064247854339E-4	TGTGCCACCTGGGACGGGGCCCCCTATTATTATAAGAAACTCTTT	CATWDGAPYYYKKLF	TRGV2	.	TRGJ1	21	-1	-1	25
12	1.33064247854339E-4	TGTGCCACCTGGGACAGGCCTTTGGGGTATTATAAGAAACTCTTT	CATWDRPLGYYKKLF	TRGV7	.	TRGJ1	20	-1	-1	27
12	1.33064247854339E-4	TGTGCCACCTGGGACAGGAGGAGTAGTGATTGGATCAAGACGTTT	CATWDRRSSDWIKTF	TRGV3	.	TRGJP2	17	-1	-1	21
12	1.33064247854339E-4	TGTGCCACCTGGGACAACGAGTTGGGCAAAAAAATCAAGGTATTT	CATWDNELGKKIKVF	TRGV7	.	TRGJP	15	-1	-1	2
12	1.33064247854339E-4	TGTGCCACCTGGGAGGGGGGTCTACTTGGTTGGTTCAAGATATTT	CATWEGGLLGWFKIF	TRGV8	.	TRGJP1	13	-1	-1	26
12	1.33064247854339E-4	TGTGCTGCGTGGGCCTCCAGGAATTATTATAAGAAACTCTTT	CAAWASRNYYKKLF	TRGV10	.	TRGJ1	12	-1	-1	20
12	1.33064247854339E-4	TGTGCTGCGTGGGATTATAGAAATTATTATAAGAAACTCTTT	CAAWDYRNYYKKLF	TRGV10	.	TRGJ1	16	-1	-1	21
12	1.33064247854339E-4	TGTGCTGCGTGGGAAAGGGGATGGGAATATAAGAAACTCTTT	CAAWERGWEYKKLF	TRGV10	.	TRGJ1	13	-1	-1	27
12	1.33064247854339E-4	TGTGCCTTGTTCCAAAAAGCCACTGGTTGGTTCAAGATATTT	CALFQKATGWFKIF	TRGV9	.	TRGJP1	9	-1	-1	19
12	1.33064247854339E-4	TGTGCCTTGTTGAGTTCCACCACTGGTTGGTTCAAGATATTT	CALLSSTTGWFKIF	TRGV9	.	TRGJP1	20	-1	-1	18
12	1.33064247854339E-4	TGTGCCTTGTGGGACGAAACGAATTATTATAAGAAACTCTTT	CALWDETNYYKKLF	TRGV9	.	TRGJ1	13	-1	-1	19
12	1.33064247854339E-4	TGTGCCTTGTGGGAGGTCCTGAATTATTATAAGAAACTCTTT	CALWEVLNYYKKLF	TRGV9	.	TRGJ1	16	-1	-1	20
12	1.33064247854339E-4	TGTGCCTTGTGGGAGGTGCCCCGTAAGGATAAGAAACTCTTT	CALWEVPRKDKKLF	TRGV9	.	TRGJ1	21	-1	-1	28
12	1.33064247854339E-4	TGTGCCTTGTGGGAGGTGCAACAGTATTATAAGAAACTCTTT	CALWEVQQYYKKLF	TRGV9	.	TRGJ1	19	-1	-1	24
12	1.33064247854339E-4	TGTGCCTTGTGGGAGGTGATGGGGTATTATAAGAAACTCTTT	CALWEVMGYYKKLF	TRGV9	.	TRGJ1	17	-1	-1	24
12	1.33064247854339E-4	TGTGCCTTGTGGGAGGCCTTTTCGAGAGATAAGAAACTCTTT	CALWEAFSRDKKLF	TRGV9	.	TRGJ1	15	-1	-1	28
12	1.33064247854339E-4	TGTGCCTTGTGGGAGGCCCTCGGTTATTATAAGAAACTCTTT	CALWEALGYYKKLF	TRGV9	.	TRGJ1	15	-1	-1	23
12	1.33064247854339E-4	TGTGCCTTGTGGGAGGGCCCCATTTATTATAAGAAACTCTTT	CALWEGPIYYKKLF	TRGV9	.	TRGJ1	15	-1	-1	23
12	1.33064247854339E-4	TGTGCCTTGTGGAATTGGTTGGGCAAAAAAATCAAGGTATTT	CALWNWLGKKIKVF	TRGV9	.	TRGJP	11	-1	-1	17
12	1.33064247854339E-4	TGTGCCACCTTCTTTGCCCACCTCAATTATAAGAAACTCTTT	CATFFAHLNYKKLF	TRGV4	.	TRGJ1	9	-1	-1	25
12	1.33064247854339E-4	TGTGCCACCTGTCAAGAGTTGGGCAAAAAAATCAAGGTATTT	CATCQELGKKIKVF	TRGV4	.	TRGJP	10	-1	-1	12
12	1.33064247854339E-4	TGTGCCACCTGGGATGGGCGGAGGGGATATAAGAAACTCTTT	CATWDGRRGYKKLF	TRGV4	.	TRGJ1	18	-1	-1	27
12	1.33064247854339E-4	TGTGCCACCTGGGATGGAGGAAGGTGGTATAAGAAACTCTTT	CATWDGGRWYKKLF	TRGV4	.	TRGJ1	16	-1	-1	27
12	1.33064247854339E-4	TGTGCCACCTGGGATACGCACTGGGGTTATAAGAAACTCTTT	CATWDTHWGYKKLF	TRGV8	.	TRGJ1	18	-1	-1	26
12	1.33064247854339E-4	TGTGCCACCTGGGACCAACGATTGTACTATAAGAAACTCTTT	CATWDQRLYYKKLF	TRGV3	.	TRGJ1	14	-1	-1	24
12	1.33064247854339E-4	TGTGCCACCTGGGACGCGACTACTGGTTGGTTCAAGATATTT	CATWDATTGWFKIF	TRGV2	.	TRGJP1	15	-1	-1	18
12	1.33064247854339E-4	TGTGCCACCTGGGACGGCTTCACTGGTTGGTTCAAGATATTT	CATWDGFTGWFKIF	TRGV2	.	TRGJP1	16	-1	-1	20
12	1.33064247854339E-4	TGTGCCACCTGGGACGGCCTGTTTTATTATAAGAAACTCTTT	CATWDGLFYYKKLF	TRGV2	.	TRGJ1	16	-1	-1	23
12	1.33064247854339E-4	TGTGCCACCTGGGACGGCCCACACTGTTATAAGAAACTCTTT	CATWDGPHCYKKLF	TRGV2	.	TRGJ2	19	-1	-1	26
12	1.33064247854339E-4	TGTGCCACCTGGGACGGCATTAATTATTATAAGAAACTCTTT	CATWDGINYYKKLF	TRGV2	.	TRGJ1	16	-1	-1	21
12	1.33064247854339E-4	TGTGCCACCTGGGACGGGCGAGGTGATTGGATCAAGACGTTT	CATWDGRGDWIKTF	TRGV2	.	TRGJP2	18	-1	-1	22
12	1.33064247854339E-4	TGTGCCACCTGGGACGGAACCACTGGTTGGTTCAAGATATTT	CATWDGTTGWFKIF	TRGV2	.	TRGJP1	16	-1	-1	18
12	1.33064247854339E-4	TGTGCCACCGGAGTCGTTCGGGCTTATTATAAGAAACTCTTT	CATGVVRAYYKKLF	TRGV8	.	TRGJ1	8	-1	-1	23
12	1.33064247854339E-4	TGTGCCACCAAGTGCGGCCGTCAAGGACATAAGAAACTCTTT	CATKCGRQGHKKLF	TRGV4	.	TRGJ1	8	-1	-1	28
12	1.33064247854339E-4	TGTGTATCTTCTTATACCACTGGTTGGTTCAAGATATTT	CVSSYTTGWFKIF	TRGV8	.	TRGJP1	3	-1	-1	12
12	1.33064247854339E-4	TGTGCTGCGTGGGATTCTTCTGGTTGGTTCAAGATATTT	CAAWDSSGWFKIF	TRGV10	.	TRGJP1	15	-1	-1	19
12	1.33064247854339E-4	TGTGCCTTGTGGGACGGGCCTTATTATAAGAAACTCTTT	CALWDGPYYKKLF	TRGV9	.	TRGJ1	13	-1	-1	20
12	1.33064247854339E-4	TGTGCCTTGTGGGAGTCCACTGGTTGGTTCAAGATATTT	CALWESTGWFKIF	TRGV9	.	TRGJP1	14	-1	-1	16
12	1.33064247854339E-4	TGTGCCTTGTGGGAGGTTTCTTATTATAAGAAACTCTTT	CALWEVSYYKKLF	TRGV9	.	TRGJ1	16	-1	-1	20
12	1.33064247854339E-4	TGTGCCTTGTGGGAGGTGCCATTTTATAAGAAACTCTTT	CALWEVPFYKKLF	TRGV9	.	TRGJ1	18	-1	-1	20
12	1.33064247854339E-4	TGTGCCTTGTGGGAGGTGCAGGATTATAAGAAACTCTTT	CALWEVQDYKKLF	TRGV9	.	TRGJ1	19	-1	-1	22
12	1.33064247854339E-4	TGTGCCTTGTGGGAGGTACCTTATTATAAGAAACTCTTT	CALWEVPYYKKLF	TRGV9	.	TRGJ1	16	-1	-1	20
12	1.33064247854339E-4	TGTGCCTTGTGGGAGGTAGTGGATTATAAGAAACTCTTT	CALWEVVDYKKLF	TRGV9	.	TRGJ1	16	-1	-1	22
12	1.33064247854339E-4	TGTGCCTTGTGGGAAACTTTCAGGAAGACTAAACTCTTT	CALWETFRKTKLF	TRGV9	.	TRGJ1	13	-1	-1	30
12	1.33064247854339E-4	TGTGCCATTTTTCTTAGTAGTGATTGGATCAAGACGTTT	CAIFLSSDWIKTF	TRGV2	.	TRGJP2	6	-1	-1	14
12	1.33064247854339E-4	TGTGCCACCTGGGACTTCGCTGGTTGGTTCAAGATATTT	CATWDFAGWFKIF	TRGV3	.	TRGJP1	14	-1	-1	19
12	1.33064247854339E-4	TGTGCCACCTGGGACCCTAGGCGGTTTAAGAAACTCTTT	CATWDPRRFKKLF	TRGV2	.	TRGJ1	14	-1	-1	26
12	1.33064247854339E-4	TGTGCCACCTGGGACCGTAATTATTATAAGAAACTCTTT	CATWDRNYYKKLF	TRGV3	.	TRGJ1	14	-1	-1	18
12	1.33064247854339E-4	TGTGCCACCTGGGACGGTATTTATTATAAGAAACTCTTT	CATWDGIYYKKLF	TRGV4	.	TRGJ1	16	-1	-1	20
12	1.33064247854339E-4	TGTGCCACCTGGGACGGGCCTGGTTGGTTCAAGATATTT	CATWDGPGWFKIF	TRGV2	.	TRGJP1	19	-1	-1	19
12	1.33064247854339E-4	TGTGCCACCTGGACATACACTGGTTGGTTCAAGATATTT	CATWTYTGWFKIF	TRGV4	.	TRGJP1	11	-1	-1	14
12	1.33064247854339E-4	TGTGCCAGGCCGGGTAGAGAGTATTATAAGAAACTCTTT	CARPGREYYKKLF	TRGV4	.	TRGJ1	6	-1	-1	21
12	1.33064247854339E-4	TGTGCTGCGTGTCGGGGTTATTATAAGAAACTCTTT	CAACRGYYKKLF	TRGV10	.	TRGJ1	10	-1	-1	17
12	1.33064247854339E-4	TGTGCTGCGTGGCGATCCGGTTGGTTCAAGATATTT	CAAWRSGWFKIF	TRGV10	.	TRGJP1	15	-1	-1	18
12	1.33064247854339E-4	TGTGCTGCGTGGGATTGGGATTATAAGAAACTCTTT	CAAWDWDYKKLF	TRGV10	.	TRGJ1	15	-1	-1	19
12	1.33064247854339E-4	TGTGCCTTGTGGGAGGTGGTTCAGGGGAAACTCTTT	CALWEVVQGKLF	TRGV9	.	TRGJ1	17	-1	-1	26
12	1.33064247854339E-4	TGTGCCTTGTGGGAGGTATATTATAAGAAACTCTTT	CALWEVYYKKLF	TRGV9	.	TRGJ1	16	-1	-1	18
12	1.33064247854339E-4	TGTGCCTTGTGGGAGGCCGATATGGAGAAACTCTTT	CALWEADMEKLF	TRGV9	.	TRGJ1	15	-1	-1	25
12	1.33064247854339E-4	TGTGCCTTGTGGGAGGCGGTTTATAAGAAACTCTTT	CALWEAVYKKLF	TRGV9	.	TRGJ1	15	-1	-1	20
12	1.33064247854339E-4	TGTGCCTTGTGGGAGGATGGTTGGTTCAAGATATTT	CALWEDGWFKIF	TRGV9	.	TRGJP1	15	-1	-1	17
12	1.33064247854339E-4	TGTGCCACCTTGTACACTGGTTGGTTCAAGATATTT	CATLYTGWFKIF	TRGV4	.	TRGJP1	9	-1	-1	14
12	1.33064247854339E-4	TGTGCCACCTGGGGGTATTATTATAAGAAACTCTTT	CATWGYYYKKLF	TRGV3	.	TRGJ1	12	-1	-1	16
12	1.33064247854339E-4	TGTGCCACCTGGGATTCGCAGTATAAGAAACTCTTT	CATWDSQYKKLF	TRGV4	.	TRGJ1	14	-1	-1	21
12	1.33064247854339E-4	TGTGCCACCTGGGATGGATTTTATAAGAAACTCTTT	CATWDGFYKKLF	TRGV4	.	TRGJ1	16	-1	-1	17
12	1.33064247854339E-4	TGTGCCACCTGGGATACGCATTATAAGAAACTCTTT	CATWDTHYKKLF	TRGV8	.	TRGJ1	18	-1	-1	19
12	1.33064247854339E-4	TGTGCCACCTGGGATAGGCCGGTAAAGAAACTCTTT	CATWDRPVKKLF	TRGV8	.	TRGJ1	19	-1	-1	24
12	1.33064247854339E-4	TGTGCTGCGTGGGATTGTCATAGGGAACTCTTT	CAAWDCHRELF	TRGV10	.	TRGJ1	15	-1	-1	13
12	1.33064247854339E-4	TGTGCCTTGTCCACTGGTTGGTTCAAGATATTT	CALSTGWFKIF	TRGV9	.	TRGJP1	9	-1	-1	10
12	1.33064247854339E-4	TGTGCCTTGTGGGGAAATTATAAGAAACTCTTT	CALWGNYKKLF	TRGV9	.	TRGJ1	12	-1	-1	16
12	1.33064247854339E-4	TGTGCCTTGTGGGAGGTTTCTAAGAAACTCTTT	CALWEVSKKLF	TRGV9	.	TRGJ1	16	-1	-1	17
12	1.33064247854339E-4	TGTGCCTTGTGGGAGGTGGGGGAGAAACTCTTT	CALWEVGEKLF	TRGV9	.	TRGJ1	17	-1	-1	22
12	1.33064247854339E-4	TGTGCCTTGTGGGAGGTAAATAAGAAACTCTTT	CALWEVNKKLF	TRGV9	.	TRGJ1	16	-1	-1	19
12	1.33064247854339E-4	TGTGCCTTGTGGGAGGGAGGGAAGAAACTCTTT	CALWEGGKKLF	TRGV9	.	TRGJ1	15	-1	-1	21
12	1.33064247854339E-4	TGTGCCTCCCTGGTGGATTATAAGAAACTCTTT	CASLVDYKKLF	TRGV9	.	TRGJ1	6	-1	-1	16
12	1.33064247854339E-4	TGTGCCACCTGGGATCGAACAAAGAAACTCTTT	CATWDRTKKLF	TRGV8	.	TRGJ1	14	-1	-1	21
12	1.33064247854339E-4	TGTGCCACCTGGGATGGCTTGGAGAAACTCTTT	CATWDGLEKLF	TRGV4	.	TRGJ1	16	-1	-1	22
12	1.33064247854339E-4	TGTGCCACCTGGGATAGCTCAAGGCTCCTCTTT	CATWDSSRLLF	TRGV8	.	TRGJ1	16	-1	-1	27
12	1.33064247854339E-4	TGTGCCACCTGGGATAGGCGGAAGAAACTCTTT	CATWDRRKKLF	TRGV8	.	TRGJ1	18	-1	-1	21
12	1.33064247854339E-4	TGTGCCACCTGGGACGGGCCTCGGAAACTCTTT	CATWDGPRKLF	TRGV2	.	TRGJ1	19	-1	-1	23
12	1.33064247854339E-4	TGTGCCACCTGGGACGGATGTAAGAAACTCTTT	CATWDGCKKLF	TRGV2	.	TRGJ1	16	-1	-1	20
12	1.33064247854339E-4	TGTGCCACCTGGGACAGGCAAGGGAAACTCTTT	CATWDRQGKLF	TRGV3	.	TRGJ1	18	-1	-1	23
12	1.33064247854339E-4	TGTGCCACCTGGGAAAGTACCGAGAAACTCTTT	CATWESTEKLF	TRGV8	.	TRGJ1	16	-1	-1	22
12	1.33064247854339E-4	TGTGCCACCGTCGATTATTATAAGAAACTCTTT	CATVDYYKKLF	TRGV4	.	TRGJ1	8	-1	-1	10
12	1.33064247854339E-4	TGTGCCTTGTGCGGGGGGGGGAAACTCTTT	CALCGGGKLF	TRGV9	.	TRGJ1	10	-1	-1	20
12	1.33064247854339E-4	TGTGCCTTGTGGGCTCGCGGGAAACTCTTT	CALWARGKLF	TRGV9	.	TRGJ1	12	-1	-1	20
12	1.33064247854339E-4	TGTGCCACCTGGGGTGGAGAGAAACTCTTT	CATWGGEKLF	TRGV3	.	TRGJ1	12	-1	-1	19
12	1.33064247854339E-4	TGTGCCACCTGGGACTATAAGAAACTCTTT	CATWDYKKLF	TRGV2	.	TRGJ1	14	-1	-1	15
12	1.33064247854339E-4	TGTGCCACCTGGGACGGGCTCAAGACGTTT	CATWDGLKTF	TRGV2	.	TRGJP2	18	-1	-1	16
12	1.33064247854339E-4	TGTGCCACCTGGGACGGGCCGAAACTCTTT	CATWDGPKLF	TRGV2	.	TRGJ1	19	-1	-1	20
12	1.33064247854339E-4	TGTGCCACCTGGGAAGGGGTTAGACTCTTT	CATWEGVRLF	TRGV3	.	TRGJ1	16	-1	-1	23
12	1.33064247854339E-4	TGTGCCTTGTGGGGCCAGAAACTCTTT	CALWGQKLF	TRGV9	.	TRGJ1	12	-1	-1	16
12	1.33064247854339E-4	TGTGCCACTCACTACGAGAAACTCTTT	CATHYEKLF	TRGV4	.	TRGJ1	7	-1	-1	16
12	1.33064247854339E-4	TGTGCCACCTGGGATGGGAAACTCTTT	CATWDGKLF	TRGV8	.	TRGJ1	17	-1	-1	17
12	1.33064247854339E-4	TGTGCCACAGTTGAGAAACTCTTT	CATVEKLF	TRGV4	.	TRGJ1	7	-1	-1	13
12	1.33064247854339E-4	TGTGCCTTGTTGAGGCTCTTT	CALLRLF	TRGV9	.	TRGJ1	9	-1	-1	15
11	1.2197556053314408E-4	TGTGCTGCGTGGGATTATATTAGAATATGGGATTTAAGGGGGGATTATTATAAGAAACTCTTT	CAAWDYIRIWDLRGDYYKKLF	TRGV10	.	TRGJ1	16	-1	-1	43
11	1.2197556053314408E-4	TGTGCCTTGTGGGAGGTGACTCAATCAAAGCAAGAGTTGGGCAAAAAAATCAAGGTATTT	CALWEVTQSKQELGKKIKVF	TRGV9	.	TRGJP	17	-1	-1	29
11	1.2197556053314408E-4	TGTGCCTTGTGGGAGGTGCCAGGTCTCTGTACCACTGGTTGGTTCAAGATATTT	CALWEVPGLCTTGWFKIF	TRGV9	.	TRGJP1	18	-1	-1	29
11	1.2197556053314408E-4	TGTGCCTTGTGGGAGGTGCGCCTCTCGGGTACCACTGGTTGGTTCAAGATATTT	CALWEVRLSGTTGWFKIF	TRGV9	.	TRGJP1	23	-1	-1	29
11	1.2197556053314408E-4	TGTGCCTTGTGGGAGGTGAGCCGATCAGAGTTGGGCAAAAAAATCAAGGTATTT	CALWEVSRSELGKKIKVF	TRGV9	.	TRGJP	17	-1	-1	26
11	1.2197556053314408E-4	TGTGCCACCTGGGATAGAAGGGAGACTCTAACCACTGGTTGGTTCAAGATATTT	CATWDRRETLTTGWFKIF	TRGV8	.	TRGJP1	16	-1	-1	30
11	1.2197556053314408E-4	TGTGCCACCTGGGACAGGCCCAGATTTCCCCCTTTCTATTATAAGAAACTCTTT	CATWDRPRFPPFYYKKLF	TRGV3	.	TRGJ1	19	-1	-1	36
11	1.2197556053314408E-4	TGTGCCTTGTGGGAGGTGCTGGGAGAGTTGGGCAAAAAAATCAAGGTATTT	CALWEVLGELGKKIKVF	TRGV9	.	TRGJP	18	-1	-1	23
11	1.2197556053314408E-4	TGTGCCTTGTGGGAGGTGCGGGGAGGGGTGGGCAAAAAAATCAAGGTATTT	CALWEVRGGVGKKIKVF	TRGV9	.	TRGJP	18	-1	-1	28
11	1.2197556053314408E-4	TGTGCCTTGTGGGAGGTGCACCTAGGATTTATTTGTTATAAGAAACTCTTT	CALWEVHLGFICYKKLF	TRGV9	.	TRGJ1	22	-1	-1	32
11	1.2197556053314408E-4	TGTGCCTTGTGGGAGGTGCAGCTAGGGTTGGGCAAAAAAATCAAGGTATTT	CALWEVQLGLGKKIKVF	TRGV9	.	TRGJP	22	-1	-1	20
11	1.2197556053314408E-4	TGTGCCTTGTGGGAGGTGAGATGGGAGTTGGGCAAAAAAATCAAGGTATTT	CALWEVRWELGKKIKVF	TRGV9	.	TRGJP	17	-1	-1	24
11	1.2197556053314408E-4	TGTGCCACCTGGGATGTAAGAGGGGTCGGTCCTTATTATAAGAAACTCTTT	CATWDVRGVGPYYKKLF	TRGV4	.	TRGJ1	15	-1	-1	32
11	1.2197556053314408E-4	TGTGCCACCTGGGATAGGCCGGGTTCTCCCACTGGTTGGTTCAAGATATTT	CATWDRPGSPTGWFKIF	TRGV8	.	TRGJP1	19	-1	-1	28
11	1.2197556053314408E-4	TGTGCCACCTGGGACAGGCCACCAGAGTTGGGCAAAAAAATCAAGGTATTT	CATWDRPPELGKKIKVF	TRGV3	.	TRGJP	19	-1	-1	23
11	1.2197556053314408E-4	TGTGCCACCTGGGACAGACCTCAAATTCGGAATTATTATAAGAAACTCTTT	CATWDRPQIRNYYKKLF	TRGV3	.	TRGJ1	20	-1	-1	23
11	1.2197556053314408E-4	TGTGCTGCGTGGGATTTTTATACCGCCGGAAGTTATAAGAAACTCTTT	CAAWDFYTAGSYKKLF	TRGV10	.	TRGJ1	15	-1	-1	32
11	1.2197556053314408E-4	TGTGCTGCGTGGGATTACCTCGACTCCTATTATTATAAGAAACTCTTT	CAAWDYLDSYYYKKLF	TRGV10	.	TRGJ1	17	-1	-1	28
11	1.2197556053314408E-4	TGTGCCTTGTGGGAGGTGCAAGGTTTAGGTTGTTATAAGAAACTCTTT	CALWEVQGLGCYKKLF	TRGV9	.	TRGJ1	19	-1	-1	29
11	1.2197556053314408E-4	TGTGCCTTGTGGGAGGTGCAAAGGTTCAGTTATTATAAGAAACTCTTT	CALWEVQRFSYYKKLF	TRGV9	.	TRGJ1	19	-1	-1	29
11	1.2197556053314408E-4	TGTGCCTTGTGGGAGGTGGACGGCTTCTCTTATTATAAGAAACTCTTT	CALWEVDGFSYYKKLF	TRGV9	.	TRGJ1	20	-1	-1	29
11	1.2197556053314408E-4	TGTGCCACCTGGGATCCCTGTGACCTCACTGGTTGGTTCAAGATATTT	CATWDPCDLTGWFKIF	TRGV8	.	TRGJP1	14	-1	-1	26
11	1.2197556053314408E-4	TGTGCCACCTGGGATGGGATTTTTCGGGTTTATTATAAGAAACTCTTT	CATWDGIFRVYYKKLF	TRGV4	.	TRGJ1	17	-1	-1	29
11	1.2197556053314408E-4	TGTGCCACCTGGGATAGGCCAGAGTTGGGCAAAAAAATCAAGGTATTT	CATWDRPELGKKIKVF	TRGV8	.	TRGJP	19	-1	-1	13
11	1.2197556053314408E-4	TGTGCCACCTGGGATAGAAGGGAGTTGGGCAAAAAAATCAAGGTATTT	CATWDRRELGKKIKVF	TRGV8	.	TRGJP	16	-1	-1	21
11	1.2197556053314408E-4	TGTGCCACCTGGGACCGGGTGCGAACATTTTATTATAAGAAACTCTTT	CATWDRVRTFYYKKLF	TRGV4	.	TRGJ1	13	-1	-1	29
11	1.2197556053314408E-4	TGTGCCACCTGGGACGGGTCCCATACCACTGGTTGGTTCAAGATATTT	CATWDGSHTTGWFKIF	TRGV2	.	TRGJP1	27	-1	-1	22
11	1.2197556053314408E-4	TGTGCCACCTGGGACGGGCCGTATACCACTGGTTGGTTCAAGATATTT	CATWDGPYTTGWFKIF	TRGV2	.	TRGJP1	19	-1	-1	21
11	1.2197556053314408E-4	TGTGCCACCTGGGACGGGCCGGGGGAGTTGGTCGATAAGAAACTCTTT	CATWDGPGELVDKKLF	TRGV2	.	TRGJ1	19	-1	-1	34
11	1.2197556053314408E-4	TGTGCCACCTGGGACAGGCGATACATGAATTATTATAAGAAACTCTTT	CATWDRRYMNYYKKLF	TRGV7	.	TRGJ1	18	-1	-1	26
11	1.2197556053314408E-4	TGTGCCACCTGGGACAGGAGTTTGACCACTGGTTGGTTCAAGATATTT	CATWDRSLTTGWFKIF	TRGV3	.	TRGJP1	17	-1	-1	24
11	1.2197556053314408E-4	TGTGCCACCTGGGAACGATGCGATACCACTGGTTGGTTCAAGATATTT	CATWERCDTTGWFKIF	TRGV8	.	TRGJP1	13	-1	-1	22
11	1.2197556053314408E-4	TGTGCTGCGTGGGATCCCTATACCACTGGTTGGTTCAAGATATTT	CAAWDPYTTGWFKIF	TRGV10	.	TRGJP1	14	-1	-1	18
11	1.2197556053314408E-4	TGTGCTGCGTGGGATCAATGGGGGTTTTATTATAAGAAACTCTTT	CAAWDQWGFYYKKLF	TRGV10	.	TRGJ1	14	-1	-1	26
11	1.2197556053314408E-4	TGTGCTGCGTGGACGTATCGTACCACTGGTTGGTTCAAGATATTT	CAAWTYRTTGWFKIF	TRGV10	.	TRGJP1	11	-1	-1	20
11	1.2197556053314408E-4	TGTGCCTTGTGGGATCACAGGCGCGATTATTATAAGAAACTCTTT	CALWDHRRDYYKKLF	TRGV9	.	TRGJ1	13	-1	-1	25
11	1.2197556053314408E-4	TGTGCCTTGTGGGAGCTTATACCCACTGGTTGGTTCAAGATATTT	CALWELIPTGWFKIF	TRGV9	.	TRGJP1	14	-1	-1	17
11	1.2197556053314408E-4	TGTGCCTTGTGGGAGGTGCCCTTTGGGGGTGATAAGAAACTCTTT	CALWEVPFGGDKKLF	TRGV9	.	TRGJ1	21	-1	-1	31
11	1.2197556053314408E-4	TGTGCCTTGTGGGAGGTGCCGCTCGCTTATTATAAGAAACTCTTT	CALWEVPLAYYKKLF	TRGV9	.	TRGJ1	18	-1	-1	26
11	1.2197556053314408E-4	TGTGCCTTGTGGGAGGTGCAGGGGTCTAGTTATAAGAAACTCTTT	CALWEVQGSSYKKLF	TRGV9	.	TRGJ1	19	-1	-1	29
11	1.2197556053314408E-4	TGTGCCTTGTGGGAGGTGAAACGGAATTATTATAAGAAACTCTTT	CALWEVKRNYYKKLF	TRGV9	.	TRGJ1	17	-1	-1	23
11	1.2197556053314408E-4	TGTGCCACCTGGGCGCTCTATACCACTGGTTGGTTCAAGATATTT	CATWALYTTGWFKIF	TRGV3	.	TRGJP1	12	-1	-1	18
11	1.2197556053314408E-4	TGTGCCACCTGGGATGGGCGTACTGTTTATTATAAGAAACTCTTT	CATWDGRTVYYKKLF	TRGV4	.	TRGJ1	18	-1	-1	26
11	1.2197556053314408E-4	TGTGCCACCTGGGATGAAGAGTTGGGCAAAAAAATCAAGGTATTT	CATWDEELGKKIKVF	TRGV8	.	TRGJP	14	-1	-1	16
11	1.2197556053314408E-4	TGTGCCACCTGGGATATCTATACCACTGGTTGGTTCAAGATATTT	CATWDIYTTGWFKIF	TRGV8	.	TRGJP1	15	-1	-1	18
11	1.2197556053314408E-4	TGTGCCACCTGGGATAGTGGTACCACTGGTTGGTTCAAGATATTT	CATWDSGTTGWFKIF	TRGV8	.	TRGJP1	16	-1	-1	20
11	1.2197556053314408E-4	TGTGCCACCTGGGACGGTAATACCACTGGTTGGTTCAAGATATTT	CATWDGNTTGWFKIF	TRGV3	.	TRGJP1	14	-1	-1	15
11	1.2197556053314408E-4	TGTGCCACCTGGGACGGGCAATCCACTGGTTGGTTCAAGATATTT	CATWDGQSTGWFKIF	TRGV2	.	TRGJP1	18	-1	-1	22
11	1.2197556053314408E-4	TGTGCCACCTGGGACAGGCTGGATCGGGATTATAAGAAACTCTTT	CATWDRLDRDYKKLF	TRGV3	.	TRGJ1	18	-1	-1	28
11	1.2197556053314408E-4	TGTGCTGCGTGGGATTATCGTTTTTATTATAAGAAACTCTTT	CAAWDYRFYYKKLF	TRGV10	.	TRGJ1	20	-1	-1	23
11	1.2197556053314408E-4	TGTGCTGCGTGGGATTATATAGCCGGGGTCAAGAAACTCTTT	CAAWDYIAGVKKLF	TRGV10	.	TRGJ1	16	-1	-1	30
11	1.2197556053314408E-4	TGTGCTGCGTGGGATTATAGCCGGTATTATAAGAAACTCTTT	CAAWDYSRYYKKLF	TRGV10	.	TRGJ1	16	-1	-1	24
11	1.2197556053314408E-4	TGTGCTGCGTGGGATTATAAGAATTATTATAAGAAACTCTTT	CAAWDYKNYYKKLF	TRGV10	.	TRGJ1	16	-1	-1	20
11	1.2197556053314408E-4	TGTGCTGCGTGGGATATTTACCTTGATTATAAGAAACTCTTT	CAAWDIYLDYKKLF	TRGV10	.	TRGJ1	14	-1	-1	25
11	1.2197556053314408E-4	TGTGCCTTGTGGGAGCCTCGAAATTATTATAAGAAACTCTTT	CALWEPRNYYKKLF	TRGV9	.	TRGJ1	14	-1	-1	17
11	1.2197556053314408E-4	TGTGCCTTGTGGGAGCCGTCGAATTATTATAAGAAACTCTTT	CALWEPSNYYKKLF	TRGV9	.	TRGJ1	14	-1	-1	18
11	1.2197556053314408E-4	TGTGCCTTGTGGGAGGTTCCCAATTATTATAAGAAACTCTTT	CALWEVPNYYKKLF	TRGV9	.	TRGJ1	16	-1	-1	21
11	1.2197556053314408E-4	TGTGCCTTGTGGGAGGTCTCCACTGGTTGGTTCAAGATATTT	CALWEVSTGWFKIF	TRGV9	.	TRGJP1	16	-1	-1	19
11	1.2197556053314408E-4	TGTGCCTTGTGGGAGGTGCAGATTCCCGTGGGGAAACTCTTT	CALWEVQIPVGKLF	TRGV9	.	TRGJ1	19	-1	-1	32
11	1.2197556053314408E-4	TGTGCCTTGTGGGAGGTGGGAATTTATTATAAGAAACTCTTT	CALWEVGIYYKKLF	TRGV9	.	TRGJ1	17	-1	-1	19
11	1.2197556053314408E-4	TGTGCCTTGTGGGAGGCCTCGTTGGGTAGGAAGAAACTCTTT	CALWEASLGRKKLF	TRGV9	.	TRGJ1	15	-1	-1	30
11	1.2197556053314408E-4	TGTGCCTTGTGGGAGGCCCTGAATTATTATAAGAAACTCTTT	CALWEALNYYKKLF	TRGV9	.	TRGJ1	15	-1	-1	20
11	1.2197556053314408E-4	TGTGCCTTGTGGGAGGGGATATTATTAGGTAAGAAACTCTTT	CALWEGILLGKKLF	TRGV9	.	TRGJ1	15	-1	-1	20
11	1.2197556053314408E-4	TGTGCCCCGGTAAGGGAGTTGGGCAAAAAAATCAAGGTATTT	CAPVRELGKKIKVF	TRGV9	.	TRGJP	5	-1	-1	15
11	1.2197556053314408E-4	TGTGCCACCTGGGTTCGCAGTAGTGATTGGATCAAGACGTTT	CATWVRSSDWIKTF	TRGV8	.	TRGJP2	12	-1	-1	18
11	1.2197556053314408E-4	TGTGCCACCTGGGGGAAGGGGGTTTATTATAAGAAACTCTTT	CATWGKGVYYKKLF	TRGV2	.	TRGJ1	12	-1	-1	23
11	1.2197556053314408E-4	TGTGCCACCTGGGATGGGGCCACTGGTTGGTTCAAGATATTT	CATWDGATGWFKIF	TRGV8	.	TRGJP1	17	-1	-1	19
11	1.2197556053314408E-4	TGTGCCACCTGGGATATAGGTCGTGATTGGATCAAGACGTTT	CATWDIGRDWIKTF	TRGV8	.	TRGJP2	15	-1	-1	13
11	1.2197556053314408E-4	TGTGCCACCTGGGACTCGGCCCACCATCTTAAGAAACTCTTT	CATWDSAHHLKKLF	TRGV3	.	TRGJ1	14	-1	-1	29
11	1.2197556053314408E-4	TGTGCCACCTGGGACCTCCAGAATTATTATAAGAAACTCTTT	CATWDLQNYYKKLF	TRGV4	.	TRGJ1	13	-1	-1	20
11	1.2197556053314408E-4	TGTGCCACCTGGGACGGTCCGGGGTATTATAAGAAACTCTTT	CATWDGPGYYKKLF	TRGV2	.	TRGJ1	19	-1	-1	24
11	1.2197556053314408E-4	TGTGCCACCTGGGACGGCCGGAATTATTATAAGAAACTCTTT	CATWDGRNYYKKLF	TRGV2	.	TRGJ1	16	-1	-1	20
11	1.2197556053314408E-4	TGTGCCACCTGGGACGGGCTCCCGGATTATAAGAAACTCTTT	CATWDGLPDYKKLF	TRGV2	.	TRGJ1	18	-1	-1	25
11	1.2197556053314408E-4	TGTGCCACCTGGGACGGGCCGAAACGGTATAAGAAACTCTTT	CATWDGPKRYKKLF	TRGV2	.	TRGJ1	19	-1	-1	27
11	1.2197556053314408E-4	TGTGCCACCTGGGACGGGCCAACGCATTATAAGAAACTCTTT	CATWDGPTHYKKLF	TRGV2	.	TRGJ1	19	-1	-1	25
11	1.2197556053314408E-4	TGTGCCACCTGGGACGGGGCCCTTTATTATAAGAAACTCTTT	CATWDGALYYKKLF	TRGV3	.	TRGJ1	17	-1	-1	23
11	1.2197556053314408E-4	TGTGCCACCTGGGACGGACCCCCGTATTATAAGAAACTCTTT	CATWDGPPYYKKLF	TRGV2	.	TRGJ1	20	-1	-1	24
11	1.2197556053314408E-4	TGTGCCACCTGGGACAGGCCCAAGCCTAATAAGAAACTCTTT	CATWDRPKPNKKLF	TRGV3	.	TRGJ1	19	-1	-1	28
11	1.2197556053314408E-4	TGTGCCACCTGGAGCGAGAGTAGTGATTGGATCAAGACGTTT	CATWSESSDWIKTF	TRGV2	.	TRGJP2	11	-1	-1	18
11	1.2197556053314408E-4	TGTGCCACCCAGAAAATGGGGACCTATTATAAGAAACTCTTT	CATQKMGTYYKKLF	TRGV4	.	TRGJ1	8	-1	-1	24
11	1.2197556053314408E-4	TGTGCCTTGTGGGAGCCCAATTATTATAAGAAACTCTTT	CALWEPNYYKKLF	TRGV9	.	TRGJ1	14	-1	-1	18
11	1.2197556053314408E-4	TGTGCCTTGTGGGAGGTTGGGAGTTATAAGAAACTCTTT	CALWEVGSYKKLF	TRGV9	.	TRGJ1	16	-1	-1	23
11	1.2197556053314408E-4	TGTGCCTTGTGGGAGGTGCGCTCGGATAAGAAACTCTTT	CALWEVRSDKKLF	TRGV9	.	TRGJ1	18	-1	-1	25
11	1.2197556053314408E-4	TGTGCCTTGTGGGAGGTGCAAGCTGATAAGAAACTCTTT	CALWEVQADKKLF	TRGV9	.	TRGJ1	19	-1	-1	25
11	1.2197556053314408E-4	TGTGCCTTGTGGGAGGTGAAGTATTATAAGAAACTCTTT	CALWEVKYYKKLF	TRGV9	.	TRGJ1	17	-1	-1	17
11	1.2197556053314408E-4	TGTGCCTTGTGGGAGGCACCTAACTATAAGAAACTCTTT	CALWEAPNYKKLF	TRGV9	.	TRGJ1	20	-1	-1	24
11	1.2197556053314408E-4	TGTGCCTTGTGGGAACCGCTTTATTATAAGAAACTCTTT	CALWEPLYYKKLF	TRGV9	.	TRGJ1	13	-1	-1	20
11	1.2197556053314408E-4	TGTGCCTTGGGTGAGTTGGGCAAAAAAATCAAGGTATTT	CALGELGKKIKVF	TRGV9	.	TRGJP	17	-1	-1	12
11	1.2197556053314408E-4	TGTGCCTGCCCAAAATCTTCCGTTTATAAGAAACTCTTT	CACPKSSVYKKLF	TRGV9	.	TRGJ1	6	-1	-1	23
11	1.2197556053314408E-4	TGTGCCACCTGGGATCTTTATTATTATAAGAAACTCTTT	CATWDLYYYKKLF	TRGV8	.	TRGJ1	14	-1	-1	19
11	1.2197556053314408E-4	TGTGCCACCTGGGATAGTGAGTATTATAAGAAACTCTTT	CATWDSEYYKKLF	TRGV8	.	TRGJ2	16	-1	-1	21
11	1.2197556053314408E-4	TGTGCCACCTGGGATAGCGATTATTATAAGAAACTCTTT	CATWDSDYYKKLF	TRGV8	.	TRGJ1	16	-1	-1	19
11	1.2197556053314408E-4	TGTGCCACCTGGGATAGGCCGGGTTATAAGAAACTCTTT	CATWDRPGYKKLF	TRGV8	.	TRGJ1	19	-1	-1	23
11	1.2197556053314408E-4	TGTGCCACCTGGGACGCCCTGACCTATAAGAAACTCTTT	CATWDALTYKKLF	TRGV4	.	TRGJ1	13	-1	-1	24
11	1.2197556053314408E-4	TGTGCCACCTGGGACGCCCCTGGGTATAAGAAACTCTTT	CATWDAPGYKKLF	TRGV5	.	TRGJ1	14	-1	-1	24
11	1.2197556053314408E-4	TGTGCCACCTGGGACGCACTTTATTATAAGAAACTCTTT	CATWDALYYKKLF	TRGV2	.	TRGJ1	15	-1	-1	20
11	1.2197556053314408E-4	TGTGCCACCTGGGACGGGCCTGATTATAAGAAACTCTTT	CATWDGPDYKKLF	TRGV2	.	TRGJ1	19	-1	-1	22
11	1.2197556053314408E-4	TGTGCCACCTGGGACAGGCTGGTGAAAGGGAAACTCTTT	CATWDRLVKGKLF	TRGV3	.	TRGJ1	18	-1	-1	29
11	1.2197556053314408E-4	TGTGCCACCTGGGACAGGGGGCAGAGGTTCAAGATATTT	CATWDRGQRFKIF	TRGV3	.	TRGJP1	17	-1	-1	25
11	1.2197556053314408E-4	TGTGCCACCTGGGACAGGAATTATTATAAGAAACTCTTT	CATWDRNYYKKLF	TRGV3	.	TRGJ1	17	-1	-1	17
11	1.2197556053314408E-4	TGTGCCACCTGGGAATGGAGTGATTGGATCAAGACGTTT	CATWEWSDWIKTF	TRGV2	.	TRGJP2	13	-1	-1	18
11	1.2197556053314408E-4	TGTGCCACCGGATATACCACTGGTTGGTTCAAGATATTT	CATGYTTGWFKIF	TRGV8	.	TRGJP1	13	-1	-1	11
11	1.2197556053314408E-4	TGTGCCTTGTGGGTAGACTATTATAAGAAACTCTTT	CALWVDYYKKLF	TRGV9	.	TRGJ1	12	-1	-1	18
11	1.2197556053314408E-4	TGTGCCTTGTGGGGGTCTAAGGTGGAGAAACTCTTT	CALWGSKVEKLF	TRGV9	.	TRGJ1	15	-1	-1	25
11	1.2197556053314408E-4	TGTGCCTTGTGGGAGCTCAATTATAAGAAACTCTTT	CALWELNYKKLF	TRGV9	.	TRGJ1	14	-1	-1	19
11	1.2197556053314408E-4	TGTGCCTTGTGGGAGGTTGGATGGTTCAAGATATTT	CALWEVGWFKIF	TRGV9	.	TRGJP1	16	-1	-1	17
11	1.2197556053314408E-4	TGTGCCTTGTGGGAGGTCGGCCCGAGGAAACTCTTT	CALWEVGPRKLF	TRGV9	.	TRGJ1	16	-1	-1	26
11	1.2197556053314408E-4	TGTGCCTTGTGGGAGGTGCACCTGAAGAAACTCTTT	CALWEVHLKKLF	TRGV9	.	TRGJ1	22	-1	-1	24
11	1.2197556053314408E-4	TGTGCCTTGTGGGAGGTGCAAATTAAGAAACTCTTT	CALWEVQIKKLF	TRGV9	.	TRGJ1	19	-1	-1	23
11	1.2197556053314408E-4	TGTGCCCCCGCGGCTGGGGGTTATAAGAAACTCTTT	CAPAAGGYKKLF	TRGV9	.	TRGJ1	5	-1	-1	20
11	1.2197556053314408E-4	TGTGCCATACTCAACCCCCCTCTGGGGAAACTCTTT	CAILNPPLGKLF	TRGV8	.	TRGJ1	6	-1	-1	26
11	1.2197556053314408E-4	TGTGCCACCTGGGCGCATTATTATAAGAAACTCTTT	CATWAHYYKKLF	TRGV4	.	TRGJ1	12	-1	-1	13
11	1.2197556053314408E-4	TGTGCCACCTGGGATGTTTATTATAAGAAACTCTTT	CATWDVYYKKLF	TRGV4	.	TRGJ1	15	-1	-1	17
11	1.2197556053314408E-4	TGTGCCACCTGGGATGCTGGTTGGTTCAAGATATTT	CATWDAGWFKIF	TRGV4	.	TRGJP1	15	-1	-1	16
11	1.2197556053314408E-4	TGTGCCACCTGGGATGGGCGGTATAAGAAACTCTTT	CATWDGRYKKLF	TRGV4	.	TRGJ1	18	-1	-1	21
11	1.2197556053314408E-4	TGTGCCACCTGGGACGCCCGGTTAGAGAAACTCTTT	CATWDARLEKLF	TRGV2	.	TRGJ1	15	-1	-1	25
11	1.2197556053314408E-4	TGTGCCACCTGGGACGGGCCAGGAAAGAAACTCTTT	CATWDGPGKKLF	TRGV2	.	TRGJ1	19	-1	-1	24
11	1.2197556053314408E-4	TGTGCCACCTGGGACGGGGGATGGTTCAAGATATTT	CATWDGGWFKIF	TRGV2	.	TRGJP1	17	-1	-1	18
11	1.2197556053314408E-4	TGTGCCACCTGGGACGAACAATATAAGAAACTCTTT	CATWDEQYKKLF	TRGV2	.	TRGJ1	15	-1	-1	21
11	1.2197556053314408E-4	TGTGCCTTGTGTAATTACTATAAGAAACTCTTT	CALCNYYKKLF	TRGV9	.	TRGJ1	10	-1	-1	12
11	1.2197556053314408E-4	TGTGCCTTGTGGGAGGTGCTTGGGAAACTCTTT	CALWEVLGKLF	TRGV9	.	TRGJ1	18	-1	-1	23
11	1.2197556053314408E-4	TGTGCCTTGTGGGAGGCTAATAAGAAACTCTTT	CALWEANKKLF	TRGV9	.	TRGJ1	15	-1	-1	19
11	1.2197556053314408E-4	TGTGCCACCTGGTGTGGTTATAAGAAACTCTTT	CATWCGYKKLF	TRGV4	.	TRGJ1	11	-1	-1	17
11	1.2197556053314408E-4	TGTGCCACCTGGGCTGGTTGGTTCAAGATATTT	CATWAGWFKIF	TRGV8	.	TRGJP1	12	-1	-1	13
11	1.2197556053314408E-4	TGTGCCACCTGGGATAGGCCGGTAAAACTCTTT	CATWDRPVKLF	TRGV8	.	TRGJ1	19	-1	-1	24
11	1.2197556053314408E-4	TGTGCCACCTGGGATAAGGAAGTTCGGCTCTTT	CATWDKEVRLF	TRGV8	.	TRGJ1	15	-1	-1	27
11	1.2197556053314408E-4	TGTGCCACCTGGGACAGTTGGTTCAAGATATTT	CATWDSWFKIF	TRGV3	.	TRGJP1	16	-1	-1	16
11	1.2197556053314408E-4	TGTGCCACCTGGGACAGGTCGCAGAAACTCTTT	CATWDRSQKLF	TRGV3	.	TRGJ1	17	-1	-1	22
11	1.2197556053314408E-4	TGTGCCACCTGGGACAGGCCGGGAAAACTCTTT	CATWDRPGKLF	TRGV7	.	TRGJ1	19	-1	-1	24
11	1.2197556053314408E-4	TGTGCCACCAAGAATTATTATAAGAAACTCTTT	CATKNYYKKLF	TRGV8	.	TRGJ1	8	-1	-1	11
11	1.2197556053314408E-4	TGTGCCTTGTGGGAGGTGGTGAAACTCTTT	CALWEVVKLF	TRGV9	.	TRGJ1	17	-1	-1	20
11	1.2197556053314408E-4	TGTGCCTTGTGGGAGGGTAAGAAACTCTTT	CALWEGKKLF	TRGV9	.	TRGJ1	15	-1	-1	17
11	1.2197556053314408E-4	TGTGCCTTGGGAAATTATAAGAAACTCTTT	CALGNYKKLF	TRGV9	.	TRGJ1	8	-1	-1	13
11	1.2197556053314408E-4	TGTGCCACTCCCCATTATAAGAAACTCTTT	CATPHYKKLF	TRGV3	.	TRGJ1	7	-1	-1	13
11	1.2197556053314408E-4	TGTGCCACCTGGCGCTATAAGAAACTCTTT	CATWRYKKLF	TRGV2	.	TRGJ1	11	-1	-1	15
11	1.2197556053314408E-4	TGTGCCACCTGGGATAGTAAGAAACTCTTT	CATWDSKKLF	TRGV8	.	TRGJ1	16	-1	-1	17
11	1.2197556053314408E-4	TGTGCTTTTTATTATAAGAAACTCTTT	CAFYYKKLF	TRGV8	.	TRGJ1	4	-1	-1	8
11	1.2197556053314408E-4	TGTGCCTTGTGGGAGGTGCGACTCTTT	CALWEVRLF	TRGV9	.	TRGJ2	18	-1	-1	20
11	1.2197556053314408E-4	TGTGCCTTGCCTAGAAAGAAACTCTTT	CALPRKKLF	TRGV9	.	TRGJ1	8	-1	-1	15
11	1.2197556053314408E-4	TGTGCCTTGGGCTATAAGAAACTCTTT	CALGYKKLF	TRGV9	.	TRGJ1	8	-1	-1	12
11	1.2197556053314408E-4	TGTGCCACGGGGGGGGTCAAGACGTTT	CATGGVKTF	TRGV8	.	TRGJP2	7	-1	-1	13
11	1.2197556053314408E-4	TGTGCTCAGCTGCCGAAACTCTTT	CAQLPKLF	TRGV9	.	TRGJ1	4	-1	-1	14
11	1.2197556053314408E-4	TGTGCCCCCTCGTCGGAACTCTTT	CAPSSELF	TRGV9	.	TRGJ1	5	-1	-1	16
11	1.2197556053314408E-4	TGTGCCACCTGGAAGAAACTCTTT	CATWKKLF	TRGV4	.	TRGJ1	11	-1	-1	12
11	1.2197556053314408E-4	TGTGCCACCGCGGGGAAACTCTTT	CATAGKLF	TRGV8	.	TRGJ1	8	-1	-1	14
10	1.1088687321194917E-4	TGTGCTGCGTGGGTACCGGAGAGGGAGGTAGGGTATACCACTGGTTGGTTCAAGATATTT	CAAWVPEREVGYTTGWFKIF	TRGV10	.	TRGJP1	12	-1	-1	33
10	1.1088687321194917E-4	TGTGCCTTGTGGGTTATAGATAAAGAATACATAGTTGGTAGTGATTGGATCAAGACGTTT	CALWVIDKEYIVGSDWIKTF	TRGV9	.	TRGJP2	12	-1	-1	37
10	1.1088687321194917E-4	TGTGCCTTGTGGGAGGTGCGAGGGGTCGACCCCGCCAACACTGGTTGGTTCAAGATATTT	CALWEVRGVDPANTGWFKIF	TRGV9	.	TRGJP1	18	-1	-1	38
10	1.1088687321194917E-4	TGTGCCACCTGGGACGGCCGGCCGAAAGCATATACCACTGGTTGGTTCAAGATATTT	CATWDGRPKAYTTGWFKIF	TRGV2	.	TRGJP1	16	-1	-1	29
10	1.1088687321194917E-4	TGTGCTGCGTGGGATATGGGGGGGGGGTCAACCACTGGTTGGTTCAAGATATTT	CAAWDMGGGSTTGWFKIF	TRGV10	.	TRGJP1	14	-1	-1	30
10	1.1088687321194917E-4	TGTGCCTTGTGGGAGGTGCACGAGGGAGAGTTGGGCAAAAAAATCAAGGTATTT	CALWEVHEGELGKKIKVF	TRGV9	.	TRGJP	20	-1	-1	26
10	1.1088687321194917E-4	TGTGCCACCTGGGACGGGCGCTGTTCATATACCACTGGTTGGTTCAAGATATTT	CATWDGRCSYTTGWFKIF	TRGV2	.	TRGJP1	18	-1	-1	26
10	1.1088687321194917E-4	TGTGCCTTGTGGGAGGTGCAGGTAGAGTTGGGCAAAAAAATCAAGGTATTT	CALWEVQVELGKKIKVF	TRGV9	.	TRGJP	19	-1	-1	23
10	1.1088687321194917E-4	TGTGCCTTGTGGGAGGTGGGGCCCCGCGGGGGTTATTATAAGAAACTCTTT	CALWEVGPRGGYYKKLF	TRGV9	.	TRGJ1	17	-1	-1	32
10	1.1088687321194917E-4	TGTGCCTTGTGGGAGGTGATCGAGGAGTTGGGCAAAAAAATCAAGGTATTT	CALWEVIEELGKKIKVF	TRGV9	.	TRGJP	17	-1	-1	24
10	1.1088687321194917E-4	TGTGCCTTGTGGGAGGCGGTCCAAGAGTTGGGCAAAAAAATCAAGGTATTT	CALWEAVQELGKKIKVF	TRGV9	.	TRGJP	15	-1	-1	21
10	1.1088687321194917E-4	TGTGCCACCTGGGATCAACCATATTGGACCACTGGTTGGTTCAAGATATTT	CATWDQPYWTTGWFKIF	TRGV8	.	TRGJP1	14	-1	-1	27
10	1.1088687321194917E-4	TGTGCTGCGTGGGATCTAGCCCCAGCATATTATTATAAGAAACTCTTT	CAAWDLAPAYYYKKLF	TRGV10	.	TRGJ1	14	-1	-1	28
10	1.1088687321194917E-4	TGTGCTGCGTGGGATAGAGTTAACGAGACTGGTTGGTTCAAGATATTT	CAAWDRVNETGWFKIF	TRGV10	.	TRGJP1	14	-1	-1	27
10	1.1088687321194917E-4	TGTGCCTTGTGGGAGGTTGAAGAGTTGGGCAAAAAAATCAAGGTATTT	CALWEVEELGKKIKVF	TRGV9	.	TRGJP	16	-1	-1	19
10	1.1088687321194917E-4	TGTGCCTTGTGGGAGGGTGGGGAGTTGGGCAAAAAAATCAAGGTATTT	CALWEGGELGKKIKVF	TRGV9	.	TRGJP	15	-1	-1	21
10	1.1088687321194917E-4	TGTGCCACCTGGGACGGTCTCGATACCACTGGTTGGTTCAAGATATTT	CATWDGLDTTGWFKIF	TRGV2	.	TRGJP1	16	-1	-1	22
10	1.1088687321194917E-4	TGTGCCACCTGGGACGGGCTCTATACCACTGGTTGGTTCAAGATATTT	CATWDGLYTTGWFKIF	TRGV2	.	TRGJP1	18	-1	-1	21
10	1.1088687321194917E-4	TGTGCTGCGTGGGATTATTTGGCCTATTATTATAAGAAACTCTTT	CAAWDYLAYYYKKLF	TRGV10	.	TRGJ1	16	-1	-1	25
10	1.1088687321194917E-4	TGTGCTGCGTGGGATAGTTGGAGATATTATTATAAGAAACTCTTT	CAAWDSWRYYYKKLF	TRGV10	.	TRGJ1	14	-1	-1	25
10	1.1088687321194917E-4	TGTGCTGCGTGGGATAAAGAGGCCACTGGTTGGTTCAAGATATTT	CAAWDKEATGWFKIF	TRGV10	.	TRGJP1	14	-1	-1	22
10	1.1088687321194917E-4	TGTGCCTTGTGGGGGTCATATAGTAGTGATTGGATCAAGACGTTT	CALWGSYSSDWIKTF	TRGV9	.	TRGJP2	15	-1	-1	17
10	1.1088687321194917E-4	TGTGCCTTGTGGGAGCCCCCCCGGAATTATTATAAGAAACTCTTT	CALWEPPRNYYKKLF	TRGV9	.	TRGJ1	14	-1	-1	23
10	1.1088687321194917E-4	TGTGCCTTGTGGGAGGTGTTAGTGTATTATTATAAGAAACTCTTT	CALWEVLVYYYKKLF	TRGV9	.	TRGJ1	17	-1	-1	25
10	1.1088687321194917E-4	TGTGCCTTGTGGGAGGTGCATAGGGATTATTATAAGAAACTCTTT	CALWEVHRDYYKKLF	TRGV9	.	TRGJ1	19	-1	-1	25
10	1.1088687321194917E-4	TGTGCCTTGTGGGAGGTGCAAGGCGGTTATTATAAGAAACTCTTT	CALWEVQGGYYKKLF	TRGV9	.	TRGJ1	19	-1	-1	26
10	1.1088687321194917E-4	TGTGCCTTGTGGGAGGTGAAGGTCGGAGATTCTAAGAAACTCTTT	CALWEVKVGDSKKLF	TRGV9	.	TRGJ1	17	-1	-1	28
10	1.1088687321194917E-4	TGTGCCTTGTGGGAGGCAAACCAGGATTATTATAAGAAACTCTTT	CALWEANQDYYKKLF	TRGV9	.	TRGJ1	15	-1	-1	25
10	1.1088687321194917E-4	TGTGCCACCTGGGATGGGCCGGTCGATTATTATAAGAAACTCTTT	CATWDGPVDYYKKLF	TRGV4	.	TRGJ1	19	-1	-1	22
10	1.1088687321194917E-4	TGTGCCACCTGGGATGGAAATTCGAATTATTATAAGAAACTCTTT	CATWDGNSNYYKKLF	TRGV8	.	TRGJ1	14	-1	-1	18
10	1.1088687321194917E-4	TGTGCCACCTGGGATAGGCGCGAGAATTATTATAAGAAACTCTTT	CATWDRRENYYKKLF	TRGV8	.	TRGJ1	18	-1	-1	23
10	1.1088687321194917E-4	TGTGCCACCTGGGACGTAGCACGAGGTGATTGGATCAAGACGTTT	CATWDVARGDWIKTF	TRGV3	.	TRGJP2	14	-1	-1	25
10	1.1088687321194917E-4	TGTGCCACCTGGGACGGGTCAATGGGTGGTTGGTTCAAGATATTT	CATWDGSMGGWFKIF	TRGV2	.	TRGJP1	17	-1	-1	26
10	1.1088687321194917E-4	TGTGCCACCTGGGACGGGCGTTGTGGAAGTTATAAGAAACTCTTT	CATWDGRCGSYKKLF	TRGV2	.	TRGJ1	18	-1	-1	29
10	1.1088687321194917E-4	TGTGCCACCTGGGACAGCATCCTGGGCAAAAAAATCAAGGTATTT	CATWDSILGKKIKVF	TRGV5	.	TRGJP	16	-1	-1	22
10	1.1088687321194917E-4	TGTGCCACCTGGGACAGGCTGAGGGATTATTATAAGAAACTCTTT	CATWDRLRDYYKKLF	TRGV3	.	TRGJ1	18	-1	-1	25
10	1.1088687321194917E-4	TGTGCCACCTGGGACAGGGTGAGTAGTGATTGGATCAAGACGTTT	CATWDRVSSDWIKTF	TRGV7	.	TRGJP2	17	-1	-1	21
10	1.1088687321194917E-4	TGTGCCACCTGGGAACCCAACGACCTTTATTATAAGAAACTCTTT	CATWEPNDLYYKKLF	TRGV2	.	TRGJ1	13	-1	-1	26
10	1.1088687321194917E-4	TGTGCCACCCGCCCACCCCATACCACTGGTTGGTTCAAGATATTT	CATRPPHTTGWFKIF	TRGV8	.	TRGJP1	8	-1	-1	19
10	1.1088687321194917E-4	TGTGCTGCGTGGGATTCCGGTATTGATTATAAGAAACTCTTT	CAAWDSGIDYKKLF	TRGV10	.	TRGJ1	18	-1	-1	21
10	1.1088687321194917E-4	TGTGCTGCGTGGGATGTTGACACTGGTTGGTTCAAGATATTT	CAAWDVDTGWFKIF	TRGV10	.	TRGJP1	14	-1	-1	20
10	1.1088687321194917E-4	TGTGCTGCGTGGGAGATAGGCACTGGTTGGTTCAAGATATTT	CAAWEIGTGWFKIF	TRGV10	.	TRGJP1	13	-1	-1	8
10	1.1088687321194917E-4	TGTGCCTTGTGGCCCGTTTGTGGGTATTATAAGAAACTCTTT	CALWPVCGYYKKLF	TRGV9	.	TRGJ1	11	-1	-1	24
10	1.1088687321194917E-4	TGTGCCTTGTGGGCAAATACCACTGGTTGGTTCAAGATATTT	CALWANTTGWFKIF	TRGV9	.	TRGJP1	12	-1	-1	16
10	1.1088687321194917E-4	TGTGCCTTGTGGGGCTGCCCGCTTTTTTATAAGAAACTCTTT	CALWGCPLFYKKLF	TRGV9	.	TRGJ1	12	-1	-1	23
10	1.1088687321194917E-4	TGTGCCTTGTGGGACCTGCCCTGGGGTTATAAGAAACTCTTT	CALWDLPWGYKKLF	TRGV9	.	TRGJ1	13	-1	-1	26
10	1.1088687321194917E-4	TGTGCCTTGTGGGAGGTGCGGGTGCCCAAACGGAAACTCTTT	CALWEVRVPKRKLF	TRGV9	.	TRGJ1	18	-1	-1	32
10	1.1088687321194917E-4	TGTGCCTTGTGGGAGGTGCACAGTCGGCATAAGAAACTCTTT	CALWEVHSRHKKLF	TRGV9	.	TRGJ1	20	-1	-1	28
10	1.1088687321194917E-4	TGTGCCTTGTGGGAGGTGCAGAGGTATTATAAGAAACTCTTT	CALWEVQRYYKKLF	TRGV9	.	TRGJ1	19	-1	-1	24
10	1.1088687321194917E-4	TGTGCCTTGTGGGAGGTGCAAGGGTATTATAAGAAACTCTTT	CALWEVQGYYKKLF	TRGV9	.	TRGJ1	19	-1	-1	24
10	1.1088687321194917E-4	TGTGCCTTGTGGGAGGCGGGGGGTTATTATAAGAAACTCTTT	CALWEAGGYYKKLF	TRGV9	.	TRGJ1	15	-1	-1	23
10	1.1088687321194917E-4	TGTGCCTTGTGGGAGGCGACCCTTCCTTATAAGAAACTCTTT	CALWEATLPYKKLF	TRGV9	.	TRGJ1	15	-1	-1	26
10	1.1088687321194917E-4	TGTGCCACCTGGGATGCCCCCCGTAATTATAAGAAACTCTTT	CATWDAPRNYKKLF	TRGV4	.	TRGJ1	15	-1	-1	25
10	1.1088687321194917E-4	TGTGCCACCTGGGATGGGCCGTCTAATTATAAGAAACTCTTT	CATWDGPSNYKKLF	TRGV4	.	TRGJ1	19	-1	-1	25
10	1.1088687321194917E-4	TGTGCCACCTGGGATATTACCACTGGTTGGTTCAAGATATTT	CATWDITTGWFKIF	TRGV8	.	TRGJP1	15	-1	-1	9
10	1.1088687321194917E-4	TGTGCCACCTGGGATATGGAGAATTATTATAAGAAACTCTTT	CATWDMENYYKKLF	TRGV8	.	TRGJ1	15	-1	-1	20
10	1.1088687321194917E-4	TGTGCCACCTGGGATAGTCCCACTGGTTGGTTCAAGATATTT	CATWDSPTGWFKIF	TRGV8	.	TRGJP1	19	-1	-1	9
10	1.1088687321194917E-4	TGTGCCACCTGGGACCGGACCACTGGTTGGTTCAAGATATTT	CATWDRTTGWFKIF	TRGV3	.	TRGJP1	17	-1	-1	18
10	1.1088687321194917E-4	TGTGCCACCTGGGACGGTCTAGTTTATTATAAGAAACTCTTT	CATWDGLVYYKKLF	TRGV2	.	TRGJ1	16	-1	-1	23
10	1.1088687321194917E-4	TGTGCCACCTGGGACGGGCTTCGAGGTTGGTTCAAGATATTT	CATWDGLRGWFKIF	TRGV2	.	TRGJP1	18	-1	-1	24
10	1.1088687321194917E-4	TGTGCCACCTGGGACGGGCATCTCCCTTATAAGAAACTCTTT	CATWDGHLPYKKLF	TRGV2	.	TRGJ1	18	-1	-1	26
10	1.1088687321194917E-4	TGTGCCACCTGGGACGGACCCCATTATTATAAGAAACTCTTT	CATWDGPHYYKKLF	TRGV2	.	TRGJ1	20	-1	-1	22
10	1.1088687321194917E-4	TGTGCCACCTGGGACGGAATGAATTATTATAAGAAACTCTTT	CATWDGMNYYKKLF	TRGV2	.	TRGJ1	16	-1	-1	20
10	1.1088687321194917E-4	TGTGCCACCTGGGACACTACCACTGGTTGGTTCAAGATATTT	CATWDTTTGWFKIF	TRGV3	.	TRGJP1	15	-1	-1	17
10	1.1088687321194917E-4	TGTGCCACCTGGGACAGGCCTATTTATTATAAGAAACTCTTT	CATWDRPIYYKKLF	TRGV3	.	TRGJ1	20	-1	-1	23
10	1.1088687321194917E-4	TGTGCCACCTGGGACAGGCGAGGCGGATATAAGAAACTCTTT	CATWDRRGGYKKLF	TRGV7	.	TRGJ1	18	-1	-1	27
10	1.1088687321194917E-4	TGTGCCACCCCCGGTGGGGGCACTGGTTGGTTCAAGATATTT	CATPGGGTGWFKIF	TRGV8	.	TRGJP1	8	-1	-1	20
10	1.1088687321194917E-4	TGTGCTGCGTGGGTTGGCTGGGGTTGGTTCAAGATATTT	CAAWVGWGWFKIF	TRGV10	.	TRGJP1	12	-1	-1	21
10	1.1088687321194917E-4	TGTGCTGCGTGGGTCCCGCTTTATTATAAGAAACTCTTT	CAAWVPLYYKKLF	TRGV10	.	TRGJ1	12	-1	-1	20
10	1.1088687321194917E-4	TGTGCTGCGTGGGATTATTTTCATTATAAGAAACTCTTT	CAAWDYFHYKKLF	TRGV10	.	TRGJ1	16	-1	-1	22
10	1.1088687321194917E-4	TGTGCTGCGTGGGATTACCATTATTATAAGAAACTCTTT	CAAWDYHYYKKLF	TRGV10	.	TRGJ1	17	-1	-1	19
10	1.1088687321194917E-4	TGTGCTGCGTGGGAACTCACTGGTTGGTTCAAGATATTT	CAAWELTGWFKIF	TRGV10	.	TRGJP1	13	-1	-1	17
10	1.1088687321194917E-4	TGTGCCTTGTGGGCCTCCTCCATTTATAAGAAACTCTTT	CALWASSIYKKLF	TRGV9	.	TRGJ1	12	-1	-1	23
10	1.1088687321194917E-4	TGTGCCTTGTGGGAGTGGAATTATTATAAGAAACTCTTT	CALWEWNYYKKLF	TRGV9	.	TRGJ1	14	-1	-1	17
10	1.1088687321194917E-4	TGTGCCTTGTGGGAGGTTCCCCTTCCTAAGAAACTCTTT	CALWEVPLPKKLF	TRGV9	.	TRGJ1	25	-1	-1	26
10	1.1088687321194917E-4	TGTGCCTTGTGGGAGGTGTCTGGGTATAAGAAACTCTTT	CALWEVSGYKKLF	TRGV9	.	TRGJ1	17	-1	-1	24
10	1.1088687321194917E-4	TGTGCCTTGTGGGAGGTGCAGCTCTATAAGAAACTCTTT	CALWEVQLYKKLF	TRGV9	.	TRGJ1	23	-1	-1	24
10	1.1088687321194917E-4	TGTGCCTTGTGGGAGGTGCAGAGTAATAAGAAACTCTTT	CALWEVQSNKKLF	TRGV9	.	TRGJ1	19	-1	-1	25
10	1.1088687321194917E-4	TGTGCCTTGTGGGAGGCGCGGATTTGGTTCAAGATATTT	CALWEARIWFKIF	TRGV9	.	TRGJP1	18	-1	-1	23
10	1.1088687321194917E-4	TGTGCCTTGTGGGAGGACAATTATTATAAGAAACTCTTT	CALWEDNYYKKLF	TRGV9	.	TRGJ1	15	-1	-1	18
10	1.1088687321194917E-4	TGTGCCTTGTGGGAGGAGCAGAATTATAAGAAACTCTTT	CALWEEQNYKKLF	TRGV9	.	TRGJ1	19	-1	-1	22
10	1.1088687321194917E-4	TGTGCCCCCTCATTGTTGGGCAAAAAAATCAAGGTATTT	CAPSLLGKKIKVF	TRGV9	.	TRGJP	5	-1	-1	14
10	1.1088687321194917E-4	TGTGCCACCTGGCGATCGAATTATTATAAGAAACTCTTT	CATWRSNYYKKLF	TRGV4	.	TRGJ1	15	-1	-1	15
10	1.1088687321194917E-4	TGTGCCACCTGGGCATCCACTGGTTGGTTCAAGATATTT	CATWASTGWFKIF	TRGV8	.	TRGJP1	12	-1	-1	16
10	1.1088687321194917E-4	TGTGCCACCTGGGATCGGACATATTATAAGAAACTCTTT	CATWDRTYYKKLF	TRGV8	.	TRGJ1	17	-1	-1	21
10	1.1088687321194917E-4	TGTGCCACCTGGGATGGTTGTGATTATAAGAAACTCTTT	CATWDGCDYKKLF	TRGV4	.	TRGJ1	16	-1	-1	22
10	1.1088687321194917E-4	TGTGCCACCTGGGATGGCCTTTATTATAAGAAACTCTTT	CATWDGLYYKKLF	TRGV4	.	TRGJ1	16	-1	-1	20
10	1.1088687321194917E-4	TGTGCCACCTGGGATGGCCGTTATTATAAGAAACTCTTT	CATWDGRYYKKLF	TRGV4	.	TRGJ1	16	-1	-1	20
10	1.1088687321194917E-4	TGTGCCACCTGGGATGGGCCTTGGCGAAAGAAACTCTTT	CATWDGPWRKKLF	TRGV4	.	TRGJ1	19	-1	-1	27
10	1.1088687321194917E-4	TGTGCCACCTGGGATGGGCCGTCTTATAAGAAACTCTTT	CATWDGPSYKKLF	TRGV4	.	TRGJ1	19	-1	-1	23
10	1.1088687321194917E-4	TGTGCCACCTGGGATGGGCCGCATTATAAGAAACTCTTT	CATWDGPHYKKLF	TRGV4	.	TRGJ1	23	-1	-1	22
10	1.1088687321194917E-4	TGTGCCACCTGGGATGGGCGCGATTATAAGAAACTCTTT	CATWDGRDYKKLF	TRGV4	.	TRGJ1	18	-1	-1	22
10	1.1088687321194917E-4	TGTGCCACCTGGGATATCGGTGATTATAAGAAACTCTTT	CATWDIGDYKKLF	TRGV8	.	TRGJ1	15	-1	-1	22
10	1.1088687321194917E-4	TGTGCCACCTGGGATAGGCTCGATTATAAGAAACTCTTT	CATWDRLDYKKLF	TRGV8	.	TRGJ1	18	-1	-1	22
10	1.1088687321194917E-4	TGTGCCACCTGGGATAGGCCTTATTATAAGAAACTCTTT	CATWDRPYYKKLF	TRGV8	.	TRGJ1	20	-1	-1	20
10	1.1088687321194917E-4	TGTGCCACCTGGGATAGATTCCATTATAAGAAACTCTTT	CATWDRFHYKKLF	TRGV8	.	TRGJ1	16	-1	-1	22
10	1.1088687321194917E-4	TGTGCCACCTGGGATAATGCCGGTTGGTTCAAGATATTT	CATWDNAGWFKIF	TRGV8	.	TRGJP1	15	-1	-1	21
10	1.1088687321194917E-4	TGTGCCACCTGGGACGGCTTTTATTATAAGAAACTCTTT	CATWDGFYYKKLF	TRGV3	.	TRGJ1	17	-1	-1	20
10	1.1088687321194917E-4	TGTGCCACCTGGGACGGGCCTAGATGGTTCAAGATATTT	CATWDGPRWFKIF	TRGV2	.	TRGJP1	19	-1	-1	24
10	1.1088687321194917E-4	TGTGCCACCTGGGACGGGCCAGGTTATAAGAAACTCTTT	CATWDGPGYKKLF	TRGV2	.	TRGJ1	19	-1	-1	23
10	1.1088687321194917E-4	TGTGCCACCTGGGACGATAGTGATTGGATCAAGACGTTT	CATWDDSDWIKTF	TRGV2	.	TRGJP2	15	-1	-1	17
10	1.1088687321194917E-4	TGTGCCACCTGGGACAGGCCTGGATATAAGAAACTCTTT	CATWDRPGYKKLF	TRGV7	.	TRGJ1	21	-1	-1	24
10	1.1088687321194917E-4	TGTGCCACCTGGGACAGGCCCCGTTATAAGAAACTCTTT	CATWDRPRYKKLF	TRGV3	.	TRGJ1	19	-1	-1	23
10	1.1088687321194917E-4	TGTGCCACCTGGGACAGAGCGGGTTATAAGAAACTCTTT	CATWDRAGYKKLF	TRGV7	.	TRGJ1	16	-1	-1	23
10	1.1088687321194917E-4	TGTGCCACCTGGGAGGGGCCTGGTTGGTTCAAGATATTT	CATWEGPGWFKIF	TRGV8	.	TRGJP1	20	-1	-1	19
10	1.1088687321194917E-4	TGTGCCACCGGCCTCCAGCGTTATTATAAGAAACTCTTT	CATGLQRYYKKLF	TRGV7	.	TRGJ1	8	-1	-1	20
10	1.1088687321194917E-4	TGTGCTGCGGGAGTGTATTATTATAAGAAACTCTTT	CAAGVYYYKKLF	TRGV10	.	TRGJ2	8	-1	-1	16
10	1.1088687321194917E-4	TGTGCCTTCCATGGCACTGGTTGGTTCAAGATATTT	CAFHGTGWFKIF	TRGV9	.	TRGJP1	7	-1	-1	14
10	1.1088687321194917E-4	TGTGCCTTGTGGGTTTGGCAATATAAGAAACTCTTT	CALWVWQYKKLF	TRGV9	.	TRGJ1	12	-1	-1	21
10	1.1088687321194917E-4	TGTGCCTTGTGGGCGAATTATTATAAGAAACTCTTT	CALWANYYKKLF	TRGV9	.	TRGJ1	12	-1	-1	13
10	1.1088687321194917E-4	TGTGCCTTGTGGGAGTGTTATTATAAGAAACTCTTT	CALWECYYKKLF	TRGV9	.	TRGJ1	14	-1	-1	17
10	1.1088687321194917E-4	TGTGCCTTGTGGGAGGTGGATTATAAGAAACTCTTT	CALWEVDYKKLF	TRGV9	.	TRGJ1	17	-1	-1	19
10	1.1088687321194917E-4	TGTGCCTTGTGGGAGGTATGGTATAAGAAACTCTTT	CALWEVWYKKLF	TRGV9	.	TRGJ1	16	-1	-1	21
10	1.1088687321194917E-4	TGTGCCTTGTGGGAGGCATATTATAAGAAACTCTTT	CALWEAYYKKLF	TRGV9	.	TRGJ1	15	-1	-1	18
10	1.1088687321194917E-4	TGTGCCTTGTGGGAGACTGGCTATAAGAAACTCTTT	CALWETGYKKLF	TRGV9	.	TRGJ1	14	-1	-1	21
10	1.1088687321194917E-4	TGTGCCTTGTGGGAGAATTATTATAAGAAACTCTTT	CALWENYYKKLF	TRGV9	.	TRGJ1	14	-1	-1	14
10	1.1088687321194917E-4	TGTGCCACCTGGGTTAATTATTATAAGAAACTCTTT	CATWVNYYKKLF	TRGV4	.	TRGJ1	12	-1	-1	15
10	1.1088687321194917E-4	TGTGCCACCTGGGATGGGAGTTATAAGAAACTCTTT	CATWDGSYKKLF	TRGV4	.	TRGJ1	17	-1	-1	20
10	1.1088687321194917E-4	TGTGCCACCTGGGATGGAGGGTATAAGAAACTCTTT	CATWDGGYKKLF	TRGV4	.	TRGJ1	16	-1	-1	21
10	1.1088687321194917E-4	TGTGCCACCTGGGATGAGTATTATAAGAAACTCTTT	CATWDEYYKKLF	TRGV8	.	TRGJ1	14	-1	-1	18
10	1.1088687321194917E-4	TGTGCCACCTGGGATAGCCCCGATAAGAAACTCTTT	CATWDSPDKKLF	TRGV8	.	TRGJ1	19	-1	-1	22
10	1.1088687321194917E-4	TGTGCCACCTGGGATAGGCTTTATAAGAAACTCTTT	CATWDRLYKKLF	TRGV8	.	TRGJ1	18	-1	-1	20
10	1.1088687321194917E-4	TGTGCCACCTGGGACGTGGGTTATAAGAAACTCTTT	CATWDVGYKKLF	TRGV2	.	TRGJ1	15	-1	-1	20
10	1.1088687321194917E-4	TGTGCCACCTGGGACGGCTATTATAAGAAACTCTTT	CATWDGYYKKLF	TRGV3	.	TRGJ1	17	-1	-1	18
10	1.1088687321194917E-4	TGTGCCACCTGGGACGGGCGGTGGTTCAAGATATTT	CATWDGRWFKIF	TRGV2	.	TRGJP1	18	-1	-1	21
10	1.1088687321194917E-4	TGTGCCACCTGGGACGAGTGGTATAAGAAACTCTTT	CATWDEWYKKLF	TRGV3	.	TRGJ1	14	-1	-1	21
10	1.1088687321194917E-4	TGTGCCACCTGGGACAGGCCGAAGGGGAAACTCTTT	CATWDRPKGKLF	TRGV7	.	TRGJ2	19	-1	-1	26
10	1.1088687321194917E-4	TGTGCCACCTGGACCCTTTATTATAAGAAACTCTTT	CATWTLYYKKLF	TRGV5	.	TRGJ1	11	-1	-1	17
10	1.1088687321194917E-4	TGTGCCACCCGAAAAATGCCAAGTAAGAAACTCTTT	CATRKMPSKKLF	TRGV4	.	TRGJ1	8	-1	-1	23
10	1.1088687321194917E-4	TGTGCCTTGTGGCCAAAATATAAGAAACTCTTT	CALWPKYKKLF	TRGV9	.	TRGJ1	11	-1	-1	18
10	1.1088687321194917E-4	TGTGCCTTGTGGGAGGTGTTGGAGAAACTCTTT	CALWEVLEKLF	TRGV9	.	TRGJ1	17	-1	-1	22
10	1.1088687321194917E-4	TGTGCCTTGTGGGAGGTGCTAGGGAAACTCTTT	CALWEVLGKLF	TRGV9	.	TRGJ1	18	-1	-1	23
10	1.1088687321194917E-4	TGTGCCTTGTGGGAGGTGCATGAGAAACTCTTT	CALWEVHEKLF	TRGV9	.	TRGJ1	19	-1	-1	19
10	1.1088687321194917E-4	TGTGCCTTGTGGGAGGTGCAAAGGGAACTCTTT	CALWEVQRELF	TRGV9	.	TRGJ1	19	-1	-1	25
10	1.1088687321194917E-4	TGTGCCACCTGGGTGAGGGATAAGAAACTCTTT	CATWVRDKKLF	TRGV4	.	TRGJ1	12	-1	-1	19
10	1.1088687321194917E-4	TGTGCCACCTGGGATGAGTATAAGAAACTCTTT	CATWDEYKKLF	TRGV8	.	TRGJ1	14	-1	-1	18
10	1.1088687321194917E-4	TGTGCCACCTGGAATTATTATAAGAAACTCTTT	CATWNYYKKLF	TRGV8	.	TRGJ1	14	-1	-1	11
10	1.1088687321194917E-4	TGTGCCACCCTCCCTTATTATAAGAAACTCTTT	CATLPYYKKLF	TRGV8	.	TRGJ1	8	-1	-1	14
10	1.1088687321194917E-4	TGTGCCACCCAATATTATTATAAGAAACTCTTT	CATQYYYKKLF	TRGV2	.	TRGJ1	8	-1	-1	13
10	1.1088687321194917E-4	TGTGCCACCGGTTTTTTGGATAAGAAACTCTTT	CATGFLDKKLF	TRGV3	.	TRGJ1	8	-1	-1	19
10	1.1088687321194917E-4	TGTGCCACCGGGAGCTATTATAAGAAACTCTTT	CATGSYYKKLF	TRGV2	.	TRGJ2	12	-1	-1	15
10	1.1088687321194917E-4	TGTGCCTTGGGGAATTATAAGAAACTCTTT	CALGNYKKLF	TRGV9	.	TRGJ1	12	-1	-1	13
10	1.1088687321194917E-4	TGTGCCCCACGTTTTTATAAGAAACTCTTT	CAPRFYKKLF	TRGV9	.	TRGJ1	5	-1	-1	11
10	1.1088687321194917E-4	TGTGCCACCTGGGGGGCTAAGAAACTCTTT	CATWGAKKLF	TRGV8	.	TRGJ1	12	-1	-1	17
10	1.1088687321194917E-4	TGTGCCACCTGGGATGCTAAGAAACTCTTT	CATWDAKKLF	TRGV8	.	TRGJ1	14	-1	-1	17
10	1.1088687321194917E-4	TGTGCCTTTAAGGAGAAGAAACTCTTT	CAFKEKKLF	TRGV9	.	TRGJ1	7	-1	-1	15
10	1.1088687321194917E-4	TGTGCCTTGTGGGATAGGAAACTCTTT	CALWDRKLF	TRGV9	.	TRGJ1	13	-1	-1	13
10	1.1088687321194917E-4	TGTGCCTTGTGGGAGGTGCACCTCTTT	CALWEVHLF	TRGV9	.	TRGJ1	23	-1	-1	21
10	1.1088687321194917E-4	TGTGCCTTGAGTTATAAGAAACTCTTT	CALSYKKLF	TRGV9	.	TRGJ1	8	-1	-1	11
10	1.1088687321194917E-4	TGTGCCACCTGGGAGGGGAAACTCTTT	CATWEGKLF	TRGV8	.	TRGJ1	13	-1	-1	17
10	1.1088687321194917E-4	TGTGCCTGCTTGCGGAAACTCTTT	CACLRKLF	TRGV9	.	TRGJ1	6	-1	-1	14
9	9.979818589075426E-5	TGTGCTGCGTGGGATTATCGCCTCGAGGCCCCTCAAGGATTTTATTATAAGAAACTCTTT	CAAWDYRLEAPQGFYYKKLF	TRGV10	.	TRGJ1	16	-1	-1	41
9	9.979818589075426E-5	TGTGCCTTGTGGGAGGTGCAAATGACTCTTCGACGGGAGTCCCGCCTACCTAAACTCTTT	CALWEVQMTLRRESRLPKLF	TRGV9	.	TRGJ1	19	-1	-1	51
9	9.979818589075426E-5	TGTGCCTTGTGGGAGGTGCTGTTGGAACGCAGCCCCAATTATAAGAAACTCTTT	CALWEVLLERSPNYKKLF	TRGV9	.	TRGJ1	18	-1	-1	37
9	9.979818589075426E-5	TGTGCCTTGTGGGAGGTGCAATTCCATTTTCCTTTTTGTTATAAGAAACTCTTT	CALWEVQFHFPFCYKKLF	TRGV9	.	TRGJ1	19	-1	-1	35
9	9.979818589075426E-5	TGTGCTGCGTGGGTATCCCAAGATCCCGAACATTATTATAAGAAACTCTTT	CAAWVSQDPEHYYKKLF	TRGV10	.	TRGJ1	12	-1	-1	31
9	9.979818589075426E-5	TGTGCTGCGTGGGATTGGGGGGGATATACCACTGGTTGGTTCAAGATATTT	CAAWDWGGYTTGWFKIF	TRGV10	.	TRGJP1	15	-1	-1	20
9	9.979818589075426E-5	TGTGCCTTGTGGGAGGTGCGGCCCCAGTTGGGCAAAAAAATCAAGGTATTT	CALWEVRPQLGKKIKVF	TRGV9	.	TRGJP	18	-1	-1	25
9	9.979818589075426E-5	TGTGCCTTGTGGGAGGTGCATAGCAATACCACTGGTTGGTTCAAGATATTT	CALWEVHSNTTGWFKIF	TRGV9	.	TRGJP1	19	-1	-1	25
9	9.979818589075426E-5	TGTGCCTTGTGGGAGGTGGGAGGGTCTTTCCGCGCTTATAAGAAACTCTTT	CALWEVGGSFRAYKKLF	TRGV9	.	TRGJ1	17	-1	-1	35
9	9.979818589075426E-5	TGTGCCTTGTGGGAGGCGCAAGATACGTTGGGCAAAAAAATCAAGGTATTT	CALWEAQDTLGKKIKVF	TRGV9	.	TRGJP	19	-1	-1	26
9	9.979818589075426E-5	TGTGCCACCTGGGACAGTCGGGAGCCAGAGCGATATTATAAGAAACTCTTT	CATWDSREPERYYKKLF	TRGV3	.	TRGJ1	16	-1	-1	33
9	9.979818589075426E-5	TGTGCCTTGTGGGAGCACGATGTCCCTAATTATTATAAGAAACTCTTT	CALWEHDVPNYYKKLF	TRGV9	.	TRGJ2	14	-1	-1	27
9	9.979818589075426E-5	TGTGCCTTGTGGGAGGTCCCCTTAAGTAGTGATTGGATCAAGACGTTT	CALWEVPLSSDWIKTF	TRGV9	.	TRGJP2	16	-1	-1	24
9	9.979818589075426E-5	TGTGCCTTGTGGGAGGTCGGAGAGTTGGGCAAAAAAATCAAGGTATTT	CALWEVGELGKKIKVF	TRGV9	.	TRGJP	16	-1	-1	20
9	9.979818589075426E-5	TGTGCCTTGTGGGAGGTGCCCCCGCACCTTTATTATAAGAAACTCTTT	CALWEVPPHLYYKKLF	TRGV9	.	TRGJ1	21	-1	-1	29
9	9.979818589075426E-5	TGTGCCTTGTGGGAGGTGCAATACTTTTTGATGGGAAAGAAACTCTTT	CALWEVQYFLMGKKLF	TRGV9	.	TRGJ1	19	-1	-1	36
9	9.979818589075426E-5	TGTGCCTTGTGGGAACGAGGGATGATGGGCAAAAAAATCAAGGTATTT	CALWERGMMGKKIKVF	TRGV9	.	TRGJP	13	-1	-1	25
9	9.979818589075426E-5	TGTGCCACCTGGGACGGCGTTTATAGTAGTGATTGGATCAAGACGTTT	CATWDGVYSSDWIKTF	TRGV2	.	TRGJP2	16	-1	-1	21
9	9.979818589075426E-5	TGTGCCACCTGGGACGGGTCTCCTGAATTGTGTTATAAGAAACTCTTT	CATWDGSPELCYKKLF	TRGV2	.	TRGJ1	17	-1	-1	32
9	9.979818589075426E-5	TGTGCCACCTGGGACGGGCCGGATTGGAATTATTATAAGAAACTCTTT	CATWDGPDWNYYKKLF	TRGV2	.	TRGJ1	19	-1	-1	22
9	9.979818589075426E-5	TGTGCCACCTGGGACGGGCAGGAGAGTAGTGATTGGATCAAGACGTTT	CATWDGQESSDWIKTF	TRGV2	.	TRGJP2	18	-1	-1	24
9	9.979818589075426E-5	TGTGCCACCTGGGACGGACCAAATACCACTGGTTGGTTCAAGATATTT	CATWDGPNTTGWFKIF	TRGV2	.	TRGJP1	19	-1	-1	22
9	9.979818589075426E-5	TGTGCCACCTGGGACAGCCCTTTCTCTTATTATTATAAGAAACTCTTT	CATWDSPFSYYYKKLF	TRGV3	.	TRGJ1	23	-1	-1	28
9	9.979818589075426E-5	TGTGCCACCTGGGACAGGCAGAGGACCACTGGTTGGTTCAAGATATTT	CATWDRQRTTGWFKIF	TRGV3	.	TRGJP1	18	-1	-1	24
9	9.979818589075426E-5	TGTGCTGCGTGGGATTATTGTCACCCTGGTTGGTTCAAGATATTT	CAAWDYCHPGWFKIF	TRGV10	.	TRGJP1	16	-1	-1	22
9	9.979818589075426E-5	TGTGCCTTGTGCTCAGTAGCGGGTGATTATTATAAGAAACTCTTT	CALCSVAGDYYKKLF	TRGV9	.	TRGJ1	10	-1	-1	25
9	9.979818589075426E-5	TGTGCCTTGTGGGAGCCGTATACCACTGGTTGGTTCAAGATATTT	CALWEPYTTGWFKIF	TRGV9	.	TRGJP1	14	-1	-1	18
9	9.979818589075426E-5	TGTGCCTTGTGGGAGGTGCTCTCTGGTTATTATAAGAAACTCTTT	CALWEVLSGYYKKLF	TRGV9	.	TRGJ1	18	-1	-1	26
9	9.979818589075426E-5	TGTGCCTTGTGGGAGGTGCTGACCACTGGTTGGTTCAAGATATTT	CALWEVLTTGWFKIF	TRGV9	.	TRGJP1	18	-1	-1	21
9	9.979818589075426E-5	TGTGCCTTGTGGGAGGTGCACACCCTCTATGTTAAGAAACTCTTT	CALWEVHTLYVKKLF	TRGV9	.	TRGJ1	20	-1	-1	32
9	9.979818589075426E-5	TGTGCCTTGTGGGAGGTGAGTTCGGCCAAGAAAATCAAGGTATTT	CALWEVSSAKKIKVF	TRGV9	.	TRGJP	17	-1	-1	17
9	9.979818589075426E-5	TGTGCCTTGTGGGAGGCTCGGGGGGGATATTATAAGAAACTCTTT	CALWEARGGYYKKLF	TRGV9	.	TRGJ1	15	-1	-1	27
9	9.979818589075426E-5	TGTGCCTTGTGGGAGGGGCTGCAGTATTATTATAAGAAACTCTTT	CALWEGLQYYYKKLF	TRGV9	.	TRGJ1	18	-1	-1	25
9	9.979818589075426E-5	TGTGCCACCTGGGCCCCCACTGGGGATTATTATAAGAAACTCTTT	CATWAPTGDYYKKLF	TRGV8	.	TRGJ1	12	-1	-1	25
9	9.979818589075426E-5	TGTGCCACCTGGGCCACTGGGAGTAGTGATTGGATCAAGACGTTT	CATWATGSSDWIKTF	TRGV8	.	TRGJP2	12	-1	-1	21
9	9.979818589075426E-5	TGTGCCACCTGGGATCCTGCCGTTTATTATTATAAGAAACTCTTT	CATWDPAVYYYKKLF	TRGV8	.	TRGJ1	14	-1	-1	25
9	9.979818589075426E-5	TGTGCCACCTGGGACGTTTTGGATGTAAATTATAAGAAACTCTTT	CATWDVLDVNYKKLF	TRGV2	.	TRGJ1	15	-1	-1	28
9	9.979818589075426E-5	TGTGCCACCTGGGACGGTGGGGGATATTATTATAAGAAACTCTTT	CATWDGGGYYYKKLF	TRGV2	.	TRGJ1	16	-1	-1	25
9	9.979818589075426E-5	TGTGCCACCTGGGACAGGTTCCCAACTGGTTGGTTCAAGATATTT	CATWDRFPTGWFKIF	TRGV3	.	TRGJP1	17	-1	-1	24
9	9.979818589075426E-5	TGTGCCACCTGGGACAGGCCGGGTTGTTATTATAAGAAACTCTTT	CATWDRPGCYYKKLF	TRGV3	.	TRGJ1	19	-1	-1	26
9	9.979818589075426E-5	TGTGCCACCTGGGACAGGGCGGGTGGTTATTATAAGAAACTCTTT	CATWDRAGGYYKKLF	TRGV3	.	TRGJ1	17	-1	-1	26
9	9.979818589075426E-5	TGTGCCACCTGGGACAACTATACCACTGGTTGGTTCAAGATATTT	CATWDNYTTGWFKIF	TRGV2	.	TRGJP1	14	-1	-1	18
9	9.979818589075426E-5	TGTGCCACCGTTTCTGACTGGAGTAGTGATTGGATCAAGACGTTT	CATVSDWSSDWIKTF	TRGV2	.	TRGJP2	8	-1	-1	21
9	9.979818589075426E-5	TGTGCTGCGTGGCCCAACCGAAATTATTATAAGAAACTCTTT	CAAWPNRNYYKKLF	TRGV10	.	TRGJ1	11	-1	-1	21
9	9.979818589075426E-5	TGTGCTGCGTGGGATTTAGGCACTGGTTGGTTCAAGATATTT	CAAWDLGTGWFKIF	TRGV10	.	TRGJP1	15	-1	-1	8
9	9.979818589075426E-5	TGTGCTGCGTGGGATCTGTCCTTTTATTATAAGAAACTCTTT	CAAWDLSFYYKKLF	TRGV10	.	TRGJ1	14	-1	-1	23
9	9.979818589075426E-5	TGTGCTGCGTGGATATATACCACTGGTTGGTTCAAGATATTT	CAAWIYTTGWFKIF	TRGV10	.	TRGJP1	11	-1	-1	8
9	9.979818589075426E-5	TGTGCCTTGTGGCAAGAGTTGGGCAAAAAAATCAAGGTATTT	CALWQELGKKIKVF	TRGV9	.	TRGJP	11	-1	-1	10
9	9.979818589075426E-5	TGTGCCTTGTGGGAGGTGCCGGTTTATTATAAGAAACTCTTT	CALWEVPVYYKKLF	TRGV9	.	TRGJ1	18	-1	-1	23
9	9.979818589075426E-5	TGTGCCTTGTGGGAGGTGCGCTTCTACTCAAAGAAACTCTTT	CALWEVRFYSKKLF	TRGV9	.	TRGJ1	18	-1	-1	30
9	9.979818589075426E-5	TGTGCCTTGTGGGAGGCGTCGTCATATTATAAGAAACTCTTT	CALWEASSYYKKLF	TRGV9	.	TRGJ1	15	-1	-1	24
9	9.979818589075426E-5	TGTGCCTTGTGGGAGGCATCGAATTATTATAAGAAACTCTTT	CALWEASNYYKKLF	TRGV9	.	TRGJ1	15	-1	-1	18
9	9.979818589075426E-5	TGTGCCTTGTGGGAGGAGGTCCTAAGTCCTAAGAAACTCTTT	CALWEEVLSPKKLF	TRGV9	.	TRGJ1	15	-1	-1	29
9	9.979818589075426E-5	TGTGCCTTGCGGGAGGCGGGTAGTGATTGGATCAAGACGTTT	CALREAGSDWIKTF	TRGV9	.	TRGJP2	15	-1	-1	19
9	9.979818589075426E-5	TGTGCCGCCCACGCGGGTAGTAGTGATTGGATCAAGACGTTT	CAAHAGSSDWIKTF	TRGV3	.	TRGJP2	8	-1	-1	17
9	9.979818589075426E-5	TGTGCCACCTGGCGATATAGTAGTGATTGGATCAAGACGTTT	CATWRYSSDWIKTF	TRGV2	.	TRGJP2	11	-1	-1	14
9	9.979818589075426E-5	TGTGCCACCTGGGCCAATACCACTGGTTGGTTCAAGATATTT	CATWANTTGWFKIF	TRGV2	.	TRGJP1	12	-1	-1	16
9	9.979818589075426E-5	TGTGCCACCTGGGATTTCGATCCTTATTATAAGAAACTCTTT	CATWDFDPYYKKLF	TRGV8	.	TRGJ1	14	-1	-1	23
9	9.979818589075426E-5	TGTGCCACCTGGGATGGGCCCCCTTATTATAAGAAACTCTTT	CATWDGPPYYKKLF	TRGV4	.	TRGJ1	20	-1	-1	23
9	9.979818589075426E-5	TGTGCCACCTGGGATGGGCAAGTCTATTATAAGAAACTCTTT	CATWDGQVYYKKLF	TRGV4	.	TRGJ1	18	-1	-1	24
9	9.979818589075426E-5	TGTGCCACCTGGGATAGTAAGGCTTATTATAAGAAACTCTTT	CATWDSKAYYKKLF	TRGV8	.	TRGJ1	16	-1	-1	23
9	9.979818589075426E-5	TGTGCCACCTGGGATAGGCAAACTTATTATAAGAAACTCTTT	CATWDRQTYYKKLF	TRGV8	.	TRGJ1	18	-1	-1	23
9	9.979818589075426E-5	TGTGCCACCTGGGACTTACGAAGGAGTTATAAGAAACTCTTT	CATWDLRRSYKKLF	TRGV2	.	TRGJ1	14	-1	-1	26
9	9.979818589075426E-5	TGTGCCACCTGGGACGGGCCGGGCTATTATAAGAAACTCTTT	CATWDGPGYYKKLF	TRGV2	.	TRGJ1	19	-1	-1	24
9	9.979818589075426E-5	TGTGCCACCTGGGACGGGCAAGGAGGTTGGTTCAAGATATTT	CATWDGQGGWFKIF	TRGV2	.	TRGJP1	18	-1	-1	24
9	9.979818589075426E-5	TGTGCCACCTGGGACGGAGACTTCTATTATAAGAAACTCTTT	CATWDGDFYYKKLF	TRGV2	.	TRGJ1	16	-1	-1	24
9	9.979818589075426E-5	TGTGCCACCTGGGACACGACCACTGGTTGGTTCAAGATATTT	CATWDTTTGWFKIF	TRGV3	.	TRGJP1	15	-1	-1	18
9	9.979818589075426E-5	TGTGCCACCTGGGACAGGCCCAATTATTATAAGAAACTCTTT	CATWDRPNYYKKLF	TRGV5	.	TRGJ1	19	-1	-1	21
9	9.979818589075426E-5	TGTGCCACCTGGGACAGGCCAGGGTATTATAAGAAACTCTTT	CATWDRPGYYKKLF	TRGV7	.	TRGJ1	19	-1	-1	24
9	9.979818589075426E-5	TGTGCCACCTGGGACAACCCCATTTATTATAAGAAACTCTTT	CATWDNPIYYKKLF	TRGV2	.	TRGJ1	14	-1	-1	23
9	9.979818589075426E-5	TGTGCCTTGTGGGAGGTGTTCGGTTGGTTCAAGATATTT	CALWEVFGWFKIF	TRGV9	.	TRGJP1	17	-1	-1	21
9	9.979818589075426E-5	TGTGCCTTGTGGGAGGTGCATAATTATAAGAAACTCTTT	CALWEVHNYKKLF	TRGV9	.	TRGJ1	19	-1	-1	19
9	9.979818589075426E-5	TGTGCCTTGTGGGAGGTGGGTTATTATAAGAAACTCTTT	CALWEVGYYKKLF	TRGV9	.	TRGJ1	17	-1	-1	20
9	9.979818589075426E-5	TGTGCCTTGTGGGAGGTGGGTGATTATAAGAAACTCTTT	CALWEVGDYKKLF	TRGV9	.	TRGJ1	17	-1	-1	22
9	9.979818589075426E-5	TGTGCCTTGTGGGAGGTGATAGGGTATAAGAAACTCTTT	CALWEVIGYKKLF	TRGV9	.	TRGJ1	17	-1	-1	24
9	9.979818589075426E-5	TGTGCCTTGTGGGAGGTGAAGGATTATAAGAAACTCTTT	CALWEVKDYKKLF	TRGV9	.	TRGJ1	17	-1	-1	22
9	9.979818589075426E-5	TGTGCCTTGTGGGAGGACCCCTGCCATAAGAAACTCTTT	CALWEDPCHKKLF	TRGV9	.	TRGJ1	29	-1	-1	25
9	9.979818589075426E-5	TGTGCCACCTGGGTTACCACTGGTTGGTTCAAGATATTT	CATWVTTGWFKIF	TRGV8	.	TRGJP1	15	-1	-1	14
9	9.979818589075426E-5	TGTGCCACCTGGGGCTTTAATTATTATAAGAAACTCTTT	CATWGFNYYKKLF	TRGV2	.	TRGJ1	12	-1	-1	18
9	9.979818589075426E-5	TGTGCCACCTGGGGGAAGAATTATTATAAGAAACTCTTT	CATWGKNYYKKLF	TRGV8	.	TRGJ1	12	-1	-1	17
9	9.979818589075426E-5	TGTGCCACCTGGGATTTTTTTGGTTGGTTCAAGATATTT	CATWDFFGWFKIF	TRGV8	.	TRGJP1	14	-1	-1	20
9	9.979818589075426E-5	TGTGCCACCTGGGATGGTAATTATTATAAGAAACTCTTT	CATWDGNYYKKLF	TRGV8	.	TRGJ1	14	-1	-1	18
9	9.979818589075426E-5	TGTGCCACCTGGGATGGGCTGTTCGGAAAGAAACTCTTT	CATWDGLFGKKLF	TRGV4	.	TRGJ1	18	-1	-1	27
9	9.979818589075426E-5	TGTGCCACCTGGGATAGTATCAGTTGGTTCAAGATATTT	CATWDSISWFKIF	TRGV8	.	TRGJP1	16	-1	-1	22
9	9.979818589075426E-5	TGTGCCACCTGGGATAGTAGGTATTATAAGAAACTCTTT	CATWDSRYYKKLF	TRGV8	.	TRGJ1	16	-1	-1	21
9	9.979818589075426E-5	TGTGCCACCTGGGATAGCCGTGATTGGATCAAGACGTTT	CATWDSRDWIKTF	TRGV8	.	TRGJP2	16	-1	-1	13
9	9.979818589075426E-5	TGTGCCACCTGGGATAAAAATTATTATAAGAAACTCTTT	CATWDKNYYKKLF	TRGV8	.	TRGJ1	15	-1	-1	18
9	9.979818589075426E-5	TGTGCCACCTGGGACTTGAATTATTATAAGAAACTCTTT	CATWDLNYYKKLF	TRGV8	.	TRGJ1	13	-1	-1	17
9	9.979818589075426E-5	TGTGCCACCTGGGACGGGGGGGAGTATAAGAAACTCTTT	CATWDGGEYKKLF	TRGV2	.	TRGJ1	17	-1	-1	24
9	9.979818589075426E-5	TGTGCCACCTGGGACGACTATTATTATAAGAAACTCTTT	CATWDDYYYKKLF	TRGV2	.	TRGJ1	15	-1	-1	19
9	9.979818589075426E-5	TGTGCCACCTGGGACGAGTATTATTATAAGAAACTCTTT	CATWDEYYYKKLF	TRGV2	.	TRGJ1	15	-1	-1	19
9	9.979818589075426E-5	TGTGCCACCTGGGACAGCCCGGGTTATAAGAAACTCTTT	CATWDSPGYKKLF	TRGV3	.	TRGJ1	19	-1	-1	23
9	9.979818589075426E-5	TGTGCCACCTGGGACAGGCGCGGGTATAAGAAACTCTTT	CATWDRRGYKKLF	TRGV7	.	TRGJ1	18	-1	-1	24
9	9.979818589075426E-5	TGTGCCACCTGGACGTGGAATTATTATAAGAAACTCTTT	CATWTWNYYKKLF	TRGV4	.	TRGJ1	11	-1	-1	17
9	9.979818589075426E-5	TGTGCCACCTGGACATCGAATTATTATAAGAAACTCTTT	CATWTSNYYKKLF	TRGV5	.	TRGJ1	14	-1	-1	15
9	9.979818589075426E-5	TGTGCTGCGTGGGTCCCTTATTATAAGAAACTCTTT	CAAWVPYYKKLF	TRGV10	.	TRGJ1	12	-1	-1	17
9	9.979818589075426E-5	TGTGCTGCGTGGGATTCTGTTTATAAGAAACTCTTT	CAAWDSVYKKLF	TRGV10	.	TRGJ1	15	-1	-1	20
9	9.979818589075426E-5	TGTGCTGCGTGGGATTATTTGTGGAAGAAACTCTTT	CAAWDYLWKKLF	TRGV10	.	TRGJ1	16	-1	-1	24
9	9.979818589075426E-5	TGTGCTGCGTGGGAATCCCGTTGGTTCAAGATATTT	CAAWESRWFKIF	TRGV10	.	TRGJP1	13	-1	-1	19
9	9.979818589075426E-5	TGTGCCTTGTCCCCCCTCTGTTATAAGAAACTCTTT	CALSPLCYKKLF	TRGV9	.	TRGJ1	9	-1	-1	20
9	9.979818589075426E-5	TGTGCCTTGTGGGAGCCCTGGTATAAGAAACTCTTT	CALWEPWYKKLF	TRGV9	.	TRGJ1	14	-1	-1	21
9	9.979818589075426E-5	TGTGCCTTGTGGGAGCCCCTCTATAAGAAACTCTTT	CALWEPLYKKLF	TRGV9	.	TRGJ1	14	-1	-1	21
9	9.979818589075426E-5	TGTGCCTTGTGGGAGGTTGATTATAAGAAACTCTTT	CALWEVDYKKLF	TRGV9	.	TRGJ1	16	-1	-1	19
9	9.979818589075426E-5	TGTGCCTTGTGGGAGGTGCTATTTGAGAAACTCTTT	CALWEVLFEKLF	TRGV9	.	TRGJ1	18	-1	-1	19
9	9.979818589075426E-5	TGTGCCTTGTGGGAGGTGGTAAATAAGAAACTCTTT	CALWEVVNKKLF	TRGV9	.	TRGJ1	17	-1	-1	22
9	9.979818589075426E-5	TGTGCCTTGTGGGAGGTGAGGTATAAGAAACTCTTT	CALWEVRYKKLF	TRGV9	.	TRGJ1	17	-1	-1	21
9	9.979818589075426E-5	TGTGCCTTGTGGGAGGGAGGGTTTAAGAAACTCTTT	CALWEGGFKKLF	TRGV9	.	TRGJ1	15	-1	-1	23
9	9.979818589075426E-5	TGTGCCTTGTGGGAAACTACCCATAAGAAACTCTTT	CALWETTHKKLF	TRGV9	.	TRGJ1	13	-1	-1	22
9	9.979818589075426E-5	TGTGCCTTGGGGCGTGATGGGTATAAGAAACTCTTT	CALGRDGYKKLF	TRGV9	.	TRGJ1	11	-1	-1	21
9	9.979818589075426E-5	TGTGCCACCTGGGATTGTGGTTGGTTCAAGATATTT	CATWDCGWFKIF	TRGV4	.	TRGJP1	14	-1	-1	17
9	9.979818589075426E-5	TGTGCCACCTGGGATGCAGGATATAAGAAACTCTTT	CATWDAGYKKLF	TRGV4	.	TRGJ1	15	-1	-1	21
9	9.979818589075426E-5	TGTGCCACCTGGGATGGAAACTATAAGAAACTCTTT	CATWDGNYKKLF	TRGV4	.	TRGJ1	16	-1	-1	21
9	9.979818589075426E-5	TGTGCCACCTGGGATGATGGTTATAAGAAACTCTTT	CATWDDGYKKLF	TRGV8	.	TRGJ1	14	-1	-1	20
9	9.979818589075426E-5	TGTGCCACCTGGGATAGGCTGGATAAGAAACTCTTT	CATWDRLDKKLF	TRGV8	.	TRGJ1	18	-1	-1	22
9	9.979818589075426E-5	TGTGCCACCTGGGACGGGCAGTATAAGAAACTCTTT	CATWDGQYKKLF	TRGV2	.	TRGJ1	18	-1	-1	21
9	9.979818589075426E-5	TGTGCCACCTGGGACGAGGACCATAAGAAACTCTTT	CATWDEDHKKLF	TRGV4	.	TRGJ1	23	-1	-1	22
9	9.979818589075426E-5	TGTGCCACCTGGGACAGAGAAGGTAAGAAACTCTTT	CATWDREGKKLF	TRGV7	.	TRGJ1	16	-1	-1	23
9	9.979818589075426E-5	TGTGCCACCTGGGAAGGGGATTATAAGAAACTCTTT	CATWEGDYKKLF	TRGV2	.	TRGJ1	17	-1	-1	19
9	9.979818589075426E-5	TGTGCCACCGGTGCTGATGGTTGGTTCAAGATATTT	CATGADGWFKIF	TRGV8	.	TRGJP1	8	-1	-1	17
[truncated: 3,685 more rows]
