# Supplementary material for: Dissection of the Human T-Cell Receptor γ Gene Repertoire in the Brain and Peripheral Blood Identifies Age- and Alzheimer's Disease-Associated Clonotype Profiles
Source: Front Immunol. 2020 Jan 29;11:12. doi: 10.3389/fimmu.2020.00012 (PMC7025544; doi:10.3389/fimmu.2020.00012)
Supplement: Supplementary file 5 [file Data_Sheet_2.zip › repertoires_corrected_and_decontaminated/A1036.txt]

count	freq	cdr3nt	cdr3aa	v	d	j	VEnd	DStart	DEnd	JStart
7250	0.07027849671872122	TGTGCTGCGTGGGATTGCCCTAAGAAACTCTTT	CAAWDCPKKLF	TRGV10	.	TRGJ2	15	-1	-1	20
6658	0.06453989395217184	TGTGCCACCTGGGACGGCCCGAAGAAACTCTTT	CATWDGPKKLF	TRGV2	.	TRGJ2	20	-1	-1	21
3171	0.030738360426905517	TGTGCCACCTGGGATAGGAAAAGGAATAAGAAACTCTTT	CATWDRKRNKKLF	TRGV8	.	TRGJ2	17	-1	-1	25
3085	0.029904712052035168	TGTGCCTTGTGGGAGGTGCAATATTATAAGAAACTCTTT	CALWEVQYYKKLF	TRGV9	.	TRGJ2	19	-1	-1	21
1529	0.014821492618334448	TGTGCCACCTGGGATACCACTGGTTGGTTCAAGATATTT	CATWDTTGWFKIF	TRGV8	.	TRGJP1	15	-1	-1	13
1459	0.014142941615533002	TGTGCTGCGTGGGATTTGAGTTGGTTCAAGATATTT	CAAWDLSWFKIF	TRGV10	.	TRGJP1	15	-1	-1	19
1255	0.012165450121654502	TGTGCTGCGTGGGATTCCCCCAAAAGACTTTATTATAAGAAACTCTTT	CAAWDSPKRLYYKKLF	TRGV10	.	TRGJ2	15	-1	-1	29
1002	0.009712972925814987	TGTGCCACCTGGGACAGGCGCGATTATAAGAAACTCTTT	CATWDRRDYKKLF	TRGV3	.	TRGJ2	18	-1	-1	22
907	0.008792082279155882	TGTGCTGCGTTACATAAGAAACTCTTT	CAALHKKLF	TRGV10	.	TRGJ2	9	-1	-1	13
871	0.008443113192000853	TGTGCCACCTGGGACGGGCCATCGAATTATTATAAGAAACTCTTT	CATWDGPSNYYKKLF	TRGV2	.	TRGJ2	19	-1	-1	21
758	0.007347738001764232	TGTGCCACCTGGGACAGGCTATTTGATTGGATCAAGACGTTT	CATWDRLFDWIKTF	TRGV3	.	TRGJP2	18	-1	-1	23
704	0.006824284371031688	TGTGCCACCTGGGACACCCCCCTAAATTATTATAAGAAACTCTTT	CATWDTPLNYYKKLF	TRGV8	.	TRGJ2	13	-1	-1	24
667	0.006465621698122353	TGTGCTGCGTGGGATTATTATAAGAAACTCTTT	CAAWDYYKKLF	TRGV10	.	TRGJ2	16	-1	-1	13
664	0.006436540940859433	TGTGCCTTGTGGGAGGTGCTTGGGGTTGATTATAAGAAACTCTTT	CALWEVLGVDYKKLF	TRGV9	.	TRGJ1	18	-1	-1	28
653	0.006329911497562063	TGTGCCTTGTGGGAGGACCCGGAGAAACTCTTT	CALWEDPEKLF	TRGV9	.	TRGJ1	15	-1	-1	22
575	0.005573811808726166	TGTGCCTTGGAGGAGGGGGAGCTCTTT	CALEEGELF	TRGV9	.	TRGJ1	15	-1	-1	21
544	0.005273310650342668	TGTGCCACCTGGGACAGTTATTATAAGAAACTCTTT	CATWDSYYKKLF	TRGV3	.	TRGJ1	16	-1	-1	17
536	0.005195761964308218	TGTGCCTTGTGGGAGGGGAACAAGAAACTCTTT	CALWEGNKKLF	TRGV9	.	TRGJ1	15	-1	-1	21
524	0.005079438935256541	TGTGCCTTGTGGGAGGCAAAAGAGTTGGGCAAAAAAATCAAGGTATTT	CALWEAKELGKKIKVF	TRGV9	.	TRGJP	15	-1	-1	19
476	0.004614146819049834	TGTGCCTTGTGGGAGGTCGGGGAGTTGGGCAAAAAAATCAAGGTATTT	CALWEVGELGKKIKVF	TRGV9	.	TRGJP	16	-1	-1	21
461	0.004468743032735239	TGTGCCTTGTGGAGGTGGAGGAAACTCTTT	CALWRWRKLF	TRGV9	.	TRGJ2	16	-1	-1	20
459	0.004449355861226626	TGTGCCACCTGGGACGGGCCGTGTGATTGGATCAAGACGTTT	CATWDGPCDWIKTF	TRGV2	.	TRGJP2	19	-1	-1	22
386	0.003741724101162261	TGTGCTGCGTGGGATTGGTACTATTATAAGAAACTCTTT	CAAWDWYYYKKLF	TRGV10	.	TRGJ2	15	-1	-1	21
386	0.003741724101162261	TGTGCTGCGTGGGATACCACTGGTTGGTTCAAGATATTT	CAAWDTTGWFKIF	TRGV10	.	TRGJP1	14	-1	-1	13
359	0.0034799972857959887	TGTGCCTTGTGGGATAAGAAACTCTTT	CALWDKKLF	TRGV9	.	TRGJ2	13	-1	-1	13
358	0.0034703037000416823	TGTGCCTTGTGGGGGCGGAAACTCTTT	CALWGRKLF	TRGV9	.	TRGJ2	12	-1	-1	17
345	0.0033442870852356996	TGTGCCTTGTGGGAGGTGCACTATTCTTATAAGAAACTCTTT	CALWEVHYSYKKLF	TRGV9	.	TRGJ2	20	-1	-1	22
339	0.0032861255707098613	TGTGCCACCTGGGCCCCCAGCAGACTCTTT	CATWAPSRLF	TRGV2	.	TRGJ1	12	-1	-1	23
329	0.0031891897131667976	TGTGCCACCTGGGAGAAACTCTTT	CATWEKLF	TRGV2	.	TRGJ2	13	-1	-1	13
314	0.003043785926852202	TGTGCCCCTGACTACAAGAAACTCTTT	CAPDYKKLF	TRGV9	.	TRGJ1	5	-1	-1	12
287	0.00278205911148593	TGTGCCTTGTGGGAGGAGCTCTATAAGAAACTCTTT	CALWEELYKKLF	TRGV9	.	TRGJ2	18	-1	-1	21
263	0.002549413053382577	TGTGCCTTGTGGGAGGTGAATTATTATAAGAAACTCTTT	CALWEVNYYKKLF	TRGV9	.	TRGJ1	17	-1	-1	17
262	0.0025397194676282705	TGTGCCACCTGGGACAGGCTCCCCGATTATTATAAGAAACTCTTT	CATWDRLPDYYKKLF	TRGV7	.	TRGJ1	18	-1	-1	25
256	0.002481557953102432	TGTGCTGCGTGGGATTATAAGAAACTCTTT	CAAWDYKKLF	TRGV10	.	TRGJ1	16	-1	-1	13
254	0.0024621707815938192	TGTGCCTTGTGGGAGTTGCAAGAGTTGGGCAAAAAAATCAAGGTATTT	CALWELQELGKKIKVF	TRGV9	.	TRGJP	19	-1	-1	17
242	0.002345847752542143	TGTGCCTTGTGGGAGGGACAAGAGTTGGGCAAAAAAATCAAGGTATTT	CALWEGQELGKKIKVF	TRGV9	.	TRGJP	15	-1	-1	14
242	0.002345847752542143	TGTGCCACCTGGGATAGCCCGAATTATTATAAGAAACTCTTT	CATWDSPNYYKKLF	TRGV8	.	TRGJ1	19	-1	-1	19
239	0.0023167669952792237	TGTGCCTTGTGGGAGGTGCGGTATAAGAAACTCTTT	CALWEVRYKKLF	TRGV9	.	TRGJ2	18	-1	-1	21
233	0.0022586054807533854	TGTGCCTTGTGGGAGGTACGGCTCTTT	CALWEVRLF	TRGV9	.	TRGJ1	16	-1	-1	21
229	0.00221983113773616	TGTGCCACCTGGGAAGATAGTAGTGATTGGATCAAGACGTTT	CATWEDSSDWIKTF	TRGV2	.	TRGJP2	13	-1	-1	16
215	0.002084120937175871	TGTGCTGCGCACTTGGGGTATAAGAAACTCTTT	CAAHLGYKKLF	TRGV10	.	TRGJ1	8	-1	-1	18
211	0.0020453465941586454	TGTGCTGCGTGGGATTACGGGGGTAGTAGTGATTGGATCAAGACGTTT	CAAWDYGGSSDWIKTF	TRGV10	.	TRGJP2	18	-1	-1	23
211	0.0020453465941586454	TGTGCCACCTGGGACGGGCCGAGTAGTGATTGGATCAAGACGTTT	CATWDGPSSDWIKTF	TRGV2	.	TRGJP2	19	-1	-1	21
200	0.001938717150861275	TGTGCTGCGTGGGACCATAAGAAACTCTTT	CAAWDHKKLF	TRGV10	.	TRGJ1	13	-1	-1	16
196	0.0018999428078440496	TGTGCCTTGTGGGAGGTGGGTTATTATAAGAAACTCTTT	CALWEVGYYKKLF	TRGV9	.	TRGJ2	17	-1	-1	20
193	0.0018708620505811305	TGTGCCACCTGGGACGGGCCTACCGATTGGATCAAGACGTTT	CATWDGPTDWIKTF	TRGV2	.	TRGJP2	19	-1	-1	24
192	0.001861168464826824	TGTGCCTTGTGGGAGGGAGTGGAGTTGGGCAAAAAAATCAAGGTATTT	CALWEGVELGKKIKVF	TRGV9	.	TRGJP	15	-1	-1	21
190	0.0018417812933182113	TGTGCTGCGTGGCCCAATAAGAAACTCTTT	CAAWPNKKLF	TRGV10	.	TRGJ1	11	-1	-1	16
189	0.0018320877075639049	TGTGCTGCGTGGGGACTTTATTATAAGAAACTCTTT	CAAWGLYYKKLF	TRGV10	.	TRGJ2	12	-1	-1	17
185	0.0017933133645466795	TGTGCCTTGTGGGAGGATTATTATAAGAAACTCTTT	CALWEDYYKKLF	TRGV9	.	TRGJ2	15	-1	-1	16
182	0.0017642326072837603	TGTGCCTTGTGGGAGGTGCATTTCGAGAAACTCTTT	CALWEVHFEKLF	TRGV9	.	TRGJ1	19	-1	-1	25
181	0.001754539021529454	TGTGCTGCGTGGGTTAACTTTTATTATAAGAAACTCTTT	CAAWVNFYYKKLF	TRGV10	.	TRGJ1	15	-1	-1	20
174	0.0016866839212493093	TGTGCCACCTGGGACGGGCTTCGGGAGAAACTCTTT	CATWDGLREKLF	TRGV2	.	TRGJ1	18	-1	-1	25
168	0.0016285224067234712	TGTGCCACCTGGGGATATAAGAAACTCTTT	CATWGYKKLF	TRGV8	.	TRGJ1	16	-1	-1	15
165	0.001599441649460552	TGTGCCACCTGGGACGAGGTGAAACTCTTT	CATWDEVKLF	TRGV7	.	TRGJ1	18	-1	-1	20
163	0.001580054477951939	TGTGCTGCGTGGGACCCTCAGCAGAATAAGAAACTCTTT	CAAWDPQQNKKLF	TRGV10	.	TRGJ1	13	-1	-1	25
163	0.001580054477951939	TGTGCCTTGTGGGAGAACCATTATAAGAAACTCTTT	CALWENHYKKLF	TRGV9	.	TRGJ1	14	-1	-1	19
159	0.0015412801349347137	TGTGCCTTGTGGGAGGATTATAAGAAACTCTTT	CALWEDYKKLF	TRGV9	.	TRGJ1	15	-1	-1	16
154	0.0014928122061631818	TGTGCCTTGTGGGAGTTCCGAGAGTTGGGCAAAAAAATCAAGGTATTT	CALWEFRELGKKIKVF	TRGV9	.	TRGJP	14	-1	-1	20
154	0.0014928122061631818	TGTGCCTTGTGGAGACCGCAAGAGTTGGGCAAAAAAATCAAGGTATTT	CALWRPQELGKKIKVF	TRGV9	.	TRGJP	11	-1	-1	17
152	0.0014734250346545691	TGTGCCACCTGGGACGGGGGGTTTGGGGAACTCTTT	CATWDGGFGELF	TRGV2	.	TRGJ1	17	-1	-1	28
144	0.0013958763486201181	TGTGCTGCGTGGGACGACCCTAAGAAACTCTTT	CAAWDDPKKLF	TRGV10	.	TRGJ1	13	-1	-1	20
140	0.0013571020056028925	TGTGCCTTGTGGGAGGGGAATTATTATAAGAAACTCTTT	CALWEGNYYKKLF	TRGV9	.	TRGJ1	15	-1	-1	17
140	0.0013571020056028925	TGTGCCTTGTGGGAGGTCCTTTATAAGAAACTCTTT	CALWEVLYKKLF	TRGV9	.	TRGJ1	16	-1	-1	20
139	0.0013474084198485863	TGTGCCTTGTGGCTTTGTCTTAAGAAACTCTTT	CALWLCLKKLF	TRGV9	.	TRGJ1	11	-1	-1	20
138	0.0013377148340942798	TGTGCCTTGTGGGAGGTGAGCAAGAAACTCTTT	CALWEVSKKLF	TRGV9	.	TRGJ1	17	-1	-1	21
130	0.0012601661480598288	TGTGCCTTGTGGGAGGAGTGTTACGAGAAACTCTTT	CALWEECYEKLF	TRGV9	.	TRGJ2	15	-1	-1	25
129	0.0012504725623055225	TGTGCCACCCGGTTCAGGGGGTTCAAGATATTT	CATRFRGFKIF	TRGV2	.	TRGJP1	11	-1	-1	19
125	0.001211698219288297	TGTGCTGCGTGGGATTACCTGAAACTCTTT	CAAWDYLKLF	TRGV10	.	TRGJ1	17	-1	-1	20
124	0.0012020046335339905	TGTGCCTTGTGGGAGGTGCTCCGAACGAATGATTATTATAAGAAACTCTTT	CALWEVLRTNDYYKKLF	TRGV9	.	TRGJ1	21	-1	-1	31
124	0.0012020046335339905	TGTGCTGCGTGGGATTATACCAAGAAACTCTTT	CAAWDYTKKLF	TRGV10	.	TRGJ1	16	-1	-1	21
123	0.0011923110477796842	TGTGCCTTGTGGGAGGGGGATTATAAGAAACTCTTT	CALWEGDYKKLF	TRGV9	.	TRGJ2	15	-1	-1	19
123	0.0011923110477796842	TGTGCCTTGTGGGAGGTGCAGAAGAAACTCTTT	CALWEVQKKLF	TRGV9	.	TRGJ1	19	-1	-1	21
122	0.0011826174620253778	TGTGCCTTGTGGGAGGTGCAAGGCCTCTTT	CALWEVQGLF	TRGV9	.	TRGJ1	19	-1	-1	24
121	0.0011729238762710715	TGTGCCTTGTGGGAGGGACTTTATTATAAGAAACTCTTT	CALWEGLYYKKLF	TRGV9	.	TRGJ1	15	-1	-1	20
118	0.0011438431190081524	TGTGCCTTGTGGGAGGTGCATAGTAGTGATTGGATCAAGACGTTT	CALWEVHSSDWIKTF	TRGV9	.	TRGJP2	19	-1	-1	19
118	0.0011438431190081524	TGTGCCTTGTGGGAAACTTGTAAGAAACTCTTT	CALWETCKKLF	TRGV9	.	TRGJ1	13	-1	-1	17
117	0.001134149533253846	TGTGCTGCCCGTAAGGACCGTAGTGATTGGATCAAGACGTTT	CAARKDRSDWIKTF	TRGV10	.	TRGJP2	7	-1	-1	19
114	0.0011050687759909267	TGTGCCTTGTGGGAGGGCTGGTCCTATTATAAGAAACTCTTT	CALWEGWSYYKKLF	TRGV9	.	TRGJ1	15	-1	-1	24
112	0.001085681604482314	TGTGCCTTGTGGGAGAAGGGAGGGTTCAAGATATTT	CALWEKGGFKIF	TRGV9	.	TRGJP1	14	-1	-1	22
112	0.001085681604482314	TGTGCCTTGTGGGGACTCTTT	CALWGLF	TRGV9	.	TRGJ1	12	-1	-1	14
111	0.0010759880187280076	TGTGCCTTGTGGGAGCCCGAGGGGTTGGGCAAAAAAATCAAGGTATTT	CALWEPEGLGKKIKVF	TRGV9	.	TRGJP	14	-1	-1	23
104	0.001008132918447863	TGTGCTGCGTGGGATTTTCGGGATACCACTGGTTGGTTCAAGATATTT	CAAWDFRDTTGWFKIF	TRGV10	.	TRGJP1	15	-1	-1	22
104	0.001008132918447863	TGTGCCTTGTGTGGTGGAAAGAAACTCTTT	CALCGGKKLF	TRGV9	.	TRGJ1	10	-1	-1	18
103	9.984393326935566E-4	TGTGCCTTGTGGGAGGTGCGTTATTATAAGAAACTCTTT	CALWEVRYYKKLF	TRGV9	.	TRGJ1	18	-1	-1	20
103	9.984393326935566E-4	TGTGCCGGTACTCTCTTT	CAGTLF	TRGV9	.	TRGJ1	5	-1	-1	12
101	9.790521611849439E-4	TGTGCCTCGACGAATTATTATAAGAAACTCTTT	CASTNYYKKLF	TRGV9	.	TRGJ2	6	-1	-1	10
99	9.596649896763312E-4	TGTGCCTTGTGGGAGGTGGGGGAGAAACTCTTT	CALWEVGEKLF	TRGV9	.	TRGJ1	17	-1	-1	22
99	9.596649896763312E-4	TGTGCCTTGTGTGACGTAAGGAAACTCTTT	CALCDVRKLF	TRGV9	.	TRGJ1	16	-1	-1	16
98	9.499714039220248E-4	TGTGCCTTGTGGGAGGTGCAGGGCCTCTTT	CALWEVQGLF	TRGV9	.	TRGJ2	19	-1	-1	24
96	9.30584232413412E-4	TGTGCTGCGTGGGACAATGTTGGTTGGTTCAAGATATTT	CAAWDNVGWFKIF	TRGV10	.	TRGJP1	13	-1	-1	20
96	9.30584232413412E-4	TGTGTTGCTTATTATAAGAAACTCTTT	CVAYYKKLF	TRGV9	.	TRGJ1	3	-1	-1	8
95	9.208906466591057E-4	GCATTACAACCCGACTACAAACTCTTT	ALQPDYKLF	TRGV9	.	TRGJ2	-1	-1	-1	18
94	9.111970609047993E-4	TGTGCCACCTGGGACGGGCGGTGTGATTGGATCAAGACGTTT	CATWDGRCDWIKTF	TRGV2	.	TRGJP2	18	-1	-1	22
94	9.111970609047993E-4	TGTGCCACCTGGGACGGTAGTGATTGGATCAAGACGTTT	CATWDGSDWIKTF	TRGV2	.	TRGJP2	16	-1	-1	16
94	9.111970609047993E-4	TGTGCCTTGTGGGAGGCATATAAGAAACTCTTT	CALWEAYKKLF	TRGV9	.	TRGJ1	15	-1	-1	18
94	9.111970609047993E-4	TGTGCCTTGTGGGAGGTGCAGGGTCTCTTT	CALWEVQGLF	TRGV9	.	TRGJ1	19	-1	-1	24
93	9.01503475150493E-4	TGTGCTACGAAGGGGCTGAAACTCTTT	CATKGLKLF	TRGV8	.	TRGJ1	7	-1	-1	17
92	8.918098893961865E-4	TGTGCCTTGTGGGAGTTGCCTTATTATAAGAAACTCTTT	CALWELPYYKKLF	TRGV9	.	TRGJ1	18	-1	-1	20
91	8.821163036418801E-4	TGTGCCACCTGGGACAGGCAACCCGGTGCCCCTCGGAGGGGGAAACTCTTT	CATWDRQPGAPRRGKLF	TRGV3	.	TRGJ1	18	-1	-1	41
91	8.821163036418801E-4	TGTGCTGCGTGGGATTATCGGTCAAAGAAACTCTTT	CAAWDYRSKKLF	TRGV10	.	TRGJ2	16	-1	-1	24
91	8.821163036418801E-4	TGTGCCTTGTACTTGAAACTCTTT	CALYLKLF	TRGV9	.	TRGJ2	9	-1	-1	14
91	8.821163036418801E-4	TGTGCCTTGTGGGATTATAAGAAACTCTTT	CALWDYKKLF	TRGV9	.	TRGJ2	13	-1	-1	13
90	8.724227178875738E-4	TGTGCTGCGTGGGATTTCGATTATAAGAAACTCTTT	CAAWDFDYKKLF	TRGV10	.	TRGJ1	18	-1	-1	19
90	8.724227178875738E-4	TGTGCCTTGTGGGAGGTGCGCTATAAGAAACTCTTT	CALWEVRYKKLF	TRGV9	.	TRGJ1	18	-1	-1	21
89	8.627291321332674E-4	TGTGCCACCTGGGACGGGAATTATTATAAGAAACTCTTT	CATWDGNYYKKLF	TRGV2	.	TRGJ2	17	-1	-1	17
89	8.627291321332674E-4	TGTGCCACCTGGGACAGGTGGGGGAAACTCTTT	CATWDRWGKLF	TRGV7	.	TRGJ1	17	-1	-1	23
89	8.627291321332674E-4	TGTGCTGCGTGGCTTAAGAAACTCTTT	CAAWLKKLF	TRGV10	.	TRGJ1	11	-1	-1	14
88	8.53035546378961E-4	TGTGCCTTGTGGGAGGCCCTCGCTGTCGATTATAAGAAACTCTTT	CALWEALAVDYKKLF	TRGV9	.	TRGJ1	15	-1	-1	28
88	8.53035546378961E-4	TGTGCTGCGTGGGATCCCTATTATAAGAAACTCTTT	CAAWDPYYKKLF	TRGV10	.	TRGJ1	14	-1	-1	18
88	8.53035546378961E-4	TGTGCCTTGTGGGAGGTGCTCTATAAGAAACTCTTT	CALWEVLYKKLF	TRGV9	.	TRGJ1	18	-1	-1	21
88	8.53035546378961E-4	TGTGCCTTGTGGGAGGTACGACTCTTT	CALWEVRLF	TRGV9	.	TRGJ1	16	-1	-1	20
86	8.336483748703483E-4	TGTGCCTTGTGGGTGGGGCAAGAGTTGGGCAAAAAAATCAAGGTATTT	CALWVGQELGKKIKVF	TRGV9	.	TRGJP	19	-1	-1	15
86	8.336483748703483E-4	TGTGCCCCGTTAATGGGGGAACTCTTT	CAPLMGELF	TRGV9	.	TRGJ1	5	-1	-1	19
86	8.336483748703483E-4	CAACCCTTGGATTATTATAAGAAACTCTTT	QPLDYYKKLF	TRGV9	.	TRGJ2	-1	-1	-1	10
84	8.142612033617356E-4	TGTGCTGCGTGGGATTCGGATTATTATAAGAAACTCTTT	CAAWDSDYYKKLF	TRGV10	.	TRGJ1	15	-1	-1	13
84	8.142612033617356E-4	TGTGCCTTGTGGGAGGGTCTCAAGACGTTT	CALWEGLKTF	TRGV9	.	TRGJP2	15	-1	-1	19
83	8.045676176074291E-4	TGTGCCTTGTGGGTGAATTATTATAAGAAACTCTTT	CALWVNYYKKLF	TRGV9	.	TRGJ2	12	-1	-1	14
82	7.948740318531228E-4	TGTGCCTTGTGCCCCCCGGAGTCCATTTATTATAAGAAACTCTTT	CALCPPESIYYKKLF	TRGV9	.	TRGJ2	10	-1	-1	26
82	7.948740318531228E-4	TGTGCTGCGTGGGAATACCCCACTGCGCCCTTACTCTTT	CAAWEYPTAPLLF	TRGV10	.	TRGJ1	17	-1	-1	32
82	7.948740318531228E-4	TGTGCCTTGTGCAGTGATTGGATCAAGACGTTT	CALCSDWIKTF	TRGV9	.	TRGJP2	10	-1	-1	12
81	7.851804460988164E-4	TGTGCTGCGTCGGGTAGTGATTGGATCAAGACGTTT	CAASGSDWIKTF	TRGV10	.	TRGJP2	13	-1	-1	13
81	7.851804460988164E-4	TGTGCCTTGTGGGAGGTGAAGAAACTCTTT	CALWEVKKLF	TRGV9	.	TRGJ2	17	-1	-1	18
81	7.851804460988164E-4	TGTGCCTTGTGGGAGTATTATTATAAGAAACTCTTT	CALWEYYYKKLF	TRGV9	.	TRGJ1	14	-1	-1	16
80	7.754868603445101E-4	TGTGCTGCGTGGGATTACTGCTCGAATTATTATAAGAAACTCTTT	CAAWDYCSNYYKKLF	TRGV10	.	TRGJ1	17	-1	-1	21
80	7.754868603445101E-4	TGTGCCCAAAACCCCAGGAAACTCTTT	CAQNPRKLF	TRGV9	.	TRGJ1	5	-1	-1	17
80	7.754868603445101E-4	TGTGCCTTGATG	CALM	TRGV9	.	TRGJP	8	-1	-1	12
79	7.657932745902036E-4	TGTGCCTTGGCGGGGAAACTCTTT	CALAGKLF	TRGV9	.	TRGJ1	8	-1	-1	14
79	7.657932745902036E-4	TGTGCCTCCTTAAAACTCTTT	CASLKLF	TRGV9	.	TRGJ1	6	-1	-1	12
78	7.560996888358973E-4	TGTGCCTTGTGGGAGCACGAGAAACTCTTT	CALWEHEKLF	TRGV9	.	TRGJ1	14	-1	-1	19
78	7.560996888358973E-4	TGTGCCTTGTGGGAGGCTAAGAAACTCTTT	CALWEAKKLF	TRGV9	.	TRGJ1	15	-1	-1	17
77	7.464061030815909E-4	TGTTCGAATTATTATAAGAAACTCTTT	CSNYYKKLF	TRGV2	.	TRGJ1	2	-1	-1	2
77	7.464061030815909E-4	TGTGCCACCTGGGATAGGCCCCTCTTT	CATWDRPLF	TRGV8	.	TRGJ1	19	-1	-1	21
76	7.367125173272846E-4	TGTGCCTTGTGGGAGGTGCACTATTGGATCAAGACGTTT	CALWEVHYWIKTF	TRGV9	.	TRGJP2	20	-1	-1	22
76	7.367125173272846E-4	TGTGCCTTGTGGGAGGCGGGGCCGAAACTCTTT	CALWEAGPKLF	TRGV9	.	TRGJ1	15	-1	-1	23
76	7.367125173272846E-4	TGTGCCTTGTGGGTGCCCCCCGGGAAACTCTTT	CALWVPPGKLF	TRGV9	.	TRGJ2	12	-1	-1	23
75	7.270189315729781E-4	TGTGCCTTGTGGGAGGTGCAAGTCGAGAAACTCTTT	CALWEVQVEKLF	TRGV9	.	TRGJ1	19	-1	-1	25
75	7.270189315729781E-4	TGTGCCTTGTGGGAGGCGCCACTCTTT	CALWEAPLF	TRGV9	.	TRGJ1	18	-1	-1	20
75	7.270189315729781E-4	TGTGCCTTGAAGTATAAGAAACTCTTT	CALKYKKLF	TRGV9	.	TRGJ1	8	-1	-1	12
74	7.173253458186718E-4	TGTGCCTTGTGGGAGGTGCCCCCGTCCCGTAAGAAACTCTTT	CALWEVPPSRKKLF	TRGV9	.	TRGJ1	21	-1	-1	29
74	7.173253458186718E-4	TGTGCCACCTGGGACGGTAGTAGTGATTGGATCAAGACGTTT	CATWDGSSDWIKTF	TRGV2	.	TRGJP2	16	-1	-1	17
74	7.173253458186718E-4	TGTGCCTTTACGGGGGTCGTTCCTAAGAAACTCTTT	CAFTGVVPKKLF	TRGV9	.	TRGJ1	7	-1	-1	23
74	7.173253458186718E-4	TGTGCCTTGTGGGAGGTGCAAAGGAAACTCTTT	CALWEVQRKLF	TRGV9	.	TRGJ1	19	-1	-1	23
74	7.173253458186718E-4	TGTGCTGCGTGGGACCCACGATTCCTCTTT	CAAWDPRFLF	TRGV10	.	TRGJ1	13	-1	-1	24
74	7.173253458186718E-4	TGTGCTGCGTGGGATGACCCACTCTTT	CAAWDDPLF	TRGV10	.	TRGJ2	17	-1	-1	20
74	7.173253458186718E-4	TGTGCTGCGTGCGGGCTCTTT	CAACGLF	TRGV10	.	TRGJ1	10	-1	-1	15
73	7.076317600643654E-4	TGTGCCTTGTGGGAGGTTAATTGGGGTGGAAGAGAACTCTTT	CALWEVNWGGRELF	TRGV9	.	TRGJ1	16	-1	-1	29
73	7.076317600643654E-4	TGTGCCTTGTGGGAGGTGATGGAGAATAAGAAACTCTTT	CALWEVMENKKLF	TRGV9	.	TRGJ2	17	-1	-1	25
73	7.076317600643654E-4	TGTGCCTTGTGGGAGTGCTATTATAAGAAACTCTTT	CALWECYYKKLF	TRGV9	.	TRGJ1	17	-1	-1	18
73	7.076317600643654E-4	TGTGCCTTCACTGGTTGGTTCAAGATATTT	CAFTGWFKIF	TRGV9	.	TRGJP1	7	-1	-1	8
73	7.076317600643654E-4	TGTGCCTTGCAGGGGGAGAAACTCTTT	CALQGEKLF	TRGV9	.	TRGJ1	8	-1	-1	16
72	6.979381743100591E-4	TGTGCCTTGTGGGTCCCAAGCCTTCTGAAGAAACTCTTT	CALWVPSLLKKLF	TRGV9	.	TRGJ2	12	-1	-1	27
72	6.979381743100591E-4	TGTGCCTTGTGGGAGACCGGTGGACCTAAGAAACTCTTT	CALWETGGPKKLF	TRGV9	.	TRGJ1	14	-1	-1	26
72	6.979381743100591E-4	TGTGCCTTGTGGGAGGTGCGGGTATGGAAACTCTTT	CALWEVRVWKLF	TRGV9	.	TRGJ1	18	-1	-1	26
72	6.979381743100591E-4	TGTGCTGCGTGGGAGAGTTATAAGAAACTCTTT	CAAWESYKKLF	TRGV10	.	TRGJ1	13	-1	-1	17
72	6.979381743100591E-4	TGTGCCTTGTGGGAGCCCAATAAGAAACTCTTT	CALWEPNKKLF	TRGV9	.	TRGJ1	14	-1	-1	19
72	6.979381743100591E-4	TGTGCTGCGTGGGCCCGGTCGTCACTCTTT	CAAWARSSLF	TRGV10	.	TRGJ1	12	-1	-1	23
72	6.979381743100591E-4	TGTGCCTTGTGGGGGGAGAAACTCTTT	CALWGEKLF	TRGV9	.	TRGJ1	15	-1	-1	16
71	6.882445885557527E-4	TGTGCCTTGTGGGAGGGTAAGAAACTCTTT	CALWEGKKLF	TRGV9	.	TRGJ1	15	-1	-1	17
71	6.882445885557527E-4	TGTGCCTTGGGACCCCCGGAGAAACTCTTT	CALGPPEKLF	TRGV9	.	TRGJ1	8	-1	-1	19
71	6.882445885557527E-4	TGTGCCTTGTGGGAGGTGAGGGAGCTCTTT	CALWEVRELF	TRGV9	.	TRGJ1	17	-1	-1	24
70	6.785510028014463E-4	TGTGCCACCTGGGACAGGGGTCAGGGTAAGAAACTCTTT	CATWDRGQGKKLF	TRGV3	.	TRGJ1	17	-1	-1	26
70	6.785510028014463E-4	TGTGCTGCGTGGGATCGTTGGTTCAAGATATTT	CAAWDRWFKIF	TRGV10	.	TRGJP1	14	-1	-1	16
70	6.785510028014463E-4	TGTGCCACCTGGGACAGGCCGAATTATTATAAGAAACTCTTT	CATWDRPNYYKKLF	TRGV3	.	TRGJ1	19	-1	-1	19
70	6.785510028014463E-4	TGTGCCTTGTGGGAGGTGCAGGGGAAACTCTTT	CALWEVQGKLF	TRGV9	.	TRGJ1	19	-1	-1	23
70	6.785510028014463E-4	TGTGCCTTGAAGAAACTCTTT	CALKKLF	TRGV9	.	TRGJ1	8	-1	-1	9
69	6.688574170471399E-4	TGTGCCTTGTGGGAGGTGGGAGAGTTGGGCAAAAAAATCAAGGTATTT	CALWEVGELGKKIKVF	TRGV9	.	TRGJP	17	-1	-1	20
69	6.688574170471399E-4	TGTGCCTTGTGGGAGACGAAACTCTTT	CALWETKLF	TRGV9	.	TRGJ1	14	-1	-1	17
68	6.591638312928336E-4	TGTGCCAGAGACGAGTTGGGCAAAAAAATCAAGGTATTT	CARDELGKKIKVF	TRGV9	.	TRGJP	5	-1	-1	12
68	6.591638312928336E-4	TGTGCCACCTGGGACAGGCCCGGGGAGAAACTCTTT	CATWDRPGEKLF	TRGV7	.	TRGJ1	19	-1	-1	25
68	6.591638312928336E-4	TGTGCTGCGTGGGATTGGGGTACGAAACTCTTT	CAAWDWGTKLF	TRGV10	.	TRGJ1	15	-1	-1	20
68	6.591638312928336E-4	TGTGCCTTGTGGGAGGTGCTGGAGAAACTCTTT	CALWEVLEKLF	TRGV9	.	TRGJ1	18	-1	-1	22
67	6.494702455385272E-4	TGTGCCTTGTGGGAGGTTCAACAGTTGGGCAAAAAAATCAAGGTATTT	CALWEVQQLGKKIKVF	TRGV9	.	TRGJP	19	-1	-1	18
67	6.494702455385272E-4	TGTGCCTTGTGGGAGCTGAATTATTATAAGAAACTCTTT	CALWELNYYKKLF	TRGV9	.	TRGJ2	17	-1	-1	17
67	6.494702455385272E-4	TGTGCTGCGTGGGATTATCCAACCTCACCACTCTTT	CAAWDYPTSPLF	TRGV10	.	TRGJ1	16	-1	-1	29
67	6.494702455385272E-4	TGTGCCTTGTGTCACGGGCCTGAAGGGGAACTCTTT	CALCHGPEGELF	TRGV9	.	TRGJ1	10	-1	-1	28
67	6.494702455385272E-4	TGTGCCACCTGGGACGGGCAATGGATCAAGACGTTT	CATWDGQWIKTF	TRGV2	.	TRGJP2	18	-1	-1	21
67	6.494702455385272E-4	TGTGCCTTGTGGGAGGGCATTAAGAAACTCTTT	CALWEGIKKLF	TRGV9	.	TRGJ1	18	-1	-1	20
67	6.494702455385272E-4	TGTGCCTTGTGGGAGGTCGAGAAACTCTTT	CALWEVEKLF	TRGV9	.	TRGJ1	16	-1	-1	19
67	6.494702455385272E-4	TGTGCCTTGTGGGGGAAGAAACTCTTT	CALWGKKLF	TRGV9	.	TRGJ1	12	-1	-1	15
67	6.494702455385272E-4	TGTGCTGCGTGGGATTACGGACTCTTT	CAAWDYGLF	TRGV10	.	TRGJ1	18	-1	-1	20
67	6.494702455385272E-4	TGTGCTGCGTGGGAGAGGCAACTCTTT	CAAWERQLF	TRGV10	.	TRGJ1	13	-1	-1	19
66	6.397766597842207E-4	TGTGCCTTGTGGGAGGCCTCCCGGAAGAAACTCTTT	CALWEASRKKLF	TRGV9	.	TRGJ1	15	-1	-1	24
66	6.397766597842207E-4	TGTGCCTTGTGGGAGAATTATTATAAGAAACTCTTT	CALWENYYKKLF	TRGV9	.	TRGJ1	14	-1	-1	14
66	6.397766597842207E-4	TGTGCCTTGTGGGAGCCTCGGGAGAAACTCTTT	CALWEPREKLF	TRGV9	.	TRGJ1	14	-1	-1	22
66	6.397766597842207E-4	TGTGCCTTGTGGGAGGTGCAGAAACTCTTT	CALWEVQKLF	TRGV9	.	TRGJ1	19	-1	-1	19
66	6.397766597842207E-4	TGTGCCTTGTGTGGTTATAAGAAACTCTTT	CALCGYKKLF	TRGV9	.	TRGJ1	10	-1	-1	14
65	6.300830740299144E-4	TGTGCCTTGTGGGAGGTGCAGGAGGTGATGGGTTATAAGAAACTCTTT	CALWEVQEVMGYKKLF	TRGV9	.	TRGJ1	19	-1	-1	32
65	6.300830740299144E-4	TGTGCCTTGTGGGAGCCCCCCGATGTGGAGAAACTCTTT	CALWEPPDVEKLF	TRGV9	.	TRGJ1	14	-1	-1	28
65	6.300830740299144E-4	TGTGCCTTCACTCCCCCCGATAAGAAACTCTTT	CAFTPPDKKLF	TRGV9	.	TRGJ1	7	-1	-1	19
65	6.300830740299144E-4	TGTGCCTTGCCCGATTATAAGAAACTCTTT	CALPDYKKLF	TRGV9	.	TRGJ1	8	-1	-1	13
65	6.300830740299144E-4	TGGGAGAAACTCTTT	WEKLF	TRGV10	.	TRGJ2	1	-1	-1	4
64	6.20389488275608E-4	TGTGCCTTGTGGGAGGTGCTTAGGCCGGGTGATTGGATCAAGACGTTT	CALWEVLRPGDWIKTF	TRGV9	.	TRGJP2	18	-1	-1	28
64	6.20389488275608E-4	TGTGCCTTGTGGGACCCGAATTATTATAAGAAACTCTTT	CALWDPNYYKKLF	TRGV9	.	TRGJ1	13	-1	-1	16
64	6.20389488275608E-4	TGTGCCTTGTGGGAGGTGCGGGGGGGGAAACTCTTT	CALWEVRGGKLF	TRGV9	.	TRGJ1	18	-1	-1	26
64	6.20389488275608E-4	TGTGCCTTGTGGGAGGTGGATTTGGAACTCTTT	CALWEVDLELF	TRGV9	.	TRGJ1	17	-1	-1	25
63	6.106959025213017E-4	TGTGCCTTGTGGGAGGTGCAAGGCAACGGTAATAGTGATTGGATCAAGACGTTT	CALWEVQGNGNSDWIKTF	TRGV9	.	TRGJP2	19	-1	-1	29
63	6.106959025213017E-4	TGTGCCTTGTGGGAGGTCTTATGGCTGGGCAAAAAAATCAAGGTATTT	CALWEVLWLGKKIKVF	TRGV9	.	TRGJP	16	-1	-1	25
63	6.106959025213017E-4	TGTGCTGCGTGGGATTATACCACTGGTTGGTTCAAGATATTT	CAAWDYTTGWFKIF	TRGV10	.	TRGJP1	16	-1	-1	8
63	6.106959025213017E-4	TGTGCCTTGTGGGAGGTGGGGTATAAGAAACTCTTT	CALWEVGYKKLF	TRGV9	.	TRGJ1	17	-1	-1	21
63	6.106959025213017E-4	TGTGCCTTGTGCCTAACTTTTAAGAAACTCTTT	CALCLTFKKLF	TRGV9	.	TRGJ1	10	-1	-1	17
63	6.106959025213017E-4	TGTGCCTTGTGGGAGTTAGATAAGAAACTCTTT	CALWELDKKLF	TRGV9	.	TRGJ1	14	-1	-1	19
63	6.106959025213017E-4	TGTGCCTTGTGGGAGGCCTTTAAGAAACTCTTT	CALWEAFKKLF	TRGV9	.	TRGJ1	15	-1	-1	20
63	6.106959025213017E-4	TGTGCCTTGTGGAAGACCAATAAGAAACTCTTT	CALWKTNKKLF	TRGV9	.	TRGJ1	14	-1	-1	19
63	6.106959025213017E-4	TGTGCTGCGTGGGATTTGGGGAAACTCTTT	CAAWDLGKLF	TRGV10	.	TRGJ1	15	-1	-1	20
63	6.106959025213017E-4	TGTGCTGCGTCCCAAAACACACTCTTT	CAASQNTLF	TRGV10	.	TRGJ1	9	-1	-1	20
63	6.106959025213017E-4	TGTGCCACCTGGGACGGGCCCCTCTTT	CATWDGPLF	TRGV2	.	TRGJ1	23	-1	-1	21
62	6.010023167669952E-4	TGTGCCTTGTGGGAGGTGCCCTTAGGTTGGTTCAAGATATTT	CALWEVPLGWFKIF	TRGV9	.	TRGJP1	21	-1	-1	24
62	6.010023167669952E-4	TGTGCCTTGTGGGAGTCACATAAGAAACTCTTT	CALWESHKKLF	TRGV9	.	TRGJ1	14	-1	-1	19
62	6.010023167669952E-4	TGTGCTGCGTGGGGAACGAAACTCTTT	CAAWGTKLF	TRGV10	.	TRGJ1	12	-1	-1	17
61	5.913087310126889E-4	TGTGCCTTGTGGGAGGTCGTTCCGTGTAGTGATTGGATCAAGACGTTT	CALWEVVPCSDWIKTF	TRGV9	.	TRGJP2	16	-1	-1	25
61	5.913087310126889E-4	TGTGCCTTGTGGGAGGTGCCTTATAAGAAACTCTTT	CALWEVPYKKLF	TRGV9	.	TRGJ2	18	-1	-1	20
61	5.913087310126889E-4	TGTGCCTTGTGGGATGATAAGAAACTCTTT	CALWDDKKLF	TRGV9	.	TRGJ1	13	-1	-1	13
61	5.913087310126889E-4	TGTGCTGCGTGGCGGAAACTCTTT	CAAWRKLF	TRGV10	.	TRGJ1	11	-1	-1	14
61	5.913087310126889E-4	TGTGCCCCGAATAAGAAACTCTTT	CAPNKKLF	TRGV9	.	TRGJ1	5	-1	-1	10
61	5.913087310126889E-4	TGTGGGTGGTTCAAGATATTT	CGWFKIF	TRGV10	.	TRGJP1	3	-1	-1	2
60	5.816151452583825E-4	TGTGCCTTGTGGGAGGTGCAAAAATCTTCACCTTCCCGGAATTATTATAAGAAACTCTTT	CALWEVQKSSPSRNYYKKLF	TRGV9	.	TRGJ1	19	-1	-1	38
60	5.816151452583825E-4	TGTGCCTTGTGGGAGGTCACCCGAGGTGATTGGATCAAGACGTTT	CALWEVTRGDWIKTF	TRGV9	.	TRGJP2	20	-1	-1	25
60	5.816151452583825E-4	TGTGCCTTGTGGGAGCCCCGCCCCCAGTGTAAGAAACTCTTT	CALWEPRPQCKKLF	TRGV9	.	TRGJ1	14	-1	-1	29
60	5.816151452583825E-4	TGTGCCTTGTGGGAGGTGCATCTAGCCATAACGAAACTCTTT	CALWEVHLAITKLF	TRGV9	.	TRGJ1	22	-1	-1	27
60	5.816151452583825E-4	TGTGCCTTGTGGGAGGTGCACAAAGGGGATAAGAAACTCTTT	CALWEVHKGDKKLF	TRGV9	.	TRGJ1	20	-1	-1	28
60	5.816151452583825E-4	TGTGCCACCTGGGACGTGTATCCCGTTTATAAGAAACTCTTT	CATWDVYPVYKKLF	TRGV3	.	TRGJ1	14	-1	-1	26
60	5.816151452583825E-4	TGTGCCTTGTGGGAGGTGCACTACTATAAGAAACTCTTT	CALWEVHYYKKLF	TRGV9	.	TRGJ1	20	-1	-1	21
60	5.816151452583825E-4	TGTGCCTTGTGGGAGGTCGGAGATAAGAAACTCTTT	CALWEVGDKKLF	TRGV9	.	TRGJ1	16	-1	-1	22
60	5.816151452583825E-4	TGTGCCTTGTGGGAGGGGTGTAAGAAACTCTTT	CALWEGCKKLF	TRGV9	.	TRGJ2	15	-1	-1	20
60	5.816151452583825E-4	TGTGCCTTGTGGGAGCCCGGGGGGAAACTCTTT	CALWEPGGKLF	TRGV9	.	TRGJ1	14	-1	-1	23
59	5.719215595040762E-4	TGTGCCTTGTGGGAGGTGCGGGGTCAAGAGTTGGGCAAAAAAATCAAGGTATTT	CALWEVRGQELGKKIKVF	TRGV9	.	TRGJP	18	-1	-1	20
59	5.719215595040762E-4	TGTGCCTTGTGGGAGACCAAAGAGTTGGGCAAAAAAATCAAGGTATTT	CALWETKELGKKIKVF	TRGV9	.	TRGJP	14	-1	-1	19
59	5.719215595040762E-4	TGTGCCACCTGGGACGGGTCGAATTATTATAAGAAACTCTTT	CATWDGSNYYKKLF	TRGV2	.	TRGJ1	17	-1	-1	18
59	5.719215595040762E-4	TGTGCCTTGTGGGAGGTGTGTTATAAGAAACTCTTT	CALWEVCYKKLF	TRGV9	.	TRGJ2	17	-1	-1	20
59	5.719215595040762E-4	TGTGCCTTGTGGGAGGACTATTATAAGAAACTCTTT	CALWEDYYKKLF	TRGV9	.	TRGJ2	15	-1	-1	18
59	5.719215595040762E-4	TGTGCTGCGTGGTCCCGGGGACAGAAACTCTTT	CAAWSRGQKLF	TRGV10	.	TRGJ1	11	-1	-1	22
59	5.719215595040762E-4	TGTGCTGCGTGGGGAGCGGGGAAGAAACTCTTT	CAAWGAGKKLF	TRGV10	.	TRGJ1	12	-1	-1	21
59	5.719215595040762E-4	TGTGCTGCGTGTCCCTTAGCGGCGGGGAAACTCTTT	CAACPLAAGKLF	TRGV10	.	TRGJ1	10	-1	-1	26
59	5.719215595040762E-4	TGTGCTGCGTGGGATTTGAAACTCTTT	CAAWDLKLF	TRGV10	.	TRGJ1	15	-1	-1	17
58	5.622279737497697E-4	TGTGCTGCGTGGGATTATACTTGCCCTACGAAACTCTTT	CAAWDYTCPTKLF	TRGV10	.	TRGJ1	16	-1	-1	26
58	5.622279737497697E-4	TGTGCCTTGTGGGAGGAAAACTATTATAAGAAACTCTTT	CALWEENYYKKLF	TRGV9	.	TRGJ1	15	-1	-1	18
58	5.622279737497697E-4	TGTGCCTTGTGGGAGGGGACGGATAAGAAACTCTTT	CALWEGTDKKLF	TRGV9	.	TRGJ1	15	-1	-1	22
58	5.622279737497697E-4	TGTGCTGCGTGGGACCTCGTTAAACTCTTT	CAAWDLVKLF	TRGV10	.	TRGJ1	13	-1	-1	21
58	5.622279737497697E-4	TGTGCCTTGTGGGAGCTTAAGAAACTCTTT	CALWELKKLF	TRGV9	.	TRGJ1	14	-1	-1	17
58	5.622279737497697E-4	TGTGCTGCGCGGGATAAGAAACTCTTT	CAARDKKLF	TRGV10	.	TRGJ1	14	-1	-1	13
58	5.622279737497697E-4	TGTGCCACCTGGGATAAGAAACTCTTT	CATWDKKLF	TRGV8	.	TRGJ2	15	-1	-1	13
57	5.525343879954634E-4	TGTGCCTTGTGGGAGGTAAAGGAGTTGGGCAAAAAAATCAAGGTATTT	CALWEVKELGKKIKVF	TRGV9	.	TRGJP	16	-1	-1	21
57	5.525343879954634E-4	TGTGCCTTGTGGGAGGCCCTGAATTATTATAAGAAACTCTTT	CALWEALNYYKKLF	TRGV9	.	TRGJ1	15	-1	-1	20
57	5.525343879954634E-4	TGTGCCACCTGGGACGGGCCTTATTATAAGAAACTCTTT	CATWDGPYYKKLF	TRGV2	.	TRGJ1	19	-1	-1	20
57	5.525343879954634E-4	TGTGCTGCGTGGGATTTAGATTATAAGAAACTCTTT	CAAWDLDYKKLF	TRGV10	.	TRGJ1	15	-1	-1	19
57	5.525343879954634E-4	TGTGCCTTGTGGGAGGTGCAAAGACAGAAACTCTTT	CALWEVQRQKLF	TRGV9	.	TRGJ1	19	-1	-1	25
57	5.525343879954634E-4	TGTGCCTTGTGGGAGGTGGATTGGTTCAAGATATTT	CALWEVDWFKIF	TRGV9	.	TRGJP1	17	-1	-1	16
57	5.525343879954634E-4	TGTGCTGCGTGGGCGTCTCGGGGGAAACTCTTT	CAAWASRGKLF	TRGV10	.	TRGJ1	12	-1	-1	23
57	5.525343879954634E-4	TGTGCCTTGTGGGAGGTGGGTAAGAAACTCTTT	CALWEVGKKLF	TRGV9	.	TRGJ1	17	-1	-1	20
57	5.525343879954634E-4	TGTGCCTTGGGCTTGGGCTATAAGAAACTCTTT	CALGLGYKKLF	TRGV9	.	TRGJ1	8	-1	-1	18
57	5.525343879954634E-4	TGTGCCACCTTGTCTCGGCCTAAGAAACTCTTT	CATLSRPKKLF	TRGV2	.	TRGJ1	9	-1	-1	20
57	5.525343879954634E-4	TGTGCCACCTGGGATTATTATAAGAAACTCTTT	CATWDYYKKLF	TRGV8	.	TRGJ1	14	-1	-1	13
56	5.42840802241157E-4	TGTGCCTTGTGGGAGTCGCTGAATTATTATAAGAAACTCTTT	CALWESLNYYKKLF	TRGV9	.	TRGJ1	14	-1	-1	20
56	5.42840802241157E-4	TGTGCCTTGTGGGAGCCCCGTTTTGGGAATAAGAAACTCTTT	CALWEPRFGNKKLF	TRGV9	.	TRGJ1	14	-1	-1	28
56	5.42840802241157E-4	TGTGCCTTGTGGGAGGCGAGGAATTATTATAAGAAACTCTTT	CALWEARNYYKKLF	TRGV9	.	TRGJ1	15	-1	-1	20
56	5.42840802241157E-4	TGTGCCACCTGGGACGAGGGTAGTGATTGGATCAAGACGTTT	CATWDEGSDWIKTF	TRGV2	.	TRGJP2	15	-1	-1	19
56	5.42840802241157E-4	TGTGCCTTGTGGGAGGTAGGGTATAAGAAACTCTTT	CALWEVGYKKLF	TRGV9	.	TRGJ2	16	-1	-1	21
56	5.42840802241157E-4	TGTGCCTTGTTACGAAAGGGGAAGAAACTCTTT	CALLRKGKKLF	TRGV9	.	TRGJ1	9	-1	-1	21
56	5.42840802241157E-4	TGTGCCTTGTGGGGGTATTATAAGAAACTCTTT	CALWGYYKKLF	TRGV9	.	TRGJ1	15	-1	-1	15
56	5.42840802241157E-4	TGTGCCTCTGGGATTAATTATAAGAAACTCTTT	CASGINYKKLF	TRGV9	.	TRGJ1	12	-1	-1	12
56	5.42840802241157E-4	TGTGCCACCTGGGACAGGCGAAAGAAACTCTTT	CATWDRRKKLF	TRGV3	.	TRGJ1	18	-1	-1	21
56	5.42840802241157E-4	TGTGCCTTGTGCCAAAAAGAGAAACTCTTT	CALCQKEKLF	TRGV9	.	TRGJ1	10	-1	-1	19
56	5.42840802241157E-4	TGTGCCTTACTAAAGAAACTCTTT	CALLKKLF	TRGV9	.	TRGJ1	7	-1	-1	6
56	5.42840802241157E-4	TGTGCCTTGTGGGAGGTGCGTAATAAGAAACTCTTT	CALWEVRNKKLF	TRGV9	.	TRGJ1	18	-1	-1	22
56	5.42840802241157E-4	TGTGCTGCGGACATAGGGGGGAAACTCTTT	CAADIGGKLF	TRGV10	.	TRGJ2	8	-1	-1	20
55	5.331472164868507E-4	TGTGCCTTGTGGGAGGTTGGAGAGTTGGGCAAAAAAATCAAGGTATTT	CALWEVGELGKKIKVF	TRGV9	.	TRGJP	16	-1	-1	20
55	5.331472164868507E-4	TGTGCCTTGTGGGAGGTGCATGTGGGCTATAAGAAACTCTTT	CALWEVHVGYKKLF	TRGV9	.	TRGJ1	19	-1	-1	27
55	5.331472164868507E-4	TGTGCTGCGTGGGATACCCTCCATTATAAGAAACTCTTT	CAAWDTLHYKKLF	TRGV10	.	TRGJ1	14	-1	-1	22
55	5.331472164868507E-4	TGTGCTGCGTGTGGCCCCGGGGGGGGAGGACTCTTT	CAACGPGGGGLF	TRGV10	.	TRGJ2	10	-1	-1	29
55	5.331472164868507E-4	TGTGCTGCGTGGGATTACGGTTGGTTCAAGATATTT	CAAWDYGWFKIF	TRGV10	.	TRGJP1	18	-1	-1	18
55	5.331472164868507E-4	TGTGCTGCGTGGGATCCTGGTTGGTTCAAGATATTT	CAAWDPGWFKIF	TRGV10	.	TRGJP1	14	-1	-1	16
55	5.331472164868507E-4	TGTGCTGCGTGGGATAGGAAGAAACTCTTT	CAAWDRKKLF	TRGV10	.	TRGJ1	14	-1	-1	18
54	5.234536307325443E-4	TGTGCCTTGTGGGGTTCACAAGAGTTGGGCAAAAAAATCAAGGTATTT	CALWGSQELGKKIKVF	TRGV9	.	TRGJP	12	-1	-1	18
54	5.234536307325443E-4	TGTGCCTTGTGGGAGTCGCCACGCCCATCTAAGAAACTCTTT	CALWESPRPSKKLF	TRGV9	.	TRGJ1	14	-1	-1	29
54	5.234536307325443E-4	TGTGCCTTGTGGGAGCTCCTTTATTATAAGAAACTCTTT	CALWELLYYKKLF	TRGV9	.	TRGJ1	14	-1	-1	20
54	5.234536307325443E-4	TGTGCCTTGTGGGAGGTGCAAGGCTATAAGAAACTCTTT	CALWEVQGYKKLF	TRGV9	.	TRGJ1	19	-1	-1	24
54	5.234536307325443E-4	TGTGCTGCGTGGGATTGTCCCAAGAAACTCTTT	CAAWDCPKKLF	TRGV10	.	TRGJ1	15	-1	-1	21
54	5.234536307325443E-4	TGTGCCTTGTGGACTTATTATAAGAAACTCTTT	CALWTYYKKLF	TRGV9	.	TRGJ1	11	-1	-1	11
54	5.234536307325443E-4	TGTGCCTTGTGGGAATATAAGAAACTCTTT	CALWEYKKLF	TRGV9	.	TRGJ1	13	-1	-1	15
54	5.234536307325443E-4	TGTGCTGCGTGGGATTGGAAACTCTTT	CAAWDWKLF	TRGV10	.	TRGJ1	15	-1	-1	17
53	5.137600449782379E-4	TGTGCTGCGTGGGATTATTTTACCCGCGGCCGTAGGAAACTCTTT	CAAWDYFTRGRRKLF	TRGV10	.	TRGJ1	16	-1	-1	32
53	5.137600449782379E-4	TGTGCCTTGTGGGAGGTGCTTTATTATTATAAGAAACTCTTT	CALWEVLYYYKKLF	TRGV9	.	TRGJ1	18	-1	-1	22
53	5.137600449782379E-4	TGTGCCTTGGGAGGGGGGGTTAGTGATTGGATCAAGACGTTT	CALGGGVSDWIKTF	TRGV9	.	TRGJP2	13	-1	-1	20
53	5.137600449782379E-4	TGTGCCACCTGGGATAACTCCCATTATAAGAAACTCTTT	CATWDNSHYKKLF	TRGV8	.	TRGJ1	15	-1	-1	22
53	5.137600449782379E-4	TGTGCCTTGTGGGAGGGAGGGTATAAGAAACTCTTT	CALWEGGYKKLF	TRGV9	.	TRGJ1	15	-1	-1	21
53	5.137600449782379E-4	TGTGCCTTGTGGGACCCGAATAAGAAACTCTTT	CALWDPNKKLF	TRGV9	.	TRGJ1	13	-1	-1	19
53	5.137600449782379E-4	TGTGCTGCGTGGCCGGGAGAGAAACTCTTT	CAAWPGEKLF	TRGV10	.	TRGJ1	11	-1	-1	19
53	5.137600449782379E-4	TGTGCTGCGTGGGGTATCAAGAAACTCTTT	CAAWGIKKLF	TRGV10	.	TRGJ1	12	-1	-1	14
53	5.137600449782379E-4	TGTGCCTTGTGTGATTATAAGAAACTCTTT	CALCDYKKLF	TRGV9	.	TRGJ1	13	-1	-1	13
53	5.137600449782379E-4	TGTGCCTTGCCCCCTTATAAGAAACTCTTT	CALPPYKKLF	TRGV9	.	TRGJ1	8	-1	-1	14
53	5.137600449782379E-4	TGTGCCTTGGATTATAAGAAACTCTTT	CALDYKKLF	TRGV9	.	TRGJ1	8	-1	-1	10
53	5.137600449782379E-4	TGTGCCTTGTGGGAGGCCCATAAGAAACTCTTT	CALWEAHKKLF	TRGV9	.	TRGJ1	15	-1	-1	19
52	5.040664592239315E-4	TGTGCTGCGTGGGATTATAGCGGCCCCTCTGTTGGGAAACTCTTT	CAAWDYSGPSVGKLF	TRGV10	.	TRGJ1	16	-1	-1	35
52	5.040664592239315E-4	TGTGCCTTGTGCGAATTTTATTCCACTGGTTGGTTCAAGATATTT	CALCEFYSTGWFKIF	TRGV9	.	TRGJP1	13	-1	-1	18
52	5.040664592239315E-4	TGTGCCTTGTGGGGAGGGACGTTGGGCAAAAAAATCAAGGTATTT	CALWGGTLGKKIKVF	TRGV9	.	TRGJP	16	-1	-1	20
52	5.040664592239315E-4	TGTGCCTTGTGGGAGGTCCCGACCCTTTATTATAAGAAACTCTTT	CALWEVPTLYYKKLF	TRGV9	.	TRGJ1	16	-1	-1	26
52	5.040664592239315E-4	TGTGCTGCGTGGGATTATAGGGGTTATTATAAGAAACTCTTT	CAAWDYRGYYKKLF	TRGV10	.	TRGJ1	16	-1	-1	23
52	5.040664592239315E-4	TGTGCCTTGTGGGAGGTGCCTCCGGGATCCTTCAAGATATTT	CALWEVPPGSFKIF	TRGV9	.	TRGJP1	18	-1	-1	30
52	5.040664592239315E-4	TGTGCTGCGTGGGATTTCCCTTGCCTTCCGAAACTCTTT	CAAWDFPCLPKLF	TRGV10	.	TRGJ1	15	-1	-1	29
52	5.040664592239315E-4	TGTGCCTTGTGGGAGGTGCAGGATCATAAGAAACTCTTT	CALWEVQDHKKLF	TRGV9	.	TRGJ1	19	-1	-1	22
52	5.040664592239315E-4	TGTGCCACCTGGGCACCCAGTTATTATAAGAAACTCTTT	CATWAPSYYKKLF	TRGV8	.	TRGJ2	12	-1	-1	20
52	5.040664592239315E-4	TGTGCCTTGTGGGATTTAGGTTATAAGAAACTCTTT	CALWDLGYKKLF	TRGV9	.	TRGJ1	13	-1	-1	20
52	5.040664592239315E-4	TGTGCCTTGTGGGAGTTGGGTTATAAGAAACTCTTT	CALWELGYKKLF	TRGV9	.	TRGJ1	17	-1	-1	20
52	5.040664592239315E-4	TGTGCCTTGTGGGAGGGGAATAAGAAACTCTTT	CALWEGNKKLF	TRGV9	.	TRGJ1	15	-1	-1	19
52	5.040664592239315E-4	TGTGCTGCGTGGGCTCCGAAACTCTTT	CAAWAPKLF	TRGV10	.	TRGJ1	12	-1	-1	17
51	4.943728734696252E-4	TGTGCCACCTGGGACGGGCTCCCGTATACCACTGGTTGGTTCAAGATATTT	CATWDGLPYTTGWFKIF	TRGV2	.	TRGJP1	18	-1	-1	24
51	4.943728734696252E-4	TGTGCTGCGTGGGTTAAGAATTATTATAAGAAACTCTTT	CAAWVKNYYKKLF	TRGV10	.	TRGJ1	15	-1	-1	17
51	4.943728734696252E-4	TGTGCCACCTCACGACCCTCTATTATAAAGAAACTCTTT	CATSRPSIIKKLF	TRGV3	.	TRGJ1	9	-1	-1	20
51	4.943728734696252E-4	TGTGCCTTGTGGGAGTTAGGTTATAAGAAACTCTTT	CALWELGYKKLF	TRGV9	.	TRGJ1	14	-1	-1	20
51	4.943728734696252E-4	TGTGCCTTGTGGGAGGTGCGATATAAGAAACTCTTT	CALWEVRYKKLF	TRGV9	.	TRGJ1	18	-1	-1	21
51	4.943728734696252E-4	TGTGCTGCGTGGGATTGGTATAAGAAACTCTTT	CAAWDWYKKLF	TRGV10	.	TRGJ1	15	-1	-1	18
51	4.943728734696252E-4	TGTGCCTTGTGGGAGCGCAAGAAACTCTTT	CALWERKKLF	TRGV9	.	TRGJ1	14	-1	-1	18
50	4.8467928771531876E-4	TGTGCCTTGTGGGAGGAATATCAAGAGTTGGGCAAAAAAATCAAGGTATTT	CALWEEYQELGKKIKVF	TRGV9	.	TRGJP	15	-1	-1	21
50	4.8467928771531876E-4	TGTGCCTTGTGTCTTTATACCACTGGTTGGTTCAAGATATTT	CALCLYTTGWFKIF	TRGV9	.	TRGJP1	10	-1	-1	15
50	4.8467928771531876E-4	TGTGCCTTGTGGGAGGTGCTTTATAAGAAACTCTTT	CALWEVLYKKLF	TRGV9	.	TRGJ1	18	-1	-1	20
50	4.8467928771531876E-4	TGTGCCACCTGGGACGGGTCTAAGAAACTCTTT	CATWDGSKKLF	TRGV2	.	TRGJ1	17	-1	-1	20
50	4.8467928771531876E-4	TGTGCTGCGTGGGGTTCTTGGAAACTCTTT	CAAWGSWKLF	TRGV10	.	TRGJ1	15	-1	-1	20
50	4.8467928771531876E-4	TGTGCTGCGTGGGATTGGATCAAGACGTTT	CAAWDWIKTF	TRGV10	.	TRGJP2	15	-1	-1	12
50	4.8467928771531876E-4	TGTGCCTTGTGGGAGGATAAGAAACTCTTT	CALWEDKKLF	TRGV9	.	TRGJ1	15	-1	-1	16
50	4.8467928771531876E-4	TGTGCCTTGTGGGAGGCCCATTATAAGAAACTCTTT	CALWEAHYKKLF	TRGV9	.	TRGJ1	15	-1	-1	19
50	4.8467928771531876E-4	TGTGCTGCGTGGGATCATAAGAAACTCTTT	CAAWDHKKLF	TRGV10	.	TRGJ1	14	-1	-1	13
49	4.749857019610124E-4	TGTGCCTTGTGGGAGGTGCCAGTGTTGGGCAAAAAAATCAAGGTATTT	CALWEVPVLGKKIKVF	TRGV9	.	TRGJP	18	-1	-1	17
49	4.749857019610124E-4	TGTGCCACCTGGGACACCGGGGGTTATTATAAGAAACTCTTT	CATWDTGGYYKKLF	TRGV3	.	TRGJ1	15	-1	-1	23
49	4.749857019610124E-4	TGTGCCTTGTGGGAGGTCCCTTTAGATGTGAAACTCTTT	CALWEVPLDVKLF	TRGV9	.	TRGJ1	16	-1	-1	29
49	4.749857019610124E-4	TGTGCCTTGTGGGAGGTGCGCTATTATAAGAAACTCTTT	CALWEVRYYKKLF	TRGV9	.	TRGJ1	18	-1	-1	21
49	4.749857019610124E-4	TGTGCCTCCCAATTGGGGGGTTATAAGAAACTCTTT	CASQLGGYKKLF	TRGV9	.	TRGJ1	6	-1	-1	20
49	4.749857019610124E-4	TGTGCCTTTTATTATAAGAAACTCTTT	CAFYYKKLF	TRGV9	.	TRGJ1	7	-1	-1	8
49	4.749857019610124E-4	TGTGCCTTGTGGGAGGTGAGGGATTATAAGAAACTCTTT	CALWEVRDYKKLF	TRGV9	.	TRGJ1	17	-1	-1	22
49	4.749857019610124E-4	TGTGCCACCTGGGACAGGCGCTATAAGAAACTCTTT	CATWDRRYKKLF	TRGV7	.	TRGJ1	18	-1	-1	21
49	4.749857019610124E-4	TGTGCCACCTGGGACGGCTCGTCCTATTATAAGAAACTCTTT	CATWDGSSYYKKLF	TRGV7	.	TRGJ1	23	-1	-1	24
49	4.749857019610124E-4	TGTGCCTTGTGGGAGGTGCCTGTGGAGAGGAAACTCTTT	CALWEVPVERKLF	TRGV9	.	TRGJ1	18	-1	-1	29
48	4.65292116206706E-4	TGTGCTGCGTGGGACGCCCCCGGGGGTGATTGGATCAAGACGTTT	CAAWDAPGGDWIKTF	TRGV10	.	TRGJP2	13	-1	-1	25
48	4.65292116206706E-4	TGTGCCTTGTGGGAGGTGGGGGTTGAGTGGTATAAGAAACTCTTT	CALWEVGVEWYKKLF	TRGV9	.	TRGJ1	17	-1	-1	30
48	4.65292116206706E-4	TGTGCCTTGTGGGAGGTTGGTGGTTGTTATAAGAAACTCTTT	CALWEVGGCYKKLF	TRGV9	.	TRGJ1	16	-1	-1	23
48	4.65292116206706E-4	TGTGCTGCGTGGGATTTTGGGGCCAAGAAACTCTTT	CAAWDFGAKKLF	TRGV10	.	TRGJ1	15	-1	-1	24
48	4.65292116206706E-4	TGTGCCTTGTGGTCGAAATATTATAAGAAACTCTTT	CALWSKYYKKLF	TRGV9	.	TRGJ1	11	-1	-1	12
48	4.65292116206706E-4	TGTGCCTTGTGGGAGGTGCATTATAAGAAACTCTTT	CALWEVHYKKLF	TRGV9	.	TRGJ1	19	-1	-1	19
48	4.65292116206706E-4	TGTGCCTTGTGGGAGGATCATTATAAGAAACTCTTT	CALWEDHYKKLF	TRGV9	.	TRGJ1	15	-1	-1	16
48	4.65292116206706E-4	TGTGCCTTGTGGGAGCCTTATAAGAAACTCTTT	CALWEPYKKLF	TRGV9	.	TRGJ2	14	-1	-1	17
48	4.65292116206706E-4	TGTGCTGCGTGGGATTCCAGGAAACTCTTT	CAAWDSRKLF	TRGV10	.	TRGJ1	15	-1	-1	20
48	4.65292116206706E-4	TGTGCCTTTCTTTATTATAAGAAACTCTTT	CAFLYYKKLF	TRGV9	.	TRGJ1	7	-1	-1	11
48	4.65292116206706E-4	TGTGCCTTGTGGGAGCCCCTGGAACTCTTT	CALWEPLELF	TRGV9	.	TRGJ1	14	-1	-1	22
47	4.5559853045239965E-4	TGTGCCTTGTGGGAGGTCCGAACCTCCTATTATAAGAAACTCTTT	CALWEVRTSYYKKLF	TRGV9	.	TRGJ1	26	-1	-1	27
47	4.5559853045239965E-4	TGTGCCTTGCGCCCCTGGGAGTTGGGCAAAAAAATCAAGGTATTT	CALRPWELGKKIKVF	TRGV9	.	TRGJP	8	-1	-1	18
47	4.5559853045239965E-4	TGTGCCTTGTGGGAGGTCCGCGAATTAGATAAGAAACTCTTT	CALWEVRELDKKLF	TRGV9	.	TRGJ1	16	-1	-1	20
47	4.5559853045239965E-4	TGTGCCACCTGGGACAGCCTAAATTATTATAAGAAACTCTTT	CATWDSLNYYKKLF	TRGV3	.	TRGJ1	19	-1	-1	21
47	4.5559853045239965E-4	TGTGCCTTGTGGGAGGAGCCTTGTTATAAGAAACTCTTT	CALWEEPCYKKLF	TRGV9	.	TRGJ1	18	-1	-1	20
47	4.5559853045239965E-4	TGTGCCTTGTGGGAGGTGTATTATAAGAAACTCTTT	CALWEVYYKKLF	TRGV9	.	TRGJ1	17	-1	-1	18
47	4.5559853045239965E-4	TGTGCTGCGTGGGATCGACTTCAACTCTTT	CAAWDRLQLF	TRGV10	.	TRGJ1	14	-1	-1	22
47	4.5559853045239965E-4	TGTGCTGCGTGGGGAAAGAAACTCTTT	CAAWGKKLF	TRGV10	.	TRGJ1	12	-1	-1	15
47	4.5559853045239965E-4	TGTGCCTTGTGGGAGGTGCCCACCGGTTATAAGAAACTCTTT	CALWEVPTGYKKLF	TRGV9	.	TRGJ1	18	-1	-1	26
46	4.4590494469809325E-4	TGTGCCTTGTGGGAGGTGGACGAGTTGGGCAAAAAAATCAAGGTATTT	CALWEVDELGKKIKVF	TRGV9	.	TRGJP	20	-1	-1	21
46	4.4590494469809325E-4	TGTGCCTTGTGGGAGGTCCAACCACCCCGTTATAAGAAACTCTTT	CALWEVQPPRYKKLF	TRGV9	.	TRGJ2	26	-1	-1	29
46	4.4590494469809325E-4	TGTGCCTTGTGGGAGGTCCCGAATTATTATAAGAAACTCTTT	CALWEVPNYYKKLF	TRGV9	.	TRGJ1	16	-1	-1	19
46	4.4590494469809325E-4	TGTGCCTTGTGGGAGGTGCAGCCTTATTATAAGAAACTCTTT	CALWEVQPYYKKLF	TRGV9	.	TRGJ1	23	-1	-1	23
46	4.4590494469809325E-4	TGTGCCTTGTGGGAGGCAAGGGGTTATTATAAGAAACTCTTT	CALWEARGYYKKLF	TRGV9	.	TRGJ1	15	-1	-1	23
46	4.4590494469809325E-4	TGTGCTGCGTGGGATCGTAGTGATTGGATCAAGACGTTT	CAAWDRSDWIKTF	TRGV10	.	TRGJP2	14	-1	-1	13
46	4.4590494469809325E-4	TGTGCCTCCCATGGCCCTTTCTATTATAAGAAACTCTTT	CASHGPFYYKKLF	TRGV9	.	TRGJ1	6	-1	-1	21
46	4.4590494469809325E-4	TGTGCTGCGTGGGATCGCTATAAGAAACTCTTT	CAAWDRYKKLF	TRGV10	.	TRGJ1	14	-1	-1	18
46	4.4590494469809325E-4	TGTGCCTTGTGGGAGAAGCTCTTT	CALWEKLF	TRGV9	.	TRGJ1	14	-1	-1	13
46	4.4590494469809325E-4	TGTGCAGGGAAACTCTTT	CAGKLF	TRGV2	.	TRGJ1	4	-1	-1	8
46	4.4590494469809325E-4	TGTGCCTTGTGGGAGGGTTATTATAAGAAACTCTTT	CALWEGYYKKLF	TRGV9	.	TRGJ1	15	-1	-1	17
46	4.4590494469809325E-4	TGTGCCTTGTGGGAGGTCGATAAGAAACTCTTT	CALWEVDKKLF	TRGV9	.	TRGJ1	16	-1	-1	19
45	4.362113589437869E-4	TGTGCCTTGTGGGAGGTTAGCACGAATTATTATAAGAAACTCTTT	CALWEVSTNYYKKLF	TRGV9	.	TRGJ1	16	-1	-1	22
45	4.362113589437869E-4	TGTGCCTTGTGGGAACCCAAAGCTAATTATAAGAAACTCTTT	CALWEPKANYKKLF	TRGV9	.	TRGJ1	13	-1	-1	25
45	4.362113589437869E-4	TGTGCTGCGTGGGACCCGATCTGCTTGGAGAAACTCTTT	CAAWDPICLEKLF	TRGV10	.	TRGJ1	13	-1	-1	28
45	4.362113589437869E-4	TGTGCCTTGTGGGAGGTGTGTAGTTATAAGAAACTCTTT	CALWEVCSYKKLF	TRGV9	.	TRGJ1	17	-1	-1	23
45	4.362113589437869E-4	TGTGCCTTGTGGGAGGTGCTGGTTTATAAGAAACTCTTT	CALWEVLVYKKLF	TRGV9	.	TRGJ1	18	-1	-1	23
45	4.362113589437869E-4	TGTGCCTTGTGGGAGGTGCAAGGGGGGGAGAAACTCTTT	CALWEVQGGEKLF	TRGV9	.	TRGJ1	19	-1	-1	28
45	4.362113589437869E-4	TGTGCCTTGTGGGAGGCTCCCCCCCTTAAGAAACTCTTT	CALWEAPPLKKLF	TRGV9	.	TRGJ1	15	-1	-1	26
45	4.362113589437869E-4	TGTGCTGCGTGGGAGTGTTATTGGATCAAGACGTTT	CAAWECYWIKTF	TRGV10	.	TRGJP2	13	-1	-1	13
45	4.362113589437869E-4	TGTGCCTTGTGTGCCCCTTATTATAAGAAACTCTTT	CALCAPYYKKLF	TRGV9	.	TRGJ1	10	-1	-1	17
45	4.362113589437869E-4	TGTGCCTTGTGGGAGGTGGCTTATAAGAAACTCTTT	CALWEVAYKKLF	TRGV9	.	TRGJ1	17	-1	-1	20
45	4.362113589437869E-4	TGTGCCTTGTGGGAGGTGATTAATAAGAAACTCTTT	CALWEVINKKLF	TRGV9	.	TRGJ1	17	-1	-1	18
45	4.362113589437869E-4	TGTGCCTTGTGGGAGGCGTATTATAAGAAACTCTTT	CALWEAYYKKLF	TRGV9	.	TRGJ1	15	-1	-1	18
45	4.362113589437869E-4	TGTGCTGCGTGGGATTGGAGACAGAAACTCTTT	CAAWDWRQKLF	TRGV10	.	TRGJ1	15	-1	-1	22
45	4.362113589437869E-4	TGTGCTGCGTGGGATCCTCATAAGAAACTCTTT	CAAWDPHKKLF	TRGV10	.	TRGJ2	14	-1	-1	19
45	4.362113589437869E-4	TGTGCTGCGTGGGATGCTAATAAGAAACTCTTT	CAAWDANKKLF	TRGV10	.	TRGJ1	14	-1	-1	19
45	4.362113589437869E-4	TGTGCCTTTCACTATAAGAAACTCTTT	CAFHYKKLF	TRGV9	.	TRGJ1	7	-1	-1	12
45	4.362113589437869E-4	TGTGCCTTTGATTATAAGAAACTCTTT	CAFDYKKLF	TRGV9	.	TRGJ1	7	-1	-1	10
45	4.362113589437869E-4	TGTGCCTTGTGGGAGAACAAGGAAATTTATAAGAAACTCTTT	CALWENKEIYKKLF	TRGV9	.	TRGJ1	14	-1	-1	26
45	4.362113589437869E-4	TGTGCCTTGCGGGGGGGCGCAAATAAGAAACTCTTT	CALRGGANKKLF	TRGV9	.	TRGJ1	15	-1	-1	22
44	4.265177731894805E-4	TGTGCCTTGGGAAACCTGAATTATTATAAGAAACTCTTT	CALGNLNYYKKLF	TRGV9	.	TRGJ1	8	-1	-1	17
44	4.265177731894805E-4	TGTGCCACCTGGGATAGAGTTTATTATAAGAAACTCTTT	CATWDRVYYKKLF	TRGV8	.	TRGJ1	16	-1	-1	20
44	4.265177731894805E-4	TGTGCTGCGTGGGATTACTATTATAAGAAACTCTTT	CAAWDYYYKKLF	TRGV10	.	TRGJ1	17	-1	-1	18
44	4.265177731894805E-4	TGTGCCTTGTGGGACATTTATTATAAGAAACTCTTT	CALWDIYYKKLF	TRGV9	.	TRGJ1	13	-1	-1	17
44	4.265177731894805E-4	TGTGCCTTGTGGGAAGTATATAAGAAACTCTTT	CALWEVYKKLF	TRGV9	.	TRGJ1	16	-1	-1	12
44	4.265177731894805E-4	TGTGCTGCGTGGGGCCTTAAGAAACTCTTT	CAAWGLKKLF	TRGV10	.	TRGJ1	12	-1	-1	17
44	4.265177731894805E-4	TGTGCCTTGTGGGCCCTTGGAGAGAGAAATAAGAAACTCTTT	CALWALGERNKKLF	TRGV9	.	TRGJ1	12	-1	-1	28
44	4.265177731894805E-4	TGTGCTGCGTGGGGTTATAAGAAACTCTTT	CAAWGYKKLF	TRGV10	.	TRGJ1	16	-1	-1	14
43	4.1682418743517414E-4	TGTGCCACCTGGGCCCCGGTTGCGGGAAGGGGTGATTGGATCAAGACGTTT	CATWAPVAGRGDWIKTF	TRGV2	.	TRGJP2	12	-1	-1	31
43	4.1682418743517414E-4	TGTGCTGCGTGGGACCCCGAGCTCCGGGAGAAACTCTTT	CAAWDPELREKLF	TRGV10	.	TRGJ1	13	-1	-1	28
43	4.1682418743517414E-4	TGTGCCTTGTGGGAGTTCAATTATTATAAGAAACTCTTT	CALWEFNYYKKLF	TRGV9	.	TRGJ1	14	-1	-1	15
43	4.1682418743517414E-4	TGTGCTGCGTGGGATTTTTATTATAAGAAACTCTTT	CAAWDFYYKKLF	TRGV10	.	TRGJ1	15	-1	-1	17
43	4.1682418743517414E-4	TGTGCTGCGTGGGATTCCGATAAGAAACTCTTT	CAAWDSDKKLF	TRGV10	.	TRGJ1	22	-1	-1	19
43	4.1682418743517414E-4	TGTGCCTTGTTCGATTATTATAAGAAACTCTTT	CALFDYYKKLF	TRGV9	.	TRGJ1	9	-1	-1	9
43	4.1682418743517414E-4	TGTGCCTTGTGGGTTTTTTATAAGAAACTCTTT	CALWVFYKKLF	TRGV9	.	TRGJ2	12	-1	-1	14
43	4.1682418743517414E-4	TGTGCCTTGTGGGAGCTTTATAAGAAACTCTTT	CALWELYKKLF	TRGV9	.	TRGJ1	14	-1	-1	17
43	4.1682418743517414E-4	TGTGCTGCGTGGGATTTGTGGAAACTCTTT	CAAWDLWKLF	TRGV10	.	TRGJ1	15	-1	-1	20
43	4.1682418743517414E-4	TGTGCCTTGTGGGAGGTGATTAGAAATTATAAGAAACTCTTT	CALWEVIRNYKKLF	TRGV9	.	TRGJ1	17	-1	-1	25
43	4.1682418743517414E-4	TGTGCCACCTGGGATAGGCTCCCCAGTTATAAGAAACTCTTT	CATWDRLPSYKKLF	TRGV8	.	TRGJ1	18	-1	-1	26
43	4.1682418743517414E-4	TGTGCCTTGTGGGAGGTGCTGTGTTATAAGAAACTCTTT	CALWEVLCYKKLF	TRGV9	.	TRGJ1	18	-1	-1	23
43	4.1682418743517414E-4	TGTGCCTTGTGGGAGGTGGGGGAATATAAGAAACTCTTT	CALWEVGEYKKLF	TRGV9	.	TRGJ2	17	-1	-1	24
43	4.1682418743517414E-4	TGTGCCTTGTGGGAGGTGCAATATAAGAAACTCTTT	CALWEVQYKKLF	TRGV9	.	TRGJ1	19	-1	-1	21
42	4.071306016808678E-4	TGTGCCTTGTATTGTAGAGTACAAGAGTTGGGCAAAAAAATCAAGGTATTT	CALYCRVQELGKKIKVF	TRGV9	.	TRGJP	9	-1	-1	21
42	4.071306016808678E-4	TGTGCCTTGTGGGAGGTGCAGAGGAGGTATTATAAGAAACTCTTT	CALWEVQRRYYKKLF	TRGV9	.	TRGJ1	19	-1	-1	27
42	4.071306016808678E-4	TGTGCCTTGTGGGAGCTCTCGAATTATTATAAGAAACTCTTT	CALWELSNYYKKLF	TRGV9	.	TRGJ1	14	-1	-1	18
42	4.071306016808678E-4	TGTGCCTTGTGGGAGCCGCCTCAGTATTATAAGAAACTCTTT	CALWEPPQYYKKLF	TRGV9	.	TRGJ1	14	-1	-1	24
42	4.071306016808678E-4	TGTGCCTTGTGGGAGGTGCGGGATTACTATAAGAAACTCTTT	CALWEVRDYYKKLF	TRGV9	.	TRGJ1	18	-1	-1	22
42	4.071306016808678E-4	TGTGCCTTGTGGGAGGTGCGGAACTATTATAAGAAACTCTTT	CALWEVRNYYKKLF	TRGV9	.	TRGJ1	18	-1	-1	20
42	4.071306016808678E-4	TGTGCCTTGTGGGAGAAACTGAATTATTATAAGAAACTCTTT	CALWEKLNYYKKLF	TRGV9	.	TRGJ1	14	-1	-1	20
42	4.071306016808678E-4	TGTGCTGCGTGGGATTCGAATTATTATAAGAAACTCTTT	CAAWDSNYYKKLF	TRGV10	.	TRGJ1	20	-1	-1	13
42	4.071306016808678E-4	TGTGCCTTGTGGGAGTGGAATTATTATAAGAAACTCTTT	CALWEWNYYKKLF	TRGV9	.	TRGJ1	14	-1	-1	17
42	4.071306016808678E-4	TGTGCCTTGTGGGAGCCAAGCTATTATAAGAAACTCTTT	CALWEPSYYKKLF	TRGV9	.	TRGJ1	14	-1	-1	21
42	4.071306016808678E-4	TGTGCCTTGTGGGAGGTTTTTTATTATAAGAAACTCTTT	CALWEVFYYKKLF	TRGV9	.	TRGJ1	16	-1	-1	20
42	4.071306016808678E-4	TGTGCCTTGTGGGAGGTGCATAAAAAGAAACTCTTT	CALWEVHKKKLF	TRGV9	.	TRGJ1	19	-1	-1	24
42	4.071306016808678E-4	TGTGCCTTGTGGGAGGTGGATTATAAGAAACTCTTT	CALWEVDYKKLF	TRGV9	.	TRGJ1	17	-1	-1	19
42	4.071306016808678E-4	TGTGCCTTGTGGGAGGCCTATTATAAGAAACTCTTT	CALWEAYYKKLF	TRGV9	.	TRGJ1	15	-1	-1	18
42	4.071306016808678E-4	TGTGCCTTGTGGGAGGGGTATTATAAGAAACTCTTT	CALWEGYYKKLF	TRGV9	.	TRGJ1	15	-1	-1	18
42	4.071306016808678E-4	TGTGCCACCTGGGACCAGAATTATAAGAAACTCTTT	CATWDQNYKKLF	TRGV3	.	TRGJ1	14	-1	-1	19
42	4.071306016808678E-4	TGTGCTGCGTGGGATTATTGGCAGAAACTCTTT	CAAWDYWQKLF	TRGV10	.	TRGJ2	16	-1	-1	13
42	4.071306016808678E-4	TGTCCCTATCTAAGGTATAAGAAACTCTTT	CPYLRYKKLF	TRGV9	.	TRGJ1	6	-1	-1	15
42	4.071306016808678E-4	TGTGCTGCGTGGGATGGAAAAAAACTCTTT	CAAWDGKKLF	TRGV10	.	TRGJ1	14	-1	-1	18
42	4.071306016808678E-4	TGTGCTGCGTGGGAGGGGGAGAAACTCTTT	CAAWEGEKLF	TRGV10	.	TRGJ1	13	-1	-1	19
42	4.071306016808678E-4	TGTGCTGGGAATAAGAAACTCTTT	CAGNKKLF	TRGV10	.	TRGJ1	6	-1	-1	10
42	4.071306016808678E-4	TGTGCCTTGTGGGAGACTCTGGGGGGCTATTATAAGAAACTCTTT	CALWETLGGYYKKLF	TRGV9	.	TRGJ1	14	-1	-1	27
42	4.071306016808678E-4	TGTGCCTTGTGGGAGGTGCGAAGTTATTATAAGAAACTCTTT	CALWEVRSYYKKLF	TRGV9	.	TRGJ1	18	-1	-1	18
42	4.071306016808678E-4	TGTGCTGCGTGGGATTATCCCGGAGGGGGTAAACTCTTT	CAAWDYPGGGKLF	TRGV10	.	TRGJ1	16	-1	-1	30
42	4.071306016808678E-4	TGTGCCTTGTGGGAGGGGCAATATAAGAAACTCTTT	CALWEGQYKKLF	TRGV9	.	TRGJ1	19	-1	-1	21
41	3.974370159265614E-4	TGTGCCTTGTGGGAGGTGCAAACCCCTAGGTTGCTCGATAAGAAACTCTTT	CALWEVQTPRLLDKKLF	TRGV9	.	TRGJ1	19	-1	-1	37
41	3.974370159265614E-4	TGTGCTGCGTGGGATTCCCTTACTCCAAGAGATCCAGGGAAACTCTTT	CAAWDSLTPRDPGKLF	TRGV10	.	TRGJ1	15	-1	-1	38
41	3.974370159265614E-4	TGTGCCTTGTGGGAGGTGGAGTTGGGCAAAAAAATCAAGGTATTT	CALWEVELGKKIKVF	TRGV9	.	TRGJP	17	-1	-1	18
41	3.974370159265614E-4	TGTGCCTTGTGGAAAGCCACGAATTATTATAAGAAACTCTTT	CALWKATNYYKKLF	TRGV9	.	TRGJ1	11	-1	-1	19
41	3.974370159265614E-4	TGTGCCTTGTGGGAGGTGTCCTATTATAAGAAACTCTTT	CALWEVSYYKKLF	TRGV9	.	TRGJ1	17	-1	-1	21
41	3.974370159265614E-4	TGTGCCACCTGGGAGTCTGGTTGGTTCAAGATATTT	CATWESGWFKIF	TRGV2	.	TRGJP1	13	-1	-1	16
41	3.974370159265614E-4	TGTGCCTTGTGGGGTTATTATAAGAAACTCTTT	CALWGYYKKLF	TRGV9	.	TRGJ1	12	-1	-1	14
41	3.974370159265614E-4	TGTGCCTTGTGGGAGGTGCGGAAGAAACTCTTT	CALWEVRKKLF	TRGV9	.	TRGJ1	18	-1	-1	21
41	3.974370159265614E-4	TGTGCCTTGTATTGGCTCTATAAGAAACTCTTT	CALYWLYKKLF	TRGV9	.	TRGJ1	9	-1	-1	18
41	3.974370159265614E-4	TGTGCCACCTGTTATTATAAGAAACTCTTT	CATCYYKKLF	TRGV2	.	TRGJ1	10	-1	-1	11
41	3.974370159265614E-4	TGTGCCACCCGCCATTGGATCAAGACGTTT	CATRHWIKTF	TRGV2	.	TRGJP2	8	-1	-1	13
40	3.8774343017225504E-4	TGTGCCTTGTGGGAGGTGCCCAATTTTTATTATAAGAAACTCTTT	CALWEVPNFYYKKLF	TRGV9	.	TRGJ1	18	-1	-1	26
40	3.8774343017225504E-4	TGTGCCTTGTGGGAGGCCGAGGGGAATTATTATAAGAAACTCTTT	CALWEAEGNYYKKLF	TRGV9	.	TRGJ1	15	-1	-1	23
40	3.8774343017225504E-4	TGTGCCTTGTGCGGGGGGGGTAGTGATTGGATCAAGACGTTT	CALCGGGSDWIKTF	TRGV9	.	TRGJP2	10	-1	-1	19
40	3.8774343017225504E-4	TGTGCCTTGTGGGAGGTGCCACGGGTATATAAGAAACTCTTT	CALWEVPRVYKKLF	TRGV9	.	TRGJ1	18	-1	-1	27
40	3.8774343017225504E-4	TGTGCCTTGTGGGAGGTGCAAAATTATTATAAGAAACTCTTT	CALWEVQNYYKKLF	TRGV9	.	TRGJ1	19	-1	-1	21
40	3.8774343017225504E-4	TGTGCCCTTCCCGAGTATAGTAGTGATTGGATCAAGACGTTT	CALPEYSSDWIKTF	TRGV8	.	TRGJP2	5	-1	-1	15
40	3.8774343017225504E-4	TGTGCTGCGTGGGATTATGGTGATTGGATCAAGACGTTT	CAAWDYGDWIKTF	TRGV10	.	TRGJP2	16	-1	-1	19
40	3.8774343017225504E-4	TGTGCCTTGTGGGGGATGAATTATTATAAGAAACTCTTT	CALWGMNYYKKLF	TRGV9	.	TRGJ1	12	-1	-1	17
40	3.8774343017225504E-4	TGTGCCTTGTGGGAGGGCCAATATTATAAGAAACTCTTT	CALWEGQYYKKLF	TRGV9	.	TRGJ1	15	-1	-1	21
40	3.8774343017225504E-4	TGTGCCACCTGGGATAGAAACCCCAAGAAACTCTTT	CATWDRNPKKLF	TRGV8	.	TRGJ1	16	-1	-1	24
40	3.8774343017225504E-4	TGTGCTGCGTGGGCTCCAAGGGAGAAACTCTTT	CAAWAPREKLF	TRGV10	.	TRGJ1	12	-1	-1	22
40	3.8774343017225504E-4	TGTGCCTTGTGGCTTAATTATAAGAAACTCTTT	CALWLNYKKLF	TRGV9	.	TRGJ2	11	-1	-1	16
40	3.8774343017225504E-4	TGTGCCTGCTGGATCCTCCAGGGTATACTCTTT	CACWILQGILF	TRGV11	.	TRGJ1	13	-1	-1	26
40	3.8774343017225504E-4	TGTGCGTCGCCAGGGAATTGGATCAAGACGTTT	CASPGNWIKTF	TRGV10	.	TRGJP2	4	-1	-1	16
40	3.8774343017225504E-4	TGTGCCTTACCCTCCGTGGGGAAACTCTTT	CALPSVGKLF	TRGV9	.	TRGJ1	7	-1	-1	20
39	3.7804984441794864E-4	TGTGCCTTGTGGGAGGATAATCAAGAGTTGGGCAAAAAAATCAAGGTATTT	CALWEDNQELGKKIKVF	TRGV9	.	TRGJP	15	-1	-1	21
39	3.7804984441794864E-4	TGTGCCTTGTGTGAAGGCCCCCACCCGAATTATTATAAGAAACTCTTT	CALCEGPHPNYYKKLF	TRGV9	.	TRGJ1	13	-1	-1	25
39	3.7804984441794864E-4	TGTGCCTTGTGGGAGGTGCATTTTATTTCTGGTTGGTTCAAGATATTT	CALWEVHFISGWFKIF	TRGV9	.	TRGJP1	19	-1	-1	28
39	3.7804984441794864E-4	TGTGCCTTGTGGGAGGTCAGGAATTATTATAAGAAACTCTTT	CALWEVRNYYKKLF	TRGV9	.	TRGJ1	16	-1	-1	20
39	3.7804984441794864E-4	TGTGCCTCAACAGAGACACCGAATTATTATAAGAAACTCTTT	CASTETPNYYKKLF	TRGV9	.	TRGJ2	6	-1	-1	19
39	3.7804984441794864E-4	TGTGCCACCTGGGACGACCCAGATTATTATAAGAAACTCTTT	CATWDDPDYYKKLF	TRGV2	.	TRGJ2	15	-1	-1	22
39	3.7804984441794864E-4	TGTGCTGCGTGGGGTTGCTTTGGATATAAGAAACTCTTT	CAAWGCFGYKKLF	TRGV10	.	TRGJ1	15	-1	-1	24
39	3.7804984441794864E-4	TGTGCTGCGTGGGGGAGTTTGGGGTATAAGAAACTCTTT	CAAWGSLGYKKLF	TRGV10	.	TRGJ1	12	-1	-1	24
39	3.7804984441794864E-4	TGTGCCTTGTGGGAGGCGAATTATTATAAGAAACTCTTT	CALWEANYYKKLF	TRGV9	.	TRGJ1	15	-1	-1	16
39	3.7804984441794864E-4	TGTGCTGCGTGGGGCCCTCAGAAGAAACTCTTT	CAAWGPQKKLF	TRGV10	.	TRGJ1	12	-1	-1	21
39	3.7804984441794864E-4	TGTGCCTTGTGGGTCCTTAATAAGAAACTCTTT	CALWVLNKKLF	TRGV9	.	TRGJ1	12	-1	-1	19
39	3.7804984441794864E-4	TGTGCCTTGTGGGAGGCCCCTGGGAAACTCTTT	CALWEAPGKLF	TRGV9	.	TRGJ1	15	-1	-1	23
39	3.7804984441794864E-4	TGTGCCCCTTCAGGTTATTATAAGAAACTCTTT	CAPSGYYKKLF	TRGV9	.	TRGJ1	5	-1	-1	14
39	3.7804984441794864E-4	TGTGCCTTGTGGGAGGCCAAACTCTTT	CALWEAKLF	TRGV9	.	TRGJ1	15	-1	-1	18
39	3.7804984441794864E-4	TGTGCTCTTGAAAAGAAACTCTTT	CALEKKLF	TRGV10	.	TRGJ1	5	-1	-1	12
38	3.683562586636423E-4	TGTGCCTTGTGGGAGGTTTCAGGCCTTGCATCAGATTATTATAAGAAACTCTTT	CALWEVSGLASDYYKKLF	TRGV9	.	TRGJ1	16	-1	-1	34
38	3.683562586636423E-4	TGTGCCTTGTGGGAGGCCCCTCCAACAGTGTCGAATTATTATAAGAAACTCTTT	CALWEAPPTVSNYYKKLF	TRGV9	.	TRGJ1	26	-1	-1	30
38	3.683562586636423E-4	TGTGCCTTGTGGGAGGTGCAAATTTCCTATTATAAGAAACTCTTT	CALWEVQISYYKKLF	TRGV9	.	TRGJ1	19	-1	-1	27
38	3.683562586636423E-4	TGTGCTGCGTGGGAGCTTAGTAGTGATTGGATCAAGACGTTT	CAAWELSSDWIKTF	TRGV10	.	TRGJP2	13	-1	-1	17
38	3.683562586636423E-4	TGTGCCTTGTGGGTAATCGGGGGGTATTATAAGAAACTCTTT	CALWVIGGYYKKLF	TRGV9	.	TRGJ1	12	-1	-1	24
38	3.683562586636423E-4	TGTGCCTTGTGGGAGGTCCTAACTTATTATAAGAAACTCTTT	CALWEVLTYYKKLF	TRGV9	.	TRGJ1	16	-1	-1	23
38	3.683562586636423E-4	TGTGCCTTGTGGGAGGTCCCCTCTTATTATAAGAAACTCTTT	CALWEVPSYYKKLF	TRGV9	.	TRGJ1	22	-1	-1	23
38	3.683562586636423E-4	TGTGCCTTGTGGGAGGTGCGTCCCAAGGATAAGAAACTCTTT	CALWEVRPKDKKLF	TRGV9	.	TRGJ1	18	-1	-1	28
38	3.683562586636423E-4	TGTGCCTTGTGGGAGGCAACGAATTATTATAAGAAACTCTTT	CALWEATNYYKKLF	TRGV9	.	TRGJ1	15	-1	-1	19
38	3.683562586636423E-4	TGTGCCACCTGGGACGGGCGGGGTTATTATAAGAAACTCTTT	CATWDGRGYYKKLF	TRGV2	.	TRGJ1	18	-1	-1	23
38	3.683562586636423E-4	TGTGCTGCGTGGCACCACGCCCGTTGGTTCAAGATATTT	CAAWHHARWFKIF	TRGV10	.	TRGJP1	11	-1	-1	22
38	3.683562586636423E-4	TGTGCTGCGTGGGTCGGGAGTGATTGGATCAAGACGTTT	CAAWVGSDWIKTF	TRGV10	.	TRGJP2	12	-1	-1	18
38	3.683562586636423E-4	TGTGCCTTGTGGGATGGAGGTTATTATAAGAAACTCTTT	CALWDGGYYKKLF	TRGV9	.	TRGJ1	13	-1	-1	20
38	3.683562586636423E-4	TGTGCCTTGTGGGAGCCCTCCTATTATAAGAAACTCTTT	CALWEPSYYKKLF	TRGV9	.	TRGJ1	14	-1	-1	21
38	3.683562586636423E-4	TGTGCCTTGTGGGAGGGGACGCGGTATAAGAAACTCTTT	CALWEGTRYKKLF	TRGV9	.	TRGJ1	15	-1	-1	24
38	3.683562586636423E-4	TGTGCTGCGTGGGATTGGGATTATAAGAAACTCTTT	CAAWDWDYKKLF	TRGV10	.	TRGJ1	15	-1	-1	19
38	3.683562586636423E-4	TGTGCCACCTGGGACGGGCGCTATAAGAAACTCTTT	CATWDGRYKKLF	TRGV2	.	TRGJ1	18	-1	-1	21
38	3.683562586636423E-4	TGTGCTGCGTGGGGGCCCTATAAGAAACTCTTT	CAAWGPYKKLF	TRGV10	.	TRGJ2	12	-1	-1	18
38	3.683562586636423E-4	TGTGCTGCGTGGGATTGGAGTAAGAAACTCTTT	CAAWDWSKKLF	TRGV10	.	TRGJ1	15	-1	-1	20
38	3.683562586636423E-4	TGTGCCACCTGGGACGGGCGGCCGAAACTCTTT	CATWDGRPKLF	TRGV2	.	TRGJ1	18	-1	-1	23
38	3.683562586636423E-4	TGTGCCACCTGGGAAGGTTATAAGAAACTCTTT	CATWEGYKKLF	TRGV8	.	TRGJ1	16	-1	-1	17
38	3.683562586636423E-4	TGTGCCACCTGGGACGGGCCCCAACTCTTT	CATWDGPQLF	TRGV2	.	TRGJ1	20	-1	-1	22
38	3.683562586636423E-4	TGTGTTAGAAGAAAGAAACTCTTT	CVRRKKLF	TRGV10	.	TRGJ2	3	-1	-1	12
37	3.586626729093359E-4	TGTGCTGCGTGGGGTAAACCCACCTCGAATTATTATAAGAAACTCTTT	CAAWGKPTSNYYKKLF	TRGV10	.	TRGJ1	12	-1	-1	24
37	3.586626729093359E-4	TGTGCTGCGTGGGATTATCTCAATTTGCCTTATTATAAGAAACTCTTT	CAAWDYLNLPYYKKLF	TRGV10	.	TRGJ1	16	-1	-1	29
37	3.586626729093359E-4	TGTGCCTTGTGGGCTATCCAAACCTCGAATTATTATAAGAAACTCTTT	CALWAIQTSNYYKKLF	TRGV9	.	TRGJ1	12	-1	-1	24
37	3.586626729093359E-4	TGTGCCTTGTGGGAGTCCCGTGCGGGTTATTATAAGAAACTCTTT	CALWESRAGYYKKLF	TRGV9	.	TRGJ1	14	-1	-1	26
37	3.586626729093359E-4	TGTGCCTTGTGGGAGGTCCATGGGAATTATTATAAGAAACTCTTT	CALWEVHGNYYKKLF	TRGV9	.	TRGJ1	19	-1	-1	23
37	3.586626729093359E-4	TGTGCTGCGTGGGATACGCCCACGGATTATAAGAAACTCTTT	CAAWDTPTDYKKLF	TRGV10	.	TRGJ1	17	-1	-1	25
37	3.586626729093359E-4	TGTGCTGCGTGGGACCTACCCCCTCATTATAAGAAACTCTTT	CAAWDLPPHYKKLF	TRGV10	.	TRGJ2	13	-1	-1	25
37	3.586626729093359E-4	TGTGCCTTGTGGGAGTTCGCCTATTATTATAAGAAACTCTTT	CALWEFAYYYKKLF	TRGV9	.	TRGJ1	14	-1	-1	22
37	3.586626729093359E-4	TGTGCCTTGTGGGAGGTGCGAAGGTATTATAAGAAACTCTTT	CALWEVRRYYKKLF	TRGV9	.	TRGJ1	18	-1	-1	24
37	3.586626729093359E-4	TGTGCCTTGTGGGAGGTGCACAAAGGTGGGAAGAAACTCTTT	CALWEVHKGGKKLF	TRGV9	.	TRGJ1	20	-1	-1	30
37	3.586626729093359E-4	TGTGCCTTGTGGGAGGTACTGGGTTTAGGGTTCAAGATATTT	CALWEVLGLGFKIF	TRGV9	.	TRGJP1	16	-1	-1	28
37	3.586626729093359E-4	TGTGCCTTGTGGGAGGCTCCGAATTATTATAAGAAACTCTTT	CALWEAPNYYKKLF	TRGV9	.	TRGJ1	15	-1	-1	19
37	3.586626729093359E-4	TGTGCCACCTGGGACGGGTTAGTTTATTATAAGAAACTCTTT	CATWDGLVYYKKLF	TRGV2	.	TRGJ1	17	-1	-1	23
37	3.586626729093359E-4	TGTGCTGCGTGGGGTCCGAATTATTATAAGAAACTCTTT	CAAWGPNYYKKLF	TRGV10	.	TRGJ1	12	-1	-1	16
37	3.586626729093359E-4	TGTGCTGCGTGGGATTATAGCGACTGGATCAAGACGTTT	CAAWDYSDWIKTF	TRGV10	.	TRGJP2	16	-1	-1	17
37	3.586626729093359E-4	TGTGCTGCGTGGGACCCACCTGGTTGGTTCAAGATATTT	CAAWDPPGWFKIF	TRGV10	.	TRGJP1	13	-1	-1	15
37	3.586626729093359E-4	TGTGCCTTGTGGGGGGCTCTTTGTTATAAGAAACTCTTT	CALWGALCYKKLF	TRGV9	.	TRGJ1	15	-1	-1	20
37	3.586626729093359E-4	TGTGCTGCGTGGGTGAATTATTATAAGAAACTCTTT	CAAWVNYYKKLF	TRGV10	.	TRGJ1	12	-1	-1	14
37	3.586626729093359E-4	TGTGCTGCGTGGGATGATTATTATAAGAAACTCTTT	CAAWDDYYKKLF	TRGV10	.	TRGJ1	14	-1	-1	16
37	3.586626729093359E-4	TGTGCCTTGTGGGAGGTGAATTATAAGAAACTCTTT	CALWEVNYKKLF	TRGV9	.	TRGJ1	17	-1	-1	19
37	3.586626729093359E-4	TGTGCCTTGTGGGAGGGGAATTATAAGAAACTCTTT	CALWEGNYKKLF	TRGV9	.	TRGJ1	15	-1	-1	19
37	3.586626729093359E-4	TGTGCCTTGTGGAACCCTATTATAAGGAAACTCTTT	CALWNPIIRKLF	TRGV9	.	TRGJ1	11	-1	-1	17
37	3.586626729093359E-4	TGTGCCACCTGGGACGGGCTTGATAAGAAACTCTTT	CATWDGLDKKLF	TRGV2	.	TRGJ1	18	-1	-1	22
37	3.586626729093359E-4	TGTGCTGCTAATTTCGGGTATAAGAAACTCTTT	CAANFGYKKLF	TRGV10	.	TRGJ1	7	-1	-1	18
37	3.586626729093359E-4	TGTGCTGCGTGGGATTATCGTAAGAAACTCTTT	CAAWDYRKKLF	TRGV10	.	TRGJ1	22	-1	-1	13
37	3.586626729093359E-4	TGTGCTGCGTGGGACGTCTATAAGAAACTCTTT	CAAWDVYKKLF	TRGV10	.	TRGJ2	13	-1	-1	18
37	3.586626729093359E-4	TGTGCCTTGTGGGGACTATATAAGAAACTCTTT	CALWGLYKKLF	TRGV9	.	TRGJ1	12	-1	-1	18
37	3.586626729093359E-4	TGTGCCTTGTGGGAGGTGCACGGGGAACTCTTT	CALWEVHGELF	TRGV9	.	TRGJ1	20	-1	-1	25
37	3.586626729093359E-4	TGTGCCTTGTGGGAATACTATAAGAAACTCTTT	CALWEYYKKLF	TRGV9	.	TRGJ1	13	-1	-1	12
37	3.586626729093359E-4	TGTGCTGCGTGGGATTTCGGACTCTTT	CAAWDFGLF	TRGV10	.	TRGJ1	18	-1	-1	20
37	3.586626729093359E-4	TGTGCCTTGTGGGAGGGGGAGCTCTTT	CALWEGELF	TRGV9	.	TRGJ1	15	-1	-1	21
36	3.4896908715502953E-4	TGTGCTGCGTGGGATTATGAGTTACATAGGCCGGGCTATAAGAAACTCTTT	CAAWDYELHRPGYKKLF	TRGV10	.	TRGJ1	16	-1	-1	36
36	3.4896908715502953E-4	TGTGCTGCGTGGGATTATAGGGAACGAGGCGATTATTATAAGAAACTCTTT	CAAWDYRERGDYYKKLF	TRGV10	.	TRGJ2	16	-1	-1	31
36	3.4896908715502953E-4	TGTGCTGCGTGGGATTATAAAAGGTCTAAGAATTATTATAAGAAACTCTTT	CAAWDYKRSKNYYKKLF	TRGV10	.	TRGJ2	16	-1	-1	29
36	3.4896908715502953E-4	TGTGCTGCGTGGGTCGGTAGACTCACTGGTTGGTTCAAGATATTT	CAAWVGRLTGWFKIF	TRGV10	.	TRGJP1	12	-1	-1	23
36	3.4896908715502953E-4	TGTGCCTTGTGGGAGGTGCCTCCCGATTATTATAAGAAACTCTTT	CALWEVPPDYYKKLF	TRGV9	.	TRGJ1	23	-1	-1	25
36	3.4896908715502953E-4	TGTGCTGCGTGGGATTTCGGGAGTGATTGGATCAAGACGTTT	CAAWDFGSDWIKTF	TRGV10	.	TRGJP2	18	-1	-1	21
36	3.4896908715502953E-4	TGTGCCTTGTGGGAGGTGGGGAATTATTATAAGAAACTCTTT	CALWEVGNYYKKLF	TRGV9	.	TRGJ1	17	-1	-1	20
36	3.4896908715502953E-4	TGTGCTGCGTGGGATCCCCTGTGCTATAAGAAACTCTTT	CAAWDPLCYKKLF	TRGV10	.	TRGJ1	14	-1	-1	24
36	3.4896908715502953E-4	TGTGCCTTGTGGGAGTTGAATTATTATAAGAAACTCTTT	CALWELNYYKKLF	TRGV9	.	TRGJ1	17	-1	-1	17
36	3.4896908715502953E-4	TGTGCCTTGTGGGAGGGCATTTATTATAAGAAACTCTTT	CALWEGIYYKKLF	TRGV9	.	TRGJ1	18	-1	-1	20
36	3.4896908715502953E-4	TGTGCCTTGTGGGAGACGAATTATTATAAGAAACTCTTT	CALWETNYYKKLF	TRGV9	.	TRGJ1	14	-1	-1	16
36	3.4896908715502953E-4	TGTGCCACCTGGGATAGGAGGTATTATAAGAAACTCTTT	CATWDRRYYKKLF	TRGV8	.	TRGJ1	17	-1	-1	21
36	3.4896908715502953E-4	TGTGCTGCGTGGGTCTTGGGTTATAAGAAACTCTTT	CAAWVLGYKKLF	TRGV10	.	TRGJ1	12	-1	-1	20
36	3.4896908715502953E-4	TGTGCTGCGAGTAGTAGTGATTGGATCAAGACGTTT	CAASSSDWIKTF	TRGV10	.	TRGJP2	8	-1	-1	11
36	3.4896908715502953E-4	TGTGCCTTGTGCACCGTTTATTATAAGAAACTCTTT	CALCTVYYKKLF	TRGV9	.	TRGJ1	10	-1	-1	17
36	3.4896908715502953E-4	TGTGCCTTGTGGGACCTCTATTATAAGAAACTCTTT	CALWDLYYKKLF	TRGV9	.	TRGJ1	13	-1	-1	18
36	3.4896908715502953E-4	TGTGCTCCTAGGGGGAGATGGTTCAAGATATTT	CAPRGRWFKIF	TRGV10	.	TRGJP1	5	-1	-1	18
36	3.4896908715502953E-4	TGTGCTGCGTGGGATTTTTATAAGAAACTCTTT	CAAWDFYKKLF	TRGV10	.	TRGJ1	15	-1	-1	13
36	3.4896908715502953E-4	TGTGCTGCGTGGGACGGCCATAAGAAACTCTTT	CAAWDGHKKLF	TRGV10	.	TRGJ1	13	-1	-1	19
36	3.4896908715502953E-4	TGTGCTGCGCCCGGCCGCTATAAGAAACTCTTT	CAAPGRYKKLF	TRGV10	.	TRGJ1	8	-1	-1	18
36	3.4896908715502953E-4	TGTGCCTGGGTGAATTATTATAAGAAACTCTTT	CAWVNYYKKLF	TRGV9	.	TRGJ1	6	-1	-1	11
36	3.4896908715502953E-4	TGTGCTGCGTGGGATAGGGAGAAACTCTTT	CAAWDREKLF	TRGV10	.	TRGJ1	14	-1	-1	19
36	3.4896908715502953E-4	ACTGCCCCTGCCCTTTATAAGAAACTCTTT	TAPALYKKLF	TRGV10	.	TRGJ1	-1	-1	-1	14
35	3.392755014007231E-4	TGTGCCTTGTGGGAGGTTACCGGGTTCGTGAATTATTATAAGAAACTCTTT	CALWEVTGFVNYYKKLF	TRGV9	.	TRGJ1	16	-1	-1	29
35	3.392755014007231E-4	TGTGCTGCGTGGGATTATGGGTTCCCCCCTGGTTGGTTCAAGATATTT	CAAWDYGFPPGWFKIF	TRGV10	.	TRGJP1	16	-1	-1	25
35	3.392755014007231E-4	TGTGCCTTGTGGGAGGCGAAACGGAGTAGTGATTGGATCAAGACGTTT	CALWEAKRSSDWIKTF	TRGV9	.	TRGJP2	15	-1	-1	24
35	3.392755014007231E-4	TGTGCTGCGTGGGTCGGGGTTGTTCGTCGGTATAAGAAACTCTTT	CAAWVGVVRRYKKLF	TRGV10	.	TRGJ1	12	-1	-1	30
35	3.392755014007231E-4	TGTGCCTTGTGGGAGGTGCAAGAGAATTATTATAAGAAACTCTTT	CALWEVQENYYKKLF	TRGV9	.	TRGJ1	19	-1	-1	23
35	3.392755014007231E-4	TGTGCCACCTGGGACGGGCCTAGTAGTGATTGGATCAAGACGTTT	CATWDGPSSDWIKTF	TRGV2	.	TRGJP2	19	-1	-1	20
35	3.392755014007231E-4	TGTGCTGCGTGGGATTATACGAGTGATTGGATCAAGACGTTT	CAAWDYTSDWIKTF	TRGV10	.	TRGJP2	16	-1	-1	15
35	3.392755014007231E-4	TGTGCCTTGTGGGAGCCAACGAATTATTATAAGAAACTCTTT	CALWEPTNYYKKLF	TRGV9	.	TRGJ1	14	-1	-1	19
35	3.392755014007231E-4	TGTGCCTTGTGGGAGGCGACCCATTATTATAAGAAACTCTTT	CALWEATHYYKKLF	TRGV9	.	TRGJ1	15	-1	-1	22
35	3.392755014007231E-4	TGTGCCACCTGGGACGGGCCGAATTATTATAAGAAACTCTTT	CATWDGPNYYKKLF	TRGV2	.	TRGJ1	19	-1	-1	19
35	3.392755014007231E-4	TGTGCCACCTGGGACGGAAGTAGTGATTGGATCAAGACGTTT	CATWDGSSDWIKTF	TRGV2	.	TRGJP2	16	-1	-1	18
35	3.392755014007231E-4	TGTGCTGCGTGGCCCCTCCGAGGGCATAAGAAACTCTTT	CAAWPLRGHKKLF	TRGV10	.	TRGJ1	11	-1	-1	25
35	3.392755014007231E-4	TGTGCTGCGTGGGGGGCCACTGGTTGGTTCAAGATATTT	CAAWGATGWFKIF	TRGV10	.	TRGJP1	12	-1	-1	16
35	3.392755014007231E-4	TGTGCTGCGTGGGAGTCGGGTTATTATAAGAAACTCTTT	CAAWESGYYKKLF	TRGV10	.	TRGJ1	13	-1	-1	20
35	3.392755014007231E-4	TGTGCTGCGTGGGAAATTGGGGGTTATAAGAAACTCTTT	CAAWEIGGYKKLF	TRGV10	.	TRGJ1	13	-1	-1	23
35	3.392755014007231E-4	TGTGCCTTGTGGGATCCTCTTTATTATAAGAAACTCTTT	CALWDPLYYKKLF	TRGV9	.	TRGJ1	13	-1	-1	20
35	3.392755014007231E-4	TGTGCCTTGTGGGAGTTCCTTTATTATAAGAAACTCTTT	CALWEFLYYKKLF	TRGV9	.	TRGJ1	14	-1	-1	20
35	3.392755014007231E-4	TGTGCCTTGTGGGAGGTTAGGTATTATAAGAAACTCTTT	CALWEVRYYKKLF	TRGV9	.	TRGJ2	16	-1	-1	21
35	3.392755014007231E-4	TGTGCCTTGTGGGAAAATAGTTATTATAAGAAACTCTTT	CALWENSYYKKLF	TRGV9	.	TRGJ1	13	-1	-1	20
35	3.392755014007231E-4	TGTGCTGCGTGGTATTGTACTTTTAAGAAACTCTTT	CAAWYCTFKKLF	TRGV10	.	TRGJ1	15	-1	-1	20
35	3.392755014007231E-4	TGTGCTGCGTGGGATTGGTGGTATAAGAAACTCTTT	CAAWDWWYKKLF	TRGV10	.	TRGJ2	15	-1	-1	21
35	3.392755014007231E-4	TGTGCTGCGTGGGATTATTGTTATAAGAAACTCTTT	CAAWDYCYKKLF	TRGV10	.	TRGJ1	16	-1	-1	16
35	3.392755014007231E-4	TGTGCCCCCTACGGGGGTGATTGGATCAAGACGTTT	CAPYGGDWIKTF	TRGV8	.	TRGJP2	9	-1	-1	16
35	3.392755014007231E-4	TGTGCCACCTGGGACGGGCCTTATAAGAAACTCTTT	CATWDGPYKKLF	TRGV2	.	TRGJ1	19	-1	-1	20
35	3.392755014007231E-4	TGTGCTGCGTGGGATTCTTATAAGAAACTCTTT	CAAWDSYKKLF	TRGV10	.	TRGJ1	15	-1	-1	13
35	3.392755014007231E-4	TGTGCCACCTGGGATAGACGTGGGAAACTCTTT	CATWDRRGKLF	TRGV8	.	TRGJ1	16	-1	-1	23
35	3.392755014007231E-4	TGTGCTGCGTGGATCAATAAGAAACTCTTT	CAAWINKKLF	TRGV10	.	TRGJ1	11	-1	-1	16
35	3.392755014007231E-4	TGTGCTGCGCCTGGTTGGTTCAAGATATTT	CAAPGWFKIF	TRGV10	.	TRGJP1	8	-1	-1	10
35	3.392755014007231E-4	TGTGCCTTCGTTGGAACACTCTTT	CAFVGTLF	TRGV9	.	TRGJ1	14	-1	-1	13
35	3.392755014007231E-4	TGTGCCACTTATTATAAGAAACTCTTT	CATYYKKLF	TRGV9	.	TRGJ1	5	-1	-1	8
35	3.392755014007231E-4	TGTGCCACCTGGGTTAAGAAACTCTTT	CATWVKKLF	TRGV8	.	TRGJ1	15	-1	-1	14
35	3.392755014007231E-4	TGTGCTGCGTGGGATTTTACGAAACTCTTT	CAAWDFTKLF	TRGV10	.	TRGJ2	15	-1	-1	13
34	3.295819156464168E-4	TGTGCCTTGTGGGAGGTGCACCGGAGGAGTTATTATAAGAAACTCTTT	CALWEVHRRSYYKKLF	TRGV9	.	TRGJ1	21	-1	-1	26
34	3.295819156464168E-4	TGTGCTGCGTGGGATTTGGGTTCTAGTGATTGGATCAAGACGTTT	CAAWDLGSSDWIKTF	TRGV10	.	TRGJP2	15	-1	-1	23
34	3.295819156464168E-4	TGTGCTGCGTGGGATTCTCCCCCGAATTATTATAAGAAACTCTTT	CAAWDSPPNYYKKLF	TRGV10	.	TRGJ1	15	-1	-1	22
34	3.295819156464168E-4	TGTGCCTTGTGGGAGGTTCTACACCGGTATTATAAGAAACTCTTT	CALWEVLHRYYKKLF	TRGV9	.	TRGJ1	16	-1	-1	27
34	3.295819156464168E-4	TGTGCCTTGTGGGAGGTGCATCTAAGTTATTATAAGAAACTCTTT	CALWEVHLSYYKKLF	TRGV9	.	TRGJ1	22	-1	-1	26
34	3.295819156464168E-4	TGTGCCTTGTGGGAGGTGCATGTCGGCTATTATAAGAAACTCTTT	CALWEVHVGYYKKLF	TRGV9	.	TRGJ1	19	-1	-1	27
34	3.295819156464168E-4	TGTGCCTTGTGGGAGGCGAATACCACTGGTTGGTTCAAGATATTT	CALWEANTTGWFKIF	TRGV9	.	TRGJP1	15	-1	-1	19
34	3.295819156464168E-4	TGTGCTGCGTGGGACCCTGGCCAGGGTTATAAGAAACTCTTT	CAAWDPGQGYKKLF	TRGV10	.	TRGJ1	13	-1	-1	26
34	3.295819156464168E-4	TGTGCCTTGTGGGAGCTGTACCATTATTATAAGAAACTCTTT	CALWELYHYYKKLF	TRGV9	.	TRGJ1	21	-1	-1	22
34	3.295819156464168E-4	TGTGCCTTGTGGGAGGTGCGGTGTTATTATAAGAAACTCTTT	CALWEVRCYYKKLF	TRGV9	.	TRGJ1	18	-1	-1	23
34	3.295819156464168E-4	TGTGCCTTGTGGGAGGCTAGCAATTATTATAAGAAACTCTTT	CALWEASNYYKKLF	TRGV9	.	TRGJ2	15	-1	-1	21
34	3.295819156464168E-4	TGTGCCTTGTGGGAGGCATCCCCTTATTATAAGAAACTCTTT	CALWEASPYYKKLF	TRGV9	.	TRGJ1	15	-1	-1	23
34	3.295819156464168E-4	TGTGCCTCCACCAGATATACCACTGGTTGGTTCAAGATATTT	CASTRYTTGWFKIF	TRGV9	.	TRGJP1	6	-1	-1	14
34	3.295819156464168E-4	TGTGCCTTGTGGGAGGTGCACCTATATAAGAAACTCTTT	CALWEVHLYKKLF	TRGV9	.	TRGJ1	22	-1	-1	24
34	3.295819156464168E-4	TGTGCCTTGTGGAGGGGGCATTATTATAAGAAACTCTTT	CALWRGHYYKKLF	TRGV9	.	TRGJ2	14	-1	-1	19
34	3.295819156464168E-4	TGTGCCTTGGGGCTGATACTTTATTATAAGAAACTCTTT	CALGLILYYKKLF	TRGV9	.	TRGJ1	11	-1	-1	20
34	3.295819156464168E-4	TGTGCCACCTGGTATAGTAGTGATTGGATCAAGACGTTT	CATWYSSDWIKTF	TRGV2	.	TRGJP2	11	-1	-1	12
34	3.295819156464168E-4	TGTGCCACCTGGGACAGGAATTATTATAAGAAACTCTTT	CATWDRNYYKKLF	TRGV2	.	TRGJ1	17	-1	-1	17
34	3.295819156464168E-4	TGTGCTGCTTTTAGCCGTTATTATAAGAAACTCTTT	CAAFSRYYKKLF	TRGV10	.	TRGJ1	7	-1	-1	17
34	3.295819156464168E-4	TGTGCTGCGTGGGCACCGTATTATAAGAAACTCTTT	CAAWAPYYKKLF	TRGV10	.	TRGJ1	12	-1	-1	18
34	3.295819156464168E-4	TGTGCTGCGTGGGATTTAGGTTATAAGAAACTCTTT	CAAWDLGYKKLF	TRGV10	.	TRGJ1	15	-1	-1	20
34	3.295819156464168E-4	TGTGCCTTGTGGGAGGTGCTATATAAGAAACTCTTT	CALWEVLYKKLF	TRGV9	.	TRGJ1	18	-1	-1	21
34	3.295819156464168E-4	TGTGCCTTGCCCCGGGGTTATTATAAGAAACTCTTT	CALPRGYYKKLF	TRGV9	.	TRGJ1	8	-1	-1	17
34	3.295819156464168E-4	TGTGCTGCGTTCCATGGTTGGTTCAAGATATTT	CAAFHGWFKIF	TRGV10	.	TRGJP1	9	-1	-1	11
34	3.295819156464168E-4	TGTGCTGCGTGGGCCTGTTGGTTCAAGATATTT	CAAWACWFKIF	TRGV10	.	TRGJP1	12	-1	-1	16
34	3.295819156464168E-4	TGTGCTGCGTGGGATTGCGATAAGAAACTCTTT	CAAWDCDKKLF	TRGV10	.	TRGJ1	22	-1	-1	19
34	3.295819156464168E-4	TGTGCCTTGTGGGAGCGCACCAAGAAACTCTTT	CALWERTKKLF	TRGV9	.	TRGJ1	20	-1	-1	21
34	3.295819156464168E-4	TGTGCCACCTGGGACGGGCCCAAGAAACTCTTT	CATWDGPKKLF	TRGV2	.	TRGJ1	20	-1	-1	21
34	3.295819156464168E-4	TGTGCCTTGTGGGCCCCTCAGAAACTCTTT	CALWAPQKLF	TRGV9	.	TRGJ1	12	-1	-1	19
34	3.295819156464168E-4	TGTGCTGCGTGGGATAAGAAACTCTTT	CAAWDKKLF	TRGV10	.	TRGJ1	14	-1	-1	13
34	3.295819156464168E-4	TGTGCCACCTGGGATAGGCTCACCGGACTCTTT	CATWDRLTGLF	TRGV8	.	TRGJ1	18	-1	-1	26
33	3.1988832989211037E-4	TGTGCCTTGTGGGAGGCGGGACCACCGCCCCATTATTATAAGAAACTCTTT	CALWEAGPPPHYYKKLF	TRGV9	.	TRGJ1	15	-1	-1	31
33	3.1988832989211037E-4	TGTGCTGCGTGGGCTTTGCATACCACTGGTTGGTTCAAGATATTT	CAAWALHTTGWFKIF	TRGV10	.	TRGJP1	15	-1	-1	19
33	3.1988832989211037E-4	TGTGCTGCGTGGGATCCCCCCACCACTGGTTGGTTCAAGATATTT	CAAWDPPTTGWFKIF	TRGV10	.	TRGJP1	14	-1	-1	21
33	3.1988832989211037E-4	TGTGCCTTGTGGGAGGTGCTATTGCCTGGTTGGTTCAAGATATTT	CALWEVLLPGWFKIF	TRGV9	.	TRGJP1	18	-1	-1	25
33	3.1988832989211037E-4	TGTGCTGCGTGGGATCATACAGACGGTTATAAGAAACTCTTT	CAAWDHTDGYKKLF	TRGV10	.	TRGJ1	14	-1	-1	26
33	3.1988832989211037E-4	TGTGCTGCGTGGGAATATAGTAGTGATTGGATCAAGACGTTT	CAAWEYSSDWIKTF	TRGV10	.	TRGJP2	16	-1	-1	14
33	3.1988832989211037E-4	TGTGCCTTGTGGGAGCCCCCCCCTTATTATAAGAAACTCTTT	CALWEPPPYYKKLF	TRGV9	.	TRGJ1	14	-1	-1	23
33	3.1988832989211037E-4	TGTGCCTTGTGGGAGGTGTTTTCTTGGTATAAGAAACTCTTT	CALWEVFSWYKKLF	TRGV9	.	TRGJ1	17	-1	-1	27
33	3.1988832989211037E-4	TGTGCCCCATTTTATCCGAGGAATTATTATAAGAAACTCTTT	CAPFYPRNYYKKLF	TRGV9	.	TRGJ1	5	-1	-1	20
33	3.1988832989211037E-4	TGTGCTGCGTGGGGGAGTAGTGATTGGATCAAGACGTTT	CAAWGSSDWIKTF	TRGV10	.	TRGJP2	12	-1	-1	15
33	3.1988832989211037E-4	TGTGCTGCGTGGGATTATAGTTATTATAAGAAACTCTTT	CAAWDYSYYKKLF	TRGV10	.	TRGJ1	16	-1	-1	20
33	3.1988832989211037E-4	TGTGCTGCGTGGGGTTCTTATTATAAGAAACTCTTT	CAAWGSYYKKLF	TRGV10	.	TRGJ1	15	-1	-1	17
33	3.1988832989211037E-4	TGTGCTGCGTGGGATTATGATTATAAGAAACTCTTT	CAAWDYDYKKLF	TRGV10	.	TRGJ1	16	-1	-1	16
33	3.1988832989211037E-4	TGTGCTGCGTGGGATCGATATTATAAGAAACTCTTT	CAAWDRYYKKLF	TRGV10	.	TRGJ1	14	-1	-1	18
33	3.1988832989211037E-4	TGTGCCTTGTGCCCCCCCTATTATAAGAAACTCTTT	CALCPPYYKKLF	TRGV9	.	TRGJ1	10	-1	-1	18
33	3.1988832989211037E-4	TGTGCCTTGTGGGTTGGTTATTATAAGAAACTCTTT	CALWVGYYKKLF	TRGV9	.	TRGJ1	12	-1	-1	17
33	3.1988832989211037E-4	TGTGCCTTGTGGGGGATTTATTATAAGAAACTCTTT	CALWGIYYKKLF	TRGV9	.	TRGJ1	12	-1	-1	14
33	3.1988832989211037E-4	TGTGCCTTGTGGGAGGTTTTATATAAGAAACTCTTT	CALWEVLYKKLF	TRGV9	.	TRGJ2	16	-1	-1	18
33	3.1988832989211037E-4	TGTGCTGTCCTACCTTATTATAAGAAACTCTTT	CAVLPYYKKLF	TRGV10	.	TRGJ2	6	-1	-1	14
33	3.1988832989211037E-4	TGTGCTGCGTGGGGTTGTTATAAGAAACTCTTT	CAAWGCYKKLF	TRGV10	.	TRGJ1	15	-1	-1	14
33	3.1988832989211037E-4	TGTGCTGCGTGGGATTCGACCAAGAAACTCTTT	CAAWDSTKKLF	TRGV10	.	TRGJ1	15	-1	-1	21
33	3.1988832989211037E-4	TGTGCCACCTGGGACGATTATAAGAAACTCTTT	CATWDDYKKLF	TRGV3	.	TRGJ1	14	-1	-1	16
33	3.1988832989211037E-4	TGTGCCACCTGGGACAGGCCGGGGAAACTCTTT	CATWDRPGKLF	TRGV3	.	TRGJ1	19	-1	-1	23
33	3.1988832989211037E-4	TGTGCTGCGGGTGAGAATAAGAAACTCTTT	CAAGENKKLF	TRGV10	.	TRGJ1	8	-1	-1	16
32	3.10194744137804E-4	TGTGCCTTGTGGGAGGTGCCAAGGGCTCGAAGGCGTTATTATAAGAAACTCTTT	CALWEVPRARRRYYKKLF	TRGV9	.	TRGJ1	18	-1	-1	35
32	3.10194744137804E-4	TGTGCCTTGTGGGAGGTGCCCGCCCATTATTATAAGAAACTCTTT	CALWEVPAHYYKKLF	TRGV9	.	TRGJ1	25	-1	-1	25
32	3.10194744137804E-4	TGTGCCACCTGGGACGGGCCCGGTAGTGATTGGATCAAGACGTTT	CATWDGPGSDWIKTF	TRGV2	.	TRGJP2	21	-1	-1	22
32	3.10194744137804E-4	TGTGCCACCTGGGACACCACCCGGATTTATTATAAGAAACTCTTT	CATWDTTRIYYKKLF	TRGV7	.	TRGJ1	15	-1	-1	23
32	3.10194744137804E-4	TGTGCTACCTCCCAGGATACCACTGGTTGGTTCAAGATATTT	CATSQDTTGWFKIF	TRGV10	.	TRGJP1	5	-1	-1	16
32	3.10194744137804E-4	TGTGCCTTGTGGGAGCCCCCCTCTTATTATAAGAAACTCTTT	CALWEPPSYYKKLF	TRGV9	.	TRGJ1	14	-1	-1	23
32	3.10194744137804E-4	TGTGCCTTGTGGGAGGTGAGGTCTTATTATAAGAAACTCTTT	CALWEVRSYYKKLF	TRGV9	.	TRGJ1	17	-1	-1	23
32	3.10194744137804E-4	TGTGCCTTGTGGGAGGCACCTTATTATTATAAGAAACTCTTT	CALWEAPYYYKKLF	TRGV9	.	TRGJ1	20	-1	-1	22
32	3.10194744137804E-4	TGTGCCTTGTGGGAGGGGCAAAATTATTATAAGAAACTCTTT	CALWEGQNYYKKLF	TRGV9	.	TRGJ1	19	-1	-1	21
32	3.10194744137804E-4	TGTGCCTTGTGGGAGGGACTGAATTATTATAAGAAACTCTTT	CALWEGLNYYKKLF	TRGV9	.	TRGJ1	15	-1	-1	20
32	3.10194744137804E-4	TGTGCCTTGTGGGAGGACTCATTGGGGGGTAAGAAACTCTTT	CALWEDSLGGKKLF	TRGV9	.	TRGJ2	15	-1	-1	29
32	3.10194744137804E-4	TGTGCCTTGTGGGAACGAGCCCTTTATTATAAGAAACTCTTT	CALWERALYYKKLF	TRGV9	.	TRGJ1	13	-1	-1	23
32	3.10194744137804E-4	TGTGCTGCGTGGGATTATAAGAATTGGATCAAGACGTTT	CAAWDYKNWIKTF	TRGV10	.	TRGJP2	16	-1	-1	22
32	3.10194744137804E-4	TGTGCTGCGTGGGATAAGAATTATTATAAGAAACTCTTT	CAAWDKNYYKKLF	TRGV10	.	TRGJ1	14	-1	-1	17
32	3.10194744137804E-4	TGTGCTGCGTGGGACCAGGAGAGGTATAAGAAACTCTTT	CAAWDQERYKKLF	TRGV10	.	TRGJ1	13	-1	-1	24
32	3.10194744137804E-4	TGTGCCTTGTGGGAGGTACTTTATTATAAGAAACTCTTT	CALWEVLYYKKLF	TRGV9	.	TRGJ1	16	-1	-1	20
32	3.10194744137804E-4	TGTGCCTTGTGGGAGATGAATTATTATAAGAAACTCTTT	CALWEMNYYKKLF	TRGV9	.	TRGJ1	17	-1	-1	17
32	3.10194744137804E-4	TGTGCCACCTGGGACGGGCAAACTCCTAAGAAACTCTTT	CATWDGQTPKKLF	TRGV2	.	TRGJ1	18	-1	-1	26
32	3.10194744137804E-4	TGTGCTGCGTGGTACGGGGATTATAAGAAACTCTTT	CAAWYGDYKKLF	TRGV10	.	TRGJ1	11	-1	-1	19
32	3.10194744137804E-4	TGTGCTGCGTGGGGACTTTGTCATAAGAAACTCTTT	CAAWGLCHKKLF	TRGV10	.	TRGJ1	12	-1	-1	22
32	3.10194744137804E-4	TGTGCCTCCCGATTTTGGTATTATAAGAAACTCTTT	CASRFWYYKKLF	TRGV9	.	TRGJ1	6	-1	-1	18
32	3.10194744137804E-4	TGTGCTGCGTGGGACCATTATAAGAAACTCTTT	CAAWDHYKKLF	TRGV10	.	TRGJ1	13	-1	-1	16
32	3.10194744137804E-4	TGTGCTGCGTGGAATTATTATAAGAAACTCTTT	CAAWNYYKKLF	TRGV10	.	TRGJ1	16	-1	-1	11
32	3.10194744137804E-4	TGTGCCTTGTGGGCCCAAATTAAGAAACTCTTT	CALWAQIKKLF	TRGV9	.	TRGJ1	12	-1	-1	20
32	3.10194744137804E-4	TGTGCCTTGTGGGAGGAATATAAGAAACTCTTT	CALWEEYKKLF	TRGV9	.	TRGJ1	15	-1	-1	18
32	3.10194744137804E-4	TGTGCCTTGTGGGAGAAATATAAGAAACTCTTT	CALWEKYKKLF	TRGV9	.	TRGJ1	14	-1	-1	18
32	3.10194744137804E-4	CTAAGGGGTAGTGATTGGATCAAGACGTTT	LRGSDWIKTF	TRGV2	.	TRGJP2	-1	-1	-1	7
32	3.10194744137804E-4	TGTGCGACTTATTATAAGAAACTCTTT	CATYYKKLF	TRGV10	.	TRGJ2	4	-1	-1	4
32	3.10194744137804E-4	CCCCGGTCTGGTTGGTTCAAGATATTT	PRSGWFKIF	TRGV10	.	TRGJP1	-1	-1	-1	7
32	3.10194744137804E-4	TGTGCTGCGTGGGACCGTTATAAGAAACTCTTT	CAAWDRYKKLF	TRGV10	.	TRGJ1	13	-1	-1	17
31	3.005011583834976E-4	TGTGCTGCGTGGGACCTTATCTCCACTGGTTGGTTCAAGATATTT	CAAWDLISTGWFKIF	TRGV10	.	TRGJP1	13	-1	-1	22
31	3.005011583834976E-4	TGTGCCTTGTGGGAGGTGGAGGGCCCCTATTATAAGAAACTCTTT	CALWEVEGPYYKKLF	TRGV9	.	TRGJ1	17	-1	-1	27
31	3.005011583834976E-4	TGTGCCTTGTGGGAGAGGACCACAAATTATTATAAGAAACTCTTT	CALWERTTNYYKKLF	TRGV9	.	TRGJ1	14	-1	-1	24
31	3.005011583834976E-4	TGTGCCACCTGGGACGGATATAGTAGTGATTGGATCAAGACGTTT	CATWDGYSSDWIKTF	TRGV2	.	TRGJP2	16	-1	-1	17
31	3.005011583834976E-4	TGTGCTGCGTGGGATTATAGGAATTATTATAAGAAACTCTTT	CAAWDYRNYYKKLF	TRGV10	.	TRGJ1	16	-1	-1	20
31	3.005011583834976E-4	TGTGCTGCGTGGGACTATACCACTGGTTGGTTCAAGATATTT	CAAWDYTTGWFKIF	TRGV10	.	TRGJP1	16	-1	-1	8
31	3.005011583834976E-4	TGTGCCTTGTGGGAGGTGCGGAAGGATTATAAGAAACTCTTT	CALWEVRKDYKKLF	TRGV9	.	TRGJ1	18	-1	-1	25
31	3.005011583834976E-4	TGTGCCTTGTGGGAGGGGAAGAATTATTATAAGAAACTCTTT	CALWEGKNYYKKLF	TRGV9	.	TRGJ1	15	-1	-1	20
31	3.005011583834976E-4	TGTGCTGCGTGGGTGGGGGCTGGTTGGTTCAAGATATTT	CAAWVGAGWFKIF	TRGV10	.	TRGJP1	12	-1	-1	19
31	3.005011583834976E-4	TGTGCCTTGTGGGAGGTGTCTTATTATAAGAAACTCTTT	CALWEVSYYKKLF	TRGV9	.	TRGJ1	17	-1	-1	20
31	3.005011583834976E-4	TGTGCCTTGTGGGAGGTGCCTTATTATAAGAAACTCTTT	CALWEVPYYKKLF	TRGV9	.	TRGJ1	18	-1	-1	20
31	3.005011583834976E-4	TGTGCCTTGTGGGAGGATTATTATTATAAGAAACTCTTT	CALWEDYYYKKLF	TRGV9	.	TRGJ1	15	-1	-1	19
31	3.005011583834976E-4	TGTGCCACCTGGGACGGGCCGTATTATAAGAAACTCTTT	CATWDGPYYKKLF	TRGV2	.	TRGJ1	19	-1	-1	21
31	3.005011583834976E-4	TGTGCTGCGTGGTATTCTGCTTATAAGAAACTCTTT	CAAWYSAYKKLF	TRGV10	.	TRGJ1	15	-1	-1	20
31	3.005011583834976E-4	TGTGCTGCGTGGGATTTTAAATGTCAGAAACTCTTT	CAAWDFKCQKLF	TRGV10	.	TRGJ1	15	-1	-1	25
31	3.005011583834976E-4	TGTGCTGCGTGGGATCATTATTATAAGAAACTCTTT	CAAWDHYYKKLF	TRGV10	.	TRGJ1	14	-1	-1	16
31	3.005011583834976E-4	TGTGCTGCGTGGGACCCCAAAGGGGAGAAACTCTTT	CAAWDPKGEKLF	TRGV10	.	TRGJ1	13	-1	-1	25
31	3.005011583834976E-4	TGTGCCACCTGGGACAGGCATGTGGAGAAACTCTTT	CATWDRHVEKLF	TRGV7	.	TRGJ1	22	-1	-1	25
31	3.005011583834976E-4	TGTGCTGCGTCGACTTCTTATAAGAAACTCTTT	CAASTSYKKLF	TRGV10	.	TRGJ1	9	-1	-1	9
31	3.005011583834976E-4	TGTGCTGCGTGGGGCTATTATAAGAAACTCTTT	CAAWGYYKKLF	TRGV10	.	TRGJ1	12	-1	-1	15
31	3.005011583834976E-4	TGTGCTGCCAGTTCTTATAAGAAACTCTTT	CAASSYKKLF	TRGV10	.	TRGJ1	7	-1	-1	11
31	3.005011583834976E-4	TGTGCCACCTGGGCGAATTGGATCAAGACGTTT	CATWANWIKTF	TRGV2	.	TRGJP2	12	-1	-1	16
31	3.005011583834976E-4	TGTGCTGCGTGGGATCCTTATAAGAAACTCTTT	CAAWDPYKKLF	TRGV10	.	TRGJ1	14	-1	-1	17
31	3.005011583834976E-4	TGTGCTGCGTGGGTCGATAAGAAACTCTTT	CAAWVDKKLF	TRGV10	.	TRGJ1	12	-1	-1	16
31	3.005011583834976E-4	TGTGCCACCTGGGACAAGAAACTCTTT	CATWDKKLF	TRGV2	.	TRGJ1	14	-1	-1	15
30	2.9080757262919127E-4	TGTGCCTTGTGGGAGGTGCGAGGGGATACGAATTATTATAAGAAACTCTTT	CALWEVRGDTNYYKKLF	TRGV9	.	TRGJ1	18	-1	-1	25
30	2.9080757262919127E-4	TGTGCTGCGTGGGATTATAGGAGGGCTTATTATAAGAAACTCTTT	CAAWDYRRAYYKKLF	TRGV10	.	TRGJ1	16	-1	-1	26
30	2.9080757262919127E-4	TGTGCTGCGTGGGACCTAATGGGGGATTATTATAAGAAACTCTTT	CAAWDLMGDYYKKLF	TRGV10	.	TRGJ1	13	-1	-1	25
30	2.9080757262919127E-4	TGTGCTGCGCCAGATGAAAATACCACTGGTTGGTTCAAGATATTT	CAAPDENTTGWFKIF	TRGV10	.	TRGJP1	8	-1	-1	19
30	2.9080757262919127E-4	TGTGCCTTGTGGGAGGCGCCTACCACTGGTTGGTTCAAGATATTT	CALWEAPTTGWFKIF	TRGV9	.	TRGJP1	18	-1	-1	20
30	2.9080757262919127E-4	TGTGCTGCGTGGGATTGTGGTGCAGATTATAAGAAACTCTTT	CAAWDCGADYKKLF	TRGV10	.	TRGJ1	15	-1	-1	25
30	2.9080757262919127E-4	TGTGCTGCGTGGGATTATCGGCCTGGTTGGTTCAAGATATTT	CAAWDYRPGWFKIF	TRGV10	.	TRGJP1	16	-1	-1	22
30	2.9080757262919127E-4	TGTGCCTTGTGCGAGGGAATCACTGGTTGGTTCAAGATATTT	CALCEGITGWFKIF	TRGV9	.	TRGJP1	15	-1	-1	20
30	2.9080757262919127E-4	TGTGCTGCGTGGGACTCGAATTATTATAAGAAACTCTTT	CAAWDSNYYKKLF	TRGV10	.	TRGJ1	13	-1	-1	15
30	2.9080757262919127E-4	TGTGCCTTGTGGGACCTAAATTATTATAAGAAACTCTTT	CALWDLNYYKKLF	TRGV9	.	TRGJ1	13	-1	-1	18
30	2.9080757262919127E-4	TGTGCCTTGTGGGAGGGGGTTTATTATAAGAAACTCTTT	CALWEGVYYKKLF	TRGV9	.	TRGJ1	15	-1	-1	20
30	2.9080757262919127E-4	TGTGCTGCGTGGGCCCTTTATTATAAGAAACTCTTT	CAAWALYYKKLF	TRGV10	.	TRGJ1	12	-1	-1	17
30	2.9080757262919127E-4	TGTGCTGCGTGGGGTCGCGATTATAAGAAACTCTTT	CAAWGRDYKKLF	TRGV10	.	TRGJ1	12	-1	-1	19
30	2.9080757262919127E-4	TGTGCTGCGTGGGATTATAGGCGTAAGAAACTCTTT	CAAWDYRRKKLF	TRGV10	.	TRGJ1	16	-1	-1	23
30	2.9080757262919127E-4	TGTGCCTTGTGGGAGCCTTATTATAAGAAACTCTTT	CALWEPYYKKLF	TRGV9	.	TRGJ1	14	-1	-1	17
30	2.9080757262919127E-4	TGTGCTGCGTTCACTGGTTGGTTCAAGATATTT	CAAFTGWFKIF	TRGV10	.	TRGJP1	9	-1	-1	11
30	2.9080757262919127E-4	TGTGCTGCGTGGGATAGAGGGAAACTCTTT	CAAWDRGKLF	TRGV10	.	TRGJ1	14	-1	-1	20
30	2.9080757262919127E-4	TGTGCCACCTGTGATTGGATCAAGACGTTT	CATCDWIKTF	TRGV2	.	TRGJP2	13	-1	-1	10
30	2.9080757262919127E-4	TGTGCCACCTGGGACGGGCCGAGTTGGTTCAAGATATTT	CATWDGPSWFKIF	TRGV2	.	TRGJP1	19	-1	-1	22
29	2.8111398687488486E-4	TGTGCTGCGTGGGATTTGCCCCTTGATCCTAGTGATTGGATCAAGACGTTT	CAAWDLPLDPSDWIKTF	TRGV10	.	TRGJP2	15	-1	-1	29
29	2.8111398687488486E-4	TGTGCTGCGTGGGATTATAAGATTTTGTGGTATTATAAGAAACTCTTT	CAAWDYKILWYYKKLF	TRGV10	.	TRGJ2	16	-1	-1	30
29	2.8111398687488486E-4	TGTGCCTTTATGGGGGCAAGATTTCCTCAATATTATAAGAAACTCTTT	CAFMGARFPQYYKKLF	TRGV9	.	TRGJ1	7	-1	-1	30
29	2.8111398687488486E-4	TGTGCCTTGTGGGGCATGGGGACTAATGATTATTATAAGAAACTCTTT	CALWGMGTNDYYKKLF	TRGV9	.	TRGJ1	12	-1	-1	28
29	2.8111398687488486E-4	TGTGCCTTGTGGGAGGTGGCCAAGAATTATTATAAGAAACTCTTT	CALWEVAKNYYKKLF	TRGV9	.	TRGJ1	17	-1	-1	23
29	2.8111398687488486E-4	TGTGCTGCGTGGGATTATCCGAATTATTATAAGAAACTCTTT	CAAWDYPNYYKKLF	TRGV10	.	TRGJ1	16	-1	-1	13
29	2.8111398687488486E-4	TGTGCTGCGTGGGATGCCCTTTTGGGCTATAAGAAACTCTTT	CAAWDALLGYKKLF	TRGV10	.	TRGJ1	14	-1	-1	27
29	2.8111398687488486E-4	TGTGCCTTGTGGGACGAAGGTAATTATTATAAGAAACTCTTT	CALWDEGNYYKKLF	TRGV9	.	TRGJ1	13	-1	-1	21
29	2.8111398687488486E-4	TGTGCCTTGTGGGAGGTGCCTGATTATTATAAGAAACTCTTT	CALWEVPDYYKKLF	TRGV9	.	TRGJ1	18	-1	-1	22
29	2.8111398687488486E-4	TGTGCCACCTGGGACGGGCCGGGTTATTATAAGAAACTCTTT	CATWDGPGYYKKLF	TRGV2	.	TRGJ1	19	-1	-1	23
29	2.8111398687488486E-4	TGTGCTGCGTGGGCTCCCCCGAGAGATTTCAAGATATTT	CAAWAPPRDFKIF	TRGV10	.	TRGJP1	12	-1	-1	27
29	2.8111398687488486E-4	TGTGCTGCGTGGGATTATAAAGGTTATAAGAAACTCTTT	CAAWDYKGYKKLF	TRGV10	.	TRGJ1	16	-1	-1	23
29	2.8111398687488486E-4	TGTGCCACCTTTGCGATGACTGGTTGGTTCAAGATATTT	CATFAMTGWFKIF	TRGV2	.	TRGJP1	9	-1	-1	18
29	2.8111398687488486E-4	TGTGCCACCTGGGTTCAGAATTATTATAAGAAACTCTTT	CATWVQNYYKKLF	TRGV2	.	TRGJ1	12	-1	-1	13
29	2.8111398687488486E-4	TGTGCTGCGTGGGAGAATTATTATAAGAAACTCTTT	CAAWENYYKKLF	TRGV10	.	TRGJ1	13	-1	-1	14
29	2.8111398687488486E-4	TGTGCCTTGTGGGAGGTACTTTATAAGAAACTCTTT	CALWEVLYKKLF	TRGV9	.	TRGJ1	16	-1	-1	20
29	2.8111398687488486E-4	TGTGCCACCTGGGACGGGAATTATAAGAAACTCTTT	CATWDGNYKKLF	TRGV2	.	TRGJ1	17	-1	-1	19
29	2.8111398687488486E-4	TGTGCTGGGTTCACTGGTTGGTTCAAGATATTT	CAGFTGWFKIF	TRGV10	.	TRGJP1	9	-1	-1	11
29	2.8111398687488486E-4	TGTGCTGCGTGGGATTATGGGTTCAAGATATTT	CAAWDYGFKIF	TRGV10	.	TRGJP1	16	-1	-1	19
29	2.8111398687488486E-4	TGTGCCACCTGGGATATCGTGGAGAAACTCTTT	CATWDIVEKLF	TRGV8	.	TRGJ1	15	-1	-1	22
29	2.8111398687488486E-4	TGTGCCTTGTGGGAAATGAATTATTATAAGAAACTCTTT	CALWEMNYYKKLF	TRGV9	.	TRGJ1	13	-1	-1	17
29	2.8111398687488486E-4	TGTGCTGCGTGGGATTATGGGGGGAAACTCTTT	CAAWDYGGKLF	TRGV10	.	TRGJ1	16	-1	-1	23
28	2.714204011205785E-4	TGTGCCTTGTGGGAGGTGAGGCGGGAAAATAGAATAGGTTATTATAAGAAACTCTTT	CALWEVRRENRIGYYKKLF	TRGV9	.	TRGJ1	17	-1	-1	38
28	2.714204011205785E-4	TGTGCTGCGTGGGTTCCCTCACCCGAATATACCACTGGTTGGTTCAAGATATTT	CAAWVPSPEYTTGWFKIF	TRGV10	.	TRGJP1	12	-1	-1	26
28	2.714204011205785E-4	TGTGCTGCGTGGGATTATATCGAGGGTAGTGATTGGATCAAGACGTTT	CAAWDYIEGSDWIKTF	TRGV10	.	TRGJP2	16	-1	-1	25
28	2.714204011205785E-4	TGTGCCTTGTGGGAGGTGCTGAAGGTGTTCTATGAGAAGAAACTCTTT	CALWEVLKVFYEKKLF	TRGV9	.	TRGJ1	18	-1	-1	30
28	2.714204011205785E-4	TGTGCTGCGTGGGATTATTCAGTCTCTGGTTGGTTCAAGATATTT	CAAWDYSVSGWFKIF	TRGV10	.	TRGJP1	16	-1	-1	25
28	2.714204011205785E-4	TGTGCTGCGTGGGATTATATCGTCCCTTATTATAAGAAACTCTTT	CAAWDYIVPYYKKLF	TRGV10	.	TRGJ2	16	-1	-1	26
28	2.714204011205785E-4	TGTGCTGCGTGGGAGCAGGGGGCCACTGGTTGGTTCAAGATATTT	CAAWEQGATGWFKIF	TRGV10	.	TRGJP1	13	-1	-1	22
28	2.714204011205785E-4	TGTGCTGCGTGGGAGACGAATACCACTGGTTGGTTCAAGATATTT	CAAWETNTTGWFKIF	TRGV10	.	TRGJP1	25	-1	-1	19
28	2.714204011205785E-4	TGTGCCTTGTGGGAGGTTCAGATAGTGGGTTGGTTCAAGATATTT	CALWEVQIVGWFKIF	TRGV9	.	TRGJP1	19	-1	-1	27
28	2.714204011205785E-4	TGTGCTGCGTGGGATTCTATATGGGGCGGAGAGAAACTCTTT	CAAWDSIWGGEKLF	TRGV10	.	TRGJ1	15	-1	-1	31
28	2.714204011205785E-4	TGTGCTGCGTGGGATTACCCCACTGGTTGGTTCAAGATATTT	CAAWDYPTGWFKIF	TRGV10	.	TRGJP1	17	-1	-1	19
28	2.714204011205785E-4	TGTGCTGCGTGGGATCCCTCGTCTTATTATAAGAAACTCTTT	CAAWDPSSYYKKLF	TRGV10	.	TRGJ1	14	-1	-1	23
28	2.714204011205785E-4	TGTGCTGCGTGGGACCCCAGCGGTTATTATAAGAAACTCTTT	CAAWDPSGYYKKLF	TRGV10	.	TRGJ1	13	-1	-1	23
28	2.714204011205785E-4	TGTGCTGCGTGCTATACCACTGGTTGGTTCAAGATATTT	CAACYTTGWFKIF	TRGV10	.	TRGJP1	10	-1	-1	12
28	2.714204011205785E-4	TGTGCCTCGCGAGATGGGCGTTATTATAAGAAACTCTTT	CASRDGRYYKKLF	TRGV9	.	TRGJ1	6	-1	-1	20
28	2.714204011205785E-4	TGTGCCACCTGGGATAGTAGTGATTGGATCAAGACGTTT	CATWDSSDWIKTF	TRGV8	.	TRGJP2	16	-1	-1	13
28	2.714204011205785E-4	TGTGCTGCGTGCATGAATTATTATAAGAAACTCTTT	CAACMNYYKKLF	TRGV10	.	TRGJ2	10	-1	-1	14
28	2.714204011205785E-4	TGTGCTGCGTGGGGGAATTATTATAAGAAACTCTTT	CAAWGNYYKKLF	TRGV10	.	TRGJ1	12	-1	-1	14
28	2.714204011205785E-4	TGTGCTGCGTGGGATTACTTTTATAAGAAACTCTTT	CAAWDYFYKKLF	TRGV10	.	TRGJ1	17	-1	-1	20
28	2.714204011205785E-4	TGTGCTGCGTGGGATACCTATTATAAGAAACTCTTT	CAAWDTYYKKLF	TRGV10	.	TRGJ1	14	-1	-1	18
28	2.714204011205785E-4	TGTGCCTTGTGGGAGGTGCGTTATAAGAAACTCTTT	CALWEVRYKKLF	TRGV9	.	TRGJ1	18	-1	-1	20
28	2.714204011205785E-4	TGTGCCACCTGGGGGAATTATTATAAGAAACTCTTT	CATWGNYYKKLF	TRGV3	.	TRGJ1	12	-1	-1	14
28	2.714204011205785E-4	TGTGCCACCTGGAATTATTATAAGAAACTCTTT	CATWNYYKKLF	TRGV2	.	TRGJ1	11	-1	-1	11
28	2.714204011205785E-4	TGTGCTGCGTGGGATTTTGATTATAAGAAACTCTTT	CAAWDFDYKKLF	TRGV10	.	TRGJ1	15	-1	-1	19
28	2.714204011205785E-4	TGTGCTGCGTGGGGGTATTATAAGAAACTCTTT	CAAWGYYKKLF	TRGV10	.	TRGJ2	12	-1	-1	15
27	2.6172681536627216E-4	TGTGCTGCGTGGGATTTCATGGGTCCTTCTTATAAGAAACTCTTT	CAAWDFMGPSYKKLF	TRGV10	.	TRGJ1	15	-1	-1	26
27	2.6172681536627216E-4	TGTGCTGCGTGGGAACCCCTCCTGTTGTATTATAAGAAACTCTTT	CAAWEPLLLYYKKLF	TRGV10	.	TRGJ2	13	-1	-1	27
27	2.6172681536627216E-4	TGTGCCTTGTGGGAGCCACCCTCCCTTTATTATAAGAAACTCTTT	CALWEPPSLYYKKLF	TRGV9	.	TRGJ2	14	-1	-1	26
27	2.6172681536627216E-4	TGTGCCTTGTGGGAGGTCCGGGGGAATTATTATAAGAAACTCTTT	CALWEVRGNYYKKLF	TRGV9	.	TRGJ1	16	-1	-1	23
27	2.6172681536627216E-4	TGTGCCTTGTGGGAGGTGCCCCTCGATTATTATAAGAAACTCTTT	CALWEVPLDYYKKLF	TRGV9	.	TRGJ1	23	-1	-1	22
27	2.6172681536627216E-4	TGTGCTGCGTGGGATTGGTCCGGGGATTATAAGAAACTCTTT	CAAWDWSGDYKKLF	TRGV10	.	TRGJ1	15	-1	-1	25
27	2.6172681536627216E-4	TGTGCTGCGTGGGATGGGGTCACTGGTTGGTTCAAGATATTT	CAAWDGVTGWFKIF	TRGV10	.	TRGJP1	14	-1	-1	20
27	2.6172681536627216E-4	TGTGCTGCGTGGGACCCGACCAATTATTATAAGAAACTCTTT	CAAWDPTNYYKKLF	TRGV10	.	TRGJ2	13	-1	-1	21
27	2.6172681536627216E-4	TGTGCTGCGTGGGACCCAGCGGGTTATTATAAGAAACTCTTT	CAAWDPAGYYKKLF	TRGV10	.	TRGJ1	13	-1	-1	23
27	2.6172681536627216E-4	TGTGCTGCGTGGGAGCTTACCACTGGTTGGTTCAAGATATTT	CAAWELTTGWFKIF	TRGV10	.	TRGJP1	13	-1	-1	17
27	2.6172681536627216E-4	TGTGCCTTGTGGGAGGGCCCGAATTATTATAAGAAACTCTTT	CALWEGPNYYKKLF	TRGV9	.	TRGJ1	15	-1	-1	19
27	2.6172681536627216E-4	TGTGCCTTGCCCGGGGCACCCGTGGACGACCAGAAACTCTTT	CALPGAPVDDQKLF	TRGV9	.	TRGJ1	8	-1	-1	31
27	2.6172681536627216E-4	TGTGCCACCTGGGATATCTTGGAGGGGAAGGAGAAACTCTTT	CATWDILEGKEKLF	TRGV8	.	TRGJ1	15	-1	-1	31
27	2.6172681536627216E-4	TGTGCCACCTGGGACTGGGATAGATATTATAAGAAACTCTTT	CATWDWDRYYKKLF	TRGV3	.	TRGJ1	17	-1	-1	24
27	2.6172681536627216E-4	TGTGCCACCTGGGACGGGCTCGGGGGTTATAAGAAACTCTTT	CATWDGLGGYKKLF	TRGV2	.	TRGJ1	21	-1	-1	26
27	2.6172681536627216E-4	TGTGCTGCGTGGGATGCCATTTATTATAAGAAACTCTTT	CAAWDAIYYKKLF	TRGV10	.	TRGJ1	14	-1	-1	20
27	2.6172681536627216E-4	TGTGCTGCGTGGGATAGTACTGGTTGGTTCAAGATATTT	CAAWDSTGWFKIF	TRGV10	.	TRGJP1	14	-1	-1	18
27	2.6172681536627216E-4	TGTGCTGCGTGGGATAAGGCGAATTATAAGAAACTCTTT	CAAWDKANYKKLF	TRGV10	.	TRGJ1	14	-1	-1	22
27	2.6172681536627216E-4	TGTGCCTTGTGGGAGGTGACCTATTATAAGAAACTCTTT	CALWEVTYYKKLF	TRGV9	.	TRGJ2	21	-1	-1	21
27	2.6172681536627216E-4	TGTGCCACCTGGGCCCTCGGGGGAGAGAAACTCTTT	CATWALGGEKLF	TRGV2	.	TRGJ1	12	-1	-1	25
27	2.6172681536627216E-4	TGTGCTGCGTGGGAACTGACTGGTTGGTTCAAGATATTT	CAAWELTGWFKIF	TRGV10	.	TRGJP1	13	-1	-1	18
27	2.6172681536627216E-4	TGTGCCTTGTGGGAGTATCATTATTATAAGAAACTCTTT	CALWEYHYYKKLF	TRGV9	.	TRGJ1	14	-1	-1	19
27	2.6172681536627216E-4	TGTGCCACCTGGGACAGGGGGGGTAAGAAACTCTTT	CATWDRGGKKLF	TRGV7	.	TRGJ1	17	-1	-1	23
27	2.6172681536627216E-4	TGTGCTGCGTGGGACAACACTGGTTGGTTCAAGATATTT	CAAWDNTGWFKIF	TRGV10	.	TRGJP1	13	-1	-1	17
27	2.6172681536627216E-4	TGTGCCACCTGGGACGGGCCTGATTATAAGAAACTCTTT	CATWDGPDYKKLF	TRGV2	.	TRGJ1	19	-1	-1	22
26	2.5203322961196576E-4	TGTGCTGCGTGGGATCCCATATTCTGTAGGTATACCACTGGTTGGTTCAAGATATTT	CAAWDPIFCRYTTGWFKIF	TRGV10	.	TRGJP1	14	-1	-1	30
26	2.5203322961196576E-4	TGTGCCACCTGGGACCCTAGGGCGGTTATAGTCGGTAGTGATTGGATCAAGACGTTT	CATWDPRAVIVGSDWIKTF	TRGV2	.	TRGJP2	14	-1	-1	34
26	2.5203322961196576E-4	TGTGCTGCGTGGGCCACTCCATTTCCTTGTTATTATAAGAAACTCTTT	CAAWATPFPCYYKKLF	TRGV10	.	TRGJ1	12	-1	-1	29
26	2.5203322961196576E-4	TGTGCTGCGTGGGATTCCCCTCTGAATTATTATAAGAAACTCTTT	CAAWDSPLNYYKKLF	TRGV10	.	TRGJ1	15	-1	-1	23
26	2.5203322961196576E-4	TGTGCTGCGTGGGATTATATAGTCCAGTATTATAAGAAACTCTTT	CAAWDYIVQYYKKLF	TRGV10	.	TRGJ1	16	-1	-1	27
26	2.5203322961196576E-4	TGTGCTGCGTGGGATTATAAGACCACTGGTTGGTTCAAGATATTT	CAAWDYKTTGWFKIF	TRGV10	.	TRGJP1	16	-1	-1	21
26	2.5203322961196576E-4	TGTGCCTTGTGGGACCCGAAGGGGAATTATTATAAGAAACTCTTT	CALWDPKGNYYKKLF	TRGV9	.	TRGJ1	13	-1	-1	23
26	2.5203322961196576E-4	TGTGCCTTGTGGGAGGTGCGAATTCGTGATTGGATCAAGACGTTT	CALWEVRIRDWIKTF	TRGV9	.	TRGJP2	18	-1	-1	25
26	2.5203322961196576E-4	TGTGCTGCGTGGGATTCGACCACTGGTTGGTTCAAGATATTT	CAAWDSTTGWFKIF	TRGV10	.	TRGJP1	15	-1	-1	18
26	2.5203322961196576E-4	TGTGCTGCGTGGGATTATCCTGGAGATTATAAGAAACTCTTT	CAAWDYPGDYKKLF	TRGV10	.	TRGJ1	16	-1	-1	25
26	2.5203322961196576E-4	TGTGCTGCGTGGGATTATAGGGGCCGTTGGTTCAAGATATTT	CAAWDYRGRWFKIF	TRGV10	.	TRGJP1	16	-1	-1	25
26	2.5203322961196576E-4	TGTGCTGCGTGGGGCCTACCTTATTATAAGAAACTCTTT	CAAWGLPYYKKLF	TRGV10	.	TRGJ1	12	-1	-1	20
26	2.5203322961196576E-4	TGTGCTGCGTGGGGATCGAATTATTATAAGAAACTCTTT	CAAWGSNYYKKLF	TRGV10	.	TRGJ1	12	-1	-1	15
26	2.5203322961196576E-4	TGTGCCACCTGGGATACGAATTATTATAAGAAACTCTTT	CATWDTNYYKKLF	TRGV8	.	TRGJ1	15	-1	-1	13
26	2.5203322961196576E-4	TGTGCCACCTGGGACGGGCGATATTATAAGAAACTCTTT	CATWDGRYYKKLF	TRGV2	.	TRGJ1	18	-1	-1	21
26	2.5203322961196576E-4	TGTGCTGCGTGGGGCCGTTATTATAAGAAACTCTTT	CAAWGRYYKKLF	TRGV10	.	TRGJ1	12	-1	-1	17
26	2.5203322961196576E-4	TGTGCTGCGTGGGATCTTTATTATAAGAAACTCTTT	CAAWDLYYKKLF	TRGV10	.	TRGJ1	14	-1	-1	17
26	2.5203322961196576E-4	TGTGCTGCGTGGGATCCTTATTATAAGAAACTCTTT	CAAWDPYYKKLF	TRGV10	.	TRGJ1	14	-1	-1	17
26	2.5203322961196576E-4	TGTGCTGCGTGGGACTATTATTATAAGAAACTCTTT	CAAWDYYYKKLF	TRGV10	.	TRGJ1	16	-1	-1	16
26	2.5203322961196576E-4	TGTGCCACCTGGGACAGGCATTATAAGAAACTCTTT	CATWDRHYKKLF	TRGV7	.	TRGJ1	18	-1	-1	19
26	2.5203322961196576E-4	TGTGCTGCGTGGGATTTTGGGTATTATAAGAAACTCTTT	CAAWDFGYYKKLF	TRGV10	.	TRGJ1	15	-1	-1	21
26	2.5203322961196576E-4	TGTGCTGCGTGGGATTGGGATGGTTGGTTCAAGATATTT	CAAWDWDGWFKIF	TRGV10	.	TRGJP1	15	-1	-1	20
26	2.5203322961196576E-4	TGTGCCACCTGGGACGGGCAATATAAGAAACTCTTT	CATWDGQYKKLF	TRGV2	.	TRGJ1	18	-1	-1	21
26	2.5203322961196576E-4	TGTGCCACCTGCCACAAGAAACTCTTT	CATCHKKLF	TRGV3	.	TRGJ1	10	-1	-1	15
26	2.5203322961196576E-4	TGTGCTACGCTTTATTATAAGAAACTCTTT	CATLYYKKLF	TRGV10	.	TRGJ1	8	-1	-1	11
26	2.5203322961196576E-4	TGTGCTGCGTGGGATCCCTCCCTTTATTATAAGAAACTCTTT	CAAWDPSLYYKKLF	TRGV10	.	TRGJ1	14	-1	-1	23
25	2.4233964385765938E-4	TGTGCCTTGTGGGAAATAGGGGTCGGAAGAAGAGGTGCGCGGGGGAAAGACGATTATAAGAAACTCTTT	CALWEIGVGRRGARGKDDYKKLF	TRGV9	.	TRGJ1	13	-1	-1	52
25	2.4233964385765938E-4	TGTGCCTTGTGGGAGGTGCGGTTTCTTCCCCGACCCAATTATTATAAGAAACTCTTT	CALWEVRFLPRPNYYKKLF	TRGV9	.	TRGJ1	18	-1	-1	36
25	2.4233964385765938E-4	TGTGCCTTGTGGGAGGCGCAATCCTTACTTAAGAATTATTATAAGAAACTCTTT	CALWEAQSLLKNYYKKLF	TRGV9	.	TRGJ1	19	-1	-1	32
25	2.4233964385765938E-4	TGTGCTGCCCCGTGGTGGGTTTTCGGGCCTGGTTGGTTCAAGATATTT	CAAPWWVFGPGWFKIF	TRGV10	.	TRGJP1	7	-1	-1	28
25	2.4233964385765938E-4	TGTGCTGCGTGGGATCCCTACGCCCGCCACTATTATAAGAAACTCTTT	CAAWDPYARHYYKKLF	TRGV10	.	TRGJ2	14	-1	-1	30
25	2.4233964385765938E-4	TGTGCCTTGTGGGAGGTCGAGTTGGGCAAAAAAATCAAGGTATTT	CALWEVELGKKIKVF	TRGV9	.	TRGJP	16	-1	-1	18
25	2.4233964385765938E-4	TGTGCCTTGTGGGAGGTGCATGACCTTTATTATAAGAAACTCTTT	CALWEVHDLYYKKLF	TRGV9	.	TRGJ1	19	-1	-1	26
25	2.4233964385765938E-4	TGTGCCTTGTGGGAGGCAACACGGCTATATTATAAGAAACTCTTT	CALWEATRLYYKKLF	TRGV9	.	TRGJ1	15	-1	-1	27
25	2.4233964385765938E-4	TGTGCCACCTGGGACGGGCCAAGTAGTGATTGGATCAAGACGTTT	CATWDGPSSDWIKTF	TRGV2	.	TRGJP2	19	-1	-1	21
25	2.4233964385765938E-4	TGTGCTGCGTGGGATCAAGGCACTGGTTGGTTCAAGATATTT	CAAWDQGTGWFKIF	TRGV10	.	TRGJP1	14	-1	-1	20
25	2.4233964385765938E-4	TGTGCCTTGTGGGAGGTCGGTAATTATTATAAGAAACTCTTT	CALWEVGNYYKKLF	TRGV9	.	TRGJ1	16	-1	-1	21
25	2.4233964385765938E-4	TGTGCCACCTGGGCCTTGACGAATTATTATAAGAAACTCTTT	CATWALTNYYKKLF	TRGV8	.	TRGJ1	12	-1	-1	19
25	2.4233964385765938E-4	TGTGCCACCTGGGATACTCGGGTGGGGAAACTCTTT	CATWDTRVGKLF	TRGV2	.	TRGJ2	13	-1	-1	26
25	2.4233964385765938E-4	TGTGCCTTGTGGGAATCTTATTATTATAAGAAACTCTTT	CALWESYYYKKLF	TRGV9	.	TRGJ1	13	-1	-1	19
25	2.4233964385765938E-4	TGTGCCACCTGGGACGGGCCCTCTTATAAGAAACTCTTT	CATWDGPSYKKLF	TRGV2	.	TRGJ1	20	-1	-1	23
25	2.4233964385765938E-4	TGTGCCACCTGGGACAGGCCTTATTATAAGAAACTCTTT	CATWDRPYYKKLF	TRGV7	.	TRGJ1	20	-1	-1	20
25	2.4233964385765938E-4	TGTGCCACCTGGGACGGGCGATATAAGAAACTCTTT	CATWDGRYKKLF	TRGV2	.	TRGJ1	18	-1	-1	21
25	2.4233964385765938E-4	TGTGTTGGCTCGGGGTTCAAGATATTT	CVGSGFKIF	TRGV10	.	TRGJP1	6	-1	-1	13
25	2.4233964385765938E-4	TGTGCTGCGTGGGTCTATAGTAGTGATTGGATCAAGACGTTT	CAAWVYSSDWIKTF	TRGV10	.	TRGJP2	12	-1	-1	15
25	2.4233964385765938E-4	TGTGCTGCGTGGGATCCTGCAACTGGTTGGTTCAAGATATTT	CAAWDPATGWFKIF	TRGV10	.	TRGJP1	14	-1	-1	21
25	2.4233964385765938E-4	TGTGCCTTGTGGGAGGTGCATTATTATTATAAGAAACTCTTT	CALWEVHYYYKKLF	TRGV9	.	TRGJ1	19	-1	-1	22
25	2.4233964385765938E-4	TGTGCCACCTGGGGGAAGAAACTCTTT	CATWGKKLF	TRGV8	.	TRGJ1	12	-1	-1	15
24	2.32646058103353E-4	TGTGCCACCTGGGATAAAGGTCACCGAAAGGCCTCAAAATTTTATTATAAGAAACTCTTT	CATWDKGHRKASKFYYKKLF	TRGV8	.	TRGJ1	15	-1	-1	41
24	2.32646058103353E-4	TGTGCTGCGTGGGTACCTGAGGAGGCCACTGGTTGGTTCAAGATATTT	CAAWVPEEATGWFKIF	TRGV10	.	TRGJP1	12	-1	-1	25
24	2.32646058103353E-4	TGTGCTGCGTGGGATTATACCGGTAGGAATTATTATAAGAAACTCTTT	CAAWDYTGRNYYKKLF	TRGV10	.	TRGJ1	16	-1	-1	26
24	2.32646058103353E-4	TGTGCCACCTGGGACGGGCCAAGGGCAGGGGACTATAAGAAACTCTTT	CATWDGPRAGDYKKLF	TRGV2	.	TRGJ1	19	-1	-1	33
24	2.32646058103353E-4	TGTGCCACCTGGGAGGGTGAGTATAGTAGTGATTGGATCAAGACGTTT	CATWEGEYSSDWIKTF	TRGV2	.	TRGJP2	16	-1	-1	21
24	2.32646058103353E-4	TGTGCTGCGTGGGCGATTTGGACCACTGGTTGGTTCAAGATATTT	CAAWAIWTTGWFKIF	TRGV10	.	TRGJP1	12	-1	-1	21
24	2.32646058103353E-4	TGTGCTGCGTGGGATCAAAACAGTAGTGATTGGATCAAGACGTTT	CAAWDQNSSDWIKTF	TRGV10	.	TRGJP2	14	-1	-1	21
24	2.32646058103353E-4	TGTGCTGCGTGGGACGACGATGGGTCTTATTATAAGAAACTCTTT	CAAWDDDGSYYKKLF	TRGV10	.	TRGJ1	13	-1	-1	26
24	2.32646058103353E-4	TGTGCCACCTGGGATATCCCTCCGCGTTATTATAAGAAACTCTTT	CATWDIPPRYYKKLF	TRGV8	.	TRGJ1	15	-1	-1	26
24	2.32646058103353E-4	TGTGCCACCTGGGACTTGGATAGTAGTGATTGGATCAAGACGTTT	CATWDLDSSDWIKTF	TRGV8	.	TRGJP2	13	-1	-1	19
24	2.32646058103353E-4	TGTGCCACCTGGGACGGGCGGGGTAGTGATTGGATCAAGACGTTT	CATWDGRGSDWIKTF	TRGV2	.	TRGJP2	18	-1	-1	22
24	2.32646058103353E-4	TGTGCCACCTGGGACGGAAATAGTAGTGATTGGATCAAGACGTTT	CATWDGNSSDWIKTF	TRGV2	.	TRGJP2	16	-1	-1	19
24	2.32646058103353E-4	TGTGCTGCGTGGGGGTGGGGGGTTTATTATAAGAAACTCTTT	CAAWGWGVYYKKLF	TRGV10	.	TRGJ1	12	-1	-1	23
24	2.32646058103353E-4	TGTGCTGCGTGGGATTACGGGAGGTATTATAAGAAACTCTTT	CAAWDYGRYYKKLF	TRGV10	.	TRGJ1	18	-1	-1	24
24	2.32646058103353E-4	TGTGCCTTGTGGGAGGTGCGGTATTATTATAAGAAACTCTTT	CALWEVRYYYKKLF	TRGV9	.	TRGJ1	18	-1	-1	22
24	2.32646058103353E-4	TGTGCCTTGTGGGAGGTACGTTATTATTATAAGAAACTCTTT	CALWEVRYYYKKLF	TRGV9	.	TRGJ1	16	-1	-1	22
24	2.32646058103353E-4	TGTGCTGCGTGGGATCTGAATTATTATAAGAAACTCTTT	CAAWDLNYYKKLF	TRGV10	.	TRGJ1	14	-1	-1	17
24	2.32646058103353E-4	TGTGCTGCGTGGGACCAGAATTATTATAAGAAACTCTTT	CAAWDQNYYKKLF	TRGV10	.	TRGJ1	13	-1	-1	17
24	2.32646058103353E-4	TGTGCCACCTGGGACGGGCCGGGATATAAGAAACTCTTT	CATWDGPGYKKLF	TRGV2	.	TRGJ1	19	-1	-1	24
24	2.32646058103353E-4	TGTGCTGCGTGGGCTAATTATTATAAGAAACTCTTT	CAAWANYYKKLF	TRGV10	.	TRGJ1	12	-1	-1	15
24	2.32646058103353E-4	TGTGCTGCGTGGGATTTCGGTTGGTTCAAGATATTT	CAAWDFGWFKIF	TRGV10	.	TRGJP1	18	-1	-1	18
24	2.32646058103353E-4	TGTGCTGCGTGGGAAAAATATTATAAGAAACTCTTT	CAAWEKYYKKLF	TRGV10	.	TRGJ1	13	-1	-1	15
24	2.32646058103353E-4	TGTGCCACCTGTGGTCGGGATTGGATCAAGACGTTT	CATCGRDWIKTF	TRGV8	.	TRGJP2	10	-1	-1	18
24	2.32646058103353E-4	TGTGCCACCTGGGACAGGCCTTATAAGAAACTCTTT	CATWDRPYKKLF	TRGV3	.	TRGJ1	20	-1	-1	20
24	2.32646058103353E-4	TGTGCTGCCCCCTTTTATTATAAGAAACTCTTT	CAAPFYYKKLF	TRGV10	.	TRGJ1	7	-1	-1	14
24	2.32646058103353E-4	TGTGCCACCTGGGACGGGTATAAGAAACTCTTT	CATWDGYKKLF	TRGV2	.	TRGJ1	17	-1	-1	18
24	2.32646058103353E-4	GGAATTAGACTGGGGTATTATAAGAAACTCTTT	GIRLGYYKKLF	TRGV10	.	TRGJ1	-1	-1	-1	15
24	2.32646058103353E-4	TGTGCCACCTGGGATAATGGGAAACTCTTT	CATWDNGKLF	TRGV8	.	TRGJ1	15	-1	-1	20
24	2.32646058103353E-4	TGTGCTGCGTGCCCAGAATCAACCAATTATAAGAAACTCTTT	CAACPESTNYKKLF	TRGV10	.	TRGJ1	10	-1	-1	25
24	2.32646058103353E-4	TGTGCTGCGTGGGGTCCCCTCTTTGGTTGGTTCAAGATATTT	CAAWGPLFGWFKIF	TRGV10	.	TRGJP1	12	-1	-1	23
24	2.32646058103353E-4	TGTGCCTTGTGGGCGCGGGGGACTGGTTGGTTCAAGATATTT	CALWARGTGWFKIF	TRGV9	.	TRGJP1	12	-1	-1	21
24	2.32646058103353E-4	TGTGCCTTGTGGGAGCTCCCATTTTATTATAAGAAACTCTTT	CALWELPFYYKKLF	TRGV9	.	TRGJ1	14	-1	-1	23
24	2.32646058103353E-4	TGTGCCACCTGGGACAGGCTGGAGGGCGAGAAACTCTTT	CATWDRLEGEKLF	TRGV7	.	TRGJ1	18	-1	-1	28
24	2.32646058103353E-4	TGTGCCACCTGGGACAGGCGCTGGGATAAGAAACTCTTT	CATWDRRWDKKLF	TRGV7	.	TRGJ2	22	-1	-1	25
24	2.32646058103353E-4	TGTGCCACCGTGGGGCCCGTTTATTATAAGAAACTCTTT	CATVGPVYYKKLF	TRGV2	.	TRGJ1	13	-1	-1	20
24	2.32646058103353E-4	TGTGCTGCGTGGGATTATGGGGATAAGAAACTCTTT	CAAWDYGDKKLF	TRGV10	.	TRGJ1	16	-1	-1	22
24	2.32646058103353E-4	TGTGCCACCTGGGACAATGATTGGATCAAGACGTTT	CATWDNDWIKTF	TRGV2	.	TRGJP2	14	-1	-1	17
24	2.32646058103353E-4	TGTGCCACCTGGGACGGGCGTCAGAAACTCTTT	CATWDGRQKLF	TRGV2	.	TRGJ1	18	-1	-1	22
24	2.32646058103353E-4	TGGGAGGGGTTCAAGATATTT	WEGFKIF	TRGV2	.	TRGJP1	1	-1	-1	7
24	2.32646058103353E-4	TGTGCTGCGTGGGATTATGAGTTAGGTTATTATAAGAAACTCTTT	CAAWDYELGYYKKLF	TRGV10	.	TRGJ1	16	-1	-1	26
24	2.32646058103353E-4	TGTGCCACCTGGGACAGTATAAATAGAGATTGGATCAAGACGTTT	CATWDSINRDWIKTF	TRGV3	.	TRGJP2	16	-1	-1	17
24	2.32646058103353E-4	TGTGCTGCGTGGGACCAACTTTATTATAAGAAACTCTTT	CAAWDQLYYKKLF	TRGV10	.	TRGJ1	13	-1	-1	20
24	2.32646058103353E-4	TGTGCTGCGTGGCTTGACGGTTGGTTCAAGATATTT	CAAWLDGWFKIF	TRGV10	.	TRGJP1	11	-1	-1	18
24	2.32646058103353E-4	TGTGCTGCGTGGGAGTTTTATTATAAGAAACTCTTT	CAAWEFYYKKLF	TRGV10	.	TRGJ1	13	-1	-1	17
24	2.32646058103353E-4	TGTGCCTCCAAGGGTTATTATAAGAAACTCTTT	CASKGYYKKLF	TRGV9	.	TRGJ1	6	-1	-1	14
24	2.32646058103353E-4	TGTGCCACCTGGGACGGGAAGGTGAAACTCTTT	CATWDGKVKLF	TRGV2	.	TRGJ2	17	-1	-1	23
24	2.32646058103353E-4	TGTGCCTTGTGGGTTCCTAAGAAACTCTTT	CALWVPKKLF	TRGV9	.	TRGJ1	12	-1	-1	17
24	2.32646058103353E-4	TGTGCCTTGTGGGAGGTGCAGGGGGTTTTTTATTATAAGAAACTCTTT	CALWEVQGVFYYKKLF	TRGV9	.	TRGJ1	19	-1	-1	29
24	2.32646058103353E-4	TGTGCTGCGTGGGGGAGGAATTATTATAAGAAACTCTTT	CAAWGRNYYKKLF	TRGV10	.	TRGJ1	12	-1	-1	17
23	2.2295247234904662E-4	TGTGCCTTGTGGGAGGCGCGCCCCCCCGCCACGAATTATTATAAGAAACTCTTT	CALWEARPPATNYYKKLF	TRGV9	.	TRGJ2	25	-1	-1	31
23	2.2295247234904662E-4	TGTGCCTTGTGGGAGGACCCAACTGGAACGAATTATTATAAGAAACTCTTT	CALWEDPTGTNYYKKLF	TRGV9	.	TRGJ1	15	-1	-1	28
23	2.2295247234904662E-4	TGTGCTGCGTGGGATGCGGGCCCCTCGAATTATTATAAGAAACTCTTT	CAAWDAGPSNYYKKLF	TRGV10	.	TRGJ2	14	-1	-1	24
23	2.2295247234904662E-4	TGTGCCACCTGGGACGGGGGGAGAAGTAGTGATTGGATCAAGACGTTT	CATWDGGRSSDWIKTF	TRGV2	.	TRGJP2	17	-1	-1	24
23	2.2295247234904662E-4	TGTGCCACCTGGGACAGGCGGCGTGGCGGTCATTATAAGAAACTCTTT	CATWDRRRGGHYKKLF	TRGV7	.	TRGJ1	18	-1	-1	31
23	2.2295247234904662E-4	TGTGCTGCGTGGGACCTATTGGATTGTTATTATAAGAAACTCTTT	CAAWDLLDCYYKKLF	TRGV10	.	TRGJ1	13	-1	-1	26
23	2.2295247234904662E-4	TGTGCTGCGTGGGATGGGGTTGGGTATTATAAGAAACTCTTT	CAAWDGVGYYKKLF	TRGV10	.	TRGJ1	14	-1	-1	24
23	2.2295247234904662E-4	TGTGCTGCGTGGGATTGTGGTTATTATAAGAAACTCTTT	CAAWDCGYYKKLF	TRGV10	.	TRGJ1	15	-1	-1	20
23	2.2295247234904662E-4	TGTGCTGCACTCCCCACCACTGGTTGGTTCAAGATATTT	CAALPTTGWFKIF	TRGV10	.	TRGJP1	7	-1	-1	15
23	2.2295247234904662E-4	TGTGCCACCTGGGACGGGCGTTATAAGAAACTCTTT	CATWDGRYKKLF	TRGV2	.	TRGJ1	18	-1	-1	20
23	2.2295247234904662E-4	TGTGCTGCGTGGGCTCGTCCTAAGAAACTCTTT	CAAWARPKKLF	TRGV10	.	TRGJ1	12	-1	-1	20
23	2.2295247234904662E-4	TGTGCTGCGTGGGATTATTTCCGCTATTATTATAAGAAACTCTTT	CAAWDYFRYYYKKLF	TRGV10	.	TRGJ1	16	-1	-1	25
23	2.2295247234904662E-4	TGTGCTGCGTGGGACCCCGTACCTTATTATAAGAAACTCTTT	CAAWDPVPYYKKLF	TRGV10	.	TRGJ1	13	-1	-1	23
23	2.2295247234904662E-4	TGTGCTGCGTGGGACATTAGGAATTATTATAAGAAACTCTTT	CAAWDIRNYYKKLF	TRGV10	.	TRGJ1	13	-1	-1	20
23	2.2295247234904662E-4	TGTGCTGCGTGGGTTCCCAATTATTATAAGAAACTCTTT	CAAWVPNYYKKLF	TRGV10	.	TRGJ1	12	-1	-1	18
23	2.2295247234904662E-4	TGTGCTGCGTGGGATCTCAGATATTATAAGAAACTCTTT	CAAWDLRYYKKLF	TRGV10	.	TRGJ1	14	-1	-1	21
23	2.2295247234904662E-4	TGTGCTGCGTGGGATATCCCCCGTTATAAGAAACTCTTT	CAAWDIPRYKKLF	TRGV10	.	TRGJ1	14	-1	-1	23
23	2.2295247234904662E-4	TGTGCTGCGTGGGAAAGCGATTATTATAAGAAACTCTTT	CAAWESDYYKKLF	TRGV10	.	TRGJ1	13	-1	-1	19
23	2.2295247234904662E-4	TGTGCCACCTGGGACGGGCGTGGTTGGTTCAAGATATTT	CATWDGRGWFKIF	TRGV2	.	TRGJP1	18	-1	-1	20
23	2.2295247234904662E-4	TGTGCCACCTGGGACGGGGTGTCTGGGATCAAGACGTTT	CATWDGVSGIKTF	TRGV2	.	TRGJP2	17	-1	-1	25
23	2.2295247234904662E-4	TGTGCTGCGTGGCCGACTGGTTGGTTCAAGATATTT	CAAWPTGWFKIF	TRGV10	.	TRGJP1	11	-1	-1	15
23	2.2295247234904662E-4	TGTGCTGCGTGGGGGTATTATTATAAGAAACTCTTT	CAAWGYYYKKLF	TRGV10	.	TRGJ1	12	-1	-1	16
23	2.2295247234904662E-4	TGTGCCACCTGGGACGGGCGGGGTAAGAAACTCTTT	CATWDGRGKKLF	TRGV2	.	TRGJ1	18	-1	-1	23
23	2.2295247234904662E-4	TGTGCCACCTCGGGGGGGTGTGAGAAACTCTTT	CATSGGCEKLF	TRGV2	.	TRGJ1	13	-1	-1	22
23	2.2295247234904662E-4	TGTGCCTTGTGGGAGGTCTTAAATTATTATAAGAAACTCTTT	CALWEVLNYYKKLF	TRGV9	.	TRGJ1	16	-1	-1	21
23	2.2295247234904662E-4	TGTGCTGCGTGGGGCCCCCATTATTATAAGAAACTCTTT	CAAWGPHYYKKLF	TRGV10	.	TRGJ1	12	-1	-1	19
23	2.2295247234904662E-4	TGTGCCACCTGGGACGGGCCCCTCCGGTTGCTCTTT	CATWDGPLRLLF	TRGV2	.	TRGJ1	24	-1	-1	30
23	2.2295247234904662E-4	TGTGCCACCTGGGACGGCCTTTATAGTAGTGATTGGATCAAGACGTTT	CATWDGLYSSDWIKTF	TRGV2	.	TRGJP2	16	-1	-1	18
23	2.2295247234904662E-4	TGTGCCACCTGGGACGGGCAGTGGGGTGATTGGATCAAGACGTTT	CATWDGQWGDWIKTF	TRGV2	.	TRGJP2	18	-1	-1	25
23	2.2295247234904662E-4	TGTGCCTTGTGGGAGGGGCGGAGGGTTTATAAGAAACTCTTT	CALWEGRRVYKKLF	TRGV9	.	TRGJ1	18	-1	-1	26
23	2.2295247234904662E-4	TGTGCTGCGTGGGGATTTTATTATAAGAAACTCTTT	CAAWGFYYKKLF	TRGV10	.	TRGJ1	16	-1	-1	17
23	2.2295247234904662E-4	TGTGCTGCGTGGGATCAATATTATAAGAAACTCTTT	CAAWDQYYKKLF	TRGV10	.	TRGJ1	14	-1	-1	18
22	2.1325888659474025E-4	TGTGCCACCTGGGACGGGCCCTACTATACCACTGGTTGGTTCAAGATATTT	CATWDGPYYTTGWFKIF	TRGV2	.	TRGJP1	20	-1	-1	24
22	2.1325888659474025E-4	TGTGCTGCGTGGGATTATTTCCCCTCCCCTTATTATAAGAAACTCTTT	CAAWDYFPSPYYKKLF	TRGV10	.	TRGJ1	16	-1	-1	29
22	2.1325888659474025E-4	TGTGCCTTGTGGGAGGTGCCCTGTGAAATTTATTATAAGAAACTCTTT	CALWEVPCEIYYKKLF	TRGV9	.	TRGJ1	21	-1	-1	29
22	2.1325888659474025E-4	TGTGCTGCGTGGGATTTCACCACCACTGGTTGGTTCAAGATATTT	CAAWDFTTTGWFKIF	TRGV10	.	TRGJP1	15	-1	-1	21
22	2.1325888659474025E-4	TGTGCTGCGTGGGACCCCACTTCGAATTATTATAAGAAACTCTTT	CAAWDPTSNYYKKLF	TRGV10	.	TRGJ1	13	-1	-1	20
22	2.1325888659474025E-4	TGTGCCTTGTGGGAGGCTAAACTTAATTATTATAAGAAACTCTTT	CALWEAKLNYYKKLF	TRGV9	.	TRGJ1	15	-1	-1	24
22	2.1325888659474025E-4	TGTGCCACCTGGGACGGGCTCCGTAGTGATTGGATCAAGACGTTT	CATWDGLRSDWIKTF	TRGV2	.	TRGJP2	23	-1	-1	22
22	2.1325888659474025E-4	TGTGCTGCGTGGGTTGATTATTATAAGAAACTCTTT	CAAWVDYYKKLF	TRGV10	.	TRGJ1	12	-1	-1	16
22	2.1325888659474025E-4	TGTGCTGCGTGGGATTTTTGTTGGAGGAAACTCTTT	CAAWDFCWRKLF	TRGV10	.	TRGJ1	15	-1	-1	26
22	2.1325888659474025E-4	TGTGCTGCGTGGGATTATCTCTATAAGAAACTCTTT	CAAWDYLYKKLF	TRGV10	.	TRGJ1	16	-1	-1	21
22	2.1325888659474025E-4	TGTGCTGCGTGGGATTATAATTATAAGAAACTCTTT	CAAWDYNYKKLF	TRGV10	.	TRGJ1	16	-1	-1	16
22	2.1325888659474025E-4	TGTGCTGCGTGGGAGCCCTATTATAAGAAACTCTTT	CAAWEPYYKKLF	TRGV10	.	TRGJ1	13	-1	-1	18
22	2.1325888659474025E-4	TGTGCCTTGTGGGGCCTAGATTGGAAGAAACTCTTT	CALWGLDWKKLF	TRGV9	.	TRGJ1	12	-1	-1	24
22	2.1325888659474025E-4	TGTGCCACCTGGGATTCCTATAAGAAACTCTTT	CATWDSYKKLF	TRGV8	.	TRGJ1	14	-1	-1	18
22	2.1325888659474025E-4	TGTGCTGCGTGGGCGTATAAGAAACTCTTT	CAAWAYKKLF	TRGV10	.	TRGJ1	12	-1	-1	15
22	2.1325888659474025E-4	TGTGCCACCTGGGATTATAAGAAACTCTTT	CATWDYKKLF	TRGV8	.	TRGJ1	14	-1	-1	13
22	2.1325888659474025E-4	TGTGCCACCTGGGACAGACCAGACCTCTTT	CATWDRPDLF	TRGV3	.	TRGJ1	19	-1	-1	24
22	2.1325888659474025E-4	TGTGCCACCTGGGACCTGAATAAGGCTTATTATAAGAAACTCTTT	CATWDLNKAYYKKLF	TRGV2	.	TRGJ1	14	-1	-1	26
22	2.1325888659474025E-4	TGTGCCACCTGGGACGGTTATAGTAGTGATTGGATCAAGACGTTT	CATWDGYSSDWIKTF	TRGV2	.	TRGJP2	16	-1	-1	18
22	2.1325888659474025E-4	TGTGCTGCGTGGGATTTATTTCATGTTTGGTTCAAGATATTT	CAAWDLFHVWFKIF	TRGV10	.	TRGJP1	15	-1	-1	23
22	2.1325888659474025E-4	TGTGCTGCGTGGGATATCCGGGCGAATTATAAGAAACTCTTT	CAAWDIRANYKKLF	TRGV10	.	TRGJ1	14	-1	-1	25
22	2.1325888659474025E-4	TGTGCCACCTGGGATCAGATGTGTGGTTGGTTCAAGATATTT	CATWDQMCGWFKIF	TRGV8	.	TRGJP1	14	-1	-1	23
22	2.1325888659474025E-4	TGTGCCACCTGGGACGGGCCTAGTGATTGGATCAAGACGTTT	CATWDGPSDWIKTF	TRGV2	.	TRGJP2	19	-1	-1	20
22	2.1325888659474025E-4	TGTGCTGCGTCCTCTCGCAATTATTATAAGAAACTCTTT	CAASSRNYYKKLF	TRGV10	.	TRGJ1	9	-1	-1	14
22	2.1325888659474025E-4	TGTGCTGCGTGGGTATCGAATTATTATAAGAAACTCTTT	CAAWVSNYYKKLF	TRGV10	.	TRGJ1	12	-1	-1	15
22	2.1325888659474025E-4	TGTGCTGCGTGGGATTGGTCTGGTTGGTTCAAGATATTT	CAAWDWSGWFKIF	TRGV10	.	TRGJP1	15	-1	-1	19
22	2.1325888659474025E-4	TGTGCTGCGTGGGATCTCAATTATAAGAAACTCTTT	CAAWDLNYKKLF	TRGV10	.	TRGJ1	14	-1	-1	19
22	2.1325888659474025E-4	TGTGCCACCTGGGATAGTTATAAGAAACTCTTT	CATWDSYKKLF	TRGV8	.	TRGJ1	16	-1	-1	17
22	2.1325888659474025E-4	TGTGCCACCTGGGACGGGCCTAAGAAACTCTTT	CATWDGPKKLF	TRGV2	.	TRGJ1	19	-1	-1	20
22	2.1325888659474025E-4	TGTGCTGCGTGGGACCTGTCTACCACTGGTTGGTTCAAGATATTT	CAAWDLSTTGWFKIF	TRGV10	.	TRGJP1	13	-1	-1	20
22	2.1325888659474025E-4	TGTGCTGCGTGGGACATATGGAGTAGTGATTGGATCAAGACGTTT	CAAWDIWSSDWIKTF	TRGV10	.	TRGJP2	13	-1	-1	21
22	2.1325888659474025E-4	TGTGCTGCGGGGAGGGGTACAGCGGATTATTATAAGAAACTCTTT	CAAGRGTADYYKKLF	TRGV10	.	TRGJ1	12	-1	-1	22
22	2.1325888659474025E-4	TGTGCTGCGCACCTTAGCCCGAATTATTATAAGAAACTCTTT	CAAHLSPNYYKKLF	TRGV10	.	TRGJ1	8	-1	-1	19
22	2.1325888659474025E-4	TGTGCCACCTGCCGCGGTGGGGGGAAACTCTTT	CATCRGGGKLF	TRGV2	.	TRGJ2	10	-1	-1	23
22	2.1325888659474025E-4	TGTGCCACCTGGGACGGGGATCAGAAACTCTTT	CATWDGDQKLF	TRGV2	.	TRGJ2	17	-1	-1	19
22	2.1325888659474025E-4	TGTGCCACCTGGGACGGGGGGAAACTCTTT	CATWDGGKLF	TRGV2	.	TRGJ1	17	-1	-1	20
21	2.035653008404339E-4	TGTGCTGCGTGGGATTATGAGTTCTCCCCTTATAGTAGTGATTGGATCAAAACGTTT	CAAWDYEFSPYSSDWIKTF	TRGV10	.	TRGJP2	16	-1	-1	30
21	2.035653008404339E-4	TGTGCTGCGTGGGATTATTCCCATTTGATCCCCGATTATTATAAGAAACTCTTT	CAAWDYSHLIPDYYKKLF	TRGV10	.	TRGJ1	16	-1	-1	34
21	2.035653008404339E-4	TGTGCTGCGTGGGATCCCCCCGGTCGGAGTTTTGATTATAAGAAACTCTTT	CAAWDPPGRSFDYKKLF	TRGV10	.	TRGJ1	14	-1	-1	34
21	2.035653008404339E-4	TGTGCCACCTGGGACGGGTCCGCGATCTCGAATTATTATAAGAAACTCTTT	CATWDGSAISNYYKKLF	TRGV2	.	TRGJ1	21	-1	-1	27
21	2.035653008404339E-4	TGTGCTGCGTGGGATTATTTTCGCCCCACTGGTTGGTTCAAGATATTT	CAAWDYFRPTGWFKIF	TRGV10	.	TRGJP1	16	-1	-1	25
21	2.035653008404339E-4	TGTGCTGCGTGGGATTATATAATTGAGTGGTATAAGAAACTCTTT	CAAWDYIIEWYKKLF	TRGV10	.	TRGJ1	22	-1	-1	14
21	2.035653008404339E-4	TGTGCTGCGTGGGATCGGTATTATTATAAGAAACTCTTT	CAAWDRYYYKKLF	TRGV10	.	TRGJ1	14	-1	-1	19
21	2.035653008404339E-4	TGTGCCACCTGGGCCGCGGGTGGTTGGTTCAAGATATTT	CATWAAGGWFKIF	TRGV8	.	TRGJP1	12	-1	-1	20
21	2.035653008404339E-4	TGTGCTGCGTGGGCCTATTATTATAAGAAACTCTTT	CAAWAYYYKKLF	TRGV10	.	TRGJ2	12	-1	-1	16
21	2.035653008404339E-4	TGTGCCACCTGGGACGGGTATTATAAGAAACTCTTT	CATWDGYYKKLF	TRGV2	.	TRGJ1	17	-1	-1	18
21	2.035653008404339E-4	TGTGCCACCTGGGACGAATATTATAAGAAACTCTTT	CATWDEYYKKLF	TRGV3	.	TRGJ1	14	-1	-1	14
21	2.035653008404339E-4	TGTGCCACCTGGGACGGGTCTGGGTTACTCTTT	CATWDGSGLLF	TRGV2	.	TRGJ1	17	-1	-1	26
21	2.035653008404339E-4	TGTGCCCCCTTTTATTATAAGAAACTCTTT	CAPFYYKKLF	TRGV9	.	TRGJ1	5	-1	-1	11
21	2.035653008404339E-4	TGTGCCACCTGGGACAGGCCACTCTTT	CATWDRPLF	TRGV7	.	TRGJ1	19	-1	-1	20
21	2.035653008404339E-4	TGTGCCTTGTGGGAGCGCTACAACACTGGTTGGTTCAAGATATTT	CALWERYNTGWFKIF	TRGV9	.	TRGJP1	14	-1	-1	23
21	2.035653008404339E-4	TGTGCCACCTGGGACGGGCGAGGTAGTGATTGGATCAAGACGTTT	CATWDGRGSDWIKTF	TRGV2	.	TRGJP2	18	-1	-1	22
21	2.035653008404339E-4	TGTGCTGCGTGGGCCTCTACTCTTTATTATAAGAAACTCTTT	CAAWASTLYYKKLF	TRGV10	.	TRGJ1	12	-1	-1	23
21	2.035653008404339E-4	TGTGCTGCGTGGAATTTGAGGAATTATTATAAGAAACTCTTT	CAAWNLRNYYKKLF	TRGV10	.	TRGJ1	15	-1	-1	20
21	2.035653008404339E-4	TGTGCTGCGTGGGAAAGTGTGTATTATAAGAAACTCTTT	CAAWESVYYKKLF	TRGV10	.	TRGJ1	13	-1	-1	21
21	2.035653008404339E-4	TGTGCTGCGCTTTTCACTGGTTGGTTCAAGATATTT	CAALFTGWFKIF	TRGV10	.	TRGJP1	8	-1	-1	14
21	2.035653008404339E-4	TGTGCCACCTGGGATTGTGATTGGATCAAGACGTTT	CATWDCDWIKTF	TRGV8	.	TRGJP2	14	-1	-1	16
21	2.035653008404339E-4	TGTGCCACCTGGGATAGGCCCCGGTATCGACTCTTT	CATWDRPRYRLF	TRGV8	.	TRGJ1	19	-1	-1	29
21	2.035653008404339E-4	TGTGCCTTGTCGGGGTGGTTCAAGATATTT	CALSGWFKIF	TRGV9	.	TRGJP1	16	-1	-1	12
21	2.035653008404339E-4	TGTGCCACCTGGGATAGTAGGAAACTCTTT	CATWDSRKLF	TRGV8	.	TRGJ1	16	-1	-1	17
21	2.035653008404339E-4	TGTTCTTATTATAAGAAACTCTTT	CSYYKKLF	TRGV8	.	TRGJ1	2	-1	-1	5
21	2.035653008404339E-4	TGTGCCGGCTACCTCTTT	CAGYLF	TRGV2	.	TRGJ1	5	-1	-1	12
20	1.9387171508612752E-4	TGTGCTGCGTGGGATCCCCTCGGCGCGAAGGTTGCTGGTTGGTTCAAGATATTT	CAAWDPLGAKVAGWFKIF	TRGV10	.	TRGJP1	14	-1	-1	34
20	1.9387171508612752E-4	TGTGCCTTGTGGGAGGTGGGGGAGGGGGCGAATTATTATAAGAAACTCTTT	CALWEVGEGANYYKKLF	TRGV9	.	TRGJ1	17	-1	-1	28
20	1.9387171508612752E-4	TGTGCTGCGTGGCTTAAATCTATGAATTATTATAAGAAACTCTTT	CAAWLKSMNYYKKLF	TRGV10	.	TRGJ1	11	-1	-1	23
20	1.9387171508612752E-4	TGTGCCACCTGGGACGGGCCGGATTATAAGAAACTCTTT	CATWDGPDYKKLF	TRGV2	.	TRGJ1	19	-1	-1	22
20	1.9387171508612752E-4	TGTGCTGCGTGGGCTTTTTATTATAAGAAACTCTTT	CAAWAFYYKKLF	TRGV10	.	TRGJ1	15	-1	-1	17
20	1.9387171508612752E-4	TGTGCTGCGTGGGAAACATATTATAAGAAACTCTTT	CAAWETYYKKLF	TRGV10	.	TRGJ1	13	-1	-1	18
20	1.9387171508612752E-4	TGTGCCTTGTGGTTTTGTCTTAAGAAACTCTTT	CALWFCLKKLF	TRGV9	.	TRGJ1	11	-1	-1	20
20	1.9387171508612752E-4	TGTGCCACCTGGGATGGTTATAAGAAACTCTTT	CATWDGYKKLF	TRGV8	.	TRGJ1	14	-1	-1	17
20	1.9387171508612752E-4	TGTGCCACCTGGGATATAAATAAGAAACTCTTT	CATWDINKKLF	TRGV8	.	TRGJ1	15	-1	-1	19
20	1.9387171508612752E-4	TGTGCCACCTGGGTGATCCGTGGACTCTTT	CATWVIRGLF	TRGV5P	.	TRGJ1	12	-1	-1	23
19	1.8417812933182114E-4	TGTGCTGCGTGGGATTGGATCAGGACATATAGTAGTGATTGGATCAAGACGTTT	CAAWDWIRTYSSDWIKTF	TRGV10	.	TRGJP2	15	-1	-1	26
19	1.8417812933182114E-4	TGTGCCTTGTGGGAGTCTTTTAGCAAATTAAATTATTATAAGAAACTCTTT	CALWESFSKLNYYKKLF	TRGV9	.	TRGJ1	14	-1	-1	30
19	1.8417812933182114E-4	TGTGCCACCTGGGACGGGCCGTCGTTGGGTAGTGATTGGATCAAGACGTTT	CATWDGPSLGSDWIKTF	TRGV2	.	TRGJP2	22	-1	-1	28
19	1.8417812933182114E-4	TGTGCTGCGTGGGATTACATCGCTATTCCCTATTATAAGAAACTCTTT	CAAWDYIAIPYYKKLF	TRGV10	.	TRGJ1	17	-1	-1	30
19	1.8417812933182114E-4	TGTGCTGCGTGGGAGAGAACCCCTTCCACTGGTTGGTTCAAGATATTT	CAAWERTPSTGWFKIF	TRGV10	.	TRGJP1	13	-1	-1	25
19	1.8417812933182114E-4	TGTGCCACCTGGCGGGGGGCTTCCCAGAATTATTATAAGAAACTCTTT	CATWRGASQNYYKKLF	TRGV2	.	TRGJ1	11	-1	-1	26
19	1.8417812933182114E-4	TGTGCTGCGTGGGTATCTCAGAATTATTATAAGAAACTCTTT	CAAWVSQNYYKKLF	TRGV10	.	TRGJ1	12	-1	-1	20
19	1.8417812933182114E-4	TGTGCTGCGTGGGATTTTCGTTATTATTATAAGAAACTCTTT	CAAWDFRYYYKKLF	TRGV10	.	TRGJ1	15	-1	-1	22
19	1.8417812933182114E-4	TGTGCTGCGTGGGATTCCATAGCTTATTATAAGAAACTCTTT	CAAWDSIAYYKKLF	TRGV10	.	TRGJ1	15	-1	-1	23
19	1.8417812933182114E-4	TGTGCTGCGTGGGATTCGAGGTGGGCTTGGTTCAAGATATTT	CAAWDSRWAWFKIF	TRGV10	.	TRGJP1	15	-1	-1	26
19	1.8417812933182114E-4	TGTGCTGCGTGGGATTGGCATGTATATTATAAGAAACTCTTT	CAAWDWHVYYKKLF	TRGV10	.	TRGJ1	15	-1	-1	24
19	1.8417812933182114E-4	TGTGCTGCGTGGGATTATCGGAATTATTATAAGAAACTCTTT	CAAWDYRNYYKKLF	TRGV10	.	TRGJ1	23	-1	-1	20
19	1.8417812933182114E-4	TGTGCCACCTGGGACGGGCGGGATGATTGGATCAAGACGTTT	CATWDGRDDWIKTF	TRGV2	.	TRGJP2	18	-1	-1	23
19	1.8417812933182114E-4	TGTGCTGCGTTGAATACCACTGGTTGGTTCAAGATATTT	CAALNTTGWFKIF	TRGV10	.	TRGJP1	9	-1	-1	13
19	1.8417812933182114E-4	TGTGCCACCTGGGACGGGCCTGGTTGGTTCAAGATATTT	CATWDGPGWFKIF	TRGV2	.	TRGJP1	19	-1	-1	19
19	1.8417812933182114E-4	TGTGCCACCTGGGACGGGCCTGGGGGGCGGAAACTCTTT	CATWDGPGGRKLF	TRGV2	.	TRGJ1	19	-1	-1	29
19	1.8417812933182114E-4	TGTGCCACCTGGGACGAGAGTGATTGGATCAAGACGTTT	CATWDESDWIKTF	TRGV7	.	TRGJP2	14	-1	-1	18
19	1.8417812933182114E-4	TGTGCCACCTGGGACAGGCCTCATTATAAGAAACTCTTT	CATWDRPHYKKLF	TRGV3	.	TRGJ1	20	-1	-1	22
19	1.8417812933182114E-4	TGTGCTGCGTGGGATTTTGGTTGGTTCAAGATATTT	CAAWDFGWFKIF	TRGV10	.	TRGJP1	15	-1	-1	17
19	1.8417812933182114E-4	TGTGCTGCGTGGGATTTCTATTATAAGAAACTCTTT	CAAWDFYYKKLF	TRGV10	.	TRGJ2	15	-1	-1	18
19	1.8417812933182114E-4	TGTGCCACCTGGGATATTAAGGAGGGGAAACTCTTT	CATWDIKEGKLF	TRGV8	.	TRGJ1	15	-1	-1	26
19	1.8417812933182114E-4	TGTGCCACCTGGGACGGGCTTTATAAGAAACTCTTT	CATWDGLYKKLF	TRGV2	.	TRGJ1	18	-1	-1	20
19	1.8417812933182114E-4	TGTGCCACCTGGGACAGCAATTATAAGAAACTCTTT	CATWDSNYKKLF	TRGV7	.	TRGJ1	16	-1	-1	19
19	1.8417812933182114E-4	TGTGCGGCGGGGACGAATTATTATAAGAAACTCTTT	CAAGTNYYKKLF	TRGV10	.	TRGJ1	12	-1	-1	13
19	1.8417812933182114E-4	TGTGCCTTGTGGGAGGTGGGGGGGAAACTCTTT	CALWEVGGKLF	TRGV9	.	TRGJ1	17	-1	-1	23
19	1.8417812933182114E-4	TGTGCCACCTGGGTTTGGTATAAGAAACTCTTT	CATWVWYKKLF	TRGV3	.	TRGJ1	12	-1	-1	18
19	1.8417812933182114E-4	TGTGCCACCTGGGTAGATTGGATCAAGACGTTT	CATWVDWIKTF	TRGV8	.	TRGJP2	15	-1	-1	15
19	1.8417812933182114E-4	TGTGCCACCTGGGACGGGCTGACGAAACTCTTT	CATWDGLTKLF	TRGV2	.	TRGJ1	18	-1	-1	23
19	1.8417812933182114E-4	TGGTCCCGGGCCTTGAAGAGGGAGAAACTCTTT	WSRALKREKLF	TRGV8	.	TRGJ1	1	-1	-1	22
19	1.8417812933182114E-4	TGTGCCTTGTGGGTTTATAAGAAACTCTTT	CALWVYKKLF	TRGV9	.	TRGJ1	12	-1	-1	14
19	1.8417812933182114E-4	TGTGCCACCTGGGGCAAGAAGAAACTCTTT	CATWGKKKLF	TRGV7	.	TRGJ1	15	-1	-1	18
19	1.8417812933182114E-4	TGTGCCACCTGGGACGGGCCGGAACTCTTT	CATWDGPELF	TRGV2	.	TRGJ1	19	-1	-1	22
19	1.8417812933182114E-4	TGTGCGTGTGGGATAAGCGAGAAACTCTTT	CACGISEKLF	TRGV10	.	TRGJ1	13	-1	-1	19
19	1.8417812933182114E-4	TGTGCCACCTGGGCCCCGGGACTCTTT	CATWAPGLF	TRGV8	.	TRGJ1	12	-1	-1	20
19	1.8417812933182114E-4	TGTGCCACCTGGGACGGGAAACTCTTT	CATWDGKLF	TRGV2	.	TRGJ1	17	-1	-1	17
18	1.7448454357751477E-4	TGTGCCACCTGGGACGGGCCCCCTATAGAGGGTAGTGATTGGATCAAGACGTTT	CATWDGPPIEGSDWIKTF	TRGV2	.	TRGJP2	20	-1	-1	31
18	1.7448454357751477E-4	TGTGCTGCGTGGGATTCATGGGAAATGCCGAATTATTATAAGAAACTCTTT	CAAWDSWEMPNYYKKLF	TRGV10	.	TRGJ1	15	-1	-1	28
18	1.7448454357751477E-4	TGTGCTGCGTGGGACCTTAGGGAGGCGAATTATTATAAGAAACTCTTT	CAAWDLREANYYKKLF	TRGV10	.	TRGJ1	13	-1	-1	25
18	1.7448454357751477E-4	TGTGCCTGCTGGATTAGCCGCGAGGGGAGTGATTGGATCAAGACGTTT	CACWISREGSDWIKTF	TRGV11	.	TRGJP2	16	-1	-1	27
18	1.7448454357751477E-4	TGTGCTGCGTGGGCCATGAAGGCGATTTATTATAAGAAACTCTTT	CAAWAMKAIYYKKLF	TRGV10	.	TRGJ1	12	-1	-1	22
18	1.7448454357751477E-4	TGTGCCTTGTGGGAGGTGCAGTGGGGAGAATATAAGAAACTCTTT	CALWEVQWGEYKKLF	TRGV9	.	TRGJ2	19	-1	-1	30
18	1.7448454357751477E-4	TGTGCTGCTTCCGTCCCTTCCTCTTATTATAAGAAACTCTTT	CAASVPSSYYKKLF	TRGV10	.	TRGJ1	7	-1	-1	23
18	1.7448454357751477E-4	TGTGCTGCGTGGGATTACGGGAATTATTATAAGAAACTCTTT	CAAWDYGNYYKKLF	TRGV10	.	TRGJ1	18	-1	-1	20
18	1.7448454357751477E-4	TGTGCTGCGTGGGATCTCCATAGTGATTGGATCAAGACGTTT	CAAWDLHSDWIKTF	TRGV10	.	TRGJP2	14	-1	-1	20
18	1.7448454357751477E-4	TGTGCTGCGTGGGACCCCGGAAAATATTATAAGAAACTCTTT	CAAWDPGKYYKKLF	TRGV10	.	TRGJ1	13	-1	-1	21
18	1.7448454357751477E-4	TGTGCCACCTGGGACGGGCAAAGTGATTGGATCAAGACGTTT	CATWDGQSDWIKTF	TRGV2	.	TRGJP2	18	-1	-1	21
18	1.7448454357751477E-4	TGTGCCACCTGGGACGGGGGTAGTGATTGGATCAAGACGTTT	CATWDGGSDWIKTF	TRGV2	.	TRGJP2	17	-1	-1	19
18	1.7448454357751477E-4	TGTGCTGCGTGGGACGCGATTTATTATAAGAAACTCTTT	CAAWDAIYYKKLF	TRGV10	.	TRGJ1	13	-1	-1	16
18	1.7448454357751477E-4	TGTGCTGCGTGGGACATTAATTATTATAAGAAACTCTTT	CAAWDINYYKKLF	TRGV10	.	TRGJ1	13	-1	-1	18
18	1.7448454357751477E-4	TGTGCCTTGTGGGCCCCCTATTATTATAAGAAACTCTTT	CALWAPYYYKKLF	TRGV9	.	TRGJ1	12	-1	-1	19
18	1.7448454357751477E-4	TGTGCCTTGTGGGAGTACCCTTATTATAAGAAACTCTTT	CALWEYPYYKKLF	TRGV9	.	TRGJ1	14	-1	-1	20
18	1.7448454357751477E-4	TGTGCCACCTGGGCAAGTAGTGATTGGATCAAGACGTTT	CATWASSDWIKTF	TRGV8	.	TRGJP2	12	-1	-1	15
18	1.7448454357751477E-4	TGTGCCACCTGGGACCCGAATTATTATAAGAAACTCTTT	CATWDPNYYKKLF	TRGV8	.	TRGJ1	13	-1	-1	16
18	1.7448454357751477E-4	TGTGCCACCTGGGACGGGCGGGGGTATAAGAAACTCTTT	CATWDGRGYKKLF	TRGV2	.	TRGJ1	18	-1	-1	24
18	1.7448454357751477E-4	TGTGCCACCTGGGACGGGCGGGATTATAAGAAACTCTTT	CATWDGRDYKKLF	TRGV2	.	TRGJ1	18	-1	-1	22
18	1.7448454357751477E-4	TGTGCCACCTGGGACAGGCCCACAGTCCCGAAACTCTTT	CATWDRPTVPKLF	TRGV3	.	TRGJ1	19	-1	-1	29
18	1.7448454357751477E-4	TGTGCTGCGTGGGGTGTCAATTATAAGAAACTCTTT	CAAWGVNYKKLF	TRGV10	.	TRGJ1	12	-1	-1	19
18	1.7448454357751477E-4	TGTGCCACCTGGGATAATTATAAGAAACTCTTT	CATWDNYKKLF	TRGV8	.	TRGJ1	15	-1	-1	13
18	1.7448454357751477E-4	TGTGCCACCTGGGACGGGGAGAAACTCTTT	CATWDGEKLF	TRGV2	.	TRGJ1	17	-1	-1	19
18	1.7448454357751477E-4	TGTGCCACCTGGGACGCGTCACTCTTT	CATWDASLF	TRGV2	.	TRGJ1	15	-1	-1	20
18	1.7448454357751477E-4	TGTGCCACCTGGGAGTGGAAACTCTTT	CATWEWKLF	TRGV2	.	TRGJ1	13	-1	-1	17
17	1.647909578232084E-4	TGTGCTGCGTGGGATTTTGTGGCCTCGAATTATTATAAGAAACTCTTT	CAAWDFVASNYYKKLF	TRGV10	.	TRGJ1	15	-1	-1	24
17	1.647909578232084E-4	TGTGCTGCGTGGGAGCCCTTGGACCCGAATTATTATAAGAAACTCTTT	CAAWEPLDPNYYKKLF	TRGV10	.	TRGJ1	13	-1	-1	25
17	1.647909578232084E-4	TGTGCCTTGTGGGAGGTGGAAGCGGGCCTTTATTATAAGAAACTCTTT	CALWEVEAGLYYKKLF	TRGV9	.	TRGJ1	17	-1	-1	29
17	1.647909578232084E-4	TGTGCTGCGTGGGATGGAAGGGAAAATTATTATAAGAAACTCTTT	CAAWDGRENYYKKLF	TRGV10	.	TRGJ2	14	-1	-1	24
17	1.647909578232084E-4	TGTGCTGGACTTATCCTCGCCCGGGATTATTATAAGAAACTCTTT	CAGLILARDYYKKLF	TRGV10	.	TRGJ1	6	-1	-1	25
17	1.647909578232084E-4	TGTGCCTTGTGGGAGGTGCAGGGCAATTATTATAAGAAACTCTTT	CALWEVQGNYYKKLF	TRGV9	.	TRGJ1	19	-1	-1	24
17	1.647909578232084E-4	TGTGCCACCTGGGATAAGGCCCCGAGTGATTGGATCAAGACGTTT	CATWDKAPSDWIKTF	TRGV8	.	TRGJP2	20	-1	-1	24
17	1.647909578232084E-4	TGTGCCACCTGGGACCCAACGAGGAGTGATTGGATCAAGACGTTT	CATWDPTRSDWIKTF	TRGV2	.	TRGJP2	14	-1	-1	21
17	1.647909578232084E-4	TGTGCCACCTGGGACGGCGTGGGTAGTGATTGGATCAAGACGTTT	CATWDGVGSDWIKTF	TRGV2	.	TRGJP2	16	-1	-1	22
17	1.647909578232084E-4	TGTGCCACCTGGGACGGGCCGCGTAGTGATTGGATCAAGACGTTT	CATWDGPRSDWIKTF	TRGV2	.	TRGJP2	23	-1	-1	22
17	1.647909578232084E-4	TGTGCCACCTGGGACGGGCATTGTAGATATTATAAGAAACTCTTT	CATWDGHCRYYKKLF	TRGV2	.	TRGJ1	18	-1	-1	27
17	1.647909578232084E-4	TGTGCTGCGTGGGATTATATCCCTGGTTGGTTCAAGATATTT	CAAWDYIPGWFKIF	TRGV10	.	TRGJP1	16	-1	-1	15
17	1.647909578232084E-4	TGTGCTGCGTGGGATCATACCACTGGTTGGTTCAAGATATTT	CAAWDHTTGWFKIF	TRGV10	.	TRGJP1	14	-1	-1	8
17	1.647909578232084E-4	TGTGCTGCGTGGGAACGGGGCACTGGTTGGTTCAAGATATTT	CAAWERGTGWFKIF	TRGV10	.	TRGJP1	13	-1	-1	20
17	1.647909578232084E-4	TGTGCTGCGTGGATCCCCTGGAATTATTATAAGAAACTCTTT	CAAWIPWNYYKKLF	TRGV10	.	TRGJ1	11	-1	-1	20
17	1.647909578232084E-4	TGTGCCTTGTGGGACGTTGCGAATTATTATAAGAAACTCTTT	CALWDVANYYKKLF	TRGV9	.	TRGJ1	16	-1	-1	19
17	1.647909578232084E-4	TGTGCCACCTGGCAGTATAGTAGTGATTGGATCAAGACGTTT	CATWQYSSDWIKTF	TRGV2	.	TRGJP2	11	-1	-1	15
17	1.647909578232084E-4	TGTGCCACCGGCTCCGATAGTAGTGATTGGATCAAGACGTTT	CATGSDSSDWIKTF	TRGV2	.	TRGJP2	8	-1	-1	16
17	1.647909578232084E-4	TGTGCTGCGTGGCTGTCGAATTATTATAAGAAACTCTTT	CAAWLSNYYKKLF	TRGV10	.	TRGJ1	11	-1	-1	15
17	1.647909578232084E-4	TGTGCTGCGTGGGCTTCGGTTTATTATAAGAAACTCTTT	CAAWASVYYKKLF	TRGV10	.	TRGJ1	15	-1	-1	14
17	1.647909578232084E-4	TGTGCCACCTGGGATAGGGTTTATTATAAGAAACTCTTT	CATWDRVYYKKLF	TRGV8	.	TRGJ1	17	-1	-1	20
17	1.647909578232084E-4	TGTGCCACCTGGGACGGGCCGGAGTATAAGAAACTCTTT	CATWDGPEYKKLF	TRGV2	.	TRGJ1	19	-1	-1	24
17	1.647909578232084E-4	TGTGCCACCTGGGACGGGCCGAAGTATAAGAAACTCTTT	CATWDGPKYKKLF	TRGV2	.	TRGJ1	19	-1	-1	24
17	1.647909578232084E-4	TGTGCCACCTGGGACGGGCGAGGGTATAAGAAACTCTTT	CATWDGRGYKKLF	TRGV2	.	TRGJ1	18	-1	-1	24
17	1.647909578232084E-4	TGTGCCACCTGGGATGCGAGCTATAAGAAACTCTTT	CATWDASYKKLF	TRGV8	.	TRGJ1	14	-1	-1	21
17	1.647909578232084E-4	TGTGCCACCTGGGATAGGCCAGATAAGAAACTCTTT	CATWDRPDKKLF	TRGV8	.	TRGJ1	19	-1	-1	22
17	1.647909578232084E-4	TGTGCCACCTGGGACGGGCCGCTGGGGAAACTCTTT	CATWDGPLGKLF	TRGV2	.	TRGJ1	19	-1	-1	26
17	1.647909578232084E-4	TGTGCCACCTGGGACAGTGATTGGATCAAGACGTTT	CATWDSDWIKTF	TRGV3	.	TRGJP2	16	-1	-1	15
17	1.647909578232084E-4	TGTGCCACCTGGGACAGGGGGAGGAAGAAACTCTTT	CATWDRGRKKLF	TRGV3	.	TRGJ1	17	-1	-1	24
17	1.647909578232084E-4	TGTGCCACCTGGTGTTATTATAAGAAACTCTTT	CATWCYYKKLF	TRGV2	.	TRGJ1	11	-1	-1	14
17	1.647909578232084E-4	TGTGCCACCTGGGGGAGGTATAAGAAACTCTTT	CATWGRYKKLF	TRGV8	.	TRGJ1	12	-1	-1	18
17	1.647909578232084E-4	TGTGCCACCTGGGATAGGCCGGGGAAACTCTTT	CATWDRPGKLF	TRGV8	.	TRGJ1	19	-1	-1	23
17	1.647909578232084E-4	TGTGCCACCTGGGACGTACCTGGGAAACTCTTT	CATWDVPGKLF	TRGV2	.	TRGJ1	15	-1	-1	23
17	1.647909578232084E-4	TGTGCCACCTGGGACGGGCTAGGGAAACTCTTT	CATWDGLGKLF	TRGV2	.	TRGJ1	18	-1	-1	23
17	1.647909578232084E-4	TGTGCCACCTGGGACGGGCGAGGGGAACTCTTT	CATWDGRGELF	TRGV2	.	TRGJ1	18	-1	-1	25
17	1.647909578232084E-4	TGTGCCACCTGGGACAGGTCGGGGAAACTCTTT	CATWDRSGKLF	TRGV7	.	TRGJ1	17	-1	-1	23
17	1.647909578232084E-4	TGTGCCACCTGGGACGGGCTTTACCTCTTT	CATWDGLYLF	TRGV2	.	TRGJ1	18	-1	-1	24
17	1.647909578232084E-4	TGTGCCACCTGGGAACCTAAGAAACTCTTT	CATWEPKKLF	TRGV2	.	TRGJ1	13	-1	-1	17
17	1.647909578232084E-4	TGTGCCACCTGGGACGAGAAACTCTTT	CATWDEKLF	TRGV3	.	TRGJ1	14	-1	-1	16
17	1.647909578232084E-4	TGTGCCACCTGGTACCCCCTCTTT	CATWYPLF	TRGV2	.	TRGJ1	14	-1	-1	18
17	1.647909578232084E-4	TGTGCCACCTGGGACACACTCTTT	CATWDTLF	TRGV3	.	TRGJ1	15	-1	-1	17
17	1.647909578232084E-4	TGTGCCACCTGTAGGCTCTTT	CATCRLF	TRGV8	.	TRGJ1	10	-1	-1	15
17	1.647909578232084E-4	TGTGCCACCCAGAAACTCTTT	CATQKLF	TRGV3	.	TRGJ1	8	-1	-1	10
16	1.55097372068902E-4	TGTGCTGCGTGGGATCCTGGGGCTGGGATCTGGTGCAATTATTATAAGAAACTCTTT	CAAWDPGAGIWCNYYKKLF	TRGV10	.	TRGJ1	14	-1	-1	36
16	1.55097372068902E-4	TGTGCCTGCTGGATTTTTGAGATACCACCGAATTATTATAAGAAACTCTTT	CACWIFEIPPNYYKKLF	TRGV11	.	TRGJ1	14	-1	-1	28
16	1.55097372068902E-4	TGTGCCACCTGGGACGGGCGAATGGAAAGTAGTGATTGGATCAAGACGTTT	CATWDGRMESSDWIKTF	TRGV2	.	TRGJP2	18	-1	-1	27
16	1.55097372068902E-4	TGTGCCACCTGGGACGGGCACCGCAACCGGCTCGATTATAAGAAACTCTTT	CATWDGHRNRLDYKKLF	TRGV2	.	TRGJ1	22	-1	-1	34
16	1.55097372068902E-4	TGTGCTGCGTGGGATTTTTATTCTACCACTGGTTGGTTCAAGATATTT	CAAWDFYSTTGWFKIF	TRGV10	.	TRGJP1	15	-1	-1	23
16	1.55097372068902E-4	TGTGCCTTGTGGGAGGTGCTTAACCTAAATTATTATAAGAAACTCTTT	CALWEVLNLNYYKKLF	TRGV9	.	TRGJ1	18	-1	-1	27
16	1.55097372068902E-4	TGTGCCACCTGGGCAGAAGTTAATAGTAGTGATTGGATCAAGACGTTT	CATWAEVNSSDWIKTF	TRGV2	.	TRGJP2	12	-1	-1	22
16	1.55097372068902E-4	TGTGCTGCGTGGGATTGGCCCAAGAATTATTATAAGAAACTCTTT	CAAWDWPKNYYKKLF	TRGV10	.	TRGJ1	15	-1	-1	23
16	1.55097372068902E-4	TGTGCCTTGTGGGAGGTGAGCGGGAATTATTATAAGAAACTCTTT	CALWEVSGNYYKKLF	TRGV9	.	TRGJ1	17	-1	-1	23
16	1.55097372068902E-4	TGTGCCACCTGGGGCTGGGGAGTTGGTGATTGGATCAAGACGTTT	CATWGWGVGDWIKTF	TRGV2	.	TRGJP2	12	-1	-1	25
16	1.55097372068902E-4	TGTGCCACCTGGGACGGGCCTACGAGTGATTGGATCAAGACGTTT	CATWDGPTSDWIKTF	TRGV2	.	TRGJP2	19	-1	-1	24
16	1.55097372068902E-4	TGTGCCACCTGGGACGGATTTAGTAGTGATTGGATCAAGACGTTT	CATWDGFSSDWIKTF	TRGV2	.	TRGJP2	16	-1	-1	17
16	1.55097372068902E-4	TGTGCCACCTGGGACGGACGGGGTAGTGATTGGATCAAGACGTTT	CATWDGRGSDWIKTF	TRGV2	.	TRGJP2	16	-1	-1	22
16	1.55097372068902E-4	TGTGCTGCGTGTACTCCGGCGGGGGCTTGGTTCAAGATATTT	CAACTPAGAWFKIF	TRGV10	.	TRGJP1	10	-1	-1	26
16	1.55097372068902E-4	TGTGCCTTGTGGGAGGTGACACGTTATTATAAGAAACTCTTT	CALWEVTRYYKKLF	TRGV9	.	TRGJ1	21	-1	-1	23
16	1.55097372068902E-4	TGTGCCACCTGGGATAGCCGGAATTATTATAAGAAACTCTTT	CATWDSRNYYKKLF	TRGV8	.	TRGJ1	16	-1	-1	20
16	1.55097372068902E-4	TGTGCCACCTGGGACAGGCCTGGTTATTATAAGAAACTCTTT	CATWDRPGYYKKLF	TRGV3	.	TRGJ1	21	-1	-1	23
16	1.55097372068902E-4	TGTGCCACCTGGGACAGGCGGCAGGGCTATAAGAAACTCTTT	CATWDRRQGYKKLF	TRGV3	.	TRGJ1	18	-1	-1	27
16	1.55097372068902E-4	TGTGCTGCGTGGGTCCCCAATTATTATAAGAAACTCTTT	CAAWVPNYYKKLF	TRGV10	.	TRGJ1	12	-1	-1	18
16	1.55097372068902E-4	TGTGCTGCGTGGGGAAGGGATTATTATAAGAAACTCTTT	CAAWGRDYYKKLF	TRGV10	.	TRGJ1	12	-1	-1	19
16	1.55097372068902E-4	TGTGCTGCGGAATTCCGAACTTATTATAAGAAACTCTTT	CAAEFRTYYKKLF	TRGV10	.	TRGJ1	8	-1	-1	10
16	1.55097372068902E-4	TGTGCCACCTGGGACGGCCGCGATTGGATCAAGACGTTT	CATWDGRDWIKTF	TRGV2	.	TRGJP2	16	-1	-1	21
16	1.55097372068902E-4	TGTGCCACCTGGGACGGGCTTCAAGGGATCAAGACGTTT	CATWDGLQGIKTF	TRGV2	.	TRGJP2	18	-1	-1	25
16	1.55097372068902E-4	TGTGCCACCTGGGACGGGCTGGGATATAAGAAACTCTTT	CATWDGLGYKKLF	TRGV2	.	TRGJ1	18	-1	-1	24
16	1.55097372068902E-4	TGTGCCACCTGGGACGGGCCATATTATAAGAAACTCTTT	CATWDGPYYKKLF	TRGV2	.	TRGJ1	19	-1	-1	21
16	1.55097372068902E-4	TGTGCCACCTGGGACGGGAGTTATTATAAGAAACTCTTT	CATWDGSYYKKLF	TRGV2	.	TRGJ1	17	-1	-1	17
16	1.55097372068902E-4	TGTGCCACCTGGGACAGGCCGGGGTATAAGAAACTCTTT	CATWDRPGYKKLF	TRGV7	.	TRGJ1	19	-1	-1	24
16	1.55097372068902E-4	TGTGCCACCTGGGACAGGCGTCTTTATAAGAAACTCTTT	CATWDRRLYKKLF	TRGV7	.	TRGJ1	18	-1	-1	23
16	1.55097372068902E-4	TGTGCCTTGTGGGAGGTGGGATATAAGAAACTCTTT	CALWEVGYKKLF	TRGV9	.	TRGJ1	17	-1	-1	21
16	1.55097372068902E-4	TGTGCCACCTGGGATCTTTATTATAAGAAACTCTTT	CATWDLYYKKLF	TRGV2	.	TRGJ1	13	-1	-1	17
16	1.55097372068902E-4	TGTGCCACCTGGGATGACTACAATAAGAAACTCTTT	CATWDDYNKKLF	TRGV8	.	TRGJ1	14	-1	-1	22
16	1.55097372068902E-4	TGTGCCACCTGGGATAGGTCGTGGGAGAAACTCTTT	CATWDRSWEKLF	TRGV8	.	TRGJ1	17	-1	-1	25
16	1.55097372068902E-4	TGTGCCACCTGGGACCATGCTCCCAAGAAACTCTTT	CATWDHAPKKLF	TRGV7	.	TRGJ1	14	-1	-1	24
16	1.55097372068902E-4	TGTGCCACCTGGGACGGGCTTCTGACGAAACTCTTT	CATWDGLLTKLF	TRGV2	.	TRGJ1	18	-1	-1	26
16	1.55097372068902E-4	TGTGCCACCTGGGACGGGCCACAATGGAAACTCTTT	CATWDGPQWKLF	TRGV2	.	TRGJ1	19	-1	-1	26
16	1.55097372068902E-4	TGTGCCACCTGGGACAGGCCATCTATGAAACTCTTT	CATWDRPSMKLF	TRGV7	.	TRGJ1	19	-1	-1	23
16	1.55097372068902E-4	TGTGCCTTTAAGAAAGGATATAAGAAACTCTTT	CAFKKGYKKLF	TRGV9	.	TRGJ1	7	-1	-1	18
16	1.55097372068902E-4	TGTGCCACCTGGGACGGGTTTGGGGAACTCTTT	CATWDGFGELF	TRGV2	.	TRGJ1	17	-1	-1	25
16	1.55097372068902E-4	TGTGCCACCTGGGACGGGAGGGGCCTCTTT	CATWDGRGLF	TRGV2	.	TRGJ1	17	-1	-1	24
16	1.55097372068902E-4	TGTGCCACCGGTTCGAAGAAACTCTTT	CATGSKKLF	TRGV3	.	TRGJ1	8	-1	-1	15
16	1.55097372068902E-4	TGTGCCCCCAATAAGAAACTCTTT	CAPNKKLF	TRGV2	.	TRGJ1	8	-1	-1	10
16	1.55097372068902E-4	TGTGCCACTTCGCGGAAACTCTTT	CATSRKLF	TRGV2	.	TRGJ1	7	-1	-1	14
16	1.55097372068902E-4	TGTGCCACCGATTACGAACTCTTT	CATDYELF	TRGV3	.	TRGJ1	8	-1	-1	16
16	1.55097372068902E-4	TGTGCCACCTGGAAACTCTTT	CATWKLF	TRGV8	.	TRGJ1	11	-1	-1	11
15	1.4540378631459563E-4	TGTGCCACCTGGGCCCCGTCACCGGGTAGTAGTGATTGGATCAAGACGTTT	CATWAPSPGSSDWIKTF	TRGV2	.	TRGJP2	12	-1	-1	26
15	1.4540378631459563E-4	TGTGCCACCTGGGACAGGAGGAATGATACCACTGGTTGGTTCAAGATATTT	CATWDRRNDTTGWFKIF	TRGV3	.	TRGJP1	17	-1	-1	25
15	1.4540378631459563E-4	TGTGCCACCTGGGACGGGCCGGGGGGTAGTGATTGGATCAAGACGTTT	CATWDGPGGSDWIKTF	TRGV2	.	TRGJP2	19	-1	-1	25
15	1.4540378631459563E-4	TGTGCCACCTGGGACGGGCGGCCGGATGGTGATTGGATCAAGACGTTT	CATWDGRPDGDWIKTF	TRGV2	.	TRGJP2	18	-1	-1	28
15	1.4540378631459563E-4	TGTGCCACCTGGGACGGGCAAGCCGGTAGTGATTGGATCAAGACGTTT	CATWDGQAGSDWIKTF	TRGV2	.	TRGJP2	18	-1	-1	25
15	1.4540378631459563E-4	TGTGCCACCTGGGACAGGCCTGGTCCCACTGGTTGGTTCAAGATATTT	CATWDRPGPTGWFKIF	TRGV3	.	TRGJP1	27	-1	-1	25
15	1.4540378631459563E-4	TGTGCTGCGTGGGATTTTTATACCACTGGTTGGTTCAAGATATTT	CAAWDFYTTGWFKIF	TRGV10	.	TRGJP1	15	-1	-1	18
15	1.4540378631459563E-4	TGTGCCTTCCCAACCTGCAGAACGAATTATTATAAGAAACTCTTT	CAFPTCRTNYYKKLF	TRGV9	.	TRGJ1	7	-1	-1	22
15	1.4540378631459563E-4	TGTGCCTTGTGGGAGATTCCGGAACAATATTATAAGAAACTCTTT	CALWEIPEQYYKKLF	TRGV9	.	TRGJ1	14	-1	-1	27
15	1.4540378631459563E-4	TGTGCCACCTGGGACGGGCCCTGTAGTGATTGGATCAAGACGTTT	CATWDGPCSDWIKTF	TRGV2	.	TRGJP2	20	-1	-1	22
15	1.4540378631459563E-4	TGTGCTGCGTGGGGGGGGTCGAATTATTATAAGAAACTCTTT	CAAWGGSNYYKKLF	TRGV10	.	TRGJ1	12	-1	-1	18
15	1.4540378631459563E-4	TGTGCTGCGTGGGATTTGGGTTTTTATTATAAGAAACTCTTT	CAAWDLGFYYKKLF	TRGV10	.	TRGJ1	15	-1	-1	23
15	1.4540378631459563E-4	TGTGCTGCGTGGGATCCTCTGAATTATTATAAGAAACTCTTT	CAAWDPLNYYKKLF	TRGV10	.	TRGJ1	14	-1	-1	20
15	1.4540378631459563E-4	TGTGCCACCTGGGATATAGGCACTGGTTGGTTCAAGATATTT	CATWDIGTGWFKIF	TRGV8	.	TRGJP1	15	-1	-1	9
15	1.4540378631459563E-4	TGTGCCACCTGGGACGGTATCTTTTATTATAAGAAACTCTTT	CATWDGIFYYKKLF	TRGV2	.	TRGJ1	16	-1	-1	23
15	1.4540378631459563E-4	TGTGCCACCTGGGACGGGCCTGGTGATTGGATCAAGACGTTT	CATWDGPGDWIKTF	TRGV2	.	TRGJP2	19	-1	-1	22
15	1.4540378631459563E-4	TGTGCCACCTGGGACGGGCCCAGTGATTGGATCAAGACGTTT	CATWDGPSDWIKTF	TRGV2	.	TRGJP2	20	-1	-1	21
15	1.4540378631459563E-4	TGTGCCACCTGGGACGGGAATAGTGATTGGATCAAGACGTTT	CATWDGNSDWIKTF	TRGV2	.	TRGJP2	17	-1	-1	20
15	1.4540378631459563E-4	TGTGCCACCTGGGACAGGCCGGGTTATTATAAGAAACTCTTT	CATWDRPGYYKKLF	TRGV3	.	TRGJ1	19	-1	-1	23
15	1.4540378631459563E-4	TGTGCCACCTGGGAGGTTGGAGGTGATTGGATCAAGACGTTT	CATWEVGGDWIKTF	TRGV8	.	TRGJP2	13	-1	-1	22
15	1.4540378631459563E-4	TGTGCCACCTGGACCTATAGTAGTGATTGGATCAAGACGTTT	CATWTYSSDWIKTF	TRGV2	.	TRGJP2	11	-1	-1	15
15	1.4540378631459563E-4	TGTGCTGCGTGGGATCAGAATTATTATAAGAAACTCTTT	CAAWDQNYYKKLF	TRGV10	.	TRGJ1	14	-1	-1	17
15	1.4540378631459563E-4	TGTGCCACCTGGCTTTCCAGGGATTATAAGAAACTCTTT	CATWLSRDYKKLF	TRGV2	.	TRGJ1	11	-1	-1	22
15	1.4540378631459563E-4	TGTGCCACCTGGGGCCATACTTATTATAAGAAACTCTTT	CATWGHTYYKKLF	TRGV3	.	TRGJ1	12	-1	-1	20
15	1.4540378631459563E-4	TGTGCCACCTGGGATGTTTGTGTTTGGATCAAGACGTTT	CATWDVCVWIKTF	TRGV2	.	TRGJP2	13	-1	-1	19
15	1.4540378631459563E-4	TGTGCCACCTGGGACGGCCTTTATTATAAGAAACTCTTT	CATWDGLYYKKLF	TRGV2	.	TRGJ1	16	-1	-1	20
15	1.4540378631459563E-4	TGTGCCACCTGGGACGGCGGGGATTGGATCAAGACGTTT	CATWDGGDWIKTF	TRGV2	.	TRGJP2	16	-1	-1	21
15	1.4540378631459563E-4	TGTGCCACCTGGGACGGGCGACGATATAAGAAACTCTTT	CATWDGRRYKKLF	TRGV2	.	TRGJ1	18	-1	-1	24
15	1.4540378631459563E-4	TGTGCCACCTGGGACGGGATTGATTATTACCGACTCTTT	CATWDGIDYYRLF	TRGV2	.	TRGJ1	17	-1	-1	32
15	1.4540378631459563E-4	TGTGCTGCGTGGGCCAATTATTATAAGAAACTCTTT	CAAWANYYKKLF	TRGV10	.	TRGJ1	12	-1	-1	15
15	1.4540378631459563E-4	TGTGCTGCGTGGGGTTATTATTATAAGAAACTCTTT	CAAWGYYYKKLF	TRGV10	.	TRGJ1	16	-1	-1	16
15	1.4540378631459563E-4	TGTGCCTCTCATAGTAGTGATTGGATCAAGACGTTT	CASHSSDWIKTF	TRGV8	.	TRGJP2	5	-1	-1	10
15	1.4540378631459563E-4	TGTGCCACCTGGCCCCCACGATATAAGAAACTCTTT	CATWPPRYKKLF	TRGV2	.	TRGJ1	11	-1	-1	21
15	1.4540378631459563E-4	TGTGCCACCTGGGGCAGGCGACCTGGGAAACTCTTT	CATWGRRPGKLF	TRGV5P	.	TRGJ1	18	-1	-1	26
15	1.4540378631459563E-4	TGTGCCACCTGGGACAGATATTGGATCAAGACGTTT	CATWDRYWIKTF	TRGV2	.	TRGJP2	14	-1	-1	19
15	1.4540378631459563E-4	TGTGCCACCTGGGAGGTAATGAGCTCGAAACTCTTT	CATWEVMSSKLF	TRGV2	.	TRGJ1	13	-1	-1	26
15	1.4540378631459563E-4	TGTGCCACCTGGGAGAATTATTATAAGAAACTCTTT	CATWENYYKKLF	TRGV8	.	TRGJ1	13	-1	-1	14
15	1.4540378631459563E-4	TGTGCTGCGGGAGGATATTATAAGAAACTCTTT	CAAGGYYKKLF	TRGV10	.	TRGJ1	15	-1	-1	15
15	1.4540378631459563E-4	TGTGCCTTGCGGGAAGTATATAAGAAACTCTTT	CALREVYKKLF	TRGV9	.	TRGJ1	16	-1	-1	12
15	1.4540378631459563E-4	TGTGCCACCTGGGACGGAGGAAAGAAACTCTTT	CATWDGGKKLF	TRGV2	.	TRGJ1	16	-1	-1	21
15	1.4540378631459563E-4	TGTGCCACCTGGGACAGGTGGAAGAAACTCTTT	CATWDRWKKLF	TRGV8	.	TRGJ1	17	-1	-1	21
15	1.4540378631459563E-4	TGTGCCCCACCGGGGGGCAAGGAACTCTTT	CAPPGGKELF	TRGV2	.	TRGJ1	5	-1	-1	18
15	1.4540378631459563E-4	TGTGCCACCTGGGATAGAGGGAAACTCTTT	CATWDRGKLF	TRGV8	.	TRGJ1	16	-1	-1	20
15	1.4540378631459563E-4	TGTGCCACCCCCGAAAGAGAGAAACTCTTT	CATPEREKLF	TRGV8	.	TRGJ1	8	-1	-1	19
15	1.4540378631459563E-4	TGTGCCTTCACGGGTTGGAAACTCTTT	CAFTGWKLF	TRGV3	.	TRGJ1	5	-1	-1	17
15	1.4540378631459563E-4	TGTGCCACCTCTCCTCGATGGCTCTTT	CATSPRWLF	TRGV3	.	TRGJ1	9	-1	-1	21
15	1.4540378631459563E-4	TGTGCCACCTGGGACGGTAAACTCTTT	CATWDGKLF	TRGV2	.	TRGJ1	16	-1	-1	18
15	1.4540378631459563E-4	TGTGCTGCGTGTTTGAAACTCTTT	CAACLKLF	TRGV10	.	TRGJ1	10	-1	-1	14
15	1.4540378631459563E-4	TGTGCCACCTGGGAGGGTCTCTTT	CATWEGLF	TRGV2	.	TRGJ1	16	-1	-1	18
15	1.4540378631459563E-4	TGTGCCACGCCGGGAGAACTCTTT	CATPGELF	TRGV8	.	TRGJ1	14	-1	-1	16
15	1.4540378631459563E-4	TGTGCCTCCTTTAAACTCTTT	CASFKLF	TRGV8	.	TRGJ1	9	-1	-1	12
15	1.4540378631459563E-4	TGTGCCGAGGAGAAACTCTTT	CAEEKLF	TRGV2	.	TRGJ1	5	-1	-1	10
14	1.3571020056028926E-4	TGTGCCTTGTGGGAGGTGAACCGACCCTCCACGTTAAAAGAGTTGGGCAAAAAAATCAAGGTATTT	CALWEVNRPSTLKELGKKIKVF	TRGV9	.	TRGJP	21	-1	-1	37
14	1.3571020056028926E-4	TGTGCCACCTGGGATAGGCAAAGGGTGAGTAGTGATTGGATCAAGACGTTT	CATWDRQRVSSDWIKTF	TRGV8	.	TRGJP2	18	-1	-1	27
14	1.3571020056028926E-4	TGTGCCACCTGGGACGACCCACACCCGGGAAAATTTTGTAAGAAACTCTTT	CATWDDPHPGKFCKKLF	TRGV2	.	TRGJ1	15	-1	-1	31
14	1.3571020056028926E-4	TGTGCCACCTGGGTCCTAGATTCAAGTAGTGATTGGATCAAGACGTTT	CATWVLDSSSDWIKTF	TRGV2	.	TRGJP2	12	-1	-1	24
14	1.3571020056028926E-4	TGTGCCACCTGGGACGTAAGGTATAGTAGTGATTGGATCAAGACGTTT	CATWDVRYSSDWIKTF	TRGV2	.	TRGJP2	15	-1	-1	21
14	1.3571020056028926E-4	TGTGCCACCTGGGACGGGCTTGTCGGTAGTGATTGGATCAAGACGTTT	CATWDGLVGSDWIKTF	TRGV2	.	TRGJP2	18	-1	-1	25
14	1.3571020056028926E-4	TGTGCCACCTGGGACGGGCTGATAGGGAGTGATTGGATCAAGACGTTT	CATWDGLIGSDWIKTF	TRGV2	.	TRGJP2	18	-1	-1	27
14	1.3571020056028926E-4	TGTGCCACCTGGGACGGGCGGGGCCAGGATCTGTCGAAGAAACTCTTT	CATWDGRGQDLSKKLF	TRGV2	.	TRGJ1	18	-1	-1	36
14	1.3571020056028926E-4	TGTGCTGCGTGGGATTATGATCTTCAGAGGCGTAAGAAACTCTTT	CAAWDYDLQRRKKLF	TRGV10	.	TRGJ1	16	-1	-1	32
14	1.3571020056028926E-4	TGTGCCACCTGGGACGGGCGTGTCACTGGTTGGTTCAAGATATTT	CATWDGRVTGWFKIF	TRGV2	.	TRGJP1	18	-1	-1	23
14	1.3571020056028926E-4	TGTGCCACCTGGGACGGGCGGCTAGATTATTATAAGAAACTCTTT	CATWDGRLDYYKKLF	TRGV2	.	TRGJ1	18	-1	-1	25
14	1.3571020056028926E-4	TGTGCCACCTGGGACAGGCCGCGGAGGGATTATAAGAAACTCTTT	CATWDRPRRDYKKLF	TRGV7	.	TRGJ1	19	-1	-1	28
14	1.3571020056028926E-4	TGTGCTGCGTGGGATAGGGGTAACTATTATAAGAAACTCTTT	CAAWDRGNYYKKLF	TRGV10	.	TRGJ1	14	-1	-1	21
14	1.3571020056028926E-4	TGTGCCTTGTGGGAGGTGCGTCCCAAGGATATGAAACTCTTT	CALWEVRPKDMKLF	TRGV9	.	TRGJ1	18	-1	-1	28
14	1.3571020056028926E-4	TGTGCCACCTGGCTCGGGGGGAGTGATTGGATCAAGACGTTT	CATWLGGSDWIKTF	TRGV2	.	TRGJP2	17	-1	-1	21
14	1.3571020056028926E-4	TGTGCCACCTGGGACGCTATTTGGGGTTATAAGAAACTCTTT	CATWDAIWGYKKLF	TRGV2	.	TRGJ1	15	-1	-1	26
14	1.3571020056028926E-4	TGTGCCACCTGGGACGGGCGGAATTATTATAAGAAACTCTTT	CATWDGRNYYKKLF	TRGV2	.	TRGJ1	18	-1	-1	20
14	1.3571020056028926E-4	TGTGCCACCTGGGACAGGCCCTCGGGTTATAAGAAACTCTTT	CATWDRPSGYKKLF	TRGV3	.	TRGJ1	19	-1	-1	26
14	1.3571020056028926E-4	TGTGCTGCGTGGGGTTCGAATTATTATAAGAAACTCTTT	CAAWGSNYYKKLF	TRGV10	.	TRGJ1	20	-1	-1	14
14	1.3571020056028926E-4	TGTGCTGCGTGGGATTATAGGGATTATAAGAAACTCTTT	CAAWDYRDYKKLF	TRGV10	.	TRGJ1	16	-1	-1	22
14	1.3571020056028926E-4	TGTGCTGCGTGGGATATTATTTATTATAAGAAACTCTTT	CAAWDIIYYKKLF	TRGV10	.	TRGJ1	14	-1	-1	20
14	1.3571020056028926E-4	TGTGCTGCGTGGGACCCCTGTGGTTATAAGAAACTCTTT	CAAWDPCGYKKLF	TRGV10	.	TRGJ1	13	-1	-1	23
14	1.3571020056028926E-4	TGTGCCTTGTGGGAGCCGAATTATTATAAGAAACTCTTT	CALWEPNYYKKLF	TRGV9	.	TRGJ2	14	-1	-1	16
14	1.3571020056028926E-4	TGTGCCACCTGGGGGGAAGGTTATTATAAGAAACTCTTT	CATWGEGYYKKLF	TRGV8	.	TRGJ1	12	-1	-1	20
14	1.3571020056028926E-4	TGTGCCACCTGGGATAGCCCGGAATATAAGAAACTCTTT	CATWDSPEYKKLF	TRGV8	.	TRGJ1	19	-1	-1	24
14	1.3571020056028926E-4	TGTGCCACCTGGGACGGTCTTTATTATAAGAAACTCTTT	CATWDGLYYKKLF	TRGV2	.	TRGJ1	16	-1	-1	20
14	1.3571020056028926E-4	TGTGCCACCTGGGACGGCCGTGATTGGATCAAGACGTTT	CATWDGRDWIKTF	TRGV3	.	TRGJP2	18	-1	-1	19
14	1.3571020056028926E-4	TGTGCCACCTGGGACGGGCCTCTTTATAAGAAACTCTTT	CATWDGPLYKKLF	TRGV2	.	TRGJ1	19	-1	-1	23
14	1.3571020056028926E-4	TGTGCCACCTGGGACGGGCCAGTTTATAAGAAACTCTTT	CATWDGPVYKKLF	TRGV2	.	TRGJ1	22	-1	-1	23
14	1.3571020056028926E-4	TGTGCCACCTGGGACGGGCCAGATTCTAAGAAACTCTTT	CATWDGPDSKKLF	TRGV2	.	TRGJ1	19	-1	-1	22
14	1.3571020056028926E-4	TGTGCCACCTGGGACGGGCGCTATTATAAGAAACTCTTT	CATWDGRYYKKLF	TRGV2	.	TRGJ1	18	-1	-1	21
14	1.3571020056028926E-4	TGTGCCACCTGGGACGAACGAGGTCTGGTGAAACTCTTT	CATWDERGLVKLF	TRGV2	.	TRGJ1	15	-1	-1	29
14	1.3571020056028926E-4	TGTGCTGCGTGTAAGGGTTATTATAAGAAACTCTTT	CAACKGYYKKLF	TRGV10	.	TRGJ1	10	-1	-1	17
14	1.3571020056028926E-4	TGTGCCACCTGGGATTCTTCTTATAAGAAACTCTTT	CATWDSSYKKLF	TRGV8	.	TRGJ1	14	-1	-1	17
14	1.3571020056028926E-4	TGTGCCACCTGGGATACATATTATAAGAAACTCTTT	CATWDTYYKKLF	TRGV8	.	TRGJ1	15	-1	-1	18
14	1.3571020056028926E-4	TGTGCCACCTGGGATAGGCTTAGCGGGAAACTCTTT	CATWDRLSGKLF	TRGV8	.	TRGJ1	21	-1	-1	26
14	1.3571020056028926E-4	TGTGCCACCTGGGACCCTTATTATAAGAAACTCTTT	CATWDPYYKKLF	TRGV2	.	TRGJ1	14	-1	-1	17
14	1.3571020056028926E-4	TGTGCCACCTGGGACGGGCCCTATAAGAAACTCTTT	CATWDGPYKKLF	TRGV2	.	TRGJ1	20	-1	-1	21
14	1.3571020056028926E-4	TGTGCCACCTGGGACGGGGTATTTAAGAAACTCTTT	CATWDGVFKKLF	TRGV2	.	TRGJ1	17	-1	-1	19
14	1.3571020056028926E-4	TGTGCCACCTGGGACAGGCCTTTGGGGAAACTCTTT	CATWDRPLGKLF	TRGV7	.	TRGJ1	20	-1	-1	26
14	1.3571020056028926E-4	TGTGCCACCTGGGACAGGACCTATAAGAAACTCTTT	CATWDRTYKKLF	TRGV3	.	TRGJ1	21	-1	-1	21
14	1.3571020056028926E-4	TGTGCCACCTGGGACTTCTATAAGAAACTCTTT	CATWDFYKKLF	TRGV2	.	TRGJ1	14	-1	-1	18
14	1.3571020056028926E-4	TGTGCCACCTGGGACTGGTTTGAGAAACTCTTT	CATWDWFEKLF	TRGV3	.	TRGJ2	17	-1	-1	22
14	1.3571020056028926E-4	TGTGCCACCTGGGACGTTTCTAAGAAACTCTTT	CATWDVSKKLF	TRGV2	.	TRGJ1	15	-1	-1	17
14	1.3571020056028926E-4	TGTGCCACCTGGGACGGTTGGATCAAGACGTTT	CATWDGWIKTF	TRGV2	.	TRGJP2	16	-1	-1	17
14	1.3571020056028926E-4	TGTGCCACCTGGGACGGTCGTAAGAAACTCTTT	CATWDGRKKLF	TRGV2	.	TRGJ1	16	-1	-1	20
14	1.3571020056028926E-4	TGTGCCACCTGGGACAGGCAGGAGAAACTCTTT	CATWDRQEKLF	TRGV7	.	TRGJ1	18	-1	-1	22
14	1.3571020056028926E-4	TGTGCCACCAGCCGTTATTATAAGAAACTCTTT	CATSRYYKKLF	TRGV3	.	TRGJ1	8	-1	-1	14
14	1.3571020056028926E-4	TGTGCCACCTTCCACAACCTGAAACTCTTT	CATFHNLKLF	TRGV8	.	TRGJ1	9	-1	-1	20
14	1.3571020056028926E-4	TGTGCCACCTGGGTTGTATCGGGACTCTTT	CATWVVSGLF	TRGV2	.	TRGJ1	12	-1	-1	23
14	1.3571020056028926E-4	TGTGCCACCTGGGTAGGGGAGAAACTCTTT	CATWVGEKLF	TRGV8	.	TRGJ1	16	-1	-1	19
14	1.3571020056028926E-4	TGTGCCACCTGGGACCGGAAGAAACTCTTT	CATWDRKKLF	TRGV2	.	TRGJ1	17	-1	-1	18
14	1.3571020056028926E-4	TGTGCCACCCCGCGAAGGATCAAGACGTTT	CATPRRIKTF	TRGV2	.	TRGJP2	8	-1	-1	16
14	1.3571020056028926E-4	TGTGCCACCTGGGATGTCCGACTCTTT	CATWDVRLF	TRGV3	.	TRGJ1	13	-1	-1	20
14	1.3571020056028926E-4	TGTGCCACCGGCCATGGGAAACTCTTT	CATGHGKLF	TRGV2	.	TRGJ1	8	-1	-1	17
14	1.3571020056028926E-4	TGTGCTTTCGGTAAGAAACTCTTT	CAFGKKLF	TRGV2	.	TRGJ1	4	-1	-1	11
14	1.3571020056028926E-4	TGTGCCACTCTTTGTCAGCTCTTT	CATLCQLF	TRGV3	.	TRGJ1	7	-1	-1	18
14	1.3571020056028926E-4	TGTGCCACTCTTCAACTCTTT	CATLQLF	TRGV8	.	TRGJ1	7	-1	-1	13
14	1.3571020056028926E-4	TGGGCAGGGAAACTCTTT	WAGKLF	TRGV2	.	TRGJ1	4	-1	-1	8
13	1.2601661480598288E-4	TGTGCCACCTGGGACGGGCCGTGTGCGCTAAAGACTCATAGTAGTGATTGGATCAAGACGTTT	CATWDGPCALKTHSSDWIKTF	TRGV2	.	TRGJP2	19	-1	-1	37
13	1.2601661480598288E-4	TGTGCCACCTGGGACGGGCCGGGAATATTCAATAGTAGTGATTGGATCAAGACGTTT	CATWDGPGIFNSSDWIKTF	TRGV2	.	TRGJP2	19	-1	-1	31
13	1.2601661480598288E-4	TGTGCCACCTGGGACGGGCGGGCACCCCGGGGTAGTAGTGATTGGATCAAGACGTTT	CATWDGRAPRGSSDWIKTF	TRGV2	.	TRGJP2	18	-1	-1	32
13	1.2601661480598288E-4	TGTGCCTTGTGGGAGGTGCAGCAGCATGACGATTATTATTATAAGAAACTCTTT	CALWEVQQHDDYYYKKLF	TRGV9	.	TRGJ1	19	-1	-1	34
13	1.2601661480598288E-4	TGTGCTGCGTGGGGACGCAACCTCAGAAGATGTTATTATAAGAAACTCTTT	CAAWGRNLRRCYYKKLF	TRGV10	.	TRGJ1	12	-1	-1	32
13	1.2601661480598288E-4	TGTGCTGCGTGGGATTGGGGCCGGGGGGCGGGTGCTTATAAGAAACTCTTT	CAAWDWGRGAGAYKKLF	TRGV10	.	TRGJ2	15	-1	-1	35
13	1.2601661480598288E-4	TGTGCTGCGTGGGATTATAGCCCCTCAGGGAACGATTATAAGAAACTCTTT	CAAWDYSPSGNDYKKLF	TRGV10	.	TRGJ1	16	-1	-1	34
13	1.2601661480598288E-4	TGTGCCACCTGGGACGGGCCCGAGGCCGATAGTGATTGGATCAAGACGTTT	CATWDGPEADSDWIKTF	TRGV2	.	TRGJP2	21	-1	-1	29
13	1.2601661480598288E-4	TGTGCCACCTGGGTGCGAGAGGGGGTGAATTATTATAAGAAACTCTTT	CATWVREGVNYYKKLF	TRGV2	.	TRGJ1	12	-1	-1	26
13	1.2601661480598288E-4	TGTGCCACCTGGGATAGGACTGGAGGTAGTGATTGGATCAAGACGTTT	CATWDRTGGSDWIKTF	TRGV8	.	TRGJP2	20	-1	-1	25
13	1.2601661480598288E-4	TGTGCCACCTGGGACGGGCCTATGGGTAGTGATTGGATCAAGACGTTT	CATWDGPMGSDWIKTF	TRGV2	.	TRGJP2	19	-1	-1	25
13	1.2601661480598288E-4	TGTGCCACCTGGGACGGGGGGGATAGTAGTGATTGGATCAAGACGTTT	CATWDGGDSSDWIKTF	TRGV2	.	TRGJP2	17	-1	-1	22
13	1.2601661480598288E-4	TGTGCCACCTGGGACGAACCCCAGGTTAGTGATTGGATCAAGACGTTT	CATWDEPQVSDWIKTF	TRGV2	.	TRGJP2	15	-1	-1	26
13	1.2601661480598288E-4	TGTGCCACCTGGGACAGGCCCCCGTATAACCGTTATAAGAAACTCTTT	CATWDRPPYNRYKKLF	TRGV3	.	TRGJ1	19	-1	-1	32
13	1.2601661480598288E-4	TGTGCTGCGTGGGATTATAAATCGGATTATTATAAGAAACTCTTT	CAAWDYKSDYYKKLF	TRGV10	.	TRGJ2	16	-1	-1	13
13	1.2601661480598288E-4	TGTGCTGCGTGGGACTACTCTACCACTGGTTGGTTCAAGATATTT	CAAWDYSTTGWFKIF	TRGV10	.	TRGJP1	17	-1	-1	20
13	1.2601661480598288E-4	TGTGCCTTGTGGGAGGTGTATACCACTGGTTGGTTCAAGATATTT	CALWEVYTTGWFKIF	TRGV9	.	TRGJP1	17	-1	-1	14
13	1.2601661480598288E-4	TGTGCCACCTGGGACGTCCAGAGTAGTGATTGGATCAAGACGTTT	CATWDVQSSDWIKTF	TRGV2	.	TRGJP2	15	-1	-1	21
13	1.2601661480598288E-4	TGTGCCACCTGGGACGCGTATAGTAGTGATTGGATCAAGACGTTT	CATWDAYSSDWIKTF	TRGV2	.	TRGJP2	15	-1	-1	18
13	1.2601661480598288E-4	TGTGCCACCTGGGACGGTTGTAGTAGTGATTGGATCAAGACGTTT	CATWDGCSSDWIKTF	TRGV2	.	TRGJP2	16	-1	-1	20
13	1.2601661480598288E-4	TGTGCCACCTGGGACGGGTATAGTAGTGATTGGATCAAGACGTTT	CATWDGYSSDWIKTF	TRGV2	.	TRGJP2	17	-1	-1	18
13	1.2601661480598288E-4	TGTGCCACCTGGGACGGGGGGTGTTGTGATTGGATCAAGACGTTT	CATWDGGCCDWIKTF	TRGV2	.	TRGJP2	17	-1	-1	22
13	1.2601661480598288E-4	TGTGCCACCTGGGACAGGCAAGCGCGTGATTGGATCAAGACGTTT	CATWDRQARDWIKTF	TRGV3	.	TRGJP2	18	-1	-1	25
13	1.2601661480598288E-4	TGTGCTGCGTGGGATCTCTGTGCTGGTTGGTTCAAGATATTT	CAAWDLCAGWFKIF	TRGV10	.	TRGJP1	14	-1	-1	22
13	1.2601661480598288E-4	TGTGCTGCGTGGGACTCACAGGCCGGTTGGTTCAAGATATTT	CAAWDSQAGWFKIF	TRGV10	.	TRGJP1	13	-1	-1	24
13	1.2601661480598288E-4	TGTGCTGCGTGGGAGGTTGTTAATTATTATAAGAAACTCTTT	CAAWEVVNYYKKLF	TRGV10	.	TRGJ1	13	-1	-1	21
13	1.2601661480598288E-4	TGTGCCACCTGGGACCTTCCCCATTATTATAAGAAACTCTTT	CATWDLPHYYKKLF	TRGV7	.	TRGJ1	14	-1	-1	22
13	1.2601661480598288E-4	TGTGCCACCTGGGACCGGTGTTCTGGTTGGTTCAAGATATTT	CATWDRCSGWFKIF	TRGV2	.	TRGJP1	17	-1	-1	22
13	1.2601661480598288E-4	TGTGCCACCTGGGACGTGCGCAGTGATTGGATCAAGACGTTT	CATWDVRSDWIKTF	TRGV2	.	TRGJP2	18	-1	-1	21
13	1.2601661480598288E-4	TGTGCCACCTGGGACGTGGGTCGGTATTATAAGAAACTCTTT	CATWDVGRYYKKLF	TRGV2	.	TRGJ1	15	-1	-1	24
13	1.2601661480598288E-4	TGTGCCACCTGGGACGGGCTGCATTATTATAAGAAACTCTTT	CATWDGLHYYKKLF	TRGV2	.	TRGJ1	18	-1	-1	22
13	1.2601661480598288E-4	TGTGCCACCTGGGACGGGCCTCTGGATTGGATCAAGACGTTT	CATWDGPLDWIKTF	TRGV2	.	TRGJP2	19	-1	-1	24
13	1.2601661480598288E-4	TGTGCCACCTGGGACGGAAGGGGCAATTATAAGAAACTCTTT	CATWDGRGNYKKLF	TRGV2	.	TRGJ1	16	-1	-1	25
13	1.2601661480598288E-4	TGTGCCACCTGGGACGAGGCGAATTATTATAAGAAACTCTTT	CATWDEANYYKKLF	TRGV3	.	TRGJ1	19	-1	-1	19
13	1.2601661480598288E-4	TGTGCCACCTGGGACAGGTCGAATTATTATAAGAAACTCTTT	CATWDRSNYYKKLF	TRGV3	.	TRGJ1	17	-1	-1	18
13	1.2601661480598288E-4	TGTGCCACCTGGGACAGGCTCCTCTATTATAAGAAACTCTTT	CATWDRLLYYKKLF	TRGV3	.	TRGJ1	18	-1	-1	24
13	1.2601661480598288E-4	TGTGCCACCTGGGACAGGCCGTGGGATTGGATCAAGACGTTT	CATWDRPWDWIKTF	TRGV3	.	TRGJP2	19	-1	-1	24
13	1.2601661480598288E-4	TGTGCCACCTGGGACAGGCCGAAGCGATATAAGAAACTCTTT	CATWDRPKRYKKLF	TRGV7	.	TRGJ1	19	-1	-1	27
13	1.2601661480598288E-4	TGTGCCACCTGGGACAGGCATAGTGATTGGATCAAGACGTTT	CATWDRHSDWIKTF	TRGV3	.	TRGJP2	18	-1	-1	20
13	1.2601661480598288E-4	TGTGCCACCTGGGACAGGGGGAATTATTATAAGAAACTCTTT	CATWDRGNYYKKLF	TRGV7	.	TRGJ1	17	-1	-1	20
13	1.2601661480598288E-4	TGTGCTGCGTGGGATTATACTGGTTGGTTCAAGATATTT	CAAWDYTGWFKIF	TRGV10	.	TRGJP1	16	-1	-1	18
13	1.2601661480598288E-4	TGTGCCACCTGGGCCAGAAATTATTATAAGAAACTCTTT	CATWARNYYKKLF	TRGV8	.	TRGJ1	12	-1	-1	18
13	1.2601661480598288E-4	TGTGCCACCTGGGGGATTAGTGATTGGATCAAGACGTTT	CATWGISDWIKTF	TRGV2	.	TRGJP2	12	-1	-1	17
13	1.2601661480598288E-4	TGTGCCACCTGGGGGAGTAGTGATTGGATCAAGACGTTT	CATWGSSDWIKTF	TRGV8	.	TRGJP2	12	-1	-1	15
13	1.2601661480598288E-4	TGTGCCACCTGGGACGCCAGGCTCCTTAAGAAACTCTTT	CATWDARLLKKLF	TRGV2	.	TRGJ1	15	-1	-1	26
13	1.2601661480598288E-4	TGTGCCACCTGGGACGGTCCGGGTTGGATCAAGACGTTT	CATWDGPGWIKTF	TRGV2	.	TRGJP2	19	-1	-1	23
13	1.2601661480598288E-4	TGTGCCACCTGGGACGGGCTTCATTATAAGAAACTCTTT	CATWDGLHYKKLF	TRGV2	.	TRGJ1	18	-1	-1	22
13	1.2601661480598288E-4	TGTGCCACCTGGGACGGGCCCTATTATAAGAAACTCTTT	CATWDGPYYKKLF	TRGV2	.	TRGJ1	20	-1	-1	21
13	1.2601661480598288E-4	TGTGCCACCTGGGACGGGCCAGGGGTGGGGAAACTCTTT	CATWDGPGVGKLF	TRGV2	.	TRGJ1	19	-1	-1	29
13	1.2601661480598288E-4	TGTGCCACCTGGGACGGGCACAAATATAAGAAACTCTTT	CATWDGHKYKKLF	TRGV2	.	TRGJ1	18	-1	-1	24
13	1.2601661480598288E-4	TGTGCCACCTGGGACGGGCAGGATTATAAGAAACTCTTT	CATWDGQDYKKLF	TRGV2	.	TRGJ1	18	-1	-1	22
13	1.2601661480598288E-4	TGTGCCACCTGGGACGGGGGGGATTGGATCAAGACGTTT	CATWDGGDWIKTF	TRGV2	.	TRGJP2	17	-1	-1	21
13	1.2601661480598288E-4	TGTGCCACCTGGGACGACGGGGGTTGGTTCAAGATATTT	CATWDDGGWFKIF	TRGV8	.	TRGJP1	13	-1	-1	21
13	1.2601661480598288E-4	TGTGCCACCTGGGACAGCCAACATTATAAGAAACTCTTT	CATWDSQHYKKLF	TRGV3	.	TRGJ1	16	-1	-1	22
13	1.2601661480598288E-4	TGTGCCACCTGGGACAGGCGGGATTGGATCAAGACGTTT	CATWDRRDWIKTF	TRGV3	.	TRGJP2	18	-1	-1	21
13	1.2601661480598288E-4	TGTGCCACCTGGGACAGGCAGGGTTGGATCAAGACGTTT	CATWDRQGWIKTF	TRGV3	.	TRGJP2	18	-1	-1	23
13	1.2601661480598288E-4	TGTGCCACCTGGGACAATGGCGGTTATAAGAAACTCTTT	CATWDNGGYKKLF	TRGV2	.	TRGJ1	14	-1	-1	23
13	1.2601661480598288E-4	TGTGCCACCTGGGACAAAGGGGGTTGGATCAAGACGTTT	CATWDKGGWIKTF	TRGV3	.	TRGJP2	15	-1	-1	23
13	1.2601661480598288E-4	TGTGCCACCTGGAGGCGGAATTATTATAAGAAACTCTTT	CATWRRNYYKKLF	TRGV2	.	TRGJ1	11	-1	-1	17
13	1.2601661480598288E-4	TGTGCCACCTGGCCCGAGGATTATAAGAAACTCTTT	CATWPEDYKKLF	TRGV7	.	TRGJ1	11	-1	-1	19
13	1.2601661480598288E-4	TGTGCCACCTGGGGCACCATTTGGAAGAAACTCTTT	CATWGTIWKKLF	TRGV8	.	TRGJ1	12	-1	-1	24
13	1.2601661480598288E-4	TGTGCCACCTGGGATAGGGTTAGTAAGAAACTCTTT	CATWDRVSKKLF	TRGV8	.	TRGJ1	17	-1	-1	19
13	1.2601661480598288E-4	TGTGCCACCTGGGACCGAAATTATAAGAAACTCTTT	CATWDRNYKKLF	TRGV2	.	TRGJ1	14	-1	-1	19
13	1.2601661480598288E-4	TGTGCCACCTGGGACGGCCCGAAGGAGAAACTCTTT	CATWDGPKEKLF	TRGV2	.	TRGJ1	20	-1	-1	25
13	1.2601661480598288E-4	TGTGCCACCTGGGACGGGCGGGTAAAGAAACTCTTT	CATWDGRVKKLF	TRGV2	.	TRGJ1	18	-1	-1	24
13	1.2601661480598288E-4	TGTGCCACCTGGGACGGGGATTGGATCAAGACGTTT	CATWDGDWIKTF	TRGV2	.	TRGJP2	17	-1	-1	18
13	1.2601661480598288E-4	TGTGCCACCTGGGACAGGCCGGGAGGGAAACTCTTT	CATWDRPGGKLF	TRGV3	.	TRGJ1	19	-1	-1	26
13	1.2601661480598288E-4	TGTGCCACCTGGGACAGGCGGGGGATCAAGACGTTT	CATWDRRGIKTF	TRGV3	.	TRGJP2	18	-1	-1	22
13	1.2601661480598288E-4	TGTGATGTTCCTTCCACTGGTTGGTTCAAGATATTT	CDVPSTGWFKIF	TRGV10	.	TRGJP1	6	-1	-1	13
13	1.2601661480598288E-4	TGTGCCTCCCGGGGTTGTTATAAGAAACTCTTT	CASRGCYKKLF	TRGV3	.	TRGJ1	12	-1	-1	14
13	1.2601661480598288E-4	TGTGCCACCTGGGGTTCCTTGGGGAAACTCTTT	CATWGSLGKLF	TRGV8	.	TRGJ1	12	-1	-1	23
13	1.2601661480598288E-4	TGTGCCACCTGGGGCCTGGGGATCAAGACGTTT	CATWGLGIKTF	TRGV2	.	TRGJP2	12	-1	-1	19
13	1.2601661480598288E-4	TGTGCCACCTGGGACTCTTATAAGAAACTCTTT	CATWDSYKKLF	TRGV7	.	TRGJ1	14	-1	-1	17
13	1.2601661480598288E-4	TGTGCCACCTGGGACCAGGGCCGGAAACTCTTT	CATWDQGRKLF	TRGV2	.	TRGJ1	21	-1	-1	23
13	1.2601661480598288E-4	TGTGCCACCTGGGACGTCTTAGAGGTCCTCTTT	CATWDVLEVLF	TRGV2	.	TRGJ1	15	-1	-1	27
13	1.2601661480598288E-4	TGTGCCACCTGGGACGGGTGGCAGAAACTCTTT	CATWDGWQKLF	TRGV2	.	TRGJ1	17	-1	-1	22
13	1.2601661480598288E-4	TGTGCCACCTGGGACGGGCACCAGAAACTCTTT	CATWDGHQKLF	TRGV2	.	TRGJ1	18	-1	-1	22
13	1.2601661480598288E-4	TGTGCCACCTGGGACGATTGGATCAAGACGTTT	CATWDDWIKTF	TRGV8	.	TRGJP2	13	-1	-1	15
13	1.2601661480598288E-4	TGTGCCACCTGGGACAGGCGGGGGAAACTCTTT	CATWDRRGKLF	TRGV3	.	TRGJ1	18	-1	-1	23
13	1.2601661480598288E-4	TGTGCCACCTGGGAATCTTATAAGAAACTCTTT	CATWESYKKLF	TRGV8	.	TRGJ1	13	-1	-1	17
13	1.2601661480598288E-4	TGTGCCACCTGGGAACCCTATAAGAAACTCTTT	CATWEPYKKLF	TRGV8	.	TRGJ1	13	-1	-1	18
13	1.2601661480598288E-4	CCCAGGAATAGTAGTGATTGGATCAAGACGTTT	PRNSSDWIKTF	TRGV2	.	TRGJP2	-1	-1	-1	7
13	1.2601661480598288E-4	TGTGCCACCTGGGTCTTAAAGAAACTCTTT	CATWVLKKLF	TRGV8	.	TRGJ1	12	-1	-1	15
13	1.2601661480598288E-4	TGTGCCACCTGGGACTATAAGAAACTCTTT	CATWDYKKLF	TRGV8	.	TRGJ1	13	-1	-1	15
13	1.2601661480598288E-4	TGTGCCACCTGGGACGCGAAGAAACTCTTT	CATWDAKKLF	TRGV7	.	TRGJ1	14	-1	-1	18
13	1.2601661480598288E-4	TGTGCCACCTGGGACGGGCCGCGGCTCTTT	CATWDGPRLF	TRGV2	.	TRGJ1	19	-1	-1	24
13	1.2601661480598288E-4	TGTGCCACCTGGGACGGAGAGAAACTCTTT	CATWDGEKLF	TRGV2	.	TRGJ1	16	-1	-1	19
13	1.2601661480598288E-4	TGTGCCACCTGGGACGGAGAAAAACTCTTT	CATWDGEKLF	TRGV2	.	TRGJ1	16	-1	-1	21
13	1.2601661480598288E-4	TGTGCCACGGGTGATTGGATCAAGACGTTT	CATGDWIKTF	TRGV2	.	TRGJP2	7	-1	-1	10
13	1.2601661480598288E-4	TGTGCCACCTGGGATGGGAAACTCTTT	CATWDGKLF	TRGV8	.	TRGJ1	17	-1	-1	17
13	1.2601661480598288E-4	TGTGCCACCTGGGACAGTGAACTCTTT	CATWDSELF	TRGV7	.	TRGJ1	16	-1	-1	19
13	1.2601661480598288E-4	TGTGCCACCGGTTATAAGAAACTCTTT	CATGYKKLF	TRGV8	.	TRGJ1	8	-1	-1	11
13	1.2601661480598288E-4	TGTGATAGTGATTGGATCAAGACGTTT	CDSDWIKTF	TRGV3	.	TRGJP2	3	-1	-1	5
13	1.2601661480598288E-4	TGTGCCGCCGAGGGGAAACTCTTT	CAAEGKLF	TRGV2	.	TRGJ1	8	-1	-1	14
13	1.2601661480598288E-4	TGTGCCACCCAAATAGAGCTCTTT	CATQIELF	TRGV8	.	TRGJ1	8	-1	-1	18
13	1.2601661480598288E-4	TGTGCCAATTATAAGAAACTCTTT	CANYKKLF	TRGV3	.	TRGJ1	6	-1	-1	7
12	1.163230290516765E-4	TGTGCTGCGTGGGATTATTGGGCGCCGAGATATACCACTGGTTGGTTCAAGATATTT	CAAWDYWAPRYTTGWFKIF	TRGV10	.	TRGJP1	16	-1	-1	29
12	1.163230290516765E-4	TGTGCTGCGTGGGATTATAGGAGCCCCACGTATTATTATAAGAAACTCTTT	CAAWDYRSPTYYYKKLF	TRGV10	.	TRGJ1	16	-1	-1	28
12	1.163230290516765E-4	TGTGCCACCTGGGACGCCTCCTTGAGGGGTAGTGATTGGATCAAGACGTTT	CATWDASLRGSDWIKTF	TRGV2	.	TRGJP2	15	-1	-1	28
12	1.163230290516765E-4	TGTGCCACCTGGGACGGTCGGGTGGGTAGTAGTGATTGGATCAAGACGTTT	CATWDGRVGSSDWIKTF	TRGV2	.	TRGJP2	16	-1	-1	26
12	1.163230290516765E-4	TGTGCCACCTGGGACGCTACCCGGGGAAATTATTATAAGAAACTCTTT	CATWDATRGNYYKKLF	TRGV2	.	TRGJ1	15	-1	-1	27
12	1.163230290516765E-4	TGTGCCACCTGGGACGGTACCTATAGTAGTGATTGGATCAAGACGTTT	CATWDGTYSSDWIKTF	TRGV2	.	TRGJP2	16	-1	-1	21
12	1.163230290516765E-4	TGTGCCACCTGGGACGGGCTTAGTAGTAGTGATTGGATCAAGACGTTT	CATWDGLSSSDWIKTF	TRGV2	.	TRGJP2	18	-1	-1	23
12	1.163230290516765E-4	TGTGCCACCTGGGACGGGCTGGACACCACTGGTTGGTTCAAGATATTT	CATWDGLDTTGWFKIF	TRGV2	.	TRGJP1	18	-1	-1	24
12	1.163230290516765E-4	TGTGCCACCTGGGACGGGCCTTATAGTAGTGATTGGATCAAGACGTTT	CATWDGPYSSDWIKTF	TRGV2	.	TRGJP2	19	-1	-1	21
12	1.163230290516765E-4	TGTGCCACCTGGGACGGGCCTCCCTGCTGGGGATATAAGAAACTCTTT	CATWDGPPCWGYKKLF	TRGV2	.	TRGJ1	19	-1	-1	33
12	1.163230290516765E-4	TGTGCCACCTGGGACGGGCGCCAAAGTAGTGATTGGATCAAGACGTTT	CATWDGRQSSDWIKTF	TRGV2	.	TRGJP2	18	-1	-1	24
12	1.163230290516765E-4	TGTGCCACCTGGGACGGGCAAAAACATCGTGATTGGATCAAGACGTTT	CATWDGQKHRDWIKTF	TRGV2	.	TRGJP2	18	-1	-1	28
12	1.163230290516765E-4	TGTGCTGCGTGGGATTCAGAGACAAATTATTATAAGAAACTCTTT	CAAWDSETNYYKKLF	TRGV10	.	TRGJ1	15	-1	-1	24
12	1.163230290516765E-4	TGTGCTGCGTGGGATTATCCCGGGAATTATTATAAGAAACTCTTT	CAAWDYPGNYYKKLF	TRGV10	.	TRGJ1	16	-1	-1	23
12	1.163230290516765E-4	TGTGCTGCGTGGGATAGCGTCAGAGGGGATTATAAGAAACTCTTT	CAAWDSVRGDYKKLF	TRGV10	.	TRGJ1	14	-1	-1	28
12	1.163230290516765E-4	TGTGCCACCTGGGCTCGAGGGCGTAGTGATTGGATCAAGACGTTT	CATWARGRSDWIKTF	TRGV2	.	TRGJP2	12	-1	-1	22
12	1.163230290516765E-4	TGTGCCACCTGGGACGGGCTGAGTAGTGATTGGATCAAGACGTTT	CATWDGLSSDWIKTF	TRGV2	.	TRGJP2	18	-1	-1	21
12	1.163230290516765E-4	TGTGCCACCTGGGACGGGCGCAATAGTGATTGGATCAAGACGTTT	CATWDGRNSDWIKTF	TRGV2	.	TRGJP2	18	-1	-1	23
12	1.163230290516765E-4	TGTGCCACCTGGGACGGGCGGGAATGTGATTGGATCAAGACGTTT	CATWDGRECDWIKTF	TRGV2	.	TRGJP2	18	-1	-1	25
12	1.163230290516765E-4	TGTGCCACCTGGGACGGGGAGAGTAGTGATTGGATCAAGACGTTT	CATWDGESSDWIKTF	TRGV2	.	TRGJP2	17	-1	-1	21
12	1.163230290516765E-4	TGTGCCACCTGGGACAGGCGGGGTAGTGATTGGATCAAGACGTTT	CATWDRRGSDWIKTF	TRGV3	.	TRGJP2	18	-1	-1	22
12	1.163230290516765E-4	TGTGCCACCTGGGACAGGCACGGGCGTATGGATAAGAAACTCTTT	CATWDRHGRMDKKLF	TRGV3	.	TRGJ1	18	-1	-1	31
12	1.163230290516765E-4	TGTGCCACCTGGAGGACGGGTGACGATTATTATAAGAAACTCTTT	CATWRTGDDYYKKLF	TRGV8	.	TRGJ1	11	-1	-1	25
12	1.163230290516765E-4	TGTGCTGCGTGGGATTATGGGGAGTGTTGGTTCAAGATATTT	CAAWDYGECWFKIF	TRGV10	.	TRGJP1	16	-1	-1	25
12	1.163230290516765E-4	TGTGCTGCGTGGGATTATGGAGATTATTATAAGAAACTCTTT	CAAWDYGDYYKKLF	TRGV10	.	TRGJ1	16	-1	-1	22
12	1.163230290516765E-4	TGTGCTGCGTGGGATCCAGTTGATTATTATAAGAAACTCTTT	CAAWDPVDYYKKLF	TRGV10	.	TRGJ1	14	-1	-1	22
12	1.163230290516765E-4	TGTGCCACCTGGGGCTATAGTAGTGATTGGATCAAGACGTTT	CATWGYSSDWIKTF	TRGV3	.	TRGJP2	12	-1	-1	15
12	1.163230290516765E-4	TGTGCCACCTGGGACGGTCGGAGTGATTGGATCAAGACGTTT	CATWDGRSDWIKTF	TRGV2	.	TRGJP2	16	-1	-1	21
12	1.163230290516765E-4	TGTGCCACCTGGGACGGCAAGGATTATTATAAGAAACTCTTT	CATWDGKDYYKKLF	TRGV2	.	TRGJ1	16	-1	-1	22
12	1.163230290516765E-4	TGTGCCACCTGGGACGGGTTTAGTGATTGGATCAAGACGTTT	CATWDGFSDWIKTF	TRGV2	.	TRGJP2	17	-1	-1	20
12	1.163230290516765E-4	TGTGCCACCTGGGACGGGCTCCCCCGTTATAAGAAACTCTTT	CATWDGLPRYKKLF	TRGV2	.	TRGJ1	18	-1	-1	26
12	1.163230290516765E-4	TGTGCCACCTGGGACGGGCCGTTCGGAAACAAGAAACTCTTT	CATWDGPFGNKKLF	TRGV2	.	TRGJ1	19	-1	-1	30
12	1.163230290516765E-4	TGTGCCACCTGGGACGGGCCGAAGTATTATAAGAAACTCTTT	CATWDGPKYYKKLF	TRGV2	.	TRGJ1	19	-1	-1	19
12	1.163230290516765E-4	TGTGCCACCTGGGACGGGCGACGTGATTGGATCAAGACGTTT	CATWDGRRDWIKTF	TRGV2	.	TRGJP2	18	-1	-1	22
12	1.163230290516765E-4	TGTGCCACCTGGGACGGGACCAATTATTATAAGAAACTCTTT	CATWDGTNYYKKLF	TRGV3	.	TRGJ1	17	-1	-1	21
12	1.163230290516765E-4	TGTGCCACCTGGGACAGACAAAAGTATGATAAGAAACTCTTT	CATWDRQKYDKKLF	TRGV3	.	TRGJ1	16	-1	-1	21
12	1.163230290516765E-4	TGTGCTGCGTGGGCATCGAATTATTATAAGAAACTCTTT	CAAWASNYYKKLF	TRGV10	.	TRGJ1	12	-1	-1	15
12	1.163230290516765E-4	TGTGCCACCTGTTTGGTCGGGGATTGGATCAAGACGTTT	CATCLVGDWIKTF	TRGV8	.	TRGJP2	10	-1	-1	21
12	1.163230290516765E-4	TGTGCCACCTGGGCCTTTCGCTATTATAAGAAACTCTTT	CATWAFRYYKKLF	TRGV8	.	TRGJ1	12	-1	-1	21
12	1.163230290516765E-4	TGTGCCACCTGGGCCAGAGGGTATTATAAGAAACTCTTT	CATWARGYYKKLF	TRGV8	.	TRGJ1	12	-1	-1	21
12	1.163230290516765E-4	TGTGCCACCTGGGATCTGAATTATTATAAGAAACTCTTT	CATWDLNYYKKLF	TRGV8	.	TRGJ1	14	-1	-1	17
12	1.163230290516765E-4	TGTGCCACCTGGGATCCGAATTATTATAAGAAACTCTTT	CATWDPNYYKKLF	TRGV8	.	TRGJ1	14	-1	-1	13
12	1.163230290516765E-4	TGTGCCACCTGGGATACTCTTGGCTCTGAATTGCTCTTT	CATWDTLGSELLF	TRGV8	.	TRGJ1	15	-1	-1	33
12	1.163230290516765E-4	TGTGCCACCTGGGATAGGACTTATTATAAGAAACTCTTT	CATWDRTYYKKLF	TRGV8	.	TRGJ1	20	-1	-1	17
12	1.163230290516765E-4	TGTGCCACCTGGGACGGTTGCTGGCGGCCCGGGCTCTTT	CATWDGCWRPGLF	TRGV2	.	TRGJ1	16	-1	-1	33
12	1.163230290516765E-4	TGTGCCACCTGGGACGGGCTTGATTGGATCAAGACGTTT	CATWDGLDWIKTF	TRGV2	.	TRGJP2	18	-1	-1	20
12	1.163230290516765E-4	TGTGCCACCTGGGACGGGCCCGATATAAAGAAACTCTTT	CATWDGPDIKKLF	TRGV2	.	TRGJ2	21	-1	-1	23
12	1.163230290516765E-4	TGTGCCACCTGGGACATGAATTATTATAAGAAACTCTTT	CATWDMNYYKKLF	TRGV7	.	TRGJ1	15	-1	-1	17
12	1.163230290516765E-4	TGTGCCACCTGGGACAGGCGGCATTATAAGAAACTCTTT	CATWDRRHYKKLF	TRGV7	.	TRGJ2	18	-1	-1	22
12	1.163230290516765E-4	TGTGCCACCTGGGACAGAATCAATTATAAGAAACTCTTT	CATWDRINYKKLF	TRGV3	.	TRGJ1	16	-1	-1	22
12	1.163230290516765E-4	TGTGCCACCTGGGAGGGGGGTTATTATAAGAAACTCTTT	CATWEGGYYKKLF	TRGV2	.	TRGJ1	17	-1	-1	20
12	1.163230290516765E-4	TGTGCCACCTGGACGGGAGAGGATTGGATCAAGACGTTT	CATWTGEDWIKTF	TRGV8	.	TRGJP2	11	-1	-1	21
12	1.163230290516765E-4	TGTGCTGCGTGGGATTCTGGTTGGTTCAAGATATTT	CAAWDSGWFKIF	TRGV10	.	TRGJP1	15	-1	-1	16
12	1.163230290516765E-4	TGTGCTGCGGGACCGAATTATTATAAGAAACTCTTT	CAAGPNYYKKLF	TRGV10	.	TRGJ1	8	-1	-1	13
12	1.163230290516765E-4	TGTGCCACCTGGGCTGGTAGGTATAAGAAACTCTTT	CATWAGRYKKLF	TRGV3	.	TRGJ1	12	-1	-1	21
12	1.163230290516765E-4	TGTGCCACCTGGGATAATTATTATAAGAAACTCTTT	CATWDNYYKKLF	TRGV8	.	TRGJ1	15	-1	-1	15
12	1.163230290516765E-4	TGTGCCACCTGGGACCGTGGTTATAAGAAACTCTTT	CATWDRGYKKLF	TRGV3	.	TRGJ1	14	-1	-1	20
12	1.163230290516765E-4	TGTGCCACCTGGGACCGGTATTATAAGAAACTCTTT	CATWDRYYKKLF	TRGV7	.	TRGJ1	17	-1	-1	18
12	1.163230290516765E-4	TGTGCCACCTGGGACCAGTCGGGTAGGAAACTCTTT	CATWDQSGRKLF	TRGV3	.	TRGJ1	14	-1	-1	23
12	1.163230290516765E-4	TGTGCCACCTGGGACGGGCCGTGGGAGAAACTCTTT	CATWDGPWEKLF	TRGV2	.	TRGJ1	19	-1	-1	25
12	1.163230290516765E-4	TGTGCCACCTGGGACGGGCAGTTGGAGAAACTCTTT	CATWDGQLEKLF	TRGV2	.	TRGJ1	18	-1	-1	25
12	1.163230290516765E-4	TGTGCCACCTGGGACGGGGATGCTAAGAAACTCTTT	CATWDGDAKKLF	TRGV2	.	TRGJ1	17	-1	-1	23
12	1.163230290516765E-4	TGTGCCACCTGGGACGGGAAACGTAAGAAACTCTTT	CATWDGKRKKLF	TRGV3	.	TRGJ1	17	-1	-1	23
12	1.163230290516765E-4	TGTGCCACCTGGGACAGGCCCACTAAGAAACTCTTT	CATWDRPTKKLF	TRGV7	.	TRGJ1	19	-1	-1	23
12	1.163230290516765E-4	TGTGCTGCGATTTTAGATTATAAGAAACTCTTT	CAAILDYKKLF	TRGV10	.	TRGJ1	8	-1	-1	16
12	1.163230290516765E-4	TGTGCCACCTTAGATTATTATAAGAAACTCTTT	CATLDYYKKLF	TRGV3	.	TRGJ1	9	-1	-1	13
12	1.163230290516765E-4	TGTGCCACCTGCCGTGATTGGATCAAGACGTTT	CATCRDWIKTF	TRGV8	.	TRGJP2	10	-1	-1	13
12	1.163230290516765E-4	TGTGCCACCTGGGCTTATTATAAGAAACTCTTT	CATWAYYKKLF	TRGV2	.	TRGJ1	12	-1	-1	14
12	1.163230290516765E-4	TGTGCCACCTGGGCCAATCCCGAGAAACTCTTT	CATWANPEKLF	TRGV3	.	TRGJ1	15	-1	-1	22
12	1.163230290516765E-4	TGTGCCACCTGGGATTCTCCTAAGAAACTCTTT	CATWDSPKKLF	TRGV8	.	TRGJ1	14	-1	-1	20
12	1.163230290516765E-4	TGTGCCACCTGGGATAGTCAGGCCCAACTCTTT	CATWDSQAQLF	TRGV8	.	TRGJ1	16	-1	-1	25
12	1.163230290516765E-4	TGTGCCACCTGGGACTGGAACAAGAAACTCTTT	CATWDWNKKLF	TRGV7	.	TRGJ1	17	-1	-1	21
12	1.163230290516765E-4	TGTGCCACCTGGGACCAAGGGGGGGGACTCTTT	CATWDQGGGLF	TRGV2	.	TRGJ1	14	-1	-1	26
12	1.163230290516765E-4	TGTGCCACCTGGGACGGAAATAAGAAACTCTTT	CATWDGNKKLF	TRGV2	.	TRGJ1	16	-1	-1	19
12	1.163230290516765E-4	TGTGCCACCTGGGACAGGGGTAAGAAACTCTTT	CATWDRGKKLF	TRGV7	.	TRGJ1	17	-1	-1	20
12	1.163230290516765E-4	TGTGCCACCTGGGAGACGCGGAAGAAACTCTTT	CATWETRKKLF	TRGV8	.	TRGJ1	13	-1	-1	21
12	1.163230290516765E-4	TGTGCCACCTGGACGGGCCCAAAGAAACTCTTT	CATWTGPKKLF	TRGV3	.	TRGJ1	18	-1	-1	21
12	1.163230290516765E-4	TGTGCCTCATGCGATTGGATCAAGACGTTT	CASCDWIKTF	TRGV7	.	TRGJP2	5	-1	-1	12
12	1.163230290516765E-4	TGTGCCATTGTAGTTATTGAGAAACTCTTT	CAIVVIEKLF	TRGV7	.	TRGJ1	6	-1	-1	19
12	1.163230290516765E-4	TGTGCCACCTGGTCTCCAGAGAAACTCTTT	CATWSPEKLF	TRGV7	.	TRGJ1	11	-1	-1	19
12	1.163230290516765E-4	TGTGCCACCTGGGGCTGCAAGAAACTCTTT	CATWGCKKLF	TRGV2	.	TRGJ1	12	-1	-1	18
12	1.163230290516765E-4	TGTGCCACCTGGGACCCAGTTTCGCTCTTT	CATWDPVSLF	TRGV8	.	TRGJ1	13	-1	-1	24
12	1.163230290516765E-4	TGTGCCACCTGGGACAAGGAGAAACTCTTT	CATWDKEKLF	TRGV7	.	TRGJ1	15	-1	-1	19
12	1.163230290516765E-4	TGTGCCACCTGGGAGGGTGAGAAACTCTTT	CATWEGEKLF	TRGV7	.	TRGJ1	13	-1	-1	19
12	1.163230290516765E-4	TGTGCCACCTCTAAAGATGGTCTCTTT	CATSKDGLF	TRGV7	.	TRGJ1	9	-1	-1	21
12	1.163230290516765E-4	TGTGCCACCACAACGGGGAAACTCTTT	CATTTGKLF	TRGV2	.	TRGJ1	8	-1	-1	17
12	1.163230290516765E-4	TGTGCCACCTGGCACCTACTCTTT	CATWHLLF	TRGV3	.	TRGJ1	14	-1	-1	17
12	1.163230290516765E-4	TGTGCCACAGGGGCGAAACTCTTT	CATGAKLF	TRGV8	.	TRGJ1	7	-1	-1	14
11	1.0662944329737012E-4	TGTGCTGCGTGGGAGGTTGGGCAGGGAGGGAGGTTTTATTATAAGAAACTCTTT	CAAWEVGQGGRFYYKKLF	TRGV10	.	TRGJ1	13	-1	-1	35
11	1.0662944329737012E-4	TGTGCCACCTGGGATAGGGGGGGGGTATATAGTAGTGATTGGATCAAGACGTTT	CATWDRGGVYSSDWIKTF	TRGV8	.	TRGJP2	17	-1	-1	25
11	1.0662944329737012E-4	TGTGCCACCTGGGACGGTCTCGTACCCCTCAGTAGTGATTGGATCAAGACGTTT	CATWDGLVPLSSDWIKTF	TRGV2	.	TRGJP2	26	-1	-1	30
11	1.0662944329737012E-4	TGTGCCACCTGGGACGGGCGCCCCGGGGGAGGTAGTGATTGGATCAAGACGTTT	CATWDGRPGGGSDWIKTF	TRGV2	.	TRGJP2	18	-1	-1	31
11	1.0662944329737012E-4	TGTGCCACCTGGGACGGTCCAACGGCGAGTAGTGATTGGATCAAGACGTTT	CATWDGPTASSDWIKTF	TRGV2	.	TRGJP2	19	-1	-1	27
11	1.0662944329737012E-4	TGTGCCACCTGGGACGGGGTTGAGGGGGTAGTCCATTATAAGAAACTCTTT	CATWDGVEGVVHYKKLF	TRGV2	.	TRGJ1	17	-1	-1	34
11	1.0662944329737012E-4	TGTGCCACCTGGGACGGGGGGGCATATAGTAGTGATTGGATCAAGACGTTT	CATWDGGAYSSDWIKTF	TRGV2	.	TRGJP2	17	-1	-1	23
11	1.0662944329737012E-4	TGTGCCACCTGGGACAGGTTCTCTCCAGCTGTCCGGTGGATCAAGACGTTT	CATWDRFSPAVRWIKTF	TRGV3	.	TRGJP2	17	-1	-1	36
11	1.0662944329737012E-4	TGTGCTGCGTGGGAATCCTATGGGGGGGTTTATTATAAGAAACTCTTT	CAAWESYGGVYYKKLF	TRGV10	.	TRGJ1	13	-1	-1	29
11	1.0662944329737012E-4	TGTGCCACCTGGCCCTCGGCCCCTAGTAGTGATTGGATCAAGACGTTT	CATWPSAPSSDWIKTF	TRGV8	.	TRGJP2	11	-1	-1	23
11	1.0662944329737012E-4	TGTGCCACCTGGGACGGCCTCGAGTATGGTGATTGGATCAAGACGTTT	CATWDGLEYGDWIKTF	TRGV2	.	TRGJP2	16	-1	-1	28
11	1.0662944329737012E-4	TGTGCCACCTGGGACGGCCGCATTAGTAGTGATTGGATCAAGACGTTT	CATWDGRISSDWIKTF	TRGV2	.	TRGJP2	16	-1	-1	23
11	1.0662944329737012E-4	TGTGCCACCTGGGACGGGCTTGGTGGTAGTGATTGGATCAAGACGTTT	CATWDGLGGSDWIKTF	TRGV2	.	TRGJP2	18	-1	-1	25
11	1.0662944329737012E-4	TGTGCCACCTGGGACGGGCTTAGTGGAAGTGATTGGATCAAGACGTTT	CATWDGLSGSDWIKTF	TRGV2	.	TRGJP2	18	-1	-1	27
11	1.0662944329737012E-4	TGTGCCACCTGGGACGGGCCTATTGGTAGTGATTGGATCAAGACGTTT	CATWDGPIGSDWIKTF	TRGV2	.	TRGJP2	19	-1	-1	19
11	1.0662944329737012E-4	TGTGCCACCTGGGACGGGCCACTCACTCTTTATTATAAGAAACTCTTT	CATWDGPLTLYYKKLF	TRGV2	.	TRGJ1	19	-1	-1	29
11	1.0662944329737012E-4	TGTGCCACCTGGGACGGGCCAGGTCAGAGTGATTGGATCAAGACGTTT	CATWDGPGQSDWIKTF	TRGV2	.	TRGJP2	19	-1	-1	27
11	1.0662944329737012E-4	TGTGCCACCTGGGACAGTGCTACGACCCCCTATTATAAGAAACTCTTT	CATWDSATTPYYKKLF	TRGV3	.	TRGJ1	16	-1	-1	30
11	1.0662944329737012E-4	TGTGCTGCGTGGGATTCAAGGGAGTATTATTATAAGAAACTCTTT	CAAWDSREYYYKKLF	TRGV10	.	TRGJ1	15	-1	-1	25
11	1.0662944329737012E-4	TGTGCCACCTGGGGAGGCCATGGTAGTGATTGGATCAAGACGTTT	CATWGGHGSDWIKTF	TRGV8	.	TRGJP2	18	-1	-1	19
11	1.0662944329737012E-4	TGTGCCACCTGGGACGCCCCTGCATTATCAATTAAGAAACTCTTT	CATWDAPALSIKKLF	TRGV2	.	TRGJ1	15	-1	-1	32
11	1.0662944329737012E-4	TGTGCCACCTGGGACGGCGGGGACACTGGTTGGTTCAAGATATTT	CATWDGGDTGWFKIF	TRGV2	.	TRGJP1	16	-1	-1	23
11	1.0662944329737012E-4	TGTGCCACCTGGGACGGGTTGAGTAGTGATTGGATCAAGACGTTT	CATWDGLSSDWIKTF	TRGV2	.	TRGJP2	17	-1	-1	21
11	1.0662944329737012E-4	TGTGCCACCTGGGACGAGGGCGGTAGTGATTGGATCAAGACGTTT	CATWDEGGSDWIKTF	TRGV2	.	TRGJP2	15	-1	-1	22
11	1.0662944329737012E-4	TGTGCCACCTGGGACAGTAGTGCCACTGGTTGGTTCAAGATATTT	CATWDSSATGWFKIF	TRGV3	.	TRGJP1	16	-1	-1	22
11	1.0662944329737012E-4	TGTGCCACCTGGGACAGCGGGGGTAGTGATTGGATCAAGACGTTT	CATWDSGGSDWIKTF	TRGV3	.	TRGJP2	16	-1	-1	22
11	1.0662944329737012E-4	TGTGCCACCTGGGACAGGCGGAGGGGTGATTGGATCAAGACGTTT	CATWDRRRGDWIKTF	TRGV3	.	TRGJP2	18	-1	-1	25
11	1.0662944329737012E-4	TGTGCCACCTGGGACAGGCGACGTAGTGATTGGATCAAGACGTTT	CATWDRRRSDWIKTF	TRGV3	.	TRGJP2	18	-1	-1	22
11	1.0662944329737012E-4	TGTGCTGCGTGGGATTGGGGACCCTATTATAAGAAACTCTTT	CAAWDWGPYYKKLF	TRGV10	.	TRGJ1	15	-1	-1	24
11	1.0662944329737012E-4	TGTGCCACCTGGGATTGGGAGGGTGATTGGATCAAGACGTTT	CATWDWEGDWIKTF	TRGV8	.	TRGJP2	17	-1	-1	22
11	1.0662944329737012E-4	TGTGCCACCTGGGATCCGGGGAATTATTATAAGAAACTCTTT	CATWDPGNYYKKLF	TRGV8	.	TRGJ1	14	-1	-1	20
11	1.0662944329737012E-4	TGTGCCACCTGGGATCGGGGGGATTATTATAAGAAACTCTTT	CATWDRGDYYKKLF	TRGV8	.	TRGJ1	17	-1	-1	22
11	1.0662944329737012E-4	TGTGCCACCTGGGATCGGAGTAGTGATTGGATCAAGACGTTT	CATWDRSSDWIKTF	TRGV8	.	TRGJP2	17	-1	-1	18
11	1.0662944329737012E-4	TGTGCCACCTGGGATAGGCTTGCTTATTATAAGAAACTCTTT	CATWDRLAYYKKLF	TRGV8	.	TRGJ1	18	-1	-1	23
11	1.0662944329737012E-4	TGTGCCACCTGGGATAACCCCTCCTATTATAAGAAACTCTTT	CATWDNPSYYKKLF	TRGV8	.	TRGJ1	15	-1	-1	24
11	1.0662944329737012E-4	TGTGCCACCTGGGACCCCTATAGTGATTGGATCAAGACGTTT	CATWDPYSDWIKTF	TRGV8	.	TRGJP2	13	-1	-1	20
11	1.0662944329737012E-4	TGTGCCACCTGGGACCGAGTTAGTGATTGGATCAAGACGTTT	CATWDRVSDWIKTF	TRGV2	.	TRGJP2	14	-1	-1	20
11	1.0662944329737012E-4	TGTGCCACCTGGGACGCGACGAATTATTATAAGAAACTCTTT	CATWDATNYYKKLF	TRGV2	.	TRGJ1	15	-1	-1	19
11	1.0662944329737012E-4	TGTGCCACCTGGGACGGCCAGTGGTATTATAAGAAACTCTTT	CATWDGQWYYKKLF	TRGV2	.	TRGJ1	16	-1	-1	24
11	1.0662944329737012E-4	TGTGCCACCTGGGACGGCAGTAGTGATTGGATCAAGACGTTT	CATWDGSSDWIKTF	TRGV2	.	TRGJP2	16	-1	-1	18
11	1.0662944329737012E-4	TGTGCCACCTGGGACGGGCTGGGTGATTGGATCAAGACGTTT	CATWDGLGDWIKTF	TRGV2	.	TRGJP2	18	-1	-1	22
11	1.0662944329737012E-4	TGTGCCACCTGGGACGGGCCTTGGAAATATAAGAAACTCTTT	CATWDGPWKYKKLF	TRGV2	.	TRGJ1	19	-1	-1	27
11	1.0662944329737012E-4	TGTGCCACCTGGGACGGGCGGAGTGATTGGATCAAGACGTTT	CATWDGRSDWIKTF	TRGV2	.	TRGJP2	18	-1	-1	21
11	1.0662944329737012E-4	TGTGCCACCTGGGACGGGCAAAGAGGTGATGAGAAACTCTTT	CATWDGQRGDEKLF	TRGV2	.	TRGJ1	18	-1	-1	28
11	1.0662944329737012E-4	TGTGCCACCTGGGACGGGGGCACTGGTTGGTTCAAGATATTT	CATWDGGTGWFKIF	TRGV2	.	TRGJP1	17	-1	-1	20
11	1.0662944329737012E-4	TGTGCCACCTGGGACGGGACCGGGTATTATAAGAAACTCTTT	CATWDGTGYYKKLF	TRGV2	.	TRGJ1	21	-1	-1	24
11	1.0662944329737012E-4	TGTGCCACCTGGGACGATGGTAGTGATTGGATCAAGACGTTT	CATWDDGSDWIKTF	TRGV2	.	TRGJP2	15	-1	-1	16
11	1.0662944329737012E-4	TGTGCCACCTGGGACGAGAGTAGTGATTGGATCAAGACGTTT	CATWDESSDWIKTF	TRGV2	.	TRGJP2	15	-1	-1	18
11	1.0662944329737012E-4	TGTGCCACCTGGGACAGGTTGTATTATTATAAGAAACTCTTT	CATWDRLYYYKKLF	TRGV3	.	TRGJ1	17	-1	-1	22
11	1.0662944329737012E-4	TGTGCCACCTGGGACAGGCCTCCCAGTTATAAGAAACTCTTT	CATWDRPPSYKKLF	TRGV3	.	TRGJ1	25	-1	-1	26
11	1.0662944329737012E-4	TGTGCCACCTGGGACAGGCGATGGTGCCTTGGGAAACTCTTT	CATWDRRWCLGKLF	TRGV3	.	TRGJ1	18	-1	-1	32
11	1.0662944329737012E-4	TGTGCTGCGTGGGATCCGGTTGGTTGGTTCAAGATATTT	CAAWDPVGWFKIF	TRGV10	.	TRGJP1	14	-1	-1	20
11	1.0662944329737012E-4	TGTGCTGCGTGGGATCATAATTATTATAAGAAACTCTTT	CAAWDHNYYKKLF	TRGV10	.	TRGJ1	14	-1	-1	18
11	1.0662944329737012E-4	TGTGCTGCGTGGGAGGGGGTCCTTATTAAGAAACTCTTT	CAAWEGVLIKKLF	TRGV10	.	TRGJ1	13	-1	-1	22
11	1.0662944329737012E-4	TGTGCCACCTGGGCCCCTCAACCCCCTAAGAAACTCTTT	CATWAPQPPKKLF	TRGV7	.	TRGJ1	12	-1	-1	26
11	1.0662944329737012E-4	TGTGCCACCTGGGATTCGAATGATTGGATCAAGACGTTT	CATWDSNDWIKTF	TRGV8	.	TRGJP2	14	-1	-1	20
11	1.0662944329737012E-4	TGTGCCACCTGGGATTGGAGTGATTGGATCAAGACGTTT	CATWDWSDWIKTF	TRGV8	.	TRGJP2	17	-1	-1	18
11	1.0662944329737012E-4	TGTGCCACCTGGGATATGGGGTATTATAAGAAACTCTTT	CATWDMGYYKKLF	TRGV8	.	TRGJ1	15	-1	-1	21
11	1.0662944329737012E-4	TGTGCCACCTGGGATAGTGATTATTATAAGAAACTCTTT	CATWDSDYYKKLF	TRGV8	.	TRGJ1	16	-1	-1	19
11	1.0662944329737012E-4	TGTGCCACCTGGGATAGGCCGGGGTCTGGGAAACTCTTT	CATWDRPGSGKLF	TRGV8	.	TRGJ1	19	-1	-1	29
11	1.0662944329737012E-4	TGTGCCACCTGGGATAGGCGGGTTTATAAGAAACTCTTT	CATWDRRVYKKLF	TRGV8	.	TRGJ1	18	-1	-1	23
11	1.0662944329737012E-4	TGTGCCACCTGGGACGGTAATTATTATAAGAAACTCTTT	CATWDGNYYKKLF	TRGV2	.	TRGJ1	16	-1	-1	18
11	1.0662944329737012E-4	TGTGCCACCTGGGACGGCCCTTATTATAAGAAACTCTTT	CATWDGPYYKKLF	TRGV3	.	TRGJ1	18	-1	-1	20
11	1.0662944329737012E-4	TGTGCCACCTGGGACGGGCTTGGTTATAAGAAACTCTTT	CATWDGLGYKKLF	TRGV2	.	TRGJ1	18	-1	-1	23
11	1.0662944329737012E-4	TGTGCCACCTGGGACGGGCTTGATTATAAGAAACTCTTT	CATWDGLDYKKLF	TRGV2	.	TRGJ2	18	-1	-1	22
11	1.0662944329737012E-4	TGTGCCACCTGGGACGGGCTGGGTTATAAGAAACTCTTT	CATWDGLGYKKLF	TRGV3	.	TRGJ1	18	-1	-1	23
11	1.0662944329737012E-4	TGTGCCACCTGGGACGGGCCCCTTCATAAGAAACTCTTT	CATWDGPLHKKLF	TRGV2	.	TRGJ2	20	-1	-1	25
11	1.0662944329737012E-4	TGTGCCACCTGGGACGGGCCCGAGTATAAGAAACTCTTT	CATWDGPEYKKLF	TRGV2	.	TRGJ1	21	-1	-1	24
11	1.0662944329737012E-4	TGTGCCACCTGGGACGGGCCGAGGTATAAGAAACTCTTT	CATWDGPRYKKLF	TRGV2	.	TRGJ1	19	-1	-1	24
11	1.0662944329737012E-4	TGTGCCACCTGGGACGGGCATGTGGATAAGAAACTCTTT	CATWDGHVDKKLF	TRGV2	.	TRGJ1	18	-1	-1	25
11	1.0662944329737012E-4	TGTGCCACCTGGGACGGGCAATTCTGGATCAAGACGTTT	CATWDGQFWIKTF	TRGV2	.	TRGJP2	18	-1	-1	24
11	1.0662944329737012E-4	TGTGCCACCTGGGACGGGGTGTGGGATAAGAAACTCTTT	CATWDGVWDKKLF	TRGV2	.	TRGJ1	17	-1	-1	25
11	1.0662944329737012E-4	TGTGCCACCTGGGACGGGGCGGATTATAAGAAACTCTTT	CATWDGADYKKLF	TRGV2	.	TRGJ1	17	-1	-1	22
11	1.0662944329737012E-4	TGTGCCACCTGGGACGGAAGTGATTGGATCAAGACGTTT	CATWDGSDWIKTF	TRGV2	.	TRGJP2	16	-1	-1	18
11	1.0662944329737012E-4	TGTGCCACCTGGGACAGCCTTTATTATAAGAAACTCTTT	CATWDSLYYKKLF	TRGV3	.	TRGJ1	19	-1	-1	20
11	1.0662944329737012E-4	TGTGCCACCTGGGACAGGCTGCACTATAAGAAACTCTTT	CATWDRLHYKKLF	TRGV7	.	TRGJ1	18	-1	-1	24
11	1.0662944329737012E-4	TGTGCCACCTGGGACAGGCCCCATTATAAGAAACTCTTT	CATWDRPHYKKLF	TRGV7	.	TRGJ1	19	-1	-1	22
11	1.0662944329737012E-4	TGTGCCACCTGGGACAGGCCGGGTTATAAGAAACTCTTT	CATWDRPGYKKLF	TRGV3	.	TRGJ1	19	-1	-1	23
11	1.0662944329737012E-4	TGTGCCACCTGGGACAGGCCGAGTTATAAGAAACTCTTT	CATWDRPSYKKLF	TRGV3	.	TRGJ1	19	-1	-1	23
11	1.0662944329737012E-4	TGTGCCACCTGGGACAGGCGGCACAACGAGAAACTCTTT	CATWDRRHNEKLF	TRGV7	.	TRGJ1	18	-1	-1	28
11	1.0662944329737012E-4	TGTGCCACCTGGGACAGGGGTACTTATAAGAAACTCTTT	CATWDRGTYKKLF	TRGV3	.	TRGJ1	17	-1	-1	23
11	1.0662944329737012E-4	TGTGCCACCCAGGGTAGTAGTGATTGGATCAAGACGTTT	CATQGSSDWIKTF	TRGV8	.	TRGJP2	8	-1	-1	14
11	1.0662944329737012E-4	TGTGCTGCGTGGGTGAGTTATTATAAGAAACTCTTT	CAAWVSYYKKLF	TRGV10	.	TRGJ1	12	-1	-1	14
11	1.0662944329737012E-4	TGTGCCATCGAGTTGGGTTATTATAAGAAACTCTTT	CAIELGYYKKLF	TRGV8	.	TRGJ1	6	-1	-1	17
11	1.0662944329737012E-4	TGTGCCACCTGGGGGGGGTATTATAAGAAACTCTTT	CATWGGYYKKLF	TRGV3	.	TRGJ1	12	-1	-1	18
11	1.0662944329737012E-4	TGTGCCACCTGGGATAGGCCAGGAAAGAAACTCTTT	CATWDRPGKKLF	TRGV8	.	TRGJ1	19	-1	-1	24
11	1.0662944329737012E-4	TGTGCCACCTGGGATAAAGGTTATCCGAAACTCTTT	CATWDKGYPKLF	TRGV8	.	TRGJ1	15	-1	-1	20
11	1.0662944329737012E-4	TGTGCCACCTGGGACTTGGGGTATAAGAAACTCTTT	CATWDLGYKKLF	TRGV3	.	TRGJ1	14	-1	-1	21
11	1.0662944329737012E-4	TGTGCCACCTGGGACGGGCCCTGGATCAAGACGTTT	CATWDGPWIKTF	TRGV2	.	TRGJP2	20	-1	-1	21
11	1.0662944329737012E-4	TGTGCCACCTGGGACGGGCCAGGAAAGAAACTCTTT	CATWDGPGKKLF	TRGV2	.	TRGJ1	19	-1	-1	24
11	1.0662944329737012E-4	TGTGCCACCTGGGACACGAGGGAGAAGAAACTCTTT	CATWDTREKKLF	TRGV3	.	TRGJ1	15	-1	-1	24
11	1.0662944329737012E-4	TGTGCCACCTGGGACAGGACAGATAAGAAACTCTTT	CATWDRTDKKLF	TRGV7	.	TRGJ1	17	-1	-1	22
11	1.0662944329737012E-4	TGTGCCACCTGGGAAAAAGGTTGGATCAAGACGTTT	CATWEKGWIKTF	TRGV2	.	TRGJP2	13	-1	-1	20
11	1.0662944329737012E-4	TGTGCCACCTGGATTAGTGATTGGATCAAGACGTTT	CATWISDWIKTF	TRGV3	.	TRGJP2	11	-1	-1	14
11	1.0662944329737012E-4	TGTGCCACCCGGACCTTGGGGTATAAGAAACTCTTT	CATRTLGYKKLF	TRGV2	.	TRGJ1	11	-1	-1	21
11	1.0662944329737012E-4	TGTGCCACCTGGCTCCTCTATAGGAAACTCTTT	CATWLLYRKLF	TRGV7	.	TRGJ1	11	-1	-1	18
11	1.0662944329737012E-4	TGTGCCACCTGGGGGTATTATAAGAAACTCTTT	CATWGYYKKLF	TRGV3	.	TRGJ1	12	-1	-1	15
11	1.0662944329737012E-4	TGTGCCACCTGGGATCGTCTTAAGAAACTCTTT	CATWDRLKKLF	TRGV8	.	TRGJ1	14	-1	-1	20
11	1.0662944329737012E-4	TGTGCCACCTGGGATCGCCCTAAGAAACTCTTT	CATWDRPKKLF	TRGV8	.	TRGJ1	21	-1	-1	20
11	1.0662944329737012E-4	TGTGCCACCTGGGACGGGCGCGGGAAACTCTTT	CATWDGRGKLF	TRGV2	.	TRGJ1	21	-1	-1	23
11	1.0662944329737012E-4	TGTGCCACCTGGGACGGGCAAAAGAAACTCTTT	CATWDGQKKLF	TRGV2	.	TRGJ1	18	-1	-1	21
11	1.0662944329737012E-4	TGTGCCACCTGGGACGAGATAACGAAACTCTTT	CATWDEITKLF	TRGV2	.	TRGJ1	15	-1	-1	18
11	1.0662944329737012E-4	TGTGCCACCTGGACGTATTGGATCAAGACGTTT	CATWTYWIKTF	TRGV2	.	TRGJP2	14	-1	-1	16
11	1.0662944329737012E-4	TGTGCCACCCCCTGGGGTTGGTTCAAGATATTT	CATPWGWFKIF	TRGV7	.	TRGJP1	8	-1	-1	15
11	1.0662944329737012E-4	TGTGCTGCGTGGGGTTCGTTCAAGATATTT	CAAWGSFKIF	TRGV10	.	TRGJP1	18	-1	-1	12
11	1.0662944329737012E-4	TGTGCCTCACACGGGCTTAAGAAACTCTTT	CASHGLKKLF	TRGV8	.	TRGJ1	5	-1	-1	17
11	1.0662944329737012E-4	TGTGCCATCTGTGATTGGATCAAGACGTTT	CAICDWIKTF	TRGV2	.	TRGJP2	13	-1	-1	10
11	1.0662944329737012E-4	TGTGCCACCTTCTATTATAAGAAACTCTTT	CATFYYKKLF	TRGV3	.	TRGJ1	9	-1	-1	12
11	1.0662944329737012E-4	TGTGCCACCTCTTATTATAAGAAACTCTTT	CATSYYKKLF	TRGV8	.	TRGJ1	9	-1	-1	11
11	1.0662944329737012E-4	TGTGCCACCTGGTTCCGGAGGAAACTCTTT	CATWFRRKLF	TRGV3	.	TRGJ1	11	-1	-1	20
11	1.0662944329737012E-4	TGTGCCACCTGGGGACCCTTTGGGCTCTTT	CATWGPFGLF	TRGV8	.	TRGJ1	12	-1	-1	24
11	1.0662944329737012E-4	TGTGCCACCTGGGATACTGGGAAACTCTTT	CATWDTGKLF	TRGV8	.	TRGJ1	15	-1	-1	20
11	1.0662944329737012E-4	TGTGCCACCTGGGATAGCGCGAAACTCTTT	CATWDSAKLF	TRGV8	.	TRGJ1	16	-1	-1	20
11	1.0662944329737012E-4	TGTGCCACCTGGGACCTTAAGAAACTCTTT	CATWDLKKLF	TRGV3	.	TRGJ1	14	-1	-1	17
11	1.0662944329737012E-4	TGTGCCACCTGGGACCACGAGAAACTCTTT	CATWDHEKLF	TRGV3	.	TRGJ2	14	-1	-1	19
11	1.0662944329737012E-4	TGTGCCAGCCATTATTATAAGAAACTCTTT	CASHYYKKLF	TRGV8	.	TRGJ1	6	-1	-1	10
11	1.0662944329737012E-4	TGTGCTGCGTGGGATTATAATGACCGT	CAAWDYNDR	TRGV10	.	TRGJ1	16	-1	-1	26
11	1.0662944329737012E-4	TGTGCCTTGTGGGAGGAGAAACTCTTT	CALWEEKLF	TRGV9	.	TRGJ1	15	-1	-1	16
11	1.0662944329737012E-4	TGTGCCTGTAGGTATAAGAAACTCTTT	CACRYKKLF	TRGV2	.	TRGJ1	5	-1	-1	12
11	1.0662944329737012E-4	TGTGCCATCCGAGTTTCGAAACTCTTT	CAIRVSKLF	TRGV8	.	TRGJ1	6	-1	-1	17
11	1.0662944329737012E-4	TGTGCCACCTGGGATACAAAACTCTTT	CATWDTKLF	TRGV8	.	TRGJ1	15	-1	-1	18
11	1.0662944329737012E-4	TGTGCCACCTGGGATAGGAAACTCTTT	CATWDRKLF	TRGV8	.	TRGJ1	17	-1	-1	13
11	1.0662944329737012E-4	TGTGCCACCTGGGACGAACTCTTT	CATWDELF	TRGV2	.	TRGJ1	15	-1	-1	16
11	1.0662944329737012E-4	TGTGCCACCCGCAAACTCTTT	CATRKLF	TRGV8	.	TRGJ1	8	-1	-1	12
10	9.693585754306376E-5	TGTGCCACCTGGGACGCTTGCCATATTAAACCTACTTGCGGCAAATATAAGAAACTCTTT	CATWDACHIKPTCGKYKKLF	TRGV8	.	TRGJ1	13	-1	-1	45
10	9.693585754306376E-5	TGTGCCACCTGGGACGGGTCAACTTCGCGCCGGTATAGTAGTGATTGGATCAAGACGTTT	CATWDGSTSRRYSSDWIKTF	TRGV2	.	TRGJP2	17	-1	-1	33
10	9.693585754306376E-5	TGTGCTGCGTGGAATCCTTGCCCCCCTACTCATACCACTGGTTGGTTCAAGATATTT	CAAWNPCPPTHTTGWFKIF	TRGV10	.	TRGJP1	14	-1	-1	31
10	9.693585754306376E-5	TGTGCCACCTGGGATAGAGGGCGGTTTAGTAGTGATTGGATCAAGACGTTT	CATWDRGRFSSDWIKTF	TRGV8	.	TRGJP2	16	-1	-1	26
10	9.693585754306376E-5	TGTGCCACCTGGGACGGGCTCGGGGTTAGTAGTGATTGGATCAAGACGTTT	CATWDGLGVSSDWIKTF	TRGV2	.	TRGJP2	21	-1	-1	26
10	9.693585754306376E-5	CGTGCCTTGTGGGAGGTGGGGGAGGGGGCGAATTATTATAAGAAACTCTTT	RALWEVGEGANYYKKLF	TRGV9	.	TRGJ1	17	-1	-1	28
10	9.693585754306376E-5	TGTGCCACCTGGGACGGGCTCGGTTGTAGTGATTGGATCAAGACGTTT	CATWDGLGCSDWIKTF	TRGV2	.	TRGJP2	21	-1	-1	25
10	9.693585754306376E-5	TGTGCCACCTGGGACGGGCCGGTAAGGGATTATTATAAGAAACTCTTT	CATWDGPVRDYYKKLF	TRGV2	.	TRGJ1	22	-1	-1	28
10	9.693585754306376E-5	TGTGCCACCTGGGACGGGCCGAGGGGGAGTGATTGGATCAAGACGTTT	CATWDGPRGSDWIKTF	TRGV2	.	TRGJP2	19	-1	-1	27
10	9.693585754306376E-5	TGTGCCACCTGGGACGGGCGGAAGGGTAGTGATTGGATCAAGACGTTT	CATWDGRKGSDWIKTF	TRGV2	.	TRGJP2	18	-1	-1	25
10	9.693585754306376E-5	TGTGCCACCTGGGACAGAAATTATAGTAGTGATTGGATCAAGACGTTT	CATWDRNYSSDWIKTF	TRGV2	.	TRGJP2	14	-1	-1	21
10	9.693585754306376E-5	TGTGCTGCGTGGAAACTAGGGGGCACTGGTTGGTTCAAGATATTT	CAAWKLGGTGWFKIF	TRGV10	.	TRGJP1	11	-1	-1	23
10	9.693585754306376E-5	TGTGCCACCTGGGACGGTAACGACCCTTATTATAAGAAACTCTTT	CATWDGNDPYYKKLF	TRGV2	.	TRGJ1	16	-1	-1	26
10	9.693585754306376E-5	TGTGCCACCTGGGACGGGCTTGGTAGTGATTGGATCAAGACGTTT	CATWDGLGSDWIKTF	TRGV2	.	TRGJP2	18	-1	-1	22
10	9.693585754306376E-5	TGTGCCACCTGGGACGGGCTCAGTAGTGATTGGATCAAGACGTTT	CATWDGLSSDWIKTF	TRGV2	.	TRGJP2	18	-1	-1	21
10	9.693585754306376E-5	TGTGCCACCTGGGACGGGCTAGGAAGTGATTGGATCAAGACGTTT	CATWDGLGSDWIKTF	TRGV2	.	TRGJP2	18	-1	-1	24
10	9.693585754306376E-5	TGTGCCACCTGGGACGGGCCGTTGAGTGATTGGATCAAGACGTTT	CATWDGPLSDWIKTF	TRGV2	.	TRGJP2	19	-1	-1	24
10	9.693585754306376E-5	TGTGCCACCTGGGACGGGCCGGAGAGGTATTATAAGAAACTCTTT	CATWDGPERYYKKLF	TRGV2	.	TRGJ1	19	-1	-1	27
10	9.693585754306376E-5	TGTGCCACCTGGGACGGGCGGGGGCGTGATTGGATCAAGACGTTT	CATWDGRGRDWIKTF	TRGV2	.	TRGJP2	18	-1	-1	25
10	9.693585754306376E-5	TGTGCCACCTGGGACGGGATTGGTAGTGATTGGATCAAGACGTTT	CATWDGIGSDWIKTF	TRGV2	.	TRGJP2	17	-1	-1	22
10	9.693585754306376E-5	TGTGCTGCGTGGGATGATGAGGGTTATTATAAGAAACTCTTT	CAAWDDEGYYKKLF	TRGV10	.	TRGJ1	14	-1	-1	23
10	9.693585754306376E-5	TGTGCTGCGTGGGATAGTTCGAATTATTATAAGAAACTCTTT	CAAWDSSNYYKKLF	TRGV10	.	TRGJ1	14	-1	-1	13
10	9.693585754306376E-5	TGTGCTGCGTGGGAGGATCCCACTGGTTGGTTCAAGATATTT	CAAWEDPTGWFKIF	TRGV10	.	TRGJP1	13	-1	-1	16
10	9.693585754306376E-5	TGTGCCTTGTGGGAGGCGAGGAATTATTATAAGGAACTCTTT	CALWEARNYYKELF	TRGV9	.	TRGJ1	15	-1	-1	20
10	9.693585754306376E-5	TGTGCCACCTGGGTCCGAAGTAGTGATTGGATCAAGACGTTT	CATWVRSSDWIKTF	TRGV2	.	TRGJP2	12	-1	-1	18
10	9.693585754306376E-5	TGTGCCACCTGGGGTTATAGTAGTGATTGGATCAAGACGTTT	CATWGYSSDWIKTF	TRGV2	.	TRGJP2	12	-1	-1	15
10	9.693585754306376E-5	TGTGCCACCTGGGATCGGCCATGGTTTTATAAGAAACTCTTT	CATWDRPWFYKKLF	TRGV8	.	TRGJ1	19	-1	-1	26
10	9.693585754306376E-5	TGTGCCACCTGGGATCATGGGCGTGATTGGATCAAGACGTTT	CATWDHGRDWIKTF	TRGV8	.	TRGJP2	14	-1	-1	22
10	9.693585754306376E-5	TGTGCCACCTGGGATAGCTCTCGGGGGGATAAGAAACTCTTT	CATWDSSRGDKKLF	TRGV8	.	TRGJ1	16	-1	-1	28
10	9.693585754306376E-5	TGTGCCACCTGGGATAACAGTAGTGATTGGATCAAGACGTTT	CATWDNSSDWIKTF	TRGV8	.	TRGJP2	15	-1	-1	18
10	9.693585754306376E-5	TGTGCCACCTGGGACGCGACGAGTTATTATAAGAAACTCTTT	CATWDATSYYKKLF	TRGV2	.	TRGJ1	15	-1	-1	19
10	9.693585754306376E-5	TGTGCCACCTGGGACGGGTTTGACTATTATAAGAAACTCTTT	CATWDGFDYYKKLF	TRGV2	.	TRGJ1	17	-1	-1	24
10	9.693585754306376E-5	TGTGCCACCTGGGACGGAAACTGTTATTATAAGAAACTCTTT	CATWDGNCYYKKLF	TRGV2	.	TRGJ1	16	-1	-1	23
10	9.693585754306376E-5	TGTGCCACCTGGGACGATCAACGGTATTATAAGAAACTCTTT	CATWDDQRYYKKLF	TRGV2	.	TRGJ1	15	-1	-1	24
10	9.693585754306376E-5	TGTGCCACCTGGGACGACCGTAGTGATTGGATCAAGACGTTT	CATWDDRSDWIKTF	TRGV2	.	TRGJP2	15	-1	-1	19
10	9.693585754306376E-5	TGTGCCACCTGGGACACCCAGAATTATTATAAGAAACTCTTT	CATWDTQNYYKKLF	TRGV7	.	TRGJ1	15	-1	-1	20
10	9.693585754306376E-5	TGTGCCACCTGGGACAGGCCGCGGGAGTATAAGAAACTCTTT	CATWDRPREYKKLF	TRGV7	.	TRGJ1	19	-1	-1	27
10	9.693585754306376E-5	TGTGCCACCTGGGACAGGGGGGGTTATTATAAGAAACTCTTT	CATWDRGGYYKKLF	TRGV3	.	TRGJ1	17	-1	-1	23
10	9.693585754306376E-5	TGTGCCACCTGGGACAGGGGGGATTATTATAAGAAACTCTTT	CATWDRGDYYKKLF	TRGV3	.	TRGJ1	17	-1	-1	22
10	9.693585754306376E-5	TGTGCCACCTGGGACAGACCTTATTATTATAAGAAACTCTTT	CATWDRPYYYKKLF	TRGV8	.	TRGJ1	20	-1	-1	22
10	9.693585754306376E-5	TGTGCCACCTGGGACAGAAGTAGTGATTGGATCAAGACGTTT	CATWDRSSDWIKTF	TRGV7	.	TRGJP2	16	-1	-1	18
10	9.693585754306376E-5	TGTGCCACCTGGGAAAGGTGGGGGGTCTATAAGAAACTCTTT	CATWERWGVYKKLF	TRGV2	.	TRGJ1	13	-1	-1	27
10	9.693585754306376E-5	TGTGCTGCGTGGGTCCCTACTTATTATAAGAAACTCTTT	CAAWVPTYYKKLF	TRGV10	.	TRGJ1	12	-1	-1	20
10	9.693585754306376E-5	TGTGCTGCGTGGGATTTTTCTGGTTGGTTCAAGATATTT	CAAWDFSGWFKIF	TRGV10	.	TRGJP1	15	-1	-1	19
10	9.693585754306376E-5	TGTGCTGCGTGGGATTATAATTATTATAAGAAACTCTTT	CAAWDYNYYKKLF	TRGV10	.	TRGJ1	16	-1	-1	18
10	9.693585754306376E-5	TGTGCCACCTGGCCCGGGAAGGGGAATAAGAAACTCTTT	CATWPGKGNKKLF	TRGV3	.	TRGJ2	11	-1	-1	25
10	9.693585754306376E-5	TGTGCCACCTGGGGCACCGATTATTATAAGAAACTCTTT	CATWGTDYYKKLF	TRGV5P	.	TRGJ1	15	-1	-1	19
10	9.693585754306376E-5	TGTGCCACCTGGGATCCAATTTATTATAAGAAACTCTTT	CATWDPIYYKKLF	TRGV8	.	TRGJ1	14	-1	-1	20
10	9.693585754306376E-5	TGTGCCACCTGGGATACCCCTCTGGGAAAGAAACTCTTT	CATWDTPLGKKLF	TRGV8	.	TRGJ1	15	-1	-1	27
10	9.693585754306376E-5	TGTGCCACCTGGGACCCTCACCGATATTGGAAACTCTTT	CATWDPHRYWKLF	TRGV2	.	TRGJ1	14	-1	-1	29
10	9.693585754306376E-5	TGTGCCACCTGGGACGTACTTTATTATAAGAAACTCTTT	CATWDVLYYKKLF	TRGV3	.	TRGJ1	14	-1	-1	20
10	9.693585754306376E-5	TGTGCCACCTGGGACGGTCCTATGAATAAGAAACTCTTT	CATWDGPMNKKLF	TRGV2	.	TRGJ1	19	-1	-1	25
10	9.693585754306376E-5	TGTGCCACCTGGGACGGCAGTCCTAGGATCAAGACGTTT	CATWDGSPRIKTF	TRGV2	.	TRGJP2	16	-1	-1	25
10	9.693585754306376E-5	TGTGCCACCTGGGACGGCAGTGATTGGATCAAGACGTTT	CATWDGSDWIKTF	TRGV7	.	TRGJP2	17	-1	-1	18
10	9.693585754306376E-5	TGTGCCACCTGGGACGGGTCGGGTTATAAGAAACTCTTT	CATWDGSGYKKLF	TRGV2	.	TRGJ1	17	-1	-1	23
10	9.693585754306376E-5	TGTGCCACCTGGGACGGGTGGGGGGCTAAGAAACTCTTT	CATWDGWGAKKLF	TRGV2	.	TRGJ1	17	-1	-1	26
10	9.693585754306376E-5	TGTGCCACCTGGGACGGGCCCTCGTCGGGGAAACTCTTT	CATWDGPSSGKLF	TRGV2	.	TRGJ1	20	-1	-1	29
10	9.693585754306376E-5	TGTGCCACCTGGGACGGGCCAGGGCATAAGAAACTCTTT	CATWDGPGHKKLF	TRGV2	.	TRGJ1	19	-1	-1	25
10	9.693585754306376E-5	TGTGCCACCTGGGACGGGCGAGAGTATAAGAAACTCTTT	CATWDGREYKKLF	TRGV2	.	TRGJ1	18	-1	-1	24
10	9.693585754306376E-5	TGTGCCACCTGGGACGGGCAGGGTTATAAGAAACTCTTT	CATWDGQGYKKLF	TRGV2	.	TRGJ1	18	-1	-1	23
10	9.693585754306376E-5	TGTGCCACCTGGGACGGGGATTATTATAAGAAACTCTTT	CATWDGDYYKKLF	TRGV2	.	TRGJ1	17	-1	-1	19
10	9.693585754306376E-5	TGTGCCACCTGGGACGGGACTTATTATAAGAAACTCTTT	CATWDGTYYKKLF	TRGV2	.	TRGJ1	17	-1	-1	17
10	9.693585754306376E-5	TGTGCCACCTGGGACGACAGGGATTATAAGAAACTCTTT	CATWDDRDYKKLF	TRGV7	.	TRGJ1	14	-1	-1	22
10	9.693585754306376E-5	TGTGCCACCTGGGACAGTCCTTTCTATAAGAAACTCTTT	CATWDSPFYKKLF	TRGV7	.	TRGJ1	23	-1	-1	24
10	9.693585754306376E-5	TGTGCCACCTGGGACAGCCCAAGGTATAAGAAACTCTTT	CATWDSPRYKKLF	TRGV7	.	TRGJ1	19	-1	-1	24
10	9.693585754306376E-5	TGTGCCACCTGGGACAGGCCTGGGTATAAGAAACTCTTT	CATWDRPGYKKLF	TRGV7	.	TRGJ1	21	-1	-1	24
10	9.693585754306376E-5	TGTGCCACCTGGGACAGGCAGTATTATAAGAAACTCTTT	CATWDRQYYKKLF	TRGV3	.	TRGJ1	18	-1	-1	21
10	9.693585754306376E-5	TGTGCCACCTGGGACAGGGTCAAAAATAAGAAACTCTTT	CATWDRVKNKKLF	TRGV3	.	TRGJ1	17	-1	-1	25
10	9.693585754306376E-5	TGTGCTGCGTGGGATGTATATTATAAGAAACTCTTT	CAAWDVYYKKLF	TRGV10	.	TRGJ1	14	-1	-1	18
10	9.693585754306376E-5	TGTGCTGATTATAGTAGTGATTGGATCAAGACGTTT	CADYSSDWIKTF	TRGV10	.	TRGJP2	6	-1	-1	9
10	9.693585754306376E-5	TGTGCCACCTGGGTATCGTATTATAAGAAACTCTTT	CATWVSYYKKLF	TRGV8	.	TRGJ1	12	-1	-1	18
10	9.693585754306376E-5	TGTGCCACCTGGGCATTTTGGAAAATCAAGGTATTT	CATWAFWKIKVF	TRGV3	.	TRGJP	12	-1	-1	21
10	9.693585754306376E-5	TGTGCCACCTGGGGGAGTGATTGGATCAAGACGTTT	CATWGSDWIKTF	TRGV8	.	TRGJP2	12	-1	-1	15
10	9.693585754306376E-5	TGTGCCACCTGGGATTACCTTTCGGAGAAACTCTTT	CATWDYLSEKLF	TRGV2	.	TRGJ1	13	-1	-1	25
10	9.693585754306376E-5	TGTGCCACCTGGGATATGGGTTGGATCAAGACGTTT	CATWDMGWIKTF	TRGV8	.	TRGJP2	15	-1	-1	20
10	9.693585754306376E-5	TGTGCCACCTGGGACCCATCCCCGGAGAAACTCTTT	CATWDPSPEKLF	TRGV7	.	TRGJ1	14	-1	-1	25
10	9.693585754306376E-5	TGTGCCACCTGGGACCCATATTATAAGAAACTCTTT	CATWDPYYKKLF	TRGV2	.	TRGJ1	14	-1	-1	18
10	9.693585754306376E-5	TGTGCCACCTGGGACGTCCTCGCCCTGAAACTCTTT	CATWDVLALKLF	TRGV2	.	TRGJ1	15	-1	-1	26
10	9.693585754306376E-5	TGTGCCACCTGGGACGTGGGGAATAAGAAACTCTTT	CATWDVGNKKLF	TRGV2	.	TRGJ1	15	-1	-1	22
10	9.693585754306376E-5	TGTGCCACCTGGGACGCTTGGTATAAGAAACTCTTT	CATWDAWYKKLF	TRGV2	.	TRGJ1	15	-1	-1	21
10	9.693585754306376E-5	TGTGCCACCTGGGACGGTCATTATAAGAAACTCTTT	CATWDGHYKKLF	TRGV2	.	TRGJ1	16	-1	-1	19
10	9.693585754306376E-5	TGTGCCACCTGGGACGGGCTTTTCCGGAAACTCTTT	CATWDGLFRKLF	TRGV2	.	TRGJ1	18	-1	-1	26
10	9.693585754306376E-5	TGTGCCACCTGGGACGGGCTTTGGTTCAAGATATTT	CATWDGLWFKIF	TRGV2	.	TRGJP1	18	-1	-1	20
10	9.693585754306376E-5	TGTGCCACCTGGGACGGGCCCGATAAGAAACTCTTT	CATWDGPDKKLF	TRGV2	.	TRGJ1	21	-1	-1	22
10	9.693585754306376E-5	TGTGCCACCTGGGACGGGCGTGGAGGGAAACTCTTT	CATWDGRGGKLF	TRGV2	.	TRGJ1	18	-1	-1	26
10	9.693585754306376E-5	TGTGCCACCTGGGACGGGCGGTATAAGAAACTCTTT	CATWDGRYKKLF	TRGV2	.	TRGJ1	18	-1	-1	21
10	9.693585754306376E-5	TGTGCCACCTGGGACGGGCGAGGGAAGAAACTCTTT	CATWDGRGKKLF	TRGV2	.	TRGJ1	18	-1	-1	24
10	9.693585754306376E-5	TGTGCCACCTGGGACGGGGATTATAAGAAACTCTTT	CATWDGDYKKLF	TRGV2	.	TRGJ1	17	-1	-1	19
10	9.693585754306376E-5	TGTGCCACCTGGGACGACCCGGATAAGAAACTCTTT	CATWDDPDKKLF	TRGV2	.	TRGJ1	15	-1	-1	22
10	9.693585754306376E-5	TGTGCCACCTGGGACGAATCGGGTAAGAAACTCTTT	CATWDESGKKLF	TRGV2	.	TRGJ1	15	-1	-1	23
10	9.693585754306376E-5	TGTGCCACCTGGGACAGCCTCTATAAGAAACTCTTT	CATWDSLYKKLF	TRGV3	.	TRGJ2	19	-1	-1	21
10	9.693585754306376E-5	TGTGCCACCTGGGACAGGCCTTGGGGGAAACTCTTT	CATWDRPWGKLF	TRGV7	.	TRGJ2	20	-1	-1	26
10	9.693585754306376E-5	TGTGCCACCTGGGACAGGCGTTTGAAGAAACTCTTT	CATWDRRLKKLF	TRGV3	.	TRGJ1	18	-1	-1	24
10	9.693585754306376E-5	TGTGCCACCTGGGACAGGCAATATAAGAAACTCTTT	CATWDRQYKKLF	TRGV3	.	TRGJ1	18	-1	-1	21
10	9.693585754306376E-5	TGTGCCACCTGGGACAGGCAAGTCGGGAAACTCTTT	CATWDRQVGKLF	TRGV3	.	TRGJ1	18	-1	-1	26
10	9.693585754306376E-5	TGTGCCACCTGGGACAAATGGGATACGAAACTCTTT	CATWDKWDTKLF	TRGV3	.	TRGJ1	15	-1	-1	22
10	9.693585754306376E-5	TGTGCCTTGAGGGGGGGGTATAAGAAACTCTTT	CALRGGYKKLF	TRGV9	.	TRGJ1	15	-1	-1	18
10	9.693585754306376E-5	TGTGCCGCTACCAGTTATTATAAGAAACTCTTT	CAATSYYKKLF	TRGV7	.	TRGJ1	5	-1	-1	14
10	9.693585754306376E-5	TGTGCCACTCCGGCCGGGGATAGGAAACTCTTT	CATPAGDRKLF	TRGV8	.	TRGJ1	7	-1	-1	19
10	9.693585754306376E-5	TGTGCCACCTTCTCTTATTATAAGAAACTCTTT	CATFSYYKKLF	TRGV3	.	TRGJ1	9	-1	-1	14
10	9.693585754306376E-5	TGTGCCACCTGCGATTATTATAAGAAACTCTTT	CATCDYYKKLF	TRGV2	.	TRGJ1	13	-1	-1	13
10	9.693585754306376E-5	TGTGCCACCTGGGTCAGGGATAAGAAACTCTTT	CATWVRDKKLF	TRGV8	.	TRGJ1	12	-1	-1	19
10	9.693585754306376E-5	TGTGCCACCTGGGCCGGTTATAAGAAACTCTTT	CATWAGYKKLF	TRGV8	.	TRGJ1	12	-1	-1	17
10	9.693585754306376E-5	TGTGCCACCTGGGCGGGTTATAAGAAACTCTTT	CATWAGYKKLF	TRGV8	.	TRGJ1	12	-1	-1	17
10	9.693585754306376E-5	TGTGCCACCTGGGGTTATTATAAGAAACTCTTT	CATWGYYKKLF	TRGV2	.	TRGJ1	12	-1	-1	14
10	9.693585754306376E-5	TGTGCCACCTGGGATATCGAGAAGAAACTCTTT	CATWDIEKKLF	TRGV8	.	TRGJ1	15	-1	-1	21
10	9.693585754306376E-5	TGTGCCACCTGGGATAGCCCCGGTAAACTCTTT	CATWDSPGKLF	TRGV8	.	TRGJ1	19	-1	-1	24
10	9.693585754306376E-5	TGTGCCACCTGGGATAGGCGGAGGAAACTCTTT	CATWDRRRKLF	TRGV8	.	TRGJ1	18	-1	-1	23
10	9.693585754306376E-5	TGTGCCACCTGGGATAAGTATAAGAAACTCTTT	CATWDKYKKLF	TRGV8	.	TRGJ1	15	-1	-1	18
10	9.693585754306376E-5	TGTGCCACCTGGGACTATTATAAGAAACTCTTT	CATWDYYKKLF	TRGV8	.	TRGJ1	13	-1	-1	15
10	9.693585754306376E-5	TGTGCCACCTGGGACCGATATAAGAAACTCTTT	CATWDRYKKLF	TRGV2	.	TRGJ1	14	-1	-1	18
10	9.693585754306376E-5	TGTGCCACCTGGGACGCCCATAAGAAACTCTTT	CATWDAHKKLF	TRGV2	.	TRGJ1	15	-1	-1	19
10	9.693585754306376E-5	TGTGCCACCTGGGACGGCTATAAGAAACTCTTT	CATWDGYKKLF	TRGV2	.	TRGJ1	16	-1	-1	18
10	9.693585754306376E-5	TGTGCCACCTGGGACGGGTGGGAGAAACTCTTT	CATWDGWEKLF	TRGV2	.	TRGJ1	17	-1	-1	22
10	9.693585754306376E-5	TGTGCCACCTGGGACGGGCTTCAGAAACTCTTT	CATWDGLQKLF	TRGV2	.	TRGJ1	18	-1	-1	22
10	9.693585754306376E-5	TGTGCCACCTGGGACGGGCACAAGAAACTCTTT	CATWDGHKKLF	TRGV2	.	TRGJ1	18	-1	-1	21
10	9.693585754306376E-5	TGTGCCACCTGGGACAGCGGGGGGAAACTCTTT	CATWDSGGKLF	TRGV3	.	TRGJ1	16	-1	-1	23
10	9.693585754306376E-5	TGTGCCACCTGGGACAGGCTCGGGAAACTCTTT	CATWDRLGKLF	TRGV7	.	TRGJ1	18	-1	-1	23
10	9.693585754306376E-5	TGTGCCACCTGGGACAGGCCAAAGAAACTCTTT	CATWDRPKKLF	TRGV7	.	TRGJ1	19	-1	-1	21
10	9.693585754306376E-5	TGTGCCACCTGGGACAGGCGTAAGAAACTCTTT	CATWDRRKKLF	TRGV3	.	TRGJ1	18	-1	-1	20
10	9.693585754306376E-5	TGTGCCACCTGGGACAGGCGGAAGAAACTCTTT	CATWDRRKKLF	TRGV3	.	TRGJ1	18	-1	-1	21
10	9.693585754306376E-5	TGTGCCACCTGGGAGAGGTATAAGAAACTCTTT	CATWERYKKLF	TRGV2	.	TRGJ1	13	-1	-1	18
10	9.693585754306376E-5	TGTGCCACCTGGCGGTATAAGAAACTCTTT	CATWRYKKLF	TRGV8	.	TRGJ1	11	-1	-1	15
10	9.693585754306376E-5	TGTGCCACCTGGGTTTATAAGAAACTCTTT	CATWVYKKLF	TRGV8	.	TRGJ1	12	-1	-1	14
10	9.693585754306376E-5	TGTGCCACCTGGGATAGAGTCGGACTCTTT	CATWDRVGLF	TRGV8	.	TRGJ1	16	-1	-1	23
10	9.693585754306376E-5	TGTGCCACCTGGGACAGGTCAAGGCTCTTT	CATWDRSRLF	TRGV3	.	TRGJ1	17	-1	-1	24
10	9.693585754306376E-5	TGTGCCACCTGGGACAGATTCAAACTCTTT	CATWDRFKLF	TRGV2	.	TRGJ1	14	-1	-1	21
10	9.693585754306376E-5	TGTGCCACCTGGGAAACCAAGAAACTCTTT	CATWETKKLF	TRGV8	.	TRGJ1	13	-1	-1	18
10	9.693585754306376E-5	TGTGCCACCGGAGGTTATAAGAAACTCTTT	CATGGYKKLF	TRGV2	.	TRGJ1	8	-1	-1	14
10	9.693585754306376E-5	TGTGCCTTGTGGGAGGTGCCCCCCCGT	CALWEVPPR	TRGV9	.	TRGJ1	24	-1	-1	26
10	9.693585754306376E-5	TGTGCCACCTGGCCGAAGAAACTCTTT	CATWPKKLF	TRGV2	.	TRGJ1	11	-1	-1	15
10	9.693585754306376E-5	TGTGCCACCTGGGTGGGGAAACTCTTT	CATWVGKLF	TRGV7	.	TRGJ1	12	-1	-1	17
10	9.693585754306376E-5	TGTGCCACCTGGGATCAGAAACTCTTT	CATWDQKLF	TRGV8	.	TRGJ1	14	-1	-1	13
10	9.693585754306376E-5	TGTGCCACCTGGGACCCCCCTCTCTTT	CATWDPPLF	TRGV3	.	TRGJ1	14	-1	-1	21
10	9.693585754306376E-5	TGTGCCACCTGGGACGTAGAACTCTTT	CATWDVELF	TRGV2	.	TRGJ1	15	-1	-1	19
10	9.693585754306376E-5	TGTGGTAGTGATTGGATCAAGACGTTT	CGSDWIKTF	TRGV8	.	TRGJP2	3	-1	-1	4
10	9.693585754306376E-5	TGTGCCTCTCCGAGGAAACTCTTT	CASPRKLF	TRGV8	.	TRGJ1	5	-1	-1	14
10	9.693585754306376E-5	TGTGCCACCGAGAAGAAACTCTTT	CATEKKLF	TRGV8	.	TRGJ1	8	-1	-1	12
9	8.724227178875738E-5	TGTGCTGCGTGGGATTATGGATCGGGGGTGGCCCTTATTTATTATAAGAAACTCTTT	CAAWDYGSGVALIYYKKLF	TRGV10	.	TRGJ2	16	-1	-1	38
9	8.724227178875738E-5	TGTGCCACCTGGGACGGGCTGATCTTCGGCTATACCACTGGTTGGTTCAAGATATTT	CATWDGLIFGYTTGWFKIF	TRGV2	.	TRGJP1	18	-1	-1	30
9	8.724227178875738E-5	TGTGCCACCTGGGACGGGCCTCCGCATTTTTATAGTAGTGATTGGATCAAGACGTTT	CATWDGPPHFYSSDWIKTF	TRGV2	.	TRGJP2	19	-1	-1	30
9	8.724227178875738E-5	TGTGCCTGCTGGATTAGGCACGTCCCTTATAGTAGTGATTGGATCAAGACGTTT	CACWIRHVPYSSDWIKTF	TRGV11	.	TRGJP2	29	-1	-1	27
9	8.724227178875738E-5	TGTGCCACCTGGGACGGGCACGATAATAGGGGTAGTGATTGGATCAAGACGTTT	CATWDGHDNRGSDWIKTF	TRGV2	.	TRGJP2	21	-1	-1	31
9	8.724227178875738E-5	TGTGCCACCTGGTCTAATTCGTCCCGTTGTAGTGATTGGATCAAGACGTTT	CATWSNSSRCSDWIKTF	TRGV2	.	TRGJP2	11	-1	-1	28
9	8.724227178875738E-5	TGTGCCACCTGGGACGGGCCTAGGAGTAGTAGTGATTGGATCAAGACGTTT	CATWDGPRSSSDWIKTF	TRGV2	.	TRGJP2	19	-1	-1	26
9	8.724227178875738E-5	TGTGCCACCTGGGACGGGCCCCGGGGGGGTAGTGATTGGATCAAGACGTTT	CATWDGPRGGSDWIKTF	TRGV2	.	TRGJP2	20	-1	-1	28
9	8.724227178875738E-5	TGTGCCACCTGGGACGGGCCCACATCTTTTGATTATTATAAGAAACTCTTT	CATWDGPTSFDYYKKLF	TRGV2	.	TRGJ1	20	-1	-1	31
9	8.724227178875738E-5	TGTGCCACCTGGGACAGCCTGGGATATAGTAGTGATTGGATCAAGACGTTT	CATWDSLGYSSDWIKTF	TRGV3	.	TRGJP2	20	-1	-1	23
9	8.724227178875738E-5	TGTGCCACCTGTCGAGGGTGGTATAGTAGTGATTGGATCAAGACGTTT	CATCRGWYSSDWIKTF	TRGV8	.	TRGJP2	10	-1	-1	21
9	8.724227178875738E-5	TGTGCCACCTGGCTAGATGTAGATAGTAGTGATTGGATCAAGACGTTT	CATWLDVDSSDWIKTF	TRGV8	.	TRGJP2	11	-1	-1	19
9	8.724227178875738E-5	TGTGCCACCTGGGACCCGGGGGAGTTGGGCAAAAAAATCAAGGTATTT	CATWDPGELGKKIKVF	TRGV2	.	TRGJP	14	-1	-1	21
9	8.724227178875738E-5	TGTGCCACCTGGGACGGCCGTGGTACCACTGGTTGGTTCAAGATATTT	CATWDGRGTTGWFKIF	TRGV2	.	TRGJP1	16	-1	-1	23
9	8.724227178875738E-5	TGTGCCACCTGGGACGGGCTAATTACCACTGGTTGGTTCAAGATATTT	CATWDGLITTGWFKIF	TRGV2	.	TRGJP1	18	-1	-1	23
9	8.724227178875738E-5	TGTGCCACCTGGGACGGGCCTCGGAGTAGTGATTGGATCAAGACGTTT	CATWDGPRSSDWIKTF	TRGV2	.	TRGJP2	19	-1	-1	24
9	8.724227178875738E-5	TGTGCCACCTGGGACGGGCCTGATACCACTGGTTGGTTCAAGATATTT	CATWDGPDTTGWFKIF	TRGV2	.	TRGJP1	19	-1	-1	22
9	8.724227178875738E-5	TGTGCCACCTGGGACGGGCCCTGGGGAGCCTATTATAAGAAACTCTTT	CATWDGPWGAYYKKLF	TRGV2	.	TRGJ1	20	-1	-1	30
9	8.724227178875738E-5	TGTGCCACCTGGGACGGGCCCCCAAGTAGTGATTGGATCAAGACGTTT	CATWDGPPSSDWIKTF	TRGV2	.	TRGJP2	20	-1	-1	24
9	8.724227178875738E-5	TGTGCCACCTGGGACGGGCGTGCAAATTGTCGGTATAAGAAACTCTTT	CATWDGRANCRYKKLF	TRGV2	.	TRGJ1	18	-1	-1	33
9	8.724227178875738E-5	TGTGCCACCTGGGACAGCCGGGAGTTGGGCAAAAAAATCAAGGTATTT	CATWDSRELGKKIKVF	TRGV3	.	TRGJP	16	-1	-1	21
9	8.724227178875738E-5	TGTGCCACCTGGGACAGGCCTTTTTTGAGTGATTGGATCAAGACGTTT	CATWDRPFLSDWIKTF	TRGV7	.	TRGJP2	20	-1	-1	27
9	8.724227178875738E-5	TGTGCCACCTGGGACAGGCCGGGCCTAAATTATTATAAGAAACTCTTT	CATWDRPGLNYYKKLF	TRGV3	.	TRGJ1	19	-1	-1	27
9	8.724227178875738E-5	TGTGCCACCTGGGACAGGCAGGAGTTGGGCAAAAAAATCAAGGTATTT	CATWDRQELGKKIKVF	TRGV7	.	TRGJP	18	-1	-1	16
9	8.724227178875738E-5	TGTGCCACCGGTCGCCCGAACAATACCACTGGTTGGTTCAAGATATTT	CATGRPNNTTGWFKIF	TRGV2	.	TRGJP1	8	-1	-1	22
9	8.724227178875738E-5	TGTGCTGCGTGGGATTCCGGGCCTATTTATTATAAGAAACTCTTT	CAAWDSGPIYYKKLF	TRGV10	.	TRGJ1	18	-1	-1	26
9	8.724227178875738E-5	TGTGCTGCGTGGGATTATGGCCCGAATTATTATAAGAAACTCTTT	CAAWDYGPNYYKKLF	TRGV10	.	TRGJ1	16	-1	-1	22
9	8.724227178875738E-5	TGTGCCACCTGGGATAGGCCCCTACTTTATTATAAGAAACTCTTT	CATWDRPLLYYKKLF	TRGV8	.	TRGJ1	19	-1	-1	26
9	8.724227178875738E-5	TGTGCCACCTGGGACGGTACCCTCACTGGTTGGTTCAAGATATTT	CATWDGTLTGWFKIF	TRGV2	.	TRGJP1	16	-1	-1	23
9	8.724227178875738E-5	TGTGCCACCTGGGACGGCCCCAAAGATTATTATAAGAAACTCTTT	CATWDGPKDYYKKLF	TRGV2	.	TRGJ1	20	-1	-1	25
9	8.724227178875738E-5	TGTGCCACCTGGGACGGCCGTAGTAGTGATTGGATCAAGACGTTT	CATWDGRSSDWIKTF	TRGV2	.	TRGJP2	16	-1	-1	20
9	8.724227178875738E-5	TGTGCCACCTGGGACGGGCTTCTTTGGGCCTATAAGAAACTCTTT	CATWDGLLWAYKKLF	TRGV2	.	TRGJ1	18	-1	-1	30
9	8.724227178875738E-5	TGTGCCACCTGGGACGGGCCCCGTAATGATTGGATCAAGACGTTT	CATWDGPRNDWIKTF	TRGV2	.	TRGJP2	20	-1	-1	22
9	8.724227178875738E-5	TGTGCCACCTGGGACGGGCCCAGCCTTTATTATAAGAAACTCTTT	CATWDGPSLYYKKLF	TRGV2	.	TRGJ1	20	-1	-1	26
9	8.724227178875738E-5	TGTGCCACCTGGGACGGGCCGCAATGTTATTATAAGAAACTCTTT	CATWDGPQCYYKKLF	TRGV2	.	TRGJ1	19	-1	-1	26
9	8.724227178875738E-5	TGTGCCACCTGGGACGGGCGAGATTGGGGTTGGATCAAGACGTTT	CATWDGRDWGWIKTF	TRGV2	.	TRGJP2	18	-1	-1	29
9	8.724227178875738E-5	TGTGCCACCTGGGACGGGGCTGGGAGTGATTGGATCAAGACGTTT	CATWDGAGSDWIKTF	TRGV2	.	TRGJP2	17	-1	-1	24
9	8.724227178875738E-5	TGTGCCACCTGGGACGGGGGCTCCCTTTTATATAAGAAACTCTTT	CATWDGGSLLYKKLF	TRGV2	.	TRGJ1	17	-1	-1	27
9	8.724227178875738E-5	TGTGCCACCTGGGACGGGGATCATCGTGATTGGATCAAGACGTTT	CATWDGDHRDWIKTF	TRGV2	.	TRGJP2	17	-1	-1	25
9	8.724227178875738E-5	TGTGCCACCTGGGACGGGAATAGTAGTGATTGGATCAAGACGTTT	CATWDGNSSDWIKTF	TRGV2	.	TRGJP2	17	-1	-1	19
9	8.724227178875738E-5	TGTGCCACCTGGGACGAAAGGAGTAGTGATTGGATCAAGACGTTT	CATWDERSSDWIKTF	TRGV2	.	TRGJP2	15	-1	-1	21
9	8.724227178875738E-5	TGTGCCACCTGGGACAGGCTCGGTAGTGATTGGATCAAGACGTTT	CATWDRLGSDWIKTF	TRGV7	.	TRGJP2	18	-1	-1	22
9	8.724227178875738E-5	TGTGCCACCTGGGACAGGCCTGGGTTTTATTATAAGAAACTCTTT	CATWDRPGFYYKKLF	TRGV3	.	TRGJ1	21	-1	-1	26
9	8.724227178875738E-5	TGTGCCACCTGGGACAGGCCCCCGGGGTGGGATAAGAAACTCTTT	CATWDRPPGWDKKLF	TRGV3	.	TRGJ1	19	-1	-1	31
9	8.724227178875738E-5	TGTGCCACCTGGGACAGGGACCCGAATTATTATAAGAAACTCTTT	CATWDRDPNYYKKLF	TRGV7	.	TRGJ1	17	-1	-1	22
9	8.724227178875738E-5	TGTGCCACCAAGAGGGGGTCGAGTAGTGATTGGATCAAGACGTTT	CATKRGSSSDWIKTF	TRGV3	.	TRGJP2	8	-1	-1	21
9	8.724227178875738E-5	TGTGCCACCTGTGAGCGAAGTAGTGATTGGATCAAGACGTTT	CATCERSSDWIKTF	TRGV2	.	TRGJP2	13	-1	-1	18
9	8.724227178875738E-5	TGTGCCACCTGGGTTGCGAGTAGTGATTGGATCAAGACGTTT	CATWVASSDWIKTF	TRGV8	.	TRGJP2	12	-1	-1	18
9	8.724227178875738E-5	TGTGCCACCTGGGTCGATTCGAATTATTATAAGAAACTCTTT	CATWVDSNYYKKLF	TRGV8	.	TRGJ1	12	-1	-1	16
9	8.724227178875738E-5	TGTGCCACCTGGGTCAATAGTAGTGATTGGATCAAGACGTTT	CATWVNSSDWIKTF	TRGV8	.	TRGJP2	12	-1	-1	16
9	8.724227178875738E-5	TGTGCCACCTGGGCCCAGGTCGGCTATTATAAGAAACTCTTT	CATWAQVGYYKKLF	TRGV7	.	TRGJ1	12	-1	-1	24
9	8.724227178875738E-5	TGTGCCACCTGGGGGATCTACCTTTATTATAAGAAACTCTTT	CATWGIYLYYKKLF	TRGV8	.	TRGJ1	12	-1	-1	23
9	8.724227178875738E-5	TGTGCCACCTGGGGGAGGGGCACTGGTTGGTTCAAGATATTT	CATWGRGTGWFKIF	TRGV8	.	TRGJP1	12	-1	-1	20
9	8.724227178875738E-5	TGTGCCACCTGGGATTTGAGTGGTGATTGGATCAAGACGTTT	CATWDLSGDWIKTF	TRGV8	.	TRGJP2	14	-1	-1	18
9	8.724227178875738E-5	TGTGCCACCTGGGATTGGGACCTTTATTATAAGAAACTCTTT	CATWDWDLYYKKLF	TRGV8	.	TRGJ1	17	-1	-1	23
9	8.724227178875738E-5	TGTGCCACCTGGGATTATGGTAGTGATTGGATCAAGACGTTT	CATWDYGSDWIKTF	TRGV8	.	TRGJP2	14	-1	-1	15
9	8.724227178875738E-5	TGTGCCACCTGGGATCAGGGTAGTGATTGGATCAAGACGTTT	CATWDQGSDWIKTF	TRGV8	.	TRGJP2	18	-1	-1	19
9	8.724227178875738E-5	TGTGCCACCTGGGATAGGCAGAACTATTATAAGAAACTCTTT	CATWDRQNYYKKLF	TRGV8	.	TRGJ1	18	-1	-1	20
9	8.724227178875738E-5	TGTGCCACCTGGGATAGGGGGTCCTATTATAAGAAACTCTTT	CATWDRGSYYKKLF	TRGV8	.	TRGJ1	17	-1	-1	24
9	8.724227178875738E-5	TGTGCCACCTGGGATAATCGGGGTGATTGGATCAAGACGTTT	CATWDNRGDWIKTF	TRGV3	.	TRGJP2	13	-1	-1	22
9	8.724227178875738E-5	TGTGCCACCTGGGACCTTCAGAATTATTATAAGAAACTCTTT	CATWDLQNYYKKLF	TRGV2	.	TRGJ1	14	-1	-1	16
9	8.724227178875738E-5	TGTGCCACCTGGGACGCTCAGAGCCTCGATAAGAAACTCTTT	CATWDAQSLDKKLF	TRGV2	.	TRGJ1	15	-1	-1	28
9	8.724227178875738E-5	TGTGCCACCTGGGACGGTTTCGTTTATTATAAGAAACTCTTT	CATWDGFVYYKKLF	TRGV2	.	TRGJ1	16	-1	-1	23
9	8.724227178875738E-5	TGTGCCACCTGGGACGGCACTCGTTATTATAAGAAACTCTTT	CATWDGTRYYKKLF	TRGV2	.	TRGJ1	16	-1	-1	23
9	8.724227178875738E-5	TGTGCCACCTGGGACGGCAGAGGAGGATATAAGAAACTCTTT	CATWDGRGGYKKLF	TRGV2	.	TRGJ1	16	-1	-1	27
9	8.724227178875738E-5	TGTGCCACCTGGGACGGGCTTGGCGTCGATAAGAAACTCTTT	CATWDGLGVDKKLF	TRGV2	.	TRGJ1	18	-1	-1	28
9	8.724227178875738E-5	TGTGCCACCTGGGACGGGCCTCGTGATTGGATCAAGACGTTT	CATWDGPRDWIKTF	TRGV2	.	TRGJP2	23	-1	-1	22
9	8.724227178875738E-5	TGTGCCACCTGGGACGGGCCGTTCGGTTATAAGAAACTCTTT	CATWDGPFGYKKLF	TRGV2	.	TRGJ1	19	-1	-1	26
9	8.724227178875738E-5	TGTGCCACCTGGGACGGGCCGGATTATTATAAGAAACTCTTT	CATWDGPDYYKKLF	TRGV2	.	TRGJ1	19	-1	-1	19
9	8.724227178875738E-5	TGTGCCACCTGGGACGGGCGAGGGGGTTGGTTCAAGATATTT	CATWDGRGGWFKIF	TRGV2	.	TRGJP1	18	-1	-1	24
9	8.724227178875738E-5	TGTGCCACCTGGGACGGGCAAGTGGATTATAAGAAACTCTTT	CATWDGQVDYKKLF	TRGV2	.	TRGJ1	18	-1	-1	25
9	8.724227178875738E-5	TGTGCCACCTGGGACGGGGACTTTTCGGGTAAGAAACTCTTT	CATWDGDFSGKKLF	TRGV2	.	TRGJ1	17	-1	-1	29
9	8.724227178875738E-5	TGTGCCACCTGGGACATAGCGAATTATTATAAGAAACTCTTT	CATWDIANYYKKLF	TRGV3	.	TRGJ1	15	-1	-1	19
9	8.724227178875738E-5	TGTGCCACCTGGGACACGCACCATTATTATAAGAAACTCTTT	CATWDTHHYYKKLF	TRGV3	.	TRGJ1	18	-1	-1	22
9	8.724227178875738E-5	TGTGCCACCTGGGACAGGCTCTGGGATTATAAGAAACTCTTT	CATWDRLWDYKKLF	TRGV3	.	TRGJ1	22	-1	-1	25
9	8.724227178875738E-5	TGTGCCACCTGGGACAGGCCACCTTATTATAAGAAACTCTTT	CATWDRPPYYKKLF	TRGV3	.	TRGJ1	19	-1	-1	23
9	8.724227178875738E-5	TGTGCCACCTGGGACAAGCCCGATTATTATAAGAAACTCTTT	CATWDKPDYYKKLF	TRGV3	.	TRGJ1	19	-1	-1	22
9	8.724227178875738E-5	TGTGCCACCTGGGACAAGCAGGCTTATTATAAGAAACTCTTT	CATWDKQAYYKKLF	TRGV3	.	TRGJ1	18	-1	-1	23
9	8.724227178875738E-5	TGTGCCACCCCAATCTATACCACTGGTTGGTTCAAGATATTT	CATPIYTTGWFKIF	TRGV3	.	TRGJP1	8	-1	-1	15
9	8.724227178875738E-5	TGTGCTGCGTGGGACCCCGAGCTCCGGGAGAGACTCTTT	CAAWDPELRERLF	TRGV10	.	TRGJ1	13	-1	-1	28
9	8.724227178875738E-5	TGTGCCACTATGTTAGGAGGGCATTATAAGAAACTCTTT	CATMLGGHYKKLF	TRGV7	.	TRGJ1	7	-1	-1	22
9	8.724227178875738E-5	TGTGCCACCTGGTTGGTTAGTGATTGGATCAAGACGTTT	CATWLVSDWIKTF	TRGV8	.	TRGJP2	11	-1	-1	17
9	8.724227178875738E-5	TGTGCCACCTGGGCCCCGCGTTATTATAAGAAACTCTTT	CATWAPRYYKKLF	TRGV3	.	TRGJ1	12	-1	-1	20
9	8.724227178875738E-5	TGTGCCACCTGGGATGTCGGTTTGGATAAGAAACTCTTT	CATWDVGLDKKLF	TRGV8	.	TRGJ1	14	-1	-1	25
9	8.724227178875738E-5	TGTGCCACCTGGGATGGTAGTGATTGGATCAAGACGTTT	CATWDGSDWIKTF	TRGV8	.	TRGJP2	14	-1	-1	13
9	8.724227178875738E-5	TGTGCCACCTGGGATAGGTACCATTATAAGAAACTCTTT	CATWDRYHYKKLF	TRGV8	.	TRGJ1	17	-1	-1	22
9	8.724227178875738E-5	TGTGCCACCTGGGACCTGGGGGCTTATAAGAAACTCTTT	CATWDLGAYKKLF	TRGV2	.	TRGJ1	14	-1	-1	23
9	8.724227178875738E-5	TGTGCCACCTGGGACCCTCGTGAATATAAGAAACTCTTT	CATWDPREYKKLF	TRGV3	.	TRGJ1	14	-1	-1	24
9	8.724227178875738E-5	TGTGCCACCTGGGACCGGTTAGAATGGGAGAAACTCTTT	CATWDRLEWEKLF	TRGV2	.	TRGJ2	17	-1	-1	28
9	8.724227178875738E-5	TGTGCCACCTGGGACGTGTCTGGTTGGTTCAAGATATTT	CATWDVSGWFKIF	TRGV3	.	TRGJP1	14	-1	-1	19
9	8.724227178875738E-5	TGTGCCACCTGGGACGCGGTCTATTATAAGAAACTCTTT	CATWDAVYYKKLF	TRGV2	.	TRGJ1	15	-1	-1	21
9	8.724227178875738E-5	TGTGCCACCTGGGACGGCTGGAATTATAAGAAACTCTTT	CATWDGWNYKKLF	TRGV3	.	TRGJ1	17	-1	-1	22
9	8.724227178875738E-5	TGTGCCACCTGGGACGGGCTTCCCTATAAGAAACTCTTT	CATWDGLPYKKLF	TRGV2	.	TRGJ1	18	-1	-1	24
9	8.724227178875738E-5	TGTGCCACCTGGGACGGGCTTGGGTATAAGAAACTCTTT	CATWDGLGYKKLF	TRGV2	.	TRGJ1	18	-1	-1	24
9	8.724227178875738E-5	TGTGCCACCTGGGACGGGCTCGGTTATAAGAAACTCTTT	CATWDGLGYKKLF	TRGV2	.	TRGJ1	21	-1	-1	23
9	8.724227178875738E-5	TGTGCCACCTGGGACGGGCTGTATTATAAGAAACTCTTT	CATWDGLYYKKLF	TRGV2	.	TRGJ1	18	-1	-1	21
9	8.724227178875738E-5	TGTGCCACCTGGGACGGGCTGGGGGAGGAGAAACTCTTT	CATWDGLGEEKLF	TRGV2	.	TRGJ1	18	-1	-1	28
9	8.724227178875738E-5	TGTGCCACCTGGGACGGGCCTCATTATAAGAAACTCTTT	CATWDGPHYKKLF	TRGV2	.	TRGJ1	19	-1	-1	22
9	8.724227178875738E-5	TGTGCCACCTGGGACGGGCCGCGATATAAGAAACTCTTT	CATWDGPRYKKLF	TRGV2	.	TRGJ1	19	-1	-1	24
9	8.724227178875738E-5	TGTGCCACCTGGGACGGGCCAGAGGATAAGAAACTCTTT	CATWDGPEDKKLF	TRGV2	.	TRGJ1	19	-1	-1	25
9	8.724227178875738E-5	TGTGCCACCTGGGACGGGCGTGATTGGATCAAGACGTTT	CATWDGRDWIKTF	TRGV2	.	TRGJP2	18	-1	-1	19
9	8.724227178875738E-5	TGTGCCACCTGGGACGGGCGAAATTGTAAGAAACTCTTT	CATWDGRNCKKLF	TRGV2	.	TRGJ1	18	-1	-1	22
9	8.724227178875738E-5	TGTGCCACCTGGGACGGGGGAGATTATAAGAAACTCTTT	CATWDGGDYKKLF	TRGV2	.	TRGJ1	17	-1	-1	22
9	8.724227178875738E-5	TGTGCCACCTGGGACGGGAGGCTTTGGATCAAGACGTTT	CATWDGRLWIKTF	TRGV2	.	TRGJP2	17	-1	-1	23
9	8.724227178875738E-5	TGTGCCACCTGGGACAGTTGGGGCCCAAAGAAACTCTTT	CATWDSWGPKKLF	TRGV3	.	TRGJ1	16	-1	-1	27
9	8.724227178875738E-5	TGTGCCACCTGGGACAGGCGTTATTATAAGAAACTCTTT	CATWDRRYYKKLF	TRGV3	.	TRGJ1	18	-1	-1	20
9	8.724227178875738E-5	TGTGCCACCTGGGACAGAGCCGATTATAAGAAACTCTTT	CATWDRADYKKLF	TRGV7	.	TRGJ1	20	-1	-1	22
9	8.724227178875738E-5	TGTGCCACCTGGGACAATATCCATTATAAGAAACTCTTT	CATWDNIHYKKLF	TRGV3	.	TRGJ1	15	-1	-1	22
9	8.724227178875738E-5	TGTGCCACCTGGGAGGGTAGTGATTGGATCAAGACGTTT	CATWEGSDWIKTF	TRGV2	.	TRGJP2	16	-1	-1	16
9	8.724227178875738E-5	TGTGCTGCGTGGGATTATTTTTATAAGAAACTCTTT	CAAWDYFYKKLF	TRGV10	.	TRGJ1	16	-1	-1	16
9	8.724227178875738E-5	TGTGCCATCGATAGTAGTGATTGGATCAAGACGTTT	CAIDSSDWIKTF	TRGV3	.	TRGJP2	6	-1	-1	10
9	8.724227178875738E-5	TGTGCCACTAAGATTGGGGATTGGATCAAGACGTTT	CATKIGDWIKTF	TRGV3	.	TRGJP2	7	-1	-1	18
9	8.724227178875738E-5	TGTGCCACCTGGGCCTCTTATTATAAGAAACTCTTT	CATWASYYKKLF	TRGV8	.	TRGJ1	12	-1	-1	17
9	8.724227178875738E-5	TGTGCCACCTGGGCCTGGGGTTATAAGAAACTCTTT	CATWAWGYKKLF	TRGV2	.	TRGJ1	12	-1	-1	20
9	8.724227178875738E-5	TGTGCCACCTGGGGTAGTGATTGGATCAAGACGTTT	CATWGSDWIKTF	TRGV2	.	TRGJP2	12	-1	-1	13
9	8.724227178875738E-5	TGTGCCACCTGGGATTTCGGTTATAAGAAACTCTTT	CATWDFGYKKLF	TRGV8	.	TRGJ1	14	-1	-1	20
9	8.724227178875738E-5	TGTGCCACCTGGGATCGAAATTATAAGAAACTCTTT	CATWDRNYKKLF	TRGV8	.	TRGJ1	14	-1	-1	14
9	8.724227178875738E-5	TGTGCCACCTGGGATGGGCTGGGGGAGAAACTCTTT	CATWDGLGEKLF	TRGV8	.	TRGJ1	18	-1	-1	25
9	8.724227178875738E-5	TGTGCCACCTGGGATAGGCGATATAAGAAACTCTTT	CATWDRRYKKLF	TRGV8	.	TRGJ1	18	-1	-1	21
9	8.724227178875738E-5	TGTGCCACCTGGGATAGATGGAAAGGGAAACTCTTT	CATWDRWKGKLF	TRGV8	.	TRGJ1	16	-1	-1	26
9	8.724227178875738E-5	TGTGCCACCTGGGATAGAGGTTATAAGAAACTCTTT	CATWDRGYKKLF	TRGV8	.	TRGJ1	16	-1	-1	20
9	8.724227178875738E-5	TGTGCCACCTGGGACTCCGGTTATAAGAAACTCTTT	CATWDSGYKKLF	TRGV2	.	TRGJ1	14	-1	-1	20
9	8.724227178875738E-5	TGTGCCACCTGGGACCTGGATTATAAGAAACTCTTT	CATWDLDYKKLF	TRGV2	.	TRGJ1	14	-1	-1	19
9	8.724227178875738E-5	TGTGCCACCTGGGACGGGCCGGGGAAGAAACTCTTT	CATWDGPGKKLF	TRGV2	.	TRGJ1	19	-1	-1	24
9	8.724227178875738E-5	TGTGCCACCTGGGACGGGGGACTGGGGAAACTCTTT	CATWDGGLGKLF	TRGV2	.	TRGJ1	17	-1	-1	26
9	8.724227178875738E-5	TGTGCCACCTGGGACGGGATGACAAAGAAACTCTTT	CATWDGMTKKLF	TRGV2	.	TRGJ1	17	-1	-1	24
9	8.724227178875738E-5	TGTGCCACCTGGGACGGGAGGTATAAGAAACTCTTT	CATWDGRYKKLF	TRGV3	.	TRGJ1	17	-1	-1	21
9	8.724227178875738E-5	TGTGCCACCTGGGACATAGGCTATAAGAAACTCTTT	CATWDIGYKKLF	TRGV3	.	TRGJ1	15	-1	-1	21
9	8.724227178875738E-5	TGTGCCACCTGGGACAGGTGGGATAAGAAACTCTTT	CATWDRWDKKLF	TRGV7	.	TRGJ1	17	-1	-1	22
9	8.724227178875738E-5	TGTGCCACCTGGGACAGGCTACATAAGAAACTCTTT	CATWDRLHKKLF	TRGV7	.	TRGJ1	18	-1	-1	22
9	8.724227178875738E-5	TGTGCCACCTGGGACAGGCCCGATAAGAAACTCTTT	CATWDRPDKKLF	TRGV3	.	TRGJ1	19	-1	-1	22
9	8.724227178875738E-5	TGTGCCACCTGGGACAGGCCGGGAAAGAAACTCTTT	CATWDRPGKKLF	TRGV3	.	TRGJ1	19	-1	-1	24
9	8.724227178875738E-5	TGTGCCACCTGGGACAGGCGGTATAAGAAACTCTTT	CATWDRRYKKLF	TRGV3	.	TRGJ2	18	-1	-1	21
9	8.724227178875738E-5	TGTGCCACCTGGGACAGGGAGCATAAGAAACTCTTT	CATWDREHKKLF	TRGV3	.	TRGJ1	17	-1	-1	22
9	8.724227178875738E-5	TGTGCCACCTGGATCACTGGTTGGTTCAAGATATTT	CATWITGWFKIF	TRGV2	.	TRGJP1	11	-1	-1	14
9	8.724227178875738E-5	TGTGCCACCGTCCGACCTTATTATAAGAAACTCTTT	CATVRPYYKKLF	TRGV8	.	TRGJ1	8	-1	-1	17
9	8.724227178875738E-5	TGTGGGCAACCGAGTAGTGATTGGATCAAGACGTTT	CGQPSSDWIKTF	TRGV8	.	TRGJP2	3	-1	-1	12
9	8.724227178875738E-5	TGTGCTGCGTGGGCCGGTTGGTTCAAGATATTT	CAAWAGWFKIF	TRGV10	.	TRGJP1	12	-1	-1	15
9	8.724227178875738E-5	TGTGCCCCAGCCGAGGGAGGGATCAAGACGTTT	CAPAEGGIKTF	TRGV2	.	TRGJP2	5	-1	-1	19
9	8.724227178875738E-5	TGTGCCACCTGTTGGGATTGGATCAAGACGTTT	CATCWDWIKTF	TRGV8	.	TRGJP2	10	-1	-1	15
9	8.724227178875738E-5	TGTGCCACCTGGCCTCGGGGTAAGAAACTCTTT	CATWPRGKKLF	TRGV8	.	TRGJ1	11	-1	-1	20
9	8.724227178875738E-5	TGTGCCACCTGGCCCCGTTATAAGAAACTCTTT	CATWPRYKKLF	TRGV3	.	TRGJ1	11	-1	-1	17
9	8.724227178875738E-5	TGTGCCACCTGGGATACCTCCCCGAAACTCTTT	CATWDTSPKLF	TRGV8	.	TRGJ1	15	-1	-1	23
9	8.724227178875738E-5	TGTGCCACCTGGGATAGTAAGGGGGAACTCTTT	CATWDSKGELF	TRGV8	.	TRGJ1	16	-1	-1	25
9	8.724227178875738E-5	TGTGCCACCTGGGATAGCGATAAGAAACTCTTT	CATWDSDKKLF	TRGV8	.	TRGJ1	16	-1	-1	19
9	8.724227178875738E-5	TGTGCCACCTGGGATAGAGGTAAGAAACTCTTT	CATWDRGKKLF	TRGV8	.	TRGJ1	16	-1	-1	20
9	8.724227178875738E-5	TGTGCCACCTGGGACCCCCTGGGGAAACTCTTT	CATWDPLGKLF	TRGV7	.	TRGJ1	14	-1	-1	23
9	8.724227178875738E-5	TGTGCCACCTGGGACGGGCTTAGGAAACTCTTT	CATWDGLRKLF	TRGV2	.	TRGJ1	18	-1	-1	20
9	8.724227178875738E-5	TGTGCCACCTGGGACGGGCGGGGGAAACTCTTT	CATWDGRGKLF	TRGV2	.	TRGJ1	18	-1	-1	23
9	8.724227178875738E-5	TGTGCCACCTGGGACGGGACTAAGAAACTCTTT	CATWDGTKKLF	TRGV2	.	TRGJ1	17	-1	-1	20
9	8.724227178875738E-5	TGTGCCACCTGGGACGGAAATCGGAAACTCTTT	CATWDGNRKLF	TRGV2	.	TRGJ1	16	-1	-1	23
9	8.724227178875738E-5	TGTGCCACCCCACCCTATCGTAAGAAACTCTTT	CATPPYRKKLF	TRGV2	.	TRGJ1	8	-1	-1	20
9	8.724227178875738E-5	TGTGCTGGAAATTATTATAAGAAACTCTTT	CAGNYYKKLF	TRGV10	.	TRGJ1	6	-1	-1	9
9	8.724227178875738E-5	TGTGCCACCTCTAACGATAAGAAACTCTTT	CATSNDKKLF	TRGV2	.	TRGJ1	9	-1	-1	16
9	8.724227178875738E-5	TGTGCCACCTGGGATAGGTGGAAACTCTTT	CATWDRWKLF	TRGV8	.	TRGJ1	17	-1	-1	20
9	8.724227178875738E-5	TGTGCCACCTGGGACTATGAGAAACTCTTT	CATWDYEKLF	TRGV7	.	TRGJ1	14	-1	-1	15
9	8.724227178875738E-5	TGTGCCACCTGGGACGTTGTGAAACTCTTT	CATWDVVKLF	TRGV2	.	TRGJ1	15	-1	-1	20
9	8.724227178875738E-5	TGTGCCACCTGGGACGGAAAGAAACTCTTT	CATWDGKKLF	TRGV2	.	TRGJ1	16	-1	-1	18
9	8.724227178875738E-5	TGTGCCACCTGGGAAGATAAGAAACTCTTT	CATWEDKKLF	TRGV8	.	TRGJ1	13	-1	-1	16
9	8.724227178875738E-5	TGTGCCACCCCCTACTATAAGAAACTCTTT	CATPYYKKLF	TRGV2	.	TRGJ1	8	-1	-1	12
9	8.724227178875738E-5	TGTGTCCGGAATTATAAGAAACTCTTT	CVRNYKKLF	TRGV8	.	TRGJ2	3	-1	-1	10
9	8.724227178875738E-5	TGTGCCACCTCGGGGCAGAAACTCTTT	CATSGQKLF	TRGV8	.	TRGJ1	13	-1	-1	16
9	8.724227178875738E-5	TGTGCCACCTGGGTCAAGAAACTCTTT	CATWVKKLF	TRGV8	.	TRGJ1	12	-1	-1	15
9	8.724227178875738E-5	TGTGCCACCTGGGCGAAGAAACTCTTT	CATWAKKLF	TRGV3	.	TRGJ1	12	-1	-1	15
9	8.724227178875738E-5	TGTGCCACCGGGCCTAAGAAACTCTTT	CATGPKKLF	TRGV7	.	TRGJ1	11	-1	-1	14
9	8.724227178875738E-5	TGTGCCACCAGTTACTCAAAACTCTTT	CATSYSKLF	TRGV8	.	TRGJ1	8	-1	-1	18
9	8.724227178875738E-5	TGTGCAGCCGGGGATAAGAAACTCTTT	CAAGDKKLF	TRGV7	.	TRGJ1	13	-1	-1	13
9	8.724227178875738E-5	TGTGATTATGATTATAAGAAACTCTTT	CDYDYKKLF	TRGV8	.	TRGJ1	3	-1	-1	7
9	8.724227178875738E-5	TGTGCCACCTGCCCTAAACTCTTT	CATCPKLF	TRGV3	.	TRGJ1	10	-1	-1	15
9	8.724227178875738E-5	TGTGGCACCAAACTCTTT	CGTKLF	TRGV3	.	TRGJ1	8	-1	-1	9
8	7.7548686034451E-5	TGTGCCACCTGGGACGGGGGGGGATCAGAGCCGAATAGTAGTGATTGGATCAAGACGTTT	CATWDGGGSEPNSSDWIKTF	TRGV2	.	TRGJP2	17	-1	-1	34
8	7.7548686034451E-5	TGTGCCACCTGGGACGGGCATAGGCTTAGGGGGGGGTTGGGTTGGTTCAAGATATTT	CATWDGHRLRGGLGWFKIF	TRGV2	.	TRGJP1	18	-1	-1	39
8	7.7548686034451E-5	TGTGCCACCTGGGACGGGACGGAGGGGAAAAGCGATAGTGATTGGATCAAGACGTTT	CATWDGTEGKSDSDWIKTF	TRGV2	.	TRGJP2	17	-1	-1	35
8	7.7548686034451E-5	TGTGCCACCTGGGGTCAGTGGGGACTGGAATGTAGTGATTGGATCAAGACGTTT	CATWGQWGLECSDWIKTF	TRGV7	.	TRGJP2	12	-1	-1	31
8	7.7548686034451E-5	TGTGCCACCTGGGACCGCGCTAATGGCCTTTCGAATTATTATAAGAAACTCTTT	CATWDRANGLSNYYKKLF	TRGV3	.	TRGJ1	14	-1	-1	29
8	7.7548686034451E-5	TGTGCCACCTGGGACGGCCCCCCCTCATATAGTAGTGATTGGATCAAGACGTTT	CATWDGPPSYSSDWIKTF	TRGV2	.	TRGJP2	20	-1	-1	26
8	7.7548686034451E-5	TGTGCCACCTGGGACGGAACAACCCGTATTACCACTGGTTGGTTCAAGATATTT	CATWDGTTRITTGWFKIF	TRGV2	.	TRGJP1	16	-1	-1	25
8	7.7548686034451E-5	TGTGCCACCTGGGACAGGCCCCCCGGATATAGTAGTGATTGGATCAAGACGTTT	CATWDRPPGYSSDWIKTF	TRGV3	.	TRGJP2	19	-1	-1	26
8	7.7548686034451E-5	TGTGCCACCTGGGAGGAAAACCACCAATGTAGTAGTGATTGGATCAAGACGTTT	CATWEENHQCSSDWIKTF	TRGV2	.	TRGJP2	13	-1	-1	26
8	7.7548686034451E-5	TGTGCTCCCAGACTCCCACGAGCCCCTACGAATTATTATAAGAAACTCTTT	CAPRLPRAPTNYYKKLF	TRGV10	.	TRGJ1	5	-1	-1	28
8	7.7548686034451E-5	TGTGCCACCTGGGGTGGGGGGGAACATAGTAGTGATTGGATCAAGACGTTT	CATWGGGEHSSDWIKTF	TRGV8	.	TRGJP2	12	-1	-1	25
8	7.7548686034451E-5	TGTGCCACCTGGGACGGGCCGTTGTTTGAAAATTATTATAAGAAACTCTTT	CATWDGPLFENYYKKLF	TRGV2	.	TRGJ1	19	-1	-1	30
8	7.7548686034451E-5	TGTGCTGCGTGCCCCCAGCATTATACAACTTATTATAAGAAACTCTTT	CAACPQHYTTYYKKLF	TRGV10	.	TRGJ1	10	-1	-1	29
8	7.7548686034451E-5	TGTGCCACCTTCAATAAGGGGTATAGTAGTGATTGGATCAAGACGTTT	CATFNKGYSSDWIKTF	TRGV8	.	TRGJP2	9	-1	-1	21
8	7.7548686034451E-5	TGTGCCACCTGGCCAACAAGGCCCCAGAATTATTATAAGAAACTCTTT	CATWPTRPQNYYKKLF	TRGV8	.	TRGJ1	11	-1	-1	26
8	7.7548686034451E-5	TGTGCCACCTGGGGCCCGGACCTCAGTAGTGATTGGATCAAGACGTTT	CATWGPDLSSDWIKTF	TRGV3	.	TRGJP2	12	-1	-1	24
8	7.7548686034451E-5	TGTGCCACCTGGGATATATTCCAGAGTAGTGATTGGATCAAGACGTTT	CATWDIFQSSDWIKTF	TRGV8	.	TRGJP2	15	-1	-1	24
8	7.7548686034451E-5	TGTGCCACCTGGGACCGCACAAAACGGGTTTATTATAAGAAACTCTTT	CATWDRTKRVYYKKLF	TRGV2	.	TRGJ1	14	-1	-1	29
8	7.7548686034451E-5	TGTGCCACCTGGGACGGTCCCGATAGTAGTGATTGGATCAAGACGTTT	CATWDGPDSSDWIKTF	TRGV2	.	TRGJP2	21	-1	-1	22
8	7.7548686034451E-5	TGTGCCACCTGGGACGGTCAAGAGTTGGGCAAAAAAATCAAGGTATTT	CATWDGQELGKKIKVF	TRGV2	.	TRGJP	16	-1	-1	15
8	7.7548686034451E-5	TGTGCCACCTGGGACGGTGCCCATAGTAGTGATTGGATCAAGACGTTT	CATWDGAHSSDWIKTF	TRGV2	.	TRGJP2	21	-1	-1	22
8	7.7548686034451E-5	TGTGCCACCTGGGACGGGCCGTCACGGAATTATTATAAGAAACTCTTT	CATWDGPSRNYYKKLF	TRGV2	.	TRGJ1	22	-1	-1	26
8	7.7548686034451E-5	TGTGCCACCTGGGACGGGACTTCCCCCTCTTTAAGGATCAAGACGTTT	CATWDGTSPSLRIKTF	TRGV2	.	TRGJP2	17	-1	-1	34
8	7.7548686034451E-5	TGTGCTGCGTGGGAGTTATCTGAGAATTATTATAAGAAACTCTTT	CAAWELSENYYKKLF	TRGV10	.	TRGJ1	17	-1	-1	23
8	7.7548686034451E-5	TGTGCCACCTGGGCGCGGGCGCATCGGGGGTATAAGAAACTCTTT	CATWARAHRGYKKLF	TRGV8	.	TRGJ1	12	-1	-1	30
8	7.7548686034451E-5	TGTGCCACCTGGGATATATATAGTAGTGATTGGATCAAGACGTTT	CATWDIYSSDWIKTF	TRGV8	.	TRGJP2	15	-1	-1	16
8	7.7548686034451E-5	TGTGCCACCTGGGATAGTTTAGGTGGGGTTTATAAGAAACTCTTT	CATWDSLGGVYKKLF	TRGV8	.	TRGJ1	16	-1	-1	29
8	7.7548686034451E-5	TGTGCCACCTGGGATAGGCTGGTGACACATTATAAGAAACTCTTT	CATWDRLVTHYKKLF	TRGV8	.	TRGJ1	18	-1	-1	28
8	7.7548686034451E-5	TGTGCCACCTGGGATAGGCCGGTGTTTGAGTATAAGAAACTCTTT	CATWDRPVFEYKKLF	TRGV8	.	TRGJ1	19	-1	-1	30
8	7.7548686034451E-5	TGTGCCACCTGGGACTTAGGGGGTGGGTATTATAAGAAACTCTTT	CATWDLGGGYYKKLF	TRGV2	.	TRGJ1	14	-1	-1	27
8	7.7548686034451E-5	TGTGCCACCTGGGACGGCCTCAATCTTTATTATAAGAAACTCTTT	CATWDGLNLYYKKLF	TRGV2	.	TRGJ1	16	-1	-1	26
8	7.7548686034451E-5	TGTGCCACCTGGGACGGGCTCTCCGGTTATTATAAGAAACTCTTT	CATWDGLSGYYKKLF	TRGV2	.	TRGJ1	18	-1	-1	26
8	7.7548686034451E-5	TGTGCCACCTGGGACGGGCCCGGAAGTGATTGGATCAAGACGTTT	CATWDGPGSDWIKTF	TRGV2	.	TRGJP2	21	-1	-1	24
8	7.7548686034451E-5	TGTGCCACCTGGGACGGGCGCCCTCTAGGAGGGAAGAAACTCTTT	CATWDGRPLGGKKLF	TRGV2	.	TRGJ1	18	-1	-1	33
8	7.7548686034451E-5	TGTGCCACCTGGGACGGGCGAAAAAGGGGGGTCGAGAAACTCTTT	CATWDGRKRGVEKLF	TRGV2	.	TRGJ1	18	-1	-1	34
8	7.7548686034451E-5	TGTGCCACCTGGGACGGGCATTTTAGTGATTGGATCAAGACGTTT	CATWDGHFSDWIKTF	TRGV2	.	TRGJP2	18	-1	-1	23
8	7.7548686034451E-5	TGTGCCACCTGGGACGGGGCTTGCACTGGTTGGTTCAAGATATTT	CATWDGACTGWFKIF	TRGV2	.	TRGJP1	17	-1	-1	23
8	7.7548686034451E-5	TGTGCCACCTGGGACACCATACGTAGTGATTGGATCAAGACGTTT	CATWDTIRSDWIKTF	TRGV2	.	TRGJP2	14	-1	-1	18
8	7.7548686034451E-5	TGTGCCACCTGGGACAGGCTAGGGGTTTATTATAAGAAACTCTTT	CATWDRLGVYYKKLF	TRGV7	.	TRGJ1	18	-1	-1	26
8	7.7548686034451E-5	TGTGCCACCTGGGACAGGCTAATCACTGGTTGGTTCAAGATATTT	CATWDRLITGWFKIF	TRGV3	.	TRGJP1	18	-1	-1	23
8	7.7548686034451E-5	TGTGCCACCTGGGACAGGCGGCAAATTTGGTATAAGAAACTCTTT	CATWDRRQIWYKKLF	TRGV3	.	TRGJ1	18	-1	-1	30
8	7.7548686034451E-5	TGTGCCACCTGGGACAGGCGGACGAATTATTATAAGAAACTCTTT	CATWDRRTNYYKKLF	TRGV3	.	TRGJ1	18	-1	-1	22
8	7.7548686034451E-5	TGTGCCACCTGGGACAGGCATAGTAGTGATTGGATCAAGACGTTT	CATWDRHSSDWIKTF	TRGV3	.	TRGJP2	18	-1	-1	19
8	7.7548686034451E-5	TGTGCCACCTGGGACAGGGGTAAAGGGGGGTATAAGAAACTCTTT	CATWDRGKGGYKKLF	TRGV7	.	TRGJ1	17	-1	-1	30
8	7.7548686034451E-5	TGTGCCACCTGGGACAGGGGCAAGGGTGATTGGATCAAGACGTTT	CATWDRGKGDWIKTF	TRGV7	.	TRGJP2	17	-1	-1	25
8	7.7548686034451E-5	TGTGCCACCTGGGACAGACCACATCATTATTATAAGAAACTCTTT	CATWDRPHHYYKKLF	TRGV3	.	TRGJ1	19	-1	-1	25
8	7.7548686034451E-5	TGTGCTGCGTGGGACAATACCACTGGTTGGTTCAAGATATTT	CAAWDNTTGWFKIF	TRGV10	.	TRGJP1	13	-1	-1	16
8	7.7548686034451E-5	TGTGCCACCTGGGTCCCTGATCGTTATTATAAGAAACTCTTT	CATWVPDRYYKKLF	TRGV8	.	TRGJ1	12	-1	-1	23
8	7.7548686034451E-5	TGTGCCACCTGGGATAGGGAAATACATTATAAGAAACTCTTT	CATWDREIHYKKLF	TRGV8	.	TRGJ1	17	-1	-1	25
8	7.7548686034451E-5	TGTGCCACCTGGGACCAGTGTACTTATTATAAGAAACTCTTT	CATWDQCTYYKKLF	TRGV8	.	TRGJ1	13	-1	-1	23
8	7.7548686034451E-5	TGTGCCACCTGGGACGTGGGGGGAGATTGGATCAAGACGTTT	CATWDVGGDWIKTF	TRGV2	.	TRGJP2	15	-1	-1	24
8	7.7548686034451E-5	TGTGCCACCTGGGACGGTTCCACTGGTTGGTTCAAGATATTT	CATWDGSTGWFKIF	TRGV2	.	TRGJP1	16	-1	-1	19
8	7.7548686034451E-5	TGTGCCACCTGGGACGGTAAATTATTATACAAGAAACTCTTT	CATWDGKLLYKKLF	TRGV3	.	TRGJ1	14	-1	-1	19
8	7.7548686034451E-5	TGTGCCACCTGGGACGGCCCGGGAAGTTATAAGAAACTCTTT	CATWDGPGSYKKLF	TRGV2	.	TRGJ1	20	-1	-1	26
8	7.7548686034451E-5	TGTGCCACCTGGGACGGCCGGAATTATTATAAGAAACTCTTT	CATWDGRNYYKKLF	TRGV2	.	TRGJ1	16	-1	-1	20
8	7.7548686034451E-5	TGTGCCACCTGGGACGGCAGGGGTTATTATAAGAAACTCTTT	CATWDGRGYYKKLF	TRGV2	.	TRGJ1	16	-1	-1	23
8	7.7548686034451E-5	TGTGCCACCTGGGACGGGTACACTGGTTGGTTCAAGATATTT	CATWDGYTGWFKIF	TRGV2	.	TRGJP1	17	-1	-1	20
8	7.7548686034451E-5	TGTGCCACCTGGGACGGGCTTTTGAGATATAAGAAACTCTTT	CATWDGLLRYKKLF	TRGV2	.	TRGJ1	18	-1	-1	27
8	7.7548686034451E-5	TGTGCCACCTGGGACGGGCTTTGTTATTATAAGAAACTCTTT	CATWDGLCYYKKLF	TRGV2	.	TRGJ1	18	-1	-1	23
8	7.7548686034451E-5	TGTGCCACCTGGGACGGGCTCGGTGATTGGATCAAGACGTTT	CATWDGLGDWIKTF	TRGV2	.	TRGJP2	21	-1	-1	22
8	7.7548686034451E-5	TGTGCCACCTGGGACGGGCTGGTTGATTGGATCAAGACGTTT	CATWDGLVDWIKTF	TRGV2	.	TRGJP2	18	-1	-1	23
8	7.7548686034451E-5	TGTGCCACCTGGGACGGGCTACTTTATTATAAGAAACTCTTT	CATWDGLLYYKKLF	TRGV2	.	TRGJ1	18	-1	-1	23
8	7.7548686034451E-5	TGTGCCACCTGGGACGGGCTAAAAGTTTATAAGAAACTCTTT	CATWDGLKVYKKLF	TRGV2	.	TRGJ1	18	-1	-1	26
8	7.7548686034451E-5	TGTGCCACCTGGGACGGGCCGCGGGATTATAAGAAACTCTTT	CATWDGPRDYKKLF	TRGV2	.	TRGJ1	19	-1	-1	25
8	7.7548686034451E-5	TGTGCCACCTGGGACGGGCCGATCTATTATAAGAAACTCTTT	CATWDGPIYYKKLF	TRGV2	.	TRGJ1	19	-1	-1	24
8	7.7548686034451E-5	TGTGCCACCTGGGACGGGCCACGTGGTTATAAGAAACTCTTT	CATWDGPRGYKKLF	TRGV2	.	TRGJ1	23	-1	-1	26
8	7.7548686034451E-5	TGTGCCACCTGGGACGGGACGAATTATTATAAGAAACTCTTT	CATWDGTNYYKKLF	TRGV2	.	TRGJ1	17	-1	-1	19
8	7.7548686034451E-5	TGTGCCACCTGGGACACTGGGAGTGATTGGATCAAGACGTTT	CATWDTGSDWIKTF	TRGV2	.	TRGJP2	14	-1	-1	21
8	7.7548686034451E-5	TGTGCCACCTGGGACACCCGTCTTTGTTATAAGAAACTCTTT	CATWDTRLCYKKLF	TRGV3	.	TRGJ1	15	-1	-1	23
8	7.7548686034451E-5	TGTGCCACCTGGGACACGACGAATTATTATAAGAAACTCTTT	CATWDTTNYYKKLF	TRGV3	.	TRGJ1	15	-1	-1	19
8	7.7548686034451E-5	TGTGCCACCTGGGACACGAGGAATTATTATAAGAAACTCTTT	CATWDTRNYYKKLF	TRGV3	.	TRGJ1	15	-1	-1	20
8	7.7548686034451E-5	TGTGCCACCTGGGACACACGTCTCGGGGATAAGAAACTCTTT	CATWDTRLGDKKLF	TRGV7	.	TRGJ1	15	-1	-1	28
8	7.7548686034451E-5	TGTGCCACCTGGGACAGGCGGTCAGGATATAAGAAACTCTTT	CATWDRRSGYKKLF	TRGV3	.	TRGJ1	18	-1	-1	27
8	7.7548686034451E-5	TGTGCCACCTGGGACAGGCGGGATTATTATAAGAAACTCTTT	CATWDRRDYYKKLF	TRGV3	.	TRGJ1	18	-1	-1	22
8	7.7548686034451E-5	TGTGCCACCTGGGACAGATCTCGCCATGATAAGAAACTCTTT	CATWDRSRHDKKLF	TRGV3	.	TRGJ1	16	-1	-1	25
8	7.7548686034451E-5	TGTGCCACCTGGGACAGAAAACCTTATTATAAGAAACTCTTT	CATWDRKPYYKKLF	TRGV7	.	TRGJ1	16	-1	-1	23
8	7.7548686034451E-5	TGTGCCACCTGGGAGCCCTCCCCGGGGTATAAGAAACTCTTT	CATWEPSPGYKKLF	TRGV8	.	TRGJ1	13	-1	-1	27
8	7.7548686034451E-5	TGTGCCACCTGGACCCTACGAGGGGGATATAAGAAACTCTTT	CATWTLRGGYKKLF	TRGV2	.	TRGJ1	11	-1	-1	27
8	7.7548686034451E-5	TGTGCTGCGTTATTTGGCACTGGTTGGTTCAAGATATTT	CAALFGTGWFKIF	TRGV10	.	TRGJP1	9	-1	-1	17
8	7.7548686034451E-5	TGTGCTGCGTGGGGCTATAATTATTATAAGAAACTCTTT	CAAWGYNYYKKLF	TRGV10	.	TRGJ1	12	-1	-1	18
8	7.7548686034451E-5	TGTGCCACCTGGCCGCAGACTTATTATAAGAAACTCTTT	CATWPQTYYKKLF	TRGV8	.	TRGJ1	11	-1	-1	17
8	7.7548686034451E-5	TGTGCCACCTGGGTCGTCAGGGGTTATAAGAAACTCTTT	CATWVVRGYKKLF	TRGV8	.	TRGJ1	12	-1	-1	23
8	7.7548686034451E-5	TGTGCCACCTGGGTAGACCTTTATTATAAGAAACTCTTT	CATWVDLYYKKLF	TRGV3	.	TRGJ2	12	-1	-1	20
8	7.7548686034451E-5	TGTGCCACCTGGGATGGGGCCTATTATAAGAAACTCTTT	CATWDGAYYKKLF	TRGV8	.	TRGJ2	23	-1	-1	21
8	7.7548686034451E-5	TGTGCCACCTGGGATACATGGCATTATAAGAAACTCTTT	CATWDTWHYKKLF	TRGV8	.	TRGJ1	15	-1	-1	22
8	7.7548686034451E-5	TGTGCCACCTGGGATAGGCAGGGATATAAGAAACTCTTT	CATWDRQGYKKLF	TRGV8	.	TRGJ1	18	-1	-1	24
8	7.7548686034451E-5	TGTGCCACCTGGGATAGGAATTATTATAAGAAACTCTTT	CATWDRNYYKKLF	TRGV8	.	TRGJ1	17	-1	-1	17
8	7.7548686034451E-5	TGTGCCACCTGGGATAGAGGGGGCTGGATCAAGACGTTT	CATWDRGGWIKTF	TRGV8	.	TRGJP2	16	-1	-1	24
8	7.7548686034451E-5	TGTGCCACCTGGGACCAGGAATGGTATAAGAAACTCTTT	CATWDQEWYKKLF	TRGV2	.	TRGJ1	14	-1	-1	24
8	7.7548686034451E-5	TGTGCCACCTGGGACGTTACCAGTTATAAGAAACTCTTT	CATWDVTSYKKLF	TRGV2	.	TRGJ1	15	-1	-1	23
8	7.7548686034451E-5	TGTGCCACCTGGGACGGTTCCCTAGACAAGAAACTCTTT	CATWDGSLDKKLF	TRGV2	.	TRGJ1	16	-1	-1	27
8	7.7548686034451E-5	TGTGCCACCTGGGACGGTTGTGATTGGATCAAGACGTTT	CATWDGCDWIKTF	TRGV2	.	TRGJP2	16	-1	-1	16
8	7.7548686034451E-5	TGTGCCACCTGGGACGGGCTCAATTATAAGAAACTCTTT	CATWDGLNYKKLF	TRGV2	.	TRGJ1	18	-1	-1	22
8	7.7548686034451E-5	TGTGCCACCTGGGACGGGCTATGGGGGATCAAGACGTTT	CATWDGLWGIKTF	TRGV2	.	TRGJP2	18	-1	-1	25
8	7.7548686034451E-5	TGTGCCACCTGGGACGGGCCGAAATATAAGAAACTCTTT	CATWDGPKYKKLF	TRGV2	.	TRGJ1	19	-1	-1	24
8	7.7548686034451E-5	TGTGCCACCTGGGACGGGCGGCATTATAAGAAACTCTTT	CATWDGRHYKKLF	TRGV2	.	TRGJ1	18	-1	-1	22
8	7.7548686034451E-5	TGTGCCACCTGGGACGGGCATTATTATAAGAAACTCTTT	CATWDGHYYKKLF	TRGV2	.	TRGJ1	18	-1	-1	19
8	7.7548686034451E-5	TGTGCCACCTGGGACGGGGGATTAAATAAGAAACTCTTT	CATWDGGLNKKLF	TRGV2	.	TRGJ1	17	-1	-1	25
8	7.7548686034451E-5	TGTGCCACCTGGGACAGCTATTATTATAAGAAACTCTTT	CATWDSYYYKKLF	TRGV7	.	TRGJ1	16	-1	-1	19
8	7.7548686034451E-5	TGTGCCACCTGGGACAGGCTAGATTATAAGAAACTCTTT	CATWDRLDYKKLF	TRGV7	.	TRGJ1	18	-1	-1	22
8	7.7548686034451E-5	TGTGCCACCTGGGACAGGCCGAATTATAAGAAACTCTTT	CATWDRPNYKKLF	TRGV3	.	TRGJ1	19	-1	-1	22
8	7.7548686034451E-5	TGTGCCACCTGGGACAGGCCATCTTATAAGAAACTCTTT	CATWDRPSYKKLF	TRGV7	.	TRGJ1	19	-1	-1	23
8	7.7548686034451E-5	TGTGCCACCTGGGACAGGCGATATTATAAGAAACTCTTT	CATWDRRYYKKLF	TRGV7	.	TRGJ1	18	-1	-1	21
8	7.7548686034451E-5	TGTGCCACCTGGGACAGGCGAACTTGTAAGAAACTCTTT	CATWDRRTCKKLF	TRGV7	.	TRGJ1	18	-1	-1	23
8	7.7548686034451E-5	TGTGCCACCCAGGGAACCACTGGTTGGTTCAAGATATTT	CATQGTTGWFKIF	TRGV2	.	TRGJP1	8	-1	-1	15
8	7.7548686034451E-5	TGTGCCACGGGTGGGAGTAGTGATTGGATCAAGACGTTT	CATGGSSDWIKTF	TRGV2	.	TRGJP2	7	-1	-1	15
8	7.7548686034451E-5	CGTGCTGCGTGGGACCCGAATTATTATAAGAAACTCTTT	RAAWDPNYYKKLF	TRGV10	.	TRGJ1	13	-1	-1	16
8	7.7548686034451E-5	TGTGCTGCGTGGGACATTTATTATAAGAAACTCTTT	CAAWDIYYKKLF	TRGV10	.	TRGJ1	13	-1	-1	17
8	7.7548686034451E-5	TGTGCCACCTGGGCTATTTATTATAAGAAACTCTTT	CATWAIYYKKLF	TRGV8	.	TRGJ1	15	-1	-1	17
8	7.7548686034451E-5	TGTGCCACCTGGGCTAATTATTATAAGAAACTCTTT	CATWANYYKKLF	TRGV2	.	TRGJ1	12	-1	-1	15
8	7.7548686034451E-5	TGTGCCACCTGGGCCGCGGGATATAAGAAACTCTTT	CATWAAGYKKLF	TRGV8	.	TRGJ1	12	-1	-1	21
8	7.7548686034451E-5	TGTGCCACCTGGGGTCGTTATTATAAGAAACTCTTT	CATWGRYYKKLF	TRGV8	.	TRGJ1	12	-1	-1	17
8	7.7548686034451E-5	TGTGCCACCTGGGGACCCTATTATAAGAAACTCTTT	CATWGPYYKKLF	TRGV2	.	TRGJ1	12	-1	-1	18
8	7.7548686034451E-5	TGTGCCACCTGGGATCGACATTATAAGAAACTCTTT	CATWDRHYKKLF	TRGV8	.	TRGJ1	14	-1	-1	19
8	7.7548686034451E-5	TGTGCCACCTGGGATGGCGATTGGATCAAGACGTTT	CATWDGDWIKTF	TRGV8	.	TRGJP2	17	-1	-1	18
8	7.7548686034451E-5	TGTGCCACCTGGGATGGGGAATGGATCAAGACGTTT	CATWDGEWIKTF	TRGV8	.	TRGJP2	17	-1	-1	18
8	7.7548686034451E-5	TGTGCCACCTGGGATATTTGGGGTAAGAAACTCTTT	CATWDIWGKKLF	TRGV8	.	TRGJ1	15	-1	-1	23
8	7.7548686034451E-5	TGTGCCACCTGGGATAGAGGATATAAGAAACTCTTT	CATWDRGYKKLF	TRGV8	.	TRGJ1	16	-1	-1	21
8	7.7548686034451E-5	TGTGCCACCTGGGACTCGGGCGGTAAGAAACTCTTT	CATWDSGGKKLF	TRGV2	.	TRGJ1	14	-1	-1	23
8	7.7548686034451E-5	TGTGCCACCTGGGACCCTCGTTATAAGAAACTCTTT	CATWDPRYKKLF	TRGV3	.	TRGJ1	14	-1	-1	20
8	7.7548686034451E-5	TGTGCCACCTGGGACCGACTACATAAGAAACTCTTT	CATWDRLHKKLF	TRGV2	.	TRGJ2	14	-1	-1	22
8	7.7548686034451E-5	TGTGCCACCTGGGACGTTTATTATAAGAAACTCTTT	CATWDVYYKKLF	TRGV2	.	TRGJ1	15	-1	-1	17
8	7.7548686034451E-5	TGTGCCACCTGGGACGGTTCTTATAAGAAACTCTTT	CATWDGSYKKLF	TRGV3	.	TRGJ1	14	-1	-1	17
8	7.7548686034451E-5	TGTGCCACCTGGGACGGGCTGGGGGAGAAACTCTTT	CATWDGLGEKLF	TRGV2	.	TRGJ1	18	-1	-1	25
8	7.7548686034451E-5	TGTGCCACCTGGGACGGGCCCGTTCAGAAACTCTTT	CATWDGPVQKLF	TRGV2	.	TRGJ1	22	-1	-1	25
8	7.7548686034451E-5	TGTGCCACCTGGGACGGGCCGGATAAGAAACTCTTT	CATWDGPDKKLF	TRGV2	.	TRGJ1	19	-1	-1	22
8	7.7548686034451E-5	TGTGCCACCTGGGACGGGCGATTCGAGAAACTCTTT	CATWDGRFEKLF	TRGV2	.	TRGJ1	18	-1	-1	25
8	7.7548686034451E-5	TGTGCCACCTGGGACGATTATTATAAGAAACTCTTT	CATWDDYYKKLF	TRGV2	.	TRGJ1	15	-1	-1	16
8	7.7548686034451E-5	TGTGCCACCTGGGACAGTTCCTATAAGAAACTCTTT	CATWDSSYKKLF	TRGV7	.	TRGJ1	16	-1	-1	21
8	7.7548686034451E-5	TGTGCCACCTGGGACAGGCCGCGGAAGAAACTCTTT	CATWDRPRKKLF	TRGV3	.	TRGJ1	19	-1	-1	24
8	7.7548686034451E-5	TGTGCCACCTGGGACAGGCCAGATAGGAAACTCTTT	CATWDRPDRKLF	TRGV7	.	TRGJ1	19	-1	-1	22
8	7.7548686034451E-5	TGTGCCACCTGGGACAGGGGATATAAGAAACTCTTT	CATWDRGYKKLF	TRGV3	.	TRGJ1	17	-1	-1	21
8	7.7548686034451E-5	TGTGCCACCTGGGACAGACAATATAAGAAACTCTTT	CATWDRQYKKLF	TRGV3	.	TRGJ1	16	-1	-1	21
8	7.7548686034451E-5	TGTGCCACCTGGATGGGTATTTATAAGAAACTCTTT	CATWMGIYKKLF	TRGV8	.	TRGJ1	11	-1	-1	20
8	7.7548686034451E-5	TGTGCCACCCCCGACCGGGGTTATAAGAAACTCTTT	CATPDRGYKKLF	TRGV3	.	TRGJ1	8	-1	-1	20
8	7.7548686034451E-5	TGTGCCACCTGTATTTATTATAAGAAACTCTTT	CATCIYYKKLF	TRGV8	.	TRGJ1	10	-1	-1	14
8	7.7548686034451E-5	TGTGCCACCTGGGATCCTTATAAGAAACTCTTT	CATWDPYKKLF	TRGV8	.	TRGJ2	14	-1	-1	17
8	7.7548686034451E-5	TGTGCCACCTGGGACGGGCTCAGAAAACTCTTT	CATWDGLRKLF	TRGV2	.	TRGJ1	18	-1	-1	24
8	7.7548686034451E-5	TGTGCCACCTGGGACGGGCAAGGGAAACTCTTT	CATWDGQGKLF	TRGV2	.	TRGJ1	18	-1	-1	23
8	7.7548686034451E-5	TGTGCCACCTGGGACAGTTATAAGAAACTCTTT	CATWDSYKKLF	TRGV3	.	TRGJ1	16	-1	-1	17
8	7.7548686034451E-5	TGTGCCACCTGGGAGGGTTATAAGAAACTCTTT	CATWEGYKKLF	TRGV8	.	TRGJ1	13	-1	-1	17
8	7.7548686034451E-5	TGTGCCACCTACTGCGCTCCTAAGAAACTCTTT	CATYCAPKKLF	TRGV8	.	TRGJ1	9	-1	-1	20
[truncated: 3,228 more rows]
