# Supplementary material for: Dissection of the Human T-Cell Receptor γ Gene Repertoire in the Brain and Peripheral Blood Identifies Age- and Alzheimer's Disease-Associated Clonotype Profiles
Source: Front Immunol. 2020 Jan 29;11:12. doi: 10.3389/fimmu.2020.00012 (PMC7025544; doi:10.3389/fimmu.2020.00012)
Supplement: Supplementary file 5 [file Data_Sheet_2.zip › repertoires_corrected_and_decontaminated/A1094.txt]

count	freq	cdr3nt	cdr3aa	v	d	j	VEnd	DStart	DEnd	JStart
5608	0.0537319153013318	TGTGCCTTGTGGGAGCCCCGGGAGTTGGGCAAAAAAATCAAGGTATTT	CALWEPRELGKKIKVF	TRGV9	.	TRGJP	14	-1	-1	21
2523	0.024173613107214716	TGTGCCTTGTGGGAGGTGCTTTATTATAAGAAACTCTTT	CALWEVLYYKKLF	TRGV9	.	TRGJ1	18	-1	-1	20
2336	0.022381910510683146	TGTGCCTTGTGGGAGGTTACTTATTATAAGAAACTCTTT	CALWEVTYYKKLF	TRGV9	.	TRGJ2	16	-1	-1	20
1916	0.018357765641467856	TGTGCCACCTGGGATTTGCATAAGAAACTCTTT	CATWDLHKKLF	TRGV8	.	TRGJ2	14	-1	-1	19
1799	0.017236753856472168	TGTGCCTTGTGGTATTATAAGAAACTCTTT	CALWYYKKLF	TRGV9	.	TRGJ2	11	-1	-1	12
1613	0.015454632557248252	TGTGCCTTGTGGGAGGCCCAGCAAGAGTTGGGCAAAAAAATCAAGGTATTT	CALWEAQQELGKKIKVF	TRGV9	.	TRGJP	15	-1	-1	20
1609	0.01541630736801763	TGTGCCACCTGGGGTTATTATAAGAAACTCTTT	CATWGYYKKLF	TRGV2	.	TRGJ2	12	-1	-1	14
1412	0.013528791798409505	TGTGCCTTGTGGGAGGTGCAAGAGTTGGGCAAAAAAATCAAGGTATTT	CALWEVQELGKKIKVF	TRGV9	.	TRGJP	19	-1	-1	17
1252	0.011995784229184632	TGTGCCACCTTCCCCAATTATTATAAGAAACTCTTT	CATFPNYYKKLF	TRGV8	.	TRGJ2	9	-1	-1	15
993	0.009514228226501869	TGTGCCTTGTGGGAGGTGCGAGAGTTGGGCAAAAAAATCAAGGTATTT	CALWEVRELGKKIKVF	TRGV9	.	TRGJP	18	-1	-1	17
825	0.007904570278815751	TGTTGGCTCTTT	CWLF	TRGV9	.	TRGJ2	2	-1	-1	6
801	0.00767461914343202	TGTGCCTTGTGGGAGGTGAGAAAGAAACTCTTT	CALWEVRKKLF	TRGV9	.	TRGJ1	17	-1	-1	21
721	0.0069081153588195846	TGTGCTGCGTGGGATTGGGTGCTCTTT	CAAWDWVLF	TRGV10	.	TRGJ1	15	-1	-1	21
562	0.005384689086902366	TGTGCCTTGTGGGAGGTGCAGGAGTTGGGCAAAAAAATCAAGGTATTT	CALWEVQELGKKIKVF	TRGV9	.	TRGJP	19	-1	-1	17
557	0.005336782600364089	TGTGCCTTGTGGGAGGTGGGGATCTGGCAAGAGTTGGGCAAAAAAATCAAGGTATTT	CALWEVGIWQELGKKIKVF	TRGV9	.	TRGJP	17	-1	-1	25
493	0.00472357957267414	TGTGCCTTGTGGGAGGATCAAGAGTTGGGCAAAAAAATCAAGGTATTT	CALWEDQELGKKIKVF	TRGV9	.	TRGJP	15	-1	-1	18
488	0.004675673086135863	TGTGCCTTGTGGGAGGTGCGCTCTTCGTGGTATAAGAAACTCTTT	CALWEVRSSWYKKLF	TRGV9	.	TRGJ1	18	-1	-1	30
467	0.0044744658426750985	TGTGCCTTGTGGGAGGGGAACTCTTATAAGAAACTCTTT	CALWEGNSYKKLF	TRGV9	.	TRGJ2	15	-1	-1	17
461	0.004416978058829166	TGTGCCTTGTGGGAGGTGGTCGAGTTGGGCAAAAAAATCAAGGTATTT	CALWEVVELGKKIKVF	TRGV9	.	TRGJP	17	-1	-1	21
442	0.004234933409983712	TGTGCCTTGTGGGAACTATCACAAGAGTTGGGCAAAAAAATCAAGGTATTT	CALWELSQELGKKIKVF	TRGV9	.	TRGJP	13	-1	-1	21
437	0.004187026923445435	TGTGCCTTGTTAAATTATTGGACAATGGAATTTTTTTATAAGAAACTCTTT	CALLNYWTMEFFYKKLF	TRGV9	.	TRGJ1	9	-1	-1	32
405	0.0038804254096004597	TGTGCTGCGTGGGATAGGAAGAAACTCTTT	CAAWDRKKLF	TRGV10	.	TRGJ2	14	-1	-1	18
395	0.0037846124365239053	TGTGCCTTGTGGGAGGTGCAAGGGTTGGGCAAAAAAATCAAGGTATTT	CALWEVQGLGKKIKVF	TRGV9	.	TRGJP	19	-1	-1	17
367	0.0035163361119095525	TGTGCCTTGTGGGAGGTTATCCAAGAGTTGGGCAAAAAAATCAAGGTATTT	CALWEVIQELGKKIKVF	TRGV9	.	TRGJP	16	-1	-1	21
324	0.003104340327680368	TGTGCCTTGTGGGATTATTATAAGAAACTCTTT	CALWDYYKKLF	TRGV9	.	TRGJ1	13	-1	-1	13
314	0.0030085273546038133	TGTGCTGCGTGGGATTATTATAAGAAACTCTTT	CAAWDYYKKLF	TRGV10	.	TRGJ2	16	-1	-1	13
313	0.002998946057296158	TGTGCCTTACTCCTGATTAAGAAACTCTTT	CALLLIKKLF	TRGV9	.	TRGJ2	7	-1	-1	17
307	0.0029414582734502252	TGTGCCTTGTGGGCCGAGCGAGAGTTGGGCAAAAAAATCAAGGTATTT	CALWAERELGKKIKVF	TRGV9	.	TRGJP	12	-1	-1	17
302	0.0028935517869119478	TGTGCCTTGTGGGAGGTGCATTATTATAAGAAACTCTTT	CALWEVHYYKKLF	TRGV9	.	TRGJ1	19	-1	-1	19
267	0.002558206381144007	TGTGCTGCGTGGAGGAAACTCTTT	CAAWRKLF	TRGV10	.	TRGJ2	11	-1	-1	14
251	0.0024049056242215197	TGTGCCACCTGGGACGCCCCTAGTAGTGATTGGATCAAGACGTTT	CATWDAPSSDWIKTF	TRGV2	.	TRGJP2	15	-1	-1	20
251	0.0024049056242215197	TGTGCCACCTGGGACAATTATTATAAGAAACTCTTT	CATWDNYYKKLF	TRGV5	.	TRGJ2	15	-1	-1	15
250	0.002395324326913864	TGTGCCACCTGGGATAACCTGAAACTCTTT	CATWDNLKLF	TRGV8	.	TRGJ2	15	-1	-1	20
250	0.002395324326913864	TGTGGAATTGGGAAACTCTTT	CGIGKLF	TRGV9	.	TRGJ2	3	-1	-1	11
249	0.0023857430296062086	TGTGCCACCTGGGACGGGGGTTGGTTCAAGATATTT	CATWDGGWFKIF	TRGV2	.	TRGJP1	17	-1	-1	18
232	0.002222860975376066	TGTGCCTTGTGGGTCGGCAAGAAACTCTTT	CALWVGKKLF	TRGV9	.	TRGJ1	12	-1	-1	18
231	0.0022132796780684103	TCTGATAAGAAACTCTTT	SDKKLF	TRGV9	.	TRGJ1	3	-1	-1	4
231	0.0022132796780684103	TGTGCCTTGTGGGGGGGTAGTGATTGGATCAAGACGTTT	CALWGGSDWIKTF	TRGV9	.	TRGJP2	15	-1	-1	16
228	0.002184535786145444	TGTGCCTTGTGGGAGGTGCTATCCCCATCTTATTATAAGAAACTCTTT	CALWEVLSPSYYKKLF	TRGV9	.	TRGJ1	18	-1	-1	29
228	0.002184535786145444	TGTGCCTTGTGGGAGGGTGATTGGATCAAGACGTTT	CALWEGDWIKTF	TRGV9	.	TRGJP2	15	-1	-1	16
228	0.002184535786145444	TGTGCCTTGTTGGAGAAACTCTTT	CALLEKLF	TRGV9	.	TRGJ1	14	-1	-1	13
227	0.0021749544888377886	TGTGCCACCTGGGACAGGCACGGGGGTTATAAGAAACTCTTT	CATWDRHGGYKKLF	TRGV3	.	TRGJ2	18	-1	-1	26
225	0.0021557918942224775	TGTGCCTTGTGGGAGGTGGGGGAACTCTTT	CALWEVGELF	TRGV9	.	TRGJ1	17	-1	-1	22
224	0.002146210596914822	TGTGCCTTGTGGGAGGTGGAGGAGTTGGGCAAAAAAATCAAGGTATTT	CALWEVEELGKKIKVF	TRGV9	.	TRGJP	17	-1	-1	21
223	0.002136629299607167	TGTGCCTTGTGGGAGGTGCAATCGGAGTTGGGCAAAAAAATCAAGGTATTT	CALWEVQSELGKKIKVF	TRGV9	.	TRGJP	19	-1	-1	24
223	0.002136629299607167	TGTGCCTTGTGGGCCGATCAAGAGTTGGGCAAAAAAATCAAGGTATTT	CALWADQELGKKIKVF	TRGV9	.	TRGJP	12	-1	-1	18
221	0.002117466704991856	TGTGCCTTGCGGCGGGGTGCCAAGAAACTCTTT	CALRRGAKKLF	TRGV9	.	TRGJ1	19	-1	-1	21
219	0.002098304110376545	TGTGCCTTGTGGGAGGGCCAGTTGGGCAAAAAAATCAAGGTATTT	CALWEGQLGKKIKVF	TRGV9	.	TRGJP	15	-1	-1	19
218	0.0020887228130688894	TGTGCCTTGTGGGAGGTGGAGGAGGAATATAAGAAACTCTTT	CALWEVEEEYKKLF	TRGV9	.	TRGJ2	17	-1	-1	27
217	0.002079141515761234	TGTGCCTTGTGGGAGGGAGCAAGGGAGTTGGGCAAAAAAATCAAGGTATTT	CALWEGARELGKKIKVF	TRGV9	.	TRGJP	15	-1	-1	24
215	0.002059978921145923	TGTGCCTTGTGGGAGGTGCGAAAAGAGTTGGGCAAAAAAATCAAGGTATTT	CALWEVRKELGKKIKVF	TRGV9	.	TRGJP	18	-1	-1	22
215	0.002059978921145923	TGTGCCTTGTGGGAGGTGCAGCCCGAGTTGGGCAAAAAAATCAAGGTATTT	CALWEVQPELGKKIKVF	TRGV9	.	TRGJP	19	-1	-1	24
215	0.002059978921145923	TGTGCCTTGTGGGAGGTACAAGAGTTGGGCAAAAAAATCAAGGTATTT	CALWEVQELGKKIKVF	TRGV9	.	TRGJP	19	-1	-1	18
215	0.002059978921145923	TGTGCCTTGTGGACCAGCGGTGAGTTGGGCAAAAAAATCAAGGTATTT	CALWTSGELGKKIKVF	TRGV9	.	TRGJP	11	-1	-1	21
214	0.0020503976238382677	TGTGCCTTGTGGGAGGTCGAGGCGTTGGGCAAAAAAATCAAGGTATTT	CALWEVEALGKKIKVF	TRGV9	.	TRGJP	16	-1	-1	23
214	0.0020503976238382677	TGTGCCTTGTGGGAGGGGAAGTTGGGCAAAAAAATCAAGGTATTT	CALWEGKLGKKIKVF	TRGV9	.	TRGJP	15	-1	-1	19
214	0.0020503976238382677	TGTGCCTTGTGGGAGGAAGAACTCTTT	CALWEEELF	TRGV9	.	TRGJ1	15	-1	-1	16
213	0.0020408163265306124	TGTGCCTTGTGGGCGCCCGGGCAGGAGTTGGGCAAAAAAATCAAGGTATTT	CALWAPGQELGKKIKVF	TRGV9	.	TRGJP	12	-1	-1	18
213	0.0020408163265306124	TGTGCCTTGAACAAGAAACTCTTT	CALNKKLF	TRGV9	.	TRGJ2	8	-1	-1	12
210	0.002012072434607646	TGTGCCTTGGGGATCAGTGGGAAACTCTTT	CALGISGKLF	TRGV9	.	TRGJ2	12	-1	-1	20
208	0.001992909839992335	TGTGCCTTGTGGGAAGACCAAGAGTTGGGCAAAAAAATCAAGGTATTT	CALWEDQELGKKIKVF	TRGV9	.	TRGJP	13	-1	-1	18
208	0.001992909839992335	TGTGCCCTGAAGAAACTCTTT	CALKKLF	TRGV9	.	TRGJ1	8	-1	-1	9
207	0.0019833285426846797	TGTGCCTTGTGGGAGGTGAGTAGCGATTGGATCAAGACGTTT	CALWEVSSDWIKTF	TRGV9	.	TRGJP2	17	-1	-1	18
206	0.001973747245377024	TGTGCCTTGAAGAAACTCTTT	CALKKLF	TRGV9	.	TRGJ1	8	-1	-1	9
204	0.0019545846507617133	TGTGCCTTGTGGGAAGAAGAGTTGGGCAAAAAAATCAAGGTATTT	CALWEEELGKKIKVF	TRGV9	.	TRGJP	13	-1	-1	16
204	0.0019545846507617133	TGTGCCTTGTGGGTGCTTAAGAAACTCTTT	CALWVLKKLF	TRGV9	.	TRGJ2	12	-1	-1	17
204	0.0019545846507617133	TGTGCCTTGTGGGAGGGGAGGAAACTCTTT	CALWEGRKLF	TRGV9	.	TRGJ2	15	-1	-1	20
203	0.0019450033534540577	TGTGCCTTGTGGGAGGTTTTGAATTATTATAAGAAACTCTTT	CALWEVLNYYKKLF	TRGV9	.	TRGJ1	16	-1	-1	17
203	0.0019450033534540577	TGTGCCTTGTGGGAGCCATCGGGCAAGAAACTCTTT	CALWEPSGKKLF	TRGV9	.	TRGJ1	14	-1	-1	24
202	0.0019354220561464022	TGTGCCTTGTGGGAGGTGGGGAAACTCTTT	CALWEVGKLF	TRGV9	.	TRGJ1	17	-1	-1	20
202	0.0019354220561464022	TGTGCCTTGTGGGAGGTAAAACTCTTT	CALWEVKLF	TRGV9	.	TRGJ1	16	-1	-1	18
201	0.0019258407588387467	TGTGCCACCTGGGACAGGCAGAAACTCTTT	CATWDRQKLF	TRGV5	.	TRGJ2	18	-1	-1	19
200	0.0019162594615310914	TGTGCCTGCGGTTATAAGAAACTCTTT	CACGYKKLF	TRGV9	.	TRGJ2	6	-1	-1	11
199	0.0019066781642234358	TGTGCCTTGTGGGATCGGATAGAGTTGGGCAAAAAAATCAAGGTATTT	CALWDRIELGKKIKVF	TRGV9	.	TRGJP	13	-1	-1	20
197	0.001887515569608125	TGTGCCTTAGTAATGAAACTCTTT	CALVMKLF	TRGV9	.	TRGJ2	7	-1	-1	6
195	0.0018683529749928141	TGTGCCTTGGAGAAACTCTTT	CALEKLF	TRGV9	.	TRGJ2	8	-1	-1	10
194	0.0018587716776851586	TGTGCCTTGTGGGAGGAAGCTGAAAAGTTGGGCAAAAAAATCAAGGTATTT	CALWEEAEKLGKKIKVF	TRGV9	.	TRGJP	15	-1	-1	22
194	0.0018587716776851586	TGTGCCTCCCCTTTCGATAAGAAACTCTTT	CASPFDKKLF	TRGV9	.	TRGJ2	6	-1	-1	16
193	0.001849190380377503	TGTGCCTTGTGGAGACCCCAGGAGTTGGGCAAAAAAATCAAGGTATTT	CALWRPQELGKKIKVF	TRGV9	.	TRGJP	11	-1	-1	18
193	0.001849190380377503	TGTGCTGCGTGGCCTCGAGACAAACTCTTT	CAAWPRDKLF	TRGV10	.	TRGJ1	11	-1	-1	21
190	0.0018204464884545367	TGTGCCTTGTGGGAATCCAAGACTCTAGGCCATAAGAAACTCTTT	CALWESKTLGHKKLF	TRGV9	.	TRGJ1	13	-1	-1	31
189	0.0018108651911468814	TGTGCTAATCGCTACAATAAGAAACTCTTT	CANRYNKKLF	TRGV9	.	TRGJ2	4	-1	-1	16
189	0.0018108651911468814	TGTGCCTTGTGGGAGGTGCAGAAACTCTTT	CALWEVQKLF	TRGV9	.	TRGJ2	19	-1	-1	19
188	0.0018012838938392258	TGTGCCTTGTGGGAGCCCCCCACATGGGAGAAACTCTTT	CALWEPPTWEKLF	TRGV9	.	TRGJ1	14	-1	-1	28
188	0.0018012838938392258	TGTGCCTTGTGGGAGGTAGCAAAGAAACTCTTT	CALWEVAKKLF	TRGV9	.	TRGJ1	20	-1	-1	21
187	0.0017917025965315703	TGTGCCTTGTGGGAGACAGGGAAACTCTTT	CALWETGKLF	TRGV9	.	TRGJ1	14	-1	-1	20
186	0.001782121299223915	TGTGCCCCTTCCAGTATTAAGAAACTCTTT	CAPSSIKKLF	TRGV9	.	TRGJ1	5	-1	-1	17
185	0.0017725400019162594	TGTGCCTTGTGGGAGGTGTCAGAGTTGGGCAAAAAAATCAAGGTATTT	CALWEVSELGKKIKVF	TRGV9	.	TRGJP	17	-1	-1	20
185	0.0017725400019162594	TGTGCCTTGTGGGAGGTGTACGGTAGTAGTGATTGGATCAAGACGTTT	CALWEVYGSSDWIKTF	TRGV9	.	TRGJP2	20	-1	-1	23
184	0.001762958704608604	TGTGCCTTGTGGGAGATCCTCAAACGGGAGTTGGGCAAAAAAATCAAGGTATTT	CALWEILKRELGKKIKVF	TRGV9	.	TRGJP	14	-1	-1	27
184	0.001762958704608604	TGTGCCTTGTGGGGAGTCCCTCTTAAGAAACTCTTT	CALWGVPLKKLF	TRGV9	.	TRGJ1	12	-1	-1	23
184	0.001762958704608604	TGTGCCTTGTGGGAGGCCAATAAGAAACTCTTT	CALWEANKKLF	TRGV9	.	TRGJ1	15	-1	-1	19
183	0.0017533774073009486	TGTGCCTTGTGGGAGGTGCAGAAAGGGAATCGGGAGAAACTCTTT	CALWEVQKGNREKLF	TRGV9	.	TRGJ1	19	-1	-1	34
182	0.001743796109993293	TGTGCCTTGTGGGACCCTAAGAAACTCTTT	CALWDPKKLF	TRGV9	.	TRGJ1	13	-1	-1	17
181	0.0017342148126856377	TGTGCCTTGTGGGAGGTGCGGTGGTATAAGAAACTCTTT	CALWEVRWYKKLF	TRGV9	.	TRGJ1	18	-1	-1	24
181	0.0017342148126856377	TGTGCCTTGTGGGAGCTTGACTATAAGAAACTCTTT	CALWELDYKKLF	TRGV9	.	TRGJ2	14	-1	-1	21
181	0.0017342148126856377	TGTGCCTTGTGGGAGGTGCATAAACTCTTT	CALWEVHKLF	TRGV9	.	TRGJ1	19	-1	-1	21
181	0.0017342148126856377	TGTGCCTTGTGGTTTAAGAAACTCTTT	CALWFKKLF	TRGV9	.	TRGJ2	11	-1	-1	14
180	0.0017246335153779822	TGTGCCTTGTGGGGGGATTATAAGAAACTCTTT	CALWGDYKKLF	TRGV9	.	TRGJ1	15	-1	-1	16
179	0.0017150522180703267	TGTGCCTTGTGGGAGGTGCGTGGGGAGTTGGGCAAAAAAATCAAGGTATTT	CALWEVRGELGKKIKVF	TRGV9	.	TRGJP	18	-1	-1	24
179	0.0017150522180703267	TGTGCCTTGTGCCATAAGAAACTCTTT	CALCHKKLF	TRGV9	.	TRGJ1	10	-1	-1	13
177	0.0016958896234550158	TGTGCCTTGTGGGAGGTGCTGGTTTATAAGAAACTCTTT	CALWEVLVYKKLF	TRGV9	.	TRGJ1	18	-1	-1	23
177	0.0016958896234550158	TGTGCCTTGTGGGACCTTAAGAAACTCTTT	CALWDLKKLF	TRGV9	.	TRGJ1	13	-1	-1	17
176	0.0016863083261473603	TGTGCCTTGTGGACCTATAAGAAACTCTTT	CALWTYKKLF	TRGV9	.	TRGJ2	11	-1	-1	15
175	0.001676727028839705	TGTGCCTTGTGGGAGGTGCGCAGGAAACTCTTT	CALWEVRRKLF	TRGV9	.	TRGJ1	18	-1	-1	23
175	0.001676727028839705	TGTGCCTTGTTTTGGTATAAGAAACTCTTT	CALFWYKKLF	TRGV9	.	TRGJ1	9	-1	-1	15
175	0.001676727028839705	TGTGCCAGGCCAAATAAGAAACTCTTT	CARPNKKLF	TRGV9	.	TRGJ1	5	-1	-1	13
173	0.001657564434224394	TGTGCCTTGTGGGAGGTGCCGAAACTCTTT	CALWEVPKLF	TRGV9	.	TRGJ2	18	-1	-1	20
172	0.0016479831369167386	TGTGCCTTGTGGGATGGGCGTGAGAAACTCTTT	CALWDGREKLF	TRGV9	.	TRGJ1	13	-1	-1	22
172	0.0016479831369167386	TGTGCCTTGTGGGACCCAAAGAAACTCTTT	CALWDPKKLF	TRGV9	.	TRGJ2	13	-1	-1	18
172	0.0016479831369167386	TGTGCCTTGTGGGAGTGTCAGAATCTCTTT	CALWECQNLF	TRGV9	.	TRGJ1	14	-1	-1	19
172	0.0016479831369167386	TGTGCCTTGTGGGAAAAGAAACTCTTT	CALWEKKLF	TRGV9	.	TRGJ1	13	-1	-1	15
171	0.001638401839609083	TGTGCCTTGTGGGAGGTGCTCCCGCAAGAGTTGGGCAAAAAAATCAAGGTATTT	CALWEVLPQELGKKIKVF	TRGV9	.	TRGJP	21	-1	-1	23
171	0.001638401839609083	TGTGCCTTGTGGGAGGTGCATTGGGATACCACTGGTTGGTTCAAGATATTT	CALWEVHWDTTGWFKIF	TRGV9	.	TRGJP1	19	-1	-1	25
171	0.001638401839609083	TGTGCCTTGTGGGAGGTGCTGGATTATAAGAAACTCTTT	CALWEVLDYKKLF	TRGV9	.	TRGJ1	18	-1	-1	22
170	0.0016288205423014275	TGTGCTGCGTGGGATGTGGGGCCCGATAGTAGTGATTGGATCAAGACGTTT	CAAWDVGPDSSDWIKTF	TRGV10	.	TRGJP2	14	-1	-1	25
170	0.0016288205423014275	TGTGCCACCTGGGACAGGCGGGATTATTATAAGAAACTCTTT	CATWDRRDYYKKLF	TRGV3	.	TRGJ1	18	-1	-1	22
170	0.0016288205423014275	TGTGCCTTGTGGGAGGGGATTTATTATAAGAAACTCTTT	CALWEGIYYKKLF	TRGV9	.	TRGJ2	15	-1	-1	17
170	0.0016288205423014275	TGTGCCTTGTATGTCTGTCGTTATAAGAAACTCTTT	CALYVCRYKKLF	TRGV9	.	TRGJ1	9	-1	-1	20
170	0.0016288205423014275	TGTGCCTTGTGGGGGTATTATAAGAAACTCTTT	CALWGYYKKLF	TRGV9	.	TRGJ2	15	-1	-1	15
169	0.0016192392449937722	TGTGCCTTGTTTTTTGGGGAGAAACTCTTT	CALFFGEKLF	TRGV9	.	TRGJ1	9	-1	-1	19
169	0.0016192392449937722	TGTGCCTTGTGGGAGGTGCAATTTCTCTTT	CALWEVQFLF	TRGV9	.	TRGJ1	19	-1	-1	24
168	0.0016096579476861167	TGTGCCTTGTGGGAGGTGTGGTATAAGAAACTCTTT	CALWEVWYKKLF	TRGV9	.	TRGJ1	17	-1	-1	21
167	0.0016000766503784613	TGTGCCTTGTGGGAGGTGCGGGGGTGGGAGTTGGGCAAAAAAATCAAGGTATTT	CALWEVRGWELGKKIKVF	TRGV9	.	TRGJP	18	-1	-1	27
167	0.0016000766503784613	TGTGCCTTGTGGGAGGCCTACCCCAATTCGGGGAAGAAACTCTTT	CALWEAYPNSGKKLF	TRGV9	.	TRGJ1	15	-1	-1	33
166	0.0015904953530708058	TGTGCCTTGTGGGAGCCCTATAAGAAACTCTTT	CALWEPYKKLF	TRGV9	.	TRGJ1	14	-1	-1	18
165	0.0015809140557631503	TGTGCCTTGTGGGAGGTGCAGGGGGGTTATTATAAGAAACTCTTT	CALWEVQGGYYKKLF	TRGV9	.	TRGJ1	19	-1	-1	26
165	0.0015809140557631503	TGTGCCTTGTGGGGTTATAAGAAACTCTTT	CALWGYKKLF	TRGV9	.	TRGJ1	12	-1	-1	14
164	0.001571332758455495	TGTGCCTTGTGGGAGACGCTCCATTCGTTGGGCAAAAAAATCAAGGTATTT	CALWETLHSLGKKIKVF	TRGV9	.	TRGJP	14	-1	-1	26
164	0.001571332758455495	TGTGCCTTGTGGGAGGTCGTAACACTCACGGGGAAACTCTTT	CALWEVVTLTGKLF	TRGV9	.	TRGJ1	16	-1	-1	32
164	0.001571332758455495	TGTGCCTTGTCCCAAGATAAGAAACTCTTT	CALSQDKKLF	TRGV9	.	TRGJ1	9	-1	-1	16
164	0.001571332758455495	TGTGCCTTGTGGACTAAGAAACTCTTT	CALWTKKLF	TRGV9	.	TRGJ1	11	-1	-1	14
163	0.0015617514611478394	TGTGCCTTGTGGGAGGGAATCAGTTCCAAGGAGTTGGGCAAAAAAATCAAGGTATTT	CALWEGISSKELGKKIKVF	TRGV9	.	TRGJP	15	-1	-1	26
163	0.0015617514611478394	TGTGCCTTGTGGGAGGTGCCGTATTATAAGAAACTCTTT	CALWEVPYYKKLF	TRGV9	.	TRGJ2	18	-1	-1	21
163	0.0015617514611478394	TGTGCCTTGCCAAAGAAACTCTTT	CALPKKLF	TRGV9	.	TRGJ2	8	-1	-1	12
161	0.0015425888665325286	TGTGCCTTGTGGGAGCTTCCGGGTTATAAGAAACTCTTT	CALWELPGYKKLF	TRGV9	.	TRGJ2	14	-1	-1	23
160	0.001533007569224873	TGTGCCTTGTGGGAGGTGCAGTATTATAAGAAACTCTTT	CALWEVQYYKKLF	TRGV9	.	TRGJ1	19	-1	-1	21
160	0.001533007569224873	TGTGCCTTGTGGGAGGTGGGCGGGAAACTCTTT	CALWEVGGKLF	TRGV9	.	TRGJ2	17	-1	-1	23
159	0.0015234262719172175	TGTGCCTTGTGGGAGTTTGAAGATAAGAAACTCTTT	CALWEFEDKKLF	TRGV9	.	TRGJ1	14	-1	-1	22
159	0.0015234262719172175	TGTGCCTTGTGGGAGAAAAGCGAGAAACTCTTT	CALWEKSEKLF	TRGV9	.	TRGJ1	14	-1	-1	22
159	0.0015234262719172175	TGTGCCACCTGGGATAAGAAACTCTTT	CATWDKKLF	TRGV3	.	TRGJ1	13	-1	-1	13
158	0.0015138449746095622	TGTGCCTTGTGGGAGGTAAAGAAACTCTTT	CALWEVKKLF	TRGV9	.	TRGJ1	16	-1	-1	18
157	0.0015042636773019067	TGTGCTGCGTGTAGGTATTATAAGAAACTCTTT	CAACRYYKKLF	TRGV10	.	TRGJ2	10	-1	-1	15
156	0.0014946823799942511	TGTGCCTTGTGGGGGCGTTATAAGAAACTCTTT	CALWGRYKKLF	TRGV9	.	TRGJ1	12	-1	-1	17
155	0.0014851010826865958	TGTGCCTTGTGGGAGTGCAATTATAAGAAACTCTTT	CALWECNYKKLF	TRGV9	.	TRGJ2	18	-1	-1	19
154	0.0014755197853789403	TGTGCTCCTTGTGTTCTCCAAGATAAGAAACTCTTT	CAPCVLQDKKLF	TRGV9	.	TRGJ2	12	-1	-1	22
153	0.001465938488071285	TGTGCCTTGTGGGAGGTGCACAGTTATAAGAAACTCTTT	CALWEVHSYKKLF	TRGV9	.	TRGJ1	20	-1	-1	23
153	0.001465938488071285	TGTGCCTTGTGGGAGCCTTTAAAGAAACTCTTT	CALWEPLKKLF	TRGV9	.	TRGJ1	14	-1	-1	18
153	0.001465938488071285	TGTGCCTTGTATAGGCATTATAAGAAACTCTTT	CALYRHYKKLF	TRGV9	.	TRGJ1	9	-1	-1	16
152	0.0014563571907636294	TGTGCCTTGTGGATCTATTATAAGAAACTCTTT	CALWIYYKKLF	TRGV9	.	TRGJ1	11	-1	-1	15
151	0.0014467758934559739	TGTGCCTTGTGGGAGATCTATTATAAGAAACTCTTT	CALWEIYYKKLF	TRGV9	.	TRGJ1	14	-1	-1	18
150	0.0014371945961483186	TGTGCCTTGTGGGCCACGCCTTATTATAAGAAACTCTTT	CALWATPYYKKLF	TRGV9	.	TRGJ1	12	-1	-1	20
149	0.001427613298840663	TGTGCCTTGTATTGCCGTATCTATAAGAAACTCTTT	CALYCRIYKKLF	TRGV9	.	TRGJ1	9	-1	-1	17
148	0.0014180320015330075	TGTGCCTTGGGTTGGGATAAGAAACTCTTT	CALGWDKKLF	TRGV9	.	TRGJ1	8	-1	-1	16
147	0.0014084507042253522	TGTGCCTTGTGGGAGGTTCTACAAGAGTTGGGCAAAAAAATCAAGGTATTT	CALWEVLQELGKKIKVF	TRGV9	.	TRGJP	16	-1	-1	21
146	0.0013988694069176967	TGTGCCTTGTGGGAGGTGATTGGTTATAAGAAACTCTTT	CALWEVIGYKKLF	TRGV9	.	TRGJ2	17	-1	-1	23
144	0.0013797068123023858	TGTGCCTTGTGGGAGTGGGGTTATTATAAGAAACTCTTT	CALWEWGYYKKLF	TRGV9	.	TRGJ1	14	-1	-1	20
144	0.0013797068123023858	TGTGCCTTGTGGGAGGTGCATAGTTATAAGAAACTCTTT	CALWEVHSYKKLF	TRGV9	.	TRGJ1	19	-1	-1	23
143	0.0013701255149947303	TGTGCCTTGTGGGAGGGGGATTATTATAAGAAACTCTTT	CALWEGDYYKKLF	TRGV9	.	TRGJ1	15	-1	-1	19
143	0.0013701255149947303	TGTGCCTTGTGGGAGATTTATAAGAAACTCTTT	CALWEIYKKLF	TRGV9	.	TRGJ1	14	-1	-1	17
142	0.0013605442176870747	TGTGCCTTGTGGGAGGGGCAGGGGTATTATAAGAAACTCTTT	CALWEGQGYYKKLF	TRGV9	.	TRGJ2	19	-1	-1	24
142	0.0013605442176870747	TGTGCCTTGTGGGAGGTGCTTAAGAAACTCTTT	CALWEVLKKLF	TRGV9	.	TRGJ1	18	-1	-1	20
142	0.0013605442176870747	TGTGCCTTGTGGGAGACGATGAAGAAACTCTTT	CALWETMKKLF	TRGV9	.	TRGJ1	14	-1	-1	21
140	0.0013413816230717639	TGTGCCTTGTGGGATTCCCCCCATGTGAATTATTATAAGAAACTCTTT	CALWDSPHVNYYKKLF	TRGV9	.	TRGJ2	13	-1	-1	26
140	0.0013413816230717639	TGTGCCTTGTGGGAGGTCCCATTCGATTATAAGAAACTCTTT	CALWEVPFDYKKLF	TRGV9	.	TRGJ1	16	-1	-1	25
139	0.0013318003257641086	TGTGCCTTGTGGGGGATTTATTATAAGAAACTCTTT	CALWGIYYKKLF	TRGV9	.	TRGJ1	12	-1	-1	14
139	0.0013318003257641086	TGTGCCTTGTGGGAGCTTTATTATAAGAAACTCTTT	CALWELYYKKLF	TRGV9	.	TRGJ1	14	-1	-1	17
138	0.001322219028456453	TGTGCCTTGTGGCCCGGGAATTATTATAAGAAACTCTTT	CALWPGNYYKKLF	TRGV9	.	TRGJ2	11	-1	-1	17
138	0.001322219028456453	TGTGCCTTGTGGGAGGTGAGGAATTATAAGAAACTCTTT	CALWEVRNYKKLF	TRGV9	.	TRGJ1	17	-1	-1	22
138	0.001322219028456453	TGTGCCTTGTCCGTTTATTATAAGAAACTCTTT	CALSVYYKKLF	TRGV9	.	TRGJ1	9	-1	-1	14
137	0.0013126377311487975	TGTGCCTTGTGGGATTCACCCGTGGGATTTTATAAGAAACTCTTT	CALWDSPVGFYKKLF	TRGV9	.	TRGJ1	13	-1	-1	26
137	0.0013126377311487975	TGTGCCTTGTGGGAGGTGCAGGATATACGTTATAAGAAACTCTTT	CALWEVQDIRYKKLF	TRGV9	.	TRGJ1	19	-1	-1	29
137	0.0013126377311487975	TGTGCCTTGTGGGAGGGCTACCATCCTTATTATAAGAAACTCTTT	CALWEGYHPYYKKLF	TRGV9	.	TRGJ1	25	-1	-1	26
137	0.0013126377311487975	TGTGCCTTGTGGGAGTATTATTATAAGAAACTCTTT	CALWEYYYKKLF	TRGV9	.	TRGJ1	14	-1	-1	16
136	0.0013030564338411422	TGTGCCTTGTGGGAGAAAAATAAGAAACTCTTT	CALWEKNKKLF	TRGV9	.	TRGJ1	14	-1	-1	19
135	0.0012934751365334866	TGTGCCTTGTGGGAGGCGGGGCTTCCTTATTATAAGAAACTCTTT	CALWEAGLPYYKKLF	TRGV9	.	TRGJ1	15	-1	-1	26
135	0.0012934751365334866	TGTGCCTTGTGGGGGAATTATTATAAGAAACTCTTT	CALWGNYYKKLF	TRGV9	.	TRGJ1	12	-1	-1	14
135	0.0012934751365334866	TGTGCCTTGTGGGATCATTATTATAAGAAACTCTTT	CALWDHYYKKLF	TRGV9	.	TRGJ1	13	-1	-1	16
135	0.0012934751365334866	TGTGCCTTGTGGGAGGTGCGATATAAGAAACTCTTT	CALWEVRYKKLF	TRGV9	.	TRGJ1	18	-1	-1	21
134	0.0012838938392258311	TGTGCCTTGTGGGACCCCCCCGGCTATTATAAGAAACTCTTT	CALWDPPGYYKKLF	TRGV9	.	TRGJ2	13	-1	-1	24
134	0.0012838938392258311	TGTGCCTTGTGGGAGGTGCATCTTAATAAGAAACTCTTT	CALWEVHLNKKLF	TRGV9	.	TRGJ1	22	-1	-1	25
133	0.0012743125419181758	TGTGCTGCGTGGGATTATAATAGGGTCGGGGGTTATAAGAAACTCTTT	CAAWDYNRVGGYKKLF	TRGV10	.	TRGJ1	16	-1	-1	32
132	0.0012647312446105203	TGTGCCTTGTCGTTAGATTATAAGAAACTCTTT	CALSLDYKKLF	TRGV9	.	TRGJ1	9	-1	-1	16
131	0.0012551499473028647	TGTGCCTTGTGGGAGGTGCCTGTATTTAAAAGTGATTGGATCAAGACGTTT	CALWEVPVFKSDWIKTF	TRGV9	.	TRGJP2	18	-1	-1	30
130	0.0012455686499952094	TGTGCCTTGTGGGAGGCCCGCAAGAATTATTATAAGAAACTCTTT	CALWEARKNYYKKLF	TRGV9	.	TRGJ1	15	-1	-1	23
130	0.0012455686499952094	TGTGCCTTGTGGGAGGTGTGGAGTTGTTATAAGAAACTCTTT	CALWEVWSCYKKLF	TRGV9	.	TRGJ1	17	-1	-1	20
130	0.0012455686499952094	TGTGCCTTGTGGCCCCCGAATTATTATAAGAAACTCTTT	CALWPPNYYKKLF	TRGV9	.	TRGJ1	11	-1	-1	16
130	0.0012455686499952094	TGTGCCTTGTGGGACGATTATTATAAGAAACTCTTT	CALWDDYYKKLF	TRGV9	.	TRGJ1	13	-1	-1	16
128	0.0012264060553798983	TGTGCCACCTGGGAGGGACTCTTT	CATWEGLF	TRGV2	.	TRGJ1	16	-1	-1	17
127	0.001216824758072243	TGTGCCTTGTGGGAGGTGCATTTCGATTTTCATTATAAGAAACTCTTT	CALWEVHFDFHYKKLF	TRGV9	.	TRGJ1	19	-1	-1	21
127	0.001216824758072243	TGTGCCTTGTGGGAGGTGCTAGTTTGTTATAAGAAACTCTTT	CALWEVLVCYKKLF	TRGV9	.	TRGJ1	18	-1	-1	23
126	0.0012072434607645875	TGTGCCTTGTGGGAGGTACCGAAAATTAAGAAACTCTTT	CALWEVPKIKKLF	TRGV9	.	TRGJ1	16	-1	-1	26
125	0.001197662163456932	TGTGCCTTGTGGGAGTTCAATTATTATAAGAAACTCTTT	CALWEFNYYKKLF	TRGV9	.	TRGJ1	14	-1	-1	15
124	0.0011880808661492766	TGTGCCTTGTGGGAGGTTCCCCGACTTTATTATAAGAAACTCTTT	CALWEVPRLYYKKLF	TRGV9	.	TRGJ1	16	-1	-1	26
123	0.0011784995688416211	TGTGCCACCTGGGCTAGTGATTGGATCAAGACGTTT	CATWASDWIKTF	TRGV4	.	TRGJP2	12	-1	-1	14
122	0.0011689182715339658	TGTGCCTTGTGGGAGCTGGGGGATTATTATAAGAAACTCTTT	CALWELGDYYKKLF	TRGV9	.	TRGJ1	17	-1	-1	22
121	0.0011593369742263103	TGTGCCTTGTGGGAGGCGAATTATTATAAGAAACTCTTT	CALWEANYYKKLF	TRGV9	.	TRGJ1	15	-1	-1	16
121	0.0011593369742263103	TGTGCCTTGTGGGAGGATTATTATAAGAAACTCTTT	CALWEDYYKKLF	TRGV9	.	TRGJ1	15	-1	-1	16
120	0.0011497556769186547	TGTGCCTTGTGGGAGGTGGTGAGTTATTATAAGAAACTCTTT	CALWEVVSYYKKLF	TRGV9	.	TRGJ1	17	-1	-1	20
120	0.0011497556769186547	TGTGCCTTGTGGATGGGGGTCAATTATTATAAGAAACTCTTT	CALWMGVNYYKKLF	TRGV9	.	TRGJ1	11	-1	-1	21
120	0.0011497556769186547	TGTGCCTTGTGGGAGATATATAAGAAACTCTTT	CALWEIYKKLF	TRGV9	.	TRGJ1	14	-1	-1	18
119	0.0011401743796109994	TGTGCCTTGTGGGAGGTGTCTGATTATTATAAGAAACTCTTT	CALWEVSDYYKKLF	TRGV9	.	TRGJ2	17	-1	-1	22
119	0.0011401743796109994	TGTGCCTTGTGGGAGGTCCTCAATAATAAGAAACTCTTT	CALWEVLNNKKLF	TRGV9	.	TRGJ1	16	-1	-1	22
119	0.0011401743796109994	TGTGCTGCGTGGGATCTATTTCCGACTCGGCTCTTT	CAAWDLFPTRLF	TRGV10	.	TRGJ1	14	-1	-1	30
118	0.0011305930823033439	TGTGCCTTGTGGGAGGTGCAATATTATAAGAAACTCTTT	CALWEVQYYKKLF	TRGV9	.	TRGJ1	19	-1	-1	21
118	0.0011305930823033439	TGTGCCACCTGGCTGGTTGGACTCTTT	CATWLVGLF	TRGV2	.	TRGJ1	11	-1	-1	20
117	0.0011210117849956883	TGTGCCTTGTGGGATTATTCCCTGAGTCTTTATTATAAGAAACTCTTT	CALWDYSLSLYYKKLF	TRGV9	.	TRGJ1	13	-1	-1	29
117	0.0011210117849956883	TGTGCCTTGTGGGAGGTGCGACGGAATTATTATAAGAAACTCTTT	CALWEVRRNYYKKLF	TRGV9	.	TRGJ1	18	-1	-1	23
117	0.0011210117849956883	TGTGCAGGAGGGGAGCTCTTT	CAGGELF	TRGV10	.	TRGJ1	4	-1	-1	15
116	0.001111430487688033	TGTGCCTTGTGGGAGGTAAGCGAATTTTATTATAAGAAACTCTTT	CALWEVSEFYYKKLF	TRGV9	.	TRGJ1	16	-1	-1	26
116	0.001111430487688033	TGTGCCTTGTGGGAGGTATCCTATTATAAGAAACTCTTT	CALWEVSYYKKLF	TRGV9	.	TRGJ1	16	-1	-1	21
114	0.001092267893072722	TGTGCCTTGTGGGAGGCTCCGAATTATTATAAGAAACTCTTT	CALWEAPNYYKKLF	TRGV9	.	TRGJ1	15	-1	-1	19
114	0.001092267893072722	TGTGCCTTGTGGGAGGGGCATTATTATAAGAAACTCTTT	CALWEGHYYKKLF	TRGV9	.	TRGJ2	19	-1	-1	19
113	0.0010826865957650666	TGTGCCACCTGGGATTTTGGGGATAATTGGAATTATTATAAGAAACTCTTT	CATWDFGDNWNYYKKLF	TRGV5	.	TRGJ1	13	-1	-1	22
113	0.0010826865957650666	TGTGCCTTGTGGGGGAATCCTACTTATTATAAGAAACTCTTT	CALWGNPTYYKKLF	TRGV9	.	TRGJ1	12	-1	-1	23
113	0.0010826865957650666	TGTGCCTTGTGGGAGGCCCATTATTATAAGAAACTCTTT	CALWEAHYYKKLF	TRGV9	.	TRGJ1	15	-1	-1	19
113	0.0010826865957650666	TGTGCCTTGTGGGAGGCTCCTTATAAGAAACTCTTT	CALWEAPYKKLF	TRGV9	.	TRGJ1	15	-1	-1	20
113	0.0010826865957650666	TGTGCCACCTGGGACGGGAAGAAACTCTTT	CATWDGKKLF	TRGV2	.	TRGJ1	17	-1	-1	18
112	0.001073105298457411	TGTGCCTTGTGGGAGGTGAGCTCGAATTATTATAAGAAACTCTTT	CALWEVSSNYYKKLF	TRGV9	.	TRGJ1	17	-1	-1	21
112	0.001073105298457411	TGTGCCTTGTGGGAGGTGGCTTATTATTATAAGAAACTCTTT	CALWEVAYYYKKLF	TRGV9	.	TRGJ2	17	-1	-1	22
111	0.0010635240011497556	TGTGCCTTGTGGGAGGTGCAGGATTATTATAAGAAACTCTTT	CALWEVQDYYKKLF	TRGV9	.	TRGJ1	19	-1	-1	22
110	0.0010539427038421003	TGTGCCTTGTGGGAGGCGATGAATTATTATAAGAAACTCTTT	CALWEAMNYYKKLF	TRGV9	.	TRGJ1	15	-1	-1	20
110	0.0010539427038421003	TGTGCTGCGTGGCTTAAGAAACTCTTT	CAAWLKKLF	TRGV10	.	TRGJ1	11	-1	-1	14
109	0.0010443614065344447	TGTGCCTTGTGGGAGGGAGACCTCCTTTATTATAAGAAACTCTTT	CALWEGDLLYYKKLF	TRGV9	.	TRGJ1	24	-1	-1	26
109	0.0010443614065344447	TGTGCCTTGTGCACAGAGGGGTATTATTATAAGAAACTCTTT	CALCTEGYYYKKLF	TRGV9	.	TRGJ1	10	-1	-1	22
108	0.0010347801092267894	TGTGCCACCTGGGACTGCCGGCCCCATAGTAGTGATTGGATCAAGACGTTT	CATWDCRPHSSDWIKTF	TRGV2	.	TRGJP2	25	-1	-1	25
108	0.0010347801092267894	TGTGCCTTGTGGGAGTTCCCCCCTCCGAATTATTATAAGAAACTCTTT	CALWEFPPPNYYKKLF	TRGV9	.	TRGJ1	14	-1	-1	25
107	0.0010251988119191339	TGTGCCTTGTGGGAGTCTGCTGAAGAGTTGGGCAAAAAAATCAAGGTATTT	CALWESAEELGKKIKVF	TRGV9	.	TRGJP	14	-1	-1	22
107	0.0010251988119191339	TGTGCCACCTGGGACGGACAGAATTATTATAAGAAACTCTTT	CATWDGQNYYKKLF	TRGV2	.	TRGJ1	16	-1	-1	20
106	0.0010156175146114783	TGTGCCTTGTGGGAGCCCATTTATTATAAGAAACTCTTT	CALWEPIYYKKLF	TRGV9	.	TRGJ1	14	-1	-1	20
105	0.001006036217303823	TGTGCTGCGTGGGATTATAGGTGCAAGAAACTCTTT	CAAWDYRCKKLF	TRGV10	.	TRGJ1	16	-1	-1	24
104	9.964549199961675E-4	TGTGCCTTGTGGGAGATTTATATATGCCCTTATTATAAGAAACTCTTT	CALWEIYICPYYKKLF	TRGV9	.	TRGJ1	14	-1	-1	29
104	9.964549199961675E-4	TGTGCCTTGCTTAATTATTATAAGAAACTCTTT	CALLNYYKKLF	TRGV9	.	TRGJ2	8	-1	-1	12
101	9.677110280732011E-4	TGTGCCTTGTGGGAGGGAAGTGAAACGTTGGGCAAAAAAATCAAGGTATTT	CALWEGSETLGKKIKVF	TRGV9	.	TRGJP	15	-1	-1	26
100	9.581297307655457E-4	TGTGCCTTGTGGGAGGCGCAAGAGTTGGGCAAAAAAATCAAGGTATTT	CALWEAQELGKKIKVF	TRGV9	.	TRGJP	19	-1	-1	17
99	9.485484334578901E-4	TGTGCTGCGTGGGATTCCCCATATTATAAGAAACTCTTT	CAAWDSPYYKKLF	TRGV10	.	TRGJ1	15	-1	-1	21
99	9.485484334578901E-4	TGTGCCTTGTGGGAGGGTTATTATTATAAGAAACTCTTT	CALWEGYYYKKLF	TRGV9	.	TRGJ1	15	-1	-1	19
97	9.293858388425793E-4	TGTGCCTTGTGGGAGGTGCTTGAGTTGGGCAAAAAAATCAAGGTATTT	CALWEVLELGKKIKVF	TRGV9	.	TRGJP	18	-1	-1	21
97	9.293858388425793E-4	TGTGCCTTGTGGGAGGTGCGTGGTGGTTATAAGAAACTCTTT	CALWEVRGGYKKLF	TRGV9	.	TRGJ1	18	-1	-1	26
97	9.293858388425793E-4	TGTGCCTTGTGGGAGGCCTCTTATTATAAGAAACTCTTT	CALWEASYYKKLF	TRGV9	.	TRGJ1	15	-1	-1	20
97	9.293858388425793E-4	TGTGCTGCGCCTCCAGGGAAACTCTTT	CAAPPGKLF	TRGV10	.	TRGJ1	8	-1	-1	17
96	9.198045415349239E-4	TGTGCCTTGTGGGAGGGCCGGCAAGAGTTGGGCAAAAAAATCAAGGTATTT	CALWEGRQELGKKIKVF	TRGV9	.	TRGJP	15	-1	-1	19
95	9.102232442272683E-4	TGTGCTGCGTGGGAACGGTATTATAAGAAACTCTTT	CAAWERYYKKLF	TRGV10	.	TRGJ1	13	-1	-1	18
94	9.006419469196129E-4	TGTGCCTTGTGGGAGGCCGTCCCGAAGAATTATTATAAGAAACTCTTT	CALWEAVPKNYYKKLF	TRGV9	.	TRGJ1	15	-1	-1	26
94	9.006419469196129E-4	TGTGCCACCTGGGACGTACTTAGGCGTGATTGGATCAAGACGTTT	CATWDVLRRDWIKTF	TRGV2	.	TRGJP2	15	-1	-1	25
93	8.910606496119575E-4	TGTGCCTTGTGGGAGGAGCCTTATTATAAGAAACTCTTT	CALWEEPYYKKLF	TRGV9	.	TRGJ2	18	-1	-1	20
93	8.910606496119575E-4	TGTGCCACCTGGGACGGTTATTATAAGAAACTCTTT	CATWDGYYKKLF	TRGV2	.	TRGJ1	16	-1	-1	17
93	8.910606496119575E-4	TGTGCCACCTGGGACAAGGATTATAAGAAACTCTTT	CATWDKDYKKLF	TRGV2	.	TRGJ2	14	-1	-1	19
92	8.81479352304302E-4	TGTGCCTTGTGGGAGGTGCAACCCGACTTGAATTATTATAAGAAACTCTTT	CALWEVQPDLNYYKKLF	TRGV9	.	TRGJ2	19	-1	-1	29
92	8.81479352304302E-4	TGTGCCTTGTGGGAGCCCCTTAATTATTATAAGAAACTCTTT	CALWEPLNYYKKLF	TRGV9	.	TRGJ1	14	-1	-1	21
91	8.718980549966465E-4	TGTGCTGCGTGGTACCTGAAACTCTTT	CAAWYLKLF	TRGV10	.	TRGJ1	11	-1	-1	17
91	8.718980549966465E-4	TGTGGGGGGGAGGCGAAACTCTTT	CGGEAKLF	TRGV10	.	TRGJ1	3	-1	-1	14
90	8.623167576889911E-4	TGTGCCTTGTGGGAGCCTCGGAATTATTATAAGAAACTCTTT	CALWEPRNYYKKLF	TRGV9	.	TRGJ1	14	-1	-1	20
90	8.623167576889911E-4	TGTGCCACCTGGGACAGGCCAGGTTATTATAAGAAACTCTTT	CATWDRPGYYKKLF	TRGV7	.	TRGJ1	19	-1	-1	23
90	8.623167576889911E-4	TGTGCCTTGTGGGGTATTATTTATTATAAGAAACTCTTT	CALWGIIYYKKLF	TRGV9	.	TRGJ2	12	-1	-1	20
90	8.623167576889911E-4	TGTGCCACCTGGGATTATAAGAAACTCTTT	CATWDYKKLF	TRGV8	.	TRGJ1	14	-1	-1	13
89	8.527354603813357E-4	TGTGCTGCGTGGGGCCCCTTTGTTGGTTATAAGAAACTCTTT	CAAWGPFVGYKKLF	TRGV10	.	TRGJ1	12	-1	-1	26
89	8.527354603813357E-4	TGTGCTGCGTGGCCTTATTGTGAGAAACTCTTT	CAAWPYCEKLF	TRGV10	.	TRGJ2	11	-1	-1	14
88	8.431541630736801E-4	TGTGCCACCTGGGACGGGCCGGGTAGTGATTGGATCAAGACGTTT	CATWDGPGSDWIKTF	TRGV2	.	TRGJP2	19	-1	-1	22
87	8.335728657660247E-4	TGTGCCTTGTGGGAAGGGAATGGAACGGAGTTGGGCAAAAAAATCAAGGTATTT	CALWEGNGTELGKKIKVF	TRGV9	.	TRGJP	13	-1	-1	27
87	8.335728657660247E-4	TGTGCCTTGTGGCACCAAGAGTTGGGCAAAAAAATCAAGGTATTT	CALWHQELGKKIKVF	TRGV9	.	TRGJP	11	-1	-1	15
86	8.239915684583693E-4	TGTGCTGCGTGGGATTATAGTGGAAGGGAGGAGAAACTCTTT	CAAWDYSGREEKLF	TRGV10	.	TRGJ1	16	-1	-1	31
86	8.239915684583693E-4	TGTGCCACCTGGGACGGGCGCCGGTTAAGGAAACTCTTT	CATWDGRRLRKLF	TRGV2	.	TRGJ2	22	-1	-1	25
86	8.239915684583693E-4	TGTGCCACCTGGGAGTCTGGTTGGTTCAAGATATTT	CATWESGWFKIF	TRGV4	.	TRGJP1	13	-1	-1	16
85	8.144102711507138E-4	TGTGTCCATATAAAGAATTATTATAAGAAACTCTTT	CVHIKNYYKKLF	TRGV9	.	TRGJ1	3	-1	-1	14
85	8.144102711507138E-4	TGTGCCTTGCGGAGGAAATATTATAAGAAACTCTTT	CALRRKYYKKLF	TRGV9	.	TRGJ2	14	-1	-1	14
83	7.952476765354029E-4	TGTGCCTTGTGGGAGGTGCAATATCCCGATGAGAAACTCTTT	CALWEVQYPDEKLF	TRGV9	.	TRGJ1	19	-1	-1	28
83	7.952476765354029E-4	TGTGCTGCGTGGGATTGGGTTTATTATAAGAAACTCTTT	CAAWDWVYYKKLF	TRGV10	.	TRGJ1	15	-1	-1	20
83	7.952476765354029E-4	TGTGCCTTGTTTCTGATTAAGAAACTCTTT	CALFLIKKLF	TRGV9	.	TRGJ1	9	-1	-1	17
82	7.856663792277475E-4	TGTGCCTTGTGGGAGGTGCTTTTCTATTATAAGAAACTCTTT	CALWEVLFYYKKLF	TRGV9	.	TRGJ1	18	-1	-1	24
82	7.856663792277475E-4	TGTGCCATCCCGGATTATAAGAAACTCTTT	CAIPDYKKLF	TRGV2	.	TRGJ2	6	-1	-1	13
81	7.76085081920092E-4	TGTGCCTTGTGGGAGGTGCAATCGACAAATGGAAATTATTATAAGAAACTCTTT	CALWEVQSTNGNYYKKLF	TRGV9	.	TRGJ2	19	-1	-1	33
81	7.76085081920092E-4	TGTGCCACCTGGGACAGTAGTGATTGGATCAAGACGTTT	CATWDSSDWIKTF	TRGV3	.	TRGJP2	16	-1	-1	15
81	7.76085081920092E-4	TGTGCTGCGGGCGAGGACTTAAGGGAGAAACTCTTT	CAAGEDLREKLF	TRGV10	.	TRGJ1	8	-1	-1	25
80	7.665037846124365E-4	TGTGCCTTGTGGGAGGTGCAGGGTAATTATTATAAGAAACTCTTT	CALWEVQGNYYKKLF	TRGV9	.	TRGJ1	19	-1	-1	24
80	7.665037846124365E-4	TGTGCTGCGTGGGATTACACTGGTTGGTTCAAGATATTT	CAAWDYTGWFKIF	TRGV10	.	TRGJP1	17	-1	-1	8
80	7.665037846124365E-4	TGTGCCTTGTGGGAGGTGCCCTATTATAAGAAACTCTTT	CALWEVPYYKKLF	TRGV9	.	TRGJ1	21	-1	-1	21
80	7.665037846124365E-4	TGTGCCACCTGGAAGGAGAGTGATTGGATCAAGACGTTT	CATWKESDWIKTF	TRGV2	.	TRGJP2	11	-1	-1	18
79	7.569224873047811E-4	TGTGCCTTGTGGGAGGTACGTTATTATAAGAAACTCTTT	CALWEVRYYKKLF	TRGV9	.	TRGJ1	16	-1	-1	20
79	7.569224873047811E-4	TGTGCTGCGTGGGATTGCGAGAAACTCTTT	CAAWDCEKLF	TRGV10	.	TRGJ1	18	-1	-1	19
78	7.473411899971256E-4	TGTGCTGCGTGGGAGATGCCCAAGAAACTCTTT	CAAWEMPKKLF	TRGV10	.	TRGJ1	13	-1	-1	21
78	7.473411899971256E-4	TGTGCTGCGTGGGATTATTGGGAACTCTTT	CAAWDYWELF	TRGV10	.	TRGJ1	16	-1	-1	13
77	7.377598926894701E-4	TGTGCCTTGTGGGAGGTGCTTTCGAATTATTATAAGAAACTCTTT	CALWEVLSNYYKKLF	TRGV9	.	TRGJ1	18	-1	-1	20
77	7.377598926894701E-4	TGTGCCTTGTGTCGATATTATAAGAAACTCTTT	CALCRYYKKLF	TRGV9	.	TRGJ1	10	-1	-1	15
77	7.377598926894701E-4	TGTGCTGCGTGGGATTATAAGAAACTCTTT	CAAWDYKKLF	TRGV10	.	TRGJ1	16	-1	-1	13
77	7.377598926894701E-4	TGTGCTGCGTGGGTACTCTTAGCCAAGAAACTCTTT	CAAWVLLAKKLF	TRGV10	.	TRGJ1	12	-1	-1	24
76	7.281785953818147E-4	TGTGCCTTGTGGGAGGCGATAAATACCACTGGTTGGTTCAAGATATTT	CALWEAINTTGWFKIF	TRGV9	.	TRGJP1	15	-1	-1	19
76	7.281785953818147E-4	TGTGCCTTGTGGGAGGCGTCGAATTATTATAAGAAACTCTTT	CALWEASNYYKKLF	TRGV9	.	TRGJ1	15	-1	-1	18
76	7.281785953818147E-4	TGTGCCACCTGGGACGGTAGTGATTGGATCAAGACGTTT	CATWDGSDWIKTF	TRGV2	.	TRGJP2	16	-1	-1	16
76	7.281785953818147E-4	TGTGCTGCGTGGGATTTCCGTCTGAGACTCTTT	CAAWDFRLRLF	TRGV10	.	TRGJ1	15	-1	-1	23
76	7.281785953818147E-4	TGTGCCACCTGGGACGTGCTCTTT	CATWDVLF	TRGV3	.	TRGJ1	14	-1	-1	18
75	7.185972980741593E-4	TGTGCCTTGTGGGAGGGGTCTTTGGGATATAAGAAACTCTTT	CALWEGSLGYKKLF	TRGV9	.	TRGJ1	15	-1	-1	27
75	7.185972980741593E-4	TGTGCCACCTGCCATTATAAGAAACTCTTT	CATCHYKKLF	TRGV4	.	TRGJ2	10	-1	-1	13
74	7.090160007665038E-4	TGTGCCTTGTGGGCTCTCCAAGAGTTGGGCAAAAAAATCAAGGTATTT	CALWALQELGKKIKVF	TRGV9	.	TRGJP	12	-1	-1	18
73	6.994347034588483E-4	TGTGCCACCTGGGACGGGCCTTATTATAAGAAACTCTTT	CATWDGPYYKKLF	TRGV2	.	TRGJ1	19	-1	-1	20
72	6.898534061511929E-4	TGTGCCTTGTGGGAGGTGCAGGTTTATAAGAAACTCTTT	CALWEVQVYKKLF	TRGV9	.	TRGJ1	19	-1	-1	23
72	6.898534061511929E-4	TGTGCCACCTGGGACAGGCGGGGGTTGGAGAAACTCTTT	CATWDRRGLEKLF	TRGV5	.	TRGJ1	18	-1	-1	28
71	6.802721088435374E-4	TGTGCCTTGTGGGAGGTGCATCGTATCTATAAGAAACTCTTT	CALWEVHRIYKKLF	TRGV9	.	TRGJ1	19	-1	-1	23
71	6.802721088435374E-4	TGTGCCTTGTGGGAGACCCTTTTATATTATAAGAAACTCTTT	CALWETLLYYKKLF	TRGV9	.	TRGJ2	14	-1	-1	24
71	6.802721088435374E-4	TGTGCTGCGTGGGAGATGGAGTATTATAAGAAACTCTTT	CAAWEMEYYKKLF	TRGV10	.	TRGJ2	13	-1	-1	21
71	6.802721088435374E-4	TGTGCCTTGTGGGAGCTCCATTATTATAAGAAACTCTTT	CALWELHYYKKLF	TRGV9	.	TRGJ1	14	-1	-1	19
71	6.802721088435374E-4	TGTGCTGCGTGGGATTCCCGGGATAAGAAACTCTTT	CAAWDSRDKKLF	TRGV10	.	TRGJ2	15	-1	-1	22
71	6.802721088435374E-4	TGTGCCACCTGGATGTATTATAAGAAACTCTTT	CATWMYYKKLF	TRGV2	.	TRGJ1	11	-1	-1	15
71	6.802721088435374E-4	TGTGCTGCGTGGGGCACCAAGAAACTCTTT	CAAWGTKKLF	TRGV10	.	TRGJ1	12	-1	-1	18
70	6.706908115358819E-4	TGTGCTGCGTGGGACGACTTCACTGGTTGGTTCAAGATATTT	CAAWDDFTGWFKIF	TRGV10	.	TRGJP1	13	-1	-1	20
70	6.706908115358819E-4	TGTGCTGCGTGGGGGACCACTGGTTGGTTCAAGATATTT	CAAWGTTGWFKIF	TRGV10	.	TRGJP1	12	-1	-1	15
70	6.706908115358819E-4	TGTGCCTTGTGGGAGGCTAATTATTATAAGAAACTCTTT	CALWEANYYKKLF	TRGV9	.	TRGJ1	15	-1	-1	18
70	6.706908115358819E-4	TGTGCCACCTGGGACGAGCCCTTGCAGGGGAAACTCTTT	CATWDEPLQGKLF	TRGV2	.	TRGJ1	20	-1	-1	29
70	6.706908115358819E-4	TGTGCCTTGTGGGAGAGTTATTATAAGAAACTCTTT	CALWESYYKKLF	TRGV9	.	TRGJ1	14	-1	-1	14
69	6.611095142282265E-4	TGTGCTGCGTGGGCTTTGAATTATTATAAGAAACTCTTT	CAAWALNYYKKLF	TRGV10	.	TRGJ1	15	-1	-1	14
69	6.611095142282265E-4	TGTGCCTTGTGGGAGGCTCATTATAAGAAACTCTTT	CALWEAHYKKLF	TRGV9	.	TRGJ1	15	-1	-1	19
69	6.611095142282265E-4	TGTGCTGCGTGGGATTTCTGGAAACTCTTT	CAAWDFWKLF	TRGV10	.	TRGJ1	15	-1	-1	20
69	6.611095142282265E-4	TGTGCCACCTGGGATAGTAGTGATTGGATCAAGACGTTT	CATWDSSDWIKTF	TRGV8	.	TRGJP2	16	-1	-1	13
68	6.515282169205711E-4	TGTGCCACCTGGGACGGGCGGCGTAGTGATTGGATCAAGACGTTT	CATWDGRRSDWIKTF	TRGV2	.	TRGJP2	18	-1	-1	22
68	6.515282169205711E-4	TGTGCTGCGTGGGATTACTCTGGTTGGTTCAAGATATTT	CAAWDYSGWFKIF	TRGV10	.	TRGJP1	17	-1	-1	8
68	6.515282169205711E-4	TGTGCTGCGTGGGGGCAGTTTAAGAAACTCTTT	CAAWGQFKKLF	TRGV10	.	TRGJ1	12	-1	-1	20
68	6.515282169205711E-4	TGTGCTGCGTCGAATCACAAGAAACTCTTT	CAASNHKKLF	TRGV10	.	TRGJ1	9	-1	-1	18
68	6.515282169205711E-4	TGTGCCACCTGGGGGGTACTCTTT	CATWGVLF	TRGV7	.	TRGJ1	12	-1	-1	17
67	6.419469196129156E-4	TGTGCCTTGTGGGAGGTGAGGTTTCCCCCAATTCGCCTTAATTATTATAAGAAACTCTTT	CALWEVRFPPIRLNYYKKLF	TRGV9	.	TRGJ1	17	-1	-1	39
67	6.419469196129156E-4	TGTGCTGCGTGGGATTGGGGGGTGAGTGATTGGATCAAGACGTTT	CAAWDWGVSDWIKTF	TRGV10	.	TRGJP2	15	-1	-1	24
67	6.419469196129156E-4	TGTGCTGCCGACGGTTATAAGAAACTCTTT	CAADGYKKLF	TRGV10	.	TRGJ1	7	-1	-1	14
67	6.419469196129156E-4	TGTGCTGCGTGGGATTTCCAGAAACTCTTT	CAAWDFQKLF	TRGV10	.	TRGJ1	15	-1	-1	19
67	6.419469196129156E-4	TGTGCTGCGTGGGATTGGAAACTCTTT	CAAWDWKLF	TRGV10	.	TRGJ1	15	-1	-1	17
66	6.323656223052601E-4	TGTGCCTTGTGGGAGGACGCCCCTTATTATAAGAAACTCTTT	CALWEDAPYYKKLF	TRGV9	.	TRGJ1	15	-1	-1	23
65	6.227843249976047E-4	TGTGCTGCGTGGGATGTTGGGAGTAGTGATTGGATCAAGACGTTT	CAAWDVGSSDWIKTF	TRGV10	.	TRGJP2	14	-1	-1	21
65	6.227843249976047E-4	TGTGCTGCGTGGGATTACGGTGGTTGGTTCAAGATATTT	CAAWDYGGWFKIF	TRGV10	.	TRGJP1	18	-1	-1	20
65	6.227843249976047E-4	TGTGCCTTGTGGGAGGTGTCTGATTATAAGAAACTCTTT	CALWEVSDYKKLF	TRGV9	.	TRGJ1	17	-1	-1	22
64	6.132030276899492E-4	TGTGCCACCTGGGACGGGCGAAGGGGTCGTAGTGATTGGATCAAGACGTTT	CATWDGRRGRSDWIKTF	TRGV2	.	TRGJP2	18	-1	-1	28
64	6.132030276899492E-4	TGTGCCTTGTGGGAGGCACCGGTATCGAATTATTATAAGAAACTCTTT	CALWEAPVSNYYKKLF	TRGV9	.	TRGJ1	15	-1	-1	24
64	6.132030276899492E-4	TGTGCTGCGTGGGATAAGGCGGGTTGGCATTATAAGAAACTCTTT	CAAWDKAGWHYKKLF	TRGV10	.	TRGJ1	14	-1	-1	28
64	6.132030276899492E-4	TGTGCTGCGTGGGAATGGACTGGTTGGTTCAAGATATTT	CAAWEWTGWFKIF	TRGV10	.	TRGJP1	13	-1	-1	18
64	6.132030276899492E-4	TGTGCTGCGTGGAAGGGGAAACTCTTT	CAAWKGKLF	TRGV10	.	TRGJ1	11	-1	-1	17
63	6.036217303822937E-4	TGTGCTGCGTGGGATTGGGGGGATAAGAAACTCTTT	CAAWDWGDKKLF	TRGV10	.	TRGJ1	15	-1	-1	22
63	6.036217303822937E-4	TGTGCCTTGTGGGCTATTTATTATAAGAAACTCTTT	CALWAIYYKKLF	TRGV9	.	TRGJ1	12	-1	-1	17
61	5.844591357669829E-4	TGTGCCACCTGGGACGGGGTGGGTAGTGATTGGATCAAGACGTTT	CATWDGVGSDWIKTF	TRGV2	.	TRGJP2	17	-1	-1	22
61	5.844591357669829E-4	TGTGCCTTGTGGGAGGTGCAACCTTATTATAAGAAACTCTTT	CALWEVQPYYKKLF	TRGV9	.	TRGJ1	23	-1	-1	23
61	5.844591357669829E-4	TGTGCTGCGTGGGACCCCCCTTATTATAAGAAACTCTTT	CAAWDPPYYKKLF	TRGV10	.	TRGJ1	13	-1	-1	20
61	5.844591357669829E-4	TGTGCCTGCTGGATTACCCGGGGGGAGAAACTCTTT	CACWITRGEKLF	TRGV11	.	TRGJ1	15	-1	-1	25
61	5.844591357669829E-4	TGTGCCACCTGGTATTATAAGAAACTCTTT	CATWYYKKLF	TRGV8	.	TRGJ1	14	-1	-1	12
60	5.748778384593274E-4	TGTGCTGCGTGGGATTGGAGTAGTGATTGGATCAAGACGTTT	CAAWDWSSDWIKTF	TRGV10	.	TRGJP2	15	-1	-1	18
60	5.748778384593274E-4	TGTGCTGCGTGGGATCCAGGGGAGAAACTCTTT	CAAWDPGEKLF	TRGV10	.	TRGJ1	14	-1	-1	22
60	5.748778384593274E-4	TGTGCTGCGTGGTTTAAACTCTTT	CAAWFKLF	TRGV10	.	TRGJ2	11	-1	-1	15
59	5.652965411516719E-4	TGTGCCACCTGGGACGAGACCTATAGTAGTGATTGGATCAAGACGTTT	CATWDETYSSDWIKTF	TRGV2	.	TRGJP2	15	-1	-1	21
59	5.652965411516719E-4	TGTGCCTTGTGGGACGAACCCACCTATTATAAGAAACTCTTT	CALWDEPTYYKKLF	TRGV9	.	TRGJ1	13	-1	-1	24
59	5.652965411516719E-4	TGTGCCACCTGGGACGGAAGTAGTGATTGGATCAAGACGTTT	CATWDGSSDWIKTF	TRGV2	.	TRGJP2	16	-1	-1	18
59	5.652965411516719E-4	TGTGCTGCGTGGGCCGTTTATAAGAAACTCTTT	CAAWAVYKKLF	TRGV10	.	TRGJ1	12	-1	-1	17
58	5.557152438440165E-4	TGTGCTGCGTGGGATTGGCGGGGGTCGTGGAAGAAACTCTTT	CAAWDWRGSWKKLF	TRGV10	.	TRGJ1	15	-1	-1	30
58	5.557152438440165E-4	TGTGCCACCTGGGACGGGAATTATTATAAGAAACTCTTT	CATWDGNYYKKLF	TRGV3	.	TRGJ1	17	-1	-1	17
58	5.557152438440165E-4	TGTGCTGCGTGGGGGAAACTCTTT	CAAWGKLF	TRGV10	.	TRGJ2	12	-1	-1	14
57	5.46133946536361E-4	TGTGCTGCGTGGGATTATGGGGGTCCTGGGGGGAAGAAACTCTTT	CAAWDYGGPGGKKLF	TRGV10	.	TRGJ1	16	-1	-1	33
57	5.46133946536361E-4	TGTGCTGCGTGGGATCTCTCAGGTTATAAGAAACTCTTT	CAAWDLSGYKKLF	TRGV10	.	TRGJ1	14	-1	-1	23
57	5.46133946536361E-4	TGTGCTGCGTGGGATCGGCATTATAAGAAACTCTTT	CAAWDRHYKKLF	TRGV10	.	TRGJ1	14	-1	-1	19
57	5.46133946536361E-4	TGTGCCACTTCGAATTATTATAAGAAACTCTTT	CATSNYYKKLF	TRGV8	.	TRGJ2	7	-1	-1	8
56	5.365526492287056E-4	TGTGCCTTGTGGGAGGTCTGTGGGGTCTATTATAAGAAACTCTTT	CALWEVCGVYYKKLF	TRGV9	.	TRGJ1	16	-1	-1	27
56	5.365526492287056E-4	TGTGCCTTGTGGGAGGTGCGGGATTATTATAAGAAACTCTTT	CALWEVRDYYKKLF	TRGV9	.	TRGJ1	18	-1	-1	22
56	5.365526492287056E-4	TGTGCTGCGTGGGTTGGGTGTTATTATAAGAAACTCTTT	CAAWVGCYYKKLF	TRGV10	.	TRGJ1	12	-1	-1	20
56	5.365526492287056E-4	TGTGCCACCTACTATAGTAGTGATTGGATCAAGACGTTT	CATYYSSDWIKTF	TRGV8	.	TRGJP2	9	-1	-1	8
56	5.365526492287056E-4	TGTGCTGCGTGGGGGAATTATTATAAGAAACTCTTT	CAAWGNYYKKLF	TRGV10	.	TRGJ1	12	-1	-1	14
56	5.365526492287056E-4	TGTGCTGCGTGGAGATGGGATTGGATCAAGACGTTT	CAAWRWDWIKTF	TRGV10	.	TRGJP2	15	-1	-1	18
56	5.365526492287056E-4	TGTGCTGCGTGGGTCTATTATAAGAAACTCTTT	CAAWVYYKKLF	TRGV10	.	TRGJ1	12	-1	-1	15
56	5.365526492287056E-4	TGTGCCACCTGGGACTATTATAAGAAACTCTTT	CATWDYYKKLF	TRGV2	.	TRGJ1	14	-1	-1	15
56	5.365526492287056E-4	TGTGCTGCGTGGGTACTTAAGAAACTCTTT	CAAWVLKKLF	TRGV10	.	TRGJ1	12	-1	-1	17
56	5.365526492287056E-4	TGTGCCACCTGGGACAGGCTTCTCTTT	CATWDRLLF	TRGV5	.	TRGJ1	18	-1	-1	21
56	5.365526492287056E-4	TGTGCTGCGTGCCTTGATAAGAAACTCTTT	CAACLDKKLF	TRGV10	.	TRGJ1	10	-1	-1	16
55	5.269713519210501E-4	TGTGCCACCTGGGACGGAAGCCCACCTCCGTATCCTAATAAGAAACTCTTT	CATWDGSPPPYPNKKLF	TRGV7	.	TRGJ1	14	-1	-1	37
55	5.269713519210501E-4	TGTGCCTTGTGGGAGGGGCCATCGAATTATTATAAGAAACTCTTT	CALWEGPSNYYKKLF	TRGV9	.	TRGJ1	18	-1	-1	21
55	5.269713519210501E-4	TGTGCCTTGTGGGAGGGACTCAATTATTATAAGAAACTCTTT	CALWEGLNYYKKLF	TRGV9	.	TRGJ1	15	-1	-1	21
55	5.269713519210501E-4	TGTGCCTTGTGGGAGTTGGATTATAAGAAACTCTTT	CALWELDYKKLF	TRGV9	.	TRGJ1	17	-1	-1	19
55	5.269713519210501E-4	TGTGCCACCTGGGAGAAGAAACTCTTT	CATWEKKLF	TRGV3	.	TRGJ1	13	-1	-1	15
54	5.173900546133947E-4	TGTGCTGCGTGGGATTATCCCTACTGGGGTTGGTTCAAGATATTT	CAAWDYPYWGWFKIF	TRGV10	.	TRGJP1	16	-1	-1	27
54	5.173900546133947E-4	TGTGCTGCGTGGGATTCGCTCCGTCATAAGAAACTCTTT	CAAWDSLRHKKLF	TRGV10	.	TRGJ1	15	-1	-1	25
54	5.173900546133947E-4	TGTGCTGCGACCGAGGGTTATAAGAAACTCTTT	CAATEGYKKLF	TRGV10	.	TRGJ1	8	-1	-1	17
54	5.173900546133947E-4	TGTGCTGCGTGGGATTGGTTCAAGATATTT	CAAWDWFKIF	TRGV10	.	TRGJP1	15	-1	-1	14
54	5.173900546133947E-4	TGTGCTGCGTGGGATAATGGTTATAAGAAACTCTTT	CAAWDNGYKKLF	TRGV10	.	TRGJ1	14	-1	-1	20
54	5.173900546133947E-4	TGTGCCACCCCCATAGTAGATTGGATCAAGACGTTT	CATPIVDWIKTF	TRGV2	.	TRGJP2	8	-1	-1	13
54	5.173900546133947E-4	TGTGCTGCGTGGGATTTCTATAAGAAACTCTTT	CAAWDFYKKLF	TRGV10	.	TRGJ1	15	-1	-1	18
53	5.078087573057392E-4	TGTGCTGCGTGGGACCCAGATTATAAGAAACTCTTT	CAAWDPDYKKLF	TRGV10	.	TRGJ2	13	-1	-1	19
53	5.078087573057392E-4	TGTGCCTCGCTGCCCCTATATTATTATAAGAAACTCTTT	CASLPLYYYKKLF	TRGV9	.	TRGJ2	6	-1	-1	19
53	5.078087573057392E-4	TGTGCTGCGCGTGGGGGCTATAAGAAACTCTTT	CAARGGYKKLF	TRGV10	.	TRGJ1	8	-1	-1	18
52	4.982274599980837E-4	TGTGCTGCGTGGGAACCGTGGTGGTATAAGAAACTCTTT	CAAWEPWWYKKLF	TRGV10	.	TRGJ1	13	-1	-1	24
52	4.982274599980837E-4	TGTGCTGCGTGGCTTTATTATAAGAAACTCTTT	CAAWLYYKKLF	TRGV10	.	TRGJ1	11	-1	-1	14
51	4.886461626904283E-4	TGTGCTGCGTGGGTACCCTCCACTGGTTGGTTCAAGATATTT	CAAWVPSTGWFKIF	TRGV10	.	TRGJP1	12	-1	-1	19
51	4.886461626904283E-4	TGTGCCACCTGGGACGGGAGTGATTGGATCAAGACGTTT	CATWDGSDWIKTF	TRGV2	.	TRGJP2	17	-1	-1	18
51	4.886461626904283E-4	TGTGCTGCGTGGGACCGCTATTATAAGAAACTCTTT	CAAWDRYYKKLF	TRGV10	.	TRGJ1	13	-1	-1	18
51	4.886461626904283E-4	TGTGCCACCTGGGACGGGCCGGGGAAGAAACTCTTT	CATWDGPGKKLF	TRGV2	.	TRGJ1	19	-1	-1	24
50	4.7906486538277284E-4	TGTGCTGCGTGGGGGTTCGGTAGTGATTGGATCAAGACGTTT	CAAWGFGSDWIKTF	TRGV10	.	TRGJP2	12	-1	-1	19
50	4.7906486538277284E-4	TGTGCTGCGTGGGATTTTGGCCCTTATAAGAAACTCTTT	CAAWDFGPYKKLF	TRGV10	.	TRGJ1	15	-1	-1	23
50	4.7906486538277284E-4	TGTGCTGCGTGGGATTATATAGCTGGGGAGAAACTCTTT	CAAWDYIAGEKLF	TRGV10	.	TRGJ2	16	-1	-1	28
50	4.7906486538277284E-4	TGTGCTGCGTGGGATAGGGTATATAAGAAACTCTTT	CAAWDRVYKKLF	TRGV10	.	TRGJ1	14	-1	-1	21
49	4.6948356807511736E-4	TGTGCTGCGTGGGATTCAGTTTACGGGAATAAGAAACTCTTT	CAAWDSVYGNKKLF	TRGV10	.	TRGJ1	15	-1	-1	28
49	4.6948356807511736E-4	TGTGCTGCGTGGGTTGGTAGTGATTGGATCAAGACGTTT	CAAWVGSDWIKTF	TRGV10	.	TRGJP2	12	-1	-1	16
49	4.6948356807511736E-4	TGTGCTGCGTGGGATTTGAGTAAGAAGAAACTCTTT	CAAWDLSKKKLF	TRGV10	.	TRGJ1	15	-1	-1	24
49	4.6948356807511736E-4	TGTGCTGCGTGGGATTCTAATAAGAAACTCTTT	CAAWDSNKKLF	TRGV10	.	TRGJ2	20	-1	-1	13
49	4.6948356807511736E-4	TGTGCTGCGGTGAATTATTATAAGAAACTCTTT	CAAVNYYKKLF	TRGV10	.	TRGJ1	8	-1	-1	11
48	4.5990227076746193E-4	TGTGCCACCTGGGACGGGCATTATTATAAGAAACTCTTT	CATWDGHYYKKLF	TRGV2	.	TRGJ1	18	-1	-1	19
47	4.5032097345980645E-4	TGTGCTGCGTGGGACGAGGGGCCCACCACTGGTTGGTTCAAGATATTT	CAAWDEGPTTGWFKIF	TRGV10	.	TRGJP1	13	-1	-1	24
47	4.5032097345980645E-4	TGTGCTGCGTGTCCGCTCACCCGTTATTATAAGAAACTCTTT	CAACPLTRYYKKLF	TRGV10	.	TRGJ1	10	-1	-1	23
47	4.5032097345980645E-4	TGTGCTGCGTGGGACCAGAATTATTATAAGAAACTCTTT	CAAWDQNYYKKLF	TRGV10	.	TRGJ1	13	-1	-1	17
47	4.5032097345980645E-4	TGTGTTACATTTGAGAAACTCTTT	CVTFEKLF	TRGV4	.	TRGJ1	3	-1	-1	13
46	4.40739676152151E-4	TGTGCTCCGCTCTTAGAGATAAGTAGTGATTGGATCAAGACGTTT	CAPLLEISSDWIKTF	TRGV10	.	TRGJP2	8	-1	-1	18
46	4.40739676152151E-4	TGTGCTGCGTGGGACCCCCCGAAGGATGATAAGAAACTCTTT	CAAWDPPKDDKKLF	TRGV10	.	TRGJ1	13	-1	-1	19
46	4.40739676152151E-4	TGTGCCTTGTGGGAGCCGCAAATATATTATAAGAAACTCTTT	CALWEPQIYYKKLF	TRGV9	.	TRGJ1	14	-1	-1	20
46	4.40739676152151E-4	TGTGCTGCGTGGGATTTACCCTATAAGAAACTCTTT	CAAWDLPYKKLF	TRGV10	.	TRGJ2	15	-1	-1	21
46	4.40739676152151E-4	TGTGCTGCGTGGGATGTAGGTTATAAGAAACTCTTT	CAAWDVGYKKLF	TRGV10	.	TRGJ1	14	-1	-1	20
46	4.40739676152151E-4	TGTGCTGCGGGGGCACGAGGATATAAGAAACTCTTT	CAAGARGYKKLF	TRGV10	.	TRGJ1	12	-1	-1	21
46	4.40739676152151E-4	TGTGCCACCTGGGATCTGTGGATCAAGACGTTT	CATWDLWIKTF	TRGV4	.	TRGJP2	14	-1	-1	18
46	4.40739676152151E-4	TGTGCCACCTGGGACAGGCGGGGTTATAAGAAACTCTTT	CATWDRRGYKKLF	TRGV3	.	TRGJ1	18	-1	-1	23
46	4.40739676152151E-4	TGTGCTGCGTGGGACAGGGGAATCGGGAAACTCTTT	CAAWDRGIGKLF	TRGV10	.	TRGJ1	13	-1	-1	26
46	4.40739676152151E-4	TGTGCCACCTGGGACGGGCAAGGGAAACTCTTT	CATWDGQGKLF	TRGV2	.	TRGJ1	18	-1	-1	23
46	4.40739676152151E-4	TGTGCCACCTGGTATAAGAAACTCTTT	CATWYKKLF	TRGV2	.	TRGJ2	11	-1	-1	12
44	4.2157708153684007E-4	TGTGCCACCTGGGACGGTCCGGGGGGTGATTGGATCAAGACGTTT	CATWDGPGGDWIKTF	TRGV2	.	TRGJP2	19	-1	-1	25
44	4.2157708153684007E-4	TGTGCCACCTGGGACGGGCAGGGTAGTGATTGGATCAAGACGTTT	CATWDGQGSDWIKTF	TRGV2	.	TRGJP2	18	-1	-1	22
44	4.2157708153684007E-4	TGTGCTGCGTGGGATTATCCCACTGGTTGGTTCAAGATATTT	CAAWDYPTGWFKIF	TRGV10	.	TRGJP1	16	-1	-1	8
44	4.2157708153684007E-4	TGTGCCACCTGGGACGGTGCTAATTATTATAAGAAACTCTTT	CATWDGANYYKKLF	TRGV2	.	TRGJ1	16	-1	-1	21
44	4.2157708153684007E-4	TGTGCTGCGTGGGTCACCTATTATAAGAAACTCTTT	CAAWVTYYKKLF	TRGV10	.	TRGJ1	12	-1	-1	18
44	4.2157708153684007E-4	TGTGCCACCTGGGACAGGCGGTATAAGAAACTCTTT	CATWDRRYKKLF	TRGV5	.	TRGJ1	18	-1	-1	21
43	4.1199578422918465E-4	TGTGCCACCTGGGACGGATTCCTAAGGGGTAGGGGTAGTGATTGGATCAAGACGTTT	CATWDGFLRGRGSDWIKTF	TRGV2	.	TRGJP2	16	-1	-1	34
43	4.1199578422918465E-4	TGTGCTGCGTGGGAAACATCTAAGAAACTCTTT	CAAWETSKKLF	TRGV10	.	TRGJ1	13	-1	-1	20
43	4.1199578422918465E-4	TGTGCGCCTGGTTGGTTCAAGATATTT	CAPGWFKIF	TRGV10	.	TRGJP1	10	-1	-1	7
42	4.0241448692152917E-4	TGTGCTGCGTGGGATTATGTCCACACCACTGGTTGGTTCAAGATATTT	CAAWDYVHTTGWFKIF	TRGV10	.	TRGJP1	19	-1	-1	24
42	4.0241448692152917E-4	TGTGCTGCGTGGGGATATTATAAGAAACTCTTT	CAAWGYYKKLF	TRGV10	.	TRGJ1	12	-1	-1	15
42	4.0241448692152917E-4	TGTGCCACCTGGGACGGGCTATGGAAACTCTTT	CATWDGLWKLF	TRGV2	.	TRGJ1	18	-1	-1	23
41	3.9283318961387374E-4	TGTGCCACCTGGGACAGGCATAGTAGTGATTGGATCAAGACGTTT	CATWDRHSSDWIKTF	TRGV3	.	TRGJP2	18	-1	-1	19
41	3.9283318961387374E-4	TGTGCTGCGTGGGATTACCCCCGATATTATAAGAAACTCTTT	CAAWDYPRYYKKLF	TRGV10	.	TRGJ1	17	-1	-1	24
41	3.9283318961387374E-4	TGTGCCACCTGGGGTAGTAGTGATTGGATCAAGACGTTT	CATWGSSDWIKTF	TRGV2	.	TRGJP2	12	-1	-1	14
41	3.9283318961387374E-4	TGTGCTGCTGTCGGCCTCGATTATAAGAAACTCTTT	CAAVGLDYKKLF	TRGV10	.	TRGJ1	7	-1	-1	19
41	3.9283318961387374E-4	TGTGCTGCGTGGTCGGTGATGGGTAAGAAACTCTTT	CAAWSVMGKKLF	TRGV10	.	TRGJ1	11	-1	-1	23
41	3.9283318961387374E-4	TGTGCCTTGTGGGAGGTGCATTATAAGAAACTCTTT	CALWEVHYKKLF	TRGV9	.	TRGJ1	19	-1	-1	19
41	3.9283318961387374E-4	TGTGCTGCGTGGGCTTGGTTCAAGATATTT	CAAWAWFKIF	TRGV10	.	TRGJP1	15	-1	-1	14
41	3.9283318961387374E-4	TGTGCTGCGTGGGATTCTGGGAAACTCTTT	CAAWDSGKLF	TRGV10	.	TRGJ1	15	-1	-1	20
41	3.9283318961387374E-4	TGTGACTTACTCTTT	CDLLF	TRGV2	.	TRGJ1	3	-1	-1	8
40	3.8325189230621826E-4	TGTGCTGCGTGGGATTATAGCCCCATGGGGAGTTATAAGAAACTCTTT	CAAWDYSPMGSYKKLF	TRGV10	.	TRGJ1	16	-1	-1	32
40	3.8325189230621826E-4	TGTGCCACCTGGGACAGGCCAGGGGGGAATTATTATAAGAAACTCTTT	CATWDRPGGNYYKKLF	TRGV5	.	TRGJ1	19	-1	-1	26
40	3.8325189230621826E-4	TGTGCCACCTGTAGTCCAGAAAAGCATAAGAAACTCTTT	CATCSPEKHKKLF	TRGV2	.	TRGJ1	10	-1	-1	25
40	3.8325189230621826E-4	TGTGCCACCTGGGACGGGCTATGTAGGAGGAAACTCTTT	CATWDGLCRRKLF	TRGV2	.	TRGJ1	18	-1	-1	29
40	3.8325189230621826E-4	TGTGCCACCTATGACGATTGGATCAAGACGTTT	CATYDDWIKTF	TRGV2	.	TRGJP2	15	-1	-1	15
39	3.736705949985628E-4	TGTGCCACCTGGGACGGGCGGGTTAGTGATTGGATCAAGACGTTT	CATWDGRVSDWIKTF	TRGV2	.	TRGJP2	18	-1	-1	23
39	3.736705949985628E-4	TGTGCTGCGTGGGATTCCGATTATTATAAGAAACTCTTT	CAAWDSDYYKKLF	TRGV10	.	TRGJ1	18	-1	-1	13
39	3.736705949985628E-4	TGTGCTGCGTGGGATGAAAATTATAAGAAACTCTTT	CAAWDENYKKLF	TRGV10	.	TRGJ1	14	-1	-1	19
39	3.736705949985628E-4	TGTGCCACCTGGGACAGGCGGAATAAGAAACTCTTT	CATWDRRNKKLF	TRGV7	.	TRGJ1	18	-1	-1	22
38	3.6408929769090736E-4	TGTGCTGCGTGGGATTGGGGGGATAGTAGTGATTGGATCAAGACGTTT	CAAWDWGDSSDWIKTF	TRGV10	.	TRGJP2	15	-1	-1	22
38	3.6408929769090736E-4	TGTGCTGCGTGGGATTATACGCCGAATTATTATAAGAAACTCTTT	CAAWDYTPNYYKKLF	TRGV10	.	TRGJ1	16	-1	-1	22
38	3.6408929769090736E-4	TGTGCTGCGTGGGCTCCGAGGGGTTATTATAAGAAACTCTTT	CAAWAPRGYYKKLF	TRGV10	.	TRGJ1	12	-1	-1	23
38	3.6408929769090736E-4	TGTGCTGCGTGGGGCCCGAACGTTTATTATAAGAAACTCTTT	CAAWGPNVYYKKLF	TRGV10	.	TRGJ1	12	-1	-1	23
38	3.6408929769090736E-4	TGTGCCACCTGGGACAGGCGCCGGAAGGGTTTGAAACTCTTT	CATWDRRRKGLKLF	TRGV3	.	TRGJ1	18	-1	-1	32
38	3.6408929769090736E-4	TGTGCTGCGTGGGATTGCTTTGGTTGGTTCAAGATATTT	CAAWDCFGWFKIF	TRGV10	.	TRGJP1	15	-1	-1	20
38	3.6408929769090736E-4	TGTGCTGCGTGGGGTACATATTATAAGAAACTCTTT	CAAWGTYYKKLF	TRGV10	.	TRGJ1	12	-1	-1	18
38	3.6408929769090736E-4	TGTGCTGCGTGGGATCGGCAATATAAGAAACTCTTT	CAAWDRQYKKLF	TRGV10	.	TRGJ1	14	-1	-1	21
38	3.6408929769090736E-4	TGTGCCACCTGGGACAATGATTGGATCAAGACGTTT	CATWDNDWIKTF	TRGV4	.	TRGJP2	13	-1	-1	17
38	3.6408929769090736E-4	TGTGCCACCTGGGACGGGCGACTCTTT	CATWDGRLF	TRGV2	.	TRGJ1	18	-1	-1	20
37	3.545080003832519E-4	TGTGCCACCTGGGACGGGCGGGGAAGTAGTGATTGGATCAAGACGTTT	CATWDGRGSSDWIKTF	TRGV2	.	TRGJP2	18	-1	-1	24
37	3.545080003832519E-4	TGTGCTGCGTGGGACTCTCCGTGGCGTTATTATAAGAAACTCTTT	CAAWDSPWRYYKKLF	TRGV10	.	TRGJ1	13	-1	-1	26
37	3.545080003832519E-4	TGTGCTGCGTGGGACACCCCCTATTATTATAAGAAACTCTTT	CAAWDTPYYYKKLF	TRGV10	.	TRGJ1	13	-1	-1	22
37	3.545080003832519E-4	TGTGCCACCTGGGACGGGCGGTTTCAGTATAAGAAACTCTTT	CATWDGRFQYKKLF	TRGV2	.	TRGJ1	18	-1	-1	27
37	3.545080003832519E-4	TGTGCTGCGTGGGAGCCCACTGGTTGGTTCAAGATATTT	CAAWEPTGWFKIF	TRGV10	.	TRGJP1	13	-1	-1	16
37	3.545080003832519E-4	TGTGCCACCTGGGACGGGCGGTATTATAAGAAACTCTTT	CATWDGRYYKKLF	TRGV2	.	TRGJ1	18	-1	-1	21
37	3.545080003832519E-4	TGTGCCACCTGGGACAGGAATTATTATAAGAAACTCTTT	CATWDRNYYKKLF	TRGV3	.	TRGJ1	17	-1	-1	17
37	3.545080003832519E-4	TGTGCTGCGTGGTTTGTTTATTATAAGAAACTCTTT	CAAWFVYYKKLF	TRGV10	.	TRGJ1	11	-1	-1	17
37	3.545080003832519E-4	TGTGCTGCGTGGGCCTTTGGTTGGTTCAAGATATTT	CAAWAFGWFKIF	TRGV10	.	TRGJP1	12	-1	-1	17
37	3.545080003832519E-4	TGTGCCACCTGGGACGGCGGTTGGTTCAAGATATTT	CATWDGGWFKIF	TRGV2	.	TRGJP1	16	-1	-1	18
36	3.4492670307559645E-4	TGTGCTGCGTGGGATCCGCCCCAGGATTATTATAAGAAACTCTTT	CAAWDPPQDYYKKLF	TRGV10	.	TRGJ1	14	-1	-1	25
36	3.4492670307559645E-4	TGTGCTGCGTGGGGTCAGAATTATTATAAGAAACTCTTT	CAAWGQNYYKKLF	TRGV10	.	TRGJ1	12	-1	-1	17
36	3.4492670307559645E-4	TGTGCTGCGTGGGGGCGAAATTATTATAAGAAACTCTTT	CAAWGRNYYKKLF	TRGV10	.	TRGJ1	12	-1	-1	18
36	3.4492670307559645E-4	TGTGCTGCGTGGGAAAGGGTTTATTATAAGAAACTCTTT	CAAWERVYYKKLF	TRGV10	.	TRGJ1	13	-1	-1	20
36	3.4492670307559645E-4	TGTGCCACCTGGGACGTTAGTGATTGGATCAAGACGTTT	CATWDVSDWIKTF	TRGV2	.	TRGJP2	15	-1	-1	17
36	3.4492670307559645E-4	TGTGCTGCGTGGGAGTATTTTTATAAGAAACTCTTT	CAAWEYFYKKLF	TRGV10	.	TRGJ1	16	-1	-1	16
36	3.4492670307559645E-4	TGTGCTGCGTGGGAAAATTATTATAAGAAACTCTTT	CAAWENYYKKLF	TRGV10	.	TRGJ1	13	-1	-1	15
36	3.4492670307559645E-4	TGTGCTGCGTGGGATTTTTATAAGAAACTCTTT	CAAWDFYKKLF	TRGV10	.	TRGJ1	15	-1	-1	13
36	3.4492670307559645E-4	TGTTCTTACCAGAAACTCTTT	CSYQKLF	TRGV4	.	TRGJ1	2	-1	-1	10
35	3.3534540576794097E-4	TGTGCTGCGTGGGCACTCTGCAGGGGGTATTATAAGAAACTCTTT	CAAWALCRGYYKKLF	TRGV10	.	TRGJ1	12	-1	-1	27
35	3.3534540576794097E-4	TGTGCTGCGTGGGGTGCCCATTATTATAGTAAGAAACTCTTT	CAAWGAHYYSKKLF	TRGV10	.	TRGJ1	12	-1	-1	22
35	3.3534540576794097E-4	TGTGCTGCGTGGGATTCCCCGGATTATTATAAGAAACTCTTT	CAAWDSPDYYKKLF	TRGV10	.	TRGJ1	15	-1	-1	19
35	3.3534540576794097E-4	TGTGCCACCTGGGACGGGCCGGATTATAAGAAACTCTTT	CATWDGPDYKKLF	TRGV2	.	TRGJ1	19	-1	-1	22
35	3.3534540576794097E-4	TGTGCTGGGGGGGCGCCTGGTTGGTTCAAGATATTT	CAGGAPGWFKIF	TRGV10	.	TRGJP1	12	-1	-1	16
35	3.3534540576794097E-4	TGTGCCACCTGGGACGGCTATTATAAGAAACTCTTT	CATWDGYYKKLF	TRGV2	.	TRGJ1	16	-1	-1	18
35	3.3534540576794097E-4	TGTGCCACCTGGGACGGGCTTTATAAGAAACTCTTT	CATWDGLYKKLF	TRGV2	.	TRGJ1	18	-1	-1	20
35	3.3534540576794097E-4	TGTGCTTCACCAAATTATTATAAGAAACTCTTT	CASPNYYKKLF	TRGV10	.	TRGJ1	5	-1	-1	12
35	3.3534540576794097E-4	TGTGCCACCTGGGACAGGCCCGTGAAACTCTTT	CATWDRPVKLF	TRGV7	.	TRGJ1	22	-1	-1	23
35	3.3534540576794097E-4	TGTGCCACCTGGGAAATACATAAGAAACTCTTT	CATWEIHKKLF	TRGV2	.	TRGJ1	13	-1	-1	19
35	3.3534540576794097E-4	TGTGCCACCTGCAATTGGATCAAGACGTTT	CATCNWIKTF	TRGV2	.	TRGJP2	10	-1	-1	13
35	3.3534540576794097E-4	TGTGCTACCTATTATAAGAAACTCTTT	CATYYKKLF	TRGV10	.	TRGJ1	5	-1	-1	9
35	3.3534540576794097E-4	TTACCCCGGGGGCTTTATAAGAAACTCTTT	LPRGLYKKLF	TRGV10	.	TRGJ1	0	-1	-1	14
35	3.3534540576794097E-4	TGTGCCCCCCCTGTGAAACTCTTT	CAPPVKLF	TRGV3	.	TRGJ1	8	-1	-1	14
34	3.2576410846028555E-4	TGTGCTGCGTGGGATTATTCGGGGAATTATTATAAGAAACTCTTT	CAAWDYSGNYYKKLF	TRGV10	.	TRGJ1	16	-1	-1	23
34	3.2576410846028555E-4	TGTGCTGCGTGGCCCCTCCCGGATTATTATAAGAAACTCTTT	CAAWPLPDYYKKLF	TRGV10	.	TRGJ1	11	-1	-1	19
34	3.2576410846028555E-4	TGTGCTGCGTGGGATTGGTTGGTTTATTATAAGAAACTCTTT	CAAWDWLVYYKKLF	TRGV10	.	TRGJ1	15	-1	-1	23
34	3.2576410846028555E-4	TGTGCCACCTGGGACGGTCATAGTGATTGGATCAAGACGTTT	CATWDGHSDWIKTF	TRGV2	.	TRGJP2	16	-1	-1	20
34	3.2576410846028555E-4	TGTGCTGCGTGGGATTACCGGTATTATAAGAAACTCTTT	CAAWDYRYYKKLF	TRGV10	.	TRGJ1	17	-1	-1	21
34	3.2576410846028555E-4	TGTGCCACCTGGGACGGGCGTTATTATAAGAAACTCTTT	CATWDGRYYKKLF	TRGV2	.	TRGJ1	18	-1	-1	20
34	3.2576410846028555E-4	TGTGCCACCTGGGACGGGCGAAATTATAAGAAACTCTTT	CATWDGRNYKKLF	TRGV2	.	TRGJ1	18	-1	-1	22
34	3.2576410846028555E-4	TGTGCCACCTGGGACAGGCGCTATAAGAAACTCTTT	CATWDRRYKKLF	TRGV3	.	TRGJ1	18	-1	-1	21
34	3.2576410846028555E-4	TGTGCTGCGTGGGCTAGTCATAAGAAACTCTTT	CAAWASHKKLF	TRGV10	.	TRGJ1	12	-1	-1	19
34	3.2576410846028555E-4	TGTGCCACCTGGGACGGCCTCTTGGGACTCTTT	CATWDGLLGLF	TRGV2	.	TRGJ1	16	-1	-1	26
34	3.2576410846028555E-4	TGTGCCACCTGGGACAGGCAAGAGAAACTCTTT	CATWDRQEKLF	TRGV3	.	TRGJ1	18	-1	-1	22
34	3.2576410846028555E-4	TGTGCGGGTCATTATAAGAAACTCTTT	CAGHYKKLF	TRGV10	.	TRGJ2	4	-1	-1	10
33	3.1618281115263007E-4	TGTGCTGCGTGGGATTGTGGTAAGAATTATTATAAGAAACTCTTT	CAAWDCGKNYYKKLF	TRGV10	.	TRGJ1	15	-1	-1	23
33	3.1618281115263007E-4	TGTGCTGCGTGGGATTGTGAGGGCACTGGTTGGTTCAAGATATTT	CAAWDCEGTGWFKIF	TRGV10	.	TRGJP1	15	-1	-1	23
33	3.1618281115263007E-4	TGTGCCACCTGGGACTTTGGAAGTAGTGATTGGATCAAGACGTTT	CATWDFGSSDWIKTF	TRGV2	.	TRGJP2	14	-1	-1	21
33	3.1618281115263007E-4	TGTGCTGCGTGCTCACGGGGATATTATAAGAAACTCTTT	CAACSRGYYKKLF	TRGV10	.	TRGJ2	10	-1	-1	21
33	3.1618281115263007E-4	TGTGCTGCGTGGGTTGAGGGCGGTTGGTTCAAGATATTT	CAAWVEGGWFKIF	TRGV10	.	TRGJP1	12	-1	-1	21
33	3.1618281115263007E-4	TGTGCCACCTGGGACGCTAGTGATTGGATCAAGACGTTT	CATWDASDWIKTF	TRGV2	.	TRGJP2	15	-1	-1	17
33	3.1618281115263007E-4	TGTGCCACCTGGGACGGGCATTGTTATAAGAAACTCTTT	CATWDGHCYKKLF	TRGV2	.	TRGJ1	18	-1	-1	19
33	3.1618281115263007E-4	TGTGCTGCGTGGGTCCATTATTATAAGAAACTCTTT	CAAWVHYYKKLF	TRGV10	.	TRGJ1	12	-1	-1	16
33	3.1618281115263007E-4	TGTGCCACCTGGGATGATTATTATAAGAAACTCTTT	CATWDDYYKKLF	TRGV4	.	TRGJ1	15	-1	-1	16
33	3.1618281115263007E-4	TGTGCCAGCTATAGTAGTGATTGGATCAAGACGTTT	CASYSSDWIKTF	TRGV2	.	TRGJP2	9	-1	-1	9
33	3.1618281115263007E-4	TGTGCCACCTGGGGACCCGTGGGACTCTTT	CATWGPVGLF	TRGV3	.	TRGJ1	12	-1	-1	23
33	3.1618281115263007E-4	TGTGCCACCTTCGCGTCGCTCTTT	CATFASLF	TRGV4	.	TRGJ1	9	-1	-1	18
32	3.066015138449746E-4	TGTGCTGCGTGGGATCGAGGGGAAACCACTGGTTGGTTCAAGATATTT	CAAWDRGETTGWFKIF	TRGV10	.	TRGJP1	14	-1	-1	24
32	3.066015138449746E-4	TGTGCTGCGTGGGGACCCTCGAGTAGTGATTGGATCAAGACGTTT	CAAWGPSSSDWIKTF	TRGV10	.	TRGJP2	12	-1	-1	21
32	3.066015138449746E-4	TGTGCCACCTGGGACGGGCCCCATGATTGGATCAAGACGTTT	CATWDGPHDWIKTF	TRGV2	.	TRGJP2	20	-1	-1	23
32	3.066015138449746E-4	TGTGCTGCGTGGGATAAGAATTATTATAAGAAACTCTTT	CAAWDKNYYKKLF	TRGV10	.	TRGJ1	14	-1	-1	17
32	3.066015138449746E-4	TGTGCTGCGTGGGACTCCAATTATTATAAGAAACTCTTT	CAAWDSNYYKKLF	TRGV10	.	TRGJ1	13	-1	-1	15
32	3.066015138449746E-4	TGTGCCACCTGGGACGGCCCTTATTATAAGAAACTCTTT	CATWDGPYYKKLF	TRGV3	.	TRGJ1	18	-1	-1	20
32	3.066015138449746E-4	TGTGCCACCTGGGACGGATATTATTATAAGAAACTCTTT	CATWDGYYYKKLF	TRGV2	.	TRGJ2	16	-1	-1	19
32	3.066015138449746E-4	TGTGCTGCGTGGGCGGATTATTATAAGAAACTCTTT	CAAWADYYKKLF	TRGV10	.	TRGJ1	12	-1	-1	13
32	3.066015138449746E-4	TGTGCTGCGTGGGACCATTATTATAAGAAACTCTTT	CAAWDHYYKKLF	TRGV10	.	TRGJ2	13	-1	-1	16
32	3.066015138449746E-4	TGTGCCTCCTATTCTAGTGATTGGATCAAGACGTTT	CASYSSDWIKTF	TRGV3	.	TRGJP2	9	-1	-1	14
32	3.066015138449746E-4	TGTGCCACCCCTGCCCCTTTCGCCCAGAAACTCTTT	CATPAPFAQKLF	TRGV4	.	TRGJ1	8	-1	-1	25
32	3.066015138449746E-4	TGTGCCACCTGGGACGGGCGGGTCAAGACGTTT	CATWDGRVKTF	TRGV2	.	TRGJP2	18	-1	-1	19
32	3.066015138449746E-4	TGTGCCCCCCGAAGGTGGATCAAGACGTTT	CAPRRWIKTF	TRGV2	.	TRGJP2	8	-1	-1	15
32	3.066015138449746E-4	GATAAACTCTTT	DKLF	TRGV2	.	TRGJ1	-1	-1	-1	3
32	3.066015138449746E-4	TGTGCCACCTTTGATTGGATCAAGACGTTT	CATFDWIKTF	TRGV2	.	TRGJP2	9	-1	-1	11
32	3.066015138449746E-4	TGTGCCACTGAGCATTGGAAACTCTTT	CATEHWKLF	TRGV2	.	TRGJ1	7	-1	-1	17
32	3.066015138449746E-4	TGTGCCCCCAAACTCTTT	CAPKLF	TRGV4	.	TRGJ1	8	-1	-1	9
31	2.9702021653731916E-4	TGTGCCACCTGGGACGGGTCAATCCCCATTTATAGTAGTGATTGGATCAAGACGTTT	CATWDGSIPIYSSDWIKTF	TRGV2	.	TRGJP2	17	-1	-1	19
31	2.9702021653731916E-4	TGTGCTGCGTGGGATTTTTTAGGGTCTATTGATTATAAGAAACTCTTT	CAAWDFLGSIDYKKLF	TRGV10	.	TRGJ1	15	-1	-1	27
31	2.9702021653731916E-4	TGTGCTGCGTGGGCCGACAATAACTCGAGTTGGTTCAAGATATTT	CAAWADNNSSWFKIF	TRGV10	.	TRGJP1	12	-1	-1	28
31	2.9702021653731916E-4	TGTGCCACCTGGGCCCGCGGCGAACGTGATTGGATCAAGACGTTT	CATWARGERDWIKTF	TRGV2	.	TRGJP2	12	-1	-1	25
31	2.9702021653731916E-4	TGTGCCACCTGGGACGGATATAGTAGTGATTGGATCAAGACGTTT	CATWDGYSSDWIKTF	TRGV2	.	TRGJP2	16	-1	-1	17
31	2.9702021653731916E-4	TGTGCTGCGTGGCCCACTAGGAATTATTATAAGAAACTCTTT	CAAWPTRNYYKKLF	TRGV10	.	TRGJ1	11	-1	-1	20
31	2.9702021653731916E-4	TGTGCTGCGTGGGTCCCCTTGAATTATTATAAGAAACTCTTT	CAAWVPLNYYKKLF	TRGV10	.	TRGJ1	12	-1	-1	20
31	2.9702021653731916E-4	TGTGCCACCTGGGTACTAAGGAACGGTTATAAGAAACTCTTT	CATWVLRNGYKKLF	TRGV8	.	TRGJ1	12	-1	-1	26
31	2.9702021653731916E-4	TGTGCCACCTGGGACGGGCTCAGTGATTGGATCAAGACGTTT	CATWDGLSDWIKTF	TRGV2	.	TRGJP2	18	-1	-1	21
31	2.9702021653731916E-4	TGTGCCACCTGGGACGAAGATAGTGATTGGATCAAGACGTTT	CATWDEDSDWIKTF	TRGV2	.	TRGJP2	15	-1	-1	20
31	2.9702021653731916E-4	TGTGCTGCGTGGGATTACCCCTATTGTAAGAAACTCTTT	CAAWDYPYCKKLF	TRGV10	.	TRGJ1	17	-1	-1	21
31	2.9702021653731916E-4	TGTGCTGCGTGGGAACCCCACTATAAGAAACTCTTT	CAAWEPHYKKLF	TRGV10	.	TRGJ2	13	-1	-1	21
31	2.9702021653731916E-4	TGTGCCACCTGGGCCCCCTGGTCTAGGAAACTCTTT	CATWAPWSRKLF	TRGV3	.	TRGJ1	12	-1	-1	23
31	2.9702021653731916E-4	TGTGCCACCTGGGATAAACTTTATAAGAAACTCTTT	CATWDKLYKKLF	TRGV4	.	TRGJ1	14	-1	-1	20
31	2.9702021653731916E-4	TGTGCCACCTCGAATTATTATAAGAAACTCTTT	CATSNYYKKLF	TRGV8	.	TRGJ1	9	-1	-1	9
31	2.9702021653731916E-4	TGTGCCACCTGGGACGGGCTGGAGAAACTCTTT	CATWDGLEKLF	TRGV2	.	TRGJ1	18	-1	-1	22
31	2.9702021653731916E-4	TGTGCCACCTGGGATCTATGGAAACTCTTT	CATWDLWKLF	TRGV8	.	TRGJ1	14	-1	-1	20
30	2.874389192296637E-4	TGTGCCACCTGGGATGGCACCTTGAATTATTATAAGAAACTCTTT	CATWDGTLNYYKKLF	TRGV4	.	TRGJ1	16	-1	-1	23
30	2.874389192296637E-4	TGTGCCACCTGGGACGGGCCGGGGAGTGATTGGATCAAGACGTTT	CATWDGPGSDWIKTF	TRGV2	.	TRGJP2	19	-1	-1	24
30	2.874389192296637E-4	TGTGCCACCTGGGACGACCTTAGTGATTGGATCAAGACGTTT	CATWDDLSDWIKTF	TRGV2	.	TRGJP2	15	-1	-1	20
30	2.874389192296637E-4	TGTGCCACCTGGGGCAGTAGTGATTGGATCAAGACGTTT	CATWGSSDWIKTF	TRGV2	.	TRGJP2	12	-1	-1	15
30	2.874389192296637E-4	TGTGCCACCTGGGACGCGCCGTATTGGATCAAGACGTTT	CATWDAPYWIKTF	TRGV2	.	TRGJP2	19	-1	-1	22
30	2.874389192296637E-4	TGTGCCACCTGGGACAGGCACAGTTATAAGAAACTCTTT	CATWDRHSYKKLF	TRGV3	.	TRGJ1	18	-1	-1	23
30	2.874389192296637E-4	TGTGCTGCGTGGGATGTTTATTATAAGAAACTCTTT	CAAWDVYYKKLF	TRGV10	.	TRGJ1	14	-1	-1	17
30	2.874389192296637E-4	TGTGCTGCGTGGGATATAGGTTGGTTCAAGATATTT	CAAWDIGWFKIF	TRGV10	.	TRGJP1	14	-1	-1	18
30	2.874389192296637E-4	TGTGCTGCGTGGAAAAATTATTATAAGAAACTCTTT	CAAWKNYYKKLF	TRGV10	.	TRGJ1	11	-1	-1	15
30	2.874389192296637E-4	TGTGCCACCTGGGGTAGTGATTGGATCAAGACGTTT	CATWGSDWIKTF	TRGV2	.	TRGJP2	12	-1	-1	13
30	2.874389192296637E-4	TGTGCCCGGGGAAGTGATTGGATCAAGACGTTT	CARGSDWIKTF	TRGV7	.	TRGJP2	5	-1	-1	12
30	2.874389192296637E-4	TGTGCCACCTGGGACGGCCTTAAGAAACTCTTT	CATWDGLKKLF	TRGV3	.	TRGJ1	19	-1	-1	20
30	2.874389192296637E-4	TGTGCCACCTGGGACAGGCTTAAGAAACTCTTT	CATWDRLKKLF	TRGV3	.	TRGJ1	18	-1	-1	20
30	2.874389192296637E-4	TGTGAGAAAATTGATTATTATAAGAAACTCTTT	CEKIDYYKKLF	TRGV4	.	TRGJ1	3	-1	-1	8
30	2.874389192296637E-4	TGTGCCACCTGGGACGGGCAGGGTCTCTTT	CATWDGQGLF	TRGV2	.	TRGJ1	18	-1	-1	24
30	2.874389192296637E-4	TGTGCCACCTGGGACGGGCCAGGGAAGAAACTCTTT	CATWDGPGKKLF	TRGV2	.	TRGJ1	19	-1	-1	24
30	2.874389192296637E-4	TGTGCCACCGAGATCAAGACGTTT	CATEIKTF	TRGV2	.	TRGJP2	8	-1	-1	11
29	2.7785762192200826E-4	TGTGCTGCGTGGCCCAAAGACCCTCTGAATTATTATAAGAAACTCTTT	CAAWPKDPLNYYKKLF	TRGV10	.	TRGJ1	11	-1	-1	26
29	2.7785762192200826E-4	TGTGCCACCTGGGACCCAATCTATAGTAGTGATTGGATCAAGACGTTT	CATWDPIYSSDWIKTF	TRGV2	.	TRGJP2	14	-1	-1	21
29	2.7785762192200826E-4	TGTGCCACCTGGGACGTTGTGGTGTTGGGTTATAAGAAACTCTTT	CATWDVVVLGYKKLF	TRGV2	.	TRGJ1	15	-1	-1	29
29	2.7785762192200826E-4	TGTGCCACCTGGGACGGGCCAGGTAGTGATTGGATCAAGACGTTT	CATWDGPGSDWIKTF	TRGV2	.	TRGJP2	19	-1	-1	22
29	2.7785762192200826E-4	TGTGCCACCTGGGACGGGCGGGGTAGTGATTGGATCAAGACGTTT	CATWDGRGSDWIKTF	TRGV2	.	TRGJP2	18	-1	-1	22
29	2.7785762192200826E-4	TGTGCTGCGTGGGTAAATACCACTGGTTGGTTCAAGATATTT	CAAWVNTTGWFKIF	TRGV10	.	TRGJP1	12	-1	-1	11
29	2.7785762192200826E-4	TGTGCTGCGTGGGATTATCCGAATTATTATAAGAAACTCTTT	CAAWDYPNYYKKLF	TRGV10	.	TRGJ1	16	-1	-1	13
29	2.7785762192200826E-4	TGTGCCACCTGGGACTGTAGTAGTGATTGGATCAAGACGTTT	CATWDCSSDWIKTF	TRGV2	.	TRGJP2	14	-1	-1	17
29	2.7785762192200826E-4	TGTGCTGCGTGGGATTGGACTGGTTGGTTCAAGATATTT	CAAWDWTGWFKIF	TRGV10	.	TRGJP1	15	-1	-1	18
29	2.7785762192200826E-4	TGTGCCACCTGGGTCCCGAATTATTATAAGAAACTCTTT	CATWVPNYYKKLF	TRGV8	.	TRGJ1	12	-1	-1	16
29	2.7785762192200826E-4	TGTGCCACCTGGGACTATAGTGATTGGATCAAGACGTTT	CATWDYSDWIKTF	TRGV8	.	TRGJP2	13	-1	-1	17
29	2.7785762192200826E-4	TGTGCCACCTGGGACGGGGATTGGATCAAGACGTTT	CATWDGDWIKTF	TRGV2	.	TRGJP2	17	-1	-1	18
29	2.7785762192200826E-4	TGTGCCACCTGGGACAGTTATTATAAGAAACTCTTT	CATWDSYYKKLF	TRGV5	.	TRGJ1	16	-1	-1	17
29	2.7785762192200826E-4	TGTGCCACCTGGGACAGGGGAGACGGGAAACTCTTT	CATWDRGDGKLF	TRGV5	.	TRGJ1	17	-1	-1	26
29	2.7785762192200826E-4	TGTGCCACCTGGGACCTATGGAAACTCTTT	CATWDLWKLF	TRGV7	.	TRGJ1	14	-1	-1	20
29	2.7785762192200826E-4	TGTGCCACCTGGGAATGCGAGAAACTCTTT	CATWECEKLF	TRGV2	.	TRGJ1	13	-1	-1	19
29	2.7785762192200826E-4	TGTGCCACCTGGGACAAGAAACTCTTT	CATWDKKLF	TRGV4	.	TRGJ1	13	-1	-1	15
29	2.7785762192200826E-4	TGTGCCACCATGGGACTCTTT	CATMGLF	TRGV2	.	TRGJ1	15	-1	-1	14
29	2.7785762192200826E-4	TGTGCCACCTGGCATTATTATAAGAAACTCTTT	CATWHYYKKLF	TRGV8	.	TRGJ1	14	-1	-1	13
29	2.7785762192200826E-4	TGTGCCACCTTCCAACATTGGATCAAGACGTTT	CATFQHWIKTF	TRGV2	.	TRGJP2	9	-1	-1	16
28	2.682763246143528E-4	TGTGCTGCGTGGGATAGAAGGGACAGCGGTTATTATAAGAAACTCTTT	CAAWDRRDSGYYKKLF	TRGV10	.	TRGJ1	14	-1	-1	29
28	2.682763246143528E-4	TGTGCCACCTGGGACGGAAGATATAGTAGTGATTGGATCAAGACGTTT	CATWDGRYSSDWIKTF	TRGV2	.	TRGJP2	16	-1	-1	20
28	2.682763246143528E-4	TGTGCTGCGTGGGAGCCCCTTGCTGGTTGGTTCAAGATATTT	CAAWEPLAGWFKIF	TRGV10	.	TRGJP1	13	-1	-1	22
28	2.682763246143528E-4	TGTGCCACCTGGGACGGATCCACTGGTTGGTTCAAGATATTT	CATWDGSTGWFKIF	TRGV2	.	TRGJP1	16	-1	-1	19
28	2.682763246143528E-4	TGTGCCACCTGGGACAGGCGGCGGACGCATGAGAAACTCTTT	CATWDRRRTHEKLF	TRGV3	.	TRGJ1	18	-1	-1	28
28	2.682763246143528E-4	TGTGCCACCTGGGACGGGCCTAATTGGATCAAGACGTTT	CATWDGPNWIKTF	TRGV2	.	TRGJP2	19	-1	-1	22
28	2.682763246143528E-4	TGTGCTGCGTGGTTCTATTATTATAAGAAACTCTTT	CAAWFYYYKKLF	TRGV10	.	TRGJ2	11	-1	-1	16
28	2.682763246143528E-4	TGTGCCACCTGGGACTATTATTGGATCAAGACGTTT	CATWDYYWIKTF	TRGV2	.	TRGJP2	14	-1	-1	19
28	2.682763246143528E-4	TGTGCCACCCAGCCCGTTTATTATAAGAAACTCTTT	CATQPVYYKKLF	TRGV8	.	TRGJ1	8	-1	-1	17
28	2.682763246143528E-4	TGTGCCACCTGGGCTTCGGGGAAGAAACTCTTT	CATWASGKKLF	TRGV8	.	TRGJ1	12	-1	-1	21
28	2.682763246143528E-4	TGTGCCACCTGGGATGGCGAGAAACTCTTT	CATWDGEKLF	TRGV2	.	TRGJ1	16	-1	-1	19
28	2.682763246143528E-4	TGTGCCACCTGGAAGTGTGGGAAACTCTTT	CATWKCGKLF	TRGV4	.	TRGJ1	11	-1	-1	20
28	2.682763246143528E-4	TGTGCCACCTGGGACGGGCAATATAAGAAACTCTTT	CATWDGQYKKLF	TRGV2	.	TRGJ1	18	-1	-1	21
28	2.682763246143528E-4	TGTGCCACCTGGGACAGGCCGAGGGAGAAACTCTTT	CATWDRPREKLF	TRGV3	.	TRGJ1	19	-1	-1	25
28	2.682763246143528E-4	TGTGCCACCTGGGACAGGCATTATAAGAAACTCTTT	CATWDRHYKKLF	TRGV3	.	TRGJ1	18	-1	-1	19
28	2.682763246143528E-4	TGTGCCACCTGGGACGGGCGCAGGAAACTCTTT	CATWDGRRKLF	TRGV2	.	TRGJ2	18	-1	-1	23
28	2.682763246143528E-4	TGTGCCACCTGGGACAGGCCGAAGAAACTCTTT	CATWDRPKKLF	TRGV3	.	TRGJ1	19	-1	-1	21
28	2.682763246143528E-4	TGTGCCACCAATTATAAGAAACTCTTT	CATNYKKLF	TRGV8	.	TRGJ1	8	-1	-1	10
28	2.682763246143528E-4	TGTGCCACCTGGGACGGGGCCAACGACAAGAAACTCTTT	CATWDGANDKKLF	TRGV2	.	TRGJ1	20	-1	-1	27
27	2.5869502730669735E-4	TGTGCCACCTGGGATGGGGAACTAATGTTGGGCAAAAAAATCAAGGTATTT	CATWDGELMLGKKIKVF	TRGV4	.	TRGJP	17	-1	-1	26
27	2.5869502730669735E-4	TGTGCCACCTGGGACGGGCCCTGTAGTGATTGGATCAAGACGTTT	CATWDGPCSDWIKTF	TRGV2	.	TRGJP2	20	-1	-1	22
27	2.5869502730669735E-4	TGTGCCACCTGGGACGGGCCCGGTAGTGATTGGATCAAGACGTTT	CATWDGPGSDWIKTF	TRGV2	.	TRGJP2	21	-1	-1	22
27	2.5869502730669735E-4	TGTGCCACCTGGGACGGGCCCAGTAGTGATTGGATCAAGACGTTT	CATWDGPSSDWIKTF	TRGV2	.	TRGJP2	20	-1	-1	21
27	2.5869502730669735E-4	TGTGCCACCTGGGACGGGCATGGGGATGATTGGATCAAGACGTTT	CATWDGHGDDWIKTF	TRGV2	.	TRGJP2	18	-1	-1	26
27	2.5869502730669735E-4	TGTGCCTCGTGGGAGGTGGAGGAGGAATATAAGAAACTCTTT	CASWEVEEEYKKLF	TRGV9	.	TRGJ1	17	-1	-1	27
27	2.5869502730669735E-4	TGTGCCACCTGGGACGGCCGTAGTGATTGGATCAAGACGTTT	CATWDGRSDWIKTF	TRGV2	.	TRGJP2	16	-1	-1	19
27	2.5869502730669735E-4	TGTGCCACCTGGGACAGGCGTGGTGATTGGATCAAGACGTTT	CATWDRRGDWIKTF	TRGV3	.	TRGJP2	21	-1	-1	19
27	2.5869502730669735E-4	TGTGCCACCTGGGACAGGCGATTCAGGTATAAGAAACTCTTT	CATWDRRFRYKKLF	TRGV3	.	TRGJ2	18	-1	-1	27
27	2.5869502730669735E-4	TGTGCCACCTGGGATAGTGATTGGATCAAGACGTTT	CATWDSDWIKTF	TRGV8	.	TRGJP2	16	-1	-1	14
27	2.5869502730669735E-4	TGTGCCACCTGGGACGGGCCATGTAAGAAACTCTTT	CATWDGPCKKLF	TRGV2	.	TRGJ1	19	-1	-1	23
27	2.5869502730669735E-4	TGTGCCACCTGGGATACTTATAAGAAACTCTTT	CATWDTYKKLF	TRGV8	.	TRGJ1	15	-1	-1	17
27	2.5869502730669735E-4	TGTGCCACCTCTCGGCTCTTT	CATSRLF	TRGV8	.	TRGJ1	9	-1	-1	15
27	2.5869502730669735E-4	TGTGCCACCTGGAAACTCTTT	CATWKLF	TRGV2	.	TRGJ1	11	-1	-1	11
27	2.5869502730669735E-4	TGTGCTGCGTGGATGAATTATTATAAGAAACTCTTT	CAAWMNYYKKLF	TRGV10	.	TRGJ1	11	-1	-1	14
27	2.5869502730669735E-4	TGTGCCACCTGGGTCGCGGGGCGGATCAAGACGTTT	CATWVAGRIKTF	TRGV2	.	TRGJP2	15	-1	-1	22
27	2.5869502730669735E-4	TGTGCCACCTGGGATGGGAAGGGGTGGATCAAGACGTTT	CATWDGKGWIKTF	TRGV4	.	TRGJP2	17	-1	-1	24
27	2.5869502730669735E-4	TGTGCCACCTGGGACAGGCCCGATTATAAGAAACTCTTT	CATWDRPDYKKLF	TRGV5	.	TRGJ1	19	-1	-1	22
27	2.5869502730669735E-4	TGTGCCACCTGGGACGTGAATAAGAAACTCTTT	CATWDVNKKLF	TRGV3	.	TRGJ1	14	-1	-1	19
27	2.5869502730669735E-4	TGTGCCACCAAGCCCAAACTCTTT	CATKPKLF	TRGV5	.	TRGJ1	8	-1	-1	15
27	2.5869502730669735E-4	TGTGCTGCGTGGGATTCAATGAAACTCTTT	CAAWDSMKLF	TRGV10	.	TRGJ1	15	-1	-1	20
26	2.4911372999904187E-4	TGTGCCACCTGGGACGGCTCCTGTCTTAGACTTAATAGTGATTGGATCAAGACGTTT	CATWDGSCLRLNSDWIKTF	TRGV2	.	TRGJP2	16	-1	-1	32
26	2.4911372999904187E-4	TGTGCCACCTGGGACGGGCCGAGAGATGGTAGTGATTGGATCAAGACGTTT	CATWDGPRDGSDWIKTF	TRGV2	.	TRGJP2	19	-1	-1	25
26	2.4911372999904187E-4	TGTGCCTTGTGGGAGGTGTACGGTAGTAGTGATTGGGTCAAGACGTTT	CALWEVYGSSDWVKTF	TRGV9	.	TRGJP2	20	-1	-1	23
26	2.4911372999904187E-4	TGTGCCACCTGGGTCTCGCCTTTTAGTAGTGATTGGATCAAGACGTTT	CATWVSPFSSDWIKTF	TRGV2	.	TRGJP2	12	-1	-1	23
26	2.4911372999904187E-4	TGTGCCACCTGGGACCCTGAACCTAGTAGTGATTGGATCAAGACGTTT	CATWDPEPSSDWIKTF	TRGV2	.	TRGJP2	14	-1	-1	23
26	2.4911372999904187E-4	TGTGCCACCTGGGACGGAAAACATAGTAGTGATTGGATCAAGACGTTT	CATWDGKHSSDWIKTF	TRGV2	.	TRGJP2	16	-1	-1	22
26	2.4911372999904187E-4	TGTGCTGCGTGGGATTATTGTGAGAATTATTATAAGAAACTCTTT	CAAWDYCENYYKKLF	TRGV10	.	TRGJ1	16	-1	-1	23
26	2.4911372999904187E-4	TGTGCTGCGTGGGATTACCCCCCTTATTATTATAAGAAACTCTTT	CAAWDYPPYYYKKLF	TRGV10	.	TRGJ1	17	-1	-1	25
26	2.4911372999904187E-4	TGTGCCACCTGGGACGGTGGGGATAGTGATTGGATCAAGACGTTT	CATWDGGDSDWIKTF	TRGV2	.	TRGJP2	16	-1	-1	23
26	2.4911372999904187E-4	TGTGCCACCTGGGACGGCGAAAGAGGTGATTGGATCAAGACGTTT	CATWDGERGDWIKTF	TRGV2	.	TRGJP2	16	-1	-1	25
26	2.4911372999904187E-4	TGTGCCACCTGGGACGGGCCGTTTGGTGATTGGATCAAGACGTTT	CATWDGPFGDWIKTF	TRGV2	.	TRGJP2	19	-1	-1	25
26	2.4911372999904187E-4	TGTGCTGCGTGGGATTGGCCCACTGGTTGGTTCAAGATATTT	CAAWDWPTGWFKIF	TRGV10	.	TRGJP1	15	-1	-1	19
26	2.4911372999904187E-4	TGTGCTGCGTGGGATAGTAGGGATTATTATAAGAAACTCTTT	CAAWDSRDYYKKLF	TRGV10	.	TRGJ1	14	-1	-1	22
26	2.4911372999904187E-4	TGTGCTGCGTGGGAAAATACCACTGGTTGGTTCAAGATATTT	CAAWENTTGWFKIF	TRGV10	.	TRGJP1	13	-1	-1	16
26	2.4911372999904187E-4	TGTGCTGCGTGGGGGCATACTGGTTGGTTCAAGATATTT	CAAWGHTGWFKIF	TRGV10	.	TRGJP1	12	-1	-1	18
26	2.4911372999904187E-4	TGTGCCACCTGGGACGGGCCCTTTTGGATCAAGACGTTT	CATWDGPFWIKTF	TRGV2	.	TRGJP2	20	-1	-1	23
26	2.4911372999904187E-4	TGTGCCACCTGGAACCATCCAAGGAAGAAACTCTTT	CATWNHPRKKLF	TRGV4	.	TRGJ1	11	-1	-1	24
26	2.4911372999904187E-4	TGTGCCACCTGGGCTACCGCGGGGAAACTCTTT	CATWATAGKLF	TRGV4	.	TRGJ1	12	-1	-1	23
26	2.4911372999904187E-4	TGTGCCACCTGGGACAGGCCTGGGAAACTCTTT	CATWDRPGKLF	TRGV3	.	TRGJ1	21	-1	-1	23
26	2.4911372999904187E-4	TGTGCCACCTGGGATGATGAGAAACTCTTT	CATWDDEKLF	TRGV4	.	TRGJ1	15	-1	-1	13
26	2.4911372999904187E-4	TGTGCTGCGTGGGACTCCGGTTGGTTCAAGATATTT	CAAWDSGWFKIF	TRGV10	.	TRGJP1	13	-1	-1	18
26	2.4911372999904187E-4	TGTGCCACCTGGGACGGGCCTTATAAGAAACTCTTT	CATWDGPYKKLF	TRGV2	.	TRGJ1	19	-1	-1	20
26	2.4911372999904187E-4	TGTGCCACCTGGGGGAGAGGGGGGCTCTTT	CATWGRGGLF	TRGV8	.	TRGJ1	12	-1	-1	24
26	2.4911372999904187E-4	TGTGCCACCTGGGAGTGGAAGAAACTCTTT	CATWEWKKLF	TRGV2	.	TRGJ1	13	-1	-1	18
26	2.4911372999904187E-4	TGTGCCATCGAGAAACTCTTT	CAIEKLF	TRGV4	.	TRGJ1	6	-1	-1	10
26	2.4911372999904187E-4	TGTGCCACCTGGGACTGTTATTATAAGAAACTCTTT	CATWDCYYKKLF	TRGV4	.	TRGJ1	13	-1	-1	17
26	2.4911372999904187E-4	TGTGCCACCTGGGGGAGTAGTGATTGGATCAAGACGTTT	CATWGSSDWIKTF	TRGV2	.	TRGJP2	12	-1	-1	15
26	2.4911372999904187E-4	TGTGCCACCTGGGACGGGCCAAGGAGGGAGAAACTCTTT	CATWDGPRREKLF	TRGV2	.	TRGJ1	19	-1	-1	28
26	2.4911372999904187E-4	TGTGCCACCTGGGTGCCTAGTGATTGGATCAAGACGTTT	CATWVPSDWIKTF	TRGV4	.	TRGJP2	12	-1	-1	17
26	2.4911372999904187E-4	TGTGCCACCTGGGACGGGCTCTTT	CATWDGLF	TRGV2	.	TRGJ1	18	-1	-1	18
25	2.3953243269138642E-4	TGTGCCACCTGGGACGGCCATGAGAAAAGTAGTGATTGGATCAAGACGTTT	CATWDGHEKSSDWIKTF	TRGV2	.	TRGJP2	16	-1	-1	27
25	2.3953243269138642E-4	TGTGCCACCTGGGACGGCCCAACAAGCCCGACCCCTGTGGAGACGTTT	CATWDGPTSPTPVETF	TRGV2	.	TRGJP2	19	-1	-1	40
25	2.3953243269138642E-4	TGTGCCACCTGGGACGGGCAGGGGGGTAGTGATTGGATCAAGACGTTT	CATWDGQGGSDWIKTF	TRGV2	.	TRGJP2	18	-1	-1	25
25	2.3953243269138642E-4	TGTGCTGCGTGGGGAAATCGATCTAATTATTATAAGAAACTCTTT	CAAWGNRSNYYKKLF	TRGV10	.	TRGJ1	12	-1	-1	21
25	2.3953243269138642E-4	TGTGCTGCGTGGGATTCCCTTATGAATTATTATAAGAAACTCTTT	CAAWDSLMNYYKKLF	TRGV10	.	TRGJ1	15	-1	-1	23
25	2.3953243269138642E-4	TGTGCCACCTGGGACGGGCTTCAGGGTGATTGGATCAAGACGTTT	CATWDGLQGDWIKTF	TRGV2	.	TRGJP2	18	-1	-1	25
25	2.3953243269138642E-4	TGTGCCACCTGGGACGGGGTTCGTAGTGATTGGATCAAGACGTTT	CATWDGVRSDWIKTF	TRGV2	.	TRGJP2	17	-1	-1	22
25	2.3953243269138642E-4	TGTGCCACCTGGGACGGAGTCCGTAGTGATTGGATCAAGACGTTT	CATWDGVRSDWIKTF	TRGV2	.	TRGJP2	23	-1	-1	22
25	2.3953243269138642E-4	TGTGCCACCTGGGACGACGGGCCAAGTGATTGGATCAAGACGTTT	CATWDDGPSDWIKTF	TRGV2	.	TRGJP2	15	-1	-1	24
25	2.3953243269138642E-4	TGTGCCACCTGGGACGTCAGTAGTGATTGGATCAAGACGTTT	CATWDVSSDWIKTF	TRGV2	.	TRGJP2	15	-1	-1	18
25	2.3953243269138642E-4	TGTGCTGCGTGGGATTATATTTATTATAAGAAACTCTTT	CAAWDYIYYKKLF	TRGV10	.	TRGJ1	16	-1	-1	20
25	2.3953243269138642E-4	TGTGCTGCGTGGGATTATTATTATAAGAAACTCTTT	CAAWDYYYKKLF	TRGV10	.	TRGJ1	16	-1	-1	16
25	2.3953243269138642E-4	TGTGCCACCTGGGACGGGCGTTGTGGGAAACTCTTT	CATWDGRCGKLF	TRGV2	.	TRGJ1	18	-1	-1	26
25	2.3953243269138642E-4	TGTGCCACCTGGGATAGTTATAAGAAACTCTTT	CATWDSYKKLF	TRGV8	.	TRGJ1	16	-1	-1	17
25	2.3953243269138642E-4	TGTGCCACCTGGGACAGGCTAAAGAAACTCTTT	CATWDRLKKLF	TRGV3	.	TRGJ1	18	-1	-1	21
25	2.3953243269138642E-4	TGTGCTGCGTGGGAACCCCCTTATTATAAGAAACTCTTT	CAAWEPPYYKKLF	TRGV10	.	TRGJ1	13	-1	-1	20
25	2.3953243269138642E-4	TGTGCCACCTGGGACATCGATTATAAGAAACTCTTT	CATWDIDYKKLF	TRGV3	.	TRGJ1	15	-1	-1	19
25	2.3953243269138642E-4	TGTGCCACCTGGGACCCCTCGGAGAAACTCTTT	CATWDPSEKLF	TRGV2	.	TRGJ1	14	-1	-1	22
25	2.3953243269138642E-4	TGTGCCACCTGGGACTCCCGGAAGCTCTTT	CATWDSRKLF	TRGV7	.	TRGJ1	14	-1	-1	20
25	2.3953243269138642E-4	TGTGCCACCTATGGGAAACTCTTT	CATYGKLF	TRGV2	.	TRGJ1	9	-1	-1	14
25	2.3953243269138642E-4	TGTGCCACCTGGGTATATAGTAGTGATTGGATCAAGACGTTT	CATWVYSSDWIKTF	TRGV8	.	TRGJP2	16	-1	-1	13
25	2.3953243269138642E-4	TGTGCCACCTGGGACGGGCCTTTCTATTATAAGAAACTCTTT	CATWDGPFYYKKLF	TRGV2	.	TRGJ1	19	-1	-1	24
25	2.3953243269138642E-4	TGTGCTGCGTGGGTTAAGAATTATTATAAGAAACTCTTT	CAAWVKNYYKKLF	TRGV10	.	TRGJ1	15	-1	-1	17
25	2.3953243269138642E-4	TGTGCTGCGTGGGAGTTTCTTTATTATAAGAAACTCTTT	CAAWEFLYYKKLF	TRGV10	.	TRGJ1	13	-1	-1	20
25	2.3953243269138642E-4	TGTGCCACCTGGGAATCTCCTTATAAGAAACTCTTT	CATWESPYKKLF	TRGV8	.	TRGJ1	13	-1	-1	20
25	2.3953243269138642E-4	TGTGCCACCTGGGGTGATTGGATCAAGACGTTT	CATWGDWIKTF	TRGV4	.	TRGJP2	15	-1	-1	13
25	2.3953243269138642E-4	TGTGCCACCTGGGACGGGGCCGAGAAACTCTTT	CATWDGAEKLF	TRGV2	.	TRGJ2	21	-1	-1	22
25	2.3953243269138642E-4	TGTGCCACCTGGAAGAAAGGGAAGAAACTCTTT	CATWKKGKKLF	TRGV5	.	TRGJ1	11	-1	-1	21
25	2.3953243269138642E-4	TGTGCCACCTGGGACGGGCCGTTTCGCCGTTATAAGAAACTCTTT	CATWDGPFRRYKKLF	TRGV2	.	TRGJ1	19	-1	-1	29
25	2.3953243269138642E-4	TGTGCCACCTGGGACGGGCTGGGGTATTATAAGAAACTCTTT	CATWDGLGYYKKLF	TRGV2	.	TRGJ1	18	-1	-1	24
25	2.3953243269138642E-4	TGTGCCACCTGGGACGGGCGGTCGGTTGAGAAACTCTTT	CATWDGRSVEKLF	TRGV2	.	TRGJ1	18	-1	-1	28
25	2.3953243269138642E-4	TGTGCCTTGTGGGGGCGTTATAAGAGACTCTTT	CALWGRYKRLF	TRGV9	.	TRGJ1	12	-1	-1	17
25	2.3953243269138642E-4	TGTGCCACCTGGGATGGGAAACTCTTT	CATWDGKLF	TRGV2	.	TRGJ1	17	-1	-1	17
25	2.3953243269138642E-4	TGTGCTGCGTGGGAAAGAACATTTTATTATAAGAAACTCTTT	CAAWERTFYYKKLF	TRGV10	.	TRGJ1	13	-1	-1	23
24	2.2995113538373097E-4	TGTGCCACCTGGGACTATACGTTTTATAGTAGTGATTGGATCAAGACGTTT	CATWDYTFYSSDWIKTF	TRGV2	.	TRGJP2	14	-1	-1	24
24	2.2995113538373097E-4	TGTGCCACCTGGGACGGGCAGGATAGTAGTGATTGGATCAAGACGTTT	CATWDGQDSSDWIKTF	TRGV2	.	TRGJP2	18	-1	-1	22
24	2.2995113538373097E-4	TGTGCCACCTGGGACGGATTGGCCGGAAGTGATTGGATCAAGACGTTT	CATWDGLAGSDWIKTF	TRGV2	.	TRGJP2	16	-1	-1	27
24	2.2995113538373097E-4	TGTGCTGCGTGGGATTCCACGGGAAATTATTATAAGAAACTCTTT	CAAWDSTGNYYKKLF	TRGV10	.	TRGJ2	15	-1	-1	24
24	2.2995113538373097E-4	TGTGCTGCGTGGGATTATTGGGCCACTGGTTGGTTCAAGATATTT	CAAWDYWATGWFKIF	TRGV10	.	TRGJP1	16	-1	-1	22
24	2.2995113538373097E-4	TGTGCTGCGTGGGATTATCTTAGGAATTATTATAAGAAACTCTTT	CAAWDYLRNYYKKLF	TRGV10	.	TRGJ1	16	-1	-1	23
24	2.2995113538373097E-4	TGTGCCTTGTGGGAGGGCCAGTTGGGCAAAAAAATCAGGGTATTT	CALWEGQLGKKIRVF	TRGV9	.	TRGJP	15	-1	-1	19
24	2.2995113538373097E-4	TGTGCCACCTGGGATGGGTATACCACTGGTTGGTTCAAGATATTT	CATWDGYTTGWFKIF	TRGV4	.	TRGJP1	17	-1	-1	18
24	2.2995113538373097E-4	TGTGCCACCTGGGACGGGCCCATCTCTCATTATAAGAAACTCTTT	CATWDGPISHYKKLF	TRGV2	.	TRGJ1	23	-1	-1	28
24	2.2995113538373097E-4	TGTGCCACCTGGGACGGGCCGGTGAGTGATTGGATCAAGACGTTT	CATWDGPVSDWIKTF	TRGV2	.	TRGJP2	22	-1	-1	24
24	2.2995113538373097E-4	TGTGCCACCTGGGACGGGCGGGGAGGTTATTATAAGAAACTCTTT	CATWDGRGGYYKKLF	TRGV2	.	TRGJ1	18	-1	-1	26
24	2.2995113538373097E-4	TGTGCCACCTGGGACGGATTTAGTAGTGATTGGATCAAGACGTTT	CATWDGFSSDWIKTF	TRGV2	.	TRGJP2	16	-1	-1	17
24	2.2995113538373097E-4	TGTGCTGCGTGGGACTTTTCGAATTATTATAAGAAACTCTTT	CAAWDFSNYYKKLF	TRGV10	.	TRGJ1	13	-1	-1	17
24	2.2995113538373097E-4	TGTGCCACCTGGGACGGGCGATGGGATTATAAGAAACTCTTT	CATWDGRWDYKKLF	TRGV2	.	TRGJ1	18	-1	-1	25
24	2.2995113538373097E-4	TGTGCCACCTGGGACGGACGGCCGGTTGGTAAGAAACTCTTT	CATWDGRPVGKKLF	TRGV2	.	TRGJ1	16	-1	-1	29
24	2.2995113538373097E-4	TGTGCCACCTGGGACAGCCCCAATTATTATAAGAAACTCTTT	CATWDSPNYYKKLF	TRGV7	.	TRGJ1	19	-1	-1	21
24	2.2995113538373097E-4	TGTGCCACCTGGGAAGACCTCAATTATTATAAGAAACTCTTT	CATWEDLNYYKKLF	TRGV2	.	TRGJ1	13	-1	-1	21
24	2.2995113538373097E-4	TGTGCCACCTGGGACTCGCCTCCCCGGGAGAAACTCTTT	CATWDSPPREKLF	TRGV2	.	TRGJ1	14	-1	-1	28
24	2.2995113538373097E-4	TGTGCCACCTGGGATTGGTATAAGAAACTCTTT	CATWDWYKKLF	TRGV8	.	TRGJ1	17	-1	-1	18
24	2.2995113538373097E-4	TGTGCCACCTGGGACCCTCGGAGGAAACTCTTT	CATWDPRRKLF	TRGV3	.	TRGJ1	14	-1	-1	23
24	2.2995113538373097E-4	TGTGCCACCTGGCTACATAAGAAACTCTTT	CATWLHKKLF	TRGV5	.	TRGJ1	11	-1	-1	16
24	2.2995113538373097E-4	TGTGCCACCTGGGACGGCCCAAACCTCTTT	CATWDGPNLF	TRGV5	.	TRGJ1	18	-1	-1	20
24	2.2995113538373097E-4	TGTGCCACCTGGGTCAGGGGTAGTGATTGGATCAAGACGTTT	CATWVRGSDWIKTF	TRGV2	.	TRGJP2	12	-1	-1	19
24	2.2995113538373097E-4	TGTGCCACCTGGGACGAAGGTCGGGATTGGATCAAGACGTTT	CATWDEGRDWIKTF	TRGV2	.	TRGJP2	15	-1	-1	24
24	2.2995113538373097E-4	TGTGCCACCTGGGATGGGCAGGCTCAAAAGAAACTCTTT	CATWDGQAQKKLF	TRGV4	.	TRGJ1	18	-1	-1	27
24	2.2995113538373097E-4	TGTGCCACCTGGGACGGCTCAGGGGATAAGAAACTCTTT	CATWDGSGDKKLF	TRGV2	.	TRGJ1	16	-1	-1	25
24	2.2995113538373097E-4	TGTGCCACCTGGGACAGGCGATGGCATAAGAAACTCTTT	CATWDRRWHKKLF	TRGV3	.	TRGJ1	18	-1	-1	25
24	2.2995113538373097E-4	TGTGCCACCTGGGATGGCCTGATGGGGAAACTCTTT	CATWDGLMGKLF	TRGV4	.	TRGJ1	16	-1	-1	26
24	2.2995113538373097E-4	TGTGCCACCTGGGACGGGCGCGGGAAACTCTTT	CATWDGRGKLF	TRGV2	.	TRGJ1	21	-1	-1	23
24	2.2995113538373097E-4	TGTGCCACCTGGGACTATAAGAAACTCTTT	CATWDYKKLF	TRGV5	.	TRGJ1	14	-1	-1	15
24	2.2995113538373097E-4	TGTGCCACCTTCGTTAAACTCTTT	CATFVKLF	TRGV2	.	TRGJ1	9	-1	-1	15
24	2.2995113538373097E-4	TGTGCCACCTGGGATAATAGTGATTGGATCAAGACGTTT	CATWDNSDWIKTF	TRGV8	.	TRGJP2	15	-1	-1	13
24	2.2995113538373097E-4	TGTGCCACCTGGGACCCCCCGGATAAGAAACTCTTT	CATWDPPDKKLF	TRGV7	.	TRGJ1	14	-1	-1	22
24	2.2995113538373097E-4	TGTGCTGCGTGGGCCGGTTGGTTCAAGATATTT	CAAWAGWFKIF	TRGV10	.	TRGJP1	12	-1	-1	15
24	2.2995113538373097E-4	TGTGCCACCTGGGACGGGGGTAAGAAACTCTTT	CATWDGGKKLF	TRGV3	.	TRGJ1	17	-1	-1	20
24	2.2995113538373097E-4	TGTGCCACCTGGTTGGAGAAACTCTTT	CATWLEKLF	TRGV3	.	TRGJ1	11	-1	-1	16
24	2.2995113538373097E-4	TGTGCCACCTGGGACAGGCCTTATTATAAGAAACTCTTT	CATWDRPYYKKLF	TRGV3	.	TRGJ1	20	-1	-1	20
24	2.2995113538373097E-4	TGTGCCACCTGGCGGGGTGATTGGATCAAGACGTTT	CATWRGDWIKTF	TRGV8	.	TRGJP2	11	-1	-1	16
24	2.2995113538373097E-4	TGTGCCACCTGGGACGGGCGGTGGAAGAAACTCTTT	CATWDGRWKKLF	TRGV2	.	TRGJ1	18	-1	-1	24
24	2.2995113538373097E-4	TGTGCCACCTGGGACGCCCCGTCGGGAGATTATAAGAAACTCTTT	CATWDAPSGDYKKLF	TRGV2	.	TRGJ1	22	-1	-1	28
23	2.203698380760755E-4	TGTGCCACCTGGGACTTCCCATTCCCGGTGAGGAAGGAGTGCAAGACGTTT	CATWDFPFPVRKECKTF	TRGV2	.	TRGJP2	14	-1	-1	41
23	2.203698380760755E-4	TGTGCCACCTGGGACGGCTTTTTTGGTAGTGATTGGATCAAGACGTTT	CATWDGFFGSDWIKTF	TRGV2	.	TRGJP2	16	-1	-1	25
23	2.203698380760755E-4	TGTGCCACCTGGGACGGGCCGGAACCTCAGTATTATAAGAAACTCTTT	CATWDGPEPQYYKKLF	TRGV2	.	TRGJ1	19	-1	-1	30
23	2.203698380760755E-4	TGTGCCACCTGGGACGCCTACAGTAGTGATTGGATCAAGACGTTT	CATWDAYSSDWIKTF	TRGV2	.	TRGJP2	15	-1	-1	18
23	2.203698380760755E-4	TGTGCCACCTGGGACGGGTCTAGTGAGGGGTCAACGGGACTCTTT	CATWDGSSEGSTGLF	TRGV2	.	TRGJ1	17	-1	-1	38
23	2.203698380760755E-4	TGTGCCACCTGGGACGGGCCGAGTTCACAGAGGGAGAAACTCTTT	CATWDGPSSQREKLF	TRGV2	.	TRGJ1	19	-1	-1	34
23	2.203698380760755E-4	TGTGCCACCTGGGACGGGCGCGTGTGTGATTGGATCAAGACGTTT	CATWDGRVCDWIKTF	TRGV2	.	TRGJP2	22	-1	-1	25
23	2.203698380760755E-4	TGTGCCACCTGGGACGGGGGGGGTAGTGATTGGATCAAGACGTTT	CATWDGGGSDWIKTF	TRGV2	.	TRGJP2	17	-1	-1	22
23	2.203698380760755E-4	TGTGCCACCTGGGACGAATATTATTATAAGAAACTCTTT	CATWDEYYYKKLF	TRGV2	.	TRGJ2	15	-1	-1	19
23	2.203698380760755E-4	TGTGCCACCTGGGACAGGCCGAGTTATAAGAAACTCTTT	CATWDRPSYKKLF	TRGV7	.	TRGJ1	19	-1	-1	23
23	2.203698380760755E-4	TGTGCCACCTGGGATCCCGATTATAAGAAACTCTTT	CATWDPDYKKLF	TRGV4	.	TRGJ1	14	-1	-1	19
23	2.203698380760755E-4	TGTGCCACCTGGGATGGCTATAAGAAACTCTTT	CATWDGYKKLF	TRGV4	.	TRGJ1	16	-1	-1	18
23	2.203698380760755E-4	TGTGCCACCTGGGACGGGCGTGAGAAACTCTTT	CATWDGREKLF	TRGV2	.	TRGJ1	18	-1	-1	22
23	2.203698380760755E-4	TGTGCCACCTGTGTTTATAAGAAACTCTTT	CATCVYKKLF	TRGV4	.	TRGJ1	10	-1	-1	14
23	2.203698380760755E-4	TGTGCCACCTGGGACGGGCCACTCTTT	CATWDGPLF	TRGV2	.	TRGJ1	19	-1	-1	20
23	2.203698380760755E-4	TGTGCCACCTGGGACGGGCCCGAGGGGCAGTATAAGAAACTCTTT	CATWDGPEGQYKKLF	TRGV2	.	TRGJ1	21	-1	-1	30
23	2.203698380760755E-4	TGTGCCACCTGGGACGGGCCAAATGATTGGATCAAGACGTTT	CATWDGPNDWIKTF	TRGV2	.	TRGJP2	19	-1	-1	23
23	2.203698380760755E-4	TGTGCCACCTGGGAGGATGGTAGTGATTGGATCAAGACGTTT	CATWEDGSDWIKTF	TRGV2	.	TRGJP2	13	-1	-1	16
23	2.203698380760755E-4	TGTGCCACCTGGGATTCGAGCGATTGGATCAAGACGTTT	CATWDSSDWIKTF	TRGV8	.	TRGJP2	14	-1	-1	18
23	2.203698380760755E-4	TGTGCCACCTGGGATGCGGGCGGTTGGATCAAGACGTTT	CATWDAGGWIKTF	TRGV4	.	TRGJP2	15	-1	-1	23
23	2.203698380760755E-4	TGTGCCACCTGGGATGGCCGTTATTATAAGAAACTCTTT	CATWDGRYYKKLF	TRGV4	.	TRGJ1	16	-1	-1	20
23	2.203698380760755E-4	TGTGCCACCTGGGATGGGCGTGGATATAAGAAACTCTTT	CATWDGRGYKKLF	TRGV4	.	TRGJ1	18	-1	-1	24
23	2.203698380760755E-4	TGTGCCACCTGGGACAGGCCCCGAGTACAGAAACTCTTT	CATWDRPRVQKLF	TRGV5	.	TRGJ1	19	-1	-1	28
23	2.203698380760755E-4	TGTGCCACCTGGGACTCAACTGAGGGGAAACTCTTT	CATWDSTEGKLF	TRGV2	.	TRGJ1	14	-1	-1	26
23	2.203698380760755E-4	TGTGCCACCTGGGAGAATTATTATAAGAAACTCTTT	CATWENYYKKLF	TRGV4	.	TRGJ1	13	-1	-1	14
23	2.203698380760755E-4	TGTGCCACCTGGACGAATTATTATAAGAAACTCTTT	CATWTNYYKKLF	TRGV4	.	TRGJ1	11	-1	-1	13
23	2.203698380760755E-4	TGTGCCACCTGGGTCTGTTATAAGAAACTCTTT	CATWVCYKKLF	TRGV3	.	TRGJ1	12	-1	-1	17
23	2.203698380760755E-4	TGTGCCACCTGGGATGGGCGGAGGAAACTCTTT	CATWDGRRKLF	TRGV4	.	TRGJ1	18	-1	-1	23
23	2.203698380760755E-4	TGTGCCACCTGGGACCCGGAGAAACTCTTT	CATWDPEKLF	TRGV2	.	TRGJ1	14	-1	-1	19
23	2.203698380760755E-4	TGTGCCACCTGGGACGTGATGAAACTCTTT	CATWDVMKLF	TRGV2	.	TRGJ1	15	-1	-1	20
23	2.203698380760755E-4	TGTGCCACCTGGGACGGGCCAGGACTCTTT	CATWDGPGLF	TRGV2	.	TRGJ1	19	-1	-1	23
23	2.203698380760755E-4	TGTGCCACCTGGGAAAGCCCGAAACTCTTT	CATWESPKLF	TRGV4	.	TRGJ1	13	-1	-1	20
23	2.203698380760755E-4	TGTGCCACCTGGCTCAAGTTTACCACTGGTTGGTTCAAGATATTT	CATWLKFTTGWFKIF	TRGV8	.	TRGJP1	11	-1	-1	20
23	2.203698380760755E-4	TGTGCCACCTGGGACGGGCAGAATTATTATAAGAAACTCTTT	CATWDGQNYYKKLF	TRGV2	.	TRGJ1	18	-1	-1	20
23	2.203698380760755E-4	TGTGCCACCTGGGAACAGGCGCATTATTATAAGAAACTCTTT	CATWEQAHYYKKLF	TRGV2	.	TRGJ1	13	-1	-1	19
23	2.203698380760755E-4	TGTGCCACCTGGGACGGGCAGCGGTATAAGAAACTCTTT	CATWDGQRYKKLF	TRGV2	.	TRGJ1	18	-1	-1	24
23	2.203698380760755E-4	TGTGCCACCTGGGACGGGCTGTTAGGGAAACTCTTT	CATWDGLLGKLF	TRGV2	.	TRGJ1	18	-1	-1	26
23	2.203698380760755E-4	TGTGCCACCTGGGACAGGCAACAGGAGAAACTCTTT	CATWDRQQEKLF	TRGV3	.	TRGJ1	18	-1	-1	25
23	2.203698380760755E-4	TGTGCCACCTGTGAAAAAAAGAAACTCTTT	CATCEKKKLF	TRGV8	.	TRGJ1	13	-1	-1	18
23	2.203698380760755E-4	TGTGCCACCTGGGACGAGAAACTCTTT	CATWDEKLF	TRGV3	.	TRGJ1	14	-1	-1	16
23	2.203698380760755E-4	TGTGCCACTAAGAAACTCTTT	CATKKLF	TRGV8	.	TRGJ1	7	-1	-1	8
23	2.203698380760755E-4	TGTGCTGCGTGGGACCTTGATACCACTGGTTGGTTCAAGATATTT	CAAWDLDTTGWFKIF	TRGV10	.	TRGJP1	13	-1	-1	19
23	2.203698380760755E-4	TGTGCTGCGTGGGCCCATTATTATAAGAAACTCTTT	CAAWAHYYKKLF	TRGV10	.	TRGJ2	12	-1	-1	16
23	2.203698380760755E-4	TGTGCTGCGCCCTATTATAAGAAACTCTTT	CAAPYYKKLF	TRGV10	.	TRGJ1	8	-1	-1	12
22	2.1078854076842004E-4	TGTGCCACCTGGGACAGGCCCGATAGTAGTGATTGGATCAAGACGTTT	CATWDRPDSSDWIKTF	TRGV3	.	TRGJP2	19	-1	-1	22
22	2.1078854076842004E-4	TGTGCCACCTGGGACGGGCCGAATAGTGATTGGATCAAGACGTTT	CATWDGPNSDWIKTF	TRGV2	.	TRGJP2	19	-1	-1	23
22	2.1078854076842004E-4	TGTGCTGCGTCGGGCCACAAGAATTATTATAAGAAACTCTTT	CAASGHKNYYKKLF	TRGV10	.	TRGJ1	13	-1	-1	20
22	2.1078854076842004E-4	TGTGCCACCTGGGACAGGCCCCGGCATTATAAGAAACTCTTT	CATWDRPRHYKKLF	TRGV7	.	TRGJ1	19	-1	-1	25
22	2.1078854076842004E-4	TGTGCCACCTGGACCCCGGGGAGTGATTGGATCAAGACGTTT	CATWTPGSDWIKTF	TRGV3	.	TRGJP2	11	-1	-1	21
22	2.1078854076842004E-4	TGTGCCACTCCTCCAGGTGATTGGATCAAGACGTTT	CATPPGDWIKTF	TRGV8	.	TRGJP2	7	-1	-1	16
22	2.1078854076842004E-4	TGTGCCACCTGGGACGGGCCACAGAAACTCTTT	CATWDGPQKLF	TRGV2	.	TRGJ1	19	-1	-1	22
22	2.1078854076842004E-4	TGTGCCACCTGGGGCATTAAGAAACTCTTT	CATWGIKKLF	TRGV5	.	TRGJ1	15	-1	-1	17
22	2.1078854076842004E-4	TGTGCCACCTGGGGGTATAAGAAACTCTTT	CATWGYKKLF	TRGV2	.	TRGJ1	12	-1	-1	15
22	2.1078854076842004E-4	TGTGCCACCTGGGATCAGGGACTCTTT	CATWDQGLF	TRGV8	.	TRGJ1	18	-1	-1	20
22	2.1078854076842004E-4	TGTGCCACCGGCAAGAAACTCTTT	CATGKKLF	TRGV2	.	TRGJ1	8	-1	-1	12
22	2.1078854076842004E-4	TGTGCCACCTGGGACGGGCCCCCGAATTATTATAAGAAACTCTTT	CATWDGPPNYYKKLF	TRGV2	.	TRGJ1	20	-1	-1	22
22	2.1078854076842004E-4	TGTGCCACCTGGGACGGGCCATGTAGTGATTGGATCAAGACGTTT	CATWDGPCSDWIKTF	TRGV2	.	TRGJP2	19	-1	-1	22
22	2.1078854076842004E-4	TGTGCTGCGCCCCCTCCTCCGAATTATTATAAGAAACTCTTT	CAAPPPPNYYKKLF	TRGV10	.	TRGJ1	8	-1	-1	19
22	2.1078854076842004E-4	TGTGCCACCTGGGACGGGCTCTACCTCAATAGGAAACTCTTT	CATWDGLYLNRKLF	TRGV2	.	TRGJ1	18	-1	-1	28
22	2.1078854076842004E-4	TGTGCTGCGTGGGATTCCGCTGGTTGGTTCAAGATATTT	CAAWDSAGWFKIF	TRGV10	.	TRGJP1	18	-1	-1	8
22	2.1078854076842004E-4	TGTGCCACCTGGGATACGGGTGATTGGATCAAGACGTTT	CATWDTGDWIKTF	TRGV8	.	TRGJP2	15	-1	-1	19
22	2.1078854076842004E-4	TGTGCCACCTGGGACGGGCGTGGTTATAAGAAACTCTTT	CATWDGRGYKKLF	TRGV2	.	TRGJ1	18	-1	-1	23
22	2.1078854076842004E-4	TGTGCCACCTGGGATAGTTATTATAAGAAACTCTTT	CATWDSYYKKLF	TRGV8	.	TRGJ1	16	-1	-1	17
22	2.1078854076842004E-4	TGTGCCACCCTCGGATCGGGGTATAAGAAACTCTTT	CATLGSGYKKLF	TRGV5	.	TRGJ1	8	-1	-1	21
22	2.1078854076842004E-4	TGTGCCACGCATCTCCGGCAATATAAGAAACTCTTT	CATHLRQYKKLF	TRGV7	.	TRGJ1	7	-1	-1	21
22	2.1078854076842004E-4	TGTGCCACCTGGGACCCCCCTGGGAAACTCTTT	CATWDPPGKLF	TRGV3	.	TRGJ1	14	-1	-1	23
22	2.1078854076842004E-4	TGTGCCACCTGGGACTTCTTACTCTTT	CATWDFLLF	TRGV3	.	TRGJ2	14	-1	-1	20
22	2.1078854076842004E-4	TGTGCCACCCAAAGGAAACTCTTT	CATQRKLF	TRGV4	.	TRGJ1	8	-1	-1	14
22	2.1078854076842004E-4	TGTGCCACCTGGGACAGGCCTGGCGGTGATTGGATCAAGACGTTT	CATWDRPGGDWIKTF	TRGV3	.	TRGJP2	21	-1	-1	25
22	2.1078854076842004E-4	TGTGCCACCTGGGACGAAACCACTGGTTGGTTCAAGATATTT	CATWDETTGWFKIF	TRGV2	.	TRGJP1	15	-1	-1	18
22	2.1078854076842004E-4	TGTGCCACCTGGGACAGGCCTAATTATTATAAGAAACTCTTT	CATWDRPNYYKKLF	TRGV3	.	TRGJ1	20	-1	-1	21
22	2.1078854076842004E-4	TGTGCCACCTGGGTTCCCTCGGGGTTTAAGAAACTCTTT	CATWVPSGFKKLF	TRGV3	.	TRGJ1	12	-1	-1	26
22	2.1078854076842004E-4	TGTGCCACCTGGGACGCGCGGAGGGGGAAGAAACTCTTT	CATWDARRGKKLF	TRGV2	.	TRGJ1	18	-1	-1	27
22	2.1078854076842004E-4	TGTGCCACCTGGGACGGGCCTAGTCTGGAGAAACTCTTT	CATWDGPSLEKLF	TRGV2	.	TRGJ1	19	-1	-1	28
22	2.1078854076842004E-4	TGTGCCACCTGGGACAGGGGACCTAAGAAACTCTTT	CATWDRGPKKLF	TRGV7	.	TRGJ1	17	-1	-1	23
22	2.1078854076842004E-4	TGTGCCACCTGGGACTATGATGGGAAACTCTTT	CATWDYDGKLF	TRGV3	.	TRGJ1	14	-1	-1	23
22	2.1078854076842004E-4	TGTGCCACCTGGGACAGGTGGAAACTCTTT	CATWDRWKLF	TRGV3	.	TRGJ1	17	-1	-1	20
22	2.1078854076842004E-4	TGTGCCACGACGTCCCATAAGAAACTCTTT	CATTSHKKLF	TRGV4	.	TRGJ1	7	-1	-1	16
22	2.1078854076842004E-4	TGTGCCACCTATAAGAAACTCTTT	CATYKKLF	TRGV2	.	TRGJ1	9	-1	-1	9
21	2.0120724346076458E-4	TGTGCTGCGTGGGTATTTGTGGAGGTGGTAAGGGTCACTGGTTGGTTCAAGATATTT	CAAWVFVEVVRVTGWFKIF	TRGV10	.	TRGJP1	16	-1	-1	35
21	2.0120724346076458E-4	TGTGCCACCTGGGACGTGCGGCCCAATACCACTGGTTGGTTCAAGATATTT	CATWDVRPNTTGWFKIF	TRGV2	.	TRGJP1	18	-1	-1	25
21	2.0120724346076458E-4	TGTGCCACCTGGGACGGGCCGAGGCGAAGTTATGATTGGATCAAGACGTTT	CATWDGPRRSYDWIKTF	TRGV2	.	TRGJP2	19	-1	-1	32
21	2.0120724346076458E-4	TGTGCCACCTGGGACAGGCGGGGATCAAGTAGTGATTGGATCAAGACGTTT	CATWDRRGSSSDWIKTF	TRGV3	.	TRGJP2	18	-1	-1	27
21	2.0120724346076458E-4	TGTGCCACCTGGGACAGAATGAATAGTAGTGATTGGATCAAGACGTTT	CATWDRMNSSDWIKTF	TRGV2	.	TRGJP2	14	-1	-1	22
21	2.0120724346076458E-4	TGTGCCACCTGGGACCGCCTCGGGGGTGATTGGATCAAGACGTTT	CATWDRLGGDWIKTF	TRGV2	.	TRGJP2	14	-1	-1	25
21	2.0120724346076458E-4	TGTGCCACCTGGGGCAGGCCGGGGAGGGACCGGAAACTCTTT	CATWGRPGRDRKLF	TRGV5P	.	TRGJ1	19	-1	-1	32
21	2.0120724346076458E-4	TGTGCCACCTGGGACGGGCTTTATTATTATAAGAAACTCTTT	CATWDGLYYYKKLF	TRGV2	.	TRGJ1	18	-1	-1	22
21	2.0120724346076458E-4	TGTGCCACCTGGGACGGGCAGAGTGATTGGATCAAGACGTTT	CATWDGQSDWIKTF	TRGV2	.	TRGJP2	18	-1	-1	21
21	2.0120724346076458E-4	TGTGCCACCTGGGACGGGCGGATTTGTAGGAAACTCTTT	CATWDGRICRKLF	TRGV2	.	TRGJ1	18	-1	-1	23
21	2.0120724346076458E-4	TGTGCCACCTGGGACCCCGGCGTGGGGAAACTCTTT	CATWDPGVGKLF	TRGV7	.	TRGJ1	14	-1	-1	26
21	2.0120724346076458E-4	TGTGCCACCTGGGACGGGCCCATTGGGAAACTCTTT	CATWDGPIGKLF	TRGV2	.	TRGJ1	20	-1	-1	26
21	2.0120724346076458E-4	TGTGCCACCTGGGACGGGCCGCAGAAACTCTTT	CATWDGPQKLF	TRGV2	.	TRGJ1	19	-1	-1	22
21	2.0120724346076458E-4	TGTGCCACCTGGCCGTATAAGAAACTCTTT	CATWPYKKLF	TRGV2	.	TRGJ1	11	-1	-1	15
21	2.0120724346076458E-4	TGTGCCACCTGGGACGGCAACAAGACGTTT	CATWDGNKTF	TRGV2	.	TRGJP2	16	-1	-1	20
21	2.0120724346076458E-4	TGTGCCACCTGGGAGGGTAAGAAACTCTTT	CATWEGKKLF	TRGV2	.	TRGJ1	16	-1	-1	17
21	2.0120724346076458E-4	TGTGCCACCTGGGACGGGCCTTCGGGTAGTGATTGGATCAAGACGTTT	CATWDGPSGSDWIKTF	TRGV2	.	TRGJP2	19	-1	-1	25
21	2.0120724346076458E-4	TGTGCCACCTGGGAGTATAATCGTCTTTATTATAAGAAACTCTTT	CATWEYNRLYYKKLF	TRGV8	.	TRGJ1	13	-1	-1	26
21	2.0120724346076458E-4	TGTGCCACCTGGGACGGGATGAGTGATTGGATCAAGACGTTT	CATWDGMSDWIKTF	TRGV2	.	TRGJP2	17	-1	-1	21
21	2.0120724346076458E-4	TGTGCCACCTGGGACGGAGAGAATTATTATAAGAAACTCTTT	CATWDGENYYKKLF	TRGV2	.	TRGJ1	16	-1	-1	20
21	2.0120724346076458E-4	TGTGCCACCTGGGACAGGCGTCCCCATTATAAGAAACTCTTT	CATWDRRPHYKKLF	TRGV3	.	TRGJ1	23	-1	-1	25
21	2.0120724346076458E-4	TGTGCCACCTGGGACTGGTCGGAGTATAAGAAACTCTTT	CATWDWSEYKKLF	TRGV7	.	TRGJ1	17	-1	-1	24
21	2.0120724346076458E-4	TGTGCCACCTGGGACGGGCCCTATTATAAGAAACTCTTT	CATWDGPYYKKLF	TRGV2	.	TRGJ1	20	-1	-1	21
21	2.0120724346076458E-4	TGTGCCACCTGGGACAGGCCGCGGTATAAGAAACTCTTT	CATWDRPRYKKLF	TRGV3	.	TRGJ1	19	-1	-1	24
21	2.0120724346076458E-4	TGTGCCACCTGGGACAGGCGGGGTTGGATCAAGACGTTT	CATWDRRGWIKTF	TRGV3	.	TRGJP2	18	-1	-1	23
21	2.0120724346076458E-4	TGTGCCACCTGGGCTGCTTATTATAAGAAACTCTTT	CATWAAYYKKLF	TRGV3	.	TRGJ1	12	-1	-1	17
21	2.0120724346076458E-4	TGTGCCACCTGGGACGGGGAACATAAGAAACTCTTT	CATWDGEHKKLF	TRGV2	.	TRGJ1	17	-1	-1	22
21	2.0120724346076458E-4	TGTGCCACCTGGGAAATTGATTGGATCAAGACGTTT	CATWEIDWIKTF	TRGV2	.	TRGJP2	13	-1	-1	17
21	2.0120724346076458E-4	TGTGCTGCGGCCCTTTATTATAAGAAACTCTTT	CAAALYYKKLF	TRGV10	.	TRGJ1	8	-1	-1	14
21	2.0120724346076458E-4	TGTGCCACCTGGGACGGCCGGGGGAAACTCTTT	CATWDGRGKLF	TRGV2	.	TRGJ1	16	-1	-1	23
21	2.0120724346076458E-4	TGTGCCACCTGGGACAGGCACCACAAACTCTTT	CATWDRHHKLF	TRGV7	.	TRGJ1	18	-1	-1	24
21	2.0120724346076458E-4	TGTGCCACCTGGGTAGTTCGGAAACTCTTT	CATWVVRKLF	TRGV8	.	TRGJ1	15	-1	-1	20
21	2.0120724346076458E-4	TGTGCCACCTGGACCCTTAAGAAACTCTTT	CATWTLKKLF	TRGV2	.	TRGJ1	11	-1	-1	17
21	2.0120724346076458E-4	TGTGCCACCTGGAGCCGGAAGAAACTCTTT	CATWSRKKLF	TRGV4	.	TRGJ1	11	-1	-1	18
21	2.0120724346076458E-4	TGTGCCACCTCCTTTATCTGGCTCTTT	CATSFIWLF	TRGV8	.	TRGJ1	9	-1	-1	21
20	1.9162594615310913E-4	TGTGCCACCTGGGACGGGCCGGCTGTATTTAGTAGTGATTGGATCAAGACGTTT	CATWDGPAVFSSDWIKTF	TRGV2	.	TRGJP2	19	-1	-1	25
20	1.9162594615310913E-4	TGTGCCACCTGGGACGGCTATAGTAGTGATTGGATCAAGACGTTT	CATWDGYSSDWIKTF	TRGV2	.	TRGJP2	16	-1	-1	18
20	1.9162594615310913E-4	TGTGCCACCTGGGACGGAATGGGGAGTGATTGGATCAAGACGTTT	CATWDGMGSDWIKTF	TRGV2	.	TRGJP2	16	-1	-1	24
20	1.9162594615310913E-4	TATGCCTTGTGGGAGGTGCAGAAAGGGAATCGGGAGAAACTCTTT	YALWEVQKGNREKLF	TRGV9	.	TRGJ1	19	-1	-1	34
20	1.9162594615310913E-4	TGTGCCACCTGGGACCAAAGTAGTGATTGGATCAAGACGTTT	CATWDQSSDWIKTF	TRGV2	.	TRGJP2	14	-1	-1	18
20	1.9162594615310913E-4	TGTGCCACCTGGGCCCACATTTCAAATAAGAAACTCTTT	CATWAHISNKKLF	TRGV2	.	TRGJ1	12	-1	-1	25
20	1.9162594615310913E-4	TGTGCCACCTGGGGCAGGCTTTGTTATAAGAAACTCTTT	CATWGRLCYKKLF	TRGV5P	.	TRGJ1	18	-1	-1	20
20	1.9162594615310913E-4	TGTGCCACCTGGGATAGGCGGAGTTATAAGAAACTCTTT	CATWDRRSYKKLF	TRGV8	.	TRGJ1	18	-1	-1	23
20	1.9162594615310913E-4	TGTGCCACCTGGCCGCCGGGGTATAAGAAACTCTTT	CATWPPGYKKLF	TRGV2	.	TRGJ1	11	-1	-1	21
20	1.9162594615310913E-4	TGTGCCACCTGGAAGGAGTCGTGGGAGAAACTCTTT	CATWKESWEKLF	TRGV4	.	TRGJ1	11	-1	-1	25
20	1.9162594615310913E-4	TGTGCCCCTTATAAGAAACTCTTT	CAPYKKLF	TRGV2	.	TRGJ1	8	-1	-1	8
20	1.9162594615310913E-4	TGTGCCACCCGCGAGAAACTCTTT	CATREKLF	TRGV3	.	TRGJ1	8	-1	-1	13
20	1.9162594615310913E-4	TGTGCCACCAGGAAGAAACTCTTT	CATRKKLF	TRGV4	.	TRGJ1	11	-1	-1	12
19	1.8204464884545368E-4	TGTGCCACCTGGGACCCGACCCTAGATTTATCTTGTTATAAGAAACTCTTT	CATWDPTLDLSCYKKLF	TRGV4	.	TRGJ1	13	-1	-1	32
19	1.8204464884545368E-4	TGTGCCACCTGGGACATAATGGGAAATAGTAGTGATTGGATCAAGACGTTT	CATWDIMGNSSDWIKTF	TRGV3	.	TRGJP2	15	-1	-1	25
19	1.8204464884545368E-4	TGTGCCACCTGGCCCCGGGGGTATAGTAGTGATTGGATCAAGACGTTT	CATWPRGYSSDWIKTF	TRGV8	.	TRGJP2	11	-1	-1	21
19	1.8204464884545368E-4	TGTGCCACCTGGGACCGATCCATTGGTAGTGATTGGATCAAGACGTTT	CATWDRSIGSDWIKTF	TRGV2	.	TRGJP2	14	-1	-1	25
19	1.8204464884545368E-4	TGTGCCACCTGGGACGTAACCAATAGTAGTGATTGGATCAAGACGTTT	CATWDVTNSSDWIKTF	TRGV2	.	TRGJP2	15	-1	-1	22
19	1.8204464884545368E-4	TGTGCCACCTGGGACGGGCCGGATGGTAGTGATTGGATCAAGACGTTT	CATWDGPDGSDWIKTF	TRGV2	.	TRGJP2	19	-1	-1	22
19	1.8204464884545368E-4	TGTGCCACCTGGGACGGGCCAGGGGAGTATTATAAGAAACTCTTT	CATWDGPGEYYKKLF	TRGV2	.	TRGJ1	19	-1	-1	27
19	1.8204464884545368E-4	TGTGCCACCTGGGACAGGCTGGGTAGTGATTGGATCAAGACGTTT	CATWDRLGSDWIKTF	TRGV7	.	TRGJP2	18	-1	-1	22
19	1.8204464884545368E-4	TGTGCCACCTGGGAGCGAAACGGGAATAGGCAAAAGAAACTCTTT	CATWERNGNRQKKLF	TRGV2	.	TRGJ1	13	-1	-1	33
19	1.8204464884545368E-4	TGTGCTGCGTGGGATTATAAATGGAATGGGGTGAAACTCTTT	CAAWDYKWNGVKLF	TRGV10	.	TRGJ1	16	-1	-1	32
19	1.8204464884545368E-4	TGTGCCACCTGGGCCCCGACCAACACAACCAAGAAACTCTTT	CATWAPTNTTKKLF	TRGV3	.	TRGJ1	12	-1	-1	30
19	1.8204464884545368E-4	TGTGCCACCTGGGATGGGCTCCCCCGGTATAAGAAACTCTTT	CATWDGLPRYKKLF	TRGV4	.	TRGJ1	18	-1	-1	27
19	1.8204464884545368E-4	TGTGCCACCTGGGACGGGCCCCCCTGTTATAAGAAACTCTTT	CATWDGPPCYKKLF	TRGV2	.	TRGJ1	20	-1	-1	26
19	1.8204464884545368E-4	TGTGCCACCTGGGACGGGCCGGATTATTATAAGAAACTCTTT	CATWDGPDYYKKLF	TRGV2	.	TRGJ1	19	-1	-1	19
19	1.8204464884545368E-4	TGTGCCACCTGGGACGAGCGGAGTGATTGGATCAAGACGTTT	CATWDERSDWIKTF	TRGV3	.	TRGJP2	14	-1	-1	21
19	1.8204464884545368E-4	TGTGCCACCTGGGACAGGCCGATGGGTTATAAGAAACTCTTT	CATWDRPMGYKKLF	TRGV3	.	TRGJ1	19	-1	-1	26
19	1.8204464884545368E-4	TGTGCCCCAAATTTTAGTAGTGATTGGATCAAGACGTTT	CAPNFSSDWIKTF	TRGV2	.	TRGJP2	5	-1	-1	14
19	1.8204464884545368E-4	TGTGCCACCTGGGATGGGCCTGATTATAAGAAACTCTTT	CATWDGPDYKKLF	TRGV4	.	TRGJ1	19	-1	-1	22
19	1.8204464884545368E-4	TGTGCCACCTGGGACGGGCCTCATTATAAGAAACTCTTT	CATWDGPHYKKLF	TRGV2	.	TRGJ1	19	-1	-1	22
19	1.8204464884545368E-4	TGTGCCACCTGGGACGGGGTTTATTATAAGAAACTCTTT	CATWDGVYYKKLF	TRGV2	.	TRGJ1	17	-1	-1	20
19	1.8204464884545368E-4	TGTGCCACCTGGGACAGGCCTGATTGGATCAAGACGTTT	CATWDRPDWIKTF	TRGV3	.	TRGJP2	21	-1	-1	20
19	1.8204464884545368E-4	TGTGCCACCTGGGACAGGCGGAAATATAAGAAACTCTTT	CATWDRRKYKKLF	TRGV3	.	TRGJ1	18	-1	-1	24
19	1.8204464884545368E-4	TGTGCCACCTGGACCAGTAGTGATTGGATCAAGACGTTT	CATWTSSDWIKTF	TRGV8	.	TRGJP2	11	-1	-1	15
19	1.8204464884545368E-4	TGTGCCACCTGGCCCAAGGACGCTAAGAAACTCTTT	CATWPKDAKKLF	TRGV8	.	TRGJ1	11	-1	-1	23
19	1.8204464884545368E-4	TGTGCCACCTGGGATTCGAGTTATAAGAAACTCTTT	CATWDSSYKKLF	TRGV4	.	TRGJ1	14	-1	-1	20
19	1.8204464884545368E-4	TGTGCCACCTGGGACGGGCTGCGTAAGAAACTCTTT	CATWDGLRKKLF	TRGV2	.	TRGJ1	18	-1	-1	23
19	1.8204464884545368E-4	TGTGCCACCTGGGACGGGCCCTTTAAGAAACTCTTT	CATWDGPFKKLF	TRGV2	.	TRGJ1	20	-1	-1	23
19	1.8204464884545368E-4	TGTGCCACCTGGGACGGGCGGTATAAGAAACTCTTT	CATWDGRYKKLF	TRGV2	.	TRGJ1	18	-1	-1	21
19	1.8204464884545368E-4	TGTGCCACCTGGGACGGATATTATAAGAAACTCTTT	CATWDGYYKKLF	TRGV2	.	TRGJ1	16	-1	-1	18
19	1.8204464884545368E-4	TGTGCCACCTGGGACGGAAACGATAAGAAACTCTTT	CATWDGNDKKLF	TRGV2	.	TRGJ1	16	-1	-1	22
19	1.8204464884545368E-4	TGTGCCACCTGGGAAGATCAAGATAAGAAACTCTTT	CATWEDQDKKLF	TRGV2	.	TRGJ1	13	-1	-1	22
19	1.8204464884545368E-4	TGTGCCACCTGGAGGAGTGATTGGATCAAGACGTTT	CATWRSDWIKTF	TRGV3	.	TRGJP2	11	-1	-1	12
19	1.8204464884545368E-4	TGTGCCACCTGGTCCTATTATAAGAAACTCTTT	CATWSYYKKLF	TRGV3	.	TRGJ1	11	-1	-1	15
19	1.8204464884545368E-4	TGTGCCACCTGGGATGGGCTGGAGAAACTCTTT	CATWDGLEKLF	TRGV4	.	TRGJ1	18	-1	-1	22
19	1.8204464884545368E-4	TGTGCCACCTGGGACGGGCGGGAGAAACTCTTT	CATWDGREKLF	TRGV2	.	TRGJ1	18	-1	-1	22
19	1.8204464884545368E-4	TGTGCCACCTGGGACAGGGGAAAGAAACTCTTT	CATWDRGKKLF	TRGV7	.	TRGJ1	17	-1	-1	21
19	1.8204464884545368E-4	TGTGCCACCTGGGAGAGTGTTGAGAAACTCTTT	CATWESVEKLF	TRGV3	.	TRGJ1	16	-1	-1	22
19	1.8204464884545368E-4	TGTGCCACCTCGGATTATAAGAAACTCTTT	CATSDYKKLF	TRGV7	.	TRGJ1	13	-1	-1	13
19	1.8204464884545368E-4	TGTGCCACCTGGGATGGGCGTAAACTCTTT	CATWDGRKLF	TRGV4	.	TRGJ1	18	-1	-1	21
19	1.8204464884545368E-4	TGTGCCACCTGGGACACAAAGAAACTCTTT	CATWDTKKLF	TRGV7	.	TRGJ1	15	-1	-1	18
19	1.8204464884545368E-4	TGTGCCACCTGGGTCCAGAAACTCTTT	CATWVQKLF	TRGV4	.	TRGJ1	12	-1	-1	16
19	1.8204464884545368E-4	TGTGCCACCTGGGATATTGGCCTCTTT	CATWDIGLF	TRGV8	.	TRGJ1	22	-1	-1	21
19	1.8204464884545368E-4	TGTGCCACCTGGGACCAGAAACTCTTT	CATWDQKLF	TRGV2	.	TRGJ1	14	-1	-1	16
19	1.8204464884545368E-4	TGTGCCCCCTTGGAAGAACTCTTT	CAPLEELF	TRGV5	.	TRGJ1	13	-1	-1	13
19	1.8204464884545368E-4	TGTGGGGGGTATAAGAAACTCTTT	CGGYKKLF	TRGV2	.	TRGJ1	3	-1	-1	9
19	1.8204464884545368E-4	TGTGCCACCTGGGATCTCTTT	CATWDLF	TRGV8	.	TRGJ1	14	-1	-1	15
18	1.7246335153779823E-4	TGTGCCACCTGGGATGGGCCGGGTAGTCGTTCCCCTTATTACAAGAAACTCTTT	CATWDGPGSRSPYYKKLF	TRGV4	.	TRGJ1	19	-1	-1	35
18	1.7246335153779823E-4	TGTGCCACCTGGGATAGGTTCGACGGTAGTGATTGGATCAAGACGTTT	CATWDRFDGSDWIKTF	TRGV8	.	TRGJP2	17	-1	-1	25
18	1.7246335153779823E-4	TGTGCCACCTGGGATAGAAGGGAGGGTAGTGATTGGATCAAGACGTTT	CATWDRREGSDWIKTF	TRGV8	.	TRGJP2	16	-1	-1	25
18	1.7246335153779823E-4	TGTGCCACCTGGGACGGCCAAGAGTTGGGCAAAAAAATCAAGGTATTT	CATWDGQELGKKIKVF	TRGV2	.	TRGJP	16	-1	-1	15
18	1.7246335153779823E-4	TGTGCCACCTGGGACGGGCATAATGGGAGTGATTGGATCAAGACGTTT	CATWDGHNGSDWIKTF	TRGV2	.	TRGJP2	18	-1	-1	27
18	1.7246335153779823E-4	TGTGCTGCGTGGGATTGGGAGTGGGATTATTATAAGAAACTCTTT	CAAWDWEWDYYKKLF	TRGV10	.	TRGJ1	15	-1	-1	25
18	1.7246335153779823E-4	TGTGCCACCTGCGATACCGCCGGTAGTGATTGGATCAAGACGTTT	CATCDTAGSDWIKTF	TRGV4	.	TRGJP2	14	-1	-1	22
18	1.7246335153779823E-4	TGTGCCACCTGGGATTGGGGTAGTAGTGATTGGATCAAGACGTTT	CATWDWGSSDWIKTF	TRGV8	.	TRGJP2	17	-1	-1	20
18	1.7246335153779823E-4	TGTGCCACCTGGGACTGTCCAAGTGTAGATTGGATCAAGACGTTT	CATWDCPSVDWIKTF	TRGV2	.	TRGJP2	14	-1	-1	21
18	1.7246335153779823E-4	TGTGCCACCTGGGACGTCTTTGGCACTGGTTGGTTCAAGATATTT	CATWDVFGTGWFKIF	TRGV2	.	TRGJP1	15	-1	-1	23
18	1.7246335153779823E-4	TGTGCCACCTGGGACGGACCTCTGTGCTGTTTGTTCAAGATATTT	CATWDGPLCCLFKIF	TRGV2	.	TRGJP1	19	-1	-1	28
18	1.7246335153779823E-4	TGTGCCACCTGGGACAGGCCCCGCCGTTGTACTCAGAAACTCTTT	CATWDRPRRCTQKLF	TRGV5	.	TRGJ2	19	-1	-1	34
18	1.7246335153779823E-4	TGTGCCACCTGGGGCAGGCGAGGTGAATATAAGAAACTCTTT	CATWGRRGEYKKLF	TRGV5P	.	TRGJ1	18	-1	-1	27
18	1.7246335153779823E-4	TGTGCCACCTGGGATGGGAACGGGGATTATAAGAAACTCTTT	CATWDGNGDYKKLF	TRGV8	.	TRGJ1	17	-1	-1	25
18	1.7246335153779823E-4	TGTGCCACCTGGGACGGGTTCTTTTATTATAAGAAACTCTTT	CATWDGFFYYKKLF	TRGV2	.	TRGJ1	17	-1	-1	23
18	1.7246335153779823E-4	TGTGCCACCTGGGACGGGCAGGTGTATTATAAGAAACTCTTT	CATWDGQVYYKKLF	TRGV2	.	TRGJ1	18	-1	-1	24
18	1.7246335153779823E-4	TGTGCCACGCCCTCTAATACCACTGGTTGGTTCAAGATATTT	CATPSNTTGWFKIF	TRGV2	.	TRGJP1	7	-1	-1	16
18	1.7246335153779823E-4	TGTGCTGCGTGGTGGGGCGATTATTATAAGAAACTCTTT	CAAWWGDYYKKLF	TRGV10	.	TRGJ1	11	-1	-1	19
18	1.7246335153779823E-4	TGTGCTGCGTGGGGATACTATTATTATAAGAAACTCTTT	CAAWGYYYYKKLF	TRGV10	.	TRGJ1	12	-1	-1	19
18	1.7246335153779823E-4	TGTGCTGCGTGGGATTACCATTATTATAAGAAACTCTTT	CAAWDYHYYKKLF	TRGV10	.	TRGJ2	17	-1	-1	19
18	1.7246335153779823E-4	TGTGCCACCTGGGATGGGCCTCGTTATAAGAAACTCTTT	CATWDGPRYKKLF	TRGV4	.	TRGJ2	19	-1	-1	23
18	1.7246335153779823E-4	TGTGCCACCTGGGATGGGGGTTATTATAAGAAACTCTTT	CATWDGGYYKKLF	TRGV4	.	TRGJ1	17	-1	-1	20
18	1.7246335153779823E-4	TGTGCCACCTGGGATAGGCCATATTATAAGAAACTCTTT	CATWDRPYYKKLF	TRGV8	.	TRGJ1	23	-1	-1	21
18	1.7246335153779823E-4	TGTGCCACCTGGGACGGGCCTCGTTATAAGAAACTCTTT	CATWDGPRYKKLF	TRGV2	.	TRGJ1	23	-1	-1	23
18	1.7246335153779823E-4	TGTGCCACCTGGGACGGGGATTATTATAAGAAACTCTTT	CATWDGDYYKKLF	TRGV2	.	TRGJ1	17	-1	-1	19
18	1.7246335153779823E-4	TGTGCCACCTGGGACAGGCGGTGTTATAAGAAACTCTTT	CATWDRRCYKKLF	TRGV3	.	TRGJ1	18	-1	-1	23
18	1.7246335153779823E-4	TGTGCCACCTGGGACAGGCGGGGATATAAGAAACTCTTT	CATWDRRGYKKLF	TRGV5	.	TRGJ1	18	-1	-1	24
18	1.7246335153779823E-4	TGTGCCACCTGGGACAGGCAACGGTATAAGAAACTCTTT	CATWDRQRYKKLF	TRGV3	.	TRGJ1	18	-1	-1	24
18	1.7246335153779823E-4	TGTGCCACCTGGGACAGGATCTTAGGGAAGAAACTCTTT	CATWDRILGKKLF	TRGV5	.	TRGJ1	17	-1	-1	27
18	1.7246335153779823E-4	TGTGCTGCGTGGGCAAATTATTATAAGAAACTCTTT	CAAWANYYKKLF	TRGV10	.	TRGJ1	12	-1	-1	15
18	1.7246335153779823E-4	TGTGCTGCGTGGGATTTTTTTATAAGGAAACTCTTT	CAAWDFFIRKLF	TRGV10	.	TRGJ1	15	-1	-1	16
18	1.7246335153779823E-4	TGTGCCACCTTCCCTATTTATTATAAGAAACTCTTT	CATFPIYYKKLF	TRGV3	.	TRGJ1	9	-1	-1	17
18	1.7246335153779823E-4	TGTGCCACCTGGGCGGATTATTATAAGAAACTCTTT	CATWADYYKKLF	TRGV4	.	TRGJ1	12	-1	-1	13
18	1.7246335153779823E-4	TGTGCCACCTGGGGCTTAGGCCTTAAGAAACTCTTT	CATWGLGLKKLF	TRGV4	.	TRGJ1	12	-1	-1	23
18	1.7246335153779823E-4	TGTGCCACCTGGGATAATTGGTATAAGAAACTCTTT	CATWDNWYKKLF	TRGV8	.	TRGJ1	15	-1	-1	15
18	1.7246335153779823E-4	TGTGCCACCTGGGATAAATCCCCCAAGAAACTCTTT	CATWDKSPKKLF	TRGV8	.	TRGJ1	15	-1	-1	24
18	1.7246335153779823E-4	TGTGCCACCTGGGACCCCCCCACTAAGAAACTCTTT	CATWDPPTKKLF	TRGV2	.	TRGJ1	14	-1	-1	23
18	1.7246335153779823E-4	TGTGCCACCTGGGACCCCGAATGGTTCAAGATATTT	CATWDPEWFKIF	TRGV2	.	TRGJP1	14	-1	-1	21
18	1.7246335153779823E-4	TGTGCCACCTGGGACCGCCCCCATAAGAAACTCTTT	CATWDRPHKKLF	TRGV2	.	TRGJ2	20	-1	-1	22
18	1.7246335153779823E-4	TGTGCCACCTGGGACGGTCCTAATAAGAAACTCTTT	CATWDGPNKKLF	TRGV2	.	TRGJ1	19	-1	-1	22
18	1.7246335153779823E-4	TGTGCTGCGTGGGACCTTAGGGGGAAACTCTTT	CAAWDLRGKLF	TRGV10	.	TRGJ1	13	-1	-1	23
18	1.7246335153779823E-4	TGTGCTGCGTGGGACGGGTGGTTCAAGATATTT	CAAWDGWFKIF	TRGV10	.	TRGJP1	13	-1	-1	15
18	1.7246335153779823E-4	TGTGCCACCTGGGATAGAGTCCCGAAACTCTTT	CATWDRVPKLF	TRGV8	.	TRGJ1	16	-1	-1	23
18	1.7246335153779823E-4	TGTGCCACCTGGGACTATGATAAGAAACTCTTT	CATWDYDKKLF	TRGV5	.	TRGJ1	14	-1	-1	15
18	1.7246335153779823E-4	TGTGCCACCTGGGACGCTTCGGGGAAACTCTTT	CATWDASGKLF	TRGV3	.	TRGJ1	14	-1	-1	23
18	1.7246335153779823E-4	TGTGCCACCTGGGACAGGCGAAAGAAACTCTTT	CATWDRRKKLF	TRGV3	.	TRGJ1	18	-1	-1	21
18	1.7246335153779823E-4	TGTGCCACCCCCAGTGATTGGATCAAGACGTTT	CATPSDWIKTF	TRGV8	.	TRGJP2	8	-1	-1	12
18	1.7246335153779823E-4	TGTGCCACCGAAGTGGGGTATAAGAAACTCTTT	CATEVGYKKLF	TRGV8	.	TRGJ1	8	-1	-1	18
18	1.7246335153779823E-4	TGTGCCACCTGGTGTTATAAGAAACTCTTT	CATWCYKKLF	TRGV4	.	TRGJ1	11	-1	-1	14
18	1.7246335153779823E-4	TGTGCCACCTGGGGCTTTAAGAAACTCTTT	CATWGFKKLF	TRGV8	.	TRGJ1	12	-1	-1	17
18	1.7246335153779823E-4	TGTGCCACCTGGGATGTCGGGAAACTCTTT	CATWDVGKLF	TRGV8	.	TRGJ1	14	-1	-1	20
18	1.7246335153779823E-4	TGTGCCACCTGGGATAGAGACAAACTCTTT	CATWDRDKLF	TRGV8	.	TRGJ1	16	-1	-1	21
18	1.7246335153779823E-4	TGTGCCACCTGGGACTTTAAGAAACTCTTT	CATWDFKKLF	TRGV4	.	TRGJ1	13	-1	-1	17
18	1.7246335153779823E-4	TGTGCCACCTGGGACGAAGAGAAACTCTTT	CATWDEEKLF	TRGV2	.	TRGJ1	15	-1	-1	19
18	1.7246335153779823E-4	TGTGCCACCTGGGACAGTAAGAAACTCTTT	CATWDSKKLF	TRGV3	.	TRGJ1	16	-1	-1	17
18	1.7246335153779823E-4	TGTGCCACCCTCTCTAATAAGAAACTCTTT	CATLSNKKLF	TRGV3	.	TRGJ1	8	-1	-1	16
18	1.7246335153779823E-4	TGTGCCACCCCTGGCATTAAGAAACTCTTT	CATPGIKKLF	TRGV8	.	TRGJ1	8	-1	-1	17
18	1.7246335153779823E-4	TGTGCCACCTGGGATGGAAAACTCTTT	CATWDGKLF	TRGV4	.	TRGJ1	16	-1	-1	18
18	1.7246335153779823E-4	TGTGCCACCTGGGACTTTAGACTCTTT	CATWDFRLF	TRGV5	.	TRGJ1	14	-1	-1	20
18	1.7246335153779823E-4	TGTGTCGGATATAAGAAACTCTTT	CVGYKKLF	TRGV8	.	TRGJ1	3	-1	-1	9
18	1.7246335153779823E-4	TGTGCCACCTGTTGGAAACTCTTT	CATCWKLF	TRGV8	.	TRGJ1	10	-1	-1	14
18	1.7246335153779823E-4	TGTGCCAGACAAAAGAAACTCTTT	CARQKKLF	TRGV8	.	TRGJ1	6	-1	-1	12
17	1.6288205423014277E-4	TGTGCCACCTGGGACAGGCTTTTGGTCCCCGCCCACGATAAGAAACTCTTT	CATWDRLLVPAHDKKLF	TRGV7	.	TRGJ1	18	-1	-1	37
17	1.6288205423014277E-4	TGTGCCACCTGGGATGGCCCCTATAGTAGTGATTGGATCAAGACGTTT	CATWDGPYSSDWIKTF	TRGV8	.	TRGJP2	18	-1	-1	21
17	1.6288205423014277E-4	TGTGCCACCTGGGATACAAATTATAGTAGTGATTGGATCAAGACGTTT	CATWDTNYSSDWIKTF	TRGV4	.	TRGJP2	14	-1	-1	21
17	1.6288205423014277E-4	TGTGCCACCTGGGATAGGAGGGGCAGTAGTGATTGGATCAAGACGTTT	CATWDRRGSSDWIKTF	TRGV8	.	TRGJP2	17	-1	-1	24
17	1.6288205423014277E-4	TGTGCCACCTGGGACAGGCGGGGGGGTAGTGATTGGATCAAGACGTTT	CATWDRRGGSDWIKTF	TRGV3	.	TRGJP2	18	-1	-1	25
17	1.6288205423014277E-4	TGTGCCACCTGGGACGGGCTTAGGAATTATTATAAGAAACTCTTT	CATWDGLRNYYKKLF	TRGV2	.	TRGJ1	18	-1	-1	23
17	1.6288205423014277E-4	TGTGCCACCTGGGACGGGACTACTAGGATGGATAAGAAACTCTTT	CATWDGTTRMDKKLF	TRGV5	.	TRGJ1	20	-1	-1	31
17	1.6288205423014277E-4	TGTGCCACCTGGGACAGCCATAGTAGTGATTGGATCAAGACGTTT	CATWDSHSSDWIKTF	TRGV3	.	TRGJP2	16	-1	-1	19
17	1.6288205423014277E-4	TGTGCCACCTGGGACAGGCTCGCACGACGATTTAAGAAACTCTTT	CATWDRLARRFKKLF	TRGV3	.	TRGJ1	18	-1	-1	29
17	1.6288205423014277E-4	TGTGCCACCTGGGATCTCTCGTTTAAGGATAAGAAACTCTTT	CATWDLSFKDKKLF	TRGV4	.	TRGJ1	14	-1	-1	28
17	1.6288205423014277E-4	TGTGCCACCTGGGACGGCCCCAGTGATTGGATCAAGACGTTT	CATWDGPSDWIKTF	TRGV2	.	TRGJP2	20	-1	-1	21
17	1.6288205423014277E-4	TGTGCCACCTGGGACGGGCTGGGGAGAGCTAAGAAACTCTTT	CATWDGLGRAKKLF	TRGV2	.	TRGJ1	18	-1	-1	29
17	1.6288205423014277E-4	TGTGCCACCTGGGACGGGGGTGATGGTTGGTTCAAGATATTT	CATWDGGDGWFKIF	TRGV2	.	TRGJP1	17	-1	-1	23
17	1.6288205423014277E-4	TGTGCCACCTGGGACGGACTCGAGTATTATAAGAAACTCTTT	CATWDGLEYYKKLF	TRGV2	.	TRGJ1	16	-1	-1	24
17	1.6288205423014277E-4	TGTGCCACCTGGGACAGGCTGGGTTATTATAAGAAACTCTTT	CATWDRLGYYKKLF	TRGV3	.	TRGJ1	18	-1	-1	23
17	1.6288205423014277E-4	TGTGCCACCTGGGACAGGCCTGATTATTATAAGAAACTCTTT	CATWDRPDYYKKLF	TRGV3	.	TRGJ1	21	-1	-1	22
17	1.6288205423014277E-4	TGTGCCACCTGGGAGTGCCTCGGTTATAATAAGAAACTCTTT	CATWECLGYNKKLF	TRGV2	.	TRGJ1	13	-1	-1	23
17	1.6288205423014277E-4	TGTGCCACCTGGGTTAGTAGTGATTGGATCAAGACGTTT	CATWVSSDWIKTF	TRGV8	.	TRGJP2	16	-1	-1	14
17	1.6288205423014277E-4	TGTGCCACCTGGGGGGGTAGTGATTGGATCAAGACGTTT	CATWGGSDWIKTF	TRGV3	.	TRGJP2	12	-1	-1	16
17	1.6288205423014277E-4	TGTGCCACCTGGGATGGGCCGGGGTATAAGAAACTCTTT	CATWDGPGYKKLF	TRGV4	.	TRGJ1	19	-1	-1	24
17	1.6288205423014277E-4	TGTGCCACCTGGGACGCCCTGTATTATAAGAAACTCTTT	CATWDALYYKKLF	TRGV2	.	TRGJ1	15	-1	-1	21
17	1.6288205423014277E-4	TGTGCCACCTGGGACGGCCCTAAATACAAGAAACTCTTT	CATWDGPKYKKLF	TRGV2	.	TRGJ1	19	-1	-1	24
17	1.6288205423014277E-4	TGTGCCACCTGGGACGGGCTGGGGTGGTTCAAGATATTT	CATWDGLGWFKIF	TRGV2	.	TRGJP1	18	-1	-1	21
17	1.6288205423014277E-4	TGTGCCACCTGGGACGGGCTAGGTTATAAGAAACTCTTT	CATWDGLGYKKLF	TRGV2	.	TRGJ1	18	-1	-1	23
17	1.6288205423014277E-4	TGTGCCACCTGGGACGGGCCAAGGTATAAGAAACTCTTT	CATWDGPRYKKLF	TRGV2	.	TRGJ1	19	-1	-1	24
17	1.6288205423014277E-4	TGTGCCACCTGGGACGGGACCTATTATAAGAAACTCTTT	CATWDGTYYKKLF	TRGV2	.	TRGJ1	20	-1	-1	21
17	1.6288205423014277E-4	TGTGCCACCTGGGACACGTACTATTATAAGAAACTCTTT	CATWDTYYYKKLF	TRGV2	.	TRGJ1	14	-1	-1	21
17	1.6288205423014277E-4	TGTGCCACCTGGGACAGGCCATATTATAAGAAACTCTTT	CATWDRPYYKKLF	TRGV3	.	TRGJ1	19	-1	-1	21
17	1.6288205423014277E-4	TGTGCCACCTGGGAAGAGGGTGATTGGATCAAGACGTTT	CATWEEGDWIKTF	TRGV3	.	TRGJP2	13	-1	-1	19
17	1.6288205423014277E-4	TGTGCCACCTGGGTCCTGGATTATAAGAAACTCTTT	CATWVLDYKKLF	TRGV3	.	TRGJ1	12	-1	-1	19
17	1.6288205423014277E-4	TGTGCCACCTGGGATCTAGGGTATAAGAAACTCTTT	CATWDLGYKKLF	TRGV8	.	TRGJ1	14	-1	-1	21
17	1.6288205423014277E-4	TGTGCCACCTGGGATCGGTCTTATAAGAAACTCTTT	CATWDRSYKKLF	TRGV8	.	TRGJ1	20	-1	-1	20
17	1.6288205423014277E-4	TGTGCCACCTGGGATAGGCCTGTCGAGAAACTCTTT	CATWDRPVEKLF	TRGV8	.	TRGJ1	23	-1	-1	25
17	1.6288205423014277E-4	TGTGCCACCTGGGACGGGCGGGATAGGAAACTCTTT	CATWDGRDRKLF	TRGV2	.	TRGJ1	18	-1	-1	22
17	1.6288205423014277E-4	TGTGCCACCCACCCGATTTATTATAAGAAACTCTTT	CATHPIYYKKLF	TRGV8	.	TRGJ1	8	-1	-1	13
17	1.6288205423014277E-4	TGTGCTGGGCGAGCGGGTTGGTTCAAGATATTT	CAGRAGWFKIF	TRGV10	.	TRGJP1	6	-1	-1	15
17	1.6288205423014277E-4	TGTGCCACCTGGGATGGAGGCAAGAAACTCTTT	CATWDGGKKLF	TRGV8	.	TRGJ1	14	-1	-1	21
17	1.6288205423014277E-4	TGTGCCACCTGGGATATTTATAAGAAACTCTTT	CATWDIYKKLF	TRGV8	.	TRGJ1	15	-1	-1	17
17	1.6288205423014277E-4	TGTGCCACCTGGGATAAGGCCCAGAAACTCTTT	CATWDKAQKLF	TRGV4	.	TRGJ2	22	-1	-1	22
17	1.6288205423014277E-4	TGTGCCACCTGGGACGGGCCTGAGAAACTCTTT	CATWDGPEKLF	TRGV2	.	TRGJ1	19	-1	-1	22
17	1.6288205423014277E-4	TGTGCCACCTGGGACGGGCGTAAGAAACTCTTT	CATWDGRKKLF	TRGV2	.	TRGJ1	18	-1	-1	20
17	1.6288205423014277E-4	TGTGCCACCTGGGACGGGCAGCGGAAACTCTTT	CATWDGQRKLF	TRGV2	.	TRGJ1	18	-1	-1	23
17	1.6288205423014277E-4	TGTGCCACCTGGGACGACGATAAGAAACTCTTT	CATWDDDKKLF	TRGV2	.	TRGJ1	15	-1	-1	19
17	1.6288205423014277E-4	TGTGCCACCTGGGACAGCCATAAGAAACTCTTT	CATWDSHKKLF	TRGV7	.	TRGJ1	16	-1	-1	19
17	1.6288205423014277E-4	TGTGCCCCTAAGAGGGGTAAGAAACTCTTT	CAPKRGKKLF	TRGV4	.	TRGJ1	8	-1	-1	17
17	1.6288205423014277E-4	TGTGCCACCTCTATATGTAAGAAACTCTTT	CATSICKKLF	TRGV4	.	TRGJ1	9	-1	-1	17
17	1.6288205423014277E-4	TGTGCCACCTGGGGGCATAAGAAACTCTTT	CATWGHKKLF	TRGV4	.	TRGJ1	12	-1	-1	16
17	1.6288205423014277E-4	TGTGCCACCTGGGATACTCAGAAACTCTTT	CATWDTQKLF	TRGV4	.	TRGJ1	14	-1	-1	19
17	1.6288205423014277E-4	TGTGCCACCTGGGATAGAGCGAAACTCTTT	CATWDRAKLF	TRGV8	.	TRGJ1	16	-1	-1	20
17	1.6288205423014277E-4	TGTGCCACCTGGGATTTGAAACTCTTT	CATWDLKLF	TRGV4	.	TRGJ1	14	-1	-1	17
17	1.6288205423014277E-4	TGTGCCACCTGGAAAAAGAAACTCTTT	CATWKKKLF	TRGV8	.	TRGJ1	11	-1	-1	15
17	1.6288205423014277E-4	TGGAGGGATTATTATAAGAAACTCTTT	WRDYYKKLF	TRGV2	.	TRGJ1	1	-1	-1	7
17	1.6288205423014277E-4	TGTGCCACCTCCAAGAAACTCTTT	CATSKKLF	TRGV8	.	TRGJ1	9	-1	-1	12
17	1.6288205423014277E-4	TGTGCCACCTGTAAGAAACTCTTT	CATCKKLF	TRGV5	.	TRGJ1	10	-1	-1	11
17	1.6288205423014277E-4	TGTGCCACCTGGGAACTCTTT	CATWELF	TRGV2	.	TRGJ1	13	-1	-1	13
17	1.6288205423014277E-4	CATAAGAAACTCTTT	HKKLF	TRGV5	.	TRGJ1	-1	-1	-1	1
16	1.533007569224873E-4	TGTGCCACCTGGTCGACCCCCAAGATCAGTAGTGATTGGATCAAGACGTTT	CATWSTPKISSDWIKTF	TRGV3	.	TRGJP2	11	-1	-1	27
16	1.533007569224873E-4	TGTGCCACCTGGGTCCGAGCATTCGAATGTTACCACCATATCAAGACGTTT	CATWVRAFECYHHIKTF	TRGV2	.	TRGJP2	12	-1	-1	39
16	1.533007569224873E-4	TGTGCTGCGTGGGATTCCAACGGTACCACTGGTTGGTTCAAGATATTT	CAAWDSNGTTGWFKIF	TRGV10	.	TRGJP1	15	-1	-1	23
16	1.533007569224873E-4	TGTGCCACCTGGGACCGTTCTGTAGGGCGTGATTGGATCAAGACGTTT	CATWDRSVGRDWIKTF	TRGV4	.	TRGJP2	13	-1	-1	28
16	1.533007569224873E-4	TGTGCCACCTGGGACGGCCTATATAGTAGTGATTGGATCAAGACGTTT	CATWDGLYSSDWIKTF	TRGV2	.	TRGJP2	16	-1	-1	18
16	1.533007569224873E-4	TGTGCCACCTGGGACAGGCCGAAGGGCCTTGATTGGATCAAGACGTTT	CATWDRPKGLDWIKTF	TRGV3	.	TRGJP2	19	-1	-1	29
16	1.533007569224873E-4	TGTGCTGCGTGGGACCCGTATACCACTGGTTGGTTCAAGATATTT	CAAWDPYTTGWFKIF	TRGV10	.	TRGJP1	13	-1	-1	18
16	1.533007569224873E-4	TGTGCCACCTTATACATCTACTCTAGTGATTGGATCAAGACGTTT	CATLYIYSSDWIKTF	TRGV3	.	TRGJP2	9	-1	-1	23
16	1.533007569224873E-4	TGTGCCACCTGGGCCTTCCCTCCGAATTATTATAAGAAACTCTTT	CATWAFPPNYYKKLF	TRGV4	.	TRGJ1	12	-1	-1	22
16	1.533007569224873E-4	TGTGCCACCTGGGGATTGCCCCCCTTTTATTATAAGAAACTCTTT	CATWGLPPFYYKKLF	TRGV4	.	TRGJ1	12	-1	-1	26
16	1.533007569224873E-4	TGTGCCACCTGGGATAGGCCCCCGAATTATTATAAGAAACTCTTT	CATWDRPPNYYKKLF	TRGV8	.	TRGJ1	19	-1	-1	22
16	1.533007569224873E-4	TGTGCCACCTGGGATAGGAGGGGTAGTGATTGGATCAAGACGTTT	CATWDRRGSDWIKTF	TRGV8	.	TRGJP2	17	-1	-1	22
16	1.533007569224873E-4	TGTGCCACCTGGGATAGGAGGGGGGATGATTGGATCAAGACGTTT	CATWDRRGDDWIKTF	TRGV8	.	TRGJP2	17	-1	-1	26
16	1.533007569224873E-4	TGTGCCACCTGGGACGGGCATAGGGATTATTATAAGAAACTCTTT	CATWDGHRDYYKKLF	TRGV2	.	TRGJ1	18	-1	-1	25
16	1.533007569224873E-4	TGTGCCACCTGGGACGGGCAGGGACCCAGTTATAAGAAACTCTTT	CATWDGQGPSYKKLF	TRGV2	.	TRGJ1	18	-1	-1	29
16	1.533007569224873E-4	TGTGCCACCTGGGACGAATTGGGCCTGGCTTATAAGAAACTCTTT	CATWDELGLAYKKLF	TRGV2	.	TRGJ1	15	-1	-1	29
16	1.533007569224873E-4	TGTGCCACCTGGGACAGGGGGAGTCGGGATTGGATCAAGACGTTT	CATWDRGSRDWIKTF	TRGV3	.	TRGJP2	17	-1	-1	21
16	1.533007569224873E-4	TGTGCTGCGTGGGTCCCTCCCATTTATTATAAGAAACTCTTT	CAAWVPPIYYKKLF	TRGV10	.	TRGJ1	12	-1	-1	23
16	1.533007569224873E-4	TGTGCCACCTGGTCCACGTGGGGTGATTGGATCAAGACGTTT	CATWSTWGDWIKTF	TRGV3	.	TRGJP2	11	-1	-1	22
16	1.533007569224873E-4	TGTGCCACCTGGGGAAGGGGTAGTGATTGGATCAAGACGTTT	CATWGRGSDWIKTF	TRGV3	.	TRGJP2	12	-1	-1	19
16	1.533007569224873E-4	TGTGCCACCTGGGATAGTAGTGGGGGACTTAAGAAACTCTTT	CATWDSSGGLKKLF	TRGV8	.	TRGJ1	16	-1	-1	29
16	1.533007569224873E-4	TGTGCCACCTGGGACCCGAACCCCAATTATAAGAAACTCTTT	CATWDPNPNYKKLF	TRGV2	.	TRGJ1	14	-1	-1	25
16	1.533007569224873E-4	TGTGCCACCTGGGACGGGCCTGGGGGTTATAAGAAACTCTTT	CATWDGPGGYKKLF	TRGV2	.	TRGJ1	19	-1	-1	26
16	1.533007569224873E-4	TGTGCCACCTGGGACGGGCCAGGTTATTATAAGAAACTCTTT	CATWDGPGYYKKLF	TRGV2	.	TRGJ1	19	-1	-1	23
16	1.533007569224873E-4	TGTGCCACCTGGGACGGGCGCGGTGATTGGATCAAGACGTTT	CATWDGRGDWIKTF	TRGV2	.	TRGJP2	21	-1	-1	22
16	1.533007569224873E-4	TGTGCCACCTGGGACAGCCGACGGAGTTATAAGAAACTCTTT	CATWDSRRSYKKLF	TRGV5	.	TRGJ1	16	-1	-1	26
16	1.533007569224873E-4	TGTGCCACCTGGGACAGGCTGAATTATTATAAGAAACTCTTT	CATWDRLNYYKKLF	TRGV3	.	TRGJ1	18	-1	-1	20
16	1.533007569224873E-4	TGTGCCACCCCAAATTATAGTAGTGATTGGATCAAGACGTTT	CATPNYSSDWIKTF	TRGV8	.	TRGJP2	8	-1	-1	15
16	1.533007569224873E-4	TGTGCTGCGTGGGATCCTGTTTATTATAAGAAACTCTTT	CAAWDPVYYKKLF	TRGV10	.	TRGJ1	14	-1	-1	20
16	1.533007569224873E-4	TGTGCCACCTGGGGCAGGCTGGGGTATAAGAAACTCTTT	CATWGRLGYKKLF	TRGV5P	.	TRGJ1	18	-1	-1	24
16	1.533007569224873E-4	TGTGCCACCTGGGGGGCGGATTATTATAAGAAACTCTTT	CATWGADYYKKLF	TRGV3	.	TRGJ1	12	-1	-1	16
16	1.533007569224873E-4	TGTGCCACCTGGGATGGGCGTAATTATAAGAAACTCTTT	CATWDGRNYKKLF	TRGV4	.	TRGJ1	18	-1	-1	22
16	1.533007569224873E-4	TGTGCCACCTGGGACGGCCATTATTATAAGAAACTCTTT	CATWDGHYYKKLF	TRGV3	.	TRGJ1	18	-1	-1	19
16	1.533007569224873E-4	TGTGCCACCTGGGACGGGCCTTGGTATAAGAAACTCTTT	CATWDGPWYKKLF	TRGV2	.	TRGJ1	19	-1	-1	24
16	1.533007569224873E-4	TGTGCCACCTGGGACGGGCCTAATTATAAGAAACTCTTT	CATWDGPNYKKLF	TRGV2	.	TRGJ1	19	-1	-1	22
16	1.533007569224873E-4	TGTGCCACCTGGGACGGGGAGGTGGGGAAGAAACTCTTT	CATWDGEVGKKLF	TRGV2	.	TRGJ1	17	-1	-1	27
16	1.533007569224873E-4	TGTGCCACCTGGGACGAACCATATTATAAGAAACTCTTT	CATWDEPYYKKLF	TRGV7	.	TRGJ1	14	-1	-1	21
16	1.533007569224873E-4	TGTGCCACCTGGGACACGTATTATTATAAGAAACTCTTT	CATWDTYYYKKLF	TRGV3	.	TRGJ1	15	-1	-1	16
16	1.533007569224873E-4	TGTGCCACCTGGGACAGGCCATGTTATAAGAAACTCTTT	CATWDRPCYKKLF	TRGV3	.	TRGJ1	23	-1	-1	23
16	1.533007569224873E-4	TGTGCCACCTGGGACAGGCGTTTTTATAAGAAACTCTTT	CATWDRRFYKKLF	TRGV3	.	TRGJ1	18	-1	-1	20
16	1.533007569224873E-4	TGTGCCACCTGGGACAGGCAGGATTATAAGAAACTCTTT	CATWDRQDYKKLF	TRGV3	.	TRGJ1	18	-1	-1	22
16	1.533007569224873E-4	TGTGCCACCTGTCAGTGGGAGTATAAGAAACTCTTT	CATCQWEYKKLF	TRGV3	.	TRGJ1	10	-1	-1	21
16	1.533007569224873E-4	TGTGCCACCTGGTCGAATTATTATAAGAAACTCTTT	CATWSNYYKKLF	TRGV2	.	TRGJ1	11	-1	-1	12
16	1.533007569224873E-4	TGTGCCACCTGGGATTCTTATTATAAGAAACTCTTT	CATWDSYYKKLF	TRGV8	.	TRGJ1	14	-1	-1	17
16	1.533007569224873E-4	TGTGCCACCTGGGACAGTCGGCGGAAGAAACTCTTT	CATWDSRRKKLF	TRGV5	.	TRGJ1	16	-1	-1	24
16	1.533007569224873E-4	TGTGCCACCTGGGACAGGCAGATCCTGAAACTCTTT	CATWDRQILKLF	TRGV7	.	TRGJ1	18	-1	-1	26
16	1.533007569224873E-4	TGTGCCACCTGGGAATGGTGGTATAAGAAACTCTTT	CATWEWWYKKLF	TRGV5	.	TRGJ1	13	-1	-1	21
16	1.533007569224873E-4	TGTGCCACCTGGAAGCATCATTATAAGAAACTCTTT	CATWKHHYKKLF	TRGV3	.	TRGJ1	11	-1	-1	16
16	1.533007569224873E-4	TGTGCCACCTGGGCCCATTATAAGAAACTCTTT	CATWAHYKKLF	TRGV8	.	TRGJ1	12	-1	-1	16
16	1.533007569224873E-4	TGTGCCACCTGGGGGGGTTGTAAGAAACTCTTT	CATWGGCKKLF	TRGV3	.	TRGJ1	12	-1	-1	17
16	1.533007569224873E-4	TGTGCCACCTGGGATATGGTAGAGAAACTCTTT	CATWDMVEKLF	TRGV8	.	TRGJ1	15	-1	-1	22
16	1.533007569224873E-4	TGTGCCACCTGGGACCTGGATAAGAAACTCTTT	CATWDLDKKLF	TRGV3	.	TRGJ1	14	-1	-1	19
16	1.533007569224873E-4	TGTGCCACCTGGGACAGCCGGGGGAAACTCTTT	CATWDSRGKLF	TRGV5	.	TRGJ1	16	-1	-1	23
16	1.533007569224873E-4	TGTGCCACCTGGGAGGATTATAAGAAACTCTTT	CATWEDYKKLF	TRGV3	.	TRGJ2	13	-1	-1	16
16	1.533007569224873E-4	TGTGCCACCTGGGAACATTATAAGAAACTCTTT	CATWEHYKKLF	TRGV2	.	TRGJ1	13	-1	-1	16
16	1.533007569224873E-4	TGTGCCACCTGTCTTTATAAGAAACTCTTT	CATCLYKKLF	TRGV5	.	TRGJ1	10	-1	-1	14
16	1.533007569224873E-4	TGTGCCACCTGGGAGTATAAGAAACTCTTT	CATWEYKKLF	TRGV4	.	TRGJ1	13	-1	-1	15
16	1.533007569224873E-4	TGTGCCACCCAAGGGGATAAGAAACTCTTT	CATQGDKKLF	TRGV8	.	TRGJ1	8	-1	-1	16
16	1.533007569224873E-4	TGTGCCACAAACGCGTATAAGAAACTCTTT	CATNAYKKLF	TRGV4	.	TRGJ1	7	-1	-1	15
16	1.533007569224873E-4	TGTGCCAAGGTTTCTTGGTTCAAGATATTT	CAKVSWFKIF	TRGV2	.	TRGJP1	6	-1	-1	14
16	1.533007569224873E-4	TGTGCCACTTGGGATAAGAAACTCTTT	CATWDKKLF	TRGV8	.	TRGJ1	15	-1	-1	13
16	1.533007569224873E-4	TGTGCCACCTGGGATGAGAAACTCTTT	CATWDEKLF	TRGV8	.	TRGJ1	14	-1	-1	13
16	1.533007569224873E-4	TGGCCTATCTTTAAGAAACTCTTT	WPIFKKLF	TRGV3	.	TRGJ1	4	-1	-1	11
15	1.4371945961483184E-4	TGTGCTGCGTTAAATTATAAGAATTATTATAGAGGGAAGAATCGGTATTATTATAAGAAACTCTTT	CAALNYKNYYRGKNRYYYKKLF	TRGV10	.	TRGJ1	9	-1	-1	46
15	1.4371945961483184E-4	TGTGCCACCTGGGACGGGCCCCTAAAACGACGTGAAAATAGTAGTGATTGGATCAAGACGTTT	CATWDGPLKRRENSSDWIKTF	TRGV2	.	TRGJP2	20	-1	-1	37
15	1.4371945961483184E-4	TGTGCTGCGTGGGATTATAATCAGATAGGGGGGGATTATAAGAAACTCTTT	CAAWDYNQIGGDYKKLF	TRGV10	.	TRGJ1	21	-1	-1	34
15	1.4371945961483184E-4	TGTGCCACCTGGGACGGGCCCATTCATAGTAGTGATTGGATCAAGACGTTT	CATWDGPIHSSDWIKTF	TRGV2	.	TRGJP2	20	-1	-1	25
15	1.4371945961483184E-4	TGTGCCACCTGGGACGGGGACCGCGGGAGTAGTGATTGGATCAAGACGTTT	CATWDGDRGSSDWIKTF	TRGV2	.	TRGJP2	17	-1	-1	27
15	1.4371945961483184E-4	TGTGCCACCTGGGACGGACCGACTTTATATCCTGGTTGGTTCAAGATATTT	CATWDGPTLYPGWFKIF	TRGV2	.	TRGJP1	19	-1	-1	25
15	1.4371945961483184E-4	TGTGCCACCTGGGACGGGCTGTATACCACTGGTTGGTTCAAGATATTT	CATWDGLYTTGWFKIF	TRGV2	.	TRGJP1	18	-1	-1	21
15	1.4371945961483184E-4	TGTGCCACCTGGGACGGGCCGTTGTTATCTGATTGGATCAAGACGTTT	CATWDGPLLSDWIKTF	TRGV2	.	TRGJP2	19	-1	-1	29
15	1.4371945961483184E-4	TGTGCCACCTGGGACGGGCCACCAGGGGATTATTATAAGAAACTCTTT	CATWDGPPGDYYKKLF	TRGV2	.	TRGJ2	19	-1	-1	28
15	1.4371945961483184E-4	TGTGCCACCTGGGACAGGCAAACGGCCCATTATTATAAGAAACTCTTT	CATWDRQTAHYYKKLF	TRGV7	.	TRGJ1	18	-1	-1	28
15	1.4371945961483184E-4	TGTGCCACCTGGGATGGGCCTGAGTCAAGGTGTAGGAAACTCTTT	CATWDGPESRCRKLF	TRGV4	.	TRGJ1	19	-1	-1	32
15	1.4371945961483184E-4	TGTGCCACCTGGGACCTAGGGAGTAGTGATTGGATCAAGACGTTT	CATWDLGSSDWIKTF	TRGV3	.	TRGJP2	14	-1	-1	21
15	1.4371945961483184E-4	TGTGCCACCTGGGACGCAAATACTTATTATTATAAGAAACTCTTT	CATWDANTYYYKKLF	TRGV2	.	TRGJ1	15	-1	-1	25
15	1.4371945961483184E-4	TGTGCCACCTGGGACGGGCCCGCCGTTTATTATAAGAAACTCTTT	CATWDGPAVYYKKLF	TRGV2	.	TRGJ1	21	-1	-1	26
15	1.4371945961483184E-4	TGTGCCACCTGGGACGGGCCAAGTAGTGATTGGATCAAGACGTTT	CATWDGPSSDWIKTF	TRGV2	.	TRGJP2	19	-1	-1	21
15	1.4371945961483184E-4	TGTGCCACCTGGGACAGGCCGGGTAGTGATTGGATCAAGACGTTT	CATWDRPGSDWIKTF	TRGV3	.	TRGJP2	19	-1	-1	22
15	1.4371945961483184E-4	TGTGCCACCTGGGAACATCCCCGCAGTGATTGGATCAAGACGTTT	CATWEHPRSDWIKTF	TRGV4	.	TRGJP2	13	-1	-1	24
15	1.4371945961483184E-4	TGTGCCACCTGGGGGTATAGTAGTGATTGGATCAAGACGTTT	CATWGYSSDWIKTF	TRGV4	.	TRGJP2	12	-1	-1	15
15	1.4371945961483184E-4	TGTGCCACCTGGGGGGGGGGTAGTGATTGGATCAAGACGTTT	CATWGGGSDWIKTF	TRGV2	.	TRGJP2	12	-1	-1	19
15	1.4371945961483184E-4	TGTGCCACCTGGGATGTCAGTAGTGATTGGATCAAGACGTTT	CATWDVSSDWIKTF	TRGV8	.	TRGJP2	14	-1	-1	18
15	1.4371945961483184E-4	TGTGCCACCTGGGATGTAAGTAGTGATTGGATCAAGACGTTT	CATWDVSSDWIKTF	TRGV4	.	TRGJP2	15	-1	-1	18
15	1.4371945961483184E-4	TGTGCCACCTGGGATGGAAAGAATTTTGGTAAGAAACTCTTT	CATWDGKNFGKKLF	TRGV4	.	TRGJ1	16	-1	-1	20
15	1.4371945961483184E-4	TGTGCCACCTGGGATAGCGGTAGTGATTGGATCAAGACGTTT	CATWDSGSDWIKTF	TRGV8	.	TRGJP2	16	-1	-1	19
15	1.4371945961483184E-4	TGTGCCACCTGGGATAGGCATTGTTTTTATAAGAAACTCTTT	CATWDRHCFYKKLF	TRGV8	.	TRGJ1	18	-1	-1	23
15	1.4371945961483184E-4	TGTGCCACCTGGGACGGTAGTAGTGATTGGATCAAGACGTTT	CATWDGSSDWIKTF	TRGV2	.	TRGJP2	16	-1	-1	17
15	1.4371945961483184E-4	TGTGCCACCTGGGACGGGCTTGGCTATTATAAGAAACTCTTT	CATWDGLGYYKKLF	TRGV2	.	TRGJ1	18	-1	-1	24
15	1.4371945961483184E-4	TGTGCCACCTGGGACAGTCCCAGTTATTATAAGAAACTCTTT	CATWDSPSYYKKLF	TRGV5	.	TRGJ2	19	-1	-1	23
15	1.4371945961483184E-4	TGTGCCACCTGGGACAGGCCGAATTATTATAAGAAACTCTTT	CATWDRPNYYKKLF	TRGV3	.	TRGJ1	19	-1	-1	19
15	1.4371945961483184E-4	TGTGCCACCTGGGACAGGCCAAGGCCGTATAAGAAACTCTTT	CATWDRPRPYKKLF	TRGV7	.	TRGJ1	19	-1	-1	27
15	1.4371945961483184E-4	TGTGCCACCTGGACCAGGGGACCCAGGCATAAGAAACTCTTT	CATWTRGPRHKKLF	TRGV7	.	TRGJ1	17	-1	-1	28
15	1.4371945961483184E-4	TGTGCTGCGTGGATACGGGGTTATTATAAGAAACTCTTT	CAAWIRGYYKKLF	TRGV10	.	TRGJ1	16	-1	-1	20
15	1.4371945961483184E-4	TGTGCCACCTGTTTTACGAATTATTATAAGAAACTCTTT	CATCFTNYYKKLF	TRGV4	.	TRGJ1	10	-1	-1	16
15	1.4371945961483184E-4	TGTGCCACCTGGGTTCGTAGTGATTGGATCAAGACGTTT	CATWVRSDWIKTF	TRGV8	.	TRGJP2	12	-1	-1	16
15	1.4371945961483184E-4	TGTGCCACCTGGGTCGTACCCCAATATAAGAAACTCTTT	CATWVVPQYKKLF	TRGV2	.	TRGJ1	15	-1	-1	24
15	1.4371945961483184E-4	TGTGCCACCTGGGATTTTGGGTGTTATAAGAAACTCTTT	CATWDFGCYKKLF	TRGV8	.	TRGJ1	14	-1	-1	23
15	1.4371945961483184E-4	TGTGCCACCTGGGATGTTTATTATTATAAGAAACTCTTT	CATWDVYYYKKLF	TRGV4	.	TRGJ1	15	-1	-1	19
15	1.4371945961483184E-4	TGTGCCACCTGGGATGGTTACTATTATAAGAAACTCTTT	CATWDGYYYKKLF	TRGV4	.	TRGJ1	16	-1	-1	21
15	1.4371945961483184E-4	TGTGCCACCTGGGATAGGCGTCATTATAAGAAACTCTTT	CATWDRRHYKKLF	TRGV8	.	TRGJ1	18	-1	-1	22
15	1.4371945961483184E-4	TGTGCCACCTGGGATAGGGGGGGTGTGAGGAAACTCTTT	CATWDRGGVRKLF	TRGV8	.	TRGJ1	17	-1	-1	29
15	1.4371945961483184E-4	TGTGCCACCTGGGATAGGGATTATTATAAGAAACTCTTT	CATWDRDYYKKLF	TRGV8	.	TRGJ1	17	-1	-1	19
15	1.4371945961483184E-4	TGTGCCACCTGGGACTCCCGCCATTATAAGAAACTCTTT	CATWDSRHYKKLF	TRGV3	.	TRGJ2	14	-1	-1	22
15	1.4371945961483184E-4	TGTGCCACCTGGGACCTGAATTATTATAAGAAACTCTTT	CATWDLNYYKKLF	TRGV2	.	TRGJ1	14	-1	-1	17
15	1.4371945961483184E-4	TGTGCCACCTGGGACGGCCTTTATTATAAGAAACTCTTT	CATWDGLYYKKLF	TRGV2	.	TRGJ1	16	-1	-1	20
15	1.4371945961483184E-4	TGTGCCACCTGGGACGGCAATGGTTATAAGAAACTCTTT	CATWDGNGYKKLF	TRGV2	.	TRGJ1	16	-1	-1	23
15	1.4371945961483184E-4	TGTGCCACCTGGGACGGGCTTTTTTATAAGAAACTCTTT	CATWDGLFYKKLF	TRGV2	.	TRGJ1	18	-1	-1	20
15	1.4371945961483184E-4	TGTGCCACCTGGGACGGGCTCCACTATAAGAAACTCTTT	CATWDGLHYKKLF	TRGV2	.	TRGJ1	18	-1	-1	24
15	1.4371945961483184E-4	TGTGCCACCTGGGACGGGCGGGGATATAAGAAACTCTTT	CATWDGRGYKKLF	TRGV2	.	TRGJ1	18	-1	-1	24
15	1.4371945961483184E-4	TGTGCCACCTGGGACGGGCAGAATTATAAGAAACTCTTT	CATWDGQNYKKLF	TRGV2	.	TRGJ1	18	-1	-1	22
15	1.4371945961483184E-4	TGTGCCACCTGGGACGGGGAGGATTATAAGAAACTCTTT	CATWDGEDYKKLF	TRGV3	.	TRGJ1	17	-1	-1	22
15	1.4371945961483184E-4	TGTGCCACCTGGGACGGACATTATTATAAGAAACTCTTT	CATWDGHYYKKLF	TRGV2	.	TRGJ1	16	-1	-1	19
15	1.4371945961483184E-4	TGTGCCACCTGGGACGATCCCAATTATAAGAAACTCTTT	CATWDDPNYKKLF	TRGV2	.	TRGJ1	15	-1	-1	22
15	1.4371945961483184E-4	TGTGCCACCTGGGACAGGCTTGATTATAAGAAACTCTTT	CATWDRLDYKKLF	TRGV3	.	TRGJ1	21	-1	-1	22
15	1.4371945961483184E-4	TGTGCCACCTGGGACAGGCTGGGCGGAGGGAAACTCTTT	CATWDRLGGGKLF	TRGV3	.	TRGJ1	18	-1	-1	29
15	1.4371945961483184E-4	TGTGCCACCTGGGACAGGCCTGATTATAAGAAACTCTTT	CATWDRPDYKKLF	TRGV3	.	TRGJ1	21	-1	-1	22
15	1.4371945961483184E-4	TGTGCCACCTGGGACAGGCCCGGGTATAAGAAACTCTTT	CATWDRPGYKKLF	TRGV7	.	TRGJ1	19	-1	-1	24
15	1.4371945961483184E-4	TGTGCCACCTGGGACAGGCGTGATTATAAGAAACTCTTT	CATWDRRDYKKLF	TRGV5	.	TRGJ1	21	-1	-1	22
15	1.4371945961483184E-4	TGTGCCACCTGGGACAGGCGAGATTATAAGAAACTCTTT	CATWDRRDYKKLF	TRGV7	.	TRGJ1	18	-1	-1	22
15	1.4371945961483184E-4	TGTGCCACCTGGGACAGGCAACGTTATAAGAAACTCTTT	CATWDRQRYKKLF	TRGV3	.	TRGJ1	18	-1	-1	23
15	1.4371945961483184E-4	TGTGCCACCTGGGACAGGGGGTGCTATAAGAAACTCTTT	CATWDRGCYKKLF	TRGV3	.	TRGJ1	17	-1	-1	24
15	1.4371945961483184E-4	TGTGCCACCTGGCCCGGAATTAATAAGAAACTCTTT	CATWPGINKKLF	TRGV2	.	TRGJ1	11	-1	-1	16
15	1.4371945961483184E-4	TGTGCCACCTGGGCCGTTTGTTATAAGAAACTCTTT	CATWAVCYKKLF	TRGV2	.	TRGJ1	15	-1	-1	17
15	1.4371945961483184E-4	TGTGCCACCTGGGGCGGGGATTATAAGAAACTCTTT	CATWGGDYKKLF	TRGV4	.	TRGJ1	12	-1	-1	19
15	1.4371945961483184E-4	TGTGCCACCTGGGGGCGGAGTGTTAAGAAACTCTTT	CATWGRSVKKLF	TRGV4	.	TRGJ1	12	-1	-1	23
15	1.4371945961483184E-4	TGTGCCACCTGGGATGTTCTGTATAAGAAACTCTTT	CATWDVLYKKLF	TRGV4	.	TRGJ1	15	-1	-1	21
15	1.4371945961483184E-4	TGTGCCACCTGGGATGCAAATTATAAGAAACTCTTT	CATWDANYKKLF	TRGV4	.	TRGJ1	15	-1	-1	19
15	1.4371945961483184E-4	TGTGCCACCTGGGATACCGATTATAAGAAACTCTTT	CATWDTDYKKLF	TRGV8	.	TRGJ1	15	-1	-1	19
15	1.4371945961483184E-4	TGTGCCACCTGGGACCCCACTAGGGAGAAACTCTTT	CATWDPTREKLF	TRGV2	.	TRGJ1	14	-1	-1	25
15	1.4371945961483184E-4	TGTGCCACCTGGGACGGCCAAGGAGAGAAACTCTTT	CATWDGQGEKLF	TRGV2	.	TRGJ1	16	-1	-1	25
15	1.4371945961483184E-4	TGTGCCACCTGGGACGGGAAAGAGACGAAACTCTTT	CATWDGKETKLF	TRGV2	.	TRGJ1	17	-1	-1	26
15	1.4371945961483184E-4	TGTGCCACCTGGGACAGCTTCGGGAAGAAACTCTTT	CATWDSFGKKLF	TRGV3	.	TRGJ1	16	-1	-1	24
15	1.4371945961483184E-4	TGTGCCACCTGGGACAGCAATTATAAGAAACTCTTT	CATWDSNYKKLF	TRGV3	.	TRGJ1	16	-1	-1	19
15	1.4371945961483184E-4	TGTGCCACCTGGGAGACCGGTTGGTTCAAGATATTT	CATWETGWFKIF	TRGV2	.	TRGJP1	13	-1	-1	15
15	1.4371945961483184E-4	TGTGCCACCTGGGAAATTTATTATAAGAAACTCTTT	CATWEIYYKKLF	TRGV4	.	TRGJ1	13	-1	-1	17
15	1.4371945961483184E-4	TGTGCCACCCTAGCCGTATTGGTTAAGAAACTCTTT	CATLAVLVKKLF	TRGV2	.	TRGJ1	8	-1	-1	23
15	1.4371945961483184E-4	TGTGCTGCGTGGGAGGGTTGGTTCAAGATATTT	CAAWEGWFKIF	TRGV10	.	TRGJP1	13	-1	-1	15
15	1.4371945961483184E-4	TGTGCTGCGGGGAATTATTATAAGAAACTCTTT	CAAGNYYKKLF	TRGV10	.	TRGJ1	16	-1	-1	11
15	1.4371945961483184E-4	TGTGCCATCTTCCCTGATTATAAGAAACTCTTT	CAIFPDYKKLF	TRGV4	.	TRGJ1	9	-1	-1	16
15	1.4371945961483184E-4	TGTGCCACCTGGCCGCGGGGGCGGCAACTCTTT	CATWPRGRQLF	TRGV8	.	TRGJ1	11	-1	-1	25
15	1.4371945961483184E-4	TGTGCCACCTGGGATGAATATAAGAAACTCTTT	CATWDEYKKLF	TRGV4	.	TRGJ1	15	-1	-1	18
15	1.4371945961483184E-4	TGTGCCACCTGGGACGGGCTTATGAAACTCTTT	CATWDGLMKLF	TRGV2	.	TRGJ1	18	-1	-1	20
15	1.4371945961483184E-4	TGTGCCACCTGGGACATGTATAAGAAACTCTTT	CATWDMYKKLF	TRGV3	.	TRGJ1	15	-1	-1	18
15	1.4371945961483184E-4	TGTGCCACCTGGGACAGGCCCGGGAAACTCTTT	CATWDRPGKLF	TRGV3	.	TRGJ1	19	-1	-1	23
15	1.4371945961483184E-4	TGTGCCACCTGGGAGGTCGATAAGAAACTCTTT	CATWEVDKKLF	TRGV8	.	TRGJ1	13	-1	-1	19
15	1.4371945961483184E-4	TGTGCCACCTGGGAAGGCTATAAGAAACTCTTT	CATWEGYKKLF	TRGV8	.	TRGJ1	20	-1	-1	18
15	1.4371945961483184E-4	TGTGCCACCTGGGTGCTCAAGAAACTCTTT	CATWVLKKLF	TRGV8	.	TRGJ1	12	-1	-1	18
15	1.4371945961483184E-4	TGTGCCACCTGGGATAATGGGAAACTCTTT	CATWDNGKLF	TRGV8	.	TRGJ1	15	-1	-1	20
15	1.4371945961483184E-4	TGTGCCACCTGGGACGGGGGGAAACTCTTT	CATWDGGKLF	TRGV2	.	TRGJ1	17	-1	-1	20
15	1.4371945961483184E-4	TGTGCCACCTGGGACGGAGTGAAACTCTTT	CATWDGVKLF	TRGV5	.	TRGJ1	14	-1	-1	20
15	1.4371945961483184E-4	TGTGCCACATACATACTTAAGAAACTCTTT	CATYILKKLF	TRGV7	.	TRGJ1	7	-1	-1	17
15	1.4371945961483184E-4	TGTGCCACCTGGAAGGTGAAACTCTTT	CATWKVKLF	TRGV8	.	TRGJ1	11	-1	-1	17
15	1.4371945961483184E-4	TGTGCCACCTGGGTAAAACTCTTT	CATWVKLF	TRGV4	.	TRGJ1	12	-1	-1	15
15	1.4371945961483184E-4	TGTGCCACCTGGGTGACGTTT	CATWVTF	TRGV8	.	TRGJP2	12	-1	-1	14
14	1.341381623071764E-4	TGTGCCACCTGGGACAATTTACTCCGCGGAATCGGGTTTGGTTATTATAAGAAACTCTTT	CATWDNLLRGIGFGYYKKLF	TRGV3	.	TRGJ1	15	-1	-1	41
14	1.341381623071764E-4	TGTGCCACCTGGGATAGGCACGGAGGCTGGGGTAGTGATTGGATCAAGACGTTT	CATWDRHGGWGSDWIKTF	TRGV8	.	TRGJP2	18	-1	-1	31
14	1.341381623071764E-4	TGTGCTGCGTGGGATGAGAGGGCAAAGGCCACTGGTTGGTTCAAGATATTT	CAAWDERAKATGWFKIF	TRGV10	.	TRGJP1	14	-1	-1	28
14	1.341381623071764E-4	TGTGCCACCTGGGACGGGCGGCCTTATACCACTGGTTGGTTCAAGATATTT	CATWDGRPYTTGWFKIF	TRGV2	.	TRGJP1	18	-1	-1	24
14	1.341381623071764E-4	TGTGCCACCTGGGACGGGCGGGGGGGTGGTAGTGATTGGATCAAGACGTTT	CATWDGRGGGSDWIKTF	TRGV2	.	TRGJP2	18	-1	-1	28
14	1.341381623071764E-4	TGTGCCACCTGGGATCCGATCTCCCGTAGTGATTGGATCAAGACGTTT	CATWDPISRSDWIKTF	TRGV8	.	TRGJP2	14	-1	-1	25
14	1.341381623071764E-4	TGTGCCACCTGGGACAGGCCCGGAAGATGTTATTATAAGAAACTCTTT	CATWDRPGRCYYKKLF	TRGV5	.	TRGJ1	19	-1	-1	29
14	1.341381623071764E-4	TGTGCCACCTGGGACAGGGGGGAGTTGGGCAAAAAAATCAAGGTATTT	CATWDRGELGKKIKVF	TRGV7	.	TRGJP	17	-1	-1	21
14	1.341381623071764E-4	TGTGCCACCTGGGACGTTCGTCTCGGGGATTATAAGAAACTCTTT	CATWDVRLGDYKKLF	TRGV2	.	TRGJ1	15	-1	-1	28
14	1.341381623071764E-4	TGTGCCACCTGGGACGGGCCCCATCTAGGGTATAAGAAACTCTTT	CATWDGPHLGYKKLF	TRGV2	.	TRGJ1	20	-1	-1	30
14	1.341381623071764E-4	TGTGCCACCTGGGACAGGCGAGAAAGTTATTATAAGAAACTCTTT	CATWDRRESYYKKLF	TRGV3	.	TRGJ1	18	-1	-1	26
14	1.341381623071764E-4	TGTGCCACCTGGGGGGTTAACTTGTTATATAAGAAACTCTTT	CATWGVNLLYKKLF	TRGV4	.	TRGJ1	12	-1	-1	24
14	1.341381623071764E-4	TGTGCCACCTGGGATGGGCGTGATGATTGGATCAAGACGTTT	CATWDGRDDWIKTF	TRGV4	.	TRGJP2	18	-1	-1	23
14	1.341381623071764E-4	TGTGCCACCTGGGACTTACGGGGTTATTATAAGAAACTCTTT	CATWDLRGYYKKLF	TRGV3	.	TRGJ1	14	-1	-1	23
14	1.341381623071764E-4	TGTGCCACCTGGGACGGGTGTAGTGATTGGATCAAGACGTTT	CATWDGCSDWIKTF	TRGV2	.	TRGJP2	17	-1	-1	19
14	1.341381623071764E-4	TGTGCCACCTGGGACGGGCTCCATATACATAAGAAACTCTTT	CATWDGLHIHKKLF	TRGV2	.	TRGJ2	18	-1	-1	28
14	1.341381623071764E-4	TGTGCCACCTGGGACGGGCTCGGTTATTATAAGAAACTCTTT	CATWDGLGYYKKLF	TRGV2	.	TRGJ1	21	-1	-1	23
14	1.341381623071764E-4	TGTGCCACCTGGGACGGGCCTTCGGGTGCCGTGGAACTCTTT	CATWDGPSGAVELF	TRGV2	.	TRGJ1	19	-1	-1	34
14	1.341381623071764E-4	TGTGCCACCTGGGACGGGCGAGGCTATTATAAGAAACTCTTT	CATWDGRGYYKKLF	TRGV2	.	TRGJ1	18	-1	-1	24
14	1.341381623071764E-4	TGTGCCACCTGGGACGGGCAGATGTATTATAAGAAACTCTTT	CATWDGQMYYKKLF	TRGV2	.	TRGJ1	18	-1	-1	24
14	1.341381623071764E-4	TGTGCCACCTGGGACAGCTTGAATTATTATAAGAAACTCTTT	CATWDSLNYYKKLF	TRGV2	.	TRGJ1	14	-1	-1	20
14	1.341381623071764E-4	TGTGCCACCTGGGACAGGCTCGGTTATTATAAGAAACTCTTT	CATWDRLGYYKKLF	TRGV3	.	TRGJ1	18	-1	-1	23
14	1.341381623071764E-4	TGTGCCACCTGGGAAGGGGACGGGAGTTATAAGAAACTCTTT	CATWEGDGSYKKLF	TRGV5	.	TRGJ1	16	-1	-1	26
14	1.341381623071764E-4	TGTGCTGCGTGGGTCGGATATTATTATAAGAAACTCTTT	CAAWVGYYYKKLF	TRGV10	.	TRGJ1	12	-1	-1	19
14	1.341381623071764E-4	TGTGCTGCGTGGGATTACAGGCGTTATAAGAAACTCTTT	CAAWDYRRYKKLF	TRGV10	.	TRGJ1	17	-1	-1	23
14	1.341381623071764E-4	TGTGCCGGGGGAGATACTAGTGATTGGATCAAGACGTTT	CAGGDTSDWIKTF	TRGV2	.	TRGJP2	5	-1	-1	13
14	1.341381623071764E-4	TGTGCCACCTGGTTAAGTAGTGATTGGATCAAGACGTTT	CATWLSSDWIKTF	TRGV8	.	TRGJP2	11	-1	-1	15
14	1.341381623071764E-4	TGTGCCACCTGGGATAGAGGGTATTATAAGAAACTCTTT	CATWDRGYYKKLF	TRGV8	.	TRGJ1	16	-1	-1	21
14	1.341381623071764E-4	TGTGCCACCTGGGACTCCCTTGATTATAAGAAACTCTTT	CATWDSLDYKKLF	TRGV3	.	TRGJ1	14	-1	-1	22
14	1.341381623071764E-4	TGTGCCACCTGGGACGGTTCTCGGTATAAGAAACTCTTT	CATWDGSRYKKLF	TRGV2	.	TRGJ1	16	-1	-1	24
14	1.341381623071764E-4	TGTGCCACCTGGGACGGGCTGCATTATAAGAAACTCTTT	CATWDGLHYKKLF	TRGV2	.	TRGJ1	18	-1	-1	22
14	1.341381623071764E-4	TGTGCCACCTGGGACGGGGGTTATTATAAGAAACTCTTT	CATWDGGYYKKLF	TRGV2	.	TRGJ1	17	-1	-1	20
14	1.341381623071764E-4	TGTGCCACCTGGGACACCCATTATTATAAGAAACTCTTT	CATWDTHYYKKLF	TRGV7	.	TRGJ1	15	-1	-1	19
14	1.341381623071764E-4	TGTGCCACCTGGGACAGGCTGATTTATAAGAAACTCTTT	CATWDRLIYKKLF	TRGV7	.	TRGJ1	18	-1	-1	23
14	1.341381623071764E-4	TGTGCCACCTGGGACAGGCTAAGGTATAAGAAACTCTTT	CATWDRLRYKKLF	TRGV3	.	TRGJ1	18	-1	-1	24
14	1.341381623071764E-4	TGTGCCACCTGGGACAGGCCTCCTTATAAGAAACTCTTT	CATWDRPPYKKLF	TRGV3	.	TRGJ1	20	-1	-1	23
14	1.341381623071764E-4	TGTGCCACCTGGGACAGGCCGGGTTATAAGAAACTCTTT	CATWDRPGYKKLF	TRGV3	.	TRGJ1	19	-1	-1	23
14	1.341381623071764E-4	TGTGCCACCTGGGACAGGCGGTATTATAAGAAACTCTTT	CATWDRRYYKKLF	TRGV3	.	TRGJ1	18	-1	-1	21
14	1.341381623071764E-4	TGTGCCACCTGGGACAGGCATCATTATAAGAAACTCTTT	CATWDRHHYKKLF	TRGV3	.	TRGJ1	18	-1	-1	19
14	1.341381623071764E-4	TGTGCCACCTGGGACAAGAATTATTATAAGAAACTCTTT	CATWDKNYYKKLF	TRGV5	.	TRGJ1	15	-1	-1	17
14	1.341381623071764E-4	TGTGCCACCTGGGAGCGGACGTATTATAAGAAACTCTTT	CATWERTYYKKLF	TRGV2	.	TRGJ1	17	-1	-1	21
14	1.341381623071764E-4	TGTGCCACCTGGGAAGAAGATTATTATAAGAAACTCTTT	CATWEEDYYKKLF	TRGV2	.	TRGJ1	13	-1	-1	19
14	1.341381623071764E-4	TGTGCCACCTGGATAAGTAGTGATTGGATCAAGACGTTT	CATWISSDWIKTF	TRGV2	.	TRGJP2	11	-1	-1	12
14	1.341381623071764E-4	TGTGCCACCGGTAGTAGTAGTGATTGGATCAAGACGTTT	CATGSSSDWIKTF	TRGV8	.	TRGJP2	8	-1	-1	14
14	1.341381623071764E-4	TGTGCCACCTGGGGAGGTACAAATAAGAAACTCTTT	CATWGGTNKKLF	TRGV7	.	TRGJ2	12	-1	-1	22
14	1.341381623071764E-4	TGTGCCACCTGGGATGTCGGGCGGGGGAAACTCTTT	CATWDVGRGKLF	TRGV8	.	TRGJ1	14	-1	-1	26
14	1.341381623071764E-4	TGTGCCACCTGGGATGCTTATTATAAGAAACTCTTT	CATWDAYYKKLF	TRGV4	.	TRGJ1	15	-1	-1	17
14	1.341381623071764E-4	TGTGCCACCTGGGATGGGCCTTATAAGAAACTCTTT	CATWDGPYKKLF	TRGV4	.	TRGJ1	19	-1	-1	20
14	1.341381623071764E-4	TGTGCCACCTGGGACTGCTATTATAAGAAACTCTTT	CATWDCYYKKLF	TRGV2	.	TRGJ2	14	-1	-1	18
14	1.341381623071764E-4	TGTGCCACCTGGGACGGCTTGGATAAGAAACTCTTT	CATWDGLDKKLF	TRGV2	.	TRGJ1	16	-1	-1	22
14	1.341381623071764E-4	TGTGCCACCTGGGACGGGACCCATAAGAAACTCTTT	CATWDGTHKKLF	TRGV2	.	TRGJ1	21	-1	-1	22
14	1.341381623071764E-4	TGTGCCACCTGGGACAGGCTTTATAAGAAACTCTTT	CATWDRLYKKLF	TRGV7	.	TRGJ1	18	-1	-1	20
14	1.341381623071764E-4	TGTGCCACCTGGGACAGGCCTTATAAGAAACTCTTT	CATWDRPYKKLF	TRGV3	.	TRGJ1	20	-1	-1	20
14	1.341381623071764E-4	TGTGCCACCTGGGACAGGCCAGTTAAGAAACTCTTT	CATWDRPVKKLF	TRGV7	.	TRGJ1	22	-1	-1	23
14	1.341381623071764E-4	TGTGCCACCTGGAGACTTTACTATAAGAAACTCTTT	CATWRLYYKKLF	TRGV2	.	TRGJ1	15	-1	-1	17
14	1.341381623071764E-4	TGTGCCACGCTGGGCGTTTATTATAAGAAACTCTTT	CATLGVYYKKLF	TRGV8	.	TRGJ1	13	-1	-1	17
14	1.341381623071764E-4	TGTGCCACCTGCGTTTATTATAAGAAACTCTTT	CATCVYYKKLF	TRGV4	.	TRGJ1	10	-1	-1	14
14	1.341381623071764E-4	TGTGCCACCTGGTCTTATTATAAGAAACTCTTT	CATWSYYKKLF	TRGV3	.	TRGJ1	11	-1	-1	14
14	1.341381623071764E-4	TGTGCCACCTGGGATCCCAACGGGAAACTCTTT	CATWDPNGKLF	TRGV8	.	TRGJ1	14	-1	-1	23
14	1.341381623071764E-4	TGTGCCACCTGGGACGGTTGGTTCAAGATATTT	CATWDGWFKIF	TRGV2	.	TRGJP1	16	-1	-1	15
14	1.341381623071764E-4	TGTGCCACCTGGGACGGGCTTAAGAAACTCTTT	CATWDGLKKLF	TRGV2	.	TRGJ1	18	-1	-1	20
14	1.341381623071764E-4	TGTGCCACCTGGGACGAATCCAAGAAACTCTTT	CATWDESKKLF	TRGV2	.	TRGJ1	15	-1	-1	21
14	1.341381623071764E-4	TGTGCCACCTGGGACACTTATAAGAAACTCTTT	CATWDTYKKLF	TRGV5	.	TRGJ1	15	-1	-1	17
14	1.341381623071764E-4	TGTGCCACCTGGGACAGTTATAAGAAACTCTTT	CATWDSYKKLF	TRGV5	.	TRGJ1	16	-1	-1	17
14	1.341381623071764E-4	TGTGCCACCTGGGACAGGTTTAAGAAACTCTTT	CATWDRFKKLF	TRGV3	.	TRGJ1	17	-1	-1	20
14	1.341381623071764E-4	TGTGCCACCTGGGAGAGAATTAAGAAACTCTTT	CATWERIKKLF	TRGV4	.	TRGJ1	13	-1	-1	20
14	1.341381623071764E-4	TGTGCCACCCGAAAGACATATAAGAAACTCTTT	CATRKTYKKLF	TRGV8	.	TRGJ1	8	-1	-1	18
14	1.341381623071764E-4	CGTGCCTTGTGGGAGGTGCGCAGGAAACTCTTT	RALWEVRRKLF	TRGV9	.	TRGJ1	18	-1	-1	23
14	1.341381623071764E-4	TGTGCCTCGAATTATTATAAGAAACTCTTT	CASNYYKKLF	TRGV4	.	TRGJ1	5	-1	-1	6
14	1.341381623071764E-4	TGTGCCACCTGTTCTTATAAGAAACTCTTT	CATCSYKKLF	TRGV8	.	TRGJ1	10	-1	-1	11
14	1.341381623071764E-4	TGTGCCACCTGGGCCCATAAGAAACTCTTT	CATWAHKKLF	TRGV3	.	TRGJ1	12	-1	-1	16
14	1.341381623071764E-4	TGTGCCACCTGGGGACATAAGAAACTCTTT	CATWGHKKLF	TRGV2	.	TRGJ1	12	-1	-1	16
14	1.341381623071764E-4	TGTGCCACCTGGGATCGGAAGAAACTCTTT	CATWDRKKLF	TRGV8	.	TRGJ1	17	-1	-1	18
14	1.341381623071764E-4	TCATTGCCTTATTATAAGAAACTCTTT	SLPYYKKLF	TRGV4	.	TRGJ1	0	-1	-1	8
14	1.341381623071764E-4	TGTGCTGCGTGGGATAAGAAACTCTTT	CAAWDKKLF	TRGV10	.	TRGJ1	14	-1	-1	13
14	1.341381623071764E-4	TGTGCCACCTGGTGGGGGAAACTCTTT	CATWWGKLF	TRGV4	.	TRGJ1	11	-1	-1	17
14	1.341381623071764E-4	TGTGCCACCTTAGAACTCTTT	CATLELF	TRGV4	.	TRGJ1	9	-1	-1	13
14	1.341381623071764E-4	TGTGCGAGCGGTTGG	CASGW	TRGV8	.	TRGJP1	4	-1	-1	15
13	1.2455686499952094E-4	TGTGCCACCTGGGACGGCCACCAAGGAGAGTTGGGCAAAAAAATCAAGGTATTT	CATWDGHQGELGKKIKVF	TRGV2	.	TRGJP	16	-1	-1	26
13	1.2455686499952094E-4	TGTGCTGCGTGGGAGGAAGTGGTAAGATTGAATTATTATAAGAAACTCTTT	CAAWEEVVRLNYYKKLF	TRGV10	.	TRGJ1	13	-1	-1	26
13	1.2455686499952094E-4	TGTGCTGCGTGGGATTGGGGGGATAGTAGTGATTGGATCAAGGCGTTT	CAAWDWGDSSDWIKAF	TRGV10	.	TRGJP2	15	-1	-1	22
13	1.2455686499952094E-4	TGTGCCACCTGGGTCGCGGGTTATAGTAGTGATTGGATCAAGACGTTT	CATWVAGYSSDWIKTF	TRGV8	.	TRGJP2	12	-1	-1	21
13	1.2455686499952094E-4	TGTGCCACCTGGGATATCGACGATAGTAGTGATTGGATCAAGACGTTT	CATWDIDDSSDWIKTF	TRGV8	.	TRGJP2	15	-1	-1	22
13	1.2455686499952094E-4	TGTGCCACCTGGGACGGCATCAATTGTAGTGATTGGATCAAGACGTTT	CATWDGINCSDWIKTF	TRGV2	.	TRGJP2	16	-1	-1	22
13	1.2455686499952094E-4	TGTGCCACCTGGGACGGGCCCCGTGATAGTTATTATAAGAAACTCTTT	CATWDGPRDSYYKKLF	TRGV2	.	TRGJ1	20	-1	-1	29
13	1.2455686499952094E-4	TGTGCCACCTGGGACGGGGCATTTACCACTGGTTGGTTCAAGATATTT	CATWDGAFTTGWFKIF	TRGV2	.	TRGJP1	17	-1	-1	17
13	1.2455686499952094E-4	TGTGCCACCTGGGAACCTCCCGATTCGAATTATTATAAGAAACTCTTT	CATWEPPDSNYYKKLF	TRGV2	.	TRGJ1	13	-1	-1	22
13	1.2455686499952094E-4	TGTGCCGGGGTTCCGGGGGGGAGTAGTGATTGGATCAAGACGTTT	CAGVPGGSSDWIKTF	TRGV8	.	TRGJP2	5	-1	-1	21
13	1.2455686499952094E-4	TGTGCCACCTCTAGGAACAATACCACTGGTTGGTTCAAGATATTT	CATSRNNTTGWFKIF	TRGV2	.	TRGJP1	9	-1	-1	19
13	1.2455686499952094E-4	TGTGCCACCTGGGATGGGCTAGGCACTGGTTGGTTCAAGATATTT	CATWDGLGTGWFKIF	TRGV4	.	TRGJP1	18	-1	-1	23
13	1.2455686499952094E-4	TGTGCCACCTGGGATGGGCGGTTCTATTATTATAAGAAACTCTTT	CATWDGRFYYYKKLF	TRGV4	.	TRGJ1	18	-1	-1	25
13	1.2455686499952094E-4	TGTGCCACCTGGGACCGAATCCTAGAGTATTATAAGAAACTCTTT	CATWDRILEYYKKLF	TRGV2	.	TRGJ1	14	-1	-1	27
13	1.2455686499952094E-4	TGTGCCACCTGGGACGTCCGAAGAATTAGGTATAAGAAACTCTTT	CATWDVRRIRYKKLF	TRGV2	.	TRGJ1	15	-1	-1	22
13	1.2455686499952094E-4	TGTGCCACCTGGGACGGGTCGGTTGAGTATTATAAGAAACTCTTT	CATWDGSVEYYKKLF	TRGV2	.	TRGJ1	17	-1	-1	27
13	1.2455686499952094E-4	TGTGCCACCTGGGACGGGCTTTTTATGAAAAACCCAAAACTCTTT	CATWDGLFMKNPKLF	TRGV2	.	TRGJ1	18	-1	-1	36
13	1.2455686499952094E-4	TGTGCCACCTGGGACGGGCCTGCTAGTGATTGGATCAAGACGTTT	CATWDGPASDWIKTF	TRGV2	.	TRGJP2	19	-1	-1	23
13	1.2455686499952094E-4	TGTGCCACCTGGGACGGGCCGGTAAGGACATATAAGAAACTCTTT	CATWDGPVRTYKKLF	TRGV2	.	TRGJ1	22	-1	-1	30
13	1.2455686499952094E-4	TGTGCCACCTGGGACGGGCCAAGGCTTTATTATAAGAAACTCTTT	CATWDGPRLYYKKLF	TRGV2	.	TRGJ1	19	-1	-1	26
13	1.2455686499952094E-4	TGTGCCACCTGGGACGGGCGTGCGGGGGGTTATAAGAAACTCTTT	CATWDGRAGGYKKLF	TRGV2	.	TRGJ1	18	-1	-1	29
13	1.2455686499952094E-4	TGTGCCACCTGGGACGGGCATCGGTATTATTATAAGAAACTCTTT	CATWDGHRYYYKKLF	TRGV2	.	TRGJ1	18	-1	-1	25
13	1.2455686499952094E-4	TGTGCCACCTGGGACGAATATACCACTGGTTGGTTCAAGATATTT	CATWDEYTTGWFKIF	TRGV3	.	TRGJP1	14	-1	-1	17
13	1.2455686499952094E-4	TGTGCCACCTGGGACAGGCTCAGTAGTGATTGGATCAAGACGTTT	CATWDRLSSDWIKTF	TRGV3	.	TRGJP2	18	-1	-1	21
13	1.2455686499952094E-4	TGTGCCACCTGGGACAGGCCTATGAGTTATTATAAGAAACTCTTT	CATWDRPMSYYKKLF	TRGV7	.	TRGJ1	20	-1	-1	23
13	1.2455686499952094E-4	TGTGCCACCTGGGACAGGCCGTTCAGTGATTGGATCAAGACGTTT	CATWDRPFSDWIKTF	TRGV3	.	TRGJP2	19	-1	-1	24
13	1.2455686499952094E-4	TGTGCCACCTGGGACAGGCGTATTAGTGATTGGATCAAGACGTTT	CATWDRRISDWIKTF	TRGV3	.	TRGJP2	18	-1	-1	20
13	1.2455686499952094E-4	TGTGCCACCTGGGAAGAAACATCGGTTCTCTATAAGAAACTCTTT	CATWEETSVLYKKLF	TRGV2	.	TRGJ1	13	-1	-1	30
13	1.2455686499952094E-4	TGTGCCACCTATGACGGTTGCTCCCGTTATTATAAGAAACTCTTT	CATYDGCSRYYKKLF	TRGV4	.	TRGJ1	9	-1	-1	26
13	1.2455686499952094E-4	TGTGCTGCGTGGTACGATACCACTGGTTGGTTCAAGATATTT	CAAWYDTTGWFKIF	TRGV10	.	TRGJP1	11	-1	-1	8
13	1.2455686499952094E-4	TGTGCCACCTGGGATCGTGCGAGTGATTGGATCAAGACGTTT	CATWDRASDWIKTF	TRGV8	.	TRGJP2	14	-1	-1	21
13	1.2455686499952094E-4	TGTGCCACCTGGGATCATACCACTGGTTGGTTCAAGATATTT	CATWDHTTGWFKIF	TRGV8	.	TRGJP1	14	-1	-1	9
13	1.2455686499952094E-4	TGTGCCACCTGGGATGGTCCGAATTATTATAAGAAACTCTTT	CATWDGPNYYKKLF	TRGV4	.	TRGJ1	19	-1	-1	19
13	1.2455686499952094E-4	TGTGCCACCTGGGATGGCCCCCCTCCTTATAAGAAACTCTTT	CATWDGPPPYKKLF	TRGV4	.	TRGJ1	20	-1	-1	26
13	1.2455686499952094E-4	TGTGCCACCTGGGATGGGCCTAATTATTATAAGAAACTCTTT	CATWDGPNYYKKLF	TRGV4	.	TRGJ2	19	-1	-1	21
13	1.2455686499952094E-4	TGTGCCACCTGGGATGGGCAGAATTATTATAAGAAACTCTTT	CATWDGQNYYKKLF	TRGV4	.	TRGJ1	18	-1	-1	20
13	1.2455686499952094E-4	TGTGCCACCTGGGATGGGCAAACAATAAGTCAGAAACTCTTT	CATWDGQTISQKLF	TRGV4	.	TRGJ1	18	-1	-1	31
13	1.2455686499952094E-4	TGTGCCACCTGGGATACCCAGAATTATTATAAGAAACTCTTT	CATWDTQNYYKKLF	TRGV8	.	TRGJ1	15	-1	-1	20
13	1.2455686499952094E-4	TGTGCCACCTGGGATACGGAGTGTGATTATAAGAAACTCTTT	CATWDTECDYKKLF	TRGV8	.	TRGJ1	15	-1	-1	25
13	1.2455686499952094E-4	TGTGCCACCTGGGACGGTTGCCTGGATTGGATCAAGACGTTT	CATWDGCLDWIKTF	TRGV2	.	TRGJP2	16	-1	-1	24
13	1.2455686499952094E-4	TGTGCCACCTGGGACGGGCGGAATTATTATAAGAAACTCTTT	CATWDGRNYYKKLF	TRGV2	.	TRGJ1	18	-1	-1	20
13	1.2455686499952094E-4	TGTGCCACCTGGGACAGCCCCCATATTAATAAGAAACTCTTT	CATWDSPHINKKLF	TRGV3	.	TRGJ1	19	-1	-1	23
13	1.2455686499952094E-4	TGTGCCACCTGGGACAGCCCGAATTATTATAAGAAACTCTTT	CATWDSPNYYKKLF	TRGV7	.	TRGJ1	19	-1	-1	19
13	1.2455686499952094E-4	TGTGCCACCTGGGACAGGTCAGGTGATTGGATCAAGACGTTT	CATWDRSGDWIKTF	TRGV3	.	TRGJP2	17	-1	-1	22
13	1.2455686499952094E-4	TGTGCCACCTGGGACAGGGATAATTATTATAAGAAACTCTTT	CATWDRDNYYKKLF	TRGV5	.	TRGJ1	17	-1	-1	21
13	1.2455686499952094E-4	TGTGCCACCTGGGACAACCCTTTCTATTATAAGAAACTCTTT	CATWDNPFYYKKLF	TRGV7	.	TRGJ1	15	-1	-1	24
13	1.2455686499952094E-4	TGTGCCACCTGGGAGTACTCGAATTATTATAAGAAACTCTTT	CATWEYSNYYKKLF	TRGV8	.	TRGJ2	13	-1	-1	18
13	1.2455686499952094E-4	TGTGCTGCGTGGGACTTGAATTATTATAAGAAACTCTTT	CAAWDLNYYKKLF	TRGV10	.	TRGJ1	13	-1	-1	17
13	1.2455686499952094E-4	TGTGCCCCATACTATACCACTGGTTGGTTCAAGATATTT	CAPYYTTGWFKIF	TRGV4	.	TRGJP1	5	-1	-1	12
13	1.2455686499952094E-4	TGTGCCACCTGGGATCTGGATTATTATAAGAAACTCTTT	CATWDLDYYKKLF	TRGV4	.	TRGJ1	14	-1	-1	19
13	1.2455686499952094E-4	TGTGCCACCTGGGATGGGCCTTATTATAAGAAACTCTTT	CATWDGPYYKKLF	TRGV4	.	TRGJ1	19	-1	-1	20
13	1.2455686499952094E-4	TGTGCCACCTGGGATAGCTTTTATTATAAGAAACTCTTT	CATWDSFYYKKLF	TRGV8	.	TRGJ1	16	-1	-1	20
13	1.2455686499952094E-4	TGTGCCACCTGGGACGGGCCTTTTTATAAGAAACTCTTT	CATWDGPFYKKLF	TRGV2	.	TRGJ1	19	-1	-1	20
13	1.2455686499952094E-4	TGTGCCACCTGGGACGGGCAGGATTATAAGAAACTCTTT	CATWDGQDYKKLF	TRGV2	.	TRGJ1	18	-1	-1	22
13	1.2455686499952094E-4	TGTGCCACCTGGGACGGATCTTATTATAAGAAACTCTTT	CATWDGSYYKKLF	TRGV3	.	TRGJ1	14	-1	-1	20
13	1.2455686499952094E-4	TGTGCCACCTGGGACGATCAGAATTATAAGAAACTCTTT	CATWDDQNYKKLF	TRGV2	.	TRGJ1	15	-1	-1	22
13	1.2455686499952094E-4	TGTGCCACCTGGGACGAGTGGTATTATAAGAAACTCTTT	CATWDEWYYKKLF	TRGV3	.	TRGJ1	14	-1	-1	21
13	1.2455686499952094E-4	TGTGCCACCTGGGACAGCGATTATTATAAGAAACTCTTT	CATWDSDYYKKLF	TRGV2	.	TRGJ1	14	-1	-1	19
13	1.2455686499952094E-4	TGTGCCACCTGGGACAGGTTATTTTATAAGAAACTCTTT	CATWDRLFYKKLF	TRGV5	.	TRGJ1	17	-1	-1	20
13	1.2455686499952094E-4	TGTGCCACCTGGGACAGGCTAGAGGATAAGAAACTCTTT	CATWDRLEDKKLF	TRGV3	.	TRGJ1	18	-1	-1	25
13	1.2455686499952094E-4	TGTGCCACCTGGGACAGGCCCTCATATAAGAAACTCTTT	CATWDRPSYKKLF	TRGV7	.	TRGJ2	19	-1	-1	24
13	1.2455686499952094E-4	TGTGCCACCTGGGACAACCCAGTTTATAAGAAACTCTTT	CATWDNPVYKKLF	TRGV7	.	TRGJ1	15	-1	-1	23
13	1.2455686499952094E-4	TGTGCCACCTGGATGCTTTTGGGGTATAAGAAACTCTTT	CATWMLLGYKKLF	TRGV2	.	TRGJ1	11	-1	-1	24
13	1.2455686499952094E-4	TGTGCCACCTGGACGGGGGCCAGGGAGGAGAAACTCTTT	CATWTGAREEKLF	TRGV8	.	TRGJ1	11	-1	-1	28
13	1.2455686499952094E-4	TGTGCCAACCGGGACCTTAGTGATTGGATCAAGACGTTT	CANRDLSDWIKTF	TRGV3	.	TRGJP2	14	-1	-1	17
13	1.2455686499952094E-4	TGTGCCCACCTAGGGAATTATTATAAGAAACTCTTT	CAHLGNYYKKLF	TRGV2	.	TRGJ1	15	-1	-1	14
13	1.2455686499952094E-4	TGTGCCACCTTGACGAATTATTATAAGAAACTCTTT	CATLTNYYKKLF	TRGV7	.	TRGJ1	9	-1	-1	13
13	1.2455686499952094E-4	TGTGCCACCTTACTGCGCTATTATAAGAAACTCTTT	CATLLRYYKKLF	TRGV8	.	TRGJ1	9	-1	-1	18
13	1.2455686499952094E-4	TGTGCCACCTCGAGGGAATATTATAAGAAACTCTTT	CATSREYYKKLF	TRGV2	.	TRGJ1	9	-1	-1	15
13	1.2455686499952094E-4	TGTGCCACCTGGGCAGAGTCCGATAAGAAACTCTTT	CATWAESDKKLF	TRGV8	.	TRGJ1	12	-1	-1	22
13	1.2455686499952094E-4	TGTGCCACCTGGGATCAGGGGGATAAGAAACTCTTT	CATWDQGDKKLF	TRGV8	.	TRGJ1	18	-1	-1	22
13	1.2455686499952094E-4	TGTGCCACCTGGGATAGGAGGTATAAGAAACTCTTT	CATWDRRYKKLF	TRGV8	.	TRGJ2	17	-1	-1	21
13	1.2455686499952094E-4	TGTGCCACCTGGGACCCCCGGGACAAGAAACTCTTT	CATWDPRDKKLF	TRGV3	.	TRGJ1	14	-1	-1	24
13	1.2455686499952094E-4	TGTGCCACCTGGGACGGGCTCCCTGAGAAACTCTTT	CATWDGLPEKLF	TRGV2	.	TRGJ1	18	-1	-1	25
13	1.2455686499952094E-4	TGTGCCACCTGGGACGGATTTTATAAGAAACTCTTT	CATWDGFYKKLF	TRGV2	.	TRGJ1	16	-1	-1	14
13	1.2455686499952094E-4	TGTGCCACCTGGGACATGCAAGCTAAGAAACTCTTT	CATWDMQAKKLF	TRGV5	.	TRGJ1	18	-1	-1	23
13	1.2455686499952094E-4	TGTGCTGCGTGGGGTCAGTATAAGAAACTCTTT	CAAWGQYKKLF	TRGV10	.	TRGJ1	12	-1	-1	18
13	1.2455686499952094E-4	TGTGCTGCGTGGGATTATAGTACGAAACTCTTT	CAAWDYSTKLF	TRGV10	.	TRGJ1	16	-1	-1	13
13	1.2455686499952094E-4	TGTGCCACCTGGCCCCATTATAAGAAACTCTTT	CATWPHYKKLF	TRGV2	.	TRGJ1	11	-1	-1	16
13	1.2455686499952094E-4	TGTGCCACCTGGGTTCAGCATAAGAAACTCTTT	CATWVQHKKLF	TRGV8	.	TRGJ1	12	-1	-1	19
13	1.2455686499952094E-4	TGTGCCACCTGGGATCGTTATAAGAAACTCTTT	CATWDRYKKLF	TRGV8	.	TRGJ1	14	-1	-1	17
13	1.2455686499952094E-4	TGTGCCACCTGGGATCATTATAAGAAACTCTTT	CATWDHYKKLF	TRGV4	.	TRGJ1	14	-1	-1	13
13	1.2455686499952094E-4	TGTGCCACCTGGGAGCCGCTCAAGAAACTCTTT	CATWEPLKKLF	TRGV7	.	TRGJ1	13	-1	-1	21
13	1.2455686499952094E-4	TGTGCCACCCCTGGGGGACATAAGAAACTCTTT	CATPGGHKKLF	TRGV8	.	TRGJ1	8	-1	-1	19
13	1.2455686499952094E-4	TGTGCCACCCCCCATTATTATAAGAAACTCTTT	CATPHYYKKLF	TRGV8	.	TRGJ1	8	-1	-1	13
13	1.2455686499952094E-4	TGTGCCACCGAGAATCATTATAAGAAACTCTTT	CATENHYKKLF	TRGV2	.	TRGJ1	8	-1	-1	11
13	1.2455686499952094E-4	TGTGCCACTAACTATTATAAGAAACTCTTT	CATNYYKKLF	TRGV8	.	TRGJ1	7	-1	-1	9
13	1.2455686499952094E-4	TGTGCCACTAAGTATTATAAGAAACTCTTT	CATKYYKKLF	TRGV2	.	TRGJ1	7	-1	-1	9
13	1.2455686499952094E-4	TGTGCCACCTGGGCCGGGGAGAAACTCTTT	CATWAGEKLF	TRGV7	.	TRGJ1	12	-1	-1	19
13	1.2455686499952094E-4	TGTGCCACCTGGGGCGATAAGAAACTCTTT	CATWGDKKLF	TRGV8	.	TRGJ1	12	-1	-1	16
13	1.2455686499952094E-4	TGTGCCACCTGGGATGAAAAGAAACTCTTT	CATWDEKKLF	TRGV3	.	TRGJ1	13	-1	-1	18
13	1.2455686499952094E-4	TGTGCCTTGTGGGAGCCCCGGGAGTTG	CALWEPREL	TRGV9	.	TRGJ1	14	-1	-1	24
13	1.2455686499952094E-4	TGTGCCATTTATTATAAGAAACTCTTT	CAIYYKKLF	TRGV2	.	TRGJ1	6	-1	-1	8
13	1.2455686499952094E-4	TGTGCCACCTGGGACGGAAAACTCTTT	CATWDGKLF	TRGV4	.	TRGJ1	16	-1	-1	18
12	1.1497556769186548E-4	TGTGCCACCTGGGACGGGCTCCATATTATGCCTCCTATATGTAAGAAACTCTTT	CATWDGLHIMPPICKKLF	TRGV2	.	TRGJ1	18	-1	-1	41
12	1.1497556769186548E-4	TGTGCCACCTGGGATGGGCGAACCAACAAGAATTATTATAAGAAACTCTTT	CATWDGRTNKNYYKKLF	TRGV4	.	TRGJ1	18	-1	-1	29
12	1.1497556769186548E-4	TGTGCCACCTGGGACGGGCCAAATAGATTTTATTATTATAAGAAACTCTTT	CATWDGPNRFYYYKKLF	TRGV2	.	TRGJ1	19	-1	-1	31
12	1.1497556769186548E-4	TGTGCCACCCGCCACCCTATAACCTATAGTAGTGATTGGATCAAGACGTTT	CATRHPITYSSDWIKTF	TRGV2	.	TRGJP2	8	-1	-1	24
12	1.1497556769186548E-4	TGTGCCACCTGGGACGGGCCGCAGAGTAGTGATTGGATCAAGACGTTT	CATWDGPQSSDWIKTF	TRGV2	.	TRGJP2	19	-1	-1	24
12	1.1497556769186548E-4	TGTGCCACCTGGGACGGGCGATTGGGCACTGGTTGGTTCAAGATATTT	CATWDGRLGTGWFKIF	TRGV2	.	TRGJP1	18	-1	-1	26
12	1.1497556769186548E-4	TGTGCCACCTGGGACGGGGAAAATAGTAGTGATTGGATCAAGACGTTT	CATWDGENSSDWIKTF	TRGV2	.	TRGJP2	17	-1	-1	22
12	1.1497556769186548E-4	TGTGCCACCTGGGACAGGCGTAGTAGTAGTGATTGGATCAAGACGTTT	CATWDRRSSSDWIKTF	TRGV3	.	TRGJP2	18	-1	-1	23
12	1.1497556769186548E-4	TGTGCCACCTGGGACAGATCGCCCCCGAATTATTATAAGAAACTCTTT	CATWDRSPPNYYKKLF	TRGV3	.	TRGJ1	16	-1	-1	25
12	1.1497556769186548E-4	TGTGCCACCTGGGGCAGGCGATGGGGGTATTATAAGAAACTCTTT	CATWGRRWGYYKKLF	TRGV5P	.	TRGJ1	18	-1	-1	27
12	1.1497556769186548E-4	TGTGCCACCTGGGATAGTAAGAGTAGTGATTGGATCAAGACGTTT	CATWDSKSSDWIKTF	TRGV8	.	TRGJP2	16	-1	-1	21
12	1.1497556769186548E-4	TGTGCCACCTGGGACGGGCAGGGAGATTATTATAAGAAACTCTTT	CATWDGQGDYYKKLF	TRGV2	.	TRGJ1	18	-1	-1	25
12	1.1497556769186548E-4	TGTGCCACCTGGGACGATGAAGCGAATTATTATAAGAAACTCTTT	CATWDDEANYYKKLF	TRGV2	.	TRGJ1	15	-1	-1	22
12	1.1497556769186548E-4	TGTGCCACCTGGGACGAGCAAGTAGGATATTATAAGAAACTCTTT	CATWDEQVGYYKKLF	TRGV2	.	TRGJ1	18	-1	-1	27
12	1.1497556769186548E-4	TGTGCCACCTGGGACAGGTCCCTTCCGTATTATAAGAAACTCTTT	CATWDRSLPYYKKLF	TRGV5	.	TRGJ1	17	-1	-1	27
12	1.1497556769186548E-4	TGTGCCACCTGGGACAGGCCTAAAGGAGGTTATAAGAAACTCTTT	CATWDRPKGGYKKLF	TRGV5	.	TRGJ1	20	-1	-1	29
12	1.1497556769186548E-4	TGTGCCACCTGGGGTTATAGTAGTGATTGGATCAAGACGTTT	CATWGYSSDWIKTF	TRGV8	.	TRGJP2	12	-1	-1	15
12	1.1497556769186548E-4	TGTGCCACCTGGGATGTTTTGAATTATTATAAGAAACTCTTT	CATWDVLNYYKKLF	TRGV4	.	TRGJ1	15	-1	-1	17
12	1.1497556769186548E-4	TGTGCCACCTGGGATGTACGTTTGGATTATAAGAAACTCTTT	CATWDVRLDYKKLF	TRGV8	.	TRGJ1	14	-1	-1	25
12	1.1497556769186548E-4	TGTGCCACCTGGGATGGGCGAGGAGGATATAAGAAACTCTTT	CATWDGRGGYKKLF	TRGV4	.	TRGJ1	18	-1	-1	27
12	1.1497556769186548E-4	TGTGCCACCTGGGATGGGCAGTGTTATTATAAGAAACTCTTT	CATWDGQCYYKKLF	TRGV4	.	TRGJ1	18	-1	-1	23
12	1.1497556769186548E-4	TGTGCCACCTGGGATAGTCGGGCAGGATATAAGAAACTCTTT	CATWDSRAGYKKLF	TRGV8	.	TRGJ1	16	-1	-1	27
12	1.1497556769186548E-4	TGTGCCACCTGGGATAATGCGGGCTATAAGAAGAAACTCTTT	CATWDNAGYKKKLF	TRGV7	.	TRGJ1	13	-1	-1	24
12	1.1497556769186548E-4	TGTGCCACCTGGGACTTTTTGTTCTATTATAAGAAACTCTTT	CATWDFLFYYKKLF	TRGV5	.	TRGJ2	14	-1	-1	24
12	1.1497556769186548E-4	TGTGCCACCTGGGACGGCAGGGATTATTATAAGAAACTCTTT	CATWDGRDYYKKLF	TRGV2	.	TRGJ1	16	-1	-1	22
12	1.1497556769186548E-4	TGTGCCACCTGGGACGGGTTCGATTATTATAAGAAACTCTTT	CATWDGFDYYKKLF	TRGV2	.	TRGJ1	17	-1	-1	18
12	1.1497556769186548E-4	TGTGCCACCTGGGACGGGTGGGATTATTATAAGAAACTCTTT	CATWDGWDYYKKLF	TRGV2	.	TRGJ1	17	-1	-1	22
12	1.1497556769186548E-4	TGTGCCACCTGGGACGGGCTGAATTATTATAAGAAACTCTTT	CATWDGLNYYKKLF	TRGV2	.	TRGJ1	18	-1	-1	20
12	1.1497556769186548E-4	TGTGCCACCTGGGACGGGCTACGAAGTTATAAGAAACTCTTT	CATWDGLRSYKKLF	TRGV2	.	TRGJ1	18	-1	-1	26
12	1.1497556769186548E-4	TGTGCCACCTGGGACGGGCGACTCCATTGTAAGAAACTCTTT	CATWDGRLHCKKLF	TRGV2	.	TRGJ1	18	-1	-1	25
12	1.1497556769186548E-4	TGTGCCACCTGGGACGGGCGACGTGGTTATAAGAAACTCTTT	CATWDGRRGYKKLF	TRGV2	.	TRGJ1	18	-1	-1	26
12	1.1497556769186548E-4	TGTGCCACCTGGGACGGGCAAGGTTATTATAAGAAACTCTTT	CATWDGQGYYKKLF	TRGV2	.	TRGJ1	18	-1	-1	23
12	1.1497556769186548E-4	TGTGCCACCTGGGACGGGGTTCCTGGTTGGTTCAAGATATTT	CATWDGVPGWFKIF	TRGV2	.	TRGJP1	17	-1	-1	22
12	1.1497556769186548E-4	TGTGCCACCTGGGACGGGGGGTACAATTATAAGAAACTCTTT	CATWDGGYNYKKLF	TRGV2	.	TRGJ1	17	-1	-1	25
12	1.1497556769186548E-4	TGTGCCACCTGGGACGGGAGAAGATATTATAAGAAACTCTTT	CATWDGRRYYKKLF	TRGV2	.	TRGJ1	17	-1	-1	24
12	1.1497556769186548E-4	TGTGCCACCTGGGACGGATCGAATTATTATAAGAAACTCTTT	CATWDGSNYYKKLF	TRGV2	.	TRGJ1	16	-1	-1	18
12	1.1497556769186548E-4	TGTGCCACCTGGGACGGACCCCATTATTATAAGAAACTCTTT	CATWDGPHYYKKLF	TRGV2	.	TRGJ1	20	-1	-1	22
12	1.1497556769186548E-4	TGTGCCACCTGGGACACGCGGAGGTTTTATAAGAAACTCTTT	CATWDTRRFYKKLF	TRGV5	.	TRGJ1	18	-1	-1	26
12	1.1497556769186548E-4	TGTGCCACCTGGGACAGGCCAGATTATTATAAGAAACTCTTT	CATWDRPDYYKKLF	TRGV5	.	TRGJ1	19	-1	-1	22
12	1.1497556769186548E-4	TGTGCCACCTGGGACAGGCGGGAGTATTATAAGAAACTCTTT	CATWDRREYYKKLF	TRGV3	.	TRGJ1	18	-1	-1	24
12	1.1497556769186548E-4	TGTGCCACCTGGGACAGATCCGATTATTATAAGAAACTCTTT	CATWDRSDYYKKLF	TRGV3	.	TRGJ1	16	-1	-1	22
12	1.1497556769186548E-4	TGTGCCACCTGGGACAGAAGTAGTGATTGGATCAAGACGTTT	CATWDRSSDWIKTF	TRGV2	.	TRGJP2	14	-1	-1	18
12	1.1497556769186548E-4	TGTGCCACCTGGAACCTCCGGTTCGATTATAAGAAACTCTTT	CATWNLRFDYKKLF	TRGV4	.	TRGJ1	11	-1	-1	25
12	1.1497556769186548E-4	TGTGCCAGCCGATATAAGCCAAGTTATTATAAGAAACTCTTT	CASRYKPSYYKKLF	TRGV8	.	TRGJ1	6	-1	-1	23
12	1.1497556769186548E-4	TGTGCTGCGCAACCCTCGAATTATTATAAGAAACTCTTT	CAAQPSNYYKKLF	TRGV10	.	TRGJ1	8	-1	-1	15
12	1.1497556769186548E-4	TGTGCCACTCCCACCTCCCTCTATTATAAGAAACTCTTT	CATPTSLYYKKLF	TRGV2	.	TRGJ1	7	-1	-1	21
12	1.1497556769186548E-4	TGTGCCACCTGGGATGCGAATTATTATAAGAAACTCTTT	CATWDANYYKKLF	TRGV4	.	TRGJ1	15	-1	-1	13
12	1.1497556769186548E-4	TGTGCCACCTGGGATGGACGCTATTATAAGAAACTCTTT	CATWDGRYYKKLF	TRGV8	.	TRGJ1	14	-1	-1	21
12	1.1497556769186548E-4	TGTGCCACCTGGGACCCTAGTTATTATAAGAAACTCTTT	CATWDPSYYKKLF	TRGV3	.	TRGJ1	14	-1	-1	20
12	1.1497556769186548E-4	TGTGCCACCTGGGACCGGGGTTATTATAAGAAACTCTTT	CATWDRGYYKKLF	TRGV5	.	TRGJ1	17	-1	-1	20
12	1.1497556769186548E-4	TGTGCCACCTGGGACGTTTTTTATTATAAGAAACTCTTT	CATWDVFYYKKLF	TRGV2	.	TRGJ1	15	-1	-1	20
12	1.1497556769186548E-4	TGTGCCACCTGGGACGCTGGTGATTGGATCAAGACGTTT	CATWDAGDWIKTF	TRGV3	.	TRGJP2	14	-1	-1	19
12	1.1497556769186548E-4	TGTGCCACCTGGGACGGTAGTTATTATAAGAAACTCTTT	CATWDGSYYKKLF	TRGV2	.	TRGJ1	16	-1	-1	20
12	1.1497556769186548E-4	TGTGCCACCTGGGACGGGCTTTGTTATAAGAAACTCTTT	CATWDGLCYKKLF	TRGV2	.	TRGJ1	18	-1	-1	20
12	1.1497556769186548E-4	TGTGCCACCTGGGACGGGCTAGATTATAAGAAACTCTTT	CATWDGLDYKKLF	TRGV2	.	TRGJ1	18	-1	-1	22
12	1.1497556769186548E-4	TGTGCCACCTGGGACGGGCCAGGTTATAAGAAACTCTTT	CATWDGPGYKKLF	TRGV2	.	TRGJ1	19	-1	-1	23
12	1.1497556769186548E-4	TGTGCCACCTGGGACGGGCAATTCCGGCAGAAACTCTTT	CATWDGQFRQKLF	TRGV2	.	TRGJ1	18	-1	-1	28
12	1.1497556769186548E-4	TGTGCCACCTGGGACATGAATTATTATAAGAAACTCTTT	CATWDMNYYKKLF	TRGV7	.	TRGJ1	15	-1	-1	17
12	1.1497556769186548E-4	TGTGCCACCTGGGACAGGTATTATTATAAGAAACTCTTT	CATWDRYYYKKLF	TRGV3	.	TRGJ1	17	-1	-1	19
12	1.1497556769186548E-4	TGTGCCACCTGGGACAGGCCTAGTGTCAGGAAACTCTTT	CATWDRPSVRKLF	TRGV5	.	TRGJ1	20	-1	-1	29
12	1.1497556769186548E-4	TGTGCCACCTGGGACAGGCCACATTATAAGAAACTCTTT	CATWDRPHYKKLF	TRGV5	.	TRGJ1	19	-1	-1	22
12	1.1497556769186548E-4	TGTGCCACCTGGGACAGGCGGGGCTATAAGAAACTCTTT	CATWDRRGYKKLF	TRGV7	.	TRGJ1	18	-1	-1	24
12	1.1497556769186548E-4	TGTGCCACCTGGGACAGGCGAGCGAAGGAGAAACTCTTT	CATWDRRAKEKLF	TRGV5	.	TRGJ1	18	-1	-1	28
12	1.1497556769186548E-4	TGTGCCACCTGGGACAGGCAATTAATAAAGAAACTCTTT	CATWDRQLIKKLF	TRGV5	.	TRGJ1	18	-1	-1	19
12	1.1497556769186548E-4	TGTGCCACCTGGGACAGGGGGAGCTATAAGAAACTCTTT	CATWDRGSYKKLF	TRGV7	.	TRGJ1	17	-1	-1	24
12	1.1497556769186548E-4	TGTGCCACCTGGGAACGCCTTTATTATAAGAAACTCTTT	CATWERLYYKKLF	TRGV3	.	TRGJ1	19	-1	-1	20
12	1.1497556769186548E-4	TGTGCCACCTGGAACTCGAATTATTATAAGAAACTCTTT	CATWNSNYYKKLF	TRGV5	.	TRGJ1	14	-1	-1	12
12	1.1497556769186548E-4	TGTCTGCTGACCCATAATTATTATAAGAAACTCTTT	CLLTHNYYKKLF	TRGV3	.	TRGJ1	2	-1	-1	15
12	1.1497556769186548E-4	TGTGCCACCTGGCGGGACAATTATAAGAAACTCTTT	CATWRDNYKKLF	TRGV3	.	TRGJ1	11	-1	-1	19
12	1.1497556769186548E-4	TGTGCCACCTGGCAGGTTTATTATAAGAAACTCTTT	CATWQVYYKKLF	TRGV2	.	TRGJ1	11	-1	-1	17
12	1.1497556769186548E-4	TGTGCCACCTGGGTCATCGGTTATAAGAAACTCTTT	CATWVIGYKKLF	TRGV3	.	TRGJ1	15	-1	-1	20
12	1.1497556769186548E-4	TGTGCCACCTGGGCACGAGGCTATAAGAAACTCTTT	CATWARGYKKLF	TRGV5	.	TRGJ1	20	-1	-1	21
12	1.1497556769186548E-4	TGTGCCACCTGGGGGAATTATTATAAGAAACTCTTT	CATWGNYYKKLF	TRGV8	.	TRGJ1	12	-1	-1	14
12	1.1497556769186548E-4	TGTGCCACCTGGGATTTTCATTATAAGAAACTCTTT	CATWDFHYKKLF	TRGV8	.	TRGJ1	14	-1	-1	19
12	1.1497556769186548E-4	TGTGCCACCTGGGATTGTGGAAATAAGAAACTCTTT	CATWDCGNKKLF	TRGV8	.	TRGJ1	14	-1	-1	22
12	1.1497556769186548E-4	TGTGCCACCTGGGATCCTCCTCGGTTGTGTCTCTTT	CATWDPPRLCLF	TRGV8	.	TRGJ1	14	-1	-1	30
12	1.1497556769186548E-4	TGTGCCACCTGGGATGTCTCATATAAGAAACTCTTT	CATWDVSYKKLF	TRGV4	.	TRGJ1	15	-1	-1	21
12	1.1497556769186548E-4	TGTGCCACCTGGGATGTGGGTTATAAGAAACTCTTT	CATWDVGYKKLF	TRGV8	.	TRGJ1	14	-1	-1	20
12	1.1497556769186548E-4	TGTGCCACCTGGGATAGGGATTATAAGAAACTCTTT	CATWDRDYKKLF	TRGV8	.	TRGJ1	17	-1	-1	19
12	1.1497556769186548E-4	TGTGCCACCTGGGATAAAGGATATAAGAAACTCTTT	CATWDKGYKKLF	TRGV4	.	TRGJ1	14	-1	-1	21
12	1.1497556769186548E-4	TGTGCCACCTGGGACCTCTATTATAAGAAACTCTTT	CATWDLYYKKLF	TRGV8	.	TRGJ1	13	-1	-1	18
12	1.1497556769186548E-4	TGTGCCACCTGGGACCTAGATTGGATCAAGACGTTT	CATWDLDWIKTF	TRGV3	.	TRGJP2	14	-1	-1	18
12	1.1497556769186548E-4	TGTGCCACCTGGGACGGTCACGTAAAGAAACTCTTT	CATWDGHVKKLF	TRGV2	.	TRGJ1	22	-1	-1	24
12	1.1497556769186548E-4	TGTGCCACCTGGGACGGGCTTAACAAGAAACTCTTT	CATWDGLNKKLF	TRGV2	.	TRGJ1	18	-1	-1	24
12	1.1497556769186548E-4	TGTGCCACCTGGGACAGGCCTAATGAGAAACTCTTT	CATWDRPNEKLF	TRGV3	.	TRGJ1	20	-1	-1	22
12	1.1497556769186548E-4	TGTGCCACCTGGGACAGGCGAAAGGAGAAACTCTTT	CATWDRRKEKLF	TRGV7	.	TRGJ1	18	-1	-1	25
12	1.1497556769186548E-4	TGTGCCACCTGGGACAAGAATTATAAGAAACTCTTT	CATWDKNYKKLF	TRGV2	.	TRGJ1	14	-1	-1	19
12	1.1497556769186548E-4	TGTGCCACCTGGGAAACGGGTTATAAGAAACTCTTT	CATWETGYKKLF	TRGV7	.	TRGJ1	13	-1	-1	20
12	1.1497556769186548E-4	TGTGCTGCGTGGGATCGTATCGGGAAACTCTTT	CAAWDRIGKLF	TRGV10	.	TRGJ1	14	-1	-1	23
12	1.1497556769186548E-4	TGTGCCACCTGGGATAGGCTTAAGAAACTCTTT	CATWDRLKKLF	TRGV8	.	TRGJ1	21	-1	-1	20
12	1.1497556769186548E-4	TGTGCCACCTGGGACGGCTATAAGAAACTCTTT	CATWDGYKKLF	TRGV2	.	TRGJ1	16	-1	-1	18
12	1.1497556769186548E-4	TGTGCCACCTGGGACAGGCTCTGGAAACTCTTT	CATWDRLWKLF	TRGV5	.	TRGJ1	22	-1	-1	23
12	1.1497556769186548E-4	TGTGCCTTGTGGGACCTTAAGGAACTCTTT	CALWDLKELF	TRGV9	.	TRGJ1	13	-1	-1	17
12	1.1497556769186548E-4	TGTGCCACCTGGGCCTATAAGAAACTCTTT	CATWAYKKLF	TRGV8	.	TRGJ1	12	-1	-1	15
12	1.1497556769186548E-4	TGTGCCACCTGGGATTGGATCAAGACGTTT	CATWDWIKTF	TRGV2	.	TRGJP2	13	-1	-1	12
12	1.1497556769186548E-4	TGTGCCACCTGGGATAGGAGGTGCCTCTTT	CATWDRRCLF	TRGV8	.	TRGJ1	17	-1	-1	24
12	1.1497556769186548E-4	TGTGCCACCTGGGAGGGGTTCAAGATATTT	CATWEGFKIF	TRGV2	.	TRGJP1	17	-1	-1	16
12	1.1497556769186548E-4	TGTGCCGCCTCCATTAAGAAACTCTTT	CAASIKKLF	TRGV2	.	TRGJ1	9	-1	-1	14
11	1.0539427038421002E-4	TGTGCCTTGGGGGAGGTGCAATCGACAAATGGAAATTATTATAAGAAACTCTTT	CALGEVQSTNGNYYKKLF	TRGV9	.	TRGJ1	19	-1	-1	33
11	1.0539427038421002E-4	TGTGCCACCTCCGCTAATAGAAACCCTGGAGGTAGTGATTGGATCAAGACGTTT	CATSANRNPGGSDWIKTF	TRGV8	.	TRGJP2	9	-1	-1	31
11	1.0539427038421002E-4	TGTGCCACCTGGGACGGTGGGAAAAAGGCCCAGAATTATTATAAGAAACTCTTT	CATWDGGKKAQNYYKKLF	TRGV2	.	TRGJ1	16	-1	-1	32
11	1.0539427038421002E-4	TGTGCCACCTGGGACGCTACCCAACTCCTGAATTATTATAAGAAACTCTTT	CATWDATQLLNYYKKLF	TRGV3	.	TRGJ1	14	-1	-1	29
11	1.0539427038421002E-4	TGTGCCACCTGGGATTGCCCCGTCGAGGGTTATTATAAGAAACTCTTT	CATWDCPVEGYYKKLF	TRGV8	.	TRGJ1	14	-1	-1	29
11	1.0539427038421002E-4	TGTGCCACCTGGGATGGGCCCTCCTCTGATTATTATAAGAAACTCTTT	CATWDGPSSDYYKKLF	TRGV4	.	TRGJ1	23	-1	-1	28
11	1.0539427038421002E-4	TGTGCCACCTGGGATAGGCCATTCCCACTATGGTATAAGAAACTCTTT	CATWDRPFPLWYKKLF	TRGV8	.	TRGJ1	26	-1	-1	33
11	1.0539427038421002E-4	TGTGCCACCTGGGATAGGGACTATAGTAGTGATTGGATCAAGACGTTT	CATWDRDYSSDWIKTF	TRGV8	.	TRGJP2	17	-1	-1	21
11	1.0539427038421002E-4	TGTGCCACCTGGGACCCGAACGCCTGTAGTGATTGGATCAAGACGTTT	CATWDPNACSDWIKTF	TRGV8	.	TRGJP2	13	-1	-1	25
11	1.0539427038421002E-4	TGTGCCACCTGGGACGGGCCCGGAACCCTGGATTATAAGAAACTCTTT	CATWDGPGTLDYKKLF	TRGV2	.	TRGJ1	21	-1	-1	31
11	1.0539427038421002E-4	TGTGCCACCTGGGACGGGCGATTTAGGGAGGGACTTAAAAAACTCTTT	CATWDGRFREGLKKLF	TRGV2	.	TRGJ1	18	-1	-1	35
11	1.0539427038421002E-4	TGTGCCACCTGGGACGGACGAAATAGTAGTGATTGGATCAAGACGTTT	CATWDGRNSSDWIKTF	TRGV7	.	TRGJP2	14	-1	-1	22
11	1.0539427038421002E-4	TGTGCCACCTGGGACAGGCTCTCTTCCCGTTATTATAAGAAACTCTTT	CATWDRLSSRYYKKLF	TRGV5	.	TRGJ1	18	-1	-1	29
11	1.0539427038421002E-4	TGTGCCACCTGGGACAGACTTCAGGGGAGTTATTATAAGAAACTCTTT	CATWDRLQGSYYKKLF	TRGV3	.	TRGJ1	16	-1	-1	26
11	1.0539427038421002E-4	TGTGCCACCTGGGAAGGAAAAGAGTTGGGCAAAAAAATCAAGGTATTT	CATWEGKELGKKIKVF	TRGV2	.	TRGJP	16	-1	-1	19
11	1.0539427038421002E-4	TGTGCCACCTGGGTTCGATATAGTAGTGATTGGATCAAGACGTTT	CATWVRYSSDWIKTF	TRGV8	.	TRGJP2	12	-1	-1	17
11	1.0539427038421002E-4	TGTGCCACCTGGGATCGGGGCCCCAGTGATTGGATCAAGACGTTT	CATWDRGPSDWIKTF	TRGV8	.	TRGJP2	17	-1	-1	24
11	1.0539427038421002E-4	TGTGCCACCTGGGATGGCGCTAGTAGTGATTGGATCAAGACGTTT	CATWDGASSDWIKTF	TRGV8	.	TRGJP2	21	-1	-1	20
11	1.0539427038421002E-4	TGTGCCACCTGGGATGGGCCTCGAAGTTATTATAAGAAACTCTTT	CATWDGPRSYYKKLF	TRGV4	.	TRGJ1	19	-1	-1	20
11	1.0539427038421002E-4	TGTGCCACCTGGGATAGTAAATCGAATTATTATAAGAAACTCTTT	CATWDSKSNYYKKLF	TRGV8	.	TRGJ1	16	-1	-1	13
11	1.0539427038421002E-4	TGTGCCACCTGGGATAGGGCGGGTAGTGATTGGATCAAGACGTTT	CATWDRAGSDWIKTF	TRGV8	.	TRGJP2	17	-1	-1	22
11	1.0539427038421002E-4	TGTGCCACCTGGGATAGAGAGGGTAGTGATTGGATCAAGACGTTT	CATWDREGSDWIKTF	TRGV8	.	TRGJP2	16	-1	-1	22
11	1.0539427038421002E-4	TGTGCCACCTGGGACGGGCCCAGCGATTATTATAAGAAACTCTTT	CATWDGPSDYYKKLF	TRGV2	.	TRGJ1	20	-1	-1	25
11	1.0539427038421002E-4	TGTGCCACCTGGGACGGGCAGAGATTTTATTATAAGAAACTCTTT	CATWDGQRFYYKKLF	TRGV2	.	TRGJ1	18	-1	-1	26
11	1.0539427038421002E-4	TGTGCCACCTGGGACAGGCTCATGTTTTATTATAAGAAACTCTTT	CATWDRLMFYYKKLF	TRGV3	.	TRGJ1	18	-1	-1	26
11	1.0539427038421002E-4	TGTGCCACCTGGGACAGGCCGTCGGATTATTATAAGAAACTCTTT	CATWDRPSDYYKKLF	TRGV5	.	TRGJ1	22	-1	-1	21
11	1.0539427038421002E-4	TGTGCCACCTGGAAACGCCATAGTAGTGATTGGATCAAGACGTTT	CATWKRHSSDWIKTF	TRGV3	.	TRGJP2	11	-1	-1	19
11	1.0539427038421002E-4	TGTGCCACCTGCGCCGTCGCACTTTATTATAAGAAACTCTTT	CATCAVALYYKKLF	TRGV4	.	TRGJ1	10	-1	-1	23
11	1.0539427038421002E-4	TGTGCCACCTGGGTTTTCCTAATTTATTATAAGAAACTCTTT	CATWVFLIYYKKLF	TRGV3	.	TRGJ1	12	-1	-1	23
11	1.0539427038421002E-4	TGTGCCACCTGGGGATGGGTGTCTTATTATAAGAAACTCTTT	CATWGWVSYYKKLF	TRGV4	.	TRGJ1	18	-1	-1	23
11	1.0539427038421002E-4	TGTGCCACCTGGGATGGCCAGAATTATTATAAGAAACTCTTT	CATWDGQNYYKKLF	TRGV4	.	TRGJ1	16	-1	-1	20
11	1.0539427038421002E-4	TGTGCCACCTGGGATGGGCCGGGTTATTATAAGAAACTCTTT	CATWDGPGYYKKLF	TRGV4	.	TRGJ1	19	-1	-1	23
11	1.0539427038421002E-4	TGTGCCACCTGGGATGGGCATATTTATTATAAGAAACTCTTT	CATWDGHIYYKKLF	TRGV4	.	TRGJ1	18	-1	-1	23
11	1.0539427038421002E-4	TGTGCCACCTGGGATGGAGATCATTATTATAAGAAACTCTTT	CATWDGDHYYKKLF	TRGV4	.	TRGJ1	16	-1	-1	22
11	1.0539427038421002E-4	TGTGCCACCTGGGATAGCGTGGGTGATTGGATCAAGACGTTT	CATWDSVGDWIKTF	TRGV8	.	TRGJP2	16	-1	-1	22
11	1.0539427038421002E-4	TGTGCCACCTGGGATAGAGTAGACGAGTATAAGAAACTCTTT	CATWDRVDEYKKLF	TRGV8	.	TRGJ1	16	-1	-1	27
11	1.0539427038421002E-4	TGTGCCACCTGGGACCCCCCGAGGCATTATAAGAAACTCTTT	CATWDPPRHYKKLF	TRGV2	.	TRGJ1	14	-1	-1	25
11	1.0539427038421002E-4	TGTGCCACCTGGGACGTTCCGAATTATTATAAGAAACTCTTT	CATWDVPNYYKKLF	TRGV2	.	TRGJ1	15	-1	-1	19
11	1.0539427038421002E-4	TGTGCCACCTGGGACGGTGTGAATTATTATAAGAAACTCTTT	CATWDGVNYYKKLF	TRGV2	.	TRGJ1	16	-1	-1	20
11	1.0539427038421002E-4	TGTGCCACCTGGGACGGCCCTTATTATTATAAGAAACTCTTT	CATWDGPYYYKKLF	TRGV2	.	TRGJ1	19	-1	-1	22
11	1.0539427038421002E-4	TGTGCCACCTGGGACGGGTCGAATTATTATAAGAAACTCTTT	CATWDGSNYYKKLF	TRGV2	.	TRGJ1	17	-1	-1	18
11	1.0539427038421002E-4	TGTGCCACCTGGGACGGGTGGAATTATTATAAGAAACTCTTT	CATWDGWNYYKKLF	TRGV2	.	TRGJ1	17	-1	-1	20
11	1.0539427038421002E-4	TGTGCCACCTGGGACGGGCGCACTGGTTGGTTCAAGATATTT	CATWDGRTGWFKIF	TRGV2	.	TRGJP1	18	-1	-1	20
11	1.0539427038421002E-4	TGTGCCACCTGGGACGGGGAGAATTATTATAAGAAACTCTTT	CATWDGENYYKKLF	TRGV2	.	TRGJ1	17	-1	-1	20
11	1.0539427038421002E-4	TGTGCCACCTGGGACGGGAGGGGTTATTATAAGAAACTCTTT	CATWDGRGYYKKLF	TRGV2	.	TRGJ1	17	-1	-1	23
11	1.0539427038421002E-4	TGTGCCACCTGGGACGGACCGTCGCACCTTAAGAAACTCTTT	CATWDGPSHLKKLF	TRGV2	.	TRGJ1	25	-1	-1	29
11	1.0539427038421002E-4	TGTGCCACCTGGGACGGACACGTCGGGTATAAGAAACTCTTT	CATWDGHVGYKKLF	TRGV2	.	TRGJ1	23	-1	-1	27
11	1.0539427038421002E-4	TGTGCCACCTGGGACGAATCGTATGGTTGGTTCAAGATATTT	CATWDESYGWFKIF	TRGV2	.	TRGJP1	15	-1	-1	23
11	1.0539427038421002E-4	TGTGCCACCTGGGACACCCCTGGATATTATAAGAAACTCTTT	CATWDTPGYYKKLF	TRGV3	.	TRGJ1	21	-1	-1	24
11	1.0539427038421002E-4	TGTGCCACCTGGGACAGGCTCCGTTATTATAAGAAACTCTTT	CATWDRLRYYKKLF	TRGV7	.	TRGJ1	18	-1	-1	23
11	1.0539427038421002E-4	TGTGCCACCTGGGACAGATCGAATTTTTATAAGAAACTCTTT	CATWDRSNFYKKLF	TRGV7	.	TRGJ1	16	-1	-1	18
11	1.0539427038421002E-4	TGTGCCACCTGGCAGTCGAGTGATTGGATCAAGACGTTT	CATWQSSDWIKTF	TRGV2	.	TRGJP2	11	-1	-1	18
11	1.0539427038421002E-4	TGTGCCACCTGGGCCTCGGATTATTATAAGAAACTCTTT	CATWASDYYKKLF	TRGV8	.	TRGJ1	12	-1	-1	15
11	1.0539427038421002E-4	TGTGCCACCTGGGGCATGGCTGGTTGGTTCAAGATATTT	CATWGMAGWFKIF	TRGV8	.	TRGJP1	12	-1	-1	19
11	1.0539427038421002E-4	TGTGCCACCTGGGGCACGAATTATTATAAGAAACTCTTT	CATWGTNYYKKLF	TRGV8	.	TRGJ1	12	-1	-1	16
11	1.0539427038421002E-4	TGTGCCACCTGGGGGGGGTATTATTATAAGAAACTCTTT	CATWGGYYYKKLF	TRGV8	.	TRGJ1	12	-1	-1	19
11	1.0539427038421002E-4	TGTGCCACCTGGGATGGCCTTTATTATAAGAAACTCTTT	CATWDGLYYKKLF	TRGV4	.	TRGJ1	16	-1	-1	20
11	1.0539427038421002E-4	TGTGCCACCTGGGATACGAATTATTATAAGAAACTCTTT	CATWDTNYYKKLF	TRGV4	.	TRGJ1	14	-1	-1	13
11	1.0539427038421002E-4	TGTGCCACCTGGGATAGACCCTATTATAAGAAACTCTTT	CATWDRPYYKKLF	TRGV8	.	TRGJ1	23	-1	-1	21
11	1.0539427038421002E-4	TGTGCCACCTGGGACTATAATTATTATAAGAAACTCTTT	CATWDYNYYKKLF	TRGV7	.	TRGJ1	14	-1	-1	18
11	1.0539427038421002E-4	TGTGCCACCTGGGACGTGCTTTATTATAAGAAACTCTTT	CATWDVLYYKKLF	TRGV2	.	TRGJ1	18	-1	-1	20
11	1.0539427038421002E-4	TGTGCCACCTGGGACGGGCTTTTATATAAGAAACTCTTT	CATWDGLLYKKLF	TRGV2	.	TRGJ1	18	-1	-1	21
11	1.0539427038421002E-4	TGTGCCACCTGGGACGGGCTAGTTTATAAGAAACTCTTT	CATWDGLVYKKLF	TRGV2	.	TRGJ1	18	-1	-1	23
11	1.0539427038421002E-4	TGTGCCACCTGGGACGGGAGTTATTATAAGAAACTCTTT	CATWDGSYYKKLF	TRGV2	.	TRGJ1	17	-1	-1	17
11	1.0539427038421002E-4	TGTGCCACCTGGGACGGAAATTATTATAAGAAACTCTTT	CATWDGNYYKKLF	TRGV2	.	TRGJ1	16	-1	-1	18
11	1.0539427038421002E-4	TGTGCCACCTGGGACGAGATTTATTATAAGAAACTCTTT	CATWDEIYYKKLF	TRGV2	.	TRGJ1	15	-1	-1	17
11	1.0539427038421002E-4	TGTGCCACCTGGGACAGGCCCCTTGATAAAAAACTCTTT	CATWDRPLDKKLF	TRGV5	.	TRGJ2	19	-1	-1	25
11	1.0539427038421002E-4	TGTGCCACCTGGGACAGGCCCGGTTATAAGAAACTCTTT	CATWDRPGYKKLF	TRGV5	.	TRGJ1	19	-1	-1	23
11	1.0539427038421002E-4	TGTGCCACCTGGGACAACAGTCATGGTAAGAAACTCTTT	CATWDNSHGKKLF	TRGV2	.	TRGJ1	14	-1	-1	26
11	1.0539427038421002E-4	TGTGCCACCTGGGAATACTTCTATTATAAGAAACTCTTT	CATWEYFYYKKLF	TRGV8	.	TRGJ1	13	-1	-1	21
11	1.0539427038421002E-4	TGTGCCAACCCGGGGGGAGGGTATTATAAGAAACTCTTT	CANPGGGYYKKLF	TRGV5	.	TRGJ1	13	-1	-1	21
11	1.0539427038421002E-4	TGTGCTGCGTGGGATCCCTATTATAAGAAACTCTTT	CAAWDPYYKKLF	TRGV10	.	TRGJ1	14	-1	-1	18
11	1.0539427038421002E-4	TGTGCCACCTGTGGGTTCTATTATAAGAAACTCTTT	CATCGFYYKKLF	TRGV2	.	TRGJ1	10	-1	-1	18
11	1.0539427038421002E-4	TGTGCCACCTGGGCGATTTATTATAAGAAACTCTTT	CATWAIYYKKLF	TRGV4	.	TRGJ1	12	-1	-1	13
11	1.0539427038421002E-4	TGTGCCACCTGGGGCGAGCATTATAAGAAACTCTTT	CATWGEHYKKLF	TRGV8	.	TRGJ1	12	-1	-1	19
11	1.0539427038421002E-4	TGTGCCACCTGGGGGAGAGGTTATAAGAAACTCTTT	CATWGRGYKKLF	TRGV4	.	TRGJ1	12	-1	-1	20
11	1.0539427038421002E-4	TGTGCCACCTGGGATGTTAGTTGGATCAAGACGTTT	CATWDVSWIKTF	TRGV8	.	TRGJP2	14	-1	-1	20
11	1.0539427038421002E-4	TGTGCCACCTGGGATGGTTATTATAAGAAACTCTTT	CATWDGYYKKLF	TRGV4	.	TRGJ1	16	-1	-1	17
11	1.0539427038421002E-4	TGTGCCACCTGGGATGAGGACTATAAGAAACTCTTT	CATWDEDYKKLF	TRGV8	.	TRGJ1	23	-1	-1	21
11	1.0539427038421002E-4	TGTGCCACCTGGGACCTGACGTGGGGGAAACTCTTT	CATWDLTWGKLF	TRGV7	.	TRGJ1	14	-1	-1	26
11	1.0539427038421002E-4	TGTGCCACCTGGGACCAGGACTATAAGAAACTCTTT	CATWDQDYKKLF	TRGV7	.	TRGJ1	21	-1	-1	21
11	1.0539427038421002E-4	TGTGCCACCTGGGACGTTTATTATAAGAAACTCTTT	CATWDVYYKKLF	TRGV4	.	TRGJ1	13	-1	-1	17
11	1.0539427038421002E-4	TGTGCCACCTGGGACGTGTATTATAAGAAACTCTTT	CATWDVYYKKLF	TRGV2	.	TRGJ1	15	-1	-1	18
11	1.0539427038421002E-4	TGTGCCACCTGGGACGCTTATTATAAGAAACTCTTT	CATWDAYYKKLF	TRGV2	.	TRGJ1	15	-1	-1	17
11	1.0539427038421002E-4	TGTGCCACCTGGGACGGGCCTCAAGGGAAACTCTTT	CATWDGPQGKLF	TRGV2	.	TRGJ1	19	-1	-1	26
11	1.0539427038421002E-4	TGTGCCACCTGGGACACCTATTATAAGAAACTCTTT	CATWDTYYKKLF	TRGV3	.	TRGJ1	15	-1	-1	18
11	1.0539427038421002E-4	TGTGCCACCTGGGACAGATATTATAAGAAACTCTTT	CATWDRYYKKLF	TRGV3	.	TRGJ1	16	-1	-1	18
11	1.0539427038421002E-4	TGTGCCACCTGGGAGAGGAATTATAAGAAACTCTTT	CATWERNYKKLF	TRGV2	.	TRGJ1	13	-1	-1	19
11	1.0539427038421002E-4	TGTGCCACCTGGAAGAATTATTATAAGAAACTCTTT	CATWKNYYKKLF	TRGV2	.	TRGJ1	11	-1	-1	14
11	1.0539427038421002E-4	TGTGCCACCCCAAGTAGTGATTGGATCAAGACGTTT	CATPSSDWIKTF	TRGV8	.	TRGJP2	8	-1	-1	12
11	1.0539427038421002E-4	TGTGCCGCTCCACCGACTCCTAAGAAACTCTTT	CAAPPTPKKLF	TRGV8	.	TRGJ1	5	-1	-1	20
11	1.0539427038421002E-4	TGTGCCACCTGGGTCTATTATAAGAAACTCTTT	CATWVYYKKLF	TRGV8	.	TRGJ1	12	-1	-1	15
11	1.0539427038421002E-4	TGTGCCACCTGGGGGATCCTCCGGAAACTCTTT	CATWGILRKLF	TRGV8	.	TRGJ1	12	-1	-1	23
11	1.0539427038421002E-4	TGTGCCACCTGGGATGCTTATAAGAAACTCTTT	CATWDAYKKLF	TRGV4	.	TRGJ1	15	-1	-1	17
11	1.0539427038421002E-4	TGTGCCACCTGGGATGATTATAAGAAACTCTTT	CATWDDYKKLF	TRGV8	.	TRGJ1	14	-1	-1	13
11	1.0539427038421002E-4	TGTGCCACCTGGGACGGGCGACAGAAACTCTTT	CATWDGRQKLF	TRGV2	.	TRGJ1	18	-1	-1	22
11	1.0539427038421002E-4	TGTGCCACCTGGGAAAGTTGTAAGAAACTCTTT	CATWESCKKLF	TRGV8	.	TRGJ1	16	-1	-1	17
11	1.0539427038421002E-4	TGTGCCACCTGGGAAAATTGGATCAAGACGTTT	CATWENWIKTF	TRGV2	.	TRGJP2	13	-1	-1	16
11	1.0539427038421002E-4	TGTGCCCCCCATTATTATAAGAAACTCTTT	CAPHYYKKLF	TRGV2	.	TRGJ1	8	-1	-1	10
11	1.0539427038421002E-4	TGTGCCACCTGGGGAACTAAGAAACTCTTT	CATWGTKKLF	TRGV2	.	TRGJ1	12	-1	-1	17
11	1.0539427038421002E-4	TGTGCCACCTGGGATATGTGGAAACTCTTT	CATWDMWKLF	TRGV8	.	TRGJ1	15	-1	-1	20
11	1.0539427038421002E-4	TGTGCCACCTGGAAAAATAAGAAACTCTTT	CATWKNKKLF	TRGV8	.	TRGJ1	11	-1	-1	16
11	1.0539427038421002E-4	TGTGCCGTAATAAGGAAGAAACTCTTT	CAVIRKKLF	TRGV2	.	TRGJ1	5	-1	-1	15
11	1.0539427038421002E-4	TGTGCCACCTGCTATAAGAAACTCTTT	CATCYKKLF	TRGV8	.	TRGJ1	10	-1	-1	12
11	1.0539427038421002E-4	TGTGCCACCGGGGGAAAGAAACTCTTT	CATGGKKLF	TRGV4	.	TRGJ1	12	-1	-1	15
11	1.0539427038421002E-4	TGTGCCACCTGGGGGTGGCTCTTT	CATWGWLF	TRGV8	.	TRGJ2	12	-1	-1	18
11	1.0539427038421002E-4	TGTGCCACCTATCAGAAACTCTTT	CATYQKLF	TRGV2	.	TRGJ1	9	-1	-1	9
11	1.0539427038421002E-4	TGTGCCACCGGTGAGAAACTCTTT	CATGEKLF	TRGV8	.	TRGJ1	8	-1	-1	13
10	9.581297307655457E-5	TGTGCCACCTGGCCCCTCTCGCTGTACCCATATAGTAGTGATTGGATCAAGACGTTT	CATWPLSLYPYSSDWIKTF	TRGV2	.	TRGJP2	11	-1	-1	29
10	9.581297307655457E-5	TGTGCCACCTGGGATGGGTTTGGGGCCTCATATAGTAGTGATTGGATCAAGACGTTT	CATWDGFGASYSSDWIKTF	TRGV4	.	TRGJP2	17	-1	-1	29
10	9.581297307655457E-5	TGTGCCACCTGGGACAGGCTTAGGGGAGATACCACTGGTTGGTTCAAGATATTT	CATWDRLRGDTTGWFKIF	TRGV7	.	TRGJP1	18	-1	-1	28
10	9.581297307655457E-5	TGTGCCACCTGGGATGGGCCATTCGATAGTAGTGATTGGATCAAGACGTTT	CATWDGPFDSSDWIKTF	TRGV4	.	TRGJP2	19	-1	-1	25
10	9.581297307655457E-5	TGTGCCACCTGGGATAGCAGGGGGCGGGGTAGTGATTGGATCAAGACGTTT	CATWDSRGRGSDWIKTF	TRGV8	.	TRGJP2	16	-1	-1	28
10	9.581297307655457E-5	TGTGCCACCTGGGACAGGCTATTTGTGAGAATTTATTATAAGAAACTCTTT	CATWDRLFVRIYYKKLF	TRGV3	.	TRGJ1	18	-1	-1	28
10	9.581297307655457E-5	TGTGCCACCTGGGACAGGCATAGATATAGTAGTGATTGGATCAAGACGTTT	CATWDRHRYSSDWIKTF	TRGV5	.	TRGJP2	18	-1	-1	23
10	9.581297307655457E-5	TGTGCCACCTGGGACAGGCACCTCCCCCAGAATTATTATAAGAAACTCTTT	CATWDRHLPQNYYKKLF	TRGV7	.	TRGJ1	18	-1	-1	29
10	9.581297307655457E-5	TGTGCCTGCTGGATTAGGCACGTACCAATCCAGTATAAGAAACTCTTT	CACWIRHVPIQYKKLF	TRGV11	.	TRGJ1	32	-1	-1	33
10	9.581297307655457E-5	TGTGCCACCTGGTGGGAAGGTGGGGTCACTGGTTGGTTCAAGATATTT	CATWWEGGVTGWFKIF	TRGV3	.	TRGJP1	11	-1	-1	26
10	9.581297307655457E-5	TGTGCCACCTGGGCCCCTGGCACCTCTCATTATTATAAGAAACTCTTT	CATWAPGTSHYYKKLF	TRGV5	.	TRGJ1	12	-1	-1	28
10	9.581297307655457E-5	TGTGCCACCTGGGACCGGGAATATAGTAGTGATTGGATCAAGACGTTT	CATWDREYSSDWIKTF	TRGV3	.	TRGJP2	17	-1	-1	20
10	9.581297307655457E-5	TGTGCCACCTGGGACAGGCCGTTTGGGTTGTATTATAAGAAACTCTTT	CATWDRPFGLYYKKLF	TRGV3	.	TRGJ1	19	-1	-1	30
10	9.581297307655457E-5	TGTGCTGCGTGGGATTCCCACCGTAGTGATTGGATCAAGACGTTT	CAAWDSHRSDWIKTF	TRGV10	.	TRGJP2	15	-1	-1	22
10	9.581297307655457E-5	TGTGCCACCTGGGATAGGGGCCAAACCGATCTTAAGAAACTCTTT	CATWDRGQTDLKKLF	TRGV8	.	TRGJ1	17	-1	-1	32
10	9.581297307655457E-5	TGTGCCACCTGGGACTTATGCGGGCATTATTATAAGAAACTCTTT	CATWDLCGHYYKKLF	TRGV2	.	TRGJ1	14	-1	-1	25
10	9.581297307655457E-5	TGTGCCACCTGGGACAGCCCCAGTAGTGATTGGATCAAGACGTTT	CATWDSPSSDWIKTF	TRGV3	.	TRGJP2	19	-1	-1	21
10	9.581297307655457E-5	TGTGCCACCTGGGACAGGCCACCCGTTTATTATAAGAAACTCTTT	CATWDRPPVYYKKLF	TRGV3	.	TRGJ1	19	-1	-1	26
10	9.581297307655457E-5	TGTGCCACCTGGGACAGGCAGTGTCAATATTATAAGAAACTCTTT	CATWDRQCQYYKKLF	TRGV7	.	TRGJ1	18	-1	-1	27
10	9.581297307655457E-5	TGTGCCACCTGGGACAGGAAGGAGAATTATTATAAGAAACTCTTT	CATWDRKENYYKKLF	TRGV3	.	TRGJ1	17	-1	-1	23
10	9.581297307655457E-5	TGTGCCACCTGGGACAAGCTTTCGAATTATTATAAGAAACTCTTT	CATWDKLSNYYKKLF	TRGV7	.	TRGJ2	18	-1	-1	20
10	9.581297307655457E-5	TGTGCCACCTGGGAAGAAAGGAGTAGTGATTGGATCAAGACGTTT	CATWEERSSDWIKTF	TRGV3	.	TRGJP2	13	-1	-1	21
10	9.581297307655457E-5	TGTGCCACCTCCCTTACCTCGAATTATTATAAGAAACTCTTT	CATSLTSNYYKKLF	TRGV2	.	TRGJ1	9	-1	-1	18
10	9.581297307655457E-5	TGTGCCACCTGGGCATATAGTAGTGATTGGATCAAGACGTTT	CATWAYSSDWIKTF	TRGV8	.	TRGJP2	16	-1	-1	14
10	9.581297307655457E-5	TGTGCCACCTGGGATTCGCCGAATTATTATAAGAAACTCTTT	CATWDSPNYYKKLF	TRGV8	.	TRGJ1	14	-1	-1	19
10	9.581297307655457E-5	TGTGCCACCTGGGATGCCCCCTTTTATTATAAGAAACTCTTT	CATWDAPFYYKKLF	TRGV4	.	TRGJ1	15	-1	-1	23
10	9.581297307655457E-5	TGTGCCACCTGGGATGGCCTGAATTATTATAAGAAACTCTTT	CATWDGLNYYKKLF	TRGV4	.	TRGJ1	16	-1	-1	20
10	9.581297307655457E-5	TGTGCCACCTGGGATAGTACGAATTATTATAAGAAACTCTTT	CATWDSTNYYKKLF	TRGV8	.	TRGJ1	16	-1	-1	13
10	9.581297307655457E-5	TGTGCCACCTGGGATAGGCCGGGAGGATATAAGAAACTCTTT	CATWDRPGGYKKLF	TRGV8	.	TRGJ2	19	-1	-1	27
10	9.581297307655457E-5	TGTGCCACCTGGGACGTGTGGAATTATTATAAGAAACTCTTT	CATWDVWNYYKKLF	TRGV3	.	TRGJ1	14	-1	-1	20
10	9.581297307655457E-5	TGTGCCACCTGGGACGGGTTTTTAAGATATAAGAAACTCTTT	CATWDGFLRYKKLF	TRGV2	.	TRGJ1	17	-1	-1	27
10	9.581297307655457E-5	TGTGCCACCTGGGACGGGCCTAGGGGTTATAAGAAACTCTTT	CATWDGPRGYKKLF	TRGV2	.	TRGJ1	19	-1	-1	26
10	9.581297307655457E-5	TGTGCCACCTGGGACGGGCCAGACTGCTATAAGAAACTCTTT	CATWDGPDCYKKLF	TRGV2	.	TRGJ1	19	-1	-1	27
10	9.581297307655457E-5	TGTGCCACCTGGGACGGACGGAATTATTATAAGAAACTCTTT	CATWDGRNYYKKLF	TRGV2	.	TRGJ1	16	-1	-1	20
10	9.581297307655457E-5	TGTGCCACCTGGGACGGAACGAATTATTATAAGAAACTCTTT	CATWDGTNYYKKLF	TRGV7	.	TRGJ1	14	-1	-1	19
10	9.581297307655457E-5	TGTGCCACCTGGGACAGCGCTCCTTATTATAAGAAACTCTTT	CATWDSAPYYKKLF	TRGV5	.	TRGJ1	16	-1	-1	23
10	9.581297307655457E-5	TGTGCCACCTGGGACAGGCTAGTTTTTTATAAGAAACTCTTT	CATWDRLVFYKKLF	TRGV3	.	TRGJ1	18	-1	-1	23
10	9.581297307655457E-5	TGTGCCACCTGGGACAGGCCGTACTATTATAAGAAACTCTTT	CATWDRPYYYKKLF	TRGV7	.	TRGJ1	19	-1	-1	24
10	9.581297307655457E-5	TGTGCCACCTGGGACAGGCACGCGTATTATAAGAAACTCTTT	CATWDRHAYYKKLF	TRGV7	.	TRGJ1	18	-1	-1	24
10	9.581297307655457E-5	TGTGCCACCTGGGACAGACCTAATTATTATAAGAAACTCTTT	CATWDRPNYYKKLF	TRGV3	.	TRGJ1	20	-1	-1	21
10	9.581297307655457E-5	TTACAAGGAAGGGTAAAGAGAAGTTGGTTCAAGATATTT	LQGRVKRSWFKIF	TRGV8	.	TRGJP1	0	-1	-1	22
10	9.581297307655457E-5	TGTGCCACCTGGCCCTGCACTGGTTGGTTCAAGATATTT	CATWPCTGWFKIF	TRGV2	.	TRGJP1	11	-1	-1	17
10	9.581297307655457E-5	TGTGCCACCTGGGTCGGTAGTGATTGGATCAAGACGTTT	CATWVGSDWIKTF	TRGV8	.	TRGJP2	12	-1	-1	16
10	9.581297307655457E-5	TGTGCCACCTGGGTACTTAATTATTATAAGAAACTCTTT	CATWVLNYYKKLF	TRGV2	.	TRGJ1	12	-1	-1	18
10	9.581297307655457E-5	TGTGCCACCTGGGCCGCTAATTATTATAAGAAACTCTTT	CATWAANYYKKLF	TRGV7	.	TRGJ1	12	-1	-1	18
10	9.581297307655457E-5	TGTGCCACCTGGGGCACTTATTATTATAAGAAACTCTTT	CATWGTYYYKKLF	TRGV5P	.	TRGJ1	15	-1	-1	19
10	9.581297307655457E-5	TGTGCCACCTGGGATCGCTGTTATTATAAGAAACTCTTT	CATWDRCYYKKLF	TRGV4	.	TRGJ1	14	-1	-1	20
10	9.581297307655457E-5	TGTGCCACCTGGGATCAGGCTTATTATAAGAAACTCTTT	CATWDQAYYKKLF	TRGV8	.	TRGJ1	23	-1	-1	20
10	9.581297307655457E-5	TGTGCCACCTGGGATGGCCGGGGGTATAAGAAACTCTTT	CATWDGRGYKKLF	TRGV8	.	TRGJ1	18	-1	-1	24
10	9.581297307655457E-5	TGTGCCACCTGGGATAGGCAAAATTATAAGAAACTCTTT	CATWDRQNYKKLF	TRGV8	.	TRGJ1	18	-1	-1	22
10	9.581297307655457E-5	TGTGCCACCTGGGATAGATCGTATTATAAGAAACTCTTT	CATWDRSYYKKLF	TRGV8	.	TRGJ1	16	-1	-1	21
10	9.581297307655457E-5	TGTGCCACCTGGGATAGACGCAGTTATAAGAAACTCTTT	CATWDRRSYKKLF	TRGV8	.	TRGJ1	16	-1	-1	23
10	9.581297307655457E-5	TGTGCCACCTGGGACCTAAATTATTATAAGAAACTCTTT	CATWDLNYYKKLF	TRGV3	.	TRGJ1	14	-1	-1	18
10	9.581297307655457E-5	TGTGCCACCTGGGACGTCTGGTGTTATAAGAAACTCTTT	CATWDVWCYKKLF	TRGV2	.	TRGJ1	15	-1	-1	23
10	9.581297307655457E-5	TGTGCCACCTGGGACGCCCTTCGGGCCAAGAAACTCTTT	CATWDALRAKKLF	TRGV2	.	TRGJ1	15	-1	-1	27
10	9.581297307655457E-5	TGTGCCACCTGGGACGCCCCTTATTATAAGAAACTCTTT	CATWDAPYYKKLF	TRGV2	.	TRGJ1	15	-1	-1	20
10	9.581297307655457E-5	TGTGCCACCTGGGACGGTTTTTATTATAAGAAACTCTTT	CATWDGFYYKKLF	TRGV3	.	TRGJ1	14	-1	-1	20
10	9.581297307655457E-5	TGTGCCACCTGGGACGGGCGATATTATAAGAAACTCTTT	CATWDGRYYKKLF	TRGV2	.	TRGJ1	18	-1	-1	21
10	9.581297307655457E-5	TGTGCCACCTGGGACAGGCTCGAATATAAGAAACTCTTT	CATWDRLEYKKLF	TRGV7	.	TRGJ1	18	-1	-1	24
10	9.581297307655457E-5	TGTGCCACCTGGGACAGGCCCTCTTATAAGAAACTCTTT	CATWDRPSYKKLF	TRGV3	.	TRGJ1	19	-1	-1	23
10	9.581297307655457E-5	TGTGCCACCTGGGACAGGCCGGAGGATAAGAAACTCTTT	CATWDRPEDKKLF	TRGV7	.	TRGJ1	19	-1	-1	25
10	9.581297307655457E-5	TGTGCCACCTGGGACAGGCGTGATTGGATCAAGACGTTT	CATWDRRDWIKTF	TRGV7	.	TRGJP2	21	-1	-1	19
10	9.581297307655457E-5	TGTGCCACCTGGGACAGGAGGTATTATAAGAAACTCTTT	CATWDRRYYKKLF	TRGV7	.	TRGJ1	17	-1	-1	21
10	9.581297307655457E-5	TGTGCCACCTGGGAACCCCCGGATTATAAGAAACTCTTT	CATWEPPDYKKLF	TRGV8	.	TRGJ1	13	-1	-1	22
10	9.581297307655457E-5	TGTGCCACCTGGACCCAGGCGAATTATAAGAAACTCTTT	CATWTQANYKKLF	TRGV3	.	TRGJ1	11	-1	-1	22
10	9.581297307655457E-5	TGTGCCACCGTCGACCCGAATTATTATAAGAAACTCTTT	CATVDPNYYKKLF	TRGV2	.	TRGJ1	8	-1	-1	16
10	9.581297307655457E-5	TGTGCTGCGTGGGGTCCCCATTCTAAGAAACTCTTT	CAAWGPHSKKLF	TRGV10	.	TRGJ1	12	-1	-1	19
10	9.581297307655457E-5	TGTGCTGCGTGGGAGAATTATTATAAGAAACTCTTT	CAAWENYYKKLF	TRGV10	.	TRGJ1	13	-1	-1	14
10	9.581297307655457E-5	TGTGCCATTGATGCCACTGGTTGGTTCAAGATATTT	CAIDATGWFKIF	TRGV2	.	TRGJP1	6	-1	-1	10
10	9.581297307655457E-5	TGTGCCACCTGGGTTAATTATTATAAGAAACTCTTT	CATWVNYYKKLF	TRGV2	.	TRGJ1	12	-1	-1	15
10	9.581297307655457E-5	TGTGCCACCTGGGCCCTTTATTATAAGAAACTCTTT	CATWALYYKKLF	TRGV8	.	TRGJ1	12	-1	-1	17
10	9.581297307655457E-5	TGTGCCACCTGGGATTGTTATTATAAGAAACTCTTT	CATWDCYYKKLF	TRGV4	.	TRGJ1	14	-1	-1	17
10	9.581297307655457E-5	TGTGCCACCTGGGATCCCGCGGGGTTCAAGATATTT	CATWDPAGFKIF	TRGV7	.	TRGJP1	13	-1	-1	22
10	9.581297307655457E-5	TGTGCCACCTGGGATGTGAACCCGAAGAAACTCTTT	CATWDVNPKKLF	TRGV4	.	TRGJ1	15	-1	-1	24
10	9.581297307655457E-5	TGTGCCACCTGGGATGGGTATTATAAGAAACTCTTT	CATWDGYYKKLF	TRGV4	.	TRGJ1	17	-1	-1	18
10	9.581297307655457E-5	TGTGCCACCTGGGATAAGGATTATAAGAAACTCTTT	CATWDKDYKKLF	TRGV8	.	TRGJ1	15	-1	-1	19
10	9.581297307655457E-5	TGTGCCACCTGGGACCCTGGGTATAAGAAACTCTTT	CATWDPGYKKLF	TRGV8	.	TRGJ1	13	-1	-1	21
10	9.581297307655457E-5	TGTGCCACCTGGGACCCAGATTATAAGAAACTCTTT	CATWDPDYKKLF	TRGV2	.	TRGJ1	14	-1	-1	19
10	9.581297307655457E-5	TGTGCCACCTGGGACGCAAAAAATAAGAAACTCTTT	CATWDAKNKKLF	TRGV3	.	TRGJ1	14	-1	-1	22
10	9.581297307655457E-5	TGTGCCACCTGGGACGGTGATTATAAGAAACTCTTT	CATWDGDYKKLF	TRGV2	.	TRGJ1	16	-1	-1	19
10	9.581297307655457E-5	TGTGCCACCTGGGACGGCCCCCCGAAGAAACTCTTT	CATWDGPPKKLF	TRGV8	.	TRGJ1	13	-1	-1	24
10	9.581297307655457E-5	TGTGCCACCTGGGACAGGCCCCGGAAGAAACTCTTT	CATWDRPRKKLF	TRGV3	.	TRGJ1	19	-1	-1	24
10	9.581297307655457E-5	TGTGCCACCTGGGACAGGCAAGGTCAGAAACTCTTT	CATWDRQGQKLF	TRGV5	.	TRGJ1	18	-1	-1	25
10	9.581297307655457E-5	TGTGCCACCTGGGAATTTAGATATAAGAAACTCTTT	CATWEFRYKKLF	TRGV4	.	TRGJ1	13	-1	-1	21
10	9.581297307655457E-5	TGTGCCACCTGGGAAAGGGATTATAAGAAACTCTTT	CATWERDYKKLF	TRGV8	.	TRGJ1	17	-1	-1	19
10	9.581297307655457E-5	TGTGCCACGACATGTAGTGATTGGATCAAGACGTTT	CATTCSDWIKTF	TRGV4	.	TRGJP2	7	-1	-1	13
10	9.581297307655457E-5	TGTGCCACCTGGGTTTTTTATAAGAAACTCTTT	CATWVFYKKLF	TRGV8	.	TRGJ1	12	-1	-1	14
10	9.581297307655457E-5	TGTGCCACCTGGGACTTTAGTAGGAAACTCTTT	CATWDFSRKLF	TRGV3	.	TRGJ1	14	-1	-1	16
10	9.581297307655457E-5	TGTGCCACCTGGGACGCCGCCCTAGGACTCTTT	CATWDAALGLF	TRGV2	.	TRGJ1	15	-1	-1	26
10	9.581297307655457E-5	TGTGCCACCTGGGACACCCCTAAGAAACTCTTT	CATWDTPKKLF	TRGV3	.	TRGJ1	15	-1	-1	20
10	9.581297307655457E-5	TGTGCCACCTGGGACAGGCCAGGGAAACTCTTT	CATWDRPGKLF	TRGV3	.	TRGJ1	19	-1	-1	23
10	9.581297307655457E-5	TGTGCCACCTGGGAAAATTATAAGAAACTCTTT	CATWENYKKLF	TRGV7	.	TRGJ1	13	-1	-1	16
10	9.581297307655457E-5	TGTGCTGCGTGGGATTATATAAGACTCTTT	CAAWDYIRLF	TRGV10	.	TRGJ1	16	-1	-1	13
10	9.581297307655457E-5	TGTGCCACCTTTTATTATAAGAAACTCTTT	CATFYYKKLF	TRGV4	.	TRGJ1	9	-1	-1	11
10	9.581297307655457E-5	TGTGCCACCTGGATCAATAAGAAACTCTTT	CATWINKKLF	TRGV8	.	TRGJ1	11	-1	-1	16
10	9.581297307655457E-5	TGTGCCACCTGGAATTATAAGAAACTCTTT	CATWNYKKLF	TRGV2	.	TRGJ1	11	-1	-1	13
10	9.581297307655457E-5	TGTGCCACCTATTATTATAAGAAACTCTTT	CATYYYKKLF	TRGV8	.	TRGJ1	9	-1	-1	10
10	9.581297307655457E-5	TGTGCTGCGTATTATAAGAAACTCTTT	CAAYYKKLF	TRGV10	.	TRGJ2	9	-1	-1	9
10	9.581297307655457E-5	TGTGCCCATTATAAGAAACTCTTT	CAHYKKLF	TRGV5	.	TRGJ1	5	-1	-1	7
9	8.623167576889911E-5	TGTGCCACCTGGGACCCACCCCCTATATCCCCCTTTTATAGTAGTGATTGGATCAAGACGTTT	CATWDPPPISPFYSSDWIKTF	TRGV2	.	TRGJP2	14	-1	-1	36
9	8.623167576889911E-5	TGTGCCACCTGGGACAGGCGTAAGTGTTCCCAGGGATATTATTATAAGAAACTCTTT	CATWDRRKCSQGYYYKKLF	TRGV3	.	TRGJ1	18	-1	-1	37
9	8.623167576889911E-5	TGTGCCACCTGGGACAGGCCTATGTCGGAGTTGGGCAAAAAAATCAAGGTATTT	CATWDRPMSELGKKIKVF	TRGV3	.	TRGJP	20	-1	-1	27
9	8.623167576889911E-5	TGTGCCACCTGGGACAGGTGGCGGGATAGTAGTGATTGGATCAAGACGTTT	CATWDRWRDSSDWIKTF	TRGV7	.	TRGJP2	17	-1	-1	25
9	8.623167576889911E-5	TGTGCCACCTGGGATACGCAAGAGTTGGGCAAAAAAATCAAGGTATTT	CATWDTQELGKKIKVF	TRGV3	.	TRGJP	13	-1	-1	17
9	8.623167576889911E-5	TGTGCCACCTGGGACAGGCTTGAATCCAATTATTATAAGAAACTCTTT	CATWDRLESNYYKKLF	TRGV5	.	TRGJ1	21	-1	-1	24
9	8.623167576889911E-5	TGTGCCACCTGGGACAGGCTCATTACGAATTATTATAAGAAACTCTTT	CATWDRLITNYYKKLF	TRGV7	.	TRGJ1	18	-1	-1	21
9	8.623167576889911E-5	TGTGCCACCTGGGACAGGCGGGTGGAATTTTGTTATAAGAAACTCTTT	CATWDRRVEFCYKKLF	TRGV3	.	TRGJ1	18	-1	-1	29
9	8.623167576889911E-5	TGTGCCACCTGGGACAGGCAGGGAGGATACGGTTATAAGAAACTCTTT	CATWDRQGGYGYKKLF	TRGV7	.	TRGJ1	18	-1	-1	32
9	8.623167576889911E-5	TGTGCCTTGTGGGAGGCTCCCCGACTTTATTATAAGAAACTCTTT	CALWEAPRLYYKKLF	TRGV9	.	TRGJ1	15	-1	-1	26
9	8.623167576889911E-5	TGTGCCACCTGGGATCCGGATGTAGGATATTATAAGAAACTCTTT	CATWDPDVGYYKKLF	TRGV5	.	TRGJ1	13	-1	-1	27
9	8.623167576889911E-5	TGTGCCACCTGGGATAGGCGGAGTAGTGATTGGATCAAGACGTTT	CATWDRRSSDWIKTF	TRGV8	.	TRGJP2	18	-1	-1	21
9	8.623167576889911E-5	TGTGCCACCTGGGATAGAAATTTTAGTGATTGGATCAAGACGTTT	CATWDRNFSDWIKTF	TRGV8	.	TRGJP2	16	-1	-1	23
9	8.623167576889911E-5	TGTGCCACCTGGGACCTATATAGTAGTGATTGGATCAAGACGTTT	CATWDLYSSDWIKTF	TRGV2	.	TRGJP2	14	-1	-1	15
9	8.623167576889911E-5	TGTGCCACCTGGGACGCCCAGTTGGGCAAAAAAATCAAGGTATTT	CATWDAQLGKKIKVF	TRGV5	.	TRGJP	14	-1	-1	19
9	8.623167576889911E-5	TGTGCCACCTGGGACGGCCTGTCGAATTATTATAAGAAACTCTTT	CATWDGLSNYYKKLF	TRGV3	.	TRGJ2	22	-1	-1	21
9	8.623167576889911E-5	TGTGCCACCTGGGACGGCCCAGAAAAGGATTATAAGAAACTCTTT	CATWDGPEKDYKKLF	TRGV2	.	TRGJ1	19	-1	-1	28
9	8.623167576889911E-5	TGTGCCACCTGGGACATTAAAAGGGATTATTATAAGAAACTCTTT	CATWDIKRDYYKKLF	TRGV5	.	TRGJ1	15	-1	-1	25
9	8.623167576889911E-5	TGTGCCACCTGGGACAGGTGTAGGAATTATTATAAGAAACTCTTT	CATWDRCRNYYKKLF	TRGV7	.	TRGJ1	17	-1	-1	23
9	8.623167576889911E-5	TGTGCCACCTGGGACAGGCGTTGGGATTATTATAAGAAACTCTTT	CATWDRRWDYYKKLF	TRGV3	.	TRGJ1	18	-1	-1	25
9	8.623167576889911E-5	TGTGCTGCGTGGGATTGGGCCACTGGTTGGTTCAAGATATTT	CAAWDWATGWFKIF	TRGV10	.	TRGJP1	15	-1	-1	19
9	8.623167576889911E-5	TGTGCTGCGTGGGATTATAAGAATTATTATAAGAAACTCTTT	CAAWDYKNYYKKLF	TRGV10	.	TRGJ1	16	-1	-1	20
9	8.623167576889911E-5	TGTGCTGCGGCGATCAAATCGAATTATTATAAGAAACTCTTT	CAAAIKSNYYKKLF	TRGV10	.	TRGJ1	8	-1	-1	15
9	8.623167576889911E-5	TGTGCCACCTGGGTCAGGAGCTCTTATTATAAGAAACTCTTT	CATWVRSSYYKKLF	TRGV2	.	TRGJ1	12	-1	-1	23
9	8.623167576889911E-5	TGTGCCACCTGGGATTTGGGGAATTATTATAAGAAACTCTTT	CATWDLGNYYKKLF	TRGV8	.	TRGJ1	14	-1	-1	20
9	8.623167576889911E-5	TGTGCCACCTGGGATTTAGGGGATCCCTATAAGAAACTCTTT	CATWDLGDPYKKLF	TRGV4	.	TRGJ1	14	-1	-1	27
9	8.623167576889911E-5	TGTGCCACCTGGGATCCGGTGAATTATTATAAGAAACTCTTT	CATWDPVNYYKKLF	TRGV8	.	TRGJ1	14	-1	-1	20
9	8.623167576889911E-5	TGTGCCACCTGGGATGGGCCAGGGTATTATAAGAAACTCTTT	CATWDGPGYYKKLF	TRGV4	.	TRGJ1	19	-1	-1	24
9	8.623167576889911E-5	TGTGCCACCTGGGATACCGGGCAAGGTTATAAGAAACTCTTT	CATWDTGQGYKKLF	TRGV8	.	TRGJ1	15	-1	-1	26
9	8.623167576889911E-5	TGTGCCACCTGGGATAGGTATCATTATTATAAGAAACTCTTT	CATWDRYHYYKKLF	TRGV8	.	TRGJ1	17	-1	-1	22
9	8.623167576889911E-5	TGTGCCACCTGGGATAGGCCGTGTTATTATAAGAAACTCTTT	CATWDRPCYYKKLF	TRGV8	.	TRGJ1	19	-1	-1	23
9	8.623167576889911E-5	TGTGCCACCTGGGATAGATCCAATTATTATAAGAAACTCTTT	CATWDRSNYYKKLF	TRGV8	.	TRGJ1	16	-1	-1	18
9	8.623167576889911E-5	TGTGCCACCTGGGACGCCTCTAATTATTATAAGAAACTCTTT	CATWDASNYYKKLF	TRGV7	.	TRGJ1	14	-1	-1	18
9	8.623167576889911E-5	TGTGCCACCTGGGACGGCAGTAGTGATTGGATCAAGACGTTT	CATWDGSSDWIKTF	TRGV2	.	TRGJP2	16	-1	-1	18
9	8.623167576889911E-5	TGTGCCACCTGGGACGGGCCGTCGGAATATAAGAAACTCTTT	CATWDGPSEYKKLF	TRGV2	.	TRGJ1	22	-1	-1	27
9	8.623167576889911E-5	TGTGCCACCTGGGACGGGCCGAATTATTATAAGAAACTCTTT	CATWDGPNYYKKLF	TRGV2	.	TRGJ1	19	-1	-1	19
9	8.623167576889911E-5	TGTGCCACCTGGGACGGGCCAACTGGTTGGTTCAAGATATTT	CATWDGPTGWFKIF	TRGV2	.	TRGJP1	19	-1	-1	21
9	8.623167576889911E-5	TGTGCCACCTGGGACGGGCGAGGATATTATAAGAAACTCTTT	CATWDGRGYYKKLF	TRGV2	.	TRGJ1	18	-1	-1	24
9	8.623167576889911E-5	TGTGCCACCTGGGACAGGCTGCATTATTATAAGAAACTCTTT	CATWDRLHYYKKLF	TRGV3	.	TRGJ1	18	-1	-1	22
9	8.623167576889911E-5	TGTGCCACCTGGGACAGGCTATTTATTTATAAGAAACTCTTT	CATWDRLFIYKKLF	TRGV3	.	TRGJ1	18	-1	-1	22
9	8.623167576889911E-5	TGTGCCACCTGGGACAGGCCCCTTTATTATAAGAAACTCTTT	CATWDRPLYYKKLF	TRGV3	.	TRGJ1	19	-1	-1	23
9	8.623167576889911E-5	TGTGCCACCTGGGACAGGCCCCCTTATTATAAGAAACTCTTT	CATWDRPPYYKKLF	TRGV3	.	TRGJ1	19	-1	-1	23
9	8.623167576889911E-5	TGTGCCACCTGGGACAGGGGGGGCTATTATAAGAAACTCTTT	CATWDRGGYYKKLF	TRGV3	.	TRGJ1	17	-1	-1	24
9	8.623167576889911E-5	TGTGCCACCTGGGACAGGGAAGGGTATTATAAGAAACTCTTT	CATWDREGYYKKLF	TRGV7	.	TRGJ1	17	-1	-1	24
9	8.623167576889911E-5	TGTGCCACCTGGGACAGACTTAGTGATTGGATCAAGACGTTT	CATWDRLSDWIKTF	TRGV3	.	TRGJP2	16	-1	-1	20
9	8.623167576889911E-5	TGTGCCACCTGGGAAGGTACGAATAATTATAAGAAACTCTTT	CATWEGTNNYKKLF	TRGV2	.	TRGJ1	16	-1	-1	19
9	8.623167576889911E-5	TGTGCCACCTGGGTTAAGGGGTATTATAAGAAACTCTTT	CATWVKGYYKKLF	TRGV8	.	TRGJ1	15	-1	-1	21
9	8.623167576889911E-5	TGTGCCACCTGGGGTTGGAATTATTATAAGAAACTCTTT	CATWGWNYYKKLF	TRGV8	.	TRGJ1	12	-1	-1	14
9	8.623167576889911E-5	TGTGCCACCTGGGGCAGGCCCCATTATAAGAAACTCTTT	CATWGRPHYKKLF	TRGV5P	.	TRGJ1	19	-1	-1	22
9	8.623167576889911E-5	TGTGCCACCTGGGATTGGAATGATTATAAGAAACTCTTT	CATWDWNDYKKLF	TRGV8	.	TRGJ1	17	-1	-1	13
9	8.623167576889911E-5	TGTGCCACCTGGGATCAGGGGAGTTATAAGAAACTCTTT	CATWDQGSYKKLF	TRGV8	.	TRGJ1	18	-1	-1	23
9	8.623167576889911E-5	TGTGCCACCTGGGATCAAGTAAATTATAAGAAACTCTTT	CATWDQVNYKKLF	TRGV8	.	TRGJ1	14	-1	-1	22
9	8.623167576889911E-5	TGTGCCACCTGGGATGGGTCTTATTATAAGAAACTCTTT	CATWDGSYYKKLF	TRGV4	.	TRGJ1	17	-1	-1	20
9	8.623167576889911E-5	TGTGCCACCTGGGATGGGCCCTATTATAAGAAACTCTTT	CATWDGPYYKKLF	TRGV4	.	TRGJ1	20	-1	-1	21
9	8.623167576889911E-5	TGTGCCACCTGGGATAGAGTGAATTATAAGAAACTCTTT	CATWDRVNYKKLF	TRGV8	.	TRGJ1	16	-1	-1	22
9	8.623167576889911E-5	TGTGCCACCTGGGATAGAAAAGATTATAAGAAACTCTTT	CATWDRKDYKKLF	TRGV8	.	TRGJ1	16	-1	-1	22
9	8.623167576889911E-5	TGTGCCACCTGGGACCCCCAGGGATATAAGAAACTCTTT	CATWDPQGYKKLF	TRGV5	.	TRGJ1	14	-1	-1	24
9	8.623167576889911E-5	TGTGCCACCTGGGACGTGGGTTATTATAAGAAACTCTTT	CATWDVGYYKKLF	TRGV2	.	TRGJ1	15	-1	-1	20
9	8.623167576889911E-5	TGTGCCACCTGGGACGCTTGTTCGTATAAGAAACTCTTT	CATWDACSYKKLF	TRGV2	.	TRGJ1	15	-1	-1	24
9	8.623167576889911E-5	TGTGCCACCTGGGACGGGCCGCGTTATAAGAAACTCTTT	CATWDGPRYKKLF	TRGV2	.	TRGJ1	23	-1	-1	23
9	8.623167576889911E-5	TGTGCCACCTGGGACGGGCCGGGTTATAAGAAACTCTTT	CATWDGPGYKKLF	TRGV2	.	TRGJ1	19	-1	-1	23
9	8.623167576889911E-5	TGTGCCACCTGGGACGGGCGTCATTATAAGAAACTCTTT	CATWDGRHYKKLF	TRGV2	.	TRGJ1	18	-1	-1	22
9	8.623167576889911E-5	TGTGCCACCTGGGACGAGACTTATTATAAGAAACTCTTT	CATWDETYYKKLF	TRGV2	.	TRGJ1	15	-1	-1	17
9	8.623167576889911E-5	TGTGCCACCTGGGACATTGTTAAGAGGAAGAAACTCTTT	CATWDIVKRKKLF	TRGV3	.	TRGJ1	15	-1	-1	27
9	8.623167576889911E-5	TGTGCCACCTGGGACAGGCCCCCTTATAAGAAACTCTTT	CATWDRPPYKKLF	TRGV7	.	TRGJ1	19	-1	-1	23
9	8.623167576889911E-5	TGTGCCACCTGGGACAGGCCAAATTATAAGAAACTCTTT	CATWDRPNYKKLF	TRGV3	.	TRGJ1	19	-1	-1	22
9	8.623167576889911E-5	TGTGCCACCTGGGACAGGGGGTATTATAAGAAACTCTTT	CATWDRGYYKKLF	TRGV5	.	TRGJ2	17	-1	-1	21
9	8.623167576889911E-5	TGTGCCACCTGGGAACCAGGCGGTTGGTTCAAGATATTT	CATWEPGGWFKIF	TRGV8	.	TRGJP1	13	-1	-1	21
9	8.623167576889911E-5	TGTGCCACCACAGACCTGAATTATTATAAGAAACTCTTT	CATTDLNYYKKLF	TRGV8	.	TRGJ1	8	-1	-1	17
9	8.623167576889911E-5	TGTGCCTTGTGGAAGTATTATTATAAGAAACTCTTT	CALWKYYYKKLF	TRGV9	.	TRGJ1	14	-1	-1	16
9	8.623167576889911E-5	TGTGCCACCTGTGCATTTTATTATAAGAAACTCTTT	CATCAFYYKKLF	TRGV2	.	TRGJ1	10	-1	-1	17
9	8.623167576889911E-5	TGTGCCACCTGTAATGGTGATTGGATCAAGACGTTT	CATCNGDWIKTF	TRGV4	.	TRGJP2	16	-1	-1	16
9	8.623167576889911E-5	TGTGCCACCTGGGTTTATTATTATAAGAAACTCTTT	CATWVYYYKKLF	TRGV8	.	TRGJ1	12	-1	-1	16
9	8.623167576889911E-5	TGTGCCACCTGGGCTTTTTATTATAAGAAACTCTTT	CATWAFYYKKLF	TRGV2	.	TRGJ1	12	-1	-1	17
9	8.623167576889911E-5	TGTGCCACCTGGGCTTTCTATTATAAGAAACTCTTT	CATWAFYYKKLF	TRGV2	.	TRGJ1	12	-1	-1	18
9	8.623167576889911E-5	TGTGCCACCTGGGGTTTTTATTATAAGAAACTCTTT	CATWGFYYKKLF	TRGV4	.	TRGJ1	12	-1	-1	17
9	8.623167576889911E-5	TGTGCCACCTGGGATGGGCTTTATAAGAAACTCTTT	CATWDGLYKKLF	TRGV4	.	TRGJ1	18	-1	-1	20
9	8.623167576889911E-5	TGTGCCACCTGGGATACTTATTATAAGAAACTCTTT	CATWDTYYKKLF	TRGV8	.	TRGJ1	15	-1	-1	17
9	8.623167576889911E-5	TGTGCCACCTGGGACGGTCGTTGGTTCAAGATATTT	CATWDGRWFKIF	TRGV2	.	TRGJP1	16	-1	-1	19
9	8.623167576889911E-5	TGTGCCACCTGGGACGGGTATTATAAGAAACTCTTT	CATWDGYYKKLF	TRGV3	.	TRGJ1	17	-1	-1	18
9	8.623167576889911E-5	TGTGCCACCTGGGACGGAATTTATAAGAAACTCTTT	CATWDGIYKKLF	TRGV7	.	TRGJ1	14	-1	-1	20
9	8.623167576889911E-5	TGTGCCACCTGGGACGATCTTATTAAGAAACTCTTT	CATWDDLIKKLF	TRGV2	.	TRGJ1	15	-1	-1	19
9	8.623167576889911E-5	TGTGCCACCTGGGACAGGCCGGATAAGAAACTCTTT	CATWDRPDKKLF	TRGV3	.	TRGJ1	19	-1	-1	22
9	8.623167576889911E-5	TGTGCCACCTGGGACAGGCGGGCCGAGAAACTCTTT	CATWDRRAEKLF	TRGV3	.	TRGJ1	18	-1	-1	25
9	8.623167576889911E-5	TGTGCCACCTGGGAATTAGGTTATAAGAAACTCTTT	CATWELGYKKLF	TRGV8	.	TRGJ1	13	-1	-1	12
9	8.623167576889911E-5	TGTGCCACCTGGAGATATTATTATAAGAAACTCTTT	CATWRYYYKKLF	TRGV4	.	TRGJ1	15	-1	-1	16
9	8.623167576889911E-5	TGTGCCACCTGGAATTATTATTATAAGAAACTCTTT	CATWNYYYKKLF	TRGV8	.	TRGJ1	14	-1	-1	16
9	8.623167576889911E-5	TGTGCCACCTATACCACTGGTTGGTTCAAGATATTT	CATYTTGWFKIF	TRGV4	.	TRGJP1	9	-1	-1	9
9	8.623167576889911E-5	TGTGCCACCCGTTTCCACTATTATAAGAAACTCTTT	CATRFHYYKKLF	TRGV8	.	TRGJ1	8	-1	-1	18
9	8.623167576889911E-5	TGTGCCACCCGAACGAATTATTATAAGAAACTCTTT	CATRTNYYKKLF	TRGV2	.	TRGJ1	8	-1	-1	13
9	8.623167576889911E-5	TGTGCCATCCGTAGTGATTGGATCAAGACGTTT	CAIRSDWIKTF	TRGV8	.	TRGJP2	6	-1	-1	10
9	8.623167576889911E-5	TGTGCCACCTGGGACGGCGATAAGAAACTCTTT	CATWDGDKKLF	TRGV2	.	TRGJ1	16	-1	-1	19
9	8.623167576889911E-5	TGTGCCACCTGGGACACACCTGAGAAACTCTTT	CATWDTPEKLF	TRGV7	.	TRGJ1	21	-1	-1	22
9	8.623167576889911E-5	TGTGCCACCATTTATTATAAGAAACTCTTT	CATIYYKKLF	TRGV2	.	TRGJ1	8	-1	-1	11
8	7.665037846124365E-5	TGTGCCACCTGGGACGGGCTCCACTTGCAAGAGTTGGGCAAAAAAATCAAGGTATTT	CATWDGLHLQELGKKIKVF	TRGV2	.	TRGJP	18	-1	-1	26
8	7.665037846124365E-5	TGTGCCACCTGGGACGGGAACCAGATATCCCCCCCTGGTTGGTTCAAGATATTT	CATWDGNQISPPGWFKIF	TRGV2	.	TRGJP1	17	-1	-1	31
8	7.665037846124365E-5	TGTGCCACCTGGGTCGGTCCCAGGGATACCACTGGTTGGTTCAAGATATTT	CATWVGPRDTTGWFKIF	TRGV2	.	TRGJP1	20	-1	-1	25
8	7.665037846124365E-5	TGTGCCACCTGGGACAGGCGGGGGGGGAAAAATTATTATAAGAAACTCTTT	CATWDRRGGKNYYKKLF	TRGV7	.	TRGJ1	18	-1	-1	30
8	7.665037846124365E-5	TGTGCCACCTGGGACAGGCATAAAAAATCCTTTTATTATAAGAAACTCTTT	CATWDRHKKSFYYKKLF	TRGV3	.	TRGJ1	18	-1	-1	32
8	7.665037846124365E-5	TGTGCCACCGTCCGACCTCTACATTATAGTAGTGATTGGATCAAGACGTTT	CATVRPLHYSSDWIKTF	TRGV8	.	TRGJP2	8	-1	-1	18
8	7.665037846124365E-5	TGTGCCACCTGGGACGTTCCCCTAGCCCTTTATTATAAGAAACTCTTT	CATWDVPLALYYKKLF	TRGV2	.	TRGJ1	15	-1	-1	29
8	7.665037846124365E-5	TGTGCCACCTGGGACGTCAGGGATACGAATTATTATAAGAAACTCTTT	CATWDVRDTNYYKKLF	TRGV2	.	TRGJ1	15	-1	-1	22
8	7.665037846124365E-5	TGTGCCACCTGGGACGGGCGAGTCCCTTGTTATTATAAGAAACTCTTT	CATWDGRVPCYYKKLF	TRGV2	.	TRGJ1	25	-1	-1	29
8	7.665037846124365E-5	TGTGCCACCTGGGACGGGCGAGAGTTGGGCAAAAAAATCAAGGTATTT	CATWDGRELGKKIKVF	TRGV2	.	TRGJP	18	-1	-1	15
8	7.665037846124365E-5	TGTGCCACCTGGGACGGGGGCGGGGCCACTGGTTGGTTCAAGATATTT	CATWDGGGATGWFKIF	TRGV2	.	TRGJP1	17	-1	-1	25
8	7.665037846124365E-5	TGTGCCACCTGGGACGGGAGGGGTACCACTGGTTGGTTCAAGATATTT	CATWDGRGTTGWFKIF	TRGV2	.	TRGJP1	17	-1	-1	23
8	7.665037846124365E-5	TGTGCTGCGTGGGATTATGGGGCTGGTAAGGATAAGAAACTCTTT	CAAWDYGAGKDKKLF	TRGV10	.	TRGJ1	16	-1	-1	31
8	7.665037846124365E-5	TGTGCTGCGTGGGAACACTATACCACTGGTTGGTTCAAGATATTT	CAAWEHYTTGWFKIF	TRGV10	.	TRGJP1	13	-1	-1	18
8	7.665037846124365E-5	TGTGCCACCTGGTACCAAGAGTTGGGCAAAAAAATCAAGGTATTT	CATWYQELGKKIKVF	TRGV2	.	TRGJP	14	-1	-1	15
8	7.665037846124365E-5	TGTGCCACCTGGGTTTCGTCGTTGAGTTATTATAAGAAACTCTTT	CATWVSSLSYYKKLF	TRGV8	.	TRGJ1	12	-1	-1	23
8	7.665037846124365E-5	TGTGCCACCTGGGATAGTTCACCCTTTTATTATAAGAAACTCTTT	CATWDSSPFYYKKLF	TRGV8	.	TRGJ1	16	-1	-1	26
8	7.665037846124365E-5	TGTGCCACCTGGGATAGGCAGGGGAATTATTATAAGAAACTCTTT	CATWDRQGNYYKKLF	TRGV8	.	TRGJ1	18	-1	-1	23
8	7.665037846124365E-5	TGTGCCACCTGGGATAGGGCCGATTCCCGTTGGTTCAAGATATTT	CATWDRADSRWFKIF	TRGV8	.	TRGJP1	27	-1	-1	28
8	7.665037846124365E-5	TGTGCCACCTGGGATAGGGGTTTCTTATTGAATAAGAAACTCTTT	CATWDRGFLLNKKLF	TRGV8	.	TRGJ1	17	-1	-1	24
8	7.665037846124365E-5	TGTGCCACCTGGGACGTGCAAAACAATCTTTATAAGAAACTCTTT	CATWDVQNNLYKKLF	TRGV2	.	TRGJ1	18	-1	-1	29
8	7.665037846124365E-5	TGTGCCACCTGGGACGTAACTCCCTATTATTATAAGAAACTCTTT	CATWDVTPYYYKKLF	TRGV5	.	TRGJ1	14	-1	-1	25
8	7.665037846124365E-5	TGTGCCACCTGGGACGGGCCGAAAGTCTATTATAAGAAACTCTTT	CATWDGPKVYYKKLF	TRGV2	.	TRGJ1	19	-1	-1	27
8	7.665037846124365E-5	TGTGCCACCTGGGACGGGCAAAGTAGTGATTGGATCAAGACGTTT	CATWDGQSSDWIKTF	TRGV2	.	TRGJP2	18	-1	-1	21
8	7.665037846124365E-5	TGTGCCACCTGGGACAGGCTGGGTTTTTATTATAAGAAACTCTTT	CATWDRLGFYYKKLF	TRGV3	.	TRGJ1	18	-1	-1	26
8	7.665037846124365E-5	TGTGCCACCTGGGACAGGCATAGGGCTTATTATAAGAAACTCTTT	CATWDRHRAYYKKLF	TRGV3	.	TRGJ1	18	-1	-1	26
8	7.665037846124365E-5	TGTGCCACCTGGGTCAAGGTAAGGGATTGGATCAAGACGTTT	CATWVKVRDWIKTF	TRGV8	.	TRGJP2	12	-1	-1	21
8	7.665037846124365E-5	TGTGCCACCTGGGTAAGTGGGAATTATTATAAGAAACTCTTT	CATWVSGNYYKKLF	TRGV3	.	TRGJ1	12	-1	-1	20
8	7.665037846124365E-5	TGTGCCACCTGGGATTTGTGGGATTATTATAAGAAACTCTTT	CATWDLWDYYKKLF	TRGV8	.	TRGJ1	14	-1	-1	22
8	7.665037846124365E-5	TGTGCCACCTGGGATCCGCCTAAATATTATAAGAAACTCTTT	CATWDPPKYYKKLF	TRGV8	.	TRGJ1	21	-1	-1	21
8	7.665037846124365E-5	TGTGCCACCTGGGATGGCCGGAATTATTATAAGAAACTCTTT	CATWDGRNYYKKLF	TRGV4	.	TRGJ1	16	-1	-1	20
8	7.665037846124365E-5	TGTGCCACCTGGGATGACCGGCTCGCTTGGATCAAGACGTTT	CATWDDRLAWIKTF	TRGV4	.	TRGJP2	15	-1	-1	26
8	7.665037846124365E-5	TGTGCCACCTGGGATATGACGTATTATTATAAGAAACTCTTT	CATWDMTYYYKKLF	TRGV8	.	TRGJ1	15	-1	-1	19
8	7.665037846124365E-5	TGTGCCACCTGGGATAAGGGTAGTGATTGGATCAAGACGTTT	CATWDKGSDWIKTF	TRGV8	.	TRGJP2	15	-1	-1	19
8	7.665037846124365E-5	TGTGCCACCTGGGACCGGACGAATTATTATAAGAAACTCTTT	CATWDRTNYYKKLF	TRGV7	.	TRGJ1	17	-1	-1	19
8	7.665037846124365E-5	TGTGCCACCTGGGACGGCCCCTATTATTATAAGAAACTCTTT	CATWDGPYYYKKLF	TRGV2	.	TRGJ2	20	-1	-1	22
8	7.665037846124365E-5	TGTGCCACCTGGGACGGCCCGAATTATTATAAGAAACTCTTT	CATWDGPNYYKKLF	TRGV2	.	TRGJ1	20	-1	-1	19
8	7.665037846124365E-5	TGTGCCACCTGGGACGGGCTTAGGTATTATAAGAAACTCTTT	CATWDGLRYYKKLF	TRGV2	.	TRGJ1	18	-1	-1	24
8	7.665037846124365E-5	TGTGCCACCTGGGACGGGCTTAATTATTATAAGAAACTCTTT	CATWDGLNYYKKLF	TRGV2	.	TRGJ1	18	-1	-1	21
8	7.665037846124365E-5	TGTGCCACCTGGGACGGGCCAGTATATTATAAGAAACTCTTT	CATWDGPVYYKKLF	TRGV2	.	TRGJ1	22	-1	-1	24
8	7.665037846124365E-5	TGTGCCACCTGGGACGGGGGGAATTATTATAAGAAACTCTTT	CATWDGGNYYKKLF	TRGV3	.	TRGJ1	17	-1	-1	20
8	7.665037846124365E-5	TGTGCCACCTGGGACGGAGATAAATATTATAAGAAACTCTTT	CATWDGDKYYKKLF	TRGV2	.	TRGJ1	16	-1	-1	21
8	7.665037846124365E-5	TGTGCCACCTGGGACATTCTGAATTATTATAAGAAACTCTTT	CATWDILNYYKKLF	TRGV7	.	TRGJ1	15	-1	-1	15
8	7.665037846124365E-5	TGTGCCACCTGGGACACCACCAATTATTATAAGAAACTCTTT	CATWDTTNYYKKLF	TRGV7	.	TRGJ1	15	-1	-1	21
8	7.665037846124365E-5	TGTGCCACCTGGGACAGTTACTATTATTATAAGAAACTCTTT	CATWDSYYYYKKLF	TRGV7	.	TRGJ1	16	-1	-1	22
8	7.665037846124365E-5	TGTGCCACCTGGGACAGGCCTCATTATTATAAGAAACTCTTT	CATWDRPHYYKKLF	TRGV5	.	TRGJ1	20	-1	-1	22
8	7.665037846124365E-5	TGTGCCACCTGGGACAGGCCGATTTATTATAAGAAACTCTTT	CATWDRPIYYKKLF	TRGV7	.	TRGJ1	19	-1	-1	19
8	7.665037846124365E-5	TGTGCCACCTGGGACAGGCCACCTTATTATAAGAAACTCTTT	CATWDRPPYYKKLF	TRGV5	.	TRGJ1	19	-1	-1	23
8	7.665037846124365E-5	TGTGCCACCTGGGACAGGCAGAGAAATTATAAGAAACTCTTT	CATWDRQRNYKKLF	TRGV3	.	TRGJ1	18	-1	-1	25
8	7.665037846124365E-5	TGTGCCACCTGGGACAGGGGGAATTATTATAAGAAACTCTTT	CATWDRGNYYKKLF	TRGV3	.	TRGJ1	17	-1	-1	20
8	7.665037846124365E-5	TGTGCCACCTGGGAGTCTCAACCTTATTATAAGAAACTCTTT	CATWESQPYYKKLF	TRGV8	.	TRGJ1	13	-1	-1	23
8	7.665037846124365E-5	TGTGCCACCTGGGAGAGGACATTTTATTATAAGAAACTCTTT	CATWERTFYYKKLF	TRGV4	.	TRGJ1	13	-1	-1	23
8	7.665037846124365E-5	TGTGCCACCTGGTGCACGAATTATTATAAGAAACTCTTT	CATWCTNYYKKLF	TRGV8	.	TRGJ1	11	-1	-1	16
8	7.665037846124365E-5	TGTGCCACCTGGCCACCGAATTATTATAAGAAACTCTTT	CATWPPNYYKKLF	TRGV8	.	TRGJ1	11	-1	-1	16
8	7.665037846124365E-5	TGTGCCACCTGGGGTGCGTATTATTATAAGAAACTCTTT	CATWGAYYYKKLF	TRGV8	.	TRGJ1	12	-1	-1	16
8	7.665037846124365E-5	TGTGCCACCTGGGATTTTCCTTATTATAAGAAACTCTTT	CATWDFPYYKKLF	TRGV8	.	TRGJ1	14	-1	-1	20
8	7.665037846124365E-5	TGTGCCACCTGGGATTGGTTTGGTTATAAGAAACTCTTT	CATWDWFGYKKLF	TRGV8	.	TRGJ1	17	-1	-1	23
8	7.665037846124365E-5	TGTGCCACCTGGGATTGGAATTATTATAAGAAACTCTTT	CATWDWNYYKKLF	TRGV8	.	TRGJ1	17	-1	-1	13
8	7.665037846124365E-5	TGTGCCACCTGGGATCCCAGTTATTATAAGAAACTCTTT	CATWDPSYYKKLF	TRGV8	.	TRGJ1	14	-1	-1	20
8	7.665037846124365E-5	TGTGCCACCTGGGATGTTAATTATTATAAGAAACTCTTT	CATWDVNYYKKLF	TRGV8	.	TRGJ1	14	-1	-1	18
8	7.665037846124365E-5	TGTGCCACCTGGGATGGATTTTATTATAAGAAACTCTTT	CATWDGFYYKKLF	TRGV4	.	TRGJ1	16	-1	-1	20
8	7.665037846124365E-5	TGTGCCACCTGGGATACTAATTATTATAAGAAACTCTTT	CATWDTNYYKKLF	TRGV8	.	TRGJ1	15	-1	-1	18
8	7.665037846124365E-5	TGTGCCACCTGGGATAGGCCCCATTATAAGAAACTCTTT	CATWDRPHYKKLF	TRGV8	.	TRGJ1	19	-1	-1	22
8	7.665037846124365E-5	TGTGCCACCTGGGATAATATTCATTATAAGAAACTCTTT	CATWDNIHYKKLF	TRGV8	.	TRGJ1	15	-1	-1	18
8	7.665037846124365E-5	TGTGCCACCTGGGACCAGAATTATTATAAGAAACTCTTT	CATWDQNYYKKLF	TRGV5	.	TRGJ1	14	-1	-1	17
8	7.665037846124365E-5	TGTGCCACCTGGGACGGGCCGAAGTATAAGAAACTCTTT	CATWDGPKYKKLF	TRGV2	.	TRGJ1	19	-1	-1	24
8	7.665037846124365E-5	TGTGCCACCTGGGACGGGCCACATTATAAGAAACTCTTT	CATWDGPHYKKLF	TRGV2	.	TRGJ1	19	-1	-1	22
8	7.665037846124365E-5	TGTGCCACCTGGGACGGGCGGAGCTATAAGAAACTCTTT	CATWDGRSYKKLF	TRGV2	.	TRGJ1	18	-1	-1	24
8	7.665037846124365E-5	TGTGCCACCTGGGACGGGCATAATTATAAGAAACTCTTT	CATWDGHNYKKLF	TRGV2	.	TRGJ1	18	-1	-1	19
8	7.665037846124365E-5	TGTGCCACCTGGGACGGGCAGGTTGGTGAGAAACTCTTT	CATWDGQVGEKLF	TRGV2	.	TRGJ1	18	-1	-1	28
8	7.665037846124365E-5	TGTGCCACCTGGGACGGATCCTATTATAAGAAACTCTTT	CATWDGSYYKKLF	TRGV2	.	TRGJ1	16	-1	-1	21
8	7.665037846124365E-5	TGTGCCACCTGGGACAGGTTTTATTATAAGAAACTCTTT	CATWDRFYYKKLF	TRGV7	.	TRGJ1	17	-1	-1	20
8	7.665037846124365E-5	TGTGCCACCTGGGACAGGCTTTGCTATAAGAAACTCTTT	CATWDRLCYKKLF	TRGV5	.	TRGJ1	18	-1	-1	24
8	7.665037846124365E-5	TGTGCCACCTGGGACAGGCTGAATTATAAGAAACTCTTT	CATWDRLNYKKLF	TRGV7	.	TRGJ1	18	-1	-1	22
8	7.665037846124365E-5	TGTGCCACCTGGGACAGGGAGCATTATAAGAAACTCTTT	CATWDREHYKKLF	TRGV1	.	TRGJ1	17	-1	-1	22
8	7.665037846124365E-5	TGTGCCACCTGGGAGGGTAATTATTATAAGAAACTCTTT	CATWEGNYYKKLF	TRGV3	.	TRGJ1	13	-1	-1	18
8	7.665037846124365E-5	TGTGCTGCGTGGGCCTCTTATTATAAGAAACTCTTT	CAAWASYYKKLF	TRGV10	.	TRGJ1	12	-1	-1	17
8	7.665037846124365E-5	TGTGCCACCTGGGATACCACTTATAAGAAACTCTTT	CATWDTTYKKLF	TRGV8	.	TRGJ1	15	-1	-1	20
8	7.665037846124365E-5	TGTGCCACCTGGGATAGTCCTAGTAAGAAACTCTTT	CATWDSPSKKLF	TRGV8	.	TRGJ1	21	-1	-1	23
8	7.665037846124365E-5	TGTGCCACCTGGGACCCTTTTTATAAGAAACTCTTT	CATWDPFYKKLF	TRGV3	.	TRGJ1	14	-1	-1	17
8	7.665037846124365E-5	TGTGCCACCTGGGACCCTTATTATAAGAAACTCTTT	CATWDPYYKKLF	TRGV8	.	TRGJ1	13	-1	-1	17
8	7.665037846124365E-5	TGTGCCACCTGGGACACTGGTTGGTTCAAGATATTT	CATWDTGWFKIF	TRGV8	.	TRGJP1	13	-1	-1	14
8	7.665037846124365E-5	TGTGCCACCTGGGACAGGTTGGATAAGAAACTCTTT	CATWDRLDKKLF	TRGV7	.	TRGJ1	17	-1	-1	22
8	7.665037846124365E-5	TGTGCCACCTGGGACAGGCTCCCTAAGAAACTCTTT	CATWDRLPKKLF	TRGV3	.	TRGJ1	18	-1	-1	23
8	7.665037846124365E-5	TGTGCCACCTGGGAGGTCTATTATAAGAAACTCTTT	CATWEVYYKKLF	TRGV2	.	TRGJ1	13	-1	-1	18
8	7.665037846124365E-5	TGTGCCACCTGGGAATCAGGTTATAAGAAACTCTTT	CATWESGYKKLF	TRGV4	.	TRGJ2	13	-1	-1	20
8	7.665037846124365E-5	TGTGCCACCTGGGAAACTTATTATAAGAAACTCTTT	CATWETYYKKLF	TRGV4	.	TRGJ1	13	-1	-1	17
8	7.665037846124365E-5	TGTGCCACCTGGATAAGGGGTTATAAGAAACTCTTT	CATWIRGYKKLF	TRGV3	.	TRGJ1	11	-1	-1	20
8	7.665037846124365E-5	TGTGCCACCATTGTGAATTATTATAAGAAACTCTTT	CATIVNYYKKLF	TRGV8	.	TRGJ1	8	-1	-1	14
8	7.665037846124365E-5	TGTGCCACCTGGGCTCATTATAAGAAACTCTTT	CATWAHYKKLF	TRGV7	.	TRGJ1	12	-1	-1	16
8	7.665037846124365E-5	TGTGCCACCTGGGATTACTATAAGAAACTCTTT	CATWDYYKKLF	TRGV4	.	TRGJ1	14	-1	-1	13
8	7.665037846124365E-5	TGTGCCACCTGGGATGGCCATAGGAAACTCTTT	CATWDGHRKLF	TRGV4	.	TRGJ1	16	-1	-1	19
8	7.665037846124365E-5	TGTGCCACCTGGGATGGAATTAAGAAACTCTTT	CATWDGIKKLF	TRGV8	.	TRGJ1	14	-1	-1	20
8	7.665037846124365E-5	TGTGCCACCTGGGACGGGCTCTGGAAACTCTTT	CATWDGLWKLF	TRGV2	.	TRGJ1	18	-1	-1	23
8	7.665037846124365E-5	TGTGCCACCTGGGACAGCCCTAAGAAACTCTTT	CATWDSPKKLF	TRGV3	.	TRGJ1	20	-1	-1	20
8	7.665037846124365E-5	TGTGCCACCTGGGACAGGCTCAAGAAACTCTTT	CATWDRLKKLF	TRGV3	.	TRGJ1	18	-1	-1	21
8	7.665037846124365E-5	TGTGCCACCTGGGACAAGTATAAGAAACTCTTT	CATWDKYKKLF	TRGV5	.	TRGJ1	15	-1	-1	18
8	7.665037846124365E-5	TGTGCTGTCCAGTATTATAAGAAACTCTTT	CAVQYYKKLF	TRGV10	.	TRGJ1	6	-1	-1	12
8	7.665037846124365E-5	TGTGCCTGCTGGATTAAAGGAAAACTCTTT	CACWIKGKLF	TRGV11	.	TRGJ1	15	-1	-1	21
8	7.665037846124365E-5	TGTGCCACCTGGGGTTATAAGAAACTCTTT	CATWGYKKLF	TRGV8	.	TRGJ1	12	-1	-1	14
8	7.665037846124365E-5	TGTGCCACCTGGGACCGGGAGAAACTCTTT	CATWDREKLF	TRGV5	.	TRGJ1	17	-1	-1	19
8	7.665037846124365E-5	TGTGCCACCCCGGATTATAAGAAACTCTTT	CATPDYKKLF	TRGV8	.	TRGJ1	14	-1	-1	13
8	7.665037846124365E-5	TGTGCCTTGTGGGAGGTGCAAGAGTTG	CALWEVQEL	TRGV9	.	TRGJP2	19	-1	-1	18
8	7.665037846124365E-5	TGTGCCATTTATAAGAAACTCTTT	CAIYKKLF	TRGV2	.	TRGJ1	6	-1	-1	8
7	6.70690811535882E-5	TGTGCTGCGTGGGATTATAATCGGTTTGGGATTATATTGTATAAGAAACTCTTT	CAAWDYNRFGIILYKKLF	TRGV10	.	TRGJ1	21	-1	-1	39
7	6.70690811535882E-5	TGTGCCACCTGGGACAGGGCCTCCCGGGGAAATGGGAACTATAAGAAACTCTTT	CATWDRASRGNGNYKKLF	TRGV3	.	TRGJ1	21	-1	-1	39
7	6.70690811535882E-5	TGTGCCACCTGGGATCGAATTATCGGGGGGGGGTATTATAAGAAACTCTTT	CATWDRIIGGGYYKKLF	TRGV8	.	TRGJ1	14	-1	-1	33
7	6.70690811535882E-5	TGTGCCACCTGGGACGGGGACCTTTTTAACCTTTATTATAAGAAACTCTTT	CATWDGDLFNLYYKKLF	TRGV2	.	TRGJ1	17	-1	-1	32
7	6.70690811535882E-5	TGTGCCACCTGGGATTTCAAGACAAATACAGATTATAAGAAACTCTTT	CATWDFKTNTDYKKLF	TRGV8	.	TRGJ1	14	-1	-1	31
7	6.70690811535882E-5	TGTGCCACCTGGGACTGCAGATTGAGGAATTATTATAAGAAACTCTTT	CATWDCRLRNYYKKLF	TRGV2	.	TRGJ1	14	-1	-1	26
7	6.70690811535882E-5	TGTGCCACCTGGGACCCCCTCGCGGGGCGGAATTATAAGAAACTCTTT	CATWDPLAGRNYKKLF	TRGV8	.	TRGJ1	13	-1	-1	31
7	6.70690811535882E-5	TGTGCCACCTGGGACGGAGACTATACCACTGGTTGGTTCAAGATATTT	CATWDGDYTTGWFKIF	TRGV2	.	TRGJP1	16	-1	-1	21
7	6.70690811535882E-5	TGTGCCACCTGGGACAGGCCGGGGGGTAGTGATTGGATCAAGACGTTT	CATWDRPGGSDWIKTF	TRGV7	.	TRGJP2	19	-1	-1	25
7	6.70690811535882E-5	TGTGCCACCTGGGACAGGCCGGGAATTTTCGATTATAAGAAACTCTTT	CATWDRPGIFDYKKLF	TRGV5	.	TRGJ1	19	-1	-1	31
7	6.70690811535882E-5	TGTGCTGCGTGGGATCCTACTTCCAATTATTATAAGAAACTCTTT	CAAWDPTSNYYKKLF	TRGV10	.	TRGJ1	14	-1	-1	17
7	6.70690811535882E-5	TGTGCCACCTGGGATGGCGGGGAGATTTATTATAAGAAACTCTTT	CATWDGGEIYYKKLF	TRGV8	.	TRGJ1	17	-1	-1	23
7	6.70690811535882E-5	TGTGCCACCTGGGATGGAGGGGTCCTTTATTATAAGAAACTCTTT	CATWDGGVLYYKKLF	TRGV8	.	TRGJ1	14	-1	-1	26
7	6.70690811535882E-5	TGTGCCACCTGGGATAGGCCGTCGAATTATTATAAGAAACTCTTT	CATWDRPSNYYKKLF	TRGV8	.	TRGJ1	19	-1	-1	21
7	6.70690811535882E-5	TGTGCCACCTGGGATAGGGGGGGTACTTATTATAAGAAACTCTTT	CATWDRGGTYYKKLF	TRGV8	.	TRGJ1	17	-1	-1	26
7	6.70690811535882E-5	TGTGCCACCTGGGACTTCCCCGCGAATTATTATAAGAAACTCTTT	CATWDFPANYYKKLF	TRGV8	.	TRGJ1	13	-1	-1	22
7	6.70690811535882E-5	TGTGCCACCTGGGACGGCCCGCTCAATTATTATAAGAAACTCTTT	CATWDGPLNYYKKLF	TRGV2	.	TRGJ1	20	-1	-1	24
7	6.70690811535882E-5	TGTGCCACCTGGGACGGGCCCTGCTATTATTATAAGAAACTCTTT	CATWDGPCYYYKKLF	TRGV2	.	TRGJ1	20	-1	-1	25
7	6.70690811535882E-5	TGTGCCACCTGGGACGGGCGCGTGTGCGATTGGATCAAGACGTTT	CATWDGRVCDWIKTF	TRGV2	.	TRGJP2	22	-1	-1	27
7	6.70690811535882E-5	TGTGCCACCTGGGACGGGCACTTGTATTATTATAAGAAACTCTTT	CATWDGHLYYYKKLF	TRGV2	.	TRGJ1	18	-1	-1	25
7	6.70690811535882E-5	TGTGCCACCTGGGACAGGCCTTGGGATTATTATAAGAAACTCTTT	CATWDRPWDYYKKLF	TRGV3	.	TRGJ1	20	-1	-1	25
7	6.70690811535882E-5	TGTGCCACCCCAACCGGAGGTACCACTGGTTGGTTCAAGATATTT	CATPTGGTTGWFKIF	TRGV8	.	TRGJP1	8	-1	-1	20
7	6.70690811535882E-5	TGTGCCTTGTGCACAGAGGGGTATTATTGTAAGAAACTCTTT	CALCTEGYYCKKLF	TRGV9	.	TRGJ1	10	-1	-1	22
7	6.70690811535882E-5	TGTGCCACCTGTGTATATAGTAGTGATTGGATCAAGACGTTT	CATCVYSSDWIKTF	TRGV8	.	TRGJP2	10	-1	-1	13
7	6.70690811535882E-5	TGTGCCACCTGGGTCATTACCACTGGTTGGTTCAAGATATTT	CATWVITTGWFKIF	TRGV8	.	TRGJP1	12	-1	-1	11
7	6.70690811535882E-5	TGTGCCACCTGGGTAACAGGGACCTATTATAAGAAACTCTTT	CATWVTGTYYKKLF	TRGV4	.	TRGJ1	12	-1	-1	24
7	6.70690811535882E-5	TGTGCCACCTGGGGGGGTAGTAGTGATTGGATCAAGACGTTT	CATWGGSSDWIKTF	TRGV2	.	TRGJP2	12	-1	-1	17
7	6.70690811535882E-5	TGTGCCACCTGGGATTTTTCGGGTTATTATAAGAAACTCTTT	CATWDFSGYYKKLF	TRGV4	.	TRGJ1	14	-1	-1	17
7	6.70690811535882E-5	TGTGCCACCTGGGATCCCAGTAGTGATTGGATCAAGACGTTT	CATWDPSSDWIKTF	TRGV8	.	TRGJP2	14	-1	-1	18
7	6.70690811535882E-5	TGTGCCACCTGGGATCGTTCGAATTATTATAAGAAACTCTTT	CATWDRSNYYKKLF	TRGV8	.	TRGJ1	14	-1	-1	17
7	6.70690811535882E-5	TGTGCCACCTGGGATGTTCGTGCTTATTATAAGAAACTCTTT	CATWDVRAYYKKLF	TRGV3	.	TRGJ1	13	-1	-1	23
7	6.70690811535882E-5	TGTGCCACCTGGGATGGCCCGAATTATTATAAGAAACTCTTT	CATWDGPNYYKKLF	TRGV4	.	TRGJ1	19	-1	-1	19
7	6.70690811535882E-5	TGTGCCACCTGGGATGGGTTTAAGCGGAATAAGAAACTCTTT	CATWDGFKRNKKLF	TRGV4	.	TRGJ1	17	-1	-1	28
7	6.70690811535882E-5	TGTGCCACCTGGGATAAGGATCGGGATTATAAGAAACTCTTT	CATWDKDRDYKKLF	TRGV8	.	TRGJ1	15	-1	-1	25
7	6.70690811535882E-5	TGTGCCACCTGGGACTTTCCCAATTATTATAAGAAACTCTTT	CATWDFPNYYKKLF	TRGV5	.	TRGJ1	14	-1	-1	21
7	6.70690811535882E-5	TGTGCCACCTGGGACTTTACGAATTATTATAAGAAACTCTTT	CATWDFTNYYKKLF	TRGV2	.	TRGJ2	14	-1	-1	19
7	6.70690811535882E-5	TGTGCCACCTGGGACCTCTTTTCTTATTATAAGAAACTCTTT	CATWDLFSYYKKLF	TRGV8	.	TRGJ1	13	-1	-1	23
7	6.70690811535882E-5	TGTGCCACCTGGGACGGCACGAATTATTATAAGAAACTCTTT	CATWDGTNYYKKLF	TRGV2	.	TRGJ1	16	-1	-1	19
7	6.70690811535882E-5	TGTGCCACCTGGGACGGGCTTTTGAAGTATAAGAAACTCTTT	CATWDGLLKYKKLF	TRGV2	.	TRGJ1	18	-1	-1	27
7	6.70690811535882E-5	TGTGCCACCTGGGACGGGCCTCGGGGTTATAAGAAACTCTTT	CATWDGPRGYKKLF	TRGV2	.	TRGJ1	19	-1	-1	26
7	6.70690811535882E-5	TGTGCCACCTGGGACGGGCGGCTGGGATATAAGAAACTCTTT	CATWDGRLGYKKLF	TRGV2	.	TRGJ1	18	-1	-1	27
7	6.70690811535882E-5	TGTGCCACCTGGGACGGGATTACTTATTATAAGAAACTCTTT	CATWDGITYYKKLF	TRGV2	.	TRGJ1	17	-1	-1	23
7	6.70690811535882E-5	TGTGCCACCTGGGACGATAAAAGATATTATAAGAAACTCTTT	CATWDDKRYYKKLF	TRGV2	.	TRGJ1	15	-1	-1	24
7	6.70690811535882E-5	TGTGCCACCTGGGACAGCTCCCCTTATTATAAGAAACTCTTT	CATWDSSPYYKKLF	TRGV3	.	TRGJ1	16	-1	-1	23
7	6.70690811535882E-5	TGTGCCACCTGGGACAGCTGGGGTTATTATAAGAAACTCTTT	CATWDSWGYYKKLF	TRGV7	.	TRGJ1	16	-1	-1	23
7	6.70690811535882E-5	TGTGCCACCTGGGACAGGCCCCGTTATTATAAGAAACTCTTT	CATWDRPRYYKKLF	TRGV5	.	TRGJ1	19	-1	-1	23
7	6.70690811535882E-5	TGTGCCACCTGGGACAGGCAGAATTATTATAAGAAACTCTTT	CATWDRQNYYKKLF	TRGV7	.	TRGJ1	18	-1	-1	20
7	6.70690811535882E-5	TGTGCCACCTGGGACAAGGGGTATTATTATAAGAAACTCTTT	CATWDKGYYYKKLF	TRGV7	.	TRGJ1	15	-1	-1	22
7	6.70690811535882E-5	TGTGCCCCGCCAACCTATAATTATTATAAGAAACTCTTT	CAPPTYNYYKKLF	TRGV4	.	TRGJ1	5	-1	-1	18
7	6.70690811535882E-5	TGTGCCACCTGGGGGCCCTTTGGCGATAAGAAACTCTTT	CATWGPFGDKKLF	TRGV8	.	TRGJ1	12	-1	-1	25
7	6.70690811535882E-5	TGTGCCACCTGGGATTCTAGGTATTATAAGAAACTCTTT	CATWDSRYYKKLF	TRGV8	.	TRGJ1	14	-1	-1	21
7	6.70690811535882E-5	TGTGCCACCTGGGATTCAAATTATTATAAGAAACTCTTT	CATWDSNYYKKLF	TRGV8	.	TRGJ1	14	-1	-1	13
7	6.70690811535882E-5	TGTGCCACCTGGGATCCCAGTGATTGGATCAAGACGTTT	CATWDPSDWIKTF	TRGV8	.	TRGJP2	14	-1	-1	18
7	6.70690811535882E-5	TGTGCCACCTGGGATCCGAATTATTATAAGAAACTCTTT	CATWDPNYYKKLF	TRGV2	.	TRGJ1	13	-1	-1	13
7	6.70690811535882E-5	TGTGCCACCTGGGATAGGCTGGATTATAAGAAACTCTTT	CATWDRLDYKKLF	TRGV8	.	TRGJ1	18	-1	-1	22
7	6.70690811535882E-5	TGTGCCACCTGGGATAGGCCTCCGTATAAGAAACTCTTT	CATWDRPPYKKLF	TRGV8	.	TRGJ1	20	-1	-1	24
7	6.70690811535882E-5	TGTGCCACCTGGGATAGGAATTATTATAAGAAACTCTTT	CATWDRNYYKKLF	TRGV8	.	TRGJ1	17	-1	-1	17
7	6.70690811535882E-5	TGTGCCACCTGGGATAGGAAAATTTATAAGAAACTCTTT	CATWDRKIYKKLF	TRGV8	.	TRGJ1	17	-1	-1	23
7	6.70690811535882E-5	TGTGCCACCTGGGATAGATTTGAGCATAAGAAACTCTTT	CATWDRFEHKKLF	TRGV8	.	TRGJ1	16	-1	-1	25
7	6.70690811535882E-5	TGTGCCACCTGGGATAGAAGGGATTATAAGAAACTCTTT	CATWDRRDYKKLF	TRGV8	.	TRGJ1	16	-1	-1	22
7	6.70690811535882E-5	TGTGCCACCTGGGACTCCACTGGTTGGTTCAAGATATTT	CATWDSTGWFKIF	TRGV8	.	TRGJP1	13	-1	-1	16
7	6.70690811535882E-5	TGTGCCACCTGGGACGTACTTTATTATAAGAAACTCTTT	CATWDVLYYKKLF	TRGV2	.	TRGJ1	15	-1	-1	20
7	6.70690811535882E-5	TGTGCCACCTGGGACGTAGATTATTATAAGAAACTCTTT	CATWDVDYYKKLF	TRGV2	.	TRGJ1	15	-1	-1	19
7	6.70690811535882E-5	TGTGCCACCTGGGACGCTTTATATTATAAGAAACTCTTT	CATWDALYYKKLF	TRGV2	.	TRGJ1	15	-1	-1	21
7	6.70690811535882E-5	TGTGCCACCTGGGACGCGATTTATTATAAGAAACTCTTT	CATWDAIYYKKLF	TRGV2	.	TRGJ1	15	-1	-1	16
7	6.70690811535882E-5	TGTGCCACCTGGGACGGTCATTATTATAAGAAACTCTTT	CATWDGHYYKKLF	TRGV2	.	TRGJ1	16	-1	-1	19
7	6.70690811535882E-5	TGTGCCACCTGGGACGGGCCCTTATATAAGAAACTCTTT	CATWDGPLYKKLF	TRGV2	.	TRGJ1	20	-1	-1	21
7	6.70690811535882E-5	TGTGCCACCTGGGACGGGCACTATTATAAGAAACTCTTT	CATWDGHYYKKLF	TRGV2	.	TRGJ1	18	-1	-1	21
7	6.70690811535882E-5	TGTGCCACCTGGGACGGGAGATATTATAAGAAACTCTTT	CATWDGRYYKKLF	TRGV2	.	TRGJ1	17	-1	-1	21
7	6.70690811535882E-5	TGTGCCACCTGGGACACACTTTATTATAAGAAACTCTTT	CATWDTLYYKKLF	TRGV5	.	TRGJ1	15	-1	-1	20
7	6.70690811535882E-5	TGTGCCACCTGGGACAGGTCAGGTTATAAGAAACTCTTT	CATWDRSGYKKLF	TRGV7	.	TRGJ1	17	-1	-1	23
7	6.70690811535882E-5	TGTGCCACCTGGGAGCCGAATTATTATAAGAAACTCTTT	CATWEPNYYKKLF	TRGV8	.	TRGJ1	13	-1	-1	16
7	6.70690811535882E-5	TGTGCCACCTGGGAAACGAATTATTATAAGAAACTCTTT	CATWETNYYKKLF	TRGV4	.	TRGJ1	13	-1	-1	16
7	6.70690811535882E-5	TGTGCCACCCCCGGCCCACTTTATTATAAGAAACTCTTT	CATPGPLYYKKLF	TRGV8	.	TRGJ1	8	-1	-1	20
7	6.70690811535882E-5	TGTGCCAACCGGGACCTTAGTGATTGGACCAAGACGTTT	CANRDLSDWTKTF	TRGV3	.	TRGJP2	14	-1	-1	17
7	6.70690811535882E-5	TGTGCCACCTGGGTGAATTATTATAAGAAACTCTTT	CATWVNYYKKLF	TRGV5	.	TRGJ1	12	-1	-1	14
7	6.70690811535882E-5	TGTGCCACCTGGGTACCTGGTTGGTTCAAGATATTT	CATWVPGWFKIF	TRGV8	.	TRGJP1	12	-1	-1	16
7	6.70690811535882E-5	TGTGCCACCTGGGGAGGGGATTATAAGAAACTCTTT	CATWGGDYKKLF	TRGV2	.	TRGJ1	12	-1	-1	19
7	6.70690811535882E-5	TGTGCCACCTGGGATACAGATTATAAGAAACTCTTT	CATWDTDYKKLF	TRGV8	.	TRGJ1	15	-1	-1	19
7	6.70690811535882E-5	TGTGCCACCTGGGACTATGATTATAAGAAACTCTTT	CATWDYDYKKLF	TRGV2	.	TRGJ1	14	-1	-1	16
7	6.70690811535882E-5	TGTGCCACCTGGGACCACTTTATTAAGAAACTCTTT	CATWDHFIKKLF	TRGV3	.	TRGJ1	14	-1	-1	19
7	6.70690811535882E-5	TGTGCCACCTGGGACGGGCCTATAAAGAAACTCTTT	CATWDGPIKKLF	TRGV3	.	TRGJ1	20	-1	-1	20
7	6.70690811535882E-5	TGTGCCACCTGGACACACAGGTATAAGAAACTCTTT	CATWTHRYKKLF	TRGV2	.	TRGJ1	11	-1	-1	21
7	6.70690811535882E-5	TGTGCCTCCCCTTCTATTTATAAGAAACTCTTT	CASPSIYKKLF	TRGV8	.	TRGJ1	8	-1	-1	17
7	6.70690811535882E-5	TGTGCCACTAAGAATTATTATAAGAAACTCTTT	CATKNYYKKLF	TRGV4	.	TRGJ1	7	-1	-1	11
7	6.70690811535882E-5	TGTGCCACCTGCTATTATTATAAGAAACTCTTT	CATCYYYKKLF	TRGV5	.	TRGJ1	10	-1	-1	13
7	6.70690811535882E-5	TGTGCCACCTGGGCCGATTATAAGAAACTCTTT	CATWADYKKLF	TRGV8	.	TRGJ1	12	-1	-1	16
7	6.70690811535882E-5	TGTGCCACCTGGGATGTATTAGAGAAACTCTTT	CATWDVLEKLF	TRGV4	.	TRGJ1	15	-1	-1	16
7	6.70690811535882E-5	TGTGCCACCTGGGATAGATATAAGAAACTCTTT	CATWDRYKKLF	TRGV8	.	TRGJ1	16	-1	-1	18
7	6.70690811535882E-5	TGTGCCACCTGGGACGTTTATAAGAAACTCTTT	CATWDVYKKLF	TRGV7	.	TRGJ1	14	-1	-1	17
7	6.70690811535882E-5	TGTGCCACCCGTGTTTGCTATAAGAAACTCTTT	CATRVCYKKLF	TRGV8	.	TRGJ1	8	-1	-1	18
7	6.70690811535882E-5	TGTGCCACCGGGGTTTATTATAAGAAACTCTTT	CATGVYYKKLF	TRGV7	.	TRGJ1	12	-1	-1	14
7	6.70690811535882E-5	TGTGCCACCTCTAGTTATAAGAAACTCTTT	CATSSYKKLF	TRGV2	.	TRGJ1	9	-1	-1	14
7	6.70690811535882E-5	TGTGCCACCTGGAGTTATAAGAAACTCTTT	CATWSYKKLF	TRGV8	.	TRGJ1	11	-1	-1	14
7	6.70690811535882E-5	TGTGCCACCCCCCGATATAAGAAACTCTTT	CATPRYKKLF	TRGV8	.	TRGJ1	8	-1	-1	15
7	6.70690811535882E-5	TGTGCTGCAGTAAATAAGAAACTCTTT	CAAVNKKLF	TRGV10	.	TRGJ1	7	-1	-1	13
7	6.70690811535882E-5	TGTGCCACCTGCGCTATATTT	CATCAIF	TRGV2	.	TRGJP1	10	-1	-1	15
6	5.748778384593274E-5	TGTGCCACCTGGGACGGGCCAAGAACCAACCTCCAACCTAATTATTATAAGAAACTCTTT	CATWDGPRTNLQPNYYKKLF	TRGV2	.	TRGJ1	19	-1	-1	39
6	5.748778384593274E-5	TGTGCCACCTGGGACGTTTCCTTTTGGTGGCGAAATTATTATTATAAGAAACTCTTT	CATWDVSFWWRNYYYKKLF	TRGV3	.	TRGJ1	14	-1	-1	37
6	5.748778384593274E-5	TGTGCCACCTGGGTGCGATCAGGGGTCCGAAGTAGTGATTGGATCAAGACGTTT	CATWVRSGVRSSDWIKTF	TRGV8	.	TRGJP2	12	-1	-1	30
6	5.748778384593274E-5	TGTGCCACCTGGGAAGGGTCTATCCTATATAGTAGTGATTGGATCAAGACGTTT	CATWEGSILYSSDWIKTF	TRGV2	.	TRGJP2	17	-1	-1	24
6	5.748778384593274E-5	TGTGCCACCTGGGTGCCTCGGCAAGAGTTGGGCAAAAAAATCAAGGTATTT	CATWVPRQELGKKIKVF	TRGV4	.	TRGJP	12	-1	-1	19
6	5.748778384593274E-5	TGTGCCACCTGGGACGGGCCGATCTGGCCTTTTAATTATAAGAAACTCTTT	CATWDGPIWPFNYKKLF	TRGV2	.	TRGJ1	19	-1	-1	34
6	5.748778384593274E-5	TGTGCCACCTGGGACGGGCAAAATTATACCACTGGTTGGTTCAAGATATTT	CATWDGQNYTTGWFKIF	TRGV2	.	TRGJP1	18	-1	-1	24
6	5.748778384593274E-5	TGTGCCACCTGGACTTATCCGCTATCAAGGAATTATTATAAGAAACTCTTT	CATWTYPLSRNYYKKLF	TRGV7	.	TRGJ1	11	-1	-1	29
6	5.748778384593274E-5	TGTGCTGCGTGGGATTATAAGAATCCGAATTATTATAAGAAACTCTTT	CAAWDYKNPNYYKKLF	TRGV10	.	TRGJ1	16	-1	-1	14
6	5.748778384593274E-5	TGTGCTGCGTGGGATCGGGAATATACCACTGGTTGGTTCAAGATATTT	CAAWDREYTTGWFKIF	TRGV10	.	TRGJP1	14	-1	-1	17
6	5.748778384593274E-5	TGTGCCACCTGGGATTTTTCGAGTACCACTGGTTGGTTCAAGATATTT	CATWDFSSTTGWFKIF	TRGV8	.	TRGJP1	14	-1	-1	23
6	5.748778384593274E-5	TGTGCCACCTGGGATGGGCGGGCGTTATTATTATATAAGAAACTCTTT	CATWDGRALLLYKKLF	TRGV4	.	TRGJ1	18	-1	-1	29
6	5.748778384593274E-5	TGTGCCACCTGGGATAGGTGGAGGGGGAATTATTATAAGAAACTCTTT	CATWDRWRGNYYKKLF	TRGV8	.	TRGJ1	17	-1	-1	26
6	5.748778384593274E-5	TGTGCCACCTGGGATAGGCGGGGGGGTAGTGATTGGATCAAGACGTTT	CATWDRRGGSDWIKTF	TRGV8	.	TRGJP2	18	-1	-1	25
6	5.748778384593274E-5	TGTGCCACCTGGGACCCCCAGGGAGGAATTTATTATAAGAAACTCTTT	CATWDPQGGIYYKKLF	TRGV8	.	TRGJ1	13	-1	-1	25
6	5.748778384593274E-5	TGTGCCACCTGGGACGGTCTGCTAACCTTAGGTTGGTTCAAGATATTT	CATWDGLLTLGWFKIF	TRGV2	.	TRGJP1	16	-1	-1	30
6	5.748778384593274E-5	TGTGCCACCTGGGACGGTGGATATAGTAGTGATTGGATCAAGACGTTT	CATWDGGYSSDWIKTF	TRGV2	.	TRGJP2	16	-1	-1	20
6	5.748778384593274E-5	TGTGCCACCTGGGACGGGCCCCGGAAATATTATTATAAGAAACTCTTT	CATWDGPRKYYYKKLF	TRGV2	.	TRGJ1	20	-1	-1	28
6	5.748778384593274E-5	TGTGCCACCTGGGACGGGCCAGACGATCGGGCTTATAAGAAACTCTTT	CATWDGPDDRAYKKLF	TRGV2	.	TRGJ1	19	-1	-1	32
6	5.748778384593274E-5	TGTGCCACCTGGGACACCCGAAGGGGTAGTGATTGGATCAAGACGTTT	CATWDTRRGSDWIKTF	TRGV7	.	TRGJP2	15	-1	-1	25
6	5.748778384593274E-5	TGTGCCACCTGGGACAGGACCGGCTTTTTTTATTATAAGAAACTCTTT	CATWDRTGFFYYKKLF	TRGV7	.	TRGJ1	17	-1	-1	29
6	5.748778384593274E-5	TGTGCCTGCTGGATTTATACCCCCAGTGATTGGATCAAGACGTTT	CACWIYTPSDWIKTF	TRGV11	.	TRGJP2	14	-1	-1	24
6	5.748778384593274E-5	TGTGCCACCTGGGTCCCAAGGGTCACTGGTTGGTTCAAGATATTT	CATWVPRVTGWFKIF	TRGV2	.	TRGJP1	12	-1	-1	23
6	5.748778384593274E-5	TGTGCCACCTGGGCCAAATCTCCCAATTATTATAAGAAACTCTTT	CATWAKSPNYYKKLF	TRGV8	.	TRGJ1	12	-1	-1	24
6	5.748778384593274E-5	TGTGCCACCTGGGATAGGCCCCCCAGTTATTATAAGAAACTCTTT	CATWDRPPSYYKKLF	TRGV8	.	TRGJ1	19	-1	-1	26
6	5.748778384593274E-5	TGTGCCACCTGGGACGGGCCGTCGAGTGATTGGATCAAGACGTTT	CATWDGPSSDWIKTF	TRGV2	.	TRGJP2	22	-1	-1	24
6	5.748778384593274E-5	TGTGCCACCTGGGACGGGCGGAGGGATTATTATAAGAAACTCTTT	CATWDGRRDYYKKLF	TRGV2	.	TRGJ1	18	-1	-1	25
6	5.748778384593274E-5	TGTGCCACCTGGGACAGCCCAGTTAATTATTATAAGAAACTCTTT	CATWDSPVNYYKKLF	TRGV5	.	TRGJ1	22	-1	-1	24
6	5.748778384593274E-5	TGTGCCACCTGGGACAGGCCCAATAATTATTATAAGAAACTCTTT	CATWDRPNNYYKKLF	TRGV7	.	TRGJ1	19	-1	-1	24
6	5.748778384593274E-5	TGTGCCACCTGGGACAGACGCTCGAATTATTATAAGAAACTCTTT	CATWDRRSNYYKKLF	TRGV7	.	TRGJ1	16	-1	-1	21
6	5.748778384593274E-5	TGTGCCACCTGGAAACGCCATAGTAGTGATTGGGTCAAGACGTTT	CATWKRHSSDWVKTF	TRGV3	.	TRGJP2	11	-1	-1	19
6	5.748778384593274E-5	TGTGCCACCCCCGCCCCCGTCTGCCCTTATTATAAGAAACTCTTT	CATPAPVCPYYKKLF	TRGV2	.	TRGJ1	8	-1	-1	26
6	5.748778384593274E-5	TGTGCTGCGTGGGATTCGGAAATTTATTATAAGAAACTCTTT	CAAWDSEIYYKKLF	TRGV10	.	TRGJ1	15	-1	-1	23
6	5.748778384593274E-5	TGTGCTGCGTGGGATGATTACGGAGGTTGGTTCAAGATATTT	CAAWDDYGGWFKIF	TRGV10	.	TRGJP1	14	-1	-1	24
6	5.748778384593274E-5	TGTGCCTTGTGGGAGGACGCCCCGTATTATAAGAAACTCTTT	CALWEDAPYYKKLF	TRGV9	.	TRGJ1	15	-1	-1	24
6	5.748778384593274E-5	TGTGCCACCTGGGCCATAAAGGGTTATTATAAGAAACTCTTT	CATWAIKGYYKKLF	TRGV8	.	TRGJ1	12	-1	-1	23
6	5.748778384593274E-5	TGTGCCACCTGGGATGGGCCCTTAAATTATAAGAAACTCTTT	CATWDGPLNYKKLF	TRGV4	.	TRGJ1	20	-1	-1	25
6	5.748778384593274E-5	TGTGCCACCTGGGATAGGAGGGTTTATTATAAGAAACTCTTT	CATWDRRVYYKKLF	TRGV8	.	TRGJ1	17	-1	-1	23
6	5.748778384593274E-5	TGTGCCACCTGGGATAAGGGATCTTATTATAAGAAACTCTTT	CATWDKGSYYKKLF	TRGV8	.	TRGJ1	15	-1	-1	23
6	5.748778384593274E-5	TGTGCCACCTGGGACCAAAAACAACGGGATAAGAAACTCTTT	CATWDQKQRDKKLF	TRGV8	.	TRGJ1	13	-1	-1	28
6	5.748778384593274E-5	TGTGCCACCTGGGACGTACGCAATTATTATAAGAAACTCTTT	CATWDVRNYYKKLF	TRGV2	.	TRGJ1	15	-1	-1	21
6	5.748778384593274E-5	TGTGCCACCTGGGACGCGAAGAATTATTATAAGAAACTCTTT	CATWDAKNYYKKLF	TRGV2	.	TRGJ1	15	-1	-1	20
6	5.748778384593274E-5	TGTGCCACCTGGGACGGGCTATTTGGTTATAAGAAACTCTTT	CATWDGLFGYKKLF	TRGV2	.	TRGJ1	18	-1	-1	26
6	5.748778384593274E-5	TGTGCCACCTGGGACGGGCCTAAATATTATAAGAAACTCTTT	CATWDGPKYYKKLF	TRGV2	.	TRGJ1	19	-1	-1	21
6	5.748778384593274E-5	TGTGCCACCTGGGACACTCACCGATATTATAAGAAACTCTTT	CATWDTHRYYKKLF	TRGV7	.	TRGJ1	15	-1	-1	24
6	5.748778384593274E-5	TGTGCCACCTGGGACAGTTCGAATTATTATAAGAAACTCTTT	CATWDSSNYYKKLF	TRGV3	.	TRGJ1	16	-1	-1	17
6	5.748778384593274E-5	TGTGCCACCTGGGACAGTGGTTTTTATTATAAGAAACTCTTT	CATWDSGFYYKKLF	TRGV3	.	TRGJ1	16	-1	-1	23
6	5.748778384593274E-5	TGTGCCACCTGGGACAGCACTCCTTATTATAAGAAACTCTTT	CATWDSTPYYKKLF	TRGV2	.	TRGJ1	14	-1	-1	23
6	5.748778384593274E-5	TGTGCCACCTGGGACAGGCCCATGTATTATAAGAAACTCTTT	CATWDRPMYYKKLF	TRGV3	.	TRGJ1	19	-1	-1	24
6	5.748778384593274E-5	TGTGCCACCTGGGACAGGCGAGGTGATTGGATCAAGACGTTT	CATWDRRGDWIKTF	TRGV3	.	TRGJP2	18	-1	-1	22
6	5.748778384593274E-5	TGTGCCACCTGGGAGCTTAGTAGTGATTGGATCAAGACGTTT	CATWELSSDWIKTF	TRGV8	.	TRGJP2	13	-1	-1	17
6	5.748778384593274E-5	TGTGCCACCTGGGAGAATAGTACGTATTATAAGAAACTCTTT	CATWENSTYYKKLF	TRGV8	.	TRGJ1	13	-1	-1	24
6	5.748778384593274E-5	TGTGCTGCGTGGGGTTCGAATTATTATAAGAAACTCTTT	CAAWGSNYYKKLF	TRGV10	.	TRGJ1	20	-1	-1	14
6	5.748778384593274E-5	TGTGCCTTGTGGGAGGTGCTTAGACCAATTAAGGAATTT	CALWEVLRPIKEF	TRGV9	.	TRGJP	18	-1	-1	26
6	5.748778384593274E-5	TGTGCCTTGTGGGAGGTGCAATACTATAAGAAACTCTTT	CALWEVQYYKKLF	TRGV9	.	TRGJ1	19	-1	-1	21
6	5.748778384593274E-5	TGTGCCACCTGGCTTAGTAGTGATTGGATCAAGACGTTT	CATWLSSDWIKTF	TRGV2	.	TRGJP2	11	-1	-1	14
6	5.748778384593274E-5	TGTGCCACCTGGCCTCAGAATTATTATAAGAAACTCTTT	CATWPQNYYKKLF	TRGV3	.	TRGJ1	11	-1	-1	17
6	5.748778384593274E-5	TGTGCCACCTGGGCCAATTTAAATTATAAGAAACTCTTT	CATWANLNYKKLF	TRGV8	.	TRGJ1	12	-1	-1	22
6	5.748778384593274E-5	TGTGCCACCTGGGCGCTAAATTATTATAAGAAACTCTTT	CATWALNYYKKLF	TRGV3	.	TRGJ1	12	-1	-1	18
[truncated: 1,834 more rows]
