# Supplementary material for: Dissection of the Human T-Cell Receptor γ Gene Repertoire in the Brain and Peripheral Blood Identifies Age- and Alzheimer's Disease-Associated Clonotype Profiles
Source: Front Immunol. 2020 Jan 29;11:12. doi: 10.3389/fimmu.2020.00012 (PMC7025544; doi:10.3389/fimmu.2020.00012)
Supplement: Supplementary file 5 [file Data_Sheet_2.zip › repertoires_corrected_and_decontaminated/A978.txt]

count	freq	cdr3nt	cdr3aa	v	d	j	VEnd	DStart	DEnd	JStart
1280	0.018569293931612774	TGTGCCTTGTGGGAGGTTTTGGAGTTGGGCAAAAAAATCAAGGTATTT	CALWEVLELGKKIKVF	TRGV9	.	TRGJP	16	-1	-1	21
634	0.009197603400501951	TGTGCCTTGTGGGAGGTGCGCGAGTTGGGCAAAAAAATCAAGGTATTT	CALWEVRELGKKIKVF	TRGV9	.	TRGJP	18	-1	-1	21
630	0.009139574356965661	TGTGCTGCGTGGGATCCCGGGTATTATAAGAAACTCTTT	CAAWDPGYYKKLF	TRGV10	.	TRGJ2	14	-1	-1	21
561	0.00813857335596466	TGTGCTGCGTCTTCCCGATTTTATTATAAGAAACTCTTT	CAASSRFYYKKLF	TRGV10	.	TRGJ2	9	-1	-1	20
520	0.007543775659717688	TGTGCCTTGTGGGAGGTCGGAAAGTTGGGCAAAAAAATCAAGGTATTT	CALWEVGKLGKKIKVF	TRGV9	.	TRGJP	16	-1	-1	22
519	0.007529268398833616	TGTGCTGCGTGGGATTATTATAAGAAACTCTTT	CAAWDYYKKLF	TRGV10	.	TRGJ1	16	-1	-1	13
515	0.0074712393552973265	TGTGCCTTGTGGGAGGTGCGGGGGGATTATAAGAAACTCTTT	CALWEVRGDYKKLF	TRGV9	.	TRGJ2	18	-1	-1	25
474	0.006876441659050355	TGTGCCACCTGGGATGGGTCAATAATTGGGAGGAGTGATTGGATCAAGACGTTT	CATWDGSIIGRSDWIKTF	TRGV8	.	TRGJP2	17	-1	-1	30
416	0.006035020527774151	TGTGCCTTGTGGGAGGTGCATGAGTTGGGCAAAAAAATCAAGGTATTT	CALWEVHELGKKIKVF	TRGV9	.	TRGJP	19	-1	-1	17
352	0.005106555831193512	TGTGCCTTGTGGGAGGTGCGGGAGTTGGGCAAAAAAATCAAGGTATTT	CALWEVRELGKKIKVF	TRGV9	.	TRGJP	18	-1	-1	21
346	0.0050195122658890775	TGTGCCTTGTGGGACCGGAAACTCTTT	CALWDRKLF	TRGV9	.	TRGJ1	13	-1	-1	17
308	0.0044682363522943235	TGTGCCTTGTGGGAGGTGACGGATTATAAGAAACTCTTT	CALWEVTDYKKLF	TRGV9	.	TRGJ1	17	-1	-1	22
295	0.004279641960801381	TGTGCTGCGTGGGATTATAAGAAACTCTTT	CAAWDYKKLF	TRGV10	.	TRGJ1	16	-1	-1	13
248	0.0035978006992499747	TGTGCCACCTGGGACTTGATGCCTCTTAGTGATTGGATCAAGACGTTT	CATWDLMPLSDWIKTF	TRGV2	.	TRGJP2	14	-1	-1	26
194	0.002814408611510061	TGTGCCTTGTGGGAGGTGCGGGAGAAACTCTTT	CALWEVREKLF	TRGV9	.	TRGJ2	18	-1	-1	22
173	0.0025097561329445388	TGTGCCTTGTGGGACCCGCAAGAGTTGGGCAAAAAAATCAAGGTATTT	CALWDPQELGKKIKVF	TRGV9	.	TRGJP	13	-1	-1	17
168	0.0024372198285241764	TGTGCCTTGTGGGAGGTTTATTATAAGAAACTCTTT	CALWEVYYKKLF	TRGV9	.	TRGJ1	16	-1	-1	17
162	0.0023501762632197414	TGTGCCTTGTGGGAGGTGAATTATAAGAAACTCTTT	CALWEVNYKKLF	TRGV9	.	TRGJ1	17	-1	-1	19
161	0.002335669002335669	TGTGCCTTGTGGGACCTCCCGACTGGGTTGGGCAAAAAAATCAAGGTATTT	CALWDLPTGLGKKIKVF	TRGV9	.	TRGJP	13	-1	-1	26
160	0.0023211617414515967	TGTGCCTTGTGGGGCGTCCCAGTGGATAAGAAACTCTTT	CALWGVPVDKKLF	TRGV9	.	TRGJ2	12	-1	-1	25
154	0.0022341181761471617	TGTGCCTTGTGGGGGGAGTGGGAGTTGGGCAAAAAAATCAAGGTATTT	CALWGEWELGKKIKVF	TRGV9	.	TRGJP	15	-1	-1	21
146	0.0021180600890745816	TGTGCCTTGTGGGAGGTGCACCAAGAGTTGGGCAAAAAAATCAAGGTATTT	CALWEVHQELGKKIKVF	TRGV9	.	TRGJP	21	-1	-1	21
145	0.0021035528281905095	TGTGCCTTGTGGGAGGTGCGTTATTATAAGAAACTCTTT	CALWEVRYYKKLF	TRGV9	.	TRGJ1	18	-1	-1	20
145	0.0021035528281905095	TGTGCCACCTGGGATTATTATAAGAAACTCTTT	CATWDYYKKLF	TRGV8	.	TRGJ1	14	-1	-1	13
142	0.002060031045538292	TGTGCCTTGTCAGAGGATTATAAGAAACTCTTT	CALSEDYKKLF	TRGV9	.	TRGJ2	15	-1	-1	16
139	0.0020165092628860746	TGTGCCTTGTGGGAGGTGCGGTATAAGAAACTCTTT	CALWEVRYKKLF	TRGV9	.	TRGJ1	18	-1	-1	21
135	0.0019584802193497847	TGTGCCTTGTGGGAGGTGCACGAGTTGGGCAAAAAAATCAAGGTATTT	CALWEVHELGKKIKVF	TRGV9	.	TRGJP	20	-1	-1	17
133	0.0019294656975816396	TGTGCCTTGTGGGAGGTGGGGCCCTATAAGAAACTCTTT	CALWEVGPYKKLF	TRGV9	.	TRGJ1	17	-1	-1	24
125	0.0018134076105090597	TACCATGCACCCGCGGGGGAACTCTTT	YHAPAGELF	TRGV9	.	TRGJ2	0	-1	-1	19
121	0.0017553785669727699	TGTGCCTTGTGGGAGGTGCCTCGCCGGACAAAACTCTTT	CALWEVPRRTKLF	TRGV9	.	TRGJ1	18	-1	-1	30
119	0.001726364045204625	TGTGCCTTGTGGGAGGTGCGGCGGGAGTTGGGCAAAAAAATCAAGGTATTT	CALWEVRRELGKKIKVF	TRGV9	.	TRGJP	18	-1	-1	24
119	0.001726364045204625	TGTGCTGCGTGGGAAAATAAGAAACTCTTT	CAAWENKKLF	TRGV10	.	TRGJ2	13	-1	-1	16
116	0.0016828422625524075	TGTGCCTTGTGGGAGGTGTTGGAGTTGGGCAAAAAAATCAAGGTATTT	CALWEVLELGKKIKVF	TRGV9	.	TRGJP	17	-1	-1	21
112	0.0016248132190161177	TGTGCCTTGTGGGAGGTGAAGAAACTCTTT	CALWEVKKLF	TRGV9	.	TRGJ1	17	-1	-1	18
112	0.0016248132190161177	TGTGCCTTGTGGGAGCCATCAAAGAAACTCTTT	CALWEPSKKLF	TRGV9	.	TRGJ1	14	-1	-1	21
109	0.0015812914363639002	TGTGCCTTGTGGGAGTCGTTCTATTATAAGAAACTCTTT	CALWESFYYKKLF	TRGV9	.	TRGJ1	14	-1	-1	21
106	0.0015377696537116827	TGTGCTGCCCCCCCGGTGAAACCTTGTCTCTTT	CAAPPVKPCLF	TRGV10	.	TRGJ1	7	-1	-1	27
105	0.0015232623928276101	TGTGCCTTGTGGGGTCTCTTT	CALWGLF	TRGV9	.	TRGJ1	12	-1	-1	15
104	0.0015087551319435378	TGTGCCACCTGGGACGACGAGAAACTCTTT	CATWDDEKLF	TRGV3	.	TRGJ1	14	-1	-1	19
104	0.0015087551319435378	TGTGCCTTGGGTTATAAGAAACTCTTT	CALGYKKLF	TRGV9	.	TRGJ2	8	-1	-1	11
100	0.0014507260884072477	TGTGCCTTAGACACACGAAAGAAACTCTTT	CALDTRKKLF	TRGV9	.	TRGJ1	7	-1	-1	18
98	0.0014217115666391028	TGTGCCTTGTGGGAGGGTTATTATAAGAAACTCTTT	CALWEGYYKKLF	TRGV9	.	TRGJ2	15	-1	-1	17
97	0.0014072043057550305	TGTGCCTTGTGGGAGGTGAATTATTATAAGAAACTCTTT	CALWEVNYYKKLF	TRGV9	.	TRGJ1	17	-1	-1	17
96	0.001392697044870958	TGTGCCTTGTGGGAGGTGCTGTATTATAAGAAACTCTTT	CALWEVLYYKKLF	TRGV9	.	TRGJ2	18	-1	-1	21
96	0.001392697044870958	TGTGCCTTCACCCGGGAACTCTTT	CAFTRELF	TRGV9	.	TRGJ1	7	-1	-1	16
96	0.001392697044870958	TGTGCCACCTGGGATTATAAGAAACTCTTT	CATWDYKKLF	TRGV8	.	TRGJ1	14	-1	-1	13
94	0.001363682523102813	TGTGCCTTGTGGGAGGAAGAGTTGGGCAAAAAAATCAAGGTATTT	CALWEEELGKKIKVF	TRGV9	.	TRGJP	15	-1	-1	16
94	0.001363682523102813	TGTGCCCACTTGCGGAAGGAACTCTTT	CAHLRKELF	TRGV9	.	TRGJ1	5	-1	-1	15
93	0.0013491752622187404	TGTGCCTTGTGGGAGGTGCTGGGCAAAAAAATCAAGGTATTT	CALWEVLGKKIKVF	TRGV9	.	TRGJP	18	-1	-1	19
93	0.0013491752622187404	TGTGCCACCTGGGACGGTAAGAAACTCTTT	CATWDGKKLF	TRGV3	.	TRGJ1	14	-1	-1	17
93	0.0013491752622187404	TGTGCCTTGTGGGGCCGGTTTGGGAAACTCTTT	CALWGRFGKLF	TRGV9	.	TRGJ1	12	-1	-1	23
93	0.0013491752622187404	TGTGCTGCGTGGGAGGGGAAACTCTTT	CAAWEGKLF	TRGV10	.	TRGJ1	13	-1	-1	17
91	0.0013201607404505955	TGTGCCTTGTGGGAGGTTCATTATTATAAGAAACTCTTT	CALWEVHYYKKLF	TRGV9	.	TRGJ1	19	-1	-1	19
90	0.0013056534795665231	TGTGCCACCTGGGACGGCTGGGGTAAGAAACTCTTT	CATWDGWGKKLF	TRGV2	.	TRGJ1	16	-1	-1	23
89	0.0012911462186824506	TGTGCCTTGTGTAGGAAACTCTTT	CALCRKLF	TRGV9	.	TRGJ1	10	-1	-1	11
88	0.001276638957798378	TGTGCCTTGTGGGAGGTGCATTATAAGAAACTCTTT	CALWEVHYKKLF	TRGV9	.	TRGJ1	19	-1	-1	19
88	0.001276638957798378	TGTGCCTTGTGGTCCCCTGGGGAGAAACTCTTT	CALWSPGEKLF	TRGV9	.	TRGJ1	11	-1	-1	22
88	0.001276638957798378	TGTGCCTCCACCCAGAAACTCTTT	CASTQKLF	TRGV9	.	TRGJ1	6	-1	-1	13
87	0.0012621316969143057	TGTGCCTTGTGGCTCTTT	CALWLF	TRGV9	.	TRGJ1	11	-1	-1	12
86	0.001247624436030233	TGTGCTGCGTGGGATTCGGCGATTAGGGAGAAACTCTTT	CAAWDSAIREKLF	TRGV10	.	TRGJ1	15	-1	-1	28
86	0.001247624436030233	TGTGTCGGGAAACTCTTT	CVGKLF	TRGV9	.	TRGJ2	3	-1	-1	8
85	0.0012331171751461607	TGTGCTGCGTGGGATTCCACTGGTTGGTTCAAGATATTT	CAAWDSTGWFKIF	TRGV10	.	TRGJP1	15	-1	-1	8
85	0.0012331171751461607	TGTGCTGCGTGGGCAGGTTATAAGAAACTCTTT	CAAWAGYKKLF	TRGV10	.	TRGJ1	12	-1	-1	17
84	0.0012186099142620882	TGTGCCTTAAAGGCGTTT	CALKAF	TRGV9	.	TRGJP2	7	-1	-1	9
83	0.0012041026533780156	TGTGCTGCGTGGGATACCACTGGTTGGTTCAAGATATTT	CAAWDTTGWFKIF	TRGV10	.	TRGJP1	14	-1	-1	13
83	0.0012041026533780156	TGTGCCCTGTGGGGACTCTTT	CALWGLF	TRGV9	.	TRGJ1	12	-1	-1	14
82	0.0011895953924939433	TGTGCTGCGTGGGATTTGAAACTCTTT	CAAWDLKLF	TRGV10	.	TRGJ1	15	-1	-1	17
82	0.0011895953924939433	TGTGCCTTGTGGGCCCTCTTT	CALWALF	TRGV9	.	TRGJ1	12	-1	-1	15
81	0.0011750881316098707	TGTGCCTTGTGGGAGGTGCAATATAAGAAACTCTTT	CALWEVQYKKLF	TRGV9	.	TRGJ1	19	-1	-1	21
80	0.0011605808707257984	TGTGCCTTGTGGGAGGTGCAAAATTATAAGAAACTCTTT	CALWEVQNYKKLF	TRGV9	.	TRGJ1	19	-1	-1	22
79	0.0011460736098417258	TGTGCCACCTGGGATGGCCATCTATTTTATTATAAGAAACTCTTT	CATWDGHLFYYKKLF	TRGV4	.	TRGJ1	21	-1	-1	26
78	0.0011315663489576532	TGTGCCTTGTGGGAGGTGTATTATAAGAAACTCTTT	CALWEVYYKKLF	TRGV9	.	TRGJ2	17	-1	-1	18
78	0.0011315663489576532	TGTGCTGCGTACCGGTTCAAGATATTT	CAAYRFKIF	TRGV10	.	TRGJP1	9	-1	-1	13
77	0.0011170590880735809	TGTGCCACCTGGGACGGGCTTGATAGTGATTGGATCAAGACGTTT	CATWDGLDSDWIKTF	TRGV2	.	TRGJP2	18	-1	-1	23
77	0.0011170590880735809	TGTGCCTTGTGGGAGGTGCGCTATAAGAAACTCTTT	CALWEVRYKKLF	TRGV9	.	TRGJ1	18	-1	-1	21
77	0.0011170590880735809	TGTGCCTTGTGGGAGGTGGGTGCTAAGAAACTCTTT	CALWEVGAKKLF	TRGV9	.	TRGJ1	17	-1	-1	23
77	0.0011170590880735809	TGTGCCTTGTGGGACAAGAAACTCTTT	CALWDKKLF	TRGV9	.	TRGJ1	13	-1	-1	15
76	0.0011025518271895083	TGTGCCTTGTGGGAGGTGAGGAAGCGTAAGAAACTCTTT	CALWEVRKRKKLF	TRGV9	.	TRGJ1	17	-1	-1	26
76	0.0011025518271895083	TGTGCCTTGTGGGAGGTGTTTCGGCGGAAACTCTTT	CALWEVFRRKLF	TRGV9	.	TRGJ2	17	-1	-1	26
75	0.001088044566305436	TGTGCCTTGTGGGAGGTGCAGGGTAAGAAACTCTTT	CALWEVQGKKLF	TRGV9	.	TRGJ1	19	-1	-1	23
75	0.001088044566305436	TGTGCCTTGTGGGAGTCGCCGAACAAACTCTTT	CALWESPNKLF	TRGV9	.	TRGJ1	14	-1	-1	21
75	0.001088044566305436	TGTGCCTTGTGGGAGGTGCTGAAGAAACTCTTT	CALWEVLKKLF	TRGV9	.	TRGJ2	18	-1	-1	21
75	0.001088044566305436	TGTGCCTTGTGGGCGAAGAAACTCTTT	CALWAKKLF	TRGV9	.	TRGJ1	12	-1	-1	15
74	0.0010735373054213634	TGTGCCTTTCCTGGACGCATGGAACTCTTT	CAFPGRMELF	TRGV9	.	TRGJ2	7	-1	-1	22
73	0.0010590300445372908	TGTGCTGCGTGGGATGACTATTATAAGAAACTCTTT	CAAWDDYYKKLF	TRGV10	.	TRGJ1	17	-1	-1	18
73	0.0010590300445372908	TGTGCCTTGTGGGAGGTGCGGAGGAAACTCTTT	CALWEVRRKLF	TRGV9	.	TRGJ2	18	-1	-1	23
73	0.0010590300445372908	TGTGCCTTGTGGGTGGGCAAGAAACTCTTT	CALWVGKKLF	TRGV9	.	TRGJ1	18	-1	-1	18
72	0.0010445227836532185	TGTGCCTTGTGGGAGCCCAACCCTTGCTGGGAACTCTTT	CALWEPNPCWELF	TRGV9	.	TRGJ1	14	-1	-1	31
72	0.0010445227836532185	TGTGCCTTGTGGGAGGGGAATTATTATAAGAAACTCTTT	CALWEGNYYKKLF	TRGV9	.	TRGJ1	15	-1	-1	17
72	0.0010445227836532185	TGTGCCTTGTGGGAGGTGCTGTCGGAGAAACTCTTT	CALWEVLSEKLF	TRGV9	.	TRGJ1	18	-1	-1	25
72	0.0010445227836532185	TGTGCCTTGTGGGAGGTGCGATATAAGAAACTCTTT	CALWEVRYKKLF	TRGV9	.	TRGJ1	18	-1	-1	21
72	0.0010445227836532185	TGTGCCTTGTGTGGGTATAAGAAACTCTTT	CALCGYKKLF	TRGV9	.	TRGJ2	10	-1	-1	15
72	0.0010445227836532185	TGTGCCTTGTGGCACCCAAAGAAACTCTTT	CALWHPKKLF	TRGV9	.	TRGJ1	11	-1	-1	18
71	0.001030015522769146	TGTGCCACCTGGGATAGATTTTATTATAAGAAACTCTTT	CATWDRFYYKKLF	TRGV8	.	TRGJ1	16	-1	-1	20
71	0.001030015522769146	TGTGCCTTGTGGGAGGTGCGGAAACTCTTT	CALWEVRKLF	TRGV9	.	TRGJ1	18	-1	-1	20
71	0.001030015522769146	TGTGCCTACAAGAAACTCTTT	CAYKKLF	TRGV9	.	TRGJ1	6	-1	-1	6
71	0.001030015522769146	TGTGCCTTGTGGGAGGGATATTATAAGAAACTCTTT	CALWEGYYKKLF	TRGV9	.	TRGJ1	15	-1	-1	18
70	0.0010155082618850736	TGTGCCTTGTGGGAGGTGTGGAAGATTTATTATAAGAAACTCTTT	CALWEVWKIYYKKLF	TRGV9	.	TRGJ1	17	-1	-1	23
70	0.0010155082618850736	TGTGCCTTGTGGGAGGGTAATAGTAGTGATTGGATCAAGACGTTT	CALWEGNSSDWIKTF	TRGV9	.	TRGJP2	15	-1	-1	19
70	0.0010155082618850736	TGTGCCTTGTGGGAGGGGGTGGGGTATAAGAAACTCTTT	CALWEGVGYKKLF	TRGV9	.	TRGJ1	15	-1	-1	24
70	0.0010155082618850736	TGTGCCTTGTGGGAGTACCCCGAGAAACTCTTT	CALWEYPEKLF	TRGV9	.	TRGJ1	14	-1	-1	22
69	0.001001001001001001	TGTGCCTTGTGGGAGCCACAAAATTATTATAAGAAACTCTTT	CALWEPQNYYKKLF	TRGV9	.	TRGJ1	14	-1	-1	21
69	0.001001001001001001	TGTGCCTTGTGGGAGGTGAAGTGGAGGGATAAGAAACTCTTT	CALWEVKWRDKKLF	TRGV9	.	TRGJ1	17	-1	-1	28
69	0.001001001001001001	TGTGCCACCTGGGACGGTAGTGATTGGATCAAGACGTTT	CATWDGSDWIKTF	TRGV2	.	TRGJP2	16	-1	-1	16
69	0.001001001001001001	TGTGCCTTGTGGGAGGTGCGGGCTACGAAACTCTTT	CALWEVRATKLF	TRGV9	.	TRGJ1	18	-1	-1	23
69	0.001001001001001001	TGTGCCTTGTGGGAGGCGAATAAGAAACTCTTT	CALWEANKKLF	TRGV9	.	TRGJ1	15	-1	-1	19
69	0.001001001001001001	TGTGCCACCAATAAGAAACTCTTT	CATNKKLF	TRGV9	.	TRGJ1	5	-1	-1	10
69	0.001001001001001001	TGTGCCTTGTGGGAGCGCCTGGGGGAGAAACTCTTT	CALWERLGEKLF	TRGV9	.	TRGJ1	14	-1	-1	25
68	9.864937401169284E-4	TGTGCCTTGTGGGATATCAAGAAACTCTTT	CALWDIKKLF	TRGV9	.	TRGJ1	13	-1	-1	14
68	9.864937401169284E-4	CCTACGAGCGGCTATAAGAAACTCTTT	PTSGYKKLF	TRGV9	.	TRGJ1	-1	-1	-1	12
68	9.864937401169284E-4	TGTGCCTTGTGCGAGAAACTCTTT	CALCEKLF	TRGV9	.	TRGJ1	14	-1	-1	13
68	9.864937401169284E-4	TGTGCCTTGTGGGAGTTAAGTAAGAAACTCTTT	CALWELSKKLF	TRGV9	.	TRGJ1	14	-1	-1	20
67	9.719864792328561E-4	TGTGCCTTGTGGGAGGTGCACTATAAGAAACTCTTT	CALWEVHYKKLF	TRGV9	.	TRGJ1	20	-1	-1	21
67	9.719864792328561E-4	TGTGCCTTGTGGGAGGACGCGCGGCGGAAACTCTTT	CALWEDARRKLF	TRGV9	.	TRGJ1	15	-1	-1	26
67	9.719864792328561E-4	TGTGCCTTGTGGGAGGTGCTCTTACTCTTT	CALWEVLLLF	TRGV9	.	TRGJ1	18	-1	-1	23
67	9.719864792328561E-4	TGTGCCTTGTGGAACATTAAGAAACTCTTT	CALWNIKKLF	TRGV9	.	TRGJ1	11	-1	-1	17
67	9.719864792328561E-4	TGTGCCTTGTGGGAAGGTGTGGAGAAACTCTTT	CALWEGVEKLF	TRGV9	.	TRGJ2	18	-1	-1	22
66	9.574792183487836E-4	TGTGCCTTGTGGGAGGCGAATTATTATAAGAAACTCTTT	CALWEANYYKKLF	TRGV9	.	TRGJ1	15	-1	-1	16
66	9.574792183487836E-4	TGTGCCTTGGACGTAAGTAGTGATTGGATCAAGACGTTT	CALDVSSDWIKTF	TRGV9	.	TRGJP2	8	-1	-1	15
66	9.574792183487836E-4	TGTGCTGCGTGGGATTTTTATTATAAGAAACTCTTT	CAAWDFYYKKLF	TRGV10	.	TRGJ1	15	-1	-1	17
66	9.574792183487836E-4	TGTGCTGCGTGGGATTCCCTTGAGGAGAAACTCTTT	CAAWDSLEEKLF	TRGV10	.	TRGJ1	15	-1	-1	25
66	9.574792183487836E-4	TGTGCCTCCTACAGAGAGAAACTCTTT	CASYREKLF	TRGV9	.	TRGJ1	6	-1	-1	16
65	9.42971957464711E-4	TGTGCCTTGTGGGAGCCTCCCGCTTATTATAAGAAACTCTTT	CALWEPPAYYKKLF	TRGV9	.	TRGJ1	14	-1	-1	23
65	9.42971957464711E-4	TGTGCCTTGTGGGATCGCGACACGAAACTCTTT	CALWDRDTKLF	TRGV9	.	TRGJ1	13	-1	-1	23
65	9.42971957464711E-4	TGTGCCTTGTGGGAGGTGCATAAGAAACTCTTT	CALWEVHKKLF	TRGV9	.	TRGJ1	19	-1	-1	19
65	9.42971957464711E-4	TGTGCCTCGGGAAGGAAGAAACTCTTT	CASGRKKLF	TRGV9	.	TRGJ1	6	-1	-1	15
64	9.284646965806386E-4	TGTGCCTTGTGGGAGGTGCAGGAGTTGGGCAAAAAAATCAAGGTATTT	CALWEVQELGKKIKVF	TRGV9	.	TRGJP	19	-1	-1	17
64	9.284646965806386E-4	TGTGCCTTGTGGGAGGGGGAAGAGTTGGGCAAAAAAATCAAGGTATTT	CALWEGEELGKKIKVF	TRGV9	.	TRGJP	15	-1	-1	15
64	9.284646965806386E-4	TGTGCCTTGTGGGAGGTGCATTATTATAAGAAACTCTTT	CALWEVHYYKKLF	TRGV9	.	TRGJ1	19	-1	-1	19
64	9.284646965806386E-4	TGTGCCTTGTGGGAGGTTGGTTATAAGAAACTCTTT	CALWEVGYKKLF	TRGV9	.	TRGJ1	16	-1	-1	20
64	9.284646965806386E-4	TGTGCCTTGTGGGAGGTGTTAGGGAAACTCTTT	CALWEVLGKLF	TRGV9	.	TRGJ1	17	-1	-1	23
64	9.284646965806386E-4	TGTGCCACCTGGGATAAGAAACTCTTT	CATWDKKLF	TRGV8	.	TRGJ1	15	-1	-1	13
64	9.284646965806386E-4	TGTGCTGCGTGGGATAAGAAACTCTTT	CAAWDKKLF	TRGV10	.	TRGJ1	14	-1	-1	13
64	9.284646965806386E-4	TGTGCCTTGTGGATGGAGAAACTCTTT	CALWMEKLF	TRGV9	.	TRGJ1	11	-1	-1	16
64	9.284646965806386E-4	TGTGCCTTGTGGGAACATAAGTGGAAACTCTTT	CALWEHKWKLF	TRGV9	.	TRGJ1	13	-1	-1	23
63	9.139574356965661E-4	TGTGCCTTGTGGGAGGTGCGTTATGGCTCGGGTAAGAAACTCTTT	CALWEVRYGSGKKLF	TRGV9	.	TRGJ1	18	-1	-1	32
63	9.139574356965661E-4	TGTGCCACCTGGGACGGAAGGGGTTGGTTCAAGATATTT	CATWDGRGWFKIF	TRGV2	.	TRGJP1	16	-1	-1	21
63	9.139574356965661E-4	TGTGCCTTGTGGGAGGTGCATCGGGAGAAACTCTTT	CALWEVHREKLF	TRGV9	.	TRGJ1	19	-1	-1	25
63	9.139574356965661E-4	TGTGCCTTGTGGGAGGTGCACAGGTCTAAACTCTTT	CALWEVHRSKLF	TRGV9	.	TRGJ1	20	-1	-1	27
63	9.139574356965661E-4	TGTGCCTTGTGGGGGGGCGGGGAGAAACTCTTT	CALWGGGEKLF	TRGV9	.	TRGJ1	15	-1	-1	22
63	9.139574356965661E-4	TGTGCCTTGTGGGAGGTGTTGTCGAAACTCTTT	CALWEVLSKLF	TRGV9	.	TRGJ1	17	-1	-1	23
63	9.139574356965661E-4	TGTGCCTTGTCGAACCTTAAGAAACTCTTT	CALSNLKKLF	TRGV9	.	TRGJ2	9	-1	-1	17
63	9.139574356965661E-4	TGTCCGCGGTGCCTCTTT	CPRCLF	TRGV10	.	TRGJ1	2	-1	-1	12
62	8.994501748124937E-4	TGTGCCTTGTGGGAGGTGGTTGTGGAGTTGGGCAAAAAAATCAAGGTATTT	CALWEVVVELGKKIKVF	TRGV9	.	TRGJP	17	-1	-1	24
62	8.994501748124937E-4	TGTGCCACCTGGGATGGGGGATTGTATTATAAGAAACTCTTT	CATWDGGLYYKKLF	TRGV4	.	TRGJ2	17	-1	-1	24
62	8.994501748124937E-4	TGTGCCTTGTGGGAGGTGTGCAAGAAACTCTTT	CALWEVCKKLF	TRGV9	.	TRGJ2	17	-1	-1	21
62	8.994501748124937E-4	TGTGCCTGCGCCGTGGCTTATAAGAAACTCTTT	CACAVAYKKLF	TRGV9	.	TRGJ1	6	-1	-1	17
62	8.994501748124937E-4	TGTGCCTTGTGGGAGGTAAGGAAACTCTTT	CALWEVRKLF	TRGV9	.	TRGJ1	16	-1	-1	16
61	8.849429139284212E-4	TGTGCCTTGTGGGAGGTTTTCGACAAGAAACTCTTT	CALWEVFDKKLF	TRGV9	.	TRGJ1	16	-1	-1	24
61	8.849429139284212E-4	TGTGCCTTGTGGGAGGCACCGCCTAAGAAACTCTTT	CALWEAPPKKLF	TRGV9	.	TRGJ1	15	-1	-1	23
61	8.849429139284212E-4	TGTGCCTTGTCTATGGTCGGTAAGAAACTCTTT	CALSMVGKKLF	TRGV9	.	TRGJ1	9	-1	-1	20
61	8.849429139284212E-4	TGTGCCTTGTGGGAGGTGCAGGAGAAACTCTTT	CALWEVQEKLF	TRGV9	.	TRGJ1	19	-1	-1	22
61	8.849429139284212E-4	TGTGCCTTGTGGGGAGAGAAACTCTTT	CALWGEKLF	TRGV9	.	TRGJ1	12	-1	-1	16
61	8.849429139284212E-4	TGTGCCTTGTGGTATAAGAAACTCTTT	CALWYKKLF	TRGV9	.	TRGJ1	11	-1	-1	12
61	8.849429139284212E-4	TGTGCCTCCCCGAAGAAACTCTTT	CASPKKLF	TRGV9	.	TRGJ1	6	-1	-1	12
60	8.704356530443487E-4	TGTGCCTTGTGGGAGGTGCCGTTGGGTGGTGATTGGATCAAGACGTTT	CALWEVPLGGDWIKTF	TRGV9	.	TRGJP2	18	-1	-1	25
60	8.704356530443487E-4	TGTGCCTTGTGGGAGGTGCGTGAGTTGGGCAAAAAAATCAAGGTATTT	CALWEVRELGKKIKVF	TRGV9	.	TRGJP	18	-1	-1	21
60	8.704356530443487E-4	TGTGCCTTGTGGGAGGCTAGTAGTGATTGGATCAAGACGTTT	CALWEASSDWIKTF	TRGV9	.	TRGJP2	15	-1	-1	17
60	8.704356530443487E-4	TGTGCCTTGTGGGAGGTGCGATTGAGTAAGAAACTCTTT	CALWEVRLSKKLF	TRGV9	.	TRGJ1	18	-1	-1	26
60	8.704356530443487E-4	TGTGCCACCTGGGATATGGGGAAACTCTTT	CATWDMGKLF	TRGV8	.	TRGJ1	15	-1	-1	20
60	8.704356530443487E-4	TGTGCCTTCGGGGGGGAGAAACTCTTT	CAFGGEKLF	TRGV9	.	TRGJ2	7	-1	-1	16
60	8.704356530443487E-4	TGTGCCTTGTGGGAGGGGGAGGGGAAACTCTTT	CALWEGEGKLF	TRGV9	.	TRGJ1	15	-1	-1	23
60	8.704356530443487E-4	TGTGCCTTGTGGGAGGATAAGAAACTCTTT	CALWEDKKLF	TRGV9	.	TRGJ2	15	-1	-1	16
60	8.704356530443487E-4	TGTGCCTTGTGTGAGAAGAAACTCTTT	CALCEKKLF	TRGV9	.	TRGJ1	14	-1	-1	15
59	8.559283921602762E-4	TGTGCCTTGTGGGAGGTGAGGGAGTTGGGCAAAAAAATCAAGGTATTT	CALWEVRELGKKIKVF	TRGV9	.	TRGJP	17	-1	-1	21
59	8.559283921602762E-4	TGTGCTGCGGAACTCTTT	CAAELF	TRGV10	.	TRGJ1	8	-1	-1	10
58	8.414211312762037E-4	TGTGCCACCTGGGACGGGCCTTATTATAAGAAACTCTTT	CATWDGPYYKKLF	TRGV2	.	TRGJ1	19	-1	-1	20
58	8.414211312762037E-4	TGTGCCTTGTGGGAGACGCGTGATAAGAAACTCTTT	CALWETRDKKLF	TRGV9	.	TRGJ1	14	-1	-1	22
58	8.414211312762037E-4	TGTGCCTTGTGGGAGGACCCTAAGAAACTCTTT	CALWEDPKKLF	TRGV9	.	TRGJ1	15	-1	-1	20
58	8.414211312762037E-4	TGTGCCTCCCTGTCGTGTTATAAGAAACTCTTT	CASLSCYKKLF	TRGV9	.	TRGJ1	6	-1	-1	17
58	8.414211312762037E-4	TGTGCCTTGTGGGAGGAAGGGAAACTCTTT	CALWEEGKLF	TRGV9	.	TRGJ1	15	-1	-1	20
58	8.414211312762037E-4	TGTGCCACCTGGAAACTCTTT	CATWKLF	TRGV8	.	TRGJ1	11	-1	-1	11
58	8.414211312762037E-4	TGTGCCTTGTGGGAGGTGCTTAAGAAACTCTTT	CALWEVLKKLF	TRGV9	.	TRGJ2	18	-1	-1	20
57	8.269138703921313E-4	TGTGCTGCGTGGGATTATACGCGACTCCCTAAGAAACTCTTT	CAAWDYTRLPKKLF	TRGV10	.	TRGJ1	16	-1	-1	29
56	8.124066095080588E-4	TGTGCCACCTGGGACATTCAACGTTATTATAAGAAACTCTTT	CATWDIQRYYKKLF	TRGV3	.	TRGJ2	15	-1	-1	23
56	8.124066095080588E-4	TGTGCCACCTGGGACGGGCTTAGTTGGATCAAGACGTTT	CATWDGLSWIKTF	TRGV2	.	TRGJP2	18	-1	-1	23
56	8.124066095080588E-4	TGTGCCTTGTTCCCCAATAAGAAACTCTTT	CALFPNKKLF	TRGV9	.	TRGJ1	9	-1	-1	16
56	8.124066095080588E-4	TGTGCCTTGTGGGTCGATAAGAAACTCTTT	CALWVDKKLF	TRGV9	.	TRGJ1	12	-1	-1	16
56	8.124066095080588E-4	TGTGCCTTGTGGGTTAAGAAACTCTTT	CALWVKKLF	TRGV9	.	TRGJ1	12	-1	-1	14
56	8.124066095080588E-4	TGTGCCTTGTGGGGGAAGAAACTCTTT	CALWGKKLF	TRGV9	.	TRGJ1	12	-1	-1	15
56	8.124066095080588E-4	TGTGCCTTACCCGATAAGAAACTCTTT	CALPDKKLF	TRGV9	.	TRGJ1	7	-1	-1	13
56	8.124066095080588E-4	TGTGCCTTGTGGGGGGACTATTATAAGAAACTCTTT	CALWGDYYKKLF	TRGV9	.	TRGJ1	15	-1	-1	18
56	8.124066095080588E-4	TGTGCCTTGTGGGACTTAGACGGGAAACTCTTT	CALWDLDGKLF	TRGV9	.	TRGJ1	13	-1	-1	23
56	8.124066095080588E-4	TGTGCCTTGTGGCGGGTGAAGAAACTCTTT	CALWRVKKLF	TRGV9	.	TRGJ1	17	-1	-1	18
55	7.978993486239863E-4	TGTGCCTTGTGGGAGTGGGAGTTGGGCAAAAAAATCAAGGTATTT	CALWEWELGKKIKVF	TRGV9	.	TRGJP	14	-1	-1	18
55	7.978993486239863E-4	TGTGCCTTGTGGGAGGTGCCCTATTATAAGAAACTCTTT	CALWEVPYYKKLF	TRGV9	.	TRGJ1	21	-1	-1	21
55	7.978993486239863E-4	TGTGCCTTGTGGGAGGTGCCATGCTTTGTGAAACTCTTT	CALWEVPCFVKLF	TRGV9	.	TRGJ1	18	-1	-1	29
55	7.978993486239863E-4	TGTGCCTTGTGGGAGGTGCATCGGGATAAGAAACTCTTT	CALWEVHRDKKLF	TRGV9	.	TRGJ1	19	-1	-1	25
55	7.978993486239863E-4	TGTGCCTTGTGGGAGGTCGATTATAAGAAACTCTTT	CALWEVDYKKLF	TRGV9	.	TRGJ1	16	-1	-1	19
55	7.978993486239863E-4	TGTGCTGCCGGACTCTTT	CAAGLF	TRGV10	.	TRGJ2	7	-1	-1	11
55	7.978993486239863E-4	TGTGCCTTGTGGGAAGATAAGAAACTCTTT	CALWEDKKLF	TRGV9	.	TRGJ1	13	-1	-1	16
55	7.978993486239863E-4	TGTGCCTTGTGGGAGGCCGCCAATAAGAAACTCTTT	CALWEAANKKLF	TRGV9	.	TRGJ1	15	-1	-1	22
54	7.833920877399138E-4	TGTGCCTTGTGGGAGTTAGAAGAGTTGGGCAAAAAAATCAAGGTATTT	CALWELEELGKKIKVF	TRGV9	.	TRGJP	14	-1	-1	19
54	7.833920877399138E-4	TGTGCCTTGTGGGAGGTGTCGGAGTTGGGCAAAAAAATCAAGGTATTT	CALWEVSELGKKIKVF	TRGV9	.	TRGJP	17	-1	-1	21
54	7.833920877399138E-4	TGTGCCTTGTGGGGGCAAGAGTTGGGCAAAAAAATCAAGGTATTT	CALWGQELGKKIKVF	TRGV9	.	TRGJP	12	-1	-1	12
54	7.833920877399138E-4	TGTGCTGCGTGGTCGCCGACACATTATTATAAGAAACTCTTT	CAAWSPTHYYKKLF	TRGV10	.	TRGJ1	11	-1	-1	22
54	7.833920877399138E-4	TGTGCCTTGTGGCAAGAGTTGGGCAAAAAAATCAAGGTATTT	CALWQELGKKIKVF	TRGV9	.	TRGJP	11	-1	-1	10
54	7.833920877399138E-4	TGTGCCTTGTGGGAGGGCTTGGCTGGGTATAAGAAACTCTTT	CALWEGLAGYKKLF	TRGV9	.	TRGJ1	15	-1	-1	27
54	7.833920877399138E-4	TGTGCCACCTGGTCCGCTTTTTTATGGGGGAAACTCTTT	CATWSAFLWGKLF	TRGV8	.	TRGJ2	11	-1	-1	29
54	7.833920877399138E-4	TGTGCCTTGTGGGAGGTGCCAAAGGAACTCTTT	CALWEVPKELF	TRGV9	.	TRGJ1	18	-1	-1	21
54	7.833920877399138E-4	TGTGCTGCGTGGGATTATAGCCTCAGGAAACTCTTT	CAAWDYSLRKLF	TRGV10	.	TRGJ1	16	-1	-1	26
54	7.833920877399138E-4	TGTGCCTTGTGGGAGAATCGCTATAAGAAACTCTTT	CALWENRYKKLF	TRGV9	.	TRGJ1	14	-1	-1	21
54	7.833920877399138E-4	TGTGCCTTGTGGGAGGTTAAGAAACTCTTT	CALWEVKKLF	TRGV9	.	TRGJ1	16	-1	-1	17
54	7.833920877399138E-4	TGTGCCTTGTGGGAGGTGCCTATTGAGAAACTCTTT	CALWEVPIEKLF	TRGV9	.	TRGJ1	18	-1	-1	25
53	7.688848268558413E-4	TGTGCCTTGTGGGAGCAGGAGTTGGGCAAAAAAATCAAGGTATTT	CALWEQELGKKIKVF	TRGV9	.	TRGJP	14	-1	-1	14
53	7.688848268558413E-4	TGTGCCTTGTGGGAGGTGGGGCGGAATTATTATAAGAAACTCTTT	CALWEVGRNYYKKLF	TRGV9	.	TRGJ1	17	-1	-1	23
53	7.688848268558413E-4	TGTGCCTTGTGGGAGGTAGCCCATAAGAAACTCTTT	CALWEVAHKKLF	TRGV9	.	TRGJ1	16	-1	-1	22
53	7.688848268558413E-4	TGTGCTGCGTGGGATTGGACACTCTTT	CAAWDWTLF	TRGV10	.	TRGJ1	15	-1	-1	17
53	7.688848268558413E-4	TGTGCCTTGTGGGAGGGGCACTATAAGAAACTCTTT	CALWEGHYKKLF	TRGV9	.	TRGJ1	20	-1	-1	21
53	7.688848268558413E-4	TGTGCCTTGTGCGTACCAAAGAAACTCTTT	CALCVPKKLF	TRGV9	.	TRGJ1	10	-1	-1	18
52	7.543775659717689E-4	TGTGCCTTGTGGGAGATGCAAGAGTTGGGCAAAAAAATCAAGGTATTT	CALWEMQELGKKIKVF	TRGV9	.	TRGJP	19	-1	-1	17
52	7.543775659717689E-4	TGTGCCTTGTGGGACTTGGCGGATTATAAGAAACTCTTT	CALWDLADYKKLF	TRGV9	.	TRGJ1	13	-1	-1	22
52	7.543775659717689E-4	TGTGCCTTGTGGGAGGTGCTCGGATATAAGAAACTCTTT	CALWEVLGYKKLF	TRGV9	.	TRGJ2	18	-1	-1	24
52	7.543775659717689E-4	TGTGCCTTGTGGGAGGTGCTGGGTTATAAGAAACTCTTT	CALWEVLGYKKLF	TRGV9	.	TRGJ1	18	-1	-1	23
52	7.543775659717689E-4	TGTGCCTTGTGGGAGGTGCGGTGGTATAAGAAACTCTTT	CALWEVRWYKKLF	TRGV9	.	TRGJ2	18	-1	-1	24
52	7.543775659717689E-4	TGTGCCTTGTGGGAGGGCCCTCCAGATAAGAAACTCTTT	CALWEGPPDKKLF	TRGV9	.	TRGJ1	22	-1	-1	25
52	7.543775659717689E-4	TGTGCCTTGTGGGAGGTGCGGCGTAAGAAACTCTTT	CALWEVRRKKLF	TRGV9	.	TRGJ1	18	-1	-1	23
52	7.543775659717689E-4	TGTGCCACCTGGGACGGGCCTTATAAGAAACTCTTT	CATWDGPYKKLF	TRGV2	.	TRGJ1	19	-1	-1	20
52	7.543775659717689E-4	TGTGCCTTGTGGGATAGGGATAAGAAACTCTTT	CALWDRDKKLF	TRGV9	.	TRGJ1	13	-1	-1	19
52	7.543775659717689E-4	TGTGCCTTGTGGGAGGTCTACAGGGGGCTCTTT	CALWEVYRGLF	TRGV9	.	TRGJ1	16	-1	-1	27
52	7.543775659717689E-4	TGTGCCTTGTGGGAGGGACATAAGAAACTCTTT	CALWEGHKKLF	TRGV9	.	TRGJ1	15	-1	-1	19
51	7.398703050876964E-4	TGTGCCTTGTGGGAGGTAGTGGAGTTGGGCAAAAAAATCAAGGTATTT	CALWEVVELGKKIKVF	TRGV9	.	TRGJP	16	-1	-1	21
51	7.398703050876964E-4	TGTGCCTTGTGGGAGGTGGGGGTCGGTTATAAGAAACTCTTT	CALWEVGVGYKKLF	TRGV9	.	TRGJ1	17	-1	-1	26
51	7.398703050876964E-4	TGTGCCTTGTGGGAGTGTTATAAGAAACTCTTT	CALWECYKKLF	TRGV9	.	TRGJ1	14	-1	-1	17
51	7.398703050876964E-4	TGTGCCTTGTGGGAGGGGGGGGAGAAACTCTTT	CALWEGGEKLF	TRGV9	.	TRGJ1	15	-1	-1	22
51	7.398703050876964E-4	TGTGCTGCGTGGGATTGTCTCTTT	CAAWDCLF	TRGV10	.	TRGJ1	15	-1	-1	18
51	7.398703050876964E-4	TGTGCCTTGCATTATAAGAAACTCTTT	CALHYKKLF	TRGV9	.	TRGJ1	8	-1	-1	10
51	7.398703050876964E-4	TGTGCCACCTGGGACGGTCGTCTCTTT	CATWDGRLF	TRGV2	.	TRGJ1	16	-1	-1	21
50	7.253630442036239E-4	TGTGCCTTGTTTAGTTGGTCGCCCTACGAAAATGATTGGATCAAGACGTTT	CALFSWSPYENDWIKTF	TRGV9	.	TRGJP2	9	-1	-1	32
50	7.253630442036239E-4	TGTGCCTTGTGGGAGGTGGGAGAGTTGGGCAAAAAAATCAAGGTATTT	CALWEVGELGKKIKVF	TRGV9	.	TRGJP	17	-1	-1	20
50	7.253630442036239E-4	TGTGCCTTGTGGGAGGTGGAAGAGTTGGGCAAAAAAATCAAGGTATTT	CALWEVEELGKKIKVF	TRGV9	.	TRGJP	17	-1	-1	19
50	7.253630442036239E-4	TGTGCCTTGTGGGAGGCCTCTCCTGGTTGGTTCAAGATATTT	CALWEASPGWFKIF	TRGV9	.	TRGJP1	15	-1	-1	22
50	7.253630442036239E-4	TGTGCTGCGTGGGTAGCTGATAAGATGGAACTCTTT	CAAWVADKMELF	TRGV10	.	TRGJ1	12	-1	-1	28
50	7.253630442036239E-4	TGTGCCTTGTGGGAGGTATGTTATAAGAAACTCTTT	CALWEVCYKKLF	TRGV9	.	TRGJ1	16	-1	-1	20
50	7.253630442036239E-4	TGTGCCTTGTGGGAGGTTCACAAGAAACTCTTT	CALWEVHKKLF	TRGV9	.	TRGJ1	20	-1	-1	21
50	7.253630442036239E-4	TGTGCTGCGTGGGTGTCTGGGAAACTCTTT	CAAWVSGKLF	TRGV10	.	TRGJ1	12	-1	-1	20
50	7.253630442036239E-4	TGTGCCGGGTATTATAAGAAACTCTTT	CAGYYKKLF	TRGV9	.	TRGJ1	5	-1	-1	9
49	7.108557833195514E-4	TGTGCCTTGTGGGAACCGATTCAAGAGTTGGGCAAAAAAATCAAGGTATTT	CALWEPIQELGKKIKVF	TRGV9	.	TRGJP	13	-1	-1	21
49	7.108557833195514E-4	TGTGCCTTGTGGGAGGTGCAATATAAACCCCGCCATAAGAAACTCTTT	CALWEVQYKPRHKKLF	TRGV9	.	TRGJ2	19	-1	-1	34
49	7.108557833195514E-4	TGTGCTGCGTGGAAGATAGGAAGGGCTTACTATAAGAAACTCTTT	CAAWKIGRAYYKKLF	TRGV10	.	TRGJ1	11	-1	-1	26
49	7.108557833195514E-4	TGTGCCTTGTGGGAGGTGGACGGGTTTCGAAAGAAACTCTTT	CALWEVDGFRKKLF	TRGV9	.	TRGJ1	20	-1	-1	30
49	7.108557833195514E-4	TGTGCCTTGTGGGAGGTGCCGGATTATAAGAAACTCTTT	CALWEVPDYKKLF	TRGV9	.	TRGJ1	18	-1	-1	22
49	7.108557833195514E-4	TGTGCCTTGTGGGATAGGTATAAGAAACTCTTT	CALWDRYKKLF	TRGV9	.	TRGJ2	13	-1	-1	18
49	7.108557833195514E-4	TGTGCTGCGTGGGGGACTTGGAAACTCTTT	CAAWGTWKLF	TRGV10	.	TRGJ1	12	-1	-1	20
49	7.108557833195514E-4	TGTGCCCCTCACTATTATAAGAAACTCTTT	CAPHYYKKLF	TRGV9	.	TRGJ1	5	-1	-1	12
49	7.108557833195514E-4	TGTGCTGCGTGGTGCCAGGGCCTCTTT	CAAWCQGLF	TRGV10	.	TRGJ1	11	-1	-1	21
49	7.108557833195514E-4	TGTGCCTTGTGGGAGGCCGGGGTGGGATATAAGAAACTCTTT	CALWEAGVGYKKLF	TRGV9	.	TRGJ1	15	-1	-1	27
49	7.108557833195514E-4	TGTGCCTTGTGGGAGGACTCGAATTATTATAAGAAACTCTTT	CALWEDSNYYKKLF	TRGV9	.	TRGJ1	15	-1	-1	18
49	7.108557833195514E-4	TGTGCCTTGAGGGCATATAAGAAACTCTTT	CALRAYKKLF	TRGV9	.	TRGJ1	12	-1	-1	15
48	6.96348522435479E-4	TGTGCCTTGTGGGAGGTTAGGGGCTATTATAAGAAACTCTTT	CALWEVRGYYKKLF	TRGV9	.	TRGJ1	16	-1	-1	24
48	6.96348522435479E-4	TGTGCCTTGTGGGAGGAGAGGGAGAGGTATAAGAAACTCTTT	CALWEERERYKKLF	TRGV9	.	TRGJ1	15	-1	-1	27
48	6.96348522435479E-4	TGTGCCTTGTGGGGTTCCAATTATAAGAAACTCTTT	CALWGSNYKKLF	TRGV9	.	TRGJ1	12	-1	-1	19
48	6.96348522435479E-4	TGTGCCTTGTGGGAGGTGCAGAAACTCTTT	CALWEVQKLF	TRGV9	.	TRGJ1	19	-1	-1	19
48	6.96348522435479E-4	TGTGCCTTGTGGGAGGAAAAGAAACTCTTT	CALWEEKKLF	TRGV9	.	TRGJ1	15	-1	-1	18
48	6.96348522435479E-4	TGTGCCTTGTGGCTGGGAAAAGGCGAGAAACTCTTT	CALWLGKGEKLF	TRGV9	.	TRGJ1	11	-1	-1	25
48	6.96348522435479E-4	TGTGCTGCGTGGGGACATTATAAGAAACTCTTT	CAAWGHYKKLF	TRGV10	.	TRGJ1	12	-1	-1	16
48	6.96348522435479E-4	TGTGCCTTACTCTTT	CALLF	TRGV9	.	TRGJ1	7	-1	-1	8
47	6.818412615514065E-4	TGTGCCTTGTGGGAGGTGGCGGGGGAGTTGGGCAAAAAAATCAAGGTATTT	CALWEVAGELGKKIKVF	TRGV9	.	TRGJP	17	-1	-1	24
47	6.818412615514065E-4	TGTGCCTTGTGGGAGGTGTGCTATTATAAGAAACTCTTT	CALWEVCYYKKLF	TRGV9	.	TRGJ2	17	-1	-1	21
47	6.818412615514065E-4	TGTGCTGCGTGGGGTTATTATAAGAAACTCTTT	CAAWGYYKKLF	TRGV10	.	TRGJ1	16	-1	-1	14
47	6.818412615514065E-4	TGTGCTGCGTGGGATGGGGGTTGGGAACTCTTT	CAAWDGGWELF	TRGV10	.	TRGJ1	14	-1	-1	25
47	6.818412615514065E-4	TGTGCCTTGTGGGAGGGATTTAAGAAACTCTTT	CALWEGFKKLF	TRGV9	.	TRGJ1	15	-1	-1	17
47	6.818412615514065E-4	TGTGCCTTGTGGGGTTATTATAAGAAACTCTTT	CALWGYYKKLF	TRGV9	.	TRGJ1	12	-1	-1	14
47	6.818412615514065E-4	TGTGCCTTGTGGGAGGGCAAACTCTTT	CALWEGKLF	TRGV9	.	TRGJ1	18	-1	-1	18
47	6.818412615514065E-4	TGTGCTGCGTGGGATAGACTCTTT	CAAWDRLF	TRGV10	.	TRGJ2	14	-1	-1	17
46	6.67334000667334E-4	TGTGCCTTGTGGGAGCACACTGGTTGGTTCAAGATATTT	CALWEHTGWFKIF	TRGV9	.	TRGJP1	14	-1	-1	17
46	6.67334000667334E-4	TGTGCCTTGTGGGAGGTACCCCACTATAAGAAACTCTTT	CALWEVPHYKKLF	TRGV9	.	TRGJ1	16	-1	-1	24
46	6.67334000667334E-4	TGTGCCTTGTGGGACGGGTATTATAAGAAACTCTTT	CALWDGYYKKLF	TRGV9	.	TRGJ2	13	-1	-1	18
46	6.67334000667334E-4	TGTGCCTTGTGGGAGGACTATAAGAAACTCTTT	CALWEDYKKLF	TRGV9	.	TRGJ1	15	-1	-1	18
46	6.67334000667334E-4	TGTGCTGCGTGGGATTATAGGAAACTCTTT	CAAWDYRKLF	TRGV10	.	TRGJ2	16	-1	-1	13
46	6.67334000667334E-4	TGTGCCTTGTGGGAGGTGCGGGGATGTTATAAGAAACTCTTT	CALWEVRGCYKKLF	TRGV9	.	TRGJ1	18	-1	-1	26
46	6.67334000667334E-4	TGTGCCTTGTGGGAGGTGCGGAATTATTATAAGAAACTCTTT	CALWEVRNYYKKLF	TRGV9	.	TRGJ1	18	-1	-1	20
45	6.528267397832616E-4	TGTGCCTTGTGGGAGGTGCAATTCGTTGGTTTCAATAAGAAACTCTTT	CALWEVQFVGFNKKLF	TRGV9	.	TRGJ2	19	-1	-1	34
45	6.528267397832616E-4	TGTGCCTTGTGGGAGGCAACAGAGTTGGGCAAAAAAATCAAGGTATTT	CALWEATELGKKIKVF	TRGV9	.	TRGJP	15	-1	-1	20
45	6.528267397832616E-4	TGTGCCTTGTGGGAGGAGAAGTTGGGCAAAAAAATCAAGGTATTT	CALWEEKLGKKIKVF	TRGV9	.	TRGJP	15	-1	-1	19
45	6.528267397832616E-4	TGTGCCTTGTGGGACGCTTTGGATTATAAGAAACTCTTT	CALWDALDYKKLF	TRGV9	.	TRGJ1	13	-1	-1	22
45	6.528267397832616E-4	TGTGCCTTGTGGGAGGTTGTCGGTTATAAGAAACTCTTT	CALWEVVGYKKLF	TRGV9	.	TRGJ1	16	-1	-1	23
45	6.528267397832616E-4	TGTGCCTTGTGGGAGGAACCGTATTATAAGAAACTCTTT	CALWEEPYYKKLF	TRGV9	.	TRGJ1	15	-1	-1	21
45	6.528267397832616E-4	TGTGCCTTGGCTTGGGAGGGGCATTATAAGAAACTCTTT	CALAWEGHYKKLF	TRGV9	.	TRGJ1	22	-1	-1	22
45	6.528267397832616E-4	TGTGCCACCTGGGAAGGTAGTGATTGGATCAAGACGTTT	CATWEGSDWIKTF	TRGV4	.	TRGJP2	16	-1	-1	16
45	6.528267397832616E-4	TGTGCCTTGTGGGAGGTGCGTTATAAGAAACTCTTT	CALWEVRYKKLF	TRGV9	.	TRGJ2	18	-1	-1	20
45	6.528267397832616E-4	TGTGCCTCCAAGAATTATTATAAGAAACTCTTT	CASKNYYKKLF	TRGV9	.	TRGJ1	6	-1	-1	11
45	6.528267397832616E-4	CGAATGAGGGGGAATTATTATAAGAAACTCTTT	RMRGNYYKKLF	TRGV9	.	TRGJ1	-1	-1	-1	11
45	6.528267397832616E-4	TGTGCTGCGTGTGGTTATAAGAAACTCTTT	CAACGYKKLF	TRGV10	.	TRGJ1	16	-1	-1	14
45	6.528267397832616E-4	TGTGCCTTGTGGGAGGTGCAGGGAAGGTATAAGAAACTCTTT	CALWEVQGRYKKLF	TRGV9	.	TRGJ1	19	-1	-1	27
44	6.38319478899189E-4	TGTGCCTTGTGGGAGGTTACGGAGCAAGAGTTGGGCAAAAAAATCAAGGTATTT	CALWEVTEQELGKKIKVF	TRGV9	.	TRGJP	16	-1	-1	23
44	6.38319478899189E-4	TGTGCCTTGTGGGAGTACTTTCAAGAGTTGGGCAAAAAAATCAAGGTATTT	CALWEYFQELGKKIKVF	TRGV9	.	TRGJP	14	-1	-1	21
44	6.38319478899189E-4	TGTGCCTTGTGGGAGTCTCAAGAGTTGGGCAAAAAAATCAAGGTATTT	CALWESQELGKKIKVF	TRGV9	.	TRGJP	14	-1	-1	18
44	6.38319478899189E-4	TGTGCCTTGTGGGAGGATCAAGAGTTGGGCAAAAAAATCAAGGTATTT	CALWEDQELGKKIKVF	TRGV9	.	TRGJP	15	-1	-1	18
44	6.38319478899189E-4	TGTGCCTTGTGGCCTTGCGCTGCTTATTATAAGAAACTCTTT	CALWPCAAYYKKLF	TRGV9	.	TRGJ1	11	-1	-1	23
44	6.38319478899189E-4	TGTGCCTTGTGGGAGGTGTTGTCCGGTTATAAGAAACTCTTT	CALWEVLSGYKKLF	TRGV9	.	TRGJ1	17	-1	-1	26
44	6.38319478899189E-4	TGTGCCTTGTGGGAGGTGGGCTATTATAAGAAACTCTTT	CALWEVGYYKKLF	TRGV9	.	TRGJ1	17	-1	-1	21
44	6.38319478899189E-4	TGTGCCTTGTGGGAGGATGCGTATTATAAGAAACTCTTT	CALWEDAYYKKLF	TRGV9	.	TRGJ1	19	-1	-1	21
44	6.38319478899189E-4	TGTGCCTTGTGGGAGCCTCTGTATAAGAAACTCTTT	CALWEPLYKKLF	TRGV9	.	TRGJ1	14	-1	-1	21
44	6.38319478899189E-4	TGTGCCTTGTGGGAGGGGAATTATAAGAAACTCTTT	CALWEGNYKKLF	TRGV9	.	TRGJ1	15	-1	-1	19
44	6.38319478899189E-4	TGTGCTGCGTGGCGGGGCCATAAGAAACTCTTT	CAAWRGHKKLF	TRGV10	.	TRGJ1	11	-1	-1	19
44	6.38319478899189E-4	TGTGCTGCGTGGGATTACGCTCAGAAACTCTTT	CAAWDYAQKLF	TRGV10	.	TRGJ1	18	-1	-1	22
44	6.38319478899189E-4	TGTGCCTCGTTAGCCCCATATAAGAAACTCTTT	CASLAPYKKLF	TRGV9	.	TRGJ1	9	-1	-1	18
44	6.38319478899189E-4	TGTGCTGCGTGGGATGAGAAACTCTTT	CAAWDEKLF	TRGV10	.	TRGJ1	14	-1	-1	13
44	6.38319478899189E-4	TGTGCCTTGTGGGAGGATTATTATAAGAAACTCTTT	CALWEDYYKKLF	TRGV9	.	TRGJ1	15	-1	-1	16
44	6.38319478899189E-4	TGTGCCTTGGCCTGTTATAAGAAACTCTTT	CALACYKKLF	TRGV9	.	TRGJ1	8	-1	-1	14
44	6.38319478899189E-4	TGTGCTGCGACCGGGCCACTCTTT	CAATGPLF	TRGV10	.	TRGJ1	8	-1	-1	17
43	6.238122180151165E-4	TGTGCCTTGTGGGAGGCCACCCGGTTTTATAAGAAACTCTTT	CALWEATRFYKKLF	TRGV9	.	TRGJ1	15	-1	-1	26
43	6.238122180151165E-4	TGTGCCTTGTGGGTTAGGGGATATTATAAGAAACTCTTT	CALWVRGYYKKLF	TRGV9	.	TRGJ1	12	-1	-1	21
43	6.238122180151165E-4	TGTGCCTTGTGGGATGAGTATTATAAGAAACTCTTT	CALWDEYYKKLF	TRGV9	.	TRGJ1	13	-1	-1	18
43	6.238122180151165E-4	TGTGCCTTGTGGGAGTCACCGGAGGATTATAAGAAACTCTTT	CALWESPEDYKKLF	TRGV9	.	TRGJ1	19	-1	-1	25
43	6.238122180151165E-4	TGTGCCTTGGCCACTGGTTGGTTCAAGATATTT	CALATGWFKIF	TRGV9	.	TRGJP1	8	-1	-1	10
42	6.093049571310441E-4	TGTGCCTTGCCGCCCTCCACTGGGCAAGAGTTGGGCAAAAAAATCAAGGTATTT	CALPPSTGQELGKKIKVF	TRGV9	.	TRGJP	8	-1	-1	16
42	6.093049571310441E-4	TGTGCCTTGTGGGAGGGGGGGGTGTTGGGCAAAAAAATCAAGGTATTT	CALWEGGVLGKKIKVF	TRGV9	.	TRGJP	15	-1	-1	23
42	6.093049571310441E-4	TGTGCCTTGTGGGAGGTGCAGGGTTATTATAAGAAACTCTTT	CALWEVQGYYKKLF	TRGV9	.	TRGJ1	19	-1	-1	23
42	6.093049571310441E-4	TGTGCTGCGTGGGGTCCCCATTATTATAAGAAACTCTTT	CAAWGPHYYKKLF	TRGV10	.	TRGJ1	12	-1	-1	19
42	6.093049571310441E-4	TGTGCTGCGTGGGATAAGCATTATTATAAGAAACTCTTT	CAAWDKHYYKKLF	TRGV10	.	TRGJ1	14	-1	-1	19
42	6.093049571310441E-4	TGTGCCTTGTGGGAGGTTTCCTATAAGAAACTCTTT	CALWEVSYKKLF	TRGV9	.	TRGJ1	16	-1	-1	21
42	6.093049571310441E-4	TGTGCCTTGTGGAGTTCATATTATAAGAAACTCTTT	CALWSSYYKKLF	TRGV9	.	TRGJ1	11	-1	-1	18
42	6.093049571310441E-4	TGTGCCTTGGGGCAATATTATAAGAAACTCTTT	CALGQYYKKLF	TRGV9	.	TRGJ2	11	-1	-1	15
42	6.093049571310441E-4	TGTGCTGCGTGGGGTCTGAGGAAACTCTTT	CAAWGLRKLF	TRGV10	.	TRGJ1	12	-1	-1	20
42	6.093049571310441E-4	TGTGCCTTGTCATATTATAAGAAACTCTTT	CALSYYKKLF	TRGV9	.	TRGJ1	9	-1	-1	12
42	6.093049571310441E-4	TGTGCTGCGTGGGACCAAAAACTCTTT	CAAWDQKLF	TRGV10	.	TRGJ1	13	-1	-1	18
42	6.093049571310441E-4	TGTGCCACCTGGGAGATCGGTAGTGATTGGATCAAGACGTTT	CATWEIGSDWIKTF	TRGV2	.	TRGJP2	13	-1	-1	19
42	6.093049571310441E-4	CGGGATAAGAAACTCTTT	RDKKLF	TRGV10	.	TRGJ1	-1	-1	-1	4
41	5.947976962469716E-4	TGTGCCTTGTGGGAGTTTCCCCGAAAGGGTTATAAGAAACTCTTT	CALWEFPRKGYKKLF	TRGV9	.	TRGJ1	14	-1	-1	29
41	5.947976962469716E-4	TGTGCCTTGTGGGAGGTGCGGGGTAGTGATTGGATCAAGACGTTT	CALWEVRGSDWIKTF	TRGV9	.	TRGJP2	18	-1	-1	22
41	5.947976962469716E-4	TGTGCCTTGTGGGAGGTGCAGTCGTTTCGGTATAAGAAACTCTTT	CALWEVQSFRYKKLF	TRGV9	.	TRGJ1	19	-1	-1	30
41	5.947976962469716E-4	TGTGCCTTGTGGGAGGACGGGCCAGTCTATTATAAGAAACTCTTT	CALWEDGPVYYKKLF	TRGV9	.	TRGJ2	15	-1	-1	27
41	5.947976962469716E-4	TGTGCCTTGTGGGAGGTGCCCACTGGTTGGTTCAAGATATTT	CALWEVPTGWFKIF	TRGV9	.	TRGJP1	18	-1	-1	19
41	5.947976962469716E-4	TGTGCCTTGTGGGAGGTGCATTCTTATAAGAAACTCTTT	CALWEVHSYKKLF	TRGV9	.	TRGJ1	19	-1	-1	19
41	5.947976962469716E-4	TGTGCCTTGTGGGAGGTGACTTATTATAAGAAACTCTTT	CALWEVTYYKKLF	TRGV9	.	TRGJ1	17	-1	-1	17
41	5.947976962469716E-4	TGTGCCTTGTGGGAGGACATAATTTATAAGAAACTCTTT	CALWEDIIYKKLF	TRGV9	.	TRGJ1	15	-1	-1	23
41	5.947976962469716E-4	TGTGCTGCGTGGGATGAGTTCAATAAGAAACTCTTT	CAAWDEFNKKLF	TRGV10	.	TRGJ1	14	-1	-1	22
41	5.947976962469716E-4	TGTGCCTTGTGGGTATGGTATTATAAGAAACTCTTT	CALWVWYYKKLF	TRGV9	.	TRGJ1	12	-1	-1	18
41	5.947976962469716E-4	TGTGCCTTGTGGGAGGTGCACGATAAGAAACTCTTT	CALWEVHDKKLF	TRGV9	.	TRGJ1	20	-1	-1	22
41	5.947976962469716E-4	TGTGCCTTGTGGGAAATTGCTTATAAGAAACTCTTT	CALWEIAYKKLF	TRGV9	.	TRGJ1	13	-1	-1	20
41	5.947976962469716E-4	TGTGCCTTGTGGGAGGTGCGGACGAACCTCTTT	CALWEVRTNLF	TRGV9	.	TRGJ1	18	-1	-1	23
41	5.947976962469716E-4	TGTGCCTTGTATCGGTTCTATAAGAAACTCTTT	CALYRFYKKLF	TRGV9	.	TRGJ1	9	-1	-1	18
40	5.802904353628992E-4	TGTGCCTTGTGGGAGGTTGCGCAAGAGTTGGGCAAAAAAATCAAGGTATTT	CALWEVAQELGKKIKVF	TRGV9	.	TRGJP	16	-1	-1	17
40	5.802904353628992E-4	TGTGCCTTGTGGGAGGCAATAGGGCCGATAAGTGTCGGCGGGAAACTCTTT	CALWEAIGPISVGGKLF	TRGV9	.	TRGJ1	15	-1	-1	41
40	5.802904353628992E-4	TGTGCCTTGTGGGAGGTCTACCCTTATTATAAGAAACTCTTT	CALWEVYPYYKKLF	TRGV9	.	TRGJ1	16	-1	-1	23
40	5.802904353628992E-4	TGTGCCTTGTGGGGGGGTTATTATAAGAAACTCTTT	CALWGGYYKKLF	TRGV9	.	TRGJ2	15	-1	-1	17
40	5.802904353628992E-4	TGTGCCTTGTGGGAGAAGGCAAAGAAACTCTTT	CALWEKAKKLF	TRGV9	.	TRGJ1	14	-1	-1	21
40	5.802904353628992E-4	TGTGCCACGAACCATTATTATAAGAAACTCTTT	CATNHYYKKLF	TRGV9	.	TRGJ1	5	-1	-1	13
40	5.802904353628992E-4	TGTGCTGCGCGGGGGATGAAACTCTTT	CAARGMKLF	TRGV10	.	TRGJ1	12	-1	-1	17
39	5.657831744788266E-4	TGTGCCTTGTGGGAGGCCCACACCAAAAATTATAAGAAACTCTTT	CALWEAHTKNYKKLF	TRGV9	.	TRGJ1	15	-1	-1	28
39	5.657831744788266E-4	TGTGCCTTGTGGGAGGTGCGCCTTAGATATAAGAAACTCTTT	CALWEVRLRYKKLF	TRGV9	.	TRGJ1	22	-1	-1	27
39	5.657831744788266E-4	TGTGCCTTGTGGGAGGTGATCAGGAATTATAAGAAACTCTTT	CALWEVIRNYKKLF	TRGV9	.	TRGJ1	17	-1	-1	25
39	5.657831744788266E-4	TGTGCTGCGTGGGATTGGGGGGCGAATAAGAAACTCTTT	CAAWDWGANKKLF	TRGV10	.	TRGJ1	15	-1	-1	25
39	5.657831744788266E-4	TGTGCCTTGTGGGAGGTTCGGAATTATAAGAAACTCTTT	CALWEVRNYKKLF	TRGV9	.	TRGJ1	16	-1	-1	22
39	5.657831744788266E-4	TGTGCCTTGTGGGAGGCTCAATATTATAAGAAACTCTTT	CALWEAQYYKKLF	TRGV9	.	TRGJ1	15	-1	-1	21
39	5.657831744788266E-4	TGTGCCACCTGGGACGGGCATTATTATAAGAAACTCTTT	CATWDGHYYKKLF	TRGV2	.	TRGJ1	18	-1	-1	19
39	5.657831744788266E-4	TGTGCCTTGTGGGGTCTTTATTATAAGAAACTCTTT	CALWGLYYKKLF	TRGV9	.	TRGJ2	12	-1	-1	17
39	5.657831744788266E-4	TGTGCCTTGTGGGAGTCGTTACTCGAGAAACTCTTT	CALWESLLEKLF	TRGV9	.	TRGJ1	14	-1	-1	25
39	5.657831744788266E-4	TGTGCTGCGTCACCCCCGGCAAAGAAACTCTTT	CAASPPAKKLF	TRGV10	.	TRGJ1	9	-1	-1	21
39	5.657831744788266E-4	TGTGCTGCGTGGGATTTTTATAAGAAACTCTTT	CAAWDFYKKLF	TRGV10	.	TRGJ1	15	-1	-1	13
39	5.657831744788266E-4	TGTGCCTTGTGGATCTCTGGGAAACTCTTT	CALWISGKLF	TRGV9	.	TRGJ1	11	-1	-1	20
39	5.657831744788266E-4	TGTGCCCCGGATAATAAGAAACTCTTT	CAPDNKKLF	TRGV9	.	TRGJ1	5	-1	-1	10
39	5.657831744788266E-4	TGTGCCTTGATCTATAAGAAACTCTTT	CALIYKKLF	TRGV9	.	TRGJ1	8	-1	-1	12
39	5.657831744788266E-4	TGCGCTGCGATTCCAGGGAAACTCTTT	CAAIPGKLF	TRGV10	.	TRGJ1	8	-1	-1	17
38	5.512759135947542E-4	TGTGCCTTGTGGGAGGTGATCCAAGAGTTGGGCAAAAAAATCAAGGTATTT	CALWEVIQELGKKIKVF	TRGV9	.	TRGJP	17	-1	-1	21
38	5.512759135947542E-4	TGTGCCTTGTACGGGAACCTCCCGAATTATTATAAGAAACTCTTT	CALYGNLPNYYKKLF	TRGV9	.	TRGJ1	9	-1	-1	22
38	5.512759135947542E-4	TGTGCTGCGTGGGATTATCATTGGGATTGGATCAAGACGTTT	CAAWDYHWDWIKTF	TRGV10	.	TRGJP2	16	-1	-1	24
38	5.512759135947542E-4	TGTGCCTTGTGGGAGGCCCCGAATTATTATAAGAAACTCTTT	CALWEAPNYYKKLF	TRGV9	.	TRGJ1	15	-1	-1	19
38	5.512759135947542E-4	TGTGCCTTGTGGGAGGTCAAGTATTATAAGAAACTCTTT	CALWEVKYYKKLF	TRGV9	.	TRGJ1	16	-1	-1	18
38	5.512759135947542E-4	TGTGCCTTGTGGGAGGTGAATCCCCCCGTGAAACTCTTT	CALWEVNPPVKLF	TRGV9	.	TRGJ1	17	-1	-1	29
38	5.512759135947542E-4	TGTGCCTTGTGGGAGAAAAATTATTATAAGAAACTCTTT	CALWEKNYYKKLF	TRGV9	.	TRGJ1	14	-1	-1	18
38	5.512759135947542E-4	TGTGCTGCGTGGGGCGATTCGGTCAAGAAACTCTTT	CAAWGDSVKKLF	TRGV10	.	TRGJ1	12	-1	-1	24
38	5.512759135947542E-4	TGTGCTGCGTGGGAGAATTATTATAAGAAACTCTTT	CAAWENYYKKLF	TRGV10	.	TRGJ1	13	-1	-1	14
38	5.512759135947542E-4	TGTGCCTTGTGGGAGGTCGCTTATAAGAAACTCTTT	CALWEVAYKKLF	TRGV9	.	TRGJ1	16	-1	-1	20
38	5.512759135947542E-4	TGTGCCTTGTGGGAGGCTAATTATAAGAAACTCTTT	CALWEANYKKLF	TRGV9	.	TRGJ1	15	-1	-1	19
38	5.512759135947542E-4	TGTGCCTTGTGGAAGAATTATTATAAGAAACTCTTT	CALWKNYYKKLF	TRGV9	.	TRGJ1	14	-1	-1	14
38	5.512759135947542E-4	TGTGCTGCGTGGGATCCACTTAAGAAACTCTTT	CAAWDPLKKLF	TRGV10	.	TRGJ1	14	-1	-1	20
38	5.512759135947542E-4	TGTGCCTGGGTGAATTATTATAAGAAACTCTTT	CAWVNYYKKLF	TRGV9	.	TRGJ1	6	-1	-1	11
38	5.512759135947542E-4	TGTGCTGCGTGCGGTTATAAGAAACTCTTT	CAACGYKKLF	TRGV10	.	TRGJ1	16	-1	-1	14
38	5.512759135947542E-4	TGTGCTGCGTGGAGGGATAAGAAACTCTTT	CAAWRDKKLF	TRGV10	.	TRGJ1	11	-1	-1	16
37	5.367686527106817E-4	TGTGCTGCGTGGGCTGCTTCTTTTGGGACTAGCGGGAGCCTCTATGATTATAAGAAACTCTTT	CAAWAASFGTSGSLYDYKKLF	TRGV10	.	TRGJ1	12	-1	-1	43
37	5.367686527106817E-4	TGTGCCTTGTGGGAGGTGCAGGACGAGTTGGGCAAAAAAATCAAGGTATTT	CALWEVQDELGKKIKVF	TRGV9	.	TRGJP	19	-1	-1	24
37	5.367686527106817E-4	TGTGCCTTGTGGGAGGAGGAGCCCATAAATCGGGATTATAAGAAACTCTTT	CALWEEEPINRDYKKLF	TRGV9	.	TRGJ1	15	-1	-1	34
37	5.367686527106817E-4	TGTGCCTTGTGGGAGTGCAATGAGAATTATTATAAGAAACTCTTT	CALWECNENYYKKLF	TRGV9	.	TRGJ1	18	-1	-1	23
37	5.367686527106817E-4	TGTGCCTTGTGGGAGGTGCTGTATTGGTATTATAAGAAACTCTTT	CALWEVLYWYYKKLF	TRGV9	.	TRGJ2	18	-1	-1	27
37	5.367686527106817E-4	TGTGCCTTGTGGGAGGGCCCAGAGTATTATAAGAAACTCTTT	CALWEGPEYYKKLF	TRGV9	.	TRGJ1	15	-1	-1	24
37	5.367686527106817E-4	TGTGCCTTGTGGGAGGGTGATTATTATAAGAAACTCTTT	CALWEGDYYKKLF	TRGV9	.	TRGJ1	15	-1	-1	19
37	5.367686527106817E-4	TGTGCCTTGTGGGAGGAAAACCATTATAAGAAACTCTTT	CALWEENHYKKLF	TRGV9	.	TRGJ1	15	-1	-1	22
37	5.367686527106817E-4	TGTGCCTTGTGCCCGAATTATTATAAGAAACTCTTT	CALCPNYYKKLF	TRGV9	.	TRGJ2	10	-1	-1	13
37	5.367686527106817E-4	TGTGCCTTGTGGTGGAATTATTATAAGAAACTCTTT	CALWWNYYKKLF	TRGV9	.	TRGJ1	11	-1	-1	14
37	5.367686527106817E-4	TGTGCCTTGTGGCCGAATTATTATAAGAAACTCTTT	CALWPNYYKKLF	TRGV9	.	TRGJ1	11	-1	-1	13
37	5.367686527106817E-4	TGTGCTGCGTGGGATTATTGTGAGAAACTCTTT	CAAWDYCEKLF	TRGV10	.	TRGJ1	16	-1	-1	13
37	5.367686527106817E-4	TGTGCTGCGTGGGATAAACGTGGGAAACTCTTT	CAAWDKRGKLF	TRGV10	.	TRGJ1	14	-1	-1	23
37	5.367686527106817E-4	TGTGCCTTGTGGGAGAGCCTTAAGAAACTCTTT	CALWESLKKLF	TRGV9	.	TRGJ1	14	-1	-1	20
37	5.367686527106817E-4	TGTGCTGCGTGGGAGCCTAAGAAACTCTTT	CAAWEPKKLF	TRGV10	.	TRGJ1	13	-1	-1	17
37	5.367686527106817E-4	TGTGCCTTGTTCCTCTTT	CALFLF	TRGV9	.	TRGJ1	9	-1	-1	12
36	5.222613918266092E-4	TGTGCCTTGTGGGATACCGCACGGGAGTTGGGCAAAAAAATCAAGGTATTT	CALWDTARELGKKIKVF	TRGV9	.	TRGJP	13	-1	-1	24
36	5.222613918266092E-4	TGTGCCTTGTGGGAGGTGAGGGGATCTTTAGATTATTATAAGAAACTCTTT	CALWEVRGSLDYYKKLF	TRGV9	.	TRGJ1	17	-1	-1	31
36	5.222613918266092E-4	TGTGCCTTGTGGGAGGCTATCGTCTCGGCGAATTATTATAAGAAACTCTTT	CALWEAIVSANYYKKLF	TRGV9	.	TRGJ1	15	-1	-1	28
36	5.222613918266092E-4	TGTGCCTTGTGGGAGGTCCCAAGTTGCTATTATAAGAAACTCTTT	CALWEVPSCYYKKLF	TRGV9	.	TRGJ2	16	-1	-1	27
36	5.222613918266092E-4	TGTGCCTTGTGGGAGTCCACGAATTATTATAAGAAACTCTTT	CALWESTNYYKKLF	TRGV9	.	TRGJ2	14	-1	-1	19
36	5.222613918266092E-4	TGTGCCTTGTGGGAGGTCCCGCGCTATTATAAGAAACTCTTT	CALWEVPRYYKKLF	TRGV9	.	TRGJ1	16	-1	-1	24
36	5.222613918266092E-4	TGTGCCTTGTGGGAGGTCGAGAATTATTATAAGAAACTCTTT	CALWEVENYYKKLF	TRGV9	.	TRGJ2	16	-1	-1	20
36	5.222613918266092E-4	TGTGCCTTGTGGGAGGTGATCACTGGTTGGTTCAAGATATTT	CALWEVITGWFKIF	TRGV9	.	TRGJP1	17	-1	-1	20
36	5.222613918266092E-4	TGTGCCTTGTGGGAGGGAACGAATTATTATAAGAAACTCTTT	CALWEGTNYYKKLF	TRGV9	.	TRGJ1	15	-1	-1	19
36	5.222613918266092E-4	TGTGCTGCGTGGGATTATAAGCCCGGGGAGAAACTCTTT	CAAWDYKPGEKLF	TRGV10	.	TRGJ1	16	-1	-1	28
36	5.222613918266092E-4	TGTGCTGCGTGGGATCCAATCGAGGATGGGAAACTCTTT	CAAWDPIEDGKLF	TRGV10	.	TRGJ1	14	-1	-1	29
36	5.222613918266092E-4	TGTGCCTTGTGGGAGTCCCCCTATTATAAGAAACTCTTT	CALWESPYYKKLF	TRGV9	.	TRGJ1	14	-1	-1	21
36	5.222613918266092E-4	TGTGCCTTGTGGGAGCCCCGTGGGGGGAAGAAACTCTTT	CALWEPRGGKKLF	TRGV9	.	TRGJ1	14	-1	-1	27
36	5.222613918266092E-4	TGTGCCTTGTGGGAGGCTCCCTATTATAAGAAACTCTTT	CALWEAPYYKKLF	TRGV9	.	TRGJ1	15	-1	-1	21
36	5.222613918266092E-4	TGTGCCTTGTGGGAGGCGCAGGATTATAAGAAACTCTTT	CALWEAQDYKKLF	TRGV9	.	TRGJ1	19	-1	-1	22
36	5.222613918266092E-4	TGTGCCTTGCTGCCTCCCCCTTATTATAAGAAACTCTTT	CALLPPPYYKKLF	TRGV9	.	TRGJ1	8	-1	-1	20
36	5.222613918266092E-4	TGTGCTGCGTGGGATTCGCCCATCAGGAAACTCTTT	CAAWDSPIRKLF	TRGV10	.	TRGJ1	15	-1	-1	26
36	5.222613918266092E-4	TGTGCCTTGTGCGGGTATTATAAGAAACTCTTT	CALCGYYKKLF	TRGV9	.	TRGJ1	10	-1	-1	15
36	5.222613918266092E-4	TGTGCCTTGTACCCGTATTATAAGAAACTCTTT	CALYPYYKKLF	TRGV9	.	TRGJ1	9	-1	-1	15
36	5.222613918266092E-4	TGTGCTGCGTGGGCCAAACATCTGCTCTTT	CAAWAKHLLF	TRGV10	.	TRGJ1	12	-1	-1	24
36	5.222613918266092E-4	TGTGCTGCGTGGGATTGGGAGAAACTCTTT	CAAWDWEKLF	TRGV10	.	TRGJ1	15	-1	-1	19
36	5.222613918266092E-4	TGTGCTGCGTGGGATGAGGAGAAACTCTTT	CAAWDEEKLF	TRGV10	.	TRGJ1	14	-1	-1	19
36	5.222613918266092E-4	TGTGCTGCGTGGGATACTACCAAACTCTTT	CAAWDTTKLF	TRGV10	.	TRGJ1	14	-1	-1	21
36	5.222613918266092E-4	TGTGCCTTGGGCGATTATAAGAAACTCTTT	CALGDYKKLF	TRGV9	.	TRGJ1	8	-1	-1	13
36	5.222613918266092E-4	TGTGCTGCGTACCTTAAGAAACTCTTT	CAAYLKKLF	TRGV10	.	TRGJ1	9	-1	-1	14
36	5.222613918266092E-4	TGTAAGTTGATGACGGGGAAACTCTTT	CKLMTGKLF	TRGV10	.	TRGJ1	2	-1	-1	17
35	5.077541309425368E-4	TGTGCCTTGTGGGAGCCCCGAGCCCCAGAGTTGGGCAAAAAAATCAAGGTATTT	CALWEPRAPELGKKIKVF	TRGV9	.	TRGJP	14	-1	-1	26
35	5.077541309425368E-4	TGTGCCTTGTGGGAGCTGACGCAAGAGTTGGGCAAAAAAATCAAGGTATTT	CALWELTQELGKKIKVF	TRGV9	.	TRGJP	17	-1	-1	20
35	5.077541309425368E-4	TGTGCCTCGCAGTTTGGGGGGCAAGAGTTGGGCAAAAAAATCAAGGTATTT	CASQFGGQELGKKIKVF	TRGV9	.	TRGJP	6	-1	-1	18
35	5.077541309425368E-4	TGTGCTGCGTGGGATTGGCTTAGCCGTTATTATAAGAAACTCTTT	CAAWDWLSRYYKKLF	TRGV10	.	TRGJ2	15	-1	-1	26
35	5.077541309425368E-4	TGTGCCTTGTGGGAGGTGGGGGCCACTGGTTGGTTCAAGATATTT	CALWEVGATGWFKIF	TRGV9	.	TRGJP1	17	-1	-1	22
35	5.077541309425368E-4	TGTGCCTTGTGGGAGGTGCGAGGATATTATAAGAAACTCTTT	CALWEVRGYYKKLF	TRGV9	.	TRGJ1	18	-1	-1	24
35	5.077541309425368E-4	TGTGCTGCGTGGGATTCGATTAAGAAAAAGAAACTCTTT	CAAWDSIKKKKLF	TRGV10	.	TRGJ1	15	-1	-1	27
35	5.077541309425368E-4	TGTGCCTTGTGGGAGGTGCAAGATTATAAGAAACTCTTT	CALWEVQDYKKLF	TRGV9	.	TRGJ1	19	-1	-1	22
35	5.077541309425368E-4	TGTGCCTTGTGGGAGGACCATTATTATAAGAAACTCTTT	CALWEDHYYKKLF	TRGV9	.	TRGJ1	15	-1	-1	19
35	5.077541309425368E-4	TGTGCCACCTGGGACGGGAATTATTATAAGAAACTCTTT	CATWDGNYYKKLF	TRGV2	.	TRGJ1	17	-1	-1	17
35	5.077541309425368E-4	TGTGCTGCGTGGGCCCGAGGGGATAAGAAACTCTTT	CAAWARGDKKLF	TRGV10	.	TRGJ1	12	-1	-1	22
35	5.077541309425368E-4	TGTGCCTTGTGCCACTATTATTATAAGAAACTCTTT	CALCHYYYKKLF	TRGV9	.	TRGJ1	10	-1	-1	16
35	5.077541309425368E-4	TGTGCCTTGTGGGAGCCCTATTATAAGAAACTCTTT	CALWEPYYKKLF	TRGV9	.	TRGJ1	14	-1	-1	18
35	5.077541309425368E-4	TGTGCCTTGTGGGAGGTTTTTTATAAGAAACTCTTT	CALWEVFYKKLF	TRGV9	.	TRGJ1	16	-1	-1	17
35	5.077541309425368E-4	TGTGCCTTGTGGGAGGTGCGTCTGAAACTCTTT	CALWEVRLKLF	TRGV9	.	TRGJ1	18	-1	-1	23
35	5.077541309425368E-4	TGTGCTGCGTGGCCCCGAAAGAAACTCTTT	CAAWPRKKLF	TRGV10	.	TRGJ2	11	-1	-1	18
35	5.077541309425368E-4	TGTGCTGCGTGGGGTAATAAGAAACTCTTT	CAAWGNKKLF	TRGV10	.	TRGJ1	12	-1	-1	16
34	4.932468700584642E-4	TGTGCCTTGTGGGAGGTGCATGGGGCGTGTTATTATAAGAAACTCTTT	CALWEVHGACYYKKLF	TRGV9	.	TRGJ1	19	-1	-1	29
34	4.932468700584642E-4	TGTGCCTTGTCCACCCTTCGGAATTATTATAAGAAACTCTTT	CALSTLRNYYKKLF	TRGV9	.	TRGJ1	9	-1	-1	16
34	4.932468700584642E-4	TGTGCCTTGTGGGAGGTGTGGTATTATTATAAGAAACTCTTT	CALWEVWYYYKKLF	TRGV9	.	TRGJ1	17	-1	-1	22
34	4.932468700584642E-4	TGTGCCTTGTGGGAGGTGCGGGTTTATTATAAGAAACTCTTT	CALWEVRVYYKKLF	TRGV9	.	TRGJ1	18	-1	-1	23
34	4.932468700584642E-4	TGTGCCTTGTGGGAGGTGCAAAGTTATTATAAGAAACTCTTT	CALWEVQSYYKKLF	TRGV9	.	TRGJ1	19	-1	-1	23
34	4.932468700584642E-4	TGTGCCTTGTGGGAGGCCTCCTTAAAGTATAAGAAACTCTTT	CALWEASLKYKKLF	TRGV9	.	TRGJ1	15	-1	-1	27
34	4.932468700584642E-4	TGTGCCTTGTGGGAGGCCTACTCTTATTATAAGAAACTCTTT	CALWEAYSYYKKLF	TRGV9	.	TRGJ1	15	-1	-1	23
34	4.932468700584642E-4	TGTGCCTTGTGGGAGGGGCCGGCTTATTATAAGAAACTCTTT	CALWEGPAYYKKLF	TRGV9	.	TRGJ1	18	-1	-1	23
34	4.932468700584642E-4	TGTGCCTTGTGGGAGAAATGGGGCTATTATAAGAAACTCTTT	CALWEKWGYYKKLF	TRGV9	.	TRGJ1	14	-1	-1	24
34	4.932468700584642E-4	TGTGCCTTGTGGGAAGTTACTGTTTATTATAAGAAACTCTTT	CALWEVTVYYKKLF	TRGV9	.	TRGJ1	16	-1	-1	23
34	4.932468700584642E-4	TGTGCCACCCTGGGTAGTGATTGGATCAAGACGTTT	CATLGSDWIKTF	TRGV8	.	TRGJP2	16	-1	-1	13
34	4.932468700584642E-4	TGTGCCTTGTGGGAGCAGAATAAGAAACTCTTT	CALWEQNKKLF	TRGV9	.	TRGJ1	14	-1	-1	19
34	4.932468700584642E-4	TGTGCCTTGGTCCGTTATTATAAGAAACTCTTT	CALVRYYKKLF	TRGV9	.	TRGJ1	8	-1	-1	14
34	4.932468700584642E-4	TGTGCTGCGTTTCGTTATAAGAAACTCTTT	CAAFRYKKLF	TRGV10	.	TRGJ1	9	-1	-1	14
34	4.932468700584642E-4	TGTGCTGCGTGGGATGGTCAGAAACTCTTT	CAAWDGQKLF	TRGV10	.	TRGJ1	14	-1	-1	19
34	4.932468700584642E-4	TGTGCTGCGTGGGAAAGGGGGAAACTCTTT	CAAWERGKLF	TRGV10	.	TRGJ1	13	-1	-1	20
34	4.932468700584642E-4	TGTGCTGCGTGGGTACATAAGAAACTCTTT	CAAWVHKKLF	TRGV10	.	TRGJ1	12	-1	-1	16
34	4.932468700584642E-4	TGTGCTGCCCCCCAGGGGCTCTTT	CAAPQGLF	TRGV10	.	TRGJ1	7	-1	-1	18
34	4.932468700584642E-4	TGTGCTGCATGTAAGAAACTCTTT	CAACKKLF	TRGV10	.	TRGJ1	10	-1	-1	11
34	4.932468700584642E-4	TGTGCCTTGTATTATAAGAAACTCTTT	CALYYKKLF	TRGV9	.	TRGJ1	9	-1	-1	9
33	4.787396091743918E-4	TGTGCCTTGTGGGAGTGGCTCCAGCCCCCCAATTATTATAAGAAACTCTTT	CALWEWLQPPNYYKKLF	TRGV9	.	TRGJ1	14	-1	-1	30
33	4.787396091743918E-4	TGTGCCTTGTGGGAAACCCCCAGCGGGTTGGGCAAAAAAATCAAGGTATTT	CALWETPSGLGKKIKVF	TRGV9	.	TRGJP	13	-1	-1	26
33	4.787396091743918E-4	TGTGCCTTGTGGGACCAACAAGAGTTGGGCAAAAAAATCAAGGTATTT	CALWDQQELGKKIKVF	TRGV9	.	TRGJP	13	-1	-1	18
33	4.787396091743918E-4	TGTGCCTTGTGGGAGGTGCACCCTCCGGCGCCTTATAAGAAACTCTTT	CALWEVHPPAPYKKLF	TRGV9	.	TRGJ1	25	-1	-1	32
33	4.787396091743918E-4	TGTGCCTTGTGGGAGGTGCGGGGCGATTATTATAAGAAACTCTTT	CALWEVRGDYYKKLF	TRGV9	.	TRGJ1	18	-1	-1	25
33	4.787396091743918E-4	TGTGCCTTGTGGGAGGTGCAACCGTATTATTATAAGAAACTCTTT	CALWEVQPYYYKKLF	TRGV9	.	TRGJ1	19	-1	-1	22
33	4.787396091743918E-4	TGTGCCACCTGGGACAGGTGGAGGAATTATTATAAGAAACTCTTT	CATWDRWRNYYKKLF	TRGV3	.	TRGJ2	17	-1	-1	23
33	4.787396091743918E-4	TGTGCTGCGTGGGATAAGTCGAATTATTATAAGAAACTCTTT	CAAWDKSNYYKKLF	TRGV10	.	TRGJ1	14	-1	-1	13
33	4.787396091743918E-4	TGTGCCTTGTGGGAGCCGACTAATTATTATAAGAAACTCTTT	CALWEPTNYYKKLF	TRGV9	.	TRGJ1	14	-1	-1	21
33	4.787396091743918E-4	TGTGCCTTGTGGGAGGTATACCGTTATTATAAGAAACTCTTT	CALWEVYRYYKKLF	TRGV9	.	TRGJ1	16	-1	-1	23
33	4.787396091743918E-4	TGTGCTGCGTTCCTAGTTAGTGATTGGATCAAGACGTTT	CAAFLVSDWIKTF	TRGV10	.	TRGJP2	9	-1	-1	13
33	4.787396091743918E-4	TGTGCTGCGTGGCGCCCTGGGGTTTATAAGAAACTCTTT	CAAWRPGVYKKLF	TRGV10	.	TRGJ1	11	-1	-1	23
33	4.787396091743918E-4	TGTGCCTTGTGGGCTCCTAATTATTATAAGAAACTCTTT	CALWAPNYYKKLF	TRGV9	.	TRGJ2	12	-1	-1	18
33	4.787396091743918E-4	TGTGCCTTGTGGGAGGGGTATTATTATAAGAAACTCTTT	CALWEGYYYKKLF	TRGV9	.	TRGJ1	15	-1	-1	19
33	4.787396091743918E-4	TGTGCCACCTGGGACTGCCCGGGAAGGGAGAAACTCTTT	CATWDCPGREKLF	TRGV2	.	TRGJ1	20	-1	-1	28
33	4.787396091743918E-4	TGTGCTGCGTGGGATTCGGGCGATACGAAACTCTTT	CAAWDSGDTKLF	TRGV10	.	TRGJ1	15	-1	-1	22
33	4.787396091743918E-4	TGTGCTGCGGATGTAGGGTATTATAAGAAACTCTTT	CAADVGYYKKLF	TRGV10	.	TRGJ1	8	-1	-1	18
33	4.787396091743918E-4	TGTGCCTTGTGGGAGGCGTATTATAAGAAACTCTTT	CALWEAYYKKLF	TRGV9	.	TRGJ1	15	-1	-1	18
33	4.787396091743918E-4	TGTGCCACCTGGGACGGTTATTATAAGAAACTCTTT	CATWDGYYKKLF	TRGV2	.	TRGJ1	16	-1	-1	17
33	4.787396091743918E-4	TGTGCTGCGTGGGATTTGTTGGAGAAACTCTTT	CAAWDLLEKLF	TRGV10	.	TRGJ1	15	-1	-1	22
33	4.787396091743918E-4	TGTGCCTTGTGGGAGGTGCAAAAGAAACTCTTT	CALWEVQKKLF	TRGV9	.	TRGJ1	19	-1	-1	21
33	4.787396091743918E-4	TGTGCTGCGTGGGAAAAACTCTTT	CAAWEKLF	TRGV10	.	TRGJ1	13	-1	-1	15
33	4.787396091743918E-4	TGTGCTGCGTGTGGTTGGATCAAGACGTTT	CAACGWIKTF	TRGV10	.	TRGJP2	10	-1	-1	10
33	4.787396091743918E-4	TGTGCCTTGTTTTATTATAAGAAACTCTTT	CALFYYKKLF	TRGV9	.	TRGJ2	9	-1	-1	11
32	4.642323482903193E-4	TGTGCCTTGTGGGCTGGGCGTTGTTATTATAAGAAACTCTTT	CALWAGRCYYKKLF	TRGV9	.	TRGJ1	12	-1	-1	23
32	4.642323482903193E-4	TGTGCCTTGTGGGAGTCCACTCTTTATTATAAGAAACTCTTT	CALWESTLYYKKLF	TRGV9	.	TRGJ1	14	-1	-1	23
32	4.642323482903193E-4	TGTGCCTTGTGGGAGGTCCTACCTTATTATAAGAAACTCTTT	CALWEVLPYYKKLF	TRGV9	.	TRGJ1	23	-1	-1	23
32	4.642323482903193E-4	TGTGCCTTGTGGGAGGTCCGGATTTATTATAAGAAACTCTTT	CALWEVRIYYKKLF	TRGV9	.	TRGJ1	16	-1	-1	20
32	4.642323482903193E-4	TGTGCCTTGTGGGAGGTCATCCCTTATTATAAGAAACTCTTT	CALWEVIPYYKKLF	TRGV9	.	TRGJ1	16	-1	-1	23
32	4.642323482903193E-4	TGTGCCTTGTGGGAGGTGCCCCCCCATTATAAGAAACTCTTT	CALWEVPPHYKKLF	TRGV9	.	TRGJ1	25	-1	-1	25
32	4.642323482903193E-4	TGTGCCTTGTGGGAGGTGGGTGGTTATTATAAGAAACTCTTT	CALWEVGGYYKKLF	TRGV9	.	TRGJ1	17	-1	-1	23
32	4.642323482903193E-4	TGTGCCTTGTGGGAGGACAATTATTATAAGAAACTCTTT	CALWEDNYYKKLF	TRGV9	.	TRGJ1	15	-1	-1	18
32	4.642323482903193E-4	TGTGCCTTGTGGGAGGAGGTTTATTATAAGAAACTCTTT	CALWEEVYYKKLF	TRGV9	.	TRGJ1	15	-1	-1	20
32	4.642323482903193E-4	TGTGCCACCTGGATGCTTAGTGATTGGATCAAGACGTTT	CATWMLSDWIKTF	TRGV2	.	TRGJP2	11	-1	-1	17
32	4.642323482903193E-4	TGTGCTGCGTGGGGCCTTTATTATAAGAAACTCTTT	CAAWGLYYKKLF	TRGV10	.	TRGJ1	12	-1	-1	17
32	4.642323482903193E-4	TGTGCCTTCCAGGGGGATTATTATAAGAAACTCTTT	CAFQGDYYKKLF	TRGV9	.	TRGJ1	7	-1	-1	16
32	4.642323482903193E-4	TGTGCTGCGTGGGATTCGGATAAGAAACTCTTT	CAAWDSDKKLF	TRGV10	.	TRGJ1	15	-1	-1	19
32	4.642323482903193E-4	TGTGCCACCTGGGACAGGCTTAAGAAACTCTTT	CATWDRLKKLF	TRGV7	.	TRGJ1	18	-1	-1	20
31	4.4972508740624684E-4	TGTGCCTTGTGGGAGGTGCATTTACAAATTTATTATAAGAAACTCTTT	CALWEVHLQIYYKKLF	TRGV9	.	TRGJ1	19	-1	-1	29
31	4.4972508740624684E-4	TGTGCTGCGTGGGACAACCCTGGGAATTATTATAAGAAACTCTTT	CAAWDNPGNYYKKLF	TRGV10	.	TRGJ1	13	-1	-1	23
31	4.4972508740624684E-4	TGTGCCTTGTGGGACTTTACTGTGGCTTATTATAAGAAACTCTTT	CALWDFTVAYYKKLF	TRGV9	.	TRGJ1	13	-1	-1	26
31	4.4972508740624684E-4	TGTGCCTTGTGGGAGGTGCTTTTCTGCTATTATAAGAAACTCTTT	CALWEVLFCYYKKLF	TRGV9	.	TRGJ1	18	-1	-1	27
31	4.4972508740624684E-4	TGTGCCACCTGGGATGAATATACCACTGGTTGGTTCAAGATATTT	CATWDEYTTGWFKIF	TRGV2	.	TRGJP1	13	-1	-1	17
31	4.4972508740624684E-4	TGTGCCTTGTTTAAGGTCCGGGATTATTATAAGAAACTCTTT	CALFKVRDYYKKLF	TRGV9	.	TRGJ1	9	-1	-1	22
31	4.4972508740624684E-4	TGTGCCTTGTGGGAGCCCCCGAATTATTATAAGAAACTCTTT	CALWEPPNYYKKLF	TRGV9	.	TRGJ1	14	-1	-1	19
31	4.4972508740624684E-4	TGTGCCTTGTGGGAGGTGCTTTTAGGTTATAAGAAACTCTTT	CALWEVLLGYKKLF	TRGV9	.	TRGJ1	18	-1	-1	26
31	4.4972508740624684E-4	TGTGCCTTGTGGGAGGTGCTTGGTTATTATAAGAAACTCTTT	CALWEVLGYYKKLF	TRGV9	.	TRGJ1	18	-1	-1	23
31	4.4972508740624684E-4	TGTGTCAACCTCATCGGGGGTTATTATAAGAAACTCTTT	CVNLIGGYYKKLF	TRGV9	.	TRGJ1	3	-1	-1	20
31	4.4972508740624684E-4	TGTGCTGCGTGGGATTCCACCCAATACGAGAAACTCTTT	CAAWDSTQYEKLF	TRGV10	.	TRGJ1	15	-1	-1	28
31	4.4972508740624684E-4	TGTGCTGCGTGGGATTCGGTTTATTATAAGAAACTCTTT	CAAWDSVYYKKLF	TRGV10	.	TRGJ1	15	-1	-1	13
31	4.4972508740624684E-4	TGTGCTGCGTGGGATTATTTCCCTGGTAAGAAACTCTTT	CAAWDYFPGKKLF	TRGV10	.	TRGJ1	16	-1	-1	26
31	4.4972508740624684E-4	TGTGCCTTGTGGGAGGTGCCGGGAATCGGGAAACTCTTT	CALWEVPGIGKLF	TRGV9	.	TRGJ1	18	-1	-1	29
31	4.4972508740624684E-4	TGTGCCTTGTGGGAGGTGGATTATTATAAGAAACTCTTT	CALWEVDYYKKLF	TRGV9	.	TRGJ1	17	-1	-1	19
31	4.4972508740624684E-4	TGTGCTGCGTGGGATTCACCAGGTAAGAAACTCTTT	CAAWDSPGKKLF	TRGV10	.	TRGJ1	15	-1	-1	23
31	4.4972508740624684E-4	TGTGCTGCGTGGGTAGTCTGGATCAAGACGTTT	CAAWVVWIKTF	TRGV10	.	TRGJP2	12	-1	-1	18
31	4.4972508740624684E-4	TGTGCTGCGTGGGGTGAGCATAAGAAACTCTTT	CAAWGEHKKLF	TRGV10	.	TRGJ1	12	-1	-1	19
31	4.4972508740624684E-4	TGTGCTGCGTGGGATCGGAATAAGAAACTCTTT	CAAWDRNKKLF	TRGV10	.	TRGJ1	14	-1	-1	19
31	4.4972508740624684E-4	TGTGCCTTGTGGATTTATTATAAGAAACTCTTT	CALWIYYKKLF	TRGV9	.	TRGJ1	11	-1	-1	11
31	4.4972508740624684E-4	TGTGCCACCCAGAATTATTATAAGAAACTCTTT	CATQNYYKKLF	TRGV8	.	TRGJ1	8	-1	-1	11
31	4.4972508740624684E-4	TGTGCTGCGTCCCCCGATAAGAAACTCTTT	CAASPDKKLF	TRGV10	.	TRGJ1	9	-1	-1	16
31	4.4972508740624684E-4	TGTGCTGCGTGGGGCTATAAGAAACTCTTT	CAAWGYKKLF	TRGV10	.	TRGJ1	12	-1	-1	15
31	4.4972508740624684E-4	TGTGCTGCGTGGGATTCTTTGAAACTCTTT	CAAWDSLKLF	TRGV10	.	TRGJ1	15	-1	-1	20
31	4.4972508740624684E-4	TGTGCTGCGTGGGATTCCGGGAAACTCTTT	CAAWDSGKLF	TRGV10	.	TRGJ1	18	-1	-1	20
31	4.4972508740624684E-4	TGTGCTGCGTGGGTCCGGTATAAGAAACTCTTT	CAAWVRYKKLF	TRGV10	.	TRGJ1	12	-1	-1	18
31	4.4972508740624684E-4	TGTGCTGCGTGGGATTATCCTAAGAAACTCTTT	CAAWDYPKKLF	TRGV10	.	TRGJ1	16	-1	-1	13
31	4.4972508740624684E-4	TGTGCCTACCCTTATTATAAGAAACTCTTT	CAYPYYKKLF	TRGV9	.	TRGJ1	6	-1	-1	11
31	4.4972508740624684E-4	TGTGCTGCGTGGGGTAAGAAACTCTTT	CAAWGKKLF	TRGV10	.	TRGJ1	12	-1	-1	14
31	4.4972508740624684E-4	TGTGCTGCGTGGGAGGAGAAACTCTTT	CAAWEEKLF	TRGV10	.	TRGJ1	13	-1	-1	16
31	4.4972508740624684E-4	TGTGCTGCGTGGGATGATTATAAGAAACTCTTT	CAAWDDYKKLF	TRGV10	.	TRGJ1	14	-1	-1	13
30	4.3521782652217433E-4	TGTGCTGCGTGGGATTCCCCTTTGACCTTCGCCTCCACTGGTTGGTTCAAGATATTT	CAAWDSPLTFASTGWFKIF	TRGV10	.	TRGJP1	15	-1	-1	34
30	4.3521782652217433E-4	TGTGCTGCGTGGGTCGCTAACCCCAATAGTAGTGATTGGATCAAGACGTTT	CAAWVANPNSSDWIKTF	TRGV10	.	TRGJP2	12	-1	-1	25
30	4.3521782652217433E-4	TGTGCCTTGTGGGAGGTGCGGGGGAATTATTATAAGAAACTCTTT	CALWEVRGNYYKKLF	TRGV9	.	TRGJ1	18	-1	-1	23
30	4.3521782652217433E-4	TGTGCCTTGTGGGAGGTGCCCTATTATTATAAGAAACTCTTT	CALWEVPYYYKKLF	TRGV9	.	TRGJ1	21	-1	-1	22
30	4.3521782652217433E-4	TGTGCCTTGTGGAAGATCAGAAATTATTATAAGAAACTCTTT	CALWKIRNYYKKLF	TRGV9	.	TRGJ1	14	-1	-1	21
30	4.3521782652217433E-4	TGTGCCTTGTGGGAGGAGAATTATTATAAGAAACTCTTT	CALWEENYYKKLF	TRGV9	.	TRGJ1	15	-1	-1	17
30	4.3521782652217433E-4	TGTGCCACCTGGGACAGGCGGGGTTATAAGAAACTCTTT	CATWDRRGYKKLF	TRGV7	.	TRGJ1	18	-1	-1	23
30	4.3521782652217433E-4	TGTGCTGCGTGGGGTCATTATTATAAGAAACTCTTT	CAAWGHYYKKLF	TRGV10	.	TRGJ1	12	-1	-1	16
30	4.3521782652217433E-4	TGTGCCTTGTGGGAGGTGGGATATAAGAAACTCTTT	CALWEVGYKKLF	TRGV9	.	TRGJ1	17	-1	-1	21
30	4.3521782652217433E-4	TGTGCCTTGTGGGAGAATTATTATAAGAAACTCTTT	CALWENYYKKLF	TRGV9	.	TRGJ2	14	-1	-1	14
30	4.3521782652217433E-4	TGTGCCTTGGGGGGGTATTATTATAAGAAACTCTTT	CALGGYYYKKLF	TRGV9	.	TRGJ1	15	-1	-1	16
30	4.3521782652217433E-4	TGTGCCACCTGGGACGGGCAATATAAGAAACTCTTT	CATWDGQYKKLF	TRGV2	.	TRGJ1	18	-1	-1	21
30	4.3521782652217433E-4	TGTGCTGCGTGGAAAAAGGGGAAACTCTTT	CAAWKKGKLF	TRGV10	.	TRGJ1	11	-1	-1	20
30	4.3521782652217433E-4	TGTGCTGCGTCCAGTGATTGGATCAAGACGTTT	CAASSDWIKTF	TRGV10	.	TRGJP2	9	-1	-1	12
30	4.3521782652217433E-4	TGTGCTGCGTGGCATTATTATAAGAAACTCTTT	CAAWHYYKKLF	TRGV10	.	TRGJ1	16	-1	-1	13
30	4.3521782652217433E-4	TGTGCTGCGTGGGATGGCTATAAGAAACTCTTT	CAAWDGYKKLF	TRGV10	.	TRGJ1	14	-1	-1	18
30	4.3521782652217433E-4	TGTGCCACCTGGGACAGTTATAAGAAACTCTTT	CATWDSYKKLF	TRGV2	.	TRGJ1	14	-1	-1	17
30	4.3521782652217433E-4	TGTGCCTTGTGTTTACGACATTATAAGAAACTCTTT	CALCLRHYKKLF	TRGV9	.	TRGJ1	10	-1	-1	19
30	4.3521782652217433E-4	TGTGCCTTGTGGGCCCATTATTATAAGAAACTCTTT	CALWAHYYKKLF	TRGV9	.	TRGJ1	12	-1	-1	16
30	4.3521782652217433E-4	TGTGCTGCGTGGGAGGGGATTAAGAAACTCTTT	CAAWEGIKKLF	TRGV10	.	TRGJ1	13	-1	-1	20
30	4.3521782652217433E-4	TGTGCCCCCTTTTTTTATTATAAGAAACTCTTT	CAPFFYYKKLF	TRGV9	.	TRGJ1	5	-1	-1	14
30	4.3521782652217433E-4	TGTGCCACCTGGGACGGGCCGAAACTCTTT	CATWDGPKLF	TRGV2	.	TRGJ1	19	-1	-1	20
29	4.2071056563810187E-4	TGTGCCTTGTGGGAGGCGAAGCAAGAGTTGGGCAAAAAAATCAAGGTATTT	CALWEAKQELGKKIKVF	TRGV9	.	TRGJP	15	-1	-1	20
29	4.2071056563810187E-4	TGTGCCTTGTGGGAGGTGCGGTCTAGAAATTATTATAAGAAACTCTTT	CALWEVRSRNYYKKLF	TRGV9	.	TRGJ1	18	-1	-1	27
29	4.2071056563810187E-4	TGTGCCTTGTGGGAGGTACGCCGTTCGCTAGACTGGATCAAGACGTTT	CALWEVRRSLDWIKTF	TRGV9	.	TRGJP2	16	-1	-1	30
29	4.2071056563810187E-4	TGTGCTGCGTGGGAAGGTTTTAGTAGTGATTGGATCAAGACGTTT	CAAWEGFSSDWIKTF	TRGV10	.	TRGJP2	13	-1	-1	20
29	4.2071056563810187E-4	TGTGCTGCGGCGACCTCCCCAGATGGTAGCTATAAGAAACTCTTT	CAAATSPDGSYKKLF	TRGV10	.	TRGJ1	8	-1	-1	30
29	4.2071056563810187E-4	TGTGCCTTGTGGGAGGTGCGTCGGGGATATTATAAGAAACTCTTT	CALWEVRRGYYKKLF	TRGV9	.	TRGJ1	18	-1	-1	27
29	4.2071056563810187E-4	TGTGCCTTGTGGGAGGCTGAGTTGGGCAAAAAAATCAAGGTATTT	CALWEAELGKKIKVF	TRGV9	.	TRGJP	15	-1	-1	18
29	4.2071056563810187E-4	TGTGCTGCGTGGGATGTGAGGAGTGATTGGATCAAGACGTTT	CAAWDVRSDWIKTF	TRGV10	.	TRGJP2	14	-1	-1	18
29	4.2071056563810187E-4	TGTGCCTTGTGGGAGGTGTCCGATTATTATAAGAAACTCTTT	CALWEVSDYYKKLF	TRGV9	.	TRGJ2	17	-1	-1	22
29	4.2071056563810187E-4	TGTGCCTTGTGGGAGGTGCGGCCTTATTATAAGAAACTCTTT	CALWEVRPYYKKLF	TRGV9	.	TRGJ2	18	-1	-1	23
29	4.2071056563810187E-4	TGTGCCTTGTGGGAGGACCAAAATTATTATAAGAAACTCTTT	CALWEDQNYYKKLF	TRGV9	.	TRGJ1	15	-1	-1	21
29	4.2071056563810187E-4	TGTGCCACCTGGGATAGGGGATGGGATTGGATCAAGACGTTT	CATWDRGWDWIKTF	TRGV8	.	TRGJP2	17	-1	-1	24
29	4.2071056563810187E-4	TGTGCTGCGTGGGTTTGTGTGGGGGGTGGGAAACTCTTT	CAAWVCVGGGKLF	TRGV10	.	TRGJ1	15	-1	-1	29
29	4.2071056563810187E-4	TGTGCTGCGTGGGATGCCACTGGTTGGTTCAAGATATTT	CAAWDATGWFKIF	TRGV10	.	TRGJP1	14	-1	-1	13
29	4.2071056563810187E-4	TGTGCTGCGTGGGACCGACCCCCCCGAAAGAAACTCTTT	CAAWDRPPRKKLF	TRGV10	.	TRGJ1	13	-1	-1	27
29	4.2071056563810187E-4	TGTGCCTTGTGGGAGGCACCTTATTATAAGAAACTCTTT	CALWEAPYYKKLF	TRGV9	.	TRGJ1	20	-1	-1	20
29	4.2071056563810187E-4	TGTGCTGCGTGGGCGGATTATTATAAGAAACTCTTT	CAAWADYYKKLF	TRGV10	.	TRGJ1	12	-1	-1	13
29	4.2071056563810187E-4	TGTGCTGCGTGGGAGTGTTTGCCTAAGAAACTCTTT	CAAWECLPKKLF	TRGV10	.	TRGJ1	13	-1	-1	23
29	4.2071056563810187E-4	TGTGCGCCTCGTTATAAGAAACTCTTT	CAPRYKKLF	TRGV10	.	TRGJ2	4	-1	-1	11
29	4.2071056563810187E-4	TGTGCCACCTGGGACGGGCCCCAGAAACTCTTT	CATWDGPQKLF	TRGV2	.	TRGJ1	20	-1	-1	22
29	4.2071056563810187E-4	TGTGCCACCTGGGATGGTTATTATAAGAAACTCTTT	CATWDGYYKKLF	TRGV4	.	TRGJ1	16	-1	-1	17
29	4.2071056563810187E-4	TGTGCTGCGTGGTCTTCGCATAAGAAACTCTTT	CAAWSSHKKLF	TRGV10	.	TRGJ1	11	-1	-1	19
29	4.2071056563810187E-4	TGTGCCGCGATGAAGAAAAATAAGAAACTCTTT	CAAMKKNKKLF	TRGV9	.	TRGJ1	5	-1	-1	19
29	4.2071056563810187E-4	TGTGCTGCGTGGGACTATAAGAAACTCTTT	CAAWDYKKLF	TRGV10	.	TRGJ1	16	-1	-1	15
29	4.2071056563810187E-4	TGTGCTGCGTGGGAAAAAGTGAAACTCTTT	CAAWEKVKLF	TRGV10	.	TRGJ1	13	-1	-1	20
29	4.2071056563810187E-4	TGTGCCACCTGGGACAGGCGTTATAAGAAACTCTTT	CATWDRRYKKLF	TRGV7	.	TRGJ1	18	-1	-1	20
29	4.2071056563810187E-4	TGTGCCTCGTGTGGGTATAAGAAACTCTTT	CASCGYKKLF	TRGV9	.	TRGJ1	10	-1	-1	15
29	4.2071056563810187E-4	TGTGCTGCGTGGGATTTCAGGAAACTCTTT	CAAWDFRKLF	TRGV10	.	TRGJ1	15	-1	-1	20
28	4.062033047540294E-4	TGTGCCTTGTGGGAGGTGCCCGATTCGGATTATTATAAGAAACTCTTT	CALWEVPDSDYYKKLF	TRGV9	.	TRGJ1	18	-1	-1	22
28	4.062033047540294E-4	TGTGCCTTGTGGGAGGTGCATGAGCAGTTTTATTATAAGAAACTCTTT	CALWEVHEQFYYKKLF	TRGV9	.	TRGJ1	19	-1	-1	29
28	4.062033047540294E-4	TGTGCCTTGTGGGAGGTGCAATTATCGGATTATTATAAGAAACTCTTT	CALWEVQLSDYYKKLF	TRGV9	.	TRGJ1	19	-1	-1	24
28	4.062033047540294E-4	TGTGCCTTGTGGGAGACACTCGATTCGAATTATTATAAGAAACTCTTT	CALWETLDSNYYKKLF	TRGV9	.	TRGJ1	14	-1	-1	22
28	4.062033047540294E-4	TGTGCCTTGTGGGAGCAGCGGGGCAATTATTATAAGAAACTCTTT	CALWEQRGNYYKKLF	TRGV9	.	TRGJ1	14	-1	-1	24
28	4.062033047540294E-4	TGTGCCTTGTGGGAGGTGCAGCTCAATTATTATAAGAAACTCTTT	CALWEVQLNYYKKLF	TRGV9	.	TRGJ1	23	-1	-1	24
28	4.062033047540294E-4	TGTGCCTTGTGGGAGGGCCAAATCGATTATTATAAGAAACTCTTT	CALWEGQIDYYKKLF	TRGV9	.	TRGJ1	15	-1	-1	19
28	4.062033047540294E-4	TGTGCCACCTGGGACGGGGGTAGTAGTGATTGGATCAAGACGTTT	CATWDGGSSDWIKTF	TRGV2	.	TRGJP2	17	-1	-1	20
28	4.062033047540294E-4	TGTGCTGCGTGGGATTCTGCGAAAGGTTGGTTCAAGATATTT	CAAWDSAKGWFKIF	TRGV10	.	TRGJP1	15	-1	-1	24
28	4.062033047540294E-4	TGTGCCTTGTGGGAGGTGCATAATTATTATAAGAAACTCTTT	CALWEVHNYYKKLF	TRGV9	.	TRGJ1	19	-1	-1	21
28	4.062033047540294E-4	TGTGCCTTGTGGGAGGTGCAGGATTATTATAAGAAACTCTTT	CALWEVQDYYKKLF	TRGV9	.	TRGJ1	19	-1	-1	22
28	4.062033047540294E-4	TGTGCCTTGTGGGAGGTGAGGCCTTATTATAAGAAACTCTTT	CALWEVRPYYKKLF	TRGV9	.	TRGJ1	17	-1	-1	23
28	4.062033047540294E-4	TGTGCCTTGTGGGAGGTACGCAGGTATTATAAGAAACTCTTT	CALWEVRRYYKKLF	TRGV9	.	TRGJ1	16	-1	-1	24
28	4.062033047540294E-4	TGTGCCTTGTGGGAGGCGTCCCTTTATTATAAGAAACTCTTT	CALWEASLYYKKLF	TRGV9	.	TRGJ1	15	-1	-1	23
28	4.062033047540294E-4	TGTGCCACCTGGGACGGGAGTAGTGATTGGATCAAGACGTTT	CATWDGSSDWIKTF	TRGV2	.	TRGJP2	17	-1	-1	18
28	4.062033047540294E-4	TGTGCTGCGTGGGATTCGGGTTATAAGAAACTCTTT	CAAWDSGYKKLF	TRGV10	.	TRGJ1	15	-1	-1	20
28	4.062033047540294E-4	TGTGCTGCGTGGGATCGTCCAGATAAGAAACTCTTT	CAAWDRPDKKLF	TRGV10	.	TRGJ1	14	-1	-1	22
28	4.062033047540294E-4	TGTGCCTTGTGGGAGGTTATCTCTAAGAAACTCTTT	CALWEVISKKLF	TRGV9	.	TRGJ1	16	-1	-1	16
28	4.062033047540294E-4	TGTGCCTTGTGGACCTATTATTATAAGAAACTCTTT	CALWTYYYKKLF	TRGV9	.	TRGJ2	11	-1	-1	16
28	4.062033047540294E-4	TGTGCCTTGCCCCGATTTTATTATAAGAAACTCTTT	CALPRFYYKKLF	TRGV9	.	TRGJ1	8	-1	-1	17
28	4.062033047540294E-4	TGTGCTGCGTTTCAATTTCGAAAGAAACTCTTT	CAAFQFRKKLF	TRGV10	.	TRGJ1	9	-1	-1	21
28	4.062033047540294E-4	TGTGCTGCCCCCAAGAAACTCTTT	CAAPKKLF	TRGV10	.	TRGJ1	7	-1	-1	12
28	4.062033047540294E-4	TGTGCCTTGTGGGAGGAATATTATAAGAAACTCTTT	CALWEEYYKKLF	TRGV9	.	TRGJ1	15	-1	-1	15
28	4.062033047540294E-4	TGTGCTGCGGGGGGGGATTGGATCAAGACGTTT	CAAGGDWIKTF	TRGV10	.	TRGJP2	12	-1	-1	15
28	4.062033047540294E-4	TGTGCCACCTGGGACGGGCCGAAGAAACTCTTT	CATWDGPKKLF	TRGV2	.	TRGJ1	19	-1	-1	21
28	4.062033047540294E-4	TGTGCTGCGTGGGCTACCACTGGTTGGTTCAAGATATTT	CAAWATTGWFKIF	TRGV10	.	TRGJP1	12	-1	-1	14
28	4.062033047540294E-4	TGTGCTGCGCCAGGGGGCCCATGGTATAAGAAACTCTTT	CAAPGGPWYKKLF	TRGV10	.	TRGJ1	8	-1	-1	24
28	4.062033047540294E-4	TGTGCCACCTCAGAGCTCTTT	CATSELF	TRGV2	.	TRGJ1	9	-1	-1	15
27	3.916960438699569E-4	TGTGCCTTGTGGGAGGTTCGACCACCCAACGAAACCCGTTATTATAAGAAACTCTTT	CALWEVRPPNETRYYKKLF	TRGV9	.	TRGJ1	27	-1	-1	38
27	3.916960438699569E-4	TGTGCTGCGTGGGTGAAATATAGTAGTGATTGGATCAAGACGTTT	CAAWVKYSSDWIKTF	TRGV10	.	TRGJP2	12	-1	-1	17
27	3.916960438699569E-4	TGTGCTGCGTGGGATTATTCCGGGGGACCCAGGAAGAAACTCTTT	CAAWDYSGGPRKKLF	TRGV10	.	TRGJ1	16	-1	-1	33
27	3.916960438699569E-4	TGTGCCTTGTGGGAGGTTAAGGGCCTTTATTATAAGAAACTCTTT	CALWEVKGLYYKKLF	TRGV9	.	TRGJ1	16	-1	-1	26
27	3.916960438699569E-4	TGTGCCTTGTGGGAGGTGCTAGAGAATTATTATAAGAAACTCTTT	CALWEVLENYYKKLF	TRGV9	.	TRGJ1	18	-1	-1	23
27	3.916960438699569E-4	TGTGCTGCGTGGGATTGGAGTTGGTATTATAAGAAACTCTTT	CAAWDWSWYYKKLF	TRGV10	.	TRGJ1	15	-1	-1	24
27	3.916960438699569E-4	TGTGCTGCGTGGGATTATCCGAATTATTATAAGAAACTCTTT	CAAWDYPNYYKKLF	TRGV10	.	TRGJ1	16	-1	-1	13
27	3.916960438699569E-4	TGTGCTGCGTGGGATTATCGGGCTGGTTGGTTCAAGATATTT	CAAWDYRAGWFKIF	TRGV10	.	TRGJP1	16	-1	-1	22
27	3.916960438699569E-4	TGTGCTGCGTGGGATACCGGTTTCGATTATAAGAAACTCTTT	CAAWDTGFDYKKLF	TRGV10	.	TRGJ1	14	-1	-1	25
27	3.916960438699569E-4	TGTGCTGGGGGGGGGGGGAGTAGTGATTGGATCAAGACGTTT	CAGGGGSSDWIKTF	TRGV10	.	TRGJP2	12	-1	-1	18
27	3.916960438699569E-4	TGTGCCTTGTGGGAGGTGCAGTATTATTATAAGAAACTCTTT	CALWEVQYYYKKLF	TRGV9	.	TRGJ1	19	-1	-1	22
27	3.916960438699569E-4	TGTGCCTTGTGGGAGGCATCGAATTATTATAAGAAACTCTTT	CALWEASNYYKKLF	TRGV9	.	TRGJ1	15	-1	-1	18
27	3.916960438699569E-4	TGTGCTGCGTGGGCCCCAAATTATGGTAAGAAACTCTTT	CAAWAPNYGKKLF	TRGV10	.	TRGJ1	12	-1	-1	18
27	3.916960438699569E-4	TGTGCTGCGTGGGATTTGGATTATTATAAGAAACTCTTT	CAAWDLDYYKKLF	TRGV10	.	TRGJ1	15	-1	-1	13
27	3.916960438699569E-4	TGTGCTGCGTGGGATTCAGATTATTATAAGAAACTCTTT	CAAWDSDYYKKLF	TRGV10	.	TRGJ1	15	-1	-1	13
27	3.916960438699569E-4	TGTGCTGCGTGGGACCCAAGAGGAGAACAGAAACTCTTT	CAAWDPRGEQKLF	TRGV10	.	TRGJ1	13	-1	-1	28
27	3.916960438699569E-4	TGTGCCACCTGGGACAGGCCTTATTATAAGAAACTCTTT	CATWDRPYYKKLF	TRGV3	.	TRGJ1	20	-1	-1	20
27	3.916960438699569E-4	TGTGCCGTACAGGAGGGGAATTATAAGAAACTCTTT	CAVQEGNYKKLF	TRGV9	.	TRGJ1	5	-1	-1	19
27	3.916960438699569E-4	TGTGCTGCGTGGGGTTTTTATAAGAAACTCTTT	CAAWGFYKKLF	TRGV10	.	TRGJ1	15	-1	-1	14
27	3.916960438699569E-4	TGTGCCACCTGGGATGGGAGGGAGAAACTCTTT	CATWDGREKLF	TRGV4	.	TRGJ1	17	-1	-1	22
27	3.916960438699569E-4	TGTGCCACCTGGGACGGGCTTGGGAAACTCTTT	CATWDGLGKLF	TRGV2	.	TRGJ1	18	-1	-1	23
27	3.916960438699569E-4	TGTGCTGCGTGGAACTATAAGAAACTCTTT	CAAWNYKKLF	TRGV10	.	TRGJ1	11	-1	-1	15
27	3.916960438699569E-4	TGTGCCACCTGGGGTTATAAGAAACTCTTT	CATWGYKKLF	TRGV8	.	TRGJ1	12	-1	-1	14
27	3.916960438699569E-4	TGTGCTGCGTGGGATTGTTATAAGAAACTCTTT	CAAWDCYKKLF	TRGV10	.	TRGJ1	15	-1	-1	13
27	3.916960438699569E-4	TGTGCTGCGTGGGATTATGGTAAGAAACTCTTT	CAAWDYGKKLF	TRGV10	.	TRGJ1	16	-1	-1	13
27	3.916960438699569E-4	TGTGCCACCTGGGACGGGTATAAGAAACTCTTT	CATWDGYKKLF	TRGV3	.	TRGJ1	17	-1	-1	18
27	3.916960438699569E-4	TGTGCCACCTGGGACGGGAAACTCTTT	CATWDGKLF	TRGV2	.	TRGJ1	17	-1	-1	17
27	3.916960438699569E-4	TGTGCTGCGTGGGATTGTACGTGCTATAAGAAACTCTTT	CAAWDCTCYKKLF	TRGV10	.	TRGJ1	15	-1	-1	24
27	3.916960438699569E-4	TGTGCTGCGTGGGAAACCCTATCCCCCAAGAAACTCTTT	CAAWETLSPKKLF	TRGV10	.	TRGJ2	13	-1	-1	27
27	3.916960438699569E-4	TGTGCCACCTGGGACGGGCCCTATTATAAGAAACTCTTT	CATWDGPYYKKLF	TRGV2	.	TRGJ1	20	-1	-1	21
27	3.916960438699569E-4	TGTGCTGCGTGGGATTATGGACATAAGAAACTCTTT	CAAWDYGHKKLF	TRGV10	.	TRGJ1	16	-1	-1	22
27	3.916960438699569E-4	TGTGCTGCGTCCCCATATTATAAGAAACTCTTT	CAASPYYKKLF	TRGV10	.	TRGJ1	9	-1	-1	15
27	3.916960438699569E-4	TGTGCTGCGTGGGATTCCCAAAAGAAACTCTTT	CAAWDSQKKLF	TRGV10	.	TRGJ1	15	-1	-1	21
27	3.916960438699569E-4	TGTGCTGCGTGGGATTCCGAGAAACTCTTT	CAAWDSEKLF	TRGV10	.	TRGJ1	18	-1	-1	19
27	3.916960438699569E-4	TGTGCTGCGTGGGATTCGAATTATTATAAGAAACTCTTT	CAAWDSNYYKKLF	TRGV10	.	TRGJ1	20	-1	-1	13
27	3.916960438699569E-4	TGTGCCTTGTGGGAGGTAACTTATTATAAGAAACTCTTT	CALWEVTYYKKLF	TRGV9	.	TRGJ1	16	-1	-1	20
27	3.916960438699569E-4	TGTGCTGCGTGGGATTTTCATAAGAAACTCTTT	CAAWDFHKKLF	TRGV10	.	TRGJ1	15	-1	-1	13
27	3.916960438699569E-4	TGTGCTGCGTGGAGGGGAAAGAAACTCTTT	CAAWRGKKLF	TRGV10	.	TRGJ1	11	-1	-1	18
27	3.916960438699569E-4	TGTGCCACCTGGGATGGGAAACTCTTT	CATWDGKLF	TRGV2	.	TRGJ1	17	-1	-1	17
27	3.916960438699569E-4	TGTGCTGCGTGGGATTGTTACAATAAGAAACTCTTT	CAAWDCYNKKLF	TRGV10	.	TRGJ1	15	-1	-1	22
26	3.7718878298588444E-4	TGTGCCTTGTGGGAGGGAACTAGGGGATCTTATTATAAGAAACTCTTT	CALWEGTRGSYYKKLF	TRGV9	.	TRGJ1	15	-1	-1	29
26	3.7718878298588444E-4	TGTGCTGCGTGGGATTATAGTGAGTTGCATTATAAGAAACTCTTT	CAAWDYSELHYKKLF	TRGV10	.	TRGJ1	16	-1	-1	28
26	3.7718878298588444E-4	TGTGCCTTGTGGGAGGCGCCGCTGAATTATTATAAGAAACTCTTT	CALWEAPLNYYKKLF	TRGV9	.	TRGJ1	18	-1	-1	23
26	3.7718878298588444E-4	TGTGCTGCGTGGGCACCTCACCCTCGGGGCAAGAAACTCTTT	CAAWAPHPRGKKLF	TRGV10	.	TRGJ1	12	-1	-1	30
26	3.7718878298588444E-4	TGTGCTGCGTGGGATTATACCACTGGTTGGTTCAAGATATTT	CAAWDYTTGWFKIF	TRGV10	.	TRGJP1	16	-1	-1	8
26	3.7718878298588444E-4	TGTGCCTTGTGGGAGGTGTCGGATTATTATAAGAAACTCTTT	CALWEVSDYYKKLF	TRGV9	.	TRGJ1	17	-1	-1	18
26	3.7718878298588444E-4	TGTGCCTTGTGGGAGGTGAGGGGTTATTATAAGAAACTCTTT	CALWEVRGYYKKLF	TRGV9	.	TRGJ1	17	-1	-1	23
26	3.7718878298588444E-4	TGTGCCTTGTGGGAGGCCATAGATTATTATAAGAAACTCTTT	CALWEAIDYYKKLF	TRGV9	.	TRGJ1	15	-1	-1	22
26	3.7718878298588444E-4	TGTGCCTTGTGGAGAATCTTAGATTATTATAAGAAACTCTTT	CALWRILDYYKKLF	TRGV9	.	TRGJ1	11	-1	-1	22
26	3.7718878298588444E-4	TGTGCCACCTGGGATGGCCGGGATTATTATAAGAAACTCTTT	CATWDGRDYYKKLF	TRGV4	.	TRGJ1	16	-1	-1	22
26	3.7718878298588444E-4	TGTGCTGCGTGGGATTATTTTGGGCTAAGGCAACTCTTT	CAAWDYFGLRQLF	TRGV10	.	TRGJ1	16	-1	-1	31
26	3.7718878298588444E-4	TGTGCCTTGTGGGAGGGCTTTTTTGATAAGAAACTCTTT	CALWEGFFDKKLF	TRGV9	.	TRGJ1	15	-1	-1	25
26	3.7718878298588444E-4	TGTGCCACCTGGGGGGCGGGGTATTATAAGAAACTCTTT	CATWGAGYYKKLF	TRGV4	.	TRGJ1	12	-1	-1	21
26	3.7718878298588444E-4	TGTGCCACCTGGGACGGACATTATTATAAGAAACTCTTT	CATWDGHYYKKLF	TRGV2	.	TRGJ1	16	-1	-1	19
26	3.7718878298588444E-4	TGTGCTGCGTGGGATACGTATAAGAAACTCTTT	CAAWDTYKKLF	TRGV10	.	TRGJ1	19	-1	-1	18
26	3.7718878298588444E-4	TGTGCCTTGTTACGGATCAATTATTATAAGAAACTCTTT	CALLRINYYKKLF	TRGV9	.	TRGJ1	9	-1	-1	18
26	3.7718878298588444E-4	TGTGCCTTGTGGGAGGTTGTTTATTATAAGAAACTCTTT	CALWEVVYYKKLF	TRGV9	.	TRGJ1	16	-1	-1	20
26	3.7718878298588444E-4	TGTGCCACCTGGGACAGGCAGCGTTATAAGAAACTCTTT	CATWDRQRYKKLF	TRGV3	.	TRGJ1	18	-1	-1	23
26	3.7718878298588444E-4	TGTGCCTTGTGGGAGATTTATTATAAGAAACTCTTT	CALWEIYYKKLF	TRGV9	.	TRGJ1	14	-1	-1	14
26	3.7718878298588444E-4	TGTGCTGCGTGGTTTTATTATAAGAAACTCTTT	CAAWFYYKKLF	TRGV10	.	TRGJ1	11	-1	-1	14
26	3.7718878298588444E-4	TGTGCTGCGTGGGATCCCCGCGAGAAACTCTTT	CAAWDPREKLF	TRGV10	.	TRGJ1	14	-1	-1	22
26	3.7718878298588444E-4	TGTGCTGCGTGGGACTTCTATAAGAAACTCTTT	CAAWDFYKKLF	TRGV10	.	TRGJ1	13	-1	-1	18
26	3.7718878298588444E-4	TGTGCCACCTGGGACGGGCTGGGGAAACTCTTT	CATWDGLGKLF	TRGV2	.	TRGJ1	18	-1	-1	23
26	3.7718878298588444E-4	TGTGCCACCTGGGATAGGGAGAAACTCTTT	CATWDREKLF	TRGV8	.	TRGJ1	17	-1	-1	19
26	3.7718878298588444E-4	TGTGCTGCGTGGGATTATTGGTATAAGAAACTCTTT	CAAWDYWYKKLF	TRGV10	.	TRGJ1	16	-1	-1	21
26	3.7718878298588444E-4	TGTGCTGCCTTGGTCCGGGGGAAACTCTTT	CAALVRGKLF	TRGV10	.	TRGJ1	7	-1	-1	20
26	3.7718878298588444E-4	TGTGCTGCGTGGGTTTATAAGAAACTCTTT	CAAWVYKKLF	TRGV10	.	TRGJ1	16	-1	-1	14
26	3.7718878298588444E-4	TGTGCCTTGTGGGAGGATAACTATTATTATAAGAAACTCTTT	CALWEDNYYYKKLF	TRGV9	.	TRGJ1	15	-1	-1	22
26	3.7718878298588444E-4	TGTGCCACCTGGGACGGGCCGGTTTATTATAAGAAACTCTTT	CATWDGPVYYKKLF	TRGV2	.	TRGJ1	22	-1	-1	23
26	3.7718878298588444E-4	TGTGCCTTGTGGGACCGGAATTATTATAAGAAACTCTTT	CALWDRNYYKKLF	TRGV9	.	TRGJ1	13	-1	-1	17
26	3.7718878298588444E-4	TGTGCCACCTGGGACAGTGGTGATTGGATCAAGACGTTT	CATWDSGDWIKTF	TRGV3	.	TRGJP2	16	-1	-1	15
26	3.7718878298588444E-4	TGTCCCACCCTCTGCCCGTACTATAAGAAACTCTTT	CPTLCPYYKKLF	TRGV10	.	TRGJ1	2	-1	-1	18
26	3.7718878298588444E-4	TGTGCCTCCGCCCGTTATTATAAGAAACTCTTT	CASARYYKKLF	TRGV9	.	TRGJ1	6	-1	-1	14
25	3.6268152210181193E-4	TGTGCCTTGTGGGAGGTGCCCATTAACCATTATTATAAGAAACTCTTT	CALWEVPINHYYKKLF	TRGV9	.	TRGJ1	18	-1	-1	28
25	3.6268152210181193E-4	TGTGCCTTGTGGGAGGAGTTAGAGTTGGGCAAAAAAATCAAGGTATTT	CALWEELELGKKIKVF	TRGV9	.	TRGJP	15	-1	-1	20
25	3.6268152210181193E-4	TGTGCTGCGTGGGATTATAGGGCGTGCGGCGGGAAGAAACTCTTT	CAAWDYRACGGKKLF	TRGV10	.	TRGJ1	16	-1	-1	33
25	3.6268152210181193E-4	TGTGCCTTGTGGCTTGATTTAGGGAATTATTATAAGAAACTCTTT	CALWLDLGNYYKKLF	TRGV9	.	TRGJ1	11	-1	-1	23
25	3.6268152210181193E-4	TGTGCCTTGTGGGAGGTGCCGGGCACTGGTTGGTTCAAGATATTT	CALWEVPGTGWFKIF	TRGV9	.	TRGJP1	18	-1	-1	23
25	3.6268152210181193E-4	TGTGCTGCGTGGGATTATAGGATTTATTATAAGAAACTCTTT	CAAWDYRIYYKKLF	TRGV10	.	TRGJ1	16	-1	-1	20
25	3.6268152210181193E-4	TGTGCTGCGTGGGATAGACTTCCGTGTTATAAGAAACTCTTT	CAAWDRLPCYKKLF	TRGV10	.	TRGJ1	14	-1	-1	26
25	3.6268152210181193E-4	TGTGCCTTGTGGGCTCTCCTCTATTATTATAAGAAACTCTTT	CALWALLYYYKKLF	TRGV9	.	TRGJ1	12	-1	-1	22
25	3.6268152210181193E-4	TGTGCCTTGTGGGAGGTGAAAGGATATTATAAGAAACTCTTT	CALWEVKGYYKKLF	TRGV9	.	TRGJ1	17	-1	-1	24
25	3.6268152210181193E-4	TGTGCCTTGTGGGAGGCCCCTAATTATTATAAGAAACTCTTT	CALWEAPNYYKKLF	TRGV9	.	TRGJ1	15	-1	-1	21
25	3.6268152210181193E-4	TGTGCCTTGTGGGAGGATACCACTGGTTGGTTCAAGATATTT	CALWEDTTGWFKIF	TRGV9	.	TRGJP1	15	-1	-1	16
25	3.6268152210181193E-4	TGTGCCTTGTGGGAGGACCCTAATTATTATAAGAAACTCTTT	CALWEDPNYYKKLF	TRGV9	.	TRGJ1	15	-1	-1	21
25	3.6268152210181193E-4	TGTGCCTTGTGGGAGAACTCGAATTATTATAAGAAACTCTTT	CALWENSNYYKKLF	TRGV9	.	TRGJ1	14	-1	-1	15
25	3.6268152210181193E-4	TGTGCCTTGTGGGAACGGCGTAATTATTATAAGAAACTCTTT	CALWERRNYYKKLF	TRGV9	.	TRGJ1	13	-1	-1	21
25	3.6268152210181193E-4	TGTGCCTTGTGGGAGTCGGGATATAAGAAACTCTTT	CALWESGYKKLF	TRGV9	.	TRGJ1	14	-1	-1	21
25	3.6268152210181193E-4	TGTGCCTTGTGGGAGGAGGGTTATTATAAGAAACTCTTT	CALWEEGYYKKLF	TRGV9	.	TRGJ1	15	-1	-1	20
25	3.6268152210181193E-4	TGTGCCACCTGGGACGGGCTCTCTTATAAGAAACTCTTT	CATWDGLSYKKLF	TRGV2	.	TRGJ2	18	-1	-1	23
25	3.6268152210181193E-4	TGTGCCACCTGGGATGGGCTTTATAAGAAACTCTTT	CATWDGLYKKLF	TRGV4	.	TRGJ1	18	-1	-1	20
25	3.6268152210181193E-4	TGTGCTGCGTGGGATTCTTATAAGAAACTCTTT	CAAWDSYKKLF	TRGV10	.	TRGJ1	15	-1	-1	13
25	3.6268152210181193E-4	TGTGCTGCGTGGGATCCCAAGAAACTCTTT	CAAWDPKKLF	TRGV10	.	TRGJ1	14	-1	-1	18
25	3.6268152210181193E-4	TGTGCCACCTGGGATCGGGGGAAACTCTTT	CATWDRGKLF	TRGV4	.	TRGJ1	18	-1	-1	20
25	3.6268152210181193E-4	TGTGCTGCGGGTCAGCGATGGCTCTTT	CAAGQRWLF	TRGV10	.	TRGJ1	8	-1	-1	21
25	3.6268152210181193E-4	TGTGCTGCGTGGGATTACGTTGATTATAAGAAACTCTTT	CAAWDYVDYKKLF	TRGV10	.	TRGJ1	19	-1	-1	22
25	3.6268152210181193E-4	TGTGCTGCGTGGAATCCAGGTTATAAGAAACTCTTT	CAAWNPGYKKLF	TRGV10	.	TRGJ1	14	-1	-1	20
25	3.6268152210181193E-4	TGTGCCACCTGGGATAGGGATTATAAGAAACTCTTT	CATWDRDYKKLF	TRGV8	.	TRGJ1	17	-1	-1	19
25	3.6268152210181193E-4	TGTGCTGCGTGGGATTCCCATAAGAAACTCTTT	CAAWDSHKKLF	TRGV10	.	TRGJ1	15	-1	-1	19
25	3.6268152210181193E-4	TGTGCCTTGTGGGAGGTGCAGGTTGCGTATTATAAGAAACTCTTT	CALWEVQVAYYKKLF	TRGV9	.	TRGJ1	19	-1	-1	27
25	3.6268152210181193E-4	TGTGCCTTGTGGGAGCCTATCTATTATTATAAGAAACTCTTT	CALWEPIYYYKKLF	TRGV9	.	TRGJ1	14	-1	-1	22
25	3.6268152210181193E-4	TGTGCTGCGTGGGATTATTTTTTATCCATGAAACTCTTT	CAAWDYFLSMKLF	TRGV10	.	TRGJ1	16	-1	-1	29
25	3.6268152210181193E-4	TGTGCTGCGTGGGATTATGGTGATTGGATCAAGACGTTT	CAAWDYGDWIKTF	TRGV10	.	TRGJP2	16	-1	-1	19
25	3.6268152210181193E-4	TGTGCTGCGTGGGATCCCGGGGGGGTTAAGAAACTCTTT	CAAWDPGGVKKLF	TRGV10	.	TRGJ1	14	-1	-1	26
25	3.6268152210181193E-4	TGTGCCACCTGGGACAGGCATTATAAGAAACTCTTT	CATWDRHYKKLF	TRGV3	.	TRGJ1	18	-1	-1	19
24	3.481742612177395E-4	TGTGCCTTGTGGGAGGTGCATTGGCCGTTGAATTATTATAAGAAACTCTTT	CALWEVHWPLNYYKKLF	TRGV9	.	TRGJ1	19	-1	-1	29
24	3.481742612177395E-4	TGTGCCTTGTGGACGGGTGGGGAGTTGGGCAAAAAAATCAAGGTATTT	CALWTGGELGKKIKVF	TRGV9	.	TRGJP	11	-1	-1	21
24	3.481742612177395E-4	TGTGCTGCGTGGGATTCGAGTGTTCGTGATTGGATCAAGACGTTT	CAAWDSSVRDWIKTF	TRGV10	.	TRGJP2	15	-1	-1	25
24	3.481742612177395E-4	TGTGCCTTGTGGGAGGTCCTTACCAATTATTATAAGAAACTCTTT	CALWEVLTNYYKKLF	TRGV9	.	TRGJ2	16	-1	-1	24
24	3.481742612177395E-4	TGTGCCTTGTGGGAGGTGTTTATTATTGGTTATAAGAAACTCTTT	CALWEVFIIGYKKLF	TRGV9	.	TRGJ1	17	-1	-1	29
24	3.481742612177395E-4	TGTGCCTTGTGGGAGAGAATCCCCCCTTATTATAAGAAACTCTTT	CALWERIPPYYKKLF	TRGV9	.	TRGJ1	14	-1	-1	26
24	3.481742612177395E-4	TGTGCTGCGTGGGAGTATCCCCCCGTCAAGAAACTCTTT	CAAWEYPPVKKLF	TRGV10	.	TRGJ1	16	-1	-1	27
24	3.481742612177395E-4	TGTGCCACCTGGGATAGTAGTGATTGGATCAAGACGTTT	CATWDSSDWIKTF	TRGV8	.	TRGJP2	16	-1	-1	13
24	3.481742612177395E-4	TGTGCCACCTGGGACGGGTATTATAAGAAACTCTTT	CATWDGYYKKLF	TRGV2	.	TRGJ1	17	-1	-1	18
24	3.481742612177395E-4	TGTGCTGCGTGGGGCCTTAAGAAACTCTTT	CAAWGLKKLF	TRGV10	.	TRGJ1	12	-1	-1	17
24	3.481742612177395E-4	TGTGCTGCGTGGGACAAGACCCCACCACATAAGAAACTCTTT	CAAWDKTPPHKKLF	TRGV10	.	TRGJ1	13	-1	-1	28
24	3.481742612177395E-4	TGTGCCTTGTGGGAGGGCCAAAATTATTATAAGAAACTCTTT	CALWEGQNYYKKLF	TRGV9	.	TRGJ1	15	-1	-1	21
24	3.481742612177395E-4	TGTGCTCCTACGGTTGGACGGTATTATAAGAAACTCTTT	CAPTVGRYYKKLF	TRGV10	.	TRGJ1	5	-1	-1	21
24	3.481742612177395E-4	TGTGCCTTGTGGGAGGTGCTAAGCCATAAGAAACTCTTT	CALWEVLSHKKLF	TRGV9	.	TRGJ1	18	-1	-1	25
24	3.481742612177395E-4	TGTGCTGCGTGGGATTCGGGTTGGTTCAAGATATTT	CAAWDSGWFKIF	TRGV10	.	TRGJP1	15	-1	-1	18
24	3.481742612177395E-4	TGTGCTGCGTGGGATCCCTTTTATAAGAAACTCTTT	CAAWDPFYKKLF	TRGV10	.	TRGJ1	14	-1	-1	20
24	3.481742612177395E-4	TGTGCTGCGTGGGATCCCAATTATAAGAAACTCTTT	CAAWDPNYKKLF	TRGV10	.	TRGJ1	14	-1	-1	19
24	3.481742612177395E-4	TGTGCTGCGTGGGTAGATAAGAAACTCTTT	CAAWVDKKLF	TRGV10	.	TRGJ1	12	-1	-1	16
24	3.481742612177395E-4	TGTGCTCGTCTTTATAAGAAACTCTTT	CARLYKKLF	TRGV10	.	TRGJ1	8	-1	-1	11
24	3.481742612177395E-4	TGTGCTGCGTGGGGTATTGGTTATTATAAGAAACTCTTT	CAAWGIGYYKKLF	TRGV10	.	TRGJ1	12	-1	-1	20
24	3.481742612177395E-4	TGTGCTGCGTGGGATTATAAGGATTATAAGAAACTCTTT	CAAWDYKDYKKLF	TRGV10	.	TRGJ1	16	-1	-1	22
24	3.481742612177395E-4	TGTGCTGCGTGGGTCAAAGATTATAAGAAACTCTTT	CAAWVKDYKKLF	TRGV10	.	TRGJ1	12	-1	-1	19
24	3.481742612177395E-4	TGTGCTGCGTGGGATTATGGTTATAAGAAACTCTTT	CAAWDYGYKKLF	TRGV10	.	TRGJ1	16	-1	-1	20
24	3.481742612177395E-4	TGTGCTGCGTGGGAGGACTATAAGAAACTCTTT	CAAWEDYKKLF	TRGV10	.	TRGJ1	13	-1	-1	18
24	3.481742612177395E-4	TGTGCCTTGTGGCGCCCTCCATATTATTATAAGAAACTCTTT	CALWRPPYYYKKLF	TRGV9	.	TRGJ1	11	-1	-1	22
24	3.481742612177395E-4	TGTGCCACCTGGGATAGCGGCGGGGGTTATAAGAAACTCTTT	CATWDSGGGYKKLF	TRGV8	.	TRGJ1	16	-1	-1	26
24	3.481742612177395E-4	TGTGCCACCTGTGTGAAACTCTTT	CATCVKLF	TRGV4	.	TRGJ1	10	-1	-1	14
24	3.481742612177395E-4	TGTGCTGCGTGGGATTATTCCTTTGCCGTTTATTATAAGAAACTCTTT	CAAWDYSFAVYYKKLF	TRGV10	.	TRGJ1	16	-1	-1	29
23	3.33667000333667E-4	TGTGCCACCTGGGACGGGGACCGGAACCCGAATTATTATAAGAAACTCTTT	CATWDGDRNPNYYKKLF	TRGV2	.	TRGJ1	17	-1	-1	28
23	3.33667000333667E-4	TGTGCTGCGTGGGATTCCGCCCCGAATTATTATAAGAAACTCTTT	CAAWDSAPNYYKKLF	TRGV10	.	TRGJ1	18	-1	-1	22
23	3.33667000333667E-4	TGTGCTGCGTGGGACCAGAGTTGTAGTGATTGGATCAAGACGTTT	CAAWDQSCSDWIKTF	TRGV10	.	TRGJP2	13	-1	-1	22
23	3.33667000333667E-4	TGTGCCTTGTGGGAGGAATATACCACTGGTTGGTTCAAGATATTT	CALWEEYTTGWFKIF	TRGV9	.	TRGJP1	15	-1	-1	14
23	3.33667000333667E-4	TGTGCCACCTGGGACGGGCGGGGTTATAAGAAACTCTTT	CATWDGRGYKKLF	TRGV2	.	TRGJ1	18	-1	-1	23
23	3.33667000333667E-4	TGTGCCTTGGACCCAATTTATTATAAGAAACTCTTT	CALDPIYYKKLF	TRGV9	.	TRGJ1	8	-1	-1	17
23	3.33667000333667E-4	TGTGCCACCTGGGACAGGCCTTATAAGAAACTCTTT	CATWDRPYKKLF	TRGV3	.	TRGJ1	20	-1	-1	20
23	3.33667000333667E-4	TGTGCCACCTGGGACGGTGATAAGAAACTCTTT	CATWDGDKKLF	TRGV2	.	TRGJ1	16	-1	-1	19
23	3.33667000333667E-4	TGTGCCACCTGGGACGGGCCGGAGAAACTCTTT	CATWDGPEKLF	TRGV2	.	TRGJ1	19	-1	-1	22
23	3.33667000333667E-4	TGTGCTGCGCCCAATAAGAAACTCTTT	CAAPNKKLF	TRGV10	.	TRGJ1	8	-1	-1	13
23	3.33667000333667E-4	TGTGCTGCGTGGGATTTCCCCGGTATGGTGATAAGTAAACTCTTT	CAAWDFPGMVISKLF	TRGV10	.	TRGJ1	15	-1	-1	30
23	3.33667000333667E-4	TGTGCTGCGTGGGATTCGACGAATTATTATAAGAAACTCTTT	CAAWDSTNYYKKLF	TRGV10	.	TRGJ2	15	-1	-1	19
23	3.33667000333667E-4	TGTGCTGCGTGGGATCCGCCTGAAGGTTATAAGAAACTCTTT	CAAWDPPEGYKKLF	TRGV10	.	TRGJ1	14	-1	-1	26
23	3.33667000333667E-4	TGTGCTGCGTGGGATTGTTATTATAAGAAACTCTTT	CAAWDCYYKKLF	TRGV10	.	TRGJ1	15	-1	-1	17
23	3.33667000333667E-4	TGTGCCTTGTGGGAGCACGATTATAAGAAACTCTTT	CALWEHDYKKLF	TRGV9	.	TRGJ1	14	-1	-1	19
23	3.33667000333667E-4	TGTGCCTTGTGGGAATATTATTATAAGAAACTCTTT	CALWEYYYKKLF	TRGV9	.	TRGJ1	13	-1	-1	16
23	3.33667000333667E-4	TGTGCCACCTGGGATAGACATAAGAAACTCTTT	CATWDRHKKLF	TRGV8	.	TRGJ1	16	-1	-1	19
23	3.33667000333667E-4	TGTGCCTTGTGGGAGGTGCGTGGGTATTATAAGAAACTCTTT	CALWEVRGYYKKLF	TRGV9	.	TRGJ1	18	-1	-1	24
23	3.33667000333667E-4	TGTGCCTTGTGGGAGGCGTTAGATTATTATAAGAAACTCTTT	CALWEALDYYKKLF	TRGV9	.	TRGJ1	15	-1	-1	22
23	3.33667000333667E-4	TGTGCCTTGTGGGAGGCAGCCCCTTATTATAAGAAACTCTTT	CALWEAAPYYKKLF	TRGV9	.	TRGJ1	15	-1	-1	23
23	3.33667000333667E-4	TGTGCTGCGTGGGATTATAAGGCGAAACTCTTT	CAAWDYKAKLF	TRGV10	.	TRGJ1	16	-1	-1	23
23	3.33667000333667E-4	TGTGCCTTGTGGGAGGTCCGAAACGGTTATTATAAGAAACTCTTT	CALWEVRNGYYKKLF	TRGV9	.	TRGJ1	16	-1	-1	26
23	3.33667000333667E-4	TGTGCCTTGTGGCCTGCGCCTAGATGGTTCAAGATATTT	CALWPAPRWFKIF	TRGV9	.	TRGJP1	11	-1	-1	24
23	3.33667000333667E-4	TGTGCTGCGTGGGATTTTGGTCGGGGGGAACTCTTT	CAAWDFGRGELF	TRGV10	.	TRGJ1	15	-1	-1	28
23	3.33667000333667E-4	TGTGCTGCCTTCTGTGATTATAAGAAACTCTTT	CAAFCDYKKLF	TRGV10	.	TRGJ1	7	-1	-1	16
23	3.33667000333667E-4	TGTGCCACCTGGGACGATTGGATCAAGACGTTT	CATWDDWIKTF	TRGV2	.	TRGJP2	15	-1	-1	15
22	3.191597394495945E-4	TGTGCCTTGTGGGAGAGCAATTTTAAGGGTACCACTGGTTGGTTCAAGATATTT	CALWESNFKGTTGWFKIF	TRGV9	.	TRGJP1	14	-1	-1	29
22	3.191597394495945E-4	TGTGCCTTGTGGGAGAAACCTCATGGAGTTTATTATAAGAAACTCTTT	CALWEKPHGVYYKKLF	TRGV9	.	TRGJ1	14	-1	-1	29
22	3.191597394495945E-4	TGTGCCTTGTGGGAGGTGATACACGGTGGTTGGTTCAAGATATTT	CALWEVIHGGWFKIF	TRGV9	.	TRGJP1	17	-1	-1	26
22	3.191597394495945E-4	TGTGCTGCGTGGGATTATGGTAGTGATTGGATCAAGACGTTT	CAAWDYGSDWIKTF	TRGV10	.	TRGJP2	16	-1	-1	15
22	3.191597394495945E-4	TGTGCCTTAAATCCCCTACTGAATTATTATAAGAAACTCTTT	CALNPLLNYYKKLF	TRGV9	.	TRGJ2	7	-1	-1	20
22	3.191597394495945E-4	TGTGCCATGGGACAGTATAATTATTATAAGAAACTCTTT	CAMGQYNYYKKLF	TRGV9	.	TRGJ1	8	-1	-1	18
22	3.191597394495945E-4	TGTGCTGCGTGGGCCTCCTATTATAAGAAACTCTTT	CAAWASYYKKLF	TRGV10	.	TRGJ1	12	-1	-1	18
22	3.191597394495945E-4	TGTGCCACCTGGGACGGGCCTTGGATCAAGACGTTT	CATWDGPWIKTF	TRGV2	.	TRGJP2	19	-1	-1	20
22	3.191597394495945E-4	TGTGCTGCGTGGGATTCTGTAAAGAAACTCTTT	CAAWDSVKKLF	TRGV10	.	TRGJ1	21	-1	-1	21
22	3.191597394495945E-4	TGTGCCGCCCAAATTTATTATAAGAAACTCTTT	CAAQIYYKKLF	TRGV10	.	TRGJ1	7	-1	-1	14
22	3.191597394495945E-4	TGTGCCACCTGGGGATATTATAAGAAACTCTTT	CATWGYYKKLF	TRGV4	.	TRGJ1	12	-1	-1	15
22	3.191597394495945E-4	TGTGCCACCTGGGACGGGCCTTGGAAACTCTTT	CATWDGPWKLF	TRGV2	.	TRGJ1	19	-1	-1	23
22	3.191597394495945E-4	TGTGCTGCGTATCATTATAAGAAACTCTTT	CAAYHYKKLF	TRGV10	.	TRGJ1	9	-1	-1	7
22	3.191597394495945E-4	TGTGCTGCGTGCACACCTCGTGGTAGTGATTGGATCAAGACGTTT	CAACTPRGSDWIKTF	TRGV10	.	TRGJP2	10	-1	-1	22
22	3.191597394495945E-4	TGTGCTGCGTGGGATTATAGAGGAATTGGGTATAAGAAACTCTTT	CAAWDYRGIGYKKLF	TRGV10	.	TRGJ1	16	-1	-1	30
22	3.191597394495945E-4	TGTGCTGCGTGGGATCCGCTTCGCTATTATAAGAAACTCTTT	CAAWDPLRYYKKLF	TRGV10	.	TRGJ1	14	-1	-1	24
22	3.191597394495945E-4	TGTGCTGCGTGGGATGGTGGTGGTTATTATAAGAAACTCTTT	CAAWDGGGYYKKLF	TRGV10	.	TRGJ2	14	-1	-1	23
22	3.191597394495945E-4	TGTGCTGCGTGGGATACAACTCTACTCGATAAGAAACTCTTT	CAAWDTTLLDKKLF	TRGV10	.	TRGJ1	14	-1	-1	28
22	3.191597394495945E-4	TGTGCCACCTGGGACTGTAGTGATTGGATCAAGACGTTT	CATWDCSDWIKTF	TRGV2	.	TRGJP2	14	-1	-1	16
22	3.191597394495945E-4	TGTGCTGGGGATTATTATAAGAAACTCTTT	CAGDYYKKLF	TRGV10	.	TRGJ1	6	-1	-1	10
22	3.191597394495945E-4	TGTGCTGCGTGGGATTATACTCTGTCCGCATATTATAAGAAACTCTTT	CAAWDYTLSAYYKKLF	TRGV10	.	TRGJ1	16	-1	-1	30
22	3.191597394495945E-4	TGTGCTGCGTGGGACCACCCTGGGACGTATTATAAGAAACTCTTT	CAAWDHPGTYYKKLF	TRGV10	.	TRGJ1	13	-1	-1	27
22	3.191597394495945E-4	TGTGCTGCGTGGGGCTGTTTGTCGGTTTGGATCAAGACGTTT	CAAWGCLSVWIKTF	TRGV10	.	TRGJP2	12	-1	-1	26
22	3.191597394495945E-4	TGTGCTGCGTGGGATTGCTCAGTTGGTTATAAGAAACTCTTT	CAAWDCSVGYKKLF	TRGV10	.	TRGJ1	15	-1	-1	26
22	3.191597394495945E-4	TGTGCCTTGTGGGAGGTGCTTATGTATTATAAGAAACTCTTT	CALWEVLMYYKKLF	TRGV9	.	TRGJ1	18	-1	-1	24
22	3.191597394495945E-4	TGTGCTGCGTGGGATTGCCAGAATTATAAGAAACTCTTT	CAAWDCQNYKKLF	TRGV10	.	TRGJ1	15	-1	-1	22
22	3.191597394495945E-4	TGTGCTGCGTGGGAATATAGTGATTGGATCAAGACGTTT	CAAWEYSDWIKTF	TRGV10	.	TRGJP2	16	-1	-1	14
22	3.191597394495945E-4	TGTGCTGCGTGGGATTACTATTATAAGAAACTCTTT	CAAWDYYYKKLF	TRGV10	.	TRGJ1	17	-1	-1	18
21	3.0465247856552205E-4	TGTGCTGCGTGGGATCTATTAGCCGGGTGGCGTTATAAGAAACTCTTT	CAAWDLLAGWRYKKLF	TRGV10	.	TRGJ2	14	-1	-1	32
21	3.0465247856552205E-4	TGTGCTGCGTGGGACATCGAGGGGGCGGATTATTATAAGAAACTCTTT	CAAWDIEGADYYKKLF	TRGV10	.	TRGJ1	13	-1	-1	25
21	3.0465247856552205E-4	TGTGCCTTGTGGGAGCATGCCGGGGAGATTTATTATAAGAAACTCTTT	CALWEHAGEIYYKKLF	TRGV9	.	TRGJ2	14	-1	-1	26
21	3.0465247856552205E-4	TGTGCCTTGTGGGAGGTGCGGGATACCACTGGTTGGTTCAAGATATTT	CALWEVRDTTGWFKIF	TRGV9	.	TRGJP1	18	-1	-1	22
21	3.0465247856552205E-4	TGTGCCTTGTGGGAGGTGCAAAACAGGAATTATTATAAGAAACTCTTT	CALWEVQNRNYYKKLF	TRGV9	.	TRGJ1	19	-1	-1	26
21	3.0465247856552205E-4	TGTGCTGCGTGGGATTTCGCCCCGAATTATTATAAGAAACTCTTT	CAAWDFAPNYYKKLF	TRGV10	.	TRGJ1	18	-1	-1	22
21	3.0465247856552205E-4	TGTGCTGCGTGGGACCCTCTCCAGCTTTATAAGAAACTCTTT	CAAWDPLQLYKKLF	TRGV10	.	TRGJ1	13	-1	-1	26
21	3.0465247856552205E-4	TGTGCTGTACGACCTCCAAGGGGTATGAAGAAACTCTTT	CAVRPPRGMKKLF	TRGV10	.	TRGJ1	6	-1	-1	23
21	3.0465247856552205E-4	TGTGCCTTGTGGGATGCGAATTATTATAAGAAACTCTTT	CALWDANYYKKLF	TRGV9	.	TRGJ1	13	-1	-1	13
21	3.0465247856552205E-4	TGTGCTGCGTGGGATTCTTGTTATAAGAAACTCTTT	CAAWDSCYKKLF	TRGV10	.	TRGJ1	15	-1	-1	17
21	3.0465247856552205E-4	TGTGCCACCTGGGGGAATTATTATAAGAAACTCTTT	CATWGNYYKKLF	TRGV8	.	TRGJ1	12	-1	-1	14
21	3.0465247856552205E-4	TGTGCTGCGTGGGGGAATTATAAGAAACTCTTT	CAAWGNYKKLF	TRGV10	.	TRGJ2	12	-1	-1	16
21	3.0465247856552205E-4	TGTGCCACCTGGCATTATAAGAAACTCTTT	CATWHYKKLF	TRGV2	.	TRGJ1	11	-1	-1	13
21	3.0465247856552205E-4	TGTGCTGCGTACAATAAGAAACTCTTT	CAAYNKKLF	TRGV10	.	TRGJ1	9	-1	-1	13
21	3.0465247856552205E-4	TGTGCCCCCTCACTCTTT	CAPSLF	TRGV2	.	TRGJ1	9	-1	-1	11
21	3.0465247856552205E-4	TGTGCCTTGTGGGGGGGGGAGTTGGGCAAAAAAATCAAGGTATTT	CALWGGELGKKIKVF	TRGV9	.	TRGJP	15	-1	-1	18
21	3.0465247856552205E-4	TGTGCTGCGTGGGATTTTCATTCTTGTTATAAGAAACTCTTT	CAAWDFHSCYKKLF	TRGV10	.	TRGJ1	15	-1	-1	23
21	3.0465247856552205E-4	TGTGCTGCGTGGGATTATCGGGTCGATTATAAGAAACTCTTT	CAAWDYRVDYKKLF	TRGV10	.	TRGJ1	16	-1	-1	25
21	3.0465247856552205E-4	TGTGCTGCGTGGGATTGGAATTATTATAAGAAACTCTTT	CAAWDWNYYKKLF	TRGV10	.	TRGJ1	15	-1	-1	13
21	3.0465247856552205E-4	TGTGCCTTGTGGGGGAAATATTATTATAAGAAACTCTTT	CALWGKYYYKKLF	TRGV9	.	TRGJ1	12	-1	-1	19
21	3.0465247856552205E-4	TGTGCCTTGTGGGAGGTGCGGCCTTATAAGAAACTCTTT	CALWEVRPYKKLF	TRGV9	.	TRGJ1	18	-1	-1	23
21	3.0465247856552205E-4	TGTGCTGCGTGCGACTTTTATTATAAGAAACTCTTT	CAACDFYYKKLF	TRGV10	.	TRGJ1	13	-1	-1	17
21	3.0465247856552205E-4	TGTGCTCCGGGGGGGTATTATAAGAAACTCTTT	CAPGGYYKKLF	TRGV10	.	TRGJ1	12	-1	-1	15
21	3.0465247856552205E-4	TGTGCCACCTGTCATTATAAGAAACTCTTT	CATCHYKKLF	TRGV4	.	TRGJ1	10	-1	-1	13
21	3.0465247856552205E-4	TGTGCCACCTGTGATAAGAAACTCTTT	CATCDKKLF	TRGV8	.	TRGJ1	15	-1	-1	13
20	2.901452176814496E-4	TGTGCTGCGTGGGCCCATAAGTATCGTCATTATAAGAAACTCTTT	CAAWAHKYRHYKKLF	TRGV10	.	TRGJ1	12	-1	-1	28
20	2.901452176814496E-4	TGTGCCACCTGGGACGGGGGGAGTGATTGGATCAAGACGTTT	CATWDGGSDWIKTF	TRGV2	.	TRGJP2	17	-1	-1	21
20	2.901452176814496E-4	TGTGCTGCGTGGGATTATTATTATAAGAAACTCTTT	CAAWDYYYKKLF	TRGV10	.	TRGJ1	16	-1	-1	16
20	2.901452176814496E-4	TGTGCCACCTGGGACAGGCTCTATAAGAAACTCTTT	CATWDRLYKKLF	TRGV7	.	TRGJ1	18	-1	-1	21
20	2.901452176814496E-4	TGTGCCTTTTCAGATTATAAGAAACTCTTT	CAFSDYKKLF	TRGV9	.	TRGJ1	7	-1	-1	13
20	2.901452176814496E-4	TGTGCCTTGTGGGAGGTCCTCTTT	CALWEVLF	TRGV9	.	TRGJ1	16	-1	-1	18
19	2.756379567973771E-4	TGTGCCTTGTGGGAGGTCTCTTATTATCTTGCCCCTTATTATAAGAAACTCTTT	CALWEVSYYLAPYYKKLF	TRGV9	.	TRGJ1	16	-1	-1	35
19	2.756379567973771E-4	TGTGCCTTGTGGGAGGTGCCCCCCGCTAATTATTATAAGAAACTCTTT	CALWEVPPANYYKKLF	TRGV9	.	TRGJ1	21	-1	-1	27
19	2.756379567973771E-4	TGTGCCACCTGGGACGGGCTTGGGCGTAGTGATTGGATCAAGACGTTT	CATWDGLGRSDWIKTF	TRGV2	.	TRGJP2	18	-1	-1	25
19	2.756379567973771E-4	TGTGCCACCTGGGACGGGCCTCGGGGTAGTGATTGGATCAAGACGTTT	CATWDGPRGSDWIKTF	TRGV2	.	TRGJP2	19	-1	-1	25
19	2.756379567973771E-4	TGTGCTGCGTGGGATTATAGGAGTAGTGATTGGATCAAGACGTTT	CAAWDYRSSDWIKTF	TRGV10	.	TRGJP2	16	-1	-1	21
19	2.756379567973771E-4	TGTGCTGCGTGGGAGGGGGGTCGGTATTATTATAAGAAACTCTTT	CAAWEGGRYYYKKLF	TRGV10	.	TRGJ1	13	-1	-1	25
19	2.756379567973771E-4	TGTGCCACCTGGGACGGGTATACCACTGGTTGGTTCAAGATATTT	CATWDGYTTGWFKIF	TRGV2	.	TRGJP1	17	-1	-1	18
19	2.756379567973771E-4	TGTGCCACAGAAAATTCGAGTAGGGGTGATTGGATCAAGACGTTT	CATENSSRGDWIKTF	TRGV8	.	TRGJP2	7	-1	-1	25
19	2.756379567973771E-4	TGTGCTGCGTGGGTTCTTACCACTGGTTGGTTCAAGATATTT	CAAWVLTTGWFKIF	TRGV10	.	TRGJP1	12	-1	-1	17
19	2.756379567973771E-4	TGTGCTGCGTGGGATTTTCCCCTTTATTATAAGAAACTCTTT	CAAWDFPLYYKKLF	TRGV10	.	TRGJ1	15	-1	-1	23
19	2.756379567973771E-4	TGTGCTGCGTGGGATAGGTCGGATTATTATAAGAAACTCTTT	CAAWDRSDYYKKLF	TRGV10	.	TRGJ1	14	-1	-1	18
19	2.756379567973771E-4	TGTGCTGCGTGGGAGGACCCAGGGGATTATAAGAAACTCTTT	CAAWEDPGDYKKLF	TRGV10	.	TRGJ1	13	-1	-1	25
19	2.756379567973771E-4	TGTGCCACCTGGGACGGGCCTGGTGATTGGATCAAGACGTTT	CATWDGPGDWIKTF	TRGV2	.	TRGJP2	19	-1	-1	22
19	2.756379567973771E-4	TGTGCCACCTGGGACGGACGTAGTGATTGGATCAAGACGTTT	CATWDGRSDWIKTF	TRGV3	.	TRGJP2	14	-1	-1	19
19	2.756379567973771E-4	TGTGCCACCTGGGACACTAGTAGTGATTGGATCAAGACGTTT	CATWDTSSDWIKTF	TRGV2	.	TRGJP2	14	-1	-1	17
19	2.756379567973771E-4	TGTGCTGCGTGGGTCGGATTGAATTATAAGAAACTCTTT	CAAWVGLNYKKLF	TRGV10	.	TRGJ1	12	-1	-1	22
19	2.756379567973771E-4	TGTGCTGCGTGGGATAGTAGTGATTGGATCAAGACGTTT	CAAWDSSDWIKTF	TRGV10	.	TRGJP2	14	-1	-1	13
19	2.756379567973771E-4	TGTGCTGCGTGGGACCTAAAAACTACTCGGAAACTCTTT	CAAWDLKTTRKLF	TRGV10	.	TRGJ1	13	-1	-1	29
19	2.756379567973771E-4	TGTGCCTTGTGGGAGGTGCCTTATTATAAGAAACTCTTT	CALWEVPYYKKLF	TRGV9	.	TRGJ1	18	-1	-1	20
19	2.756379567973771E-4	TGTGCCTTGTGGGAGACGAATTATTATAAGAAACTCTTT	CALWETNYYKKLF	TRGV9	.	TRGJ1	14	-1	-1	16
19	2.756379567973771E-4	TGTGCCACCTGGGACGGGCGGCGTTATAAGAAACTCTTT	CATWDGRRYKKLF	TRGV2	.	TRGJ1	18	-1	-1	23
19	2.756379567973771E-4	TGTGCCACCTGGGACGGGCGGCACTATAAGAAACTCTTT	CATWDGRHYKKLF	TRGV2	.	TRGJ1	18	-1	-1	24
19	2.756379567973771E-4	TGTGCCACCTGGGACGACCTTTGTGGCAAGAAACTCTTT	CATWDDLCGKKLF	TRGV2	.	TRGJ1	15	-1	-1	27
19	2.756379567973771E-4	TGTGCTGCGTGGGCTGGGGATTATAAGAAACTCTTT	CAAWAGDYKKLF	TRGV10	.	TRGJ1	12	-1	-1	19
19	2.756379567973771E-4	TGTGCTGCGTGGGATTTGGGATGGTTCAAGATATTT	CAAWDLGWFKIF	TRGV10	.	TRGJP1	15	-1	-1	18
19	2.756379567973771E-4	TGTGCTGCGTGGGATTATAAGTTTCTGAAACTCTTT	CAAWDYKFLKLF	TRGV10	.	TRGJ1	16	-1	-1	26
19	2.756379567973771E-4	TGTGCCACCTGGGCGAATTATTATAAGAAACTCTTT	CATWANYYKKLF	TRGV8	.	TRGJ1	12	-1	-1	13
19	2.756379567973771E-4	TGTGCCACCTGGGATGAGAACTATAAGAAACTCTTT	CATWDENYKKLF	TRGV4	.	TRGJ2	15	-1	-1	21
19	2.756379567973771E-4	TGTGCCACCTGGGACGGGCCCTATAAGAAACTCTTT	CATWDGPYKKLF	TRGV2	.	TRGJ1	20	-1	-1	21
19	2.756379567973771E-4	TGTGCCACCTGGGAGTCGACTTTCCGGGGGCTCTTT	CATWESTFRGLF	TRGV3	.	TRGJ1	13	-1	-1	30
19	2.756379567973771E-4	TGTGTCTTGGGGCCTGGTTGGTTCAAGATATTT	CVLGPGWFKIF	TRGV9	.	TRGJP1	11	-1	-1	13
19	2.756379567973771E-4	TGTGCTGCGTGGGGTAATTATAAGAAACTCTTT	CAAWGNYKKLF	TRGV10	.	TRGJ1	12	-1	-1	16
19	2.756379567973771E-4	TGTGCTGCGTGGGACCCAAATAAGAAACTCTTT	CAAWDPNKKLF	TRGV10	.	TRGJ1	13	-1	-1	19
19	2.756379567973771E-4	TGTGCTGGCCCCGGGAATTATAAGAAACTCTTT	CAGPGNYKKLF	TRGV10	.	TRGJ1	6	-1	-1	16
19	2.756379567973771E-4	TGTGCCACCTGGGATACCAAGGCCAATCTCTTT	CATWDTKANLF	TRGV8	.	TRGJ1	15	-1	-1	24
19	2.756379567973771E-4	TGTGCTGCGTGGGCCTTTAAGAAACTCTTT	CAAWAFKKLF	TRGV10	.	TRGJ1	12	-1	-1	17
18	2.611306959133046E-4	TGTGCCTTGTGGGGGGTCATAATTATAGTTCCGAATTATTATAAGGCTCTAATGGAACTCTTT	CALWGVIIIVPNYYKALMELF	TRGV9	.	TRGJ1	16	-1	-1	55
18	2.611306959133046E-4	TGTGCTGCGTGTGCCACACCTGTTGCGAATTATTATAAGAAACTCTTT	CAACATPVANYYKKLF	TRGV10	.	TRGJ1	10	-1	-1	25
18	2.611306959133046E-4	TGTGCTGCGTGGGATTTAGGTGTGACCACTGGTTGGTTCAAGATATTT	CAAWDLGVTTGWFKIF	TRGV10	.	TRGJP1	15	-1	-1	24
18	2.611306959133046E-4	TGTGCTGCGTGGGTAAGGCCAACCCCGTATTATAAGAAACTCTTT	CAAWVRPTPYYKKLF	TRGV10	.	TRGJ1	12	-1	-1	27
18	2.611306959133046E-4	TGTGCTGCGTGGGAACCTTGGAGAAGGTATTATAAGAAACTCTTT	CAAWEPWRRYYKKLF	TRGV10	.	TRGJ1	13	-1	-1	27
18	2.611306959133046E-4	TGTGCCACCTGGGACGGGCAACGTAGTGATTGGATCAAGACGTTT	CATWDGQRSDWIKTF	TRGV2	.	TRGJP2	18	-1	-1	22
18	2.611306959133046E-4	TGTGCTGCGTGGGATTATTCGGCGAATTATAAGAAACTCTTT	CAAWDYSANYKKLF	TRGV10	.	TRGJ1	16	-1	-1	25
18	2.611306959133046E-4	TGTGCTGCGTGGGATCAAGACTTTGGATATAAGAAACTCTTT	CAAWDQDFGYKKLF	TRGV10	.	TRGJ1	14	-1	-1	27
18	2.611306959133046E-4	TGTGCTGCGCTCGGGGATCTTAGAAGGGGGATCAAGACGTTT	CAALGDLRRGIKTF	TRGV10	.	TRGJP2	8	-1	-1	28
18	2.611306959133046E-4	TGTGCCTTGTGGGAGTATTGTGAGGATTATAAGAAACTCTTT	CALWEYCEDYKKLF	TRGV9	.	TRGJ1	14	-1	-1	25
18	2.611306959133046E-4	TGTGCTGCGTGGTCTGTTTTTTGCTATAAGAAACTCTTT	CAAWSVFCYKKLF	TRGV10	.	TRGJ2	11	-1	-1	24
18	2.611306959133046E-4	TGTGCTGCGTGGGATTTTCCTTATTATAAGAAACTCTTT	CAAWDFPYYKKLF	TRGV10	.	TRGJ1	15	-1	-1	20
18	2.611306959133046E-4	TGTGCTGCGTGGGATTATGTCTTTTATAAGAAACTCTTT	CAAWDYVFYKKLF	TRGV10	.	TRGJ1	19	-1	-1	23
18	2.611306959133046E-4	TGTGCTGCGTGGGATAACCCGTATTATAAGAAACTCTTT	CAAWDNPYYKKLF	TRGV10	.	TRGJ1	17	-1	-1	21
18	2.611306959133046E-4	TGTGCCTTCGGGGGGAGTAATTATTATAAGAAACTCTTT	CAFGGSNYYKKLF	TRGV9	.	TRGJ1	7	-1	-1	18
18	2.611306959133046E-4	TGTGCCTTGTGGGAGGTGACCTATTATAAGAAACTCTTT	CALWEVTYYKKLF	TRGV9	.	TRGJ1	21	-1	-1	21
18	2.611306959133046E-4	TGTGCCACCTGGGATGGGCCCTATTATAAGAAACTCTTT	CATWDGPYYKKLF	TRGV4	.	TRGJ1	20	-1	-1	21
18	2.611306959133046E-4	TGTGCCACCTGGGACGGGCGTGATTGGATCAAGACGTTT	CATWDGRDWIKTF	TRGV2	.	TRGJP2	18	-1	-1	19
18	2.611306959133046E-4	TGTGCCACCTGGGACGAGAATTATTATAAGAAACTCTTT	CATWDENYYKKLF	TRGV2	.	TRGJ1	15	-1	-1	17
18	2.611306959133046E-4	TGTGCTGCGTCGTCGAATTATTATAAGAAACTCTTT	CAASSNYYKKLF	TRGV10	.	TRGJ1	9	-1	-1	12
18	2.611306959133046E-4	TGTGCTGCGTGGGGCCCTTATTATAAGAAACTCTTT	CAAWGPYYKKLF	TRGV10	.	TRGJ2	12	-1	-1	17
18	2.611306959133046E-4	TGTGCTGCGTGGGGGAATTATTATAAGAAACTCTTT	CAAWGNYYKKLF	TRGV10	.	TRGJ1	12	-1	-1	14
18	2.611306959133046E-4	TGTGCTGCGTGGGATTCCGGTTATAAGAAACTCTTT	CAAWDSGYKKLF	TRGV10	.	TRGJ1	18	-1	-1	20
18	2.611306959133046E-4	TGTGCTGCGTGGGATTGGTATTATAAGAAACTCTTT	CAAWDWYYKKLF	TRGV10	.	TRGJ1	15	-1	-1	18
18	2.611306959133046E-4	TGTGCTGCGTGGGATGGTGGTTGGTTCAAGATATTT	CAAWDGGWFKIF	TRGV10	.	TRGJP1	14	-1	-1	17
18	2.611306959133046E-4	TGTGCCACCTCCGGAGTGGAGTATAAGAAACTCTTT	CATSGVEYKKLF	TRGV3	.	TRGJ1	9	-1	-1	21
18	2.611306959133046E-4	TGTGCCACCTGGGATGCTTATTATAAGAAACTCTTT	CATWDAYYKKLF	TRGV4	.	TRGJ1	15	-1	-1	17
18	2.611306959133046E-4	TGTGCCACCTGGGATGGGCCAGAAAAGAAACTCTTT	CATWDGPEKKLF	TRGV4	.	TRGJ1	19	-1	-1	24
18	2.611306959133046E-4	TGTGCCACCTGGGACGGGCCGCGTAAGAAACTCTTT	CATWDGPRKKLF	TRGV2	.	TRGJ1	23	-1	-1	23
18	2.611306959133046E-4	TGTGCCACCTGGGACGGGCCATATAAGAAACTCTTT	CATWDGPYKKLF	TRGV2	.	TRGJ1	19	-1	-1	21
18	2.611306959133046E-4	TGTGCCACCTGGGACGGGCGGTATAAGAAACTCTTT	CATWDGRYKKLF	TRGV2	.	TRGJ1	18	-1	-1	21
18	2.611306959133046E-4	TGTGCCACCCCGGGGGGCGATTGGATCAAGACGTTT	CATPGGDWIKTF	TRGV2	.	TRGJP2	8	-1	-1	18
18	2.611306959133046E-4	TGTGCTGCGTGGCCGAGGGGGAAGAAACTCTTT	CAAWPRGKKLF	TRGV10	.	TRGJ1	11	-1	-1	21
18	2.611306959133046E-4	TGTGCTGCGTGGGATTTGATCGGGAAACTCTTT	CAAWDLIGKLF	TRGV10	.	TRGJ1	15	-1	-1	23
18	2.611306959133046E-4	TGTGCTGCACCTTTGTCTTATAAGAAACTCTTT	CAAPLSYKKLF	TRGV10	.	TRGJ1	7	-1	-1	17
18	2.611306959133046E-4	TGTGCCTTGACGAATTATTATAAGAAACTCTTT	CALTNYYKKLF	TRGV9	.	TRGJ1	8	-1	-1	10
18	2.611306959133046E-4	TGTGCCACTGGGGGGTGTTATAAGAAACTCTTT	CATGGCYKKLF	TRGV2	.	TRGJ1	11	-1	-1	17
18	2.611306959133046E-4	TGTGCCACCTGGGATACTTTGGTGAAACTCTTT	CATWDTLVKLF	TRGV8	.	TRGJ2	15	-1	-1	23
18	2.611306959133046E-4	TGTGCCACCTGGGACGGGCCGGGGAAACTCTTT	CATWDGPGKLF	TRGV2	.	TRGJ1	19	-1	-1	23
18	2.611306959133046E-4	TGTGCCACCTGGGACGGGCCAGTGAAACTCTTT	CATWDGPVKLF	TRGV2	.	TRGJ1	22	-1	-1	23
18	2.611306959133046E-4	TGTGCCACCTGGGACGGGCATAAGAAACTCTTT	CATWDGHKKLF	TRGV2	.	TRGJ1	18	-1	-1	19
18	2.611306959133046E-4	TGTGCCACCTGGGACAGGCCGGAGAAACTCTTT	CATWDRPEKLF	TRGV3	.	TRGJ1	19	-1	-1	22
18	2.611306959133046E-4	TGTGCCACCTGGGATCGCGGGAAACTCTTT	CATWDRGKLF	TRGV4	.	TRGJ1	14	-1	-1	20
18	2.611306959133046E-4	TGTGCTAGGTATTATAAGAAACTCTTT	CARYYKKLF	TRGV10	.	TRGJ1	5	-1	-1	9
18	2.611306959133046E-4	TGTGCCACCCACCAGGAACTCTTT	CATHQELF	TRGV4	.	TRGJ1	8	-1	-1	13
17	2.466234350292321E-4	TGTGCCACCTGGGCTCAGCTTGTGGGAGGTGCAGGTTATAAGAAACTCTTT	CATWAQLVGGAGYKKLF	TRGV8	.	TRGJ1	12	-1	-1	35
17	2.466234350292321E-4	TGTGCTGCGTGGGGGCTCGACTATACCACTGGTTGGTTCAAGATATTT	CAAWGLDYTTGWFKIF	TRGV10	.	TRGJP1	12	-1	-1	21
17	2.466234350292321E-4	TGTGCTGCGTGGGATCCCCCCGATACCACTGGTTGGTTCAAGATATTT	CAAWDPPDTTGWFKIF	TRGV10	.	TRGJP1	14	-1	-1	22
17	2.466234350292321E-4	TGTGCCACCTGGGACGCGTTATACAGTAGTGATTGGATCAAGACGTTT	CATWDALYSSDWIKTF	TRGV2	.	TRGJP2	15	-1	-1	19
17	2.466234350292321E-4	TGTGCTGCGTGGGATTCAGGCACCACTGGTTGGTTCAAGATATTT	CAAWDSGTTGWFKIF	TRGV10	.	TRGJP1	15	-1	-1	21
17	2.466234350292321E-4	TGTGCTGCGTGGGATAGACATACCACTGGTTGGTTCAAGATATTT	CAAWDRHTTGWFKIF	TRGV10	.	TRGJP1	14	-1	-1	19
17	2.466234350292321E-4	TGTGCCTTGTGGGAGGCAAATACCACTGGTTGGTTCAAGATATTT	CALWEANTTGWFKIF	TRGV9	.	TRGJP1	15	-1	-1	19
17	2.466234350292321E-4	TGTGCCTTGTGGAATTACGATACCACTGGTTGGTTCAAGATATTT	CALWNYDTTGWFKIF	TRGV9	.	TRGJP1	11	-1	-1	19
17	2.466234350292321E-4	TGTGCCACCTGGGACGGGCGAATGAGTGATTGGATCAAGACGTTT	CATWDGRMSDWIKTF	TRGV2	.	TRGJP2	18	-1	-1	24
17	2.466234350292321E-4	TGTGCCACCTGGGACAGGCAGGCCCATGATTGGATCAAGACGTTT	CATWDRQAHDWIKTF	TRGV3	.	TRGJP2	18	-1	-1	26
17	2.466234350292321E-4	TGTGCTGCGTGGGTCCTCCCCCCTTATTATAAGAAACTCTTT	CAAWVLPPYYKKLF	TRGV10	.	TRGJ1	12	-1	-1	23
17	2.466234350292321E-4	TGTGCTGCGTGGGATTATGGGACCGCTTATAAGAAACTCTTT	CAAWDYGTAYKKLF	TRGV10	.	TRGJ2	16	-1	-1	26
17	2.466234350292321E-4	TGTGCTGCGTGGGAAGGGAGTAGTTATTATAAGAAACTCTTT	CAAWEGSSYYKKLF	TRGV10	.	TRGJ1	13	-1	-1	23
17	2.466234350292321E-4	TGTGCCACCTGGGACTCTACCGTTTATTATAAGAAACTCTTT	CATWDSTVYYKKLF	TRGV2	.	TRGJ1	14	-1	-1	23
17	2.466234350292321E-4	TGTGCCACCTGGGACGGGCTACGTGATTGGATCAAGACGTTT	CATWDGLRDWIKTF	TRGV2	.	TRGJP2	18	-1	-1	22
17	2.466234350292321E-4	TGTGCTGCCCACCATACCACTGGTTGGTTCAAGATATTT	CAAHHTTGWFKIF	TRGV10	.	TRGJP1	7	-1	-1	13
17	2.466234350292321E-4	TGTGCTGCGTGGGATTGGGATTATTATAAGAAACTCTTT	CAAWDWDYYKKLF	TRGV10	.	TRGJ1	15	-1	-1	13
17	2.466234350292321E-4	TGTGCTGCGTGGGATTATCCCTATTATAAGAAACTCTTT	CAAWDYPYYKKLF	TRGV10	.	TRGJ1	16	-1	-1	21
17	2.466234350292321E-4	TGTGCTGCGTGGGATTACCGGTATTATAAGAAACTCTTT	CAAWDYRYYKKLF	TRGV10	.	TRGJ1	17	-1	-1	21
17	2.466234350292321E-4	TGTGCTGCGTGGGATGCTTTGTATTATAAGAAACTCTTT	CAAWDALYYKKLF	TRGV10	.	TRGJ1	14	-1	-1	21
17	2.466234350292321E-4	TGTGCTGCGTGGGATAGGACTGGTTGGTTCAAGATATTT	CAAWDRTGWFKIF	TRGV10	.	TRGJP1	14	-1	-1	18
17	2.466234350292321E-4	TGTGCCTTGTGGGACCCAATTTATTATAAGAAACTCTTT	CALWDPIYYKKLF	TRGV9	.	TRGJ1	13	-1	-1	20
17	2.466234350292321E-4	TGTGCCTTGTGGGAGGCCCATTATTATAAGAAACTCTTT	CALWEAHYYKKLF	TRGV9	.	TRGJ1	15	-1	-1	19
17	2.466234350292321E-4	TGTGCCACCTGGCCTAGTCGGGCTTGGATCAAGACGTTT	CATWPSRAWIKTF	TRGV2	.	TRGJP2	11	-1	-1	14
17	2.466234350292321E-4	TGTGCCACCTGGGATGGGATTTATTATAAGAAACTCTTT	CATWDGIYYKKLF	TRGV4	.	TRGJ1	17	-1	-1	17
17	2.466234350292321E-4	TGTGCCACCTGGGATAGGCCGGTGTATAAGAAACTCTTT	CATWDRPVYKKLF	TRGV8	.	TRGJ1	19	-1	-1	24
17	2.466234350292321E-4	TGTGCCACCTGGGACCGCCGTTATTATAAGAAACTCTTT	CATWDRRYYKKLF	TRGV3	.	TRGJ2	14	-1	-1	20
17	2.466234350292321E-4	TGTGCCACCTGGGACGGATTTGATTGGATCAAGACGTTT	CATWDGFDWIKTF	TRGV2	.	TRGJP2	16	-1	-1	20
17	2.466234350292321E-4	TGTGCCACCTGGGACGGAAATTATTATAAGAAACTCTTT	CATWDGNYYKKLF	TRGV2	.	TRGJ1	16	-1	-1	18
17	2.466234350292321E-4	TGTGCCACCTGGGACAGGCCCTCGGGTAAGAAACTCTTT	CATWDRPSGKKLF	TRGV7	.	TRGJ1	19	-1	-1	26
17	2.466234350292321E-4	TGTGCCACCTGGGACAGGCCGTATTATAAGAAACTCTTT	CATWDRPYYKKLF	TRGV3	.	TRGJ1	19	-1	-1	21
17	2.466234350292321E-4	TGTGCTGCGTGGGCCCATTATTATAAGAAACTCTTT	CAAWAHYYKKLF	TRGV10	.	TRGJ1	12	-1	-1	16
17	2.466234350292321E-4	TGTGCTGCGTGGGCCGTCCGTTATAGGAAACTCTTT	CAAWAVRYRKLF	TRGV10	.	TRGJ1	12	-1	-1	20
17	2.466234350292321E-4	TGTGCTGCGTGGGATTCCGCTTATAAGAAACTCTTT	CAAWDSAYKKLF	TRGV10	.	TRGJ1	18	-1	-1	20
17	2.466234350292321E-4	TGTGCTGCGTGGGATTGCGATTATAAGAAACTCTTT	CAAWDCDYKKLF	TRGV10	.	TRGJ1	18	-1	-1	19
17	2.466234350292321E-4	TGTGCTGCGTGGGATTATGATTATAAGAAACTCTTT	CAAWDYDYKKLF	TRGV10	.	TRGJ1	16	-1	-1	16
17	2.466234350292321E-4	TGTGCTGCGTGGGAGTATTATTATAAGAAACTCTTT	CAAWEYYYKKLF	TRGV10	.	TRGJ1	16	-1	-1	16
17	2.466234350292321E-4	TGTGCCACCTGGGACGCGAGCCCAACCACCCTCTTT	CATWDASPTTLF	TRGV2	.	TRGJ1	22	-1	-1	30
17	2.466234350292321E-4	TGTGCCACCTGGGACAGTTATTATAAGAAACTCTTT	CATWDSYYKKLF	TRGV7	.	TRGJ2	16	-1	-1	17
17	2.466234350292321E-4	TGTGCCACCTGGAAGAATTATTATAAGAAACTCTTT	CATWKNYYKKLF	TRGV2	.	TRGJ1	11	-1	-1	14
17	2.466234350292321E-4	TGTGCTGCGTGGCACTATTATAAGAAACTCTTT	CAAWHYYKKLF	TRGV10	.	TRGJ1	11	-1	-1	15
17	2.466234350292321E-4	TGTGCTGCGTGGGGGCATTATAAGAAACTCTTT	CAAWGHYKKLF	TRGV10	.	TRGJ1	12	-1	-1	16
17	2.466234350292321E-4	TGTGCCACCTGGGATCATTATAAGAAACTCTTT	CATWDHYKKLF	TRGV2	.	TRGJ1	13	-1	-1	13
17	2.466234350292321E-4	TGTGCCACCTGGGACTATTATAAGAAACTCTTT	CATWDYYKKLF	TRGV8	.	TRGJ1	13	-1	-1	15
17	2.466234350292321E-4	TGTGCCACCTGGGACAGGCCGAAGAAACTCTTT	CATWDRPKKLF	TRGV3	.	TRGJ1	19	-1	-1	21
17	2.466234350292321E-4	TGTGCCACCTCACGTGTCGGGAAACTCTTT	CATSRVGKLF	TRGV2	.	TRGJ1	9	-1	-1	20
17	2.466234350292321E-4	TGTGCCACCTGGGACCTTAAGAAACTCTTT	CATWDLKKLF	TRGV4	.	TRGJ1	13	-1	-1	17
17	2.466234350292321E-4	TGTGCCACCTGGGACAAGAAACTCTTT	CATWDKKLF	TRGV2	.	TRGJ1	14	-1	-1	15
17	2.466234350292321E-4	TGTGCCACCTGGTTGCTCTTT	CATWLLF	TRGV3	.	TRGJ1	11	-1	-1	15
16	2.3211617414515965E-4	TGTGCCTTGTGGGAGGTGCGGCTGGGCGGGCGAAATTATTATAAGAAACTCTTT	CALWEVRLGGRNYYKKLF	TRGV9	.	TRGJ1	18	-1	-1	33
16	2.3211617414515965E-4	TGTGCCACCTGGGACGGGCCACCTTGGTCCAATTATTATAAGAAACTCTTT	CATWDGPPWSNYYKKLF	TRGV2	.	TRGJ2	19	-1	-1	27
16	2.3211617414515965E-4	TGTGCCTTGTGGGAGGTCCCCAAACTTCTTTATTATAAGAAACTCTTT	CALWEVPKLLYYKKLF	TRGV9	.	TRGJ2	16	-1	-1	29
16	2.3211617414515965E-4	TGTGCCACCTGGGACAGTCCCTATAGTAGTGATTGGATCAAGACGTTT	CATWDSPYSSDWIKTF	TRGV3	.	TRGJP2	19	-1	-1	21
16	2.3211617414515965E-4	TGTGCTGCGTGGGCATTCTCAGCGAATTATTATAAGAAACTCTTT	CAAWAFSANYYKKLF	TRGV10	.	TRGJ1	16	-1	-1	22
16	2.3211617414515965E-4	TGTGCTGCGTGGGATTTGGAGGCCACTGGTTGGTTCAAGATATTT	CAAWDLEATGWFKIF	TRGV10	.	TRGJP1	15	-1	-1	22
16	2.3211617414515965E-4	TGTGCTGCGTGGGATTGTGGTTGGCTTCATTATAAGAAACTCTTT	CAAWDCGWLHYKKLF	TRGV10	.	TRGJ1	15	-1	-1	28
16	2.3211617414515965E-4	TGTGCTGCGTGGGATGATCCCCGGAGTTATTATAAGAAACTCTTT	CAAWDDPRSYYKKLF	TRGV10	.	TRGJ1	14	-1	-1	23
16	2.3211617414515965E-4	TGTGCCTTGTGGGAGGTCAAATTCAATTATTATAAGAAACTCTTT	CALWEVKFNYYKKLF	TRGV9	.	TRGJ1	16	-1	-1	19
16	2.3211617414515965E-4	TGTGCCACCTGGGACGGGCGGTGGTCGGCCTGGATCAAGACGTTT	CATWDGRWSAWIKTF	TRGV2	.	TRGJP2	18	-1	-1	30
16	2.3211617414515965E-4	TGTGCCACCTGGACGTCGTCGGGTAGTGATTGGATCAAGACGTTT	CATWTSSGSDWIKTF	TRGV2	.	TRGJP2	14	-1	-1	22
16	2.3211617414515965E-4	TGTGCTGCGTGGGCTGTCCGGAATTATTATAAGAAACTCTTT	CAAWAVRNYYKKLF	TRGV10	.	TRGJ1	12	-1	-1	20
16	2.3211617414515965E-4	TGTGCTGCGTGGGATTATTTCCCTTATTATAAGAAACTCTTT	CAAWDYFPYYKKLF	TRGV10	.	TRGJ2	16	-1	-1	23
16	2.3211617414515965E-4	TGTGCTGCGTGGGATTATTCGAGTTATTATAAGAAACTCTTT	CAAWDYSSYYKKLF	TRGV10	.	TRGJ1	16	-1	-1	13
16	2.3211617414515965E-4	TGTGCTGCGTGGGATTATGATATGGATTATAAGAAACTCTTT	CAAWDYDMDYKKLF	TRGV10	.	TRGJ1	16	-1	-1	25
16	2.3211617414515965E-4	TGTGCTGCGTGGGATTATATTTTCGATTATAAGAAACTCTTT	CAAWDYIFDYKKLF	TRGV10	.	TRGJ1	16	-1	-1	25
16	2.3211617414515965E-4	TGTGCTGCGTGGGACCTCGATAATTATTATAAGAAACTCTTT	CAAWDLDNYYKKLF	TRGV10	.	TRGJ1	13	-1	-1	21
16	2.3211617414515965E-4	TGTGCCTTGTGGGAGGTCCCCTATTATTATAAGAAACTCTTT	CALWEVPYYYKKLF	TRGV9	.	TRGJ1	16	-1	-1	22
16	2.3211617414515965E-4	TGTGCCACCTGGGACGTGTCTTGGGGTTGGATCAAGACGTTT	CATWDVSWGWIKTF	TRGV2	.	TRGJP2	15	-1	-1	26
16	2.3211617414515965E-4	TGTGCCACCTGGGACGGGCCGAGGTATTATAAGAAACTCTTT	CATWDGPRYYKKLF	TRGV2	.	TRGJ1	19	-1	-1	24
16	2.3211617414515965E-4	TGTGCCACCTGGGACAGGCCCAATTATTATAAGAAACTCTTT	CATWDRPNYYKKLF	TRGV7	.	TRGJ1	19	-1	-1	21
16	2.3211617414515965E-4	TGTGCTGCTTTCGCCTCGAATTATTATAAGAAACTCTTT	CAAFASNYYKKLF	TRGV10	.	TRGJ1	7	-1	-1	15
16	2.3211617414515965E-4	TGTGCTGCGTGGGGATTCACTGGTTGGTTCAAGATATTT	CAAWGFTGWFKIF	TRGV10	.	TRGJP1	16	-1	-1	17
16	2.3211617414515965E-4	TGTGCTGCGTGGGGACACCTCTATTATAAGAAACTCTTT	CAAWGHLYYKKLF	TRGV10	.	TRGJ1	12	-1	-1	21
16	2.3211617414515965E-4	TGTGCTGCGTGGGATTCGGATTATTATAAGAAACTCTTT	CAAWDSDYYKKLF	TRGV10	.	TRGJ1	15	-1	-1	13
16	2.3211617414515965E-4	TGTGCTGCGTGGGATCCGAATTATTATAAGAAACTCTTT	CAAWDPNYYKKLF	TRGV10	.	TRGJ1	14	-1	-1	13
16	2.3211617414515965E-4	TGTGCTGCGTGGGATCGGCGGTATTATAAGAAACTCTTT	CAAWDRRYYKKLF	TRGV10	.	TRGJ1	14	-1	-1	21
16	2.3211617414515965E-4	TGTGCTGCGTGGGACCTAAGGAGGTATAAGAAACTCTTT	CAAWDLRRYKKLF	TRGV10	.	TRGJ1	13	-1	-1	24
16	2.3211617414515965E-4	TGTGCTGCGTGGGAGAGGTTTTATTATAAGAAACTCTTT	CAAWERFYYKKLF	TRGV10	.	TRGJ1	13	-1	-1	20
16	2.3211617414515965E-4	TGTGCTGCGTGGGAGAAACCTTATTATAAGAAACTCTTT	CAAWEKPYYKKLF	TRGV10	.	TRGJ1	13	-1	-1	20
16	2.3211617414515965E-4	TGTGCTGCGTGGAATGGGGTTTATTATAAGAAACTCTTT	CAAWNGVYYKKLF	TRGV10	.	TRGJ1	14	-1	-1	20
16	2.3211617414515965E-4	TGTGCCCCTAGGGGGAGTAGTGATTGGATCAAGACGTTT	CAPRGSSDWIKTF	TRGV2	.	TRGJP2	12	-1	-1	15
16	2.3211617414515965E-4	TGTGCCACCTGGGATGGGCGTGATTATAAGAAACTCTTT	CATWDGRDYKKLF	TRGV4	.	TRGJ1	18	-1	-1	22
16	2.3211617414515965E-4	TGTGCCACCTGGGACCGGGGGCCAACGAAGAAACTCTTT	CATWDRGPTKKLF	TRGV2	.	TRGJ1	18	-1	-1	27
16	2.3211617414515965E-4	TGTGCCACCTGGGACGGGCCGGGTTATAAGAAACTCTTT	CATWDGPGYKKLF	TRGV2	.	TRGJ1	19	-1	-1	23
16	2.3211617414515965E-4	TGTGCCACCTGGGACAGGCCTGATTATAAGAAACTCTTT	CATWDRPDYKKLF	TRGV7	.	TRGJ1	21	-1	-1	22
16	2.3211617414515965E-4	TGTGCCACCGCACCAATTAGTGATTGGATCAAGACGTTT	CATAPISDWIKTF	TRGV2	.	TRGJP2	8	-1	-1	17
16	2.3211617414515965E-4	TGTGTTCGCTGCCCGAATTATTATAAGAAACTCTTT	CVRCPNYYKKLF	TRGV10	.	TRGJ1	3	-1	-1	13
16	2.3211617414515965E-4	TGTGCTGCGGCCCGAAATTATTATAAGAAACTCTTT	CAAARNYYKKLF	TRGV10	.	TRGJ2	8	-1	-1	15
16	2.3211617414515965E-4	TGTGCCACCTGGGGAAGTTATTATAAGAAACTCTTT	CATWGSYYKKLF	TRGV2	.	TRGJ1	12	-1	-1	13
16	2.3211617414515965E-4	TGTGCCACCTGGGACGCTTATTATAAGAAACTCTTT	CATWDAYYKKLF	TRGV7	.	TRGJ1	14	-1	-1	17
16	2.3211617414515965E-4	TGTGCCACCTGGGACGGGCGTTATAAGAAACTCTTT	CATWDGRYKKLF	TRGV2	.	TRGJ1	18	-1	-1	20
16	2.3211617414515965E-4	TGTGCCACCTGGGACAGGCGAGGTAAGAAACTCTTT	CATWDRRGKKLF	TRGV3	.	TRGJ1	18	-1	-1	23
16	2.3211617414515965E-4	TGTGCCACCTGGGACAATTATTATAAGAAACTCTTT	CATWDNYYKKLF	TRGV2	.	TRGJ1	14	-1	-1	15
16	2.3211617414515965E-4	TGTGCCACCTGGGGGTATTATAAGAAACTCTTT	CATWGYYKKLF	TRGV8	.	TRGJ1	12	-1	-1	15
16	2.3211617414515965E-4	TGTGCCACCTGGGATAGTTATAAGAAACTCTTT	CATWDSYKKLF	TRGV8	.	TRGJ1	16	-1	-1	17
16	2.3211617414515965E-4	TGTGCCACCTGGGACGGTTGGATCAAGACGTTT	CATWDGWIKTF	TRGV2	.	TRGJP2	16	-1	-1	17
16	2.3211617414515965E-4	TGTGCCACCTGGGACGGGCTAAAGAAACTCTTT	CATWDGLKKLF	TRGV2	.	TRGJ1	18	-1	-1	21
16	2.3211617414515965E-4	TGTGCCACCTGGGACGGGCCTGAGAAACTCTTT	CATWDGPEKLF	TRGV2	.	TRGJ1	19	-1	-1	22
16	2.3211617414515965E-4	TGTGCCACCTGGGACGGGCGCGGGAAACTCTTT	CATWDGRGKLF	TRGV2	.	TRGJ1	21	-1	-1	23
16	2.3211617414515965E-4	TGTGCCACCTGGGACGGGCAGGAGAAACTCTTT	CATWDGQEKLF	TRGV2	.	TRGJ1	18	-1	-1	22
16	2.3211617414515965E-4	TGTGCCACCTGGGACGGATATAAGAAACTCTTT	CATWDGYKKLF	TRGV3	.	TRGJ1	14	-1	-1	18
16	2.3211617414515965E-4	TGTGCCACCTGGGACAGGGCAAAGAAACTCTTT	CATWDRAKKLF	TRGV7	.	TRGJ1	17	-1	-1	21
16	2.3211617414515965E-4	TGTGCTGCACTTTATTATAAGAAACTCTTT	CAALYYKKLF	TRGV10	.	TRGJ1	7	-1	-1	11
16	2.3211617414515965E-4	TGTGCCACCTGGGATATAGAGAAACTCTTT	CATWDIEKLF	TRGV8	.	TRGJ1	15	-1	-1	14
16	2.3211617414515965E-4	TGTGCCACCTGGGACGATAAGAAACTCTTT	CATWDDKKLF	TRGV2	.	TRGJ1	15	-1	-1	16
16	2.3211617414515965E-4	TGTGCCACCTGGGAGTACGAGAAACTCTTT	CATWEYEKLF	TRGV3	.	TRGJ1	13	-1	-1	19
15	2.1760891326108716E-4	TGTGCTGCGTGGGATTTGGAGGAGGGGGAATATTATTATAAGAAACTCTTT	CAAWDLEEGEYYYKKLF	TRGV10	.	TRGJ1	15	-1	-1	31
15	2.1760891326108716E-4	TGTGCTGCGTGGGATTCTTTAGGGATTACTGATTATAAGAAACTCTTT	CAAWDSLGITDYKKLF	TRGV10	.	TRGJ1	15	-1	-1	31
15	2.1760891326108716E-4	TGTGCTGCGTGGGATTATATTAGGAGGTGGGTGTATAAGAAACTCTTT	CAAWDYIRRWVYKKLF	TRGV10	.	TRGJ1	16	-1	-1	33
15	2.1760891326108716E-4	TGTGCCACCTGGGACGCTACGTATAGTAGTGATTGGATCAAGACGTTT	CATWDATYSSDWIKTF	TRGV2	.	TRGJP2	15	-1	-1	21
15	2.1760891326108716E-4	TGTGCCACCTGGGACGCCGTCTGTCGTGGTGATTGGATCAAGACGTTT	CATWDAVCRGDWIKTF	TRGV2	.	TRGJP2	15	-1	-1	25
15	2.1760891326108716E-4	TGTGCCACCTGGGACGGCCAGCCAGGTAGTGATTGGATCAAGACGTTT	CATWDGQPGSDWIKTF	TRGV2	.	TRGJP2	16	-1	-1	25
15	2.1760891326108716E-4	TGTGCCACCTGGGACGGGCTCGGGGGCAGTGATTGGATCAAGACGTTT	CATWDGLGGSDWIKTF	TRGV2	.	TRGJP2	21	-1	-1	27
15	2.1760891326108716E-4	TGTGCCACCTGGGACGGGCCCCGGGTGGGTGATTGGATCAAGACGTTT	CATWDGPRVGDWIKTF	TRGV2	.	TRGJP2	20	-1	-1	28
15	2.1760891326108716E-4	TGTGCTGCGTGGGATTCTCCAAGCCCTAATTATAAGAAACTCTTT	CAAWDSPSPNYKKLF	TRGV10	.	TRGJ2	15	-1	-1	28
15	2.1760891326108716E-4	TGTGCTGCGTGGGATTCGAGAAGCCATTATTATAAGAAACTCTTT	CAAWDSRSHYYKKLF	TRGV10	.	TRGJ1	15	-1	-1	25
15	2.1760891326108716E-4	TGTGCTGCGTGGGATTATCCATCCGATTATTATAAGAAACTCTTT	CAAWDYPSDYYKKLF	TRGV10	.	TRGJ1	16	-1	-1	25
15	2.1760891326108716E-4	TGTGCTGCGTGGGATTATGGACCTGGCTATTATAAGAAACTCTTT	CAAWDYGPGYYKKLF	TRGV10	.	TRGJ1	16	-1	-1	27
15	2.1760891326108716E-4	TGTGCCTTGTGGGAGGGAACCCAATTTAATTATAAGAAACTCTTT	CALWEGTQFNYKKLF	TRGV9	.	TRGJ1	15	-1	-1	28
15	2.1760891326108716E-4	TGTGCCACCTGGGACGGGCCGCGTAGTGATTGGATCAAGACGTTT	CATWDGPRSDWIKTF	TRGV2	.	TRGJP2	23	-1	-1	22
15	2.1760891326108716E-4	TGTGCCACCTGGGACGGATTCAGTGGTGATTGGATCAAGACGTTT	CATWDGFSGDWIKTF	TRGV2	.	TRGJP2	16	-1	-1	21
15	2.1760891326108716E-4	TGTGCTGCGTGGGCCTCGAAGGGGTATTATAAGAAACTCTTT	CAAWASKGYYKKLF	TRGV10	.	TRGJ1	12	-1	-1	24
15	2.1760891326108716E-4	TGTGCTGCGTGGGGGTTGACCACTGGTTGGTTCAAGATATTT	CAAWGLTTGWFKIF	TRGV10	.	TRGJP1	12	-1	-1	18
15	2.1760891326108716E-4	TGTGCTGCGTGGGATTGGGACCGTTATTATAAGAAACTCTTT	CAAWDWDRYYKKLF	TRGV10	.	TRGJ1	15	-1	-1	23
15	2.1760891326108716E-4	TGTGCTGCGTGGGATCATACCACTGGTTGGTTCAAGATATTT	CAAWDHTTGWFKIF	TRGV10	.	TRGJP1	14	-1	-1	8
15	2.1760891326108716E-4	TGTGCTGCGTGGGATGATACGAATTATTATAAGAAACTCTTT	CAAWDDTNYYKKLF	TRGV10	.	TRGJ1	14	-1	-1	13
15	2.1760891326108716E-4	TGTGCCTTGTGGGAGGTGCACGCTTATTATAAGAAACTCTTT	CALWEVHAYYKKLF	TRGV9	.	TRGJ2	20	-1	-1	23
15	2.1760891326108716E-4	TGTGCCACCTGGGACGGTAGTAGTGATTGGATCAAGACGTTT	CATWDGSSDWIKTF	TRGV2	.	TRGJP2	16	-1	-1	17
15	2.1760891326108716E-4	TGTGCCACCTGGGACGGCGGTAGTGATTGGATCAAGACGTTT	CATWDGGSDWIKTF	TRGV2	.	TRGJP2	16	-1	-1	19
15	2.1760891326108716E-4	TGTGCCACCTGGGACGGGCGGGGTGATTGGATCAAGACGTTT	CATWDGRGDWIKTF	TRGV2	.	TRGJP2	18	-1	-1	22
15	2.1760891326108716E-4	TGTGCTGCGTGGTATACCACTGGTTGGTTCAAGATATTT	CAAWYTTGWFKIF	TRGV10	.	TRGJP1	14	-1	-1	12
15	2.1760891326108716E-4	TGTGCTGCGTGGGATTATTTTCGGAATAAGAAACTCTTT	CAAWDYFRNKKLF	TRGV10	.	TRGJ1	16	-1	-1	25
15	2.1760891326108716E-4	TGTGCTGCGTGGGATTATCGTTATTATAAGAAACTCTTT	CAAWDYRYYKKLF	TRGV10	.	TRGJ1	23	-1	-1	20
15	2.1760891326108716E-4	TGTGCTGCGTGGGATTACGGTTATTATAAGAAACTCTTT	CAAWDYGYYKKLF	TRGV10	.	TRGJ1	18	-1	-1	20
15	2.1760891326108716E-4	TGTGCTGCGTGGGATCCCTCATATTATAAGAAACTCTTT	CAAWDPSYYKKLF	TRGV10	.	TRGJ1	14	-1	-1	21
15	2.1760891326108716E-4	TGTGCTGCGTGGGATGAAACTGGTTGGTTCAAGATATTT	CAAWDETGWFKIF	TRGV10	.	TRGJP1	14	-1	-1	18
15	2.1760891326108716E-4	TGTGCTGCGTGGGATATCACTGGTTGGTTCAAGATATTT	CAAWDITGWFKIF	TRGV10	.	TRGJP1	14	-1	-1	8
15	2.1760891326108716E-4	TGTGCTGCGTGGGACCTCCTCGCTTATAAGAAACTCTTT	CAAWDLLAYKKLF	TRGV10	.	TRGJ1	13	-1	-1	23
15	2.1760891326108716E-4	TGTGCTGCGTGGGACCTCAATTATTATAAGAAACTCTTT	CAAWDLNYYKKLF	TRGV10	.	TRGJ1	13	-1	-1	18
15	2.1760891326108716E-4	TGTGCTGCGTGGGAGCCATGTTATTATAAGAAACTCTTT	CAAWEPCYYKKLF	TRGV10	.	TRGJ1	13	-1	-1	20
15	2.1760891326108716E-4	TGTGCCACCTGGGTCAGTAGTGATTGGATCAAGACGTTT	CATWVSSDWIKTF	TRGV8	.	TRGJP2	12	-1	-1	15
15	2.1760891326108716E-4	TGTGCCACCTGGGATCCGAATTATTATAAGAAACTCTTT	CATWDPNYYKKLF	TRGV4	.	TRGJ1	14	-1	-1	13
15	2.1760891326108716E-4	TGTGCCACCTGGGATGGGAATTATTATAAGAAACTCTTT	CATWDGNYYKKLF	TRGV4	.	TRGJ1	17	-1	-1	17
15	2.1760891326108716E-4	TGTGCCACCTGGGACGGGCTCTATTATAAGAAACTCTTT	CATWDGLYYKKLF	TRGV2	.	TRGJ1	18	-1	-1	21
15	2.1760891326108716E-4	TGTGCCACCTGGGACGGGCCGGACTATAAGAAACTCTTT	CATWDGPDYKKLF	TRGV2	.	TRGJ1	19	-1	-1	24
15	2.1760891326108716E-4	TGTGCCACCTGGGACGGGCCACGTTATAAGAAACTCTTT	CATWDGPRYKKLF	TRGV2	.	TRGJ1	23	-1	-1	23
15	2.1760891326108716E-4	TGTGCCACCTGGGACGGGCGGTGTTATAAGAAACTCTTT	CATWDGRCYKKLF	TRGV2	.	TRGJ1	18	-1	-1	23
15	2.1760891326108716E-4	TGTGCCACCTGGGACGGGCGGGCTTATAAGAAACTCTTT	CATWDGRAYKKLF	TRGV2	.	TRGJ2	18	-1	-1	23
15	2.1760891326108716E-4	TGTGCCACCTGGGACAGGCCAAGTTATAAGAAACTCTTT	CATWDRPSYKKLF	TRGV3	.	TRGJ1	19	-1	-1	23
15	2.1760891326108716E-4	TGTGCCACCTGGGACAGGCGTTATTATAAGAAACTCTTT	CATWDRRYYKKLF	TRGV3	.	TRGJ2	18	-1	-1	20
15	2.1760891326108716E-4	TGTGCTGCGTGGGGCCATTATTATAAGAAACTCTTT	CAAWGHYYKKLF	TRGV10	.	TRGJ1	12	-1	-1	16
15	2.1760891326108716E-4	TGTGCTGCGTGGGATACCCTATATAAGAAACTCTTT	CAAWDTLYKKLF	TRGV10	.	TRGJ1	14	-1	-1	21
15	2.1760891326108716E-4	TGTGCTGCGTGGGACACTGGTTGGTTCAAGATATTT	CAAWDTGWFKIF	TRGV10	.	TRGJP1	13	-1	-1	14
15	2.1760891326108716E-4	TGTGCCTGCTGGATTAGGGATTATAAGAAACTCTTT	CACWIRDYKKLF	TRGV11	.	TRGJ1	17	-1	-1	19
15	2.1760891326108716E-4	TGTGCCACCTGGCCTGGTGATTGGATCAAGACGTTT	CATWPGDWIKTF	TRGV2	.	TRGJP2	11	-1	-1	16
15	2.1760891326108716E-4	TGTGCCACCTGGCCCACTGGTTGGTTCAAGATATTT	CATWPTGWFKIF	TRGV8	.	TRGJP1	11	-1	-1	13
15	2.1760891326108716E-4	TGTGCCACCTGGGACGGGCTGGAGAAGAAACTCTTT	CATWDGLEKKLF	TRGV2	.	TRGJ2	18	-1	-1	24
15	2.1760891326108716E-4	TGTGCCACCTGGGACGGGCCTCCGGAGAAACTCTTT	CATWDGPPEKLF	TRGV2	.	TRGJ1	19	-1	-1	25
15	2.1760891326108716E-4	TGTGCCACCTGGGACGGGGAGGGTAGGAAACTCTTT	CATWDGEGRKLF	TRGV2	.	TRGJ1	17	-1	-1	23
15	2.1760891326108716E-4	TGTGCCACCTGGGACGGATATTATAAGAAACTCTTT	CATWDGYYKKLF	TRGV2	.	TRGJ1	16	-1	-1	18
15	2.1760891326108716E-4	TGTGCCACCTGGGACGAGTATTATAAGAAACTCTTT	CATWDEYYKKLF	TRGV2	.	TRGJ1	15	-1	-1	18
15	2.1760891326108716E-4	TGTGCTGCGTTGCCCTATTATAAGAAACTCTTT	CAALPYYKKLF	TRGV10	.	TRGJ1	9	-1	-1	15
15	2.1760891326108716E-4	TGTGCTGCGTCGAATTATTATAAGAAACTCTTT	CAASNYYKKLF	TRGV10	.	TRGJ1	16	-1	-1	9
15	2.1760891326108716E-4	TGTGCCACCTGGGATGGGCCGGAGAAACTCTTT	CATWDGPEKLF	TRGV4	.	TRGJ1	19	-1	-1	22
15	2.1760891326108716E-4	TGTGCCACCTGGGACGTCCGTTGGGAACTCTTT	CATWDVRWELF	TRGV2	.	TRGJ1	15	-1	-1	25
15	2.1760891326108716E-4	TGTGCCACCTGGGACGGTTATAAGAAACTCTTT	CATWDGYKKLF	TRGV2	.	TRGJ1	16	-1	-1	17
15	2.1760891326108716E-4	TGTGCCACCTGGGACGGGTGGGGGAAACTCTTT	CATWDGWGKLF	TRGV2	.	TRGJ1	17	-1	-1	23
15	2.1760891326108716E-4	TGTGCCACCTGGGACGGGCGGCAGAAACTCTTT	CATWDGRQKLF	TRGV2	.	TRGJ1	18	-1	-1	22
15	2.1760891326108716E-4	TGTGCCACCTGGGACACTTGGATCAAGACGTTT	CATWDTWIKTF	TRGV3	.	TRGJP2	15	-1	-1	17
15	2.1760891326108716E-4	TGTGCCACCTGGGACAGGTATAAGAAACTCTTT	CATWDRYKKLF	TRGV2	.	TRGJ1	17	-1	-1	18
15	2.1760891326108716E-4	TGTGCCACCTGGGACAGGCTACAGAAACTCTTT	CATWDRLQKLF	TRGV7	.	TRGJ1	18	-1	-1	22
15	2.1760891326108716E-4	TGTGCCACCTGGGACAGGCGTTGGAAACTCTTT	CATWDRRWKLF	TRGV7	.	TRGJ1	18	-1	-1	23
15	2.1760891326108716E-4	TGTGCCACCTGGAATTATTATAAGAAACTCTTT	CATWNYYKKLF	TRGV8	.	TRGJ1	14	-1	-1	11
15	2.1760891326108716E-4	TGTGCCACCGGGGGGGGATATGGGAAACTCTTT	CATGGGYGKLF	TRGV2	.	TRGJ1	12	-1	-1	23
15	2.1760891326108716E-4	TGTGCCAGACGGAGTGATTGGATCAAGACGTTT	CARRSDWIKTF	TRGV2	.	TRGJP2	6	-1	-1	12
15	2.1760891326108716E-4	TGTGCCACCTGGGACCGTAAGAAACTCTTT	CATWDRKKLF	TRGV2	.	TRGJ1	14	-1	-1	17
15	2.1760891326108716E-4	TGTGCCACCTGGGACCAGATCAAGACGTTT	CATWDQIKTF	TRGV2	.	TRGJP2	14	-1	-1	17
15	2.1760891326108716E-4	TGTGCCACCTGGAGATATAAGAAACTCTTT	CATWRYKKLF	TRGV8	.	TRGJ1	16	-1	-1	15
15	2.1760891326108716E-4	TGTGCCACCTCCGATTGGACACTCTTT	CATSDWTLF	TRGV5P	.	TRGJ1	9	-1	-1	17
15	2.1760891326108716E-4	TGTGCCACCTGGGACGGGCCCCTCTTT	CATWDGPLF	TRGV2	.	TRGJ1	23	-1	-1	21
15	2.1760891326108716E-4	TGTGCCACCTGGGACAGGCAACTCTTT	CATWDRQLF	TRGV7	.	TRGJ1	18	-1	-1	19
15	2.1760891326108716E-4	TGTGCCACCTATAATAAGAAACTCTTT	CATYNKKLF	TRGV4	.	TRGJ1	9	-1	-1	9
15	2.1760891326108716E-4	TGTGCCTTGTGGGAGAAACTCTTT	CALWEKLF	TRGV9	.	TRGJ1	14	-1	-1	13
14	2.031016523770147E-4	TGTGCTGCGTGGGTAGGTCGTAGTAGGCACCGCATCCAAACGCGTAGTGATTGGATCAAGACGTTT	CAAWVGRSRHRIQTRSDWIKTF	TRGV10	.	TRGJP2	12	-1	-1	43
14	2.031016523770147E-4	TGTGCCTTGTGGGAGACCCCCCCCCCACAAGAGTTGGGCAAAAAAATCAAGGTATTT	CALWETPPPQELGKKIKVF	TRGV9	.	TRGJP	30	-1	-1	27
14	2.031016523770147E-4	TGTGCTGCGTGGGATTCCCCGCCACGACGCGGTGCCCGTTGGTTCAAGATATTT	CAAWDSPPRRGARWFKIF	TRGV10	.	TRGJP1	15	-1	-1	37
14	2.031016523770147E-4	TGTGCTGCGTGGGATATATGTGACCCGTCTTCTTATTATAAGAAACTCTTT	CAAWDICDPSSYYKKLF	TRGV10	.	TRGJ1	14	-1	-1	32
14	2.031016523770147E-4	TGTGCTGCGTGGGATCCCACAGAGACCACTGGTTGGTTCAAGATATTT	CAAWDPTETTGWFKIF	TRGV10	.	TRGJP1	14	-1	-1	24
14	2.031016523770147E-4	TGTGCTGCGTGGGATCCGTTATTAATGTTACGAAATAAGAAACTCTTT	CAAWDPLLMLRNKKLF	TRGV10	.	TRGJ1	14	-1	-1	34
14	2.031016523770147E-4	TGTGCTGCGTGGGACCCTCCAACTAGAACCAGAACTAAGAAACTCTTT	CAAWDPPTRTRTKKLF	TRGV10	.	TRGJ1	13	-1	-1	35
14	2.031016523770147E-4	TGTGCTGCGTGGGATTTAAGCGAGAATTATTATAAGAAACTCTTT	CAAWDLSENYYKKLF	TRGV10	.	TRGJ1	15	-1	-1	23
14	2.031016523770147E-4	TGTGCTGCGTGGGATTCGAGGGCGAATTATTATAAGAAACTCTTT	CAAWDSRANYYKKLF	TRGV10	.	TRGJ1	15	-1	-1	22
14	2.031016523770147E-4	TGTGCTGCGTGGGATTATAACCCCACTGGTTGGTTCAAGATATTT	CAAWDYNPTGWFKIF	TRGV10	.	TRGJP1	25	-1	-1	22
14	2.031016523770147E-4	TGTGCTGCGTGGGATCCTACGACGAATTATTATAAGAAACTCTTT	CAAWDPTTNYYKKLF	TRGV10	.	TRGJ1	14	-1	-1	22
14	2.031016523770147E-4	TGTGCCTTGTGGGAGGTCCCACCGAATTATTATAAGAAACTCTTT	CALWEVPPNYYKKLF	TRGV9	.	TRGJ1	16	-1	-1	22
14	2.031016523770147E-4	TGTGCCACCTGCTTTTGGAATACCACTGGTTGGTTCAAGATATTT	CATCFWNTTGWFKIF	TRGV2	.	TRGJP1	10	-1	-1	19
14	2.031016523770147E-4	TGTGCCACCTGGGACGGTCTCGTTAGTGATTGGATCAAGACGTTT	CATWDGLVSDWIKTF	TRGV2	.	TRGJP2	22	-1	-1	23
14	2.031016523770147E-4	TGTGCCACCTGGGACGGGTGCCGTAGTGATTGGATCAAGACGTTT	CATWDGCRSDWIKTF	TRGV2	.	TRGJP2	17	-1	-1	22
14	2.031016523770147E-4	TGTGCCACCTGGGACGGGCCGGGTAGTGATTGGATCAAGACGTTT	CATWDGPGSDWIKTF	TRGV2	.	TRGJP2	19	-1	-1	22
14	2.031016523770147E-4	TGTGCCACCTGGGACGGGCGCTGGAGTGATTGGATCAAGACGTTT	CATWDGRWSDWIKTF	TRGV2	.	TRGJP2	18	-1	-1	24
14	2.031016523770147E-4	TGTGCCACCTGGGACGGGCGGATTAGTGATTGGATCAAGACGTTT	CATWDGRISDWIKTF	TRGV2	.	TRGJP2	18	-1	-1	23
14	2.031016523770147E-4	TGTGCCACCTGGGACAGCACCAGTAGTGATTGGATCAAGACGTTT	CATWDSTSSDWIKTF	TRGV2	.	TRGJP2	14	-1	-1	21
14	2.031016523770147E-4	TGTGCTGCGTGTAACTACTGGAATTATTATAAGAAACTCTTT	CAACNYWNYYKKLF	TRGV10	.	TRGJ1	10	-1	-1	20
14	2.031016523770147E-4	TGTGCTGCGTGGGATTGCCCGTTTCGTTATAAGAAACTCTTT	CAAWDCPFRYKKLF	TRGV10	.	TRGJ1	15	-1	-1	26
14	2.031016523770147E-4	TGTGCTGCGTGGGATCCTACCCTTTATTATAAGAAACTCTTT	CAAWDPTLYYKKLF	TRGV10	.	TRGJ1	14	-1	-1	23
14	2.031016523770147E-4	TGTGCTGCGTGGGATATGAGTAGTGATTGGATCAAGACGTTT	CAAWDMSSDWIKTF	TRGV10	.	TRGJP2	14	-1	-1	13
14	2.031016523770147E-4	TGTGCTGCGTGGGACCCCCCTCGTGGTTGGTTCAAGATATTT	CAAWDPPRGWFKIF	TRGV10	.	TRGJP1	13	-1	-1	23
14	2.031016523770147E-4	TGTGCCTTGTGGGAGGTGCAGGTATATTATAAGAAACTCTTT	CALWEVQVYYKKLF	TRGV9	.	TRGJ2	19	-1	-1	24
14	2.031016523770147E-4	TGTGCCACCTGGGATTGTTTCTTCTATCCGGAGAAACTCTTT	CATWDCFFYPEKLF	TRGV4	.	TRGJ1	14	-1	-1	31
14	2.031016523770147E-4	TGTGCCACCTGGGATAGGCAAGGATATTATAAGAAACTCTTT	CATWDRQGYYKKLF	TRGV8	.	TRGJ1	18	-1	-1	24
14	2.031016523770147E-4	TGTGCCACCTGGGACGGTGGGAGTGATTGGATCAAGACGTTT	CATWDGGSDWIKTF	TRGV2	.	TRGJP2	16	-1	-1	21
14	2.031016523770147E-4	TGTGCCACCTGGGACGGCCCCAACCTATCGCGGAAACTCTTT	CATWDGPNLSRKLF	TRGV2	.	TRGJ1	20	-1	-1	32
14	2.031016523770147E-4	TGTGCCACCTGGGACGGGCCAAGGCGGGTGGGGAAACTCTTT	CATWDGPRRVGKLF	TRGV2	.	TRGJ1	19	-1	-1	32
14	2.031016523770147E-4	TGTGCCACCTGGGACGGGCCAAATTATTATAAGAAACTCTTT	CATWDGPNYYKKLF	TRGV2	.	TRGJ1	19	-1	-1	21
14	2.031016523770147E-4	TGTGCCACCTGGGAAGGTGGTAGTGATTGGATCAAGACGTTT	CATWEGGSDWIKTF	TRGV3	.	TRGJP2	16	-1	-1	19
14	2.031016523770147E-4	TGTGCTGCGTGCCGGCTGAATTATTATAAGAAACTCTTT	CAACRLNYYKKLF	TRGV10	.	TRGJ1	10	-1	-1	17
14	2.031016523770147E-4	TGTGCTGCGTGGGGTCAAAATTATTATAAGAAACTCTTT	CAAWGQNYYKKLF	TRGV10	.	TRGJ1	12	-1	-1	18
14	2.031016523770147E-4	TGTGCTGCGTGGGATTTAAGTTATTATAAGAAACTCTTT	CAAWDLSYYKKLF	TRGV10	.	TRGJ1	15	-1	-1	20
14	2.031016523770147E-4	TGTGCTGCGTGGGATTATAGGATTTATAAGAAACTCTTT	CAAWDYRIYKKLF	TRGV10	.	TRGJ1	16	-1	-1	23
14	2.031016523770147E-4	TGTGCTGCGTGGGATTATAAAGGTTGGTTCAAGATATTT	CAAWDYKGWFKIF	TRGV10	.	TRGJP1	16	-1	-1	21
14	2.031016523770147E-4	TGTGCTGCGTGGGATGAAAGTAGGCTTAAGAAACTCTTT	CAAWDESRLKKLF	TRGV10	.	TRGJ1	14	-1	-1	26
14	2.031016523770147E-4	TGTGCTGCGTGGGATAGGCCTTATTATAAGAAACTCTTT	CAAWDRPYYKKLF	TRGV10	.	TRGJ1	14	-1	-1	20
14	2.031016523770147E-4	TGTGCTGCGTGGGATAGGGCTTATTATAAGAAACTCTTT	CAAWDRAYYKKLF	TRGV10	.	TRGJ1	14	-1	-1	20
14	2.031016523770147E-4	TGTGCTGCGTGGGAGTCCACTGGTTGGTTCAAGATATTT	CAAWESTGWFKIF	TRGV10	.	TRGJP1	13	-1	-1	16
14	2.031016523770147E-4	TGTGCCACCTGGGACGGGCCGCATTATAAGAAACTCTTT	CATWDGPHYKKLF	TRGV2	.	TRGJ1	19	-1	-1	22
14	2.031016523770147E-4	TGTGCCACCTGGGACGGGCGGGTCGGTAAGAAACTCTTT	CATWDGRVGKKLF	TRGV2	.	TRGJ1	18	-1	-1	26
14	2.031016523770147E-4	TGTGCCACCTGGGACACCCCTTATTATAAGAAACTCTTT	CATWDTPYYKKLF	TRGV3	.	TRGJ1	15	-1	-1	20
14	2.031016523770147E-4	TGTGCCACCTGGGACAGGCTGCGTTATAAGAAACTCTTT	CATWDRLRYKKLF	TRGV3	.	TRGJ1	18	-1	-1	23
14	2.031016523770147E-4	TGTGCCACCTGGGACAGGCCGGATTATAAGAAACTCTTT	CATWDRPDYKKLF	TRGV3	.	TRGJ1	19	-1	-1	22
14	2.031016523770147E-4	TGTGCCACCTGGGAGGGTAGTGATTGGATCAAGACGTTT	CATWEGSDWIKTF	TRGV2	.	TRGJP2	16	-1	-1	16
14	2.031016523770147E-4	TGTGCTGCGTTTACCACTGGTTGGTTCAAGATATTT	CAAFTTGWFKIF	TRGV10	.	TRGJP1	9	-1	-1	11
14	2.031016523770147E-4	TGTGCTGCGTGCTACACTGGTTGGTTCAAGATATTT	CAACYTGWFKIF	TRGV10	.	TRGJP1	10	-1	-1	14
14	2.031016523770147E-4	TGTGCTGCGTGGGGCACTGGTTGGTTCAAGATATTT	CAAWGTGWFKIF	TRGV10	.	TRGJP1	12	-1	-1	14
14	2.031016523770147E-4	TGTGCTGCGTGGGGGCATTATTATAAGAAACTCTTT	CAAWGHYYKKLF	TRGV10	.	TRGJ1	12	-1	-1	16
14	2.031016523770147E-4	TGTGCTGCGTGGGATTATAACTATAAGAAACTCTTT	CAAWDYNYKKLF	TRGV10	.	TRGJ1	16	-1	-1	21
14	2.031016523770147E-4	TGTGCTGCGTGGGATCATTATTATAAGAAACTCTTT	CAAWDHYYKKLF	TRGV10	.	TRGJ1	14	-1	-1	16
14	2.031016523770147E-4	TGTGCTGCGTGGGAGCTCTATTATAAGAAACTCTTT	CAAWELYYKKLF	TRGV10	.	TRGJ1	13	-1	-1	18
14	2.031016523770147E-4	TGTGCCACCTGGGATTCGTATTATAAGAAACTCTTT	CATWDSYYKKLF	TRGV8	.	TRGJ1	14	-1	-1	18
14	2.031016523770147E-4	TGTGCCACCTGGGATAGTGATTGGATCAAGACGTTT	CATWDSDWIKTF	TRGV8	.	TRGJP2	16	-1	-1	14
14	2.031016523770147E-4	TGTGCCACCTGGGACGGGCCCGACCTGAAACTCTTT	CATWDGPDLKLF	TRGV2	.	TRGJ1	24	-1	-1	26
14	2.031016523770147E-4	TGTGCCACCTGGGACGGGCCGTGGATCAAGACGTTT	CATWDGPWIKTF	TRGV2	.	TRGJP2	19	-1	-1	21
14	2.031016523770147E-4	TGTGCCACCTGGGACGGGCGGGGTAAGAAACTCTTT	CATWDGRGKKLF	TRGV2	.	TRGJ1	18	-1	-1	23
14	2.031016523770147E-4	TGTGCCACCTGGGACGGGAATTATAAGAAACTCTTT	CATWDGNYKKLF	TRGV2	.	TRGJ1	17	-1	-1	19
14	2.031016523770147E-4	TGTGCCACCTGGGACAGGCGGGAGGGGAAACTCTTT	CATWDRREGKLF	TRGV3	.	TRGJ1	18	-1	-1	26
14	2.031016523770147E-4	TGTGCCACCTGGGACAGGCAGGTTGAGAAACTCTTT	CATWDRQVEKLF	TRGV3	.	TRGJ1	18	-1	-1	25
14	2.031016523770147E-4	TGTGCCACCTGGAATAGTGATTGGATCAAGACGTTT	CATWNSDWIKTF	TRGV2	.	TRGJP2	11	-1	-1	14
14	2.031016523770147E-4	TGTGCTGCGTGGGATTATAGGCTTTTGCTCTTT	CAAWDYRLLLF	TRGV10	.	TRGJ1	16	-1	-1	27
14	2.031016523770147E-4	TGTGCTGCGTGGGATCGTTATAAGAAACTCTTT	CAAWDRYKKLF	TRGV10	.	TRGJ1	14	-1	-1	17
14	2.031016523770147E-4	TGTGCCTTGTGGGAGGAGGCAAAGAAACTCTTT	CALWEEAKKLF	TRGV9	.	TRGJ1	15	-1	-1	21
14	2.031016523770147E-4	TGTGCCACCTGGGATGGTTATAAGAAACTCTTT	CATWDGYKKLF	TRGV4	.	TRGJ1	16	-1	-1	17
14	2.031016523770147E-4	TGTGCCACCTGGGACGGTGGTAAGAAACTCTTT	CATWDGGKKLF	TRGV2	.	TRGJ1	16	-1	-1	20
14	2.031016523770147E-4	TGTGCCACCTGGGACGATTATAAGAAACTCTTT	CATWDDYKKLF	TRGV2	.	TRGJ1	15	-1	-1	16
14	2.031016523770147E-4	TGTGCCACCTGGGACAGGCCTGATTTACTCTTT	CATWDRPDLLF	TRGV5	.	TRGJ1	21	-1	-1	26
14	2.031016523770147E-4	TGTGCCACCTGGGAGGGTTGGATCAAGACGTTT	CATWEGWIKTF	TRGV2	.	TRGJP2	16	-1	-1	17
14	2.031016523770147E-4	TGTGCCACCTGGGAGAATTATAAGAAACTCTTT	CATWENYKKLF	TRGV8	.	TRGJ1	13	-1	-1	16
14	2.031016523770147E-4	TGTGCCACCTGGGAAGGTTATAAGAAACTCTTT	CATWEGYKKLF	TRGV2	.	TRGJ1	16	-1	-1	17
14	2.031016523770147E-4	TGTGCTGCGTGGTCCTATAAGAAACTCTTT	CAAWSYKKLF	TRGV10	.	TRGJ1	11	-1	-1	15
14	2.031016523770147E-4	TGTGCCTTCTTACCGTGTCAGAAACTCTTT	CAFLPCQKLF	TRGV4	.	TRGJ1	5	-1	-1	19
14	2.031016523770147E-4	TGTGCCACCTTGACACCTCAGAAACTCTTT	CATLTPQKLF	TRGV2	.	TRGJ1	9	-1	-1	19
14	2.031016523770147E-4	TGTGCCACCTTAACGTGGGAGAAACTCTTT	CATLTWEKLF	TRGV8	.	TRGJ1	9	-1	-1	19
14	2.031016523770147E-4	TGTGCCACCTGGGATTGGTGTCTCTTT	CATWDWCLF	TRGV3	.	TRGJ1	13	-1	-1	21
14	2.031016523770147E-4	TGTGCCACCCTCGTGGAGAAACTCTTT	CATLVEKLF	TRGV8	.	TRGJ1	8	-1	-1	16
14	2.031016523770147E-4	TGTGCCACCCCCTGGAAGAAACTCTTT	CATPWKKLF	TRGV8	.	TRGJ1	8	-1	-1	15
14	2.031016523770147E-4	TGTGCCACCTGGGTGGACCTCTTT	CATWVDLF	TRGV2	.	TRGJ1	12	-1	-1	18
14	2.031016523770147E-4	TGGGGGGTTGATCTCTTT	WGVDLF	TRGV8	.	TRGJ1	1	-1	-1	12
13	1.8859439149294222E-4	TGTGCCACCTGGGACGGGCCGAAAGTGGGGAGTAGTGATTGGATCAAGACGTTT	CATWDGPKVGSSDWIKTF	TRGV2	.	TRGJP2	19	-1	-1	30
13	1.8859439149294222E-4	TGTGCCACCTGGGACGGGCCCAAGTATAGTAGTGATTGGATCAAGACGTTT	CATWDGPKYSSDWIKTF	TRGV2	.	TRGJP2	20	-1	-1	24
13	1.8859439149294222E-4	TGTGCTGCGTGGGATTATACAGTGGGGCCTTATTATAAGAAACTCTTT	CAAWDYTVGPYYKKLF	TRGV10	.	TRGJ1	16	-1	-1	29
13	1.8859439149294222E-4	TGTGCTGCGTGGGATCAAGGGAGAGGTATTTATTATAAGAAACTCTTT	CAAWDQGRGIYYKKLF	TRGV10	.	TRGJ1	14	-1	-1	29
13	1.8859439149294222E-4	TGTGCCTTGTGGGAGTTGAATTATACCACTGGTTGGTTCAAGATATTT	CALWELNYTTGWFKIF	TRGV9	.	TRGJP1	17	-1	-1	21
13	1.8859439149294222E-4	TGTGCTGCGTGGGATTCGTCGGGCGATTATTATAAGAAACTCTTT	CAAWDSSGDYYKKLF	TRGV10	.	TRGJ1	18	-1	-1	25
13	1.8859439149294222E-4	TGTGCTGCGTGGGATTATTTTCCCAATTATTATAAGAAACTCTTT	CAAWDYFPNYYKKLF	TRGV10	.	TRGJ1	16	-1	-1	24
13	1.8859439149294222E-4	TGTGCTGCGTGGGATCGCCAACCCTTTTATTATAAGAAACTCTTT	CAAWDRQPFYYKKLF	TRGV10	.	TRGJ1	14	-1	-1	26
13	1.8859439149294222E-4	TGTGCTGCGTGGGATACCCGATCCCCTTATTATAAGAAACTCTTT	CAAWDTRSPYYKKLF	TRGV10	.	TRGJ1	14	-1	-1	26
13	1.8859439149294222E-4	TGTGCTGCGTGGGACCACCTTATCCTTTATTATAAGAAACTCTTT	CAAWDHLILYYKKLF	TRGV10	.	TRGJ1	13	-1	-1	26
13	1.8859439149294222E-4	TGTGCTGCGTGGGACGCGCTACCGAATTATTATAAGAAACTCTTT	CAAWDALPNYYKKLF	TRGV10	.	TRGJ1	13	-1	-1	22
13	1.8859439149294222E-4	TGTGCCACTACTGGTGGCAAAGGAAGTGATTGGATCAAGACGTTT	CATTGGKGSDWIKTF	TRGV2	.	TRGJP2	7	-1	-1	24
13	1.8859439149294222E-4	TGTGCCACCTGGGACGCTGGGGGTAGTGATTGGATCAAGACGTTT	CATWDAGGSDWIKTF	TRGV2	.	TRGJP2	15	-1	-1	22
13	1.8859439149294222E-4	TGTGCCACCTGGGACGGGCCGTGGAATTATTATAAGAAACTCTTT	CATWDGPWNYYKKLF	TRGV2	.	TRGJ1	19	-1	-1	23
13	1.8859439149294222E-4	TGTGCCACCTGGGACGGGCAGAGTAGTGATTGGATCAAGACGTTT	CATWDGQSSDWIKTF	TRGV2	.	TRGJP2	18	-1	-1	21
13	1.8859439149294222E-4	TGTGCCACCTGGGACGGACCTGGTAGTGATTGGATCAAGACGTTT	CATWDGPGSDWIKTF	TRGV2	.	TRGJP2	19	-1	-1	22
13	1.8859439149294222E-4	TGTGCCACCTGGGACGGAGATAGGGGTGATTGGATCAAGACGTTT	CATWDGDRGDWIKTF	TRGV2	.	TRGJP2	16	-1	-1	19
13	1.8859439149294222E-4	TGTGCCACCTGGGACACGCTGAGTAGTGATTGGATCAAGACGTTT	CATWDTLSSDWIKTF	TRGV2	.	TRGJP2	14	-1	-1	21
13	1.8859439149294222E-4	TGTGCCACCTGGGACACACTCGGGGGTTATTATAAGAAACTCTTT	CATWDTLGGYYKKLF	TRGV2	.	TRGJ1	14	-1	-1	26
13	1.8859439149294222E-4	TGTGCCACCCCGAAGGAATATAGTAGTGATTGGATCAAGACGTTT	CATPKEYSSDWIKTF	TRGV2	.	TRGJP2	8	-1	-1	17
13	1.8859439149294222E-4	TGTGCTGCGTGGGCCCGCCGCTATTATTATAAGAAACTCTTT	CAAWARRYYYKKLF	TRGV10	.	TRGJ1	12	-1	-1	22
13	1.8859439149294222E-4	TGTGCTGCGTGGGATTTTAGAGAGTATTATAAGAAACTCTTT	CAAWDFREYYKKLF	TRGV10	.	TRGJ1	15	-1	-1	24
13	1.8859439149294222E-4	TGTGCTGCGTGGGATTATGGTTCTTATTATAAGAAACTCTTT	CAAWDYGSYYKKLF	TRGV10	.	TRGJ1	16	-1	-1	23
13	1.8859439149294222E-4	TGTGCTGCGTGGGATTACGGGGGTTGTTGGTTCAAGATATTT	CAAWDYGGCWFKIF	TRGV10	.	TRGJP1	18	-1	-1	25
13	1.8859439149294222E-4	TGTGCTGCGTGGGATCCGTCGAATTATTATAAGAAACTCTTT	CAAWDPSNYYKKLF	TRGV10	.	TRGJ1	14	-1	-1	18
13	1.8859439149294222E-4	TGTGCTGCGTGGGATATTGGGCATTATTATAAGAAACTCTTT	CAAWDIGHYYKKLF	TRGV10	.	TRGJ1	14	-1	-1	22
13	1.8859439149294222E-4	TGTGCTGCGTGGGACCATTCCACTGGTTGGTTCAAGATATTT	CAAWDHSTGWFKIF	TRGV10	.	TRGJP1	13	-1	-1	16
13	1.8859439149294222E-4	TGTGCTGCGTGGGAAAAGGGGATTTATTATAAGAAACTCTTT	CAAWEKGIYYKKLF	TRGV10	.	TRGJ1	13	-1	-1	20
13	1.8859439149294222E-4	TGTGCCACCTGGGACTCAATTCCTTATTATAAGAAACTCTTT	CATWDSIPYYKKLF	TRGV2	.	TRGJ1	14	-1	-1	23
13	1.8859439149294222E-4	TGTGCCACCTGGGACTATAGTAGTGATTGGATCAAGACGTTT	CATWDYSSDWIKTF	TRGV2	.	TRGJP2	14	-1	-1	15
13	1.8859439149294222E-4	TGTGCCACCTGGGACGGGCCAAAGCCCAATAAGAAACTCTTT	CATWDGPKPNKKLF	TRGV2	.	TRGJ1	19	-1	-1	28
13	1.8859439149294222E-4	TGTGCCACCTGGGACGACCCAAGTGGTTGGATCAAGACGTTT	CATWDDPSGWIKTF	TRGV2	.	TRGJP2	15	-1	-1	21
13	1.8859439149294222E-4	TGTGCCACCTGGGACGAGGATATTGGGTATAAGAAACTCTTT	CATWDEDIGYKKLF	TRGV2	.	TRGJ1	15	-1	-1	27
13	1.8859439149294222E-4	TGTGCCACCTGGGACGAAAGTAGTGATTGGATCAAGACGTTT	CATWDESSDWIKTF	TRGV2	.	TRGJP2	15	-1	-1	18
13	1.8859439149294222E-4	TGTGCCACCTGGGACAAGTCGGTTTATTATAAGAAACTCTTT	CATWDKSVYYKKLF	TRGV3	.	TRGJ1	15	-1	-1	23
13	1.8859439149294222E-4	TGTGCCACCTGGGAGGACCCATCGACCGATAAGAAACTCTTT	CATWEDPSTDKKLF	TRGV4	.	TRGJ1	22	-1	-1	28
13	1.8859439149294222E-4	TGTGCTGCGTGGGATTGCAGTTATTATAAGAAACTCTTT	CAAWDCSYYKKLF	TRGV10	.	TRGJ1	15	-1	-1	20
13	1.8859439149294222E-4	TGTGCTGCGTGGGATTGGGAATATTATAAGAAACTCTTT	CAAWDWEYYKKLF	TRGV10	.	TRGJ1	15	-1	-1	18
13	1.8859439149294222E-4	TGTGCTGCGTGGGATCTCGTTTATTATAAGAAACTCTTT	CAAWDLVYYKKLF	TRGV10	.	TRGJ1	14	-1	-1	20
13	1.8859439149294222E-4	TGTGCTGCGTGGGATCCCTTTTATTATAAGAAACTCTTT	CAAWDPFYYKKLF	TRGV10	.	TRGJ1	14	-1	-1	20
13	1.8859439149294222E-4	TGTGCTGCGTGGGATCGGCGCTATTATAAGAAACTCTTT	CAAWDRRYYKKLF	TRGV10	.	TRGJ1	14	-1	-1	21
13	1.8859439149294222E-4	TGTGCTGCGTGGGATGGGAATTATTATAAGAAACTCTTT	CAAWDGNYYKKLF	TRGV10	.	TRGJ1	14	-1	-1	17
13	1.8859439149294222E-4	TGTGCTGCGTGGGATAATTCTTATTATAAGAAACTCTTT	CAAWDNSYYKKLF	TRGV10	.	TRGJ1	14	-1	-1	20
13	1.8859439149294222E-4	TGTGCTGCGTGGACTCGGCCTTATTATAAGAAACTCTTT	CAAWTRPYYKKLF	TRGV10	.	TRGJ1	11	-1	-1	20
13	1.8859439149294222E-4	TGTGCTGCGGGGGTCGGGACGTATTATAAGAAACTCTTT	CAAGVGTYYKKLF	TRGV10	.	TRGJ1	12	-1	-1	21
13	1.8859439149294222E-4	TGTGCCACCTGGGGAACGAATTATTATAAGAAACTCTTT	CATWGTNYYKKLF	TRGV8	.	TRGJ1	12	-1	-1	16
13	1.8859439149294222E-4	TGTGCCACCTGGGATGGTTGTGATTGGATCAAGACGTTT	CATWDGCDWIKTF	TRGV8	.	TRGJP2	14	-1	-1	13
13	1.8859439149294222E-4	TGTGCCACCTGGGATGGGCGGAGTTATAAGAAACTCTTT	CATWDGRSYKKLF	TRGV4	.	TRGJ1	18	-1	-1	23
13	1.8859439149294222E-4	TGTGCCACCTGGGACGGCCGGGATTGGATCAAGACGTTT	CATWDGRDWIKTF	TRGV2	.	TRGJP2	16	-1	-1	21
13	1.8859439149294222E-4	TGTGCCACCTGGGACGGGCCTCGGTGTAAGAAACTCTTT	CATWDGPRCKKLF	TRGV2	.	TRGJ1	19	-1	-1	26
13	1.8859439149294222E-4	TGTGCCACCTGGGACGGAAGTGATTGGATCAAGACGTTT	CATWDGSDWIKTF	TRGV2	.	TRGJP2	16	-1	-1	18
13	1.8859439149294222E-4	TGTGCCACCTGGGACAGGCCTAATTATAAGAAACTCTTT	CATWDRPNYKKLF	TRGV7	.	TRGJ1	20	-1	-1	22
13	1.8859439149294222E-4	TGTGCTGCGTGGGTTTTCAATTATAAGAAACTCTTT	CAAWVFNYKKLF	TRGV10	.	TRGJ1	15	-1	-1	19
13	1.8859439149294222E-4	TGTGCTGCGTGGGCCAATTATTATAAGAAACTCTTT	CAAWANYYKKLF	TRGV10	.	TRGJ1	12	-1	-1	15
13	1.8859439149294222E-4	TGTGCTGCGTGGGATTTGTGTTATAAGAAACTCTTT	CAAWDLCYKKLF	TRGV10	.	TRGJ1	15	-1	-1	20
13	1.8859439149294222E-4	TGTGCTGCGTGGAAAACTTATTATAAGAAACTCTTT	CAAWKTYYKKLF	TRGV10	.	TRGJ1	11	-1	-1	17
13	1.8859439149294222E-4	TGTGCTGCGGGTGAGAATTATTATAAGAAACTCTTT	CAAGENYYKKLF	TRGV10	.	TRGJ1	8	-1	-1	14
13	1.8859439149294222E-4	TGTGCCCCGGGCCGGAATTATTATAAGAAACTCTTT	CAPGRNYYKKLF	TRGV2	.	TRGJ1	14	-1	-1	14
13	1.8859439149294222E-4	TGTGCCACCTGGCCCGGGGATTGGATCAAGACGTTT	CATWPGDWIKTF	TRGV2	.	TRGJP2	17	-1	-1	18
13	1.8859439149294222E-4	TGTGCCACCTGGGATGGGCGTTATAAGAAACTCTTT	CATWDGRYKKLF	TRGV4	.	TRGJ1	18	-1	-1	20
13	1.8859439149294222E-4	TGTGCCACCTGGGATGGGGGACGTAAGAAACTCTTT	CATWDGGRKKLF	TRGV4	.	TRGJ1	17	-1	-1	23
13	1.8859439149294222E-4	TGTGCCACCTGGGATAGTTATTATAAGAAACTCTTT	CATWDSYYKKLF	TRGV8	.	TRGJ1	16	-1	-1	17
13	1.8859439149294222E-4	TGTGCCACCTGGGATAGGTATTATAAGAAACTCTTT	CATWDRYYKKLF	TRGV2	.	TRGJ1	13	-1	-1	18
13	1.8859439149294222E-4	TGTGCCACCTGGGACTGCTATTATAAGAAACTCTTT	CATWDCYYKKLF	TRGV3	.	TRGJ1	14	-1	-1	18
13	1.8859439149294222E-4	TGTGCCACCTGGGACGGCCAACCTTGGGAACTCTTT	CATWDGQPWELF	TRGV2	.	TRGJ1	16	-1	-1	28
13	1.8859439149294222E-4	TGTGCCACCTGGGACGGGCGGAAAGAGAAACTCTTT	CATWDGRKEKLF	TRGV2	.	TRGJ1	18	-1	-1	25
13	1.8859439149294222E-4	TGTGCCACCGGTCCTAGAGATTGGATCAAGACGTTT	CATGPRDWIKTF	TRGV2	.	TRGJP2	8	-1	-1	14
13	1.8859439149294222E-4	TGTGCTGCGGGGACTGGTTGGTTCAAGATATTT	CAAGTGWFKIF	TRGV10	.	TRGJP1	12	-1	-1	12
13	1.8859439149294222E-4	TGTGCCCCCGTTTTTCGCTATAAGAAACTCTTT	CAPVFRYKKLF	TRGV4	.	TRGJ1	8	-1	-1	18
13	1.8859439149294222E-4	TGTGCCACCTGGGCCCGTTATAAGAAACTCTTT	CATWARYKKLF	TRGV3	.	TRGJ1	12	-1	-1	17
13	1.8859439149294222E-4	TGTGCCACCTGGGACTGGACAGGGAAACTCTTT	CATWDWTGKLF	TRGV3	.	TRGJ1	17	-1	-1	23
13	1.8859439149294222E-4	TGTGCCACCTGGGACGGCCATAAGAAACTCTTT	CATWDGHKKLF	TRGV2	.	TRGJ1	16	-1	-1	19
13	1.8859439149294222E-4	TGTGCCACCTGGGACGGGCTGAAGAAACTCTTT	CATWDGLKKLF	TRGV2	.	TRGJ1	18	-1	-1	21
13	1.8859439149294222E-4	TGTGCCACCTGGGACGGGCCTCAGAAACTCTTT	CATWDGPQKLF	TRGV2	.	TRGJ1	19	-1	-1	22
13	1.8859439149294222E-4	TGTGCCACCTGGGACAGCGTCGGGAAACTCTTT	CATWDSVGKLF	TRGV7	.	TRGJ1	16	-1	-1	23
13	1.8859439149294222E-4	TGTGCTGCGCCGGGTTATAAGAAACTCTTT	CAAPGYKKLF	TRGV10	.	TRGJ1	8	-1	-1	14
13	1.8859439149294222E-4	TGTGCCACCTGGGCGCATAAGAAACTCTTT	CATWAHKKLF	TRGV4	.	TRGJ1	12	-1	-1	16
13	1.8859439149294222E-4	TGTGCCACCTGGGATCCTAAGAAACTCTTT	CATWDPKKLF	TRGV8	.	TRGJ1	14	-1	-1	17
13	1.8859439149294222E-4	TGTGCCACCTGGGATCGAAAGAAACTCTTT	CATWDRKKLF	TRGV8	.	TRGJ1	14	-1	-1	18
13	1.8859439149294222E-4	TGCCCTTGGTATTATTATAAGAAACTCTTT	CPWYYYKKLF	TRGV4	.	TRGJ1	1	-1	-1	10
13	1.8859439149294222E-4	TGTGCCGACCGGGCGAGGAAACTCTTT	CADRARKLF	TRGV2	.	TRGJ1	12	-1	-1	17
13	1.8859439149294222E-4	TGTGCCACCTGGGGCTTCAGGCTCTTT	CATWGFRLF	TRGV2	.	TRGJ1	12	-1	-1	21
13	1.8859439149294222E-4	TGTATTAGTGATTGGATCAAGACGTTT	CISDWIKTF	TRGV2	.	TRGJP2	2	-1	-1	2
13	1.8859439149294222E-4	TGTGCCGGGCAGAAACTCTTT	CAGQKLF	TRGV8	.	TRGJ1	5	-1	-1	10
13	1.8859439149294222E-4	TGTGCCACCTTGAAACTCTTT	CATLKLF	TRGV4	.	TRGJ1	9	-1	-1	11
13	1.8859439149294222E-4	TGTGCCACCGTGAAACTCTTT	CATVKLF	TRGV2	.	TRGJ1	8	-1	-1	11
12	1.7408713060886974E-4	TGTGCTGCGTGGGATTGGAAGGGAGGTACTAAGGGGAATTATTATAAGAAACTCTTT	CAAWDWKGGTKGNYYKKLF	TRGV10	.	TRGJ1	15	-1	-1	35
12	1.7408713060886974E-4	TGTGCTGCGTGGGGCCCCGGGGGGGTTCATACCACTGGTTGGTTCAAGATATTT	CAAWGPGGVHTTGWFKIF	TRGV10	.	TRGJP1	12	-1	-1	28
12	1.7408713060886974E-4	TGTGCTGCGTGGGATTATGACCCCAATACCACTGGTTGGTTCAAGATATTT	CAAWDYDPNTTGWFKIF	TRGV10	.	TRGJP1	16	-1	-1	25
12	1.7408713060886974E-4	TGTGCTGCGTGGGATCCGGTAATCTCAAGCACTGGTTGGTTCAAGATATTT	CAAWDPVISSTGWFKIF	TRGV10	.	TRGJP1	30	-1	-1	29
12	1.7408713060886974E-4	TGTGCCACCTGGGACGGGTCCACCATTAGTAGTGATTGGATCAAGACGTTT	CATWDGSTISSDWIKTF	TRGV2	.	TRGJP2	20	-1	-1	26
12	1.7408713060886974E-4	TGTGCCACCTGGGACGGGCTGTTATCAAAACGGGATTGGATCAAGACGTTT	CATWDGLLSKRDWIKTF	TRGV2	.	TRGJP2	18	-1	-1	33
12	1.7408713060886974E-4	TGTGCCACCTGGGACGGGCCGGACGATAGTAGTGATTGGATCAAGACGTTT	CATWDGPDDSSDWIKTF	TRGV2	.	TRGJP2	19	-1	-1	25
12	1.7408713060886974E-4	TGTGCCACCTGGGACGGACGAGATTATAGTAGTGATTGGATCAAGACGTTT	CATWDGRDYSSDWIKTF	TRGV2	.	TRGJP2	16	-1	-1	24
12	1.7408713060886974E-4	TGTGCTGCGTGGGCCCGAGGGTCCTACACTGGTTGGTTCAAGATATTT	CAAWARGSYTGWFKIF	TRGV10	.	TRGJP1	12	-1	-1	26
12	1.7408713060886974E-4	TGTGCTGCGTGGGATTTGTATATTGAGGTTTATTATAAGAAACTCTTT	CAAWDLYIEVYYKKLF	TRGV10	.	TRGJ1	15	-1	-1	29
12	1.7408713060886974E-4	TGTGCTGCGTGGGATTATAAGGCGGGGATTTATTATAAGAAACTCTTT	CAAWDYKAGIYYKKLF	TRGV10	.	TRGJ1	16	-1	-1	26
12	1.7408713060886974E-4	TGTGCCACCTGGTCCGTCCCCTATAGTAGTGATTGGATCAAGACGTTT	CATWSVPYSSDWIKTF	TRGV8	.	TRGJP2	11	-1	-1	21
12	1.7408713060886974E-4	TGTGCCACCTGGGCCTGGGTTTGTGGTAGTGATTGGATCAAGACGTTT	CATWAWVCGSDWIKTF	TRGV2	.	TRGJP2	12	-1	-1	25
12	1.7408713060886974E-4	TGTGCCACCTGGGACGGGCTCGCGTCCCCTGGTGATAAGAAACTCTTT	CATWDGLASPGDKKLF	TRGV2	.	TRGJ1	27	-1	-1	34
12	1.7408713060886974E-4	TGTGCCACCTGGGACGGGCTGGATCGGAGTGATTGGATCAAGACGTTT	CATWDGLDRSDWIKTF	TRGV2	.	TRGJP2	18	-1	-1	27
12	1.7408713060886974E-4	TGTGCCACCTGGGACGGGCCTTACGCCCCTTTGAGGATCAAGACGTTT	CATWDGPYAPLRIKTF	TRGV2	.	TRGJP2	19	-1	-1	34
12	1.7408713060886974E-4	TGTGCCACCTGGGACGGGCCCAAAGTGTTGGAGTGGATCAAGACGTTT	CATWDGPKVLEWIKTF	TRGV2	.	TRGJP2	20	-1	-1	30
12	1.7408713060886974E-4	TGTGCCACCTGGGACGAGGAGGAATTGAGTGATTGGATCAAGACGTTT	CATWDEEELSDWIKTF	TRGV2	.	TRGJP2	15	-1	-1	27
12	1.7408713060886974E-4	TGTGCCACCTGGGACAGGCAAAGGAGTAGTGATTGGATCAAGACGTTT	CATWDRQRSSDWIKTF	TRGV3	.	TRGJP2	18	-1	-1	24
12	1.7408713060886974E-4	TGTGCCACCTGGGAGGATAGGGGAGGGGCAGGTCTAGGGGAACTCTTT	CATWEDRGGAGLGELF	TRGV2	.	TRGJ1	13	-1	-1	40
12	1.7408713060886974E-4	TGTGCCACCCGGGGACGAGGGGGGGGTAGTGATTGGATCAAGACGTTT	CATRGRGGGSDWIKTF	TRGV2	.	TRGJP2	16	-1	-1	25
12	1.7408713060886974E-4	TGTGCTGCGTGGGATTTTCCGGGCCTTTATTATAAGAAACTCTTT	CAAWDFPGLYYKKLF	TRGV10	.	TRGJ1	15	-1	-1	26
12	1.7408713060886974E-4	TGTGCTGCGTGGGATTCTCTTGGTTTGTATTATAAGAAACTCTTT	CAAWDSLGLYYKKLF	TRGV10	.	TRGJ1	15	-1	-1	27
12	1.7408713060886974E-4	TGTGCTGCGTGGGATTATCCCGAGAATTATTATAAGAAACTCTTT	CAAWDYPENYYKKLF	TRGV10	.	TRGJ1	16	-1	-1	23
12	1.7408713060886974E-4	TGTGCTGCGTGGGATTATAGCTGTATTGACTGGTTCAAGATATTT	CAAWDYSCIDWFKIF	TRGV10	.	TRGJP1	16	-1	-1	30
12	1.7408713060886974E-4	TGTGCTGCGTGGGATTATAGCATTCATAATTATAAGAAACTCTTT	CAAWDYSIHNYKKLF	TRGV10	.	TRGJ1	16	-1	-1	25
12	1.7408713060886974E-4	TGTGCTGCGTGGGATGCCTTTTTCTCTGGTTGGTTCAAGATATTT	CAAWDAFFSGWFKIF	TRGV10	.	TRGJP1	14	-1	-1	25
12	1.7408713060886974E-4	TGTGCTGCGTGGGATAATATCAGGGGTTATTATAAGAAACTCTTT	CAAWDNIRGYYKKLF	TRGV10	.	TRGJ1	14	-1	-1	26
12	1.7408713060886974E-4	TGTGCTGCGTGGGACGCAAGGAGGAATTATTATAAGAAACTCTTT	CAAWDARRNYYKKLF	TRGV10	.	TRGJ1	13	-1	-1	23
12	1.7408713060886974E-4	TGTGCTGCGTGGGAGTTATATACCACTGGTTGGTTCAAGATATTT	CAAWELYTTGWFKIF	TRGV10	.	TRGJP1	17	-1	-1	16
12	1.7408713060886974E-4	TGTGCCACCTCTGTGTCGGTAAGTAGTGATTGGATCAAGACGTTT	CATSVSVSSDWIKTF	TRGV2	.	TRGJP2	9	-1	-1	21
12	1.7408713060886974E-4	TGTGCCACCTGGGACGGGTTCGGTGGTGATTGGATCAAGACGTTT	CATWDGFGGDWIKTF	TRGV2	.	TRGJP2	17	-1	-1	22
12	1.7408713060886974E-4	TGTGCCACCTGGGACGGGTTGGGAGGTGATTGGATCAAGACGTTT	CATWDGLGGDWIKTF	TRGV2	.	TRGJP2	17	-1	-1	25
12	1.7408713060886974E-4	TGTGCCACCTGGGACGGGCCCGGGAGTGATTGGATCAAGACGTTT	CATWDGPGSDWIKTF	TRGV2	.	TRGJP2	21	-1	-1	24
12	1.7408713060886974E-4	TGTGCCACCTGGGACGGGCCGAGTAGTGATTGGATCAAGACGTTT	CATWDGPSSDWIKTF	TRGV2	.	TRGJP2	19	-1	-1	21
12	1.7408713060886974E-4	TGTGCCACCTGGGACGGGAGGGGTAGTGATTGGATCAAGACGTTT	CATWDGRGSDWIKTF	TRGV2	.	TRGJP2	17	-1	-1	22
12	1.7408713060886974E-4	TGTGCCACCTGGGACGGGAATAGTAGTGATTGGATCAAGACGTTT	CATWDGNSSDWIKTF	TRGV2	.	TRGJP2	17	-1	-1	19
12	1.7408713060886974E-4	TGTGCCACCTGGGACGGATATAGTAGTGATTGGATCAAGACGTTT	CATWDGYSSDWIKTF	TRGV2	.	TRGJP2	16	-1	-1	17
12	1.7408713060886974E-4	TGTGCCACCTGGGACGGACAAAGTAGTGATTGGATCAAGACGTTT	CATWDGQSSDWIKTF	TRGV2	.	TRGJP2	16	-1	-1	21
12	1.7408713060886974E-4	TGTGCCACCTGGGACGAGGTGTACAGTGATTGGATCAAGACGTTT	CATWDEVYSDWIKTF	TRGV2	.	TRGJP2	15	-1	-1	24
12	1.7408713060886974E-4	TGTGCCACCTGGGAGGGGAATAGTAGTGATTGGATCAAGACGTTT	CATWEGNSSDWIKTF	TRGV2	.	TRGJP2	17	-1	-1	19
12	1.7408713060886974E-4	TGTGCCACCTGGAACCCGTGGGGTAGTGATTGGATCAAGACGTTT	CATWNPWGSDWIKTF	TRGV8	.	TRGJP2	11	-1	-1	22
12	1.7408713060886974E-4	TGTGCTGCGTGGGTTGTTACCACTGGTTGGTTCAAGATATTT	CAAWVVTTGWFKIF	TRGV10	.	TRGJP1	12	-1	-1	17
12	1.7408713060886974E-4	TGTGCTGCGTGGGGGTATACCACTGGTTGGTTCAAGATATTT	CAAWGYTTGWFKIF	TRGV10	.	TRGJP1	12	-1	-1	15
12	1.7408713060886974E-4	TGTGCTGCGTGGGATTTCACGAATTATTATAAGAAACTCTTT	CAAWDFTNYYKKLF	TRGV10	.	TRGJ1	15	-1	-1	19
12	1.7408713060886974E-4	TGTGCTGCGTGGGATTCCGCAGATTATTATAAGAAACTCTTT	CAAWDSADYYKKLF	TRGV10	.	TRGJ1	18	-1	-1	22
12	1.7408713060886974E-4	TGTGCTGCGTGGGATTCGCCCTTTGGTTATAAGAAACTCTTT	CAAWDSPFGYKKLF	TRGV10	.	TRGJ1	15	-1	-1	26
12	1.7408713060886974E-4	TGTGCTGCGTGGGATTATGCCACTGGTTGGTTCAAGATATTT	CAAWDYATGWFKIF	TRGV10	.	TRGJP1	16	-1	-1	8
12	1.7408713060886974E-4	TGTGCTGCGTGGGATCGATTGAATTATTATAAGAAACTCTTT	CAAWDRLNYYKKLF	TRGV10	.	TRGJ1	14	-1	-1	17
12	1.7408713060886974E-4	TGTGCTGCGTGGGACCACTGGCTTTATTATAAGAAACTCTTT	CAAWDHWLYYKKLF	TRGV10	.	TRGJ2	13	-1	-1	23
12	1.7408713060886974E-4	TGTGCTGCGTGGGACAATTCGAATTATTATAAGAAACTCTTT	CAAWDNSNYYKKLF	TRGV10	.	TRGJ1	13	-1	-1	15
12	1.7408713060886974E-4	TGTGCCACCTGGGTTGGGTTGGGCAAAAAAATCAAGGTATTT	CATWVGLGKKIKVF	TRGV4	.	TRGJP	17	-1	-1	17
12	1.7408713060886974E-4	TGTGCCACCTGGGATAGGCAGTGTGATTGGATCAAGACGTTT	CATWDRQCDWIKTF	TRGV8	.	TRGJP2	18	-1	-1	19
12	1.7408713060886974E-4	TGTGCCACCTGGGATAGGCAGAGTTATTATAAGAAACTCTTT	CATWDRQSYYKKLF	TRGV8	.	TRGJ2	18	-1	-1	20
12	1.7408713060886974E-4	TGTGCCACCTGGGACTCTAGTAGTGATTGGATCAAGACGTTT	CATWDSSSDWIKTF	TRGV2	.	TRGJP2	14	-1	-1	17
12	1.7408713060886974E-4	TGTGCCACCTGGGACGTTAGTAGTGATTGGATCAAGACGTTT	CATWDVSSDWIKTF	TRGV2	.	TRGJP2	15	-1	-1	17
12	1.7408713060886974E-4	TGTGCCACCTGGGACGTCCTCTACTCTTATAAGAAACTCTTT	CATWDVLYSYKKLF	TRGV2	.	TRGJ1	15	-1	-1	26
12	1.7408713060886974E-4	TGTGCCACCTGGGACGGGTGTAGTGATTGGATCAAGACGTTT	CATWDGCSDWIKTF	TRGV2	.	TRGJP2	17	-1	-1	19
12	1.7408713060886974E-4	TGTGCCACCTGGGACGGGTGCAGTGATTGGATCAAGACGTTT	CATWDGCSDWIKTF	TRGV2	.	TRGJP2	17	-1	-1	21
12	1.7408713060886974E-4	TGTGCCACCTGGGACGGGCTAGATGATTGGATCAAGACGTTT	CATWDGLDDWIKTF	TRGV2	.	TRGJP2	18	-1	-1	19
12	1.7408713060886974E-4	TGTGCCACCTGGGACGGGCCGGTTTGGTGGATCAAGACGTTT	CATWDGPVWWIKTF	TRGV2	.	TRGJP2	22	-1	-1	27
12	1.7408713060886974E-4	TGTGCCACCTGGGACAGGTACCGCTATTATAAGAAACTCTTT	CATWDRYRYYKKLF	TRGV3	.	TRGJ1	17	-1	-1	24
12	1.7408713060886974E-4	TGTGCTGCGTGGGCTCCGAATTATTATAAGAAACTCTTT	CAAWAPNYYKKLF	TRGV10	.	TRGJ1	12	-1	-1	16
12	1.7408713060886974E-4	TGTGCTGCGTGGGATTATAAGTTTTATAAGAAACTCTTT	CAAWDYKFYKKLF	TRGV10	.	TRGJ1	16	-1	-1	23
12	1.7408713060886974E-4	TGTGCTGCGTGGGATCCCACTGGTTGGTTCAAGATATTT	CAAWDPTGWFKIF	TRGV10	.	TRGJP1	14	-1	-1	13
12	1.7408713060886974E-4	TGTGCTGCGTGGGAGTCCCCTTATTATAAGAAACTCTTT	CAAWESPYYKKLF	TRGV10	.	TRGJ1	13	-1	-1	20
12	1.7408713060886974E-4	TGTGCTGCGTGGGAAGGGAATTATTATAAGAAACTCTTT	CAAWEGNYYKKLF	TRGV10	.	TRGJ1	13	-1	-1	17
12	1.7408713060886974E-4	TGTGCCACCTGGGTCATGGGTTATTATAAGAAACTCTTT	CATWVMGYYKKLF	TRGV2	.	TRGJ1	12	-1	-1	20
12	1.7408713060886974E-4	TGTGCCACCTGGGATGGGGATTATTATAAGAAACTCTTT	CATWDGDYYKKLF	TRGV4	.	TRGJ1	17	-1	-1	19
12	1.7408713060886974E-4	TGTGCCACCTGGGATAGGCCAAACTATAAGAAACTCTTT	CATWDRPNYKKLF	TRGV8	.	TRGJ1	19	-1	-1	24
12	1.7408713060886974E-4	TGTGCCACCTGGGACCCTATGGGGTATAAGAAACTCTTT	CATWDPMGYKKLF	TRGV7	.	TRGJ1	14	-1	-1	24
12	1.7408713060886974E-4	TGTGCCACCTGGGACGCGCCAGGGGCGAAGAAACTCTTT	CATWDAPGAKKLF	TRGV2	.	TRGJ1	19	-1	-1	27
12	1.7408713060886974E-4	TGTGCCACCTGGGACGCGGGTGATTGGATCAAGACGTTT	CATWDAGDWIKTF	TRGV2	.	TRGJP2	15	-1	-1	19
12	1.7408713060886974E-4	TGTGCCACCTGGGACGGGCCATATTATAAGAAACTCTTT	CATWDGPYYKKLF	TRGV2	.	TRGJ1	19	-1	-1	21
12	1.7408713060886974E-4	TGTGCCACCTGGGACGGGCGCTATTATAAGAAACTCTTT	CATWDGRYYKKLF	TRGV2	.	TRGJ1	18	-1	-1	21
12	1.7408713060886974E-4	TGTGCCACCTGGGACGGGCGACCATCCAAGAAACTCTTT	CATWDGRPSKKLF	TRGV2	.	TRGJ1	18	-1	-1	27
12	1.7408713060886974E-4	TGTGCCACCTGGGACGATAGTGATTGGATCAAGACGTTT	CATWDDSDWIKTF	TRGV2	.	TRGJP2	15	-1	-1	17
12	1.7408713060886974E-4	TGTGCCACCTGGGACATAGAAGATTGGATCAAGACGTTT	CATWDIEDWIKTF	TRGV2	.	TRGJP2	14	-1	-1	21
12	1.7408713060886974E-4	TGTGCCACCTGGGACAGGCCGAATTATAAGAAACTCTTT	CATWDRPNYKKLF	TRGV7	.	TRGJ1	19	-1	-1	22
12	1.7408713060886974E-4	TGTGCCACCTGGGACAGGCGTGGTTATAAGAAACTCTTT	CATWDRRGYKKLF	TRGV7	.	TRGJ1	21	-1	-1	23
12	1.7408713060886974E-4	TGTGCCACCTGGGACAGGAATTATTATAAGAAACTCTTT	CATWDRNYYKKLF	TRGV7	.	TRGJ1	17	-1	-1	17
12	1.7408713060886974E-4	TGTGCCACCCTCTATAGTAGTGATTGGATCAAGACGTTT	CATLYSSDWIKTF	TRGV8	.	TRGJP2	8	-1	-1	9
12	1.7408713060886974E-4	TGTGCCACCGCCTCCAGTAGTGATTGGATCAAGACGTTT	CATASSSDWIKTF	TRGV3	.	TRGJP2	8	-1	-1	15
12	1.7408713060886974E-4	TGTGCCACCGAAGAGGGTAGTGATTGGATCAAGACGTTT	CATEEGSDWIKTF	TRGV8	.	TRGJP2	8	-1	-1	16
12	1.7408713060886974E-4	TGTGCTGCGTGGGGTAGTTATTATAAGAAACTCTTT	CAAWGSYYKKLF	TRGV10	.	TRGJ1	12	-1	-1	17
12	1.7408713060886974E-4	TGTGCTGCGTGGGATTCTTATTATAAGAAACTCTTT	CAAWDSYYKKLF	TRGV10	.	TRGJ1	15	-1	-1	17
12	1.7408713060886974E-4	TGTGCTGCGTGGGATCACTATTATAAGAAACTCTTT	CAAWDHYYKKLF	TRGV10	.	TRGJ1	17	-1	-1	18
12	1.7408713060886974E-4	TGTGCTGCGCCCTCGAATTATTATAAGAAACTCTTT	CAAPSNYYKKLF	TRGV10	.	TRGJ1	8	-1	-1	12
12	1.7408713060886974E-4	TGTGCCACCTTTCGTAGTGATTGGATCAAGACGTTT	CATFRSDWIKTF	TRGV2	.	TRGJP2	9	-1	-1	13
12	1.7408713060886974E-4	TGTGCCACCTGGCCCCCCAAGGCAGGGAAACTCTTT	CATWPPKAGKLF	TRGV8	.	TRGJ1	11	-1	-1	26
12	1.7408713060886974E-4	TGTGCCACCTGGGTCCATATCCAGGAGAAACTCTTT	CATWVHIQEKLF	TRGV2	.	TRGJ1	12	-1	-1	25
12	1.7408713060886974E-4	TGTGCCACCTGGGTCCAAGGGGATAAGAAACTCTTT	CATWVQGDKKLF	TRGV2	.	TRGJ1	12	-1	-1	22
12	1.7408713060886974E-4	TGTGCCACCTGGGGTTATAGGTATAAGAAACTCTTT	CATWGYRYKKLF	TRGV8	.	TRGJ1	12	-1	-1	21
12	1.7408713060886974E-4	TGTGCCACCTGGGATCCTTATTATAAGAAACTCTTT	CATWDPYYKKLF	TRGV4	.	TRGJ1	14	-1	-1	17
12	1.7408713060886974E-4	TGTGCCACCTGGGATGACTATTATAAGAAACTCTTT	CATWDDYYKKLF	TRGV4	.	TRGJ1	15	-1	-1	18
12	1.7408713060886974E-4	TGTGCCACCTGGGACGGTACTCTAAAGAAACTCTTT	CATWDGTLKKLF	TRGV2	.	TRGJ1	16	-1	-1	24
12	1.7408713060886974E-4	TGTGCCACCTGGGACGGCGCCTGGAAGAAACTCTTT	CATWDGAWKKLF	TRGV2	.	TRGJ1	20	-1	-1	24
12	1.7408713060886974E-4	TGTGCCACCTGGGACGGGCCGGATAAGAAACTCTTT	CATWDGPDKKLF	TRGV2	.	TRGJ1	19	-1	-1	22
12	1.7408713060886974E-4	TGTGCCACCTGGGACGGGCGGTTCAAGCCCCTCTTT	CATWDGRFKPLF	TRGV2	.	TRGJ1	18	-1	-1	30
12	1.7408713060886974E-4	TGTGCCACCTGGGACAGGTATTATAAGAAACTCTTT	CATWDRYYKKLF	TRGV3	.	TRGJ1	17	-1	-1	18
12	1.7408713060886974E-4	TGTGCCACCTGGGACAGGGGGTTAAGGGGACTCTTT	CATWDRGLRGLF	TRGV5	.	TRGJ1	17	-1	-1	29
12	1.7408713060886974E-4	TGTGCCACCTGGGATATGCCTTGGAAACTCTTT	CATWDMPWKLF	TRGV8	.	TRGJ1	20	-1	-1	23
12	1.7408713060886974E-4	TGTGCCACCTGGGACTTTCATTTTTGGCTCTTT	CATWDFHFWLF	TRGV3	.	TRGJ2	14	-1	-1	27
12	1.7408713060886974E-4	TGTGCCACCTGGGACGGGTTTAAGAAACTCTTT	CATWDGFKKLF	TRGV2	.	TRGJ1	17	-1	-1	20
12	1.7408713060886974E-4	TGTGCCACCTGGGACGGGCCCGGGAAACTCTTT	CATWDGPGKLF	TRGV2	.	TRGJ1	21	-1	-1	23
12	1.7408713060886974E-4	TGTGCCACCTGGGACGGGCGTCTGAAACTCTTT	CATWDGRLKLF	TRGV2	.	TRGJ1	18	-1	-1	23
12	1.7408713060886974E-4	TGTGCCACCTGGGACGGGCGGGGGAAACTCTTT	CATWDGRGKLF	TRGV2	.	TRGJ1	18	-1	-1	23
12	1.7408713060886974E-4	TGTGCCACCTGGGACGGGCAAGGGAAACTCTTT	CATWDGQGKLF	TRGV2	.	TRGJ1	18	-1	-1	23
12	1.7408713060886974E-4	TGTGCCACCTGGGACGGACATAAGAAACTCTTT	CATWDGHKKLF	TRGV2	.	TRGJ1	16	-1	-1	19
12	1.7408713060886974E-4	TGTGCCACCTGGGACACTTGTAAGAAACTCTTT	CATWDTCKKLF	TRGV2	.	TRGJ1	14	-1	-1	17
12	1.7408713060886974E-4	TGTGCCACCTGGGACAGGCGTCAGAAACTCTTT	CATWDRRQKLF	TRGV5	.	TRGJ1	18	-1	-1	22
12	1.7408713060886974E-4	TGTGCCACCTGGGACAAGTGGGGGAAACTCTTT	CATWDKWGKLF	TRGV3	.	TRGJ1	15	-1	-1	23
12	1.7408713060886974E-4	TGTGCCACCTGGGAGGTGCAAAGAAGGCTCTTT	CATWEVQRRLF	TRGV4	.	TRGJ1	13	-1	-1	20
12	1.7408713060886974E-4	TGTGCCACCTGGGAATATTATAAGAAACTCTTT	CATWEYYKKLF	TRGV2	.	TRGJ1	13	-1	-1	12
12	1.7408713060886974E-4	TGTGCCACCGCCGCCGGCGATAAGAAACTCTTT	CATAAGDKKLF	TRGV4	.	TRGJ1	8	-1	-1	19
12	1.7408713060886974E-4	TGTGCTGCGTGGGGGGATAAGAAACTCTTT	CAAWGDKKLF	TRGV10	.	TRGJ1	12	-1	-1	16
12	1.7408713060886974E-4	TGTGCTGCGTGGGACTCCGAGAAACTCTTT	CAAWDSEKLF	TRGV10	.	TRGJ1	13	-1	-1	19
12	1.7408713060886974E-4	TGTGCCTTTTATTATTATAAGAAACTCTTT	CAFYYYKKLF	TRGV9	.	TRGJ1	7	-1	-1	10
12	1.7408713060886974E-4	TGTGCCACCTGGGATGGCAAGAAACTCTTT	CATWDGKKLF	TRGV3	.	TRGJ1	13	-1	-1	18
12	1.7408713060886974E-4	TGTGCCACCTGGGATATGAAGAAACTCTTT	CATWDMKKLF	TRGV8	.	TRGJ1	15	-1	-1	14
12	1.7408713060886974E-4	TGTGCCACCTGGGACCCCCTGGGACTCTTT	CATWDPLGLF	TRGV3	.	TRGJ1	14	-1	-1	23
12	1.7408713060886974E-4	TGTGCCACCCTTGATTGGATCAAGACGTTT	CATLDWIKTF	TRGV8	.	TRGJP2	8	-1	-1	11
12	1.7408713060886974E-4	TGTGCCCCCTTGAAGGAGAAACTCTTT	CAPLKEKLF	TRGV4	.	TRGJ1	9	-1	-1	16
12	1.7408713060886974E-4	TGTGCCACCTGGCATAAGAAACTCTTT	CATWHKKLF	TRGV3	.	TRGJ1	11	-1	-1	13
12	1.7408713060886974E-4	TGTGCCACCTGGGATAGGGAACTCTTT	CATWDRELF	TRGV8	.	TRGJ1	17	-1	-1	13
12	1.7408713060886974E-4	TGTGCCACCTGGGATAATACACTCTTT	CATWDNTLF	TRGV8	.	TRGJ1	15	-1	-1	13
12	1.7408713060886974E-4	TGTGCCACCTGGGAGGGGAAACTCTTT	CATWEGKLF	TRGV8	.	TRGJ1	13	-1	-1	17
12	1.7408713060886974E-4	TGTGCCACCTGGGAGGAGAAACTCTTT	CATWEEKLF	TRGV2	.	TRGJ1	13	-1	-1	16
12	1.7408713060886974E-4	TGTGCCACCCTGAACCGAAAACTCTTT	CATLNRKLF	TRGV2	.	TRGJ1	8	-1	-1	18
12	1.7408713060886974E-4	TGTGCCACCTGCACTGAACTCTTT	CATCTELF	TRGV2	.	TRGJ1	10	-1	-1	16
12	1.7408713060886974E-4	TGTGCCACCTGGAAGGAACTCTTT	CATWKELF	TRGV2	.	TRGJ1	11	-1	-1	12
12	1.7408713060886974E-4	TGTGCAGTCCCTAGGGAACTCTTT	CAVPRELF	TRGV8	.	TRGJ1	4	-1	-1	16
12	1.7408713060886974E-4	TGGGATGTAAAACTCTTT	WDVKLF	TRGV9	.	TRGJ1	1	-1	-1	9
11	1.5957986972479725E-4	TGTGCCACCTGGGACGGGCCGCACATTCCTGATAGTAGTGATTGGATCAAGACGTTT	CATWDGPHIPDSSDWIKTF	TRGV2	.	TRGJP2	19	-1	-1	31
11	1.5957986972479725E-4	TGTGCTGCGTGGGATTATAACCAAACCGGCCGAAATTATTATAAGAAACTCTTT	CAAWDYNQTGRNYYKKLF	TRGV10	.	TRGJ1	16	-1	-1	33
11	1.5957986972479725E-4	TGTGCTGCGTGGGATTATAACGGGGATACCACTGGTTGGTTCAAGATATTT	CAAWDYNGDTTGWFKIF	TRGV10	.	TRGJP1	16	-1	-1	25
11	1.5957986972479725E-4	TGTGCCACCTGGGACGGGCTTTTCACGGTCGGTGATTGGATCAAGACGTTT	CATWDGLFTVGDWIKTF	TRGV2	.	TRGJP2	18	-1	-1	31
11	1.5957986972479725E-4	TGTGCCACCTGGGACGGGCGTGGGGATAGTAGTGATTGGATCAAGACGTTT	CATWDGRGDSSDWIKTF	TRGV2	.	TRGJP2	18	-1	-1	25
11	1.5957986972479725E-4	TGTGCTGCGTGGGATTTGGTTTTAAGGACCTATTATAAGAAACTCTTT	CAAWDLVLRTYYKKLF	TRGV10	.	TRGJ1	15	-1	-1	30
11	1.5957986972479725E-4	TGTGCTGCGTGGGATGCCCTTAATACCACTGGTTGGTTCAAGATATTT	CAAWDALNTTGWFKIF	TRGV10	.	TRGJP1	14	-1	-1	22
11	1.5957986972479725E-4	TGTGCCACCTGGGACGGGTTATATAGTAGTGATTGGATCAAGACGTTT	CATWDGLYSSDWIKTF	TRGV2	.	TRGJP2	17	-1	-1	19
11	1.5957986972479725E-4	TGTGCCACCTGGGACGGGCCCCTGAGTAGTGATTGGATCAAGACGTTT	CATWDGPLSSDWIKTF	TRGV2	.	TRGJP2	20	-1	-1	24
11	1.5957986972479725E-4	TGTGCCACCTGGGACGGGCCGGGGGGAGGTGATTGGATCAAGACGTTT	CATWDGPGGGDWIKTF	TRGV2	.	TRGJP2	19	-1	-1	28
11	1.5957986972479725E-4	TGTGCCACCTGGGACGGGCGGATTTCTGGTGATTGGATCAAGACGTTT	CATWDGRISGDWIKTF	TRGV2	.	TRGJP2	18	-1	-1	28
11	1.5957986972479725E-4	TGTGCTGCCCCAAAGGACCCGAAGAATTATTATAAGAAACTCTTT	CAAPKDPKNYYKKLF	TRGV10	.	TRGJ1	7	-1	-1	23
11	1.5957986972479725E-4	TGTGCTGCGTGGGATTATGCAGTCACTGGTTGGTTCAAGATATTT	CAAWDYAVTGWFKIF	TRGV10	.	TRGJP1	16	-1	-1	23
11	1.5957986972479725E-4	TGTGCTGCGTGGGATCCTCATACCACTGGTTGGTTCAAGATATTT	CAAWDPHTTGWFKIF	TRGV10	.	TRGJP1	14	-1	-1	19
11	1.5957986972479725E-4	TGTGCCACCTGGGTTGACAATACCACTGGTTGGTTCAAGATATTT	CATWVDNTTGWFKIF	TRGV8	.	TRGJP1	12	-1	-1	19
11	1.5957986972479725E-4	TGTGCCACCTGGGTCGCGCATAGTAGTGATTGGATCAAGACGTTT	CATWVAHSSDWIKTF	TRGV2	.	TRGJP2	18	-1	-1	19
11	1.5957986972479725E-4	TGTGCCACCTGGGACGCCTTCGTTAGTGATTGGATCAAGACGTTT	CATWDAFVSDWIKTF	TRGV2	.	TRGJP2	15	-1	-1	23
11	1.5957986972479725E-4	TGTGCCACCTGGGACGGCCGGCCCCCTTGGTATAAGAAACTCTTT	CATWDGRPPWYKKLF	TRGV2	.	TRGJ1	16	-1	-1	30
11	1.5957986972479725E-4	TGTGCCACCTGGGACGGGCTCAGTAGTGATTGGATCAAGACGTTT	CATWDGLSSDWIKTF	TRGV2	.	TRGJP2	18	-1	-1	21
11	1.5957986972479725E-4	TGTGCCACCTGGGACGGGCCGATTAGTGATTGGATCAAGACGTTT	CATWDGPISDWIKTF	TRGV2	.	TRGJP2	19	-1	-1	23
11	1.5957986972479725E-4	TGTGCCACCTGGGACGGGCGTCGGGGGTATTATAAGAAACTCTTT	CATWDGRRGYYKKLF	TRGV2	.	TRGJ1	18	-1	-1	27
11	1.5957986972479725E-4	TGTGCCACCTGGGACGGGCGGGGGGGTGATTGGATCAAGACGTTT	CATWDGRGGDWIKTF	TRGV2	.	TRGJP2	18	-1	-1	25
11	1.5957986972479725E-4	TGTGCCACCTGGGACGGGCGGAGTAGTGATTGGATCAAGACGTTT	CATWDGRSSDWIKTF	TRGV2	.	TRGJP2	18	-1	-1	21
11	1.5957986972479725E-4	TGTGCCACCTGGGACGGGCATAGTAGTGATTGGATCAAGACGTTT	CATWDGHSSDWIKTF	TRGV2	.	TRGJP2	18	-1	-1	19
11	1.5957986972479725E-4	TGTGCCACCTGGGACAGGGAAGGCGTTGATTGGATCAAGACGTTT	CATWDREGVDWIKTF	TRGV3	.	TRGJP2	17	-1	-1	26
11	1.5957986972479725E-4	TGTGCTGCGTTTCCTTATACCACTGGTTGGTTCAAGATATTT	CAAFPYTTGWFKIF	TRGV10	.	TRGJP1	9	-1	-1	15
11	1.5957986972479725E-4	TGTGCTGCGTGGGTCAACCCTAATTATTATAAGAAACTCTTT	CAAWVNPNYYKKLF	TRGV10	.	TRGJ1	12	-1	-1	21
11	1.5957986972479725E-4	TGTGCTGCGTGGGATTGGACCACTGGTTGGTTCAAGATATTT	CAAWDWTTGWFKIF	TRGV10	.	TRGJP1	15	-1	-1	18
11	1.5957986972479725E-4	TGTGCTGCGTGGGATTATATGGGAGATTATAAGAAACTCTTT	CAAWDYMGDYKKLF	TRGV10	.	TRGJ1	16	-1	-1	25
11	1.5957986972479725E-4	TGTGCTGCGTGGGATTATACCCCTTATTATAAGAAACTCTTT	CAAWDYTPYYKKLF	TRGV10	.	TRGJ1	16	-1	-1	23
11	1.5957986972479725E-4	TGTGCTGCGTGGGATTATAGGCGCTATTATAAGAAACTCTTT	CAAWDYRRYYKKLF	TRGV10	.	TRGJ1	16	-1	-1	24
11	1.5957986972479725E-4	TGTGCTGCGTGGGATCGACGGCCTTATTATAAGAAACTCTTT	CAAWDRRPYYKKLF	TRGV10	.	TRGJ1	14	-1	-1	23
11	1.5957986972479725E-4	TGTGCCACCTGGGACGGCCTGAATTATTATAAGAAACTCTTT	CATWDGLNYYKKLF	TRGV2	.	TRGJ1	16	-1	-1	20
11	1.5957986972479725E-4	TGTGCCACCTGGGACGGGCTGCGGTATTATAAGAAACTCTTT	CATWDGLRYYKKLF	TRGV2	.	TRGJ1	18	-1	-1	24
11	1.5957986972479725E-4	TGTGCCACCTGGGACGGGCCCAAGCACTATAAGAAACTCTTT	CATWDGPKHYKKLF	TRGV2	.	TRGJ1	20	-1	-1	27
11	1.5957986972479725E-4	TGTGCCACCTGGGACGGGCCGGGTTATTATAAGAAACTCTTT	CATWDGPGYYKKLF	TRGV2	.	TRGJ1	19	-1	-1	23
11	1.5957986972479725E-4	TGTGCCACCTGGGACGGGCGGGATGATTGGATCAAGACGTTT	CATWDGRDDWIKTF	TRGV2	.	TRGJP2	18	-1	-1	23
11	1.5957986972479725E-4	TGTGCCACCTGGGACGGGGCGAGTGATTGGATCAAGACGTTT	CATWDGASDWIKTF	TRGV2	.	TRGJP2	17	-1	-1	21
11	1.5957986972479725E-4	TGTGCCACCTGGGACAGGCCGGATTATTATAAGAAACTCTTT	CATWDRPDYYKKLF	TRGV3	.	TRGJ1	19	-1	-1	19
11	1.5957986972479725E-4	TGTGCCACCTGGACATATAGTAGTGATTGGATCAAGACGTTT	CATWTYSSDWIKTF	TRGV2	.	TRGJP2	11	-1	-1	14
11	1.5957986972479725E-4	TGTGCTGCGTGGGCCCTCGCTGGTTGGTTCAAGATATTT	CAAWALAGWFKIF	TRGV10	.	TRGJP1	12	-1	-1	19
11	1.5957986972479725E-4	TGTGCTGCGTGGGATTATAAGGCTTATAAGAAACTCTTT	CAAWDYKAYKKLF	TRGV10	.	TRGJ1	16	-1	-1	23
11	1.5957986972479725E-4	TGTGCTGCGTGGGATTATAAACGTTATAAGAAACTCTTT	CAAWDYKRYKKLF	TRGV10	.	TRGJ1	16	-1	-1	23
11	1.5957986972479725E-4	TGTGCTGCGTGGGATCTTCCTTATTATAAGAAACTCTTT	CAAWDLPYYKKLF	TRGV10	.	TRGJ1	14	-1	-1	20
11	1.5957986972479725E-4	TGTGCTGCGTGGGATCCGATTTATTATAAGAAACTCTTT	CAAWDPIYYKKLF	TRGV10	.	TRGJ1	14	-1	-1	13
11	1.5957986972479725E-4	TGTGCTGCGTGGGACGCACCCTATTATAAGAAACTCTTT	CAAWDAPYYKKLF	TRGV10	.	TRGJ1	13	-1	-1	21
11	1.5957986972479725E-4	TGTGCTGCGGTAAGCGGGAATTATTATAAGAAACTCTTT	CAAVSGNYYKKLF	TRGV10	.	TRGJ1	8	-1	-1	17
11	1.5957986972479725E-4	TGTGCTGCGGGAGAGGGGGTTTATTATAAGAAACTCTTT	CAAGEGVYYKKLF	TRGV10	.	TRGJ1	8	-1	-1	20
11	1.5957986972479725E-4	TGTGCCACCTGGGGCCTCCCCCCCGGGTTGAGACTCTTT	CATWGLPPGLRLF	TRGV8	.	TRGJ1	12	-1	-1	29
11	1.5957986972479725E-4	TGTGCCACCTGGGATCACAGTTATTATAAGAAACTCTTT	CATWDHSYYKKLF	TRGV8	.	TRGJ1	14	-1	-1	20
11	1.5957986972479725E-4	TGTGCCACCTGGGATGGGCCGAGGCATAAGAAACTCTTT	CATWDGPRHKKLF	TRGV4	.	TRGJ2	19	-1	-1	25
11	1.5957986972479725E-4	TGTGCCACCTGGGATAGAGGTGATTGGATCAAGACGTTT	CATWDRGDWIKTF	TRGV8	.	TRGJP2	16	-1	-1	13
11	1.5957986972479725E-4	TGTGCCACCTGGGACTATTGTGATTGGATCAAGACGTTT	CATWDYCDWIKTF	TRGV2	.	TRGJP2	14	-1	-1	19
11	1.5957986972479725E-4	TGTGCCACCTGGGACGTAGGATATTATAAGAAACTCTTT	CATWDVGYYKKLF	TRGV2	.	TRGJ1	15	-1	-1	21
11	1.5957986972479725E-4	TGTGCCACCTGGGACGGCCAGGGGATTAAGAAACTCTTT	CATWDGQGIKKLF	TRGV2	.	TRGJ1	16	-1	-1	26
11	1.5957986972479725E-4	TGTGCCACCTGGGACGGGCTCGGGTGGATCAAGACGTTT	CATWDGLGWIKTF	TRGV2	.	TRGJP2	21	-1	-1	24
11	1.5957986972479725E-4	TGTGCCACCTGGGACGGGCTCGATTATAAGAAACTCTTT	CATWDGLDYKKLF	TRGV2	.	TRGJ1	21	-1	-1	22
11	1.5957986972479725E-4	TGTGCCACCTGGGACGGGCGGGATTGGATCAAGACGTTT	CATWDGRDWIKTF	TRGV2	.	TRGJP2	18	-1	-1	21
11	1.5957986972479725E-4	TGTGCCACCTGGGACGGGCGGGATTATAAGAAACTCTTT	CATWDGRDYKKLF	TRGV2	.	TRGJ1	18	-1	-1	22
11	1.5957986972479725E-4	TGTGCCACCTGGGACGGGCATTGTTATAAGAAACTCTTT	CATWDGHCYKKLF	TRGV2	.	TRGJ1	18	-1	-1	19
11	1.5957986972479725E-4	TGTGCCACCTGGGACGGGGCTTACTATAAGAAACTCTTT	CATWDGAYYKKLF	TRGV3	.	TRGJ1	20	-1	-1	20
11	1.5957986972479725E-4	TGTGCCACCTGGGACGGGACTGATTGGATCAAGACGTTT	CATWDGTDWIKTF	TRGV2	.	TRGJP2	17	-1	-1	20
11	1.5957986972479725E-4	TGTGCCACCTGGGACGGACTTTATTATAAGAAACTCTTT	CATWDGLYYKKLF	TRGV2	.	TRGJ1	16	-1	-1	20
11	1.5957986972479725E-4	TGTGCCACCTGGGACAGGCATATCCCTCAGAAACTCTTT	CATWDRHIPQKLF	TRGV3	.	TRGJ1	25	-1	-1	28
11	1.5957986972479725E-4	TGTGCCACCTGGGAGGGGAGAGATTGGATCAAGACGTTT	CATWEGRDWIKTF	TRGV2	.	TRGJP2	17	-1	-1	18
11	1.5957986972479725E-4	TGTGCCACCCAACCGCCGTATAGGTATAAGAAACTCTTT	CATQPPYRYKKLF	TRGV8	.	TRGJ1	8	-1	-1	24
11	1.5957986972479725E-4	TGTGCCACGCTCCCCATTAGTGATTGGATCAAGACGTTT	CATLPISDWIKTF	TRGV3	.	TRGJP2	7	-1	-1	17
11	1.5957986972479725E-4	TGCGCCTTGTGGGAGGGCTTTTTTGATAAGAAACTCTTT	CALWEGFFDKKLF	TRGV9	.	TRGJ1	15	-1	-1	25
11	1.5957986972479725E-4	CGTGCTGCGTGGGATTTAATTGTTTATAAGAAACTCTTT	RAAWDLIVYKKLF	TRGV10	.	TRGJ1	15	-1	-1	23
11	1.5957986972479725E-4	TGTGCTGCGTGGGATAAATATTATAAGAAACTCTTT	CAAWDKYYKKLF	TRGV10	.	TRGJ1	14	-1	-1	15
11	1.5957986972479725E-4	TGTGCCACCTCCAGTAGTGATTGGATCAAGACGTTT	CATSSSDWIKTF	TRGV4	.	TRGJP2	9	-1	-1	12
11	1.5957986972479725E-4	TGTGCCACCTGGGATGGCCCCTCTAAGAAACTCTTT	CATWDGPSKKLF	TRGV4	.	TRGJ1	20	-1	-1	23
11	1.5957986972479725E-4	TGTGCCACCTGGGATGGGCAAACGGAGAAACTCTTT	CATWDGQTEKLF	TRGV4	.	TRGJ1	18	-1	-1	25
11	1.5957986972479725E-4	TGTGCCACCTGGGATGGGGGTTATAAGAAACTCTTT	CATWDGGYKKLF	TRGV3	.	TRGJ2	13	-1	-1	20
11	1.5957986972479725E-4	TGTGCCACCTGGGATATGCATTATAAGAAACTCTTT	CATWDMHYKKLF	TRGV8	.	TRGJ1	18	-1	-1	19
11	1.5957986972479725E-4	TGTGCCACCTGGGACCCCGGAGAGAAGAAACTCTTT	CATWDPGEKKLF	TRGV2	.	TRGJ1	14	-1	-1	24
11	1.5957986972479725E-4	TGTGCCACCTGGGACGGCCTGTATGGGAAACTCTTT	CATWDGLYGKLF	TRGV2	.	TRGJ1	16	-1	-1	26
11	1.5957986972479725E-4	TGTGCCACCTGGGACGGGCTGAGGAAGAAACTCTTT	CATWDGLRKKLF	TRGV2	.	TRGJ1	18	-1	-1	24
11	1.5957986972479725E-4	TGTGCCACCTGGGACGGGCCTACCAAGAAACTCTTT	CATWDGPTKKLF	TRGV2	.	TRGJ1	19	-1	-1	24
11	1.5957986972479725E-4	TGTGCCACCTGGGACGGGCGATATAAGAAACTCTTT	CATWDGRYKKLF	TRGV2	.	TRGJ1	18	-1	-1	21
11	1.5957986972479725E-4	TGTGCCACCTGGGACGGGCACCATAAGAAACTCTTT	CATWDGHHKKLF	TRGV2	.	TRGJ1	18	-1	-1	22
11	1.5957986972479725E-4	TGTGCCACCTGGGACGGACGTTCGCAGAAACTCTTT	CATWDGRSQKLF	TRGV2	.	TRGJ1	16	-1	-1	25
11	1.5957986972479725E-4	TGTGCCACCTGGGACGGAAGTTGGGGGAAACTCTTT	CATWDGSWGKLF	TRGV2	.	TRGJ1	16	-1	-1	26
11	1.5957986972479725E-4	TGTGCCACCTGGGACAGCTGTCTCAAGAAACTCTTT	CATWDSCLKKLF	TRGV7	.	TRGJ1	24	-1	-1	24
11	1.5957986972479725E-4	TGTGCCACCTGGGACAGGCTTTATAAGAAACTCTTT	CATWDRLYKKLF	TRGV3	.	TRGJ1	18	-1	-1	20
11	1.5957986972479725E-4	TGTGCCACCTGGGACAGGCCAGATAAGAAACTCTTT	CATWDRPDKKLF	TRGV3	.	TRGJ1	19	-1	-1	22
11	1.5957986972479725E-4	TGTGCCACCTGGGACAGGACCGTAGGGAAACTCTTT	CATWDRTVGKLF	TRGV3	.	TRGJ1	17	-1	-1	26
11	1.5957986972479725E-4	TGTGCCACCTGGGACAGATATTATAAGAAACTCTTT	CATWDRYYKKLF	TRGV3	.	TRGJ1	16	-1	-1	18
11	1.5957986972479725E-4	TGTGCCACCTGGGAGGGGTTGTATAAGAAACTCTTT	CATWEGLYKKLF	TRGV4	.	TRGJ1	17	-1	-1	21
11	1.5957986972479725E-4	TGTGCCACCTGGGAAGGTGATTATAAGAAACTCTTT	CATWEGDYKKLF	TRGV8	.	TRGJ1	16	-1	-1	19
11	1.5957986972479725E-4	TGTGCCACCTGGGAAAGTGATTGGATCAAGACGTTT	CATWESDWIKTF	TRGV8	.	TRGJP2	16	-1	-1	15
11	1.5957986972479725E-4	TGTGCCACCTGGACGCCATGCCATAAGAAACTCTTT	CATWTPCHKKLF	TRGV4	.	TRGJ1	11	-1	-1	22
11	1.5957986972479725E-4	TGGGGGGGGAATAGTAGTGATTGGATCAAGACGTTT	WGGNSSDWIKTF	TRGV2	.	TRGJP2	1	-1	-1	10
11	1.5957986972479725E-4	TGGGGGGACAATAGTAGTGATTGGATCAAGACGTTT	WGDNSSDWIKTF	TRGV2	.	TRGJP2	1	-1	-1	10
11	1.5957986972479725E-4	TGTGCTGCGTGGGATTATAAAAAGAAACTCTTT	CAAWDYKKKLF	TRGV10	.	TRGJ2	16	-1	-1	13
11	1.5957986972479725E-4	TGTGCTGCGTGGAACCCTTTTAAGAAACTCTTT	CAAWNPFKKLF	TRGV10	.	TRGJ1	11	-1	-1	17
11	1.5957986972479725E-4	TGTGCCACCTGGGGCTATTATAAGAAACTCTTT	CATWGYYKKLF	TRGV4	.	TRGJ1	12	-1	-1	15
11	1.5957986972479725E-4	TGTGCCACCTGGGATTTTTATAAGAAACTCTTT	CATWDFYKKLF	TRGV4	.	TRGJ1	14	-1	-1	13
11	1.5957986972479725E-4	TGTGCCACCTGGGATCTGGGTAAGAAACTCTTT	CATWDLGKKLF	TRGV4	.	TRGJ1	14	-1	-1	20
11	1.5957986972479725E-4	TGTGCCACCTGGGATCGAAGAAAGAAACTCTTT	CATWDRRKKLF	TRGV8	.	TRGJ1	14	-1	-1	21
11	1.5957986972479725E-4	TGTGCCACCTGGGATAATTATAAGAAACTCTTT	CATWDNYKKLF	TRGV8	.	TRGJ1	15	-1	-1	13
11	1.5957986972479725E-4	TGTGCCACCTGGGACTCGGGTAAGAAACTCTTT	CATWDSGKKLF	TRGV7	.	TRGJ1	14	-1	-1	20
11	1.5957986972479725E-4	TGTGCCACCTGGGACGGATCTAAGAAACTCTTT	CATWDGSKKLF	TRGV2	.	TRGJ1	16	-1	-1	20
11	1.5957986972479725E-4	TGTGCCACCTGGGACGAATATAAGAAACTCTTT	CATWDEYKKLF	TRGV2	.	TRGJ1	15	-1	-1	18
11	1.5957986972479725E-4	TGTGCCACCTGGGACAGGCCTAAGAAACTCTTT	CATWDRPKKLF	TRGV7	.	TRGJ1	20	-1	-1	20
11	1.5957986972479725E-4	TGTGCCACCTGGGACAGGCGTGGGAAACTCTTT	CATWDRRGKLF	TRGV3	.	TRGJ1	21	-1	-1	23
11	1.5957986972479725E-4	TGTGCCACCTGGGACAGGGATAAGAAACTCTTT	CATWDRDKKLF	TRGV5	.	TRGJ1	17	-1	-1	19
11	1.5957986972479725E-4	TGTGCCACCTGGGACAGACAAAAGAAACTCTTT	CATWDRQKKLF	TRGV7	.	TRGJ1	16	-1	-1	21
11	1.5957986972479725E-4	TGTGCGAAACCATTCGAGAGGAAGAAACTCTTT	CAKPFERKKLF	TRGV4	.	TRGJ1	4	-1	-1	21
11	1.5957986972479725E-4	TGTGCCACCTGGGTTTGGTTCAAGATATTT	CATWVWFKIF	TRGV8	.	TRGJP1	12	-1	-1	14
11	1.5957986972479725E-4	TGTGCCACCTGGGCCTATAAGAAACTCTTT	CATWAYKKLF	TRGV4	.	TRGJ1	12	-1	-1	15
11	1.5957986972479725E-4	TGTGCCACCTGGGCATGGATCAAGACGTTT	CATWAWIKTF	TRGV4	.	TRGJP2	17	-1	-1	15
11	1.5957986972479725E-4	TGTGCCACCTGGGGAGGCCAGAAACTCTTT	CATWGGQKLF	TRGV8	.	TRGJ1	18	-1	-1	19
11	1.5957986972479725E-4	TGTGCCACCTGGGATGGTAAGAAACTCTTT	CATWDGKKLF	TRGV4	.	TRGJ1	16	-1	-1	17
11	1.5957986972479725E-4	TGTGCCACCTGGGATGGCGTGAAACTCTTT	CATWDGVKLF	TRGV8	.	TRGJ1	17	-1	-1	20
11	1.5957986972479725E-4	TGTGCCACCTGGGACCCTCGGGAACTCTTT	CATWDPRELF	TRGV8	.	TRGJ1	13	-1	-1	22
11	1.5957986972479725E-4	TGTGCCACCTGGGACGGGCTACAACTCTTT	CATWDGLQLF	TRGV2	.	TRGJ1	18	-1	-1	22
11	1.5957986972479725E-4	TGTGCCACCTGGGACGGGAGGGGGCTCTTT	CATWDGRGLF	TRGV2	.	TRGJ1	17	-1	-1	24
11	1.5957986972479725E-4	TGTGCCACCTGGGACGAGAGGAAACTCTTT	CATWDERKLF	TRGV2	.	TRGJ1	15	-1	-1	20
11	1.5957986972479725E-4	TGTGCCACCTGGGACATTAAGAAACTCTTT	CATWDIKKLF	TRGV8	.	TRGJ1	13	-1	-1	17
11	1.5957986972479725E-4	TGTGCCACCTGGGACAAGTTGAAACTCTTT	CATWDKLKLF	TRGV2	.	TRGJ1	14	-1	-1	20
11	1.5957986972479725E-4	TGTGCCACCAAGCCTTATAAGAAACTCTTT	CATKPYKKLF	TRGV2	.	TRGJ1	8	-1	-1	14
11	1.5957986972479725E-4	TGTGCCGCCGATTGGATCAAGACGTTT	CAADWIKTF	TRGV8	.	TRGJP2	8	-1	-1	9
11	1.5957986972479725E-4	TGTGCCACCTGTTATAAGAAACTCTTT	CATCYKKLF	TRGV7	.	TRGJ1	10	-1	-1	11
11	1.5957986972479725E-4	TGTGCCACCTGGGCGGGGGAACTCTTT	CATWAGELF	TRGV8	.	TRGJ1	12	-1	-1	19
11	1.5957986972479725E-4	TGTGCCACCTGGGGAGAGAAACTCTTT	CATWGEKLF	TRGV2	.	TRGJ1	12	-1	-1	16
11	1.5957986972479725E-4	TGTGCCACCTGGGACACCCCACTCTTT	CATWDTPLF	TRGV3	.	TRGJ1	15	-1	-1	20
11	1.5957986972479725E-4	TGTGCCACCTGGGAGTGGAAACTCTTT	CATWEWKLF	TRGV8	.	TRGJ1	13	-1	-1	17
11	1.5957986972479725E-4	TGTGCCACCAGCAATAAGAAACTCTTT	CATSNKKLF	TRGV2	.	TRGJ1	8	-1	-1	13
11	1.5957986972479725E-4	TGTGCCCCGTATAAGAAACTCTTT	CAPYKKLF	TRGV2	.	TRGJ1	5	-1	-1	9
11	1.5957986972479725E-4	TGTGCCACCTGGGCCAAACTCTTT	CATWAKLF	TRGV3	.	TRGJ1	15	-1	-1	15
11	1.5957986972479725E-4	TGTGCCACCTGGGATCCACTCTTT	CATWDPLF	TRGV4	.	TRGJ1	14	-1	-1	17
11	1.5957986972479725E-4	TGTGCCACCTGGGACGTTCTCTTT	CATWDVLF	TRGV2	.	TRGJ1	15	-1	-1	18
11	1.5957986972479725E-4	TGTGCCACCTGGGAGATACTCTTT	CATWEILF	TRGV2	.	TRGJ1	13	-1	-1	13
11	1.5957986972479725E-4	TGTGCCACCCCTAAGAAACTCTTT	CATPKKLF	TRGV4	.	TRGJ1	8	-1	-1	11
11	1.5957986972479725E-4	TGTGCCACCGGTAAGAAACTCTTT	CATGKKLF	TRGV2	.	TRGJ1	8	-1	-1	11
11	1.5957986972479725E-4	TGTGGGGATTATAAGAAACTCTTT	CGDYKKLF	TRGV2	.	TRGJ1	3	-1	-1	7
11	1.5957986972479725E-4	TGTGCCACCTTACGGCTCTTT	CATLRLF	TRGV8	.	TRGJ1	9	-1	-1	15
11	1.5957986972479725E-4	TGTGCGAGTAAGAAACTCTTT	CASKKLF	TRGV8	.	TRGJ1	4	-1	-1	8
11	1.5957986972479725E-4	TGTGGATATAAGAAACTCTTT	CGYKKLF	TRGV4	.	TRGJ1	3	-1	-1	6
11	1.5957986972479725E-4	TGGGGGCTTAAGAAACTCTTT	WGLKKLF	TRGV2	.	TRGJ1	1	-1	-1	8
11	1.5957986972479725E-4	TGTGGTCTCTTT	CGLF	TRGV3	.	TRGJ1	3	-1	-1	6
10	1.450726088407248E-4	TGTGCTGCGTGGGATTCCCTCTTATTGGGCGTCGGGCCCACTGGTTGGTTCAAGATATTT	CAAWDSLLLGVGPTGWFKIF	TRGV10	.	TRGJP1	15	-1	-1	37
10	1.450726088407248E-4	TGTGCTGCGTGGGATTTGGACCCGAACGATAACGTGAATTATTATAAGAAACTCTTT	CAAWDLDPNDNVNYYKKLF	TRGV10	.	TRGJ1	15	-1	-1	35
10	1.450726088407248E-4	TGTGCTGCGTGGGATTTTACCCACCGTTATACCACTGGTTGGTTCAAGATATTT	CAAWDFTHRYTTGWFKIF	TRGV10	.	TRGJP1	15	-1	-1	27
10	1.450726088407248E-4	TGTGCTGCGTGGGATCACACCTCCTCAGGGACCACTGGTTGGTTCAAGATATTT	CAAWDHTSSGTTGWFKIF	TRGV10	.	TRGJP1	17	-1	-1	30
10	1.450726088407248E-4	TGTGCCACCTGGGACAGGCGTGGGGGTCTGGGTAGTGATTGGATCAAGACGTTT	CATWDRRGGLGSDWIKTF	TRGV3	.	TRGJP2	21	-1	-1	31
10	1.450726088407248E-4	TGTGCCACCTGGGACGGGCCTGGAGGGGGTAGTGATTGGATCAAGACGTTT	CATWDGPGGGSDWIKTF	TRGV2	.	TRGJP2	19	-1	-1	28
10	1.450726088407248E-4	TGTGCTGCGTGGGATTCTCGCTCCTCCTCTTATTATAAGAAACTCTTT	CAAWDSRSSSYYKKLF	TRGV10	.	TRGJ2	15	-1	-1	29
10	1.450726088407248E-4	TGTGCTGCGTGGGATTATCCCAGAGGGATCTATTATAAGAAACTCTTT	CAAWDYPRGIYYKKLF	TRGV10	.	TRGJ1	16	-1	-1	30
10	1.450726088407248E-4	TGTGCTGCGTGGGATTATAAGTCCCAATTTCATTATAAGAAACTCTTT	CAAWDYKSQFHYKKLF	TRGV10	.	TRGJ1	25	-1	-1	31
10	1.450726088407248E-4	TGTGCTGCGTGGGATGAAGTCCATACCACTGGTTGGTTCAAGATATTT	CAAWDEVHTTGWFKIF	TRGV10	.	TRGJP1	14	-1	-1	22
10	1.450726088407248E-4	TGTGCCACCTGGGATTTAGAAGAGTTGGGCAAAAAAATCAAGGTATTT	CATWDLEELGKKIKVF	TRGV8	.	TRGJP	14	-1	-1	19
10	1.450726088407248E-4	TGTGCCACCTGGGATTGGGAGGGTCCCAGTGATTGGATCAAGACGTTT	CATWDWEGPSDWIKTF	TRGV8	.	TRGJP2	17	-1	-1	27
10	1.450726088407248E-4	TGTGCCACCTGGGATGGAAGATATAGTAGTGATTGGATCAAGACGTTT	CATWDGRYSSDWIKTF	TRGV4	.	TRGJP2	16	-1	-1	20
10	1.450726088407248E-4	TGTGCCACCTGGGACCGGCGGGGGGGTAGTGATTGGATCAAGACGTTT	CATWDRRGGSDWIKTF	TRGV2	.	TRGJP2	18	-1	-1	25
10	1.450726088407248E-4	TGTGCCACCTGGGACGCTTTTACAGGTAGTGATTGGATCAAGACGTTT	CATWDAFTGSDWIKTF	TRGV2	.	TRGJP2	15	-1	-1	25
10	1.450726088407248E-4	TGTGCCACCTGGGACGGGCTCGATAGTAGTGATTGGATCAAGACGTTT	CATWDGLDSSDWIKTF	TRGV2	.	TRGJP2	21	-1	-1	22
10	1.450726088407248E-4	TGTGCCACCTGGGACGGGCTGGGTACCACTGGTTGGTTCAAGATATTT	CATWDGLGTTGWFKIF	TRGV2	.	TRGJP1	18	-1	-1	23
10	1.450726088407248E-4	TGTGCCACCTGGGACGGGATTCTATGTAGTGATTGGATCAAGACGTTT	CATWDGILCSDWIKTF	TRGV2	.	TRGJP2	17	-1	-1	22
10	1.450726088407248E-4	TGTGCCACCTGGAAGAAGGGTGTGGACGATTATTATAAGAAACTCTTT	CATWKKGVDDYYKKLF	TRGV2	.	TRGJ1	11	-1	-1	28
10	1.450726088407248E-4	TGTGCTGCGTGGGATTCTGGCCCACATTATTATAAGAAACTCTTT	CAAWDSGPHYYKKLF	TRGV10	.	TRGJ1	15	-1	-1	25
10	1.450726088407248E-4	TGTGCTGCGTGGGATTATAGCGCCACTGGTTGGTTCAAGATATTT	CAAWDYSATGWFKIF	TRGV10	.	TRGJP1	16	-1	-1	22
10	1.450726088407248E-4	TGTGCCACCTGGGCCAAGCGCCCGAGTGATTGGATCAAGACGTTT	CATWAKRPSDWIKTF	TRGV7	.	TRGJP2	18	-1	-1	24
10	1.450726088407248E-4	TGTGCCACCTGGGATGGGCTTGGTAGTGATTGGATCAAGACGTTT	CATWDGLGSDWIKTF	TRGV4	.	TRGJP2	18	-1	-1	22
10	1.450726088407248E-4	TGTGCCACCTGGGATGGGCTGGGTTTTGATTGGATCAAGACGTTT	CATWDGLGFDWIKTF	TRGV4	.	TRGJP2	18	-1	-1	26
10	1.450726088407248E-4	TGTGCCACCTGGGATGAGGGAAAGTTTTTACGGATCAAGACGTTT	CATWDEGKFLRIKTF	TRGV8	.	TRGJP2	18	-1	-1	31
10	1.450726088407248E-4	TGTGCCACCTGGGATAGGGGGGGTAGTGATTGGATCAAGACGTTT	CATWDRGGSDWIKTF	TRGV8	.	TRGJP2	17	-1	-1	22
10	1.450726088407248E-4	TGTGCCACCTGGGACGGGCTTCGTAGTGATTGGATCAAGACGTTT	CATWDGLRSDWIKTF	TRGV2	.	TRGJP2	18	-1	-1	22
10	1.450726088407248E-4	TGTGCCACCTGGGACGGGCTGTTGTGTGATTGGATCAAGACGTTT	CATWDGLLCDWIKTF	TRGV2	.	TRGJP2	18	-1	-1	25
10	1.450726088407248E-4	TGTGCCACCTGGGACGGGCCTAGGAGTGATTGGATCAAGACGTTT	CATWDGPRSDWIKTF	TRGV2	.	TRGJP2	19	-1	-1	20
10	1.450726088407248E-4	TGTGCCACCTGGGACGGGCCCGGTAGTGATTGGATCAAGACGTTT	CATWDGPGSDWIKTF	TRGV2	.	TRGJP2	21	-1	-1	22
10	1.450726088407248E-4	TGTGCCACCTGGGACGGGCAAGGGAGTGATTGGATCAAGACGTTT	CATWDGQGSDWIKTF	TRGV2	.	TRGJP2	18	-1	-1	24
10	1.450726088407248E-4	TGTGCCACCTGGGACGGGAATACCACTGGTTGGTTCAAGATATTT	CATWDGNTTGWFKIF	TRGV2	.	TRGJP1	17	-1	-1	19
10	1.450726088407248E-4	TGTGCCACCTGGGACGGATGGAGTAGTGATTGGATCAAGACGTTT	CATWDGWSSDWIKTF	TRGV2	.	TRGJP2	16	-1	-1	21
10	1.450726088407248E-4	TGTGCCACCTGGGACAGGCCCCCGAATCATTATAAGAAACTCTTT	CATWDRPPNHYKKLF	TRGV3	.	TRGJ1	19	-1	-1	22
10	1.450726088407248E-4	TGTGCCACCTGGGACAGGCCGGGAATTTATTATAAGAAACTCTTT	CATWDRPGIYYKKLF	TRGV7	.	TRGJ1	19	-1	-1	22
10	1.450726088407248E-4	TGTGCCACCTGGGACAATATTCTTAGTGATTGGATCAAGACGTTT	CATWDNILSDWIKTF	TRGV7	.	TRGJP2	15	-1	-1	23
10	1.450726088407248E-4	TGTGCTGCGTGGGTCCGGTGGGATTATTATAAGAAACTCTTT	CAAWVRWDYYKKLF	TRGV10	.	TRGJ1	12	-1	-1	22
10	1.450726088407248E-4	TGTGCTGCGTGGGTATGGGAAAATTATTATAAGAAACTCTTT	CAAWVWENYYKKLF	TRGV10	.	TRGJ1	12	-1	-1	21
10	1.450726088407248E-4	TGTGCTGCGTGGGCCCCACGGAATTATTATAAGAAACTCTTT	CAAWAPRNYYKKLF	TRGV10	.	TRGJ1	12	-1	-1	20
10	1.450726088407248E-4	TGTGCTGCGTGGGCCGCCTCGACTTATTATAAGAAACTCTTT	CAAWAASTYYKKLF	TRGV10	.	TRGJ1	12	-1	-1	18
10	1.450726088407248E-4	TGTGCTGCGTGGGATTGGGGATGTTATTATAAGAAACTCTTT	CAAWDWGCYYKKLF	TRGV10	.	TRGJ1	15	-1	-1	23
10	1.450726088407248E-4	TGTGCTGCGTGGGATTATGGCCGGTATTATAAGAAACTCTTT	CAAWDYGRYYKKLF	TRGV10	.	TRGJ1	16	-1	-1	24
10	1.450726088407248E-4	TGTGCTGCGTGGGATTATACGTCTGGTTGGTTCAAGATATTT	CAAWDYTSGWFKIF	TRGV10	.	TRGJP1	16	-1	-1	8
10	1.450726088407248E-4	TGTGCTGCGTGGGATTATAAGGATTATTATAAGAAACTCTTT	CAAWDYKDYYKKLF	TRGV10	.	TRGJ1	16	-1	-1	22
10	1.450726088407248E-4	TGTGCTGCGTGGGACCCCCTTATTTATTATAAGAAACTCTTT	CAAWDPLIYYKKLF	TRGV10	.	TRGJ1	13	-1	-1	23
10	1.450726088407248E-4	TGTGCTGCGGGGATGGGGACCACTGGTTGGTTCAAGATATTT	CAAGMGTTGWFKIF	TRGV10	.	TRGJP1	13	-1	-1	18
10	1.450726088407248E-4	TGTGCCACCTGGGATAGAACGGCGTGGGATAAGAAACTCTTT	CATWDRTAWDKKLF	TRGV8	.	TRGJ1	16	-1	-1	28
10	1.450726088407248E-4	TGTGCCACCTGGGACCGAAGTAGTGATTGGATCAAGACGTTT	CATWDRSSDWIKTF	TRGV2	.	TRGJP2	14	-1	-1	18
10	1.450726088407248E-4	TGTGCCACCTGGGACGGTGCTAGTGATTGGATCAAGACGTTT	CATWDGASDWIKTF	TRGV2	.	TRGJP2	16	-1	-1	20
10	1.450726088407248E-4	TGTGCCACCTGGGACGGGCCTGGGTATTATAAGAAACTCTTT	CATWDGPGYYKKLF	TRGV2	.	TRGJ1	19	-1	-1	24
10	1.450726088407248E-4	TGTGCCACCTGGGACGGGCCGGGTGATTGGATCAAGACGTTT	CATWDGPGDWIKTF	TRGV2	.	TRGJP2	19	-1	-1	22
10	1.450726088407248E-4	TGTGCCACCTGGGACGGGCCAAGTGCCCATAAGAAACTCTTT	CATWDGPSAHKKLF	TRGV2	.	TRGJ1	19	-1	-1	28
10	1.450726088407248E-4	TGTGCCACCTGGGACGGGCGCGCGGATTATAAGAAACTCTTT	CATWDGRADYKKLF	TRGV2	.	TRGJ1	21	-1	-1	25
10	1.450726088407248E-4	TGTGCCACCTGGGACAGGCTGCGTTATTATAAGAAACTCTTT	CATWDRLRYYKKLF	TRGV7	.	TRGJ1	18	-1	-1	23
10	1.450726088407248E-4	TGTGCCACCTGGGACAGGCGGGAGTATTATAAGAAACTCTTT	CATWDRREYYKKLF	TRGV3	.	TRGJ1	18	-1	-1	24
10	1.450726088407248E-4	TGTGCCACCTGGGAAAATAGTAGTGATTGGATCAAGACGTTT	CATWENSSDWIKTF	TRGV8	.	TRGJP2	13	-1	-1	16
10	1.450726088407248E-4	TGTGCTGCGTGGGCCCCCAATTATTATAAGAAACTCTTT	CAAWAPNYYKKLF	TRGV10	.	TRGJ1	12	-1	-1	18
10	1.450726088407248E-4	TGTGCTGCGTGGGCGAAGAATTATTATAAGAAACTCTTT	CAAWAKNYYKKLF	TRGV10	.	TRGJ1	12	-1	-1	17
10	1.450726088407248E-4	TGTGCTGCGTGGGATTTAATAAAAGAGAAGAAACTCTTT	CAAWDLIKEKKLF	TRGV10	.	TRGJ1	15	-1	-1	27
10	1.450726088407248E-4	TGTGCTGCGTGGGATTATAGGTATTATAAGAAACTCTTT	CAAWDYRYYKKLF	TRGV10	.	TRGJ1	16	-1	-1	21
10	1.450726088407248E-4	TGTGCTGCGTGGGATCGGAATTATTATAAGAAACTCTTT	CAAWDRNYYKKLF	TRGV10	.	TRGJ1	14	-1	-1	17
10	1.450726088407248E-4	TGTGCTGCGTGGGATGGGACTGGTTGGTTCAAGATATTT	CAAWDGTGWFKIF	TRGV10	.	TRGJP1	14	-1	-1	18
10	1.450726088407248E-4	TGTGCTGCGTGGGACAGAAATTATTATAAGAAACTCTTT	CAAWDRNYYKKLF	TRGV10	.	TRGJ1	13	-1	-1	18
10	1.450726088407248E-4	TGTGCTGCGCTATCCCCCCTTTATTATAAGAAACTCTTT	CAALSPLYYKKLF	TRGV10	.	TRGJ1	8	-1	-1	20
10	1.450726088407248E-4	TGTGCCTTGTTAGGAGAATTTTATTATAAGAAACTCTTT	CALLGEFYYKKLF	TRGV9	.	TRGJ1	9	-1	-1	20
10	1.450726088407248E-4	TGTGCCACCTGGGTGCGTAGTGATTGGATCAAGACGTTT	CATWVRSDWIKTF	TRGV2	.	TRGJP2	12	-1	-1	16
10	1.450726088407248E-4	TGTGCCACCTGGGCACCTCTCCTCTATAAGAAACTCTTT	CATWAPLLYKKLF	TRGV3	.	TRGJ1	12	-1	-1	24
10	1.450726088407248E-4	TGTGCCACCTGGGATAGGTCGGCCTGGATCAAGACGTTT	CATWDRSAWIKTF	TRGV8	.	TRGJP2	17	-1	-1	24
10	1.450726088407248E-4	TGTGCCACCTGGGACCTGAGGGATTATAAGAAACTCTTT	CATWDLRDYKKLF	TRGV2	.	TRGJ1	14	-1	-1	22
10	1.450726088407248E-4	TGTGCCACCTGGGACGGTGATTATTATAAGAAACTCTTT	CATWDGDYYKKLF	TRGV2	.	TRGJ1	16	-1	-1	19
10	1.450726088407248E-4	TGTGCCACCTGGGACGGCACTGGTTGGTTCAAGATATTT	CATWDGTGWFKIF	TRGV2	.	TRGJP1	16	-1	-1	17
10	1.450726088407248E-4	TGTGCCACCTGGGACGGGCTCAGTTATAAGAAACTCTTT	CATWDGLSYKKLF	TRGV2	.	TRGJ1	18	-1	-1	23
10	1.450726088407248E-4	TGTGCCACCTGGGACGGGCTAGATTATAAGAAACTCTTT	CATWDGLDYKKLF	TRGV2	.	TRGJ1	18	-1	-1	22
10	1.450726088407248E-4	TGTGCCACCTGGGACGGGCCTTGTTATAAGAAACTCTTT	CATWDGPCYKKLF	TRGV2	.	TRGJ1	19	-1	-1	20
10	1.450726088407248E-4	TGTGCCACCTGGGACGGGCCTTGGTATAAGAAACTCTTT	CATWDGPWYKKLF	TRGV2	.	TRGJ1	19	-1	-1	24
10	1.450726088407248E-4	TGTGCCACCTGGGACGGGCCCGCTTATAAGAAACTCTTT	CATWDGPAYKKLF	TRGV2	.	TRGJ1	21	-1	-1	23
10	1.450726088407248E-4	TGTGCCACCTGGGACGGGCCGTATTATAAGAAACTCTTT	CATWDGPYYKKLF	TRGV2	.	TRGJ1	19	-1	-1	21
10	1.450726088407248E-4	TGTGCCACCTGGGACGGGCCACCAGGGGGGAAACTCTTT	CATWDGPPGGKLF	TRGV2	.	TRGJ1	19	-1	-1	29
10	1.450726088407248E-4	TGTGCCACCTGGGACGGGCGGCATTATAAGAAACTCTTT	CATWDGRHYKKLF	TRGV2	.	TRGJ1	18	-1	-1	22
10	1.450726088407248E-4	TGTGCCACCTGGGACGGGCACGAATATAAGAAACTCTTT	CATWDGHEYKKLF	TRGV2	.	TRGJ1	21	-1	-1	24
10	1.450726088407248E-4	TGTGCCACCTGGGACGGGGATTATTATAAGAAACTCTTT	CATWDGDYYKKLF	TRGV3	.	TRGJ1	17	-1	-1	19
10	1.450726088407248E-4	TGTGCCACCTGGGACGGAGAATTTTATAAGAAACTCTTT	CATWDGEFYKKLF	TRGV2	.	TRGJ1	16	-1	-1	18
10	1.450726088407248E-4	TGTGCCACCTGGGACAGGCCCTATTATAAGAAACTCTTT	CATWDRPYYKKLF	TRGV3	.	TRGJ1	19	-1	-1	21
10	1.450726088407248E-4	TGTGCCACCTGGGACAGGCAGAGTTGGATCAAGACGTTT	CATWDRQSWIKTF	TRGV3	.	TRGJP2	18	-1	-1	23
10	1.450726088407248E-4	TGTGCCACCTGGGACAGGAAAGGGCTTGGGAAACTCTTT	CATWDRKGLGKLF	TRGV3	.	TRGJ1	17	-1	-1	29
10	1.450726088407248E-4	TGTGCCACCTGGGACAAGCTCTATTATAAGAAACTCTTT	CATWDKLYYKKLF	TRGV3	.	TRGJ1	18	-1	-1	21
10	1.450726088407248E-4	TGTGCCACCGGCTATAGTAGTGATTGGATCAAGACGTTT	CATGYSSDWIKTF	TRGV2	.	TRGJP2	8	-1	-1	12
10	1.450726088407248E-4	TGTGCTGCGTGGCCCTCTGGTTGGTTCAAGATATTT	CAAWPSGWFKIF	TRGV10	.	TRGJP1	11	-1	-1	13
10	1.450726088407248E-4	TGTGCTGCGTGGGCCGCTGGTTGGTTCAAGATATTT	CAAWAAGWFKIF	TRGV10	.	TRGJP1	12	-1	-1	13
10	1.450726088407248E-4	TGTGCTGCGTGGGGAAATTATTATAAGAAACTCTTT	CAAWGNYYKKLF	TRGV10	.	TRGJ1	12	-1	-1	15
10	1.450726088407248E-4	TGTGCTGCGTGGGATCAAAGATATAAGAAACTCTTT	CAAWDQRYKKLF	TRGV10	.	TRGJ1	14	-1	-1	21
10	1.450726088407248E-4	TGTGCTGCGTGGGATACCCGTTGGTTCAAGATATTT	CAAWDTRWFKIF	TRGV10	.	TRGJP1	14	-1	-1	19
10	1.450726088407248E-4	TGTGCTGCGTGGGATAAATTTTATAAGAAACTCTTT	CAAWDKFYKKLF	TRGV10	.	TRGJ1	14	-1	-1	16
10	1.450726088407248E-4	TGTGCCCCGGAGAGGGGCGATATCAAGAAACTCTTT	CAPERGDIKKLF	TRGV7	.	TRGJ1	5	-1	-1	20
10	1.450726088407248E-4	TGTGCCACCTGGGCGGGGTATTATAAGAAACTCTTT	CATWAGYYKKLF	TRGV2	.	TRGJ1	16	-1	-1	18
10	1.450726088407248E-4	TGTGCCACCTGGGGCCTTTATTATAAGAAACTCTTT	CATWGLYYKKLF	TRGV3	.	TRGJ1	12	-1	-1	17
10	1.450726088407248E-4	TGTGCCACCTGGGATTTTTATTATAAGAAACTCTTT	CATWDFYYKKLF	TRGV8	.	TRGJ2	14	-1	-1	17
10	1.450726088407248E-4	TGTGCCACCTGGGATTTTCGGTATAAGAAACTCTTT	CATWDFRYKKLF	TRGV8	.	TRGJ1	14	-1	-1	21
10	1.450726088407248E-4	TGTGCCACCTGGGATTCCGGCATGGGGAAACTCTTT	CATWDSGMGKLF	TRGV4	.	TRGJ1	14	-1	-1	26
10	1.450726088407248E-4	TGTGCCACCTGGGATTGGATCAGGATCAAGACGTTT	CATWDWIRIKTF	TRGV8	.	TRGJP2	17	-1	-1	22
10	1.450726088407248E-4	TGTGCCACCTGGGATGTTAGTTATAAGAAACTCTTT	CATWDVSYKKLF	TRGV4	.	TRGJ1	15	-1	-1	16
10	1.450726088407248E-4	TGTGCCACCTGGGATGGGCCGGTTAAGAAACTCTTT	CATWDGPVKKLF	TRGV4	.	TRGJ1	19	-1	-1	23
10	1.450726088407248E-4	TGTGCCACCTGGGATATTAGGAGTAAGAAACTCTTT	CATWDIRSKKLF	TRGV8	.	TRGJ1	15	-1	-1	23
10	1.450726088407248E-4	TGTGCCACCTGGGACTGGGGACATAAGAAACTCTTT	CATWDWGHKKLF	TRGV7	.	TRGJ1	17	-1	-1	22
10	1.450726088407248E-4	TGTGCCACCTGGGACGTCGTTTATAAGAAACTCTTT	CATWDVVYKKLF	TRGV2	.	TRGJ1	15	-1	-1	20
10	1.450726088407248E-4	TGTGCCACCTGGGACGTATATTATAAGAAACTCTTT	CATWDVYYKKLF	TRGV2	.	TRGJ1	15	-1	-1	18
10	1.450726088407248E-4	TGTGCCACCTGGGACGTACCTAATAAGAAACTCTTT	CATWDVPNKKLF	TRGV3	.	TRGJ1	14	-1	-1	22
10	1.450726088407248E-4	TGTGCCACCTGGGACGCCCCCCATAAGAAACTCTTT	CATWDAPHKKLF	TRGV2	.	TRGJ1	15	-1	-1	22
10	1.450726088407248E-4	TGTGCCACCTGGGACGGGCTTCTGGAGAAACTCTTT	CATWDGLLEKLF	TRGV2	.	TRGJ1	18	-1	-1	25
10	1.450726088407248E-4	TGTGCCACCTGGGACGGGCTGGATAAGAAACTCTTT	CATWDGLDKKLF	TRGV2	.	TRGJ1	18	-1	-1	22
10	1.450726088407248E-4	TGTGCCACCTGGGACGGGCCGGTAGAGAAACTCTTT	CATWDGPVEKLF	TRGV2	.	TRGJ1	22	-1	-1	25
10	1.450726088407248E-4	TGTGCCACCTGGGACGGGCCAGTCGAGAAACTCTTT	CATWDGPVEKLF	TRGV2	.	TRGJ1	23	-1	-1	25
10	1.450726088407248E-4	TGTGCCACCTGGGACGGGCGTTTTTGGAAACTCTTT	CATWDGRFWKLF	TRGV2	.	TRGJ1	18	-1	-1	26
10	1.450726088407248E-4	TGTGCCACCTGGGACGGGCGTAGGGAGAAACTCTTT	CATWDGRREKLF	TRGV2	.	TRGJ1	18	-1	-1	25
10	1.450726088407248E-4	TGTGCCACCTGGGACGGAAACGATAAGAAACTCTTT	CATWDGNDKKLF	TRGV2	.	TRGJ1	16	-1	-1	22
10	1.450726088407248E-4	TGTGCCACCTGGGACAGTGGTTATAAGAAACTCTTT	CATWDSGYKKLF	TRGV5	.	TRGJ1	16	-1	-1	20
10	1.450726088407248E-4	TGTGCCACCTGGGACAGGCAGGGAAAGAAACTCTTT	CATWDRQGKKLF	TRGV7	.	TRGJ1	18	-1	-1	24
10	1.450726088407248E-4	TGTGCTGCGTGGGATTCGTATAAGAAACTCTTT	CAAWDSYKKLF	TRGV10	.	TRGJ1	19	-1	-1	18
10	1.450726088407248E-4	TGTGCTGAAGTTCATTATTATAAGAAACTCTTT	CAEVHYYKKLF	TRGV10	.	TRGJ1	6	-1	-1	13
10	1.450726088407248E-4	TGTGCCACCTCCCAAGCGCATAAGAAACTCTTT	CATSQAHKKLF	TRGV5	.	TRGJ1	9	-1	-1	19
10	1.450726088407248E-4	TGTGCCACCTGGGTCCAGGGGAAGAAACTCTTT	CATWVQGKKLF	TRGV8	.	TRGJ1	12	-1	-1	21
10	1.450726088407248E-4	TGTGCCACCTGGGTGTTGGCGAAGAAACTCTTT	CATWVLAKKLF	TRGV7	.	TRGJ1	12	-1	-1	21
10	1.450726088407248E-4	TGTGCCACCTGGGATTTCCCCAAGAAACTCTTT	CATWDFPKKLF	TRGV8	.	TRGJ1	14	-1	-1	21
10	1.450726088407248E-4	TGTGCCACCTGGGATTCTCCGTGGGGACTCTTT	CATWDSPWGLF	TRGV8	.	TRGJ1	14	-1	-1	26
10	1.450726088407248E-4	TGTGCCACCTGGGATCCTCTCGGGAAACTCTTT	CATWDPLGKLF	TRGV4	.	TRGJ1	14	-1	-1	23
10	1.450726088407248E-4	TGTGCCACCTGGGATGTATATAAGAAACTCTTT	CATWDVYKKLF	TRGV4	.	TRGJ1	15	-1	-1	18
10	1.450726088407248E-4	TGTGCCACCTGGGATGGGTATAAGAAACTCTTT	CATWDGYKKLF	TRGV4	.	TRGJ1	17	-1	-1	18
10	1.450726088407248E-4	TGTGCCACCTGGGATGGGCGTAAGAAACTCTTT	CATWDGRKKLF	TRGV4	.	TRGJ1	18	-1	-1	20
10	1.450726088407248E-4	TGTGCCACCTGGGATAGTCATAAGAAACTCTTT	CATWDSHKKLF	TRGV8	.	TRGJ1	16	-1	-1	19
10	1.450726088407248E-4	TGTGCCACCTGGGACGGGCAGGGGAAACTCTTT	CATWDGQGKLF	TRGV2	.	TRGJ1	18	-1	-1	23
10	1.450726088407248E-4	TGTGCCACCTGGGACAGGTTTAAGAAACTCTTT	CATWDRFKKLF	TRGV3	.	TRGJ1	17	-1	-1	20
10	1.450726088407248E-4	TGTGCCACCTGGGACAGGCTGGGGAAACTCTTT	CATWDRLGKLF	TRGV5	.	TRGJ1	18	-1	-1	23
10	1.450726088407248E-4	TGTGCCACCTGGGACAGGCAGAAGAAACTCTTT	CATWDRQKKLF	TRGV3	.	TRGJ1	18	-1	-1	21
10	1.450726088407248E-4	TGTGCCACCTGGGACAGAGATAAGAAACTCTTT	CATWDRDKKLF	TRGV3	.	TRGJ1	16	-1	-1	19
10	1.450726088407248E-4	TGTGCCACCTGGGAATACCCTAAGAAACTCTTT	CATWEYPKKLF	TRGV4	.	TRGJ1	13	-1	-1	20
10	1.450726088407248E-4	TGTGCCACCCCTGTTTATTATAAGAAACTCTTT	CATPVYYKKLF	TRGV8	.	TRGJ1	8	-1	-1	14
10	1.450726088407248E-4	TGTGCCACCAGGGCATGTTATAAGAAACTCTTT	CATRACYKKLF	TRGV8	.	TRGJ1	12	-1	-1	17
10	1.450726088407248E-4	TGTGCCCCCCGGAATCATAAGAAACTCTTT	CAPRNHKKLF	TRGV3	.	TRGJ1	11	-1	-1	13
10	1.450726088407248E-4	TGTGCCGTCCGGGGCCATAAGAAACTCTTT	CAVRGHKKLF	TRGV4	.	TRGJ1	5	-1	-1	16
10	1.450726088407248E-4	TGTGCCACTGATATTATAAGAGGACTCTTT	CATDIIRGLF	TRGV8	.	TRGJ1	7	-1	-1	11
10	1.450726088407248E-4	TGTGCCACCTGGCTGTGCAAGAAACTCTTT	CATWLCKKLF	TRGV3	.	TRGJ1	11	-1	-1	18
10	1.450726088407248E-4	TGTGCCACCTGGCCTAGGGAGAAACTCTTT	CATWPREKLF	TRGV2	.	TRGJ1	11	-1	-1	19
10	1.450726088407248E-4	TGTGCCACCTGGGCCTCAAAGAAACTCTTT	CATWASKKLF	TRGV3	.	TRGJ1	12	-1	-1	18
10	1.450726088407248E-4	TGTGCCACCCACTCGGGTAGGAAACTCTTT	CATHSGRKLF	TRGV2	.	TRGJ1	8	-1	-1	17
10	1.450726088407248E-4	TGTGCTGCCAATTATAAGAAACTCTTT	CAANYKKLF	TRGV10	.	TRGJ1	7	-1	-1	10
10	1.450726088407248E-4	TGTGCCCCCGGGAGGAAGAAACTCTTT	CAPGRKKLF	TRGV2	.	TRGJ1	12	-1	-1	15
10	1.450726088407248E-4	TGTGCCACCTGGGATAGGAAACTCTTT	CATWDRKLF	TRGV4	.	TRGJ1	17	-1	-1	13
10	1.450726088407248E-4	TGTGCCACCTATTATAAGAAACTCTTT	CATYYKKLF	TRGV8	.	TRGJ1	9	-1	-1	9
10	1.450726088407248E-4	TGTGCCACGAGTCGGAAGAAACTCTTT	CATSRKKLF	TRGV4	.	TRGJ1	7	-1	-1	15
10	1.450726088407248E-4	TGTGGGGAGAAGCTCTTT	CGEKLF	TRGV8	.	TRGJ1	3	-1	-1	7
10	1.450726088407248E-4	TGCCCTAAGAAACTCTTT	CPKKLF	TRGV8	.	TRGJ2	1	-1	-1	5
10	1.450726088407248E-4	TGTCCCATACTCTTT	CPILF	TRGV2	.	TRGJ1	6	-1	-1	8
9	1.305653479566523E-4	TGTGCCACCTGGGACGTCGCCCATAGGACCCCGGTGAGTGATTGGATCAAGACGTTT	CATWDVAHRTPVSDWIKTF	TRGV2	.	TRGJP2	15	-1	-1	36
9	1.305653479566523E-4	TGTGCCACCTGGGACGAGGGGGGCCGCGAATATAGTAGTGATTGGATCAAGACGTTT	CATWDEGGREYSSDWIKTF	TRGV2	.	TRGJP2	15	-1	-1	29
9	1.305653479566523E-4	TGTGCCACCTGGGACAGACTTACTACGAGGCATAGTAGTGATTGGATCAAGACGTTT	CATWDRLTTRHSSDWIKTF	TRGV3	.	TRGJP2	16	-1	-1	31
9	1.305653479566523E-4	TGTGCCACCTGGGATATGTTTATCGGTGGGAGTAGTGATTGGATCAAGACGTTT	CATWDMFIGGSSDWIKTF	TRGV8	.	TRGJP2	15	-1	-1	30
9	1.305653479566523E-4	TGTGCCACCTGGGACGGGCGGGACTTCCAAGGGAGTGATTGGATCAAGACGTTT	CATWDGRDFQGSDWIKTF	TRGV2	.	TRGJP2	18	-1	-1	33
9	1.305653479566523E-4	TGTGCCACCTGGGACGATCCCGGAGGGGATAGTAGTGATTGGATCAAGACGTTT	CATWDDPGGDSSDWIKTF	TRGV3	.	TRGJP2	14	-1	-1	28
9	1.305653479566523E-4	TGTGCTGCGTGGGATTTTACCTCTGGTAAGCATTATTATAAGAAACTCTTT	CAAWDFTSGKHYYKKLF	TRGV10	.	TRGJ1	15	-1	-1	31
9	1.305653479566523E-4	TGTGCCACCTGGGGCCTCGCCTCATCTAGTAGTGATTGGATCAAGACGTTT	CATWGLASSSSDWIKTF	TRGV8	.	TRGJP2	12	-1	-1	23
9	1.305653479566523E-4	TGTGCCACCTGGGATAGAAGACCTTATAGTAGTGATTGGATCAAGACGTTT	CATWDRRPYSSDWIKTF	TRGV8	.	TRGJP2	16	-1	-1	24
9	1.305653479566523E-4	TGTGCCACCTGGGACGGCGGGGAGAGTAGTAGTGATTGGATCAAGACGTTT	CATWDGGESSSDWIKTF	TRGV2	.	TRGJP2	16	-1	-1	26
9	1.305653479566523E-4	TGTGCCACCTGGGACGGGCATTGGGAGTTGGGCAAAAAAATCAAGGTATTT	CATWDGHWELGKKIKVF	TRGV2	.	TRGJP	18	-1	-1	24
9	1.305653479566523E-4	TGTGCCACCTGGGACGGGGATACCTCTAGTAGTGATTGGATCAAGACGTTT	CATWDGDTSSSDWIKTF	TRGV2	.	TRGJP2	17	-1	-1	26
9	1.305653479566523E-4	TGTGCTGCGTGGGGTTATTCCCCTTGGCCTGGTTGGTTCAAGATATTT	CAAWGYSPWPGWFKIF	TRGV10	.	TRGJP1	16	-1	-1	28
9	1.305653479566523E-4	TGTGCTGCGTGGGATTATCCCTACACTACTGGTTGGTTCAAGATATTT	CAAWDYPYTTGWFKIF	TRGV10	.	TRGJP1	16	-1	-1	21
9	1.305653479566523E-4	TGTGCTGCGTGGGATTATGGGAGAAATTTAGGTTGGTTCAAGATATTT	CAAWDYGRNLGWFKIF	TRGV10	.	TRGJP1	16	-1	-1	30
9	1.305653479566523E-4	TGTGCTGCGTGGGATTATGAACATACCACTGGTTGGTTCAAGATATTT	CAAWDYEHTTGWFKIF	TRGV10	.	TRGJP1	28	-1	-1	22
9	1.305653479566523E-4	TGTGCTGCGTGGGATCATAACATTTCGAATTATTATAAGAAACTCTTT	CAAWDHNISNYYKKLF	TRGV10	.	TRGJ1	14	-1	-1	16
9	1.305653479566523E-4	TGTGCCACCTGGGATGGGCTCTGGACGCGTTATTATAAGAAACTCTTT	CATWDGLWTRYYKKLF	TRGV4	.	TRGJ1	18	-1	-1	29
9	1.305653479566523E-4	TGTGCCACCTGGGATGGGCATTATAGTAGTGATTGGATCAAGACGTTT	CATWDGHYSSDWIKTF	TRGV4	.	TRGJP2	18	-1	-1	21
9	1.305653479566523E-4	TGTGCCACCTGGGACGGTACCAATACCACTGGTTGGTTCAAGATATTT	CATWDGTNTTGWFKIF	TRGV2	.	TRGJP1	16	-1	-1	22
9	1.305653479566523E-4	TGTGCCACCTGGGACGGCGGAACTGACCGGAATTATAAGAAACTCTTT	CATWDGGTDRNYKKLF	TRGV2	.	TRGJ1	16	-1	-1	31
9	1.305653479566523E-4	TGTGCCACCTGGGACGGGCCCCTAGTTCGTATCTATAAGAAACTCTTT	CATWDGPLVRIYKKLF	TRGV2	.	TRGJ1	20	-1	-1	29
9	1.305653479566523E-4	TGTGCCACCTGGGACGGGCCCGGGACCACTGGTTGGTTCAAGATATTT	CATWDGPGTTGWFKIF	TRGV2	.	TRGJP1	21	-1	-1	24
9	1.305653479566523E-4	TGTGCCACCTGGGACGGGCCGGGTAGTAGTGATTGGATCAAGACGTTT	CATWDGPGSSDWIKTF	TRGV2	.	TRGJP2	19	-1	-1	23
9	1.305653479566523E-4	TGTGCCACCTGGGACGGGCCACGGTTTAGTGATTGGATCAAGACGTTT	CATWDGPRFSDWIKTF	TRGV2	.	TRGJP2	19	-1	-1	26
9	1.305653479566523E-4	TGTGCCACCTGGGACGGGCGGGATAGTAGTGATTGGATCAAGACGTTT	CATWDGRDSSDWIKTF	TRGV2	.	TRGJP2	18	-1	-1	22
9	1.305653479566523E-4	TGTGCCACCTGGGACAGGCCTGGTAGTAGTGATTGGATCAAGACGTTT	CATWDRPGSSDWIKTF	TRGV3	.	TRGJP2	21	-1	-1	23
9	1.305653479566523E-4	TGTGCCACCTGGGACAGGCCAGGCGGTAGTGATTGGATCAAGACGTTT	CATWDRPGGSDWIKTF	TRGV7	.	TRGJP2	19	-1	-1	25
9	1.305653479566523E-4	TGTGCTGCGTGGGATTTTAAAACCACTGGTTGGTTCAAGATATTT	CAAWDFKTTGWFKIF	TRGV10	.	TRGJP1	15	-1	-1	21
9	1.305653479566523E-4	TGTGCTGCGTGGGATTCCTTTTTACTTTATTATAAGAAACTCTTT	CAAWDSFLLYYKKLF	TRGV10	.	TRGJ1	15	-1	-1	26
9	1.305653479566523E-4	TGTGCTGCGTGGGATTATTGTACCACTGGTTGGTTCAAGATATTT	CAAWDYCTTGWFKIF	TRGV10	.	TRGJP1	16	-1	-1	20
9	1.305653479566523E-4	TGTGCTGCGTGGGATTATCTTACCACTGGTTGGTTCAAGATATTT	CAAWDYLTTGWFKIF	TRGV10	.	TRGJP1	16	-1	-1	20
9	1.305653479566523E-4	TGTGCTGCGTGGGAAAAATATACCACTGGTTGGTTCAAGATATTT	CAAWEKYTTGWFKIF	TRGV10	.	TRGJP1	13	-1	-1	17
9	1.305653479566523E-4	TGTGCCACCTTGTTGATGCCTAAGGAGAAGTATAAGAAACTCTTT	CATLLMPKEKYKKLF	TRGV2	.	TRGJ1	9	-1	-1	30
9	1.305653479566523E-4	TGTGCCACCTGGGCCTATGATAGTAGTGATTGGATCAAGACGTTT	CATWAYDSSDWIKTF	TRGV8	.	TRGJP2	12	-1	-1	14
9	1.305653479566523E-4	TGTGCCACCTGGGATTATGCGAGGTGTGATTGGATCAAGACGTTT	CATWDYARCDWIKTF	TRGV8	.	TRGJP2	14	-1	-1	25
9	1.305653479566523E-4	TGTGCCACCTGGGATAGAGAAGGTAGTGATTGGATCAAGACGTTT	CATWDREGSDWIKTF	TRGV8	.	TRGJP2	16	-1	-1	22
9	1.305653479566523E-4	TGTGCCACCTGGGACCTTAATAGTAGTGATTGGATCAAGACGTTT	CATWDLNSSDWIKTF	TRGV8	.	TRGJP2	13	-1	-1	19
9	1.305653479566523E-4	TGTGCCACCTGGGACGTTTCGGCCACTGGTTGGTTCAAGATATTT	CATWDVSATGWFKIF	TRGV3	.	TRGJP1	14	-1	-1	22
9	1.305653479566523E-4	TGTGCCACCTGGGACGGGCTTAGTAGTGATTGGATCAAGACGTTT	CATWDGLSSDWIKTF	TRGV2	.	TRGJP2	18	-1	-1	20
9	1.305653479566523E-4	TGTGCCACCTGGGACGGGCCGTTTTGTGGTTATAAGAAACTCTTT	CATWDGPFCGYKKLF	TRGV2	.	TRGJ1	19	-1	-1	29
9	1.305653479566523E-4	TGTGCCACCTGGGACGGGCCGGGGGGTTATTATAAGAAACTCTTT	CATWDGPGGYYKKLF	TRGV2	.	TRGJ1	19	-1	-1	26
9	1.305653479566523E-4	TGTGCCACCTGGGACGGGCCAGGGAATTATTATAAGAAACTCTTT	CATWDGPGNYYKKLF	TRGV2	.	TRGJ1	19	-1	-1	23
9	1.305653479566523E-4	TGTGCCACCTGGGACGGGCATTGGAAATATTATAAGAAACTCTTT	CATWDGHWKYYKKLF	TRGV2	.	TRGJ1	18	-1	-1	19
9	1.305653479566523E-4	TGTGCCACCTGGGACGGGCAGTATCTTTATTATAAGAAACTCTTT	CATWDGQYLYYKKLF	TRGV2	.	TRGJ1	18	-1	-1	26
9	1.305653479566523E-4	TGTGCCACCTGGGACGGGGCTTCCCCCTGGTCAAAGAAACTCTTT	CATWDGASPWSKKLF	TRGV2	.	TRGJ1	17	-1	-1	33
9	1.305653479566523E-4	TGTGCCACCTGGGACGGACTTAGTAGTGATTGGATCAAGACGTTT	CATWDGLSSDWIKTF	TRGV2	.	TRGJP2	16	-1	-1	20
9	1.305653479566523E-4	TGTGCCACCTGGGACGGACTCCGTAGTGATTGGATCAAGACGTTT	CATWDGLRSDWIKTF	TRGV2	.	TRGJP2	23	-1	-1	22
9	1.305653479566523E-4	TGTGCCACCTGGGACGGACATAGTAGTGATTGGATCAAGACGTTT	CATWDGHSSDWIKTF	TRGV2	.	TRGJP2	16	-1	-1	19
9	1.305653479566523E-4	TGTGCCACCTGGGACGAACCGCGTAGTGATTGGATCAAGACGTTT	CATWDEPRSDWIKTF	TRGV2	.	TRGJP2	15	-1	-1	22
9	1.305653479566523E-4	TGTGCCACCTGGGACACCATTCGTAGTGATTGGATCAAGACGTTT	CATWDTIRSDWIKTF	TRGV3	.	TRGJP2	15	-1	-1	22
9	1.305653479566523E-4	TGTGCCACCTGGGACAGGCGGCCAGGTGATTGGATCAAGACGTTT	CATWDRRPGDWIKTF	TRGV7	.	TRGJP2	18	-1	-1	25
9	1.305653479566523E-4	TGTGCCACCGCTCCGGCGAGATTTGTGTTGGCTAAGAAACTCTTT	CATAPARFVLAKKLF	TRGV2	.	TRGJ1	8	-1	-1	32
9	1.305653479566523E-4	TGTGCTGCGTGGGTTCATACCACTGGTTGGTTCAAGATATTT	CAAWVHTTGWFKIF	TRGV10	.	TRGJP1	12	-1	-1	16
9	1.305653479566523E-4	TGTGCTGCGTGGGCCCCGAGGAATTATTATAAGAAACTCTTT	CAAWAPRNYYKKLF	TRGV10	.	TRGJ1	12	-1	-1	20
9	1.305653479566523E-4	TGTGCTGCGTGGGATTATGAGTTATATTATAAGAAACTCTTT	CAAWDYELYYKKLF	TRGV10	.	TRGJ1	16	-1	-1	24
9	1.305653479566523E-4	TGTGCCTTGTGGGAGGTGTCCTCTTATTATAAGAAACTCTTT	CALWEVSSYYKKLF	TRGV9	.	TRGJ1	17	-1	-1	23
9	1.305653479566523E-4	TGTGCCACCTGGGTGCTAGATAGTGATTGGATCAAGACGTTT	CATWVLDSDWIKTF	TRGV4	.	TRGJP2	12	-1	-1	16
9	1.305653479566523E-4	TGTGCCACCTGGGCCCAAGAGCCTTATTATAAGAAACTCTTT	CATWAQEPYYKKLF	TRGV8	.	TRGJ1	12	-1	-1	23
9	1.305653479566523E-4	TGTGCCACCTGGGCAAGGCCAAGTGATTGGATCAAGACGTTT	CATWARPSDWIKTF	TRGV8	.	TRGJP2	19	-1	-1	21
9	1.305653479566523E-4	TGTGCCACCTGGGATTTATGGGCCTCTTATAAGAAACTCTTT	CATWDLWASYKKLF	TRGV3	.	TRGJ1	13	-1	-1	26
9	1.305653479566523E-4	TGTGCCACCTGGGATCCTGGTAGTGATTGGATCAAGACGTTT	CATWDPGSDWIKTF	TRGV2	.	TRGJP2	13	-1	-1	19
9	1.305653479566523E-4	TGTGCCACCTGGGATCCGGGTAGCGGTTGGTTCAAGATATTT	CATWDPGSGWFKIF	TRGV2	.	TRGJP1	13	-1	-1	24
9	1.305653479566523E-4	TGTGCCACCTGGGATGGGCCATGGAATTATAAGAAACTCTTT	CATWDGPWNYKKLF	TRGV4	.	TRGJ1	19	-1	-1	25
9	1.305653479566523E-4	TGTGCCACCTGGGATGGGCGTAGTGATTGGATCAAGACGTTT	CATWDGRSDWIKTF	TRGV4	.	TRGJP2	18	-1	-1	19
9	1.305653479566523E-4	TGTGCCACCTGGGATAGTAGGGCGGATTATAAGAAACTCTTT	CATWDSRADYKKLF	TRGV8	.	TRGJ1	16	-1	-1	25
9	1.305653479566523E-4	TGTGCCACCTGGGATAGGCTGGAGTATTATAAGAAACTCTTT	CATWDRLEYYKKLF	TRGV8	.	TRGJ1	18	-1	-1	24
9	1.305653479566523E-4	TGTGCCACCTGGGATAGGAAGGGTGATTGGATCAAGACGTTT	CATWDRKGDWIKTF	TRGV8	.	TRGJP2	17	-1	-1	22
9	1.305653479566523E-4	TGTGCCACCTGGGACTTCGCGGAAGGTTATAAGAAACTCTTT	CATWDFAEGYKKLF	TRGV7	.	TRGJ1	14	-1	-1	26
9	1.305653479566523E-4	TGTGCCACCTGGGACTCCTGGAATTATTATAAGAAACTCTTT	CATWDSWNYYKKLF	TRGV7	.	TRGJ1	14	-1	-1	20
9	1.305653479566523E-4	TGTGCCACCTGGGACTGGGCTGGAGTTTATAAGAAACTCTTT	CATWDWAGVYKKLF	TRGV2	.	TRGJ1	19	-1	-1	26
9	1.305653479566523E-4	TGTGCCACCTGGGACGCCCTGAATTATTATAAGAAACTCTTT	CATWDALNYYKKLF	TRGV2	.	TRGJ1	15	-1	-1	20
9	1.305653479566523E-4	TGTGCCACCTGGGACGGTTGGATGTATTATAAGAAACTCTTT	CATWDGWMYYKKLF	TRGV2	.	TRGJ1	16	-1	-1	24
9	1.305653479566523E-4	TGTGCCACCTGGGACGGTGCGAATTATTATAAGAAACTCTTT	CATWDGANYYKKLF	TRGV2	.	TRGJ1	16	-1	-1	19
9	1.305653479566523E-4	TGTGCCACCTGGGACGGGTACGCTGGTTGGTTCAAGATATTT	CATWDGYAGWFKIF	TRGV2	.	TRGJP1	17	-1	-1	22
9	1.305653479566523E-4	TGTGCCACCTGGGACGGGCTTGGCGATTGGATCAAGACGTTT	CATWDGLGDWIKTF	TRGV2	.	TRGJP2	18	-1	-1	24
9	1.305653479566523E-4	TGTGCCACCTGGGACGGGCGTCGTGATTGGATCAAGACGTTT	CATWDGRRDWIKTF	TRGV2	.	TRGJP2	18	-1	-1	19
9	1.305653479566523E-4	TGTGCCACCTGGGACGGGCAAGAGGGGCTTTTGAAACTCTTT	CATWDGQEGLLKLF	TRGV2	.	TRGJ1	18	-1	-1	32
9	1.305653479566523E-4	TGTGCCACCTGGGACGGGGTCAAGTATTATAAGAAACTCTTT	CATWDGVKYYKKLF	TRGV2	.	TRGJ1	17	-1	-1	21
9	1.305653479566523E-4	TGTGCCACCTGGGACGGACGCCCTTATTATAAGAAACTCTTT	CATWDGRPYYKKLF	TRGV2	.	TRGJ1	16	-1	-1	23
9	1.305653479566523E-4	TGTGCCACCTGGGACGGAGTATATTATTATAAGAAACTCTTT	CATWDGVYYYKKLF	TRGV2	.	TRGJ1	16	-1	-1	22
9	1.305653479566523E-4	TGTGCCACCTGGGACGAGGCCACTGGTTGGTTCAAGATATTT	CATWDEATGWFKIF	TRGV2	.	TRGJP1	20	-1	-1	19
9	1.305653479566523E-4	TGTGCCACCTGGGACAGCAGAGATTATTATAAGAAACTCTTT	CATWDSRDYYKKLF	TRGV5	.	TRGJ1	16	-1	-1	22
9	1.305653479566523E-4	TGTGCCACCTGGGACAGGTTGACGTATTATAAGAAACTCTTT	CATWDRLTYYKKLF	TRGV3	.	TRGJ2	17	-1	-1	24
9	1.305653479566523E-4	TGTGCCACCTGGGACAGGCTATTCCCCCGTAAGAAACTCTTT	CATWDRLFPRKKLF	TRGV7	.	TRGJ1	18	-1	-1	29
9	1.305653479566523E-4	TGTGCCACCTGGGACAGGCCCTATTATTATAAGAAACTCTTT	CATWDRPYYYKKLF	TRGV3	.	TRGJ1	19	-1	-1	22
9	1.305653479566523E-4	TGTGCCACCTGGGACAGGCCGTGGGATTATAAGAAACTCTTT	CATWDRPWDYKKLF	TRGV5	.	TRGJ1	19	-1	-1	25
9	1.305653479566523E-4	TGTGCCACCTGGGACAGGCCGAAGCAAACTAAGAAACTCTTT	CATWDRPKQTKKLF	TRGV7	.	TRGJ2	19	-1	-1	29
9	1.305653479566523E-4	TGTGCTGCGTGGGTCCAGACTGGTTGGTTCAAGATATTT	CAAWVQTGWFKIF	TRGV10	.	TRGJP1	12	-1	-1	18
9	1.305653479566523E-4	TGTGCTGCGTGGGGTACGAATTATTATAAGAAACTCTTT	CAAWGTNYYKKLF	TRGV10	.	TRGJ1	20	-1	-1	16
9	1.305653479566523E-4	TGTGCTGCGTGGGATTCTAGTTATTATAAGAAACTCTTT	CAAWDSSYYKKLF	TRGV10	.	TRGJ1	15	-1	-1	13
9	1.305653479566523E-4	TGTGCTGCGTGGGATTATACTGGTTGGTTCAAGATATTT	CAAWDYTGWFKIF	TRGV10	.	TRGJP1	16	-1	-1	18
9	1.305653479566523E-4	TGTGCTGCGTGGGATTATAATTATTATAAGAAACTCTTT	CAAWDYNYYKKLF	TRGV10	.	TRGJ1	16	-1	-1	18
9	1.305653479566523E-4	TGTGCTGCGTGGGATAACACTGGTTGGTTCAAGATATTT	CAAWDNTGWFKIF	TRGV10	.	TRGJP1	17	-1	-1	8
9	1.305653479566523E-4	TGTGCTGCGTGGGACTTCAATTATTATAAGAAACTCTTT	CAAWDFNYYKKLF	TRGV10	.	TRGJ1	13	-1	-1	15
9	1.305653479566523E-4	TGTGCTGCGTGGGACGGCACTGGTTGGTTCAAGATATTT	CAAWDGTGWFKIF	TRGV10	.	TRGJP1	13	-1	-1	17
9	1.305653479566523E-4	TGTGCTGCGTGGAATACCACTGGTTGGTTCAAGATATTT	CAAWNTTGWFKIF	TRGV10	.	TRGJP1	14	-1	-1	8
9	1.305653479566523E-4	TGTGCTGCGGATCAATTCAATTATTATAAGAAACTCTTT	CAADQFNYYKKLF	TRGV10	.	TRGJ1	8	-1	-1	13
9	1.305653479566523E-4	TGTGCCTTGTGGGTCCTGAATTATTATAAGAAACTCTTT	CALWVLNYYKKLF	TRGV9	.	TRGJ1	12	-1	-1	17
9	1.305653479566523E-4	TGTGCCACCTGGGATGGTCCTCGGGGTAAGAAACTCTTT	CATWDGPRGKKLF	TRGV4	.	TRGJ1	19	-1	-1	26
9	1.305653479566523E-4	TGTGCCACCTGGGATGGGCTTTATTATAAGAAACTCTTT	CATWDGLYYKKLF	TRGV4	.	TRGJ1	18	-1	-1	20
9	1.305653479566523E-4	TGTGCCACCTGGGATGGGCTACATTATAAGAAACTCTTT	CATWDGLHYKKLF	TRGV4	.	TRGJ1	18	-1	-1	22
9	1.305653479566523E-4	TGTGCCACCTGGGATAAGTCCGATTGGATCAAGACGTTT	CATWDKSDWIKTF	TRGV8	.	TRGJP2	15	-1	-1	21
9	1.305653479566523E-4	TGTGCCACCTGGGACGTAGAGTTTTATAAGAAACTCTTT	CATWDVEFYKKLF	TRGV7	.	TRGJ1	14	-1	-1	23
9	1.305653479566523E-4	TGTGCCACCTGGGACGGCTCATTGGGTAAGAAACTCTTT	CATWDGSLGKKLF	TRGV2	.	TRGJ1	16	-1	-1	26
9	1.305653479566523E-4	TGTGCCACCTGGGACGGGCTTCTTTATAAGAAACTCTTT	CATWDGLLYKKLF	TRGV2	.	TRGJ1	18	-1	-1	23
9	1.305653479566523E-4	TGTGCCACCTGGGACGGGCTGGGTGGGATCAAGACGTTT	CATWDGLGGIKTF	TRGV2	.	TRGJP2	18	-1	-1	25
9	1.305653479566523E-4	TGTGCCACCTGGGACGGGCTAGGTTATAAGAAACTCTTT	CATWDGLGYKKLF	TRGV2	.	TRGJ1	18	-1	-1	23
9	1.305653479566523E-4	TGTGCCACCTGGGACGGGCCTCAATATAAGAAACTCTTT	CATWDGPQYKKLF	TRGV2	.	TRGJ1	19	-1	-1	24
9	1.305653479566523E-4	TGTGCCACCTGGGACGGGCCTGATTATAAGAAACTCTTT	CATWDGPDYKKLF	TRGV2	.	TRGJ1	19	-1	-1	22
9	1.305653479566523E-4	TGTGCCACCTGGGACGGGCCCTCTTATAAGAAACTCTTT	CATWDGPSYKKLF	TRGV2	.	TRGJ1	20	-1	-1	23
9	1.305653479566523E-4	TGTGCCACCTGGGACGGGCCCCTTTATAAGAAACTCTTT	CATWDGPLYKKLF	TRGV2	.	TRGJ1	20	-1	-1	23
9	1.305653479566523E-4	TGTGCCACCTGGGACGGGCCCCCGTTCCAGAAACTCTTT	CATWDGPPFQKLF	TRGV2	.	TRGJ1	20	-1	-1	28
9	1.305653479566523E-4	TGTGCCACCTGGGACGGGCCCGGTTATAAGAAACTCTTT	CATWDGPGYKKLF	TRGV2	.	TRGJ1	21	-1	-1	23
9	1.305653479566523E-4	TGTGCCACCTGGGACGGGCCCGGGTATAAGAAACTCTTT	CATWDGPGYKKLF	TRGV2	.	TRGJ1	21	-1	-1	24
9	1.305653479566523E-4	TGTGCCACCTGGGACGGGCCCAACTATAAGAAACTCTTT	CATWDGPNYKKLF	TRGV2	.	TRGJ1	20	-1	-1	24
9	1.305653479566523E-4	TGTGCCACCTGGGACGGGCCGGGGTATAAGAAACTCTTT	CATWDGPGYKKLF	TRGV2	.	TRGJ1	19	-1	-1	24
9	1.305653479566523E-4	TGTGCCACCTGGGACGGGCGGTATTATAAGAAACTCTTT	CATWDGRYYKKLF	TRGV2	.	TRGJ1	18	-1	-1	21
9	1.305653479566523E-4	TGTGCCACCTGGGACGGGCAAGTTCATAAGAAACTCTTT	CATWDGQVHKKLF	TRGV2	.	TRGJ1	18	-1	-1	25
9	1.305653479566523E-4	TGTGCCACCTGGGACGGGGTCTGTTATAAGAAACTCTTT	CATWDGVCYKKLF	TRGV2	.	TRGJ1	17	-1	-1	23
9	1.305653479566523E-4	TGTGCCACCTGGGACGGGGGGGATTGGATCAAGACGTTT	CATWDGGDWIKTF	TRGV2	.	TRGJP2	17	-1	-1	21
9	1.305653479566523E-4	TGTGCCACCTGGGACGATAATGATTGGATCAAGACGTTT	CATWDDNDWIKTF	TRGV2	.	TRGJP2	15	-1	-1	17
9	1.305653479566523E-4	TGTGCCACCTGGGACAGGTATTATTATAAGAAACTCTTT	CATWDRYYYKKLF	TRGV3	.	TRGJ1	17	-1	-1	19
9	1.305653479566523E-4	TGTGCCACCTGGGACAGGCTTGGTTATAAGAAACTCTTT	CATWDRLGYKKLF	TRGV5	.	TRGJ1	21	-1	-1	23
9	1.305653479566523E-4	TGTGCCACCTGGGACAGGCTGAGATATAAGAAACTCTTT	CATWDRLRYKKLF	TRGV5	.	TRGJ1	18	-1	-1	24
9	1.305653479566523E-4	TGTGCCACCTGGGACAGGCCTAGGTATAAGAAACTCTTT	CATWDRPRYKKLF	TRGV7	.	TRGJ1	20	-1	-1	24
9	1.305653479566523E-4	TGTGCCACCTGGGACAGGCCGAAATATAAGAAACTCTTT	CATWDRPKYKKLF	TRGV5	.	TRGJ1	19	-1	-1	24
9	1.305653479566523E-4	TGTGCCACCTGGGACAGGCCAGTTTATAAGAAACTCTTT	CATWDRPVYKKLF	TRGV3	.	TRGJ1	22	-1	-1	23
9	1.305653479566523E-4	TGTGCCACCTGGGACAGGCCAAATTATAAGAAACTCTTT	CATWDRPNYKKLF	TRGV3	.	TRGJ1	19	-1	-1	22
9	1.305653479566523E-4	TGTGCCACCTGGGACAGGCAAGCAAGAAAGAAACTCTTT	CATWDRQARKKLF	TRGV3	.	TRGJ1	18	-1	-1	27
9	1.305653479566523E-4	TGTGCCACCTGGGACAGACCCGATTGGATCAAGACGTTT	CATWDRPDWIKTF	TRGV3	.	TRGJP2	19	-1	-1	21
9	1.305653479566523E-4	TGTGCCACCTGGGACAGAGGAGGATATAAGAAACTCTTT	CATWDRGGYKKLF	TRGV3	.	TRGJ1	16	-1	-1	24
9	1.305653479566523E-4	TGTGCCACCTGGGACAAGAATTATTATAAGAAACTCTTT	CATWDKNYYKKLF	TRGV5	.	TRGJ1	15	-1	-1	17
9	1.305653479566523E-4	TGTGCCACCTGGACCCCGAATTATTATAAGAAACTCTTT	CATWTPNYYKKLF	TRGV3	.	TRGJ1	11	-1	-1	16
9	1.305653479566523E-4	TGTGCTGCGTGGGGATATTATTATAAGAAACTCTTT	CAAWGYYYKKLF	TRGV10	.	TRGJ1	12	-1	-1	16
9	1.305653479566523E-4	TGTGCTGCGTGGGACTATTATTATAAGAAACTCTTT	CAAWDYYYKKLF	TRGV10	.	TRGJ1	16	-1	-1	16
9	1.305653479566523E-4	TGTGCTGCGTGGGAAGACTATTATAAGAAACTCTTT	CAAWEDYYKKLF	TRGV10	.	TRGJ1	13	-1	-1	18
9	1.305653479566523E-4	TGTGCTGCGTGGAACACTGGTTGGTTCAAGATATTT	CAAWNTGWFKIF	TRGV10	.	TRGJP1	11	-1	-1	14
9	1.305653479566523E-4	TGTGCCTTGTGGGGCTTTGGTTGGTTCAAGATATTT	CALWGFGWFKIF	TRGV9	.	TRGJP1	12	-1	-1	17
9	1.305653479566523E-4	TGTGCCACCTGGTGGCTTGGGGGGCTGAAACTCTTT	CATWWLGGLKLF	TRGV5P	.	TRGJ2	15	-1	-1	26
9	1.305653479566523E-4	TGTGCCACCTGGCCCCCTCCCGCGGAGAAACTCTTT	CATWPPPAEKLF	TRGV8	.	TRGJ1	11	-1	-1	25
9	1.305653479566523E-4	TGTGCCACCTGGGTGAATTATTATAAGAAACTCTTT	CATWVNYYKKLF	TRGV2	.	TRGJ1	12	-1	-1	14
9	1.305653479566523E-4	TGTGCCACCTGGGGGGCTTATTATAAGAAACTCTTT	CATWGAYYKKLF	TRGV5	.	TRGJ1	12	-1	-1	17
9	1.305653479566523E-4	TGTGCCACCTGGGATTTGGGCTATAAGAAACTCTTT	CATWDLGYKKLF	TRGV8	.	TRGJ1	14	-1	-1	21
9	1.305653479566523E-4	TGTGCCACCTGGGATCCCTATTATAAGAAACTCTTT	CATWDPYYKKLF	TRGV4	.	TRGJ1	14	-1	-1	18
9	1.305653479566523E-4	TGTGCCACCTGGGATCCCGGGAGAAGGAAACTCTTT	CATWDPGRRKLF	TRGV2	.	TRGJ1	13	-1	-1	26
9	1.305653479566523E-4	TGTGCCACCTGGGATCCGCGGTGGATCAAGACGTTT	CATWDPRWIKTF	TRGV4	.	TRGJP2	14	-1	-1	21
9	1.305653479566523E-4	TGTGCCACCTGGGATGTTAGGTATAAGAAACTCTTT	CATWDVRYKKLF	TRGV4	.	TRGJ1	15	-1	-1	21
9	1.305653479566523E-4	TGTGCCACCTGGGATGTACGTCATAAGAAACTCTTT	CATWDVRHKKLF	TRGV4	.	TRGJ1	15	-1	-1	22
9	1.305653479566523E-4	TGTGCCACCTGGGATGGGCCGAGGAGGAAACTCTTT	CATWDGPRRKLF	TRGV4	.	TRGJ1	19	-1	-1	26
9	1.305653479566523E-4	TGTGCCACCTGGGATAGTGGGGATAAGAAACTCTTT	CATWDSGDKKLF	TRGV8	.	TRGJ1	16	-1	-1	22
9	1.305653479566523E-4	TGTGCCACCTGGGATAATTCCCATAAGAAACTCTTT	CATWDNSHKKLF	TRGV8	.	TRGJ1	15	-1	-1	22
9	1.305653479566523E-4	TGTGCCACCTGGGACCTTTATTATAAGAAACTCTTT	CATWDLYYKKLF	TRGV4	.	TRGJ1	13	-1	-1	17
9	1.305653479566523E-4	TGTGCCACCTGGGACGGTATGTGGGAGAAACTCTTT	CATWDGMWEKLF	TRGV3	.	TRGJ1	14	-1	-1	25
9	1.305653479566523E-4	TGTGCCACCTGGGACGGGCCCGAAAAGAAACTCTTT	CATWDGPEKKLF	TRGV2	.	TRGJ1	21	-1	-1	24
9	1.305653479566523E-4	TGTGCCACCTGGGACGGGCGGAATAAGAAACTCTTT	CATWDGRNKKLF	TRGV2	.	TRGJ1	18	-1	-1	22
9	1.305653479566523E-4	TGTGCCACCTGGGACGGGCATCACGAGAAACTCTTT	CATWDGHHEKLF	TRGV2	.	TRGJ1	18	-1	-1	25
9	1.305653479566523E-4	TGTGCCACCTGGGACGGGATATATAAGAAACTCTTT	CATWDGIYKKLF	TRGV2	.	TRGJ1	17	-1	-1	21
9	1.305653479566523E-4	TGTGCCACCTGGGACGAGGATTATAAGAAACTCTTT	CATWDEDYKKLF	TRGV2	.	TRGJ1	15	-1	-1	19
9	1.305653479566523E-4	TGTGCCACCTGGGACATCGATTATAAGAAACTCTTT	CATWDIDYKKLF	TRGV3	.	TRGJ2	15	-1	-1	19
9	1.305653479566523E-4	TGTGCCACCTGGGACATGAGCTATAAGAAACTCTTT	CATWDMSYKKLF	TRGV5	.	TRGJ1	15	-1	-1	21
9	1.305653479566523E-4	TGTGCCACCTGGGACAGTGTTTATAAGAAACTCTTT	CATWDSVYKKLF	TRGV3	.	TRGJ1	16	-1	-1	20
9	1.305653479566523E-4	TGTGCCACCTGGGACAGCATTAGCAGGAAACTCTTT	CATWDSISRKLF	TRGV3	.	TRGJ1	16	-1	-1	26
9	1.305653479566523E-4	TGTGCCACCTGGGACAGGCCTTTGGGGAAACTCTTT	CATWDRPLGKLF	TRGV7	.	TRGJ1	20	-1	-1	26
9	1.305653479566523E-4	TGTGCCACCTGGGACAGGCCTAACAAGAAACTCTTT	CATWDRPNKKLF	TRGV7	.	TRGJ1	20	-1	-1	24
9	1.305653479566523E-4	TGTGCCACCTGGGACAGGCGCTATAAGAAACTCTTT	CATWDRRYKKLF	TRGV3	.	TRGJ1	18	-1	-1	21
9	1.305653479566523E-4	TGTGCCACCTGGGACAGACATATAGAGAAACTCTTT	CATWDRHIEKLF	TRGV7	.	TRGJ1	16	-1	-1	20
9	1.305653479566523E-4	TGTGCCACCTGGACCGATTATTATAAGAAACTCTTT	CATWTDYYKKLF	TRGV2	.	TRGJ1	11	-1	-1	16
9	1.305653479566523E-4	TGTGCTGCGTGGCCTGGATGGTTCAAGATATTT	CAAWPGWFKIF	TRGV10	.	TRGJP1	11	-1	-1	13
9	1.305653479566523E-4	TGTGCCACTCATGGTTTTTATAAGAAACTCTTT	CATHGFYKKLF	TRGV8	.	TRGJ1	7	-1	-1	14
9	1.305653479566523E-4	TGTGCCACCTGGGTTTATTATAAGAAACTCTTT	CATWVYYKKLF	TRGV4	.	TRGJ1	12	-1	-1	14
9	1.305653479566523E-4	TGTGCCACCTGGGGCGTTTATAAGAAACTCTTT	CATWGVYKKLF	TRGV8	.	TRGJ1	12	-1	-1	17
9	1.305653479566523E-4	TGTGCCACCTGGGGACGAAATAAGAAACTCTTT	CATWGRNKKLF	TRGV8	.	TRGJ1	12	-1	-1	19
9	1.305653479566523E-4	TGTGCCACCTGGGATTTAGGGAAGAAACTCTTT	CATWDLGKKLF	TRGV8	.	TRGJ1	14	-1	-1	21
9	1.305653479566523E-4	TGTGCCACCTGGGATGTCTATAAGAAACTCTTT	CATWDVYKKLF	TRGV4	.	TRGJ1	15	-1	-1	18
9	1.305653479566523E-4	TGTGCCACCTGGGATGCCTTTGGGAAACTCTTT	CATWDAFGKLF	TRGV4	.	TRGJ1	15	-1	-1	23
9	1.305653479566523E-4	TGTGCCACCTGGGACCCGCCAAGGAAACTCTTT	CATWDPPRKLF	TRGV7	.	TRGJ1	14	-1	-1	23
9	1.305653479566523E-4	TGTGCCACCTGGGACCGGGTGATCAAGACGTTT	CATWDRVIKTF	TRGV3	.	TRGJP2	17	-1	-1	20
9	1.305653479566523E-4	TGTGCCACCTGGGACGGGCTTAAGAAACTCTTT	CATWDGLKKLF	TRGV2	.	TRGJ1	18	-1	-1	20
9	1.305653479566523E-4	TGTGCCACCTGGGACGGGCGGTGGAAACTCTTT	CATWDGRWKLF	TRGV2	.	TRGJ1	18	-1	-1	23
9	1.305653479566523E-4	TGTGCCACCTGGGACGGGGATAAGAAACTCTTT	CATWDGDKKLF	TRGV2	.	TRGJ1	17	-1	-1	19
9	1.305653479566523E-4	TGTGCCACCTGGGACAGGAAAAAGAAACTCTTT	CATWDRKKKLF	TRGV7	.	TRGJ1	17	-1	-1	21
9	1.305653479566523E-4	TGTGCCACCTGGGAGGAGCCGGAGAAACTCTTT	CATWEEPEKLF	TRGV4	.	TRGJ1	19	-1	-1	22
9	1.305653479566523E-4	TGTGCCACCTGGGAAGGATATAAGAAACTCTTT	CATWEGYKKLF	TRGV2	.	TRGJ1	16	-1	-1	18
9	1.305653479566523E-4	TGTGCCACCCTGGGGGGTTGGATCAAGACGTTT	CATLGGWIKTF	TRGV7	.	TRGJP2	13	-1	-1	17
9	1.305653479566523E-4	TGTGCCGCACAGGCCTCGAGGTCCCTCTTT	CAAQASRSLF	TRGV8	.	TRGJ1	5	-1	-1	24
9	1.305653479566523E-4	TGTGCCACTCGATGGGGGGAGAAACTCTTT	CATRWGEKLF	TRGV4	.	TRGJ1	15	-1	-1	19
9	1.305653479566523E-4	TGTGCCACCTTTAGGTATAAGAAACTCTTT	CATFRYKKLF	TRGV8	.	TRGJ1	9	-1	-1	15
9	1.305653479566523E-4	TGTGCCACCTGGCCTTGGATCAAGACGTTT	CATWPWIKTF	TRGV2	.	TRGJP2	11	-1	-1	14
9	1.305653479566523E-4	TGTGCCACCTGGCCCCTTGAGAAACTCTTT	CATWPLEKLF	TRGV4	.	TRGJ1	11	-1	-1	19
9	1.305653479566523E-4	TGTGCCACCTGGGCAGATAAGAAACTCTTT	CATWADKKLF	TRGV4	.	TRGJ1	12	-1	-1	16
9	1.305653479566523E-4	TGTGCCACCTGGGGACGTATCGAACTCTTT	CATWGRIELF	TRGV2	.	TRGJ1	16	-1	-1	22
9	1.305653479566523E-4	TGTGCCACCTGGGGAGATAAGAAACTCTTT	CATWGDKKLF	TRGV5P	.	TRGJ1	13	-1	-1	16
9	1.305653479566523E-4	TGTGCCACCTGGGATGGACTCCCTCTCTTT	CATWDGLPLF	TRGV4	.	TRGJ1	16	-1	-1	24
9	1.305653479566523E-4	TGTGCCACCTGGGATGATCAGAAACTCTTT	CATWDDQKLF	TRGV4	.	TRGJ2	15	-1	-1	13
9	1.305653479566523E-4	TGTGCCACCTGGGATACAAAGAAACTCTTT	CATWDTKKLF	TRGV8	.	TRGJ1	15	-1	-1	18
9	1.305653479566523E-4	TGTGCCACCTGGGATAACAAGAAACTCTTT	CATWDNKKLF	TRGV4	.	TRGJ1	14	-1	-1	18
9	1.305653479566523E-4	TGTGCCACCTGGGACGGGCTGAAACTCTTT	CATWDGLKLF	TRGV2	.	TRGJ1	18	-1	-1	20
9	1.305653479566523E-4	TGTGCCACCTGGGACGGGCGGAAACTCTTT	CATWDGRKLF	TRGV2	.	TRGJ1	18	-1	-1	20
9	1.305653479566523E-4	TGTGCCACCTGGGACAGTAAGAAACTCTTT	CATWDSKKLF	TRGV7	.	TRGJ1	16	-1	-1	17
9	1.305653479566523E-4	TGTGCCACCTGGGAGGGCAAGAAACTCTTT	CATWEGKKLF	TRGV2	.	TRGJ1	17	-1	-1	18
9	1.305653479566523E-4	TGTGCCACCTGGGAAGATAAGAAACTCTTT	CATWEDKKLF	TRGV2	.	TRGJ1	13	-1	-1	16
9	1.305653479566523E-4	TGTGCCACCTGGGAAACCTCCGAACTCTTT	CATWETSELF	TRGV8	.	TRGJ1	13	-1	-1	22
9	1.305653479566523E-4	TGTGCCACCGGGTATTATAAGAAACTCTTT	CATGYYKKLF	TRGV8	.	TRGJ1	11	-1	-1	12
9	1.305653479566523E-4	TGTGCCAAGGAATATTATAAGAAACTCTTT	CAKEYYKKLF	TRGV4	.	TRGJ1	6	-1	-1	9
9	1.305653479566523E-4	TGTTCTAGCTATTATAAGAAACTCTTT	CSSYYKKLF	TRGV4	.	TRGJ1	2	-1	-1	9
9	1.305653479566523E-4	TGTGCCACCGAACAAAAGAAACTCTTT	CATEQKKLF	TRGV8	.	TRGJ1	8	-1	-1	15
9	1.305653479566523E-4	TGTGCCACCTGGGATAGGCTCTTT	CATWDRLF	TRGV8	.	TRGJ1	18	-1	-1	18
9	1.305653479566523E-4	TGTGCCACCTGGATGAAACTCTTT	CATWMKLF	TRGV2	.	TRGJ1	11	-1	-1	14
9	1.305653479566523E-4	TGTGCCACACCTAAGAAACTCTTT	CATPKKLF	TRGV2	.	TRGJ1	7	-1	-1	11
9	1.305653479566523E-4	TGTGCCACCTGGGAACTCTTT	CATWELF	TRGV2	.	TRGJ1	13	-1	-1	13
8	1.1605808707257982E-4	TGTGCCACCTGGGACGGAATAAGGTGGGAGTTGGGCAAAAAAATCAAGGTATTT	CATWDGIRWELGKKIKVF	TRGV2	.	TRGJP	16	-1	-1	27
8	1.1605808707257982E-4	TGTGCTGCGTGGGATTGGGAAGAACATACCACTGGTTGGTTCAAGATATTT	CAAWDWEEHTTGWFKIF	TRGV10	.	TRGJP1	15	-1	-1	25
8	1.1605808707257982E-4	TGTGCTGCGTGGGACACTCTTTCAAATACCACTGGTTGGTTCAAGATATTT	CAAWDTLSNTTGWFKIF	TRGV10	.	TRGJP1	13	-1	-1	25
8	1.1605808707257982E-4	TGTGCCACCTGGCGGGAGCCAGGGGGCGGTAGTGATTGGATCAAGACGTTT	CATWREPGGGSDWIKTF	TRGV2	.	TRGJP2	11	-1	-1	28
8	1.1605808707257982E-4	TGTGCCACCTGGGTGTGGACGTCCTTACGCCCACCATTCAGGGACCTCTTT	CATWVWTSLRPPFRDLF	TRGV5	.	TRGJ1	12	-1	-1	45
8	1.1605808707257982E-4	TGTGCCACCTGGGACCCCTCCTCCGATATTAGTGATTGGATCAAGACGTTT	CATWDPSSDISDWIKTF	TRGV2	.	TRGJP2	14	-1	-1	25
8	1.1605808707257982E-4	TGTGCCACCTGGGACGCTCCCCCAACCTCGAATTATTATAAGAAACTCTTT	CATWDAPPTSNYYKKLF	TRGV2	.	TRGJ1	15	-1	-1	27
8	1.1605808707257982E-4	TGTGCCACCTGGGACGGACCACAAGAGTTGGGCAAAAAAATCAAGGTATTT	CATWDGPQELGKKIKVF	TRGV2	.	TRGJP	19	-1	-1	21
8	1.1605808707257982E-4	TGTGCCACCTGGGACGAACCTGAGGATTGTAGTGATTGGATCAAGACGTTT	CATWDEPEDCSDWIKTF	TRGV2	.	TRGJP2	15	-1	-1	25
8	1.1605808707257982E-4	TGTGCCACCTGGGACAGGCCTAGAGGTGGGGGCTATTATAAGAAACTCTTT	CATWDRPRGGGYYKKLF	TRGV3	.	TRGJ1	20	-1	-1	33
8	1.1605808707257982E-4	TGTGCCACCTGGGACAGGCGGAGGAGGGCGGATGATTGGATCAAGACGTTT	CATWDRRRRADDWIKTF	TRGV7	.	TRGJP2	18	-1	-1	32
8	1.1605808707257982E-4	TGTGCTGCGTGGGAGCCCCCCCATACCACTGGTTGGTTCAAGATATTT	CAAWEPPHTTGWFKIF	TRGV10	.	TRGJP1	13	-1	-1	22
8	1.1605808707257982E-4	TGTGCCACCTGGGCGCCCGGGCATGGTAGTGATTGGATCAAGACGTTT	CATWAPGHGSDWIKTF	TRGV4	.	TRGJP2	12	-1	-1	22
8	1.1605808707257982E-4	TGTGCCACCTGGGATTCCCCATATAGTAGTGATTGGATCAAGACGTTT	CATWDSPYSSDWIKTF	TRGV8	.	TRGJP2	14	-1	-1	20
8	1.1605808707257982E-4	TGTGCCACCTGGGATATTCGGGAACCGAGGGATTGGATCAAGACGTTT	CATWDIREPRDWIKTF	TRGV8	.	TRGJP2	15	-1	-1	27
8	1.1605808707257982E-4	TGTGCCACCTGGGATAGCCCCTATAGTAGTGATTGGATCAAGACGTTT	CATWDSPYSSDWIKTF	TRGV8	.	TRGJP2	23	-1	-1	21
8	1.1605808707257982E-4	TGTGCCACCTGGGACTCATTTGATCGGAGTGATTGGATCAAGACGTTT	CATWDSFDRSDWIKTF	TRGV2	.	TRGJP2	14	-1	-1	27
8	1.1605808707257982E-4	TGTGCCACCTGGGACGCTTCCGCCACCGGTTATTATAAGAAACTCTTT	CATWDASATGYYKKLF	TRGV2	.	TRGJ1	15	-1	-1	29
8	1.1605808707257982E-4	TGTGCCACCTGGGACGGCGATCAAAGCCCCCGCCCCAAGAAACTCTTT	CATWDGDQSPRPKKLF	TRGV2	.	TRGJ2	16	-1	-1	36
8	1.1605808707257982E-4	TGTGCCACCTGGGACGGCACCGATAGTAGTGATTGGATCAAGACGTTT	CATWDGTDSSDWIKTF	TRGV2	.	TRGJP2	16	-1	-1	22
8	1.1605808707257982E-4	TGTGCCACCTGGGACGGGTATGATAGTAGTGATTGGATCAAGACGTTT	CATWDGYDSSDWIKTF	TRGV2	.	TRGJP2	17	-1	-1	18
8	1.1605808707257982E-4	TGTGCCACCTGGGACGGGCCTTTCAGTAGTGATTGGATCAAGACGTTT	CATWDGPFSSDWIKTF	TRGV2	.	TRGJP2	19	-1	-1	24
8	1.1605808707257982E-4	TGTGCCACCTGGGACGGGCGGGGGGGGAACATGGGGATCAAGACGTTT	CATWDGRGGNMGIKTF	TRGV2	.	TRGJP2	18	-1	-1	34
8	1.1605808707257982E-4	TGTGCCACCTGGGACGATCTTTGGGGAGTTTATTATAAGAAACTCTTT	CATWDDLWGVYYKKLF	TRGV7	.	TRGJ1	14	-1	-1	29
8	1.1605808707257982E-4	TGTGCCACCTGGGACAGGCCGCGGTCGTGTGATTGGATCAAGACGTTT	CATWDRPRSCDWIKTF	TRGV3	.	TRGJP2	19	-1	-1	28
8	1.1605808707257982E-4	TGTGCCACCTGGGACAGGGGGGTAAGGATGGGTTATAAGAAACTCTTT	CATWDRGVRMGYKKLF	TRGV7	.	TRGJ1	17	-1	-1	32
8	1.1605808707257982E-4	TGTGCTGCGTGGGCCCCCCCCCGGATTTATTATAAGAAACTCTTT	CAAWAPPRIYYKKLF	TRGV10	.	TRGJ1	12	-1	-1	23
8	1.1605808707257982E-4	TGTGCTGCGTGGGGGACACGATTTTATTATTATAAGAAACTCTTT	CAAWGTRFYYYKKLF	TRGV10	.	TRGJ1	12	-1	-1	25
8	1.1605808707257982E-4	TGTGCTGCGTGGGATTATATTCCATTAGGTTGGTTCAAGATATTT	CAAWDYIPLGWFKIF	TRGV10	.	TRGJP1	16	-1	-1	15
8	1.1605808707257982E-4	TGTGCTGCGTGGGATTATAACCAGAATTATTATAAGAAACTCTTT	CAAWDYNQNYYKKLF	TRGV10	.	TRGJ1	16	-1	-1	23
8	1.1605808707257982E-4	TGTGCTGCGTGGGATGCCCCACCGAATTATTATAAGAAACTCTTT	CAAWDAPPNYYKKLF	TRGV10	.	TRGJ1	14	-1	-1	22
8	1.1605808707257982E-4	TGTGCTGCGGCCCCCATGAGTACCACTGGTTGGTTCAAGATATTT	CAAAPMSTTGWFKIF	TRGV10	.	TRGJP1	8	-1	-1	20
8	1.1605808707257982E-4	TGTGCCACCTTGCCCTCATATAGTAGTGATTGGATCAAGACGTTT	CATLPSYSSDWIKTF	TRGV2	.	TRGJP2	9	-1	-1	17
8	1.1605808707257982E-4	TGTGCCACCTGGTCAATTTCAATTAGTGATTGGATCAAGACGTTT	CATWSISISDWIKTF	TRGV4	.	TRGJP2	11	-1	-1	23
8	1.1605808707257982E-4	TGTGCCACCTGGGGCCCTCCTAGTAGTGATTGGATCAAGACGTTT	CATWGPPSSDWIKTF	TRGV8	.	TRGJP2	12	-1	-1	20
8	1.1605808707257982E-4	TGTGCCACCTGGGATAATTGGAGTAGTGATTGGATCAAGACGTTT	CATWDNWSSDWIKTF	TRGV8	.	TRGJP2	15	-1	-1	21
8	1.1605808707257982E-4	TGTGCCACCTGGGACTGGGATTGGGGATATTATAAGAAACTCTTT	CATWDWDWGYYKKLF	TRGV7	.	TRGJ1	17	-1	-1	27
8	1.1605808707257982E-4	TGTGCCACCTGGGACCGGTCCTGTAGTGATTGGATCAAGACGTTT	CATWDRSCSDWIKTF	TRGV3	.	TRGJP2	23	-1	-1	22
8	1.1605808707257982E-4	TGTGCCACCTGGGACGCCTCACAGGCGGTATATAAGAAACTCTTT	CATWDASQAVYKKLF	TRGV2	.	TRGJ1	15	-1	-1	30
8	1.1605808707257982E-4	TGTGCCACCTGGGACGCCCCACGCGGGGATTGGATCAAGACGTTT	CATWDAPRGDWIKTF	TRGV2	.	TRGJP2	15	-1	-1	27
8	1.1605808707257982E-4	TGTGCCACCTGGGACGCCACACCGAATTATTATAAGAAACTCTTT	CATWDATPNYYKKLF	TRGV2	.	TRGJ1	15	-1	-1	22
8	1.1605808707257982E-4	TGTGCCACCTGGGACGGCCCAAGTAGTGATTGGATCAAGACGTTT	CATWDGPSSDWIKTF	TRGV2	.	TRGJP2	19	-1	-1	21
8	1.1605808707257982E-4	TGTGCCACCTGGGACGGGCTTTGGAGTGATTGGATCAAGACGTTT	CATWDGLWSDWIKTF	TRGV2	.	TRGJP2	18	-1	-1	24
8	1.1605808707257982E-4	TGTGCCACCTGGGACGGGCTAGGTCCTGATTATAAGAAACTCTTT	CATWDGLGPDYKKLF	TRGV2	.	TRGJ1	18	-1	-1	28
8	1.1605808707257982E-4	TGTGCCACCTGGGACGGGCCGGGAATAATAGTGGGGAAACTCTTT	CATWDGPGIIVGKLF	TRGV2	.	TRGJ1	19	-1	-1	35
8	1.1605808707257982E-4	TGTGCCACCTGGGACGGGCCATCGAATTATTATAAGAAACTCTTT	CATWDGPSNYYKKLF	TRGV2	.	TRGJ1	19	-1	-1	21
8	1.1605808707257982E-4	TGTGCCACCTGGGACGGGCGAGGTAGTGATTGGATCAAGACGTTT	CATWDGRGSDWIKTF	TRGV2	.	TRGJP2	18	-1	-1	22
8	1.1605808707257982E-4	TGTGCCACCTGGGACAGCTATATTTGGGGGTATAAGAAACTCTTT	CATWDSYIWGYKKLF	TRGV3	.	TRGJ1	16	-1	-1	30
8	1.1605808707257982E-4	TGTGCCACCTGGGACAGGCTCCCTAGTGATTGGATCAAGACGTTT	CATWDRLPSDWIKTF	TRGV3	.	TRGJP2	18	-1	-1	23
8	1.1605808707257982E-4	TGTGCCACCTGGGACAGGCCCTGGTGGTATTATAAGAAACTCTTT	CATWDRPWWYYKKLF	TRGV3	.	TRGJ1	19	-1	-1	27
8	1.1605808707257982E-4	TGTGCCACCTGGGACAGGCCGAGTAGTGATTGGATCAAGACGTTT	CATWDRPSSDWIKTF	TRGV3	.	TRGJP2	19	-1	-1	21
8	1.1605808707257982E-4	TGTGCTGCGTGTCGGATCCCCACTGGTTGGTTCAAGATATTT	CAACRIPTGWFKIF	TRGV10	.	TRGJP1	10	-1	-1	19
8	1.1605808707257982E-4	TGTGCTGCGTGGGATTTGGTCACTGGTTGGTTCAAGATATTT	CAAWDLVTGWFKIF	TRGV10	.	TRGJP1	15	-1	-1	20
8	1.1605808707257982E-4	TGTGCTGCGTGGGATCGTACCACTGGTTGGTTCAAGATATTT	CAAWDRTTGWFKIF	TRGV10	.	TRGJP1	14	-1	-1	17
8	1.1605808707257982E-4	TGTGCTGCGTGGGATGGTGGCACTGGTTGGTTCAAGATATTT	CAAWDGGTGWFKIF	TRGV10	.	TRGJP1	14	-1	-1	20
8	1.1605808707257982E-4	TGTGCCTTGTGGGACCTGGGTCAATATTATAAGAAACTCTTT	CALWDLGQYYKKLF	TRGV9	.	TRGJ1	13	-1	-1	24
8	1.1605808707257982E-4	TGTGCCACCTGGGCTCGGGGTAGTGATTGGATCAAGACGTTT	CATWARGSDWIKTF	TRGV2	.	TRGJP2	12	-1	-1	19
8	1.1605808707257982E-4	TGTGCCACCTGGGCCATCAGGAATTATTATAAGAAACTCTTT	CATWAIRNYYKKLF	TRGV7	.	TRGJ1	15	-1	-1	20
8	1.1605808707257982E-4	TGTGCCACCTGGGCGTATAGTAGTGATTGGATCAAGACGTTT	CATWAYSSDWIKTF	TRGV8	.	TRGJP2	12	-1	-1	15
8	1.1605808707257982E-4	TGTGCCACCTGGGGCAAGGATAACCCCCCTAAGAAACTCTTT	CATWGKDNPPKKLF	TRGV5P	.	TRGJ1	15	-1	-1	29
8	1.1605808707257982E-4	TGTGCCACCTGGGGGTATAGTAGTGATTGGATCAAGACGTTT	CATWGYSSDWIKTF	TRGV2	.	TRGJP2	12	-1	-1	15
8	1.1605808707257982E-4	TGTGCCACCTGGGGATATAGTAGTGATTGGATCAAGACGTTT	CATWGYSSDWIKTF	TRGV8	.	TRGJP2	16	-1	-1	14
8	1.1605808707257982E-4	TGTGCCACCTGGGATTTCGTGGGTTATTATAAGAAACTCTTT	CATWDFVGYYKKLF	TRGV4	.	TRGJ1	14	-1	-1	23
8	1.1605808707257982E-4	TGTGCCACCTGGGATTGTCCCCTAGAAGTTAAGAAACTCTTT	CATWDCPLEVKKLF	TRGV8	.	TRGJ1	14	-1	-1	29
8	1.1605808707257982E-4	TGTGCCACCTGGGATGGTCAGAATTATTATAAGAAACTCTTT	CATWDGQNYYKKLF	TRGV4	.	TRGJ1	16	-1	-1	20
8	1.1605808707257982E-4	TGTGCCACCTGGGATGGCCGTTCAGGTTATAAGAAACTCTTT	CATWDGRSGYKKLF	TRGV4	.	TRGJ1	16	-1	-1	26
8	1.1605808707257982E-4	TGTGCCACCTGGGATGGGTTCGGTTATTATAAGAAACTCTTT	CATWDGFGYYKKLF	TRGV8	.	TRGJ1	17	-1	-1	23
8	1.1605808707257982E-4	TGTGCCACCTGGGATGGGCAATTTTATTATAAGAAACTCTTT	CATWDGQFYYKKLF	TRGV4	.	TRGJ1	18	-1	-1	23
8	1.1605808707257982E-4	TGTGCCACCTGGGATGGGGGAGCCGGTGGTAAGAAACTCTTT	CATWDGGAGGKKLF	TRGV4	.	TRGJ1	17	-1	-1	29
8	1.1605808707257982E-4	TGTGCCACCTGGGATACGACCACTGGTTGGTTCAAGATATTT	CATWDTTTGWFKIF	TRGV8	.	TRGJP1	15	-1	-1	18
8	1.1605808707257982E-4	TGTGCCACCTGGGATAGTAGGGAGTATTATAAGAAACTCTTT	CATWDSREYYKKLF	TRGV8	.	TRGJ1	16	-1	-1	24
8	1.1605808707257982E-4	TGTGCCACCTGGGATAGTAAGATAGCTTGGATCAAGACGTTT	CATWDSKIAWIKTF	TRGV8	.	TRGJP2	16	-1	-1	26
8	1.1605808707257982E-4	TGTGCCACCTGGGATAGGTCTAGTGATTGGATCAAGACGTTT	CATWDRSSDWIKTF	TRGV8	.	TRGJP2	21	-1	-1	20
8	1.1605808707257982E-4	TGTGCCACCTGGGATAGGCCAACTGGTTGGTTCAAGATATTT	CATWDRPTGWFKIF	TRGV8	.	TRGJP1	19	-1	-1	9
8	1.1605808707257982E-4	TGTGCCACCTGGGATAGGGCGGGCGATTGGATCAAGACGTTT	CATWDRAGDWIKTF	TRGV8	.	TRGJP2	17	-1	-1	24
8	1.1605808707257982E-4	TGTGCCACCTGGGACCCCCGCCAACTATCTGGTAGACTCTTT	CATWDPRQLSGRLF	TRGV2	.	TRGJ1	14	-1	-1	35
8	1.1605808707257982E-4	TGTGCCACCTGGGACGTAGGAGATTTTAGCGAGAAACTCTTT	CATWDVGDFSEKLF	TRGV3	.	TRGJ1	14	-1	-1	31
8	1.1605808707257982E-4	TGTGCCACCTGGGACGCTATGGGATATTATAAGAAACTCTTT	CATWDAMGYYKKLF	TRGV2	.	TRGJ1	15	-1	-1	24
8	1.1605808707257982E-4	TGTGCCACCTGGGACGCCCTTCGGTGGTATAAGAAACTCTTT	CATWDALRWYKKLF	TRGV2	.	TRGJ1	15	-1	-1	27
8	1.1605808707257982E-4	TGTGCCACCTGGGACGCCAGTAGTGATTGGATCAAGACGTTT	CATWDASSDWIKTF	TRGV2	.	TRGJP2	15	-1	-1	18
8	1.1605808707257982E-4	TGTGCCACCTGGGACGCAGATAATGATTGGATCAAGACGTTT	CATWDADNDWIKTF	TRGV2	.	TRGJP2	15	-1	-1	20
8	1.1605808707257982E-4	TGTGCCACCTGGGACGGTCTTTCGGATTATAAGAAACTCTTT	CATWDGLSDYKKLF	TRGV5	.	TRGJ1	14	-1	-1	25
8	1.1605808707257982E-4	TGTGCCACCTGGGACGGGCTTCTTTATTATAAGAAACTCTTT	CATWDGLLYYKKLF	TRGV2	.	TRGJ1	18	-1	-1	23
8	1.1605808707257982E-4	TGTGCCACCTGGGACGGGCTTGCATATTATAAGAAACTCTTT	CATWDGLAYYKKLF	TRGV2	.	TRGJ1	18	-1	-1	24
8	1.1605808707257982E-4	TGTGCCACCTGGGACGGGCCTTCATATTATAAGAAACTCTTT	CATWDGPSYYKKLF	TRGV2	.	TRGJ1	19	-1	-1	24
8	1.1605808707257982E-4	TGTGCCACCTGGGACGGGCCGGATTATTATAAGAAACTCTTT	CATWDGPDYYKKLF	TRGV2	.	TRGJ1	19	-1	-1	19
8	1.1605808707257982E-4	TGTGCCACCTGGGACGGGCCGAGGAATTATAAGAAACTCTTT	CATWDGPRNYKKLF	TRGV2	.	TRGJ1	19	-1	-1	25
8	1.1605808707257982E-4	TGTGCCACCTGGGACGGGCGTTTAACATATAAGAAACTCTTT	CATWDGRLTYKKLF	TRGV2	.	TRGJ1	18	-1	-1	27
8	1.1605808707257982E-4	TGTGCCACCTGGGACGGGCGGTTGGATTATAAGAAACTCTTT	CATWDGRLDYKKLF	TRGV2	.	TRGJ1	18	-1	-1	25
8	1.1605808707257982E-4	TGTGCCACCTGGGACGGGCGGTCCCCCCCAAAGAAACTCTTT	CATWDGRSPPKKLF	TRGV2	.	TRGJ1	24	-1	-1	30
8	1.1605808707257982E-4	TGTGCCACCTGGGACGGGGGATGGGGTCATAAGAAACTCTTT	CATWDGGWGHKKLF	TRGV2	.	TRGJ1	17	-1	-1	28
8	1.1605808707257982E-4	TGTGCCACCTGGGACGGACTATGCTATTGGATCAAGACGTTT	CATWDGLCYWIKTF	TRGV2	.	TRGJP2	16	-1	-1	25
8	1.1605808707257982E-4	TGTGCCACCTGGGACACCTCCGGTTATTATAAGAAACTCTTT	CATWDTSGYYKKLF	TRGV3	.	TRGJ1	15	-1	-1	23
8	1.1605808707257982E-4	TGTGCCACCTGGGACAGTCGTAGTGATTGGATCAAGACGTTT	CATWDSRSDWIKTF	TRGV3	.	TRGJP2	16	-1	-1	19
8	1.1605808707257982E-4	TGTGCCACCTGGGACAGTAAGATGGATTGGATCAAGACGTTT	CATWDSKMDWIKTF	TRGV3	.	TRGJP2	16	-1	-1	24
8	1.1605808707257982E-4	TGTGCCACCTGGGACAGGCCTAGTGATTGGATCAAGACGTTT	CATWDRPSDWIKTF	TRGV7	.	TRGJP2	20	-1	-1	20
8	1.1605808707257982E-4	TGTGCCACCTGGGACAGGCCTAAGGAATATAAGAAACTCTTT	CATWDRPKEYKKLF	TRGV3	.	TRGJ2	20	-1	-1	27
8	1.1605808707257982E-4	TGTGCCACCTGGGACAGGCCGGTTTATTATAAGAAACTCTTT	CATWDRPVYYKKLF	TRGV7	.	TRGJ2	22	-1	-1	23
8	1.1605808707257982E-4	TGTGCCACCTGGGACAGGCCAGGGCGGTACAAGAAACTCTTT	CATWDRPGRYKKLF	TRGV3	.	TRGJ1	19	-1	-1	27
8	1.1605808707257982E-4	TGTGCCACCTGGGACAGGCGGATGGATTATAAGAAACTCTTT	CATWDRRMDYKKLF	TRGV7	.	TRGJ1	18	-1	-1	25
8	1.1605808707257982E-4	TGTGCCACCTGGGACAGGCGAACGGGTCTGATCAAGACGTTT	CATWDRRTGLIKTF	TRGV7	.	TRGJP2	18	-1	-1	29
8	1.1605808707257982E-4	TGTGCCACCTGGGACAGGCAGAATTATTATAAGAAACTCTTT	CATWDRQNYYKKLF	TRGV5	.	TRGJ1	18	-1	-1	20
8	1.1605808707257982E-4	TGTGCCACCTGGGACAGGGCCTGTTATTATAAGAAACTCTTT	CATWDRACYYKKLF	TRGV7	.	TRGJ1	23	-1	-1	23
8	1.1605808707257982E-4	TGTGCCACCTGGGAAAACCCCCCCGCCAATAAGAAACTCTTT	CATWENPPANKKLF	TRGV2	.	TRGJ2	13	-1	-1	28
8	1.1605808707257982E-4	TGTGCCACCTGGACCACAAGGGGTTATTATAAGAAACTCTTT	CATWTTRGYYKKLF	TRGV7	.	TRGJ1	11	-1	-1	23
8	1.1605808707257982E-4	TGTGCTGCGTGGTACAAGAATTATTATAAGAAACTCTTT	CAAWYKNYYKKLF	TRGV10	.	TRGJ1	11	-1	-1	17
8	1.1605808707257982E-4	TGTGCTGCGTGGGTCCGCACTGGTTGGTTCAAGATATTT	CAAWVRTGWFKIF	TRGV10	.	TRGJP1	12	-1	-1	17
8	1.1605808707257982E-4	TGTGCTGCGTGGGTGAGCACTGGTTGGTTCAAGATATTT	CAAWVSTGWFKIF	TRGV10	.	TRGJP1	12	-1	-1	17
8	1.1605808707257982E-4	TGTGCTGCGTGGGCCCCGAATTATTATAAGAAACTCTTT	CAAWAPNYYKKLF	TRGV10	.	TRGJ1	12	-1	-1	16
8	1.1605808707257982E-4	TGTGCTGCGTGGGATTCTGCTGGTTGGTTCAAGATATTT	CAAWDSAGWFKIF	TRGV10	.	TRGJP1	15	-1	-1	19
8	1.1605808707257982E-4	TGTGCTGCGTGGGATTATGCTGGTTGGTTCAAGATATTT	CAAWDYAGWFKIF	TRGV10	.	TRGJP1	16	-1	-1	19
8	1.1605808707257982E-4	TGTGCCACCTGGCCCCCAGAGCGTTATAAGAAACTCTTT	CATWPPERYKKLF	TRGV2	.	TRGJ1	11	-1	-1	23
8	1.1605808707257982E-4	TGTGCCACCTGGGCGAACGGGTATTATAAGAAACTCTTT	CATWANGYYKKLF	TRGV4	.	TRGJ1	12	-1	-1	21
[truncated: 4,897 more rows]
