# Supplementary material for: Dissection of the Human T-Cell Receptor γ Gene Repertoire in the Brain and Peripheral Blood Identifies Age- and Alzheimer's Disease-Associated Clonotype Profiles
Source: Front Immunol. 2020 Jan 29;11:12. doi: 10.3389/fimmu.2020.00012 (PMC7025544; doi:10.3389/fimmu.2020.00012)
Supplement: Supplementary file 5 [file Data_Sheet_2.zip › repertoires_corrected_and_decontaminated/A882.txt]

count	freq	cdr3nt	cdr3aa	v	d	j	VEnd	DStart	DEnd	JStart
11743	0.10866306399674279	TGTGCCACCTGGGAAGGAAGACGGACTGGTTGGTTCAAGATATTT	CATWEGRRTGWFKIF	TRGV2	.	TRGJP1	16	-1	-1	24
1919	0.017757337972387755	TGTGCTGCGTGGGGTCATACCACTGGTTGGTTCAAGATATTT	CAAWGHTTGWFKIF	TRGV10	.	TRGJP1	12	-1	-1	16
818	0.007569308213347152	TGTGCCTTGTGGGAGGTGCCCGATAAGAAACTCTTT	CALWEVPDKKLF	TRGV9	.	TRGJ2	18	-1	-1	22
700	0.006477403116556243	TGTGCCTTGTGGGAGGTCTTTGAGTTGGGCAAAAAAATCAAGGTATTT	CALWEVFELGKKIKVF	TRGV9	.	TRGJP	16	-1	-1	21
681	0.0063015878891068584	TGTGCCACCTGGGACAGGCGGAATTATTATAAGAAACTCTTT	CATWDRRNYYKKLF	TRGV3	.	TRGJ1	18	-1	-1	20
609	0.0056353407114039305	TGTGCCTTGTGGGAGGTCGGGTTGGGCAAAAAAATCAAGGTATTT	CALWEVGLGKKIKVF	TRGV9	.	TRGJP	16	-1	-1	20
556	0.005144908761150387	TGTGCCTTGTGGGACCAAGAGTTGGGCAAAAAAATCAAGGTATTT	CALWDQELGKKIKVF	TRGV9	.	TRGJP	13	-1	-1	15
492	0.004552689047636673	TGTGCCTTGTGGGAGGCGGAAGAGTTGGGCAAAAAAATCAAGGTATTT	CALWEAEELGKKIKVF	TRGV9	.	TRGJP	15	-1	-1	19
391	0.0036180923122478437	TGTGCCTTGTGGGAGGTGGAGTTGGGCAAAAAAATCAAGGTATTT	CALWEVELGKKIKVF	TRGV9	.	TRGJP	17	-1	-1	18
331	0.0030628863308287376	TGTGCTGCGTGGGATGAAGTTGATTATTATAAGAAACTCTTT	CAAWDEVDYYKKLF	TRGV10	.	TRGJ2	14	-1	-1	22
314	0.0029055779694266573	TGTGCCACCCTTTCGGAGAAGAAACTCTTT	CATLSEKKLF	TRGV4	.	TRGJ2	8	-1	-1	18
314	0.0029055779694266573	TGTGCCTTGTGGGAGGTCTCGAATTATTATAAGAAACTCTTT	CALWEVSNYYKKLF	TRGV9	.	TRGJ1	16	-1	-1	18
312	0.002887071103379354	TGTGCCTTGTGGGAGCCGAATTATTATAAGAAACTCTTT	CALWEPNYYKKLF	TRGV9	.	TRGJ1	14	-1	-1	16
301	0.002785283340119184	TGTGCTGCGTGGGATTATTATAAGAAACTCTTT	CAAWDYYKKLF	TRGV10	.	TRGJ1	16	-1	-1	13
289	0.0026742421438353627	TGTGCCACCGTCCTAATTGGTAGTGATTGGATCAAGACGTTT	CATVLIGSDWIKTF	TRGV4	.	TRGJP2	8	-1	-1	19
279	0.0025817078135988453	TGTGCCTTGTGGGACAATGCGTCGCAAGAGTTGGGCAAAAAAATCAAGGTATTT	CALWDNASQELGKKIKVF	TRGV9	.	TRGJP	13	-1	-1	23
277	0.0025632009475515414	TGTGCCTTGTGGGAGGCGAGGCAAGAGTTGGGCAAAAAAATCAAGGTATTT	CALWEARQELGKKIKVF	TRGV9	.	TRGJP	15	-1	-1	19
276	0.00255394751452789	TGTGCCTTGTGGGAGGCCCAAGAGTTGGGCAAAAAAATCAAGGTATTT	CALWEAQELGKKIKVF	TRGV9	.	TRGJP	15	-1	-1	18
270	0.002498426916385979	TGTGCCTTGTGGGAGGTGCGGTATAAGAAACTCTTT	CALWEVRYKKLF	TRGV9	.	TRGJ1	18	-1	-1	21
245	0.002267091090794685	TGTGCCTTGTGGGAGGCGCAAGAGTTGGGCAAAAAAATCAAGGTATTT	CALWEAQELGKKIKVF	TRGV9	.	TRGJP	19	-1	-1	17
245	0.002267091090794685	TGTGCTGCGTGGGATGGAGAACTGGCTAAACTCTTT	CAAWDGELAKLF	TRGV10	.	TRGJ1	14	-1	-1	27
236	0.002183810193581819	TGTGCTGCACATTGGTTCAAGATATTT	CAAHWFKIF	TRGV10	.	TRGJP1	7	-1	-1	11
233	0.0021560498945108635	TGTGCCTTGTGGGAGGTGCGTTATAAGAAACTCTTT	CALWEVRYKKLF	TRGV9	.	TRGJ1	18	-1	-1	20
226	0.002091275863345301	TGTGCCTTGTGGGAGCCAACGGGGTTGGGCAAAAAAATCAAGGTATTT	CALWEPTGLGKKIKVF	TRGV9	.	TRGJP	14	-1	-1	23
214	0.00198023466706148	TGTGCCTTGTGGGAGCCCGGGGAGTTGGGCAAAAAAATCAAGGTATTT	CALWEPGELGKKIKVF	TRGV9	.	TRGJP	14	-1	-1	21
205	0.0018969537698486137	TGTGCCACCTGGGAAAGCCCCTCCCATAGTAGTGATTGGATCAAGACGTTT	CATWESPSHSSDWIKTF	TRGV2	.	TRGJP2	25	-1	-1	25
203	0.0018784469038013102	TGTGCCTTGTGGGGTTATTATAAGAAACTCTTT	CALWGYYKKLF	TRGV9	.	TRGJ2	12	-1	-1	14
191	0.001767405707517489	TGTGCCACCTGGGATTCCCGCTATAAGAAACTCTTT	CATWDSRYKKLF	TRGV2	.	TRGJ1	13	-1	-1	21
187	0.001730391975422882	TGTGCTGCGTGGGAGACCACTGGTTGGTTCAAGATATTT	CAAWETTGWFKIF	TRGV10	.	TRGJP1	13	-1	-1	15
178	0.0016471110782100159	TGTGCCTTGTGGGAGGTGCCTGGCGGAGAGTTGGGCAAAAAAATCAAGGTATTT	CALWEVPGGELGKKIKVF	TRGV9	.	TRGJP	18	-1	-1	26
178	0.0016471110782100159	TGTGCCTTGTGGGAGGTTTATTATAAGAAACTCTTT	CALWEVYYKKLF	TRGV9	.	TRGJ1	16	-1	-1	17
178	0.0016471110782100159	TGTGCCTTGTGGGAGGATTATTATAAGAAACTCTTT	CALWEDYYKKLF	TRGV9	.	TRGJ1	15	-1	-1	16
173	0.001600843913091757	TGTGCCACCTGGGATAGGCCTGATACCACTGGTTGGTTCAAGATATTT	CATWDRPDTTGWFKIF	TRGV8	.	TRGJP1	27	-1	-1	22
170	0.0015730836140208017	TGTGCCTTGTGGGAGGTGCGAGAGTTGGGCAAAAAAATCAAGGTATTT	CALWEVRELGKKIKVF	TRGV9	.	TRGJP	18	-1	-1	17
168	0.0015545767479734982	TGTGCCTTGTGGGAGGCTTCAAATTATAAGAAACTCTTT	CALWEASNYKKLF	TRGV9	.	TRGJ1	15	-1	-1	22
165	0.0015268164489025428	TGTGCCTTGTGGGAGGCGCCCAGGTTGGGCAAAAAAATCAAGGTATTT	CALWEAPRLGKKIKVF	TRGV9	.	TRGJP	18	-1	-1	23
164	0.001517563015878891	TGTGCCTTGTGGGAGGACCAAGAGTTGGGCAAAAAAATCAAGGTATTT	CALWEDQELGKKIKVF	TRGV9	.	TRGJP	15	-1	-1	18
162	0.0014990561498315876	TGTGCCTTGTGGCAAGAGTTGGGCAAAAAAATCAAGGTATTT	CALWQELGKKIKVF	TRGV9	.	TRGJP	11	-1	-1	10
161	0.0014898027168079358	TGTGCCTTGTGGGAGGTTGCCTATAAGAAACTCTTT	CALWEVAYKKLF	TRGV9	.	TRGJ2	16	-1	-1	21
155	0.0014342821186660252	TGTGCCACCTCCCATAAGAAACTCTTT	CATSHKKLF	TRGV4	.	TRGJ1	9	-1	-1	13
152	0.0014065218195950697	TGTGCCTTGTGGGAGGTGCGGGAGTTGGGCAAAAAAATCAAGGTATTT	CALWEVRELGKKIKVF	TRGV9	.	TRGJP	18	-1	-1	21
145	0.0013417477884295074	TGTGCCTTGTGGGAGGTGCGTCAGCAGAAACTCTTT	CALWEVRQQKLF	TRGV9	.	TRGJ1	18	-1	-1	25
138	0.001276973757263945	TGTGCCTTGTGGGAGGATTATAAGAAACTCTTT	CALWEDYKKLF	TRGV9	.	TRGJ1	15	-1	-1	16
137	0.0012677203242402932	TGTGCCTTGTGGGAGGTGGGGGGACTCTTT	CALWEVGGLF	TRGV9	.	TRGJ1	17	-1	-1	23
135	0.0012492134581929895	TGTGCTGCGTGGGATTATAAGAAACTCTTT	CAAWDYKKLF	TRGV10	.	TRGJ1	16	-1	-1	13
132	0.0012214531591220343	TGTGCCTTGTGGGAGGTCTTTCGGTATAAGAAACTCTTT	CALWEVFRYKKLF	TRGV9	.	TRGJ1	16	-1	-1	24
129	0.0011936928600510789	TGTGCCTTGTGGGAGTTTCAAGAGTTGGGCAAAAAAATCAAGGTATTT	CALWEFQELGKKIKVF	TRGV9	.	TRGJP	14	-1	-1	18
129	0.0011936928600510789	TGTGCCTTGTGGGAGAATTATTATAAGAAACTCTTT	CALWENYYKKLF	TRGV9	.	TRGJ1	14	-1	-1	14
129	0.0011936928600510789	TGTGCCTTGTGGGAGGTGCGGAAACTCTTT	CALWEVRKLF	TRGV9	.	TRGJ2	18	-1	-1	20
128	0.0011844394270274271	TGTGCCTTGTGGGAGAAAGAGTTGGGCAAAAAAATCAAGGTATTT	CALWEKELGKKIKVF	TRGV9	.	TRGJP	14	-1	-1	16
119	0.0011011585298145612	TGTGCCTTGTGGGAGGCCTGGATGTTGGGCAAAAAAATCAAGGTATTT	CALWEAWMLGKKIKVF	TRGV9	.	TRGJP	15	-1	-1	23
113	0.0010456379316726506	TGTGCTGCGTGGGATACCACTGGTTGGTTCAAGATATTT	CAAWDTTGWFKIF	TRGV10	.	TRGJP1	14	-1	-1	13
111	0.001027131065625347	TGTGCCATGCGTTGGTTCAAGATATTT	CAMRWFKIF	TRGV9	.	TRGJP1	8	-1	-1	4
111	0.001027131065625347	TGTGCCTTGTGGGAGGGGAGGGGT	CALWEGRG	TRGV9	.	TRGJP	15	-1	-1	23
111	0.001027131065625347	TGTGCCGTGAGTAAGAAACTCTTT	CAVSKKLF	TRGV9	.	TRGJ2	8	-1	-1	11
106	9.808639005070882E-4	TGTGCCTTGTGGGGTAAAGACACTGGTTGGTTCAAGATATTT	CALWGKDTGWFKIF	TRGV9	.	TRGJP1	12	-1	-1	20
103	9.531036014361328E-4	TGTGCCTTGTGGGAGGGGACTTATTATAAGAAACTCTTT	CALWEGTYYKKLF	TRGV9	.	TRGJ1	15	-1	-1	17
103	9.531036014361328E-4	TGTGCCTTGTGGAATAAGAAACTCTTT	CALWNKKLF	TRGV9	.	TRGJ1	11	-1	-1	13
102	9.43850168412481E-4	TGTGCCTTGAATTATTATAAGAAACTCTTT	CALNYYKKLF	TRGV9	.	TRGJ1	8	-1	-1	8
101	9.345967353888293E-4	TGTGCCTTGTGGGATAAGAAACTCTTT	CALWDKKLF	TRGV9	.	TRGJ1	13	-1	-1	13
100	9.253433023651775E-4	TGTGCCTTGTGGGAGGGGAATTATTATAAGAAACTCTTT	CALWEGNYYKKLF	TRGV9	.	TRGJ1	15	-1	-1	17
99	9.160898693415257E-4	TGTGCTGCGTGGGATTATACCACTGGTTGGTTCAAGATATTT	CAAWDYTTGWFKIF	TRGV10	.	TRGJP1	16	-1	-1	8
96	8.883295702705703E-4	TGTGCCTTGTGGGAGCAAGAAGAGTTGGGCAAAAAAATCAAGGTATTT	CALWEQEELGKKIKVF	TRGV9	.	TRGJP	14	-1	-1	19
96	8.883295702705703E-4	TGTGCCTTGTGGGAGGTGTACAAGAAACTCTTT	CALWEVYKKLF	TRGV9	.	TRGJ1	20	-1	-1	18
95	8.790761372469186E-4	TGTGCCTTGTGGGAGCAAACCCTAGGCGGAAATTATTATAAGAAACTCTTT	CALWEQTLGGNYYKKLF	TRGV9	.	TRGJ2	14	-1	-1	30
95	8.790761372469186E-4	TGTGCCTTGTGGGAGGTCCCTAAGAAACTCTTT	CALWEVPKKLF	TRGV9	.	TRGJ2	16	-1	-1	20
93	8.60569271199615E-4	TGTGCCTTGTGGGACCTTCCCGAGTTGGGCAAAAAAATCAAGGTATTT	CALWDLPELGKKIKVF	TRGV9	.	TRGJP	13	-1	-1	21
92	8.513158381759633E-4	TGTGCCTTGTGGGAGGTGCACTGGAAACTCTTT	CALWEVHWKLF	TRGV9	.	TRGJ1	20	-1	-1	23
91	8.420624051523115E-4	TGTGCCTTGTGGGAGGTGAAGAAACTCTTT	CALWEVKKLF	TRGV9	.	TRGJ1	17	-1	-1	18
91	8.420624051523115E-4	TGTGCCTTGTGGGAGACTAAGAAACTCTTT	CALWETKKLF	TRGV9	.	TRGJ1	14	-1	-1	17
90	8.328089721286598E-4	TGTGCCTTGTGGGAGCCGCGACCACTCTTT	CALWEPRPLF	TRGV9	.	TRGJ1	14	-1	-1	23
88	8.143021060813562E-4	TGTGCTGGGGGGTGCTATAAGAAACTCTTT	CAGGCYKKLF	TRGV9	.	TRGJ1	14	-1	-1	15
88	8.143021060813562E-4	TGTGCCCGAAGCAGACTCTTT	CARSRLF	TRGV9	.	TRGJ1	5	-1	-1	14
86	7.957952400340526E-4	TGTGCCTTGTGGGGATATGATTATAAGAAACTCTTT	CALWGYDYKKLF	TRGV9	.	TRGJ1	12	-1	-1	16
85	7.865418070104009E-4	TGTGCCTTGTGGGAGGTGCGATATAAGAAACTCTTT	CALWEVRYKKLF	TRGV9	.	TRGJ1	18	-1	-1	21
84	7.772883739867491E-4	TGTGCCTTGTGGGAGGTGGGTTATAAGAAACTCTTT	CALWEVGYKKLF	TRGV9	.	TRGJ1	17	-1	-1	20
84	7.772883739867491E-4	CGGCTTCATTGGCTCTTT	RLHWLF	TRGV9	.	TRGJ1	-1	-1	-1	12
83	7.680349409630973E-4	TGTGCCTTGTGGGAGGTGCCCCTTTATAAGAAACTCTTT	CALWEVPLYKKLF	TRGV9	.	TRGJ1	22	-1	-1	23
82	7.587815079394455E-4	TGTGCCTTGTGGGAGGCCCTACAAGAGTTGGGCAAAAAAATCAAGGTATTT	CALWEALQELGKKIKVF	TRGV9	.	TRGJP	15	-1	-1	21
82	7.587815079394455E-4	TGTGCCTTGTGGGAGGTGCTTAAGAAACTCTTT	CALWEVLKKLF	TRGV9	.	TRGJ2	18	-1	-1	20
82	7.587815079394455E-4	TGTGCCTTGCGAGTCAACCTCAAGAAACTCTTT	CALRVNLKKLF	TRGV9	.	TRGJ1	8	-1	-1	21
82	7.587815079394455E-4	TGTGCCACCTGGGGTTATTATAAGAAACTCTTT	CATWGYYKKLF	TRGV8	.	TRGJ1	12	-1	-1	14
81	7.495280749157938E-4	TGTGCTGCGTGGGATAAGAAACTCTTT	CAAWDKKLF	TRGV10	.	TRGJ1	14	-1	-1	13
81	7.495280749157938E-4	TGTGCCTTGTTAGCGGGGCTCTTT	CALLAGLF	TRGV9	.	TRGJ1	9	-1	-1	18
80	7.402746418921419E-4	TGTGCCTTGTGGGCACACGAGCTCTTT	CALWAHELF	TRGV9	.	TRGJ1	12	-1	-1	21
79	7.310212088684902E-4	TGTGCCTTGATCTACGGTAGGCTCTTT	CALIYGRLF	TRGV9	.	TRGJ1	8	-1	-1	21
79	7.310212088684902E-4	TGTGCCTGCCGGAAACTCTTT	CACRKLF	TRGV9	.	TRGJ1	6	-1	-1	11
79	7.310212088684902E-4	TGTGCCCTAACCAAACTCTTT	CALTKLF	TRGV9	.	TRGJ2	5	-1	-1	12
78	7.217677758448385E-4	AGCAAGAAACTCTTT	SKKLF	TRGV9	.	TRGJ1	-1	-1	-1	3
78	7.217677758448385E-4	TGTGCCTTGTGGGGACTCTTT	CALWGLF	TRGV9	.	TRGJ1	12	-1	-1	14
78	7.217677758448385E-4	TGTGCCACCTGGGATAAGAAACTCTTT	CATWDKKLF	TRGV8	.	TRGJ1	15	-1	-1	13
77	7.125143428211866E-4	TGTGCCTTGTGGGAGGTGGTGGAGTTGGGCAAAAAAATCAAGGTATTT	CALWEVVELGKKIKVF	TRGV9	.	TRGJP	17	-1	-1	21
77	7.125143428211866E-4	TGTGCCTTGTGGGAGGTGAATTATAAGAAACTCTTT	CALWEVNYKKLF	TRGV9	.	TRGJ1	17	-1	-1	19
77	7.125143428211866E-4	TGTGCCTTGTGGGAGTACAGACTCTTT	CALWEYRLF	TRGV9	.	TRGJ1	14	-1	-1	20
76	7.032609097975349E-4	TGTGCCTTGTGGGAGGATACCACTGGTTGGTTCAAGATATTT	CALWEDTTGWFKIF	TRGV9	.	TRGJP1	15	-1	-1	16
76	7.032609097975349E-4	TGTGCCTCGGCCTCAAGTGAACTCTTT	CASASSELF	TRGV9	.	TRGJ1	6	-1	-1	19
76	7.032609097975349E-4	TGTGCCTTGCCGGTCAAACTCTTT	CALPVKLF	TRGV9	.	TRGJ1	8	-1	-1	15
75	6.940074767738831E-4	TGTGCCTTGTGGGAGGTAGGGGAGTTGGGCAAAAAAATCAAGGTATTT	CALWEVGELGKKIKVF	TRGV9	.	TRGJP	16	-1	-1	21
75	6.940074767738831E-4	TGTGCCTTGTGGGAGGAGAAACTCTTT	CALWEEKLF	TRGV9	.	TRGJ2	15	-1	-1	16
75	6.940074767738831E-4	TGTGCCTTGTGGGCGAGGGGTCAGAAACTCTTT	CALWARGQKLF	TRGV9	.	TRGJ1	12	-1	-1	22
74	6.847540437502313E-4	TGTGCCTTGTGGGACCTTCCTCAAGAGTTGGGCAAAAAAATCAAGGTATTT	CALWDLPQELGKKIKVF	TRGV9	.	TRGJP	13	-1	-1	21
74	6.847540437502313E-4	TGTGCCTTGTGGGAGGTGGGAGAGTTGGGCAAAAAAATCAAGGTATTT	CALWEVGELGKKIKVF	TRGV9	.	TRGJP	17	-1	-1	20
74	6.847540437502313E-4	TGTGCCTTGTGGGAGGTGGGTAAACTCTTT	CALWEVGKLF	TRGV9	.	TRGJ1	17	-1	-1	21
74	6.847540437502313E-4	TGTGCCTTGTGCCCTTCGAAACTCTTT	CALCPSKLF	TRGV9	.	TRGJ1	10	-1	-1	17
73	6.755006107265795E-4	TGTGCCTTGTGGGAGGTGCCTCCGAAACTCTTT	CALWEVPPKLF	TRGV9	.	TRGJ1	18	-1	-1	23
73	6.755006107265795E-4	TGTGCCTTGTATAAGAAACTCTTT	CALYKKLF	TRGV9	.	TRGJ1	9	-1	-1	9
72	6.662471777029278E-4	TGTGCCTTGTGCGTTAGGAAACTCTTT	CALCVRKLF	TRGV9	.	TRGJ2	10	-1	-1	14
71	6.569937446792761E-4	TGTGCTGCGTGGGATTGGGGACGCAGGGCCAATTATAAGAAACTCTTT	CAAWDWGRRANYKKLF	TRGV10	.	TRGJ1	15	-1	-1	31
71	6.569937446792761E-4	TGTGCCTTGTGGGAGATCCAAGAGTTGGGCAAAAAAATCAAGGTATTT	CALWEIQELGKKIKVF	TRGV9	.	TRGJP	14	-1	-1	18
71	6.569937446792761E-4	TGTGCCACCTGGGATGGCCATTTTTATTATAAGAAACTCTTT	CATWDGHFYYKKLF	TRGV4	.	TRGJ1	16	-1	-1	23
71	6.569937446792761E-4	TGTGCCTTGTGGGAGGTGCTGTGGTGGAAACTCTTT	CALWEVLWWKLF	TRGV9	.	TRGJ1	18	-1	-1	26
71	6.569937446792761E-4	TGTGCCTCGCGACTCTTT	CASRLF	TRGV9	.	TRGJ1	6	-1	-1	11
71	6.569937446792761E-4	TGTGCCTTGTCTCAGAAACTCTTT	CALSQKLF	TRGV9	.	TRGJ1	9	-1	-1	13
71	6.569937446792761E-4	TGTGCCTTGTGGGAGAGGTTGGGCAAAAAAATCAAGGTATTT	CALWERLGKKIKVF	TRGV9	.	TRGJP	14	-1	-1	13
70	6.477403116556242E-4	TGTGCCTTGTGGGAGGTGCCTTATCGGGAGTTGGGCAAAAAAATCAAGGTATTT	CALWEVPYRELGKKIKVF	TRGV9	.	TRGJP	18	-1	-1	27
70	6.477403116556242E-4	TGTGCCTTGTGGGAGGTGCCCCCAGGGCTCTTT	CALWEVPPGLF	TRGV9	.	TRGJ1	21	-1	-1	27
69	6.384868786319725E-4	TGTGCCTTGTGGGAGGTGCAGCCGAAATATAAGAAACTCTTT	CALWEVQPKYKKLF	TRGV9	.	TRGJ1	19	-1	-1	27
69	6.384868786319725E-4	TGTGCCTTGTGGGAGGAGCCTTATTATAAGAAACTCTTT	CALWEEPYYKKLF	TRGV9	.	TRGJ1	18	-1	-1	20
68	6.292334456083207E-4	TGTGCCTTGTTCGAACTCTTT	CALFELF	TRGV9	.	TRGJ1	9	-1	-1	13
67	6.199800125846689E-4	TGTGCCTTGTGGGTCGAGTTGGGCAAAAAAATCAAGGTATTT	CALWVELGKKIKVF	TRGV9	.	TRGJP	12	-1	-1	15
67	6.199800125846689E-4	TGTGGGAAACTCTTT	CGKLF	TRGV9	.	TRGJ1	3	-1	-1	5
66	6.107265795610171E-4	TGTGCCTTGTGGGAGAACCATTATTATAAGAAACTCTTT	CALWENHYYKKLF	TRGV9	.	TRGJ1	14	-1	-1	19
66	6.107265795610171E-4	TGTGCCTTGTGGGAGGTGACGGGGAAACTCTTT	CALWEVTGKLF	TRGV9	.	TRGJ1	17	-1	-1	23
66	6.107265795610171E-4	TGTGCCCTTAAACTCTTT	CALKLF	TRGV9	.	TRGJ1	5	-1	-1	9
66	6.107265795610171E-4	TGTGCCTTGTGGGATGTAGGGAAACTCTTT	CALWDVGKLF	TRGV9	.	TRGJ1	16	-1	-1	20
66	6.107265795610171E-4	TGTGCCTTGTGGGAGGTTGGGAAACTCTTT	CALWEVGKLF	TRGV9	.	TRGJ1	16	-1	-1	20
66	6.107265795610171E-4	TGTGCCTTGGAACTCTTT	CALELF	TRGV9	.	TRGJ1	8	-1	-1	10
66	6.107265795610171E-4	TGTGCCTTGCGGAAACTCTTT	CALRKLF	TRGV9	.	TRGJ2	11	-1	-1	11
65	6.014731465373654E-4	TGTGCCTTGTGGGAGGTGCCTGCCGGTCAAGAGTTGGGCAAAAAAATCAAGGTATTT	CALWEVPAGQELGKKIKVF	TRGV9	.	TRGJP	18	-1	-1	24
65	6.014731465373654E-4	TGTGCCTTGTGGGAGGCCCGAGACTTTAAGAAACTCTTT	CALWEARDFKKLF	TRGV9	.	TRGJ1	15	-1	-1	26
65	6.014731465373654E-4	TGTGCCTTGTGGGAGGCCCTGGGGAAACTCTTT	CALWEALGKLF	TRGV9	.	TRGJ1	15	-1	-1	23
65	6.014731465373654E-4	TGTGCCTTGTGGGAGGTGCAGAAACTCTTT	CALWEVQKLF	TRGV9	.	TRGJ1	19	-1	-1	19
64	5.922197135137136E-4	TGTGCCTTGTGGGAGTTCGGGTTGGGCAAAAAAATCAAGGTATTT	CALWEFGLGKKIKVF	TRGV9	.	TRGJP	14	-1	-1	20
64	5.922197135137136E-4	TGTGCCTTGTGGGAGCACCATTATTATAAGAAACTCTTT	CALWEHHYYKKLF	TRGV9	.	TRGJ1	14	-1	-1	19
64	5.922197135137136E-4	TGTGCCTTGTGGGAGGTGCTGGAGAAACTCTTT	CALWEVLEKLF	TRGV9	.	TRGJ1	18	-1	-1	22
64	5.922197135137136E-4	TGTGCCTTGTGGGAGAGGTATAAGAAACTCTTT	CALWERYKKLF	TRGV9	.	TRGJ1	14	-1	-1	18
64	5.922197135137136E-4	TGTGCCTTGTGGAAGAAACTCTTT	CALWKKLF	TRGV9	.	TRGJ1	14	-1	-1	12
63	5.829662804900618E-4	TGTGCCTTGTGGGAGGATAAGAAACTCTTT	CALWEDKKLF	TRGV9	.	TRGJ1	15	-1	-1	16
62	5.737128474664101E-4	TGTGCCTTGTGGGGCCAGTTGGGCAAAAAAATCAAGGTATTT	CALWGQLGKKIKVF	TRGV9	.	TRGJP	12	-1	-1	16
62	5.737128474664101E-4	TGTGCCCCGCAGATGAATTATTATAAGAAACTCTTT	CAPQMNYYKKLF	TRGV9	.	TRGJ1	5	-1	-1	14
62	5.737128474664101E-4	TGTGCCTTGTGGGAGGTGCTCGGAAAACTCTTT	CALWEVLGKLF	TRGV9	.	TRGJ1	18	-1	-1	24
62	5.737128474664101E-4	TGTGCCTTGTGGGAGAGACTCTTT	CALWERLF	TRGV9	.	TRGJ1	14	-1	-1	13
62	5.737128474664101E-4	TGTGCCACCTGGGATTATAAGAAACTCTTT	CATWDYKKLF	TRGV4	.	TRGJ1	14	-1	-1	13
61	5.644594144427582E-4	TGTGCCTTCAAAGAGGGAGTGGGGGAGTTGGGCAAAAAAATCAAGGTATTT	CAFKEGVGELGKKIKVF	TRGV9	.	TRGJP	7	-1	-1	24
61	5.644594144427582E-4	TGTGCCTTGTGGGGGCCCGAGTTGGGCAAAAAAATCAAGGTATTT	CALWGPELGKKIKVF	TRGV9	.	TRGJP	12	-1	-1	12
61	5.644594144427582E-4	TGTGCCTTGTGGGAGGTGAGCGGGGATTATTATAAGAAACTCTTT	CALWEVSGDYYKKLF	TRGV9	.	TRGJ1	17	-1	-1	25
60	5.552059814191065E-4	TGTGCCTTGTGGGAGGTGGGGGAGTTGGGCAAAAAAATCAAGGTATTT	CALWEVGELGKKIKVF	TRGV9	.	TRGJP	17	-1	-1	21
60	5.552059814191065E-4	TGTGCCTTGTGGGAGGTGAGGGAGTTGGGCAAAAAAATCAAGGTATTT	CALWEVRELGKKIKVF	TRGV9	.	TRGJP	17	-1	-1	21
60	5.552059814191065E-4	TGTGCCTTGTGGTCCGGGGTAGATAAGAAACTCTTT	CALWSGVDKKLF	TRGV9	.	TRGJ1	11	-1	-1	22
60	5.552059814191065E-4	TGTGCCTTGTGGGAGGTGAGGGGCGAGAAACTCTTT	CALWEVRGEKLF	TRGV9	.	TRGJ1	17	-1	-1	25
60	5.552059814191065E-4	TGTGCCTTGTGGGAGGCTTATTATAAGAAACTCTTT	CALWEAYYKKLF	TRGV9	.	TRGJ2	15	-1	-1	17
60	5.552059814191065E-4	TGTGCTGCGTGGGACCCGAATAAGAAACTCTTT	CAAWDPNKKLF	TRGV10	.	TRGJ1	13	-1	-1	19
60	5.552059814191065E-4	TGTGCCTCGTACCTGGGGTATAAGAAACTCTTT	CASYLGYKKLF	TRGV9	.	TRGJ2	9	-1	-1	18
59	5.459525483954547E-4	TGTGCCTTGTGGGAGGTGCCCCGCCGGTTGGGCAAAAAAATCAAGGTATTT	CALWEVPRRLGKKIKVF	TRGV9	.	TRGJP	24	-1	-1	26
59	5.459525483954547E-4	TGTGCCTTGTGGGAGGTGCCTGAGTTGGGCAAAAAAATCAAGGTATTT	CALWEVPELGKKIKVF	TRGV9	.	TRGJP	18	-1	-1	21
59	5.459525483954547E-4	TGTGCCTTGTGGGAGGGACAAGAGTTGGGCAAAAAAATCAAGGTATTT	CALWEGQELGKKIKVF	TRGV9	.	TRGJP	15	-1	-1	14
59	5.459525483954547E-4	TGTGCCTTGTGGGAGCGTCAGAAACTCTTT	CALWERQKLF	TRGV9	.	TRGJ1	14	-1	-1	19
59	5.459525483954547E-4	TGTGCCTTGTGGGAGGTCATGAAACTCTTT	CALWEVMKLF	TRGV9	.	TRGJ1	16	-1	-1	20
59	5.459525483954547E-4	TGTGCCTTTGAAGGGAAACTCTTT	CAFEGKLF	TRGV9	.	TRGJ1	7	-1	-1	14
59	5.459525483954547E-4	TGTGCCACCTGGGATTATTATAAGAAACTCTTT	CATWDYYKKLF	TRGV2	.	TRGJ2	13	-1	-1	13
58	5.366991153718029E-4	TGTGCCTTGTGGCGGCTCTATAAGAAACTCTTT	CALWRLYKKLF	TRGV9	.	TRGJ1	11	-1	-1	18
58	5.366991153718029E-4	TGTGCCTTGTGGGAGGGGGATAAGAAACTCTTT	CALWEGDKKLF	TRGV9	.	TRGJ1	15	-1	-1	19
58	5.366991153718029E-4	TGTGCCTTGTGGGAGGTCAGGAAACTCTTT	CALWEVRKLF	TRGV9	.	TRGJ1	16	-1	-1	20
57	5.274456823481512E-4	TGTGCCTTGTGGGACGGTGGACAAGAGTTGGGCAAAAAAATCAAGGTATTT	CALWDGGQELGKKIKVF	TRGV9	.	TRGJP	21	-1	-1	17
57	5.274456823481512E-4	TGTGCCTTGTGGGAGGTTGGAGAGTTGGGCAAAAAAATCAAGGTATTT	CALWEVGELGKKIKVF	TRGV9	.	TRGJP	16	-1	-1	20
57	5.274456823481512E-4	TGTGCCTTGTGGGAGGTGCGGTATTATAAGAAACTCTTT	CALWEVRYYKKLF	TRGV9	.	TRGJ1	18	-1	-1	21
57	5.274456823481512E-4	TGTGCCTTGTGGGAGGCGCTCACTTCAAAACTCTTT	CALWEALTSKLF	TRGV9	.	TRGJ1	18	-1	-1	27
57	5.274456823481512E-4	TGTGCCTTGTGGGATTACGCATGGAAACTCTTT	CALWDYAWKLF	TRGV9	.	TRGJ1	13	-1	-1	23
57	5.274456823481512E-4	TGTGCCTTGTGGGCAGATGAGAAACTCTTT	CALWADEKLF	TRGV9	.	TRGJ1	12	-1	-1	16
57	5.274456823481512E-4	TGTGCCTTGTGGGAGGTGGAGAAACTCTTT	CALWEVEKLF	TRGV9	.	TRGJ1	17	-1	-1	19
57	5.274456823481512E-4	TGTGCCTTGTGCGAGCTCTTT	CALCELF	TRGV9	.	TRGJ1	14	-1	-1	15
56	5.181922493244994E-4	TGTGCCTTGTGGGAGGTGCACGGGGAGTTGGGCAAAAAAATCAAGGTATTT	CALWEVHGELGKKIKVF	TRGV9	.	TRGJP	20	-1	-1	24
56	5.181922493244994E-4	TGTGCCTTGTGGGAGGTGCACGGAGAGTTGGGCAAAAAAATCAAGGTATTT	CALWEVHGELGKKIKVF	TRGV9	.	TRGJP	20	-1	-1	23
56	5.181922493244994E-4	TGTGCCTTGTGGGAGGTGTCTTATAAGAAACTCTTT	CALWEVSYKKLF	TRGV9	.	TRGJ1	17	-1	-1	20
56	5.181922493244994E-4	TGTGCCTTGTGGGAGGGTGATTGGATCAAGACGTTT	CALWEGDWIKTF	TRGV9	.	TRGJP2	15	-1	-1	16
56	5.181922493244994E-4	TGTGCCTTGTGGGAGGGCAAGAAACTCTTT	CALWEGKKLF	TRGV9	.	TRGJ1	18	-1	-1	18
56	5.181922493244994E-4	TGTGCCTTGTCAGGGAAGAAACTCTTT	CALSGKKLF	TRGV9	.	TRGJ1	9	-1	-1	15
55	5.089388163008476E-4	TGTGCCTTGTGGGTTGTTCGGGAGTTGGGCAAAAAAATCAAGGTATTT	CALWVVRELGKKIKVF	TRGV9	.	TRGJP	12	-1	-1	21
55	5.089388163008476E-4	TGTGCCTTGTGGGAGGTGCGGGGTAGTGATTGGATCAAGACGTTT	CALWEVRGSDWIKTF	TRGV9	.	TRGJP2	18	-1	-1	22
55	5.089388163008476E-4	TGTGCCTTGTGGGAGTCTTCCGTGGGGGATAAGAAACTCTTT	CALWESSVGDKKLF	TRGV9	.	TRGJ2	14	-1	-1	28
55	5.089388163008476E-4	TGTGCCTTGTGGGAGGTGCAGGACTATTATAAGAAACTCTTT	CALWEVQDYYKKLF	TRGV9	.	TRGJ2	19	-1	-1	24
55	5.089388163008476E-4	TGTGCCTTGTGGGGCGGAAATTATTATAAGAAACTCTTT	CALWGGNYYKKLF	TRGV9	.	TRGJ1	12	-1	-1	18
55	5.089388163008476E-4	TGTGCCTTGTGGGAGAGGAATTATTATAAGAAACTCTTT	CALWERNYYKKLF	TRGV9	.	TRGJ1	14	-1	-1	17
55	5.089388163008476E-4	TGTGCCTTGTGGGAGGCTGATTGGATCAAGACGTTT	CALWEADWIKTF	TRGV9	.	TRGJP2	15	-1	-1	17
55	5.089388163008476E-4	TGTGCCTTGTGGGTTCAGAAACTCTTT	CALWVQKLF	TRGV9	.	TRGJ1	12	-1	-1	16
55	5.089388163008476E-4	TGTGCCTTGTGGGATTATAAGAAACTCTTT	CALWDYKKLF	TRGV9	.	TRGJ1	13	-1	-1	13
54	4.996853832771958E-4	TGTGCCTTGTGGGAGTCCCCCGTCTGGGCTAGCTTGGGCAAAAAAATCAAGGTATTT	CALWESPVWASLGKKIKVF	TRGV9	.	TRGJP	14	-1	-1	24
54	4.996853832771958E-4	TGTGCCTTGTGGGAGCCTCAAGAGTTGGGCAAAAAAATCAAGGTATTT	CALWEPQELGKKIKVF	TRGV9	.	TRGJP	14	-1	-1	18
54	4.996853832771958E-4	TGTGCCTTGGGCCACTTACAAGAGTTGGGCAAAAAAATCAAGGTATTT	CALGHLQELGKKIKVF	TRGV9	.	TRGJP	8	-1	-1	18
54	4.996853832771958E-4	TGTGCCACCTGGTCGAAGAATACCACTGGTTGGTTCAAGATATTT	CATWSKNTTGWFKIF	TRGV2	.	TRGJP1	11	-1	-1	19
54	4.996853832771958E-4	TGTGCCTTGTGGGAGGTGCAAGAAGTGCTAGAGAAACTCTTT	CALWEVQEVLEKLF	TRGV9	.	TRGJ1	19	-1	-1	31
54	4.996853832771958E-4	TGTGCCTTGTGGGAGGTGGAAGTTTCTTATAAGAAACTCTTT	CALWEVEVSYKKLF	TRGV9	.	TRGJ1	17	-1	-1	23
54	4.996853832771958E-4	TGTGCTGCGTGGGATCAGCCAGGGGGGAAACTCTTT	CAAWDQPGGKLF	TRGV10	.	TRGJ1	14	-1	-1	26
54	4.996853832771958E-4	TGTGCCTTGTGGGAGGTGAGTTATAAGAAACTCTTT	CALWEVSYKKLF	TRGV9	.	TRGJ1	17	-1	-1	20
54	4.996853832771958E-4	TGTGCCTTGTGGGAGGTGAACAAGAAACTCTTT	CALWEVNKKLF	TRGV9	.	TRGJ1	20	-1	-1	21
53	4.904319502535441E-4	TGTGCCTTGTGGGAGGTCTATCGGGAAGCTAGGTTGGGCAAAAAAATCAAGGTATTT	CALWEVYREARLGKKIKVF	TRGV9	.	TRGJP	16	-1	-1	32
53	4.904319502535441E-4	TGTGCCTTGTGGGAGGTGCATTTGGAGTTGGGCAAAAAAATCAAGGTATTT	CALWEVHLELGKKIKVF	TRGV9	.	TRGJP	19	-1	-1	24
53	4.904319502535441E-4	TGTGCCTTGTGGGAGGTGGGGCGAGAGTTGGGCAAAAAAATCAAGGTATTT	CALWEVGRELGKKIKVF	TRGV9	.	TRGJP	17	-1	-1	18
53	4.904319502535441E-4	TGTGCCTTGTGGGAGGTGAAGTTGGGCAAAAAAATCAAGGTATTT	CALWEVKLGKKIKVF	TRGV9	.	TRGJP	17	-1	-1	19
53	4.904319502535441E-4	TGTGCCTTGTGGGAGGCCCGCGGCAGGCGTCGAAAACTCTTT	CALWEARGRRRKLF	TRGV9	.	TRGJ1	15	-1	-1	33
53	4.904319502535441E-4	TGTGCCTTCGAGAGTTTGGGCAAAAAAATCAAGGTATTT	CAFESLGKKIKVF	TRGV9	.	TRGJP	7	-1	-1	10
53	4.904319502535441E-4	TGTGCTGCGTGGCTTAAGAAACTCTTT	CAAWLKKLF	TRGV10	.	TRGJ2	11	-1	-1	14
53	4.904319502535441E-4	TGTGCCTTGTGGGTTGGGAAACTCTTT	CALWVGKLF	TRGV9	.	TRGJ1	12	-1	-1	17
53	4.904319502535441E-4	TGTGCCTTGGGGGTTAAGAAACTCTTT	CALGVKKLF	TRGV9	.	TRGJ1	12	-1	-1	14
53	4.904319502535441E-4	TGTGCCTTGTGGGAGGAGAATAAGAAACTCTTT	CALWEENKKLF	TRGV9	.	TRGJ1	15	-1	-1	19
52	4.811785172298923E-4	TGTGCCTTGTGGGAGGTGTCGCAAGAGTTGGGCAAAAAAATCAAGGTATTT	CALWEVSQELGKKIKVF	TRGV9	.	TRGJP	17	-1	-1	20
52	4.811785172298923E-4	TGTGCCTTGTGGGAGGTGCCAGAAGAGTTGGGCAAAAAAATCAAGGTATTT	CALWEVPEELGKKIKVF	TRGV9	.	TRGJP	18	-1	-1	22
52	4.811785172298923E-4	TGTGCCTTGTGGGAGGTGCGGTTGGGCAAAAAAATCAAGGTATTT	CALWEVRLGKKIKVF	TRGV9	.	TRGJP	18	-1	-1	20
52	4.811785172298923E-4	TGTGCTGCGTGGGACTATACCACTGGTTGGTTCAAGATATTT	CAAWDYTTGWFKIF	TRGV10	.	TRGJP1	16	-1	-1	8
52	4.811785172298923E-4	TGTGCCTTGTGGGAGGTTTCCTTTAACTCGGAGAAACTCTTT	CALWEVSFNSEKLF	TRGV9	.	TRGJ1	16	-1	-1	31
52	4.811785172298923E-4	TGTGCCTTGTGGGAGGCCTCTTATTATAAGAAACTCTTT	CALWEASYYKKLF	TRGV9	.	TRGJ1	15	-1	-1	20
52	4.811785172298923E-4	TGTGCCTTGTGGGTTAATTATTATAAGAAACTCTTT	CALWVNYYKKLF	TRGV9	.	TRGJ1	12	-1	-1	15
52	4.811785172298923E-4	TGTGCCTTGTGGGAGCCTCCCTATAAGAAACTCTTT	CALWEPPYKKLF	TRGV9	.	TRGJ1	14	-1	-1	21
52	4.811785172298923E-4	TGTGCCTTGTGGGAGGTGGGGTATAAGAAACTCTTT	CALWEVGYKKLF	TRGV9	.	TRGJ1	17	-1	-1	21
52	4.811785172298923E-4	TGTGCCTTGTGGGAGGTCTCCAGGAAACTCTTT	CALWEVSRKLF	TRGV9	.	TRGJ1	16	-1	-1	23
52	4.811785172298923E-4	TGTGCCTTGTGGGAGGTGGGGAAGAAACTCTTT	CALWEVGKKLF	TRGV9	.	TRGJ2	17	-1	-1	21
52	4.811785172298923E-4	TGTGCCTTGCTCTATTATTATAAGAAACTCTTT	CALLYYYKKLF	TRGV9	.	TRGJ1	8	-1	-1	13
52	4.811785172298923E-4	TGTGCCTTGTGGTACGTCGAGAAACTCTTT	CALWYVEKLF	TRGV9	.	TRGJ1	11	-1	-1	19
52	4.811785172298923E-4	TGTGCCTTGTGGGGTCGGGCGAAACTCTTT	CALWGRAKLF	TRGV9	.	TRGJ1	12	-1	-1	20
51	4.719250842062405E-4	TGTGCCTTGTGGGAGGCTACCCAAGAGTTGGGCAAAAAAATCAAGGTATTT	CALWEATQELGKKIKVF	TRGV9	.	TRGJP	15	-1	-1	21
51	4.719250842062405E-4	TGTGCCTTGTGGGATACAGAGTTGGGCAAAAAAATCAAGGTATTT	CALWDTELGKKIKVF	TRGV9	.	TRGJP	13	-1	-1	17
51	4.719250842062405E-4	TGTGCCTTGTGGGAGGGGAAGTTGGGCAAAAAAATCAAGGTATTT	CALWEGKLGKKIKVF	TRGV9	.	TRGJP	15	-1	-1	19
51	4.719250842062405E-4	TGTGCCTTGTGGGAGACTGAAACCACTGGTTGGTTCAAGATATTT	CALWETETTGWFKIF	TRGV9	.	TRGJP1	14	-1	-1	21
51	4.719250842062405E-4	TGTGCCTTGTGGGAAGATACCACTGGTTGGTTCAAGATATTT	CALWEDTTGWFKIF	TRGV9	.	TRGJP1	13	-1	-1	16
51	4.719250842062405E-4	TGTGCCTTGTGGGAGGGAGATGATTATAAGAAACTCTTT	CALWEGDDYKKLF	TRGV9	.	TRGJ1	15	-1	-1	19
51	4.719250842062405E-4	TGTGCCTTGTGGGAGGGGGTGTCTGAGAAACTCTTT	CALWEGVSEKLF	TRGV9	.	TRGJ1	15	-1	-1	25
51	4.719250842062405E-4	TGTGCCTTGTGGGAGGGACCCCTTGGGAAACTCTTT	CALWEGPLGKLF	TRGV9	.	TRGJ1	15	-1	-1	26
51	4.719250842062405E-4	TGTGCCACCTGGGATGGGCGGGATAAGAAACTCTTT	CATWDGRDKKLF	TRGV4	.	TRGJ2	18	-1	-1	22
51	4.719250842062405E-4	CCGTTCCGAGAGTTGGGCAAAAAAATCAAGGTATTT	PFRELGKKIKVF	TRGV9	.	TRGJP	-1	-1	-1	8
51	4.719250842062405E-4	TGTGCCTTGTGGGAGAATAAGAAACTCTTT	CALWENKKLF	TRGV9	.	TRGJ2	14	-1	-1	16
51	4.719250842062405E-4	TGTGCCTCTTTAACCCGCAAGAAACTCTTT	CASLTRKKLF	TRGV9	.	TRGJ2	6	-1	-1	18
51	4.719250842062405E-4	TGTGCCCCCCGGTGGGGTAAGAAACTCTTT	CAPRWGKKLF	TRGV9	.	TRGJ1	5	-1	-1	17
51	4.719250842062405E-4	TGTGCCTTGTGGGAAGAGAAGAAACTCTTT	CALWEEKKLF	TRGV9	.	TRGJ1	13	-1	-1	18
50	4.6267165118258876E-4	TGTGCCTTGTGGGAGGTGGGAGGGCAAGAGTTGGGCAAAAAAATCAAGGTATTT	CALWEVGGQELGKKIKVF	TRGV9	.	TRGJP	17	-1	-1	21
50	4.6267165118258876E-4	TGTGCCTTGTGGGAGGTGCGTGAGTTGGGCAAAAAAATCAAGGTATTT	CALWEVRELGKKIKVF	TRGV9	.	TRGJP	18	-1	-1	21
50	4.6267165118258876E-4	TGTGCCTTGTGGGAGGATCAAGAGTTGGGCAAAAAAATCAAGGTATTT	CALWEDQELGKKIKVF	TRGV9	.	TRGJP	15	-1	-1	18
50	4.6267165118258876E-4	TGTGCACTCAAGCCACAAGAGTTGGGCAAAAAAATCAAGGTATTT	CALKPQELGKKIKVF	TRGV9	.	TRGJP	4	-1	-1	15
50	4.6267165118258876E-4	TGTGCCTTGTGGGAGGTGCGTTGGGGGAAGAAACTCTTT	CALWEVRWGKKLF	TRGV9	.	TRGJ1	18	-1	-1	27
50	4.6267165118258876E-4	TGTGCCTTGTGGGAGGTGAGGGATTATAAGAAACTCTTT	CALWEVRDYKKLF	TRGV9	.	TRGJ1	17	-1	-1	22
50	4.6267165118258876E-4	TGTGCCTTGTGGGAGGTGGTTTATAAGAAACTCTTT	CALWEVVYKKLF	TRGV9	.	TRGJ2	17	-1	-1	20
50	4.6267165118258876E-4	TGTGCCTTGTGGGAGGTGGTAAAGAAACTCTTT	CALWEVVKKLF	TRGV9	.	TRGJ1	17	-1	-1	21
50	4.6267165118258876E-4	TGTGCCTTGTGGCGTTATAAGAAACTCTTT	CALWRYKKLF	TRGV9	.	TRGJ1	11	-1	-1	14
50	4.6267165118258876E-4	TGTGCCTTGTGGGATACAAAGAAACTCTTT	CALWDTKKLF	TRGV9	.	TRGJ2	13	-1	-1	18
50	4.6267165118258876E-4	TGTGCCTTGTGGGACGCGAAGAAACTCTTT	CALWDAKKLF	TRGV9	.	TRGJ1	13	-1	-1	18
50	4.6267165118258876E-4	TGTGCCTTTAAGGGACTCTTT	CAFKGLF	TRGV9	.	TRGJ1	7	-1	-1	8
50	4.6267165118258876E-4	TGTGCCTTGTATAAACTCTTT	CALYKLF	TRGV9	.	TRGJ1	9	-1	-1	12
50	4.6267165118258876E-4	TGTGCCTTGCGGTCTGAACTCTTT	CALRSELF	TRGV9	.	TRGJ1	11	-1	-1	16
49	4.5341821815893696E-4	TGTGCCTTGTGGGACGGCGTGGGGGAGTTGGGCAAAAAAATCAAGGTATTT	CALWDGVGELGKKIKVF	TRGV9	.	TRGJP	13	-1	-1	24
49	4.5341821815893696E-4	TGTGCCTTGTGGGAGGCGGGGGAGTTGGGCAAAAAAATCAAGGTATTT	CALWEAGELGKKIKVF	TRGV9	.	TRGJP	15	-1	-1	21
49	4.5341821815893696E-4	TGTGCCTTGTGGGAGTCAGCTTGTTGGGGTTATAAGAAACTCTTT	CALWESACWGYKKLF	TRGV9	.	TRGJ1	14	-1	-1	29
49	4.5341821815893696E-4	TGTGCCTTGTGGGAGTACGTACCCCAACATAAGAAACTCTTT	CALWEYVPQHKKLF	TRGV9	.	TRGJ2	14	-1	-1	28
49	4.5341821815893696E-4	TGTGCCTTGTGGGAGAGGAAACTCTTT	CALWERKLF	TRGV9	.	TRGJ1	14	-1	-1	17
49	4.5341821815893696E-4	TGTGCCCTTCGGAATAAGAAACTCTTT	CALRNKKLF	TRGV9	.	TRGJ1	5	-1	-1	13
49	4.5341821815893696E-4	TGTGCCTTGTGGGAGGAGCCTGATTATTATAAGAAACTCTTT	CALWEEPDYYKKLF	TRGV9	.	TRGJ1	18	-1	-1	22
49	4.5341821815893696E-4	TGTGCCTTGTGGGAGGTGGATGAGAAACTCTTT	CALWEVDEKLF	TRGV9	.	TRGJ1	17	-1	-1	19
49	4.5341821815893696E-4	TGTGCCTCCAATAAGAAACTCTTT	CASNKKLF	TRGV9	.	TRGJ1	6	-1	-1	10
48	4.4416478513528517E-4	TGTGCCTTGTGGGAGGCCTTGCGGGAGTTGGGCAAAAAAATCAAGGTATTT	CALWEALRELGKKIKVF	TRGV9	.	TRGJP	15	-1	-1	24
48	4.4416478513528517E-4	TGTGCCTTGTGGGAGGTGGAAGAGTTGGGCAAAAAAATCAAGGTATTT	CALWEVEELGKKIKVF	TRGV9	.	TRGJP	17	-1	-1	19
48	4.4416478513528517E-4	TGTGCTGCGTGGGCTTTCCCCACTGGTTGGTTCAAGATATTT	CAAWAFPTGWFKIF	TRGV10	.	TRGJP1	15	-1	-1	19
48	4.4416478513528517E-4	TGTGCTGCGTGGGATTCCACTGGTTGGTTCAAGATATTT	CAAWDSTGWFKIF	TRGV10	.	TRGJP1	15	-1	-1	8
48	4.4416478513528517E-4	TGTGCCCCTGGTGGGTTGGGCAAAAAAATCAAGGTATTT	CAPGGLGKKIKVF	TRGV9	.	TRGJP	5	-1	-1	14
48	4.4416478513528517E-4	TGTGCCTTGTCTATCACTGGTTGGTTCAAGATATTT	CALSITGWFKIF	TRGV9	.	TRGJP1	9	-1	-1	11
48	4.4416478513528517E-4	TGTGCCTTGTGGGAGGTTCGTTATAAGAAACTCTTT	CALWEVRYKKLF	TRGV9	.	TRGJ1	16	-1	-1	20
48	4.4416478513528517E-4	TGTGCCTTGTGGGAGGTGCATAAGGGGAAACTCTTT	CALWEVHKGKLF	TRGV9	.	TRGJ1	19	-1	-1	26
48	4.4416478513528517E-4	TGTGCTGCGTGGGATCGTGATAAGAAACTCTTT	CAAWDRDKKLF	TRGV10	.	TRGJ2	14	-1	-1	19
48	4.4416478513528517E-4	TGTGCCTTGTGGGAGGTGTCTAAGAAACTCTTT	CALWEVSKKLF	TRGV9	.	TRGJ1	17	-1	-1	20
48	4.4416478513528517E-4	TGTGCCTTGTGCGGTCGGGAGAAACTCTTT	CALCGREKLF	TRGV9	.	TRGJ1	10	-1	-1	19
48	4.4416478513528517E-4	TGTGCCTCCCCGGCGGGGGAACTCTTT	CASPAGELF	TRGV9	.	TRGJ2	6	-1	-1	19
48	4.4416478513528517E-4	TGTGCCTTGTGGCGGAAACTCTTT	CALWRKLF	TRGV9	.	TRGJ1	11	-1	-1	14
48	4.4416478513528517E-4	TGTGCCTTGTGGGAGGTGCACGATCATAAGAAACTCTTT	CALWEVHDHKKLF	TRGV9	.	TRGJ1	20	-1	-1	22
47	4.349113521116334E-4	TGTGCCTTGTGGGAGGTGATTGGAGTGGAGTTGGGCAAAAAAATCAAGGTATTT	CALWEVIGVELGKKIKVF	TRGV9	.	TRGJP	17	-1	-1	27
47	4.349113521116334E-4	TGTGCCTTGTGGACCCTCCACCGGGAGTTGGGCAAAAAAATCAAGGTATTT	CALWTLHRELGKKIKVF	TRGV9	.	TRGJP	11	-1	-1	24
47	4.349113521116334E-4	TGTGCCTTGTGGGATATAACGGAGTTGGGCAAAAAAATCAAGGTATTT	CALWDITELGKKIKVF	TRGV9	.	TRGJP	13	-1	-1	21
47	4.349113521116334E-4	TGTGCCTTGTGGAGCCCCCAGGAGTTGGGCAAAAAAATCAAGGTATTT	CALWSPQELGKKIKVF	TRGV9	.	TRGJP	11	-1	-1	18
47	4.349113521116334E-4	TGTGCCTTGTGGGAAAAAGAGTTGGGCAAAAAAATCAAGGTATTT	CALWEKELGKKIKVF	TRGV9	.	TRGJP	13	-1	-1	16
47	4.349113521116334E-4	TGTGCCTTGTGGAAAGAGTTGGGCAAAAAAATCAAGGTATTT	CALWKELGKKIKVF	TRGV9	.	TRGJP	11	-1	-1	10
47	4.349113521116334E-4	TGTGCCTTGTGGGAGCCGCGCCCTTGTAAGAAACTCTTT	CALWEPRPCKKLF	TRGV9	.	TRGJ1	14	-1	-1	23
47	4.349113521116334E-4	TGTGCTGCGTGGGATAGCTTCTGGAAACTCTTT	CAAWDSFWKLF	TRGV10	.	TRGJ1	14	-1	-1	23
47	4.349113521116334E-4	TGTGCCTTGTGGTCCGGGTATAAGAAACTCTTT	CALWSGYKKLF	TRGV9	.	TRGJ1	11	-1	-1	18
47	4.349113521116334E-4	TGTGCCTTGTGGGAGCGCTGGTTCAAGATATTT	CALWERWFKIF	TRGV9	.	TRGJP1	14	-1	-1	18
46	4.2565791908798163E-4	TGTGCCTTGTGGGCGAACGTGGATACCACTGGTTGGTTCAAGATATTT	CALWANVDTTGWFKIF	TRGV9	.	TRGJP1	12	-1	-1	22
46	4.2565791908798163E-4	TGTGCCTTGTGGGAGGTGCTTTATAGTAGTGATTGGATCAAGACGTTT	CALWEVLYSSDWIKTF	TRGV9	.	TRGJP2	18	-1	-1	18
46	4.2565791908798163E-4	TGTGCTGCGTGGGATTATAAAGGCACTGGTTGGTTCAAGATATTT	CAAWDYKGTGWFKIF	TRGV10	.	TRGJP1	16	-1	-1	23
46	4.2565791908798163E-4	TGTGCTGCGTGGGATTCCAAGTCTTATAAGAAACTCTTT	CAAWDSKSYKKLF	TRGV10	.	TRGJ1	15	-1	-1	13
46	4.2565791908798163E-4	TGTGCCTTGTGGGAGGCGAATTATTATAAGAAACTCTTT	CALWEANYYKKLF	TRGV9	.	TRGJ1	15	-1	-1	16
46	4.2565791908798163E-4	TGTGCCTTGTGGGAGGTGCTAAGGTTCAAGATATTT	CALWEVLRFKIF	TRGV9	.	TRGJP1	18	-1	-1	22
46	4.2565791908798163E-4	TGTGCCTTGTGGGAGGTGCGAAAGAAGAAACTCTTT	CALWEVRKKKLF	TRGV9	.	TRGJ1	18	-1	-1	24
46	4.2565791908798163E-4	TGTGCCTTGTGGGAGGTGGGACGTAAGAAACTCTTT	CALWEVGRKKLF	TRGV9	.	TRGJ1	17	-1	-1	23
46	4.2565791908798163E-4	TGTGCCTTGTGGGAGGTGAGCTATAAGAAACTCTTT	CALWEVSYKKLF	TRGV9	.	TRGJ1	17	-1	-1	21
46	4.2565791908798163E-4	TGTGCCTTGTGGGAAAAGGAGTCTAAGAAACTCTTT	CALWEKESKKLF	TRGV9	.	TRGJ1	13	-1	-1	23
46	4.2565791908798163E-4	TGTGCCTTCTCGAATTATTATAAGAAACTCTTT	CAFSNYYKKLF	TRGV9	.	TRGJ1	7	-1	-1	9
46	4.2565791908798163E-4	TGTGCCTTGTGGGAGGCCTATAAGAAACTCTTT	CALWEAYKKLF	TRGV9	.	TRGJ1	15	-1	-1	18
46	4.2565791908798163E-4	TGTGCCTTTCAGGGTTGGTTCAAGATATTT	CAFQGWFKIF	TRGV9	.	TRGJP1	7	-1	-1	12
46	4.2565791908798163E-4	TGTGCCTTGTGCTATAAGAAACTCTTT	CALCYKKLF	TRGV9	.	TRGJ1	10	-1	-1	12
46	4.2565791908798163E-4	TGTGCCTTGGGTTGGTTCAAGATATTT	CALGWFKIF	TRGV9	.	TRGJP1	8	-1	-1	9
46	4.2565791908798163E-4	TGTGCCTTGTTCCGCGATTATTATAAGAAACTCTTT	CALFRDYYKKLF	TRGV9	.	TRGJ2	9	-1	-1	16
45	4.164044860643299E-4	TGTGCCTTGTGGGAGGTCCTCTATAGTAGTGATTGGATCAAGACGTTT	CALWEVLYSSDWIKTF	TRGV9	.	TRGJP2	16	-1	-1	18
45	4.164044860643299E-4	TGTGCCTTGTGGGAGGCTGAAGAGTTGGGCAAAAAAATCAAGGTATTT	CALWEAEELGKKIKVF	TRGV9	.	TRGJP	15	-1	-1	19
45	4.164044860643299E-4	TGTGCCTTGTGGGAGGAGAATTATTATAAGAAACTCTTT	CALWEENYYKKLF	TRGV9	.	TRGJ1	15	-1	-1	17
45	4.164044860643299E-4	TGTGCCTTGTGGGAGGTGCACAAGAAACTCTTT	CALWEVHKKLF	TRGV9	.	TRGJ1	20	-1	-1	21
45	4.164044860643299E-4	TGTGCCTTGTGGGAGGTTAAGAAACTCTTT	CALWEVKKLF	TRGV9	.	TRGJ1	16	-1	-1	17
45	4.164044860643299E-4	TGTGCCTTGTGGGAGGTGCGGCGATATAAGAAACTCTTT	CALWEVRRYKKLF	TRGV9	.	TRGJ1	18	-1	-1	24
45	4.164044860643299E-4	TGTGCCTTGTTTGGTCTCTTT	CALFGLF	TRGV9	.	TRGJ1	9	-1	-1	15
44	4.071510530406781E-4	TGTGCCTTGTGGGAGGTGCAGAAGGGACCAGAGTTGGGCAAAAAAATCAAGGTATTT	CALWEVQKGPELGKKIKVF	TRGV9	.	TRGJP	19	-1	-1	29
44	4.071510530406781E-4	TGTGCCTTGACCAAGGTGTCGGAGTTGGGCAAAAAAATCAAGGTATTT	CALTKVSELGKKIKVF	TRGV9	.	TRGJP	8	-1	-1	21
44	4.071510530406781E-4	TGTGCCTTGTGGGAGACCCACGATAGTGATTGGATCAAGACGTTT	CALWETHDSDWIKTF	TRGV9	.	TRGJP2	14	-1	-1	23
44	4.071510530406781E-4	TGTGCCTTGTGCCTCTTCGATTATTATAAGAAACTCTTT	CALCLFDYYKKLF	TRGV9	.	TRGJ1	10	-1	-1	15
44	4.071510530406781E-4	TGTGCCTTGTGGGAGGTGCTTCCCCTAAAGAAACTCTTT	CALWEVLPLKKLF	TRGV9	.	TRGJ1	18	-1	-1	27
44	4.071510530406781E-4	TGTGCCTTGTGGGAGGTGCATCGGTATAAGAAACTCTTT	CALWEVHRYKKLF	TRGV9	.	TRGJ1	19	-1	-1	24
44	4.071510530406781E-4	TGTGCCTTGTGGGAGGCCTATTATAAGAAACTCTTT	CALWEAYYKKLF	TRGV9	.	TRGJ1	15	-1	-1	18
44	4.071510530406781E-4	TGTGCCTTGTGTAGGTATTATAAGAAACTCTTT	CALCRYYKKLF	TRGV9	.	TRGJ1	10	-1	-1	15
44	4.071510530406781E-4	TGTGCCTTGTGGGAGCGGTATAAGAAACTCTTT	CALWERYKKLF	TRGV9	.	TRGJ1	14	-1	-1	18
44	4.071510530406781E-4	TGTGCCTTGTGGGAAGATAAGAAACTCTTT	CALWEDKKLF	TRGV9	.	TRGJ1	13	-1	-1	16
44	4.071510530406781E-4	TGTGCCTTGAACCATAAGAAACTCTTT	CALNHKKLF	TRGV9	.	TRGJ1	8	-1	-1	13
44	4.071510530406781E-4	TGTGCCCTTGGTTGGTTCAAGATATTT	CALGWFKIF	TRGV9	.	TRGJP1	9	-1	-1	8
44	4.071510530406781E-4	TGTGCCTTGTGGGAGGTGCCCCCAAAGAAACTCTTT	CALWEVPPKKLF	TRGV9	.	TRGJ2	21	-1	-1	24
44	4.071510530406781E-4	TGTGCCTTGTGGGAGGCCCTCGTCGGTTATAAGAAACTCTTT	CALWEALVGYKKLF	TRGV9	.	TRGJ1	15	-1	-1	26
43	3.978976200170263E-4	TGTGCCTTGTGGGATCCACAAGAGTTGGGCAAAAAAATCAAGGTATTT	CALWDPQELGKKIKVF	TRGV9	.	TRGJP	13	-1	-1	18
43	3.978976200170263E-4	TGTGCCTTGTGGGAGGTGCTCCTTAGTAGTGATTGGATCAAGACGTTT	CALWEVLLSSDWIKTF	TRGV9	.	TRGJP2	22	-1	-1	23
43	3.978976200170263E-4	TGTGCCTTGTGGGAGGTGCTCGCCCAGAAGAAACTCTTT	CALWEVLAQKKLF	TRGV9	.	TRGJ1	29	-1	-1	27
43	3.978976200170263E-4	TGTGCCTTGTGGGAGGTCCTCTCTAAGAAACTCTTT	CALWEVLSKKLF	TRGV9	.	TRGJ1	16	-1	-1	23
43	3.978976200170263E-4	TGTGCCTTGTGGGAGGTGCTGGATAAGAAACTCTTT	CALWEVLDKKLF	TRGV9	.	TRGJ1	18	-1	-1	22
43	3.978976200170263E-4	TGTGCCTTGTGGGAGGTGCATAGGAAGAAACTCTTT	CALWEVHRKKLF	TRGV9	.	TRGJ1	19	-1	-1	24
43	3.978976200170263E-4	TGTGCCTTGCCTCGGGGTTATAAGAAACTCTTT	CALPRGYKKLF	TRGV9	.	TRGJ2	8	-1	-1	17
43	3.978976200170263E-4	TGTGCCTTGTTTTATTATAAGAAACTCTTT	CALFYYKKLF	TRGV9	.	TRGJ1	9	-1	-1	11
43	3.978976200170263E-4	TGTGCCTTGTGGGGTTATAAGAAACTCTTT	CALWGYKKLF	TRGV9	.	TRGJ1	12	-1	-1	14
43	3.978976200170263E-4	TGTGCCTTGTGGTATTATAAGAAACTCTTT	CALWYYKKLF	TRGV9	.	TRGJ1	11	-1	-1	12
43	3.978976200170263E-4	TGTGCCTTGGGCCCGAGTAAGAAACTCTTT	CALGPSKKLF	TRGV9	.	TRGJ1	8	-1	-1	17
42	3.8864418699337456E-4	TGTGCCTTGTGGGAGGTGTATGCATTGGAGTTGGGCAAAAAAATCAAGGTATTT	CALWEVYALELGKKIKVF	TRGV9	.	TRGJP	17	-1	-1	27
42	3.8864418699337456E-4	TGTGCCTTGTGGGAGGTGACGAAGGAGGCGTTGGGCAAAAAAATCAAGGTATTT	CALWEVTKEALGKKIKVF	TRGV9	.	TRGJP	17	-1	-1	29
42	3.8864418699337456E-4	TGTGCCTTGTGCCCCGCTCCGGATTATTATAAGAAACTCTTT	CALCPAPDYYKKLF	TRGV9	.	TRGJ1	10	-1	-1	19
42	3.8864418699337456E-4	TGTGCCTTGTGGGAGTTTCGGGGCGTTTATAAGAAACTCTTT	CALWEFRGVYKKLF	TRGV9	.	TRGJ1	14	-1	-1	26
42	3.8864418699337456E-4	TGTGCCTTGTGGGAGGTGCATGGATGTTGGTTCAAGATATTT	CALWEVHGCWFKIF	TRGV9	.	TRGJP1	19	-1	-1	25
42	3.8864418699337456E-4	TGTGCCTTGTGGGAGTCTGGTTGGTTCAAGATATTT	CALWESGWFKIF	TRGV9	.	TRGJP1	14	-1	-1	16
42	3.8864418699337456E-4	TGTGCCTTGTACCACAGTTGGTTCAAGATATTT	CALYHSWFKIF	TRGV9	.	TRGJP1	9	-1	-1	9
42	3.8864418699337456E-4	TGTGCCTCGACCTCCTATTATAAGAAACTCTTT	CASTSYYKKLF	TRGV9	.	TRGJ2	6	-1	-1	15
42	3.8864418699337456E-4	TGTGCCTTGTGGGGTTTTGAGAAACTCTTT	CALWGFEKLF	TRGV9	.	TRGJ1	12	-1	-1	19
41	3.7939075396972277E-4	TGTGCCTTGTGTGTCCGAGAAGAGTTGGGCAAAAAAATCAAGGTATTT	CALCVREELGKKIKVF	TRGV9	.	TRGJP	10	-1	-1	19
41	3.7939075396972277E-4	TGTGCCACCTGGGACAGGCGACAGATTGATTATTATAAGAAACTCTTT	CATWDRRQIDYYKKLF	TRGV3	.	TRGJ1	18	-1	-1	28
41	3.7939075396972277E-4	TGTGCCTTGTGGGAGGTTCTCAATTATTATAAGAAACTCTTT	CALWEVLNYYKKLF	TRGV9	.	TRGJ1	16	-1	-1	21
41	3.7939075396972277E-4	TGTGCCTTGTGGGAGGTGCTAAATTATTATAAGAAACTCTTT	CALWEVLNYYKKLF	TRGV9	.	TRGJ1	18	-1	-1	21
41	3.7939075396972277E-4	TGTGCCTTGTGGGAGGTGGGTACTGGTTGGTTCAAGATATTT	CALWEVGTGWFKIF	TRGV9	.	TRGJP1	17	-1	-1	21
41	3.7939075396972277E-4	TGTGCCTTGTGGGAGGTGATGGGTGATTATAAGAAACTCTTT	CALWEVMGDYKKLF	TRGV9	.	TRGJ1	17	-1	-1	25
41	3.7939075396972277E-4	TGTGCCTTGTGGTGGCGAGCTTATTATAAGAAACTCTTT	CALWWRAYYKKLF	TRGV9	.	TRGJ1	11	-1	-1	20
41	3.7939075396972277E-4	TGTGCCTTGTGGGAGTTAAATTATTATAAGAAACTCTTT	CALWELNYYKKLF	TRGV9	.	TRGJ1	14	-1	-1	18
41	3.7939075396972277E-4	TGTGCCTTGTGGGTTGGGCCTTATAAGAAACTCTTT	CALWVGPYKKLF	TRGV9	.	TRGJ1	12	-1	-1	20
41	3.7939075396972277E-4	TGTGCCTTGTGCCATTATTATAAGAAACTCTTT	CALCHYYKKLF	TRGV9	.	TRGJ1	10	-1	-1	13
41	3.7939075396972277E-4	TGTGCCTTGTGGGACCGCCATAAGAAACTCTTT	CALWDRHKKLF	TRGV9	.	TRGJ2	13	-1	-1	19
41	3.7939075396972277E-4	TGTGCCACCTGGGATAGGCGGCTCTTT	CATWDRRLF	TRGV8	.	TRGJ1	18	-1	-1	21
41	3.7939075396972277E-4	TGTGCCACCTGGGACGTGAAACTCTTT	CATWDVKLF	TRGV3	.	TRGJ1	14	-1	-1	17
41	3.7939075396972277E-4	TGTGCCCTCTTT	CALF	TRGV9	.	TRGJ1	5	-1	-1	6
41	3.7939075396972277E-4	TGTGCCTTGTGGGAGGTACTCTTT	CALWEVLF	TRGV9	.	TRGJ1	16	-1	-1	17
40	3.7013732094607097E-4	TGTGCCTTGTGGGAGGTGCATAGGACCACTGGTTGGTTCAAGATATTT	CALWEVHRTTGWFKIF	TRGV9	.	TRGJP1	19	-1	-1	24
40	3.7013732094607097E-4	TGTGCTGCGTGGGATTTGGCCACTGGTTGGTTCAAGATATTT	CAAWDLATGWFKIF	TRGV10	.	TRGJP1	15	-1	-1	19
40	3.7013732094607097E-4	TGTGCCTTGTGGGAGGTGTGGATTTATTATAAGAAACTCTTT	CALWEVWIYYKKLF	TRGV9	.	TRGJ1	17	-1	-1	20
40	3.7013732094607097E-4	TGTGCCTTGTGGGAGGTGCCTCGGGTTTATAAGAAACTCTTT	CALWEVPRVYKKLF	TRGV9	.	TRGJ1	18	-1	-1	26
40	3.7013732094607097E-4	TGTGCCTTGTGGGAGGTGCATCTTACTTATAAGAAACTCTTT	CALWEVHLTYKKLF	TRGV9	.	TRGJ1	22	-1	-1	22
40	3.7013732094607097E-4	TGTGCCTTGTGGGAGCCGCCGGGTTATAAGAAACTCTTT	CALWEPPGYKKLF	TRGV9	.	TRGJ1	14	-1	-1	23
40	3.7013732094607097E-4	TGTGCTGCGTGGGATTCTGGTTGGTTCAAGATATTT	CAAWDSGWFKIF	TRGV10	.	TRGJP1	15	-1	-1	16
40	3.7013732094607097E-4	TGTGCCTTGTGGGCGAATTATTATAAGAAACTCTTT	CALWANYYKKLF	TRGV9	.	TRGJ1	12	-1	-1	13
40	3.7013732094607097E-4	TGTGCCTTGCATAACGATGTGGGGTTCAAGATATTT	CALHNDVGFKIF	TRGV9	.	TRGJP1	8	-1	-1	22
40	3.7013732094607097E-4	TGTGCTGCGTGGGTTTATTATAAGAAACTCTTT	CAAWVYYKKLF	TRGV10	.	TRGJ1	16	-1	-1	14
40	3.7013732094607097E-4	TGTGCCTTGTGGGAGTATTATAAGAAACTCTTT	CALWEYYKKLF	TRGV9	.	TRGJ1	14	-1	-1	15
40	3.7013732094607097E-4	TGTGCCTTGTACTATTATAAGAAACTCTTT	CALYYYKKLF	TRGV9	.	TRGJ1	9	-1	-1	12
40	3.7013732094607097E-4	TGTGCCTTGAAATTCTTCGAGAAACTCTTT	CALKFFEKLF	TRGV9	.	TRGJ1	8	-1	-1	19
40	3.7013732094607097E-4	TGTGCTGCGTGGGATGGGAAACTCTTT	CAAWDGKLF	TRGV10	.	TRGJ1	14	-1	-1	17
39	3.6088388792241923E-4	TGTGCCTTGTGGGAGGTGCAGTTTCTTGGTCGGGAGTTGGGCAAAAAAATCAAGGTATTT	CALWEVQFLGRELGKKIKVF	TRGV9	.	TRGJP	19	-1	-1	33
39	3.6088388792241923E-4	TGTGCCTTGTGGGAGGTGCAGTCCCAAGAGTTGGGCAAAAAAATCAAGGTATTT	CALWEVQSQELGKKIKVF	TRGV9	.	TRGJP	25	-1	-1	24
39	3.6088388792241923E-4	TGTGCCTTGTGGGAGTACCGGGAGAAGTTGGGCAAAAAAATCAAGGTATTT	CALWEYREKLGKKIKVF	TRGV9	.	TRGJP	14	-1	-1	25
39	3.6088388792241923E-4	TGTGCCTTGTGGGAGGTGAAGGAGCGGCCTGATAAGAAACTCTTT	CALWEVKERPDKKLF	TRGV9	.	TRGJ1	17	-1	-1	31
39	3.6088388792241923E-4	TGTGCCTTGTCCCCAATGTTGAATTATTATAAGAAACTCTTT	CALSPMLNYYKKLF	TRGV9	.	TRGJ1	9	-1	-1	20
39	3.6088388792241923E-4	TGTGCCTTGTGGGAGCCCCGTTATTATAAGAAACTCTTT	CALWEPRYYKKLF	TRGV9	.	TRGJ1	14	-1	-1	20
39	3.6088388792241923E-4	TGTGCCTTGTGGGAGGTGCCGGATTATAAGAAACTCTTT	CALWEVPDYKKLF	TRGV9	.	TRGJ1	18	-1	-1	22
39	3.6088388792241923E-4	TGTGCCTTGTGGTCAGATTATTATAAGAAACTCTTT	CALWSDYYKKLF	TRGV9	.	TRGJ2	11	-1	-1	16
39	3.6088388792241923E-4	TGTGCCTTGTGGTGGAATTATTATAAGAAACTCTTT	CALWWNYYKKLF	TRGV9	.	TRGJ1	11	-1	-1	14
39	3.6088388792241923E-4	TGTGCCTTGTGGGAGGAAAACCATAAGAAACTCTTT	CALWEENHKKLF	TRGV9	.	TRGJ1	15	-1	-1	22
39	3.6088388792241923E-4	TGTGCCTTCCCGGAGTATTATAAGAAACTCTTT	CAFPEYYKKLF	TRGV9	.	TRGJ1	7	-1	-1	15
39	3.6088388792241923E-4	TGTGCCTTGGAGGTGGGCAAACTCTTT	CALEVGKLF	TRGV9	.	TRGJ1	8	-1	-1	18
38	3.5163045489876744E-4	TGTGCCTTGTGGGATATGCAAGAGTTGGGCAAAAAAATCAAGGTATTT	CALWDMQELGKKIKVF	TRGV9	.	TRGJP	19	-1	-1	17
38	3.5163045489876744E-4	TGTGCCTTGTGGGAGGTGCCTCAACCTCGGGTTTATAAGAAACTCTTT	CALWEVPQPRVYKKLF	TRGV9	.	TRGJ1	18	-1	-1	32
38	3.5163045489876744E-4	TGTGCCTTGTGGGAGTCCGCAGGGAACTATAAGAAACTCTTT	CALWESAGNYKKLF	TRGV9	.	TRGJ1	14	-1	-1	27
38	3.5163045489876744E-4	TGTGCCTTGTGGGAGGTGCATCCCGATTGGATCAAGACGTTT	CALWEVHPDWIKTF	TRGV9	.	TRGJP2	19	-1	-1	24
38	3.5163045489876744E-4	TGTGCCTTGTGGGAGGCCCTTGCCAAGGGCAAGAAACTCTTT	CALWEALAKGKKLF	TRGV9	.	TRGJ1	15	-1	-1	30
38	3.5163045489876744E-4	TGTGCCTTGTGGGAGGGCCGGTTTTATTATAAGAAACTCTTT	CALWEGRFYYKKLF	TRGV9	.	TRGJ1	15	-1	-1	23
38	3.5163045489876744E-4	TGTGCCTACCCCCATTATACCACTGGTTGGTTCAAGATATTT	CAYPHYTTGWFKIF	TRGV9	.	TRGJP1	6	-1	-1	15
38	3.5163045489876744E-4	TGTGCCTTCCTCACTCCCACTGGTTGGTTCAAGATATTT	CAFLTPTGWFKIF	TRGV9	.	TRGJP1	7	-1	-1	16
38	3.5163045489876744E-4	TGTGCCTTGTGGGAGGTGCACGGGTATAAGAAACTCTTT	CALWEVHGYKKLF	TRGV9	.	TRGJ1	20	-1	-1	24
38	3.5163045489876744E-4	TGTGCTGCCCAAGCTCGGGGTTATAAGAAACTCTTT	CAAQARGYKKLF	TRGV10	.	TRGJ1	7	-1	-1	20
38	3.5163045489876744E-4	TGTGCCTTGTTCATTTTCCTCGAAAAGAAACTCTTT	CALFIFLEKKLF	TRGV9	.	TRGJ1	9	-1	-1	24
38	3.5163045489876744E-4	TGTGCCTTGTGGGAGGTTAAATATAAGAAACTCTTT	CALWEVKYKKLF	TRGV9	.	TRGJ2	16	-1	-1	21
38	3.5163045489876744E-4	TGTGCCTTGTGGGAGGGTGGGTATAAGAAACTCTTT	CALWEGGYKKLF	TRGV9	.	TRGJ1	15	-1	-1	21
38	3.5163045489876744E-4	TGTGCCTTGTGGGAGGTGCAGAAGAAACTCTTT	CALWEVQKKLF	TRGV9	.	TRGJ2	19	-1	-1	21
38	3.5163045489876744E-4	TGTGCCTTGGCCGGGTATTATAAGAAACTCTTT	CALAGYYKKLF	TRGV9	.	TRGJ1	8	-1	-1	15
38	3.5163045489876744E-4	TGTGCCTCCGAACTTAAACTCTTT	CASELKLF	TRGV9	.	TRGJ1	6	-1	-1	15
37	3.4237702187511564E-4	TGTGCCTTGTGGGAGTTTATCCAAGAGTTGGGCAAAAAAATCAAGGTATTT	CALWEFIQELGKKIKVF	TRGV9	.	TRGJP	14	-1	-1	21
37	3.4237702187511564E-4	TGTGCCTTGTTGGCCCCAGGAAACACTCATTATTATAAGAAACTCTTT	CALLAPGNTHYYKKLF	TRGV9	.	TRGJ1	12	-1	-1	28
37	3.4237702187511564E-4	TGTGCCTTGTGGGAGGTAAAAGAGTTGGGCAAAAAAATCAAGGTATTT	CALWEVKELGKKIKVF	TRGV9	.	TRGJP	16	-1	-1	19
37	3.4237702187511564E-4	TGTGCCTTGTGGGAGATGCAAGAGTTGGGCAAAAAAATCAAGGTATTT	CALWEMQELGKKIKVF	TRGV9	.	TRGJP	19	-1	-1	17
37	3.4237702187511564E-4	TGTGCCTTGTGGGAGGTGCTGTTGGGCAAAAAAATCAAGGTATTT	CALWEVLLGKKIKVF	TRGV9	.	TRGJP	18	-1	-1	20
37	3.4237702187511564E-4	TGTGCCTTGTGGGAGGTGCGGGAGGGGTATTATAAGAAACTCTTT	CALWEVREGYYKKLF	TRGV9	.	TRGJ1	18	-1	-1	27
37	3.4237702187511564E-4	TGTGCCTTGTGGGGCCGTATCAGGTATTATAAGAAACTCTTT	CALWGRIRYYKKLF	TRGV9	.	TRGJ1	12	-1	-1	24
37	3.4237702187511564E-4	TGTGCCTTGTGGGAGGGCTCGAATTATTATAAGAAACTCTTT	CALWEGSNYYKKLF	TRGV9	.	TRGJ1	15	-1	-1	18
37	3.4237702187511564E-4	TGTGCCTTGTGGGGAGGGCCGTATTATAAGAAACTCTTT	CALWGGPYYKKLF	TRGV9	.	TRGJ2	16	-1	-1	21
37	3.4237702187511564E-4	TGTGCCTTGTGGGATACTGATTCCAATAAGAAACTCTTT	CALWDTDSNKKLF	TRGV9	.	TRGJ1	13	-1	-1	25
37	3.4237702187511564E-4	TGTGCCTTGTGGGAGGTGCGGTTTTATAAGAAACTCTTT	CALWEVRFYKKLF	TRGV9	.	TRGJ1	18	-1	-1	23
37	3.4237702187511564E-4	TGTGCCTTGTGGGAGGCGCCCCAGTATAAGAAACTCTTT	CALWEAPQYKKLF	TRGV9	.	TRGJ1	21	-1	-1	24
37	3.4237702187511564E-4	TGTGCCTTGTGGGAGGGGGTTTATTATAAGAAACTCTTT	CALWEGVYYKKLF	TRGV9	.	TRGJ1	15	-1	-1	20
37	3.4237702187511564E-4	TGTGCCTTGTGGGAGACTTCTTATTATAAGAAACTCTTT	CALWETSYYKKLF	TRGV9	.	TRGJ1	14	-1	-1	20
37	3.4237702187511564E-4	TGTGCCTTGTGGGAGACATTTGGTTATAAGAAACTCTTT	CALWETFGYKKLF	TRGV9	.	TRGJ1	14	-1	-1	23
37	3.4237702187511564E-4	TGTGCCACCTGGGACGGGCCTTATTATAAGAAACTCTTT	CATWDGPYYKKLF	TRGV2	.	TRGJ1	19	-1	-1	20
37	3.4237702187511564E-4	TGTGCTGCGTGGGATACGTATTATAAGAAACTCTTT	CAAWDTYYKKLF	TRGV10	.	TRGJ1	19	-1	-1	18
37	3.4237702187511564E-4	TGTGCCTTGTGGGAGGTGCTTTATAAGAAACTCTTT	CALWEVLYKKLF	TRGV9	.	TRGJ1	18	-1	-1	20
37	3.4237702187511564E-4	TGTGCCTTGTGGGAGGCTTATCATAAGAAACTCTTT	CALWEAYHKKLF	TRGV9	.	TRGJ1	15	-1	-1	17
37	3.4237702187511564E-4	TGTGCCTTGTGGGAATATCCATTGGAGAAACTCTTT	CALWEYPLEKLF	TRGV9	.	TRGJ1	13	-1	-1	25
37	3.4237702187511564E-4	TGTGCCTTGTGCAGTCATTATAAGAAACTCTTT	CALCSHYKKLF	TRGV9	.	TRGJ1	10	-1	-1	16
37	3.4237702187511564E-4	TGTGCCTTGGAGGGAGGGTATAAGAAACTCTTT	CALEGGYKKLF	TRGV9	.	TRGJ1	16	-1	-1	18
37	3.4237702187511564E-4	TGTGCCTTGTGGGCTTATAAGAAACTCTTT	CALWAYKKLF	TRGV9	.	TRGJ1	12	-1	-1	14
37	3.4237702187511564E-4	TGTGCTGCGTGCCAACTCTTT	CAACQLF	TRGV10	.	TRGJ1	10	-1	-1	13
37	3.4237702187511564E-4	TGTGCCTGGGATTATAAGAAACTCTTT	CAWDYKKLF	TRGV9	.	TRGJ1	6	-1	-1	10
37	3.4237702187511564E-4	TGTGGGTCTTTTCTCTTT	CGSFLF	TRGV9	.	TRGJ1	3	-1	-1	12
36	3.331235888514639E-4	TGTGCCTTGTTTCGGCGGGTTGGAGAGTTGGGCAAAAAAATCAAGGTATTT	CALFRRVGELGKKIKVF	TRGV9	.	TRGJP	9	-1	-1	23
36	3.331235888514639E-4	TGTGCCTTGTGGGAGGTGAGTTTAGAGTTGGGCAAAAAAATCAAGGTATTT	CALWEVSLELGKKIKVF	TRGV9	.	TRGJP	17	-1	-1	23
36	3.331235888514639E-4	TGTGCCTTGTGGGAGGTGCAAGGTACCACTGGTTGGTTCAAGATATTT	CALWEVQGTTGWFKIF	TRGV9	.	TRGJP1	19	-1	-1	23
36	3.331235888514639E-4	TGTGCCTTGTGGGAGGACCAAAATACCACTGGTTGGTTCAAGATATTT	CALWEDQNTTGWFKIF	TRGV9	.	TRGJP1	15	-1	-1	22
36	3.331235888514639E-4	TGTGCCTTGTGGGAAGGACAAGAGTTGGGCAAAAAAATCAAGGTATTT	CALWEGQELGKKIKVF	TRGV9	.	TRGJP	13	-1	-1	15
36	3.331235888514639E-4	TGTGCCTTGTGGGAGGTGCCCGTCGGCTTCAATAAGAAACTCTTT	CALWEVPVGFNKKLF	TRGV9	.	TRGJ1	18	-1	-1	31
36	3.331235888514639E-4	TGTGCCTTGTGGAGGGAGTTGGGCAAAAAAATCAAGGTATTT	CALWRELGKKIKVF	TRGV9	.	TRGJP	14	-1	-1	15
36	3.331235888514639E-4	TGTGCTGCGTGGGATTATGGTTGGTTCAAGATATTT	CAAWDYGWFKIF	TRGV10	.	TRGJP1	16	-1	-1	17
36	3.331235888514639E-4	TGTGCCTTGTGGGACCCTCCGGGTGGGAAACTCTTT	CALWDPPGGKLF	TRGV9	.	TRGJ1	13	-1	-1	26
36	3.331235888514639E-4	TGTGCCTTGTGGGACCCGACCAATAAGAAACTCTTT	CALWDPTNKKLF	TRGV9	.	TRGJ1	13	-1	-1	22
36	3.331235888514639E-4	TGTGCCTTGTGGGAGTGTTATTATAAGAAACTCTTT	CALWECYYKKLF	TRGV9	.	TRGJ1	14	-1	-1	17
36	3.331235888514639E-4	TGTGCCTTGTGGGAGTGGTATTATAAGAAACTCTTT	CALWEWYYKKLF	TRGV9	.	TRGJ1	14	-1	-1	18
36	3.331235888514639E-4	TGTGCCTTGTGGGAGGTGGATTATAAGAAACTCTTT	CALWEVDYKKLF	TRGV9	.	TRGJ1	17	-1	-1	19
36	3.331235888514639E-4	TGTGCCTTGTGGGAGGGGGATTATAAGAAACTCTTT	CALWEGDYKKLF	TRGV9	.	TRGJ1	15	-1	-1	19
36	3.331235888514639E-4	TGTGCCTTGTGGGAGTTATATAAGAAACTCTTT	CALWELYKKLF	TRGV9	.	TRGJ1	14	-1	-1	12
36	3.331235888514639E-4	TGTGCCTTGTGGGAGACCCATAAGAAACTCTTT	CALWETHKKLF	TRGV9	.	TRGJ1	14	-1	-1	19
36	3.331235888514639E-4	TGTGCCTTGTCTTATTATAAGAAACTCTTT	CALSYYKKLF	TRGV9	.	TRGJ1	9	-1	-1	11
36	3.331235888514639E-4	TGTGCCTTGTGGCGAAAAATCAAGGTATTT	CALWRKIKVF	TRGV9	.	TRGJP	11	-1	-1	14
36	3.331235888514639E-4	TGTGCCTTGTGGCCCTTTAAGAAACTCTTT	CALWPFKKLF	TRGV9	.	TRGJ1	11	-1	-1	17
35	3.238701558278121E-4	TGTGCCTTGTGGGAGACCCTGCAGATTACCACTGGTTGGTTCAAGATATTT	CALWETLQITTGWFKIF	TRGV9	.	TRGJP1	14	-1	-1	26
35	3.238701558278121E-4	TGTGCCTTGTGGGAGTTTTCTACGAATTATTATAAGAAACTCTTT	CALWEFSTNYYKKLF	TRGV9	.	TRGJ1	14	-1	-1	22
35	3.238701558278121E-4	TGTGCCTTGTGGGAGGTGTATGACGTGAATTATAAGAAACTCTTT	CALWEVYDVNYKKLF	TRGV9	.	TRGJ1	17	-1	-1	28
35	3.238701558278121E-4	TGTGCCTTGTGGGAGGTGAAGAAGGGGTATAAGAAACTCTTT	CALWEVKKGYKKLF	TRGV9	.	TRGJ1	17	-1	-1	27
35	3.238701558278121E-4	TGTGCCTTGTGGGAGGCCTGGAATTATTATAAGAAACTCTTT	CALWEAWNYYKKLF	TRGV9	.	TRGJ1	15	-1	-1	20
35	3.238701558278121E-4	TGTGCTGCGTGGGATACAACTGGTTGGTTCAAGATATTT	CAAWDTTGWFKIF	TRGV10	.	TRGJP1	14	-1	-1	13
35	3.238701558278121E-4	TGTGCCTTGTGGGAGGTGCTACGATATAAGAAACTCTTT	CALWEVLRYKKLF	TRGV9	.	TRGJ2	18	-1	-1	24
35	3.238701558278121E-4	TGTGCCTTGTGGGAGGTGCATGGTTACAAGAAACTCTTT	CALWEVHGYKKLF	TRGV9	.	TRGJ1	19	-1	-1	23
35	3.238701558278121E-4	TGTGCCTTGTGGGAGGTGGGTTATTATAAGAAACTCTTT	CALWEVGYYKKLF	TRGV9	.	TRGJ1	17	-1	-1	20
35	3.238701558278121E-4	TGTGCCTTGTGGGAGGTGGGGTATTATAAGAAACTCTTT	CALWEVGYYKKLF	TRGV9	.	TRGJ1	17	-1	-1	21
35	3.238701558278121E-4	TGTGCCTTGTGGGAGGTGGGGAATTATAAGAAACTCTTT	CALWEVGNYKKLF	TRGV9	.	TRGJ1	17	-1	-1	22
35	3.238701558278121E-4	TGTGCCACCTGGGACAGGCAATATTATAAGAAACTCTTT	CATWDRQYYKKLF	TRGV7	.	TRGJ1	18	-1	-1	21
35	3.238701558278121E-4	TGTGCCTTGTGGGAGTACTATTATAAGAAACTCTTT	CALWEYYYKKLF	TRGV9	.	TRGJ1	14	-1	-1	18
35	3.238701558278121E-4	TGTGCCTTGTGGGAGGTGTTTTATAAGAAACTCTTT	CALWEVFYKKLF	TRGV9	.	TRGJ1	17	-1	-1	20
35	3.238701558278121E-4	TGTGCCTTGTGGGAGGTGAGGTATAAGAAACTCTTT	CALWEVRYKKLF	TRGV9	.	TRGJ1	17	-1	-1	21
35	3.238701558278121E-4	TGTGCCTTGTGGGAGGGACATTATAAGAAACTCTTT	CALWEGHYKKLF	TRGV9	.	TRGJ2	15	-1	-1	19
35	3.238701558278121E-4	TGTGCCTTGTGGAGTCGGGATTGGTTCAAGATATTT	CALWSRDWFKIF	TRGV9	.	TRGJP1	11	-1	-1	20
35	3.238701558278121E-4	TGTGCCTTGTGGGAGGTTTATAAGAAACTCTTT	CALWEVYKKLF	TRGV9	.	TRGJ1	16	-1	-1	17
35	3.238701558278121E-4	TGTGCCTTGCGTCCGCGTTATAAGAAACTCTTT	CALRPRYKKLF	TRGV9	.	TRGJ1	8	-1	-1	17
35	3.238701558278121E-4	TGTGCCTTGTCCTATTATAAGAAACTCTTT	CALSYYKKLF	TRGV9	.	TRGJ1	9	-1	-1	12
35	3.238701558278121E-4	TGTGCACTGTCCCTTTATAAGAAACTCTTT	CALSLYKKLF	TRGV9	.	TRGJ1	4	-1	-1	14
35	3.238701558278121E-4	TGTGCCTTGTGGGAGGTGAAACTCTTT	CALWEVKLF	TRGV9	.	TRGJ1	23	-1	-1	17
35	3.238701558278121E-4	TGTGCCTTGTGGGTGGGGAAACTCTTT	CALWVGKLF	TRGV9	.	TRGJ1	15	-1	-1	17
35	3.238701558278121E-4	TGTGCCTTGTGGGCGGAGAAACTCTTT	CALWAEKLF	TRGV9	.	TRGJ1	15	-1	-1	16
34	3.1461672280416037E-4	TGTGCCTTGTGGTTGAGGGGTGAGTTGGGCAAAAAAATCAAGGTATTT	CALWLRGELGKKIKVF	TRGV9	.	TRGJP	11	-1	-1	21
34	3.1461672280416037E-4	TGTGCCCTACATCGTTACTCAGGTACGAATTATTATAAGAAACTCTTT	CALHRYSGTNYYKKLF	TRGV9	.	TRGJ1	5	-1	-1	25
34	3.1461672280416037E-4	TGTGCCTTGTGGGACCCCACGGTGGCTGGTTGGTTCAAGATATTT	CALWDPTVAGWFKIF	TRGV9	.	TRGJP1	13	-1	-1	25
34	3.1461672280416037E-4	TGTGCCTTGTGGGAGGTCGAGTTGGGCAAAAAAATCAAGGTATTT	CALWEVELGKKIKVF	TRGV9	.	TRGJP	16	-1	-1	18
34	3.1461672280416037E-4	TGTGCCTTGTGGGAGCTCTCGGATTATTATAAGAAACTCTTT	CALWELSDYYKKLF	TRGV9	.	TRGJ1	14	-1	-1	18
34	3.1461672280416037E-4	TGTGCCTTGTGGGAGGTGCAGGGTTATTATAAGAAACTCTTT	CALWEVQGYYKKLF	TRGV9	.	TRGJ1	19	-1	-1	23
34	3.1461672280416037E-4	TGTGCCTTGTGGGAGGGGTGCCCAAAGGCGAGTCCCCTCTTT	CALWEGCPKASPLF	TRGV9	.	TRGJ1	15	-1	-1	36
34	3.1461672280416037E-4	TGTGCCTTGTGGGAGCGTGAGGGGTATAAGAAACTCTTT	CALWEREGYKKLF	TRGV9	.	TRGJ1	18	-1	-1	24
34	3.1461672280416037E-4	TGTGCCTTGTGGGAGGTGCGTTATTATAAGAAACTCTTT	CALWEVRYYKKLF	TRGV9	.	TRGJ1	18	-1	-1	20
34	3.1461672280416037E-4	TGTGCTGCGTGGGATTATTATTATAAGAAACTCTTT	CAAWDYYYKKLF	TRGV10	.	TRGJ2	16	-1	-1	16
34	3.1461672280416037E-4	TGTGCCTTGTGTGGTCCGGGGTATAAGAAACTCTTT	CALCGPGYKKLF	TRGV9	.	TRGJ1	10	-1	-1	21
34	3.1461672280416037E-4	TCCACCGCCTCCCCCACTTATAAGAAACTCTTT	STASPTYKKLF	TRGV9	.	TRGJ1	0	-1	-1	17
34	3.1461672280416037E-4	TGTGCCTTGTGGGAGGTGGTGAAGAAACTCTTT	CALWEVVKKLF	TRGV9	.	TRGJ1	17	-1	-1	21
34	3.1461672280416037E-4	TGTGCCACCTGGGTTTATTATAAGAAACTCTTT	CATWVYYKKLF	TRGV2	.	TRGJ1	12	-1	-1	14
34	3.1461672280416037E-4	TGTGCCTTGTGGGAGGGTAAGAAACTCTTT	CALWEGKKLF	TRGV9	.	TRGJ1	15	-1	-1	17
34	3.1461672280416037E-4	TGTGCCTTGTGGAAGGTAGGGAAACTCTTT	CALWKVGKLF	TRGV9	.	TRGJ1	16	-1	-1	20
34	3.1461672280416037E-4	TGTGCCCCCACACTACAGAAGAAACTCTTT	CAPTLQKKLF	TRGV9	.	TRGJ1	5	-1	-1	18
34	3.1461672280416037E-4	TGTGCCTTGCAATCGAAGAAACTCTTT	CALQSKKLF	TRGV9	.	TRGJ1	8	-1	-1	15
34	3.1461672280416037E-4	TGTGCCTTGTGGGTGGGGTTCAAGATATTT	CALWVGFKIF	TRGV9	.	TRGJP1	15	-1	-1	16
34	3.1461672280416037E-4	TGTGCCTTGTGGGAGGTGCAACTCTTT	CALWEVQLF	TRGV9	.	TRGJ1	23	-1	-1	19
34	3.1461672280416037E-4	TGTGCCTTGGCCTATTATAAGAAACTCTTT	CALAYYKKLF	TRGV9	.	TRGJ2	8	-1	-1	12
33	3.0536328978050857E-4	TGTGCCTTGTGGGACCGGTGGAAGGGGCAAGAGTTGGGCAAAAAAATCAAGGTATTT	CALWDRWKGQELGKKIKVF	TRGV9	.	TRGJP	13	-1	-1	24
33	3.0536328978050857E-4	TGTGCCTTGTGGGAGGCGCTACCGCCTCAAGAGTTGGGCAAAAAAATCAAGGTATTT	CALWEALPPQELGKKIKVF	TRGV9	.	TRGJP	25	-1	-1	27
33	3.0536328978050857E-4	TGTGCCTTGTGGGAGGTCCAGGAGTTGGGCAAAAAAATCAAGGTATTT	CALWEVQELGKKIKVF	TRGV9	.	TRGJP	19	-1	-1	18
33	3.0536328978050857E-4	TGTGCCTTGTGGCAGCGAGTTAGTGGGTATTATAAGAAACTCTTT	CALWQRVSGYYKKLF	TRGV9	.	TRGJ1	14	-1	-1	27
33	3.0536328978050857E-4	TGTGCCTTGTGGGCGTGGGATACCACTGGTTGGTTCAAGATATTT	CALWAWDTTGWFKIF	TRGV9	.	TRGJP1	12	-1	-1	19
33	3.0536328978050857E-4	TGTGCCTTGTGGGAGGCTGAGTTGGGCAAAAAAATCAAGGTATTT	CALWEAELGKKIKVF	TRGV9	.	TRGJP	15	-1	-1	18
33	3.0536328978050857E-4	TGTGCCACCTGGGATAGAGAGGCCACTGGTTGGTTCAAGATATTT	CATWDREATGWFKIF	TRGV8	.	TRGJP1	16	-1	-1	22
33	3.0536328978050857E-4	TGTGCCTTGTGGGAGGTGCTGGTGAGGTATAAGAAACTCTTT	CALWEVLVRYKKLF	TRGV9	.	TRGJ1	18	-1	-1	27
33	3.0536328978050857E-4	TGTGCCTTGTGGGAGGTGCTGAATTATTATAAGAAACTCTTT	CALWEVLNYYKKLF	TRGV9	.	TRGJ1	18	-1	-1	20
33	3.0536328978050857E-4	TGTGCCTTGTGGGAGGTGCAAGGTGCCAAGAAACTCTTT	CALWEVQGAKKLF	TRGV9	.	TRGJ1	19	-1	-1	27
33	3.0536328978050857E-4	TGTGCCTTGTGGGAGGTGATTTATTATAAGAAACTCTTT	CALWEVIYYKKLF	TRGV9	.	TRGJ1	17	-1	-1	17
33	3.0536328978050857E-4	TGTGCCTTGTCCCCCTCTATTTATAAGAAACTCTTT	CALSPSIYKKLF	TRGV9	.	TRGJ1	9	-1	-1	20
33	3.0536328978050857E-4	TGTGCCTTGTGGGAGGTGCAAGTTCGGGAACTCTTT	CALWEVQVRELF	TRGV9	.	TRGJ1	19	-1	-1	28
33	3.0536328978050857E-4	TGTGCCTTGTGGGAGGCTCATTATAAGAAACTCTTT	CALWEAHYKKLF	TRGV9	.	TRGJ1	15	-1	-1	19
33	3.0536328978050857E-4	TGTGCCTTGTGGGAGGGGTATTATAAGAAACTCTTT	CALWEGYYKKLF	TRGV9	.	TRGJ2	15	-1	-1	18
33	3.0536328978050857E-4	TGTGCCAAAGATACCACTGGTTGGTTCAAGATATTT	CAKDTTGWFKIF	TRGV9	.	TRGJP1	5	-1	-1	10
33	3.0536328978050857E-4	TGTGCTGCGTGGGATCGTTATAAGAAACTCTTT	CAAWDRYKKLF	TRGV10	.	TRGJ1	14	-1	-1	17
33	3.0536328978050857E-4	TGTGCCTTGTGTAACCTTTATAAGAAACTCTTT	CALCNLYKKLF	TRGV9	.	TRGJ1	10	-1	-1	17
33	3.0536328978050857E-4	TGTGCCTTGTGGGACAATTGGTTCAAGATATTT	CALWDNWFKIF	TRGV9	.	TRGJP1	13	-1	-1	17
33	3.0536328978050857E-4	TGTGCCTTGTGGGAGGTGCTGAAGAAACTCTTT	CALWEVLKKLF	TRGV9	.	TRGJ1	18	-1	-1	21
33	3.0536328978050857E-4	TGTGCCTTGTGGGAGAATTATAAGAAACTCTTT	CALWENYKKLF	TRGV9	.	TRGJ1	14	-1	-1	16
33	3.0536328978050857E-4	TGTGCCTTGATAGATTATTATAAGAAACTCTTT	CALIDYYKKLF	TRGV9	.	TRGJ1	8	-1	-1	13
33	3.0536328978050857E-4	TGTGCTGCGTGGTATAAGAAACTCTTT	CAAWYKKLF	TRGV10	.	TRGJ1	14	-1	-1	12
33	3.0536328978050857E-4	TGTGCCTTGGCGAATAAGAAACTCTTT	CALANKKLF	TRGV9	.	TRGJ1	8	-1	-1	13
33	3.0536328978050857E-4	TGTGCCTTGTTGAGTCTCTTT	CALLSLF	TRGV9	.	TRGJ1	9	-1	-1	15
33	3.0536328978050857E-4	TGTGCCTTGTTATTTATTTCGAAACTCTTT	CALLFISKLF	TRGV9	.	TRGJ1	9	-1	-1	20
33	3.0536328978050857E-4	TGTGCCTTTCTTACCAAGAAACTCTTT	CAFLTKKLF	TRGV9	.	TRGJ1	7	-1	-1	15
33	3.0536328978050857E-4	TGTGCCTTGTGGGTGGAGAAACTCTTT	CALWVEKLF	TRGV9	.	TRGJ1	15	-1	-1	16
33	3.0536328978050857E-4	TGTGCCTTGTCGAAGAAACTCTTT	CALSKKLF	TRGV9	.	TRGJ1	9	-1	-1	12
33	3.0536328978050857E-4	TGTGCCTTGTGGGAGGTGCCCATCCTCTTT	CALWEVPILF	TRGV9	.	TRGJ1	24	-1	-1	24
33	3.0536328978050857E-4	TGTGCCTTGTGGGAGAAACTCTTT	CALWEKLF	TRGV9	.	TRGJ1	14	-1	-1	13
32	2.961098567568568E-4	TGTGCCTTGTGGGAGGTGCGGGGGGTAAGAGCGCCGAATAAGAAACTCTTT	CALWEVRGVRAPNKKLF	TRGV9	.	TRGJ1	18	-1	-1	37
32	2.961098567568568E-4	TGTGCCTTGTGGGAGGTGCAGGAAGAGTTGGGCAAAAAAATCAAGGTATTT	CALWEVQEELGKKIKVF	TRGV9	.	TRGJP	19	-1	-1	22
32	2.961098567568568E-4	TGTGCCTTGTGGGAGCCGCAAGAGTTGGGCAAAAAAATCAAGGTATTT	CALWEPQELGKKIKVF	TRGV9	.	TRGJP	14	-1	-1	17
32	2.961098567568568E-4	TGTGCCTTGTGGGAGGGGAAGGAGTTGGGCAAAAAAATCAAGGTATTT	CALWEGKELGKKIKVF	TRGV9	.	TRGJP	15	-1	-1	14
32	2.961098567568568E-4	TGTGCCTTGTGGGAGCCCCGCAGGATCCCCTATAAGAAACTCTTT	CALWEPRRIPYKKLF	TRGV9	.	TRGJ1	14	-1	-1	30
32	2.961098567568568E-4	TGTGCCTTGTGGGAGGTTAAGTTGGGCAAAAAAATCAAGGTATTT	CALWEVKLGKKIKVF	TRGV9	.	TRGJP	16	-1	-1	19
32	2.961098567568568E-4	TGTGCCTTGTGGGAGGTGCGGCAGAATTATTATAAGAAACTCTTT	CALWEVRQNYYKKLF	TRGV9	.	TRGJ1	18	-1	-1	23
32	2.961098567568568E-4	TGTGCCTTGTGGGAGGTGCGGACCACTGGTTGGTTCAAGATATTT	CALWEVRTTGWFKIF	TRGV9	.	TRGJP1	18	-1	-1	21
32	2.961098567568568E-4	TGTGCCTTGTGGGAGGTGAGGAGTGTTGGTTGGTTCAAGATATTT	CALWEVRSVGWFKIF	TRGV9	.	TRGJP1	17	-1	-1	26
32	2.961098567568568E-4	TGTGCCTTGTGGGAGGTGCGGAGTTATTATAAGAAACTCTTT	CALWEVRSYYKKLF	TRGV9	.	TRGJ1	18	-1	-1	20
32	2.961098567568568E-4	TGTGCCTTGTGGGAACCCCGACCTGGTTCTAAGAAACTCTTT	CALWEPRPGSKKLF	TRGV9	.	TRGJ1	13	-1	-1	26
32	2.961098567568568E-4	TGTGCCTGGCTGCACGGTCGGAATTATTATAAGAAACTCTTT	CAWLHGRNYYKKLF	TRGV9	.	TRGJ1	6	-1	-1	20
32	2.961098567568568E-4	TGTGCCTTGTGGGAGGTGTCCGAGGGAAAGAAACTCTTT	CALWEVSEGKKLF	TRGV9	.	TRGJ1	17	-1	-1	27
32	2.961098567568568E-4	TGTGCCTTGTGGGAGGTGCAGCATTATAAGAAACTCTTT	CALWEVQHYKKLF	TRGV9	.	TRGJ1	19	-1	-1	22
32	2.961098567568568E-4	TGTGCCTTGTGGGAGGTGGCTTATTATAAGAAACTCTTT	CALWEVAYYKKLF	TRGV9	.	TRGJ1	17	-1	-1	20
32	2.961098567568568E-4	TGTGCCTTGTGGGAGGCGCCCTTATATAAGAAACTCTTT	CALWEAPLYKKLF	TRGV9	.	TRGJ1	21	-1	-1	21
32	2.961098567568568E-4	TGTGCCTTGTGGGAGGGAAATTATTATAAGAAACTCTTT	CALWEGNYYKKLF	TRGV9	.	TRGJ1	15	-1	-1	18
32	2.961098567568568E-4	TGTGCCTTACCTCGAAAGGATTATTATAAGAAACTCTTT	CALPRKDYYKKLF	TRGV9	.	TRGJ1	7	-1	-1	19
32	2.961098567568568E-4	TGTGCCACCTGGGACGGGAATTATTATAAGAAACTCTTT	CATWDGNYYKKLF	TRGV2	.	TRGJ1	17	-1	-1	17
32	2.961098567568568E-4	TGTGCCTTGTGGGAGTCCCCTAACTTCAAGATATTT	CALWESPNFKIF	TRGV9	.	TRGJP1	14	-1	-1	24
32	2.961098567568568E-4	TGTGCCTTGTGGGAGGTATCTTATAAGAAACTCTTT	CALWEVSYKKLF	TRGV9	.	TRGJ1	16	-1	-1	20
32	2.961098567568568E-4	TGTGCCTTGTGGGAGACCCCGCTCGGGAAACTCTTT	CALWETPLGKLF	TRGV9	.	TRGJ1	14	-1	-1	26
32	2.961098567568568E-4	TGTGCCTTGTGGGAGAGTTATTATAAGAAACTCTTT	CALWESYYKKLF	TRGV9	.	TRGJ1	14	-1	-1	14
32	2.961098567568568E-4	TGTGCCTTGCGGGGTGGTTATTATAAGAAACTCTTT	CALRGGYYKKLF	TRGV9	.	TRGJ1	12	-1	-1	17
32	2.961098567568568E-4	TGTGCCCCATTGAGGTCTTATTATAAGAAACTCTTT	CAPLRSYYKKLF	TRGV9	.	TRGJ1	5	-1	-1	17
32	2.961098567568568E-4	TGTGCCTTGTGGGAGGTGCTCGGGAAACTCTTT	CALWEVLGKLF	TRGV9	.	TRGJ1	18	-1	-1	23
32	2.961098567568568E-4	TGTGCCTTGTGGCCCCATAAGAAACTCTTT	CALWPHKKLF	TRGV9	.	TRGJ1	11	-1	-1	16
32	2.961098567568568E-4	TGTGCCCTGAAGCTCGGTCTAGGGGAT	CALKLGLGD	TRGV10	.	TRGJP1	4	-1	-1	26
32	2.961098567568568E-4	TGTGCCCCGGGTTATAAGAAACTCTTT	CAPGYKKLF	TRGV9	.	TRGJ1	5	-1	-1	11
32	2.961098567568568E-4	TGTGCCTTGTGGGAGGTGCGAAAGAAACTCTTT	CALWEVRKKLF	TRGV9	.	TRGJ1	18	-1	-1	21
32	2.961098567568568E-4	TGTGCTGCGTGGGCTTATAAGAAACTCTTT	CAAWAYKKLF	TRGV10	.	TRGJ1	16	-1	-1	14
32	2.961098567568568E-4	TGTGCCTTGTGGGAGGTGGTGAAACTCTTT	CALWEVVKLF	TRGV9	.	TRGJ1	17	-1	-1	20
32	2.961098567568568E-4	TGTGCTGCGTGGCGGGCGCTCTTT	CAAWRALF	TRGV10	.	TRGJ1	11	-1	-1	18
32	2.961098567568568E-4	TGTGCCTTGGTGGGGAAACTCTTT	CALVGKLF	TRGV9	.	TRGJ1	13	-1	-1	14
32	2.961098567568568E-4	TGTGCCTTGGCCCTTAAACTCTTT	CALALKLF	TRGV9	.	TRGJ1	8	-1	-1	15
32	2.961098567568568E-4	TGTGCCTTGTGGCCTTATTATAAGAAACTCTTT	CALWPYYKKLF	TRGV9	.	TRGJ1	11	-1	-1	14
32	2.961098567568568E-4	TGTGCTGGTCCCGTGGGGAAACTCTTT	CAGPVGKLF	TRGV10	.	TRGJ2	6	-1	-1	17
32	2.961098567568568E-4	TGTGCTGCGTGGGATTCCGAACTCTTT	CAAWDSELF	TRGV10	.	TRGJ1	18	-1	-1	19
31	2.8685642373320504E-4	TGTGCCTTGTGGGAGGTATGGCAAGAGTTGGGCAAAAAAATCAAGGTATTT	CALWEVWQELGKKIKVF	TRGV9	.	TRGJP	16	-1	-1	19
31	2.8685642373320504E-4	TGTGCCTTGTGGGAGGTGCGCGGGGTGAATTATTATAAGAAACTCTTT	CALWEVRGVNYYKKLF	TRGV9	.	TRGJ1	18	-1	-1	26
31	2.8685642373320504E-4	TGTGCCTTGTGGGAGGTGCGGGGAGGGAATTATTATAAGAAACTCTTT	CALWEVRGGNYYKKLF	TRGV9	.	TRGJ1	18	-1	-1	26
31	2.8685642373320504E-4	TGTGCCTTGTGGGAGGTGATGGAGTTGGGCAAAAAAATCAAGGTATTT	CALWEVMELGKKIKVF	TRGV9	.	TRGJP	17	-1	-1	21
31	2.8685642373320504E-4	TGTGCCTTGTGGGAGGGGGGTGAGTTGGGCAAAAAAATCAAGGTATTT	CALWEGGELGKKIKVF	TRGV9	.	TRGJP	15	-1	-1	21
31	2.8685642373320504E-4	TGTGCCTTGTGGGAGACCCCCGATAGTAGTGATTGGATCAAGACGTTT	CALWETPDSSDWIKTF	TRGV9	.	TRGJP2	14	-1	-1	22
31	2.8685642373320504E-4	TGTGCCTTGTGGGAGCCTATCTCGAATTATTATAAGAAACTCTTT	CALWEPISNYYKKLF	TRGV9	.	TRGJ1	14	-1	-1	21
31	2.8685642373320504E-4	TGTGCCTTGTGGGAGGCCCTCGGTTATTATTATAAGAAACTCTTT	CALWEALGYYYKKLF	TRGV9	.	TRGJ1	15	-1	-1	25
31	2.8685642373320504E-4	TGTGCCTTGTGGGAGGTTACCTATTATTATAAGAAACTCTTT	CALWEVTYYYKKLF	TRGV9	.	TRGJ1	16	-1	-1	22
31	2.8685642373320504E-4	TGTGCCTTGTGGGAGGTCGCGGGATATTATAAGAAACTCTTT	CALWEVAGYYKKLF	TRGV9	.	TRGJ1	16	-1	-1	24
31	2.8685642373320504E-4	TGTGCCTTGTGGGAGGTGCCCGTTTATTATAAGAAACTCTTT	CALWEVPVYYKKLF	TRGV9	.	TRGJ1	18	-1	-1	23
31	2.8685642373320504E-4	TGTGCCTTGTGGGAGGTGCAGAGATTTTATAAGAAACTCTTT	CALWEVQRFYKKLF	TRGV9	.	TRGJ1	19	-1	-1	23
31	2.8685642373320504E-4	TGTGCCTTGTGGGAGGCAGCGAATTATTATAAGAAACTCTTT	CALWEAANYYKKLF	TRGV9	.	TRGJ1	15	-1	-1	19
31	2.8685642373320504E-4	TGTGCCTTGTGGAACCCGTTGGGCAAAAAAATCAAGGTATTT	CALWNPLGKKIKVF	TRGV9	.	TRGJP	11	-1	-1	17
31	2.8685642373320504E-4	TGTGCCACCTGGGACGGGCGTAGTGATTGGATCAAGACGTTT	CATWDGRSDWIKTF	TRGV2	.	TRGJP2	18	-1	-1	19
31	2.8685642373320504E-4	TGTGCCTTGTGGGAGTCAGATTATTATAAGAAACTCTTT	CALWESDYYKKLF	TRGV9	.	TRGJ1	14	-1	-1	19
31	2.8685642373320504E-4	TGTGCCTTGTGGGAGCTACATTATTATAAGAAACTCTTT	CALWELHYYKKLF	TRGV9	.	TRGJ1	14	-1	-1	19
31	2.8685642373320504E-4	TGTGCCTTGTGGGAGGTGCCATATTATAAGAAACTCTTT	CALWEVPYYKKLF	TRGV9	.	TRGJ1	18	-1	-1	21
31	2.8685642373320504E-4	TGTGCCTTGTGGGAGGTGCATGGGGATAAGAAACTCTTT	CALWEVHGDKKLF	TRGV9	.	TRGJ1	19	-1	-1	25
31	2.8685642373320504E-4	TGTGCCTTGTGGGAGGTGGGTCATTATAAGAAACTCTTT	CALWEVGHYKKLF	TRGV9	.	TRGJ1	17	-1	-1	22
31	2.8685642373320504E-4	TGTGCCTTGTGGAGTGACCCCTATTATAAGAAACTCTTT	CALWSDPYYKKLF	TRGV9	.	TRGJ2	11	-1	-1	21
31	2.8685642373320504E-4	TGTGCCTTGTGGGGGGGGGAATGGATCAAGACGTTT	CALWGGEWIKTF	TRGV9	.	TRGJP2	15	-1	-1	18
31	2.8685642373320504E-4	TGTGCCTTGTGGGAGGTCCATAAGAAACTCTTT	CALWEVHKKLF	TRGV9	.	TRGJ1	19	-1	-1	19
31	2.8685642373320504E-4	TGTGCCTTGTGGGAGGTGTGCTCGAAACTCTTT	CALWEVCSKLF	TRGV9	.	TRGJ1	17	-1	-1	23
31	2.8685642373320504E-4	TGTGCTGCGTGGGAGCACCGGAAACTCTTT	CAAWEHRKLF	TRGV10	.	TRGJ1	13	-1	-1	20
31	2.8685642373320504E-4	TGTGCCTTGTGGGACGTTAAGAAACTCTTT	CALWDVKKLF	TRGV9	.	TRGJ1	16	-1	-1	17
31	2.8685642373320504E-4	TGTGCCTTTTATTATAAGAAACTCTTT	CAFYYKKLF	TRGV9	.	TRGJ1	7	-1	-1	8
31	2.8685642373320504E-4	TGTGCTGCGCCTAAGAAACTCTTT	CAAPKKLF	TRGV10	.	TRGJ1	8	-1	-1	11
31	2.8685642373320504E-4	TGTGCCTTGAGCCCTTATTATAAGAAACTCTTT	CALSPYYKKLF	TRGV9	.	TRGJ1	8	-1	-1	14
31	2.8685642373320504E-4	TGTGCCTTGTGGGAGGTGGAAAAACTCTTT	CALWEVEKLF	TRGV9	.	TRGJ1	17	-1	-1	21
31	2.8685642373320504E-4	TGTGCCTTGTGGACTGGCCCGAAACTCTTT	CALWTGPKLF	TRGV9	.	TRGJ1	11	-1	-1	20
31	2.8685642373320504E-4	TGTGCCCCCCTGGGGTATAAGAAACTCTTT	CAPLGYKKLF	TRGV9	.	TRGJ1	5	-1	-1	15
31	2.8685642373320504E-4	TGTGCCACCTGGGAGGTGGAGAAACTCTTT	CATWEVEKLF	TRGV4	.	TRGJ1	13	-1	-1	19
31	2.8685642373320504E-4	TGTGCCTTGTGGGCCCTCAAGATATTT	CALWALKIF	TRGV9	.	TRGJP1	12	-1	-1	16
31	2.8685642373320504E-4	TGTGCCACCTGGGACGGGAAACTCTTT	CATWDGKLF	TRGV5	.	TRGJ1	17	-1	-1	17
31	2.8685642373320504E-4	TGTGCTGCGTGGGGGAAACTCTTT	CAAWGKLF	TRGV10	.	TRGJ1	12	-1	-1	14
31	2.8685642373320504E-4	TGTGCCTTGTGGGATTGGTTCAAGATATTT	CALWDWFKIF	TRGV9	.	TRGJP1	13	-1	-1	14
31	2.8685642373320504E-4	TGTGCCTTGTGGGAGGTGTATTATAAGAAACTCTTT	CALWEVYYKKLF	TRGV9	.	TRGJ1	17	-1	-1	18
31	2.8685642373320504E-4	TGTGCTGCTACCCCCAGTGGTTGGTTCAAGATATTT	CAATPSGWFKIF	TRGV10	.	TRGJP1	7	-1	-1	13
30	2.7760299070955324E-4	TGTGCCTTGTGGGAGCAACAAGAGTTGGGCAAAAAAATCAAGGTATTT	CALWEQQELGKKIKVF	TRGV9	.	TRGJP	14	-1	-1	18
30	2.7760299070955324E-4	TGTGCCTTGTGGGGTCGAGGGTTGGGCAAAAAAATCAAGGTATTT	CALWGRGLGKKIKVF	TRGV9	.	TRGJP	12	-1	-1	17
30	2.7760299070955324E-4	TGTGCCTTGTGGGAGGCGAAGGGGTTTTATTATAAGAAACTCTTT	CALWEAKGFYYKKLF	TRGV9	.	TRGJ1	15	-1	-1	26
30	2.7760299070955324E-4	TGTGCCTTGTGGGAGGAACCTTCCTATTATTATAAGAAACTCTTT	CALWEEPSYYYKKLF	TRGV9	.	TRGJ1	15	-1	-1	25
30	2.7760299070955324E-4	TGTGCCTTGTGGGAGAGGGAGTTGGGCAAAAAAATCAAGGTATTT	CALWERELGKKIKVF	TRGV9	.	TRGJP	14	-1	-1	18
30	2.7760299070955324E-4	TGTGCCACCTGGGACAGGCCTTTATTCTATTATAAGAAACTCTTT	CATWDRPLFYYKKLF	TRGV3	.	TRGJ1	20	-1	-1	27
30	2.7760299070955324E-4	TGTGCTGCGTGGGATGCGACCAATGGTTATAAGAAACTCTTT	CAAWDATNGYKKLF	TRGV10	.	TRGJ1	14	-1	-1	26
30	2.7760299070955324E-4	TGTGCCTTGTGGGACGAACTAGGCTGTTATAAGAAACTCTTT	CALWDELGCYKKLF	TRGV9	.	TRGJ1	13	-1	-1	26
30	2.7760299070955324E-4	TGTGCCTTGTGGGAGGTGCCCACTGGTTGGTTCAAGATATTT	CALWEVPTGWFKIF	TRGV9	.	TRGJP1	18	-1	-1	19
30	2.7760299070955324E-4	TGTGCCTTGTGGGAGGTGCGTAATTATTATAAGAAACTCTTT	CALWEVRNYYKKLF	TRGV9	.	TRGJ1	18	-1	-1	21
30	2.7760299070955324E-4	TGTGCCTTGTGGGAGGCCAGTCCAGAAACTAAGAAACTCTTT	CALWEASPETKKLF	TRGV9	.	TRGJ1	15	-1	-1	29
30	2.7760299070955324E-4	TGTGCCTTGTGGAGATATACCACTGGTTGGTTCAAGATATTT	CALWRYTTGWFKIF	TRGV9	.	TRGJP1	11	-1	-1	14
30	2.7760299070955324E-4	TGTGCCTTGTGGGTCCGCCGGGAATATAAGAAACTCTTT	CALWVRREYKKLF	TRGV9	.	TRGJ1	12	-1	-1	24
30	2.7760299070955324E-4	TGTGCCTTGTGGGGTACCACTGGTTGGTTCAAGATATTT	CALWGTTGWFKIF	TRGV9	.	TRGJP1	12	-1	-1	14
30	2.7760299070955324E-4	TGTGCCTTGTGGGAGTCCCCCTATTATAAGAAACTCTTT	CALWESPYYKKLF	TRGV9	.	TRGJ1	14	-1	-1	21
30	2.7760299070955324E-4	TGTGCCTTGTGGGAGGTCCATTATTATAAGAAACTCTTT	CALWEVHYYKKLF	TRGV9	.	TRGJ1	19	-1	-1	19
30	2.7760299070955324E-4	TGTGCCTTGTGGGAGGTGTCATTTTATAAGAAACTCTTT	CALWEVSFYKKLF	TRGV9	.	TRGJ1	17	-1	-1	20
30	2.7760299070955324E-4	TGTGCCTTGTGGGAGGTGCCGGAGTGTAGGAAACTCTTT	CALWEVPECRKLF	TRGV9	.	TRGJ1	18	-1	-1	26
30	2.7760299070955324E-4	TGTGCCTTGTGGGAGGCTTTTTATTATAAGAAACTCTTT	CALWEAFYYKKLF	TRGV9	.	TRGJ1	15	-1	-1	20
30	2.7760299070955324E-4	TGTGCCTTGTGGGAGGGGGCGAATTATAAGAAACTCTTT	CALWEGANYKKLF	TRGV9	.	TRGJ1	15	-1	-1	22
30	2.7760299070955324E-4	TGTGCCTTGTGGGAGACCAGTTATTATAAGAAACTCTTT	CALWETSYYKKLF	TRGV9	.	TRGJ1	14	-1	-1	20
30	2.7760299070955324E-4	TGTGCTGCGTGGGATTGTTATTATAAGAAACTCTTT	CAAWDCYYKKLF	TRGV10	.	TRGJ1	15	-1	-1	17
30	2.7760299070955324E-4	TGTGCCTTGTGGGGGAATTATTATAAGAAACTCTTT	CALWGNYYKKLF	TRGV9	.	TRGJ1	12	-1	-1	14
30	2.7760299070955324E-4	TGTGCCTTGTGGGACGTCGGATGTAAGAAACTCTTT	CALWDVGCKKLF	TRGV9	.	TRGJ1	16	-1	-1	23
30	2.7760299070955324E-4	TGTGCCTTGTGGGAGGTGGGGTGGTTCAAGATATTT	CALWEVGWFKIF	TRGV9	.	TRGJP1	17	-1	-1	18
30	2.7760299070955324E-4	TGTGCCTTGTGGGAGGGAAGGGGCAAGAAACTCTTT	CALWEGRGKKLF	TRGV9	.	TRGJ1	15	-1	-1	24
30	2.7760299070955324E-4	TGTGCCTTGTGGGAGAAAAGTCGGGAGAAACTCTTT	CALWEKSREKLF	TRGV9	.	TRGJ1	14	-1	-1	25
30	2.7760299070955324E-4	TGTGCCTTGTGGACGAATTATTATAAGAAACTCTTT	CALWTNYYKKLF	TRGV9	.	TRGJ1	11	-1	-1	13
30	2.7760299070955324E-4	TGTGCCTTGTGGGAACTCTTT	CALWELF	TRGV9	.	TRGJ1	13	-1	-1	13
30	2.7760299070955324E-4	TGGGCCCCCCTGAAACTCTTT	WAPLKLF	TRGV10	.	TRGJ1	4	-1	-1	11
30	2.7760299070955324E-4	TGTAAGAAACTCTTT	CKKLF	TRGV9	.	TRGJ1	2	-1	-1	2
30	2.7760299070955324E-4	TGTGCCTTGTGGGAGGTTCAGAGGAAACTCTTT	CALWEVQRKLF	TRGV9	.	TRGJ1	19	-1	-1	23
30	2.7760299070955324E-4	TGTGCCGTGAAACTCTTT	CAVKLF	TRGV9	.	TRGJ1	8	-1	-1	8
30	2.7760299070955324E-4	TGTGCCAGAGAACTCTTT	CARELF	TRGV9	.	TRGJ1	5	-1	-1	6
30	2.7760299070955324E-4	TGTGCCTTGTTCAATTATTATAAGAAACTCTTT	CALFNYYKKLF	TRGV9	.	TRGJ1	9	-1	-1	9
30	2.7760299070955324E-4	TGTGCCTTGTGGGAGGTGCCCCAACTCTTT	CALWEVPQLF	TRGV9	.	TRGJ1	21	-1	-1	22
29	2.6834955768590145E-4	TGTGCCTTGTGGGAGGTGCAGTTTAGGGAGTTGGGCAAAAAAATCAAGGTATTT	CALWEVQFRELGKKIKVF	TRGV9	.	TRGJP	19	-1	-1	27
29	2.6834955768590145E-4	TGTGCCTTGTGGGAGGTGCATCCAGAGTTGGGCAAAAAAATCAAGGTATTT	CALWEVHPELGKKIKVF	TRGV9	.	TRGJP	19	-1	-1	23
29	2.6834955768590145E-4	TGTGCCTTGTGGGAGGTGGCAATTGAGTTGGGCAAAAAAATCAAGGTATTT	CALWEVAIELGKKIKVF	TRGV9	.	TRGJP	17	-1	-1	17
29	2.6834955768590145E-4	TGTGCCTTGTGGGACAGACTAAATACCACTGGTTGGTTCAAGATATTT	CALWDRLNTTGWFKIF	TRGV9	.	TRGJP1	13	-1	-1	19
29	2.6834955768590145E-4	TGTGCCTTGTGGGAGGTGCCCAAGTTGGGCAAAAAAATCAAGGTATTT	CALWEVPKLGKKIKVF	TRGV9	.	TRGJP	18	-1	-1	22
29	2.6834955768590145E-4	TGTGCCTTGTGGGAGGAGGCGGAGTTGGGCAAAAAAATCAAGGTATTT	CALWEEAELGKKIKVF	TRGV9	.	TRGJP	15	-1	-1	21
29	2.6834955768590145E-4	TGTGCCTTGTGGGAAGGGGGGGGAACCACTGGTTGGTTCAAGATATTT	CALWEGGGTTGWFKIF	TRGV9	.	TRGJP1	13	-1	-1	24
29	2.6834955768590145E-4	TGTGCCTTGTGGGACGAAGAGTTGGGCAAAAAAATCAAGGTATTT	CALWDEELGKKIKVF	TRGV9	.	TRGJP	13	-1	-1	9
29	2.6834955768590145E-4	TGTGCCTTGTGGGAGGTGAAGTCCACTGGTTGGTTCAAGATATTT	CALWEVKSTGWFKIF	TRGV9	.	TRGJP1	17	-1	-1	22
29	2.6834955768590145E-4	TGTGCTGCGTGGGATTTCGGCACTGGTTGGTTCAAGATATTT	CAAWDFGTGWFKIF	TRGV10	.	TRGJP1	18	-1	-1	20
29	2.6834955768590145E-4	TGTGCCTTGTGGGAGCTTTATTGGTGTTATAAGAAACTCTTT	CALWELYWCYKKLF	TRGV9	.	TRGJ1	14	-1	-1	26
29	2.6834955768590145E-4	TGTGCCTTGTGGGAGGTTCGATATTATTATAAGAAACTCTTT	CALWEVRYYYKKLF	TRGV9	.	TRGJ1	16	-1	-1	16
29	2.6834955768590145E-4	TGTGCCTTGTGGGAGGTCCAGGCGAGTTGGTTCAAGATATTT	CALWEVQASWFKIF	TRGV9	.	TRGJP1	19	-1	-1	25
29	2.6834955768590145E-4	TGTGCCTTGTGGGAGGTGTGGGATGGTTGGTTCAAGATATTT	CALWEVWDGWFKIF	TRGV9	.	TRGJP1	17	-1	-1	23
29	2.6834955768590145E-4	TGTGCCTTGTGGGAGGGCGGGGGTTATTATAAGAAACTCTTT	CALWEGGGYYKKLF	TRGV9	.	TRGJ1	15	-1	-1	23
29	2.6834955768590145E-4	TGTGCCTTGTGGGAGAGGGTGAATTATTATAAGAAACTCTTT	CALWERVNYYKKLF	TRGV9	.	TRGJ1	14	-1	-1	20
29	2.6834955768590145E-4	TGTGCTGCGTGGGATTATACTGGTTGGTTCAAGATATTT	CAAWDYTGWFKIF	TRGV10	.	TRGJP1	16	-1	-1	18
29	2.6834955768590145E-4	TGTGCCTTGTGCGTAAGTTGGTATTATAAGAAACTCTTT	CALCVSWYYKKLF	TRGV9	.	TRGJ1	10	-1	-1	21
29	2.6834955768590145E-4	TGTGCCTTGTGGGACCCCGGAGGTTATAAGAAACTCTTT	CALWDPGGYKKLF	TRGV9	.	TRGJ1	13	-1	-1	23
29	2.6834955768590145E-4	TGTGCCTTGTGGGAGGTAGACGAATATAAGAAACTCTTT	CALWEVDEYKKLF	TRGV9	.	TRGJ1	16	-1	-1	24
29	2.6834955768590145E-4	TGTGCCTTGTGGGAGGACACTGGTTGGTTCAAGATATTT	CALWEDTGWFKIF	TRGV9	.	TRGJP1	15	-1	-1	17
29	2.6834955768590145E-4	TGTGCCTTGTGGGAACTCTTAGATTATAAGAAACTCTTT	CALWELLDYKKLF	TRGV9	.	TRGJ1	13	-1	-1	22
29	2.6834955768590145E-4	TGTGCCTTGTGGGAGGTCTATTATAAGAAACTCTTT	CALWEVYYKKLF	TRGV9	.	TRGJ1	16	-1	-1	18
29	2.6834955768590145E-4	TGTGCCACCTGGACTGCCTGGGATAAGAAACTCTTT	CATWTAWDKKLF	TRGV5	.	TRGJ1	19	-1	-1	22
29	2.6834955768590145E-4	TGTGCCTTGTGGGAATCCTATAAGAAACTCTTT	CALWESYKKLF	TRGV9	.	TRGJ1	13	-1	-1	18
29	2.6834955768590145E-4	TGTGCCTTGTGGAATTATTATAAGAAACTCTTT	CALWNYYKKLF	TRGV9	.	TRGJ1	11	-1	-1	11
29	2.6834955768590145E-4	TGTGCCCTTTCTATTTATAAGAAACTCTTT	CALSIYKKLF	TRGV9	.	TRGJ1	5	-1	-1	14
29	2.6834955768590145E-4	TGTGCCTTGTGGGTTACTATCCTCTTT	CALWVTILF	TRGV9	.	TRGJ1	12	-1	-1	21
29	2.6834955768590145E-4	TGTGCCTTGGGTGGGAAACTCTTT	CALGGKLF	TRGV9	.	TRGJ1	15	-1	-1	14
29	2.6834955768590145E-4	TGTGCCTTGGATAAGAAACTCTTT	CALDKKLF	TRGV9	.	TRGJ1	8	-1	-1	10
29	2.6834955768590145E-4	TGTGCCGCGTACCTCTTT	CAAYLF	TRGV10	.	TRGJ1	9	-1	-1	12
29	2.6834955768590145E-4	TGTGAGTGGCTCTTT	CEWLF	TRGV10	.	TRGJ1	3	-1	-1	9
29	2.6834955768590145E-4	TGTGCCTTGTGGGAGGTGTTGGAGAAACTCTTT	CALWEVLEKLF	TRGV9	.	TRGJ1	17	-1	-1	22
29	2.6834955768590145E-4	TGTGCCTTGTGGGAGGTGCGAGAGAAACTCTTT	CALWEVREKLF	TRGV9	.	TRGJ1	18	-1	-1	22
29	2.6834955768590145E-4	TGTGCCTTGTGGGGTGGGGAGAAACTCTTT	CALWGGEKLF	TRGV9	.	TRGJ1	12	-1	-1	19
29	2.6834955768590145E-4	TGTGCCTTGTGGGAGGTGGGGAAACTCTTT	CALWEVGKLF	TRGV9	.	TRGJ1	17	-1	-1	20
29	2.6834955768590145E-4	TGTGAGACGGGTTGGTTCAAGATATTT	CETGWFKIF	TRGV9	.	TRGJP1	3	-1	-1	6
29	2.6834955768590145E-4	TGTGCTGCGTGGAAACTCTTT	CAAWKLF	TRGV10	.	TRGJ1	11	-1	-1	11
29	2.6834955768590145E-4	TGTGCTGGCCGTAAACTCTTT	CAGRKLF	TRGV10	.	TRGJ1	6	-1	-1	12
29	2.6834955768590145E-4	TGTGCCTTGTGGGAGGTGCAAAAGAAACTCTTT	CALWEVQKKLF	TRGV9	.	TRGJ1	19	-1	-1	21
29	2.6834955768590145E-4	TGTGCTGCCGAGGGGAAACTCTTT	CAAEGKLF	TRGV10	.	TRGJ1	7	-1	-1	14
29	2.6834955768590145E-4	TGTGCCACCTGGGATCTCCCTAAGAAACTCTTT	CATWDLPKKLF	TRGV4	.	TRGJ1	14	-1	-1	20
28	2.590961246622497E-4	TGTGCCTTGTGGGAGCCCCGGAAGGACCCAGCTCTTCGGTATAAGAAACTCTTT	CALWEPRKDPALRYKKLF	TRGV9	.	TRGJ1	14	-1	-1	39
28	2.590961246622497E-4	TGTGCCTTGTGGGAGGTGCATTCCCAAGAGTTGGGCAAAAAAATCAAGGTATTT	CALWEVHSQELGKKIKVF	TRGV9	.	TRGJP	25	-1	-1	24
28	2.590961246622497E-4	TGTGCCTTGTGGGAGGTGCGGTTATCCTCGAATTATTATAAGAAACTCTTT	CALWEVRLSSNYYKKLF	TRGV9	.	TRGJ1	18	-1	-1	27
28	2.590961246622497E-4	TGTGCCTTGTGGGAGGCGACGCAAGAGTTGGGCAAAAAAATCAAGGTATTT	CALWEATQELGKKIKVF	TRGV9	.	TRGJP	15	-1	-1	20
28	2.590961246622497E-4	TGTGCCTTGTGGGCACGGCAAGAGTTGGGCAAAAAAATCAAGGTATTT	CALWARQELGKKIKVF	TRGV9	.	TRGJP	12	-1	-1	16
28	2.590961246622497E-4	TGTGCCTTGTGGGAGGTTGGGGAGTTGGGCAAAAAAATCAAGGTATTT	CALWEVGELGKKIKVF	TRGV9	.	TRGJP	16	-1	-1	21
28	2.590961246622497E-4	TGTGCCTTGTGGGAGGTGCGAAGGGAGAATTATTATAAGAAACTCTTT	CALWEVRRENYYKKLF	TRGV9	.	TRGJ1	18	-1	-1	26
28	2.590961246622497E-4	TGTGCCTTGTGGGAGTCAGATACCACTGGTTGGTTCAAGATATTT	CALWESDTTGWFKIF	TRGV9	.	TRGJP1	14	-1	-1	19
28	2.590961246622497E-4	TGTGCCTTGTGGGAGGTGCCTGGGATTGTGGATAAGAAACTCTTT	CALWEVPGIVDKKLF	TRGV9	.	TRGJ1	18	-1	-1	31
28	2.590961246622497E-4	TGTGCCTTGTGGGAGAATAATAGTAGTGATTGGATCAAGACGTTT	CALWENNSSDWIKTF	TRGV9	.	TRGJP2	14	-1	-1	19
28	2.590961246622497E-4	TGTGCCTTGTGGGCCCTGGGGTCATATTATAAGAAACTCTTT	CALWALGSYYKKLF	TRGV9	.	TRGJ1	12	-1	-1	24
28	2.590961246622497E-4	TGTGCCTTGTGGGAGGTGCCCCTCAGGTACAAGAAACTCTTT	CALWEVPLRYKKLF	TRGV9	.	TRGJ1	23	-1	-1	27
28	2.590961246622497E-4	TGTGCTGCGTGGGATTATAAACCCTGTCCCCGGCTCTTT	CAAWDYKPCPRLF	TRGV10	.	TRGJ1	16	-1	-1	33
28	2.590961246622497E-4	TGTGCCTTGTGGGACCTACAATATTATAAGAAACTCTTT	CALWDLQYYKKLF	TRGV9	.	TRGJ1	13	-1	-1	21
28	2.590961246622497E-4	TGTGCCTTGTGGGAGTACAATTATTATAAGAAACTCTTT	CALWEYNYYKKLF	TRGV9	.	TRGJ1	14	-1	-1	18
28	2.590961246622497E-4	TGTGCCTTGTGGGAGGTGCATGATTATAAGAAACTCTTT	CALWEVHDYKKLF	TRGV9	.	TRGJ1	19	-1	-1	19
28	2.590961246622497E-4	TGTGCCTTGTGGGAGGTGCAGGAGGGTAAGAAACTCTTT	CALWEVQEGKKLF	TRGV9	.	TRGJ1	19	-1	-1	26
28	2.590961246622497E-4	TGTGCCTTGTGGGAGGGCCCGCGGGGTAAGAAACTCTTT	CALWEGPRGKKLF	TRGV9	.	TRGJ1	15	-1	-1	26
28	2.590961246622497E-4	TGTGCCTTGTGGGAGGGACTTTATTATAAGAAACTCTTT	CALWEGLYYKKLF	TRGV9	.	TRGJ1	15	-1	-1	20
28	2.590961246622497E-4	TGTGCCTTGTCCCCCCGGCCGACTAAGAAACTCTTT	CALSPRPTKKLF	TRGV9	.	TRGJ1	9	-1	-1	23
28	2.590961246622497E-4	TGTGCCACCTGGGACAGGCAATATAAGAAACTCTTT	CATWDRQYKKLF	TRGV5	.	TRGJ1	18	-1	-1	21
28	2.590961246622497E-4	TGTGCCTTGTGGGAGGTAATTAAGAAACTCTTT	CALWEVIKKLF	TRGV9	.	TRGJ2	16	-1	-1	20
28	2.590961246622497E-4	TGTGCCCCTCCAGGGATAAGGAAACTCTTT	CAPPGIRKLF	TRGV9	.	TRGJ1	5	-1	-1	15
28	2.590961246622497E-4	TGTGCTGCGTTAAAGAAACTCTTT	CAALKKLF	TRGV10	.	TRGJ1	9	-1	-1	9
28	2.590961246622497E-4	TGTGCCTTGTGGTGTATACTCTTT	CALWCILF	TRGV9	.	TRGJ1	11	-1	-1	17
28	2.590961246622497E-4	TGTGCCCTACCTTATCTCTTT	CALPYLF	TRGV9	.	TRGJ1	5	-1	-1	15
28	2.590961246622497E-4	TCCGCCCCCGGAGGGCGTGATTGGATCAAGACGTTT	SAPGGRDWIKTF	TRGV9	.	TRGJP2	0	-1	-1	16
28	2.590961246622497E-4	TGTGCCTTGTGGGAATATTATTATAAGAAACTCTTT	CALWEYYYKKLF	TRGV9	.	TRGJ1	13	-1	-1	16
28	2.590961246622497E-4	TGTGCCTTGTGGGAGGTGCACGGGAAACTCTTT	CALWEVHGKLF	TRGV9	.	TRGJ1	20	-1	-1	23
28	2.590961246622497E-4	TGTGCCTTGTGGGAGGTGAGGAAGAAACTCTTT	CALWEVRKKLF	TRGV9	.	TRGJ1	17	-1	-1	21
28	2.590961246622497E-4	TGTGCCTTGTGGGAGACGAAGGGAAAACTCTTT	CALWETKGKLF	TRGV9	.	TRGJ1	14	-1	-1	24
28	2.590961246622497E-4	TGTGCCCTCGTTAAGAAACTCTTT	CALVKKLF	TRGV10	.	TRGJ1	4	-1	-1	11
28	2.590961246622497E-4	TGTGCCTTGTGGCAGAATTATTATAAGAAACTCTTT	CALWQNYYKKLF	TRGV9	.	TRGJ1	14	-1	-1	14
28	2.590961246622497E-4	TGTGCCTTGCCTCCTTATTATTATAAGAAACTCTTT	CALPPYYYKKLF	TRGV9	.	TRGJ1	8	-1	-1	16
28	2.590961246622497E-4	TGTGCCTTGTGGGAGGTGCATATGAGGAAACTCTTT	CALWEVHMRKLF	TRGV9	.	TRGJ1	19	-1	-1	26
28	2.590961246622497E-4	TGTGCTGCCACTGGTTGGTTCAAGATATTT	CAATGWFKIF	TRGV10	.	TRGJP1	7	-1	-1	7
28	2.590961246622497E-4	TGTGCTGCGTGGGGCCCACCGAAACTCTTT	CAAWGPPKLF	TRGV10	.	TRGJ1	12	-1	-1	20
28	2.590961246622497E-4	TGTGCTGCGTGGGCGAATTATAAGAAACTCTTT	CAAWANYKKLF	TRGV10	.	TRGJ1	12	-1	-1	16
28	2.590961246622497E-4	TGTGCCTTGTGTGGCTGGTTCAAGATATTT	CALCGWFKIF	TRGV9	.	TRGJP1	10	-1	-1	11
27	2.498426916385979E-4	TGTGCCTTGTGGGAGGTGCACGGGTGTAGAGAGTTGGGCAAAAAAATCAAGGTATTT	CALWEVHGCRELGKKIKVF	TRGV9	.	TRGJP	20	-1	-1	29
27	2.498426916385979E-4	TGTGCCTTGTGGGAGGACCTTATCCCAGAGTTGGGCAAAAAAATCAAGGTATTT	CALWEDLIPELGKKIKVF	TRGV9	.	TRGJP	15	-1	-1	26
27	2.498426916385979E-4	TGTGCCTTGTGGGAGGTCCTACTCGATACCACTGGTTGGTTCAAGATATTT	CALWEVLLDTTGWFKIF	TRGV9	.	TRGJP1	16	-1	-1	25
27	2.498426916385979E-4	TGTGCCTTGTGGGAGGTCCGCGAAAAGTTGGGCAAAAAAATCAAGGTATTT	CALWEVREKLGKKIKVF	TRGV9	.	TRGJP	16	-1	-1	22
27	2.498426916385979E-4	TGTGCCTTGTGGGAGGTGTCCCACGAGTTGGGCAAAAAAATCAAGGTATTT	CALWEVSHELGKKIKVF	TRGV9	.	TRGJP	17	-1	-1	21
27	2.498426916385979E-4	TGTGCCTTGTGGGAGGTGCCGGGGGAGTTGGGCAAAAAAATCAAGGTATTT	CALWEVPGELGKKIKVF	TRGV9	.	TRGJP	18	-1	-1	24
27	2.498426916385979E-4	TGTGCCTTGTGGGAGGCTAATACACTATCGAATTATTATAAGAAACTCTTT	CALWEANTLSNYYKKLF	TRGV9	.	TRGJ1	15	-1	-1	27
27	2.498426916385979E-4	TGTGCCTTGTGGGAGGTGTGGGGTGTTTATTATAAGAAACTCTTT	CALWEVWGVYYKKLF	TRGV9	.	TRGJ1	17	-1	-1	26
27	2.498426916385979E-4	TGTGCCTTGTGGGAGGCTGCCTTGAATTATTATAAGAAACTCTTT	CALWEAALNYYKKLF	TRGV9	.	TRGJ1	19	-1	-1	23
27	2.498426916385979E-4	TGTGCCTTGTCAAGTCGGTCCACTGGTTGGTTCAAGATATTT	CALSSRSTGWFKIF	TRGV9	.	TRGJP1	9	-1	-1	19
27	2.498426916385979E-4	TGTGCCTTGTGGGAGGTGCAGGGCTATTATAAGAAACTCTTT	CALWEVQGYYKKLF	TRGV9	.	TRGJ1	19	-1	-1	24
27	2.498426916385979E-4	TGTGCCTTGTGGGAGGGGGCTAATTATTATAAGAAACTCTTT	CALWEGANYYKKLF	TRGV9	.	TRGJ1	15	-1	-1	21
27	2.498426916385979E-4	TGTGCCTTGTGGGTGGGAAATTATTATAAGAAACTCTTT	CALWVGNYYKKLF	TRGV9	.	TRGJ2	15	-1	-1	18
27	2.498426916385979E-4	TGTGCCTTGTGGGAGGTGCATGGTTATAAGAAACTCTTT	CALWEVHGYKKLF	TRGV9	.	TRGJ1	19	-1	-1	23
27	2.498426916385979E-4	TGTGCCTTGTGGGAGGTGCAATATTATAAGAAACTCTTT	CALWEVQYYKKLF	TRGV9	.	TRGJ1	19	-1	-1	21
27	2.498426916385979E-4	TGTGCCTTGTGGGAGGTGCAAGGGGATAAGAAACTCTTT	CALWEVQGDKKLF	TRGV9	.	TRGJ1	19	-1	-1	25
27	2.498426916385979E-4	TGTGCCTTGTGGGGGTCTTATTATAAGAAACTCTTT	CALWGSYYKKLF	TRGV9	.	TRGJ2	15	-1	-1	17
27	2.498426916385979E-4	TGTGCCTTGTGGGAGCCTTATTATAAGAAACTCTTT	CALWEPYYKKLF	TRGV9	.	TRGJ1	14	-1	-1	17
27	2.498426916385979E-4	TGTGCCTTGTGGGAGGTGAAGGAATCACTCTTT	CALWEVKESLF	TRGV9	.	TRGJ1	17	-1	-1	26
27	2.498426916385979E-4	TGTGCCTTGTGGGAGGCCGATAAGAAACTCTTT	CALWEADKKLF	TRGV9	.	TRGJ1	15	-1	-1	19
27	2.498426916385979E-4	TGTGCTCTGCGGTATAAGAAACTCTTT	CALRYKKLF	TRGV10	.	TRGJ1	5	-1	-1	12
27	2.498426916385979E-4	TGTGCCTTGTTAGGGAATTATTATAAGAAACTCTTT	CALLGNYYKKLF	TRGV9	.	TRGJ1	9	-1	-1	14
27	2.498426916385979E-4	TGTGCCTTGTGGGAGTCCCATAAGAAACTCTTT	CALWESHKKLF	TRGV9	.	TRGJ1	14	-1	-1	19
27	2.498426916385979E-4	TGTGCCACCTGGGGTGGGATGAAACTCTTT	CATWGGMKLF	TRGV3	.	TRGJ1	12	-1	-1	20
27	2.498426916385979E-4	TGTGCCCCGTATAAGAAACTCTTT	CAPYKKLF	TRGV9	.	TRGJ1	5	-1	-1	9
27	2.498426916385979E-4	TGTGCCTTGTGGGAGGTGCATCAGGAGAAACTCTTT	CALWEVHQEKLF	TRGV9	.	TRGJ1	19	-1	-1	25
27	2.498426916385979E-4	TGTGCCTTGTTAGGAGGTAGGAAGAAACTCTTT	CALLGGRKKLF	TRGV9	.	TRGJ1	17	-1	-1	21
27	2.498426916385979E-4	TGTGCCTTGTGGGAGGTGGACTGTAATCTCTTT	CALWEVDCNLF	TRGV9	.	TRGJ1	20	-1	-1	24
27	2.498426916385979E-4	TGTGCCTTGTGGGAGGGAGATAAGAAACTCTTT	CALWEGDKKLF	TRGV9	.	TRGJ1	15	-1	-1	19
27	2.498426916385979E-4	TGTGCCTTGAGCCCTAATTGGATCAAGACGTTT	CALSPNWIKTF	TRGV9	.	TRGJP2	8	-1	-1	16
27	2.498426916385979E-4	TGTGCCTTGTGGGGGGGGGAGAAACTCTTT	CALWGGEKLF	TRGV9	.	TRGJ1	15	-1	-1	19
27	2.498426916385979E-4	TGTGCCACCTGGGACGGTAAGAAACTCTTT	CATWDGKKLF	TRGV2	.	TRGJ1	16	-1	-1	17
26	2.4058925861494615E-4	TGTGCCTTGTGGGAGCCTACGCAAGAGTTGGGCAAAAAAATCAAGGTATTT	CALWEPTQELGKKIKVF	TRGV9	.	TRGJP	14	-1	-1	20
26	2.4058925861494615E-4	TGTGCCTTGTGGGAGGTGCACCAAGAGTTGGGCAAAAAAATCAAGGTATTT	CALWEVHQELGKKIKVF	TRGV9	.	TRGJP	21	-1	-1	21
26	2.4058925861494615E-4	TGTGCCTTGTGGGAGGTGCAGGGTAATACCACTGGTTGGTTCAAGATATTT	CALWEVQGNTTGWFKIF	TRGV9	.	TRGJP1	19	-1	-1	18
26	2.4058925861494615E-4	TGTGCCTTGTGGGAGGTGCAATCTTCAAAAAGTCGTTATAAGAAACTCTTT	CALWEVQSSKSRYKKLF	TRGV9	.	TRGJ1	19	-1	-1	35
26	2.4058925861494615E-4	TGTGCCTTGTGGGCAGCGTCGGTAACGAATTATTATAAGAAACTCTTT	CALWAASVTNYYKKLF	TRGV9	.	TRGJ1	12	-1	-1	25
26	2.4058925861494615E-4	TGTGCCTTGTGGGAGCCCGCATATTCCCCTTATTATAAGAAACTCTTT	CALWEPAYSPYYKKLF	TRGV9	.	TRGJ1	14	-1	-1	29
26	2.4058925861494615E-4	TGTGCCTTGTGGGAGGCTAATCCGTGGGTTTATTATAAGAAACTCTTT	CALWEANPWVYYKKLF	TRGV9	.	TRGJ1	15	-1	-1	29
26	2.4058925861494615E-4	TGTGCCTTGTGGGAGGGTCCCTATTTGGGCAAAAAAATCAAGGTATTT	CALWEGPYLGKKIKVF	TRGV9	.	TRGJP	15	-1	-1	24
26	2.4058925861494615E-4	TGTGCCTTGTGGGAGTCGGAGTTGGGCAAAAAAATCAAGGTATTT	CALWESELGKKIKVF	TRGV9	.	TRGJP	14	-1	-1	18
26	2.4058925861494615E-4	TGTGCCTTGTGGGAGGTGTCCACGAATTATTATAAGAAACTCTTT	CALWEVSTNYYKKLF	TRGV9	.	TRGJ1	17	-1	-1	22
26	2.4058925861494615E-4	TGTGCCTTGTGGGAGGTGCCCCTTAATTATTATAAGAAACTCTTT	CALWEVPLNYYKKLF	TRGV9	.	TRGJ1	22	-1	-1	24
26	2.4058925861494615E-4	TGTGCCTTGTGGGAGGTGCCCCATTTATGGTATAAGAAACTCTTT	CALWEVPHLWYKKLF	TRGV9	.	TRGJ1	21	-1	-1	30
26	2.4058925861494615E-4	TGTGCCTTGTGGGAGGTGCGAGGCACTGGTTGGTTCAAGATATTT	CALWEVRGTGWFKIF	TRGV9	.	TRGJP1	18	-1	-1	23
26	2.4058925861494615E-4	TGTGCTGCGTGGGACCTTACGGACAATTATAAGAAACTCTTT	CAAWDLTDNYKKLF	TRGV10	.	TRGJ1	20	-1	-1	25
26	2.4058925861494615E-4	TGTGCCTTGTGGGAGTTCCCTCCCTATTATAAGAAACTCTTT	CALWEFPPYYKKLF	TRGV9	.	TRGJ1	23	-1	-1	24
26	2.4058925861494615E-4	TGTGCCTTGTGGGAGTTCGGTTCCTACTATAAGAAACTCTTT	CALWEFGSYYKKLF	TRGV9	.	TRGJ1	14	-1	-1	24
26	2.4058925861494615E-4	TGTGCCTTGTGGGAGCCACAGAATTATTATAAGAAACTCTTT	CALWEPQNYYKKLF	TRGV9	.	TRGJ1	14	-1	-1	20
26	2.4058925861494615E-4	TGTGCCTTGTGGGAGGTCTCGTCTTATTATAAGAAACTCTTT	CALWEVSSYYKKLF	TRGV9	.	TRGJ1	16	-1	-1	23
26	2.4058925861494615E-4	TGTGCCTTGTGGGAGGCCCGGGTTTATTATAAGAAACTCTTT	CALWEARVYYKKLF	TRGV9	.	TRGJ1	15	-1	-1	23
26	2.4058925861494615E-4	TGTGCCTTGTGGGAGGGGAGGTGGGGTTATAAGAAACTCTTT	CALWEGRWGYKKLF	TRGV9	.	TRGJ1	15	-1	-1	26
26	2.4058925861494615E-4	TGTGCTGCGTGGGACCCCCTAAATTATAAGAAACTCTTT	CAAWDPLNYKKLF	TRGV10	.	TRGJ1	13	-1	-1	22
26	2.4058925861494615E-4	TGTGCTGCGTGGGACCCGAATTATTATAAGAAACTCTTT	CAAWDPNYYKKLF	TRGV10	.	TRGJ1	13	-1	-1	16
26	2.4058925861494615E-4	TGTGCTGCGTGGGACGCGCCGTTTGGTGAGAAACTCTTT	CAAWDAPFGEKLF	TRGV10	.	TRGJ1	13	-1	-1	28
26	2.4058925861494615E-4	TGTGCTGCGCCCGGCCCCACTGGTTGGTTCAAGATATTT	CAAPGPTGWFKIF	TRGV10	.	TRGJP1	8	-1	-1	16
26	2.4058925861494615E-4	TGTGCCTTGTGGGAGTTGAATTATTATAAGAAACTCTTT	CALWELNYYKKLF	TRGV9	.	TRGJ1	17	-1	-1	17
26	2.4058925861494615E-4	TGTGCCTTGTGGGAGCTATTTTATTATAAGAAACTCTTT	CALWELFYYKKLF	TRGV9	.	TRGJ1	14	-1	-1	20
26	2.4058925861494615E-4	TGTGCCTTGTGGGAGCCCTATTATTATAAGAAACTCTTT	CALWEPYYYKKLF	TRGV9	.	TRGJ1	14	-1	-1	19
26	2.4058925861494615E-4	TGTGCCTTGTGGGAGCCGGATTATTATAAGAAACTCTTT	CALWEPDYYKKLF	TRGV9	.	TRGJ2	14	-1	-1	16
26	2.4058925861494615E-4	TGTGCCTTGTGGGAGGTGCAGCGGTATAAGAAACTCTTT	CALWEVQRYKKLF	TRGV9	.	TRGJ1	19	-1	-1	24
26	2.4058925861494615E-4	TGTGCCACCTGGGACAGGCGGTATTATAAGAAACTCTTT	CATWDRRYYKKLF	TRGV3	.	TRGJ1	18	-1	-1	21
26	2.4058925861494615E-4	TGTGCTGCGTGGGATGGTTTTCGGAAGAAACTCTTT	CAAWDGFRKKLF	TRGV10	.	TRGJ1	14	-1	-1	24
26	2.4058925861494615E-4	TGTGCCTTGTGGGGCCCTTATTATAAGAAACTCTTT	CALWGPYYKKLF	TRGV9	.	TRGJ1	12	-1	-1	17
26	2.4058925861494615E-4	TGTGCCTTGTGGGAGGTCGATTGGATCAAGACGTTT	CALWEVDWIKTF	TRGV9	.	TRGJP2	16	-1	-1	18
26	2.4058925861494615E-4	TGTGCCTTGGGTTTTATTTATAAGAAACTCTTT	CALGFIYKKLF	TRGV9	.	TRGJ1	8	-1	-1	13
26	2.4058925861494615E-4	TGTGCTGCGTGGGATCATGGGAAACTCTTT	CAAWDHGKLF	TRGV10	.	TRGJ1	14	-1	-1	20
26	2.4058925861494615E-4	TGTGCCTTGCGTTATTATAAGAAACTCTTT	CALRYYKKLF	TRGV9	.	TRGJ1	8	-1	-1	11
26	2.4058925861494615E-4	TGTGCCTTGTGGGAGGCGCGCAACCATAAGAAACTCTTT	CALWEARNHKKLF	TRGV9	.	TRGJ1	18	-1	-1	25
26	2.4058925861494615E-4	TGTGCCTTGTGGGAGGTGCTTGTGGAGAAACTCTTT	CALWEVLVEKLF	TRGV9	.	TRGJ1	18	-1	-1	25
26	2.4058925861494615E-4	TGTGCTGCTCCCCAGCGGCCTCGGGAACTCTTT	CAAPQRPRELF	TRGV10	.	TRGJ1	7	-1	-1	25
26	2.4058925861494615E-4	TGTGCTGCGTGGGGTTATTATAAGAAACTCTTT	CAAWGYYKKLF	TRGV10	.	TRGJ1	16	-1	-1	14
26	2.4058925861494615E-4	TGTGCCTTGTGGGAGGTGCCGGGGAAACTCTTT	CALWEVPGKLF	TRGV9	.	TRGJ1	18	-1	-1	23
26	2.4058925861494615E-4	TGTGCTGCGTGGGATTCGGTGAAACTCTTT	CAAWDSVKLF	TRGV10	.	TRGJ1	15	-1	-1	20
26	2.4058925861494615E-4	TGTGCCTTGTGGGAGGTGGATAAACTCTTT	CALWEVDKLF	TRGV9	.	TRGJ1	17	-1	-1	21
26	2.4058925861494615E-4	TGTGCCTGCACCCAGGGCAAGAAACTCTTT	CACTQGKKLF	TRGV9	.	TRGJ1	6	-1	-1	18
26	2.4058925861494615E-4	TGTGCTGCGTATAAGAAACTCTTT	CAAYKKLF	TRGV10	.	TRGJ1	9	-1	-1	9
26	2.4058925861494615E-4	TGTGCCTTGTGGGAGGTGCGGGTTTATAAGAAACTCTTT	CALWEVRVYKKLF	TRGV9	.	TRGJ2	18	-1	-1	23
26	2.4058925861494615E-4	TGTGCCTTGTGGGAGGTGAGGAAGTTTGAGAAACTCTTT	CALWEVRKFEKLF	TRGV9	.	TRGJ1	17	-1	-1	28
26	2.4058925861494615E-4	TGTGCTGCGTGGGATCCTGGTTGGTTCAAGATATTT	CAAWDPGWFKIF	TRGV10	.	TRGJP1	14	-1	-1	16
26	2.4058925861494615E-4	TGTGCCTTGTGGGACTCCCCAACCCGGGAACTCTTT	CALWDSPTRELF	TRGV9	.	TRGJ1	13	-1	-1	28
26	2.4058925861494615E-4	TGTGCCTTGTGGGACAGTAAGAAACTCTTT	CALWDSKKLF	TRGV9	.	TRGJ1	13	-1	-1	17
26	2.4058925861494615E-4	TGTGCCTTGTGGGAGGTGTACGGACTCTTT	CALWEVYGLF	TRGV9	.	TRGJ1	20	-1	-1	23
26	2.4058925861494615E-4	TGTGCCTTGTGGGACGTTATTAATTATTATAAGAAACTCTTT	CALWDVINYYKKLF	TRGV9	.	TRGJ1	16	-1	-1	21
26	2.4058925861494615E-4	TGTGCCTTGTGGGAGGTGGAAAGTGATTGGATCAAGACGTTT	CALWEVESDWIKTF	TRGV9	.	TRGJP2	17	-1	-1	21
26	2.4058925861494615E-4	TGTGCCTTGTTAGGGGCAATGTATGGGGGGAAACTCTTT	CALLGAMYGGKLF	TRGV9	.	TRGJ1	9	-1	-1	29
26	2.4058925861494615E-4	TGTGCCTTGTGGGGGACGAATTATTATAAGAAACTCTTT	CALWGTNYYKKLF	TRGV9	.	TRGJ1	12	-1	-1	16
26	2.4058925861494615E-4	TGTGCCTTGTGGGAGGTGCTTAACGGCGAGAAACTCTTT	CALWEVLNGEKLF	TRGV9	.	TRGJ1	18	-1	-1	28
26	2.4058925861494615E-4	TGTGCCTTGTGGGAGTCGAGTAAGAAACTCTTT	CALWESSKKLF	TRGV9	.	TRGJ1	14	-1	-1	20
26	2.4058925861494615E-4	TGTGCCTTGGGCTCTCTCTATAAGAAACTCTTT	CALGSLYKKLF	TRGV9	.	TRGJ1	8	-1	-1	18
26	2.4058925861494615E-4	TGTGCTGCGTGGGCTGAGAAACTCTTT	CAAWAEKLF	TRGV10	.	TRGJ1	12	-1	-1	16
26	2.4058925861494615E-4	TGTGCCTTGTGGGAGGTGCAGGCGCATTATTATAAGAAACTCTTT	CALWEVQAHYYKKLF	TRGV9	.	TRGJ1	19	-1	-1	22
26	2.4058925861494615E-4	TGTGCCTTGTGGGGACGGAATTATTATAAGAAACTCTTT	CALWGRNYYKKLF	TRGV9	.	TRGJ1	12	-1	-1	17
25	2.3133582559129438E-4	TGTGCCTTGTGGGAGACCCGGGGGGCCGAAGCAGAGTTGGGCAAAAAAATCAAGGTATTT	CALWETRGAEAELGKKIKVF	TRGV9	.	TRGJP	14	-1	-1	32
25	2.3133582559129438E-4	TGTGCCTTGTGGGAGGTACCCGTGCAAGAGTTGGGCAAAAAAATCAAGGTATTT	CALWEVPVQELGKKIKVF	TRGV9	.	TRGJP	16	-1	-1	23
25	2.3133582559129438E-4	TGTGCCTTGTGGGAGGTGCTTAAAGAGTTGGGCAAAAAAATCAAGGTATTT	CALWEVLKELGKKIKVF	TRGV9	.	TRGJP	18	-1	-1	22
25	2.3133582559129438E-4	TGTGCCTTGTGGGAGGTGCCCATCCTTACCACTGGTTGGTTCAAGATATTT	CALWEVPILTTGWFKIF	TRGV9	.	TRGJP1	24	-1	-1	26
25	2.3133582559129438E-4	TGTGCCTTGTGGGAGTTTCTGACCCCCCGGGGTTATAAGAAACTCTTT	CALWEFLTPRGYKKLF	TRGV9	.	TRGJ1	14	-1	-1	32
25	2.3133582559129438E-4	TGTGCCTTGTGGGAGGTCTACCTTTCGAATTATTATAAGAAACTCTTT	CALWEVYLSNYYKKLF	TRGV9	.	TRGJ1	22	-1	-1	23
25	2.3133582559129438E-4	TGTGCCTTGTGGGAGGTGTATGAGTTGGGCAAAAAAATCAAGGTATTT	CALWEVYELGKKIKVF	TRGV9	.	TRGJP	17	-1	-1	21
25	2.3133582559129438E-4	TGTGCCTTGTGGGAGGTGCAGATGGGGGTTTATTATAAGAAACTCTTT	CALWEVQMGVYYKKLF	TRGV9	.	TRGJ1	19	-1	-1	29
25	2.3133582559129438E-4	TGTGCCTTGTGGGAGGTGCAAAGGGGGGGTTATTATAAGAAACTCTTT	CALWEVQRGGYYKKLF	TRGV9	.	TRGJ1	19	-1	-1	29
25	2.3133582559129438E-4	TGTGCCTTGTGGGAGGGTACTTCGCTGGGCAAAAAAATCAAGGTATTT	CALWEGTSLGKKIKVF	TRGV9	.	TRGJP	15	-1	-1	25
25	2.3133582559129438E-4	TGTGCTGCGTGGGATTCGGAGTCCGAACGGGGGTTCAAGATATTT	CAAWDSESERGFKIF	TRGV10	.	TRGJP1	15	-1	-1	31
25	2.3133582559129438E-4	TGTGCCTTGTGGGATAAAACCAATCTGGGGTATAAGAAACTCTTT	CALWDKTNLGYKKLF	TRGV9	.	TRGJ1	13	-1	-1	30
25	2.3133582559129438E-4	TGTGCCTTGTGGGAGGTGCTGGCCACTGGTTGGTTCAAGATATTT	CALWEVLATGWFKIF	TRGV9	.	TRGJP1	18	-1	-1	22
25	2.3133582559129438E-4	TGTGCCTTGTGGGAGGTGGGGCCCACTTATTATAAGAAACTCTTT	CALWEVGPTYYKKLF	TRGV9	.	TRGJ1	17	-1	-1	26
25	2.3133582559129438E-4	TGTGCCTTGTGGGAGCCCATGAATTATTATAAGAAACTCTTT	CALWEPMNYYKKLF	TRGV9	.	TRGJ1	14	-1	-1	20
25	2.3133582559129438E-4	TGTGCCTTGTGGGAGGTGCATTGGGGCCCCAAGAAACTCTTT	CALWEVHWGPKKLF	TRGV9	.	TRGJ1	19	-1	-1	30
25	2.3133582559129438E-4	TGTGCCTTGTGGGAGGTGCACCTTTATTATAAGAAACTCTTT	CALWEVHLYYKKLF	TRGV9	.	TRGJ1	22	-1	-1	23
25	2.3133582559129438E-4	TGTGCCTTGTGGGAGGTACAAAATTATTATAAGAAACTCTTT	CALWEVQNYYKKLF	TRGV9	.	TRGJ1	19	-1	-1	21
25	2.3133582559129438E-4	TGTGCCTTGTGGGAGGTGCTTAGCCTGAAACTCTTT	CALWEVLSLKLF	TRGV9	.	TRGJ1	18	-1	-1	26
25	2.3133582559129438E-4	TGTGCCTTGTGGGAGGTGGGATATAAGAAACTCTTT	CALWEVGYKKLF	TRGV9	.	TRGJ1	17	-1	-1	21
25	2.3133582559129438E-4	TGTGCCTTGTGGGAGCCTCATAAGAAACTCTTT	CALWEPHKKLF	TRGV9	.	TRGJ1	14	-1	-1	19
25	2.3133582559129438E-4	TGTGCTGCGTGGGATCATCCCCCTTATAAGAAACTCTTT	CAAWDHPPYKKLF	TRGV10	.	TRGJ1	14	-1	-1	23
25	2.3133582559129438E-4	TGTGCCTTGTGGGAGGTGCCAAGGTATAAGAAACTCTTT	CALWEVPRYKKLF	TRGV9	.	TRGJ1	18	-1	-1	24
25	2.3133582559129438E-4	TGTGCCTTGTGGGAAAGTGATTATTATAAGAAACTCTTT	CALWESDYYKKLF	TRGV9	.	TRGJ1	13	-1	-1	19
25	2.3133582559129438E-4	TGTGCCTTGCGGGGGTTGGGCAAAAAAATCAAGGTATTT	CALRGLGKKIKVF	TRGV9	.	TRGJP	15	-1	-1	14
25	2.3133582559129438E-4	TGTGCCACCTGGGACGGGGTTTATTATAAGAAACTCTTT	CATWDGVYYKKLF	TRGV3	.	TRGJ1	17	-1	-1	20
25	2.3133582559129438E-4	TGTGCCTTGTGGGAGGTGTGTTATAAGAAACTCTTT	CALWEVCYKKLF	TRGV9	.	TRGJ1	17	-1	-1	20
25	2.3133582559129438E-4	TGTGCTGCGTGGGCTTATTATAAGAAACTCTTT	CAAWAYYKKLF	TRGV10	.	TRGJ1	16	-1	-1	14
25	2.3133582559129438E-4	TGTGCTGCGTGGAATTATTATAAGAAACTCTTT	CAAWNYYKKLF	TRGV10	.	TRGJ1	16	-1	-1	11
25	2.3133582559129438E-4	TGTGCCTTGTGCAATTATTATAAGAAACTCTTT	CALCNYYKKLF	TRGV9	.	TRGJ1	10	-1	-1	12
25	2.3133582559129438E-4	TGTGCCTTGTGGGAGGCCCATAAGAAACTCTTT	CALWEAHKKLF	TRGV9	.	TRGJ1	15	-1	-1	19
25	2.3133582559129438E-4	TGTGCCACCTGGTATTATTATAAGAAACTCTTT	CATWYYYKKLF	TRGV8	.	TRGJ1	14	-1	-1	13
25	2.3133582559129438E-4	TGTGCCACCTGGGATGATTATAAGAAACTCTTT	CATWDDYKKLF	TRGV4	.	TRGJ1	15	-1	-1	13
25	2.3133582559129438E-4	TGTGCCTTGTGGGGCGAGAAACTCTTT	CALWGEKLF	TRGV9	.	TRGJ1	12	-1	-1	16
25	2.3133582559129438E-4	TGTGCCTTGTGGGATGAAACCACTGGTTGGTTCAAGATATTT	CALWDETTGWFKIF	TRGV9	.	TRGJP1	13	-1	-1	8
25	2.3133582559129438E-4	TGTGCCTTGTGGGAGTCTTATTATAAGAAACTCTTT	CALWESYYKKLF	TRGV9	.	TRGJ1	14	-1	-1	17
25	2.3133582559129438E-4	TGTGCCTTGTGGGAGCCGTATTATAAGAAACTCTTT	CALWEPYYKKLF	TRGV9	.	TRGJ1	14	-1	-1	18
25	2.3133582559129438E-4	TGTGCTGCGTGGGATACTGGGAAACTCTTT	CAAWDTGKLF	TRGV10	.	TRGJ1	14	-1	-1	20
25	2.3133582559129438E-4	TGTGCTGCGTGGGCAAAGAAACTCTTT	CAAWAKKLF	TRGV10	.	TRGJ1	12	-1	-1	15
25	2.3133582559129438E-4	TGTGCCTTGTGGGAGGTTACCCCAAATTATTATAAGAAACTCTTT	CALWEVTPNYYKKLF	TRGV9	.	TRGJ1	16	-1	-1	24
25	2.3133582559129438E-4	TGTGCTGCGTGGGAACCGAGGGATTATAAGAAACTCTTT	CAAWEPRDYKKLF	TRGV10	.	TRGJ1	13	-1	-1	22
25	2.3133582559129438E-4	TGTGCCTTGTGGGAGGTACTTTATTATAAGAAACTCTTT	CALWEVLYYKKLF	TRGV9	.	TRGJ1	16	-1	-1	20
25	2.3133582559129438E-4	TGTGCTGCGGGAATTAAGAAACTCTTT	CAAGIKKLF	TRGV10	.	TRGJ1	15	-1	-1	14
24	2.2208239256764258E-4	TGTGCCTTGTGGGAGGTGGGAAAGCGCTATACCACTGGTTGGTTCAAGATATTT	CALWEVGKRYTTGWFKIF	TRGV9	.	TRGJP1	17	-1	-1	27
24	2.2208239256764258E-4	TGTGCCTTGTGGGAGGTGCGGAGGAATAGTAGTGATTGGATCAAGACGTTT	CALWEVRRNSSDWIKTF	TRGV9	.	TRGJP2	18	-1	-1	25
24	2.2208239256764258E-4	TGTGCCTTGTGGGAGGTGCATGGGGAGTTGGGCAAAAAAATCAAGGTATTT	CALWEVHGELGKKIKVF	TRGV9	.	TRGJP	19	-1	-1	24
24	2.2208239256764258E-4	TGTGCCTTGTGGGAGGTGGATGAGTTGGGCAAAAAAATCAAGGTATTT	CALWEVDELGKKIKVF	TRGV9	.	TRGJP	17	-1	-1	21
24	2.2208239256764258E-4	TGTGCCTTGTGGGAGGTGACGGAGTTGGGCAAAAAAATCAAGGTATTT	CALWEVTELGKKIKVF	TRGV9	.	TRGJP	17	-1	-1	21
24	2.2208239256764258E-4	TGTGCCTTGTGGGAGGTGAGGGAGGCCACTGGTTGGTTCAAGATATTT	CALWEVREATGWFKIF	TRGV9	.	TRGJP1	17	-1	-1	25
24	2.2208239256764258E-4	TGTGCCTTGTGGGAGAGAGCCGAGTTGGGCAAAAAAATCAAGGTATTT	CALWERAELGKKIKVF	TRGV9	.	TRGJP	14	-1	-1	21
24	2.2208239256764258E-4	TGTGCCTACATTGTCGGAGACAAAGGCAATTATTATAAGAAACTCTTT	CAYIVGDKGNYYKKLF	TRGV9	.	TRGJ1	6	-1	-1	27
24	2.2208239256764258E-4	TGTGCCTTGTGGGGGAAAGAGTTGGGCAAAAAAATCAAGGTATTT	CALWGKELGKKIKVF	TRGV9	.	TRGJP	12	-1	-1	12
24	2.2208239256764258E-4	TGTGCCTTGTGGGAGGTGTTCTTGGGCAAAAAAATCAAGGTATTT	CALWEVFLGKKIKVF	TRGV9	.	TRGJP	17	-1	-1	21
24	2.2208239256764258E-4	TGTGCCTTGTGGGAGGTGTATACCACTGGTTGGTTCAAGATATTT	CALWEVYTTGWFKIF	TRGV9	.	TRGJP1	17	-1	-1	14
24	2.2208239256764258E-4	TGTGCCTTGTGGGAGGTGCTCGGGTTTTATTATAAGAAACTCTTT	CALWEVLGFYYKKLF	TRGV9	.	TRGJ1	18	-1	-1	26
24	2.2208239256764258E-4	TGTGCCTTGTGGGAGGTGAAGTTAAATTATTATAAGAAACTCTTT	CALWEVKLNYYKKLF	TRGV9	.	TRGJ1	17	-1	-1	24
24	2.2208239256764258E-4	TGTGCCTTGTGGGAACTATATACCACTGGTTGGTTCAAGATATTT	CALWELYTTGWFKIF	TRGV9	.	TRGJP1	13	-1	-1	16
24	2.2208239256764258E-4	TGTGCCTTGTGGGGTTATACCACTGGTTGGTTCAAGATATTT	CALWGYTTGWFKIF	TRGV9	.	TRGJP1	12	-1	-1	12
24	2.2208239256764258E-4	TGTGCCTTGTGGGAGGTGCTGATGTATTATAAGAAACTCTTT	CALWEVLMYYKKLF	TRGV9	.	TRGJ1	18	-1	-1	24
24	2.2208239256764258E-4	TGTGCCTTGTGGGAGGTGCCCTCTTATTATAAGAAACTCTTT	CALWEVPSYYKKLF	TRGV9	.	TRGJ1	22	-1	-1	23
24	2.2208239256764258E-4	TGTGCCTTGTGGGAGGTGCGGGATTATTATAAGAAACTCTTT	CALWEVRDYYKKLF	TRGV9	.	TRGJ1	18	-1	-1	22
24	2.2208239256764258E-4	TGTGCCTTGTGGGAGGTAGCCCTTTATTATAAGAAACTCTTT	CALWEVALYYKKLF	TRGV9	.	TRGJ1	22	-1	-1	23
24	2.2208239256764258E-4	TGTGCCTTGTGGGAGGCCCTCACTGGTTGGTTCAAGATATTT	CALWEALTGWFKIF	TRGV9	.	TRGJP1	15	-1	-1	20
24	2.2208239256764258E-4	TGTGCCTTGTGGGAGGACTGGGGTTATTATAAGAAACTCTTT	CALWEDWGYYKKLF	TRGV9	.	TRGJ1	15	-1	-1	23
24	2.2208239256764258E-4	TGTGCCTTGTGGGACAACACTGGTTGGTTCAAGATATTT	CALWDNTGWFKIF	TRGV9	.	TRGJP1	13	-1	-1	17
24	2.2208239256764258E-4	TGTGCCTTGTGGGAGGTGCGCTATTATAAGAAACTCTTT	CALWEVRYYKKLF	TRGV9	.	TRGJ1	18	-1	-1	21
24	2.2208239256764258E-4	TGTGCCTTGTGGGAGGTGGTTTATTATAAGAAACTCTTT	CALWEVVYYKKLF	TRGV9	.	TRGJ1	17	-1	-1	20
24	2.2208239256764258E-4	TGTGCCTTGTGGGAGGTGGTAAATTATAAGAAACTCTTT	CALWEVVNYKKLF	TRGV9	.	TRGJ1	17	-1	-1	22
24	2.2208239256764258E-4	TGTGCCTTGTGGGAGGGCCTTTGTGATAAGAAACTCTTT	CALWEGLCDKKLF	TRGV9	.	TRGJ1	15	-1	-1	25
24	2.2208239256764258E-4	TGTGCCTTGTGGGAGGACCATTATTATAAGAAACTCTTT	CALWEDHYYKKLF	TRGV9	.	TRGJ1	15	-1	-1	19
24	2.2208239256764258E-4	TGTGCCTTGTGGGAGGAACATCCCAAAAAGAAACTCTTT	CALWEEHPKKKLF	TRGV9	.	TRGJ1	15	-1	-1	27
24	2.2208239256764258E-4	TGTGCCTTGTGGGAACTACCTTATTATAAGAAACTCTTT	CALWELPYYKKLF	TRGV9	.	TRGJ1	13	-1	-1	20
24	2.2208239256764258E-4	TGTGCCTTGTGGGAAGGAGTGTGTTATAAGAAACTCTTT	CALWEGVCYKKLF	TRGV9	.	TRGJ1	13	-1	-1	23
24	2.2208239256764258E-4	TGTGCTGCGTGGGACGCGGGGAAAGCGAAACTCTTT	CAAWDAGKAKLF	TRGV10	.	TRGJ1	13	-1	-1	26
24	2.2208239256764258E-4	TGTGCCTTGTGGGAGGTGCTCTATAAGAAACTCTTT	CALWEVLYKKLF	TRGV9	.	TRGJ1	18	-1	-1	21
24	2.2208239256764258E-4	TGTGCCTTGTGGGAGGTGGGCGTTAGGAAACTCTTT	CALWEVGVRKLF	TRGV9	.	TRGJ1	17	-1	-1	23
24	2.2208239256764258E-4	TGTGCTGCGGGTTATTATTATAAGAAACTCTTT	CAAGYYYKKLF	TRGV10	.	TRGJ1	8	-1	-1	13
24	2.2208239256764258E-4	TGTGCCTTGTGGGAGGTCCCCAAGAAACTCTTT	CALWEVPKKLF	TRGV9	.	TRGJ1	16	-1	-1	21
24	2.2208239256764258E-4	TGTGCCTTTGGCTCTTATAAGAAACTCTTT	CAFGSYKKLF	TRGV9	.	TRGJ1	10	-1	-1	14
24	2.2208239256764258E-4	TGTGCCTGGGACAATAAGAAACTCTTT	CAWDNKKLF	TRGV9	.	TRGJ1	6	-1	-1	13
24	2.2208239256764258E-4	TGTGCCTTGTGGGACTCGAATCTCCTTTATAAGAAACTCTTT	CALWDSNLLYKKLF	TRGV9	.	TRGJ1	13	-1	-1	26
24	2.2208239256764258E-4	TGTGCCTTGTGGGAGGTTCCAAATTATTATAAGAAACTCTTT	CALWEVPNYYKKLF	TRGV9	.	TRGJ1	16	-1	-1	21
24	2.2208239256764258E-4	TGTGCCTTGTGGGAGGTGCACGGTCGACGGAAGAAACTCTTT	CALWEVHGRRKKLF	TRGV9	.	TRGJ1	20	-1	-1	30
24	2.2208239256764258E-4	TGTGCCTTGTGGGAGGTGCAGCCTGGTTGGTTCAAGATATTT	CALWEVQPGWFKIF	TRGV9	.	TRGJP1	23	-1	-1	22
24	2.2208239256764258E-4	TGTGCCTTGTGGGAGGGACGACTTTATTATAAGAAACTCTTT	CALWEGRLYYKKLF	TRGV9	.	TRGJ1	15	-1	-1	23
24	2.2208239256764258E-4	TGTGCTGCGTGGGATCCCACTGGTTGGTTCAAGATATTT	CAAWDPTGWFKIF	TRGV10	.	TRGJP1	14	-1	-1	13
24	2.2208239256764258E-4	TGTGCCTTGTGGGAGGTGCTCGTATGGAAGAAACTCTTT	CALWEVLVWKKLF	TRGV9	.	TRGJ1	18	-1	-1	27
24	2.2208239256764258E-4	TGTGCCTTGTGGGAGGCCGGATATTATAAGAAACTCTTT	CALWEAGYYKKLF	TRGV9	.	TRGJ1	15	-1	-1	21
24	2.2208239256764258E-4	TGTGCCACCTGGGATAGTAGTGATTGGATCAAGACGTTT	CATWDSSDWIKTF	TRGV8	.	TRGJP2	16	-1	-1	13
24	2.2208239256764258E-4	TGTGCTGCGTGGGACCAACGCGGGGGGAAACTCTTT	CAAWDQRGGKLF	TRGV10	.	TRGJ1	13	-1	-1	26
24	2.2208239256764258E-4	TGTGCCTTGTGGGAGCCTAGTAAGAAACTCTTT	CALWEPSKKLF	TRGV9	.	TRGJ1	14	-1	-1	20
24	2.2208239256764258E-4	TGTGCCTCGACAAATGTCCTTAAGAAACTCTTT	CASTNVLKKLF	TRGV9	.	TRGJ1	6	-1	-1	20
24	2.2208239256764258E-4	TGTGCCACCTGGGACGGGTATAAGAAACTCTTT	CATWDGYKKLF	TRGV2	.	TRGJ1	17	-1	-1	18
24	2.2208239256764258E-4	TGTGCTGCGTGGGTCCGTAAGAAACTCTTT	CAAWVRKKLF	TRGV10	.	TRGJ1	12	-1	-1	17
24	2.2208239256764258E-4	TGTGCCTTGTGGGCGTGGTTCAAGATATTT	CALWAWFKIF	TRGV9	.	TRGJP1	12	-1	-1	15
24	2.2208239256764258E-4	TGTGCCTTGTGGGAGGCAAAGAAACTCTTT	CALWEAKKLF	TRGV9	.	TRGJ1	15	-1	-1	18
24	2.2208239256764258E-4	TGTGCTGCCCGGGATGGGAAACTCTTT	CAARDGKLF	TRGV10	.	TRGJ1	14	-1	-1	17
24	2.2208239256764258E-4	TGTGCTGCGTGGCCTCCCCTCTTT	CAAWPPLF	TRGV10	.	TRGJ1	11	-1	-1	18
24	2.2208239256764258E-4	TGTGCTGCGTGGGATAGACTCTTT	CAAWDRLF	TRGV10	.	TRGJ1	14	-1	-1	17
24	2.2208239256764258E-4	TGTGGCTGGTTCAAGATATTT	CGWFKIF	TRGV10	.	TRGJP1	7	-1	-1	2
24	2.2208239256764258E-4	TGTGCCTTGTGGGAGGTGCAAACTTCCGCATATAAGAAACTCTTT	CALWEVQTSAYKKLF	TRGV9	.	TRGJ1	19	-1	-1	30
24	2.2208239256764258E-4	TGTGCCTTGTGGGAGGGCAAGTTGGGCAAAAAAATCAAGGTATTT	CALWEGKLGKKIKVF	TRGV9	.	TRGJP	18	-1	-1	14
24	2.2208239256764258E-4	TGTGCCTTGTGGGGGGGTAAGAAACTCTTT	CALWGGKKLF	TRGV9	.	TRGJ1	15	-1	-1	17
24	2.2208239256764258E-4	TGTGCCTTGTGGGACCATAAGAAACTCTTT	CALWDHKKLF	TRGV9	.	TRGJ1	13	-1	-1	16
24	2.2208239256764258E-4	TGTGCTGCGTGGGCCCGTCTCTTT	CAAWARLF	TRGV10	.	TRGJ1	12	-1	-1	18
24	2.2208239256764258E-4	TGTGCCTTGTGGCCCCAAGAGTTGGGCAAAAAAATCAAGGTATTT	CALWPQELGKKIKVF	TRGV9	.	TRGJP	11	-1	-1	15
24	2.2208239256764258E-4	TGTGCCTTGTGGGAGGTGCGCGGTTTTTATTATAAGAAACTCTTT	CALWEVRGFYYKKLF	TRGV9	.	TRGJ1	18	-1	-1	26
24	2.2208239256764258E-4	TGTGCTGCGTGGGATTATTGGGCTTATAAGAAACTCTTT	CAAWDYWAYKKLF	TRGV10	.	TRGJ1	16	-1	-1	23
24	2.2208239256764258E-4	TGTGCCTTGTGGGTAGCTTATTATAAGAAACTCTTT	CALWVAYYKKLF	TRGV9	.	TRGJ1	12	-1	-1	17
24	2.2208239256764258E-4	TGTGCCTTGTGGGAGGCAGGTTGGTTCAAGATATTT	CALWEAGWFKIF	TRGV9	.	TRGJP1	15	-1	-1	18
24	2.2208239256764258E-4	TGTGCCTTGTGGGAGACTCTTCCTGGTTATAAGAAACTCTTT	CALWETLPGYKKLF	TRGV9	.	TRGJ1	14	-1	-1	26
23	2.1282895954399082E-4	TGTGCCTTGTGGGAGGCGAGTGGGCAAGAGTTGGGCAAAAAAATCAAGGTATTT	CALWEASGQELGKKIKVF	TRGV9	.	TRGJP	15	-1	-1	20
23	2.1282895954399082E-4	TGTGCCTTGTGGGAGGACTCCCAGTGTGAGTTGGGCAAAAAAATCAAGGTATTT	CALWEDSQCELGKKIKVF	TRGV9	.	TRGJP	15	-1	-1	27
23	2.1282895954399082E-4	TGTGCCTTGTGGGAGGTCAGGAGGGAGTTGGGCAAAAAAATCAAGGTATTT	CALWEVRRELGKKIKVF	TRGV9	.	TRGJP	16	-1	-1	24
23	2.1282895954399082E-4	TGTGCCTTGTGGGAGGTGCACGCAGAGTTGGGCAAAAAAATCAAGGTATTT	CALWEVHAELGKKIKVF	TRGV9	.	TRGJP	20	-1	-1	23
23	2.1282895954399082E-4	TGTGCCTTGTGGGAGGCGAGACAAGAGTTGGGCAAAAAAATCAAGGTATTT	CALWEARQELGKKIKVF	TRGV9	.	TRGJP	15	-1	-1	21
23	2.1282895954399082E-4	TGTGCCTTGTGGGACGCCCAAGAGTTGGGCAAAAAAATCAAGGTATTT	CALWDAQELGKKIKVF	TRGV9	.	TRGJP	13	-1	-1	18
23	2.1282895954399082E-4	TGTGCCTTGTGGGAGGTGACCCTCACTAATTATTATAAGAAACTCTTT	CALWEVTLTNYYKKLF	TRGV9	.	TRGJ1	20	-1	-1	27
23	2.1282895954399082E-4	TGTGCCTTGTGGGGGAGGGGAGGTAGTGATTGGATCAAGACGTTT	CALWGRGGSDWIKTF	TRGV9	.	TRGJP2	12	-1	-1	22
23	2.1282895954399082E-4	TGTGCCTTGTGGGAGGTTTATACCACTGGTTGGTTCAAGATATTT	CALWEVYTTGWFKIF	TRGV9	.	TRGJP1	16	-1	-1	14
23	2.1282895954399082E-4	TGTGCCTTGTGGGAGGTGCTCGCCACTGGTTGGTTCAAGATATTT	CALWEVLATGWFKIF	TRGV9	.	TRGJP1	18	-1	-1	22
23	2.1282895954399082E-4	TGTGCCTTGTGGGAGGTGCAGGAACGGCACGATAAGAAACTCTTT	CALWEVQERHDKKLF	TRGV9	.	TRGJ1	19	-1	-1	31
23	2.1282895954399082E-4	TGTGCCTTGTGGAAAGAAGAGGCCACTGGTTGGTTCAAGATATTT	CALWKEEATGWFKIF	TRGV9	.	TRGJP1	11	-1	-1	22
23	2.1282895954399082E-4	TGTGCTGCGTGGGATTATAACACTGGTTGGTTCAAGATATTT	CAAWDYNTGWFKIF	TRGV10	.	TRGJP1	16	-1	-1	8
23	2.1282895954399082E-4	TGTGCCTTGTGGGAGGTGCAAGGTTATTATAAGAAACTCTTT	CALWEVQGYYKKLF	TRGV9	.	TRGJ1	19	-1	-1	23
23	2.1282895954399082E-4	TGTGCCTTGTGGGTGGCCACTGGTTGGTTCAAGATATTT	CALWVATGWFKIF	TRGV9	.	TRGJP1	15	-1	-1	16
23	2.1282895954399082E-4	TGTGCCTTGTGGGACCTGAATTATTATAAGAAACTCTTT	CALWDLNYYKKLF	TRGV9	.	TRGJ1	13	-1	-1	17
23	2.1282895954399082E-4	TGTGCCTTGTGGGAGTCACGTACTTATAAGAAACTCTTT	CALWESRTYKKLF	TRGV9	.	TRGJ1	14	-1	-1	23
23	2.1282895954399082E-4	TGTGCCTTGTGGGAGGAATATTATTATAAGAAACTCTTT	CALWEEYYYKKLF	TRGV9	.	TRGJ1	15	-1	-1	19
23	2.1282895954399082E-4	TGTGCCTTGTGGGTTGGGGTTCATAAGAAACTCTTT	CALWVGVHKKLF	TRGV9	.	TRGJ1	12	-1	-1	22
23	2.1282895954399082E-4	TGTGCCTTGTGGGGTAATTATTATAAGAAACTCTTT	CALWGNYYKKLF	TRGV9	.	TRGJ1	12	-1	-1	15
23	2.1282895954399082E-4	TGTGCCTTGTGGGATTTTAACGAGAAGAAACTCTTT	CALWDFNEKKLF	TRGV9	.	TRGJ1	13	-1	-1	24
23	2.1282895954399082E-4	TGTGCCTTGTGGGAGGTTTCTTATAAGAAACTCTTT	CALWEVSYKKLF	TRGV9	.	TRGJ1	16	-1	-1	17
23	2.1282895954399082E-4	TGTGCTGCGTGGGCTGGTTGGTTCAAGATATTT	CAAWAGWFKIF	TRGV10	.	TRGJP1	12	-1	-1	13
23	2.1282895954399082E-4	TGTGCCTTGTGGCCCTATTATAAGAAACTCTTT	CALWPYYKKLF	TRGV9	.	TRGJ1	11	-1	-1	15
23	2.1282895954399082E-4	TGTGCCTTGTGGGAGGTGGATAAGAAACTCTTT	CALWEVDKKLF	TRGV9	.	TRGJ1	17	-1	-1	19
23	2.1282895954399082E-4	TGTGCTGCGTGTTTTCGGAGACTCTTT	CAACFRRLF	TRGV10	.	TRGJ1	10	-1	-1	17
23	2.1282895954399082E-4	TGTGCTGCGTGGAGTAAGAAACTCTTT	CAAWSKKLF	TRGV10	.	TRGJ1	11	-1	-1	14
23	2.1282895954399082E-4	CTCCCGAATTATTATAAGAAACTCTTT	LPNYYKKLF	TRGV9	.	TRGJ1	-1	-1	-1	4
23	2.1282895954399082E-4	TGTGCCTTGTGGGAGGCGCCCTTTTATTATTATAAGAAACTCTTT	CALWEAPFYYYKKLF	TRGV9	.	TRGJ1	21	-1	-1	25
23	2.1282895954399082E-4	TGTGCCTTGTGGGAGGCATATAGTAGTGATTGGATCAAGACGTTT	CALWEAYSSDWIKTF	TRGV9	.	TRGJP2	15	-1	-1	17
23	2.1282895954399082E-4	TGTGCCTTGTGGGAGGACGGAGGGAATTATAAGAAACTCTTT	CALWEDGGNYKKLF	TRGV9	.	TRGJ1	15	-1	-1	25
23	2.1282895954399082E-4	TGTGCTGCGTGGGTCCCTAGTCATTATAAGAAACTCTTT	CAAWVPSHYKKLF	TRGV10	.	TRGJ1	12	-1	-1	22
23	2.1282895954399082E-4	TGTGCTGCGTGGGACCCCACGACGGTCAAGAAACTCTTT	CAAWDPTTVKKLF	TRGV10	.	TRGJ1	13	-1	-1	27
23	2.1282895954399082E-4	TGTGCCTTGTGGGAGCCCTTTTGGTATAAGAAACTCTTT	CALWEPFWYKKLF	TRGV9	.	TRGJ1	14	-1	-1	24
23	2.1282895954399082E-4	TGTGCCTTGTGGGATTCCCCGTTGGGGAAACTCTTT	CALWDSPLGKLF	TRGV9	.	TRGJ1	13	-1	-1	26
23	2.1282895954399082E-4	TGTGCCTTGTGGGATGATAGGTGTGGGAAACTCTTT	CALWDDRCGKLF	TRGV9	.	TRGJ1	13	-1	-1	26
23	2.1282895954399082E-4	TGTGCCTTGTGGGAGAAGCGAAATAAGAAACTCTTT	CALWEKRNKKLF	TRGV9	.	TRGJ1	14	-1	-1	22
23	2.1282895954399082E-4	TGTGCTGCGTGGGCCCTTTATAAGAAACTCTTT	CAAWALYKKLF	TRGV10	.	TRGJ1	12	-1	-1	17
23	2.1282895954399082E-4	TGTGCCTTGTGGGAGGTACTCAAGAAACTCTTT	CALWEVLKKLF	TRGV9	.	TRGJ1	16	-1	-1	21
23	2.1282895954399082E-4	TGTGCTGCGTGGGCCGATAAGAAACTCTTT	CAAWADKKLF	TRGV10	.	TRGJ1	12	-1	-1	16
23	2.1282895954399082E-4	TGTGCTGCGTGGGATGATCAGAAACTCTTT	CAAWDDQKLF	TRGV10	.	TRGJ1	14	-1	-1	13
23	2.1282895954399082E-4	TGTTTCCTTGTGGTTAAGAAACTCTTT	CFLVVKKLF	TRGV9	.	TRGJ1	12	-1	-1	14
23	2.1282895954399082E-4	TGTGCTGCGTGGGACATCGTAATGGACCCTTGGGAGAAACTCTTT	CAAWDIVMDPWEKLF	TRGV10	.	TRGJ1	22	-1	-1	34
23	2.1282895954399082E-4	TGTGCCTTGTGGGAGGTGCGGGGTTATTATAAGAAACTCTTT	CALWEVRGYYKKLF	TRGV9	.	TRGJ1	18	-1	-1	23
23	2.1282895954399082E-4	TGTGCCTTGTGGGAGGATGGGGGTTATTATAAGAAACTCTTT	CALWEDGGYYKKLF	TRGV9	.	TRGJ1	15	-1	-1	23
23	2.1282895954399082E-4	TGTGCTGCGTGGGATAACACTGGTTGGTTCAAGATATTT	CAAWDNTGWFKIF	TRGV10	.	TRGJP1	17	-1	-1	8
23	2.1282895954399082E-4	TGTGCCTTGTGGGAGGTCCTCGAATATAAGAAACTCTTT	CALWEVLEYKKLF	TRGV9	.	TRGJ1	16	-1	-1	24
23	2.1282895954399082E-4	TGTGCCTTGTGGGACCGCTATTATAAGAAACTCTTT	CALWDRYYKKLF	TRGV9	.	TRGJ1	13	-1	-1	18
23	2.1282895954399082E-4	TGTGCCTTGTGGGAGGTGGCAGGCGAGAAACTCTTT	CALWEVAGEKLF	TRGV9	.	TRGJ1	17	-1	-1	25
23	2.1282895954399082E-4	TGTGCTGCGTGGTTGCAGCCCTCGAAACTCTTT	CAAWLQPSKLF	TRGV10	.	TRGJ1	11	-1	-1	23
23	2.1282895954399082E-4	TGTGCCACCTGGGCTTATTATAAGAAACTCTTT	CATWAYYKKLF	TRGV8	.	TRGJ1	12	-1	-1	14
23	2.1282895954399082E-4	TGTGCTGCGTGGGATTGTTGGAAACTCTTT	CAAWDCWKLF	TRGV10	.	TRGJ1	15	-1	-1	20
23	2.1282895954399082E-4	TGTGCTGCGTACGTCGTGGGACTCTTT	CAAYVVGLF	TRGV10	.	TRGJ1	9	-1	-1	20
23	2.1282895954399082E-4	TGTGCCTTGTGGGAGGTGCCTATGAGTGATTGGATCAAGACGTTT	CALWEVPMSDWIKTF	TRGV9	.	TRGJP2	18	-1	-1	24
23	2.1282895954399082E-4	TGTGCTGCGTGGGAAGCCACTGGTTGGTTCAAGATATTT	CAAWEATGWFKIF	TRGV10	.	TRGJP1	13	-1	-1	16
23	2.1282895954399082E-4	TGTGCCTTGCCTCAAATTGGTTATAAGAAACTCTTT	CALPQIGYKKLF	TRGV9	.	TRGJ2	8	-1	-1	20
23	2.1282895954399082E-4	TGTGCTGCGTGGGATAATTATAAGAAACTCTTT	CAAWDNYKKLF	TRGV10	.	TRGJ1	14	-1	-1	13
22	2.0357552652033905E-4	TGTGCCTTGTGGGAGCCCCCCGCGCAAGAGTTGGGCAAAAAAATCAAGGTATTT	CALWEPPAQELGKKIKVF	TRGV9	.	TRGJP	14	-1	-1	23
22	2.0357552652033905E-4	TGTGCCTTGTGGGATCCCCCCGGGGAGTTGGGCAAAAAAATCAAGGTATTT	CALWDPPGELGKKIKVF	TRGV9	.	TRGJP	13	-1	-1	24
22	2.0357552652033905E-4	TGTGCCTTGTGGGAGGTGCAAAGGAGAATAACTTATTATAAGAAACTCTTT	CALWEVQRRITYYKKLF	TRGV9	.	TRGJ1	19	-1	-1	32
22	2.0357552652033905E-4	TGTGCCTTGTGGGAGGGAACAAAAGAGTTGGGCAAAAAAATCAAGGTATTT	CALWEGTKELGKKIKVF	TRGV9	.	TRGJP	15	-1	-1	22
22	2.0357552652033905E-4	TGTGCCTTGTGGGAAGGTTATAAAGAGTTGGGCAAAAAAATCAAGGTATTT	CALWEGYKELGKKIKVF	TRGV9	.	TRGJP	17	-1	-1	22
22	2.0357552652033905E-4	TGTGCCTTGTGGCGACTCAGACCTTCGAATTATTATAAGAAACTCTTT	CALWRLRPSNYYKKLF	TRGV9	.	TRGJ1	11	-1	-1	23
22	2.0357552652033905E-4	TGTGCCTTGTGGGAGGTGCAGGGGTTGGGCAAAAAAATCAAGGTATTT	CALWEVQGLGKKIKVF	TRGV9	.	TRGJP	19	-1	-1	17
22	2.0357552652033905E-4	TGTGCCTTGTGGGAGATGCTTAAGTTGGGCAAAAAAATCAAGGTATTT	CALWEMLKLGKKIKVF	TRGV9	.	TRGJP	18	-1	-1	22
22	2.0357552652033905E-4	TGTGCCTTGTGGGAGAACAAAGAGTTGGGCAAAAAAATCAAGGTATTT	CALWENKELGKKIKVF	TRGV9	.	TRGJP	14	-1	-1	19
22	2.0357552652033905E-4	TGTGCCTTGTGGGAGGTGCCCCCGAATTATTATAAGAAACTCTTT	CALWEVPPNYYKKLF	TRGV9	.	TRGJ1	21	-1	-1	22
22	2.0357552652033905E-4	TGTGCCTTGTGGGAGGTCGGCGTTGACTATAAGAAACTCTTT	CALWEVGVDYKKLF	TRGV9	.	TRGJ1	16	-1	-1	27
22	2.0357552652033905E-4	TGTGCCTTGTGGGAGGTGGGGAATTATTATAAGAAACTCTTT	CALWEVGNYYKKLF	TRGV9	.	TRGJ1	17	-1	-1	20
22	2.0357552652033905E-4	TGTGCCTTGTGGGGAGTGAATTATTATAAGAAACTCTTT	CALWGVNYYKKLF	TRGV9	.	TRGJ1	12	-1	-1	17
22	2.0357552652033905E-4	TGTGCCTTGTGGGAGGGCTGTTATTATAAGAAACTCTTT	CALWEGCYYKKLF	TRGV9	.	TRGJ1	15	-1	-1	20
22	2.0357552652033905E-4	TGTGCCTTGTGGGACTCATATTATAAGAAACTCTTT	CALWDSYYKKLF	TRGV9	.	TRGJ1	13	-1	-1	18
22	2.0357552652033905E-4	TGTGCCACCTGGGACAGGCGGGAGGAGAAACTCTTT	CATWDRREEKLF	TRGV3	.	TRGJ1	18	-1	-1	25
22	2.0357552652033905E-4	TGTGCTGCGTGGGATTTGTGGGGGAAACTCTTT	CAAWDLWGKLF	TRGV10	.	TRGJ1	15	-1	-1	23
22	2.0357552652033905E-4	TGTGCCTTGTGGGAGGTAGCTAAGAAACTCTTT	CALWEVAKKLF	TRGV9	.	TRGJ1	16	-1	-1	20
22	2.0357552652033905E-4	TGTGCTGCGTGGGTTACGGAGAAACTCTTT	CAAWVTEKLF	TRGV10	.	TRGJ1	17	-1	-1	19
22	2.0357552652033905E-4	TGTGCTGCGTGGACACTTAAGAAACTCTTT	CAAWTLKKLF	TRGV10	.	TRGJ1	11	-1	-1	17
22	2.0357552652033905E-4	TGTGCTGCGTGGGAGTCGAAACTCTTT	CAAWESKLF	TRGV10	.	TRGJ1	13	-1	-1	17
22	2.0357552652033905E-4	TGTGCCTTGATGTATAAGAAACTCTTT	CALMYKKLF	TRGV9	.	TRGJ1	8	-1	-1	12
22	2.0357552652033905E-4	TGTGCCTTGTGGGAGGTGAGACCTGGTTGGTTCAAGATATTT	CALWEVRPGWFKIF	TRGV9	.	TRGJP1	17	-1	-1	22
22	2.0357552652033905E-4	TGTGCCTTGTGGGAGGCATTGGGCAAAAAAATCAAGGTATTT	CALWEALGKKIKVF	TRGV9	.	TRGJP	15	-1	-1	18
22	2.0357552652033905E-4	TGTGCCTTGTGCGCAACCGTGCATTATAAGAAACTCTTT	CALCATVHYKKLF	TRGV9	.	TRGJ1	10	-1	-1	22
22	2.0357552652033905E-4	TGTGCCTTGTGGCAGCCTAATTATTATAAGAAACTCTTT	CALWQPNYYKKLF	TRGV9	.	TRGJ1	14	-1	-1	18
22	2.0357552652033905E-4	TGTGCCTTGTGGGAGGTCTTTTATTATAAGAAACTCTTT	CALWEVFYYKKLF	TRGV9	.	TRGJ1	16	-1	-1	20
22	2.0357552652033905E-4	TGTGCCTTGTGGGAGGTGCCAAGTTATAAGAAACTCTTT	CALWEVPSYKKLF	TRGV9	.	TRGJ2	18	-1	-1	23
22	2.0357552652033905E-4	TGTGCCTTGTGGGAGGTGAGGTATTATAAGAAACTCTTT	CALWEVRYYKKLF	TRGV9	.	TRGJ1	17	-1	-1	21
22	2.0357552652033905E-4	TGTGCTGCGTGGGATCCGGGTTCGCGGAAACTCTTT	CAAWDPGSRKLF	TRGV10	.	TRGJ1	14	-1	-1	26
22	2.0357552652033905E-4	TGTGCTGCGTGGGACTGGGGGGCCAAGAAACTCTTT	CAAWDWGAKKLF	TRGV10	.	TRGJ1	13	-1	-1	24
22	2.0357552652033905E-4	TGTGCCTTGTGGGAGGCACATTATAAGAAACTCTTT	CALWEAHYKKLF	TRGV9	.	TRGJ1	15	-1	-1	19
22	2.0357552652033905E-4	TGTGCCTTGTGGGAAGGTTATTATAAGAAACTCTTT	CALWEGYYKKLF	TRGV9	.	TRGJ1	17	-1	-1	17
22	2.0357552652033905E-4	TGTGCCACCTGGGACGGGCCTTATAAGAAACTCTTT	CATWDGPYKKLF	TRGV2	.	TRGJ1	19	-1	-1	20
22	2.0357552652033905E-4	TGTGCTGCGTGGGATTTGTATAAGAAACTCTTT	CAAWDLYKKLF	TRGV10	.	TRGJ1	15	-1	-1	18
22	2.0357552652033905E-4	TGTGCTGCGTGGGACCCCAGTGAGAAACTCTTT	CAAWDPSEKLF	TRGV10	.	TRGJ1	13	-1	-1	22
22	2.0357552652033905E-4	TGTGCTGCGTGGGAATGGGTTAAGAAACTCTTT	CAAWEWVKKLF	TRGV10	.	TRGJ1	13	-1	-1	20
22	2.0357552652033905E-4	TGTGCCTTGTGGGAGCCTAATAAGAAACTCTTT	CALWEPNKKLF	TRGV9	.	TRGJ1	14	-1	-1	19
22	2.0357552652033905E-4	TGTGCCTATTATTATAAGAAACTCTTT	CAYYYKKLF	TRGV10	.	TRGJ1	4	-1	-1	7
22	2.0357552652033905E-4	TGTGCTGCGTGCGGAGAACTCTTT	CAACGELF	TRGV10	.	TRGJ1	14	-1	-1	16
22	2.0357552652033905E-4	TGTGCCTTGTGGGAGGTGCCGTCCACCACTGGTTGGTTCAAGATATTT	CALWEVPSTTGWFKIF	TRGV9	.	TRGJP1	18	-1	-1	24
22	2.0357552652033905E-4	TGTGCCCGACACAGGCAGCAGGAGTTGGGCAAAAAAATCAAGGTATTT	CARHRQQELGKKIKVF	TRGV9	.	TRGJP	5	-1	-1	17
22	2.0357552652033905E-4	TGTGCCTTTACGGTGGGGGGTTGTCGGTCGTGTGAGAAACTCTTT	CAFTVGGCRSCEKLF	TRGV9	.	TRGJ1	7	-1	-1	34
22	2.0357552652033905E-4	TGTGCCTTGTGGGAGGTGCGCGCCGGTTATTATAAGAAACTCTTT	CALWEVRAGYYKKLF	TRGV9	.	TRGJ1	18	-1	-1	26
22	2.0357552652033905E-4	TGTGCCTTGTGGGAGGTGCATTCCTATTATAAGAAACTCTTT	CALWEVHSYYKKLF	TRGV9	.	TRGJ1	19	-1	-1	24
22	2.0357552652033905E-4	TGTGCCACCTGGGACGGGCTTTATTATAAGAAACTCTTT	CATWDGLYYKKLF	TRGV2	.	TRGJ1	18	-1	-1	20
22	2.0357552652033905E-4	TGTGCCACCTGGGACGGGCGTTATTATAAGAAACTCTTT	CATWDGRYYKKLF	TRGV2	.	TRGJ1	18	-1	-1	20
22	2.0357552652033905E-4	TGTGCCTTGTGGGGGGGAAAGAAACTCTTT	CALWGGKKLF	TRGV9	.	TRGJ1	15	-1	-1	18
22	2.0357552652033905E-4	TGTGCTGCGTCCGGGGGCCTCTTT	CAASGGLF	TRGV10	.	TRGJ1	9	-1	-1	18
21	1.9432209349668728E-4	TGTGCCTTGTGGGAGGTGCAAAAGGAGGCGAGGCTGGCGTATAAGAAACTCTTT	CALWEVQKEARLAYKKLF	TRGV9	.	TRGJ1	19	-1	-1	39
21	1.9432209349668728E-4	TGTGCCTTGTGGGAGACCCGGCAAGAGTTGGGCAAAAAAATCAAGGTATTT	CALWETRQELGKKIKVF	TRGV9	.	TRGJP	14	-1	-1	19
21	1.9432209349668728E-4	TGTGCCTTGTGGGAGCTTACTCGTCTTAATTATTATAAGAAACTCTTT	CALWELTRLNYYKKLF	TRGV9	.	TRGJ1	14	-1	-1	27
21	1.9432209349668728E-4	TGTGCCTTGTGGGAGGTCCCAGGGTTGAATTATTATAAGAAACTCTTT	CALWEVPGLNYYKKLF	TRGV9	.	TRGJ1	16	-1	-1	26
21	1.9432209349668728E-4	TGTGCCTTGTGGGAGGTGTTTACGTTGGGCAAAAAAATCAAGGTATTT	CALWEVFTLGKKIKVF	TRGV9	.	TRGJP	17	-1	-1	23
21	1.9432209349668728E-4	TGTGCCTTGTGGGAGATACGCTATACCACTGGTTGGTTCAAGATATTT	CALWEIRYTTGWFKIF	TRGV9	.	TRGJP1	14	-1	-1	21
21	1.9432209349668728E-4	TGTGCTGCGTGGGTTAAGCCCACTTTGTGTTGCAAGAAACTCTTT	CAAWVKPTLCCKKLF	TRGV10	.	TRGJ1	15	-1	-1	33
21	1.9432209349668728E-4	TGTGCCTTGTGGGACCGCGGGGGTAGTGATTGGATCAAGACGTTT	CALWDRGGSDWIKTF	TRGV9	.	TRGJP2	13	-1	-1	22
21	1.9432209349668728E-4	TGTGCCTTGTGGGAGGTTCTGGGGACTGGTTGGTTCAAGATATTT	CALWEVLGTGWFKIF	TRGV9	.	TRGJP1	16	-1	-1	24
21	1.9432209349668728E-4	TGTGCCTTGTGGCCCCTAAGCACTGGTTGGTTCAAGATATTT	CALWPLSTGWFKIF	TRGV9	.	TRGJP1	11	-1	-1	20
21	1.9432209349668728E-4	TGTGCCTTGTGGGAGGTGCTTTCGTATTATAAGAAACTCTTT	CALWEVLSYYKKLF	TRGV9	.	TRGJ1	18	-1	-1	24
21	1.9432209349668728E-4	TGTGCCTTGTGGGAGGTGCCCGATTATTATAAGAAACTCTTT	CALWEVPDYYKKLF	TRGV9	.	TRGJ1	18	-1	-1	22
21	1.9432209349668728E-4	TGTGCCTTGTGGGAGGTCTGTCATCATAAGAAACTCTTT	CALWEVCHHKKLF	TRGV9	.	TRGJ1	16	-1	-1	22
21	1.9432209349668728E-4	TGTGCCACCTGGGATGGGCCGGGTTATAAGAAACTCTTT	CATWDGPGYKKLF	TRGV4	.	TRGJ1	19	-1	-1	23
21	1.9432209349668728E-4	TGTGCTGCGTGGGCTCGTTATTATAAGAAACTCTTT	CAAWARYYKKLF	TRGV10	.	TRGJ1	12	-1	-1	17
21	1.9432209349668728E-4	TGTGCCTTGTGGTCTACCCATTATAAGAAACTCTTT	CALWSTHYKKLF	TRGV9	.	TRGJ1	11	-1	-1	19
21	1.9432209349668728E-4	TGTGCCTTGTGGGAGATGCTCCCGAAGAAACTCTTT	CALWEMLPKKLF	TRGV9	.	TRGJ1	21	-1	-1	24
21	1.9432209349668728E-4	TGTGCTGCGTGGGAATCTTATAAGAAACTCTTT	CAAWESYKKLF	TRGV10	.	TRGJ1	13	-1	-1	17
21	1.9432209349668728E-4	TGTGCCTTGTGGGAGGTGAAGGAGAAACTCTTT	CALWEVKEKLF	TRGV9	.	TRGJ1	17	-1	-1	22
21	1.9432209349668728E-4	TGTGCTGCGTTCGTCCGTGGGAAACTCTTT	CAAFVRGKLF	TRGV10	.	TRGJ1	9	-1	-1	20
21	1.9432209349668728E-4	TGTGCTGCGTGGGAGCCCCAGAAACTCTTT	CAAWEPQKLF	TRGV10	.	TRGJ1	13	-1	-1	19
21	1.9432209349668728E-4	TGTGCTGCGGGGTATAAGAAACTCTTT	CAAGYKKLF	TRGV10	.	TRGJ2	11	-1	-1	12
21	1.9432209349668728E-4	TGTGCTGCACGCAAAGAGAAACTCTTT	CAARKEKLF	TRGV10	.	TRGJ1	7	-1	-1	16
21	1.9432209349668728E-4	TGTGCCTTGTGGGAGCCCCCCGAGGGGTATTATAAGAAACTCTTT	CALWEPPEGYYKKLF	TRGV9	.	TRGJ1	14	-1	-1	27
21	1.9432209349668728E-4	TGTGCCTTGTGGGAGGTGCCCTCCGATTATAAGAAACTCTTT	CALWEVPSDYKKLF	TRGV9	.	TRGJ1	23	-1	-1	25
21	1.9432209349668728E-4	TGTGCCTTGTGGGAGGTGCAAAATTATTATAAGAAACTCTTT	CALWEVQNYYKKLF	TRGV9	.	TRGJ1	19	-1	-1	21
21	1.9432209349668728E-4	TGTGCCTTGTGGGAGGGCATGTCCCATTATAAGAAACTCTTT	CALWEGMSHYKKLF	TRGV9	.	TRGJ1	25	-1	-1	25
21	1.9432209349668728E-4	TGTGCCTTGTGGGAGGAACCAGGGGACTATAAGAAACTCTTT	CALWEEPGDYKKLF	TRGV9	.	TRGJ1	15	-1	-1	27
21	1.9432209349668728E-4	TGTGCTGCGTGGGTGGAGGCGGATTATAAGAAACTCTTT	CAAWVEADYKKLF	TRGV10	.	TRGJ1	12	-1	-1	22
21	1.9432209349668728E-4	TGTGCCTTGTGGGAGGTGCGTATTTATAAGAAACTCTTT	CALWEVRIYKKLF	TRGV9	.	TRGJ1	18	-1	-1	23
21	1.9432209349668728E-4	TGTGCCTTGTGGGAGGTGCAATGGTATAAGAAACTCTTT	CALWEVQWYKKLF	TRGV9	.	TRGJ1	19	-1	-1	24
21	1.9432209349668728E-4	TGTGCCTTGCCATCCCCCTGGTATTATAAGAAACTCTTT	CALPSPWYYKKLF	TRGV9	.	TRGJ1	8	-1	-1	21
21	1.9432209349668728E-4	TGTGCCACCTGGGACGGTAGTGATTGGATCAAGACGTTT	CATWDGSDWIKTF	TRGV2	.	TRGJP2	16	-1	-1	16
21	1.9432209349668728E-4	TGTGCTGCGTGGGATTACGGGTGGTTCAAGATATTT	CAAWDYGWFKIF	TRGV10	.	TRGJP1	18	-1	-1	18
21	1.9432209349668728E-4	TGTGCCACCTGGGACAATTATTATAAGAAACTCTTT	CATWDNYYKKLF	TRGV3	.	TRGJ1	15	-1	-1	15
21	1.9432209349668728E-4	TGTGCTGCGTCCCTCGGCCGGTTCAAGATATTT	CAASLGRFKIF	TRGV10	.	TRGJP1	9	-1	-1	19
21	1.9432209349668728E-4	TGTGCCTTGTGGGACCCACATAAGAAACTCTTT	CALWDPHKKLF	TRGV9	.	TRGJ1	13	-1	-1	19
21	1.9432209349668728E-4	TGTGCCTTGTGGGAGGGGAATAAGAAACTCTTT	CALWEGNKKLF	TRGV9	.	TRGJ1	15	-1	-1	19
21	1.9432209349668728E-4	TGTGCCACCTGGGATGGGCGGGAGAAACTCTTT	CATWDGREKLF	TRGV4	.	TRGJ1	18	-1	-1	22
21	1.9432209349668728E-4	TGTGCCTTGTTGAGTTATAAGAAACTCTTT	CALLSYKKLF	TRGV9	.	TRGJ1	9	-1	-1	14
20	1.8506866047303549E-4	TGTGCCTTGTGGGAGGTGCAGCCCTCCCAAGAGTTGGGCAAAAAAATCAAGGTATTT	CALWEVQPSQELGKKIKVF	TRGV9	.	TRGJP	28	-1	-1	27
20	1.8506866047303549E-4	TGTGCCTTGTGGGAACCCACCCGCCGCAGAGAGTTGGGCAAAAAAATCAAGGTATTT	CALWEPTRRRELGKKIKVF	TRGV9	.	TRGJP	13	-1	-1	25
20	1.8506866047303549E-4	TGTGCCTTGTGGGAGGTAATAGAGTTGGGCAAAAAAATCAAGGTATTT	CALWEVIELGKKIKVF	TRGV9	.	TRGJP	16	-1	-1	20
20	1.8506866047303549E-4	TGTGCCTTGCCACACCTCTTTTGTACTAATTATTATAAGAAACTCTTT	CALPHLFCTNYYKKLF	TRGV9	.	TRGJ1	8	-1	-1	27
20	1.8506866047303549E-4	TGTGCCTTGGGGGGGCAAGAGTTGGGCAAAAAAATCAAGGTATTT	CALGGQELGKKIKVF	TRGV9	.	TRGJP	12	-1	-1	12
20	1.8506866047303549E-4	TGTGCCTTGTGGGACCCCACGGATTATTATAAGAAACTCTTT	CALWDPTDYYKKLF	TRGV9	.	TRGJ1	13	-1	-1	19
20	1.8506866047303549E-4	TGTGCCTTGTGGGAGGTGCAGACGTATTATAAGAAACTCTTT	CALWEVQTYYKKLF	TRGV9	.	TRGJ1	19	-1	-1	24
20	1.8506866047303549E-4	TGTGCCTTGTGGGACCTTCCAATGCTTAAGAAACTCTTT	CALWDLPMLKKLF	TRGV9	.	TRGJ1	13	-1	-1	26
20	1.8506866047303549E-4	TGTGCCTTGTGGGAGGTCGCTTATTATAAGAAACTCTTT	CALWEVAYYKKLF	TRGV9	.	TRGJ1	16	-1	-1	20
20	1.8506866047303549E-4	TGTGCCTTGTGGGAGGTGAACTATTATAAGAAACTCTTT	CALWEVNYYKKLF	TRGV9	.	TRGJ1	20	-1	-1	17
20	1.8506866047303549E-4	TGTGCCTTGTGGGAGGGTAACCTTTATAAGAAACTCTTT	CALWEGNLYKKLF	TRGV9	.	TRGJ1	15	-1	-1	23
20	1.8506866047303549E-4	TGTGCTGCGTGGGATTTGGCGTATACGAAACTCTTT	CAAWDLAYTKLF	TRGV10	.	TRGJ1	15	-1	-1	21
20	1.8506866047303549E-4	TGTGCTGCGTGGGGTGACGATAAGAAACTCTTT	CAAWGDDKKLF	TRGV10	.	TRGJ1	22	-1	-1	19
20	1.8506866047303549E-4	TGTGCTGCGTGGGACGTCGATAAGAAACTCTTT	CAAWDVDKKLF	TRGV10	.	TRGJ1	13	-1	-1	19
20	1.8506866047303549E-4	TGTGCCTTGTGGGAGGTCCGTGAGAAACTCTTT	CALWEVREKLF	TRGV9	.	TRGJ1	16	-1	-1	22
20	1.8506866047303549E-4	TGTGCCTTGTGGGAGGAGGAGAAGAAACTCTTT	CALWEEEKKLF	TRGV9	.	TRGJ1	15	-1	-1	21
20	1.8506866047303549E-4	TGTGCCACCTGGGACGGTTATAAGAAACTCTTT	CATWDGYKKLF	TRGV2	.	TRGJ1	16	-1	-1	17
20	1.8506866047303549E-4	TGTGCTGCGTGGGATAATTGGGAACTCTTT	CAAWDNWELF	TRGV10	.	TRGJ1	14	-1	-1	22
20	1.8506866047303549E-4	TGTGCCTTGTTGGAGAGGGGGAAACTCTTT	CALLERGKLF	TRGV9	.	TRGJ1	14	-1	-1	20
20	1.8506866047303549E-4	TGTCGGAGTTGGTTCAAGATATTT	CRSWFKIF	TRGV10	.	TRGJP1	2	-1	-1	7
20	1.8506866047303549E-4	TGTGTAAGCCGAAAGAAACTCTTT	CVSRKKLF	TRGV10	.	TRGJ1	3	-1	-1	12
20	1.8506866047303549E-4	TGTGCATCTGTTTTAGGACTCTTT	CASVLGLF	TRGV10	.	TRGJ1	4	-1	-1	17
19	1.7581522744938372E-4	TGTGCCTTGTGGGATCTCCCTCTTCCCGGAACTGGTTGGTTCAAGATATTT	CALWDLPLPGTGWFKIF	TRGV9	.	TRGJP1	13	-1	-1	30
19	1.7581522744938372E-4	TGTGCCTTGTGGGAGGTGCGGGGCGGCAGGGGGGGGTATAAGAAACTCTTT	CALWEVRGGRGGYKKLF	TRGV9	.	TRGJ1	18	-1	-1	36
19	1.7581522744938372E-4	TGTGCCTTGTGGGAGGTGTATTATGTGGATTATTATAAGAAACTCTTT	CALWEVYYVDYYKKLF	TRGV9	.	TRGJ1	17	-1	-1	28
19	1.7581522744938372E-4	TGTGCCTTGTGGGAGGTGCCCCGAGGGGGCAAAAAAATCAAGGTATTT	CALWEVPRGGKKIKVF	TRGV9	.	TRGJP	21	-1	-1	26
19	1.7581522744938372E-4	TGTGCCTTGTGGGAGGGACCTATTACCACTGGTTGGTTCAAGATATTT	CALWEGPITTGWFKIF	TRGV9	.	TRGJP1	20	-1	-1	20
19	1.7581522744938372E-4	TGTGCCTTGTGGGAGGTCCTCGACCCTTATCATAAGAAACTCTTT	CALWEVLDPYHKKLF	TRGV9	.	TRGJ1	16	-1	-1	26
19	1.7581522744938372E-4	TGTGCCTTGTGGGAGGGGGGGTTGGGCAAAAAAATCAAGGTATTT	CALWEGGLGKKIKVF	TRGV9	.	TRGJP	15	-1	-1	20
19	1.7581522744938372E-4	TGTGCCTTGTGGGAGGGACTGGGTAGTGATTGGATCAAGACGTTT	CALWEGLGSDWIKTF	TRGV9	.	TRGJP2	15	-1	-1	22
19	1.7581522744938372E-4	TGTGCCACCTGGGACCCGTTGACGGGTTATTATAAGAAACTCTTT	CATWDPLTGYYKKLF	TRGV3	.	TRGJ1	14	-1	-1	26
19	1.7581522744938372E-4	TGTGCTGCGTGGGTCCATACCACTGGTTGGTTCAAGATATTT	CAAWVHTTGWFKIF	TRGV10	.	TRGJP1	12	-1	-1	16
19	1.7581522744938372E-4	TGTGCTGCGTGGGATTATTGGGGGGAACCTAAGAAACTCTTT	CAAWDYWGEPKKLF	TRGV10	.	TRGJ1	16	-1	-1	29
19	1.7581522744938372E-4	TGTGCTGCGTGGGAGTCATGGGTGTCCTATAAGAAACTCTTT	CAAWESWVSYKKLF	TRGV10	.	TRGJ1	13	-1	-1	27
19	1.7581522744938372E-4	TGTGCCTTGTGGGCGGGGACCACTGGTTGGTTCAAGATATTT	CALWAGTTGWFKIF	TRGV9	.	TRGJP1	15	-1	-1	18
19	1.7581522744938372E-4	TGTGCCTTGTGGGATTATACCACTGGTTGGTTCAAGATATTT	CALWDYTTGWFKIF	TRGV9	.	TRGJP1	13	-1	-1	8
19	1.7581522744938372E-4	TGTGCCTTGTGGGAGGTGCTCTATTATTATAAGAAACTCTTT	CALWEVLYYYKKLF	TRGV9	.	TRGJ1	18	-1	-1	22
19	1.7581522744938372E-4	TGTGCCTTGTGGGAGGTGCTCACTTTTTATAAGAAACTCTTT	CALWEVLTFYKKLF	TRGV9	.	TRGJ1	18	-1	-1	23
19	1.7581522744938372E-4	TGTGCCTTGTGGGAGGTGCATTTTAATTATAAGAAACTCTTT	CALWEVHFNYKKLF	TRGV9	.	TRGJ1	19	-1	-1	25
19	1.7581522744938372E-4	TGTGCCTTGTGGGAGGTGCACCTATTACCGGGGAAACTCTTT	CALWEVHLLPGKLF	TRGV9	.	TRGJ2	22	-1	-1	32
19	1.7581522744938372E-4	TGTGCCTTGTGGGAGGTGCAGGGGGATTATAAGAAACTCTTT	CALWEVQGDYKKLF	TRGV9	.	TRGJ1	19	-1	-1	25
19	1.7581522744938372E-4	TGTGCCTTGTGGGAGGCCCAAGGTTATTATAAGAAACTCTTT	CALWEAQGYYKKLF	TRGV9	.	TRGJ1	15	-1	-1	23
19	1.7581522744938372E-4	TGTGCTGCGTGGACCGTCTTGGGGGATGAGAAACTCTTT	CAAWTVLGDEKLF	TRGV10	.	TRGJ1	11	-1	-1	25
19	1.7581522744938372E-4	TGTGCCTTGTGGGTCCTCGTGAATTATAAGAAACTCTTT	CALWVLVNYKKLF	TRGV9	.	TRGJ1	12	-1	-1	22
19	1.7581522744938372E-4	TGTGCCTTGTGGGAGGTGCTTAGTTATAAGAAACTCTTT	CALWEVLSYKKLF	TRGV9	.	TRGJ1	18	-1	-1	19
19	1.7581522744938372E-4	TGTGCCTTGTGGGAGGTGCAGGATTATAAGAAACTCTTT	CALWEVQDYKKLF	TRGV9	.	TRGJ1	19	-1	-1	22
19	1.7581522744938372E-4	TGTGCCTTGTGGGAGGTGGCCGATTATAAGAAACTCTTT	CALWEVADYKKLF	TRGV9	.	TRGJ1	17	-1	-1	22
19	1.7581522744938372E-4	TGTGCCTTGTGGGAGGTGATCCGTTGGTTCAAGATATTT	CALWEVIRWFKIF	TRGV9	.	TRGJP1	17	-1	-1	22
19	1.7581522744938372E-4	TGTGCCTTGTGGGAGGTGATGGATTATAAGAAACTCTTT	CALWEVMDYKKLF	TRGV9	.	TRGJ1	17	-1	-1	22
19	1.7581522744938372E-4	TGTGCCTTGTGGGAGGTAATTTATTATAAGAAACTCTTT	CALWEVIYYKKLF	TRGV9	.	TRGJ1	16	-1	-1	20
19	1.7581522744938372E-4	TGTGCCTTGTGGGAGGTAATCCAAAAAATCAAGGTATTT	CALWEVIQKIKVF	TRGV9	.	TRGJP	16	-1	-1	22
19	1.7581522744938372E-4	TGTGCCTTGTGGGAGGTAACTTATTATAAGAAACTCTTT	CALWEVTYYKKLF	TRGV9	.	TRGJ1	16	-1	-1	20
19	1.7581522744938372E-4	TGTGCCTTGTGGGAGGGGGGGAATTATAAGAAACTCTTT	CALWEGGNYKKLF	TRGV9	.	TRGJ1	15	-1	-1	22
19	1.7581522744938372E-4	TGTGCCTTGTGGGAGGGACATCGGGATAAGAAACTCTTT	CALWEGHRDKKLF	TRGV9	.	TRGJ1	15	-1	-1	25
19	1.7581522744938372E-4	TGTGCCTTGTGGGAGGATATTTATTATAAGAAACTCTTT	CALWEDIYYKKLF	TRGV9	.	TRGJ1	15	-1	-1	20
19	1.7581522744938372E-4	TGTGCCACCTGGGATGGGCAGGGTTATAAGAAACTCTTT	CATWDGQGYKKLF	TRGV4	.	TRGJ1	18	-1	-1	23
19	1.7581522744938372E-4	TGTGCCACCTGGATACCCGTTTTTTATAAGAAACTCTTT	CATWIPVFYKKLF	TRGV4	.	TRGJ1	11	-1	-1	20
19	1.7581522744938372E-4	TGTGCTGCGTGTGACCTTGGGTGGTTCAAGATATTT	CAACDLGWFKIF	TRGV10	.	TRGJP1	13	-1	-1	17
19	1.7581522744938372E-4	TGTGCTGCGTGGGATTGGGGTTATAAGAAACTCTTT	CAAWDWGYKKLF	TRGV10	.	TRGJ1	15	-1	-1	20
19	1.7581522744938372E-4	TGTGCTGCGTGGGATTATGGTTATAAGAAACTCTTT	CAAWDYGYKKLF	TRGV10	.	TRGJ1	16	-1	-1	20
19	1.7581522744938372E-4	TGTGCTGCGTGGGATCAGGATTATAAGAAACTCTTT	CAAWDQDYKKLF	TRGV10	.	TRGJ1	14	-1	-1	19
19	1.7581522744938372E-4	TGTGCCTTCCCACGTCGGAATTATAAGAAACTCTTT	CAFPRRNYKKLF	TRGV9	.	TRGJ1	7	-1	-1	19
19	1.7581522744938372E-4	TGTGCCTTGTGGCCGAATTATTATAAGAAACTCTTT	CALWPNYYKKLF	TRGV9	.	TRGJ1	11	-1	-1	13
19	1.7581522744938372E-4	TGTGCCTTGTGGGCCCCTTATTATAAGAAACTCTTT	CALWAPYYKKLF	TRGV9	.	TRGJ1	12	-1	-1	17
19	1.7581522744938372E-4	TGTGCCTTGTGGGGTTATTATTATAAGAAACTCTTT	CALWGYYYKKLF	TRGV9	.	TRGJ1	12	-1	-1	16
19	1.7581522744938372E-4	TGTGCCTTGTGGGACGATATGATTGAGAAACTCTTT	CALWDDMIEKLF	TRGV9	.	TRGJ1	13	-1	-1	25
19	1.7581522744938372E-4	TGTGCCTTGTGGGAGGTCTGTTATAAGAAACTCTTT	CALWEVCYKKLF	TRGV9	.	TRGJ1	16	-1	-1	20
19	1.7581522744938372E-4	TGTGCCTTGTGGGAATTTTATTATAAGAAACTCTTT	CALWEFYYKKLF	TRGV9	.	TRGJ1	13	-1	-1	17
19	1.7581522744938372E-4	TGTGCCACCTGGGATGGTTGTCATAAGAAACTCTTT	CATWDGCHKKLF	TRGV4	.	TRGJ1	16	-1	-1	22
19	1.7581522744938372E-4	TGTCCGACCGCGTTTCTCTATAAGAAACTCTTT	CPTAFLYKKLF	TRGV10	.	TRGJ1	2	-1	-1	18
19	1.7581522744938372E-4	TGTGCTGCCAGACCCGTGGGGAAGAAACTCTTT	CAARPVGKKLF	TRGV10	.	TRGJ1	7	-1	-1	21
19	1.7581522744938372E-4	TGTGCTGCGTGGGCCACGTATAAGAAACTCTTT	CAAWATYKKLF	TRGV10	.	TRGJ1	12	-1	-1	18
19	1.7581522744938372E-4	TGTGCTGCGTGGGGGGATTATAAGAAACTCTTT	CAAWGDYKKLF	TRGV10	.	TRGJ1	12	-1	-1	16
19	1.7581522744938372E-4	TGTGCTGCGTGGGATTTAGGTAAGAAACTCTTT	CAAWDLGKKLF	TRGV10	.	TRGJ1	22	-1	-1	20
19	1.7581522744938372E-4	TGTGCCTTGTGGGACTATTATAAGAAACTCTTT	CALWDYYKKLF	TRGV9	.	TRGJ1	13	-1	-1	15
19	1.7581522744938372E-4	TGTGCCTTGTGGGAAAATTATAAGAAACTCTTT	CALWENYKKLF	TRGV9	.	TRGJ1	13	-1	-1	16
19	1.7581522744938372E-4	TGTGCCCCATCTCCTTATTATAAGAAACTCTTT	CAPSPYYKKLF	TRGV9	.	TRGJ1	5	-1	-1	14
19	1.7581522744938372E-4	TGTGCCACCGTCGATTATTATAAGAAACTCTTT	CATVDYYKKLF	TRGV9	.	TRGJ1	5	-1	-1	10
19	1.7581522744938372E-4	TGCGACCCCTCACTACTTCTCGAGAAACTCTTT	CDPSLLLEKLF	TRGV10	.	TRGJ1	1	-1	-1	22
19	1.7581522744938372E-4	TGTGCTGCGTGGGGTATAGGGAAACTCTTT	CAAWGIGKLF	TRGV10	.	TRGJ1	12	-1	-1	20
19	1.7581522744938372E-4	TGTGCTGCGTGGGATTCCAGGAAACTCTTT	CAAWDSRKLF	TRGV10	.	TRGJ1	15	-1	-1	20
19	1.7581522744938372E-4	TGTGCTGCGTGGATATATAAGAAACTCTTT	CAAWIYKKLF	TRGV10	.	TRGJ1	11	-1	-1	15
19	1.7581522744938372E-4	TGTGCTGCGTGGAGCCGGAAGAAACTCTTT	CAAWSRKKLF	TRGV10	.	TRGJ1	11	-1	-1	18
19	1.7581522744938372E-4	TGTGCCTTGTGGGAATATAAGAAACTCTTT	CALWEYKKLF	TRGV9	.	TRGJ1	13	-1	-1	15
19	1.7581522744938372E-4	TGTGCCCTAAATTATTATAAGAAACTCTTT	CALNYYKKLF	TRGV9	.	TRGJ1	5	-1	-1	9
19	1.7581522744938372E-4	TGTGCCACCTGGGGGTATAAGAAACTCTTT	CATWGYKKLF	TRGV5	.	TRGJ1	12	-1	-1	15
19	1.7581522744938372E-4	TGTGCTGTCTATTATAAGAAACTCTTT	CAVYYKKLF	TRGV10	.	TRGJ1	6	-1	-1	9
19	1.7581522744938372E-4	TGTGCTGCGTGGTTTAGGAAACTCTTT	CAAWFRKLF	TRGV10	.	TRGJ1	11	-1	-1	14
19	1.7581522744938372E-4	TGTGCTGCGTGGGTAAGAAGACTCTTT	CAAWVRRLF	TRGV10	.	TRGJ1	12	-1	-1	13
19	1.7581522744938372E-4	TGTGCTGCGTGGGATTCATGTCTCTTT	CAAWDSCLF	TRGV10	.	TRGJ1	15	-1	-1	21
19	1.7581522744938372E-4	TGTGCTGCGTGGGATCAGAAACTCTTT	CAAWDQKLF	TRGV10	.	TRGJ1	14	-1	-1	13
19	1.7581522744938372E-4	TGTGCTGCGCGCAATAAGAAACTCTTT	CAARNKKLF	TRGV10	.	TRGJ1	8	-1	-1	13
19	1.7581522744938372E-4	TGTGCCACCTGGGTTAAGAAACTCTTT	CATWVKKLF	TRGV8	.	TRGJ1	15	-1	-1	14
19	1.7581522744938372E-4	TGTGCCACCTGGGACGGGCGACTCTTT	CATWDGRLF	TRGV2	.	TRGJ1	18	-1	-1	20
19	1.7581522744938372E-4	TGTGCGGGTTTTTGGTTCAAGATATTT	CAGFWFKIF	TRGV10	.	TRGJP1	4	-1	-1	11
19	1.7581522744938372E-4	TGGAGAGGAGGCGATAAGAAACTCTTT	WRGGDKKLF	TRGV10	.	TRGJ1	1	-1	-1	13
19	1.7581522744938372E-4	TGTGCTCAACTCTTT	CAQLF	TRGV10	.	TRGJ1	5	-1	-1	7
18	1.6656179442573195E-4	TGTGCCTTGTGGGAGGTGCTTATGCCCACCGGGAGGTATAAGAAACTCTTT	CALWEVLMPTGRYKKLF	TRGV9	.	TRGJ1	18	-1	-1	36
18	1.6656179442573195E-4	TGTGCCTTGTGGGAGGCTCCGCCAGAGTTGGGCAAAAAAATCAAGGTATTT	CALWEAPPELGKKIKVF	TRGV9	.	TRGJP	15	-1	-1	20
18	1.6656179442573195E-4	TGTGCCTTGTGGGGAGGGGGTGAGTTGGGCAAAAAAATCAAGGTATTT	CALWGGGELGKKIKVF	TRGV9	.	TRGJP	16	-1	-1	21
18	1.6656179442573195E-4	TGTGCCTTGTGGGAGGTGGGGCCGTACGAATATTATAAGAAACTCTTT	CALWEVGPYEYYKKLF	TRGV9	.	TRGJ1	17	-1	-1	26
18	1.6656179442573195E-4	TGTGCCTTGTGGGAGGTGATTGGTTCCCCTGGTTGGTTCAAGATATTT	CALWEVIGSPGWFKIF	TRGV9	.	TRGJP1	17	-1	-1	25
18	1.6656179442573195E-4	TGTGCCTTGTGGGAGGTAAACCTCCCGACGGATTATAAGAAACTCTTT	CALWEVNLPTDYKKLF	TRGV9	.	TRGJ1	25	-1	-1	31
18	1.6656179442573195E-4	TGTGCCTTGTGGGAGATCACCCTGGGGACTGGTTGGTTCAAGATATTT	CALWEITLGTGWFKIF	TRGV9	.	TRGJP1	20	-1	-1	27
18	1.6656179442573195E-4	TGTGCTGCGTGGGACTCCTATACCACTGGTTGGTTCAAGATATTT	CAAWDSYTTGWFKIF	TRGV10	.	TRGJP1	13	-1	-1	18
18	1.6656179442573195E-4	TGTGCCTTGTGGGATGGTATCGCCACTGGTTGGTTCAAGATATTT	CALWDGIATGWFKIF	TRGV9	.	TRGJP1	17	-1	-1	22
18	1.6656179442573195E-4	TGTGCCTTGTGGGAGTTCGACCTGATTTATTATAAGAAACTCTTT	CALWEFDLIYYKKLF	TRGV9	.	TRGJ1	14	-1	-1	23
18	1.6656179442573195E-4	TGTGCCTTGTGGGAGCCCCAGGTGGGATATTATAAGAAACTCTTT	CALWEPQVGYYKKLF	TRGV9	.	TRGJ1	14	-1	-1	27
18	1.6656179442573195E-4	TGTGCCTTGTGGGAGACGATTCCCATTTTTTATAAGAAACTCTTT	CALWETIPIFYKKLF	TRGV9	.	TRGJ1	14	-1	-1	26
18	1.6656179442573195E-4	TGTGCCTTGCGTAATCCCCTCCAGGATTATTATAAGAAACTCTTT	CALRNPLQDYYKKLF	TRGV9	.	TRGJ1	8	-1	-1	25
18	1.6656179442573195E-4	TGTGCCACCTGGGACGGGCCGGGTAGTGATTGGATCAAGACGTTT	CATWDGPGSDWIKTF	TRGV2	.	TRGJP2	19	-1	-1	22
18	1.6656179442573195E-4	TGTGCTGCGTGGGTTACGCGGCGAGGTTGGTTCAAGATATTT	CAAWVTRRGWFKIF	TRGV10	.	TRGJP1	17	-1	-1	24
18	1.6656179442573195E-4	TGTGCTGCGTGGGATTTGGGTTGTTATTATAAGAAACTCTTT	CAAWDLGCYYKKLF	TRGV10	.	TRGJ1	15	-1	-1	23
18	1.6656179442573195E-4	TGTGCTGCGTGGGATTCGGCCACTGGTTGGTTCAAGATATTT	CAAWDSATGWFKIF	TRGV10	.	TRGJP1	15	-1	-1	19
18	1.6656179442573195E-4	TGTGCTGCGTGGGATTATTATCCCCCAGATAAGAAACTCTTT	CAAWDYYPPDKKLF	TRGV10	.	TRGJ1	16	-1	-1	28
18	1.6656179442573195E-4	TGTGCTGCGTGGGATTATAGGTTTTGCCGACTGGAACTCTTT	CAAWDYRFCRLELF	TRGV10	.	TRGJ1	16	-1	-1	34
18	1.6656179442573195E-4	TGTGCCTTGTGGGAGGTTCCGAATTATTATAAGAAACTCTTT	CALWEVPNYYKKLF	TRGV9	.	TRGJ1	16	-1	-1	19
18	1.6656179442573195E-4	TGTGCCTTGTGGGAGGTGTTTCGTTATTATAAGAAACTCTTT	CALWEVFRYYKKLF	TRGV9	.	TRGJ1	17	-1	-1	23
18	1.6656179442573195E-4	TGTGCCTTGTGGGAGGTGCGTCGGAATTATAAGAAACTCTTT	CALWEVRRNYKKLF	TRGV9	.	TRGJ1	18	-1	-1	25
18	1.6656179442573195E-4	TGTGCCTTGTGGGAGGTGCGGACCTATTATAAGAAACTCTTT	CALWEVRTYYKKLF	TRGV9	.	TRGJ1	18	-1	-1	24
18	1.6656179442573195E-4	TGTGCCTTGTGGGAGGTGGCGAATTATTATAAGAAACTCTTT	CALWEVANYYKKLF	TRGV9	.	TRGJ1	17	-1	-1	19
18	1.6656179442573195E-4	TGTGCTGCGTGGGACCCCAGTTTTAGGGAGAAACTCTTT	CAAWDPSFREKLF	TRGV10	.	TRGJ1	13	-1	-1	28
18	1.6656179442573195E-4	TGTGCCTTGTGGGAGTCCCCTTATTATAAGAAACTCTTT	CALWESPYYKKLF	TRGV9	.	TRGJ1	14	-1	-1	20
18	1.6656179442573195E-4	TGTGCCTTGTGGGAGGTGCTTTATTATAAGAAACTCTTT	CALWEVLYYKKLF	TRGV9	.	TRGJ2	18	-1	-1	20
18	1.6656179442573195E-4	TGTGCCTTGTGGGAGGTGCATTATTATAAGAAACTCTTT	CALWEVHYYKKLF	TRGV9	.	TRGJ1	19	-1	-1	19
18	1.6656179442573195E-4	TGTGCCTTGTGGGAGGTATGGTTTTATAAGAAACTCTTT	CALWEVWFYKKLF	TRGV9	.	TRGJ1	16	-1	-1	23
18	1.6656179442573195E-4	TGTGCCTTGTGGGAGGCCCCGAATTATAAGAAACTCTTT	CALWEAPNYKKLF	TRGV9	.	TRGJ1	15	-1	-1	22
18	1.6656179442573195E-4	TGTGCCTTGTGGGAGGATCATTATTATAAGAAACTCTTT	CALWEDHYYKKLF	TRGV9	.	TRGJ2	15	-1	-1	19
18	1.6656179442573195E-4	TGTGCCTTGTGGGAGGAGGATTATTATAAGAAACTCTTT	CALWEEDYYKKLF	TRGV9	.	TRGJ1	15	-1	-1	19
18	1.6656179442573195E-4	TGTGCCTTGTGGAACCCGTCTTATTATAAGAAACTCTTT	CALWNPSYYKKLF	TRGV9	.	TRGJ1	11	-1	-1	20
18	1.6656179442573195E-4	TGTGCCACCTGGGACAGGAATTATTATAAGAAACTCTTT	CATWDRNYYKKLF	TRGV3	.	TRGJ1	17	-1	-1	17
18	1.6656179442573195E-4	TGTGCTGCGTGGTCGAATTATTATAAGAAACTCTTT	CAAWSNYYKKLF	TRGV10	.	TRGJ1	11	-1	-1	12
18	1.6656179442573195E-4	TGTGCTGCGTGGGCCAATTATTATAAGAAACTCTTT	CAAWANYYKKLF	TRGV10	.	TRGJ1	12	-1	-1	15
18	1.6656179442573195E-4	TGTGCTGCGTGGGATTCTTATTATAAGAAACTCTTT	CAAWDSYYKKLF	TRGV10	.	TRGJ1	15	-1	-1	17
18	1.6656179442573195E-4	TGTGCTGCGTGGGACTCTTATTATAAGAAACTCTTT	CAAWDSYYKKLF	TRGV10	.	TRGJ1	13	-1	-1	17
18	1.6656179442573195E-4	TGTGCTGCGTGGGACCTCGGTTGGTTCAAGATATTT	CAAWDLGWFKIF	TRGV10	.	TRGJP1	13	-1	-1	18
18	1.6656179442573195E-4	TGTGCCTTGTGTTTGAATTATTATAAGAAACTCTTT	CALCLNYYKKLF	TRGV9	.	TRGJ1	10	-1	-1	11
18	1.6656179442573195E-4	TGTGCCTTGTGGGGGGTTTATTATAAGAAACTCTTT	CALWGVYYKKLF	TRGV9	.	TRGJ1	16	-1	-1	17
18	1.6656179442573195E-4	TGTGCCTTGTGGGGATCCAGTTGGTTCAAGATATTT	CALWGSSWFKIF	TRGV9	.	TRGJP1	12	-1	-1	19
18	1.6656179442573195E-4	TGTGCCTTGTGGGAGCTAGATTATAAGAAACTCTTT	CALWELDYKKLF	TRGV9	.	TRGJ1	14	-1	-1	19
18	1.6656179442573195E-4	TGTGCCTTGTGGGAGGCTACCCCTAAGAAACTCTTT	CALWEATPKKLF	TRGV9	.	TRGJ1	15	-1	-1	23
18	1.6656179442573195E-4	TGTGCCTTGTGGGAGGAATATTATAAGAAACTCTTT	CALWEEYYKKLF	TRGV9	.	TRGJ1	15	-1	-1	15
18	1.6656179442573195E-4	TGTGCCACCTGGGATGGGAATTATAAGAAACTCTTT	CATWDGNYKKLF	TRGV4	.	TRGJ1	17	-1	-1	19
18	1.6656179442573195E-4	TGTGCTGCTTTGAATTATTATAAGAAACTCTTT	CAALNYYKKLF	TRGV10	.	TRGJ1	16	-1	-1	8
18	1.6656179442573195E-4	TGTGCTGCGTGGGCAACCGTTATGAAACTCTTT	CAAWATVMKLF	TRGV10	.	TRGJ1	12	-1	-1	20
18	1.6656179442573195E-4	TGTGCTGCGTGGGGATCTTATAAGAAACTCTTT	CAAWGSYKKLF	TRGV10	.	TRGJ1	12	-1	-1	17
18	1.6656179442573195E-4	TGTGCTGCGTGGGATTCTTTGAAGAAACTCTTT	CAAWDSLKKLF	TRGV10	.	TRGJ1	15	-1	-1	21
18	1.6656179442573195E-4	TGTGCTGCGTGGGATTATAGTAAGAAACTCTTT	CAAWDYSKKLF	TRGV10	.	TRGJ1	16	-1	-1	13
18	1.6656179442573195E-4	TGTGCTGCGTGGGACCGATATAAGAAACTCTTT	CAAWDRYKKLF	TRGV10	.	TRGJ1	13	-1	-1	18
18	1.6656179442573195E-4	TGTGCTGCGGCTCGAGATGATAAGAAACTCTTT	CAAARDDKKLF	TRGV10	.	TRGJ1	8	-1	-1	16
18	1.6656179442573195E-4	TGTGCCACCTGGGACGGGCGGAAGAAACTCTTT	CATWDGRKKLF	TRGV2	.	TRGJ1	18	-1	-1	21
18	1.6656179442573195E-4	TGTGCTGCCCTACGCTTCGAGAAACTCTTT	CAALRFEKLF	TRGV10	.	TRGJ1	7	-1	-1	19
18	1.6656179442573195E-4	TGTGCTGCGTCCTATTATAAGAAACTCTTT	CAASYYKKLF	TRGV10	.	TRGJ1	9	-1	-1	12
18	1.6656179442573195E-4	TGTGCTGCGTGGGCTGATAAGAAACTCTTT	CAAWADKKLF	TRGV10	.	TRGJ1	12	-1	-1	16
18	1.6656179442573195E-4	TGTGCTGCGTGGGATATTGGGAAACTCTTT	CAAWDIGKLF	TRGV10	.	TRGJ1	14	-1	-1	20
18	1.6656179442573195E-4	TGTGCTGCGTGGGACAATAAGAAACTCTTT	CAAWDNKKLF	TRGV10	.	TRGJ2	13	-1	-1	16
18	1.6656179442573195E-4	TGTGCTGCGGGGATTTATAAGAAACTCTTT	CAAGIYKKLF	TRGV10	.	TRGJ2	14	-1	-1	14
18	1.6656179442573195E-4	TGTGCCTTGTTGGAAAATAAGAAACTCTTT	CALLENKKLF	TRGV9	.	TRGJ1	13	-1	-1	16
18	1.6656179442573195E-4	TGTGCCTTGTGGGAGGTGGCGAAACTCTTT	CALWEVAKLF	TRGV9	.	TRGJ1	17	-1	-1	20
18	1.6656179442573195E-4	TGTGCCTTGGGGGATTATAAGAAACTCTTT	CALGDYKKLF	TRGV9	.	TRGJ1	13	-1	-1	13
18	1.6656179442573195E-4	TGTGCTGCGTGGGGTGGCGGACTCTTT	CAAWGGGLF	TRGV10	.	TRGJ1	12	-1	-1	20
18	1.6656179442573195E-4	TGTGCTGCGTGGGATTATGGGCTCTTT	CAAWDYGLF	TRGV10	.	TRGJ1	16	-1	-1	21
18	1.6656179442573195E-4	TGTGCTGCGTACTATAAGAAACTCTTT	CAAYYKKLF	TRGV10	.	TRGJ1	9	-1	-1	9
18	1.6656179442573195E-4	TGTGCCCCTGGTTGGTTCAAGATATTT	CAPGWFKIF	TRGV7	.	TRGJP1	10	-1	-1	4
18	1.6656179442573195E-4	TGTGCTGCGTTCAAGAAACTCTTT	CAAFKKLF	TRGV10	.	TRGJ1	9	-1	-1	12
18	1.6656179442573195E-4	TGTGCTGCGTGGAGCAAACTCTTT	CAAWSKLF	TRGV10	.	TRGJ1	11	-1	-1	15
17	1.5730836140208018E-4	TGTGCCTTGTGGGAGGTGCCGGCCGCTGAAGAGTTGGGCAAAAAAATCAAGGTATTT	CALWEVPAAEELGKKIKVF	TRGV9	.	TRGJP	18	-1	-1	28
17	1.5730836140208018E-4	TGTGCCTTGTGGGAGGTGCAACTAGTAGAGTTGGGCAAAAAAATCAAGGTATTT	CALWEVQLVELGKKIKVF	TRGV9	.	TRGJP	22	-1	-1	26
17	1.5730836140208018E-4	TGTGCCTTGTGGGAGGCCACCTTACAAGAGTTGGGCAAAAAAATCAAGGTATTT	CALWEATLQELGKKIKVF	TRGV9	.	TRGJP	21	-1	-1	24
17	1.5730836140208018E-4	TGTGCCTTGTGGGAGACCCAACAAGAGTTGGGCAAAAAAATCAAGGTATTT	CALWETQQELGKKIKVF	TRGV9	.	TRGJP	14	-1	-1	21
17	1.5730836140208018E-4	TGTGCCTTGTGCCAAGGGACCTTGCCCAATTATTATAAGAAACTCTTT	CALCQGTLPNYYKKLF	TRGV9	.	TRGJ1	10	-1	-1	27
17	1.5730836140208018E-4	TGTGCCTTGTGGGAGGTGCTGAATACCACTGGTTGGTTCAAGATATTT	CALWEVLNTTGWFKIF	TRGV9	.	TRGJP1	18	-1	-1	22
17	1.5730836140208018E-4	TGTGCCTTGTGGGAGGTGCGGGGCCCCGATTATTATAAGAAACTCTTT	CALWEVRGPDYYKKLF	TRGV9	.	TRGJ1	18	-1	-1	28
17	1.5730836140208018E-4	TGTGCTGCGTGGGATTATAAAGCCACTGGTTGGTTCAAGATATTT	CAAWDYKATGWFKIF	TRGV10	.	TRGJP1	16	-1	-1	15
17	1.5730836140208018E-4	TGTGCCTTGTGGGAGGTTAGGCTAGTGTATTATAAGAAACTCTTT	CALWEVRLVYYKKLF	TRGV9	.	TRGJ1	16	-1	-1	27
17	1.5730836140208018E-4	TGTGCCTTGTGGGAGGTGTGGGGCACTGGTTGGTTCAAGATATTT	CALWEVWGTGWFKIF	TRGV9	.	TRGJP1	17	-1	-1	23
17	1.5730836140208018E-4	TGTGCCTTGTGGGAGGTGCCCCATCGTTATTATAAGAAACTCTTT	CALWEVPHRYYKKLF	TRGV9	.	TRGJ1	21	-1	-1	26
17	1.5730836140208018E-4	TGTGCCTTGTGGGAGGTGCCGCCGAATTATTATAAGAAACTCTTT	CALWEVPPNYYKKLF	TRGV9	.	TRGJ1	18	-1	-1	22
17	1.5730836140208018E-4	TGTGCCTTGTGGGAGGTGCATCGGGGTTATTATAAGAAACTCTTT	CALWEVHRGYYKKLF	TRGV9	.	TRGJ1	19	-1	-1	26
17	1.5730836140208018E-4	TGTGCCTTGTGGGAGGCCGTAAGAAAAGGTGATAAGAAACTCTTT	CALWEAVRKGDKKLF	TRGV9	.	TRGJ1	15	-1	-1	31
17	1.5730836140208018E-4	TGTGCCTTGTGGGAGGCATCCACCAATTATTATAAGAAACTCTTT	CALWEASTNYYKKLF	TRGV9	.	TRGJ1	15	-1	-1	24
17	1.5730836140208018E-4	TGTGCCTTGTGGGAGGGGTATACCACTGGTTGGTTCAAGATATTT	CALWEGYTTGWFKIF	TRGV9	.	TRGJP1	15	-1	-1	18
17	1.5730836140208018E-4	TGTGCCTTGTGGAAGGGATATACCACTGGTTGGTTCAAGATATTT	CALWKGYTTGWFKIF	TRGV9	.	TRGJP1	15	-1	-1	14
17	1.5730836140208018E-4	TGTGCTGCGTGGGATTCGACCACTGGTTGGTTCAAGATATTT	CAAWDSTTGWFKIF	TRGV10	.	TRGJP1	15	-1	-1	18
17	1.5730836140208018E-4	TGTGCTGCGTGGGATCATAACATGGAGGGTAAGAAACTCTTT	CAAWDHNMEGKKLF	TRGV10	.	TRGJ1	14	-1	-1	29
17	1.5730836140208018E-4	TGTGCTGCGTGGGATCAATGGCTCGGTTGGTTCAAGATATTT	CAAWDQWLGWFKIF	TRGV10	.	TRGJP1	14	-1	-1	24
17	1.5730836140208018E-4	TGTGCCTTGTGGGGGACCCCTAAATATTATAAGAAACTCTTT	CALWGTPKYYKKLF	TRGV9	.	TRGJ1	12	-1	-1	21
17	1.5730836140208018E-4	TGTGCCTTGTGGGAGTTTTCGAATTATTATAAGAAACTCTTT	CALWEFSNYYKKLF	TRGV9	.	TRGJ1	14	-1	-1	17
17	1.5730836140208018E-4	TGTGCCTTGTGGGAGGTTCCCTATTATTATAAGAAACTCTTT	CALWEVPYYYKKLF	TRGV9	.	TRGJ1	16	-1	-1	22
17	1.5730836140208018E-4	TGTGCCTTGTGGGAGGTCCACTATTATGGTAAGAAACTCTTT	CALWEVHYYGKKLF	TRGV9	.	TRGJ1	20	-1	-1	22
17	1.5730836140208018E-4	TGTGCCTTGTGGGAGGTGCTTTTTCAATATAAGAAACTCTTT	CALWEVLFQYKKLF	TRGV9	.	TRGJ1	18	-1	-1	27
17	1.5730836140208018E-4	TGTGCCTTGTGGGAGGTGCCTGGGATTAAGTGGAAACTCTTT	CALWEVPGIKWKLF	TRGV9	.	TRGJ1	18	-1	-1	32
17	1.5730836140208018E-4	TGTGCCTTGTGGGAGGTGCACCCCCCTTATAAGAAACTCTTT	CALWEVHPPYKKLF	TRGV9	.	TRGJ2	25	-1	-1	26
17	1.5730836140208018E-4	TGTGCCTTGTGGGAGGCCCAGAATTATTATAAGAAACTCTTT	CALWEAQNYYKKLF	TRGV9	.	TRGJ1	15	-1	-1	20
17	1.5730836140208018E-4	TGTGCCTTGTGGGAGGCCGTGAATTATTATAAGAAACTCTTT	CALWEAVNYYKKLF	TRGV9	.	TRGJ1	15	-1	-1	20
17	1.5730836140208018E-4	TGTGCCTTGTGGGAGGCGACCAATTATTATAAGAAACTCTTT	CALWEATNYYKKLF	TRGV9	.	TRGJ2	15	-1	-1	21
17	1.5730836140208018E-4	TGTGCTGCGTGGGATTTGAATTATTATAAGAAACTCTTT	CAAWDLNYYKKLF	TRGV10	.	TRGJ1	15	-1	-1	13
17	1.5730836140208018E-4	TGTGCTGCGTGGGATTATGGAGGCTATAAGAAACTCTTT	CAAWDYGGYKKLF	TRGV10	.	TRGJ1	16	-1	-1	24
17	1.5730836140208018E-4	TGTGCTGCGTGGGATATGAATTATTATAAGAAACTCTTT	CAAWDMNYYKKLF	TRGV10	.	TRGJ1	14	-1	-1	17
17	1.5730836140208018E-4	TGTGCTGCGTGGGAACCCACTGGTTGGTTCAAGATATTT	CAAWEPTGWFKIF	TRGV10	.	TRGJP1	13	-1	-1	16
17	1.5730836140208018E-4	TGTGCTGCGTGGGAACACCCTCCCCTTGGGAAACTCTTT	CAAWEHPPLGKLF	TRGV10	.	TRGJ1	13	-1	-1	29
17	1.5730836140208018E-4	TGTGCCTTGTGGGATGCCTCAGCGGGAAAGAAACTCTTT	CALWDASAGKKLF	TRGV9	.	TRGJ1	13	-1	-1	27
17	1.5730836140208018E-4	TGTGCCTTGTGGGAGCTAAATTATTATAAGAAACTCTTT	CALWELNYYKKLF	TRGV9	.	TRGJ1	14	-1	-1	18
17	1.5730836140208018E-4	TGTGCCTTGTGGGAGGTCACTGGTTGGTTCAAGATATTT	CALWEVTGWFKIF	TRGV9	.	TRGJP1	19	-1	-1	17
17	1.5730836140208018E-4	TGTGCCTTGTGGGAGGTGCTGGATTATAAGAAACTCTTT	CALWEVLDYKKLF	TRGV9	.	TRGJ1	18	-1	-1	22
17	1.5730836140208018E-4	TGTGCCTTGTGGGAGGTGCTGAATTATAAGAAACTCTTT	CALWEVLNYKKLF	TRGV9	.	TRGJ1	18	-1	-1	22
17	1.5730836140208018E-4	TGTGCCTTGTGGGAGGTACCTTATTATAAGAAACTCTTT	CALWEVPYYKKLF	TRGV9	.	TRGJ1	16	-1	-1	20
17	1.5730836140208018E-4	TGTGCCACCTGGGATTCGAATTATTATAAGAAACTCTTT	CATWDSNYYKKLF	TRGV8	.	TRGJ1	14	-1	-1	13
17	1.5730836140208018E-4	TGTGCCACCTGGGACGGGCTCGGATATAAGAAACTCTTT	CATWDGLGYKKLF	TRGV2	.	TRGJ1	21	-1	-1	24
17	1.5730836140208018E-4	TGTGCCACCTGGGACGGGCCGGATTATAAGAAACTCTTT	CATWDGPDYKKLF	TRGV2	.	TRGJ1	19	-1	-1	22
17	1.5730836140208018E-4	TGTGCCACCTGGGACGGGCGGTATTATAAGAAACTCTTT	CATWDGRYYKKLF	TRGV2	.	TRGJ1	18	-1	-1	21
17	1.5730836140208018E-4	TGTGCCACCTGGGACGGAAATTATTATAAGAAACTCTTT	CATWDGNYYKKLF	TRGV2	.	TRGJ1	16	-1	-1	18
17	1.5730836140208018E-4	TGTGCTGCGTGCATGAGGGATTATAAGAAACTCTTT	CAACMRDYKKLF	TRGV10	.	TRGJ1	10	-1	-1	19
17	1.5730836140208018E-4	TGTGCTGCGTGCAGGAATTATTATAAGAAACTCTTT	CAACRNYYKKLF	TRGV10	.	TRGJ1	10	-1	-1	14
17	1.5730836140208018E-4	TGTGCTGCGTGGGCAACTGGTTGGTTCAAGATATTT	CAAWATGWFKIF	TRGV10	.	TRGJP1	12	-1	-1	15
17	1.5730836140208018E-4	TGTGCTGCGTGGGATTATCGAGAACGGTGGCTCTTT	CAAWDYRERWLF	TRGV10	.	TRGJ1	16	-1	-1	30
17	1.5730836140208018E-4	TGTGCTGCGTGGGATGAGGGTTGGTTCAAGATATTT	CAAWDEGWFKIF	TRGV10	.	TRGJP1	14	-1	-1	18
17	1.5730836140208018E-4	TGTGCTGCGTGGGACCTTTTTTATAAGAAACTCTTT	CAAWDLFYKKLF	TRGV10	.	TRGJ1	13	-1	-1	17
17	1.5730836140208018E-4	TGTGCTGCGTGGGACACGGCCCATAAGAAACTCTTT	CAAWDTAHKKLF	TRGV10	.	TRGJ1	13	-1	-1	22
17	1.5730836140208018E-4	TGTGCTGCGTGGGAGCCCGATTGGTTCAAGATATTT	CAAWEPDWFKIF	TRGV10	.	TRGJP1	13	-1	-1	20
17	1.5730836140208018E-4	TGTGCTGCGGCCTGCACTGGTTGGTTCAAGATATTT	CAAACTGWFKIF	TRGV10	.	TRGJP1	8	-1	-1	14
17	1.5730836140208018E-4	TGTGCCTTGTGGTTGGATTATTATAAGAAACTCTTT	CALWLDYYKKLF	TRGV9	.	TRGJ1	11	-1	-1	16
17	1.5730836140208018E-4	TGTGCCTTGTGGGGGAGGGGTTGGTTCAAGATATTT	CALWGRGWFKIF	TRGV9	.	TRGJP1	12	-1	-1	18
17	1.5730836140208018E-4	TGTGCCTTGTGGGATAGGGGTTATAAGAAACTCTTT	CALWDRGYKKLF	TRGV9	.	TRGJ1	13	-1	-1	20
17	1.5730836140208018E-4	TGTGCCTTGTGGGAGTCAGATTATAAGAAACTCTTT	CALWESDYKKLF	TRGV9	.	TRGJ1	14	-1	-1	19
17	1.5730836140208018E-4	TGTGCCTTGTGGGAGCCCCATTATAAGAAACTCTTT	CALWEPHYKKLF	TRGV9	.	TRGJ1	14	-1	-1	19
17	1.5730836140208018E-4	TGTGCCTTGTGGAGTTATTATTATAAGAAACTCTTT	CALWSYYYKKLF	TRGV9	.	TRGJ1	11	-1	-1	16
17	1.5730836140208018E-4	TGTGCCCAATGGGGGAGGTATTATAAGAAACTCTTT	CAQWGRYYKKLF	TRGV9	.	TRGJ2	18	-1	-1	18
17	1.5730836140208018E-4	TGTGCCACCTGGGACGCGCCCTATAAGAAACTCTTT	CATWDAPYKKLF	TRGV2	.	TRGJ1	20	-1	-1	21
17	1.5730836140208018E-4	TGTGCTGCGTGGCGTTATTATAAGAAACTCTTT	CAAWRYYKKLF	TRGV10	.	TRGJ1	11	-1	-1	14
17	1.5730836140208018E-4	TGTGCTGCGTGGGTTGGCTATAAGAAACTCTTT	CAAWVGYKKLF	TRGV10	.	TRGJ1	12	-1	-1	18
17	1.5730836140208018E-4	TGTGCTGCGTGGGATTTATGGCAGAAACTCTTT	CAAWDLWQKLF	TRGV10	.	TRGJ1	15	-1	-1	22
17	1.5730836140208018E-4	TGTGCTGCGTGGGATTATAATAAGAAACTCTTT	CAAWDYNKKLF	TRGV10	.	TRGJ1	16	-1	-1	13
17	1.5730836140208018E-4	TGTGCTGCGTGGGATTACGGTCGGAAACTCTTT	CAAWDYGRKLF	TRGV10	.	TRGJ1	18	-1	-1	23
17	1.5730836140208018E-4	TGTGCTGCGTGGGATAGGGATAAGAAACTCTTT	CAAWDRDKKLF	TRGV10	.	TRGJ1	14	-1	-1	19
17	1.5730836140208018E-4	TGTGCTGCGTGGAACCCGTCCGCGGAACTCTTT	CAAWNPSAELF	TRGV10	.	TRGJ1	11	-1	-1	25
17	1.5730836140208018E-4	TGTGCCTTGTGCAAGTATTATAAGAAACTCTTT	CALCKYYKKLF	TRGV9	.	TRGJ1	10	-1	-1	12
17	1.5730836140208018E-4	TGTGCCTTGTGGGAGGGGTTTAAGAAACTCTTT	CALWEGFKKLF	TRGV9	.	TRGJ1	15	-1	-1	20
17	1.5730836140208018E-4	TGTGCCTTGTGGGAGAAAACTAAGAAACTCTTT	CALWEKTKKLF	TRGV9	.	TRGJ1	14	-1	-1	20
17	1.5730836140208018E-4	TGTGCCACCTGGGGGGGGGTACAGAAACTCTTT	CATWGGVQKLF	TRGV3	.	TRGJ1	12	-1	-1	22
17	1.5730836140208018E-4	TGTGCCACCTGGGACGGGCCGGGGAAACTCTTT	CATWDGPGKLF	TRGV2	.	TRGJ1	19	-1	-1	23
17	1.5730836140208018E-4	TGTGTCCCCACACTACAGAAGAAACTCTTT	CVPTLQKKLF	TRGV9	.	TRGJ1	3	-1	-1	18
17	1.5730836140208018E-4	TGTGCTGCGTGGGCAACTAAGAAACTCTTT	CAAWATKKLF	TRGV10	.	TRGJ1	12	-1	-1	17
17	1.5730836140208018E-4	TGTGCTGCGTGGGGTTGGTTCAAGATATTT	CAAWGWFKIF	TRGV10	.	TRGJP1	15	-1	-1	12
17	1.5730836140208018E-4	TGTGCTGCGTGGGATTTTCAGAAACTCTTT	CAAWDFQKLF	TRGV10	.	TRGJ1	15	-1	-1	13
17	1.5730836140208018E-4	TGTGCTGCGTGGGATTGGTTCAAGATATTT	CAAWDWFKIF	TRGV10	.	TRGJP1	15	-1	-1	14
17	1.5730836140208018E-4	TGTGCCTTGTGGGGACATAAGAAACTCTTT	CALWGHKKLF	TRGV9	.	TRGJ1	12	-1	-1	16
17	1.5730836140208018E-4	TGTGCCTTGAAGTATTATAAGAAACTCTTT	CALKYYKKLF	TRGV9	.	TRGJ1	8	-1	-1	8
17	1.5730836140208018E-4	CGTGCCTTGTGGGAGGTGTTGAAACTCTTT	RALWEVLKLF	TRGV9	.	TRGJ1	17	-1	-1	20
17	1.5730836140208018E-4	TGTGCTGCGTGGGGAAAGAAACTCTTT	CAAWGKKLF	TRGV10	.	TRGJ1	12	-1	-1	15
17	1.5730836140208018E-4	TGTGCCTTGTGGAGGCAGAAACTCTTT	CALWRQKLF	TRGV9	.	TRGJ1	14	-1	-1	16
17	1.5730836140208018E-4	TGTGCCTGGGTCGATAAGAAACTCTTT	CAWVDKKLF	TRGV9	.	TRGJ1	6	-1	-1	13
17	1.5730836140208018E-4	TGTGCTGCGTTGGCTCGGCTCTTT	CAALARLF	TRGV10	.	TRGJ1	12	-1	-1	18
17	1.5730836140208018E-4	TGTGCTGCGTGGGATTGCCTCTTT	CAAWDCLF	TRGV10	.	TRGJ1	15	-1	-1	18
17	1.5730836140208018E-4	TGTGCTGAAAAACTCTTT	CAEKLF	TRGV10	.	TRGJ1	6	-1	-1	9
16	1.480549283784284E-4	TGTGCCTTGTGGGAGGTGTTGCCATCAGTGGGGCTTGCCACTGGTTGGTTCAAGATATTT	CALWEVLPSVGLATGWFKIF	TRGV9	.	TRGJP1	17	-1	-1	37
16	1.480549283784284E-4	TGTGCTGCGTGGGATAACGGGCGTCGGGCCGGCGATTATAAGAAACTCTTT	CAAWDNGRRAGDYKKLF	TRGV10	.	TRGJ1	18	-1	-1	34
16	1.480549283784284E-4	TGTGCCTTGTGGGAGGTGCGTATGGGAGGCCGGTATTATAAGAAACTCTTT	CALWEVRMGGRYYKKLF	TRGV9	.	TRGJ1	18	-1	-1	33
16	1.480549283784284E-4	TGTGCCTTGTGGGAGGTGCGGAATACCACTGGTTGGTTCAAGATATTT	CALWEVRNTTGWFKIF	TRGV9	.	TRGJP1	18	-1	-1	22
16	1.480549283784284E-4	TGTGCCTTGTGGGAGGTGCAGAGTAGAAATTATTATAAGAAACTCTTT	CALWEVQSRNYYKKLF	TRGV9	.	TRGJ1	19	-1	-1	27
16	1.480549283784284E-4	TGTGCCTTGTGGGAGGTACCAACGACCAAATATTATAAGAAACTCTTT	CALWEVPTTKYYKKLF	TRGV9	.	TRGJ1	16	-1	-1	27
16	1.480549283784284E-4	AGGACATCATCGAGAGATTTGATTACCACTGGTTGGTTCAAGATATTT	RTSSRDLITTGWFKIF	TRGV9	.	TRGJP1	-1	-1	-1	23
16	1.480549283784284E-4	TGTGCTGCGTGGGCAGACCGAACCCCAAAGGGTAAGAAACTCTTT	CAAWADRTPKGKKLF	TRGV10	.	TRGJ1	12	-1	-1	32
16	1.480549283784284E-4	TGTGCTGCGTGGGATTTTAGGACCACTGGTTGGTTCAAGATATTT	CAAWDFRTTGWFKIF	TRGV10	.	TRGJP1	15	-1	-1	21
16	1.480549283784284E-4	TGTGCCTTGTGGGAGGTTCGACCCACTGGTTGGTTCAAGATATTT	CALWEVRPTGWFKIF	TRGV9	.	TRGJP1	16	-1	-1	22
16	1.480549283784284E-4	TGTGCCTTGTGGGAGGTCCCTCACCAACCATATAAGAAACTCTTT	CALWEVPHQPYKKLF	TRGV9	.	TRGJ1	25	-1	-1	30
16	1.480549283784284E-4	TGTGCCTTGTGGGAGGTGCCGTCGAATTATTATAAGAAACTCTTT	CALWEVPSNYYKKLF	TRGV9	.	TRGJ1	18	-1	-1	21
16	1.480549283784284E-4	TGTGCCTTGTGGGAGGTGCCGTCATCACGGTATAAGAAACTCTTT	CALWEVPSSRYKKLF	TRGV9	.	TRGJ1	18	-1	-1	30
16	1.480549283784284E-4	TGTGCCTTGTGGGAGGTGCCGGGGAATTATTATAAGAAACTCTTT	CALWEVPGNYYKKLF	TRGV9	.	TRGJ1	18	-1	-1	23
16	1.480549283784284E-4	TGTGCCTTGTGGGAGGTGCAGGGTCATTATTATAAGAAACTCTTT	CALWEVQGHYYKKLF	TRGV9	.	TRGJ1	19	-1	-1	25
16	1.480549283784284E-4	TGTGCCTTGTGGGAGGTGAAGACCACTGGTTGGTTCAAGATATTT	CALWEVKTTGWFKIF	TRGV9	.	TRGJP1	17	-1	-1	21
16	1.480549283784284E-4	TGTGCCTTGTGGGAGATGGGTACCACTGGTTGGTTCAAGATATTT	CALWEMGTTGWFKIF	TRGV9	.	TRGJP1	17	-1	-1	20
16	1.480549283784284E-4	TGTGCCTTGTGGGAGACCGATACCACTGGTTGGTTCAAGATATTT	CALWETDTTGWFKIF	TRGV9	.	TRGJP1	14	-1	-1	19
16	1.480549283784284E-4	TGTGCCTTGATGAGACCAAGGCGGGATTATTATAAGAAACTCTTT	CALMRPRRDYYKKLF	TRGV9	.	TRGJ1	8	-1	-1	25
16	1.480549283784284E-4	TGTGCCACCTGGGACAGATATAGTAGTGATTGGATCAAGACGTTT	CATWDRYSSDWIKTF	TRGV2	.	TRGJP2	14	-1	-1	17
16	1.480549283784284E-4	TGTGCTGCGTGGGATTCCCGTCGAGGTTGGTTCAAGATATTT	CAAWDSRRGWFKIF	TRGV10	.	TRGJP1	15	-1	-1	24
16	1.480549283784284E-4	TGTGCTGCGTGGGATAGGCGCTCCTATTATAAGAAACTCTTT	CAAWDRRSYYKKLF	TRGV10	.	TRGJ1	14	-1	-1	24
16	1.480549283784284E-4	TGTGCCTTGTGGGAGGTCTCCCGGTATTATAAGAAACTCTTT	CALWEVSRYYKKLF	TRGV9	.	TRGJ1	16	-1	-1	24
16	1.480549283784284E-4	TGTGCCTTGTGGGAGGTGCCTGGTTATTATAAGAAACTCTTT	CALWEVPGYYKKLF	TRGV9	.	TRGJ1	18	-1	-1	23
16	1.480549283784284E-4	TGTGCCTTGTGGGAGGTGCAAGCGTATTATAAGAAACTCTTT	CALWEVQAYYKKLF	TRGV9	.	TRGJ1	19	-1	-1	24
16	1.480549283784284E-4	TGTGCCTTGTGGGAGGTATCGAATTATTATAAGAAACTCTTT	CALWEVSNYYKKLF	TRGV9	.	TRGJ1	16	-1	-1	18
16	1.480549283784284E-4	TGTGCCACCTGGGACACCCCGAATTATTATAAGAAACTCTTT	CATWDTPNYYKKLF	TRGV2	.	TRGJ1	14	-1	-1	19
16	1.480549283784284E-4	TGTGCCACCTGGGACAGGCTGGGTGATTGGATCAAGACGTTT	CATWDRLGDWIKTF	TRGV3	.	TRGJP2	18	-1	-1	22
16	1.480549283784284E-4	TGTGCTGCGTGGGCCTCGAATTATTATAAGAAACTCTTT	CAAWASNYYKKLF	TRGV10	.	TRGJ1	12	-1	-1	15
16	1.480549283784284E-4	TGTGCTGCGTGGGACTTTCCTGGTTGGTTCAAGATATTT	CAAWDFPGWFKIF	TRGV10	.	TRGJP1	13	-1	-1	19
16	1.480549283784284E-4	TGTGCTGCGTGGGAGCCGCAAGCGACTAAGAAACTCTTT	CAAWEPQATKKLF	TRGV10	.	TRGJ1	13	-1	-1	26
16	1.480549283784284E-4	TGTGCTGCGGAATTACCGCTGAGGGGGTTCAAGATATTT	CAAELPLRGFKIF	TRGV10	.	TRGJP1	8	-1	-1	13
16	1.480549283784284E-4	TGTGCCTTGTGGGAGTCTAATTATTATAAGAAACTCTTT	CALWESNYYKKLF	TRGV9	.	TRGJ1	14	-1	-1	15
16	1.480549283784284E-4	TGTGCCTTGTGGGAGCTTAATTATTATAAGAAACTCTTT	CALWELNYYKKLF	TRGV9	.	TRGJ1	14	-1	-1	18
16	1.480549283784284E-4	TGTGCCTTGTGGGAGCCCCTTTATTATAAGAAACTCTTT	CALWEPLYYKKLF	TRGV9	.	TRGJ1	14	-1	-1	20
16	1.480549283784284E-4	TGTGCCTTGTGGGAGGTCAATTATTATAAGAAACTCTTT	CALWEVNYYKKLF	TRGV9	.	TRGJ1	16	-1	-1	18
16	1.480549283784284E-4	TGTGCCTTGTGGGAGGTGCAGTATTATAAGAAACTCTTT	CALWEVQYYKKLF	TRGV9	.	TRGJ1	19	-1	-1	21
16	1.480549283784284E-4	TGTGCCTTGTGGGAGGTGCAAGGAGATAAGAAACTCTTT	CALWEVQGDKKLF	TRGV9	.	TRGJ1	19	-1	-1	25
16	1.480549283784284E-4	TGTGCCTTGTGGGAGGGCCTAACGTGGTTCAAGATATTT	CALWEGLTWFKIF	TRGV9	.	TRGJP1	15	-1	-1	24
16	1.480549283784284E-4	TGTGCCTTGTGGGAGAGCACTGGTTGGTTCAAGATATTT	CALWESTGWFKIF	TRGV9	.	TRGJP1	14	-1	-1	17
16	1.480549283784284E-4	TGTGCCACCTGGGATGGGAATTATTATAAGAAACTCTTT	CATWDGNYYKKLF	TRGV4	.	TRGJ1	17	-1	-1	17
16	1.480549283784284E-4	TGTGCCACCTGGGACGGGTCCGTGTATAAGAAACTCTTT	CATWDGSVYKKLF	TRGV2	.	TRGJ1	22	-1	-1	24
16	1.480549283784284E-4	TGTGCTGCGTGTACAGTGGGTTGGTTCAAGATATTT	CAACTVGWFKIF	TRGV10	.	TRGJP1	10	-1	-1	18
16	1.480549283784284E-4	TGTGCTGCGTGGGCCCTGGGGTATAAGAAACTCTTT	CAAWALGYKKLF	TRGV10	.	TRGJ1	12	-1	-1	21
16	1.480549283784284E-4	TGTGCTGCGTGGGCGCATTATTATAAGAAACTCTTT	CAAWAHYYKKLF	TRGV10	.	TRGJ1	12	-1	-1	13
16	1.480549283784284E-4	TGTGCTGCGTGGGGCCTGGGGTATAAGAAACTCTTT	CAAWGLGYKKLF	TRGV10	.	TRGJ1	12	-1	-1	21
16	1.480549283784284E-4	TGTGCTGCGTGGGACAACGAGGGTAAGAAACTCTTT	CAAWDNEGKKLF	TRGV10	.	TRGJ1	13	-1	-1	23
16	1.480549283784284E-4	TGTGCTGCGTGGGAAGGTTATTATAAGAAACTCTTT	CAAWEGYYKKLF	TRGV10	.	TRGJ1	13	-1	-1	17
16	1.480549283784284E-4	TGTGCTGCGGATACCACTGGTTGGTTCAAGATATTT	CAADTTGWFKIF	TRGV10	.	TRGJP1	8	-1	-1	10
16	1.480549283784284E-4	TGTGCCTTGTGTCCCAATTATTATAAGAAACTCTTT	CALCPNYYKKLF	TRGV9	.	TRGJ1	10	-1	-1	15
16	1.480549283784284E-4	TGTGCCTTGTGGGAGGTCCATTATAAGAAACTCTTT	CALWEVHYKKLF	TRGV9	.	TRGJ1	19	-1	-1	19
16	1.480549283784284E-4	TGTGCCTTGTGGGAGGTGCGCTATAAGAAACTCTTT	CALWEVRYKKLF	TRGV9	.	TRGJ1	18	-1	-1	21
16	1.480549283784284E-4	TGTGCCTTGTGGGAGGTGCACTATAAGAAACTCTTT	CALWEVHYKKLF	TRGV9	.	TRGJ1	20	-1	-1	21
16	1.480549283784284E-4	TGTGCCTTGTGGGAGGTAAAGAGTATCGAACTCTTT	CALWEVKSIELF	TRGV9	.	TRGJ1	16	-1	-1	28
16	1.480549283784284E-4	TGTGCCTTGTGGGAGGCTCGGAAGAAGAAACTCTTT	CALWEARKKKLF	TRGV9	.	TRGJ1	15	-1	-1	24
16	1.480549283784284E-4	TGTGCCGTGCCCCATTATTATTATAAGAAACTCTTT	CAVPHYYYKKLF	TRGV9	.	TRGJ1	8	-1	-1	16
16	1.480549283784284E-4	TGTGCTGCGTGGTCTTATTATAAGAAACTCTTT	CAAWSYYKKLF	TRGV10	.	TRGJ1	11	-1	-1	14
16	1.480549283784284E-4	TGTGCTGCGTGGCCCTATTATAAGAAACTCTTT	CAAWPYYKKLF	TRGV10	.	TRGJ1	11	-1	-1	15
16	1.480549283784284E-4	TGTGCTGCGTGGGTGTATTATAAGAAACTCTTT	CAAWVYYKKLF	TRGV10	.	TRGJ1	12	-1	-1	15
16	1.480549283784284E-4	TGTGCTGCGTGGGATTATATCAAGAAACTCTTT	CAAWDYIKKLF	TRGV10	.	TRGJ1	16	-1	-1	13
16	1.480549283784284E-4	TGTGCCTTCCTACATTATTATAAGAAACTCTTT	CAFLHYYKKLF	TRGV9	.	TRGJ1	7	-1	-1	13
16	1.480549283784284E-4	TGTGCCTTGTGGGAGCCCGAGGAGAAACTCTTT	CALWEPEEKLF	TRGV9	.	TRGJ1	14	-1	-1	22
16	1.480549283784284E-4	TGTGCCACCTGGGATGGATATAAGAAACTCTTT	CATWDGYKKLF	TRGV4	.	TRGJ1	16	-1	-1	18
16	1.480549283784284E-4	TGTGCCACCTGGGACTATTATAAGAAACTCTTT	CATWDYYKKLF	TRGV5	.	TRGJ1	14	-1	-1	15
16	1.480549283784284E-4	TGTGCTGCCGGGCATCATAAGAAACTCTTT	CAAGHHKKLF	TRGV10	.	TRGJ1	7	-1	-1	13
16	1.480549283784284E-4	TGTGCTGCGTGGCAAACCCGTAAACTCTTT	CAAWQTRKLF	TRGV10	.	TRGJ1	11	-1	-1	21
16	1.480549283784284E-4	TGTGCTGCGTGGGTCGGTAAGAAACTCTTT	CAAWVGKKLF	TRGV10	.	TRGJ1	12	-1	-1	17
16	1.480549283784284E-4	TGTGCTGCGTGGGTGAGGGAGAAACTCTTT	CAAWVREKLF	TRGV10	.	TRGJ1	12	-1	-1	19
16	1.480549283784284E-4	TGTGCTGCGTGGGATGTGGGGAAACTCTTT	CAAWDVGKLF	TRGV10	.	TRGJ1	14	-1	-1	20
16	1.480549283784284E-4	TGTGCTGCGTGGGATAAGGGGAAACTCTTT	CAAWDKGKLF	TRGV10	.	TRGJ1	14	-1	-1	20
16	1.480549283784284E-4	TGTGCTGCGTGGGACTATAAGAAACTCTTT	CAAWDYKKLF	TRGV10	.	TRGJ1	16	-1	-1	15
16	1.480549283784284E-4	TGTGCTGCGTGGACCTTGAAGAAACTCTTT	CAAWTLKKLF	TRGV10	.	TRGJ1	11	-1	-1	18
16	1.480549283784284E-4	TGTGCTGCGCCGCATGTTAAGAAACTCTTT	CAAPHVKKLF	TRGV10	.	TRGJ2	8	-1	-1	17
16	1.480549283784284E-4	TGTGCCTTCTTTTATTATAAGAAACTCTTT	CAFFYYKKLF	TRGV9	.	TRGJ1	7	-1	-1	11
16	1.480549283784284E-4	TGTGCCTTGTGGGTTTATAAGAAACTCTTT	CALWVYKKLF	TRGV9	.	TRGJ1	12	-1	-1	14
16	1.480549283784284E-4	TGTGCCTTGTATTTTTATAAGAAACTCTTT	CALYFYKKLF	TRGV9	.	TRGJ1	9	-1	-1	10
16	1.480549283784284E-4	TGTGCCACCTGGCCTCGAACCCAACTCTTT	CATWPRTQLF	TRGV4	.	TRGJ1	11	-1	-1	22
16	1.480549283784284E-4	TGTGCCACCTGGGATGGGGAGGAACTCTTT	CATWDGEELF	TRGV4	.	TRGJ1	17	-1	-1	19
16	1.480549283784284E-4	TGTGCCACCTGGAATTATAAGAAACTCTTT	CATWNYKKLF	TRGV3	.	TRGJ1	11	-1	-1	13
16	1.480549283784284E-4	TGTGCTGCGGTTAGTGAGAAACTCTTT	CAAVSEKLF	TRGV10	.	TRGJ1	8	-1	-1	16
16	1.480549283784284E-4	TGTGAAGCTGGTTGGTTCAAGATATTT	CEAGWFKIF	TRGV10	.	TRGJP1	3	-1	-1	7
16	1.480549283784284E-4	TGTGCTGCGTGGCCCGAGCTCTTT	CAAWPELF	TRGV10	.	TRGJ1	11	-1	-1	18
16	1.480549283784284E-4	TGTGCTGCGTACGAGAAACTCTTT	CAAYEKLF	TRGV10	.	TRGJ1	9	-1	-1	13
16	1.480549283784284E-4	TGTGCCCTATATAAGAAACTCTTT	CALYKKLF	TRGV9	.	TRGJ1	5	-1	-1	9
15	1.3880149535477662E-4	TGTGCCTTGTGGGAGGTGGTCGGGGATGAAGAGTTGGGCAAAAAAATCAAGGTATTT	CALWEVVGDEELGKKIKVF	TRGV9	.	TRGJP	17	-1	-1	28
15	1.3880149535477662E-4	TGTGCTGCGTGGGTAAAGTGCCCACCCCCCCGTGATTATTATAAGAAACTCTTT	CAAWVKCPPPRDYYKKLF	TRGV10	.	TRGJ1	12	-1	-1	34
15	1.3880149535477662E-4	TGTGCCTTGTGGGAGGGGGGCGCCAACGTTCGGAATTATTATAAGAAACTCTTT	CALWEGGANVRNYYKKLF	TRGV9	.	TRGJ1	15	-1	-1	28
15	1.3880149535477662E-4	TGTGCTGCGTGGGACCCGGATTCGGATACCACTGGTTGGTTCAAGATATTT	CAAWDPDSDTTGWFKIF	TRGV10	.	TRGJP1	13	-1	-1	25
15	1.3880149535477662E-4	TGTGCCTTGTGGGAGGCGAGGCAAGGGTTGGGCAAAAAAATCAAGGTATTT	CALWEARQGLGKKIKVF	TRGV9	.	TRGJP	15	-1	-1	19
15	1.3880149535477662E-4	TGTGCTGCGTGGGCCTCAGCCCATGGGGCATCTGTAATCAAGATATTT	CAAWASAHGASVIKIF	TRGV10	.	TRGJP1	12	-1	-1	37
15	1.3880149535477662E-4	TGTGCCTTGTGGCGTAGCAAAGAGTTGGGCAAAAAAATCAAGGTATTT	CALWRSKELGKKIKVF	TRGV9	.	TRGJP	11	-1	-1	19
15	1.3880149535477662E-4	TGTGCCTTGTGGGAGCTTACCTTTTCTAATTATTATAAGAAACTCTTT	CALWELTFSNYYKKLF	TRGV9	.	TRGJ1	14	-1	-1	23
15	1.3880149535477662E-4	TGTGCCTTGTGGGAGGTGCCCCCGATGAATTATTATAAGAAACTCTTT	CALWEVPPMNYYKKLF	TRGV9	.	TRGJ1	21	-1	-1	26
15	1.3880149535477662E-4	TGTGCCACCTGGGACGGGCGTTCTTGCCCTTATTATAAGAAACTCTTT	CATWDGRSCPYYKKLF	TRGV2	.	TRGJ1	18	-1	-1	29
15	1.3880149535477662E-4	TGTGCTGCGTGGGATTACTATACCACTGGTTGGTTCAAGATATTT	CAAWDYYTTGWFKIF	TRGV10	.	TRGJP1	25	-1	-1	18
15	1.3880149535477662E-4	TGTGCCTTGTGGGAGGTTAATACCACTGGTTGGTTCAAGATATTT	CALWEVNTTGWFKIF	TRGV9	.	TRGJP1	16	-1	-1	19
15	1.3880149535477662E-4	TGTGCCTTGTGGGAGGTGCACATCAATTATTATAAGAAACTCTTT	CALWEVHINYYKKLF	TRGV9	.	TRGJ1	23	-1	-1	24
15	1.3880149535477662E-4	TGTGCCTTGTGGGAACACTTTTGGGGTTATTATAAGAAACTCTTT	CALWEHFWGYYKKLF	TRGV9	.	TRGJ1	13	-1	-1	26
15	1.3880149535477662E-4	TGTGCTGCGTGGGCCTTTACCACTGGTTGGTTCAAGATATTT	CAAWAFTTGWFKIF	TRGV10	.	TRGJP1	12	-1	-1	17
15	1.3880149535477662E-4	TGTGCTGCGTGGGCCGGCCGGAATTATTATAAGAAACTCTTT	CAAWAGRNYYKKLF	TRGV10	.	TRGJ1	12	-1	-1	20
15	1.3880149535477662E-4	TGTGCTGCGTGGGATTTGATGGATGGTTATAAGAAACTCTTT	CAAWDLMDGYKKLF	TRGV10	.	TRGJ1	15	-1	-1	26
15	1.3880149535477662E-4	TGTGCTGCGTGGGATTATCCACAACTCGATAAGAAACTCTTT	CAAWDYPQLDKKLF	TRGV10	.	TRGJ1	16	-1	-1	28
15	1.3880149535477662E-4	TGTGCTGCGTGGGATTACTCCCCTGGTTGGTTCAAGATATTT	CAAWDYSPGWFKIF	TRGV10	.	TRGJP1	17	-1	-1	19
15	1.3880149535477662E-4	TGTGCTGCGTGGGAGGATACCACTGGTTGGTTCAAGATATTT	CAAWEDTTGWFKIF	TRGV10	.	TRGJP1	13	-1	-1	16
15	1.3880149535477662E-4	TGTGCCTTGTGGGAGCCTACACCTTATTATAAGAAACTCTTT	CALWEPTPYYKKLF	TRGV9	.	TRGJ1	14	-1	-1	23
15	1.3880149535477662E-4	TGTGCCTTGTGGGAGGTGCCGTTGTGGTATAAGAAACTCTTT	CALWEVPLWYKKLF	TRGV9	.	TRGJ2	18	-1	-1	27
15	1.3880149535477662E-4	TGTGCCTTGTGGGAGGTGCCGAATTATTATAAGAAACTCTTT	CALWEVPNYYKKLF	TRGV9	.	TRGJ1	18	-1	-1	19
15	1.3880149535477662E-4	TGTGCCTTGTGGGAGGTGCATGTGGATTATAAGAAACTCTTT	CALWEVHVDYKKLF	TRGV9	.	TRGJ1	19	-1	-1	25
15	1.3880149535477662E-4	TGTGCCTTGTGGGAGGTGCATGGCTATTATAAGAAACTCTTT	CALWEVHGYYKKLF	TRGV9	.	TRGJ1	19	-1	-1	24
15	1.3880149535477662E-4	TGTGCCTTGTGGGAGGTGGAATCTGGTTGGTTCAAGATATTT	CALWEVESGWFKIF	TRGV9	.	TRGJP1	17	-1	-1	22
15	1.3880149535477662E-4	TGTGCCTTGTGGGAGGTGATCGGTTATTATAAGAAACTCTTT	CALWEVIGYYKKLF	TRGV9	.	TRGJ1	17	-1	-1	23
15	1.3880149535477662E-4	TGTGCCTTGTGGGAGGCCTCGAATTATTATAAGAAACTCTTT	CALWEASNYYKKLF	TRGV9	.	TRGJ1	15	-1	-1	18
15	1.3880149535477662E-4	TGTGCCTTGTGGGAGGCCCTACCTTATTATAAGAAACTCTTT	CALWEALPYYKKLF	TRGV9	.	TRGJ1	15	-1	-1	23
15	1.3880149535477662E-4	TGTGCCTTGTGGGAGGGTCGTGGCAATTATAAGAAACTCTTT	CALWEGRGNYKKLF	TRGV9	.	TRGJ1	15	-1	-1	25
15	1.3880149535477662E-4	TGTGCCTTGTGGGAGGGCACAAATTATTATAAGAAACTCTTT	CALWEGTNYYKKLF	TRGV9	.	TRGJ1	19	-1	-1	21
15	1.3880149535477662E-4	TGTGCCACCTGGGACAGGCCGGGGTATTATAAGAAACTCTTT	CATWDRPGYYKKLF	TRGV3	.	TRGJ1	19	-1	-1	24
15	1.3880149535477662E-4	TGTGCTGCGTGGGATACATGGGGTTATAAGAAACTCTTT	CAAWDTWGYKKLF	TRGV10	.	TRGJ1	14	-1	-1	23
15	1.3880149535477662E-4	TGTGCTGCGTGGGACCCCCTAGCCCGCGGACGGCTCTTT	CAAWDPLARGRLF	TRGV10	.	TRGJ1	13	-1	-1	33
15	1.3880149535477662E-4	TGTGCTGCGCCCCCCCACTCTTATTATAAGAAACTCTTT	CAAPPHSYYKKLF	TRGV10	.	TRGJ1	8	-1	-1	20
15	1.3880149535477662E-4	TGTGCTGCGGGGAATACCACTGGTTGGTTCAAGATATTT	CAAGNTTGWFKIF	TRGV10	.	TRGJP1	16	-1	-1	13
15	1.3880149535477662E-4	TGTGCCTTGTGGGAGGTGAGTTATTATAAGAAACTCTTT	CALWEVSYYKKLF	TRGV9	.	TRGJ1	17	-1	-1	17
15	1.3880149535477662E-4	TGTGCCTTGTGGGAGGCGCATTATTATAAGAAACTCTTT	CALWEAHYYKKLF	TRGV9	.	TRGJ1	19	-1	-1	16
15	1.3880149535477662E-4	TGTGCCTTGTGGGAGGATTCTTATTATAAGAAACTCTTT	CALWEDSYYKKLF	TRGV9	.	TRGJ1	15	-1	-1	20
15	1.3880149535477662E-4	TGTGCCTTGTGGGAGGATACTTATTATAAGAAACTCTTT	CALWEDTYYKKLF	TRGV9	.	TRGJ1	15	-1	-1	20
15	1.3880149535477662E-4	TGTGCCACCTGGGACAGGCCTCGGTATAAGAAACTCTTT	CATWDRPRYKKLF	TRGV3	.	TRGJ1	20	-1	-1	24
15	1.3880149535477662E-4	TGTGCTGCGTGTGGACGGTATTATAAGAAACTCTTT	CAACGRYYKKLF	TRGV10	.	TRGJ1	14	-1	-1	18
15	1.3880149535477662E-4	TGTGCTGCGTGGCCCCAGGATTATAAGAAACTCTTT	CAAWPQDYKKLF	TRGV10	.	TRGJ1	11	-1	-1	19
15	1.3880149535477662E-4	TGTGCTGCGTGGGCTGTTGGTTGGTTCAAGATATTT	CAAWAVGWFKIF	TRGV10	.	TRGJP1	12	-1	-1	17
15	1.3880149535477662E-4	TGTGCTGCGTGGGATTTACGGTATAAGAAACTCTTT	CAAWDLRYKKLF	TRGV10	.	TRGJ1	19	-1	-1	21
15	1.3880149535477662E-4	TGTGCTGCGTGGGATTATAAGTATAAGAAACTCTTT	CAAWDYKYKKLF	TRGV10	.	TRGJ1	16	-1	-1	21
15	1.3880149535477662E-4	TGTGCTGCGTGGGATCTAGGCGGTAAGAAACTCTTT	CAAWDLGGKKLF	TRGV10	.	TRGJ1	14	-1	-1	23
15	1.3880149535477662E-4	TGTGCTGCGTGGGATACTTATTATAAGAAACTCTTT	CAAWDTYYKKLF	TRGV10	.	TRGJ1	14	-1	-1	17
15	1.3880149535477662E-4	TGTGCTGCGTGGGATAGGCGTTGGTTCAAGATATTT	CAAWDRRWFKIF	TRGV10	.	TRGJP1	14	-1	-1	19
15	1.3880149535477662E-4	TGTGCTGCGTGGGACAATTATTATAAGAAACTCTTT	CAAWDNYYKKLF	TRGV10	.	TRGJ1	13	-1	-1	15
15	1.3880149535477662E-4	TGTGCCTTGTGGGCGCCTTATTATAAGAAACTCTTT	CALWAPYYKKLF	TRGV9	.	TRGJ1	12	-1	-1	17
15	1.3880149535477662E-4	TGTGCCTTGTGGGAGTATTATTATAAGAAACTCTTT	CALWEYYYKKLF	TRGV9	.	TRGJ1	14	-1	-1	16
15	1.3880149535477662E-4	TGTGCCTTGTGGGAGGTGTGCTATAAGAAACTCTTT	CALWEVCYKKLF	TRGV9	.	TRGJ1	17	-1	-1	21
15	1.3880149535477662E-4	TGTGCCTTGTGGGAGGGAAATTATAAGAAACTCTTT	CALWEGNYKKLF	TRGV9	.	TRGJ1	15	-1	-1	19
15	1.3880149535477662E-4	TGTGCCACCTGGGGGAATTATTATAAGAAACTCTTT	CATWGNYYKKLF	TRGV2	.	TRGJ1	12	-1	-1	14
15	1.3880149535477662E-4	TGTGCCACCTGGGATGGGCAGCATGGGAAACTCTTT	CATWDGQHGKLF	TRGV4	.	TRGJ1	18	-1	-1	26
15	1.3880149535477662E-4	TGTGCCACCTGGGACGGGCGATATAAGAAACTCTTT	CATWDGRYKKLF	TRGV2	.	TRGJ1	18	-1	-1	21
15	1.3880149535477662E-4	TGTGCCACCTGGGACAGAGTTTACGGCGAACTCTTT	CATWDRVYGELF	TRGV3	.	TRGJ1	16	-1	-1	28
15	1.3880149535477662E-4	TGTGCCACCCATACCACTGGTTGGTTCAAGATATTT	CATHTTGWFKIF	TRGV9	.	TRGJP1	5	-1	-1	10
15	1.3880149535477662E-4	TGCCCCTGCGGGGGGAATTATTATAAGAAACTCTTT	CPCGGNYYKKLF	TRGV10	.	TRGJ1	13	-1	-1	14
15	1.3880149535477662E-4	TGTGTGTGTGCCACTGGTTGGTTCAAGATATTT	CVCATGWFKIF	TRGV10	.	TRGJP1	9	-1	-1	10
15	1.3880149535477662E-4	TGTGCTGCGTGGGATTGGATCGGGAAACTCTTT	CAAWDWIGKLF	TRGV10	.	TRGJ1	15	-1	-1	23
15	1.3880149535477662E-4	TGTGCTGCGTGGAGTGGTTGGTTCAAGATATTT	CAAWSGWFKIF	TRGV10	.	TRGJP1	11	-1	-1	14
15	1.3880149535477662E-4	TGTGCCTTGTGGGGGCCTTATAAGAAACTCTTT	CALWGPYKKLF	TRGV9	.	TRGJ1	12	-1	-1	17
15	1.3880149535477662E-4	TGTGCCTTGGTGAAAAATTATAAGAAACTCTTT	CALVKNYKKLF	TRGV9	.	TRGJ1	8	-1	-1	16
15	1.3880149535477662E-4	TGTGCCCCTTCGAATTATTATAAGAAACTCTTT	CAPSNYYKKLF	TRGV9	.	TRGJ1	5	-1	-1	8
15	1.3880149535477662E-4	TGTGCCACCTGGTTTTATTATAAGAAACTCTTT	CATWFYYKKLF	TRGV3	.	TRGJ1	11	-1	-1	14
15	1.3880149535477662E-4	TGTGCCACCTGGGATGGGCCGAAGAAACTCTTT	CATWDGPKKLF	TRGV4	.	TRGJ1	19	-1	-1	21
15	1.3880149535477662E-4	TGTGCCACCTGGGACGGTTGGTTCAAGATATTT	CATWDGWFKIF	TRGV8	.	TRGJP1	13	-1	-1	15
15	1.3880149535477662E-4	TGTGCCACCTGGGACAGGCCGGGGAAACTCTTT	CATWDRPGKLF	TRGV3	.	TRGJ1	19	-1	-1	23
15	1.3880149535477662E-4	TGTGCCACCTGGGACAGGCCGGAGAAACTCTTT	CATWDRPEKLF	TRGV3	.	TRGJ1	19	-1	-1	22
15	1.3880149535477662E-4	TGTGCCACCTGGGAATATTATAAGAAACTCTTT	CATWEYYKKLF	TRGV7	.	TRGJ1	13	-1	-1	12
15	1.3880149535477662E-4	TGTGCTGCGTGGTGTTATAAGAAACTCTTT	CAAWCYKKLF	TRGV10	.	TRGJ1	11	-1	-1	14
15	1.3880149535477662E-4	TGTGCTGCGTGGGATTATGAGAAACTCTTT	CAAWDYEKLF	TRGV10	.	TRGJ1	16	-1	-1	13
15	1.3880149535477662E-4	TGTGCCCTTACAGATTATAAGAAACTCTTT	CALTDYKKLF	TRGV9	.	TRGJ1	5	-1	-1	13
15	1.3880149535477662E-4	TGTGCTGCGTGGGATAGGGCACTCTTT	CAAWDRALF	TRGV10	.	TRGJ1	14	-1	-1	20
15	1.3880149535477662E-4	TGTGCTGCGTATTATAAGAAACTCTTT	CAAYYKKLF	TRGV10	.	TRGJ1	9	-1	-1	9
14	1.2954806233112485E-4	TGTGCTGCGTGGGCTGTAGGCCCAAACCCCGATTATTATAAGAAACTCTTT	CAAWAVGPNPDYYKKLF	TRGV10	.	TRGJ1	12	-1	-1	31
14	1.2954806233112485E-4	TGTGCCTTGTGGGAGCCCGTCCAGAGTGACGGATATTATAAGAAACTCTTT	CALWEPVQSDGYYKKLF	TRGV9	.	TRGJ1	14	-1	-1	33
14	1.2954806233112485E-4	TGTGCCTTGTGGGAGGTGCGTGAGGATACCACTGGTTGGTTCAAGATATTT	CALWEVREDTTGWFKIF	TRGV9	.	TRGJP1	18	-1	-1	25
14	1.2954806233112485E-4	TGTGCCTTGTGGGAGACCCTTGTCCCTACCCTTATGTATAAGAAACTCTTT	CALWETLVPTLMYKKLF	TRGV9	.	TRGJ1	14	-1	-1	31
14	1.2954806233112485E-4	TGTGCTGCGTGGGATTATTCGATCCGTGACGACGAGGAGAAACTCTTT	CAAWDYSIRDDEEKLF	TRGV10	.	TRGJ1	16	-1	-1	37
14	1.2954806233112485E-4	TGTGCTGCGTGGGAAAGATATACCACTGGTTGGTTCAAGATATTT	CAAWERYTTGWFKIF	TRGV10	.	TRGJP1	13	-1	-1	17
14	1.2954806233112485E-4	TGTGCCTTGTGGGAGGTGCTCCCGAATTATTATAAGAAACTCTTT	CALWEVLPNYYKKLF	TRGV9	.	TRGJ1	21	-1	-1	22
14	1.2954806233112485E-4	TGTGCCTTGTGGGAGGTGCGGGCTGGGCATTATAAGAAACTCTTT	CALWEVRAGHYKKLF	TRGV9	.	TRGJ1	18	-1	-1	28
14	1.2954806233112485E-4	TGTGCCTTGTGGGAGGTGGCCCCTGGTTATTATAAGAAACTCTTT	CALWEVAPGYYKKLF	TRGV9	.	TRGJ1	17	-1	-1	26
14	1.2954806233112485E-4	TGTGCCACCTGGGACGGGCTTAGGAGATATTATAAGAAACTCTTT	CATWDGLRRYYKKLF	TRGV2	.	TRGJ1	18	-1	-1	27
14	1.2954806233112485E-4	TGTGCTGCGTGGGTGTCCTCCTGTTTTAACAAGAAACTCTTT	CAAWVSSCFNKKLF	TRGV10	.	TRGJ1	12	-1	-1	30
14	1.2954806233112485E-4	TGTGCTGCGTGGGATTCGATGATCGGTTGGTTCAAGATATTT	CAAWDSMIGWFKIF	TRGV10	.	TRGJP1	15	-1	-1	24
14	1.2954806233112485E-4	TGTGCTGCGTGGGATCGCCCCACCCAATATAAGAAACTCTTT	CAAWDRPTQYKKLF	TRGV10	.	TRGJ1	14	-1	-1	27
14	1.2954806233112485E-4	TGTGCTGCGTGGGATACTACCACTGGTTGGTTCAAGATATTT	CAAWDTTTGWFKIF	TRGV10	.	TRGJP1	14	-1	-1	8
14	1.2954806233112485E-4	TGTGCTGCGTGGGATAGGAACACTGGTTGGTTCAAGATATTT	CAAWDRNTGWFKIF	TRGV10	.	TRGJP1	14	-1	-1	8
14	1.2954806233112485E-4	TGTGCTGCGTGGGACCGTCGAGTTTATTATAAGAAACTCTTT	CAAWDRRVYYKKLF	TRGV10	.	TRGJ1	13	-1	-1	23
14	1.2954806233112485E-4	TGTGCTGCGATCGATGGGGTCACTGGTTGGTTCAAGATATTT	CAAIDGVTGWFKIF	TRGV10	.	TRGJP1	8	-1	-1	20
14	1.2954806233112485E-4	TGTGCCTTGTGGGACCCGTTAACTGGTTGGTTCAAGATATTT	CALWDPLTGWFKIF	TRGV9	.	TRGJP1	13	-1	-1	21
14	1.2954806233112485E-4	TGTGCCTTGTGGGAGCTCTCGAATTATTATAAGAAACTCTTT	CALWELSNYYKKLF	TRGV9	.	TRGJ1	14	-1	-1	18
14	1.2954806233112485E-4	TGTGCCTTGTGGGAGGTTAAGAATTATTATAAGAAACTCTTT	CALWEVKNYYKKLF	TRGV9	.	TRGJ1	16	-1	-1	20
14	1.2954806233112485E-4	TGTGCCTTGTGGGAGGTGTATCGGAGAGAGAAGAAACTCTTT	CALWEVYRREKKLF	TRGV9	.	TRGJ1	17	-1	-1	30
14	1.2954806233112485E-4	TGTGCCTTGTGGGAGGTGCTAGGGAATTATAAGAAACTCTTT	CALWEVLGNYKKLF	TRGV9	.	TRGJ1	18	-1	-1	25
14	1.2954806233112485E-4	TGTGCCTTGTGGGAGGTGCAGGAGAATTATAAGAAACTCTTT	CALWEVQENYKKLF	TRGV9	.	TRGJ1	19	-1	-1	25
14	1.2954806233112485E-4	TGTGCCTTGTGGGAGGTGGTAATTTATTATAAGAAACTCTTT	CALWEVVIYYKKLF	TRGV9	.	TRGJ1	17	-1	-1	23
14	1.2954806233112485E-4	TGTGCCTTGTGGGAGGCCCCCTCTTTTTATAAGAAACTCTTT	CALWEAPSFYKKLF	TRGV9	.	TRGJ1	15	-1	-1	23
14	1.2954806233112485E-4	TGTGCCTTGTGGGAGGGAAACACTTATTATAAGAAACTCTTT	CALWEGNTYYKKLF	TRGV9	.	TRGJ1	15	-1	-1	23
14	1.2954806233112485E-4	TGTGCCACCTGGGACGGCCCCACTGGTTGGTTCAAGATATTT	CATWDGPTGWFKIF	TRGV2	.	TRGJP1	20	-1	-1	19
14	1.2954806233112485E-4	TGTGCTGCGTGGGTCCTGAATTATTATAAGAAACTCTTT	CAAWVLNYYKKLF	TRGV10	.	TRGJ1	12	-1	-1	17
14	1.2954806233112485E-4	TGTGCTGCGTGGGCCCAAAATTATTATAAGAAACTCTTT	CAAWAQNYYKKLF	TRGV10	.	TRGJ1	12	-1	-1	18
14	1.2954806233112485E-4	TGTGCTGCGTGGGGGAATAACGGGTATAAGAAACTCTTT	CAAWGNNGYKKLF	TRGV10	.	TRGJ1	12	-1	-1	24
14	1.2954806233112485E-4	TGTGCTGCGTGGGATTGTGGGTATTATAAGAAACTCTTT	CAAWDCGYYKKLF	TRGV10	.	TRGJ1	15	-1	-1	21
14	1.2954806233112485E-4	TGTGCTGCGTGGGATTGGCCATTTTATAAGAAACTCTTT	CAAWDWPFYKKLF	TRGV10	.	TRGJ1	15	-1	-1	20
14	1.2954806233112485E-4	TGTGCTGCGTGGGATTATTCGGATAGGGAGAAACTCTTT	CAAWDYSDREKLF	TRGV10	.	TRGJ1	16	-1	-1	28
14	1.2954806233112485E-4	TGTGCTGCGTGGGATTATGGGGGTTATAAGAAACTCTTT	CAAWDYGGYKKLF	TRGV10	.	TRGJ1	16	-1	-1	23
14	1.2954806233112485E-4	TGTGCTGCGTGGGATTATAAAGAGGTCGGGAAACTCTTT	CAAWDYKEVGKLF	TRGV10	.	TRGJ1	16	-1	-1	29
14	1.2954806233112485E-4	TGTGCTGCGTGGGACCCCACTGGTTGGTTCAAGATATTT	CAAWDPTGWFKIF	TRGV10	.	TRGJP1	13	-1	-1	16
14	1.2954806233112485E-4	TGTGCCTTGTGGGATCGACTTTATTATAAGAAACTCTTT	CALWDRLYYKKLF	TRGV9	.	TRGJ1	13	-1	-1	20
14	1.2954806233112485E-4	TGTGCCTTGTGGGAGTTCCTATATTATAAGAAACTCTTT	CALWEFLYYKKLF	TRGV9	.	TRGJ1	14	-1	-1	21
14	1.2954806233112485E-4	TGTGCCTTGTGGGAGGTGTTATATTATAAGAAACTCTTT	CALWEVLYYKKLF	TRGV9	.	TRGJ1	17	-1	-1	21
14	1.2954806233112485E-4	TGTGCCTTGTGGGAGGTGCTTTACGATAAGAAACTCTTT	CALWEVLYDKKLF	TRGV9	.	TRGJ1	18	-1	-1	25
14	1.2954806233112485E-4	TGTGCCTTGTGGGAGGTGCCCTATTATAAGAAACTCTTT	CALWEVPYYKKLF	TRGV9	.	TRGJ1	21	-1	-1	21
14	1.2954806233112485E-4	TGTGCCTTGTGGGAGGACTTTTATTATAAGAAACTCTTT	CALWEDFYYKKLF	TRGV9	.	TRGJ1	15	-1	-1	20
14	1.2954806233112485E-4	TGTGCCTTGAGGTGGGGTCGACGTTGGTTCAAGATATTT	CALRWGRRWFKIF	TRGV9	.	TRGJP1	11	-1	-1	22
14	1.2954806233112485E-4	TGTGCCACCTGGGATAGGCCTTATTATAAGAAACTCTTT	CATWDRPYYKKLF	TRGV8	.	TRGJ1	20	-1	-1	20
14	1.2954806233112485E-4	TGTGCCACCTGGGACGGGCCGAATTATAAGAAACTCTTT	CATWDGPNYKKLF	TRGV2	.	TRGJ1	19	-1	-1	22
14	1.2954806233112485E-4	TGTGCCACCTGGGACGGGCAGGGTTATAAGAAACTCTTT	CATWDGQGYKKLF	TRGV2	.	TRGJ1	18	-1	-1	23
14	1.2954806233112485E-4	TGTGCTGCCCATAATTGGTATTATAAGAAACTCTTT	CAAHNWYYKKLF	TRGV10	.	TRGJ1	7	-1	-1	18
14	1.2954806233112485E-4	TGTGCTGCGTGGGTTAATTATTATAAGAAACTCTTT	CAAWVNYYKKLF	TRGV10	.	TRGJ1	15	-1	-1	15
14	1.2954806233112485E-4	TGTGCTGCGTGGGTGGGATATTATAAGAAACTCTTT	CAAWVGYYKKLF	TRGV10	.	TRGJ1	12	-1	-1	18
14	1.2954806233112485E-4	TGTGCTGCGTGGGCTACTGGTTGGTTCAAGATATTT	CAAWATGWFKIF	TRGV10	.	TRGJP1	12	-1	-1	15
14	1.2954806233112485E-4	TGTGCTGCGTGGGATTTAGGGTATAAGAAACTCTTT	CAAWDLGYKKLF	TRGV10	.	TRGJ1	15	-1	-1	21
14	1.2954806233112485E-4	TGTGCTGCGTGGGATTATTGCTATAAGAAACTCTTT	CAAWDYCYKKLF	TRGV10	.	TRGJ1	16	-1	-1	21
14	1.2954806233112485E-4	TGTGCTGCGTGGGATTATAGGCTGGGGAAACTCTTT	CAAWDYRLGKLF	TRGV10	.	TRGJ1	16	-1	-1	26
14	1.2954806233112485E-4	TGTGCTGCGTGGGATTATAGGATGGAGAAACTCTTT	CAAWDYRMEKLF	TRGV10	.	TRGJ1	16	-1	-1	25
14	1.2954806233112485E-4	TGTGCTGCGTGGGATCCCCAAGAGGAGAAACTCTTT	CAAWDPQEEKLF	TRGV10	.	TRGJ1	14	-1	-1	25
14	1.2954806233112485E-4	TGTGCTGCGTGGGATCATTATTATAAGAAACTCTTT	CAAWDHYYKKLF	TRGV10	.	TRGJ1	14	-1	-1	16
14	1.2954806233112485E-4	TGTGCTGCGTGGGATGGGGAGTGGTTCAAGATATTT	CAAWDGEWFKIF	TRGV10	.	TRGJP1	14	-1	-1	21
14	1.2954806233112485E-4	TGTGCTGCGTGGGAAGATTATTATAAGAAACTCTTT	CAAWEDYYKKLF	TRGV10	.	TRGJ1	13	-1	-1	16
14	1.2954806233112485E-4	TGTGCTGCGGGGACAAGGGTGGATAAGAAACTCTTT	CAAGTRVDKKLF	TRGV10	.	TRGJ1	12	-1	-1	22
14	1.2954806233112485E-4	TGTGCCTTGTGGCACACTGGTTGGTTCAAGATATTT	CALWHTGWFKIF	TRGV9	.	TRGJP1	11	-1	-1	14
14	1.2954806233112485E-4	TGTGCCTTGTGGGAGTTTCATTATAAGAAACTCTTT	CALWEFHYKKLF	TRGV9	.	TRGJ1	14	-1	-1	19
14	1.2954806233112485E-4	TGTGCCTTGTGGGAGGTGTGGTATAAGAAACTCTTT	CALWEVWYKKLF	TRGV9	.	TRGJ1	17	-1	-1	21
14	1.2954806233112485E-4	TGTGCCTTGTGGGAGGTGGTTATTAAGAAACTCTTT	CALWEVVIKKLF	TRGV9	.	TRGJ1	17	-1	-1	19
14	1.2954806233112485E-4	TGTGCCTTGTGGGAGGTAATGAGTAAGAAACTCTTT	CALWEVMSKKLF	TRGV9	.	TRGJ1	16	-1	-1	23
14	1.2954806233112485E-4	TGTGCCTTGTGGGAGGACCATTATAAGAAACTCTTT	CALWEDHYKKLF	TRGV9	.	TRGJ1	15	-1	-1	19
14	1.2954806233112485E-4	TGTGCCACCTGGGACGTTTATTATAAGAAACTCTTT	CATWDVYYKKLF	TRGV3	.	TRGJ1	14	-1	-1	17
14	1.2954806233112485E-4	TGTGCCACCTGGGACGGGTATTATAAGAAACTCTTT	CATWDGYYKKLF	TRGV3	.	TRGJ1	17	-1	-1	18
14	1.2954806233112485E-4	TGTGCCACCTGGGACGGGCGGTATAAGAAACTCTTT	CATWDGRYKKLF	TRGV2	.	TRGJ1	18	-1	-1	21
14	1.2954806233112485E-4	TGTGCCACCTGGGACGGACCGCCCCGGAAACTCTTT	CATWDGPPRKLF	TRGV2	.	TRGJ1	19	-1	-1	26
14	1.2954806233112485E-4	TGTGCTGTCCCCCCTGGTTGGTTCAAGATATTT	CAVPPGWFKIF	TRGV10	.	TRGJP1	6	-1	-1	10
14	1.2954806233112485E-4	TGTGCTGCTATTCCTCGTTGGTTCAAGATATTT	CAAIPRWFKIF	TRGV10	.	TRGJP1	7	-1	-1	13
14	1.2954806233112485E-4	TGTGCTGCGTGGCTATTATACTGTAAACTCTTT	CAAWLLYCKLF	TRGV10	.	TRGJ1	11	-1	-1	13
14	1.2954806233112485E-4	TGTGCTGCGTGGGATGGTACAACGAAACTCTTT	CAAWDGTTKLF	TRGV10	.	TRGJ1	14	-1	-1	23
14	1.2954806233112485E-4	TGTGCTGCGTACACTGGTTGGTTCAAGATATTT	CAAYTGWFKIF	TRGV10	.	TRGJP1	9	-1	-1	11
14	1.2954806233112485E-4	TGTGCCTTGTGGGAGGTGACAATGAAACTCTTT	CALWEVTMKLF	TRGV9	.	TRGJ1	17	-1	-1	23
14	1.2954806233112485E-4	TGTGCCTTGGTGAATTATTATAAGAAACTCTTT	CALVNYYKKLF	TRGV9	.	TRGJ1	8	-1	-1	11
14	1.2954806233112485E-4	TGTGCCTTGGGAAATTATTATAAGAAACTCTTT	CALGNYYKKLF	TRGV9	.	TRGJ1	8	-1	-1	12
14	1.2954806233112485E-4	TGTGCCACCTGGGACGGGCTTAAGAAACTCTTT	CATWDGLKKLF	TRGV2	.	TRGJ1	18	-1	-1	20
14	1.2954806233112485E-4	TGTGCTGCCCGGTGGTATAAGAAACTCTTT	CAARWYKKLF	TRGV10	.	TRGJ1	7	-1	-1	15
14	1.2954806233112485E-4	TGTGCTGCGTGTTATTATAAGAAACTCTTT	CAACYYKKLF	TRGV10	.	TRGJ1	16	-1	-1	11
14	1.2954806233112485E-4	TGTGCTGCGTGGGAAAATAAGAAACTCTTT	CAAWENKKLF	TRGV10	.	TRGJ1	13	-1	-1	16
14	1.2954806233112485E-4	TGTGCTGCGGAACCCTGGGGGAAACTCTTT	CAAEPWGKLF	TRGV10	.	TRGJ1	8	-1	-1	20
14	1.2954806233112485E-4	TGTGCCTTGTGGGAGGGAGGGAAACTCTTT	CALWEGGKLF	TRGV9	.	TRGJ1	15	-1	-1	20
14	1.2954806233112485E-4	TGTGCCACCTGGTATTATAAGAAACTCTTT	CATWYYKKLF	TRGV4	.	TRGJ1	14	-1	-1	12
14	1.2954806233112485E-4	TGTGCGCTTCCCTATTATAAGAAACTCTTT	CALPYYKKLF	TRGV10	.	TRGJ1	4	-1	-1	12
14	1.2954806233112485E-4	TGTGCTGCGTTAGGGGAGAAACTCTTT	CAALGEKLF	TRGV10	.	TRGJ1	9	-1	-1	16
14	1.2954806233112485E-4	TGTGCTGCGTGGTGGAGAGGACTCTTT	CAAWWRGLF	TRGV10	.	TRGJ1	11	-1	-1	20
14	1.2954806233112485E-4	TGTGCTGCGTGGGAAAGCGGACTCTTT	CAAWESGLF	TRGV10	.	TRGJ1	13	-1	-1	20
14	1.2954806233112485E-4	TGTGCTGACCTGCTGGGGAAACTCTTT	CADLLGKLF	TRGV10	.	TRGJ1	6	-1	-1	17
14	1.2954806233112485E-4	TGTGCTGCGTTTTCTAAACTCTTT	CAAFSKLF	TRGV10	.	TRGJ1	9	-1	-1	15
14	1.2954806233112485E-4	TGTGCTGCGTGTGAGAAACTCTTT	CAACEKLF	TRGV10	.	TRGJ1	13	-1	-1	13
14	1.2954806233112485E-4	TGTGCTGCGTGGGAGAAACTCTTT	CAAWEKLF	TRGV10	.	TRGJ1	13	-1	-1	13
14	1.2954806233112485E-4	TGTGCTGCGTGGATGAGGCTCTTT	CAAWMRLF	TRGV10	.	TRGJ1	11	-1	-1	18
14	1.2954806233112485E-4	TGTGCTGATCTGGGGAAACTCTTT	CADLGKLF	TRGV10	.	TRGJ1	6	-1	-1	14
14	1.2954806233112485E-4	TGTGCCACCTGGCAAAAACTCTTT	CATWQKLF	TRGV8	.	TRGJ1	11	-1	-1	15
14	1.2954806233112485E-4	TATTCGGGTATAAAGAAACTCTTT	YSGIKKLF	TRGV10	.	TRGJ1	0	-1	-1	8
14	1.2954806233112485E-4	TGTCCCCCCCCCAAACTCTTT	CPPPKLF	TRGV10	.	TRGJ1	2	-1	-1	12
14	1.2954806233112485E-4	TGTGCCACCTGGGAACTCTTT	CATWELF	TRGV7	.	TRGJ1	13	-1	-1	13
13	1.2029462930747307E-4	TGTGCTGCGTGGGTGTATGTTCCCCCGGTCAACACTGGTTGGTTCAAGATATTT	CAAWVYVPPVNTGWFKIF	TRGV10	.	TRGJP1	12	-1	-1	32
13	1.2029462930747307E-4	TGTGCTGCGTGGGATGGACAGCTTAGTTCCACTGGTTGGTTCAAGATATTT	CAAWDGQLSSTGWFKIF	TRGV10	.	TRGJP1	14	-1	-1	28
13	1.2029462930747307E-4	TGTGCCTTGTGGGAGGTGCAAAGGAGTGCCGAGTATTATAAGAAACTCTTT	CALWEVQRSAEYYKKLF	TRGV9	.	TRGJ1	19	-1	-1	33
13	1.2029462930747307E-4	TGTGCCTTGTGGGAGGTGATTAAAGAAACCACTGGTTGGTTCAAGATATTT	CALWEVIKETTGWFKIF	TRGV9	.	TRGJP1	17	-1	-1	27
13	1.2029462930747307E-4	TGTGCTGCGTGGGATCAAGGGGATACCACTGGTTGGTTCAAGATATTT	CAAWDQGDTTGWFKIF	TRGV10	.	TRGJP1	14	-1	-1	22
13	1.2029462930747307E-4	TGTGCTGCGTGGGATATCTTCAGGTCCCCTTATTATAAGAAACTCTTT	CAAWDIFRSPYYKKLF	TRGV10	.	TRGJ1	14	-1	-1	29
13	1.2029462930747307E-4	TGTGCCTTGTGGGAGGTGCGACTCTACCTTTATTATAAGAAACTCTTT	CALWEVRLYLYYKKLF	TRGV9	.	TRGJ1	18	-1	-1	29
13	1.2029462930747307E-4	TGTGCCTTGTGGGAGGTGATCGCCCGAAATTATTATAAGAAACTCTTT	CALWEVIARNYYKKLF	TRGV9	.	TRGJ2	17	-1	-1	27
13	1.2029462930747307E-4	TGTGCCTTGTGGGAGGCCAGTTATACCACTGGTTGGTTCAAGATATTT	CALWEASYTTGWFKIF	TRGV9	.	TRGJP1	15	-1	-1	21
13	1.2029462930747307E-4	TGTGCCTTGTGGGAGGCGTCACACAGGAATTATTATAAGAAACTCTTT	CALWEASHRNYYKKLF	TRGV9	.	TRGJ1	15	-1	-1	26
13	1.2029462930747307E-4	TGTGCCTTGTGGGAGACTCCCTCCGTTAATTATTATAAGAAACTCTTT	CALWETPSVNYYKKLF	TRGV9	.	TRGJ1	14	-1	-1	27
13	1.2029462930747307E-4	TGTGCCACCTGGGACGGGCCAGGGAGTAGTGATTGGATCAAGACGTTT	CATWDGPGSSDWIKTF	TRGV2	.	TRGJP2	19	-1	-1	24
13	1.2029462930747307E-4	TGTGCTGCGTCCACATACCCCTCGGATTATTATAAGAAACTCTTT	CAASTYPSDYYKKLF	TRGV10	.	TRGJ1	9	-1	-1	21
13	1.2029462930747307E-4	TGTGCTGCGTGGGTTTTAATTTCTACTGGTTGGTTCAAGATATTT	CAAWVLISTGWFKIF	TRGV10	.	TRGJP1	15	-1	-1	24
13	1.2029462930747307E-4	TGTGCTGCGTGGGATTATGATACCACTGGTTGGTTCAAGATATTT	CAAWDYDTTGWFKIF	TRGV10	.	TRGJP1	16	-1	-1	15
13	1.2029462930747307E-4	TGTGCCTTGTGGGGGCAGGGGAAGCGATATTATAAGAAACTCTTT	CALWGQGKRYYKKLF	TRGV9	.	TRGJ1	12	-1	-1	27
13	1.2029462930747307E-4	TGTGCCTTGTGGGAGTTATATACCACTGGTTGGTTCAAGATATTT	CALWELYTTGWFKIF	TRGV9	.	TRGJP1	14	-1	-1	16
13	1.2029462930747307E-4	TGTGCCTTGTGGGAGGTGCACCCGAATTATTATAAGAAACTCTTT	CALWEVHPNYYKKLF	TRGV9	.	TRGJ1	21	-1	-1	22
13	1.2029462930747307E-4	TGTGCCTTGTGGGAGGTGATCGCGGATTATTATAAGAAACTCTTT	CALWEVIADYYKKLF	TRGV9	.	TRGJ1	17	-1	-1	22
13	1.2029462930747307E-4	TGTGCCTTGTGGGAGGTACAGCCAACTTATTATAAGAAACTCTTT	CALWEVQPTYYKKLF	TRGV9	.	TRGJ1	19	-1	-1	26
13	1.2029462930747307E-4	TGTGCCTTGTGGGAGGCACCCCTCTATTATTATAAGAAACTCTTT	CALWEAPLYYYKKLF	TRGV9	.	TRGJ1	15	-1	-1	25
13	1.2029462930747307E-4	TGTGCCACCTGGGACGGGCGGAGTAGTGATTGGATCAAGACGTTT	CATWDGRSSDWIKTF	TRGV2	.	TRGJP2	18	-1	-1	21
13	1.2029462930747307E-4	TGTGCCACCTGGGACGGGGCCTGGGGTGATTGGATCAAGACGTTT	CATWDGAWGDWIKTF	TRGV2	.	TRGJP2	20	-1	-1	25
13	1.2029462930747307E-4	TGTGCCACCTGGGACAGGCCTTGGAGTGATTGGATCAAGACGTTT	CATWDRPWSDWIKTF	TRGV7	.	TRGJP2	20	-1	-1	24
13	1.2029462930747307E-4	TGTGCTGCGTGGGGGCCCTTCCTGGGTTATAAGAAACTCTTT	CAAWGPFLGYKKLF	TRGV10	.	TRGJ1	12	-1	-1	26
13	1.2029462930747307E-4	TGTGCTGCGTGGGGGGATACCACTGGTTGGTTCAAGATATTT	CAAWGDTTGWFKIF	TRGV10	.	TRGJP1	12	-1	-1	16
13	1.2029462930747307E-4	TGTGCTGCGTGGGATTCCCTGGCTGGTTGGTTCAAGATATTT	CAAWDSLAGWFKIF	TRGV10	.	TRGJP1	15	-1	-1	22
13	1.2029462930747307E-4	TGTGCTGCGTGGGATTATATGGGGGATTATAAGAAACTCTTT	CAAWDYMGDYKKLF	TRGV10	.	TRGJ1	16	-1	-1	25
13	1.2029462930747307E-4	TGTGCTGCGTGGGATTACGTCACTGGTTGGTTCAAGATATTT	CAAWDYVTGWFKIF	TRGV10	.	TRGJP1	19	-1	-1	20
13	1.2029462930747307E-4	TGTGCTGCGTGGGATCGGGGTTGCCGTATTAAGAAACTCTTT	CAAWDRGCRIKKLF	TRGV10	.	TRGJ1	14	-1	-1	29
13	1.2029462930747307E-4	TGTGCTGCGTGGGACCCCCTTGGAGGGTATAAGAAACTCTTT	CAAWDPLGGYKKLF	TRGV10	.	TRGJ1	13	-1	-1	27
13	1.2029462930747307E-4	TGTGCCTTGTGGGGATATACCACTGGTTGGTTCAAGATATTT	CALWGYTTGWFKIF	TRGV9	.	TRGJP1	12	-1	-1	11
13	1.2029462930747307E-4	TGTGCCTTGTGGGAGGTGCTCCATTATTATAAGAAACTCTTT	CALWEVLHYYKKLF	TRGV9	.	TRGJ1	21	-1	-1	22
13	1.2029462930747307E-4	TGTGCCTTGTGGGAGGTGCAGGTTTATTATAAGAAACTCTTT	CALWEVQVYYKKLF	TRGV9	.	TRGJ1	19	-1	-1	23
13	1.2029462930747307E-4	TGTGCCTTGTGGGAGGTGATGAATTATTATAAGAAACTCTTT	CALWEVMNYYKKLF	TRGV9	.	TRGJ1	17	-1	-1	20
13	1.2029462930747307E-4	TGTGCCTTGTGGGAGGGCCCAAGTTATTATAAGAAACTCTTT	CALWEGPSYYKKLF	TRGV9	.	TRGJ1	15	-1	-1	23
13	1.2029462930747307E-4	TGTGCCTTGTGGGAGGGCCCAAATTATTATAAGAAACTCTTT	CALWEGPNYYKKLF	TRGV9	.	TRGJ1	15	-1	-1	21
13	1.2029462930747307E-4	TGTGCCTTATGCATCCCCCCTTATTATTATAAGAAACTCTTT	CALCIPPYYYKKLF	TRGV9	.	TRGJ1	10	-1	-1	22
13	1.2029462930747307E-4	TGTGCCCCTCAACACCAACAATCGGGCTACCAGAAACTCTTT	CAPQHQQSGYQKLF	TRGV5	.	TRGJ1	8	-1	-1	31
13	1.2029462930747307E-4	TGTGTCTTGTGGGAGGTGATTTATTATAAGAAACTCTTT	CVLWEVIYYKKLF	TRGV9	.	TRGJ1	17	-1	-1	17
13	1.2029462930747307E-4	TGTGCTGCGTGCCCCCGGATCTGGGTGAAGAAACTCTTT	CAACPRIWVKKLF	TRGV10	.	TRGJ1	10	-1	-1	27
13	1.2029462930747307E-4	TGTGCTGCGTGGGCCCATGGGTATTATAAGAAACTCTTT	CAAWAHGYYKKLF	TRGV10	.	TRGJ1	12	-1	-1	21
13	1.2029462930747307E-4	TGTGCTGCGTGGGATTTTGCTCATTATAAGAAACTCTTT	CAAWDFAHYKKLF	TRGV10	.	TRGJ1	15	-1	-1	22
13	1.2029462930747307E-4	TGTGCTGCGTGGGATTACTCTGGTTGGTTCAAGATATTT	CAAWDYSGWFKIF	TRGV10	.	TRGJP1	17	-1	-1	8
13	1.2029462930747307E-4	TGTGCTGCGTGGGATTACCCCAATTATAAGAAACTCTTT	CAAWDYPNYKKLF	TRGV10	.	TRGJ1	17	-1	-1	22
13	1.2029462930747307E-4	TGTGCTGCGTGGGATCCACGCGGGCATAAGAAACTCTTT	CAAWDPRGHKKLF	TRGV10	.	TRGJ1	14	-1	-1	25
13	1.2029462930747307E-4	TGTGCTGCGTGGGATACCCCTGGTTGGTTCAAGATATTT	CAAWDTPGWFKIF	TRGV10	.	TRGJP1	14	-1	-1	13
13	1.2029462930747307E-4	TGTGCCTTGTGGGACGTGCCTTATTATAAGAAACTCTTT	CALWDVPYYKKLF	TRGV9	.	TRGJ1	18	-1	-1	20
13	1.2029462930747307E-4	TGTGCCTTGTGGGAGGTGCCTTATTATAAGAAACTCTTT	CALWEVPYYKKLF	TRGV9	.	TRGJ1	18	-1	-1	20
13	1.2029462930747307E-4	TGTGCCTTGTGGGAGGTGACCTATTATAAGAAACTCTTT	CALWEVTYYKKLF	TRGV9	.	TRGJ1	21	-1	-1	21
13	1.2029462930747307E-4	TGTGCCTTGTGGGAGAGGGCCTTTTATAAGAAACTCTTT	CALWERAFYKKLF	TRGV9	.	TRGJ1	14	-1	-1	23
13	1.2029462930747307E-4	TGTGCCACCTGGGACGGGCCTGATTGGATCAAGACGTTT	CATWDGPDWIKTF	TRGV2	.	TRGJP2	19	-1	-1	20
13	1.2029462930747307E-4	TGTGCCACCTGGGACGGGCCAGGGTATAAGAAACTCTTT	CATWDGPGYKKLF	TRGV2	.	TRGJ2	19	-1	-1	24
13	1.2029462930747307E-4	TGTGCCACCTGGGACGGGCGGGGTTATAAGAAACTCTTT	CATWDGRGYKKLF	TRGV2	.	TRGJ1	18	-1	-1	23
13	1.2029462930747307E-4	TGTGCCACCTGGGACGGGCATTATTATAAGAAACTCTTT	CATWDGHYYKKLF	TRGV2	.	TRGJ1	18	-1	-1	19
13	1.2029462930747307E-4	TGTGCGGCCCCTATAACGTTTTATTATAAGAAACTCTTT	CAAPITFYYKKLF	TRGV10	.	TRGJ1	7	-1	-1	20
13	1.2029462930747307E-4	TGTGCTGCGTGTTGGCATGGGGTTAAGAAACTCTTT	CAACWHGVKKLF	TRGV10	.	TRGJ1	10	-1	-1	23
13	1.2029462930747307E-4	TGTGCTGCGTGGCACCATTATTATAAGAAACTCTTT	CAAWHHYYKKLF	TRGV10	.	TRGJ1	11	-1	-1	16
13	1.2029462930747307E-4	TGTGCTGCGTGGGTTTCTGGTTGGTTCAAGATATTT	CAAWVSGWFKIF	TRGV10	.	TRGJP1	15	-1	-1	16
13	1.2029462930747307E-4	TGTGCTGCGTGGGTCCCCTATTATAAGAAACTCTTT	CAAWVPYYKKLF	TRGV10	.	TRGJ1	12	-1	-1	18
13	1.2029462930747307E-4	TGTGCTGCGTGGGTAACCCGTCGGAAGAAACTCTTT	CAAWVTRRKKLF	TRGV10	.	TRGJ1	12	-1	-1	24
13	1.2029462930747307E-4	TGTGCTGCGTGGGATTTTTGGTATAAGAAACTCTTT	CAAWDFWYKKLF	TRGV10	.	TRGJ1	15	-1	-1	21
13	1.2029462930747307E-4	TGTGCTGCGTGGGATTTTAGTTATAAGAAACTCTTT	CAAWDFSYKKLF	TRGV10	.	TRGJ1	15	-1	-1	16
13	1.2029462930747307E-4	TGTGCTGCGTGGGATTTAGCCCAAAAGAAACTCTTT	CAAWDLAQKKLF	TRGV10	.	TRGJ1	15	-1	-1	24
13	1.2029462930747307E-4	TGTGCTGCGTGGGATTCGCATTATAAGAAACTCTTT	CAAWDSHYKKLF	TRGV10	.	TRGJ1	15	-1	-1	19
13	1.2029462930747307E-4	TGTGCTGCGTGGGATTATCGGTATAAGAAACTCTTT	CAAWDYRYKKLF	TRGV10	.	TRGJ1	16	-1	-1	21
13	1.2029462930747307E-4	TGTGCTGCGTGGGATTATGATTATAAGAAACTCTTT	CAAWDYDYKKLF	TRGV10	.	TRGJ1	16	-1	-1	16
13	1.2029462930747307E-4	TGTGCTGCGTGGGATTATATCTATAAGAAACTCTTT	CAAWDYIYKKLF	TRGV10	.	TRGJ1	16	-1	-1	17
13	1.2029462930747307E-4	TGTGCTGCGTGGGATTATATCCCTAAGAAACTCTTT	CAAWDYIPKKLF	TRGV10	.	TRGJ1	16	-1	-1	23
13	1.2029462930747307E-4	TGTGCTGCGTGGGATCGGTATTATAAGAAACTCTTT	CAAWDRYYKKLF	TRGV10	.	TRGJ1	14	-1	-1	18
13	1.2029462930747307E-4	TGTGCTGCGTATACCACTGGTTGGTTCAAGATATTT	CAAYTTGWFKIF	TRGV10	.	TRGJP1	9	-1	-1	9
13	1.2029462930747307E-4	TGTGCCTTGTGTCCCCTTTATTATAAGAAACTCTTT	CALCPLYYKKLF	TRGV9	.	TRGJ1	10	-1	-1	17
13	1.2029462930747307E-4	TGTGCCTTGTGGGGGATTTATTATAAGAAACTCTTT	CALWGIYYKKLF	TRGV9	.	TRGJ1	12	-1	-1	14
13	1.2029462930747307E-4	TGTGCCTTGTGGGAGGTTAACTATAAGAAACTCTTT	CALWEVNYKKLF	TRGV9	.	TRGJ1	16	-1	-1	21
13	1.2029462930747307E-4	TGTGCCTTGCCACCAAATTATTATAAGAAACTCTTT	CALPPNYYKKLF	TRGV9	.	TRGJ1	8	-1	-1	15
13	1.2029462930747307E-4	TGTGCCACCTGGGATTTTTATTATAAGAAACTCTTT	CATWDFYYKKLF	TRGV8	.	TRGJ1	14	-1	-1	17
13	1.2029462930747307E-4	TGTGCCACCTGGGATGGAGGTTATAAGAAACTCTTT	CATWDGGYKKLF	TRGV8	.	TRGJ1	14	-1	-1	20
13	1.2029462930747307E-4	TGTGCCACCTGGGATGATTATTATAAGAAACTCTTT	CATWDDYYKKLF	TRGV4	.	TRGJ1	15	-1	-1	16
13	1.2029462930747307E-4	TGTGCCACCTGGGACTATTATTATAAGAAACTCTTT	CATWDYYYKKLF	TRGV2	.	TRGJ1	14	-1	-1	16
13	1.2029462930747307E-4	TGTGCCACCTGGGACAGGCGGTGGGGGAAACTCTTT	CATWDRRWGKLF	TRGV3	.	TRGJ1	18	-1	-1	26
13	1.2029462930747307E-4	TGTGCCACCTGGGAGAATTATTATAAGAAACTCTTT	CATWENYYKKLF	TRGV2	.	TRGJ1	13	-1	-1	14
13	1.2029462930747307E-4	TGTGCTGCGTGGGATTCCTGGTTCAAGATATTT	CAAWDSWFKIF	TRGV10	.	TRGJP1	15	-1	-1	18
13	1.2029462930747307E-4	TGTGCTGCGTGGGATTGGTATAAGAAACTCTTT	CAAWDWYKKLF	TRGV10	.	TRGJ1	15	-1	-1	18
13	1.2029462930747307E-4	TGTGCTGCGTGGGATTGGATTAGGAAACTCTTT	CAAWDWIRKLF	TRGV10	.	TRGJ2	15	-1	-1	20
13	1.2029462930747307E-4	TGTGCTGCGTGGGATTATCGCAAGAAACTCTTT	CAAWDYRKKLF	TRGV10	.	TRGJ1	16	-1	-1	21
13	1.2029462930747307E-4	TGTGCTGCGTGGGACCTTTATAAGAAACTCTTT	CAAWDLYKKLF	TRGV10	.	TRGJ1	13	-1	-1	17
13	1.2029462930747307E-4	TGTGCTGCGTGGGACAAATATAAGAAACTCTTT	CAAWDKYKKLF	TRGV10	.	TRGJ1	13	-1	-1	18
13	1.2029462930747307E-4	TGTGCTGCGTGGGAAAAGAATAAGAAACTCTTT	CAAWEKNKKLF	TRGV10	.	TRGJ1	13	-1	-1	19
13	1.2029462930747307E-4	TGTGCTGCGTGGAGGGGCTATAAGAAACTCTTT	CAAWRGYKKLF	TRGV10	.	TRGJ1	11	-1	-1	18
13	1.2029462930747307E-4	TGTGCTGCGACCGGGGGTTATAAGAAACTCTTT	CAATGGYKKLF	TRGV10	.	TRGJ1	8	-1	-1	17
13	1.2029462930747307E-4	TGTGCCTTGTTGTTCAAAAAAATCAAGGTATTT	CALLFKKIKVF	TRGV9	.	TRGJP	9	-1	-1	8
13	1.2029462930747307E-4	TGTGCCTTGTGGGGCGGTTATAAGAAACTCTTT	CALWGGYKKLF	TRGV9	.	TRGJ1	12	-1	-1	17
13	1.2029462930747307E-4	TGTGCCTTGTGGGAGCCCACTAAGAAACTCTTT	CALWEPTKKLF	TRGV9	.	TRGJ1	14	-1	-1	20
13	1.2029462930747307E-4	TGTGCCACCTGGGGGGGTTATAAGAAACTCTTT	CATWGGYKKLF	TRGV8	.	TRGJ1	12	-1	-1	17
13	1.2029462930747307E-4	TGTGCCACCTGGGACGGGCCGGAGAAACTCTTT	CATWDGPEKLF	TRGV2	.	TRGJ1	19	-1	-1	22
13	1.2029462930747307E-4	TGTGCCACCTGGGACGGGCCGAGGAAACTCTTT	CATWDGPRKLF	TRGV2	.	TRGJ1	19	-1	-1	23
13	1.2029462930747307E-4	TGTGCCACCTGGGACGGGCCGAAGAAACTCTTT	CATWDGPKKLF	TRGV2	.	TRGJ1	19	-1	-1	21
13	1.2029462930747307E-4	TGTGCCACCTGGGACGGGCGAAAGAAACTCTTT	CATWDGRKKLF	TRGV2	.	TRGJ1	18	-1	-1	21
13	1.2029462930747307E-4	TGTGCCACCTGGGACAGCCCATCCGGGCTCTTT	CATWDSPSGLF	TRGV5	.	TRGJ1	19	-1	-1	27
13	1.2029462930747307E-4	TGTGCCAAAATGGGGGAAAATAAGAAACTCTTT	CAKMGENKKLF	TRGV9	.	TRGJ1	5	-1	-1	19
13	1.2029462930747307E-4	TGTGCTCCATGGCTTTATAAGAAACTCTTT	CAPWLYKKLF	TRGV10	.	TRGJ1	11	-1	-1	14
13	1.2029462930747307E-4	TGTGCTGCGTGGTATTATAAGAAACTCTTT	CAAWYYKKLF	TRGV10	.	TRGJ1	16	-1	-1	12
13	1.2029462930747307E-4	TGTGCTGCGTGGCTAATCCGGAAACTCTTT	CAAWLIRKLF	TRGV10	.	TRGJ1	11	-1	-1	20
13	1.2029462930747307E-4	TGTGCTGCGTGGGATTGCGGGGAACTCTTT	CAAWDCGELF	TRGV10	.	TRGJ1	18	-1	-1	22
13	1.2029462930747307E-4	TGTGCTGCGTGGGATGCCGGGAAACTCTTT	CAAWDAGKLF	TRGV10	.	TRGJ1	14	-1	-1	20
13	1.2029462930747307E-4	TGTGCTGCGTGGGACAGTAAGAAACTCTTT	CAAWDSKKLF	TRGV10	.	TRGJ1	13	-1	-1	17
13	1.2029462930747307E-4	TGTGCTGCGTGGGAGCCCAAGAAACTCTTT	CAAWEPKKLF	TRGV10	.	TRGJ1	13	-1	-1	18
13	1.2029462930747307E-4	TGTGCCACCTGGGATGTGGGGAAACTCTTT	CATWDVGKLF	TRGV4	.	TRGJ1	15	-1	-1	20
13	1.2029462930747307E-4	TGTGCCACCTGGGATGGGCCGGGTCTCTTT	CATWDGPGLF	TRGV4	.	TRGJ1	19	-1	-1	24
13	1.2029462930747307E-4	TGTGCCACCTGGGAGGGGCGGAAACTCTTT	CATWEGRKLF	TRGV2	.	TRGJ1	18	-1	-1	20
13	1.2029462930747307E-4	TGTGCCACCTGGACTGGGAAGAAACTCTTT	CATWTGKKLF	TRGV3	.	TRGJ1	11	-1	-1	18
13	1.2029462930747307E-4	TGTGCTGCCGGTTGGTTCAAGATATTT	CAAGWFKIF	TRGV10	.	TRGJP1	7	-1	-1	9
13	1.2029462930747307E-4	TGTGCTGCGTGGGGTCGGAAACTCTTT	CAAWGRKLF	TRGV10	.	TRGJ1	12	-1	-1	17
13	1.2029462930747307E-4	TGTGCCACCTGTCCCACCCTCCTCTTT	CATCPTLLF	TRGV4	.	TRGJ1	10	-1	-1	21
13	1.2029462930747307E-4	TGTGCCACCTGGGTGGGGAAACTCTTT	CATWVGKLF	TRGV4	.	TRGJ1	16	-1	-1	17
13	1.2029462930747307E-4	TGTGCCACCTGGGGGCGAGGACTCTTT	CATWGRGLF	TRGV2	.	TRGJ1	12	-1	-1	20
13	1.2029462930747307E-4	TGTGCCACCTGGGACATGGAACTCTTT	CATWDMELF	TRGV2	.	TRGJ1	14	-1	-1	19
13	1.2029462930747307E-4	TGTGCCACCTGGGAGTGGAAACTCTTT	CATWEWKLF	TRGV2	.	TRGJ1	13	-1	-1	17
13	1.2029462930747307E-4	TGTGCCACCTGGGAGAAGAAACTCTTT	CATWEKKLF	TRGV3	.	TRGJ1	13	-1	-1	15
13	1.2029462930747307E-4	GGTGGGGGGGATTATAAGAAACTCTTT	GGGDYKKLF	TRGV9	.	TRGJ1	3	-1	-1	10
13	1.2029462930747307E-4	TGTGCTGCGTCGAAGAAACTCTTT	CAASKKLF	TRGV10	.	TRGJ1	9	-1	-1	12
13	1.2029462930747307E-4	TGTGCTGCGTGCCTGAAACTCTTT	CAACLKLF	TRGV10	.	TRGJ1	10	-1	-1	14
13	1.2029462930747307E-4	TGTGCCACCTGGACGAAACTCTTT	CATWTKLF	TRGV3	.	TRGJ1	11	-1	-1	14
13	1.2029462930747307E-4	TGTGCCACCTGGAAGAAACTCTTT	CATWKKLF	TRGV4	.	TRGJ1	11	-1	-1	12
13	1.2029462930747307E-4	TGTGCTGCTGGGAAACTCTTT	CAAGKLF	TRGV10	.	TRGJ1	12	-1	-1	11
13	1.2029462930747307E-4	TGTGCCTTGTGGGAGGTCTTT	CALWEVF	TRGV9	.	TRGJ1	16	-1	-1	16
13	1.2029462930747307E-4	AATAAACTCTTT	NKLF	TRGV10	.	TRGJ1	-1	-1	-1	0
12	1.1104119628382129E-4	TGTGCTGCGTGGGCGGCGCGACGAACCGAGTCGAAGTATACCACTGGTTGGTTCAAGATATTT	CAAWAARRTESKYTTGWFKIF	TRGV10	.	TRGJP1	12	-1	-1	20
12	1.1104119628382129E-4	TGTGCCTTGTGGGAGGTGCCATGCCGATCCTATACCACTGGTTGGTTCAAGATATTT	CALWEVPCRSYTTGWFKIF	TRGV9	.	TRGJP1	18	-1	-1	30
12	1.1104119628382129E-4	TGTGCTGCGTTTACCGAGAACCTGGCCCTATCGAATTATTATAAGAAACTCTTT	CAAFTENLALSNYYKKLF	TRGV10	.	TRGJ1	9	-1	-1	30
12	1.1104119628382129E-4	TGTGCCTTGTCACACTCCAAAAAAGCAGAGTTGGGCAAAAAAATCAAGGTATTT	CALSHSKKAELGKKIKVF	TRGV9	.	TRGJP	9	-1	-1	26
12	1.1104119628382129E-4	TGTGCCTTGTGGGAGGTGGACCTCTATCAACCCGAATATTATAAGAAACTCTTT	CALWEVDLYQPEYYKKLF	TRGV9	.	TRGJ1	23	-1	-1	32
12	1.1104119628382129E-4	TGTGCTGCGTGGGATTCTGGGGGGTGGGTGAGTGATTGGATCAAGACGTTT	CAAWDSGGWVSDWIKTF	TRGV10	.	TRGJP2	15	-1	-1	30
12	1.1104119628382129E-4	TGTGCTGCGTGGGATATAGTGGGATATACCACTGGTTGGTTCAAGATATTT	CAAWDIVGYTTGWFKIF	TRGV10	.	TRGJP1	14	-1	-1	17
12	1.1104119628382129E-4	TGTGCTGCGTGGATCCTGGGCCCTTATACCACTGGTTGGTTCAAGATATTT	CAAWILGPYTTGWFKIF	TRGV10	.	TRGJP1	11	-1	-1	24
12	1.1104119628382129E-4	TGTGCCTTGTGGGAGGTGCCTATAATATTACTTTATTATAAGAAACTCTTT	CALWEVPIILLYYKKLF	TRGV9	.	TRGJ1	18	-1	-1	32
12	1.1104119628382129E-4	TGTGCCTTGTGGGAGGCCAGGGGGGATACCACTGGTTGGTTCAAGATATTT	CALWEARGDTTGWFKIF	TRGV9	.	TRGJP1	15	-1	-1	25
12	1.1104119628382129E-4	TGTGCTGCGTGGGCCCCGCGGGCTACCACTGGTTGGTTCAAGATATTT	CAAWAPRATTGWFKIF	TRGV10	.	TRGJP1	12	-1	-1	23
12	1.1104119628382129E-4	TGTGCTGCGTGGGATACCCCCCGGGTGAGGAATTATAAGAAACTCTTT	CAAWDTPRVRNYKKLF	TRGV10	.	TRGJ1	14	-1	-1	31
12	1.1104119628382129E-4	TGTGCCTTGTGGGAGGTCGGTGGGGTGTTTTATTATAAGAAACTCTTT	CALWEVGGVFYYKKLF	TRGV9	.	TRGJ1	16	-1	-1	29
12	1.1104119628382129E-4	TGTGCCTTGTGGGAGGTCGACAATACCACTGGTTGGTTCAAGATATTT	CALWEVDNTTGWFKIF	TRGV9	.	TRGJP1	16	-1	-1	22
12	1.1104119628382129E-4	TGTGCCTTGTGGGAGGTGGTACCCCTTTTCATCAATAAGAAACTCTTT	CALWEVVPLFINKKLF	TRGV9	.	TRGJ1	17	-1	-1	34
12	1.1104119628382129E-4	TGTGCCTTGTGGGAGGCCGTGAGGGGGGATTATTATAAGAAACTCTTT	CALWEAVRGDYYKKLF	TRGV9	.	TRGJ1	15	-1	-1	28
12	1.1104119628382129E-4	TGTGCTGCGTGGGATTTTAATGTGAGTGGTTGGTTCAAGATATTT	CAAWDFNVSGWFKIF	TRGV10	.	TRGJP1	15	-1	-1	26
12	1.1104119628382129E-4	TGTGCTGCGTGGGACCCCCTCGGCACTGGTTGGTTCAAGATATTT	CAAWDPLGTGWFKIF	TRGV10	.	TRGJP1	13	-1	-1	23
12	1.1104119628382129E-4	TGTGCTGCGTGGAACCTTTATACCACTGGTTGGTTCAAGATATTT	CAAWNLYTTGWFKIF	TRGV10	.	TRGJP1	11	-1	-1	18
12	1.1104119628382129E-4	TGTGCCTTGTGGGAGGTGCTTTCCAGAGATTATAAGAAACTCTTT	CALWEVLSRDYKKLF	TRGV9	.	TRGJ1	18	-1	-1	28
12	1.1104119628382129E-4	TGTGCCTTGTGGGAGGTGCGAGTTATATATTATAAGAAACTCTTT	CALWEVRVIYYKKLF	TRGV9	.	TRGJ1	18	-1	-1	27
12	1.1104119628382129E-4	TGTGCCTTGTGGGAGGTGCAGTCGGATTATTATAAGAAACTCTTT	CALWEVQSDYYKKLF	TRGV9	.	TRGJ1	19	-1	-1	21
12	1.1104119628382129E-4	TGTGCCTTGTGGGAGGATTTCACCACTGGTTGGTTCAAGATATTT	CALWEDFTTGWFKIF	TRGV9	.	TRGJP1	15	-1	-1	21
12	1.1104119628382129E-4	TGTGCCTTGTGGGAACCTCGTAGGGGTAATTATAAGAAACTCTTT	CALWEPRRGNYKKLF	TRGV9	.	TRGJ1	13	-1	-1	28
12	1.1104119628382129E-4	TGTGCTGCGTGGCTATATACCACTGGTTGGTTCAAGATATTT	CAAWLYTTGWFKIF	TRGV10	.	TRGJP1	11	-1	-1	8
12	1.1104119628382129E-4	TGTGCTGCGTGGGTTGGGGAGGATCATTATAAGAAACTCTTT	CAAWVGEDHYKKLF	TRGV10	.	TRGJ1	12	-1	-1	22
12	1.1104119628382129E-4	TGTGCTGCGTGGGCTTATACCACTGGTTGGTTCAAGATATTT	CAAWAYTTGWFKIF	TRGV10	.	TRGJP1	16	-1	-1	15
12	1.1104119628382129E-4	TGTGCTGCGTGGGGATATAGTAGTGATTGGATCAAGACGTTT	CAAWGYSSDWIKTF	TRGV10	.	TRGJP2	12	-1	-1	14
12	1.1104119628382129E-4	TGTGCTGCGTGGGATTTTGGATGTGATTGGATCAAGACGTTT	CAAWDFGCDWIKTF	TRGV10	.	TRGJP2	15	-1	-1	22
12	1.1104119628382129E-4	TGTGCTGCGTGGGATTTCCCCATCCATTATAAGAAACTCTTT	CAAWDFPIHYKKLF	TRGV10	.	TRGJ1	15	-1	-1	25
12	1.1104119628382129E-4	TGTGCTGCGTGGGATTTAGCCACTGGTTGGTTCAAGATATTT	CAAWDLATGWFKIF	TRGV10	.	TRGJP1	15	-1	-1	8
12	1.1104119628382129E-4	TGTGCTGCGTGGGATTGGGGGGATTATTATAAGAAACTCTTT	CAAWDWGDYYKKLF	TRGV10	.	TRGJ1	15	-1	-1	22
12	1.1104119628382129E-4	TGTGCTGCGTGGGATAACGTCACTGGTTGGTTCAAGATATTT	CAAWDNVTGWFKIF	TRGV10	.	TRGJP1	19	-1	-1	20
12	1.1104119628382129E-4	TGTGCCTTGTGGGACCCAGGCGATTATTATAAGAAACTCTTT	CALWDPGDYYKKLF	TRGV9	.	TRGJ1	13	-1	-1	22
12	1.1104119628382129E-4	TGTGCCTTGTGGGAGGTGCTGGATTATTATAAGAAACTCTTT	CALWEVLDYYKKLF	TRGV9	.	TRGJ1	18	-1	-1	22
12	1.1104119628382129E-4	TGTGCCTTGTGGGAGGTGCGCCCCTTTTATAAGAAACTCTTT	CALWEVRPFYKKLF	TRGV9	.	TRGJ1	21	-1	-1	26
12	1.1104119628382129E-4	TGTGCCTTGTGGGAGGTGCAGGGTGGTTGGTTCAAGATATTT	CALWEVQGGWFKIF	TRGV9	.	TRGJP1	19	-1	-1	23
12	1.1104119628382129E-4	TGTGCCTTGTGGGAGGTGGGGATTTATTATAAGAAACTCTTT	CALWEVGIYYKKLF	TRGV9	.	TRGJ1	17	-1	-1	20
12	1.1104119628382129E-4	TGTGCCTTGTGGGAGGTGGACCATTATTATAAGAAACTCTTT	CALWEVDHYYKKLF	TRGV9	.	TRGJ1	21	-1	-1	22
12	1.1104119628382129E-4	TGTGCCTTGTGGGAGGCCCCGAATTATTATAAGAAACTCTTT	CALWEAPNYYKKLF	TRGV9	.	TRGJ1	15	-1	-1	19
12	1.1104119628382129E-4	TGTGCCTTGCTTTTACTTAAGAATTATTATAAGAAACTCTTT	CALLLLKNYYKKLF	TRGV9	.	TRGJ1	8	-1	-1	20
12	1.1104119628382129E-4	TGTGCCTACCATTTCAGAGGGATTTATTATAAGAAACTCTTT	CAYHFRGIYYKKLF	TRGV9	.	TRGJ1	6	-1	-1	20
12	1.1104119628382129E-4	TGTGCCACCTGGGACGGGCCCACTGGTTGGTTCAAGATATTT	CATWDGPTGWFKIF	TRGV2	.	TRGJP1	20	-1	-1	19
12	1.1104119628382129E-4	TGTGCCACCTGGGACAGGCCGGTTGAACGAAGAAATCTCTTT	CATWDRPVERRNLF	TRGV3	.	TRGJ1	22	-1	-1	29
12	1.1104119628382129E-4	TGTGCTGCGTGGCCGAAATGGGGTTGGTTCAAGATATTT	CAAWPKWGWFKIF	TRGV10	.	TRGJP1	11	-1	-1	21
12	1.1104119628382129E-4	TGTGCTGCGTGGGTCGAAGATTATTATAAGAAACTCTTT	CAAWVEDYYKKLF	TRGV10	.	TRGJ1	12	-1	-1	19
12	1.1104119628382129E-4	TGTGCTGCGTGGGATTTGCCTTGCCCTAAGAAACTCTTT	CAAWDLPCPKKLF	TRGV10	.	TRGJ1	15	-1	-1	26
12	1.1104119628382129E-4	TGTGCTGCGTGGGATTCGGTTTGTTGGTTCAAGATATTT	CAAWDSVCWFKIF	TRGV10	.	TRGJP1	15	-1	-1	22
12	1.1104119628382129E-4	TGTGCTGCGTGGGATTGTGACTATTATAAGAAACTCTTT	CAAWDCDYYKKLF	TRGV10	.	TRGJ1	15	-1	-1	21
12	1.1104119628382129E-4	TGTGCTGCGTGGGATTATGGGGTTTGGTTCAAGATATTT	CAAWDYGVWFKIF	TRGV10	.	TRGJP1	16	-1	-1	23
12	1.1104119628382129E-4	TGTGCTGCGTGGGATGAAAATTATTATAAGAAACTCTTT	CAAWDENYYKKLF	TRGV10	.	TRGJ1	14	-1	-1	18
12	1.1104119628382129E-4	TGTGCTGCGTGGGATAGGGGAGGGTATAAGAAACTCTTT	CAAWDRGGYKKLF	TRGV10	.	TRGJ1	14	-1	-1	24
12	1.1104119628382129E-4	TGTGCTGCGTGGGACACCACTGGTTGGTTCAAGATATTT	CAAWDTTGWFKIF	TRGV10	.	TRGJP1	13	-1	-1	15
12	1.1104119628382129E-4	TGTGCTGCGTGGGAAGCGAATGGTTGGTTCAAGATATTT	CAAWEANGWFKIF	TRGV10	.	TRGJP1	13	-1	-1	20
12	1.1104119628382129E-4	TGTGCTGCGTGGAGCCCGGATTATTATAAGAAACTCTTT	CAAWSPDYYKKLF	TRGV10	.	TRGJ1	11	-1	-1	16
12	1.1104119628382129E-4	TGTGCTGCGCGCAATACCACTGGTTGGTTCAAGATATTT	CAARNTTGWFKIF	TRGV10	.	TRGJP1	8	-1	-1	13
12	1.1104119628382129E-4	TGTGCTGCGCGACATACCACTGGTTGGTTCAAGATATTT	CAARHTTGWFKIF	TRGV10	.	TRGJP1	8	-1	-1	13
12	1.1104119628382129E-4	TGTGCCTTGTGTAGTTCTCCCTATTATAAGAAACTCTTT	CALCSSPYYKKLF	TRGV9	.	TRGJ1	10	-1	-1	21
12	1.1104119628382129E-4	TGTGCCTTGTGGCTTTCGAATTATTATAAGAAACTCTTT	CALWLSNYYKKLF	TRGV9	.	TRGJ1	11	-1	-1	14
12	1.1104119628382129E-4	TGTGCCTTGTGGGATCTGAATTATTATAAGAAACTCTTT	CALWDLNYYKKLF	TRGV9	.	TRGJ1	13	-1	-1	17
12	1.1104119628382129E-4	TGTGCCTTGTGGGAGGTCGATTATTATAAGAAACTCTTT	CALWEVDYYKKLF	TRGV9	.	TRGJ1	16	-1	-1	16
12	1.1104119628382129E-4	TGTGCCTTGTGGGAGGCCAATTATTATAAGAAACTCTTT	CALWEANYYKKLF	TRGV9	.	TRGJ1	15	-1	-1	18
12	1.1104119628382129E-4	TGTGCCTTGTGGGAGGGCTATTATTATAAGAAACTCTTT	CALWEGYYYKKLF	TRGV9	.	TRGJ1	15	-1	-1	19
12	1.1104119628382129E-4	TGTGCCACCTGGGATGGGGGTTATTATAAGAAACTCTTT	CATWDGGYYKKLF	TRGV4	.	TRGJ1	17	-1	-1	20
12	1.1104119628382129E-4	TGTGCCACCTGGGACTCAGGTTGGTATAAGAAACTCTTT	CATWDSGWYKKLF	TRGV2	.	TRGJ1	14	-1	-1	24
12	1.1104119628382129E-4	TGTGCCACCTGGGACGGCCCTTATTATAAGAAACTCTTT	CATWDGPYYKKLF	TRGV2	.	TRGJ1	19	-1	-1	20
12	1.1104119628382129E-4	TGTGCCACCTGGGACGGGCCGGGTTATAAGAAACTCTTT	CATWDGPGYKKLF	TRGV2	.	TRGJ1	19	-1	-1	23
12	1.1104119628382129E-4	TGTGCCACCTGGGACGGGCGAGACTGGATCAAGACGTTT	CATWDGRDWIKTF	TRGV2	.	TRGJP2	18	-1	-1	21
12	1.1104119628382129E-4	TGTGCCACCTGGGACGGGCAATATTATAAGAAACTCTTT	CATWDGQYYKKLF	TRGV2	.	TRGJ1	18	-1	-1	21
12	1.1104119628382129E-4	TGTGCCACCTGGGACGGAGCTTATTATAAGAAACTCTTT	CATWDGAYYKKLF	TRGV2	.	TRGJ1	16	-1	-1	20
12	1.1104119628382129E-4	TGTGCCACCTGGGACAGGCTTTATTATAAGAAACTCTTT	CATWDRLYYKKLF	TRGV3	.	TRGJ2	18	-1	-1	20
12	1.1104119628382129E-4	TGTGCCACCTGGGACAAGAGTGATTGGATCAAGACGTTT	CATWDKSDWIKTF	TRGV3	.	TRGJP2	15	-1	-1	18
12	1.1104119628382129E-4	TGTGCTGCGTGGGCCACCTATTGGTTCAAGATATTT	CAAWATYWFKIF	TRGV10	.	TRGJP1	12	-1	-1	20
12	1.1104119628382129E-4	TGTGCTGCGTGGGGGCTCTCCCTTAAGAAACTCTTT	CAAWGLSLKKLF	TRGV10	.	TRGJ1	12	-1	-1	23
12	1.1104119628382129E-4	TGTGCTGCGTGGGGAACCTATTATAAGAAACTCTTT	CAAWGTYYKKLF	TRGV10	.	TRGJ1	12	-1	-1	18
12	1.1104119628382129E-4	TGTGCTGCGTGGGATTTTGGTTGGTTCAAGATATTT	CAAWDFGWFKIF	TRGV10	.	TRGJP1	15	-1	-1	17
12	1.1104119628382129E-4	TGTGCTGCGTGGGATTCAGGTTGGTTCAAGATATTT	CAAWDSGWFKIF	TRGV10	.	TRGJP1	15	-1	-1	18
12	1.1104119628382129E-4	TGTGCTGCGTGGGATTATCGTTATAAGAAACTCTTT	CAAWDYRYKKLF	TRGV10	.	TRGJ1	23	-1	-1	20
12	1.1104119628382129E-4	TGTGCTGCGTGGGATTATAATTATAAGAAACTCTTT	CAAWDYNYKKLF	TRGV10	.	TRGJ1	16	-1	-1	16
12	1.1104119628382129E-4	TGTGCTGCGTGGGATCCGTCCAATAAGAAACTCTTT	CAAWDPSNKKLF	TRGV10	.	TRGJ1	14	-1	-1	22
12	1.1104119628382129E-4	TGTGCTGCGTGGGATCCGTCGGTGGGGAAACTCTTT	CAAWDPSVGKLF	TRGV10	.	TRGJ1	14	-1	-1	26
12	1.1104119628382129E-4	TGTGCTGCGTGGGATCACCATTATTATCGGCTCTTT	CAAWDHHYYRLF	TRGV10	.	TRGJ1	17	-1	-1	30
12	1.1104119628382129E-4	TGTGCTGCGTGGGATCAGTGGGGGTTCAAGATATTT	CAAWDQWGFKIF	TRGV10	.	TRGJP1	14	-1	-1	22
12	1.1104119628382129E-4	TGTGCTGCGTGGGACTGGGGTTGGTTCAAGATATTT	CAAWDWGWFKIF	TRGV10	.	TRGJP1	13	-1	-1	18
12	1.1104119628382129E-4	TGTGCTGCGTGGGACAAAGGTTGGTTCAAGATATTT	CAAWDKGWFKIF	TRGV10	.	TRGJP1	13	-1	-1	18
12	1.1104119628382129E-4	TGTGCTGCGTGGGAGGGGGACTATAAGAAACTCTTT	CAAWEGDYKKLF	TRGV10	.	TRGJ1	13	-1	-1	21
12	1.1104119628382129E-4	TGTGCTGCGTGGGAGACGTTTGATAAGAAACTCTTT	CAAWETFDKKLF	TRGV10	.	TRGJ1	13	-1	-1	22
12	1.1104119628382129E-4	TGTGCTGCGGAAGGGGCATTGGATAAGAAACTCTTT	CAAEGALDKKLF	TRGV10	.	TRGJ1	8	-1	-1	22
12	1.1104119628382129E-4	TGTGCCTTGTGGGGGGGGTATTATAAGAAACTCTTT	CALWGGYYKKLF	TRGV9	.	TRGJ1	15	-1	-1	18
12	1.1104119628382129E-4	TGTGCCTTGTGGGATCATTATTATAAGAAACTCTTT	CALWDHYYKKLF	TRGV9	.	TRGJ1	13	-1	-1	16
12	1.1104119628382129E-4	TGTGCCTTGTGGGATCAAGTCCTTAAGAAACTCTTT	CALWDQVLKKLF	TRGV9	.	TRGJ1	13	-1	-1	23
12	1.1104119628382129E-4	TGTGCCTTGTGGGAGTTTGCTTATAAGAAACTCTTT	CALWEFAYKKLF	TRGV9	.	TRGJ1	14	-1	-1	20
12	1.1104119628382129E-4	TGTGCCTTGTGGGAGGCATCAAATAAGAAACTCTTT	CALWEASNKKLF	TRGV9	.	TRGJ1	15	-1	-1	22
12	1.1104119628382129E-4	TGTGCCCTGTGGGAGGTTTATTATAAGAAACTCTTT	CALWEVYYKKLF	TRGV9	.	TRGJ1	16	-1	-1	17
12	1.1104119628382129E-4	TGTGCCACCTGGGCCGTATATTATAAGAAACTCTTT	CATWAVYYKKLF	TRGV8	.	TRGJ1	12	-1	-1	18
12	1.1104119628382129E-4	TGTGCCACCTGGGATGGGTATTATAAGAAACTCTTT	CATWDGYYKKLF	TRGV4	.	TRGJ1	17	-1	-1	18
12	1.1104119628382129E-4	TGTGCCACCTGGGACGGTTATTATAAGAAACTCTTT	CATWDGYYKKLF	TRGV2	.	TRGJ1	16	-1	-1	17
12	1.1104119628382129E-4	TGTGCCACCTGGGACGGTGGTTGGTTCAAGATATTT	CATWDGGWFKIF	TRGV2	.	TRGJP1	16	-1	-1	17
12	1.1104119628382129E-4	TGTGCCACCTGGGACGGGCGCTATAAGAAACTCTTT	CATWDGRYKKLF	TRGV2	.	TRGJ1	18	-1	-1	21
12	1.1104119628382129E-4	TGTGCCACCTGGGACAGGCGATATAAGAAACTCTTT	CATWDRRYKKLF	TRGV3	.	TRGJ1	18	-1	-1	21
12	1.1104119628382129E-4	TGTGCCACCTGGACCACTGGTTGGTTCAAGATATTT	CATWTTGWFKIF	TRGV2	.	TRGJP1	11	-1	-1	12
12	1.1104119628382129E-4	TGCACTACTCAACTCACTGGTTGGTTCAAGATATTT	CTTQLTGWFKIF	TRGV10	.	TRGJP1	1	-1	-1	14
12	1.1104119628382129E-4	TGTGCTGCGTGGGCCTTCAGGATTAAACTCTTT	CAAWAFRIKLF	TRGV10	.	TRGJ1	12	-1	-1	24
12	1.1104119628382129E-4	TGTGCTGCGTGGGGAAGTTATAAGAAACTCTTT	CAAWGSYKKLF	TRGV10	.	TRGJ1	12	-1	-1	17
12	1.1104119628382129E-4	TGTGCTGCGTGGGATTGGGATAAGAAACTCTTT	CAAWDWDKKLF	TRGV10	.	TRGJ1	15	-1	-1	19
12	1.1104119628382129E-4	TGTGCTGCGTGGGATTATGGGATGAAACTCTTT	CAAWDYGMKLF	TRGV10	.	TRGJ1	16	-1	-1	23
12	1.1104119628382129E-4	TGTGCTGCGTGGGATCTATGGCAGAAACTCTTT	CAAWDLWQKLF	TRGV10	.	TRGJ1	14	-1	-1	22
12	1.1104119628382129E-4	TGTGCTGCGTGGGATCAAGATAAGAAACTCTTT	CAAWDQDKKLF	TRGV10	.	TRGJ1	14	-1	-1	19
12	1.1104119628382129E-4	TGTGCTGCGTGGGACCCCCATAAGAAACTCTTT	CAAWDPHKKLF	TRGV10	.	TRGJ1	13	-1	-1	19
12	1.1104119628382129E-4	TGTGCTGCGTGGAAGGGTTGGTTCAAGATATTT	CAAWKGWFKIF	TRGV10	.	TRGJP1	11	-1	-1	15
12	1.1104119628382129E-4	TGTGCTGCGGGGACTGGTTGGTTCAAGATATTT	CAAGTGWFKIF	TRGV10	.	TRGJP1	12	-1	-1	12
12	1.1104119628382129E-4	TGTGCCTTGTGGGAGGTGTATAAGAAACTCTTT	CALWEVYKKLF	TRGV9	.	TRGJ1	17	-1	-1	18
12	1.1104119628382129E-4	TGTGCCACCTGGGGGTTTTATAAGAAACTCTTT	CATWGFYKKLF	TRGV5	.	TRGJ1	12	-1	-1	17
12	1.1104119628382129E-4	TGTGCCACCTGGGATCGGTATAAGAAACTCTTT	CATWDRYKKLF	TRGV4	.	TRGJ1	17	-1	-1	18
12	1.1104119628382129E-4	TGTGCCACCTGGGACGGGCTTGGGAAACTCTTT	CATWDGLGKLF	TRGV2	.	TRGJ1	18	-1	-1	23
12	1.1104119628382129E-4	TGTGCCACCTGGGACGGGCTTGAGAAACTCTTT	CATWDGLEKLF	TRGV2	.	TRGJ1	18	-1	-1	22
12	1.1104119628382129E-4	TGTGCCACCTGGGACGGGGGTTGGAAACTCTTT	CATWDGGWKLF	TRGV2	.	TRGJ1	17	-1	-1	23
12	1.1104119628382129E-4	TGTGCCACCTGGGACAGTTATAAGAAACTCTTT	CATWDSYKKLF	TRGV5	.	TRGJ1	16	-1	-1	17
12	1.1104119628382129E-4	TGTGCCACCTGGGACAGGCTCAGGAAACTCTTT	CATWDRLRKLF	TRGV3	.	TRGJ1	18	-1	-1	23
12	1.1104119628382129E-4	TGTGCCACCTGGGACAGGCCGAAAAAACTCTTT	CATWDRPKKLF	TRGV5	.	TRGJ1	19	-1	-1	21
12	1.1104119628382129E-4	TGTGCCACCTGGAATTATTATAAGAAACTCTTT	CATWNYYKKLF	TRGV2	.	TRGJ1	11	-1	-1	11
12	1.1104119628382129E-4	TGTGCTGCCCCTTGTTGGTTCAAGATATTT	CAAPCWFKIF	TRGV10	.	TRGJP1	7	-1	-1	7
12	1.1104119628382129E-4	TGTGCTGCGTGGCCCCAGGGGAAACTCTTT	CAAWPQGKLF	TRGV10	.	TRGJ1	11	-1	-1	20
12	1.1104119628382129E-4	TGTGCTGCGTGGGCGTCGCTCAAGATATTT	CAAWASLKIF	TRGV10	.	TRGJP1	12	-1	-1	19
12	1.1104119628382129E-4	TGTGCTGCGTGGGGATGGTTCAAGATATTT	CAAWGWFKIF	TRGV10	.	TRGJP1	12	-1	-1	12
12	1.1104119628382129E-4	TGTGCTGCGTGGGATTGGAAGAAACTCTTT	CAAWDWKKLF	TRGV10	.	TRGJ1	15	-1	-1	18
12	1.1104119628382129E-4	TGTGCTGCGTGGGATCTAAAGAAACTCTTT	CAAWDLKKLF	TRGV10	.	TRGJ1	14	-1	-1	18
12	1.1104119628382129E-4	TGTGCTGCGTGGGATCCAGGGGAACTCTTT	CAAWDPGELF	TRGV10	.	TRGJ1	14	-1	-1	22
12	1.1104119628382129E-4	TGTGCTGCGTGGGATCGTCAGAAACTCTTT	CAAWDRQKLF	TRGV10	.	TRGJ1	14	-1	-1	19
12	1.1104119628382129E-4	TGTGCTGCGGAATGGGGGTTCAAGATATTT	CAAEWGFKIF	TRGV10	.	TRGJP1	8	-1	-1	16
12	1.1104119628382129E-4	TGTGCCACCTGCACCCACCCCCGCCTCTTT	CATCTHPRLF	TRGV7	.	TRGJ1	10	-1	-1	24
12	1.1104119628382129E-4	TGTGCCACCTGGGCCTATAAGAAACTCTTT	CATWAYKKLF	TRGV4	.	TRGJ1	12	-1	-1	15
12	1.1104119628382129E-4	TGTGCCACCTGGGATAGGCCTAGACTCTTT	CATWDRPRLF	TRGV8	.	TRGJ1	21	-1	-1	23
12	1.1104119628382129E-4	TGTGCCACCTGGGACTGCGGGAAACTCTTT	CATWDCGKLF	TRGV3	.	TRGJ1	14	-1	-1	20
12	1.1104119628382129E-4	TGTGTAAATGATTGGATCAAGACGTTT	CVNDWIKTF	TRGV4	.	TRGJP2	3	-1	-1	8
12	1.1104119628382129E-4	TGTGCCACCCCTCGTAAGAAACTCTTT	CATPRKKLF	TRGV4	.	TRGJ1	8	-1	-1	14
12	1.1104119628382129E-4	TGTGCTGCGTGCGGGAAACTCTTT	CAACGKLF	TRGV10	.	TRGJ1	10	-1	-1	14
12	1.1104119628382129E-4	TGTGCTGCGTGGGATCTACTCTTT	CAAWDLLF	TRGV10	.	TRGJ1	18	-1	-1	17
12	1.1104119628382129E-4	TGTGCTGCGCGCCCCGAGCTCTTT	CAARPELF	TRGV10	.	TRGJ1	8	-1	-1	18
12	1.1104119628382129E-4	TGTGCCACCCATAAGAAACTCTTT	CATHKKLF	TRGV3	.	TRGJ1	8	-1	-1	10
12	1.1104119628382129E-4	TGTGTGGTCAAGAAACTCTTT	CVVKKLF	TRGV10	.	TRGJ1	3	-1	-1	9
12	1.1104119628382129E-4	TGTGCTGCTGAGGGGCTCTTT	CAAEGLF	TRGV10	.	TRGJ1	7	-1	-1	15
12	1.1104119628382129E-4	TGTGCCACCTGGGCCCTCTTT	CATWALF	TRGV2	.	TRGJ1	12	-1	-1	15
12	1.1104119628382129E-4	TGTGCCACCGTACTGCTCTTT	CATVLLF	TRGV2	.	TRGJ1	8	-1	-1	15
12	1.1104119628382129E-4	TGTGCCAAAACGCAACTCTTT	CAKTQLF	TRGV10	.	TRGJ1	4	-1	-1	13
12	1.1104119628382129E-4	TGTGCCCCCAAACTCTTT	CAPKLF	TRGV3	.	TRGJ1	8	-1	-1	9
11	1.0178776326016952E-4	TGTGCTGCGTGGGATTATCATGTAACCCAACCTACCACTGGTTGGTTCAAGATATTT	CAAWDYHVTQPTTGWFKIF	TRGV10	.	TRGJP1	16	-1	-1	32
11	1.0178776326016952E-4	TGTGCCTTGTGGGAGGTGCCCCCTCCCCGGCGGAATTATTATAAGAAACTCTTT	CALWEVPPPRRNYYKKLF	TRGV9	.	TRGJ1	26	-1	-1	32
11	1.0178776326016952E-4	TGTGCTGCGTGGGATTTAGGCGGGAATACCACTGGTTGGTTCAAGATATTT	CAAWDLGGNTTGWFKIF	TRGV10	.	TRGJP1	15	-1	-1	25
11	1.0178776326016952E-4	TGTGCTGCGTGGGATTTGCGATATACCACTGGTTGGTTCAAGATATTT	CAAWDLRYTTGWFKIF	TRGV10	.	TRGJP1	15	-1	-1	20
11	1.0178776326016952E-4	TGTGCTGCGTGGGATTATGTGCGGGGGGGATATTATAAGAAACTCTTT	CAAWDYVRGGYYKKLF	TRGV10	.	TRGJ1	19	-1	-1	30
11	1.0178776326016952E-4	TGTGCTGCGTGGGATCCCCCCTATACCACTGGTTGGTTCAAGATATTT	CAAWDPPYTTGWFKIF	TRGV10	.	TRGJP1	14	-1	-1	21
11	1.0178776326016952E-4	TGTGCTGCGTGGGATGGGCTGAACTGGGCTGGTTGGTTCAAGATATTT	CAAWDGLNWAGWFKIF	TRGV10	.	TRGJP1	14	-1	-1	28
11	1.0178776326016952E-4	TGTGCCTTGTGGGAGCGTGGAATTTTGAATTATTATAAGAAACTCTTT	CALWERGILNYYKKLF	TRGV9	.	TRGJ1	18	-1	-1	23
11	1.0178776326016952E-4	TGTGCCTTGTGGGAGGTGCGGCCTTTCAATTATTATAAGAAACTCTTT	CALWEVRPFNYYKKLF	TRGV9	.	TRGJ1	18	-1	-1	24
11	1.0178776326016952E-4	TGTGCCACCTGGGACGGGCCAGGGACCACTGGTTGGTTCAAGATATTT	CATWDGPGTTGWFKIF	TRGV2	.	TRGJP1	19	-1	-1	24
11	1.0178776326016952E-4	TGTGCTCCGCCACCATTAGGCCGCCTAAGGGGGAAGAAACTCTTT	CAPPPLGRLRGKKLF	TRGV10	.	TRGJ1	8	-1	-1	33
11	1.0178776326016952E-4	TGTGCTGCGTGGGTGAAGGGAAATAGTGATTGGATCAAGACGTTT	CAAWVKGNSDWIKTF	TRGV10	.	TRGJP2	12	-1	-1	23
11	1.0178776326016952E-4	TGTGCTGCGTGGGATTATTCGCCCACTGGTTGGTTCAAGATATTT	CAAWDYSPTGWFKIF	TRGV10	.	TRGJP1	16	-1	-1	22
11	1.0178776326016952E-4	TGTGCTGCGTGGGATTACAGCCCGAATTATTATAAGAAACTCTTT	CAAWDYSPNYYKKLF	TRGV10	.	TRGJ1	17	-1	-1	22
11	1.0178776326016952E-4	TGTGCTGCGTGGGATGAGGTGCTCACTGGTTGGTTCAAGATATTT	CAAWDEVLTGWFKIF	TRGV10	.	TRGJP1	14	-1	-1	23
11	1.0178776326016952E-4	TGTGCTGCGTGGGATAATAGTACCACTGGTTGGTTCAAGATATTT	CAAWDNSTTGWFKIF	TRGV10	.	TRGJP1	14	-1	-1	16
11	1.0178776326016952E-4	TGTGCTGCGTGGGATAAACGTTTTGCTGGTTGGTTCAAGATATTT	CAAWDKRFAGWFKIF	TRGV10	.	TRGJP1	14	-1	-1	25
11	1.0178776326016952E-4	TGTGCTGCGTGGGACTCTTATAGTAGTGATTGGATCAAGACGTTT	CAAWDSYSSDWIKTF	TRGV10	.	TRGJP2	13	-1	-1	13
11	1.0178776326016952E-4	TGTGCTGCGTGGGACCTCCGCACCACTGGTTGGTTCAAGATATTT	CAAWDLRTTGWFKIF	TRGV10	.	TRGJP1	13	-1	-1	21
11	1.0178776326016952E-4	TGTGCTGCGTGGGACCCCGTCCCCACTGGTTGGTTCAAGATATTT	CAAWDPVPTGWFKIF	TRGV10	.	TRGJP1	13	-1	-1	22
11	1.0178776326016952E-4	TGTGCTGCGTGGGACCGAACGACCACTGGTTGGTTCAAGATATTT	CAAWDRTTTGWFKIF	TRGV10	.	TRGJP1	13	-1	-1	21
11	1.0178776326016952E-4	TGTGCCTTGTGGGAGGACCTCTCGAATTATTATAAGAAACTCTTT	CALWEDLSNYYKKLF	TRGV9	.	TRGJ1	15	-1	-1	21
11	1.0178776326016952E-4	TGTGCCACCTGGGACGCAAGGGGTAGTGATTGGATCAAGACGTTT	CATWDARGSDWIKTF	TRGV2	.	TRGJP2	15	-1	-1	22
11	1.0178776326016952E-4	TGTGCCACCTGGGACGGGCTTCGCAGTGATTGGATCAAGACGTTT	CATWDGLRSDWIKTF	TRGV2	.	TRGJP2	18	-1	-1	24
11	1.0178776326016952E-4	TGTGCTGCGTGGGTTTGGGCCACTGGTTGGTTCAAGATATTT	CAAWVWATGWFKIF	TRGV10	.	TRGJP1	15	-1	-1	19
11	1.0178776326016952E-4	TGTGCTGCGTGGGGCCATAGTAGTGATTGGATCAAGACGTTT	CAAWGHSSDWIKTF	TRGV10	.	TRGJP2	12	-1	-1	16
11	1.0178776326016952E-4	TGTGCTGCGTGGGATTTGCCCACTGGTTGGTTCAAGATATTT	CAAWDLPTGWFKIF	TRGV10	.	TRGJP1	15	-1	-1	19
11	1.0178776326016952E-4	TGTGCTGCGTGGGATTGGGCCCCGTATTATAAGAAACTCTTT	CAAWDWAPYYKKLF	TRGV10	.	TRGJ1	15	-1	-1	24
11	1.0178776326016952E-4	TGTGCTGCGTGGGATTATCTGCTTATCCATAAGAAACTCTTT	CAAWDYLLIHKKLF	TRGV10	.	TRGJ1	16	-1	-1	28
11	1.0178776326016952E-4	TGTGCTGCGTGGGATTATCCCGTTGGGCGTAAGAAACTCTTT	CAAWDYPVGRKKLF	TRGV10	.	TRGJ1	16	-1	-1	29
11	1.0178776326016952E-4	TGTGCTGCGTGGGATTATCGGTTCCGTTGGTTCAAGATATTT	CAAWDYRFRWFKIF	TRGV10	.	TRGJP1	16	-1	-1	25
11	1.0178776326016952E-4	TGTGCTGCGTGGGATTATGCCACTGGTTGGTTCAAGATATTT	CAAWDYATGWFKIF	TRGV10	.	TRGJP1	16	-1	-1	8
11	1.0178776326016952E-4	TGTGCTGCGTGGGATCCCCTGGATTATTATAAGAAACTCTTT	CAAWDPLDYYKKLF	TRGV10	.	TRGJ1	14	-1	-1	22
11	1.0178776326016952E-4	TGTGCTGCGTGGGATAGCCACACTGGTTGGTTCAAGATATTT	CAAWDSHTGWFKIF	TRGV10	.	TRGJP1	14	-1	-1	8
11	1.0178776326016952E-4	TGTGCTGCGGGAGGGTATACCACTGGTTGGTTCAAGATATTT	CAAGGYTTGWFKIF	TRGV10	.	TRGJP1	8	-1	-1	15
11	1.0178776326016952E-4	TGTGCCTTGTGGGGTGGGTCCTCATATTATAAGAAACTCTTT	CALWGGSSYYKKLF	TRGV9	.	TRGJ1	12	-1	-1	24
11	1.0178776326016952E-4	TGTGCCTTGTGGGAGGTGCGCTATTATTATAAGAAACTCTTT	CALWEVRYYYKKLF	TRGV9	.	TRGJ2	18	-1	-1	22
11	1.0178776326016952E-4	TGTGCCTTGTGGGAGGTGCATATCTATTATAAGAAACTCTTT	CALWEVHIYYKKLF	TRGV9	.	TRGJ1	19	-1	-1	24
11	1.0178776326016952E-4	TGTGCCTTGTGGGAGGTGGATAGGTATTATAAGAAACTCTTT	CALWEVDRYYKKLF	TRGV9	.	TRGJ1	17	-1	-1	24
11	1.0178776326016952E-4	TGTGCCTTGTGGGAGGGGTCGAATTATTATAAGAAACTCTTT	CALWEGSNYYKKLF	TRGV9	.	TRGJ1	15	-1	-1	18
11	1.0178776326016952E-4	TGTGCCTTGTGGGAAGAGTGGAATTATTATAAGAAACTCTTT	CALWEEWNYYKKLF	TRGV9	.	TRGJ1	13	-1	-1	20
11	1.0178776326016952E-4	TGTGCCCCCAAACCGAATACCACTGGTTGGTTCAAGATATTT	CAPKPNTTGWFKIF	TRGV9	.	TRGJP1	5	-1	-1	16
11	1.0178776326016952E-4	TGTGCCACCTGGGACGGCCGTAGTGATTGGATCAAGACGTTT	CATWDGRSDWIKTF	TRGV2	.	TRGJP2	16	-1	-1	19
11	1.0178776326016952E-4	TGTGCCACCTGGGACGGGAGTAGTGATTGGATCAAGACGTTT	CATWDGSSDWIKTF	TRGV2	.	TRGJP2	17	-1	-1	18
11	1.0178776326016952E-4	TGTGCTGCGTGGTCTACCACTGGTTGGTTCAAGATATTT	CAAWSTTGWFKIF	TRGV10	.	TRGJP1	11	-1	-1	14
11	1.0178776326016952E-4	TGTGCTGCGTGGTACCCCACTGGTTGGTTCAAGATATTT	CAAWYPTGWFKIF	TRGV10	.	TRGJP1	11	-1	-1	16
11	1.0178776326016952E-4	TGTGCTGCGTGGGGTTCCACGGGCGATAAGAAACTCTTT	CAAWGSTGDKKLF	TRGV10	.	TRGJ1	15	-1	-1	25
11	1.0178776326016952E-4	TGTGCTGCGTGGGGTATCGTTTATTATAAGAAACTCTTT	CAAWGIVYYKKLF	TRGV10	.	TRGJ1	12	-1	-1	20
11	1.0178776326016952E-4	TGTGCTGCGTGGGGCCTAGGTTATTATAAGAAACTCTTT	CAAWGLGYYKKLF	TRGV10	.	TRGJ1	12	-1	-1	20
11	1.0178776326016952E-4	TGTGCTGCGTGGGATTCCTTCGATTATAAGAAACTCTTT	CAAWDSFDYKKLF	TRGV10	.	TRGJ1	15	-1	-1	22
11	1.0178776326016952E-4	TGTGCTGCGTGGGATTCAATTTATTATAAGAAACTCTTT	CAAWDSIYYKKLF	TRGV10	.	TRGJ1	15	-1	-1	13
11	1.0178776326016952E-4	TGTGCTGCGTGGGATTCAACTTATTATAAGAAACTCTTT	CAAWDSTYYKKLF	TRGV10	.	TRGJ1	15	-1	-1	13
11	1.0178776326016952E-4	TGTGCTGCGTGGGATTGGACCATACCGAAGAAACTCTTT	CAAWDWTIPKKLF	TRGV10	.	TRGJ1	15	-1	-1	27
11	1.0178776326016952E-4	TGTGCTGCGTGGGATTGGAGTGAATATAAGAAACTCTTT	CAAWDWSEYKKLF	TRGV10	.	TRGJ1	15	-1	-1	24
11	1.0178776326016952E-4	TGTGCTGCGTGGGATTATCCCGGTTGGTTCAAGATATTT	CAAWDYPGWFKIF	TRGV10	.	TRGJP1	16	-1	-1	21
11	1.0178776326016952E-4	TGTGCTGCGTGGGATTATGGGAATTATAAGAAACTCTTT	CAAWDYGNYKKLF	TRGV10	.	TRGJ1	16	-1	-1	22
11	1.0178776326016952E-4	TGTGCTGCGTGGGATTATAGGTCTTGGTTCAAGATATTT	CAAWDYRSWFKIF	TRGV10	.	TRGJP1	16	-1	-1	23
11	1.0178776326016952E-4	TGTGCTGCGTGGGATTACGGGGATTGGTTCAAGATATTT	CAAWDYGDWFKIF	TRGV10	.	TRGJP1	18	-1	-1	23
11	1.0178776326016952E-4	TGTGCTGCGTGGGATCCCCGTTATTATAAGAAACTCTTT	CAAWDPRYYKKLF	TRGV10	.	TRGJ1	14	-1	-1	20
11	1.0178776326016952E-4	TGTGCTGCGTGGGATCCGAATTATTATAAGAAACTCTTT	CAAWDPNYYKKLF	TRGV10	.	TRGJ1	14	-1	-1	13
11	1.0178776326016952E-4	TGTGCTGCGTGGGATGCCACTGGTTGGTTCAAGATATTT	CAAWDATGWFKIF	TRGV10	.	TRGJP1	14	-1	-1	13
11	1.0178776326016952E-4	TGTGCTGCGTGGGATGGCACTGGTTGGTTCAAGATATTT	CAAWDGTGWFKIF	TRGV10	.	TRGJP1	14	-1	-1	17
11	1.0178776326016952E-4	TGTGCTGCGTGGGATATTCTTGGTTGGTTCAAGATATTT	CAAWDILGWFKIF	TRGV10	.	TRGJP1	14	-1	-1	20
11	1.0178776326016952E-4	TGTGCTGCGTGGGATAGAGGGAATTATAAGAAACTCTTT	CAAWDRGNYKKLF	TRGV10	.	TRGJ1	14	-1	-1	22
11	1.0178776326016952E-4	TGTGCTGCGTGGGACTCCACTGGTTGGTTCAAGATATTT	CAAWDSTGWFKIF	TRGV10	.	TRGJP1	13	-1	-1	16
11	1.0178776326016952E-4	TGTGCTGCGTGGGACCCTGGGGGCGATAAGAAACTCTTT	CAAWDPGGDKKLF	TRGV10	.	TRGJ1	13	-1	-1	25
11	1.0178776326016952E-4	TGTGCTGCGTGGGACCCATCTTATTATAAGAAACTCTTT	CAAWDPSYYKKLF	TRGV10	.	TRGJ1	13	-1	-1	20
11	1.0178776326016952E-4	TGTGCTGCGTGGGACGAGCCTTATTATAAGAAACTCTTT	CAAWDEPYYKKLF	TRGV10	.	TRGJ1	13	-1	-1	20
11	1.0178776326016952E-4	TGTGCTGCGTGGGAAACCACTGGTTGGTTCAAGATATTT	CAAWETTGWFKIF	TRGV10	.	TRGJP1	13	-1	-1	15
11	1.0178776326016952E-4	TGTGCTGCGGATCATACCACTGGTTGGTTCAAGATATTT	CAADHTTGWFKIF	TRGV10	.	TRGJP1	8	-1	-1	13
11	1.0178776326016952E-4	TGTGCCTTGTGGGACGAGAATTATTATAAGAAACTCTTT	CALWDENYYKKLF	TRGV9	.	TRGJ1	13	-1	-1	17
11	1.0178776326016952E-4	TGTGCCTTGTGGGAGGTGTATTATTATAAGAAACTCTTT	CALWEVYYYKKLF	TRGV9	.	TRGJ1	17	-1	-1	19
11	1.0178776326016952E-4	TGTGCCTTGTGGGAGGCCTATTATTATAAGAAACTCTTT	CALWEAYYYKKLF	TRGV9	.	TRGJ1	15	-1	-1	19
11	1.0178776326016952E-4	TGTGCCTTGTGGGAGGCCCATTATTATAAGAAACTCTTT	CALWEAHYYKKLF	TRGV9	.	TRGJ1	15	-1	-1	19
11	1.0178776326016952E-4	TGTGCCTTGTGGGAGAGCAATTATTATAAGAAACTCTTT	CALWESNYYKKLF	TRGV9	.	TRGJ1	14	-1	-1	18
11	1.0178776326016952E-4	TGTGCCTTGTGGGAGAGGCATTATTATAAGAAACTCTTT	CALWERHYYKKLF	TRGV9	.	TRGJ1	14	-1	-1	19
11	1.0178776326016952E-4	TGTGCCTTGTGGGAGAAATATTATTATAAGAAACTCTTT	CALWEKYYYKKLF	TRGV9	.	TRGJ1	14	-1	-1	19
11	1.0178776326016952E-4	TGTGCCGCCAATCGGCAAAAGGGGTATAAGAAACTCTTT	CAANRQKGYKKLF	TRGV10	.	TRGJ1	7	-1	-1	24
11	1.0178776326016952E-4	TGTGCCACCTGCTTCCCTCTTTGGGATAAGAAACTCTTT	CATCFPLWDKKLF	TRGV8	.	TRGJ1	10	-1	-1	25
11	1.0178776326016952E-4	TGTGCCACCTGGGATGGGCCGGGGTATAAGAAACTCTTT	CATWDGPGYKKLF	TRGV4	.	TRGJ1	19	-1	-1	24
11	1.0178776326016952E-4	TGTGCCACCTGGGACCCGAATTATTATAAGAAACTCTTT	CATWDPNYYKKLF	TRGV8	.	TRGJ1	13	-1	-1	16
11	1.0178776326016952E-4	TGTGCCACCTGGGACGGGCTGGGTTATAAGAAACTCTTT	CATWDGLGYKKLF	TRGV2	.	TRGJ1	18	-1	-1	23
11	1.0178776326016952E-4	TGTGCCACCTGGGACGGGCCGGGGTATAAGAAACTCTTT	CATWDGPGYKKLF	TRGV2	.	TRGJ1	19	-1	-1	24
11	1.0178776326016952E-4	TGTGCCACCTGGGACGGGCCGGAGTATAAGAAACTCTTT	CATWDGPEYKKLF	TRGV2	.	TRGJ1	19	-1	-1	24
11	1.0178776326016952E-4	TGTGCCACCTGGGACGAGAATTATTATAAGAAACTCTTT	CATWDENYYKKLF	TRGV2	.	TRGJ1	15	-1	-1	17
11	1.0178776326016952E-4	TGTGCCACCTGGGACAGTAGATATTATAAGAAACTCTTT	CATWDSRYYKKLF	TRGV3	.	TRGJ1	16	-1	-1	21
11	1.0178776326016952E-4	TGTGCCACCTGGGACAGGGACCAATGGGGCGGGCTCTTT	CATWDRDQWGGLF	TRGV3	.	TRGJ1	17	-1	-1	33
11	1.0178776326016952E-4	TGTGCCACCTGGGAGGGGAATTATTATAAGAAACTCTTT	CATWEGNYYKKLF	TRGV2	.	TRGJ1	17	-1	-1	17
11	1.0178776326016952E-4	TGTGCCACCTGGGAAGGGCGATTATGTAAGAAACTCTTT	CATWEGRLCKKLF	TRGV2	.	TRGJ1	18	-1	-1	20
11	1.0178776326016952E-4	TGTGCTGCCCGGGTTAGGTCGGCTAAGAAACTCTTT	CAARVRSAKKLF	TRGV10	.	TRGJ1	18	-1	-1	23
11	1.0178776326016952E-4	TGTGCTGCGTGGGGTAATTATTATAAGAAACTCTTT	CAAWGNYYKKLF	TRGV10	.	TRGJ1	12	-1	-1	15
11	1.0178776326016952E-4	TGTGCTGCGTGGGGCTCCCTCCAGGGGAAACTCTTT	CAAWGSLQGKLF	TRGV10	.	TRGJ1	12	-1	-1	26
11	1.0178776326016952E-4	TGTGCTGCGTGGGATTTCAGCGGTAAGAAACTCTTT	CAAWDFSGKKLF	TRGV10	.	TRGJ1	15	-1	-1	23
11	1.0178776326016952E-4	TGTGCTGCGTGGGATTTGGACTATAAGAAACTCTTT	CAAWDLDYKKLF	TRGV10	.	TRGJ1	15	-1	-1	21
11	1.0178776326016952E-4	TGTGCTGCGTGGGATTCTCGGTCCGTAGAACTCTTT	CAAWDSRSVELF	TRGV10	.	TRGJ1	15	-1	-1	28
11	1.0178776326016952E-4	TGTGCTGCGTGGGATTGTGGTTGGTTCAAGATATTT	CAAWDCGWFKIF	TRGV10	.	TRGJP1	15	-1	-1	17
11	1.0178776326016952E-4	TGTGCTGCGTGGGATTGGGGTTGGTTCAAGATATTT	CAAWDWGWFKIF	TRGV10	.	TRGJP1	15	-1	-1	18
11	1.0178776326016952E-4	TGTGCTGCGTGGGATGGAATTAATAAGAAACTCTTT	CAAWDGINKKLF	TRGV10	.	TRGJ1	14	-1	-1	16
11	1.0178776326016952E-4	TGTGCTGCGTGGGATAATCGATATAAGAAACTCTTT	CAAWDNRYKKLF	TRGV10	.	TRGJ1	14	-1	-1	21
11	1.0178776326016952E-4	TGTGCTGCGTGGGACAGCCATTATAAGAAACTCTTT	CAAWDSHYKKLF	TRGV10	.	TRGJ1	13	-1	-1	19
11	1.0178776326016952E-4	TGTGCTGCGTGGGAGAATTATTATAAGAAACTCTTT	CAAWENYYKKLF	TRGV10	.	TRGJ1	13	-1	-1	14
11	1.0178776326016952E-4	TGTGCTGCGTGGGAAGGATATTATAAGAAACTCTTT	CAAWEGYYKKLF	TRGV10	.	TRGJ1	13	-1	-1	18
11	1.0178776326016952E-4	TGTGCTGCGGTAGGAGATTATTATAAGAAACTCTTT	CAAVGDYYKKLF	TRGV10	.	TRGJ1	19	-1	-1	16
11	1.0178776326016952E-4	TGTGCTGCAGTTCAGAATTATTATAAGAAACTCTTT	CAAVQNYYKKLF	TRGV10	.	TRGJ1	7	-1	-1	10
11	1.0178776326016952E-4	TGTGCCTTGTGGGAGGTGGAAGATAAGAAACTCTTT	CALWEVEDKKLF	TRGV9	.	TRGJ1	17	-1	-1	22
11	1.0178776326016952E-4	TGTGCCACCTGGGTGGGGGACGGTAAGAAACTCTTT	CATWVGDGKKLF	TRGV8	.	TRGJ1	12	-1	-1	23
11	1.0178776326016952E-4	TGTGCCACCTGGGATTGGTATTATAAGAAACTCTTT	CATWDWYYKKLF	TRGV2	.	TRGJ1	13	-1	-1	18
11	1.0178776326016952E-4	TGTGCCACCTGGGATCCCGATTATAAGAAACTCTTT	CATWDPDYKKLF	TRGV8	.	TRGJ1	14	-1	-1	19
11	1.0178776326016952E-4	TGTGCCACCTGGGACGGGCCTCATAAGAAACTCTTT	CATWDGPHKKLF	TRGV2	.	TRGJ1	19	-1	-1	22
11	1.0178776326016952E-4	TGTGCCACCTGGGACGGGCCGTCGGGGAAACTCTTT	CATWDGPSGKLF	TRGV2	.	TRGJ1	22	-1	-1	26
11	1.0178776326016952E-4	TGTGCCACCTGGGACGGGCCGTGGGAGAAACTCTTT	CATWDGPWEKLF	TRGV2	.	TRGJ1	19	-1	-1	25
11	1.0178776326016952E-4	TGTGCCACCTGGGACATTTATTATAAGAAACTCTTT	CATWDIYYKKLF	TRGV2	.	TRGJ1	14	-1	-1	17
11	1.0178776326016952E-4	TGTGCCACCTGGGACAGGCTGAGTGTTAGTCTCTTT	CATWDRLSVSLF	TRGV5	.	TRGJ1	18	-1	-1	30
11	1.0178776326016952E-4	TGTGCCACCTGGGACAGGCGGGGTAAGAAACTCTTT	CATWDRRGKKLF	TRGV3	.	TRGJ1	18	-1	-1	23
11	1.0178776326016952E-4	TGTGCCACCTGGGACAGACTTGTGGGGAAACTCTTT	CATWDRLVGKLF	TRGV3	.	TRGJ1	22	-1	-1	26
11	1.0178776326016952E-4	TGTGCTGTGCGGTTGTATTATAAGAAACTCTTT	CAVRLYYKKLF	TRGV10	.	TRGJ1	6	-1	-1	15
11	1.0178776326016952E-4	TGTGCTGCGTCTATTGTTAGGTTCAAGATATTT	CAASIVRFKIF	TRGV10	.	TRGJP1	9	-1	-1	15
11	1.0178776326016952E-4	TGTGCTGCGTGGGTCGGTTGGTTCAAGATATTT	CAAWVGWFKIF	TRGV10	.	TRGJP1	12	-1	-1	15
11	1.0178776326016952E-4	TGTGCTGCGTGGGTCAATTGGTTCAAGATATTT	CAAWVNWFKIF	TRGV10	.	TRGJP1	12	-1	-1	17
11	1.0178776326016952E-4	TGTGCTGCGTGGGCCGGTTATAAGAAACTCTTT	CAAWAGYKKLF	TRGV10	.	TRGJ1	12	-1	-1	17
11	1.0178776326016952E-4	TGTGCTGCGTGGGGAGACACAAAGAAACTCTTT	CAAWGDTKKLF	TRGV10	.	TRGJ1	12	-1	-1	21
11	1.0178776326016952E-4	TGTGCTGCGTGGGATTTTTGGTTCAAGATATTT	CAAWDFWFKIF	TRGV10	.	TRGJP1	15	-1	-1	17
11	1.0178776326016952E-4	TGTGCTGCGTGGGATACTAGTAAGAAACTCTTT	CAAWDTSKKLF	TRGV10	.	TRGJ1	14	-1	-1	20
11	1.0178776326016952E-4	TGTGCTGCGTGGGATAACTATAAGAAACTCTTT	CAAWDNYKKLF	TRGV10	.	TRGJ1	17	-1	-1	18
11	1.0178776326016952E-4	TGTGCTGCGTGGGACCTGGGGGCGAAACTCTTT	CAAWDLGAKLF	TRGV10	.	TRGJ1	13	-1	-1	23
11	1.0178776326016952E-4	TGTGCTGCGTGGGACCCCATAAGGAAACTCTTT	CAAWDPIRKLF	TRGV10	.	TRGJ1	13	-1	-1	18
11	1.0178776326016952E-4	TGTGCTGCGTGGGAAACACCGAAGAAACTCTTT	CAAWETPKKLF	TRGV10	.	TRGJ1	13	-1	-1	21
11	1.0178776326016952E-4	TGTGCTGCGTGGGAAAAGTGGTTCAAGATATTT	CAAWEKWFKIF	TRGV10	.	TRGJP1	13	-1	-1	18
11	1.0178776326016952E-4	TGTGCTGCGTGGAGGGGGAGAGAGAAACTCTTT	CAAWRGREKLF	TRGV10	.	TRGJ1	11	-1	-1	22
11	1.0178776326016952E-4	TGTGCCTTGAGCTCTGGTTGGTTCAAGATATTT	CALSSGWFKIF	TRGV9	.	TRGJP1	8	-1	-1	13
11	1.0178776326016952E-4	TGTGCCACCTGGCCTGGTTGGTTCAAGATATTT	CATWPGWFKIF	TRGV2	.	TRGJP1	11	-1	-1	13
11	1.0178776326016952E-4	TGTGCCACCTGGGATGGCTATAAGAAACTCTTT	CATWDGYKKLF	TRGV4	.	TRGJ1	16	-1	-1	18
11	1.0178776326016952E-4	TGTGCCACCTGGGATGGGCCTGGGAAACTCTTT	CATWDGPGKLF	TRGV4	.	TRGJ1	19	-1	-1	23
11	1.0178776326016952E-4	TGTGCCACCTGGGACGGGCAGGGGAAACTCTTT	CATWDGQGKLF	TRGV2	.	TRGJ1	18	-1	-1	23
11	1.0178776326016952E-4	TGTGCCACCTGGGACGGGAATAAGAAACTCTTT	CATWDGNKKLF	TRGV2	.	TRGJ1	17	-1	-1	19
11	1.0178776326016952E-4	TGTGCCACCTGGGACAGGCTGGGGAAACTCTTT	CATWDRLGKLF	TRGV3	.	TRGJ1	18	-1	-1	23
11	1.0178776326016952E-4	TGTGCCACCTGGGACAGGCCTAAGAAACTCTTT	CATWDRPKKLF	TRGV3	.	TRGJ1	20	-1	-1	20
11	1.0178776326016952E-4	TGTGCCACCTGGGACAGGCGGGAGAAACTCTTT	CATWDRREKLF	TRGV5	.	TRGJ1	18	-1	-1	22
11	1.0178776326016952E-4	TGTGCCACCTGGGACAGGCGGAGGAAACTCTTT	CATWDRRRKLF	TRGV3	.	TRGJ1	18	-1	-1	23
11	1.0178776326016952E-4	TGTGCCACCTGGATTAGGCGGGGGAAACTCTTT	CATWIRRGKLF	TRGV4	.	TRGJ1	11	-1	-1	23
11	1.0178776326016952E-4	TGTGCTGCGTGGGTTTATAAGAAACTCTTT	CAAWVYKKLF	TRGV10	.	TRGJ1	16	-1	-1	14
11	1.0178776326016952E-4	TGTGCTGCGTGGGTGATAGGGAAACTCTTT	CAAWVIGKLF	TRGV10	.	TRGJ1	12	-1	-1	20
11	1.0178776326016952E-4	TGTGCTGCGTGGGGTTATAAGAAACTCTTT	CAAWGYKKLF	TRGV10	.	TRGJ1	16	-1	-1	14
11	1.0178776326016952E-4	TGTGCTGCGTGGGGGGGTAAGAAACTCTTT	CAAWGGKKLF	TRGV10	.	TRGJ1	12	-1	-1	17
11	1.0178776326016952E-4	TGTGCTGCGTGGGATTTTAAGAAACTCTTT	CAAWDFKKLF	TRGV10	.	TRGJ1	15	-1	-1	13
11	1.0178776326016952E-4	TGTGCTGCGTGGGATCCGAAGAAACTCTTT	CAAWDPKKLF	TRGV10	.	TRGJ1	14	-1	-1	18
11	1.0178776326016952E-4	TGTGCTGCGTGGGATGAGGAGAAACTCTTT	CAAWDEEKLF	TRGV10	.	TRGJ1	14	-1	-1	19
11	1.0178776326016952E-4	TGTGCTGCGTGGGATAACAAGAAACTCTTT	CAAWDNKKLF	TRGV10	.	TRGJ2	17	-1	-1	18
11	1.0178776326016952E-4	TGTGCTGCGTGGGAAACTAAGAAACTCTTT	CAAWETKKLF	TRGV10	.	TRGJ1	13	-1	-1	17
11	1.0178776326016952E-4	TGTGCTGCGGATTATTATAAGAAACTCTTT	CAADYYKKLF	TRGV10	.	TRGJ1	8	-1	-1	7
11	1.0178776326016952E-4	TGTGCCACCTGGGGTTATAAGAAACTCTTT	CATWGYKKLF	TRGV4	.	TRGJ1	12	-1	-1	14
11	1.0178776326016952E-4	TGTGCCACCTGGGGGGATAAGAAACTCTTT	CATWGDKKLF	TRGV3	.	TRGJ1	12	-1	-1	16
11	1.0178776326016952E-4	TGTGCCACCTGGGATTGGATCAAGACGTTT	CATWDWIKTF	TRGV8	.	TRGJP2	17	-1	-1	12
[truncated: 10,136 more rows]
