# Supplementary material for: Dissection of the Human T-Cell Receptor γ Gene Repertoire in the Brain and Peripheral Blood Identifies Age- and Alzheimer's Disease-Associated Clonotype Profiles
Source: Front Immunol. 2020 Jan 29;11:12. doi: 10.3389/fimmu.2020.00012 (PMC7025544; doi:10.3389/fimmu.2020.00012)
Supplement: Supplementary file 5 [file Data_Sheet_2.zip › repertoires_corrected_and_decontaminated/A777.txt]

count	freq	cdr3nt	cdr3aa	v	d	j	VEnd	DStart	DEnd	JStart
18205	0.12665228885487687	TGTGCCTTGTGGGAGGTACGGGGAGAGTTGGGCAAAAAAATCAAGGTATTT	CALWEVRGELGKKIKVF	TRGV9	.	TRGJP	16	-1	-1	23
7497	0.05215667176847085	TGTGCCTTGTGGGATCGCGCCTTATTAGAGAAACTCTTT	CALWDRALLEKLF	TRGV9	.	TRGJ1	13	-1	-1	21
3924	0.027299290385418114	TGTGCTGTATATTATAAGAAACTCTTT	CAVYYKKLF	TRGV10	.	TRGJ2	6	-1	-1	9
3723	0.025900932238764437	TGTGCCACCTGGGAGATGTGGTATAAGAAACTCTTT	CATWEMWYKKLF	TRGV2	.	TRGJ2	13	-1	-1	21
3244	0.022568526506191736	TGTGCTGCGTGGGAAAGGAAACTCTTT	CAAWERKLF	TRGV10	.	TRGJ2	13	-1	-1	17
2468	0.017169890079309864	TGTGCCACCTGGGACAAACGATCACCCGGTGTACTCTTT	CATWDKRSPGVLF	TRGV5	.	TRGJ1	15	-1	-1	32
1841	0.012807847502434952	TGTGCCTTGTGGGAGGAAGAGTTGGGCAAAAAAATCAAGGTATTT	CALWEEELGKKIKVF	TRGV9	.	TRGJP	15	-1	-1	16
1570	0.010922498956449145	TGTGCCTTGTGGGCCTCCCGGGCATGGGGCTTTCGTTATAAGAAACTCTTT	CALWASRAWGFRYKKLF	TRGV9	.	TRGJ2	12	-1	-1	35
1544	0.010741616808125782	TGTGCCTTGTGGGAGGTGCAGGTGTTGGGCAAAAAAATCAAGGTATTT	CALWEVQVLGKKIKVF	TRGV9	.	TRGJP	19	-1	-1	17
1492	0.010379852511479059	TGTGCCTTGTGGGAGGGTCAAGAGTTGGGCAAAAAAATCAAGGTATTT	CALWEGQELGKKIKVF	TRGV9	.	TRGJP	15	-1	-1	14
1339	0.009315430638653123	TGTGCCACCTGGGTCGGCGTACCTTATTATAAGAAACTCTTT	CATWVGVPYYKKLF	TRGV2	.	TRGJ2	16	-1	-1	23
1036	0.007207457910115486	TGTGCCTTGTGGGAGGTGCAAGAGTTGGGCAAAAAAATCAAGGTATTT	CALWEVQELGKKIKVF	TRGV9	.	TRGJP	19	-1	-1	17
1010	0.007026575761792124	TGTGCCTTGTGGGAGGGTGGGGATAAGAAACTCTTT	CALWEGGDKKLF	TRGV9	.	TRGJ2	15	-1	-1	22
977	0.00679699457353555	TGTGCCTTGTGGGAGGCAAAAGAGTTGGGCAAAAAAATCAAGGTATTT	CALWEAKELGKKIKVF	TRGV9	.	TRGJP	15	-1	-1	19
881	0.006129122025880061	TGTGCCTTGTGGGAGGTGAAAGAGTTGGGCAAAAAAATCAAGGTATTT	CALWEVKELGKKIKVF	TRGV9	.	TRGJP	17	-1	-1	19
858	0.005969110894670933	TGTGCCTTGTGGGAGCAAGAGTTGGGCAAAAAAATCAAGGTATTT	CALWEQELGKKIKVF	TRGV9	.	TRGJP	14	-1	-1	14
827	0.0057534437178238486	TGTGCCTTGTGGGCGGAAGAGTTGGGCAAAAAAATCAAGGTATTT	CALWAEELGKKIKVF	TRGV9	.	TRGJP	15	-1	-1	9
794	0.005523862529567275	TGTGCCTTGTGGGAGGTGCGAGAGTTGGGCAAAAAAATCAAGGTATTT	CALWEVRELGKKIKVF	TRGV9	.	TRGJP	18	-1	-1	17
760	0.005287324335605955	TGTGCCTTGTGGGAGGTACCGGAGTTGGGCAAAAAAATCAAGGTATTT	CALWEVPELGKKIKVF	TRGV9	.	TRGJP	16	-1	-1	21
667	0.0046403228050647	TGTGCCTTGTGGGATAAGCAGTTGGGCAAAAAAATCAAGGTATTT	CALWDKQLGKKIKVF	TRGV9	.	TRGJP	13	-1	-1	15
565	0.003930708223180743	TGTGCCTTGTGGGAGGTTATACCAGAGTTGGGCAAAAAAATCAAGGTATTT	CALWEVIPELGKKIKVF	TRGV9	.	TRGJP	16	-1	-1	23
548	0.0038124391262000833	TGTGCTGCGTGGGATTATAGCGATAAGAAACTCTTT	CAAWDYSDKKLF	TRGV10	.	TRGJ1	16	-1	-1	22
544	0.0037846111033811047	TGTGCCTTGTGGAAGAAAATGGCCTATCAAGAGTTGGGCAAAAAAATCAAGGTATTT	CALWKKMAYQELGKKIKVF	TRGV9	.	TRGJP	14	-1	-1	27
530	0.0036872130235146793	TGTGCCACCTGGGACAGCACTTATTATAAGAAACTCTTT	CATWDSTYYKKLF	TRGV7	.	TRGJ2	16	-1	-1	20
479	0.0033324057325727005	TGTGCCTTGTGGGAGGTGGCGTTGGGCAAAAAAATCAAGGTATTT	CALWEVALGKKIKVF	TRGV9	.	TRGJP	17	-1	-1	20
475	0.003304577709753722	TGTGCCTTGTGGGAGGTGCAGGAGTTGGGCAAAAAAATCAAGGTATTT	CALWEVQELGKKIKVF	TRGV9	.	TRGJP	19	-1	-1	17
474	0.0032976207040489773	TGTGCTGCGTGGGCCGAGGGTTATTATAAGAAACTCTTT	CAAWAEGYYKKLF	TRGV10	.	TRGJ2	12	-1	-1	20
459	0.003193265618477807	TGTGCCTTGTGGGAGGTGCAACCAGAGTTGGGCAAAAAAATCAAGGTATTT	CALWEVQPELGKKIKVF	TRGV9	.	TRGJP	19	-1	-1	23
455	0.0031654375956588284	TGTGCCTTGTGGACTCAAGAGTTGGGCAAAAAAATCAAGGTATTT	CALWTQELGKKIKVF	TRGV9	.	TRGJP	11	-1	-1	15
448	0.0031167385557256157	TGTGCCTTGTGGGAGGTGCGGGAGTTGGGCAAAAAAATCAAGGTATTT	CALWEVRELGKKIKVF	TRGV9	.	TRGJP	18	-1	-1	21
447	0.003109781550020871	TGTGCCTTGTGGGAGACCCAGGAGTTGGGCAAAAAAATCAAGGTATTT	CALWETQELGKKIKVF	TRGV9	.	TRGJP	14	-1	-1	18
440	0.0030610825100876584	TGTGCCACCTGGGACGGGCCCGGTTATAAGAAACTCTTT	CATWDGPGYKKLF	TRGV2	.	TRGJ2	21	-1	-1	23
438	0.003047168498678169	TGTGCTGCGTTTAAGAAACTCTTT	CAAFKKLF	TRGV10	.	TRGJ2	9	-1	-1	11
437	0.0030402114929734244	TGTGCCTTGTGGGAGGTGCAAGGTTTAGAGTTGGGCAAAAAAATCAAGGTATTT	CALWEVQGLELGKKIKVF	TRGV9	.	TRGJP	19	-1	-1	26
430	0.0029915124530402117	TGTGCCTTGTGGGAGGTGAGGTTTGGGTATAAGAAACTCTTT	CALWEVRFGYKKLF	TRGV9	.	TRGJ1	17	-1	-1	27
390	0.002713232224850424	TGTGCCTTGTGGGAGGTGCAGGGTGGAGAGTTGGGCAAAAAAATCAAGGTATTT	CALWEVQGGELGKKIKVF	TRGV9	.	TRGJP	19	-1	-1	26
374	0.0026019201335745097	TGTGCCTTGTGGGAGGTTGGGGAGTTGGGCAAAAAAATCAAGGTATTT	CALWEVGELGKKIKVF	TRGV9	.	TRGJP	16	-1	-1	21
370	0.0025740921107555307	TGTGCCACCTGGGACGGGAAGTGGTCCCGTAAGAAACTCTTT	CATWDGKWSRKKLF	TRGV2	.	TRGJ1	17	-1	-1	29
365	0.0025393070822318075	TGTGCCACCTGGGACGGGCTTTATTATAAGAAACTCTTT	CATWDGLYYKKLF	TRGV2	.	TRGJ1	18	-1	-1	20
356	0.0024766940308891053	TGTGCCTTGTGGGAGCCTGATTATTATAAGAAACTCTTT	CALWEPDYYKKLF	TRGV9	.	TRGJ2	14	-1	-1	19
345	0.002400166968136914	TGTGCCTTGTGGGAAGTTCAAGAGTTGGGCAAAAAAATCAAGGTATTT	CALWEVQELGKKIKVF	TRGV9	.	TRGJP	19	-1	-1	18
339	0.002358424933908446	TGTGCTGCGTGGGATTATTATAAGAAACTCTTT	CAAWDYYKKLF	TRGV10	.	TRGJ1	16	-1	-1	13
325	0.0022610268540420204	TGTGCCTTGTGGGACACGGGGCCCATTTCCTTTACAGGTAGTGATTGGATCAAGACGTTT	CALWDTGPISFTGSDWIKTF	TRGV9	.	TRGJP2	13	-1	-1	37
317	0.0022053708084040628	TGTGCCAGCTGGCGGTATTATAAGAAACTCTTT	CASWRYYKKLF	TRGV3	.	TRGJ2	11	-1	-1	15
315	0.0021914567969945737	TGTGCCACCTGGGGGGGGGATAGTAGTGATTGGATCAAGACGTTT	CATWGGDSSDWIKTF	TRGV7	.	TRGJP2	12	-1	-1	19
306	0.0021288437456518715	TGTGCCACCTGGGACAGGCCCTATTATTATAAGAAACTCTTT	CATWDRPYYYKKLF	TRGV7	.	TRGJ1	19	-1	-1	22
304	0.002114929734242382	TGTGCCTTGTGGGCCAACCGGTTGGGCAAAAAAATCAAGGTATTT	CALWANRLGKKIKVF	TRGV9	.	TRGJP	12	-1	-1	20
293	0.0020384026714901906	TGTGCCTTGTGGGAACCCGAGTTGGGCAAAAAAATCAAGGTATTT	CALWEPELGKKIKVF	TRGV9	.	TRGJP	13	-1	-1	18
292	0.002031445665785446	TGTGCTGCGTGGGATTGGGTGAATAAGAAACTCTTT	CAAWDWVNKKLF	TRGV10	.	TRGJ1	15	-1	-1	22
281	0.0019549186030332543	TGTGCCTTGTGGGAGGAACAAGAGTTGGGCAAAAAAATCAAGGTATTT	CALWEEQELGKKIKVF	TRGV9	.	TRGJP	15	-1	-1	18
280	0.0019479615973285098	TGTGCCACCTGGGACGCCTGTGTGCTCTTT	CATWDACVLF	TRGV2	.	TRGJ1	15	-1	-1	24
275	0.0019131765688047864	TGTGCCACCTGGGACGGGCCCTGGAGGACGAGTAGTGATTGGATCAAGACGTTT	CATWDGPWRTSSDWIKTF	TRGV2	.	TRGJP2	20	-1	-1	30
272	0.0018923055516905523	TGTGCCTTGTGGGAGAAGCAAGAGTTGGGCAAAAAAATCAAGGTATTT	CALWEKQELGKKIKVF	TRGV9	.	TRGJP	14	-1	-1	17
261	0.001815778488938361	TGTGCCACCTGGGACAGGCACTTCAGGGAATTTTATAAGAAACTCTTT	CATWDRHFREFYKKLF	TRGV3	.	TRGJ1	18	-1	-1	27
260	0.0018088214832336163	TGTGCCTTGTGGGAGGTGCTCGGGCCGGCGAGGCTCTTT	CALWEVLGPARLF	TRGV9	.	TRGJ1	18	-1	-1	33
260	0.0018088214832336163	TGTGCTGCGTGGGATTCGCCGCATAAGAAACTCTTT	CAAWDSPHKKLF	TRGV10	.	TRGJ1	15	-1	-1	22
255	0.0017740364547098929	TGTGCCTTGTGGGAGGTGGGAACAGAGTTGGGCAAAAAAATCAAGGTATTT	CALWEVGTELGKKIKVF	TRGV9	.	TRGJP	17	-1	-1	16
255	0.0017740364547098929	TGTGCCTTGTGGGAGGTGCACAGGAATAAGAAACTCTTT	CALWEVHRNKKLF	TRGV9	.	TRGJ2	20	-1	-1	25
245	0.0017044663976624461	TGTGCCTTGTGGGATGAAGAGTTGGGCAAAAAAATCAAGGTATTT	CALWDEELGKKIKVF	TRGV9	.	TRGJP	13	-1	-1	16
225	0.0015653262835675526	TGTGCCACCTGGGATGGGCCACCGTACAGTAGTGATTGGATCAAGACGTTT	CATWDGPPYSSDWIKTF	TRGV4	.	TRGJP2	19	-1	-1	24
212	0.0014748852094058718	TGTGCCTTGTGGGAGAGCCAAGAGTTGGGCAAAAAAATCAAGGTATTT	CALWESQELGKKIKVF	TRGV9	.	TRGJP	14	-1	-1	18
210	0.0014609711979963825	TGTGCCACCTGGCCCCACAAGGAGTGTAGTGATTGGATCAAGACGTTT	CATWPHKECSDWIKTF	TRGV8	.	TRGJP2	11	-1	-1	25
210	0.0014609711979963825	TGTGCCTTCCTATTGGTTCCCGGTTGGTTCAAGATATTT	CAFLLVPGWFKIF	TRGV9	.	TRGJP1	7	-1	-1	21
206	0.0014331431751774036	TGTGCCTTGTGGGAGGTGCATACGTTGGGCAAAAAAATCAAGGTATTT	CALWEVHTLGKKIKVF	TRGV9	.	TRGJP	19	-1	-1	23
203	0.0014122721580631695	TGTGCCTTGTGGGAGGCACAAGAGTTGGGCAAAAAAATCAAGGTATTT	CALWEAQELGKKIKVF	TRGV9	.	TRGJP	15	-1	-1	18
195	0.001356616112425212	TGTGCCTTGTGGGAGGTGGTTGAGTTGGGCAAAAAAATCAAGGTATTT	CALWEVVELGKKIKVF	TRGV9	.	TRGJP	17	-1	-1	21
193	0.0013427021010157228	TGTGCCTTGTGGGAGGAGCAAGAGTTGGGCAAAAAAATCAAGGTATTT	CALWEEQELGKKIKVF	TRGV9	.	TRGJP	19	-1	-1	17
192	0.0013357450953109782	TGTGCCTTGTGGGAGGTTCCAGAGTTGGGCAAAAAAATCAAGGTATTT	CALWEVPELGKKIKVF	TRGV9	.	TRGJP	16	-1	-1	20
190	0.0013218310839014887	TGTGCCTTGTGGGAGGCCGCGTGGGAGTTGGGCAAAAAAATCAAGGTATTT	CALWEAAWELGKKIKVF	TRGV9	.	TRGJP	15	-1	-1	24
190	0.0013218310839014887	TGTGCCTTGTGGGAGTTGGGCAAAAAAATCAAGGTATTT	CALWELGKKIKVF	TRGV9	.	TRGJP	17	-1	-1	12
182	0.0012661750382635315	TGTGCCTTGTGTGCCTATTATAAGAAACTCTTT	CALCAYYKKLF	TRGV9	.	TRGJ1	10	-1	-1	15
180	0.001252261026854042	TGTGCCTTGTGGGAGGTGGGCGAGTTGGGCAAAAAAATCAAGGTATTT	CALWEVGELGKKIKVF	TRGV9	.	TRGJP	17	-1	-1	16
179	0.0012453040211492974	TGTGCTGCGTGGGATCGCCATTATAAGAAACTCTTT	CAAWDRHYKKLF	TRGV10	.	TRGJ1	14	-1	-1	19
176	0.0012244330040350633	TGTGCCTTGTGGGAATGGGAGTTGGGCAAAAAAATCAAGGTATTT	CALWEWELGKKIKVF	TRGV9	.	TRGJP	13	-1	-1	18
172	0.0011966049812160845	TGTGCTGCGTGGGGTCGTGGGCTCTTT	CAAWGRGLF	TRGV10	.	TRGJ1	12	-1	-1	21
171	0.00118964797551134	TGTGCCTTGTGGGAGCCCCGGGATAAGAAACTCTTT	CALWEPRDKKLF	TRGV9	.	TRGJ1	14	-1	-1	22
170	0.0011826909698065952	TGTGCCTTGTGGGAGGTGTTCTCCAAGTTGGGCAAAAAAATCAAGGTATTT	CALWEVFSKLGKKIKVF	TRGV9	.	TRGJP	17	-1	-1	25
166	0.0011548629469876166	TGTGCCTTGTGGGAGGTGCAAGGTGGAGAGTTGGGCAAAAAAATCAAGGTATTT	CALWEVQGGELGKKIKVF	TRGV9	.	TRGJP	19	-1	-1	26
166	0.0011548629469876166	TGTGCCTTGTGGGAGCCGAATTATTATAAGAAACTCTTT	CALWEPNYYKKLF	TRGV9	.	TRGJ1	14	-1	-1	16
162	0.0011270349241686377	TGTGCCCCCGACGGGCTCTTT	CAPDGLF	TRGV9	.	TRGJ1	5	-1	-1	15
160	0.0011131209127591484	TGTGCTGCGTGGACTCTTGACGCGTGGAATAAGAAACTCTTT	CAAWTLDAWNKKLF	TRGV10	.	TRGJ1	11	-1	-1	28
159	0.0011061639070544039	TGTGCTGCGTGGGCCACTGGTTGGTTCAAGATATTT	CAAWATGWFKIF	TRGV10	.	TRGJP1	12	-1	-1	13
156	0.0010852928899401698	TGTGCCTTGTGGGAGTTTCAAGAGTTGGGCAAAAAAATCAAGGTATTT	CALWEFQELGKKIKVF	TRGV9	.	TRGJP	14	-1	-1	18
156	0.0010852928899401698	TGTGCCACCTGGGATTATTATAAGAAACTCTTT	CATWDYYKKLF	TRGV4	.	TRGJ1	14	-1	-1	13
155	0.001078335884235425	TGTGCCTTGTGGGACGACGAGTTGGGCAAAAAAATCAAGGTATTT	CALWDDELGKKIKVF	TRGV9	.	TRGJP	13	-1	-1	18
153	0.0010644218728259357	TGTGCCTTGTGGGAGGTGAGTTATAAGAAACTCTTT	CALWEVSYKKLF	TRGV9	.	TRGJ1	17	-1	-1	20
150	0.0010435508557117017	TGTGCCTTGTTGACTCCTTGGATCAAGACGTTT	CALLTPWIKTF	TRGV9	.	TRGJP2	9	-1	-1	17
149	0.001036593850006957	TGTGCCTTGTGGGTCTACTATAAGAAACTCTTT	CALWVYYKKLF	TRGV9	.	TRGJ1	12	-1	-1	15
149	0.001036593850006957	TGTGCTGCGTGGGATTATAAGAAACTCTTT	CAAWDYKKLF	TRGV10	.	TRGJ1	16	-1	-1	13
148	0.0010296368443022124	TGTGCCTTGTGGGAGACTCGACAAGAGTTGGGCAAAAAAATCAAGGTATTT	CALWETRQELGKKIKVF	TRGV9	.	TRGJP	14	-1	-1	21
148	0.0010296368443022124	TGTGCCTTGTGGGAGGCCCCCATCCACGATTATAAGAAACTCTTT	CALWEAPIHDYKKLF	TRGV9	.	TRGJ1	15	-1	-1	28
147	0.0010226798385974676	TGTGCCTTGTGGGAGGTGATGTATTATAAGAAACTCTTT	CALWEVMYYKKLF	TRGV9	.	TRGJ1	17	-1	-1	21
147	0.0010226798385974676	TGTGCCTTGTGGGAGGGTTATTATAAGAAACTCTTT	CALWEGYYKKLF	TRGV9	.	TRGJ1	15	-1	-1	17
144	0.0010018088214832335	TGTGCCTTGTGGGAGGTGGAAGAGTTGGGCAAAAAAATCAAGGTATTT	CALWEVEELGKKIKVF	TRGV9	.	TRGJP	17	-1	-1	19
138	9.600667872547656E-4	TGTGCCTTGTGGGAGGTGCCCCGTTATTATAAGAAACTCTTT	CALWEVPRYYKKLF	TRGV9	.	TRGJ1	21	-1	-1	23
138	9.600667872547656E-4	TGTGCCTTGTGGGATTGCCTTGGGGGGAAACTCTTT	CALWDCLGGKLF	TRGV9	.	TRGJ1	13	-1	-1	26
137	9.531097815500208E-4	TGTGCTGCGTGGGATTATTATTCCGATAGTAGTGATTGGATCAAGACGTTT	CAAWDYYSDSSDWIKTF	TRGV10	.	TRGJP2	16	-1	-1	25
137	9.531097815500208E-4	TGTGCCTTGTGGGAGGTGCCCCATTGGATCAAGACGTTT	CALWEVPHWIKTF	TRGV9	.	TRGJP2	21	-1	-1	22
136	9.461527758452762E-4	TGTGCCTTGTGGGAGGTGGGTTATTTAAATAAGAAACTCTTT	CALWEVGYLNKKLF	TRGV9	.	TRGJ1	17	-1	-1	28
136	9.461527758452762E-4	TGTGCCTTGTGGGAGCCCCCTTATTATAAGAAACTCTTT	CALWEPPYYKKLF	TRGV9	.	TRGJ1	14	-1	-1	20
136	9.461527758452762E-4	TGTGCCACCTGGGATGGCTATAAGAAACTCTTT	CATWDGYKKLF	TRGV4	.	TRGJ2	16	-1	-1	18
132	9.183247530262974E-4	TGTGCCTTGTGGACCGTTCCGAAACTCTTT	CALWTVPKLF	TRGV9	.	TRGJ1	11	-1	-1	20
131	9.113677473215528E-4	TGTGCTGCGTGGGATTCCACTGGTTGGTTCAAGATATTT	CAAWDSTGWFKIF	TRGV10	.	TRGJP1	15	-1	-1	8
130	9.044107416168081E-4	TGTGCCTTGTGGGAGAACGATTGGATCAAGACGTTT	CALWENDWIKTF	TRGV9	.	TRGJP2	14	-1	-1	18
129	8.974537359120635E-4	TGTGCTGCGTGGCTCGGGGAGAAACTCTTT	CAAWLGEKLF	TRGV10	.	TRGJ1	11	-1	-1	19
127	8.835397245025741E-4	TGTGCCTTGTGGGGTTATTGGATCAAGACGTTT	CALWGYWIKTF	TRGV9	.	TRGJP2	12	-1	-1	13
126	8.765827187978294E-4	TGTGCCACCTGGCTAATGAGTGATTGGATCAAGACGTTT	CATWLMSDWIKTF	TRGV2	.	TRGJP2	11	-1	-1	18
124	8.626687073883401E-4	TGTGCTGCGTGGAAACTCTTT	CAAWKLF	TRGV10	.	TRGJ1	11	-1	-1	11
123	8.557117016835953E-4	TGTGCTGCGTGCGGTTGGTTCAAGATATTT	CAACGWFKIF	TRGV10	.	TRGJP1	10	-1	-1	12
122	8.487546959788507E-4	TGTGCCTTGTGGGAGGTGCAACGAGTGGGGCTCTTT	CALWEVQRVGLF	TRGV9	.	TRGJ1	19	-1	-1	30
121	8.41797690274106E-4	TGTGCCTTGTCGGGACCGCTCTTT	CALSGPLF	TRGV9	.	TRGJ2	14	-1	-1	18
119	8.278836788646167E-4	TGTGCCTTGTGGGAGGATTATAAGAAACTCTTT	CALWEDYKKLF	TRGV9	.	TRGJ1	15	-1	-1	16
119	8.278836788646167E-4	TGTGCTGCGTCCCTCTTT	CAASLF	TRGV10	.	TRGJ1	9	-1	-1	12
118	8.20926673159872E-4	TGTGCTTTCAGGGGGAAGAAACTCTTT	CAFRGKKLF	TRGV9	.	TRGJ1	7	-1	-1	15
117	8.139696674551273E-4	TGTGCCTTGTGGGAGGTGGGGCCCTGTGGGAAACTCTTT	CALWEVGPCGKLF	TRGV9	.	TRGJ1	17	-1	-1	29
115	8.00055656045638E-4	TGTGCTGCGTGGGATACAAATTGTGGGAAACTCTTT	CAAWDTNCGKLF	TRGV10	.	TRGJ1	14	-1	-1	26
115	8.00055656045638E-4	TGTGCCTTGTGGGAGGGACTCTTT	CALWEGLF	TRGV9	.	TRGJ1	15	-1	-1	17
114	7.930986503408932E-4	TGTGCCTTGTGGAGTGAAGGGAAGTTGGGCAAAAAAATCAAGGTATTT	CALWSEGKLGKKIKVF	TRGV9	.	TRGJP	11	-1	-1	22
114	7.930986503408932E-4	TGTGCCTTGTGGGAGGTGCAGTTGGGCAAAAAAATCAAGGTATTT	CALWEVQLGKKIKVF	TRGV9	.	TRGJP	19	-1	-1	19
114	7.930986503408932E-4	TGTGCCTTGTGGGAGAGTTATTATAAGAAACTCTTT	CALWESYYKKLF	TRGV9	.	TRGJ1	14	-1	-1	14
114	7.930986503408932E-4	TGTGCCTTGTGGGAGGGGGGTAGGGAACTCTTT	CALWEGGRELF	TRGV9	.	TRGJ1	15	-1	-1	25
112	7.791846389314039E-4	TGTGCCTTGTGGGAGGTGGGGGGTAGTGATTGGATCAAGACGTTT	CALWEVGGSDWIKTF	TRGV9	.	TRGJP2	17	-1	-1	22
112	7.791846389314039E-4	TGTGCCAGTCTGAATTATTATAAGAAACTCTTT	CASLNYYKKLF	TRGV8	.	TRGJ1	6	-1	-1	11
112	7.791846389314039E-4	TGTGCCTTGTGGGAGGTGCCCAAACTCTTT	CALWEVPKLF	TRGV9	.	TRGJ1	18	-1	-1	21
111	7.722276332266593E-4	TGTGCCTTGTGGGAGGTGCACAACGCGAAACTCTTT	CALWEVHNAKLF	TRGV9	.	TRGJ1	20	-1	-1	26
110	7.652706275219146E-4	TGTGCCTTGTGGGAGGTGGGACAGTTGGGCAAAAAAATCAAGGTATTT	CALWEVGQLGKKIKVF	TRGV9	.	TRGJP	17	-1	-1	22
110	7.652706275219146E-4	TGTGCCTTGTGGGAGGCCCAAGAGTTGGGCAAAAAAATCAAGGTATTT	CALWEAQELGKKIKVF	TRGV9	.	TRGJP	15	-1	-1	18
110	7.652706275219146E-4	TGTGCTGCGTGGCGGATCAAGACGTTT	CAAWRIKTF	TRGV10	.	TRGJP2	11	-1	-1	13
108	7.513566161124252E-4	TGTGCCTTGTGGGAGCCACTGGGGAGCCATTATAAGAAACTCTTT	CALWEPLGSHYKKLF	TRGV9	.	TRGJ1	14	-1	-1	28
108	7.513566161124252E-4	TGTGCCTTGTGGGAGGTGCAGGGGGAACTCTTT	CALWEVQGELF	TRGV9	.	TRGJ2	19	-1	-1	25
107	7.443996104076805E-4	TGTGCCTTGTGGGAGGTGCCGCAGTTGGGCAAAAAAATCAAGGTATTT	CALWEVPQLGKKIKVF	TRGV9	.	TRGJP	18	-1	-1	22
107	7.443996104076805E-4	TGTGCCTTGTGGGAAAAAGAGTTGGGCAAAAAAATCAAGGTATTT	CALWEKELGKKIKVF	TRGV9	.	TRGJP	13	-1	-1	16
106	7.374426047029359E-4	TGTGCCTTGTGGGAGGCCATAGAGTTGGGCAAAAAAATCAAGGTATTT	CALWEAIELGKKIKVF	TRGV9	.	TRGJP	15	-1	-1	20
106	7.374426047029359E-4	TGTGCCTTGTGGGAGGTGTTTTGTAGTGATTGGATCAAGACGTTT	CALWEVFCSDWIKTF	TRGV9	.	TRGJP2	17	-1	-1	22
105	7.304855989981912E-4	TGTGCCTTGTGGGAGGAAAGAGAGTTGGGCAAAAAAATCAAGGTATTT	CALWEERELGKKIKVF	TRGV9	.	TRGJP	15	-1	-1	20
105	7.304855989981912E-4	TGTGCCTTGTGGGAGGTGGATAGTTATTATAAGAAACTCTTT	CALWEVDSYYKKLF	TRGV9	.	TRGJ1	17	-1	-1	23
105	7.304855989981912E-4	TGTGCCACCTGGGATTATAAGAAACTCTTT	CATWDYKKLF	TRGV8	.	TRGJ1	14	-1	-1	13
104	7.235285932934465E-4	TGTGCCTTGTGGGTGAAACAAGAGTTGGGCAAAAAAATCAAGGTATTT	CALWVKQELGKKIKVF	TRGV9	.	TRGJP	12	-1	-1	18
103	7.165715875887018E-4	TGTGCCTTGTGGGAGAACCCTCTTAGAGTGGTTCCCAAGAAACTCTTT	CALWENPLRVVPKKLF	TRGV9	.	TRGJ2	14	-1	-1	36
103	7.165715875887018E-4	TGTGCCTTGTGGGAAGAGTTGGGCAAAAAAATCAAGGTATTT	CALWEELGKKIKVF	TRGV9	.	TRGJP	13	-1	-1	9
102	7.096145818839572E-4	TGTGCCTTGTGGGAGCGAAAAGAGTTGGGCAAAAAAATCAAGGTATTT	CALWERKELGKKIKVF	TRGV9	.	TRGJP	14	-1	-1	19
102	7.096145818839572E-4	TGTGCCTTGTGGGAGGTGCCTCATAAGGCAAAACTCTTT	CALWEVPHKAKLF	TRGV9	.	TRGJ1	18	-1	-1	30
102	7.096145818839572E-4	TGTGCCTTGTGGGAGGTGCTTAGACTCTTT	CALWEVLRLF	TRGV9	.	TRGJ1	18	-1	-1	23
102	7.096145818839572E-4	TGTGCTGCGTGGCTCTTT	CAAWLF	TRGV10	.	TRGJ1	11	-1	-1	12
101	7.026575761792125E-4	TGTGCCTTGTGGGAGGTACGGGAGTTGGGCAAAAAAATCAAGGTATTT	CALWEVRELGKKIKVF	TRGV9	.	TRGJP	16	-1	-1	21
101	7.026575761792125E-4	TGTGCCTTGTGGGAGGACTATTATAAGAAACTCTTT	CALWEDYYKKLF	TRGV9	.	TRGJ1	15	-1	-1	18
100	6.957005704744677E-4	TGTGCCTTGTGGGAGGTGTTGACAGAGTTGGGCAAAAAAATCAAGGTATTT	CALWEVLTELGKKIKVF	TRGV9	.	TRGJP	17	-1	-1	23
100	6.957005704744677E-4	TGTGCCTTGTGGGAGGTGCACCAAGAGTTGGGCAAAAAAATCAAGGTATTT	CALWEVHQELGKKIKVF	TRGV9	.	TRGJP	21	-1	-1	21
100	6.957005704744677E-4	TGTGCCACCTGGATAAGCGGGGATAGTAGTGATTGGATCAAGACGTTT	CATWISGDSSDWIKTF	TRGV8	.	TRGJP2	17	-1	-1	22
99	6.887435647697231E-4	TGTGCCTTGTGGGAGATTCAAGAGTTGGGCAAAAAAATCAAGGTATTT	CALWEIQELGKKIKVF	TRGV9	.	TRGJP	14	-1	-1	18
99	6.887435647697231E-4	TGTGCCTTGTGGGACGAAGCGTTGGGCAAAAAAATCAAGGTATTT	CALWDEALGKKIKVF	TRGV9	.	TRGJP	13	-1	-1	9
99	6.887435647697231E-4	TGTGCCTTGTGGGAGGAGTTGGGCAAAAAAATCAAGGTATTT	CALWEELGKKIKVF	TRGV9	.	TRGJP	15	-1	-1	9
98	6.817865590649784E-4	TGTGCCTTGTGGGAGGTGCCGGGAGAGTTGGGCAAAAAAATCAAGGTATTT	CALWEVPGELGKKIKVF	TRGV9	.	TRGJP	18	-1	-1	23
98	6.817865590649784E-4	TGTGCCTTGTGGGAATCCTCTCAAGAGTTGGGCAAAAAAATCAAGGTATTT	CALWESSQELGKKIKVF	TRGV9	.	TRGJP	13	-1	-1	21
98	6.817865590649784E-4	TGTGCCTTGTGGGAGGTGATTGAGTTGGGCAAAAAAATCAAGGTATTT	CALWEVIELGKKIKVF	TRGV9	.	TRGJP	17	-1	-1	21
98	6.817865590649784E-4	TGTGCCTTGTGGGAGGGACAAGAGTTGGGCAAAAAAATCAAGGTATTT	CALWEGQELGKKIKVF	TRGV9	.	TRGJP	15	-1	-1	14
98	6.817865590649784E-4	TGTGCCACCTGGGACGGGTGGGAGAGTAGTGATTGGATCAAGACGTTT	CATWDGWESSDWIKTF	TRGV2	.	TRGJP2	17	-1	-1	24
97	6.748295533602338E-4	TGTGCCTTGTGGGAGGTCGTGACGTTGGGCAAAAAAATCAAGGTATTT	CALWEVVTLGKKIKVF	TRGV9	.	TRGJP	16	-1	-1	23
97	6.748295533602338E-4	TGTGCCTTGTGGGATGGGGTGTTGGGCAAAAAAATCAAGGTATTT	CALWDGVLGKKIKVF	TRGV9	.	TRGJP	13	-1	-1	20
97	6.748295533602338E-4	TGTGCCTTGTGGGAGGGACCGCACGGCTTTAAGAAACTCTTT	CALWEGPHGFKKLF	TRGV9	.	TRGJ1	15	-1	-1	29
97	6.748295533602338E-4	TGTGCCTTGTGGGAACCGACGGGCGAAAAACTCTTT	CALWEPTGEKLF	TRGV9	.	TRGJ1	13	-1	-1	27
97	6.748295533602338E-4	TGTGCTGCCGCCGGGGGGAAACTCTTT	CAAAGGKLF	TRGV10	.	TRGJ2	7	-1	-1	17
97	6.748295533602338E-4	TGTGCCTTGTGGGAGCCGGAGCTCTTT	CALWEPELF	TRGV9	.	TRGJ1	14	-1	-1	21
97	6.748295533602338E-4	TGTGCCTTGTGGGAGGTGGCGGCTTGGGGGAAACTCTTT	CALWEVAAWGKLF	TRGV9	.	TRGJ1	17	-1	-1	29
96	6.678725476554891E-4	TGTGCCTTGTGGGAGGGGAGGAATTTAGAAACTGGTTGGTTCAAGATATTT	CALWEGRNLETGWFKIF	TRGV9	.	TRGJP1	15	-1	-1	30
96	6.678725476554891E-4	TGTGCCTTGTGGGAGGTGCAAGGGCAGGGCAAGAAACTCTTT	CALWEVQGQGKKLF	TRGV9	.	TRGJ2	19	-1	-1	30
96	6.678725476554891E-4	TGTGCTGCGTGGGCCGACGATTATAAGAAACTCTTT	CAAWADDYKKLF	TRGV10	.	TRGJ1	12	-1	-1	19
96	6.678725476554891E-4	TGTGCCTTGTGGGAGGTGCTTCCGAAACTCTTT	CALWEVLPKLF	TRGV9	.	TRGJ1	18	-1	-1	23
95	6.609155419507444E-4	TGTGCCACCTGGGACGGGCGGGGGAGTAGTAGTGATTGGATCAAGACGTTT	CATWDGRGSSSDWIKTF	TRGV2	.	TRGJP2	18	-1	-1	26
95	6.609155419507444E-4	TGTGCCTTGTGGGGCCTGGCGGGGTTGGGCAAAAAAATCAAGGTATTT	CALWGLAGLGKKIKVF	TRGV9	.	TRGJP	12	-1	-1	23
95	6.609155419507444E-4	TGTGCCTTGTGGGAGGTGCTGGGCAAAAAAATCAAGGTATTT	CALWEVLGKKIKVF	TRGV9	.	TRGJP	18	-1	-1	19
95	6.609155419507444E-4	TGTGCCTTGTGGGAGGGCGAAGGGAAACTCTTT	CALWEGEGKLF	TRGV9	.	TRGJ1	15	-1	-1	23
95	6.609155419507444E-4	TGTGCTGCGTGGGATACGTTACTCTTT	CAAWDTLLF	TRGV10	.	TRGJ2	18	-1	-1	20
95	6.609155419507444E-4	TGTGCCTTGTGGGACAAGAAACTCTTT	CALWDKKLF	TRGV9	.	TRGJ1	13	-1	-1	15
95	6.609155419507444E-4	TGTGCCCTGGGGGGGAAACTCTTT	CALGGKLF	TRGV9	.	TRGJ1	12	-1	-1	14
94	6.539585362459997E-4	TGTGCCTTGTGGGAGATTGGGGAAGAGTTGGGCAAAAAAATCAAGGTATTT	CALWEIGEELGKKIKVF	TRGV9	.	TRGJP	14	-1	-1	17
94	6.539585362459997E-4	TGTGCCTTGTGGGAGGCAGAGTTGGGCAAAAAAATCAAGGTATTT	CALWEAELGKKIKVF	TRGV9	.	TRGJP	15	-1	-1	14
94	6.539585362459997E-4	TGTGCCTTGTGGGAGGTGCCGTCCGCACTAAGACAACTCTTT	CALWEVPSALRQLF	TRGV9	.	TRGJ1	34	-1	-1	28
94	6.539585362459997E-4	TGTGCTGCGTGTAGATGGTTCAAGATATTT	CAACRWFKIF	TRGV10	.	TRGJP1	10	-1	-1	15
94	6.539585362459997E-4	TGTGCCTTGTGGGAGGTTGACAAACTCTTT	CALWEVDKLF	TRGV9	.	TRGJ1	16	-1	-1	21
93	6.47001530541255E-4	TGTGCCTTGTGGGAGGTAACTCAAGAGTTGGGCAAAAAAATCAAGGTATTT	CALWEVTQELGKKIKVF	TRGV9	.	TRGJP	16	-1	-1	21
93	6.47001530541255E-4	TGTGCCTTGTGGGAGGTGCGCGAGTTGGGCAAAAAAATCAAGGTATTT	CALWEVRELGKKIKVF	TRGV9	.	TRGJP	18	-1	-1	21
93	6.47001530541255E-4	TGTGCCTTGTGGGAGCGTACTGGTTGGTTCAAGATATTT	CALWERTGWFKIF	TRGV9	.	TRGJP1	14	-1	-1	18
93	6.47001530541255E-4	TGTGCCTTGTGGGAGATAGGCATTCGATGGAAACTCTTT	CALWEIGIRWKLF	TRGV9	.	TRGJ1	14	-1	-1	29
93	6.47001530541255E-4	TGTGCCTTGTGGCCGACCTCGGGTAAGAAACTCTTT	CALWPTSGKKLF	TRGV9	.	TRGJ1	11	-1	-1	23
93	6.47001530541255E-4	TGTGCCTTGTGGGAGGTGCAACTCTTT	CALWEVQLF	TRGV9	.	TRGJ1	23	-1	-1	19
92	6.400445248365104E-4	TGTGCCTTGTGGGAGGTGCATCGGGAGTTGGGCAAAAAAATCAAGGTATTT	CALWEVHRELGKKIKVF	TRGV9	.	TRGJP	19	-1	-1	24
92	6.400445248365104E-4	TGTGCCTTGTGGGAGGTGCACGGAGAGTTGGGCAAAAAAATCAAGGTATTT	CALWEVHGELGKKIKVF	TRGV9	.	TRGJP	20	-1	-1	23
92	6.400445248365104E-4	TGTGCCTTGTGGGAGGTGCAGGGAGAGTTGGGCAAAAAAATCAAGGTATTT	CALWEVQGELGKKIKVF	TRGV9	.	TRGJP	19	-1	-1	23
92	6.400445248365104E-4	TGTGCCTTGTGGGAGGGCACTCAAGAGTTGGGCAAAAAAATCAAGGTATTT	CALWEGTQELGKKIKVF	TRGV9	.	TRGJP	19	-1	-1	21
92	6.400445248365104E-4	TGTGCCTGCTGGAGACATTTATATAGTAGTGATTGGATCAAGACGTTT	CACWRHLYSSDWIKTF	TRGV11	.	TRGJP2	12	-1	-1	19
92	6.400445248365104E-4	TGTGCCAAAAGTACGGACGGCACTGGTTGGTTCAAGATATTT	CAKSTDGTGWFKIF	TRGV9	.	TRGJP1	5	-1	-1	20
92	6.400445248365104E-4	TGTGCCTTGGAGAATTATTATAAGAAACTCTTT	CALENYYKKLF	TRGV9	.	TRGJ1	8	-1	-1	11
92	6.400445248365104E-4	TGTGCTGCGCGAGATTGGATCAAGACGTTT	CAARDWIKTF	TRGV10	.	TRGJP2	15	-1	-1	12
91	6.330875191317657E-4	TGTGCCTTGTGGGAGGTGTGGGAGTTGGGCAAAAAAATCAAGGTATTT	CALWEVWELGKKIKVF	TRGV9	.	TRGJP	17	-1	-1	21
91	6.330875191317657E-4	TGTGCCTTGTGGGAGCCCTGGAAGAATTATTATAAGAAACTCTTT	CALWEPWKNYYKKLF	TRGV9	.	TRGJ1	14	-1	-1	23
91	6.330875191317657E-4	TGTGCCTTGTGGGAGGTGTTGGGGAAACTCTTT	CALWEVLGKLF	TRGV9	.	TRGJ2	17	-1	-1	23
91	6.330875191317657E-4	TGTGTTCCAAAGAAACTCTTT	CVPKKLF	TRGV9	.	TRGJ1	3	-1	-1	9
90	6.26130513427021E-4	TGTGCCTTGTGGGAGGTGCGCCAAGAGTTGGGCAAAAAAATCAAGGTATTT	CALWEVRQELGKKIKVF	TRGV9	.	TRGJP	21	-1	-1	21
90	6.26130513427021E-4	TGTGCCTTGTGGGAGGTGCACAAGTTGGGCAAAAAAATCAAGGTATTT	CALWEVHKLGKKIKVF	TRGV9	.	TRGJP	20	-1	-1	22
90	6.26130513427021E-4	TGTGCCTTGTGGGAGGTGAAGCCGTTGGGCAAAAAAATCAAGGTATTT	CALWEVKPLGKKIKVF	TRGV9	.	TRGJP	17	-1	-1	23
89	6.191735077222763E-4	TGTGCCTTGTGGGAGACCCCTCAAGAGTTGGGCAAAAAAATCAAGGTATTT	CALWETPQELGKKIKVF	TRGV9	.	TRGJP	14	-1	-1	21
89	6.191735077222763E-4	TGTGCCTTTCAAGAGTTGGGCAAAAAAATCAAGGTATTT	CAFQELGKKIKVF	TRGV9	.	TRGJP	7	-1	-1	9
89	6.191735077222763E-4	TGTGCCTTGTGGGAGGTGCAATTGGCGAAACTCTTT	CALWEVQLAKLF	TRGV9	.	TRGJ1	19	-1	-1	26
89	6.191735077222763E-4	TGTGCCTTGTGGGAAGGGCGTGATAAGAAACTCTTT	CALWEGRDKKLF	TRGV9	.	TRGJ1	13	-1	-1	22
88	6.122165020175317E-4	TGTGCCTTGTGGGAGGTTAGGTATAAGAAACTCTTT	CALWEVRYKKLF	TRGV9	.	TRGJ2	16	-1	-1	21
87	6.05259496312787E-4	TGTGCCTTGTGGGAGCATCAGGAGTTGGGCAAAAAAATCAAGGTATTT	CALWEHQELGKKIKVF	TRGV9	.	TRGJP	14	-1	-1	18
87	6.05259496312787E-4	TGTGCCTTGTGGAAACAAGAGTTGGGCAAAAAAATCAAGGTATTT	CALWKQELGKKIKVF	TRGV9	.	TRGJP	11	-1	-1	15
87	6.05259496312787E-4	TGTGCTGCGTGGGTTGGTACCACTGGTTGGTTCAAGATATTT	CAAWVGTTGWFKIF	TRGV10	.	TRGJP1	12	-1	-1	17
87	6.05259496312787E-4	TGTGCCTTGTGGGAGGTTAGCCGTAAGGAGAAACTCTTT	CALWEVSRKEKLF	TRGV9	.	TRGJ1	16	-1	-1	28
87	6.05259496312787E-4	TGTGCCTTGTGGGAGGTGCCTTATTATAAGAAACTCTTT	CALWEVPYYKKLF	TRGV9	.	TRGJ1	18	-1	-1	20
87	6.05259496312787E-4	TGTGCCTTGTGGGAGAATAAGAAACTCTTT	CALWENKKLF	TRGV9	.	TRGJ1	14	-1	-1	16
87	6.05259496312787E-4	TGTGCCTTGTGGGCTAAGAAACTCTTT	CALWAKKLF	TRGV9	.	TRGJ1	12	-1	-1	14
86	5.983024906080422E-4	TGTGCCTTGTGGGAGGTGCGTAGTAAGGGACAAGAGTTGGGCAAAAAAATCAAGGTATTT	CALWEVRSKGQELGKKIKVF	TRGV9	.	TRGJP	18	-1	-1	26
86	5.983024906080422E-4	TGTGCCACCTGGGACGGGTCAAACCGGGGTGCCCGTTGGTTCAAGATATTT	CATWDGSNRGARWFKIF	TRGV2	.	TRGJP1	17	-1	-1	34
86	5.983024906080422E-4	TGTGCCTTGTGGGAGGTAAGAGAGTTGGGCAAAAAAATCAAGGTATTT	CALWEVRELGKKIKVF	TRGV9	.	TRGJP	16	-1	-1	20
86	5.983024906080422E-4	TGTGCCACCTGGGACGGGCGGGGGAGGGGGATGAAGAAACTCTTT	CATWDGRGRGMKKLF	TRGV2	.	TRGJ1	18	-1	-1	33
86	5.983024906080422E-4	TGTGCCTTGTGGGAGACCATTATTATGGATAAGAAACTCTTT	CALWETIIMDKKLF	TRGV9	.	TRGJ1	14	-1	-1	21
85	5.913454849032976E-4	TGTGCCTTGTGGGAGGTGCCTTTCGGACGCGAGTTGGGCAAAAAAATCAAGGTATTT	CALWEVPFGRELGKKIKVF	TRGV9	.	TRGJP	18	-1	-1	30
85	5.913454849032976E-4	TGTGCCTTGTGGGAGGTGACAGAGTTGGGCAAAAAAATCAAGGTATTT	CALWEVTELGKKIKVF	TRGV9	.	TRGJP	17	-1	-1	20
85	5.913454849032976E-4	TGTGCCTTGTGGGAGGATGAAGAGTTGGGCAAAAAAATCAAGGTATTT	CALWEDEELGKKIKVF	TRGV9	.	TRGJP	15	-1	-1	19
85	5.913454849032976E-4	TGTGCTGCGTGGGATTTAGGTGATTGGATCAAGACGTTT	CAAWDLGDWIKTF	TRGV10	.	TRGJP2	15	-1	-1	19
85	5.913454849032976E-4	TGTGCTGCGTCCATTCGGAAACTCTTT	CAASIRKLF	TRGV10	.	TRGJ1	9	-1	-1	17
84	5.843884791985529E-4	TGTGCCTTGTGGGGCCGGTTTTGCCCTTATTATAAGAAACTCTTT	CALWGRFCPYYKKLF	TRGV9	.	TRGJ1	12	-1	-1	26
84	5.843884791985529E-4	TGTGCCTTGTGGGAGGCTGGATTAAAACTCTTT	CALWEAGLKLF	TRGV9	.	TRGJ2	15	-1	-1	24
84	5.843884791985529E-4	TGTGCTGCATCCGGGGGAGGGAAACTCTTT	CAASGGGKLF	TRGV10	.	TRGJ1	7	-1	-1	20
84	5.843884791985529E-4	TGTGCTGTTACCCGACTCTTT	CAVTRLF	TRGV10	.	TRGJ1	6	-1	-1	14
84	5.843884791985529E-4	TGTGCCTCGGATAAGAAACTCTTT	CASDKKLF	TRGV9	.	TRGJ1	6	-1	-1	10
83	5.774314734938083E-4	TGTGCCTTGTGGGAGGTGTCAGAAATGGGCAAAAAAATCAAGGTATTT	CALWEVSEMGKKIKVF	TRGV9	.	TRGJP	17	-1	-1	25
83	5.774314734938083E-4	TGTGCCTTGTGGGAGGTGCGACGGTTGGGCAAAAAAATCAAGGTATTT	CALWEVRRLGKKIKVF	TRGV9	.	TRGJP	18	-1	-1	23
83	5.774314734938083E-4	TGTGCCTTGTGGGAGGGGGAGTTGGGCAAAAAAATCAAGGTATTT	CALWEGELGKKIKVF	TRGV9	.	TRGJP	15	-1	-1	18
83	5.774314734938083E-4	TGTGCCTTGTGGGAGGTTGAGAAGAGTGGGAAGAAACTCTTT	CALWEVEKSGKKLF	TRGV9	.	TRGJ1	16	-1	-1	30
83	5.774314734938083E-4	TGTGCAATCAGAGGGGATTATAAGAAACTCTTT	CAIRGDYKKLF	TRGV9	.	TRGJ2	4	-1	-1	16
82	5.704744677890636E-4	TGTGCCTTGTGGGAGGTGCCTCCAGAGTTGGGCAAAAAAATCAAGGTATTT	CALWEVPPELGKKIKVF	TRGV9	.	TRGJP	18	-1	-1	23
82	5.704744677890636E-4	TGTGCCTTGTGGGAGCTACAAGAGTTGGGCAAAAAAATCAAGGTATTT	CALWELQELGKKIKVF	TRGV9	.	TRGJP	14	-1	-1	18
82	5.704744677890636E-4	TGTGCTGCGCAGACTGGTGATTGGATCAAGACGTTT	CAAQTGDWIKTF	TRGV10	.	TRGJP2	8	-1	-1	16
81	5.635174620843189E-4	TGTGCCTTGTGGGAGGTGCCCTCAGAGTTGGGCAAAAAAATCAAGGTATTT	CALWEVPSELGKKIKVF	TRGV9	.	TRGJP	22	-1	-1	23
81	5.635174620843189E-4	TGTGCCTTGTGGGAACCAGTTTATAAGAAACTCTTT	CALWEPVYKKLF	TRGV9	.	TRGJ1	13	-1	-1	20
81	5.635174620843189E-4	TGTGCCTTGTGGGAGGGGGGGAAGAAACTCTTT	CALWEGGKKLF	TRGV9	.	TRGJ1	15	-1	-1	21
81	5.635174620843189E-4	TGTGCCTTGTGGGAGGTGCAATATAAGAAACTCTTT	CALWEVQYKKLF	TRGV9	.	TRGJ1	19	-1	-1	21
80	5.565604563795742E-4	TGTGCCTTGTGGGAGGTGCTCGAGTTGGGCAAAAAAATCAAGGTATTT	CALWEVLELGKKIKVF	TRGV9	.	TRGJP	18	-1	-1	21
80	5.565604563795742E-4	TGTGCCTTGTGGGAGGTGCCAGGGAAACTCTTT	CALWEVPGKLF	TRGV9	.	TRGJ1	18	-1	-1	23
79	5.496034506748296E-4	TGTGCCTTGTGGGATAAGAAACTCTTT	CALWDKKLF	TRGV9	.	TRGJ1	13	-1	-1	13
79	5.496034506748296E-4	TGTGCCTTGTGGAATTATAAGAAACTCTTT	CALWNYKKLF	TRGV9	.	TRGJ1	11	-1	-1	13
78	5.426464449700849E-4	TGTGCCTTGTGGGAGGTGCGGATGGCCAAAGAGTTGGGCAAAAAAATCAAGGTATTT	CALWEVRMAKELGKKIKVF	TRGV9	.	TRGJP	18	-1	-1	21
78	5.426464449700849E-4	TGTGCCTTGTGGGAGGAGTATATAGAGTTGGGCAAAAAAATCAAGGTATTT	CALWEEYIELGKKIKVF	TRGV9	.	TRGJP	15	-1	-1	23
78	5.426464449700849E-4	TGTGCTGCGTGGGATCCTCCTAAAAGTAGTGATTGGATCAAGACGTTT	CAAWDPPKSSDWIKTF	TRGV10	.	TRGJP2	14	-1	-1	13
78	5.426464449700849E-4	TGTGCTGCGTGGGATCCCCTGCACACTGGTTGGTTCAAGATATTT	CAAWDPLHTGWFKIF	TRGV10	.	TRGJP1	14	-1	-1	23
78	5.426464449700849E-4	TGTGCTGCGTGGGATTATACTCTCGGTTGGTTCAAGATATTT	CAAWDYTLGWFKIF	TRGV10	.	TRGJP1	16	-1	-1	8
78	5.426464449700849E-4	TGTGCTGCGTGGGATAGTAGTGATTGGATCAAGACGTTT	CAAWDSSDWIKTF	TRGV10	.	TRGJP2	14	-1	-1	13
78	5.426464449700849E-4	TGTGCCTTGTGGGAGGTGAATTATTATAAGAAACTCTTT	CALWEVNYYKKLF	TRGV9	.	TRGJ1	17	-1	-1	17
78	5.426464449700849E-4	TGTGCCTTGTGGGAGGTGTCTTTATGGAAACTCTTT	CALWEVSLWKLF	TRGV9	.	TRGJ1	17	-1	-1	26
78	5.426464449700849E-4	TGTGCCTTGTGGGAGCCGGATAAGAAACTCTTT	CALWEPDKKLF	TRGV9	.	TRGJ1	14	-1	-1	19
78	5.426464449700849E-4	TGTGCCTTGTGGGAGACCCCTAAGAAACTCTTT	CALWETPKKLF	TRGV9	.	TRGJ2	14	-1	-1	20
77	5.356894392653402E-4	TGTGCTGCGTGGTCCACCTATAGTAGTGATTGGATCAAGACGTTT	CAAWSTYSSDWIKTF	TRGV10	.	TRGJP2	11	-1	-1	18
77	5.356894392653402E-4	TGTGCCTTGTGGGAGGATTATGCCCACAATAAGAAACTCTTT	CALWEDYAHNKKLF	TRGV9	.	TRGJ1	15	-1	-1	28
77	5.356894392653402E-4	TGTGCCACCTGGGACGGTAGTAGTGATTGGATCAAGACGTTT	CATWDGSSDWIKTF	TRGV2	.	TRGJP2	16	-1	-1	17
77	5.356894392653402E-4	TGTGCCTTGCCCGGTCGGGGCTATAAGAAACTCTTT	CALPGRGYKKLF	TRGV9	.	TRGJ2	8	-1	-1	21
77	5.356894392653402E-4	TGTGCCCCATTACCAAATTATAAGAAACTCTTT	CAPLPNYKKLF	TRGV9	.	TRGJ1	5	-1	-1	16
77	5.356894392653402E-4	TGTGCTGCGTGGGATTCTGGGAAACTCTTT	CAAWDSGKLF	TRGV10	.	TRGJ1	15	-1	-1	20
77	5.356894392653402E-4	TGTGCCTTGTGGGAAAAGAAACTCTTT	CALWEKKLF	TRGV9	.	TRGJ1	13	-1	-1	15
77	5.356894392653402E-4	TGTGCCACCTGGGATAAGAAACTCTTT	CATWDKKLF	TRGV4	.	TRGJ1	14	-1	-1	13
76	5.287324335605955E-4	TGTGCCTTGTGGGAGGTGCAGAGGCCCCGGTCTAAGAAACTCTTT	CALWEVQRPRSKKLF	TRGV9	.	TRGJ1	19	-1	-1	32
76	5.287324335605955E-4	TGTGCTGCGTGGGATCGGACTGGTTGGTTCAAGATATTT	CAAWDRTGWFKIF	TRGV10	.	TRGJP1	14	-1	-1	18
76	5.287324335605955E-4	TGTGCCTTGTGGGAGCCCTGCAGGGATAAGAAACTCTTT	CALWEPCRDKKLF	TRGV9	.	TRGJ1	14	-1	-1	25
76	5.287324335605955E-4	TGTGCTGCGTATCGCACTGGTTGGTTCAAGATATTT	CAAYRTGWFKIF	TRGV10	.	TRGJP1	9	-1	-1	14
76	5.287324335605955E-4	TGTGCCTTGTGGGGGGTTAAGAAACTCTTT	CALWGVKKLF	TRGV9	.	TRGJ1	16	-1	-1	17
76	5.287324335605955E-4	TGTGCTGCGTGGGATGCACAACTCTTT	CAAWDAQLF	TRGV10	.	TRGJ2	14	-1	-1	19
76	5.287324335605955E-4	TGTGCTGCGTGGGAGGGGAAACTCTTT	CAAWEGKLF	TRGV10	.	TRGJ1	13	-1	-1	17
75	5.217754278558508E-4	TGTGCCTTGTGGGAGGGTCGCGCCAAGGTGTTGGGCAAAAAAATCAAGGTATTT	CALWEGRAKVLGKKIKVF	TRGV9	.	TRGJP	15	-1	-1	29
75	5.217754278558508E-4	TGTGCCTTGTGGGAGACCCCTGGAGAGTTGGGCAAAAAAATCAAGGTATTT	CALWETPGELGKKIKVF	TRGV9	.	TRGJP	14	-1	-1	23
75	5.217754278558508E-4	TGTGCCTTGTGGGAGGCCCCTGAGTTGGGCAAAAAAATCAAGGTATTT	CALWEAPELGKKIKVF	TRGV9	.	TRGJP	15	-1	-1	21
75	5.217754278558508E-4	TGTGCCTTGTGGGAGGATCAGGAGTTGGGCAAAAAAATCAAGGTATTT	CALWEDQELGKKIKVF	TRGV9	.	TRGJP	15	-1	-1	18
75	5.217754278558508E-4	TGTGCCTTGTCCTTCCTTTATGATAAGAAACTCTTT	CALSFLYDKKLF	TRGV9	.	TRGJ2	9	-1	-1	17
75	5.217754278558508E-4	TGTGCTGCGTGGGTGGAAGGGTTCAAGATATTT	CAAWVEGFKIF	TRGV10	.	TRGJP1	12	-1	-1	19
75	5.217754278558508E-4	TGTGCCTTGTGGGGGCATTATAAGAAACTCTTT	CALWGHYKKLF	TRGV9	.	TRGJ1	12	-1	-1	16
75	5.217754278558508E-4	TGTGCCTTGTGGGGGGGGTATAAGAAACTCTTT	CALWGGYKKLF	TRGV9	.	TRGJ2	15	-1	-1	18
75	5.217754278558508E-4	TGTGCCTTGTGGGAGAGGTATAAGAAACTCTTT	CALWERYKKLF	TRGV9	.	TRGJ1	14	-1	-1	18
75	5.217754278558508E-4	TGTGCCTTTGATGATTATAAGAAACTCTTT	CAFDDYKKLF	TRGV9	.	TRGJ1	7	-1	-1	10
75	5.217754278558508E-4	TGTGCCCTCTCTTATAAGAAACTCTTT	CALSYKKLF	TRGV9	.	TRGJ1	5	-1	-1	11
75	5.217754278558508E-4	TGTGCTGCGGGGAAACTCTTT	CAAGKLF	TRGV10	.	TRGJ1	12	-1	-1	11
74	5.148184221511062E-4	TGTGCCACCTGGGACAGGCCGGGGTATTATAAGAAACTCTTT	CATWDRPGYYKKLF	TRGV3	.	TRGJ1	19	-1	-1	24
74	5.148184221511062E-4	TGTGCTGCGTGGGATAACAAACTCTTT	CAAWDNKLF	TRGV10	.	TRGJ1	17	-1	-1	13
74	5.148184221511062E-4	TGTGCCACCCAGGGGAAACTCTTT	CATQGKLF	TRGV2	.	TRGJ1	8	-1	-1	14
73	5.078614164463615E-4	TGTGCTGCGTGGGATTCCTGCATGGATATCACTGGTTGGTTCAAGATATTT	CAAWDSCMDITGWFKIF	TRGV10	.	TRGJP1	15	-1	-1	25
73	5.078614164463615E-4	TGTGCCTTGTGGTGGAATTATTATAAGAAACTCTTT	CALWWNYYKKLF	TRGV9	.	TRGJ1	11	-1	-1	14
73	5.078614164463615E-4	TGTGCCTTGTGGGAGGTGCTGGAGAAACTCTTT	CALWEVLEKLF	TRGV9	.	TRGJ1	18	-1	-1	22
73	5.078614164463615E-4	TGTGCCCCCTCGATCTGGTTCAAGATATTT	CAPSIWFKIF	TRGV10	.	TRGJP1	4	-1	-1	15
73	5.078614164463615E-4	TGTGCTGTAAAGAAACTCTTT	CAVKKLF	TRGV10	.	TRGJ1	6	-1	-1	9
73	5.078614164463615E-4	TGTGCTGGTAAGAAACTCTTT	CAGKKLF	TRGV10	.	TRGJ1	6	-1	-1	8
73	5.078614164463615E-4	TGTGCCTTGTGGGAGAAGAAACTCTTT	CALWEKKLF	TRGV9	.	TRGJ1	14	-1	-1	15
72	5.009044107416168E-4	TGTGCTGCGTGGGATTTCCCGAATTATTATAAGAAACTCTTT	CAAWDFPNYYKKLF	TRGV10	.	TRGJ1	15	-1	-1	19
72	5.009044107416168E-4	TGTGCTGCGTGGGGCGCACGAAGGTTCAAGATATTT	CAAWGARRFKIF	TRGV10	.	TRGJP1	12	-1	-1	22
72	5.009044107416168E-4	TGTGCTGCGTGGGATGATCATTGGTTCAAGATATTT	CAAWDDHWFKIF	TRGV10	.	TRGJP1	14	-1	-1	20
72	5.009044107416168E-4	TGTGCCTTGTGGGTAACCTTAATGAAGAAACTCTTT	CALWVTLMKKLF	TRGV9	.	TRGJ1	12	-1	-1	24
72	5.009044107416168E-4	TGTGCCTTGTGGGAGGTGCCTTATAAGAAACTCTTT	CALWEVPYKKLF	TRGV9	.	TRGJ2	18	-1	-1	20
72	5.009044107416168E-4	TGTGCCTTGTGGGAACTGCGAAATAAGAAACTCTTT	CALWELRNKKLF	TRGV9	.	TRGJ1	13	-1	-1	22
72	5.009044107416168E-4	TGTGCCTTGTGGGAACCAGCTTATAAGAAACTCTTT	CALWEPAYKKLF	TRGV9	.	TRGJ1	13	-1	-1	20
72	5.009044107416168E-4	TGTGCCTTGTGGGAGGTGCAAAAGAAACTCTTT	CALWEVQKKLF	TRGV9	.	TRGJ1	19	-1	-1	21
72	5.009044107416168E-4	TGTGCCTTGCGGGGTACTTATAAGAAACTCTTT	CALRGTYKKLF	TRGV9	.	TRGJ1	12	-1	-1	17
72	5.009044107416168E-4	TGTGCTGCGTGGGCTTTGAAACTCTTT	CAAWALKLF	TRGV10	.	TRGJ1	15	-1	-1	17
71	4.939474050368721E-4	TGTGCTGCGTGGGAGGAGGGGTACACTGGTTGGTTCAAGATATTT	CAAWEEGYTGWFKIF	TRGV10	.	TRGJP1	13	-1	-1	23
71	4.939474050368721E-4	TGTGCTGCGTGGGAAGCTTATAGTAGTGATTGGATCAAGACGTTT	CAAWEAYSSDWIKTF	TRGV10	.	TRGJP2	13	-1	-1	18
71	4.939474050368721E-4	TGTGCCTTGTGGGAGGTCCTTCCGGATAAGAAACTCTTT	CALWEVLPDKKLF	TRGV9	.	TRGJ1	16	-1	-1	25
71	4.939474050368721E-4	TGTGCCTTGTGGAGGCCTCTCGTGAATAAGAAACTCTTT	CALWRPLVNKKLF	TRGV9	.	TRGJ2	14	-1	-1	25
71	4.939474050368721E-4	TGTGCTGCCCTAGGGAAGAAACTCTTT	CAALGKKLF	TRGV10	.	TRGJ1	7	-1	-1	15
71	4.939474050368721E-4	TGTGCCACTGAAGTCAAGACGTTT	CATEVKTF	TRGV8	.	TRGJP2	7	-1	-1	13
70	4.8699039933212745E-4	TGTGCCTTGTGGGAGGTGCCCCATTATAAGAAACTCTTT	CALWEVPHYKKLF	TRGV9	.	TRGJ1	21	-1	-1	22
70	4.8699039933212745E-4	TGTGCCTTGTGGGAGGTGTTTAAGAAACTCTTT	CALWEVFKKLF	TRGV9	.	TRGJ1	17	-1	-1	20
70	4.8699039933212745E-4	TGTGCCTTGTGGGAGGATAAGAAACTCTTT	CALWEDKKLF	TRGV9	.	TRGJ1	15	-1	-1	16
69	4.800333936273828E-4	TGTGCCTTGTGGGAGCCTTCTTATTATAAGAAACTCTTT	CALWEPSYYKKLF	TRGV9	.	TRGJ1	14	-1	-1	20
69	4.800333936273828E-4	TGTGCCTTGTGGGAGGTGCTTTTGCATAAGAAACTCTTT	CALWEVLLHKKLF	TRGV9	.	TRGJ1	18	-1	-1	25
69	4.800333936273828E-4	TGTGCCTTGTGGGAGGTGCATAATTATAAGAAACTCTTT	CALWEVHNYKKLF	TRGV9	.	TRGJ1	19	-1	-1	19
69	4.800333936273828E-4	TGTGCCTTGTGGGAGGTGCAGGGTTATAAGAAACTCTTT	CALWEVQGYKKLF	TRGV9	.	TRGJ1	19	-1	-1	23
69	4.800333936273828E-4	TGTGCCTTGTGGGGAAGCACTCATAAGAAACTCTTT	CALWGSTHKKLF	TRGV9	.	TRGJ1	12	-1	-1	22
69	4.800333936273828E-4	TGTGCCTTGTGGGACGCGAATTCTAAGAAACTCTTT	CALWDANSKKLF	TRGV9	.	TRGJ1	13	-1	-1	19
69	4.800333936273828E-4	TGTGCCTTGTGGGAGGTGTTTTATAAGAAACTCTTT	CALWEVFYKKLF	TRGV9	.	TRGJ2	17	-1	-1	20
69	4.800333936273828E-4	TGTGCCTTGTGGAGATATTATAAGAAACTCTTT	CALWRYYKKLF	TRGV9	.	TRGJ1	11	-1	-1	15
69	4.800333936273828E-4	TGTGCCTTGCCCTATTATAAGAAACTCTTT	CALPYYKKLF	TRGV9	.	TRGJ1	8	-1	-1	12
69	4.800333936273828E-4	TGTGCCACCTGGGACAGATACCAGAAACTCTTT	CATWDRYQKLF	TRGV3	.	TRGJ2	16	-1	-1	22
68	4.730763879226381E-4	TGTGCTGCGTGGGACCCAGGGGCCACTGGTTGGTTCAAGATATTT	CAAWDPGATGWFKIF	TRGV10	.	TRGJP1	13	-1	-1	22
68	4.730763879226381E-4	TGTGCCTTGTGGGAGGTGCAATGGCTTGAGTATAAGAAACTCTTT	CALWEVQWLEYKKLF	TRGV9	.	TRGJ1	19	-1	-1	30
68	4.730763879226381E-4	TGTGCCTTGTGGGAGGTGAGGGGTTATTATAAGAAACTCTTT	CALWEVRGYYKKLF	TRGV9	.	TRGJ1	17	-1	-1	23
68	4.730763879226381E-4	TGTGCCTTGTGGGAGGAGGGTAATCGTTATAGGAAACTCTTT	CALWEEGNRYRKLF	TRGV9	.	TRGJ1	15	-1	-1	26
68	4.730763879226381E-4	TGTGCTGCGTGGGATTGGGGTTGGTTCAAGATATTT	CAAWDWGWFKIF	TRGV10	.	TRGJP1	15	-1	-1	18
68	4.730763879226381E-4	TGTGCTGATCCCTTTACTGGTTGGTTCAAGATATTT	CADPFTGWFKIF	TRGV10	.	TRGJP1	6	-1	-1	15
68	4.730763879226381E-4	TGTGCCTTGTGGGAGGTGCCCCGTAAGAAACTCTTT	CALWEVPRKKLF	TRGV9	.	TRGJ1	21	-1	-1	23
68	4.730763879226381E-4	TGTGCCTTGTGGGAGGTGCACTATAAGAAACTCTTT	CALWEVHYKKLF	TRGV9	.	TRGJ1	20	-1	-1	21
68	4.730763879226381E-4	TGTGCCTTGTGGGAAGCTTATTATAAGAAACTCTTT	CALWEAYYKKLF	TRGV9	.	TRGJ1	13	-1	-1	17
68	4.730763879226381E-4	TGTGCCTTGCGTTCGAATTATTATAAGAAACTCTTT	CALRSNYYKKLF	TRGV9	.	TRGJ1	8	-1	-1	11
68	4.730763879226381E-4	TGTGCTGCGTGGGGTTATTATAAGAAACTCTTT	CAAWGYYKKLF	TRGV10	.	TRGJ1	16	-1	-1	14
68	4.730763879226381E-4	TGTGCTGCGGAGGAGAAACTCTTT	CAAEEKLF	TRGV10	.	TRGJ1	8	-1	-1	13
68	4.730763879226381E-4	TGTGCTGCGTGGGATTGGAAGAAACTCTTT	CAAWDWKKLF	TRGV10	.	TRGJ1	15	-1	-1	18
67	4.6611938221789343E-4	TGTGCCTTGTGGGAGGTTTTGTCGGGGGGAGATAAGAAACTCTTT	CALWEVLSGGDKKLF	TRGV9	.	TRGJ1	16	-1	-1	31
67	4.6611938221789343E-4	TGTGCCTTGTGGGAGGTGCCCAACCCTTATAAGAAACTCTTT	CALWEVPNPYKKLF	TRGV9	.	TRGJ1	18	-1	-1	26
67	4.6611938221789343E-4	TGTGCCTTGTGGGAGGTGACGATAGGGTATAAGAAACTCTTT	CALWEVTIGYKKLF	TRGV9	.	TRGJ1	17	-1	-1	27
67	4.6611938221789343E-4	TGTGCCTTGTGGGAGGTGCGGTATAAGAAACTCTTT	CALWEVRYKKLF	TRGV9	.	TRGJ1	18	-1	-1	21
67	4.6611938221789343E-4	TGTGCTGCGTGGGACGCCAAGAAACTCTTT	CAAWDAKKLF	TRGV10	.	TRGJ1	13	-1	-1	18
67	4.6611938221789343E-4	TGTGCTGCGTGGGAAGAGAAACTCTTT	CAAWEEKLF	TRGV10	.	TRGJ1	13	-1	-1	16
66	4.591623765131487E-4	TGTGCCACCTGGGACGGGCTCAGTAGTGATTGGATCAAGACGTTT	CATWDGLSSDWIKTF	TRGV2	.	TRGJP2	18	-1	-1	21
66	4.591623765131487E-4	TGTGCCTTGTGGGAGGTGCGGGATTATTATAAGAAACTCTTT	CALWEVRDYYKKLF	TRGV9	.	TRGJ1	18	-1	-1	22
66	4.591623765131487E-4	TGTGCCTTGTGGGCCCCGAATTATTATAAGAAACTCTTT	CALWAPNYYKKLF	TRGV9	.	TRGJ1	12	-1	-1	16
66	4.591623765131487E-4	TGTGCCTTGTGGGACGGGGGGTATTATAAGAAACTCTTT	CALWDGGYYKKLF	TRGV9	.	TRGJ1	13	-1	-1	21
66	4.591623765131487E-4	TGTGCCTTGTGGGAGGTGGTCGAGTATAAGAAACTCTTT	CALWEVVEYKKLF	TRGV9	.	TRGJ1	17	-1	-1	24
66	4.591623765131487E-4	TGTGCCTTGTGGGAGGAGAACACGACTAAACTCTTT	CALWEENTTKLF	TRGV9	.	TRGJ1	15	-1	-1	27
66	4.591623765131487E-4	TGTGCCTTGTGGGAGGAATATTATAAGAAACTCTTT	CALWEEYYKKLF	TRGV9	.	TRGJ1	15	-1	-1	15
66	4.591623765131487E-4	TGTGCCTTGTGGGGGAATTATAAGAAACTCTTT	CALWGNYKKLF	TRGV9	.	TRGJ1	12	-1	-1	16
65	4.5220537080840407E-4	TGTGCCTTGTGGGAGGTGCCCTTCCAAGAGTTGGGCAAAAAAATCAAGGTATTT	CALWEVPFQELGKKIKVF	TRGV9	.	TRGJP	25	-1	-1	24
65	4.5220537080840407E-4	TGTGCCACCTGGGACGGGCAGGGTAGTGATTGGATCAAGACGTTT	CATWDGQGSDWIKTF	TRGV2	.	TRGJP2	18	-1	-1	22
65	4.5220537080840407E-4	TGTGCTGCGTGGGATTATAGGGTCTATTATAAGAAACTCTTT	CAAWDYRVYYKKLF	TRGV10	.	TRGJ1	16	-1	-1	24
64	4.4524836510365936E-4	TGTGCCTTGTGGGAGGTGCGAGTCCACAACAGTAGCGAGTTGGGCAAAAAAATCAAGGTATTT	CALWEVRVHNSSELGKKIKVF	TRGV9	.	TRGJP	18	-1	-1	36
64	4.4524836510365936E-4	TGTGCCTTGTGGGAGGTGCAGGAAGAGTTGGGCAAAAAAATCAAGGTATTT	CALWEVQEELGKKIKVF	TRGV9	.	TRGJP	19	-1	-1	22
64	4.4524836510365936E-4	TGTGCCACCTGGGACCTTAGTAGTGATTGGATCAAGACGTTT	CATWDLSSDWIKTF	TRGV2	.	TRGJP2	14	-1	-1	17
64	4.4524836510365936E-4	TGTGCCTTGTGGGAGCCCCTTTATTATAAGAAACTCTTT	CALWEPLYYKKLF	TRGV9	.	TRGJ2	14	-1	-1	20
64	4.4524836510365936E-4	TGTGCTGCGTGGGATGCCCCCTACAAGAAACTCTTT	CAAWDAPYKKLF	TRGV10	.	TRGJ1	14	-1	-1	21
64	4.4524836510365936E-4	TGTGCCTTGTGGGAGGTCCTCGTCGAGAAACTCTTT	CALWEVLVEKLF	TRGV9	.	TRGJ1	16	-1	-1	25
64	4.4524836510365936E-4	TGTGCCTTGTGGGAGGGCCTATTTAAGAAACTCTTT	CALWEGLFKKLF	TRGV9	.	TRGJ1	15	-1	-1	19
64	4.4524836510365936E-4	TGTGCCTTGTGGGAGCATGATAAGAAACTCTTT	CALWEHDKKLF	TRGV9	.	TRGJ1	14	-1	-1	16
64	4.4524836510365936E-4	TGTGCCACCTGGGACGGGCCTAAGAAACTCTTT	CATWDGPKKLF	TRGV2	.	TRGJ1	19	-1	-1	20
64	4.4524836510365936E-4	TGTGCTGCGTGGGATTTAAAGAAACTCTTT	CAAWDLKKLF	TRGV10	.	TRGJ1	15	-1	-1	15
64	4.4524836510365936E-4	TGTGCCTTGTGGGAAGAGAAGAAACTCTTT	CALWEEKKLF	TRGV9	.	TRGJ1	13	-1	-1	18
63	4.382913593989147E-4	TGTGCCTTGTGGGAGGTCCCACTCGAGCAAGAGTTGGGCAAAAAAATCAAGGTATTT	CALWEVPLEQELGKKIKVF	TRGV9	.	TRGJP	16	-1	-1	26
63	4.382913593989147E-4	TGTGCCTTGTGGAAACCTTATACCACTGGTTGGTTCAAGATATTT	CALWKPYTTGWFKIF	TRGV9	.	TRGJP1	11	-1	-1	18
63	4.382913593989147E-4	TGTGCTGCGTGGGACCCCCCTTTGGGTAAGAAACTCTTT	CAAWDPPLGKKLF	TRGV10	.	TRGJ1	13	-1	-1	26
63	4.382913593989147E-4	TGTGCCTTGTGGGAGGTGGGGTATTATAAGAAACTCTTT	CALWEVGYYKKLF	TRGV9	.	TRGJ1	17	-1	-1	21
63	4.382913593989147E-4	TGTGCCTTGTGGGGCCCTTATTATAAGAAACTCTTT	CALWGPYYKKLF	TRGV9	.	TRGJ1	12	-1	-1	17
63	4.382913593989147E-4	TGTGCTGCGTGGGATTTGGGTAAGAAACTCTTT	CAAWDLGKKLF	TRGV10	.	TRGJ2	15	-1	-1	20
62	4.3133435369417005E-4	TGTGCCTTGTGGGAGGTGGGCCCAGGGCGTTATAAGAAACTCTTT	CALWEVGPGRYKKLF	TRGV9	.	TRGJ1	17	-1	-1	29
62	4.3133435369417005E-4	TGTGCCTTGTGGGAGGTGAATCGGGGTTATAAGAAACTCTTT	CALWEVNRGYKKLF	TRGV9	.	TRGJ1	17	-1	-1	26
62	4.3133435369417005E-4	TGTGCCTTACTTTGGGGGTTGGGCAAAAAAATCAAGGTATTT	CALLWGLGKKIKVF	TRGV9	.	TRGJP	7	-1	-1	17
62	4.3133435369417005E-4	TGTGCCTTGTGGGAGGGTCATTATTATAAGAAACTCTTT	CALWEGHYYKKLF	TRGV9	.	TRGJ1	15	-1	-1	19
62	4.3133435369417005E-4	TGTGCTGCGTGGGATTATTATTATAAGAAACTCTTT	CAAWDYYYKKLF	TRGV10	.	TRGJ2	16	-1	-1	16
62	4.3133435369417005E-4	TGTGCCTTGTGGGAGGTGGAACTCTTT	CALWEVELF	TRGV9	.	TRGJ1	23	-1	-1	19
61	4.2437734798942534E-4	TGTGCCTTGTGGGAGGTGCGGACGACTTATTATAAGAAACTCTTT	CALWEVRTTYYKKLF	TRGV9	.	TRGJ1	18	-1	-1	22
61	4.2437734798942534E-4	TGTGCTGCGTGGGGAGAAACTGGTTGGTTCAAGATATTT	CAAWGETGWFKIF	TRGV10	.	TRGJP1	12	-1	-1	18
61	4.2437734798942534E-4	TGTGCCTTGTGGGAGGTGCATTATAAGAAACTCTTT	CALWEVHYKKLF	TRGV9	.	TRGJ2	19	-1	-1	19
61	4.2437734798942534E-4	TGTGCCTTGTGGGAGGTAAGACGTAAGAAACTCTTT	CALWEVRRKKLF	TRGV9	.	TRGJ1	16	-1	-1	23
61	4.2437734798942534E-4	TGTGCCACCTGGGACGATGGTAAGAAACTCTTT	CATWDDGKKLF	TRGV3	.	TRGJ1	14	-1	-1	20
61	4.2437734798942534E-4	TGTGCTGCGTGGGGTTATAAGAAACTCTTT	CAAWGYKKLF	TRGV10	.	TRGJ1	16	-1	-1	14
60	4.174203422846807E-4	TGTGCCTTGTGGGAGGGAAGTACGGGGACTTATTATAAGAAACTCTTT	CALWEGSTGTYYKKLF	TRGV9	.	TRGJ1	15	-1	-1	26
60	4.174203422846807E-4	TGTGCTGCGTGGGATTTCACCACTGGTTGGTTCAAGATATTT	CAAWDFTTGWFKIF	TRGV10	.	TRGJP1	15	-1	-1	8
60	4.174203422846807E-4	TGTGCTGCGTGGGCAATGGGGGGGTTCAAGATATTT	CAAWAMGGFKIF	TRGV10	.	TRGJP1	12	-1	-1	22
60	4.174203422846807E-4	TGTGCTGCGTGGGATTCAACCCCCGAGAAACTCTTT	CAAWDSTPEKLF	TRGV10	.	TRGJ1	15	-1	-1	25
60	4.174203422846807E-4	TGTGCTGCGACCGAAAACCAGGGGAAACTCTTT	CAATENQGKLF	TRGV10	.	TRGJ1	8	-1	-1	23
60	4.174203422846807E-4	TGTGCTGCGTGGGATCCAACGAAACTCTTT	CAAWDPTKLF	TRGV10	.	TRGJ1	14	-1	-1	20
59	4.10463336579936E-4	TGTGCTGCGTGGGGAGGTACCACTGGTTGGTTCAAGATATTT	CAAWGGTTGWFKIF	TRGV10	.	TRGJP1	12	-1	-1	17
59	4.10463336579936E-4	TGTGCCACCTGGGACGGCAGTAGTGATTGGATCAAGACGTTT	CATWDGSSDWIKTF	TRGV2	.	TRGJP2	16	-1	-1	18
59	4.10463336579936E-4	TGTGCCTTGTGGGAGCCTCTTCCCTATAAGAAACTCTTT	CALWEPLPYKKLF	TRGV9	.	TRGJ1	14	-1	-1	24
59	4.10463336579936E-4	TGTGCCTTGTATTATAAGAAACTCTTT	CALYYKKLF	TRGV9	.	TRGJ2	9	-1	-1	9
59	4.10463336579936E-4	TGTGCTGCGTGGGATAAGAAACTCTTT	CAAWDKKLF	TRGV10	.	TRGJ1	14	-1	-1	13
58	4.035063308751913E-4	TGTGCCACCCATAATAGTAGTGATCGGGGCCCCAGTAGTGATTGGATCAAGACGTTT	CATHNSSDRGPSSDWIKTF	TRGV2	.	TRGJP2	8	-1	-1	33
58	4.035063308751913E-4	TGTGCTGCGTGGGACGCTGGATATACCACTGGTTGGTTCAAGATATTT	CAAWDAGYTTGWFKIF	TRGV10	.	TRGJP1	13	-1	-1	17
58	4.035063308751913E-4	TGTGCTGCGTGGGATACAAGGGCCACTGGTTGGTTCAAGATATTT	CAAWDTRATGWFKIF	TRGV10	.	TRGJP1	14	-1	-1	22
58	4.035063308751913E-4	TGTGCCTTGTGGGAGGACCCAGATATTGTAAAGAAACTCTTT	CALWEDPDIVKKLF	TRGV9	.	TRGJ1	15	-1	-1	23
58	4.035063308751913E-4	TGTGCTGCGTGGGATACCACTGGTTGGTTCAAGATATTT	CAAWDTTGWFKIF	TRGV10	.	TRGJP1	14	-1	-1	13
58	4.035063308751913E-4	TGTGCTGCGGGGGAGCCGGTGGGGTATAAGAAACTCTTT	CAAGEPVGYKKLF	TRGV10	.	TRGJ1	13	-1	-1	24
58	4.035063308751913E-4	TGTGCCACCTGGGTCGGGGGTTATAAGAAACTCTTT	CATWVGGYKKLF	TRGV4	.	TRGJ1	12	-1	-1	20
58	4.035063308751913E-4	TGTGCTGCGTGGGACCCGGGGAAGAAACTCTTT	CAAWDPGKKLF	TRGV10	.	TRGJ1	13	-1	-1	21
57	3.965493251704466E-4	TGTGCCACCTGGGATCAAGTAAGGATTTATTATAAGAAACTCTTT	CATWDQVRIYYKKLF	TRGV4	.	TRGJ1	14	-1	-1	23
57	3.965493251704466E-4	TGTGCCTTGTGGGAGGTGCGTGTTTGTTATAAGAAACTCTTT	CALWEVRVCYKKLF	TRGV9	.	TRGJ1	18	-1	-1	23
57	3.965493251704466E-4	TGTGCCTTGTGGGAGGCGCCATGGGATTATAAGAAACTCTTT	CALWEAPWDYKKLF	TRGV9	.	TRGJ1	18	-1	-1	25
57	3.965493251704466E-4	TGTGCCTTGTGGAACCCCCGCAAGGCTTACAAGAAACTCTTT	CALWNPRKAYKKLF	TRGV9	.	TRGJ2	11	-1	-1	26
57	3.965493251704466E-4	TGTGCGCCTCTGTGTCGGTTCTTGGTTGATAAGAAACTCTTT	CAPLCRFLVDKKLF	TRGV10	.	TRGJ1	4	-1	-1	28
57	3.965493251704466E-4	TGTGCTGCGTGGGTTACGAATTATTATAAGAAACTCTTT	CAAWVTNYYKKLF	TRGV10	.	TRGJ2	20	-1	-1	16
57	3.965493251704466E-4	TGTGCCTTGTGGGACGCGAATTATTATAAGAAACTCTTT	CALWDANYYKKLF	TRGV9	.	TRGJ1	13	-1	-1	16
57	3.965493251704466E-4	TGTGCCTTGTGGGAGGTCCTCTCAAATAAGAAACTCTTT	CALWEVLSNKKLF	TRGV9	.	TRGJ1	16	-1	-1	25
57	3.965493251704466E-4	TGTGCCTTGTGGGAGGTCGATTATTATAAGAAACTCTTT	CALWEVDYYKKLF	TRGV9	.	TRGJ1	16	-1	-1	16
57	3.965493251704466E-4	TGTGCCTTGTGGGAGGCCCTTACTTATAAGAAACTCTTT	CALWEALTYKKLF	TRGV9	.	TRGJ1	15	-1	-1	19
57	3.965493251704466E-4	TGTGCTGCGTGGGATTATCATTATAAGAAACTCTTT	CAAWDYHYKKLF	TRGV10	.	TRGJ1	16	-1	-1	16
57	3.965493251704466E-4	TGTGCTGCGTGGGACGTCGGTTGGTTCAAGATATTT	CAAWDVGWFKIF	TRGV10	.	TRGJP1	13	-1	-1	18
57	3.965493251704466E-4	TGTGCCTTTCTGAAGAGAGATTATAAGAAACTCTTT	CAFLKRDYKKLF	TRGV9	.	TRGJ1	7	-1	-1	19
57	3.965493251704466E-4	TGTGCCTTGTGGGGGGTCTATTATAAGAAACTCTTT	CALWGVYYKKLF	TRGV9	.	TRGJ1	16	-1	-1	18
57	3.965493251704466E-4	TGTGCCTTGTGGGAGGTCTATTATAAGAAACTCTTT	CALWEVYYKKLF	TRGV9	.	TRGJ1	16	-1	-1	18
57	3.965493251704466E-4	TGTGCTGCGTGGCCGGATCTTAAGAAACTCTTT	CAAWPDLKKLF	TRGV10	.	TRGJ1	11	-1	-1	20
57	3.965493251704466E-4	TGTGCTCAAAAGAAACTCTTT	CAQKKLF	TRGV10	.	TRGJ2	5	-1	-1	9
57	3.965493251704466E-4	TGTGCCTTGTGGGCGTATTATAAGAAACTCTTT	CALWAYYKKLF	TRGV9	.	TRGJ2	12	-1	-1	15
56	3.8959231946570196E-4	TGTGCCTTGTGGGAGGTTATTAGATTGGGGTCTCATTATAAGAAACTCTTT	CALWEVIRLGSHYKKLF	TRGV9	.	TRGJ2	16	-1	-1	34
56	3.8959231946570196E-4	TGTGCTGCGTGGTATTTGTTCTATAGTAGTGATTGGATCAAGACGTTT	CAAWYLFYSSDWIKTF	TRGV10	.	TRGJP2	15	-1	-1	21
56	3.8959231946570196E-4	TGTGCTGCGTGGGATTATCTAGCCACTGGTTGGTTCAAGATATTT	CAAWDYLATGWFKIF	TRGV10	.	TRGJP1	16	-1	-1	15
56	3.8959231946570196E-4	TGTGCCTTGTGGGAGGCGCCCTCTGGTTATAAGAAACTCTTT	CALWEAPSGYKKLF	TRGV9	.	TRGJ2	22	-1	-1	26
56	3.8959231946570196E-4	TGTGCTGCGTGGTATAGTAGTGATTGGATCAAGACGTTT	CAAWYSSDWIKTF	TRGV10	.	TRGJP2	14	-1	-1	12
56	3.8959231946570196E-4	TGTGCCTTGTGGGAGGTGGATTATTATAAGAAACTCTTT	CALWEVDYYKKLF	TRGV9	.	TRGJ1	17	-1	-1	19
56	3.8959231946570196E-4	TGTGCCTTGTGGGAGGGGGCGGGACATAAGAAACTCTTT	CALWEGAGHKKLF	TRGV9	.	TRGJ1	15	-1	-1	25
56	3.8959231946570196E-4	TGTGCCTTGTTTCTTATTTATTATAAGAAACTCTTT	CALFLIYYKKLF	TRGV9	.	TRGJ1	9	-1	-1	17
56	3.8959231946570196E-4	TGTGCCTTGTGGGAGGGGTATTATAAGAAACTCTTT	CALWEGYYKKLF	TRGV9	.	TRGJ1	15	-1	-1	18
56	3.8959231946570196E-4	TGTGCCACCTGGGACGGGCGGGGAGAGAAACTCTTT	CATWDGRGEKLF	TRGV2	.	TRGJ1	18	-1	-1	25
56	3.8959231946570196E-4	TGTGCCACCTGGGACGGGCAGTGGGAGAAACTCTTT	CATWDGQWEKLF	TRGV2	.	TRGJ1	18	-1	-1	25
56	3.8959231946570196E-4	TGTGCCACCTGGGACAGGCCTTATAAGAAACTCTTT	CATWDRPYKKLF	TRGV7	.	TRGJ1	20	-1	-1	20
56	3.8959231946570196E-4	TGTGCCACCTGGGATGGTTATAAGAAACTCTTT	CATWDGYKKLF	TRGV4	.	TRGJ1	16	-1	-1	17
55	3.826353137609573E-4	TGTGCTGCGTGGGACTGCCGCCGGTCGTCAAATTATTATAAGAAACTCTTT	CAAWDCRRSSNYYKKLF	TRGV10	.	TRGJ1	13	-1	-1	27
55	3.826353137609573E-4	TGTGCCTTGTGGGAGGTGCCTCCTGGGTCGTATTATAAGAAACTCTTT	CALWEVPPGSYYKKLF	TRGV9	.	TRGJ1	18	-1	-1	30
55	3.826353137609573E-4	TGTGCCTTGTGGGAGCCGCGGCGGAGTTATTATAAGAAACTCTTT	CALWEPRRSYYKKLF	TRGV9	.	TRGJ2	14	-1	-1	23
55	3.826353137609573E-4	TGTGCCTTGTGGGAGGGGTTAGTTTATTATAAGAAACTCTTT	CALWEGLVYYKKLF	TRGV9	.	TRGJ1	15	-1	-1	23
55	3.826353137609573E-4	TGTGCCTCGCTTGCCCCAAGAAATTATTATAAGAAACTCTTT	CASLAPRNYYKKLF	TRGV9	.	TRGJ1	6	-1	-1	21
55	3.826353137609573E-4	TGTGCCTTGTGGGAGGGACCTTATTATAAGAAACTCTTT	CALWEGPYYKKLF	TRGV9	.	TRGJ2	20	-1	-1	20
55	3.826353137609573E-4	TGTGCCTGCTGGATTAGGTGGTATTATAAGAAACTCTTT	CACWIRWYYKKLF	TRGV11	.	TRGJ2	17	-1	-1	21
55	3.826353137609573E-4	TGTGCCACCTGGGACAGGAATTATTATAAGAAACTCTTT	CATWDRNYYKKLF	TRGV7	.	TRGJ1	17	-1	-1	17
55	3.826353137609573E-4	TGTGCTGCAATAGAGAAACTCTTT	CAAIEKLF	TRGV10	.	TRGJ1	7	-1	-1	9
54	3.756783080562126E-4	TGTGCCTTGTGGGAGGTGCCCACGAATTATTATAAGAAACTCTTT	CALWEVPTNYYKKLF	TRGV9	.	TRGJ2	18	-1	-1	22
54	3.756783080562126E-4	TGTGCCTTGTGGGAGGGCCCGAATTATTATAAGAAACTCTTT	CALWEGPNYYKKLF	TRGV9	.	TRGJ1	15	-1	-1	19
54	3.756783080562126E-4	TGTGCCACCTGTCCACATAGTAGTGATTGGATCAAGACGTTT	CATCPHSSDWIKTF	TRGV2	.	TRGJP2	10	-1	-1	16
54	3.756783080562126E-4	TGTGCCTTGTGGGAGCCCATTCACTATAAGAAACTCTTT	CALWEPIHYKKLF	TRGV9	.	TRGJ1	14	-1	-1	24
54	3.756783080562126E-4	TGTGCCTTGTGGGAGACCCATTATTATAAGAAACTCTTT	CALWETHYYKKLF	TRGV9	.	TRGJ1	14	-1	-1	19
54	3.756783080562126E-4	TGTGCCACCTGGGACAGGCCTTATTATAAGAAACTCTTT	CATWDRPYYKKLF	TRGV3	.	TRGJ1	20	-1	-1	20
54	3.756783080562126E-4	TGTGCCTTGTGGGAGGATTATTATAAGAAACTCTTT	CALWEDYYKKLF	TRGV9	.	TRGJ1	15	-1	-1	16
54	3.756783080562126E-4	TGTGCTGCCTACACTGGTTGGTTCAAGATATTT	CAAYTGWFKIF	TRGV10	.	TRGJP1	7	-1	-1	11
54	3.756783080562126E-4	TGTGCTGCGGGCACTGGTTGGTTCAAGATATTT	CAAGTGWFKIF	TRGV10	.	TRGJP1	8	-1	-1	11
54	3.756783080562126E-4	TGTGCCTTGTGGGAGCCAAATAAGAAACTCTTT	CALWEPNKKLF	TRGV9	.	TRGJ1	14	-1	-1	19
54	3.756783080562126E-4	TGTGCCTTGAGGAATTATTATAAGAAACTCTTT	CALRNYYKKLF	TRGV9	.	TRGJ1	11	-1	-1	11
54	3.756783080562126E-4	TGTGCCCCCGGGAAATATAAGAAACTCTTT	CAPGKYKKLF	TRGV9	.	TRGJ1	5	-1	-1	15
54	3.756783080562126E-4	TGTGCTTATTATAAGAAACTCTTT	CAYYKKLF	TRGV10	.	TRGJ1	5	-1	-1	5
53	3.6872130235146794E-4	TGTGCCTTGTGGGAGGTTTTCCGACTTTATTATAAGAAACTCTTT	CALWEVFRLYYKKLF	TRGV9	.	TRGJ1	16	-1	-1	26
53	3.6872130235146794E-4	TGTGCCTTGTGGGAGGACAAATCCCTTTATTATAAGAAACTCTTT	CALWEDKSLYYKKLF	TRGV9	.	TRGJ1	15	-1	-1	26
53	3.6872130235146794E-4	TGTGCCTTGTGGGAGGTCAGGCTTGATTATAAGAAACTCTTT	CALWEVRLDYKKLF	TRGV9	.	TRGJ1	16	-1	-1	25
53	3.6872130235146794E-4	TGTGCTGCGTGGGATTTTCCCTTGGATAAGAAACTCTTT	CAAWDFPLDKKLF	TRGV10	.	TRGJ1	15	-1	-1	25
53	3.6872130235146794E-4	TGTGCCTTGTGGGAGGTCCTCGACTATAAGAAACTCTTT	CALWEVLDYKKLF	TRGV9	.	TRGJ1	16	-1	-1	24
53	3.6872130235146794E-4	TGTGCCTTGTGGGAGGATCATAATTATAAGAAACTCTTT	CALWEDHNYKKLF	TRGV9	.	TRGJ2	15	-1	-1	19
53	3.6872130235146794E-4	TGTGCTGCGTGGGATTCGGCTTATAAGAAACTCTTT	CAAWDSAYKKLF	TRGV10	.	TRGJ1	15	-1	-1	20
53	3.6872130235146794E-4	TGTGCCTTGGCTAATTATTATAAGAAACTCTTT	CALANYYKKLF	TRGV9	.	TRGJ1	8	-1	-1	12
53	3.6872130235146794E-4	TGTGCCACCTGGGACGGGCATTGGATCAAGACGTTT	CATWDGHWIKTF	TRGV2	.	TRGJP2	18	-1	-1	19
53	3.6872130235146794E-4	TGTGCCACCTGGGTTTGGATCAAGACGTTT	CATWVWIKTF	TRGV2	.	TRGJP2	12	-1	-1	14
52	3.6176429664672323E-4	TGTGCTGCGTGGGTTCCGTATACCACTGGTTGGTTCAAGATATTT	CAAWVPYTTGWFKIF	TRGV10	.	TRGJP1	25	-1	-1	18
52	3.6176429664672323E-4	TGTGCTGCGTGGGATTATATGCCCACTGGTTGGTTCAAGATATTT	CAAWDYMPTGWFKIF	TRGV10	.	TRGJP1	16	-1	-1	15
52	3.6176429664672323E-4	TGTGCTGCGTGGGATCCACATCGCGGCGCTAAGAAACTCTTT	CAAWDPHRGAKKLF	TRGV10	.	TRGJ1	14	-1	-1	29
52	3.6176429664672323E-4	TGTGCTGCGTGGAGGAATACCACTGGTTGGTTCAAGATATTT	CAAWRNTTGWFKIF	TRGV10	.	TRGJP1	11	-1	-1	16
52	3.6176429664672323E-4	TGTGCCTTGTGGGAGGTGCAGGGATATTATAAGAAACTCTTT	CALWEVQGYYKKLF	TRGV9	.	TRGJ1	19	-1	-1	24
52	3.6176429664672323E-4	TGTGCCTTGTGGGAGGCCCCGAATTATTATAAGAAACTCTTT	CALWEAPNYYKKLF	TRGV9	.	TRGJ1	15	-1	-1	19
52	3.6176429664672323E-4	TGTGCCACCTGGGACGGGCCTGGGAAACTCTTT	CATWDGPGKLF	TRGV2	.	TRGJ1	19	-1	-1	23
52	3.6176429664672323E-4	TGTGCTGCGTGGGGGTATAAGAAACTCTTT	CAAWGYKKLF	TRGV10	.	TRGJ1	12	-1	-1	15
52	3.6176429664672323E-4	TGTGCCTTGTGGGATGAGAAGAAACTCTTT	CALWDEKKLF	TRGV9	.	TRGJ1	13	-1	-1	18
52	3.6176429664672323E-4	TGTGCCACCTGGGACCGCTATTATAAGAAACTCTTT	CATWDRYYKKLF	TRGV5	.	TRGJ2	14	-1	-1	18
51	3.548072909419786E-4	TGTGCCACCTGGGATAGGCCAGGTGGGAGTAGTGATTGGATCAAGACGTTT	CATWDRPGGSSDWIKTF	TRGV8	.	TRGJP2	19	-1	-1	27
51	3.548072909419786E-4	TGTGCCTTGTGGGAGGTTCATGAGTTGGGCAAAAAAATCAAGGTATTT	CALWEVHELGKKIKVF	TRGV9	.	TRGJP	19	-1	-1	18
51	3.548072909419786E-4	TGTGCCTTGTGGGAGGCTTTCTCGAATTATTATAAGAAACTCTTT	CALWEAFSNYYKKLF	TRGV9	.	TRGJ1	15	-1	-1	21
51	3.548072909419786E-4	TGTGCCTTGTGGGAGGTCCGAAGCGATTATAAGAAACTCTTT	CALWEVRSDYKKLF	TRGV9	.	TRGJ1	16	-1	-1	25
51	3.548072909419786E-4	TGTGCCTTGTGGGAGGTCAAGAATTATTATAAGAAACTCTTT	CALWEVKNYYKKLF	TRGV9	.	TRGJ1	16	-1	-1	20
51	3.548072909419786E-4	TGTGCCTTGTGGGAGGTGTCTTTTCCCCCTAAGAAACTCTTT	CALWEVSFPPKKLF	TRGV9	.	TRGJ1	17	-1	-1	29
51	3.548072909419786E-4	TGTGCCTTGTGGGAGGTGCGGGGGTATTATAAGAAACTCTTT	CALWEVRGYYKKLF	TRGV9	.	TRGJ1	18	-1	-1	24
51	3.548072909419786E-4	TGTGCTGCGTGGGAGGCCAGGGATTATAAGAAACTCTTT	CAAWEARDYKKLF	TRGV10	.	TRGJ1	13	-1	-1	22
51	3.548072909419786E-4	TGTGCCTTGTGGGAGGCGAATTATTATAAGAAACTCTTT	CALWEANYYKKLF	TRGV9	.	TRGJ1	15	-1	-1	16
51	3.548072909419786E-4	TGTGCCACCTGGGATAGGAAGGATTATAAGAAACTCTTT	CATWDRKDYKKLF	TRGV8	.	TRGJ1	17	-1	-1	22
51	3.548072909419786E-4	TGTGCTGCGTGGGGCACTGGTTGGTTCAAGATATTT	CAAWGTGWFKIF	TRGV10	.	TRGJP1	12	-1	-1	14
51	3.548072909419786E-4	TGTGCCTTGTGGGGGAGGCATTATAAGAAACTCTTT	CALWGRHYKKLF	TRGV9	.	TRGJ1	12	-1	-1	19
51	3.548072909419786E-4	TGTCAAAAGGGGTGCCCATATAAGAAACTCTTT	CQKGCPYKKLF	TRGV10	.	TRGJ1	2	-1	-1	18
51	3.548072909419786E-4	TGTGAGAGAAAGAAACTCTTT	CERKKLF	TRGV10	.	TRGJ1	3	-1	-1	9
51	3.548072909419786E-4	TGTGCCTTGTGGGAGGGGAGTTATTATAAGAAACTCTTT	CALWEGSYYKKLF	TRGV9	.	TRGJ1	15	-1	-1	17
50	3.4785028523723387E-4	TGTGCCTTGTGGGAGGCTACTCCGGCTCAAGAGTTGGGCAAAAAAATCAAGGTATTT	CALWEATPAQELGKKIKVF	TRGV9	.	TRGJP	15	-1	-1	27
50	3.4785028523723387E-4	TGTGCCACCTGGAATAGTAGTGATTGGATCAAGACGTTT	CATWNSSDWIKTF	TRGV2	.	TRGJP2	11	-1	-1	13
50	3.4785028523723387E-4	TGTGCTGCGTGGGATCACGATTATAAGAAACTCTTT	CAAWDHDYKKLF	TRGV10	.	TRGJ1	18	-1	-1	19
50	3.4785028523723387E-4	TGTGCCTTGTTGTTTTATTATAAGAAACTCTTT	CALLFYYKKLF	TRGV9	.	TRGJ1	9	-1	-1	14
50	3.4785028523723387E-4	TGTGCTGCGTGGCCTCTTAAGAAACTCTTT	CAAWPLKKLF	TRGV10	.	TRGJ1	11	-1	-1	17
50	3.4785028523723387E-4	TGTGCCACCTGGGTTAAGAAACTCTTT	CATWVKKLF	TRGV3	.	TRGJ1	12	-1	-1	14
49	3.408932795324892E-4	TGTGCCTTGTGGGAGGTGCACTTAAGGTATTATAAGAAACTCTTT	CALWEVHLRYYKKLF	TRGV9	.	TRGJ1	20	-1	-1	27
49	3.408932795324892E-4	TGTGCCTTGTGGGAGGTGCAAGGGGGGTGTTATAAGAAACTCTTT	CALWEVQGGCYKKLF	TRGV9	.	TRGJ1	19	-1	-1	29
49	3.408932795324892E-4	TGTGCTGCGGAGGAGTACAAAGCTGGTTGGTTCAAGATATTT	CAAEEYKAGWFKIF	TRGV10	.	TRGJP1	17	-1	-1	22
49	3.408932795324892E-4	TGTGCCTTGTGGGAGCGCTCGAATTATTATAAGAAACTCTTT	CALWERSNYYKKLF	TRGV9	.	TRGJ1	14	-1	-1	18
49	3.408932795324892E-4	TGTGCCTTGTGGGAGGTGCCCGGGAGGTATAAGAAACTCTTT	CALWEVPGRYKKLF	TRGV9	.	TRGJ1	18	-1	-1	27
49	3.408932795324892E-4	TGTGCCTTGTGGGAGGCAGGGGTGAATTATAAGAAACTCTTT	CALWEAGVNYKKLF	TRGV9	.	TRGJ1	15	-1	-1	25
49	3.408932795324892E-4	TGTGCCTTGTGGGAGGGCAAAACACCATATAAGAAACTCTTT	CALWEGKTPYKKLF	TRGV9	.	TRGJ1	18	-1	-1	27
49	3.408932795324892E-4	TGTGCCTTGTGGGAGGTAAAGATCTATAAGAAACTCTTT	CALWEVKIYKKLF	TRGV9	.	TRGJ1	16	-1	-1	24
49	3.408932795324892E-4	TGTGCTGCGTGGGATATCCGCGATAAGAAACTCTTT	CAAWDIRDKKLF	TRGV10	.	TRGJ1	14	-1	-1	22
49	3.408932795324892E-4	TGTGCTGCGTACAATCCCCATATGAAGAAACTCTTT	CAAYNPHMKKLF	TRGV10	.	TRGJ1	9	-1	-1	20
48	3.3393627382774456E-4	TGTGCCTTGTGGGAGGTGCGACTTAGGAATTATAAGAAACTCTTT	CALWEVRLRNYKKLF	TRGV9	.	TRGJ1	18	-1	-1	28
48	3.3393627382774456E-4	TGTGCCTTGTGGGAGGCCGCTCGGAATTATTATAAGAAACTCTTT	CALWEAARNYYKKLF	TRGV9	.	TRGJ1	15	-1	-1	23
48	3.3393627382774456E-4	TGTGCCTTGTGGGAGGACCGGAATTATTATAAGAAACTCTTT	CALWEDRNYYKKLF	TRGV9	.	TRGJ1	15	-1	-1	20
48	3.3393627382774456E-4	TGTGCCTTGTGGAGAGGGGGGATTTATTATAAGAAACTCTTT	CALWRGGIYYKKLF	TRGV9	.	TRGJ2	16	-1	-1	20
48	3.3393627382774456E-4	TGTGCCTTGTGGGAGGTGTTTTATTATAAGAAACTCTTT	CALWEVFYYKKLF	TRGV9	.	TRGJ1	17	-1	-1	20
48	3.3393627382774456E-4	TGTGCTGCGTGGGATTGGGGTTATAAGAAACTCTTT	CAAWDWGYKKLF	TRGV10	.	TRGJ2	15	-1	-1	20
48	3.3393627382774456E-4	TGTGCTGCGTGGGATTATTTTGCGAAACTCTTT	CAAWDYFAKLF	TRGV10	.	TRGJ1	16	-1	-1	13
47	3.2697926812299985E-4	TGTGCTGCGTGGGGCGAAAAATATACCACTGGTTGGTTCAAGATATTT	CAAWGEKYTTGWFKIF	TRGV10	.	TRGJP1	12	-1	-1	20
47	3.2697926812299985E-4	TGTGCCTTGTGGGAGGTAAACCTCACTCATTATTATAAGAAACTCTTT	CALWEVNLTHYYKKLF	TRGV9	.	TRGJ1	23	-1	-1	28
47	3.2697926812299985E-4	TGTGCTGCGTGGGAACCAAATACCACTGGTTGGTTCAAGATATTT	CAAWEPNTTGWFKIF	TRGV10	.	TRGJP1	13	-1	-1	19
47	3.2697926812299985E-4	TGTGCCTTGTGGGAGCTGACGGCAAATTATTATAAGAAACTCTTT	CALWELTANYYKKLF	TRGV9	.	TRGJ1	17	-1	-1	24
47	3.2697926812299985E-4	TGTGCTGCGTGGCACACTCGGACGGGATATAAGAAACTCTTT	CAAWHTRTGYKKLF	TRGV10	.	TRGJ1	11	-1	-1	27
47	3.2697926812299985E-4	TGTGCTGCGTGGGACTCCACTGGTTGGTTCAAGATATTT	CAAWDSTGWFKIF	TRGV10	.	TRGJP1	13	-1	-1	16
47	3.2697926812299985E-4	TGTGCCTTGTGGGAGGAGCTTTATTATAAGAAACTCTTT	CALWEELYYKKLF	TRGV9	.	TRGJ1	18	-1	-1	20
47	3.2697926812299985E-4	TGTGCTGCGTGGGGTCGCTGTTGTAAGAAACTCTTT	CAAWGRCCKKLF	TRGV10	.	TRGJ1	12	-1	-1	20
47	3.2697926812299985E-4	TGTGCTGCGTGGGACCTCAATAAGAAACTCTTT	CAAWDLNKKLF	TRGV10	.	TRGJ1	13	-1	-1	19
47	3.2697926812299985E-4	TGTGCCACCTGGGACAGGCGTAAGAAACTCTTT	CATWDRRKKLF	TRGV3	.	TRGJ1	18	-1	-1	20
47	3.2697926812299985E-4	TGTGCCCCCTATTATTATAAGAAACTCTTT	CAPYYYKKLF	TRGV9	.	TRGJ1	5	-1	-1	10
46	3.200222624182552E-4	TGTGCTGCGTGGTCGGGGGGTAAGAGGGTTTGGTTCAAGATATTT	CAAWSGGKRVWFKIF	TRGV10	.	TRGJP1	11	-1	-1	29
46	3.200222624182552E-4	TGTGCTGCGTGGGATTTCCGGGGGGTTGATTATAAGAAACTCTTT	CAAWDFRGVDYKKLF	TRGV10	.	TRGJ2	15	-1	-1	28
46	3.200222624182552E-4	TGTGCTGCGTGGGATTTATTGCCTAATTGGTTCAAGATATTT	CAAWDLLPNWFKIF	TRGV10	.	TRGJP1	15	-1	-1	26
46	3.200222624182552E-4	TGTGCCTTGTGGGAGGTGTCTAGTTATTATAAGAAACTCTTT	CALWEVSSYYKKLF	TRGV9	.	TRGJ1	17	-1	-1	23
46	3.200222624182552E-4	TGTGCTGCGTGGGATTATAATTATTATAAGAAACTCTTT	CAAWDYNYYKKLF	TRGV10	.	TRGJ1	16	-1	-1	18
46	3.200222624182552E-4	TGTGCTGCGTGGGATAGTCATCATTATAAGAAACTCTTT	CAAWDSHHYKKLF	TRGV10	.	TRGJ1	14	-1	-1	19
46	3.200222624182552E-4	TGTGCCTTGTGGGAGGGACTATATTATAAGAAACTCTTT	CALWEGLYYKKLF	TRGV9	.	TRGJ1	15	-1	-1	21
46	3.200222624182552E-4	TGTGCCACCTGGGACGGGCGGGTTTGGATCAAGACGTTT	CATWDGRVWIKTF	TRGV2	.	TRGJP2	18	-1	-1	23
46	3.200222624182552E-4	TGTGCTGCGTGGGATTACTATAAGAAACTCTTT	CAAWDYYKKLF	TRGV10	.	TRGJ1	17	-1	-1	13
46	3.200222624182552E-4	TGTGCTGCGTGGGAAAGTTATAAGAAACTCTTT	CAAWESYKKLF	TRGV10	.	TRGJ1	13	-1	-1	17
46	3.200222624182552E-4	TGTGCTGCGTTCTATTATAAGAAACTCTTT	CAAFYYKKLF	TRGV10	.	TRGJ1	9	-1	-1	12
46	3.200222624182552E-4	TGTGCCTTGTGGCTAGATCCGAATTATTATAAGAAACTCTTT	CALWLDPNYYKKLF	TRGV9	.	TRGJ1	11	-1	-1	16
45	3.130652567135105E-4	TGTGCTGCGTGGCCTCAACGGTTCACTGGTTGGTTCAAGATATTT	CAAWPQRFTGWFKIF	TRGV10	.	TRGJP1	11	-1	-1	23
45	3.130652567135105E-4	TGTGCTGCGTGGGATTTCGATACCACTGGTTGGTTCAAGATATTT	CAAWDFDTTGWFKIF	TRGV10	.	TRGJP1	18	-1	-1	19
45	3.130652567135105E-4	TGTGCTGCGTGGGATTATGCCACTGGTTGGTTCAAGATATTT	CAAWDYATGWFKIF	TRGV10	.	TRGJP1	16	-1	-1	8
45	3.130652567135105E-4	TGTGCTGCGTGGAAACAGTCGGGGTATAAGAAACTCTTT	CAAWKQSGYKKLF	TRGV10	.	TRGJ1	11	-1	-1	24
45	3.130652567135105E-4	TGTGCCTTGTGGGAGGTCTTTTATTATAAGAAACTCTTT	CALWEVFYYKKLF	TRGV9	.	TRGJ1	16	-1	-1	20
45	3.130652567135105E-4	TGTGCCTTGTGGGAGGTGTTATATTATAAGAAACTCTTT	CALWEVLYYKKLF	TRGV9	.	TRGJ1	17	-1	-1	21
45	3.130652567135105E-4	TGTGCCACCTGGGACCTGTATTATTATAAGAAACTCTTT	CATWDLYYYKKLF	TRGV3	.	TRGJ1	14	-1	-1	19
45	3.130652567135105E-4	TGTGCCACCTGGGACAGGCGGGGTTATAAGAAACTCTTT	CATWDRRGYKKLF	TRGV3	.	TRGJ1	18	-1	-1	23
45	3.130652567135105E-4	TGTGCCACCTGGGGAGGTGAAGCGAAGAAACTCTTT	CATWGGEAKKLF	TRGV3	.	TRGJ1	12	-1	-1	24
45	3.130652567135105E-4	TGTGCCACCTGGGACGGGCGGTATAAGAAACTCTTT	CATWDGRYKKLF	TRGV2	.	TRGJ1	18	-1	-1	21
45	3.130652567135105E-4	TGTGCTGCGTGGGATTTCTATAAGAAACTCTTT	CAAWDFYKKLF	TRGV10	.	TRGJ1	15	-1	-1	18
45	3.130652567135105E-4	TGTGCCTTGGTCCCTTATTATAAGAAACTCTTT	CALVPYYKKLF	TRGV9	.	TRGJ1	8	-1	-1	14
45	3.130652567135105E-4	TGTGCTGCCCCGGCCGGGGGGTGGTATAAGAAACTCTTT	CAAPAGGWYKKLF	TRGV10	.	TRGJ1	7	-1	-1	24
44	3.0610825100876583E-4	TGTGCTGCGTGGGATTCAGGGCATCTTGATAGCCCATTGGGTTATAAGAAACTCTTT	CAAWDSGHLDSPLGYKKLF	TRGV10	.	TRGJ1	15	-1	-1	41
44	3.0610825100876583E-4	TGTGCTGCGTGGGATTACATTATGGGTACCACTGGTTGGTTCAAGATATTT	CAAWDYIMGTTGWFKIF	TRGV10	.	TRGJP1	17	-1	-1	26
44	3.0610825100876583E-4	TGTGCTGCGTGGCCCCGGGGATCGGATTATAAGAAACTCTTT	CAAWPRGSDYKKLF	TRGV10	.	TRGJ1	11	-1	-1	25
44	3.0610825100876583E-4	TGTGCCTGCTGGATATGTAGTAGTGATTGGATCAAGACGTTT	CACWICSSDWIKTF	TRGV11	.	TRGJP2	13	-1	-1	13
44	3.0610825100876583E-4	TGTGCCACCTGGGACGGGCTAGGGGATTGGATCAAGACGTTT	CATWDGLGDWIKTF	TRGV2	.	TRGJP2	18	-1	-1	24
44	3.0610825100876583E-4	TGTGCCTTGTGGGAAAAACTTTATTATAAGAAACTCTTT	CALWEKLYYKKLF	TRGV9	.	TRGJ1	13	-1	-1	20
44	3.0610825100876583E-4	TGTGCTGCGTGGGGCTTCGATTGGATCAAGACGTTT	CAAWGFDWIKTF	TRGV10	.	TRGJP2	12	-1	-1	18
44	3.0610825100876583E-4	TGTGCTGCGTGGGATCTTTATTATAAGAAACTCTTT	CAAWDLYYKKLF	TRGV10	.	TRGJ1	14	-1	-1	17
44	3.0610825100876583E-4	TGTGCCACCTGGCCCCGGGGGTGTAAGAAACTCTTT	CATWPRGCKKLF	TRGV3	.	TRGJ1	11	-1	-1	23
44	3.0610825100876583E-4	TGTGCTGCGTTTGATTATTATAAGAAACTCTTT	CAAFDYYKKLF	TRGV10	.	TRGJ1	16	-1	-1	13
43	2.991512453040211E-4	TGTGCTGCGTGGGATTTTTCGAGGCCCACTGGTTGGTTCAAGATATTT	CAAWDFSRPTGWFKIF	TRGV10	.	TRGJP1	15	-1	-1	25
43	2.991512453040211E-4	TGTGCCTTGTGGGAGCTTCCGGGTGGTGGTTATTATAAGAAACTCTTT	CALWELPGGGYYKKLF	TRGV9	.	TRGJ1	14	-1	-1	29
43	2.991512453040211E-4	TGTGCCTTGTGGGAGGCGGGAGAGTTGGGCAAAAAAATCAAGGTATTT	CALWEAGELGKKIKVF	TRGV9	.	TRGJP	15	-1	-1	20
43	2.991512453040211E-4	TGTGCCACCTGGGACAGGCCTAGGGAGCCAAAAAGGAAACTCTTT	CATWDRPREPKRKLF	TRGV7	.	TRGJ1	20	-1	-1	35
43	2.991512453040211E-4	TGTGCTGCGTGGGACCCCTCGGGGTATTATAAGAAACTCTTT	CAAWDPSGYYKKLF	TRGV10	.	TRGJ1	13	-1	-1	24
43	2.991512453040211E-4	TGTGCCTTGTGGGAGGCACAGAATTATTATAAGAAACTCTTT	CALWEAQNYYKKLF	TRGV9	.	TRGJ1	15	-1	-1	20
43	2.991512453040211E-4	TGTGCCACCTGGGGCTATAGTAGTGATTGGATCAAGACGTTT	CATWGYSSDWIKTF	TRGV8	.	TRGJP2	12	-1	-1	15
43	2.991512453040211E-4	TGTGCCACCTGGGACGATACCACTGGTTGGTTCAAGATATTT	CATWDDTTGWFKIF	TRGV2	.	TRGJP1	15	-1	-1	16
43	2.991512453040211E-4	TGTGCTGCGTGGGACCTATTCCGGTGGTTCAAGATATTT	CAAWDLFRWFKIF	TRGV10	.	TRGJP1	13	-1	-1	24
43	2.991512453040211E-4	TGTGCCTTGTGCGACCAATTTTATTATAAGAAACTCTTT	CALCDQFYYKKLF	TRGV9	.	TRGJ2	13	-1	-1	20
43	2.991512453040211E-4	TGTGCCTTGTGGGAGGCCAATTATTATAAGAAACTCTTT	CALWEANYYKKLF	TRGV9	.	TRGJ1	15	-1	-1	18
43	2.991512453040211E-4	TGTGCCACCTGGGACAGCCTAGGGCTTAAGAAACTCTTT	CATWDSLGLKKLF	TRGV3	.	TRGJ1	19	-1	-1	26
43	2.991512453040211E-4	TGTGCTGCGTGGGATCCCAATTATAAGAAACTCTTT	CAAWDPNYKKLF	TRGV10	.	TRGJ1	14	-1	-1	19
43	2.991512453040211E-4	TGTGCCTTGTGGGAGGTGCAGAGGGAGTATTATAAGAAACTCTTT	CALWEVQREYYKKLF	TRGV9	.	TRGJ1	19	-1	-1	27
42	2.9219423959927647E-4	TGTGCTGCGTGGGATTGCACCCGCCGTTTGCGAAAGAAACTCTTT	CAAWDCTRRLRKKLF	TRGV10	.	TRGJ2	15	-1	-1	33
42	2.9219423959927647E-4	TGTGCTGCGTGGGATTATTTTAAGGGGAATAAGAAACTCTTT	CAAWDYFKGNKKLF	TRGV10	.	TRGJ1	16	-1	-1	28
42	2.9219423959927647E-4	TGTGCTGCGTGGGATCCCTTTTGCCCAAATAAGAAACTCTTT	CAAWDPFCPNKKLF	TRGV10	.	TRGJ2	14	-1	-1	28
42	2.9219423959927647E-4	TGTGCCTTGTGGGAGGTGCACTGTTATAAGAAACTCTTT	CALWEVHCYKKLF	TRGV9	.	TRGJ1	20	-1	-1	23
42	2.9219423959927647E-4	TGTGCCTTGTGGGAGGTAGAATATTATAAGAAACTCTTT	CALWEVEYYKKLF	TRGV9	.	TRGJ1	16	-1	-1	18
42	2.9219423959927647E-4	TGTGCTGCGTGGGATTACCGGTGGTTCAAGATATTT	CAAWDYRWFKIF	TRGV10	.	TRGJP1	17	-1	-1	21
42	2.9219423959927647E-4	TGTGCTGCGTGGGAGGCCGGTTGGTTCAAGATATTT	CAAWEAGWFKIF	TRGV10	.	TRGJP1	13	-1	-1	18
42	2.9219423959927647E-4	TGTGCCTTGTGGGAGGTGAGGGAGAAACTCTTT	CALWEVREKLF	TRGV9	.	TRGJ1	17	-1	-1	22
42	2.9219423959927647E-4	TGTGCCCGGAGTGATTGGATCAAGACGTTT	CARSDWIKTF	TRGV2	.	TRGJP2	5	-1	-1	9
42	2.9219423959927647E-4	TGTGCCACCTGGGACGAGCAACTCTTT	CATWDEQLF	TRGV2	.	TRGJ1	18	-1	-1	16
42	2.9219423959927647E-4	TGTGCCTTGTGGGAGGTGCGATCGAATTATTATAAGAAACTCTTT	CALWEVRSNYYKKLF	TRGV9	.	TRGJ1	18	-1	-1	21
42	2.9219423959927647E-4	TGTGCCTTGTGGGAGGTGCTCTATTATTATAAGAAACTCTTT	CALWEVLYYYKKLF	TRGV9	.	TRGJ1	18	-1	-1	22
41	2.852372338945318E-4	TGTGCCTTGTGGGAGGTGCTTCGTTCCTCTGCGGGTTATTATAAGAAACTCTTT	CALWEVLRSSAGYYKKLF	TRGV9	.	TRGJ1	18	-1	-1	35
41	2.852372338945318E-4	TGTGCTGCGTGGGTCGATGCGAAGTATACCACTGGTTGGTTCAAGATATTT	CAAWVDAKYTTGWFKIF	TRGV10	.	TRGJP1	12	-1	-1	24
41	2.852372338945318E-4	TGTGCCTTGTGGGAGCCGGAAGAGTTGGGCAAAAAAATCAAGGTATTT	CALWEPEELGKKIKVF	TRGV9	.	TRGJP	14	-1	-1	19
41	2.852372338945318E-4	TGTGCCTTGTGGGAGGTAGTGAATTATTATAAGAAACTCTTT	CALWEVVNYYKKLF	TRGV9	.	TRGJ1	16	-1	-1	20
41	2.852372338945318E-4	TGTGCTGCGTGGGATTATCCTTTTGGTAAGAAACTCTTT	CAAWDYPFGKKLF	TRGV10	.	TRGJ1	16	-1	-1	26
41	2.852372338945318E-4	TGTGCCTTGTGGGACACCTTATATTATAAGAAACTCTTT	CALWDTLYYKKLF	TRGV9	.	TRGJ1	13	-1	-1	21
41	2.852372338945318E-4	TGTGCCTTGTGGGAGGAGAATTATTATAAGAAACTCTTT	CALWEENYYKKLF	TRGV9	.	TRGJ1	15	-1	-1	17
41	2.852372338945318E-4	TGTGCTGCGTGGGGCGCTTATTATAAGAAACTCTTT	CAAWGAYYKKLF	TRGV10	.	TRGJ1	12	-1	-1	17
40	2.782802281897871E-4	TGTGCTGCGTGGGATCGCCTCCAGGGTGGTTGGTTCAAGATATTT	CAAWDRLQGGWFKIF	TRGV10	.	TRGJP1	14	-1	-1	26
40	2.782802281897871E-4	TGTGCCTTGTGGGAGGGGAAGAATTATTATAAGAAACTCTTT	CALWEGKNYYKKLF	TRGV9	.	TRGJ1	15	-1	-1	20
40	2.782802281897871E-4	TGTGCCTTGTGGGAGGTGCGTAATTATAAGAAACTCTTT	CALWEVRNYKKLF	TRGV9	.	TRGJ1	18	-1	-1	22
40	2.782802281897871E-4	TGTGCTGCGCGGAATTATTATAAGAAACTCTTT	CAARNYYKKLF	TRGV10	.	TRGJ1	16	-1	-1	11
40	2.782802281897871E-4	TGTGCCACCTGGGATGGGTATAAGAAACTCTTT	CATWDGYKKLF	TRGV4	.	TRGJ1	17	-1	-1	18
40	2.782802281897871E-4	TGTGCCACCTGGGACGGGCCAGCGAAACTCTTT	CATWDGPAKLF	TRGV2	.	TRGJ1	19	-1	-1	23
40	2.782802281897871E-4	TGTGCCACCTGGGAGAGACTCTTT	CATWERLF	TRGV7	.	TRGJ1	16	-1	-1	13
39	2.7132322248504245E-4	TGTGCTGCGTGGGATTCCCGGTATACCACTGGTTGGTTCAAGATATTT	CAAWDSRYTTGWFKIF	TRGV10	.	TRGJP1	15	-1	-1	21
39	2.7132322248504245E-4	TGTGCCTTGTGGGAGGTGCGGGGGATTATTTATAAGAAACTCTTT	CALWEVRGIIYKKLF	TRGV9	.	TRGJ1	18	-1	-1	24
39	2.7132322248504245E-4	TGTGCCTTGTGGGAGGTGAGATTGTGTTATTATAAGAAACTCTTT	CALWEVRLCYYKKLF	TRGV9	.	TRGJ1	17	-1	-1	26
39	2.7132322248504245E-4	TGTGCCACCTGGGTCGAGACCACTGGTTGGTTCAAGATATTT	CATWVETTGWFKIF	TRGV2	.	TRGJP1	15	-1	-1	18
39	2.7132322248504245E-4	TGTGCTGCGTGGGAGGGGCCCGGGTATAAGAAACTCTTT	CAAWEGPGYKKLF	TRGV10	.	TRGJ1	13	-1	-1	24
39	2.7132322248504245E-4	TGTGCTGCGTGGGAGACCACTGGTTGGTTCAAGATATTT	CAAWETTGWFKIF	TRGV10	.	TRGJP1	13	-1	-1	15
39	2.7132322248504245E-4	TGTGCCTTGTGGGAGGTTAATTATTATAAGAAACTCTTT	CALWEVNYYKKLF	TRGV9	.	TRGJ2	16	-1	-1	18
39	2.7132322248504245E-4	TGTGCCTTGTGGGAGGCCCATTATTATAAGAAACTCTTT	CALWEAHYYKKLF	TRGV9	.	TRGJ2	15	-1	-1	19
39	2.7132322248504245E-4	TGTGCCACCTGGGACGGGCGGAAAGATAAGAAACTCTTT	CATWDGRKDKKLF	TRGV2	.	TRGJ1	18	-1	-1	25
39	2.7132322248504245E-4	TGTGCTGCGTGGGATTATTTCTATAAGAAACTCTTT	CAAWDYFYKKLF	TRGV10	.	TRGJ1	16	-1	-1	21
39	2.7132322248504245E-4	TGTGCCACCTGGGACCTTTATTATAAGAAACTCTTT	CATWDLYYKKLF	TRGV2	.	TRGJ1	14	-1	-1	17
39	2.7132322248504245E-4	TGTGCTGCGTGGGGCAATTATAAGAAACTCTTT	CAAWGNYKKLF	TRGV10	.	TRGJ1	12	-1	-1	16
39	2.7132322248504245E-4	TGTGCTTCCACTGGTTGGTTCAAGATATTT	CASTGWFKIF	TRGV10	.	TRGJP1	5	-1	-1	7
39	2.7132322248504245E-4	TGTGCCACCTCGAGGGTCGAACTCTTT	CATSRVELF	TRGV8	.	TRGJ1	9	-1	-1	19
38	2.6436621678029774E-4	TGTGCTGCGTGGGATGTCATTCCGGCGTGCTTTGGTTGGTTCAAGATATTT	CAAWDVIPACFGWFKIF	TRGV10	.	TRGJP1	14	-1	-1	32
38	2.6436621678029774E-4	TGTGCCACCTGGGACGTTCCACCGTATAGTAGTGATTGGATCAAGACGTTT	CATWDVPPYSSDWIKTF	TRGV2	.	TRGJP2	15	-1	-1	24
38	2.6436621678029774E-4	TGTGCCACCTGGGACGCCCTGGATTATGATTGGATCAAGACGTTT	CATWDALDYDWIKTF	TRGV2	.	TRGJP2	15	-1	-1	26
38	2.6436621678029774E-4	TGTGCCACCTGGGAGAGTAGTGATTGGATCAAGACGTTT	CATWESSDWIKTF	TRGV2	.	TRGJP2	13	-1	-1	15
38	2.6436621678029774E-4	TGTGCCTTGTGGGACCCCGTGCATAAGAAACTCTTT	CALWDPVHKKLF	TRGV9	.	TRGJ1	13	-1	-1	22
38	2.6436621678029774E-4	TGTGCTGCGTGGGATTGTTATAAGAAACTCTTT	CAAWDCYKKLF	TRGV10	.	TRGJ1	15	-1	-1	13
38	2.6436621678029774E-4	TGTGCCACCTGGGACAGGCCGGAGAAACTCTTT	CATWDRPEKLF	TRGV3	.	TRGJ1	19	-1	-1	22
37	2.574092110755531E-4	TGTGCTGCGTTGCTTTGTTCGATCGGTTGGTTCAAGATATTT	CAALLCSIGWFKIF	TRGV10	.	TRGJP1	9	-1	-1	24
37	2.574092110755531E-4	TGTGCTGCGTGGGATTATGGCACTGGTTGGTTCAAGATATTT	CAAWDYGTGWFKIF	TRGV10	.	TRGJP1	16	-1	-1	8
37	2.574092110755531E-4	TGTGCTGCGTGGGATTACAACTGTGGTTATAAGAAACTCTTT	CAAWDYNCGYKKLF	TRGV10	.	TRGJ1	17	-1	-1	26
37	2.574092110755531E-4	TGTGCTGCGGGTCTGAGGGCCACTGGTTGGTTCAAGATATTT	CAAGLRATGWFKIF	TRGV10	.	TRGJP1	8	-1	-1	19
37	2.574092110755531E-4	TGTGCCTTGTGGGAGCGATCGAATTATTATAAGAAACTCTTT	CALWERSNYYKKLF	TRGV9	.	TRGJ1	14	-1	-1	18
37	2.574092110755531E-4	TGTGCCTTGTGGGAGGGCCCTTTCTATTATAAGAAACTCTTT	CALWEGPFYYKKLF	TRGV9	.	TRGJ1	20	-1	-1	24
37	2.574092110755531E-4	TGTGCCACCTGGGACGGTAGTGATTGGATCAAGACGTTT	CATWDGSDWIKTF	TRGV2	.	TRGJP2	16	-1	-1	16
37	2.574092110755531E-4	TGTGCTGCGTGGGATTCGGATTATAAGAAACTCTTT	CAAWDSDYKKLF	TRGV10	.	TRGJ2	15	-1	-1	19
36	2.504522053708084E-4	TGTGCTGCGTGGGATATTATCCGCCCTTATTATAAGAAACTCTTT	CAAWDIIRPYYKKLF	TRGV10	.	TRGJ1	14	-1	-1	26
36	2.504522053708084E-4	TGTGCCTTGTGGGAGGCAAGGTCTAATTATTATAAGAAACTCTTT	CALWEARSNYYKKLF	TRGV9	.	TRGJ1	15	-1	-1	21
36	2.504522053708084E-4	TGTGCCTTGTGGGAGGGCGGGGAATATTATTATAAGAAACTCTTT	CALWEGGEYYYKKLF	TRGV9	.	TRGJ1	15	-1	-1	25
36	2.504522053708084E-4	TGTGCCACCTGGGACCTTTATAGTAGTGATTGGATCAAGACGTTT	CATWDLYSSDWIKTF	TRGV8	.	TRGJP2	13	-1	-1	15
36	2.504522053708084E-4	TGTGCTGCGTGGGATTATATCGTATATTATAAGAAACTCTTT	CAAWDYIVYYKKLF	TRGV10	.	TRGJ1	16	-1	-1	24
36	2.504522053708084E-4	TGTGCTGCGTGGGATTACGGGGTTGAGTATAAGAAACTCTTT	CAAWDYGVEYKKLF	TRGV10	.	TRGJ1	18	-1	-1	27
36	2.504522053708084E-4	TGTGCTGCGTGGGATGATACCACTGGTTGGTTCAAGATATTT	CAAWDDTTGWFKIF	TRGV10	.	TRGJP1	14	-1	-1	8
36	2.504522053708084E-4	TGTGCCACCTGGGACGGGCACGATACTATTAAGAAACTCTTT	CATWDGHDTIKKLF	TRGV2	.	TRGJ1	21	-1	-1	29
36	2.504522053708084E-4	TGTGCCTCCCAGGAAAAGAATTATTATAAGAAACTCTTT	CASQEKNYYKKLF	TRGV9	.	TRGJ1	6	-1	-1	17
36	2.504522053708084E-4	TGTGCTGCGTGGGAGAATTATTATAAGAAACTCTTT	CAAWENYYKKLF	TRGV10	.	TRGJ1	13	-1	-1	14
36	2.504522053708084E-4	TGTGCCACCTGGGACGGGCTTGAGAAACTCTTT	CATWDGLEKLF	TRGV2	.	TRGJ1	18	-1	-1	22
36	2.504522053708084E-4	TGTGCCACCTGGGACAGGAGGCTCTTT	CATWDRRLF	TRGV7	.	TRGJ1	17	-1	-1	21
35	2.4349519966606372E-4	TGTGCCTTGTGGGAGGTGAAAGCCGGAGTACTTTGGACCCCCAGCACGAATTATTATAAGAAACTCTTT	CALWEVKAGVLWTPSTNYYKKLF	TRGV9	.	TRGJ1	17	-1	-1	46
35	2.4349519966606372E-4	TGTGCCTTGTGGGAGGTGCACTGTGGGGCCGTTAATTATTATAAGAAACTCTTT	CALWEVHCGAVNYYKKLF	TRGV9	.	TRGJ1	20	-1	-1	33
35	2.4349519966606372E-4	TGTGCCTTGTGGGAGGATGGCCGCGAGAATTATTATAAGAAACTCTTT	CALWEDGRENYYKKLF	TRGV9	.	TRGJ1	15	-1	-1	26
35	2.4349519966606372E-4	TGTGCCTTGTGGGAGGTGCGCCTTACCGATTGGATCAAGACGTTT	CALWEVRLTDWIKTF	TRGV9	.	TRGJP2	22	-1	-1	27
35	2.4349519966606372E-4	TGTGCTGCGTGGGATTGGGCCACTGGTTGGTTCAAGATATTT	CAAWDWATGWFKIF	TRGV10	.	TRGJP1	15	-1	-1	19
35	2.4349519966606372E-4	TGTGCCTTGTGGGAGGTGAAACGTTATTATAAGAAACTCTTT	CALWEVKRYYKKLF	TRGV9	.	TRGJ1	17	-1	-1	23
35	2.4349519966606372E-4	TGTGCCTTGTGGGAGAATGATAATTATTATAAGAAACTCTTT	CALWENDNYYKKLF	TRGV9	.	TRGJ1	14	-1	-1	21
35	2.4349519966606372E-4	TGTGCTGCGTGGGATTTCCGAATTTATAAGAAACTCTTT	CAAWDFRIYKKLF	TRGV10	.	TRGJ1	15	-1	-1	18
35	2.4349519966606372E-4	TGTGCCACCTGGGATAAAGGGAAACTCTTT	CATWDKGKLF	TRGV8	.	TRGJ1	15	-1	-1	20
34	2.3653819396131904E-4	TGTGCTGCGTGGGATTGGGTAAGGGCCACTGGTTGGTTCAAGATATTT	CAAWDWVRATGWFKIF	TRGV10	.	TRGJP1	21	-1	-1	25
34	2.3653819396131904E-4	TGTGCCTTGTGGGAGAACTTTGGAACCACTGGTTGGTTCAAGATATTT	CALWENFGTTGWFKIF	TRGV9	.	TRGJP1	14	-1	-1	24
34	2.3653819396131904E-4	TGTGCCACCTGGGACGGGCTTTGGAAGTGGGATTATAAGAAACTCTTT	CATWDGLWKWDYKKLF	TRGV2	.	TRGJ1	18	-1	-1	31
34	2.3653819396131904E-4	TGTGCTGCGTGGGATTATTGGGCCACTGGTTGGTTCAAGATATTT	CAAWDYWATGWFKIF	TRGV10	.	TRGJP1	16	-1	-1	22
34	2.3653819396131904E-4	TGTGCCTTGTGGGGGGAGGGGGGTGCTTATTATAAGAAACTCTTT	CALWGEGGAYYKKLF	TRGV9	.	TRGJ1	15	-1	-1	26
34	2.3653819396131904E-4	TGTGCTGCGTGGAACCCCGGGCGTTATTATAAGAAACTCTTT	CAAWNPGRYYKKLF	TRGV10	.	TRGJ1	11	-1	-1	23
34	2.3653819396131904E-4	TGTGCCTTGTGGGAGGCAAGACCCTATTATAAGAAACTCTTT	CALWEARPYYKKLF	TRGV9	.	TRGJ1	15	-1	-1	24
34	2.3653819396131904E-4	TGTGCCACCTGGGACGGGGGCAGTGATTGGATCAAGACGTTT	CATWDGGSDWIKTF	TRGV2	.	TRGJP2	17	-1	-1	21
34	2.3653819396131904E-4	TGTGCTGCGTGGGATTGTGCTGGTTGGTTCAAGATATTT	CAAWDCAGWFKIF	TRGV10	.	TRGJP1	15	-1	-1	19
34	2.3653819396131904E-4	TGTGCTGCGTGGGAGCTACCTGGTTGGTTCAAGATATTT	CAAWELPGWFKIF	TRGV10	.	TRGJP1	13	-1	-1	19
34	2.3653819396131904E-4	TGTGCCACCTGGGACAGTCCTGGTTGGTTCAAGATATTT	CATWDSPGWFKIF	TRGV2	.	TRGJP1	14	-1	-1	19
34	2.3653819396131904E-4	TGTGCCACCCAGCACGGTAGTGATTGGATCAAGACGTTT	CATQHGSDWIKTF	TRGV8	.	TRGJP2	8	-1	-1	16
34	2.3653819396131904E-4	TGTGCTGCGTGGGATTTTCGTTATAAGAAACTCTTT	CAAWDFRYKKLF	TRGV10	.	TRGJ1	15	-1	-1	20
34	2.3653819396131904E-4	TGTGCTGCGTGGGATTGGTATTATAAGAAACTCTTT	CAAWDWYYKKLF	TRGV10	.	TRGJ2	15	-1	-1	18
34	2.3653819396131904E-4	TGTGCCTTGTGTCCAATTTATTATAAGAAACTCTTT	CALCPIYYKKLF	TRGV9	.	TRGJ1	10	-1	-1	17
34	2.3653819396131904E-4	TGTGCCTTGTGGGAGGTGCAAGATAAGAAACTCTTT	CALWEVQDKKLF	TRGV9	.	TRGJ1	19	-1	-1	22
34	2.3653819396131904E-4	TGTGCCACCTGGGATGGGCATAAGAAACTCTTT	CATWDGHKKLF	TRGV4	.	TRGJ1	18	-1	-1	19
34	2.3653819396131904E-4	TGTGCCACCTGGGACGGGCATCAGAAACTCTTT	CATWDGHQKLF	TRGV2	.	TRGJ1	18	-1	-1	19
34	2.3653819396131904E-4	TGTGCCACGGAGGGTGATTGGATCAAGACGTTT	CATEGDWIKTF	TRGV2	.	TRGJP2	7	-1	-1	13
33	2.2958118825657436E-4	TGTGCTGCGTGGGATTATACCCCGTCGAATTATTATAAGAAACTCTTT	CAAWDYTPSNYYKKLF	TRGV10	.	TRGJ1	16	-1	-1	24
33	2.2958118825657436E-4	TGTGCCTTGTGGGAGGGAACCCCGAATTATTATAAGAAACTCTTT	CALWEGTPNYYKKLF	TRGV9	.	TRGJ1	15	-1	-1	22
33	2.2958118825657436E-4	TGTGCCACCTGGGACGGCACGGAGGGTGATTGGATCAAGACGTTT	CATWDGTEGDWIKTF	TRGV2	.	TRGJP2	16	-1	-1	25
33	2.2958118825657436E-4	TGTGCCACCTGGGACAGGCCGGGGCGTGATTGGATCAAGACGTTT	CATWDRPGRDWIKTF	TRGV3	.	TRGJP2	19	-1	-1	25
33	2.2958118825657436E-4	TGTGCTGCGTGGGATCCAAAAACTGGTTGGTTCAAGATATTT	CAAWDPKTGWFKIF	TRGV10	.	TRGJP1	14	-1	-1	21
33	2.2958118825657436E-4	TGTGCCACCTGGGATGCATGGAATTATTATAAGAAACTCTTT	CATWDAWNYYKKLF	TRGV4	.	TRGJ1	15	-1	-1	20
33	2.2958118825657436E-4	TGTGCTGCGTGGCCGAATTATTATAAGAAACTCTTT	CAAWPNYYKKLF	TRGV10	.	TRGJ1	11	-1	-1	13
33	2.2958118825657436E-4	TGTGCTGCGTGGGGGAATTATTATAAGAAACTCTTT	CAAWGNYYKKLF	TRGV10	.	TRGJ1	12	-1	-1	14
33	2.2958118825657436E-4	TGTGCTGCGTGGGATTACTATTATAAGAAACTCTTT	CAAWDYYYKKLF	TRGV10	.	TRGJ1	17	-1	-1	18
33	2.2958118825657436E-4	TGTGCTGCGTGGGATCGAGATTGGTTCAAGATATTT	CAAWDRDWFKIF	TRGV10	.	TRGJP1	14	-1	-1	20
33	2.2958118825657436E-4	TGTGCTGCGTGGTTTTATTATAAGAAACTCTTT	CAAWFYYKKLF	TRGV10	.	TRGJ1	11	-1	-1	14
33	2.2958118825657436E-4	TGTGCCTTATATTATTATAAGAAACTCTTT	CALYYYKKLF	TRGV9	.	TRGJ1	7	-1	-1	10
32	2.2262418255182968E-4	TGTGCTGCGTGGGGATCTGGCCTTTATTATAAGAAACTCTTT	CAAWGSGLYYKKLF	TRGV10	.	TRGJ1	12	-1	-1	23
32	2.2262418255182968E-4	TGTGCTGCGTGGGATTCCAGTTATTATAAGAAACTCTTT	CAAWDSSYYKKLF	TRGV10	.	TRGJ1	15	-1	-1	13
32	2.2262418255182968E-4	TGTGCCTTGTGGGGGAAGATCTATTATAAGAAACTCTTT	CALWGKIYYKKLF	TRGV9	.	TRGJ1	12	-1	-1	21
32	2.2262418255182968E-4	TGTGCTGCGTGGGATAATGGTTATAAGAAACTCTTT	CAAWDNGYKKLF	TRGV10	.	TRGJ1	14	-1	-1	20
32	2.2262418255182968E-4	TGTGCCTTTGTGAGCGGTTATTATAAGAAACTCTTT	CAFVSGYYKKLF	TRGV9	.	TRGJ1	17	-1	-1	17
32	2.2262418255182968E-4	TGTGCCACCTGGGACGGTTATTATAAGAAACTCTTT	CATWDGYYKKLF	TRGV2	.	TRGJ1	16	-1	-1	17
32	2.2262418255182968E-4	TGTGCTGCGTGGTACTATTATAAGAAACTCTTT	CAAWYYYKKLF	TRGV10	.	TRGJ1	11	-1	-1	15
32	2.2262418255182968E-4	TGTGCCACCTGGGATGGAGCCCCGAAACTCTTT	CATWDGAPKLF	TRGV4	.	TRGJ1	21	-1	-1	23
32	2.2262418255182968E-4	TGTGCCACCTGGGACAGGCCAGGAAAACTCTTT	CATWDRPGKLF	TRGV7	.	TRGJ1	19	-1	-1	24
32	2.2262418255182968E-4	TGTGCCACGCGCAATTATAAGAAACTCTTT	CATRNYKKLF	TRGV4	.	TRGJ1	7	-1	-1	13
32	2.2262418255182968E-4	TGTCGTGATTGGATCAAGACGTTT	CRDWIKTF	TRGV2	.	TRGJP2	2	-1	-1	1
31	2.1566717684708502E-4	TGTGCTGCGTGGGATAGGCAATTGAGCGATTATTATAAGAAACTCTTT	CAAWDRQLSDYYKKLF	TRGV10	.	TRGJ1	14	-1	-1	28
31	2.1566717684708502E-4	TGTGCCACCTGGGACGTACCCACCGGGGGTGATTGGATCAAGACGTTT	CATWDVPTGGDWIKTF	TRGV2	.	TRGJP2	15	-1	-1	28
31	2.1566717684708502E-4	TGTGCCACCTGGGACGGGCTCATGAGAAGTGATTGGATCAAGACGTTT	CATWDGLMRSDWIKTF	TRGV2	.	TRGJP2	18	-1	-1	24
31	2.1566717684708502E-4	TGTGCTGCGTGGGATTATATTACCACTGGTTGGTTCAAGATATTT	CAAWDYITTGWFKIF	TRGV10	.	TRGJP1	16	-1	-1	15
31	2.1566717684708502E-4	TGTGCCACCTGGGACGGGCGAGGTAGTGATTGGATCAAGACGTTT	CATWDGRGSDWIKTF	TRGV2	.	TRGJP2	18	-1	-1	22
31	2.1566717684708502E-4	TGTGCCACCTGGGACGGACCTGGGGGAGGCTATAAGAAACTCTTT	CATWDGPGGGYKKLF	TRGV2	.	TRGJ1	19	-1	-1	30
31	2.1566717684708502E-4	TGTGCCTTGTGGGAGGACCTACCCTATTATAAGAAACTCTTT	CALWEDLPYYKKLF	TRGV9	.	TRGJ1	15	-1	-1	24
31	2.1566717684708502E-4	TGTGCCACCTGGGATGTTACCACTGGTTGGTTCAAGATATTT	CATWDVTTGWFKIF	TRGV4	.	TRGJP1	15	-1	-1	17
31	2.1566717684708502E-4	TGTGCCACCTGGGACGGTCGTAGTGATTGGATCAAGACGTTT	CATWDGRSDWIKTF	TRGV2	.	TRGJP2	16	-1	-1	19
31	2.1566717684708502E-4	TGTGCCACCTGGGACGGGCCTCGTGATTGGATCAAGACGTTT	CATWDGPRDWIKTF	TRGV2	.	TRGJP2	23	-1	-1	22
31	2.1566717684708502E-4	TGTGCCACCTGGGACGGGCCGTGGGATTGGATCAAGACGTTT	CATWDGPWDWIKTF	TRGV2	.	TRGJP2	19	-1	-1	24
31	2.1566717684708502E-4	TGTGCCACCTGGGACGGGCCACAGGGTTGGATCAAGACGTTT	CATWDGPQGWIKTF	TRGV2	.	TRGJP2	19	-1	-1	26
31	2.1566717684708502E-4	TGTGCTGCGTGGCAAACGAATTATTATAAGAAACTCTTT	CAAWQTNYYKKLF	TRGV10	.	TRGJ1	11	-1	-1	16
31	2.1566717684708502E-4	TGTGCTGCGTGGGGGGGGAATTATTATAAGAAACTCTTT	CAAWGGNYYKKLF	TRGV10	.	TRGJ1	12	-1	-1	17
31	2.1566717684708502E-4	TGTGCCACCTGGGACGGTAACGATTGGATCAAGACGTTT	CATWDGNDWIKTF	TRGV2	.	TRGJP2	16	-1	-1	21
31	2.1566717684708502E-4	TGTGCTGCGTGGGAGGAAAGGTATAAGAAACTCTTT	CAAWEERYKKLF	TRGV10	.	TRGJ1	13	-1	-1	21
31	2.1566717684708502E-4	TGTGCTGCGCATCGGTATTATTATAAGAAACTCTTT	CAAHRYYYKKLF	TRGV10	.	TRGJ1	8	-1	-1	16
31	2.1566717684708502E-4	TGTGCCACCTGGGACGGGCGGTGGATCAAGACGTTT	CATWDGRWIKTF	TRGV2	.	TRGJP2	18	-1	-1	21
31	2.1566717684708502E-4	TGTGCCACCTGGGACGGATATTATAAGAAACTCTTT	CATWDGYYKKLF	TRGV2	.	TRGJ1	16	-1	-1	18
31	2.1566717684708502E-4	TGTGCCACCTGGGACGGGCGGGGGAAACTCTTT	CATWDGRGKLF	TRGV2	.	TRGJ1	18	-1	-1	23
31	2.1566717684708502E-4	TGTGAGCGCTCGAATTATTATAAGAAACTCTTT	CERSNYYKKLF	TRGV10	.	TRGJ1	3	-1	-1	9
31	2.1566717684708502E-4	TGTGCCACCTCCTGGATCAAGACGTTT	CATSWIKTF	TRGV2	.	TRGJP2	9	-1	-1	12
31	2.1566717684708502E-4	TGTGCCACCTGGGACGGCCGGATCAAGACGTTT	CATWDGRIKTF	TRGV2	.	TRGJP2	16	-1	-1	19
31	2.1566717684708502E-4	TGTGCCACCTGGGACGGGCTTAAGAAACTCTTT	CATWDGLKKLF	TRGV2	.	TRGJ1	18	-1	-1	20
31	2.1566717684708502E-4	TGTGCCACCTGTGCCCGTTGGATCAAGACGTTT	CATCARWIKTF	TRGV2	.	TRGJP2	10	-1	-1	17
31	2.1566717684708502E-4	TGTGCCACCTGGAATTATTATAAGAAACTCTTT	CATWNYYKKLF	TRGV8	.	TRGJ1	14	-1	-1	11
31	2.1566717684708502E-4	TGTGCCACCTGGGAAAGCTATAAGAAACTCTTT	CATWESYKKLF	TRGV2	.	TRGJ1	13	-1	-1	18
30	2.0871017114234034E-4	TGTGCCACCTGGGACGGGCAAGTTCTGGGTGGGATGGGTAGTGATTGGATCAAGACGTTT	CATWDGQVLGGMGSDWIKTF	TRGV2	.	TRGJP2	18	-1	-1	37
30	2.0871017114234034E-4	TGTGCCACCTGGCATCTCTCACAATATAGTAGTGATTGGATCAAGACGTTT	CATWHLSQYSSDWIKTF	TRGV8	.	TRGJP2	14	-1	-1	13
30	2.0871017114234034E-4	TGTGCTGCGTGGGGATTCCAATTCGAGAATTATTATAAGAAACTCTTT	CAAWGFQFENYYKKLF	TRGV10	.	TRGJ1	16	-1	-1	19
30	2.0871017114234034E-4	TGTGCCACCTGGGACGGGCTTTTGGTGTGTGATTGGATCAAGACGTTT	CATWDGLLVCDWIKTF	TRGV2	.	TRGJP2	18	-1	-1	28
30	2.0871017114234034E-4	TGTGCCACCTGGGACGGGCCATACGTTGTCGTGAGGATCAAGACGTTT	CATWDGPYVVVRIKTF	TRGV2	.	TRGJP2	19	-1	-1	34
30	2.0871017114234034E-4	TGTGCCTTGTGGGAGGTGCTCGGCACTGGTTGGTTCAAGATATTT	CALWEVLGTGWFKIF	TRGV9	.	TRGJP1	18	-1	-1	23
30	2.0871017114234034E-4	TGTGCCTTGTGGGAGGCCCTAAGAAATTATTATAAGAAACTCTTT	CALWEALRNYYKKLF	TRGV9	.	TRGJ1	15	-1	-1	24
30	2.0871017114234034E-4	TGTGCCACCTGGGGCGCAACCCGGTCTGATTGGATCAAGACGTTT	CATWGATRSDWIKTF	TRGV3	.	TRGJP2	12	-1	-1	26
30	2.0871017114234034E-4	TGTGCTGCGTGGGATTATAGGTATTATTATAAGAAACTCTTT	CAAWDYRYYYKKLF	TRGV10	.	TRGJ2	16	-1	-1	22
30	2.0871017114234034E-4	TGTGCTGCGTGGGATTACCCCGATTATTATAAGAAACTCTTT	CAAWDYPDYYKKLF	TRGV10	.	TRGJ1	17	-1	-1	22
30	2.0871017114234034E-4	TGTGCCACCTGGGACGGAGATAGTGATTGGATCAAGACGTTT	CATWDGDSDWIKTF	TRGV2	.	TRGJP2	16	-1	-1	20
30	2.0871017114234034E-4	TGTGCCACCTGGGTAGGTAGTGATTGGATCAAGACGTTT	CATWVGSDWIKTF	TRGV2	.	TRGJP2	12	-1	-1	16
30	2.0871017114234034E-4	TGTGCCACCTGGGACCGGGGTGATTGGATCAAGACGTTT	CATWDRGDWIKTF	TRGV3	.	TRGJP2	17	-1	-1	19
30	2.0871017114234034E-4	TGTGCCACCTGGGAAAGTAGTGATTGGATCAAGACGTTT	CATWESSDWIKTF	TRGV4	.	TRGJP2	13	-1	-1	15
30	2.0871017114234034E-4	TGTGCCACCGTGGGAGGGGGGAAGAAACTCTTT	CATVGGGKKLF	TRGV2	.	TRGJ1	18	-1	-1	21
30	2.0871017114234034E-4	TGTCATTGGATCAAGACGTTT	CHWIKTF	TRGV2	.	TRGJP2	2	-1	-1	1
30	2.0871017114234034E-4	TGTGCCACCTGGGACGGGCGCGCGTGGAAACTCTTT	CATWDGRAWKLF	TRGV2	.	TRGJ1	21	-1	-1	26
29	2.0175316543759566E-4	TGTGCCTTGTGGGAGGTAGGGGGGATGCCCCGTTATTATAAGAAACTCTTT	CALWEVGGMPRYYKKLF	TRGV9	.	TRGJ2	16	-1	-1	32
29	2.0175316543759566E-4	TGTGCCACCTGGGACGGGCTTCCCCGTAGTGATTGGATCAAGACGTTT	CATWDGLPRSDWIKTF	TRGV2	.	TRGJP2	18	-1	-1	25
29	2.0175316543759566E-4	TGTGCCACCTGGGACGGGCTGTCCACTGGTTGGTTCAAGATATTT	CATWDGLSTGWFKIF	TRGV2	.	TRGJP1	18	-1	-1	22
29	2.0175316543759566E-4	TGTGCCACCTGGGACGGACCTAGTAGTGATTGGATCAAGACGTTT	CATWDGPSSDWIKTF	TRGV2	.	TRGJP2	19	-1	-1	20
29	2.0175316543759566E-4	TGTGCCACCTGGGACAGGCTTGGTTTTCGGTATAAGAAACTCTTT	CATWDRLGFRYKKLF	TRGV7	.	TRGJ1	21	-1	-1	30
29	2.0175316543759566E-4	TGTGCTGCGTGGGATCGACGGGATTATTATAAGAAACTCTTT	CAAWDRRDYYKKLF	TRGV10	.	TRGJ1	14	-1	-1	22
29	2.0175316543759566E-4	TGTGCTGCGTGGGATCGAACCCTACATTATAAGAAACTCTTT	CAAWDRTLHYKKLF	TRGV10	.	TRGJ1	14	-1	-1	25
29	2.0175316543759566E-4	TGTGCTGCGTGGGACCATCCCCTTTATTATAAGAAACTCTTT	CAAWDHPLYYKKLF	TRGV10	.	TRGJ1	13	-1	-1	23
29	2.0175316543759566E-4	TGTGCTGCGTGGGAGAAAGTATGTCTATATAAGAAACTCTTT	CAAWEKVCLYKKLF	TRGV10	.	TRGJ1	13	-1	-1	27
29	2.0175316543759566E-4	TGTGCCACCTGGGACGGGCCTGGTGATTGGATCAAGACGTTT	CATWDGPGDWIKTF	TRGV2	.	TRGJP2	19	-1	-1	22
29	2.0175316543759566E-4	TGTGCCACCTGGGACGGGCCAGGTGATTGGATCAAGACGTTT	CATWDGPGDWIKTF	TRGV2	.	TRGJP2	19	-1	-1	22
29	2.0175316543759566E-4	TGTGCCACCTGGGACATGGGTAGTGATTGGATCAAGACGTTT	CATWDMGSDWIKTF	TRGV2	.	TRGJP2	14	-1	-1	19
29	2.0175316543759566E-4	TGTGCTGCGTGGGATTATGGGAATTATAAGAAACTCTTT	CAAWDYGNYKKLF	TRGV10	.	TRGJ1	16	-1	-1	22
29	2.0175316543759566E-4	TGTGCTGCGTGGGATCAGAATTATTATAAGAAACTCTTT	CAAWDQNYYKKLF	TRGV10	.	TRGJ1	14	-1	-1	17
29	2.0175316543759566E-4	TGTGCCACCTGGGACGGGCTTGGGTATAAGAAACTCTTT	CATWDGLGYKKLF	TRGV2	.	TRGJ1	18	-1	-1	24
29	2.0175316543759566E-4	TGTGCTGCGTGGGGGCCTCCCAGGGAGAAACTCTTT	CAAWGPPREKLF	TRGV10	.	TRGJ1	12	-1	-1	25
29	2.0175316543759566E-4	TGTGCTGCGTGGGATTGTAGTTATAAGAAACTCTTT	CAAWDCSYKKLF	TRGV10	.	TRGJ1	15	-1	-1	20
29	2.0175316543759566E-4	TGTGCCACCTGGGACAGGCTTTATAAGAAACTCTTT	CATWDRLYKKLF	TRGV5	.	TRGJ1	18	-1	-1	20
29	2.0175316543759566E-4	TGTGCCACCTGGGATATTATCAAGAAACTCTTT	CATWDIIKKLF	TRGV8	.	TRGJ1	15	-1	-1	14
29	2.0175316543759566E-4	TGTGCCACCTGGGACGGGCTGAAGAAACTCTTT	CATWDGLKKLF	TRGV2	.	TRGJ1	18	-1	-1	21
29	2.0175316543759566E-4	TGTGCCACCTGGGACACTTATTATAAGAAACTCTTT	CATWDTYYKKLF	TRGV3	.	TRGJ1	15	-1	-1	17
29	2.0175316543759566E-4	TGTGCCACGACTAGTGATTGGATCAAGACGTTT	CATTSDWIKTF	TRGV2	.	TRGJP2	7	-1	-1	11
29	2.0175316543759566E-4	TGTGCCTTGTGGGAGGTACGGGGAGAGTTG	CALWEVRGEL	TRGV9	.	TRGJ1	16	-1	-1	27
29	2.0175316543759566E-4	TGTGCCACCTATTATAAGAAACTCTTT	CATYYKKLF	TRGV2	.	TRGJ1	9	-1	-1	9
28	1.9479615973285098E-4	TGTGCCACCTGGGACGGGCCCCCGTGTGGTAGTGATTGGATCAAGACGTTT	CATWDGPPCGSDWIKTF	TRGV2	.	TRGJP2	20	-1	-1	28
28	1.9479615973285098E-4	TGTGCCACCTGGGACGGGCCGGGTAGTGATTGGATCAAGACGTTT	CATWDGPGSDWIKTF	TRGV2	.	TRGJP2	19	-1	-1	22
28	1.9479615973285098E-4	TGTGCCACCTGGGACGGGCCACGAAGTGATTGGATCAAGACGTTT	CATWDGPRSDWIKTF	TRGV2	.	TRGJP2	19	-1	-1	24
28	1.9479615973285098E-4	TGTGCCACCTGGGACGAGCTTAGTAGTGATTGGATCAAGACGTTT	CATWDELSSDWIKTF	TRGV2	.	TRGJP2	18	-1	-1	20
28	1.9479615973285098E-4	TGTGCTGCGTGGGATTATAGGAATTATTATAAGAAACTCTTT	CAAWDYRNYYKKLF	TRGV10	.	TRGJ1	16	-1	-1	20
28	1.9479615973285098E-4	TGTGCTGCGTGGGACAACCATCTCAATTATAAGAAACTCTTT	CAAWDNHLNYKKLF	TRGV10	.	TRGJ1	13	-1	-1	25
28	1.9479615973285098E-4	TGTGCCTTGTGGGAGGTAGGGGTGGATTATAAGAAACTCTTT	CALWEVGVDYKKLF	TRGV9	.	TRGJ1	16	-1	-1	25
28	1.9479615973285098E-4	TGTGCCACCTGGTTCGAAGGTAGTGATTGGATCAAGACGTTT	CATWFEGSDWIKTF	TRGV2	.	TRGJP2	11	-1	-1	19
28	1.9479615973285098E-4	TGTGCCACCTGGGACGTCTCTAGTGATTGGATCAAGACGTTT	CATWDVSSDWIKTF	TRGV2	.	TRGJP2	15	-1	-1	20
28	1.9479615973285098E-4	TGTGCTGCGTGGGAAACGAATTATTATAAGAAACTCTTT	CAAWETNYYKKLF	TRGV10	.	TRGJ1	13	-1	-1	16
28	1.9479615973285098E-4	TGTGCCACCTGGGATGGTCTTTATTATAAGAAACTCTTT	CATWDGLYYKKLF	TRGV4	.	TRGJ1	16	-1	-1	20
28	1.9479615973285098E-4	TGTGCCACCTGGGATGAAGAGAATTGGATCAAGACGTTT	CATWDEENWIKTF	TRGV4	.	TRGJP2	15	-1	-1	22
28	1.9479615973285098E-4	TGTGCCACCTGGGACGGGCGGAATTATAAGAAACTCTTT	CATWDGRNYKKLF	TRGV2	.	TRGJ1	18	-1	-1	22
28	1.9479615973285098E-4	TGTGCCACCTGGGACAGTAGTGATTGGATCAAGACGTTT	CATWDSSDWIKTF	TRGV3	.	TRGJP2	16	-1	-1	15
28	1.9479615973285098E-4	TGTGCCACCTGGGACAGGCGTTATTATAAGAAACTCTTT	CATWDRRYYKKLF	TRGV3	.	TRGJ1	18	-1	-1	20
28	1.9479615973285098E-4	TGTGCTGCGTGGGTATGGCATTATAAGAAACTCTTT	CAAWVWHYKKLF	TRGV10	.	TRGJ1	12	-1	-1	19
28	1.9479615973285098E-4	TGTGCTGCGTGGGATAATTATTATAAGAAACTCTTT	CAAWDNYYKKLF	TRGV10	.	TRGJ1	14	-1	-1	15
28	1.9479615973285098E-4	TGTGCTGCGTCATTTTATTATAAGAAACTCTTT	CAASFYYKKLF	TRGV10	.	TRGJ1	9	-1	-1	14
28	1.9479615973285098E-4	TGTGCCACCTGGGATCCGAAACTCTTT	CATWDPKLF	TRGV4	.	TRGJ1	14	-1	-1	17
28	1.9479615973285098E-4	TGTGCTGCGTGGGATACAGGTTATAAGAAACTCTTT	CAAWDTGYKKLF	TRGV10	.	TRGJ1	14	-1	-1	20
28	1.9479615973285098E-4	TGTGCCACCTGGGAGGGGGGTTATAAGAAACTCTTT	CATWEGGYKKLF	TRGV2	.	TRGJ1	17	-1	-1	20
28	1.9479615973285098E-4	TGTGCCACCTGGGACAGGCTCGAGAAACTCTTT	CATWDRLEKLF	TRGV3	.	TRGJ1	18	-1	-1	22
28	1.9479615973285098E-4	TGTGCCATCGGACTCTTT	CAIGLF	TRGV4	.	TRGJ1	6	-1	-1	11
27	1.878391540281063E-4	TGTGCCTTGTGGGAGGTCGAAATCACTATTATAAGAATGGGGTTTTCTCAGTATTATAAGAAACTCTTT	CALWEVEITIIRMGFSQYYKKLF	TRGV9	.	TRGJ1	16	-1	-1	51
27	1.878391540281063E-4	TGTGCCACCTGGGACGGGCCGGGGGATAGTAGTGATTGGATCAAGACGTTT	CATWDGPGDSSDWIKTF	TRGV2	.	TRGJP2	19	-1	-1	25
27	1.878391540281063E-4	TGTGCTGCGTGGGATTATACCCTATTGCGTTATTATAAGAAACTCTTT	CAAWDYTLLRYYKKLF	TRGV10	.	TRGJ1	16	-1	-1	29
27	1.878391540281063E-4	TGTGCCACCTGGGACGGACTTGTAAGTAGTGATTGGATCAAGACGTTT	CATWDGLVSSDWIKTF	TRGV2	.	TRGJP2	16	-1	-1	24
27	1.878391540281063E-4	TGTGCTGCGTGGGATTATAATCAGGAGTATTATAAGAAACTCTTT	CAAWDYNQEYYKKLF	TRGV10	.	TRGJ1	21	-1	-1	27
27	1.878391540281063E-4	TGTGCCACCTGGGACTTTCGTGGCACTGGTTGGTTCAAGATATTT	CATWDFRGTGWFKIF	TRGV2	.	TRGJP1	14	-1	-1	23
27	1.878391540281063E-4	TGTGCCACCTGGGACGTGGGTAGTAGTGATTGGATCAAGACGTTT	CATWDVGSSDWIKTF	TRGV2	.	TRGJP2	15	-1	-1	20
27	1.878391540281063E-4	TGTGCCACCTGGGACGGGCTCCGGAATTATTATAAGAAACTCTTT	CATWDGLRNYYKKLF	TRGV2	.	TRGJ1	22	-1	-1	23
27	1.878391540281063E-4	TGTGCCACCTGGGACGGGCCTTCTAGTGATTGGATCAAGACGTTT	CATWDGPSSDWIKTF	TRGV2	.	TRGJP2	19	-1	-1	23
27	1.878391540281063E-4	TGTGCCACCTGGGACGGGCCAGGGAGTGATTGGATCAAGACGTTT	CATWDGPGSDWIKTF	TRGV2	.	TRGJP2	19	-1	-1	24
27	1.878391540281063E-4	TGTGCCACCTGGGACGGGCAGAGTAGTGATTGGATCAAGACGTTT	CATWDGQSSDWIKTF	TRGV2	.	TRGJP2	18	-1	-1	21
27	1.878391540281063E-4	TGTGCCACCTGGGACGGATATAGTAGTGATTGGATCAAGACGTTT	CATWDGYSSDWIKTF	TRGV2	.	TRGJP2	16	-1	-1	17
27	1.878391540281063E-4	TGTGCCACCTGGGACGGGAGTAGTGATTGGATCAAGACGTTT	CATWDGSSDWIKTF	TRGV2	.	TRGJP2	17	-1	-1	18
27	1.878391540281063E-4	TGTGCCACCTGGGACGAGATTAGTGATTGGATCAAGACGTTT	CATWDEISDWIKTF	TRGV2	.	TRGJP2	15	-1	-1	20
27	1.878391540281063E-4	TGTGCCACCTGGGACAAGTGTAGTGATTGGATCAAGACGTTT	CATWDKCSDWIKTF	TRGV4	.	TRGJP2	13	-1	-1	19
27	1.878391540281063E-4	TGTGCTGCGTGGCCTCGGGGTTATTATAAGAAACTCTTT	CAAWPRGYYKKLF	TRGV10	.	TRGJ1	11	-1	-1	20
27	1.878391540281063E-4	TGTGCCACCTGGGACGGCCACCGTTGGATCAAGACGTTT	CATWDGHRWIKTF	TRGV2	.	TRGJP2	23	-1	-1	23
27	1.878391540281063E-4	TGTGCCACCTGGGACGGGCCTTATTATAAGAAACTCTTT	CATWDGPYYKKLF	TRGV2	.	TRGJ1	19	-1	-1	20
27	1.878391540281063E-4	TGTGCCACCTGGGACGGGCCGTATTATAAGAAACTCTTT	CATWDGPYYKKLF	TRGV2	.	TRGJ1	19	-1	-1	21
27	1.878391540281063E-4	TGTGCCACCTGGGACAGGCGGAATTATAAGAAACTCTTT	CATWDRRNYKKLF	TRGV3	.	TRGJ2	18	-1	-1	22
27	1.878391540281063E-4	TGTGCCACCTGGGACAGGCGGTATAAGAAACTCTTT	CATWDRRYKKLF	TRGV5	.	TRGJ1	18	-1	-1	21
27	1.878391540281063E-4	TGTGCCACCTGGGAAGGTGGGGGACTCTTT	CATWEGGGLF	TRGV3	.	TRGJ1	16	-1	-1	23
27	1.878391540281063E-4	TGTGCCTCCCCAGCCCCCTTATTAGAGAAACTCTTT	CASPAPLLEKLF	TRGV9	.	TRGJ1	6	-1	-1	18
27	1.878391540281063E-4	TGTGCCACCTGGGACGGTGCAGGGAGGCTCTTT	CATWDGAGRLF	TRGV2	.	TRGJ1	16	-1	-1	27
27	1.878391540281063E-4	TGTGCGGTTAGCACTGGTTGGTTCAAGATATTT	CAVSTGWFKIF	TRGV10	.	TRGJP1	4	-1	-1	8
27	1.878391540281063E-4	TGTGCCACCTGGGATGGGCGGTATAAGAAACTCTTT	CATWDGRYKKLF	TRGV4	.	TRGJ1	18	-1	-1	21
27	1.878391540281063E-4	TGTGCCACCTGGGACGGAGCTTGGATCAAGACGTTT	CATWDGAWIKTF	TRGV2	.	TRGJP2	16	-1	-1	20
27	1.878391540281063E-4	TGTGCTGCGTGGCCCATAGGGGGTTGGTTCAAGATATTT	CAAWPIGGWFKIF	TRGV10	.	TRGJP1	11	-1	-1	21
27	1.878391540281063E-4	TGTGCCACCTGGGAGAGTGATTGGATCAAGACGTTT	CATWESDWIKTF	TRGV2	.	TRGJP2	13	-1	-1	15
27	1.878391540281063E-4	TGTGCCACCTGGGAATATTATAAGAAACTCTTT	CATWEYYKKLF	TRGV8	.	TRGJ1	13	-1	-1	12
26	1.8088214832336162E-4	TGTGCTGCGTGGGATTATAAGGTTAGGGGGGATGCATATTATAAGAAACTCTTT	CAAWDYKVRGDAYYKKLF	TRGV10	.	TRGJ1	16	-1	-1	36
26	1.8088214832336162E-4	TGTGCTGCGTGGGATTATACCCGTGAGGACCCTGGTTGGTTCAAGATATTT	CAAWDYTREDPGWFKIF	TRGV10	.	TRGJP1	16	-1	-1	28
26	1.8088214832336162E-4	TGTGCCACCTGGGACGAAACCCCACATAGTAGTGATTGGATCAAGACGTTT	CATWDETPHSSDWIKTF	TRGV2	.	TRGJP2	15	-1	-1	25
26	1.8088214832336162E-4	TGTGCCACCTGGGACCGATATTCTGGGAGTGATTGGATCAAGACGTTT	CATWDRYSGSDWIKTF	TRGV2	.	TRGJP2	14	-1	-1	27
26	1.8088214832336162E-4	TGTGCCACCTGGGACGGGCCTCGGTGGGGTGATTGGATCAAGACGTTT	CATWDGPRWGDWIKTF	TRGV2	.	TRGJP2	19	-1	-1	28
26	1.8088214832336162E-4	TGTGCCACCTGGGACGGGCCGGGTTTTAGTGATTGGATCAAGACGTTT	CATWDGPGFSDWIKTF	TRGV2	.	TRGJP2	19	-1	-1	26
26	1.8088214832336162E-4	TGTGCTGCGTGGGACCCCGACCTGTGTTATTATAAGAAACTCTTT	CAAWDPDLCYYKKLF	TRGV10	.	TRGJ1	13	-1	-1	26
26	1.8088214832336162E-4	TGTGCCACCTGGGACGGGCTGTACAGTGATTGGATCAAGACGTTT	CATWDGLYSDWIKTF	TRGV2	.	TRGJP2	18	-1	-1	24
26	1.8088214832336162E-4	TGTGCCACCTGGGACGGGCATAGTAGTGATTGGATCAAGACGTTT	CATWDGHSSDWIKTF	TRGV2	.	TRGJP2	18	-1	-1	19
26	1.8088214832336162E-4	TGTGCCTTGTCACCATTAAAATATTATTATAAGAAACTCTTT	CALSPLKYYYKKLF	TRGV9	.	TRGJ1	9	-1	-1	22
26	1.8088214832336162E-4	TGTGCCACCTGGGACGGTTGTAGTGATTGGATCAAGACGTTT	CATWDGCSDWIKTF	TRGV2	.	TRGJP2	16	-1	-1	19
26	1.8088214832336162E-4	TGTGCCACCTGGGACGGTCCGAATTATTATAAGAAACTCTTT	CATWDGPNYYKKLF	TRGV2	.	TRGJ1	19	-1	-1	19
26	1.8088214832336162E-4	TGTGCCACCTGGGACGGGCCGAGTGATTGGATCAAGACGTTT	CATWDGPSDWIKTF	TRGV2	.	TRGJP2	19	-1	-1	21
26	1.8088214832336162E-4	TGTGCCACCTGGGACGGGATGAGTGATTGGATCAAGACGTTT	CATWDGMSDWIKTF	TRGV2	.	TRGJP2	17	-1	-1	21
26	1.8088214832336162E-4	TGTGCCTTGTCTAAGGATGAGGATTATAAGAAACTCTTT	CALSKDEDYKKLF	TRGV9	.	TRGJ1	9	-1	-1	22
26	1.8088214832336162E-4	TGTGCCGGGTGGGCGAGTAGTGATTGGATCAAGACGTTT	CAGWASSDWIKTF	TRGV2	.	TRGJP2	5	-1	-1	15
26	1.8088214832336162E-4	TGTGCCACCTGGGACGGTAGGGATTGGATCAAGACGTTT	CATWDGRDWIKTF	TRGV2	.	TRGJP2	16	-1	-1	16
26	1.8088214832336162E-4	TGTGCCACCTGGGACGGCGGGTATTATAAGAAACTCTTT	CATWDGGYYKKLF	TRGV2	.	TRGJ1	16	-1	-1	21
26	1.8088214832336162E-4	TGTGCCACCTGGGACGGGCCTGATTGGATCAAGACGTTT	CATWDGPDWIKTF	TRGV2	.	TRGJP2	19	-1	-1	20
26	1.8088214832336162E-4	TGTGCCACCTGGGACGAGAATTATTATAAGAAACTCTTT	CATWDENYYKKLF	TRGV2	.	TRGJ1	15	-1	-1	17
26	1.8088214832336162E-4	TGTGCCACCTGGGACAGGGGGGGATATAAGAAACTCTTT	CATWDRGGYKKLF	TRGV7	.	TRGJ1	17	-1	-1	24
26	1.8088214832336162E-4	TGTGCCACCTGGGACGGGCATAAGAAACTCTTT	CATWDGHKKLF	TRGV2	.	TRGJ1	18	-1	-1	19
26	1.8088214832336162E-4	TGTGCTGCGTGGGGCTATAAGAAACTCTTT	CAAWGYKKLF	TRGV10	.	TRGJ1	12	-1	-1	15
26	1.8088214832336162E-4	TGTGCCACCTGGGACAGGTTTGATTGGATCAAGACGTTT	CATWDRFDWIKTF	TRGV3	.	TRGJP2	17	-1	-1	20
26	1.8088214832336162E-4	TGTGCTGCGTGGGGTAATATTTATAAGAAACTCTTT	CAAWGNIYKKLF	TRGV10	.	TRGJ2	12	-1	-1	20
26	1.8088214832336162E-4	TGTGCCACCTGGGACAGGCCCAAGACGTTT	CATWDRPKTF	TRGV3	.	TRGJP2	19	-1	-1	20
26	1.8088214832336162E-4	TGTGCCACCCTACCCTTGAGCAGACTCTTT	CATLPLSRLF	TRGV4	.	TRGJ1	8	-1	-1	23
26	1.8088214832336162E-4	TGTGCCACCTGGGCCAGTAGTGATTGGATCAAGACGTTT	CATWASSDWIKTF	TRGV2	.	TRGJP2	12	-1	-1	15
26	1.8088214832336162E-4	TGTGCCACCTGGGACGGGCTAGGGTATAAGAAACTCTTT	CATWDGLGYKKLF	TRGV2	.	TRGJ1	18	-1	-1	24
26	1.8088214832336162E-4	TGTGCCACCTGGGACGGGCTCTATAAGAAACTCTTT	CATWDGLYKKLF	TRGV2	.	TRGJ1	18	-1	-1	21
26	1.8088214832336162E-4	TGTGCCACCTGGCCTAAGAAACTCTTT	CATWPKKLF	TRGV8	.	TRGJ1	11	-1	-1	14
26	1.8088214832336162E-4	TGTGCTGCGTGGGCGTGGGGTTTTTATTATAAGAAACTCTTT	CAAWAWGFYYKKLF	TRGV10	.	TRGJ1	12	-1	-1	23
26	1.8088214832336162E-4	TGTGCTGCGTGGGATTACTCCATTTATTATAAGAAACTCTTT	CAAWDYSIYYKKLF	TRGV10	.	TRGJ1	17	-1	-1	23
26	1.8088214832336162E-4	TGTGCTGCGTGGGCCGAAAGAGTTAATTATAAGAAACTCTTT	CAAWAERVNYKKLF	TRGV10	.	TRGJ1	12	-1	-1	25
25	1.7392514261861693E-4	TGTGCTGCGTGGGGACCCAAGCACGGGTTTTATAAGAAACTCTTT	CAAWGPKHGFYKKLF	TRGV10	.	TRGJ1	12	-1	-1	29
25	1.7392514261861693E-4	TGTGCTGCGTGGGATGCCACACAGAATTATTATAAGAAACTCTTT	CAAWDATQNYYKKLF	TRGV10	.	TRGJ1	14	-1	-1	23
25	1.7392514261861693E-4	TGTGCTGCGTGGGACTCCTATACCACTGGTTGGTTCAAGATATTT	CAAWDSYTTGWFKIF	TRGV10	.	TRGJP1	13	-1	-1	18
25	1.7392514261861693E-4	TGTGCCTTGTGGGAGCCACAAATGATATATTATAAGAAACTCTTT	CALWEPQMIYYKKLF	TRGV9	.	TRGJ1	14	-1	-1	27
25	1.7392514261861693E-4	TGTGCCACCTGGGACGGGCTTTTTAGTGATTGGATCAAGACGTTT	CATWDGLFSDWIKTF	TRGV2	.	TRGJP2	18	-1	-1	23
25	1.7392514261861693E-4	TGTGCCACCTGGGACGGGCTTTCTAGTGATTGGATCAAGACGTTT	CATWDGLSSDWIKTF	TRGV2	.	TRGJP2	18	-1	-1	23
25	1.7392514261861693E-4	TGTGCCACCTGGGACGGGCTATTAGGGGATTGGATCAAGACGTTT	CATWDGLLGDWIKTF	TRGV2	.	TRGJP2	18	-1	-1	27
25	1.7392514261861693E-4	TGTGCCACCTGGGACGGGCCTGGTAGTGATTGGATCAAGACGTTT	CATWDGPGSDWIKTF	TRGV2	.	TRGJP2	19	-1	-1	22
25	1.7392514261861693E-4	TGTGCCACCTGGGACGGGCCGAGTAGTGATTGGATCAAGACGTTT	CATWDGPSSDWIKTF	TRGV2	.	TRGJP2	19	-1	-1	21
25	1.7392514261861693E-4	TGTGCCACCTGGGACGGGAATAGTAGTGATTGGATCAAGACGTTT	CATWDGNSSDWIKTF	TRGV2	.	TRGJP2	17	-1	-1	19
25	1.7392514261861693E-4	TGTGCTGCGTGGGTCATCCCCGGTTATTATAAGAAACTCTTT	CAAWVIPGYYKKLF	TRGV10	.	TRGJ2	12	-1	-1	23
25	1.7392514261861693E-4	TGTGCTGCGTGGGATTACCGGATTTATTATAAGAAACTCTTT	CAAWDYRIYYKKLF	TRGV10	.	TRGJ1	17	-1	-1	20
25	1.7392514261861693E-4	TGTGCCTTGTGGGAGGTGCTGGGCAAAAAAATCAAGGTATTC	CALWEVLGKKIKVF	TRGV9	.	TRGJP	18	-1	-1	19
25	1.7392514261861693E-4	TGTGCCACCTTACGGCGTAGTAGTGATTGGATCAAGACGTTT	CATLRRSSDWIKTF	TRGV2	.	TRGJP2	9	-1	-1	17
25	1.7392514261861693E-4	TGTGCCACCTGGGACTGTAGTAGTGATTGGATCAAGACGTTT	CATWDCSSDWIKTF	TRGV2	.	TRGJP2	14	-1	-1	17
25	1.7392514261861693E-4	TGTGCTGCGTGGGATTGGGGACGGGACAAGAAACTCTTT	CAAWDWGRDKKLF	TRGV10	.	TRGJ1	15	-1	-1	27
25	1.7392514261861693E-4	TGTGCCACCTGGGTCTGGAGTGATTGGATCAAGACGTTT	CATWVWSDWIKTF	TRGV2	.	TRGJP2	12	-1	-1	18
25	1.7392514261861693E-4	TGTGCCACCTGGGACGATCATTGGATCAAGACGTTT	CATWDDHWIKTF	TRGV2	.	TRGJP2	15	-1	-1	19
25	1.7392514261861693E-4	TGTGCCACCTGGGACGGGCAGATTTTACTCTTT	CATWDGQILLF	TRGV2	.	TRGJ1	18	-1	-1	26
25	1.7392514261861693E-4	TGTGCTGCGTGGGAAGATAAGAAACTCTTT	CAAWEDKKLF	TRGV10	.	TRGJ1	13	-1	-1	16
25	1.7392514261861693E-4	TGTGCTGCGTGGGAGTATTATTATAAGAAACTCTTT	CAAWEYYYKKLF	TRGV10	.	TRGJ1	16	-1	-1	16
25	1.7392514261861693E-4	TGTGCCACCTGGGTGAGCTATAAGAAACTCTTT	CATWVSYKKLF	TRGV8	.	TRGJ1	12	-1	-1	18
25	1.7392514261861693E-4	TGTGCCACCTGGGGAATCCAAGGGAAACTCTTT	CATWGIQGKLF	TRGV8	.	TRGJ1	12	-1	-1	23
25	1.7392514261861693E-4	TGTGCTGCGTGGGGGGATAAGAAACTCTTT	CAAWGDKKLF	TRGV10	.	TRGJ1	12	-1	-1	16
25	1.7392514261861693E-4	TGTGCCACCTGGGACGGGCCGGGTTATTATAAGAAACTCTTT	CATWDGPGYYKKLF	TRGV2	.	TRGJ1	19	-1	-1	23
25	1.7392514261861693E-4	TGTGCCACCTGGGATGTCAACGGGGAGAAACTCTTT	CATWDVNGEKLF	TRGV4	.	TRGJ1	15	-1	-1	25
25	1.7392514261861693E-4	TGTGCCACCTGGGACGGGCCTGATAGTGATTGGATCAAGACGTTT	CATWDGPDSDWIKTF	TRGV2	.	TRGJP2	19	-1	-1	23
25	1.7392514261861693E-4	TGTGCCACCTGGGACGACTATAGTAGTGATTGGATCAAGACGTTT	CATWDDYSSDWIKTF	TRGV2	.	TRGJP2	15	-1	-1	18
24	1.6696813691387228E-4	TGTGCCTTGTGGGAGTTTAATGAGACTATAAATTATTATAAGAAACTCTTT	CALWEFNETINYYKKLF	TRGV9	.	TRGJ2	14	-1	-1	30
24	1.6696813691387228E-4	TGTGCCACCTGGGACGGGCTAAAAAGTAGTGATTGGATCAAGACGTTT	CATWDGLKSSDWIKTF	TRGV2	.	TRGJP2	18	-1	-1	18
24	1.6696813691387228E-4	TGTGCCACCTGGGACAGGGGGAGTACCACTGGTTGGTTCAAGATATTT	CATWDRGSTTGWFKIF	TRGV3	.	TRGJP1	17	-1	-1	23
24	1.6696813691387228E-4	TGTGCTGCGTGGGATTCAAACCACCATATTTATAAGAAACTCTTT	CAAWDSNHHIYKKLF	TRGV10	.	TRGJ1	15	-1	-1	29
24	1.6696813691387228E-4	TGTGCCACCTGGGACGGCATTAGTAGTGATTGGATCAAGACGTTT	CATWDGISSDWIKTF	TRGV2	.	TRGJP2	16	-1	-1	20
24	1.6696813691387228E-4	TGTGCCACCTGGGACGGGCCTTTGACGTGGTGGATCAAGACGTTT	CATWDGPLTWWIKTF	TRGV2	.	TRGJP2	19	-1	-1	30
24	1.6696813691387228E-4	TGTGCCACCTGGGGAAATAGTAGTGATTGGATCAAGACGTTT	CATWGNSSDWIKTF	TRGV2	.	TRGJP2	12	-1	-1	16
24	1.6696813691387228E-4	TGTGCCACCTGGGACGGGCGGGGGCTCAAGACGTTT	CATWDGRGLKTF	TRGV2	.	TRGJP2	18	-1	-1	22
24	1.6696813691387228E-4	TGTGCCACCGTTTCGGTAGAGAAACTCTTT	CATVSVEKLF	TRGV2	.	TRGJ1	8	-1	-1	19
24	1.6696813691387228E-4	TGTGCCACCTGGGACGGAATTAGTGATTGGATCAAGACGTTT	CATWDGISDWIKTF	TRGV2	.	TRGJP2	16	-1	-1	20
24	1.6696813691387228E-4	TGTGCCACCTGGGACAGCGTTCGCCGGATCAAGAAACTCTTT	CATWDSVRRIKKLF	TRGV3	.	TRGJ1	16	-1	-1	30
24	1.6696813691387228E-4	TGTGCCTTGTGGGAGGTCCTCGACTATGAGAAACTCTTT	CALWEVLDYEKLF	TRGV9	.	TRGJ1	16	-1	-1	24
24	1.6696813691387228E-4	TGTGCCACCTGGGACGGGCTTTGGGATAAGAAACTCTTT	CATWDGLWDKKLF	TRGV2	.	TRGJ1	18	-1	-1	25
24	1.6696813691387228E-4	TGTGCCACCTGGCCAGGTGATTGGATCAAGACGTTT	CATWPGDWIKTF	TRGV3	.	TRGJP2	11	-1	-1	16
24	1.6696813691387228E-4	TGTGCCACCTGGGACAGGCGTTATAAGAAACTCTTT	CATWDRRYKKLF	TRGV3	.	TRGJ2	18	-1	-1	20
24	1.6696813691387228E-4	TGTGCCACCTGGGACAGGCACTATAAGAAACTCTTT	CATWDRHYKKLF	TRGV3	.	TRGJ1	18	-1	-1	21
24	1.6696813691387228E-4	TGTGCCACCCGTTTTGATGATTGGATCAAGACGTTT	CATRFDDWIKTF	TRGV2	.	TRGJP2	8	-1	-1	17
24	1.6696813691387228E-4	TGTGCCACCTGGGATAGCGGCAAGAAACTCTTT	CATWDSGKKLF	TRGV8	.	TRGJ1	16	-1	-1	21
24	1.6696813691387228E-4	TGTGCCACCTGGATAGATTGGATCAAGACGTTT	CATWIDWIKTF	TRGV3	.	TRGJP2	11	-1	-1	15
24	1.6696813691387228E-4	TGTGCTGCGTGGGATCTTTTATCCACTGGTTGGTTCAAGATATTT	CAAWDLLSTGWFKIF	TRGV10	.	TRGJP1	14	-1	-1	19
24	1.6696813691387228E-4	TGTGCTGCGTGGGATAGACGGGGGAATTATTATAAGAAACTCTTT	CAAWDRRGNYYKKLF	TRGV10	.	TRGJ1	14	-1	-1	23
24	1.6696813691387228E-4	TGTGCTGCGTGGGACCCTACCGCCATTTATTATAAGAAACTCTTT	CAAWDPTAIYYKKLF	TRGV10	.	TRGJ1	13	-1	-1	26
24	1.6696813691387228E-4	TGTGCCACCTGGGACGGGCAGGGGTGTGATTGGATCAAGACGTTT	CATWDGQGCDWIKTF	TRGV2	.	TRGJP2	18	-1	-1	25
24	1.6696813691387228E-4	TGTGCCACCTGGGGGATGAGTGATTGGATCAAGACGTTT	CATWGMSDWIKTF	TRGV2	.	TRGJP2	12	-1	-1	18
24	1.6696813691387228E-4	TGTGCCACCTGGGACGGGCTTGGTTGGATCAAGACGTTT	CATWDGLGWIKTF	TRGV2	.	TRGJP2	18	-1	-1	20
24	1.6696813691387228E-4	TGTGCCACAACCATAAGTAGTGATTGGATCAAGACGTTT	CATTISSDWIKTF	TRGV2	.	TRGJP2	7	-1	-1	5
24	1.6696813691387228E-4	TGTGCCACCTCTAGGGGTGATTGGATCAAGACGTTT	CATSRGDWIKTF	TRGV2	.	TRGJP2	9	-1	-1	16
24	1.6696813691387228E-4	TGTGCCACCTGGCCCCATCGTTGGTTCAAGATATTT	CATWPHRWFKIF	TRGV2	.	TRGJP1	11	-1	-1	19
24	1.6696813691387228E-4	TGTGCCACCTGGGATAGGGGTTATAAGAAACTCTTT	CATWDRGYKKLF	TRGV4	.	TRGJ1	18	-1	-1	20
24	1.6696813691387228E-4	TGTGCCACCTGGGACGAGGTTTATAAGAAACTCTTT	CATWDEVYKKLF	TRGV2	.	TRGJ1	15	-1	-1	20
24	1.6696813691387228E-4	TGTGCCACCTGGGGCGCAAGTAGTGATTGGATCAAGACGTTT	CATWGASSDWIKTF	TRGV2	.	TRGJP2	15	-1	-1	18
24	1.6696813691387228E-4	TGTGCCACCTGGGACGGGCTATTTCGGGAGGAGAAACTCTTT	CATWDGLFREEKLF	TRGV2	.	TRGJ1	18	-1	-1	31
24	1.6696813691387228E-4	TGTGCTGCGTGGGATCCTTCGAATTATTATAAGAAACTCTTT	CAAWDPSNYYKKLF	TRGV10	.	TRGJ1	14	-1	-1	17
24	1.6696813691387228E-4	TGTGCCACCTGGGATAGGGATAAGAAACTCTTT	CATWDRDKKLF	TRGV8	.	TRGJ1	17	-1	-1	19
23	1.600111312091276E-4	TGTGCCACCTGGGACGGGCCCAGGCCTTCCCATAGTAGTGATTGGATCAAGACGTTT	CATWDGPRPSHSSDWIKTF	TRGV2	.	TRGJP2	20	-1	-1	31
23	1.600111312091276E-4	TGTGCCACCTGGGACGGGCTAGGTGGAAGTGATTGGATCAAGACGTTT	CATWDGLGGSDWIKTF	TRGV2	.	TRGJP2	18	-1	-1	27
23	1.600111312091276E-4	TGTGCCACCTGGGACGGGCCTTATAGTAGTGATTGGATCAAGACGTTT	CATWDGPYSSDWIKTF	TRGV2	.	TRGJP2	19	-1	-1	21
23	1.600111312091276E-4	TGTGCCACCTGGGACGGGCGCCTTGAGAGTGATTGGATCAAGACGTTT	CATWDGRLESDWIKTF	TRGV2	.	TRGJP2	18	-1	-1	27
23	1.600111312091276E-4	TGTGCCACCTGGGACGGGCAGCGAGGTAGTGATTGGATCAAGACGTTT	CATWDGQRGSDWIKTF	TRGV2	.	TRGJP2	18	-1	-1	25
23	1.600111312091276E-4	TGTGCCACCTGCTGTAAGGGACGTAGTGATTGGATCAAGACGTTT	CATCCKGRSDWIKTF	TRGV2	.	TRGJP2	10	-1	-1	22
23	1.600111312091276E-4	TGTGCCACCTGGGACGGGCTCGGTAGTGATTGGATCAAGACGTTT	CATWDGLGSDWIKTF	TRGV2	.	TRGJP2	21	-1	-1	22
23	1.600111312091276E-4	TGTGCCACCTGGGACGGACCAAGTAGTGATTGGATCAAGACGTTT	CATWDGPSSDWIKTF	TRGV2	.	TRGJP2	19	-1	-1	21
23	1.600111312091276E-4	TGTGCCACCTGGGACGGGCGAGGTTATAAGAAACTCTTT	CATWDGRGYKKLF	TRGV2	.	TRGJ1	18	-1	-1	23
23	1.600111312091276E-4	TGTGCCACCTGGTTTGATTGGATCAAGACGTTT	CATWFDWIKTF	TRGV2	.	TRGJP2	11	-1	-1	14
23	1.600111312091276E-4	TGTGCCACCTGGGTTTATTATAAGAAACTCTTT	CATWVYYKKLF	TRGV8	.	TRGJ1	12	-1	-1	14
23	1.600111312091276E-4	TGTGCTGCGCGACCCTACGGGAAACTCTTT	CAARPYGKLF	TRGV10	.	TRGJ1	8	-1	-1	20
23	1.600111312091276E-4	TGTGCCACCTGGGATAGGAAGAAACTCTTT	CATWDRKKLF	TRGV8	.	TRGJ1	17	-1	-1	18
23	1.600111312091276E-4	TGTGCCACCTGGGCCTTGAAGGGGGGTGATTGGATCAAGACGTTT	CATWALKGGDWIKTF	TRGV2	.	TRGJP2	12	-1	-1	25
23	1.600111312091276E-4	TGTGCCACCTGGGACTTATCTAGTAGTGATTGGATCAAGACGTTT	CATWDLSSSDWIKTF	TRGV2	.	TRGJP2	14	-1	-1	16
23	1.600111312091276E-4	TGTGCCACCTGGGACCCGGCCTGTAGTGATTGGATCAAGACGTTT	CATWDPACSDWIKTF	TRGV2	.	TRGJP2	14	-1	-1	22
23	1.600111312091276E-4	TGTGCCACCTGGGACGGGGCAGTAATTGATTGGATCAAGACGTTT	CATWDGAVIDWIKTF	TRGV2	.	TRGJP2	17	-1	-1	26
23	1.600111312091276E-4	TGTGCCACCTGGGATGGGCCCCATTATTATAAGAAACTCTTT	CATWDGPHYYKKLF	TRGV4	.	TRGJ1	20	-1	-1	22
23	1.600111312091276E-4	TGTGCCACCTGGGACGGCCCCGCCTGGATCAAGACGTTT	CATWDGPAWIKTF	TRGV2	.	TRGJP2	21	-1	-1	24
23	1.600111312091276E-4	TGTGCCACCTGGGACGGGCTGGATTATAAGAAACTCTTT	CATWDGLDYKKLF	TRGV2	.	TRGJ1	18	-1	-1	22
23	1.600111312091276E-4	TGTGCCACCTGGGACCGTGATTGGATCAAGACGTTT	CATWDRDWIKTF	TRGV3	.	TRGJP2	14	-1	-1	16
23	1.600111312091276E-4	TGTGCTGCGTGTAATTATTATAAGAAACTCTTT	CAACNYYKKLF	TRGV10	.	TRGJ1	16	-1	-1	12
23	1.600111312091276E-4	TGTACCAATAGTAGTGATTGGATCAAGACGTTT	CTNSSDWIKTF	TRGV8	.	TRGJP2	6	-1	-1	7
23	1.600111312091276E-4	TGTGCCACCTGGGACAGGCCAAAAGTGTTAAGGATCAAGACGTTT	CATWDRPKVLRIKTF	TRGV3	.	TRGJP2	19	-1	-1	31
23	1.600111312091276E-4	TGTGCCACCTGGGATAGAAGTAGTGATTGGATCAAGACGTTT	CATWDRSSDWIKTF	TRGV8	.	TRGJP2	16	-1	-1	18
23	1.600111312091276E-4	TGTGCCACCATCCCCGAGGGCTCTGGTTGGTTCAAGATATTT	CATIPEGSGWFKIF	TRGV8	.	TRGJP1	8	-1	-1	22
23	1.600111312091276E-4	TGTGCCACCTGGGACAGGCGAGGTTATAAGAAACTCTTT	CATWDRRGYKKLF	TRGV3	.	TRGJ1	18	-1	-1	23
23	1.600111312091276E-4	TGTGCTGCGTGTTCCCTTTTTTATAAGAAACTCTTT	CAACSLFYKKLF	TRGV10	.	TRGJ1	10	-1	-1	17
23	1.600111312091276E-4	TGTGCTGCGTGGCCGATGGTAGTTAATTATTATAAGAAACTCTTT	CAAWPMVVNYYKKLF	TRGV10	.	TRGJ1	11	-1	-1	24
23	1.600111312091276E-4	TGTGCCTTGTGGGATGCCACCCCTATTAGTTATAAGAAACTCTTT	CALWDATPISYKKLF	TRGV9	.	TRGJ1	13	-1	-1	24
23	1.600111312091276E-4	TGTGCCACCTGGGACGTATATAGTAGTGATTGGATCAAGACGTTT	CATWDVYSSDWIKTF	TRGV2	.	TRGJP2	15	-1	-1	16
23	1.600111312091276E-4	TGTGCCACCTGGGACGGGCCGATGGGGGATTGGATCAAGACGTTT	CATWDGPMGDWIKTF	TRGV2	.	TRGJP2	19	-1	-1	27
23	1.600111312091276E-4	TGTGCCACCTGGGACAGGCCAGGGAGTGATTGGATCAAGACGTTT	CATWDRPGSDWIKTF	TRGV3	.	TRGJP2	19	-1	-1	24
23	1.600111312091276E-4	TGTGCTGCGTGGGGTGGAAATTATTATAAGAAACTCTTT	CAAWGGNYYKKLF	TRGV10	.	TRGJ1	12	-1	-1	18
22	1.5305412550438292E-4	TGTGCCACCTGGGATCCTGACCCCGTACTGAGTGATTGGATCAAGACGTTT	CATWDPDPVLSDWIKTF	TRGV8	.	TRGJP2	14	-1	-1	30
22	1.5305412550438292E-4	TGTGCCACCTGGGACGCCCCCTCGGGGAGTAGTGATTGGATCAAGACGTTT	CATWDAPSGSSDWIKTF	TRGV2	.	TRGJP2	15	-1	-1	27
22	1.5305412550438292E-4	TGTGCTGCGTGGGATTCGGGTTCTGCCACTGGTTGGTTCAAGATATTT	CAAWDSGSATGWFKIF	TRGV10	.	TRGJP1	15	-1	-1	25
22	1.5305412550438292E-4	TGTGCCACCTGGGACGCGTTTGAGGGGAGTGATTGGATCAAGACGTTT	CATWDAFEGSDWIKTF	TRGV2	.	TRGJP2	15	-1	-1	27
22	1.5305412550438292E-4	TGTGCCACCTGGGACGGTCCCAAAATTAGTGATTGGATCAAGACGTTT	CATWDGPKISDWIKTF	TRGV2	.	TRGJP2	20	-1	-1	26
22	1.5305412550438292E-4	TGTGCCACCTGGGACGGGCTCCGGCGTAGTGATTGGATCAAGACGTTT	CATWDGLRRSDWIKTF	TRGV2	.	TRGJP2	22	-1	-1	25
22	1.5305412550438292E-4	TGTGCCACCTGGGACGGGCTAGTTTGGAGTGATTGGATCAAGACGTTT	CATWDGLVWSDWIKTF	TRGV2	.	TRGJP2	18	-1	-1	27
22	1.5305412550438292E-4	TGTGCCACCTGGGACGGGCGGACATATAGTGATTGGATCAAGACGTTT	CATWDGRTYSDWIKTF	TRGV2	.	TRGJP2	18	-1	-1	23
22	1.5305412550438292E-4	TGTGCCACCTGGGACGGGCAAGGGAGTAGTGATTGGATCAAGACGTTT	CATWDGQGSSDWIKTF	TRGV2	.	TRGJP2	18	-1	-1	24
22	1.5305412550438292E-4	TGTGCCACCTGGGTCGGAGATAGTAGTGATTGGATCAAGACGTTT	CATWVGDSSDWIKTF	TRGV2	.	TRGJP2	16	-1	-1	19
22	1.5305412550438292E-4	TGTGCTGCGTGGGATGCCCAGGGGAATTATAAGAAACTCTTT	CAAWDAQGNYKKLF	TRGV10	.	TRGJ1	14	-1	-1	25
22	1.5305412550438292E-4	TGTGCCACCTGGGTCTATAGTAGTGATTGGATCAAGACGTTT	CATWVYSSDWIKTF	TRGV3	.	TRGJP2	12	-1	-1	15
22	1.5305412550438292E-4	TGTGCCACCCGACGACCGAATTATTATAAGAAACTCTTT	CATRRPNYYKKLF	TRGV3	.	TRGJ2	8	-1	-1	16
22	1.5305412550438292E-4	TGTGCCACCTGGGGCAGGTCGGGTAAGAAACTCTTT	CATWGRSGKKLF	TRGV5P	.	TRGJ1	17	-1	-1	23
22	1.5305412550438292E-4	TGTGCCACCAAACCTGGTTGGTTCAAGATATTT	CATKPGWFKIF	TRGV2	.	TRGJP1	8	-1	-1	13
22	1.5305412550438292E-4	TGTGCCACCTGGGCTAAGAAACTCTTT	CATWAKKLF	TRGV2	.	TRGJ1	12	-1	-1	14
22	1.5305412550438292E-4	TGTGCTAAGAAACTCTTT	CAKKLF	TRGV4	.	TRGJ1	4	-1	-1	5
22	1.5305412550438292E-4	TGTGCCACCTGGGACGGAGTGGAGGATTGGATCAAGACGTTT	CATWDGVEDWIKTF	TRGV2	.	TRGJP2	16	-1	-1	24
22	1.5305412550438292E-4	TGTGCTGCGTGGGATTTTTATTATAAGAAACTCTTT	CAAWDFYYKKLF	TRGV10	.	TRGJ1	15	-1	-1	17
22	1.5305412550438292E-4	TGTGCCACCTGGATTGATGATTGGATCAAGACGTTT	CATWIDDWIKTF	TRGV2	.	TRGJP2	11	-1	-1	17
22	1.5305412550438292E-4	TGTGCCACTACCGGCAATTGGATCAAGACGTTT	CATTGNWIKTF	TRGV8	.	TRGJP2	7	-1	-1	16
22	1.5305412550438292E-4	TGTGCCACCTCCGCGCATAAGAAACTCTTT	CATSAHKKLF	TRGV2	.	TRGJ1	9	-1	-1	16
22	1.5305412550438292E-4	TGTGCCACCTGGGACAGGAAGAAACTCTTT	CATWDRKKLF	TRGV5	.	TRGJ1	17	-1	-1	18
22	1.5305412550438292E-4	TGTGCTGCGTGGGATTATGTAAGCCCTATTTCTTATAAGAAACTCTTT	CAAWDYVSPISYKKLF	TRGV10	.	TRGJ1	25	-1	-1	29
22	1.5305412550438292E-4	TGTGCCACCTGGGATGAGGGGGGTAGTGATTGGATCAAGACGTTT	CATWDEGGSDWIKTF	TRGV4	.	TRGJP2	15	-1	-1	22
22	1.5305412550438292E-4	TGTGCCACCTGGGATACTCCGTGTGATTGGATCAAGACGTTT	CATWDTPCDWIKTF	TRGV8	.	TRGJP2	15	-1	-1	22
22	1.5305412550438292E-4	TGTGCCACCTGGGGAAGTAGTGATTGGATCAAGACGTTT	CATWGSSDWIKTF	TRGV8	.	TRGJP2	12	-1	-1	15
22	1.5305412550438292E-4	TGTGCCCCACCAGGGGCCCCGCTTGAGACGTTT	CAPPGAPLETF	TRGV2	.	TRGJP2	5	-1	-1	25
21	1.4609711979963823E-4	TGTGCTGCGTGGGATTATAGGGCTAAGCCCCTGAATTATTATAAGAAACTCTTT	CAAWDYRAKPLNYYKKLF	TRGV10	.	TRGJ1	16	-1	-1	32
21	1.4609711979963823E-4	TGTGCCACCTGGGACGGGCCCATCGGATATAGTAGTGATTGGATCAAGACGTTT	CATWDGPIGYSSDWIKTF	TRGV2	.	TRGJP2	23	-1	-1	26
21	1.4609711979963823E-4	TGTGCCACCTGGGACCGGGATCTTTATAGTAGTGATTGGATCAAGACGTTT	CATWDRDLYSSDWIKTF	TRGV2	.	TRGJP2	18	-1	-1	21
21	1.4609711979963823E-4	TGTGCCACCTGGGATGGGAATCGGCTCCTTTATTATAAGAAACTCTTT	CATWDGNRLLYYKKLF	TRGV4	.	TRGJ1	17	-1	-1	29
21	1.4609711979963823E-4	TGTGCCACCTGGGACGGGCCCGGTAGTAGTGATTGGATCAAGACGTTT	CATWDGPGSSDWIKTF	TRGV2	.	TRGJP2	21	-1	-1	23
21	1.4609711979963823E-4	TGTGCCACCTGGGACGGGGAAAATAGTAGTGATTGGATCAAGACGTTT	CATWDGENSSDWIKTF	TRGV2	.	TRGJP2	17	-1	-1	22
21	1.4609711979963823E-4	TGTGCCACCTGGGGCCCAAATCCCACTGATTGGATCAAGACGTTT	CATWGPNPTDWIKTF	TRGV8	.	TRGJP2	12	-1	-1	26
21	1.4609711979963823E-4	TGTGCCACCTGGGACGGGGTTAGTAGTGATTGGATCAAGACGTTT	CATWDGVSSDWIKTF	TRGV3	.	TRGJP2	17	-1	-1	20
21	1.4609711979963823E-4	TGTGCCACCTGGGACGGAGATAGTAGTGATTGGATCAAGACGTTT	CATWDGDSSDWIKTF	TRGV2	.	TRGJP2	16	-1	-1	19
21	1.4609711979963823E-4	TGTGCTGCGTGGGGATTCACCATTTATTATAAGAAACTCTTT	CAAWGFTIYYKKLF	TRGV10	.	TRGJ1	16	-1	-1	23
21	1.4609711979963823E-4	TGTGCCACCTGGGATTCGTTGGGTGATTGGATCAAGACGTTT	CATWDSLGDWIKTF	TRGV8	.	TRGJP2	14	-1	-1	22
21	1.4609711979963823E-4	TGTGCCACCTGGGACGCCAGGGGTTATTATAAGAAACTCTTT	CATWDARGYYKKLF	TRGV2	.	TRGJ2	15	-1	-1	23
21	1.4609711979963823E-4	TGTGCTGCGTGGGATTTAAATTATTATAAGAAACTCTTT	CAAWDLNYYKKLF	TRGV10	.	TRGJ1	15	-1	-1	18
21	1.4609711979963823E-4	TGTGCCACCTGGGACGGGGATTATTATAAGAAACTCTTT	CATWDGDYYKKLF	TRGV2	.	TRGJ1	17	-1	-1	19
21	1.4609711979963823E-4	TGTGCCACCTGGGAAGGTGATTGGATCAAGACGTTT	CATWEGDWIKTF	TRGV2	.	TRGJP2	16	-1	-1	16
21	1.4609711979963823E-4	TGTGCCGCCGGGGGCCAGGGTAAGAAACTCTTT	CAAGGQGKKLF	TRGV3	.	TRGJ1	12	-1	-1	20
21	1.4609711979963823E-4	TGTGCCACCTGGGATAGCCGGGAGAAACTCTTT	CATWDSREKLF	TRGV2	.	TRGJ1	13	-1	-1	22
21	1.4609711979963823E-4	TGTGCCACCTGGGATGGCCCAAGACTCTTT	CATWDGPRLF	TRGV4	.	TRGJ1	20	-1	-1	23
21	1.4609711979963823E-4	TGTGCCACCCCGGATTGGATCAAGACGTTT	CATPDWIKTF	TRGV3	.	TRGJP2	8	-1	-1	12
21	1.4609711979963823E-4	TGTGCCACCTGGGATGGTCTCTTT	CATWDGLF	TRGV8	.	TRGJ1	14	-1	-1	18
21	1.4609711979963823E-4	TGCTCATCTTATAAGAAACTCTTT	CSSYKKLF	TRGV4	.	TRGJ1	1	-1	-1	8
21	1.4609711979963823E-4	TGTGCCACCTGGGACGGCCGGTATAGTAGTGATTGGATCAAGACGTTT	CATWDGRYSSDWIKTF	TRGV2	.	TRGJP2	16	-1	-1	21
21	1.4609711979963823E-4	TGTGCCACCTGGGACGGGCTGGAGGGATTTGATTGGATCAAGACGTTT	CATWDGLEGFDWIKTF	TRGV2	.	TRGJP2	18	-1	-1	29
21	1.4609711979963823E-4	TGTGCCACCTGGGACGGGCCCCTTTCGAGTGATTGGATCAAGACGTTT	CATWDGPLSSDWIKTF	TRGV2	.	TRGJP2	20	-1	-1	27
21	1.4609711979963823E-4	TGTGCCACCTGGGACGGGCCGAAGCGTAGTGATTGGATCAAGACGTTT	CATWDGPKRSDWIKTF	TRGV2	.	TRGJP2	19	-1	-1	25
21	1.4609711979963823E-4	TGTGCCACCTGGGACAGGCGATCGCCCAGTGATTGGATCAAGACGTTT	CATWDRRSPSDWIKTF	TRGV3	.	TRGJP2	18	-1	-1	27
21	1.4609711979963823E-4	TGTGCCACCTGGGACGTGGGCGGTAGTGATTGGATCAAGACGTTT	CATWDVGGSDWIKTF	TRGV2	.	TRGJP2	15	-1	-1	22
21	1.4609711979963823E-4	TGTGCCACCTGGGACGGCAATAGTAGTGATTGGATCAAGACGTTT	CATWDGNSSDWIKTF	TRGV2	.	TRGJP2	16	-1	-1	19
21	1.4609711979963823E-4	TGTGCCACCTGGGACGGGCCGTGTAGTGATTGGATCAAGACGTTT	CATWDGPCSDWIKTF	TRGV2	.	TRGJP2	19	-1	-1	22
21	1.4609711979963823E-4	TGTGCCACCTGGGACGGACCCAGTAGTGATTGGATCAAGACGTTT	CATWDGPSSDWIKTF	TRGV2	.	TRGJP2	20	-1	-1	21
21	1.4609711979963823E-4	TGTGCCACCTGGAGTCAATATAGTAGTGATTGGATCAAGACGTTT	CATWSQYSSDWIKTF	TRGV8	.	TRGJP2	11	-1	-1	17
21	1.4609711979963823E-4	TGTGCCACCTGGGATGGGCCCAGTAATTGCAAGAAACTCTTT	CATWDGPSNCKKLF	TRGV4	.	TRGJ1	21	-1	-1	30
21	1.4609711979963823E-4	TGTGCCACCTGGGACCGGAGTAGTGATTGGATCAAGACGTTT	CATWDRSSDWIKTF	TRGV2	.	TRGJP2	17	-1	-1	18
21	1.4609711979963823E-4	TGTGCCACCTGGGACGGACGTAGTGATTGGATCAAGACGTTT	CATWDGRSDWIKTF	TRGV2	.	TRGJP2	16	-1	-1	19
21	1.4609711979963823E-4	TGTGCCACCCCCACGGGGAGTAGTGATTGGATCAAGACGTTT	CATPTGSSDWIKTF	TRGV4	.	TRGJP2	8	-1	-1	18
21	1.4609711979963823E-4	TGTGCCACCAGGGGAATTTATTATAAGAAACTCTTT	CATRGIYYKKLF	TRGV4	.	TRGJ1	12	-1	-1	13
21	1.4609711979963823E-4	TGTGCCACCTGGGATGGGCGTTCGCGCCTCTTT	CATWDGRSRLF	TRGV4	.	TRGJ1	18	-1	-1	27
21	1.4609711979963823E-4	TGTGCCACCTGGGCCCATAAGAAACTCTTT	CATWAHKKLF	TRGV7	.	TRGJ2	12	-1	-1	16
21	1.4609711979963823E-4	TGTGCCGCCCGGGAGGAGAAACTCTTT	CAAREEKLF	TRGV8	.	TRGJ1	13	-1	-1	16
21	1.4609711979963823E-4	TGTGCCACCCTTAAGAAACTCTTT	CATLKKLF	TRGV4	.	TRGJ1	8	-1	-1	11
21	1.4609711979963823E-4	TGTGGCTGGATCAAGACGTTT	CGWIKTF	TRGV8	.	TRGJP2	3	-1	-1	6
21	1.4609711979963823E-4	TGTGCCGAGAAACTCTTT	CAEKLF	TRGV8	.	TRGJ1	5	-1	-1	7
20	1.3914011409489355E-4	TGGGGTCTATTACTGTGCCACCTGGGACGGGCGGGTAGTGATTGGATCAAGACGTTT	WGLLLCHLGRAGSDWIKTF	TRGV2	.	TRGJP2	1	-1	-1	34
20	1.3914011409489355E-4	TGTGCCACCTGGGACGGAGCGGGTAGATATAGTAGTGATTGGATCAAGACGTTT	CATWDGAGRYSSDWIKTF	TRGV2	.	TRGJP2	16	-1	-1	26
20	1.3914011409489355E-4	TGTGCCTTGTGGGAGACTCGACAAGAGTTGGGCAAGAAAATCAAGGTATTT	CALWETRQELGKKIKVF	TRGV9	.	TRGJP	14	-1	-1	21
20	1.3914011409489355E-4	TGTGCCACCTGGGACGGTGAATTAATTAGTAGTGATTGGATCAAGACGTTT	CATWDGELISSDWIKTF	TRGV2	.	TRGJP2	16	-1	-1	26
20	1.3914011409489355E-4	TGTGCCACCTGGGACGGGCCGCGTATCTTTAGTGATTGGATCAAGACGTTT	CATWDGPRIFSDWIKTF	TRGV2	.	TRGJP2	23	-1	-1	29
20	1.3914011409489355E-4	TGTGCCACCTGGGACGGGCGGAATGGTGCCACTGGTTGGTTCAAGATATTT	CATWDGRNGATGWFKIF	TRGV2	.	TRGJP1	18	-1	-1	28
20	1.3914011409489355E-4	TGTGCCACCTGGGACGGGCCCCAGGAACTTAAGAAACTCTTT	CATWDGPQELKKLF	TRGV2	.	TRGJ1	20	-1	-1	29
20	1.3914011409489355E-4	TGTGCCACCTGGGACGGGCGTAGTGATTGGATCAAGACGTTT	CATWDGRSDWIKTF	TRGV2	.	TRGJP2	18	-1	-1	19
20	1.3914011409489355E-4	TGTGCCACCTGGGTTCGTAGTGATTGGATCAAGACGTTT	CATWVRSDWIKTF	TRGV8	.	TRGJP2	12	-1	-1	16
20	1.3914011409489355E-4	TGTGCCACCTGGGATGGGCTAGGATATAAGAAACTCTTT	CATWDGLGYKKLF	TRGV4	.	TRGJ1	18	-1	-1	24
20	1.3914011409489355E-4	TGTGCCACCTGGGATAAAAGGTATTATAAGAAACTCTTT	CATWDKRYYKKLF	TRGV8	.	TRGJ1	15	-1	-1	21
20	1.3914011409489355E-4	TGTGCCACCTGGGACAGGGGTGATTGGATCAAGACGTTT	CATWDRGDWIKTF	TRGV8	.	TRGJP2	17	-1	-1	19
20	1.3914011409489355E-4	TGTGCCACCTGGGGGAATTATTATAAGAAACTCTTT	CATWGNYYKKLF	TRGV3	.	TRGJ1	12	-1	-1	14
20	1.3914011409489355E-4	TGTGCCACCTGGGACGGGCGTTATAAGAAACTCTTT	CATWDGRYKKLF	TRGV2	.	TRGJ1	18	-1	-1	20
20	1.3914011409489355E-4	TGTGCCACCTGGGCGTGTTATAAGAAACTCTTT	CATWACYKKLF	TRGV8	.	TRGJ1	12	-1	-1	17
20	1.3914011409489355E-4	TGTGCCACCTGGGATGTCTTACTCTTT	CATWDVLLF	TRGV4	.	TRGJ1	15	-1	-1	20
20	1.3914011409489355E-4	TGTGCCACCTGGGACGGGCACCTCTTT	CATWDGHLF	TRGV2	.	TRGJ1	18	-1	-1	21
20	1.3914011409489355E-4	TGTGCCACTTATGGGGAACTCTTT	CATYGELF	TRGV2	.	TRGJ1	7	-1	-1	16
20	1.3914011409489355E-4	TGTGCCCCCAAGAAACTCTTT	CAPKKLF	TRGV2	.	TRGJ1	8	-1	-1	9
20	1.3914011409489355E-4	TGTGCAAAACTCTTT	CAKLF	TRGV4	.	TRGJ1	4	-1	-1	6
19	1.3218310839014887E-4	TGTGCTGCGTGGGATTGGGGATACATGTCGAATTATTATAAGAAACTCTTT	CAAWDWGYMSNYYKKLF	TRGV10	.	TRGJ1	15	-1	-1	20
19	1.3218310839014887E-4	TGTGCCACCTGGGATGGGCTGGGTAAGGTAAGTGATTGGATCAAGACGTTT	CATWDGLGKVSDWIKTF	TRGV4	.	TRGJP2	18	-1	-1	30
19	1.3218310839014887E-4	TGTGCCACCTGGGACGGGCATACAAGGGGTAGTGATTGGATCAAGACGTTT	CATWDGHTRGSDWIKTF	TRGV2	.	TRGJP2	18	-1	-1	28
19	1.3218310839014887E-4	TGTGCCACCTGGGACGGGAAACTTAGTAGTGATTGGATCAAGACGTTT	CATWDGKLSSDWIKTF	TRGV2	.	TRGJP2	17	-1	-1	23
19	1.3218310839014887E-4	TGTGCCACCTGGGACAGGCAAATTTTCCCTTATTATAAGAAACTCTTT	CATWDRQIFPYYKKLF	TRGV3	.	TRGJ1	18	-1	-1	29
19	1.3218310839014887E-4	TGTGCCGCCCCACCGTCTTATAGTAGTGATTGGATCAAGACGTTT	CAAPPSYSSDWIKTF	TRGV4	.	TRGJP2	8	-1	-1	18
19	1.3218310839014887E-4	TGTGCCACCTGGGACTATGATAGTAGTGATTGGATCAAGACGTTT	CATWDYDSSDWIKTF	TRGV8	.	TRGJP2	13	-1	-1	13
19	1.3218310839014887E-4	TGTGCCACCTGGGACGGGCAGGATAGTGATTGGATCAAGACGTTT	CATWDGQDSDWIKTF	TRGV2	.	TRGJP2	18	-1	-1	23
19	1.3218310839014887E-4	TGTGCCACCTGGGACGGGGCCGTGGGTGGTTGGTTCAAGATATTT	CATWDGAVGGWFKIF	TRGV2	.	TRGJP1	22	-1	-1	26
19	1.3218310839014887E-4	TGTGCCACCTGGGACAGGGATACCACTGGTTGGTTCAAGATATTT	CATWDRDTTGWFKIF	TRGV3	.	TRGJP1	17	-1	-1	19
19	1.3218310839014887E-4	TGTGCCACCTGGGACGGGCCGATATGGTATAAGAAACTCTTT	CATWDGPIWYKKLF	TRGV2	.	TRGJ1	19	-1	-1	27
19	1.3218310839014887E-4	TGTGCCACCTGGGACAGGCCGAATTATTATAAGAAACTCTTT	CATWDRPNYYKKLF	TRGV7	.	TRGJ1	19	-1	-1	19
19	1.3218310839014887E-4	TGTGCCACCTGGGGCAGTAGTGATTGGATCAAGACGTTT	CATWGSSDWIKTF	TRGV4	.	TRGJP2	12	-1	-1	15
19	1.3218310839014887E-4	TGTGCCACCTGGGATGGAAGTGATTGGATCAAGACGTTT	CATWDGSDWIKTF	TRGV4	.	TRGJP2	16	-1	-1	18
19	1.3218310839014887E-4	TGTGCCACCTGGGACGGGCTTGGTTGGTTCAAGATATTT	CATWDGLGWFKIF	TRGV2	.	TRGJP1	18	-1	-1	20
19	1.3218310839014887E-4	TGTGCCACCTGGGACAGGCGGCGGAATACGAAACTCTTT	CATWDRRRNTKLF	TRGV3	.	TRGJ1	18	-1	-1	25
19	1.3218310839014887E-4	TGTGCCCCCTTCGCCCCTGGTTGGTTCAAGATATTT	CAPFAPGWFKIF	TRGV10	.	TRGJP1	4	-1	-1	13
19	1.3218310839014887E-4	TGTGCCACCTTGAGGCCTGATTGGATCAAGACGTTT	CATLRPDWIKTF	TRGV4	.	TRGJP2	9	-1	-1	17
19	1.3218310839014887E-4	TGTGCCACCTGGGACGGGCTCAGGGAGAAACTCTTT	CATWDGLREKLF	TRGV2	.	TRGJ1	18	-1	-1	25
19	1.3218310839014887E-4	TGTGCCACCTGGGACGGGCAGGTTGGGAAACTCTTT	CATWDGQVGKLF	TRGV2	.	TRGJ1	18	-1	-1	26
19	1.3218310839014887E-4	TGTGCCACCTGGGACGGGGGAGGTGAGAAACTCTTT	CATWDGGGEKLF	TRGV2	.	TRGJ1	17	-1	-1	25
19	1.3218310839014887E-4	TGTGCCACCTGGGACAGTTATTATAAGAAACTCTTT	CATWDSYYKKLF	TRGV5	.	TRGJ1	16	-1	-1	17
19	1.3218310839014887E-4	TGTGCCACCCCATCGGGAGATTATAAGAAACTCTTT	CATPSGDYKKLF	TRGV8	.	TRGJ1	8	-1	-1	19
19	1.3218310839014887E-4	TGTGCCAGGTCAATGCGTGATTGGATCAAGACGTTT	CARSMRDWIKTF	TRGV11	.	TRGJP2	5	-1	-1	16
19	1.3218310839014887E-4	TGTGCCACCTGGCCTTATTATAAGAAACTCTTT	CATWPYYKKLF	TRGV2	.	TRGJ1	11	-1	-1	14
19	1.3218310839014887E-4	TGTGCCACCTGGGATGGAAATAAGAAACTCTTT	CATWDGNKKLF	TRGV4	.	TRGJ1	16	-1	-1	19
19	1.3218310839014887E-4	TGTGCCACCTGGGATGACTATAAGAAACTCTTT	CATWDDYKKLF	TRGV4	.	TRGJ1	15	-1	-1	18
19	1.3218310839014887E-4	TGTGCCACCTGGGACGGGCTCTCGGGACTCTTT	CATWDGLSGLF	TRGV2	.	TRGJ1	18	-1	-1	26
19	1.3218310839014887E-4	TGTGCCACCTGGGACGAATATAAGAAACTCTTT	CATWDEYKKLF	TRGV8	.	TRGJ1	13	-1	-1	18
19	1.3218310839014887E-4	TGTGCCACCTGGGACAGGCGGAAGAAACTCTTT	CATWDRRKKLF	TRGV3	.	TRGJ1	18	-1	-1	21
19	1.3218310839014887E-4	TGTGCCACCTGGGTCAGGGGGAAACTCTTT	CATWVRGKLF	TRGV3	.	TRGJ2	17	-1	-1	20
19	1.3218310839014887E-4	TGTGCCACCTGGGGGTCACAGAAACTCTTT	CATWGSQKLF	TRGV7	.	TRGJ1	12	-1	-1	19
19	1.3218310839014887E-4	TGTGCCACCTGGGACGGGCTGGAACTCTTT	CATWDGLELF	TRGV2	.	TRGJ1	18	-1	-1	22
19	1.3218310839014887E-4	TGTGCCACCTGGAGAATCAAGAAACTCTTT	CATWRIKKLF	TRGV3	.	TRGJ1	11	-1	-1	18
19	1.3218310839014887E-4	TGTGCCACCTGGAAACTGAAGAAACTCTTT	CATWKLKKLF	TRGV2	.	TRGJ2	11	-1	-1	18
19	1.3218310839014887E-4	TGTGCCACCTGGGCCATCGGACTCTTT	CATWAIGLF	TRGV4	.	TRGJ1	12	-1	-1	20
19	1.3218310839014887E-4	TGTGCCGCCCCAGGGTTGCTCTTT	CAAPGLLF	TRGV8	.	TRGJ1	8	-1	-1	18
19	1.3218310839014887E-4	TGTGCCACCTGGAGGATCCTCTTT	CATWRILF	TRGV2	.	TRGJ2	11	-1	-1	18
19	1.3218310839014887E-4	TGTGCCACCTGGAAACTCTTT	CATWKLF	TRGV4	.	TRGJ1	11	-1	-1	11
19	1.3218310839014887E-4	TGTGGAGGTAAGAAACTCTTT	CGGKKLF	TRGV4	.	TRGJ1	3	-1	-1	8
18	1.252261026854042E-4	TGTGCCACCTGGAGCGGACACATTATAGCGAGTAGTGATTGGATCAAGACGTTT	CATWSGHIIASSDWIKTF	TRGV4	.	TRGJP2	11	-1	-1	30
18	1.252261026854042E-4	TGTGCCACCTGGGACGGGCTCCTCTGTAGTAGTGATTGGATCAAGACGTTT	CATWDGLLCSSDWIKTF	TRGV2	.	TRGJP2	18	-1	-1	26
18	1.252261026854042E-4	TGTGCCACCTGGGACGGGCCGACGCGTACCACTGGTTGGTTCAAGATATTT	CATWDGPTRTTGWFKIF	TRGV2	.	TRGJP1	19	-1	-1	26
18	1.252261026854042E-4	TGTGCCACCTGGGACGAAAGGGGGAGGGGTAGTGATTGGATCAAGACGTTT	CATWDERGRGSDWIKTF	TRGV2	.	TRGJP2	15	-1	-1	28
18	1.252261026854042E-4	TGTGCCACCTGGGACGGGCCCAATACCACTGGTTGGTTCAAGATATTT	CATWDGPNTTGWFKIF	TRGV2	.	TRGJP1	20	-1	-1	22
18	1.252261026854042E-4	TGTGCCACCTGGGACGGGCGCGTGAGTAGTGATTGGATCAAGACGTTT	CATWDGRVSSDWIKTF	TRGV2	.	TRGJP2	22	-1	-1	24
18	1.252261026854042E-4	TGTGCCACCTGGGACGGGCAGCATAGTAGTGATTGGATCAAGACGTTT	CATWDGQHSSDWIKTF	TRGV2	.	TRGJP2	18	-1	-1	22
18	1.252261026854042E-4	TGTGCCACCTGGGACGGGGAAAAAAGTAGTGATTGGATCAAGACGTTT	CATWDGEKSSDWIKTF	TRGV2	.	TRGJP2	17	-1	-1	24
18	1.252261026854042E-4	TGTGCCACCTGGGACGAAATCCATAGTAGTGATTGGATCAAGACGTTT	CATWDEIHSSDWIKTF	TRGV2	.	TRGJP2	15	-1	-1	22
18	1.252261026854042E-4	TGTGCCACCTGGGACACCCGGGGCGGTAGTGATTGGATCAAGACGTTT	CATWDTRGGSDWIKTF	TRGV2	.	TRGJP2	14	-1	-1	25
18	1.252261026854042E-4	TGTGCCACCTGGGATCGAAGGCCCAAGGATTATAAGAAACTCTTT	CATWDRRPKDYKKLF	TRGV4	.	TRGJ1	14	-1	-1	28
18	1.252261026854042E-4	TGTGCCACCTGGGATGCTTGCGGCGAGTATTGGATCAAGACGTTT	CATWDACGEYWIKTF	TRGV4	.	TRGJP2	15	-1	-1	25
18	1.252261026854042E-4	TGTGCCACCTGGGATGGGCCGAAAAGTGATTGGATCAAGACGTTT	CATWDGPKSDWIKTF	TRGV4	.	TRGJP2	19	-1	-1	24
18	1.252261026854042E-4	TGTGCCACCTGGGATAACAAGTGGAGTGATTGGATCAAGACGTTT	CATWDNKWSDWIKTF	TRGV8	.	TRGJP2	15	-1	-1	24
18	1.252261026854042E-4	TGTGCCACCTGGGACTGGGATACCACTGGTTGGTTCAAGATATTT	CATWDWDTTGWFKIF	TRGV2	.	TRGJP1	18	-1	-1	19
18	1.252261026854042E-4	TGTGCCACCTGGGACGGGCTTGGTAGTGATTGGATCAAGACGTTT	CATWDGLGSDWIKTF	TRGV2	.	TRGJP2	18	-1	-1	22
18	1.252261026854042E-4	TGTGCCACCTGGGACGGGAATTGGAGTGATTGGATCAAGACGTTT	CATWDGNWSDWIKTF	TRGV2	.	TRGJP2	17	-1	-1	24
18	1.252261026854042E-4	TGTGCCACCTGGGACGGGAAATTTGGTGATTGGATCAAGACGTTT	CATWDGKFGDWIKTF	TRGV2	.	TRGJP2	17	-1	-1	25
18	1.252261026854042E-4	TGTGCCACCTGGGACGATGGGGGTAGTGATTGGATCAAGACGTTT	CATWDDGGSDWIKTF	TRGV2	.	TRGJP2	15	-1	-1	22
18	1.252261026854042E-4	TGTGCCACCTGGGACAGTTATAGTAGTGATTGGATCAAGACGTTT	CATWDSYSSDWIKTF	TRGV3	.	TRGJP2	16	-1	-1	18
18	1.252261026854042E-4	TGTGCCACCTGCCCATATAGTAGTGATTGGATCAAGACGTTT	CATCPYSSDWIKTF	TRGV8	.	TRGJP2	10	-1	-1	14
18	1.252261026854042E-4	TGTGCCACCTGGGACGTCTTTCCTGGTTGGTTCAAGATATTT	CATWDVFPGWFKIF	TRGV2	.	TRGJP1	15	-1	-1	22
18	1.252261026854042E-4	TGTGCCACCTGGGACGGCCCGAGGGTGGGGAAGAAACTCTTT	CATWDGPRVGKKLF	TRGV2	.	TRGJ1	20	-1	-1	30
18	1.252261026854042E-4	TGTGCCACCTGGGACGGGCGTGGTGATTGGATCAAGACGTTT	CATWDGRGDWIKTF	TRGV2	.	TRGJP2	18	-1	-1	19
18	1.252261026854042E-4	TGTGCCACCTGGGACAGCCCATATGATTGGATCAAGACGTTT	CATWDSPYDWIKTF	TRGV2	.	TRGJP2	14	-1	-1	23
18	1.252261026854042E-4	TGTGCTGCGTGGGCAATGACTGGTTGGTTCAAGATATTT	CAAWAMTGWFKIF	TRGV10	.	TRGJP1	12	-1	-1	18
18	1.252261026854042E-4	TGTGCCACCTGGGTCCTGAATTATTATAAGAAACTCTTT	CATWVLNYYKKLF	TRGV3	.	TRGJ1	12	-1	-1	17
18	1.252261026854042E-4	TGTGCCACCTGGGCGGTGGGTGATTGGATCAAGACGTTT	CATWAVGDWIKTF	TRGV2	.	TRGJP2	15	-1	-1	19
18	1.252261026854042E-4	TGTGCCACCTGGGACCCACCGCCCAATAAGAAACTCTTT	CATWDPPPNKKLF	TRGV8	.	TRGJ1	13	-1	-1	25
18	1.252261026854042E-4	TGTGCCACCTGGGACGGTCGATGGCGGAGGAAACTCTTT	CATWDGRWRRKLF	TRGV2	.	TRGJ1	16	-1	-1	29
18	1.252261026854042E-4	TGTGCCACCTGGGACGGCCTTTATTATAAGAAACTCTTT	CATWDGLYYKKLF	TRGV2	.	TRGJ1	16	-1	-1	20
18	1.252261026854042E-4	TGTGCCACCTGGGACGGGCTGGTTTGGATCAAGACGTTT	CATWDGLVWIKTF	TRGV7	.	TRGJP2	18	-1	-1	23
18	1.252261026854042E-4	TGTGCCACCTGGGACGGGCCGTTTAGCAGGAAACTCTTT	CATWDGPFSRKLF	TRGV2	.	TRGJ1	19	-1	-1	29
18	1.252261026854042E-4	TGTGCCACCTGGGACGGGCGGGGTTATAAGAAACTCTTT	CATWDGRGYKKLF	TRGV2	.	TRGJ1	18	-1	-1	23
18	1.252261026854042E-4	TGTGCCACCTGGGACAGGCGGTGTTATAAGAAACTCTTT	CATWDRRCYKKLF	TRGV3	.	TRGJ1	18	-1	-1	23
18	1.252261026854042E-4	TGTGCCACCTGGGACAGGGATTATTATAAGAAACTCTTT	CATWDRDYYKKLF	TRGV3	.	TRGJ1	17	-1	-1	19
18	1.252261026854042E-4	TGTGCCACCTGGGAAGCGTATTACTATAAGAAACTCTTT	CATWEAYYYKKLF	TRGV7	.	TRGJ1	13	-1	-1	16
18	1.252261026854042E-4	TGTGCCACCTGGATCGAAAATTATTATAAGAAACTCTTT	CATWIENYYKKLF	TRGV4	.	TRGJ1	11	-1	-1	18
18	1.252261026854042E-4	TGTGCCACCTGGGACGGGCTTTGGTTCAAGATATTT	CATWDGLWFKIF	TRGV2	.	TRGJP1	18	-1	-1	20
18	1.252261026854042E-4	TGTGCCACCTGGAACAGTGATTGGATCAAGACGTTT	CATWNSDWIKTF	TRGV8	.	TRGJP2	11	-1	-1	15
18	1.252261026854042E-4	TGTGCCTGCTGGATTAGATATAAGAAACTCTTT	CACWIRYKKLF	TRGV11	.	TRGJ1	16	-1	-1	18
18	1.252261026854042E-4	TGTGCCCCCGGGGGCAATTATAAGAAACTCTTT	CAPGGNYKKLF	TRGV4	.	TRGJ1	12	-1	-1	16
18	1.252261026854042E-4	TGTGCCGTGTGGGAGGTGAGGGAGAAACTCTTT	CAVWEVREKLF	TRGV9	.	TRGJ1	17	-1	-1	22
18	1.252261026854042E-4	TGTGCCACCTGGGATTCAGGGAAGAAACTCTTT	CATWDSGKKLF	TRGV7	.	TRGJ2	13	-1	-1	21
18	1.252261026854042E-4	TGTGCCACCTGGGACGGGCTTCAGAAACTCTTT	CATWDGLQKLF	TRGV2	.	TRGJ1	18	-1	-1	22
18	1.252261026854042E-4	TGTGCCACCTGGGACAATTATAAGAAACTCTTT	CATWDNYKKLF	TRGV3	.	TRGJ1	15	-1	-1	16
18	1.252261026854042E-4	TGTGCCACCTTAGGATTGGCGAAACTCTTT	CATLGLAKLF	TRGV4	.	TRGJ1	19	-1	-1	20
18	1.252261026854042E-4	TGTGCCACCTCACCTTATAAGAAACTCTTT	CATSPYKKLF	TRGV2	.	TRGJ1	9	-1	-1	14
18	1.252261026854042E-4	TGTGCCACCTGGGGGTATAAGAAACTCTTT	CATWGYKKLF	TRGV2	.	TRGJ1	12	-1	-1	15
18	1.252261026854042E-4	TGTGCCACCTGGGATAAGGAGAAACTCTTT	CATWDKEKLF	TRGV8	.	TRGJ1	15	-1	-1	19
18	1.252261026854042E-4	TGTGCCACCTGTACGAAGAAACTCTTT	CATCTKKLF	TRGV8	.	TRGJ1	10	-1	-1	15
18	1.252261026854042E-4	TGCCCGCCAGATTGGATCAAGACGTTT	CPPDWIKTF	TRGV8	.	TRGJP2	1	-1	-1	9
18	1.252261026854042E-4	TGTGCCACCTGGGATGGACTCTTT	CATWDGLF	TRGV4	.	TRGJ1	16	-1	-1	17
18	1.252261026854042E-4	TGTGCCACCTGGGATCTCTTT	CATWDLF	TRGV8	.	TRGJ1	14	-1	-1	15
17	1.1826909698065952E-4	TGTGCCACCTGGGACGGGCCGGTTTTGACCTTCTATAGTAGTGATTGGATCAAGACGTTT	CATWDGPVLTFYSSDWIKTF	TRGV2	.	TRGJP2	22	-1	-1	33
17	1.1826909698065952E-4	TGTGCCACCTGGGACGGGCCCCATGATACCACTGGTTGGTTCAAGATATTT	CATWDGPHDTTGWFKIF	TRGV2	.	TRGJP1	20	-1	-1	25
17	1.1826909698065952E-4	TGTGCTGCGTGGGATTACATAATGATAGGATATTATAAGAAACTCTTT	CAAWDYIMIGYYKKLF	TRGV10	.	TRGJ1	22	-1	-1	30
17	1.1826909698065952E-4	TGTGCCACCTGGGATACGCCCCTTAGTAGTGATTGGATCAAGACGTTT	CATWDTPLSSDWIKTF	TRGV8	.	TRGJP2	19	-1	-1	23
17	1.1826909698065952E-4	TGTGCCACCTGGGACGCCCGGCATAGTAGTGATTGGATCAAGACGTTT	CATWDARHSSDWIKTF	TRGV3	.	TRGJP2	14	-1	-1	22
17	1.1826909698065952E-4	TGTGCCACCTGGGACAGGCCGCGGTGTAGTGATTGGATCAAGACGTTT	CATWDRPRCSDWIKTF	TRGV3	.	TRGJP2	19	-1	-1	25
17	1.1826909698065952E-4	TGTGCTGCGTGGGATTGGACTAAATATTATTATAAGAAACTCTTT	CAAWDWTKYYYKKLF	TRGV10	.	TRGJ1	15	-1	-1	25
17	1.1826909698065952E-4	TGTGCCACCTGGGATCCAACCGGGGTATATTATAAGAAACTCTTT	CATWDPTGVYYKKLF	TRGV4	.	TRGJ1	14	-1	-1	27
17	1.1826909698065952E-4	TGTGCCACCTGGGACGGGCTCGTACGTGATTGGATCAAGACGTTT	CATWDGLVRDWIKTF	TRGV2	.	TRGJP2	22	-1	-1	21
17	1.1826909698065952E-4	TGTGCCACCTGGGACGGGCCCGGTAGTGATTGGATCAAGACGTTT	CATWDGPGSDWIKTF	TRGV2	.	TRGJP2	21	-1	-1	22
17	1.1826909698065952E-4	TGTGCCACCTGGGACGGGCGGGGTAGTGATTGGATCAAGACGTTT	CATWDGRGSDWIKTF	TRGV2	.	TRGJP2	18	-1	-1	22
17	1.1826909698065952E-4	TGTGCCACCTGGGACGATCGGATAAGTGATTGGATCAAGACGTTT	CATWDDRISDWIKTF	TRGV2	.	TRGJP2	15	-1	-1	24
17	1.1826909698065952E-4	TGTGCCACCTGGGACAGGCCCGGAAGTGATTGGATCAAGACGTTT	CATWDRPGSDWIKTF	TRGV3	.	TRGJP2	19	-1	-1	24
17	1.1826909698065952E-4	TGTGCCACCTGGGACAGGCGAGGGAGTGATTGGATCAAGACGTTT	CATWDRRGSDWIKTF	TRGV3	.	TRGJP2	18	-1	-1	24
17	1.1826909698065952E-4	TGTGCCACCTGGGAGATTGGGCCCACTGGTTGGTTCAAGATATTT	CATWEIGPTGWFKIF	TRGV2	.	TRGJP1	13	-1	-1	22
17	1.1826909698065952E-4	TGTGCCACCTGGGATGAGGTTCTTGGTTATAAGAAACTCTTT	CATWDEVLGYKKLF	TRGV8	.	TRGJ1	18	-1	-1	26
17	1.1826909698065952E-4	TGTGCCACCTGGGACGGCATCTTGATTTATAAGAAACTCTTT	CATWDGILIYKKLF	TRGV2	.	TRGJ1	16	-1	-1	26
17	1.1826909698065952E-4	TGTGCCACCTGGGACGGGTGGGCTGATTGGATCAAGACGTTT	CATWDGWADWIKTF	TRGV2	.	TRGJP2	17	-1	-1	23
17	1.1826909698065952E-4	TGTGCCACCTGGGACGGGCTCAATTATTATAAGAAACTCTTT	CATWDGLNYYKKLF	TRGV2	.	TRGJ1	18	-1	-1	21
17	1.1826909698065952E-4	TGTGCCACCTGGGACGGGCCTCTTGATTGGATCAAGACGTTT	CATWDGPLDWIKTF	TRGV2	.	TRGJP2	19	-1	-1	23
17	1.1826909698065952E-4	TGTGCCACCTGGGACGGGCCTAGTGATTGGATCAAGACGTTT	CATWDGPSDWIKTF	TRGV2	.	TRGJP2	19	-1	-1	20
17	1.1826909698065952E-4	TGTGCCACCTGGGACGGGCATACTGGTTGGTTCAAGATATTT	CATWDGHTGWFKIF	TRGV2	.	TRGJP1	18	-1	-1	21
17	1.1826909698065952E-4	TGTGCCACCTGGGACGGAGGGACTGGTTGGTTCAAGATATTT	CATWDGGTGWFKIF	TRGV2	.	TRGJP1	16	-1	-1	21
17	1.1826909698065952E-4	TGTGCTGCGTGGTTACCGGATTATTATAAGAAACTCTTT	CAAWLPDYYKKLF	TRGV10	.	TRGJ1	11	-1	-1	16
17	1.1826909698065952E-4	TGTGCCACCTGGGATGTTAAGGGTTATAAGAAACTCTTT	CATWDVKGYKKLF	TRGV4	.	TRGJ1	15	-1	-1	23
17	1.1826909698065952E-4	TGTGCCACCTGGGACGCTCCTGGTTGGTTCAAGATATTT	CATWDAPGWFKIF	TRGV2	.	TRGJP1	15	-1	-1	19
17	1.1826909698065952E-4	TGTGCCACCTGGGACGGGAATTATTATAAGAAACTCTTT	CATWDGNYYKKLF	TRGV2	.	TRGJ1	17	-1	-1	17
17	1.1826909698065952E-4	TGTGCCACCTGGGACAGGCCGGTCTCGGGGAAACTCTTT	CATWDRPVSGKLF	TRGV5	.	TRGJ1	23	-1	-1	29
17	1.1826909698065952E-4	TGTGCCACCTGGGACAGGCGGGATTATAAGAAACTCTTT	CATWDRRDYKKLF	TRGV5	.	TRGJ1	18	-1	-1	22
17	1.1826909698065952E-4	TGTGCCACCTGCGGTCCTTATTATAAGAAACTCTTT	CATCGPYYKKLF	TRGV8	.	TRGJ1	10	-1	-1	17
17	1.1826909698065952E-4	TGTGCCACCTGGGCAAATTATTATAAGAAACTCTTT	CATWANYYKKLF	TRGV2	.	TRGJ1	12	-1	-1	15
17	1.1826909698065952E-4	TGTGCCACCTGGGATGGGCTTGGCAAGAAACTCTTT	CATWDGLGKKLF	TRGV4	.	TRGJ1	18	-1	-1	24
17	1.1826909698065952E-4	TGTGCCACCTGGGACGGCTGTTGGTTCAAGATATTT	CATWDGCWFKIF	TRGV2	.	TRGJP1	16	-1	-1	19
17	1.1826909698065952E-4	TGTGCCACCTGGGACGGGCCTCGGTTCAAGATATTT	CATWDGPRFKIF	TRGV2	.	TRGJP1	19	-1	-1	22
17	1.1826909698065952E-4	TGTGCCACCTGGGACGGGCGCTATAAGAAACTCTTT	CATWDGRYKKLF	TRGV2	.	TRGJ1	18	-1	-1	21
17	1.1826909698065952E-4	TGTGCCACCTGGGACGGAGGTTATAAGAAACTCTTT	CATWDGGYKKLF	TRGV3	.	TRGJ1	14	-1	-1	20
17	1.1826909698065952E-4	TGTGCCACGGGGTCTGGGGTAAATAAGAAACTCTTT	CATGSGVNKKLF	TRGV4	.	TRGJ1	7	-1	-1	22
17	1.1826909698065952E-4	TGTGCCACCTGGGCCTTCTCCACGGGACTCTTT	CATWAFSTGLF	TRGV3	.	TRGJ1	12	-1	-1	26
17	1.1826909698065952E-4	TGTGCCACCTGGGGTTATTATAAGAAACTCTTT	CATWGYYKKLF	TRGV3	.	TRGJ1	12	-1	-1	14
17	1.1826909698065952E-4	TGTGCCACCTGGGATGGGCGGGAGAAACTCTTT	CATWDGREKLF	TRGV4	.	TRGJ1	18	-1	-1	22
17	1.1826909698065952E-4	TGTGCCACCTGGGACGCTTATAAGAAACTCTTT	CATWDAYKKLF	TRGV2	.	TRGJ1	15	-1	-1	17
17	1.1826909698065952E-4	TGTGCCACCTGGGACGGTTATAAGAAACTCTTT	CATWDGYKKLF	TRGV2	.	TRGJ1	16	-1	-1	17
17	1.1826909698065952E-4	TGTGCCACCTGGGACGGATATAAGAAACTCTTT	CATWDGYKKLF	TRGV4	.	TRGJ1	16	-1	-1	18
17	1.1826909698065952E-4	TGTGCCACCTGGGACGGACGGAGGAAACTCTTT	CATWDGRRKLF	TRGV2	.	TRGJ1	16	-1	-1	23
17	1.1826909698065952E-4	TGTGCCACCTGGGAGGGGATAGGGAAACTCTTT	CATWEGIGKLF	TRGV2	.	TRGJ1	17	-1	-1	23
17	1.1826909698065952E-4	TGTGCCACCTGGATCAAGGGGATCAAGACGTTT	CATWIKGIKTF	TRGV8	.	TRGJP2	11	-1	-1	19
17	1.1826909698065952E-4	TGTGCCACCTGGGGGAGGGAGAAACTCTTT	CATWGREKLF	TRGV3	.	TRGJ1	12	-1	-1	19
17	1.1826909698065952E-4	TGTGCCACCTGGGATGAAGGGAAACTCTTT	CATWDEGKLF	TRGV4	.	TRGJ1	15	-1	-1	20
17	1.1826909698065952E-4	TGTGCCACCTGGGATAGGCGGAAACTCTTT	CATWDRRKLF	TRGV8	.	TRGJ1	18	-1	-1	20
17	1.1826909698065952E-4	TGTGCCACCTGGGACGGGGGGAAACTCTTT	CATWDGGKLF	TRGV2	.	TRGJ1	17	-1	-1	20
17	1.1826909698065952E-4	TGTGCCACCCACCGAGGTAAGAAACTCTTT	CATHRGKKLF	TRGV8	.	TRGJ1	8	-1	-1	17
17	1.1826909698065952E-4	TGTGCCACCTGGGATTCGGGACTCTTT	CATWDSGLF	TRGV8	.	TRGJ1	14	-1	-1	20
17	1.1826909698065952E-4	TGTGCCACCTCGAAGAAACTCTTT	CATSKKLF	TRGV4	.	TRGJ1	9	-1	-1	12
17	1.1826909698065952E-4	TGTGCCACCTGGGAGAAACTCTTT	CATWEKLF	TRGV4	.	TRGJ1	13	-1	-1	13
17	1.1826909698065952E-4	TGTGCCACCCGGGGGAAACTCTTT	CATRGKLF	TRGV4	.	TRGJ1	12	-1	-1	14
17	1.1826909698065952E-4	TGTACCCGTTGGTTCAAGATATTT	CTRWFKIF	TRGV3	.	TRGJP1	5	-1	-1	7
17	1.1826909698065952E-4	TGTGCCACCTTTCAACTCTTT	CATFQLF	TRGV8	.	TRGJ1	9	-1	-1	13
17	1.1826909698065952E-4	TGTGCCGGCCTCTTT	CAGLF	TRGV4	.	TRGJ1	5	-1	-1	9
16	1.1131209127591484E-4	TGTGCCACCTGGGACGGGCCTCGATTTCGTAGTAGTGATTGGATCAAGACGTTT	CATWDGPRFRSSDWIKTF	TRGV2	.	TRGJP2	19	-1	-1	29
16	1.1131209127591484E-4	TGTGCTGCGTGGGCCCATCTCTCCGCCGAAAATTATTATAAGAAACTCTTT	CAAWAHLSAENYYKKLF	TRGV10	.	TRGJ1	12	-1	-1	30
16	1.1131209127591484E-4	TGTGCCACCTGGGACGGACCGGCGGGAGGTAGTGATTGGATCAAGACGTTT	CATWDGPAGGSDWIKTF	TRGV2	.	TRGJP2	19	-1	-1	28
16	1.1131209127591484E-4	TGTGCCACCTGGGACGGGCCTCATAGTAGTGATTGGATCAAGACGTTT	CATWDGPHSSDWIKTF	TRGV2	.	TRGJP2	19	-1	-1	22
16	1.1131209127591484E-4	TGTGCCACCTGGGACGGGCCCTGGAGTAGTGATTGGATCAAGACGTTT	CATWDGPWSSDWIKTF	TRGV2	.	TRGJP2	20	-1	-1	24
16	1.1131209127591484E-4	TGTGCCACCTGGGACGGGCCCGTCCATTGTCCGACTAAGAAACTCTTT	CATWDGPVHCPTKKLF	TRGV2	.	TRGJ1	24	-1	-1	35
16	1.1131209127591484E-4	TGTGCCACCTGGAGGGGGGGGTATGGTAGTGATTGGATCAAGACGTTT	CATWRGGYGSDWIKTF	TRGV8	.	TRGJP2	11	-1	-1	21
16	1.1131209127591484E-4	TGTGCCACCTGGGACCGGTTTCAGAATTATTATAAGAAACTCTTT	CATWDRFQNYYKKLF	TRGV3	.	TRGJ1	17	-1	-1	19
16	1.1131209127591484E-4	TGTGCCACCTGGGACGGTATATTTTGGGATTGGATCAAGACGTTT	CATWDGIFWDWIKTF	TRGV2	.	TRGJP2	16	-1	-1	27
16	1.1131209127591484E-4	TGTGCCACCTGGGACGGGTTCAGGTGCGGTTGGTTCAAGATATTT	CATWDGFRCGWFKIF	TRGV2	.	TRGJP1	17	-1	-1	27
16	1.1131209127591484E-4	TGTGCCACCTGGGACAGGCAAACCCCCGGTTGGTTCAAGATATTT	CATWDRQTPGWFKIF	TRGV3	.	TRGJP1	18	-1	-1	21
16	1.1131209127591484E-4	TGTGCCACCTGGGATGGGTCGAATTATTATAAGAAACTCTTT	CATWDGSNYYKKLF	TRGV8	.	TRGJ1	17	-1	-1	18
16	1.1131209127591484E-4	TGTGCCACCTGGGATGGGCCGAATTATTATAAGAAACTCTTT	CATWDGPNYYKKLF	TRGV4	.	TRGJ1	19	-1	-1	19
16	1.1131209127591484E-4	TGTGCCACCTGGGATAGAGGGGCTGGTTGGTTCAAGATATTT	CATWDRGAGWFKIF	TRGV8	.	TRGJP1	16	-1	-1	22
16	1.1131209127591484E-4	TGTGCCACCTGGGACGGGCTGATATATTATAAGAAACTCTTT	CATWDGLIYYKKLF	TRGV2	.	TRGJ1	18	-1	-1	24
16	1.1131209127591484E-4	TGTGCCACCTGGGACGGATGGGGTGATTGGATCAAGACGTTT	CATWDGWGDWIKTF	TRGV2	.	TRGJP2	16	-1	-1	22
16	1.1131209127591484E-4	TGTGCCACCTGGGACAGGCCTCCGGAGCGTAAGAAACTCTTT	CATWDRPPERKKLF	TRGV3	.	TRGJ1	20	-1	-1	29
16	1.1131209127591484E-4	TGTGCCACCTGGGACAGGCCAATGTGGTATAAGAAACTCTTT	CATWDRPMWYKKLF	TRGV3	.	TRGJ1	19	-1	-1	27
16	1.1131209127591484E-4	TGTGCCACCTGGGACAGACCCATCGGTTATAAGAAACTCTTT	CATWDRPIGYKKLF	TRGV3	.	TRGJ1	19	-1	-1	26
16	1.1131209127591484E-4	TGTGCTGCGTGGACACCCCCTTATTATAAGAAACTCTTT	CAAWTPPYYKKLF	TRGV10	.	TRGJ1	11	-1	-1	20
16	1.1131209127591484E-4	TGTGCCACCTGGGATCCGAATTATTATAAGAAACTCTTT	CATWDPNYYKKLF	TRGV2	.	TRGJ1	13	-1	-1	13
16	1.1131209127591484E-4	TGTGCCACCTGGGATCGCCCTTATTATAAGAAACTCTTT	CATWDRPYYKKLF	TRGV4	.	TRGJ1	14	-1	-1	20
16	1.1131209127591484E-4	TGTGCCACCTGGGATGTAAGGGGGTATAAGAAACTCTTT	CATWDVRGYKKLF	TRGV4	.	TRGJ1	15	-1	-1	24
16	1.1131209127591484E-4	TGTGCCACCTGGGACGGCCTTGATTGGATCAAGACGTTT	CATWDGLDWIKTF	TRGV2	.	TRGJP2	16	-1	-1	20
16	1.1131209127591484E-4	TGTGCCACCTGGGACGAGTCTGGTTGGTTCAAGATATTT	CATWDESGWFKIF	TRGV2	.	TRGJP1	15	-1	-1	19
16	1.1131209127591484E-4	TGTGCCACCTGGGACAGGCCCTATTATAAGAAACTCTTT	CATWDRPYYKKLF	TRGV5	.	TRGJ1	19	-1	-1	21
16	1.1131209127591484E-4	TGTGCCACCTGGGACAAGAATTATTATAAGAAACTCTTT	CATWDKNYYKKLF	TRGV7	.	TRGJ1	15	-1	-1	17
16	1.1131209127591484E-4	TGTGCCACCCGCGGCCCTAGTGATTGGATCAAGACGTTT	CATRGPSDWIKTF	TRGV8	.	TRGJP2	8	-1	-1	17
16	1.1131209127591484E-4	TGTGCCACCTTTAAGAATTATTATAAGAAACTCTTT	CATFKNYYKKLF	TRGV2	.	TRGJ1	9	-1	-1	14
16	1.1131209127591484E-4	TGTGCCACCTGGGATCATTATTATAAGAAACTCTTT	CATWDHYYKKLF	TRGV8	.	TRGJ1	14	-1	-1	16
16	1.1131209127591484E-4	TGTGCCACCTGGGACTGGGGTTATAAGAAACTCTTT	CATWDWGYKKLF	TRGV3	.	TRGJ1	17	-1	-1	20
16	1.1131209127591484E-4	TGTGCCACCTGGGACGGCCGCATATATCGACTCTTT	CATWDGRIYRLF	TRGV2	.	TRGJ1	16	-1	-1	29
16	1.1131209127591484E-4	TGTGCCACCTGGGACGGGCCCTGGTTCAAGATATTT	CATWDGPWFKIF	TRGV2	.	TRGJP1	20	-1	-1	21
16	1.1131209127591484E-4	TGTGCCACCTGGGACGGGCGGTGTGGGAAACTCTTT	CATWDGRCGKLF	TRGV2	.	TRGJ1	18	-1	-1	26
16	1.1131209127591484E-4	TGTGCCACCTGGGACGGGCAATATAAGAAACTCTTT	CATWDGQYKKLF	TRGV2	.	TRGJ1	18	-1	-1	21
16	1.1131209127591484E-4	TGTGCCACCTGGGACATTGGTTATAAGAAACTCTTT	CATWDIGYKKLF	TRGV7	.	TRGJ1	15	-1	-1	20
16	1.1131209127591484E-4	TGTGCCACCTGGGACAGGCGCTATAAGAAACTCTTT	CATWDRRYKKLF	TRGV3	.	TRGJ1	18	-1	-1	21
16	1.1131209127591484E-4	TGTGCCACCTGGGACAGACAGTATAAGAAACTCTTT	CATWDRQYKKLF	TRGV7	.	TRGJ1	16	-1	-1	21
16	1.1131209127591484E-4	TGTGCCACCTGGGAAACTTATTATAAGAAACTCTTT	CATWETYYKKLF	TRGV4	.	TRGJ1	13	-1	-1	17
16	1.1131209127591484E-4	TGTGCCACCTGGCATGGTTGGTTCAAGATATTT	CATWHGWFKIF	TRGV2	.	TRGJP1	11	-1	-1	14
16	1.1131209127591484E-4	TGTGCCACCTGGGACTGTTATAAGAAACTCTTT	CATWDCYKKLF	TRGV3	.	TRGJ1	14	-1	-1	17
16	1.1131209127591484E-4	TGTGCCACCTGGGACGGCCCCGGGAAACTCTTT	CATWDGPGKLF	TRGV2	.	TRGJ1	21	-1	-1	23
16	1.1131209127591484E-4	TGTGCCACCTGGGACGGCCGACAGAAACTCTTT	CATWDGRQKLF	TRGV2	.	TRGJ1	16	-1	-1	22
16	1.1131209127591484E-4	TGTGCCACCTGGGACGGGCGAGGGAAACTCTTT	CATWDGRGKLF	TRGV2	.	TRGJ1	18	-1	-1	23
16	1.1131209127591484E-4	TGTGCCACCTGGGAACGGGCGCGGAAACTCTTT	CATWERARKLF	TRGV2	.	TRGJ1	22	-1	-1	23
16	1.1131209127591484E-4	TGTGCCACCTGGGAAAGGGAGCCGAAACTCTTT	CATWEREPKLF	TRGV8	.	TRGJ1	17	-1	-1	23
16	1.1131209127591484E-4	TGTGCCCCCCCCGATTATAAGAAACTCTTT	CAPPDYKKLF	TRGV4	.	TRGJ2	8	-1	-1	13
16	1.1131209127591484E-4	TGTGCCACCTGGTCCGGGGAGAAACTCTTT	CATWSGEKLF	TRGV8	.	TRGJ1	11	-1	-1	19
16	1.1131209127591484E-4	TGTGCCACCTGGGGCGAGGGGAAACTCTTT	CATWGEGKLF	TRGV2	.	TRGJ1	15	-1	-1	20
16	1.1131209127591484E-4	TGTGCCACCTGGGGAAGTAAGAAACTCTTT	CATWGSKKLF	TRGV4	.	TRGJ1	12	-1	-1	17
16	1.1131209127591484E-4	TGTGCCACCTGGGATCAGGGGAAACTCTTT	CATWDQGKLF	TRGV4	.	TRGJ1	14	-1	-1	20
16	1.1131209127591484E-4	TGTGCCACCTGGGATGTTAAGAAACTCTTT	CATWDVKKLF	TRGV8	.	TRGJ1	14	-1	-1	17
16	1.1131209127591484E-4	TGTGCCACCTGGGATAGCGAGAAACTCTTT	CATWDSEKLF	TRGV8	.	TRGJ1	16	-1	-1	19
16	1.1131209127591484E-4	TGTGCCACCTGGGACTATAAGAAACTCTTT	CATWDYKKLF	TRGV2	.	TRGJ1	14	-1	-1	15
16	1.1131209127591484E-4	TGTGCCACCTGGGACCCTAAGAAACTCTTT	CATWDPKKLF	TRGV4	.	TRGJ1	13	-1	-1	17
16	1.1131209127591484E-4	TGTGCCACCTGGGACGGCCCACCGCTCTTT	CATWDGPPLF	TRGV2	.	TRGJ1	19	-1	-1	24
16	1.1131209127591484E-4	TGTGCCACCTGGGAACATAAGAAACTCTTT	CATWEHKKLF	TRGV4	.	TRGJ1	13	-1	-1	16
16	1.1131209127591484E-4	TGTGGGGCTATTTTGTATAAGAAACTCTTT	CGAILYKKLF	TRGV3	.	TRGJ1	3	-1	-1	15
16	1.1131209127591484E-4	TGTGCCTCCCGCTCCAAGAAACTCTTT	CASRSKKLF	TRGV4	.	TRGJ1	8	-1	-1	15
16	1.1131209127591484E-4	TGTGCCACCTGGGACTCGAAACTCTTT	CATWDSKLF	TRGV2	.	TRGJ2	14	-1	-1	17
16	1.1131209127591484E-4	TGTGCCACCTGGGACAGGCAACTCTTT	CATWDRQLF	TRGV3	.	TRGJ1	18	-1	-1	19
16	1.1131209127591484E-4	TGTGCCACCTGGAATAAGAAACTCTTT	CATWNKKLF	TRGV4	.	TRGJ1	14	-1	-1	13
16	1.1131209127591484E-4	TGTGCCACCCCAATTAAGAAACTCTTT	CATPIKKLF	TRGV4	.	TRGJ1	8	-1	-1	14
16	1.1131209127591484E-4	TGTGCCACCTGGGATGAACTCTTT	CATWDELF	TRGV4	.	TRGJ1	15	-1	-1	16
16	1.1131209127591484E-4	TGTGCCACCAAGAAACTCTTT	CATKKLF	TRGV3	.	TRGJ1	8	-1	-1	9
15	1.0435508557117017E-4	TGTGCCACCTGGGACCCTAGCTACCCGGGTGATGGTGATTGGATCAAGACGTTT	CATWDPSYPGDGDWIKTF	TRGV2	.	TRGJP2	14	-1	-1	34
15	1.0435508557117017E-4	TGTGCCACCTGGGACGGGCTTGCATTGTATAGTAGTGATTGGATCAAGACGTTT	CATWDGLALYSSDWIKTF	TRGV2	.	TRGJP2	18	-1	-1	27
15	1.0435508557117017E-4	TGTGCCACCTGGGACGGGCAAGACCGCGGGAGTAGTGATTGGATCAAGACGTTT	CATWDGQDRGSSDWIKTF	TRGV2	.	TRGJP2	18	-1	-1	30
15	1.0435508557117017E-4	TGTGCCACCTGGTCCACCCGCCCGCATACCACTGGTTGGTTCAAGATATTT	CATWSTRPHTTGWFKIF	TRGV2	.	TRGJP1	11	-1	-1	25
15	1.0435508557117017E-4	TGTGCCACCTGGGACTGGGCACAAGAGTTGGGCAAAAAAATCAAGGTATTT	CATWDWAQELGKKIKVF	TRGV2	.	TRGJP	19	-1	-1	21
15	1.0435508557117017E-4	TGTGCCACCTGGGACGGGCCACGGAATACCACTGGTTGGTTCAAGATATTT	CATWDGPRNTTGWFKIF	TRGV2	.	TRGJP1	19	-1	-1	25
15	1.0435508557117017E-4	TGTGCCACCTGGGATTCTCAAAAAACGCCCGGGCCGGAGAAACTCTTT	CATWDSQKTPGPEKLF	TRGV8	.	TRGJ1	14	-1	-1	37
15	1.0435508557117017E-4	TGTGCCACCTGGGATAGTCAGGGAAGTAGTGATTGGATCAAGACGTTT	CATWDSQGSSDWIKTF	TRGV8	.	TRGJP2	16	-1	-1	24
15	1.0435508557117017E-4	TGTGCCACCTGGGACGGGCGGGGGAGTAGTGATTGGATCAAGACGTTT	CATWDGRGSSDWIKTF	TRGV2	.	TRGJP2	18	-1	-1	24
15	1.0435508557117017E-4	TGTGCCACCTGGGACACGACCCGGAGGAGTGATTGGATCAAGACGTTT	CATWDTTRRSDWIKTF	TRGV2	.	TRGJP2	14	-1	-1	24
15	1.0435508557117017E-4	TGTGCCACCTGGGACAAAGGGAATAGTAGTGATTGGATCAAGACGTTT	CATWDKGNSSDWIKTF	TRGV2	.	TRGJP2	14	-1	-1	22
15	1.0435508557117017E-4	TGTGCTGCGTGGGATAATAATTCCGATTATTATAAGAAACTCTTT	CAAWDNNSDYYKKLF	TRGV10	.	TRGJ1	14	-1	-1	13
15	1.0435508557117017E-4	TGTGCCACCTGGGATGGCCATACGACCGAATTTAAGAAACTCTTT	CATWDGHTTEFKKLF	TRGV4	.	TRGJ1	16	-1	-1	29
15	1.0435508557117017E-4	TGTGCCACCTGGGACCCGTCCGTGAGGGATTGGATCAAGACGTTT	CATWDPSVRDWIKTF	TRGV3	.	TRGJP2	14	-1	-1	24
15	1.0435508557117017E-4	TGTGCCACCTGGGACGGCCAGACGAATTATTATAAGAAACTCTTT	CATWDGQTNYYKKLF	TRGV2	.	TRGJ1	16	-1	-1	22
15	1.0435508557117017E-4	TGTGCCACCTGGGACGGGCTGGCTGATTATTATAAGAAACTCTTT	CATWDGLADYYKKLF	TRGV2	.	TRGJ1	18	-1	-1	25
15	1.0435508557117017E-4	TGTGCCACCTGGGACGGGCCCCCGAATTATTATAAGAAACTCTTT	CATWDGPPNYYKKLF	TRGV2	.	TRGJ1	20	-1	-1	22
15	1.0435508557117017E-4	TGTGCCACCTGGGACGGGCCCGGCACTGGTTGGTTCAAGATATTT	CATWDGPGTGWFKIF	TRGV2	.	TRGJP1	21	-1	-1	23
15	1.0435508557117017E-4	TGTGCCACCTGGGACGGGACGGGCAGTGATTGGATCAAGACGTTT	CATWDGTGSDWIKTF	TRGV2	.	TRGJP2	17	-1	-1	24
15	1.0435508557117017E-4	TGTGCCACCTGGGAAGGGCCAAGTAGTGATTGGATCAAGACGTTT	CATWEGPSSDWIKTF	TRGV8	.	TRGJP2	16	-1	-1	21
15	1.0435508557117017E-4	TGTGCTGCGTGGGCAAAAATGAATTATTATAAGAAACTCTTT	CAAWAKMNYYKKLF	TRGV10	.	TRGJ1	12	-1	-1	20
15	1.0435508557117017E-4	TGTGCCACCTGGGGGAATGATAGTGATTGGATCAAGACGTTT	CATWGNDSDWIKTF	TRGV8	.	TRGJP2	12	-1	-1	20
15	1.0435508557117017E-4	TGTGCCACCTGGGATGGGCCTTGTTATTATAAGAAACTCTTT	CATWDGPCYYKKLF	TRGV4	.	TRGJ1	19	-1	-1	23
15	1.0435508557117017E-4	TGTGCCACCTGGGACGGTCCCCTTGGTTGGTTCAAGATATTT	CATWDGPLGWFKIF	TRGV2	.	TRGJP1	20	-1	-1	23
15	1.0435508557117017E-4	TGTGCCACCTGGGACGGGCATTTTCGGTATAAGAAACTCTTT	CATWDGHFRYKKLF	TRGV2	.	TRGJ1	18	-1	-1	27
15	1.0435508557117017E-4	TGTGCCACCTGGGACGGGGCGAATTATTATAAGAAACTCTTT	CATWDGANYYKKLF	TRGV2	.	TRGJ1	17	-1	-1	19
15	1.0435508557117017E-4	TGTGCCACCTGGGACAGGCTCGGATATTATAAGAAACTCTTT	CATWDRLGYYKKLF	TRGV3	.	TRGJ1	18	-1	-1	24
15	1.0435508557117017E-4	TGTGCCACCTGGGACAGGCCCTATTGGTATAAGAAACTCTTT	CATWDRPYWYKKLF	TRGV7	.	TRGJ1	19	-1	-1	27
15	1.0435508557117017E-4	TGTGCCACCTGGGACAGGCCGGAAGATTGGATCAAGACGTTT	CATWDRPEDWIKTF	TRGV3	.	TRGJP2	19	-1	-1	24
15	1.0435508557117017E-4	TGTGCCACCTGGGACAGGCGCCGAGGTTATAAGAAACTCTTT	CATWDRRRGYKKLF	TRGV3	.	TRGJ1	18	-1	-1	26
15	1.0435508557117017E-4	TGTGCTGCGTGGGGATCCCGTTATTATAAGAAACTCTTT	CAAWGSRYYKKLF	TRGV10	.	TRGJ1	12	-1	-1	20
15	1.0435508557117017E-4	TGTGCCACCTGGGTCCAAAGACCTTATAAGAAACTCTTT	CATWVQRPYKKLF	TRGV8	.	TRGJ1	12	-1	-1	23
15	1.0435508557117017E-4	TGTGCCACCTGGGGGTCTGGGGGGTATAAGAAACTCTTT	CATWGSGGYKKLF	TRGV2	.	TRGJ1	12	-1	-1	24
15	1.0435508557117017E-4	TGTGCCACCTGGGATTACGAAACCTACAAGAAACTCTTT	CATWDYETYKKLF	TRGV8	.	TRGJ1	14	-1	-1	24
15	1.0435508557117017E-4	TGTGCCACCTGGGATACGAGGGATTGGATCAAGACGTTT	CATWDTRDWIKTF	TRGV8	.	TRGJP2	15	-1	-1	18
15	1.0435508557117017E-4	TGTGCCACCTGGGATAGGAGGTATTATAAGAAACTCTTT	CATWDRRYYKKLF	TRGV8	.	TRGJ1	17	-1	-1	21
15	1.0435508557117017E-4	TGTGCCACCTGGGACCGGGGGTATTATAAGAAACTCTTT	CATWDRGYYKKLF	TRGV3	.	TRGJ1	17	-1	-1	21
15	1.0435508557117017E-4	TGTGCCACCTGGGACGGCCCCTCGATCCCGAAACTCTTT	CATWDGPSIPKLF	TRGV2	.	TRGJ1	20	-1	-1	29
15	1.0435508557117017E-4	TGTGCCACCTGGGACGGCGCCAGGTGGATCAAGACGTTT	CATWDGARWIKTF	TRGV2	.	TRGJP2	20	-1	-1	24
15	1.0435508557117017E-4	TGTGCCACCTGGGACGGGGCCCTGTCAGTGGAACTCTTT	CATWDGALSVELF	TRGV2	.	TRGJ1	25	-1	-1	31
15	1.0435508557117017E-4	TGTGCCACCTGGGACGGACCTTATTATAAGAAACTCTTT	CATWDGPYYKKLF	TRGV2	.	TRGJ1	19	-1	-1	20
15	1.0435508557117017E-4	TGTGCCACCTGGGACGGAAATTATTATAAGAAACTCTTT	CATWDGNYYKKLF	TRGV2	.	TRGJ1	16	-1	-1	18
15	1.0435508557117017E-4	TGTGCCACCTGGGACAGGTCCCCTATGGGGAAACTCTTT	CATWDRSPMGKLF	TRGV7	.	TRGJ1	17	-1	-1	29
15	1.0435508557117017E-4	TGTGCCACCTGGACGAGTAGTGATTGGATCAAGACGTTT	CATWTSSDWIKTF	TRGV2	.	TRGJP2	14	-1	-1	15
15	1.0435508557117017E-4	TGTGCCACCCTATATAGTAGTGATTGGATCAAGACGTTT	CATLYSSDWIKTF	TRGV2	.	TRGJP2	8	-1	-1	9
15	1.0435508557117017E-4	TGTGCTGCGTGGGATTTCTATTATAAGAAACTCTTT	CAAWDFYYKKLF	TRGV10	.	TRGJ1	15	-1	-1	18
15	1.0435508557117017E-4	TGTGCCACCTGGGGGGGTTATTATAAGAAACTCTTT	CATWGGYYKKLF	TRGV8	.	TRGJ1	12	-1	-1	17
15	1.0435508557117017E-4	TGTGCCACCTGGGATCGTTATTATAAGAAACTCTTT	CATWDRYYKKLF	TRGV8	.	TRGJ1	14	-1	-1	17
15	1.0435508557117017E-4	TGTGCCACCTGGGATGGGCGAGGTAGGAAACTCTTT	CATWDGRGRKLF	TRGV4	.	TRGJ1	18	-1	-1	23
15	1.0435508557117017E-4	TGTGCCACCTGGGATGATTATTATAAGAAACTCTTT	CATWDDYYKKLF	TRGV4	.	TRGJ1	15	-1	-1	16
15	1.0435508557117017E-4	TGTGCCACCTGGGATGACCACTATAAGAAACTCTTT	CATWDDHYKKLF	TRGV4	.	TRGJ1	15	-1	-1	21
15	1.0435508557117017E-4	TGTGCCACCTGGGATAGGCCTTACGGGAAACTCTTT	CATWDRPYGKLF	TRGV8	.	TRGJ1	20	-1	-1	26
15	1.0435508557117017E-4	TGTGCCACCTGGGATAGAAGTTGGGATGAACTCTTT	CATWDRSWDELF	TRGV8	.	TRGJ2	16	-1	-1	28
15	1.0435508557117017E-4	TGTGCCACCTGGGACCCTGGTTGGTTCAAGATATTT	CATWDPGWFKIF	TRGV2	.	TRGJP1	14	-1	-1	13
15	1.0435508557117017E-4	TGTGCCACCTGGGACCCAAGATGCAAGAAACTCTTT	CATWDPRCKKLF	TRGV7	.	TRGJ1	14	-1	-1	24
15	1.0435508557117017E-4	TGTGCCACCTGGGACGTTTATTATAAGAAACTCTTT	CATWDVYYKKLF	TRGV2	.	TRGJ1	15	-1	-1	17
15	1.0435508557117017E-4	TGTGCCACCTGGGACGGCCCATATAAGAAACTCTTT	CATWDGPYKKLF	TRGV2	.	TRGJ1	19	-1	-1	21
15	1.0435508557117017E-4	TGTGCCACCTGGGACAGGCCCCCCCCATTCCTCTTT	CATWDRPPPFLF	TRGV3	.	TRGJ1	19	-1	-1	30
15	1.0435508557117017E-4	TGTGCCACAAAGTCGAATTATTATAAGAAACTCTTT	CATKSNYYKKLF	TRGV3	.	TRGJ1	7	-1	-1	9
15	1.0435508557117017E-4	TGTGCCAGTATATGTAGTGATTGGATCAAGACGTTT	CASICSDWIKTF	TRGV2	.	TRGJP2	6	-1	-1	8
15	1.0435508557117017E-4	TGTGCCCCCGGGTTGGATTGGATCAAGACGTTT	CAPGLDWIKTF	TRGV3	.	TRGJP2	11	-1	-1	15
15	1.0435508557117017E-4	TGTGCCACCTGGCGGAGGGATAAGAAACTCTTT	CATWRRDKKLF	TRGV2	.	TRGJ1	11	-1	-1	19
15	1.0435508557117017E-4	TGTGCCACCTGGGGCCGCCCGAGGAAACTCTTT	CATWGRPRKLF	TRGV3	.	TRGJ1	12	-1	-1	23
15	1.0435508557117017E-4	TGTGCCACCTGGGATGGGCCGAAGAAACTCTTT	CATWDGPKKLF	TRGV4	.	TRGJ1	19	-1	-1	21
15	1.0435508557117017E-4	TGTGCCACCTGGGACTGGGGCGAGAAACTCTTT	CATWDWGEKLF	TRGV3	.	TRGJ1	17	-1	-1	22
15	1.0435508557117017E-4	TGTGCCACCTGGGACGGTTGGTTCAAGATATTT	CATWDGWFKIF	TRGV2	.	TRGJP1	16	-1	-1	15
15	1.0435508557117017E-4	TGTGCCACCTGGGACGGGCGGGTAAGACTCTTT	CATWDGRVRLF	TRGV2	.	TRGJ1	18	-1	-1	26
15	1.0435508557117017E-4	TGTGCCACCTGGGACGGGGATAAGAAACTCTTT	CATWDGDKKLF	TRGV2	.	TRGJ1	17	-1	-1	19
15	1.0435508557117017E-4	TGTGCCACCTGGGACGGAGATAAGAAACTCTTT	CATWDGDKKLF	TRGV3	.	TRGJ1	14	-1	-1	19
15	1.0435508557117017E-4	TGTGCCACCTGGGAGTATTATAAGAAACTCTTT	CATWEYYKKLF	TRGV8	.	TRGJ1	13	-1	-1	15
15	1.0435508557117017E-4	TGTGCCACCCCTACTCGTTGGTTCAAGATATTT	CATPTRWFKIF	TRGV2	.	TRGJP1	8	-1	-1	12
15	1.0435508557117017E-4	TGTGCCACCGCGGTCCGGTATAAGAAACTCTTT	CATAVRYKKLF	TRGV4	.	TRGJ1	8	-1	-1	18
15	1.0435508557117017E-4	TGTGCCACCGGGGTAAATTGGATCAAGACGTTT	CATGVNWIKTF	TRGV4	.	TRGJP2	12	-1	-1	16
15	1.0435508557117017E-4	TGTGCCACCAGTAGTGATTGGATCAAGACGTTT	CATSSDWIKTF	TRGV8	.	TRGJP2	8	-1	-1	9
15	1.0435508557117017E-4	TGTGCCCCCTGGAATTTGCAGAAACTCTTT	CAPWNLQKLF	TRGV3	.	TRGJ1	11	-1	-1	19
15	1.0435508557117017E-4	TGTGCCACCTGGGATAGTAAGAAACTCTTT	CATWDSKKLF	TRGV4	.	TRGJ1	14	-1	-1	17
15	1.0435508557117017E-4	TGTGCCACCTGGGACGCAAGGAAACTCTTT	CATWDARKLF	TRGV2	.	TRGJ1	15	-1	-1	20
15	1.0435508557117017E-4	TGTGCCACCTGGAATCCCAAGAAACTCTTT	CATWNPKKLF	TRGV4	.	TRGJ1	14	-1	-1	18
15	1.0435508557117017E-4	TGTGCCACCGTATGGTATAAGAAACTCTTT	CATVWYKKLF	TRGV5	.	TRGJ1	8	-1	-1	15
15	1.0435508557117017E-4	TGTGCCACCGAATCCGCCGAGAAACTCTTT	CATESAEKLF	TRGV4	.	TRGJ1	8	-1	-1	19
15	1.0435508557117017E-4	TGTGCCAACCCCCCGGGAAAGAAACTCTTT	CANPPGKKLF	TRGV3	.	TRGJ1	6	-1	-1	18
15	1.0435508557117017E-4	TGTGCCCCCCCGTATAAGAAACTCTTT	CAPPYKKLF	TRGV5	.	TRGJ1	8	-1	-1	12
15	1.0435508557117017E-4	TGTGCCACCTGGGTGAAACTCTTT	CATWVKLF	TRGV2	.	TRGJ1	12	-1	-1	14
15	1.0435508557117017E-4	TGTGCCACCTCGAAACTCTTT	CATSKLF	TRGV8	.	TRGJ1	9	-1	-1	11
15	1.0435508557117017E-4	TGTGCCACCTGGATGCTCTTT	CATWMLF	TRGV7	.	TRGJ1	11	-1	-1	15
15	1.0435508557117017E-4	TGTGCCACGATGAAACTCTTT	CATMKLF	TRGV5	.	TRGJ1	7	-1	-1	11
14	9.739807986642549E-5	TGTGCCACCTGGGACGGGCTCGGGGGGACCACTGGTTGGTTCAAGATATTT	CATWDGLGGTTGWFKIF	TRGV2	.	TRGJP1	21	-1	-1	27
14	9.739807986642549E-5	TGTGCCACCTGGGACGGGCCGACTTATAGTAGTGATTGGATCAAGACGTTT	CATWDGPTYSSDWIKTF	TRGV2	.	TRGJP2	19	-1	-1	21
14	9.739807986642549E-5	TGTGCCACCTGGGACGGGCCAACCGCCTGGGGTGATTGGATCAAGACGTTT	CATWDGPTAWGDWIKTF	TRGV2	.	TRGJP2	19	-1	-1	31
14	9.739807986642549E-5	TGTGCCACCTGGGACAGGCGTCTTGGCACGAATTATTATAAGAAACTCTTT	CATWDRRLGTNYYKKLF	TRGV3	.	TRGJ1	18	-1	-1	28
14	9.739807986642549E-5	TGTGCCACCTGGGATGGGCCAGAGTTGGGCAAAAAAATCAAGGTATTT	CATWDGPELGKKIKVF	TRGV8	.	TRGJP	19	-1	-1	13
14	9.739807986642549E-5	TGTGCCACCTGGGATAGGAGTTGTTGGAGTGATTGGATCAAGACGTTT	CATWDRSCWSDWIKTF	TRGV8	.	TRGJP2	17	-1	-1	27
14	9.739807986642549E-5	TGTGCCACCTGGGACGGGCCCCTCAAGAATTATTATAAGAAACTCTTT	CATWDGPLKNYYKKLF	TRGV2	.	TRGJ1	23	-1	-1	26
14	9.739807986642549E-5	TGTGCCACCTGGGACGGGCGGGGAGGCACTGGTTGGTTCAAGATATTT	CATWDGRGGTGWFKIF	TRGV2	.	TRGJP1	18	-1	-1	26
14	9.739807986642549E-5	TGTGCCACCTGGGACAGGCGACCGAGTAGTGATTGGATCAAGACGTTT	CATWDRRPSSDWIKTF	TRGV7	.	TRGJP2	18	-1	-1	24
14	9.739807986642549E-5	TGTGCCACCTGGGACAGGCAGTGTAGGTATCGTTATAAGAAACTCTTT	CATWDRQCRYRYKKLF	TRGV3	.	TRGJ1	18	-1	-1	32
14	9.739807986642549E-5	TGTGCCACCTGGGACGGTCGTAGTAGTGATTGGATCAAGACGTTT	CATWDGRSSDWIKTF	TRGV2	.	TRGJP2	16	-1	-1	20
14	9.739807986642549E-5	TGTGCCACCTGGGACGGGCCGACCACTGGTTGGTTCAAGATATTT	CATWDGPTTGWFKIF	TRGV2	.	TRGJP1	19	-1	-1	21
14	9.739807986642549E-5	TGTGCCACCTGGGACGGAACTAGTAGTGATTGGATCAAGACGTTT	CATWDGTSSDWIKTF	TRGV2	.	TRGJP2	16	-1	-1	20
14	9.739807986642549E-5	TGTGCCACCTGGGACAGGCTTGGATGGGGAGATAAGAAACTCTTT	CATWDRLGWGDKKLF	TRGV5	.	TRGJ1	21	-1	-1	31
14	9.739807986642549E-5	TGTGCTGCGTGGGATTTTGCCACTGGTTGGTTCAAGATATTT	CAAWDFATGWFKIF	TRGV10	.	TRGJP1	15	-1	-1	19
14	9.739807986642549E-5	TGTGCCTTGTGGGAGGCCCTTGATTATTATAAGAAACTCTTT	CALWEALDYYKKLF	TRGV9	.	TRGJ1	15	-1	-1	22
14	9.739807986642549E-5	TGTGCCGCCCCGGACCATAGTAGTGATTGGATCAAGACGTTT	CAAPDHSSDWIKTF	TRGV8	.	TRGJP2	8	-1	-1	16
14	9.739807986642549E-5	TGTGCCACCTCCACTCTTAGTAGTGATTGGATCAAGACGTTT	CATSTLSSDWIKTF	TRGV2	.	TRGJP2	9	-1	-1	17
14	9.739807986642549E-5	TGTGCCACCTGGGATATCTGGGGTGATTGGATCAAGACGTTT	CATWDIWGDWIKTF	TRGV8	.	TRGJP2	15	-1	-1	22
14	9.739807986642549E-5	TGTGCCACCTGGGACGGCCCTAGTGATTGGATCAAGACGTTT	CATWDGPSDWIKTF	TRGV2	.	TRGJP2	19	-1	-1	20
14	9.739807986642549E-5	TGTGCCACCTGGGACGGGCTGGGTTATTATAAGAAACTCTTT	CATWDGLGYYKKLF	TRGV2	.	TRGJ1	18	-1	-1	23
14	9.739807986642549E-5	TGTGCCACCTGGGACGGGCCACGAGGTTATAAGAAACTCTTT	CATWDGPRGYKKLF	TRGV2	.	TRGJ1	19	-1	-1	26
14	9.739807986642549E-5	TGTGCCACCTGGGACATACTCGATACCTTAAAGAAACTCTTT	CATWDILDTLKKLF	TRGV3	.	TRGJ1	15	-1	-1	27
14	9.739807986642549E-5	TGTGCCACCTGGGAGTATAGTAGTGATTGGATCAAGACGTTT	CATWEYSSDWIKTF	TRGV8	.	TRGJP2	13	-1	-1	15
14	9.739807986642549E-5	TGTGCCACCTGGGATGAACATTGGGGGCAGAAACTCTTT	CATWDEHWGQKLF	TRGV4	.	TRGJ1	15	-1	-1	28
14	9.739807986642549E-5	TGTGCCACCTGGGATAAAAATTATTATAAGAAACTCTTT	CATWDKNYYKKLF	TRGV8	.	TRGJ1	15	-1	-1	18
14	9.739807986642549E-5	TGTGCCACCTGGGACCCCACTGGTTGGTTCAAGATATTT	CATWDPTGWFKIF	TRGV2	.	TRGJP1	14	-1	-1	16
14	9.739807986642549E-5	TGTGCCACCTGGGACGGTGACTATTATAAGAAACTCTTT	CATWDGDYYKKLF	TRGV3	.	TRGJ1	14	-1	-1	21
14	9.739807986642549E-5	TGTGCCACCTGGGACGGCCCCGTGGGTAAGAAACTCTTT	CATWDGPVGKKLF	TRGV2	.	TRGJ1	22	-1	-1	26
14	9.739807986642549E-5	TGTGCCACCTGGGACGGGCTAGATTATAAGAAACTCTTT	CATWDGLDYKKLF	TRGV2	.	TRGJ1	18	-1	-1	22
14	9.739807986642549E-5	TGTGCCACCTGGGACGGGCCTCGTTATAAGAAACTCTTT	CATWDGPRYKKLF	TRGV2	.	TRGJ1	23	-1	-1	23
14	9.739807986642549E-5	TGTGCCACCTGGGACGGGCCTGTGAATGAGAAACTCTTT	CATWDGPVNEKLF	TRGV2	.	TRGJ1	22	-1	-1	25
14	9.739807986642549E-5	TGTGCCACCTGGGACGGGCCCTATTATAAGAAACTCTTT	CATWDGPYYKKLF	TRGV2	.	TRGJ1	20	-1	-1	21
14	9.739807986642549E-5	TGTGCCACCTGGGACGGGCCGGTCGCTAAGAAACTCTTT	CATWDGPVAKKLF	TRGV2	.	TRGJ1	23	-1	-1	26
14	9.739807986642549E-5	TGTGCCACCTGGGACGGGCCATATTATAAGAAACTCTTT	CATWDGPYYKKLF	TRGV2	.	TRGJ1	19	-1	-1	21
14	9.739807986642549E-5	TGTGCCACCTGGGACGGGCGCCTTTTTAAGAAACTCTTT	CATWDGRLFKKLF	TRGV2	.	TRGJ1	18	-1	-1	23
14	9.739807986642549E-5	TGTGCCACCTGGGACAGGCCAGGACATAAGAAACTCTTT	CATWDRPGHKKLF	TRGV7	.	TRGJ1	19	-1	-1	25
14	9.739807986642549E-5	TGTGCCACCTGGGACAGGAGGTGCTATAAGAAACTCTTT	CATWDRRCYKKLF	TRGV3	.	TRGJ1	17	-1	-1	24
14	9.739807986642549E-5	TGTGCCACCTGGGACAATAATCATTATAAGAAACTCTTT	CATWDNNHYKKLF	TRGV7	.	TRGJ1	15	-1	-1	18
14	9.739807986642549E-5	TGTGCCGCACCTAGTAGTGATTGGATCAAGACGTTT	CAAPSSDWIKTF	TRGV8	.	TRGJP2	5	-1	-1	11
14	9.739807986642549E-5	TGTGCCACCTGGTTCTATTATTATAAGAAACTCTTT	CATWFYYYKKLF	TRGV5	.	TRGJ1	11	-1	-1	16
14	9.739807986642549E-5	TGTGCCACCTGGCCGAATTATTATAAGAAACTCTTT	CATWPNYYKKLF	TRGV8	.	TRGJ1	11	-1	-1	13
14	9.739807986642549E-5	TGTGCCACCTGGGCGGATTATTATAAGAAACTCTTT	CATWADYYKKLF	TRGV4	.	TRGJ1	12	-1	-1	13
14	9.739807986642549E-5	TGTGCCACCTGGGATGGCCAGGGGGGGAAACTCTTT	CATWDGQGGKLF	TRGV4	.	TRGJ1	16	-1	-1	26
14	9.739807986642549E-5	TGTGCCACCTGGGATAGGGGTTGGATCAAGACGTTT	CATWDRGWIKTF	TRGV8	.	TRGJP2	17	-1	-1	14
14	9.739807986642549E-5	TGTGCCACCTGGGACTGGGGTCGGGAGAAACTCTTT	CATWDWGREKLF	TRGV2	.	TRGJ1	18	-1	-1	25
14	9.739807986642549E-5	TGTGCCACCTGGGACGGGCGGTGGGTGAAACTCTTT	CATWDGRWVKLF	TRGV2	.	TRGJ1	18	-1	-1	26
14	9.739807986642549E-5	TGTGCCACCTGGGACGACCCCTTGGGGAAACTCTTT	CATWDDPLGKLF	TRGV2	.	TRGJ1	15	-1	-1	26
14	9.739807986642549E-5	TGTGCCACCTGGGACAGCTATTATAAGAAACTCTTT	CATWDSYYKKLF	TRGV3	.	TRGJ1	16	-1	-1	18
14	9.739807986642549E-5	TGTGCCACCTGGGACAGGCGCCCTAAGAAACTCTTT	CATWDRRPKKLF	TRGV3	.	TRGJ1	18	-1	-1	23
14	9.739807986642549E-5	TGTGCCACCTGGGACAGGCGGGATAAGAAACTCTTT	CATWDRRDKKLF	TRGV5	.	TRGJ1	18	-1	-1	22
14	9.739807986642549E-5	TGTGCCACCTGGGACAGGCATTGGATCAAGACGTTT	CATWDRHWIKTF	TRGV3	.	TRGJP2	18	-1	-1	19
14	9.739807986642549E-5	TGTGCCACCTGGGAGGTTTATTATAAGAAACTCTTT	CATWEVYYKKLF	TRGV4	.	TRGJ1	13	-1	-1	17
14	9.739807986642549E-5	TGTGCCACCTGGGAGAATTATTATAAGAAACTCTTT	CATWENYYKKLF	TRGV2	.	TRGJ1	13	-1	-1	14
14	9.739807986642549E-5	TGTGCCACCTGGTGGCCGTTAGGGAAACTCTTT	CATWWPLGKLF	TRGV5	.	TRGJ1	11	-1	-1	23
14	9.739807986642549E-5	TGTGCCACCTGGGATTACTATAAGAAACTCTTT	CATWDYYKKLF	TRGV4	.	TRGJ1	14	-1	-1	13
14	9.739807986642549E-5	TGTGCCACCTGGGATGGGCTATGGAAACTCTTT	CATWDGLWKLF	TRGV4	.	TRGJ1	18	-1	-1	23
14	9.739807986642549E-5	TGTGCCACCTGGGATGGGGTGGAGAAACTCTTT	CATWDGVEKLF	TRGV8	.	TRGJ1	17	-1	-1	22
14	9.739807986642549E-5	TGTGCCACCTGGGATAGGCCGCAGAAACTCTTT	CATWDRPQKLF	TRGV8	.	TRGJ1	19	-1	-1	22
14	9.739807986642549E-5	TGTGCCACCTGGGATAATGCTGGGGAACTCTTT	CATWDNAGELF	TRGV8	.	TRGJ1	15	-1	-1	25
14	9.739807986642549E-5	TGTGCCACCTGGGACGGGGGTGAGAAACTCTTT	CATWDGGEKLF	TRGV2	.	TRGJ1	17	-1	-1	22
14	9.739807986642549E-5	TGTGCCACCTGGGACAGCTCTAAGAAACTCTTT	CATWDSSKKLF	TRGV7	.	TRGJ1	16	-1	-1	20
14	9.739807986642549E-5	TGTGCCACCTGGGACAGGCCCAAGAAACTCTTT	CATWDRPKKLF	TRGV3	.	TRGJ1	19	-1	-1	21
14	9.739807986642549E-5	TGTGCCACCTGGGACAGGCAGGGGAAACTCTTT	CATWDRQGKLF	TRGV3	.	TRGJ1	18	-1	-1	23
14	9.739807986642549E-5	TGTGCCACCTGGGACAAGGCGGAGAAACTCTTT	CATWDKAEKLF	TRGV3	.	TRGJ1	19	-1	-1	22
14	9.739807986642549E-5	TGTGCCACCTGGGAGGTATATAAGAAACTCTTT	CATWEVYKKLF	TRGV8	.	TRGJ1	13	-1	-1	18
14	9.739807986642549E-5	TGTGCCACCTGGACAGATTATAAGAAACTCTTT	CATWTDYKKLF	TRGV2	.	TRGJ1	11	-1	-1	16
14	9.739807986642549E-5	TGTGCCACCCAAAATTATTATAAGAAACTCTTT	CATQNYYKKLF	TRGV4	.	TRGJ1	8	-1	-1	12
14	9.739807986642549E-5	TGTGCTAGGGGGTATTATAAGAAACTCTTT	CARGYYKKLF	TRGV8	.	TRGJ1	4	-1	-1	12
14	9.739807986642549E-5	TGTGCCACCTGTTATTATAAGAAACTCTTT	CATCYYKKLF	TRGV3	.	TRGJ1	10	-1	-1	11
14	9.739807986642549E-5	TGTGCCACCTGGTATTATAAGAAACTCTTT	CATWYYKKLF	TRGV4	.	TRGJ1	14	-1	-1	12
14	9.739807986642549E-5	TGTGCCACCTGGGTAAATAAGAAACTCTTT	CATWVNKKLF	TRGV8	.	TRGJ2	12	-1	-1	16
14	9.739807986642549E-5	TGTGCCACCTGGGATTACGGGAAACTCTTT	CATWDYGKLF	TRGV4	.	TRGJ2	14	-1	-1	20
14	9.739807986642549E-5	TGTGCCACCTGGGATGGGGAGAAACTCTTT	CATWDGEKLF	TRGV4	.	TRGJ1	17	-1	-1	19
14	9.739807986642549E-5	TGTGCCACCTGGGATAACAAGAAACTCTTT	CATWDNKKLF	TRGV2	.	TRGJ1	13	-1	-1	18
14	9.739807986642549E-5	TGTGCCACCTGGGACAGGCGGGAACTCTTT	CATWDRRELF	TRGV3	.	TRGJ1	18	-1	-1	22
14	9.739807986642549E-5	TGTGCCACCTGGGACAGGCAGAAACTCTTT	CATWDRQKLF	TRGV3	.	TRGJ1	18	-1	-1	19
14	9.739807986642549E-5	TGTGCCACCTGGACCCGCGGGAAACTCTTT	CATWTRGKLF	TRGV5	.	TRGJ1	11	-1	-1	20
14	9.739807986642549E-5	TGTGCTGCGTGGGGTGCACAACTCTTT	CAAWGAQLF	TRGV10	.	TRGJ1	12	-1	-1	19
14	9.739807986642549E-5	TGTGCCACCTGGGCCAAGAAACTCTTT	CATWAKKLF	TRGV2	.	TRGJ1	12	-1	-1	15
14	9.739807986642549E-5	TGTGCCACCTGGGACGGGAGGCTCTTT	CATWDGRLF	TRGV2	.	TRGJ1	17	-1	-1	21
14	9.739807986642549E-5	TGTGCCACCTGGGAACGGAAACTCTTT	CATWERKLF	TRGV2	.	TRGJ1	17	-1	-1	17
14	9.739807986642549E-5	TGTGCCACCTGGAAAAGGAAACTCTTT	CATWKRKLF	TRGV8	.	TRGJ1	17	-1	-1	17
14	9.739807986642549E-5	TGTGCCACCTGGAAGAAACTCTTT	CATWKKLF	TRGV5	.	TRGJ1	11	-1	-1	12
14	9.739807986642549E-5	TGTGCCACCGCTAAGAAACTCTTT	CATAKKLF	TRGV4	.	TRGJ1	8	-1	-1	11
14	9.739807986642549E-5	TGTGTTAGGTTCAAGATATTT	CVRFKIF	TRGV7	.	TRGJP1	3	-1	-1	3
14	9.739807986642549E-5	TGTGTACTCTTT	CVLF	TRGV2	.	TRGJ1	3	-1	-1	5
13	9.044107416168081E-5	TGTGCCACCTGGGTCCTTCTACGGGGTATGTATTCGGGTAGTGATTGGATCAAGACGTTT	CATWVLLRGMYSGSDWIKTF	TRGV2	.	TRGJP2	12	-1	-1	37
13	9.044107416168081E-5	TGTGCCACCTGGGACGGGCCGGGCACCTACTACTTTAGTGATTGGATCAAGACGTTT	CATWDGPGTYYFSDWIKTF	TRGV2	.	TRGJP2	19	-1	-1	35
13	9.044107416168081E-5	TGTGCCACCTGGGACGGGCAACTCCCCCCAAGCCCGGATTGGATCAAGACGTTT	CATWDGQLPPSPDWIKTF	TRGV2	.	TRGJP2	18	-1	-1	36
13	9.044107416168081E-5	TGTGCCACCTGGGATAGTCTCCTAGGGGGTAGTGATTGGATCAAGACGTTT	CATWDSLLGGSDWIKTF	TRGV8	.	TRGJP2	16	-1	-1	28
13	9.044107416168081E-5	TGTGCCACCTGGGACGGGCTAGTTTATAGTAGTGATTGGATCAAGACGTTT	CATWDGLVYSSDWIKTF	TRGV2	.	TRGJP2	18	-1	-1	18
13	9.044107416168081E-5	TGTGCCACCTGGGACGGACTAGGGATTTCTAGTGATTGGATCAAGACGTTT	CATWDGLGISSDWIKTF	TRGV2	.	TRGJP2	16	-1	-1	29
13	9.044107416168081E-5	TGTGCCACCTGGGACGGAAAGCAAGAGTTGGGCAAAAAAATCAAGGTATTT	CATWDGKQELGKKIKVF	TRGV2	.	TRGJP	16	-1	-1	20
13	9.044107416168081E-5	TGTGCGCCGGGCCATCCGACATACCTTAGTAGTGATTGGATCAAGACGTTT	CAPGHPTYLSSDWIKTF	TRGV2	.	TRGJP2	4	-1	-1	26
13	9.044107416168081E-5	TGTGCTGCGTGGGATTATAGTATAGGGACTTATTATAAGAAACTCTTT	CAAWDYSIGTYYKKLF	TRGV10	.	TRGJ1	16	-1	-1	26
13	9.044107416168081E-5	TGTGCCACCTGGGACGGCGCGGTATTATGGGTCTACAAGAAACTCTTT	CATWDGAVLWVYKKLF	TRGV4	.	TRGJ1	16	-1	-1	33
13	9.044107416168081E-5	TGTGCCACCTGGGACGGGCCGGCTACCACTGGTTGGTTCAAGATATTT	CATWDGPATTGWFKIF	TRGV2	.	TRGJP1	19	-1	-1	23
13	9.044107416168081E-5	TGTGCCACCTGGGACGGGATTATAGTTTTAGTGGTTGTTTGGCTCTTT	CATWDGIIVLVVVWLF	TRGV2	.	TRGJ1	17	-1	-1	42
13	9.044107416168081E-5	TGTGCCACCTGGGACGGATCATATAGTAGTGATTGGATCAAGACGTTT	CATWDGSYSSDWIKTF	TRGV2	.	TRGJP2	16	-1	-1	20
13	9.044107416168081E-5	TGTGCCACCTGGGAAACCAGTTATAGTAGTGATTGGATCAAGACGTTT	CATWETSYSSDWIKTF	TRGV8	.	TRGJP2	13	-1	-1	21
13	9.044107416168081E-5	TGTGCCTCTAAGGAGCCCAAACCTTATTATTATAAGAAACTCTTT	CASKEPKPYYYKKLF	TRGV4	.	TRGJ1	5	-1	-1	25
13	9.044107416168081E-5	TGTGCCACCTGGGTATTGTATAGTAGTGATTGGATCAAGACGTTT	CATWVLYSSDWIKTF	TRGV8	.	TRGJP2	12	-1	-1	18
13	9.044107416168081E-5	TGTGCCACCTGGGATGGGCCTGTTGGGGGATATAAGAAACTCTTT	CATWDGPVGGYKKLF	TRGV4	.	TRGJ1	19	-1	-1	30
13	9.044107416168081E-5	TGTGCCACCTGGGATGGGCGGGGGTTTTATTATAAGAAACTCTTT	CATWDGRGFYYKKLF	TRGV4	.	TRGJ1	18	-1	-1	26
13	9.044107416168081E-5	TGTGCCACCTGGGATAGTGTTTCGAATTATTATAAGAAACTCTTT	CATWDSVSNYYKKLF	TRGV8	.	TRGJ1	16	-1	-1	20
13	9.044107416168081E-5	TGTGCCACCTGGGATAGCGAATCACCTTATTATAAGAAACTCTTT	CATWDSESPYYKKLF	TRGV8	.	TRGJ1	16	-1	-1	26
13	9.044107416168081E-5	TGTGCCACCTGGGACCTAGGGTCGAATTATTATAAGAAACTCTTT	CATWDLGSNYYKKLF	TRGV8	.	TRGJ1	13	-1	-1	21
13	9.044107416168081E-5	TGTGCCACCTGGGACAGGGCCCGTACGGATTATAAGAAACTCTTT	CATWDRARTDYKKLF	TRGV3	.	TRGJ1	17	-1	-1	28
13	9.044107416168081E-5	TGTGCCACCTGGGACAGGATTAGTAGTGATTGGATCAAGACGTTT	CATWDRISSDWIKTF	TRGV3	.	TRGJP2	17	-1	-1	20
13	9.044107416168081E-5	TGTGCCACCTGGGAATGGGAGGGATATTATTATAAGAAACTCTTT	CATWEWEGYYYKKLF	TRGV4	.	TRGJ1	18	-1	-1	25
13	9.044107416168081E-5	TGTGCTGCGTGGGATTCCGCGAATTATTATAAGAAACTCTTT	CAAWDSANYYKKLF	TRGV10	.	TRGJ1	18	-1	-1	19
13	9.044107416168081E-5	TGTGCCACCTCACAATATAGTAGTGATTGGATCAAGACGTTT	CATSQYSSDWIKTF	TRGV8	.	TRGJP2	9	-1	-1	11
13	9.044107416168081E-5	TGTGCCACCTGGGGGGACGTGGCGAGCTATAAGAAACTCTTT	CATWGDVASYKKLF	TRGV4	.	TRGJ1	12	-1	-1	27
13	9.044107416168081E-5	TGTGCCACCTGGGATGGGCGGAATTATTATAAGAAACTCTTT	CATWDGRNYYKKLF	TRGV4	.	TRGJ1	18	-1	-1	20
13	9.044107416168081E-5	TGTGCCACCTGGGACGTCATCACTGGTTGGTTCAAGATATTT	CATWDVITGWFKIF	TRGV2	.	TRGJP1	15	-1	-1	20
13	9.044107416168081E-5	TGTGCCACCTGGGACGGGCTGGAACGTTGGTTCAAGATATTT	CATWDGLERWFKIF	TRGV2	.	TRGJP1	18	-1	-1	25
13	9.044107416168081E-5	TGTGCCACCTGGGACGGGCTACGGGGTTATAAGAAACTCTTT	CATWDGLRGYKKLF	TRGV2	.	TRGJ1	18	-1	-1	26
13	9.044107416168081E-5	TGTGCCACCTGGGACGGGCCAGGGTATTATAAGAAACTCTTT	CATWDGPGYYKKLF	TRGV2	.	TRGJ1	19	-1	-1	24
13	9.044107416168081E-5	TGTGCCACCTGGGACGGGCGGGATTATTATAAGAAACTCTTT	CATWDGRDYYKKLF	TRGV2	.	TRGJ1	18	-1	-1	22
13	9.044107416168081E-5	TGTGCCACCTGGGACGGGCGACCTGGTTGGTTCAAGATATTT	CATWDGRPGWFKIF	TRGV2	.	TRGJP1	18	-1	-1	22
13	9.044107416168081E-5	TGTGCCACCTGGGACAGTCCGAATTATTATAAGAAACTCTTT	CATWDSPNYYKKLF	TRGV7	.	TRGJ1	19	-1	-1	19
13	9.044107416168081E-5	TGTGCCACCTGGGACAGGCTGATTAGTTATAAGAAACTCTTT	CATWDRLISYKKLF	TRGV5	.	TRGJ1	18	-1	-1	21
13	9.044107416168081E-5	TGTGCCACCTACGATCCGCCGGGTTATTATAAGAAACTCTTT	CATYDPPGYYKKLF	TRGV2	.	TRGJ1	9	-1	-1	23
13	9.044107416168081E-5	TGTGCTGCGTGGGATGGTCTCGGGAGGTTCAAGATATTT	CAAWDGLGRFKIF	TRGV10	.	TRGJP1	14	-1	-1	25
13	9.044107416168081E-5	TGTGCCCAGGACCGAATAATGGCGTCTAAGAAACTCTTT	CAQDRIMASKKLF	TRGV2	.	TRGJ1	5	-1	-1	26
13	9.044107416168081E-5	TGTGCCACCTTGGGGGGTAGTGATTGGATCAAGACGTTT	CATLGGSDWIKTF	TRGV8	.	TRGJP2	13	-1	-1	16
13	9.044107416168081E-5	TGTGCCACCTCGTCGAAGTCACGTTATAAGAAACTCTTT	CATSSKSRYKKLF	TRGV8	.	TRGJ1	9	-1	-1	23
13	9.044107416168081E-5	TGTGCCACCTGGGCGGGGGATGCGCCCAAGAAACTCTTT	CATWAGDAPKKLF	TRGV8	.	TRGJ1	12	-1	-1	27
13	9.044107416168081E-5	TGTGCCACCTGGGATTCATCCGCCATGTTCCCGCTCTTT	CATWDSSAMFPLF	TRGV8	.	TRGJ1	14	-1	-1	33
13	9.044107416168081E-5	TGTGCCACCTGGGATGGGCAAGGTTATAAGAAACTCTTT	CATWDGQGYKKLF	TRGV4	.	TRGJ1	18	-1	-1	23
13	9.044107416168081E-5	TGTGCCACCTGGGATGGGGGCTATTATAAGAAACTCTTT	CATWDGGYYKKLF	TRGV4	.	TRGJ1	17	-1	-1	21
13	9.044107416168081E-5	TGTGCCACCTGGGATACTTTAAACCAGGAGAAACTCTTT	CATWDTLNQEKLF	TRGV5	.	TRGJ1	13	-1	-1	28
13	9.044107416168081E-5	TGTGCCACCTGGGACCGCCAATCCTATAAGAAACTCTTT	CATWDRQSYKKLF	TRGV3	.	TRGJ1	14	-1	-1	24
13	9.044107416168081E-5	TGTGCCACCTGGGACGCCACTGGTTGGTTCAAGATATTT	CATWDATGWFKIF	TRGV2	.	TRGJP1	15	-1	-1	16
13	9.044107416168081E-5	TGTGCCACCTGGGACGCATTTGGTTGGTTCAAGATATTT	CATWDAFGWFKIF	TRGV2	.	TRGJP1	15	-1	-1	20
13	9.044107416168081E-5	TGTGCCACCTGGGACGGGCGTCATTATAAGAAACTCTTT	CATWDGRHYKKLF	TRGV2	.	TRGJ1	18	-1	-1	22
13	9.044107416168081E-5	TGTGCCACCTGGGACGGGCAGGGGTATAAGAAACTCTTT	CATWDGQGYKKLF	TRGV2	.	TRGJ1	18	-1	-1	24
13	9.044107416168081E-5	TGTGCCACCTGGGACGGGGGGTCTCATAAGAAACTCTTT	CATWDGGSHKKLF	TRGV3	.	TRGJ1	17	-1	-1	25
13	9.044107416168081E-5	TGTGCCACCTGGGACAGGCCGAGGTATAAGAAACTCTTT	CATWDRPRYKKLF	TRGV3	.	TRGJ1	19	-1	-1	24
13	9.044107416168081E-5	TGTGCCACCTGGGACAGGCGTGAAAATAAGAAACTCTTT	CATWDRRENKKLF	TRGV7	.	TRGJ1	21	-1	-1	25
13	9.044107416168081E-5	TGTGCCACCTGGGACAGGCGCCGTTTTAAGAAACTCTTT	CATWDRRRFKKLF	TRGV3	.	TRGJ1	18	-1	-1	23
13	9.044107416168081E-5	TGTGCTGCGTGGGCCCGTTATTATAAGAAACTCTTT	CAAWARYYKKLF	TRGV10	.	TRGJ1	12	-1	-1	17
13	9.044107416168081E-5	TGTGCCACCTGGCCGACCGGGTATAAGAAACTCTTT	CATWPTGYKKLF	TRGV4	.	TRGJ1	11	-1	-1	21
13	9.044107416168081E-5	TGTGCCACCTGGGTCATATATTATAAGAAACTCTTT	CATWVIYYKKLF	TRGV4	.	TRGJ1	12	-1	-1	18
13	9.044107416168081E-5	TGTGCCACCTGGGATCAGAATTATAAGAAACTCTTT	CATWDQNYKKLF	TRGV4	.	TRGJ1	14	-1	-1	19
13	9.044107416168081E-5	TGTGCCACCTGGGATGTAGGTTATAAGAAACTCTTT	CATWDVGYKKLF	TRGV8	.	TRGJ1	14	-1	-1	20
13	9.044107416168081E-5	TGTGCCACCTGGGATGGCCACTATAAGAAACTCTTT	CATWDGHYKKLF	TRGV4	.	TRGJ1	16	-1	-1	21
13	9.044107416168081E-5	TGTGCCACCTGGGATGGGCTGAATAAGAAACTCTTT	CATWDGLNKKLF	TRGV4	.	TRGJ1	18	-1	-1	22
13	9.044107416168081E-5	TGTGCCACCTGGGATGGGCCCTATAAGAAACTCTTT	CATWDGPYKKLF	TRGV4	.	TRGJ1	20	-1	-1	21
13	9.044107416168081E-5	TGTGCCACCTGGGACGGGCTTTTGAAGAAACTCTTT	CATWDGLLKKLF	TRGV2	.	TRGJ1	18	-1	-1	24
13	9.044107416168081E-5	TGTGCCACCTGGGACATTTATTATAAGAAACTCTTT	CATWDIYYKKLF	TRGV4	.	TRGJ1	13	-1	-1	17
13	9.044107416168081E-5	TGTGCCACCTGGGACAGGCCCCCGAAGAAACTCTTT	CATWDRPPKKLF	TRGV3	.	TRGJ1	19	-1	-1	24
13	9.044107416168081E-5	TGTGCCACCTGGGACAGGCCGGGGAAGAAACTCTTT	CATWDRPGKKLF	TRGV3	.	TRGJ1	19	-1	-1	24
13	9.044107416168081E-5	TGTGCCACCTGGGACAGGCAAGTTGGGAAACTCTTT	CATWDRQVGKLF	TRGV5	.	TRGJ1	18	-1	-1	26
13	9.044107416168081E-5	TGTGCCACCTGGGAAAATTATTATAAGAAACTCTTT	CATWENYYKKLF	TRGV2	.	TRGJ2	13	-1	-1	15
13	9.044107416168081E-5	TGTGCCACCTGGACCCAAGGACATAAGAAACTCTTT	CATWTQGHKKLF	TRGV4	.	TRGJ1	11	-1	-1	22
13	9.044107416168081E-5	TGTGCCTCTGTCGTTCATTATAAGAAACTCTTT	CASVVHYKKLF	TRGV8	.	TRGJ1	5	-1	-1	16
13	9.044107416168081E-5	TGTGCCACTGGGGATCGGTATAAGAAACTCTTT	CATGDRYKKLF	TRGV2	.	TRGJ1	11	-1	-1	18
13	9.044107416168081E-5	TGTGCCACCTGCCGATATTATAAGAAACTCTTT	CATCRYYKKLF	TRGV5	.	TRGJ1	10	-1	-1	15
13	9.044107416168081E-5	TGTGCCACCTGGGTTGGTTATAAGAAACTCTTT	CATWVGYKKLF	TRGV4	.	TRGJ1	16	-1	-1	17
13	9.044107416168081E-5	TGTGCCACCTGGGATGTAGTGAAGAAACTCTTT	CATWDVVKKLF	TRGV8	.	TRGJ1	14	-1	-1	21
13	9.044107416168081E-5	TGTGCCACCTGGGATGGGCCAGAGAAACTCTTT	CATWDGPEKLF	TRGV4	.	TRGJ1	19	-1	-1	22
13	9.044107416168081E-5	TGTGCCACCTGGGATGGGCGGGGGAAACTCTTT	CATWDGRGKLF	TRGV4	.	TRGJ2	18	-1	-1	23
13	9.044107416168081E-5	TGTGCCACCTGGGACCGATATAAGAAACTCTTT	CATWDRYKKLF	TRGV5	.	TRGJ1	14	-1	-1	18
13	9.044107416168081E-5	TGTGCCACCTGGGACGGCGCCAGGGAACTCTTT	CATWDGARELF	TRGV2	.	TRGJ1	20	-1	-1	25
13	9.044107416168081E-5	TGTGCCACCTGGGACGGGCCAAAGAAACTCTTT	CATWDGPKKLF	TRGV2	.	TRGJ1	19	-1	-1	21
13	9.044107416168081E-5	TGTGCCACCTGGGACGGAAATAAGAAACTCTTT	CATWDGNKKLF	TRGV2	.	TRGJ1	16	-1	-1	19
13	9.044107416168081E-5	TGTGCCACCTGGGACAGGCCAGGGGGACTCTTT	CATWDRPGGLF	TRGV3	.	TRGJ1	19	-1	-1	26
13	9.044107416168081E-5	TGTGCCACCTGGAATCGGGATAAGAAACTCTTT	CATWNRDKKLF	TRGV2	.	TRGJ1	18	-1	-1	19
13	9.044107416168081E-5	TGTGCCACCCGTTTTTATTATAAGAAACTCTTT	CATRFYYKKLF	TRGV2	.	TRGJ1	8	-1	-1	14
13	9.044107416168081E-5	TGTGCCAGGCCGAAGGGATATAAGAAACTCTTT	CARPKGYKKLF	TRGV8	.	TRGJ1	6	-1	-1	18
13	9.044107416168081E-5	TGTGCCCCATGTTATTATAAGAAACTCTTT	CAPCYYKKLF	TRGV4	.	TRGJ1	5	-1	-1	11
13	9.044107416168081E-5	TGTGCCACCTGCTCGTTGAAGAAACTCTTT	CATCSLKKLF	TRGV5	.	TRGJ1	10	-1	-1	18
13	9.044107416168081E-5	TGTGCCACCTGGGTTAATAAGAAACTCTTT	CATWVNKKLF	TRGV8	.	TRGJ1	15	-1	-1	16
13	9.044107416168081E-5	TGTGCCACCTGGGGGCCTAAGAAACTCTTT	CATWGPKKLF	TRGV3	.	TRGJ1	12	-1	-1	17
13	9.044107416168081E-5	TGTGCCACCTGGGACGGTAAGAAACTCTTT	CATWDGKKLF	TRGV5	.	TRGJ1	14	-1	-1	17
13	9.044107416168081E-5	TGTGCCACCTGGGACACAGGGAAACTCTTT	CATWDTGKLF	TRGV5	.	TRGJ1	15	-1	-1	20
13	9.044107416168081E-5	TGTGCCACCTGGGAGTGGGGGAAACTCTTT	CATWEWGKLF	TRGV8	.	TRGJ1	13	-1	-1	20
13	9.044107416168081E-5	TGTGCCACCTGGGAGCATAAGAAACTCTTT	CATWEHKKLF	TRGV4	.	TRGJ1	13	-1	-1	16
13	9.044107416168081E-5	TGTGCCACCGAGGATTCCAAGAAACTCTTT	CATEDSKKLF	TRGV4	.	TRGJ1	14	-1	-1	18
13	9.044107416168081E-5	TGCCAGCCTGGCCTTTGGATCAAGACGTTT	CQPGLWIKTF	TRGV8	.	TRGJP2	10	-1	-1	14
13	9.044107416168081E-5	TGTGCCACCTGCGAGAGGAAACTCTTT	CATCERKLF	TRGV8	.	TRGJ1	17	-1	-1	17
13	9.044107416168081E-5	TGTGCCACCTGGTGGAAGAAACTCTTT	CATWWKKLF	TRGV4	.	TRGJ1	11	-1	-1	15
13	9.044107416168081E-5	TGTGCCACCTGGGGCCAAAAACTCTTT	CATWGQKLF	TRGV4	.	TRGJ1	12	-1	-1	18
13	9.044107416168081E-5	TGTGCGCACCCCCATAAGAAACTCTTT	CAHPHKKLF	TRGV4	.	TRGJ1	9	-1	-1	13
13	9.044107416168081E-5	TGTGCCACCCGAGGTAAACTCTTT	CATRGKLF	TRGV8	.	TRGJ1	8	-1	-1	15
12	8.348406845693614E-5	TGTGCCACCTGGGACGGGCTCGAAACCGGCTTAAGTAGTGATTGGATCAAGACGTTT	CATWDGLETGLSSDWIKTF	TRGV2	.	TRGJP2	21	-1	-1	33
12	8.348406845693614E-5	TGTGCCACCTGGGACAGGCCGAGTAGGGAGTTGGGCAAAAAAATCAAGGTATTT	CATWDRPSRELGKKIKVF	TRGV7	.	TRGJP	19	-1	-1	27
12	8.348406845693614E-5	TGTGCCACCTGGGATCTATCTCGGCGAGGTAGTGATTGGATCAAGACGTTT	CATWDLSRRGSDWIKTF	TRGV8	.	TRGJP2	14	-1	-1	28
12	8.348406845693614E-5	TGTGCCACCTGGGACCCCATGATTTATAGTAGTGATTGGATCAAGACGTTT	CATWDPMIYSSDWIKTF	TRGV2	.	TRGJP2	14	-1	-1	24
12	8.348406845693614E-5	TGTGCCACCTGGGACGGCCACCCTCACGGATGTTATTATAAGAAACTCTTT	CATWDGHPHGCYYKKLF	TRGV2	.	TRGJ1	16	-1	-1	32
12	8.348406845693614E-5	TGTGCCACCTGGGACAGGCCGGGGATTAGTAGTGATTGGATCAAGACGTTT	CATWDRPGISSDWIKTF	TRGV7	.	TRGJP2	19	-1	-1	26
12	8.348406845693614E-5	TGTGCCACCTGGGATAGGCAAGGAGGTAGTGATTGGATCAAGACGTTT	CATWDRQGGSDWIKTF	TRGV8	.	TRGJP2	18	-1	-1	25
12	8.348406845693614E-5	TGTGCCACCTGGGATAGGGATGTGAAGGCTGGTTGGTTCAAGATATTT	CATWDRDVKAGWFKIF	TRGV8	.	TRGJP1	17	-1	-1	28
12	8.348406845693614E-5	TGTGCCACCTGGGATAATGGGCGAAGTAGTGATTGGATCAAGACGTTT	CATWDNGRSSDWIKTF	TRGV8	.	TRGJP2	15	-1	-1	24
12	8.348406845693614E-5	TGTGCCACCTGGGACGGGCTTTTTCGTAGTGATTGGATCAAGACGTTT	CATWDGLFRSDWIKTF	TRGV2	.	TRGJP2	18	-1	-1	25
12	8.348406845693614E-5	TGTGCCACCTGGGACGGGCCGGATACCACTGGTTGGTTCAAGATATTT	CATWDGPDTTGWFKIF	TRGV2	.	TRGJP1	19	-1	-1	22
12	8.348406845693614E-5	TGTGCCACCTGGGACGGGCAACAAGAGTCCCAAATTAAGAAACTCTTT	CATWDGQQESQIKKLF	TRGV2	.	TRGJ1	18	-1	-1	35
12	8.348406845693614E-5	TGTGCCACCTGGGACGGGACCCAATTTTTTTATTATAAGAAACTCTTT	CATWDGTQFFYYKKLF	TRGV2	.	TRGJ1	21	-1	-1	29
12	8.348406845693614E-5	TGTGCCACCTGGGACAGGCACAGTAGTTTAAGTTATAAGAAACTCTTT	CATWDRHSSLSYKKLF	TRGV5	.	TRGJ1	18	-1	-1	32
12	8.348406845693614E-5	TGTGCCACCTGGGACAGGCAAAAGAAGACCGGAAATAAGAAACTCTTT	CATWDRQKKTGNKKLF	TRGV3	.	TRGJ1	18	-1	-1	34
12	8.348406845693614E-5	TGTGCCACCTGGGACGGGCTTGGGCAGGATTATAAGAAACTCTTT	CATWDGLGQDYKKLF	TRGV2	.	TRGJ1	18	-1	-1	28
12	8.348406845693614E-5	TGTGCCACCTGGGACGGGCTTGAGGGCTATTATAAGAAACTCTTT	CATWDGLEGYYKKLF	TRGV2	.	TRGJ1	18	-1	-1	27
12	8.348406845693614E-5	TGTGCCACCTGGGACGGGCCGGGCCTGCCGGATAAGAAACTCTTT	CATWDGPGLPDKKLF	TRGV2	.	TRGJ1	19	-1	-1	31
12	8.348406845693614E-5	TGTGCCACCTGGGACGGGCCAAGGGTTAGGTATAAGAAACTCTTT	CATWDGPRVRYKKLF	TRGV2	.	TRGJ1	19	-1	-1	30
12	8.348406845693614E-5	TGTGCCACCTGGGACAGGTCTTTCTTTCATTATAAGAAACTCTTT	CATWDRSFFHYKKLF	TRGV3	.	TRGJ1	23	-1	-1	28
12	8.348406845693614E-5	TGTGCCACCTGGGACAGAATCGGCACTGGTTGGTTCAAGATATTT	CATWDRIGTGWFKIF	TRGV3	.	TRGJP1	16	-1	-1	23
12	8.348406845693614E-5	TGTGCTGCGTGGGATTATAACTCTTATTATAAGAAACTCTTT	CAAWDYNSYYKKLF	TRGV10	.	TRGJ1	16	-1	-1	23
12	8.348406845693614E-5	TGTGCCACCTGGTCGTACGGGGATTATTATAAGAAACTCTTT	CATWSYGDYYKKLF	TRGV2	.	TRGJ1	11	-1	-1	22
12	8.348406845693614E-5	TGTGCCACCTGGGATGGTAGTAGTGATTGGATCAAGACGTTT	CATWDGSSDWIKTF	TRGV4	.	TRGJP2	16	-1	-1	17
12	8.348406845693614E-5	TGTGCCACCTGGGATACGCCGAATTATTATAAGAAACTCTTT	CATWDTPNYYKKLF	TRGV8	.	TRGJ1	19	-1	-1	19
12	8.348406845693614E-5	TGTGCCACCTGGGATAAAGCGGCGTATTATAAGAAACTCTTT	CATWDKAAYYKKLF	TRGV8	.	TRGJ1	15	-1	-1	24
12	8.348406845693614E-5	TGTGCCACCTGGGACGGTCCTACTGGTTGGTTCAAGATATTT	CATWDGPTGWFKIF	TRGV2	.	TRGJP1	19	-1	-1	21
12	8.348406845693614E-5	TGTGCCACCTGGGACGGGCTTCTAGGGTATAAGAAACTCTTT	CATWDGLLGYKKLF	TRGV2	.	TRGJ1	18	-1	-1	27
12	8.348406845693614E-5	TGTGCCACCTGGGACGGGCTGGATTATTATAAGAAACTCTTT	CATWDGLDYYKKLF	TRGV2	.	TRGJ1	18	-1	-1	22
12	8.348406845693614E-5	TGTGCCACCTGGGACGGGCCTCCAACCCGTAAAGGGCTCTTT	CATWDGPPTRKGLF	TRGV2	.	TRGJ1	19	-1	-1	36
12	8.348406845693614E-5	TGTGCCACCTGGGACGGGCCCGAGGATTATAAGAAACTCTTT	CATWDGPEDYKKLF	TRGV2	.	TRGJ1	21	-1	-1	25
12	8.348406845693614E-5	TGTGCCACCTGGGACGGGCGGCGGTATTATAAGAAACTCTTT	CATWDGRRYYKKLF	TRGV2	.	TRGJ1	18	-1	-1	24
12	8.348406845693614E-5	TGTGCCACCTGGGACGGGCGGGTAACTTATAAGAAACTCTTT	CATWDGRVTYKKLF	TRGV2	.	TRGJ1	18	-1	-1	26
12	8.348406845693614E-5	TGTGCCACCTGGGACGACAAGGAGGATTATAAGAAACTCTTT	CATWDDKEDYKKLF	TRGV8	.	TRGJ1	13	-1	-1	25
12	8.348406845693614E-5	TGTGCCACCTGGGACAGGCTTGGATATTATAAGAAACTCTTT	CATWDRLGYYKKLF	TRGV3	.	TRGJ1	21	-1	-1	24
12	8.348406845693614E-5	TGTGCCACCTGGGACAGGCGTAGTGATTGGATCAAGACGTTT	CATWDRRSDWIKTF	TRGV7	.	TRGJP2	18	-1	-1	19
12	8.348406845693614E-5	TGTGCCACCTGGGACAGGCGCTTTCGGTATAAGAAACTCTTT	CATWDRRFRYKKLF	TRGV3	.	TRGJ1	18	-1	-1	27
12	8.348406845693614E-5	TGTGCCACCTGGGACAGGCAGGGCTATTATAAGAAACTCTTT	CATWDRQGYYKKLF	TRGV7	.	TRGJ1	18	-1	-1	24
12	8.348406845693614E-5	TGTGCCACCTGGGACAGGGGTAGTGATTGGATCAAGACGTTT	CATWDRGSDWIKTF	TRGV3	.	TRGJP2	17	-1	-1	19
12	8.348406845693614E-5	TGTGCCACCTGGGACAGGAGGTGGTATTATAAGAAACTCTTT	CATWDRRWYYKKLF	TRGV7	.	TRGJ1	17	-1	-1	24
12	8.348406845693614E-5	TGTGCCACCTGGGAAGCTGGGGTGGCTTATAAGAAACTCTTT	CATWEAGVAYKKLF	TRGV3	.	TRGJ1	13	-1	-1	26
12	8.348406845693614E-5	TGTGCCACCTGGGGGGCGAAGGATTATAAGAAACTCTTT	CATWGAKDYKKLF	TRGV4	.	TRGJ1	12	-1	-1	16
12	8.348406845693614E-5	TGTGCCACCTGGGATCTGGAATATTATAAGAAACTCTTT	CATWDLEYYKKLF	TRGV8	.	TRGJ1	14	-1	-1	18
12	8.348406845693614E-5	TGTGCCACCTGGGATGGGTTTCGATATAAGAAACTCTTT	CATWDGFRYKKLF	TRGV4	.	TRGJ1	17	-1	-1	24
12	8.348406845693614E-5	TGTGCCACCTGGGATATGGAAGTAGTTGAGAAACTCTTT	CATWDMEVVEKLF	TRGV8	.	TRGJ1	15	-1	-1	28
12	8.348406845693614E-5	TGTGCCACCTGGGATACGAATTATTATAAGAAACTCTTT	CATWDTNYYKKLF	TRGV8	.	TRGJ1	15	-1	-1	13
12	8.348406845693614E-5	TGTGCCACCTGGGATAGCAGTGATTGGATCAAGACGTTT	CATWDSSDWIKTF	TRGV3	.	TRGJP2	16	-1	-1	13
12	8.348406845693614E-5	TGTGCCACCTGGGACCGTGTTTCGGGTGTGAAACTCTTT	CATWDRVSGVKLF	TRGV8	.	TRGJ1	13	-1	-1	29
12	8.348406845693614E-5	TGTGCCACCTGGGACGTTCCTCCCCTTAAGAAACTCTTT	CATWDVPPLKKLF	TRGV2	.	TRGJ1	15	-1	-1	26
12	8.348406845693614E-5	TGTGCCACCTGGGACGCGGGAGGGGATAAGAAACTCTTT	CATWDAGGDKKLF	TRGV2	.	TRGJ1	15	-1	-1	25
12	8.348406845693614E-5	TGTGCCACCTGGGACGGGCCGCGCGTTACGAAACTCTTT	CATWDGPRVTKLF	TRGV2	.	TRGJ1	19	-1	-1	26
12	8.348406845693614E-5	TGTGCCACCTGGGACGGGCGGGATTATAAGAAACTCTTT	CATWDGRDYKKLF	TRGV2	.	TRGJ1	18	-1	-1	22
12	8.348406845693614E-5	TGTGCCACCTGGGACGGGCGGAGTTATAAGAAACTCTTT	CATWDGRSYKKLF	TRGV2	.	TRGJ1	18	-1	-1	23
12	8.348406845693614E-5	TGTGCCACCTGGGACACCAATTATTATAAGAAACTCTTT	CATWDTNYYKKLF	TRGV3	.	TRGJ1	15	-1	-1	18
12	8.348406845693614E-5	TGTGCCACCTGGGACAGGCCGAATCGGAAGAAACTCTTT	CATWDRPNRKKLF	TRGV7	.	TRGJ1	19	-1	-1	27
12	8.348406845693614E-5	TGTGCCACCTGGGAAACACGATCCACTAAGAAACTCTTT	CATWETRSTKKLF	TRGV2	.	TRGJ1	13	-1	-1	26
12	8.348406845693614E-5	TGTGCTGCGTGGGCCTATTATTATAAGAAACTCTTT	CAAWAYYYKKLF	TRGV10	.	TRGJ1	12	-1	-1	16
12	8.348406845693614E-5	TGTGCCACCTGGCACTTTTATTATAAGAAACTCTTT	CATWHFYYKKLF	TRGV4	.	TRGJ1	11	-1	-1	17
12	8.348406845693614E-5	TGTGCCACCTGGGATTTGCTCCATAAGAAACTCTTT	CATWDLLHKKLF	TRGV8	.	TRGJ1	14	-1	-1	22
12	8.348406845693614E-5	TGTGCCACCTGGGATCTTTTGAGTGGGAAACTCTTT	CATWDLLSGKLF	TRGV2	.	TRGJ1	13	-1	-1	26
12	8.348406845693614E-5	TGTGCCACCTGGGATGACTATTATAAGAAACTCTTT	CATWDDYYKKLF	TRGV4	.	TRGJ1	15	-1	-1	18
12	8.348406845693614E-5	TGTGCCACCTGGGATGAGTGTTATAAGAAACTCTTT	CATWDECYKKLF	TRGV8	.	TRGJ1	14	-1	-1	20
12	8.348406845693614E-5	TGTGCCACCTGGGACCTGTATTATAAGAAACTCTTT	CATWDLYYKKLF	TRGV4	.	TRGJ1	13	-1	-1	18
12	8.348406845693614E-5	TGTGCCACCTGGGACGGGTGGTATAAGAAACTCTTT	CATWDGWYKKLF	TRGV2	.	TRGJ1	17	-1	-1	21
12	8.348406845693614E-5	TGTGCCACCTGGGACGGGTACTATAAGAAACTCTTT	CATWDGYYKKLF	TRGV2	.	TRGJ1	17	-1	-1	18
12	8.348406845693614E-5	TGTGCCACCTGGGACGGGCTAGCGGAGAAACTCTTT	CATWDGLAEKLF	TRGV2	.	TRGJ1	18	-1	-1	25
12	8.348406845693614E-5	TGTGCCACCTGGGACGGGCCTTATAAGAAACTCTTT	CATWDGPYKKLF	TRGV2	.	TRGJ1	19	-1	-1	20
12	8.348406845693614E-5	TGTGCCACCTGGGACGGGCCAAATAAGAAACTCTTT	CATWDGPNKKLF	TRGV2	.	TRGJ1	19	-1	-1	22
12	8.348406845693614E-5	TGTGCCACCTGGGACATGCCGCGGGAGAAACTCTTT	CATWDMPREKLF	TRGV3	.	TRGJ1	19	-1	-1	25
12	8.348406845693614E-5	TGTGCCACCTGGGACAGGCCTCCTAAGAAACTCTTT	CATWDRPPKKLF	TRGV3	.	TRGJ1	20	-1	-1	23
12	8.348406845693614E-5	TGTGCCACCTGGGACAGGAATTCTGGGAAACTCTTT	CATWDRNSGKLF	TRGV3	.	TRGJ1	17	-1	-1	26
12	8.348406845693614E-5	TGTGCCACCTGGGACAGACCCACTAAGAAACTCTTT	CATWDRPTKKLF	TRGV3	.	TRGJ1	19	-1	-1	23
12	8.348406845693614E-5	TGTGCCACCTGGGAAGCCTCTTATAAGAAACTCTTT	CATWEASYKKLF	TRGV3	.	TRGJ1	18	-1	-1	20
12	8.348406845693614E-5	TGTGCCACGCCCCTGAGTGATTGGATCAAGACGTTT	CATPLSDWIKTF	TRGV8	.	TRGJP2	7	-1	-1	15
12	8.348406845693614E-5	TGTGCCTGCTGGATTGGTTATAAGAAACTCTTT	CACWIGYKKLF	TRGV11	.	TRGJ1	14	-1	-1	17
12	8.348406845693614E-5	TGTGCCACCTGGGCCCTTTATAAGAAACTCTTT	CATWALYKKLF	TRGV4	.	TRGJ1	12	-1	-1	17
12	8.348406845693614E-5	TGTGCCACCTGGGGGAATTATAAGAAACTCTTT	CATWGNYKKLF	TRGV5	.	TRGJ1	12	-1	-1	16
12	8.348406845693614E-5	TGTGCCACCTGGGATGTTCCGAAGAAACTCTTT	CATWDVPKKLF	TRGV4	.	TRGJ1	15	-1	-1	21
12	8.348406845693614E-5	TGTGCCACCTGGGATGCGTTGCAGAAACTCTTT	CATWDALQKLF	TRGV8	.	TRGJ1	14	-1	-1	22
12	8.348406845693614E-5	TGTGCCACCTGGGATAGTTATAAGAAACTCTTT	CATWDSYKKLF	TRGV8	.	TRGJ1	16	-1	-1	17
12	8.348406845693614E-5	TGTGCCACCTGGGACGGGCTTGGGAAACTCTTT	CATWDGLGKLF	TRGV2	.	TRGJ1	18	-1	-1	23
12	8.348406845693614E-5	TGTGCCACCTGGGACGGGCCTGAGAAACTCTTT	CATWDGPEKLF	TRGV2	.	TRGJ1	19	-1	-1	22
12	8.348406845693614E-5	TGTGCCACCTGGGACGGGCGGGAGAAACTCTTT	CATWDGREKLF	TRGV2	.	TRGJ1	18	-1	-1	22
12	8.348406845693614E-5	TGTGCCACCTGGGACGGGCGGAGGAAACTCTTT	CATWDGRRKLF	TRGV2	.	TRGJ1	18	-1	-1	23
12	8.348406845693614E-5	TGTGCCACCTGGGACGGGCACAAGAAACTCTTT	CATWDGHKKLF	TRGV2	.	TRGJ1	18	-1	-1	21
12	8.348406845693614E-5	TGTGCCACCTGGGACAGGCCTAAGAAACTCTTT	CATWDRPKKLF	TRGV5	.	TRGJ1	20	-1	-1	20
12	8.348406845693614E-5	TGTGCCACCTGGGACAGGCGGCAGAAACTCTTT	CATWDRRQKLF	TRGV3	.	TRGJ1	18	-1	-1	22
12	8.348406845693614E-5	TGTGCCACCTGGGACAGGCAAGAGAAACTCTTT	CATWDRQEKLF	TRGV3	.	TRGJ1	18	-1	-1	22
12	8.348406845693614E-5	TGTGCCACCTGGGACAGGCAAAGAAAACTCTTT	CATWDRQRKLF	TRGV7	.	TRGJ1	18	-1	-1	20
12	8.348406845693614E-5	TGTGCCACCTGGGAGACGGATAAGAAACTCTTT	CATWETDKKLF	TRGV4	.	TRGJ1	13	-1	-1	19
12	8.348406845693614E-5	TGTGCCACCAGAGGATGGAATAAGAAACTCTTT	CATRGWNKKLF	TRGV3	.	TRGJ1	8	-1	-1	19
12	8.348406845693614E-5	TGTGCCCCGGGGCGTTATAAGAAACTCTTT	CAPGRYKKLF	TRGV8	.	TRGJ1	11	-1	-1	14
12	8.348406845693614E-5	TGTGCCACCTCCTCAAATAAGAAACTCTTT	CATSSNKKLF	TRGV2	.	TRGJ1	9	-1	-1	16
12	8.348406845693614E-5	TGTGCCACCTGGGCCTATAAGAAACTCTTT	CATWAYKKLF	TRGV4	.	TRGJ1	12	-1	-1	15
12	8.348406845693614E-5	TGTGCCACCTGGGACTGGGGGAAACTCTTT	CATWDWGKLF	TRGV2	.	TRGJ1	18	-1	-1	20
12	8.348406845693614E-5	TGTGCCACCTGGGACGGGAGGGGGCTCTTT	CATWDGRGLF	TRGV2	.	TRGJ1	17	-1	-1	24
12	8.348406845693614E-5	TGTGCCACCTGGGACATCGAGAAACTCTTT	CATWDIEKLF	TRGV5	.	TRGJ1	15	-1	-1	19
12	8.348406845693614E-5	TGTGCCACCTGGGACAGGGAGAAACTCTTT	CATWDREKLF	TRGV3	.	TRGJ1	17	-1	-1	19
12	8.348406845693614E-5	TGTGCCACCTGGGAATATAAGAAACTCTTT	CATWEYKKLF	TRGV5	.	TRGJ1	13	-1	-1	15
12	8.348406845693614E-5	TGTGCCACCCGAACCCCCAAGAAACTCTTT	CATRTPKKLF	TRGV8	.	TRGJ1	8	-1	-1	18
12	8.348406845693614E-5	TGTGCCCCACACTTAAAGAAACTCTTT	CAPHLKKLF	TRGV8	.	TRGJ1	5	-1	-1	12
12	8.348406845693614E-5	TGTGCCACCTGGGTCCTTGAACTCTTT	CATWVLELF	TRGV5	.	TRGJ1	12	-1	-1	19
12	8.348406845693614E-5	TGTGCCACCTGGGATTGGAAACTCTTT	CATWDWKLF	TRGV8	.	TRGJ1	17	-1	-1	17
12	8.348406845693614E-5	TGTGCCACCTGGGACAGGAGTCTCTTT	CATWDRSLF	TRGV5	.	TRGJ1	17	-1	-1	21
12	8.348406845693614E-5	TGTGCCACCCCCTTGAAGAAACTCTTT	CATPLKKLF	TRGV3	.	TRGJ1	8	-1	-1	15
12	8.348406845693614E-5	TGTGCCACCCGTTTCGGGGTACTCTTT	CATRFGVLF	TRGV8	.	TRGJ1	8	-1	-1	20
12	8.348406845693614E-5	TGTGCCACGAATAAGAAACTCTTT	CATNKKLF	TRGV3	.	TRGJ1	7	-1	-1	10
12	8.348406845693614E-5	TGTGCGACCTATAAGAAACTCTTT	CATYKKLF	TRGV3	.	TRGJ1	9	-1	-1	9
12	8.348406845693614E-5	TGTGCCTGCTGGACCCTCTTT	CACWTLF	TRGV11	.	TRGJ1	12	-1	-1	15
12	8.348406845693614E-5	TGTGCCACCTGGGACCTCTTT	CATWDLF	TRGV3	.	TRGJ1	14	-1	-1	15
12	8.348406845693614E-5	TGTGCCACCGAAAAACTCTTT	CATEKLF	TRGV4	.	TRGJ1	8	-1	-1	12
12	8.348406845693614E-5	TGTGCTGCGTGCCTCTTT	CAACLF	TRGV10	.	TRGJ1	10	-1	-1	12
11	7.652706275219146E-5	TGTGCCTGCTGGATAGGCGCCCTAGAAAGAATTCGCTGGGATAGTAGTGATTGGATCAAGACGTTT	CACWIGALERIRWDSSDWIKTF	TRGV11	.	TRGJP2	17	-1	-1	40
11	7.652706275219146E-5	TGTGCCACCTGGGACGGGCCGGTTGGAGCCCGGGGGTTGGGCAAAAAAATCAAGGTATTT	CATWDGPVGARGLGKKIKVF	TRGV2	.	TRGJP	22	-1	-1	35
11	7.652706275219146E-5	TGTGCCACCTGGGACGGGCCCGGGTTAGATAGTAGTGATTGGATCAAGACGTTT	CATWDGPGLDSSDWIKTF	TRGV2	.	TRGJP2	21	-1	-1	25
11	7.652706275219146E-5	TGTGCCACCTGGGACAGGCCGGGGAAGGACTACGGGGATTATAAGAAACTCTTT	CATWDRPGKDYGDYKKLF	TRGV3	.	TRGJ1	19	-1	-1	37
11	7.652706275219146E-5	TGTGCCACCTGGGACAGGCGGCAATTTGTCAATTTCTATTATAAGAAACTCTTT	CATWDRRQFVNFYYKKLF	TRGV3	.	TRGJ1	18	-1	-1	36
11	7.652706275219146E-5	TGTGCCTTAGGGGCACCTGGGATCGTATCTAGTAGTTGGATCAAGACGTTT	CALGAPGIVSSSWIKTF	TRGV8	.	TRGJP2	5	-1	-1	29
11	7.652706275219146E-5	TGTGCCACCTGGGACGGGCCGCAAGAGTTGGGCAAAAAAATCAAGGTATTT	CATWDGPQELGKKIKVF	TRGV2	.	TRGJP	19	-1	-1	20
11	7.652706275219146E-5	TGTGCCACCTGGGACGGGCGCCTCTATAGTAGTGATTGGATCAAGACGTTT	CATWDGRLYSSDWIKTF	TRGV2	.	TRGJP2	18	-1	-1	21
11	7.652706275219146E-5	TGTGCCACCTGGGCCTGCAAGGAGTTGGGCAAAAAAATCAAGGTATTT	CATWACKELGKKIKVF	TRGV2	.	TRGJP	12	-1	-1	16
11	7.652706275219146E-5	TGTGCCACCTGGGATGCGGCCCTCCCAATTTATTATAAGAAACTCTTT	CATWDAALPIYYKKLF	TRGV4	.	TRGJ1	26	-1	-1	29
11	7.652706275219146E-5	TGTGCCACCTGGGATGAACTGGATCCGAATTATTATAAGAAACTCTTT	CATWDELDPNYYKKLF	TRGV4	.	TRGJ1	15	-1	-1	22
11	7.652706275219146E-5	TGTGCCACCTGGGACGGCCCCGGGGTTCTTTATTATAAGAAACTCTTT	CATWDGPGVLYYKKLF	TRGV2	.	TRGJ1	21	-1	-1	29
11	7.652706275219146E-5	TGTGCCACCTGGGACGGGCCTCTAGAGGGGGTCAATAAGAAACTCTTT	CATWDGPLEGVNKKLF	TRGV2	.	TRGJ1	19	-1	-1	34
11	7.652706275219146E-5	TGTGCCACCTGGGACGGGCCGGGGACCACTGGTTGGTTCAAGATATTT	CATWDGPGTTGWFKIF	TRGV2	.	TRGJP1	19	-1	-1	24
11	7.652706275219146E-5	TGTGCCACCTGGGACGGGCCGAGGGGTCGGGGCGGTAAGAAACTCTTT	CATWDGPRGRGGKKLF	TRGV2	.	TRGJ1	19	-1	-1	35
11	7.652706275219146E-5	TGTGCCACCTGGGACGGACAAGAGTTGGGCAAAAAAATCAAGGTATTT	CATWDGQELGKKIKVF	TRGV2	.	TRGJP	16	-1	-1	15
11	7.652706275219146E-5	TGTGCCACCTGGGACACTCCGAACAAGAATTATTATAAGAAACTCTTT	CATWDTPNKNYYKKLF	TRGV3	.	TRGJ1	15	-1	-1	26
11	7.652706275219146E-5	TGTGCCACCTGGGACACACCCAACCTGTATTATTATAAGAAACTCTTT	CATWDTPNLYYYKKLF	TRGV7	.	TRGJ1	15	-1	-1	28
11	7.652706275219146E-5	TGTGCCTGCTGGATTAGGCGACGACATTATTATAAGAAACTCTTT	CACWIRRRHYYKKLF	TRGV11	.	TRGJ1	22	-1	-1	21
11	7.652706275219146E-5	TGTGCCACCTGGGATTGTCCTAGGGATTATTATAAGAAACTCTTT	CATWDCPRDYYKKLF	TRGV4	.	TRGJ1	14	-1	-1	25
11	7.652706275219146E-5	TGTGCCACCTGGGATGTGGGGTCGAATTATTATAAGAAACTCTTT	CATWDVGSNYYKKLF	TRGV4	.	TRGJ1	15	-1	-1	21
11	7.652706275219146E-5	TGTGCCACCTGGGATGGACTTTGGGATTATTATAAGAAACTCTTT	CATWDGLWDYYKKLF	TRGV4	.	TRGJ1	16	-1	-1	25
11	7.652706275219146E-5	TGTGCCACCTGGGACCCCGATACCACTGGTTGGTTCAAGATATTT	CATWDPDTTGWFKIF	TRGV8	.	TRGJP1	13	-1	-1	19
11	7.652706275219146E-5	TGTGCCACCTGGGACCGCCGATTGGGTAATTATAAGAAACTCTTT	CATWDRRLGNYKKLF	TRGV2	.	TRGJ1	14	-1	-1	28
11	7.652706275219146E-5	TGTGCCACCTGGGACCACCTCGAGACTTTTCAAAAGAAACTCTTT	CATWDHLETFQKKLF	TRGV3	.	TRGJ1	14	-1	-1	33
11	7.652706275219146E-5	TGTGCCACCTGGGACACCTACAGGGTTTATTATAAGAAACTCTTT	CATWDTYRVYYKKLF	TRGV3	.	TRGJ1	15	-1	-1	26
11	7.652706275219146E-5	TGTGCCTGCTGGATTAGGCGAACTTATTATAAGAAACTCTTT	CACWIRRTYYKKLF	TRGV11	.	TRGJ1	18	-1	-1	18
11	7.652706275219146E-5	TGTGCCACCTGGGGGAGGGAGTTGGGGAATAAGAAACTCTTT	CATWGRELGNKKLF	TRGV4	.	TRGJ1	12	-1	-1	28
11	7.652706275219146E-5	TGTGCCACCTGGGATGGGCGCGCGGGCGAGAAGAAACTCTTT	CATWDGRAGEKKLF	TRGV4	.	TRGJ1	18	-1	-1	30
11	7.652706275219146E-5	TGTGCCACCTGGGATGGATCGAATTATTATAAGAAACTCTTT	CATWDGSNYYKKLF	TRGV4	.	TRGJ1	16	-1	-1	18
11	7.652706275219146E-5	TGTGCCACCTGGGATAGTACGCCCAGGTATAAGAAACTCTTT	CATWDSTPRYKKLF	TRGV8	.	TRGJ1	16	-1	-1	27
11	7.652706275219146E-5	TGTGCCACCTGGGATAGGCCCCTCAAGTGTAAGAAACTCTTT	CATWDRPLKCKKLF	TRGV8	.	TRGJ1	19	-1	-1	29
11	7.652706275219146E-5	TGTGCCACCTGGGATAATCCTGATTATTATAAGAAACTCTTT	CATWDNPDYYKKLF	TRGV8	.	TRGJ1	15	-1	-1	13
11	7.652706275219146E-5	TGTGCCACCTGGGACCCCGCCGGATATTATAAGAAACTCTTT	CATWDPAGYYKKLF	TRGV2	.	TRGJ1	14	-1	-1	24
11	7.652706275219146E-5	TGTGCCACCTGGGACCGCCTCCCTTATTATAAGAAACTCTTT	CATWDRLPYYKKLF	TRGV3	.	TRGJ1	14	-1	-1	23
11	7.652706275219146E-5	TGTGCCACCTGGGACGGTCTGAATTATTATAAGAAACTCTTT	CATWDGLNYYKKLF	TRGV2	.	TRGJ1	16	-1	-1	20
11	7.652706275219146E-5	TGTGCCACCTGGGACGGCGGGGGTTATTATAAGAAACTCTTT	CATWDGGGYYKKLF	TRGV2	.	TRGJ1	16	-1	-1	23
11	7.652706275219146E-5	TGTGCCACCTGGGACGGGCCTGGTTATTATAAGAAACTCTTT	CATWDGPGYYKKLF	TRGV2	.	TRGJ1	19	-1	-1	23
11	7.652706275219146E-5	TGTGCCACCTGGGACGGGCCCCTTCGGGGGGAGAAACTCTTT	CATWDGPLRGEKLF	TRGV2	.	TRGJ1	20	-1	-1	31
11	7.652706275219146E-5	TGTGCCACCTGGGACGGGCCGGGGCATTATAAGAAACTCTTT	CATWDGPGHYKKLF	TRGV2	.	TRGJ1	19	-1	-1	25
11	7.652706275219146E-5	TGTGCCACCTGGGACGGGCCGGGAGGCTATAAGAAACTCTTT	CATWDGPGGYKKLF	TRGV2	.	TRGJ1	19	-1	-1	27
11	7.652706275219146E-5	TGTGCCACCTGGGACGGGCCAGGGAATTATAAGAAACTCTTT	CATWDGPGNYKKLF	TRGV2	.	TRGJ1	19	-1	-1	25
11	7.652706275219146E-5	TGTGCCACCTGGGACGGAAACAATTATTATAAGAAACTCTTT	CATWDGNNYYKKLF	TRGV5	.	TRGJ1	14	-1	-1	21
11	7.652706275219146E-5	TGTGCCACCTGGGACAGCCCGGGAGAGTATAAGAAACTCTTT	CATWDSPGEYKKLF	TRGV5	.	TRGJ1	19	-1	-1	27
11	7.652706275219146E-5	TGTGCCACCTGGGACAGGCTCGATTATTATAAGAAACTCTTT	CATWDRLDYYKKLF	TRGV3	.	TRGJ1	18	-1	-1	19
11	7.652706275219146E-5	TGTGCCACCTGGGACAGGCCCGCAGATTATAAGAAACTCTTT	CATWDRPADYKKLF	TRGV7	.	TRGJ1	19	-1	-1	25
11	7.652706275219146E-5	TGTGCCACCTGGGACAGGCGAGATTATTATAAGAAACTCTTT	CATWDRRDYYKKLF	TRGV3	.	TRGJ1	18	-1	-1	18
11	7.652706275219146E-5	TGTGCCACCTGGGACAGGCATGTGAGGTATAAGAAACTCTTT	CATWDRHVRYKKLF	TRGV5	.	TRGJ1	22	-1	-1	27
11	7.652706275219146E-5	TGTGCCACCTGGGACAGGCAAAATTATTATAAGAAACTCTTT	CATWDRQNYYKKLF	TRGV5	.	TRGJ1	18	-1	-1	21
11	7.652706275219146E-5	TGTGCCTGCTGGATTAGGCACTCTCATAAGAAACTCTTT	CACWIRHSHKKLF	TRGV11	.	TRGJ1	20	-1	-1	25
11	7.652706275219146E-5	TGTGCCACCTGGGTCCGGAATTATTATAAGAAACTCTTT	CATWVRNYYKKLF	TRGV4	.	TRGJ2	12	-1	-1	17
11	7.652706275219146E-5	TGTGCCACCTGGGCCAGCACTGGTTGGTTCAAGATATTT	CATWASTGWFKIF	TRGV2	.	TRGJP1	12	-1	-1	17
11	7.652706275219146E-5	TGTGCCACCTGGGGTTGGGGGGATTATAAGAAACTCTTT	CATWGWGDYKKLF	TRGV8	.	TRGJ1	12	-1	-1	22
11	7.652706275219146E-5	TGTGCCACCTGGGATTCGGATTATTATAAGAAACTCTTT	CATWDSDYYKKLF	TRGV4	.	TRGJ1	14	-1	-1	13
11	7.652706275219146E-5	TGTGCCACCTGGGATCCTGTGGGTTATAAGAAACTCTTT	CATWDPVGYKKLF	TRGV8	.	TRGJ1	14	-1	-1	23
11	7.652706275219146E-5	TGTGCCACCTGGGATCCGGGTTATTATAAGAAACTCTTT	CATWDPGYYKKLF	TRGV4	.	TRGJ1	14	-1	-1	20
11	7.652706275219146E-5	TGTGCCACCTGGGATGGCAATTATTATAAGAAACTCTTT	CATWDGNYYKKLF	TRGV4	.	TRGJ1	16	-1	-1	18
11	7.652706275219146E-5	TGTGCCACCTGGGATGGGCGTGGTTATAAGAAACTCTTT	CATWDGRGYKKLF	TRGV4	.	TRGJ1	18	-1	-1	23
11	7.652706275219146E-5	TGTGCCACCTGGGATGGGCGCGGTTATAAGAAACTCTTT	CATWDGRGYKKLF	TRGV4	.	TRGJ1	18	-1	-1	23
11	7.652706275219146E-5	TGTGCCACCTGGGATAGAAGTTATTATAAGAAACTCTTT	CATWDRSYYKKLF	TRGV8	.	TRGJ1	16	-1	-1	16
11	7.652706275219146E-5	TGTGCCACCTGGGACTCGAATTATTATAAGAAACTCTTT	CATWDSNYYKKLF	TRGV8	.	TRGJ1	13	-1	-1	15
11	7.652706275219146E-5	TGTGCCACCTGGGACCCACCGCGTTATAAGAAACTCTTT	CATWDPPRYKKLF	TRGV5	.	TRGJ1	14	-1	-1	23
11	7.652706275219146E-5	TGTGCCACCTGGGACGGCCCTTATTATAAGAAACTCTTT	CATWDGPYYKKLF	TRGV2	.	TRGJ1	19	-1	-1	20
11	7.652706275219146E-5	TGTGCCACCTGGGACGGGCCGTTAGATAAGAAACTCTTT	CATWDGPLDKKLF	TRGV2	.	TRGJ1	19	-1	-1	25
11	7.652706275219146E-5	TGTGCCACCTGGGACGGGCCACGGTATAAGAAACTCTTT	CATWDGPRYKKLF	TRGV2	.	TRGJ1	19	-1	-1	24
11	7.652706275219146E-5	TGTGCCACCTGGGACGGGCGAGTTTATAAGAAACTCTTT	CATWDGRVYKKLF	TRGV2	.	TRGJ1	18	-1	-1	23
11	7.652706275219146E-5	TGTGCCACCTGGGACGACCTTTATTATAAGAAACTCTTT	CATWDDLYYKKLF	TRGV2	.	TRGJ1	15	-1	-1	20
11	7.652706275219146E-5	TGTGCCACCTGGGACAGTTTTTATTATAAGAAACTCTTT	CATWDSFYYKKLF	TRGV7	.	TRGJ1	16	-1	-1	20
11	7.652706275219146E-5	TGTGCCACCTGGGACAGGCTTCGTTATAAGAAACTCTTT	CATWDRLRYKKLF	TRGV5	.	TRGJ1	18	-1	-1	23
11	7.652706275219146E-5	TGTGCCACCTGGGACAGGCTCCGTTATAAGAAACTCTTT	CATWDRLRYKKLF	TRGV7	.	TRGJ1	18	-1	-1	23
11	7.652706275219146E-5	TGTGCCACCTGGGACAGGCTAAAGTATAAGAAACTCTTT	CATWDRLKYKKLF	TRGV5	.	TRGJ1	18	-1	-1	24
11	7.652706275219146E-5	TGTGCCACCTGGGACAGGCCTGGTTGGTTCAAGATATTT	CATWDRPGWFKIF	TRGV3	.	TRGJP1	21	-1	-1	19
11	7.652706275219146E-5	TGTGCCACCTGGGACAGGCCTGATTATAAGAAACTCTTT	CATWDRPDYKKLF	TRGV7	.	TRGJ1	21	-1	-1	22
11	7.652706275219146E-5	TGTGCCACCTGGGAGACGAATTATTATAAGAAACTCTTT	CATWETNYYKKLF	TRGV8	.	TRGJ1	13	-1	-1	16
11	7.652706275219146E-5	TGTGCCACCTGGGAGAGGAATTATTATAAGAAACTCTTT	CATWERNYYKKLF	TRGV4	.	TRGJ1	13	-1	-1	17
11	7.652706275219146E-5	TGTGCCACCTGGACTCCCTTCTATTATAAGAAACTCTTT	CATWTPFYYKKLF	TRGV3	.	TRGJ1	11	-1	-1	21
11	7.652706275219146E-5	TGTGCCACCTACGAAATAGAGCGTTATAAGAAACTCTTT	CATYEIERYKKLF	TRGV2	.	TRGJ1	9	-1	-1	23
11	7.652706275219146E-5	TGTGCCACCTGGTTCAATTATTATAAGAAACTCTTT	CATWFNYYKKLF	TRGV4	.	TRGJ1	11	-1	-1	12
11	7.652706275219146E-5	TGTGCCACCTGGGTCAATTATTATAAGAAACTCTTT	CATWVNYYKKLF	TRGV3	.	TRGJ1	15	-1	-1	15
11	7.652706275219146E-5	TGTGCCACCTGGGGTGGTCAGAATAAGAAACTCTTT	CATWGGQNKKLF	TRGV4	.	TRGJ1	16	-1	-1	22
11	7.652706275219146E-5	TGTGCCACCTGGGATGCCGGATATAAGAAACTCTTT	CATWDAGYKKLF	TRGV4	.	TRGJ2	15	-1	-1	21
11	7.652706275219146E-5	TGTGCCACCTGGGATGGCAGGTATAAGAAACTCTTT	CATWDGRYKKLF	TRGV4	.	TRGJ1	16	-1	-1	21
11	7.652706275219146E-5	TGTGCCACCTGGGATGAATATTATAAGAAACTCTTT	CATWDEYYKKLF	TRGV4	.	TRGJ1	15	-1	-1	15
11	7.652706275219146E-5	TGTGCCACCTGGGATACTCTTTCTAAGAAACTCTTT	CATWDTLSKKLF	TRGV8	.	TRGJ1	15	-1	-1	20
11	7.652706275219146E-5	TGTGCCACCTGGGATACTGGTTGGTTCAAGATATTT	CATWDTGWFKIF	TRGV8	.	TRGJP1	15	-1	-1	15
11	7.652706275219146E-5	TGTGCCACCTGGGACTATGGTTATAAGAAACTCTTT	CATWDYGYKKLF	TRGV7	.	TRGJ1	14	-1	-1	20
11	7.652706275219146E-5	TGTGCCACCTGGGACGTCCTATTGGGGAAACTCTTT	CATWDVLLGKLF	TRGV7	.	TRGJ1	14	-1	-1	26
11	7.652706275219146E-5	TGTGCCACCTGGGACGCTGGTCGGGAGAAACTCTTT	CATWDAGREKLF	TRGV2	.	TRGJ1	15	-1	-1	25
11	7.652706275219146E-5	TGTGCCACCTGGGACGGGCCTCATAAGAAACTCTTT	CATWDGPHKKLF	TRGV2	.	TRGJ1	19	-1	-1	22
11	7.652706275219146E-5	TGTGCCACCTGGGACGATTATTATAAGAAACTCTTT	CATWDDYYKKLF	TRGV2	.	TRGJ1	15	-1	-1	16
11	7.652706275219146E-5	TGTGCCACCTGGGACAGGCCTAGATCGAAACTCTTT	CATWDRPRSKLF	TRGV3	.	TRGJ1	20	-1	-1	26
11	7.652706275219146E-5	TGTGCCACCTGGGACAGGAATTATAAGAAACTCTTT	CATWDRNYKKLF	TRGV7	.	TRGJ1	17	-1	-1	19
11	7.652706275219146E-5	TGTGCCACCTGGGACAAAACGGCGCAGAAACTCTTT	CATWDKTAQKLF	TRGV2	.	TRGJ1	14	-1	-1	25
11	7.652706275219146E-5	TGTGCCACCTGGGAACCCGGTTTTGAGAAACTCTTT	CATWEPGFEKLF	TRGV4	.	TRGJ1	13	-1	-1	25
11	7.652706275219146E-5	TGTGCCACCGCCGCCGGGAGGGATAAGAAACTCTTT	CATAAGRDKKLF	TRGV3	.	TRGJ1	8	-1	-1	22
11	7.652706275219146E-5	TGTGCCTATAGTAGTGATTGGATCAAGACGTTT	CAYSSDWIKTF	TRGV11	.	TRGJP2	6	-1	-1	6
11	7.652706275219146E-5	TGTGCCACCTCAATAGATTATAAGAAACTCTTT	CATSIDYKKLF	TRGV4	.	TRGJ1	9	-1	-1	16
11	7.652706275219146E-5	TGTGCCACCTGGGTAGATTATAAGAAACTCTTT	CATWVDYKKLF	TRGV4	.	TRGJ1	12	-1	-1	16
11	7.652706275219146E-5	TGTGCCACCTGGGCCTGGGGTTGGAAACTCTTT	CATWAWGWKLF	TRGV8	.	TRGJ1	12	-1	-1	23
11	7.652706275219146E-5	TGTGCCACCTGGGGCACACACAAGAAACTCTTT	CATWGTHKKLF	TRGV4	.	TRGJ1	12	-1	-1	21
11	7.652706275219146E-5	TGTGCCACCTGGGGATATTATAAGAAACTCTTT	CATWGYYKKLF	TRGV8	.	TRGJ1	16	-1	-1	15
11	7.652706275219146E-5	TGTGCCACCTGGGATCATGGGAAGAAACTCTTT	CATWDHGKKLF	TRGV8	.	TRGJ1	14	-1	-1	21
11	7.652706275219146E-5	TGTGCCACCTGGGATAGGCCTGGGAAACTCTTT	CATWDRPGKLF	TRGV8	.	TRGJ1	20	-1	-1	23
11	7.652706275219146E-5	TGTGCCACCTGGGACCGACCAGAGAAACTCTTT	CATWDRPEKLF	TRGV3	.	TRGJ1	14	-1	-1	22
11	7.652706275219146E-5	TGTGCCACCTGGGACGGGCTAGAGAAACTCTTT	CATWDGLEKLF	TRGV2	.	TRGJ2	18	-1	-1	22
11	7.652706275219146E-5	TGTGCCACCTGGGACGGGGTAAAGAAACTCTTT	CATWDGVKKLF	TRGV2	.	TRGJ1	17	-1	-1	21
11	7.652706275219146E-5	TGTGCCACCTGGGACGGGGCTCTGAAACTCTTT	CATWDGALKLF	TRGV2	.	TRGJ1	17	-1	-1	23
11	7.652706275219146E-5	TGTGCCACCTGGGACGGACCGAAGAAACTCTTT	CATWDGPKKLF	TRGV2	.	TRGJ1	19	-1	-1	21
11	7.652706275219146E-5	TGTGCCACCTGGGACAGTTCCGGGAAACTCTTT	CATWDSSGKLF	TRGV7	.	TRGJ1	16	-1	-1	23
11	7.652706275219146E-5	TGTGCCACCTGGGACAGGCCGGTGAAACTCTTT	CATWDRPVKLF	TRGV3	.	TRGJ1	22	-1	-1	23
11	7.652706275219146E-5	TGTGCCACCTGGGACAAGAATAAGAAACTCTTT	CATWDKNKKLF	TRGV3	.	TRGJ1	15	-1	-1	19
11	7.652706275219146E-5	TGTGCCACCTGGAACTATTATAAGAAACTCTTT	CATWNYYKKLF	TRGV2	.	TRGJ1	14	-1	-1	11
11	7.652706275219146E-5	TGTGCCACCTACTCCTATTATAAGAAACTCTTT	CATYSYYKKLF	TRGV8	.	TRGJ1	9	-1	-1	15
11	7.652706275219146E-5	TGTGCCACCCAGAATTATTATAAGAAACTCTTT	CATQNYYKKLF	TRGV8	.	TRGJ1	8	-1	-1	11
11	7.652706275219146E-5	TGTGCCACCGTTTCCGGGGATAAGAAACTCTTT	CATVSGDKKLF	TRGV8	.	TRGJ1	8	-1	-1	19
11	7.652706275219146E-5	TGTGCTGCGTGGGATTGGATCAAGACGTTT	CAAWDWIKTF	TRGV10	.	TRGJP2	15	-1	-1	12
11	7.652706275219146E-5	TGTGCCTGCTGGGCCCCTAAGAAACTCTTT	CACWAPKKLF	TRGV11	.	TRGJ1	11	-1	-1	17
11	7.652706275219146E-5	TGTGCCTGCTGGATTAGGCTTGAGCTCTTT	CACWIRLELF	TRGV11	.	TRGJ1	18	-1	-1	24
11	7.652706275219146E-5	TGTGCCTGCTGGATTAAAAAGAAACTCTTT	CACWIKKKLF	TRGV11	.	TRGJ1	15	-1	-1	18
11	7.652706275219146E-5	TGTGCCACCTGGGATCATGGGAAACTCTTT	CATWDHGKLF	TRGV8	.	TRGJ1	14	-1	-1	20
11	7.652706275219146E-5	TGTGCCACCTGGGATATTGGGAAACTCTTT	CATWDIGKLF	TRGV8	.	TRGJ1	15	-1	-1	20
11	7.652706275219146E-5	TGTGCCACCTGGGATAGGGGGAAACTCTTT	CATWDRGKLF	TRGV8	.	TRGJ1	17	-1	-1	20
11	7.652706275219146E-5	TGTGCCACCTGGAACTATAAGAAACTCTTT	CATWNYKKLF	TRGV2	.	TRGJ1	14	-1	-1	15
11	7.652706275219146E-5	TGTGCCACCCCGGGATATAAGAAACTCTTT	CATPGYKKLF	TRGV5	.	TRGJ1	8	-1	-1	15
11	7.652706275219146E-5	TGTGCCACCGCCGGGTATAAGAAACTCTTT	CATAGYKKLF	TRGV4	.	TRGJ1	8	-1	-1	15
11	7.652706275219146E-5	TGTGCCACCACTAATTATAAGAAACTCTTT	CATTNYKKLF	TRGV4	.	TRGJ1	8	-1	-1	13
11	7.652706275219146E-5	TGTGCCACGCGTTATTATAAGAAACTCTTT	CATRYYKKLF	TRGV4	.	TRGJ1	7	-1	-1	11
11	7.652706275219146E-5	TGTGCCTTGTGGGAGGTGAAACTCTTT	CALWEVKLF	TRGV9	.	TRGJ1	23	-1	-1	17
11	7.652706275219146E-5	TGTGCCACCTGGCGGCGGAAACTCTTT	CATWRRKLF	TRGV3	.	TRGJ1	11	-1	-1	17
11	7.652706275219146E-5	TGTGCCACCACTCATACAAAACTCTTT	CATTHTKLF	TRGV3	.	TRGJ1	8	-1	-1	18
11	7.652706275219146E-5	TGTGCCACCAATTATAAGAAACTCTTT	CATNYKKLF	TRGV4	.	TRGJ1	8	-1	-1	10
11	7.652706275219146E-5	TGTGCCACGAAAAAGAAACTCTTT	CATKKKLF	TRGV2	.	TRGJ1	7	-1	-1	12
11	7.652706275219146E-5	TGTAAGGCCTGGTTCAAGATATTT	CKAWFKIF	TRGV8	.	TRGJP1	2	-1	-1	9
11	7.652706275219146E-5	TGTGTGAAACTCTTT	CVKLF	TRGV5	.	TRGJ1	3	-1	-1	5
10	6.957005704744678E-5	TGTGCCACCTGGGACGGGCCGAGAGGAACGAAGGCCACTGGTTGGTTCAAGATATTT	CATWDGPRGTKATGWFKIF	TRGV2	.	TRGJP1	19	-1	-1	34
10	6.957005704744678E-5	TGTGCCACCTGGGACGGTAGATTTATCTCCTCAAATTATTATAAGAAACTCTTT	CATWDGRFISSNYYKKLF	TRGV2	.	TRGJ1	16	-1	-1	30
10	6.957005704744678E-5	TGTGCCACCTGGGACGGGCCAAAATTCCCACAAAATTATTATAAGAAACTCTTT	CATWDGPKFPQNYYKKLF	TRGV2	.	TRGJ1	19	-1	-1	33
10	6.957005704744678E-5	TGTGCCACCTGGGACAGGCACATGACGAGAGGGGGAGGATATAAGAAACTCTTT	CATWDRHMTRGGGYKKLF	TRGV3	.	TRGJ1	18	-1	-1	39
10	6.957005704744678E-5	TGTGCCACCTGGGATAGGAATATCGCCCGCCGTTATTATAAGAAACTCTTT	CATWDRNIARRYYKKLF	TRGV8	.	TRGJ1	23	-1	-1	32
10	6.957005704744678E-5	TGTGCCACCTGGGACGCCCAAACCGATAGTAGTGATTGGATCAAGACGTTT	CATWDAQTDSSDWIKTF	TRGV2	.	TRGJP2	15	-1	-1	25
10	6.957005704744678E-5	TGTGCCACCTGGGACGGGCCGTATCGAACCCTTTATTATAAGAAACTCTTT	CATWDGPYRTLYYKKLF	TRGV2	.	TRGJ1	19	-1	-1	32
10	6.957005704744678E-5	TGTGCCTGCTGGATTAGGCACCAGAGCAGTGATTGGATCAAGACGTTT	CACWIRHQSSDWIKTF	TRGV11	.	TRGJP2	20	-1	-1	24
10	6.957005704744678E-5	TGTGCCACCTGGGATGGCCCGGCGCCTTGTTATTATAAGAAACTCTTT	CATWDGPAPCYYKKLF	TRGV4	.	TRGJ1	19	-1	-1	29
10	6.957005704744678E-5	TGTGCCACCTGGGATGGACCTTCCCGAAATTATTATAAGAAACTCTTT	CATWDGPSRNYYKKLF	TRGV4	.	TRGJ1	19	-1	-1	27
10	6.957005704744678E-5	TGTGCCACCTGGGATGAGTTCGCAAGAAATTATTATAAGAAACTCTTT	CATWDEFARNYYKKLF	TRGV4	.	TRGJ1	15	-1	-1	27
10	6.957005704744678E-5	TGTGCCACCTGGGATAGGCGGGGTAGTAGTGATTGGATCAAGACGTTT	CATWDRRGSSDWIKTF	TRGV8	.	TRGJP2	18	-1	-1	23
10	6.957005704744678E-5	TGTGCCACCTGGGACGTCCGCTGTTATGAAGGTTATAAGAAACTCTTT	CATWDVRCYEGYKKLF	TRGV2	.	TRGJ1	15	-1	-1	32
10	6.957005704744678E-5	TGTGCCACCTGGGACGGCACGGGAACCACTGGTTGGTTCAAGATATTT	CATWDGTGTTGWFKIF	TRGV2	.	TRGJP1	16	-1	-1	24
10	6.957005704744678E-5	TGTGCCACCTGGGACGGGCGTTGCGTGAATTATTATAAGAAACTCTTT	CATWDGRCVNYYKKLF	TRGV2	.	TRGJ1	18	-1	-1	26
10	6.957005704744678E-5	TGTGCCACCTGGGATAGTCCCCATTGTTATTATAAGAAACTCTTT	CATWDSPHCYYKKLF	TRGV8	.	TRGJ1	19	-1	-1	26
10	6.957005704744678E-5	TGTGCCACCTGGGATAGGCCGGCGAATTATTATAAGAAACTCTTT	CATWDRPANYYKKLF	TRGV8	.	TRGJ1	19	-1	-1	22
10	6.957005704744678E-5	TGTGCCACCTGGGATAGGCGGGGGGTAGGATATAAGAAACTCTTT	CATWDRRGVGYKKLF	TRGV8	.	TRGJ1	18	-1	-1	30
10	6.957005704744678E-5	TGTGCCACCTGGGACCCGCCTAAGACTTATTATAAGAAACTCTTT	CATWDPPKTYYKKLF	TRGV2	.	TRGJ1	14	-1	-1	23
10	6.957005704744678E-5	TGTGCCACCTGGGACGTCCAGGACGGTTATTATAAGAAACTCTTT	CATWDVQDGYYKKLF	TRGV4	.	TRGJ1	13	-1	-1	26
10	6.957005704744678E-5	TGTGCCACCTGGGACGGTCGGAGTCTGTCGCTGAAGAAACTCTTT	CATWDGRSLSLKKLF	TRGV2	.	TRGJ1	16	-1	-1	33
10	6.957005704744678E-5	TGTGCCACCTGGGACGGTACTACCACTGGTTGGTTCAAGATATTT	CATWDGTTTGWFKIF	TRGV2	.	TRGJP1	16	-1	-1	20
10	6.957005704744678E-5	TGTGCCACCTGGGACGGTACCCATCATTATTATAAGAAACTCTTT	CATWDGTHHYYKKLF	TRGV2	.	TRGJ1	16	-1	-1	25
10	6.957005704744678E-5	TGTGCCACCTGGGACGGCCTGACCACTGGTTGGTTCAAGATATTT	CATWDGLTTGWFKIF	TRGV2	.	TRGJP1	16	-1	-1	21
10	6.957005704744678E-5	TGTGCCACCTGGGACGGCCCCCCTGGGTATATCGGGAAACTCTTT	CATWDGPPGYIGKLF	TRGV2	.	TRGJ1	20	-1	-1	35
10	6.957005704744678E-5	TGTGCCACCTGGGACGGGCGTAGATCAGGTTATAAGAAACTCTTT	CATWDGRRSGYKKLF	TRGV2	.	TRGJ1	18	-1	-1	29
10	6.957005704744678E-5	TGTGCCACCTGGGACGGGCGGGGGGTTTATTATAAGAAACTCTTT	CATWDGRGVYYKKLF	TRGV2	.	TRGJ1	18	-1	-1	26
10	6.957005704744678E-5	TGTGCCACCTGGGACGAATATACCACTGGTTGGTTCAAGATATTT	CATWDEYTTGWFKIF	TRGV2	.	TRGJP1	15	-1	-1	17
10	6.957005704744678E-5	TGTGCCACCTGGGACAGCCACCTCTGCAGGTATAAGAAACTCTTT	CATWDSHLCRYKKLF	TRGV3	.	TRGJ1	16	-1	-1	30
10	6.957005704744678E-5	TGTGCCACCTGGGACAGGCCTAGCAGTGATTGGATCAAGACGTTT	CATWDRPSSDWIKTF	TRGV7	.	TRGJP2	20	-1	-1	20
10	6.957005704744678E-5	TGTGCCTTGTGGGAGATCCGAAGCGATTATAAGAAACTCTTT	CALWEIRSDYKKLF	TRGV9	.	TRGJ1	14	-1	-1	25
10	6.957005704744678E-5	TGTGCCACCTGGTTATCCCCTCTGGTTTATAAGAAACTCTTT	CATWLSPLVYKKLF	TRGV8	.	TRGJ1	11	-1	-1	26
10	6.957005704744678E-5	TGTGCCACCTGGGATTTACCGAATTATTATAAGAAACTCTTT	CATWDLPNYYKKLF	TRGV4	.	TRGJ1	14	-1	-1	19
10	6.957005704744678E-5	TGTGCCACCTGGGATGCTGTAAAAGATTATAAGAAACTCTTT	CATWDAVKDYKKLF	TRGV4	.	TRGJ1	15	-1	-1	25
10	6.957005704744678E-5	TGTGCCACCTGGGATGGGCTGGGGTATTATAAGAAACTCTTT	CATWDGLGYYKKLF	TRGV4	.	TRGJ1	18	-1	-1	24
10	6.957005704744678E-5	TGTGCCACCTGGGATAGTTCGAATTATTATAAGAAACTCTTT	CATWDSSNYYKKLF	TRGV8	.	TRGJ1	16	-1	-1	13
10	6.957005704744678E-5	TGTGCCACCTGGGATAGGTGGAGTGATTGGATCAAGACGTTT	CATWDRWSDWIKTF	TRGV8	.	TRGJP2	17	-1	-1	21
10	6.957005704744678E-5	TGTGCCACCTGGGATAGGAAATGCCCCCAGGAGGAACTCTTT	CATWDRKCPQEELF	TRGV8	.	TRGJ1	17	-1	-1	31
10	6.957005704744678E-5	TGTGCCACCTGGGACCCCCCGGTCGGTTATAAGAAACTCTTT	CATWDPPVGYKKLF	TRGV8	.	TRGJ1	13	-1	-1	26
10	6.957005704744678E-5	TGTGCCACCTGGGACGGGCTTAGGTATTATAAGAAACTCTTT	CATWDGLRYYKKLF	TRGV2	.	TRGJ1	18	-1	-1	24
10	6.957005704744678E-5	TGTGCCACCTGGGACGGGCTCGATTGGTATAAGAAACTCTTT	CATWDGLDWYKKLF	TRGV2	.	TRGJ1	21	-1	-1	27
10	6.957005704744678E-5	TGTGCCACCTGGGACGGGCTGTTGGGTTATAAGAAACTCTTT	CATWDGLLGYKKLF	TRGV2	.	TRGJ1	18	-1	-1	26
10	6.957005704744678E-5	TGTGCCACCTGGGACAGTAGGATTTATTATAAGAAACTCTTT	CATWDSRIYYKKLF	TRGV3	.	TRGJ1	16	-1	-1	20
10	6.957005704744678E-5	TGTGCCACCTGGGACAGGCTCAGGAAAGGGGTGAAACTCTTT	CATWDRLRKGVKLF	TRGV5	.	TRGJ1	18	-1	-1	32
10	6.957005704744678E-5	TGTGCCACCTGGGACAGGCCAACGGATTATAAGAAACTCTTT	CATWDRPTDYKKLF	TRGV3	.	TRGJ1	19	-1	-1	25
10	6.957005704744678E-5	TGTGCTGCGTGGGATTTAAATTATTATAAGAAGCTCTTT	CAAWDLNYYKKLF	TRGV10	.	TRGJ1	15	-1	-1	18
10	6.957005704744678E-5	TGTGCCTGCTGGATTAGGCACCGGTATAAGAAACTCTTT	CACWIRHRYKKLF	TRGV11	.	TRGJ1	20	-1	-1	24
10	6.957005704744678E-5	TGTGCCACCTGGGGTTCACCACCAAGAAAGAAACTCTTT	CATWGSPPRKKLF	TRGV8	.	TRGJ1	12	-1	-1	27
10	6.957005704744678E-5	TGTGCCACCTGGGATGGGCTGGGTTATAAGAAACTCTTT	CATWDGLGYKKLF	TRGV4	.	TRGJ1	18	-1	-1	23
10	6.957005704744678E-5	TGTGCCACCTGGGATGGACTTTATTATAAGAAACTCTTT	CATWDGLYYKKLF	TRGV4	.	TRGJ1	16	-1	-1	20
10	6.957005704744678E-5	TGTGCCACCTGGGATGAGGATTATTATAAGAAACTCTTT	CATWDEDYYKKLF	TRGV4	.	TRGJ1	15	-1	-1	19
10	6.957005704744678E-5	TGTGCCACCTGGGATATGTCGTATTATAAGAAACTCTTT	CATWDMSYYKKLF	TRGV8	.	TRGJ1	15	-1	-1	21
10	6.957005704744678E-5	TGTGCCACCTGGGATAAGGGTGGATCTAAGAAACTCTTT	CATWDKGGSKKLF	TRGV8	.	TRGJ1	15	-1	-1	26
10	6.957005704744678E-5	TGTGCCACCTGGGACCTAACTATCCCTAAGAAACTCTTT	CATWDLTIPKKLF	TRGV2	.	TRGJ1	14	-1	-1	26
10	6.957005704744678E-5	TGTGCCACCTGGGACCGCTGGGCATATAAGAAACTCTTT	CATWDRWAYKKLF	TRGV3	.	TRGJ1	14	-1	-1	24
10	6.957005704744678E-5	TGTGCCACCTGGGACGCTAATTATTATAAGAAACTCTTT	CATWDANYYKKLF	TRGV2	.	TRGJ1	15	-1	-1	18
10	6.957005704744678E-5	TGTGCCACCTGGGACGGTTCCGATTGGATCAAGACGTTT	CATWDGSDWIKTF	TRGV2	.	TRGJP2	16	-1	-1	21
10	6.957005704744678E-5	TGTGCCACCTGGGACGGCTCTGGGGGTAAGAAACTCTTT	CATWDGSGGKKLF	TRGV3	.	TRGJ1	21	-1	-1	26
10	6.957005704744678E-5	TGTGCCACCTGGGACGGGCGGGTTTATAAGAAACTCTTT	CATWDGRVYKKLF	TRGV2	.	TRGJ1	18	-1	-1	23
10	6.957005704744678E-5	TGTGCCACCTGGGACGGGCAGTATTATAAGAAACTCTTT	CATWDGQYYKKLF	TRGV2	.	TRGJ1	18	-1	-1	21
10	6.957005704744678E-5	TGTGCCACCTGGGACGGACGGGGGCATAAGAAACTCTTT	CATWDGRGHKKLF	TRGV5	.	TRGJ1	14	-1	-1	25
10	6.957005704744678E-5	TGTGCCACCTGGGACGGAGGTTATTATAAGAAACTCTTT	CATWDGGYYKKLF	TRGV4	.	TRGJ1	16	-1	-1	20
10	6.957005704744678E-5	TGTGCCACCTGGGACGGAACTTATTATAAGAAACTCTTT	CATWDGTYYKKLF	TRGV7	.	TRGJ1	14	-1	-1	16
10	6.957005704744678E-5	TGTGCCACCTGGGACGAAAATTATTATAAGAAACTCTTT	CATWDENYYKKLF	TRGV8	.	TRGJ1	13	-1	-1	18
10	6.957005704744678E-5	TGTGCCACCTGGGACAGGCCGTATTATAAGAAACTCTTT	CATWDRPYYKKLF	TRGV3	.	TRGJ1	19	-1	-1	21
10	6.957005704744678E-5	TGTGCCACCTGGGACAGGCCGGGGTATAAGAAACTCTTT	CATWDRPGYKKLF	TRGV7	.	TRGJ1	19	-1	-1	24
10	6.957005704744678E-5	TGTGCCACCTACCCCCGGGCCGATTATAAGAAACTCTTT	CATYPRADYKKLF	TRGV2	.	TRGJ1	9	-1	-1	22
10	6.957005704744678E-5	TGCGCCTTGTGGGAGGTGATGTATTATAAGAAACTCTTT	CALWEVMYYKKLF	TRGV9	.	TRGJ1	17	-1	-1	21
10	6.957005704744678E-5	TGTGTTGCGTGGGGCACTGGTTGGTTCAAGATATTT	CVAWGTGWFKIF	TRGV10	.	TRGJP1	12	-1	-1	14
10	6.957005704744678E-5	TGTGCCACCTCTACACGAAGCCTAAAGAAACTCTTT	CATSTRSLKKLF	TRGV2	.	TRGJ1	9	-1	-1	24
10	6.957005704744678E-5	TGTGCCACCTGTAATCCCGATTGGATCAAGACGTTT	CATCNPDWIKTF	TRGV8	.	TRGJP2	10	-1	-1	18
10	6.957005704744678E-5	TGTGCCACCTGGCATTTTTATTATAAGAAACTCTTT	CATWHFYYKKLF	TRGV2	.	TRGJ1	11	-1	-1	17
10	6.957005704744678E-5	TGTGCCACCTGGGCCTATTATTATAAGAAACTCTTT	CATWAYYYKKLF	TRGV8	.	TRGJ1	12	-1	-1	16
10	6.957005704744678E-5	TGTGCCACCTGGGGAGGGCGTTATAAGAAACTCTTT	CATWGGRYKKLF	TRGV4	.	TRGJ1	18	-1	-1	20
10	6.957005704744678E-5	TGTGCCACCTGGGGAGATTATTATAAGAAACTCTTT	CATWGDYYKKLF	TRGV8	.	TRGJ1	12	-1	-1	16
10	6.957005704744678E-5	TGTGCCACCTGGGATTTCTATTATAAGAAACTCTTT	CATWDFYYKKLF	TRGV4	.	TRGJ1	14	-1	-1	18
10	6.957005704744678E-5	TGTGCCACCTGGGATCTTTATTATAAGAAACTCTTT	CATWDLYYKKLF	TRGV2	.	TRGJ1	13	-1	-1	17
10	6.957005704744678E-5	TGTGCCACCTGGGATGGCACCGGGAAGAAACTCTTT	CATWDGTGKKLF	TRGV4	.	TRGJ1	16	-1	-1	24
10	6.957005704744678E-5	TGTGCCACCTGGGATGGGTTTTATAAGAAACTCTTT	CATWDGFYKKLF	TRGV4	.	TRGJ1	17	-1	-1	20
10	6.957005704744678E-5	TGTGCCACCTGGGATACAAAGGGTTGGAAACTCTTT	CATWDTKGWKLF	TRGV8	.	TRGJ1	15	-1	-1	26
10	6.957005704744678E-5	TGTGCCACCTGGGATAGGCGATGTAAGAAACTCTTT	CATWDRRCKKLF	TRGV8	.	TRGJ1	18	-1	-1	23
10	6.957005704744678E-5	TGTGCCACCTGGGATAGGGCTCCCAAGAAACTCTTT	CATWDRAPKKLF	TRGV8	.	TRGJ1	20	-1	-1	24
10	6.957005704744678E-5	TGTGCCACCTGGGACCGAAAATATAAGAAACTCTTT	CATWDRKYKKLF	TRGV2	.	TRGJ1	14	-1	-1	21
10	6.957005704744678E-5	TGTGCCACCTGGGACGCGTATTATAAGAAACTCTTT	CATWDAYYKKLF	TRGV2	.	TRGJ2	15	-1	-1	18
10	6.957005704744678E-5	TGTGCCACCTGGGACGGGAAAAGGAGGAAACTCTTT	CATWDGKRRKLF	TRGV2	.	TRGJ1	17	-1	-1	26
10	6.957005704744678E-5	TGTGCCACCTGGGACATAAGATATAAGAAACTCTTT	CATWDIRYKKLF	TRGV7	.	TRGJ1	15	-1	-1	21
10	6.957005704744678E-5	TGTGCCACCTGGGACAGGGACAATAAGAAACTCTTT	CATWDRDNKKLF	TRGV3	.	TRGJ1	17	-1	-1	22
10	6.957005704744678E-5	TGTGCCACCTGGGACAGGATTCATAAGAAACTCTTT	CATWDRIHKKLF	TRGV3	.	TRGJ1	17	-1	-1	18
10	6.957005704744678E-5	TGTGCCACCTGGGAGGACGATTATAAGAAACTCTTT	CATWEDDYKKLF	TRGV4	.	TRGJ1	13	-1	-1	19
10	6.957005704744678E-5	TGTGCTGCGTGGGACAATTATAAGAAACTCTTT	CAAWDNYKKLF	TRGV10	.	TRGJ1	13	-1	-1	16
10	6.957005704744678E-5	TGTGCCTGCTGGATTGGTAATAAGAAACTCTTT	CACWIGNKKLF	TRGV11	.	TRGJ1	14	-1	-1	19
10	6.957005704744678E-5	TGTGCCTGCTGGATTAGGTATAAGAAACTCTTT	CACWIRYKKLF	TRGV11	.	TRGJ1	17	-1	-1	18
10	6.957005704744678E-5	TGTGCCACCTGGTTGTATTATAAGAAACTCTTT	CATWLYYKKLF	TRGV4	.	TRGJ1	11	-1	-1	15
10	6.957005704744678E-5	TGTGCCACCTGGGTCGAAAGCAAGAAACTCTTT	CATWVESKKLF	TRGV8	.	TRGJ1	12	-1	-1	21
10	6.957005704744678E-5	TGTGCCACCTGGGTGCATTATAAGAAACTCTTT	CATWVHYKKLF	TRGV8	.	TRGJ1	12	-1	-1	16
10	6.957005704744678E-5	TGTGCCACCTGGGATCGGTATAAGAAACTCTTT	CATWDRYKKLF	TRGV8	.	TRGJ1	17	-1	-1	18
10	6.957005704744678E-5	TGTGCCACCTGGGACTATTATAAGAAACTCTTT	CATWDYYKKLF	TRGV2	.	TRGJ1	14	-1	-1	15
10	6.957005704744678E-5	TGTGCCACCTGGGACGGGCGGTGGAAACTCTTT	CATWDGRWKLF	TRGV2	.	TRGJ1	18	-1	-1	23
10	6.957005704744678E-5	TGTGCCACCTGGGACGGGCGGAAGAAACTCTTT	CATWDGRKKLF	TRGV2	.	TRGJ1	18	-1	-1	21
10	6.957005704744678E-5	TGTGCCACCTGGGACGGGCGAGAGAAACTCTTT	CATWDGREKLF	TRGV2	.	TRGJ1	18	-1	-1	22
10	6.957005704744678E-5	TGTGCCACCTGGGACGGGCAGTATAAACTCTTT	CATWDGQYKLF	TRGV2	.	TRGJ1	18	-1	-1	24
10	6.957005704744678E-5	TGTGCCACCTGGGACGGGACTAAGAAACTCTTT	CATWDGTKKLF	TRGV3	.	TRGJ1	20	-1	-1	20
10	6.957005704744678E-5	TGTGCCACCTGGGACAGGCAGAGGAAACTCTTT	CATWDRQRKLF	TRGV7	.	TRGJ1	18	-1	-1	23
10	6.957005704744678E-5	TGTGCCACCTGGGACAGGCAGAAGAAACTCTTT	CATWDRQKKLF	TRGV7	.	TRGJ1	18	-1	-1	21
10	6.957005704744678E-5	TGTGCCACCTGGGAGAGAGGGAAGAAACTCTTT	CATWERGKKLF	TRGV4	.	TRGJ1	13	-1	-1	21
10	6.957005704744678E-5	TGTGCCACCCCGGTTTTATTATCTAAACTCTTT	CATPVLLSKLF	TRGV2	.	TRGJ1	8	-1	-1	15
10	6.957005704744678E-5	TGTGCCACCGAGAATTATTATAAGAAACTCTTT	CATENYYKKLF	TRGV2	.	TRGJ1	8	-1	-1	11
10	6.957005704744678E-5	TGCCGGGGGGGTGATTATTATAAGAAACTCTTT	CRGGDYYKKLF	TRGV8	.	TRGJ1	1	-1	-1	13
10	6.957005704744678E-5	TGTGCTGCGTGGGATCGGTTTAAACTCTTT	CAAWDRFKLF	TRGV10	.	TRGJ1	14	-1	-1	21
10	6.957005704744678E-5	TGTGCCACCTGTAACAATAAGAAACTCTTT	CATCNNKKLF	TRGV8	.	TRGJ1	10	-1	-1	16
10	6.957005704744678E-5	TGTGCCACCTGGGCTTATAAGAAACTCTTT	CATWAYKKLF	TRGV5	.	TRGJ1	12	-1	-1	14
10	6.957005704744678E-5	TGTGCCACCTGGGCGGGGAAGAAACTCTTT	CATWAGKKLF	TRGV4	.	TRGJ1	12	-1	-1	18
10	6.957005704744678E-5	TGTGCCACCTGGGCGATCAAGAAACTCTTT	CATWAIKKLF	TRGV2	.	TRGJ1	12	-1	-1	18
10	6.957005704744678E-5	TGTGCCACCTGGGATACGTGGAAACTCTTT	CATWDTWKLF	TRGV8	.	TRGJ1	15	-1	-1	20
10	6.957005704744678E-5	TGTGCCACCTGGGATAGGGAGAAACTCTTT	CATWDREKLF	TRGV8	.	TRGJ1	17	-1	-1	19
10	6.957005704744678E-5	TGTGCCACCTGGGAATTTAAGAAACTCTTT	CATWEFKKLF	TRGV5	.	TRGJ1	13	-1	-1	14
10	6.957005704744678E-5	TGTGCCACCGGGTATTATAAGAAACTCTTT	CATGYYKKLF	TRGV8	.	TRGJ1	11	-1	-1	12
10	6.957005704744678E-5	TGTGCCTGCTGGTTTAAGAAACTCTTT	CACWFKKLF	TRGV11	.	TRGJ1	15	-1	-1	14
10	6.957005704744678E-5	TGTGCCACCTGGGGGGTGAAACTCTTT	CATWGVKLF	TRGV8	.	TRGJ1	12	-1	-1	17
10	6.957005704744678E-5	TGTGCCACCTGGGACGGGAAACTCTTT	CATWDGKLF	TRGV3	.	TRGJ1	17	-1	-1	17
10	6.957005704744678E-5	TGTGCCACCTGGGACAAGAAACTCTTT	CATWDKKLF	TRGV4	.	TRGJ1	13	-1	-1	15
10	6.957005704744678E-5	CCTGGGGGTTATAAGAAACTCTTT	PGGYKKLF	TRGV8	.	TRGJ1	-1	-1	-1	8
10	6.957005704744678E-5	TGTGCCACCTGGCGACTCTTT	CATWRLF	TRGV8	.	TRGJ1	11	-1	-1	14
10	6.957005704744678E-5	CTTTTTAAACTCTTT	LFKLF	TRGV8	.	TRGJ1	-1	-1	-1	6
9	6.26130513427021E-5	TGTGCCTGCTGGATTAGGCCCCGGATACGCTTATGGTGTTATAAGAAACTCTTT	CACWIRPRIRLWCYKKLF	TRGV11	.	TRGJ1	18	-1	-1	38
9	6.26130513427021E-5	TGTGCCACCTGGGATCTAAGTCTTTCAGAGTTGGGCAAAAAAATCAAGGTATTT	CATWDLSLSELGKKIKVF	TRGV4	.	TRGJP	14	-1	-1	26
9	6.26130513427021E-5	TGTGCCACCTGGGATGGCGAACTGCCCCGCCCCTCTTATTATAAGAAACTCTTT	CATWDGELPRPSYYKKLF	TRGV4	.	TRGJ1	16	-1	-1	35
9	6.26130513427021E-5	TGTGCCACCTGGGATGGGCCTTATGTGGACTTAGCTAGGGATAAGAAACTCTTT	CATWDGPYVDLARDKKLF	TRGV4	.	TRGJ1	19	-1	-1	40
9	6.26130513427021E-5	TGTGCCACCTGGGACGGGCCTTCTAGTCCCCCGGAGCCTTATAAGAAACTCTTT	CATWDGPSSPPEPYKKLF	TRGV2	.	TRGJ1	19	-1	-1	38
9	6.26130513427021E-5	TGTGCCACCTGGGACGGGAAATTCCAAGAGTTGGGCAAAAAAATCAAGGTATTT	CATWDGKFQELGKKIKVF	TRGV2	.	TRGJP	17	-1	-1	24
9	6.26130513427021E-5	TGTGCCACCTGGGATAGGCTAAGCGAAGGTAGTGATTGGATCAAGACGTTT	CATWDRLSEGSDWIKTF	TRGV8	.	TRGJP2	18	-1	-1	28
9	6.26130513427021E-5	TGTGCCACCTGGGATGCGCCCCCTCGAGGTTATTATAAGAAACTCTTT	CATWDAPPRGYYKKLF	TRGV4	.	TRGJ1	20	-1	-1	29
9	6.26130513427021E-5	TGTGCCACCTGGGATGGGCCTAGCTGGAATTATTATAAGAAACTCTTT	CATWDGPSWNYYKKLF	TRGV4	.	TRGJ1	19	-1	-1	26
9	6.26130513427021E-5	TGTGCCACCTGGGACGGGTCATATACCACTGGTTGGTTCAAGATATTT	CATWDGSYTTGWFKIF	TRGV2	.	TRGJP1	17	-1	-1	16
9	6.26130513427021E-5	TGTGCCACCTGGGACGGGCCTCAATCGGGTTATTATAAGAAACTCTTT	CATWDGPQSGYYKKLF	TRGV2	.	TRGJ1	19	-1	-1	29
9	6.26130513427021E-5	TGTGCCACCTGGGACGGGGCTGACTGCACTGGTTGGTTCAAGATATTT	CATWDGADCTGWFKIF	TRGV2	.	TRGJP1	17	-1	-1	26
9	6.26130513427021E-5	TGTGCCACCTGGGACAGGGGTTGGTTCCCGGGTTGGATCAAGACGTTT	CATWDRGWFPGWIKTF	TRGV3	.	TRGJP2	17	-1	-1	32
9	6.26130513427021E-5	TGTGCCACCTGGGACAGGGGACGCCGTCTTTATTATAAGAAACTCTTT	CATWDRGRRLYYKKLF	TRGV3	.	TRGJ1	17	-1	-1	29
9	6.26130513427021E-5	TGTGCCTTGCGGGAGGTGCGATCGAATTATTATAAGAAACTCTTT	CALREVRSNYYKKLF	TRGV9	.	TRGJ1	18	-1	-1	21
9	6.26130513427021E-5	TGTGCCTGCTGGATTCCCCACGGACGATATTATAAGAAACTCTTT	CACWIPHGRYYKKLF	TRGV11	.	TRGJ1	14	-1	-1	27
9	6.26130513427021E-5	TGTGCCTGCTGGATTAGGCTCTCCAATTATTATAAGAAACTCTTT	CACWIRLSNYYKKLF	TRGV11	.	TRGJ1	18	-1	-1	21
9	6.26130513427021E-5	TGTGCCACCTGGCCTTCCCCGAGGGATTATTATAAGAAACTCTTT	CATWPSPRDYYKKLF	TRGV2	.	TRGJ1	11	-1	-1	25
9	6.26130513427021E-5	TGTGCCACCTGGGATCACACATTATACCCCGATAAGAAACTCTTT	CATWDHTLYPDKKLF	TRGV8	.	TRGJ1	14	-1	-1	31
9	6.26130513427021E-5	TGTGCCACCTGGGATGGCCCACACCATTATTATAAGAAACTCTTT	CATWDGPHHYYKKLF	TRGV4	.	TRGJ1	20	-1	-1	25
9	6.26130513427021E-5	TGTGCCACCTGGGATAGGCTCCTTACTTATTATAAGAAACTCTTT	CATWDRLLTYYKKLF	TRGV8	.	TRGJ1	18	-1	-1	26
9	6.26130513427021E-5	TGTGCCACCTGGGACGTGAGCCATCTTTATTATAAGAAACTCTTT	CATWDVSHLYYKKLF	TRGV2	.	TRGJ1	15	-1	-1	26
9	6.26130513427021E-5	TGTGCCACCTGGGACGCCCCCTCCTTTTATTATAAGAAACTCTTT	CATWDAPSFYYKKLF	TRGV2	.	TRGJ1	15	-1	-1	26
9	6.26130513427021E-5	TGTGCCACCTGGGACGGTTCCTCCAATTATTATAAGAAACTCTTT	CATWDGSSNYYKKLF	TRGV2	.	TRGJ1	16	-1	-1	21
9	6.26130513427021E-5	TGTGCCACCTGGGACGGGCTAAGGAATTATTATAAGAAACTCTTT	CATWDGLRNYYKKLF	TRGV2	.	TRGJ1	18	-1	-1	23
9	6.26130513427021E-5	TGTGCCACCTGGGACGGGCCCAATCATTATTATAAGAAACTCTTT	CATWDGPNHYYKKLF	TRGV2	.	TRGJ1	20	-1	-1	25
9	6.26130513427021E-5	TGTGCCACCTGGGACGGGCGAGGGGTTTATTATAAGAAACTCTTT	CATWDGRGVYYKKLF	TRGV2	.	TRGJ1	18	-1	-1	26
9	6.26130513427021E-5	TGTGCCACCTGGGACGGGCGAAGGGGATATTATAAGAAACTCTTT	CATWDGRRGYYKKLF	TRGV2	.	TRGJ1	18	-1	-1	27
9	6.26130513427021E-5	TGTGCCACCTGGGACATTTGGCCCCGGACGACTAAGAAACTCTTT	CATWDIWPRTTKKLF	TRGV7	.	TRGJ1	15	-1	-1	32
9	6.26130513427021E-5	TGTGCCACCTGGGACAGGCCTCTGAATTATTATAAGAAACTCTTT	CATWDRPLNYYKKLF	TRGV3	.	TRGJ1	20	-1	-1	23
9	6.26130513427021E-5	TGTGCCACCTGGGACAGACCCTTAGGAGGTTATAAGAAACTCTTT	CATWDRPLGGYKKLF	TRGV3	.	TRGJ1	19	-1	-1	29
9	6.26130513427021E-5	TGTGCCACCTGGGACAGACACCCTCGCCGGTGTAAGAAACTCTTT	CATWDRHPRRCKKLF	TRGV3	.	TRGJ1	16	-1	-1	32
9	6.26130513427021E-5	TGTGCCACCTGGGAATCTGTGACCACTGGTTGGTTCAAGATATTT	CATWESVTTGWFKIF	TRGV8	.	TRGJP1	13	-1	-1	21
9	6.26130513427021E-5	TGTGCCACCTGGAAAAGATATAGTAGTGATTGGATCAAGACGTTT	CATWKRYSSDWIKTF	TRGV8	.	TRGJP2	11	-1	-1	17
9	6.26130513427021E-5	TGTGCCACCTGGGCGGTGGGGGGTGGCTATAAGAAACTCTTT	CATWAVGGGYKKLF	TRGV2	.	TRGJ1	15	-1	-1	27
9	6.26130513427021E-5	TGTGCCACCTGGGATTCTAATGGAGGTTATAAGAAACTCTTT	CATWDSNGGYKKLF	TRGV4	.	TRGJ1	14	-1	-1	26
9	6.26130513427021E-5	TGTGCCACCTGGGATCCCACCGTTTATTATAAGAAACTCTTT	CATWDPTVYYKKLF	TRGV8	.	TRGJ1	14	-1	-1	23
9	6.26130513427021E-5	TGTGCCACCTGGGATGCGTCGAATTATTATAAGAAACTCTTT	CATWDASNYYKKLF	TRGV4	.	TRGJ1	15	-1	-1	18
9	6.26130513427021E-5	TGTGCCACCTGGGATGGGCCGGGTTATTATAAGAAACTCTTT	CATWDGPGYYKKLF	TRGV4	.	TRGJ1	19	-1	-1	23
9	6.26130513427021E-5	TGTGCCACCTGGGATGGGCCGGATTATTATAAGAAACTCTTT	CATWDGPDYYKKLF	TRGV4	.	TRGJ1	19	-1	-1	19
9	6.26130513427021E-5	TGTGCCACCTGGGATGGGCGAGGTTTTTATAAGAAACTCTTT	CATWDGRGFYKKLF	TRGV4	.	TRGJ1	18	-1	-1	23
9	6.26130513427021E-5	TGTGCCACCTGGGATGGGGGGGGTTATTATAAGAAACTCTTT	CATWDGGGYYKKLF	TRGV4	.	TRGJ1	17	-1	-1	23
9	6.26130513427021E-5	TGTGCCACCTGGGATAGTCAAGGCTATTATAAGAAACTCTTT	CATWDSQGYYKKLF	TRGV8	.	TRGJ1	16	-1	-1	24
9	6.26130513427021E-5	TGTGCCACCTGGGATAGGCCCGAATATTATAAGAAACTCTTT	CATWDRPEYYKKLF	TRGV8	.	TRGJ1	19	-1	-1	20
9	6.26130513427021E-5	TGTGCCACCTGGGATAGGGGGAATTATTATAAGAAACTCTTT	CATWDRGNYYKKLF	TRGV8	.	TRGJ2	17	-1	-1	20
9	6.26130513427021E-5	TGTGCCACCTGGGATAAACGGGATTATTATAAGAAACTCTTT	CATWDKRDYYKKLF	TRGV8	.	TRGJ1	15	-1	-1	22
9	6.26130513427021E-5	TGTGCCACCTGGGATAAAGTTGGGCGTTATAAGAAACTCTTT	CATWDKVGRYKKLF	TRGV8	.	TRGJ1	15	-1	-1	26
9	6.26130513427021E-5	TGTGCCACCTGGGACGCTAGGAATTATTATAAGAAACTCTTT	CATWDARNYYKKLF	TRGV2	.	TRGJ1	15	-1	-1	20
9	6.26130513427021E-5	TGTGCCACCTGGGACGGCCCCCTTTATTATAAGAAACTCTTT	CATWDGPLYYKKLF	TRGV2	.	TRGJ1	20	-1	-1	23
9	6.26130513427021E-5	TGTGCCACCTGGGACGGGCCTCGATATTATAAGAAACTCTTT	CATWDGPRYYKKLF	TRGV2	.	TRGJ1	19	-1	-1	24
9	6.26130513427021E-5	TGTGCCACCTGGGACGGGCCCAATTATTATAAGAAACTCTTT	CATWDGPNYYKKLF	TRGV2	.	TRGJ1	20	-1	-1	21
9	6.26130513427021E-5	TGTGCCACCTGGGACGGGCCACATTATTATAAGAAACTCTTT	CATWDGPHYYKKLF	TRGV2	.	TRGJ1	19	-1	-1	22
9	6.26130513427021E-5	TGTGCCACCTGGGACGGGCCAAGGGGTTATAAGAAACTCTTT	CATWDGPRGYKKLF	TRGV2	.	TRGJ1	19	-1	-1	26
9	6.26130513427021E-5	TGTGCCACCTGGGACGGGCGGAATTATTATAAGAAACTCTTT	CATWDGRNYYKKLF	TRGV2	.	TRGJ1	18	-1	-1	20
9	6.26130513427021E-5	TGTGCCACCTGGGACGGGCGGAATATTTATAAGAAACTCTTT	CATWDGRNIYKKLF	TRGV2	.	TRGJ1	18	-1	-1	20
9	6.26130513427021E-5	TGTGCCACCTGGGACGGGCATGCTGGTTGGTTCAAGATATTT	CATWDGHAGWFKIF	TRGV2	.	TRGJP1	18	-1	-1	22
9	6.26130513427021E-5	TGTGCCACCTGGGACGGAAAGCATTATTATAAGAAACTCTTT	CATWDGKHYYKKLF	TRGV2	.	TRGJ1	16	-1	-1	22
9	6.26130513427021E-5	TGTGCCACCTGGGACGAAACCACTGGTTGGTTCAAGATATTT	CATWDETTGWFKIF	TRGV8	.	TRGJP1	13	-1	-1	18
9	6.26130513427021E-5	TGTGCCACCTGGGACAGGTCGGGGTATTATAAGAAACTCTTT	CATWDRSGYYKKLF	TRGV3	.	TRGJ1	17	-1	-1	24
9	6.26130513427021E-5	TGTGCCACCTGGGACAGGCTGGGAGTGGATAAGAAACTCTTT	CATWDRLGVDKKLF	TRGV3	.	TRGJ1	18	-1	-1	28
9	6.26130513427021E-5	TGTGCCACCTGGGACAGGCCTTGGGATTATAAGAAACTCTTT	CATWDRPWDYKKLF	TRGV3	.	TRGJ1	20	-1	-1	25
9	6.26130513427021E-5	TGTGCCACCTGGGACAGGCCTGAGGATTATAAGAAACTCTTT	CATWDRPEDYKKLF	TRGV7	.	TRGJ1	21	-1	-1	25
9	6.26130513427021E-5	TGTGCCACCTGGGACAGGCCTAATTATTATAAGAAACTCTTT	CATWDRPNYYKKLF	TRGV5	.	TRGJ1	20	-1	-1	21
9	6.26130513427021E-5	TGTGCCACCTGGGACAGGCGGCCGAGGTATAAGAAACTCTTT	CATWDRRPRYKKLF	TRGV3	.	TRGJ1	18	-1	-1	27
9	6.26130513427021E-5	TGTGCCACCTGGGACAGGGTGGGGCATTATAAGAAACTCTTT	CATWDRVGHYKKLF	TRGV7	.	TRGJ1	17	-1	-1	25
9	6.26130513427021E-5	TGTGCCACCTGGGACAACCAGGGTGATTATAAGAAACTCTTT	CATWDNQGDYKKLF	TRGV7	.	TRGJ2	15	-1	-1	25
9	6.26130513427021E-5	TGTGCCACCTGGATCTCTGGGGGTTATTATAAGAAACTCTTT	CATWISGGYYKKLF	TRGV3	.	TRGJ1	11	-1	-1	23
9	6.26130513427021E-5	TGTGCCACCTGGACACTCAAAACGGGTTATAAGAAACTCTTT	CATWTLKTGYKKLF	TRGV3	.	TRGJ1	14	-1	-1	26
9	6.26130513427021E-5	TGTGCTGCGTGGGGCCCAAGATGCAGGATCAAGACGTTT	CAAWGPRCRIKTF	TRGV10	.	TRGJP2	12	-1	-1	25
9	6.26130513427021E-5	TGTGCTGCGTGGGATGGTCTCGAGAGGTTCAAGATATTT	CAAWDGLERFKIF	TRGV10	.	TRGJP1	14	-1	-1	25
9	6.26130513427021E-5	TGTGCTGCGTGGGAAAAGAATTATTATAAGAAACTCTTT	CAAWEKNYYKKLF	TRGV10	.	TRGJ1	13	-1	-1	17
9	6.26130513427021E-5	TGTGCCACTTCAGGCGTGAATTATTATAAGAAACTCTTT	CATSGVNYYKKLF	TRGV8	.	TRGJ1	7	-1	-1	17
9	6.26130513427021E-5	TGTGCCACCTGGCCTGAGAATTATTATAAGAAACTCTTT	CATWPENYYKKLF	TRGV4	.	TRGJ1	11	-1	-1	17
9	6.26130513427021E-5	TGTGCCACCTGGGTCGGGACTTATTATAAGAAACTCTTT	CATWVGTYYKKLF	TRGV7	.	TRGJ1	12	-1	-1	17
9	6.26130513427021E-5	TGTGCCACCTGGGCCTCGGATTATTATAAGAAACTCTTT	CATWASDYYKKLF	TRGV7	.	TRGJ1	12	-1	-1	15
9	6.26130513427021E-5	TGTGCCACCTGGGCCAGACCTTATTATAAGAAACTCTTT	CATWARPYYKKLF	TRGV3	.	TRGJ1	20	-1	-1	20
9	6.26130513427021E-5	TGTGCCACCTGGGCAACTTTTTATTATAAGAAACTCTTT	CATWATFYYKKLF	TRGV8	.	TRGJ1	12	-1	-1	20
9	6.26130513427021E-5	TGTGCCACCTGGGGGGGGAATTATTATAAGAAACTCTTT	CATWGGNYYKKLF	TRGV2	.	TRGJ1	12	-1	-1	17
9	6.26130513427021E-5	TGTGCCACCTGGGATCGGAACTATTATAAGAAACTCTTT	CATWDRNYYKKLF	TRGV4	.	TRGJ1	17	-1	-1	17
9	6.26130513427021E-5	TGTGCCACCTGGGATGCCTATTATTATAAGAAACTCTTT	CATWDAYYYKKLF	TRGV4	.	TRGJ1	15	-1	-1	19
9	6.26130513427021E-5	TGTGCCACCTGGGATGGTTTATATTATAAGAAACTCTTT	CATWDGLYYKKLF	TRGV4	.	TRGJ1	16	-1	-1	21
9	6.26130513427021E-5	TGTGCCACCTGGGATGGGTGTTATTATAAGAAACTCTTT	CATWDGCYYKKLF	TRGV4	.	TRGJ1	17	-1	-1	20
9	6.26130513427021E-5	TGTGCCACCTGGGATGGGCCCCACAATAAGAAACTCTTT	CATWDGPHNKKLF	TRGV4	.	TRGJ1	20	-1	-1	25
9	6.26130513427021E-5	TGTGCCACCTGGGATGGGCCCGAAATTAAGAAACTCTTT	CATWDGPEIKKLF	TRGV4	.	TRGJ1	20	-1	-1	26
9	6.26130513427021E-5	TGTGCCACCTGGGATGGGCCGGGTTATAAGAAACTCTTT	CATWDGPGYKKLF	TRGV4	.	TRGJ1	19	-1	-1	23
9	6.26130513427021E-5	TGTGCCACCTGGGATGGGCGGGGGAGAAAGAAACTCTTT	CATWDGRGRKKLF	TRGV4	.	TRGJ1	18	-1	-1	27
9	6.26130513427021E-5	TGTGCCACCTGGGATGGGGATTATTATAAGAAACTCTTT	CATWDGDYYKKLF	TRGV2	.	TRGJ1	17	-1	-1	19
9	6.26130513427021E-5	TGTGCCACCTGGGATGGGAGTTATTATAAGAAACTCTTT	CATWDGSYYKKLF	TRGV4	.	TRGJ1	17	-1	-1	17
9	6.26130513427021E-5	TGTGCCACCTGGGATAGAGTCCCATATAAGAAACTCTTT	CATWDRVPYKKLF	TRGV8	.	TRGJ2	16	-1	-1	24
9	6.26130513427021E-5	TGTGCCACCTGGGATAGAAGTGATTGGATCAAGACGTTT	CATWDRSDWIKTF	TRGV8	.	TRGJP2	16	-1	-1	13
9	6.26130513427021E-5	TGTGCCACCTGGGATAACCCGAATCGTAAGAAACTCTTT	CATWDNPNRKKLF	TRGV8	.	TRGJ1	15	-1	-1	26
9	6.26130513427021E-5	TGTGCCACCTGGGATAAGTGGGGTTATAAGAAACTCTTT	CATWDKWGYKKLF	TRGV8	.	TRGJ1	15	-1	-1	23
9	6.26130513427021E-5	TGTGCCACCTGGGACCGTTATTATTATAAGAAACTCTTT	CATWDRYYYKKLF	TRGV2	.	TRGJ1	14	-1	-1	19
9	6.26130513427021E-5	TGTGCCACCTGGGACCGACAGAATTATAAGAAACTCTTT	CATWDRQNYKKLF	TRGV3	.	TRGJ1	14	-1	-1	22
9	6.26130513427021E-5	TGTGCCACCTGGGACGTCCCTTATTATAAGAAACTCTTT	CATWDVPYYKKLF	TRGV2	.	TRGJ1	15	-1	-1	20
9	6.26130513427021E-5	TGTGCCACCTGGGACGGGCCTTGTTATAAGAAACTCTTT	CATWDGPCYKKLF	TRGV2	.	TRGJ1	19	-1	-1	20
9	6.26130513427021E-5	TGTGCCACCTGGGACGGGCCGGAATATAAGAAACTCTTT	CATWDGPEYKKLF	TRGV2	.	TRGJ1	19	-1	-1	24
9	6.26130513427021E-5	TGTGCCACCTGGGACGGGCCGAATTATAAGAAACTCTTT	CATWDGPNYKKLF	TRGV2	.	TRGJ1	19	-1	-1	22
9	6.26130513427021E-5	TGTGCCACCTGGGACGGGCACCTTTATAAGAAACTCTTT	CATWDGHLYKKLF	TRGV2	.	TRGJ1	18	-1	-1	23
9	6.26130513427021E-5	TGTGCCACCTGGGACGGGGACTATTATAAGAAACTCTTT	CATWDGDYYKKLF	TRGV2	.	TRGJ1	17	-1	-1	21
9	6.26130513427021E-5	TGTGCCACCTGGGACGGAGATTATTATAAGAAACTCTTT	CATWDGDYYKKLF	TRGV5	.	TRGJ1	14	-1	-1	19
9	6.26130513427021E-5	TGTGCCACCTGGGACGACTATTATTATAAGAAACTCTTT	CATWDDYYYKKLF	TRGV2	.	TRGJ1	15	-1	-1	19
9	6.26130513427021E-5	TGTGCCACCTGGGACGACCCTGGTTGGTTCAAGATATTT	CATWDDPGWFKIF	TRGV2	.	TRGJP1	15	-1	-1	16
9	6.26130513427021E-5	TGTGCCACCTGGGACAGGCTGGGTTATAAGAAACTCTTT	CATWDRLGYKKLF	TRGV5	.	TRGJ1	18	-1	-1	23
9	6.26130513427021E-5	TGTGCCACCTGGGACAGGCTGGGCTATAAGAAACTCTTT	CATWDRLGYKKLF	TRGV7	.	TRGJ1	18	-1	-1	24
9	6.26130513427021E-5	TGTGCCACCTGGGACAGGCCCTGGTATAAGAAACTCTTT	CATWDRPWYKKLF	TRGV7	.	TRGJ1	19	-1	-1	24
9	6.26130513427021E-5	TGTGCCACCTGGGACAGGCCGGTTTATAAGAAACTCTTT	CATWDRPVYKKLF	TRGV3	.	TRGJ1	22	-1	-1	23
9	6.26130513427021E-5	TGTGCCACCTGGGACAGGCCGGCCCGGGAGAAACTCTTT	CATWDRPAREKLF	TRGV5	.	TRGJ1	19	-1	-1	28
9	6.26130513427021E-5	TGTGCCACCTGGGACAGGCCGAGTTATAAGAAACTCTTT	CATWDRPSYKKLF	TRGV7	.	TRGJ1	19	-1	-1	23
9	6.26130513427021E-5	TGTGCCACCTGGGACAGGCGACGGGCTAAGAAACTCTTT	CATWDRRRAKKLF	TRGV7	.	TRGJ1	18	-1	-1	26
[truncated: 3,238 more rows]
