# Supplementary material for: Dissection of the Human T-Cell Receptor γ Gene Repertoire in the Brain and Peripheral Blood Identifies Age- and Alzheimer's Disease-Associated Clonotype Profiles
Source: Front Immunol. 2020 Jan 29;11:12. doi: 10.3389/fimmu.2020.00012 (PMC7025544; doi:10.3389/fimmu.2020.00012)
Supplement: Supplementary file 5 [file Data_Sheet_2.zip › repertoires_corrected_and_decontaminated/A1097.txt]

count	freq	cdr3nt	cdr3aa	v	d	j	VEnd	DStart	DEnd	JStart
13705	0.1493212176679523	TGTGCCACCTGGGATGTTATGAAACTCTTT	CATWDVMKLF	TRGV4	.	TRGJ2	15	-1	-1	17
1803	0.01964437471399621	TGTGCCACCTGGGATAGTTATTATAAGAAACTCTTT	CATWDSYYKKLF	TRGV8	.	TRGJ2	16	-1	-1	17
1205	0.013128935956941448	TGTGCCTTGTGGGAGGGAGAGGAGTTGGGCAAAAAAATCAAGGTATTT	CALWEGEELGKKIKVF	TRGV9	.	TRGJP	15	-1	-1	21
848	0.009239284391274978	TGTGCCTTGTGGGAGGTGCAAGAGTTGGGCAAAAAAATCAAGGTATTT	CALWEVQELGKKIKVF	TRGV9	.	TRGJP	19	-1	-1	17
818	0.008912422915168552	TGTGCCTTGTGGGAGGTGCCGGAGTTGGGCAAAAAAATCAAGGTATTT	CALWEVPELGKKIKVF	TRGV9	.	TRGJP	18	-1	-1	21
797	0.008683619881894053	TGTGCCTTGTGGGAGCAAGAGTTGGGCAAAAAAATCAAGGTATTT	CALWEQELGKKIKVF	TRGV9	.	TRGJP	14	-1	-1	14
628	0.0068423002331611865	TGTGCCTTGTGGGAGGTGGAGTTGGGCAAAAAAATCAAGGTATTT	CALWEVELGKKIKVF	TRGV9	.	TRGJP	17	-1	-1	18
594	0.006471857226907237	TGTGCCTTGTGGGAGGGGTTGGGCAAAAAAATCAAGGTATTT	CALWEGLGKKIKVF	TRGV9	.	TRGJP	15	-1	-1	17
483	0.00526246976531346	TGTGCCTTGTGGGAGGTGCCTTTTTCCCGGAGGGGAGGGAAGAAACTCTTT	CALWEVPFSRRGGKKLF	TRGV9	.	TRGJ2	18	-1	-1	39
464	0.0050554574971127236	TGTGCCACCTGGGACAGGCCGCATTATAAGAAACTCTTT	CATWDRPHYKKLF	TRGV3	.	TRGJ2	19	-1	-1	22
407	0.004434420692510514	TGTGCCTTGTGGGAGGCCGGACAAGAGTTGGGCAAAAAAATCAAGGTATTT	CALWEAGQELGKKIKVF	TRGV9	.	TRGJP	15	-1	-1	18
397	0.004325466867141706	TGTGCCTTGTGGGAGGTGATGAGGGCAGAGTTGGGCAAAAAAATCAAGGTATTT	CALWEVMRAELGKKIKVF	TRGV9	.	TRGJP	17	-1	-1	22
356	0.0038787561831295897	TGTGCCACCTACTATAAGAAACTCTTT	CATYYKKLF	TRGV4	.	TRGJ1	9	-1	-1	9
309	0.0033666732038961887	TGTGCCTTGTGGGAGGTGAGGGAGTTGGGCAAAAAAATCAAGGTATTT	CALWEVRELGKKIKVF	TRGV9	.	TRGJP	17	-1	-1	21
292	0.003181451700769214	TGTGCCTTGTGGGAGGTGCAGGAGAAACTCTTT	CALWEVQEKLF	TRGV9	.	TRGJ1	19	-1	-1	22
289	0.0031487655531585714	TGTGCCTTGTGGGAGGTGCATTATAAGAAACTCTTT	CALWEVHYKKLF	TRGV9	.	TRGJ1	19	-1	-1	19
289	0.0031487655531585714	TGTGCCTTGTGGGAGGACCTCAAGAAACTCTTT	CALWEDLKKLF	TRGV9	.	TRGJ1	15	-1	-1	21
287	0.0031269747880848095	TGTGCCTTGTGGGATAAGAAACTCTTT	CALWDKKLF	TRGV9	.	TRGJ1	13	-1	-1	13
284	0.003094288640474167	TGTGCCACCTGGGACAGGCCTCTGGGATATAAGAAACTCTTT	CATWDRPLGYKKLF	TRGV5	.	TRGJ1	20	-1	-1	27
275	0.0029962301976422393	TGTGCCTTGTGGGAGGCTTATTATAAGAAACTCTTT	CALWEAYYKKLF	TRGV9	.	TRGJ1	15	-1	-1	17
271	0.0029526486674947157	TGTGCCTTGTGGGAGGATTTACAAGAGTTGGGCAAAAAAATCAAGGTATTT	CALWEDLQELGKKIKVF	TRGV9	.	TRGJP	15	-1	-1	21
268	0.002919962519884073	TGTGCCTTGTGGGAGGTGCAGGGTCAGAAGTTGGGCAAAAAAATCAAGGTATTT	CALWEVQGQKLGKKIKVF	TRGV9	.	TRGJP	19	-1	-1	28
267	0.002909067137347192	TGTGCCACCTGGGACGGGCCGAATTGCCTTTATAAGAAACTCTTT	CATWDGPNCLYKKLF	TRGV2	.	TRGJ2	19	-1	-1	29
266	0.002898171754810311	TGTGCCTTGTGGGAGGCCTATAAGAAACTCTTT	CALWEAYKKLF	TRGV9	.	TRGJ1	15	-1	-1	18
257	0.0028001133119783836	TGTGCCTTGTGGGACCCCCGACGCCGTGGGAAACTCTTT	CALWDPRRRGKLF	TRGV9	.	TRGJ1	13	-1	-1	29
256	0.0027892179294415026	TGTGCTGCGTGGGATTATAAGAAACTCTTT	CAAWDYKKLF	TRGV10	.	TRGJ2	16	-1	-1	13
254	0.002767427164367741	TGTGCCTTGTGGGAGGTGCGAGAGTTGGGCAAAAAAATCAAGGTATTT	CALWEVRELGKKIKVF	TRGV9	.	TRGJP	18	-1	-1	17
252	0.002745636399293979	TGTGCTGCGTGGGATCCGACTGGTTGGTTCAAGATATTT	CAAWDPTGWFKIF	TRGV10	.	TRGJP1	14	-1	-1	18
245	0.002669368721535813	TGTGCCTTGTGGGAGGTGCAACCTCGAGAGTTGGGCAAAAAAATCAAGGTATTT	CALWEVQPRELGKKIKVF	TRGV9	.	TRGJP	24	-1	-1	26
242	0.0026366825739251704	TGTGCCTTGTGGGAGGGCTATTATAAGAAACTCTTT	CALWEGYYKKLF	TRGV9	.	TRGJ1	15	-1	-1	18
234	0.0025495195136301238	TGTGCCACCTGGGACAGACCCCGAGCCCCAGGGAAACTCTTT	CATWDRPRAPGKLF	TRGV3	.	TRGJ2	19	-1	-1	32
227	0.0024732518358719572	TGTGCCTCGAAGAAACTCTTT	CASKKLF	TRGV9	.	TRGJ1	6	-1	-1	9
224	0.0024405656882613147	TGTGCTGCGGAAATTAAACTCTTT	CAAEIKLF	TRGV10	.	TRGJ1	8	-1	-1	15
222	0.002418774923187553	TGTGCCTTGTGGGAGGTCCCCCATTATAAGAAACTCTTT	CALWEVPHYKKLF	TRGV9	.	TRGJ1	16	-1	-1	22
221	0.002407879540650672	TGTGCCTTGCGACTCTTT	CALRLF	TRGV9	.	TRGJ1	8	-1	-1	11
218	0.0023751933930400296	TGTGCTGCGTGGGATTATTATAAGAAACTCTTT	CAAWDYYKKLF	TRGV10	.	TRGJ1	16	-1	-1	13
217	0.0023642980105031486	TGTGCCTTGTGGGAGGCGGGGCACCTCACCCCTTATAAGAAACTCTTT	CALWEAGHLTPYKKLF	TRGV9	.	TRGJ1	15	-1	-1	32
217	0.0023642980105031486	TGTGCCTTGTGGGAGGTTAGGGAACTCTTT	CALWEVRELF	TRGV9	.	TRGJ1	16	-1	-1	22
213	0.002320716480355625	TGTGCCTTGTGGGAGGTGCCTAGAACCGGGGGACTCTTT	CALWEVPRTGGLF	TRGV9	.	TRGJ1	18	-1	-1	32
212	0.0023098210978187445	TGTGCCTTACTTAATAAGAAACTCTTT	CALLNKKLF	TRGV9	.	TRGJ1	7	-1	-1	6
211	0.0022989257152818635	TGTGCCTTGTGGGAGCGGGTACTCTTT	CALWERVLF	TRGV9	.	TRGJ2	14	-1	-1	20
209	0.002277134950208102	TGTGCCTTGTGGGAGCCCTGGGGTCTCTTT	CALWEPWGLF	TRGV9	.	TRGJ1	14	-1	-1	24
204	0.0022226580375236974	TGTGCCTTGTGGGAGAAACTCTTT	CALWEKLF	TRGV9	.	TRGJ1	14	-1	-1	13
203	0.0022117626549868164	TGTGCCTTCTCTGTAGAGGGTGCTTATTATAAGAAACTCTTT	CAFSVEGAYYKKLF	TRGV9	.	TRGJ1	7	-1	-1	23
197	0.0021463903597655314	TGTGCCTTGTGGGAGGTGCAGAATTATTATAAGAAACTCTTT	CALWEVQNYYKKLF	TRGV9	.	TRGJ1	19	-1	-1	20
194	0.002113704212154889	TGTGCCTTGTCCCCATGCGAACTCTTT	CALSPCELF	TRGV9	.	TRGJ1	9	-1	-1	19
191	0.0020810180645442463	TGTGCCTTGTGGGAGCGGAAACTCTTT	CALWERKLF	TRGV9	.	TRGJ1	14	-1	-1	17
187	0.0020374365343967227	TGTGCCTTGTGGGAGGTACAAGAGTTGGGCAAAAAAATCAAGGTATTT	CALWEVQELGKKIKVF	TRGV9	.	TRGJP	19	-1	-1	18
187	0.0020374365343967227	TGTGCCTTGTGGGAGGTGAGAAATTATAAGAAACTCTTT	CALWEVRNYKKLF	TRGV9	.	TRGJ1	17	-1	-1	22
186	0.0020265411518598417	TGTGCCACCTGGGATTATAAGAAACTCTTT	CATWDYKKLF	TRGV4	.	TRGJ1	14	-1	-1	13
185	0.0020156457693229607	TGTGCCTTGTGGCGTAGTGATTGGATCAAGACGTTT	CALWRSDWIKTF	TRGV9	.	TRGJP2	11	-1	-1	13
182	0.001982959621712318	TGTGCCTTGTGGGAGGTGCGTGGTACCACTGGTTGGTTCAAGATATTT	CALWEVRGTTGWFKIF	TRGV9	.	TRGJP1	18	-1	-1	23
182	0.001982959621712318	TGTGCCTTGTGGTTCAAGAAACTCTTT	CALWFKKLF	TRGV9	.	TRGJ1	11	-1	-1	15
180	0.0019611688566385566	TGTGCCTTGTGGGAGGTGCCTTGGGGGAAACTCTTT	CALWEVPWGKLF	TRGV9	.	TRGJ1	18	-1	-1	26
179	0.0019502734741016757	TGTGCCTTGTGGGCCTCGGCTAAGAAACTCTTT	CALWASAKKLF	TRGV9	.	TRGJ1	12	-1	-1	20
176	0.001917587326491033	TGTGCCTGGATTAAGAAACTCTTT	CAWIKKLF	TRGV9	.	TRGJ1	6	-1	-1	11
174	0.0018957965614172713	TGTGCCTTGCCTCCCTCTCGTTATTATAAGAAACTCTTT	CALPPSRYYKKLF	TRGV9	.	TRGJ1	8	-1	-1	20
172	0.0018740057963435096	TGTGCCTTGTGGGAGGTGCGAGAGGGAGAGGGTTATTATAAGAAACTCTTT	CALWEVREGEGYYKKLF	TRGV9	.	TRGJ1	18	-1	-1	32
172	0.0018740057963435096	TGTGCCTTGTGGGAGCTAGAGTTGGGCAAAAAAATCAAGGTATTT	CALWELELGKKIKVF	TRGV9	.	TRGJP	14	-1	-1	14
170	0.0018522150312697478	TGTGCCTTGTGGGAGGCCCTTTATTATAAGAAACTCTTT	CALWEALYYKKLF	TRGV9	.	TRGJ1	15	-1	-1	20
168	0.0018304242661959862	TGTGCCTTGTGGGAGGTGCCCACATGGGGCAAAAAAATCAAGGTATTT	CALWEVPTWGKKIKVF	TRGV9	.	TRGJP	18	-1	-1	26
168	0.0018304242661959862	TGTGCCCGTTATAAGAAACTCTTT	CARYKKLF	TRGV9	.	TRGJ1	5	-1	-1	8
167	0.0018195288836591053	TGTGCCTTGTGGGAGGTGCTGGGGTTGGGCAAAAAAATCAAGGTATTT	CALWEVLGLGKKIKVF	TRGV9	.	TRGJP	18	-1	-1	23
167	0.0018195288836591053	TGTGCCTTGTGGGAGGTGCAACGAGCCCGTAAGAAACTCTTT	CALWEVQRARKKLF	TRGV9	.	TRGJ1	19	-1	-1	29
167	0.0018195288836591053	TGTGCCTTGTGGGACCAACTCGGGAAGAAACTCTTT	CALWDQLGKKLF	TRGV9	.	TRGJ1	13	-1	-1	24
166	0.0018086335011222245	TGTGCCTTGTGGGAGCCACTGCCCCGGCTGTGGGAGAAACTCTTT	CALWEPLPRLWEKLF	TRGV9	.	TRGJ1	14	-1	-1	34
166	0.0018086335011222245	TGTGCCTTGTGGGCTAAGAAACTCTTT	CALWAKKLF	TRGV9	.	TRGJ1	12	-1	-1	14
165	0.0017977381185853435	TGTGCCTTGGGGGACGTGAAACTCTTT	CALGDVKLF	TRGV9	.	TRGJ1	23	-1	-1	17
164	0.0017868427360484627	TGTGCCTTGTGGGAGGTGGGGTATAAGAAACTCTTT	CALWEVGYKKLF	TRGV9	.	TRGJ1	17	-1	-1	21
163	0.0017759473535115817	TGTGCCTTGTGGGATATTGAGTTGGGCAAAAAAATCAAGGTATTT	CALWDIELGKKIKVF	TRGV9	.	TRGJP	13	-1	-1	18
162	0.001765051970974701	TGTGCCTTGTGGGAGAAGCAAGAGTTGGGCAAAAAAATCAAGGTATTT	CALWEKQELGKKIKVF	TRGV9	.	TRGJP	14	-1	-1	17
160	0.0017432612059009392	TGTGCCTTGTGGGAGGGGAATTATTATAAGAAACTCTTT	CALWEGNYYKKLF	TRGV9	.	TRGJ2	15	-1	-1	17
159	0.0017323658233640584	TGTGCCTTGTGGGAAGAAGAGTTGGGCAAAAAAATCAAGGTATTT	CALWEEELGKKIKVF	TRGV9	.	TRGJP	13	-1	-1	16
159	0.0017323658233640584	TGTGCCTTGTGGGAGGTGCCCGCAGGTAAGAAACTCTTT	CALWEVPAGKKLF	TRGV9	.	TRGJ2	18	-1	-1	26
159	0.0017323658233640584	TGTGCCTTGTGGGAGGTGCTTAAGAAACTCTTT	CALWEVLKKLF	TRGV9	.	TRGJ2	18	-1	-1	20
157	0.0017105750582902966	TGTGCCTTGTGGGATAAGAGGTTGGGCAAAAAAATCAAGGTATTT	CALWDKRLGKKIKVF	TRGV9	.	TRGJP	13	-1	-1	15
157	0.0017105750582902966	TGTGCCTTGTGGGAGATGTTGGGCAAAAAAATCAAGGTATTT	CALWEMLGKKIKVF	TRGV9	.	TRGJP	17	-1	-1	13
155	0.0016887842932165349	TGTGCCTTGGAGGGGGAGGATAAGAAACTCTTT	CALEGEDKKLF	TRGV9	.	TRGJ1	8	-1	-1	19
154	0.0016778889106796539	TGTGCCTTGTGGGAGGTGCAATTGGTGTTGGGCAAAAAAATCAAGGTATTT	CALWEVQLVLGKKIKVF	TRGV9	.	TRGJP	19	-1	-1	26
153	0.001666993528142773	TGTGCCTTGTGGGAGGTGCTAAAGAAACTCTTT	CALWEVLKKLF	TRGV9	.	TRGJ2	18	-1	-1	21
152	0.0016560981456058923	TGTGCCTTGTGGGAGGTCCGTTTCGGGTTGGGCAAAAAAATCAAGGTATTT	CALWEVRFGLGKKIKVF	TRGV9	.	TRGJP	16	-1	-1	26
152	0.0016560981456058923	TGTGCCTTGTGGGAGGTGAGAGAGTTGGGCAAAAAAATCAAGGTATTT	CALWEVRELGKKIKVF	TRGV9	.	TRGJP	17	-1	-1	20
150	0.0016343073805321305	TGTGCCTTGTGGGAGGTTCAAGAGTTGGGCAAAAAAATCAAGGTATTT	CALWEVQELGKKIKVF	TRGV9	.	TRGJP	19	-1	-1	18
148	0.0016125166154583688	TGTGCCTTGTGGGAGGTGCAAGGGGGGCGGTTGGGCAAAAAAATCAAGGTATTT	CALWEVQGGRLGKKIKVF	TRGV9	.	TRGJP	19	-1	-1	29
148	0.0016125166154583688	TGTGCCTTGTGGGGTAATAAGAAACTCTTT	CALWGNKKLF	TRGV9	.	TRGJ2	12	-1	-1	16
147	0.0016016212329214878	TGTGCCTTGTGGGAGGTGCAAATCCGGCAAGAGTTGGGCAAAAAAATCAAGGTATTT	CALWEVQIRQELGKKIKVF	TRGV9	.	TRGJP	19	-1	-1	25
147	0.0016016212329214878	TGTGCCTTGTGGGAGGTGCAGGATTGGGAGAAACTCTTT	CALWEVQDWEKLF	TRGV9	.	TRGJ1	19	-1	-1	28
147	0.0016016212329214878	TGTGCCTTGTGGCCCCACAAGAAACTCTTT	CALWPHKKLF	TRGV9	.	TRGJ1	11	-1	-1	18
146	0.001590725850384607	TGTGCCTTGTGGGAGGATTGGGAATTGGGCAAAAAAATCAAGGTATTT	CALWEDWELGKKIKVF	TRGV9	.	TRGJP	15	-1	-1	21
146	0.001590725850384607	TGTGCCTTGTGGGAGGCCTCTCGTTATAAGAAACTCTTT	CALWEASRYKKLF	TRGV9	.	TRGJ1	15	-1	-1	23
146	0.001590725850384607	TGTGCCACCTGGGGTAAACTCTTT	CATWGKLF	TRGV8	.	TRGJ1	15	-1	-1	15
146	0.001590725850384607	TGTGCCACCTGGCTTTATTATAAGAAACTCTTT	CATWLYYKKLF	TRGV4	.	TRGJ1	11	-1	-1	14
145	0.0015798304678477262	TGTGCCTTGTGGGAGGTATACCCATCACACCATAAGAAACTCTTT	CALWEVYPSHHKKLF	TRGV9	.	TRGJ2	16	-1	-1	31
144	0.0015689350853108452	TGTGCTGCGTGGGATAGTCATAAGAAACTCTTT	CAAWDSHKKLF	TRGV10	.	TRGJ2	14	-1	-1	19
143	0.0015580397027739645	TGTGCCTTGTGGGACGCTTGGTGGTATAAGAAACTCTTT	CALWDAWWYKKLF	TRGV9	.	TRGJ1	13	-1	-1	24
142	0.0015471443202370835	TGTGCCTTGTGGGAGTTACCCCGGGTTATTATGGGGAAACTCTTT	CALWELPRVIMGKLF	TRGV9	.	TRGJ1	14	-1	-1	25
142	0.0015471443202370835	TGTGCCTTGTGGGAGGCACGTTATTATAAGAAACTCTTT	CALWEARYYKKLF	TRGV9	.	TRGJ1	15	-1	-1	20
142	0.0015471443202370835	TGTGCCTTGTGGGAGGTTTATAAGAAACTCTTT	CALWEVYKKLF	TRGV9	.	TRGJ1	16	-1	-1	17
141	0.0015362489377002027	TGTGCCTCTATCTCCCGTTATTATAAGAAACTCTTT	CASISRYYKKLF	TRGV4	.	TRGJ1	5	-1	-1	17
140	0.0015253535551633217	TGTGCCTTGTGGGATGAAATCACTAAGAAACTCTTT	CALWDEITKKLF	TRGV9	.	TRGJ1	13	-1	-1	23
139	0.001514458172626441	TGTGCCTTGTGGGAGGGCCCTTTTAGGTTGGGCAAAAAAATCAAGGTATTT	CALWEGPFRLGKKIKVF	TRGV9	.	TRGJP	20	-1	-1	26
139	0.001514458172626441	TGTGCCTTGTTCTCGAGGGGCTATAAGAAACTCTTT	CALFSRGYKKLF	TRGV9	.	TRGJ1	9	-1	-1	21
138	0.0015035627900895601	TGTGCCTTGTGGGAGGTGCAGAAGAAACTCTTT	CALWEVQKKLF	TRGV9	.	TRGJ1	19	-1	-1	21
138	0.0015035627900895601	TGTGCCTTGTGGGAGTGCGAGAAACTCTTT	CALWECEKLF	TRGV9	.	TRGJ1	17	-1	-1	19
137	0.0014926674075526791	TGTGCCTTGTGGGAGGTGCCTTTCCTGAAGAAACTCTTT	CALWEVPFLKKLF	TRGV9	.	TRGJ1	18	-1	-1	27
136	0.0014817720250157984	TGTGCCTTGTGGGAGGTGACCAGGGAAGAGTTGGGCAAAAAAATCAAGGTATTT	CALWEVTREELGKKIKVF	TRGV9	.	TRGJP	20	-1	-1	16
135	0.0014708766424789174	TGTGCCTTGTGGGAGTGGCCGTTGCGTTATAAGAAACTCTTT	CALWEWPLRYKKLF	TRGV9	.	TRGJ1	14	-1	-1	26
134	0.0014599812599420366	TGTGCCTTGTGGGAGGGCCCGGGAGAGTTGGGCAAAAAAATCAAGGTATTT	CALWEGPGELGKKIKVF	TRGV9	.	TRGJP	15	-1	-1	23
134	0.0014599812599420366	TGTGCCTTGTGGGAGTATAAAAGGCTCTTT	CALWEYKRLF	TRGV9	.	TRGJ1	14	-1	-1	15
133	0.0014490858774051556	TGTGCCACCTGGGACGGGAACGATAGTAGTGATTGGATCAAGACGTTT	CATWDGNDSSDWIKTF	TRGV2	.	TRGJP2	17	-1	-1	22
133	0.0014490858774051556	TGTGCCTTCCTAGAGTATAAGAAACTCTTT	CAFLEYKKLF	TRGV9	.	TRGJ1	7	-1	-1	15
132	0.0014381904948682748	TGTGCCTTGTGGGAGGTGCGATATAAGAAACTCTTT	CALWEVRYKKLF	TRGV9	.	TRGJ1	18	-1	-1	21
131	0.001427295112331394	TGTGCCTTGGGCCTGTTCAAGATATTT	CALGLFKIF	TRGV9	.	TRGJP1	8	-1	-1	14
130	0.001416399729794513	TGTGCCTTGTGGGAGGTGCATCGTTATAAGAAACTCTTT	CALWEVHRYKKLF	TRGV9	.	TRGJ1	19	-1	-1	23
130	0.001416399729794513	TGTGCCTTGTGGGAGGCACGAAAGAAACTCTTT	CALWEARKKLF	TRGV9	.	TRGJ1	15	-1	-1	21
130	0.001416399729794513	TGTGCCTTGTTTTATAAGAAACTCTTT	CALFYKKLF	TRGV9	.	TRGJ2	9	-1	-1	11
130	0.001416399729794513	TGTGCCTTGTACCCTAAGAAACTCTTT	CALYPKKLF	TRGV9	.	TRGJ1	9	-1	-1	14
129	0.0014055043472576323	TGTGCCTTGTGGGGGCCTGGGTATAAGAAACTCTTT	CALWGPGYKKLF	TRGV9	.	TRGJ1	12	-1	-1	21
129	0.0014055043472576323	TGTGCCTTGAGTTATTATAAGAAACTCTTT	CALSYYKKLF	TRGV9	.	TRGJ1	8	-1	-1	8
128	0.0013946089647207513	TGTGCCTTGTGGGAGATGAATTATTATAAGAAACTCTTT	CALWEMNYYKKLF	TRGV9	.	TRGJ1	17	-1	-1	17
128	0.0013946089647207513	TGTGCCTTGCATGCCCCGAGGTATAAGAAACTCTTT	CALHAPRYKKLF	TRGV9	.	TRGJ1	8	-1	-1	21
127	0.0013837135821838705	TGTGCCTTGTGGGATTTCGGTCAAGAGTTGGGCAAAAAAATCAAGGTATTT	CALWDFGQELGKKIKVF	TRGV9	.	TRGJP	13	-1	-1	18
127	0.0013837135821838705	TGTGCCTTGTGGGACCCCAGGCACAGGCTGGGCAAAAAAATCAAGGTATTT	CALWDPRHRLGKKIKVF	TRGV9	.	TRGJP	13	-1	-1	19
127	0.0013837135821838705	TGTGCCTTGTGGGAGGCTCGGAGAGAGTTGGGCAAAAAAATCAAGGTATTT	CALWEARRELGKKIKVF	TRGV9	.	TRGJP	15	-1	-1	23
127	0.0013837135821838705	TGTGCCTTTTCATCTTATAAGAAACTCTTT	CAFSSYKKLF	TRGV9	.	TRGJ1	7	-1	-1	14
126	0.0013728181996469895	TGTGCCTTGTGGGAGGTGCTCGGAAATAAGAAACTCTTT	CALWEVLGNKKLF	TRGV9	.	TRGJ2	18	-1	-1	25
126	0.0013728181996469895	TGTGCCTTGAGGTTGGGCAAAAAAATCAAGGTATTT	CALRLGKKIKVF	TRGV9	.	TRGJP	11	-1	-1	11
126	0.0013728181996469895	TGTGCCTTCTGGGGTTATTATAAGAAACTCTTT	CAFWGYYKKLF	TRGV9	.	TRGJ2	12	-1	-1	14
125	0.0013619228171101087	TGTGCCTTGTGGGAGGTGCTCAAGGAGAAACTCTTT	CALWEVLKEKLF	TRGV9	.	TRGJ1	18	-1	-1	25
124	0.001351027434573228	TGTGCCTTGTGGGAGGTGTTCCCAACGACCGTAGAGAAACTCTTT	CALWEVFPTTVEKLF	TRGV9	.	TRGJ2	17	-1	-1	34
123	0.001340132052036347	TGTGCCTTGTGGGAGGCGGTAAGAGAGTTGGGCAAAAAAATCAAGGTATTT	CALWEAVRELGKKIKVF	TRGV9	.	TRGJP	15	-1	-1	23
123	0.001340132052036347	TGTGCCTTGTGGGAGGTGCGGGGTTATAAGAAACTCTTT	CALWEVRGYKKLF	TRGV9	.	TRGJ1	18	-1	-1	23
123	0.001340132052036347	TGTGCCACCTGGGCTTATTATAAGAAACTCTTT	CATWAYYKKLF	TRGV8	.	TRGJ1	12	-1	-1	14
122	0.0013292366694994662	TGTGCCTTGTGCTGCTATTATAAGAAACTCTTT	CALCCYYKKLF	TRGV9	.	TRGJ1	10	-1	-1	15
122	0.0013292366694994662	TGTGCCTTGCGAGGGTATTATAAGAAACTCTTT	CALRGYYKKLF	TRGV9	.	TRGJ1	8	-1	-1	15
121	0.0013183412869625852	TGTGCCTTGTGGGAGGTGCCGTATTATAAGAAACTCTTT	CALWEVPYYKKLF	TRGV9	.	TRGJ1	18	-1	-1	21
121	0.0013183412869625852	TGTGCCTTGTCTGGGCTCTTT	CALSGLF	TRGV9	.	TRGJ2	9	-1	-1	15
120	0.0013074459044257044	TGTGCCTTGTGGGAGGTGCCTTATTATAAGAAACTCTTT	CALWEVPYYKKLF	TRGV9	.	TRGJ1	18	-1	-1	20
120	0.0013074459044257044	TGTGCCTTGTGGGAGGTGGGGTATTATAAGAAACTCTTT	CALWEVGYYKKLF	TRGV9	.	TRGJ1	17	-1	-1	21
119	0.0012965505218888234	TGTGCCTTGTGGGAGGAACTTTATCAAGAGTTGGGCAAAAAAATCAAGGTATTT	CALWEELYQELGKKIKVF	TRGV9	.	TRGJP	15	-1	-1	24
119	0.0012965505218888234	TGTGCCTTGTGGGAGGATTATTATAAGAAACTCTTT	CALWEDYYKKLF	TRGV9	.	TRGJ1	15	-1	-1	16
118	0.0012856551393519427	TGTGCCTTGTGGGAGGTGCGAGGGGATTATAAGAAACTCTTT	CALWEVRGDYKKLF	TRGV9	.	TRGJ1	18	-1	-1	25
118	0.0012856551393519427	TGTGCCTTGTGGGATTATTATAAGAAACTCTTT	CALWDYYKKLF	TRGV9	.	TRGJ2	13	-1	-1	13
117	0.0012747597568150619	TGTGCCTTGTTACCCGCTTATTATAAGAAACTCTTT	CALLPAYYKKLF	TRGV9	.	TRGJ1	9	-1	-1	17
116	0.0012638643742781809	TGTGCCTTGTGGGAGGTGCAGGGTTATAAGAAACTCTTT	CALWEVQGYKKLF	TRGV9	.	TRGJ1	19	-1	-1	23
116	0.0012638643742781809	TGTGCCTTGTGGAGACTCCATTGTTATAAGAAACTCTTT	CALWRLHCYKKLF	TRGV9	.	TRGJ2	11	-1	-1	19
116	0.0012638643742781809	TGTGCCTTGTGGGAGACTTATTATAAGAAACTCTTT	CALWETYYKKLF	TRGV9	.	TRGJ1	14	-1	-1	14
115	0.0012529689917413001	TGTGCCTTGTGGGAGATCCCGGGTTATAAGAAACTCTTT	CALWEIPGYKKLF	TRGV9	.	TRGJ1	14	-1	-1	23
115	0.0012529689917413001	TGTGCCTTGTGTGATTATAAGAAACTCTTT	CALCDYKKLF	TRGV9	.	TRGJ1	13	-1	-1	13
114	0.0012420736092044191	TGTGCCTTGTGGGAGCCTTGGGGGAATTATTATAAGAAACTCTTT	CALWEPWGNYYKKLF	TRGV9	.	TRGJ1	14	-1	-1	23
114	0.0012420736092044191	TGTGCCTTGTGGGAGGCCCCCGAAGGAGATAAGAAACTCTTT	CALWEAPEGDKKLF	TRGV9	.	TRGJ1	15	-1	-1	28
114	0.0012420736092044191	TGTGCCGGACATAAGAAACTCTTT	CAGHKKLF	TRGV9	.	TRGJ1	5	-1	-1	10
113	0.0012311782266675383	TGTGCCTTGTGGGAGGTCATGGGTTATTATAAGAAACTCTTT	CALWEVMGYYKKLF	TRGV9	.	TRGJ1	16	-1	-1	23
113	0.0012311782266675383	TGTGCCTTGTGGGAACCCCAGAGGGATTATAAGAAACTCTTT	CALWEPQRDYKKLF	TRGV9	.	TRGJ1	13	-1	-1	25
113	0.0012311782266675383	TGTGCCTTGTGGGAGGTGGTGGGCTATAAGAAACTCTTT	CALWEVVGYKKLF	TRGV9	.	TRGJ1	17	-1	-1	24
112	0.0012202828441306574	TGTGCCTTGTGGGAGGTCCTCGATAATAAGAAACTCTTT	CALWEVLDNKKLF	TRGV9	.	TRGJ1	16	-1	-1	22
112	0.0012202828441306574	TGTGCCTTGTGGGATCATTATTATAAGAAACTCTTT	CALWDHYYKKLF	TRGV9	.	TRGJ1	13	-1	-1	16
111	0.0012093874615937766	TGTGCCTTGTGGGAGGTGCTCAAGTGTAGTTATTATAAGAAACTCTTT	CALWEVLKCSYYKKLF	TRGV9	.	TRGJ1	18	-1	-1	29
111	0.0012093874615937766	TGTGCCTTGTGGGAGGTGGATGGCCCTAAGAAACTCTTT	CALWEVDGPKKLF	TRGV9	.	TRGJ1	17	-1	-1	26
111	0.0012093874615937766	TGTGCCTTGTGGGAGGTTTATTATAAGAAACTCTTT	CALWEVYYKKLF	TRGV9	.	TRGJ1	16	-1	-1	17
110	0.0011984920790568956	TGTGCCTTGTGGCTGAATTATTATAAGAAACTCTTT	CALWLNYYKKLF	TRGV9	.	TRGJ1	11	-1	-1	14
110	0.0011984920790568956	TGTGCTGCGTGGCTGGGACTCTTT	CAAWLGLF	TRGV10	.	TRGJ1	11	-1	-1	17
108	0.001176701313983134	TGTGCCTTGTTTCAAGTGCGGGTCCGGAATTATTATAAGAAACTCTTT	CALFQVRVRNYYKKLF	TRGV9	.	TRGJ1	9	-1	-1	26
108	0.001176701313983134	TGTGCCTTGTGGGAGTTAAACTATTATAAGAAACTCTTT	CALWELNYYKKLF	TRGV9	.	TRGJ2	14	-1	-1	18
108	0.001176701313983134	TGTGCCTTGTGGGTTAGTTATTATAAGAAACTCTTT	CALWVSYYKKLF	TRGV9	.	TRGJ1	12	-1	-1	17
107	0.001165805931446253	TGTGCCTTGTGGGACCAACCTCCGCCCCGTTATTATAAGAAACTCTTT	CALWDQPPPRYYKKLF	TRGV9	.	TRGJ1	13	-1	-1	29
107	0.001165805931446253	TGTGCCTTGTGGGAGCCCCACGTCTATTATAAGAAACTCTTT	CALWEPHVYYKKLF	TRGV9	.	TRGJ1	14	-1	-1	24
107	0.001165805931446253	TGTGCCTTGTGGGAGCTAAAAAAGAAACTCTTT	CALWELKKKLF	TRGV9	.	TRGJ1	14	-1	-1	21
106	0.0011549105489093723	TGTGCCTTGTGGGAGGGTAATTATTATAAGAAACTCTTT	CALWEGNYYKKLF	TRGV9	.	TRGJ2	15	-1	-1	18
105	0.0011440151663724913	TGTGCCTTGTGGGAGGTGCAAGAAATTGATAAGAAACTCTTT	CALWEVQEIDKKLF	TRGV9	.	TRGJ1	19	-1	-1	24
105	0.0011440151663724913	TGTGCCTTGTGGGAGGTAGAGTATAAGAAACTCTTT	CALWEVEYKKLF	TRGV9	.	TRGJ1	16	-1	-1	21
104	0.0011331197838356105	TGTGCCTTGTGGGAGGCTCCTCCATTGTATTATAAGAAACTCTTT	CALWEAPPLYYKKLF	TRGV9	.	TRGJ1	15	-1	-1	27
104	0.0011331197838356105	TGTGCCTTGTGGGAGGCACCCAAATATTATAAGAAACTCTTT	CALWEAPKYYKKLF	TRGV9	.	TRGJ1	15	-1	-1	21
104	0.0011331197838356105	TGTGCCTTGTGGGAGGGCCCTTATTATAAGAAACTCTTT	CALWEGPYYKKLF	TRGV9	.	TRGJ2	20	-1	-1	20
104	0.0011331197838356105	TGTGCCTTGTGGGAGGTGCAGTATAAGAAACTCTTT	CALWEVQYKKLF	TRGV9	.	TRGJ1	19	-1	-1	21
103	0.0011222244012987295	TGTGCCTTGTGGGGCTTCGATTATTATAAGAAACTCTTT	CALWGFDYYKKLF	TRGV9	.	TRGJ2	12	-1	-1	15
100	0.001089538253688087	TGTGCCACCTGGGACGGGCTTAACCCGAATGATAGTAGTGATTGGATCAAGACGTTT	CATWDGLNPNDSSDWIKTF	TRGV2	.	TRGJP2	18	-1	-1	31
100	0.001089538253688087	TGTGCCTTGTGGGAGGGCAGGGTTTATTATAAGAAACTCTTT	CALWEGRVYYKKLF	TRGV9	.	TRGJ1	18	-1	-1	23
100	0.001089538253688087	TGTGCCTTGTGGGAGGTGCTTTACTATAAGAAACTCTTT	CALWEVLYYKKLF	TRGV9	.	TRGJ1	18	-1	-1	20
98	0.0010677474886143252	TGTGCCTTGTGGGAGCCTGCCCATTATTATAAGAAACTCTTT	CALWEPAHYYKKLF	TRGV9	.	TRGJ1	14	-1	-1	22
98	0.0010677474886143252	TGTGCCTTGTGGGAACTTACAGGCTATTATAAGAAACTCTTT	CALWELTGYYKKLF	TRGV9	.	TRGJ1	13	-1	-1	24
98	0.0010677474886143252	TGTGCCTTGTGGGAGCAGCTTTATTATAAGAAACTCTTT	CALWEQLYYKKLF	TRGV9	.	TRGJ1	14	-1	-1	20
98	0.0010677474886143252	TGTGCTGCGTGGGAGCTCTTT	CAAWELF	TRGV10	.	TRGJ1	13	-1	-1	15
97	0.0010568521060774444	TGTGCCTTGTGGGAGGTGAAGGAGGAGTTGGGCAAAAAAATCAAGGTATTT	CALWEVKEELGKKIKVF	TRGV9	.	TRGJP	17	-1	-1	24
97	0.0010568521060774444	TGTGCCTTGTGGGAGGTGCCCCGTTATAAGAAACTCTTT	CALWEVPRYKKLF	TRGV9	.	TRGJ1	21	-1	-1	23
97	0.0010568521060774444	TGTGCCTTGTGGGAGGTGCGTTATTATAAGAAACTCTTT	CALWEVRYYKKLF	TRGV9	.	TRGJ1	18	-1	-1	20
97	0.0010568521060774444	TGTGCCTTGTGGGAGGTGCGTCCTTATAAGAAACTCTTT	CALWEVRPYKKLF	TRGV9	.	TRGJ1	18	-1	-1	23
96	0.0010459567235405634	TGTGCCTTGTGGGCTCCTACGGCATCGCAAAAGAGAAGGTATTATAAGAAACTCTTT	CALWAPTASQKRRYYKKLF	TRGV9	.	TRGJ1	12	-1	-1	39
96	0.0010459567235405634	TGTGCCTTGTGGGAGGTGCACGTGATTTATTATAAGAAACTCTTT	CALWEVHVIYYKKLF	TRGV9	.	TRGJ1	20	-1	-1	23
96	0.0010459567235405634	TGTGCCTTGTGGGAGGCCCAAGCGGCTTATTATAAGAAACTCTTT	CALWEAQAAYYKKLF	TRGV9	.	TRGJ2	15	-1	-1	26
96	0.0010459567235405634	TGTGCCTTATACCGCATGAATTATTATAAGAAACTCTTT	CALYRMNYYKKLF	TRGV9	.	TRGJ1	7	-1	-1	17
96	0.0010459567235405634	TGTGCTGCGTGGGCTCGACCAAAGAGGGAACTCTTT	CAAWARPKRELF	TRGV10	.	TRGJ1	12	-1	-1	28
96	0.0010459567235405634	TGTGCTGCGTGGGATTACAAGAAACTCTTT	CAAWDYKKLF	TRGV10	.	TRGJ1	17	-1	-1	13
96	0.0010459567235405634	TGTGCCTCCAAATATAAGAAACTCTTT	CASKYKKLF	TRGV9	.	TRGJ1	6	-1	-1	12
94	0.0010241659584668019	TGTGCCACCTGGGATGGGCCCCCGAATTATTATAAGAAACTCTTT	CATWDGPPNYYKKLF	TRGV4	.	TRGJ1	20	-1	-1	22
94	0.0010241659584668019	TGTGCCTTGTGGGAGGTCCGAGATTATTATAAGAAACTCTTT	CALWEVRDYYKKLF	TRGV9	.	TRGJ1	16	-1	-1	18
94	0.0010241659584668019	TGTGCCTTGTGGGAGTTAGATTATTATAAGAAACTCTTT	CALWELDYYKKLF	TRGV9	.	TRGJ1	14	-1	-1	19
93	0.0010132705759299209	TGTGCCTTGTGGGAGGTGCAATATTATAAGAAACTCTTT	CALWEVQYYKKLF	TRGV9	.	TRGJ1	19	-1	-1	21
93	0.0010132705759299209	TGTGGGAATAATTATTATAAGAAACTCTTT	CGNNYYKKLF	TRGV9	.	TRGJ1	3	-1	-1	9
92	0.00100237519339304	TGTGCCTTGTGGGATGAGAATTATTATAAGAAACTCTTT	CALWDENYYKKLF	TRGV9	.	TRGJ1	13	-1	-1	17
91	9.91479810856159E-4	TGTGCCTTGTGGGAGGAAAACCCTTATTATAAGAAACTCTTT	CALWEENPYYKKLF	TRGV9	.	TRGJ1	15	-1	-1	23
91	9.91479810856159E-4	TGTGCCTTGTGGGAGGACTTTTATTATAAGAAACTCTTT	CALWEDFYYKKLF	TRGV9	.	TRGJ1	15	-1	-1	20
91	9.91479810856159E-4	TGTGCCTTTAATTATTATAAGAAACTCTTT	CAFNYYKKLF	TRGV9	.	TRGJ1	7	-1	-1	9
91	9.91479810856159E-4	TGTGCCACCTGGGATAAGAAACTCTTT	CATWDKKLF	TRGV8	.	TRGJ1	15	-1	-1	13
91	9.91479810856159E-4	TGTGCCCAAGAACTCTTT	CAQELF	TRGV9	.	TRGJ1	5	-1	-1	7
90	9.805844283192783E-4	TGTGCCTTGTGGGAGGTGCATGCGATTTATTATAAGAAACTCTTT	CALWEVHAIYYKKLF	TRGV9	.	TRGJ1	19	-1	-1	19
90	9.805844283192783E-4	TGTGCCTTGTGGGAGATCCTACGAGATTATTATAAGAAACTCTTT	CALWEILRDYYKKLF	TRGV9	.	TRGJ1	14	-1	-1	21
90	9.805844283192783E-4	TGTGCCTTGTGGGAGGTGCTTTCCCCCTATAAGAAACTCTTT	CALWEVLSPYKKLF	TRGV9	.	TRGJ1	18	-1	-1	27
89	9.696890457823974E-4	TGTGCCTTGTGGGAGGTCGTTTCGAATTATTATAAGAAACTCTTT	CALWEVVSNYYKKLF	TRGV9	.	TRGJ2	16	-1	-1	20
89	9.696890457823974E-4	TGTGCCTTGTGGGAGATAGGGTATAAGAAACTCTTT	CALWEIGYKKLF	TRGV9	.	TRGJ2	14	-1	-1	21
88	9.587936632455166E-4	TGTGCCTTGTGGGAGGCGCAGGGAGAGTTGGGCAAAAAAATCAAGGTATTT	CALWEAQGELGKKIKVF	TRGV9	.	TRGJP	19	-1	-1	23
88	9.587936632455166E-4	TGTGCTGCGTGGGATTTTGAGAAACTCTTT	CAAWDFEKLF	TRGV10	.	TRGJ2	15	-1	-1	13
87	9.478982807086357E-4	TGTGCCTTGTGGGTCCCGCTTACTGGGGAGAAACTCTTT	CALWVPLTGEKLF	TRGV9	.	TRGJ1	12	-1	-1	28
86	9.370028981717548E-4	TGTGCCTTGTGGGGCCGGGAGTTGGGCAAAAAAATCAAGGTATTT	CALWGRELGKKIKVF	TRGV9	.	TRGJP	12	-1	-1	18
86	9.370028981717548E-4	TGTGCCTTGTGGGAGGAATCGAATTATTATAAGAAACTCTTT	CALWEESNYYKKLF	TRGV9	.	TRGJ1	15	-1	-1	18
85	9.261075156348739E-4	TGTGCCTTGTGGGAGGCCCCTTATTATAAGAAACTCTTT	CALWEAPYYKKLF	TRGV9	.	TRGJ1	15	-1	-1	20
85	9.261075156348739E-4	TGTGCCTTGGCCCTCGTCCCCGGGAGGAAACTCTTT	CALALVPGRKLF	TRGV9	.	TRGJ1	8	-1	-1	26
85	9.261075156348739E-4	TGTGCTGCGTGGGATTTACTCTTT	CAAWDLLF	TRGV10	.	TRGJ1	15	-1	-1	17
84	9.152121330979931E-4	TGTGCCTTGTGGGAGGTACGGAAGAATTATTATAAGAAACTCTTT	CALWEVRKNYYKKLF	TRGV9	.	TRGJ1	16	-1	-1	23
84	9.152121330979931E-4	TGTGCCTTGTGGGAGGCGACCTTTTATTATAAGAAACTCTTT	CALWEATFYYKKLF	TRGV9	.	TRGJ1	21	-1	-1	23
84	9.152121330979931E-4	TGTGCCTTGTGGGAGGTGCTCGATTATAAGAAACTCTTT	CALWEVLDYKKLF	TRGV9	.	TRGJ1	18	-1	-1	22
83	9.043167505611122E-4	TGTGCTGCGTGGGACTGTAAGAAACTCTTT	CAAWDCKKLF	TRGV10	.	TRGJ1	13	-1	-1	17
83	9.043167505611122E-4	TGTGCTGCCCCCACGGGGAAACTCTTT	CAAPTGKLF	TRGV10	.	TRGJ1	7	-1	-1	17
81	8.825259854873505E-4	TGTGCCTTGTGGGAGGTGGGAGAGTTGGGCAAAAAAATCAAGGTATTT	CALWEVGELGKKIKVF	TRGV9	.	TRGJP	17	-1	-1	20
81	8.825259854873505E-4	TGTGCCTTGTGGGAGGTCCGGGGTAATAAGAAACTCTTT	CALWEVRGNKKLF	TRGV9	.	TRGJ1	16	-1	-1	25
81	8.825259854873505E-4	TGTGCTGCGTGGGAGTCTCAACTCTTT	CAAWESQLF	TRGV10	.	TRGJ1	13	-1	-1	19
80	8.716306029504696E-4	TGTGCCTTGTGGGAGGACCAAGAGTTGGGCAAAAAAATCAAGGTATTT	CALWEDQELGKKIKVF	TRGV9	.	TRGJP	15	-1	-1	18
80	8.716306029504696E-4	TGTGCCTTGTGGGAGGTGCTAGGTTATTATTATAAGAAACTCTTT	CALWEVLGYYYKKLF	TRGV9	.	TRGJ1	18	-1	-1	25
80	8.716306029504696E-4	TGTGCCTTGTGGGAGGTGGATCATTATTATAAGAAACTCTTT	CALWEVDHYYKKLF	TRGV9	.	TRGJ1	17	-1	-1	22
80	8.716306029504696E-4	TGTGCCTTGTGTTTGGCGGAGAGTAAGAAACTCTTT	CALCLAESKKLF	TRGV9	.	TRGJ1	10	-1	-1	23
79	8.607352204135887E-4	TGTGCCTTGTGGGAGGTTATGAATTATTATAAGAAACTCTTT	CALWEVMNYYKKLF	TRGV9	.	TRGJ1	16	-1	-1	20
79	8.607352204135887E-4	TGTGCTGCGTGGGTCCAAAAGTTGCTCTTT	CAAWVQKLLF	TRGV10	.	TRGJ1	12	-1	-1	24
79	8.607352204135887E-4	TGTGCTGGGGATAAGAAACTCTTT	CAGDKKLF	TRGV10	.	TRGJ1	6	-1	-1	10
78	8.498398378767078E-4	TGTGCCTTGTGGGTCCAAGAGGAGTTGGGCAAAAAAATCAAGGTATTT	CALWVQEELGKKIKVF	TRGV9	.	TRGJP	12	-1	-1	21
78	8.498398378767078E-4	TGTGCCTTGTGGGACTCGCAAGAGTTGGGCAAAAAAATCAAGGTATTT	CALWDSQELGKKIKVF	TRGV9	.	TRGJP	13	-1	-1	17
78	8.498398378767078E-4	TGTGCCTTGTGGGAGGTGCGATCGAATTATTATAAGAAACTCTTT	CALWEVRSNYYKKLF	TRGV9	.	TRGJ1	18	-1	-1	21
78	8.498398378767078E-4	TGTGCCTTGTGGGAGGTGCGTGATTGGATCAAGACGTTT	CALWEVRDWIKTF	TRGV9	.	TRGJP2	18	-1	-1	19
78	8.498398378767078E-4	TGTGCTGGTCCGCGGAAACTCTTT	CAGPRKLF	TRGV10	.	TRGJ1	6	-1	-1	14
77	8.389444553398269E-4	TGTGCCTTGTGGGAGGTCCGACGCGGATGGAAGAAACTCTTT	CALWEVRRGWKKLF	TRGV9	.	TRGJ1	16	-1	-1	30
77	8.389444553398269E-4	TGTGCTGCGTTCCCTGAAGGCCCGAAACTCTTT	CAAFPEGPKLF	TRGV10	.	TRGJ1	9	-1	-1	23
76	8.280490728029462E-4	TGTGCCTTGTGGGAGCCCATAGATCTTTATTATAAGAAACTCTTT	CALWEPIDLYYKKLF	TRGV9	.	TRGJ1	14	-1	-1	26
76	8.280490728029462E-4	TGTGCCTTGTGGGAGGTGCAAGAACCGAAGAAACTCTTT	CALWEVQEPKKLF	TRGV9	.	TRGJ1	19	-1	-1	27
76	8.280490728029462E-4	TGTGCCTTGCGAAATAAGAAACTCTTT	CALRNKKLF	TRGV9	.	TRGJ1	8	-1	-1	13
75	8.171536902660653E-4	TGTGCCTTGTGGGAGGTTATCGAGTTGGGCAAAAAAATCAAGGTATTT	CALWEVIELGKKIKVF	TRGV9	.	TRGJP	16	-1	-1	21
75	8.171536902660653E-4	TGTGCCTTGTGGGAGGGCCCCCCCAATTATTATAAGAAACTCTTT	CALWEGPPNYYKKLF	TRGV9	.	TRGJ1	24	-1	-1	24
75	8.171536902660653E-4	TGTGCCTTGTGGGAGAGAGAGTTGGGCAAAAAAATCAAGGTATTT	CALWERELGKKIKVF	TRGV9	.	TRGJP	14	-1	-1	17
75	8.171536902660653E-4	TGTGCTGCGTGGGCCTTTAGGTTTAGTTGGTTCAAGATATTT	CAAWAFRFSWFKIF	TRGV10	.	TRGJP1	12	-1	-1	25
75	8.171536902660653E-4	TGTGCTGCGTGGGGTATAGACCTTAAGAAACTCTTT	CAAWGIDLKKLF	TRGV10	.	TRGJ1	12	-1	-1	23
75	8.171536902660653E-4	TATCCCACCCCGAATTATTATAAGAAACTCTTT	YPTPNYYKKLF	TRGV10	.	TRGJ1	0	-1	-1	10
75	8.171536902660653E-4	TGTGCCACCTGGGACAGGCCTTATTATAAGAAACTCTTT	CATWDRPYYKKLF	TRGV5	.	TRGJ1	20	-1	-1	20
74	8.062583077291844E-4	TGTGCCTTGTGGGAGGTCAAGTTGGGCAAAAAAATCAAGGTATTT	CALWEVKLGKKIKVF	TRGV9	.	TRGJP	16	-1	-1	19
74	8.062583077291844E-4	TGTGCCTTGTGGGAGCTCCTCCTTTATTATAAGAAACTCTTT	CALWELLLYYKKLF	TRGV9	.	TRGJ1	14	-1	-1	23
74	8.062583077291844E-4	TGTGCCTTGTGGGAGCCCCTTTATTATAAGAAACTCTTT	CALWEPLYYKKLF	TRGV9	.	TRGJ1	14	-1	-1	20
74	8.062583077291844E-4	TGTGCCTTGTGGGAGGAGAATTATTATAAGAAACTCTTT	CALWEENYYKKLF	TRGV9	.	TRGJ2	15	-1	-1	17
74	8.062583077291844E-4	TGTGCCTTGTGGGAGGTGGAGCTCTTT	CALWEVELF	TRGV9	.	TRGJ1	23	-1	-1	21
73	7.953629251923035E-4	TGTGCTGCGTGGGATTGCTATAAACTCTTT	CAAWDCYKLF	TRGV10	.	TRGJ1	15	-1	-1	21
73	7.953629251923035E-4	TGTGCCTTATGCCAATATAAGAAACTCTTT	CALCQYKKLF	TRGV9	.	TRGJ1	10	-1	-1	15
73	7.953629251923035E-4	TGTGCCTTGTGGGAGGTCCGTACGGGTTATAAGAAACTCTTT	CALWEVRTGYKKLF	TRGV9	.	TRGJ1	16	-1	-1	26
72	7.844675426554226E-4	TGTGCCTTGTGGGAGGAAGCGCAAGAGTTGGGCAAAAAAATCAAGGTATTT	CALWEEAQELGKKIKVF	TRGV9	.	TRGJP	15	-1	-1	20
72	7.844675426554226E-4	TGTGCTGCGTGGGATAGGGATAATTTTAGATATAAGAAACTCTTT	CAAWDRDNFRYKKLF	TRGV10	.	TRGJ1	14	-1	-1	30
72	7.844675426554226E-4	TGTGCCTTGTGGGAGGTGAGATATAAGAAACTCTTT	CALWEVRYKKLF	TRGV9	.	TRGJ1	17	-1	-1	21
72	7.844675426554226E-4	TGTGCTGCGTGGGATGGGGTCAAGAAACTCTTT	CAAWDGVKKLF	TRGV10	.	TRGJ1	14	-1	-1	21
72	7.844675426554226E-4	TGTGCCACCTGGGACTATAAGAAACTCTTT	CATWDYKKLF	TRGV2	.	TRGJ1	14	-1	-1	15
71	7.735721601185417E-4	TGTGCCTTGTGGGAGGGACATCCAATTTATTATAAGAAACTCTTT	CALWEGHPIYYKKLF	TRGV9	.	TRGJ1	15	-1	-1	26
71	7.735721601185417E-4	TGTGCCTTGTGGGAGGGAGGGTTGGGCAAAAAAATCAAGGTATTT	CALWEGGLGKKIKVF	TRGV9	.	TRGJP	15	-1	-1	17
71	7.735721601185417E-4	TGTGCTGCGTGGGAGACTACGTGCGGGAAGAAACTCTTT	CAAWETTCGKKLF	TRGV10	.	TRGJ1	13	-1	-1	27
71	7.735721601185417E-4	TGTGCTGCGTGGGATGGGTGGGAGAAACTCTTT	CAAWDGWEKLF	TRGV10	.	TRGJ1	14	-1	-1	22
70	7.626767775816608E-4	TGTGCCTTGTGGGAGGTCTCCAAACCAAAGAATTATTATAAGAAACTCTTT	CALWEVSKPKNYYKKLF	TRGV9	.	TRGJ1	16	-1	-1	29
70	7.626767775816608E-4	TGTGCCTTGTGGGAGGGACCACCGAAGTTGGGCAAAAAAATCAAGGTATTT	CALWEGPPKLGKKIKVF	TRGV9	.	TRGJP	15	-1	-1	25
70	7.626767775816608E-4	TGTGCCTTGTGGGAGGTGCAGGGGATTTATTATAAGAAACTCTTT	CALWEVQGIYYKKLF	TRGV9	.	TRGJ2	19	-1	-1	23
70	7.626767775816608E-4	TGTGCCTTGTGGGAGGCCTATTATTATAAGAAACTCTTT	CALWEAYYYKKLF	TRGV9	.	TRGJ1	15	-1	-1	19
70	7.626767775816608E-4	TGTGCCTTGTGGAATTATTATAAGAAACTCTTT	CALWNYYKKLF	TRGV9	.	TRGJ1	11	-1	-1	11
70	7.626767775816608E-4	TGTGCCTTGTGGGGGATATTT	CALWGIF	TRGV9	.	TRGJP1	12	-1	-1	14
69	7.517813950447801E-4	TGTGCCTTGTGGGAGGGGATCCCCCATTATTATTATAAGAAACTCTTT	CALWEGIPHYYYKKLF	TRGV9	.	TRGJ1	15	-1	-1	28
69	7.517813950447801E-4	TGTGCCTTGTGGGAGGTCCCGAATTATTATAAGAAACTCTTT	CALWEVPNYYKKLF	TRGV9	.	TRGJ1	16	-1	-1	19
69	7.517813950447801E-4	TGTGCTGCGTGGGGGAGTAGTGATTGGATCAAGACGTTT	CAAWGSSDWIKTF	TRGV10	.	TRGJP2	12	-1	-1	15
69	7.517813950447801E-4	TGTGCCTTGTGGGAGTATAATTATTATAAGAAACTCTTT	CALWEYNYYKKLF	TRGV9	.	TRGJ1	14	-1	-1	18
69	7.517813950447801E-4	TGTGCTGCGTGGGATTATAACTATAAGAAACTCTTT	CAAWDYNYKKLF	TRGV10	.	TRGJ2	16	-1	-1	21
69	7.517813950447801E-4	TGTGCCTTGTGGGAGGTGGCGGAGAAACTCTTT	CALWEVAEKLF	TRGV9	.	TRGJ1	17	-1	-1	22
69	7.517813950447801E-4	TGTGCCTTGCTGGTTAACCGAAAGAAACTCTTT	CALLVNRKKLF	TRGV9	.	TRGJ1	12	-1	-1	21
68	7.408860125078992E-4	TGTGCCTTGTGGGAGGTTTCATCGAATTATTATAAGAAACTCTTT	CALWEVSSNYYKKLF	TRGV9	.	TRGJ1	16	-1	-1	21
68	7.408860125078992E-4	TGTGCCTTGTGGGAGGTGCGGACCACTGGTTGGTTCAAGATATTT	CALWEVRTTGWFKIF	TRGV9	.	TRGJP1	18	-1	-1	21
68	7.408860125078992E-4	TGTGCCACCTGGGACAGGCCGTTAGGGAAACTCTTT	CATWDRPLGKLF	TRGV5	.	TRGJ1	19	-1	-1	26
68	7.408860125078992E-4	TGTGCTGCGTGGGATTCTGGTAAGAAACTCTTT	CAAWDSGKKLF	TRGV10	.	TRGJ1	15	-1	-1	20
68	7.408860125078992E-4	TGTGCTGCGTGGGCCTATAAGAAACTCTTT	CAAWAYKKLF	TRGV10	.	TRGJ1	12	-1	-1	15
68	7.408860125078992E-4	TGTGCCTTGTGGGAGCCGAAACTCTTT	CALWEPKLF	TRGV9	.	TRGJ1	14	-1	-1	17
67	7.299906299710183E-4	TGTGCCTTGTGGGAGGTACTGAGGCAAGAGTTGGGCAAAAAAATCAAGGTATTT	CALWEVLRQELGKKIKVF	TRGV9	.	TRGJP	16	-1	-1	22
67	7.299906299710183E-4	TGTGCCTTGTGGGAGGAAATACTTTATTATAAGAAACTCTTT	CALWEEILYYKKLF	TRGV9	.	TRGJ1	15	-1	-1	23
67	7.299906299710183E-4	TGTGCTGCGTGGGATAGAAAGAATTATAAGAAACTCTTT	CAAWDRKNYKKLF	TRGV10	.	TRGJ1	14	-1	-1	22
67	7.299906299710183E-4	TGTGCCTTGTGGGAGATCTACTATAAGAAACTCTTT	CALWEIYYKKLF	TRGV9	.	TRGJ1	14	-1	-1	18
66	7.190952474341374E-4	TGTGCCTTGTGGGAGGTGTGGGGAGAGTTGGGCAAAAAAATCAAGGTATTT	CALWEVWGELGKKIKVF	TRGV9	.	TRGJP	17	-1	-1	23
66	7.190952474341374E-4	TGTGCCTTGTGGGAGGTTCTTTATTATAAGAAACTCTTT	CALWEVLYYKKLF	TRGV9	.	TRGJ1	16	-1	-1	20
66	7.190952474341374E-4	TGTGCTGCGTGGGAAGGGGAGGGTAAGAAACTCTTT	CAAWEGEGKKLF	TRGV10	.	TRGJ1	13	-1	-1	23
66	7.190952474341374E-4	TGTGCCACCTGGGATAGGCAGGGTAAGAAACTCTTT	CATWDRQGKKLF	TRGV8	.	TRGJ1	18	-1	-1	23
66	7.190952474341374E-4	TGTGCCTTGTGGGAGGTAACGAAGAAACTCTTT	CALWEVTKKLF	TRGV9	.	TRGJ1	16	-1	-1	21
66	7.190952474341374E-4	TGTGCTGCGTGGGATTCTCAGAAACTCTTT	CAAWDSQKLF	TRGV10	.	TRGJ1	15	-1	-1	13
66	7.190952474341374E-4	TGTGCCTCGAAGTATTATAAGAAACTCTTT	CASKYYKKLF	TRGV9	.	TRGJ1	6	-1	-1	6
66	7.190952474341374E-4	TGTGTGGGGAAACTCTTT	CVGKLF	TRGV10	.	TRGJ1	3	-1	-1	8
66	7.190952474341374E-4	TGTGCTGCGTGGGATGGGAATAAGAAACTCTTT	CAAWDGNKKLF	TRGV10	.	TRGJ1	14	-1	-1	19
65	7.081998648972565E-4	TGTGCTGCGTGGTACACCACCCAGTGCGGGAAACTCTTT	CAAWYTTQCGKLF	TRGV10	.	TRGJ1	11	-1	-1	29
65	7.081998648972565E-4	TGTGCTGCGTGGGTTCCCGAGTATTATAAGAAACTCTTT	CAAWVPEYYKKLF	TRGV10	.	TRGJ1	12	-1	-1	21
65	7.081998648972565E-4	TGTGCTGCGGGGAGCCGTACTCTCCCCAAGAAACTCTTT	CAAGSRTLPKKLF	TRGV10	.	TRGJ1	12	-1	-1	27
65	7.081998648972565E-4	TGTGCTGCGTGGGTTCCTAAGAAACTCTTT	CAAWVPKKLF	TRGV10	.	TRGJ1	12	-1	-1	17
65	7.081998648972565E-4	TGTGCTGCCCCAAATAAGAAACTCTTT	CAAPNKKLF	TRGV10	.	TRGJ1	7	-1	-1	13
64	6.973044823603756E-4	TGTGCCTTGTGGGAGGTTTCGTGGATCTATTATAAGAAACTCTTT	CALWEVSWIYYKKLF	TRGV9	.	TRGJ1	16	-1	-1	27
64	6.973044823603756E-4	TGTGCCTTGTTCGGAAACGGAATATATAAGAAACTCTTT	CALFGNGIYKKLF	TRGV9	.	TRGJ1	9	-1	-1	19
64	6.973044823603756E-4	TGTGCCTTGTGGGAGCCCAAAAGTAAGAAACTCTTT	CALWEPKSKKLF	TRGV9	.	TRGJ1	14	-1	-1	23
64	6.973044823603756E-4	TGTGCCTTGTGGGACGCTATTAAGAAACTCTTT	CALWDAIKKLF	TRGV9	.	TRGJ1	13	-1	-1	20
64	6.973044823603756E-4	TGTGCTGCGTGGCAGAAACTCTTT	CAAWQKLF	TRGV10	.	TRGJ1	11	-1	-1	13
63	6.864090998234948E-4	TGTGCCTTGTGTTGGGGCTTGGGGTATAAGAAACTCTTT	CALCWGLGYKKLF	TRGV9	.	TRGJ1	10	-1	-1	24
63	6.864090998234948E-4	TGTGCCTTGTGGAGTTATTATAAGAAACTCTTT	CALWSYYKKLF	TRGV9	.	TRGJ1	11	-1	-1	11
63	6.864090998234948E-4	TGTGCCTGCTCTATTGGTAAGAAACTCTTT	CACSIGKKLF	TRGV9	.	TRGJ1	6	-1	-1	17
63	6.864090998234948E-4	TGTGCCACCTGGGATGGCCCCTGGCTCTTT	CATWDGPWLF	TRGV4	.	TRGJ1	20	-1	-1	24
62	6.75513717286614E-4	TGTGCCTTGTGGGAGCATCCCGGTGGGGAGTTGGGCAAAAAAATCAAGGTATTT	CALWEHPGGELGKKIKVF	TRGV9	.	TRGJP	14	-1	-1	27
62	6.75513717286614E-4	TGTGCTGCGTGGGAAAATACCACTGGTTGGTTCAAGATATTT	CAAWENTTGWFKIF	TRGV10	.	TRGJP1	13	-1	-1	16
62	6.75513717286614E-4	TGTGCTGCGTGGGATTATTCGTCGAAGAAACTCTTT	CAAWDYSSKKLF	TRGV10	.	TRGJ1	16	-1	-1	24
62	6.75513717286614E-4	TGTGCCACCTGGGACAGGCCGGAGAAACTCTTT	CATWDRPEKLF	TRGV3	.	TRGJ1	19	-1	-1	22
62	6.75513717286614E-4	TGTGCTGCGTGGGATTCTAAGAAACTCTTT	CAAWDSKKLF	TRGV10	.	TRGJ1	15	-1	-1	13
61	6.646183347497331E-4	TGTGCCACCTGGGATTACGGCCCGGGGAATTATTATAAGAAACTCTTT	CATWDYGPGNYYKKLF	TRGV2	.	TRGJ1	13	-1	-1	26
61	6.646183347497331E-4	TGTGCCTTGTGGGAGGTGAAAGAGGTTCGGTTCAAGATATTT	CALWEVKEVRFKIF	TRGV9	.	TRGJP1	17	-1	-1	23
61	6.646183347497331E-4	TGTGCTGCGTGGGATGAGGTAAAGAAACTCTTT	CAAWDEVKKLF	TRGV10	.	TRGJ1	21	-1	-1	21
60	6.537229522128522E-4	TGTGCTGCGTGGGAGGGTTATAAGAAACTCTTT	CAAWEGYKKLF	TRGV10	.	TRGJ1	13	-1	-1	17
59	6.428275696759713E-4	TGTGCTGCGTGGGATATGGGGTCGAATTATTATAAGAAACTCTTT	CAAWDMGSNYYKKLF	TRGV10	.	TRGJ1	14	-1	-1	21
59	6.428275696759713E-4	TGTGCCTTGTGTTGGGGAGGGAATTATTATAAGAAACTCTTT	CALCWGGNYYKKLF	TRGV9	.	TRGJ1	10	-1	-1	20
59	6.428275696759713E-4	TGTGCCTTGTGGGAGGGCGGGAATTATTATAAGAAACTCTTT	CALWEGGNYYKKLF	TRGV9	.	TRGJ1	15	-1	-1	20
59	6.428275696759713E-4	TGTGCTGCGTGGTATCTCCTTCGGGAGAAACTCTTT	CAAWYLLREKLF	TRGV10	.	TRGJ1	14	-1	-1	25
59	6.428275696759713E-4	TGTGCCACCTGGGACAGGCGTTATAAGAAACTCTTT	CATWDRRYKKLF	TRGV7	.	TRGJ1	18	-1	-1	20
58	6.319321871390904E-4	TGTGCCTTGTGGGAGGTCCATCCAGGGTTGGGCAAAAAAATCAAGGTATTT	CALWEVHPGLGKKIKVF	TRGV9	.	TRGJP	19	-1	-1	23
58	6.319321871390904E-4	TGTGCTGCGTGGGATTCTTTTCATTATTATAAGAAACTCTTT	CAAWDSFHYYKKLF	TRGV10	.	TRGJ1	15	-1	-1	22
58	6.319321871390904E-4	TGTGCTGCGTGGGTCCCCACTTATAAGAAACTCTTT	CAAWVPTYKKLF	TRGV10	.	TRGJ1	12	-1	-1	20
58	6.319321871390904E-4	TGTGCTGCGTGGGAACACCCCTCAAAGAAACTCTTT	CAAWEHPSKKLF	TRGV10	.	TRGJ1	13	-1	-1	24
58	6.319321871390904E-4	TGTGCTGCGCGACCAGGCAGGTGGTTCAAGATATTT	CAARPGRWFKIF	TRGV10	.	TRGJP1	8	-1	-1	21
58	6.319321871390904E-4	TGTGCCACCTGGGAGTATTATAAGAAACTCTTT	CATWEYYKKLF	TRGV8	.	TRGJ1	13	-1	-1	15
58	6.319321871390904E-4	TGTGCTGCGTGGGATTTTTGGTATAAGAAACTCTTT	CAAWDFWYKKLF	TRGV10	.	TRGJ1	15	-1	-1	21
57	6.210368046022096E-4	TGTGCTGCGTGGGATTCGAGTTATTATAAGAAACTCTTT	CAAWDSSYYKKLF	TRGV10	.	TRGJ1	15	-1	-1	13
57	6.210368046022096E-4	TGTGCCACCTGGGACGGGAATTATTATAAGAAACTCTTT	CATWDGNYYKKLF	TRGV2	.	TRGJ1	17	-1	-1	17
57	6.210368046022096E-4	TGTGCCACCTGGGTTCCCGATTATAAGAAACTCTTT	CATWVPDYKKLF	TRGV8	.	TRGJ1	12	-1	-1	19
57	6.210368046022096E-4	TGTGCTGCGACGGAGGACGCTAAGAAACTCTTT	CAATEDAKKLF	TRGV10	.	TRGJ1	8	-1	-1	20
57	6.210368046022096E-4	TGTGCCTTGTGGGATACCCTCTTT	CALWDTLF	TRGV9	.	TRGJ1	13	-1	-1	18
57	6.210368046022096E-4	TGTGCTGCGTGGCCCCTGGGGTATAAGAAACTCTTT	CAAWPLGYKKLF	TRGV10	.	TRGJ1	11	-1	-1	21
57	6.210368046022096E-4	TGTGCCTTGTGGGAGGTGTGTTATAAGAAACTCTTT	CALWEVCYKKLF	TRGV9	.	TRGJ2	17	-1	-1	20
56	6.101414220653287E-4	TGTGCCTTGTGGGGGCCGAATTATTATAAGAAACTCTTT	CALWGPNYYKKLF	TRGV9	.	TRGJ1	12	-1	-1	16
56	6.101414220653287E-4	TGTGCCACCTGGGACGGGCGGCGTTGGATCAAGACGTTT	CATWDGRRWIKTF	TRGV2	.	TRGJP2	18	-1	-1	23
55	5.992460395284478E-4	TGTGCCTTGTGGGAGGCTAACAAAGAAACTTATTATAAGAAACTCTTT	CALWEANKETYYKKLF	TRGV9	.	TRGJ1	15	-1	-1	29
55	5.992460395284478E-4	TGTGCCACCTGGGACGGGCTGGGTAGTGATTGGATCAAGACGTTT	CATWDGLGSDWIKTF	TRGV2	.	TRGJP2	18	-1	-1	22
55	5.992460395284478E-4	TGTGCTGCGTGGGACTCCATGCGATATAAGAAACTCTTT	CAAWDSMRYKKLF	TRGV10	.	TRGJ1	13	-1	-1	24
55	5.992460395284478E-4	TGTGCCTTGTGGGAGGCCCATTATTATAAGAAACTCTTT	CALWEAHYYKKLF	TRGV9	.	TRGJ1	15	-1	-1	19
55	5.992460395284478E-4	TGTGCTGCGTGGGCCCCCGGTAAGAAACTCTTT	CAAWAPGKKLF	TRGV10	.	TRGJ1	12	-1	-1	20
54	5.88350656991567E-4	TGTGCTGCGTGGCCGAATTATTATAAGAAACTCTTT	CAAWPNYYKKLF	TRGV10	.	TRGJ1	11	-1	-1	13
54	5.88350656991567E-4	TGTGCTGCGTGGGCTCATCATTATAAGAAACTCTTT	CAAWAHHYKKLF	TRGV10	.	TRGJ1	12	-1	-1	16
54	5.88350656991567E-4	TGTGCCTTGTGGGTTGTCCCTTATAAGAAACTCTTT	CALWVVPYKKLF	TRGV9	.	TRGJ1	12	-1	-1	20
54	5.88350656991567E-4	TGTGCTGCGTGGGATTCCTATAAGAAACTCTTT	CAAWDSYKKLF	TRGV10	.	TRGJ1	15	-1	-1	18
54	5.88350656991567E-4	TGTGCCTTCTATTATAAGAAACTCTTT	CAFYYKKLF	TRGV9	.	TRGJ1	7	-1	-1	9
53	5.774552744546861E-4	TGTGCTGCGTGGGATTATAACTTAGGTTATAAGAAACTCTTT	CAAWDYNLGYKKLF	TRGV10	.	TRGJ1	16	-1	-1	26
53	5.774552744546861E-4	TGTGCCTTGTGGGAGGTGCGAGGTGGTTATAAGAAACTCTTT	CALWEVRGGYKKLF	TRGV9	.	TRGJ1	18	-1	-1	26
53	5.774552744546861E-4	TGTGCCTTGTGGGAGGTGGTGGATTATTATAAGAAACTCTTT	CALWEVVDYYKKLF	TRGV9	.	TRGJ1	17	-1	-1	22
53	5.774552744546861E-4	TGTGCTGCGTGGGATTATCTCGACTATAAGAAACTCTTT	CAAWDYLDYKKLF	TRGV10	.	TRGJ1	16	-1	-1	24
53	5.774552744546861E-4	TGTGCCTTGTGGGAGGTGGGTTATTATAAGAAACTCTTT	CALWEVGYYKKLF	TRGV9	.	TRGJ1	17	-1	-1	20
53	5.774552744546861E-4	TGTGCCGGCGGGGGGAGCAAACTCAGGAAACTCTTT	CAGGGSKLRKLF	TRGV10	.	TRGJ1	4	-1	-1	26
53	5.774552744546861E-4	TGTGGTGATTGGATCAAGACGTTT	CGDWIKTF	TRGV8	.	TRGJP2	3	-1	-1	1
52	5.665598919178052E-4	TGTGCCTTGTGGGATGGATCGATCGGGGTTTATTATAAGAAACTCTTT	CALWDGSIGVYYKKLF	TRGV9	.	TRGJ1	13	-1	-1	29
52	5.665598919178052E-4	TGTGCTGCGCATCCTGGTTATAAGAAACTCTTT	CAAHPGYKKLF	TRGV10	.	TRGJ1	8	-1	-1	17
52	5.665598919178052E-4	TGTGCTGCGTGGGGTATGTATTATAAGAAACTCTTT	CAAWGMYYKKLF	TRGV10	.	TRGJ1	12	-1	-1	18
51	5.556645093809244E-4	TGTGCCTTGTGGGAGGTAGAAGAGTTGGGCAAAAAAATCAAGGTATTT	CALWEVEELGKKIKVF	TRGV9	.	TRGJP	16	-1	-1	19
51	5.556645093809244E-4	TGTGCTGCGTGGGATTATGGCTATTATAAGAAACTCTTT	CAAWDYGYYKKLF	TRGV10	.	TRGJ1	16	-1	-1	21
51	5.556645093809244E-4	TGTGCTGCGTGGAGCAATTATAAGAAACTCTTT	CAAWSNYKKLF	TRGV10	.	TRGJ1	11	-1	-1	16
51	5.556645093809244E-4	TGTGCCACCTGGGATTATTATAAGAAACTCTTT	CATWDYYKKLF	TRGV4	.	TRGJ1	14	-1	-1	13
51	5.556645093809244E-4	TGTGCTGCGCCCGAACTCTTT	CAAPELF	TRGV10	.	TRGJ1	8	-1	-1	13
50	5.447691268440435E-4	TGTGCTGCGTGGGATTGGTATTATAAGAAACTCTTT	CAAWDWYYKKLF	TRGV10	.	TRGJ1	15	-1	-1	18
50	5.447691268440435E-4	TGTGCCTTGTGGTTTTATTATAAGAAACTCTTT	CALWFYYKKLF	TRGV9	.	TRGJ1	11	-1	-1	14
49	5.338737443071626E-4	TGTGCCTTGTGGGAGGTGCCCCCACAAGAGTTGGGCAAAAAAATCAAGGTATTT	CALWEVPPQELGKKIKVF	TRGV9	.	TRGJP	27	-1	-1	24
49	5.338737443071626E-4	TGTGCTGCGTGGGATTTAAGTACCACTGGTTGGTTCAAGATATTT	CAAWDLSTTGWFKIF	TRGV10	.	TRGJP1	15	-1	-1	20
49	5.338737443071626E-4	TGTGCCTTGTGGGAGGTGCCCTTAGTATATTATAAGAAACTCTTT	CALWEVPLVYYKKLF	TRGV9	.	TRGJ1	21	-1	-1	27
49	5.338737443071626E-4	TGTGCTGCGCGGAACCATAGTAGTGATTGGATCAAGACGTTT	CAARNHSSDWIKTF	TRGV10	.	TRGJP2	11	-1	-1	16
49	5.338737443071626E-4	TGTGCCACCTGGGATGGGCAATATTATAAGAAACTCTTT	CATWDGQYYKKLF	TRGV4	.	TRGJ1	18	-1	-1	21
48	5.229783617702817E-4	TGTGCTGCGTGGGATCACGACCGTAGTGATTGGATCAAGACGTTT	CAAWDHDRSDWIKTF	TRGV10	.	TRGJP2	18	-1	-1	22
47	5.120829792334009E-4	TGTGCCTTGTGGGAGGGGGATAGGGCGAATTATTATAAGAAACTCTTT	CALWEGDRANYYKKLF	TRGV9	.	TRGJ1	15	-1	-1	25
47	5.120829792334009E-4	TGTGCTGCGTGGGATTACGGTTATTATAAGAAACTCTTT	CAAWDYGYYKKLF	TRGV10	.	TRGJ1	18	-1	-1	20
47	5.120829792334009E-4	TGTGCCTTGAATGCCCATTATAAGAAACTCTTT	CALNAHYKKLF	TRGV9	.	TRGJ1	8	-1	-1	16
47	5.120829792334009E-4	TGTGCTCCCCCCCGGGAGAAACTCTTT	CAPPREKLF	TRGV10	.	TRGJ1	5	-1	-1	16
47	5.120829792334009E-4	TGTGCCACCCTATATTATAAGAAACTCTTT	CATLYYKKLF	TRGV4	.	TRGJ1	8	-1	-1	12
46	5.0118759669652E-4	TGTGCCACCTGGGACGGTAGTGATTGGATCAAGACGTTT	CATWDGSDWIKTF	TRGV2	.	TRGJP2	16	-1	-1	16
46	5.0118759669652E-4	TGTGCTGCGTGGCTCTATTATAAGAAACTCTTT	CAAWLYYKKLF	TRGV10	.	TRGJ1	11	-1	-1	15
46	5.0118759669652E-4	TGTGCTGCGTGGGGGAAACTCTTT	CAAWGKLF	TRGV10	.	TRGJ1	12	-1	-1	14
46	5.0118759669652E-4	TGTGCTGCGTGGCCCGTTTTCCGGTGGGATTATAAGAAACTCTTT	CAAWPVFRWDYKKLF	TRGV10	.	TRGJ1	11	-1	-1	28
46	5.0118759669652E-4	TGTGCTGCGTGGGATCGTAGGGAGCATTATAAGAAACTCTTT	CAAWDRREHYKKLF	TRGV10	.	TRGJ1	14	-1	-1	25
46	5.0118759669652E-4	TGTGCCACCTGGGAATGGTATTATAAGAAACTCTTT	CATWEWYYKKLF	TRGV4	.	TRGJ1	17	-1	-1	18
45	4.902922141596392E-4	TGTGCTGCGTGGGATTACGGTTATAAGAAACTCTTT	CAAWDYGYKKLF	TRGV10	.	TRGJ1	18	-1	-1	20
45	4.902922141596392E-4	TGTGCCTTGTCCCTGAATTATTATAAGAAACTCTTT	CALSLNYYKKLF	TRGV9	.	TRGJ2	9	-1	-1	14
45	4.902922141596392E-4	TGTGCCTTGTGGGGCTGTTTTTATTATAAGAAACTCTTT	CALWGCFYYKKLF	TRGV9	.	TRGJ1	12	-1	-1	20
44	4.793968316227583E-4	TGTGCTGCGTGGGCCACCCCGGACTCTACCCTCCGTAAGAAACTCTTT	CAAWATPDSTLRKKLF	TRGV10	.	TRGJ2	12	-1	-1	35
44	4.793968316227583E-4	TGTGCCTTGTGGGAGGTCAACGGGATTTATTATAAGAAACTCTTT	CALWEVNGIYYKKLF	TRGV9	.	TRGJ1	16	-1	-1	23
44	4.793968316227583E-4	TGTGCCACCTGGAAGAGTGATTGGATCAAGACGTTT	CATWKSDWIKTF	TRGV2	.	TRGJP2	11	-1	-1	15
44	4.793968316227583E-4	TGTGCTCCTCCTTTAAGTTATAAGAAACTCTTT	CAPPLSYKKLF	TRGV10	.	TRGJ1	5	-1	-1	17
44	4.793968316227583E-4	TGTGCTGCGTGGGATTTGTATTATAAGAAACTCTTT	CAAWDLYYKKLF	TRGV10	.	TRGJ1	15	-1	-1	18
43	4.685014490858774E-4	TGTGCCACCTGGGACGGGAAAGGAAGTGATTGGATCAAGACGTTT	CATWDGKGSDWIKTF	TRGV2	.	TRGJP2	17	-1	-1	24
43	4.685014490858774E-4	TGTGCTGCGTGGGACTCTCCCACTGGTTGGTTCAAGATATTT	CAAWDSPTGWFKIF	TRGV10	.	TRGJP1	13	-1	-1	19
43	4.685014490858774E-4	TGTGCTGCGTGGGACCGCCTATATAAGAAACTCTTT	CAAWDRLYKKLF	TRGV10	.	TRGJ2	13	-1	-1	21
43	4.685014490858774E-4	TGTGCTGCGTGGGGATATTATAAGAAACTCTTT	CAAWGYYKKLF	TRGV10	.	TRGJ2	12	-1	-1	15
43	4.685014490858774E-4	TGTGCCACCTGGGATGGTAAGAAACTCTTT	CATWDGKKLF	TRGV4	.	TRGJ1	16	-1	-1	17
43	4.685014490858774E-4	TGTGCTGCGTGGGATTCGAATTATTATAAGAAACTCTTT	CAAWDSNYYKKLF	TRGV10	.	TRGJ1	20	-1	-1	13
43	4.685014490858774E-4	TGTGCTGCGTGGGGGAGGAGTTATAAGAAACTCTTT	CAAWGRSYKKLF	TRGV10	.	TRGJ1	12	-1	-1	20
43	4.685014490858774E-4	TGTGCGCACGGGGGACCTTATTATAAGAAACTCTTT	CAHGGPYYKKLF	TRGV9	.	TRGJ1	4	-1	-1	17
42	4.5760606654899656E-4	TGTGCTGCGTGGGATTATCTGAATAGTTATAAGAAACTCTTT	CAAWDYLNSYKKLF	TRGV10	.	TRGJ1	16	-1	-1	20
42	4.5760606654899656E-4	TGTGCTGCGTGGGATAGGTGTAGTGATTGGATCAAGACGTTT	CAAWDRCSDWIKTF	TRGV10	.	TRGJP2	14	-1	-1	19
42	4.5760606654899656E-4	TGTGCCTTGTGGGAGGTGCGATTCTGTTATAAGAAACTCTTT	CALWEVRFCYKKLF	TRGV9	.	TRGJ1	18	-1	-1	26
42	4.5760606654899656E-4	TGTGCCACCTGGGACAGGCGGGGTTATAAGAAACTCTTT	CATWDRRGYKKLF	TRGV3	.	TRGJ1	18	-1	-1	23
42	4.5760606654899656E-4	CGTAGAGAGCGCCGCGGGGATTATTATAAGAAACTCTTT	RRERRGDYYKKLF	TRGV10	.	TRGJ1	2	-1	-1	19
42	4.5760606654899656E-4	TGTGCCTTGTGGGAGAATCCTATTAAGAAACTCTTT	CALWENPIKKLF	TRGV9	.	TRGJ1	14	-1	-1	23
42	4.5760606654899656E-4	TGTGCCACCTGGGACAGGTCATATAGGAAACTCTTT	CATWDRSYRKLF	TRGV7	.	TRGJ1	17	-1	-1	21
42	4.5760606654899656E-4	TGTGCTGCGTGGAGGGCCTGGAAACTCTTT	CAAWRAWKLF	TRGV10	.	TRGJ1	11	-1	-1	20
42	4.5760606654899656E-4	TGCTCCTCTTATTATAAGAAACTCTTT	CSSYYKKLF	TRGV10	.	TRGJ1	1	-1	-1	8
41	4.467106840121157E-4	TGTGCCTTGTGGGAGGTGCGGGGGTATTATTATAAGAAACTCTTT	CALWEVRGYYYKKLF	TRGV9	.	TRGJ1	18	-1	-1	25
41	4.467106840121157E-4	TGTGCTGCGTGGGATCGCGGGGAGTATTATAAGAAACTCTTT	CAAWDRGEYYKKLF	TRGV10	.	TRGJ1	14	-1	-1	24
41	4.467106840121157E-4	TGTGCTGCGTGGGATTATGAGACATGGGGGAAACTCTTT	CAAWDYETWGKLF	TRGV10	.	TRGJ1	16	-1	-1	29
41	4.467106840121157E-4	TGTGCTGCGTGGGACTCGAATTATTATAAGAAACTCTTT	CAAWDSNYYKKLF	TRGV10	.	TRGJ1	13	-1	-1	15
41	4.467106840121157E-4	TGTGCTGCGTGTCCGAATTATTATAAGAAACTCTTT	CAACPNYYKKLF	TRGV10	.	TRGJ1	10	-1	-1	13
41	4.467106840121157E-4	TGTGCTGCGTGGGTGTTCTATTATAAGAAACTCTTT	CAAWVFYYKKLF	TRGV10	.	TRGJ1	12	-1	-1	18
41	4.467106840121157E-4	TGTGCCACCTGGGACAGGGACGAACTCTTT	CATWDRDELF	TRGV7	.	TRGJ1	17	-1	-1	22
41	4.467106840121157E-4	TGTGCCACCTGGAACTACAAGAAACTCTTT	CATWNYKKLF	TRGV4	.	TRGJ1	11	-1	-1	15
40	4.358153014752348E-4	TGTGCTGCGTGGGATCCGGGATATTATAAGAAACTCTTT	CAAWDPGYYKKLF	TRGV10	.	TRGJ1	14	-1	-1	21
40	4.358153014752348E-4	TGTGCTGCGTGGGATGAAAGGGAGAAACTCTTT	CAAWDEREKLF	TRGV10	.	TRGJ1	14	-1	-1	22
40	4.358153014752348E-4	TGTGCCACCTGGGATGAAGAGAAACTCTTT	CATWDEEKLF	TRGV4	.	TRGJ1	15	-1	-1	19
39	4.249199189383539E-4	TGTGCTGCGTGGGATATCGGGAGGGATTATTATAAGAAACTCTTT	CAAWDIGRDYYKKLF	TRGV10	.	TRGJ1	14	-1	-1	25
39	4.249199189383539E-4	TGTGCTGCGTGGGATTTTGCTGCTTATTATAAGAAACTCTTT	CAAWDFAAYYKKLF	TRGV10	.	TRGJ1	15	-1	-1	23
39	4.249199189383539E-4	TGTGCTGCCCGGGAGGCCACTGGTTGGTTCAAGATATTT	CAAREATGWFKIF	TRGV10	.	TRGJP1	13	-1	-1	16
39	4.249199189383539E-4	TGTGCTGCGTGGGACACTTATAAGAAACTCTTT	CAAWDTYKKLF	TRGV10	.	TRGJ1	13	-1	-1	17
39	4.249199189383539E-4	TGTGCTGCGTGGGGCCCGGTAATT	CAAWGPVI	TRGV10	.	TRGJP1	12	-1	-1	19
38	4.140245364014731E-4	TGTGCTGCGTGGGATTATCGAGAAGGGGATACTGCTTATAAGAAACTCTTT	CAAWDYREGDTAYKKLF	TRGV10	.	TRGJ1	16	-1	-1	35
38	4.140245364014731E-4	TGTGCTGCGTGGGACCGACCTCAGAATTATTATAAGAAACTCTTT	CAAWDRPQNYYKKLF	TRGV10	.	TRGJ1	13	-1	-1	23
38	4.140245364014731E-4	TGTGCTGCGTGGGTCGATGTCTATTATAAGAAACTCTTT	CAAWVDVYYKKLF	TRGV10	.	TRGJ1	12	-1	-1	21
38	4.140245364014731E-4	TGTGCTGCGTGGGGCAAGAATTATTATAAGAAACTCTTT	CAAWGKNYYKKLF	TRGV10	.	TRGJ1	12	-1	-1	17
38	4.140245364014731E-4	TGTGCTGCGTGGGACTTATCGGAATATAAGAAACTCTTT	CAAWDLSEYKKLF	TRGV10	.	TRGJ1	24	-1	-1	24
38	4.140245364014731E-4	TGTGCCACCTGGGCCAATTATTATAAGAAACTCTTT	CATWANYYKKLF	TRGV4	.	TRGJ1	12	-1	-1	15
38	4.140245364014731E-4	TGTGCCACCTGGGACGGGCGATATAAGAAACTCTTT	CATWDGRYKKLF	TRGV2	.	TRGJ2	18	-1	-1	21
38	4.140245364014731E-4	TGTGCTTTTGCACTCTTT	CAFALF	TRGV10	.	TRGJ1	5	-1	-1	11
37	4.031291538645922E-4	TGTGCCTTGTGGGAGGCCCTCCAGGCCGGGTATTATAAGAAACTCTTT	CALWEALQAGYYKKLF	TRGV9	.	TRGJ2	15	-1	-1	30
37	4.031291538645922E-4	TGTGCTGCGTGGGGAACCTCATCACGTTATTATAAGAAACTCTTT	CAAWGTSSRYYKKLF	TRGV10	.	TRGJ1	12	-1	-1	26
37	4.031291538645922E-4	TGTGCCTTGTGGGTCCCGGGGCTGAATTATTATAAGAAACTCTTT	CALWVPGLNYYKKLF	TRGV9	.	TRGJ1	12	-1	-1	23
37	4.031291538645922E-4	TGTGCTGCGTGGGACGAAAGGGGGTATAAGAAACTCTTT	CAAWDERGYKKLF	TRGV10	.	TRGJ1	13	-1	-1	24
37	4.031291538645922E-4	TGTGCTGCGTGTCTCCCACAAAATAAGAAACTCTTT	CAACLPQNKKLF	TRGV10	.	TRGJ1	10	-1	-1	22
37	4.031291538645922E-4	TGTGCTGCGTGCCCTTTTTATTATAAGAAACTCTTT	CAACPFYYKKLF	TRGV10	.	TRGJ1	10	-1	-1	17
37	4.031291538645922E-4	TGTGCTGCGTGGGATTGCTATTATAAGAAACTCTTT	CAAWDCYYKKLF	TRGV10	.	TRGJ1	15	-1	-1	18
36	3.922337713277113E-4	TGTGCCACCTGGGACGGGCTCTGTGGCAGTAGTAGTGATTGGATCAAGACGTTT	CATWDGLCGSSSDWIKTF	TRGV2	.	TRGJP2	18	-1	-1	29
36	3.922337713277113E-4	TGTGCTGCGTGGCGACATACCACTGGTTGGTTCAAGATATTT	CAAWRHTTGWFKIF	TRGV10	.	TRGJP1	11	-1	-1	16
36	3.922337713277113E-4	TGTGCTGCGTGGGATCCCCGCCATTATTATAAGAAACTCTTT	CAAWDPRHYYKKLF	TRGV10	.	TRGJ2	14	-1	-1	22
36	3.922337713277113E-4	TGTGCTGCGTGGGACCCCCCACCTTATTATAAGAAACTCTTT	CAAWDPPPYYKKLF	TRGV10	.	TRGJ1	13	-1	-1	23
36	3.922337713277113E-4	TGTGCCACCTGGGACGGACGTAGTGATTGGATCAAGACGTTT	CATWDGRSDWIKTF	TRGV2	.	TRGJP2	16	-1	-1	19
36	3.922337713277113E-4	TGTGCCACCTGGGACAGGCTTTATTATAAGAAACTCTTT	CATWDRLYYKKLF	TRGV5	.	TRGJ1	18	-1	-1	20
36	3.922337713277113E-4	TGTGCCACCTGGGACAGGCTCCCTCTGGAGAAACTCTTT	CATWDRLPLEKLF	TRGV5	.	TRGJ1	18	-1	-1	28
36	3.922337713277113E-4	TGTGCTGCGTGGGATCCAGATTATAAGAAACTCTTT	CAAWDPDYKKLF	TRGV10	.	TRGJ1	14	-1	-1	19
36	3.922337713277113E-4	TGTGCCTTGTGGGCCTATAAGAAACTCTTT	CALWAYKKLF	TRGV9	.	TRGJ1	12	-1	-1	15
36	3.922337713277113E-4	CCTTTACTCTTT	PLLF	TRGV10	.	TRGJ1	-1	-1	-1	5
36	3.922337713277113E-4	TGTGCTGCGGGGTATAAGAAACTCTTT	CAAGYKKLF	TRGV10	.	TRGJ1	11	-1	-1	12
36	3.922337713277113E-4	TGTGCCACCTGGGACCTCTTT	CATWDLF	TRGV5	.	TRGJ1	14	-1	-1	15
35	3.813383887908304E-4	TGTGCTGCGTGGGAGAGGTACAATTATTATAAGAAACTCTTT	CAAWERYNYYKKLF	TRGV10	.	TRGJ1	13	-1	-1	21
35	3.813383887908304E-4	TGTGCTGCGTGGGATTACCCCTATTATAAGAAACTCTTT	CAAWDYPYYKKLF	TRGV10	.	TRGJ1	17	-1	-1	21
35	3.813383887908304E-4	TGTGCCACCTGGGATTATTATTATAAGAAACTCTTT	CATWDYYYKKLF	TRGV4	.	TRGJ1	14	-1	-1	16
35	3.813383887908304E-4	TGTGCCACCTGGGATGGGCCGGAGAAACTCTTT	CATWDGPEKLF	TRGV4	.	TRGJ1	19	-1	-1	22
35	3.813383887908304E-4	TGTGCTGCGTGGGAAAATAAGAAACTCTTT	CAAWENKKLF	TRGV10	.	TRGJ1	13	-1	-1	16
35	3.813383887908304E-4	TGTGCCACCCTCTTT	CATLF	TRGV8	.	TRGJ1	8	-1	-1	9
35	3.813383887908304E-4	TGTGCCACCTGGGAGAGGAAACTCTTT	CATWERKLF	TRGV2	.	TRGJ1	13	-1	-1	17
34	3.704430062539496E-4	TGTGCTGCGTGGGACACGAGATGGAATTATTATAAGAAACTCTTT	CAAWDTRWNYYKKLF	TRGV10	.	TRGJ1	13	-1	-1	23
34	3.704430062539496E-4	TGTGCTGCGTGGGACCTAAGGCTTTATTATAAGAAACTCTTT	CAAWDLRLYYKKLF	TRGV10	.	TRGJ1	13	-1	-1	23
34	3.704430062539496E-4	TGTGCCTTGTGGGAGGCCCCTCTTTATTATAAGAAACTCTTT	CALWEAPLYYKKLF	TRGV9	.	TRGJ1	15	-1	-1	23
34	3.704430062539496E-4	TGTGCCACCTGGGATGGCACTGATTATTATAAGAAACTCTTT	CATWDGTDYYKKLF	TRGV4	.	TRGJ1	16	-1	-1	22
34	3.704430062539496E-4	TGTGCTGCGTGGGCCTCTCTCGGTTGGTTCAAGATATTT	CAAWASLGWFKIF	TRGV10	.	TRGJP1	12	-1	-1	21
34	3.704430062539496E-4	TGTGCTGCGTGGGTAGGTTATAAGAAACTCTTT	CAAWVGYKKLF	TRGV10	.	TRGJ1	12	-1	-1	17
34	3.704430062539496E-4	TGTGCTGCGTGGGACCAGGAGGAGAAACTCTTT	CAAWDQEEKLF	TRGV10	.	TRGJ1	13	-1	-1	22
34	3.704430062539496E-4	TGTGCCACCTGGAATTATTATAAGAAACTCTTT	CATWNYYKKLF	TRGV5	.	TRGJ1	11	-1	-1	11
34	3.704430062539496E-4	TGTGCTGCGTGGGATCGTAAGAAACTCTTT	CAAWDRKKLF	TRGV10	.	TRGJ1	19	-1	-1	17
33	3.595476237170687E-4	TGTGCTGCGTGGGATTTGGGTGGCAATCTTCAGCTCCCCAATTCGGAGAAACTCTTT	CAAWDLGGNLQLPNSEKLF	TRGV10	.	TRGJ1	15	-1	-1	46
33	3.595476237170687E-4	TGTGCTGCGTGGGATTATTTTCCCCCCCTGAAGAAACTCTTT	CAAWDYFPPLKKLF	TRGV10	.	TRGJ1	16	-1	-1	30
33	3.595476237170687E-4	TGTGCCACCTGGGACGGGCCCTCCTACTTTAAGAAACTCTTT	CATWDGPSYFKKLF	TRGV2	.	TRGJ1	23	-1	-1	29
33	3.595476237170687E-4	TGTGCTGCGTGGGATAGATATTATAAGAAACTCTTT	CAAWDRYYKKLF	TRGV10	.	TRGJ1	14	-1	-1	18
33	3.595476237170687E-4	TGTGCTGCGTGGGACCGACCCCCTAAGAAACTCTTT	CAAWDRPPKKLF	TRGV10	.	TRGJ1	13	-1	-1	23
33	3.595476237170687E-4	TGTGCCACCCCAGCGGCTTATTATAAGAAACTCTTT	CATPAAYYKKLF	TRGV2	.	TRGJ1	8	-1	-1	17
33	3.595476237170687E-4	TGTGCCACCTTGTTTCTCGAGTGGCTCTTT	CATLFLEWLF	TRGV4	.	TRGJ1	9	-1	-1	24
33	3.595476237170687E-4	TGTGCTAGGAAGGAAAATTATAAGAAACTCTTT	CARKENYKKLF	TRGV10	.	TRGJ1	5	-1	-1	16
32	3.486522411801878E-4	TGTGCTGCGTGGGATTATTCCCCCGCCTCTTATTATAAGAAACTCTTT	CAAWDYSPASYYKKLF	TRGV10	.	TRGJ1	16	-1	-1	29
32	3.486522411801878E-4	TGTGCTGCGTGGGGCCAGAATTATTATAAGAAACTCTTT	CAAWGQNYYKKLF	TRGV10	.	TRGJ1	12	-1	-1	17
32	3.486522411801878E-4	TGTGCTGCGTGGGATGCTCGTTATTATAAGAAACTCTTT	CAAWDARYYKKLF	TRGV10	.	TRGJ1	14	-1	-1	20
32	3.486522411801878E-4	TGTGCTGCGTGGGGCACTTATTATAAGAAACTCTTT	CAAWGTYYKKLF	TRGV10	.	TRGJ1	12	-1	-1	17
32	3.486522411801878E-4	TGTGCCACCTGGGACGGGCATTATAAGAAACTCTTT	CATWDGHYKKLF	TRGV2	.	TRGJ1	18	-1	-1	19
32	3.486522411801878E-4	TGTGCTGCGTGGGATTTCGATAAGAAACTCTTT	CAAWDFDKKLF	TRGV10	.	TRGJ1	22	-1	-1	19
32	3.486522411801878E-4	TGTGCCCCCGGACGGTTCAAGATATTT	CAPGRFKIF	TRGV8	.	TRGJP1	8	-1	-1	13
32	3.486522411801878E-4	TGTGCTGCGGCCAATTATTATAAGAAACTCTTT	CAAANYYKKLF	TRGV10	.	TRGJ1	8	-1	-1	12
31	3.37756858643307E-4	TGTGCTGCGTGGGCGCCGTCGAATTTTTATTATAAGAAACTCTTT	CAAWAPSNFYYKKLF	TRGV10	.	TRGJ1	12	-1	-1	26
31	3.37756858643307E-4	TGTGCTGCGTGGGATTATTGTGGCACTGGTTGGTTCAAGATATTT	CAAWDYCGTGWFKIF	TRGV10	.	TRGJP1	16	-1	-1	23
31	3.37756858643307E-4	TGTGCCACCTGGGAAGATAGTAGTGATTGGATCAAGACGTTT	CATWEDSSDWIKTF	TRGV2	.	TRGJP2	13	-1	-1	16
31	3.37756858643307E-4	TGTGCTGCGTGGGTACTGAATTATTATAAGAAACTCTTT	CAAWVLNYYKKLF	TRGV10	.	TRGJ1	12	-1	-1	17
31	3.37756858643307E-4	TGTGCTGCGTGGGATTATGGTGATTATAAGAAACTCTTT	CAAWDYGDYKKLF	TRGV10	.	TRGJ1	16	-1	-1	22
31	3.37756858643307E-4	TGTGCCTTGTGGGAGCATAATTATTATAAGAAACTCTTT	CALWEHNYYKKLF	TRGV9	.	TRGJ2	14	-1	-1	18
31	3.37756858643307E-4	TGTGCTGCGTGGGGGTATTATTATAAGAAACTCTTT	CAAWGYYYKKLF	TRGV10	.	TRGJ1	12	-1	-1	16
31	3.37756858643307E-4	TGTGCTGCGTGGGATTGTAATTATAAGAAACTCTTT	CAAWDCNYKKLF	TRGV10	.	TRGJ1	20	-1	-1	19
31	3.37756858643307E-4	TGTGCCACCTGGGATGGGCGAAAGAAACTCTTT	CATWDGRKKLF	TRGV4	.	TRGJ1	18	-1	-1	21
31	3.37756858643307E-4	TGTGATTGGATCAAGACGTTT	CDWIKTF	TRGV2	.	TRGJP2	3	-1	-1	1
31	3.37756858643307E-4	TGTGCCACCTGGAGTGATTGGATCAAGACGTTT	CATWSDWIKTF	TRGV2	.	TRGJP2	11	-1	-1	12
30	3.268614761064261E-4	TGTGCTGCGTGGGATTTAAAATATACCACTGGTTGGTTCAAGATATTT	CAAWDLKYTTGWFKIF	TRGV10	.	TRGJP1	15	-1	-1	20
30	3.268614761064261E-4	TGTGCTGCGTGGGATCCAACTCCGCTTACTGGTTGGTTCAAGATATTT	CAAWDPTPLTGWFKIF	TRGV10	.	TRGJP1	14	-1	-1	27
30	3.268614761064261E-4	TGTGCCACCTGGGACAGGATTCAACCTAGTAAGAAACTCTTT	CATWDRIQPSKKLF	TRGV5	.	TRGJ1	17	-1	-1	29
30	3.268614761064261E-4	TGTGCCACCTGGGAATATAGTAGTGATTGGATCAAGACGTTT	CATWEYSSDWIKTF	TRGV5	.	TRGJP2	13	-1	-1	14
30	3.268614761064261E-4	TGTGCTGCGTGGGATCGGAATTATTATAAGAAACTCTTT	CAAWDRNYYKKLF	TRGV10	.	TRGJ1	14	-1	-1	17
30	3.268614761064261E-4	TGTGCTGCGATAGGGGGTTTTGAATATAAGAAACTCTTT	CAAIGGFEYKKLF	TRGV10	.	TRGJ1	8	-1	-1	24
30	3.268614761064261E-4	TGTGCTGGGACTTACGAAAATTATTATAAGAAACTCTTT	CAGTYENYYKKLF	TRGV10	.	TRGJ1	6	-1	-1	18
30	3.268614761064261E-4	TGTGCCACCTGGGACGGCAATTATTATAAGAAACTCTTT	CATWDGNYYKKLF	TRGV2	.	TRGJ1	16	-1	-1	18
30	3.268614761064261E-4	TGTGCCACCTGGGACAGGCCGGGATATAAGAAACTCTTT	CATWDRPGYKKLF	TRGV5	.	TRGJ1	19	-1	-1	24
30	3.268614761064261E-4	TGTGCTGCGTGGGGACCTTATTATAAGAAACTCTTT	CAAWGPYYKKLF	TRGV10	.	TRGJ1	12	-1	-1	17
30	3.268614761064261E-4	TGTGCCTTGTGGGAGGTGCACTATAAGAAACTCTTT	CALWEVHYKKLF	TRGV9	.	TRGJ1	20	-1	-1	21
30	3.268614761064261E-4	TGTGCTGCGTGGGATCGTTATAAGAAACTCTTT	CAAWDRYKKLF	TRGV10	.	TRGJ1	14	-1	-1	17
30	3.268614761064261E-4	TGTGCTGCGGGGCCTTATTATAAGAAACTCTTT	CAAGPYYKKLF	TRGV10	.	TRGJ1	11	-1	-1	14
29	3.159660935695452E-4	TGTGCCACCTGGGACGGGCAAGGGGATAGTAGTGATTGGATCAAGACGTTT	CATWDGQGDSSDWIKTF	TRGV2	.	TRGJP2	18	-1	-1	25
29	3.159660935695452E-4	TGTGCCACCGAGGACCAAGCTCTAAATTATTATAAGAAACTCTTT	CATEDQALNYYKKLF	TRGV4	.	TRGJ1	8	-1	-1	24
29	3.159660935695452E-4	TGTGCCACCTGGGATGGATGCGGTGATTGGATCAAGACGTTT	CATWDGCGDWIKTF	TRGV4	.	TRGJP2	16	-1	-1	22
29	3.159660935695452E-4	TGTGCCACCTGGGACGGGCCGGGGTCGAGGATCAAGACGTTT	CATWDGPGSRIKTF	TRGV2	.	TRGJP2	19	-1	-1	28
29	3.159660935695452E-4	TGTGCCACCTGGGACGGGAATGGTTATTATAAGAAACTCTTT	CATWDGNGYYKKLF	TRGV2	.	TRGJ1	17	-1	-1	23
29	3.159660935695452E-4	TGTGCTGCGTGGGAGACTGGTTGGTTCAAGATATTT	CAAWETGWFKIF	TRGV10	.	TRGJP1	13	-1	-1	15
29	3.159660935695452E-4	TGTGCCACCTGGGGGAATTATTATAAGAAACTCTTT	CATWGNYYKKLF	TRGV2	.	TRGJ1	12	-1	-1	14
29	3.159660935695452E-4	TGTGCCACCTGGGACGGAGAATGGATCAAGACGTTT	CATWDGEWIKTF	TRGV2	.	TRGJP2	16	-1	-1	18
29	3.159660935695452E-4	TGTGCCACCTGGGACGGGAAGAAACTCTTT	CATWDGKKLF	TRGV2	.	TRGJ1	17	-1	-1	18
29	3.159660935695452E-4	TGTGCCACCTGGGGGGGTTATAAGAAACTCTTT	CATWGGYKKLF	TRGV4	.	TRGJ1	12	-1	-1	17
29	3.159660935695452E-4	TGTGCCACCTGGAAACTCTTT	CATWKLF	TRGV2	.	TRGJ1	11	-1	-1	11
28	3.0507071103266434E-4	TGTGCTGCGTGGGATTATGTCCCTAATACCACTGGTTGGTTCAAGATATTT	CAAWDYVPNTTGWFKIF	TRGV10	.	TRGJP1	19	-1	-1	25
28	3.0507071103266434E-4	TGTGCTGCGTGGACCGCCGAGTTTAGGGGCCCTTATTATAAGAAACTCTTT	CAAWTAEFRGPYYKKLF	TRGV10	.	TRGJ2	11	-1	-1	32
28	3.0507071103266434E-4	TGTGCTGCGTGGGATCGATCTTCGAATTATTATAAGAAACTCTTT	CAAWDRSSNYYKKLF	TRGV10	.	TRGJ1	14	-1	-1	20
28	3.0507071103266434E-4	TGTGCCACCTGGGAAACCTATAGTAGTGATTGGATCAAGACGTTT	CATWETYSSDWIKTF	TRGV2	.	TRGJP2	13	-1	-1	18
28	3.0507071103266434E-4	TGTGCTGCGTGGGATTTTCGGCCTTATTATAAGAAACTCTTT	CAAWDFRPYYKKLF	TRGV10	.	TRGJ1	15	-1	-1	23
28	3.0507071103266434E-4	TGTGCTGCGTGGGATCTGTTCAGTGATTGGATCAAGACGTTT	CAAWDLFSDWIKTF	TRGV10	.	TRGJP2	14	-1	-1	21
28	3.0507071103266434E-4	TGTGCCACCTGGGACGAAAGTAGTGATTGGATCAAGACGTTT	CATWDESSDWIKTF	TRGV2	.	TRGJP2	15	-1	-1	18
28	3.0507071103266434E-4	TGTGCTGCGTGGGATCCCTATTATTATAAGAAACTCTTT	CAAWDPYYYKKLF	TRGV10	.	TRGJ1	14	-1	-1	19
28	3.0507071103266434E-4	TGTGCTGCGTGGGATTACTATTATAAGAAACTCTTT	CAAWDYYYKKLF	TRGV10	.	TRGJ1	17	-1	-1	18
28	3.0507071103266434E-4	TGTGCCACCTGGGACAGGCATTATAAGAAACTCTTT	CATWDRHYKKLF	TRGV5	.	TRGJ1	18	-1	-1	19
28	3.0507071103266434E-4	TGTGCTGCGTGGGATTATGATAAGAAACTCTTT	CAAWDYDKKLF	TRGV10	.	TRGJ1	16	-1	-1	13
28	3.0507071103266434E-4	TGTGCTGCGTGGGAGCCCATTAGTTGGAAACTCTTT	CAAWEPISWKLF	TRGV10	.	TRGJ1	13	-1	-1	26
28	3.0507071103266434E-4	TGTGCCACCTCCAATTGGATCAAGACGTTT	CATSNWIKTF	TRGV2	.	TRGJP2	9	-1	-1	13
28	3.0507071103266434E-4	TGTGCCACCTGGGAGTGGAAGAAACTCTTT	CATWEWKKLF	TRGV5	.	TRGJ1	13	-1	-1	18
27	2.941753284957835E-4	TGTGCTGCGTGGGATTCTTCCTCCCTTAACACTGGTTGGTTCAAGATATTT	CAAWDSSSLNTGWFKIF	TRGV10	.	TRGJP1	15	-1	-1	26
27	2.941753284957835E-4	TGTGCTGCGTGGGATTTTGAACTTACTGGTTGGTTCAAGATATTT	CAAWDFELTGWFKIF	TRGV10	.	TRGJP1	15	-1	-1	24
27	2.941753284957835E-4	TGTGCCACCTGGGACGGACATCGTAGTGATTGGATCAAGACGTTT	CATWDGHRSDWIKTF	TRGV2	.	TRGJP2	16	-1	-1	19
27	2.941753284957835E-4	TGTGCTGCGTGGGATTCTCATAATTATTATAAGAAACTCTTT	CAAWDSHNYYKKLF	TRGV10	.	TRGJ1	15	-1	-1	21
27	2.941753284957835E-4	TGTGCTGCGTGGGACTTAGGTGATTATTATAAGAAACTCTTT	CAAWDLGDYYKKLF	TRGV10	.	TRGJ1	23	-1	-1	22
27	2.941753284957835E-4	TGTGCTGTCCCTAGACTTAATTATTATAAGAAACTCTTT	CAVPRLNYYKKLF	TRGV10	.	TRGJ1	6	-1	-1	18
27	2.941753284957835E-4	TGTGCTGCGTGGGATTGCCCACGGGTTAAGAAACTCTTT	CAAWDCPRVKKLF	TRGV10	.	TRGJ1	15	-1	-1	26
27	2.941753284957835E-4	TGTGCTGCGTGGGATTATTTTTATTATAAGAAACTCTTT	CAAWDYFYYKKLF	TRGV10	.	TRGJ1	16	-1	-1	20
27	2.941753284957835E-4	TGTGCTGCGTGGGATCAGAATTATTATAAGAAACTCTTT	CAAWDQNYYKKLF	TRGV10	.	TRGJ1	14	-1	-1	17
27	2.941753284957835E-4	TGTGCCACCTGGGATGAGTCCTATTATAAGAAACTCTTT	CATWDESYYKKLF	TRGV4	.	TRGJ1	15	-1	-1	21
27	2.941753284957835E-4	TGTGCCACCTGGGACGGTTATTATAAGAAACTCTTT	CATWDGYYKKLF	TRGV7	.	TRGJ1	14	-1	-1	17
27	2.941753284957835E-4	TGTGCCACCTGCCCCGATTGGATCAAGACGTTT	CATCPDWIKTF	TRGV2	.	TRGJP2	10	-1	-1	15
27	2.941753284957835E-4	TGTGCCACCTGGGACGGGCCACTCTTT	CATWDGPLF	TRGV2	.	TRGJ1	19	-1	-1	20
27	2.941753284957835E-4	TGTGCCACCCCTAAGAAACTCTTT	CATPKKLF	TRGV8	.	TRGJ1	8	-1	-1	11
27	2.941753284957835E-4	TGTGGGTGGATCAAGACGTTT	CGWIKTF	TRGV8	.	TRGJP2	3	-1	-1	6
27	2.941753284957835E-4	TGTGCCACCTGGGACGGCGTCGAACTCTTT	CATWDGVELF	TRGV2	.	TRGJ1	16	-1	-1	22
27	2.941753284957835E-4	TGTGCCAGGAGTTGGAAGAAACTCTTT	CARSWKKLF	TRGV4	.	TRGJ1	6	-1	-1	15
27	2.941753284957835E-4	TGTGCCACCTGGGACGGGGATTATTATAAGAAACTCTTT	CATWDGDYYKKLF	TRGV2	.	TRGJ1	17	-1	-1	19
27	2.941753284957835E-4	TGTGCCACGATCGGTAGTGATTGGATCAAGACGTTT	CATIGSDWIKTF	TRGV2	.	TRGJP2	7	-1	-1	13
27	2.941753284957835E-4	TGTGCTGCGTGGGATAAGGATTATAAGAAACTCTTT	CAAWDKDYKKLF	TRGV10	.	TRGJ1	14	-1	-1	19
27	2.941753284957835E-4	TGTGCCACCTGGGCCGTTTATTATAAGAAACTCTTT	CATWAVYYKKLF	TRGV4	.	TRGJ1	12	-1	-1	17
26	2.832799459589026E-4	TGTGCTGCGTGGGATTATAACCCGGCGCCCCGGACCCGGAATTATTATAAGAAACTCTTT	CAAWDYNPAPRTRNYYKKLF	TRGV10	.	TRGJ1	16	-1	-1	38
26	2.832799459589026E-4	TGTGCTGCGCCGAGGGGGGTAAATACCACTGGTTGGTTCAAGATATTT	CAAPRGVNTTGWFKIF	TRGV10	.	TRGJP1	8	-1	-1	17
26	2.832799459589026E-4	TGTGCTGCGTGGGATTTTACCCCGAATTATTATAAGAAACTCTTT	CAAWDFTPNYYKKLF	TRGV10	.	TRGJ1	15	-1	-1	22
26	2.832799459589026E-4	TGTGCTGCGTGGGATAAAGGTGCCACTGGTTGGTTCAAGATATTT	CAAWDKGATGWFKIF	TRGV10	.	TRGJP1	14	-1	-1	22
26	2.832799459589026E-4	TGTGCCACCTGGGCCGGATTGACGAATTATTATAAGAAACTCTTT	CATWAGLTNYYKKLF	TRGV4	.	TRGJ1	12	-1	-1	22
26	2.832799459589026E-4	TGTGCCACCTGGGACGGGCTAGGCAGTGATTGGATCAAGACGTTT	CATWDGLGSDWIKTF	TRGV2	.	TRGJP2	18	-1	-1	24
26	2.832799459589026E-4	TGTGCTGCGTGGGTCTTGGGGAATTATTATAAGAAACTCTTT	CAAWVLGNYYKKLF	TRGV10	.	TRGJ1	12	-1	-1	20
26	2.832799459589026E-4	TGTGCTGCGTGGGAGAATGCCACTTATTATAAGAAACTCTTT	CAAWENATYYKKLF	TRGV10	.	TRGJ2	13	-1	-1	23
26	2.832799459589026E-4	TGTGCCACCTGGGACGGGCGCCCTGATTGGATCAAGACGTTT	CATWDGRPDWIKTF	TRGV2	.	TRGJP2	18	-1	-1	23
26	2.832799459589026E-4	TGTGCTGCGTGGGCCGCGATACGTTGGTTCAAGATATTT	CAAWAAIRWFKIF	TRGV10	.	TRGJP1	12	-1	-1	22
26	2.832799459589026E-4	TGTGCCACCTGGGATGGGCGGGGTTATAAGAAACTCTTT	CATWDGRGYKKLF	TRGV4	.	TRGJ1	18	-1	-1	23
26	2.832799459589026E-4	TGTGCCACCTGGGATGGGGATTATTATAAGAAACTCTTT	CATWDGDYYKKLF	TRGV4	.	TRGJ1	17	-1	-1	19
26	2.832799459589026E-4	TGTGCCACCTGGGACGGGCTAGGGTATAAGAAACTCTTT	CATWDGLGYKKLF	TRGV2	.	TRGJ1	18	-1	-1	24
26	2.832799459589026E-4	TGTGCCACCTGGGACGGGCCAGGGTATAAGAAACTCTTT	CATWDGPGYKKLF	TRGV2	.	TRGJ1	19	-1	-1	24
26	2.832799459589026E-4	TGTGCCACCTGGGACAGGAATTATTATAAGAAACTCTTT	CATWDRNYYKKLF	TRGV5	.	TRGJ1	17	-1	-1	17
26	2.832799459589026E-4	TGTGCTGCGTGGGAAATTAGGAAGAAACTCTTT	CAAWEIRKKLF	TRGV10	.	TRGJ1	13	-1	-1	21
26	2.832799459589026E-4	TGTGCCACCTGGGACAGGCAGGAGAAACTCTTT	CATWDRQEKLF	TRGV3	.	TRGJ1	18	-1	-1	22
26	2.832799459589026E-4	TGTGCTGCGTGGGATTGTAAGAAACTCTTT	CAAWDCKKLF	TRGV10	.	TRGJ1	15	-1	-1	13
26	2.832799459589026E-4	TGTGCTGCGGAGTATTATAAGAAACTCTTT	CAAEYYKKLF	TRGV10	.	TRGJ1	8	-1	-1	12
26	2.832799459589026E-4	TGTGCCACCTCTAAGAAACTCTTT	CATSKKLF	TRGV4	.	TRGJ1	9	-1	-1	11
26	2.832799459589026E-4	TGTGCCACCTCCGCACTCTTT	CATSALF	TRGV7	.	TRGJ1	9	-1	-1	14
26	2.832799459589026E-4	TGTGCCACCTGGGACGGGTTAGGGTATAAGAAACTCTTT	CATWDGLGYKKLF	TRGV2	.	TRGJ1	17	-1	-1	24
26	2.832799459589026E-4	TGTGCTGCGTGGGACGCTTATTATAAGAAACTCTTT	CAAWDAYYKKLF	TRGV10	.	TRGJ1	13	-1	-1	17
26	2.832799459589026E-4	TGTGCCACCTGGGACAGGCCGGGTGTGAAACTCTTT	CATWDRPGVKLF	TRGV3	.	TRGJ1	19	-1	-1	26
26	2.832799459589026E-4	TGTGCCACCTGGGACGGTGTGAAACTCTTT	CATWDGVKLF	TRGV7	.	TRGJ1	14	-1	-1	20
26	2.832799459589026E-4	TGTGCCACCTCCCGCCAGAAACTCTTT	CATSRQKLF	TRGV2	.	TRGJ1	9	-1	-1	16
26	2.832799459589026E-4	TTCCTTCTTCCTAAGAAACTCTTT	FLLPKKLF	TRGV2	.	TRGJ1	0	-1	-1	11
26	2.832799459589026E-4	TGTGCCATCCCTAAGAAACTCTTT	CAIPKKLF	TRGV7	.	TRGJ1	6	-1	-1	11
26	2.832799459589026E-4	TGTGGTTGGAAACTCTTT	CGWKLF	TRGV2	.	TRGJ1	3	-1	-1	8
26	2.832799459589026E-4	TGTGCCACCTGGGGGAGACTCTTT	CATWGRLF	TRGV3	.	TRGJ1	12	-1	-1	14
26	2.832799459589026E-4	TGTGCCACCTGGGACCTAGGGTGGAAACTCTTT	CATWDLGWKLF	TRGV5	.	TRGJ1	14	-1	-1	23
25	2.7238456342202174E-4	TGTGCCACCTGGGACGAGTTAGAGTTGGGCAAAAAAATCAAGGTATTT	CATWDELELGKKIKVF	TRGV2	.	TRGJP	15	-1	-1	20
25	2.7238456342202174E-4	TGTGCTGCGTGGGGATTGAGTTTGAATTATTATAAGAAACTCTTT	CAAWGLSLNYYKKLF	TRGV10	.	TRGJ1	16	-1	-1	20
25	2.7238456342202174E-4	TGTGCTGCGTGGGATTATAATACCACTGGTTGGTTCAAGATATTT	CAAWDYNTTGWFKIF	TRGV10	.	TRGJP1	25	-1	-1	15
25	2.7238456342202174E-4	TGTGCTGCGTGGGATTATACCACTGGTTGGTTCAAGATATTT	CAAWDYTTGWFKIF	TRGV10	.	TRGJP1	16	-1	-1	8
25	2.7238456342202174E-4	TGTGCTGCGTGGACCTATACCACTGGTTGGTTCAAGATATTT	CAAWTYTTGWFKIF	TRGV10	.	TRGJP1	11	-1	-1	15
25	2.7238456342202174E-4	TGTGCCACCTGGGATCCAGGCAATTATTATAAGAAACTCTTT	CATWDPGNYYKKLF	TRGV8	.	TRGJ1	14	-1	-1	21
25	2.7238456342202174E-4	TGTGCCACCTGGGATGGCAGCAGCGGTGTCGAGAAACTCTTT	CATWDGSSGVEKLF	TRGV4	.	TRGJ1	16	-1	-1	31
25	2.7238456342202174E-4	TGTGCCACCTGGGACGGCCCGGGGTATTATAAGAAACTCTTT	CATWDGPGYYKKLF	TRGV2	.	TRGJ2	20	-1	-1	24
25	2.7238456342202174E-4	TGTGCCACCTGGGACGGGGGTAGTGATTGGATCAAGACGTTT	CATWDGGSDWIKTF	TRGV2	.	TRGJP2	17	-1	-1	19
25	2.7238456342202174E-4	TGTGCTGCGTGGGACCCTAATTATTATAAGAAACTCTTT	CAAWDPNYYKKLF	TRGV10	.	TRGJ1	13	-1	-1	18
25	2.7238456342202174E-4	TGTGCCACCTGGGACGGGCCGGGTTATAAGAAACTCTTT	CATWDGPGYKKLF	TRGV2	.	TRGJ1	19	-1	-1	23
25	2.7238456342202174E-4	TGTGCTGCGTGGGAATCCCCAAAGAAACTCTTT	CAAWESPKKLF	TRGV10	.	TRGJ1	13	-1	-1	21
25	2.7238456342202174E-4	TGTGCCACCTGGGGTTATTATAAGAAACTCTTT	CATWGYYKKLF	TRGV4	.	TRGJ1	12	-1	-1	14
25	2.7238456342202174E-4	TGTGCCACCTGGGACGATTGGATCAAGACGTTT	CATWDDWIKTF	TRGV2	.	TRGJP2	15	-1	-1	15
25	2.7238456342202174E-4	TGTGCTGCCTATCATAAGAAACTCTTT	CAAYHKKLF	TRGV10	.	TRGJ1	7	-1	-1	9
25	2.7238456342202174E-4	TGTGCTGCGTGGGCCCCAAATTATTATAAGAAACTCTTT	CAAWAPNYYKKLF	TRGV10	.	TRGJ1	12	-1	-1	18
25	2.7238456342202174E-4	TGTGCCACCTTTACCACTGGTTGGTTCAAGATATTT	CATFTTGWFKIF	TRGV4	.	TRGJP1	9	-1	-1	11
25	2.7238456342202174E-4	TGTGCCACCTGGGACGGGCCGGGAAAACTCTTT	CATWDGPGKLF	TRGV2	.	TRGJ1	19	-1	-1	24
25	2.7238456342202174E-4	TGTGCTGCGTGGGATCGGGCGAATTATTATAAGAAACTCTTT	CAAWDRANYYKKLF	TRGV10	.	TRGJ1	14	-1	-1	19
25	2.7238456342202174E-4	TGTGCCACCATTCATACCACTGGTTGGTTCAAGATATTT	CATIHTTGWFKIF	TRGV2	.	TRGJP1	8	-1	-1	13
25	2.7238456342202174E-4	TGTGCTGCGTGGGATGGTCTTCCGGGTAAGAAACTCTTT	CAAWDGLPGKKLF	TRGV10	.	TRGJ1	14	-1	-1	26
25	2.7238456342202174E-4	TGTGCCACCTGGGACAGGCTAGCCTATAAGAAACTCTTT	CATWDRLAYKKLF	TRGV5	.	TRGJ1	18	-1	-1	24
25	2.7238456342202174E-4	TGTGCCACCTGGGACGGTGGATGGATCAAGACGTTT	CATWDGGWIKTF	TRGV2	.	TRGJP2	16	-1	-1	21
25	2.7238456342202174E-4	TGTGCCACCTGGGACAGGCGGTATAAGAAACTCTTT	CATWDRRYKKLF	TRGV3	.	TRGJ1	18	-1	-1	21
25	2.7238456342202174E-4	TGTGCCACCTGGGACGCGCGGAAGAAACTCTTT	CATWDARKKLF	TRGV2	.	TRGJ1	18	-1	-1	21
25	2.7238456342202174E-4	TGTGCCACCTGGATCAAGACGTTT	CATWIKTF	TRGV2	.	TRGJP2	11	-1	-1	9
25	2.7238456342202174E-4	TGTGCCACCTGGGATAGATCCCAAGATTATAAGAAACTCTTT	CATWDRSQDYKKLF	TRGV8	.	TRGJ1	16	-1	-1	25
24	2.6148918088514085E-4	TGTGCCACCTGGGACGGGCCAGGGAGTAGTGATTGGATCAAGACGTTT	CATWDGPGSSDWIKTF	TRGV2	.	TRGJP2	19	-1	-1	24
24	2.6148918088514085E-4	TGTGCTGCGTGGGATAACTGGGAGGGTTATTATAAGAAACTCTTT	CAAWDNWEGYYKKLF	TRGV10	.	TRGJ1	17	-1	-1	26
24	2.6148918088514085E-4	TGTGCCACCTGGGGCCCATCCCCGGGTGATTGGATCAAGACGTTT	CATWGPSPGDWIKTF	TRGV2	.	TRGJP2	12	-1	-1	25
24	2.6148918088514085E-4	TGTGCCACCTGGGACGGGCGAGGTAGTGATTGGATCAAGACGTTT	CATWDGRGSDWIKTF	TRGV2	.	TRGJP2	18	-1	-1	22
24	2.6148918088514085E-4	TGTGCCACCTGGGACGGACATAGTAGTGATTGGATCAAGACGTTT	CATWDGHSSDWIKTF	TRGV2	.	TRGJP2	16	-1	-1	19
24	2.6148918088514085E-4	TGTGCCACCTGGGACAGGCGGTCCACTTATTATAAGAAACTCTTT	CATWDRRSTYYKKLF	TRGV3	.	TRGJ1	18	-1	-1	26
24	2.6148918088514085E-4	TGTGCCACCTGGGACCATAGTAGTGATTGGATCAAGACGTTT	CATWDHSSDWIKTF	TRGV2	.	TRGJP2	14	-1	-1	16
24	2.6148918088514085E-4	TGTGCCACCTGGGACGCTCTGAATTATTATAAGAAACTCTTT	CATWDALNYYKKLF	TRGV2	.	TRGJ1	15	-1	-1	20
24	2.6148918088514085E-4	TGTGCCACCTGGGACGGGCAAAGTGATTGGATCAAGACGTTT	CATWDGQSDWIKTF	TRGV2	.	TRGJP2	18	-1	-1	21
24	2.6148918088514085E-4	TGTGCCACCTGGGACGGGAAGAATTATTATAAGAAACTCTTT	CATWDGKNYYKKLF	TRGV2	.	TRGJ1	17	-1	-1	20
24	2.6148918088514085E-4	TGTGCTGCGCGGGGACCCAATTATTATAAGAAACTCTTT	CAARGPNYYKKLF	TRGV10	.	TRGJ1	12	-1	-1	18
24	2.6148918088514085E-4	TGTGCTGCGTGGGAGCATTATTATAAGAAACTCTTT	CAAWEHYYKKLF	TRGV10	.	TRGJ1	13	-1	-1	16
24	2.6148918088514085E-4	TGTGCCGTTTATACCACTGGTTGGTTCAAGATATTT	CAVYTTGWFKIF	TRGV10	.	TRGJP1	4	-1	-1	6
24	2.6148918088514085E-4	TGTGCCACCTGGGAGGTCGGTTATAAGAAACTCTTT	CATWEVGYKKLF	TRGV2	.	TRGJ1	13	-1	-1	20
24	2.6148918088514085E-4	TGTGCTGCGTGGGTTTCGTATAAGAAACTCTTT	CAAWVSYKKLF	TRGV10	.	TRGJ1	19	-1	-1	18
24	2.6148918088514085E-4	TGTGCCACCTGGGATGAGGACAAGAAACTCTTT	CATWDEDKKLF	TRGV4	.	TRGJ1	15	-1	-1	21
24	2.6148918088514085E-4	TGTGCCACCTGGTATTATAAGAAACTCTTT	CATWYYKKLF	TRGV4	.	TRGJ1	14	-1	-1	12
24	2.6148918088514085E-4	TGTGCCACCTGGGTTCCGGCGAAACTCTTT	CATWVPAKLF	TRGV2	.	TRGJ1	12	-1	-1	20
24	2.6148918088514085E-4	TGTGCCACCTGGGATGGGCGGTATTATAAGAAACTCTTT	CATWDGRYYKKLF	TRGV4	.	TRGJ1	18	-1	-1	21
24	2.6148918088514085E-4	TGTGCCACCTGGGACAGGCTATATTATAAGAAACTCTTT	CATWDRLYYKKLF	TRGV3	.	TRGJ1	18	-1	-1	21
24	2.6148918088514085E-4	TGTGCCACCTGGGACAAGAATTATTATAAGAAACTCTTT	CATWDKNYYKKLF	TRGV5	.	TRGJ1	15	-1	-1	17
24	2.6148918088514085E-4	TGTGCCACCTGGGTCGTGCATTATAAGAAACTCTTT	CATWVVHYKKLF	TRGV4	.	TRGJ1	12	-1	-1	19
24	2.6148918088514085E-4	TGTGCTGCGTGGGATGACCTTCCGTATTATTATAAGAAACTCTTT	CAAWDDLPYYYKKLF	TRGV10	.	TRGJ1	17	-1	-1	22
24	2.6148918088514085E-4	TGTGCTGCGTGGGATCCCACTTCCTATTATAAGAAACTCTTT	CAAWDPTSYYKKLF	TRGV10	.	TRGJ1	14	-1	-1	24
24	2.6148918088514085E-4	TGTGCTGCGTGGGACCCCCCCCGTGATAAGAAACTCTTT	CAAWDPPRDKKLF	TRGV10	.	TRGJ1	13	-1	-1	25
24	2.6148918088514085E-4	TGTGCCACCTGGGATGGGCCATATAGGAAACTCTTT	CATWDGPYRKLF	TRGV4	.	TRGJ2	19	-1	-1	21
24	2.6148918088514085E-4	TGTGCCACCTGGGACAGGCGAGTAGGGAAACTCTTT	CATWDRRVGKLF	TRGV5	.	TRGJ1	18	-1	-1	26
24	2.6148918088514085E-4	TGTGCCACCGATAGTAGTGATTGGATCAAGACGTTT	CATDSSDWIKTF	TRGV2	.	TRGJP2	8	-1	-1	10
24	2.6148918088514085E-4	TGTGCCACCTGGGATAGACGACGACTCTTT	CATWDRRRLF	TRGV8	.	TRGJ1	16	-1	-1	23
24	2.6148918088514085E-4	TGTGCCACCTGGGAAAAGAAACTCTTT	CATWEKKLF	TRGV5	.	TRGJ1	13	-1	-1	15
24	2.6148918088514085E-4	TGTGCTGCGTGGGACCGTATGGCGAATTATTATAAGAAACTCTTT	CAAWDRMANYYKKLF	TRGV10	.	TRGJ1	13	-1	-1	22
24	2.6148918088514085E-4	TGTGCCACCTGGGACGGGCTTTTTAGTGATTGGATCAAGACGTTT	CATWDGLFSDWIKTF	TRGV2	.	TRGJP2	18	-1	-1	23
23	2.5059379834826E-4	TGTGCTGCGTGGGATTGGAAGCTTTCCTGTACCACTGGTTGGTTCAAGATATTT	CAAWDWKLSCTTGWFKIF	TRGV10	.	TRGJP1	15	-1	-1	29
23	2.5059379834826E-4	TGTGCCACCTGTCCCCGGGCCTTGAGGCAGTCTGGGGATAAGAAACTCTTT	CATCPRALRQSGDKKLF	TRGV2	.	TRGJ1	10	-1	-1	37
23	2.5059379834826E-4	TGTGCTGCGTGGGATTACGGCCCATTTAGGTATTATAAGAAACTCTTT	CAAWDYGPFRYYKKLF	TRGV10	.	TRGJ1	18	-1	-1	30
23	2.5059379834826E-4	TGTGCCACCTGGGACGGGGATTTGAGTAGTGATTGGATCAAGACGTTT	CATWDGDLSSDWIKTF	TRGV2	.	TRGJP2	17	-1	-1	24
23	2.5059379834826E-4	TGTGCTGCGTGGGATCCCGTCTCGAATTATTATAAGAAACTCTTT	CAAWDPVSNYYKKLF	TRGV10	.	TRGJ1	14	-1	-1	21
23	2.5059379834826E-4	TGTGCCACCTGGGACGGGCAGGTGCTTTATTATAAGAAACTCTTT	CATWDGQVLYYKKLF	TRGV2	.	TRGJ1	18	-1	-1	26
23	2.5059379834826E-4	TGTGCTGCGTGGGATTATATAGGGGATTGGATCAAGACGTTT	CAAWDYIGDWIKTF	TRGV10	.	TRGJP2	16	-1	-1	15
23	2.5059379834826E-4	TGTGCTGCGTGGGATAATGCCACTGGTTGGTTCAAGATATTT	CAAWDNATGWFKIF	TRGV10	.	TRGJP1	14	-1	-1	8
23	2.5059379834826E-4	TGTGCCACCTCCTTAAGAAGGATCAAGACGTTT	CATSLRRIKTF	TRGV2	.	TRGJP2	9	-1	-1	19
23	2.5059379834826E-4	TGTGCCCTCTTT	CALF	TRGV4	.	TRGJ1	5	-1	-1	6
23	2.5059379834826E-4	TGTGCCACCTGGGACGGGTATAGTAGTGATTGGATCAAGACGTTT	CATWDGYSSDWIKTF	TRGV2	.	TRGJP2	17	-1	-1	18
23	2.5059379834826E-4	TGTGCCACCTGGGACAGGCTCCACTATTATTATAAGAAACTCTTT	CATWDRLHYYYKKLF	TRGV7	.	TRGJ1	18	-1	-1	25
23	2.5059379834826E-4	TGTGCCACCAGTGGTATGAAAGGGGATTGGATCAAGACGTTT	CATSGMKGDWIKTF	TRGV2	.	TRGJP2	8	-1	-1	24
23	2.5059379834826E-4	TGTGCTGCGTGGGCCGTATATTATAAGAAACTCTTT	CAAWAVYYKKLF	TRGV10	.	TRGJ1	12	-1	-1	18
23	2.5059379834826E-4	TGTGCCACCTGGGACGGGGAGGGATGGCTCTTT	CATWDGEGWLF	TRGV2	.	TRGJ1	17	-1	-1	27
23	2.5059379834826E-4	TGTGCCACCTGGGACAGGCCTCGGAAACTCTTT	CATWDRPRKLF	TRGV5	.	TRGJ1	20	-1	-1	23
23	2.5059379834826E-4	TGTGCCTTGTGGGCCGATAAGAAACTCTTT	CALWADKKLF	TRGV9	.	TRGJ1	12	-1	-1	16
23	2.5059379834826E-4	TGTGCCACCTGGGACCGATCCGGTAGTGATTGGATCAAGACGTTT	CATWDRSGSDWIKTF	TRGV2	.	TRGJP2	14	-1	-1	22
23	2.5059379834826E-4	TGTGCCACCTGGGACAGCCCTCCGAATTATTATAAGAAACTCTTT	CATWDSPPNYYKKLF	TRGV5	.	TRGJ1	20	-1	-1	22
23	2.5059379834826E-4	TGTGCCACCTGGGACGGACTTACTTATTATAAGAAACTCTTT	CATWDGLTYYKKLF	TRGV5	.	TRGJ1	14	-1	-1	23
23	2.5059379834826E-4	TGTGCCACCTGGGACGGGCCCCAAAAGAAACTCTTT	CATWDGPQKKLF	TRGV2	.	TRGJ1	20	-1	-1	24
23	2.5059379834826E-4	TGTGCCACCTGGGACGGGTTGGGGAATGATTGGATCAAGACGTTT	CATWDGLGNDWIKTF	TRGV2	.	TRGJP2	17	-1	-1	26
23	2.5059379834826E-4	TGTGCTGCGTGGGATTCCCCCCTATATTATAAGAAACTCTTT	CAAWDSPLYYKKLF	TRGV10	.	TRGJ1	15	-1	-1	24
23	2.5059379834826E-4	TGTGCCACCTGGGACGGGGCTAAGAAACTCTTT	CATWDGAKKLF	TRGV2	.	TRGJ1	17	-1	-1	20
22	2.3969841581137914E-4	TGTGCCTTGTGGGAGGTGCCGGATTTGAATTTTACGAATTATTATAAGAAACTCTTT	CALWEVPDLNFTNYYKKLF	TRGV9	.	TRGJ1	18	-1	-1	34
22	2.3969841581137914E-4	TGTGCCACCTGGGACGCCTCTCAGGGGAATGGTAGTGATTGGATCAAGACGTTT	CATWDASQGNGSDWIKTF	TRGV2	.	TRGJP2	15	-1	-1	28
22	2.3969841581137914E-4	TGTGCCACCTGGGACTTGGCTCCCCCCAATTATTATAAGAAACTCTTT	CATWDLAPPNYYKKLF	TRGV5	.	TRGJ1	14	-1	-1	27
22	2.3969841581137914E-4	TGTGCCACCTGGGACGCGCCCGATAGTAGTGATTGGATCAAGACGTTT	CATWDAPDSSDWIKTF	TRGV2	.	TRGJP2	21	-1	-1	22
22	2.3969841581137914E-4	TGTGCCACCTGGGACGGAGGGTGGAGTAGTGATTGGATCAAGACGTTT	CATWDGGWSSDWIKTF	TRGV2	.	TRGJP2	16	-1	-1	24
22	2.3969841581137914E-4	TGTGCCACCTGGGACGGCCCCTCTGGGAGGAAACTCTTT	CATWDGPSGRKLF	TRGV2	.	TRGJ1	20	-1	-1	29
22	2.3969841581137914E-4	TGTGCCACCTGGGACAGGTTTTATTATAAGAAACTCTTT	CATWDRFYYKKLF	TRGV5	.	TRGJ1	17	-1	-1	20
22	2.3969841581137914E-4	TGTGCCACCTGGGAGTCGAATTATTATAAGAAACTCTTT	CATWESNYYKKLF	TRGV2	.	TRGJ1	13	-1	-1	15
22	2.3969841581137914E-4	TGTGCCACCTGGGACGTTTTTTATAAGAAACTCTTT	CATWDVFYKKLF	TRGV3	.	TRGJ1	14	-1	-1	17
22	2.3969841581137914E-4	TGTGCCACCTGGGACGGCTATTATAAGAAACTCTTT	CATWDGYYKKLF	TRGV2	.	TRGJ1	16	-1	-1	18
22	2.3969841581137914E-4	TGTGCCACCTGGGACGGGCTTTGGTTCAAGATATTT	CATWDGLWFKIF	TRGV2	.	TRGJP1	18	-1	-1	20
22	2.3969841581137914E-4	TGTGCCACCTGGGAGAATTATTATAAGAAACTCTTT	CATWENYYKKLF	TRGV3	.	TRGJ1	13	-1	-1	14
22	2.3969841581137914E-4	TGTGCTGCGTGGACTGGTTGGTTCAAGATATTT	CAAWTGWFKIF	TRGV10	.	TRGJP1	11	-1	-1	12
22	2.3969841581137914E-4	TGTGCCACCTGGGTTTATTATAAGAAACTCTTT	CATWVYYKKLF	TRGV4	.	TRGJ1	12	-1	-1	14
22	2.3969841581137914E-4	TGTGCCACGAGAAATTATTATAAGAAACTCTTT	CATRNYYKKLF	TRGV5	.	TRGJ1	7	-1	-1	12
22	2.3969841581137914E-4	TGGCGGGGCAGGGGTGATTGGATCAAGACGTTT	WRGRGDWIKTF	TRGV2	.	TRGJP2	1	-1	-1	13
22	2.3969841581137914E-4	TGTGCTGCCCTAAACTATAAGAAACTCTTT	CAALNYKKLF	TRGV10	.	TRGJ1	7	-1	-1	15
22	2.3969841581137914E-4	TGTGCCACCTGGGACGCGTGTAGTAGTGATTGGATCAAGACGTTT	CATWDACSSDWIKTF	TRGV2	.	TRGJP2	15	-1	-1	20
22	2.3969841581137914E-4	TGTGCCACCTGGGACGGACTGTATTGTTATTATAAGAAACTCTTT	CATWDGLYCYYKKLF	TRGV2	.	TRGJ2	16	-1	-1	26
22	2.3969841581137914E-4	TGTGCCACCTGGGACACTCGGGGTTATAAGAAACTCTTT	CATWDTRGYKKLF	TRGV5	.	TRGJ1	15	-1	-1	23
22	2.3969841581137914E-4	TGTGCTGCGTGGGTCACTGGTTGGTTCAAGATATTT	CAAWVTGWFKIF	TRGV10	.	TRGJP1	12	-1	-1	14
22	2.3969841581137914E-4	TGTGCCACCTGGGCGAATTATTATAAGAAACTCTTT	CATWANYYKKLF	TRGV3	.	TRGJ1	12	-1	-1	13
22	2.3969841581137914E-4	TGTGCCACCTGGGACCCCGATTATAAGAAACTCTTT	CATWDPDYKKLF	TRGV3	.	TRGJ1	14	-1	-1	19
22	2.3969841581137914E-4	TGTGCCACCTGGCTGTGTGAGAAACTCTTT	CATWLCEKLF	TRGV5	.	TRGJ1	11	-1	-1	19
22	2.3969841581137914E-4	TGTGCCACCTGGGCCCGGAAACTCTTT	CATWARKLF	TRGV4	.	TRGJ1	12	-1	-1	17
22	2.3969841581137914E-4	TGTGCTGCGTGGGATTATCCCCAAATTTATTATAAGAAACTCTTT	CAAWDYPQIYYKKLF	TRGV10	.	TRGJ1	16	-1	-1	26
22	2.3969841581137914E-4	TGTGCCACCTGGGACAGGCCTCAGAAACTCTTT	CATWDRPQKLF	TRGV5	.	TRGJ1	20	-1	-1	22
22	2.3969841581137914E-4	TGTGCCACCCGAAGAGGGGGACTCTTT	CATRRGGLF	TRGV7	.	TRGJ1	8	-1	-1	20
21	2.2880303327449828E-4	TGTGCCACCTGGGACGGCCCTCCTGCATGTAGTGATTGGATCAAGACGTTT	CATWDGPPACSDWIKTF	TRGV2	.	TRGJP2	22	-1	-1	28
21	2.2880303327449828E-4	TGTGCCACCTGGGACGGGCTCGATTTTGGTAGTGATTGGATCAAGACGTTT	CATWDGLDFGSDWIKTF	TRGV2	.	TRGJP2	21	-1	-1	28
21	2.2880303327449828E-4	TGTGCCACCTGGGACGGGACCCTAGCCACTAGTGATTGGATCAAGACGTTT	CATWDGTLATSDWIKTF	TRGV2	.	TRGJP2	21	-1	-1	29
21	2.2880303327449828E-4	TGTGCCACCTGGGACGGAGAAAATAGTAGTGATTGGATCAAGACGTTT	CATWDGENSSDWIKTF	TRGV2	.	TRGJP2	16	-1	-1	22
21	2.2880303327449828E-4	TGTGCTGCGTGGGATTTTAAAGGGTTTTATAAGAAACTCTTT	CAAWDFKGFYKKLF	TRGV10	.	TRGJ1	15	-1	-1	26
21	2.2880303327449828E-4	TGTGCCACCTGGGACGGTTCCACTGGTTGGTTCAAGATATTT	CATWDGSTGWFKIF	TRGV2	.	TRGJP1	16	-1	-1	19
21	2.2880303327449828E-4	TGTGCCACCTGGGACGGGCCGAATTATTATAAGAAACTCTTT	CATWDGPNYYKKLF	TRGV2	.	TRGJ1	19	-1	-1	19
21	2.2880303327449828E-4	TGTGCCACCTGGGTAAGTAGTGATTGGATCAAGACGTTT	CATWVSSDWIKTF	TRGV8	.	TRGJP2	12	-1	-1	15
21	2.2880303327449828E-4	TGTGCCACCTGGGGTAGTAGTGATTGGATCAAGACGTTT	CATWGSSDWIKTF	TRGV8	.	TRGJP2	16	-1	-1	14
21	2.2880303327449828E-4	TGTGCCACCTGGGAGAGTAGTGATTGGATCAAGACGTTT	CATWESSDWIKTF	TRGV8	.	TRGJP2	16	-1	-1	15
21	2.2880303327449828E-4	TGTGCCACCTGGGAAGTTGGTGATTGGATCAAGACGTTT	CATWEVGDWIKTF	TRGV2	.	TRGJP2	13	-1	-1	19
21	2.2880303327449828E-4	TGTGCCACCTGTGAGTATAAGAAACTCTTT	CATCEYKKLF	TRGV4	.	TRGJ1	13	-1	-1	15
21	2.2880303327449828E-4	TGTGCCACCTGGGACGGCCAGGTGAGTAGTGATTGGATCAAGACGTTT	CATWDGQVSSDWIKTF	TRGV2	.	TRGJP2	16	-1	-1	24
21	2.2880303327449828E-4	TGTGCCACCTGGGACCGCCCTTATTATAAGAAACTCTTT	CATWDRPYYKKLF	TRGV2	.	TRGJ1	14	-1	-1	20
21	2.2880303327449828E-4	TGTGCCACCTGGGACGGGCCGGGGTATAAGAAACTCTTT	CATWDGPGYKKLF	TRGV2	.	TRGJ1	19	-1	-1	24
21	2.2880303327449828E-4	TGTGCCACCTGGTATTATTATAAGAAACTCTTT	CATWYYYKKLF	TRGV4	.	TRGJ1	14	-1	-1	13
21	2.2880303327449828E-4	TGTGCCACCTGGGACAGGCGTCAGAAACTCTTT	CATWDRRQKLF	TRGV3	.	TRGJ1	18	-1	-1	22
21	2.2880303327449828E-4	TGTGCCACCTGGGACAGGCAGGGGAAACTCTTT	CATWDRQGKLF	TRGV3	.	TRGJ1	18	-1	-1	23
21	2.2880303327449828E-4	TGTGCCACCTGGGGGGATAAGAAACTCTTT	CATWGDKKLF	TRGV4	.	TRGJ1	12	-1	-1	16
20	2.179076507376174E-4	TGTGCCACCTGGGACAGGCGAGTACGACCCAATAGTAGTGATTGGATCAAGACGTTT	CATWDRRVRPNSSDWIKTF	TRGV3	.	TRGJP2	18	-1	-1	31
20	2.179076507376174E-4	TGTGCCACCTGGGACGAAGAAAGCGGGCAGAGTAGTGATTGGATCAAGACGTTT	CATWDEESGQSSDWIKTF	TRGV2	.	TRGJP2	15	-1	-1	30
20	2.179076507376174E-4	TGTGCTGCGGCTCGTCCGGAAGGGAAGACCACTGGTTGGTTCAAGATATTT	CAAARPEGKTTGWFKIF	TRGV10	.	TRGJP1	8	-1	-1	27
20	2.179076507376174E-4	TGTGCCACCTGGGACAGGCCAAAATTCAATGGAGGTAAGAAACTCTTT	CATWDRPKFNGGKKLF	TRGV5	.	TRGJ1	19	-1	-1	35
20	2.179076507376174E-4	TGTGCCACCTGGGACAGGCGGCCCCCTACGTTCATTAAGAAACTCTTT	CATWDRRPPTFIKKLF	TRGV5	.	TRGJ1	18	-1	-1	35
20	2.179076507376174E-4	TGTGCCACCTGGGATGGACTACTGAATTATTATAAGAAACTCTTT	CATWDGLLNYYKKLF	TRGV4	.	TRGJ1	16	-1	-1	23
20	2.179076507376174E-4	TGTGCCACCTGGGACAGGCTTCCTTACTGCTATAAGAAACTCTTT	CATWDRLPYCYKKLF	TRGV3	.	TRGJ1	18	-1	-1	30
20	2.179076507376174E-4	TGTGCCACCTGGGACGGGCAGAATTATTATAAGAAACTCTTT	CATWDGQNYYKKLF	TRGV2	.	TRGJ1	18	-1	-1	20
20	2.179076507376174E-4	TGTGCCACCTGGGATGGAGGATATAAGAAACTCTTT	CATWDGGYKKLF	TRGV4	.	TRGJ1	16	-1	-1	21
20	2.179076507376174E-4	TGTGCCACCTGCCGTTTGTATAAGAAACTCTTT	CATCRLYKKLF	TRGV4	.	TRGJ1	10	-1	-1	18
20	2.179076507376174E-4	TGTGCCACCTGGGACGGTTGGAAGAAACTCTTT	CATWDGWKKLF	TRGV2	.	TRGJ1	16	-1	-1	21
20	2.179076507376174E-4	TGTGCCACCTGGGACGGGCTGAGGAAACTCTTT	CATWDGLRKLF	TRGV2	.	TRGJ1	18	-1	-1	23
20	2.179076507376174E-4	TGTGCCACCTGGGAAGGTTATAAGAAACTCTTT	CATWEGYKKLF	TRGV8	.	TRGJ1	16	-1	-1	17
20	2.179076507376174E-4	TGTGCCACCTCGTGGTATAAGAAACTCTTT	CATSWYKKLF	TRGV4	.	TRGJ1	9	-1	-1	15
19	2.0701226820073654E-4	TGTGCCACCTGGGACAGGCCTATCCAACCCCTGTGTTATAAGAAACTCTTT	CATWDRPIQPLCYKKLF	TRGV7	.	TRGJ1	24	-1	-1	35
19	2.0701226820073654E-4	TGTGCCACCTGGGATGGGGGATATAGTAGTGATTGGATCAAGACGTTT	CATWDGGYSSDWIKTF	TRGV4	.	TRGJP2	17	-1	-1	20
19	2.0701226820073654E-4	TGTGCCACCTGGGATGTTTATAGTAGTGATTGGATCAAGACGTTT	CATWDVYSSDWIKTF	TRGV4	.	TRGJP2	15	-1	-1	18
19	2.0701226820073654E-4	TGTGCCACCTGGGACGACGTCGGTAGTGATTGGATCAAGACGTTT	CATWDDVGSDWIKTF	TRGV2	.	TRGJP2	15	-1	-1	22
19	2.0701226820073654E-4	TGTGCTGCGTGGGATTGGGTTTCTGGTTGGTTCAAGATATTT	CAAWDWVSGWFKIF	TRGV10	.	TRGJP1	15	-1	-1	22
19	2.0701226820073654E-4	TGTGCTGCGTGGGACCCGACCCATTATTATAAGAAACTCTTT	CAAWDPTHYYKKLF	TRGV10	.	TRGJ1	13	-1	-1	22
19	2.0701226820073654E-4	TGTGCCTTGTGGGAGAGGGGCCGGGGGCATAAGAAACTCTTT	CALWERGRGHKKLF	TRGV9	.	TRGJ1	14	-1	-1	28
19	2.0701226820073654E-4	TGTGCCACCTGGGATGGGCGTAGTGATTGGATCAAGACGTTT	CATWDGRSDWIKTF	TRGV4	.	TRGJP2	18	-1	-1	19
19	2.0701226820073654E-4	TGTGCCACCTGGGATAGGCAGGGAAGATGGATCAAGACGTTT	CATWDRQGRWIKTF	TRGV8	.	TRGJP2	18	-1	-1	27
19	2.0701226820073654E-4	TGTGCCACCTGGGACGGGCCGAGTGATTGGATCAAGACGTTT	CATWDGPSDWIKTF	TRGV2	.	TRGJP2	19	-1	-1	21
19	2.0701226820073654E-4	TGTGCTGCGTGGGATGGGGCTGGTTGGTTCAAGATATTT	CAAWDGAGWFKIF	TRGV10	.	TRGJP1	14	-1	-1	19
19	2.0701226820073654E-4	TGTGCCACCTGGCATAAGCTGGGGTCGGAGAAACTCTTT	CATWHKLGSEKLF	TRGV2	.	TRGJ1	11	-1	-1	28
19	2.0701226820073654E-4	TGTGCCACCTGGGCTAGTAGTGATTGGATCAAGACGTTT	CATWASSDWIKTF	TRGV8	.	TRGJP2	16	-1	-1	14
19	2.0701226820073654E-4	TGTGCCACCTGGGATGGGAATTATTATAAGAAACTCTTT	CATWDGNYYKKLF	TRGV4	.	TRGJ1	17	-1	-1	17
19	2.0701226820073654E-4	TGTGCCACCTGGGATAGTAGTGATTGGATCAAGACGTTT	CATWDSSDWIKTF	TRGV8	.	TRGJP2	16	-1	-1	13
19	2.0701226820073654E-4	TGTGCCACCTGGGACGGGCCAGGTTATAAGAAACTCTTT	CATWDGPGYKKLF	TRGV2	.	TRGJ1	19	-1	-1	23
19	2.0701226820073654E-4	TGTGCTGCGTGGGATTATATTTCTAAGAAACTCTTT	CAAWDYISKKLF	TRGV10	.	TRGJ1	16	-1	-1	20
19	2.0701226820073654E-4	TGTGCCACCTGGGACCTTTATTATAAGAAACTCTTT	CATWDLYYKKLF	TRGV8	.	TRGJ1	13	-1	-1	17
19	2.0701226820073654E-4	TGTGCCACCTGGGACAGGCCGCGGAAGAAACTCTTT	CATWDRPRKKLF	TRGV7	.	TRGJ1	19	-1	-1	24
19	2.0701226820073654E-4	TGTGCTGCGGGATATAGTTGGTTCAAGATATTT	CAAGYSWFKIF	TRGV10	.	TRGJP1	8	-1	-1	16
19	2.0701226820073654E-4	TGTGCCTTGTGGGAGAATTATAAGAAACTCTTT	CALWENYKKLF	TRGV9	.	TRGJ1	14	-1	-1	16
19	2.0701226820073654E-4	TGTGCCACCTGGCATTATTATAAGAAACTCTTT	CATWHYYKKLF	TRGV5	.	TRGJ1	11	-1	-1	13
19	2.0701226820073654E-4	TGTGCCACCTGGGATAGTTATAAGAAACTCTTT	CATWDSYKKLF	TRGV8	.	TRGJ1	16	-1	-1	17
19	2.0701226820073654E-4	TGTGCCACCTGGGACAGGTCTCAGAAACTCTTT	CATWDRSQKLF	TRGV5	.	TRGJ1	20	-1	-1	22
19	2.0701226820073654E-4	TGTGCCACCTGGGATGGTCCCGTACTCTTT	CATWDGPVLF	TRGV4	.	TRGJ1	20	-1	-1	23
19	2.0701226820073654E-4	TGTGCCACCTGGTGGAAGAAACTCTTT	CATWWKKLF	TRGV4	.	TRGJ1	11	-1	-1	15
19	2.0701226820073654E-4	TGTGCCAACAGGAGGAAGAAACTCTTT	CANRRKKLF	TRGV4	.	TRGJ1	6	-1	-1	15
19	2.0701226820073654E-4	TGTGCCACCTGGGACGGACTCTTT	CATWDGLF	TRGV8	.	TRGJ1	13	-1	-1	17
18	1.9611688566385565E-4	TGTGCCTTGTGGGAGGTGAAGGAGGAATTGGGCAAAAAAATCAAGGTATTT	CALWEVKEELGKKIKVF	TRGV9	.	TRGJP	17	-1	-1	24
18	1.9611688566385565E-4	TGTGCCACCTGGGACGGGTTGGAATATAGTAGTGATTGGATCAAGACGTTT	CATWDGLEYSSDWIKTF	TRGV2	.	TRGJP2	17	-1	-1	23
18	1.9611688566385565E-4	TGTGCCACCTGGGACGGGCCTTCAGCATCCGAGTGGAAGAAACTCTTT	CATWDGPSASEWKKLF	TRGV2	.	TRGJ2	19	-1	-1	36
18	1.9611688566385565E-4	TGTGCCACCTGGGAACCGTTCTGGGTGGAGGGGCGGATATGGCTCTTT	CATWEPFWVEGRIWLF	TRGV8	.	TRGJ1	13	-1	-1	42
18	1.9611688566385565E-4	TGTGCTGCGTGGGAGCACTATACCACTGGTTGGTTCAAGATATTT	CAAWEHYTTGWFKIF	TRGV10	.	TRGJP1	13	-1	-1	18
18	1.9611688566385565E-4	TGTGCCACCTGGGACGCGACTAGTAGTGATTGGATCAAGACGTTT	CATWDATSSDWIKTF	TRGV2	.	TRGJP2	15	-1	-1	20
18	1.9611688566385565E-4	TGTGCCACCTGGGACGGTCGAAGTAGTGATTGGATCAAGACGTTT	CATWDGRSSDWIKTF	TRGV2	.	TRGJP2	16	-1	-1	21
18	1.9611688566385565E-4	TGTGCCACCTGGGACGGGAATAGTAGTGATTGGATCAAGACGTTT	CATWDGNSSDWIKTF	TRGV2	.	TRGJP2	17	-1	-1	19
18	1.9611688566385565E-4	TGTGCCACCTGGGACAGGCCCCCTGATTATTATAAGAAACTCTTT	CATWDRPPDYYKKLF	TRGV5	.	TRGJ1	19	-1	-1	25
18	1.9611688566385565E-4	TGTGCTGCGTGGGACCAAACCACGGGTTGGTTCAAGATATTT	CAAWDQTTGWFKIF	TRGV10	.	TRGJP1	13	-1	-1	18
18	1.9611688566385565E-4	TGTGCCACCTGCCCTCGGGTCTTTTATTATAAGAAACTCTTT	CATCPRVFYYKKLF	TRGV4	.	TRGJ1	10	-1	-1	23
18	1.9611688566385565E-4	TGTGCCACCTGGTTGGGGAACCCTTATTATAAGAAACTCTTT	CATWLGNPYYKKLF	TRGV4	.	TRGJ1	11	-1	-1	23
18	1.9611688566385565E-4	TGTGCCACCTGGGACGGGCCCGGTTATTATAAGAAACTCTTT	CATWDGPGYYKKLF	TRGV2	.	TRGJ1	21	-1	-1	23
18	1.9611688566385565E-4	TGTGCCACCCACATATATAGTAGTGATTGGATCAAGACGTTT	CATHIYSSDWIKTF	TRGV2	.	TRGJP2	8	-1	-1	13
18	1.9611688566385565E-4	TGTGCTGCGTGGGATTTTTGGATTTATAAGAAACTCTTT	CAAWDFWIYKKLF	TRGV10	.	TRGJ1	15	-1	-1	23
18	1.9611688566385565E-4	TGTGCCACCTGGGACCCCGATTATTATAAGAAACTCTTT	CATWDPDYYKKLF	TRGV2	.	TRGJ1	14	-1	-1	19
18	1.9611688566385565E-4	TGTGCCACCTGGGACGGGATTTATTATAAGAAACTCTTT	CATWDGIYYKKLF	TRGV2	.	TRGJ1	17	-1	-1	17
18	1.9611688566385565E-4	TGTGCCACCTGGGACAGGCCAGGGTATAAGAAACTCTTT	CATWDRPGYKKLF	TRGV5	.	TRGJ2	19	-1	-1	24
18	1.9611688566385565E-4	TGTGCCACCTGGGACAGAACTTATTATAAGAAACTCTTT	CATWDRTYYKKLF	TRGV5	.	TRGJ1	16	-1	-1	16
18	1.9611688566385565E-4	TGTGCTGCGTGGGATTATTATTATAAGAAACTCTTT	CAAWDYYYKKLF	TRGV10	.	TRGJ1	16	-1	-1	16
18	1.9611688566385565E-4	TGTGCCACCTGGGACGGGTACTATAAGAAACTCTTT	CATWDGYYKKLF	TRGV2	.	TRGJ1	17	-1	-1	18
18	1.9611688566385565E-4	TGTGCCACCTGGGACGGGCAAGATAAGAAACTCTTT	CATWDGQDKKLF	TRGV2	.	TRGJ1	18	-1	-1	22
18	1.9611688566385565E-4	TGTGCCACCTGGGACAGGCCCGATAAGAAACTCTTT	CATWDRPDKKLF	TRGV3	.	TRGJ1	19	-1	-1	22
18	1.9611688566385565E-4	TGTGCCACCTGGGACAGGCCGGCTAAGAAACTCTTT	CATWDRPAKKLF	TRGV7	.	TRGJ1	19	-1	-1	23
18	1.9611688566385565E-4	TGTGCCACCTGGGACAGGCGAATTCTGGGACTCTTT	CATWDRRILGLF	TRGV5	.	TRGJ1	18	-1	-1	29
18	1.9611688566385565E-4	TGTGCCACCTGGGGCACCTTAAGTATACTCTTT	CATWGTLSILF	TRGV5P	.	TRGJ1	15	-1	-1	19
18	1.9611688566385565E-4	TGTGCCACCTGGGATGGGGGGAAGAAACTCTTT	CATWDGGKKLF	TRGV4	.	TRGJ1	17	-1	-1	21
18	1.9611688566385565E-4	TGTGCCACCTGGGATGATTATAAGAAACTCTTT	CATWDDYKKLF	TRGV8	.	TRGJ1	14	-1	-1	13
18	1.9611688566385565E-4	TGTGCCACCTGGGACCTACAAGGGAAACTCTTT	CATWDLQGKLF	TRGV8	.	TRGJ1	13	-1	-1	23
18	1.9611688566385565E-4	TGTGCCACCTGGGACGGGCCGCAGAAACTCTTT	CATWDGPQKLF	TRGV2	.	TRGJ1	19	-1	-1	22
18	1.9611688566385565E-4	TGTGCCACCTGGGACGGGCGCAAGAAACTCTTT	CATWDGRKKLF	TRGV2	.	TRGJ1	18	-1	-1	21
18	1.9611688566385565E-4	TGTGCCACCTGGGACAGGCGGTGGAAACTCTTT	CATWDRRWKLF	TRGV5	.	TRGJ1	18	-1	-1	23
18	1.9611688566385565E-4	TGTGCCACCTGGGACAGACCGGGCAGACTCTTT	CATWDRPGRLF	TRGV5	.	TRGJ2	19	-1	-1	26
18	1.9611688566385565E-4	TGTGCCACCTGGGACAAGGGTAAGAAACTCTTT	CATWDKGKKLF	TRGV7	.	TRGJ1	15	-1	-1	20
18	1.9611688566385565E-4	TGTGCCACCTGGGACAGGCCCGCACTCTTT	CATWDRPALF	TRGV3	.	TRGJ1	19	-1	-1	23
18	1.9611688566385565E-4	TGTGCCACACCGGCCAATAAGAAACTCTTT	CATPANKKLF	TRGV4	.	TRGJ1	7	-1	-1	16
18	1.9611688566385565E-4	TGTGCCACCTGTGATAAGAAACTCTTT	CATCDKKLF	TRGV2	.	TRGJ1	13	-1	-1	13
18	1.9611688566385565E-4	TGTGCCACCTGGTATAAGAAACTCTTT	CATWYKKLF	TRGV4	.	TRGJ1	14	-1	-1	12
18	1.9611688566385565E-4	TGTGCCACCTGGGATCCGTCCCTCTTT	CATWDPSLF	TRGV8	.	TRGJ1	14	-1	-1	21
18	1.9611688566385565E-4	TGTGCCACCTTTAAGAAACTCTTT	CATFKKLF	TRGV8	.	TRGJ1	9	-1	-1	11
18	1.9611688566385565E-4	TGTGCCACCTTCTTAAAACTCTTT	CATFLKLF	TRGV8	.	TRGJ1	9	-1	-1	15
17	1.852215031269748E-4	TGTGCTGCGTGGGATTTGGGGGCGGCCACTGGTTGGTTCAAGATATTT	CAAWDLGAATGWFKIF	TRGV10	.	TRGJP1	15	-1	-1	25
17	1.852215031269748E-4	TGTGCCACCTGGGATGGGAACCCGAGTAGTGATTGGATCAAGACGTTT	CATWDGNPSSDWIKTF	TRGV4	.	TRGJP2	17	-1	-1	24
17	1.852215031269748E-4	TGTGCCACCTGGGACGGCCTCGGGGCCACTGGTTGGTTCAAGATATTT	CATWDGLGATGWFKIF	TRGV2	.	TRGJP1	16	-1	-1	25
17	1.852215031269748E-4	TGTGCTGCGACAGCCGCTCCCTGGTCTTATTATAAGAAACTCTTT	CAATAAPWSYYKKLF	TRGV10	.	TRGJ1	8	-1	-1	26
17	1.852215031269748E-4	TGTGCCACCTGGGACGGGCCTGAGAATTATTATAAGAAACTCTTT	CATWDGPENYYKKLF	TRGV2	.	TRGJ1	19	-1	-1	23
17	1.852215031269748E-4	TGTGCCACCTGGGACAGGCCTGGTAGTGATTGGATCAAGACGTTT	CATWDRPGSDWIKTF	TRGV3	.	TRGJP2	21	-1	-1	22
17	1.852215031269748E-4	TGTGCCACCTGGGAATCGGCGAGTAGTGATTGGATCAAGACGTTT	CATWESASSDWIKTF	TRGV3	.	TRGJP2	13	-1	-1	21
17	1.852215031269748E-4	TGTGCTGCGTGGGATTATGCCAATTATTATAAGAAACTCTTT	CAAWDYANYYKKLF	TRGV10	.	TRGJ1	16	-1	-1	21
17	1.852215031269748E-4	TGTGCTGCGTGGGATGATAGTAGTGATTGGATCAAGACGTTT	CAAWDDSSDWIKTF	TRGV10	.	TRGJP2	14	-1	-1	16
17	1.852215031269748E-4	TGTGCCACCTGGGCTAGGGGTAGTGATTGGATCAAGACGTTT	CATWARGSDWIKTF	TRGV8	.	TRGJP2	17	-1	-1	19
17	1.852215031269748E-4	TGTGCCACCTGGGACGCCCGCCATTTGGATAAGAAACTCTTT	CATWDARHLDKKLF	TRGV2	.	TRGJ1	15	-1	-1	28
17	1.852215031269748E-4	TGTGCCACCTGGGACGGGCTGATGGGTTATAAGAAACTCTTT	CATWDGLMGYKKLF	TRGV2	.	TRGJ1	18	-1	-1	26
17	1.852215031269748E-4	TGTGCCACCTGGGACGAATTGGTGGAGGGTAAGAAACTCTTT	CATWDELVEGKKLF	TRGV2	.	TRGJ1	15	-1	-1	29
17	1.852215031269748E-4	TGTGCCACCTGGGACAGCCGCGATTATTATAAGAAACTCTTT	CATWDSRDYYKKLF	TRGV5	.	TRGJ1	16	-1	-1	22
17	1.852215031269748E-4	TGTGCTGCGTGGGGTCTCTCTTATTATAAGAAACTCTTT	CAAWGLSYYKKLF	TRGV10	.	TRGJ1	12	-1	-1	20
17	1.852215031269748E-4	TGTGCTGCGTGGGAGCCGAATTATTATAAGAAACTCTTT	CAAWEPNYYKKLF	TRGV10	.	TRGJ1	13	-1	-1	16
17	1.852215031269748E-4	TGTGCCACCTGGGCCCCCGGGGGTATGGGGAAACTCTTT	CATWAPGGMGKLF	TRGV2	.	TRGJ1	12	-1	-1	29
17	1.852215031269748E-4	TGTGCCACCTGGGGGAACGGACGGGGTGGGAAACTCTTT	CATWGNGRGGKLF	TRGV4	.	TRGJ1	12	-1	-1	29
17	1.852215031269748E-4	TGTGCCACCTGGGATGGGCTAATGGGGCAGAAACTCTTT	CATWDGLMGQKLF	TRGV4	.	TRGJ1	18	-1	-1	28
17	1.852215031269748E-4	TGTGCCACCTGGGACGCGCTTTATTGGATCAAGACGTTT	CATWDALYWIKTF	TRGV2	.	TRGJP2	18	-1	-1	22
17	1.852215031269748E-4	TGTGCCACCTGGGACGGGCTCTACTATAAGAAACTCTTT	CATWDGLYYKKLF	TRGV2	.	TRGJ1	18	-1	-1	21
17	1.852215031269748E-4	TGTGCCACCTGGGACGACTTGGGTTATAAGAAACTCTTT	CATWDDLGYKKLF	TRGV2	.	TRGJ1	15	-1	-1	23
17	1.852215031269748E-4	TGTGCCACCTGGGACATGGGGTGGGATAAGAAACTCTTT	CATWDMGWDKKLF	TRGV3	.	TRGJ1	15	-1	-1	25
17	1.852215031269748E-4	TGTGCCACCTGGGACAGGCCCCAGGGGAGGAAACTCTTT	CATWDRPQGRKLF	TRGV5	.	TRGJ1	19	-1	-1	29
17	1.852215031269748E-4	TGTGCTGCGTGGGCCTCTATTTATAAGAAACTCTTT	CAAWASIYKKLF	TRGV10	.	TRGJ1	12	-1	-1	20
17	1.852215031269748E-4	TGTGCCACCTGCCTGAATTATTATAAGAAACTCTTT	CATCLNYYKKLF	TRGV5	.	TRGJ1	10	-1	-1	14
17	1.852215031269748E-4	TGTGCCACCTGGGATGGGCGTTATAAGAAACTCTTT	CATWDGRYKKLF	TRGV4	.	TRGJ1	18	-1	-1	20
17	1.852215031269748E-4	TGTGCCACCTGGGACGGGGAACATGGGAAACTCTTT	CATWDGEHGKLF	TRGV5	.	TRGJ1	17	-1	-1	26
17	1.852215031269748E-4	TGTGCCACCTGGGACGGACTTCGCAAGAAACTCTTT	CATWDGLRKKLF	TRGV2	.	TRGJ1	16	-1	-1	24
17	1.852215031269748E-4	TGTGCCACCTGGAGTAGTGATTGGATCAAGACGTTT	CATWSSDWIKTF	TRGV8	.	TRGJP2	11	-1	-1	12
17	1.852215031269748E-4	TGTGCTGCGTGGGATACTCTGAAGAAACTCTTT	CAAWDTLKKLF	TRGV10	.	TRGJ1	14	-1	-1	21
17	1.852215031269748E-4	TGTGCCACCTGGTGGTATTATAAGAAACTCTTT	CATWWYYKKLF	TRGV8	.	TRGJ1	11	-1	-1	15
17	1.852215031269748E-4	TGTGCCACCTGGGATAGAGATGGGAAACTCTTT	CATWDRDGKLF	TRGV8	.	TRGJ1	16	-1	-1	23
17	1.852215031269748E-4	TGTGCCACCTGGGACGGGCCTAGGAAACTCTTT	CATWDGPRKLF	TRGV2	.	TRGJ1	19	-1	-1	20
17	1.852215031269748E-4	TGTGCCACCTCTGATTGGATCAAGACGTTT	CATSDWIKTF	TRGV5	.	TRGJP2	9	-1	-1	11
17	1.852215031269748E-4	TGTGCCACCTGGGCTTATAAGAAACTCTTT	CATWAYKKLF	TRGV4	.	TRGJ1	12	-1	-1	14
17	1.852215031269748E-4	TGTGCCACCTGGGATGGGCTGGAACTCTTT	CATWDGLELF	TRGV4	.	TRGJ1	18	-1	-1	22
17	1.852215031269748E-4	TGTGCCACCTGGGACGGATCGGAACTCTTT	CATWDGSELF	TRGV2	.	TRGJ1	16	-1	-1	22
17	1.852215031269748E-4	TGTGCCACCTGGGAATGTAGGAAACTCTTT	CATWECRKLF	TRGV4	.	TRGJ1	13	-1	-1	17
17	1.852215031269748E-4	TGTGCCACCGGCCCCAATAAGAAACTCTTT	CATGPNKKLF	TRGV2	.	TRGJ1	8	-1	-1	16
17	1.852215031269748E-4	TGTGCTGGTAATTATAAGAAACTCTTT	CAGNYKKLF	TRGV5	.	TRGJ1	4	-1	-1	10
17	1.852215031269748E-4	TGTGCCACCTCCGATAAGAAACTCTTT	CATSDKKLF	TRGV8	.	TRGJ1	15	-1	-1	13
17	1.852215031269748E-4	TGTGCCACCTGGGCCGAGAAACTCTTT	CATWAEKLF	TRGV4	.	TRGJ1	12	-1	-1	16
17	1.852215031269748E-4	TGTGCCACCTGGGGGGTGAAACTCTTT	CATWGVKLF	TRGV8	.	TRGJ1	12	-1	-1	17
17	1.852215031269748E-4	TGTGCCACTGCGAAACTCTTT	CATAKLF	TRGV4	.	TRGJ1	7	-1	-1	11
16	1.743261205900939E-4	TGTGCCACCTGGGACACACGCCGCGATCCATGCGGGTATAAGAAACTCTTT	CATWDTRRDPCGYKKLF	TRGV5	.	TRGJ1	15	-1	-1	36
16	1.743261205900939E-4	TGTGCCACCTGGGACGGGCTACCTTCCACTGGTTGGTTCAAGATATTT	CATWDGLPSTGWFKIF	TRGV2	.	TRGJP1	18	-1	-1	25
16	1.743261205900939E-4	TGTGCCACCTGGGACGGGCGGGAGTTGGGCAAAAAAATCAAGGTATTT	CATWDGRELGKKIKVF	TRGV2	.	TRGJP	18	-1	-1	15
16	1.743261205900939E-4	TGTGCCACCTGGGACGGGGAGGGTAGTAGTGATTGGATCAAGACGTTT	CATWDGEGSSDWIKTF	TRGV2	.	TRGJP2	17	-1	-1	23
16	1.743261205900939E-4	TGTGCTGCGTGGGATTTCGTCAAGAATTATTATAAGAAACTCTTT	CAAWDFVKNYYKKLF	TRGV10	.	TRGJ1	19	-1	-1	23
16	1.743261205900939E-4	TGTGCTGCGTGGGAGTTATACATTCTTTATTATAAGAAACTCTTT	CAAWELYILYYKKLF	TRGV10	.	TRGJ1	17	-1	-1	26
16	1.743261205900939E-4	TGTGCCACCTGGGACGGGCGCAGTAGTGATTGGATCAAGACGTTT	CATWDGRSSDWIKTF	TRGV2	.	TRGJP2	18	-1	-1	21
16	1.743261205900939E-4	TGTGCCACCTGGGTCCCGAGTAGTGATTGGATCAAGACGTTT	CATWVPSSDWIKTF	TRGV8	.	TRGJP2	12	-1	-1	18
16	1.743261205900939E-4	TGTGCCACCTGGGCCGCCCACCCAGGGTATAAGAAACTCTTT	CATWAAHPGYKKLF	TRGV8	.	TRGJ1	12	-1	-1	27
16	1.743261205900939E-4	TGTGCCACCTGGGATGGCCGTATTGGTTATAAGAAACTCTTT	CATWDGRIGYKKLF	TRGV4	.	TRGJ1	16	-1	-1	26
16	1.743261205900939E-4	TGTGCCACCTGGGACGGCTGTAGTGATTGGATCAAGACGTTT	CATWDGCSDWIKTF	TRGV4	.	TRGJP2	16	-1	-1	19
16	1.743261205900939E-4	TGTGCCACCTGGGACGGCCCCACTTATTATAAGAAACTCTTT	CATWDGPTYYKKLF	TRGV2	.	TRGJ1	20	-1	-1	23
16	1.743261205900939E-4	TGTGCCACCTGGGACGGGATGGGTGATTGGATCAAGACGTTT	CATWDGMGDWIKTF	TRGV2	.	TRGJP2	17	-1	-1	22
16	1.743261205900939E-4	TGTGCCACCTGGGACGGATGGAATTATTATAAGAAACTCTTT	CATWDGWNYYKKLF	TRGV2	.	TRGJ1	16	-1	-1	20
16	1.743261205900939E-4	TGTGCCACCTGGGACAGGCCGGATTATTATAAGAAACTCTTT	CATWDRPDYYKKLF	TRGV7	.	TRGJ1	19	-1	-1	19
16	1.743261205900939E-4	TGTGCCACCTGGGACAGGCGTTCGGGCTATAAGAAACTCTTT	CATWDRRSGYKKLF	TRGV3	.	TRGJ1	18	-1	-1	27
16	1.743261205900939E-4	TGTGCCACCTCCACAATCCCTTATTATAAGAAACTCTTT	CATSTIPYYKKLF	TRGV5	.	TRGJ1	9	-1	-1	20
16	1.743261205900939E-4	TGTGCCACCTGGGTGAGGAGTGATTGGATCAAGACGTTT	CATWVRSDWIKTF	TRGV4	.	TRGJP2	12	-1	-1	15
16	1.743261205900939E-4	TGTGCCACCTGGGACTCGAATTATTATAAGAAACTCTTT	CATWDSNYYKKLF	TRGV4	.	TRGJ1	13	-1	-1	15
16	1.743261205900939E-4	TGTGCCACCTGGGACCTGACCGGATGGTTCAAGATATTT	CATWDLTGWFKIF	TRGV5	.	TRGJP1	14	-1	-1	18
16	1.743261205900939E-4	TGTGCCACCTGGGACAGACTCTATTATAAGAAACTCTTT	CATWDRLYYKKLF	TRGV5	.	TRGJ1	16	-1	-1	21
16	1.743261205900939E-4	TGTGCTGCGTGGGATTTTAGTTATAAGAAACTCTTT	CAAWDFSYKKLF	TRGV10	.	TRGJ1	15	-1	-1	16
16	1.743261205900939E-4	TGTGCCACCTGGGATCACGCAAGGGCGAAACTCTTT	CATWDHARAKLF	TRGV4	.	TRGJ1	14	-1	-1	26
16	1.743261205900939E-4	TGTGCCACCTGGGATAGTGATTGGATCAAGACGTTT	CATWDSDWIKTF	TRGV8	.	TRGJP2	16	-1	-1	14
16	1.743261205900939E-4	TGTGCCACCTGGGACCGTGATTGGATCAAGACGTTT	CATWDRDWIKTF	TRGV7	.	TRGJP2	14	-1	-1	16
16	1.743261205900939E-4	TGTGCCACCTGGGACGGGCAAAGAGGGAAACTCTTT	CATWDGQRGKLF	TRGV2	.	TRGJ1	18	-1	-1	26
16	1.743261205900939E-4	TGTGCCACCTGGGACAGCCCTTATAAGAAACTCTTT	CATWDSPYKKLF	TRGV3	.	TRGJ1	20	-1	-1	20
16	1.743261205900939E-4	TGTGCCACCTGGGACAGGCACTATAAGAAACTCTTT	CATWDRHYKKLF	TRGV3	.	TRGJ1	18	-1	-1	21
16	1.743261205900939E-4	TGTGCCACCTGGCAGTATTATAAGAAACTCTTT	CATWQYYKKLF	TRGV2	.	TRGJ1	11	-1	-1	15
16	1.743261205900939E-4	TGTGCCACCTGGGATGGGCTGAGGAAACTCTTT	CATWDGLRKLF	TRGV4	.	TRGJ1	18	-1	-1	23
16	1.743261205900939E-4	TGTGCCACCTGGGATGGGCGGGGGAAACTCTTT	CATWDGRGKLF	TRGV4	.	TRGJ1	18	-1	-1	23
16	1.743261205900939E-4	TGTGCCACCCTACGGGATTATAAGAAACTCTTT	CATLRDYKKLF	TRGV5	.	TRGJ1	8	-1	-1	16
16	1.743261205900939E-4	TGTGCCACTTACCATCTAGGTCCACTCTTT	CATYHLGPLF	TRGV3	.	TRGJ1	7	-1	-1	23
16	1.743261205900939E-4	TGTGCCACCTGGTTTTATAAGAAACTCTTT	CATWFYKKLF	TRGV2	.	TRGJ1	11	-1	-1	14
16	1.743261205900939E-4	TGTGCCACCTGGGTCTATAAGAAACTCTTT	CATWVYKKLF	TRGV4	.	TRGJ1	12	-1	-1	15
16	1.743261205900939E-4	TGTGCCACCTGGGCCCTGGAGAAACTCTTT	CATWALEKLF	TRGV2	.	TRGJ1	12	-1	-1	19
16	1.743261205900939E-4	TGTGCCACCTGGGGCCATAAGAAACTCTTT	CATWGHKKLF	TRGV5P	.	TRGJ1	14	-1	-1	16
16	1.743261205900939E-4	TGTGCCACCTGGGACAGCAAGAAACTCTTT	CATWDSKKLF	TRGV5	.	TRGJ1	16	-1	-1	18
16	1.743261205900939E-4	TGTGCCACCTGGGCCCTTGGGCTCTTT	CATWALGLF	TRGV8	.	TRGJ1	12	-1	-1	21
16	1.743261205900939E-4	TGTGCCACCTGGGACAAGAAACTCTTT	CATWDKKLF	TRGV7	.	TRGJ1	15	-1	-1	15
16	1.743261205900939E-4	TGTGCCACCTGGGAGAAGAAACTCTTT	CATWEKKLF	TRGV8	.	TRGJ1	13	-1	-1	15
15	1.6343073805321305E-4	TGTGCTGCGTGGGAACCTCCACCCTTAGAAGAACTTTATAAGAAACTCTTT	CAAWEPPPLEELYKKLF	TRGV10	.	TRGJ1	13	-1	-1	35
15	1.6343073805321305E-4	TGTGCCACCTGGGATTCTCCGGGCTATAGTAGTGATTGGATCAAGACGTTT	CATWDSPGYSSDWIKTF	TRGV8	.	TRGJP2	14	-1	-1	24
15	1.6343073805321305E-4	TGTGCCACCTGGGATGGGCTAGTACTGCGCCCGGATAAGAAACTCTTT	CATWDGLVLRPDKKLF	TRGV4	.	TRGJ1	18	-1	-1	34
15	1.6343073805321305E-4	TGTGCCACCTGGGACCAAAGATATAGTAGTGATTGGATCAAGACGTTT	CATWDQRYSSDWIKTF	TRGV3	.	TRGJP2	14	-1	-1	20
15	1.6343073805321305E-4	TGTGCCACCTGGGACGGGCCCAAAAGTTGGTATTATAAGAAACTCTTT	CATWDGPKSWYYKKLF	TRGV2	.	TRGJ1	20	-1	-1	30
15	1.6343073805321305E-4	TGTGCCACCTGGACCATTTCTTCAACTAGTGATTGGATCAAGACGTTT	CATWTISSTSDWIKTF	TRGV3	.	TRGJP2	11	-1	-1	26
15	1.6343073805321305E-4	TGTGCCACCTGGGATGGGCCGGGGCCTGGTTGGTTCAAGATATTT	CATWDGPGPGWFKIF	TRGV4	.	TRGJP1	19	-1	-1	25
15	1.6343073805321305E-4	TGTGCCACCTGGGATGAAGAGTCCACTGGTTGGTTCAAGATATTT	CATWDEESTGWFKIF	TRGV4	.	TRGJP1	15	-1	-1	22
15	1.6343073805321305E-4	TGTGCCACCTGGGATAGGGTGAGGGGTGATTGGATCAAGACGTTT	CATWDRVRGDWIKTF	TRGV8	.	TRGJP2	17	-1	-1	25
15	1.6343073805321305E-4	TGTGCCACCTGGGACGACCCCGCCGGGCGTTATAAGAAACTCTTT	CATWDDPAGRYKKLF	TRGV2	.	TRGJ1	21	-1	-1	29
15	1.6343073805321305E-4	TGTGCTGCGTGGGATTGGGGGAATTATTATAAGAAACTCTTT	CAAWDWGNYYKKLF	TRGV10	.	TRGJ1	15	-1	-1	20
15	1.6343073805321305E-4	TGTGCTGCGTGGGATTATAAATCTTATTATAAGAAACTCTTT	CAAWDYKSYYKKLF	TRGV10	.	TRGJ1	16	-1	-1	23
15	1.6343073805321305E-4	TGTGCCACCTGGCCAAAGGGGGGTCCTTATAAGAAACTCTTT	CATWPKGGPYKKLF	TRGV8	.	TRGJ1	11	-1	-1	26
15	1.6343073805321305E-4	TGTGCCACCTGGGCCCGGCGAACGGATTATAAGAAACTCTTT	CATWARRTDYKKLF	TRGV7	.	TRGJ1	18	-1	-1	25
15	1.6343073805321305E-4	TGTGCCACCTGGGATCTGAGTAGTGATTGGATCAAGACGTTT	CATWDLSSDWIKTF	TRGV3	.	TRGJP2	13	-1	-1	18
15	1.6343073805321305E-4	TGTGCCACCTGGGATCGGCCATTGAATTATAAGAAACTCTTT	CATWDRPLNYKKLF	TRGV4	.	TRGJ1	19	-1	-1	25
15	1.6343073805321305E-4	TGTGCCACCTGGGATAGAAAGGGTGATTGGATCAAGACGTTT	CATWDRKGDWIKTF	TRGV8	.	TRGJP2	16	-1	-1	22
15	1.6343073805321305E-4	TGTGCCACCTGGGACGGGCTAGGGGATTGGATCAAGACGTTT	CATWDGLGDWIKTF	TRGV2	.	TRGJP2	18	-1	-1	24
15	1.6343073805321305E-4	TGTGCCACCTGGGACGGGCGGGGGTCGTGTAAGAAACTCTTT	CATWDGRGSCKKLF	TRGV2	.	TRGJ1	18	-1	-1	29
15	1.6343073805321305E-4	TGTGCCACCTGGGACGGGGGTGCGAGATATAAGAAACTCTTT	CATWDGGARYKKLF	TRGV2	.	TRGJ1	17	-1	-1	27
15	1.6343073805321305E-4	TGTGCCACCTGGGACGGGACGAATTATTATAAGAAACTCTTT	CATWDGTNYYKKLF	TRGV2	.	TRGJ1	17	-1	-1	19
15	1.6343073805321305E-4	TGTGCCACCTGGGTGGTAGGTAAGGGTAAGAAACTCTTT	CATWVVGKGKKLF	TRGV8	.	TRGJ1	12	-1	-1	26
15	1.6343073805321305E-4	TGTGCCACCTGGGGGCGGAATTATTATAAGAAACTCTTT	CATWGRNYYKKLF	TRGV2	.	TRGJ1	12	-1	-1	17
15	1.6343073805321305E-4	TGTGCCACCTGGGGGATCTTAGGTTATAAGAAACTCTTT	CATWGILGYKKLF	TRGV2	.	TRGJ1	12	-1	-1	23
15	1.6343073805321305E-4	TGTGCCACCTGGGATGCGGGTAATTATAAGAAACTCTTT	CATWDAGNYKKLF	TRGV4	.	TRGJ1	15	-1	-1	22
15	1.6343073805321305E-4	TGTGCCACCTGGGATGGGCTTTATTATAAGAAACTCTTT	CATWDGLYYKKLF	TRGV4	.	TRGJ2	18	-1	-1	20
15	1.6343073805321305E-4	TGTGCCACCTGGGACCTGAATTATTATAAGAAACTCTTT	CATWDLNYYKKLF	TRGV3	.	TRGJ1	14	-1	-1	17
15	1.6343073805321305E-4	TGTGCCACCTGGGACGCTCGAGACGATAAGAAACTCTTT	CATWDARDDKKLF	TRGV2	.	TRGJ1	15	-1	-1	25
15	1.6343073805321305E-4	TGTGCCACCTGGGACGGCCCTTATTATAAGAAACTCTTT	CATWDGPYYKKLF	TRGV5	.	TRGJ1	18	-1	-1	20
15	1.6343073805321305E-4	TGTGCCACCTGGGACGGGCTTGATTATAAGAAACTCTTT	CATWDGLDYKKLF	TRGV2	.	TRGJ1	18	-1	-1	22
15	1.6343073805321305E-4	TGTGCCACCTGGGACGGGCGCCGGTATAAGAAACTCTTT	CATWDGRRYKKLF	TRGV2	.	TRGJ1	22	-1	-1	24
15	1.6343073805321305E-4	TGTGCCACCTGGGACGGGCATGATTATAAGAAACTCTTT	CATWDGHDYKKLF	TRGV2	.	TRGJ1	18	-1	-1	19
15	1.6343073805321305E-4	TGTGCCACCTGGGACACCCGTTATTATAAGAAACTCTTT	CATWDTRYYKKLF	TRGV7	.	TRGJ1	15	-1	-1	20
15	1.6343073805321305E-4	TGTGCCACCTGGGACAGGCTGGAGGATAAGAAACTCTTT	CATWDRLEDKKLF	TRGV5	.	TRGJ1	18	-1	-1	25
15	1.6343073805321305E-4	TGTGCCACCTGGGACAGGCCGAGTTATAAGAAACTCTTT	CATWDRPSYKKLF	TRGV7	.	TRGJ1	19	-1	-1	23
15	1.6343073805321305E-4	TGTGCCACCTGGGACAGGCGTCGTTATAAGAAACTCTTT	CATWDRRRYKKLF	TRGV3	.	TRGJ1	18	-1	-1	23
15	1.6343073805321305E-4	TGTGCCACCTGGGACAGGCGGTGTTATAAGAAACTCTTT	CATWDRRCYKKLF	TRGV5	.	TRGJ1	18	-1	-1	23
15	1.6343073805321305E-4	TGTGCCACCTGGGACAGGAGTTCACTGAGGAAACTCTTT	CATWDRSSLRKLF	TRGV7	.	TRGJ1	17	-1	-1	29
15	1.6343073805321305E-4	TGTGCCACGATTAGAAGTAGTGATTGGATCAAGACGTTT	CATIRSSDWIKTF	TRGV3	.	TRGJP2	7	-1	-1	15
15	1.6343073805321305E-4	TGTGCTGCCGGCGTGGTTTATTATAAGAAACTCTTT	CAAGVVYYKKLF	TRGV10	.	TRGJ1	7	-1	-1	17
15	1.6343073805321305E-4	TGTGCCACCTGGCTGATTTATTATAAGAAACTCTTT	CATWLIYYKKLF	TRGV2	.	TRGJ1	11	-1	-1	14
15	1.6343073805321305E-4	TGTGCCACCTGGGATGGTTTTTGCGAGAAACTCTTT	CATWDGFCEKLF	TRGV4	.	TRGJ1	16	-1	-1	25
15	1.6343073805321305E-4	TGTGCCACCTGGGATGGGCCGGGGAAGAAACTCTTT	CATWDGPGKKLF	TRGV4	.	TRGJ1	19	-1	-1	24
15	1.6343073805321305E-4	TGTGCCACCTGGGATGGGCACTATAAGAAACTCTTT	CATWDGHYKKLF	TRGV4	.	TRGJ1	18	-1	-1	21
15	1.6343073805321305E-4	TGTGCCACCTGGGACGGTTGTTATAAGAAACTCTTT	CATWDGCYKKLF	TRGV2	.	TRGJ1	16	-1	-1	17
15	1.6343073805321305E-4	TGTGCCACCTGGGACAGGCTGTTCCGGAAACTCTTT	CATWDRLFRKLF	TRGV5	.	TRGJ2	24	-1	-1	26
15	1.6343073805321305E-4	TGTGCCACCTGGGACAGGCCCGCGAAGAAACTCTTT	CATWDRPAKKLF	TRGV3	.	TRGJ1	19	-1	-1	24
15	1.6343073805321305E-4	TGTGCCACCTGGGACAGGCATCATAAGAAACTCTTT	CATWDRHHKKLF	TRGV5	.	TRGJ1	18	-1	-1	19
15	1.6343073805321305E-4	TGTGCCACCTGGGACAGGCAGGTCGAGAAACTCTTT	CATWDRQVEKLF	TRGV3	.	TRGJ1	18	-1	-1	25
15	1.6343073805321305E-4	TGTGCCACCTGGGACAGAACCGAGGGAATACTCTTT	CATWDRTEGILF	TRGV3	.	TRGJ1	16	-1	-1	25
15	1.6343073805321305E-4	TGTGCTGCGTGGTTTTATTATAAGAAACTCTTT	CAAWFYYKKLF	TRGV10	.	TRGJ1	11	-1	-1	14
15	1.6343073805321305E-4	TGTGCCGCACAAAGGGATTATAAGAAACTCTTT	CAAQRDYKKLF	TRGV4	.	TRGJ1	5	-1	-1	16
15	1.6343073805321305E-4	TGTGCCACCTGGGGAACCGCGTCGAAACTCTTT	CATWGTASKLF	TRGV4	.	TRGJ1	12	-1	-1	23
15	1.6343073805321305E-4	TGTGCCACCTGGGATCTGGAGTGGAAACTCTTT	CATWDLEWKLF	TRGV5	.	TRGJ1	13	-1	-1	23
15	1.6343073805321305E-4	TGTGCCACCTGGGATGGGGGTAAGAAACTCTTT	CATWDGGKKLF	TRGV5	.	TRGJ1	13	-1	-1	20
15	1.6343073805321305E-4	TGTGCCACCTGGGATAGGAAAGAGAAACTCTTT	CATWDRKEKLF	TRGV8	.	TRGJ1	17	-1	-1	22
15	1.6343073805321305E-4	TGTGCCACCTGGGACGGGCGGTCGAAACTCTTT	CATWDGRSKLF	TRGV2	.	TRGJ1	18	-1	-1	23
15	1.6343073805321305E-4	TGTGCCACCTGGGACGGGACCATCAAGACGTTT	CATWDGTIKTF	TRGV2	.	TRGJP2	23	-1	-1	21
15	1.6343073805321305E-4	TGTGCCACCTGGGACAGGCTAGAGAAACTCTTT	CATWDRLEKLF	TRGV3	.	TRGJ1	18	-1	-1	22
15	1.6343073805321305E-4	TGTGCCACCTGGGACAGGCGCGAGAAACTCTTT	CATWDRREKLF	TRGV3	.	TRGJ1	18	-1	-1	22
15	1.6343073805321305E-4	TGTGCCACCTGGGACAGGGGTAAGAAACTCTTT	CATWDRGKKLF	TRGV5	.	TRGJ1	17	-1	-1	20
15	1.6343073805321305E-4	TGTGCCACCTGGGAACGTTATAAGAAACTCTTT	CATWERYKKLF	TRGV3	.	TRGJ1	13	-1	-1	17
15	1.6343073805321305E-4	TGTGCCACCTGGGGGTATAAGAAACTCTTT	CATWGYKKLF	TRGV8	.	TRGJ1	12	-1	-1	15
15	1.6343073805321305E-4	TGTGCCACCTGGGATGGGATACGGCTCTTT	CATWDGIRLF	TRGV4	.	TRGJ1	17	-1	-1	24
15	1.6343073805321305E-4	TGTGCCACCTGGGATAGTGGGAAACTCTTT	CATWDSGKLF	TRGV8	.	TRGJ1	16	-1	-1	20
15	1.6343073805321305E-4	TGTGCCACCTGGGACGGAGAGACACTCTTT	CATWDGETLF	TRGV7	.	TRGJ1	14	-1	-1	19
15	1.6343073805321305E-4	TGTGCCACCTGGGACAAGGAGAAACTCTTT	CATWDKEKLF	TRGV5	.	TRGJ2	15	-1	-1	19
15	1.6343073805321305E-4	TGTGCCAACTTCTATAAGAAACTCTTT	CANFYKKLF	TRGV2	.	TRGJ1	9	-1	-1	12
15	1.6343073805321305E-4	TGTGCCACCCAGAAGAAACTCTTT	CATQKKLF	TRGV8	.	TRGJ1	8	-1	-1	12
15	1.6343073805321305E-4	TGTGCCACCCAAAAGAAACTCTTT	CATQKKLF	TRGV5	.	TRGJ1	8	-1	-1	12
15	1.6343073805321305E-4	TGTGCCACATCTATGCGCCTCTTT	CATSMRLF	TRGV4	.	TRGJ1	7	-1	-1	18
15	1.6343073805321305E-4	TGTGCCACAACTAGGAAACTCTTT	CATTRKLF	TRGV2	.	TRGJ1	7	-1	-1	11
15	1.6343073805321305E-4	TGTGCCACCTTTCAACTCTTT	CATFQLF	TRGV2	.	TRGJ1	9	-1	-1	13
15	1.6343073805321305E-4	TGTAAGGATAAGAAACTCTTT	CKDKKLF	TRGV5	.	TRGJ1	2	-1	-1	7
15	1.6343073805321305E-4	GGTCCTGGTAAGAAACTCTTT	GPGKKLF	TRGV4	.	TRGJ1	2	-1	-1	8
14	1.5253535551633217E-4	TGTGCTGCGTGGGATTTAAGCCCATACCCCATTAAGCCTGCTTCCCCCCCTAAGAAACTCTTT	CAAWDLSPYPIKPASPPKKLF	TRGV10	.	TRGJ1	15	-1	-1	50
14	1.5253535551633217E-4	TGTGCTGCGTGGGACCGATCTCTAGAACGCACTGGTTGGTTCAAGATATTT	CAAWDRSLERTGWFKIF	TRGV10	.	TRGJP1	13	-1	-1	29
14	1.5253535551633217E-4	TGTGCCACCTGGGATAGGCCGGGATATAGTAGTGATTGGATCAAGACGTTT	CATWDRPGYSSDWIKTF	TRGV8	.	TRGJP2	19	-1	-1	23
14	1.5253535551633217E-4	TGTGCCACCTGGGATTGCTACTATAGTAGTGATTGGATCAAGACGTTT	CATWDCYYSSDWIKTF	TRGV8	.	TRGJP2	14	-1	-1	17
14	1.5253535551633217E-4	TGTGCCACCTGGGACGTAGGGGATAGTAGTGATTGGATCAAGACGTTT	CATWDVGDSSDWIKTF	TRGV2	.	TRGJP2	15	-1	-1	22
14	1.5253535551633217E-4	TGTGCCACCTGGGACGGGCCGGGGAGTAGTGATTGGATCAAGACGTTT	CATWDGPGSSDWIKTF	TRGV2	.	TRGJP2	19	-1	-1	24
14	1.5253535551633217E-4	TGTGCCACCTGGGACGGGCGATGTCGTAGTGATTGGATCAAGACGTTT	CATWDGRCRSDWIKTF	TRGV2	.	TRGJP2	18	-1	-1	25
14	1.5253535551633217E-4	TGTGCCTTGTGGGAGGTGCGGGACAATTATTATAAGAAACTCTTT	CALWEVRDNYYKKLF	TRGV9	.	TRGJ1	18	-1	-1	24
14	1.5253535551633217E-4	TGTGCCACCTGGGATGGGCCACCGGGTGATTGGATCAAGACGTTT	CATWDGPPGDWIKTF	TRGV4	.	TRGJP2	19	-1	-1	25
14	1.5253535551633217E-4	TGTGCCACCTGGGACGGTAACTCCCCCTGGGGTAAGAAACTCTTT	CATWDGNSPWGKKLF	TRGV2	.	TRGJ1	16	-1	-1	32
14	1.5253535551633217E-4	TGTGCCACCTGGGACGGGCCCCGCCGAATTTATAAGAAACTCTTT	CATWDGPRRIYKKLF	TRGV2	.	TRGJ1	20	-1	-1	24
14	1.5253535551633217E-4	TGTGCCACCTGGGACGGACAAAATTTGTTAATGGGGAAACTCTTT	CATWDGQNLLMGKLF	TRGV3	.	TRGJ1	14	-1	-1	35
14	1.5253535551633217E-4	TGTGCCACCTGGGACAGGCTGTGTGGTTATTATAAGAAACTCTTT	CATWDRLCGYYKKLF	TRGV5	.	TRGJ1	21	-1	-1	26
14	1.5253535551633217E-4	TGTGCCACCTGGGACAGGCCGCCTTATTATTATAAGAAACTCTTT	CATWDRPPYYYKKLF	TRGV3	.	TRGJ1	19	-1	-1	25
14	1.5253535551633217E-4	TGTGCCACCTGGGTGGACGGTAGTGATTGGATCAAGACGTTT	CATWVDGSDWIKTF	TRGV3	.	TRGJP2	12	-1	-1	19
14	1.5253535551633217E-4	TGTGCCACCTGGGGTCCCTGTAGGTATTATAAGAAACTCTTT	CATWGPCRYYKKLF	TRGV5	.	TRGJ1	12	-1	-1	24
14	1.5253535551633217E-4	TGTGCCACCTGGGATTGGGGCACTGGTTGGTTCAAGATATTT	CATWDWGTGWFKIF	TRGV4	.	TRGJP1	18	-1	-1	20
14	1.5253535551633217E-4	TGTGCCACCTGGGATGAGTCGAATTATTATAAGAAACTCTTT	CATWDESNYYKKLF	TRGV4	.	TRGJ1	15	-1	-1	18
14	1.5253535551633217E-4	TGTGCCACCTGGGACGGGCCGTTTGGTTATAAGAAACTCTTT	CATWDGPFGYKKLF	TRGV2	.	TRGJ1	19	-1	-1	26
14	1.5253535551633217E-4	TGTGCCACCTGGGACGGATGTCTTTATTATAAGAAACTCTTT	CATWDGCLYYKKLF	TRGV2	.	TRGJ1	16	-1	-1	23
14	1.5253535551633217E-4	TGTGCCACCTGGGACAGGCTCCAAGGGTATAAGAAACTCTTT	CATWDRLQGYKKLF	TRGV7	.	TRGJ1	18	-1	-1	27
14	1.5253535551633217E-4	TGTGCCACCTGGGACAGGCGGGTTTATTATAAGAAACTCTTT	CATWDRRVYYKKLF	TRGV7	.	TRGJ1	18	-1	-1	23
14	1.5253535551633217E-4	TGTGCCACCTGGGACAATGTTGACGGATATAAGAAACTCTTT	CATWDNVDGYKKLF	TRGV3	.	TRGJ1	15	-1	-1	27
14	1.5253535551633217E-4	TGTGCCACCTGGATCCACTCCCTTTATTATAAGAAACTCTTT	CATWIHSLYYKKLF	TRGV3	.	TRGJ1	11	-1	-1	23
14	1.5253535551633217E-4	TGTGCCACACCGTTGTATAGTAGTGATTGGATCAAGACGTTT	CATPLYSSDWIKTF	TRGV8	.	TRGJP2	7	-1	-1	15
14	1.5253535551633217E-4	TGTGCTGCGTGGGTCTCCACTGGTTGGTTCAAGATATTT	CAAWVSTGWFKIF	TRGV10	.	TRGJP1	12	-1	-1	16
14	1.5253535551633217E-4	TGTGCCACTGGATATAGTAGTGATTGGATCAAGACGTTT	CATGYSSDWIKTF	TRGV4	.	TRGJP2	10	-1	-1	11
14	1.5253535551633217E-4	TGTGCCACCTTTACTGAAAGTGATTGGATCAAGACGTTT	CATFTESDWIKTF	TRGV3	.	TRGJP2	9	-1	-1	18
14	1.5253535551633217E-4	TGTGCCACCTGGGATGGAAAATGTTGGATCAAGACGTTT	CATWDGKCWIKTF	TRGV4	.	TRGJP2	16	-1	-1	23
14	1.5253535551633217E-4	TGTGCCACCTGGGATAGCCTTTGTTATAAGAAACTCTTT	CATWDSLCYKKLF	TRGV8	.	TRGJ1	19	-1	-1	20
14	1.5253535551633217E-4	TGTGCCACCTGGGACGTCATAGGTTATAAGAAACTCTTT	CATWDVIGYKKLF	TRGV3	.	TRGJ1	14	-1	-1	23
14	1.5253535551633217E-4	TGTGCCACCTGGGACGGGCTGTGGTGGATCAAGACGTTT	CATWDGLWWIKTF	TRGV2	.	TRGJP2	18	-1	-1	24
14	1.5253535551633217E-4	TGTGCCACCTGGGACGGGCCTCATTATAAGAAACTCTTT	CATWDGPHYKKLF	TRGV2	.	TRGJ1	19	-1	-1	22
14	1.5253535551633217E-4	TGTGCCACCTGGGACGGGCCCCCTTATAAGAAACTCTTT	CATWDGPPYKKLF	TRGV2	.	TRGJ1	20	-1	-1	23
14	1.5253535551633217E-4	TGTGCCACCTGGGACGACCCTTATTATAAGAAACTCTTT	CATWDDPYYKKLF	TRGV2	.	TRGJ1	15	-1	-1	20
14	1.5253535551633217E-4	TGTGCCACCTGGGACAGGCATTATTATAAGAAACTCTTT	CATWDRHYYKKLF	TRGV3	.	TRGJ1	18	-1	-1	19
14	1.5253535551633217E-4	TGTGCCACCTGGGACAGGGGCCATTATAAGAAACTCTTT	CATWDRGHYKKLF	TRGV7	.	TRGJ1	17	-1	-1	22
14	1.5253535551633217E-4	TGTGCCACCCACTCGATAGCGAGGTATAAGAAACTCTTT	CATHSIARYKKLF	TRGV2	.	TRGJ1	8	-1	-1	24
14	1.5253535551633217E-4	TGTGCCTTGTGGGAGGTAGAGTATAAGAGACTCTTT	CALWEVEYKRLF	TRGV9	.	TRGJ1	16	-1	-1	21
14	1.5253535551633217E-4	TGTGCCACCTGCTTTTTTTATTATAAGAAACTCTTT	CATCFFYYKKLF	TRGV8	.	TRGJ1	10	-1	-1	17
14	1.5253535551633217E-4	TGTGCCACCTGGGGGAGGTTTTATAAGAAACTCTTT	CATWGRFYKKLF	TRGV7	.	TRGJ1	12	-1	-1	20
14	1.5253535551633217E-4	TGTGCCACCTGGGATTTAAGCGTTAAGAAACTCTTT	CATWDLSVKKLF	TRGV8	.	TRGJ1	14	-1	-1	23
14	1.5253535551633217E-4	TGTGCCACCTGGGATTCCGCGCCTAAGAAACTCTTT	CATWDSAPKKLF	TRGV8	.	TRGJ1	14	-1	-1	23
14	1.5253535551633217E-4	TGTGCCACCTGGGATGGCACCTATAAGAAACTCTTT	CATWDGTYKKLF	TRGV4	.	TRGJ1	16	-1	-1	21
14	1.5253535551633217E-4	TGTGCCACCTGGGATGGGCGGTATAAGAAACTCTTT	CATWDGRYKKLF	TRGV4	.	TRGJ1	18	-1	-1	21
14	1.5253535551633217E-4	TGTGCCACCTGGGACCGAATGAGGAAGAAACTCTTT	CATWDRMRKKLF	TRGV2	.	TRGJ2	14	-1	-1	24
14	1.5253535551633217E-4	TGTGCCACCTGGGACCAGTATTATAAGAAACTCTTT	CATWDQYYKKLF	TRGV3	.	TRGJ1	14	-1	-1	18
14	1.5253535551633217E-4	TGTGCCACCTGGGACGTGTATTATAAGAAACTCTTT	CATWDVYYKKLF	TRGV2	.	TRGJ1	15	-1	-1	18
14	1.5253535551633217E-4	TGTGCCACCTGGGACGGGCATGGTAAGAAACTCTTT	CATWDGHGKKLF	TRGV2	.	TRGJ1	18	-1	-1	23
14	1.5253535551633217E-4	TGTGCCACCTGGGACAGGCCGCATCTCAGTCTCTTT	CATWDRPHLSLF	TRGV5	.	TRGJ1	19	-1	-1	30
14	1.5253535551633217E-4	TGTGCCACCTGGGACAGGCCATTGATGAAACTCTTT	CATWDRPLMKLF	TRGV3	.	TRGJ1	19	-1	-1	26
14	1.5253535551633217E-4	TGTGCCACCTTTTTATGGAATAAGAAACTCTTT	CATFLWNKKLF	TRGV4	.	TRGJ1	9	-1	-1	19
14	1.5253535551633217E-4	TGTGCCACCTCACGGGTTTATAAGAAACTCTTT	CATSRVYKKLF	TRGV2	.	TRGJ1	9	-1	-1	17
14	1.5253535551633217E-4	TGTGCCACCTGGGGTCCCAACGGGAAACTCTTT	CATWGPNGKLF	TRGV4	.	TRGJ1	12	-1	-1	23
14	1.5253535551633217E-4	TGTGCCACCTGGGGCGTCAATAAGAAACTCTTT	CATWGVNKKLF	TRGV2	.	TRGJ1	15	-1	-1	19
14	1.5253535551633217E-4	TGTGCCACCTGGGATAATTATAAGAAACTCTTT	CATWDNYKKLF	TRGV4	.	TRGJ1	14	-1	-1	13
14	1.5253535551633217E-4	TGTGCCACCTGGGACAGTTTTAAGAAACTCTTT	CATWDSFKKLF	TRGV7	.	TRGJ1	16	-1	-1	17
14	1.5253535551633217E-4	TGTGCCACCTGGGACAGCCCGAAGAAACTCTTT	CATWDSPKKLF	TRGV5	.	TRGJ1	19	-1	-1	21
14	1.5253535551633217E-4	TGTGCCACCTGGGACAGGCGGAGGAAACTCTTT	CATWDRRRKLF	TRGV3	.	TRGJ1	18	-1	-1	23
14	1.5253535551633217E-4	TGTGCCACCTGGGACAATTATAAGAAACTCTTT	CATWDNYKKLF	TRGV8	.	TRGJ1	13	-1	-1	16
14	1.5253535551633217E-4	TGTGCCACCTGGGAGGGTTATAAGAAACTCTTT	CATWEGYKKLF	TRGV3	.	TRGJ1	13	-1	-1	17
14	1.5253535551633217E-4	TGTGCCACCTGGACGGGGGGTAAGAAACTCTTT	CATWTGGKKLF	TRGV4	.	TRGJ1	11	-1	-1	20
14	1.5253535551633217E-4	TGTGCCACCCACGACCCCGTTAAGAAACTCTTT	CATHDPVKKLF	TRGV4	.	TRGJ1	8	-1	-1	20
14	1.5253535551633217E-4	TGTGCCAGGCCGAATTATTATAAGAAACTCTTT	CARPNYYKKLF	TRGV5	.	TRGJ1	6	-1	-1	10
14	1.5253535551633217E-4	TGTGCCACCTGGGCTAATAAGAAACTCTTT	CATWANKKLF	TRGV4	.	TRGJ1	12	-1	-1	16
14	1.5253535551633217E-4	TGTGCCACCTGGGACCATAAGAAACTCTTT	CATWDHKKLF	TRGV7	.	TRGJ1	14	-1	-1	16
14	1.5253535551633217E-4	TGTGCCACCTGGGACGCAAAGAAACTCTTT	CATWDAKKLF	TRGV2	.	TRGJ1	15	-1	-1	18
14	1.5253535551633217E-4	TGTGCCACCTGGGAGAAGCAGAAACTCTTT	CATWEKQKLF	TRGV4	.	TRGJ1	13	-1	-1	19
14	1.5253535551633217E-4	TGTGCCACCTGGGAAGATAAGAAACTCTTT	CATWEDKKLF	TRGV4	.	TRGJ1	13	-1	-1	16
14	1.5253535551633217E-4	TGTGCCACGATTTATTATAAGAAACTCTTT	CATIYYKKLF	TRGV3	.	TRGJ1	7	-1	-1	7
14	1.5253535551633217E-4	TGTGCCACTTCTCTAAAGAAACTCTTT	CATSLKKLF	TRGV2	.	TRGJ1	7	-1	-1	15
14	1.5253535551633217E-4	TGTGCCACCTGGGTCAAGAAACTCTTT	CATWVKKLF	TRGV3	.	TRGJ1	15	-1	-1	15
14	1.5253535551633217E-4	TGTGCCACCTGGGACGAGAAACTCTTT	CATWDEKLF	TRGV3	.	TRGJ1	14	-1	-1	16
14	1.5253535551633217E-4	TGTGCCACCTGGGTTAAACTCTTT	CATWVKLF	TRGV8	.	TRGJ1	15	-1	-1	15
14	1.5253535551633217E-4	TGTGCACCCCCCGGACTCTTT	CAPPGLF	TRGV2	.	TRGJ1	7	-1	-1	14
13	1.416399729794513E-4	TGTGCCACCTGGGACGGTCCCCCTTATAGTAGTGATTGGATCAAGACGTTT	CATWDGPPYSSDWIKTF	TRGV2	.	TRGJP2	20	-1	-1	24
13	1.416399729794513E-4	TGTGCCACCTGGGACGGGCCCGGGGATAGTAGTGATTGGATCAAGACGTTT	CATWDGPGDSSDWIKTF	TRGV2	.	TRGJP2	21	-1	-1	25
13	1.416399729794513E-4	TGTGCCACCTGGGACAGGCAAATCCTCCAGAATTATTATAAGAAACTCTTT	CATWDRQILQNYYKKLF	TRGV5	.	TRGJ1	18	-1	-1	29
13	1.416399729794513E-4	TGTGCTGCGTGGGATTCACCCTACCTCAATTATTATAAGAAACTCTTT	CAAWDSPYLNYYKKLF	TRGV10	.	TRGJ1	15	-1	-1	27
13	1.416399729794513E-4	TGTGCCACCTGGGATGGGGTCGATAGTAGTGATTGGATCAAGACGTTT	CATWDGVDSSDWIKTF	TRGV4	.	TRGJP2	17	-1	-1	22
13	1.416399729794513E-4	TGTGCCACCTGGGACTCGGAAAGGTTGGGCAAAAAAATCAAGGTATTT	CATWDSERLGKKIKVF	TRGV2	.	TRGJP	14	-1	-1	17
13	1.416399729794513E-4	TGTGCCACCTGGGACCCAGCGGTGGGTAGTGATTGGATCAAGACGTTT	CATWDPAVGSDWIKTF	TRGV3	.	TRGJP2	14	-1	-1	25
13	1.416399729794513E-4	TGTGCCACCTGGGACGGGCCGTTTCTTAGTGATTGGATCAAGACGTTT	CATWDGPFLSDWIKTF	TRGV2	.	TRGJP2	19	-1	-1	26
13	1.416399729794513E-4	TGTGCCACCTGGGACAGGCTCGGGGGTAGTGATTGGATCAAGACGTTT	CATWDRLGGSDWIKTF	TRGV3	.	TRGJP2	18	-1	-1	25
13	1.416399729794513E-4	TGTGCCACCTGGGAGCCCTTAGATAGTAGTGATTGGATCAAGACGTTT	CATWEPLDSSDWIKTF	TRGV8	.	TRGJP2	13	-1	-1	19
13	1.416399729794513E-4	TGTGCCACCTGGTCGAGGGATACCACTGGTTGGTTCAAGATATTT	CATWSRDTTGWFKIF	TRGV2	.	TRGJP1	11	-1	-1	19
13	1.416399729794513E-4	TGTGCCACCTGGGATCCGACCCCTCATTATTATAAGAAACTCTTT	CATWDPTPHYYKKLF	TRGV4	.	TRGJ1	14	-1	-1	25
13	1.416399729794513E-4	TGTGCCACCTGGGATAGCGGCTGTAGTGATTGGATCAAGACGTTT	CATWDSGCSDWIKTF	TRGV4	.	TRGJP2	14	-1	-1	22
13	1.416399729794513E-4	TGTGCCACCTGGGACGGCAGACTTCTTTATTATAAGAAACTCTTT	CATWDGRLLYYKKLF	TRGV2	.	TRGJ1	16	-1	-1	26
13	1.416399729794513E-4	TGTGCCACCTGGGACGGGATTAGTAGTGATTGGATCAAGACGTTT	CATWDGISSDWIKTF	TRGV2	.	TRGJP2	17	-1	-1	20
13	1.416399729794513E-4	TGTGCCACCTGGGACAGGCCCCCCGCCCCTAATAAGAAACTCTTT	CATWDRPPAPNKKLF	TRGV3	.	TRGJ1	19	-1	-1	31
13	1.416399729794513E-4	TGTGCTGCGTGGGATTACAAAAATTATTATAAGAAACTCTTT	CAAWDYKNYYKKLF	TRGV10	.	TRGJ1	17	-1	-1	21
13	1.416399729794513E-4	TGTGCCACCTGGCAGTACCCGAATTATTATAAGAAACTCTTT	CATWQYPNYYKKLF	TRGV2	.	TRGJ1	11	-1	-1	19
13	1.416399729794513E-4	TGTGCCACCTGGGGCCCCCCGATTTATTATAAGAAACTCTTT	CATWGPPIYYKKLF	TRGV7	.	TRGJ1	12	-1	-1	19
13	1.416399729794513E-4	TGTGCCACCTGGGATGACGCCGCCTATTATAAGAAACTCTTT	CATWDDAAYYKKLF	TRGV4	.	TRGJ1	15	-1	-1	24
13	1.416399729794513E-4	TGTGCCACCTGGGACTGTAACCTTGATTATAAGAAACTCTTT	CATWDCNLDYKKLF	TRGV2	.	TRGJ1	14	-1	-1	25
13	1.416399729794513E-4	TGTGCCACCTGGGACTGGATTGTAGATTATAAGAAACTCTTT	CATWDWIVDYKKLF	TRGV5	.	TRGJ1	17	-1	-1	25
13	1.416399729794513E-4	TGTGCCACCTGGGACGGTGACGATTATTATAAGAAACTCTTT	CATWDGDDYYKKLF	TRGV2	.	TRGJ1	16	-1	-1	22
13	1.416399729794513E-4	TGTGCCACCTGGGACGGGCCTGGACGTTATAAGAAACTCTTT	CATWDGPGRYKKLF	TRGV2	.	TRGJ1	19	-1	-1	26
13	1.416399729794513E-4	TGTGCCACCTGGGACGGGCCGGAATATTATAAGAAACTCTTT	CATWDGPEYYKKLF	TRGV2	.	TRGJ1	19	-1	-1	21
13	1.416399729794513E-4	TGTGCCACCTGGGACGGGCAGGGTTATTATAAGAAACTCTTT	CATWDGQGYYKKLF	TRGV2	.	TRGJ1	18	-1	-1	23
13	1.416399729794513E-4	TGTGCCACCTGGGACAGGCTGCTTTATTATAAGAAACTCTTT	CATWDRLLYYKKLF	TRGV3	.	TRGJ1	18	-1	-1	23
13	1.416399729794513E-4	TGTGCCACCTGGGACAGGCCCACTGGTTGGTTCAAGATATTT	CATWDRPTGWFKIF	TRGV5	.	TRGJP1	19	-1	-1	19
13	1.416399729794513E-4	TGTGCTGCGTGGGATTCCGATTATTATAAGAAACTCTTT	CAAWDSDYYKKLF	TRGV10	.	TRGJ1	18	-1	-1	13
13	1.416399729794513E-4	TGTGCTGCGTGGGATTATAAGTATTATAAGAAACTCTTT	CAAWDYKYYKKLF	TRGV10	.	TRGJ1	16	-1	-1	18
13	1.416399729794513E-4	TGTGCTGCGTGGACATCCACTGGTTGGTTCAAGATATTT	CAAWTSTGWFKIF	TRGV10	.	TRGJP1	11	-1	-1	8
13	1.416399729794513E-4	TGTGCCACCTGGCCCGGCATGGGGTATAAGAAACTCTTT	CATWPGMGYKKLF	TRGV4	.	TRGJ1	11	-1	-1	24
13	1.416399729794513E-4	TGTGCCACCTGGGCCCAGTCGGGTTATAAGAAACTCTTT	CATWAQSGYKKLF	TRGV2	.	TRGJ1	12	-1	-1	23
13	1.416399729794513E-4	TGTGCCACCTGGGACGGCACTTATTATAAGAAACTCTTT	CATWDGTYYKKLF	TRGV2	.	TRGJ1	16	-1	-1	20
13	1.416399729794513E-4	TGTGCCACCTGGGACGGGCTTGTATATAAGAAACTCTTT	CATWDGLVYKKLF	TRGV2	.	TRGJ1	18	-1	-1	24
13	1.416399729794513E-4	TGTGCCACCTGGGACGGGCCTCGATATAAGAAACTCTTT	CATWDGPRYKKLF	TRGV2	.	TRGJ1	19	-1	-1	24
13	1.416399729794513E-4	TGTGCCACCTGGGACGGGCCGGATTATAAGAAACTCTTT	CATWDGPDYKKLF	TRGV2	.	TRGJ1	19	-1	-1	22
13	1.416399729794513E-4	TGTGCCACCTGGGACGGGCGAGGTTATAAGAAACTCTTT	CATWDGRGYKKLF	TRGV2	.	TRGJ1	18	-1	-1	23
13	1.416399729794513E-4	TGTGCCACCTGGGACGGGCACCGAACCGGGGAACTCTTT	CATWDGHRTGELF	TRGV2	.	TRGJ2	22	-1	-1	31
13	1.416399729794513E-4	TGTGCCACCTGGGACGGGCAACGTTGGATCAAGACGTTT	CATWDGQRWIKTF	TRGV2	.	TRGJP2	18	-1	-1	23
13	1.416399729794513E-4	TGTGCCACCTGGGACACCCCGTGGGATAAGAAACTCTTT	CATWDTPWDKKLF	TRGV5	.	TRGJ1	15	-1	-1	25
13	1.416399729794513E-4	TGTGCCACCTGGGACAGGCGTCATTATAAGAAACTCTTT	CATWDRRHYKKLF	TRGV3	.	TRGJ1	18	-1	-1	22
13	1.416399729794513E-4	TGTGCCACCTGGGACAGGCATGGTCCTAAGAAACTCTTT	CATWDRHGPKKLF	TRGV3	.	TRGJ1	25	-1	-1	26
13	1.416399729794513E-4	TGTGCCACCTGGGACAGGCACCATTATAAGAAACTCTTT	CATWDRHHYKKLF	TRGV5	.	TRGJ1	18	-1	-1	22
13	1.416399729794513E-4	TGTGCCACCTGGAGCCCGAATTATTATAAGAAACTCTTT	CATWSPNYYKKLF	TRGV5	.	TRGJ1	11	-1	-1	16
13	1.416399729794513E-4	TGTGCTGCGTGGAGATATTATTATAAGAAACTCTTT	CAAWRYYYKKLF	TRGV10	.	TRGJ1	15	-1	-1	16
13	1.416399729794513E-4	TGTGCCACCTGGGGCTCTTATTATAAGAAACTCTTT	CATWGSYYKKLF	TRGV2	.	TRGJ1	12	-1	-1	17
13	1.416399729794513E-4	TGTGCCACCTGGGATGGTCATTATAAGAAACTCTTT	CATWDGHYKKLF	TRGV4	.	TRGJ1	16	-1	-1	19
13	1.416399729794513E-4	TGTGCCACCTGGGATGGGAAGGGTAAGAAACTCTTT	CATWDGKGKKLF	TRGV4	.	TRGJ1	17	-1	-1	23
13	1.416399729794513E-4	TGTGCCACCTGGGATGGATATTATAAGAAACTCTTT	CATWDGYYKKLF	TRGV4	.	TRGJ1	16	-1	-1	18
13	1.416399729794513E-4	TGTGCCACCTGGGATGATTATTATAAGAAACTCTTT	CATWDDYYKKLF	TRGV4	.	TRGJ1	15	-1	-1	16
13	1.416399729794513E-4	TGTGCCACCTGGGATATGGGTTGTGAGAAACTCTTT	CATWDMGCEKLF	TRGV8	.	TRGJ1	15	-1	-1	25
13	1.416399729794513E-4	TGTGCCACCTGGGACCGCGATGATAAGAAACTCTTT	CATWDRDDKKLF	TRGV3	.	TRGJ1	14	-1	-1	19
13	1.416399729794513E-4	TGTGCCACCTGGGACGCCGGGTATAAGAAACTCTTT	CATWDAGYKKLF	TRGV3	.	TRGJ1	14	-1	-1	21
13	1.416399729794513E-4	TGTGCCACCTGGGACGGCCGGCTCCGGAAACTCTTT	CATWDGRLRKLF	TRGV2	.	TRGJ1	16	-1	-1	26
13	1.416399729794513E-4	TGTGCCACCTGGGACGGATATTATAAGAAACTCTTT	CATWDGYYKKLF	TRGV7	.	TRGJ1	14	-1	-1	18
13	1.416399729794513E-4	TGTGCCACCTGGGACACCTATTATAAGAAACTCTTT	CATWDTYYKKLF	TRGV5	.	TRGJ1	15	-1	-1	18
13	1.416399729794513E-4	TGTGCCACCTGGGACAGGCCGTATAAGAAACTCTTT	CATWDRPYKKLF	TRGV5	.	TRGJ1	19	-1	-1	21
13	1.416399729794513E-4	TGTGCCACCTGGGACAGGGGTTATAAGAAACTCTTT	CATWDRGYKKLF	TRGV3	.	TRGJ1	17	-1	-1	20
13	1.416399729794513E-4	TGTGCCACCTGGGAGCTGGGATATAAGAAACTCTTT	CATWELGYKKLF	TRGV2	.	TRGJ1	13	-1	-1	21
13	1.416399729794513E-4	TGTGCCACCTGGAATGATCGAGGGGGGAAACTCTTT	CATWNDRGGKLF	TRGV5	.	TRGJ1	11	-1	-1	26
13	1.416399729794513E-4	TGTGCCACCCCTAAGCCGTATTATAAGAAACTCTTT	CATPKPYYKKLF	TRGV5	.	TRGJ1	8	-1	-1	18
13	1.416399729794513E-4	TGTGCTGCGTGGGTAGGTTGGTTCAAGATATTT	CAAWVGWFKIF	TRGV10	.	TRGJP1	12	-1	-1	15
13	1.416399729794513E-4	TGTGCTGCGTGGGATGTCTTACTCAAGATATTT	CAAWDVLLKIF	TRGV10	.	TRGJP1	14	-1	-1	22
13	1.416399729794513E-4	TGTGCCACCTGCCTTTATTATAAGAAACTCTTT	CATCLYYKKLF	TRGV4	.	TRGJ1	10	-1	-1	14
13	1.416399729794513E-4	TGTGCCACCTGGGTCCCCTTCAGGAAACTCTTT	CATWVPFRKLF	TRGV8	.	TRGJ1	12	-1	-1	23
13	1.416399729794513E-4	TGTGCCACCTGGGGTGATTGGATCAAGACGTTT	CATWGDWIKTF	TRGV4	.	TRGJP2	15	-1	-1	13
13	1.416399729794513E-4	TGTGCCACCTGGGATGGGCCTTTCAAACTCTTT	CATWDGPFKLF	TRGV4	.	TRGJ1	19	-1	-1	24
13	1.416399729794513E-4	TGTGCCACCTGGGACGCACGGGGGAAACTCTTT	CATWDARGKLF	TRGV5	.	TRGJ1	14	-1	-1	23
13	1.416399729794513E-4	TGTGCCACCTGGGACGGGCATAAGAAACTCTTT	CATWDGHKKLF	TRGV2	.	TRGJ1	18	-1	-1	19
13	1.416399729794513E-4	TGTGCCACCTGGGACACCTCTAAGAAACTCTTT	CATWDTSKKLF	TRGV3	.	TRGJ1	15	-1	-1	20
13	1.416399729794513E-4	TGTGCCACCTGGGACAGGCGGTGTAAACTCTTT	CATWDRRCKLF	TRGV3	.	TRGJ1	18	-1	-1	24
13	1.416399729794513E-4	TGTGCCACCCCCGCTCCTGATAAGAAACTCTTT	CATPAPDKKLF	TRGV4	.	TRGJ1	8	-1	-1	19
13	1.416399729794513E-4	TGTGCCACCCAATGGAGTCATAAGAAACTCTTT	CATQWSHKKLF	TRGV4	.	TRGJ1	8	-1	-1	19
13	1.416399729794513E-4	TGTGCCACCACGCTACGGTATAAGAAACTCTTT	CATTLRYKKLF	TRGV4	.	TRGJ1	8	-1	-1	18
13	1.416399729794513E-4	TGTGCCTCCCTCGGCGGTAAGAAACTCTTT	CASLGGKKLF	TRGV4	.	TRGJ1	8	-1	-1	17
13	1.416399729794513E-4	TGTGCCACCTGGCCCATGGGGAAACTCTTT	CATWPMGKLF	TRGV8	.	TRGJ1	11	-1	-1	20
13	1.416399729794513E-4	TGTGCCACCTGGGTTGGTAAGAAACTCTTT	CATWVGKKLF	TRGV4	.	TRGJ1	16	-1	-1	17
13	1.416399729794513E-4	TGTGCCACCTGGATCGATAAGAAACTCTTT	CATWIDKKLF	TRGV2	.	TRGJ1	11	-1	-1	16
13	1.416399729794513E-4	TGTGCCACCATAGCCTCTAAGAAACTCTTT	CATIASKKLF	TRGV4	.	TRGJ1	8	-1	-1	17
13	1.416399729794513E-4	TGTGCCACGAATTATTATAAGAAACTCTTT	CATNYYKKLF	TRGV4	.	TRGJ1	7	-1	-1	7
13	1.416399729794513E-4	TGTGCCACCTGGGTTAAGAAACTCTTT	CATWVKKLF	TRGV2	.	TRGJ1	12	-1	-1	14
13	1.416399729794513E-4	TGTGCCACCCGCCAAGGGAAACTCTTT	CATRQGKLF	TRGV7	.	TRGJ1	8	-1	-1	17
13	1.416399729794513E-4	TGTGGAAAAAGGAGAGGGCTCTTT	CGKRRGLF	TRGV8	.	TRGJ1	3	-1	-1	18
13	1.416399729794513E-4	TTCCTAAAGAAACTCTTT	FLKKLF	TRGV8	.	TRGJ1	0	-1	-1	6
12	1.3074459044257043E-4	TGTGCCACCTGGGACCCACCCCGCCATGAGGGTAGTGATTGGATCAAGACGTTT	CATWDPPRHEGSDWIKTF	TRGV2	.	TRGJP2	14	-1	-1	31
12	1.3074459044257043E-4	TGTGCCACCTGGGACGGGCCGGGAGATTATAGTAGTGATTGGATCAAGACGTTT	CATWDGPGDYSSDWIKTF	TRGV2	.	TRGJP2	19	-1	-1	27
12	1.3074459044257043E-4	TGTGCCACCTGGGACGAGACCTTGGGGTATAGTAGTGATTGGATCAAGACGTTT	CATWDETLGYSSDWIKTF	TRGV2	.	TRGJP2	15	-1	-1	27
12	1.3074459044257043E-4	TGTGCCACCTGGGACAGGCTGGAAGAGTTGGGCAAAAAAATCAAGGTATTT	CATWDRLEELGKKIKVF	TRGV7	.	TRGJP	18	-1	-1	22
12	1.3074459044257043E-4	TGTGCCACCTGGGATGTGGGGGACGGTAGTGATTGGATCAAGACGTTT	CATWDVGDGSDWIKTF	TRGV8	.	TRGJP2	14	-1	-1	25
12	1.3074459044257043E-4	TGTGCCACCTGGGACGGGCCTCTTCGGGGTTATTATAAGAAACTCTTT	CATWDGPLRGYYKKLF	TRGV2	.	TRGJ1	19	-1	-1	29
12	1.3074459044257043E-4	TGTGCCACCTGGGACGGGCCCGGGAGTAGTGATTGGATCAAGACGTTT	CATWDGPGSSDWIKTF	TRGV2	.	TRGJP2	21	-1	-1	24
12	1.3074459044257043E-4	TGTGCCACCTGGGACGGGCAACAGGTGCCTTATTATAAGAAACTCTTT	CATWDGQQVPYYKKLF	TRGV2	.	TRGJ1	18	-1	-1	29
12	1.3074459044257043E-4	TGTGCCTTGTGGGAGGTATACCCATCACACCATAAGAAGCTCTTT	CALWEVYPSHHKKLF	TRGV9	.	TRGJ1	16	-1	-1	31
12	1.3074459044257043E-4	TGTGCCACCTGGGATAAAGAGTTGGGCAAAAAAATCAAGGTATTT	CATWDKELGKKIKVF	TRGV8	.	TRGJP	15	-1	-1	16
12	1.3074459044257043E-4	TGTGCCACCTGGGACGGGCCCGGACCCTCGGATAAGAAACTCTTT	CATWDGPGPSDKKLF	TRGV2	.	TRGJ1	21	-1	-1	31
12	1.3074459044257043E-4	TGTGCCACCTGGGACGGGCCGAGTAGTGATTGGATCAAGACGTTT	CATWDGPSSDWIKTF	TRGV2	.	TRGJP2	19	-1	-1	21
12	1.3074459044257043E-4	TGTGCCACCTGGGACGGGCCAGTTAGATATTATAAGAAACTCTTT	CATWDGPVRYYKKLF	TRGV2	.	TRGJ1	22	-1	-1	27
12	1.3074459044257043E-4	TGTGCCACCTGGGACGGGCCAGGGGATTATTATAAGAAACTCTTT	CATWDGPGDYYKKLF	TRGV2	.	TRGJ1	19	-1	-1	25
12	1.3074459044257043E-4	TGTGCCACCTGGGACGGGGCCTATCTATATTATAAGAAACTCTTT	CATWDGAYLYYKKLF	TRGV2	.	TRGJ1	20	-1	-1	27
12	1.3074459044257043E-4	TGTGCCACCTGGGACAGGCCCCCGAATTATTATAAGAAACTCTTT	CATWDRPPNYYKKLF	TRGV3	.	TRGJ1	19	-1	-1	22
12	1.3074459044257043E-4	TGTGCCACCTTGGGGGGGATTTTTACGGGTAAGAAACTCTTT	CATLGGIFTGKKLF	TRGV2	.	TRGJ1	13	-1	-1	29
12	1.3074459044257043E-4	TGTGCCACCTGGGATGGTTCGAATTATTATAAGAAACTCTTT	CATWDGSNYYKKLF	TRGV4	.	TRGJ1	16	-1	-1	17
12	1.3074459044257043E-4	TGTGCCACCTGGGATGGGCTCACTGGTTGGTTCAAGATATTT	CATWDGLTGWFKIF	TRGV4	.	TRGJP1	21	-1	-1	20
12	1.3074459044257043E-4	TGTGCCACCTGGGATGATTGCAGCTATTATAAGAAACTCTTT	CATWDDCSYYKKLF	TRGV4	.	TRGJ1	15	-1	-1	24
12	1.3074459044257043E-4	TGTGCCACCTGGGACGGTAGTAGTGATTGGATCAAGACGTTT	CATWDGSSDWIKTF	TRGV2	.	TRGJP2	16	-1	-1	17
12	1.3074459044257043E-4	TGTGCCACCTGGGACGGGCCGGCGTATTATAAGAAACTCTTT	CATWDGPAYYKKLF	TRGV2	.	TRGJ1	19	-1	-1	24
12	1.3074459044257043E-4	TGTGCCACCTGGGACGGGGATAATTATTATAAGAAACTCTTT	CATWDGDNYYKKLF	TRGV2	.	TRGJ1	17	-1	-1	21
12	1.3074459044257043E-4	TGTGCCACCTGGGACAGGCTTCCCTATTATAAGAAACTCTTT	CATWDRLPYYKKLF	TRGV7	.	TRGJ1	23	-1	-1	24
12	1.3074459044257043E-4	TGTGCCACCTGGGACAGGCTGCGGGGTTATAAGAAACTCTTT	CATWDRLRGYKKLF	TRGV3	.	TRGJ1	18	-1	-1	26
12	1.3074459044257043E-4	TGTGCCACCTGGGACAGGCTGGGGGGATATAAGAAACTCTTT	CATWDRLGGYKKLF	TRGV7	.	TRGJ1	18	-1	-1	27
12	1.3074459044257043E-4	TGTGCCACCTGGGACAGGCTAAATTACTATAAGAAACTCTTT	CATWDRLNYYKKLF	TRGV3	.	TRGJ1	18	-1	-1	21
12	1.3074459044257043E-4	TGTGCCACCTGGGACAGGCCCCCGTATTATAAGAAACTCTTT	CATWDRPPYYKKLF	TRGV3	.	TRGJ1	19	-1	-1	24
12	1.3074459044257043E-4	TGTGCCACCTGGGACAGGCGGGCATATTATAAGAAACTCTTT	CATWDRRAYYKKLF	TRGV3	.	TRGJ1	18	-1	-1	24
12	1.3074459044257043E-4	TGTGCCACCTGGGACAGGCGACGGAATTATAAGAAACTCTTT	CATWDRRRNYKKLF	TRGV7	.	TRGJ1	18	-1	-1	25
12	1.3074459044257043E-4	TGTGCCACCTGGGACAGGAGTAATTATTATAAGAAACTCTTT	CATWDRSNYYKKLF	TRGV5	.	TRGJ1	17	-1	-1	21
12	1.3074459044257043E-4	TGTGCCACCTGGGAATTGCCCGGAGATTATAAGAAACTCTTT	CATWELPGDYKKLF	TRGV2	.	TRGJ1	13	-1	-1	25
12	1.3074459044257043E-4	TGTGCTGCGTGGGGTCTGAATTATTATAAGAAACTCTTT	CAAWGLNYYKKLF	TRGV10	.	TRGJ1	12	-1	-1	17
12	1.3074459044257043E-4	TGTGCCACCTGGCCTACAGGTGGTTATAAGAAACTCTTT	CATWPTGGYKKLF	TRGV3	.	TRGJ1	11	-1	-1	23
12	1.3074459044257043E-4	TGTGCCACCTGGGCGTTGAATTATTATAAGAAACTCTTT	CATWALNYYKKLF	TRGV3	.	TRGJ1	12	-1	-1	17
12	1.3074459044257043E-4	TGTGCCACCTGGGCGCCGCATTATTATAAGAAACTCTTT	CATWAPHYYKKLF	TRGV5	.	TRGJ1	12	-1	-1	16
12	1.3074459044257043E-4	TGTGCCACCTGGGATGGGCCGGATTATAAGAAACTCTTT	CATWDGPDYKKLF	TRGV4	.	TRGJ1	19	-1	-1	22
12	1.3074459044257043E-4	TGTGCCACCTGGGATGGGCGAGTTTATAAGAAACTCTTT	CATWDGRVYKKLF	TRGV4	.	TRGJ1	18	-1	-1	23
12	1.3074459044257043E-4	TGTGCCACCTGGGATGGGCATTATTATAAGAAACTCTTT	CATWDGHYYKKLF	TRGV4	.	TRGJ1	18	-1	-1	19
12	1.3074459044257043E-4	TGTGCCACCTGGGATGATCAACCGGATAAGAAACTCTTT	CATWDDQPDKKLF	TRGV4	.	TRGJ1	15	-1	-1	25
12	1.3074459044257043E-4	TGTGCCACCTGGGACGGCAGTCAGTATAAGAAACTCTTT	CATWDGSQYKKLF	TRGV2	.	TRGJ1	16	-1	-1	24
12	1.3074459044257043E-4	TGTGCCACCTGGGACGGGTGGTATTATAAGAAACTCTTT	CATWDGWYYKKLF	TRGV5	.	TRGJ1	17	-1	-1	21
12	1.3074459044257043E-4	TGTGCCACCTGGGACGGGCCCTATTATAAGAAACTCTTT	CATWDGPYYKKLF	TRGV2	.	TRGJ1	20	-1	-1	21
12	1.3074459044257043E-4	TGTGCCACCTGGGACGGGCCAGGATATAAGAAACTCTTT	CATWDGPGYKKLF	TRGV2	.	TRGJ1	19	-1	-1	24
12	1.3074459044257043E-4	TGTGCCACCTGGGACGGGGGTTATTATAAGAAACTCTTT	CATWDGGYYKKLF	TRGV2	.	TRGJ1	17	-1	-1	20
12	1.3074459044257043E-4	TGTGCCACCTGGGACGGAAGATGTTGGATCAAGACGTTT	CATWDGRCWIKTF	TRGV2	.	TRGJP2	16	-1	-1	23
12	1.3074459044257043E-4	TGTGCCACCTGGGACACCTTCTACTATAAGAAACTCTTT	CATWDTFYYKKLF	TRGV3	.	TRGJ1	15	-1	-1	21
12	1.3074459044257043E-4	TGTGCCACCTGGGACAGGTGGGATTATAAGAAACTCTTT	CATWDRWDYKKLF	TRGV2	.	TRGJ1	17	-1	-1	22
12	1.3074459044257043E-4	TGTGCCACCTGGGACAGGCCCCCTTATAAGAAACTCTTT	CATWDRPPYKKLF	TRGV5	.	TRGJ1	19	-1	-1	23
12	1.3074459044257043E-4	TGTGCCACCTGGGACAGGCCGGGGCATAAGAAACTCTTT	CATWDRPGHKKLF	TRGV5	.	TRGJ1	19	-1	-1	25
12	1.3074459044257043E-4	TGTGCCACCTGGGACAGGCGGAGGTATAAGAAACTCTTT	CATWDRRRYKKLF	TRGV3	.	TRGJ1	18	-1	-1	24
12	1.3074459044257043E-4	TGTGCCACCTGGGACAGGGTCTATTATAAGAAACTCTTT	CATWDRVYYKKLF	TRGV5	.	TRGJ1	17	-1	-1	21
12	1.3074459044257043E-4	TGTGCCACCTGGGAGAATGTCCATTATAAGAAACTCTTT	CATWENVHYKKLF	TRGV4	.	TRGJ1	13	-1	-1	22
12	1.3074459044257043E-4	TGTGCCACCTGGAGACAGTGTTATTATAAGAAACTCTTT	CATWRQCYYKKLF	TRGV8	.	TRGJ1	11	-1	-1	20
12	1.3074459044257043E-4	TGTGCCACCGGAGAATCGAATTATTATAAGAAACTCTTT	CATGESNYYKKLF	TRGV2	.	TRGJ1	8	-1	-1	15
12	1.3074459044257043E-4	TGTGCTGCGTGGGGGAATTATTATAAGAAACTCTTT	CAAWGNYYKKLF	TRGV10	.	TRGJ1	12	-1	-1	14
12	1.3074459044257043E-4	TGTGCTGCGTGGGATCTTTGTTATAAGAAACTCTTT	CAAWDLCYKKLF	TRGV10	.	TRGJ1	14	-1	-1	17
12	1.3074459044257043E-4	TGTGCCCCCGGGGCCTTGGGCTATAAGAAACTCTTT	CAPGALGYKKLF	TRGV4	.	TRGJ1	12	-1	-1	21
12	1.3074459044257043E-4	TGTGCCACCTCCCTCGAGGGTTATAAGAAACTCTTT	CATSLEGYKKLF	TRGV3	.	TRGJ1	9	-1	-1	20
12	1.3074459044257043E-4	TGTGCCACCTGGGTGTTCGGTTATAAGAAACTCTTT	CATWVFGYKKLF	TRGV3	.	TRGJ1	12	-1	-1	20
12	1.3074459044257043E-4	TGTGCCACCTGGGCAAGGTATTATAAGAAACTCTTT	CATWARYYKKLF	TRGV3	.	TRGJ1	12	-1	-1	18
12	1.3074459044257043E-4	TGTGCCACCTGGGGTAGTGATTGGATCAAGACGTTT	CATWGSDWIKTF	TRGV8	.	TRGJP2	16	-1	-1	13
12	1.3074459044257043E-4	TGTGCCACCTGGGGCCGTTATTATAAGAAACTCTTT	CATWGRYYKKLF	TRGV8	.	TRGJ1	12	-1	-1	17
12	1.3074459044257043E-4	TGTGCCACCTGGGATGCGGGGTATAAGAAACTCTTT	CATWDAGYKKLF	TRGV4	.	TRGJ1	15	-1	-1	21
12	1.3074459044257043E-4	TGTGCCACCTGGGATAGTCTGCATAAGAAACTCTTT	CATWDSLHKKLF	TRGV8	.	TRGJ1	16	-1	-1	22
12	1.3074459044257043E-4	TGTGCCACCTGGGACTCGTATTATAAGAAACTCTTT	CATWDSYYKKLF	TRGV5	.	TRGJ1	14	-1	-1	18
12	1.3074459044257043E-4	TGTGCCACCTGGGACCCGCCCCATAAGAAACTCTTT	CATWDPPHKKLF	TRGV3	.	TRGJ1	14	-1	-1	22
12	1.3074459044257043E-4	TGTGCCACCTGGGACGGGCTTCTTAAGAAACTCTTT	CATWDGLLKKLF	TRGV2	.	TRGJ1	18	-1	-1	23
12	1.3074459044257043E-4	TGTGCCACCTGGGACGGGCCGAATAAGAAACTCTTT	CATWDGPNKKLF	TRGV2	.	TRGJ1	19	-1	-1	22
12	1.3074459044257043E-4	TGTGCCACCTGGGACGGGCATTGTAAGAAACTCTTT	CATWDGHCKKLF	TRGV2	.	TRGJ1	18	-1	-1	19
12	1.3074459044257043E-4	TGTGCCACCTGGGACAGCACCATGGGGAAACTCTTT	CATWDSTMGKLF	TRGV3	.	TRGJ1	16	-1	-1	26
12	1.3074459044257043E-4	TGTGCCACCTGGGACAGGCCTTATAAGAAACTCTTT	CATWDRPYKKLF	TRGV3	.	TRGJ1	20	-1	-1	20
12	1.3074459044257043E-4	TGTGCCACCTGGGACAGGCGTAAACGGAAACTCTTT	CATWDRRKRKLF	TRGV5	.	TRGJ1	18	-1	-1	26
12	1.3074459044257043E-4	TGTGCCACCTGGGACAGGCGCTATAAGAAACTCTTT	CATWDRRYKKLF	TRGV5	.	TRGJ1	18	-1	-1	21
12	1.3074459044257043E-4	TGTGCCACCTGGGACAGGGATTATAAGAAACTCTTT	CATWDRDYKKLF	TRGV7	.	TRGJ1	17	-1	-1	19
12	1.3074459044257043E-4	TGTGCCACCTGGGAGGGGAGGTGGATCAAGACGTTT	CATWEGRWIKTF	TRGV8	.	TRGJP2	13	-1	-1	21
12	1.3074459044257043E-4	TGTGCCACCTGGGAATGGGGATATAAGAAACTCTTT	CATWEWGYKKLF	TRGV3	.	TRGJ1	13	-1	-1	21
12	1.3074459044257043E-4	TGTGCCACCTGGGAAAACTACACCCTGAAACTCTTT	CATWENYTLKLF	TRGV8	.	TRGJ1	13	-1	-1	26
12	1.3074459044257043E-4	TGTGCCACCTGGATTGGGTGGTATAAGAAACTCTTT	CATWIGWYKKLF	TRGV4	.	TRGJ1	17	-1	-1	21
12	1.3074459044257043E-4	TGTGCCACCCCCCCCAGGCGAGGGGAGAAACTCTTT	CATPPRRGEKLF	TRGV3	.	TRGJ1	8	-1	-1	25
12	1.3074459044257043E-4	TGTGCCACCAATACCACTGGTTGGTTCAAGATATTT	CATNTTGWFKIF	TRGV7	.	TRGJP1	8	-1	-1	10
12	1.3074459044257043E-4	TGTGCCACCTGCCATTATTATAAGAAACTCTTT	CATCHYYKKLF	TRGV4	.	TRGJ1	10	-1	-1	13
12	1.3074459044257043E-4	TGTGCCACCTGGTTTTGTTATAAGAAACTCTTT	CATWFCYKKLF	TRGV4	.	TRGJ1	11	-1	-1	14
12	1.3074459044257043E-4	TGTGCCACCTGGCTGTATTATAAGAAACTCTTT	CATWLYYKKLF	TRGV4	.	TRGJ1	11	-1	-1	15
12	1.3074459044257043E-4	TGTGCCACCTGGCATAGGGGTCAGAAACTCTTT	CATWHRGQKLF	TRGV4	.	TRGJ1	18	-1	-1	22
12	1.3074459044257043E-4	TGTGCCACCTGGGGTCGTCCAAAGAAACTCTTT	CATWGRPKKLF	TRGV4	.	TRGJ1	12	-1	-1	21
12	1.3074459044257043E-4	TGTGCCACCTGGGATCTTCTAAAGAAACTCTTT	CATWDLLKKLF	TRGV8	.	TRGJ1	14	-1	-1	21
12	1.3074459044257043E-4	TGTGCCACCTGGGATCGCTATAAGAAACTCTTT	CATWDRYKKLF	TRGV4	.	TRGJ1	14	-1	-1	18
12	1.3074459044257043E-4	TGTGCCACCTGGGATCAAGGGAGGAAACTCTTT	CATWDQGRKLF	TRGV8	.	TRGJ1	14	-1	-1	23
12	1.3074459044257043E-4	TGTGCCACCTGGGATGGTGAAAAGAAACTCTTT	CATWDGEKKLF	TRGV4	.	TRGJ2	16	-1	-1	21
12	1.3074459044257043E-4	TGTGCCACCTGGGATAAATATAAGAAACTCTTT	CATWDKYKKLF	TRGV4	.	TRGJ1	14	-1	-1	18
12	1.3074459044257043E-4	TGTGCCACCTGGGACGGGCGGAGGAAACTCTTT	CATWDGRRKLF	TRGV2	.	TRGJ1	18	-1	-1	23
12	1.3074459044257043E-4	TGTGCCACCTGGGACGAGTCGAAGAAACTCTTT	CATWDESKKLF	TRGV5	.	TRGJ1	14	-1	-1	21
12	1.3074459044257043E-4	TGTGCCACCTGGGACAATCATAAGAAACTCTTT	CATWDNHKKLF	TRGV7	.	TRGJ1	15	-1	-1	16
12	1.3074459044257043E-4	TGTGCCACCTGGGAGAGTTATAAGAAACTCTTT	CATWESYKKLF	TRGV4	.	TRGJ1	13	-1	-1	17
12	1.3074459044257043E-4	TGTGCCACCTGGGAACCTTATAAGAAACTCTTT	CATWEPYKKLF	TRGV8	.	TRGJ1	13	-1	-1	17
12	1.3074459044257043E-4	TGTGCCACCATGGACGGTGGTAAGAAACTCTTT	CATMDGGKKLF	TRGV4	.	TRGJ1	12	-1	-1	20
12	1.3074459044257043E-4	TGTGCCACACTACCAGAGTTGAAGAAACTCTTT	CATLPELKKLF	TRGV4	.	TRGJ1	7	-1	-1	21
12	1.3074459044257043E-4	TGTGCCACCTCCACCCACGTGAAACTCTTT	CATSTHVKLF	TRGV4	.	TRGJ1	9	-1	-1	20
12	1.3074459044257043E-4	TGTGCCACCTGGCGTTATAAGAAACTCTTT	CATWRYKKLF	TRGV4	.	TRGJ1	11	-1	-1	14
12	1.3074459044257043E-4	TGTGCCACCTGGGACACACAGAAACTCTTT	CATWDTQKLF	TRGV4	.	TRGJ1	13	-1	-1	19
12	1.3074459044257043E-4	TGTGCCACCTGGGACAGTGGGAAACTCTTT	CATWDSGKLF	TRGV3	.	TRGJ1	16	-1	-1	20
12	1.3074459044257043E-4	TGTGCCGCCCGAGATAAGAAACTCTTT	CAARDKKLF	TRGV3	.	TRGJ1	8	-1	-1	13
12	1.3074459044257043E-4	TGTGCCACCTGGGATGAGAAACTCTTT	CATWDEKLF	TRGV8	.	TRGJ1	14	-1	-1	13
12	1.3074459044257043E-4	TGTGCCACGTTTTATAAGAAACTCTTT	CATFYKKLF	TRGV5	.	TRGJ1	7	-1	-1	11
12	1.3074459044257043E-4	TGTGCGACCAAAAGGGAGAAACTCTTT	CATKREKLF	TRGV8	.	TRGJ1	8	-1	-1	16
12	1.3074459044257043E-4	TGTGCCGCCGATAAGAAACTCTTT	CAADKKLF	TRGV5	.	TRGJ1	8	-1	-1	10
12	1.3074459044257043E-4	TGTGCCACCTGGTTCGTCCTCTTT	CATWFVLF	TRGV4	.	TRGJ1	11	-1	-1	18
11	1.1984920790568957E-4	TGTGCCACCTGGGACGGGCGTTTCCGTGGGAGTGATTGGATCAAGACGTTT	CATWDGRFRGSDWIKTF	TRGV2	.	TRGJP2	18	-1	-1	30
11	1.1984920790568957E-4	TGTGCCACCTGGGATGGGACGCGGGGGGATTATTATAAGAAACTCTTT	CATWDGTRGDYYKKLF	TRGV4	.	TRGJ1	17	-1	-1	28
11	1.1984920790568957E-4	TGTGCCACCTGGGACGGGCGGGGGACCACTGGTTGGTTCAAGATATTT	CATWDGRGTTGWFKIF	TRGV2	.	TRGJP1	18	-1	-1	24
11	1.1984920790568957E-4	TGTGCTGCGTGGGAAATGCATACCACTGGTTGGTTCAAGATATTT	CAAWEMHTTGWFKIF	TRGV10	.	TRGJP1	13	-1	-1	19
11	1.1984920790568957E-4	TGTGCCACCTGGGATGGGCCGGTGGGAAGGGCTGGGAAACTCTTT	CATWDGPVGRAGKLF	TRGV4	.	TRGJ1	19	-1	-1	35
11	1.1984920790568957E-4	TGTGCCACCTGGGATGGGCCGGGAGGATATTATAAGAAACTCTTT	CATWDGPGGYYKKLF	TRGV4	.	TRGJ1	19	-1	-1	27
11	1.1984920790568957E-4	TGTGCCACCTGGGATAGGCCCCCCGGGGGTTATAAGAAACTCTTT	CATWDRPPGGYKKLF	TRGV8	.	TRGJ1	19	-1	-1	29
11	1.1984920790568957E-4	TGTGCCACCTGGGACGGGCCCGAGAATTATTATAAGAAACTCTTT	CATWDGPENYYKKLF	TRGV2	.	TRGJ1	21	-1	-1	23
11	1.1984920790568957E-4	TGTGCCACCTGGGACGGGCGCGGGGGATATTATAAGAAACTCTTT	CATWDGRGGYYKKLF	TRGV2	.	TRGJ1	21	-1	-1	27
11	1.1984920790568957E-4	TGTGCCACCTGGGACGGGCAAGGTAGTGATTGGATCAAGACGTTT	CATWDGQGSDWIKTF	TRGV2	.	TRGJP2	18	-1	-1	22
11	1.1984920790568957E-4	TGTGCCACCTGGGACGGAGAAGGGAAGGGTTATAAGAAACTCTTT	CATWDGEGKGYKKLF	TRGV2	.	TRGJ1	16	-1	-1	29
11	1.1984920790568957E-4	TGTGCCACCTGGGACAGCAAAGGAAGTGATTGGATCAAGACGTTT	CATWDSKGSDWIKTF	TRGV7	.	TRGJP2	16	-1	-1	24
11	1.1984920790568957E-4	TGTGCCACCTGGGACAGGCTTCGCTATTATTATAAGAAACTCTTT	CATWDRLRYYYKKLF	TRGV7	.	TRGJ1	18	-1	-1	25
11	1.1984920790568957E-4	TGTGCCACCTGGGACAGGCTCTGTTTGCATTATAAGAAACTCTTT	CATWDRLCLHYKKLF	TRGV5	.	TRGJ1	23	-1	-1	28
11	1.1984920790568957E-4	TGTGCCACCTGGGACAGGCCCCTTTCCAGGAGCAAGAAACTCTTT	CATWDRPLSRSKKLF	TRGV3	.	TRGJ1	19	-1	-1	33
11	1.1984920790568957E-4	TGTGCCACCTGGGACAGGCCCCTAAACCATTATAAGAAACTCTTT	CATWDRPLNHYKKLF	TRGV3	.	TRGJ1	19	-1	-1	28
11	1.1984920790568957E-4	TGTGCCACCTGGGACAGGCAGGTAGATGAGTATAAGAAACTCTTT	CATWDRQVDEYKKLF	TRGV3	.	TRGJ1	18	-1	-1	30
11	1.1984920790568957E-4	TGTGCCACCTGGGAGCCGGGGGTGATATTCGGTAAGAAACTCTTT	CATWEPGVIFGKKLF	TRGV4	.	TRGJ1	13	-1	-1	32
11	1.1984920790568957E-4	TGTGCTGCGTGGGGGGGGACCACTGGTTGGTTCAAGATATTT	CAAWGGTTGWFKIF	TRGV10	.	TRGJP1	12	-1	-1	18
11	1.1984920790568957E-4	TGTGCTGCGTGGGATAATCCCACTGGTTGGTTCAAGATATTT	CAAWDNPTGWFKIF	TRGV10	.	TRGJP1	14	-1	-1	8
11	1.1984920790568957E-4	TGTGCTGCGTGGATCTTGGGGAATTATTATAAGAAACTCTTT	CAAWILGNYYKKLF	TRGV10	.	TRGJ1	11	-1	-1	20
11	1.1984920790568957E-4	TGTGCCTTGTGGGAGGTGCGAGGGGACTATAAGAAACTCTTT	CALWEVRGDYKKLF	TRGV9	.	TRGJ1	18	-1	-1	27
11	1.1984920790568957E-4	TGTGCCACCTGGGGGAATACCACTGGTTGGTTCAAGATATTT	CATWGNTTGWFKIF	TRGV8	.	TRGJP1	12	-1	-1	16
11	1.1984920790568957E-4	TGTGCCACCTGGGATTCTTCGAATTATTATAAGAAACTCTTT	CATWDSSNYYKKLF	TRGV4	.	TRGJ1	14	-1	-1	17
11	1.1984920790568957E-4	TGTGCCACCTGGGATTGGAGTAGTGATTGGATCAAGACGTTT	CATWDWSSDWIKTF	TRGV8	.	TRGJP2	17	-1	-1	18
11	1.1984920790568957E-4	TGTGCCACCTGGGATGGGCAGCGATATTATAAGAAACTCTTT	CATWDGQRYYKKLF	TRGV4	.	TRGJ1	18	-1	-1	24
11	1.1984920790568957E-4	TGTGCCACCTGGGATACCGAACATGGTTATAAGAAACTCTTT	CATWDTEHGYKKLF	TRGV8	.	TRGJ1	15	-1	-1	26
11	1.1984920790568957E-4	TGTGCCACCTGGGATAGGCTTCGGTATTATAAGAAACTCTTT	CATWDRLRYYKKLF	TRGV8	.	TRGJ1	18	-1	-1	24
11	1.1984920790568957E-4	TGTGCCACCTGGGATAGGCTAGGTGATTGGATCAAGACGTTT	CATWDRLGDWIKTF	TRGV8	.	TRGJP2	18	-1	-1	22
11	1.1984920790568957E-4	TGTGCCACCTGGGACCTCCCGATAGATTATAAGAAACTCTTT	CATWDLPIDYKKLF	TRGV5	.	TRGJ1	14	-1	-1	25
11	1.1984920790568957E-4	TGTGCCACCTGGGACCGTCGGCTAGATTATAAGAAACTCTTT	CATWDRRLDYKKLF	TRGV4	.	TRGJ1	13	-1	-1	25
11	1.1984920790568957E-4	TGTGCCACCTGGGACGTGCCTCATTATTATAAGAAACTCTTT	CATWDVPHYYKKLF	TRGV3	.	TRGJ1	20	-1	-1	22
11	1.1984920790568957E-4	TGTGCCACCTGGGACGGGCCCGATTATTATAAGAAACTCTTT	CATWDGPDYYKKLF	TRGV2	.	TRGJ1	21	-1	-1	22
11	1.1984920790568957E-4	TGTGCCACCTGGGACGGGCCCAATTATTATAAGAAACTCTTT	CATWDGPNYYKKLF	TRGV2	.	TRGJ1	20	-1	-1	21
11	1.1984920790568957E-4	TGTGCCACCTGGGACGGGCCGCGATATTATAAGAAACTCTTT	CATWDGPRYYKKLF	TRGV2	.	TRGJ1	19	-1	-1	24
11	1.1984920790568957E-4	TGTGCCACCTGGGACGGGCCGGGTTATTATAAGAAACTCTTT	CATWDGPGYYKKLF	TRGV2	.	TRGJ1	19	-1	-1	23
11	1.1984920790568957E-4	TGTGCCACCTGGGACGGATCCGCGGATTATAAGAAACTCTTT	CATWDGSADYKKLF	TRGV2	.	TRGJ1	16	-1	-1	25
11	1.1984920790568957E-4	TGTGCCACCTGGGACGGATCGTCTAATCATAAGAAACTCTTT	CATWDGSSNHKKLF	TRGV3	.	TRGJ1	14	-1	-1	25
11	1.1984920790568957E-4	TGTGCCACCTGGGACAGGCCCCCTTATTATAAGAAACTCTTT	CATWDRPPYYKKLF	TRGV5	.	TRGJ1	19	-1	-1	23
11	1.1984920790568957E-4	TGTGCCACCTGGGACAGGCCGTGGTATTATAAGAAACTCTTT	CATWDRPWYYKKLF	TRGV3	.	TRGJ1	19	-1	-1	24
11	1.1984920790568957E-4	TGTGCCACCTGGGACAGGCCGAGTGCGCAGGAGAAACTCTTT	CATWDRPSAQEKLF	TRGV3	.	TRGJ1	19	-1	-1	31
11	1.1984920790568957E-4	TGTGCCACCTGGGACAGGCGGGTAAGATATAAGAAACTCTTT	CATWDRRVRYKKLF	TRGV5	.	TRGJ1	18	-1	-1	27
11	1.1984920790568957E-4	TGTGCCACCTGGGACAGGCGGAGGTATTATAAGAAACTCTTT	CATWDRRRYYKKLF	TRGV3	.	TRGJ1	18	-1	-1	24
11	1.1984920790568957E-4	TGTGCCACCTGGTGGGTTAGTGATTGGATCAAGACGTTT	CATWWVSDWIKTF	TRGV2	.	TRGJP2	11	-1	-1	17
11	1.1984920790568957E-4	TGTGCCACCTGGGCTCAGAATTATTATAAGAAACTCTTT	CATWAQNYYKKLF	TRGV4	.	TRGJ1	12	-1	-1	17
11	1.1984920790568957E-4	TGTGCCACCTGGGGGACCCATTATTATAAGAAACTCTTT	CATWGTHYYKKLF	TRGV2	.	TRGJ1	12	-1	-1	19
11	1.1984920790568957E-4	TGTGCCACCTGGGGACGATCTTATTATAAGAAACTCTTT	CATWGRSYYKKLF	TRGV8	.	TRGJ1	12	-1	-1	20
11	1.1984920790568957E-4	TGTGCCACCTGGGATTGTGCTTATTATAAGAAACTCTTT	CATWDCAYYKKLF	TRGV4	.	TRGJ1	14	-1	-1	20
11	1.1984920790568957E-4	TGTGCCACCTGGGATCGAGGATATTATAAGAAACTCTTT	CATWDRGYYKKLF	TRGV8	.	TRGJ1	14	-1	-1	21
11	1.1984920790568957E-4	TGTGCCACCTGGGATGACAAGGGTTATAAGAAACTCTTT	CATWDDKGYKKLF	TRGV8	.	TRGJ1	14	-1	-1	23
11	1.1984920790568957E-4	TGTGCCACCTGGGATGAATGGGGTTATAAGAAACTCTTT	CATWDEWGYKKLF	TRGV4	.	TRGJ1	15	-1	-1	23
11	1.1984920790568957E-4	TGTGCCACCTGGGATATTGGGGATTATAAGAAACTCTTT	CATWDIGDYKKLF	TRGV8	.	TRGJ1	15	-1	-1	22
11	1.1984920790568957E-4	TGTGCCACCTGGGATAGCAGCTGCTATAAGAAACTCTTT	CATWDSSCYKKLF	TRGV4	.	TRGJ1	14	-1	-1	24
11	1.1984920790568957E-4	TGTGCCACCTGGGATAGGTGTAGAAGGAAGAAACTCTTT	CATWDRCRRKKLF	TRGV8	.	TRGJ1	17	-1	-1	27
11	1.1984920790568957E-4	TGTGCCACCTGGGATAGGCTTTATTATAAGAAACTCTTT	CATWDRLYYKKLF	TRGV8	.	TRGJ1	18	-1	-1	20
11	1.1984920790568957E-4	TGTGCCACCTGGGACCTTTCCCATTATAAGAAACTCTTT	CATWDLSHYKKLF	TRGV8	.	TRGJ1	13	-1	-1	22
11	1.1984920790568957E-4	TGTGCCACCTGGGACCTGGGAATTTATAAGAAACTCTTT	CATWDLGIYKKLF	TRGV2	.	TRGJ1	14	-1	-1	23
11	1.1984920790568957E-4	TGTGCCACCTGGGACGGGTTATATTATAAGAAACTCTTT	CATWDGLYYKKLF	TRGV2	.	TRGJ1	17	-1	-1	21
11	1.1984920790568957E-4	TGTGCCACCTGGGACGGGCTGTGTTATAAGAAACTCTTT	CATWDGLCYKKLF	TRGV2	.	TRGJ1	18	-1	-1	23
11	1.1984920790568957E-4	TGTGCCACCTGGGACGGGCCGGAATATAAGAAACTCTTT	CATWDGPEYKKLF	TRGV2	.	TRGJ1	19	-1	-1	24
11	1.1984920790568957E-4	TGTGCCACCTGGGACGGGCCATATTATAAGAAACTCTTT	CATWDGPYYKKLF	TRGV2	.	TRGJ1	19	-1	-1	21
11	1.1984920790568957E-4	TGTGCCACCTGGGACGGGCACGGGGGCAAGAAACTCTTT	CATWDGHGGKKLF	TRGV2	.	TRGJ1	21	-1	-1	27
11	1.1984920790568957E-4	TGTGCCACCTGGGACGGGGAGTATTATAAGAAACTCTTT	CATWDGEYYKKLF	TRGV5	.	TRGJ2	17	-1	-1	21
11	1.1984920790568957E-4	TGTGCCACCTGGGACAGGCTTCATTATAAGAAACTCTTT	CATWDRLHYKKLF	TRGV3	.	TRGJ1	18	-1	-1	22
11	1.1984920790568957E-4	TGTGCCACCTGGGACAGGCTGCGGTATAAGAAACTCTTT	CATWDRLRYKKLF	TRGV3	.	TRGJ1	18	-1	-1	24
11	1.1984920790568957E-4	TGTGCCACCTGGGACAGGCTGGCGGTGAAGAAACTCTTT	CATWDRLAVKKLF	TRGV5	.	TRGJ1	18	-1	-1	27
11	1.1984920790568957E-4	TGTGCCACCTGGGACAGGCTGGATTATAAGAAACTCTTT	CATWDRLDYKKLF	TRGV5	.	TRGJ1	18	-1	-1	22
11	1.1984920790568957E-4	TGTGCCACCTGGGACAGGCCGGTGGTCAAGAAACTCTTT	CATWDRPVVKKLF	TRGV5	.	TRGJ1	22	-1	-1	27
11	1.1984920790568957E-4	TGTGCCACCTGGGACAGGCGGGGCATGAAGAAACTCTTT	CATWDRRGMKKLF	TRGV5	.	TRGJ1	18	-1	-1	27
11	1.1984920790568957E-4	TGTGCCACCTGGGACAGGGGAAATTATAAGAAACTCTTT	CATWDRGNYKKLF	TRGV3	.	TRGJ1	17	-1	-1	22
11	1.1984920790568957E-4	TGTGCCACCTGGGACAATTATAAGTACGGGAAACTCTTT	CATWDNYKYGKLF	TRGV3	.	TRGJ1	15	-1	-1	29
11	1.1984920790568957E-4	TGTGCCACCTGGGACAACCCCCTCTATAAGAAACTCTTT	CATWDNPLYKKLF	TRGV5	.	TRGJ1	15	-1	-1	24
11	1.1984920790568957E-4	TGTGCCACCTGGGAGCCCGGGGCCGTAAAGAAACTCTTT	CATWEPGAVKKLF	TRGV4	.	TRGJ1	13	-1	-1	27
11	1.1984920790568957E-4	TGTGCCACCTGGGAACTTCAAGAATATAAGAAACTCTTT	CATWELQEYKKLF	TRGV4	.	TRGJ1	13	-1	-1	24
11	1.1984920790568957E-4	TGTGCCATCGGGGGGGATCATTATAAGAAACTCTTT	CAIGGDHYKKLF	TRGV5	.	TRGJ1	12	-1	-1	16
11	1.1984920790568957E-4	TGTGCCACCTGGTCCCGGGTATATAAGAAACTCTTT	CATWSRVYKKLF	TRGV3	.	TRGJ1	11	-1	-1	21
11	1.1984920790568957E-4	TGTGCCACCTGGCCCGGGTATTATAAGAAACTCTTT	CATWPGYYKKLF	TRGV8	.	TRGJ1	11	-1	-1	18
11	1.1984920790568957E-4	TGTGCCACCTGGCGCAACGGGTATAAGAAACTCTTT	CATWRNGYKKLF	TRGV4	.	TRGJ1	11	-1	-1	21
11	1.1984920790568957E-4	TGTGCCACCTGGGTGAGGGATTATAAGAAACTCTTT	CATWVRDYKKLF	TRGV4	.	TRGJ1	12	-1	-1	19
11	1.1984920790568957E-4	TGTGCCACCTGGGCGGAGAGGTATAAGAAACTCTTT	CATWAERYKKLF	TRGV8	.	TRGJ1	12	-1	-1	21
11	1.1984920790568957E-4	TGTGCCACCTGGGGGGGATATTATAAGAAACTCTTT	CATWGGYYKKLF	TRGV3	.	TRGJ1	12	-1	-1	18
11	1.1984920790568957E-4	TGTGCCACCTGGGATGTCTGTTATAAGAAACTCTTT	CATWDVCYKKLF	TRGV4	.	TRGJ2	15	-1	-1	20
11	1.1984920790568957E-4	TGTGCCACCTGGGATGCTTATTATAAGAAACTCTTT	CATWDAYYKKLF	TRGV4	.	TRGJ1	15	-1	-1	17
11	1.1984920790568957E-4	TGTGCCACCTGGGATGGGCAACATAAGAAACTCTTT	CATWDGQHKKLF	TRGV4	.	TRGJ1	18	-1	-1	22
11	1.1984920790568957E-4	TGTGCCACCTGGGATGGGGCCGTCGGGAAACTCTTT	CATWDGAVGKLF	TRGV4	.	TRGJ1	23	-1	-1	26
11	1.1984920790568957E-4	TGTGCCACCTGGGATAGCCATATAGGGAAACTCTTT	CATWDSHIGKLF	TRGV8	.	TRGJ1	22	-1	-1	26
11	1.1984920790568957E-4	TGTGCCACCTGGGACGGGCAATATAAGAAACTCTTT	CATWDGQYKKLF	TRGV2	.	TRGJ1	18	-1	-1	21
11	1.1984920790568957E-4	TGTGCCACCTGGGACGAGGGGAGGGGGAAACTCTTT	CATWDEGRGKLF	TRGV3	.	TRGJ1	18	-1	-1	26
11	1.1984920790568957E-4	TGTGCCACCTGGGACAGGCTCGTTAAGAAACTCTTT	CATWDRLVKKLF	TRGV3	.	TRGJ1	18	-1	-1	23
11	1.1984920790568957E-4	TGTGCCACCTGGGACAGGCGGCTTGGGAAACTCTTT	CATWDRRLGKLF	TRGV5	.	TRGJ1	18	-1	-1	26
11	1.1984920790568957E-4	TGTGCCACCTGGGACAGGCGAAAGGAGAAACTCTTT	CATWDRRKEKLF	TRGV3	.	TRGJ1	18	-1	-1	25
11	1.1984920790568957E-4	TGTGCCACCTGGGAGAAAGGTTGGTTCAAGATATTT	CATWEKGWFKIF	TRGV2	.	TRGJP1	13	-1	-1	18
11	1.1984920790568957E-4	TGTGCCACCCCCCCGAATTATTATAAGAAACTCTTT	CATPPNYYKKLF	TRGV7	.	TRGJ1	8	-1	-1	13
11	1.1984920790568957E-4	TGTGCCACCGCCCGGGGCTATTATAAGAAACTCTTT	CATARGYYKKLF	TRGV8	.	TRGJ1	8	-1	-1	18
11	1.1984920790568957E-4	TGTGCCACCTGCAATTATTATAAGAAACTCTTT	CATCNYYKKLF	TRGV4	.	TRGJ1	10	-1	-1	12
11	1.1984920790568957E-4	TGTGCCACCTGGGCTGATTATAAGAAACTCTTT	CATWADYKKLF	TRGV5	.	TRGJ1	12	-1	-1	16
11	1.1984920790568957E-4	TGTGCCACCTGGGACCCCACCAGGAAACTCTTT	CATWDPTRKLF	TRGV3	.	TRGJ1	14	-1	-1	23
11	1.1984920790568957E-4	TGTGCCACCTGGGACGGGCGGAAGAAACTCTTT	CATWDGRKKLF	TRGV2	.	TRGJ1	18	-1	-1	21
11	1.1984920790568957E-4	TGTGCCACCTGGGACAGGCTGGAGAAACTCTTT	CATWDRLEKLF	TRGV5	.	TRGJ1	18	-1	-1	22
11	1.1984920790568957E-4	TGTGCCACCTGGGACAGGCACGAGAAACTCTTT	CATWDRHEKLF	TRGV5	.	TRGJ1	18	-1	-1	22
11	1.1984920790568957E-4	TGTGCCACCTGGAAAGGTTGGTTCAAGATATTT	CATWKGWFKIF	TRGV2	.	TRGJP1	11	-1	-1	15
11	1.1984920790568957E-4	TGTGCCTACCTCCCGAATAAGAAACTCTTT	CAYLPNKKLF	TRGV4	.	TRGJ1	10	-1	-1	16
11	1.1984920790568957E-4	TGTGCCACTCTGTTTAATAAGAAACTCTTT	CATLFNKKLF	TRGV8	.	TRGJ1	11	-1	-1	16
11	1.1984920790568957E-4	TGTGCCACCTGGGATTGTAAGAAACTCTTT	CATWDCKKLF	TRGV4	.	TRGJ1	14	-1	-1	13
11	1.1984920790568957E-4	TGTGCCACCTGGGATCGGCGGAAACTCTTT	CATWDRRKLF	TRGV4	.	TRGJ1	18	-1	-1	20
11	1.1984920790568957E-4	TGTGCCACCTGGGATGGGGGGAAACTCTTT	CATWDGGKLF	TRGV8	.	TRGJ1	17	-1	-1	20
11	1.1984920790568957E-4	TGTGCCACCTGGGATAACGTGAAACTCTTT	CATWDNVKLF	TRGV8	.	TRGJ1	15	-1	-1	20
11	1.1984920790568957E-4	TGTGCCACCTGGGACGGAAGGAAACTCTTT	CATWDGRKLF	TRGV5	.	TRGJ1	14	-1	-1	20
11	1.1984920790568957E-4	TGTGCCACCTGGGACAGGAAGAAACTCTTT	CATWDRKKLF	TRGV5	.	TRGJ1	17	-1	-1	18
11	1.1984920790568957E-4	TGTGCCACCTGGGAAGGTAAGAAACTCTTT	CATWEGKKLF	TRGV4	.	TRGJ1	16	-1	-1	17
11	1.1984920790568957E-4	TGTGCCACCACGTATTATAAGAAACTCTTT	CATTYYKKLF	TRGV4	.	TRGJ1	8	-1	-1	12
11	1.1984920790568957E-4	TGTGGGATAGGGTATTATAAGAAACTCTTT	CGIGYYKKLF	TRGV4	.	TRGJ1	3	-1	-1	12
11	1.1984920790568957E-4	TGTGCCCCTAAGAAGAAACTCTTT	CAPKKKLF	TRGV8	.	TRGJ1	8	-1	-1	12
11	1.1984920790568957E-4	TGTGCCACCTGGGACGGGCTCTTT	CATWDGLF	TRGV2	.	TRGJ1	18	-1	-1	18
11	1.1984920790568957E-4	TGTGCCACCTATGAGAAACTCTTT	CATYEKLF	TRGV8	.	TRGJ1	9	-1	-1	9
11	1.1984920790568957E-4	TGTGCCACCAAGAAACTCTTT	CATKKLF	TRGV8	.	TRGJ1	8	-1	-1	9
10	1.089538253688087E-4	TGTGCCACCTGGGACGGGCCGTGGTTCGGTAGTAGTGATTGGATCAAGACGTTT	CATWDGPWFGSSDWIKTF	TRGV2	.	TRGJP2	19	-1	-1	29
10	1.089538253688087E-4	TGTGCCACCTGGGATGGAGGGGGGTATAGTAGTGATTGGATCAAGACGTTT	CATWDGGGYSSDWIKTF	TRGV4	.	TRGJP2	16	-1	-1	24
10	1.089538253688087E-4	TGTGCCACCTGGGACGAACTCCCGTCTAGTAGTGATTGGATCAAGACGTTT	CATWDELPSSSDWIKTF	TRGV2	.	TRGJP2	15	-1	-1	26
10	1.089538253688087E-4	TGTGCTGCGTGGGATTATAAGCCGCCTCTTAGACGAAGGAAACTCTTT	CAAWDYKPPLRRRKLF	TRGV10	.	TRGJ1	16	-1	-1	38
10	1.089538253688087E-4	TGTGCCACCTGGGATGGGCGGGAGTTGGGCAAAAAAATCAAGGTATTT	CATWDGRELGKKIKVF	TRGV4	.	TRGJP	18	-1	-1	13
10	1.089538253688087E-4	TGTGCCACCTGGGATGGGGTTCTTTGGAATTATTATAAGAAACTCTTT	CATWDGVLWNYYKKLF	TRGV4	.	TRGJ1	17	-1	-1	23
10	1.089538253688087E-4	TGTGCCACCTGGGACCGTGTTAATACCCAGGAGTATAAGAAACTCTTT	CATWDRVNTQEYKKLF	TRGV5	.	TRGJ1	14	-1	-1	33
10	1.089538253688087E-4	TGTGCCACCTGGGACGGGATTAGGCCGATTTATTATAAGAAACTCTTT	CATWDGIRPIYYKKLF	TRGV2	.	TRGJ1	17	-1	-1	25
10	1.089538253688087E-4	TGTGCCACCTGGGACGAATCTTCTGCCACTGGTTGGTTCAAGATATTT	CATWDESSATGWFKIF	TRGV2	.	TRGJP1	15	-1	-1	25
10	1.089538253688087E-4	TGTGCCACCTGGGACAGGTGGGGGTGGTATTATTATAAGAAACTCTTT	CATWDRWGWYYYKKLF	TRGV3	.	TRGJ1	17	-1	-1	28
10	1.089538253688087E-4	TGTGCCACCTGGGATCCTTATAGTGGGTATTATAAGAAACTCTTT	CATWDPYSGYYKKLF	TRGV4	.	TRGJ1	14	-1	-1	27
10	1.089538253688087E-4	TGTGCCACCTGGGATCCTCGGGAGGGGTATTATAAGAAACTCTTT	CATWDPREGYYKKLF	TRGV4	.	TRGJ1	14	-1	-1	27
10	1.089538253688087E-4	TGTGCCACCTGGGATGCCCCACGCAGCAATTATAAGAAACTCTTT	CATWDAPRSNYKKLF	TRGV4	.	TRGJ1	15	-1	-1	28
10	1.089538253688087E-4	TGTGCCACCTGGGATGGGCATCGTAGTTATTATAAGAAACTCTTT	CATWDGHRSYYKKLF	TRGV4	.	TRGJ1	18	-1	-1	26
10	1.089538253688087E-4	TGTGCCACCTGGGATGGGCAGGGTAATTATTATAAGAAACTCTTT	CATWDGQGNYYKKLF	TRGV4	.	TRGJ1	18	-1	-1	24
10	1.089538253688087E-4	TGTGCCACCTGGGATGGGGGCGTGGGATATTATAAGAAACTCTTT	CATWDGGVGYYKKLF	TRGV4	.	TRGJ1	17	-1	-1	27
10	1.089538253688087E-4	TGTGCCACCTGGGATAGTATTGGTAGTGATTGGATCAAGACGTTT	CATWDSIGSDWIKTF	TRGV8	.	TRGJP2	16	-1	-1	22
10	1.089538253688087E-4	TGTGCCACCTGGGATAGGAGTAGTAGTGATTGGATCAAGACGTTT	CATWDRSSSDWIKTF	TRGV8	.	TRGJP2	17	-1	-1	20
10	1.089538253688087E-4	TGTGCCACCTGGGATAATTCAGGGTGTGATTGGATCAAGACGTTT	CATWDNSGCDWIKTF	TRGV8	.	TRGJP2	15	-1	-1	25
10	1.089538253688087E-4	TGTGCCACCTGGGATAAGGTTAAAAGATGGAACAAGAAACTCTTT	CATWDKVKRWNKKLF	TRGV8	.	TRGJ1	15	-1	-1	33
10	1.089538253688087E-4	TGTGCCACCTGGGACGGGCCTTGGGATTATTATAAGAAACTCTTT	CATWDGPWDYYKKLF	TRGV2	.	TRGJ1	19	-1	-1	25
10	1.089538253688087E-4	TGTGCCACCTGGGACGGGCGGGCGAATTATTATAAGAAACTCTTT	CATWDGRANYYKKLF	TRGV2	.	TRGJ1	18	-1	-1	22
10	1.089538253688087E-4	TGTGCCACCTGGGACACCTATAGTAGTGATTGGATCAAGACGTTT	CATWDTYSSDWIKTF	TRGV5	.	TRGJP2	15	-1	-1	18
10	1.089538253688087E-4	TGTGCCACCTGGGACAGGCCGGGTTATTATTATAAGAAACTCTTT	CATWDRPGYYYKKLF	TRGV3	.	TRGJ1	19	-1	-1	25
10	1.089538253688087E-4	TGTGCCACCTGGGACAGGCCAACGAATTATTATAAGAAACTCTTT	CATWDRPTNYYKKLF	TRGV5	.	TRGJ1	19	-1	-1	22
10	1.089538253688087E-4	TGTGCCACCTGGGACAGGCGGAGGGGGTATTATAAGAAACTCTTT	CATWDRRRGYYKKLF	TRGV3	.	TRGJ1	18	-1	-1	27
10	1.089538253688087E-4	TGTGCCACCTGGGAAGGAGGTAATAGTGATTGGATCAAGACGTTT	CATWEGGNSDWIKTF	TRGV4	.	TRGJP2	16	-1	-1	20
10	1.089538253688087E-4	TGTGCCGTACCGGAAGGGGGTAGTGATTGGATCAAGACGTTT	CAVPEGGSDWIKTF	TRGV5	.	TRGJP2	5	-1	-1	19
10	1.089538253688087E-4	TGTGCCACCTGGGATGTACCCCGTTATTATAAGAAACTCTTT	CATWDVPRYYKKLF	TRGV4	.	TRGJ1	15	-1	-1	23
10	1.089538253688087E-4	TGTGCCACCTGGGATGCAGGTGTTAATTATAAGAAACTCTTT	CATWDAGVNYKKLF	TRGV4	.	TRGJ1	15	-1	-1	25
10	1.089538253688087E-4	TGTGCCACCTGGGATGGGCCGGATTATTATAAGAAACTCTTT	CATWDGPDYYKKLF	TRGV4	.	TRGJ1	19	-1	-1	19
10	1.089538253688087E-4	TGTGCCACCTGGGATGGGCCAGGCAATTATAAGAAACTCTTT	CATWDGPGNYKKLF	TRGV4	.	TRGJ1	19	-1	-1	25
10	1.089538253688087E-4	TGTGCCACCTGGGATGGGGGGGATGATTGGATCAAGACGTTT	CATWDGGDDWIKTF	TRGV4	.	TRGJP2	17	-1	-1	23
10	1.089538253688087E-4	TGTGCCACCTGGGATGGACGCCCTTATTATAAGAAACTCTTT	CATWDGRPYYKKLF	TRGV4	.	TRGJ1	16	-1	-1	23
10	1.089538253688087E-4	TGTGCCACCTGGGATGGACAGAGCGATTATAAGAAACTCTTT	CATWDGQSDYKKLF	TRGV4	.	TRGJ1	16	-1	-1	25
10	1.089538253688087E-4	TGTGCCACCTGGGATAGAGTTCGTGATTGGATCAAGACGTTT	CATWDRVRDWIKTF	TRGV8	.	TRGJP2	16	-1	-1	22
10	1.089538253688087E-4	TGTGCCACCTGGGACCCCGCGGATTATTATAAGAAACTCTTT	CATWDPADYYKKLF	TRGV5	.	TRGJ1	14	-1	-1	19
10	1.089538253688087E-4	TGTGCCACCTGGGACCCGGGCGGGTATTATAAGAAACTCTTT	CATWDPGGYYKKLF	TRGV8	.	TRGJ1	13	-1	-1	24
10	1.089538253688087E-4	TGTGCCACCTGGGACGCACCAAATTATTATAAGAAACTCTTT	CATWDAPNYYKKLF	TRGV3	.	TRGJ1	14	-1	-1	21
10	1.089538253688087E-4	TGTGCCACCTGGGACGGTCTCTGGGGTTATAAGAAACTCTTT	CATWDGLWGYKKLF	TRGV3	.	TRGJ1	14	-1	-1	26
10	1.089538253688087E-4	TGTGCCACCTGGGACGGCGCGAATTATTATAAGAAACTCTTT	CATWDGANYYKKLF	TRGV2	.	TRGJ1	16	-1	-1	19
10	1.089538253688087E-4	TGTGCCACCTGGGACGGGCTTCATTATTATAAGAAACTCTTT	CATWDGLHYYKKLF	TRGV2	.	TRGJ1	18	-1	-1	22
10	1.089538253688087E-4	TGTGCCACCTGGGACGGGCTACTTAGGTATAAGAAACTCTTT	CATWDGLLRYKKLF	TRGV2	.	TRGJ1	18	-1	-1	27
10	1.089538253688087E-4	TGTGCCACCTGGGACGGGCCAGGTTATTATAAGAAACTCTTT	CATWDGPGYYKKLF	TRGV2	.	TRGJ1	19	-1	-1	23
10	1.089538253688087E-4	TGTGCCACCTGGGACGGGCGAAGAGACTATAAGAAACTCTTT	CATWDGRRDYKKLF	TRGV2	.	TRGJ1	18	-1	-1	27
10	1.089538253688087E-4	TGTGCCACCTGGGACGGGGCCTTTTATTATAAGAAACTCTTT	CATWDGAFYYKKLF	TRGV2	.	TRGJ1	20	-1	-1	23
10	1.089538253688087E-4	TGTGCCACCTGGGACGAGGCCACTGGTTGGTTCAAGATATTT	CATWDEATGWFKIF	TRGV2	.	TRGJP1	20	-1	-1	19
10	1.089538253688087E-4	TGTGCCACCTGGGACAGTCCCTTCTATTATAAGAAACTCTTT	CATWDSPFYYKKLF	TRGV3	.	TRGJ1	19	-1	-1	24
10	1.089538253688087E-4	TGTGCCACCTGGGACAGGCCTGATGTCGATAAGAAACTCTTT	CATWDRPDVDKKLF	TRGV5	.	TRGJ1	21	-1	-1	28
10	1.089538253688087E-4	TGTGCCACCTGGGACAGGCCGGGGTATTATAAGAAACTCTTT	CATWDRPGYYKKLF	TRGV5	.	TRGJ1	19	-1	-1	24
10	1.089538253688087E-4	TGTGCCACCTGGGACAGGCATTGGCCTTATAAGAAACTCTTT	CATWDRHWPYKKLF	TRGV3	.	TRGJ1	18	-1	-1	26
10	1.089538253688087E-4	TGTGCCACCTGGGACAGAATTGATTATTATAAGAAACTCTTT	CATWDRIDYYKKLF	TRGV5	.	TRGJ1	16	-1	-1	17
10	1.089538253688087E-4	TGTGCCACCTGGGACAATCCGAATTATTATAAGAAACTCTTT	CATWDNPNYYKKLF	TRGV5	.	TRGJ1	15	-1	-1	15
10	1.089538253688087E-4	TGTGCCACCTGGGAGGAGGCGGATTATTATAAGAAACTCTTT	CATWEEADYYKKLF	TRGV8	.	TRGJ1	13	-1	-1	19
10	1.089538253688087E-4	TGTGCTGCGTGGGATAAGTCTGGTTGGTTCAAGATATTT	CAAWDKSGWFKIF	TRGV10	.	TRGJP1	14	-1	-1	19
10	1.089538253688087E-4	TGTGCCACCTCCGGGTGGGGGGATTATAAGAAACTCTTT	CATSGWGDYKKLF	TRGV2	.	TRGJ1	9	-1	-1	22
10	1.089538253688087E-4	TGTGCCACCTGGGGCCCGAATTATTATAAGAAACTCTTT	CATWGPNYYKKLF	TRGV4	.	TRGJ1	12	-1	-1	16
10	1.089538253688087E-4	TGTGCCACCTGGGGCAGGATGTATTATAAGAAACTCTTT	CATWGRMYYKKLF	TRGV5P	.	TRGJ1	17	-1	-1	21
10	1.089538253688087E-4	TGTGCCACCTGGGGGGGGGTCGATTGGATCAAGACGTTT	CATWGGVDWIKTF	TRGV3	.	TRGJP2	12	-1	-1	21
10	1.089538253688087E-4	TGTGCCACCTGGGATCCATCCTGGTATAAGAAACTCTTT	CATWDPSWYKKLF	TRGV4	.	TRGJ1	14	-1	-1	24
10	1.089538253688087E-4	TGTGCCACCTGGGATGTACGTTATTATAAGAAACTCTTT	CATWDVRYYKKLF	TRGV4	.	TRGJ1	15	-1	-1	20
10	1.089538253688087E-4	TGTGCCACCTGGGATGGGTTGTATTATAAGAAACTCTTT	CATWDGLYYKKLF	TRGV4	.	TRGJ1	17	-1	-1	21
10	1.089538253688087E-4	TGTGCCACCTGGGATGGGTCGGATTATAAGAAACTCTTT	CATWDGSDYKKLF	TRGV4	.	TRGJ1	17	-1	-1	22
10	1.089538253688087E-4	TGTGCCACCTGGGATGGGCCTGATTATAAGAAACTCTTT	CATWDGPDYKKLF	TRGV4	.	TRGJ1	19	-1	-1	22
10	1.089538253688087E-4	TGTGCCACCTGGGATGGGCCATTGTATAAGAAACTCTTT	CATWDGPLYKKLF	TRGV4	.	TRGJ1	19	-1	-1	24
10	1.089538253688087E-4	TGTGCCACCTGGGATGGGCCAAACGGGGAGAAACTCTTT	CATWDGPNGEKLF	TRGV4	.	TRGJ1	19	-1	-1	28
10	1.089538253688087E-4	TGTGCCACCTGGGATGGGACTTATTATAAGAAACTCTTT	CATWDGTYYKKLF	TRGV8	.	TRGJ1	20	-1	-1	17
10	1.089538253688087E-4	TGTGCCACCTGGGATACCCCCTATTATAAGAAACTCTTT	CATWDTPYYKKLF	TRGV8	.	TRGJ1	15	-1	-1	21
10	1.089538253688087E-4	TGTGCCACCTGGGATAGTCCTTATTATAAGAAACTCTTT	CATWDSPYYKKLF	TRGV8	.	TRGJ1	20	-1	-1	20
10	1.089538253688087E-4	TGTGCCACCTGGGATAACCGCAATTATAAGAAACTCTTT	CATWDNRNYKKLF	TRGV8	.	TRGJ1	15	-1	-1	22
10	1.089538253688087E-4	TGTGCCACCTGGGACTTGAATTATTATAAGAAACTCTTT	CATWDLNYYKKLF	TRGV4	.	TRGJ1	13	-1	-1	17
10	1.089538253688087E-4	TGTGCCACCTGGGACTGCCCTTATTATAAGAAACTCTTT	CATWDCPYYKKLF	TRGV2	.	TRGJ1	14	-1	-1	20
10	1.089538253688087E-4	TGTGCCACCTGGGACGGAGATTATTATAAGAAACTCTTT	CATWDGDYYKKLF	TRGV2	.	TRGJ1	16	-1	-1	19
10	1.089538253688087E-4	TGTGCCACCTGGGACGGAAATTATTATAAGAAACTCTTT	CATWDGNYYKKLF	TRGV2	.	TRGJ1	16	-1	-1	18
10	1.089538253688087E-4	TGTGCCACCTGGGACATGAATTATTATAAGAAACTCTTT	CATWDMNYYKKLF	TRGV5	.	TRGJ1	15	-1	-1	17
10	1.089538253688087E-4	TGTGCCACCTGGGACAGTCCGACCTATAAGAAACTCTTT	CATWDSPTYKKLF	TRGV3	.	TRGJ1	19	-1	-1	24
10	1.089538253688087E-4	TGTGCCACCTGGGACAGCCCCGTTTATAAGAAACTCTTT	CATWDSPVYKKLF	TRGV5	.	TRGJ1	22	-1	-1	23
10	1.089538253688087E-4	TGTGCCACCTGGGACAGCCGTTCGGATAAGAAACTCTTT	CATWDSRSDKKLF	TRGV5	.	TRGJ1	16	-1	-1	25
10	1.089538253688087E-4	TGTGCCACCTGGGACAGGTTCCGATTCGAGAAACTCTTT	CATWDRFRFEKLF	TRGV3	.	TRGJ1	17	-1	-1	28
10	1.089538253688087E-4	TGTGCCACCTGGGACAGGCCCTGTTGGTTCAAGATATTT	CATWDRPCWFKIF	TRGV5	.	TRGJP1	23	-1	-1	22
10	1.089538253688087E-4	TGTGCCACCTGGGACAGGCCATATTATAAGAAACTCTTT	CATWDRPYYKKLF	TRGV5	.	TRGJ1	19	-1	-1	21
10	1.089538253688087E-4	TGTGCCACCTGGGACAGATTTTATTATAAGAAACTCTTT	CATWDRFYYKKLF	TRGV5	.	TRGJ1	16	-1	-1	20
10	1.089538253688087E-4	TGTGCCACCTGGATATCGAATTATTATAAGAAACTCTTT	CATWISNYYKKLF	TRGV4	.	TRGJ1	11	-1	-1	15
10	1.089538253688087E-4	TGTGCCACCTGTGAGGGTTATTATAAGAAACTCTTT	CATCEGYYKKLF	TRGV3	.	TRGJ1	13	-1	-1	17
10	1.089538253688087E-4	TGTGCCACCTGGCTCCCTTATTATAAGAAACTCTTT	CATWLPYYKKLF	TRGV8	.	TRGJ1	11	-1	-1	17
10	1.089538253688087E-4	TGTGCCACCTGGCCAAGCCCAAATAAGAAACTCTTT	CATWPSPNKKLF	TRGV8	.	TRGJ1	11	-1	-1	22
10	1.089538253688087E-4	TGTGCCACCTGGGTGCCTTATTATAAGAAACTCTTT	CATWVPYYKKLF	TRGV4	.	TRGJ1	12	-1	-1	17
10	1.089538253688087E-4	TGTGCCACCTGGGCCCTCTATTATAAGAAACTCTTT	CATWALYYKKLF	TRGV8	.	TRGJ1	12	-1	-1	18
10	1.089538253688087E-4	TGTGCCACCTGGGGGGATTATTATAAGAAACTCTTT	CATWGDYYKKLF	TRGV2	.	TRGJ1	12	-1	-1	16
10	1.089538253688087E-4	TGTGCCACCTGGGATCTCTATTATAAGAAACTCTTT	CATWDLYYKKLF	TRGV8	.	TRGJ1	14	-1	-1	18
10	1.089538253688087E-4	TGTGCCACCTGGGATGGTCGAAATAAGAAACTCTTT	CATWDGRNKKLF	TRGV4	.	TRGJ1	16	-1	-1	22
10	1.089538253688087E-4	TGTGCCACCTGGGATGGGCCCCCTGGGAAACTCTTT	CATWDGPPGKLF	TRGV4	.	TRGJ1	20	-1	-1	26
10	1.089538253688087E-4	TGTGCCACCTGGGATACTACGGTTGAGAAACTCTTT	CATWDTTVEKLF	TRGV4	.	TRGJ1	14	-1	-1	25
10	1.089538253688087E-4	TGTGCCACCTGGGATAACTATTATAAGAAACTCTTT	CATWDNYYKKLF	TRGV4	.	TRGJ1	14	-1	-1	15
10	1.089538253688087E-4	TGTGCCACCTGGGATAAGGCCTATAAGAAACTCTTT	CATWDKAYKKLF	TRGV4	.	TRGJ1	14	-1	-1	21
10	1.089538253688087E-4	TGTGCCACCTGGGACCTCTATTATAAGAAACTCTTT	CATWDLYYKKLF	TRGV3	.	TRGJ1	14	-1	-1	18
10	1.089538253688087E-4	TGTGCCACCTGGGACGTTTTGCTTGCCCTACTCTTT	CATWDVLLALLF	TRGV2	.	TRGJ1	15	-1	-1	29
10	1.089538253688087E-4	TGTGCCACCTGGGACGCTCCTTTTAAGAAACTCTTT	CATWDAPFKKLF	TRGV5	.	TRGJ1	14	-1	-1	20
10	1.089538253688087E-4	TGTGCCACCTGGGACGGGTATTATAAGAAACTCTTT	CATWDGYYKKLF	TRGV2	.	TRGJ1	17	-1	-1	18
10	1.089538253688087E-4	TGTGCCACCTGGGACGGGTACTACAAGAAACTCTTT	CATWDGYYKKLF	TRGV2	.	TRGJ1	17	-1	-1	18
10	1.089538253688087E-4	TGTGCCACCTGGGACGGGACTCCCAAGAAACTCTTT	CATWDGTPKKLF	TRGV2	.	TRGJ1	17	-1	-1	24
10	1.089538253688087E-4	TGTGCCACCTGGGACGGGAATTATAAGAAACTCTTT	CATWDGNYKKLF	TRGV2	.	TRGJ1	17	-1	-1	19
10	1.089538253688087E-4	TGTGCCACCTGGGACAGCTATTATAAGAAACTCTTT	CATWDSYYKKLF	TRGV3	.	TRGJ1	16	-1	-1	18
10	1.089538253688087E-4	TGTGCCACCTGGGACAGGCCTTCTATGAAACTCTTT	CATWDRPSMKLF	TRGV7	.	TRGJ1	20	-1	-1	20
10	1.089538253688087E-4	TGTGCCACCTGGGACAGGCGAAGGGAGAAACTCTTT	CATWDRRREKLF	TRGV5	.	TRGJ2	18	-1	-1	25
10	1.089538253688087E-4	TGTGCCACCTGGGACAGGAATTATAAGAAACTCTTT	CATWDRNYKKLF	TRGV5	.	TRGJ1	17	-1	-1	19
10	1.089538253688087E-4	TGTGCCACCTGGACCGATTATTATAAGAAACTCTTT	CATWTDYYKKLF	TRGV4	.	TRGJ1	11	-1	-1	16
10	1.089538253688087E-4	TGTGCCACCCCCGGGGGATATTATAAGAAACTCTTT	CATPGGYYKKLF	TRGV5	.	TRGJ1	8	-1	-1	18
10	1.089538253688087E-4	TGTGCCACCGGCTCCCAATATGACGGGAAACTCTTT	CATGSQYDGKLF	TRGV4	.	TRGJ1	8	-1	-1	26
10	1.089538253688087E-4	TGTGCCGCCTACGATTATTATAAGAAACTCTTT	CAAYDYYKKLF	TRGV2	.	TRGJ1	9	-1	-1	13
10	1.089538253688087E-4	TGTGCCACCTGGTTAGGTTATAAGAAACTCTTT	CATWLGYKKLF	TRGV8	.	TRGJ1	11	-1	-1	17
10	1.089538253688087E-4	TGTGCCACCTGGCCGCATTATAAGAAACTCTTT	CATWPHYKKLF	TRGV5	.	TRGJ1	11	-1	-1	16
10	1.089538253688087E-4	TGTGCCACCTGGGTGGGGATCGAGAAACTCTTT	CATWVGIEKLF	TRGV4	.	TRGJ1	16	-1	-1	22
10	1.089538253688087E-4	TGTGCCACCTGGGTGAATTATAAGAAACTCTTT	CATWVNYKKLF	TRGV8	.	TRGJ1	12	-1	-1	16
10	1.089538253688087E-4	TGTGCCACCTGGGATCGTTATAAGAAACTCTTT	CATWDRYKKLF	TRGV4	.	TRGJ1	14	-1	-1	17
10	1.089538253688087E-4	TGTGCCACCTGGGATCATTATAAGAAACTCTTT	CATWDHYKKLF	TRGV3	.	TRGJ1	13	-1	-1	13
10	1.089538253688087E-4	TGTGCCACCTGGGATGGGCCTAAGAAACTCTTT	CATWDGPKKLF	TRGV4	.	TRGJ1	19	-1	-1	20
10	1.089538253688087E-4	TGTGCCACCTGGGATGAATATAAGAAACTCTTT	CATWDEYKKLF	TRGV8	.	TRGJ1	14	-1	-1	18
10	1.089538253688087E-4	TGTGCCACCTGGGATAGGGATAAGAAACTCTTT	CATWDRDKKLF	TRGV8	.	TRGJ1	17	-1	-1	19
10	1.089538253688087E-4	TGTGCCACCTGGGACTATTATAAGAAACTCTTT	CATWDYYKKLF	TRGV2	.	TRGJ1	14	-1	-1	15
10	1.089538253688087E-4	TGTGCCACCTGGGACCGCAATAAGAAACTCTTT	CATWDRNKKLF	TRGV3	.	TRGJ1	14	-1	-1	19
10	1.089538253688087E-4	TGTGCCACCTGGGACGGCCATAAGAAACTCTTT	CATWDGHKKLF	TRGV2	.	TRGJ1	16	-1	-1	19
10	1.089538253688087E-4	TGTGCCACCTGGGACGGGCGGGGGAAACTCTTT	CATWDGRGKLF	TRGV2	.	TRGJ1	18	-1	-1	23
10	1.089538253688087E-4	TGTGCCACCTGGGACAGGCCCGCGAAACTCTTT	CATWDRPAKLF	TRGV7	.	TRGJ1	19	-1	-1	23
10	1.089538253688087E-4	TGTGCCACCTGGGACAACTATAAGAAACTCTTT	CATWDNYKKLF	TRGV3	.	TRGJ1	15	-1	-1	18
10	1.089538253688087E-4	TGTGCCACCTGGGAATGGTATAAGAAACTCTTT	CATWEWYKKLF	TRGV3	.	TRGJ1	13	-1	-1	18
10	1.089538253688087E-4	TGTGCCACCTGGGAACACTATAAGAAACTCTTT	CATWEHYKKLF	TRGV4	.	TRGJ1	13	-1	-1	18
10	1.089538253688087E-4	TGTGCCACCTACCCTTATTATAAGAAACTCTTT	CATYPYYKKLF	TRGV3	.	TRGJ1	9	-1	-1	14
10	1.089538253688087E-4	TGTGCCACCCTCGGAGGTTATAAGAAACTCTTT	CATLGGYKKLF	TRGV5	.	TRGJ1	8	-1	-1	17
10	1.089538253688087E-4	TGTGCCACAGAGAAAGATTATAAGAAACTCTTT	CATEKDYKKLF	TRGV4	.	TRGJ1	7	-1	-1	16
10	1.089538253688087E-4	TGTGCCCCCCCCCGAGGGATCAAGACGTTT	CAPPRGIKTF	TRGV2	.	TRGJP2	8	-1	-1	16
10	1.089538253688087E-4	TGTGCCACTAATTATTATAAGAAACTCTTT	CATNYYKKLF	TRGV4	.	TRGJ1	7	-1	-1	9
10	1.089538253688087E-4	TGTGCCACCTCCGGGTGGTTCAAGATATTT	CATSGWFKIF	TRGV4	.	TRGJP1	9	-1	-1	6
10	1.089538253688087E-4	TGTGCCACCTGGTCAACCGCGAAACTCTTT	CATWSTAKLF	TRGV8	.	TRGJ1	11	-1	-1	20
10	1.089538253688087E-4	TGTGCCACCTGGTGTTATAAGAAACTCTTT	CATWCYKKLF	TRGV5	.	TRGJ1	11	-1	-1	14
10	1.089538253688087E-4	TGTGCCACCTGGCTCTATAAGAAACTCTTT	CATWLYKKLF	TRGV8	.	TRGJ1	11	-1	-1	15
10	1.089538253688087E-4	TGTGCCACCTGGGGTAATAAGAAACTCTTT	CATWGNKKLF	TRGV8	.	TRGJ1	15	-1	-1	16
10	1.089538253688087E-4	TGTGCCACCTGGGATAATGAGAAACTCTTT	CATWDNEKLF	TRGV8	.	TRGJ1	15	-1	-1	13
10	1.089538253688087E-4	TGTGCCACCTGGGATAAAGAGAAACTCTTT	CATWDKEKLF	TRGV8	.	TRGJ1	15	-1	-1	19
10	1.089538253688087E-4	TGTGCCACCTGGGACGTCGAGAAACTCTTT	CATWDVEKLF	TRGV5	.	TRGJ1	14	-1	-1	19
10	1.089538253688087E-4	TTCTTTCTCTCTTATAAGAAACTCTTT	FFLSYKKLF	TRGV2	.	TRGJ1	0	-1	-1	11
10	1.089538253688087E-4	TGTGCTGCGTGGGGCAGGGAGATATTT	CAAWGREIF	TRGV10	.	TRGJP1	12	-1	-1	19
10	1.089538253688087E-4	TGTGCCACTCTCGAGGGGAAACTCTTT	CATLEGKLF	TRGV3	.	TRGJ1	7	-1	-1	17
10	1.089538253688087E-4	TGTGCCACTCATTATAAGAAACTCTTT	CATHYKKLF	TRGV2	.	TRGJ1	7	-1	-1	10
10	1.089538253688087E-4	TGTGCCACCTGTTATAAGAAACTCTTT	CATCYKKLF	TRGV4	.	TRGJ1	10	-1	-1	11
10	1.089538253688087E-4	TGTGCCACCTGGGATCAGAAACTCTTT	CATWDQKLF	TRGV4	.	TRGJ1	14	-1	-1	13
10	1.089538253688087E-4	TGTGCCACCGCAGCTAAGAAACTCTTT	CATAAKKLF	TRGV4	.	TRGJ1	8	-1	-1	14
10	1.089538253688087E-4	TGTGCCACTCGGGAGAAACTCTTT	CATREKLF	TRGV5P	.	TRGJ1	7	-1	-1	13
10	1.089538253688087E-4	TGTGCCACCTGGGGGGAACTCTTT	CATWGELF	TRGV8	.	TRGJ1	12	-1	-1	16
10	1.089538253688087E-4	TGTGCCACCCATAAGAAACTCTTT	CATHKKLF	TRGV5	.	TRGJ1	8	-1	-1	10
10	1.089538253688087E-4	TGTGAGAATTATAAGAAACTCTTT	CENYKKLF	TRGV5	.	TRGJ1	3	-1	-1	7
10	1.089538253688087E-4	TGGAGAGGGAATAAGAAACTCTTT	WRGNKKLF	TRGV5	.	TRGJ1	1	-1	-1	10
10	1.089538253688087E-4	TGTGCCACCGTTATTCTCTTT	CATVILF	TRGV8	.	TRGJ1	8	-1	-1	15
9	9.805844283192783E-5	TGTGCTGCGTGGGACCGGAGTCTGGGTACGACCACTGGTTGGTTCAAGATATTT	CAAWDRSLGTTTGWFKIF	TRGV10	.	TRGJP1	13	-1	-1	30
9	9.805844283192783E-5	TGTGCCACCTGGGACGGGCCTTTGATCGGACTTAATTATTATAAGAAACTCTTT	CATWDGPLIGLNYYKKLF	TRGV2	.	TRGJ1	19	-1	-1	33
9	9.805844283192783E-5	TGTGCCACCTTATCGATATTATTCAATAGTAGTGATTGGATCAAGACGTTT	CATLSILFNSSDWIKTF	TRGV8	.	TRGJP2	9	-1	-1	25
9	9.805844283192783E-5	TGTGCCACCTGGGCTTCGTCGAAGAAGGGGAATTATTATAAGAAACTCTTT	CATWASSKKGNYYKKLF	TRGV8	.	TRGJ1	12	-1	-1	29
9	9.805844283192783E-5	TGTGCCACCTGGGACGGGTTTCTGAGAAGTAGTGATTGGATCAAGACGTTT	CATWDGFLRSSDWIKTF	TRGV2	.	TRGJP2	17	-1	-1	27
9	9.805844283192783E-5	TGTGCCACCTGGGACGGGCCCGCGGAGTTGGGCAAAAAAATCAAGGTATTT	CATWDGPAELGKKIKVF	TRGV2	.	TRGJP	21	-1	-1	24
9	9.805844283192783E-5	TGTGCTGCGTGGGATGATGAAACCCGTAGTGATTGGATCAAGACGTTT	CAAWDDETRSDWIKTF	TRGV10	.	TRGJP2	14	-1	-1	25
9	9.805844283192783E-5	TGTGCCACCTGGGACGGGCATGGGGGTAGTGATTGGATCAAGACGTTT	CATWDGHGGSDWIKTF	TRGV2	.	TRGJP2	18	-1	-1	25
9	9.805844283192783E-5	TGTGCCACCTGGGACGGGCACCCCTTTTTCTATTATAAGAAACTCTTT	CATWDGHPFFYYKKLF	TRGV2	.	TRGJ1	18	-1	-1	30
9	9.805844283192783E-5	TGTGCCACCTGGGACGGGCAGAAGTTGGGCAAAAAAATCAAGGTATTT	CATWDGQKLGKKIKVF	TRGV2	.	TRGJP	18	-1	-1	15
9	9.805844283192783E-5	TGTGCCACCTGGGACAGTCAAGGGGTTTGGTATTATAAGAAACTCTTT	CATWDSQGVWYYKKLF	TRGV3	.	TRGJ1	16	-1	-1	30
9	9.805844283192783E-5	TGTGCCACCTGGGACAGGCCGGGGGTGATTTATTATAAGAAACTCTTT	CATWDRPGVIYYKKLF	TRGV5	.	TRGJ1	19	-1	-1	26
9	9.805844283192783E-5	TGTGCTGCGTGGGATATGGGAGGGGTTGTTTATAAGAAACTCTTT	CAAWDMGGVVYKKLF	TRGV10	.	TRGJ1	14	-1	-1	29
9	9.805844283192783E-5	TGTGCTGCGTGGGATAGGTCTGCCACTGGTTGGTTCAAGATATTT	CAAWDRSATGWFKIF	TRGV10	.	TRGJP1	14	-1	-1	22
9	9.805844283192783E-5	TGTGCCACCTGGGATCCACGCTGCAGACTATATAAGAAACTCTTT	CATWDPRCRLYKKLF	TRGV4	.	TRGJ1	14	-1	-1	30
9	9.805844283192783E-5	TGTGCCACCTGGGATGGGCGGCCGAATTATTATAAGAAACTCTTT	CATWDGRPNYYKKLF	TRGV4	.	TRGJ1	18	-1	-1	22
9	9.805844283192783E-5	TGTGCCACCTGGGACCAGCTATCGAATTATTATAAGAAACTCTTT	CATWDQLSNYYKKLF	TRGV3	.	TRGJ1	14	-1	-1	21
9	9.805844283192783E-5	TGTGCCACCTGGGACGGTCCCCTGAATTATTATAAGAAACTCTTT	CATWDGPLNYYKKLF	TRGV2	.	TRGJ1	20	-1	-1	23
9	9.805844283192783E-5	TGTGCCACCTGGGACGGCCTCCCCAATTATTATAAGAAACTCTTT	CATWDGLPNYYKKLF	TRGV2	.	TRGJ1	16	-1	-1	24
9	9.805844283192783E-5	TGTGCCACCTGGGACGGGCCTCTTAATTATTATAAGAAACTCTTT	CATWDGPLNYYKKLF	TRGV2	.	TRGJ1	19	-1	-1	24
9	9.805844283192783E-5	TGTGCCACCTGGGACGGGCCCCAAGCCCATTATAAGAAACTCTTT	CATWDGPQAHYKKLF	TRGV2	.	TRGJ1	20	-1	-1	28
9	9.805844283192783E-5	TGTGCCACCTGGGACGGGCCGTCGTGGAATTATAAGAAACTCTTT	CATWDGPSWNYKKLF	TRGV2	.	TRGJ1	22	-1	-1	28
9	9.805844283192783E-5	TGTGCCACCTGGGACGGGCCGGCCACTGGTTGGTTCAAGATATTT	CATWDGPATGWFKIF	TRGV2	.	TRGJP1	19	-1	-1	22
9	9.805844283192783E-5	TGTGCCACCTGGGACGGGCGGGATTTGGATTGGATCAAGACGTTT	CATWDGRDLDWIKTF	TRGV2	.	TRGJP2	18	-1	-1	27
9	9.805844283192783E-5	TGTGCCACCTGGGACGGATGGGAACCTTATTATAAGAAACTCTTT	CATWDGWEPYYKKLF	TRGV5	.	TRGJ1	14	-1	-1	26
9	9.805844283192783E-5	TGTGCCACCTGGGACAGGCCCCAGAATTATTATAAGAAACTCTTT	CATWDRPQNYYKKLF	TRGV7	.	TRGJ1	19	-1	-1	23
9	9.805844283192783E-5	TGTGCCACCTGGGACAGGCGGTCGAATTATTATAAGAAACTCTTT	CATWDRRSNYYKKLF	TRGV3	.	TRGJ1	18	-1	-1	21
9	9.805844283192783E-5	TGTGCCACCTGGGACAGGGGGGCGAATTATTATAAGAAACTCTTT	CATWDRGANYYKKLF	TRGV5	.	TRGJ1	17	-1	-1	22
9	9.805844283192783E-5	TGTGCCTGCTGGACCCCTGGGGATTATTATAAGAAACTCTTT	CACWTPGDYYKKLF	TRGV11	.	TRGJ1	12	-1	-1	22
9	9.805844283192783E-5	TGTGCCACCTGGCCCCCGGGGAATTATTATAAGAAACTCTTT	CATWPPGNYYKKLF	TRGV8	.	TRGJ1	11	-1	-1	20
9	9.805844283192783E-5	TGTGCCACCTGGGCCCTACTTAGTTATTATAAGAAACTCTTT	CATWALLSYYKKLF	TRGV2	.	TRGJ1	12	-1	-1	23
9	9.805844283192783E-5	TGTGCCACCTGGGCCGTTAGTAGTGATTGGATCAAGACGTTT	CATWAVSSDWIKTF	TRGV8	.	TRGJP2	12	-1	-1	17
9	9.805844283192783E-5	TGTGCCACCTGGGATCCCTCGAATTATTATAAGAAACTCTTT	CATWDPSNYYKKLF	TRGV8	.	TRGJ1	14	-1	-1	18
9	9.805844283192783E-5	TGTGCCACCTGGGATGGGCTGGATTATTATAAGAAACTCTTT	CATWDGLDYYKKLF	TRGV4	.	TRGJ1	18	-1	-1	22
9	9.805844283192783E-5	TGTGCCACCTGGGATGGGCTATGGGACTATAAGAAACTCTTT	CATWDGLWDYKKLF	TRGV4	.	TRGJ1	18	-1	-1	27
9	9.805844283192783E-5	TGTGCCACCTGGGATGGGCCCGTCGGAGTCAAGAAACTCTTT	CATWDGPVGVKKLF	TRGV4	.	TRGJ1	23	-1	-1	30
9	9.805844283192783E-5	TGTGCCACCTGGGATGGGCCGAATTATTATAAGAAACTCTTT	CATWDGPNYYKKLF	TRGV4	.	TRGJ1	19	-1	-1	19
9	9.805844283192783E-5	TGTGCCACCTGGGATGGGCGCTTTTATTATAAGAAACTCTTT	CATWDGRFYYKKLF	TRGV4	.	TRGJ1	18	-1	-1	23
9	9.805844283192783E-5	TGTGCCACCTGGGATGGGCGCGCTGGTTGGTTCAAGATATTT	CATWDGRAGWFKIF	TRGV4	.	TRGJP1	18	-1	-1	22
9	9.805844283192783E-5	TGTGCCACCTGGGATGGGCGGATTTATTATAAGAAACTCTTT	CATWDGRIYYKKLF	TRGV4	.	TRGJ1	18	-1	-1	20
9	9.805844283192783E-5	TGTGCCACCTGGGATGGGGCCCTTTTTTATAAGAAACTCTTT	CATWDGALFYKKLF	TRGV4	.	TRGJ2	21	-1	-1	23
9	9.805844283192783E-5	TGTGCCACCTGGGATGGGGGGGTTTATTATAAGAAACTCTTT	CATWDGGVYYKKLF	TRGV8	.	TRGJ1	17	-1	-1	23
9	9.805844283192783E-5	TGTGCCACCTGGGATGGGACGAATTATTATAAGAAACTCTTT	CATWDGTNYYKKLF	TRGV4	.	TRGJ1	17	-1	-1	19
9	9.805844283192783E-5	TGTGCCACCTGGGATGACCCGAATTATTATAAGAAACTCTTT	CATWDDPNYYKKLF	TRGV4	.	TRGJ1	15	-1	-1	19
9	9.805844283192783E-5	TGTGCCACCTGGGATACCTTCGCATATTATAAGAAACTCTTT	CATWDTFAYYKKLF	TRGV8	.	TRGJ1	15	-1	-1	18
9	9.805844283192783E-5	TGTGCCACCTGGGATAGGACGGTAATTATAGCGAAACTCTTT	CATWDRTVIIAKLF	TRGV8	.	TRGJ1	17	-1	-1	24
9	9.805844283192783E-5	TGTGCCACCTGGGACCTCCCGGGTTATTATAAGAAACTCTTT	CATWDLPGYYKKLF	TRGV4	.	TRGJ1	13	-1	-1	23
9	9.805844283192783E-5	TGTGCCACCTGGGACCGCTCATTTTATTATAAGAAACTCTTT	CATWDRSFYYKKLF	TRGV5	.	TRGJ1	14	-1	-1	23
9	9.805844283192783E-5	TGTGCCACCTGGGACGCGGGGAATTATTATAAGAAACTCTTT	CATWDAGNYYKKLF	TRGV2	.	TRGJ1	15	-1	-1	20
9	9.805844283192783E-5	TGTGCCACCTGGGACGGCCCGGATTATTATAAGAAACTCTTT	CATWDGPDYYKKLF	TRGV2	.	TRGJ1	20	-1	-1	19
9	9.805844283192783E-5	TGTGCCACCTGGGACGGCCCGAACTATTATAAGAAACTCTTT	CATWDGPNYYKKLF	TRGV2	.	TRGJ1	20	-1	-1	19
9	9.805844283192783E-5	TGTGCCACCTGGGACGGCGTCACTTATTATAAGAAACTCTTT	CATWDGVTYYKKLF	TRGV2	.	TRGJ1	16	-1	-1	23
9	9.805844283192783E-5	TGTGCCACCTGGGACGGCGAGGGTTATTATAAGAAACTCTTT	CATWDGEGYYKKLF	TRGV2	.	TRGJ1	16	-1	-1	23
9	9.805844283192783E-5	TGTGCCACCTGGGACGGGCTTAGTGTTGGTAAGAAACTCTTT	CATWDGLSVGKKLF	TRGV2	.	TRGJ1	18	-1	-1	29
9	9.805844283192783E-5	TGTGCCACCTGGGACGGGGTGGATTATTATAAGAAACTCTTT	CATWDGVDYYKKLF	TRGV5	.	TRGJ1	17	-1	-1	22
9	9.805844283192783E-5	TGTGCCACCTGGGACGGGGCCCTATATTATAAGAAACTCTTT	CATWDGALYYKKLF	TRGV2	.	TRGJ1	21	-1	-1	24
9	9.805844283192783E-5	TGTGCCACCTGGGACGAACAGAATTATTATAAGAAACTCTTT	CATWDEQNYYKKLF	TRGV7	.	TRGJ1	14	-1	-1	20
9	9.805844283192783E-5	TGTGCCACCTGGGACAGCTGGAATTATTATAAGAAACTCTTT	CATWDSWNYYKKLF	TRGV3	.	TRGJ1	16	-1	-1	20
9	9.805844283192783E-5	TGTGCCACCTGGGACAGGCTCCCCAATTATAAGAAACTCTTT	CATWDRLPNYKKLF	TRGV5	.	TRGJ1	18	-1	-1	25
9	9.805844283192783E-5	TGTGCCACCTGGGACAGGCTATGGGATTATAAGAAACTCTTT	CATWDRLWDYKKLF	TRGV5	.	TRGJ1	18	-1	-1	25
9	9.805844283192783E-5	TGTGCCACCTGGGACAGGCCCTTCAGGTATAAGAAACTCTTT	CATWDRPFRYKKLF	TRGV7	.	TRGJ1	19	-1	-1	27
9	9.805844283192783E-5	TGTGCCACCTGGGACAGGCCCGGCGGCTATAAGAAACTCTTT	CATWDRPGGYKKLF	TRGV7	.	TRGJ1	19	-1	-1	27
9	9.805844283192783E-5	TGTGCCACCTGGGACAGGCCGATTGATTATAAGAAACTCTTT	CATWDRPIDYKKLF	TRGV7	.	TRGJ1	19	-1	-1	21
9	9.805844283192783E-5	TGTGCCACCTGGGACAGGCCGAAATATTATAAGAAACTCTTT	CATWDRPKYYKKLF	TRGV5	.	TRGJ1	19	-1	-1	19
9	9.805844283192783E-5	TGTGCCACCTGGGACAGGCCACGGGGGTATAAGAAACTCTTT	CATWDRPRGYKKLF	TRGV3	.	TRGJ1	19	-1	-1	27
9	9.805844283192783E-5	TGTGCCACCTGGGACAGACTGAATTATTATAAGAAACTCTTT	CATWDRLNYYKKLF	TRGV3	.	TRGJ1	16	-1	-1	20
9	9.805844283192783E-5	TGTGCCACCTGGGAGATTTTGGGTTATTATAAGAAACTCTTT	CATWEILGYYKKLF	TRGV4	.	TRGJ1	13	-1	-1	23
9	9.805844283192783E-5	TGTGCTGCGTGGTATACCACTGGTTGGTTCAAGATATTT	CAAWYTTGWFKIF	TRGV10	.	TRGJP1	14	-1	-1	12
9	9.805844283192783E-5	TGTGCCACTCCTAGAACGCCTTATTATAAGAAACTCTTT	CATPRTPYYKKLF	TRGV4	.	TRGJ1	7	-1	-1	20
9	9.805844283192783E-5	TGTGCCACCTTTCGCAGCATTAATTGGATCAAGACGTTT	CATFRSINWIKTF	TRGV8	.	TRGJP2	9	-1	-1	22
9	9.805844283192783E-5	TGTGCCACCTGGGTGAGTAGTGATTGGATCAAGACGTTT	CATWVSSDWIKTF	TRGV8	.	TRGJP2	12	-1	-1	15
9	9.805844283192783E-5	TGTGCCACCTGGGCCTCGAATTATTATAAGAAACTCTTT	CATWASNYYKKLF	TRGV8	.	TRGJ1	12	-1	-1	15
9	9.805844283192783E-5	TGTGCCACCTGGGCCCGAGGGGATTATAAGAAACTCTTT	CATWARGDYKKLF	TRGV4	.	TRGJ1	12	-1	-1	22
9	9.805844283192783E-5	TGTGCCACCTGGGCCATGAATTATTATAAGAAACTCTTT	CATWAMNYYKKLF	TRGV4	.	TRGJ1	12	-1	-1	17
9	9.805844283192783E-5	TGTGCCACCTGGGGTCTGGGTTATTATAAGAAACTCTTT	CATWGLGYYKKLF	TRGV4	.	TRGJ1	12	-1	-1	20
9	9.805844283192783E-5	TGTGCCACCTGGGGTGAAGAGAATTATAAGAAACTCTTT	CATWGEENYKKLF	TRGV4	.	TRGJ1	15	-1	-1	22
9	9.805844283192783E-5	TGTGCCACCTGGGATGGTCCCTATTATAAGAAACTCTTT	CATWDGPYYKKLF	TRGV4	.	TRGJ1	20	-1	-1	21
9	9.805844283192783E-5	TGTGCCACCTGGGATGGGCCATATTATAAGAAACTCTTT	CATWDGPYYKKLF	TRGV4	.	TRGJ1	19	-1	-1	21
9	9.805844283192783E-5	TGTGCCACCTGGGATGGACATTATTATAAGAAACTCTTT	CATWDGHYYKKLF	TRGV4	.	TRGJ1	16	-1	-1	19
9	9.805844283192783E-5	TGTGCCACCTGGGATGAGAATTATTATAAGAAACTCTTT	CATWDENYYKKLF	TRGV4	.	TRGJ1	15	-1	-1	17
9	9.805844283192783E-5	TGTGCCACCTGGGATGAATCCTATTATAAGAAACTCTTT	CATWDESYYKKLF	TRGV4	.	TRGJ1	15	-1	-1	21
9	9.805844283192783E-5	TGTGCCACCTGGGATAGGTCTTCCGGGGAGAAACTCTTT	CATWDRSSGEKLF	TRGV8	.	TRGJ1	23	-1	-1	28
9	9.805844283192783E-5	TGTGCCACCTGGGATAAAGGCCATTATAAGAAACTCTTT	CATWDKGHYKKLF	TRGV8	.	TRGJ1	15	-1	-1	22
9	9.805844283192783E-5	TGTGCCACCTGGGACGTTAATTATTATAAGAAACTCTTT	CATWDVNYYKKLF	TRGV7	.	TRGJ1	14	-1	-1	18
9	9.805844283192783E-5	TGTGCCACCTGGGACGGGCTTCTTGTAGAGAAACTCTTT	CATWDGLLVEKLF	TRGV2	.	TRGJ1	18	-1	-1	28
9	9.805844283192783E-5	TGTGCCACCTGGGACGGGCCCAGTTATAAGAAACTCTTT	CATWDGPSYKKLF	TRGV2	.	TRGJ1	20	-1	-1	23
9	9.805844283192783E-5	TGTGCCACCTGGGACGGGCGTCGGTATAAGAAACTCTTT	CATWDGRRYKKLF	TRGV2	.	TRGJ1	18	-1	-1	24
9	9.805844283192783E-5	TGTGCCACCTGGGACGGACGGAGGTCGAAGAAACTCTTT	CATWDGRRSKKLF	TRGV2	.	TRGJ1	16	-1	-1	27
9	9.805844283192783E-5	TGTGCCACCTGGGACGATCTGGATTATAAGAAACTCTTT	CATWDDLDYKKLF	TRGV2	.	TRGJ1	15	-1	-1	22
9	9.805844283192783E-5	TGTGCCACCTGGGACGACACTTATTATAAGAAACTCTTT	CATWDDTYYKKLF	TRGV2	.	TRGJ1	15	-1	-1	20
9	9.805844283192783E-5	TGTGCCACCTGGGACGAGGGGTATTATAAGAAACTCTTT	CATWDEGYYKKLF	TRGV2	.	TRGJ1	15	-1	-1	21
9	9.805844283192783E-5	TGTGCCACCTGGGACAGCATTGGTTATAAGAAACTCTTT	CATWDSIGYKKLF	TRGV5	.	TRGJ1	16	-1	-1	23
9	9.805844283192783E-5	TGTGCCACCTGGGACAGGCTTGCCTATAAGAAACTCTTT	CATWDRLAYKKLF	TRGV7	.	TRGJ1	21	-1	-1	24
9	9.805844283192783E-5	TGTGCCACCTGGGACAGACCTTATTATAAGAAACTCTTT	CATWDRPYYKKLF	TRGV3	.	TRGJ1	20	-1	-1	20
9	9.805844283192783E-5	TGTGCCACCTGGATTTGTAGTGATTGGATCAAGACGTTT	CATWICSDWIKTF	TRGV7	.	TRGJP2	11	-1	-1	16
9	9.805844283192783E-5	TGTGCCACCTGGATCGATACTATCTATAAGAAACTCTTT	CATWIDTIYKKLF	TRGV2	.	TRGJ1	11	-1	-1	13
9	9.805844283192783E-5	TGTGCTGCGTGGGATAAAGGTGGTGGGAAACTCTTT	CAAWDKGGGKLF	TRGV10	.	TRGJ1	14	-1	-1	26
9	9.805844283192783E-5	TGTGCCACCTCAACCACTGGTTGGTTCAAGATATTT	CATSTTGWFKIF	TRGV2	.	TRGJP1	9	-1	-1	12
9	9.805844283192783E-5	TGTGCCACCTGGCAGAATTATTATAAGAAACTCTTT	CATWQNYYKKLF	TRGV4	.	TRGJ1	11	-1	-1	14
9	9.805844283192783E-5	TGTGCCACCTGGGCCGATTATTATAAGAAACTCTTT	CATWADYYKKLF	TRGV4	.	TRGJ1	12	-1	-1	16
9	9.805844283192783E-5	TGTGCCACCTGGGATTCGGGGTATAAGAAACTCTTT	CATWDSGYKKLF	TRGV4	.	TRGJ1	14	-1	-1	21
9	9.805844283192783E-5	TGTGCCACCTGGGATGTTTGTTATAAGAAACTCTTT	CATWDVCYKKLF	TRGV4	.	TRGJ1	15	-1	-1	17
9	9.805844283192783E-5	TGTGCCACCTGGGATGGCCCGGATCGGGAACTCTTT	CATWDGPDRELF	TRGV4	.	TRGJ1	19	-1	-1	28
9	9.805844283192783E-5	TGTGCCACCTGGGATGGGCCTCGGGAGAAACTCTTT	CATWDGPREKLF	TRGV4	.	TRGJ1	19	-1	-1	25
9	9.805844283192783E-5	TGTGCCACCTGGGATGGGCCGAGTAAGAAACTCTTT	CATWDGPSKKLF	TRGV4	.	TRGJ1	19	-1	-1	23
9	9.805844283192783E-5	TGTGCCACCTGGGATGGGCGGGGAAAGAAACTCTTT	CATWDGRGKKLF	TRGV4	.	TRGJ1	18	-1	-1	24
9	9.805844283192783E-5	TGTGCCACCTGGGATGACTATTATAAGAAACTCTTT	CATWDDYYKKLF	TRGV4	.	TRGJ1	15	-1	-1	18
9	9.805844283192783E-5	TGTGCCACCTGGGATACGAATTATAAGAAACTCTTT	CATWDTNYKKLF	TRGV8	.	TRGJ1	15	-1	-1	19
9	9.805844283192783E-5	TGTGCCACCTGGGACTCGTGTTGGGAGAAACTCTTT	CATWDSCWEKLF	TRGV3	.	TRGJ1	14	-1	-1	25
9	9.805844283192783E-5	TGTGCCACCTGGGACGTGGGATATAAGAAACTCTTT	CATWDVGYKKLF	TRGV2	.	TRGJ1	15	-1	-1	21
9	9.805844283192783E-5	TGTGCCACCTGGGACGGGGTTTGGTTCAAGATATTT	CATWDGVWFKIF	TRGV2	.	TRGJP1	17	-1	-1	20
9	9.805844283192783E-5	TGTGCCACCTGGGACACAAATTATAAGAAACTCTTT	CATWDTNYKKLF	TRGV8	.	TRGJ1	13	-1	-1	19
9	9.805844283192783E-5	TGTGCCACCTGGGACAGGCTCCATAAGAAACTCTTT	CATWDRLHKKLF	TRGV7	.	TRGJ1	18	-1	-1	22
9	9.805844283192783E-5	TGTGCCACCTGGGACAGGCGATATAAGAAACTCTTT	CATWDRRYKKLF	TRGV5	.	TRGJ1	18	-1	-1	21
9	9.805844283192783E-5	TGTGCCACCTGGGACAGGATTTGTAAGAAACTCTTT	CATWDRICKKLF	TRGV7	.	TRGJ1	17	-1	-1	20
9	9.805844283192783E-5	TGTGCCACCTGGGACAGATATTATAAGAAACTCTTT	CATWDRYYKKLF	TRGV3	.	TRGJ1	16	-1	-1	18
9	9.805844283192783E-5	TGTGCCACCTGGGACAACCACGTCCGTAAACTCTTT	CATWDNHVRKLF	TRGV3	.	TRGJ1	15	-1	-1	27
9	9.805844283192783E-5	TGTGCCACCTGGGAGTTATATTATAAGAAACTCTTT	CATWELYYKKLF	TRGV8	.	TRGJ1	13	-1	-1	18
9	9.805844283192783E-5	TGTGCCACCTGGGAGGGGGGTTATAAGAAACTCTTT	CATWEGGYKKLF	TRGV5	.	TRGJ1	13	-1	-1	20
9	9.805844283192783E-5	TGTGCCACCCCGGGGGATATTTATAAGAAACTCTTT	CATPGDIYKKLF	TRGV2	.	TRGJ1	8	-1	-1	20
9	9.805844283192783E-5	TGTGCCACCGCCCCGGCGGGTTATAAGAAACTCTTT	CATAPAGYKKLF	TRGV8	.	TRGJ1	8	-1	-1	20
9	9.805844283192783E-5	TGTGCCACACACGGGTATTATTATAAGAAACTCTTT	CATHGYYYKKLF	TRGV4	.	TRGJ1	7	-1	-1	16
9	9.805844283192783E-5	TGTGCCCTAAGGGATTATTATAAGAAACTCTTT	CALRDYYKKLF	TRGV3	.	TRGJ1	5	-1	-1	13
9	9.805844283192783E-5	TGTGCCACCTGGGATTGTCCTAAGAAACTCTTT	CATWDCPKKLF	TRGV4	.	TRGJ1	14	-1	-1	20
9	9.805844283192783E-5	TGTGCCACCTGGGATCTAAGGGAGAAACTCTTT	CATWDLREKLF	TRGV4	.	TRGJ1	14	-1	-1	22
9	9.805844283192783E-5	TGTGCCACCTGGGATGGGCCTGGGAAACTCTTT	CATWDGPGKLF	TRGV4	.	TRGJ1	19	-1	-1	23
9	9.805844283192783E-5	TGTGCCACCTGGGATGGGCAGGCGAAACTCTTT	CATWDGQAKLF	TRGV4	.	TRGJ1	18	-1	-1	23
9	9.805844283192783E-5	TGTGCCACCTGGGATATCAAGGAGAAACTCTTT	CATWDIKEKLF	TRGV4	.	TRGJ1	14	-1	-1	22
9	9.805844283192783E-5	TGTGCCACCTGGGATACATATAAGAAACTCTTT	CATWDTYKKLF	TRGV8	.	TRGJ1	15	-1	-1	18
9	9.805844283192783E-5	TGTGCCACCTGGGACGTGGTTATCGGACTCTTT	CATWDVVIGLF	TRGV5	.	TRGJ1	14	-1	-1	26
9	9.805844283192783E-5	TGTGCCACCTGGGACAGCCTTTCGTGTCTCTTT	CATWDSLSCLF	TRGV5	.	TRGJ1	22	-1	-1	27
9	9.805844283192783E-5	TGTGCCACCTGGGACAGGCCTGAGAAACTCTTT	CATWDRPEKLF	TRGV5	.	TRGJ1	21	-1	-1	22
9	9.805844283192783E-5	TGTGCCACCTGGGACAGGCGAAAGAAACTCTTT	CATWDRRKKLF	TRGV5	.	TRGJ1	18	-1	-1	21
9	9.805844283192783E-5	TGTGCCACCTGGGAATCTTATAAGAAACTCTTT	CATWESYKKLF	TRGV8	.	TRGJ1	13	-1	-1	17
9	9.805844283192783E-5	TGTGCCTTCTCTTATTATAAGAAACTCTTT	CAFSYYKKLF	TRGV2	.	TRGJ1	5	-1	-1	11
9	9.805844283192783E-5	TGTGCCACCTGTGGTTATAAGAAACTCTTT	CATCGYKKLF	TRGV5	.	TRGJ1	10	-1	-1	14
9	9.805844283192783E-5	TGTGCCACCTGGGATTGGATCAAGACGTTT	CATWDWIKTF	TRGV4	.	TRGJP2	17	-1	-1	12
9	9.805844283192783E-5	TGTGCCACCTGGGATGGGGAGAAACTCTTT	CATWDGEKLF	TRGV4	.	TRGJ1	17	-1	-1	19
9	9.805844283192783E-5	TGTGCCACCTGGGATAGAAGGAAACTCTTT	CATWDRRKLF	TRGV8	.	TRGJ1	16	-1	-1	20
9	9.805844283192783E-5	TGTGCCACCTGGGAGTATAAGAAACTCTTT	CATWEYKKLF	TRGV4	.	TRGJ1	13	-1	-1	15
9	9.805844283192783E-5	TGTGCCACCCATGGATCCCTGAAACTCTTT	CATHGSLKLF	TRGV2	.	TRGJ1	8	-1	-1	20
9	9.805844283192783E-5	TGTGCCACCGTAGATTATAAGAAACTCTTT	CATVDYKKLF	TRGV4	.	TRGJ1	8	-1	-1	13
9	9.805844283192783E-5	TGTGCCACCTGGGACAGGTCTCTCTTT	CATWDRSLF	TRGV3	.	TRGJ1	23	-1	-1	21
9	9.805844283192783E-5	TGTGCCACCCCCGATAAGAAACTCTTT	CATPDKKLF	TRGV4	.	TRGJ1	8	-1	-1	13
9	9.805844283192783E-5	TGTGCTGTTTGGTTCAAGATATTT	CAVWFKIF	TRGV10	.	TRGJP1	6	-1	-1	4
9	9.805844283192783E-5	TGTGCCACCTGGGAGAAACTCTTT	CATWEKLF	TRGV4	.	TRGJ1	13	-1	-1	13
9	9.805844283192783E-5	TCTGATTGGATCAAGACGTTT	SDWIKTF	TRGV8	.	TRGJP2	3	-1	-1	2
8	8.716306029504696E-5	TGTGCCACCTGGGATAGCCGCCCCGCCCGTATATATAGTAGTGATTGGATCAAGACGTTT	CATWDSRPARIYSSDWIKTF	TRGV8	.	TRGJP2	16	-1	-1	31
8	8.716306029504696E-5	TGTGCCACCTGGGACGAACACTTGGATCCTGGGATGGTTTATTATAAGAAACTCTTT	CATWDEHLDPGMVYYKKLF	TRGV3	.	TRGJ1	14	-1	-1	38
8	8.716306029504696E-5	TGTGCCACCTGGGATGGGCCCGGGAGGGGGTTTGATTATAAGAAACTCTTT	CATWDGPGRGFDYKKLF	TRGV4	.	TRGJ1	20	-1	-1	34
8	8.716306029504696E-5	TGTGCCACCTGGGATAGTAGGTGCGCGGGTCGGTGTTATAAGAAACTCTTT	CATWDSRCAGRCYKKLF	TRGV8	.	TRGJ1	16	-1	-1	35
8	8.716306029504696E-5	TGTGCCACCTGGGACGCCCCGGCAACTACCGTTTATTATAAGAAACTCTTT	CATWDAPATTVYYKKLF	TRGV5	.	TRGJ1	14	-1	-1	32
8	8.716306029504696E-5	TGTGCCACCTGGGACAGGCGGCCCCCGACCTGTTATTATAAGAAACTCTTT	CATWDRRPPTCYYKKLF	TRGV5	.	TRGJ1	18	-1	-1	32
8	8.716306029504696E-5	TGTGCTGCGTGGGATCGGAGGGGTACCACTGGTTGGTTCAAGATATTT	CAAWDRRGTTGWFKIF	TRGV10	.	TRGJP1	14	-1	-1	23
8	8.716306029504696E-5	TGTGCCACCTCTATTGACCTCCCCCTTATTATTGATAAGAAACTCTTT	CATSIDLPLIIDKKLF	TRGV4	.	TRGJ1	9	-1	-1	27
8	8.716306029504696E-5	TGTGCCACCTGGGATAGGGACCTTAGTAGTGATTGGATCAAGACGTTT	CATWDRDLSSDWIKTF	TRGV8	.	TRGJP2	17	-1	-1	23
8	8.716306029504696E-5	TGTGCCACCTGGGATAGGAGCCCCCCGAATTATTATAAGAAACTCTTT	CATWDRSPPNYYKKLF	TRGV8	.	TRGJ1	17	-1	-1	25
8	8.716306029504696E-5	TGTGCCACCTGGGACTCCTCTGGTAATATTTATTATAAGAAACTCTTT	CATWDSSGNIYYKKLF	TRGV8	.	TRGJ1	13	-1	-1	29
8	8.716306029504696E-5	TGTGCCACCTGGGACCGGGGGTATACCACTGGTTGGTTCAAGATATTT	CATWDRGYTTGWFKIF	TRGV4	.	TRGJP1	13	-1	-1	21
8	8.716306029504696E-5	TGTGCCACCTGGGACGGGTCCGGATGGAATTATTATAAGAAACTCTTT	CATWDGSGWNYYKKLF	TRGV2	.	TRGJ1	21	-1	-1	26
8	8.716306029504696E-5	TGTGCCACCTGGGACGGGCCATGCCAGAGGGGTTGGTTCAAGATATTT	CATWDGPCQRGWFKIF	TRGV2	.	TRGJP1	19	-1	-1	30
8	8.716306029504696E-5	TGTGCCACCTGGGACGGGCGGGATACCACTGGTTGGTTCAAGATATTT	CATWDGRDTTGWFKIF	TRGV2	.	TRGJP1	18	-1	-1	22
8	8.716306029504696E-5	TGTGCCACCTGGGACGGGCACATTGTAGTCATTTATAAGAAACTCTTT	CATWDGHIVVIYKKLF	TRGV2	.	TRGJ1	18	-1	-1	32
8	8.716306029504696E-5	TGTGCCACCTGGGACAGGCCTAAATGGGATTATTATAAGAAACTCTTT	CATWDRPKWDYYKKLF	TRGV7	.	TRGJ1	20	-1	-1	28
8	8.716306029504696E-5	TGTGCCACCTGGGACAGGCGGGGGGGAATAAGGTATAAGAAACTCTTT	CATWDRRGGIRYKKLF	TRGV7	.	TRGJ1	18	-1	-1	33
8	8.716306029504696E-5	TGTGCCACCTGGGACAACCCTCGGGGCCTTTATTATAAGAAACTCTTT	CATWDNPRGLYYKKLF	TRGV3	.	TRGJ1	15	-1	-1	29
8	8.716306029504696E-5	TGTGCTTTGTGGGAGGTGCGATCGAATTATTATAAGAAACTCTTT	CALWEVRSNYYKKLF	TRGV9	.	TRGJ1	18	-1	-1	21
8	8.716306029504696E-5	TGTGCCACCTTAATATTTCTATCCCCGTATTATAAGAAACTCTTT	CATLIFLSPYYKKLF	TRGV3	.	TRGJ1	9	-1	-1	27
8	8.716306029504696E-5	TGTGCCACCTGGGATGTGACCCCGAATTATTATAAGAAACTCTTT	CATWDVTPNYYKKLF	TRGV4	.	TRGJ1	15	-1	-1	22
8	8.716306029504696E-5	TGTGCCACCTGGGATGGCCCGGGGAATTATTATAAGAAACTCTTT	CATWDGPGNYYKKLF	TRGV4	.	TRGJ1	19	-1	-1	23
8	8.716306029504696E-5	TGTGCCACCTGGGATGACTCTTCGAATTATTATAAGAAACTCTTT	CATWDDSSNYYKKLF	TRGV8	.	TRGJ1	14	-1	-1	20
8	8.716306029504696E-5	TGTGCCACCTGGGATAGGCTTTTTCCCTATTATAAGAAACTCTTT	CATWDRLFPYYKKLF	TRGV8	.	TRGJ1	18	-1	-1	27
8	8.716306029504696E-5	TGTGCCACCTGGGACGGTGCCCGGGGGGGATATAAGAAACTCTTT	CATWDGARGGYKKLF	TRGV2	.	TRGJ1	22	-1	-1	30
8	8.716306029504696E-5	TGTGCCACCTGGGACGGGCTCAGTGATTATTATAAGAAACTCTTT	CATWDGLSDYYKKLF	TRGV2	.	TRGJ1	18	-1	-1	25
8	8.716306029504696E-5	TGTGCCACCTGGGACGGGCCGCTGTTTCATTATAAGAAACTCTTT	CATWDGPLFHYKKLF	TRGV2	.	TRGJ1	19	-1	-1	28
8	8.716306029504696E-5	TGTGCCACCTGGGACAGCTTCAGAGCGGGGTATAAGAAACTCTTT	CATWDSFRAGYKKLF	TRGV5	.	TRGJ1	16	-1	-1	30
8	8.716306029504696E-5	TGTGCCACCTGGGACAGCCACTCTTATTATTATAAGAAACTCTTT	CATWDSHSYYYKKLF	TRGV3	.	TRGJ1	16	-1	-1	25
8	8.716306029504696E-5	TGTGCCACCTGGGACAGGCTGCCACTTAATTATAAGAAACTCTTT	CATWDRLPLNYKKLF	TRGV3	.	TRGJ1	18	-1	-1	28
8	8.716306029504696E-5	TGTGCCACCTGGGACAGGCTGGGAGTTTATTATAAGAAACTCTTT	CATWDRLGVYYKKLF	TRGV7	.	TRGJ1	18	-1	-1	26
8	8.716306029504696E-5	TGTGCCACCTGGGACAGGCCGCGTAGTGATTGGATCAAGACGTTT	CATWDRPRSDWIKTF	TRGV5	.	TRGJP2	19	-1	-1	22
8	8.716306029504696E-5	TGTGCCACCTGGGACAGGCCAAGAGGGTATTATAAGAAACTCTTT	CATWDRPRGYYKKLF	TRGV5	.	TRGJ2	19	-1	-1	27
8	8.716306029504696E-5	TGTGCCACCTGGGACAGGCGCCGGTGGAATTATAAGAAACTCTTT	CATWDRRRWNYKKLF	TRGV5	.	TRGJ1	18	-1	-1	28
8	8.716306029504696E-5	TGTGCCACCTGGGACAGGGTTTTGAATTATTATAAGAAACTCTTT	CATWDRVLNYYKKLF	TRGV3	.	TRGJ1	17	-1	-1	20
8	8.716306029504696E-5	TGTGCTGCGTGGAGATCCATGAGATATTATAAGAAACTCTTT	CAAWRSMRYYKKLF	TRGV10	.	TRGJ1	15	-1	-1	24
8	8.716306029504696E-5	TGTGCTGGACACGGGGGGACCACTGGTTGGTTCAAGATATTT	CAGHGGTTGWFKIF	TRGV10	.	TRGJP1	6	-1	-1	18
8	8.716306029504696E-5	TGTGCCACCTGGGTAATAGGGGATTATTATAAGAAACTCTTT	CATWVIGDYYKKLF	TRGV8	.	TRGJ1	19	-1	-1	22
8	8.716306029504696E-5	TGTGCCACCTGGGCCCCTAAGTTTTATTATAAGAAACTCTTT	CATWAPKFYYKKLF	TRGV4	.	TRGJ1	12	-1	-1	23
8	8.716306029504696E-5	TGTGCCACCTGGGCCCGGCCCTGTTATTATAAGAAACTCTTT	CATWARPCYYKKLF	TRGV4	.	TRGJ1	12	-1	-1	23
8	8.716306029504696E-5	TGTGCCACCTGGGCCGCAAGGGGATATTATAAGAAACTCTTT	CATWAARGYYKKLF	TRGV4	.	TRGJ1	12	-1	-1	24
8	8.716306029504696E-5	TGTGCCACCTGGGGTATTCTTAGTGATTGGATCAAGACGTTT	CATWGILSDWIKTF	TRGV3	.	TRGJP2	12	-1	-1	20
8	8.716306029504696E-5	TGTGCCACCTGGGGTATTAGGCGGGGTTATAAGAAACTCTTT	CATWGIRRGYKKLF	TRGV2	.	TRGJ1	12	-1	-1	26
8	8.716306029504696E-5	TGTGCCACCTGGGATGCGCGGACGGGCTATAAGAAACTCTTT	CATWDARTGYKKLF	TRGV8	.	TRGJ1	14	-1	-1	27
8	8.716306029504696E-5	TGTGCCACCTGGGATGGTCGGCTTTATTATAAGAAACTCTTT	CATWDGRLYYKKLF	TRGV4	.	TRGJ1	16	-1	-1	23
8	8.716306029504696E-5	TGTGCCACCTGGGATGGCGACTCCTATTATAAGAAACTCTTT	CATWDGDSYYKKLF	TRGV4	.	TRGJ1	16	-1	-1	24
8	8.716306029504696E-5	TGTGCCACCTGGGATGGGCCAAATTATTATAAGAAACTCTTT	CATWDGPNYYKKLF	TRGV4	.	TRGJ1	19	-1	-1	21
8	8.716306029504696E-5	TGTGCCACCTGGGATGGGCAGGAAGGTTATAAGAAACTCTTT	CATWDGQEGYKKLF	TRGV4	.	TRGJ1	18	-1	-1	26
8	8.716306029504696E-5	TGTGCCACCTGGGATGGGGGGGAGGGTTGGTTCAAGATATTT	CATWDGGEGWFKIF	TRGV4	.	TRGJP1	17	-1	-1	24
8	8.716306029504696E-5	TGTGCCACCTGGGATGGGACGGATTATTATAAGAAACTCTTT	CATWDGTDYYKKLF	TRGV4	.	TRGJ1	17	-1	-1	19
8	8.716306029504696E-5	TGTGCCACCTGGGATACGGGCACTGGTTGGTTCAAGATATTT	CATWDTGTGWFKIF	TRGV4	.	TRGJP1	14	-1	-1	20
8	8.716306029504696E-5	TGTGCCACCTGGGATAGTGTTAATTATTATAAGAAACTCTTT	CATWDSVNYYKKLF	TRGV8	.	TRGJ1	16	-1	-1	21
8	8.716306029504696E-5	TGTGCCACCTGGGATAGGCGAGGGTATTATAAGAAACTCTTT	CATWDRRGYYKKLF	TRGV8	.	TRGJ1	18	-1	-1	24
8	8.716306029504696E-5	TGTGCCACCTGGGATAGGGGTTCTTATTATAAGAAACTCTTT	CATWDRGSYYKKLF	TRGV8	.	TRGJ1	17	-1	-1	23
8	8.716306029504696E-5	TGTGCCACCTGGGACTTTTTAGGAGGTTATAAGAAACTCTTT	CATWDFLGGYKKLF	TRGV5	.	TRGJ1	14	-1	-1	26
8	8.716306029504696E-5	TGTGCCACCTGGGACGCAGAAGCATATTATAAGAAACTCTTT	CATWDAEAYYKKLF	TRGV5	.	TRGJ1	14	-1	-1	24
8	8.716306029504696E-5	TGTGCCACCTGGGACGGTCTGGGTTATTATAAGAAACTCTTT	CATWDGLGYYKKLF	TRGV2	.	TRGJ1	16	-1	-1	23
8	8.716306029504696E-5	TGTGCCACCTGGGACGGCCGGGATGATTGGATCAAGACGTTT	CATWDGRDDWIKTF	TRGV2	.	TRGJP2	16	-1	-1	23
8	8.716306029504696E-5	TGTGCCACCTGGGACGGGCCCGCTCACCCAAAGAAACTCTTT	CATWDGPAHPKKLF	TRGV2	.	TRGJ1	21	-1	-1	30
8	8.716306029504696E-5	TGTGCCACCTGGGACGGGCCGGCTGGTTGGTTCAAGATATTT	CATWDGPAGWFKIF	TRGV2	.	TRGJP1	19	-1	-1	22
8	8.716306029504696E-5	TGTGCCACCTGGGACGGGCCGGGGTATTATAAGAAACTCTTT	CATWDGPGYYKKLF	TRGV2	.	TRGJ1	19	-1	-1	24
8	8.716306029504696E-5	TGTGCCACCTGGGACGGGCCATCTTATTATAAGAAACTCTTT	CATWDGPSYYKKLF	TRGV2	.	TRGJ2	19	-1	-1	23
8	8.716306029504696E-5	TGTGCCACCTGGGACGGGCGAATTAGTTATAAGAAACTCTTT	CATWDGRISYKKLF	TRGV2	.	TRGJ1	18	-1	-1	18
8	8.716306029504696E-5	TGTGCCACCTGGGACGGGATCACTTATTATAAGAAACTCTTT	CATWDGITYYKKLF	TRGV2	.	TRGJ1	17	-1	-1	23
8	8.716306029504696E-5	TGTGCCACCTGGGACGGACAGGATTATTATAAGAAACTCTTT	CATWDGQDYYKKLF	TRGV2	.	TRGJ1	16	-1	-1	22
8	8.716306029504696E-5	TGTGCCACCTGGGACGGAACCACTGGTTGGTTCAAGATATTT	CATWDGTTGWFKIF	TRGV5	.	TRGJP1	14	-1	-1	18
8	8.716306029504696E-5	TGTGCCACCTGGGACGACCGGGGGAACTATAAGAAACTCTTT	CATWDDRGNYKKLF	TRGV4	.	TRGJ1	13	-1	-1	27
8	8.716306029504696E-5	TGTGCCACCTGGGACATTCTTTATTATTATAAGAAACTCTTT	CATWDILYYYKKLF	TRGV5	.	TRGJ1	15	-1	-1	22
8	8.716306029504696E-5	TGTGCCACCTGGGACACGCGCTTTGGCTATAAGAAACTCTTT	CATWDTRFGYKKLF	TRGV8	.	TRGJ1	13	-1	-1	27
8	8.716306029504696E-5	TGTGCCACCTGGGACAGTCTGAATTATTATAAGAAACTCTTT	CATWDSLNYYKKLF	TRGV3	.	TRGJ1	16	-1	-1	20
8	8.716306029504696E-5	TGTGCCACCTGGGACAGTCCGAATTATTATAAGAAACTCTTT	CATWDSPNYYKKLF	TRGV3	.	TRGJ1	19	-1	-1	19
8	8.716306029504696E-5	TGTGCCACCTGGGACAGGCTTGTCTATTATAAGAAACTCTTT	CATWDRLVYYKKLF	TRGV3	.	TRGJ1	23	-1	-1	24
8	8.716306029504696E-5	TGTGCCACCTGGGACAGGCGTCTCAATTATAAGAAACTCTTT	CATWDRRLNYKKLF	TRGV5	.	TRGJ1	18	-1	-1	25
8	8.716306029504696E-5	TGTGCCACCTGGGACAGGCGTAATAGTTATAAGAAACTCTTT	CATWDRRNSYKKLF	TRGV3	.	TRGJ1	18	-1	-1	26
8	8.716306029504696E-5	TGTGCCACCTGGGACAGGCGAGATTATTATAAGAAACTCTTT	CATWDRRDYYKKLF	TRGV5	.	TRGJ1	18	-1	-1	18
8	8.716306029504696E-5	TGTGCCACCTGGGACAGGGTGGGGTATTATAAGAAACTCTTT	CATWDRVGYYKKLF	TRGV3	.	TRGJ1	17	-1	-1	24
8	8.716306029504696E-5	TGTGCCACCTGGAGGGACCGTTTGGGGTATAAGAAACTCTTT	CATWRDRLGYKKLF	TRGV4	.	TRGJ1	11	-1	-1	27
8	8.716306029504696E-5	TGTGCCACCCGCTGGAGACCCTCAGACGTTAAGAAACTCTTT	CATRWRPSDVKKLF	TRGV8	.	TRGJ1	8	-1	-1	29
8	8.716306029504696E-5	TGTGCCACCCACCAACCCGAATGTTATTATAAGAAACTCTTT	CATHQPECYYKKLF	TRGV8	.	TRGJ1	8	-1	-1	23
8	8.716306029504696E-5	TGTGCCACCTTGGTAAGTAGTGATTGGATCAAGACGTTT	CATLVSSDWIKTF	TRGV2	.	TRGJP2	12	-1	-1	15
8	8.716306029504696E-5	TGTGCCACCTGGTCCGGGAATTATTATAAGAAACTCTTT	CATWSGNYYKKLF	TRGV5	.	TRGJ1	11	-1	-1	17
8	8.716306029504696E-5	TGTGCCACCTGGCCCAGTAGTGATTGGATCAAGACGTTT	CATWPSSDWIKTF	TRGV8	.	TRGJP2	11	-1	-1	15
8	8.716306029504696E-5	TGTGCCACCTGGGCCATAGAAAGTTATAAGAAACTCTTT	CATWAIESYKKLF	TRGV8	.	TRGJ1	12	-1	-1	23
8	8.716306029504696E-5	TGTGCCACCTGGGGCTTGAATTATTATAAGAAACTCTTT	CATWGLNYYKKLF	TRGV4	.	TRGJ1	12	-1	-1	17
8	8.716306029504696E-5	TGTGCCACCTGGGATTTGAATTATTATAAGAAACTCTTT	CATWDLNYYKKLF	TRGV4	.	TRGJ1	14	-1	-1	13
8	8.716306029504696E-5	TGTGCCACCTGGGATGGTCATTATTATAAGAAACTCTTT	CATWDGHYYKKLF	TRGV4	.	TRGJ1	16	-1	-1	19
8	8.716306029504696E-5	TGTGCCACCTGGGATGGGCAGGATTATAAGAAACTCTTT	CATWDGQDYKKLF	TRGV4	.	TRGJ1	18	-1	-1	22
8	8.716306029504696E-5	TGTGCCACCTGGGATGGGATTTATTATAAGAAACTCTTT	CATWDGIYYKKLF	TRGV4	.	TRGJ1	17	-1	-1	17
8	8.716306029504696E-5	TGTGCCACCTGGGATGAACCTTATTATAAGAAACTCTTT	CATWDEPYYKKLF	TRGV4	.	TRGJ1	15	-1	-1	20
8	8.716306029504696E-5	TGTGCCACCTGGGATAGGCGATATTATAAGAAACTCTTT	CATWDRRYYKKLF	TRGV8	.	TRGJ1	18	-1	-1	21
8	8.716306029504696E-5	TGTGCCACCTGGGACTTTTCCATTTATAAGAAACTCTTT	CATWDFSIYKKLF	TRGV2	.	TRGJ1	14	-1	-1	23
8	8.716306029504696E-5	TGTGCCACCTGGGACCGCATTTATTATAAGAAACTCTTT	CATWDRIYYKKLF	TRGV7	.	TRGJ1	14	-1	-1	20
8	8.716306029504696E-5	TGTGCCACCTGGGACGGTCAGGTTTATAAGAAACTCTTT	CATWDGQVYKKLF	TRGV2	.	TRGJ1	16	-1	-1	23
8	8.716306029504696E-5	TGTGCCACCTGGGACGGGCTGGTCGAGATCAAGACGTTT	CATWDGLVEIKTF	TRGV2	.	TRGJP2	18	-1	-1	26
8	8.716306029504696E-5	TGTGCCACCTGGGACGGGCCGAATTATAAGAAACTCTTT	CATWDGPNYKKLF	TRGV2	.	TRGJ1	19	-1	-1	22
8	8.716306029504696E-5	TGTGCCACCTGGGACGGACATTATTATAAGAAACTCTTT	CATWDGHYYKKLF	TRGV2	.	TRGJ1	16	-1	-1	19
8	8.716306029504696E-5	TGTGCCACCTGGGACGAGGATTATTATAAGAAACTCTTT	CATWDEDYYKKLF	TRGV3	.	TRGJ1	18	-1	-1	19
8	8.716306029504696E-5	TGTGCCACCTGGGACATAGATTATTATAAGAAACTCTTT	CATWDIDYYKKLF	TRGV3	.	TRGJ1	15	-1	-1	19
8	8.716306029504696E-5	TGTGCCACCTGGGACAGGCTCCTCGATAAGAAACTCTTT	CATWDRLLDKKLF	TRGV5	.	TRGJ1	18	-1	-1	25
8	8.716306029504696E-5	TGTGCCACCTGGGACAGGCTGGGGTATAAGAAACTCTTT	CATWDRLGYKKLF	TRGV7	.	TRGJ1	18	-1	-1	24
8	8.716306029504696E-5	TGTGCCACCTGGGACAGGCCCAATTATAAGAAACTCTTT	CATWDRPNYKKLF	TRGV3	.	TRGJ1	19	-1	-1	22
8	8.716306029504696E-5	TGTGCCACCTGGGACAAACCTTATTATAAGAAACTCTTT	CATWDKPYYKKLF	TRGV3	.	TRGJ1	15	-1	-1	20
8	8.716306029504696E-5	TGTGCCACCTGGAATCTGAATTATTATAAGAAACTCTTT	CATWNLNYYKKLF	TRGV5	.	TRGJ1	11	-1	-1	17
8	8.716306029504696E-5	TGTGCCACCCCCGAATTGCTTTATTATAAGAAACTCTTT	CATPELLYYKKLF	TRGV4	.	TRGJ1	8	-1	-1	20
8	8.716306029504696E-5	TGTGCCACCCGGCGACTGAATTATTATAAGAAACTCTTT	CATRRLNYYKKLF	TRGV8	.	TRGJ1	11	-1	-1	17
8	8.716306029504696E-5	TGTGCCACCCAAAGCCCCCGTTATTATAAGAAACTCTTT	CATQSPRYYKKLF	TRGV2	.	TRGJ1	8	-1	-1	20
8	8.716306029504696E-5	TGTGCTGTCCTCCTCTCCTATTATAAGAAACTCTTT	CAVLLSYYKKLF	TRGV4	.	TRGJ1	4	-1	-1	18
8	8.716306029504696E-5	TGTGCCACCTTCGGGAATTATTATAAGAAACTCTTT	CATFGNYYKKLF	TRGV2	.	TRGJ1	9	-1	-1	14
8	8.716306029504696E-5	TGTGCCACCTGTTCGGGGTATTATAAGAAACTCTTT	CATCSGYYKKLF	TRGV4	.	TRGJ1	10	-1	-1	18
8	8.716306029504696E-5	TGTGCCACCTGGGTCGGTTATTATAAGAAACTCTTT	CATWVGYYKKLF	TRGV3	.	TRGJ1	12	-1	-1	17
8	8.716306029504696E-5	TGTGCCACCTGGGCCCTCGGGTGTAAGAAACTCTTT	CATWALGCKKLF	TRGV3	.	TRGJ1	12	-1	-1	23
8	8.716306029504696E-5	TGTGCCACCTGGGATCTTTATTATAAGAAACTCTTT	CATWDLYYKKLF	TRGV2	.	TRGJ1	13	-1	-1	17
8	8.716306029504696E-5	TGTGCCACCTGGGATCGGTATTATAAGAAACTCTTT	CATWDRYYKKLF	TRGV4	.	TRGJ1	17	-1	-1	18
8	8.716306029504696E-5	TGTGCCACCTGGGATGGGCGTAGTAAGAAACTCTTT	CATWDGRSKKLF	TRGV4	.	TRGJ1	18	-1	-1	23
8	8.716306029504696E-5	TGTGCCACCTGGGATGAGGATTATAAGAAACTCTTT	CATWDEDYKKLF	TRGV4	.	TRGJ1	15	-1	-1	19
8	8.716306029504696E-5	TGTGCCACCTGGGATATGATTTATAAGAAACTCTTT	CATWDMIYKKLF	TRGV8	.	TRGJ1	15	-1	-1	20
8	8.716306029504696E-5	TGTGCCACCTGGGATAGTCGGTATAAGAAACTCTTT	CATWDSRYKKLF	TRGV8	.	TRGJ1	16	-1	-1	21
8	8.716306029504696E-5	TGTGCCACCTGGGATAGGTTTTTCAAGAAACTCTTT	CATWDRFFKKLF	TRGV4	.	TRGJ1	17	-1	-1	24
8	8.716306029504696E-5	TGTGCCACCTGGGATAAAGATTATAAGAAACTCTTT	CATWDKDYKKLF	TRGV8	.	TRGJ1	15	-1	-1	19
8	8.716306029504696E-5	TGTGCCACCTGGGACTCTAGCTATAAGAAACTCTTT	CATWDSSYKKLF	TRGV5	.	TRGJ1	14	-1	-1	21
8	8.716306029504696E-5	TGTGCCACCTGGGACCCAGATTATAAGAAACTCTTT	CATWDPDYKKLF	TRGV7	.	TRGJ1	14	-1	-1	19
8	8.716306029504696E-5	TGTGCCACCTGGGACGTGAAACCTAAGAAACTCTTT	CATWDVKPKKLF	TRGV2	.	TRGJ1	15	-1	-1	23
8	8.716306029504696E-5	TGTGCCACCTGGGACGGCCCACTCGGGAAACTCTTT	CATWDGPLGKLF	TRGV2	.	TRGJ1	19	-1	-1	26
8	8.716306029504696E-5	TGTGCCACCTGGGACGGGCTGGGGAAGAAACTCTTT	CATWDGLGKKLF	TRGV2	.	TRGJ1	18	-1	-1	24
8	8.716306029504696E-5	TGTGCCACCTGGGACGGGCCTGAGGAGAAACTCTTT	CATWDGPEEKLF	TRGV2	.	TRGJ1	19	-1	-1	25
8	8.716306029504696E-5	TGTGCCACCTGGGACGGGCAAGGCAAGAAACTCTTT	CATWDGQGKKLF	TRGV2	.	TRGJ1	18	-1	-1	24
8	8.716306029504696E-5	TGTGCCAATTACCCGAATTATTATAAGAAACTCTTT	CANYPNYYKKLF	TRGV4	.	TRGJ1	6	-1	-1	13
8	8.716306029504696E-5	TGTGCCACCTGGCCTTATTATAAGAAACTCTTT	CATWPYYKKLF	TRGV8	.	TRGJ1	11	-1	-1	14
8	8.716306029504696E-5	TGTGCCACCTGGGTCGGTGGGTTGAAACTCTTT	CATWVGGLKLF	TRGV4	.	TRGJ1	12	-1	-1	23
8	8.716306029504696E-5	TGTGCCACCTGGGATCTCAGAAAGAAACTCTTT	CATWDLRKKLF	TRGV8	.	TRGJ1	14	-1	-1	21
8	8.716306029504696E-5	TGTGCCACCTGGGATCCCCGTAAGAAACTCTTT	CATWDPRKKLF	TRGV8	.	TRGJ1	14	-1	-1	20
8	8.716306029504696E-5	TGTGCCACCTGGGACTCGGGGAAGAAACTCTTT	CATWDSGKKLF	TRGV3	.	TRGJ1	14	-1	-1	21
8	8.716306029504696E-5	TGTGCCACCTGGGACAGTTATAAGAAACTCTTT	CATWDSYKKLF	TRGV7	.	TRGJ1	16	-1	-1	17
8	8.716306029504696E-5	TGTGCCACCCGTAATTATTATAAGAAACTCTTT	CATRNYYKKLF	TRGV8	.	TRGJ1	8	-1	-1	12
8	8.716306029504696E-5	TGTGCCACATTGAATTATTATAAGAAACTCTTT	CATLNYYKKLF	TRGV7	.	TRGJ1	7	-1	-1	8
8	8.716306029504696E-5	TGTGCCCCCCGGGGTTATAAGAAACTCTTT	CAPRGYKKLF	TRGV4	.	TRGJ1	12	-1	-1	14
8	8.716306029504696E-5	TGTGCCGCCCCTGGGATAAGAAGGCTCTTT	CAAPGIRRLF	TRGV4	.	TRGJ1	16	-1	-1	15
8	8.716306029504696E-5	TGTGCCGCCGCTTATTATAAGAAACTCTTT	CAAAYYKKLF	TRGV4	.	TRGJ1	8	-1	-1	11
8	8.716306029504696E-5	TGTGCCGCCGCGAGGTATAAGAAACTCTTT	CAAARYKKLF	TRGV8	.	TRGJ1	8	-1	-1	15
8	8.716306029504696E-5	TGTGCCACCTGTTCCCCCAAGAAACTCTTT	CATCSPKKLF	TRGV4	.	TRGJ1	10	-1	-1	18
8	8.716306029504696E-5	TGTGCCACCTGGGATCAGGAGAAACTCTTT	CATWDQEKLF	TRGV8	.	TRGJ1	18	-1	-1	19
8	8.716306029504696E-5	TGTGCCACCTGGGATAGTGGGAGGCTCTTT	CATWDSGRLF	TRGV8	.	TRGJ1	16	-1	-1	24
8	8.716306029504696E-5	TGTGCCACCTGGGACCTTAAGAAACTCTTT	CATWDLKKLF	TRGV4	.	TRGJ1	13	-1	-1	17
8	8.716306029504696E-5	TGTGCCACCTGGGAGGGGGGGAAACTCTTT	CATWEGGKLF	TRGV3	.	TRGJ1	13	-1	-1	20
8	8.716306029504696E-5	TGTGCCACCTGGGAGGGGAAGAAACTCTTT	CATWEGKKLF	TRGV4	.	TRGJ1	17	-1	-1	18
8	8.716306029504696E-5	CCTTTTAGTAGTGATTGGATCAAGACGTTT	PFSSDWIKTF	TRGV8	.	TRGJP2	-1	-1	-1	5
8	8.716306029504696E-5	TGTGCCTTGTGGGAGGGAGAGGAGTTG	CALWEGEEL	TRGV9	.	TRGJ1	15	-1	-1	24
8	8.716306029504696E-5	TGTGCCACCTGCCAAATGAAACTCTTT	CATCQMKLF	TRGV2	.	TRGJ1	10	-1	-1	17
8	8.716306029504696E-5	TGTGCCACCTGGTCGGAGAAACTCTTT	CATWSEKLF	TRGV3	.	TRGJ1	11	-1	-1	16
8	8.716306029504696E-5	TGTGCCACCTGGGACGTGAAACTCTTT	CATWDVKLF	TRGV3	.	TRGJ1	14	-1	-1	17
8	8.716306029504696E-5	TGTGCCACCTGGAAAAAGAAACTCTTT	CATWKKKLF	TRGV2	.	TRGJ1	11	-1	-1	15
8	8.716306029504696E-5	TGTGCCACACCTAATAAGAAACTCTTT	CATPNKKLF	TRGV8	.	TRGJ1	7	-1	-1	13
8	8.716306029504696E-5	TGTGCTGCGTGGGAGAAACTCTTT	CAAWEKLF	TRGV10	.	TRGJ1	13	-1	-1	13
7	7.626767775816608E-5	TGTGCCACCTGGGACAGGCTCGCTTATGGGGGTATTCTTCTTAGAGAGAAACTCTTT	CATWDRLAYGGILLREKLF	TRGV3	.	TRGJ1	18	-1	-1	46
7	7.626767775816608E-5	TGTGCCACCTGGGACGGGCCTCTTACGAAGATAAATTATTATAAGAAACTCTTT	CATWDGPLTKINYYKKLF	TRGV2	.	TRGJ1	19	-1	-1	33
7	7.626767775816608E-5	TGTGCCACCTGGGACAGGCCTCGGCGGAATACCACTGGTTGGTTCAAGATATTT	CATWDRPRRNTTGWFKIF	TRGV3	.	TRGJP1	20	-1	-1	28
7	7.626767775816608E-5	TGTGCCACCTGGGTTTCTACCCGGGCACTCAGTTATTATAAGAAACTCTTT	CATWVSTRALSYYKKLF	TRGV2	.	TRGJ1	12	-1	-1	32
7	7.626767775816608E-5	TGTGCCACCTGGGATGGAACCCCTTGTTCGAATTATTATAAGAAACTCTTT	CATWDGTPCSNYYKKLF	TRGV4	.	TRGJ1	16	-1	-1	26
7	7.626767775816608E-5	TGTGCCACCTGGGATAAGGGGGAAAATAGTAGTGATTGGATCAAGACGTTT	CATWDKGENSSDWIKTF	TRGV8	.	TRGJP2	15	-1	-1	25
7	7.626767775816608E-5	TGTGCCACCTGGGACGGGGGGATAACGACCACTGGTTGGTTCAAGATATTT	CATWDGGITTTGWFKIF	TRGV2	.	TRGJP1	17	-1	-1	27
7	7.626767775816608E-5	TGTGCCACCTGGGACAGGCTAAAATGGCTGAATTATTATAAGAAACTCTTT	CATWDRLKWLNYYKKLF	TRGV3	.	TRGJ1	18	-1	-1	29
7	7.626767775816608E-5	TGTGCCACCTGGGACAGGCCCCGGACCCGAAGTGATTATAAGAAACTCTTT	CATWDRPRTRSDYKKLF	TRGV3	.	TRGJ1	19	-1	-1	27
7	7.626767775816608E-5	TGTGCCACCTGGGACAGGCCGGCATTTTGGGATTATTATAAGAAACTCTTT	CATWDRPAFWDYYKKLF	TRGV7	.	TRGJ1	19	-1	-1	31
7	7.626767775816608E-5	TGTGCTGCGTGGGCCCCCCCACCCTGTAATTATTATAAGAAACTCTTT	CAAWAPPPCNYYKKLF	TRGV10	.	TRGJ1	12	-1	-1	27
7	7.626767775816608E-5	TGTGCTGCGTGGGATTATATAAATGATAGTTATTATAAGAAACTCTTT	CAAWDYINDSYYKKLF	TRGV10	.	TRGJ1	16	-1	-1	14
7	7.626767775816608E-5	TGTGCCACCTGGGCGGGGAGACGCCTGAATTATTATAAGAAACTCTTT	CATWAGRRLNYYKKLF	TRGV4	.	TRGJ1	12	-1	-1	26
7	7.626767775816608E-5	TGTGCCACCTGGGATGCGGGGGGGAGTAGTGATTGGATCAAGACGTTT	CATWDAGGSSDWIKTF	TRGV8	.	TRGJP2	14	-1	-1	24
7	7.626767775816608E-5	TGTGCCACCTGGGATGGGCCGTACCTATCTTATTATAAGAAACTCTTT	CATWDGPYLSYYKKLF	TRGV4	.	TRGJ1	19	-1	-1	29
7	7.626767775816608E-5	TGTGCCACCTGGGATGGGCCATGTTTTTGCGAACTTAAGAAACTCTTT	CATWDGPCFCELKKLF	TRGV4	.	TRGJ1	19	-1	-1	35
7	7.626767775816608E-5	TGTGCCACCTGGGATGGGGGGAGTTCGGGGTATTATAAGAAACTCTTT	CATWDGGSSGYYKKLF	TRGV4	.	TRGJ1	17	-1	-1	30
7	7.626767775816608E-5	TGTGCCACCTGGGACTCCCCTAATTCGAATTATTATAAGAAACTCTTT	CATWDSPNSNYYKKLF	TRGV2	.	TRGJ1	14	-1	-1	20
7	7.626767775816608E-5	TGTGCCACCTGGGACGGGCTCCATGGGAATTATTATAAGAAACTCTTT	CATWDGLHGNYYKKLF	TRGV2	.	TRGJ1	18	-1	-1	26
7	7.626767775816608E-5	TGTGCCACCTGGGACAGGCCTGCCCGGAATTATTATAAGAAACTCTTT	CATWDRPARNYYKKLF	TRGV7	.	TRGJ1	24	-1	-1	26
7	7.626767775816608E-5	TGTGCCACCTGGGACAGGCGAGAGACCACTGGTTGGTTCAAGATATTT	CATWDRRETTGWFKIF	TRGV7	.	TRGJP1	18	-1	-1	24
7	7.626767775816608E-5	TGTGCCACCTGGGACAGGAATGCGGGTGGATATTATAAGAAACTCTTT	CATWDRNAGGYYKKLF	TRGV3	.	TRGJ1	17	-1	-1	30
7	7.626767775816608E-5	TGTGCTGCGTGGGACCGACCTCAGAATTATTGTAAGAAACTCTTT	CAAWDRPQNYCKKLF	TRGV10	.	TRGJ1	13	-1	-1	23
7	7.626767775816608E-5	TGTGCCACCTGCGAATTACAGAAGAATTATTATAAGAAACTCTTT	CATCELQKNYYKKLF	TRGV4	.	TRGJ1	13	-1	-1	23
7	7.626767775816608E-5	TGTGCCACCTGGGATGTCTGGAAGGTGGGCTATAAGAAACTCTTT	CATWDVWKVGYKKLF	TRGV4	.	TRGJ1	15	-1	-1	30
7	7.626767775816608E-5	TGTGCCACCTGGGATGCTACGGGACCCTATTATAAGAAACTCTTT	CATWDATGPYYKKLF	TRGV4	.	TRGJ1	15	-1	-1	27
7	7.626767775816608E-5	TGTGCCACCTGGGATGCCGCTCGCCTTTATTATAAGAAACTCTTT	CATWDAARLYYKKLF	TRGV4	.	TRGJ1	15	-1	-1	26
7	7.626767775816608E-5	TGTGCCACCTGGGATGGGCCCGAAGCGTATTATAAGAAACTCTTT	CATWDGPEAYYKKLF	TRGV4	.	TRGJ1	20	-1	-1	27
7	7.626767775816608E-5	TGTGCCACCTGGGATGGGCCCACGAATTATTATAAGAAACTCTTT	CATWDGPTNYYKKLF	TRGV4	.	TRGJ1	21	-1	-1	22
7	7.626767775816608E-5	TGTGCCACCTGGGATGAGGCCCTTCTTTATTATAAGAAACTCTTT	CATWDEALLYYKKLF	TRGV4	.	TRGJ1	24	-1	-1	26
7	7.626767775816608E-5	TGTGCCACCTGGGATAGATCCCCCCTTTATTATAAGAAACTCTTT	CATWDRSPLYYKKLF	TRGV8	.	TRGJ1	16	-1	-1	26
7	7.626767775816608E-5	TGTGCCACCTGGGACCGCCCCCCGCATTATTATAAGAAACTCTTT	CATWDRPPHYYKKLF	TRGV5	.	TRGJ1	14	-1	-1	22
7	7.626767775816608E-5	TGTGCCACCTGGGACGGCCATGCTTATTGTTATAAGAAACTCTTT	CATWDGHAYCYKKLF	TRGV2	.	TRGJ1	16	-1	-1	25
7	7.626767775816608E-5	TGTGCCACCTGGGACGGGTTAGGCACTGGTTGGTTCAAGATATTT	CATWDGLGTGWFKIF	TRGV2	.	TRGJP1	17	-1	-1	23
7	7.626767775816608E-5	TGTGCCACCTGGGACGGGCCCCGGAATTATTATAAGAAACTCTTT	CATWDGPRNYYKKLF	TRGV2	.	TRGJ1	20	-1	-1	23
7	7.626767775816608E-5	TGTGCCACCTGGGACGGGCCGGTAGATTATTATAAGAAACTCTTT	CATWDGPVDYYKKLF	TRGV2	.	TRGJ1	22	-1	-1	25
7	7.626767775816608E-5	TGTGCCACCTGGGACGGGCCGGGCACTGGTTGGTTCAAGATATTT	CATWDGPGTGWFKIF	TRGV2	.	TRGJP1	19	-1	-1	23
7	7.626767775816608E-5	TGTGCCACCTGGGACGGAACGACGAATTATTATAAGAAACTCTTT	CATWDGTTNYYKKLF	TRGV2	.	TRGJ1	16	-1	-1	22
7	7.626767775816608E-5	TGTGCCACCTGGGACATCGCGGTGGGTTATTATAAGAAACTCTTT	CATWDIAVGYYKKLF	TRGV7	.	TRGJ1	15	-1	-1	26
7	7.626767775816608E-5	TGTGCCACCTGGGACAGGTCCGATAATTATTATAAGAAACTCTTT	CATWDRSDNYYKKLF	TRGV3	.	TRGJ1	17	-1	-1	24
7	7.626767775816608E-5	TGTGCCACCTGGGACAGGCCATTGGATTATTATAAGAAACTCTTT	CATWDRPLDYYKKLF	TRGV3	.	TRGJ1	19	-1	-1	25
7	7.626767775816608E-5	TGTGCCACCTGGGACAGGCATGCGAACTATTATAAGAAACTCTTT	CATWDRHANYYKKLF	TRGV3	.	TRGJ1	21	-1	-1	19
7	7.626767775816608E-5	TGTGCCACCTGGGACAGGGGGGGATGTGATTGGATCAAGACGTTT	CATWDRGGCDWIKTF	TRGV3	.	TRGJP2	17	-1	-1	25
7	7.626767775816608E-5	TGTGCCACCTGGGACAGGATTAGGAGGCGAAATAAGAAACTCTTT	CATWDRIRRRNKKLF	TRGV7	.	TRGJ1	17	-1	-1	31
7	7.626767775816608E-5	TGTGCCACCTGGGACAGAAGACGGACTGGTTGGTTCAAGATATTT	CATWDRRRTGWFKIF	TRGV3	.	TRGJP1	16	-1	-1	24
7	7.626767775816608E-5	TGTGCTGCGTGGGATTTTAAGATTTATTATAAGAAACTCTTT	CAAWDFKIYYKKLF	TRGV10	.	TRGJ1	15	-1	-1	20
7	7.626767775816608E-5	TGTGCCACCTGTATTCTCCTAGATTATTATAAGAAACTCTTT	CATCILLDYYKKLF	TRGV4	.	TRGJ1	10	-1	-1	22
7	7.626767775816608E-5	TGTGCCACCTGGGTCCCATCGAATTATTATAAGAAACTCTTT	CATWVPSNYYKKLF	TRGV8	.	TRGJ1	12	-1	-1	18
7	7.626767775816608E-5	TGTGCCACCTGGGATTGGGGGAATTATTATAAGAAACTCTTT	CATWDWGNYYKKLF	TRGV5	.	TRGJ1	13	-1	-1	20
7	7.626767775816608E-5	TGTGCCACCTGGGATGTACGGAATTATTATAAGAAACTCTTT	CATWDVRNYYKKLF	TRGV4	.	TRGJ1	15	-1	-1	20
7	7.626767775816608E-5	TGTGCCACCTGGGATGGGCCCTATTATTATAAGAAACTCTTT	CATWDGPYYYKKLF	TRGV4	.	TRGJ1	20	-1	-1	22
7	7.626767775816608E-5	TGTGCCACCTGGGATGGGCAAAATTATTATAAGAAACTCTTT	CATWDGQNYYKKLF	TRGV4	.	TRGJ1	18	-1	-1	21
7	7.626767775816608E-5	TGTGCCACCTGGGATGACCCCGAATTGGTATATTGGCTCTTT	CATWDDPELVYWLF	TRGV4	.	TRGJ1	15	-1	-1	36
7	7.626767775816608E-5	TGTGCCACCTGGGATAGGCCCTATCTTTATAAGAAACTCTTT	CATWDRPYLYKKLF	TRGV8	.	TRGJ1	24	-1	-1	26
7	7.626767775816608E-5	TGTGCCACCTGGGATAGGCCGAATTATTATAAGAAACTCTTT	CATWDRPNYYKKLF	TRGV8	.	TRGJ2	19	-1	-1	19
7	7.626767775816608E-5	TGTGCCACCTGGGATAGGAGTAGTGATTGGATCAAGACGTTT	CATWDRSSDWIKTF	TRGV8	.	TRGJP2	17	-1	-1	18
7	7.626767775816608E-5	TGTGCCACCTGGGATAGGAATTGTTATTATAAGAAACTCTTT	CATWDRNCYYKKLF	TRGV8	.	TRGJ1	17	-1	-1	23
7	7.626767775816608E-5	TGTGCCACCTGGGATAGACAGAACGATTATAAGAAACTCTTT	CATWDRQNDYKKLF	TRGV8	.	TRGJ1	16	-1	-1	25
7	7.626767775816608E-5	TGTGCCACCTGGGACGCCCCGAATTATTATAAGAAACTCTTT	CATWDAPNYYKKLF	TRGV2	.	TRGJ1	15	-1	-1	19
7	7.626767775816608E-5	TGTGCCACCTGGGACGCACCCGCTTATTATAAGAAACTCTTT	CATWDAPAYYKKLF	TRGV2	.	TRGJ1	21	-1	-1	23
7	7.626767775816608E-5	TGTGCCACCTGGGACGGGCTTCCGGGTTATAAGAAACTCTTT	CATWDGLPGYKKLF	TRGV2	.	TRGJ1	18	-1	-1	26
7	7.626767775816608E-5	TGTGCCACCTGGGACGGGCAAAATTATTATAAGAAACTCTTT	CATWDGQNYYKKLF	TRGV2	.	TRGJ1	18	-1	-1	21
7	7.626767775816608E-5	TGTGCCACCTGGGACGGAATAACTTATTATAAGAAACTCTTT	CATWDGITYYKKLF	TRGV3	.	TRGJ1	14	-1	-1	23
7	7.626767775816608E-5	TGTGCCACCTGGGACGATACCATTTATTATAAGAAACTCTTT	CATWDDTIYYKKLF	TRGV3	.	TRGJ1	14	-1	-1	23
7	7.626767775816608E-5	TGTGCCACCTGGGACATTGCTTGGGGATATAAGAAACTCTTT	CATWDIAWGYKKLF	TRGV5	.	TRGJ1	15	-1	-1	27
7	7.626767775816608E-5	TGTGCCACCTGGGACAGGCCTATGGCTTATAAGAAACTCTTT	CATWDRPMAYKKLF	TRGV3	.	TRGJ1	20	-1	-1	26
7	7.626767775816608E-5	TGTGCCACCTGGGACAGGCCGCCGTATTATAAGAAACTCTTT	CATWDRPPYYKKLF	TRGV5	.	TRGJ1	19	-1	-1	24
7	7.626767775816608E-5	TGTGCCACCTGGGACAGGCGTGGCGATTATAAGAAACTCTTT	CATWDRRGDYKKLF	TRGV5	.	TRGJ1	21	-1	-1	25
7	7.626767775816608E-5	TGTGCCACCTGGGACAGGCGAACTTATTATAAGAAACTCTTT	CATWDRRTYYKKLF	TRGV3	.	TRGJ1	18	-1	-1	18
7	7.626767775816608E-5	TGTGCTGCGTGGGATTTGGCTGGTTGGTTCAAGATATTT	CAAWDLAGWFKIF	TRGV10	.	TRGJP1	15	-1	-1	19
7	7.626767775816608E-5	TGTGCTGCGTGGACCCCTAATTATTATAAGAAACTCTTT	CAAWTPNYYKKLF	TRGV10	.	TRGJ1	11	-1	-1	18
7	7.626767775816608E-5	TGTGCCTTGTGGGAGGTGCCTTTCCTGAAAAAACTCTTT	CALWEVPFLKKLF	TRGV9	.	TRGJ1	18	-1	-1	27
7	7.626767775816608E-5	TGTGCCACCTGGTTAGCTGGTTATTATAAGAAACTCTTT	CATWLAGYYKKLF	TRGV4	.	TRGJ1	11	-1	-1	20
7	7.626767775816608E-5	TGTGCCACCTGGCTCTATAATTATTATAAGAAACTCTTT	CATWLYNYYKKLF	TRGV3	.	TRGJ1	11	-1	-1	18
7	7.626767775816608E-5	TGTGCCACCTGGCCCACCCTTTATTATAAGAAACTCTTT	CATWPTLYYKKLF	TRGV5	.	TRGJ1	11	-1	-1	20
7	7.626767775816608E-5	TGTGCCACCTGGGTTTTAAATTATTATAAGAAACTCTTT	CATWVLNYYKKLF	TRGV4	.	TRGJ1	12	-1	-1	18
7	7.626767775816608E-5	TGTGCCACCTGGGCCCCGAATTATTATAAGAAACTCTTT	CATWAPNYYKKLF	TRGV8	.	TRGJ1	12	-1	-1	16
7	7.626767775816608E-5	TGTGCCACCTGGGGCTCTAATTATTATAAGAAACTCTTT	CATWGSNYYKKLF	TRGV8	.	TRGJ1	12	-1	-1	15
7	7.626767775816608E-5	TGTGCCACCTGGGATCCCGATTATTATAAGAAACTCTTT	CATWDPDYYKKLF	TRGV8	.	TRGJ1	14	-1	-1	19
7	7.626767775816608E-5	TGTGCCACCTGGGATCGACTATATTATAAGAAACTCTTT	CATWDRLYYKKLF	TRGV4	.	TRGJ1	14	-1	-1	14
7	7.626767775816608E-5	TGTGCCACCTGGGATGTGGTAACGATCGGGAAACTCTTT	CATWDVVTIGKLF	TRGV4	.	TRGJ1	15	-1	-1	29
7	7.626767775816608E-5	TGTGCCACCTGGGATGGCAACTATTATAAGAAACTCTTT	CATWDGNYYKKLF	TRGV4	.	TRGJ1	16	-1	-1	18
7	7.626767775816608E-5	TGTGCCACCTGGGATGGACTTTATTATAAGAAACTCTTT	CATWDGLYYKKLF	TRGV4	.	TRGJ1	16	-1	-1	20
7	7.626767775816608E-5	TGTGCCACCTGGGATGACCGAAGTTATAAGAAACTCTTT	CATWDDRSYKKLF	TRGV4	.	TRGJ1	15	-1	-1	23
7	7.626767775816608E-5	TGTGCCACCTGGGACGTCAATTATTATAAGAAACTCTTT	CATWDVNYYKKLF	TRGV5	.	TRGJ1	14	-1	-1	18
7	7.626767775816608E-5	TGTGCCACCTGGGACGGTTCTTATTATAAGAAACTCTTT	CATWDGSYYKKLF	TRGV2	.	TRGJ1	16	-1	-1	20
7	7.626767775816608E-5	TGTGCCACCTGGGACGGGCCTTTTTCTACGAAACTCTTT	CATWDGPFSTKLF	TRGV2	.	TRGJ1	19	-1	-1	20
7	7.626767775816608E-5	TGTGCCACCTGGGACGGGCCGGTGGAGAAGAAACTCTTT	CATWDGPVEKKLF	TRGV2	.	TRGJ1	22	-1	-1	27
7	7.626767775816608E-5	TGTGCCACCTGGGACGGATTCTATTATAAGAAACTCTTT	CATWDGFYYKKLF	TRGV2	.	TRGJ1	16	-1	-1	21
7	7.626767775816608E-5	TGTGCCACCTGGGACACCAATTATTATAAGAAACTCTTT	CATWDTNYYKKLF	TRGV7	.	TRGJ1	15	-1	-1	18
7	7.626767775816608E-5	TGTGCCACCTGGGACAGGCTTCGGTATAAGAAACTCTTT	CATWDRLRYKKLF	TRGV3	.	TRGJ1	18	-1	-1	24
7	7.626767775816608E-5	TGTGCCACCTGGGACAGGCCTGAGAATAAGAAACTCTTT	CATWDRPENKKLF	TRGV7	.	TRGJ1	21	-1	-1	25
7	7.626767775816608E-5	TGTGCCACCTGGGACAGGCAGGATTATAAGAAACTCTTT	CATWDRQDYKKLF	TRGV3	.	TRGJ1	18	-1	-1	22
7	7.626767775816608E-5	TGTGCCACCTGGGACAGGGGCGAAGGGAAGAAACTCTTT	CATWDRGEGKKLF	TRGV5	.	TRGJ1	17	-1	-1	27
7	7.626767775816608E-5	TGTGCTGCGTGGGATAAATATTATAAGAAACTCTTT	CAAWDKYYKKLF	TRGV10	.	TRGJ1	14	-1	-1	15
7	7.626767775816608E-5	TGTGCCACCTGGTACAATTATTATAAGAAACTCTTT	CATWYNYYKKLF	TRGV3	.	TRGJ1	15	-1	-1	15
7	7.626767775816608E-5	TGTGCCACCTGGCCCTATTATTATAAGAAACTCTTT	CATWPYYYKKLF	TRGV8	.	TRGJ1	11	-1	-1	16
7	7.626767775816608E-5	TGTGCCACCTGGGTTAGGAGTTGGTTCAAGATATTT	CATWVRSWFKIF	TRGV8	.	TRGJP1	17	-1	-1	19
7	7.626767775816608E-5	TGTGCCACCTGGGTGCACGGCTATAAGAAACTCTTT	CATWVHGYKKLF	TRGV8	.	TRGJ1	12	-1	-1	21
7	7.626767775816608E-5	TGTGCCACCTGGGCTAATTATTATAAGAAACTCTTT	CATWANYYKKLF	TRGV3	.	TRGJ1	12	-1	-1	15
7	7.626767775816608E-5	TGTGCCACCTGGGCGCTCAGTTATAAGAAACTCTTT	CATWALSYKKLF	TRGV5P	.	TRGJ1	12	-1	-1	20
7	7.626767775816608E-5	TGTGCCACCTGGGGTCCATATTATAAGAAACTCTTT	CATWGPYYKKLF	TRGV3	.	TRGJ1	12	-1	-1	18
7	7.626767775816608E-5	TGTGCCACCTGGGGGCATTATTATAAGAAACTCTTT	CATWGHYYKKLF	TRGV8	.	TRGJ1	12	-1	-1	16
7	7.626767775816608E-5	TGTGCCACCTGGGATCCTTATTATAAGAAACTCTTT	CATWDPYYKKLF	TRGV4	.	TRGJ1	14	-1	-1	17
7	7.626767775816608E-5	TGTGCCACCTGGGATCCGGTGAATAAGAAACTCTTT	CATWDPVNKKLF	TRGV8	.	TRGJ1	14	-1	-1	22
7	7.626767775816608E-5	TGTGCCACCTGGGATGTGGGGTATAAGAAACTCTTT	CATWDVGYKKLF	TRGV4	.	TRGJ1	15	-1	-1	21
7	7.626767775816608E-5	TGTGCCACCTGGGATGGGCATTATAAGAAACTCTTT	CATWDGHYKKLF	TRGV4	.	TRGJ1	18	-1	-1	19
7	7.626767775816608E-5	TGTGCCACCTGGGATAGGGCCACTAAGAAACTCTTT	CATWDRATKKLF	TRGV8	.	TRGJ1	17	-1	-1	23
7	7.626767775816608E-5	TGTGCCACCTGGGATAGAAATTATAAGAAACTCTTT	CATWDRNYKKLF	TRGV8	.	TRGJ1	16	-1	-1	19
7	7.626767775816608E-5	TGTGCCACCTGGGACGTGACTTATAAGAAACTCTTT	CATWDVTYKKLF	TRGV2	.	TRGJ1	15	-1	-1	20
7	7.626767775816608E-5	TGTGCCACCTGGGACGCTGAATATAAGAAACTCTTT	CATWDAEYKKLF	TRGV2	.	TRGJ1	15	-1	-1	21
7	7.626767775816608E-5	TGTGCCACCTGGGACGGGACTTATAAGAAACTCTTT	CATWDGTYKKLF	TRGV2	.	TRGJ1	17	-1	-1	20
7	7.626767775816608E-5	TGTGCCACCTGGGACAGGCCCCTTAAGAAACTCTTT	CATWDRPLKKLF	TRGV5	.	TRGJ1	19	-1	-1	23
7	7.626767775816608E-5	TGTGCCACCTGGGACAGGCGCATGAAGAAACTCTTT	CATWDRRMKKLF	TRGV3	.	TRGJ1	18	-1	-1	24
7	7.626767775816608E-5	TGTGCCACCTGGGACAGGCAGTTGAAGAAACTCTTT	CATWDRQLKKLF	TRGV3	.	TRGJ1	18	-1	-1	24
7	7.626767775816608E-5	TGTGCCACCTGGGAGGGGCTTCATAAGAAACTCTTT	CATWEGLHKKLF	TRGV4	.	TRGJ1	18	-1	-1	22
7	7.626767775816608E-5	TGTGCCACCTGGACCTTCGCCTATAAGAAACTCTTT	CATWTFAYKKLF	TRGV8	.	TRGJ1	11	-1	-1	21
7	7.626767775816608E-5	CGTGCTGCGTGTCTCCCACAAAATAAGAAACTCTTT	RAACLPQNKKLF	TRGV10	.	TRGJ1	10	-1	-1	22
7	7.626767775816608E-5	TGTGCTGCGCCATTTTATTATAAGAAACTCTTT	CAAPFYYKKLF	TRGV10	.	TRGJ1	8	-1	-1	14
7	7.626767775816608E-5	TGTGCCTCACTTAATTATTATAAGAAACTCTTT	CASLNYYKKLF	TRGV2	.	TRGJ1	5	-1	-1	12
7	7.626767775816608E-5	TGTGCCCCTTTGTGCTATTATAAGAAACTCTTT	CAPLCYYKKLF	TRGV5	.	TRGJ1	8	-1	-1	15
7	7.626767775816608E-5	TGTGCCACCTTTGATTATTATAAGAAACTCTTT	CATFDYYKKLF	TRGV4	.	TRGJ1	9	-1	-1	13
7	7.626767775816608E-5	TGTGCCACCTTTATCGTTGATAAGAAACTCTTT	CATFIVDKKLF	TRGV3	.	TRGJ1	9	-1	-1	19
7	7.626767775816608E-5	TGTGCCACCTGGTTAACCTATAAGAAACTCTTT	CATWLTYKKLF	TRGV5	.	TRGJ1	11	-1	-1	18
7	7.626767775816608E-5	TGTGCCACCTGGTCTTATTATAAGAAACTCTTT	CATWSYYKKLF	TRGV8	.	TRGJ1	11	-1	-1	14
7	7.626767775816608E-5	TGTGCCACCTGGGTCCCATATAAGAAACTCTTT	CATWVPYKKLF	TRGV5	.	TRGJ1	12	-1	-1	18
7	7.626767775816608E-5	TGTGCCACCTGGGGCTATTATAAGAAACTCTTT	CATWGYYKKLF	TRGV2	.	TRGJ1	12	-1	-1	15
7	7.626767775816608E-5	TGTGCCACCTGGGGGGATTATAAGAAACTCTTT	CATWGDYKKLF	TRGV4	.	TRGJ1	12	-1	-1	16
7	7.626767775816608E-5	TGTGCCACCTGGGATGGCTATAAGAAACTCTTT	CATWDGYKKLF	TRGV4	.	TRGJ1	16	-1	-1	18
7	7.626767775816608E-5	TGTGCCACCTGGGATGGGTCGAAGAAACTCTTT	CATWDGSKKLF	TRGV4	.	TRGJ1	17	-1	-1	21
7	7.626767775816608E-5	TGTGCCACCTGGGATGGGCCGGGGAAACTCTTT	CATWDGPGKLF	TRGV4	.	TRGJ1	19	-1	-1	23
7	7.626767775816608E-5	TGTGCCACCTGGGATGGGGATAAGAAACTCTTT	CATWDGDKKLF	TRGV8	.	TRGJ1	17	-1	-1	19
7	7.626767775816608E-5	TGTGCCACCTGGGATAAAGATCGGAAACTCTTT	CATWDKDRKLF	TRGV8	.	TRGJ1	15	-1	-1	23
7	7.626767775816608E-5	TGTGCCACCTGGGACCCTTTTGGGAAACTCTTT	CATWDPFGKLF	TRGV3	.	TRGJ1	14	-1	-1	23
7	7.626767775816608E-5	TGTGCCACCTGGGACCATTATAAGAAACTCTTT	CATWDHYKKLF	TRGV4	.	TRGJ1	13	-1	-1	16
7	7.626767775816608E-5	TGTGCCACCTGGGACGGCGCCAAGAAACTCTTT	CATWDGAKKLF	TRGV5	.	TRGJ1	17	-1	-1	21
7	7.626767775816608E-5	TGTGCCACCTGGGACGGGCTATTTGAACTCTTT	CATWDGLFELF	TRGV2	.	TRGJ1	18	-1	-1	25
7	7.626767775816608E-5	TGTGCCACCTGGGACAGCGTTGAGAAACTCTTT	CATWDSVEKLF	TRGV3	.	TRGJ1	16	-1	-1	22
7	7.626767775816608E-5	TGTGCCACCTGGGACAGGTACGTGAAACTCTTT	CATWDRYVKLF	TRGV7	.	TRGJ1	17	-1	-1	23
7	7.626767775816608E-5	TGTGCCACCTGGGAAGCTCCTGGGAAACTCTTT	CATWEAPGKLF	TRGV4	.	TRGJ1	13	-1	-1	23
7	7.626767775816608E-5	TGTGCCACCTGGAATTGCTCCAAGAAACTCTTT	CATWNCSKKLF	TRGV4	.	TRGJ2	14	-1	-1	21
7	7.626767775816608E-5	TGTGCCACCCTTCGACGGGGGGGGAAACTCTTT	CATLRRGGKLF	TRGV4	.	TRGJ1	8	-1	-1	23
7	7.626767775816608E-5	TGTGCCACCCCGCATTATTATAAGAAACTCTTT	CATPHYYKKLF	TRGV4	.	TRGJ1	8	-1	-1	10
7	7.626767775816608E-5	TGTGCCACCCGGAATTATTATAAGAAACTCTTT	CATRNYYKKLF	TRGV5	.	TRGJ1	11	-1	-1	11
7	7.626767775816608E-5	TGTGCCACCACGAATTATTATAAGAAACTCTTT	CATTNYYKKLF	TRGV3	.	TRGJ1	8	-1	-1	10
7	7.626767775816608E-5	TGTGCCACCTGGGATGGGAAGAAACTCTTT	CATWDGKKLF	TRGV4	.	TRGJ1	17	-1	-1	18
7	7.626767775816608E-5	TGTGCCACCTGGGACTCCAAGAAACTCTTT	CATWDSKKLF	TRGV8	.	TRGJ1	13	-1	-1	18
7	7.626767775816608E-5	TGTGCCACCTGGGACGGGCTCAAACTCTTT	CATWDGLKLF	TRGV2	.	TRGJ1	18	-1	-1	21
7	7.626767775816608E-5	TGTGCCACCCTCAGATATAAGAAACTCTTT	CATLRYKKLF	TRGV5P	.	TRGJ1	8	-1	-1	15
7	7.626767775816608E-5	TCCTTCTATTATTATAAGAAACTCTTT	SFYYYKKLF	TRGV4	.	TRGJ1	0	-1	-1	7
7	7.626767775816608E-5	TGTGCCACCTGGGTGTTAAAACTCTTT	CATWVLKLF	TRGV2	.	TRGJ1	12	-1	-1	18
7	7.626767775816608E-5	TGTGCCACAGGGGATAAGAAACTCTTT	CATGDKKLF	TRGV8	.	TRGJ1	15	-1	-1	13
7	7.626767775816608E-5	TGTGCCACCTGCCCGAAACTCTTT	CATCPKLF	TRGV4	.	TRGJ1	10	-1	-1	14
7	7.626767775816608E-5	TCTTATTATAAGAAACTCTTT	SYYKKLF	TRGV3	.	TRGJ1	0	-1	-1	2
6	6.537229522128521E-5	TGTGCCACCTGGGATTACCCCCAAAAGAGAGATGGGAAGGTTGGTTGGTTCAAGATATTT	CATWDYPQKRDGKVGWFKIF	TRGV8	.	TRGJP1	14	-1	-1	41
6	6.537229522128521E-5	TGTGCCACCTGGGATGGGCCTGAAACGCGTGCCACTTGCTATTATTATAAGAAACTCTTT	CATWDGPETRATCYYYKKLF	TRGV4	.	TRGJ1	19	-1	-1	40
6	6.537229522128521E-5	TGTGCCACCTGGGACGGGCCCGCCATCGTTCTCTATACCACTGGTTGGTTCAAGATATTT	CATWDGPAIVLYTTGWFKIF	TRGV2	.	TRGJP1	21	-1	-1	33
6	6.537229522128521E-5	TGTGCCACCTGGGCAAAGCCCTCACCTCCCCGTCCCCCTTATTATAAGAAACTCTTT	CATWAKPSPPRPPYYKKLF	TRGV8	.	TRGJ1	12	-1	-1	38
6	6.537229522128521E-5	TGTGCCACCTGGGATAGAGCCTCATTGGTAGATACCACTGGTTGGTTCAAGATATTT	CATWDRASLVDTTGWFKIF	TRGV8	.	TRGJP1	21	-1	-1	22
6	6.537229522128521E-5	TGTGCCACCTGGGCCCGGTCTAATCGACCCTTATGTTATTATAAGAAACTCTTT	CATWARSNRPLCYYKKLF	TRGV8	.	TRGJ1	12	-1	-1	35
6	6.537229522128521E-5	TGTGCCACCTGGGATGGGTTGTATCTTGGGCTTGGTTATTATAAGAAACTCTTT	CATWDGLYLGLGYYKKLF	TRGV4	.	TRGJ1	17	-1	-1	35
6	6.537229522128521E-5	TGTGCTGCGTGGGTCCGGTCCCCCCCCCCCATTTATTATAAGAAACTCTTT	CAAWVRSPPPIYYKKLF	TRGV10	.	TRGJ1	12	-1	-1	32
6	6.537229522128521E-5	TGTGCCACCTGGGACGGGGCCTCACGCGCGAATTATTATAAGAAACTCTTT	CATWDGASRANYYKKLF	TRGV3	.	TRGJ1	21	-1	-1	28
6	6.537229522128521E-5	TGTGCCACCTATTATTATATGTCTGACCCGAATTATTATAAGAAACTCTTT	CATYYYMSDPNYYKKLF	TRGV5	.	TRGJ1	9	-1	-1	28
6	6.537229522128521E-5	TGTGCCACTCTCATATTTCACTATAGTAGTGATTGGATCAAGACGTTT	CATLIFHYSSDWIKTF	TRGV4	.	TRGJP2	7	-1	-1	21
6	6.537229522128521E-5	TGTGCCACCTGGGATCCCTCTTACTCGAATTATTATAAGAAACTCTTT	CATWDPSYSNYYKKLF	TRGV8	.	TRGJ1	14	-1	-1	24
6	6.537229522128521E-5	TGTGCCACCTGGGATGCGCAGAGGGGGCCGCGCTATAAGAAACTCTTT	CATWDAQRGPRYKKLF	TRGV4	.	TRGJ1	18	-1	-1	33
6	6.537229522128521E-5	TGTGCCACCTGGGATGGGCCTATCTGTAGTGATTGGATCAAGACGTTT	CATWDGPICSDWIKTF	TRGV4	.	TRGJP2	23	-1	-1	19
6	6.537229522128521E-5	TGTGCCACCTGGGATGGGCATTTAACCACTGGTTGGTTCAAGATATTT	CATWDGHLTTGWFKIF	TRGV4	.	TRGJP1	18	-1	-1	24
6	6.537229522128521E-5	TGTGCCACCTGGGATAGGATTAGGTCGAATTATTATAAGAAACTCTTT	CATWDRIRSNYYKKLF	TRGV8	.	TRGJ2	17	-1	-1	24
6	6.537229522128521E-5	TGTGCCACCTGGGATAGAAGGCCCCAGGGAGAATATAAGAAACTCTTT	CATWDRRPQGEYKKLF	TRGV8	.	TRGJ1	16	-1	-1	33
6	6.537229522128521E-5	TGTGCCACCTGGGACGTCTTTGATACCACTGGTTGGTTCAAGATATTT	CATWDVFDTTGWFKIF	TRGV2	.	TRGJP1	15	-1	-1	22
6	6.537229522128521E-5	TGTGCCACCTGGGACGCCATCTATGGTTACTATTATAAGAAACTCTTT	CATWDAIYGYYYKKLF	TRGV4	.	TRGJ1	13	-1	-1	30
6	6.537229522128521E-5	TGTGCCACCTGGGACGGCCCTCAGAGTAGTGATTGGATCAAGACGTTT	CATWDGPQSSDWIKTF	TRGV3	.	TRGJP2	18	-1	-1	24
6	6.537229522128521E-5	TGTGCCACCTGGGACGGGGCAACCACGAATTATTATAAGAAACTCTTT	CATWDGATTNYYKKLF	TRGV2	.	TRGJ1	17	-1	-1	25
6	6.537229522128521E-5	TGTGCCACCTGGGACGGACCTAATTCGAATTATTATAAGAAACTCTTT	CATWDGPNSNYYKKLF	TRGV2	.	TRGJ1	19	-1	-1	20
6	6.537229522128521E-5	TGTGCCACCTGGGACAGCTACCCTTCGAATTATTATAAGAAACTCTTT	CATWDSYPSNYYKKLF	TRGV5	.	TRGJ1	16	-1	-1	23
6	6.537229522128521E-5	TGTGCCACCTGGGACAGCCTGGACAATTATTATTATAAGAAACTCTTT	CATWDSLDNYYYKKLF	TRGV5	.	TRGJ1	20	-1	-1	28
6	6.537229522128521E-5	TGTGCCACCTGGGACAGGCTCCCGGCGTTTTATTATAAGAAACTCTTT	CATWDRLPAFYYKKLF	TRGV3	.	TRGJ1	18	-1	-1	29
6	6.537229522128521E-5	TGTGCCACCTGGGACAGGCCCCGGGGGAATTATTATAAGAAACTCTTT	CATWDRPRGNYYKKLF	TRGV7	.	TRGJ1	19	-1	-1	26
6	6.537229522128521E-5	TGTGCCACCTGGGACAGGCCATTCGGAGGGAGTTATAAGAAACTCTTT	CATWDRPFGGSYKKLF	TRGV3	.	TRGJ1	19	-1	-1	32
6	6.537229522128521E-5	TGTGCTGCGTGGGACCATCTCCAACCTTATTATAAGAAACTCTTT	CAAWDHLQPYYKKLF	TRGV10	.	TRGJ1	13	-1	-1	26
6	6.537229522128521E-5	TGTGCCTTGTGGAAGGGACATCCAATTTATTATAAGAAACTCTTT	CALWKGHPIYYKKLF	TRGV9	.	TRGJ1	15	-1	-1	26
6	6.537229522128521E-5	TGTGCCTTGGGATGTTACAAGGGGGTGTATTATAAGAAACTCTTT	CALGCYKGVYYKKLF	TRGV9	.	TRGJ1	8	-1	-1	27
6	6.537229522128521E-5	TGTGCCTCCTACGTGGGGGCGAGAGGGTATTATAAGAAACTCTTT	CASYVGARGYYKKLF	TRGV8	.	TRGJ1	9	-1	-1	27
6	6.537229522128521E-5	TGTGCCACCTTCTTACGGGATCTTAATTATTATAAGAAACTCTTT	CATFLRDLNYYKKLF	TRGV4	.	TRGJ1	9	-1	-1	24
6	6.537229522128521E-5	TGTGCCACCTCCCAGTACCGCCTAAATTATTATAAGAAACTCTTT	CATSQYRLNYYKKLF	TRGV4	.	TRGJ1	9	-1	-1	24
6	6.537229522128521E-5	TGTGCCACCTGGGCTATCGGGGGGGGGGGTTATAAGAAACTCTTT	CATWAIGGGGYKKLF	TRGV8	.	TRGJ1	15	-1	-1	29
6	6.537229522128521E-5	TGTGCCACCTGGGATGGGCCATCGGATTATTATAAGAAACTCTTT	CATWDGPSDYYKKLF	TRGV4	.	TRGJ1	22	-1	-1	21
6	6.537229522128521E-5	TGTGCCACCTGGGATAGCGGACGGAATTATTATAAGAAACTCTTT	CATWDSGRNYYKKLF	TRGV8	.	TRGJ1	16	-1	-1	23
6	6.537229522128521E-5	TGTGCCACCTGGGATAATTCCCCTCGGCATTATAAGAAACTCTTT	CATWDNSPRHYKKLF	TRGV8	.	TRGJ1	15	-1	-1	28
6	6.537229522128521E-5	TGTGCCACCTGGGACCGCGCCGGGACTTATTATAAGAAACTCTTT	CATWDRAGTYYKKLF	TRGV3	.	TRGJ1	14	-1	-1	23
6	6.537229522128521E-5	TGTGCCACCTGGGACGGCCCCCTTTATTATTATAAGAAACTCTTT	CATWDGPLYYYKKLF	TRGV2	.	TRGJ1	20	-1	-1	25
6	6.537229522128521E-5	TGTGCCACCTGGGACGGGCCCGCGGCGTGCTATAAGAAACTCTTT	CATWDGPAACYKKLF	TRGV2	.	TRGJ1	21	-1	-1	30
6	6.537229522128521E-5	TGTGCCACCTGGGACGGGCGGGTTACCCATTCTAAGAAACTCTTT	CATWDGRVTHSKKLF	TRGV2	.	TRGJ1	18	-1	-1	28
6	6.537229522128521E-5	TGTGCCACCTGGGACGGGCAGGGTAATTATTATAAGAAACTCTTT	CATWDGQGNYYKKLF	TRGV2	.	TRGJ1	18	-1	-1	24
6	6.537229522128521E-5	TGTGCCACCTGGGACGACGGGGTGGATTATTATAAGAAACTCTTT	CATWDDGVDYYKKLF	TRGV2	.	TRGJ1	15	-1	-1	25
6	6.537229522128521E-5	TGTGCCACCTGGGACAGGCTTCCGCCTTCCGTCGGTGAACTCTTT	CATWDRLPPSVGELF	TRGV5	.	TRGJ1	18	-1	-1	37
6	6.537229522128521E-5	TGTGCCACCTGGGACAGGCCTGGGCGATATTATAAGAAACTCTTT	CATWDRPGRYYKKLF	TRGV7	.	TRGJ1	21	-1	-1	27
[truncated: 2,423 more rows]
