# Supplementary material for: Dissection of the Human T-Cell Receptor γ Gene Repertoire in the Brain and Peripheral Blood Identifies Age- and Alzheimer's Disease-Associated Clonotype Profiles
Source: Front Immunol. 2020 Jan 29;11:12. doi: 10.3389/fimmu.2020.00012 (PMC7025544; doi:10.3389/fimmu.2020.00012)
Supplement: Supplementary file 5 [file Data_Sheet_2.zip › repertoires_corrected_and_decontaminated/631.txt]

count	freq	cdr3nt	cdr3aa	v	d	j	VEnd	DStart	DEnd	JStart
7295	0.03135773175491536	TGTGCCTTGTGGGAGGTGGAGTTGGGCAAAAAAATCAAGGTATTT	CALWEVELGKKIKVF	TRGV9	.	TRGJP	17	-1	-1	18
6499	0.027936106740945158	TGTGCCTTGTGGGAGGTGCGGGAGTTGGGCAAAAAAATCAAGGTATTT	CALWEVRELGKKIKVF	TRGV9	.	TRGJP	18	-1	-1	21
4802	0.020641511704880544	TGTGCCTTGTGGGAGGTGCAAGAGTTGGGCAAAAAAATCAAGGTATTT	CALWEVQELGKKIKVF	TRGV9	.	TRGJP	19	-1	-1	17
2952	0.01268924251412065	TGTGCTGCGTGGGATAAGAAACTCTTT	CAAWDKKLF	TRGV10	.	TRGJ2	14	-1	-1	13
2698	0.011597417446848753	TGTGCCTTGTGGGAGTCCGCCCAAGAGTTGGGCAAAAAAATCAAGGTATTT	CALWESAQELGKKIKVF	TRGV9	.	TRGJP	14	-1	-1	21
2448	0.010522786475124443	TGTGCCTTGTGGGAGGTGCGAGAAGAGTTGGGCAAAAAAATCAAGGTATTT	CALWEVREELGKKIKVF	TRGV9	.	TRGJP	18	-1	-1	22
2067	0.008885048874216595	TGTGCCTTGAAGAAACTCTTT	CALKKLF	TRGV9	.	TRGJ1	8	-1	-1	9
1698	0.007298893559951513	TGTGCCTTGTGGGAGGTGCAGGTGGTAGAGTTGGGCAAAAAAATCAAGGTATTT	CALWEVQVVELGKKIKVF	TRGV9	.	TRGJP	19	-1	-1	26
1589	0.006830354456279714	TGTGCCTTGTGGGAGGTGCAGGAGTTGGGCAAAAAAATCAAGGTATTT	CALWEVQELGKKIKVF	TRGV9	.	TRGJP	19	-1	-1	17
1511	0.006495069593101729	TGTGCCTTGTGGGAGGTATGGGAGTTGGGCAAAAAAATCAAGGTATTT	CALWEVWELGKKIKVF	TRGV9	.	TRGJP	16	-1	-1	21
1447	0.006219964064340305	TGTGCCTTGTGGGAGGTGCGAGAGTTGGGCAAAAAAATCAAGGTATTT	CALWEVRELGKKIKVF	TRGV9	.	TRGJP	18	-1	-1	17
1445	0.006211367016566511	TGTGCCACCTGGGACGCCTCGGGGAATTATTATAAGAAACTCTTT	CATWDASGNYYKKLF	TRGV2	.	TRGJ1	15	-1	-1	23
1347	0.005790111675650581	TGTGCCTTGTGGGAGGCTCCTTATTATAAGAAACTCTTT	CALWEAPYYKKLF	TRGV9	.	TRGJ1	15	-1	-1	20
1317	0.005661155959043664	TGTGCCTTGTGGGAGGACCAAGAGTTGGGCAAAAAAATCAAGGTATTT	CALWEDQELGKKIKVF	TRGV9	.	TRGJP	15	-1	-1	18
1317	0.005661155959043664	TGTGCTGCGTGGGATTATTATAAGAAACTCTTT	CAAWDYYKKLF	TRGV10	.	TRGJ2	16	-1	-1	13
1186	0.005098049329860126	TGTGCCTTGTGGGAGGTGCATCCCAAGCAAGAGTTGGGCAAAAAAATCAAGGTATTT	CALWEVHPKQELGKKIKVF	TRGV9	.	TRGJP	24	-1	-1	26
1150	0.004943302469931825	TGTGCCTTGTGGGAGGTCGGCGAGTTGGGCAAAAAAATCAAGGTATTT	CALWEVGELGKKIKVF	TRGV9	.	TRGJP	16	-1	-1	21
1046	0.004496255985694512	TGTGCCTTGTGGATGGCAGAGTTGGGCAAAAAAATCAAGGTATTT	CALWMAELGKKIKVF	TRGV9	.	TRGJP	11	-1	-1	14
931	0.00400192573870133	TGTGCCTTGTGGGAGGTCCAAGAGTTGGGCAAAAAAATCAAGGTATTT	CALWEVQELGKKIKVF	TRGV9	.	TRGJP	19	-1	-1	18
892	0.0038342833071123377	TGTGCCTTGTGGGAGGTGGATGAGTTGGGCAAAAAAATCAAGGTATTT	CALWEVDELGKKIKVF	TRGV9	.	TRGJP	17	-1	-1	21
879	0.0037784024965826736	TGTGCCTTGTGGGAGGTGTTGGAGTTGGGCAAAAAAATCAAGGTATTT	CALWEVLELGKKIKVF	TRGV9	.	TRGJP	17	-1	-1	21
878	0.0037741039726957764	TGTGCCACCTGGGACAGGCTTTATTATAAGAAACTCTTT	CATWDRLYYKKLF	TRGV3	.	TRGJ2	18	-1	-1	20
820	0.003524789587255736	TGTGCCTTGTGGGAGGCCCAAGAGTTGGGCAAAAAAATCAAGGTATTT	CALWEAQELGKKIKVF	TRGV9	.	TRGJP	15	-1	-1	18
774	0.0033270574884584634	TGTGCCTTGTGGGAGGTGGCAGCGTTGGGCAAAAAAATCAAGGTATTT	CALWEVAALGKKIKVF	TRGV9	.	TRGJP	17	-1	-1	17
744	0.0031981017718515463	TGTGCCTTGTGGGAGGTGCTGGAGTTGGGCAAAAAAATCAAGGTATTT	CALWEVLELGKKIKVF	TRGV9	.	TRGJP	18	-1	-1	21
735	0.003159415056869471	TGTGCCTTGTGGGAGGTGCACGAGTTGGGCAAAAAAATCAAGGTATTT	CALWEVHELGKKIKVF	TRGV9	.	TRGJP	20	-1	-1	17
723	0.003107832770226704	TGTGCCTTGTGGGAGGTAAAGAAACTCTTT	CALWEVKKLF	TRGV9	.	TRGJ1	16	-1	-1	18
703	0.0030218622924887595	TGTGCTGCGTGGGATTATAAGAAACTCTTT	CAAWDYKKLF	TRGV10	.	TRGJ2	16	-1	-1	13
702	0.0030175637686018623	TGTGCCTTGTGGGAGGGGCAAGAGTTGGGCAAAAAAATCAAGGTATTT	CALWEGQELGKKIKVF	TRGV9	.	TRGJP	19	-1	-1	15
701	0.003013265244714965	TGTGCCTTGTGGGAGAAAGAGTTGGGCAAAAAAATCAAGGTATTT	CALWEKELGKKIKVF	TRGV9	.	TRGJP	14	-1	-1	16
701	0.003013265244714965	TGTGCTGCGTGGGATTATAGGAAACTCTTT	CAAWDYRKLF	TRGV10	.	TRGJ2	16	-1	-1	13
675	0.002901503623655637	TGTGCCACCTGGGACAGGCGGTATTATAAGAAACTCTTT	CATWDRRYYKKLF	TRGV5	.	TRGJ1	18	-1	-1	21
639	0.002746756763727336	TGTGCCTTGTGGAGTGGGGAGAAACTCTTT	CALWSGEKLF	TRGV9	.	TRGJ2	11	-1	-1	19
594	0.0025533231888169605	TGTGCCTTGTGGGAGCCCTCGGTGAGGCTCTTT	CALWEPSVRLF	TRGV9	.	TRGJ1	14	-1	-1	27
593	0.002549024664930063	TGTGCCTTGTGGGAGGTGCACCCTTATAAGAAACTCTTT	CALWEVHPYKKLF	TRGV9	.	TRGJ2	21	-1	-1	23
575	0.0024716512349659127	TGTGCCTTGTGGGAGGTGAATTATTATAAGAAACTCTTT	CALWEVNYYKKLF	TRGV9	.	TRGJ1	17	-1	-1	17
568	0.0024415615677576322	TGTGCCTTGTGGGAGGTGCACGGGAAGAAACTCTTT	CALWEVHGKKLF	TRGV9	.	TRGJ1	20	-1	-1	24
563	0.0024200689483231458	TGTGCCTTGTGGGAGACTGGCAGGGAGTTGGGCAAAAAAATCAAGGTATTT	CALWETGRELGKKIKVF	TRGV9	.	TRGJP	14	-1	-1	24
558	0.0023985763288886597	TGTGCCTTGTGGGAGGTGTCGAGACTGGGCAAAAAAATCAAGGTATTT	CALWEVSRLGKKIKVF	TRGV9	.	TRGJP	17	-1	-1	25
539	0.002316904375037612	TGTGCCTTGTGGGAGGTGCGTGAGTTGGGCAAAAAAATCAAGGTATTT	CALWEVRELGKKIKVF	TRGV9	.	TRGJP	18	-1	-1	21
532	0.0022868147078293315	TGTGCCACCTGGGATGGACGGTATAAGAAACTCTTT	CATWDGRYKKLF	TRGV4	.	TRGJ1	16	-1	-1	21
521	0.0022395309450734618	TGTGCCTTGTGGGAGGTGCGCGAGTTGGGCAAAAAAATCAAGGTATTT	CALWEVRELGKKIKVF	TRGV9	.	TRGJP	18	-1	-1	21
506	0.0021750530867700032	TGTGCCTTGTGGGGTTATTATAAGAAACTCTTT	CALWGYYKKLF	TRGV9	.	TRGJ2	12	-1	-1	14
503	0.0021621575151093116	TGTGCCTTGTGGGAGGTGCGACGGTCGGAGCTCTTT	CALWEVRRSELF	TRGV9	.	TRGJ1	18	-1	-1	30
490	0.0021062767045796475	TGTGCCTTGTGGGAGTCGCAAGAGTTGGGCAAAAAAATCAAGGTATTT	CALWESQELGKKIKVF	TRGV9	.	TRGJP	14	-1	-1	17
480	0.002063291465710675	TGTGCCTTGTGGGAGGTGCGGTTTAAAGAGTTGGGCAAAAAAATCAAGGTATTT	CALWEVRFKELGKKIKVF	TRGV9	.	TRGJP	18	-1	-1	25
480	0.002063291465710675	TGTGCCTTGTGGGAGGCCCTCTTT	CALWEALF	TRGV9	.	TRGJ1	15	-1	-1	18
472	0.002028903274615497	TGTGCCTTGTGGGAGGTGGAAGAGTTGGGCAAAAAAATCAAGGTATTT	CALWEVEELGKKIKVF	TRGV9	.	TRGJP	17	-1	-1	19
472	0.002028903274615497	TGTGCCTTGTGGGAGGTACAAGAGTTGGGCAAAAAAATCAAGGTATTT	CALWEVQELGKKIKVF	TRGV9	.	TRGJP	19	-1	-1	18
467	0.002007410655181011	TGTGCCTTGTGGGGACAAGAGTTGGGCAAAAAAATCAAGGTATTT	CALWGQELGKKIKVF	TRGV9	.	TRGJP	12	-1	-1	11
467	0.002007410655181011	TGTGCCTTGTGGGAGGTGCTCTGGGCAGGACTCTTT	CALWEVLWAGLF	TRGV9	.	TRGJ1	18	-1	-1	29
466	0.0020031121312941136	TGTGCCTTGTGGGAGCCCCAAGAGTTGGGCAAAAAAATCAAGGTATTT	CALWEPQELGKKIKVF	TRGV9	.	TRGJP	14	-1	-1	18
465	0.0019988136074072164	TGTGCCTTGTGGGAGCCACAAGAGTTGGGCAAAAAAATCAAGGTATTT	CALWEPQELGKKIKVF	TRGV9	.	TRGJP	14	-1	-1	18
460	0.00197732098797273	TGTGCCTTGTGGGAGCCCTCGTTGGGCAAAAAAATCAAGGTATTT	CALWEPSLGKKIKVF	TRGV9	.	TRGJP	14	-1	-1	20
459	0.0019730224640858328	TGTGCCTTGTGTAGTACTCTCTTT	CALCSTLF	TRGV9	.	TRGJ1	10	-1	-1	18
458	0.0019687239401989355	TGTGCCACCTGGGACGGGAATTATTATAAGAAACTCTTT	CATWDGNYYKKLF	TRGV3	.	TRGJ1	17	-1	-1	17
452	0.0019429327968775523	TGTGCCTTGTGGGTTCAAGAGTTGGGCAAAAAAATCAAGGTATTT	CALWVQELGKKIKVF	TRGV9	.	TRGJP	12	-1	-1	15
443	0.001904246081895477	TGTGCCTTGTGGGAGGTGCTGGGGGAGTTGGGCAAAAAAATCAAGGTATTT	CALWEVLGELGKKIKVF	TRGV9	.	TRGJP	18	-1	-1	24
436	0.0018741564146871963	TGTGCCTTGTGGGAGGTGCACTATAAGAAACTCTTT	CALWEVHYKKLF	TRGV9	.	TRGJ1	20	-1	-1	21
428	0.0018397682235920185	TGTGCCTTGTGGGAGCAAGAGTTGGGCAAAAAAATCAAGGTATTT	CALWEQELGKKIKVF	TRGV9	.	TRGJP	14	-1	-1	14
424	0.0018225741280444296	TGTGCGACGTGGGGGAAACTCTTT	CATWGKLF	TRGV9	.	TRGJ2	4	-1	-1	14
416	0.0017881859369492516	TGTGCCTTGTGGGAGGTTCAAGAGTTGGGCAAAAAAATCAAGGTATTT	CALWEVQELGKKIKVF	TRGV9	.	TRGJP	19	-1	-1	18
410	0.001762394793627868	TGTGCCTTGTGGGAGGTGCTCTTT	CALWEVLF	TRGV9	.	TRGJ1	18	-1	-1	18
409	0.0017580962697409709	TGTGCCTTGTGGGAGCCTCAAGAGTTGGGCAAAAAAATCAAGGTATTT	CALWEPQELGKKIKVF	TRGV9	.	TRGJP	14	-1	-1	18
397	0.001706513983098204	TGTGCCTTGTGGGACCATCAAGAGTTGGGCAAAAAAATCAAGGTATTT	CALWDHQELGKKIKVF	TRGV9	.	TRGJP	13	-1	-1	18
393	0.0016893198875506151	TGTGCCTTGTGGGAGGTGAAAGAGTTGGGCAAAAAAATCAAGGTATTT	CALWEVKELGKKIKVF	TRGV9	.	TRGJP	17	-1	-1	19
390	0.0016764243158899233	TGTGCCACCTGGGGGAATTATTATAAGAAACTCTTT	CATWGNYYKKLF	TRGV3	.	TRGJ1	12	-1	-1	14
388	0.0016678272681161289	TGTGCCTTGTGGGAGGTGCGTTATTATAAGAAACTCTTT	CALWEVRYYKKLF	TRGV9	.	TRGJ1	18	-1	-1	20
382	0.0016420361247947454	GGTCAGGGGAAACTCTTT	GQGKLF	TRGV9	.	TRGJ1	2	-1	-1	8
381	0.0016377376009078482	TGTGCCTTGTGGGTTAAACTCTTT	CALWVKLF	TRGV9	.	TRGJ1	12	-1	-1	15
380	0.001633439077020951	TGTGCCTTGTGGGAGGTGCGGCAGAAACTCTTT	CALWEVRQKLF	TRGV9	.	TRGJ1	18	-1	-1	22
379	0.0016291405531340538	TGTGCCTTGTGGGAGGTCCCTAATTGGCGACTCTTT	CALWEVPNWRLF	TRGV9	.	TRGJ1	16	-1	-1	29
374	0.0016076479336995676	TGTGCCTTGTGGGAGGCCCCTCGTCCGTTGGGCAAAAAAATCAAGGTATTT	CALWEAPRPLGKKIKVF	TRGV9	.	TRGJP	15	-1	-1	26
374	0.0016076479336995676	TGTGCCTTGTGGGAGAAACAAGAGTTGGGCAAAAAAATCAAGGTATTT	CALWEKQELGKKIKVF	TRGV9	.	TRGJP	14	-1	-1	18
373	0.0016033494098126704	TGTGCCTTGTGGGAGGGGAAAGAGTTGGGCAAAAAAATCAAGGTATTT	CALWEGKELGKKIKVF	TRGV9	.	TRGJP	15	-1	-1	15
369	0.0015861553142650813	CGACGGAAGAAACTCTTT	RRKKLF	TRGV9	.	TRGJ1	-1	-1	-1	6
367	0.001577558266491287	TGTGCCTTGTGGGAGGTGGGACAACTCTTT	CALWEVGQLF	TRGV9	.	TRGJ1	17	-1	-1	22
363	0.0015603641709436978	TGTGCCTTGTGGGAGGAAGAGTTGGGCAAAAAAATCAAGGTATTT	CALWEEELGKKIKVF	TRGV9	.	TRGJP	15	-1	-1	16
363	0.0015603641709436978	TGTGCCTTGTGGGAGGGGGATTATTATAAGAAACTCTTT	CALWEGDYYKKLF	TRGV9	.	TRGJ1	15	-1	-1	19
362	0.0015560656470568006	TGTGCCTCGTCGGGTAAGAAACTCTTT	CASSGKKLF	TRGV9	.	TRGJ2	13	-1	-1	14
359	0.001543170075396109	TCCCTACAGGAACTCTTT	SLQELF	TRGV10	.	TRGJ1	0	-1	-1	7
354	0.0015216774559616228	TGTGCCTTGTGGGAGAATCAAGAGTTGGGCAAAAAAATCAAGGTATTT	CALWENQELGKKIKVF	TRGV9	.	TRGJP	14	-1	-1	18
352	0.0015130804081878284	TGTGCCTTGTGGGCAAAACTCTTT	CALWAKLF	TRGV9	.	TRGJ1	12	-1	-1	15
343	0.001474393693205753	TGTGCCTTGTGGGCCCCCTGGGGCAAGAAACTCTTT	CALWAPWGKKLF	TRGV9	.	TRGJ1	12	-1	-1	24
341	0.0014657966454319586	TGTGCCTTGTGGGAGGTGCGTGAGAAACTCTTT	CALWEVREKLF	TRGV9	.	TRGJ1	18	-1	-1	22
338	0.001452901073771267	TGTGCCTTGTGGGAGGTGCACGAGAAACTCTTT	CALWEVHEKLF	TRGV9	.	TRGJ1	20	-1	-1	22
338	0.001452901073771267	TGTGCCTTGTGGGAGGCAAAACTCTTT	CALWEAKLF	TRGV9	.	TRGJ1	15	-1	-1	18
330	0.001418512882676089	TGTGCCTTGTTGGTGAAGAAACTCTTT	CALLVKKLF	TRGV9	.	TRGJ1	12	-1	-1	15
330	0.001418512882676089	TGTGCCTTGTGTGGTAAGAAACTCTTT	CALCGKKLF	TRGV9	.	TRGJ1	10	-1	-1	14
325	0.001397020263241603	TGTGCCTTGTCCTGGGTGGGATATAAGAAACTCTTT	CALSWVGYKKLF	TRGV9	.	TRGJ1	9	-1	-1	21
325	0.001397020263241603	TGTGCCTTTTCTAAACTCTTT	CAFSKLF	TRGV9	.	TRGJ1	7	-1	-1	12
312	0.0013411394527119388	TGTGCCTACAGTGAGAAACTCTTT	CAYSEKLF	TRGV9	.	TRGJ2	6	-1	-1	13
306	0.0013153483093905553	TGTGCCTTGTATAAGAAACTCTTT	CALYKKLF	TRGV9	.	TRGJ1	9	-1	-1	9
305	0.001311049785503658	TGTGCCTTGTGGGAGGGCGTTCCTTTTTATTATAAGAAACTCTTT	CALWEGVPFYYKKLF	TRGV9	.	TRGJ1	15	-1	-1	26
301	0.001293855689956069	TGTGCCTTGTGGGAGGTCCCTTGTAAGAAACTCTTT	CALWEVPCKKLF	TRGV9	.	TRGJ1	16	-1	-1	20
299	0.0012852586421822746	TGTGCCTTGTGGGAGGTGCGTAAGAAACTCTTT	CALWEVRKKLF	TRGV9	.	TRGJ1	18	-1	-1	20
297	0.0012766615944084802	TGTGCTGCGTGGGATTTGAAGAAACTCTTT	CAAWDLKKLF	TRGV10	.	TRGJ1	15	-1	-1	18
295	0.0012680645466346856	TGTGCCTTGTGGGAGGAGAAACTCTTT	CALWEEKLF	TRGV9	.	TRGJ1	15	-1	-1	16
294	0.0012637660227477884	TGTGCCTTGTGGGTCGGTTATAAGAAACTCTTT	CALWVGYKKLF	TRGV9	.	TRGJ1	12	-1	-1	17
292	0.001255168974973994	TGTGCCTTGTGGGAGGTGTTCCTTGGTTGGAAACTCTTT	CALWEVFLGWKLF	TRGV9	.	TRGJ1	17	-1	-1	29
290	0.0012465719272001994	TGTGCCTTGTGGGAGGGTCAAGTGTGGAAACTCTTT	CALWEGQVWKLF	TRGV9	.	TRGJ1	15	-1	-1	26
289	0.0012422734033133021	TGTGCCTTGTGTAGGAACCTCCCAGGGAAACTCTTT	CALCRNLPGKLF	TRGV9	.	TRGJ2	23	-1	-1	26
288	0.001237974879426405	TGTGCCTTGTGGGAGGGCTATAAGAAACTCTTT	CALWEGYKKLF	TRGV9	.	TRGJ1	15	-1	-1	18
287	0.0012336763555395077	TGTGCCTTGCTCGAGAAACTCTTT	CALLEKLF	TRGV9	.	TRGJ1	8	-1	-1	13
286	0.0012293778316526105	TGTGCCTTGTGGGCTTATAAGAAACTCTTT	CALWAYKKLF	TRGV9	.	TRGJ1	12	-1	-1	14
285	0.0012250793077657133	TGTGCCTTGTGGCGCCAAGAGTTGGGCAAAAAAATCAAGGTATTT	CALWRQELGKKIKVF	TRGV9	.	TRGJP	11	-1	-1	15
284	0.0012207807838788161	TGTGCCTTGTGGCCTTATAAGAAACTCTTT	CALWPYKKLF	TRGV9	.	TRGJ1	11	-1	-1	14
283	0.0012164822599919187	TGTGCCTTCCCTGATGGGGGGCACAATAAGAAACTCTTT	CAFPDGGHNKKLF	TRGV9	.	TRGJ1	7	-1	-1	25
282	0.0012121837361050215	TGTGCCTTGTGGCCGGCGTTGCCCGGGGGTAAGAAACTCTTT	CALWPALPGGKKLF	TRGV9	.	TRGJ1	11	-1	-1	29
281	0.0012078852122181243	TGTGCCTTGTGGTATAAGAAACTCTTT	CALWYKKLF	TRGV9	.	TRGJ1	11	-1	-1	12
280	0.001203586688331227	TGTGCCTTGTGGGGTTTCTCGAAGAAACTCTTT	CALWGFSKKLF	TRGV9	.	TRGJ2	12	-1	-1	21
279	0.0011992881644443299	TGTGCCTTGTGGGGTAAGAAACTCTTT	CALWGKKLF	TRGV9	.	TRGJ1	12	-1	-1	14
277	0.0011906911166705354	TGTGCCTTGTGGGAGGCGAAGAATTATTATAAGAAACTCTTT	CALWEAKNYYKKLF	TRGV9	.	TRGJ1	15	-1	-1	20
276	0.001186392592783638	TGTGCCTTGTGGGAGGTGATGAAGAAACTCTTT	CALWEVMKKLF	TRGV9	.	TRGJ1	17	-1	-1	21
276	0.001186392592783638	TGTGCCTTGTGGCCTCTAGAGAAACTCTTT	CALWPLEKLF	TRGV9	.	TRGJ2	11	-1	-1	19
275	0.0011820940688967408	TGTGCCTTACGAGTATACGACGAGAAACTCTTT	CALRVYDEKLF	TRGV9	.	TRGJ1	7	-1	-1	22
274	0.0011777955450098436	TGTGCCTTGTGGGAGGCGCAAGAGTTGGGCAAAAAAATCAAGGTATTT	CALWEAQELGKKIKVF	TRGV9	.	TRGJP	19	-1	-1	17
273	0.0011734970211229464	TGTGCCTTGTGGGAGTCTGGGACTTTGAAACTCTTT	CALWESGTLKLF	TRGV9	.	TRGJ1	14	-1	-1	26
273	0.0011734970211229464	TGTGCCTTGTGGGAGGTGCGGTATAAGAAACTCTTT	CALWEVRYKKLF	TRGV9	.	TRGJ1	18	-1	-1	21
272	0.0011691984972360492	TGTGCCCCGAAGAAACTCTTT	CAPKKLF	TRGV9	.	TRGJ1	5	-1	-1	9
271	0.001164899973349152	TGTGCCTTGAGGGACCCTAAGAAACTCTTT	CALRDPKKLF	TRGV9	.	TRGJ1	13	-1	-1	17
268	0.0011520044016884601	TGTGCCTTGTGGGGCCTAGAGTTGGGCAAAAAAATCAAGGTATTT	CALWGLELGKKIKVF	TRGV9	.	TRGJP	12	-1	-1	17
268	0.0011520044016884601	TGTGCCTTGTGGCCAGGTAGGTATAAGAAACTCTTT	CALWPGRYKKLF	TRGV9	.	TRGJ1	11	-1	-1	21
268	0.0011520044016884601	TGTGCCTTGTGGGAGGTGTGGGAGAAACTCTTT	CALWEVWEKLF	TRGV9	.	TRGJ1	17	-1	-1	22
266	0.0011434073539146657	TGTGCCTTGTGGGAGGATGGGGGGTTGGGCAAAAAAATCAAGGTATTT	CALWEDGGLGKKIKVF	TRGV9	.	TRGJP	15	-1	-1	23
265	0.0011391088300277685	TGTGCCTTGTGGGAGGCACAAGAGTTGGGCAAAAAAATCAAGGTATTT	CALWEAQELGKKIKVF	TRGV9	.	TRGJP	15	-1	-1	18
263	0.001130511782253974	TGTGCCTTGTGGGAAGGCTATAAGAAACTCTTT	CALWEGYKKLF	TRGV9	.	TRGJ1	13	-1	-1	18
262	0.0011262132583670767	TGTGCCTTGTGGGAGGTGTGGTATAAGAAACTCTTT	CALWEVWYKKLF	TRGV9	.	TRGJ1	17	-1	-1	21
262	0.0011262132583670767	TGTGCCTTGTGGGAGGTGGGGGGGAAACTCTTT	CALWEVGGKLF	TRGV9	.	TRGJ1	17	-1	-1	23
262	0.0011262132583670767	TGTGCCTTGTGGGAGGGTTATAAGAAACTCTTT	CALWEGYKKLF	TRGV9	.	TRGJ1	15	-1	-1	17
261	0.0011219147344801795	TGTGCCTTGTGGGAGAATCGACAAGAGTTGGGCAAAAAAATCAAGGTATTT	CALWENRQELGKKIKVF	TRGV9	.	TRGJP	14	-1	-1	21
261	0.0011219147344801795	TGTGCCTTGTGGGAGGTGTTTGGGTCTCTTGAGAGGAAACTCTTT	CALWEVFGSLERKLF	TRGV9	.	TRGJ2	17	-1	-1	35
259	0.001113317686706385	TGTGCCTTGTGGGAGGTGCCAACCCTATATTATAAGAAACTCTTT	CALWEVPTLYYKKLF	TRGV9	.	TRGJ1	18	-1	-1	27
259	0.001113317686706385	TGTGCCTTGTGGGAGGCCACTGGTTGGTTCAAGATATTT	CALWEATGWFKIF	TRGV9	.	TRGJP1	15	-1	-1	16
259	0.001113317686706385	TGTGCCTTGTGGGAGGTGAGATCCCAGAAACTCTTT	CALWEVRSQKLF	TRGV9	.	TRGJ1	28	-1	-1	25
259	0.001113317686706385	TGTGCCTTGCCTAATAAGAAACTCTTT	CALPNKKLF	TRGV9	.	TRGJ2	8	-1	-1	13
257	0.0011047206389325907	TGTGCCTTGTGGGAGTCGGAGTTGGGCAAAAAAATCAAGGTATTT	CALWESELGKKIKVF	TRGV9	.	TRGJP	14	-1	-1	18
256	0.0011004221150456932	TGTGCCTTGTGGGAGATGGTGTTGGGCAAAAAAATCAAGGTATTT	CALWEMVLGKKIKVF	TRGV9	.	TRGJP	17	-1	-1	20
256	0.0011004221150456932	TGTGCCCCGCCCCGTTATTATAAGAAACTCTTT	CAPPRYYKKLF	TRGV9	.	TRGJ1	5	-1	-1	14
253	0.0010875265433850016	TGTGCCTTGTGGGAGAGGGAGTTGGGCAAAAAAATCAAGGTATTT	CALWERELGKKIKVF	TRGV9	.	TRGJP	14	-1	-1	18
253	0.0010875265433850016	TGTGCTGCCTCTTACCGGCCCGATTATAAGAAACTCTTT	CAASYRPDYKKLF	TRGV10	.	TRGJ1	7	-1	-1	22
252	0.0010832280194981044	TGTGCCTTGTGGGAGGTGTTGGGCAAAAAAATCAAGGTATTT	CALWEVLGKKIKVF	TRGV9	.	TRGJP	17	-1	-1	17
251	0.0010789294956112072	TGTGCCTTGTGGGAGGTGCACCCGTTGGGCAAAAAAATCAAGGTATTT	CALWEVHPLGKKIKVF	TRGV9	.	TRGJP	21	-1	-1	23
251	0.0010789294956112072	TGTGCCTTGTGGGAGGAGGCAGGTTCCGGGAAACTCTTT	CALWEEAGSGKLF	TRGV9	.	TRGJ1	15	-1	-1	29
251	0.0010789294956112072	TGTGCCTTGTGGGAGGTGGGTTATAAGAAACTCTTT	CALWEVGYKKLF	TRGV9	.	TRGJ1	17	-1	-1	20
251	0.0010789294956112072	TGTGCCTTGTGGGAGGAGTATAAGAAACTCTTT	CALWEEYKKLF	TRGV9	.	TRGJ1	15	-1	-1	18
249	0.0010703324478374126	TGTGCCTTGTGGGAGGTGCATGAGTTGGGCAAAAAAATCAAGGTATTT	CALWEVHELGKKIKVF	TRGV9	.	TRGJP	19	-1	-1	17
249	0.0010703324478374126	TGTGCCTTGTGGGAGACAGAGTTGGGCAAAAAAATCAAGGTATTT	CALWETELGKKIKVF	TRGV9	.	TRGJP	14	-1	-1	17
249	0.0010703324478374126	TGTGCTGCGTGGGATTATTGTTATAAGAAACTCTTT	CAAWDYCYKKLF	TRGV10	.	TRGJ1	16	-1	-1	16
248	0.0010660339239505154	TGTGCCTTGTGGGAGGTGATTGAGTTGGGCAAAAAAATCAAGGTATTT	CALWEVIELGKKIKVF	TRGV9	.	TRGJP	17	-1	-1	21
248	0.0010660339239505154	TGTGCCTTGTGGGAGATTTGGGAGTTGGGCAAAAAAATCAAGGTATTT	CALWEIWELGKKIKVF	TRGV9	.	TRGJP	14	-1	-1	21
248	0.0010660339239505154	TGTGCCTTGTGGGAGGTGACTTATAAGAAACTCTTT	CALWEVTYKKLF	TRGV9	.	TRGJ1	17	-1	-1	20
247	0.0010617354000636181	TGTGCCTTGTGGGAGACTCAAGAGTTGGGCAAAAAAATCAAGGTATTT	CALWETQELGKKIKVF	TRGV9	.	TRGJP	14	-1	-1	18
247	0.0010617354000636181	TGTGCCTTGTGGGAGAAGGATGAGAAACTCTTT	CALWEKDEKLF	TRGV9	.	TRGJ1	14	-1	-1	19
246	0.001057436876176721	TGTGCCTTGTGGGAGGTGCTAGGTTATAAGAAACTCTTT	CALWEVLGYKKLF	TRGV9	.	TRGJ1	18	-1	-1	23
245	0.0010531383522898237	TGTGCCTTGTGGGAGGTGCCCCAAGAGTTGGGCAAAAAAATCAAGGTATTT	CALWEVPQELGKKIKVF	TRGV9	.	TRGJP	21	-1	-1	21
245	0.0010531383522898237	TGTGCCTTGTGGGAGACCGCCCAAGAGTTGGGCAAAAAAATCAAGGTATTT	CALWETAQELGKKIKVF	TRGV9	.	TRGJP	14	-1	-1	21
243	0.001044541304516029	TGTGCCTTGTGGGAGGGTTATTATAAGAAACTCTTT	CALWEGYYKKLF	TRGV9	.	TRGJ2	15	-1	-1	17
243	0.001044541304516029	TGTGCCTTGTGGGAGGCCCATAAGAAACTCTTT	CALWEAHKKLF	TRGV9	.	TRGJ1	15	-1	-1	19
242	0.001040242780629132	TGTGCCTTGTGGGAGGTCTCTGAGTTGGGCAAAAAAATCAAGGTATTT	CALWEVSELGKKIKVF	TRGV9	.	TRGJP	16	-1	-1	21
242	0.001040242780629132	TGTGCCTTGTGGGAGGTGTATGAGTTGGGCAAAAAAATCAAGGTATTT	CALWEVYELGKKIKVF	TRGV9	.	TRGJP	17	-1	-1	21
242	0.001040242780629132	TGTGCCACGTATTATAAGAAACTCTTT	CATYYKKLF	TRGV9	.	TRGJ1	5	-1	-1	9
241	0.0010359442567422347	TGTGCCTTGTGGGAGGTGCTTTTAAAGAAACTCTTT	CALWEVLLKKLF	TRGV9	.	TRGJ1	18	-1	-1	21
241	0.0010359442567422347	TGTGCCTTTGCCGATAAGAAACTCTTT	CAFADKKLF	TRGV9	.	TRGJ1	7	-1	-1	13
240	0.0010316457328553375	TGTGCCACCTGGGACGGGCGGCAGAGTGATTGGATCAAGACGTTT	CATWDGRQSDWIKTF	TRGV2	.	TRGJP2	18	-1	-1	24
238	0.001023048685081543	TGTGCTGCGTGGGATTTGAGGAAGAAACTCTTT	CAAWDLRKKLF	TRGV10	.	TRGJ1	15	-1	-1	21
237	0.0010187501611946459	TGTGCCTTGTGGGACCCCGAGGTGTTGGGCAAAAAAATCAAGGTATTT	CALWDPEVLGKKIKVF	TRGV9	.	TRGJP	13	-1	-1	23
237	0.0010187501611946459	TGTGCCTTGTGGGAGGTAGAAGAGTTGGGCAAAAAAATCAAGGTATTT	CALWEVEELGKKIKVF	TRGV9	.	TRGJP	16	-1	-1	19
237	0.0010187501611946459	TGTGCCTTGTGGGGTGGGTATTATAAGAAACTCTTT	CALWGGYYKKLF	TRGV9	.	TRGJ1	12	-1	-1	18
236	0.0010144516373077484	TGTGCCTTGTGGGAGGTGTACGAGTTGGGCAAAAAAATCAAGGTATTT	CALWEVYELGKKIKVF	TRGV9	.	TRGJP	20	-1	-1	21
236	0.0010144516373077484	TGTGCCTTGTGTGAAGAGTTGGGCAAAAAAATCAAGGTATTT	CALCEELGKKIKVF	TRGV9	.	TRGJP	13	-1	-1	13
236	0.0010144516373077484	TGTGCCTTGTGGGAGATCCCTATTAAGAAACTCTTT	CALWEIPIKKLF	TRGV9	.	TRGJ1	14	-1	-1	23
235	0.0010101531134208512	TGTGCCTTGTGGGAGGGACAAGAGTTGGGCAAAAAAATCAAGGTATTT	CALWEGQELGKKIKVF	TRGV9	.	TRGJP	15	-1	-1	14
233	0.0010015560656470568	TGTGCCTTGTGGGAGCCGCAAGAGTTGGGCAAAAAAATCAAGGTATTT	CALWEPQELGKKIKVF	TRGV9	.	TRGJP	14	-1	-1	17
233	0.0010015560656470568	TGTGCCTTGTGGGAGGTCCGGATGGCCGGCAAAAAAATCAAGGTATTT	CALWEVRMAGKKIKVF	TRGV9	.	TRGJP	16	-1	-1	27
233	0.0010015560656470568	TGTGCCTTGTGGGAGGTGTCTGAGTTGGGCAAAAAAATCAAGGTATTT	CALWEVSELGKKIKVF	TRGV9	.	TRGJP	17	-1	-1	21
233	0.0010015560656470568	TGTGCCTTGTGGGAGGCGAGAGAGTTGGGCAAAAAAATCAAGGTATTT	CALWEARELGKKIKVF	TRGV9	.	TRGJP	15	-1	-1	20
233	0.0010015560656470568	TGTGCCTTGTGTTCCCCTGGGATGGATTATAAGAAACTCTTT	CALCSPGMDYKKLF	TRGV9	.	TRGJ1	10	-1	-1	25
233	0.0010015560656470568	TGTGCCTTGTGGGAGGCCGGGGGCTATAAGAAACTCTTT	CALWEAGGYKKLF	TRGV9	.	TRGJ1	15	-1	-1	24
233	0.0010015560656470568	TGTGCCTTGGGGGGGTATTATAAGAAACTCTTT	CALGGYYKKLF	TRGV9	.	TRGJ2	15	-1	-1	15
233	0.0010015560656470568	TGTGCCTTGTGGGTGGGGGATAAGAAACTCTTT	CALWVGDKKLF	TRGV9	.	TRGJ1	15	-1	-1	19
232	9.972575417601596E-4	TGTGCCTTGTGGGAGGCGCCAGAGTTGGGCAAAAAAATCAAGGTATTT	CALWEAPELGKKIKVF	TRGV9	.	TRGJP	18	-1	-1	17
232	9.972575417601596E-4	TGTGCCTTGTGGGAGGCAGAGTTGGGCAAAAAAATCAAGGTATTT	CALWEAELGKKIKVF	TRGV9	.	TRGJP	15	-1	-1	14
231	9.929590178732624E-4	TGTGCCTTGCACCAGTATTATAAGAAACTCTTT	CALHQYYKKLF	TRGV9	.	TRGJ1	8	-1	-1	15
230	9.88660493986365E-4	TGTGCCTTGTGGGAGGTGCACGGAGAGTTGGGCAAAAAAATCAAGGTATTT	CALWEVHGELGKKIKVF	TRGV9	.	TRGJP	20	-1	-1	23
230	9.88660493986365E-4	TGTGCCTTGTGGGTGACACAAGAGTTGGGCAAAAAAATCAAGGTATTT	CALWVTQELGKKIKVF	TRGV9	.	TRGJP	12	-1	-1	18
230	9.88660493986365E-4	TGTGCCTTGTGGGAGGTGGTAGAGTTGGGCAAAAAAATCAAGGTATTT	CALWEVVELGKKIKVF	TRGV9	.	TRGJP	17	-1	-1	20
230	9.88660493986365E-4	TGTGCCTTGTGGGAGGTGGATCAATATAAGAAACTCTTT	CALWEVDQYKKLF	TRGV9	.	TRGJ1	17	-1	-1	24
230	9.88660493986365E-4	TGTGCCTTGTGGGAGGGGCGTTCTGGTAAGAAACTCTTT	CALWEGRSGKKLF	TRGV9	.	TRGJ1	18	-1	-1	26
229	9.843619700994678E-4	TGTGCCTTGTGGGAGGTGCAACGGTTGGGCAAAAAAATCAAGGTATTT	CALWEVQRLGKKIKVF	TRGV9	.	TRGJP	19	-1	-1	17
228	9.800634462125706E-4	TGTGCCTTGTGGGAGTCCCAAGAGTTGGGCAAAAAAATCAAGGTATTT	CALWESQELGKKIKVF	TRGV9	.	TRGJP	14	-1	-1	18
228	9.800634462125706E-4	TGTGCCTTGTGGGAGGTCGAAGAGTTGGGCAAAAAAATCAAGGTATTT	CALWEVEELGKKIKVF	TRGV9	.	TRGJP	16	-1	-1	19
228	9.800634462125706E-4	TGTGCCTTGTGGGAGGTGCAACGGTATAAGAAACTCTTT	CALWEVQRYKKLF	TRGV9	.	TRGJ1	19	-1	-1	24
228	9.800634462125706E-4	TGTGCCTCGAGTTATAAGAAACTCTTT	CASSYKKLF	TRGV9	.	TRGJ1	6	-1	-1	11
227	9.757649223256734E-4	TGTGCCACCTGGGACGGGCCGGATACCACTGGTTGGTTCAAGATATTT	CATWDGPDTTGWFKIF	TRGV2	.	TRGJP1	19	-1	-1	22
227	9.757649223256734E-4	TGTGCCTTGTGGGAGGTGCGCTATTATAAGAAACTCTTT	CALWEVRYYKKLF	TRGV9	.	TRGJ1	18	-1	-1	21
227	9.757649223256734E-4	TGTGCCTTGTGGGAGGTGACGGTGGGAGAGAAACTCTTT	CALWEVTVGEKLF	TRGV9	.	TRGJ1	17	-1	-1	28
227	9.757649223256734E-4	TGTGCCTTGTGGGGGGCCTATTATAAGAAACTCTTT	CALWGAYYKKLF	TRGV9	.	TRGJ1	15	-1	-1	18
226	9.714663984387762E-4	TGTGCCTTGTGGGAGGTGCCGCAAGAGTTGGGCAAAAAAATCAAGGTATTT	CALWEVPQELGKKIKVF	TRGV9	.	TRGJP	18	-1	-1	20
226	9.714663984387762E-4	TGTGCCTTGTGGGAGCTAGAGTTGGGCAAAAAAATCAAGGTATTT	CALWELELGKKIKVF	TRGV9	.	TRGJP	14	-1	-1	14
226	9.714663984387762E-4	TGTGCCTTGTGGGAGAGTGAGTTGGGCAAAAAAATCAAGGTATTT	CALWESELGKKIKVF	TRGV9	.	TRGJP	18	-1	-1	18
225	9.671678745518788E-4	TGTGCCTTGTGGTCATCGAGGGGGGATTATAAGAAACTCTTT	CALWSSRGDYKKLF	TRGV9	.	TRGJ1	11	-1	-1	25
225	9.671678745518788E-4	TGTGCCTTGTGGGAGGCGGGTTATTATAAGAAACTCTTT	CALWEAGYYKKLF	TRGV9	.	TRGJ1	15	-1	-1	20
225	9.671678745518788E-4	TGTGCCTTGTGGGATGATTATAAGAAACTCTTT	CALWDDYKKLF	TRGV9	.	TRGJ1	13	-1	-1	13
224	9.628693506649816E-4	TGTGCCTTGTGGGAGGTGATAGAGTTGGGCAAAAAAATCAAGGTATTT	CALWEVIELGKKIKVF	TRGV9	.	TRGJP	17	-1	-1	20
224	9.628693506649816E-4	TGTGCCTTGTGGGAGAAGCAAGAGTTGGGCAAAAAAATCAAGGTATTT	CALWEKQELGKKIKVF	TRGV9	.	TRGJP	14	-1	-1	17
224	9.628693506649816E-4	TGTGCCTTGTGGGAGACTCCACTCAATAAGAAACTCTTT	CALWETPLNKKLF	TRGV9	.	TRGJ1	14	-1	-1	25
224	9.628693506649816E-4	TGTGCCTTGTGGGGGGGATATTATAAGAAACTCTTT	CALWGGYYKKLF	TRGV9	.	TRGJ1	15	-1	-1	18
224	9.628693506649816E-4	TGTGCCTTGTGGGAGGGATTTAAGAAACTCTTT	CALWEGFKKLF	TRGV9	.	TRGJ1	15	-1	-1	17
223	9.585708267780844E-4	TGTGCCTTGTGGGAAAACCCAGGATTCGGGTTGGGCAAAAAAATCAAGGTATTT	CALWENPGFGLGKKIKVF	TRGV9	.	TRGJP	13	-1	-1	29
223	9.585708267780844E-4	TGTGCCTTGTGGGAGGTGGAGTGGGAGTTGGGCAAAAAAATCAAGGTATTT	CALWEVEWELGKKIKVF	TRGV9	.	TRGJP	17	-1	-1	24
223	9.585708267780844E-4	TGTGCCTTGTGGCCACAAGAGTTGGGCAAAAAAATCAAGGTATTT	CALWPQELGKKIKVF	TRGV9	.	TRGJP	11	-1	-1	15
223	9.585708267780844E-4	TGTGCCTTGTGGGAGGTGCAGGGTTATAAGAAACTCTTT	CALWEVQGYKKLF	TRGV9	.	TRGJ1	19	-1	-1	23
222	9.542723028911872E-4	TGTGCCTTGTGGGAGCCTACTCAAGAGTTGGGCAAAAAAATCAAGGTATTT	CALWEPTQELGKKIKVF	TRGV9	.	TRGJP	14	-1	-1	21
222	9.542723028911872E-4	TGTGCCTTGTGGGAGGTAGGGTATAAGAAACTCTTT	CALWEVGYKKLF	TRGV9	.	TRGJ1	16	-1	-1	21
222	9.542723028911872E-4	TGTGCCTTGTGGGTCCCTTATAAGAAACTCTTT	CALWVPYKKLF	TRGV9	.	TRGJ1	12	-1	-1	17
221	9.499737790042899E-4	TGTGCCTTGTGGGAGGTGCTCCGAGAGTTGGGCAAAAAAATCAAGGTATTT	CALWEVLRELGKKIKVF	TRGV9	.	TRGJP	21	-1	-1	23
221	9.499737790042899E-4	TGTGCCTTGTGGGAGGTGCGAGCGTTGGGCAAAAAAATCAAGGTATTT	CALWEVRALGKKIKVF	TRGV9	.	TRGJP	18	-1	-1	17
221	9.499737790042899E-4	TGTGCCTTGTGGGAGGATTATAAGAAACTCTTT	CALWEDYKKLF	TRGV9	.	TRGJ2	15	-1	-1	16
220	9.456752551173927E-4	TGTGCCTTGTGGGAGGTGCTCCAAGAGTTGGGCAAAAAAATCAAGGTATTT	CALWEVLQELGKKIKVF	TRGV9	.	TRGJP	21	-1	-1	21
220	9.456752551173927E-4	TGTGCCTTGTGGGGATCGTATTATAAGAAACTCTTT	CALWGSYYKKLF	TRGV9	.	TRGJ1	12	-1	-1	18
220	9.456752551173927E-4	TGTGCCTTGTGGGAGGTGCTTAAGAAACTCTTT	CALWEVLKKLF	TRGV9	.	TRGJ1	18	-1	-1	20
219	9.413767312304955E-4	TGTGCCTTGTGGGAGGTGCGGCAAGAGTTGGGCAAAAAAATCAAGGTATTT	CALWEVRQELGKKIKVF	TRGV9	.	TRGJP	18	-1	-1	19
219	9.413767312304955E-4	TGTGCCTTGTGGGAGGGGGGAGAGTTGGGCAAAAAAATCAAGGTATTT	CALWEGGELGKKIKVF	TRGV9	.	TRGJP	15	-1	-1	20
219	9.413767312304955E-4	TGTGCCTTGTGGGAGGGGGAGCATTATAAGAAACTCTTT	CALWEGEHYKKLF	TRGV9	.	TRGJ1	15	-1	-1	22
218	9.370782073435982E-4	TGTGCCTTGTGGGGGCCGCCCGGGGAGTTGGGCAAAAAAATCAAGGTATTT	CALWGPPGELGKKIKVF	TRGV9	.	TRGJP	12	-1	-1	24
218	9.370782073435982E-4	TGTGCCTTGTGGGAGGTGGGACGCGGTGGTTATTATAAGAAACTCTTT	CALWEVGRGGYYKKLF	TRGV9	.	TRGJ1	17	-1	-1	29
218	9.370782073435982E-4	TGTGCCTTGTGGGAGGTGTTTTATAAGAAACTCTTT	CALWEVFYKKLF	TRGV9	.	TRGJ1	17	-1	-1	20
218	9.370782073435982E-4	TGTGCCTTGTGGCATTATTATAAGAAACTCTTT	CALWHYYKKLF	TRGV9	.	TRGJ2	11	-1	-1	13
217	9.32779683456701E-4	TGTGCCTTGTGGGAGGTCCACTTGGAGTTGGGCAAAAAAATCAAGGTATTT	CALWEVHLELGKKIKVF	TRGV9	.	TRGJP	20	-1	-1	24
217	9.32779683456701E-4	TGTGCCTTGTGGGAGGTGCCCGAGTTGGGCAAAAAAATCAAGGTATTT	CALWEVPELGKKIKVF	TRGV9	.	TRGJP	18	-1	-1	21
217	9.32779683456701E-4	TGTGCCTTGTGGGTGAAAGAGTTGGGCAAAAAAATCAAGGTATTT	CALWVKELGKKIKVF	TRGV9	.	TRGJP	12	-1	-1	16
217	9.32779683456701E-4	TGTGCCTTGTGGGAGTATCAGTTGGGCAAAAAAATCAAGGTATTT	CALWEYQLGKKIKVF	TRGV9	.	TRGJP	14	-1	-1	19
217	9.32779683456701E-4	TGTGCCTTGTGGGAGGTGCTTGGCAAAAAAATCAAGGTATTT	CALWEVLGKKIKVF	TRGV9	.	TRGJP	18	-1	-1	21
217	9.32779683456701E-4	TGTGCCTTGTGGGAGGTGCGGTATTATAAGAAACTCTTT	CALWEVRYYKKLF	TRGV9	.	TRGJ1	18	-1	-1	21
217	9.32779683456701E-4	TGTGCCTTGTGGGAGGTGCATTGTTATAAGAAACTCTTT	CALWEVHCYKKLF	TRGV9	.	TRGJ1	19	-1	-1	19
217	9.32779683456701E-4	TGTGCCTTGAGGAGGGGATATAAGAAACTCTTT	CALRRGYKKLF	TRGV9	.	TRGJ1	14	-1	-1	18
215	9.241826356829064E-4	TGTGCCTTGTGGGAGGTGTCGGGGTTGGGCAAAAAAATCAAGGTATTT	CALWEVSGLGKKIKVF	TRGV9	.	TRGJP	17	-1	-1	23
215	9.241826356829064E-4	TGTGCCTTGTGGGAGGTGCGTCATTATAAGAAACTCTTT	CALWEVRHYKKLF	TRGV9	.	TRGJ1	18	-1	-1	22
214	9.198841117960092E-4	TGTGCCTTGTGGGAGTATCAAGAGTTGGGCAAAAAAATCAAGGTATTT	CALWEYQELGKKIKVF	TRGV9	.	TRGJP	14	-1	-1	18
214	9.198841117960092E-4	TGTGCCTTGTGGGAGCCGGGGGAGTTGGGCAAAAAAATCAAGGTATTT	CALWEPGELGKKIKVF	TRGV9	.	TRGJP	14	-1	-1	21
214	9.198841117960092E-4	TGTGCCTTGTGGGAGACCTACCAGTTGGGCAAAAAAATCAAGGTATTT	CALWETYQLGKKIKVF	TRGV9	.	TRGJP	14	-1	-1	22
214	9.198841117960092E-4	TGTGCTGCGTGGGATAAGGGGTATAAGAAACTCTTT	CAAWDKGYKKLF	TRGV10	.	TRGJ1	14	-1	-1	21
212	9.112870640222148E-4	TGTGCCTTGTGGGACGCCCAAGAGTTGGGCAAAAAAATCAAGGTATTT	CALWDAQELGKKIKVF	TRGV9	.	TRGJP	13	-1	-1	18
212	9.112870640222148E-4	TGTGCCTTGTGGGTTAGTAGGTTGGGCAAAAAAATCAAGGTATTT	CALWVSRLGKKIKVF	TRGV9	.	TRGJP	12	-1	-1	20
212	9.112870640222148E-4	TGTGCCTTGTGGGAGTGTTATTATAAGAAACTCTTT	CALWECYYKKLF	TRGV9	.	TRGJ1	14	-1	-1	17
212	9.112870640222148E-4	TGTGCTGCGTGGAAACTCTTT	CAAWKLF	TRGV10	.	TRGJ1	11	-1	-1	11
211	9.069885401353175E-4	TGTGCCTTGAAGGGGTTGGGCAAAAAAATCAAGGTATTT	CALKGLGKKIKVF	TRGV9	.	TRGJP	8	-1	-1	14
210	9.026900162484203E-4	TGTGCCTTGTGGGAAGGTCAAGAGTTGGGCAAAAAAATCAAGGTATTT	CALWEGQELGKKIKVF	TRGV9	.	TRGJP	17	-1	-1	15
209	8.983914923615231E-4	TGTGCCTTGTGGGAGGGGACCCGTGAGTTGGGCAAAAAAATCAAGGTATTT	CALWEGTRELGKKIKVF	TRGV9	.	TRGJP	15	-1	-1	24
209	8.983914923615231E-4	TGTGCCTTGTGGAAACAACGGGAGTTGGGCAAAAAAATCAAGGTATTT	CALWKQRELGKKIKVF	TRGV9	.	TRGJP	11	-1	-1	21
208	8.940929684746258E-4	TGTGCCTTGTGGGAGTCCGAAGAGTTGGGCAAAAAAATCAAGGTATTT	CALWESEELGKKIKVF	TRGV9	.	TRGJP	14	-1	-1	19
208	8.940929684746258E-4	TGTGCCTTGTGGGAGGTGCCCCCTTATAAGAAACTCTTT	CALWEVPPYKKLF	TRGV9	.	TRGJ2	21	-1	-1	23
208	8.940929684746258E-4	TGTGCCTTGTGGGAGGGATATTATAAGAAACTCTTT	CALWEGYYKKLF	TRGV9	.	TRGJ1	15	-1	-1	18
207	8.897944445877286E-4	TGTGCCTTGTGGGAGGTATCTGGGGAGTTGGGCAAAAAAATCAAGGTATTT	CALWEVSGELGKKIKVF	TRGV9	.	TRGJP	16	-1	-1	24
207	8.897944445877286E-4	TGTGCCTTGTGGGAGGTGCATACACGAAAACTCTTT	CALWEVHTRKLF	TRGV9	.	TRGJ1	19	-1	-1	27
207	8.897944445877286E-4	TGTGCCACCTGGGATTATTATAAGAAACTCTTT	CATWDYYKKLF	TRGV4	.	TRGJ2	14	-1	-1	13
206	8.854959207008314E-4	TGTGCCTTGTGGGAGGTCTTACAAGAGTTGGGCAAAAAAATCAAGGTATTT	CALWEVLQELGKKIKVF	TRGV9	.	TRGJP	16	-1	-1	21
206	8.854959207008314E-4	TGTGCCTTGTGGGAATATTATAAGAAACTCTTT	CALWEYYKKLF	TRGV9	.	TRGJ1	13	-1	-1	12
204	8.768988729270368E-4	GCGAATTATTATAAGAAACTCTTT	ANYYKKLF	TRGV9	.	TRGJ1	-1	-1	-1	1
203	8.726003490401396E-4	TGTGCCTTGTGGGAGGACCCCAGGGGGGATTATAAGAAACTCTTT	CALWEDPRGDYKKLF	TRGV9	.	TRGJ1	15	-1	-1	28
203	8.726003490401396E-4	TGTGCCTTGTGGGAGGTGCTTTATAAGAAACTCTTT	CALWEVLYKKLF	TRGV9	.	TRGJ1	18	-1	-1	20
203	8.726003490401396E-4	TGTGCTGCGTGGGGGAAACTCTTT	CAAWGKLF	TRGV10	.	TRGJ1	12	-1	-1	14
202	8.683018251532424E-4	TGTGCCTTGTGGGAGGTGCGTGTTGGCTGGTATAAGAAACTCTTT	CALWEVRVGWYKKLF	TRGV9	.	TRGJ1	18	-1	-1	30
202	8.683018251532424E-4	TGTGCCTTGTGGGAGGTGCAAGATTATAAGAAACTCTTT	CALWEVQDYKKLF	TRGV9	.	TRGJ1	19	-1	-1	22
202	8.683018251532424E-4	TGTGCCTTGTGGGAGACTCCACATTATAAGAAACTCTTT	CALWETPHYKKLF	TRGV9	.	TRGJ1	14	-1	-1	22
202	8.683018251532424E-4	TGTGCCTTGTGCATTTATTATAAGAAACTCTTT	CALCIYYKKLF	TRGV9	.	TRGJ1	10	-1	-1	14
201	8.640033012663451E-4	TGTGCCTTGTGGGAGACCGGGGGGTTGGGCAAAAAAATCAAGGTATTT	CALWETGGLGKKIKVF	TRGV9	.	TRGJP	14	-1	-1	23
201	8.640033012663451E-4	TGTGCCTTGTGGGAGGTGCATCGGCGTATTTATAAGAAACTCTTT	CALWEVHRRIYKKLF	TRGV9	.	TRGJ1	19	-1	-1	29
201	8.640033012663451E-4	TGTGCCTTGTGGGAAGAAGAGTTGGGCAAAAAAATCAAGGTATTT	CALWEEELGKKIKVF	TRGV9	.	TRGJP	13	-1	-1	16
201	8.640033012663451E-4	TGTGCCTTGTGGGAGGTGCTGTCCTATTATAAGAAACTCTTT	CALWEVLSYYKKLF	TRGV9	.	TRGJ1	18	-1	-1	24
201	8.640033012663451E-4	TGTGCCTTGTGGGAGGATTATTATAAGAAACTCTTT	CALWEDYYKKLF	TRGV9	.	TRGJ1	15	-1	-1	16
200	8.597047773794479E-4	TGTGCCTTGTGGGAGACCCCACAAGAGTTGGGCAAAAAAATCAAGGTATTT	CALWETPQELGKKIKVF	TRGV9	.	TRGJP	14	-1	-1	21
200	8.597047773794479E-4	TGTGCCTTGTGGGAGTGTGTATTGGGCAAAAAAATCAAGGTATTT	CALWECVLGKKIKVF	TRGV9	.	TRGJP	18	-1	-1	21
200	8.597047773794479E-4	TGTGCCTTGTGGGAGGTGCGGGCGGGTTATTATAAGAAACTCTTT	CALWEVRAGYYKKLF	TRGV9	.	TRGJ1	18	-1	-1	26
200	8.597047773794479E-4	TGTGCCTTGTGGGAGGCGCCGGATTATTATAAGAAACTCTTT	CALWEAPDYYKKLF	TRGV9	.	TRGJ1	18	-1	-1	19
199	8.554062534925507E-4	TGTGCCTTGTGGGAGGTGCACTGTCGGGAGTTGGGCAAAAAAATCAAGGTATTT	CALWEVHCRELGKKIKVF	TRGV9	.	TRGJP	20	-1	-1	27
199	8.554062534925507E-4	TGTGCCTTGTGGGAGGACCAGGAGTTGGGCAAAAAAATCAAGGTATTT	CALWEDQELGKKIKVF	TRGV9	.	TRGJP	15	-1	-1	18
199	8.554062534925507E-4	TGTGCCTTGTGGGACCCCCAAGGAGGTTATAAGAAACTCTTT	CALWDPQGGYKKLF	TRGV9	.	TRGJ1	13	-1	-1	26
199	8.554062534925507E-4	TGTGCCTTGTGGGAGGTGGGGGGAACGGATAAGAAACTCTTT	CALWEVGGTDKKLF	TRGV9	.	TRGJ1	17	-1	-1	28
199	8.554062534925507E-4	TGTGCCTTGTGGGAGGTGAGTTATTATAAGAAACTCTTT	CALWEVSYYKKLF	TRGV9	.	TRGJ2	17	-1	-1	17
198	8.511077296056534E-4	TGTGCCTTGTGGTATAGTGCGTACGAGTTGGGCAAAAAAATCAAGGTATTT	CALWYSAYELGKKIKVF	TRGV9	.	TRGJP	11	-1	-1	24
198	8.511077296056534E-4	TGTGCCTTGTGGGAGGTGCAAGTAAGGTTGGGCAAAAAAATCAAGGTATTT	CALWEVQVRLGKKIKVF	TRGV9	.	TRGJP	19	-1	-1	23
198	8.511077296056534E-4	TGTGCCTTGTGGGAGGGCCGTCCGGAGTTGGGCAAAAAAATCAAGGTATTT	CALWEGRPELGKKIKVF	TRGV9	.	TRGJP	15	-1	-1	24
198	8.511077296056534E-4	TGTGCCTTGTGGGAGGTGCTTCGGGATTATAAGAAACTCTTT	CALWEVLRDYKKLF	TRGV9	.	TRGJ1	18	-1	-1	25
197	8.468092057187562E-4	TGTGCCTTGTGGGAGGTGCTCCTTTATAAGAAACTCTTT	CALWEVLLYKKLF	TRGV9	.	TRGJ1	22	-1	-1	23
197	8.468092057187562E-4	TGTGCCTTGTGGGATCCTCGAAATAAGAAACTCTTT	CALWDPRNKKLF	TRGV9	.	TRGJ1	13	-1	-1	22
196	8.42510681831859E-4	TGTGCCTTGTGGGAGTCCTTTGGGTATAAGAAACTCTTT	CALWESFGYKKLF	TRGV9	.	TRGJ1	14	-1	-1	24
196	8.42510681831859E-4	TGTGCCTTGTGGGAGCTAGGGGCTTATAAGAAACTCTTT	CALWELGAYKKLF	TRGV9	.	TRGJ1	14	-1	-1	23
195	8.382121579449617E-4	TGTGCCTTGTGGGAGGTGCCGGGGCAAGAGTTGGGCAAAAAAATCAAGGTATTT	CALWEVPGQELGKKIKVF	TRGV9	.	TRGJP	18	-1	-1	21
195	8.382121579449617E-4	TGTGCCTTGTGGGAGGTGCAATCCCCTGAGTTGGGCAAAAAAATCAAGGTATTT	CALWEVQSPELGKKIKVF	TRGV9	.	TRGJP	19	-1	-1	27
195	8.382121579449617E-4	TGTGCCTTGTGGGAGGGGGGAAGGGGCAAAAAAATCAAGGTATTT	CALWEGGRGKKIKVF	TRGV9	.	TRGJP	15	-1	-1	23
195	8.382121579449617E-4	TGTGCCTTGTGGGAGGGCGCTTATTATAAGAAACTCTTT	CALWEGAYYKKLF	TRGV9	.	TRGJ2	15	-1	-1	20
195	8.382121579449617E-4	TGTGCCTTGTGGGAGGTTAGCTATAAGAAACTCTTT	CALWEVSYKKLF	TRGV9	.	TRGJ1	16	-1	-1	21
195	8.382121579449617E-4	TGTGCCTTGTGGGAGGATAAAGATAAGAAACTCTTT	CALWEDKDKKLF	TRGV9	.	TRGJ1	15	-1	-1	22
194	8.339136340580644E-4	TGTGCCTTGTGGGTAAAGTTGGGCAAAAAAATCAAGGTATTT	CALWVKLGKKIKVF	TRGV9	.	TRGJP	12	-1	-1	9
194	8.339136340580644E-4	TGTGCCTTGTGGGAGGTATATTATAAGAAACTCTTT	CALWEVYYKKLF	TRGV9	.	TRGJ1	16	-1	-1	18
192	8.2531658628427E-4	TGTGCCTTGTGGGCCCCATATTATAAGAAACTCTTT	CALWAPYYKKLF	TRGV9	.	TRGJ1	12	-1	-1	18
191	8.210180623973727E-4	TGTGCCTTGTGGGAGCCGGAGGTGTTGGGCAAAAAAATCAAGGTATTT	CALWEPEVLGKKIKVF	TRGV9	.	TRGJP	14	-1	-1	23
191	8.210180623973727E-4	TGTGCCTTGTGGGAGGATCAAGAGTTGGGCAAAAAAATCAAGGTATTT	CALWEDQELGKKIKVF	TRGV9	.	TRGJP	15	-1	-1	18
191	8.210180623973727E-4	TGTGCCTTGTGGGAAGAGCAAGAGTTGGGCAAAAAAATCAAGGTATTT	CALWEEQELGKKIKVF	TRGV9	.	TRGJP	19	-1	-1	17
191	8.210180623973727E-4	TGTGCCTTGTGGGAGCCTTCTTCTGACTATAAGAAACTCTTT	CALWEPSSDYKKLF	TRGV9	.	TRGJ1	14	-1	-1	27
190	8.167195385104755E-4	TGTGCCTTGTGGGAGGCCACCCCGCAAGAGTTGGGCAAAAAAATCAAGGTATTT	CALWEATPQELGKKIKVF	TRGV9	.	TRGJP	15	-1	-1	23
190	8.167195385104755E-4	TGTGCCTTGTGGGAGACGATTCAAGAGTTGGGCAAAAAAATCAAGGTATTT	CALWETIQELGKKIKVF	TRGV9	.	TRGJP	14	-1	-1	21
190	8.167195385104755E-4	TGTGCCTTGTGGGCCCTCGTGTATTATAAGAAACTCTTT	CALWALVYYKKLF	TRGV9	.	TRGJ1	12	-1	-1	21
190	8.167195385104755E-4	TGTGCCTTGTGGGAGGCAGGTTATTATAAGAAACTCTTT	CALWEAGYYKKLF	TRGV9	.	TRGJ1	15	-1	-1	20
189	8.124210146235783E-4	TGTGCCTTGTGGGAGGCCGTTCAAGAGTTGGGCAAAAAAATCAAGGTATTT	CALWEAVQELGKKIKVF	TRGV9	.	TRGJP	15	-1	-1	21
189	8.124210146235783E-4	TGTGCCTTGTGGGAGATTCAAGAGTTGGGCAAAAAAATCAAGGTATTT	CALWEIQELGKKIKVF	TRGV9	.	TRGJP	14	-1	-1	18
189	8.124210146235783E-4	TGTGCCTTGTGGGAGGTGAACGTGGGCAAAAAAATCAAGGTATTT	CALWEVNVGKKIKVF	TRGV9	.	TRGJP	20	-1	-1	22
188	8.08122490736681E-4	TGTGCCTTGTGGGAGGACAAACAAGAGTTGGGCAAAAAAATCAAGGTATTT	CALWEDKQELGKKIKVF	TRGV9	.	TRGJP	15	-1	-1	21
188	8.08122490736681E-4	TGTGCCTTGTGGGAGGTTCGGTTGGCTTATTATAAGAAACTCTTT	CALWEVRLAYYKKLF	TRGV9	.	TRGJ1	16	-1	-1	26
188	8.08122490736681E-4	TGTGCCTTGTGGGAGGTGCTGAATTATAAGAAACTCTTT	CALWEVLNYKKLF	TRGV9	.	TRGJ1	18	-1	-1	22
188	8.08122490736681E-4	TGTGCCTTGTGGGTGAATTATTATAAGAAACTCTTT	CALWVNYYKKLF	TRGV9	.	TRGJ1	12	-1	-1	14
188	8.08122490736681E-4	TGTGCTGCGTGGGATAATTATAAGAAACTCTTT	CAAWDNYKKLF	TRGV10	.	TRGJ1	14	-1	-1	13
188	8.08122490736681E-4	TGTGCCTTGTGGGAGGGAAATAAGAAACTCTTT	CALWEGNKKLF	TRGV9	.	TRGJ1	15	-1	-1	19
186	7.995254429628866E-4	TGTGCCTTGTGGGAGATGGGGGAGTTGGGCAAAAAAATCAAGGTATTT	CALWEMGELGKKIKVF	TRGV9	.	TRGJP	17	-1	-1	21
186	7.995254429628866E-4	TGTGCCTTGTGGGACCCTACAGCAAAACGCGAAAAGAAACTCTTT	CALWDPTAKREKKLF	TRGV9	.	TRGJ1	13	-1	-1	33
186	7.995254429628866E-4	TGTGCCTTGTGGGAAGTAGAGTTGGGCAAAAAAATCAAGGTATTT	CALWEVELGKKIKVF	TRGV9	.	TRGJP	16	-1	-1	17
186	7.995254429628866E-4	TGTGCTGCGTGGGATACCACTGGTTGGTTCAAGATATTT	CAAWDTTGWFKIF	TRGV10	.	TRGJP1	14	-1	-1	13
186	7.995254429628866E-4	TGTGCCTTGTGGGAGGACCCTTATTATAAGAAACTCTTT	CALWEDPYYKKLF	TRGV9	.	TRGJ1	15	-1	-1	20
186	7.995254429628866E-4	TGTGCCTTGTGGGAGCACGATTATAAGAAACTCTTT	CALWEHDYKKLF	TRGV9	.	TRGJ1	14	-1	-1	19
185	7.952269190759893E-4	TGTGCCTTGTGGGAGGGCTCTTATTATAAGAAACTCTTT	CALWEGSYYKKLF	TRGV9	.	TRGJ1	15	-1	-1	20
185	7.952269190759893E-4	TGTGCCTTGTGGTCGAATTATTATAAGAAACTCTTT	CALWSNYYKKLF	TRGV9	.	TRGJ1	11	-1	-1	12
184	7.90928395189092E-4	TGTGCCTTGTGGGAGGTGCAGCAAACGGTGGGCAAAAAAATCAAGGTATTT	CALWEVQQTVGKKIKVF	TRGV9	.	TRGJP	19	-1	-1	28
184	7.90928395189092E-4	TGTGCCTTGTGGGAGCCGCCTAGGGAGGGCAAAAAAATCAAGGTATTT	CALWEPPREGKKIKVF	TRGV9	.	TRGJP	14	-1	-1	26
183	7.866298713021948E-4	TGTGCCTTGTGGGAGGGATGGGAAGAGTTGGGCAAAAAAATCAAGGTATTT	CALWEGWEELGKKIKVF	TRGV9	.	TRGJP	15	-1	-1	17
183	7.866298713021948E-4	TGTGCCTTGTGGGAGGCGACACTTTATTATAAGAAACTCTTT	CALWEATLYYKKLF	TRGV9	.	TRGJ1	15	-1	-1	23
182	7.823313474152976E-4	TGTGCCTTGTGGGAAGACCAAGAGTTGGGCAAAAAAATCAAGGTATTT	CALWEDQELGKKIKVF	TRGV9	.	TRGJP	13	-1	-1	18
182	7.823313474152976E-4	TGTGCCTTGTGGGAGGTGCTTGACTGTTATAAGAAACTCTTT	CALWEVLDCYKKLF	TRGV9	.	TRGJ1	18	-1	-1	26
182	7.823313474152976E-4	TGTGCCTTGTGGGCGCATTATTATAAGAAACTCTTT	CALWAHYYKKLF	TRGV9	.	TRGJ1	12	-1	-1	13
181	7.780328235284003E-4	TGTGCCTTGTGGGAGGTGCACGGTCCGCAAGAGTTGGGCAAAAAAATCAAGGTATTT	CALWEVHGPQELGKKIKVF	TRGV9	.	TRGJP	20	-1	-1	26
181	7.780328235284003E-4	TGTGCCTTGTGGGAGGCAAGACGTCAAGAGTTGGGCAAAAAAATCAAGGTATTT	CALWEARRQELGKKIKVF	TRGV9	.	TRGJP	15	-1	-1	24
181	7.780328235284003E-4	TGTGCCTTGTGGGAGGTGTTTAATTATAAGAAACTCTTT	CALWEVFNYKKLF	TRGV9	.	TRGJ1	17	-1	-1	22
181	7.780328235284003E-4	TGTGCCTTGTGGGAGGCTGTGTATTATAAGAAACTCTTT	CALWEAVYYKKLF	TRGV9	.	TRGJ1	15	-1	-1	21
181	7.780328235284003E-4	TGTGCTGCGTTCCCCCAACGAGGACTCTTT	CAAFPQRGLF	TRGV10	.	TRGJ1	9	-1	-1	23
180	7.737342996415031E-4	TGTGCCTTGTGGGAGTTCAGACAGTATTATAAGAAACTCTTT	CALWEFRQYYKKLF	TRGV9	.	TRGJ1	14	-1	-1	24
180	7.737342996415031E-4	TGTGCCTTGTGGGAGGTGTGGAATTATTATAAGAAACTCTTT	CALWEVWNYYKKLF	TRGV9	.	TRGJ2	17	-1	-1	20
180	7.737342996415031E-4	TGTGCCTTGTGGGATGGCACTTATTATAAGAAACTCTTT	CALWDGTYYKKLF	TRGV9	.	TRGJ1	19	-1	-1	20
179	7.694357757546059E-4	TGTGCCTTGTGGGAGGAGTATTATAAGAAACTCTTT	CALWEEYYKKLF	TRGV9	.	TRGJ1	15	-1	-1	18
178	7.651372518677086E-4	TGTGCCTTGTGGGAGCGAAAAGAGTTGGGCAAAAAAATCAAGGTATTT	CALWERKELGKKIKVF	TRGV9	.	TRGJP	14	-1	-1	19
178	7.651372518677086E-4	TGTGCCTTGTGGGAGGTGCAGGGTTATTATAAGAAACTCTTT	CALWEVQGYYKKLF	TRGV9	.	TRGJ1	19	-1	-1	23
178	7.651372518677086E-4	TGTGCCTTGTGGGAGGTGCAGGAATATAAGAAACTCTTT	CALWEVQEYKKLF	TRGV9	.	TRGJ1	19	-1	-1	24
178	7.651372518677086E-4	TGTGCCTTGTGGGAGGCCAATTATTATAAGAAACTCTTT	CALWEANYYKKLF	TRGV9	.	TRGJ1	15	-1	-1	18
178	7.651372518677086E-4	TGTGCCTTGTGTGGAAATTATTATAAGAAACTCTTT	CALCGNYYKKLF	TRGV9	.	TRGJ1	14	-1	-1	15
177	7.608387279808114E-4	TGTGCCTTGTGGGAGGTGTTTGTGAAGTTGGGCAAAAAAATCAAGGTATTT	CALWEVFVKLGKKIKVF	TRGV9	.	TRGJP	17	-1	-1	25
177	7.608387279808114E-4	TGTGCCTTGTGGGATATGCAAGAGTTGGGCAAAAAAATCAAGGTATTT	CALWDMQELGKKIKVF	TRGV9	.	TRGJP	19	-1	-1	17
177	7.608387279808114E-4	TGTGCCTTGTGGGAGGTTTATTATAAGAAACTCTTT	CALWEVYYKKLF	TRGV9	.	TRGJ2	16	-1	-1	17
177	7.608387279808114E-4	TGTGCTGCGTGGCATAAGAAACTCTTT	CAAWHKKLF	TRGV10	.	TRGJ1	14	-1	-1	13
176	7.565402040939142E-4	TGTGCCTTGTGGGAGGGCACGGCAGAGTTGGGCAAAAAAATCAAGGTATTT	CALWEGTAELGKKIKVF	TRGV9	.	TRGJP	19	-1	-1	20
176	7.565402040939142E-4	TGTGCCTTGTTTCAAGAGTTGGGCAAAAAAATCAAGGTATTT	CALFQELGKKIKVF	TRGV9	.	TRGJP	9	-1	-1	12
175	7.522416802070169E-4	TGTGCCTTGTGGGAGGTCTTAGAAGAGTTGGGCAAAAAAATCAAGGTATTT	CALWEVLEELGKKIKVF	TRGV9	.	TRGJP	16	-1	-1	22
175	7.522416802070169E-4	TGTGCCTTGTGGGAGGTGATAAAGGAGTTGGGCAAAAAAATCAAGGTATTT	CALWEVIKELGKKIKVF	TRGV9	.	TRGJP	17	-1	-1	24
175	7.522416802070169E-4	TGTGCCTTGTGGGAGACCCAAGAGTTGGGCAAAAAAATCAAGGTATTT	CALWETQELGKKIKVF	TRGV9	.	TRGJP	14	-1	-1	18
175	7.522416802070169E-4	TGTGCCTTGGAGGGGATACAAGAGTTGGGCAAAAAAATCAAGGTATTT	CALEGIQELGKKIKVF	TRGV9	.	TRGJP	8	-1	-1	18
175	7.522416802070169E-4	TGTGCCTTGTGGGAGGTCAGAACTTATTATAAGAAACTCTTT	CALWEVRTYYKKLF	TRGV9	.	TRGJ1	16	-1	-1	19
174	7.479431563201197E-4	TGTGCCTTGTGGGAGGTGCAATATATGGAGTTGGGCAAAAAAATCAAGGTATTT	CALWEVQYMELGKKIKVF	TRGV9	.	TRGJP	19	-1	-1	27
174	7.479431563201197E-4	TGTGCCTTGGGGCGAAAAGAGTTGGGCAAAAAAATCAAGGTATTT	CALGRKELGKKIKVF	TRGV9	.	TRGJP	11	-1	-1	16
173	7.436446324332224E-4	TGTGCCTTGTGGGAGGTCTACGGGGAGTTGGGCAAAAAAATCAAGGTATTT	CALWEVYGELGKKIKVF	TRGV9	.	TRGJP	16	-1	-1	24
171	7.350475846594279E-4	TGTGCCTTGTGGGAGCTCTCGAATTATTATAAGAAACTCTTT	CALWELSNYYKKLF	TRGV9	.	TRGJ1	14	-1	-1	18
171	7.350475846594279E-4	TGTGCCTTGTGGGATTATTATTATAAGAAACTCTTT	CALWDYYYKKLF	TRGV9	.	TRGJ1	13	-1	-1	16
169	7.264505368856335E-4	TGTGCCTTGTGGGACGATTACCAGTTGGGCAAAAAAATCAAGGTATTT	CALWDDYQLGKKIKVF	TRGV9	.	TRGJP	13	-1	-1	22
168	7.221520129987362E-4	TGTGCCTTGTGGGAGGTGCTGGTAATGGATTATAAGAAACTCTTT	CALWEVLVMDYKKLF	TRGV9	.	TRGJ1	18	-1	-1	28
167	7.17853489111839E-4	TGTGCTGCGTGGAATTATTATAAGAAACTCTTT	CAAWNYYKKLF	TRGV10	.	TRGJ1	16	-1	-1	11
167	7.17853489111839E-4	TGTGCCTTCCCTTATTATAAGAAACTCTTT	CAFPYYKKLF	TRGV9	.	TRGJ1	7	-1	-1	11
166	7.135549652249418E-4	TGTGCCTTGTGGGACCCAATGTCGCAAGAGTTGGGCAAAAAAATCAAGGTATTT	CALWDPMSQELGKKIKVF	TRGV9	.	TRGJP	13	-1	-1	23
166	7.135549652249418E-4	TGTGCCTTGTGGGAGGTCCCTCGGAATTATTATAAGAAACTCTTT	CALWEVPRNYYKKLF	TRGV9	.	TRGJ1	21	-1	-1	23
166	7.135549652249418E-4	TGTGCCTTGTGGGAGGTGCGTGGTTATAAGAAACTCTTT	CALWEVRGYKKLF	TRGV9	.	TRGJ1	18	-1	-1	23
166	7.135549652249418E-4	TGTGCTGCGTGGGATCGGGGAGATGGGGTACTCTTT	CAAWDRGDGVLF	TRGV10	.	TRGJ1	14	-1	-1	29
166	7.135549652249418E-4	TGTGCCTTGTGGCCGAATTATTATAAGAAACTCTTT	CALWPNYYKKLF	TRGV9	.	TRGJ1	11	-1	-1	13
165	7.092564413380445E-4	TGTGCCTTGTGGGATGTTTCGAATTATTATAAGAAACTCTTT	CALWDVSNYYKKLF	TRGV9	.	TRGJ1	16	-1	-1	17
165	7.092564413380445E-4	TGTGCCTTGTGGGAGGTGCTCCATTATTATAAGAAACTCTTT	CALWEVLHYYKKLF	TRGV9	.	TRGJ1	21	-1	-1	22
165	7.092564413380445E-4	TGTGCCTTGTGGGAGGTGCCGATTTATTATAAGAAACTCTTT	CALWEVPIYYKKLF	TRGV9	.	TRGJ1	18	-1	-1	19
165	7.092564413380445E-4	TGTGCCTTGTGGGTGCCCTATTATTATAAGAAACTCTTT	CALWVPYYYKKLF	TRGV9	.	TRGJ1	12	-1	-1	19
165	7.092564413380445E-4	TGTGCCTTGTGGGAGAATTATTATAAGAAACTCTTT	CALWENYYKKLF	TRGV9	.	TRGJ1	14	-1	-1	14
164	7.049579174511473E-4	TGTGCCTTGTGGGAGGTGGGTCTCTATTATAAGAAACTCTTT	CALWEVGLYYKKLF	TRGV9	.	TRGJ1	17	-1	-1	24
164	7.049579174511473E-4	TGTGCCTTGTGGGAGGGACCGTATTATAAGAAACTCTTT	CALWEGPYYKKLF	TRGV9	.	TRGJ1	15	-1	-1	21
164	7.049579174511473E-4	TGTGCTGCGTGGGATTTGAGACTCTTT	CAAWDLRLF	TRGV10	.	TRGJ1	15	-1	-1	17
164	7.049579174511473E-4	TGTGCTGCGTGGGATTCGGGGAAACTCTTT	CAAWDSGKLF	TRGV10	.	TRGJ1	15	-1	-1	20
163	7.0065939356425E-4	TGTGCCTTGTGGGAGGCCCAGCCGAAAAAGAAACTCTTT	CALWEAQPKKKLF	TRGV9	.	TRGJ1	15	-1	-1	27
163	7.0065939356425E-4	TGTGCCTTGTGGGTATTGTTCCCAAACCTCTTT	CALWVLFPNLF	TRGV9	.	TRGJ1	12	-1	-1	23
163	7.0065939356425E-4	TGTGCCTTGCAGTTATATTATAAGAAACTCTTT	CALQLYYKKLF	TRGV9	.	TRGJ1	8	-1	-1	15
162	6.963608696773528E-4	TGTGCCTTGTGGGAGGTGCAAGTTTTAGGGTATAAGAAACTCTTT	CALWEVQVLGYKKLF	TRGV9	.	TRGJ1	19	-1	-1	30
162	6.963608696773528E-4	TGTGCCTTGTGGGAGGTCGGAGAGGATTATAAGAAACTCTTT	CALWEVGEDYKKLF	TRGV9	.	TRGJ1	16	-1	-1	25
162	6.963608696773528E-4	TGTGCCTTGTGGGAGGCCAGCCATTATTATAAGAAACTCTTT	CALWEASHYYKKLF	TRGV9	.	TRGJ1	15	-1	-1	22
162	6.963608696773528E-4	TGTGCCTTGTGGGAGGTGGATTATTATAAGAAACTCTTT	CALWEVDYYKKLF	TRGV9	.	TRGJ1	17	-1	-1	19
161	6.920623457904555E-4	TGTGCCTTGTGGAAAGGAAGGTTGGGCAAAAAAATCAAGGTATTT	CALWKGRLGKKIKVF	TRGV9	.	TRGJP	11	-1	-1	17
161	6.920623457904555E-4	TGTGCCTTGCGAAGCTATTATAAGAAACTCTTT	CALRSYYKKLF	TRGV9	.	TRGJ1	8	-1	-1	15
161	6.920623457904555E-4	TGTGCCTGCGGAATTTATTATAAGAAACTCTTT	CACGIYYKKLF	TRGV9	.	TRGJ2	6	-1	-1	10
160	6.877638219035583E-4	TGTGCCTTGTGGGAGGTGCGTTCGAATTATTATAAGAAACTCTTT	CALWEVRSNYYKKLF	TRGV9	.	TRGJ1	18	-1	-1	20
160	6.877638219035583E-4	TGTGCCTTGTGGGAGGTCCAAGATTATTATAAGAAACTCTTT	CALWEVQDYYKKLF	TRGV9	.	TRGJ1	19	-1	-1	22
160	6.877638219035583E-4	TGTGCCTTGTGGGAAATGGGCAGGAAACTCTTT	CALWEMGRKLF	TRGV9	.	TRGJ1	13	-1	-1	23
159	6.834652980166611E-4	TGTGCCTTGTGGGAGGTGCAAGTTTATTATAAGAAACTCTTT	CALWEVQVYYKKLF	TRGV9	.	TRGJ1	19	-1	-1	23
159	6.834652980166611E-4	TGTGCCTTGTGGGAGGTAGCTTATTATAAGAAACTCTTT	CALWEVAYYKKLF	TRGV9	.	TRGJ1	16	-1	-1	20
159	6.834652980166611E-4	TGTGCTGCGTGGGATTATGAGAAACTCTTT	CAAWDYEKLF	TRGV10	.	TRGJ2	16	-1	-1	13
158	6.791667741297638E-4	TGTGCCTTGTGGGAGGTGCATAGGTACCCACAAGAGTTGGGCAAAAAAATCAAGGTATTT	CALWEVHRYPQELGKKIKVF	TRGV9	.	TRGJP	19	-1	-1	30
158	6.791667741297638E-4	TGTGCCTTGTGGGAGGTGTTTTATTATAAGAAACTCTTT	CALWEVFYYKKLF	TRGV9	.	TRGJ1	17	-1	-1	20
158	6.791667741297638E-4	TGTGCCTTGTGGGAGGGGTATTATAAGAAACTCTTT	CALWEGYYKKLF	TRGV9	.	TRGJ1	15	-1	-1	18
158	6.791667741297638E-4	TGTGCCACCTGGGATTATAAGAAACTCTTT	CATWDYKKLF	TRGV4	.	TRGJ1	14	-1	-1	13
157	6.748682502428666E-4	TGTGCTGCGGGCCATCCAAATACCACTGGTTGGTTCAAGATATTT	CAAGHPNTTGWFKIF	TRGV10	.	TRGJP1	8	-1	-1	19
157	6.748682502428666E-4	TGTGCCTTGTGGGAGGTCCGCTCGAATTATTATAAGAAACTCTTT	CALWEVRSNYYKKLF	TRGV9	.	TRGJ1	16	-1	-1	21
157	6.748682502428666E-4	TGTGCCTTGTGGGAGGTGTTTAAGAGATATAAGAAACTCTTT	CALWEVFKRYKKLF	TRGV9	.	TRGJ1	17	-1	-1	27
157	6.748682502428666E-4	TGTGCTGCGCGAGGGGTAGGGAAACTCTTT	CAARGVGKLF	TRGV10	.	TRGJ1	8	-1	-1	20
156	6.705697263559694E-4	TGTGCCTTGTGGGAGGGGAGGTATTATAAGAAACTCTTT	CALWEGRYYKKLF	TRGV9	.	TRGJ1	15	-1	-1	21
155	6.662712024690721E-4	TGTGCCTTGTGGGAGGCCCTATATTATAAGAAACTCTTT	CALWEALYYKKLF	TRGV9	.	TRGJ1	15	-1	-1	21
155	6.662712024690721E-4	TGTGCCTTGTGGGAGGGGAATTATTATAAGAAACTCTTT	CALWEGNYYKKLF	TRGV9	.	TRGJ1	15	-1	-1	17
155	6.662712024690721E-4	TGTGCCACCTGGGATAGGAATTATAAGAAACTCTTT	CATWDRNYKKLF	TRGV4	.	TRGJ1	17	-1	-1	19
155	6.662712024690721E-4	TGTGCCTTCTATTCCTATTATAAGAAACTCTTT	CAFYSYYKKLF	TRGV9	.	TRGJ1	7	-1	-1	15
155	6.662712024690721E-4	TGTGCTGCGTGGGAGGAGAAACTCTTT	CAAWEEKLF	TRGV10	.	TRGJ1	13	-1	-1	16
154	6.619726785821749E-4	TGTGCCTTGTGGGGTCAAGAGTTGGGCAAAAAAATCAAGGTATTT	CALWGQELGKKIKVF	TRGV9	.	TRGJP	12	-1	-1	11
154	6.619726785821749E-4	TGTGCCTTGTGGAAACAAGAGTTGGGCAAAAAAATCAAGGTATTT	CALWKQELGKKIKVF	TRGV9	.	TRGJP	11	-1	-1	15
154	6.619726785821749E-4	TGTGCCTTGTGGGAGGTCCAGAATTATTATAAGAAACTCTTT	CALWEVQNYYKKLF	TRGV9	.	TRGJ1	19	-1	-1	20
154	6.619726785821749E-4	TGTGCCTTGTGGGAGGTGCAAAATTATAAGAAACTCTTT	CALWEVQNYKKLF	TRGV9	.	TRGJ1	19	-1	-1	22
154	6.619726785821749E-4	TGTGCCTTGTGGGAGTCGGGTAAGAAACTCTTT	CALWESGKKLF	TRGV9	.	TRGJ1	14	-1	-1	20
154	6.619726785821749E-4	TGTGCTGCGTGGGATTACCAGCTCTTT	CAAWDYQLF	TRGV10	.	TRGJ1	17	-1	-1	21
153	6.576741546952777E-4	TGTGCCTTGTGGGAGGTAAGGGGGCAAGAGTTGGGCAAAAAAATCAAGGTATTT	CALWEVRGQELGKKIKVF	TRGV9	.	TRGJP	16	-1	-1	21
153	6.576741546952777E-4	TGTGCCTTGTGGGAGGAAAACCAGTTGGGCAAAAAAATCAAGGTATTT	CALWEENQLGKKIKVF	TRGV9	.	TRGJP	15	-1	-1	22
153	6.576741546952777E-4	TGTGCCTTGTGGGTTACGAATTATTATAAGAAACTCTTT	CALWVTNYYKKLF	TRGV9	.	TRGJ1	12	-1	-1	16
153	6.576741546952777E-4	TGTGCCCCGAAGAATTATTATAAGAAACTCTTT	CAPKNYYKKLF	TRGV9	.	TRGJ1	5	-1	-1	11
152	6.533756308083805E-4	TGTGCCTTGTGGGAGGGCTTGAATTATTATAAGAAACTCTTT	CALWEGLNYYKKLF	TRGV9	.	TRGJ1	15	-1	-1	20
152	6.533756308083805E-4	TGTGCCTTGTGGGAGGGCCTGAATTATTATAAGAAACTCTTT	CALWEGLNYYKKLF	TRGV9	.	TRGJ1	15	-1	-1	20
152	6.533756308083805E-4	TGTGCCTTGTGGGAGGGCCATTATTATAAGAAACTCTTT	CALWEGHYYKKLF	TRGV9	.	TRGJ1	15	-1	-1	19
151	6.490771069214831E-4	TGTGCCTTGTGGGAGGTGCCGGCTCCCCAAGAGTTGGGCAAAAAAATCAAGGTATTT	CALWEVPAPQELGKKIKVF	TRGV9	.	TRGJP	30	-1	-1	27
151	6.490771069214831E-4	TGTGCCTTGTGGGAGGTCATTTATTATAAGAAACTCTTT	CALWEVIYYKKLF	TRGV9	.	TRGJ1	16	-1	-1	20
150	6.447785830345859E-4	TGTGCCTTGTGGGAGGCCCCGAATTATTATAAGAAACTCTTT	CALWEAPNYYKKLF	TRGV9	.	TRGJ1	15	-1	-1	19
149	6.404800591476887E-4	TGTGCTGCGTGTAGGGTTAAGAAACTCTTT	CAACRVKKLF	TRGV10	.	TRGJ1	10	-1	-1	17
148	6.361815352607914E-4	TGTGCCTTGTGGGAGGTGCCTTACCCCCGGGGGAAACTCTTT	CALWEVPYPRGKLF	TRGV9	.	TRGJ1	18	-1	-1	32
147	6.318830113738942E-4	TGTGCTGCGTGGGATAGGCCCCAGAAACTCTTT	CAAWDRPQKLF	TRGV10	.	TRGJ1	14	-1	-1	22
146	6.27584487486997E-4	TGTGCCTTGTGGGAGGACGATTATTATAAGAAACTCTTT	CALWEDDYYKKLF	TRGV9	.	TRGJ1	15	-1	-1	19
146	6.27584487486997E-4	TGTGCCACCTGGGATGGTTATTATAAGAAACTCTTT	CATWDGYYKKLF	TRGV4	.	TRGJ2	16	-1	-1	17
145	6.232859636000997E-4	TGTGCCTTGTGGGAGGTGCGATCGGGACAAGAGTTGGGCAAAAAAATCAAGGTATTT	CALWEVRSGQELGKKIKVF	TRGV9	.	TRGJP	18	-1	-1	23
145	6.232859636000997E-4	TGTGCCTTGTGGGAGTTAACCCCATTACTGTATTATAAGAAACTCTTT	CALWELTPLLYYKKLF	TRGV9	.	TRGJ1	14	-1	-1	30
145	6.232859636000997E-4	TGTGCCTTGTGGGAGGTGCAATCCCATTATTATAAGAAACTCTTT	CALWEVQSHYYKKLF	TRGV9	.	TRGJ1	25	-1	-1	25
145	6.232859636000997E-4	TGTGCCTTGTGGGAGCTGAATTATTATAAGAAACTCTTT	CALWELNYYKKLF	TRGV9	.	TRGJ1	17	-1	-1	17
145	6.232859636000997E-4	TGTGCTGCGTGGTCTACAAAACTCTTT	CAAWSTKLF	TRGV10	.	TRGJ1	11	-1	-1	18
144	6.189874397132025E-4	TGTGCCTTGTGGGAGGCCTCTAAAATGGGCAAAAAAATCAAGGTATTT	CALWEASKMGKKIKVF	TRGV9	.	TRGJP	15	-1	-1	25
144	6.189874397132025E-4	TGTGCCTTGTGGGAGGGAACGAATTATTATAAGAAACTCTTT	CALWEGTNYYKKLF	TRGV9	.	TRGJ1	15	-1	-1	19
144	6.189874397132025E-4	TGTGCCTTGTGGGAGGTATTTTATAAGAAACTCTTT	CALWEVFYKKLF	TRGV9	.	TRGJ1	16	-1	-1	17
144	6.189874397132025E-4	TGTGCTGCGTGGGATTGGAAGAAACTCTTT	CAAWDWKKLF	TRGV10	.	TRGJ1	15	-1	-1	18
144	6.189874397132025E-4	TGTGCTGCGTGGGATCAGGGGAAACTCTTT	CAAWDQGKLF	TRGV10	.	TRGJ1	14	-1	-1	20
143	6.146889158263053E-4	TGTGCCTTGTGGGAGGTGCAGAATTATTATAAGAAACTCTTT	CALWEVQNYYKKLF	TRGV9	.	TRGJ1	19	-1	-1	20
142	6.103903919394081E-4	TGTGCTGCCCCACGGTACGGGAAACTCTTT	CAAPRYGKLF	TRGV10	.	TRGJ1	7	-1	-1	20
141	6.060918680525107E-4	TGTGCCTTGTGGCGATTGCAAGAGTTGGGCAAAAAAATCAAGGTATTT	CALWRLQELGKKIKVF	TRGV9	.	TRGJP	11	-1	-1	17
141	6.060918680525107E-4	TGTGCCTTGTGGGAGGCTCGCCCTAGCAATTATTATAAGAAACTCTTT	CALWEARPSNYYKKLF	TRGV9	.	TRGJ1	15	-1	-1	27
141	6.060918680525107E-4	TGTGCCTTGTGTCCCGACCCGAATTATTATAAGAAACTCTTT	CALCPDPNYYKKLF	TRGV9	.	TRGJ1	10	-1	-1	19
141	6.060918680525107E-4	TGTGCCTTCCCCACGAATTATTATAAGAAACTCTTT	CAFPTNYYKKLF	TRGV9	.	TRGJ1	7	-1	-1	13
140	6.017933441656135E-4	TGTGCCTTGTGGGTAAGACGAAATTATTATAAGAAACTCTTT	CALWVRRNYYKKLF	TRGV9	.	TRGJ1	12	-1	-1	21
140	6.017933441656135E-4	TGTGCCTTGTGGGCGAAGCTGAATTATTATAAGAAACTCTTT	CALWAKLNYYKKLF	TRGV9	.	TRGJ1	12	-1	-1	20
140	6.017933441656135E-4	TGTGCCTTGTGGGAGCCACGAAATTATTATAAGAAACTCTTT	CALWEPRNYYKKLF	TRGV9	.	TRGJ1	14	-1	-1	21
140	6.017933441656135E-4	TGTGCCTTGTGGGAGGTCCCGGATTATTATAAGAAACTCTTT	CALWEVPDYYKKLF	TRGV9	.	TRGJ2	16	-1	-1	19
140	6.017933441656135E-4	TGTGCCTTGTGGGAGGGACAGAATTATTATAAGAAACTCTTT	CALWEGQNYYKKLF	TRGV9	.	TRGJ1	15	-1	-1	20
140	6.017933441656135E-4	TGTGCCACCTGGGACGGAAGTAGTGATTGGATCAAGACGTTT	CATWDGSSDWIKTF	TRGV2	.	TRGJP2	16	-1	-1	18
139	5.974948202787163E-4	TGTGCCTTGTGGGAGGGTTACCGGAATTATTATAAGAAACTCTTT	CALWEGYRNYYKKLF	TRGV9	.	TRGJ1	15	-1	-1	23
139	5.974948202787163E-4	TGTGCTGCGTGGGTTTATAAGAAACTCTTT	CAAWVYKKLF	TRGV10	.	TRGJ1	16	-1	-1	14
138	5.93196296391819E-4	TGTGCCTTGTGGGAGGTACCACTGAATTATTATAAGAAACTCTTT	CALWEVPLNYYKKLF	TRGV9	.	TRGJ1	16	-1	-1	23
138	5.93196296391819E-4	TGTGCCTTGTGGGACCGAGGTAATTATTATAAGAAACTCTTT	CALWDRGNYYKKLF	TRGV9	.	TRGJ1	13	-1	-1	21
137	5.888977725049218E-4	TGTGCCTTGTTACCCCGGGATTATTATAAGAAACTCTTT	CALLPRDYYKKLF	TRGV9	.	TRGJ1	9	-1	-1	19
137	5.888977725049218E-4	TGTGCCTTGTGGGATCTGAATTATTATAAGAAACTCTTT	CALWDLNYYKKLF	TRGV9	.	TRGJ1	13	-1	-1	17
137	5.888977725049218E-4	TGTGCTGCGTGGGATTTTGCAGAGAAACTCTTT	CAAWDFAEKLF	TRGV10	.	TRGJ1	15	-1	-1	22
137	5.888977725049218E-4	TGTGCCGAAAATTATTATAAGAAACTCTTT	CAENYYKKLF	TRGV9	.	TRGJ1	5	-1	-1	9
136	5.845992486180246E-4	TGTGCCTTGTGGGAGGTGTGGGGGCAAGAGTTGGGCAAAAAAATCAAGGTATTT	CALWEVWGQELGKKIKVF	TRGV9	.	TRGJP	17	-1	-1	21
136	5.845992486180246E-4	TGTGCCTTGTGGGAGGTGCCCCATTATTATAAGAAACTCTTT	CALWEVPHYYKKLF	TRGV9	.	TRGJ1	21	-1	-1	22
135	5.803007247311273E-4	TGTGCCTTGTGGGAGGGGTTGAATTATTATAAGAAACTCTTT	CALWEGLNYYKKLF	TRGV9	.	TRGJ1	15	-1	-1	20
135	5.803007247311273E-4	TGTGCCTTGTGGAAGGACAAGGATTATTATAAGAAACTCTTT	CALWKDKDYYKKLF	TRGV9	.	TRGJ1	15	-1	-1	22
135	5.803007247311273E-4	TGTGCTGCGTGGGTTAGTTATAAGAAACTCTTT	CAAWVSYKKLF	TRGV10	.	TRGJ1	15	-1	-1	13
134	5.760022008442301E-4	TGTGCTGCGTGGGATTATGGTCACCGGAAACTCTTT	CAAWDYGHRKLF	TRGV10	.	TRGJ1	16	-1	-1	26
134	5.760022008442301E-4	TGTGCTGCGTGGTCCCTGGGGAAGAAACTCTTT	CAAWSLGKKLF	TRGV10	.	TRGJ1	11	-1	-1	21
134	5.760022008442301E-4	TGTGCCTTGGAGTTTTATTATAAGAAACTCTTT	CALEFYYKKLF	TRGV9	.	TRGJ1	8	-1	-1	14
134	5.760022008442301E-4	TGTGCTGCGTGGGATTCCAAGAAACTCTTT	CAAWDSKKLF	TRGV10	.	TRGJ1	15	-1	-1	18
133	5.717036769573329E-4	TGTGCCTTGTGGGAGTTTCGATGGAATTATTATAAGAAACTCTTT	CALWEFRWNYYKKLF	TRGV9	.	TRGJ1	14	-1	-1	23
133	5.717036769573329E-4	TGTGCTGCGTTGGGGTATAAGAAACTCTTT	CAALGYKKLF	TRGV10	.	TRGJ1	13	-1	-1	15
132	5.674051530704357E-4	TGTGCCTTGTGGGAGGGGCAAGCCCTGACCGCGAATTATTATAAGAAACTCTTT	CALWEGQALTANYYKKLF	TRGV9	.	TRGJ1	19	-1	-1	31
132	5.674051530704357E-4	TGTGCCTTGTGGGAGGTGTGTCCCCCTGTGAATTATTATAAGAAACTCTTT	CALWEVCPPVNYYKKLF	TRGV9	.	TRGJ1	17	-1	-1	29
132	5.674051530704357E-4	TGTGCCTTGTGGGATAGGATGTGTTATTATTATAAGAAACTCTTT	CALWDRMCYYYKKLF	TRGV9	.	TRGJ1	13	-1	-1	25
132	5.674051530704357E-4	TGTGCTGCGTGGGATCTTAAGAAACTCTTT	CAAWDLKKLF	TRGV10	.	TRGJ1	14	-1	-1	17
131	5.631066291835383E-4	TGTGACTATAAGAAACTCTTT	CDYKKLF	TRGV10	.	TRGJ1	3	-1	-1	6
130	5.588081052966411E-4	TGTGCCTTGTGGGAGGTGGTGGGAAGAAAAGAGTTGGGCAAAAAAATCAAGGTATTT	CALWEVVGRKELGKKIKVF	TRGV9	.	TRGJP	17	-1	-1	28
130	5.588081052966411E-4	TGTGCCTTGTGGGAGGTGATATCGAATTATTATAAGAAACTCTTT	CALWEVISNYYKKLF	TRGV9	.	TRGJ1	17	-1	-1	21
129	5.545095814097439E-4	TGTGCCTTGTGGGAGGTCCGTAATTATTATAAGAAACTCTTT	CALWEVRNYYKKLF	TRGV9	.	TRGJ1	16	-1	-1	21
129	5.545095814097439E-4	TGTGCCTTGTGGGAGGATTCGAATTATTATAAGAAACTCTTT	CALWEDSNYYKKLF	TRGV9	.	TRGJ1	15	-1	-1	16
129	5.545095814097439E-4	TGTGCTGCGTGGGATTTCGGTAAGAAACTCTTT	CAAWDFGKKLF	TRGV10	.	TRGJ1	22	-1	-1	20
129	5.545095814097439E-4	TGTGCTGCGTGGGCTTATAAGAAACTCTTT	CAAWAYKKLF	TRGV10	.	TRGJ1	16	-1	-1	14
129	5.545095814097439E-4	TGTGCTGCGTGGGATGAGAAGAAACTCTTT	CAAWDEKKLF	TRGV10	.	TRGJ1	14	-1	-1	18
128	5.502110575228466E-4	TGTGCCTTGTGGGAGGTGCCCCTTTTATTCCTTTATAAGAAACTCTTT	CALWEVPLLFLYKKLF	TRGV9	.	TRGJ1	22	-1	-1	32
128	5.502110575228466E-4	TGTGCCTTGTGGGAGGTTTTGATATATTATAAGAAACTCTTT	CALWEVLIYYKKLF	TRGV9	.	TRGJ1	16	-1	-1	24
128	5.502110575228466E-4	TGTGCTGCGTGGGATACCTCTAAGAAACTCTTT	CAAWDTSKKLF	TRGV10	.	TRGJ1	14	-1	-1	20
127	5.459125336359494E-4	TGTGCCTTGTGGGAGCCCCTCTTTGAAGAGTTGGGCAAAAAAATCAAGGTATTT	CALWEPLFEELGKKIKVF	TRGV9	.	TRGJP	14	-1	-1	25
127	5.459125336359494E-4	TGTGCCTTGTGGGAGCCCTCAGAATCGTTGGGCAAAAAAATCAAGGTATTT	CALWEPSESLGKKIKVF	TRGV9	.	TRGJP	14	-1	-1	26
127	5.459125336359494E-4	TGTGCCTTGTGGGAGGTGCTCATCCACATCTATTATAAGAAACTCTTT	CALWEVLIHIYYKKLF	TRGV9	.	TRGJ1	27	-1	-1	30
127	5.459125336359494E-4	TGTGCCTTGTGGGAGTCTATTTATTATAAGAAACTCTTT	CALWESIYYKKLF	TRGV9	.	TRGJ2	14	-1	-1	20
127	5.459125336359494E-4	TGTGCCTTGGGGAAAAGTACGAAGAAACTCTTT	CALGKSTKKLF	TRGV9	.	TRGJ1	12	-1	-1	21
126	5.416140097490522E-4	TGTGCCTTGTGGGAGGTGGGTCCCAAGACCGGACATTATTATAAGAAACTCTTT	CALWEVGPKTGHYYKKLF	TRGV9	.	TRGJ2	17	-1	-1	34
125	5.373154858621549E-4	TGTGCTGCGTGGGCCAGTGGCTATAAGAAACTCTTT	CAAWASGYKKLF	TRGV10	.	TRGJ1	12	-1	-1	21
125	5.373154858621549E-4	TGTGCTGCGTGGGCCCTCATAGAGAAACTCTTT	CAAWALIEKLF	TRGV10	.	TRGJ1	12	-1	-1	18
125	5.373154858621549E-4	TGTGCTGCGTGGGAGTATAAGAAACTCTTT	CAAWEYKKLF	TRGV10	.	TRGJ1	16	-1	-1	15
124	5.330169619752577E-4	TGTGCCTTGTGGGAGCCCTCCCCGTCTAAAGAGTTGGGCAAAAAAATCAAGGTATTT	CALWEPSPSKELGKKIKVF	TRGV9	.	TRGJP	14	-1	-1	28
124	5.330169619752577E-4	TGTGCTGCGTGGGGTTTTGTCCCTCTCTGGGGGAAACTCTTT	CAAWGFVPLWGKLF	TRGV10	.	TRGJ1	15	-1	-1	32
123	5.287184380883605E-4	TGTGCCTTGTGGGAGGTAGTACTGGATTATTATAAGAAACTCTTT	CALWEVVLDYYKKLF	TRGV9	.	TRGJ1	16	-1	-1	25
123	5.287184380883605E-4	TGTGCCTTGTGGGATGAAGGCAATTATTATAAGAAACTCTTT	CALWDEGNYYKKLF	TRGV9	.	TRGJ1	13	-1	-1	21
123	5.287184380883605E-4	TGTGCCTTGTGGGAGCCTTATTATTATAAGAAACTCTTT	CALWEPYYYKKLF	TRGV9	.	TRGJ1	14	-1	-1	19
123	5.287184380883605E-4	TGTGCTGCCTCGAGTTATAAGAAACTCTTT	CAASSYKKLF	TRGV10	.	TRGJ1	7	-1	-1	14
122	5.244199142014633E-4	TGTGCCTTGTGGGAGGGATACAATTATTATAAGAAACTCTTT	CALWEGYNYYKKLF	TRGV9	.	TRGJ1	15	-1	-1	21
122	5.244199142014633E-4	TGTGCCTTGTGGGAGCGAGATTATTATAAGAAACTCTTT	CALWERDYYKKLF	TRGV9	.	TRGJ1	14	-1	-1	15
122	5.244199142014633E-4	TGTGCTGCGTGGGATTACCGGAAGAAACTCTTT	CAAWDYRKKLF	TRGV10	.	TRGJ1	17	-1	-1	21
122	5.244199142014633E-4	TGTGCTGCTGCCGTAATTAAGAAACTCTTT	CAAAVIKKLF	TRGV10	.	TRGJ1	7	-1	-1	17
121	5.20121390314566E-4	TGTGCCTTGTGGGAGCGGAACTATTATTATAAGAAACTCTTT	CALWERNYYYKKLF	TRGV9	.	TRGJ1	14	-1	-1	22
121	5.20121390314566E-4	TGTGCTGCGTGGGATCGGGGGTATAAGAAACTCTTT	CAAWDRGYKKLF	TRGV10	.	TRGJ1	14	-1	-1	21
121	5.20121390314566E-4	TGTGCTGCGTGGGGTTATTATAAGAAACTCTTT	CAAWGYYKKLF	TRGV10	.	TRGJ1	16	-1	-1	14
120	5.158228664276687E-4	TGTGCTGCGTGGGATCCCTCCCAAGAGCGGAAACTCTTT	CAAWDPSQERKLF	TRGV10	.	TRGJ1	14	-1	-1	29
120	5.158228664276687E-4	TGTGCTGCGTGGGATTTTTATTATAAGAAACTCTTT	CAAWDFYYKKLF	TRGV10	.	TRGJ1	15	-1	-1	17
120	5.158228664276687E-4	TGTGCTGCGTGGGGAGAATGGAAACTCTTT	CAAWGEWKLF	TRGV10	.	TRGJ1	12	-1	-1	20
119	5.115243425407715E-4	TGTGCTGCGTGGGAGCCATACGCGCGTAAGAAACTCTTT	CAAWEPYARKKLF	TRGV10	.	TRGJ1	13	-1	-1	26
119	5.115243425407715E-4	TGTGCCGACTCAGATTATTATAAGAAACTCTTT	CADSDYYKKLF	TRGV9	.	TRGJ1	5	-1	-1	13
119	5.115243425407715E-4	TGTGCTGCGTGGCACTATAAGAAACTCTTT	CAAWHYKKLF	TRGV10	.	TRGJ1	11	-1	-1	15
119	5.115243425407715E-4	TGTGCCACCTGGGATAAGAAACTCTTT	CATWDKKLF	TRGV8	.	TRGJ1	15	-1	-1	13
119	5.115243425407715E-4	TGTGCCTTGTGGGGGGGGGGGAAACTCTTT	CALWGGGKLF	TRGV9	.	TRGJ1	15	-1	-1	20
118	5.072258186538742E-4	TGTGCCTTGTGGGAGGTTTCCCAAGAGTTGGGCAAAAAAATCAAGGTATTT	CALWEVSQELGKKIKVF	TRGV9	.	TRGJP	16	-1	-1	21
118	5.072258186538742E-4	TGTGCTGCGTGGGCTCTGCGCAAAACCAATAAGAAACTCTTT	CAAWALRKTNKKLF	TRGV10	.	TRGJ1	12	-1	-1	28
118	5.072258186538742E-4	TGTGCCAACCCTAATAAGAAACTCTTT	CANPNKKLF	TRGV10	.	TRGJ1	4	-1	-1	13
116	4.986287708800798E-4	TGTGCTGCGTGGGTTGCAAAGGGTAAGAAACTCTTT	CAAWVAKGKKLF	TRGV10	.	TRGJ1	12	-1	-1	23
116	4.986287708800798E-4	TGTGCTGCGTGGGGTCCCAAGAAACTCTTT	CAAWGPKKLF	TRGV10	.	TRGJ1	12	-1	-1	18
115	4.943302469931825E-4	TGTGCCTTGTGGGAGGCCGAGAAGACCTATTATTATAAGAAACTCTTT	CALWEAEKTYYYKKLF	TRGV9	.	TRGJ1	15	-1	-1	28
115	4.943302469931825E-4	TGTGCCTTGTGGGAGGAACTGGGCAAAAAAATCAAGGTATTT	CALWEELGKKIKVF	TRGV9	.	TRGJP	15	-1	-1	19
115	4.943302469931825E-4	TGTGCTGCGTGGGATTTTGGTTATAAGAAACTCTTT	CAAWDFGYKKLF	TRGV10	.	TRGJ1	15	-1	-1	20
115	4.943302469931825E-4	TGTGCTGCGTGGGATTATTCGTATAAGAAACTCTTT	CAAWDYSYKKLF	TRGV10	.	TRGJ1	16	-1	-1	21
115	4.943302469931825E-4	TGTGCTGCGTGGGTTCGTAAGAAACTCTTT	CAAWVRKKLF	TRGV10	.	TRGJ1	19	-1	-1	17
114	4.900317231062853E-4	TGTGCCTTGTGGGAGGTGCCCTACCTTAATTATTATAAGAAACTCTTT	CALWEVPYLNYYKKLF	TRGV9	.	TRGJ1	24	-1	-1	27
114	4.900317231062853E-4	TGTGCTGCGTGGACTAACTATAAGAAACTCTTT	CAAWTNYKKLF	TRGV10	.	TRGJ1	11	-1	-1	18
113	4.857331992193881E-4	TGTGCCTTGTGGGAGGTATTAATAGAGTTGGGCAAAAAAATCAAGGTATTT	CALWEVLIELGKKIKVF	TRGV9	.	TRGJP	16	-1	-1	23
113	4.857331992193881E-4	TGTGCCTTGTGGGAGGCCTTGCAAGAGTTGGGCAAAAAAATCAAGGTATTT	CALWEALQELGKKIKVF	TRGV9	.	TRGJP	15	-1	-1	20
113	4.857331992193881E-4	TGTGCCTTGTGGGAGTATCTTTCGAATTATTATAAGAAACTCTTT	CALWEYLSNYYKKLF	TRGV9	.	TRGJ1	14	-1	-1	20
113	4.857331992193881E-4	TGTGCTGCGTGGGATTCCCCATATCGAGTGAAACTCTTT	CAAWDSPYRVKLF	TRGV10	.	TRGJ1	15	-1	-1	29
113	4.857331992193881E-4	TGTGCTGCGTGGGATAGGGAGAAACTCTTT	CAAWDREKLF	TRGV10	.	TRGJ1	14	-1	-1	19
112	4.814346753324908E-4	TGTGCCTTGTGGGAGGCAAAGAATTATTATAAGAAACTCTTT	CALWEAKNYYKKLF	TRGV9	.	TRGJ1	15	-1	-1	20
112	4.814346753324908E-4	TGTGATCTGCCCCTCCCCGTTAGTGATTGGATCAAGACGTTT	CDLPLPVSDWIKTF	TRGV9	.	TRGJP2	3	-1	-1	20
112	4.814346753324908E-4	TGTGCTGCGTGGGACTATTATAAGAAACTCTTT	CAAWDYYKKLF	TRGV10	.	TRGJ1	16	-1	-1	15
112	4.814346753324908E-4	TGTGCTGCGTGGGAGAATAAGAAACTCTTT	CAAWENKKLF	TRGV10	.	TRGJ1	13	-1	-1	16
112	4.814346753324908E-4	TGTGCTGCGTGGAAAATGGGGAAACTCTTT	CAAWKMGKLF	TRGV10	.	TRGJ1	11	-1	-1	20
111	4.771361514455936E-4	TGTGCCTTGTGGGAGGTGCAAGAAAGGGAAGAGTTGGGCAAAAAAATCAAGGTATTT	CALWEVQEREELGKKIKVF	TRGV9	.	TRGJP	19	-1	-1	25
111	4.771361514455936E-4	TGTGCTGCGTGGGATTTTCGCGGTAAGAAACTCTTT	CAAWDFRGKKLF	TRGV10	.	TRGJ1	15	-1	-1	23
110	4.7283762755869635E-4	TGTGCCTTGTGGATCGAAGAGTTGGGCAAAAAAATCAAGGTATTT	CALWIEELGKKIKVF	TRGV9	.	TRGJP	11	-1	-1	16
110	4.7283762755869635E-4	TGTGCTGCGTGGGATTACCCTCGGAAGAAACTCTTT	CAAWDYPRKKLF	TRGV10	.	TRGJ1	17	-1	-1	24
110	4.7283762755869635E-4	TGTGCTGCGTGGGAGTTTTATTATAAGAAACTCTTT	CAAWEFYYKKLF	TRGV10	.	TRGJ1	13	-1	-1	17
110	4.7283762755869635E-4	TGTGCTGCGTGCTTGAATTATAAGAAACTCTTT	CAACLNYKKLF	TRGV10	.	TRGJ1	10	-1	-1	16
110	4.7283762755869635E-4	TGTGCTGCGTGGGAGGTAAAGAAACTCTTT	CAAWEVKKLF	TRGV10	.	TRGJ1	13	-1	-1	18
109	4.685391036717991E-4	TGTGCCTTGTGGGAGGTGAAGAGGACCAATTATTATAAGAAACTCTTT	CALWEVKRTNYYKKLF	TRGV9	.	TRGJ1	17	-1	-1	27
109	4.685391036717991E-4	TGTGCTGCGTGGGATTACCGTAAACTTTATTATAAGAAACTCTTT	CAAWDYRKLYYKKLF	TRGV10	.	TRGJ1	22	-1	-1	26
109	4.685391036717991E-4	TGTGCCTTGTGGGAGGTGCACAGTAGTGATTGGATCAAGACGTTT	CALWEVHSSDWIKTF	TRGV9	.	TRGJP2	20	-1	-1	21
109	4.685391036717991E-4	TGTGCTGCGTGGGCCCAGAGACATAAGAAACTCTTT	CAAWAQRHKKLF	TRGV10	.	TRGJ1	12	-1	-1	22
108	4.642405797849019E-4	TGTGCCTTGTGGGAGGAATTATCCTCTTATTATAAGAAACTCTTT	CALWEELSSYYKKLF	TRGV9	.	TRGJ1	15	-1	-1	26
108	4.642405797849019E-4	TGTGCTGCGTGGGGGGCTTATAAGAAACTCTTT	CAAWGAYKKLF	TRGV10	.	TRGJ1	12	-1	-1	17
107	4.599420558980046E-4	TGTGCCTTGTGGGAGGTCTTTAGGGATAAGAAACTCTTT	CALWEVFRDKKLF	TRGV9	.	TRGJ1	16	-1	-1	25
107	4.599420558980046E-4	TGTGCTGCGTGGGAGATGTATAAGAAACTCTTT	CAAWEMYKKLF	TRGV10	.	TRGJ1	13	-1	-1	18
106	4.556435320111074E-4	TGTGCCTTGTGGGAGCCCCCCCCCGGTTGGTTCAAGATATTT	CALWEPPPGWFKIF	TRGV9	.	TRGJP1	14	-1	-1	24
105	4.5134500812421015E-4	TGTGCCTTGTGGGAGGAGAGTCAAGAGTTGGGCAAAAAAATCAAGGTATTT	CALWEESQELGKKIKVF	TRGV9	.	TRGJP	15	-1	-1	21
105	4.5134500812421015E-4	TGTGCTGCGTGGGCCGCTAAGTCCGGGTATAAGAAACTCTTT	CAAWAAKSGYKKLF	TRGV10	.	TRGJ2	12	-1	-1	27
104	4.470464842373129E-4	TGTGCCTTGTGGGAGGTGCGGCTGGGGAATTATTATAAGAAACTCTTT	CALWEVRLGNYYKKLF	TRGV9	.	TRGJ1	18	-1	-1	26
104	4.470464842373129E-4	TGTGCTGCGTGGGATCCCACTGGTTGGTTCAAGATATTT	CAAWDPTGWFKIF	TRGV10	.	TRGJP1	14	-1	-1	13
104	4.470464842373129E-4	TGTGCTGCGTGGGACCGTTATAAGAAACTCTTT	CAAWDRYKKLF	TRGV10	.	TRGJ1	13	-1	-1	17
103	4.427479603504157E-4	TGTGCCTTGTGGGAGGTGTATGATTGGATCAAGACGTTT	CALWEVYDWIKTF	TRGV9	.	TRGJP2	17	-1	-1	17
103	4.427479603504157E-4	TGTGCCTTGTGGGAGGTGCGATGGTTCAAGATATTT	CALWEVRWFKIF	TRGV9	.	TRGJP1	18	-1	-1	21
103	4.427479603504157E-4	TGTGCTGCGTGGGGGAATTATAAGAAACTCTTT	CAAWGNYKKLF	TRGV10	.	TRGJ1	12	-1	-1	16
103	4.427479603504157E-4	TGTGCTGCGTGGGATTATGAGGAGAAACTCTTT	CAAWDYEEKLF	TRGV10	.	TRGJ1	16	-1	-1	13
102	4.384494364635184E-4	TGTGCCTTGTCTCTACCGGGGAGTGATTGGATCAAGACGTTT	CALSLPGSDWIKTF	TRGV9	.	TRGJP2	9	-1	-1	21
102	4.384494364635184E-4	TGTGCCACCTGGGATGGGAATTATTATAAGAAACTCTTT	CATWDGNYYKKLF	TRGV4	.	TRGJ1	17	-1	-1	17
102	4.384494364635184E-4	TGTGCTGCGTGGGATAGCTATAAGAAACTCTTT	CAAWDSYKKLF	TRGV10	.	TRGJ1	14	-1	-1	18
101	4.341509125766212E-4	TGTGCTGCGTGGGATTGGGGGTATAAGAAACTCTTT	CAAWDWGYKKLF	TRGV10	.	TRGJ2	15	-1	-1	21
100	4.2985238868972395E-4	TGTGCCTTGTGGGAGGTCCTGATGATAAAATCCAGTTATTATAAGAAACTCTTT	CALWEVLMIKSSYYKKLF	TRGV9	.	TRGJ1	16	-1	-1	24
100	4.2985238868972395E-4	TGTGCTGCGTGGGATTGGATTGGTAAGAAACTCTTT	CAAWDWIGKKLF	TRGV10	.	TRGJ1	15	-1	-1	23
99	4.255538648028267E-4	TGTGCTGCGTGGCACCGCGAGGGCGCAATTAAGAAACTCTTT	CAAWHREGAIKKLF	TRGV10	.	TRGJ1	11	-1	-1	29
99	4.255538648028267E-4	TGTGCTGCGTGGGATTTTGACGGGTTAGGTAAGAAACTCTTT	CAAWDFDGLGKKLF	TRGV10	.	TRGJ1	15	-1	-1	29
99	4.255538648028267E-4	TGTGCTGCGTGGGATTATAGGCGTTATAAGAAACTCTTT	CAAWDYRRYKKLF	TRGV10	.	TRGJ1	16	-1	-1	23
99	4.255538648028267E-4	TGTGCCTTGTGGGCATTAAGTGATTGGATCAAGACGTTT	CALWALSDWIKTF	TRGV9	.	TRGJP2	12	-1	-1	18
99	4.255538648028267E-4	TGTGCTGCGTGGGTCGTAATGATTGAGAAACTCTTT	CAAWVVMIEKLF	TRGV10	.	TRGJ1	12	-1	-1	25
99	4.255538648028267E-4	TGTGCTGCGTGGGATTATCCCGATAAGAAACTCTTT	CAAWDYPDKKLF	TRGV10	.	TRGJ1	16	-1	-1	22
99	4.255538648028267E-4	TGTGCTGCGTGGGGGTTTTATAAGAAACTCTTT	CAAWGFYKKLF	TRGV10	.	TRGJ1	12	-1	-1	17
98	4.212553409159295E-4	TGTGCTGCGTGGGATTATTATTATAAGAAACTCTTT	CAAWDYYYKKLF	TRGV10	.	TRGJ1	16	-1	-1	16
98	4.212553409159295E-4	TGTGCTGCGTGGACCTATAAGAAACTCTTT	CAAWTYKKLF	TRGV10	.	TRGJ1	11	-1	-1	15
96	4.12658293142135E-4	TGTGCCTTGTGGGAGGTGCGGTTCCTAAATCCATCGAATTATTATAAGAAACTCTTT	CALWEVRFLNPSNYYKKLF	TRGV9	.	TRGJ1	18	-1	-1	33
96	4.12658293142135E-4	TGTGCCACCTGGGATAGGGCTTATTATAAGAAACTCTTT	CATWDRAYYKKLF	TRGV4	.	TRGJ2	19	-1	-1	20
96	4.12658293142135E-4	TGTGCTGCGTCACGACCAATCTATAAGAAACTCTTT	CAASRPIYKKLF	TRGV10	.	TRGJ1	9	-1	-1	21
96	4.12658293142135E-4	TGTGCTGCGTGGGATTACGACTATAAGAAACTCTTT	CAAWDYDYKKLF	TRGV10	.	TRGJ1	18	-1	-1	21
96	4.12658293142135E-4	TGTGCTGCGTGGGATTATAAAACGAAACTCTTT	CAAWDYKTKLF	TRGV10	.	TRGJ1	16	-1	-1	13
95	4.0835976925523775E-4	TGTGCCTTGTGGGAGGTACCCACTGGTTGGTTCAAGATATTT	CALWEVPTGWFKIF	TRGV9	.	TRGJP1	16	-1	-1	19
95	4.0835976925523775E-4	TGTGCTGCGTCCCCCCGGCGGTATTATAAGAAACTCTTT	CAASPRRYYKKLF	TRGV10	.	TRGJ1	9	-1	-1	21
95	4.0835976925523775E-4	TGTGCTGCGTGGGATTTGAATTATTATAAGAAACTCTTT	CAAWDLNYYKKLF	TRGV10	.	TRGJ1	15	-1	-1	13
95	4.0835976925523775E-4	TGTGCTGCGTGGGATTCTTTCTGTCAGAAACTCTTT	CAAWDSFCQKLF	TRGV10	.	TRGJ1	15	-1	-1	25
95	4.0835976925523775E-4	TGTGCTGCGTGGCTTTATTATAAGAAACTCTTT	CAAWLYYKKLF	TRGV10	.	TRGJ1	11	-1	-1	14
95	4.0835976925523775E-4	TGTGCTGCGCTAGATTATAAGAAACTCTTT	CAALDYKKLF	TRGV10	.	TRGJ1	8	-1	-1	13
95	4.0835976925523775E-4	TGTGCCACCTGGGACGGTAAGAAACTCTTT	CATWDGKKLF	TRGV2	.	TRGJ1	16	-1	-1	17
95	4.0835976925523775E-4	TGTGCTACAACATATAAGAAACTCTTT	CATTYKKLF	TRGV10	.	TRGJ1	5	-1	-1	12
94	4.040612453683405E-4	TGTGCTGCGTGGGGACAGAATAAGAAACTCTTT	CAAWGQNKKLF	TRGV10	.	TRGJ1	12	-1	-1	19
93	3.997627214814433E-4	TGTGCTGCGTGGGATCCTCTCGATATGCTTAAGAAACTCTTT	CAAWDPLDMLKKLF	TRGV10	.	TRGJ1	14	-1	-1	29
93	3.997627214814433E-4	TACTCGGATTATTATAAGAAACTCTTT	YSDYYKKLF	TRGV10	.	TRGJ1	0	-1	-1	3
92	3.95464197594546E-4	TGTGCCTTGTGGGAGGGGGGGTGGAGTGATTGGATCAAGACGTTT	CALWEGGWSDWIKTF	TRGV9	.	TRGJP2	15	-1	-1	24
92	3.95464197594546E-4	TGTGCTGCGTGGGATTACCTCCCCCTGAAGAAACTCTTT	CAAWDYLPLKKLF	TRGV10	.	TRGJ1	17	-1	-1	27
91	3.911656737076488E-4	TGTGCCTTGTGGGAGGTGACCACTGGTTGGTTCAAGATATTT	CALWEVTTGWFKIF	TRGV9	.	TRGJP1	20	-1	-1	18
91	3.911656737076488E-4	TGTGCTGCGTGGGATTATAAGGAGAGTGAGAAACTCTTT	CAAWDYKESEKLF	TRGV10	.	TRGJ1	16	-1	-1	28
91	3.911656737076488E-4	TGTGCCTTGTGGGAGGTTTGGTTCAAGATATTT	CALWEVWFKIF	TRGV9	.	TRGJP1	16	-1	-1	17
91	3.911656737076488E-4	TGTGCCTTGTGGGAGGCTCGCGTATTT	CALWEARVF	TRGV9	.	TRGJP1	15	-1	-1	22
89	3.825686259338543E-4	TGTGCCTTGTGGGAGGTTAGTAGTGATTGGATCAAGACGTTT	CALWEVSSDWIKTF	TRGV9	.	TRGJP2	16	-1	-1	17
89	3.825686259338543E-4	TGTGCTGCGTGGGATTACACTGGTTGGTTCAAGATATTT	CAAWDYTGWFKIF	TRGV10	.	TRGJP1	17	-1	-1	8
89	3.825686259338543E-4	TGTGCTGCGTGGGGGACGTATTATAAGAAACTCTTT	CAAWGTYYKKLF	TRGV10	.	TRGJ2	12	-1	-1	18
89	3.825686259338543E-4	TGTGCTGCGTCTTATTATAAGAAACTCTTT	CAASYYKKLF	TRGV10	.	TRGJ1	9	-1	-1	11
88	3.782701020469571E-4	TGTGCTGCGTGGGATGGCTATTATAAGAAACTCTTT	CAAWDGYYKKLF	TRGV10	.	TRGJ1	14	-1	-1	18
88	3.782701020469571E-4	TGTGCTGCGTGGGATGGGTTTTATAAGAAACTCTTT	CAAWDGFYKKLF	TRGV10	.	TRGJ1	14	-1	-1	20
88	3.782701020469571E-4	TGTGCTGCGTGGGATACGTTTTATAAGAAACTCTTT	CAAWDTFYKKLF	TRGV10	.	TRGJ1	18	-1	-1	20
88	3.782701020469571E-4	TGTGCTGCGTGGGATTATATGGCTGAGACAGCGAAGAAACTCTTT	CAAWDYMAETAKKLF	TRGV10	.	TRGJ1	16	-1	-1	33
87	3.7397157816005983E-4	TGTGCCTTGTGGGAGGCCCACGTGGAGTTGGGCAAAAAAATCAAGGTATTT	CALWEAHVELGKKIKVF	TRGV9	.	TRGJP	15	-1	-1	24
87	3.7397157816005983E-4	TGTGCTGCGTGGGAGGGAAGTTGTTATAAGAAACTCTTT	CAAWEGSCYKKLF	TRGV10	.	TRGJ1	13	-1	-1	16
87	3.7397157816005983E-4	TGTGCTGCGTCAATAGGGGGGGTAAGAAAACTCTTT	CAASIGGVRKLF	TRGV10	.	TRGJ1	9	-1	-1	22
87	3.7397157816005983E-4	TGTGCTGCGTGGGATTATAGGTATAAGAAACTCTTT	CAAWDYRYKKLF	TRGV10	.	TRGJ1	16	-1	-1	21
87	3.7397157816005983E-4	TGTGCCACCTGTTACGATAAGAAACTCTTT	CATCYDKKLF	TRGV4	.	TRGJ1	10	-1	-1	16
87	3.7397157816005983E-4	TGTGCCACCGGTACAGGGCTCTTT	CATGTGLF	TRGV2	.	TRGJ1	18	-1	-1	18
86	3.696730542731626E-4	TGTGCTGCGTGGGTGGAATATTATAAGAAACTCTTT	CAAWVEYYKKLF	TRGV10	.	TRGJ1	12	-1	-1	15
86	3.696730542731626E-4	TGTGCTGCGTGGGATTTTTCTCACAGGAAACTCTTT	CAAWDFSHRKLF	TRGV10	.	TRGJ1	15	-1	-1	26
86	3.696730542731626E-4	TGTGCCTCGTGGGAGGTGCATACACGAAAACTCTTT	CASWEVHTRKLF	TRGV9	.	TRGJ1	19	-1	-1	27
86	3.696730542731626E-4	TGTGCCACCTGGGACAGGCGTCTCTTT	CATWDRRLF	TRGV3	.	TRGJ1	18	-1	-1	21
85	3.6537453038626536E-4	TGTGCCTTGTGGGAGGAAAAACTGAATTATTATAAGAAACTCTTT	CALWEEKLNYYKKLF	TRGV9	.	TRGJ1	15	-1	-1	23
85	3.6537453038626536E-4	TGTGCTGCGTGGGATTCTCGGGGTGGGTATAAGAAACTCTTT	CAAWDSRGGYKKLF	TRGV10	.	TRGJ1	15	-1	-1	27
85	3.6537453038626536E-4	TGTGCTGCGTGGGATTTAGCAAAGGATAAGAAACTCTTT	CAAWDLAKDKKLF	TRGV10	.	TRGJ1	15	-1	-1	25
85	3.6537453038626536E-4	TGTGCTGCGTGGACCTTAGCGGGCTATAAGAAACTCTTT	CAAWTLAGYKKLF	TRGV10	.	TRGJ1	11	-1	-1	24
85	3.6537453038626536E-4	TGTGCTGCGTGGGATTATAAAGGTAAGAAACTCTTT	CAAWDYKGKKLF	TRGV10	.	TRGJ1	16	-1	-1	23
85	3.6537453038626536E-4	TGTGCTGCGTGGGATGGACAATATAAGAAACTCTTT	CAAWDGQYKKLF	TRGV10	.	TRGJ1	14	-1	-1	21
85	3.6537453038626536E-4	TGTGCCTTGTGGGAGGTCACTGGTTGGTTCAAGATATTT	CALWEVTGWFKIF	TRGV9	.	TRGJP1	19	-1	-1	17
83	3.567774826124709E-4	TGTGCTGCGTGGGAGCGGAATTATAAGAAACTCTTT	CAAWERNYKKLF	TRGV10	.	TRGJ1	13	-1	-1	19
83	3.567774826124709E-4	TGTGCCTTGTGGTCTACTGGTTGGTTCAAGATATTT	CALWSTGWFKIF	TRGV9	.	TRGJP1	11	-1	-1	15
83	3.567774826124709E-4	TGTGCTGCGTCCAAAAAGAAACTCTTT	CAASKKKLF	TRGV10	.	TRGJ1	9	-1	-1	15
83	3.567774826124709E-4	TGTGCTGCGTGGACCTTATTTGGTAAGAAACTCTTT	CAAWTLFGKKLF	TRGV10	.	TRGJ1	11	-1	-1	23
82	3.5247895872557363E-4	TGTGCTGCGTGGGCCGTGGGGTTTTATTATAAGAAACTCTTT	CAAWAVGFYYKKLF	TRGV10	.	TRGJ1	12	-1	-1	23
82	3.5247895872557363E-4	TGTGCTGCGTGCTACCGAACTGGTTGGTTCAAGATATTT	CAACYRTGWFKIF	TRGV10	.	TRGJP1	10	-1	-1	18
82	3.5247895872557363E-4	TGTGCCACCTGGGACAGCGAGAAACTCTTT	CATWDSEKLF	TRGV3	.	TRGJ1	16	-1	-1	19
82	3.5247895872557363E-4	TTCCAGACTGGTTGGTTCAAGATATTT	FQTGWFKIF	TRGV9	.	TRGJP1	0	-1	-1	6
81	3.481804348386764E-4	TGTGCCTTGTGGGAGGTGCTCGGAAATTGGATCAAGACGTTT	CALWEVLGNWIKTF	TRGV9	.	TRGJP2	18	-1	-1	25
81	3.481804348386764E-4	TGTGCCTTGTGGGAGGTGCATATTCCCAAGAAACTCTTT	CALWEVHIPKKLF	TRGV9	.	TRGJ1	19	-1	-1	27
81	3.481804348386764E-4	TGTGCCACCTGGGACGGGCATTATTATAAGAAACTCTTT	CATWDGHYYKKLF	TRGV2	.	TRGJ1	18	-1	-1	19
81	3.481804348386764E-4	TGTGCCACCTGGGACGGTCGGGGGCTCTTT	CATWDGRGLF	TRGV2	.	TRGJ1	16	-1	-1	24
80	3.4388191095177916E-4	TGTGCTGCGTGGGATTGGAGGCATTATAAGAAACTCTTT	CAAWDWRHYKKLF	TRGV10	.	TRGJ1	15	-1	-1	22
79	3.395833870648819E-4	TGTGCCTTGTGGGAGGCGGTTGGCACTGGTTGGTTCAAGATATTT	CALWEAVGTGWFKIF	TRGV9	.	TRGJP1	15	-1	-1	23
79	3.395833870648819E-4	TGTGCTGCGTGGGATTGCACTGGTTGGTTCAAGATATTT	CAAWDCTGWFKIF	TRGV10	.	TRGJP1	15	-1	-1	17
79	3.395833870648819E-4	TGTGCCACCTGGGACAGGCGTTATAAGAAACTCTTT	CATWDRRYKKLF	TRGV5	.	TRGJ1	18	-1	-1	20
78	3.352848631779847E-4	TGTGCTGCGTGGGATTATACCACTGGTTGGTTCAAGATATTT	CAAWDYTTGWFKIF	TRGV10	.	TRGJP1	16	-1	-1	8
78	3.352848631779847E-4	TGTGCTGCGTGGGATTCAAGTTATTATAAGAAACTCTTT	CAAWDSSYYKKLF	TRGV10	.	TRGJ1	15	-1	-1	13
78	3.352848631779847E-4	TGTGCTGCGTGGGGCAATTATTATAAGAAACTCTTT	CAAWGNYYKKLF	TRGV10	.	TRGJ1	12	-1	-1	15
78	3.352848631779847E-4	TGTGCTGCGTGGGATGAGGATTATAAGAAACTCTTT	CAAWDEDYKKLF	TRGV10	.	TRGJ1	14	-1	-1	19
78	3.352848631779847E-4	TGTGCTGCGTGGAGAAAGTGTTATAAGAAACTCTTT	CAAWRKCYKKLF	TRGV10	.	TRGJ1	11	-1	-1	20
78	3.352848631779847E-4	TGTGCCACCTGGGATGGGCGTAAGAAACTCTTT	CATWDGRKKLF	TRGV4	.	TRGJ2	18	-1	-1	20
78	3.352848631779847E-4	TGTGCCTTGAACCATTGGATCAAGACGTTT	CALNHWIKTF	TRGV9	.	TRGJP2	8	-1	-1	13
77	3.3098633929108743E-4	TGTGCTGCGTGGGATTCCTCAGTCACCTCCTATTTGCCGAAACTCTTT	CAAWDSSVTSYLPKLF	TRGV10	.	TRGJ1	15	-1	-1	38
77	3.3098633929108743E-4	TGTGCTGCGTGGGATTTAGGCAGCGGTTATAAGAAACTCTTT	CAAWDLGSGYKKLF	TRGV10	.	TRGJ1	15	-1	-1	26
77	3.3098633929108743E-4	TGTGCCTTGTGGGAGGGGGGGTATTATAAGAAACTCTTT	CALWEGGYYKKLF	TRGV9	.	TRGJ1	15	-1	-1	21
77	3.3098633929108743E-4	TGTGCTGCGTGGGATTTCTCTTATAAGAAACTCTTT	CAAWDFSYKKLF	TRGV10	.	TRGJ1	15	-1	-1	20
77	3.3098633929108743E-4	TGTGCTGCGTGGGATCCCCGACCAAAGAAACTCTTT	CAAWDPRPKKLF	TRGV10	.	TRGJ1	14	-1	-1	24
77	3.3098633929108743E-4	TGTGCTGCGCAGGCCTCTTATTATAAGAAACTCTTT	CAAQASYYKKLF	TRGV10	.	TRGJ1	8	-1	-1	17
77	3.3098633929108743E-4	TGTGCCTTGTGGGAGGCATATTATAAGAAACTCTTT	CALWEAYYKKLF	TRGV9	.	TRGJ1	15	-1	-1	18
76	3.266878154041902E-4	TGTGCCTTGTGGGAGACTACTAAAAATTATTATAAGAAACTCTTT	CALWETTKNYYKKLF	TRGV9	.	TRGJ1	14	-1	-1	24
76	3.266878154041902E-4	TGTGCTGCGTGGGATTCGGGTTATTATAAGAAACTCTTT	CAAWDSGYYKKLF	TRGV10	.	TRGJ1	15	-1	-1	13
76	3.266878154041902E-4	TGTGCTGCGTGGACAAAACGGCCTTTTAAGAAACTCTTT	CAAWTKRPFKKLF	TRGV10	.	TRGJ1	11	-1	-1	23
76	3.266878154041902E-4	TGTGCTGCGTGGAGCCCCGCTTTCTATAAGAAACTCTTT	CAAWSPAFYKKLF	TRGV10	.	TRGJ1	11	-1	-1	24
76	3.266878154041902E-4	TGTGCTGCGTGGGGCACTGGTTGGTTCAAGATATTT	CAAWGTGWFKIF	TRGV10	.	TRGJP1	12	-1	-1	14
76	3.266878154041902E-4	TGTGCTGCGTGGGATTACTCCTATAAGAAACTCTTT	CAAWDYSYKKLF	TRGV10	.	TRGJ1	17	-1	-1	21
76	3.266878154041902E-4	TGTGCTGCGTGGGATGGTTATTATAAGAAACTCTTT	CAAWDGYYKKLF	TRGV10	.	TRGJ1	14	-1	-1	17
76	3.266878154041902E-4	TGTGCTGCGTGGGACCATTATTATAAGAAACTCTTT	CAAWDHYYKKLF	TRGV10	.	TRGJ1	13	-1	-1	16
76	3.266878154041902E-4	TGTGCCACCTGGGATCTTTATAAGAAACTCTTT	CATWDLYKKLF	TRGV8	.	TRGJ1	14	-1	-1	17
76	3.266878154041902E-4	TGTGCCACCTGGGACGATCCCGTGGGACTCTTT	CATWDDPVGLF	TRGV2	.	TRGJ1	22	-1	-1	26
76	3.266878154041902E-4	TGTGCTGCGTTTTATTATAAGAAACTCTTT	CAAFYYKKLF	TRGV10	.	TRGJ1	9	-1	-1	11
75	3.2238929151729296E-4	TGTGCCTTGTGGGAGGTAGATACCACTGGTTGGTTCAAGATATTT	CALWEVDTTGWFKIF	TRGV9	.	TRGJP1	16	-1	-1	14
75	3.2238929151729296E-4	TGTGCCTTGTGGGAGGCTACTTACACTGGTTGGTTCAAGATATTT	CALWEATYTGWFKIF	TRGV9	.	TRGJP1	15	-1	-1	23
75	3.2238929151729296E-4	TGTGCTGCGTGGGATCTGCGGTGGAGTTATAAGAAACTCTTT	CAAWDLRWSYKKLF	TRGV10	.	TRGJ1	14	-1	-1	26
75	3.2238929151729296E-4	TGTGCTGCGTGGGGCCCCGTTGGTTATAAGAAACTCTTT	CAAWGPVGYKKLF	TRGV10	.	TRGJ2	12	-1	-1	23
75	3.2238929151729296E-4	TGTGCTGCGAATTATTATAAGAAACTCTTT	CAANYYKKLF	TRGV10	.	TRGJ1	8	-1	-1	7
74	3.180907676303957E-4	TGTGCTGCGTGGGATTGGGCTATACGGTGTTATAAGAAACTCTTT	CAAWDWAIRCYKKLF	TRGV10	.	TRGJ1	15	-1	-1	29
74	3.180907676303957E-4	TGTGCCTTGTGGGAGGACCTTTGTGATTGGATCAAGACGTTT	CALWEDLCDWIKTF	TRGV9	.	TRGJP2	15	-1	-1	22
74	3.180907676303957E-4	TGCCCATTATGGCCCGTTAGTAGTGATTGGATCAAGACGTTT	CPLWPVSSDWIKTF	TRGV9	.	TRGJP2	1	-1	-1	17
74	3.180907676303957E-4	TGTGCTGCGTGGGATTCATATTATAAGAAACTCTTT	CAAWDSYYKKLF	TRGV10	.	TRGJ1	15	-1	-1	18
74	3.180907676303957E-4	TGTGCTGCGTGGATGAATTATTATAAGAAACTCTTT	CAAWMNYYKKLF	TRGV10	.	TRGJ1	11	-1	-1	14
73	3.137922437434985E-4	TGTGCTGCGTGGGATTCCAATTATTATAAGAAACTCTTT	CAAWDSNYYKKLF	TRGV10	.	TRGJ1	15	-1	-1	13
73	3.137922437434985E-4	TGTGCTGCGTGGGAGAGGGCTTATTATAAGAAACTCTTT	CAAWERAYYKKLF	TRGV10	.	TRGJ1	13	-1	-1	20
73	3.137922437434985E-4	TGTGCTGCGTCGAGGGATTATTATAAGAAACTCTTT	CAASRDYYKKLF	TRGV10	.	TRGJ1	9	-1	-1	16
73	3.137922437434985E-4	TGTGCTGCGTGGGGCGCGAATTATTATAAGAAACTCTTT	CAAWGANYYKKLF	TRGV10	.	TRGJ1	12	-1	-1	16
72	3.0949371985660123E-4	TGTGCCTTGTGGGAGGTCGGCGGACAAACAAAGTTGGGCAAAAAAATCAAGGTATTT	CALWEVGGQTKLGKKIKVF	TRGV9	.	TRGJP	16	-1	-1	28
72	3.0949371985660123E-4	TGTGCTGCGTGGCCCCAACTTGGTTATAAGAAACTCTTT	CAAWPQLGYKKLF	TRGV10	.	TRGJ1	11	-1	-1	23
72	3.0949371985660123E-4	TGTGCCACCTGGGACGGGCTGCCCCTTTGGAAACTCTTT	CATWDGLPLWKLF	TRGV2	.	TRGJ1	18	-1	-1	29
72	3.0949371985660123E-4	TGTGCTGCGTGGGAAAATAAGAAACTCTTT	CAAWENKKLF	TRGV10	.	TRGJ1	13	-1	-1	16
72	3.0949371985660123E-4	TGTGCCACCGGACGGCTCTTT	CATGRLF	TRGV5	.	TRGJ1	8	-1	-1	15
71	3.0519519596970403E-4	TGTGCTGCGTGGGACCACACCCATCATTATAAGAAACTCTTT	CAAWDHTHHYKKLF	TRGV10	.	TRGJ1	13	-1	-1	22
71	3.0519519596970403E-4	TGTGCTGCGTGGGATGTAAGGTATTATAAGAAACTCTTT	CAAWDVRYYKKLF	TRGV10	.	TRGJ1	14	-1	-1	21
71	3.0519519596970403E-4	TGTGCTGCGTGGGATTCTGGTTGGTTCAAGATATTT	CAAWDSGWFKIF	TRGV10	.	TRGJP1	15	-1	-1	16
71	3.0519519596970403E-4	TGTGCTGCGTGGGATTGGAATTATAAGAAACTCTTT	CAAWDWNYKKLF	TRGV10	.	TRGJ1	15	-1	-1	19
71	3.0519519596970403E-4	TGTGCTGCGTGGGAACCTTATTATAAGAAACTCTTT	CAAWEPYYKKLF	TRGV10	.	TRGJ1	13	-1	-1	17
70	3.0089667208280677E-4	TGTGCTGCGTGCGTCCGACCGGCGGATTATTATAAGAAACTCTTT	CAACVRPADYYKKLF	TRGV10	.	TRGJ1	10	-1	-1	22
70	3.0089667208280677E-4	TGTGCTGCGTGGGTCAATTATTATAAGAAACTCTTT	CAAWVNYYKKLF	TRGV10	.	TRGJ1	12	-1	-1	15
70	3.0089667208280677E-4	TGTGCCCCATATACCACTGGTTGGTTCAAGATATTT	CAPYTTGWFKIF	TRGV9	.	TRGJP1	5	-1	-1	8
69	2.965981481959095E-4	TGTGCTGCGTGGGAAGGTTATTATAAGAAACTCTTT	CAAWEGYYKKLF	TRGV10	.	TRGJ1	13	-1	-1	17
68	2.922996243090123E-4	TGTGCCTTGTGGGAGGTGGTGTTAGGTAGTGATTGGATCAAGACGTTT	CALWEVVLGSDWIKTF	TRGV9	.	TRGJP2	17	-1	-1	25
68	2.922996243090123E-4	TGTGCCTTGTGGGAGGTGAGTAGTGATTGGATCAAGACGTTT	CALWEVSSDWIKTF	TRGV9	.	TRGJP2	17	-1	-1	18
68	2.922996243090123E-4	TGTGCTGCGTGGGAATGGTGGTTCAAGATATTT	CAAWEWWFKIF	TRGV10	.	TRGJP1	13	-1	-1	15
68	2.922996243090123E-4	TGTGCCACCTTGCTCTTT	CATLLF	TRGV2	.	TRGJ1	9	-1	-1	12
67	2.8800110042211504E-4	TGTGCTGCGTGGGATTATCGGTGTTATAAGAAACTCTTT	CAAWDYRCYKKLF	TRGV10	.	TRGJ1	16	-1	-1	23
67	2.8800110042211504E-4	TGTGCTGCGTGGGAGCTTTATTATAAGAAACTCTTT	CAAWELYYKKLF	TRGV10	.	TRGJ1	13	-1	-1	17
67	2.8800110042211504E-4	TGTGCTGCCCCCCCCTATTATAAGAAACTCTTT	CAAPPYYKKLF	TRGV10	.	TRGJ1	7	-1	-1	15
67	2.8800110042211504E-4	TGTGCCACCTGGGACGGGCGACAACTCTTT	CATWDGRQLF	TRGV2	.	TRGJ2	18	-1	-1	22
66	2.8370257653521783E-4	TGTGCTGCGTGGGACCGGACCTTCGACGCGAATTATTATAAGAAACTCTTT	CAAWDRTFDANYYKKLF	TRGV10	.	TRGJ1	13	-1	-1	28
66	2.8370257653521783E-4	TGTGCTGCGTGGGCCCATCTTCCCCTGGGATATAAGAAACTCTTT	CAAWAHLPLGYKKLF	TRGV10	.	TRGJ1	12	-1	-1	30
66	2.8370257653521783E-4	TGTGCTGCGTGGGGTCCGAATTATTATAAGAAACTCTTT	CAAWGPNYYKKLF	TRGV10	.	TRGJ1	12	-1	-1	16
66	2.8370257653521783E-4	TGTGCCTTGTGGGAGGTGCTTAGTTGGTTCAAGATATTT	CALWEVLSWFKIF	TRGV9	.	TRGJP1	18	-1	-1	22
66	2.8370257653521783E-4	TGTGCTGCGTGGGGCTTTTATTATAAGAAACTCTTT	CAAWGFYYKKLF	TRGV10	.	TRGJ1	12	-1	-1	17
66	2.8370257653521783E-4	TGTGCCACCTGGGACGGGCCTGGGGAACTCTTT	CATWDGPGELF	TRGV2	.	TRGJ1	19	-1	-1	25
66	2.8370257653521783E-4	TGTGCCACCTGGGATGGTGGGTATTATAAGAAACTCTTT	CATWDGGYYKKLF	TRGV4	.	TRGJ1	16	-1	-1	21
66	2.8370257653521783E-4	TGTGCCACCTGGGACAGTTATTATAAGAAACTCTTT	CATWDSYYKKLF	TRGV7	.	TRGJ1	16	-1	-1	17
65	2.7940405264832057E-4	TGTGCCTTGTGGGAGGCTAGCCATTATACCACTGGTTGGTTCAAGATATTT	CALWEASHYTTGWFKIF	TRGV9	.	TRGJP1	15	-1	-1	24
65	2.7940405264832057E-4	TGTGCCTTGTGGGAGGTGCTTGGGGGTTGGTTCAAGATATTT	CALWEVLGGWFKIF	TRGV9	.	TRGJP1	18	-1	-1	24
65	2.7940405264832057E-4	TGTGCCTTGTGGGAGGTGCTGGGTGGTTGGTTCAAGATATTT	CALWEVLGGWFKIF	TRGV9	.	TRGJP1	18	-1	-1	23
65	2.7940405264832057E-4	TGTGCTGCGTGGGATCGGGAGAGTTATAAGAAACTCTTT	CAAWDRESYKKLF	TRGV10	.	TRGJ1	14	-1	-1	23
65	2.7940405264832057E-4	TGTGCTGCGAGCAATTATTATAAGAAACTCTTT	CAASNYYKKLF	TRGV10	.	TRGJ1	8	-1	-1	12
65	2.7940405264832057E-4	TGTGCCACCTGGGAGTATTATAAGAAACTCTTT	CATWEYYKKLF	TRGV2	.	TRGJ1	13	-1	-1	15
65	2.7940405264832057E-4	TGTGCTGCGTGGGACTCGAATTATTATAAGAAACTCTTT	CAAWDSNYYKKLF	TRGV10	.	TRGJ1	13	-1	-1	15
64	2.751055287614233E-4	TGTGCCTTGTGGGTATGGAAAACCACTGGTTGGTTCAAGATATTT	CALWVWKTTGWFKIF	TRGV9	.	TRGJP1	12	-1	-1	21
64	2.751055287614233E-4	TGTGCCTTGTGGGAGGTGTTTGGTTGGTTCAAGATATTT	CALWEVFGWFKIF	TRGV9	.	TRGJP1	17	-1	-1	20
64	2.751055287614233E-4	TGTGCTGCGTGGTGGGATTATTATAAGAAACTCTTT	CAAWWDYYKKLF	TRGV10	.	TRGJ1	11	-1	-1	16
64	2.751055287614233E-4	TGTGCTGCGTGGGATTACAGGAAACTCTTT	CAAWDYRKLF	TRGV10	.	TRGJ1	17	-1	-1	13
64	2.751055287614233E-4	TGTGCCACCTGGAATAAGAAACTCTTT	CATWNKKLF	TRGV2	.	TRGJ1	11	-1	-1	13
64	2.751055287614233E-4	TGTGCCACCTGGGATAAACTCTTT	CATWDKLF	TRGV4	.	TRGJ1	14	-1	-1	15
63	2.708070048745261E-4	TGTGCTGCGTGGGATTACTCAGAGTGGGGCCTGGGTTATAAGAAACTCTTT	CAAWDYSEWGLGYKKLF	TRGV10	.	TRGJ1	17	-1	-1	35
63	2.708070048745261E-4	TGTGCCACCTGGGACAGGCCGAATTATTATAAGAAACTCTTT	CATWDRPNYYKKLF	TRGV3	.	TRGJ1	19	-1	-1	19
63	2.708070048745261E-4	TGTGCTGCGTGGGATTACTATTATAAGAAACTCTTT	CAAWDYYYKKLF	TRGV10	.	TRGJ1	17	-1	-1	18
63	2.708070048745261E-4	TGTGCTGCGTGGGAGAGAGGCTATAAGAAACTCTTT	CAAWERGYKKLF	TRGV10	.	TRGJ1	13	-1	-1	21
63	2.708070048745261E-4	TGTGCTGCGTTTATAAATTATAAGAAACTCTTT	CAAFINYKKLF	TRGV10	.	TRGJ1	9	-1	-1	16
63	2.708070048745261E-4	TGTGCTGCGGGTGCTTATTATAAGAAACTCTTT	CAAGAYYKKLF	TRGV10	.	TRGJ1	8	-1	-1	14
63	2.708070048745261E-4	TGTGCCACCTGGGATGAGAAACTCTTT	CATWDEKLF	TRGV4	.	TRGJ1	15	-1	-1	13
62	2.6650848098762884E-4	TGTGCCTTGTGGGAACGAGGGGAGTTGGGCAAAAAAATCAAGGTATTT	CALWERGELGKKIKVF	TRGV9	.	TRGJP	13	-1	-1	21
62	2.6650848098762884E-4	TGTGCTGCGTGGGATTTTTCACTGACTGGTTGGTTCAAGATATTT	CAAWDFSLTGWFKIF	TRGV10	.	TRGJP1	15	-1	-1	24
62	2.6650848098762884E-4	TGTGCCTTGTGGGAGGTGAAAGTCACTGGTTGGTTCAAGATATTT	CALWEVKVTGWFKIF	TRGV9	.	TRGJP1	17	-1	-1	23
62	2.6650848098762884E-4	TGTGCTGCGTGGGATCACTCCGTGGATTATAAGAAACTCTTT	CAAWDHSVDYKKLF	TRGV10	.	TRGJ1	17	-1	-1	25
62	2.6650848098762884E-4	TGTGCTGCGTGCCATATGTCTTATTATAAGAAACTCTTT	CAACHMSYYKKLF	TRGV10	.	TRGJ1	10	-1	-1	20
62	2.6650848098762884E-4	TGTGCTGCGTGGGCCAATCCCTATTATAAGAAACTCTTT	CAAWANPYYKKLF	TRGV10	.	TRGJ1	12	-1	-1	21
62	2.6650848098762884E-4	TGTGCTGATAGTCTGAATTATTATAAGAAACTCTTT	CADSLNYYKKLF	TRGV10	.	TRGJ1	6	-1	-1	14
62	2.6650848098762884E-4	TGTGCCACCTGGGCGAATTATTATAAGAAACTCTTT	CATWANYYKKLF	TRGV2	.	TRGJ1	12	-1	-1	13
62	2.6650848098762884E-4	TGTGCCACCTGGGACAGGCCGAAGAAACTCTTT	CATWDRPKKLF	TRGV3	.	TRGJ1	19	-1	-1	21
61	2.6220995710073163E-4	TGTGCTGCGTGGGATCAATCAGATTATTATAAGAAACTCTTT	CAAWDQSDYYKKLF	TRGV10	.	TRGJ1	14	-1	-1	22
61	2.6220995710073163E-4	TGTGCTGCGTGGGATGGGGGGAATTATTATAAGAAACTCTTT	CAAWDGGNYYKKLF	TRGV10	.	TRGJ1	14	-1	-1	20
61	2.6220995710073163E-4	TGTGCTGCGTGGGATTACTCCCTTTATAAGAAACTCTTT	CAAWDYSLYKKLF	TRGV10	.	TRGJ1	17	-1	-1	23
61	2.6220995710073163E-4	TGTGCTGCGTGGGATCGGTCTTATTATAAGAAACTCTTT	CAAWDRSYYKKLF	TRGV10	.	TRGJ1	14	-1	-1	20
61	2.6220995710073163E-4	TGTGCTGCGTGGGACCGGAATTATTATAAGAAACTCTTT	CAAWDRNYYKKLF	TRGV10	.	TRGJ1	13	-1	-1	17
61	2.6220995710073163E-4	TGTGCTGCGTGGGATCCTTATTATAAGAAACTCTTT	CAAWDPYYKKLF	TRGV10	.	TRGJ1	14	-1	-1	17
61	2.6220995710073163E-4	TGTGCCACCTGGGACGGGCTATGGAAACTCTTT	CATWDGLWKLF	TRGV2	.	TRGJ1	18	-1	-1	23
61	2.6220995710073163E-4	TGTGCCACCTGGGACGGTCGT	CATWDGR	TRGV2	.	TRGJP	16	-1	-1	20
61	2.6220995710073163E-4	TGTGCCTGTAGTTGGTTCAAGATATTT	CACSWFKIF	TRGV9	.	TRGJP1	6	-1	-1	10
61	2.6220995710073163E-4	TGTGCCACCTGGGTTCCGTGGCTCTTT	CATWVPWLF	TRGV4	.	TRGJ1	12	-1	-1	21
60	2.5791143321383437E-4	TGTGCCTTGTGGGAGGTGCCCCAGCATACCACTGGTTGGTTCAAGATATTT	CALWEVPQHTTGWFKIF	TRGV9	.	TRGJP1	21	-1	-1	25
60	2.5791143321383437E-4	TGTGCTGCGTGGGATTGTCCCCCCGCTTATTATAAGAAACTCTTT	CAAWDCPPAYYKKLF	TRGV10	.	TRGJ1	15	-1	-1	26
60	2.5791143321383437E-4	TGTGCTGCGTGGGACTGTGGTTTTTATTATAAGAAACTCTTT	CAAWDCGFYYKKLF	TRGV10	.	TRGJ1	13	-1	-1	23
60	2.5791143321383437E-4	TGTGCCACCTGGGACGGATTCAATTATTATAAGAAACTCTTT	CATWDGFNYYKKLF	TRGV2	.	TRGJ1	16	-1	-1	17
60	2.5791143321383437E-4	TGTGCCACCTGGGACGCATGCGGGCGGAAACTCTTT	CATWDACGRKLF	TRGV2	.	TRGJ1	15	-1	-1	26
60	2.5791143321383437E-4	TGTGCCTTGTGGGTGGGGGATAAGAAGCTCTTT	CALWVGDKKLF	TRGV9	.	TRGJ1	15	-1	-1	19
60	2.5791143321383437E-4	TGTGCCACCTGGGGCCATTATAAGAAACTCTTT	CATWGHYKKLF	TRGV4	.	TRGJ1	12	-1	-1	16
60	2.5791143321383437E-4	TGTGCCACCTGGGACAGTTATAAGAAACTCTTT	CATWDSYKKLF	TRGV2	.	TRGJ1	14	-1	-1	17
59	2.536129093269371E-4	TGTGCTGCGTGGGTCCATTATTATAAGAAACTCTTT	CAAWVHYYKKLF	TRGV10	.	TRGJ1	12	-1	-1	16
59	2.536129093269371E-4	TGTGCTGCGTGGGATGGGAATTATAAGAAACTCTTT	CAAWDGNYKKLF	TRGV10	.	TRGJ1	14	-1	-1	19
59	2.536129093269371E-4	TGTGCCACCCTGTTCGGGAAACTCTTT	CATLFGKLF	TRGV2	.	TRGJ1	8	-1	-1	17
59	2.536129093269371E-4	TGTGCTGCAATATTT	CAAIF	TRGV10	.	TRGJP1	7	-1	-1	9
59	2.536129093269371E-4	TGTGCTGCCACCCTTTATTATAAGAAACTCTTT	CAATLYYKKLF	TRGV10	.	TRGJ1	7	-1	-1	14
58	2.493143854400399E-4	TGTGCTGCGTGGAGCCTTCCTGCTTATTATAAGAAACTCTTT	CAAWSLPAYYKKLF	TRGV10	.	TRGJ1	11	-1	-1	23
58	2.493143854400399E-4	TGTGCTGCGTGGGATTATAGGTATTATAAGAAACTCTTT	CAAWDYRYYKKLF	TRGV10	.	TRGJ1	16	-1	-1	21
58	2.493143854400399E-4	TGTGCTGCGTGGGATGGGGATTATTATAAGAAACTCTTT	CAAWDGDYYKKLF	TRGV10	.	TRGJ1	14	-1	-1	19
58	2.493143854400399E-4	TGTGCCTTGTGGGGGACCACTGGTTGGTTCAAGATATTT	CALWGTTGWFKIF	TRGV9	.	TRGJP1	12	-1	-1	15
58	2.493143854400399E-4	TGTGCCACCTGGGACGGGCTTTATTATAAGAAACTCTTT	CATWDGLYYKKLF	TRGV2	.	TRGJ1	18	-1	-1	20
58	2.493143854400399E-4	TGTGCCACCTGGGACGGGCCGTGTTATAAGAAACTCTTT	CATWDGPCYKKLF	TRGV2	.	TRGJ1	19	-1	-1	23
58	2.493143854400399E-4	TGTGCCACCTGGGACGGGCGGGGTTATAAGAAACTCTTT	CATWDGRGYKKLF	TRGV2	.	TRGJ1	18	-1	-1	23
58	2.493143854400399E-4	TGTGCCACCTGGGACGGGCTTGCGAAACTCTTT	CATWDGLAKLF	TRGV2	.	TRGJ1	18	-1	-1	23
58	2.493143854400399E-4	TGTGCCACCTGGGTCCTCTTT	CATWVLF	TRGV4	.	TRGJ1	12	-1	-1	15
57	2.4501586155314264E-4	TGTGCCTTGTGGGAGGTGGACTATACCACTGGTTGGTTCAAGATATTT	CALWEVDYTTGWFKIF	TRGV9	.	TRGJP1	20	-1	-1	15
57	2.4501586155314264E-4	TGTGCCTTGTGGGAGGTTCATACCACTGGTTGGTTCAAGATATTT	CALWEVHTTGWFKIF	TRGV9	.	TRGJP1	19	-1	-1	19
57	2.4501586155314264E-4	TGTGCTGCGTGGGAGAGGGGGCATTATTATAAGAAACTCTTT	CAAWERGHYYKKLF	TRGV10	.	TRGJ1	13	-1	-1	22
57	2.4501586155314264E-4	TGTGCTGCGTGGACTAGAGGAGTTTATTATAAGAAACTCTTT	CAAWTRGVYYKKLF	TRGV10	.	TRGJ1	11	-1	-1	23
57	2.4501586155314264E-4	TGTGCTGCGTGGGCCCTTTATTATAAGAAACTCTTT	CAAWALYYKKLF	TRGV10	.	TRGJ1	12	-1	-1	17
57	2.4501586155314264E-4	TGTGCCACCTGGGACGGGCCTTATAAGAAACTCTTT	CATWDGPYKKLF	TRGV2	.	TRGJ1	19	-1	-1	20
57	2.4501586155314264E-4	TGTGCCACCTGGGAGAATTATTATAAGAAACTCTTT	CATWENYYKKLF	TRGV3	.	TRGJ1	13	-1	-1	14
57	2.4501586155314264E-4	TGTGCCACCTGGGACAGGCTTTTCGGGCTCTTT	CATWDRLFGLF	TRGV3	.	TRGJ1	18	-1	-1	27
57	2.4501586155314264E-4	TGTGCTGCGTGGGATAGCCTCTTT	CAAWDSLF	TRGV10	.	TRGJ1	14	-1	-1	18
57	2.4501586155314264E-4	TGTGCCACCTGGGTCAAACTCTTT	CATWVKLF	TRGV4	.	TRGJ1	12	-1	-1	15
56	2.407173376662454E-4	TGTGCTGCGTGGGATTACCTCCAGGATTATAAGAAACTCTTT	CAAWDYLQDYKKLF	TRGV10	.	TRGJ1	17	-1	-1	25
56	2.407173376662454E-4	TGTGCTGCGTGGGATCTTTATTATAAGAAACTCTTT	CAAWDLYYKKLF	TRGV10	.	TRGJ1	14	-1	-1	17
56	2.407173376662454E-4	TGTGCTGCGTGGGATGTCGGGAAGAAACTCTTT	CAAWDVGKKLF	TRGV10	.	TRGJ1	14	-1	-1	21
56	2.407173376662454E-4	TGTGCCACCTGGGACGGCCGCAAGAAACTCTTT	CATWDGRKKLF	TRGV2	.	TRGJ1	16	-1	-1	21
56	2.407173376662454E-4	TGTGCTGCGTGGGGGAATTATTATAAGAAACTCTTT	CAAWGNYYKKLF	TRGV10	.	TRGJ1	12	-1	-1	14
56	2.407173376662454E-4	TGTGCCACCTGGGACGGGCCGCGGAAGAAACTCTTT	CATWDGPRKKLF	TRGV2	.	TRGJ1	19	-1	-1	24
55	2.3641881377934817E-4	TGTGCTGCGTGGGATTATAAGGGTTATTATAAGAAACTCTTT	CAAWDYKGYYKKLF	TRGV10	.	TRGJ1	16	-1	-1	23
55	2.3641881377934817E-4	TGTGCTGCGTGGGATCGGGGGGATTATTATAAGAAACTCTTT	CAAWDRGDYYKKLF	TRGV10	.	TRGJ1	14	-1	-1	22
55	2.3641881377934817E-4	TGTGCTGCGTGGGTCTTTTATTATAAGAAACTCTTT	CAAWVFYYKKLF	TRGV10	.	TRGJ2	12	-1	-1	17
55	2.3641881377934817E-4	TGTGCTGCATTTTGGTTCAAGATATTT	CAAFWFKIF	TRGV10	.	TRGJP1	7	-1	-1	11
55	2.3641881377934817E-4	TCCGTCATCCTCTTT	SVILF	TRGV4	.	TRGJ1	0	-1	-1	9
54	2.3212028989245094E-4	TGTGCTGCGTGGGATCTCAAGCGCAGGTTCAGGAATTATAAGAAACTCTTT	CAAWDLKRRFRNYKKLF	TRGV10	.	TRGJ1	14	-1	-1	34
54	2.3212028989245094E-4	TGTGCTGCGTGGGATTATACGGTTGATTATAATCCGGAGAAACTCTTT	CAAWDYTVDYNPEKLF	TRGV10	.	TRGJ1	16	-1	-1	37
54	2.3212028989245094E-4	TGTGCCTTGTGGGAGGCTTATACCACTGGTTGGTTCAAGATATTT	CALWEAYTTGWFKIF	TRGV9	.	TRGJP1	15	-1	-1	18
54	2.3212028989245094E-4	TGTGCCACCTGGGACGGGCCGGGTTATTATAAGAAACTCTTT	CATWDGPGYYKKLF	TRGV2	.	TRGJ1	19	-1	-1	23
54	2.3212028989245094E-4	TGTGCTGCGTGGGCCTCCCCTTATTATAAGAAACTCTTT	CAAWASPYYKKLF	TRGV10	.	TRGJ1	12	-1	-1	20
54	2.3212028989245094E-4	TGTGCTGCGTGGGATCCGAATTATTATAAGAAACTCTTT	CAAWDPNYYKKLF	TRGV10	.	TRGJ1	14	-1	-1	13
54	2.3212028989245094E-4	TGTGCTGCGTGGGACCGAAATTATTATAAGAAACTCTTT	CAAWDRNYYKKLF	TRGV10	.	TRGJ1	13	-1	-1	18
54	2.3212028989245094E-4	TGTGCTGCGGAACTCTCGAATTATTATAAGAAACTCTTT	CAAELSNYYKKLF	TRGV10	.	TRGJ1	8	-1	-1	15
54	2.3212028989245094E-4	TGTGCTGCGTTTGGTTGGTTCAAGATATTT	CAAFGWFKIF	TRGV10	.	TRGJP1	9	-1	-1	11
54	2.3212028989245094E-4	TGTGCCACCTGGGACAAGAAACTCTTT	CATWDKKLF	TRGV4	.	TRGJ1	13	-1	-1	15
54	2.3212028989245094E-4	TGTGCTGCGCGTACGGGTTGGTTCAAGATATTT	CAARTGWFKIF	TRGV10	.	TRGJP1	8	-1	-1	12
53	2.278217660055537E-4	TGTGCCTGGGCCGATGAGGGGCTTCGGCCGAACACTGGTTGGTTCAAGATATTT	CAWADEGLRPNTGWFKIF	TRGV9	.	TRGJP1	6	-1	-1	32
53	2.278217660055537E-4	TGTGCTGCGTGGGATTATGCCCGGAATTATTATAAGAAACTCTTT	CAAWDYARNYYKKLF	TRGV10	.	TRGJ1	16	-1	-1	23
53	2.278217660055537E-4	TGTGCTGCGTGGGATCGTATTCCTTTACCATGTAAGAAACTCTTT	CAAWDRIPLPCKKLF	TRGV10	.	TRGJ1	22	-1	-1	32
53	2.278217660055537E-4	TGTGCTGCGTGGGATCAGCACTCGAATTATTATAAGAAACTCTTT	CAAWDQHSNYYKKLF	TRGV10	.	TRGJ1	14	-1	-1	21
53	2.278217660055537E-4	TGTGCTGCGTGGGTTGTGGGATATAAGAAACTCTTT	CAAWVVGYKKLF	TRGV10	.	TRGJ1	12	-1	-1	21
53	2.278217660055537E-4	TGTGCTGCGTGGGATGCTGGTTGGTTCAAGATATTT	CAAWDAGWFKIF	TRGV10	.	TRGJP1	14	-1	-1	16
53	2.278217660055537E-4	TGTGCCACCCTCGGTGAGAAACTCTTT	CATLGEKLF	TRGV3	.	TRGJ1	8	-1	-1	16
53	2.278217660055537E-4	TGTGCTGCGTGGGATTATAGGCATTATAAGAAACTCTTT	CAAWDYRHYKKLF	TRGV10	.	TRGJ2	16	-1	-1	22
52	2.2352324211865644E-4	TGTGCCTTGTGGGAGGTGACAGAGTTGGGCAAAAAAATCAAGGTATTT	CALWEVTELGKKIKVF	TRGV9	.	TRGJP	17	-1	-1	20
52	2.2352324211865644E-4	TGTGCTGCGTGGGTAACAAGGTATTATTATAAGAAACTCTTT	CAAWVTRYYYKKLF	TRGV10	.	TRGJ1	12	-1	-1	22
52	2.2352324211865644E-4	TGTGCTGCGTGGGATTATAGGCGTTCTTATAAGAAACTCTTT	CAAWDYRRSYKKLF	TRGV10	.	TRGJ1	16	-1	-1	23
52	2.2352324211865644E-4	TGTGCTGCGTGGGACCCTCTTTATTATAAGAAACTCTTT	CAAWDPLYYKKLF	TRGV10	.	TRGJ1	13	-1	-1	20
52	2.2352324211865644E-4	TGTGCCACCTGGGACGGGCCGGGGTATAAGAAACTCTTT	CATWDGPGYKKLF	TRGV2	.	TRGJ1	19	-1	-1	24
52	2.2352324211865644E-4	TGTGCTGCGTGGGTAAAATATTATAAGAAACTCTTT	CAAWVKYYKKLF	TRGV10	.	TRGJ1	12	-1	-1	15
52	2.2352324211865644E-4	TGTGCCACCTGGGACCTTTTTAGTGGGCTCTTT	CATWDLFSGLF	TRGV2	.	TRGJ1	14	-1	-1	27
52	2.2352324211865644E-4	TGTGCCACCTGGGACGGGGATAAGAAACTCTTT	CATWDGDKKLF	TRGV2	.	TRGJ1	17	-1	-1	19
52	2.2352324211865644E-4	TGTGCCACCTGGGACAGGCCTGAACTCTTT	CATWDRPELF	TRGV3	.	TRGJ1	21	-1	-1	22
52	2.2352324211865644E-4	TGTGCTGCTGGTTGGTTCAAGATATTT	CAAGWFKIF	TRGV10	.	TRGJP1	10	-1	-1	7
51	2.192247182317592E-4	TGTGCTGCGTGGGATTTGGTAGGTAATTATTATAAGAAACTCTTT	CAAWDLVGNYYKKLF	TRGV10	.	TRGJ1	15	-1	-1	24
51	2.192247182317592E-4	TGTGCTGCGTGGTCCCGGAATTATTATAAGAAACTCTTT	CAAWSRNYYKKLF	TRGV10	.	TRGJ1	11	-1	-1	17
51	2.192247182317592E-4	TGTGCCTTGTGTGGAAATTGTTATAAGAAACTCTTT	CALCGNCYKKLF	TRGV9	.	TRGJ1	14	-1	-1	15
51	2.192247182317592E-4	TGTGCCACCTGGGATGGGCCAGTTGGGAAACTCTTT	CATWDGPVGKLF	TRGV4	.	TRGJ1	19	-1	-1	26
51	2.192247182317592E-4	TGTGCCACCTGGGACGGGTGTCGTGGGAAACTCTTT	CATWDGCRGKLF	TRGV2	.	TRGJ1	17	-1	-1	26
51	2.192247182317592E-4	TGTGCCACCTGGGACGGGCGGTATAAGAAACTCTTT	CATWDGRYKKLF	TRGV2	.	TRGJ1	18	-1	-1	21
51	2.192247182317592E-4	TGTGCCACCTGGGACGGGCCGAAGAAACTCTTT	CATWDGPKKLF	TRGV2	.	TRGJ1	19	-1	-1	21
51	2.192247182317592E-4	TGTGCCACCTGGGACGGGCGGATCAAGAAACTCTTT	CATWDGRIKKLF	TRGV2	.	TRGJ1	18	-1	-1	24
51	2.192247182317592E-4	TGTGCTGCGTTGAATTATTATAAGAAACTCTTT	CAALNYYKKLF	TRGV10	.	TRGJ1	16	-1	-1	11
50	2.1492619434486198E-4	TGTGCTGCGTGGGATTTCGCGTCGCTATGGTGTTATTATAAGAAACTCTTT	CAAWDFASLWCYYKKLF	TRGV10	.	TRGJ1	18	-1	-1	32
50	2.1492619434486198E-4	TGTGCCACCTGGGGTTATTATAAGAAACTCTTT	CATWGYYKKLF	TRGV3	.	TRGJ1	12	-1	-1	14
50	2.1492619434486198E-4	TGTGCCACCTGGGACAGGCTTAGTGGACTCTTT	CATWDRLSGLF	TRGV5	.	TRGJ1	18	-1	-1	26
50	2.1492619434486198E-4	TGTGCCACCTGGGACGGCAGTCTCTTT	CATWDGSLF	TRGV2	.	TRGJ1	16	-1	-1	21
50	2.1492619434486198E-4	TGTGCCACCTGGGATCCCTATAAGAAACTCTTT	CATWDPYKKLF	TRGV4	.	TRGJ1	14	-1	-1	18
50	2.1492619434486198E-4	TGTGCCACCTGGGACGATTATAAGAAACTCTTT	CATWDDYKKLF	TRGV2	.	TRGJ1	15	-1	-1	16
49	2.1062767045796474E-4	TGTGCTGCGTGGGATTATAAGGTTTGGGGTCGGAATTATAAGAAACTCTTT	CAAWDYKVWGRNYKKLF	TRGV10	.	TRGJ1	16	-1	-1	34
49	2.1062767045796474E-4	TGTGCCTTGTGGGAGGGGACCTGGGCTACCACTGGTTGGTTCAAGATATTT	CALWEGTWATTGWFKIF	TRGV9	.	TRGJP1	21	-1	-1	26
49	2.1062767045796474E-4	TGTGCCTTGTGGGATTACTGCCAACGGAACAGTTGGTTCAAGATATTT	CALWDYCQRNSWFKIF	TRGV9	.	TRGJP1	13	-1	-1	31
49	2.1062767045796474E-4	TGTGCCTTGTGGGAGGTAAATGAGGCCACTGGTTGGTTCAAGATATTT	CALWEVNEATGWFKIF	TRGV9	.	TRGJP1	16	-1	-1	25
49	2.1062767045796474E-4	TGTGCTGCGTGGGATCCTGCTCCGAATTATTATAAGAAACTCTTT	CAAWDPAPNYYKKLF	TRGV10	.	TRGJ1	14	-1	-1	22
49	2.1062767045796474E-4	TGTGCTGCGTCTCTAGGCGAAGATTATTATAAGAAACTCTTT	CAASLGEDYYKKLF	TRGV10	.	TRGJ1	9	-1	-1	22
49	2.1062767045796474E-4	TGTGCTGCGTGGGTCCCAAACTCGAATTATAAGAAACTCTTT	CAAWVPNSNYKKLF	TRGV10	.	TRGJ1	12	-1	-1	25
49	2.1062767045796474E-4	TGTGCTGCGTGGGATTATACGTATTATAAGAAACTCTTT	CAAWDYTYYKKLF	TRGV10	.	TRGJ1	16	-1	-1	21
49	2.1062767045796474E-4	TGTGCCACCTGGGACGGCCACCTAAGATTGCAACTCTTT	CATWDGHLRLQLF	TRGV2	.	TRGJ1	16	-1	-1	31
49	2.1062767045796474E-4	TGTGCTGCGTGGGGAAATTATTATAAGAAACTCTTT	CAAWGNYYKKLF	TRGV10	.	TRGJ1	12	-1	-1	15
49	2.1062767045796474E-4	TGTGCCACCTGGGACGGGCGGGCGAAACTCTTT	CATWDGRAKLF	TRGV2	.	TRGJ1	18	-1	-1	23
49	2.1062767045796474E-4	TGTGCCACCTGGGACAGGCAGAGACTCTTT	CATWDRQRLF	TRGV3	.	TRGJ1	18	-1	-1	19
49	2.1062767045796474E-4	TGTGCCACCTGGGACCATAAACTCTTT	CATWDHKLF	TRGV3	.	TRGJ1	14	-1	-1	18
49	2.1062767045796474E-4	TGTGCCACCTGGGACAGGCCGAGGGTGGGGCTCTTT	CATWDRPRVGLF	TRGV5	.	TRGJ1	19	-1	-1	30
49	2.1062767045796474E-4	TGTGCCACCTGGGACGGGCTGAGGAAACTCTTT	CATWDGLRKLF	TRGV2	.	TRGJ1	18	-1	-1	23
48	2.063291465710675E-4	TGTGCCTTGTGGGAGGTCTCTTCCTATACCACTGGTTGGTTCAAGATATTT	CALWEVSSYTTGWFKIF	TRGV9	.	TRGJP1	16	-1	-1	24
48	2.063291465710675E-4	TGTGCTGCGTGGGATGCAGAGGACCGGACCTATTATAAGAAACTCTTT	CAAWDAEDRTYYKKLF	TRGV10	.	TRGJ1	14	-1	-1	30
48	2.063291465710675E-4	TGTGCCACCTGGGACGGGCCTCATTATTATAAGAAACTCTTT	CATWDGPHYYKKLF	TRGV2	.	TRGJ1	19	-1	-1	22
48	2.063291465710675E-4	TGTGCTGCGTGGGATAAGAATTATTATAAGAAACTCTTT	CAAWDKNYYKKLF	TRGV10	.	TRGJ1	14	-1	-1	17
48	2.063291465710675E-4	TGTGCCACCTGGGACGGCTCTTATTATAAGAAACTCTTT	CATWDGSYYKKLF	TRGV2	.	TRGJ2	16	-1	-1	20
48	2.063291465710675E-4	TGTGCCACCTGGGACGGGCCTTATTATAAGAAACTCTTT	CATWDGPYYKKLF	TRGV2	.	TRGJ1	19	-1	-1	20
48	2.063291465710675E-4	TGTGCCACCTGGGATTTTTATAAGAAACTCTTT	CATWDFYKKLF	TRGV4	.	TRGJ1	14	-1	-1	13
48	2.063291465710675E-4	TGTGCCACCTGGGACCGCTGGGAGAAACTCTTT	CATWDRWEKLF	TRGV2	.	TRGJ1	14	-1	-1	22
48	2.063291465710675E-4	TGTGCCACCTGGGACGGGCGGAGGAAACTCTTT	CATWDGRRKLF	TRGV2	.	TRGJ1	18	-1	-1	23
48	2.063291465710675E-4	TGTGCCACCTCCCACCCGGGGAAACTCTTT	CATSHPGKLF	TRGV2	.	TRGJ1	9	-1	-1	20
48	2.063291465710675E-4	TGTGCTGCGTGGGGGGTCAAGATATTT	CAAWGVKIF	TRGV10	.	TRGJP1	12	-1	-1	13
48	2.063291465710675E-4	TGTGCTGCGTTTACCAAGAATTATTATAAGAAACTCTTT	CAAFTKNYYKKLF	TRGV10	.	TRGJ1	9	-1	-1	17
48	2.063291465710675E-4	TGTGCCACCTGGGATGGGCCTTGGCTCTTT	CATWDGPWLF	TRGV4	.	TRGJ1	19	-1	-1	24
47	2.0203062268417025E-4	TGTGCTGCGTTTGCGTGGACCGTTGGATTGAGTAGTTATAAGAAACTCTTT	CAAFAWTVGLSSYKKLF	TRGV10	.	TRGJ1	9	-1	-1	35
47	2.0203062268417025E-4	TGTGCTGCGTGGGATCAGCCAGAGAATTATTATAAGAAACTCTTT	CAAWDQPENYYKKLF	TRGV10	.	TRGJ1	14	-1	-1	23
47	2.0203062268417025E-4	TGTGCTGCGTGGGATTATATTTGGGTTTATAAGAAACTCTTT	CAAWDYIWVYKKLF	TRGV10	.	TRGJ1	16	-1	-1	26
47	2.0203062268417025E-4	TGTGCTGCGTGGGATAGCCCGAATTATTATAAGAAACTCTTT	CAAWDSPNYYKKLF	TRGV10	.	TRGJ1	14	-1	-1	19
47	2.0203062268417025E-4	TGTGCCACCTGGGATGGGCTCATACTCTTT	CATWDGLILF	TRGV4	.	TRGJ1	22	-1	-1	23
47	2.0203062268417025E-4	TGTGCCACCTGGGATGAGGCGGAACTCTTT	CATWDEAELF	TRGV4	.	TRGJ1	19	-1	-1	22
47	2.0203062268417025E-4	TGTGCCACCTGGGACGGGCTCACGGGCGATAAGAAACTCTTT	CATWDGLTGDKKLF	TRGV2	.	TRGJ1	18	-1	-1	28
47	2.0203062268417025E-4	TGTGCCACCTGGCTCTTT	CATWLF	TRGV4	.	TRGJ1	11	-1	-1	12
46	1.97732098797273E-4	TGTGCCTTGTGGGCCTCATTACTAAATTATTATAAGAAACTCTTT	CALWASLLNYYKKLF	TRGV9	.	TRGJ1	12	-1	-1	24
46	1.97732098797273E-4	TGTGCTGCGTGGGATCTTGGTTATTATAAGAAACTCTTT	CAAWDLGYYKKLF	TRGV10	.	TRGJ1	14	-1	-1	20
46	1.97732098797273E-4	TGTGCCACCTGGGACAGGCCCGATTATAAGAAACTCTTT	CATWDRPDYKKLF	TRGV5	.	TRGJ1	19	-1	-1	22
46	1.97732098797273E-4	TGTGCCACCTGGGACGGGCATCGGGGGAAACTCTTT	CATWDGHRGKLF	TRGV2	.	TRGJ1	18	-1	-1	26
46	1.97732098797273E-4	TGTGCCACCTGGGACGGGCTCGAGAAACTCTTT	CATWDGLEKLF	TRGV2	.	TRGJ1	21	-1	-1	22
46	1.97732098797273E-4	TGTGCCACCTCTCCCCTAAAGAAACTCTTT	CATSPLKKLF	TRGV4	.	TRGJ1	9	-1	-1	18
46	1.97732098797273E-4	TGTGCCACCTGGGGAAATAAGAAACTCTTT	CATWGNKKLF	TRGV4	.	TRGJ1	12	-1	-1	16
46	1.97732098797273E-4	TGTGCCACCTGGGATGGGCCTTTACTCTTT	CATWDGPLLF	TRGV4	.	TRGJ1	19	-1	-1	23
46	1.97732098797273E-4	TGGAGGGGAAGTTGGTTCAAGATATTT	WRGSWFKIF	TRGV10	.	TRGJP1	1	-1	-1	10
46	1.97732098797273E-4	TGTGCTGCGTGGGAGGGGGCTTATTATAAGAAACTCTTT	CAAWEGAYYKKLF	TRGV10	.	TRGJ1	13	-1	-1	20
46	1.97732098797273E-4	TGTGCCACCTCGGGGAAGAAACTCTTT	CATSGKKLF	TRGV3	.	TRGJ1	13	-1	-1	15
45	1.9343357491037578E-4	TGTGCTGCGTGGGATTATGCCCTGAATTATTATAAGAAACTCTTT	CAAWDYALNYYKKLF	TRGV10	.	TRGJ1	16	-1	-1	23
45	1.9343357491037578E-4	TGTGCTGCGTGGGATCTGAATTATTATAAGAAACTCTTT	CAAWDLNYYKKLF	TRGV10	.	TRGJ1	14	-1	-1	17
45	1.9343357491037578E-4	TGTGCTGCGTGGGAAAATTATTATAAGAAACTCTTT	CAAWENYYKKLF	TRGV10	.	TRGJ1	13	-1	-1	15
45	1.9343357491037578E-4	TGTGCCACCTGGGACGGGCGCGAGAAACTCTTT	CATWDGREKLF	TRGV2	.	TRGJ1	21	-1	-1	22
45	1.9343357491037578E-4	TGTGCCACCTGGGACAGGCTATGGGCCCTCTTT	CATWDRLWALF	TRGV7	.	TRGJ1	18	-1	-1	27
45	1.9343357491037578E-4	TGTGCCTTGTGGGAGCGGTTCAAGATATTT	CALWERFKIF	TRGV9	.	TRGJP1	14	-1	-1	16
45	1.9343357491037578E-4	TGTGCCACCTCATCCCTCTTT	CATSSLF	TRGV8	.	TRGJ1	9	-1	-1	15
45	1.9343357491037578E-4	TGTGCTGCGCGCGGAGTTTGGTTCAAGATATTT	CAARGVWFKIF	TRGV10	.	TRGJP1	8	-1	-1	17
45	1.9343357491037578E-4	TGTGCCACCTGGGATGGGCGGAGGAAACTCTTT	CATWDGRRKLF	TRGV4	.	TRGJ1	18	-1	-1	23
44	1.8913505102347854E-4	TGTGCTGCGTGGGATTGGTGGGGACATTATTATAAGAAACTCTTT	CAAWDWWGHYYKKLF	TRGV10	.	TRGJ1	15	-1	-1	25
44	1.8913505102347854E-4	TGTGCCACCTGGGATGCTGGTTATTATAAGAAACTCTTT	CATWDAGYYKKLF	TRGV4	.	TRGJ1	15	-1	-1	20
44	1.8913505102347854E-4	TGTGCCACCTGGGACATGCCTGGGGATAAGAAACTCTTT	CATWDMPGDKKLF	TRGV3	.	TRGJ1	21	-1	-1	25
44	1.8913505102347854E-4	TGTGCTGCGTGGACTCTTTATTATAAGAAACTCTTT	CAAWTLYYKKLF	TRGV10	.	TRGJ1	11	-1	-1	17
44	1.8913505102347854E-4	TGTGCCACCTGGGATAATTATAAGAAACTCTTT	CATWDNYKKLF	TRGV8	.	TRGJ1	15	-1	-1	13
44	1.8913505102347854E-4	TGTGCCACCTGGGACCCTGGGGAGAAACTCTTT	CATWDPGEKLF	TRGV2	.	TRGJ1	14	-1	-1	22
44	1.8913505102347854E-4	TGTGCTGCGTGGGATTGGTTCAAGATATTT	CAAWDWFKIF	TRGV10	.	TRGJP1	15	-1	-1	14
44	1.8913505102347854E-4	TGTGCCACCTGGGATGGGGGCGGTAAGAAACTCTTT	CATWDGGGKKLF	TRGV8	.	TRGJ1	17	-1	-1	23
44	1.8913505102347854E-4	TGTGCCACCTGGGACAGGCCTTATAAGAAACTCTTT	CATWDRPYKKLF	TRGV3	.	TRGJ1	20	-1	-1	20
44	1.8913505102347854E-4	TGTGCCACCTGTAAGAAACTCTTT	CATCKKLF	TRGV5P	.	TRGJ1	10	-1	-1	11
43	1.848365271365813E-4	TGTGCTGCGTGGGCCAACCCCCCGAATTATTATAAGAAACTCTTT	CAAWANPPNYYKKLF	TRGV10	.	TRGJ1	12	-1	-1	22
43	1.848365271365813E-4	TGTGCTGCGTGGGATCGCAGCCCGGACAATTATAAGAAACTCTTT	CAAWDRSPDNYKKLF	TRGV10	.	TRGJ1	14	-1	-1	28
43	1.848365271365813E-4	TGTGCCACCTGGGACGGGCATGACCGGGGGAGGAAACTCTTT	CATWDGHDRGRKLF	TRGV2	.	TRGJ1	18	-1	-1	32
43	1.848365271365813E-4	TGTGCTGCGTGGGATTTCTATTATTATAAGAAACTCTTT	CAAWDFYYYKKLF	TRGV10	.	TRGJ1	15	-1	-1	19
43	1.848365271365813E-4	TGTGCCACCTGGGACGGCAGTTATAAGAAACTCTTT	CATWDGSYKKLF	TRGV2	.	TRGJ1	16	-1	-1	20
43	1.848365271365813E-4	TGTGCCACCTGGGACAGGGATAAGAAACTCTTT	CATWDRDKKLF	TRGV3	.	TRGJ1	17	-1	-1	19
43	1.848365271365813E-4	TGTGCCACCTGGGGGAACGGGAAACTCTTT	CATWGNGKLF	TRGV4	.	TRGJ1	12	-1	-1	20
43	1.848365271365813E-4	TGTGCCACCTGGGATTCCGGGGGGCTCTTT	CATWDSGGLF	TRGV8	.	TRGJ1	14	-1	-1	24
43	1.848365271365813E-4	TGTGCCACCTGGGACAGGCCTAGACTCTTT	CATWDRPRLF	TRGV3	.	TRGJ1	20	-1	-1	23
43	1.848365271365813E-4	TGTGCTGCGTGGGATTACCCCCGTCTGGCTTATTATAAGAAACTCTTT	CAAWDYPRLAYYKKLF	TRGV10	.	TRGJ1	17	-1	-1	29
43	1.848365271365813E-4	TGTGCTGCGTATGAACATCGTTGGAGACCTTATTATAAGAAACTCTTT	CAAYEHRWRPYYKKLF	TRGV10	.	TRGJ1	9	-1	-1	29
43	1.848365271365813E-4	TGTGCCACCTGGGACGGGCAGCGGCGTTATTATAAGAAACTCTTT	CATWDGQRRYYKKLF	TRGV2	.	TRGJ1	18	-1	-1	26
43	1.848365271365813E-4	TGTGCTGCGCGGGGGGGCACTGGTTGGTTCAAGATATTT	CAARGGTGWFKIF	TRGV10	.	TRGJP1	12	-1	-1	17
43	1.848365271365813E-4	TGTGCCACCTGGGATCAGTATTATAAGAAACTCTTT	CATWDQYYKKLF	TRGV4	.	TRGJ1	14	-1	-1	18
43	1.848365271365813E-4	TGTGCTGCGTGGGATTTATTT	CAAWDLF	TRGV10	.	TRGJP1	15	-1	-1	16
42	1.8053800324968405E-4	TGTGCTGCGTGGGATTCGGGGGGACGTTTAGGTTATAAGAAACTCTTT	CAAWDSGGRLGYKKLF	TRGV10	.	TRGJ1	15	-1	-1	32
42	1.8053800324968405E-4	TGTGCTGCGTGGGATTATTCGCGGAATTATTATAAGAAACTCTTT	CAAWDYSRNYYKKLF	TRGV10	.	TRGJ1	16	-1	-1	23
42	1.8053800324968405E-4	TGTGCTGCGTGGGATTCCCCCAATTATTATAAGAAACTCTTT	CAAWDSPNYYKKLF	TRGV10	.	TRGJ1	15	-1	-1	21
42	1.8053800324968405E-4	TGTGCTGCGTGGGATTACCCAAATTATTATAAGAAACTCTTT	CAAWDYPNYYKKLF	TRGV10	.	TRGJ1	17	-1	-1	21
42	1.8053800324968405E-4	TGTGCCACCTGGGACGGGCGGGGTTATTATAAGAAACTCTTT	CATWDGRGYYKKLF	TRGV2	.	TRGJ1	18	-1	-1	23
42	1.8053800324968405E-4	TGTGCTGCGTGGGATTCAGCTGGTTGGTTCAAGATATTT	CAAWDSAGWFKIF	TRGV10	.	TRGJP1	15	-1	-1	19
42	1.8053800324968405E-4	TGTGCCACCTGGGACGGCGCTTATTATAAGAAACTCTTT	CATWDGAYYKKLF	TRGV3	.	TRGJ1	17	-1	-1	20
42	1.8053800324968405E-4	TGTGCTGCGTGGGGAACTGGTTGGTTCAAGATATTT	CAAWGTGWFKIF	TRGV10	.	TRGJP1	12	-1	-1	15
42	1.8053800324968405E-4	TGTGCTGCGTGGTCTGGTTGGTTCAAGATATTT	CAAWSGWFKIF	TRGV10	.	TRGJP1	11	-1	-1	13
42	1.8053800324968405E-4	TGTGCCACCTGGGACGGGCCTAAGAAACTCTTT	CATWDGPKKLF	TRGV2	.	TRGJ1	19	-1	-1	20
42	1.8053800324968405E-4	TGTGCCACCTGGGATCTCGGGAAACTCTTT	CATWDLGKLF	TRGV4	.	TRGJ1	14	-1	-1	20
42	1.8053800324968405E-4	TGTGCCACCTGGGGTAAGAAACTCTTT	CATWGKKLF	TRGV2	.	TRGJ2	12	-1	-1	14
42	1.8053800324968405E-4	TGTGCCACCTGGGATCCGCCCCTCTTT	CATWDPPLF	TRGV8	.	TRGJ1	14	-1	-1	21
42	1.8053800324968405E-4	TGTGCCATCCTGGGACGGCTCTTT	CAILGRLF	TRGV5	.	TRGJ1	18	-1	-1	18
42	1.8053800324968405E-4	TGTGCCATGATTAAGAAACTCTTT	CAMIKKLF	TRGV5	.	TRGJ1	6	-1	-1	11
42	1.8053800324968405E-4	TGTGCTGCGTGGGATTCCCCCTCGAATTATTATAAGAAACTCTTT	CAAWDSPSNYYKKLF	TRGV10	.	TRGJ1	15	-1	-1	21
42	1.8053800324968405E-4	TGTGCTGCGTGGGATTATAGAGGTTTGGTTTATAAGAAACTCTTT	CAAWDYRGLVYKKLF	TRGV10	.	TRGJ1	16	-1	-1	29
42	1.8053800324968405E-4	TGTGCCACCTGGGACGGGCCCCTCCCCCTGGGGAAACTCTTT	CATWDGPLPLGKLF	TRGV2	.	TRGJ1	25	-1	-1	32
42	1.8053800324968405E-4	TGTGCCACCTGGGCATGGGAACTCTTT	CATWAWELF	TRGV2	.	TRGJ1	12	-1	-1	19
41	1.7623947936278681E-4	TGTGCTGCGTGCATGAGTACCACTGGTTGGTTCAAGATATTT	CAACMSTTGWFKIF	TRGV10	.	TRGJP1	10	-1	-1	17
41	1.7623947936278681E-4	TGTGCTGCGTGGGATTCCCCCTATTATTATAAGAAACTCTTT	CAAWDSPYYYKKLF	TRGV10	.	TRGJ1	15	-1	-1	22
41	1.7623947936278681E-4	TGTGCTGCGTGGGACCCCTCGAATTATTATAAGAAACTCTTT	CAAWDPSNYYKKLF	TRGV10	.	TRGJ1	13	-1	-1	18
41	1.7623947936278681E-4	TGTGCTGCGTGGGAGACTTCGAATTATTATAAGAAACTCTTT	CAAWETSNYYKKLF	TRGV10	.	TRGJ1	13	-1	-1	17
41	1.7623947936278681E-4	TGTGCTGCGTGGGTTAGAAATTATTATAAGAAACTCTTT	CAAWVRNYYKKLF	TRGV10	.	TRGJ1	15	-1	-1	18
41	1.7623947936278681E-4	TGTGCCACCTGGGACGGGCACATAGGTAAGAAACTCTTT	CATWDGHIGKKLF	TRGV2	.	TRGJ1	18	-1	-1	26
41	1.7623947936278681E-4	TGTGCCTTGTGGGAGTTGATACAGAAGAAACTCTTT	CALWELIQKKLF	TRGV9	.	TRGJ2	17	-1	-1	24
41	1.7623947936278681E-4	TGTGCCACCTGGGACCGAGGCCGGCGGAAACTCTTT	CATWDRGRRKLF	TRGV3	.	TRGJ1	21	-1	-1	26
41	1.7623947936278681E-4	TGTGCCAGTACAAAACGATATTATAAGAAACTCTTT	CASTKRYYKKLF	TRGV10	.	TRGJ1	4	-1	-1	18
41	1.7623947936278681E-4	TGTGCCACCTGGGATGGAAGGGGGAAACTCTTT	CATWDGRGKLF	TRGV4	.	TRGJ1	16	-1	-1	23
41	1.7623947936278681E-4	TGTGGTAAGAAACTCTTT	CGKKLF	TRGV2	.	TRGJ1	3	-1	-1	5
40	1.7194095547588958E-4	TGTGCTGCGTGGGATTATGGGAGGGATACCACTGGTTGGTTCAAGATATTT	CAAWDYGRDTTGWFKIF	TRGV10	.	TRGJP1	16	-1	-1	25
40	1.7194095547588958E-4	TGTGCCTTGTGGGAGGCGCTTCTTGATACCACTGGTTGGTTCAAGATATTT	CALWEALLDTTGWFKIF	TRGV9	.	TRGJP1	18	-1	-1	25
40	1.7194095547588958E-4	TGTGCCTTGTGGGGGTCGCAAGAGTTGGGCAAAAAAATCAAGGTATTT	CALWGSQELGKKIKVF	TRGV9	.	TRGJP	19	-1	-1	17
40	1.7194095547588958E-4	TGTGCCTTGTGGGAGGTCCTTTATACCACTGGTTGGTTCAAGATATTT	CALWEVLYTTGWFKIF	TRGV9	.	TRGJP1	16	-1	-1	21
40	1.7194095547588958E-4	TGTGCTGCGTGGACTACCACTGGTTGGTTCAAGATATTT	CAAWTTTGWFKIF	TRGV10	.	TRGJP1	11	-1	-1	14
40	1.7194095547588958E-4	TGTGCCACCTGGGACGGGCCTGGATATAAGAAACTCTTT	CATWDGPGYKKLF	TRGV2	.	TRGJ1	19	-1	-1	24
40	1.7194095547588958E-4	TGTGCCACCTGGGACGGACTTTATTATAAGAAACTCTTT	CATWDGLYYKKLF	TRGV3	.	TRGJ1	14	-1	-1	20
40	1.7194095547588958E-4	TGTGCTGCGTGGACAACCAGTTGGTTCAAGATATTT	CAAWTTSWFKIF	TRGV10	.	TRGJP1	11	-1	-1	19
40	1.7194095547588958E-4	TGTGCCACCTGGGATGGGCCGGAGAAACTCTTT	CATWDGPEKLF	TRGV4	.	TRGJ1	19	-1	-1	22
40	1.7194095547588958E-4	TCCTATTGGGGTGGTTGGTTCAAGATATTT	SYWGGWFKIF	TRGV9	.	TRGJP1	0	-1	-1	11
40	1.7194095547588958E-4	TGTGCCACCTGGTCTCATAAGAAACTCTTT	CATWSHKKLF	TRGV3	.	TRGJ1	11	-1	-1	16
40	1.7194095547588958E-4	TGTGCCACCTGGGATGGGCCTCGGCTCTTT	CATWDGPRLF	TRGV4	.	TRGJ1	19	-1	-1	24
39	1.6764243158899235E-4	TGTGCTGCGTGGGGTTTAGGCCCTTATTATAAGAAACTCTTT	CAAWGLGPYYKKLF	TRGV10	.	TRGJ1	15	-1	-1	23
39	1.6764243158899235E-4	TGTGCTGCGTGGGATCCCTATCCTTATTATAAGAAACTCTTT	CAAWDPYPYYKKLF	TRGV10	.	TRGJ1	14	-1	-1	23
39	1.6764243158899235E-4	TGTGCTGCGTGGGATCCCCACACTGGTTGGTTCAAGATATTT	CAAWDPHTGWFKIF	TRGV10	.	TRGJP1	14	-1	-1	20
39	1.6764243158899235E-4	TGTGCTGCGTGGTGGACCACTGGTTGGTTCAAGATATTT	CAAWWTTGWFKIF	TRGV10	.	TRGJP1	11	-1	-1	15
39	1.6764243158899235E-4	TGTGCTGCGTGGGATAATATTTATTATAAGAAACTCTTT	CAAWDNIYYKKLF	TRGV10	.	TRGJ1	14	-1	-1	20
39	1.6764243158899235E-4	TGTGCCACCTGGGGCGATTATTATAAGAAACTCTTT	CATWGDYYKKLF	TRGV4	.	TRGJ1	12	-1	-1	16
39	1.6764243158899235E-4	TGTGCCACCTGGGACGGTTATCCGAAGAAACTCTTT	CATWDGYPKKLF	TRGV2	.	TRGJ1	16	-1	-1	24
39	1.6764243158899235E-4	TGTGCCACCTGGGACGGGCAAGGTAAGAAACTCTTT	CATWDGQGKKLF	TRGV2	.	TRGJ1	18	-1	-1	23
39	1.6764243158899235E-4	TGTGCCACCTGGGATGGAACCAAGAAACTCTTT	CATWDGTKKLF	TRGV4	.	TRGJ1	16	-1	-1	21
39	1.6764243158899235E-4	TGTGCCACCTGGGACGCCTATAAGAAACTCTTT	CATWDAYKKLF	TRGV2	.	TRGJ1	15	-1	-1	18
39	1.6764243158899235E-4	TGTGCCACCTGGGACGGGTGTAAGAAACTCTTT	CATWDGCKKLF	TRGV2	.	TRGJ1	17	-1	-1	20
39	1.6764243158899235E-4	TGTGCCACCTGGGACGGGGACAAGAAACTCTTT	CATWDGDKKLF	TRGV2	.	TRGJ1	17	-1	-1	21
39	1.6764243158899235E-4	TGTGCCACCTGGGAAGATTATAAGAAACTCTTT	CATWEDYKKLF	TRGV4	.	TRGJ1	13	-1	-1	16
39	1.6764243158899235E-4	TGTGCTGCGGATGGTTGGTTCAAGATATTT	CAADGWFKIF	TRGV10	.	TRGJP1	8	-1	-1	11
39	1.6764243158899235E-4	TGTGCCACCTGGGCCCCAAAGAAACTCTTT	CATWAPKKLF	TRGV5	.	TRGJ1	12	-1	-1	18
39	1.6764243158899235E-4	TGTGCCACCTGGGAAGGAGGGAAACTCTTT	CATWEGGKLF	TRGV2	.	TRGJ1	16	-1	-1	20
39	1.6764243158899235E-4	TGTGCCACCTGGCGGGAGAAACTCTTT	CATWREKLF	TRGV5	.	TRGJ1	11	-1	-1	16
39	1.6764243158899235E-4	TGTGCTGCGGGTTTATTT	CAAGLF	TRGV10	.	TRGJP1	8	-1	-1	13
39	1.6764243158899235E-4	TGTGCCACCTGCAAACTCTTT	CATCKLF	TRGV7	.	TRGJ1	10	-1	-1	12
38	1.633439077020951E-4	TGTGCTGCGTGGGATTATGTGAGGTTTTTTTATAAGAAACTCTTT	CAAWDYVRFFYKKLF	TRGV10	.	TRGJ1	19	-1	-1	26
38	1.633439077020951E-4	TGTGCTGCGTGGGATGTGCCCATGAATTATTATAAGAAACTCTTT	CAAWDVPMNYYKKLF	TRGV10	.	TRGJ1	14	-1	-1	23
38	1.633439077020951E-4	TGTGCCACCTGGGACGGGCAGTCTCATTATTATAAGAAACTCTTT	CATWDGQSHYYKKLF	TRGV2	.	TRGJ1	18	-1	-1	25
38	1.633439077020951E-4	TGTGCTGCGTGGGCTTCGACCACTGGTTGGTTCAAGATATTT	CAAWASTTGWFKIF	TRGV10	.	TRGJP1	15	-1	-1	18
38	1.633439077020951E-4	TGTGCCACCTGGGACGGGCTGAAGAGTTATAAGAAACTCTTT	CATWDGLKSYKKLF	TRGV2	.	TRGJ2	18	-1	-1	26
38	1.633439077020951E-4	TGTGCTGCGTGGGATTATTATTATTATAAGAAACTCTTT	CAAWDYYYYKKLF	TRGV10	.	TRGJ1	16	-1	-1	19
38	1.633439077020951E-4	TGTGCTGCGTGGGATACCCCTTATTATAAGAAACTCTTT	CAAWDTPYYKKLF	TRGV10	.	TRGJ1	14	-1	-1	20
38	1.633439077020951E-4	TGTGCTGCGTGGGAGAAAAATTATTATAAGAAACTCTTT	CAAWEKNYYKKLF	TRGV10	.	TRGJ1	13	-1	-1	18
38	1.633439077020951E-4	TGTGCTGCATTAGATACCACTGGTTGGTTCAAGATATTT	CAALDTTGWFKIF	TRGV10	.	TRGJP1	7	-1	-1	10
38	1.633439077020951E-4	TGTGCCACCTGGGACGGGCTGTTCCGCAAGAAACTCTTT	CATWDGLFRKKLF	TRGV2	.	TRGJ1	18	-1	-1	27
38	1.633439077020951E-4	TGTGCTGCGCTAGTCACTGGTTGGTTCAAGATATTT	CAALVTGWFKIF	TRGV10	.	TRGJP1	8	-1	-1	14
38	1.633439077020951E-4	TGTGCTGCGTGGGATTATGGGTTCAAGATATTT	CAAWDYGFKIF	TRGV10	.	TRGJP1	16	-1	-1	19
38	1.633439077020951E-4	TGTGCCACCTGGGTTTATTATAAGAAACTCTTT	CATWVYYKKLF	TRGV8	.	TRGJ1	12	-1	-1	14
38	1.633439077020951E-4	TGTGCCACCTGGGGCTCTATTAAGAAACTCTTT	CATWGSIKKLF	TRGV5	.	TRGJ1	12	-1	-1	20
38	1.633439077020951E-4	TGTGCCACCTGGGACAAGGGCGGGAAACTCTTT	CATWDKGGKLF	TRGV3	.	TRGJ1	15	-1	-1	23
38	1.633439077020951E-4	TGTGCCCCACGGGTGGTTAAGAAACTCTTT	CAPRVVKKLF	TRGV2	.	TRGJ1	5	-1	-1	17
38	1.633439077020951E-4	TGTGCCACCTGGTTTTATAAGAAACTCTTT	CATWFYKKLF	TRGV2	.	TRGJ1	11	-1	-1	14
38	1.633439077020951E-4	TGTGCCACCTGGGTCGGGGGGAAACTCTTT	CATWVGGKLF	TRGV5	.	TRGJ1	12	-1	-1	20
38	1.633439077020951E-4	TGTGCCACCTGGGATGTCAGACTCTTT	CATWDVRLF	TRGV4	.	TRGJ1	15	-1	-1	20
38	1.633439077020951E-4	TGTGCTGCGTCGGAGTTT	CAASEF	TRGV10	.	TRGJP1	13	-1	-1	15
37	1.5904538381519785E-4	TGTGCTGCGTGGGATTATATATACCCGATTTATTATAAGAAACTCTTT	CAAWDYIYPIYYKKLF	TRGV10	.	TRGJ1	16	-1	-1	25
37	1.5904538381519785E-4	TGTGCTGCGTGGGAACACCAATCCCGTAATTATTATAAGAAACTCTTT	CAAWEHQSRNYYKKLF	TRGV10	.	TRGJ1	24	-1	-1	27
37	1.5904538381519785E-4	TGTGCTGCGTGGGATTATCCCCATAATTATTATAAGAAACTCTTT	CAAWDYPHNYYKKLF	TRGV10	.	TRGJ1	16	-1	-1	24
37	1.5904538381519785E-4	TGTGCTGCGTGGGATGAGACCACTGGTTGGTTCAAGATATTT	CAAWDETTGWFKIF	TRGV10	.	TRGJP1	14	-1	-1	8
37	1.5904538381519785E-4	TGTGCTGCGTGGGATTATAATTATTATAAGAAACTCTTT	CAAWDYNYYKKLF	TRGV10	.	TRGJ1	16	-1	-1	18
37	1.5904538381519785E-4	TGTGCCACCTGGGACGGGCGAGTGGATAAGAAACTCTTT	CATWDGRVDKKLF	TRGV2	.	TRGJ2	18	-1	-1	25
37	1.5904538381519785E-4	TGTGCTGCGTGGCGGCTCGGTTGGTTCAAGATATTT	CAAWRLGWFKIF	TRGV10	.	TRGJP1	11	-1	-1	18
37	1.5904538381519785E-4	TGTGCTGCGTGGGATTTGTGCTATAAGAAACTCTTT	CAAWDLCYKKLF	TRGV10	.	TRGJ1	15	-1	-1	21
37	1.5904538381519785E-4	TGTGCCACCTGGGATGCATGTTGGAAGAAACTCTTT	CATWDACWKKLF	TRGV4	.	TRGJ1	15	-1	-1	24
37	1.5904538381519785E-4	TGTGCCACCTGGGACGGCTCCTTTAAGAAACTCTTT	CATWDGSFKKLF	TRGV2	.	TRGJ1	16	-1	-1	23
37	1.5904538381519785E-4	TGTGCCACCTGGGACGACCCGAATAAGAAACTCTTT	CATWDDPNKKLF	TRGV2	.	TRGJ1	15	-1	-1	22
37	1.5904538381519785E-4	TGTGCTGCGTGGGATGGTTGGTTCAAGATATTT	CAAWDGWFKIF	TRGV10	.	TRGJP1	14	-1	-1	14
37	1.5904538381519785E-4	TGTGCCCCTCTCCGTCCGCATAAGAAACTCTTT	CAPLRPHKKLF	TRGV3	.	TRGJ1	8	-1	-1	19
37	1.5904538381519785E-4	TGTGCCACCTGGGACGGCAATAAGAAACTCTTT	CATWDGNKKLF	TRGV2	.	TRGJ1	16	-1	-1	19
37	1.5904538381519785E-4	TGTGCCACCTGGGACGGGAGGCAGAAACTCTTT	CATWDGRQKLF	TRGV3	.	TRGJ1	17	-1	-1	22
37	1.5904538381519785E-4	TGTGCCACCTGGGACGGACCTAAGAAACTCTTT	CATWDGPKKLF	TRGV2	.	TRGJ1	19	-1	-1	20
37	1.5904538381519785E-4	TGTGCCACCTGGGACAGGCCGCAGAAACTCTTT	CATWDRPQKLF	TRGV3	.	TRGJ1	19	-1	-1	22
37	1.5904538381519785E-4	TGTGCCACCTGGGACCATAAGAAACTCTTT	CATWDHKKLF	TRGV3	.	TRGJ1	14	-1	-1	16
37	1.5904538381519785E-4	TGTGCCACCTGGGACAGGAAGAAACTCTTT	CATWDRKKLF	TRGV3	.	TRGJ1	17	-1	-1	18
37	1.5904538381519785E-4	TGTGCCACCTCATATAAGAAACTCTTT	CATSYKKLF	TRGV4	.	TRGJ1	9	-1	-1	12
37	1.5904538381519785E-4	TGTGCCACCTGGGATGTTACTCTCTTT	CATWDVTLF	TRGV4	.	TRGJ1	15	-1	-1	21
37	1.5904538381519785E-4	AGCCCCCCTGGTTGGTTCAAGATATTT	SPPGWFKIF	TRGV10	.	TRGJP1	-1	-1	-1	4
37	1.5904538381519785E-4	TGTGCCACCTGGGATGCACTCTTT	CATWDALF	TRGV8	.	TRGJ1	14	-1	-1	17
37	1.5904538381519785E-4	TGTGCTGCGTGGTCCCCATTT	CAAWSPF	TRGV10	.	TRGJP1	11	-1	-1	17
37	1.5904538381519785E-4	TGTGGACTCTTT	CGLF	TRGV4	.	TRGJ2	3	-1	-1	5
36	1.5474685992830062E-4	TGTGCCACCTGGGACAGGGACGCACGACAAGAGTTGGGCAAAAAAATCAAGGTATTT	CATWDRDARQELGKKIKVF	TRGV3	.	TRGJP	17	-1	-1	27
36	1.5474685992830062E-4	TGTGCTGCGTGGGATTTAGGTAGGAATTATTATAAGAAACTCTTT	CAAWDLGRNYYKKLF	TRGV10	.	TRGJ1	15	-1	-1	23
36	1.5474685992830062E-4	TGTGCCACCTGGGACGGGACGGCGTTTCGTTATAAGAAACTCTTT	CATWDGTAFRYKKLF	TRGV2	.	TRGJ1	17	-1	-1	29
36	1.5474685992830062E-4	TGTGCTGCGTGGGCGGACGCTACTGGTTGGTTCAAGATATTT	CAAWADATGWFKIF	TRGV10	.	TRGJP1	12	-1	-1	21
36	1.5474685992830062E-4	TGTGCTGCGTGGCATACCACTGGTTGGTTCAAGATATTT	CAAWHTTGWFKIF	TRGV10	.	TRGJP1	14	-1	-1	13
36	1.5474685992830062E-4	TGTGCCACCTGGGACGTGACTTATTATAAGAAACTCTTT	CATWDVTYYKKLF	TRGV2	.	TRGJ1	15	-1	-1	17
36	1.5474685992830062E-4	TGTGCCACCTGGGACGGGCGTAACTATAAGAAACTCTTT	CATWDGRNYKKLF	TRGV2	.	TRGJ1	18	-1	-1	24
36	1.5474685992830062E-4	TGTGCTGAAAACCCCTTCGGTTGGTTCAAGATATTT	CAENPFGWFKIF	TRGV10	.	TRGJP1	6	-1	-1	18
36	1.5474685992830062E-4	TGTGCCACCTGGTCCCCTTTAGCTAAGAAACTCTTT	CATWSPLAKKLF	TRGV4	.	TRGJ1	11	-1	-1	23
36	1.5474685992830062E-4	TGTGCCACCTGGGTGAATTATTATAAGAAACTCTTT	CATWVNYYKKLF	TRGV3	.	TRGJ1	12	-1	-1	14
36	1.5474685992830062E-4	TGTGCCACCTGGGACGCGCTATATAAGAAACTCTTT	CATWDALYKKLF	TRGV2	.	TRGJ1	18	-1	-1	21
36	1.5474685992830062E-4	TGTGCTGCGTGGGGTCGTTGGTTCAAGATATTT	CAAWGRWFKIF	TRGV10	.	TRGJP1	12	-1	-1	16
36	1.5474685992830062E-4	TGTGCCACCTGGGACGGGCGAAAGAAACTCTTT	CATWDGRKKLF	TRGV2	.	TRGJ1	18	-1	-1	21
36	1.5474685992830062E-4	TGTGCCACCTGGGACAGGCCGGGGAAACTCTTT	CATWDRPGKLF	TRGV3	.	TRGJ1	19	-1	-1	23
36	1.5474685992830062E-4	TGTGCCACCTGGGACAGGCGGGAGAAACTCTTT	CATWDRREKLF	TRGV3	.	TRGJ1	18	-1	-1	22
36	1.5474685992830062E-4	TGTGCCACCTGGGACAGGCAGGAGAAACTCTTT	CATWDRQEKLF	TRGV3	.	TRGJ1	18	-1	-1	22
36	1.5474685992830062E-4	TGTGCCACCGTGAATTATTATAAGAAACTCTTT	CATVNYYKKLF	TRGV4	.	TRGJ2	8	-1	-1	11
36	1.5474685992830062E-4	TGTGCCACCTGGGACAGGAGCAAACTCTTT	CATWDRSKLF	TRGV3	.	TRGJ1	17	-1	-1	21
36	1.5474685992830062E-4	TGTGCCACCTGGGAACTCTTT	CATWELF	TRGV4	.	TRGJ1	13	-1	-1	13
36	1.5474685992830062E-4	TGTGCCACCTGGGGTCGCCTCTTT	CATWGRLF	TRGV8	.	TRGJ1	12	-1	-1	18
36	1.5474685992830062E-4	TGTACCCTCGGGGGTATTCTCTTT	CTLGGILF	TRGV4	.	TRGJ1	5	-1	-1	18
35	1.5044833604140338E-4	TGTGCCTTGTGGGAGGTGCATACTGGGGTTGGGCAAAAAATCAAGGTATTT	CALWEVHTGVGQKIKVF	TRGV9	.	TRGJP	19	-1	-1	27
35	1.5044833604140338E-4	TGTGCTGCGTGGTCAAACCATACCACTGGTTGGTTCAAGATATTT	CAAWSNHTTGWFKIF	TRGV10	.	TRGJP1	11	-1	-1	19
35	1.5044833604140338E-4	TGTGCCACCTGGGACAGGGTTGGCACTGGTTGGTTCAAGATATTT	CATWDRVGTGWFKIF	TRGV7	.	TRGJP1	17	-1	-1	23
35	1.5044833604140338E-4	TGTGCTGCGTGGCCCTCCCTCGTTTATTATAAGAAACTCTTT	CAAWPSLVYYKKLF	TRGV10	.	TRGJ1	11	-1	-1	23
35	1.5044833604140338E-4	TGTGCTGCGTGGGATTTTCCCAATTATTATAAGAAACTCTTT	CAAWDFPNYYKKLF	TRGV10	.	TRGJ1	15	-1	-1	21
35	1.5044833604140338E-4	TGTGCTGCGTGGGATTATCCCTATTATTATAAGAAACTCTTT	CAAWDYPYYYKKLF	TRGV10	.	TRGJ1	16	-1	-1	22
35	1.5044833604140338E-4	TGTGCTGCGTGGGACTCAAAATCGGGTTATAAGAAACTCTTT	CAAWDSKSGYKKLF	TRGV10	.	TRGJ1	13	-1	-1	26
35	1.5044833604140338E-4	TGTGCTGCGTGGGACCCGAGGTCAGGGTTCAAGATATTT	CAAWDPRSGFKIF	TRGV10	.	TRGJP1	13	-1	-1	25
35	1.5044833604140338E-4	TGTGCCACCTGGGCCTCGCGAGGGGGTAAGAAACTCTTT	CATWASRGGKKLF	TRGV4	.	TRGJ1	12	-1	-1	26
35	1.5044833604140338E-4	TGTGCCACCTGGGATGGGCCCTGGTATAAGAAACTCTTT	CATWDGPWYKKLF	TRGV4	.	TRGJ1	20	-1	-1	24
35	1.5044833604140338E-4	TGTGCCACCTGGGATACCACTGGTTGGTTCAAGATATTT	CATWDTTGWFKIF	TRGV8	.	TRGJP1	15	-1	-1	13
35	1.5044833604140338E-4	TGTGCCACCTGGGACGGGGCCTATTATAAGAAACTCTTT	CATWDGAYYKKLF	TRGV2	.	TRGJ1	20	-1	-1	21
35	1.5044833604140338E-4	TGTGCCACCTGGGACAGGCGTGCTTATAAGAAACTCTTT	CATWDRRAYKKLF	TRGV3	.	TRGJ1	21	-1	-1	23
35	1.5044833604140338E-4	TGTGCCACCTGGGACGGTCGTCATAAGAAACTCTTT	CATWDGRHKKLF	TRGV3	.	TRGJ1	14	-1	-1	22
35	1.5044833604140338E-4	TGTGCCACCTGGGACGGCCGGGGGAAGAAACTCTTT	CATWDGRGKKLF	TRGV2	.	TRGJ1	16	-1	-1	24
35	1.5044833604140338E-4	TGTGCCACCTGGGACGGATCGGCTAAGAAACTCTTT	CATWDGSAKKLF	TRGV2	.	TRGJ1	16	-1	-1	23
35	1.5044833604140338E-4	TGTGCCACCTGGGACAGGCACTATAAGAAACTCTTT	CATWDRHYKKLF	TRGV5	.	TRGJ1	18	-1	-1	21
35	1.5044833604140338E-4	TGTGCCACCTGGGATGGGTATAAGAAACTCTTT	CATWDGYKKLF	TRGV4	.	TRGJ1	17	-1	-1	18
35	1.5044833604140338E-4	TGTGCCACCTGGGACCAGGTCCAGAAACTCTTT	CATWDQVQKLF	TRGV3	.	TRGJ1	18	-1	-1	22
35	1.5044833604140338E-4	TGTGCCACCTGGGAAGTTCATAAGAAACTCTTT	CATWEVHKKLF	TRGV2	.	TRGJ1	13	-1	-1	19
35	1.5044833604140338E-4	TGTGCCACCTGGTACAATAAGAAACTCTTT	CATWYNKKLF	TRGV4	.	TRGJ1	11	-1	-1	16
35	1.5044833604140338E-4	TGTGCCACCTGGGATGTTCGGAAACTCTTT	CATWDVRKLF	TRGV4	.	TRGJ1	15	-1	-1	20
35	1.5044833604140338E-4	TGTGCCACCTGGAAAGTTAAGAAACTCTTT	CATWKVKKLF	TRGV2	.	TRGJ1	11	-1	-1	17
35	1.5044833604140338E-4	TGTGCCACCCTCCCTAAGAAACTCTTT	CATLPKKLF	TRGV4	.	TRGJ1	8	-1	-1	14
34	1.4614981215450615E-4	TGTGCTGCGTGGGATTATAGTTTTCCCCCCAATTATTATAAGAAACTCTTT	CAAWDYSFPPNYYKKLF	TRGV10	.	TRGJ1	16	-1	-1	30
34	1.4614981215450615E-4	TGTGCTGCGTGGGATTGCCTCCAACGGGATTATTATAAGAAACTCTTT	CAAWDCLQRDYYKKLF	TRGV10	.	TRGJ1	15	-1	-1	28
34	1.4614981215450615E-4	TGTGCTGCGTGGGAGCTCGCGGCCACTGGTTGGTTCAAGATATTT	CAAWELAATGWFKIF	TRGV10	.	TRGJP1	13	-1	-1	22
34	1.4614981215450615E-4	TGTGCCTTGTGGGAGGTGCCTTCGAATTATTATAAGAAACTCTTT	CALWEVPSNYYKKLF	TRGV9	.	TRGJ1	18	-1	-1	20
34	1.4614981215450615E-4	TGTGCTGCGTGGGTGGGCACTTCTGGTTGGTTCAAGATATTT	CAAWVGTSGWFKIF	TRGV10	.	TRGJP1	12	-1	-1	22
34	1.4614981215450615E-4	TGTGCTGCGTGGGATCTTGTCACTGGTTGGTTCAAGATATTT	CAAWDLVTGWFKIF	TRGV10	.	TRGJP1	14	-1	-1	20
34	1.4614981215450615E-4	TGTGCTGCGTGGGAGCATACCACTGGTTGGTTCAAGATATTT	CAAWEHTTGWFKIF	TRGV10	.	TRGJP1	13	-1	-1	16
34	1.4614981215450615E-4	TGTGCCACCTGGGACTTGGAGGGCGTCGCTAAGAAACTCTTT	CATWDLEGVAKKLF	TRGV3	.	TRGJ1	14	-1	-1	29
34	1.4614981215450615E-4	TGTGCCACCTGGGACAGGCCCAATCGATATAAGAAACTCTTT	CATWDRPNRYKKLF	TRGV3	.	TRGJ1	19	-1	-1	27
34	1.4614981215450615E-4	TGTGCTGCCCACTATACCACTGGTTGGTTCAAGATATTT	CAAHYTTGWFKIF	TRGV10	.	TRGJP1	7	-1	-1	12
34	1.4614981215450615E-4	TGTGCTGCGTGGGTCATCACTGGTTGGTTCAAGATATTT	CAAWVITGWFKIF	TRGV10	.	TRGJP1	12	-1	-1	17
34	1.4614981215450615E-4	TGTGCCACCTGGGACGGTAATTATTATAAGAAACTCTTT	CATWDGNYYKKLF	TRGV2	.	TRGJ1	16	-1	-1	18
34	1.4614981215450615E-4	TGTGCCACCTGGGACGGGCTCGGTCGCCCGGAACTCTTT	CATWDGLGRPELF	TRGV2	.	TRGJ1	21	-1	-1	31
34	1.4614981215450615E-4	TGTGCCACCTGGGACGGGCCTGGGGATAAGAAACTCTTT	CATWDGPGDKKLF	TRGV2	.	TRGJ1	19	-1	-1	25
34	1.4614981215450615E-4	TGTGCCACCTGGGACGGGCCTAGTAATAAGAAACTCTTT	CATWDGPSNKKLF	TRGV2	.	TRGJ1	19	-1	-1	25
34	1.4614981215450615E-4	TGTGCCACCTGGGACGATGTGGATTATAAGAAACTCTTT	CATWDDVDYKKLF	TRGV2	.	TRGJ2	15	-1	-1	22
34	1.4614981215450615E-4	TGTGCCACCTGGGACAGGCTTGGTTATAAGAAACTCTTT	CATWDRLGYKKLF	TRGV5	.	TRGJ1	21	-1	-1	23
34	1.4614981215450615E-4	TGTGCTGCCCAGGTAGTTCGTTGGTTCAAGATATTT	CAAQVVRWFKIF	TRGV10	.	TRGJP1	7	-1	-1	19
34	1.4614981215450615E-4	TGTGCCACCTGGGATGGCCTGTCTCAGAAACTCTTT	CATWDGLSQKLF	TRGV4	.	TRGJ1	16	-1	-1	25
34	1.4614981215450615E-4	TGTGCCACCTGGGATGGGCGTTATAAGAAACTCTTT	CATWDGRYKKLF	TRGV4	.	TRGJ1	18	-1	-1	20
34	1.4614981215450615E-4	TGTGCCACCTGGGATAGTTATTATAAGAAACTCTTT	CATWDSYYKKLF	TRGV8	.	TRGJ1	16	-1	-1	17
34	1.4614981215450615E-4	TGTGCCACCTGGGACGGCTATTATAAGAAACTCTTT	CATWDGYYKKLF	TRGV2	.	TRGJ1	16	-1	-1	18
34	1.4614981215450615E-4	TGTGCCACCTGGGACGGATATTATAAGAAACTCTTT	CATWDGYYKKLF	TRGV2	.	TRGJ1	16	-1	-1	18
34	1.4614981215450615E-4	TGTGCCACCTGGGACAGCTCCTATAAGAAACTCTTT	CATWDSSYKKLF	TRGV2	.	TRGJ1	14	-1	-1	21
34	1.4614981215450615E-4	TGTGCCACCTGGGACAGGCAGTATAAGAAACTCTTT	CATWDRQYKKLF	TRGV3	.	TRGJ1	18	-1	-1	21
34	1.4614981215450615E-4	TGTGCTGCGTGGGGGGGCGGGTTCAAGATATTT	CAAWGGGFKIF	TRGV10	.	TRGJP1	12	-1	-1	19
34	1.4614981215450615E-4	TGTGCCCCGGTCACTGGTTGGTTCAAGATATTT	CAPVTGWFKIF	TRGV10	.	TRGJP1	4	-1	-1	11
34	1.4614981215450615E-4	TGTGCCACCTGGGGCCCCTTTCCCAGACTCTTT	CATWGPFPRLF	TRGV4	.	TRGJ1	12	-1	-1	26
34	1.4614981215450615E-4	TGTGCCACCTGGGATTTGGATAAGAAACTCTTT	CATWDLDKKLF	TRGV3	.	TRGJ1	13	-1	-1	19
34	1.4614981215450615E-4	TGTGCCACCTGGGACTGGGATAAGAAACTCTTT	CATWDWDKKLF	TRGV2	.	TRGJ1	18	-1	-1	19
34	1.4614981215450615E-4	TGTGCCACCTGGGACAGGCTGAAGAAACTCTTT	CATWDRLKKLF	TRGV5	.	TRGJ1	18	-1	-1	21
34	1.4614981215450615E-4	TGTGCCACCTGGGAACGTTATAAGAAACTCTTT	CATWERYKKLF	TRGV2	.	TRGJ1	13	-1	-1	17
34	1.4614981215450615E-4	TGTGCTGCCTTCGGCGGGTTCAAGATATTT	CAAFGGFKIF	TRGV10	.	TRGJP1	7	-1	-1	16
34	1.4614981215450615E-4	TGTGCTGCGTCGGGTTGGTTCAAGATATTT	CAASGWFKIF	TRGV10	.	TRGJP1	13	-1	-1	12
34	1.4614981215450615E-4	TGTGCTGCGGGGGGTTGGTTCAAGATATTT	CAAGGWFKIF	TRGV10	.	TRGJP1	15	-1	-1	12
34	1.4614981215450615E-4	TGTGCCCCAGGATATGGGAAGAAACTCTTT	CAPGYGKKLF	TRGV2	.	TRGJ1	5	-1	-1	18
34	1.4614981215450615E-4	TGTGCCACCTGGGGCGGGAAGAAACTCTTT	CATWGGKKLF	TRGV4	.	TRGJ1	12	-1	-1	18
34	1.4614981215450615E-4	TGTGCCACCTGTCGTAAGAAACTCTTT	CATCRKKLF	TRGV4	.	TRGJ1	10	-1	-1	14
34	1.4614981215450615E-4	TGTGCCACCCACGATAAGAAACTCTTT	CATHDKKLF	TRGV7	.	TRGJ1	8	-1	-1	13
34	1.4614981215450615E-4	TGTGCCACCTGGGATACGCTCTTT	CATWDTLF	TRGV8	.	TRGJ1	18	-1	-1	18
34	1.4614981215450615E-4	TGTGTGTTGCAGAAACTCTTT	CVLQKLF	TRGV4	.	TRGJ1	3	-1	-1	10
34	1.4614981215450615E-4	TGTGCCACCACGGGGGAGAAACTCTTT	CATTGEKLF	TRGV4	.	TRGJ1	8	-1	-1	16
33	1.4185128826760891E-4	TGTGCTGCGTGGGATTCCCCCTTGGGGGCTAATTCGAATTATTATAAGAAACTCTTT	CAAWDSPLGANSNYYKKLF	TRGV10	.	TRGJ1	15	-1	-1	29
33	1.4185128826760891E-4	TGTGCTGCGTGGGCAAATACCACTGGTTGGTTCAAGATATTT	CAAWANTTGWFKIF	TRGV10	.	TRGJP1	12	-1	-1	16
33	1.4185128826760891E-4	TGTGCTGCGGGCCATCATACCACTGGTTGGTTCAAGATATTT	CAAGHHTTGWFKIF	TRGV10	.	TRGJP1	8	-1	-1	16
33	1.4185128826760891E-4	TGTGCCACCTGGGACTCGAGGCTGCGGTATAAGAAACTCTTT	CATWDSRLRYKKLF	TRGV3	.	TRGJ1	14	-1	-1	27
33	1.4185128826760891E-4	TGTGCCACCTGGGACGGGCACCCAAGGTATAAGAAACTCTTT	CATWDGHPRYKKLF	TRGV2	.	TRGJ1	18	-1	-1	27
33	1.4185128826760891E-4	TGTGCTGCGTGGGATTGGGCTGGTTGGTTCAAGATATTT	CAAWDWAGWFKIF	TRGV10	.	TRGJP1	15	-1	-1	19
33	1.4185128826760891E-4	TGTGCTGCGTGGGATTACTCGGGTTGGTTCAAGATATTT	CAAWDYSGWFKIF	TRGV10	.	TRGJP1	17	-1	-1	21
33	1.4185128826760891E-4	TGTGCTGCGGACGAAATGAGAATGTGGTTCAAGATATTT	CAADEMRMWFKIF	TRGV10	.	TRGJP1	8	-1	-1	24
33	1.4185128826760891E-4	TGTGCCACCTGGGTCTCGCATTATTATAAGAAACTCTTT	CATWVSHYYKKLF	TRGV2	.	TRGJ1	12	-1	-1	15
33	1.4185128826760891E-4	TGTGCCACCTGGGACGCCGACTATTATAAGAAACTCTTT	CATWDADYYKKLF	TRGV2	.	TRGJ1	15	-1	-1	21
33	1.4185128826760891E-4	TGTGCCACCTGGGACGGGCCGGTTTATAAGAAACTCTTT	CATWDGPVYKKLF	TRGV2	.	TRGJ1	22	-1	-1	23
33	1.4185128826760891E-4	TGTGCCACCTGGGACGGGCAGGGTTATAAGAAACTCTTT	CATWDGQGYKKLF	TRGV2	.	TRGJ1	18	-1	-1	23
33	1.4185128826760891E-4	TGTGCTGCGTGGAATTGTACCTGGTTCAAGATATTT	CAAWNCTWFKIF	TRGV10	.	TRGJP1	15	-1	-1	21
33	1.4185128826760891E-4	TGTGCTGCGCCCACCACTGGTTGGTTCAAGATATTT	CAAPTTGWFKIF	TRGV10	.	TRGJP1	8	-1	-1	12
33	1.4185128826760891E-4	TGTGCCACCTGGGGCAGGCATTATAAGAAACTCTTT	CATWGRHYKKLF	TRGV5P	.	TRGJ1	18	-1	-1	19
33	1.4185128826760891E-4	TGTGCCACCTGGGATCGTTGTTATAAGAAACTCTTT	CATWDRCYKKLF	TRGV8	.	TRGJ1	14	-1	-1	17
33	1.4185128826760891E-4	TGTGCCACCTGGGATGTTTATTATAAGAAACTCTTT	CATWDVYYKKLF	TRGV8	.	TRGJ1	14	-1	-1	17
33	1.4185128826760891E-4	TGTGCCACCTGGGATGGTTGGTATAAGAAACTCTTT	CATWDGWYKKLF	TRGV4	.	TRGJ1	16	-1	-1	21
33	1.4185128826760891E-4	TGTGCCACCTGGGACGGGCCCCATAAGAAACTCTTT	CATWDGPHKKLF	TRGV2	.	TRGJ1	20	-1	-1	22
33	1.4185128826760891E-4	TGTGCCACCTGGGACGGGCAAGGGCGGAAACTCTTT	CATWDGQGRKLF	TRGV2	.	TRGJ1	18	-1	-1	26
33	1.4185128826760891E-4	TGTGCTTGCCACACTGGTTGGTTCAAGATATTT	CACHTGWFKIF	TRGV10	.	TRGJP1	5	-1	-1	11
33	1.4185128826760891E-4	TGTGCCTATACCACTGGTTGGTTCAAGATATTT	CAYTTGWFKIF	TRGV9	.	TRGJP1	6	-1	-1	6
33	1.4185128826760891E-4	TGTGCCACCTGGGGGACCAGTAAGAAACTCTTT	CATWGTSKKLF	TRGV2	.	TRGJ1	12	-1	-1	20
33	1.4185128826760891E-4	TGTGCCACCTGGGGATTGGTCAAGAAACTCTTT	CATWGLVKKLF	TRGV4	.	TRGJ1	12	-1	-1	21
33	1.4185128826760891E-4	TGTGCCACCTGGTTCCGCAAGAAACTCTTT	CATWFRKKLF	TRGV4	.	TRGJ1	11	-1	-1	18
33	1.4185128826760891E-4	TGTGCCACCTGGGATGGTAAGAAACTCTTT	CATWDGKKLF	TRGV4	.	TRGJ1	16	-1	-1	17
33	1.4185128826760891E-4	TGTGCCCCTCCTGAGAAACTCTTT	CAPPEKLF	TRGV2	.	TRGJ1	8	-1	-1	13
33	1.4185128826760891E-4	TGTGCTGCGTGGCTCTTT	CAAWLF	TRGV10	.	TRGJ1	11	-1	-1	12
33	1.4185128826760891E-4	TGTGCTGCGTGGGGTTGGTTCAAGATATTT	CAAWGWFKIF	TRGV10	.	TRGJP1	15	-1	-1	12
33	1.4185128826760891E-4	TGTGCCACCTTGGGTTATAAGAAACTCTTT	CATLGYKKLF	TRGV7	.	TRGJ1	13	-1	-1	14
33	1.4185128826760891E-4	TGTGCCACTCGCAGTTATAAGAAACTCTTT	CATRSYKKLF	TRGV5	.	TRGJ1	7	-1	-1	14
32	1.3755276438071165E-4	TGTGCCACCTGGGACAAGAACCATCGTGCGAATTATTATAAGAAACTCTTT	CATWDKNHRANYYKKLF	TRGV3	.	TRGJ1	15	-1	-1	28
32	1.3755276438071165E-4	TGTGCTGCGTGGCGATATACGGGCTGTAGTTGGTTCAAGATATTT	CAAWRYTGCSWFKIF	TRGV10	.	TRGJP1	20	-1	-1	28
32	1.3755276438071165E-4	TGTGCTGCGTGGGATTACTATACCACTGGTTGGTTCAAGATATTT	CAAWDYYTTGWFKIF	TRGV10	.	TRGJP1	25	-1	-1	18
32	1.3755276438071165E-4	TGTGCTGCGTGGGATCGGGGTACCACTGGTTGGTTCAAGATATTT	CAAWDRGTTGWFKIF	TRGV10	.	TRGJP1	14	-1	-1	20
32	1.3755276438071165E-4	TGTGCTGCGTGGGATCGGACCACTGGTTGGTTCAAGATATTT	CAAWDRTTGWFKIF	TRGV10	.	TRGJP1	14	-1	-1	18
32	1.3755276438071165E-4	TGTGCTGCGTGGGACTATACCACTGGTTGGTTCAAGATATTT	CAAWDYTTGWFKIF	TRGV10	.	TRGJP1	16	-1	-1	8
32	1.3755276438071165E-4	TGTGCTGCGTGGGAATGGACCACTGGTTGGTTCAAGATATTT	CAAWEWTTGWFKIF	TRGV10	.	TRGJP1	13	-1	-1	18
32	1.3755276438071165E-4	TGTGCCACCTGGGACGGGCCTGGGGGGTATAAGAAACTCTTT	CATWDGPGGYKKLF	TRGV2	.	TRGJ1	19	-1	-1	27
32	1.3755276438071165E-4	TGTGCCACCTGGGACGGGCGTTTATTTTTCCAGAAACTCTTT	CATWDGRLFFQKLF	TRGV2	.	TRGJ1	18	-1	-1	31
32	1.3755276438071165E-4	TGTGCCACCTGGGACAGGCGAGGTTATTATAAGAAACTCTTT	CATWDRRGYYKKLF	TRGV3	.	TRGJ1	18	-1	-1	23
32	1.3755276438071165E-4	TGTGCTGCGTGGGGCATAACTGGTTGGTTCAAGATATTT	CAAWGITGWFKIF	TRGV10	.	TRGJP1	12	-1	-1	18
32	1.3755276438071165E-4	TGTGCTGCGTGGGATTTCACTGGTTGGTTCAAGATATTT	CAAWDFTGWFKIF	TRGV10	.	TRGJP1	15	-1	-1	17
32	1.3755276438071165E-4	TGTGCTGCGTGGGATTCGTCTGGTTGGTTCAAGATATTT	CAAWDSSGWFKIF	TRGV10	.	TRGJP1	18	-1	-1	19
32	1.3755276438071165E-4	TGTGCTGCGTGGGATGGCACTGGTTGGTTCAAGATATTT	CAAWDGTGWFKIF	TRGV10	.	TRGJP1	14	-1	-1	17
32	1.3755276438071165E-4	TGTGCTGCGTGGGAAAACACTGGTTGGTTCAAGATATTT	CAAWENTGWFKIF	TRGV10	.	TRGJP1	13	-1	-1	17
32	1.3755276438071165E-4	TGTGCCACCTGGGACGGCCGCCTTAATAAGAAACTCTTT	CATWDGRLNKKLF	TRGV3	.	TRGJ1	18	-1	-1	25
32	1.3755276438071165E-4	TGTGCCACCTGGGACGGCAATTATTATAAGAAACTCTTT	CATWDGNYYKKLF	TRGV3	.	TRGJ1	17	-1	-1	18
32	1.3755276438071165E-4	TGTGCCACCTGGGACGGGCTGGGTTATAAGAAACTCTTT	CATWDGLGYKKLF	TRGV2	.	TRGJ1	18	-1	-1	23
32	1.3755276438071165E-4	TGTGCCACCTGGGACGGGCAGCATTATAAGAAACTCTTT	CATWDGQHYKKLF	TRGV2	.	TRGJ1	18	-1	-1	22
32	1.3755276438071165E-4	TGTGCCACCTGGGACAGGCTTCTCGATAAGAAACTCTTT	CATWDRLLDKKLF	TRGV3	.	TRGJ1	18	-1	-1	25
32	1.3755276438071165E-4	TGTGCCACCTGGGACAGGCAAGGGTATAAGAAACTCTTT	CATWDRQGYKKLF	TRGV3	.	TRGJ1	18	-1	-1	24
32	1.3755276438071165E-4	TGTGCCACCTGGGACAGGGAGCGTTATAAGAAACTCTTT	CATWDRERYKKLF	TRGV3	.	TRGJ1	17	-1	-1	23
32	1.3755276438071165E-4	TGTGCTGTTTATACCACTGGTTGGTTCAAGATATTT	CAVYTTGWFKIF	TRGV10	.	TRGJP1	6	-1	-1	6
32	1.3755276438071165E-4	TGTGCTGCGTGGCTCACTGGTTGGTTCAAGATATTT	CAAWLTGWFKIF	TRGV10	.	TRGJP1	11	-1	-1	14
32	1.3755276438071165E-4	TGTGCTGCGTGGGGGACTGGTTGGTTCAAGATATTT	CAAWGTGWFKIF	TRGV10	.	TRGJP1	12	-1	-1	15
32	1.3755276438071165E-4	TGTGCCACCTGGGATCTTTATTATAAGAAACTCTTT	CATWDLYYKKLF	TRGV4	.	TRGJ1	14	-1	-1	17
32	1.3755276438071165E-4	TGTGCCACCTGGGACGGTTGTTATAAGAAACTCTTT	CATWDGCYKKLF	TRGV2	.	TRGJ1	16	-1	-1	17
32	1.3755276438071165E-4	TGTGCTGCTGTCACTGGTTGGTTCAAGATATTT	CAAVTGWFKIF	TRGV10	.	TRGJP1	7	-1	-1	11
32	1.3755276438071165E-4	TGTGCTGCGTGGGATCCCCCGGTAAAGATATTT	CAAWDPPVKIF	TRGV10	.	TRGJP1	14	-1	-1	24
32	1.3755276438071165E-4	TGTGCCACCTGGGGCTATTATAAGAAACTCTTT	CATWGYYKKLF	TRGV8	.	TRGJ1	12	-1	-1	15
32	1.3755276438071165E-4	TGTGCCACCTGGGATGGTAGGAGGAAACTCTTT	CATWDGRRKLF	TRGV4	.	TRGJ1	16	-1	-1	23
32	1.3755276438071165E-4	TGTGCCACCTGGGACGGGTGCGGGAAACTCTTT	CATWDGCGKLF	TRGV2	.	TRGJ1	17	-1	-1	23
32	1.3755276438071165E-4	TGTGCCACCTGGGACAGGCGACAGAAACTCTTT	CATWDRRQKLF	TRGV5	.	TRGJ1	18	-1	-1	22
32	1.3755276438071165E-4	TGTGCTGCGTGCCTGACGGTCAAGATATTT	CAACLTVKIF	TRGV10	.	TRGJP1	10	-1	-1	19
32	1.3755276438071165E-4	TGTGCCACCTGCCCTCAAAAGAAACTCTTT	CATCPQKKLF	TRGV8	.	TRGJ1	10	-1	-1	18
32	1.3755276438071165E-4	TGTGCCACCTGGGTTGGTAAGAAACTCTTT	CATWVGKKLF	TRGV4	.	TRGJ1	16	-1	-1	17
32	1.3755276438071165E-4	TGTGCCACCTGGGTTAGACTCTTT	CATWVRLF	TRGV8	.	TRGJ1	16	-1	-1	17
32	1.3755276438071165E-4	TGTGCCACCTGGAGCGAGAAACTCTTT	CATWSEKLF	TRGV8	.	TRGJ1	11	-1	-1	16
32	1.3755276438071165E-4	TGTGCTGCGTGGTCGGGTGGGTTCAAGATATTT	CAAWSGGFKIF	TRGV10	.	TRGJP1	11	-1	-1	15
32	1.3755276438071165E-4	TGTGCTGCGCGTGATTGGATCAAGACGTTT	CAARDWIKTF	TRGV10	.	TRGJP2	15	-1	-1	10
31	1.3325424049381442E-4	TGTGCCACCTGGGACGGTCACCCGAGAGGTGTGGTCTGCGCAAAGAAACTCTTT	CATWDGHPRGVVCAKKLF	TRGV2	.	TRGJ1	16	-1	-1	42
31	1.3325424049381442E-4	TGTGCTGCGTGGGATTCGGGGTTTCATACCACTGGTTGGTTCAAGATATTT	CAAWDSGFHTTGWFKIF	TRGV10	.	TRGJP1	15	-1	-1	25
31	1.3325424049381442E-4	TGTGCTGCGTGGGATTATCCCTATCCCCCTCCATATTATAAGAAACTCTTT	CAAWDYPYPPPYYKKLF	TRGV10	.	TRGJ1	16	-1	-1	33
31	1.3325424049381442E-4	TGTGCTGCGTGGGAATCGGGGTATACCACTGGTTGGTTCAAGATATTT	CAAWESGYTTGWFKIF	TRGV10	.	TRGJP1	13	-1	-1	21
31	1.3325424049381442E-4	TGTGCTGCGTGGGATAAGGAGATAACTGGTTGGTTCAAGATATTT	CAAWDKEITGWFKIF	TRGV10	.	TRGJP1	14	-1	-1	24
31	1.3325424049381442E-4	TGTGCTGCGTGGGAAAACAAGGGTGGTTGGTTCAAGATATTT	CAAWENKGGWFKIF	TRGV10	.	TRGJP1	13	-1	-1	23
31	1.3325424049381442E-4	TGTGCCACCTGGGACGGGCCAGGTTTTCGCAAGAAACTCTTT	CATWDGPGFRKKLF	TRGV2	.	TRGJ1	19	-1	-1	30
31	1.3325424049381442E-4	TGTGCCACCTGGGACGGGCAGGGGGGTTATAAGAAACTCTTT	CATWDGQGGYKKLF	TRGV2	.	TRGJ1	18	-1	-1	26
31	1.3325424049381442E-4	TGTGCTGCGTGGGTACCTTCTGGTTGGTTCAAGATATTT	CAAWVPSGWFKIF	TRGV10	.	TRGJP1	12	-1	-1	19
31	1.3325424049381442E-4	TGTGCTGCGTGGGGGTGCACTGGTTGGTTCAAGATATTT	CAAWGCTGWFKIF	TRGV10	.	TRGJP1	12	-1	-1	17
31	1.3325424049381442E-4	TGTGCTGCGTGGGATTGGAGTGGTTGGTTCAAGATATTT	CAAWDWSGWFKIF	TRGV10	.	TRGJP1	15	-1	-1	20
31	1.3325424049381442E-4	TGTGCTGCGTGGGAGGCCACTGGTTGGTTCAAGATATTT	CAAWEATGWFKIF	TRGV10	.	TRGJP1	13	-1	-1	16
31	1.3325424049381442E-4	TGTGCCACCTGGGATGGGCCTAATTATAAGAAACTCTTT	CATWDGPNYKKLF	TRGV4	.	TRGJ1	19	-1	-1	22
31	1.3325424049381442E-4	TGTGCCACCTGGGACGGACCCAATTATAAGAAACTCTTT	CATWDGPNYKKLF	TRGV2	.	TRGJ1	20	-1	-1	22
31	1.3325424049381442E-4	TGTGCCACCTGGGACAGGCCGCGTTATAAGAAACTCTTT	CATWDRPRYKKLF	TRGV5	.	TRGJ1	19	-1	-1	23
31	1.3325424049381442E-4	TGTGCCACCTGGGACAGGCGGAGGTATAAGAAACTCTTT	CATWDRRRYKKLF	TRGV3	.	TRGJ1	18	-1	-1	24
31	1.3325424049381442E-4	TGTGCCACCTGGGACAGGCGAGTGGTTGAGAAACTCTTT	CATWDRRVVEKLF	TRGV5	.	TRGJ1	18	-1	-1	28
31	1.3325424049381442E-4	TGTGCTGTTTTAATCACTGGTTGGTTCAAGATATTT	CAVLITGWFKIF	TRGV10	.	TRGJP1	6	-1	-1	14
31	1.3325424049381442E-4	TGTGCCTTGTGGGAGGTGCTTGGGAAGAAACTCTTT	CALWEVLGKKLF	TRGV9	.	TRGJ1	18	-1	-1	24
31	1.3325424049381442E-4	TGTGCCACCTGGGGTCGGGGTTATAAGAAACTCTTT	CATWGRGYKKLF	TRGV8	.	TRGJ1	12	-1	-1	20
31	1.3325424049381442E-4	TGTGCCACCTGGGATACTTATTATAAGAAACTCTTT	CATWDTYYKKLF	TRGV8	.	TRGJ1	15	-1	-1	17
31	1.3325424049381442E-4	TGTGCCACCTGGGACTCTTATTATAAGAAACTCTTT	CATWDSYYKKLF	TRGV4	.	TRGJ1	13	-1	-1	17
31	1.3325424049381442E-4	TGTGCCACCTGGGACGGAATTTATAAGAAACTCTTT	CATWDGIYKKLF	TRGV2	.	TRGJ1	16	-1	-1	20
31	1.3325424049381442E-4	TGTGCCACCTGGGACAGGCAAGATAAGAAACTCTTT	CATWDRQDKKLF	TRGV3	.	TRGJ1	18	-1	-1	22
31	1.3325424049381442E-4	TGTGCTGCGTGTAGTGGTTGGTTCAAGATATTT	CAACSGWFKIF	TRGV10	.	TRGJP1	10	-1	-1	14
31	1.3325424049381442E-4	TGTGCCACCTGGGATGGGCTAAGGAAACTCTTT	CATWDGLRKLF	TRGV4	.	TRGJ1	18	-1	-1	19
31	1.3325424049381442E-4	TGTGCCACCTGGGACGGGTATAAGAAACTCTTT	CATWDGYKKLF	TRGV2	.	TRGJ1	17	-1	-1	18
31	1.3325424049381442E-4	TGTGCCACCTGGGAGTCCTATAAGAAACTCTTT	CATWESYKKLF	TRGV2	.	TRGJ1	13	-1	-1	18
31	1.3325424049381442E-4	TGTGCCACCTGGGAGCCCTATAAGAAACTCTTT	CATWEPYKKLF	TRGV3	.	TRGJ1	13	-1	-1	18
31	1.3325424049381442E-4	TGTGCCACCTGGAACCCCGGGGGGAAACTCTTT	CATWNPGGKLF	TRGV4	.	TRGJ1	11	-1	-1	23
31	1.3325424049381442E-4	TGTGCCCCCCGCCGGGATAAGAAACTCTTT	CAPRRDKKLF	TRGV4	.	TRGJ1	8	-1	-1	16
31	1.3325424049381442E-4	TGTGCCACCTGGGATGTGAGGAAACTCTTT	CATWDVRKLF	TRGV4	.	TRGJ1	15	-1	-1	20
31	1.3325424049381442E-4	TGTGCCACCTGGGATATGAAGAAACTCTTT	CATWDMKKLF	TRGV4	.	TRGJ1	14	-1	-1	14
31	1.3325424049381442E-4	TGTGCCACCTGGGACACTAAGAAACTCTTT	CATWDTKKLF	TRGV8	.	TRGJ1	13	-1	-1	17
31	1.3325424049381442E-4	TGTGCCTTGTGGCTCGGGCTCTTT	CALWLGLF	TRGV9	.	TRGJ1	11	-1	-1	18
31	1.3325424049381442E-4	TGTGCCACCTGGAAGAAACTCTTT	CATWKKLF	TRGV7	.	TRGJ1	11	-1	-1	12
31	1.3325424049381442E-4	TGTGCCTCATCGCGGAATTATAAGAAACTCTTT	CASSRNYKKLF	TRGV2	.	TRGJ1	5	-1	-1	16
31	1.3325424049381442E-4	TGTGCCACCTCCGCCCCCTTTAAGAAACTCTTT	CATSAPFKKLF	TRGV2	.	TRGJ1	9	-1	-1	20
31	1.3325424049381442E-4	TGTGCCACCTGGGATGGGGATAAGAAACTCTTT	CATWDGDKKLF	TRGV4	.	TRGJ1	17	-1	-1	19
31	1.3325424049381442E-4	TGTGCCACCTGGGACATGACGAAACTCTTT	CATWDMTKLF	TRGV7	.	TRGJ1	15	-1	-1	20
31	1.3325424049381442E-4	TGTGCCACCTCCCCTGTGAAACTCTTT	CATSPVKLF	TRGV8	.	TRGJ1	9	-1	-1	17
30	1.2895571660691719E-4	TGTGCTGCGTGGGATACCCCTTATTATAAGAAACTCTTTGGCAGTGGTAGACTCTTT	CAAWDTPYYKKLFGSGRLF	TRGV10	.	TRGJ1	14	-1	-1	50
30	1.2895571660691719E-4	TGTGCTGCGTGGGATTTGGGGTGGGGCACTGGTTGGTTCAAGATATTT	CAAWDLGWGTGWFKIF	TRGV10	.	TRGJP1	15	-1	-1	26
30	1.2895571660691719E-4	TGTGCTGCGTGGGATTGTCATAAAACCACTGGTTGGTTCAAGATATTT	CAAWDCHKTTGWFKIF	TRGV10	.	TRGJP1	15	-1	-1	24
30	1.2895571660691719E-4	TGTGCTGCGTGGGAGCTTAACCCCAAGTTTTATTATAAGAAACTCTTT	CAAWELNPKFYYKKLF	TRGV10	.	TRGJ1	13	-1	-1	29
30	1.2895571660691719E-4	TGTGCCACCTGGGACAGGCGGGGGGGGGATTATTATAAGAAACTCTTT	CATWDRRGGDYYKKLF	TRGV2	.	TRGJ1	18	-1	-1	28
30	1.2895571660691719E-4	TGTGCTGCGTGGGTTCCGAATACCACTGGTTGGTTCAAGATATTT	CAAWVPNTTGWFKIF	TRGV10	.	TRGJP1	25	-1	-1	19
30	1.2895571660691719E-4	TGTGCTGCGTGGGGGGGACGTACCACTGGTTGGTTCAAGATATTT	CAAWGGRTTGWFKIF	TRGV10	.	TRGJP1	12	-1	-1	20
30	1.2895571660691719E-4	TGTGCTGCGTGGGATGGAAATAATCCTGGTTGGTTCAAGATATTT	CAAWDGNNPGWFKIF	TRGV10	.	TRGJP1	14	-1	-1	25
30	1.2895571660691719E-4	TGTGCCACCTGGGACAGGCCGCGAGTGGGTCGAAAGAAACTCTTT	CATWDRPRVGRKKLF	TRGV3	.	TRGJ1	19	-1	-1	33
30	1.2895571660691719E-4	TGTGCTGCGTGGGATTTTTTCACTGGTTGGTTCAAGATATTT	CAAWDFFTGWFKIF	TRGV10	.	TRGJP1	15	-1	-1	20
30	1.2895571660691719E-4	TGTGCTGCGTGGGATTATAGTGGGGGTTGGTTCAAGATATTT	CAAWDYSGGWFKIF	TRGV10	.	TRGJP1	16	-1	-1	24
30	1.2895571660691719E-4	TGTGCTGCGTGGGATCCCCCCGCCTGTTGGTTCAAGATATTT	CAAWDPPACWFKIF	TRGV10	.	TRGJP1	14	-1	-1	25
30	1.2895571660691719E-4	TGTGCCACCTGGGACGGGAAAGGGGATTATAAGAAACTCTTT	CATWDGKGDYKKLF	TRGV2	.	TRGJ1	17	-1	-1	25
30	1.2895571660691719E-4	TGTGCTGCCCTATTGGCGGCTGGTTGGTTCAAGATATTT	CAALLAAGWFKIF	TRGV10	.	TRGJP1	7	-1	-1	19
30	1.2895571660691719E-4	TGTGCTGCGTGGGATTCCTCTGGTTGGTTCAAGATATTT	CAAWDSSGWFKIF	TRGV10	.	TRGJP1	15	-1	-1	8
30	1.2895571660691719E-4	TGTGCTGCGTGGGACCCTTCTGGTTGGTTCAAGATATTT	CAAWDPSGWFKIF	TRGV10	.	TRGJP1	13	-1	-1	19
30	1.2895571660691719E-4	TGTGCCACCTGGGATGGGCCCGGCTATAAGAAACTCTTT	CATWDGPGYKKLF	TRGV4	.	TRGJ1	20	-1	-1	24
30	1.2895571660691719E-4	TGTGCCACCTGGGATGGGCATTATTATAAGAAACTCTTT	CATWDGHYYKKLF	TRGV4	.	TRGJ1	18	-1	-1	19
30	1.2895571660691719E-4	TGTGCCACCTGGGACGGGCTTGAATATAAGAAACTCTTT	CATWDGLEYKKLF	TRGV2	.	TRGJ1	18	-1	-1	24
30	1.2895571660691719E-4	TGTGCCACCTGGGACGGGGCTTATTATAAGAAACTCTTT	CATWDGAYYKKLF	TRGV2	.	TRGJ1	17	-1	-1	20
30	1.2895571660691719E-4	TGTGCCACCTGGGACGGGGGTGATTATAAGAAACTCTTT	CATWDGGDYKKLF	TRGV2	.	TRGJ1	17	-1	-1	22
30	1.2895571660691719E-4	TGTGCCACCTGGGAGTTGTGGTATTATAAGAAACTCTTT	CATWELWYYKKLF	TRGV4	.	TRGJ1	13	-1	-1	21
30	1.2895571660691719E-4	TGTGCTGCGTGCTACACTGGTTGGTTCAAGATATTT	CAACYTGWFKIF	TRGV10	.	TRGJP1	10	-1	-1	14
30	1.2895571660691719E-4	TGTGCTGCGTGGGATTTCTGTTGGTTCAAGATATTT	CAAWDFCWFKIF	TRGV10	.	TRGJP1	15	-1	-1	19
30	1.2895571660691719E-4	TGTGCTGCGTGGGATTCCCCTTGGTTCAAGATATTT	CAAWDSPWFKIF	TRGV10	.	TRGJP1	15	-1	-1	20
30	1.2895571660691719E-4	TGTGCCACCTGGGATGGCCCCATTGAGAAACTCTTT	CATWDGPIEKLF	TRGV4	.	TRGJ1	22	-1	-1	25
30	1.2895571660691719E-4	TGTGCCACCTGGGACAGGCTTGATAGGAAACTCTTT	CATWDRLDRKLF	TRGV3	.	TRGJ1	21	-1	-1	22
30	1.2895571660691719E-4	TGTGCCACCTGGGACAGGCGGCATAAGAAACTCTTT	CATWDRRHKKLF	TRGV5	.	TRGJ1	18	-1	-1	22
30	1.2895571660691719E-4	TGTGCCACCTGGGACAGGGGGTATAAGAAACTCTTT	CATWDRGYKKLF	TRGV3	.	TRGJ1	17	-1	-1	21
30	1.2895571660691719E-4	TGTGCCACCTCCGCACAGCTAAAGAAACTCTTT	CATSAQLKKLF	TRGV4	.	TRGJ1	9	-1	-1	21
30	1.2895571660691719E-4	TGTGCCACCTGGGCTCACAGGAAGAAACTCTTT	CATWAHRKKLF	TRGV8	.	TRGJ1	12	-1	-1	21
30	1.2895571660691719E-4	TGTGCCACCTGGGATTGGAATCGGAAACTCTTT	CATWDWNRKLF	TRGV4	.	TRGJ1	17	-1	-1	23
30	1.2895571660691719E-4	TGTGCCACCTGGGATGGCCAAGGGAAACTCTTT	CATWDGQGKLF	TRGV4	.	TRGJ1	16	-1	-1	23
30	1.2895571660691719E-4	TGTGCCACCTGGGACTCCCCTGGGAAACTCTTT	CATWDSPGKLF	TRGV3	.	TRGJ1	14	-1	-1	23
30	1.2895571660691719E-4	TGTGCCACCTGGGACGGTTATAAGAAACTCTTT	CATWDGYKKLF	TRGV2	.	TRGJ1	16	-1	-1	17
30	1.2895571660691719E-4	TGTGCCACCTGGGACAGACATAAGAAACTCTTT	CATWDRHKKLF	TRGV3	.	TRGJ1	16	-1	-1	19
30	1.2895571660691719E-4	TGTGCCACCTGGGCTAAGAAACTCTTT	CATWAKKLF	TRGV2	.	TRGJ1	12	-1	-1	14
30	1.2895571660691719E-4	TGTGCCACCCCGTGGGGGAAACTCTTT	CATPWGKLF	TRGV7	.	TRGJ1	8	-1	-1	17
30	1.2895571660691719E-4	TGTGCTGCGTGGGATCCTTGGTTCAAGATATTT	CAAWDPWFKIF	TRGV10	.	TRGJP1	14	-1	-1	17
30	1.2895571660691719E-4	TGTGCCACCTGGTTTAGTTATAAGAAACTCTTT	CATWFSYKKLF	TRGV2	.	TRGJ1	11	-1	-1	13
30	1.2895571660691719E-4	TGTGCCACCCGGGTTCTTAAGAAACTCTTT	CATRVLKKLF	TRGV2	.	TRGJ1	12	-1	-1	17
29	1.2465719272001995E-4	TGTGCTGCGGAGCCCCCCACCCTAGGAGATACCACTGGTTGGTTCAAGATATTT	CAAEPPTLGDTTGWFKIF	TRGV10	.	TRGJP1	8	-1	-1	28
29	1.2465719272001995E-4	TGTGCTGCGTGGGATTTAGGAGGGAATTATTATACCTATAAGAAACTCTTT	CAAWDLGGNYYTYKKLF	TRGV10	.	TRGJ1	15	-1	-1	36
29	1.2465719272001995E-4	TGTGCTGCGTGGGCCCCGTTGTCAAACAATTATTATAAGAAACTCTTT	CAAWAPLSNNYYKKLF	TRGV10	.	TRGJ1	12	-1	-1	27
29	1.2465719272001995E-4	TGTGCCACCTGGGACGGCCTGGTTTCGAATTATTATAAGAAACTCTTT	CATWDGLVSNYYKKLF	TRGV2	.	TRGJ1	16	-1	-1	23
29	1.2465719272001995E-4	TGTGCTGCGTGGGTGAAACGGGGGTGGTTGGTTCAAGGGATATTT	CAAWVKRGWLVQGIF	TRGV10	.	TRGJP1	12	-1	-1	24
29	1.2465719272001995E-4	TGTGCTGCGTGGGATTTGGGGCCCACTGGTTGGTTCAAGATATTT	CAAWDLGPTGWFKIF	TRGV10	.	TRGJP1	15	-1	-1	22
29	1.2465719272001995E-4	TGTGCTGCGTGGGATTATGTGGCCACTGGTTGGTTCAAGATATTT	CAAWDYVATGWFKIF	TRGV10	.	TRGJP1	19	-1	-1	22
29	1.2465719272001995E-4	TGTGCTGCGTGGGACCCGGATACCACTGGTTGGTTCAAGATATTT	CAAWDPDTTGWFKIF	TRGV10	.	TRGJP1	13	-1	-1	19
29	1.2465719272001995E-4	TGTGCTGCGTGGGAACGCCCGACCACTGGTTGGTTCAAGATATTT	CAAWERPTTGWFKIF	TRGV10	.	TRGJP1	13	-1	-1	21
29	1.2465719272001995E-4	TGTGCTGCGTGGGATTTCCTAAATTATTATAAGAAACTCTTT	CAAWDFLNYYKKLF	TRGV10	.	TRGJ1	21	-1	-1	21
29	1.2465719272001995E-4	TGTGCTGCGTGGGATTACACCACTGGTTGGTTCAAGATATTT	CAAWDYTTGWFKIF	TRGV10	.	TRGJP1	17	-1	-1	8
29	1.2465719272001995E-4	TGTGCTGCGTGGGACCCTTCCACTGGTTGGTTCAAGATATTT	CAAWDPSTGWFKIF	TRGV10	.	TRGJP1	13	-1	-1	19
29	1.2465719272001995E-4	TGTGCTGCGTGGGAGTGGGGTATTTATTATAAGAAACTCTTT	CAAWEWGIYYKKLF	TRGV10	.	TRGJ1	13	-1	-1	23
29	1.2465719272001995E-4	TGTGCTGCCCGTTATACCACTGGTTGGTTCAAGATATTT	CAARYTTGWFKIF	TRGV10	.	TRGJP1	7	-1	-1	12
29	1.2465719272001995E-4	TGTGCTGCGTGGGATTCCCGAGGTTGGTTCAAGATATTT	CAAWDSRGWFKIF	TRGV10	.	TRGJP1	15	-1	-1	21
29	1.2465719272001995E-4	TGTGCCACCTGGGACGGGCTCCGATATAAGAAACTCTTT	CATWDGLRYKKLF	TRGV2	.	TRGJ1	22	-1	-1	24
29	1.2465719272001995E-4	TGTGCCACCTGGGACGGGCCTCATTATAAGAAACTCTTT	CATWDGPHYKKLF	TRGV2	.	TRGJ1	19	-1	-1	22
29	1.2465719272001995E-4	TGTGCCACCTGGGACGGGCCTAGGTATAAGAAACTCTTT	CATWDGPRYKKLF	TRGV2	.	TRGJ1	19	-1	-1	24
29	1.2465719272001995E-4	TGTGCCACCTGGGACGGGCCCCTTTATAAGAAACTCTTT	CATWDGPLYKKLF	TRGV2	.	TRGJ1	20	-1	-1	23
29	1.2465719272001995E-4	TGTGCCACCTGGGACGGGCCAATCTATAAGAAACTCTTT	CATWDGPIYKKLF	TRGV2	.	TRGJ1	19	-1	-1	24
29	1.2465719272001995E-4	TGTGCCACCTGGGACGGGCGTGGATATAAGAAACTCTTT	CATWDGRGYKKLF	TRGV2	.	TRGJ1	18	-1	-1	24
29	1.2465719272001995E-4	TGTGCCACCTGGGACAGGCTTGTCCCTAAGAAACTCTTT	CATWDRLVPKKLF	TRGV3	.	TRGJ1	25	-1	-1	26
29	1.2465719272001995E-4	TGTGCTGCGTGCGTGGCCGGTTGGTTCAAGATATTT	CAACVAGWFKIF	TRGV10	.	TRGJP1	10	-1	-1	18
29	1.2465719272001995E-4	TGTGCTGCGTGGGATCCTGGTTGGTTCAAGATATTT	CAAWDPGWFKIF	TRGV10	.	TRGJP1	14	-1	-1	16
29	1.2465719272001995E-4	TGTGCCACCTTCGTATGGGGTTATAAGAAACTCTTT	CATFVWGYKKLF	TRGV3	.	TRGJ1	9	-1	-1	20
29	1.2465719272001995E-4	TGTGCCACCTGGGATTCTTATTATAAGAAACTCTTT	CATWDSYYKKLF	TRGV8	.	TRGJ2	14	-1	-1	17
29	1.2465719272001995E-4	TGTGCCACCTGGGATGGGCCACGTCAGAAACTCTTT	CATWDGPRQKLF	TRGV4	.	TRGJ1	19	-1	-1	25
29	1.2465719272001995E-4	TGTGCCACCTGGGACGGGCTTTATAAGAAACTCTTT	CATWDGLYKKLF	TRGV2	.	TRGJ1	18	-1	-1	20
29	1.2465719272001995E-4	TGTGCCACCTGGGACGGGCCCCTTGAGAAACTCTTT	CATWDGPLEKLF	TRGV2	.	TRGJ1	20	-1	-1	25
29	1.2465719272001995E-4	TGTGCCACCTGGGACGGGCCGGGCGGGAAACTCTTT	CATWDGPGGKLF	TRGV2	.	TRGJ1	19	-1	-1	26
29	1.2465719272001995E-4	TGTGCCACCTGGGACAGGCCACCCAAGAAACTCTTT	CATWDRPPKKLF	TRGV3	.	TRGJ1	19	-1	-1	24
29	1.2465719272001995E-4	TGTGCCACCTGGGACAGGCAATGGGAGAAACTCTTT	CATWDRQWEKLF	TRGV5	.	TRGJ1	18	-1	-1	25
29	1.2465719272001995E-4	TGTGCCACCTGGGACAGACACAAGAAGAAACTCTTT	CATWDRHKKKLF	TRGV5	.	TRGJ1	16	-1	-1	24
29	1.2465719272001995E-4	TGTGCTGCGTGGGGTGGTTGGTTCAAGATATTT	CAAWGGWFKIF	TRGV10	.	TRGJP1	12	-1	-1	14
29	1.2465719272001995E-4	TGTGCCACCTGGGACGTGTGTAAGAAACTCTTT	CATWDVCKKLF	TRGV3	.	TRGJ1	14	-1	-1	20
29	1.2465719272001995E-4	TGTGCCACCTGGGACAGCTGTGAGAAACTCTTT	CATWDSCEKLF	TRGV3	.	TRGJ1	16	-1	-1	22
29	1.2465719272001995E-4	TGTGCCACCTGGGACAGGCTGGGGAAACTCTTT	CATWDRLGKLF	TRGV3	.	TRGJ1	18	-1	-1	23
29	1.2465719272001995E-4	TGTGCCACCTGGGTCTATAAGAAACTCTTT	CATWVYKKLF	TRGV8	.	TRGJ1	12	-1	-1	15
29	1.2465719272001995E-4	TGTGCCACCTGGGATGGAAAGAAACTCTTT	CATWDGKKLF	TRGV4	.	TRGJ1	16	-1	-1	18
29	1.2465719272001995E-4	TGTGCCACCTGGGAGACGGAGAAACTCTTT	CATWETEKLF	TRGV4	.	TRGJ1	13	-1	-1	19
29	1.2465719272001995E-4	TGTGCCACCTTGGGGTTGGAGAAACTCTTT	CATLGLEKLF	TRGV7	.	TRGJ1	13	-1	-1	19
29	1.2465719272001995E-4	TGTGCTGCGTGGGTGAACTATAAGAAACTCTTT	CAAWVNYKKLF	TRGV10	.	TRGJ1	12	-1	-1	18
29	1.2465719272001995E-4	TGTGCCACCTGGGTCACGGAACTCTTT	CATWVTELF	TRGV8	.	TRGJ1	12	-1	-1	19
28	1.203586688331227E-4	TGTGCTGCGTGGGATTATAATGAGGGAGGAACTGGTTGGTTCAAGATATTT	CAAWDYNEGGTGWFKIF	TRGV10	.	TRGJP1	16	-1	-1	30
28	1.203586688331227E-4	TGTGCTGCGTGGGCATGGGGATATACCACTGGTTGGTTCAAGATATTT	CAAWAWGYTTGWFKIF	TRGV10	.	TRGJP1	12	-1	-1	17
28	1.203586688331227E-4	TGTGCTGCGTGGGATCAAAGAGATACCACTGGTTGGTTCAAGATATTT	CAAWDQRDTTGWFKIF	TRGV10	.	TRGJP1	14	-1	-1	22
28	1.203586688331227E-4	TGTGCCACCTGGGACGGGCTTCGAAGCCGCGATTATAAGAAACTCTTT	CATWDGLRSRDYKKLF	TRGV2	.	TRGJ1	18	-1	-1	31
28	1.203586688331227E-4	TGTGCTGCGTGGGTTACCCCTACCACTGGTTGGTTCAAGATATTT	CAAWVTPTTGWFKIF	TRGV10	.	TRGJP1	16	-1	-1	20
28	1.203586688331227E-4	TGTGCTGCGTGGGGGACTAAAACCACTGGTTGGTTCAAGATATTT	CAAWGTKTTGWFKIF	TRGV10	.	TRGJP1	12	-1	-1	21
28	1.203586688331227E-4	TGTGCTGCGTGGGATTATAATCCCACTGGTTGGTTCAAGATATTT	CAAWDYNPTGWFKIF	TRGV10	.	TRGJP1	25	-1	-1	15
28	1.203586688331227E-4	TGTGCTGCGTGGGATTATAAGGCCACTGGTTGGTTCAAGATATTT	CAAWDYKATGWFKIF	TRGV10	.	TRGJP1	16	-1	-1	22
28	1.203586688331227E-4	TGTGCTGCGTGGGATGTCCCCCCTACTGGTTGGTTCAAGATATTT	CAAWDVPPTGWFKIF	TRGV10	.	TRGJP1	14	-1	-1	24
28	1.203586688331227E-4	TGTGCTGCGTGGGAGTTCTATACCACTGGTTGGTTCAAGATATTT	CAAWEFYTTGWFKIF	TRGV10	.	TRGJP1	13	-1	-1	18
28	1.203586688331227E-4	TGTGCTGCGTGTATCGTTGCCACTGGTTGGTTCAAGATATTT	CAACIVATGWFKIF	TRGV10	.	TRGJP1	10	-1	-1	19
28	1.203586688331227E-4	TGTGCTGCGTGGTTCGGGACCACTGGTTGGTTCAAGATATTT	CAAWFGTTGWFKIF	TRGV10	.	TRGJP1	11	-1	-1	18
28	1.203586688331227E-4	TGTGCTGCGTGGGATTCCCCATGTTATTATAAGAAACTCTTT	CAAWDSPCYYKKLF	TRGV10	.	TRGJ1	15	-1	-1	23
28	1.203586688331227E-4	TGTGCTGCGTGGGATCTGGGCACTGGTTGGTTCAAGATATTT	CAAWDLGTGWFKIF	TRGV10	.	TRGJP1	14	-1	-1	20
28	1.203586688331227E-4	TGTGCTGCGTGGGACCCTACCACTGGTTGGTTCAAGATATTT	CAAWDPTTGWFKIF	TRGV10	.	TRGJP1	13	-1	-1	17
28	1.203586688331227E-4	TGTGCCACCTGGGATGGGCCGAGGGGTTATAAGAAACTCTTT	CATWDGPRGYKKLF	TRGV4	.	TRGJ1	19	-1	-1	26
28	1.203586688331227E-4	TGTGCCACCTGGGACGGTTCGAATTATTATAAGAAACTCTTT	CATWDGSNYYKKLF	TRGV5	.	TRGJ1	14	-1	-1	17
28	1.203586688331227E-4	TGTGCCACCTGGGACGGGCGATCGAGTTATAAGAAACTCTTT	CATWDGRSSYKKLF	TRGV2	.	TRGJ1	18	-1	-1	26
28	1.203586688331227E-4	TGTGCCACCTGGGACAGGCGGCGTGATTATAAGAAACTCTTT	CATWDRRRDYKKLF	TRGV3	.	TRGJ1	18	-1	-1	25
28	1.203586688331227E-4	TGTGCTGCGTGGGATTCTACTGGTTGGTTCAAGATATTT	CAAWDSTGWFKIF	TRGV10	.	TRGJP1	15	-1	-1	18
28	1.203586688331227E-4	TGTGCTGCGTGGGATATTACTGGTTGGTTCAAGATATTT	CAAWDITGWFKIF	TRGV10	.	TRGJP1	14	-1	-1	18
28	1.203586688331227E-4	TGTGCCACCTGGGATGGCCATCCTTATAAGAAACTCTTT	CATWDGHPYKKLF	TRGV4	.	TRGJ1	22	-1	-1	23
28	1.203586688331227E-4	TGTGCCACCTGGGATGGGCCCTCCGATAAGAAACTCTTT	CATWDGPSDKKLF	TRGV4	.	TRGJ1	23	-1	-1	25
28	1.203586688331227E-4	TGTGCCACCTGGGATGGGCCATTGGACCCAACACTCTTT	CATWDGPLDPTLF	TRGV4	.	TRGJ1	19	-1	-1	32
28	1.203586688331227E-4	TGTGCCACCTGGGACCCCTCCGGGGATAAGAAACTCTTT	CATWDPSGDKKLF	TRGV4	.	TRGJ1	13	-1	-1	25
28	1.203586688331227E-4	TGTGCCACCTGGGACCGTTCGTATTATAAGAAACTCTTT	CATWDRSYYKKLF	TRGV3	.	TRGJ1	14	-1	-1	21
28	1.203586688331227E-4	TGTGCCACCTGGGACAGGTCTCATTATAAGAAACTCTTT	CATWDRSHYKKLF	TRGV3	.	TRGJ1	20	-1	-1	22
28	1.203586688331227E-4	TGTGCCACCTGGGAACTTAGACGGTTTGAGAAACTCTTT	CATWELRRFEKLF	TRGV3	.	TRGJ1	13	-1	-1	28
28	1.203586688331227E-4	TGTGCCACCTGGGCCCCTCGCTATAAGAAACTCTTT	CATWAPRYKKLF	TRGV4	.	TRGJ1	12	-1	-1	21
28	1.203586688331227E-4	TGTGCCACCTGGGATGGTCGAGATAAGAAACTCTTT	CATWDGRDKKLF	TRGV4	.	TRGJ1	16	-1	-1	22
28	1.203586688331227E-4	TGTGCCACCTGGGACGGCCAACATAAGAAACTCTTT	CATWDGQHKKLF	TRGV2	.	TRGJ1	16	-1	-1	22
28	1.203586688331227E-4	TGTGCCACCTGGGACGGGCGCTATAAGAAACTCTTT	CATWDGRYKKLF	TRGV2	.	TRGJ1	18	-1	-1	21
28	1.203586688331227E-4	TGTGCCACCTGGGACGGAGGATATAAGAAACTCTTT	CATWDGGYKKLF	TRGV2	.	TRGJ1	16	-1	-1	21
28	1.203586688331227E-4	TGTGCCACCTGGGACAGGCGAGGGGGGAAACTCTTT	CATWDRRGGKLF	TRGV3	.	TRGJ1	18	-1	-1	26
28	1.203586688331227E-4	TGTGCCACCTGGGGGCTGCTTAAGAAACTCTTT	CATWGLLKKLF	TRGV4	.	TRGJ1	12	-1	-1	20
28	1.203586688331227E-4	TGTGCCACCTGGGACAACGATAAGAAACTCTTT	CATWDNDKKLF	TRGV3	.	TRGJ1	15	-1	-1	19
28	1.203586688331227E-4	TGTGCCACCTCTTATTATAAGAAACTCTTT	CATSYYKKLF	TRGV8	.	TRGJ1	9	-1	-1	11
28	1.203586688331227E-4	TGTGCCACCTGGCTTTATAAGAAACTCTTT	CATWLYKKLF	TRGV2	.	TRGJ1	11	-1	-1	14
28	1.203586688331227E-4	TGTGCCACCTGGGATCAGGGGAAACTCTTT	CATWDQGKLF	TRGV8	.	TRGJ1	18	-1	-1	20
28	1.203586688331227E-4	TGTGCCACCGTAGGAGAGAAACTCTTT	CATVGEKLF	TRGV4	.	TRGJ1	8	-1	-1	16
28	1.203586688331227E-4	TGTGCCACCTGGGACACCACCCGGGAGAAACTCTTT	CATWDTTREKLF	TRGV3	.	TRGJ1	15	-1	-1	25
28	1.203586688331227E-4	TGTGCCACCTGGGATGCTAAGAAACTCTTT	CATWDAKKLF	TRGV4	.	TRGJ1	15	-1	-1	17
28	1.203586688331227E-4	TGTGCCACCTGGGATAGGGAGAAACTCTTT	CATWDREKLF	TRGV8	.	TRGJ1	17	-1	-1	19
28	1.203586688331227E-4	TGCGCTGCGTCCAAAAAGAAACTCTTT	CAASKKKLF	TRGV10	.	TRGJ1	9	-1	-1	15
28	1.203586688331227E-4	TGTGCCACCTGGGATGGGAATAGGTCTAAGAAACTCTTT	CATWDGNRSKKLF	TRGV4	.	TRGJ1	17	-1	-1	26
28	1.203586688331227E-4	TGTGCTGCGTGGGAGGAGGGCTGGTTCAAGATATTT	CAAWEEGWFKIF	TRGV10	.	TRGJP1	13	-1	-1	18
28	1.203586688331227E-4	TGTGCTGCGTGGACTACTGGTTGGTTCAAGATATTT	CAAWTTGWFKIF	TRGV10	.	TRGJP1	11	-1	-1	12
28	1.203586688331227E-4	TGTGCCACCTGGGACGGCCCAAGGGATAAGAAACTCTTT	CATWDGPRDKKLF	TRGV2	.	TRGJ2	19	-1	-1	25
27	1.1606014494622547E-4	TGTGCTGCGTGGGATCCCATTTATACCACTGGTTGGTTCAAGATATTT	CAAWDPIYTTGWFKIF	TRGV10	.	TRGJP1	14	-1	-1	21
27	1.1606014494622547E-4	TGTGCCACCTGGGACGGACCCTCCACGAATTATTATAAGAAACTCTTT	CATWDGPSTNYYKKLF	TRGV3	.	TRGJ2	14	-1	-1	25
27	1.1606014494622547E-4	TGTGCCACCTGGGACAGGCCGCTATGGGGTTATTATAAGAAACTCTTT	CATWDRPLWGYYKKLF	TRGV3	.	TRGJ1	19	-1	-1	29
27	1.1606014494622547E-4	TGTGCTGCGTGGGGCCTAAATACCACTGGTTGGTTCAAGATATTT	CAAWGLNTTGWFKIF	TRGV10	.	TRGJP1	12	-1	-1	16
27	1.1606014494622547E-4	TGTGCTGCGTGGGATTATACCCTTCTTTATTATAAGAAACTCTTT	CAAWDYTLLYYKKLF	TRGV10	.	TRGJ1	16	-1	-1	26
27	1.1606014494622547E-4	TGTGCTGCGTGGGATTACTCTCAGAACGGTTGGTTCAAGATATTT	CAAWDYSQNGWFKIF	TRGV10	.	TRGJP1	17	-1	-1	27
27	1.1606014494622547E-4	TGTGCCACCTGGGACGGCCCATGTCCTTATTATAAGAAACTCTTT	CATWDGPCPYYKKLF	TRGV2	.	TRGJ1	19	-1	-1	26
27	1.1606014494622547E-4	TGTGCCACCTGGGACGGCCATTCGAATTATTATAAGAAACTCTTT	CATWDGHSNYYKKLF	TRGV2	.	TRGJ1	16	-1	-1	19
27	1.1606014494622547E-4	TGTGCCACCTGGGACGGGCCCCTGCAGTATTATAAGAAACTCTTT	CATWDGPLQYYKKLF	TRGV2	.	TRGJ1	20	-1	-1	27
27	1.1606014494622547E-4	TGTGCCACCTGGGACGGGCCGCTCGTTTATTATAAGAAACTCTTT	CATWDGPLVYYKKLF	TRGV2	.	TRGJ1	19	-1	-1	26
27	1.1606014494622547E-4	TGTGCCACCTGGGACGGGCGAAGAAATTATTATAAGAAACTCTTT	CATWDGRRNYYKKLF	TRGV2	.	TRGJ1	18	-1	-1	24
27	1.1606014494622547E-4	TGTGCTGCTCACGTTAATACCACTGGTTGGTTCAAGATATTT	CAAHVNTTGWFKIF	TRGV10	.	TRGJP1	7	-1	-1	16
27	1.1606014494622547E-4	TGTGCTGCGTGGGATTCTACCACTGGTTGGTTCAAGATATTT	CAAWDSTTGWFKIF	TRGV10	.	TRGJP1	15	-1	-1	17
27	1.1606014494622547E-4	TGTGCTGCGTGGGATTACCGCACTGGTTGGTTCAAGATATTT	CAAWDYRTGWFKIF	TRGV10	.	TRGJP1	17	-1	-1	20
27	1.1606014494622547E-4	TGTGCTGCGTGGGATCGTACCACTGGTTGGTTCAAGATATTT	CAAWDRTTGWFKIF	TRGV10	.	TRGJP1	14	-1	-1	17
27	1.1606014494622547E-4	TGTGCTGCGTGGGAGGCCGTCACTGGTTGGTTCAAGATATTT	CAAWEAVTGWFKIF	TRGV10	.	TRGJP1	13	-1	-1	20
27	1.1606014494622547E-4	TGTGCCACCTGGGACAGACGTGGCGATTATAAGAAACTCTTT	CATWDRRGDYKKLF	TRGV8	.	TRGJ1	16	-1	-1	25
27	1.1606014494622547E-4	TGTGCTGCGTGGACCCTCACTGGTTGGTTCAAGATATTT	CAAWTLTGWFKIF	TRGV10	.	TRGJP1	11	-1	-1	17
27	1.1606014494622547E-4	TGTGCCACCTGGGCCCCCCTAAGGTATAAGAAACTCTTT	CATWAPLRYKKLF	TRGV2	.	TRGJ1	12	-1	-1	24
27	1.1606014494622547E-4	TGTGCCACCTGGGATGGGCCTGAGTATAAGAAACTCTTT	CATWDGPEYKKLF	TRGV4	.	TRGJ1	19	-1	-1	24
27	1.1606014494622547E-4	TGTGCCACCTGGGACGGGTATGGTTATAAGAAACTCTTT	CATWDGYGYKKLF	TRGV2	.	TRGJ1	17	-1	-1	23
27	1.1606014494622547E-4	TGTGCCACCTGGGACGGGCTGGATGGAGAGAAACTCTTT	CATWDGLDGEKLF	TRGV2	.	TRGJ1	18	-1	-1	28
27	1.1606014494622547E-4	TGTGCCACCTGGGACAGGCCTTCCTATAAGAAACTCTTT	CATWDRPSYKKLF	TRGV3	.	TRGJ1	23	-1	-1	24
27	1.1606014494622547E-4	TGTGCCACCTGGGAGTCAATTGTTTATAAGAAACTCTTT	CATWESIVYKKLF	TRGV2	.	TRGJ1	13	-1	-1	23
27	1.1606014494622547E-4	TGTGCTGCGTGGGACCTACAAAGACTCAAGATATTT	CAAWDLQRLKIF	TRGV10	.	TRGJP1	13	-1	-1	25
27	1.1606014494622547E-4	TGTGCCACCTGGTCGGGGGGTATAGGGAAACTCTTT	CATWSGGIGKLF	TRGV4	.	TRGJ1	11	-1	-1	26
27	1.1606014494622547E-4	TGTGCCACCTGGGATGGGCCTCCAGGGAAACTCTTT	CATWDGPPGKLF	TRGV4	.	TRGJ1	19	-1	-1	26
27	1.1606014494622547E-4	TGTGCCACCTGGGACGGTCCTTATAAGAAACTCTTT	CATWDGPYKKLF	TRGV3	.	TRGJ1	20	-1	-1	20
27	1.1606014494622547E-4	TGTGCCACCTGGGACGGGCGTTATAAGAAACTCTTT	CATWDGRYKKLF	TRGV2	.	TRGJ1	18	-1	-1	20
27	1.1606014494622547E-4	TGTGCCACCTGGGAGCGGCCTTGGCGGAAACTCTTT	CATWERPWRKLF	TRGV8	.	TRGJ1	20	-1	-1	26
27	1.1606014494622547E-4	TGTGCCACCTGGGAGGGGGGGGTATGGAAACTCTTT	CATWEGGVWKLF	TRGV4	.	TRGJ1	17	-1	-1	26
27	1.1606014494622547E-4	TGTGCCTCGGAGTTTTATTATAAGAAACTCTTT	CASEFYYKKLF	TRGV9	.	TRGJ1	6	-1	-1	14
27	1.1606014494622547E-4	TGTGCCACCTGGGATGGGCAAGAGAAACTCTTT	CATWDGQEKLF	TRGV4	.	TRGJ1	18	-1	-1	22
27	1.1606014494622547E-4	TGTGCCACCTGGGATGATTATAAGAAACTCTTT	CATWDDYKKLF	TRGV4	.	TRGJ1	15	-1	-1	13
27	1.1606014494622547E-4	TGTGCCACCTGGGACAGGCCAGGGAAACTCTTT	CATWDRPGKLF	TRGV7	.	TRGJ1	19	-1	-1	23
27	1.1606014494622547E-4	TGTGCCACCTGGGACAGGCGCAGGAAACTCTTT	CATWDRRRKLF	TRGV7	.	TRGJ1	18	-1	-1	23
27	1.1606014494622547E-4	TGTGCCACCTGGGGGGATAAGAAACTCTTT	CATWGDKKLF	TRGV4	.	TRGJ1	12	-1	-1	16
27	1.1606014494622547E-4	TGTGCCCCAAGGGATAAGAAACTCTTT	CAPRDKKLF	TRGV8	.	TRGJ1	15	-1	-1	13
27	1.1606014494622547E-4	TGTGCCACCTGGGTAAAGAAACTCTTT	CATWVKKLF	TRGV8	.	TRGJ1	12	-1	-1	15
27	1.1606014494622547E-4	TGTGCCGCAAATAAGAAACTCTTT	CAANKKLF	TRGV4	.	TRGJ1	5	-1	-1	10
27	1.1606014494622547E-4	TGTGCCACTTCCATTCGATGGTATAAGAAACTCTTT	CATSIRWYKKLF	TRGV2	.	TRGJ1	7	-1	-1	21
27	1.1606014494622547E-4	TGTGCCACCTGGGACGGGCTATTTAAGAAACTCTTT	CATWDGLFKKLF	TRGV2	.	TRGJ1	18	-1	-1	19
27	1.1606014494622547E-4	TGTGCCACCTGGGACAGGCACTCCAGGGTGCTCTTT	CATWDRHSRVLF	TRGV3	.	TRGJ1	18	-1	-1	30
27	1.1606014494622547E-4	TGTGCCACCCCACCCCATCCCGTAGAGAAACTCTTT	CATPPHPVEKLF	TRGV4	.	TRGJ1	8	-1	-1	25
27	1.1606014494622547E-4	TGTGCCACCTGGGATACTTATAAGAAACTCTTT	CATWDTYKKLF	TRGV8	.	TRGJ1	15	-1	-1	17
27	1.1606014494622547E-4	TGTGCCACCTGGGATAGGCCAGGGAAACTCTTT	CATWDRPGKLF	TRGV8	.	TRGJ1	19	-1	-1	23
27	1.1606014494622547E-4	TGTGCTGCGTGGGATAGCTTCAAGATATTT	CAAWDSFKIF	TRGV10	.	TRGJP1	14	-1	-1	18
27	1.1606014494622547E-4	TGTGCCACCTTGATTCGGGAGAAACTCTTT	CATLIREKLF	TRGV8	.	TRGJ1	9	-1	-1	19
27	1.1606014494622547E-4	TGTGCCACCTGGGACTTCGGGAAACTCTTT	CATWDFGKLF	TRGV7	.	TRGJ1	14	-1	-1	20
26	1.1176162105932822E-4	TGTGCTGCGTGGGATAGGGGACAGGCCACTGGTTGGTTCAAGATATTT	CAAWDRGQATGWFKIF	TRGV10	.	TRGJP1	14	-1	-1	25
26	1.1176162105932822E-4	TGTGCTGCGTGGGACCGACCTCAGGTCACTGGTTGGTTCAAGATATTT	CAAWDRPQVTGWFKIF	TRGV10	.	TRGJP1	13	-1	-1	26
26	1.1176162105932822E-4	TGTGCTGCGTGGGATTATATCTCCACTGGTTGGTTCAAGATATTT	CAAWDYISTGWFKIF	TRGV10	.	TRGJP1	16	-1	-1	15
26	1.1176162105932822E-4	TGTGCTGCGTGGGATCGCCATACCACTGGTTGGTTCAAGATATTT	CAAWDRHTTGWFKIF	TRGV10	.	TRGJP1	14	-1	-1	19
26	1.1176162105932822E-4	TGTGCTGCGTGGGATCACCCCCCCGCTGGTTGGTTCAAGATATTT	CAAWDHPPAGWFKIF	TRGV10	.	TRGJP1	17	-1	-1	22
26	1.1176162105932822E-4	TGTGCTGCGTGGGATAAGGATACCACTGGTTGGTTCAAGATATTT	CAAWDKDTTGWFKIF	TRGV10	.	TRGJP1	14	-1	-1	19
26	1.1176162105932822E-4	TGTGCCACCTGGGAGACAAACTCTGGGGGATATAAGAAACTCTTT	CATWETNSGGYKKLF	TRGV2	.	TRGJ1	13	-1	-1	30
26	1.1176162105932822E-4	TGTGCTGCGTGGGATTGTTCGCCTGGTTGGTTCAAGATATTT	CAAWDCSPGWFKIF	TRGV10	.	TRGJP1	15	-1	-1	22
26	1.1176162105932822E-4	TGTGCTGCGTGGGACCCCATACTCGGTTGGTTCAAGATATTT	CAAWDPILGWFKIF	TRGV10	.	TRGJP1	13	-1	-1	20
26	1.1176162105932822E-4	TGTGCTGCGTGGGAAGGGACCACTGGTTGGTTCAAGATATTT	CAAWEGTTGWFKIF	TRGV10	.	TRGJP1	13	-1	-1	18
26	1.1176162105932822E-4	TGTGCTGCGTGGGAAATAAGGATTGGTTGGTTCAAGATATTT	CAAWEIRIGWFKIF	TRGV10	.	TRGJP1	13	-1	-1	23
26	1.1176162105932822E-4	TGTGCCACCTGGGATGGCCCCTCCTTATTGGAGAAACTCTTT	CATWDGPSLLEKLF	TRGV4	.	TRGJ1	23	-1	-1	31
26	1.1176162105932822E-4	TGTGCCACCTGGGACGGCCCCTCTTATTATAAGAAACTCTTT	CATWDGPSYYKKLF	TRGV2	.	TRGJ2	20	-1	-1	23
26	1.1176162105932822E-4	TGTGCCACCTGGGACGGGCTAGGAGGATATAAGAAACTCTTT	CATWDGLGGYKKLF	TRGV2	.	TRGJ1	18	-1	-1	27
26	1.1176162105932822E-4	TGTGCCACCTGGGACGGAGGGCGGTATTATAAGAAACTCTTT	CATWDGGRYYKKLF	TRGV3	.	TRGJ1	14	-1	-1	24
26	1.1176162105932822E-4	TGTGCCACCTGGGACGACCCGGGTTATTATAAGAAACTCTTT	CATWDDPGYYKKLF	TRGV2	.	TRGJ1	15	-1	-1	23
26	1.1176162105932822E-4	TGTGCCACCTGGGACAGGCTTTTTGTCGATAAGAAACTCTTT	CATWDRLFVDKKLF	TRGV3	.	TRGJ1	18	-1	-1	28
26	1.1176162105932822E-4	TGTGCCACCTGGGACAGGCCCGGTTATTATAAGAAACTCTTT	CATWDRPGYYKKLF	TRGV3	.	TRGJ1	19	-1	-1	23
26	1.1176162105932822E-4	TGTGCCACCTGGGACAGGCCGATTTATTATAAGAAACTCTTT	CATWDRPIYYKKLF	TRGV5	.	TRGJ1	19	-1	-1	19
26	1.1176162105932822E-4	TGTGCTGCCGACTTAGCCACTGGTTGGTTCAAGATATTT	CAADLATGWFKIF	TRGV10	.	TRGJP1	7	-1	-1	16
26	1.1176162105932822E-4	TGTGCTGCGTGGTTCAACACTGGTTGGTTCAAGATATTT	CAAWFNTGWFKIF	TRGV10	.	TRGJP1	11	-1	-1	17
26	1.1176162105932822E-4	TGTGCTGCGTGGGGTATTAATTATTATAAGAAACTCTTT	CAAWGINYYKKLF	TRGV10	.	TRGJ1	12	-1	-1	18
26	1.1176162105932822E-4	TGTGCTGCGTGGGATTATAATTGCTGGTTCAAGATATTT	CAAWDYNCWFKIF	TRGV10	.	TRGJP1	16	-1	-1	24
26	1.1176162105932822E-4	TGTGCCACCTGGGATTTGAATTATTATAAGAAACTCTTT	CATWDLNYYKKLF	TRGV4	.	TRGJ1	14	-1	-1	13
26	1.1176162105932822E-4	TGTGCCACCTGGGATGGGCACGATTATAAGAAACTCTTT	CATWDGHDYKKLF	TRGV4	.	TRGJ1	18	-1	-1	22
26	1.1176162105932822E-4	TGTGCCACCTGGGATGGGATTTATTATAAGAAACTCTTT	CATWDGIYYKKLF	TRGV4	.	TRGJ1	17	-1	-1	17
26	1.1176162105932822E-4	TGTGCCACCTGGGACTTAAGGTATTATAAGAAACTCTTT	CATWDLRYYKKLF	TRGV2	.	TRGJ1	14	-1	-1	21
26	1.1176162105932822E-4	TGTGCCACCTGGGACGGCCCTGATTATAAGAAACTCTTT	CATWDGPDYKKLF	TRGV2	.	TRGJ2	19	-1	-1	22
26	1.1176162105932822E-4	TGTGCCACCTGGGACGGGGGGCCTTGTAAGAAACTCTTT	CATWDGGPCKKLF	TRGV2	.	TRGJ1	17	-1	-1	23
26	1.1176162105932822E-4	TGTGCCACCTGGGACGGGGGATATTATAAGAAACTCTTT	CATWDGGYYKKLF	TRGV2	.	TRGJ1	17	-1	-1	21
26	1.1176162105932822E-4	TGTGCCACCTGGGACACACCGGGGTATAAGAAACTCTTT	CATWDTPGYKKLF	TRGV5	.	TRGJ1	15	-1	-1	24
26	1.1176162105932822E-4	TGTGCTGCGTGGAACACTGGTTGGTTCAAGATATTT	CAAWNTGWFKIF	TRGV10	.	TRGJP1	11	-1	-1	14
26	1.1176162105932822E-4	TGTGCCACCTGGGATGTAAATTATAAGAAACTCTTT	CATWDVNYKKLF	TRGV4	.	TRGJ1	15	-1	-1	19
26	1.1176162105932822E-4	TGTGCCACCTGGGACGATTATTATAAGAAACTCTTT	CATWDDYYKKLF	TRGV2	.	TRGJ1	15	-1	-1	16
26	1.1176162105932822E-4	TGTGCCACCTGGGACAGGCCGGGAAAGAAACTCTTT	CATWDRPGKKLF	TRGV3	.	TRGJ1	19	-1	-1	24
26	1.1176162105932822E-4	TGTGCCACCTGTGGTTATTATAAGAAACTCTTT	CATCGYYKKLF	TRGV2	.	TRGJ1	10	-1	-1	14
26	1.1176162105932822E-4	TGTGCCACCTGCCGTTATTATAAGAAACTCTTT	CATCRYYKKLF	TRGV2	.	TRGJ1	10	-1	-1	14
26	1.1176162105932822E-4	TGTGCCACCTGGGTGGGTTATAAGAAACTCTTT	CATWVGYKKLF	TRGV4	.	TRGJ1	16	-1	-1	17
26	1.1176162105932822E-4	TGTGCCACCTGGGATGTTTCAGGGAAACTCTTT	CATWDVSGKLF	TRGV4	.	TRGJ1	15	-1	-1	23
26	1.1176162105932822E-4	TGTGCCACCTGGGACAAGTTCGTGAAACTCTTT	CATWDKFVKLF	TRGV4	.	TRGJ1	13	-1	-1	23
26	1.1176162105932822E-4	TGTGCCACCTGGTCAGATAAGAAACTCTTT	CATWSDKKLF	TRGV7	.	TRGJ1	11	-1	-1	16
26	1.1176162105932822E-4	TGTGCCACCTGTTATAAGAAACTCTTT	CATCYKKLF	TRGV4	.	TRGJ1	10	-1	-1	11
26	1.1176162105932822E-4	TGTGCCACCTGGCTTGAGAAACTCTTT	CATWLEKLF	TRGV4	.	TRGJ1	11	-1	-1	16
26	1.1176162105932822E-4	TGTGCTGCGTCCCCTACGGCTGGTTGGTTCAAGATATTT	CAASPTAGWFKIF	TRGV10	.	TRGJP1	9	-1	-1	19
26	1.1176162105932822E-4	TGTGCCACTAAGCCGACCACTGGTTGGTTCAAGATATTT	CATKPTTGWFKIF	TRGV10	.	TRGJP1	4	-1	-1	15
26	1.1176162105932822E-4	TGTGCCACCTGGGGCAGGCAATTCTGGAAGAAACTCTTT	CATWGRQFWKKLF	TRGV5P	.	TRGJ1	18	-1	-1	27
26	1.1176162105932822E-4	TGTGCCACCTGGGATGGGCGCCTCTATAAGAAACTCTTT	CATWDGRLYKKLF	TRGV4	.	TRGJ1	18	-1	-1	24
26	1.1176162105932822E-4	TGTGCCACCTGGGACGCCCTCGATTATAAGAAACTCTTT	CATWDALDYKKLF	TRGV2	.	TRGJ1	15	-1	-1	22
26	1.1176162105932822E-4	TGTGCCACCTGGGACGGAAATTATTATAAGAAACTCTTT	CATWDGNYYKKLF	TRGV2	.	TRGJ1	16	-1	-1	18
26	1.1176162105932822E-4	TGTGCCACCTGGACTGAACCTTATTATAAGAAACTCTTT	CATWTEPYYKKLF	TRGV3	.	TRGJ1	11	-1	-1	20
26	1.1176162105932822E-4	TGTGCTGCGTGGGTTACTGGTTGGTTCAAGATATTT	CAAWVTGWFKIF	TRGV10	.	TRGJP1	16	-1	-1	15
26	1.1176162105932822E-4	TGTGCCACCTGGGATAGTCCCCCCAGAGCTCTCTTT	CATWDSPPRALF	TRGV8	.	TRGJ1	19	-1	-1	30
26	1.1176162105932822E-4	TGTGCCACCTGGGATAGGCATGGGAAGAAACTCTTT	CATWDRHGKKLF	TRGV8	.	TRGJ1	18	-1	-1	24
26	1.1176162105932822E-4	TGTGCCACCGGAAGGGGTTATTATAAGAAACTCTTT	CATGRGYYKKLF	TRGV4	.	TRGJ2	8	-1	-1	17
26	1.1176162105932822E-4	TGTGCCACCTGGGATCATAAGAAACTCTTT	CATWDHKKLF	TRGV4	.	TRGJ1	14	-1	-1	13
26	1.1176162105932822E-4	TGTGCCACCTATTATTATAAGAAACTCTTT	CATYYYKKLF	TRGV2	.	TRGJ1	9	-1	-1	10
26	1.1176162105932822E-4	TGTGCCACCGAGAAACTCTTT	CATEKLF	TRGV8	.	TRGJ1	8	-1	-1	10
26	1.1176162105932822E-4	TGTGCTGCGTGGGATTTAACTGGTTGGTTCAAGATATTT	CAAWDLTGWFKIF	TRGV10	.	TRGJP1	15	-1	-1	18
25	1.0746309717243099E-4	TGTGCTGCGTGGGATGAGGTCGGGGTAGGGAATACCACTGGTTGGTTCAAGATATTT	CAAWDEVGVGNTTGWFKIF	TRGV10	.	TRGJP1	14	-1	-1	31
25	1.0746309717243099E-4	TGTGCTGCGTGGGGTTCCTCTAATACCACTGGTTGGTTCAAGATATTT	CAAWGSSNTTGWFKIF	TRGV10	.	TRGJP1	28	-1	-1	22
25	1.0746309717243099E-4	TGTGCCTTGTGGGAGCTGGAGGTGTTGGGCAAAAAAATCAAGGTATTT	CALWELEVLGKKIKVF	TRGV9	.	TRGJP	17	-1	-1	23
25	1.0746309717243099E-4	TGTGCCACCTGGGACCTGCGAGGTTGGGGCTATTATAAGAAACTCTTT	CATWDLRGWGYYKKLF	TRGV2	.	TRGJ1	14	-1	-1	30
25	1.0746309717243099E-4	TGTGCTGCGTGGGCCCGGGGAGCCACTGGTTGGTTCAAGATATTT	CAAWARGATGWFKIF	TRGV10	.	TRGJP1	12	-1	-1	22
25	1.0746309717243099E-4	TGTGCTGCGTGGGATTCCCCAGCTGACGGTTGGTTCAAGATATTT	CAAWDSPADGWFKIF	TRGV10	.	TRGJP1	15	-1	-1	27
25	1.0746309717243099E-4	TGTGCTGCGTGGGATTATCGGGGCACTGGTTGGTTCAAGATATTT	CAAWDYRGTGWFKIF	TRGV10	.	TRGJP1	16	-1	-1	23
25	1.0746309717243099E-4	TGTGCTGCGTGGGATGTAGGCACTGGTTGGTTCAAGATATTT	CAAWDVGTGWFKIF	TRGV10	.	TRGJP1	14	-1	-1	8
25	1.0746309717243099E-4	TGTGCTGCGTGGGAGTGGTCCACTGGTTGGTTCAAGATATTT	CAAWEWSTGWFKIF	TRGV10	.	TRGJP1	13	-1	-1	19
25	1.0746309717243099E-4	TGTGCCACCTGGGACGGTACTAATTATTATAAGAAACTCTTT	CATWDGTNYYKKLF	TRGV2	.	TRGJ1	16	-1	-1	21
25	1.0746309717243099E-4	TGTGCCACCTGGGACACAAAACTGGGGTATAAGAAACTCTTT	CATWDTKLGYKKLF	TRGV3	.	TRGJ1	15	-1	-1	27
25	1.0746309717243099E-4	TGTGCCACCTGGGACAGGACCCGTTATTATAAGAAACTCTTT	CATWDRTRYYKKLF	TRGV5	.	TRGJ1	17	-1	-1	23
25	1.0746309717243099E-4	TGTGCTGCGGTATATACCACTGGTTGGTTCAAGATATTT	CAAVYTTGWFKIF	TRGV10	.	TRGJP1	8	-1	-1	8
25	1.0746309717243099E-4	TGTGCCACCTGGGCGTCTGCCGTAGGGAAGAAACTCTTT	CATWASAVGKKLF	TRGV4	.	TRGJ1	12	-1	-1	27
25	1.0746309717243099E-4	TGTGCCACCTGGGATGGGCTACCTTATAAGAAACTCTTT	CATWDGLPYKKLF	TRGV4	.	TRGJ1	18	-1	-1	23
25	1.0746309717243099E-4	TGTGCCACCTGGGATGAGGGGTATTATAAGAAACTCTTT	CATWDEGYYKKLF	TRGV4	.	TRGJ1	15	-1	-1	21
25	1.0746309717243099E-4	TGTGCCACCTGGGACTTGGGTTATTATAAGAAACTCTTT	CATWDLGYYKKLF	TRGV3	.	TRGJ1	14	-1	-1	20
25	1.0746309717243099E-4	TGTGCCACCTGGGACGGCCATTATTATAAGAAACTCTTT	CATWDGHYYKKLF	TRGV2	.	TRGJ1	16	-1	-1	19
25	1.0746309717243099E-4	TGTGCCACCTGGGACGGGTCTGATTATAAGAAACTCTTT	CATWDGSDYKKLF	TRGV2	.	TRGJ1	17	-1	-1	22
25	1.0746309717243099E-4	TGTGCCACCTGGGACGGGCTAGGGTATAAGAAACTCTTT	CATWDGLGYKKLF	TRGV2	.	TRGJ1	18	-1	-1	24
25	1.0746309717243099E-4	TGTGCCACCTGGGACGGGCCGCGGTATAAGAAACTCTTT	CATWDGPRYKKLF	TRGV2	.	TRGJ1	19	-1	-1	24
25	1.0746309717243099E-4	TGTGCCACGCATAAGCCGAATTATTATAAGAAACTCTTT	CATHKPNYYKKLF	TRGV8	.	TRGJ1	7	-1	-1	10
25	1.0746309717243099E-4	TGTGCTGCGTGGGATGAAGGATGGTTCAAGATATTT	CAAWDEGWFKIF	TRGV10	.	TRGJP1	14	-1	-1	18
25	1.0746309717243099E-4	TGTGCCACCTGGGTTGGCGATTATAAGAAACTCTTT	CATWVGDYKKLF	TRGV4	.	TRGJ1	16	-1	-1	19
25	1.0746309717243099E-4	TGTGCCACCTGGGCCCTTACCCATAAGAAACTCTTT	CATWALTHKKLF	TRGV4	.	TRGJ1	12	-1	-1	22
25	1.0746309717243099E-4	TGTGCCACCTGGGATGGGCACTATAAGAAACTCTTT	CATWDGHYKKLF	TRGV4	.	TRGJ1	18	-1	-1	21
25	1.0746309717243099E-4	TGTGCCACCTGGGATGGATCTTATAAGAAACTCTTT	CATWDGSYKKLF	TRGV4	.	TRGJ1	16	-1	-1	20
25	1.0746309717243099E-4	TGTGCCACCTGGGATAGCTGGTATAAGAAACTCTTT	CATWDSWYKKLF	TRGV8	.	TRGJ1	16	-1	-1	21
25	1.0746309717243099E-4	TGTGCCACCTGGGATAATTATTATAAGAAACTCTTT	CATWDNYYKKLF	TRGV4	.	TRGJ1	14	-1	-1	15
25	1.0746309717243099E-4	TGTGCCACCTGGGATAAGTATTATAAGAAACTCTTT	CATWDKYYKKLF	TRGV4	.	TRGJ1	14	-1	-1	15
25	1.0746309717243099E-4	TGTGCCACCTGGGACGTGTATTATAAGAAACTCTTT	CATWDVYYKKLF	TRGV5	.	TRGJ1	14	-1	-1	18
25	1.0746309717243099E-4	TGTGCCACCTGGGACGGTGGTTATAAGAAACTCTTT	CATWDGGYKKLF	TRGV5	.	TRGJ2	14	-1	-1	20
25	1.0746309717243099E-4	TGTGCCACCTGGGAGGATGGAAATAAGAAACTCTTT	CATWEDGNKKLF	TRGV2	.	TRGJ1	13	-1	-1	22
25	1.0746309717243099E-4	TGTGCCACCCGGAGGAATTATTATAAGAAACTCTTT	CATRRNYYKKLF	TRGV3	.	TRGJ1	11	-1	-1	14
25	1.0746309717243099E-4	TGTGCCACCTGGGATAGCATTAAGAAACTCTTT	CATWDSIKKLF	TRGV8	.	TRGJ1	16	-1	-1	20
25	1.0746309717243099E-4	TGTGCTGCCCCACGGTACGAGAAACTCTTT	CAAPRYEKLF	TRGV10	.	TRGJ1	7	-1	-1	19
25	1.0746309717243099E-4	TGTGCCCCCGTGGATTATAAGAAACTCTTT	CAPVDYKKLF	TRGV4	.	TRGJ1	12	-1	-1	13
25	1.0746309717243099E-4	TGTGCCACCTGGTTGCATAAGAAACTCTTT	CATWLHKKLF	TRGV8	.	TRGJ1	11	-1	-1	16
25	1.0746309717243099E-4	TGTGCCACCTGGGGTGATAAGAAACTCTTT	CATWGDKKLF	TRGV4	.	TRGJ1	15	-1	-1	16
25	1.0746309717243099E-4	TGTGCCACCTGGGGACAGAAGAAACTCTTT	CATWGQKKLF	TRGV3	.	TRGJ1	17	-1	-1	18
25	1.0746309717243099E-4	TGTGCCACCTGGGAGGCGGAGAAACTCTTT	CATWEAEKLF	TRGV8	.	TRGJ1	13	-1	-1	19
25	1.0746309717243099E-4	TGTGCCACCTGGGAAGATAAGAAACTCTTT	CATWEDKKLF	TRGV8	.	TRGJ1	13	-1	-1	16
25	1.0746309717243099E-4	TGTGCCACCCGGTGCTATAAGAAACTCTTT	CATRCYKKLF	TRGV4	.	TRGJ1	11	-1	-1	15
25	1.0746309717243099E-4	TGTGCCATTGGGGAGAAACTCTTT	CAIGEKLF	TRGV5	.	TRGJ1	6	-1	-1	13
25	1.0746309717243099E-4	TGTGCCACCTTAAAGAAACTCTTT	CATLKKLF	TRGV4	.	TRGJ1	9	-1	-1	9
25	1.0746309717243099E-4	TGTGCCACCTGGGTTAATGGGCGTTATAAGAAACTCTTT	CATWVNGRYKKLF	TRGV4	.	TRGJ1	12	-1	-1	23
25	1.0746309717243099E-4	TGTGCCACCTGGGATGGGCGGTGTTATAAGAAACTCTTT	CATWDGRCYKKLF	TRGV4	.	TRGJ1	18	-1	-1	23
25	1.0746309717243099E-4	TGTGCCACCTGGGGCAGGCCCCAAGAGAAACTCTTT	CATWGRPQEKLF	TRGV5P	.	TRGJ1	19	-1	-1	25
25	1.0746309717243099E-4	TGTGCCACCTGTTGGGGGGATAAGAAACTCTTT	CATCWGDKKLF	TRGV4	.	TRGJ1	10	-1	-1	19
25	1.0746309717243099E-4	TGTGCCACCTGGGATCATTATAAGAAACTCTTT	CATWDHYKKLF	TRGV4	.	TRGJ1	14	-1	-1	13
25	1.0746309717243099E-4	TGTGCCATCCCACCCCCGAAGAAACTCTTT	CAIPPPKKLF	TRGV5	.	TRGJ1	6	-1	-1	18
25	1.0746309717243099E-4	TGTGCCACCTGGGATAGTAAGAAACTCTTT	CATWDSKKLF	TRGV8	.	TRGJ1	16	-1	-1	17
25	1.0746309717243099E-4	TGTGCCACTTGGGAGAAACTCTTT	CATWEKLF	TRGV4	.	TRGJ1	13	-1	-1	13
25	1.0746309717243099E-4	TGTGCCACCTGGGATGGGCGGGGCTATAAGAAACTCTTT	CATWDGRGYKKLF	TRGV4	.	TRGJ1	18	-1	-1	24
25	1.0746309717243099E-4	TGTGCCACCTGGGACCGCTCTTATTATAAGAAACTCTTT	CATWDRSYYKKLF	TRGV5	.	TRGJ1	14	-1	-1	20
25	1.0746309717243099E-4	TGTGCCACCTGGGATGGGCCCCAAAAGAAACTCTTT	CATWDGPQKKLF	TRGV4	.	TRGJ1	20	-1	-1	24
25	1.0746309717243099E-4	TGTGCCACCTGGGACGGACTGATTTATTATAAGAAACTCTTT	CATWDGLIYYKKLF	TRGV2	.	TRGJ1	16	-1	-1	20
24	1.0316457328553375E-4	TGTGCTGCGTGGGATCGGGGATATACCACTGGTTGGTTCAAGATATTT	CAAWDRGYTTGWFKIF	TRGV10	.	TRGJP1	14	-1	-1	17
24	1.0316457328553375E-4	TGTGCTGCGTGGCCCCTCTATACCACTGGTTGGTTCAAGATATTT	CAAWPLYTTGWFKIF	TRGV10	.	TRGJP1	11	-1	-1	18
24	1.0316457328553375E-4	TGTGCTGCGTGGGGGTCCAAGTGGGGTGGTTGGTTCAAGATATTT	CAAWGSKWGGWFKIF	TRGV10	.	TRGJP1	12	-1	-1	26
24	1.0316457328553375E-4	TGTGCTGCGTGGGATTATCTTACCACTGGTTGGTTCAAGATATTT	CAAWDYLTTGWFKIF	TRGV10	.	TRGJP1	16	-1	-1	20
24	1.0316457328553375E-4	TGTGCTGCGTGGGATTATAAAACCACTGGTTGGTTCAAGATATTT	CAAWDYKTTGWFKIF	TRGV10	.	TRGJP1	16	-1	-1	21
24	1.0316457328553375E-4	TGTGCTGCGTGGGACCCTCTTACCACTGGTTGGTTCAAGATATTT	CAAWDPLTTGWFKIF	TRGV10	.	TRGJP1	13	-1	-1	20
24	1.0316457328553375E-4	TGTGCCACCTGGGACGGGCCCATGCATTATTATAAGAAACTCTTT	CATWDGPMHYYKKLF	TRGV2	.	TRGJ1	20	-1	-1	25
24	1.0316457328553375E-4	TGTGCCACCTGGGACAGGCCGCCAGGGGATTATAAGAAACTCTTT	CATWDRPPGDYKKLF	TRGV5	.	TRGJ1	19	-1	-1	28
24	1.0316457328553375E-4	TGTGCTGCGTGGGCTAAGGGTTCTGGTTGGTTCAAGATATTT	CAAWAKGSGWFKIF	TRGV10	.	TRGJP1	12	-1	-1	22
24	1.0316457328553375E-4	TGTGCTGCGTGGGGCTCTAGTAGTGATTGGATCAAGACGTTT	CAAWGSSSDWIKTF	TRGV10	.	TRGJP2	12	-1	-1	17
24	1.0316457328553375E-4	TGTGCTGCGTGGGATGGTGGCACTGGTTGGTTCAAGATATTT	CAAWDGGTGWFKIF	TRGV10	.	TRGJP1	14	-1	-1	20
24	1.0316457328553375E-4	TGTGCTGCGTGGGACCCCCCCCCTGGTTGGTTCAAGATATTT	CAAWDPPPGWFKIF	TRGV10	.	TRGJP1	13	-1	-1	19
24	1.0316457328553375E-4	TGTGCTGCGTGGGACGTCCATGGTGGTTGGTTCAAGATATTT	CAAWDVHGGWFKIF	TRGV10	.	TRGJP1	13	-1	-1	23
24	1.0316457328553375E-4	TGTGCTGCGTGGGACGATACCACTGGTTGGTTCAAGATATTT	CAAWDDTTGWFKIF	TRGV10	.	TRGJP1	13	-1	-1	16
24	1.0316457328553375E-4	TGTGCCACCTGGGACGTTCCCCTTTATTATAAGAAACTCTTT	CATWDVPLYYKKLF	TRGV2	.	TRGJ1	15	-1	-1	23
24	1.0316457328553375E-4	TGTGCCACCTGGGACGGGCCTCCTTATTATAAGAAACTCTTT	CATWDGPPYYKKLF	TRGV2	.	TRGJ1	19	-1	-1	23
24	1.0316457328553375E-4	TGTGCCACCTGGGACGGGCCGTGCGGTTATAAGAAACTCTTT	CATWDGPCGYKKLF	TRGV2	.	TRGJ1	19	-1	-1	26
24	1.0316457328553375E-4	TGTGCCACCTGGGACGGGCCGGGGGGTTATAAGAAACTCTTT	CATWDGPGGYKKLF	TRGV2	.	TRGJ1	19	-1	-1	26
24	1.0316457328553375E-4	TGTGCCACCTGGGACGGAATGGGTTATTATAAGAAACTCTTT	CATWDGMGYYKKLF	TRGV2	.	TRGJ1	16	-1	-1	23
24	1.0316457328553375E-4	TGTGCCACCTGGGACAGGCTCCCTAGGTTGAAGAAACTCTTT	CATWDRLPRLKKLF	TRGV3	.	TRGJ1	18	-1	-1	30
24	1.0316457328553375E-4	TGTGCCACCTGGGACAGACTGAATTATTATAAGAAACTCTTT	CATWDRLNYYKKLF	TRGV3	.	TRGJ2	16	-1	-1	20
24	1.0316457328553375E-4	TGTGCTGCGTGGTATACCACTGGTTGGTTCAAGATATTT	CAAWYTTGWFKIF	TRGV10	.	TRGJP1	14	-1	-1	12
24	1.0316457328553375E-4	TGTGCTGCGTGGGATTACGCCGGTTGGTTCAAGATATTT	CAAWDYAGWFKIF	TRGV10	.	TRGJP1	18	-1	-1	21
24	1.0316457328553375E-4	TGTGCTGCGTGGAACCTCCGTGGTTGGTTCAAGATATTT	CAAWNLRGWFKIF	TRGV10	.	TRGJP1	11	-1	-1	20
24	1.0316457328553375E-4	TGTGCCACCTGGGAGGAACCTTATTATAAGAAACTCTTT	CATWEEPYYKKLF	TRGV2	.	TRGJ1	13	-1	-1	20
24	1.0316457328553375E-4	TGTGCTGCGTTACCTACTGGTTGGTTCAAGATATTT	CAALPTGWFKIF	TRGV10	.	TRGJP1	9	-1	-1	10
24	1.0316457328553375E-4	TGTGCCACCTGGGATGCCCCCATTAAGAAACTCTTT	CATWDAPIKKLF	TRGV4	.	TRGJ1	22	-1	-1	23
24	1.0316457328553375E-4	TGTGCCACCTGGGACTATTATTATAAGAAACTCTTT	CATWDYYYKKLF	TRGV3	.	TRGJ1	14	-1	-1	16
24	1.0316457328553375E-4	TGTGCCACCTGGGACCGTTATTATAAGAAACTCTTT	CATWDRYYKKLF	TRGV4	.	TRGJ1	13	-1	-1	17
24	1.0316457328553375E-4	TGTGCCACCTGGGACGCTAATTATAAGAAACTCTTT	CATWDANYKKLF	TRGV4	.	TRGJ1	13	-1	-1	19
24	1.0316457328553375E-4	TGTGCCACCTCTGATTATTATAAGAAACTCTTT	CATSDYYKKLF	TRGV3	.	TRGJ1	9	-1	-1	13
24	1.0316457328553375E-4	TGTGCCACCTGGGACTATTATAAGAAACTCTTT	CATWDYYKKLF	TRGV3	.	TRGJ1	14	-1	-1	15
24	1.0316457328553375E-4	TGTGCCACCTGGGACAAGTATAAGAAACTCTTT	CATWDKYKKLF	TRGV3	.	TRGJ1	15	-1	-1	18
24	1.0316457328553375E-4	TGTGCCACCTGGGAGCAATATAAGAAACTCTTT	CATWEQYKKLF	TRGV2	.	TRGJ1	13	-1	-1	18
24	1.0316457328553375E-4	TGTGCCACCTTTTATTATAAGAAACTCTTT	CATFYYKKLF	TRGV2	.	TRGJ1	9	-1	-1	11
24	1.0316457328553375E-4	TGTGCCACCTGGGATTCTGGGAAACTCTTT	CATWDSGKLF	TRGV8	.	TRGJ1	14	-1	-1	20
24	1.0316457328553375E-4	TGTGCCACCTGGGAGTGGAAGAAACTCTTT	CATWEWKKLF	TRGV4	.	TRGJ1	17	-1	-1	18
24	1.0316457328553375E-4	TGTGCCACCATCGCTCATAAGAAACTCTTT	CATIAHKKLF	TRGV4	.	TRGJ1	8	-1	-1	16
24	1.0316457328553375E-4	TGTGCCACCAGAGGCTATAAGAAACTCTTT	CATRGYKKLF	TRGV4	.	TRGJ1	8	-1	-1	15
24	1.0316457328553375E-4	TGTGCCACCTGGGATTTCCTCTTT	CATWDFLF	TRGV8	.	TRGJ1	14	-1	-1	18
24	1.0316457328553375E-4	TGTGAAGGTTATAAGAAACTCTTT	CEGYKKLF	TRGV2	.	TRGJ1	3	-1	-1	8
24	1.0316457328553375E-4	TGGGCTAATAAGAAACTCTTT	WANKKLF	TRGV7	.	TRGJ1	4	-1	-1	7
24	1.0316457328553375E-4	TGGGGAAGTAAGAAACTCTTT	WGSKKLF	TRGV4	.	TRGJ1	1	-1	-1	8
24	1.0316457328553375E-4	TGTGCTGCGTGGGATTTGGGCACTGGTTGGTTCAAGATATTT	CAAWDLGTGWFKIF	TRGV10	.	TRGJP1	15	-1	-1	20
24	1.0316457328553375E-4	TGTGCCACCTGGGATTTGGTTAGTTATAAGAAACTCTTT	CATWDLVSYKKLF	TRGV3	.	TRGJ1	13	-1	-1	19
24	1.0316457328553375E-4	TGTGCCACCTGGGATGGGCGGGGTTATAAGAAACTCTTT	CATWDGRGYKKLF	TRGV4	.	TRGJ1	18	-1	-1	23
24	1.0316457328553375E-4	TGTGCCACCTGGGACCTTCGTATTTATAAGAAACTCTTT	CATWDLRIYKKLF	TRGV2	.	TRGJ1	14	-1	-1	23
24	1.0316457328553375E-4	TGTGCCACCTGGGACGGGCTTGATTATAAGAAACTCTTT	CATWDGLDYKKLF	TRGV2	.	TRGJ1	18	-1	-1	22
24	1.0316457328553375E-4	TGTGCCACCTGGGACAGGTTCGGTTATAAGAAACTCTTT	CATWDRFGYKKLF	TRGV3	.	TRGJ1	17	-1	-1	23
24	1.0316457328553375E-4	TGTGCCACCTGGGATTTGGATTATAAGAAACTCTTT	CATWDLDYKKLF	TRGV4	.	TRGJ1	14	-1	-1	19
24	1.0316457328553375E-4	TGTGCCACCTGGGATGGGCCTTATAAGAAACTCTTT	CATWDGPYKKLF	TRGV4	.	TRGJ1	19	-1	-1	20
24	1.0316457328553375E-4	TGTGCCACCTGGGACTCTTCTTATAAGAAACTCTTT	CATWDSSYKKLF	TRGV3	.	TRGJ1	14	-1	-1	17
24	1.0316457328553375E-4	TGTGCCACCTGGGATGTCTTCGGGAAACTCTTT	CATWDVFGKLF	TRGV4	.	TRGJ1	15	-1	-1	23
24	1.0316457328553375E-4	TGTGCCACCTGGGACGAAAATAAGAAACTCTTT	CATWDENKKLF	TRGV2	.	TRGJ1	15	-1	-1	19
24	1.0316457328553375E-4	TGTGCCGCCGATTATTATAAGAAACTCTTT	CAADYYKKLF	TRGV2	.	TRGJ1	8	-1	-1	10
24	1.0316457328553375E-4	TGTGCCACCTGGGATGCAGCTTATTATAAGAAACTCTTT	CATWDAAYYKKLF	TRGV4	.	TRGJ1	15	-1	-1	20
24	1.0316457328553375E-4	TGTGCCACCTGGGACAGGCCGGAGTATAAGAAACTCTTT	CATWDRPEYKKLF	TRGV3	.	TRGJ1	19	-1	-1	24
24	1.0316457328553375E-4	TGTGCCACCTGGGGTCAATATAAGAAACTCTTT	CATWGQYKKLF	TRGV8	.	TRGJ1	12	-1	-1	18
24	1.0316457328553375E-4	TGTGCTGCGTGGGATTACGGGGGCACTGGTTGGTTCAAGATATTT	CAAWDYGGTGWFKIF	TRGV10	.	TRGJP1	18	-1	-1	23
24	1.0316457328553375E-4	TGTGCCACCTGGGATGGGCCCGTGGAATATAAGAAACTCTTT	CATWDGPVEYKKLF	TRGV4	.	TRGJ1	20	-1	-1	27
24	1.0316457328553375E-4	TGTGCCACCTGGGATGTCCGATATAAGAAACTCTTT	CATWDVRYKKLF	TRGV8	.	TRGJ1	14	-1	-1	21
23	9.88660493986365E-5	TGTGCTGCGTGGGATCCCTACTTCGGCTCCTGGTTGAATTATTATAAGAAACTCTTT	CAAWDPYFGSWLNYYKKLF	TRGV10	.	TRGJ1	14	-1	-1	35
23	9.88660493986365E-5	TGTGCTGCGTGGGATTATCGGGGGGGTACCACTGGTTGGTTCAAGATATTT	CAAWDYRGGTTGWFKIF	TRGV10	.	TRGJP1	16	-1	-1	26
23	9.88660493986365E-5	TGTGCCACCTGGGACGGGCCCCCGGGCCTTTATTATAAGAAACTCTTT	CATWDGPPGLYYKKLF	TRGV2	.	TRGJ1	20	-1	-1	29
23	9.88660493986365E-5	TGTGCTGCGTGGGATGGAAGGGGCACTGGTTGGTTCAAGATATTT	CAAWDGRGTGWFKIF	TRGV10	.	TRGJP1	14	-1	-1	23
23	9.88660493986365E-5	TGTGCTGCGGATACGGGCGATACCACTGGTTGGTTCAAGATATTT	CAADTGDTTGWFKIF	TRGV10	.	TRGJP1	8	-1	-1	19
23	9.88660493986365E-5	TGTGCCTTGTGGGAGGTGAACGTGGGCAAAAAGATCAAGGTATTT	CALWEVNVGKKIKVF	TRGV9	.	TRGJP	20	-1	-1	22
23	9.88660493986365E-5	TGTGCCACCTGGGACGGGCTCTCAGGCTATTATAAGAAACTCTTT	CATWDGLSGYYKKLF	TRGV2	.	TRGJ1	18	-1	-1	27
23	9.88660493986365E-5	TGTGCCACCTGGGACGGGCCCCAGGATTATTATAAGAAACTCTTT	CATWDGPQDYYKKLF	TRGV2	.	TRGJ1	20	-1	-1	25
23	9.88660493986365E-5	TGTGCCACCTGGGACGGGCCGGCGGCTAGATATAAGAAACTCTTT	CATWDGPAARYKKLF	TRGV2	.	TRGJ1	19	-1	-1	30
23	9.88660493986365E-5	TGTGCCACCTGGGACGGGAATTCGAATTATTATAAGAAACTCTTT	CATWDGNSNYYKKLF	TRGV2	.	TRGJ1	17	-1	-1	18
23	9.88660493986365E-5	TGTGCCACCTGGGACAGGTGCCCGAATTATTATAAGAAACTCTTT	CATWDRCPNYYKKLF	TRGV7	.	TRGJ1	17	-1	-1	22
23	9.88660493986365E-5	TGTGCCACCTGGGAATTAGTAGGGGATATTCGTAAGAAACTCTTT	CATWELVGDIRKKLF	TRGV4	.	TRGJ1	13	-1	-1	32
23	9.88660493986365E-5	TGTGCTGCGTGGGATTATGGCGATGATTGGATCAAGACGTTT	CAAWDYGDDWIKTF	TRGV10	.	TRGJP2	16	-1	-1	23
23	9.88660493986365E-5	TGTGCTGCGTGGGACAATACCACTGGTTGGTTCAAGATATTT	CAAWDNTTGWFKIF	TRGV10	.	TRGJP1	13	-1	-1	16
23	9.88660493986365E-5	TGTGCCACCTGGGATGAAGAGGAGGATTATAAGAAACTCTTT	CATWDEEEDYKKLF	TRGV4	.	TRGJ1	15	-1	-1	25
23	9.88660493986365E-5	TGTGCCACCTGGGACGGTTGTAGTGATTGGATCAAGACGTTT	CATWDGCSDWIKTF	TRGV2	.	TRGJP2	16	-1	-1	19
23	9.88660493986365E-5	TGTGCCACCTGGGACGGGAGGTGGAATTATAAGAAACTCTTT	CATWDGRWNYKKLF	TRGV2	.	TRGJ1	17	-1	-1	25
23	9.88660493986365E-5	TGTGCCACCTGGGACAGGCGAACGCCTGATAAGAAACTCTTT	CATWDRRTPDKKLF	TRGV5	.	TRGJ1	18	-1	-1	28
23	9.88660493986365E-5	TGTGCCACCTGGGACAGGCGAAGTTGTTATAAGAAACTCTTT	CATWDRRSCYKKLF	TRGV3	.	TRGJ1	18	-1	-1	18
23	9.88660493986365E-5	TGTGCTGCGTGTAGGGCCACTGGTTGGTTCAAGATATTT	CAACRATGWFKIF	TRGV10	.	TRGJP1	10	-1	-1	16
23	9.88660493986365E-5	TGTGCTGCGTGGAATACCACTGGTTGGTTCAAGATATTT	CAAWNTTGWFKIF	TRGV10	.	TRGJP1	14	-1	-1	8
23	9.88660493986365E-5	TGTGCCACCTCGCAGCGGGGTTATTATAAGAAACTCTTT	CATSQRGYYKKLF	TRGV4	.	TRGJ1	9	-1	-1	20
23	9.88660493986365E-5	TGTGCCACCTGGCCCCACGGATATTATAAGAAACTCTTT	CATWPHGYYKKLF	TRGV3	.	TRGJ1	11	-1	-1	21
23	9.88660493986365E-5	TGTGCCACCTGGGATGGGCAGAGCTATAAGAAACTCTTT	CATWDGQSYKKLF	TRGV4	.	TRGJ1	18	-1	-1	24
23	9.88660493986365E-5	TGTGCCACCTGGGATGAGGGGGATTATAAGAAACTCTTT	CATWDEGDYKKLF	TRGV4	.	TRGJ1	15	-1	-1	22
23	9.88660493986365E-5	TGTGCCACCTGGGATGAATTGCAGTATAAGAAACTCTTT	CATWDELQYKKLF	TRGV4	.	TRGJ1	15	-1	-1	24
23	9.88660493986365E-5	TGTGCCACCTGGGATAGGACGCCTTATAAGAAACTCTTT	CATWDRTPYKKLF	TRGV8	.	TRGJ1	17	-1	-1	23
23	9.88660493986365E-5	TGTGCCACCTGGGACGGAACTTATTATAAGAAACTCTTT	CATWDGTYYKKLF	TRGV2	.	TRGJ1	16	-1	-1	16
23	9.88660493986365E-5	TGTGCCACCTGGGACACCAATTATTATAAGAAACTCTTT	CATWDTNYYKKLF	TRGV2	.	TRGJ1	14	-1	-1	18
23	9.88660493986365E-5	TGTGCCACCTGGGACAGGCTGAGGTATAAGAAACTCTTT	CATWDRLRYKKLF	TRGV7	.	TRGJ1	18	-1	-1	24
23	9.88660493986365E-5	TGTGCCACCTGGGACAGGCGCCATTATAAGAAACTCTTT	CATWDRRHYKKLF	TRGV5	.	TRGJ1	18	-1	-1	22
23	9.88660493986365E-5	TGTGCTGCGTGGGATCTGGGTTGGTTCAAGATATTT	CAAWDLGWFKIF	TRGV10	.	TRGJP1	14	-1	-1	18
23	9.88660493986365E-5	TGTGCCACCTGGGTTTCGGGTTATAAGAAACTCTTT	CATWVSGYKKLF	TRGV7	.	TRGJ1	12	-1	-1	20
23	9.88660493986365E-5	TGTGCCACCTGGGATGGCTATTATAAGAAACTCTTT	CATWDGYYKKLF	TRGV4	.	TRGJ1	16	-1	-1	18
23	9.88660493986365E-5	TGTGCCACCTGGGATGGATCATATAAGAAACTCTTT	CATWDGSYKKLF	TRGV4	.	TRGJ1	16	-1	-1	21
23	9.88660493986365E-5	TGTGCCACCTGGGATATCCATTATAAGAAACTCTTT	CATWDIHYKKLF	TRGV8	.	TRGJ1	15	-1	-1	19
23	9.88660493986365E-5	TGTGCCACCTGGGACGGACCCGATAAGAAACTCTTT	CATWDGPDKKLF	TRGV7	.	TRGJ1	14	-1	-1	22
23	9.88660493986365E-5	TGTGCCACCTGGGACAGCTATTATAAGAAACTCTTT	CATWDSYYKKLF	TRGV2	.	TRGJ1	14	-1	-1	18
23	9.88660493986365E-5	TGTGCCACCTGGGACAGGGAAATAAGGAAACTCTTT	CATWDREIRKLF	TRGV5	.	TRGJ1	17	-1	-1	21
23	9.88660493986365E-5	TGTGCTGCCTCCACTGGTTGGTTCAAGATATTT	CAASTGWFKIF	TRGV10	.	TRGJP1	7	-1	-1	10
23	9.88660493986365E-5	TGTGCCACCTGGGGTGGGTATAAGAAACTCTTT	CATWGGYKKLF	TRGV4	.	TRGJ1	17	-1	-1	18
23	9.88660493986365E-5	TGTGCCACCTGGGACTCACATAAGAAACTCTTT	CATWDSHKKLF	TRGV8	.	TRGJ1	13	-1	-1	19
23	9.88660493986365E-5	TGTGCCACCTGGGACGGAGATAAGAAACTCTTT	CATWDGDKKLF	TRGV2	.	TRGJ1	16	-1	-1	19
23	9.88660493986365E-5	TGTGCCACCTGGTATTATAAGAAACTCTTT	CATWYYKKLF	TRGV2	.	TRGJ1	11	-1	-1	12
23	9.88660493986365E-5	TGTGCCACCTGGGATTGGGAGAAACTCTTT	CATWDWEKLF	TRGV8	.	TRGJ1	17	-1	-1	19
23	9.88660493986365E-5	TGTGCCACCGGGGGTTATAAGAAACTCTTT	CATGGYKKLF	TRGV2	.	TRGJ1	12	-1	-1	14
23	9.88660493986365E-5	TGTGCCACCTGGTCTTTGTTGCTCTTT	CATWSLLLF	TRGV4	.	TRGJ1	11	-1	-1	21
23	9.88660493986365E-5	TGTGCTGCGTGGGATTGGCGGGGCACTGGTTGGTTCAAGATATTT	CAAWDWRGTGWFKIF	TRGV10	.	TRGJP1	15	-1	-1	23
23	9.88660493986365E-5	TGTGCTGCGTGGGATTGGAGGACCACTGGTTGGTTCAAGATATTT	CAAWDWRTTGWFKIF	TRGV10	.	TRGJP1	15	-1	-1	21
23	9.88660493986365E-5	TGTGCTGCGTGGGATCTTCATCCTAATTATTATAAGAAACTCTTT	CAAWDLHPNYYKKLF	TRGV10	.	TRGJ1	14	-1	-1	24
23	9.88660493986365E-5	TGTGCCACCTGGGACGGGCCGAGCGCTTATTATAAGAAACTCTTT	CATWDGPSAYYKKLF	TRGV2	.	TRGJ1	19	-1	-1	26
23	9.88660493986365E-5	TGTGCCACCTGGGACGGGCTGAATTATTATAAGAAACTCTTT	CATWDGLNYYKKLF	TRGV2	.	TRGJ1	18	-1	-1	20
23	9.88660493986365E-5	TGTGCCACCTGGGACGGGCAGAACGATTATAAGAAACTCTTT	CATWDGQNDYKKLF	TRGV2	.	TRGJ1	18	-1	-1	25
23	9.88660493986365E-5	TGTGCCACCTGGGACAGGCGTTTGTATTATAAGAAACTCTTT	CATWDRRLYYKKLF	TRGV5	.	TRGJ1	18	-1	-1	24
23	9.88660493986365E-5	TGTGCCACCTGGGATGGGCCGCCCTATAAGAAACTCTTT	CATWDGPPYKKLF	TRGV4	.	TRGJ1	19	-1	-1	24
23	9.88660493986365E-5	TGTGCCACCTGGGACAGGCCCGGGTATAAGAAACTCTTT	CATWDRPGYKKLF	TRGV3	.	TRGJ1	19	-1	-1	24
23	9.88660493986365E-5	TGTGCTGCGTGGCCGACTGGTTGGTTCAAGATATTT	CAAWPTGWFKIF	TRGV10	.	TRGJP1	11	-1	-1	15
23	9.88660493986365E-5	TGTGCCACTACTCGGACTGTCTATAAGAAACTCTTT	CATTRTVYKKLF	TRGV3	.	TRGJ1	7	-1	-1	21
23	9.88660493986365E-5	TGTGCCACCTGGCTGTATTATAAGAAACTCTTT	CATWLYYKKLF	TRGV3	.	TRGJ1	11	-1	-1	15
23	9.88660493986365E-5	TGTGGAGTAGGAGGTAAGAAACTCTTT	CGVGGKKLF	TRGV8	.	TRGJ1	3	-1	-1	14
23	9.88660493986365E-5	TGTGCTGCGTGGGATTTAACATCTAATTATTATAAGAAACTCTTT	CAAWDLTSNYYKKLF	TRGV10	.	TRGJ1	15	-1	-1	21
23	9.88660493986365E-5	TGTGCCACCTGGGACGGGGTTGGGTATAAGAAACTCTTT	CATWDGVGYKKLF	TRGV2	.	TRGJ1	17	-1	-1	24
23	9.88660493986365E-5	TGTGCTGCGTGGGATTGGTGGTTCAAGATATTT	CAAWDWWFKIF	TRGV10	.	TRGJP1	15	-1	-1	15
23	9.88660493986365E-5	TGTGCCACCTGGGATCGGAATAAGAAACTCTTT	CATWDRNKKLF	TRGV4	.	TRGJ1	17	-1	-1	19
23	9.88660493986365E-5	TGTGCCACCTGGGAACGATATAAGAAACTCTTT	CATWERYKKLF	TRGV2	.	TRGJ1	13	-1	-1	18
23	9.88660493986365E-5	TGTGCTGCGTGGGATAAAGGAAGTGCCACTGGTTGGTTCAAGATATTT	CAAWDKGSATGWFKIF	TRGV10	.	TRGJP1	14	-1	-1	25
22	9.456752551173927E-5	TGTGCTGCGTGGGATAAATGGGGAGGGACCACTGGTTGGTTCAAGATATTT	CAAWDKWGGTTGWFKIF	TRGV10	.	TRGJP1	14	-1	-1	27
22	9.456752551173927E-5	TGTGCTGCGTGGGATTACTGGGATACCACTGGTTGGTTCAAGATATTT	CAAWDYWDTTGWFKIF	TRGV10	.	TRGJP1	17	-1	-1	22
22	9.456752551173927E-5	TGTGCTGCGTGGGATTACACCTATACCACTGGTTGGTTCAAGATATTT	CAAWDYTYTTGWFKIF	TRGV10	.	TRGJP1	17	-1	-1	21
22	9.456752551173927E-5	TGTGCTGCGTGGGATCTAATCCATACCACTGGTTGGTTCAAGATATTT	CAAWDLIHTTGWFKIF	TRGV10	.	TRGJP1	14	-1	-1	22
22	9.456752551173927E-5	TGTGCTGCGTGGGAACAACCCCTCCTTAATTATTATAAGAAACTCTTT	CAAWEQPLLNYYKKLF	TRGV10	.	TRGJ1	13	-1	-1	27
22	9.456752551173927E-5	TGTGCCACCTGGGACTGCGGTTTTCTCTTGCAGAATAAGAAACTCTTT	CATWDCGFLLQNKKLF	TRGV2	.	TRGJ1	14	-1	-1	34
22	9.456752551173927E-5	TGTGCCACCTGGGACAGGCCTGGTAGGTTTTTTCATAAGAAACTCTTT	CATWDRPGRFFHKKLF	TRGV5	.	TRGJ1	21	-1	-1	34
22	9.456752551173927E-5	TGTGCCACCTGGGACAGGCCCCCCTGTGATTATTATAAGAAACTCTTT	CATWDRPPCDYYKKLF	TRGV3	.	TRGJ1	19	-1	-1	28
22	9.456752551173927E-5	TGTGCCACCTGGGACGCCCTCCGGAATTATTATGAGAAACTCTTT	CATWDALRNYYEKLF	TRGV2	.	TRGJ1	15	-1	-1	23
22	9.456752551173927E-5	TGTGCTGCGTGGGTGAATACCACTGGTTGGTTCAAGATATTT	CAAWVNTTGWFKIF	TRGV10	.	TRGJP1	12	-1	-1	16
22	9.456752551173927E-5	TGTGCCACCTGGGATCCAGGCCGGGGTTATAAGAAACTCTTT	CATWDPGRGYKKLF	TRGV4	.	TRGJ1	14	-1	-1	26
22	9.456752551173927E-5	TGTGCCACCTGGGACGGCCTAGATTATTATAAGAAACTCTTT	CATWDGLDYYKKLF	TRGV2	.	TRGJ1	16	-1	-1	22
22	9.456752551173927E-5	TGTGCCACCTGGGACAGGCCTCACCTCCATAAGAAACTCTTT	CATWDRPHLHKKLF	TRGV3	.	TRGJ1	20	-1	-1	28
22	9.456752551173927E-5	TGTGCCACCTGGGACAGGCGAGAGTATTATAAGAAACTCTTT	CATWDRREYYKKLF	TRGV5	.	TRGJ1	18	-1	-1	24
22	9.456752551173927E-5	TGTGCTGCGTGGGATGACACTGGTTGGTTCAAGATATTT	CAAWDDTGWFKIF	TRGV10	.	TRGJP1	17	-1	-1	17
22	9.456752551173927E-5	TGTGCCACCTGGGATGGGCTCTATTATAAGAAACTCTTT	CATWDGLYYKKLF	TRGV4	.	TRGJ1	18	-1	-1	21
22	9.456752551173927E-5	TGTGCCACCTGGGATGGGGGATATTATAAGAAACTCTTT	CATWDGGYYKKLF	TRGV4	.	TRGJ1	17	-1	-1	21
22	9.456752551173927E-5	TGTGCCACCTGGGACAGTAAAAGGTATAAGAAACTCTTT	CATWDSKRYKKLF	TRGV5	.	TRGJ1	16	-1	-1	24
22	9.456752551173927E-5	TGTGCCACCTGGGACAGGCTCGGTTATAAGAAACTCTTT	CATWDRLGYKKLF	TRGV3	.	TRGJ1	18	-1	-1	23
22	9.456752551173927E-5	TGTGCCACCTGGGACAGAGCTTATTATAAGAAACTCTTT	CATWDRAYYKKLF	TRGV3	.	TRGJ1	16	-1	-1	20
22	9.456752551173927E-5	TGTGCTGCGTGGGAGTCTGGTTGGTTCAAGATATTT	CAAWESGWFKIF	TRGV10	.	TRGJP1	13	-1	-1	16
22	9.456752551173927E-5	TGTGCCACTCAATCAGATTATTATAAGAAACTCTTT	CATQSDYYKKLF	TRGV3	.	TRGJ1	7	-1	-1	16
22	9.456752551173927E-5	TGTGCCACCTGGTGGTTTTGGTATAAGAAACTCTTT	CATWWFWYKKLF	TRGV3	.	TRGJ1	11	-1	-1	21
22	9.456752551173927E-5	TGTGCCACCTGGGATGGGTACTATAAGAAACTCTTT	CATWDGYYKKLF	TRGV4	.	TRGJ1	17	-1	-1	18
22	9.456752551173927E-5	TGTGCCACCTGGGATGAGCAATATAAGAAACTCTTT	CATWDEQYKKLF	TRGV4	.	TRGJ1	18	-1	-1	21
22	9.456752551173927E-5	TGTGCCACCTGGGACGGGCCCTCAAAGAAACTCTTT	CATWDGPSKKLF	TRGV2	.	TRGJ1	20	-1	-1	24
22	9.456752551173927E-5	TGTGCCACCTGGGACAAAGATTATAAGAAACTCTTT	CATWDKDYKKLF	TRGV3	.	TRGJ1	15	-1	-1	19
22	9.456752551173927E-5	TGTGCCACCTGGGAGCCCAGGAAGAAGAAACTCTTT	CATWEPRKKKLF	TRGV8	.	TRGJ1	13	-1	-1	24
22	9.456752551173927E-5	TGTGCCACCTGGAGACCCTATTATAAGAAACTCTTT	CATWRPYYKKLF	TRGV2	.	TRGJ1	15	-1	-1	18
22	9.456752551173927E-5	TGTGCCACCCTTGCCGCGTCAAATAAGAAACTCTTT	CATLAASNKKLF	TRGV4	.	TRGJ1	8	-1	-1	22
22	9.456752551173927E-5	TGTGCCACCTGGGGATATTATAAGAAACTCTTT	CATWGYYKKLF	TRGV8	.	TRGJ1	16	-1	-1	15
22	9.456752551173927E-5	TGTGCCACCCCGAATTATTATAAGAAACTCTTT	CATPNYYKKLF	TRGV4	.	TRGJ1	8	-1	-1	10
22	9.456752551173927E-5	TGTGCCACCGGGGGGAATTATAAGAAACTCTTT	CATGGNYKKLF	TRGV2	.	TRGJ1	12	-1	-1	16
22	9.456752551173927E-5	TGTGCCACCTGGGCCTATAAGAAACTCTTT	CATWAYKKLF	TRGV8	.	TRGJ1	12	-1	-1	15
22	9.456752551173927E-5	TGTGCCACCTGGGATCCTAAGAAACTCTTT	CATWDPKKLF	TRGV8	.	TRGJ1	14	-1	-1	17
22	9.456752551173927E-5	TGTGCCACCTGGGATGGTTCGGATTTGCATTATAAGAAACTCTTT	CATWDGSDLHYKKLF	TRGV4	.	TRGJ1	16	-1	-1	28
22	9.456752551173927E-5	TGTGCCACCTGGGACCGCGAGCCGAATTATTATAAGAAACTCTTT	CATWDREPNYYKKLF	TRGV3	.	TRGJ1	14	-1	-1	22
22	9.456752551173927E-5	TGTGCCACCTGGGACAGGCGGGGTCCTGGAAAGAAGAAACTCTTT	CATWDRRGPGKKKLF	TRGV3	.	TRGJ1	18	-1	-1	33
22	9.456752551173927E-5	TGTGCCACCTGGGACGGGAACCTCTATTATAAGAAACTCTTT	CATWDGNLYYKKLF	TRGV2	.	TRGJ1	17	-1	-1	24
22	9.456752551173927E-5	TGTGCCACCTGGGACAGGCCGCATTATTATAAGAAACTCTTT	CATWDRPHYYKKLF	TRGV5	.	TRGJ1	19	-1	-1	19
22	9.456752551173927E-5	TGTGCCACCTGGGACAGGCATCGTTATTATAAGAAACTCTTT	CATWDRHRYYKKLF	TRGV3	.	TRGJ1	18	-1	-1	23
22	9.456752551173927E-5	TGTGCTGCGTGGGTTGGGGCTGGTTGGTTCAAGATATTT	CAAWVGAGWFKIF	TRGV10	.	TRGJP1	12	-1	-1	19
22	9.456752551173927E-5	TGTGCTGCGTGGGATTTCCCTGGTTGGTTCAAGATATTT	CAAWDFPGWFKIF	TRGV10	.	TRGJP1	15	-1	-1	8
22	9.456752551173927E-5	TGTGCCACCTGGGATGGTATTTATTATAAGAAACTCTTT	CATWDGIYYKKLF	TRGV4	.	TRGJ1	16	-1	-1	20
22	9.456752551173927E-5	TGTGCCACCTGGGACGGATCCTATTATAAGAAACTCTTT	CATWDGSYYKKLF	TRGV3	.	TRGJ1	14	-1	-1	21
22	9.456752551173927E-5	TGTGCCACCTGGGACAGTTCTAGGTATAAGAAACTCTTT	CATWDSSRYKKLF	TRGV7	.	TRGJ1	16	-1	-1	24
22	9.456752551173927E-5	TGTGCCACCTGGCCTTATAAGAAACTCTTT	CATWPYKKLF	TRGV7	.	TRGJ1	11	-1	-1	14
22	9.456752551173927E-5	TGTGCCACCTGGGATTCCAAGAAACTCTTT	CATWDSKKLF	TRGV8	.	TRGJ1	14	-1	-1	18
22	9.456752551173927E-5	TGTGCTGCATGGGATTTGAGACTCTTT	CAAWDLRLF	TRGV10	.	TRGJ1	15	-1	-1	17
22	9.456752551173927E-5	TGTGCCTTGTGGCTCGGGGTCTTT	CALWLGVF	TRGV9	.	TRGJ1	11	-1	-1	19
22	9.456752551173927E-5	TGTGCTGCGTGGGATTCCGAATTGGCCACTGGTTGGTTCAAGATATTT	CAAWDSELATGWFKIF	TRGV10	.	TRGJP1	21	-1	-1	25
22	9.456752551173927E-5	TGTGCTGCGTGGGCTCAATATACCACTGGTTGGTTCAAGATATTT	CAAWAQYTTGWFKIF	TRGV10	.	TRGJP1	12	-1	-1	17
22	9.456752551173927E-5	TGTGCCACCTGGGGCAGGCGGAATTATTATAAGAAACTCTTT	CATWGRRNYYKKLF	TRGV5P	.	TRGJ1	18	-1	-1	20
22	9.456752551173927E-5	TGTGCCACCTGGGATGGGCCCTGGCACTATAAGAAACTCTTT	CATWDGPWHYKKLF	TRGV4	.	TRGJ1	20	-1	-1	27
22	9.456752551173927E-5	TGTGCCACCTGGGATAGGCGAAGAAGAGGGAAACTCTTT	CATWDRRRRGKLF	TRGV8	.	TRGJ1	18	-1	-1	29
21	9.026900162484202E-5	TGTGCTGCGTGGGATTCCCCACCTCCTTCCCAGAATTATTATAAGAAACTCTTT	CAAWDSPPPSQNYYKKLF	TRGV10	.	TRGJ1	15	-1	-1	32
21	9.026900162484202E-5	TGTGCTGCGTGGGATTATAATGGGTTGGGTACCACTGGTTGGTTCAAGATATTT	CAAWDYNGLGTTGWFKIF	TRGV10	.	TRGJP1	16	-1	-1	29
21	9.026900162484202E-5	TGTGCTGCGTGGGATTATAGATATGAGACCACTGGTTGGTTCAAGATATTT	CAAWDYRYETTGWFKIF	TRGV10	.	TRGJP1	16	-1	-1	27
21	9.026900162484202E-5	TGTGCTGCGTGGGATCCCGACGACGATACCACTGGTTGGTTCAAGATATTT	CAAWDPDDDTTGWFKIF	TRGV10	.	TRGJP1	14	-1	-1	25
21	9.026900162484202E-5	TGTGCCACCTGGGACAGGCGGCACTTCCGGGGGAAATATAAGAAACTCTTT	CATWDRRHFRGKYKKLF	TRGV3	.	TRGJ1	18	-1	-1	36
21	9.026900162484202E-5	TGTGCTGCGTGGGCTCCAGGGGGGACCACTGGTTGGTTCAAGATATTT	CAAWAPGGTTGWFKIF	TRGV10	.	TRGJP1	12	-1	-1	24
21	9.026900162484202E-5	TGTGCTGCGTGGGATTCCTTTTATACCACTGGTTGGTTCAAGATATTT	CAAWDSFYTTGWFKIF	TRGV10	.	TRGJP1	15	-1	-1	21
21	9.026900162484202E-5	TGTGCTGCGTGGGATTACTACTATACCACTGGTTGGTTCAAGATATTT	CAAWDYYYTTGWFKIF	TRGV10	.	TRGJP1	17	-1	-1	21
21	9.026900162484202E-5	TGTGCTGCGTGGGATATTCCCTCTACCACTGGTTGGTTCAAGATATTT	CAAWDIPSTTGWFKIF	TRGV10	.	TRGJP1	14	-1	-1	23
21	9.026900162484202E-5	TGTGCCACCTGGGACGGGCGCCGGTTGGGCAAAAAAATCAAGGTATTT	CATWDGRRLGKKIKVF	TRGV2	.	TRGJP	22	-1	-1	23
21	9.026900162484202E-5	TGTGCCACCTGGGATAGGCTGGCGTCTTATTATAAGAAACTCTTT	CATWDRLASYYKKLF	TRGV8	.	TRGJ1	18	-1	-1	26
21	9.026900162484202E-5	TGTGCCACCTGGGACGGGCCACGGGGTTATTATAAGAAACTCTTT	CATWDGPRGYYKKLF	TRGV2	.	TRGJ1	19	-1	-1	26
21	9.026900162484202E-5	TGTGCCACCTGGGACAGGCAGTGGGTCTGGTATAAGAAACTCTTT	CATWDRQWVWYKKLF	TRGV3	.	TRGJ1	18	-1	-1	30
21	9.026900162484202E-5	TGTGCTGCGTGGGAACATACCACTGGTTGGTTCAAGATATTT	CAAWEHTTGWFKIF	TRGV10	.	TRGJP1	13	-1	-1	16
21	9.026900162484202E-5	TGTGCCACCTGGGTCCACGGCCACTATTATAAGAAACTCTTT	CATWVHGHYYKKLF	TRGV8	.	TRGJ1	12	-1	-1	24
21	9.026900162484202E-5	TGTGCCACCTGGGACGGTCGGAATTATTATAAGAAACTCTTT	CATWDGRNYYKKLF	TRGV2	.	TRGJ1	16	-1	-1	20
21	9.026900162484202E-5	TGTGCCACCTGGGACGGCGGGGGCGGATATAAGAAACTCTTT	CATWDGGGGYKKLF	TRGV2	.	TRGJ1	16	-1	-1	27
21	9.026900162484202E-5	TGTGCCACCTGGGACGGGCCAGGATATTATAAGAAACTCTTT	CATWDGPGYYKKLF	TRGV2	.	TRGJ1	19	-1	-1	24
21	9.026900162484202E-5	TGTGCCACCTGGGACGGGCAGAATTATTATAAGAAACTCTTT	CATWDGQNYYKKLF	TRGV2	.	TRGJ1	18	-1	-1	20
21	9.026900162484202E-5	TGTGCCACCTGGGACACTAGGGATTATTATAAGAAACTCTTT	CATWDTRDYYKKLF	TRGV3	.	TRGJ1	15	-1	-1	22
21	9.026900162484202E-5	TGTGCCACCTGGGACAGGCTTAGTTTTTATAAGAAACTCTTT	CATWDRLSFYKKLF	TRGV3	.	TRGJ1	18	-1	-1	23
21	9.026900162484202E-5	TGTGCCACCTGGGACAGGCTAAGATATTATAAGAAACTCTTT	CATWDRLRYYKKLF	TRGV3	.	TRGJ1	18	-1	-1	24
21	9.026900162484202E-5	TGTGCCACCTGGGACAGGCCGGGGGCTTATAAGAAACTCTTT	CATWDRPGAYKKLF	TRGV7	.	TRGJ1	19	-1	-1	26
21	9.026900162484202E-5	TGTGCTGCGTGGGATTATAGGAGTCGGTTCAAGATATTT	CAAWDYRSRFKIF	TRGV10	.	TRGJP1	16	-1	-1	22
21	9.026900162484202E-5	TGTGCTGCGTGGGAAAAAGTCGGGTGGTTCAAGATATTT	CAAWEKVGWFKIF	TRGV10	.	TRGJP1	13	-1	-1	21
21	9.026900162484202E-5	TGTGCCACCTGGGGTCCGAATTATTATAAGAAACTCTTT	CATWGPNYYKKLF	TRGV3	.	TRGJ1	12	-1	-1	16
21	9.026900162484202E-5	TGTGCCACCTGGGATGGGCTCGGTTATAAGAAACTCTTT	CATWDGLGYKKLF	TRGV4	.	TRGJ1	18	-1	-1	23
21	9.026900162484202E-5	TGTGCCACCTGGGATGATCGGAGTTATAAGAAACTCTTT	CATWDDRSYKKLF	TRGV4	.	TRGJ1	15	-1	-1	23
21	9.026900162484202E-5	TGTGCCACCTGGGACCCTCCTTATTATAAGAAACTCTTT	CATWDPPYYKKLF	TRGV3	.	TRGJ1	14	-1	-1	20
21	9.026900162484202E-5	TGTGCCACCTGGGACCCAGCATCCTTTAAGAAACTCTTT	CATWDPASFKKLF	TRGV3	.	TRGJ1	14	-1	-1	26
21	9.026900162484202E-5	TGTGCCACCTGGGACAGGCTCTTTTATAAGAAACTCTTT	CATWDRLFYKKLF	TRGV7	.	TRGJ1	18	-1	-1	23
21	9.026900162484202E-5	TGTGCCACCTGGGCTTCTTATTATAAGAAACTCTTT	CATWASYYKKLF	TRGV2	.	TRGJ1	12	-1	-1	17
21	9.026900162484202E-5	TGTGCCACCTGGGACTTACGGCACAAGAAACTCTTT	CATWDLRHKKLF	TRGV3	.	TRGJ1	14	-1	-1	24
21	9.026900162484202E-5	TGTGCCACCTGGGACGTGGGGTTAGGGAAACTCTTT	CATWDVGLGKLF	TRGV5	.	TRGJ1	14	-1	-1	26
21	9.026900162484202E-5	TGTGCCACCTGGGACGGGCAATATAAGAAACTCTTT	CATWDGQYKKLF	TRGV2	.	TRGJ1	18	-1	-1	21
21	9.026900162484202E-5	TGTGCCACCTGGAAAGATTATTATAAGAAACTCTTT	CATWKDYYKKLF	TRGV4	.	TRGJ1	11	-1	-1	16
21	9.026900162484202E-5	TGTGCCACCTGTTCATATTATAAGAAACTCTTT	CATCSYYKKLF	TRGV8	.	TRGJ1	10	-1	-1	15
21	9.026900162484202E-5	TGTGCCACCTGGGGGGGGGGCAAGAAACTCTTT	CATWGGGKKLF	TRGV8	.	TRGJ1	12	-1	-1	21
21	9.026900162484202E-5	TGTGCCACCTGGGATGGAAATAAGAAACTCTTT	CATWDGNKKLF	TRGV4	.	TRGJ1	16	-1	-1	19
21	9.026900162484202E-5	TGTGCCACCTGGGATGAGTATAAGAAACTCTTT	CATWDEYKKLF	TRGV4	.	TRGJ1	15	-1	-1	18
21	9.026900162484202E-5	TGTGCCACCTGGGAGGAATATAAGAAACTCTTT	CATWEEYKKLF	TRGV4	.	TRGJ1	13	-1	-1	18
21	9.026900162484202E-5	TGTGCCACCTGGGAAGGGTATAAGAAACTCTTT	CATWEGYKKLF	TRGV4	.	TRGJ1	17	-1	-1	18
21	9.026900162484202E-5	TGTGCCACCTGGGGGGGCAAGAAACTCTTT	CATWGGKKLF	TRGV7	.	TRGJ1	12	-1	-1	18
21	9.026900162484202E-5	TGTGCCACCTGGGATCGTAAGAAACTCTTT	CATWDRKKLF	TRGV4	.	TRGJ1	14	-1	-1	17
21	9.026900162484202E-5	TGTGCCACCCCACGGGGGAAACTCTTT	CATPRGKLF	TRGV3	.	TRGJ1	8	-1	-1	17
21	9.026900162484202E-5	TGTGCCACCGGGCATAAGAAACTCTTT	CATGHKKLF	TRGV4	.	TRGJ1	11	-1	-1	13
21	9.026900162484202E-5	TGTGCCACCTGGGAACTCCTCTTT	CATWELLF	TRGV7	.	TRGJ1	13	-1	-1	18
21	9.026900162484202E-5	TGTGCCACCTGGGACGGCCCAAAGTCGAATTATTATAAGAAACTCTTT	CATWDGPKSNYYKKLF	TRGV2	.	TRGJ1	19	-1	-1	21
21	9.026900162484202E-5	TGTGCTGCGTGCACACCATATACCACTGGTTGGTTCAAGATATTT	CAACTPYTTGWFKIF	TRGV10	.	TRGJP1	10	-1	-1	17
21	9.026900162484202E-5	TGTGCTGCGTGGGATTATATTCCCACTGGTTGGTTCAAGATATTT	CAAWDYIPTGWFKIF	TRGV10	.	TRGJP1	25	-1	-1	15
21	9.026900162484202E-5	TGTGCTGCGTGGGACCCTAGGGGCACTGGTTGGTTCAAGATATTT	CAAWDPRGTGWFKIF	TRGV10	.	TRGJP1	13	-1	-1	23
21	9.026900162484202E-5	TGTGCTGCGTGGGAAAACTTAAATGGTGGTTGGTTCAAGATATTT	CAAWENLNGGWFKIF	TRGV10	.	TRGJP1	13	-1	-1	26
21	9.026900162484202E-5	TGTGCCACCTGGGCCTCCCGCCGGAATTATTATAAGAAACTCTTT	CATWASRRNYYKKLF	TRGV4	.	TRGJ1	12	-1	-1	23
21	9.026900162484202E-5	TGTGCCACCTGGGACCAACCCGAGAGTCAATATAAGAAACTCTTT	CATWDQPESQYKKLF	TRGV4	.	TRGJ1	13	-1	-1	30
21	9.026900162484202E-5	TGTGCCACCTGGGACAGGTTTGGGGGGCGTTATAAGAAACTCTTT	CATWDRFGGRYKKLF	TRGV7	.	TRGJ1	17	-1	-1	29
21	9.026900162484202E-5	TGTGCTGCGTGGGATTCCTACACTGGTTGGTTCAAGATATTT	CAAWDSYTGWFKIF	TRGV10	.	TRGJP1	15	-1	-1	20
21	9.026900162484202E-5	TGTGCCACCTGGGATCCCACTTCCGATTATAAGAAACTCTTT	CATWDPTSDYKKLF	TRGV4	.	TRGJ1	14	-1	-1	25
21	9.026900162484202E-5	TGTGCCACCTGGGATGGGAGTCCCCATTATAAGAAACTCTTT	CATWDGSPHYKKLF	TRGV4	.	TRGJ1	17	-1	-1	25
21	9.026900162484202E-5	TGTGCCACCTGGGACGGGCCTGGATATTATAAGAAACTCTTT	CATWDGPGYYKKLF	TRGV2	.	TRGJ1	19	-1	-1	24
21	9.026900162484202E-5	TGTGCCACCTGGGACAGGCGGTTTTGTGCTAAGAAACTCTTT	CATWDRRFCAKKLF	TRGV7	.	TRGJ1	18	-1	-1	29
21	9.026900162484202E-5	TGTGCCACCTGGGATGGGCTCTTCAGGAAGAAACTCTTT	CATWDGLFRKKLF	TRGV4	.	TRGJ1	18	-1	-1	27
21	9.026900162484202E-5	TGTGCCACCTGGGACCGATATTATTATAAGAAACTCTTT	CATWDRYYYKKLF	TRGV2	.	TRGJ1	14	-1	-1	15
21	9.026900162484202E-5	TGTGCCACCTGGGACGGGGTTTATTATAAGAAACTCTTT	CATWDGVYYKKLF	TRGV2	.	TRGJ1	17	-1	-1	20
21	9.026900162484202E-5	TGTGCCACCTGGGACGGAGATTATTATAAGAAACTCTTT	CATWDGDYYKKLF	TRGV2	.	TRGJ1	16	-1	-1	19
21	9.026900162484202E-5	TGTGCCACCTGGGAAAGGGGTTATTATAAGAAACTCTTT	CATWERGYYKKLF	TRGV5	.	TRGJ2	17	-1	-1	20
21	9.026900162484202E-5	TGTGCCACCTGGGATGGGTATTATAAGAAACTCTTT	CATWDGYYKKLF	TRGV4	.	TRGJ1	17	-1	-1	18
21	9.026900162484202E-5	TGTGCCACCTGGGACAGGCCCGGAGAGAAACTCTTT	CATWDRPGEKLF	TRGV3	.	TRGJ1	19	-1	-1	25
21	9.026900162484202E-5	TGTGCCACCTGTGTTTATTATAAGAAACTCTTT	CATCVYYKKLF	TRGV8	.	TRGJ1	10	-1	-1	14
21	9.026900162484202E-5	TGTGCCACCTGGGATAGTTATAAGAAACTCTTT	CATWDSYKKLF	TRGV8	.	TRGJ1	16	-1	-1	17
21	9.026900162484202E-5	TGTGCCACCTGGGATAGAACTAAGAAACTCTTT	CATWDRTKKLF	TRGV8	.	TRGJ1	16	-1	-1	20
21	9.026900162484202E-5	TGTGCCACCTGGGACCCCTATAAGAAACTCTTT	CATWDPYKKLF	TRGV4	.	TRGJ1	13	-1	-1	18
21	9.026900162484202E-5	TGTGCCACCTGGAATTATTATAAGAAACTCTTT	CATWNYYKKLF	TRGV8	.	TRGJ1	14	-1	-1	11
21	9.026900162484202E-5	TGTGCCACCGGGAATTATTATAAGAAACTCTTT	CATGNYYKKLF	TRGV5	.	TRGJ1	12	-1	-1	11
21	9.026900162484202E-5	TGTCCCTCCCGCCTGTCTAAGAAACTCTTT	CPSRLSKKLF	TRGV4	.	TRGJ1	8	-1	-1	17
21	9.026900162484202E-5	TGTGCCGCGTACTATTATAAGAAACTCTTT	CAAYYYKKLF	TRGV8	.	TRGJ1	5	-1	-1	12
21	9.026900162484202E-5	TGTGCCACCGGTGGATATAAGAAACTCTTT	CATGGYKKLF	TRGV4	.	TRGJ1	15	-1	-1	15
21	9.026900162484202E-5	CGTGCTGCGTGGGTTCGTAAGAAACTCTTT	RAAWVRKKLF	TRGV10	.	TRGJ1	19	-1	-1	17
21	9.026900162484202E-5	TGTGCTGCCTGGCTATTCAAGATATTT	CAAWLFKIF	TRGV10	.	TRGJP1	11	-1	-1	15
21	9.026900162484202E-5	TGTGCCAGTTATAAGAAACTCTTT	CASYKKLF	TRGV4	.	TRGJ1	6	-1	-1	8
20	8.597047773794479E-5	TGTGCTGCGTGGGATTTGATAGCGCCTTACACAAATTATTATAAGAAACTCTTT	CAAWDLIAPYTNYYKKLF	TRGV10	.	TRGJ1	15	-1	-1	33
20	8.597047773794479E-5	TGTGCCACCTGGGACGGCAAGTGTCGGGTTTATTATAAGAAACTCTTT	CATWDGKCRVYYKKLF	TRGV2	.	TRGJ1	16	-1	-1	29
20	8.597047773794479E-5	TGTGCCACCTGGGAACCTGGGCCGGGGAGGTATTATAAGAAACTCTTT	CATWEPGPGRYYKKLF	TRGV5	.	TRGJ1	13	-1	-1	30
20	8.597047773794479E-5	TGTGCTGCGTGGGGAGATCGGGACACTGGTTGGTTCAAGATATTT	CAAWGDRDTGWFKIF	TRGV10	.	TRGJP1	12	-1	-1	23
20	8.597047773794479E-5	TGTGCTGCGTGGGATTCTCTGACCACTGGTTGGTTCAAGATATTT	CAAWDSLTTGWFKIF	TRGV10	.	TRGJP1	15	-1	-1	21
20	8.597047773794479E-5	TGTGCTGCGTGGGATTATAGAGCCACTGGTTGGTTCAAGATATTT	CAAWDYRATGWFKIF	TRGV10	.	TRGJP1	16	-1	-1	15
20	8.597047773794479E-5	TGTGCTGCGTGGGAGAAGAATACCACTGGTTGGTTCAAGATATTT	CAAWEKNTTGWFKIF	TRGV10	.	TRGJP1	13	-1	-1	19
20	8.597047773794479E-5	TGTGCCACCTGGGATGGGCTTGACCCTTATTATAAGAAACTCTTT	CATWDGLDPYYKKLF	TRGV4	.	TRGJ1	18	-1	-1	26
20	8.597047773794479E-5	TGTGCCACCTGGGACGGCCACCCCAATTATTATAAGAAACTCTTT	CATWDGHPNYYKKLF	TRGV2	.	TRGJ2	16	-1	-1	24
20	8.597047773794479E-5	TGTGCCACCTGGGACAGGCTCCCGAACCGGTATAAGAAACTCTTT	CATWDRLPNRYKKLF	TRGV5	.	TRGJ1	18	-1	-1	30
20	8.597047773794479E-5	TGTGCCACCTGGGACAGGCGTCCGAATTATTATAAGAAACTCTTT	CATWDRRPNYYKKLF	TRGV5	.	TRGJ1	18	-1	-1	22
20	8.597047773794479E-5	TGTGCCTTGTGGGAGGTCGGAGAGGATTATAAGAAGCTCTTT	CALWEVGEDYKKLF	TRGV9	.	TRGJ1	16	-1	-1	25
20	8.597047773794479E-5	TGTGCCACCTGGGATGCGCCGGCTAAAAAAGGGTGGCTCTTT	CATWDAPAKKGWLF	TRGV4	.	TRGJ1	19	-1	-1	36
20	8.597047773794479E-5	TGTGCCACCTGGGATGGTGCTAATTATTATAAGAAACTCTTT	CATWDGANYYKKLF	TRGV4	.	TRGJ1	16	-1	-1	21
20	8.597047773794479E-5	TGTGCCACCTGGGATGGGCGGGGGTATTATAAGAAACTCTTT	CATWDGRGYYKKLF	TRGV4	.	TRGJ1	18	-1	-1	24
20	8.597047773794479E-5	TGTGCCACCTGGGATGGGCATGATAGATATAAGAAACTCTTT	CATWDGHDRYKKLF	TRGV4	.	TRGJ1	18	-1	-1	27
20	8.597047773794479E-5	TGTGCCACCTGGGATAGCCGCCCCCAAGATAAGAAACTCTTT	CATWDSRPQDKKLF	TRGV8	.	TRGJ1	16	-1	-1	28
20	8.597047773794479E-5	TGTGCCACCTGGGACGGGCCGATTTATTATAAGAAACTCTTT	CATWDGPIYYKKLF	TRGV2	.	TRGJ1	19	-1	-1	19
20	8.597047773794479E-5	TGTGCCACCTGGGACGGGCCGAATTATTATAAGAAACTCTTT	CATWDGPNYYKKLF	TRGV2	.	TRGJ1	19	-1	-1	19
20	8.597047773794479E-5	TGTGCCACCTGGGACGGGCGGCGTTATTATAAGAAACTCTTT	CATWDGRRYYKKLF	TRGV2	.	TRGJ1	18	-1	-1	23
20	8.597047773794479E-5	TGTGCCACCTGGGACGGGCAAAATTATTATAAGAAACTCTTT	CATWDGQNYYKKLF	TRGV2	.	TRGJ1	18	-1	-1	21
20	8.597047773794479E-5	TGTGCCACCTGGGACAGGCCGATATATTATAAGAAACTCTTT	CATWDRPIYYKKLF	TRGV3	.	TRGJ1	19	-1	-1	24
20	8.597047773794479E-5	TGTGCCACCTGGGACAGGCAGGGATATTATAAGAAACTCTTT	CATWDRQGYYKKLF	TRGV5	.	TRGJ1	18	-1	-1	24
20	8.597047773794479E-5	TGTGCCACCTGGGACAAGAAGAATTATTATAAGAAACTCTTT	CATWDKKNYYKKLF	TRGV3	.	TRGJ1	15	-1	-1	20
20	8.597047773794479E-5	TGTGCCACCTGGACCCGGGGTATTTATTATAAGAAACTCTTT	CATWTRGIYYKKLF	TRGV2	.	TRGJ1	11	-1	-1	23
20	8.597047773794479E-5	TGTGCTGCGTGGGGTCGCACTGGTTGGTTCAAGATATTT	CAAWGRTGWFKIF	TRGV10	.	TRGJP1	12	-1	-1	17
20	8.597047773794479E-5	TGTGCTGCGTGGGAAACCACTGGTTGGTTCAAGATATTT	CAAWETTGWFKIF	TRGV10	.	TRGJP1	13	-1	-1	15
20	8.597047773794479E-5	TGTGCCACCTGGCTTACTAATTATTATAAGAAACTCTTT	CATWLTNYYKKLF	TRGV3	.	TRGJ1	11	-1	-1	18
20	8.597047773794479E-5	TGTGCCACCTGGGATGGTCGGTACAATAAGAAACTCTTT	CATWDGRYNKKLF	TRGV4	.	TRGJ1	16	-1	-1	25
20	8.597047773794479E-5	TGTGCCACCTGGGATGGGGGGGGTTATAAGAAACTCTTT	CATWDGGGYKKLF	TRGV4	.	TRGJ1	17	-1	-1	23
20	8.597047773794479E-5	TGTGCCACCTGGGATAGCCATTATTATAAGAAACTCTTT	CATWDSHYYKKLF	TRGV8	.	TRGJ1	16	-1	-1	19
20	8.597047773794479E-5	TGTGCCACCTGGGACGGGGGAGAGGGGAAGAAACTCTTT	CATWDGGEGKKLF	TRGV3	.	TRGJ1	17	-1	-1	27
20	8.597047773794479E-5	TGTGCCACCTGGGACAGGCTGGGATATAAGAAACTCTTT	CATWDRLGYKKLF	TRGV7	.	TRGJ1	18	-1	-1	24
20	8.597047773794479E-5	TGTGCCACCTGGGACAGGCCTAGGGCGAAGAAACTCTTT	CATWDRPRAKKLF	TRGV7	.	TRGJ1	20	-1	-1	27
20	8.597047773794479E-5	TGTGCCACCTGGGCCGGGGGGTATAAGAAACTCTTT	CATWAGGYKKLF	TRGV4	.	TRGJ1	12	-1	-1	21
20	8.597047773794479E-5	TGTGCCACCTGGGATTTCAGGGGTGGGAAACTCTTT	CATWDFRGGKLF	TRGV8	.	TRGJ1	14	-1	-1	26
20	8.597047773794479E-5	TGTGCCACCTGGGATGCATGGGATAAGAAACTCTTT	CATWDAWDKKLF	TRGV4	.	TRGJ1	15	-1	-1	22
20	8.597047773794479E-5	TGTGCCACCTGGGATACGGATTATAAGAAACTCTTT	CATWDTDYKKLF	TRGV8	.	TRGJ1	15	-1	-1	19
20	8.597047773794479E-5	TGTGCCACCTGGGACCCCCTCTATAAGAAACTCTTT	CATWDPLYKKLF	TRGV4	.	TRGJ1	13	-1	-1	21
20	8.597047773794479E-5	TGTGCCACCCTCCGTTATTATAAGAAACTCTTT	CATLRYYKKLF	TRGV4	.	TRGJ1	8	-1	-1	14
20	8.597047773794479E-5	TGTGCCACCAAATATACTTATAAGAAACTCTTT	CATKYTYKKLF	TRGV2	.	TRGJ1	8	-1	-1	10
20	8.597047773794479E-5	TGTGCCCAAAATTATTATAAGAAACTCTTT	CAQNYYKKLF	TRGV3	.	TRGJ1	5	-1	-1	9
20	8.597047773794479E-5	TGTGCCGCTACTTATTATAAGAAACTCTTT	CAATYYKKLF	TRGV3	.	TRGJ1	5	-1	-1	11
20	8.597047773794479E-5	TGTGCCACCTGGTCGTACAAGAAACTCTTT	CATWSYKKLF	TRGV2	.	TRGJ1	11	-1	-1	15
20	8.597047773794479E-5	TGTGCCACCTGGGGTTATAAGAAACTCTTT	CATWGYKKLF	TRGV8	.	TRGJ1	12	-1	-1	14
19	8.167195385104756E-5	TGTGCTGCGTGGGATTTAAATATTGATACCACTGGTTGGTTCAAGATATTT	CAAWDLNIDTTGWFKIF	TRGV10	.	TRGJP1	15	-1	-1	25
19	8.167195385104756E-5	TGTGCTGCGTGGGATTATGGGGTGGGGACCACTGGTTGGTTCAAGATATTT	CAAWDYGVGTTGWFKIF	TRGV10	.	TRGJP1	16	-1	-1	27
19	8.167195385104756E-5	TGTGCCACCTGGGACGGGCCCGGTAGTCGCAGGGATTATAAGAAACTCTTT	CATWDGPGSRRDYKKLF	TRGV2	.	TRGJ1	21	-1	-1	34
19	8.167195385104756E-5	TGTGCTGCGTGCGAGCAGTTATATACCACTGGTTGGTTCAAGATATTT	CAACEQLYTTGWFKIF	TRGV10	.	TRGJP1	13	-1	-1	19
19	8.167195385104756E-5	TGTGCTGCGTGGGATTCACACGATACCACTGGTTGGTTCAAGATATTT	CAAWDSHDTTGWFKIF	TRGV10	.	TRGJP1	15	-1	-1	22
19	8.167195385104756E-5	TGTGCTGCGTGGGATCCTAATCATACCACTGGTTGGTTCAAGATATTT	CAAWDPNHTTGWFKIF	TRGV10	.	TRGJP1	14	-1	-1	22
19	8.167195385104756E-5	TGTGCTGCGCCGCTAAGGGGCCATACCACTGGTTGGTTCAAGATATTT	CAAPLRGHTTGWFKIF	TRGV10	.	TRGJP1	8	-1	-1	22
19	8.167195385104756E-5	TGTGCCACCTGGGACGGGCGGTGTGAGGATTATTATAAGAAACTCTTT	CATWDGRCEDYYKKLF	TRGV2	.	TRGJ1	18	-1	-1	28
19	8.167195385104756E-5	TGTGCCACCTGGGACAGGCCACTCCGGCATTATTATAAGAAACTCTTT	CATWDRPLRHYYKKLF	TRGV3	.	TRGJ1	19	-1	-1	28
19	8.167195385104756E-5	TGTGCTGCGTGGGTCTGGGGTGGCACTGGTTGGTTCAAGATATTT	CAAWVWGGTGWFKIF	TRGV10	.	TRGJP1	12	-1	-1	23
19	8.167195385104756E-5	TGTGCTGCGTGGGCCCGATATACCACTGGTTGGTTCAAGATATTT	CAAWARYTTGWFKIF	TRGV10	.	TRGJP1	12	-1	-1	17
19	8.167195385104756E-5	TGTGCTGCGTGGGATTTCTATACCACTGGTTGGTTCAAGATATTT	CAAWDFYTTGWFKIF	TRGV10	.	TRGJP1	15	-1	-1	18
19	8.167195385104756E-5	TGTGCTGCGTGGGATTATGATGATCCCGGTTGGTTCAAGATATTT	CAAWDYDDPGWFKIF	TRGV10	.	TRGJP1	26	-1	-1	27
19	8.167195385104756E-5	TGTGCCACCTGGGGTCCTCGGGATTATTATAAGAAACTCTTT	CATWGPRDYYKKLF	TRGV4	.	TRGJ1	12	-1	-1	22
19	8.167195385104756E-5	TGTGCCACCTGGGGCGCCACGAATTATTATAAGAAACTCTTT	CATWGATNYYKKLF	TRGV4	.	TRGJ1	12	-1	-1	19
19	8.167195385104756E-5	TGTGCCACCTGGGATGCCCCGAATTATTATAAGAAACTCTTT	CATWDAPNYYKKLF	TRGV4	.	TRGJ1	15	-1	-1	19
19	8.167195385104756E-5	TGTGCCACCTGGGATGGGCCCGAATATTATAAGAAACTCTTT	CATWDGPEYYKKLF	TRGV4	.	TRGJ1	20	-1	-1	20
19	8.167195385104756E-5	TGTGCCACCTGGGATGGGCCGAATTATTATAAGAAACTCTTT	CATWDGPNYYKKLF	TRGV4	.	TRGJ1	19	-1	-1	19
19	8.167195385104756E-5	TGTGCCACCTGGGATGGGCACGGCTATTATAAGAAACTCTTT	CATWDGHGYYKKLF	TRGV4	.	TRGJ1	18	-1	-1	24
19	8.167195385104756E-5	TGTGCCACCTGGGATATAGGGGGTTGGTATAAGAAACTCTTT	CATWDIGGWYKKLF	TRGV8	.	TRGJ1	15	-1	-1	27
19	8.167195385104756E-5	TGTGCCACCTGGGATAAAAGTGGAATTTATAAGAAACTCTTT	CATWDKSGIYKKLF	TRGV8	.	TRGJ1	15	-1	-1	13
19	8.167195385104756E-5	TGTGCCACCTGGGACCGCCAGAATTATTATAAGAAACTCTTT	CATWDRQNYYKKLF	TRGV3	.	TRGJ1	14	-1	-1	20
19	8.167195385104756E-5	TGTGCCACCTGGGACGTCACGAATTATTATAAGAAACTCTTT	CATWDVTNYYKKLF	TRGV2	.	TRGJ1	15	-1	-1	19
19	8.167195385104756E-5	TGTGCCACCTGGGACGGCCAGAATTATTATAAGAAACTCTTT	CATWDGQNYYKKLF	TRGV2	.	TRGJ1	16	-1	-1	20
19	8.167195385104756E-5	TGTGCCACCTGGGACGGGTCCTATTATTATAAGAAACTCTTT	CATWDGSYYYKKLF	TRGV2	.	TRGJ1	20	-1	-1	22
19	8.167195385104756E-5	TGTGCCACCTGGGACGGGCTTGGTAATTATAAGAAACTCTTT	CATWDGLGNYKKLF	TRGV2	.	TRGJ1	18	-1	-1	25
19	8.167195385104756E-5	TGTGCCACCTGGGACGGGCCGGGCTATTATAAGAAACTCTTT	CATWDGPGYYKKLF	TRGV2	.	TRGJ1	19	-1	-1	24
19	8.167195385104756E-5	TGTGCCACCTGGGACGGACGAGATTATTATAAGAAACTCTTT	CATWDGRDYYKKLF	TRGV2	.	TRGJ1	16	-1	-1	18
19	8.167195385104756E-5	TGTGCCACCTGGGACAGCCTGAATTATTATAAGAAACTCTTT	CATWDSLNYYKKLF	TRGV3	.	TRGJ1	20	-1	-1	20
19	8.167195385104756E-5	TGTGCCACCTGGGACAGGCCGAAGTATTATAAGAAACTCTTT	CATWDRPKYYKKLF	TRGV5	.	TRGJ1	19	-1	-1	19
19	8.167195385104756E-5	TGTGCCACCTGGGACAGGCACTTCGAGTATAAGAAACTCTTT	CATWDRHFEYKKLF	TRGV7	.	TRGJ1	18	-1	-1	27
19	8.167195385104756E-5	TGTGCCACCTGGACCCGCGGGAATTATTATAAGAAACTCTTT	CATWTRGNYYKKLF	TRGV7	.	TRGJ1	11	-1	-1	20
19	8.167195385104756E-5	CGTGCCTTGTGGGAGGTCGGAGAGGATTATAAGAAACTCTTT	RALWEVGEDYKKLF	TRGV9	.	TRGJ1	16	-1	-1	25
19	8.167195385104756E-5	TGTGCTGCGTGGGGCTATAGTGATTGGATCAAGACGTTT	CAAWGYSDWIKTF	TRGV10	.	TRGJP2	12	-1	-1	17
19	8.167195385104756E-5	TGTGCTGCGTGGGACCCGACTGGTTGGTTCAAGATATTT	CAAWDPTGWFKIF	TRGV10	.	TRGJP1	13	-1	-1	18
19	8.167195385104756E-5	TGTGCTGCGGGTAATACCACTGGTTGGTTCAAGATATTT	CAAGNTTGWFKIF	TRGV10	.	TRGJP1	8	-1	-1	9
19	8.167195385104756E-5	TGTGCCACCTGGGTTACCGGCTATTATAAGAAACTCTTT	CATWVTGYYKKLF	TRGV4	.	TRGJ1	12	-1	-1	21
19	8.167195385104756E-5	TGTGCCACCTGGGATAGGCGAGTTTATAAGAAACTCTTT	CATWDRRVYKKLF	TRGV8	.	TRGJ1	18	-1	-1	23
19	8.167195385104756E-5	TGTGCCACCTGGGACTGCTATTATTATAAGAAACTCTTT	CATWDCYYYKKLF	TRGV3	.	TRGJ1	14	-1	-1	19
19	8.167195385104756E-5	TGTGCCACCTGGGACCCATATTATTATAAGAAACTCTTT	CATWDPYYYKKLF	TRGV2	.	TRGJ1	14	-1	-1	19
19	8.167195385104756E-5	TGTGCCACCTGGGACGGTCCTTATTATAAGAAACTCTTT	CATWDGPYYKKLF	TRGV2	.	TRGJ1	19	-1	-1	20
19	8.167195385104756E-5	TGTGCCACCTGGGACGGCCTTTATTATAAGAAACTCTTT	CATWDGLYYKKLF	TRGV2	.	TRGJ1	16	-1	-1	20
19	8.167195385104756E-5	TGTGCCACCTGGGCTACAGTCTCCAAGAAACTCTTT	CATWATVSKKLF	TRGV8	.	TRGJ1	15	-1	-1	24
19	8.167195385104756E-5	TGTGCCACCTGGGCATTTTATTATAAGAAACTCTTT	CATWAFYYKKLF	TRGV3	.	TRGJ1	12	-1	-1	17
19	8.167195385104756E-5	TGTGCCACCTGGGGGGTATATTATAAGAAACTCTTT	CATWGVYYKKLF	TRGV2	.	TRGJ1	12	-1	-1	18
19	8.167195385104756E-5	TGTGCCACCTGGGATAGTCCCCCAAAGAAACTCTTT	CATWDSPPKKLF	TRGV8	.	TRGJ1	19	-1	-1	24
19	8.167195385104756E-5	TGTGCCACCTGGGACCTGAGGTATAAGAAACTCTTT	CATWDLRYKKLF	TRGV2	.	TRGJ1	14	-1	-1	21
19	8.167195385104756E-5	TGTGCCACCTGGGACCCTTATTATAAGAAACTCTTT	CATWDPYYKKLF	TRGV7	.	TRGJ2	14	-1	-1	17
19	8.167195385104756E-5	TGTGCCACCTGGGACAGGCATTATAAGAAACTCTTT	CATWDRHYKKLF	TRGV7	.	TRGJ1	18	-1	-1	19
19	8.167195385104756E-5	TGTGCCACCTGGAAGAATTATTATAAGAAACTCTTT	CATWKNYYKKLF	TRGV4	.	TRGJ1	11	-1	-1	14
19	8.167195385104756E-5	TGTGCCACCCGGAGGATGAATTATAAGAAACTCTTT	CATRRMNYKKLF	TRGV3	.	TRGJ1	11	-1	-1	19
19	8.167195385104756E-5	TGTGCCACCTGGTTTTATTATAAGAAACTCTTT	CATWFYYKKLF	TRGV4	.	TRGJ1	11	-1	-1	14
19	8.167195385104756E-5	TGTGCCACCTGGGTCAATTCGAAGAAACTCTTT	CATWVNSKKLF	TRGV8	.	TRGJ1	12	-1	-1	21
19	8.167195385104756E-5	TGTGCCACCTGGGACCGAGATAAGAAACTCTTT	CATWDRDKKLF	TRGV2	.	TRGJ1	14	-1	-1	19
19	8.167195385104756E-5	TGTGCCACCAAGAGTCGATATAAGAAACTCTTT	CATKSRYKKLF	TRGV4	.	TRGJ1	8	-1	-1	18
19	8.167195385104756E-5	TGTGCTGTGGAAGGTTGGTTCAAGATATTT	CAVEGWFKIF	TRGV10	.	TRGJP1	6	-1	-1	12
19	8.167195385104756E-5	TGTGCCGACCATTATTATAAGAAACTCTTT	CADHYYKKLF	TRGV4	.	TRGJ1	9	-1	-1	10
19	8.167195385104756E-5	TGTGCCACCTGGGATAGCGAGAAACTCTTT	CATWDSEKLF	TRGV8	.	TRGJ1	16	-1	-1	19
19	8.167195385104756E-5	TGTGCATGCCGTCATTATAAGAAACTCTTT	CACRHYKKLF	TRGV8	.	TRGJ1	4	-1	-1	13
19	8.167195385104756E-5	CAGGAGTTGGGCAAAAAAATCAAGGTATTT	QELGKKIKVF	TRGV3	.	TRGJP	-1	-1	-1	0
19	8.167195385104756E-5	TGTGCCTTGTGGGGGAAACTCTTT	CALWGKLF	TRGV9	.	TRGJ1	12	-1	-1	14
19	8.167195385104756E-5	TGTGCCACTAAGAAACTCTTT	CATKKLF	TRGV8	.	TRGJ1	7	-1	-1	8
18	7.737342996415031E-5	TGTGCTGCGTGGGACGCCCGAGGAGCGGGCAGTTTACTCACTGGTTGGTTCAAGATATTT	CAAWDARGAGSLLTGWFKIF	TRGV10	.	TRGJP1	13	-1	-1	34
18	7.737342996415031E-5	TGTGCCACCTGGGACGGGCCGGGGAATCGGGCCGGGGGTGATTGGATCAAGACGTTT	CATWDGPGNRAGGDWIKTF	TRGV2	.	TRGJP2	19	-1	-1	37
18	7.737342996415031E-5	TGTGCTGCGTGGTCCCTGAGGGAATATACCACTGGTTGGTTCAAGATATTT	CAAWSLREYTTGWFKIF	TRGV10	.	TRGJP1	11	-1	-1	20
18	7.737342996415031E-5	TGTGCTGCGTGGGATATCTTTAAGTATACCACTGGTTGGTTCAAGATATTT	CAAWDIFKYTTGWFKIF	TRGV10	.	TRGJP1	14	-1	-1	24
18	7.737342996415031E-5	TGTGCTGCGTGGGGTCACTCCAATACCACTGGTTGGTTCAAGATATTT	CAAWGHSNTTGWFKIF	TRGV10	.	TRGJP1	12	-1	-1	22
18	7.737342996415031E-5	TGTGCTGCGTGGGATTACCCATACGCCACTGGTTGGTTCAAGATATTT	CAAWDYPYATGWFKIF	TRGV10	.	TRGJP1	17	-1	-1	25
18	7.737342996415031E-5	TGTGCCACCTGGGACACCCGAGAGTTGGGCAAAAAAATCAAGGTATTT	CATWDTRELGKKIKVF	TRGV5	.	TRGJP	15	-1	-1	20
18	7.737342996415031E-5	TGTGCCACCTGGGATGGCCTGATCGGTTATTATAAGAAACTCTTT	CATWDGLIGYYKKLF	TRGV4	.	TRGJ1	16	-1	-1	26
18	7.737342996415031E-5	TGTGCCACCTGGGACGGGCCGAAGCATTATTATAAGAAACTCTTT	CATWDGPKHYYKKLF	TRGV2	.	TRGJ1	19	-1	-1	25
18	7.737342996415031E-5	TGTGCCACCTGGGACAGTCCAAGAGTTTATTATAAGAAACTCTTT	CATWDSPRVYYKKLF	TRGV3	.	TRGJ1	19	-1	-1	26
18	7.737342996415031E-5	TGTGCCACCTGGGACAGGCTCCCGAATTATTATAAGAAACTCTTT	CATWDRLPNYYKKLF	TRGV5	.	TRGJ1	18	-1	-1	22
18	7.737342996415031E-5	TGTGCTGCGTGGCCGTCACCCACTGGTTGGTTCAAGATATTT	CAAWPSPTGWFKIF	TRGV10	.	TRGJP1	11	-1	-1	19
18	7.737342996415031E-5	TGTGCTGCGTGGGATTTAACCACTGGTTGGTTCAAGATATTT	CAAWDLTTGWFKIF	TRGV10	.	TRGJP1	15	-1	-1	8
18	7.737342996415031E-5	TGTGCTGCGTGGGATTATACCGTAGTTTGGTTCAAGATATTT	CAAWDYTVVWFKIF	TRGV10	.	TRGJP1	16	-1	-1	8
18	7.737342996415031E-5	TGTGCCACCTGGTCACTCCCCCTCCAAGATAAGAAACTCTTT	CATWSLPLQDKKLF	TRGV8	.	TRGJ1	11	-1	-1	28
18	7.737342996415031E-5	TGTGCCACCTGGGCTGAGGACAGAGGCTCCAAGAAACTCTTT	CATWAEDRGSKKLF	TRGV4	.	TRGJ1	15	-1	-1	30
18	7.737342996415031E-5	TGTGCCACCTGGGGTTATTCGAATTATTATAAGAAACTCTTT	CATWGYSNYYKKLF	TRGV8	.	TRGJ1	12	-1	-1	16
18	7.737342996415031E-5	TGTGCCACCTGGGATGGCCCCCCTTATTATAAGAAACTCTTT	CATWDGPPYYKKLF	TRGV8	.	TRGJ1	18	-1	-1	23
18	7.737342996415031E-5	TGTGCCACCTGGGATGGGCCGGAAGTCCGTAAGAAACTCTTT	CATWDGPEVRKKLF	TRGV4	.	TRGJ1	19	-1	-1	29
18	7.737342996415031E-5	TGTGCCACCTGGGACCCCCGCCTTTATTATAAGAAACTCTTT	CATWDPRLYYKKLF	TRGV5	.	TRGJ1	14	-1	-1	23
18	7.737342996415031E-5	TGTGCCACCTGGGACGGGGGGAATTATTATAAGAAACTCTTT	CATWDGGNYYKKLF	TRGV2	.	TRGJ1	17	-1	-1	20
18	7.737342996415031E-5	TGTGCCACCTGGGACGGGATGGTGGGTTATAAGAAACTCTTT	CATWDGMVGYKKLF	TRGV3	.	TRGJ1	17	-1	-1	26
18	7.737342996415031E-5	TGTGCCACCTGGGACGGAACGTGGTATTATAAGAAACTCTTT	CATWDGTWYYKKLF	TRGV2	.	TRGJ1	16	-1	-1	24
18	7.737342996415031E-5	TGTGCCACCTGGGACAGTACGAATTATTATAAGAAACTCTTT	CATWDSTNYYKKLF	TRGV5	.	TRGJ1	16	-1	-1	19
18	7.737342996415031E-5	TGTGCCACCTGGGACAGGCAGGATGGTTTTCTGAAACTCTTT	CATWDRQDGFLKLF	TRGV3	.	TRGJ1	18	-1	-1	32
18	7.737342996415031E-5	TGTGCCACCTGGGACAAGGCGAGCTATTATAAGAAACTCTTT	CATWDKASYYKKLF	TRGV3	.	TRGJ1	19	-1	-1	24
18	7.737342996415031E-5	TGTGCCACCTGGGAGGGTAAGGATTATTATAAGAAACTCTTT	CATWEGKDYYKKLF	TRGV3	.	TRGJ1	13	-1	-1	22
18	7.737342996415031E-5	TGTGCCACCTGGGAAAGAGGGGTTTATTATAAGAAACTCTTT	CATWERGVYYKKLF	TRGV2	.	TRGJ1	13	-1	-1	23
18	7.737342996415031E-5	TGTGCCACCTGGGAAAAGTACGCGGGGTATAAGAAACTCTTT	CATWEKYAGYKKLF	TRGV8	.	TRGJ1	13	-1	-1	27
18	7.737342996415031E-5	TGTGCCACCTGGTCCCCGTTGGAGTATAAGAAACTCTTT	CATWSPLEYKKLF	TRGV4	.	TRGJ1	11	-1	-1	24
18	7.737342996415031E-5	TGTGCCACCTGGGCCCGGGCCCGTTATAAGAAACTCTTT	CATWARARYKKLF	TRGV2	.	TRGJ1	23	-1	-1	23
18	7.737342996415031E-5	TGTGCCACCTGGGGTCTGAGTTATTTGAAGAAACTCTTT	CATWGLSYLKKLF	TRGV8	.	TRGJ1	12	-1	-1	17
18	7.737342996415031E-5	TGTGCCACCTGGGGGAAGAATTATTATAAGAAACTCTTT	CATWGKNYYKKLF	TRGV4	.	TRGJ1	12	-1	-1	17
18	7.737342996415031E-5	TGTGCCACCTGGGATCTCTCGGGTTATAAGAAACTCTTT	CATWDLSGYKKLF	TRGV4	.	TRGJ1	14	-1	-1	23
18	7.737342996415031E-5	TGTGCCACCTGGGATGGGCCAAGTTATAAGAAACTCTTT	CATWDGPSYKKLF	TRGV4	.	TRGJ1	19	-1	-1	23
18	7.737342996415031E-5	TGTGCCACCTGGGATGGGCGTTGTTATAAGAAACTCTTT	CATWDGRCYKKLF	TRGV4	.	TRGJ1	18	-1	-1	20
18	7.737342996415031E-5	TGTGCCACCTGGGATGATCCTTATTATAAGAAACTCTTT	CATWDDPYYKKLF	TRGV8	.	TRGJ1	14	-1	-1	20
18	7.737342996415031E-5	TGTGCCACCTGGGATATCGATTATTATAAGAAACTCTTT	CATWDIDYYKKLF	TRGV8	.	TRGJ1	15	-1	-1	16
18	7.737342996415031E-5	TGTGCCACCTGGGACCCTCGTTATTATAAGAAACTCTTT	CATWDPRYYKKLF	TRGV8	.	TRGJ1	13	-1	-1	20
18	7.737342996415031E-5	TGTGCCACCTGGGACGCTAATTATTATAAGAAACTCTTT	CATWDANYYKKLF	TRGV4	.	TRGJ1	13	-1	-1	18
18	7.737342996415031E-5	TGTGCCACCTGGGACGGGATGGGGATTAAGAAACTCTTT	CATWDGMGIKKLF	TRGV2	.	TRGJ1	17	-1	-1	26
18	7.737342996415031E-5	TGTGCCACCTGGGACGGGAAGAATTATAAGAAACTCTTT	CATWDGKNYKKLF	TRGV2	.	TRGJ1	17	-1	-1	22
18	7.737342996415031E-5	TGTGCCACCTGGGACAGGCCTCGGTATAAGAAACTCTTT	CATWDRPRYKKLF	TRGV7	.	TRGJ1	20	-1	-1	24
18	7.737342996415031E-5	TGTGCCACCTGGGACAGGCGTAATTATAAGAAACTCTTT	CATWDRRNYKKLF	TRGV7	.	TRGJ1	18	-1	-1	22
18	7.737342996415031E-5	TGTGCCACCTGGGACAGGATTAATTATAAGAAACTCTTT	CATWDRINYKKLF	TRGV5	.	TRGJ1	17	-1	-1	18
18	7.737342996415031E-5	TGTGCCACCTGGGACAAGCCGCCGTATAAGAAACTCTTT	CATWDKPPYKKLF	TRGV3	.	TRGJ1	19	-1	-1	24
18	7.737342996415031E-5	TGTGCCACCTGGGAGACCTGTTATTATAAGAAACTCTTT	CATWETCYYKKLF	TRGV4	.	TRGJ1	13	-1	-1	20
18	7.737342996415031E-5	TGTGCCACCTGGGAATGCGGTTATTATAAGAAACTCTTT	CATWECGYYKKLF	TRGV4	.	TRGJ1	13	-1	-1	20
18	7.737342996415031E-5	TGTGCCACCTGGACCCGGAATTATTATAAGAAACTCTTT	CATWTRNYYKKLF	TRGV2	.	TRGJ1	11	-1	-1	17
18	7.737342996415031E-5	TGTGTCTTGTGGGAGGCATATTATAAGAAACTCTTT	CVLWEAYYKKLF	TRGV9	.	TRGJ1	15	-1	-1	18
18	7.737342996415031E-5	TGTGCTGCGCCTCTCAGGGGTTGGTTCAAGATATTT	CAAPLRGWFKIF	TRGV10	.	TRGJP1	8	-1	-1	18
18	7.737342996415031E-5	TGTGCCACCTGGTCCGGTTATTATAAGAAACTCTTT	CATWSGYYKKLF	TRGV4	.	TRGJ1	11	-1	-1	17
18	7.737342996415031E-5	TGTGCCACCTGGGATTTTTCGGATAAGAAACTCTTT	CATWDFSDKKLF	TRGV4	.	TRGJ1	14	-1	-1	22
18	7.737342996415031E-5	TGTGCCACCTGGGATCGAGGATATAAGAAACTCTTT	CATWDRGYKKLF	TRGV8	.	TRGJ1	14	-1	-1	21
18	7.737342996415031E-5	TGTGCCACCTGGGATGGGCTTTATAAGAAACTCTTT	CATWDGLYKKLF	TRGV4	.	TRGJ1	18	-1	-1	20
18	7.737342996415031E-5	TGTGCCACCTGGGATGGGCAATATAAGAAACTCTTT	CATWDGQYKKLF	TRGV4	.	TRGJ1	18	-1	-1	21
18	7.737342996415031E-5	TGTGCCACCTGGGATAATAGGAATAAGAAACTCTTT	CATWDNRNKKLF	TRGV8	.	TRGJ1	15	-1	-1	22
18	7.737342996415031E-5	TGTGCCACCTGGGATAACCATTATAAGAAACTCTTT	CATWDNHYKKLF	TRGV4	.	TRGJ1	14	-1	-1	19
18	7.737342996415031E-5	TGTGCCACCTGGGACATTCTTTATAAGAAACTCTTT	CATWDILYKKLF	TRGV3	.	TRGJ1	15	-1	-1	20
18	7.737342996415031E-5	TGTGCCACCCAGGACCTTTATTATAAGAAACTCTTT	CATQDLYYKKLF	TRGV4	.	TRGJ1	8	-1	-1	17
18	7.737342996415031E-5	TGTGCCACCTGGTCCTATTATAAGAAACTCTTT	CATWSYYKKLF	TRGV4	.	TRGJ1	11	-1	-1	15
18	7.737342996415031E-5	TGTGCCACCTGGGCCGAACATAAGAAACTCTTT	CATWAEHKKLF	TRGV4	.	TRGJ1	12	-1	-1	19
18	7.737342996415031E-5	TGTGCCACCTGGGACAGATCTAGGAAACTCTTT	CATWDRSRKLF	TRGV5	.	TRGJ1	16	-1	-1	20
18	7.737342996415031E-5	TGTGCCACCTGGGAGTCTTATAAGAAACTCTTT	CATWESYKKLF	TRGV4	.	TRGJ1	13	-1	-1	17
18	7.737342996415031E-5	TGTGCCACTAAAAAGTGGGAGAAACTCTTT	CATKKWEKLF	TRGV8	.	TRGJ1	7	-1	-1	19
18	7.737342996415031E-5	TGTGCCACCTGGGATTTGGGGAAACTCTTT	CATWDLGKLF	TRGV4	.	TRGJ1	14	-1	-1	20
17	7.307490607725307E-5	TGTGCTGCGTGGGTCCTGGTGCTCAAGGTCTATACCACTGGTTGGTTCAAGATATTT	CAAWVLVLKVYTTGWFKIF	TRGV10	.	TRGJP1	12	-1	-1	26
17	7.307490607725307E-5	TGTGCTGCGTGGGATTATAAGGGGGGCCATACCACTGGTTGGTTCAAGATATTT	CAAWDYKGGHTTGWFKIF	TRGV10	.	TRGJP1	16	-1	-1	28
17	7.307490607725307E-5	TGTGCTGCGTTGTCGACCATCCCACGCACTGGTTGGTTCAAGATATTT	CAALSTIPRTGWFKIF	TRGV10	.	TRGJP1	9	-1	-1	26
17	7.307490607725307E-5	TGTGCTGCGTGGGACCCCCGAGATAGCACTGGTTGGTTCAAGATATTT	CAAWDPRDSTGWFKIF	TRGV10	.	TRGJP1	13	-1	-1	22
17	7.307490607725307E-5	TGTGCCTTGTGGGAGGCGGTAGAGTTGGGCAAAAAAATCAAGGTATTT	CALWEAVELGKKIKVF	TRGV9	.	TRGJP	15	-1	-1	20
17	7.307490607725307E-5	TGTGCCACCTGGGACCGACGGGGGTTGGGCAAAAAAATCAAGGTATTT	CATWDRRGLGKKIKVF	TRGV2	.	TRGJP	14	-1	-1	23
17	7.307490607725307E-5	TGTGCCACCTGGGACGGGCCCCTTTTTCATTATTATAAGAAACTCTTT	CATWDGPLFHYYKKLF	TRGV2	.	TRGJ1	20	-1	-1	28
17	7.307490607725307E-5	TGTGCCACCTGGGACAGGCCGCATACCACTGGTTGGTTCAAGATATTT	CATWDRPHTTGWFKIF	TRGV3	.	TRGJP1	19	-1	-1	22
17	7.307490607725307E-5	TGTGCTGCGTGGGATTTGGATACCACTGGTTGGTTCAAGATATTT	CAAWDLDTTGWFKIF	TRGV10	.	TRGJP1	15	-1	-1	19
17	7.307490607725307E-5	TGTGCTGCGTGGGATTATAATACCACTGGTTGGTTCAAGATATTT	CAAWDYNTTGWFKIF	TRGV10	.	TRGJP1	25	-1	-1	15
17	7.307490607725307E-5	TGTGCTGCGTGGGACCTATATAGTAGTGATTGGATCAAGACGTTT	CAAWDLYSSDWIKTF	TRGV10	.	TRGJP2	13	-1	-1	15
17	7.307490607725307E-5	TGTGCCTTGTGGGAGGTGAGCGTGGGCAAAAAAATCAAGGTATTT	CALWEVSVGKKIKVF	TRGV9	.	TRGJP	17	-1	-1	22
17	7.307490607725307E-5	TGTGCCACCTGGGTCCATGGGGAGAATTATTATAAGAAACTCTTT	CATWVHGENYYKKLF	TRGV2	.	TRGJ1	12	-1	-1	23
17	7.307490607725307E-5	TGTGCCACCTGGGATGGGCTGAGGGTTTATTATAAGAAACTCTTT	CATWDGLRVYYKKLF	TRGV4	.	TRGJ1	18	-1	-1	26
17	7.307490607725307E-5	TGTGCCACCTGGGACGGGCCTCGGGATTATTATAAGAAACTCTTT	CATWDGPRDYYKKLF	TRGV2	.	TRGJ1	19	-1	-1	25
17	7.307490607725307E-5	TGTGCCACCTGGGACGGACCCCTGAATTATTATAAGAAACTCTTT	CATWDGPLNYYKKLF	TRGV3	.	TRGJ1	14	-1	-1	23
17	7.307490607725307E-5	TGTGCCACCTGGGACAGGCGAAGGGGTTATTATAAGAAACTCTTT	CATWDRRRGYYKKLF	TRGV5	.	TRGJ1	18	-1	-1	26
17	7.307490607725307E-5	TGTGCTGCGTGGGCCCCCACCACTGGTTGGTTCAAGATATTT	CAAWAPTTGWFKIF	TRGV10	.	TRGJP1	12	-1	-1	18
17	7.307490607725307E-5	TGTGCTGCGTGGGATTATTCCCATTATTATAAGAAACTCTTT	CAAWDYSHYYKKLF	TRGV10	.	TRGJ1	16	-1	-1	13
17	7.307490607725307E-5	TGTGCCACCTCGGGTCCTCCCCCCCGTAATAAGAAACTCTTT	CATSGPPPRNKKLF	TRGV2	.	TRGJ1	13	-1	-1	28
17	7.307490607725307E-5	TGTGCCACCTGGGTATTTACGAATTATTATAAGAAACTCTTT	CATWVFTNYYKKLF	TRGV2	.	TRGJ1	12	-1	-1	19
17	7.307490607725307E-5	TGTGCCACCTGGGATCCCTGTGGGTATTATAAGAAACTCTTT	CATWDPCGYYKKLF	TRGV4	.	TRGJ1	14	-1	-1	24
17	7.307490607725307E-5	TGTGCCACCTGGGATAATTTAGGATATTATAAGAAACTCTTT	CATWDNLGYYKKLF	TRGV4	.	TRGJ1	14	-1	-1	24
17	7.307490607725307E-5	TGTGCCACCTGGGACTTCGTTCATGGTTATAAGAAACTCTTT	CATWDFVHGYKKLF	TRGV7	.	TRGJ1	14	-1	-1	26
17	7.307490607725307E-5	TGTGCCACCTGGGACGGCGAGAATTATTATAAGAAACTCTTT	CATWDGENYYKKLF	TRGV2	.	TRGJ1	16	-1	-1	20
17	7.307490607725307E-5	TGTGCCACCTGGGACGGCAAAAATTATTATAAGAAACTCTTT	CATWDGKNYYKKLF	TRGV2	.	TRGJ1	16	-1	-1	21
17	7.307490607725307E-5	TGTGCCACCTGGGACGGGCTGGGATATTATAAGAAACTCTTT	CATWDGLGYYKKLF	TRGV2	.	TRGJ1	18	-1	-1	24
17	7.307490607725307E-5	TGTGCCACCTGGGACGGGCTAGAGTATTATAAGAAACTCTTT	CATWDGLEYYKKLF	TRGV2	.	TRGJ1	18	-1	-1	24
17	7.307490607725307E-5	TGTGCCACCTGGGACGGACAAAGCTATTATAAGAAACTCTTT	CATWDGQSYYKKLF	TRGV2	.	TRGJ1	16	-1	-1	24
17	7.307490607725307E-5	TGTGCCACCTGGGACGAAACCTCTTATTATAAGAAACTCTTT	CATWDETSYYKKLF	TRGV2	.	TRGJ1	15	-1	-1	23
17	7.307490607725307E-5	TGTGCCACCTGGGACAGTCGGAATTATTATAAGAAACTCTTT	CATWDSRNYYKKLF	TRGV5	.	TRGJ1	16	-1	-1	20
17	7.307490607725307E-5	TGTGCCACCTGGGACAGGCCCATTGGTTATAAGAAACTCTTT	CATWDRPIGYKKLF	TRGV7	.	TRGJ1	19	-1	-1	26
17	7.307490607725307E-5	TGTGCCACCTGGGACAGGCGATGGAAAGATAAGAAACTCTTT	CATWDRRWKDKKLF	TRGV3	.	TRGJ1	18	-1	-1	28
17	7.307490607725307E-5	TGTGCCACCTGGGACAGATCGAATTATTATAAGAAACTCTTT	CATWDRSNYYKKLF	TRGV5	.	TRGJ1	16	-1	-1	18
17	7.307490607725307E-5	TGTGCTGCGTGGGATTATACGTATTATGAGAAACTCTTT	CAAWDYTYYEKLF	TRGV10	.	TRGJ1	16	-1	-1	21
17	7.307490607725307E-5	TGTGCCACCTGGGTCCATTCTTATTATAAGAAACTCTTT	CATWVHSYYKKLF	TRGV4	.	TRGJ1	12	-1	-1	20
17	7.307490607725307E-5	TGTGCCACCTGGGCCATATTTTATTATAAGAAACTCTTT	CATWAIFYYKKLF	TRGV2	.	TRGJ1	12	-1	-1	20
17	7.307490607725307E-5	TGTGCCACCTGGGGCCCATCTTATTATAAGAAACTCTTT	CATWGPSYYKKLF	TRGV4	.	TRGJ1	12	-1	-1	20
17	7.307490607725307E-5	TGTGCCACCTGGGGCCGGAAGGATTATAAGAAACTCTTT	CATWGRKDYKKLF	TRGV3	.	TRGJ1	12	-1	-1	22
17	7.307490607725307E-5	TGTGCCACCTGGGATCCAGGTTATTATAAGAAACTCTTT	CATWDPGYYKKLF	TRGV5	.	TRGJ1	13	-1	-1	20
17	7.307490607725307E-5	TGTGCCACCTGGGATGGACTTTATTATAAGAAACTCTTT	CATWDGLYYKKLF	TRGV4	.	TRGJ1	16	-1	-1	20
17	7.307490607725307E-5	TGTGCCACCTGGGATAGGAATTATTATAAGAAACTCTTT	CATWDRNYYKKLF	TRGV4	.	TRGJ1	17	-1	-1	17
17	7.307490607725307E-5	TGTGCCACCTGGGACGGGCCTAATTATAAGAAACTCTTT	CATWDGPNYKKLF	TRGV2	.	TRGJ1	19	-1	-1	22
17	7.307490607725307E-5	TGTGCCACCTGGGACGATCGTTATTATAAGAAACTCTTT	CATWDDRYYKKLF	TRGV2	.	TRGJ1	15	-1	-1	20
17	7.307490607725307E-5	TGTGCCACCTGGGACACGCGTTATTATAAGAAACTCTTT	CATWDTRYYKKLF	TRGV5	.	TRGJ1	18	-1	-1	20
17	7.307490607725307E-5	TGTGCCACCTGGGACAGGCTAAGGTATAAGAAACTCTTT	CATWDRLRYKKLF	TRGV7	.	TRGJ2	18	-1	-1	24
17	7.307490607725307E-5	TGTGCCACCTGGGACAGGCCGAATAGGAAGAAACTCTTT	CATWDRPNRKKLF	TRGV3	.	TRGJ1	19	-1	-1	27
17	7.307490607725307E-5	TGTGCCACCTGGGAGTTGGGCAAAAAAATCAAGGTATTT	CATWELGKKIKVF	TRGV5	.	TRGJP	13	-1	-1	12
[truncated: 2,590 more rows]
