# Supplementary material for: Dissection of the Human T-Cell Receptor γ Gene Repertoire in the Brain and Peripheral Blood Identifies Age- and Alzheimer's Disease-Associated Clonotype Profiles
Source: Front Immunol. 2020 Jan 29;11:12. doi: 10.3389/fimmu.2020.00012 (PMC7025544; doi:10.3389/fimmu.2020.00012)
Supplement: Supplementary file 5 [file Data_Sheet_2.zip › repertoires_corrected_and_decontaminated/A1138.txt]

count	freq	cdr3nt	cdr3aa	v	d	j	VEnd	DStart	DEnd	JStart
11382	0.08890242759396381	TGTGCCTTGTGGGAGGGAGAGTTGGGCAAAAAAATCAAGGTATTT	CALWEGELGKKIKVF	TRGV9	.	TRGJP	15	-1	-1	17
3092	0.024150966975974006	TGTGCCTTGTGGGAGGTGCAAGAGTTGGGCAAAAAAATCAAGGTATTT	CALWEVQELGKKIKVF	TRGV9	.	TRGJP	19	-1	-1	17
2359	0.018425656887555847	TGTGCCTTGTGGGAGAAGCAAGAGTTGGGCAAAAAAATCAAGGTATTT	CALWEKQELGKKIKVF	TRGV9	.	TRGJP	14	-1	-1	17
2004	0.01565282594432468	TGTGCTGCGTGGGATTATAAGAAACTCTTT	CAAWDYKKLF	TRGV10	.	TRGJ2	16	-1	-1	13
1543	0.012052051113818851	TCTAAGAAACTCTTT	SKKLF	TRGV10	.	TRGJ2	0	-1	-1	2
1500	0.011716187084075359	TGTGCCTTGTGGGAGGTGCACGTAAATTATAAGAAACTCTTT	CALWEVHVNYKKLF	TRGV9	.	TRGJ2	20	-1	-1	25
1349	0.010536757584278439	TGTGCCTTGCCGAGTTATTATAAGAAACTCTTT	CALPSYYKKLF	TRGV9	.	TRGJ2	8	-1	-1	10
1181	0.009224544630862	TGTGCCTTGTGGGAGGTGGGGGAGTTGGGCAAAAAAATCAAGGTATTT	CALWEVGELGKKIKVF	TRGV9	.	TRGJP	17	-1	-1	21
1117	0.00872465398194145	TGTGCCACCTGGGAATTGGGTTGGTTCAAGATATTT	CATWELGWFKIF	TRGV2	.	TRGJP1	13	-1	-1	18
1051	0.008209141750242134	TGTGCCTTGTGGGAGGTGCAGGAGTTGGGCAAAAAAATCAAGGTATTT	CALWEVQELGKKIKVF	TRGV9	.	TRGJP	19	-1	-1	17
670	0.005233230230886994	TGTGCCTTGTGGGAGGTGCAGGGAGAGTTGGGCAAAAAAATCAAGGTATTT	CALWEVQGELGKKIKVF	TRGV9	.	TRGJP	19	-1	-1	23
497	0.0038819633205236354	TGTGCTGCGTGGGGGGGGAAACTCTTT	CAAWGGKLF	TRGV10	.	TRGJ2	12	-1	-1	17
449	0.003507045333833224	TGTGCCTTGTGGGAGGTGCGAGAGTTGGGCAAAAAAATCAAGGTATTT	CALWEVRELGKKIKVF	TRGV9	.	TRGJP	18	-1	-1	17
443	0.0034601805854969224	TGTGCCTTGTGGGAGGTGCTTTATAAGAAACTCTTT	CALWEVLYKKLF	TRGV9	.	TRGJ1	18	-1	-1	20
426	0.003327397131877402	TGTGCCTTGTGGGAGGTACAAGAGTTGGGCAAAAAAATCAAGGTATTT	CALWEVQELGKKIKVF	TRGV9	.	TRGJP	19	-1	-1	18
407	0.003178992095479114	TGTGCTGCGTGGATTAATTATAAGAAACTCTTT	CAAWINYKKLF	TRGV10	.	TRGJ2	15	-1	-1	12
383	0.0029915331021339083	TGTGCCACCTGGGACGGGATCTATAAGAAACTCTTT	CATWDGIYKKLF	TRGV2	.	TRGJ2	17	-1	-1	21
352	0.0027493985690630173	TGTGCCTTGTGGGAGGCCCCCGGGGAGTTGGGCAAAAAAATCAAGGTATTT	CALWEAPGELGKKIKVF	TRGV9	.	TRGJP	15	-1	-1	24
352	0.0027493985690630173	TGTGCTGCGTGGGATGGTCAGAAACTCTTT	CAAWDGQKLF	TRGV10	.	TRGJ1	14	-1	-1	19
346	0.002702533820726716	TGTGCCACCTGGGACGGGTTGAATTATTATAAGAAACTCTTT	CATWDGLNYYKKLF	TRGV2	.	TRGJ1	17	-1	-1	20
345	0.0026947230293373325	TGTGCCTTGTGGGAGTTCAAGAAACTCTTT	CALWEFKKLF	TRGV9	.	TRGJ2	14	-1	-1	18
317	0.0024760208704345922	TGTGCCTTGTGGGAGGTGCGCGAGTTGGGCAAAAAAATCAAGGTATTT	CALWEVRELGKKIKVF	TRGV9	.	TRGJP	18	-1	-1	21
288	0.0022495079201424687	TGTGCCTTGTGGGAGTCCACTTATAAGAAACTCTTT	CALWESTYKKLF	TRGV9	.	TRGJ1	14	-1	-1	20
285	0.002226075545974318	TGTGCCTTGTGGGAGGCCACCGGGCTGGGCAAAAAAATCAAGGTATTT	CALWEATGLGKKIKVF	TRGV9	.	TRGJP	15	-1	-1	25
284	0.0022182647545849346	TGTGCCTTGTGGGAGACGCAGGATTATAAGAAACTCTTT	CALWETQDYKKLF	TRGV9	.	TRGJ1	14	-1	-1	22
277	0.0021635892148592494	TGTGCTCTCCGGGTAAAGGGACTCTTT	CALRVKGLF	TRGV4	.	TRGJ1	4	-1	-1	20
260	0.002030805761239729	TGTGCCACCTGGGATGGGCCCGATAAGAAACTCTTT	CATWDGPDKKLF	TRGV4	.	TRGJ1	20	-1	-1	22
250	0.001952697847345893	TGTGCCTTGTGGGAGGGGAATAAGAAACTCTTT	CALWEGNKKLF	TRGV9	.	TRGJ2	15	-1	-1	19
241	0.001882400724841441	TGTGCCTTGTCCAGTTGGTTCAAGATATTT	CALSSWFKIF	TRGV9	.	TRGJP1	9	-1	-1	13
237	0.0018511575592839067	TGTGCCACCTGGGACTGGATCAAGACGTTT	CATWDWIKTF	TRGV2	.	TRGJP2	17	-1	-1	12
236	0.001843346767894523	TGTGCTGCGTGGGATTATTATAAGAAACTCTTT	CAAWDYYKKLF	TRGV10	.	TRGJ2	16	-1	-1	13
230	0.0017964820195582216	TGTGCGTCGGTTTCCCGGAAGAAACTCTTT	CASVSRKKLF	TRGV8	.	TRGJ1	4	-1	-1	18
225	0.0017574280626113038	TGTGCCTTGTGGGAGCAAGAGTTGGGCAAAAAAATCAAGGTATTT	CALWEQELGKKIKVF	TRGV9	.	TRGJP	14	-1	-1	14
222	0.001733995688443153	TGTGCCACCTGGGAACAGAACCTGAATTATTATAAGAAACTCTTT	CATWEQNLNYYKKLF	TRGV4	.	TRGJ2	13	-1	-1	23
221	0.0017261848970537696	TGTGCCTTGTGGGAGGTGCGGGAGTTGGGCAAAAAAATCAAGGTATTT	CALWEVRELGKKIKVF	TRGV9	.	TRGJP	18	-1	-1	21
221	0.0017261848970537696	TGTGCCTTGTGGGCCCATAAGAAACTCTTT	CALWAHKKLF	TRGV9	.	TRGJ1	12	-1	-1	16
215	0.001679320148717468	TGTGCCTTGTGGGAGGTGCATTTAGAGTTGGGCAAAAAAATCAAGGTATTT	CALWEVHLELGKKIKVF	TRGV9	.	TRGJP	19	-1	-1	23
211	0.0016480769831599337	TGTGCCTTGTGGGAGGTGAAGAAACTCTTT	CALWEVKKLF	TRGV9	.	TRGJ2	17	-1	-1	18
206	0.001609023026213016	TGTGCCTTGTGGGAGGTGCAAAATTATAAGAAACTCTTT	CALWEVQNYKKLF	TRGV9	.	TRGJ1	19	-1	-1	22
206	0.001609023026213016	TGTGCCTTGTGGTACTCGTGGTATAAGAAACTCTTT	CALWYSWYKKLF	TRGV9	.	TRGJ1	11	-1	-1	21
205	0.0016012122348236324	TGTGCCACCTGGGATATAAGACCCTTTTATTATAAGAAACTCTTT	CATWDIRPFYYKKLF	TRGV8	.	TRGJ1	15	-1	-1	26
203	0.0015855906520448652	TGTGCCTTGTGGGAGGCCCAAGAGTTGGGCAAAAAAATCAAGGTATTT	CALWEAQELGKKIKVF	TRGV9	.	TRGJP	15	-1	-1	18
203	0.0015855906520448652	TGTGCCACCTGGGACGAACATAAGAAACTCTTT	CATWDEHKKLF	TRGV2	.	TRGJ1	15	-1	-1	19
199	0.0015543474864873309	TGTGCCTTGTGGGAGGCACGGAAGTTGGGCAAAAAAATCAAGGTATTT	CALWEARKLGKKIKVF	TRGV9	.	TRGJP	15	-1	-1	22
198	0.0015465366950979473	TGTGCCTTGTGGGAGGTGGGGTATAAGAAACTCTTT	CALWEVGYKKLF	TRGV9	.	TRGJ2	17	-1	-1	21
195	0.0015231043209297966	TGTGCCTTGTGGGAGGTGACGGAGTTGGGCAAAAAAATCAAGGTATTT	CALWEVTELGKKIKVF	TRGV9	.	TRGJP	17	-1	-1	21
193	0.0015074827381510295	TGTGCCTTGTGGGGGGATCAAGAGTTGGGCAAAAAAATCAAGGTATTT	CALWGDQELGKKIKVF	TRGV9	.	TRGJP	15	-1	-1	18
191	0.0014918611553722623	TGTGCCTTGTTGCTCTTT	CALLLF	TRGV9	.	TRGJ1	9	-1	-1	12
185	0.001444996407035961	TGTGCCTTGTGGGAGGTGCTTGAGTTGGGCAAAAAAATCAAGGTATTT	CALWEVLELGKKIKVF	TRGV9	.	TRGJP	18	-1	-1	21
184	0.0014371856156465772	TGTGCCTTGTGGGAGGTGCGTTATAAGAAACTCTTT	CALWEVRYKKLF	TRGV9	.	TRGJ1	18	-1	-1	20
176	0.0013746992845315087	TGTGCCTTGTGGGAGGTGCGATATAAGAAACTCTTT	CALWEVRYKKLF	TRGV9	.	TRGJ2	18	-1	-1	21
175	0.0013668884931421251	TGTGCCTTGTGGGTACTCTTT	CALWVLF	TRGV9	.	TRGJ1	12	-1	-1	14
174	0.0013590777017527416	TGTGCTTTCCGACTCTTT	CAFRLF	TRGV9	.	TRGJ1	7	-1	-1	11
173	0.001351266910363358	TGTGCCTTGTGGGAGGTGTATTATAAGAAACTCTTT	CALWEVYYKKLF	TRGV9	.	TRGJ1	17	-1	-1	18
173	0.001351266910363358	TGTGCCTTGTGGGAGGTGCATTATAAGAAACTCTTT	CALWEVHYKKLF	TRGV9	.	TRGJ1	19	-1	-1	19
173	0.001351266910363358	TGTGCCTTGTGGGAGGTGCAGTATAAGAAACTCTTT	CALWEVQYKKLF	TRGV9	.	TRGJ2	19	-1	-1	21
170	0.0013278345361952073	TGTGCCACCTGGGATGGGCCCTCAAGTTATAAGAAACTCTTT	CATWDGPSSYKKLF	TRGV4	.	TRGJ1	20	-1	-1	26
169	0.0013200237448058238	TGGGAAAGGAAACTCTTT	WERKLF	TRGV9	.	TRGJ2	1	-1	-1	8
169	0.0013200237448058238	TGTGCCCCGGAACTCTTT	CAPELF	TRGV9	.	TRGJ1	5	-1	-1	10
168	0.00131221295341644	TGTGCCGATGCAAAGAAACTCTTT	CADAKKLF	TRGV9	.	TRGJ1	5	-1	-1	12
167	0.0013044021620270566	TGTGCCACCTGGGACAGGCGAGAATATAAGAAACTCTTT	CATWDRREYKKLF	TRGV3	.	TRGJ2	18	-1	-1	24
166	0.001296591370637673	TGTGCCTTGTGGGAGGTATGTAGTGATTGGATCAAGACGTTT	CALWEVCSDWIKTF	TRGV9	.	TRGJP2	16	-1	-1	16
166	0.001296591370637673	TGTGCCTTGTGGGAGGTGTGGGCGTATCCACTCTTT	CALWEVWAYPLF	TRGV9	.	TRGJ1	17	-1	-1	29
164	0.0012809697878589058	TGTGCCTTGTGGGTGTATGATTGGATCAAGACGTTT	CALWVYDWIKTF	TRGV9	.	TRGJP2	12	-1	-1	14
164	0.0012809697878589058	TGTGCCTCCGGAGCCAATGGGAAACTCTTT	CASGANGKLF	TRGV9	.	TRGJ2	6	-1	-1	20
162	0.0012653482050801388	TGTGCTGCGTGGGATCTAGATAGTAGTGATTGGATCAAGACGTTT	CAAWDLDSSDWIKTF	TRGV10	.	TRGJP2	14	-1	-1	15
160	0.0012497266223013715	TGTGCCTTGTGGGAGGCTAGGCGGGATTATAAGAAACTCTTT	CALWEARRDYKKLF	TRGV9	.	TRGJ1	15	-1	-1	25
159	0.001241915830911988	TGTGCCTTGTGGGAGGCGAGGCTCTTT	CALWEARLF	TRGV9	.	TRGJ1	15	-1	-1	21
157	0.001226294248133221	TGTGCCACCTGGATGGGGCAGAATTATTATAAGAAACTCTTT	CATWMGQNYYKKLF	TRGV4	.	TRGJ2	16	-1	-1	20
155	0.0012106726653544537	TGTGCCTTGGTGCTCTTT	CALVLF	TRGV9	.	TRGJ1	8	-1	-1	12
153	0.0011950510825756867	TGTGCCTTGTGGGATGGGGGTAGTGATTGGATCAAGACGTTT	CALWDGGSDWIKTF	TRGV9	.	TRGJP2	13	-1	-1	19
152	0.001187240291186303	TGTGCCTTGTGGGAGGTGCTGAAGCTCTTT	CALWEVLKLF	TRGV9	.	TRGJ1	18	-1	-1	20
151	0.0011794294997969194	TGTGCCTTGTGGGAGGCCTCCAGTGATTGGATCAAGACGTTT	CALWEASSDWIKTF	TRGV9	.	TRGJP2	15	-1	-1	21
148	0.0011559971256287686	TGTGCCTTGTGGGAGGTGGTAGGCGGTGATTGGATCAAGACGTTT	CALWEVVGGDWIKTF	TRGV9	.	TRGJP2	17	-1	-1	25
148	0.0011559971256287686	TGTGCCCCCCAGCAGGGCTGGAAGAAACTCTTT	CAPQQGWKKLF	TRGV9	.	TRGJ1	5	-1	-1	21
146	0.0011403755428500016	TGTGCCTTGTGGGAGGTCTCATATAGTAGTGATTGGATCAAGACGTTT	CALWEVSYSSDWIKTF	TRGV9	.	TRGJP2	16	-1	-1	20
146	0.0011403755428500016	TGTGCCTTGTGGGAGGTGGGGAAACTCTTT	CALWEVGKLF	TRGV9	.	TRGJ1	17	-1	-1	20
144	0.0011247539600712344	TGTGCCACCTGGGACTCCCGAGGTAGTGATTGGATCAAGACGTTT	CATWDSRGSDWIKTF	TRGV2	.	TRGJP2	14	-1	-1	22
144	0.0011247539600712344	TGTGCCTTGTGGGAGCCACTGCGAAATGTTCTCTTT	CALWEPLRNVLF	TRGV9	.	TRGJ1	14	-1	-1	30
144	0.0011247539600712344	TGTGCCCACGATAAGAAACTCTTT	CAHDKKLF	TRGV9	.	TRGJ1	5	-1	-1	10
142	0.0011091323772924673	TGTGCTGCGTGGGATTCCGAGAAACTCTTT	CAAWDSEKLF	TRGV10	.	TRGJ1	18	-1	-1	19
142	0.0011091323772924673	TGTGCTGCGTACGCCCTTAAGAAACTCTTT	CAAYALKKLF	TRGV10	.	TRGJ1	9	-1	-1	17
140	0.0010935107945137	TGTGCCACCTGGGATAGGCCCAGCGATAATGGACTCTTT	CATWDRPSDNGLF	TRGV8	.	TRGJ1	19	-1	-1	32
140	0.0010935107945137	TGTGCCTTGTTAAGTAGTGATTGGATCAAGACGTTT	CALLSSDWIKTF	TRGV9	.	TRGJP2	9	-1	-1	12
140	0.0010935107945137	TGTGCTGCGCGGTCTTATTATAAGAAACTCTTT	CAARSYYKKLF	TRGV10	.	TRGJ1	11	-1	-1	14
140	0.0010935107945137	TGTGCCGCTTATCCGAAGAGACTCTTT	CAAYPKRLF	TRGV9	.	TRGJ1	5	-1	-1	15
140	0.0010935107945137	TGTGCCGGCAAACTCTTT	CAGKLF	TRGV9	.	TRGJ1	5	-1	-1	9
137	0.0010700784203455495	TGTGCCTTGTGGGAGGTGTCCTATTATAAGAAACTCTTT	CALWEVSYYKKLF	TRGV9	.	TRGJ1	17	-1	-1	21
137	0.0010700784203455495	TGGAAACGTTGGTTCAAGATATTT	WKRWFKIF	TRGV9	.	TRGJP1	1	-1	-1	7
136	0.0010622676289561658	TGTGCCTTGTTATCTTATAAGAAACTCTTT	CALLSYKKLF	TRGV9	.	TRGJ1	9	-1	-1	14
136	0.0010622676289561658	TGTGCCTTGAAGAAACTCTTT	CALKKLF	TRGV9	.	TRGJ1	8	-1	-1	9
135	0.0010544568375667823	TGTGCCTTGTGGGAGGTGTACTTTCTTTGGCTCTTT	CALWEVYFLWLF	TRGV9	.	TRGJ1	20	-1	-1	30
134	0.0010466460461773987	TGTGCCACCTGGGACAGGCTTGGATATTATAAGAAACTCTTT	CATWDRLGYYKKLF	TRGV5	.	TRGJ1	21	-1	-1	24
134	0.0010466460461773987	TGTGCCTTGTGGCGGGGGAAACTCTTT	CALWRGKLF	TRGV9	.	TRGJ1	11	-1	-1	17
133	0.0010388352547880152	TGTGCCTTGTGGGAGGTGCAGGTGCGTGCATTTAGGAGCAAAAAAATCAAGGTATTT	CALWEVQVRAFRSKKIKVF	TRGV9	.	TRGJP	19	-1	-1	37
133	0.0010388352547880152	TGTGCCTTGTACTTCCCCTTTAAACTCTTT	CALYFPFKLF	TRGV9	.	TRGJ1	9	-1	-1	21
130	0.0010154028806198645	TGTGCCTTGTGGGAGAGGCAAGAGTTGGGCAAAAAAATCAAGGTATTT	CALWERQELGKKIKVF	TRGV9	.	TRGJP	14	-1	-1	16
130	0.0010154028806198645	TGTGCCCCCTATAAGAAACTCTTT	CAPYKKLF	TRGV9	.	TRGJ1	5	-1	-1	9
129	0.001007592089230481	TGTGCCACCTGGGATTATTATAAGAAACTCTTT	CATWDYYKKLF	TRGV8	.	TRGJ2	14	-1	-1	13
128	9.997812978410972E-4	TGTGCCTTGTGGGAGGCGGAGAGTCACGTCACTGGTTGGTTCAAGATATTT	CALWEAESHVTGWFKIF	TRGV9	.	TRGJP1	15	-1	-1	29
128	9.997812978410972E-4	TGTGCCTTGTGGGGTCCCGGGTTGGGCAAAAAAATCAAGGTATTT	CALWGPGLGKKIKVF	TRGV9	.	TRGJP	12	-1	-1	20
126	9.841597150623302E-4	TGTGCCTTGTGGGAGGTTGTGGAGTTGGGCAAAAAAATCAAGGTATTT	CALWEVVELGKKIKVF	TRGV9	.	TRGJP	16	-1	-1	21
126	9.841597150623302E-4	TGTGCTGCGTGGGATTATCTCACTGGTTGGTTCAAGATATTT	CAAWDYLTGWFKIF	TRGV10	.	TRGJP1	16	-1	-1	8
126	9.841597150623302E-4	CGAGCTCCTTGCGTGTTGGGCAAAAAAATCAAGGTATTT	RAPCVLGKKIKVF	TRGV9	.	TRGJP	-1	-1	-1	14
125	9.763489236729465E-4	TGTGCCTTAGGCTATAAGAAACTCTTT	CALGYKKLF	TRGV9	.	TRGJ2	7	-1	-1	12
125	9.763489236729465E-4	TGTGCTGCGAAGGTGGTACTCTTT	CAAKVVLF	TRGV10	.	TRGJ1	8	-1	-1	17
124	9.685381322835629E-4	TGTGCTGCGTGGGAATCACGCCGCTCGAATTATTATAAGAAACTCTTT	CAAWESRRSNYYKKLF	TRGV10	.	TRGJ2	13	-1	-1	24
124	9.685381322835629E-4	TGTGCCTTGTGGGAGGTTGGTTTTCCGGAGAAACTCTTT	CALWEVGFPEKLF	TRGV9	.	TRGJ1	16	-1	-1	28
123	9.607273408941794E-4	TGTGCCACCTGGGATAAGAAACTCTTT	CATWDKKLF	TRGV8	.	TRGJ1	15	-1	-1	13
122	9.529165495047958E-4	TGTGCCTTGTGGGAGGTGCAGCCCTTCTGGGGCAAACTCTTT	CALWEVQPFWGKLF	TRGV9	.	TRGJ1	19	-1	-1	33
122	9.529165495047958E-4	TGTGCCTTGTGGGAAAAGAAACTCTTT	CALWEKKLF	TRGV9	.	TRGJ1	13	-1	-1	15
121	9.451057581154123E-4	TGTGCCTTGTGGGAGGAAGAAGAGTTGGGCAAAAAAATCAAGGTATTT	CALWEEEELGKKIKVF	TRGV9	.	TRGJP	15	-1	-1	19
121	9.451057581154123E-4	TGTGCCACCTGGGACAGGCGAGGTTATAAGAAACTCTTT	CATWDRRGYKKLF	TRGV5	.	TRGJ2	18	-1	-1	23
121	9.451057581154123E-4	TGTGCCTTGTGGGATTGGCTTAAGAAACTCTTT	CALWDWLKKLF	TRGV9	.	TRGJ1	13	-1	-1	20
121	9.451057581154123E-4	TGTGCCTTGTGGGAGGCCTATAAGAAACTCTTT	CALWEAYKKLF	TRGV9	.	TRGJ1	15	-1	-1	18
120	9.372949667260286E-4	TGTGCCTTGTGGGAGGTTCTGCAAGAGTTGGGCAAAAAAATCAAGGTATTT	CALWEVLQELGKKIKVF	TRGV9	.	TRGJP	16	-1	-1	20
120	9.372949667260286E-4	TGTGCCTTGTGGGACCAGTTGGGCAAAAAAATCAAGGTATTT	CALWDQLGKKIKVF	TRGV9	.	TRGJP	13	-1	-1	16
120	9.372949667260286E-4	TGTGCCTTGTGGGAGCCCTCCCGGGCGAAACTCTTT	CALWEPSRAKLF	TRGV9	.	TRGJ1	14	-1	-1	26
120	9.372949667260286E-4	TGTGCCACCTGGTCGAATTATTATAAGAAACTCTTT	CATWSNYYKKLF	TRGV4	.	TRGJ1	11	-1	-1	12
119	9.294841753366451E-4	TGTGCCTTGTGGGAGGTGCAAGGGTTGCCGAAACTCTTT	CALWEVQGLPKLF	TRGV9	.	TRGJ1	19	-1	-1	29
119	9.294841753366451E-4	TGTGCCTTGTGGGAGGCGAGTTGGTTCAAGATATTT	CALWEASWFKIF	TRGV9	.	TRGJP1	15	-1	-1	19
119	9.294841753366451E-4	TGTGCCTTGTGGGACGATAAGAAACTCTTT	CALWDDKKLF	TRGV9	.	TRGJ1	13	-1	-1	16
119	9.294841753366451E-4	TGTGCCTTGCTAACTTCGAAGAAACTCTTT	CALLTSKKLF	TRGV9	.	TRGJ1	8	-1	-1	18
119	9.294841753366451E-4	TGTGCCTTGTTTAAGAAACTCTTT	CALFKKLF	TRGV9	.	TRGJ1	9	-1	-1	11
118	9.216733839472615E-4	TGTGCCTTGTGGGTCCTGTGTGCAGAGTTGGGCAAAAAAATCAAGGTATTT	CALWVLCAELGKKIKVF	TRGV9	.	TRGJP	12	-1	-1	23
118	9.216733839472615E-4	TGTGCCTTGTGGGAGGTGCGTTATTATAAGAAACTCTTT	CALWEVRYYKKLF	TRGV9	.	TRGJ1	18	-1	-1	20
118	9.216733839472615E-4	TGTGCCTTGTGGGAGGTGCAGAAACTCTTT	CALWEVQKLF	TRGV9	.	TRGJ1	19	-1	-1	19
118	9.216733839472615E-4	TGTGCCTCCGACACTAAGAAACTCTTT	CASDTKKLF	TRGV9	.	TRGJ1	6	-1	-1	14
117	9.13862592557878E-4	TGTGCCTTGTGGGAGGTGCAGTTGGGCAAAAAAATCAAGGTATTT	CALWEVQLGKKIKVF	TRGV9	.	TRGJP	19	-1	-1	19
117	9.13862592557878E-4	TGTGCCTTGTGGGAGACTCAGTTGGGCAAAAAAATCAAGGTATTT	CALWETQLGKKIKVF	TRGV9	.	TRGJP	14	-1	-1	19
117	9.13862592557878E-4	TGTGCCCTTTTGGGGTATAAGAAACTCTTT	CALLGYKKLF	TRGV9	.	TRGJ1	13	-1	-1	15
117	9.13862592557878E-4	TGTGCCCTAATAAAACTCTTT	CALIKLF	TRGV9	.	TRGJ1	5	-1	-1	12
116	9.060518011684943E-4	TGTGCCTTGTGGGAGTCTCAAGAGTTGGGCAAAAAAATCAAGGTATTT	CALWESQELGKKIKVF	TRGV9	.	TRGJP	14	-1	-1	18
116	9.060518011684943E-4	TGTGCTGCGTGGATTGCCAGACTCTTT	CAAWIARLF	TRGV10	.	TRGJ1	14	-1	-1	20
116	9.060518011684943E-4	TGTGCCTTGGGTTATAAGAAACTCTTT	CALGYKKLF	TRGV9	.	TRGJ1	8	-1	-1	11
115	8.982410097791108E-4	TGTGCCTCGGATAGACAAGAGTTGGGCAAAAAAATCAAGGTATTT	CASDRQELGKKIKVF	TRGV9	.	TRGJP	6	-1	-1	15
115	8.982410097791108E-4	TGTGCCTTGTGGGAGGTGGGGTTGGTGGAGAAACTCTTT	CALWEVGLVEKLF	TRGV9	.	TRGJ1	17	-1	-1	28
115	8.982410097791108E-4	TGTGCCTTGTGGGGGGCTAAGAAACTCTTT	CALWGAKKLF	TRGV9	.	TRGJ1	15	-1	-1	17
114	8.904302183897272E-4	TGTGCCTTGTGGGAGGTGCTTGGAATAATCGGTTGTGATTGGATCAAGACGTTT	CALWEVLGIIGCDWIKTF	TRGV9	.	TRGJP2	18	-1	-1	31
114	8.904302183897272E-4	TGTGCCTTGTGGGAGGCTCAAGAGTTGGGCAAAAAAATCAAGGTATTT	CALWEAQELGKKIKVF	TRGV9	.	TRGJP	15	-1	-1	18
114	8.904302183897272E-4	TGTGCTGCGTGGGATTATAAGGGGAGTGATTGGATCAAGACGTTT	CAAWDYKGSDWIKTF	TRGV10	.	TRGJP2	16	-1	-1	24
114	8.904302183897272E-4	TGTGCCTTGTGGGAGGTGCTGTATAAGAAACTCTTT	CALWEVLYKKLF	TRGV9	.	TRGJ1	18	-1	-1	21
114	8.904302183897272E-4	TGTGCCTTGTGGGAGGTCAGTAAGAAACTCTTT	CALWEVSKKLF	TRGV9	.	TRGJ1	16	-1	-1	20
114	8.904302183897272E-4	TGTGCCTTGTGGGAGGTGCAGATTCTCTTT	CALWEVQILF	TRGV9	.	TRGJ1	19	-1	-1	24
114	8.904302183897272E-4	TGTGCCTTGGCCAAGGGGGGGAAACTCTTT	CALAKGGKLF	TRGV9	.	TRGJ1	8	-1	-1	20
114	8.904302183897272E-4	TGTGCCTTGTGGGAGGTGCACAGGAAACTCTTT	CALWEVHRKLF	TRGV9	.	TRGJ1	20	-1	-1	23
113	8.826194270003437E-4	TGTGCCTTGTGGGAGGTGATTGAGTTGGGCAAAAAAATCAAGGTATTT	CALWEVIELGKKIKVF	TRGV9	.	TRGJP	17	-1	-1	21
113	8.826194270003437E-4	TGTGCCTTGTGGGAGGTGCGGGTTTTTGAGAAACTCTTT	CALWEVRVFEKLF	TRGV9	.	TRGJ2	18	-1	-1	28
113	8.826194270003437E-4	TGTGCCTTGTGGGAGGTGCAGGAGAAACTCTTT	CALWEVQEKLF	TRGV9	.	TRGJ1	19	-1	-1	22
113	8.826194270003437E-4	TGTGCCTTGGGAGAGAAACTCTTT	CALGEKLF	TRGV9	.	TRGJ1	14	-1	-1	13
112	8.748086356109601E-4	TGTGCCTTGTGGGAGGTGCGACGGGAGTTGGGCAAAAAAATCAAGGTATTT	CALWEVRRELGKKIKVF	TRGV9	.	TRGJP	18	-1	-1	24
112	8.748086356109601E-4	TGTGCCTTGTGGGAGGTGCCAAAAACGTTCCCGGGGGAGAAACTCTTT	CALWEVPKTFPGEKLF	TRGV9	.	TRGJ2	18	-1	-1	37
112	8.748086356109601E-4	TGTGCCTTGTGGGAGGTAGGAGAGTTGGGCAAAAAAATCAAGGTATTT	CALWEVGELGKKIKVF	TRGV9	.	TRGJP	16	-1	-1	20
112	8.748086356109601E-4	TGTGCCTTGTGGGTGGTGGAGTTGGGCAAAAAAATCAAGGTATTT	CALWVVELGKKIKVF	TRGV9	.	TRGJP	17	-1	-1	18
112	8.748086356109601E-4	TGTGCCTTGTGGGAGGTGGTCGGTAAGAAACTCTTT	CALWEVVGKKLF	TRGV9	.	TRGJ1	17	-1	-1	23
111	8.669978442215765E-4	TGTGCCTTGTGGGAGGCCGAGGGGTTGGGCAAAAAAATCAAGGTATTT	CALWEAEGLGKKIKVF	TRGV9	.	TRGJP	15	-1	-1	23
111	8.669978442215765E-4	TGTGCCTTGTGGGAGGGGGGGGAGTTGGGCAAAAAAATCAAGGTATTT	CALWEGGELGKKIKVF	TRGV9	.	TRGJP	15	-1	-1	21
111	8.669978442215765E-4	TGTGCCTTGTGGGTAGTAGAGTTGGGCAAAAAAATCAAGGTATTT	CALWVVELGKKIKVF	TRGV9	.	TRGJP	12	-1	-1	17
111	8.669978442215765E-4	TGTGCCTTGTGGGAGCTATCCCACAAACTCTTT	CALWELSHKLF	TRGV9	.	TRGJ1	14	-1	-1	24
110	8.591870528321929E-4	TGTGCCTTGTGGGAGGCTAACCAAGAGTTGGGCAAAAAAATCAAGGTATTT	CALWEANQELGKKIKVF	TRGV9	.	TRGJP	15	-1	-1	21
110	8.591870528321929E-4	TGTGCCTTGTGGGCCTCTTCCGATAAGAAACTCTTT	CALWASSDKKLF	TRGV9	.	TRGJ1	12	-1	-1	22
110	8.591870528321929E-4	TGTGCCTTGTGGGAGAGAAAACTCTTT	CALWERKLF	TRGV9	.	TRGJ1	14	-1	-1	18
109	8.513762614428094E-4	TGTGCCACCTGGGATCGTGGGGGGTATAAGAAACTCTTT	CATWDRGGYKKLF	TRGV4	.	TRGJ1	14	-1	-1	24
108	8.435654700534258E-4	TGTGCCTTGTGGGAGGTGCAAAGAGAGTTGGGCAAAAAAATCAAGGTATTT	CALWEVQRELGKKIKVF	TRGV9	.	TRGJP	19	-1	-1	23
108	8.435654700534258E-4	TGTGCCTTGTGGGAGGTGAAGTTGGGCAAAAAAATCAAGGTATTT	CALWEVKLGKKIKVF	TRGV9	.	TRGJP	17	-1	-1	19
108	8.435654700534258E-4	TGTGCCTTGTGGGAGGTGCTTAGGGGGAAACTCTTT	CALWEVLRGKLF	TRGV9	.	TRGJ1	18	-1	-1	26
108	8.435654700534258E-4	TGTGCTGCGTGGCGGGGGTTCAAGATATTT	CAAWRGFKIF	TRGV10	.	TRGJP1	11	-1	-1	16
108	8.435654700534258E-4	TGTGCTGCGTGGGATCGAGAGAAACTCTTT	CAAWDREKLF	TRGV10	.	TRGJ1	14	-1	-1	19
108	8.435654700534258E-4	TGTGCTGCGTGGGACCCTAAGGGACTCTTT	CAAWDPKGLF	TRGV10	.	TRGJ2	13	-1	-1	17
107	8.357546786640422E-4	TGTGCCTTGTGGGAGGGGACGCAAGAGTTGGGCAAAAAAATCAAGGTATTT	CALWEGTQELGKKIKVF	TRGV9	.	TRGJP	15	-1	-1	20
107	8.357546786640422E-4	TGTGCCACCTGGGACAGGCCTGGGACTTATTATAAGAAACTCTTT	CATWDRPGTYYKKLF	TRGV5	.	TRGJ1	21	-1	-1	23
106	8.279438872746586E-4	TGTGCCTTGTGGGAGGTGCAAACCCCAGAGAAACTCTTT	CALWEVQTPEKLF	TRGV9	.	TRGJ1	19	-1	-1	28
106	8.279438872746586E-4	TGTGCCACCTGGGATTATAAGAAACTCTTT	CATWDYKKLF	TRGV2	.	TRGJ2	13	-1	-1	13
106	8.279438872746586E-4	TGTGCCTTGTGGGAGGTGGATTATAAGAAACTCTTT	CALWEVDYKKLF	TRGV9	.	TRGJ1	17	-1	-1	19
105	8.201330958852751E-4	TGTGCCTTGTGGGAGGGAAACCAAGAGTTGGGCAAAAAAATCAAGGTATTT	CALWEGNQELGKKIKVF	TRGV9	.	TRGJP	15	-1	-1	21
104	8.123223044958915E-4	TGTGCCGTCCATGCGGGAGACGAAATCGGAGTAGAGAAACTCTTT	CAVHAGDEIGVEKLF	TRGV9	.	TRGJ1	5	-1	-1	34
104	8.123223044958915E-4	TGTGCCTTGTGGGAGGTGCAACGGAAACTCTTT	CALWEVQRKLF	TRGV9	.	TRGJ1	19	-1	-1	23
103	8.04511513106508E-4	TGTGCCTTGTGGGAGGTGCGGGGGTTGGGCAAAAAAATCAAGGTATTT	CALWEVRGLGKKIKVF	TRGV9	.	TRGJP	18	-1	-1	23
103	8.04511513106508E-4	TGTGCCTTGTGGGAGGTCCCTGGTTGGTTCAAGATATTT	CALWEVPGWFKIF	TRGV9	.	TRGJP1	16	-1	-1	19
103	8.04511513106508E-4	TGTGCCTTGTGGGAGGTGTACTATAAGAAACTCTTT	CALWEVYYKKLF	TRGV9	.	TRGJ1	20	-1	-1	18
103	8.04511513106508E-4	TGTGCCTTGTGGGAGGCATTAAAGAAACTCTTT	CALWEALKKLF	TRGV9	.	TRGJ1	15	-1	-1	17
102	7.967007217171243E-4	TGTGCCTTGTGGGAGGCCCCTCAAGAGTTGGGCAAAAAAATCAAGGTATTT	CALWEAPQELGKKIKVF	TRGV9	.	TRGJP	15	-1	-1	21
102	7.967007217171243E-4	TGTGCCACCTGGGACGGGCCGGGTAGTGATTGGATCAAGACGTTT	CATWDGPGSDWIKTF	TRGV2	.	TRGJP2	19	-1	-1	22
102	7.967007217171243E-4	TGTGCCTTGTGGGAGGGCTGGTCTAAGAAACTCTTT	CALWEGWSKKLF	TRGV9	.	TRGJ1	15	-1	-1	23
102	7.967007217171243E-4	TGTGCCTTGTGGGAGAATTATTATAAGAAACTCTTT	CALWENYYKKLF	TRGV9	.	TRGJ1	14	-1	-1	14
102	7.967007217171243E-4	TGTGCCTTGTGGGAGGTCACTAAGAAACTCTTT	CALWEVTKKLF	TRGV9	.	TRGJ1	19	-1	-1	20
102	7.967007217171243E-4	TGTGCCTTGTGGGAGGTGATTGAGAAACTCTTT	CALWEVIEKLF	TRGV9	.	TRGJ1	17	-1	-1	22
102	7.967007217171243E-4	TGTGCCTTGTGGGAGAAGAAACTCTTT	CALWEKKLF	TRGV9	.	TRGJ1	14	-1	-1	15
101	7.888899303277408E-4	TGTGCCTTGTGGGATATCCCGGGAGGGTCGAATTATTATAAGAAACTCTTT	CALWDIPGGSNYYKKLF	TRGV9	.	TRGJ2	13	-1	-1	27
101	7.888899303277408E-4	TGTGCCACCTGGGACACGAGTAGTGATTGGATCAAGACGTTT	CATWDTSSDWIKTF	TRGV3	.	TRGJP2	15	-1	-1	18
101	7.888899303277408E-4	TGTGCCTTGTGGGACCCATCTTGGGATAAGAAACTCTTT	CALWDPSWDKKLF	TRGV9	.	TRGJ1	13	-1	-1	25
101	7.888899303277408E-4	TGTGCCTTGTGGGAGGTGTTATCTAAGAAACTCTTT	CALWEVLSKKLF	TRGV9	.	TRGJ1	17	-1	-1	23
101	7.888899303277408E-4	TGTGCCTTGTGGGTGGATTATAAGAAACTCTTT	CALWVDYKKLF	TRGV9	.	TRGJ1	15	-1	-1	16
100	7.810791389383572E-4	TGTGCCTTGTGGGAGGCGATACAAGAGTTGGGCAAAAAAATCAAGGTATTT	CALWEAIQELGKKIKVF	TRGV9	.	TRGJP	15	-1	-1	21
100	7.810791389383572E-4	TGTGCCTTGTGGGAAGATCAAGAGTTGGGCAAAAAAATCAAGGTATTT	CALWEDQELGKKIKVF	TRGV9	.	TRGJP	13	-1	-1	18
100	7.810791389383572E-4	TGTGCCTTGTGGGCACAAGAGTTGGGCAAAAAAATCAAGGTATTT	CALWAQELGKKIKVF	TRGV9	.	TRGJP	12	-1	-1	15
100	7.810791389383572E-4	TGTGCTGCGTGTCGGGGGAGTGATTGGATCAAGACGTTT	CAACRGSDWIKTF	TRGV10	.	TRGJP2	10	-1	-1	18
99	7.732683475489737E-4	TGTGCCTTGTGGGAGGTGTCGCCCGATAAGAAACTCTTT	CALWEVSPDKKLF	TRGV9	.	TRGJ1	17	-1	-1	25
99	7.732683475489737E-4	TGTGCCTTGTGGGAGGTCAGGTATAAGAAACTCTTT	CALWEVRYKKLF	TRGV9	.	TRGJ1	16	-1	-1	21
99	7.732683475489737E-4	TGTGCTGCGTGGGTTTATTATAAGAAACTCTTT	CAAWVYYKKLF	TRGV10	.	TRGJ2	16	-1	-1	14
98	7.6545755615959E-4	TGTGCCTTGTGGGAGGGTACACCTGCGGAGAAGAAACTCTTT	CALWEGTPAEKKLF	TRGV9	.	TRGJ1	23	-1	-1	30
98	7.6545755615959E-4	TGTGCCTTGTGGGAGGTGCCCGATTATAAGAAACTCTTT	CALWEVPDYKKLF	TRGV9	.	TRGJ2	18	-1	-1	22
98	7.6545755615959E-4	TGTGCCTTTAAGAAACTCTTT	CAFKKLF	TRGV9	.	TRGJ1	7	-1	-1	8
97	7.576467647702065E-4	TGTGCCTTGTGGGAGGTGCAAGGCCCCCTCGAGTTGGGCAAAAAAATCAAGGTATTT	CALWEVQGPLELGKKIKVF	TRGV9	.	TRGJP	19	-1	-1	30
97	7.576467647702065E-4	TGTGCCTTGTGGGAGCCCGATTGGTATAAGAAACTCTTT	CALWEPDWYKKLF	TRGV9	.	TRGJ1	14	-1	-1	24
97	7.576467647702065E-4	TGTGCCACCTGGGACAGGCACCCTTATAAGAAACTCTTT	CATWDRHPYKKLF	TRGV3	.	TRGJ1	18	-1	-1	23
97	7.576467647702065E-4	TGTGCTGCGTGGGATTATAGGGAGAAACTCTTT	CAAWDYREKLF	TRGV10	.	TRGJ1	16	-1	-1	22
97	7.576467647702065E-4	TGTGCCTTGTTGTGGTATAAGAAACTCTTT	CALLWYKKLF	TRGV9	.	TRGJ1	9	-1	-1	15
97	7.576467647702065E-4	TGTGCTGCGTGGGATATCGACCTCTTT	CAAWDIDLF	TRGV10	.	TRGJ1	14	-1	-1	21
96	7.498359733808229E-4	TGTGCCTTGTGGGAGGTGCTGAGTTATAAGAAACTCTTT	CALWEVLSYKKLF	TRGV9	.	TRGJ1	18	-1	-1	23
95	7.420251819914394E-4	TGTGCCTTGTGGGAGGGGATTCAAGAGTTGGGCAAAAAAATCAAGGTATTT	CALWEGIQELGKKIKVF	TRGV9	.	TRGJP	15	-1	-1	21
95	7.420251819914394E-4	TGTGCCTTGTGGGAGGTGCACTGTTATAAGAAACTCTTT	CALWEVHCYKKLF	TRGV9	.	TRGJ1	20	-1	-1	23
95	7.420251819914394E-4	TGTGCCTTGTGGGAGGTGAAGGTGAGTAAGAAACTCTTT	CALWEVKVSKKLF	TRGV9	.	TRGJ1	17	-1	-1	26
95	7.420251819914394E-4	TGTGCCTTGTGGGGGAGTTATAAGAAACTCTTT	CALWGSYKKLF	TRGV9	.	TRGJ2	12	-1	-1	17
95	7.420251819914394E-4	TGTGCCTTGTGGGAGCGACTTAAGAAACTCTTT	CALWERLKKLF	TRGV9	.	TRGJ1	14	-1	-1	20
95	7.420251819914394E-4	TGTGCTGCGTGGGATAAACTCTTT	CAAWDKLF	TRGV10	.	TRGJ1	14	-1	-1	15
94	7.342143906020558E-4	TGTGCCTTGTGGGAGGTGCCCCGAGAGTTGGGCAAAAAAATCAAGGTATTT	CALWEVPRELGKKIKVF	TRGV9	.	TRGJP	21	-1	-1	23
94	7.342143906020558E-4	TGTGCCTTGTGGGAGGATACGGGGAGCCTTAAGAAACTCTTT	CALWEDTGSLKKLF	TRGV9	.	TRGJ1	15	-1	-1	29
94	7.342143906020558E-4	TGTGCCTTGTGGGAGGTGTTCCATTATAAGAAACTCTTT	CALWEVFHYKKLF	TRGV9	.	TRGJ1	17	-1	-1	22
94	7.342143906020558E-4	TGTGCCTTGTCCCTTCGATCCAATAAGAAACTCTTT	CALSLRSNKKLF	TRGV9	.	TRGJ1	9	-1	-1	22
94	7.342143906020558E-4	TGTGCCTTGTGGGAGGGGTATTATAAGAAACTCTTT	CALWEGYYKKLF	TRGV9	.	TRGJ1	15	-1	-1	18
94	7.342143906020558E-4	TGTGCCTTGTGGGAGGTTTATAAGAAACTCTTT	CALWEVYKKLF	TRGV9	.	TRGJ1	16	-1	-1	17
94	7.342143906020558E-4	TGTGCCTTGTGGGAGGTTGAGAAACTCTTT	CALWEVEKLF	TRGV9	.	TRGJ1	16	-1	-1	19
94	7.342143906020558E-4	TGTGCCTTGACATATAAGAAACTCTTT	CALTYKKLF	TRGV9	.	TRGJ1	8	-1	-1	12
94	7.342143906020558E-4	TGTGCCTTGTGGGATAAGAAACTCTTT	CALWDKKLF	TRGV9	.	TRGJ1	13	-1	-1	13
94	7.342143906020558E-4	TGTGCTGGGAAACTCTTT	CAGKLF	TRGV10	.	TRGJ1	6	-1	-1	8
93	7.264035992126722E-4	TGTGCCTCGCCCCCCCCGCCAGAGTTGGGCAAAAAAATCAAGGTATTT	CASPPPPELGKKIKVF	TRGV9	.	TRGJP	6	-1	-1	17
93	7.264035992126722E-4	TGTGCCTTGTGGGAGGTGCAAGGCTGGGATTATAAGAAACTCTTT	CALWEVQGWDYKKLF	TRGV9	.	TRGJ1	19	-1	-1	28
93	7.264035992126722E-4	TGTGCCTTGTGGGAGGTAGCGTTGGGCAAAAAAATCAAGGTATTT	CALWEVALGKKIKVF	TRGV9	.	TRGJP	16	-1	-1	17
93	7.264035992126722E-4	TGTGCCTTGTGGGAGGTGCTGAGGGATTATAAGAAACTCTTT	CALWEVLRDYKKLF	TRGV9	.	TRGJ1	18	-1	-1	25
93	7.264035992126722E-4	TGTGCCTTGAAGGGGTTGGGCAAAAAAATCAAGGTATTT	CALKGLGKKIKVF	TRGV9	.	TRGJP	8	-1	-1	14
93	7.264035992126722E-4	TGTGCCTTGTGTAAAGCCCCTAAGAAACTCTTT	CALCKAPKKLF	TRGV9	.	TRGJ1	10	-1	-1	20
93	7.264035992126722E-4	TGTGCCCCACTTTATTATAAGAAACTCTTT	CAPLYYKKLF	TRGV9	.	TRGJ1	5	-1	-1	11
92	7.185928078232886E-4	TGTGCCTTGTGGGAGGTGCCTTGGTATAAGAAACTCTTT	CALWEVPWYKKLF	TRGV9	.	TRGJ2	18	-1	-1	24
92	7.185928078232886E-4	TGTGCTGCGTGGGATTATAACAAGAAACTCTTT	CAAWDYNKKLF	TRGV10	.	TRGJ1	16	-1	-1	13
91	7.107820164339051E-4	TGTGCCTTGTGGGATTATGCGGTGGGGTTGGGCAAAAAAATCAAGGTATTT	CALWDYAVGLGKKIKVF	TRGV9	.	TRGJP	13	-1	-1	26
91	7.107820164339051E-4	TGTGCCTTGTGGGAGGTCTCTAGCCGCCTTAAGAAACTCTTT	CALWEVSSRLKKLF	TRGV9	.	TRGJ1	16	-1	-1	29
91	7.107820164339051E-4	TGTGCCACCTGGGGCGGATTGTGGATCAAGACGTTT	CATWGGLWIKTF	TRGV2	.	TRGJP2	16	-1	-1	21
91	7.107820164339051E-4	TGTGCTGCGTGGGATTTGGGACTCTTT	CAAWDLGLF	TRGV10	.	TRGJ1	15	-1	-1	20
91	7.107820164339051E-4	TGTGCTGCGTGGAAACTCTTT	CAAWKLF	TRGV10	.	TRGJ1	11	-1	-1	11
90	7.029712250445215E-4	TGTGCCTTGTGGGAGGTGCCATTACAGGGGTTGGGCAAAAAAATCAAGGTATTT	CALWEVPLQGLGKKIKVF	TRGV9	.	TRGJP	18	-1	-1	29
90	7.029712250445215E-4	TGTGCCTTGTGGGAGGTGCAGGTTGACAGGGTTTCGTACAATAAGAAACTCTTT	CALWEVQVDRVSYNKKLF	TRGV9	.	TRGJ1	19	-1	-1	40
90	7.029712250445215E-4	TGTGCCTTGTGGGAGGGGGGCCAAGAGTTGGGCAAAAAAATCAAGGTATTT	CALWEGGQELGKKIKVF	TRGV9	.	TRGJP	15	-1	-1	17
90	7.029712250445215E-4	TGTGCCTTGTGGGAACAACAAGAGTTGGGCAAAAAAATCAAGGTATTT	CALWEQQELGKKIKVF	TRGV9	.	TRGJP	13	-1	-1	18
90	7.029712250445215E-4	TGTGCCTTGTGGGAGGTGCCACCTTGCAGGGATAAGAAACTCTTT	CALWEVPPCRDKKLF	TRGV9	.	TRGJ1	23	-1	-1	31
90	7.029712250445215E-4	TGTGCCTTGTGGGAGGTGCGTTGTAGTTGTTATAAGAAACTCTTT	CALWEVRCSCYKKLF	TRGV9	.	TRGJ1	18	-1	-1	26
90	7.029712250445215E-4	TGTGCCTTGAAAGAGTTGGGCAAAAAAATCAAGGTATTT	CALKELGKKIKVF	TRGV9	.	TRGJP	8	-1	-1	10
90	7.029712250445215E-4	TGTGCCTTGTGGGAGGCACGAGGTAAGAAACTCTTT	CALWEARGKKLF	TRGV9	.	TRGJ1	15	-1	-1	23
90	7.029712250445215E-4	TGTGCTGCGTGGGATTCTTCGGGGAAACTCTTT	CAAWDSSGKLF	TRGV10	.	TRGJ1	15	-1	-1	23
90	7.029712250445215E-4	TGTGCCTTGTGCACTGGTTGGTTCAAGATATTT	CALCTGWFKIF	TRGV9	.	TRGJP1	10	-1	-1	11
90	7.029712250445215E-4	TGTGCCTTGTGGGGATATTATAAGAAACTCTTT	CALWGYYKKLF	TRGV9	.	TRGJ1	12	-1	-1	15
89	6.95160433655138E-4	TGTGCCTTGTGGGAGGTGAAGTATAAGAAACTCTTT	CALWEVKYKKLF	TRGV9	.	TRGJ1	17	-1	-1	21
88	6.873496422657543E-4	TGTGCCTTGTGGGAGGTGATAAAGTTGGGCAAAAAAATCAAGGTATTT	CALWEVIKLGKKIKVF	TRGV9	.	TRGJP	17	-1	-1	22
88	6.873496422657543E-4	TGTGCTGCGTGGGATTCAACCACTGGTTGGTTCAAGATATTT	CAAWDSTTGWFKIF	TRGV10	.	TRGJP1	15	-1	-1	18
88	6.873496422657543E-4	TGTGCCTTGTGGGAGTTTTATAAGAAACTCTTT	CALWEFYKKLF	TRGV9	.	TRGJ1	14	-1	-1	17
88	6.873496422657543E-4	TGTGCCTTGTGGGAATCTAATAAGAAACTCTTT	CALWESNKKLF	TRGV9	.	TRGJ1	13	-1	-1	19
87	6.795388508763708E-4	TGTGCCTTGTGGGAGGTGCTATCTGAGGGATATAAGAAACTCTTT	CALWEVLSEGYKKLF	TRGV9	.	TRGJ1	18	-1	-1	30
87	6.795388508763708E-4	TGTGCCTTGGTACCAACTGCCACTGGTTGGTTCAAGATATTT	CALVPTATGWFKIF	TRGV9	.	TRGJP1	8	-1	-1	19
87	6.795388508763708E-4	TGTGCCTTGTGGGAGGCTGGGGATAATAAGAAACTCTTT	CALWEAGDNKKLF	TRGV9	.	TRGJ1	15	-1	-1	22
87	6.795388508763708E-4	TGTGCTGCGTGGGATGACGGGAAACTCTTT	CAAWDDGKLF	TRGV10	.	TRGJ1	18	-1	-1	20
87	6.795388508763708E-4	TGTGCTGCGTGGGATTGGAAACTCTTT	CAAWDWKLF	TRGV10	.	TRGJ1	15	-1	-1	17
86	6.717280594869872E-4	TGTGCCTTGTGGGAGGTGCGTGTTCTAGGGTATAAGAAACTCTTT	CALWEVRVLGYKKLF	TRGV9	.	TRGJ1	18	-1	-1	30
86	6.717280594869872E-4	TGTGCTGCGTGGGATTATAAGGATAAGAAACTCTTT	CAAWDYKDKKLF	TRGV10	.	TRGJ1	16	-1	-1	22
86	6.717280594869872E-4	TGTGCCTTGTGGGAGTATAAGAAACTCTTT	CALWEYKKLF	TRGV9	.	TRGJ1	14	-1	-1	15
86	6.717280594869872E-4	TGTGCTGCGGGGGTTGGGAAACTCTTT	CAAGVGKLF	TRGV10	.	TRGJ1	12	-1	-1	17
86	6.717280594869872E-4	TGTGCTGCGTGGGAGGGCAGGAAACTCTTT	CAAWEGRKLF	TRGV10	.	TRGJ1	13	-1	-1	20
85	6.639172680976037E-4	TGTGCCTTGTGGGATAGTAGTAGTGATTGGATCAAGACGTTT	CALWDSSSDWIKTF	TRGV9	.	TRGJP2	13	-1	-1	13
85	6.639172680976037E-4	TGTGCCTTGTGGGAGGTCCGACTAAGGTATAAGAAACTCTTT	CALWEVRLRYKKLF	TRGV9	.	TRGJ1	16	-1	-1	27
85	6.639172680976037E-4	TGTGCCTTGTGGGAGGTGCAAAAGAAACTCTTT	CALWEVQKKLF	TRGV9	.	TRGJ1	19	-1	-1	21
84	6.5610647670822E-4	TGTGCCTTGTGGGAGGAGGGGACCACTGGTTGGTTCAAGATATTT	CALWEEGTTGWFKIF	TRGV9	.	TRGJP1	15	-1	-1	21
84	6.5610647670822E-4	TGTGCTGCGTGGGGTCTCATTAGTGATTGGATCAAGACGTTT	CAAWGLISDWIKTF	TRGV10	.	TRGJP2	12	-1	-1	20
84	6.5610647670822E-4	TGTGCCTTGTGGGAGTGTACCCGCTGGCATAAGAAACTCTTT	CALWECTRWHKKLF	TRGV9	.	TRGJ1	20	-1	-1	28
84	6.5610647670822E-4	TGTGCCTTGTGGGAGGGGTACCATAAGAAACTCTTT	CALWEGYHKKLF	TRGV9	.	TRGJ2	21	-1	-1	22
84	6.5610647670822E-4	TGTGCCTTGTGGGAAAGGTATAAGAAACTCTTT	CALWERYKKLF	TRGV9	.	TRGJ1	13	-1	-1	18
83	6.482956853188365E-4	TGTGCCTTGTGGGAGGTGCTCGGAGAGTTGGGCAAAAAAATCAAGGTATTT	CALWEVLGELGKKIKVF	TRGV9	.	TRGJP	18	-1	-1	23
83	6.482956853188365E-4	TGTGCTGCGTGGGATCCTTGGAGTGATTGGATCAAGACGTTT	CAAWDPWSDWIKTF	TRGV10	.	TRGJP2	14	-1	-1	21
83	6.482956853188365E-4	TGTGCCTTGTGGGAGGTTATCTTAGGGGGTAAGAAACTCTTT	CALWEVILGGKKLF	TRGV9	.	TRGJ1	16	-1	-1	29
83	6.482956853188365E-4	TGTGCTGCGTGGGATCGGTGTGATTGGATCAAGACGTTT	CAAWDRCDWIKTF	TRGV10	.	TRGJP2	14	-1	-1	19
83	6.482956853188365E-4	TGTGCCTTGTGGGATGTCCTTTATTATAAGAAACTCTTT	CALWDVLYYKKLF	TRGV9	.	TRGJ1	16	-1	-1	20
83	6.482956853188365E-4	TGTGCCTTGTGGGAGGTGCATTATTATAAGAAACTCTTT	CALWEVHYYKKLF	TRGV9	.	TRGJ2	19	-1	-1	19
82	6.404848939294529E-4	TGTGCCTTGTGGGAGGTACCCAATACCACTGGTTGGTTCAAGATATTT	CALWEVPNTTGWFKIF	TRGV9	.	TRGJP1	16	-1	-1	22
82	6.404848939294529E-4	TGTGCCACCTGGGACGGGTATAGTAGTGATTGGATCAAGACGTTT	CATWDGYSSDWIKTF	TRGV2	.	TRGJP2	17	-1	-1	18
82	6.404848939294529E-4	TGTGCCTTGTGGGAGGTGCTGTATTATAAGAAACTCTTT	CALWEVLYYKKLF	TRGV9	.	TRGJ1	18	-1	-1	21
82	6.404848939294529E-4	TGTGCCTTGTGGGAGGTGCACAAGAATAAGAAACTCTTT	CALWEVHKNKKLF	TRGV9	.	TRGJ1	20	-1	-1	25
81	6.326741025400694E-4	TGTGCTGCGTGGGATTTTAGGGGTAGTGATTGGATCAAGACGTTT	CAAWDFRGSDWIKTF	TRGV10	.	TRGJP2	15	-1	-1	22
81	6.326741025400694E-4	TGTGCTGCGTGGATTGATTTAGGTTGGTTCAAGATATTT	CAAWIDLGWFKIF	TRGV10	.	TRGJP1	14	-1	-1	21
81	6.326741025400694E-4	TGTGCCTTGTGGGAGGTGCTTTGTTATAAGAAACTCTTT	CALWEVLCYKKLF	TRGV9	.	TRGJ1	18	-1	-1	20
81	6.326741025400694E-4	TGTGCCTTGTGCCGGGGATATTATAAGAAACTCTTT	CALCRGYYKKLF	TRGV9	.	TRGJ1	10	-1	-1	18
81	6.326741025400694E-4	TGTGCTGCGTGGGACACCTATAAGAAACTCTTT	CAAWDTYKKLF	TRGV10	.	TRGJ1	13	-1	-1	18
81	6.326741025400694E-4	TGTGCTGCCGCGAGTTGGTTCAAGATATTT	CAAASWFKIF	TRGV10	.	TRGJP1	7	-1	-1	13
81	6.326741025400694E-4	TGTGCTGCGTGGGAGACTAAGAAACTCTTT	CAAWETKKLF	TRGV10	.	TRGJ1	13	-1	-1	17
81	6.326741025400694E-4	TGCATGGAGAAACTCTTT	CMEKLF	TRGV10	.	TRGJ1	1	-1	-1	7
80	6.248633111506858E-4	TGTGCCTTGTGGGAGGTGGGGGGTTATTATAAGAAACTCTTT	CALWEVGGYYKKLF	TRGV9	.	TRGJ1	17	-1	-1	23
80	6.248633111506858E-4	TGTGCCTTGTGGGAGGTGGACAGAGTCTATAAGAAACTCTTT	CALWEVDRVYKKLF	TRGV9	.	TRGJ1	20	-1	-1	27
80	6.248633111506858E-4	TGTGCCTTGTGGGAGGCCTATTATAAGAAACTCTTT	CALWEAYYKKLF	TRGV9	.	TRGJ1	15	-1	-1	18
80	6.248633111506858E-4	TGTGCCTTGTGGGAGGTTGATTATAAGAAACTCTTT	CALWEVDYKKLF	TRGV9	.	TRGJ2	16	-1	-1	19
79	6.170525197613022E-4	TGTGCCTTGTGGGAGGCCAGGGGAGGGTTGAATTATTATAAGAAACTCTTT	CALWEARGGLNYYKKLF	TRGV9	.	TRGJ1	15	-1	-1	29
79	6.170525197613022E-4	TGTGCCTTGTGGGAGGTCCGGAGGACCACTGGTTGGTTCAAGATATTT	CALWEVRRTTGWFKIF	TRGV9	.	TRGJP1	16	-1	-1	24
79	6.170525197613022E-4	TGTGCCTTGTGGGAGGCAACGTCGGGGTATTATAAGAAACTCTTT	CALWEATSGYYKKLF	TRGV9	.	TRGJ1	15	-1	-1	27
79	6.170525197613022E-4	TGTGCCTTGTGGGAGGGGGATAATAAGAAACTCTTT	CALWEGDNKKLF	TRGV9	.	TRGJ1	15	-1	-1	19
79	6.170525197613022E-4	TGTGCTGCGTGGGATTCTCAAGGGAAACTCTTT	CAAWDSQGKLF	TRGV10	.	TRGJ1	15	-1	-1	23
79	6.170525197613022E-4	TGTGCTGCGTGGGACCAAAAACTCTTT	CAAWDQKLF	TRGV10	.	TRGJ1	13	-1	-1	18
78	6.092417283719186E-4	TGTGCCTTGTGGGAGGTGCCCACGGGGAATTATTATAAGAAACTCTTT	CALWEVPTGNYYKKLF	TRGV9	.	TRGJ1	18	-1	-1	26
78	6.092417283719186E-4	TGTGCCTTGTGGCCGATAAACCGTCTAAATTATAAGAAACTCTTT	CALWPINRLNYKKLF	TRGV9	.	TRGJ1	11	-1	-1	28
78	6.092417283719186E-4	TGTGCCTTGTGGGAGGTTGAGGCGGGTTATAAGAAACTCTTT	CALWEVEAGYKKLF	TRGV9	.	TRGJ1	16	-1	-1	26
78	6.092417283719186E-4	TGTGCCTTGTGGGACCCATCGGATTATAAGAAACTCTTT	CALWDPSDYKKLF	TRGV9	.	TRGJ1	13	-1	-1	22
78	6.092417283719186E-4	TGTGCCTTGTGGGAGGTGCGGTATTATAAGAAACTCTTT	CALWEVRYYKKLF	TRGV9	.	TRGJ1	18	-1	-1	21
78	6.092417283719186E-4	TGTGCTGCGTGGGAGCCGGAACTCTTT	CAAWEPELF	TRGV10	.	TRGJ1	13	-1	-1	19
77	6.014309369825351E-4	TGTGCCTTGTGGGTCACGCGGAGTTATTATAAGAAACTCTTT	CALWVTRSYYKKLF	TRGV9	.	TRGJ2	12	-1	-1	20
77	6.014309369825351E-4	TGTGCCTTGTGGGAGGGCCCAGATTATTATAAGAAACTCTTT	CALWEGPDYYKKLF	TRGV9	.	TRGJ1	15	-1	-1	22
77	6.014309369825351E-4	TGTGCCACCTGGGACAGGCGGTTTTATTATAAGAAACTCTTT	CATWDRRFYYKKLF	TRGV3	.	TRGJ1	18	-1	-1	23
77	6.014309369825351E-4	TGTGCCTTGTGGGAGGTGGAGCGATATAAGAAACTCTTT	CALWEVERYKKLF	TRGV9	.	TRGJ1	17	-1	-1	24
77	6.014309369825351E-4	TGTGCTGCGTGGGACCCTCCCGATAAGAAACTCTTT	CAAWDPPDKKLF	TRGV10	.	TRGJ1	13	-1	-1	22
77	6.014309369825351E-4	TGTGCCTTGTGGGAGGGTTATTATAAGAAACTCTTT	CALWEGYYKKLF	TRGV9	.	TRGJ1	15	-1	-1	17
77	6.014309369825351E-4	TGTGCTGCGTGGGAATCGAAACTCTTT	CAAWESKLF	TRGV10	.	TRGJ1	13	-1	-1	17
76	5.936201455931515E-4	TGTGCCTTGTGGGAGGTGCGTTCGGTGGGTTATTATAAGAAACTCTTT	CALWEVRSVGYYKKLF	TRGV9	.	TRGJ1	18	-1	-1	29
76	5.936201455931515E-4	TGTGCCTTGTGGGGTGTGAATTATTATAAGAAACTCTTT	CALWGVNYYKKLF	TRGV9	.	TRGJ2	12	-1	-1	17
76	5.936201455931515E-4	TGTGCTGCGTGTCGTGGTTATAAGAAACTCTTT	CAACRGYKKLF	TRGV10	.	TRGJ1	10	-1	-1	17
75	5.85809354203768E-4	TGTGCTGCGTGGGTTGTAGGGAATTATTATAAGAAACTCTTT	CAAWVVGNYYKKLF	TRGV10	.	TRGJ1	12	-1	-1	20
75	5.85809354203768E-4	TGTGCCTTGTGGGAGGTGCAGGTGCGGTATAAGAAACTCTTT	CALWEVQVRYKKLF	TRGV9	.	TRGJ1	19	-1	-1	27
75	5.85809354203768E-4	TGTGCCTTGTGGGAGGGGGCCCTTCAATATAAGAAACTCTTT	CALWEGALQYKKLF	TRGV9	.	TRGJ1	15	-1	-1	27
75	5.85809354203768E-4	TGTGCTGCGTGGGATTATAGGTTCCAGAAACTCTTT	CAAWDYRFQKLF	TRGV10	.	TRGJ1	16	-1	-1	25
75	5.85809354203768E-4	TGTGCCTTGTGGGAGGTGCTTAAACTCTTT	CALWEVLKLF	TRGV9	.	TRGJ1	18	-1	-1	21
75	5.85809354203768E-4	TGTGCTGCGTGTTTGCGGCCCAAGAAACTCTTT	CAACLRPKKLF	TRGV10	.	TRGJ1	10	-1	-1	21
74	5.779985628143843E-4	TGTGCCTTGTGGGAGGTGCGGAACCGGGAAGCGGAGTTGGGCAAAAAAATCAAGGTATTT	CALWEVRNREAELGKKIKVF	TRGV9	.	TRGJP	18	-1	-1	33
74	5.779985628143843E-4	TGTGCCTTGTGGGAGCCCTGCTTGAATTATAAGAAACTCTTT	CALWEPCLNYKKLF	TRGV9	.	TRGJ1	14	-1	-1	25
74	5.779985628143843E-4	TGTGCCTTGTGGGAGGCCCCGGGATCATATAAGAAACTCTTT	CALWEAPGSYKKLF	TRGV9	.	TRGJ2	15	-1	-1	27
74	5.779985628143843E-4	TGTGCCTTTGAAGAGTTGGGCAAAAAAATCAAGGTATTT	CAFEELGKKIKVF	TRGV9	.	TRGJP	7	-1	-1	10
74	5.779985628143843E-4	TGTGCCTTGTGGGAGGTGCAGCCCTATAAGAAACTCTTT	CALWEVQPYKKLF	TRGV9	.	TRGJ1	19	-1	-1	24
74	5.779985628143843E-4	TGTGCCTTGTGGGAGGTGAAATATAAGAAACTCTTT	CALWEVKYKKLF	TRGV9	.	TRGJ1	17	-1	-1	21
74	5.779985628143843E-4	TGTGCCTTGTGGGAGGAGATTAATAAGAAACTCTTT	CALWEEINKKLF	TRGV9	.	TRGJ1	15	-1	-1	18
74	5.779985628143843E-4	TGTGCCTTGCCTGACTCCTATTATAAGAAACTCTTT	CALPDSYYKKLF	TRGV9	.	TRGJ1	8	-1	-1	18
74	5.779985628143843E-4	CTTTATTATAAGAAACTCTTT	LYYKKLF	TRGV9	.	TRGJ1	-1	-1	-1	2
73	5.701877714250008E-4	TGTGCCTTGTGGGAGGTGCAATCGGGTCAGACCACTGGTTGGTTCAAGATATTT	CALWEVQSGQTTGWFKIF	TRGV9	.	TRGJP1	19	-1	-1	30
73	5.701877714250008E-4	TGTGCCTTGTGGGAGGTGGAATTTAGTTATTATAAGAAACTCTTT	CALWEVEFSYYKKLF	TRGV9	.	TRGJ1	17	-1	-1	26
73	5.701877714250008E-4	TGTGCCTTGTGGGAGGCCCTGAATTATAAGAAACTCTTT	CALWEALNYKKLF	TRGV9	.	TRGJ1	15	-1	-1	22
73	5.701877714250008E-4	TGTGCTGCGTGGAATTATGATTGGATCAAGACGTTT	CAAWNYDWIKTF	TRGV10	.	TRGJP2	16	-1	-1	17
73	5.701877714250008E-4	TGTGCCTTGTGGGAGTTATATTATAAGAAACTCTTT	CALWELYYKKLF	TRGV9	.	TRGJ1	14	-1	-1	18
73	5.701877714250008E-4	TGTGCCTTGACCACTGGTTGGTTCAAGATATTT	CALTTGWFKIF	TRGV9	.	TRGJP1	8	-1	-1	9
72	5.623769800356172E-4	TGTGCCTTGTGGGAACCTGTTCGACGAAAGCAAGAGTTGGGCAAAAAAATCAAGGTATTT	CALWEPVRRKQELGKKIKVF	TRGV9	.	TRGJP	13	-1	-1	29
72	5.623769800356172E-4	TGTGCCTTGTGGGAGGTAAGGTGGGCTTATTATAAGAAACTCTTT	CALWEVRWAYYKKLF	TRGV9	.	TRGJ1	16	-1	-1	26
72	5.623769800356172E-4	TGTGCCTTGTGGGAGGCGCCATACTCATTTTATAAGAAACTCTTT	CALWEAPYSFYKKLF	TRGV9	.	TRGJ1	18	-1	-1	26
72	5.623769800356172E-4	TGTGCTGCGTGGGATACCCTCGGGGGCGGTAAGAAACTCTTT	CAAWDTLGGGKKLF	TRGV10	.	TRGJ2	14	-1	-1	29
72	5.623769800356172E-4	TGTGCCTTGTGGGAGGTGAAGGGTTATAAGAAACTCTTT	CALWEVKGYKKLF	TRGV9	.	TRGJ1	17	-1	-1	23
72	5.623769800356172E-4	TGTGCCTTGTGGGAGGCGGGTTATTATAAGAAACTCTTT	CALWEAGYYKKLF	TRGV9	.	TRGJ1	15	-1	-1	20
72	5.623769800356172E-4	TGTGCCACCTGGGACGGGCATAAGAAACTCTTT	CATWDGHKKLF	TRGV2	.	TRGJ1	18	-1	-1	19
72	5.623769800356172E-4	TGTGCCACCTGGGGGAAACTCTTT	CATWGKLF	TRGV5	.	TRGJ2	12	-1	-1	14
72	5.623769800356172E-4	TGTGCTGCGTGGGATGGGCGGTTCAAGATATTT	CAAWDGRFKIF	TRGV10	.	TRGJP1	14	-1	-1	19
72	5.623769800356172E-4	TGTGCTGCGTCCTATAAGAAACTCTTT	CAASYKKLF	TRGV10	.	TRGJ1	9	-1	-1	12
71	5.545661886462337E-4	TGTGCTGCGTGGGATCCGCCGCGAGGTATCTGGAAACTCTTT	CAAWDPPRGIWKLF	TRGV10	.	TRGJ1	14	-1	-1	32
71	5.545661886462337E-4	TGTGCCTTGTGGCTAAGAAGGGGGTATTATAAGAAACTCTTT	CALWLRRGYYKKLF	TRGV9	.	TRGJ2	11	-1	-1	24
71	5.545661886462337E-4	TGTGCCACCTGGGACGGGCCGCGTTATTATAAGAAACTCTTT	CATWDGPRYYKKLF	TRGV2	.	TRGJ1	23	-1	-1	23
71	5.545661886462337E-4	TGTGCCTTGTGGGAGGGGCTTTATTATAAGAAACTCTTT	CALWEGLYYKKLF	TRGV9	.	TRGJ1	18	-1	-1	20
71	5.545661886462337E-4	TGTGCTGCGTGGGTCTCCGAACGAGGGAAACTCTTT	CAAWVSERGKLF	TRGV10	.	TRGJ1	12	-1	-1	26
71	5.545661886462337E-4	TGTGCTGCGTGGGATTCGAATGGGTTCAAGATATTT	CAAWDSNGFKIF	TRGV10	.	TRGJP1	20	-1	-1	22
71	5.545661886462337E-4	TGTGCTGCGTGGGATTGGGACGATAAGAAACTCTTT	CAAWDWDDKKLF	TRGV10	.	TRGJ1	15	-1	-1	22
71	5.545661886462337E-4	TGTGCCTTGTGGGAGTCTTATTATAAGAAACTCTTT	CALWESYYKKLF	TRGV9	.	TRGJ1	14	-1	-1	17
71	5.545661886462337E-4	TGTGCCTTGTGGGAGCTTTATTATAAGAAACTCTTT	CALWELYYKKLF	TRGV9	.	TRGJ1	14	-1	-1	17
71	5.545661886462337E-4	TGTGCTGCGTGGGATTGGAACCGGAAACTCTTT	CAAWDWNRKLF	TRGV10	.	TRGJ1	15	-1	-1	23
71	5.545661886462337E-4	TGTGCTGCCACACATAGTGATTGGATCAAGACGTTT	CAATHSDWIKTF	TRGV10	.	TRGJP2	7	-1	-1	14
70	5.4675539725685E-4	TGTGCCTTGTGGGAGGTGCTAGGCTCCTTTGGATATTATAAGAAACTCTTT	CALWEVLGSFGYYKKLF	TRGV9	.	TRGJ1	18	-1	-1	33
70	5.4675539725685E-4	TGTGCTGCGTGGGATTATCTCATCAGGCCTGGTTGGTTCAAGATATTT	CAAWDYLIRPGWFKIF	TRGV10	.	TRGJP1	16	-1	-1	28
70	5.4675539725685E-4	TGTGCTGCGTGGGATCCTCCTGGTTGGTTCAAGATATTT	CAAWDPPGWFKIF	TRGV10	.	TRGJP1	14	-1	-1	19
70	5.4675539725685E-4	TGTGCCTTGTGGGCACCCTTTTATTATAAGAAACTCTTT	CALWAPFYYKKLF	TRGV9	.	TRGJ1	12	-1	-1	20
70	5.4675539725685E-4	TGTGCCTTGTGGGAGGCCCATTATTATAAGAAACTCTTT	CALWEAHYYKKLF	TRGV9	.	TRGJ1	15	-1	-1	19
70	5.4675539725685E-4	TGTGCCTTGTGGGAGGGGGGTTATTATAAGAAACTCTTT	CALWEGGYYKKLF	TRGV9	.	TRGJ1	15	-1	-1	20
70	5.4675539725685E-4	TGTGCTGCGTGGCGGATTAGGAAACTCTTT	CAAWRIRKLF	TRGV10	.	TRGJ2	18	-1	-1	17
70	5.4675539725685E-4	TGTGCCACCTGGGAATGCGAGAAACTCTTT	CATWECEKLF	TRGV8	.	TRGJ1	13	-1	-1	19
69	5.389446058674665E-4	TGTGCCTTGTGGGAGGTGAATAGGGTTGAGGATTATTATAAGAAACTCTTT	CALWEVNRVEDYYKKLF	TRGV9	.	TRGJ1	17	-1	-1	31
69	5.389446058674665E-4	TGTGCCTTGACGACTGGTTGGTTCAAGATATTT	CALTTGWFKIF	TRGV9	.	TRGJP1	8	-1	-1	9
68	5.311338144780829E-4	TGTGCCACCTGGGACGGGCGGGGTAGTGATTGGATCAAGACGTTT	CATWDGRGSDWIKTF	TRGV2	.	TRGJP2	18	-1	-1	22
68	5.311338144780829E-4	TGTGCCTTGTGGGAGGTGCTGAATTATTATAAGAAACTCTTT	CALWEVLNYYKKLF	TRGV9	.	TRGJ1	18	-1	-1	20
68	5.311338144780829E-4	TGTGCCTTGTGGGAACCCCCAATTATCAAGAAACTCTTT	CALWEPPIIKKLF	TRGV9	.	TRGJ1	13	-1	-1	21
68	5.311338144780829E-4	TGTGCCTTGTGTGACAATTATTATAAGAAACTCTTT	CALCDNYYKKLF	TRGV9	.	TRGJ1	13	-1	-1	15
68	5.311338144780829E-4	TGTGCCTTGCGCTCGAGTTATTATAAGAAACTCTTT	CALRSSYYKKLF	TRGV9	.	TRGJ1	8	-1	-1	12
68	5.311338144780829E-4	TGTGCCACCTGGGACGGGCGCTATAAGAAACTCTTT	CATWDGRYKKLF	TRGV2	.	TRGJ1	18	-1	-1	21
68	5.311338144780829E-4	TGTGCTGCGTGGTGGAGGTTCAAGATATTT	CAAWWRFKIF	TRGV10	.	TRGJP1	11	-1	-1	16
67	5.233230230886994E-4	TGTGCCTTGTGGGAGGTGCCTCAACCCCCATATTATAAGAAACTCTTT	CALWEVPQPPYYKKLF	TRGV9	.	TRGJ1	18	-1	-1	30
67	5.233230230886994E-4	TGTGCCTTGTGGGAGGTGCAAGGAGGGTATTATAAGAAACTCTTT	CALWEVQGGYYKKLF	TRGV9	.	TRGJ1	19	-1	-1	27
67	5.233230230886994E-4	TGTGCCTTGTGGGAGACCCTTTATTATAAGAAACTCTTT	CALWETLYYKKLF	TRGV9	.	TRGJ1	14	-1	-1	20
67	5.233230230886994E-4	TGTGCCACCTGGGATGGAGGTTATTATAAGAAACTCTTT	CATWDGGYYKKLF	TRGV4	.	TRGJ1	16	-1	-1	20
67	5.233230230886994E-4	TGTGCTGCGTGGGATTTGAGTGGGAAACTCTTT	CAAWDLSGKLF	TRGV10	.	TRGJ1	15	-1	-1	23
67	5.233230230886994E-4	TGTGCTGCGTGGGATAGGGGGAAGAAACTCTTT	CAAWDRGKKLF	TRGV10	.	TRGJ1	14	-1	-1	21
67	5.233230230886994E-4	TGTGCTGCGAGTCCCTTGAAGAAACTCTTT	CAASPLKKLF	TRGV10	.	TRGJ1	8	-1	-1	18
67	5.233230230886994E-4	TGTGCCACCTGGGACTTAAATAGTAGTGATTGGATCAAGACGTTT	CATWDLNSSDWIKTF	TRGV4	.	TRGJP2	13	-1	-1	16
66	5.155122316993157E-4	TGTGCCTTGTGGGAGGTGCAGGGTCTTCACATACATTACACCCGACCCGTTTATTATAAGAAACTCTTT	CALWEVQGLHIHYTRPVYYKKLF	TRGV9	.	TRGJ1	19	-1	-1	50
66	5.155122316993157E-4	TGTGCCTTGTGGGAGCTCAAAGAGTTGGGCAAAAAAATCAAGGTATTT	CALWELKELGKKIKVF	TRGV9	.	TRGJP	14	-1	-1	19
66	5.155122316993157E-4	TGTGCCACCTGGGACGGGGGGGGTAGTGATTGGATCAAGACGTTT	CATWDGGGSDWIKTF	TRGV2	.	TRGJP2	17	-1	-1	22
66	5.155122316993157E-4	TGTGCCTTGTGGGAGGTGCTTATGTATTATAAGAAACTCTTT	CALWEVLMYYKKLF	TRGV9	.	TRGJ1	18	-1	-1	24
66	5.155122316993157E-4	TGTGCCTTGTGGGAGGAGTTAACCTATTATAAGAAACTCTTT	CALWEELTYYKKLF	TRGV9	.	TRGJ1	15	-1	-1	24
66	5.155122316993157E-4	TGTGCCACCTGGGACAGGCCGGAGGATTATAAGAAACTCTTT	CATWDRPEDYKKLF	TRGV3	.	TRGJ1	19	-1	-1	25
66	5.155122316993157E-4	TGTGCCTTGTGGGAGGTTAAGGGTTATAAGAAACTCTTT	CALWEVKGYKKLF	TRGV9	.	TRGJ1	16	-1	-1	23
66	5.155122316993157E-4	TGTGCCTTGTGGGAGGTGCAAAGGCTTAAGAAACTCTTT	CALWEVQRLKKLF	TRGV9	.	TRGJ1	19	-1	-1	26
66	5.155122316993157E-4	TGTGCCTTGTGGGAGAAGAGATATTATAAGAAACTCTTT	CALWEKRYYKKLF	TRGV9	.	TRGJ1	14	-1	-1	21
66	5.155122316993157E-4	TGTGCCTTGTGGGAGTTTTATTATAAGAAACTCTTT	CALWEFYYKKLF	TRGV9	.	TRGJ1	14	-1	-1	17
66	5.155122316993157E-4	TGTGCTGCGTGTGAGCCTACCAAGAAACTCTTT	CAACEPTKKLF	TRGV10	.	TRGJ2	13	-1	-1	21
66	5.155122316993157E-4	TGTGCTGCGTGGGATTACGAGAAACTCTTT	CAAWDYEKLF	TRGV10	.	TRGJ1	18	-1	-1	13
66	5.155122316993157E-4	TGTGCTGCGTGGGTTAAGAAACTCTTT	CAAWVKKLF	TRGV10	.	TRGJ1	15	-1	-1	14
65	5.077014403099322E-4	TGTGCTGCGTGGGATTATAGATGGATTTGGGGGAAGAAACTCTTT	CAAWDYRWIWGKKLF	TRGV10	.	TRGJ1	16	-1	-1	33
65	5.077014403099322E-4	TGTGCTGCGTGGGACCCTAATACCACTGGTTGGTTCAAGATATTT	CAAWDPNTTGWFKIF	TRGV10	.	TRGJP1	13	-1	-1	19
65	5.077014403099322E-4	TGTGCCTTGTGGGAGGTGCAATCAAATTATTATAAGAAACTCTTT	CALWEVQSNYYKKLF	TRGV9	.	TRGJ1	19	-1	-1	21
65	5.077014403099322E-4	TGTGCCTTGTGGGAGGTGCACCATTATTATAAGAAACTCTTT	CALWEVHHYYKKLF	TRGV9	.	TRGJ1	21	-1	-1	22
65	5.077014403099322E-4	TGTGCCTTGTGGGAGGTGAAGGGTTATTATAAGAAACTCTTT	CALWEVKGYYKKLF	TRGV9	.	TRGJ1	17	-1	-1	23
65	5.077014403099322E-4	TGTGCCTTGTGGGAGGTAGTCGGCAATTATAAGAAACTCTTT	CALWEVVGNYKKLF	TRGV9	.	TRGJ1	16	-1	-1	25
65	5.077014403099322E-4	TGTGCCTTGTGGGAGGCAAAGAATTATTATAAGAAACTCTTT	CALWEAKNYYKKLF	TRGV9	.	TRGJ1	15	-1	-1	20
65	5.077014403099322E-4	TGTGCTGCGTGGAAAGGGACTGGTTGGTTCAAGATATTT	CAAWKGTGWFKIF	TRGV10	.	TRGJP1	11	-1	-1	18
65	5.077014403099322E-4	TGTGCTGCGTGGGATCTGACCAAGAAACTCTTT	CAAWDLTKKLF	TRGV10	.	TRGJ1	14	-1	-1	21
64	4.998906489205486E-4	TGTGCCTTGTGGGAGGTGTGGGGGGGGGGTAAGAAACTCTTT	CALWEVWGGGKKLF	TRGV9	.	TRGJ1	17	-1	-1	29
64	4.998906489205486E-4	TGTGCCTTGTGGGAGAACCCGAATTATTATAAGAAACTCTTT	CALWENPNYYKKLF	TRGV9	.	TRGJ1	14	-1	-1	19
64	4.998906489205486E-4	TGTGCCACCTGGGACGGTAGTGATTGGATCAAGACGTTT	CATWDGSDWIKTF	TRGV2	.	TRGJP2	16	-1	-1	16
64	4.998906489205486E-4	TGTGCCACCTGGGACAGGGGGTATTATAAGAAACTCTTT	CATWDRGYYKKLF	TRGV3	.	TRGJ1	17	-1	-1	21
64	4.998906489205486E-4	TGTGCTGCGTGGGCCCGGGATTATAAGAAACTCTTT	CAAWARDYKKLF	TRGV10	.	TRGJ1	12	-1	-1	19
64	4.998906489205486E-4	TGTGCCTTTAGAAATTATTATAAGAAACTCTTT	CAFRNYYKKLF	TRGV9	.	TRGJ1	7	-1	-1	12
64	4.998906489205486E-4	TGTGCTGCGTGGGGTAATAAGAAACTCTTT	CAAWGNKKLF	TRGV10	.	TRGJ2	12	-1	-1	16
64	4.998906489205486E-4	TGTGCTAGTAGTGATTGGATCAAGACGTTT	CASSDWIKTF	TRGV3	.	TRGJP2	4	-1	-1	5
63	4.920798575311651E-4	TGTGCCTTGTGGGAGGTGGTCCGGGGCCCCACTGGTTGGTTCAAGATATTT	CALWEVVRGPTGWFKIF	TRGV9	.	TRGJP1	17	-1	-1	28
63	4.920798575311651E-4	TGTGCCTTGTGGGAGGTGCTACCCGGTTATTATAAGAAACTCTTT	CALWEVLPGYYKKLF	TRGV9	.	TRGJ1	22	-1	-1	26
63	4.920798575311651E-4	TGTGCCTTGTGGGAGGTGGGGATGGAATATTATAAGAAACTCTTT	CALWEVGMEYYKKLF	TRGV9	.	TRGJ2	17	-1	-1	24
63	4.920798575311651E-4	TGTGCTGCGTGGGATTTGGCGGAGAATCAGAAACTCTTT	CAAWDLAENQKLF	TRGV10	.	TRGJ1	15	-1	-1	25
63	4.920798575311651E-4	TGTGCCTTGTGGGAGGTCTTTTATTATAAGAAACTCTTT	CALWEVFYYKKLF	TRGV9	.	TRGJ1	16	-1	-1	20
63	4.920798575311651E-4	TGTGCTGCGTGGGATTTTGGTAAGAAACTCTTT	CAAWDFGKKLF	TRGV10	.	TRGJ1	15	-1	-1	20
63	4.920798575311651E-4	TGTGCCTTGTGGGTAGATTATAAGAAACTCTTT	CALWVDYKKLF	TRGV9	.	TRGJ1	12	-1	-1	16
63	4.920798575311651E-4	TGTGCCCCGAGTAATTATTATAAGAAACTCTTT	CAPSNYYKKLF	TRGV9	.	TRGJ1	5	-1	-1	12
63	4.920798575311651E-4	TGTGCCTTGTGGGAGGTGGATCCGAATTATTATAAGAAACTCTTT	CALWEVDPNYYKKLF	TRGV9	.	TRGJ1	17	-1	-1	19
62	4.8426906614178146E-4	TGTGCTGCGTGGGACATCCATACCACTGGTTGGTTCAAGATATTT	CAAWDIHTTGWFKIF	TRGV10	.	TRGJP1	13	-1	-1	19
62	4.8426906614178146E-4	TGTGCTGCGTGGGATTGGTTGGCTGGTTGGTTCAAGATATTT	CAAWDWLAGWFKIF	TRGV10	.	TRGJP1	15	-1	-1	22
62	4.8426906614178146E-4	TGTGCCTTGGGCACCGAGTTTTATTATAAGAAACTCTTT	CALGTEFYYKKLF	TRGV9	.	TRGJ1	8	-1	-1	20
62	4.8426906614178146E-4	TGTGCCTTGTGGGAGGCTTATTATAAGAAACTCTTT	CALWEAYYKKLF	TRGV9	.	TRGJ1	15	-1	-1	17
62	4.8426906614178146E-4	TGTGCCTTGTGGGAGGCGCCGAATAAGAAACTCTTT	CALWEAPNKKLF	TRGV9	.	TRGJ1	18	-1	-1	22
62	4.8426906614178146E-4	TGTGCTGCGTGTTTTGGCTATAAGAAACTCTTT	CAACFGYKKLF	TRGV10	.	TRGJ1	10	-1	-1	18
62	4.8426906614178146E-4	TGTGCTGCGTGGATTTACAAGAAACTCTTT	CAAWIYKKLF	TRGV10	.	TRGJ1	14	-1	-1	14
62	4.8426906614178146E-4	TGTGCTGCGGTGAAACTCTTT	CAAVKLF	TRGV10	.	TRGJ1	8	-1	-1	11
61	4.764582747523979E-4	TGTGCCTTGTGGGAGGTGCACCCCCCCCCGCTTTATTATAAGAAACTCTTT	CALWEVHPPPLYYKKLF	TRGV9	.	TRGJ1	25	-1	-1	32
61	4.764582747523979E-4	TGTGCTGCGTGGGATTATATGGCGATCGGGGTTTGGTTCAAGATATTT	CAAWDYMAIGVWFKIF	TRGV10	.	TRGJP1	16	-1	-1	32
61	4.764582747523979E-4	TGTGCCTTGTGGGACTCTGTAAATAATTATAAGAAACTCTTT	CALWDSVNNYKKLF	TRGV9	.	TRGJ1	13	-1	-1	21
61	4.764582747523979E-4	TGTGCCTTGTGGGAGGCAATTTATTATAAGAAACTCTTT	CALWEAIYYKKLF	TRGV9	.	TRGJ1	15	-1	-1	20
61	4.764582747523979E-4	TGTGCTGCGTGGGATTCTGATTATAAGAAACTCTTT	CAAWDSDYKKLF	TRGV10	.	TRGJ1	15	-1	-1	19
61	4.764582747523979E-4	TGTGCCACCTGGGATAAGTATTATAAGAAACTCTTT	CATWDKYYKKLF	TRGV4	.	TRGJ2	14	-1	-1	15
61	4.764582747523979E-4	TGTGCCACCTGGGACGGGCCTTATAAGAAACTCTTT	CATWDGPYKKLF	TRGV2	.	TRGJ1	19	-1	-1	20
61	4.764582747523979E-4	TGTGCCTTGATAAAATATTATAAGAAACTCTTT	CALIKYYKKLF	TRGV9	.	TRGJ1	8	-1	-1	12
61	4.764582747523979E-4	TGTGCTGCGTGGGATCCCCCGAGGAAACTCTTT	CAAWDPPRKLF	TRGV10	.	TRGJ1	14	-1	-1	23
60	4.686474833630143E-4	TGTGCCTTGTGGGAGGTGTCTTTACGATTTTATTATAAGAAACTCTTT	CALWEVSLRFYYKKLF	TRGV9	.	TRGJ2	17	-1	-1	29
60	4.686474833630143E-4	TGTGCTGCGTGGGATTCGGATACCACTGGTTGGTTCAAGATATTT	CAAWDSDTTGWFKIF	TRGV10	.	TRGJP1	15	-1	-1	19
60	4.686474833630143E-4	TGTGCTGCGTGGGATCTGGTGGGCTGGTATAAGAAACTCTTT	CAAWDLVGWYKKLF	TRGV10	.	TRGJ1	14	-1	-1	27
60	4.686474833630143E-4	TGTGCCTTGTGTAGCGGGCGGGATTATTATAAGAAACTCTTT	CALCSGRDYYKKLF	TRGV9	.	TRGJ1	10	-1	-1	22
60	4.686474833630143E-4	TGTGCTGCGTGGGATATTACCAGTGGGAAGAAACTCTTT	CAAWDITSGKKLF	TRGV10	.	TRGJ1	14	-1	-1	27
60	4.686474833630143E-4	TGTGCCTTGTGGGACCGGAATTATTATAAGAAACTCTTT	CALWDRNYYKKLF	TRGV9	.	TRGJ1	13	-1	-1	17
60	4.686474833630143E-4	TGTGCCTTGTGGGAGGTTCAATTAAATAAGAAACTCTTT	CALWEVQLNKKLF	TRGV9	.	TRGJ1	19	-1	-1	16
60	4.686474833630143E-4	TGTGCCTTGTGGGAGGTCTCTTATTATAAGAAACTCTTT	CALWEVSYYKKLF	TRGV9	.	TRGJ1	16	-1	-1	20
60	4.686474833630143E-4	TGTGCCTTGTGGGAGGGGGGATATTATAAGAAACTCTTT	CALWEGGYYKKLF	TRGV9	.	TRGJ1	15	-1	-1	21
60	4.686474833630143E-4	TGTGCTGCGTGGGATTACGGACCCAAGAAACTCTTT	CAAWDYGPKKLF	TRGV10	.	TRGJ1	18	-1	-1	24
60	4.686474833630143E-4	TGTGCCTTGAGATACGAATATTATAAGAAACTCTTT	CALRYEYYKKLF	TRGV9	.	TRGJ1	8	-1	-1	11
60	4.686474833630143E-4	TGTGCTGCGTGGTGTGGTTGGTTCAAGATATTT	CAAWCGWFKIF	TRGV10	.	TRGJP1	11	-1	-1	14
60	4.686474833630143E-4	TGTGCTGCGAGGCTCTTT	CAARLF	TRGV10	.	TRGJ1	11	-1	-1	12
59	4.6083669197363074E-4	TGTGCCTTGTGGGAGGTGTGGGGGGCAATTGGGCATTTTTATTATAAGAAACTCTTT	CALWEVWGAIGHFYYKKLF	TRGV9	.	TRGJ1	17	-1	-1	38
59	4.6083669197363074E-4	TGTGCCTTGTGGGAGGTGCCGCCTCAGATCTATTATAAGAAACTCTTT	CALWEVPPQIYYKKLF	TRGV9	.	TRGJ1	18	-1	-1	30
59	4.6083669197363074E-4	TGTGCCTTGTGGGAGCTCGACCCCAATTATTATAAGAAACTCTTT	CALWELDPNYYKKLF	TRGV9	.	TRGJ1	14	-1	-1	24
59	4.6083669197363074E-4	TGTGCCTTGTGGGAGGCCCCCGCGTATTATTATAAGAAACTCTTT	CALWEAPAYYYKKLF	TRGV9	.	TRGJ2	15	-1	-1	22
59	4.6083669197363074E-4	TGTGCCACCTGGGACGGCCATAGTAGTGATTGGATCAAGACGTTT	CATWDGHSSDWIKTF	TRGV2	.	TRGJP2	16	-1	-1	19
59	4.6083669197363074E-4	TGTGCCACCTGGGACGGGAAGAGTAGTGATTGGATCAAGACGTTT	CATWDGKSSDWIKTF	TRGV2	.	TRGJP2	17	-1	-1	21
59	4.6083669197363074E-4	TGTGCTGCGTGGGCCTCGTGCCCTGGTTGGTTCAAGATATTT	CAAWASCPGWFKIF	TRGV10	.	TRGJP1	12	-1	-1	22
59	4.6083669197363074E-4	TGTGCCTTGTGGGAGGGATCATATTATAAGAAACTCTTT	CALWEGSYYKKLF	TRGV9	.	TRGJ1	15	-1	-1	21
59	4.6083669197363074E-4	TGTGCTGCGTGGGATTACGGTTATAAGAAACTCTTT	CAAWDYGYKKLF	TRGV10	.	TRGJ1	18	-1	-1	20
59	4.6083669197363074E-4	TGTGCCTTGTGCCATCATTATTATAAGAAACTCTTT	CALCHHYYKKLF	TRGV9	.	TRGJ1	10	-1	-1	16
59	4.6083669197363074E-4	TGTGCCTACAGGGAACCTTTTTATAAGAAACTCTTT	CAYREPFYKKLF	TRGV9	.	TRGJ2	6	-1	-1	17
59	4.6083669197363074E-4	TGTGCTGCGCCCCTTGGTTATAAGAAACTCTTT	CAAPLGYKKLF	TRGV10	.	TRGJ1	8	-1	-1	17
58	4.5302590058424717E-4	TGTGCTGCGTGGGATCCACCCCAAGGCTTACGCGTAGATAAGAAACTCTTT	CAAWDPPQGLRVDKKLF	TRGV10	.	TRGJ1	14	-1	-1	37
58	4.5302590058424717E-4	TGTGCCACCTGGGACGGTTATAGTAGTGATTGGATCAAGACGTTT	CATWDGYSSDWIKTF	TRGV2	.	TRGJP2	16	-1	-1	18
58	4.5302590058424717E-4	TGTGCCTTGTGGGAGCTATCGAATTATTATAAGAAACTCTTT	CALWELSNYYKKLF	TRGV9	.	TRGJ1	14	-1	-1	18
58	4.5302590058424717E-4	TGTGCCTTGTGGGAGCCGCCTACTTATTATAAGAAACTCTTT	CALWEPPTYYKKLF	TRGV9	.	TRGJ1	14	-1	-1	23
58	4.5302590058424717E-4	TGTGCCTTGTGGGAGGCCGATTATTATAAGAAACTCTTT	CALWEADYYKKLF	TRGV9	.	TRGJ1	15	-1	-1	19
58	4.5302590058424717E-4	TGTGCCTTGTGGGAGGAGAATTATTATAAGAAACTCTTT	CALWEENYYKKLF	TRGV9	.	TRGJ1	15	-1	-1	17
58	4.5302590058424717E-4	TGTGCTGCAAATTATAAGAAACTCTTT	CAANYKKLF	TRGV10	.	TRGJ1	7	-1	-1	10
57	4.452151091948636E-4	TGTGCTGCGTGGGAGGAAGGGTCGAATTATTATAAGAAACTCTTT	CAAWEEGSNYYKKLF	TRGV10	.	TRGJ1	13	-1	-1	21
57	4.452151091948636E-4	TGTGCCTTGTGGGAGGGACCAAGGAATTATTATAAGAAACTCTTT	CALWEGPRNYYKKLF	TRGV9	.	TRGJ2	15	-1	-1	23
57	4.452151091948636E-4	TGTGCTGCGTGGGACCCCCCTCAATATTATAAGAAACTCTTT	CAAWDPPQYYKKLF	TRGV10	.	TRGJ1	13	-1	-1	24
57	4.452151091948636E-4	TGTGCCTTGTGGGAGGCCTCGAATTATTATAAGAAACTCTTT	CALWEASNYYKKLF	TRGV9	.	TRGJ1	15	-1	-1	18
57	4.452151091948636E-4	TGTGCCACCTGGGACGGGCGTAGTGATTGGATCAAGACGTTT	CATWDGRSDWIKTF	TRGV2	.	TRGJP2	18	-1	-1	19
57	4.452151091948636E-4	TGTGCCTTGTGGGAGCCGAATTATTATAAGAAACTCTTT	CALWEPNYYKKLF	TRGV9	.	TRGJ1	14	-1	-1	16
57	4.452151091948636E-4	TGTGCCTTGTGGGAGGTGGAATATTATAAGAAACTCTTT	CALWEVEYYKKLF	TRGV9	.	TRGJ1	17	-1	-1	18
57	4.452151091948636E-4	TGTGCTGCGTTCCTAGCCCCGCATAAGAAACTCTTT	CAAFLAPHKKLF	TRGV10	.	TRGJ1	9	-1	-1	22
57	4.452151091948636E-4	TGTGCTGCGTGGGAAAAAGAGGGTAAGAAACTCTTT	CAAWEKEGKKLF	TRGV10	.	TRGJ1	13	-1	-1	23
56	4.3740431780548003E-4	TGTGCCTTGTGGGAGCAGAATTATTATAAGAAACTCTTT	CALWEQNYYKKLF	TRGV9	.	TRGJ1	14	-1	-1	17
56	4.3740431780548003E-4	TGTGCCTTGTGGGAGGTGCAAGATTATAAGAAACTCTTT	CALWEVQDYKKLF	TRGV9	.	TRGJ1	19	-1	-1	22
56	4.3740431780548003E-4	TGTGCCACCTGGGACAGGCCTTATAAGAAACTCTTT	CATWDRPYKKLF	TRGV3	.	TRGJ1	20	-1	-1	20
56	4.3740431780548003E-4	TGTTCTAAGAAACTCTTT	CSKKLF	TRGV9	.	TRGJ1	2	-1	-1	2
55	4.2959352641609646E-4	TGTGCTGCGTGGGATTTCCAGTCCACTGGTTGGTTCAAGATATTT	CAAWDFQSTGWFKIF	TRGV10	.	TRGJP1	15	-1	-1	22
55	4.2959352641609646E-4	TGTGCTGCGTGGGATTCCACCATCCGGGTGTATAAGAAACTCTTT	CAAWDSTIRVYKKLF	TRGV10	.	TRGJ1	15	-1	-1	30
55	4.2959352641609646E-4	TGTGCCTTGTGGGAGGTGCGCTCGCATTATTATAAGAAACTCTTT	CALWEVRSHYYKKLF	TRGV9	.	TRGJ1	18	-1	-1	21
55	4.2959352641609646E-4	TGTGCCTTGTGGGAGGTGCAAAGGGCAGGTAAGAAACTCTTT	CALWEVQRAGKKLF	TRGV9	.	TRGJ1	19	-1	-1	29
55	4.2959352641609646E-4	TGTGCCTTGTGGGAGGCCACGAATTATTATAAGAAACTCTTT	CALWEATNYYKKLF	TRGV9	.	TRGJ1	15	-1	-1	19
55	4.2959352641609646E-4	TGTGCCTTGTGGGAGGGGGGCACTGGTTGGTTCAAGATATTT	CALWEGGTGWFKIF	TRGV9	.	TRGJP1	15	-1	-1	20
55	4.2959352641609646E-4	TGTGCTGCGTGGGCCTGGGACTCCGATAAGAAACTCTTT	CAAWAWDSDKKLF	TRGV10	.	TRGJ1	12	-1	-1	25
55	4.2959352641609646E-4	TGTGCTGCGTGGGAAGTCACTGGTTGGTTCAAGATATTT	CAAWEVTGWFKIF	TRGV10	.	TRGJP1	13	-1	-1	17
55	4.2959352641609646E-4	TGTGCCTTGTGGGAGGTGCGGAATTATAAGAAACTCTTT	CALWEVRNYKKLF	TRGV9	.	TRGJ1	18	-1	-1	22
55	4.2959352641609646E-4	TGTGCTGCGTGGGCCACGGGTTATAAGAAACTCTTT	CAAWATGYKKLF	TRGV10	.	TRGJ1	12	-1	-1	20
55	4.2959352641609646E-4	TGTGCTGCGTGGGACCCATCTAAGAAACTCTTT	CAAWDPSKKLF	TRGV10	.	TRGJ1	13	-1	-1	20
54	4.217827350267129E-4	TGTGCCTTGTGGGAGGTGCTAATTATTGGTGGTTGGTTCAAGATATTT	CALWEVLIIGGWFKIF	TRGV9	.	TRGJP1	18	-1	-1	29
54	4.217827350267129E-4	TGTGCCACCTGGGACGGGCAAGTTAGGGATTATTATAAGAAACTCTTT	CATWDGQVRDYYKKLF	TRGV2	.	TRGJ1	18	-1	-1	28
54	4.217827350267129E-4	TGTGCCACCTGGGACGGTCATAGTAGTGATTGGATCAAGACGTTT	CATWDGHSSDWIKTF	TRGV2	.	TRGJP2	16	-1	-1	19
54	4.217827350267129E-4	TGTGCCACCTGGGACGGATATAGTAGTGATTGGATCAAGACGTTT	CATWDGYSSDWIKTF	TRGV2	.	TRGJP2	16	-1	-1	17
54	4.217827350267129E-4	TGTGCCTTGTGGGAGTCCATAAATTATTATAAGAAACTCTTT	CALWESINYYKKLF	TRGV9	.	TRGJ1	14	-1	-1	21
54	4.217827350267129E-4	TGTGCCTTGTGGGAGGTGCGGGATTATTATAAGAAACTCTTT	CALWEVRDYYKKLF	TRGV9	.	TRGJ2	18	-1	-1	22
54	4.217827350267129E-4	TGTGCCTTGTGGAGGAGCGAGCCTTATTATAAGAAACTCTTT	CALWRSEPYYKKLF	TRGV9	.	TRGJ2	17	-1	-1	23
54	4.217827350267129E-4	TGTGCCTTGTGGGAGGTGGGAGATTATAAGAAACTCTTT	CALWEVGDYKKLF	TRGV9	.	TRGJ1	17	-1	-1	22
54	4.217827350267129E-4	TGTGCTGCGTGCAAATTCGGTTATAAGAAACTCTTT	CAACKFGYKKLF	TRGV10	.	TRGJ1	10	-1	-1	20
54	4.217827350267129E-4	TGTGCCTTGTGGATTTATTATTATAAGAAACTCTTT	CALWIYYYKKLF	TRGV9	.	TRGJ2	11	-1	-1	16
54	4.217827350267129E-4	TGTGCCACCTTGGAGAAGAAACTCTTT	CATLEKKLF	TRGV2	.	TRGJ1	13	-1	-1	15
53	4.139719436373293E-4	TGTGCCTTGTGGGAGGTGATGCAAGAGTTGGGCAAAAAAATCAAGGTATTT	CALWEVMQELGKKIKVF	TRGV9	.	TRGJP	17	-1	-1	20
53	4.139719436373293E-4	TGTGCTGCGTGGGATCCGGGGGGGCGTGGATGGGGTAAGAAACTCTTT	CAAWDPGGRGWGKKLF	TRGV10	.	TRGJ1	14	-1	-1	35
53	4.139719436373293E-4	TGTGCTGCGTGGGATCCAACTCATACCACTGGTTGGTTCAAGATATTT	CAAWDPTHTTGWFKIF	TRGV10	.	TRGJP1	14	-1	-1	22
53	4.139719436373293E-4	TGTGCCTTGTGGGCACCTCGTTCGGTGAATTATTATAAGAAACTCTTT	CALWAPRSVNYYKKLF	TRGV9	.	TRGJ1	12	-1	-1	26
53	4.139719436373293E-4	TGTGCTGCGTGGGATCCTCAACCCCTTTATTATAAGAAACTCTTT	CAAWDPQPLYYKKLF	TRGV10	.	TRGJ2	14	-1	-1	26
53	4.139719436373293E-4	TGTGCCTTGTGGGAGGTAGCGGGTTATTATAAGAAACTCTTT	CALWEVAGYYKKLF	TRGV9	.	TRGJ1	16	-1	-1	23
53	4.139719436373293E-4	TGTGCCTTGTGGGAGGCCCAGAATTATTATAAGAAACTCTTT	CALWEAQNYYKKLF	TRGV9	.	TRGJ1	15	-1	-1	20
53	4.139719436373293E-4	TGTGCTGCGTGGGATCCTATCTATAAGAAACTCTTT	CAAWDPIYKKLF	TRGV10	.	TRGJ2	14	-1	-1	17
53	4.139719436373293E-4	TGTGCCTTGTGGGAGGATTATTATAAGAAACTCTTT	CALWEDYYKKLF	TRGV9	.	TRGJ1	15	-1	-1	16
53	4.139719436373293E-4	TGTGCTGCGTGGGCACATTATAAGAAACTCTTT	CAAWAHYKKLF	TRGV10	.	TRGJ1	12	-1	-1	16
53	4.139719436373293E-4	TGTGCCACCTGGGACAGGCGGTTGAAACTCTTT	CATWDRRLKLF	TRGV3	.	TRGJ1	18	-1	-1	23
53	4.139719436373293E-4	TGTGCCACCTGGGATGAGAAACTCTTT	CATWDEKLF	TRGV4	.	TRGJ1	15	-1	-1	13
53	4.139719436373293E-4	TGTGCTGCGTGGGCCGAGGATTATAAGAAACTCTTT	CAAWAEDYKKLF	TRGV10	.	TRGJ1	12	-1	-1	19
53	4.139719436373293E-4	TGTGCCACCTGGGACAGTTATTATAAGAAACTCTTT	CATWDSYYKKLF	TRGV3	.	TRGJ1	16	-1	-1	17
53	4.139719436373293E-4	TGTGCTGCGTGGGAAACCGGAAAGAAACTCTTT	CAAWETGKKLF	TRGV10	.	TRGJ1	13	-1	-1	21
52	4.0616115224794574E-4	TGTGCTGCGTGGGGACACCATACCACTGGTTGGTTCAAGATATTT	CAAWGHHTTGWFKIF	TRGV10	.	TRGJP1	12	-1	-1	19
52	4.0616115224794574E-4	TGTGCTGCGTGGGATTCCAATGGGAGCAATCATAAGAAACTCTTT	CAAWDSNGSNHKKLF	TRGV10	.	TRGJ1	15	-1	-1	28
52	4.0616115224794574E-4	TGTGCCTTGTGGGAGACTCAGAATTATTATAAGAAACTCTTT	CALWETQNYYKKLF	TRGV9	.	TRGJ1	14	-1	-1	20
52	4.0616115224794574E-4	TGTGCCACCTGGGCCAATAGTGATTGGATCAAGACGTTT	CATWANSDWIKTF	TRGV4	.	TRGJP2	12	-1	-1	17
52	4.0616115224794574E-4	TGTGCTGCGTTGCCCACTGGTTGGTTCAAGATATTT	CAALPTGWFKIF	TRGV10	.	TRGJP1	9	-1	-1	13
52	4.0616115224794574E-4	TGTGCTGCGTGGGGCGTTCTATTCAAGAAACTCTTT	CAAWGVLFKKLF	TRGV10	.	TRGJ1	12	-1	-1	24
52	4.0616115224794574E-4	TGTGCTGCGTGGGATTCGTATTATAAGAAACTCTTT	CAAWDSYYKKLF	TRGV10	.	TRGJ2	19	-1	-1	18
52	4.0616115224794574E-4	TGTGCCACCTGGGACGGTTATTATAAGAAACTCTTT	CATWDGYYKKLF	TRGV2	.	TRGJ1	16	-1	-1	17
52	4.0616115224794574E-4	TGTGCTGCGTGGTCTTATTATAAGAAACTCTTT	CAAWSYYKKLF	TRGV10	.	TRGJ1	11	-1	-1	14
52	4.0616115224794574E-4	TGTGCCACCTGGGACGGTGGGATCAAGACGTTT	CATWDGGIKTF	TRGV2	.	TRGJP2	16	-1	-1	19
52	4.0616115224794574E-4	TGTGCCACCTGGGACGGGCGGAAGAAACTCTTT	CATWDGRKKLF	TRGV2	.	TRGJ1	18	-1	-1	21
52	4.0616115224794574E-4	TGTGCTGCGTGGGATTATGCTGGTTGGTTCAAGATATTT	CAAWDYAGWFKIF	TRGV10	.	TRGJP1	16	-1	-1	19
52	4.0616115224794574E-4	TGTGCCTTGTGGGAGGGGGGGGGGAAACTCTTT	CALWEGGGKLF	TRGV9	.	TRGJ2	15	-1	-1	23
51	3.9835036085856217E-4	TGTGCTGCGTGGGATTATACTTTGGATTATTATAAGAAACTCTTT	CAAWDYTLDYYKKLF	TRGV10	.	TRGJ1	16	-1	-1	13
51	3.9835036085856217E-4	TGTGCTGCGTGGGATCACTATACCACTGGTTGGTTCAAGATATTT	CAAWDHYTTGWFKIF	TRGV10	.	TRGJP1	25	-1	-1	18
51	3.9835036085856217E-4	TGTGCCTTGTGGGAGGTGCAAACTGTGTATTATAAGAAACTCTTT	CALWEVQTVYYKKLF	TRGV9	.	TRGJ1	19	-1	-1	27
51	3.9835036085856217E-4	TGTGCCACCTGGGACAGGCCAGTTTATTATTATAAGAAACTCTTT	CATWDRPVYYYKKLF	TRGV5	.	TRGJ1	22	-1	-1	25
51	3.9835036085856217E-4	TGTGCTGCGTGGGATTATGGGACGTATTATAAGAAACTCTTT	CAAWDYGTYYKKLF	TRGV10	.	TRGJ1	16	-1	-1	24
51	3.9835036085856217E-4	TGTGCCTTGTGGGAGGAGCTATATTATTATAAGAAACTCTTT	CALWEELYYYKKLF	TRGV9	.	TRGJ1	18	-1	-1	22
51	3.9835036085856217E-4	TGTGCCACCTGGGACGGGCCGCGCAAGAAACTCTTT	CATWDGPRKKLF	TRGV2	.	TRGJ1	19	-1	-1	24
51	3.9835036085856217E-4	TGTGCTGCGTGGGATTGTTATAAGAAACTCTTT	CAAWDCYKKLF	TRGV10	.	TRGJ1	15	-1	-1	13
51	3.9835036085856217E-4	TGTGCTGCGTGGGAGGGTTGGTTCAAGATATTT	CAAWEGWFKIF	TRGV10	.	TRGJP1	13	-1	-1	15
51	3.9835036085856217E-4	TGTGCCTTGCAATATTATTATAAGAAACTCTTT	CALQYYYKKLF	TRGV9	.	TRGJ1	8	-1	-1	13
51	3.9835036085856217E-4	TGTGCCACCTGGGACGGGCCCGGGAAACTCTTT	CATWDGPGKLF	TRGV2	.	TRGJ1	21	-1	-1	23
51	3.9835036085856217E-4	TGTGCTGCGTCTGGTTGGTTCAAGATATTT	CAASGWFKIF	TRGV10	.	TRGJP1	9	-1	-1	10
51	3.9835036085856217E-4	TGTGCCTTGTGGGAGCCCAATTATTATAAGAAACTCTTT	CALWEPNYYKKLF	TRGV9	.	TRGJ1	14	-1	-1	18
51	3.9835036085856217E-4	TGTGCCTTGTACGATTATTATAAGAAACTCTTT	CALYDYYKKLF	TRGV9	.	TRGJ1	9	-1	-1	13
50	3.905395694691786E-4	TGTGCCTTGTGGGAAAATGTTCGATATTATTATAAGAAACTCTTT	CALWENVRYYYKKLF	TRGV9	.	TRGJ1	13	-1	-1	19
50	3.905395694691786E-4	TGTGCCTTGTGGAGAGGGGAAGTGGATTATAAGAAACTCTTT	CALWRGEVDYKKLF	TRGV9	.	TRGJ2	16	-1	-1	25
50	3.905395694691786E-4	TGTGCTGCGTGGGATTCTCCCCAGTATAAGAAACTCTTT	CAAWDSPQYKKLF	TRGV10	.	TRGJ1	15	-1	-1	24
50	3.905395694691786E-4	TGTGCTGCGTGGGGGTATTATAAGAAACTCTTT	CAAWGYYKKLF	TRGV10	.	TRGJ1	12	-1	-1	15
49	3.82728778079795E-4	TGTGCCACCTGGGACGGGCGTAGCGTTTGTGGTGATTGGATCAAGACGTTT	CATWDGRSVCGDWIKTF	TRGV2	.	TRGJP2	18	-1	-1	28
49	3.82728778079795E-4	TGTGCCTTGTGGGAGGTGTTGACGAATTATTATAAGAAACTCTTT	CALWEVLTNYYKKLF	TRGV9	.	TRGJ1	17	-1	-1	22
49	3.82728778079795E-4	TGTGCTGCGTGGGCTGATACCACTGGTTGGTTCAAGATATTT	CAAWADTTGWFKIF	TRGV10	.	TRGJP1	12	-1	-1	16
49	3.82728778079795E-4	TGTGCTGCGTGGGGGTATACCACTGGTTGGTTCAAGATATTT	CAAWGYTTGWFKIF	TRGV10	.	TRGJP1	12	-1	-1	15
49	3.82728778079795E-4	TGTGCCTTGTGGGAGGTGCAAAATTATTATAAGAAACTCTTT	CALWEVQNYYKKLF	TRGV9	.	TRGJ1	19	-1	-1	21
49	3.82728778079795E-4	TGTGCCACCTGGGACGGCCCTAGTGATTGGATCAAGACGTTT	CATWDGPSDWIKTF	TRGV2	.	TRGJP2	19	-1	-1	20
49	3.82728778079795E-4	TGTGCTGCGTGGGTCTACACTGGTTGGTTCAAGATATTT	CAAWVYTGWFKIF	TRGV10	.	TRGJP1	12	-1	-1	17
49	3.82728778079795E-4	TGTGCTGCGTGGGAACCTGTAGGGAAACTCTTT	CAAWEPVGKLF	TRGV10	.	TRGJ1	13	-1	-1	23
48	3.7491798669041145E-4	TGTGCCTTGTGGGAGGTGTCTCCCCCAACGGATTATTATAAGAAACTCTTT	CALWEVSPPTDYYKKLF	TRGV9	.	TRGJ1	26	-1	-1	28
48	3.7491798669041145E-4	TGTGCCTTGTGGGAGGCCAAGCCAACCGAGTATTATTATAAGAAACTCTTT	CALWEAKPTEYYYKKLF	TRGV9	.	TRGJ1	15	-1	-1	31
48	3.7491798669041145E-4	TGTGCTGCGTGGGATCATCGGGAAGGGTGGGATTATAAGAAACTCTTT	CAAWDHREGWDYKKLF	TRGV10	.	TRGJ1	14	-1	-1	31
48	3.7491798669041145E-4	TGTGCCTTGTGGGAGGTCCAACCTAATTATTATAAGAAACTCTTT	CALWEVQPNYYKKLF	TRGV9	.	TRGJ1	23	-1	-1	24
48	3.7491798669041145E-4	TGTGCCTTGTGGGAGGTGGAGATTTATTATAAGAAACTCTTT	CALWEVEIYYKKLF	TRGV9	.	TRGJ1	17	-1	-1	20
48	3.7491798669041145E-4	TGTGCCTTGTGGGAGATTCCGAATTATTATAAGAAACTCTTT	CALWEIPNYYKKLF	TRGV9	.	TRGJ1	14	-1	-1	15
48	3.7491798669041145E-4	TGTGCTGCGTGGGATTTTTGGGAATATAAGAAACTCTTT	CAAWDFWEYKKLF	TRGV10	.	TRGJ1	15	-1	-1	24
48	3.7491798669041145E-4	TGTGCTGCGTGGGATTCTAGGGAACATAAGAAACTCTTT	CAAWDSREHKKLF	TRGV10	.	TRGJ1	15	-1	-1	25
48	3.7491798669041145E-4	TGTGCTGCGTGGGACAGGGGGGGTTATAAGAAACTCTTT	CAAWDRGGYKKLF	TRGV10	.	TRGJ1	13	-1	-1	23
48	3.7491798669041145E-4	TGTGCTGCGTGGGATTCCACTTATAAGAAACTCTTT	CAAWDSTYKKLF	TRGV10	.	TRGJ1	15	-1	-1	20
48	3.7491798669041145E-4	TGTGCCACCTGGGATGGTCCGATAAAGAAACTCTTT	CATWDGPIKKLF	TRGV4	.	TRGJ1	22	-1	-1	24
48	3.7491798669041145E-4	TGTGCCACCTGGGATACTTATTATAAGAAACTCTTT	CATWDTYYKKLF	TRGV4	.	TRGJ2	14	-1	-1	17
48	3.7491798669041145E-4	TGTGCCTTGTGGGAGGTGTATAAGAAACTCTTT	CALWEVYKKLF	TRGV9	.	TRGJ1	17	-1	-1	18
48	3.7491798669041145E-4	TGTGCTACATATTATAAGAAACTCTTT	CATYYKKLF	TRGV10	.	TRGJ1	5	-1	-1	9
48	3.7491798669041145E-4	TGTGCTGCGTGGGACCGAGGGTGGTTCAAGATATTT	CAAWDRGWFKIF	TRGV10	.	TRGJP1	13	-1	-1	18
47	3.671071953010279E-4	TGTGCTGCGTGGGAAGGTCGATTGAGAATGACCGATTATTATAAGAAACTCTTT	CAAWEGRLRMTDYYKKLF	TRGV10	.	TRGJ1	13	-1	-1	34
47	3.671071953010279E-4	TGTGCTGCGTGGGATACGCATACCACTGGTTGGTTCAAGATATTT	CAAWDTHTTGWFKIF	TRGV10	.	TRGJP1	17	-1	-1	19
47	3.671071953010279E-4	TGTGCCTTGTGGGAGGTGTTCCCAAATTATTATAAGAAACTCTTT	CALWEVFPNYYKKLF	TRGV9	.	TRGJ1	17	-1	-1	24
47	3.671071953010279E-4	TGTGCCTTGTGGGAGGTGCGTACCACTGGTTGGTTCAAGATATTT	CALWEVRTTGWFKIF	TRGV9	.	TRGJP1	18	-1	-1	20
47	3.671071953010279E-4	TGTGCCTTGTGGGAGGTGCATCAATTTTATTATAAGAAACTCTTT	CALWEVHQFYYKKLF	TRGV9	.	TRGJ1	19	-1	-1	26
47	3.671071953010279E-4	TGTGCTGCGTGGGATTATAATCGGCATTATAAGAAACTCTTT	CAAWDYNRHYKKLF	TRGV10	.	TRGJ1	21	-1	-1	25
47	3.671071953010279E-4	TGTGCCACCTGGGACGGGCCGAATTATTATAAGAAACTCTTT	CATWDGPNYYKKLF	TRGV2	.	TRGJ1	19	-1	-1	19
47	3.671071953010279E-4	TGTGCCACCTGGGACGGGGGGGGTTATTATAAGAAACTCTTT	CATWDGGGYYKKLF	TRGV2	.	TRGJ1	17	-1	-1	23
47	3.671071953010279E-4	TGTGCTGCGTGGGATTGGGATTATTATAAGAAACTCTTT	CAAWDWDYYKKLF	TRGV10	.	TRGJ1	15	-1	-1	13
47	3.671071953010279E-4	TGTGCTGCGTGGGATTTTTGGTATAAGAAACTCTTT	CAAWDFWYKKLF	TRGV10	.	TRGJ1	15	-1	-1	21
47	3.671071953010279E-4	TGTGCCACCTGGGGTTATTATAAGAAACTCTTT	CATWGYYKKLF	TRGV5	.	TRGJ1	12	-1	-1	14
47	3.671071953010279E-4	TGTGCTGCGTGGGCCGATAAGAAACTCTTT	CAAWADKKLF	TRGV10	.	TRGJ1	12	-1	-1	16
47	3.671071953010279E-4	TGTGCCCCCCTTTATTATAAGAAACTCTTT	CAPLYYKKLF	TRGV9	.	TRGJ1	5	-1	-1	11
47	3.671071953010279E-4	TGTGCTGCGTGGGATTGGTCGGCTGGTTGGTTCAAGATATTT	CAAWDWSAGWFKIF	TRGV10	.	TRGJP1	15	-1	-1	22
46	3.592964039116443E-4	TGTGCCTTGTGGGAGGGAAGGGCTATCAATTATTATAAGAAACTCTTT	CALWEGRAINYYKKLF	TRGV9	.	TRGJ2	15	-1	-1	27
46	3.592964039116443E-4	TGTGCCTTGTGGGAGGGGGAAATTGTTAATTATAAGAAACTCTTT	CALWEGEIVNYKKLF	TRGV9	.	TRGJ1	15	-1	-1	28
46	3.592964039116443E-4	TGTGCCTTGTGGGAGGCCGACAATTATTATAAGAAACTCTTT	CALWEADNYYKKLF	TRGV9	.	TRGJ1	15	-1	-1	21
46	3.592964039116443E-4	TGTGCTGCGTGGGACTTTTATTATAAGAAACTCTTT	CAAWDFYYKKLF	TRGV10	.	TRGJ1	13	-1	-1	17
46	3.592964039116443E-4	TGTGCTGCGTGGGAGGATTATTATAAGAAACTCTTT	CAAWEDYYKKLF	TRGV10	.	TRGJ1	13	-1	-1	16
46	3.592964039116443E-4	TGTGCTGCGTGGACCGCATATTATAAGAAACTCTTT	CAAWTAYYKKLF	TRGV10	.	TRGJ1	11	-1	-1	18
46	3.592964039116443E-4	TGTGCCACCTGGGACAGGCGTTATAAGAAACTCTTT	CATWDRRYKKLF	TRGV7	.	TRGJ1	18	-1	-1	20
46	3.592964039116443E-4	TGTGCCACCTGGGACGGCTATAAGAAACTCTTT	CATWDGYKKLF	TRGV2	.	TRGJ1	16	-1	-1	18
46	3.592964039116443E-4	TGTGCTGCGAGTGGTTGGTTCAAGATATTT	CAASGWFKIF	TRGV10	.	TRGJP1	8	-1	-1	11
46	3.592964039116443E-4	TGTGCTCATATAAAGAAACTCTTT	CAHIKKLF	TRGV10	.	TRGJ1	5	-1	-1	8
46	3.592964039116443E-4	TGTGCCACCTGGGACCGTAGTGATTGGATCAAGACGTTT	CATWDRSDWIKTF	TRGV3	.	TRGJP2	14	-1	-1	16
45	3.5148561252226074E-4	TGTGCTGCGTGGGAACTATCGGAATATTATTATAAGAAACTCTTT	CAAWELSEYYYKKLF	TRGV10	.	TRGJ1	13	-1	-1	25
45	3.5148561252226074E-4	TGTGCTGCGTGGGATTACGAGGGTGGTTGGTTCAAGATATTT	CAAWDYEGGWFKIF	TRGV10	.	TRGJP1	18	-1	-1	23
45	3.5148561252226074E-4	TGTGCTGCGTGGGATCCCTATCCCAATTATAAGAAACTCTTT	CAAWDPYPNYKKLF	TRGV10	.	TRGJ1	14	-1	-1	25
45	3.5148561252226074E-4	TGTGCTGCGTGGGGGTCACCCATTAAGAAACTCTTT	CAAWGSPIKKLF	TRGV10	.	TRGJ1	12	-1	-1	23
45	3.5148561252226074E-4	TGTGCTGCGTGGGATGCTTATTATAAGAAACTCTTT	CAAWDAYYKKLF	TRGV10	.	TRGJ1	14	-1	-1	17
45	3.5148561252226074E-4	TGTGCTGCGCCGCCCCCCGATAAGAAACTCTTT	CAAPPPDKKLF	TRGV10	.	TRGJ2	8	-1	-1	19
45	3.5148561252226074E-4	TGTGCCACCTGGGACTATTATAAGAAACTCTTT	CATWDYYKKLF	TRGV2	.	TRGJ1	14	-1	-1	15
45	3.5148561252226074E-4	TGTGCTGCGTGGGATTGTGGTTATTATAAGAAACTCTTT	CAAWDCGYYKKLF	TRGV10	.	TRGJ1	15	-1	-1	20
45	3.5148561252226074E-4	TGTGCTGCGTGGGATCGGAAGCATTATAAGAAACTCTTT	CAAWDRKHYKKLF	TRGV10	.	TRGJ1	14	-1	-1	22
45	3.5148561252226074E-4	TGTGCTGCGTGCCACCCTAATTATAAGAAACTCTTT	CAACHPNYKKLF	TRGV10	.	TRGJ1	10	-1	-1	19
45	3.5148561252226074E-4	TGTGCTGCGTGGGATTACGATTATAAGAAACTCTTT	CAAWDYDYKKLF	TRGV10	.	TRGJ1	18	-1	-1	19
44	3.4367482113287716E-4	TGTGCTGCGTGGGCCCGATTAGGGACCACTGGTTGGTTCAAGATATTT	CAAWARLGTTGWFKIF	TRGV10	.	TRGJP1	12	-1	-1	24
44	3.4367482113287716E-4	TGTGCTGCGTGGGATTATTCCCTTTATTATAAGAAACTCTTT	CAAWDYSLYYKKLF	TRGV10	.	TRGJ1	16	-1	-1	23
44	3.4367482113287716E-4	TGTGCCTTGTGGGAGCTCCTGAATTATTATAAGAAACTCTTT	CALWELLNYYKKLF	TRGV9	.	TRGJ1	14	-1	-1	20
44	3.4367482113287716E-4	TGTGCCTTGTGGGAGCGCGAATTTTATTATAAGAAACTCTTT	CALWEREFYYKKLF	TRGV9	.	TRGJ1	14	-1	-1	23
44	3.4367482113287716E-4	TGTGCCACCTGGGACCCGGGTAGTGATTGGATCAAGACGTTT	CATWDPGSDWIKTF	TRGV2	.	TRGJP2	14	-1	-1	19
44	3.4367482113287716E-4	TGTGCTGCATTAACAGAAGGGGCTTATAAGAAACTCTTT	CAALTEGAYKKLF	TRGV10	.	TRGJ1	7	-1	-1	23
44	3.4367482113287716E-4	TGTGCCACCCCAAATAGTAGTGATTGGATCAAGACGTTT	CATPNSSDWIKTF	TRGV2	.	TRGJP2	8	-1	-1	13
44	3.4367482113287716E-4	TGTGCCACCTGGGCCCCTGATTGGATCAAGACGTTT	CATWAPDWIKTF	TRGV2	.	TRGJP2	12	-1	-1	17
44	3.4367482113287716E-4	TGTGCCTTGTGGGCGACCAATTATTATAAGAAACTCTTT	CALWATNYYKKLF	TRGV9	.	TRGJ1	12	-1	-1	18
44	3.4367482113287716E-4	TGTGCCACCTGGGATGGTTATTATAAGAAACTCTTT	CATWDGYYKKLF	TRGV4	.	TRGJ1	16	-1	-1	17
43	3.358640297434936E-4	TGTGCCTTGTGGGAGGCCATAACTCCGAATTATTATAAGAAACTCTTT	CALWEAITPNYYKKLF	TRGV9	.	TRGJ1	15	-1	-1	18
43	3.358640297434936E-4	TGTGCTGCGTCCCGCGGGTTTAGTAGTGATTGGATCAAGACGTTT	CAASRGFSSDWIKTF	TRGV10	.	TRGJP2	9	-1	-1	20
43	3.358640297434936E-4	TGTGCTGCGTGGACCTATACCACTGGTTGGTTCAAGATATTT	CAAWTYTTGWFKIF	TRGV10	.	TRGJP1	11	-1	-1	15
43	3.358640297434936E-4	TGTGCCACCTGGGACGGGCCTTGGGATTGGATCAAGACGTTT	CATWDGPWDWIKTF	TRGV2	.	TRGJP2	19	-1	-1	24
43	3.358640297434936E-4	TGTGCTGCGTGGGATTTGGTTTATTATAAGAAACTCTTT	CAAWDLVYYKKLF	TRGV10	.	TRGJ2	15	-1	-1	20
43	3.358640297434936E-4	TGTGCCACCTGGGACGGGAATTATTATAAGAAACTCTTT	CATWDGNYYKKLF	TRGV2	.	TRGJ1	17	-1	-1	17
43	3.358640297434936E-4	TGTGCTGCGTGGGATTCGCATTATAAGAAACTCTTT	CAAWDSHYKKLF	TRGV10	.	TRGJ1	15	-1	-1	19
43	3.358640297434936E-4	TGTGCTGCGTGGGATCGGTATTATAAGAAACTCTTT	CAAWDRYYKKLF	TRGV10	.	TRGJ1	14	-1	-1	18
43	3.358640297434936E-4	TGTGCTGCGTGGGACCGTTATTATAAGAAACTCTTT	CAAWDRYYKKLF	TRGV10	.	TRGJ1	13	-1	-1	17
43	3.358640297434936E-4	TGTGCCACCTGGGACGGGCCATGGGAGAAACTCTTT	CATWDGPWEKLF	TRGV2	.	TRGJ1	19	-1	-1	25
43	3.358640297434936E-4	TGTGCCACCTGGGACAGGCATTATAAGAAACTCTTT	CATWDRHYKKLF	TRGV5	.	TRGJ1	18	-1	-1	19
43	3.358640297434936E-4	TGTGCCACCTGGGATCCTCCCAACACTTATAAGAAACTCTTT	CATWDPPNTYKKLF	TRGV8	.	TRGJ1	14	-1	-1	26
43	3.358640297434936E-4	TGTGCCACCTTGCATTGGATCAAGACGTTT	CATLHWIKTF	TRGV2	.	TRGJP2	9	-1	-1	13
42	3.2805323835411E-4	TGTGCCTTGTGGGACCCGAAAGGGGTAGAGTTGGGCAAAAAAATCAAGGTATTT	CALWDPKGVELGKKIKVF	TRGV9	.	TRGJP	13	-1	-1	26
42	3.2805323835411E-4	TGTGCCACCTGGGACGGGCTAAGGGGGGCGGGATGGTTCAAGACGTTT	CATWDGLRGAGWFKTF	TRGV2	.	TRGJP2	18	-1	-1	33
42	3.2805323835411E-4	TGTGCTGCGTGGGACCCCCAGAATTATTATAAGAAACTCTTT	CAAWDPQNYYKKLF	TRGV10	.	TRGJ1	13	-1	-1	20
42	3.2805323835411E-4	TGTGCTGCGTGGGAGGATACCACTGGTTGGTTCAAGATATTT	CAAWEDTTGWFKIF	TRGV10	.	TRGJP1	13	-1	-1	16
42	3.2805323835411E-4	TGTGCCACCTGGGACGGCGGGGAGTGGATCAAGACGTTT	CATWDGGEWIKTF	TRGV2	.	TRGJP2	16	-1	-1	21
42	3.2805323835411E-4	TGTGCTGCGTGGGCCTACGATTATAAGAAACTCTTT	CAAWAYDYKKLF	TRGV10	.	TRGJ1	18	-1	-1	19
42	3.2805323835411E-4	TGTGCTGCGTGGGATGATTATAAGAAACTCTTT	CAAWDDYKKLF	TRGV10	.	TRGJ1	14	-1	-1	13
42	3.2805323835411E-4	TGTGCCACCTGGGGGGCAATGAAGAAACTCTTT	CATWGAMKKLF	TRGV3	.	TRGJ1	12	-1	-1	21
42	3.2805323835411E-4	TGTGCCGGTAGTGATTGGATCAAGACGTTT	CAGSDWIKTF	TRGV2	.	TRGJP2	5	-1	-1	7
42	3.2805323835411E-4	TGTGCCACCTGGGACGGGCATAGTGGTGATTGGATCAAGACGTTT	CATWDGHSGDWIKTF	TRGV2	.	TRGJP2	18	-1	-1	19
42	3.2805323835411E-4	TGTGCTGCGTGTAGCACTGGTTGGTTCAAGATATTT	CAACSTGWFKIF	TRGV10	.	TRGJP1	10	-1	-1	11
41	3.2024244696472645E-4	TGTGCCACCTGGGACGGGCCGATTGAGAGTAGTGATTGGATCAAGACGTTT	CATWDGPIESSDWIKTF	TRGV2	.	TRGJP2	19	-1	-1	27
41	3.2024244696472645E-4	TGTGCCACCCAAAAACGGTCTTGTAGTGATTGGATCAAGACGTTT	CATQKRSCSDWIKTF	TRGV2	.	TRGJP2	8	-1	-1	22
41	3.2024244696472645E-4	TGTGCTGCGTGGGATTATTGGGATTATTATAAGAAACTCTTT	CAAWDYWDYYKKLF	TRGV10	.	TRGJ1	16	-1	-1	13
41	3.2024244696472645E-4	TGTGCTGCGTGGGATCCATTGAATTATTATAAGAAACTCTTT	CAAWDPLNYYKKLF	TRGV10	.	TRGJ1	14	-1	-1	17
41	3.2024244696472645E-4	TGTGCCACCTGGCGTTATAGTAGTGATTGGATCAAGACGTTT	CATWRYSSDWIKTF	TRGV2	.	TRGJP2	11	-1	-1	15
41	3.2024244696472645E-4	TGTGCCACCTGGGACAGAACCACTGGTTGGTTCAAGATATTT	CATWDRTTGWFKIF	TRGV3	.	TRGJP1	16	-1	-1	18
41	3.2024244696472645E-4	TGTGCTGCGTGGGATTTGGTCTATTATAAGAAACTCTTT	CAAWDLVYYKKLF	TRGV10	.	TRGJ1	15	-1	-1	21
41	3.2024244696472645E-4	TGTGCCACCCGTTATCCTAGTGATTGGATCAAGACGTTT	CATRYPSDWIKTF	TRGV2	.	TRGJP2	8	-1	-1	17
41	3.2024244696472645E-4	TGTGCTGCGTGGGATCTACTCTATAAGAAACTCTTT	CAAWDLLYKKLF	TRGV10	.	TRGJ1	18	-1	-1	21
41	3.2024244696472645E-4	TGTGCTGCGTGGGCTTATTATAAGAAACTCTTT	CAAWAYYKKLF	TRGV10	.	TRGJ1	16	-1	-1	14
41	3.2024244696472645E-4	TGTGCTGCGTGGACTTATTATAAGAAACTCTTT	CAAWTYYKKLF	TRGV10	.	TRGJ1	11	-1	-1	11
41	3.2024244696472645E-4	TGTGCTGCGTGGGATAAGAAACTCTTT	CAAWDKKLF	TRGV10	.	TRGJ1	14	-1	-1	13
40	3.124316555753429E-4	TGTGCCACCTGGGACAGGCCACCTGCGGCTCCGAGTAGTGATTGGATCAAGACGTTT	CATWDRPPAAPSSDWIKTF	TRGV3	.	TRGJP2	19	-1	-1	33
40	3.124316555753429E-4	TGTGCTGCGTGGGAGCTATATACCACTGGTTGGTTCAAGATATTT	CAAWELYTTGWFKIF	TRGV10	.	TRGJP1	13	-1	-1	16
40	3.124316555753429E-4	TGTGCCACCTACTCTTATACCACTGGTTGGTTCAAGATATTT	CATYSYTTGWFKIF	TRGV4	.	TRGJP1	9	-1	-1	15
40	3.124316555753429E-4	TGTGCCTTGTGGGAGTTATATTATTATAAGAAACTCTTT	CALWELYYYKKLF	TRGV9	.	TRGJ1	14	-1	-1	19
40	3.124316555753429E-4	TGTGCTGCGTGGGGCGGATATTATAAGAAACTCTTT	CAAWGGYYKKLF	TRGV10	.	TRGJ1	12	-1	-1	18
40	3.124316555753429E-4	TGTGCCACCGTTCGGCGAGATTGGATCAAGACGTTT	CATVRRDWIKTF	TRGV2	.	TRGJP2	8	-1	-1	18
40	3.124316555753429E-4	TGTGCTGCCCGGTTTTATTATAAGAAACTCTTT	CAARFYYKKLF	TRGV10	.	TRGJ1	7	-1	-1	14
40	3.124316555753429E-4	TGTGCTGCGGGACATTATTATAAGAAACTCTTT	CAAGHYYKKLF	TRGV10	.	TRGJ1	8	-1	-1	13
40	3.124316555753429E-4	TGTGCCACCTGGGACTATAAGAAACTCTTT	CATWDYKKLF	TRGV2	.	TRGJ1	14	-1	-1	15
40	3.124316555753429E-4	TGTGCCACCTGGGACGAAAAGACGTTT	CATWDEKTF	TRGV2	.	TRGJP2	15	-1	-1	18
40	3.124316555753429E-4	TGTGCCACCTGGGACGGTAAACTCTTT	CATWDGKLF	TRGV2	.	TRGJ1	16	-1	-1	18
39	3.046208641859593E-4	TGTGCCACCTGGGACGGGCCGGGAGGTAGTAGTGATTGGATCAAGACGTTT	CATWDGPGGSSDWIKTF	TRGV2	.	TRGJP2	19	-1	-1	26
39	3.046208641859593E-4	TGTGCCACCTGGGACGGGGAGGGACGTAGTAGTGATTGGATCAAGACGTTT	CATWDGEGRSSDWIKTF	TRGV2	.	TRGJP2	17	-1	-1	26
39	3.046208641859593E-4	TGTGCTGCGGTACGTTCCTTTAATACCACTGGTTGGTTCAAGATATTT	CAAVRSFNTTGWFKIF	TRGV10	.	TRGJP1	8	-1	-1	22
39	3.046208641859593E-4	TGTGCCACCTGGGACGGGCGTAGTAGTGATTGGATCAAGACGTTT	CATWDGRSSDWIKTF	TRGV2	.	TRGJP2	18	-1	-1	20
39	3.046208641859593E-4	TGTGCCACCTGGGACAGGCCCCCCCTTTATTATAAGAAACTCTTT	CATWDRPPLYYKKLF	TRGV3	.	TRGJ1	19	-1	-1	26
39	3.046208641859593E-4	TGTGCTGCGTGGGTAAATTCGAATTATTATAAGAAACTCTTT	CAAWVNSNYYKKLF	TRGV10	.	TRGJ1	12	-1	-1	15
39	3.046208641859593E-4	TGTGCCTTGTCCCAACCGGTAAATTATTATAAGAAACTCTTT	CALSQPVNYYKKLF	TRGV9	.	TRGJ1	9	-1	-1	21
39	3.046208641859593E-4	TGTGCCTTGTGGGAGGGTTTGAATTATTATAAGAAACTCTTT	CALWEGLNYYKKLF	TRGV9	.	TRGJ1	15	-1	-1	17
39	3.046208641859593E-4	TGTGCCACCTGGGAATATAGTAGTGATTGGATCAAGACGTTT	CATWEYSSDWIKTF	TRGV8	.	TRGJP2	13	-1	-1	14
39	3.046208641859593E-4	TGTGCTGCGTGGGATTCCGTTTATTATAAGAAACTCTTT	CAAWDSVYYKKLF	TRGV10	.	TRGJ2	19	-1	-1	20
39	3.046208641859593E-4	TGTGCCACCTGGGATCTGGATTATTATAAGAAACTCTTT	CATWDLDYYKKLF	TRGV8	.	TRGJ1	14	-1	-1	19
39	3.046208641859593E-4	TGTGCCACCTGGGATGGGCCTGATTATAAGAAACTCTTT	CATWDGPDYKKLF	TRGV4	.	TRGJ1	19	-1	-1	22
39	3.046208641859593E-4	TGTGCTGCGTGGGATTATCGGTATTGGAAACTCTTT	CAAWDYRYWKLF	TRGV10	.	TRGJ1	16	-1	-1	26
39	3.046208641859593E-4	TGTGCTGCGTGGGATAATTATTATAAGAAACTCTTT	CAAWDNYYKKLF	TRGV10	.	TRGJ1	14	-1	-1	15
39	3.046208641859593E-4	TGTGCTGCGTGGACCCGTTATTATAAGAAACTCTTT	CAAWTRYYKKLF	TRGV10	.	TRGJ1	11	-1	-1	17
39	3.046208641859593E-4	TGTGCTGCGTGGCCTTATTATAAGAAACTCTTT	CAAWPYYKKLF	TRGV10	.	TRGJ1	11	-1	-1	14
39	3.046208641859593E-4	TGTGCTGCGTGGGATTTAGACCAGAAACTCTTT	CAAWDLDQKLF	TRGV10	.	TRGJ1	15	-1	-1	22
38	2.9681007279657573E-4	TGTGCCACCTGGGACGGGCCTCATGGTGATTGGATCAAGACGTTT	CATWDGPHGDWIKTF	TRGV2	.	TRGJP2	19	-1	-1	25
38	2.9681007279657573E-4	TGTGCCACCTGGGACGGGCCCAATAGTGATTGGATCAAGACGTTT	CATWDGPNSDWIKTF	TRGV2	.	TRGJP2	20	-1	-1	23
38	2.9681007279657573E-4	TGTGCCACCTGGGACGGGCCATGTAGTGATTGGATCAAGACGTTT	CATWDGPCSDWIKTF	TRGV2	.	TRGJP2	19	-1	-1	22
38	2.9681007279657573E-4	TGTGCTGCGTGGGATCCGACCACTGGTTGGTTCAAGATATTT	CAAWDPTTGWFKIF	TRGV10	.	TRGJP1	14	-1	-1	18
38	2.9681007279657573E-4	TGTGCCTTGTGGGAGGTGGTTTTTAATTATAAGAAACTCTTT	CALWEVVFNYKKLF	TRGV9	.	TRGJ1	17	-1	-1	25
38	2.9681007279657573E-4	TGTGCCTTGTGGGAGGATACCACTGGTTGGTTCAAGATATTT	CALWEDTTGWFKIF	TRGV9	.	TRGJP1	15	-1	-1	16
38	2.9681007279657573E-4	TGTGCTGCGTGGGCCCGGAATTATTATAAGAAACTCTTT	CAAWARNYYKKLF	TRGV10	.	TRGJ1	12	-1	-1	17
38	2.9681007279657573E-4	TGTGCCTTGTGTCCTCTGAGTTATTATAAGAAACTCTTT	CALCPLSYYKKLF	TRGV9	.	TRGJ1	10	-1	-1	17
38	2.9681007279657573E-4	TGTGCCACCTGTAATAGTAGTGATTGGATCAAGACGTTT	CATCNSSDWIKTF	TRGV2	.	TRGJP2	10	-1	-1	13
38	2.9681007279657573E-4	TGTGCTGCGTGGGATTATGATTGGTTCAAGATATTT	CAAWDYDWFKIF	TRGV10	.	TRGJP1	16	-1	-1	17
38	2.9681007279657573E-4	TGTGCCACCTGGGGCGGAGATTGGATCAAGACGTTT	CATWGGDWIKTF	TRGV2	.	TRGJP2	16	-1	-1	18
38	2.9681007279657573E-4	TGTGCTGCGTGGGATTATAAGGGGCTCTTT	CAAWDYKGLF	TRGV10	.	TRGJ1	16	-1	-1	13
38	2.9681007279657573E-4	TGTGCCGCGTTGGACTATAAGAAACTCTTT	CAALDYKKLF	TRGV4	.	TRGJ1	5	-1	-1	15
38	2.9681007279657573E-4	CATACCACTGGTTGGTTCAAGATATTT	HTTGWFKIF	TRGV10	.	TRGJP1	-1	-1	-1	1
37	2.8899928140719216E-4	TGTGCTGCGTGGGATTGGGCCCATCCTTATACCACTGGTTGGTTCAAGATATTT	CAAWDWAHPYTTGWFKIF	TRGV10	.	TRGJP1	15	-1	-1	27
37	2.8899928140719216E-4	TGTGCCTTGTGGGAGGTGGAACCTTTTTTTTATTATAAGAAACTCTTT	CALWEVEPFFYYKKLF	TRGV9	.	TRGJ1	17	-1	-1	29
37	2.8899928140719216E-4	TGTGCTGCGTGGGGCCCAGGGCATGCTGGTTGGTTCAAGATATTT	CAAWGPGHAGWFKIF	TRGV10	.	TRGJP1	12	-1	-1	25
37	2.8899928140719216E-4	TGTGCCTTGTGGGAGGTGCGGGGAAATTATTATAAGAAACTCTTT	CALWEVRGNYYKKLF	TRGV9	.	TRGJ1	18	-1	-1	24
37	2.8899928140719216E-4	TGTGCTGCGTGGGATTGGCCAGGTGAATATAAGAAACTCTTT	CAAWDWPGEYKKLF	TRGV10	.	TRGJ1	15	-1	-1	27
37	2.8899928140719216E-4	TGTGCCTTGTGGGAGGTGGTTCCTTATTATAAGAAACTCTTT	CALWEVVPYYKKLF	TRGV9	.	TRGJ2	17	-1	-1	23
37	2.8899928140719216E-4	TGTGCCACCTGGGACGGGGTAAGTGATTGGATCAAGACGTTT	CATWDGVSDWIKTF	TRGV2	.	TRGJP2	17	-1	-1	21
37	2.8899928140719216E-4	TGTGCCACCTGGGACGGCGTTTGGTATAAGAAACTCTTT	CATWDGVWYKKLF	TRGV2	.	TRGJ1	16	-1	-1	24
37	2.8899928140719216E-4	TGTGCTGCGTGGACATTTTATTATAAGAAACTCTTT	CAAWTFYYKKLF	TRGV10	.	TRGJ1	11	-1	-1	17
37	2.8899928140719216E-4	TGTGCTGCGTGGAGGACTGGTTGGTTCAAGATATTT	CAAWRTGWFKIF	TRGV10	.	TRGJP1	11	-1	-1	15
37	2.8899928140719216E-4	TGTGCCTTGTGGGAGGTATATTATAAGAAACTCTTT	CALWEVYYKKLF	TRGV9	.	TRGJ1	16	-1	-1	18
37	2.8899928140719216E-4	TGTTGCAGGGGCACTGGTTGGTTCAAGATATTT	CCRGTGWFKIF	TRGV10	.	TRGJP1	2	-1	-1	11
37	2.8899928140719216E-4	TGTGCCTTGTGGGGGGATTATAAGAAACTCTTT	CALWGDYKKLF	TRGV9	.	TRGJ1	15	-1	-1	16
37	2.8899928140719216E-4	TGTGCTGGGGGTGGTTATAAGAAACTCTTT	CAGGGYKKLF	TRGV10	.	TRGJ1	6	-1	-1	14
37	2.8899928140719216E-4	TGTGCTATTTATTATAAGAAACTCTTT	CAIYYKKLF	TRGV10	.	TRGJ1	5	-1	-1	8
36	2.811884900178086E-4	TGTGCCTTGTGGGGAAATCCCAGAGTTGGGCAAAAAATCAAGGTATTT	CALWGNPRVGQKIKVF	TRGV9	.	TRGJP	12	-1	-1	21
36	2.811884900178086E-4	TGTGCCACCTGGGACGAGCTCAATAGTAGTGATTGGATCAAGACGTTT	CATWDELNSSDWIKTF	TRGV2	.	TRGJP2	18	-1	-1	22
36	2.811884900178086E-4	TGTGCCTTGTGGGAGGGCCTAGAGAATTATTATAAGAAACTCTTT	CALWEGLENYYKKLF	TRGV9	.	TRGJ1	15	-1	-1	23
36	2.811884900178086E-4	TGTGCTGCGTGCCCTCACTCCTTTTATTATAAGAAACTCTTT	CAACPHSFYYKKLF	TRGV10	.	TRGJ1	10	-1	-1	23
36	2.811884900178086E-4	TGTGCTGCGTGGGATTATGAGAGTTATTATAAGAAACTCTTT	CAAWDYESYYKKLF	TRGV10	.	TRGJ1	16	-1	-1	20
36	2.811884900178086E-4	TGTGCTGCGTGGGATCCCCCGACTGGTTGGTTCAAGATATTT	CAAWDPPTGWFKIF	TRGV10	.	TRGJP1	14	-1	-1	21
36	2.811884900178086E-4	TGTGCCTTGTGGGAGGTGCAACCTTATTATAAGAAACTCTTT	CALWEVQPYYKKLF	TRGV9	.	TRGJ2	23	-1	-1	23
36	2.811884900178086E-4	TGTGCCACCTGGGACGGCAGTAGTGATTGGATCAAGACGTTT	CATWDGSSDWIKTF	TRGV2	.	TRGJP2	16	-1	-1	18
36	2.811884900178086E-4	TGTGCCACCTGGGACGGGCAGGGTGATTGGATCAAGACGTTT	CATWDGQGDWIKTF	TRGV2	.	TRGJP2	18	-1	-1	22
36	2.811884900178086E-4	TGTGCTGCGTGGGGTCACGTTTATTATAAGAAACTCTTT	CAAWGHVYYKKLF	TRGV10	.	TRGJ1	19	-1	-1	20
36	2.811884900178086E-4	TGTGCTGCGTGGGATCAGAATTATTATAAGAAACTCTTT	CAAWDQNYYKKLF	TRGV10	.	TRGJ1	14	-1	-1	17
36	2.811884900178086E-4	TGTGCCTTGTGGGAGGTGAGTTATTATAAGAAACTCTTT	CALWEVSYYKKLF	TRGV9	.	TRGJ1	17	-1	-1	17
36	2.811884900178086E-4	TGTGCCTTGTGGGAGGGATATTATTATAAGAAACTCTTT	CALWEGYYYKKLF	TRGV9	.	TRGJ1	15	-1	-1	19
36	2.811884900178086E-4	TGTGCCACCTGGGACGGGCGTGATTGGATCAAGACGTTT	CATWDGRDWIKTF	TRGV2	.	TRGJP2	18	-1	-1	19
36	2.811884900178086E-4	TGTGCCACCTGGGAGAGTAGTGATTGGATCAAGACGTTT	CATWESSDWIKTF	TRGV2	.	TRGJP2	13	-1	-1	15
36	2.811884900178086E-4	TGTGCTGCGTGGGTGAATTATTATAAGAAACTCTTT	CAAWVNYYKKLF	TRGV10	.	TRGJ1	12	-1	-1	14
36	2.811884900178086E-4	TGTGCTGCGTGGGGTTATTATTATAAGAAACTCTTT	CAAWGYYYKKLF	TRGV10	.	TRGJ2	16	-1	-1	16
36	2.811884900178086E-4	TGTGCTGCGTGGATCCATTATTATAAGAAACTCTTT	CAAWIHYYKKLF	TRGV10	.	TRGJ1	11	-1	-1	16
36	2.811884900178086E-4	TGTGCTGCGTGGGTTAAGGAGAAACTCTTT	CAAWVKEKLF	TRGV10	.	TRGJ1	15	-1	-1	19
36	2.811884900178086E-4	TGTGCCACCAAGGGTGAACTCTTT	CATKGELF	TRGV3	.	TRGJ1	8	-1	-1	16
36	2.811884900178086E-4	TGTGCCACCTGGGGGAATAAGAAACTCTTT	CATWGNKKLF	TRGV2	.	TRGJ1	12	-1	-1	16
35	2.73377698628425E-4	TGTGCCACCTGGGACGGTCACCCCGGGGGTAGTGATTGGATCAAGACGTTT	CATWDGHPGGSDWIKTF	TRGV2	.	TRGJP2	16	-1	-1	28
35	2.73377698628425E-4	TGTGCCACCTGGGACGGGCATCGGCGTAGTGATTGGATCAAGACGTTT	CATWDGHRRSDWIKTF	TRGV2	.	TRGJP2	18	-1	-1	25
35	2.73377698628425E-4	TGTGCTGCGTGGGATTATCCCCCGAATTATTATAAGAAACTCTTT	CAAWDYPPNYYKKLF	TRGV10	.	TRGJ1	16	-1	-1	22
35	2.73377698628425E-4	TGTGCTGCGTGGGATTATATGCCCATTTATTATAAGAAACTCTTT	CAAWDYMPIYYKKLF	TRGV10	.	TRGJ1	16	-1	-1	26
35	2.73377698628425E-4	TGTGCTGCGTGGGATCCAAATACCACTGGTTGGTTCAAGATATTT	CAAWDPNTTGWFKIF	TRGV10	.	TRGJP1	14	-1	-1	19
35	2.73377698628425E-4	TGTGCCACCTGGGACGCCCCAGGAGGTGATTGGATCAAGACGTTT	CATWDAPGGDWIKTF	TRGV2	.	TRGJP2	15	-1	-1	25
35	2.73377698628425E-4	TGTGCTGCGTGGGATTACCCAAGTTATTATAAGAAACTCTTT	CAAWDYPSYYKKLF	TRGV10	.	TRGJ1	17	-1	-1	23
35	2.73377698628425E-4	TGTGCCACCTGGGTAGAGGGTAGTGATTGGATCAAGACGTTT	CATWVEGSDWIKTF	TRGV2	.	TRGJP2	12	-1	-1	19
35	2.73377698628425E-4	TGTGCCACCTGGGACGCCCCCCTTTATTATAAGAAACTCTTT	CATWDAPLYYKKLF	TRGV2	.	TRGJ1	15	-1	-1	23
35	2.73377698628425E-4	TGTGCTGCGTGGGATAGTTATTATAAGAAACTCTTT	CAAWDSYYKKLF	TRGV10	.	TRGJ1	14	-1	-1	17
35	2.73377698628425E-4	TGTGCTGCGTGGGAAGTAAATTATAAGAAACTCTTT	CAAWEVNYKKLF	TRGV10	.	TRGJ1	13	-1	-1	19
35	2.73377698628425E-4	TGTGCCACCTGGGACGGGAATTGGATCAAGACGTTT	CATWDGNWIKTF	TRGV2	.	TRGJP2	17	-1	-1	19
35	2.73377698628425E-4	TGTGCTGCGTGGGATTACGGGAAACTCTTT	CAAWDYGKLF	TRGV10	.	TRGJ1	18	-1	-1	20
35	2.73377698628425E-4	TGTGCTGCGTGGGATTCACCT	CAAWDSP	TRGV10	.	TRGJP1	15	-1	-1	20
35	2.73377698628425E-4	TGTGCCACCTGTGAGAAACTCTTT	CATCEKLF	TRGV7	.	TRGJ1	13	-1	-1	13
34	2.6556690723904145E-4	TGTGCCACCTGGGATGTACCCAATAGTAGTGATTGGATCAAGACGTTT	CATWDVPNSSDWIKTF	TRGV2	.	TRGJP2	13	-1	-1	22
34	2.6556690723904145E-4	TGTGCTGCGTGGGATTATAATGTCAGTTATTATAAGAAACTCTTT	CAAWDYNVSYYKKLF	TRGV10	.	TRGJ1	16	-1	-1	13
34	2.6556690723904145E-4	TGTGCTGCGTGGGATCCCAGAGAGTATTATAAGAAACTCTTT	CAAWDPREYYKKLF	TRGV10	.	TRGJ1	14	-1	-1	24
34	2.6556690723904145E-4	TGTGCTGCGTGGGATTTCCGGAGTACGAAGAAACTCTTT	CAAWDFRSTKKLF	TRGV10	.	TRGJ1	15	-1	-1	27
34	2.6556690723904145E-4	TGTGCTGCGTGGGATTCCTCTTATTATAAGAAACTCTTT	CAAWDSSYYKKLF	TRGV10	.	TRGJ1	15	-1	-1	20
34	2.6556690723904145E-4	TGTGCTGCGTGGGATCCCCGCGGTTGGTTCAAGATATTT	CAAWDPRGWFKIF	TRGV10	.	TRGJP1	14	-1	-1	21
34	2.6556690723904145E-4	TGTGCCACCTGGGACGGAACTTATTATAAGAAACTCTTT	CATWDGTYYKKLF	TRGV2	.	TRGJ2	16	-1	-1	16
34	2.6556690723904145E-4	TGTGCCACCTGGGACAGCCCTTATTATAAGAAACTCTTT	CATWDSPYYKKLF	TRGV5	.	TRGJ1	20	-1	-1	20
34	2.6556690723904145E-4	TGTGCCACCTGGGACAGGAATTATTATAAGAAACTCTTT	CATWDRNYYKKLF	TRGV3	.	TRGJ1	17	-1	-1	17
34	2.6556690723904145E-4	TGTGCTGCGACCAACAAGAATTATAAGAAACTCTTT	CAATNKNYKKLF	TRGV10	.	TRGJ1	8	-1	-1	19
34	2.6556690723904145E-4	TGTGCCTTGATTATGGATTATTATAAGAAACTCTTT	CALIMDYYKKLF	TRGV9	.	TRGJ1	8	-1	-1	16
34	2.6556690723904145E-4	TGTGCCACCTGGGGGAATTATTATAAGAAACTCTTT	CATWGNYYKKLF	TRGV4	.	TRGJ1	12	-1	-1	14
34	2.6556690723904145E-4	TGTGCCACCTGGGACCATTATTATAAGAAACTCTTT	CATWDHYYKKLF	TRGV8	.	TRGJ1	13	-1	-1	16
34	2.6556690723904145E-4	TGTGCCACCTGGGACAGGCCCTATAAGAAACTCTTT	CATWDRPYKKLF	TRGV3	.	TRGJ1	19	-1	-1	21
34	2.6556690723904145E-4	TGTGCTGCCCCGAATTATTATAAGAAACTCTTT	CAAPNYYKKLF	TRGV10	.	TRGJ1	7	-1	-1	10
34	2.6556690723904145E-4	TGTGCTGCGTGCCGGTATTATAAGAAACTCTTT	CAACRYYKKLF	TRGV10	.	TRGJ1	10	-1	-1	15
34	2.6556690723904145E-4	TGTGCCCACCGGGGTGATTGGATCAAGACGTTT	CAHRGDWIKTF	TRGV2	.	TRGJP2	13	-1	-1	13
34	2.6556690723904145E-4	TGTGCCACCTGGGACAGGCCGCGGAAGCTCTTT	CATWDRPRKLF	TRGV5	.	TRGJ1	19	-1	-1	23
34	2.6556690723904145E-4	TGTGCCACATCGAATTATTATAAGAAACTCTTT	CATSNYYKKLF	TRGV9	.	TRGJ1	5	-1	-1	9
34	2.6556690723904145E-4	TGTGCCACCTTGTGGTGGATCAAGACGTTT	CATLWWIKTF	TRGV8	.	TRGJP2	9	-1	-1	15
33	2.577561158496579E-4	TGTGCTGCGTGGGACCCACGGGAGAATACCACTGGTTGGTTCAAGATATTT	CAAWDPRENTTGWFKIF	TRGV10	.	TRGJP1	13	-1	-1	25
33	2.577561158496579E-4	TGTGCCTTGTGGGAGTCAGATCCCTTTAATTATTATAAGAAACTCTTT	CALWESDPFNYYKKLF	TRGV9	.	TRGJ2	14	-1	-1	27
33	2.577561158496579E-4	TGTGCCACCTTTTGGGCACAATGTCTTGGTGATTGGATCAAGACGTTT	CATFWAQCLGDWIKTF	TRGV2	.	TRGJP2	9	-1	-1	28
33	2.577561158496579E-4	TGTGCTGCGTGGGATTGTCCCAAACGGTATTATAAGAAACTCTTT	CAAWDCPKRYYKKLF	TRGV10	.	TRGJ1	15	-1	-1	27
33	2.577561158496579E-4	TGTGCCTTGTGGGAGGCGCCACCGTTTTATTATAAGAAACTCTTT	CALWEAPPFYYKKLF	TRGV9	.	TRGJ2	22	-1	-1	26
33	2.577561158496579E-4	TGTGCCACCTGGGACGGGCAACTCAGTGATTGGATCAAGACGTTT	CATWDGQLSDWIKTF	TRGV2	.	TRGJP2	18	-1	-1	24
33	2.577561158496579E-4	TGTGCCTTGTGGGAGAGGTACGTTTGTTATAAGAAACTCTTT	CALWERYVCYKKLF	TRGV9	.	TRGJ1	14	-1	-1	23
33	2.577561158496579E-4	TGTGCCACCTGGGATGTTTGGGGTGATTGGATCAAGACGTTT	CATWDVWGDWIKTF	TRGV4	.	TRGJP2	15	-1	-1	22
33	2.577561158496579E-4	TGTGCCACCTGGGACCGAAGTAGTGATTGGATCAAGACGTTT	CATWDRSSDWIKTF	TRGV2	.	TRGJP2	14	-1	-1	18
33	2.577561158496579E-4	TGTGCTGCGTGGGCCCCGAATTATTATAAGAAACTCTTT	CAAWAPNYYKKLF	TRGV10	.	TRGJ1	12	-1	-1	16
33	2.577561158496579E-4	TGTGCTGCGTGGGGGATGAATTATTATAAGAAACTCTTT	CAAWGMNYYKKLF	TRGV10	.	TRGJ1	12	-1	-1	17
33	2.577561158496579E-4	TGTGCTGCGTGGGATTCGAATTATTATAAGAAACTCTTT	CAAWDSNYYKKLF	TRGV10	.	TRGJ1	20	-1	-1	13
33	2.577561158496579E-4	TGTGCCTTGTGGGAGGTGATTTATTATAAGAAACTCTTT	CALWEVIYYKKLF	TRGV9	.	TRGJ1	17	-1	-1	17
33	2.577561158496579E-4	TGTGCCACCTGGGATGGAAATTATTATAAGAAACTCTTT	CATWDGNYYKKLF	TRGV4	.	TRGJ1	16	-1	-1	18
33	2.577561158496579E-4	TGTGCCACCTGGGACGGAAGCAATTATAAGAAACTCTTT	CATWDGSNYKKLF	TRGV3	.	TRGJ1	14	-1	-1	22
33	2.577561158496579E-4	TGTGCCACCTGGGAACGTAGTGATTGGATCAAGACGTTT	CATWERSDWIKTF	TRGV2	.	TRGJP2	13	-1	-1	16
33	2.577561158496579E-4	TGTGCTGCGTGGGGGTCTTATTATAAGAAACTCTTT	CAAWGSYYKKLF	TRGV10	.	TRGJ1	12	-1	-1	17
33	2.577561158496579E-4	TGTGCCAAGGTAGTGAGTGATTGGATCAAGACGTTT	CAKVVSDWIKTF	TRGV2	.	TRGJP2	6	-1	-1	10
33	2.577561158496579E-4	TGTGCTGCGTGGGATCCAAATAAGAAACTCTTT	CAAWDPNKKLF	TRGV10	.	TRGJ1	14	-1	-1	19
33	2.577561158496579E-4	TGTGCTGCGGAGAATTATTATAAGAAACTCTTT	CAAENYYKKLF	TRGV10	.	TRGJ1	8	-1	-1	11
33	2.577561158496579E-4	TGTGCCACCTGGGACGGGCCGGGGAAACTCTTT	CATWDGPGKLF	TRGV2	.	TRGJ1	19	-1	-1	23
33	2.577561158496579E-4	TGTGCCACCCCTATTGATTGGATCAAGACGTTT	CATPIDWIKTF	TRGV2	.	TRGJP2	8	-1	-1	11
33	2.577561158496579E-4	TGTGCCACCCCTTATTATAAGAAACTCTTT	CATPYYKKLF	TRGV8	.	TRGJ1	8	-1	-1	11
33	2.577561158496579E-4	TGTGCTGCGTGGGATTCTAGTGAGAAACTCTTT	CAAWDSSEKLF	TRGV10	.	TRGJ1	15	-1	-1	22
32	2.499453244602743E-4	TGTGCCACCTGGGATAGGCGGAAGCGGTATAGTAGTGATTGGATCAAGACGTTT	CATWDRRKRYSSDWIKTF	TRGV8	.	TRGJP2	18	-1	-1	27
32	2.499453244602743E-4	TGTGCCTTGTGCGGGGGGGGCCGATATTATTATAAGAAACTCTTT	CALCGGGRYYYKKLF	TRGV9	.	TRGJ1	10	-1	-1	21
32	2.499453244602743E-4	TGTGCCACCTGGGACGGGCGAGGTAGTGATTGGATCAAGACGTTT	CATWDGRGSDWIKTF	TRGV2	.	TRGJP2	18	-1	-1	22
32	2.499453244602743E-4	TGTGCCACCTGGGAGGGCGAAAGTAGTGATTGGATCAAGACGTTT	CATWEGESSDWIKTF	TRGV2	.	TRGJP2	17	-1	-1	21
32	2.499453244602743E-4	TGTGCTGCGTGGGATTGCCCCTATTATAAGAAACTCTTT	CAAWDCPYYKKLF	TRGV10	.	TRGJ1	15	-1	-1	21
32	2.499453244602743E-4	TGTGCCACCTGGGACGTCCGTGATTGGATCAAGACGTTT	CATWDVRDWIKTF	TRGV2	.	TRGJP2	15	-1	-1	19
32	2.499453244602743E-4	TGTGCCACCTGGGACGGGAGGTATTATAAGAAACTCTTT	CATWDGRYYKKLF	TRGV2	.	TRGJ1	17	-1	-1	21
32	2.499453244602743E-4	TGTGCCACCTGGAGAGGGAGTGATTGGATCAAGACGTTT	CATWRGSDWIKTF	TRGV8	.	TRGJP2	11	-1	-1	18
32	2.499453244602743E-4	TGTGCCACCTGGGACCTTTATTATAAGAAACTCTTT	CATWDLYYKKLF	TRGV4	.	TRGJ1	13	-1	-1	17
32	2.499453244602743E-4	TGTGCCACCTGGGACAGGCACTGGATCAAGACGTTT	CATWDRHWIKTF	TRGV3	.	TRGJP2	22	-1	-1	21
32	2.499453244602743E-4	TGTGCCACCTGGAGGGGGGGGTGGATCAAGACGTTT	CATWRGGWIKTF	TRGV2	.	TRGJP2	11	-1	-1	21
32	2.499453244602743E-4	TGTGCTGCGTGGGATCGTTGGTTCAAGATATTT	CAAWDRWFKIF	TRGV10	.	TRGJP1	14	-1	-1	16
32	2.499453244602743E-4	TGTGCTGACTACACTGGTTGGTTCAAGATATTT	CADYTGWFKIF	TRGV10	.	TRGJP1	6	-1	-1	11
32	2.499453244602743E-4	TGTGACCGAGTCTTATATTATAAGAAACTCTTT	CDRVLYYKKLF	TRGV10	.	TRGJ1	3	-1	-1	15
32	2.499453244602743E-4	TGTGCCCCTTATAAGAAACTCTTT	CAPYKKLF	TRGV7	.	TRGJ1	8	-1	-1	8
32	2.499453244602743E-4	TGTGCCACCTGGGACATTAAGAAACTCTTT	CATWDIKKLF	TRGV8	.	TRGJ1	13	-1	-1	17
32	2.499453244602743E-4	TGTGCCACCTGGCCCAGGGGGAAACTCTTT	CATWPRGKLF	TRGV8	.	TRGJ1	11	-1	-1	20
32	2.499453244602743E-4	TGTGCCACCTGGGATGGGAAACTCTTT	CATWDGKLF	TRGV4	.	TRGJ1	17	-1	-1	17
32	2.499453244602743E-4	TGTGCCTTTCCCCTTGGGGGGCAGAAACTCTTT	CAFPLGGQKLF	TRGV9	.	TRGJ1	7	-1	-1	22
32	2.499453244602743E-4	TGTGCCACCCTCCCACTCTTT	CATLPLF	TRGV4	.	TRGJ1	8	-1	-1	14
31	2.4213453307089073E-4	TGTGCTGCGTGGGATTATGATTCCAGCCCAAACCCACCGAATTATTATAAGAAACTCTTT	CAAWDYDSSPNPPNYYKKLF	TRGV10	.	TRGJ1	16	-1	-1	37
31	2.4213453307089073E-4	TGTGCCACCTGGGACGACCTTCTAATGGCCAATGATTGGATCAAGACGTTT	CATWDDLLMANDWIKTF	TRGV2	.	TRGJP2	15	-1	-1	32
31	2.4213453307089073E-4	TGTGCCACCTGGGACAGGCGCAGGGGGGGTAGTGATTGGATCAAGACGTTT	CATWDRRRGGSDWIKTF	TRGV3	.	TRGJP2	18	-1	-1	28
31	2.4213453307089073E-4	TGTGCTGCGTGGGATTTGTTCAGAACACATTATTATAAGAAACTCTTT	CAAWDLFRTHYYKKLF	TRGV10	.	TRGJ1	15	-1	-1	28
31	2.4213453307089073E-4	TGTGCCACCTGGGACGGGCTGGAGAGTGATTGGATCAAGACGTTT	CATWDGLESDWIKTF	TRGV2	.	TRGJP2	18	-1	-1	24
31	2.4213453307089073E-4	TGTGCCACCTGGGACGGGCCGGCCACTGGTTGGTTCAAGATATTT	CATWDGPATGWFKIF	TRGV2	.	TRGJP1	19	-1	-1	22
31	2.4213453307089073E-4	TGTGCCACCTGGGACGGGCCAGGAAGTGATTGGATCAAGACGTTT	CATWDGPGSDWIKTF	TRGV2	.	TRGJP2	19	-1	-1	24
31	2.4213453307089073E-4	TGTGCTGCGTGGGTCGACCAGAATTATTATAAGAAACTCTTT	CAAWVDQNYYKKLF	TRGV10	.	TRGJ1	12	-1	-1	20
31	2.4213453307089073E-4	TGTGCCACCTGGGACGGGCCTGCTGATTGGATCAAGACGTTT	CATWDGPADWIKTF	TRGV2	.	TRGJP2	19	-1	-1	23
31	2.4213453307089073E-4	TGTGCTGCTTCCCTTCACGGCGGTTGGTTCAAGATATTT	CAASLHGGWFKIF	TRGV10	.	TRGJP1	7	-1	-1	21
31	2.4213453307089073E-4	TGTGCTGCGTGGGACCAGAATTATTATAAGAAACTCTTT	CAAWDQNYYKKLF	TRGV10	.	TRGJ1	13	-1	-1	17
31	2.4213453307089073E-4	TGTGCCACCTGGGATCGTCGTGATTGGATCAAGACGTTT	CATWDRRDWIKTF	TRGV8	.	TRGJP2	14	-1	-1	13
31	2.4213453307089073E-4	TGTGCCACCCCGAGGAGTAGTGATTGGATCAAGACGTTT	CATPRSSDWIKTF	TRGV2	.	TRGJP2	8	-1	-1	15
31	2.4213453307089073E-4	TGTGCTGCGTGGGATTCGGGGTATAAGAAACTCTTT	CAAWDSGYKKLF	TRGV10	.	TRGJ1	15	-1	-1	21
31	2.4213453307089073E-4	TGTGCTGCGTGGGATTATGGGGGTGAGAAACTCTTT	CAAWDYGGEKLF	TRGV10	.	TRGJ1	16	-1	-1	25
31	2.4213453307089073E-4	TGTGACGTCCTAAATTATTATAAGAAACTCTTT	CDVLNYYKKLF	TRGV9	.	TRGJ1	3	-1	-1	12
31	2.4213453307089073E-4	TGTGCCACCTGGGACGGGATGAAACTCTTT	CATWDGMKLF	TRGV3	.	TRGJ1	17	-1	-1	20
31	2.4213453307089073E-4	TGTGCTGCGTGGGTTCATAAGAAACTCTTT	CAAWVHKKLF	TRGV10	.	TRGJ1	12	-1	-1	16
31	2.4213453307089073E-4	TGTGCCACCTGGGCTTATTATAAGAAACTCTTT	CATWAYYKKLF	TRGV4	.	TRGJ1	12	-1	-1	14
31	2.4213453307089073E-4	TGTGCCGCTCGTAGTGATTGGATCAAGACGTTT	CAARSDWIKTF	TRGV7	.	TRGJP2	5	-1	-1	10
30	2.3432374168150716E-4	TGTGCCACCTGGGACGGGCAGCCCCGGGTTTTCAACAGTAGTGATTGGATCAAGACGTTT	CATWDGQPRVFNSSDWIKTF	TRGV2	.	TRGJP2	18	-1	-1	36
30	2.3432374168150716E-4	TGTGCCACCTGGGACGCGGGGGGTGGTGATTGGATCAAGACGTTT	CATWDAGGGDWIKTF	TRGV2	.	TRGJP2	15	-1	-1	22
30	2.3432374168150716E-4	TGTGCCACCTGGGACGGCCCTTGTAGTGATTGGATCAAGACGTTT	CATWDGPCSDWIKTF	TRGV2	.	TRGJP2	19	-1	-1	22
30	2.3432374168150716E-4	TGTGCCACCTGGGACGGGCCCAGTAGTGATTGGATCAAGACGTTT	CATWDGPSSDWIKTF	TRGV2	.	TRGJP2	20	-1	-1	21
30	2.3432374168150716E-4	TGTGCTGCGTGGGATTATGGGCCTTATTATAAGAAACTCTTT	CAAWDYGPYYKKLF	TRGV10	.	TRGJ2	16	-1	-1	23
30	2.3432374168150716E-4	TGTGCCTTGTGGGAATATAGTAATTATTATAAGAAACTCTTT	CALWEYSNYYKKLF	TRGV9	.	TRGJ1	13	-1	-1	21
30	2.3432374168150716E-4	TGTGCCACCTGGCCAAGAGGGAGTGATTGGATCAAGACGTTT	CATWPRGSDWIKTF	TRGV2	.	TRGJP2	11	-1	-1	21
30	2.3432374168150716E-4	TGTGCCACCTGGGGGGATAGTAGTGATTGGATCAAGACGTTT	CATWGDSSDWIKTF	TRGV2	.	TRGJP2	12	-1	-1	16
30	2.3432374168150716E-4	TGTGCCACCTGGGATTTCGGTGGTGATTGGATCAAGACGTTT	CATWDFGGDWIKTF	TRGV2	.	TRGJP2	13	-1	-1	19
30	2.3432374168150716E-4	TGTGCCACCTGGGACGGGCGGAGGGGTTGGATCAAGACGTTT	CATWDGRRGWIKTF	TRGV2	.	TRGJP2	18	-1	-1	26
30	2.3432374168150716E-4	TGTGCCACCTGGGACAGGCCGGGTTATTATAAGAAACTCTTT	CATWDRPGYYKKLF	TRGV3	.	TRGJ1	19	-1	-1	23
30	2.3432374168150716E-4	TGTGCCACCTGGGAAGGAGGGTGTGATTGGATCAAGACGTTT	CATWEGGCDWIKTF	TRGV2	.	TRGJP2	16	-1	-1	22
30	2.3432374168150716E-4	TGTGCTGCGTGGGTCCCACCTTATTATAAGAAACTCTTT	CAAWVPPYYKKLF	TRGV10	.	TRGJ1	12	-1	-1	20
30	2.3432374168150716E-4	TGTGCCACCTGGGATAGTGGTGATTGGATCAAGACGTTT	CATWDSGDWIKTF	TRGV2	.	TRGJP2	13	-1	-1	13
30	2.3432374168150716E-4	TGTGCCACCTGGGACAGGGATTATTATAAGAAACTCTTT	CATWDRDYYKKLF	TRGV5	.	TRGJ1	17	-1	-1	19
30	2.3432374168150716E-4	TGTGCTGCGTGGGATGTTAATTATAAGAAACTCTTT	CAAWDVNYKKLF	TRGV10	.	TRGJ1	14	-1	-1	19
30	2.3432374168150716E-4	TGTGCCACCTGGGATCTGTATTATAAGAAACTCTTT	CATWDLYYKKLF	TRGV8	.	TRGJ1	14	-1	-1	18
30	2.3432374168150716E-4	TGTGCCACCTGGGACAGCCAGGGGGGGAAACTCTTT	CATWDSQGGKLF	TRGV3	.	TRGJ1	16	-1	-1	26
30	2.3432374168150716E-4	TGTGCTGCGTGGGATAAGGGGAAACTCTTT	CAAWDKGKLF	TRGV10	.	TRGJ2	14	-1	-1	20
30	2.3432374168150716E-4	TGTGCCAGACGGAGGGAACTCTTT	CARRRELF	TRGV4	.	TRGJ1	6	-1	-1	16
30	2.3432374168150716E-4	TGTGCCTTGTACGATCATTATAAGAAACTCTTT	CALYDHYKKLF	TRGV9	.	TRGJ1	9	-1	-1	13
30	2.3432374168150716E-4	TGTGCCACCTGGAATTATTATAAGAAACTCTTT	CATWNYYKKLF	TRGV4	.	TRGJ1	14	-1	-1	11
30	2.3432374168150716E-4	TGTGCTGCGTGGGGCTATAAGAAACTCTTT	CAAWGYKKLF	TRGV10	.	TRGJ1	12	-1	-1	15
30	2.3432374168150716E-4	TGTGCCACCTGGGACGGGCTGCTACTCTTT	CATWDGLLLF	TRGV2	.	TRGJ1	18	-1	-1	23
30	2.3432374168150716E-4	TGTGCCTTGTGGGAGGGAGAGTTG	CALWEGEL	TRGV9	.	TRGJ1	15	-1	-1	21
30	2.3432374168150716E-4	TGTGCCACCTGGAAGAAACTCTTT	CATWKKLF	TRGV3	.	TRGJ1	11	-1	-1	12
30	2.3432374168150716E-4	TGTGCCACCTGGGATTGCGGGTGGATCAAGACGTTT	CATWDCGWIKTF	TRGV8	.	TRGJP2	14	-1	-1	21
30	2.3432374168150716E-4	TGTGCCACCTGGGATGAGAAGAAACTCTTT	CATWDEKKLF	TRGV4	.	TRGJ1	15	-1	-1	18
30	2.3432374168150716E-4	TGTGCCACCTGGGACATGCACCCAAAGAAACTCTTT	CATWDMHPKKLF	TRGV3	.	TRGJ1	18	-1	-1	24
29	2.2651295029212359E-4	TGTGCCACCTGGGACGGGCTTCGAGTGAATGGTAGTAGTGATTGGATCAAGACGTTT	CATWDGLRVNGSSDWIKTF	TRGV2	.	TRGJP2	18	-1	-1	32
29	2.2651295029212359E-4	TGTGCTGCGTGGGACCCCGAGGGCACAGGAGGCTGTTGGTTCAAGATATTT	CAAWDPEGTGGCWFKIF	TRGV10	.	TRGJP1	13	-1	-1	34
29	2.2651295029212359E-4	TGTGCCACCTGGGACGGGCCTATGGGGGTGAGTGATTGGATCAAGACGTTT	CATWDGPMGVSDWIKTF	TRGV2	.	TRGJP2	19	-1	-1	30
29	2.2651295029212359E-4	TGTGCCACCTGGGACGGGCCGTGGGTCGTTTGTGATTGGATCAAGACGTTT	CATWDGPWVVCDWIKTF	TRGV2	.	TRGJP2	19	-1	-1	31
29	2.2651295029212359E-4	TGTGCTGCGTGGGATTCCCCAATCGATTATTATAAGAAACTCTTT	CAAWDSPIDYYKKLF	TRGV10	.	TRGJ1	15	-1	-1	22
29	2.2651295029212359E-4	TGTGCCACCTGGGACGGCCGGGGTAGTGATTGGATCAAGACGTTT	CATWDGRGSDWIKTF	TRGV2	.	TRGJP2	16	-1	-1	22
29	2.2651295029212359E-4	TGTGCCACCTGGGACGGGGTTAGTAGTGATTGGATCAAGACGTTT	CATWDGVSSDWIKTF	TRGV2	.	TRGJP2	17	-1	-1	20
29	2.2651295029212359E-4	TGTGCCTTGTGGGAGGCCGTAGATTATTATAAGAAACTCTTT	CALWEAVDYYKKLF	TRGV9	.	TRGJ1	15	-1	-1	22
29	2.2651295029212359E-4	TGTGCCCCCCGAACGACTAGAGGTCCGCCGTCGGGACTCTTT	CAPRTTRGPPSGLF	TRGV7	.	TRGJ1	8	-1	-1	35
29	2.2651295029212359E-4	TGTGCCACCTGGGACTCCAGTAGTGATTGGATCAAGACGTTT	CATWDSSSDWIKTF	TRGV2	.	TRGJP2	14	-1	-1	18
29	2.2651295029212359E-4	TGTGCCACCTGGGACGGGCAGAATTATTATAAGAAACTCTTT	CATWDGQNYYKKLF	TRGV2	.	TRGJ1	18	-1	-1	20
29	2.2651295029212359E-4	TGTGCCACCTGGGACAGGCCGAATTATTATAAGAAACTCTTT	CATWDRPNYYKKLF	TRGV5	.	TRGJ1	19	-1	-1	19
29	2.2651295029212359E-4	TGTGCTGCGTGGGCTCCCACTGGTTGGTTCAAGATATTT	CAAWAPTGWFKIF	TRGV10	.	TRGJP1	12	-1	-1	16
29	2.2651295029212359E-4	TGTGCTGCGTGGGATCCCTGCTTTTGGTTCAAGATATTT	CAAWDPCFWFKIF	TRGV10	.	TRGJP1	14	-1	-1	23
29	2.2651295029212359E-4	TGTGCCACCTGGGATGGGCCTTATTATAAGAAACTCTTT	CATWDGPYYKKLF	TRGV4	.	TRGJ1	19	-1	-1	20
29	2.2651295029212359E-4	TGTGCTGCGTGGGACATTGGTTGGTTCAAGATATTT	CAAWDIGWFKIF	TRGV10	.	TRGJP1	13	-1	-1	14
29	2.2651295029212359E-4	TGTGCCACCTCGGTCCCGAGCTGGATCAAGACGTTT	CATSVPSWIKTF	TRGV8	.	TRGJP2	12	-1	-1	21
29	2.2651295029212359E-4	TGTGCCACCTGGGATAGGCGGGAGAAGAAACTCTTT	CATWDRREKKLF	TRGV4	.	TRGJ1	18	-1	-1	24
29	2.2651295029212359E-4	TGTGCTGCGTGGTATTTAAATAAGAAACTCTTT	CAAWYLNKKLF	TRGV10	.	TRGJ1	15	-1	-1	19
29	2.2651295029212359E-4	TGTGCCACCTGGCTTCGATATAAGAAACTCTTT	CATWLRYKKLF	TRGV7	.	TRGJ1	11	-1	-1	18
29	2.2651295029212359E-4	TGTGCCACCTGGGGCCGCTCGGAGAAACTCTTT	CATWGRSEKLF	TRGV3	.	TRGJ1	12	-1	-1	22
29	2.2651295029212359E-4	TCTCTCGGGATCAAGACGTTT	SLGIKTF	TRGV3	.	TRGJP2	0	-1	-1	7
29	2.2651295029212359E-4	TGGGCAAATTATAAGAAACTCTTT	WANYKKLF	TRGV4	.	TRGJ1	4	-1	-1	7
29	2.2651295029212359E-4	TGTGCCACCTGGGAAAATTATTATAAGAAACTCTTT	CATWENYYKKLF	TRGV4	.	TRGJ2	13	-1	-1	15
29	2.2651295029212359E-4	TGTGCCACCTGGATCCCGGCAGGACTCTTT	CATWIPAGLF	TRGV3	.	TRGJ1	11	-1	-1	23
29	2.2651295029212359E-4	TGTGCCACCGATTATTATAAGAAACTCTTT	CATDYYKKLF	TRGV8	.	TRGJ1	8	-1	-1	10
29	2.2651295029212359E-4	TGTGCCACCTGGGATGGGAATTATTATAAGAAACTCTTT	CATWDGNYYKKLF	TRGV4	.	TRGJ1	17	-1	-1	17
29	2.2651295029212359E-4	TGTGCCACCTGGGACAGGCCGCGTTATAAGAAACTCTTT	CATWDRPRYKKLF	TRGV3	.	TRGJ1	19	-1	-1	23
29	2.2651295029212359E-4	TGTGCCACCTGGGAGATTAAGAAACTCTTT	CATWEIKKLF	TRGV4	.	TRGJ1	13	-1	-1	17
28	2.1870215890274001E-4	TGTGCCACCTGGGACCAAGGAAATCGAGGATATAGTAGTGATTGGATCAAGACGTTT	CATWDQGNRGYSSDWIKTF	TRGV2	.	TRGJP2	14	-1	-1	29
28	2.1870215890274001E-4	TGTGCCACCTGGGACGGGCATGGATATAGTAGTGATTGGATCAAGACGTTT	CATWDGHGYSSDWIKTF	TRGV2	.	TRGJP2	18	-1	-1	23
28	2.1870215890274001E-4	TGTGCCACCTGGGACGGGAACACTTATAGTAGTGATTGGATCAAGACGTTT	CATWDGNTYSSDWIKTF	TRGV2	.	TRGJP2	17	-1	-1	21
28	2.1870215890274001E-4	TGTGCTGCGTGGGATTATACTCAACTCCTGGGTTATAAGAAACTCTTT	CAAWDYTQLLGYKKLF	TRGV10	.	TRGJ1	16	-1	-1	32
28	2.1870215890274001E-4	TGTGCTGCGTGGGATCCTTTCCGGGATTATTATAAGAAACTCTTT	CAAWDPFRDYYKKLF	TRGV10	.	TRGJ1	14	-1	-1	25
28	2.1870215890274001E-4	TGTGCTGCGTGGGATAAGCTTAAAGTTTATTATAAGAAACTCTTT	CAAWDKLKVYYKKLF	TRGV10	.	TRGJ1	14	-1	-1	26
28	2.1870215890274001E-4	TGTGCCACCTGGGACGGGCTCCAAACAGGTCTCGGGAAACTCTTT	CATWDGLQTGLGKLF	TRGV2	.	TRGJ1	18	-1	-1	35
28	2.1870215890274001E-4	TGTGCCACCTGGGACAGGCTTCGTAGTGATTGGATCAAGACGTTT	CATWDRLRSDWIKTF	TRGV3	.	TRGJP2	18	-1	-1	22
28	2.1870215890274001E-4	TGTGCTGCGTGGGGTTATACCACTGGTTGGTTCAAGATATTT	CAAWGYTTGWFKIF	TRGV10	.	TRGJP1	16	-1	-1	12
28	2.1870215890274001E-4	TGTGCTGCGTGGGATTCAGATTTTTATTATAAGAAACTCTTT	CAAWDSDFYYKKLF	TRGV10	.	TRGJ1	15	-1	-1	23
28	2.1870215890274001E-4	TGTGCCTTGTGGGTCTGTCAATATTATTATAAGAAACTCTTT	CALWVCQYYYKKLF	TRGV9	.	TRGJ1	12	-1	-1	22
28	2.1870215890274001E-4	TGTGCCACCTGGGATGGACCAAATTATTATAAGAAACTCTTT	CATWDGPNYYKKLF	TRGV4	.	TRGJ1	19	-1	-1	21
28	2.1870215890274001E-4	TGTGCCACCTGGGACGGGCTGAGTGATTGGATCAAGACGTTT	CATWDGLSDWIKTF	TRGV2	.	TRGJP2	18	-1	-1	21
28	2.1870215890274001E-4	TGTGCTGCGTGGGATTTCGATAGGTGGTTCAAGATATTT	CAAWDFDRWFKIF	TRGV10	.	TRGJP1	18	-1	-1	24
28	2.1870215890274001E-4	TGTGCTGCGTGGGATGAGAATTATTATAAGAAACTCTTT	CAAWDENYYKKLF	TRGV10	.	TRGJ1	14	-1	-1	17
28	2.1870215890274001E-4	TGTGCCTTGTGGGAGGGGGGGGGTTATAAGAAACTCTTT	CALWEGGGYKKLF	TRGV9	.	TRGJ1	15	-1	-1	23
28	2.1870215890274001E-4	TGTGCCACCTGGGGGAGTAGTGATTGGATCAAGACGTTT	CATWGSSDWIKTF	TRGV2	.	TRGJP2	12	-1	-1	15
28	2.1870215890274001E-4	TGTGCCACCTGGGACGCCCAACGGAGGGAGAAACTCTTT	CATWDAQRREKLF	TRGV2	.	TRGJ1	15	-1	-1	28
28	2.1870215890274001E-4	TGTGCCACCTGGGACGGTAATTATTATAAGAAACTCTTT	CATWDGNYYKKLF	TRGV2	.	TRGJ1	16	-1	-1	18
28	2.1870215890274001E-4	TGTGCCACCTGGGACGGGCTGTTTTATAAGAAACTCTTT	CATWDGLFYKKLF	TRGV2	.	TRGJ1	18	-1	-1	23
28	2.1870215890274001E-4	TGTGCCACCTGGGACGGGCTGGTTTGGATCAAGACGTTT	CATWDGLVWIKTF	TRGV2	.	TRGJP2	18	-1	-1	23
28	2.1870215890274001E-4	TGTGCCACCTGGGACGGGCGCGTTTATAAGAAACTCTTT	CATWDGRVYKKLF	TRGV2	.	TRGJ1	22	-1	-1	23
28	2.1870215890274001E-4	TGTGCTGCGTGGGTGGATGGTTGGTTCAAGATATTT	CAAWVDGWFKIF	TRGV10	.	TRGJP1	12	-1	-1	17
28	2.1870215890274001E-4	TGTGCTGCGTGGGATTTATGCTATAAGAAACTCTTT	CAAWDLCYKKLF	TRGV10	.	TRGJ1	15	-1	-1	21
28	2.1870215890274001E-4	TGTGCCACCTGGGACGGCGGGGGGGAGAAACTCTTT	CATWDGGGEKLF	TRGV2	.	TRGJ1	16	-1	-1	25
28	2.1870215890274001E-4	TGTGCCACCTGGGACGGGCTTGGAAAGAAACTCTTT	CATWDGLGKKLF	TRGV2	.	TRGJ1	18	-1	-1	24
28	2.1870215890274001E-4	TGTGCCACCTGGGCCGCACCCAAGAAACTCTTT	CATWAAPKKLF	TRGV8	.	TRGJ1	12	-1	-1	21
28	2.1870215890274001E-4	TGTGCCACCTGGGACCTCTTT	CATWDLF	TRGV2	.	TRGJ1	14	-1	-1	15
28	2.1870215890274001E-4	TGTGCTGCGTGGGATTGGGGTTGGTTCAAGATATTT	CAAWDWGWFKIF	TRGV10	.	TRGJP1	15	-1	-1	18
28	2.1870215890274001E-4	TGTGCCACCTGGGTCGATTATTATAAGAAACTCTTT	CATWVDYYKKLF	TRGV4	.	TRGJ1	12	-1	-1	13
28	2.1870215890274001E-4	TGTGCCACCTGGGGCGATTATAAGAAACTCTTT	CATWGDYKKLF	TRGV8	.	TRGJ1	12	-1	-1	16
28	2.1870215890274001E-4	TGTGCCACCGCCCTGGGGGGGAAACTCTTT	CATALGGKLF	TRGV2	.	TRGJ1	8	-1	-1	20
28	2.1870215890274001E-4	TGTGCCACCTGGGACGTCCCTTATTATAAGAAACTCTTT	CATWDVPYYKKLF	TRGV2	.	TRGJ1	15	-1	-1	20
27	2.1089136751335644E-4	TGTGCTGCGGGGTCCCCCAAAATCCTCGAGAATTATTATAAGAAACTCTTT	CAAGSPKILENYYKKLF	TRGV10	.	TRGJ1	11	-1	-1	29
27	2.1089136751335644E-4	TGTGCCACCTGGGACGGGCGACGAAGAGGTAGTGATTGGATCAAGACGTTT	CATWDGRRRGSDWIKTF	TRGV2	.	TRGJP2	18	-1	-1	28
27	2.1089136751335644E-4	TGTGCTGCGTGGGATTACCCACCCACGGTATGGTATAAGAAACTCTTT	CAAWDYPPTVWYKKLF	TRGV10	.	TRGJ1	17	-1	-1	33
27	2.1089136751335644E-4	TGTGCCTTGTGGGAGGTGACGGAGTTGAGCAAAAAAATCAAGGTATTT	CALWEVTELSKKIKVF	TRGV9	.	TRGJP	17	-1	-1	21
27	2.1089136751335644E-4	TGTGCCACCTGGGACGGGTTGGATAGTAGTGATTGGATCAAGACGTTT	CATWDGLDSSDWIKTF	TRGV2	.	TRGJP2	17	-1	-1	22
27	2.1089136751335644E-4	TGTGCCACCTGGGACGGGCCTTGGAGGAGTGATTGGATCAAGACGTTT	CATWDGPWRSDWIKTF	TRGV2	.	TRGJP2	19	-1	-1	24
27	2.1089136751335644E-4	TGTGCCACCTGGGACGGGCGGGGGAGTAGTGATTGGATCAAGACGTTT	CATWDGRGSSDWIKTF	TRGV2	.	TRGJP2	18	-1	-1	24
27	2.1089136751335644E-4	TGTGCCACCTGGGACGGACCACCGGGTAGTGATTGGATCAAGACGTTT	CATWDGPPGSDWIKTF	TRGV2	.	TRGJP2	19	-1	-1	25
27	2.1089136751335644E-4	TGTGCCACCTGGGACAGGCGTGGAGGTAGTGATTGGATCAAGACGTTT	CATWDRRGGSDWIKTF	TRGV3	.	TRGJP2	21	-1	-1	25
27	2.1089136751335644E-4	TGTGCCACCTGGGAAGAGTGGTTTAGTAGTGATTGGATCAAGACGTTT	CATWEEWFSSDWIKTF	TRGV2	.	TRGJP2	13	-1	-1	23
27	2.1089136751335644E-4	TGTGCTGCGTGGGATTACGCCCTGAATTATTATAAGAAACTCTTT	CAAWDYALNYYKKLF	TRGV10	.	TRGJ1	18	-1	-1	23
27	2.1089136751335644E-4	TGTGCCACCTGGGACGGGCTTTTAAGTGATTGGATCAAGACGTTT	CATWDGLLSDWIKTF	TRGV2	.	TRGJP2	18	-1	-1	24
27	2.1089136751335644E-4	TGTGCCACCTGGGACGGGCCCTCGTGTGATTGGATCAAGACGTTT	CATWDGPSCDWIKTF	TRGV2	.	TRGJP2	20	-1	-1	25
27	2.1089136751335644E-4	TGTGCTGCGTGGGATTCTTTGAATTATTATAAGAAACTCTTT	CAAWDSLNYYKKLF	TRGV10	.	TRGJ1	15	-1	-1	17
27	2.1089136751335644E-4	TGTGCCACCTGGGACGCACGTAGTGATTGGATCAAGACGTTT	CATWDARSDWIKTF	TRGV2	.	TRGJP2	15	-1	-1	19
27	2.1089136751335644E-4	TGTGCCACCTGGGACAGCCCTAGTGATTGGATCAAGACGTTT	CATWDSPSDWIKTF	TRGV5	.	TRGJP2	20	-1	-1	20
27	2.1089136751335644E-4	TGTGCCACCTGGGACAGCCCGAATTATTATAAGAAACTCTTT	CATWDSPNYYKKLF	TRGV3	.	TRGJ1	19	-1	-1	19
27	2.1089136751335644E-4	TGTGCTGCGTGGGTTTTGAATTATTATAAGAAACTCTTT	CAAWVLNYYKKLF	TRGV10	.	TRGJ1	15	-1	-1	14
27	2.1089136751335644E-4	TGTGCCACCTGGGACGGCCCTTATTATAAGAAACTCTTT	CATWDGPYYKKLF	TRGV2	.	TRGJ1	19	-1	-1	20
27	2.1089136751335644E-4	TGTGCCACCTGGGCGAATTATTATAAGAAACTCTTT	CATWANYYKKLF	TRGV4	.	TRGJ1	12	-1	-1	13
27	2.1089136751335644E-4	TGTGCCACGAAGCTCTTT	CATKLF	TRGV4	.	TRGJ1	7	-1	-1	8
27	2.1089136751335644E-4	TGTGCTGCGTTCAATCATTATTATAAGAAACTCTTT	CAAFNHYYKKLF	TRGV10	.	TRGJ1	9	-1	-1	16
27	2.1089136751335644E-4	TGTGCTGCGTGGTCAAATTATTATAAGAAACTCTTT	CAAWSNYYKKLF	TRGV10	.	TRGJ1	11	-1	-1	12
27	2.1089136751335644E-4	TGTGCCACCTGGGATGAAGGTTGGATCAAGACGTTT	CATWDEGWIKTF	TRGV4	.	TRGJP2	15	-1	-1	20
27	2.1089136751335644E-4	TGCCAGAGTAGTGATTGGATCAAGACGTTT	CQSSDWIKTF	TRGV8	.	TRGJP2	1	-1	-1	6
27	2.1089136751335644E-4	TGTGCCACCCTAGCGATGGATCTCTTT	CATLAMDLF	TRGV5	.	TRGJ1	8	-1	-1	21
27	2.1089136751335644E-4	TGTGCCACCCTCAGCCAACTCTTT	CATLSQLF	TRGV5	.	TRGJ1	8	-1	-1	16
27	2.1089136751335644E-4	TGTGCCTTGTGGGAGGTGCAAGATTACAAGAAACTCTTT	CALWEVQDYKKLF	TRGV9	.	TRGJ1	19	-1	-1	22
27	2.1089136751335644E-4	TGTGCCACCTGGGACGGGCCGGGTTATAAGAAACTCTTT	CATWDGPGYKKLF	TRGV2	.	TRGJ1	19	-1	-1	23
27	2.1089136751335644E-4	TGTGCCACCTGGGACAGGCAGCTGGATAAGAAACTCTTT	CATWDRQLDKKLF	TRGV3	.	TRGJ1	18	-1	-1	25
27	2.1089136751335644E-4	TGTGCTGCGTGGGACCTTTATTATAAGAAACTCTTT	CAAWDLYYKKLF	TRGV10	.	TRGJ1	13	-1	-1	17
27	2.1089136751335644E-4	TGTGCCACCTGGGACGCCCCCCAGGGGAAACTCTTT	CATWDAPQGKLF	TRGV2	.	TRGJ1	15	-1	-1	26
27	2.1089136751335644E-4	TGTGCCACCTGGGACTGGGGGGAACTCTTT	CATWDWGELF	TRGV5	.	TRGJ1	17	-1	-1	22
27	2.1089136751335644E-4	TGTGCCACCTGGGACGGGCAGACACTCTTT	CATWDGQTLF	TRGV2	.	TRGJ1	18	-1	-1	19
27	2.1089136751335644E-4	TGTGCTGCGTGGGACCCCGGTGACACTGGTTGGTTCAAGATATTT	CAAWDPGDTGWFKIF	TRGV10	.	TRGJP1	13	-1	-1	23
26	2.0308057612397287E-4	TGTGCCACCTGGGACGGCCAGGGGCTAAGTAGTGATTGGATCAAGACGTTT	CATWDGQGLSSDWIKTF	TRGV2	.	TRGJP2	16	-1	-1	27
26	2.0308057612397287E-4	TGTGCCACCTGGGACGCGTCATATAGTAGTGATTGGATCAAGACGTTT	CATWDASYSSDWIKTF	TRGV2	.	TRGJP2	15	-1	-1	20
26	2.0308057612397287E-4	TGTGCCACCTGGGACGGCCCGGATCGTAGTGATTGGATCAAGACGTTT	CATWDGPDRSDWIKTF	TRGV2	.	TRGJP2	20	-1	-1	22
26	2.0308057612397287E-4	TGTGCCACCTGGGACGGGCCTCTTCGTGGTGATTGGATCAAGACGTTT	CATWDGPLRGDWIKTF	TRGV2	.	TRGJP2	19	-1	-1	25
26	2.0308057612397287E-4	TGTGCCACCTGGGACAGGGGGAGTGGTAGTGATTGGATCAAGACGTTT	CATWDRGSGSDWIKTF	TRGV3	.	TRGJP2	17	-1	-1	25
26	2.0308057612397287E-4	TGTGCCTTGTGGGAGGTGTATACCACTGGTTGGTTCAAGATATTT	CALWEVYTTGWFKIF	TRGV9	.	TRGJP1	17	-1	-1	14
26	2.0308057612397287E-4	TGTGCCACCTGGGACTCCTATAGTAGTGATTGGATCAAGACGTTT	CATWDSYSSDWIKTF	TRGV8	.	TRGJP2	13	-1	-1	18
26	2.0308057612397287E-4	TGTGCCACCTGGGACGGGCCTGGTAGTGATTGGATCAAGACGTTT	CATWDGPGSDWIKTF	TRGV2	.	TRGJP2	19	-1	-1	22
26	2.0308057612397287E-4	TGTGCCACCTGGGACGGGCCAGGTAGTGATTGGATCAAGACGTTT	CATWDGPGSDWIKTF	TRGV2	.	TRGJP2	19	-1	-1	22
26	2.0308057612397287E-4	TGTGCCACCTGGGACGGAAATAGTAGTGATTGGATCAAGACGTTT	CATWDGNSSDWIKTF	TRGV2	.	TRGJP2	16	-1	-1	19
26	2.0308057612397287E-4	TGTGCTGCGTGGGATCCCCCCAATTATTATAAGAAACTCTTT	CAAWDPPNYYKKLF	TRGV10	.	TRGJ1	14	-1	-1	21
26	2.0308057612397287E-4	TGTGCTGCGTGGGATATGGGGAATTATTATAAGAAACTCTTT	CAAWDMGNYYKKLF	TRGV10	.	TRGJ1	14	-1	-1	20
26	2.0308057612397287E-4	TGTGCCACCTGGGATGGGCCGGTGGTTTATAAGAAACTCTTT	CATWDGPVVYKKLF	TRGV4	.	TRGJ1	19	-1	-1	26
26	2.0308057612397287E-4	TGTGCCACCTGGGATGGGCCGAATTATTATAAGAAACTCTTT	CATWDGPNYYKKLF	TRGV4	.	TRGJ1	19	-1	-1	19
26	2.0308057612397287E-4	TGTGCCACCTGGGATAGATGTAGTGATTGGATCAAGACGTTT	CATWDRCSDWIKTF	TRGV8	.	TRGJP2	16	-1	-1	19
26	2.0308057612397287E-4	TGTGCCACCTGGGACAGGCGAGGCGAGGGGGAACTCTTT	CATWDRRGEGELF	TRGV3	.	TRGJ1	18	-1	-1	31
26	2.0308057612397287E-4	TGTGCCACCTGGGATCGATATTATAAGAAACTCTTT	CATWDRYYKKLF	TRGV8	.	TRGJ1	14	-1	-1	18
26	2.0308057612397287E-4	TGTGCCACCTGGGACGCTTATAAGAAACTCTTT	CATWDAYKKLF	TRGV2	.	TRGJ1	15	-1	-1	17
26	2.0308057612397287E-4	TGTGCCACCTGGGAAAATTATAAGAAACTCTTT	CATWENYKKLF	TRGV3	.	TRGJ1	13	-1	-1	16
26	2.0308057612397287E-4	TGTGCCACCTGGGACGGGCTCCCACTCTTT	CATWDGLPLF	TRGV2	.	TRGJ1	18	-1	-1	23
26	2.0308057612397287E-4	TGTGCTGCGTGGGACAACACTGGTTGGTTCAAGATATTT	CAAWDNTGWFKIF	TRGV10	.	TRGJP1	13	-1	-1	17
26	2.0308057612397287E-4	TGTGCTGCGTGGGATTATCCCTGGTTCAAGATATTT	CAAWDYPWFKIF	TRGV10	.	TRGJP1	16	-1	-1	21
26	2.0308057612397287E-4	TGTGCCACCTGGGACGGGCGTTATAAGAAACTCTTT	CATWDGRYKKLF	TRGV2	.	TRGJ2	18	-1	-1	20
26	2.0308057612397287E-4	TGTGCTGCGTGGGATCCCCCTGGTTGGTTCAAGATATTT	CAAWDPPGWFKIF	TRGV10	.	TRGJP1	14	-1	-1	13
26	2.0308057612397287E-4	TGTGCCACCTGGGACAGGCCTAGTGAGAAACTCTTT	CATWDRPSEKLF	TRGV3	.	TRGJ1	20	-1	-1	25
26	2.0308057612397287E-4	TGTGCCACCTGGGATGGCTATAAGAAACTCTTT	CATWDGYKKLF	TRGV4	.	TRGJ1	16	-1	-1	18
26	2.0308057612397287E-4	TGTGCCACCTGGGATAGGCCTAAAAAACTCTTT	CATWDRPKKLF	TRGV8	.	TRGJ1	21	-1	-1	20
26	2.0308057612397287E-4	TGTGCCACCTGGGATAGGGGGGAGAAACTCTTT	CATWDRGEKLF	TRGV8	.	TRGJ1	17	-1	-1	22
26	2.0308057612397287E-4	TGTGCCACCTGGGACGGGCGCGGGAAACTCTTT	CATWDGRGKLF	TRGV2	.	TRGJ1	21	-1	-1	23
26	2.0308057612397287E-4	TGTGCCACCTGGGACAGGCCGGATCTCTTT	CATWDRPDLF	TRGV5	.	TRGJ2	19	-1	-1	24
26	2.0308057612397287E-4	TGTGCTGCGTGTTATAAGAAACTCTTT	CAACYKKLF	TRGV10	.	TRGJ1	10	-1	-1	11
26	2.0308057612397287E-4	TGTGCCACCTGGGACTGTTCGAATTATTATAAGAAACTCTTT	CATWDCSNYYKKLF	TRGV5	.	TRGJ1	14	-1	-1	17
26	2.0308057612397287E-4	TGTGCTGCGTGGGAACCAAAGAAACTCTTT	CAAWEPKKLF	TRGV10	.	TRGJ1	13	-1	-1	18
25	1.952697847345893E-4	TGTGCCACCTGGGACGGGCCTTATAACTCTTCACCCCACGATGATTGGATCAAGACGTTT	CATWDGPYNSSPHDDWIKTF	TRGV2	.	TRGJP2	19	-1	-1	41
25	1.952697847345893E-4	TGTGCCACCTGGGACGGGCCCAGGAGTGGTAGTGATTGGATCAAGACGTTT	CATWDGPRSGSDWIKTF	TRGV2	.	TRGJP2	20	-1	-1	28
25	1.952697847345893E-4	TGTGCCACCTGGGACAGGCCCGGGCCCAGTAGTGATTGGATCAAGACGTTT	CATWDRPGPSSDWIKTF	TRGV5	.	TRGJP2	19	-1	-1	27
25	1.952697847345893E-4	TGTGCCACCTGGGACGGGCTGAATGGTAGTGATTGGATCAAGACGTTT	CATWDGLNGSDWIKTF	TRGV2	.	TRGJP2	18	-1	-1	22
25	1.952697847345893E-4	TGTGCTGCGTGGGGGTCTAATGGCACTGGTTGGTTCAAGATATTT	CAAWGSNGTGWFKIF	TRGV10	.	TRGJP1	12	-1	-1	23
25	1.952697847345893E-4	TGTGCTGCGTGGGATCCCTATACCACTGGTTGGTTCAAGATATTT	CAAWDPYTTGWFKIF	TRGV10	.	TRGJP1	14	-1	-1	18
25	1.952697847345893E-4	TGTGCTGCGTGGGAACACAAGGATTTTTATTATAAGAAACTCTTT	CAAWEHKDFYYKKLF	TRGV10	.	TRGJ1	13	-1	-1	26
25	1.952697847345893E-4	TGTGCCACCTGGGACCCTCCCCCGCGTGATTGGATCAAGACGTTT	CATWDPPPRDWIKTF	TRGV4	.	TRGJP2	13	-1	-1	25
25	1.952697847345893E-4	TGTGCCACCTGGGACGGGCGGCGGGGTGATTGGATCAAGACGTTT	CATWDGRRGDWIKTF	TRGV2	.	TRGJP2	18	-1	-1	25
25	1.952697847345893E-4	TGTGCTGCGTTACGATATACCACTGGTTGGTTCAAGATATTT	CAALRYTTGWFKIF	TRGV10	.	TRGJP1	9	-1	-1	14
25	1.952697847345893E-4	TGTGCTGCGTGGGATTCGATCTATTATTATAAGAAACTCTTT	CAAWDSIYYYKKLF	TRGV10	.	TRGJ1	15	-1	-1	22
25	1.952697847345893E-4	TGTGCTGCGTGGGATGAATGGACTAGACGTAAGAAACTCTTT	CAAWDEWTRRKKLF	TRGV10	.	TRGJ1	14	-1	-1	29
25	1.952697847345893E-4	TGTGCTGCGTGGGACCTAAAAAATTATTATAAGAAACTCTTT	CAAWDLKNYYKKLF	TRGV10	.	TRGJ1	13	-1	-1	21
25	1.952697847345893E-4	TGTGCCTTGTGGGTTAGGGCTAATTATTATAAGAAACTCTTT	CALWVRANYYKKLF	TRGV9	.	TRGJ1	12	-1	-1	21
25	1.952697847345893E-4	TGTGCCACCTGGGTCCTACCTAGTGATTGGATCAAGACGTTT	CATWVLPSDWIKTF	TRGV2	.	TRGJP2	12	-1	-1	20
25	1.952697847345893E-4	TGTGCCACCTGGGACGGGCGGGGAGGTTGGATCAAGACGTTT	CATWDGRGGWIKTF	TRGV2	.	TRGJP2	18	-1	-1	26
25	1.952697847345893E-4	TGTGCCACCTGGGACGAGGGTAGTGATTGGATCAAGACGTTT	CATWDEGSDWIKTF	TRGV2	.	TRGJP2	15	-1	-1	19
25	1.952697847345893E-4	TGTGCCACCTGGGACAGGCCTGGGACATATAAGAAACTCTTT	CATWDRPGTYKKLF	TRGV7	.	TRGJ1	21	-1	-1	27
25	1.952697847345893E-4	TGTGCCACCTGGGACAGGCCCAATTATTATAAGAAACTCTTT	CATWDRPNYYKKLF	TRGV3	.	TRGJ1	19	-1	-1	21
25	1.952697847345893E-4	TGTGCCACCTGGGACAGGCGATGGAGTTATAAGAAACTCTTT	CATWDRRWSYKKLF	TRGV5	.	TRGJ1	18	-1	-1	26
25	1.952697847345893E-4	TGTGCCACCTGGGAAGGGAGTAGTGATTGGATCAAGACGTTT	CATWEGSSDWIKTF	TRGV2	.	TRGJP2	17	-1	-1	18
25	1.952697847345893E-4	TGTGCTGCGTGGGCAACCACTGGTTGGTTCAAGATATTT	CAAWATTGWFKIF	TRGV10	.	TRGJP1	12	-1	-1	15
25	1.952697847345893E-4	TGTGCCACCTGGGACGGGGGGGATTATAAGAAACTCTTT	CATWDGGDYKKLF	TRGV2	.	TRGJ1	17	-1	-1	22
25	1.952697847345893E-4	TGTGCCACCTGGGACAGGCCTCGATATAAGAAACTCTTT	CATWDRPRYKKLF	TRGV3	.	TRGJ1	20	-1	-1	24
25	1.952697847345893E-4	TGTGCTGCGTGGGATTCTTATTATAAGAAACTCTTT	CAAWDSYYKKLF	TRGV10	.	TRGJ1	15	-1	-1	17
25	1.952697847345893E-4	TGTGCTGCGTGGGCTGATTATAAGAAACTCTTT	CAAWADYKKLF	TRGV10	.	TRGJ1	12	-1	-1	16
25	1.952697847345893E-4	TGTGCCACCTGGGATGCTTATAAGAAACTCTTT	CATWDAYKKLF	TRGV4	.	TRGJ1	15	-1	-1	17
25	1.952697847345893E-4	TGTGCTGCGTGGGATTCACGGGATTATAAGAAACTCTTT	CAAWDSRDYKKLF	TRGV10	.	TRGJ1	19	-1	-1	22
25	1.952697847345893E-4	TGTGCTGCGTGGGATTATAACGATTATAAGAAACTCTTT	CAAWDYNDYKKLF	TRGV10	.	TRGJ1	16	-1	-1	22
25	1.952697847345893E-4	TGTGCCACCTGGGACGGGCTTTATTATAAGAAACTCTTT	CATWDGLYYKKLF	TRGV2	.	TRGJ1	18	-1	-1	20
25	1.952697847345893E-4	TGTGCCACCTGGGACAGGCCTTATTATAAGAAACTCTTT	CATWDRPYYKKLF	TRGV3	.	TRGJ1	20	-1	-1	20
25	1.952697847345893E-4	TGTGCTGCGTGGGTTATGTATTATAAGAAACTCTTT	CAAWVMYYKKLF	TRGV10	.	TRGJ1	19	-1	-1	18
25	1.952697847345893E-4	TGTGCTGCGTGGAGAGTTCTCTGGTTCAAGATATTT	CAAWRVLWFKIF	TRGV10	.	TRGJP1	11	-1	-1	21
25	1.952697847345893E-4	TGTGCCACCTGGGGTAGTGATTGGATCAAGACGTTT	CATWGSDWIKTF	TRGV8	.	TRGJP2	16	-1	-1	13
25	1.952697847345893E-4	TGTGCCACCTGGGATGGGCCTTATAAGAAACTCTTT	CATWDGPYKKLF	TRGV4	.	TRGJ1	19	-1	-1	20
25	1.952697847345893E-4	TGTGCCACCTGGGACAGGCCTAAGAAACTCTTT	CATWDRPKKLF	TRGV5	.	TRGJ1	20	-1	-1	20
25	1.952697847345893E-4	TGTGCCACCTGGGACCCAAAGAAACTCTTT	CATWDPKKLF	TRGV2	.	TRGJ1	14	-1	-1	18
25	1.952697847345893E-4	TGTGCCACCTCATGGCCACTCTTT	CATSWPLF	TRGV2	.	TRGJ1	9	-1	-1	17
25	1.952697847345893E-4	TGTGCGAAACTCTTT	CAKLF	TRGV7	.	TRGJ1	4	-1	-1	5
25	1.952697847345893E-4	TGTGCTTCGCCTTGGGCTGGCAGGGAGTATAAGAAACTCTTT	CASPWAGREYKKLF	TRGV3	.	TRGJ1	4	-1	-1	27
25	1.952697847345893E-4	TGTGCCACCTGGGACAGGCGAGGTGATTATAAGAAACTCTTT	CATWDRRGDYKKLF	TRGV7	.	TRGJ1	18	-1	-1	25
25	1.952697847345893E-4	TGTGCCACCTGGGACAATGAACTCTTT	CATWDNELF	TRGV5	.	TRGJ1	15	-1	-1	19
25	1.952697847345893E-4	TGTGCCACCTGGGACGTACTCTTT	CATWDVLF	TRGV2	.	TRGJ1	15	-1	-1	17
25	1.952697847345893E-4	TGTGCCACCTGGGACGAAGCAAGTAGTGATTGGATCAAGACGTTT	CATWDEASSDWIKTF	TRGV3	.	TRGJP2	14	-1	-1	21
25	1.952697847345893E-4	TGTGCCACCTGGGACGGGCCCAAACTTCCTCCGGAACTCTTT	CATWDGPKLPPELF	TRGV2	.	TRGJ2	20	-1	-1	34
25	1.952697847345893E-4	TGTGCTGCGTGGGATTATAACGGCGATAAGAAACTCTTT	CAAWDYNGDKKLF	TRGV10	.	TRGJ1	16	-1	-1	25
25	1.952697847345893E-4	TGTGCGACTGGGTGCCTTGATTATTATAAGAAACTCTTT	CATGCLDYYKKLF	TRGV9	.	TRGJ1	4	-1	-1	19
25	1.952697847345893E-4	TGTGCCACCTGGGACGGGCCGGGAGATTGGATCAAGACGTTT	CATWDGPGDWIKTF	TRGV2	.	TRGJP2	19	-1	-1	24
25	1.952697847345893E-4	TGTGCCACCTGGGATCGAGGGGATTGGATCAAGACGTTT	CATWDRGDWIKTF	TRGV4	.	TRGJP2	14	-1	-1	21
25	1.952697847345893E-4	TGTGCTGCGTGGGACCAAACGTCCAATTATTATAAGAAACTCTTT	CAAWDQTSNYYKKLF	TRGV10	.	TRGJ1	13	-1	-1	21
24	1.8745899334520573E-4	TGTGCTGCGTGGGATTACCGCCAAAAAATCCTGAATTATTATAAGAAACTCTTT	CAAWDYRQKILNYYKKLF	TRGV10	.	TRGJ1	17	-1	-1	32
24	1.8745899334520573E-4	TGTGCCACCTGGGACGGCGGAACATATAGTAGTGATTGGATCAAGACGTTT	CATWDGGTYSSDWIKTF	TRGV2	.	TRGJP2	16	-1	-1	23
24	1.8745899334520573E-4	TGTGCCACCTGGGACCGAAGGAATAGTAATTATTATAAGAAACTCTTT	CATWDRRNSNYYKKLF	TRGV4	.	TRGJ1	13	-1	-1	27
24	1.8745899334520573E-4	TGTGCCACCTGGGATTTTATTGGTCGGGATTGGATCAAGACGTTT	CATWDFIGRDWIKTF	TRGV4	.	TRGJP2	14	-1	-1	27
24	1.8745899334520573E-4	TGTGCCACCTGGGACGGGCTAGGTAGTGATTGGATCAAGACGTTT	CATWDGLGSDWIKTF	TRGV2	.	TRGJP2	18	-1	-1	22
24	1.8745899334520573E-4	TGTGCTGCGTGGGATTATCCCCTTTATTATAAGAAACTCTTT	CAAWDYPLYYKKLF	TRGV10	.	TRGJ1	16	-1	-1	23
24	1.8745899334520573E-4	TGTGCCACCTGGGACGGGCCGGATGGTTGGTTCAAGATATTT	CATWDGPDGWFKIF	TRGV2	.	TRGJP1	19	-1	-1	23
24	1.8745899334520573E-4	TGTGCCACCTGGGACAGGCCGGATTATAAGAAACTCTTT	CATWDRPDYKKLF	TRGV5	.	TRGJ1	19	-1	-1	22
24	1.8745899334520573E-4	TGTGCTGTGTGTCGCACTGGTTGGTTCAAGATATTT	CAVCRTGWFKIF	TRGV10	.	TRGJP1	10	-1	-1	14
24	1.8745899334520573E-4	TGTGCCACCTGGGATGGAAGACGTAAGAAACTCTTT	CATWDGRRKKLF	TRGV4	.	TRGJ1	16	-1	-1	23
24	1.8745899334520573E-4	TGTGCCACCTGGGGAGGGGTGGAGAAACTCTTT	CATWGGVEKLF	TRGV2	.	TRGJ1	12	-1	-1	22
24	1.8745899334520573E-4	TGTGCCCGTAGTCTCTTT	CARSLF	TRGV4	.	TRGJ2	5	-1	-1	12
24	1.8745899334520573E-4	TGTGCCACCTGGGACGGGCGCAGTGATTGGATCAAGACGTTT	CATWDGRSDWIKTF	TRGV2	.	TRGJP2	18	-1	-1	21
24	1.8745899334520573E-4	TGTGCCACCTGGGATGGGCCTGGGTGCGGGAAACTCTTT	CATWDGPGCGKLF	TRGV4	.	TRGJ1	19	-1	-1	29
24	1.8745899334520573E-4	TGTGCCACCTGGGACGGGCCAAGGTATAAGAAACTCTTT	CATWDGPRYKKLF	TRGV2	.	TRGJ1	19	-1	-1	24
24	1.8745899334520573E-4	TGTGCCACCTGGGACAGGCCGTTGTATAAGAAACTCTTT	CATWDRPLYKKLF	TRGV5	.	TRGJ1	19	-1	-1	24
24	1.8745899334520573E-4	TGTGCCACCTGGGACAGGCCGCGGGGTAAGAAACTCTTT	CATWDRPRGKKLF	TRGV3	.	TRGJ1	19	-1	-1	26
24	1.8745899334520573E-4	TGTGCCACCTGTGGTAGTGATTGGATCAAGACGTTT	CATCGSDWIKTF	TRGV4	.	TRGJP2	10	-1	-1	13
24	1.8745899334520573E-4	TGTGCCACCTGGGGCACTGGTTGGTTCAAGATATTT	CATWGTGWFKIF	TRGV8	.	TRGJP1	12	-1	-1	14
24	1.8745899334520573E-4	TGTGCTGCGTGGGATAAGGATAAGAAACTCTTT	CAAWDKDKKLF	TRGV10	.	TRGJ1	14	-1	-1	19
24	1.8745899334520573E-4	TGTGCCACCTGGGATTTTCTAGTCAAGACGTTT	CATWDFLVKTF	TRGV4	.	TRGJP2	14	-1	-1	22
24	1.8745899334520573E-4	TGTGCCACCTGGGACATACATAAGAAACTCTTT	CATWDIHKKLF	TRGV3	.	TRGJ1	15	-1	-1	19
24	1.8745899334520573E-4	TGTGCCACCTGGGACGGGCGGGGTCTCTTT	CATWDGRGLF	TRGV2	.	TRGJ1	18	-1	-1	24
24	1.8745899334520573E-4	TGTGCCACCTGGGACAGGCCAAAACTCTTT	CATWDRPKLF	TRGV3	.	TRGJ1	19	-1	-1	21
24	1.8745899334520573E-4	TGTGCCACCAGGCGGAAACTCTTT	CATRRKLF	TRGV5	.	TRGJ1	11	-1	-1	14
24	1.8745899334520573E-4	TGTGCCACGTCCAAGAAACTCTTT	CATSKKLF	TRGV3	.	TRGJ1	7	-1	-1	12
24	1.8745899334520573E-4	TGTGCCACCTGGATACTCTTT	CATWILF	TRGV4	.	TRGJ1	11	-1	-1	11
24	1.8745899334520573E-4	TGTGCTGCGTGGGATTCAAGGGATAATTATTATAAGAAACTCTTT	CAAWDSRDNYYKKLF	TRGV10	.	TRGJ1	15	-1	-1	24
24	1.8745899334520573E-4	TGTGCCACCTGGGACGGGCAGGGAAGTGATTGGATCAAGACGTTT	CATWDGQGSDWIKTF	TRGV2	.	TRGJP2	18	-1	-1	24
24	1.8745899334520573E-4	TGTGCCACCTGGGAAACTTATAGTAGTGATTGGATCAAGACGTTT	CATWETYSSDWIKTF	TRGV8	.	TRGJP2	13	-1	-1	15
24	1.8745899334520573E-4	TGTGCCACCTGGGACAGTGAGGCTTGCTTTAAGAAACTCTTT	CATWDSEACFKKLF	TRGV3	.	TRGJ1	16	-1	-1	29
24	1.8745899334520573E-4	TGTGCTGCGTGGGATTCGGGGGACTATAAGAAACTCTTT	CAAWDSGDYKKLF	TRGV10	.	TRGJ1	15	-1	-1	24
24	1.8745899334520573E-4	TGTGCCACCTGGGACTTAGCGACGGAGAAACTCTTT	CATWDLATEKLF	TRGV7	.	TRGJ1	14	-1	-1	25
24	1.8745899334520573E-4	TGTGCCACCTGGGACGGGCTGGTTGAGGAACTCTTT	CATWDGLVEELF	TRGV2	.	TRGJ1	18	-1	-1	25
24	1.8745899334520573E-4	TGTGCCACCTGGGACGGGCCCAGAGAGAAACTCTTT	CATWDGPREKLF	TRGV2	.	TRGJ1	20	-1	-1	25
24	1.8745899334520573E-4	TGTGCCACCTGGGACGATTATTATAAGAAACTCTTT	CATWDDYYKKLF	TRGV2	.	TRGJ1	15	-1	-1	16
24	1.8745899334520573E-4	TGTGCCACCTGGGATAGGCCGGAGAAACTCTTT	CATWDRPEKLF	TRGV8	.	TRGJ1	19	-1	-1	22
24	1.8745899334520573E-4	TGTGCCACCTGGGACGGGAAGAAGAAACTCTTT	CATWDGKKKLF	TRGV3	.	TRGJ1	17	-1	-1	21
24	1.8745899334520573E-4	TGTGCCACCTGGGACAGGCTTAAGAAACTCTTT	CATWDRLKKLF	TRGV7	.	TRGJ1	18	-1	-1	20
24	1.8745899334520573E-4	TGTGCCACCTGGGACAGGCATGGGAAACTCTTT	CATWDRHGKLF	TRGV3	.	TRGJ1	21	-1	-1	23
24	1.8745899334520573E-4	TGTGCCACCTGGGACCGAGAGAAACTCTTT	CATWDREKLF	TRGV2	.	TRGJ1	14	-1	-1	19
24	1.8745899334520573E-4	TGTGCCATTCATAAGAAACTCTTT	CAIHKKLF	TRGV2	.	TRGJ1	6	-1	-1	6
24	1.8745899334520573E-4	TGTGCTGCGTGGGATTATAAAGATTATAAGAAACTCTTT	CAAWDYKDYKKLF	TRGV10	.	TRGJ1	16	-1	-1	22
24	1.8745899334520573E-4	TGTGCCACCTGGGACGCACATAATTATAAGAAACTCTTT	CATWDAHNYKKLF	TRGV2	.	TRGJ1	15	-1	-1	19
24	1.8745899334520573E-4	TGTGCCACCTGGGATGGGGGGAAACTCTTT	CATWDGGKLF	TRGV4	.	TRGJ1	17	-1	-1	20
23	1.7964820195582215E-4	TGTGCCACCTGGGACAGGCTTGTTGGGTATTGGAGATTGGGTAGTGATTGGATCAAGACGTTT	CATWDRLVGYWRLGSDWIKTF	TRGV3	.	TRGJP2	22	-1	-1	40
23	1.7964820195582215E-4	TGTGCCACCTGGGACGGCCCCAGCGTTCCATATAGTAGTGATTGGATCAAGACGTTT	CATWDGPSVPYSSDWIKTF	TRGV2	.	TRGJP2	20	-1	-1	29
23	1.7964820195582215E-4	TGTGCTGCGTGGGACCAGTCCGGGGAATCTTATTATAAGAAACTCTTT	CAAWDQSGESYYKKLF	TRGV10	.	TRGJ1	13	-1	-1	29
23	1.7964820195582215E-4	TGTGCCACCTGGGCAGGAGGTGGAGGTAGTGATTGGATCAAGACGTTT	CATWAGGGGSDWIKTF	TRGV3	.	TRGJP2	16	-1	-1	25
23	1.7964820195582215E-4	TGTGCCACCTGGGATAGGCTCTATACCACTGGTTGGTTCAAGATATTT	CATWDRLYTTGWFKIF	TRGV8	.	TRGJP1	27	-1	-1	21
23	1.7964820195582215E-4	TGTGCCACCTGGGACGGGCCTATTGGTAGTGATTGGATCAAGACGTTT	CATWDGPIGSDWIKTF	TRGV2	.	TRGJP2	19	-1	-1	19
23	1.7964820195582215E-4	TGTGCTGCGTGGGGCCCCTATACCACTGGTTGGTTCAAGATATTT	CAAWGPYTTGWFKIF	TRGV10	.	TRGJP1	12	-1	-1	18
23	1.7964820195582215E-4	TGTGCTGCGTGGGGCGAAGGCGGGAATTATTATAAGAAACTCTTT	CAAWGEGGNYYKKLF	TRGV10	.	TRGJ1	12	-1	-1	23
23	1.7964820195582215E-4	TGTGCTGCGTGGGACTTCCTCCTCTTTTATTATAAGAAACTCTTT	CAAWDFLLFYYKKLF	TRGV10	.	TRGJ1	13	-1	-1	26
23	1.7964820195582215E-4	TGTGCCACCTGGGACGGGCATACCACTGGTTGGTTCAAGATATTT	CATWDGHTTGWFKIF	TRGV2	.	TRGJP1	18	-1	-1	19
23	1.7964820195582215E-4	TGTGCCACCTGGGACGAGTATAGTAGTGATTGGATCAAGACGTTT	CATWDEYSSDWIKTF	TRGV2	.	TRGJP2	15	-1	-1	18
23	1.7964820195582215E-4	TGTGCCACCTGGGACAGGCTTCGGAGTGATTGGATCAAGACGTTT	CATWDRLRSDWIKTF	TRGV5	.	TRGJP2	18	-1	-1	24
23	1.7964820195582215E-4	TGTGCCACCTGGGACAGGCAGAAGGGTTATTATAAGAAACTCTTT	CATWDRQKGYYKKLF	TRGV5	.	TRGJ1	18	-1	-1	26
23	1.7964820195582215E-4	TGTGCCACCTGGGACAGGGGGGGGAGTGATTGGATCAAGACGTTT	CATWDRGGSDWIKTF	TRGV3	.	TRGJP2	17	-1	-1	24
23	1.7964820195582215E-4	TGTGCCACCTGGGATGTTTCGAATTATTATAAGAAACTCTTT	CATWDVSNYYKKLF	TRGV4	.	TRGJ1	15	-1	-1	17
23	1.7964820195582215E-4	TGTGCCACCTGGGATGGGCCGGGTTATTATAAGAAACTCTTT	CATWDGPGYYKKLF	TRGV4	.	TRGJ1	19	-1	-1	23
23	1.7964820195582215E-4	TGTGCCCTGTGGGAGGATTATTATAAGAAACTCTTT	CALWEDYYKKLF	TRGV9	.	TRGJ1	15	-1	-1	16
23	1.7964820195582215E-4	TGTGCCACCTGGGACAGGCGCCGTCTTAAACTCTTT	CATWDRRRLKLF	TRGV3	.	TRGJ1	18	-1	-1	27
23	1.7964820195582215E-4	TGTGCCACCTGGGACCTTCGGAAACTCTTT	CATWDLRKLF	TRGV5	.	TRGJ1	14	-1	-1	20
23	1.7964820195582215E-4	TGTGCCACTAGTGTAAAGAAACTCTTT	CATSVKKLF	TRGV3	.	TRGJ1	7	-1	-1	15
23	1.7964820195582215E-4	TGTGCCACCTGGGATGCGAAACTCTTT	CATWDAKLF	TRGV4	.	TRGJ1	15	-1	-1	17
23	1.7964820195582215E-4	TGTGCTGCGTGGGATGGTACCACTGGTTGGTTCAAGATATTT	CAAWDGTTGWFKIF	TRGV10	.	TRGJP1	14	-1	-1	17
23	1.7964820195582215E-4	TGTGCCACCTGGGACGGGCCGGGTTATTATAAGAAACTCTTT	CATWDGPGYYKKLF	TRGV2	.	TRGJ1	19	-1	-1	23
23	1.7964820195582215E-4	TGTGCCACCTGGGACAGGCGGATTTATTATAAGAAACTCTTT	CATWDRRIYYKKLF	TRGV5	.	TRGJ1	18	-1	-1	20
23	1.7964820195582215E-4	TGTGCCACCTGGGATGGGTATTATTATAAGAAACTCTTT	CATWDGYYYKKLF	TRGV8	.	TRGJ1	17	-1	-1	19
23	1.7964820195582215E-4	TGTGCCACCTGGGACAACCGTCGGGATAAGAAACTCTTT	CATWDNRRDKKLF	TRGV3	.	TRGJ1	15	-1	-1	25
23	1.7964820195582215E-4	TGTGCCACCTGGGATGGGGGCAGAGGACTCTTT	CATWDGGRGLF	TRGV4	.	TRGJ1	17	-1	-1	26
23	1.7964820195582215E-4	TGTGCCACCTGGGACGCTCCTAAGAAACTCTTT	CATWDAPKKLF	TRGV3	.	TRGJ1	14	-1	-1	20
23	1.7964820195582215E-4	TGTGCCACCTGGGGTCAGAAGAAACTCTTT	CATWGQKKLF	TRGV2	.	TRGJ1	12	-1	-1	18
23	1.7964820195582215E-4	TGTGCCACCTGGGATGATGAGAAACTCTTT	CATWDDEKLF	TRGV4	.	TRGJ1	15	-1	-1	13
23	1.7964820195582215E-4	TGTGCCACCTGGGACGAGAAACTCTTT	CATWDEKLF	TRGV5	.	TRGJ1	14	-1	-1	16
23	1.7964820195582215E-4	TGTGCCACCGACTTATTGAAACTCTTT	CATDLLKLF	TRGV5	.	TRGJ1	8	-1	-1	17
23	1.7964820195582215E-4	TGTGCTGCGTGGGCATATACCACTGGTTGGTTCAAGATATTT	CAAWAYTTGWFKIF	TRGV10	.	TRGJP1	19	-1	-1	11
23	1.7964820195582215E-4	TGTGCCTCGTGGGAGGTGCAGCCCTATAAGAAACTCTTT	CASWEVQPYKKLF	TRGV9	.	TRGJ1	19	-1	-1	24
23	1.7964820195582215E-4	TGTGCTGCGTGGGATTATAGGCCGTTTGAGATATTT	CAAWDYRPFEIF	TRGV10	.	TRGJP1	16	-1	-1	28
23	1.7964820195582215E-4	TGTGCCACCTGGGACAGGCGAGAGAAACTCTTT	CATWDRREKLF	TRGV7	.	TRGJ1	18	-1	-1	22
23	1.7964820195582215E-4	TGTGCCACCTGGGACAGGCTGGATTATAAGAAACTCTTT	CATWDRLDYKKLF	TRGV5	.	TRGJ1	18	-1	-1	22
23	1.7964820195582215E-4	TGTGCCACCTGGGACACGGTTCGGGAGAAACTCTTT	CATWDTVREKLF	TRGV5	.	TRGJ1	15	-1	-1	25
23	1.7964820195582215E-4	TGTGCCACCTGGGACGGGTGTAAGAAACTCTTT	CATWDGCKKLF	TRGV2	.	TRGJ2	17	-1	-1	20
23	1.7964820195582215E-4	TGTGCCACCTGGGACGTGGGGAAACTCTTT	CATWDVGKLF	TRGV2	.	TRGJ1	15	-1	-1	20
22	1.7183741056643858E-4	TGTGCTGCGTGGGATTATTTGAGAGGTTTAGTGTGCCCTGGTTATTATAAGAAACTCTTT	CAAWDYLRGLVCPGYYKKLF	TRGV10	.	TRGJ1	16	-1	-1	41
22	1.7183741056643858E-4	TGTGCCACCTGGGACGGTCCCGGCCGGGGCATATATAGTAGTGATTGGATCAAGACGTTT	CATWDGPGRGIYSSDWIKTF	TRGV2	.	TRGJP2	24	-1	-1	31
22	1.7183741056643858E-4	TGTGCCACCTGGGACAGGCCCGGCGTTAGCAGTGATTGGATCAAGACGTTT	CATWDRPGVSSDWIKTF	TRGV3	.	TRGJP2	19	-1	-1	26
22	1.7183741056643858E-4	TGTGCTGCGTGGGATCCCCCGCCTACCACTGGTTGGTTCAAGATATTT	CAAWDPPPTTGWFKIF	TRGV10	.	TRGJP1	14	-1	-1	23
22	1.7183741056643858E-4	TGTGCTGCGTGGGATATTATGGGGTCGAATTATTATAAGAAACTCTTT	CAAWDIMGSNYYKKLF	TRGV10	.	TRGJ1	14	-1	-1	24
22	1.7183741056643858E-4	TGTGCTGCGTGGGACCTCTCATATACCACTGGTTGGTTCAAGATATTT	CAAWDLSYTTGWFKIF	TRGV10	.	TRGJP1	13	-1	-1	20
22	1.7183741056643858E-4	TGTGCCACCTGGGACGGTCTAAAATTCAGTGATTGGATCAAGACGTTT	CATWDGLKFSDWIKTF	TRGV2	.	TRGJP2	16	-1	-1	27
22	1.7183741056643858E-4	TGTGCCACCTGGGACGGGCCCTCGCTTTGTTATAAGAAACTCTTT	CATWDGPSLCYKKLF	TRGV2	.	TRGJ1	20	-1	-1	26
22	1.7183741056643858E-4	TGTGCCACCTGGGATGGGTGTAGTGATTGGATCAAGACGTTT	CATWDGCSDWIKTF	TRGV2	.	TRGJP2	17	-1	-1	19
22	1.7183741056643858E-4	TGTGCCACCTGGGATGGGCAGGATGATTGGATCAAGACGTTT	CATWDGQDDWIKTF	TRGV4	.	TRGJP2	18	-1	-1	23
22	1.7183741056643858E-4	TGTGCCACCTGGGATACAGGTAGTGATTGGATCAAGACGTTT	CATWDTGSDWIKTF	TRGV8	.	TRGJP2	15	-1	-1	19
22	1.7183741056643858E-4	TGTGCCACCTGGGTACTCCTTTATTATAAGAAACTCTTT	CATWVLLYYKKLF	TRGV5	.	TRGJ1	12	-1	-1	20
22	1.7183741056643858E-4	TGTGCCACCTGGGATAGGAAGGGCTATAAGAAACTCTTT	CATWDRKGYKKLF	TRGV8	.	TRGJ1	17	-1	-1	24
22	1.7183741056643858E-4	TGTGCCACCTCGGCGGAGAAACTCTTT	CATSAEKLF	TRGV7	.	TRGJ2	12	-1	-1	16
22	1.7183741056643858E-4	TGTGCCGTTTATAAGAAACTCTTT	CAVYKKLF	TRGV3	.	TRGJ2	5	-1	-1	8
22	1.7183741056643858E-4	TGTGCCTTGTGGGAGGTCGGCTATAATTATTATAAGAAACTCTTT	CALWEVGYNYYKKLF	TRGV9	.	TRGJ1	16	-1	-1	24
22	1.7183741056643858E-4	TGTGCCACCTGGGGGGGGGGTGGTGATTGGATCAAGACGTTT	CATWGGGGDWIKTF	TRGV2	.	TRGJP2	12	-1	-1	19
22	1.7183741056643858E-4	TGTGCCACCTGGGACCTAGGGACGAATTCCCAGAAACTCTTT	CATWDLGTNSQKLF	TRGV2	.	TRGJ1	14	-1	-1	31
22	1.7183741056643858E-4	TGTGCCACCTGGGACGGGAGTAGTGATTGGATCAAGACGTTT	CATWDGSSDWIKTF	TRGV2	.	TRGJP2	17	-1	-1	18
22	1.7183741056643858E-4	TGTGCTGCGTGGGATTCGTCTTATTATAAGAAACTCTTT	CAAWDSSYYKKLF	TRGV10	.	TRGJ2	18	-1	-1	13
22	1.7183741056643858E-4	TGTGCTGCGTGGGATTATATGTATTATAAGAAACTCTTT	CAAWDYMYYKKLF	TRGV10	.	TRGJ1	16	-1	-1	21
22	1.7183741056643858E-4	TGTGCCACCTGGGACGGGCCGGGAGGGGAGAAACTCTTT	CATWDGPGGEKLF	TRGV2	.	TRGJ1	19	-1	-1	28
22	1.7183741056643858E-4	TGTGCTGCGTGGGAGCATTATTATAAGAAACTCTTT	CAAWEHYYKKLF	TRGV10	.	TRGJ1	13	-1	-1	16
22	1.7183741056643858E-4	TGTGCCACCTGGGATGGGTACTATAAGAAACTCTTT	CATWDGYYKKLF	TRGV4	.	TRGJ1	17	-1	-1	18
22	1.7183741056643858E-4	TGTGCCACCTGGGACTATTATTATAAGAAACTCTTT	CATWDYYYKKLF	TRGV3	.	TRGJ1	14	-1	-1	16
22	1.7183741056643858E-4	TGTGCCACCTGGGACGGGTCTTTAGGGAAACTCTTT	CATWDGSLGKLF	TRGV2	.	TRGJ1	17	-1	-1	26
22	1.7183741056643858E-4	TGTGCCACACTCCCTCTTGAATGGACCCTCTTT	CATLPLEWTLF	TRGV8	.	TRGJ1	7	-1	-1	27
22	1.7183741056643858E-4	TGTGCCACCTGGACAAGACGGAAACTCTTT	CATWTRRKLF	TRGV4	.	TRGJ1	11	-1	-1	20
22	1.7183741056643858E-4	TGGGGGGGGGGTGATTGGATCAAGACGTTT	WGGGDWIKTF	TRGV2	.	TRGJP2	1	-1	-1	10
22	1.7183741056643858E-4	TGTGCCACCTGGCCTAAGAAACTCTTT	CATWPKKLF	TRGV2	.	TRGJ1	11	-1	-1	14
22	1.7183741056643858E-4	TGTGCCCGGGGAGGGAAACTCTTT	CARGGKLF	TRGV5	.	TRGJ1	5	-1	-1	14
22	1.7183741056643858E-4	TGTGCCGCGAAGAAACTCTTT	CAAKKLF	TRGV4	.	TRGJ1	5	-1	-1	9
22	1.7183741056643858E-4	TGTGCCACCTGGGGACTCTTT	CATWGLF	TRGV3	.	TRGJ1	12	-1	-1	14
22	1.7183741056643858E-4	TGTGCCACCTGGAAACTCTTT	CATWKLF	TRGV2	.	TRGJ1	11	-1	-1	11
22	1.7183741056643858E-4	TGTGCCACCTGGGATCTTGGATATAAGAAACTCTTT	CATWDLGYKKLF	TRGV4	.	TRGJ1	14	-1	-1	21
22	1.7183741056643858E-4	TGTGCCACCTGGGACAGGGCCAAGAAACTCTTT	CATWDRAKKLF	TRGV3	.	TRGJ1	17	-1	-1	21
22	1.7183741056643858E-4	TGTGCCACCTGGGAGTATTATAAGAAACTCTTT	CATWEYYKKLF	TRGV4	.	TRGJ1	13	-1	-1	15
22	1.7183741056643858E-4	TGTGCCTTGTGGGGTGAAGGGAAACTCTTT	CALWGEGKLF	TRGV9	.	TRGJ1	12	-1	-1	20
22	1.7183741056643858E-4	TGTGCCACCGGGGGGAAACTCTTT	CATGGKLF	TRGV3	.	TRGJ1	12	-1	-1	14
21	1.64026619177055E-4	TGTGCCACCTGGGACAGGCCCCACCACTCCGTCCAATATACCACTGGTTGGTTCAAGATATTT	CATWDRPHHSVQYTTGWFKIF	TRGV3	.	TRGJP1	19	-1	-1	35
21	1.64026619177055E-4	TGTGCCACCTCAACCACGGGGAAGAGTAGTGATTGGATCAAGACGTTT	CATSTTGKSSDWIKTF	TRGV2	.	TRGJP2	9	-1	-1	24
21	1.64026619177055E-4	TGTGCCACCTGGGATGGAGGGTACGGGATTTATTATAAGAAACTCTTT	CATWDGGYGIYYKKLF	TRGV4	.	TRGJ1	16	-1	-1	26
21	1.64026619177055E-4	TGTGCCACCTGGGACAGAATCGGCCAGAGGTATGGTAAGAAACTCTTT	CATWDRIGQRYGKKLF	TRGV3	.	TRGJ1	16	-1	-1	35
21	1.64026619177055E-4	TGTGCCACCTGGGACCCTACCGCCCGTAAGAAACTCTTT	CATWDPTARKKLF	TRGV3	.	TRGJ1	14	-1	-1	26
21	1.64026619177055E-4	TGTGCCACCTGGGACAGGCATACTCTACGGAAACTCTTT	CATWDRHTLRKLF	TRGV5	.	TRGJ1	18	-1	-1	29
21	1.64026619177055E-4	TGTGCCACCTGGGACGGGCGAGTGTGGAAACTCTTT	CATWDGRVWKLF	TRGV2	.	TRGJ1	18	-1	-1	26
21	1.64026619177055E-4	TGTGCCACCTGGGATCTGGGAAAGAAACTCTTT	CATWDLGKKLF	TRGV8	.	TRGJ1	14	-1	-1	21
21	1.64026619177055E-4	TGTGCCACCTGGGATGGGGGGTGGAAACTCTTT	CATWDGGWKLF	TRGV4	.	TRGJ1	17	-1	-1	23
21	1.64026619177055E-4	TGTGCCACCTGGGATAGGCGGTGGAAACTCTTT	CATWDRRWKLF	TRGV8	.	TRGJ1	18	-1	-1	23
21	1.64026619177055E-4	TGTGCCACCTGGGACGGGTATAAGAAACTCTTT	CATWDGYKKLF	TRGV3	.	TRGJ1	17	-1	-1	18
21	1.64026619177055E-4	TGTGCCACCTGGGACAGGCCTGTTAAACTCTTT	CATWDRPVKLF	TRGV3	.	TRGJ1	22	-1	-1	24
21	1.64026619177055E-4	TGTGCCACCTGGACCGAATCTAAGAAACTCTTT	CATWTESKKLF	TRGV8	.	TRGJ1	11	-1	-1	20
21	1.64026619177055E-4	TGTGCCACCTATTATTATAAGAAACTCTTT	CATYYYKKLF	TRGV2	.	TRGJ1	9	-1	-1	10
21	1.64026619177055E-4	TGTGCCACCCACTGCAATAAGAAACTCTTT	CATHCNKKLF	TRGV2	.	TRGJ1	8	-1	-1	16
21	1.64026619177055E-4	TGTGCCACTCATTATAAGAAACTCTTT	CATHYKKLF	TRGV3	.	TRGJ1	7	-1	-1	10
21	1.64026619177055E-4	TGTGCCATGAAACTCTTT	CAMKLF	TRGV2	.	TRGJ1	6	-1	-1	8
21	1.64026619177055E-4	TGTGCCACCTGGGACCCCCCGTGTAGTAGTGATTGGATCAAGACGTTT	CATWDPPCSSDWIKTF	TRGV8	.	TRGJP2	13	-1	-1	23
21	1.64026619177055E-4	TGTGCCACCTGGGACGGGCGAGGCACTGGTTGGTTCAAGATATTT	CATWDGRGTGWFKIF	TRGV2	.	TRGJP1	18	-1	-1	23
21	1.64026619177055E-4	TGTGCCACCTGGGACAGATATAGTAGTGATTGGATCAAGACGTTT	CATWDRYSSDWIKTF	TRGV3	.	TRGJP2	16	-1	-1	17
21	1.64026619177055E-4	TGTGCCTTGTGGGGGGTGCGGGATTATTATAAGAAACTCTTT	CALWGVRDYYKKLF	TRGV9	.	TRGJ1	18	-1	-1	22
21	1.64026619177055E-4	TGTGCCACCTGGGACAGGCCCCTTTATTATAAGAAACTCTTT	CATWDRPLYYKKLF	TRGV3	.	TRGJ1	19	-1	-1	23
21	1.64026619177055E-4	TGTGCCACCTGGGAGACTAGTAGTGATTGGATCAAGACGTTT	CATWETSSDWIKTF	TRGV8	.	TRGJP2	13	-1	-1	17
21	1.64026619177055E-4	TGTGCCACCTGGGGGCCGACTTATTATAAGAAACTCTTT	CATWGPTYYKKLF	TRGV3	.	TRGJ1	12	-1	-1	16
21	1.64026619177055E-4	TGTGCCACCTGGGATGGGCTCGGGGGTAAGAAACTCTTT	CATWDGLGGKKLF	TRGV4	.	TRGJ1	18	-1	-1	26
21	1.64026619177055E-4	TGTGCCACCTGGGATACCACTGGTTGGTTCAAGATATTT	CATWDTTGWFKIF	TRGV4	.	TRGJP1	14	-1	-1	13
21	1.64026619177055E-4	TGTGCCACCTGGGACGGGCGTCAGGTCTTCAAGATATTT	CATWDGRQVFKIF	TRGV2	.	TRGJP1	18	-1	-1	27
21	1.64026619177055E-4	TGTGCCACCTGGCTACGACTTTTTAAGAAACTCTTT	CATWLRLFKKLF	TRGV3	.	TRGJ1	11	-1	-1	15
21	1.64026619177055E-4	TGTGCCACCTGGGACAGGCCGGATGTGAAACTCTTT	CATWDRPDVKLF	TRGV7	.	TRGJ1	19	-1	-1	26
21	1.64026619177055E-4	TGTGCCACCTCGAATTATTATAAGAAACTCTTT	CATSNYYKKLF	TRGV4	.	TRGJ1	9	-1	-1	9
21	1.64026619177055E-4	TGTGCCACCTGGGTGACTGATAAGAAACTCTTT	CATWVTDKKLF	TRGV4	.	TRGJ1	12	-1	-1	19
21	1.64026619177055E-4	TGTGCCACCTGGGGTCAGTATGCGAAACTCTTT	CATWGQYAKLF	TRGV3	.	TRGJ1	12	-1	-1	23
21	1.64026619177055E-4	TGTGCCACCTGGGACGGGCCGAAGAAACTCTTT	CATWDGPKKLF	TRGV2	.	TRGJ1	19	-1	-1	21
21	1.64026619177055E-4	TGTGCCACCTGGGACGGACCTAAGAAACTCTTT	CATWDGPKKLF	TRGV2	.	TRGJ1	19	-1	-1	20
21	1.64026619177055E-4	TGTGCCCCCGCCCGTAGTGAGAAACTCTTT	CAPARSEKLF	TRGV5	.	TRGJ1	8	-1	-1	19
21	1.64026619177055E-4	TGTGCCACTCGTGGGAAACTCTTT	CATRGKLF	TRGV7	.	TRGJ2	15	-1	-1	14
21	1.64026619177055E-4	TGTGCCACCTCTTCGAAACTCTTT	CATSSKLF	TRGV5	.	TRGJ1	9	-1	-1	14
21	1.64026619177055E-4	TGTGCCACGCCCAAGATACTCTTT	CATPKILF	TRGV2	.	TRGJ1	7	-1	-1	12
20	1.5621582778767144E-4	TGTGCCACCTGGGACGGGCCTCTGGGAGAGTTGGGCAAAAAAATCAAGGTATTT	CATWDGPLGELGKKIKVF	TRGV2	.	TRGJP	19	-1	-1	26
20	1.5621582778767144E-4	TGTGCCACCTGGGACAGGTTTCCGATTCTTAGTAGTGATTGGATCAAGACGTTT	CATWDRFPILSSDWIKTF	TRGV7	.	TRGJP2	17	-1	-1	29
20	1.5621582778767144E-4	TGTGCCACCTGGGGGGAACGGGGTATAAGTAGTGATTGGATCAAGACGTTT	CATWGERGISSDWIKTF	TRGV3	.	TRGJP2	12	-1	-1	23
20	1.5621582778767144E-4	TGTGCCACCTGGGATGGGCCATCAGAGTTGGGCAAAAAAATCAAGGTATTT	CATWDGPSELGKKIKVF	TRGV4	.	TRGJP	22	-1	-1	23
20	1.5621582778767144E-4	TGTGCTGCGTGGGATCCGTCCCCTAATTATTATAAGAAACTCTTT	CAAWDPSPNYYKKLF	TRGV10	.	TRGJ1	14	-1	-1	24
20	1.5621582778767144E-4	TGTGCCACCTGGGATAGAGATAGTAGTGATTGGATCAAGACGTTT	CATWDRDSSDWIKTF	TRGV8	.	TRGJP2	16	-1	-1	19
20	1.5621582778767144E-4	TGTGCCACCTGGGAAAAGACCCCCGGTGATTGGATCAAGACGTTT	CATWEKTPGDWIKTF	TRGV3	.	TRGJP2	13	-1	-1	25
20	1.5621582778767144E-4	TGTGCCACCTGGGATGGGCCGTATTATTATAAGAAACTCTTT	CATWDGPYYYKKLF	TRGV4	.	TRGJ1	19	-1	-1	19
20	1.5621582778767144E-4	TGTGCCACCTGGGACGGTTACACTGGTTGGTTCAAGATATTT	CATWDGYTGWFKIF	TRGV2	.	TRGJP1	16	-1	-1	20
20	1.5621582778767144E-4	TGTGCCACCTGGGGCAACACTGGTTGGTTCAAGATATTT	CATWGNTGWFKIF	TRGV2	.	TRGJP1	12	-1	-1	17
20	1.5621582778767144E-4	TGTGCCACCTGGGGGAGCACTGGTTGGTTCAAGATATTT	CATWGSTGWFKIF	TRGV2	.	TRGJP1	12	-1	-1	17
20	1.5621582778767144E-4	TGTGCCACCTGGGACGCCACTGGTTGGTTCAAGATATTT	CATWDATGWFKIF	TRGV2	.	TRGJP1	15	-1	-1	16
20	1.5621582778767144E-4	TGTGCCACCTGGGACGGGCTCCTCTATAAGAAACTCTTT	CATWDGLLYKKLF	TRGV2	.	TRGJ1	18	-1	-1	24
20	1.5621582778767144E-4	TGTGCCACCTGGGACAGGTCGCATTATAAGAAACTCTTT	CATWDRSHYKKLF	TRGV3	.	TRGJ1	17	-1	-1	22
20	1.5621582778767144E-4	TGTGCCACCTGGGACAGGCAGGGATATAAGAAACTCTTT	CATWDRQGYKKLF	TRGV5	.	TRGJ1	18	-1	-1	24
20	1.5621582778767144E-4	TGTGCCACCGCGGGAGGTAGTGATTGGATCAAGACGTTT	CATAGGSDWIKTF	TRGV2	.	TRGJP2	8	-1	-1	16
20	1.5621582778767144E-4	TGTGCTGCGTGGGATCCCAGAGATAAGAAACTCTTT	CAAWDPRDKKLF	TRGV10	.	TRGJ1	14	-1	-1	22
20	1.5621582778767144E-4	TGTGCCTTGTGGGAGGGCAATTATAAGAAACTCTTT	CALWEGNYKKLF	TRGV9	.	TRGJ1	18	-1	-1	19
20	1.5621582778767144E-4	TGTGCCACCTGGGATTTTTATTATAAGAAACTCTTT	CATWDFYYKKLF	TRGV8	.	TRGJ1	14	-1	-1	17
20	1.5621582778767144E-4	TGTGCCACCTGGGATGGTCGATTGTTGAAACTCTTT	CATWDGRLLKLF	TRGV4	.	TRGJ1	16	-1	-1	26
20	1.5621582778767144E-4	TGTGCCACCTGGGACGGGCAATATAAGAAACTCTTT	CATWDGQYKKLF	TRGV2	.	TRGJ1	18	-1	-1	21
20	1.5621582778767144E-4	TGTGCCACCTGGGACAGGCGATTCTCCAAACTCTTT	CATWDRRFSKLF	TRGV3	.	TRGJ1	18	-1	-1	27
20	1.5621582778767144E-4	TGTGCCACCTGGAAGGGAACCGCGGAGAAACTCTTT	CATWKGTAEKLF	TRGV4	.	TRGJ1	11	-1	-1	25
20	1.5621582778767144E-4	TGTGCCACCTACCTGGACGATTATAAGAAACTCTTT	CATYLDDYKKLF	TRGV5	.	TRGJ1	9	-1	-1	19
20	1.5621582778767144E-4	TGTGCCACCTGGGTTTATTATAAGAAACTCTTT	CATWVYYKKLF	TRGV8	.	TRGJ1	12	-1	-1	14
20	1.5621582778767144E-4	TGTGCCACCTGGGATGTGAGTAAGAAACTCTTT	CATWDVSKKLF	TRGV4	.	TRGJ1	15	-1	-1	20
20	1.5621582778767144E-4	TGTGCCACCTGGGACGTTCCTAAGAAACTCTTT	CATWDVPKKLF	TRGV2	.	TRGJ1	15	-1	-1	20
20	1.5621582778767144E-4	TGTGCCACCTGGGAGTCTTATAAGAAACTCTTT	CATWESYKKLF	TRGV8	.	TRGJ1	13	-1	-1	17
20	1.5621582778767144E-4	TGTGCCACCTCCTTATCCGTCAAGACGTTT	CATSLSVKTF	TRGV4	.	TRGJP2	9	-1	-1	19
20	1.5621582778767144E-4	TGTGCCACCGCGTTTGAGAAACTCTTT	CATAFEKLF	TRGV3	.	TRGJ1	8	-1	-1	16
20	1.5621582778767144E-4	TGTGCCACCGAGAAACTCTTT	CATEKLF	TRGV7	.	TRGJ1	8	-1	-1	10
20	1.5621582778767144E-4	TGTGCCGGAAAACTCTTT	CAGKLF	TRGV4	.	TRGJ1	5	-1	-1	9
19	1.4840503639828787E-4	TGTGCTGCGTGGGATTGGGCCACCCCCAAGCTCCATTATTATAAGAAACTCTTT	CAAWDWATPKLHYYKKLF	TRGV10	.	TRGJ1	15	-1	-1	34
19	1.4840503639828787E-4	TGTGCCACCTGGGATGGTCTGGGCCTCAGTAGTGATTGGATCAAGACGTTT	CATWDGLGLSSDWIKTF	TRGV8	.	TRGJP2	14	-1	-1	27
19	1.4840503639828787E-4	TGTGCCACCTGGGATGGGCCATATAGTAGTGATTGGATCAAGACGTTT	CATWDGPYSSDWIKTF	TRGV4	.	TRGJP2	19	-1	-1	20
19	1.4840503639828787E-4	TGTGCCACCTGGGACAGGCCCTATTGGAGCGGTTATAAGAAACTCTTT	CATWDRPYWSGYKKLF	TRGV3	.	TRGJ1	19	-1	-1	32
19	1.4840503639828787E-4	TGTGCCACCTGGGACAGGCAATCAGGCTTAGGATATAAGAAACTCTTT	CATWDRQSGLGYKKLF	TRGV7	.	TRGJ1	18	-1	-1	33
19	1.4840503639828787E-4	TGTGCCACCTGGACCGCGGCCCCCTCAGGGTATTATAAGAAACTCTTT	CATWTAAPSGYYKKLF	TRGV5	.	TRGJ1	11	-1	-1	30
19	1.4840503639828787E-4	TGTGCTGCGTGGGTTAACATACTGAATTATTATAAGAAACTCTTT	CAAWVNILNYYKKLF	TRGV10	.	TRGJ1	15	-1	-1	23
19	1.4840503639828787E-4	TGTGCTGCGTGGGATTTGGATACCACTGGTTGGTTCAAGATATTT	CAAWDLDTTGWFKIF	TRGV10	.	TRGJP1	15	-1	-1	19
19	1.4840503639828787E-4	TGTGCCACCTGGGATGGGCCGAGTAGTGATTGGATCAAGACGTTT	CATWDGPSSDWIKTF	TRGV4	.	TRGJP2	19	-1	-1	21
19	1.4840503639828787E-4	TGTGCCACCTGGGATGGGCGGGATAGTGATTGGATCAAGACGTTT	CATWDGRDSDWIKTF	TRGV4	.	TRGJP2	18	-1	-1	23
19	1.4840503639828787E-4	TGTGCCACCTGGGACGGGCTCAGTAGTGATTGGATCAAGACGTTT	CATWDGLSSDWIKTF	TRGV2	.	TRGJP2	18	-1	-1	21
19	1.4840503639828787E-4	TGTGCCACCTGGGACAGGACACCCAATTATTATAAGAAACTCTTT	CATWDRTPNYYKKLF	TRGV3	.	TRGJ1	17	-1	-1	24
19	1.4840503639828787E-4	TGTGCCACCTGGGACAGACCGAGTAGTGATTGGATCAAGACGTTT	CATWDRPSSDWIKTF	TRGV3	.	TRGJP2	19	-1	-1	21
19	1.4840503639828787E-4	TGTGCCACGGGAGGGATATGTAGTAGTGATTGGATCAAGACGTTT	CATGGICSSDWIKTF	TRGV4	.	TRGJP2	7	-1	-1	16
19	1.4840503639828787E-4	TGTGCTGCGTCTCTTCTTTACACTGGTTGGTTCAAGATATTT	CAASLLYTGWFKIF	TRGV10	.	TRGJP1	9	-1	-1	20
19	1.4840503639828787E-4	TGTGCTGCGTGGGACCGACCCAATTATTATAAGAAACTCTTT	CAAWDRPNYYKKLF	TRGV10	.	TRGJ1	13	-1	-1	21
19	1.4840503639828787E-4	TGTGCTGCGTGGGAATATACCACTGGTTGGTTCAAGATATTT	CAAWEYTTGWFKIF	TRGV10	.	TRGJP1	16	-1	-1	11
19	1.4840503639828787E-4	TGTGCCACCTGGGTATGGGGTAGTGATTGGATCAAGACGTTT	CATWVWGSDWIKTF	TRGV8	.	TRGJP2	12	-1	-1	19
19	1.4840503639828787E-4	TGTGCCACCTGGGATGGGACGAATTATTATAAGAAACTCTTT	CATWDGTNYYKKLF	TRGV4	.	TRGJ1	17	-1	-1	19
19	1.4840503639828787E-4	TGTGCCACCTGGGACGGCCCGAATTATTATAAGAAACTCTTT	CATWDGPNYYKKLF	TRGV2	.	TRGJ1	20	-1	-1	19
19	1.4840503639828787E-4	TGTGCTGCGTGGACCCCGAATTATTATAAGAAACTCTTT	CAAWTPNYYKKLF	TRGV10	.	TRGJ1	11	-1	-1	16
19	1.4840503639828787E-4	TGTGCCACCTGGTTCCGGCGGGATTATAAGAAACTCTTT	CATWFRRDYKKLF	TRGV3	.	TRGJ1	11	-1	-1	22
19	1.4840503639828787E-4	TGTGCCACCTGGGATGAGTATTATTATAAGAAACTCTTT	CATWDEYYYKKLF	TRGV4	.	TRGJ1	15	-1	-1	19
19	1.4840503639828787E-4	TGTGCCACCTGGGACGGCCTCATCGCTTGGAAACTCTTT	CATWDGLIAWKLF	TRGV2	.	TRGJ1	16	-1	-1	29
19	1.4840503639828787E-4	TGTGCCACCTGGGACGGGCCCTCCGGAAGGAAACTCTTT	CATWDGPSGRKLF	TRGV2	.	TRGJ1	23	-1	-1	29
19	1.4840503639828787E-4	TGTGCCACCTGGGACACTTCTTATTATAAGAAACTCTTT	CATWDTSYYKKLF	TRGV7	.	TRGJ1	15	-1	-1	20
19	1.4840503639828787E-4	TGTGCCACCTGGGACAGGCTGTATTATAAGAAACTCTTT	CATWDRLYYKKLF	TRGV3	.	TRGJ1	21	-1	-1	21
19	1.4840503639828787E-4	TGTGCCACCTGGGACAGGCCTGAACGTAAGAAACTCTTT	CATWDRPERKKLF	TRGV3	.	TRGJ1	21	-1	-1	26
19	1.4840503639828787E-4	TGTGCCACCTGGGACAGGCATAATTATAAGAAACTCTTT	CATWDRHNYKKLF	TRGV3	.	TRGJ1	18	-1	-1	19
19	1.4840503639828787E-4	TGTGCCACCTGGGACAAGACTTATTATAAGAAACTCTTT	CATWDKTYYKKLF	TRGV3	.	TRGJ1	15	-1	-1	17
19	1.4840503639828787E-4	TGTGCTGCGTGGGCCACTGGTTGGTTCAAGATATTT	CAAWATGWFKIF	TRGV10	.	TRGJP1	12	-1	-1	13
19	1.4840503639828787E-4	TGTGCCTCCTACCGTCAGGATTATAAGAAACTCTTT	CASYRQDYKKLF	TRGV5	.	TRGJ1	9	-1	-1	19
19	1.4840503639828787E-4	TGTGCCACCTGGGATAGTTATTATAAGAAACTCTTT	CATWDSYYKKLF	TRGV4	.	TRGJ2	14	-1	-1	17
19	1.4840503639828787E-4	TGTGCCACCTGGGACGGGCCCCGTCGGAAACTCTTT	CATWDGPRRKLF	TRGV2	.	TRGJ1	24	-1	-1	26
19	1.4840503639828787E-4	TGTGCCACCTGGGACGGGCCAGGGGGGAAACTCTTT	CATWDGPGGKLF	TRGV2	.	TRGJ1	19	-1	-1	26
19	1.4840503639828787E-4	TGTGCCACCTGGGACGGGCAGGTGGAGAAACTCTTT	CATWDGQVEKLF	TRGV2	.	TRGJ1	18	-1	-1	25
19	1.4840503639828787E-4	TGTGCCACCTGGGACGGGGGTTATAAGAAACTCTTT	CATWDGGYKKLF	TRGV2	.	TRGJ1	17	-1	-1	20
19	1.4840503639828787E-4	TGTGCCACCTGGGACAGTCCTTATAAGAAACTCTTT	CATWDSPYKKLF	TRGV3	.	TRGJ1	20	-1	-1	20
19	1.4840503639828787E-4	TGTGCCACCTGGGACAGCCCGCTAACACAACTCTTT	CATWDSPLTQLF	TRGV5	.	TRGJ1	19	-1	-1	28
19	1.4840503639828787E-4	TGTGCCACCTGGGAGAATTATTATAAGAAACTCTTT	CATWENYYKKLF	TRGV4	.	TRGJ1	13	-1	-1	14
19	1.4840503639828787E-4	TGTGCCACGGCCCACCCTCCCTGGAAGAAACTCTTT	CATAHPPWKKLF	TRGV4	.	TRGJ1	7	-1	-1	24
19	1.4840503639828787E-4	TGTGCCACCTGTCCCGTGAAGGGGAAACTCTTT	CATCPVKGKLF	TRGV4	.	TRGJ1	10	-1	-1	23
19	1.4840503639828787E-4	TGTGCCACCTGGGTCGGTCCCGAGAAACTCTTT	CATWVGPEKLF	TRGV5	.	TRGJ1	12	-1	-1	22
19	1.4840503639828787E-4	TGTGCCACCTGGGATGGTTGGTTCAAGATATTT	CATWDGWFKIF	TRGV4	.	TRGJP1	16	-1	-1	14
19	1.4840503639828787E-4	TGTGCCACCTGGGATGGGTATAAGAAACTCTTT	CATWDGYKKLF	TRGV8	.	TRGJ1	17	-1	-1	18
19	1.4840503639828787E-4	TGTGCCACCTGGGATGACTATAAGAAACTCTTT	CATWDDYKKLF	TRGV4	.	TRGJ1	15	-1	-1	18
19	1.4840503639828787E-4	TGTGCCACCTGGGATAGGGGAAAGAAACTCTTT	CATWDRGKKLF	TRGV8	.	TRGJ1	17	-1	-1	21
19	1.4840503639828787E-4	TGTGCCACCTGGGACCGCGGGACGAAACTCTTT	CATWDRGTKLF	TRGV2	.	TRGJ1	14	-1	-1	23
19	1.4840503639828787E-4	TGTGCCACCTGGGACAGGCTCAAGAAACTCTTT	CATWDRLKKLF	TRGV5	.	TRGJ1	18	-1	-1	21
19	1.4840503639828787E-4	TGTGCCACCTGGGACAGGCTGAAGAAACTCTTT	CATWDRLKKLF	TRGV3	.	TRGJ1	18	-1	-1	21
19	1.4840503639828787E-4	TGTGCCACCTGGGACAGGCGGGGGAAACTCTTT	CATWDRRGKLF	TRGV3	.	TRGJ1	18	-1	-1	23
19	1.4840503639828787E-4	TGTGCCACCTGGGACAGGACTCAAAAACTCTTT	CATWDRTQKLF	TRGV3	.	TRGJ1	20	-1	-1	24
19	1.4840503639828787E-4	TGTGCCACCTGGTGGTCGGAGAAACTCTTT	CATWWSEKLF	TRGV4	.	TRGJ2	11	-1	-1	19
19	1.4840503639828787E-4	TGTGCCACCTGGGTCAATAAGAAACTCTTT	CATWVNKKLF	TRGV3	.	TRGJ1	15	-1	-1	16
19	1.4840503639828787E-4	TGTGCCACCTGGGATAAGGGGAAACTCTTT	CATWDKGKLF	TRGV8	.	TRGJ1	15	-1	-1	20
19	1.4840503639828787E-4	TGTGCCACCTGGGACGGCCCGGGACTCTTT	CATWDGPGLF	TRGV2	.	TRGJ1	20	-1	-1	23
19	1.4840503639828787E-4	TGTGCCGGGGGGGATAAGAAACTCTTT	CAGGDKKLF	TRGV4	.	TRGJ1	5	-1	-1	13
19	1.4840503639828787E-4	TGTGCCATCAGGCCCAAGAAACTCTTT	CAIRPKKLF	TRGV4	.	TRGJ1	6	-1	-1	15
19	1.4840503639828787E-4	TGTGCCACCTGGCATAAGAAACTCTTT	CATWHKKLF	TRGV8	.	TRGJ1	15	-1	-1	13
19	1.4840503639828787E-4	TGTGCCACCCGATGTGAGAAACTCTTT	CATRCEKLF	TRGV2	.	TRGJ1	8	-1	-1	16
19	1.4840503639828787E-4	TGTGCCACGAGGGTGAAGAAACTCTTT	CATRVKKLF	TRGV5	.	TRGJ1	7	-1	-1	15
19	1.4840503639828787E-4	TGGCCTATTGGGTATAAGAAACTCTTT	WPIGYKKLF	TRGV3	.	TRGJ1	4	-1	-1	12
19	1.4840503639828787E-4	TGTGCCACCTGGGGGGGGCTCTTT	CATWGGLF	TRGV7	.	TRGJ1	12	-1	-1	18
19	1.4840503639828787E-4	TGTGCCACCCTTAAGAAACTCTTT	CATLKKLF	TRGV8	.	TRGJ1	8	-1	-1	11
19	1.4840503639828787E-4	TGTGCCACCAGGAAGAAACTCTTT	CATRKKLF	TRGV3	.	TRGJ1	11	-1	-1	12
19	1.4840503639828787E-4	TGTGCGGGGAAACTCTTT	CAGKLF	TRGV4	.	TRGJ1	4	-1	-1	8
19	1.4840503639828787E-4	TGGGGGAAACTCTTT	WGKLF	TRGV8	.	TRGJ1	1	-1	-1	5
18	1.405942450089043E-4	TGTGCCACCTGGGACGGCCAGCTCCCCCCATCGGGTAGTAGTGATTGGATCAAGACGTTT	CATWDGQLPPSGSSDWIKTF	TRGV2	.	TRGJP2	25	-1	-1	35
18	1.405942450089043E-4	TGTGCCACCTGGGACGGGCTATGGGGTCGGGGTAGTGATTGGATCAAGACGTTT	CATWDGLWGRGSDWIKTF	TRGV2	.	TRGJP2	18	-1	-1	31
18	1.405942450089043E-4	TGTGCCACCTGGGATAGGCAATTCGATAGTAGTGATTGGATCAAGACGTTT	CATWDRQFDSSDWIKTF	TRGV8	.	TRGJP2	18	-1	-1	25
18	1.405942450089043E-4	TGTGCCACCTGGGACGGTACCCGGGGGGGTAGTGATTGGATCAAGACGTTT	CATWDGTRGGSDWIKTF	TRGV2	.	TRGJP2	16	-1	-1	28
18	1.405942450089043E-4	TGTGCCACCTGGGACGGCCTCGAGAATAGTAGTGATTGGATCAAGACGTTT	CATWDGLENSSDWIKTF	TRGV2	.	TRGJP2	16	-1	-1	25
18	1.405942450089043E-4	TGTGCCACCTGGGACGGGGGGGGTATAAGTAGTGATTGGATCAAGACGTTT	CATWDGGGISSDWIKTF	TRGV2	.	TRGJP2	17	-1	-1	23
18	1.405942450089043E-4	TGTGCTGCGTGGGTATCGGAGGGCCCATATTATTATAAGAAACTCTTT	CAAWVSEGPYYYKKLF	TRGV10	.	TRGJ1	12	-1	-1	28
18	1.405942450089043E-4	TGTGCCACCTGGGATAGGCTATATAGTAGTGATTGGATCAAGACGTTT	CATWDRLYSSDWIKTF	TRGV8	.	TRGJP2	21	-1	-1	18
18	1.405942450089043E-4	TGTGCCACCTGGGACAGGTCCACTTCCCTGTCAATAAAGAAACTCTTT	CATWDRSTSLSIKKLF	TRGV3	.	TRGJ1	17	-1	-1	36
18	1.405942450089043E-4	TGTGCCACCTGGGACAGGCCAATAGGTAGTGATTGGATCAAGACGTTT	CATWDRPIGSDWIKTF	TRGV3	.	TRGJP2	19	-1	-1	21
18	1.405942450089043E-4	TGTGCTGCGTGGGATATAGCTCCCCCCCCTGCTCCCAGGCTCTTT	CAAWDIAPPPAPRLF	TRGV10	.	TRGJ1	14	-1	-1	39
18	1.405942450089043E-4	TGTGCCACCTGGGACGGGAATTTTACTGGTTGGTTCAAGATATTT	CATWDGNFTGWFKIF	TRGV2	.	TRGJP1	17	-1	-1	24
18	1.405942450089043E-4	TGTGCCACCTGGGATGGGAGTAGTGATTGGATCAAGACGTTT	CATWDGSSDWIKTF	TRGV8	.	TRGJP2	17	-1	-1	18
18	1.405942450089043E-4	TGTGCCACCTGGGATAGGCGAGTAATTTATAAGAAACTCTTT	CATWDRRVIYKKLF	TRGV8	.	TRGJ1	18	-1	-1	26
18	1.405942450089043E-4	TGTGCCACCTGGGACGGGCCTTATTATTATAAGAAACTCTTT	CATWDGPYYYKKLF	TRGV2	.	TRGJ1	19	-1	-1	22
18	1.405942450089043E-4	TGTGCCACCTGGGACGGGCGGGATTATTATAAGAAACTCTTT	CATWDGRDYYKKLF	TRGV2	.	TRGJ1	18	-1	-1	22
18	1.405942450089043E-4	TGTGCCACCTGGGACAGGCTGAAGAGGTCGCAGAAACTCTTT	CATWDRLKRSQKLF	TRGV3	.	TRGJ1	18	-1	-1	31
18	1.405942450089043E-4	TGTGCTGCGTGGGTTAAGGCCGTATATAAGAAACTCTTT	CAAWVKAVYKKLF	TRGV10	.	TRGJ1	15	-1	-1	24
18	1.405942450089043E-4	TGTGCCACCTGGGTTAGTAGTGATTGGATCAAGACGTTT	CATWVSSDWIKTF	TRGV8	.	TRGJP2	16	-1	-1	14
18	1.405942450089043E-4	TGTGCCACCTGGGGTCTACTTTATTATAAGAAACTCTTT	CATWGLLYYKKLF	TRGV8	.	TRGJ1	12	-1	-1	20
18	1.405942450089043E-4	TGTGCCACCTGGGGAGCGAGGGGTTGGTTCAAGATATTT	CATWGARGWFKIF	TRGV8	.	TRGJP1	12	-1	-1	21
18	1.405942450089043E-4	TGTGCCACCTGGGATGGGCTGGGTTATAAGAAACTCTTT	CATWDGLGYKKLF	TRGV4	.	TRGJ1	18	-1	-1	23
18	1.405942450089043E-4	TGTGCCACCTGGGACCGAGGGGATTATAAGAAACTCTTT	CATWDRGDYKKLF	TRGV7	.	TRGJ1	14	-1	-1	22
18	1.405942450089043E-4	TGTGCCACCTGGGACGGGCTTGGTTATAAGAAACTCTTT	CATWDGLGYKKLF	TRGV2	.	TRGJ1	18	-1	-1	23
18	1.405942450089043E-4	TGTGCCACCTGGGACGGGCCTGGTTGGTTCAAGATATTT	CATWDGPGWFKIF	TRGV2	.	TRGJP1	19	-1	-1	19
18	1.405942450089043E-4	TGTGCCACCTGGGACGGGCAGTTCCTAGAGAAACTCTTT	CATWDGQFLEKLF	TRGV2	.	TRGJ1	18	-1	-1	28
18	1.405942450089043E-4	TGTGCCACCTGGGACAGGCTGCATTATAAGAAACTCTTT	CATWDRLHYKKLF	TRGV3	.	TRGJ1	18	-1	-1	22
18	1.405942450089043E-4	TGTGCCACCTGGGACAGGCGGTATTATAAGAAACTCTTT	CATWDRRYYKKLF	TRGV5	.	TRGJ1	18	-1	-1	21
18	1.405942450089043E-4	TGTGCTGCGTGGGATTATTATCTAGAGAAACTCTTT	CAAWDYYLEKLF	TRGV10	.	TRGJ1	16	-1	-1	13
18	1.405942450089043E-4	TGTGCTGCAGGTAACCCTTATTATAAGAAACTCTTT	CAAGNPYYKKLF	TRGV10	.	TRGJ1	7	-1	-1	17
18	1.405942450089043E-4	TGTGCCACCTGGCGACCCCTTCTTGGGAAACTCTTT	CATWRPLLGKLF	TRGV8	.	TRGJ1	11	-1	-1	26
18	1.405942450089043E-4	TGTGCCACCTGGGATGCTTATTATAAGAAACTCTTT	CATWDAYYKKLF	TRGV4	.	TRGJ1	15	-1	-1	17
18	1.405942450089043E-4	TGTGCCACCTGGGATGGGCCTAAAGAGAAACTCTTT	CATWDGPKEKLF	TRGV4	.	TRGJ1	19	-1	-1	25
18	1.405942450089043E-4	TGTGCCACCTGGGACCGCAATTATAAGAAACTCTTT	CATWDRNYKKLF	TRGV3	.	TRGJ1	14	-1	-1	19
18	1.405942450089043E-4	TGTGCCACCTGGGACGGGCCATTAATGAAACTCTTT	CATWDGPLMKLF	TRGV2	.	TRGJ1	19	-1	-1	20
18	1.405942450089043E-4	TGTGCCACCTGGGACAGGCGGTCCAGGAAACTCTTT	CATWDRRSRKLF	TRGV7	.	TRGJ1	26	-1	-1	26
18	1.405942450089043E-4	TGTGCCACCTGGGACAGGCGGTGTAAGAAACTCTTT	CATWDRRCKKLF	TRGV3	.	TRGJ2	18	-1	-1	23
18	1.405942450089043E-4	TGTGCCACGCCCATGGTTTATTATAAGAAACTCTTT	CATPMVYYKKLF	TRGV8	.	TRGJ1	7	-1	-1	17
18	1.405942450089043E-4	TGTGCCACCTGGGATTGTAATAAGAAACTCTTT	CATWDCNKKLF	TRGV4	.	TRGJ1	14	-1	-1	13
18	1.405942450089043E-4	TGTGCCACCTGGGATTACTTCGGGAAACTCTTT	CATWDYFGKLF	TRGV4	.	TRGJ1	14	-1	-1	23
18	1.405942450089043E-4	TGTGCCACCTGGGATGAAAATAAGAAACTCTTT	CATWDENKKLF	TRGV4	.	TRGJ1	15	-1	-1	19
18	1.405942450089043E-4	TGTGCCACCTGGGATAGGCGGGAGAAACTCTTT	CATWDRREKLF	TRGV8	.	TRGJ1	18	-1	-1	22
18	1.405942450089043E-4	TGTGCCACCTGGGACCGCAATAAGAAACTCTTT	CATWDRNKKLF	TRGV2	.	TRGJ1	14	-1	-1	19
18	1.405942450089043E-4	TGTGCCACCTGGGACGGGCCCCAGAAACTCTTT	CATWDGPQKLF	TRGV2	.	TRGJ1	20	-1	-1	22
18	1.405942450089043E-4	TGTGCCACCTGGGACGGGCGGGGGAAACTCTTT	CATWDGRGKLF	TRGV2	.	TRGJ1	18	-1	-1	23
18	1.405942450089043E-4	TGTGCCACCTGGGACAGCACTAAGAAACTCTTT	CATWDSTKKLF	TRGV3	.	TRGJ2	16	-1	-1	20
18	1.405942450089043E-4	TGTGCCACCTGGGACAGGCCGAAGAAACTCTTT	CATWDRPKKLF	TRGV5	.	TRGJ1	19	-1	-1	21
18	1.405942450089043E-4	TGTGCCACCTGGGAGGTCCCTCCAATCCTCTTT	CATWEVPPILF	TRGV4	.	TRGJ1	22	-1	-1	27
18	1.405942450089043E-4	TGTAAACGTGGTTCGTTCTTAAAGAAACTCTTT	CKRGSFLKKLF	TRGV8	.	TRGJ1	2	-1	-1	15
18	1.405942450089043E-4	TGTGCTGCCCCCCCCCCCCGGAAACTCTTT	CAAPPPRKLF	TRGV10	.	TRGJ1	7	-1	-1	20
18	1.405942450089043E-4	TGTGCCACCTTTGGGCCGGAGAAACTCTTT	CATFGPEKLF	TRGV4	.	TRGJ1	9	-1	-1	19
18	1.405942450089043E-4	TGTGCCACCTCTTATTATAAGAAACTCTTT	CATSYYKKLF	TRGV4	.	TRGJ1	9	-1	-1	11
18	1.405942450089043E-4	TGTGCCACCTGGTTCGGGGGGAAACTCTTT	CATWFGGKLF	TRGV3	.	TRGJ1	11	-1	-1	20
18	1.405942450089043E-4	TGTGCCACCTGGTCGTATAAGAAACTCTTT	CATWSYKKLF	TRGV4	.	TRGJ1	11	-1	-1	15
18	1.405942450089043E-4	TGTGCCACCTGGGGCTATAAGAAACTCTTT	CATWGYKKLF	TRGV5	.	TRGJ1	12	-1	-1	15
18	1.405942450089043E-4	TGTGCCACCTGGGATCGTAAGAAACTCTTT	CATWDRKKLF	TRGV4	.	TRGJ1	14	-1	-1	17
18	1.405942450089043E-4	TGTGCCACCTGGGATGTCGGGAAACTCTTT	CATWDVGKLF	TRGV4	.	TRGJ1	15	-1	-1	20
18	1.405942450089043E-4	TGTGCCACCTGGGATGGGTGGAAACTCTTT	CATWDGWKLF	TRGV4	.	TRGJ1	17	-1	-1	20
18	1.405942450089043E-4	TGTGCCACCTGGGATAGGCGATATCTCTTT	CATWDRRYLF	TRGV8	.	TRGJ1	18	-1	-1	24
18	1.405942450089043E-4	TGTGCCACCTGGGACGGGGGGAAACTCTTT	CATWDGGKLF	TRGV2	.	TRGJ1	17	-1	-1	20
18	1.405942450089043E-4	TGTGCCACCTGGGACGGGGAGAAACTCTTT	CATWDGEKLF	TRGV5	.	TRGJ1	17	-1	-1	19
18	1.405942450089043E-4	TGTGAAAACCGGCCCAATAAGAAACTCTTT	CENRPNKKLF	TRGV5	.	TRGJ1	3	-1	-1	16
18	1.405942450089043E-4	TGTGCCCCCCGTAACGAGAAACTCTTT	CAPRNEKLF	TRGV4	.	TRGJ1	8	-1	-1	16
18	1.405942450089043E-4	TGTGCCACCTGGTGGGAGAAACTCTTT	CATWWEKLF	TRGV3	.	TRGJ1	11	-1	-1	16
18	1.405942450089043E-4	TGTGCCACCTGGAGTTGGAAACTCTTT	CATWSWKLF	TRGV4	.	TRGJ1	11	-1	-1	17
18	1.405942450089043E-4	TGTGCTGCGATAGAGGCGCTCTTT	CAAIEALF	TRGV10	.	TRGJ2	8	-1	-1	18
18	1.405942450089043E-4	TGTGCCAGGAAACTCTTT	CARKLF	TRGV2	.	TRGJ1	6	-1	-1	8
18	1.405942450089043E-4	TGGAGGAAGAAACTCTTT	WRKKLF	TRGV8	.	TRGJ1	1	-1	-1	6
18	1.405942450089043E-4	TGTCCGGAACTCTTT	CPELF	TRGV8	.	TRGJ1	2	-1	-1	7
17	1.3278345361952072E-4	TGTGCCACCTGGGACGGGCCAGGGTCATTGGCGAATAGTAGTGATTGGATCAAGACGTTT	CATWDGPGSLANSSDWIKTF	TRGV2	.	TRGJP2	19	-1	-1	34
17	1.3278345361952072E-4	TGTGCCACCTGGGACGGGCCTTATAGAATATATAGTAGTGATTGGATCAAGACGTTT	CATWDGPYRIYSSDWIKTF	TRGV2	.	TRGJP2	19	-1	-1	28
17	1.3278345361952072E-4	TGTGCTGCGTGGGATTATGTTATTCTAAATGCCACTGGTTGGTTCAAGATATTT	CAAWDYVILNATGWFKIF	TRGV10	.	TRGJP1	22	-1	-1	25
17	1.3278345361952072E-4	TGTGCCACCTGGGACGGGCCGGGGAAAGAGTTGGGCAAAAAAATCAAGGTATTT	CATWDGPGKELGKKIKVF	TRGV2	.	TRGJP	19	-1	-1	21
17	1.3278345361952072E-4	TGTGCCACCTGGGACAGGCGAGGGAGGTATAGTAGTGATTGGATCAAGACGTTT	CATWDRRGRYSSDWIKTF	TRGV3	.	TRGJP2	18	-1	-1	27
17	1.3278345361952072E-4	TGTGCTGCGTGGGATTATATGGGGGGAGGCACTGGTTGGTTCAAGATATTT	CAAWDYMGGGTGWFKIF	TRGV10	.	TRGJP1	16	-1	-1	29
17	1.3278345361952072E-4	TGTGCCACCTGGGATGGGCCGAGGAGGTGTAGTGATTGGATCAAGACGTTT	CATWDGPRRCSDWIKTF	TRGV4	.	TRGJP2	19	-1	-1	28
17	1.3278345361952072E-4	TGTGCTGCGTGGGATTTTTTTTATCTGGCTGGTTGGTTCAAGATATTT	CAAWDFFYLAGWFKIF	TRGV10	.	TRGJP1	15	-1	-1	28
17	1.3278345361952072E-4	TGTGCCACCTGGGACGGTCAATATACCACTGGTTGGTTCAAGATATTT	CATWDGQYTTGWFKIF	TRGV2	.	TRGJP1	16	-1	-1	20
17	1.3278345361952072E-4	TGTGCTGCGTGGGGGAATTCTCGACTGGATTGGTTCAAGATATTT	CAAWGNSRLDWFKIF	TRGV10	.	TRGJP1	12	-1	-1	23
17	1.3278345361952072E-4	TGTGCTGCGTGGGATTATCGCGTGGCTTATTATAAGAAACTCTTT	CAAWDYRVAYYKKLF	TRGV10	.	TRGJ1	16	-1	-1	26
17	1.3278345361952072E-4	TGTGCCACCTCGCTAACAAATACCACTGGTTGGTTCAAGATATTT	CATSLTNTTGWFKIF	TRGV5	.	TRGJP1	9	-1	-1	19
17	1.3278345361952072E-4	TGTGCCACCTGGGATCTACCCCCGAATTATTATAAGAAACTCTTT	CATWDLPPNYYKKLF	TRGV4	.	TRGJ1	14	-1	-1	22
17	1.3278345361952072E-4	TGTGCCACCTGGGATCCCCCAGATAGTGATTGGATCAAGACGTTT	CATWDPPDSDWIKTF	TRGV4	.	TRGJP2	14	-1	-1	23
17	1.3278345361952072E-4	TGTGCCACCTGGGACGGGCCCTCTAGTGATTGGATCAAGACGTTT	CATWDGPSSDWIKTF	TRGV2	.	TRGJP2	20	-1	-1	23
17	1.3278345361952072E-4	TGTGCCACCTGGGACGGGCGGGCCACTGGTTGGTTCAAGATATTT	CATWDGRATGWFKIF	TRGV2	.	TRGJP1	18	-1	-1	22
17	1.3278345361952072E-4	TGTGCCACCTGGGACAGGCTCCCACGGTATTATAAGAAACTCTTT	CATWDRLPRYYKKLF	TRGV3	.	TRGJ1	18	-1	-1	27
17	1.3278345361952072E-4	TGTGCCACCTGGGACAGGCCGAAAGCTTATTATAAGAAACTCTTT	CATWDRPKAYYKKLF	TRGV3	.	TRGJ1	19	-1	-1	26
17	1.3278345361952072E-4	TGTGCCACCTGGGACAGGCGGAGTAGTGATTGGATCAAGACGTTT	CATWDRRSSDWIKTF	TRGV7	.	TRGJP2	18	-1	-1	21
17	1.3278345361952072E-4	TGTGCCACCTGGGAGGGCTATAGTAGTGATTGGATCAAGACGTTT	CATWEGYSSDWIKTF	TRGV4	.	TRGJP2	17	-1	-1	18
17	1.3278345361952072E-4	TGTGCCACCTGGGTCCTGATAAGGTATTATAAGAAACTCTTT	CATWVLIRYYKKLF	TRGV8	.	TRGJ1	12	-1	-1	24
17	1.3278345361952072E-4	TGTGCCACCTGGGATGGGCAGGATTATTATAAGAAACTCTTT	CATWDGQDYYKKLF	TRGV4	.	TRGJ1	18	-1	-1	22
17	1.3278345361952072E-4	TGTGCCACCTGGGACGGGCCCCATATTGGTAAGAAACTCTTT	CATWDGPHIGKKLF	TRGV2	.	TRGJ1	20	-1	-1	29
17	1.3278345361952072E-4	TGTGCCACCTGGGACGGGCCCACAAATTATAAGAAACTCTTT	CATWDGPTNYKKLF	TRGV2	.	TRGJ1	20	-1	-1	25
17	1.3278345361952072E-4	TGTGCCACCTGGGACGGGCGGAATTATTATAAGAAACTCTTT	CATWDGRNYYKKLF	TRGV2	.	TRGJ1	18	-1	-1	20
17	1.3278345361952072E-4	TGTGCCACCCCTTGTTATAGTAGTGATTGGATCAAGACGTTT	CATPCYSSDWIKTF	TRGV4	.	TRGJP2	8	-1	-1	15
17	1.3278345361952072E-4	TGTGCTGCGTGGGATTACGATTATTATAAGAAACTCTTT	CAAWDYDYYKKLF	TRGV10	.	TRGJ1	18	-1	-1	13
17	1.3278345361952072E-4	TGTGCCACCTCTTCATGGGATTATTATAAGAAACTCTTT	CATSSWDYYKKLF	TRGV3	.	TRGJ1	9	-1	-1	19
17	1.3278345361952072E-4	TGTGCCACCTGGGGAGGGGTGGGGGAGGAGAAACTCTTT	CATWGGVGEEKLF	TRGV8	.	TRGJ1	12	-1	-1	28
17	1.3278345361952072E-4	TGTGCCACCTGGGATGTGGGTGATTGGATCAAGACGTTT	CATWDVGDWIKTF	TRGV4	.	TRGJP2	15	-1	-1	19
17	1.3278345361952072E-4	TGTGCCACCTGGGATGGGCTGGATTATAAGAAACTCTTT	CATWDGLDYKKLF	TRGV4	.	TRGJ1	18	-1	-1	22
17	1.3278345361952072E-4	TGTGCCACCTGGGATAGGAGAGGGTATAAGAAACTCTTT	CATWDRRGYKKLF	TRGV8	.	TRGJ1	17	-1	-1	24
17	1.3278345361952072E-4	TGTGCCACCTGGGATAAGAATTATTATAAGAAACTCTTT	CATWDKNYYKKLF	TRGV8	.	TRGJ1	15	-1	-1	17
17	1.3278345361952072E-4	TGTGCCACCTGGGACGGGCTGGGATATAAGAAACTCTTT	CATWDGLGYKKLF	TRGV2	.	TRGJ1	18	-1	-1	24
17	1.3278345361952072E-4	TGTGCCACCTGGGACGGGCGTTATTATAAGAAACTCTTT	CATWDGRYYKKLF	TRGV2	.	TRGJ1	18	-1	-1	20
17	1.3278345361952072E-4	TGTGCCACCTGGGACGGGCGGTATTATAAGAAACTCTTT	CATWDGRYYKKLF	TRGV2	.	TRGJ1	18	-1	-1	21
17	1.3278345361952072E-4	TGTGCCACCTGGGACGGGCAGGTGGATAAGAAACTCTTT	CATWDGQVDKKLF	TRGV2	.	TRGJ1	18	-1	-1	25
17	1.3278345361952072E-4	TGTGCCACCTGGGACAGGCTTAGTTATAAGAAACTCTTT	CATWDRLSYKKLF	TRGV3	.	TRGJ1	18	-1	-1	19
17	1.3278345361952072E-4	TGTGCCACCTGGGACAGGCCCCGTGTTGGGAAACTCTTT	CATWDRPRVGKLF	TRGV3	.	TRGJ1	19	-1	-1	29
17	1.3278345361952072E-4	TGTGCCACCTGGGACAGGCGTTATTATAAGAAACTCTTT	CATWDRRYYKKLF	TRGV7	.	TRGJ1	18	-1	-1	20
17	1.3278345361952072E-4	TGTGCCACCTGGGACAGGCGGGTTTATAAGAAACTCTTT	CATWDRRVYKKLF	TRGV5	.	TRGJ1	18	-1	-1	23
17	1.3278345361952072E-4	TGTGCCACCTGGGACAGACTTTATTATAAGAAACTCTTT	CATWDRLYYKKLF	TRGV5	.	TRGJ1	16	-1	-1	20
17	1.3278345361952072E-4	TGTGCCACCTGGGACAAGAATTATTATAAGAAACTCTTT	CATWDKNYYKKLF	TRGV2	.	TRGJ1	14	-1	-1	17
17	1.3278345361952072E-4	TGTGCCACCCCTGATAGTAGTGATTGGATCAAGACGTTT	CATPDSSDWIKTF	TRGV8	.	TRGJP2	8	-1	-1	13
17	1.3278345361952072E-4	TGTGCCACCGGGGGAGGGGATGGGGTTAAGAAACTCTTT	CATGGGDGVKKLF	TRGV2	.	TRGJ1	12	-1	-1	26
17	1.3278345361952072E-4	TGTGCCACCTCCCGCCCGGGACTTAAGAAACTCTTT	CATSRPGLKKLF	TRGV2	.	TRGJ1	9	-1	-1	23
17	1.3278345361952072E-4	TGTGCCACCTGTGGACTCGGGGAGATCAAGACGTTT	CATCGLGEIKTF	TRGV8	.	TRGJP2	14	-1	-1	23
17	1.3278345361952072E-4	TGTGCCACCTGGGTACGGCCCTTAGGGAAACTCTTT	CATWVRPLGKLF	TRGV8	.	TRGJ1	19	-1	-1	26
17	1.3278345361952072E-4	TGTGCCACCTGGGCCTCTTATTATAAGAAACTCTTT	CATWASYYKKLF	TRGV8	.	TRGJ1	12	-1	-1	17
17	1.3278345361952072E-4	TGTGCCACCTGGGGCCCCATGGGTAAGAAACTCTTT	CATWGPMGKKLF	TRGV8	.	TRGJ1	12	-1	-1	23
17	1.3278345361952072E-4	TGTGCCACCTGGGGCCATTATTATAAGAAACTCTTT	CATWGHYYKKLF	TRGV2	.	TRGJ1	12	-1	-1	16
17	1.3278345361952072E-4	TGTGCCACCTGGGATGAGTATTATAAGAAACTCTTT	CATWDEYYKKLF	TRGV4	.	TRGJ1	15	-1	-1	18
17	1.3278345361952072E-4	TGTGCCACCTGGGACGGCTCCTATAAGAAACTCTTT	CATWDGSYKKLF	TRGV2	.	TRGJ1	16	-1	-1	21
17	1.3278345361952072E-4	TGTGCCACCTGGGACGGGCCCCCGGGGTTTCTCTTT	CATWDGPPGFLF	TRGV2	.	TRGJ1	20	-1	-1	30
17	1.3278345361952072E-4	TGTGCCACCTGGGACGGGCCGGATAAGAAACTCTTT	CATWDGPDKKLF	TRGV2	.	TRGJ1	19	-1	-1	22
17	1.3278345361952072E-4	TGTGCCACCTGGGACGGGCCGATTAAGAAACTCTTT	CATWDGPIKKLF	TRGV2	.	TRGJ1	19	-1	-1	23
17	1.3278345361952072E-4	TGTGCCACCTGGGACGGAAATTATAAGAAACTCTTT	CATWDGNYKKLF	TRGV2	.	TRGJ1	16	-1	-1	19
17	1.3278345361952072E-4	TGTGCCACCTGGGACAGGCCCACTAAGAAACTCTTT	CATWDRPTKKLF	TRGV5	.	TRGJ1	19	-1	-1	23
17	1.3278345361952072E-4	TGTGCCACCTGGGACAGGCGTCTTACGAAACTCTTT	CATWDRRLTKLF	TRGV5	.	TRGJ1	18	-1	-1	23
17	1.3278345361952072E-4	TGTGCCACCTGGGACAGGAAAGGGAAGAAACTCTTT	CATWDRKGKKLF	TRGV3	.	TRGJ1	17	-1	-1	24
17	1.3278345361952072E-4	TGTGCCACCTTTGGGATGGGGAAGAAACTCTTT	CATFGMGKKLF	TRGV4	.	TRGJ1	19	-1	-1	21
17	1.3278345361952072E-4	TGTGCCACCTCCTCGCCTATAGGGAAACTCTTT	CATSSPIGKLF	TRGV2	.	TRGJ1	9	-1	-1	23
17	1.3278345361952072E-4	TGTGCCACCTGCTTCGCTTGGAAGAAACTCTTT	CATCFAWKKLF	TRGV8	.	TRGJ1	10	-1	-1	21
17	1.3278345361952072E-4	TGTGCCACCTGCTCCGTGGGGTTCAAGATATTT	CATCSVGFKIF	TRGV3	.	TRGJP1	10	-1	-1	19
17	1.3278345361952072E-4	TGTGCCACCTGGTTATTTTATAAGAAACTCTTT	CATWLFYKKLF	TRGV2	.	TRGJ1	11	-1	-1	14
17	1.3278345361952072E-4	TGTGCCACCTGGGCCTATTATAAGAAACTCTTT	CATWAYYKKLF	TRGV4	.	TRGJ1	12	-1	-1	15
17	1.3278345361952072E-4	TGTGCCACCTGGGATCCAGCCCTGAAACTCTTT	CATWDPALKLF	TRGV8	.	TRGJ1	14	-1	-1	23
17	1.3278345361952072E-4	TGTGCCACCTGGGATGGGTGTAAGAAACTCTTT	CATWDGCKKLF	TRGV4	.	TRGJ1	17	-1	-1	20
17	1.3278345361952072E-4	TGTGCCACCTGGGATACATATAAGAAACTCTTT	CATWDTYKKLF	TRGV8	.	TRGJ1	15	-1	-1	18
17	1.3278345361952072E-4	TGTGCCACCTGGGATAGGCATAAGAAACTCTTT	CATWDRHKKLF	TRGV8	.	TRGJ1	21	-1	-1	19
17	1.3278345361952072E-4	TGTGCCACCTGGGACCGCTATAAGAAACTCTTT	CATWDRYKKLF	TRGV5	.	TRGJ1	14	-1	-1	18
17	1.3278345361952072E-4	TGTGCCACCTGGGACGGATATAAGAAACTCTTT	CATWDGYKKLF	TRGV2	.	TRGJ1	16	-1	-1	18
17	1.3278345361952072E-4	TGTGCCACCTGGGACGATTATAAGAAACTCTTT	CATWDDYKKLF	TRGV2	.	TRGJ1	15	-1	-1	16
17	1.3278345361952072E-4	TGTGCCACCTGGGACGACTATAAGAAACTCTTT	CATWDDYKKLF	TRGV3	.	TRGJ1	14	-1	-1	18
17	1.3278345361952072E-4	TGTGCCACCTGGGACAGGCTGGGGAAACTCTTT	CATWDRLGKLF	TRGV7	.	TRGJ1	18	-1	-1	23
17	1.3278345361952072E-4	TGTGCCACCTGGGACAGGCCACAGAAACTCTTT	CATWDRPQKLF	TRGV3	.	TRGJ1	19	-1	-1	22
17	1.3278345361952072E-4	TGTGCCACCTGGGACAGGCGATGGAAACTCTTT	CATWDRRWKLF	TRGV7	.	TRGJ1	18	-1	-1	23
17	1.3278345361952072E-4	TGTGCCACCTGGGACAGGGAGAAGAAACTCTTT	CATWDREKKLF	TRGV5	.	TRGJ1	17	-1	-1	21
17	1.3278345361952072E-4	TGTGCCACCTGGAATGGGAATAAGAAACTCTTT	CATWNGNKKLF	TRGV4	.	TRGJ1	17	-1	-1	19
17	1.3278345361952072E-4	TGTGCCACCCTCTCATTGCCGGGGAAACTCTTT	CATLSLPGKLF	TRGV5	.	TRGJ1	8	-1	-1	23
17	1.3278345361952072E-4	TGTGCCACCGGCAATTATTATAAGAAACTCTTT	CATGNYYKKLF	TRGV4	.	TRGJ1	8	-1	-1	12
17	1.3278345361952072E-4	TGTGCTGCGGGTTATTATAAGAAACTCTTT	CAAGYYKKLF	TRGV10	.	TRGJ1	8	-1	-1	11
17	1.3278345361952072E-4	TGTGCCACCTGGGGTTGCGAGAAACTCTTT	CATWGCEKLF	TRGV2	.	TRGJ1	12	-1	-1	19
17	1.3278345361952072E-4	TGTGCCACCTGGGATGAGAGGAAACTCTTT	CATWDERKLF	TRGV4	.	TRGJ1	15	-1	-1	20
17	1.3278345361952072E-4	TGTGCCACCTGGGACCGGCGCCAGCTCTTT	CATWDRRQLF	TRGV3	.	TRGJ1	18	-1	-1	24
17	1.3278345361952072E-4	TGTGCCACCTGGGACGATAGGAAACTCTTT	CATWDDRKLF	TRGV5	.	TRGJ1	14	-1	-1	16
17	1.3278345361952072E-4	TGTGCCACCTGGACCTTAAAGAAACTCTTT	CATWTLKKLF	TRGV7	.	TRGJ1	11	-1	-1	15
17	1.3278345361952072E-4	TGTGCCACCTGGTACGAAAAACTCTTT	CATWYEKLF	TRGV3	.	TRGJ1	14	-1	-1	18
17	1.3278345361952072E-4	TGTGCCACCTGGGTTGGGAAACTCTTT	CATWVGKLF	TRGV8	.	TRGJ1	12	-1	-1	17
17	1.3278345361952072E-4	TGTGCCACCTGGGACAGGCCTCTCTTT	CATWDRPLF	TRGV3	.	TRGJ1	23	-1	-1	21
17	1.3278345361952072E-4	TGTGCCACCTGGGAGGGGAAACTCTTT	CATWEGKLF	TRGV4	.	TRGJ1	17	-1	-1	17
17	1.3278345361952072E-4	TGTGCCACCTGGGAGGAGAAACTCTTT	CATWEEKLF	TRGV2	.	TRGJ1	13	-1	-1	16
17	1.3278345361952072E-4	TGTGCCACCAGTTGGTTCAAGATATTT	CATSWFKIF	TRGV4	.	TRGJP1	8	-1	-1	4
17	1.3278345361952072E-4	TGTGCCGTTACTAAGAAACTCTTT	CAVTKKLF	TRGV8	.	TRGJ1	5	-1	-1	7
17	1.3278345361952072E-4	TGTGCCACCTCTCCGAAACTCTTT	CATSPKLF	TRGV8	.	TRGJ1	9	-1	-1	14
17	1.3278345361952072E-4	TGTGCCACCTGGGAAGAACTCTTT	CATWEELF	TRGV4	.	TRGJ1	13	-1	-1	13
17	1.3278345361952072E-4	TGCATACCGGTTAAGAAACTCTTT	CIPVKKLF	TRGV8	.	TRGJ1	1	-1	-1	11
17	1.3278345361952072E-4	TGTGCGCGGAAACTCTTT	CARKLF	TRGV8	.	TRGJ1	4	-1	-1	8
16	1.2497266223013715E-4	TGTGCTGCGTGGGATTCGAGCAGAGTTTTTACCACTGGTTGGTTCAAGATATTT	CAAWDSSRVFTTGWFKIF	TRGV10	.	TRGJP1	15	-1	-1	29
16	1.2497266223013715E-4	TGTGCCACCTGGGACGGGCCAGTACATAGTAGTGATTGGATCAAGACGTTT	CATWDGPVHSSDWIKTF	TRGV2	.	TRGJP2	22	-1	-1	22
16	1.2497266223013715E-4	TGTGCCACCTGGGACAGCCTCAACCGCTACGATTATTATAAGAAACTCTTT	CATWDSLNRYDYYKKLF	TRGV3	.	TRGJ1	19	-1	-1	31
16	1.2497266223013715E-4	TGTGCCACCTGGGATAGGCGGGGGAGTAGTGATTGGATCAAGACGTTT	CATWDRRGSSDWIKTF	TRGV8	.	TRGJP2	18	-1	-1	24
16	1.2497266223013715E-4	TGTGCCACCTGGGACGGGCTGAGTACCACTGGTTGGTTCAAGATATTT	CATWDGLSTTGWFKIF	TRGV2	.	TRGJP1	18	-1	-1	23
16	1.2497266223013715E-4	TGTGCCACCTGGGACAGGCCCGGTAGTAGTGATTGGATCAAGACGTTT	CATWDRPGSSDWIKTF	TRGV3	.	TRGJP2	19	-1	-1	23
16	1.2497266223013715E-4	TGTGCCACCTGGGACAGGGGAGGGTTATTTGGATATAAGAAACTCTTT	CATWDRGGLFGYKKLF	TRGV3	.	TRGJ1	17	-1	-1	33
16	1.2497266223013715E-4	TGTGCCACCTGGGTCCCCCGGGGGCGTGATTGGATCAAGACGTTT	CATWVPRGRDWIKTF	TRGV4	.	TRGJP2	12	-1	-1	25
16	1.2497266223013715E-4	TGTGCCACCTGGGATGGCTATAGTAGTGATTGGATCAAGACGTTT	CATWDGYSSDWIKTF	TRGV4	.	TRGJP2	16	-1	-1	18
16	1.2497266223013715E-4	TGTGCCACCTGGGATATTGGGCGGAATGGTTGGTTCAAGATATTT	CATWDIGRNGWFKIF	TRGV8	.	TRGJP1	15	-1	-1	26
16	1.2497266223013715E-4	TGTGCCACCTGGGATAGGCGGGGTAGTGATTGGATCAAGACGTTT	CATWDRRGSDWIKTF	TRGV8	.	TRGJP2	18	-1	-1	22
16	1.2497266223013715E-4	TGTGCCACCTGGGACGGGCCTTGTCTGTGTTATAAGAAACTCTTT	CATWDGPCLCYKKLF	TRGV2	.	TRGJ2	19	-1	-1	29
16	1.2497266223013715E-4	TGTGCCACCTGGGACGGGCCTACCTATGGCGATAAGAAACTCTTT	CATWDGPTYGDKKLF	TRGV2	.	TRGJ1	19	-1	-1	31
16	1.2497266223013715E-4	TGTGCCACCTGGGACAGGCCGGGTAGTGATTGGATCAAGACGTTT	CATWDRPGSDWIKTF	TRGV7	.	TRGJP2	19	-1	-1	22
16	1.2497266223013715E-4	TGTGCCACCTGGGACAGGCAGGGGAGGGGATATAAGAAACTCTTT	CATWDRQGRGYKKLF	TRGV7	.	TRGJ1	18	-1	-1	30
16	1.2497266223013715E-4	TGTGCCACCTGGGACAGGCAAAGGGTTTATTATAAGAAACTCTTT	CATWDRQRVYYKKLF	TRGV3	.	TRGJ1	18	-1	-1	26
16	1.2497266223013715E-4	TGTGCCACCCTGCCCCACTGGAGTAGTGATTGGATCAAGACGTTT	CATLPHWSSDWIKTF	TRGV3	.	TRGJP2	8	-1	-1	21
16	1.2497266223013715E-4	TGTGCCACCTGGGGGAATACCACTGGTTGGTTCAAGATATTT	CATWGNTTGWFKIF	TRGV4	.	TRGJP1	12	-1	-1	16
16	1.2497266223013715E-4	TGTGCCACCTGGGATGTACCCAGTTTTGATAAGAAACTCTTT	CATWDVPSFDKKLF	TRGV4	.	TRGJ1	21	-1	-1	28
16	1.2497266223013715E-4	TGTGCCACCTGGGATAGGGGAACAGATTATAAGAAACTCTTT	CATWDRGTDYKKLF	TRGV8	.	TRGJ1	17	-1	-1	25
16	1.2497266223013715E-4	TGTGCCACCTGGGACTCAAACACTGGTTGGTTCAAGATATTT	CATWDSNTGWFKIF	TRGV2	.	TRGJP1	14	-1	-1	20
16	1.2497266223013715E-4	TGTGCCACCTGGGACTGGGGGGATTATTATAAGAAACTCTTT	CATWDWGDYYKKLF	TRGV7	.	TRGJ1	17	-1	-1	22
16	1.2497266223013715E-4	TGTGCCACCTGGGACGGCCTGAATTATTATAAGAAACTCTTT	CATWDGLNYYKKLF	TRGV2	.	TRGJ1	16	-1	-1	20
16	1.2497266223013715E-4	TGTGCCACCTGGGACAGGTCTAGTGATTATAAGAAACTCTTT	CATWDRSSDYKKLF	TRGV3	.	TRGJ1	20	-1	-1	25
16	1.2497266223013715E-4	TGTGCCACCTGGGAATTCAGTAGTGATTGGATCAAGACGTTT	CATWEFSSDWIKTF	TRGV8	.	TRGJP2	13	-1	-1	18
16	1.2497266223013715E-4	TGTGCTGCGTGGGCCCCAGCCGGTTGGTTCAAGATATTT	CAAWAPAGWFKIF	TRGV10	.	TRGJP1	12	-1	-1	21
16	1.2497266223013715E-4	TGTGCTGCGTGGGATGTCCCCGGTTGGTTCAAGATATTT	CAAWDVPGWFKIF	TRGV10	.	TRGJP1	14	-1	-1	21
16	1.2497266223013715E-4	TGTGCCTCCCTGCGACCTCACTCGGTTGAGAAACTCTTT	CASLRPHSVEKLF	TRGV5	.	TRGJ1	15	-1	-1	28
16	1.2497266223013715E-4	TGTGCCACCTGGTCCTCGAATTATTATAAGAAACTCTTT	CATWSSNYYKKLF	TRGV3	.	TRGJ1	11	-1	-1	15
16	1.2497266223013715E-4	TGTGCCACCTGGCCCACGAATTATTATAAGAAACTCTTT	CATWPTNYYKKLF	TRGV8	.	TRGJ1	11	-1	-1	16
16	1.2497266223013715E-4	TGTGCCACCTGGGGCCCGAATTATTATAAGAAACTCTTT	CATWGPNYYKKLF	TRGV8	.	TRGJ2	12	-1	-1	16
16	1.2497266223013715E-4	TGTGCCACCTGGGATCTCCGGATGCATAAGAAACTCTTT	CATWDLRMHKKLF	TRGV4	.	TRGJ1	14	-1	-1	25
16	1.2497266223013715E-4	TGTGCCACCTGGGATGTTCCTATTTTTAAGAAACTCTTT	CATWDVPIFKKLF	TRGV4	.	TRGJ1	15	-1	-1	23
16	1.2497266223013715E-4	TGTGCCACCTGGGATGGGCCAGGATATAAGAAACTCTTT	CATWDGPGYKKLF	TRGV4	.	TRGJ1	19	-1	-1	24
16	1.2497266223013715E-4	TGTGCCACCTGGGATGGGGATTATTATAAGAAACTCTTT	CATWDGDYYKKLF	TRGV4	.	TRGJ1	17	-1	-1	19
16	1.2497266223013715E-4	TGTGCCACCTGGGATAGGAATTATTATAAGAAACTCTTT	CATWDRNYYKKLF	TRGV8	.	TRGJ1	17	-1	-1	17
16	1.2497266223013715E-4	TGTGCCACCTGGGACTGGCCGTATTATAAGAAACTCTTT	CATWDWPYYKKLF	TRGV8	.	TRGJ1	23	-1	-1	21
16	1.2497266223013715E-4	TGTGCCACCTGGGACCCCCTGGGGTATAAGAAACTCTTT	CATWDPLGYKKLF	TRGV2	.	TRGJ1	14	-1	-1	24
16	1.2497266223013715E-4	TGTGCCACCTGGGACGGGTCGGGGTATAAGAAACTCTTT	CATWDGSGYKKLF	TRGV2	.	TRGJ2	17	-1	-1	24
16	1.2497266223013715E-4	TGTGCCACCTGGGACGGGCCTCTTTATAAGAAACTCTTT	CATWDGPLYKKLF	TRGV2	.	TRGJ1	19	-1	-1	23
16	1.2497266223013715E-4	TGTGCCACCTGGGACGGGCCGGTTGTCGAGAAACTCTTT	CATWDGPVVEKLF	TRGV2	.	TRGJ1	22	-1	-1	28
16	1.2497266223013715E-4	TGTGCCACCTGGGACGGGCGGGGGATTGAGAAACTCTTT	CATWDGRGIEKLF	TRGV2	.	TRGJ1	18	-1	-1	28
16	1.2497266223013715E-4	TGTGCCACCTGGGACGGGCGAAATTATAAGAAACTCTTT	CATWDGRNYKKLF	TRGV2	.	TRGJ1	18	-1	-1	22
16	1.2497266223013715E-4	TGTGCCACCTGGGACGGGCATTACTATAAGAAACTCTTT	CATWDGHYYKKLF	TRGV2	.	TRGJ1	18	-1	-1	19
16	1.2497266223013715E-4	TGTGCCACCTGGGACGGACCGTATTATAAGAAACTCTTT	CATWDGPYYKKLF	TRGV3	.	TRGJ1	14	-1	-1	21
16	1.2497266223013715E-4	TGTGCCACCTGGGACAGCCTGTATTATAAGAAACTCTTT	CATWDSLYYKKLF	TRGV5	.	TRGJ1	21	-1	-1	21
16	1.2497266223013715E-4	TGTGCCACCTGGGACAGGCCATATTATAAGAAACTCTTT	CATWDRPYYKKLF	TRGV5	.	TRGJ1	19	-1	-1	21
16	1.2497266223013715E-4	TGTGCTGCGTGGGATCCGTGGCGGTTCAAGATATTT	CAAWDPWRFKIF	TRGV10	.	TRGJP1	14	-1	-1	22
16	1.2497266223013715E-4	TGTGCCACCTGGTTAGGGGGTTGGATCAAGACGTTT	CATWLGGWIKTF	TRGV8	.	TRGJP2	11	-1	-1	20
16	1.2497266223013715E-4	TGTGCCACCTGGTGTGGGGATTATAAGAAACTCTTT	CATWCGDYKKLF	TRGV7	.	TRGJ1	11	-1	-1	19
16	1.2497266223013715E-4	TGTGCCACCTGGGCCCGTTATTATAAGAAACTCTTT	CATWARYYKKLF	TRGV3	.	TRGJ2	12	-1	-1	17
16	1.2497266223013715E-4	TGTGCCACCTGGGATCAACCCCGAAAGAAACTCTTT	CATWDQPRKKLF	TRGV4	.	TRGJ1	14	-1	-1	24
16	1.2497266223013715E-4	TGTGCCACCTGGGATGTGCAGTATAAGAAACTCTTT	CATWDVQYKKLF	TRGV4	.	TRGJ1	18	-1	-1	21
16	1.2497266223013715E-4	TGTGCCACCTGGGATGGGTACGATAAGAAACTCTTT	CATWDGYDKKLF	TRGV4	.	TRGJ1	17	-1	-1	22
16	1.2497266223013715E-4	TGTGCCACCTGGGATACGTATTATAAGAAACTCTTT	CATWDTYYKKLF	TRGV4	.	TRGJ1	14	-1	-1	18
16	1.2497266223013715E-4	TGTGCCACCTGGGACGGTACATATAAGAAACTCTTT	CATWDGTYKKLF	TRGV3	.	TRGJ1	14	-1	-1	21
16	1.2497266223013715E-4	TGTGCCACCTGGGACGGGCGGTATGAGAAACTCTTT	CATWDGRYEKLF	TRGV2	.	TRGJ1	18	-1	-1	21
16	1.2497266223013715E-4	TGTGCCACCTGGGACGGGCGGAAAACGAAACTCTTT	CATWDGRKTKLF	TRGV2	.	TRGJ1	18	-1	-1	26
16	1.2497266223013715E-4	TGTGCCACCTGGGACAGCCATGGGAAGAAACTCTTT	CATWDSHGKKLF	TRGV3	.	TRGJ1	16	-1	-1	24
16	1.2497266223013715E-4	TGTGCCACCTGGGACAGGCTTTATAAGAAACTCTTT	CATWDRLYKKLF	TRGV3	.	TRGJ1	18	-1	-1	20
16	1.2497266223013715E-4	TGTGCCACCTGGGACAGGCTAATTGGGAAACTCTTT	CATWDRLIGKLF	TRGV7	.	TRGJ1	18	-1	-1	26
16	1.2497266223013715E-4	TGTGCCACCTGGGACAAGGACTATAAGAAACTCTTT	CATWDKDYKKLF	TRGV3	.	TRGJ1	15	-1	-1	21
16	1.2497266223013715E-4	TGTGCCACCTGGGAGTCGGGTTGGTTCAAGATATTT	CATWESGWFKIF	TRGV4	.	TRGJP1	13	-1	-1	18
16	1.2497266223013715E-4	TGTGCCACCTGGGAAAAAGGGACAGGGAAACTCTTT	CATWEKGTGKLF	TRGV8	.	TRGJ1	13	-1	-1	26
16	1.2497266223013715E-4	TGTGCCACCCTTCACGTTTATTATAAGAAACTCTTT	CATLHVYYKKLF	TRGV8	.	TRGJ1	8	-1	-1	17
16	1.2497266223013715E-4	TGTGCCACCGGGAGGGAGAACTACAAGAAACTCTTT	CATGRENYKKLF	TRGV8	.	TRGJ2	12	-1	-1	21
16	1.2497266223013715E-4	TGTGCCACGCGTCCTGGTGGGGAGTATAAACTCTTT	CATRPGGEYKLF	TRGV5	.	TRGJ1	7	-1	-1	27
16	1.2497266223013715E-4	TGTGCTGCGTTATTATATTATAAGAAACTCTTT	CAALLYYKKLF	TRGV10	.	TRGJ1	9	-1	-1	15
16	1.2497266223013715E-4	TGTGCCACCTGTGATTATTATAAGAAACTCTTT	CATCDYYKKLF	TRGV8	.	TRGJ1	14	-1	-1	13
16	1.2497266223013715E-4	TGTGCCACCTGGGTCCGGGAGTTGTTCCTCTTT	CATWVRELFLF	TRGV3	.	TRGJ1	12	-1	-1	27
16	1.2497266223013715E-4	TGTGCCACCTGGGATCAGGGTAAGAAACTCTTT	CATWDQGKKLF	TRGV8	.	TRGJ1	18	-1	-1	20
16	1.2497266223013715E-4	TGTGCCACCTGGGATACCGGGAAGAAACTCTTT	CATWDTGKKLF	TRGV4	.	TRGJ1	14	-1	-1	21
16	1.2497266223013715E-4	TGTGCCACCTGGGATAGGTATAAGAAACTCTTT	CATWDRYKKLF	TRGV8	.	TRGJ1	17	-1	-1	18
16	1.2497266223013715E-4	TGTGCCACCTGGGACGGGCCCCTGAAACTCTTT	CATWDGPLKLF	TRGV2	.	TRGJ1	20	-1	-1	23
16	1.2497266223013715E-4	TGTGCCACCTGGGACACCCCCGCGAAACTCTTT	CATWDTPAKLF	TRGV3	.	TRGJ1	15	-1	-1	23
16	1.2497266223013715E-4	TGTGCCACCTGGAACCCGTATAAGAAACTCTTT	CATWNPYKKLF	TRGV8	.	TRGJ1	11	-1	-1	18
16	1.2497266223013715E-4	TGTGCCACCTCGGGATACGGGAAACTCTTT	CATSGYGKLF	TRGV8	.	TRGJ1	16	-1	-1	20
16	1.2497266223013715E-4	TGTGCCACCTGCCAGGGCGGGAAACTCTTT	CATCQGGKLF	TRGV4	.	TRGJ1	10	-1	-1	20
16	1.2497266223013715E-4	TGTGCCACCTGGTATGTGTGGAAACTCTTT	CATWYVWKLF	TRGV2	.	TRGJ1	11	-1	-1	20
16	1.2497266223013715E-4	TGTGCCACCTGGCCGAATAAGAAACTCTTT	CATWPNKKLF	TRGV4	.	TRGJ1	11	-1	-1	16
16	1.2497266223013715E-4	TGTGCCACCTGGGATCGCGGGAAACTCTTT	CATWDRGKLF	TRGV4	.	TRGJ1	14	-1	-1	20
16	1.2497266223013715E-4	TGTGCCACCTGGGATACCTCGAAACTCTTT	CATWDTSKLF	TRGV8	.	TRGJ1	15	-1	-1	20
16	1.2497266223013715E-4	TGTGCCACCTGGGAACCCAAGAAACTCTTT	CATWEPKKLF	TRGV4	.	TRGJ1	13	-1	-1	18
16	1.2497266223013715E-4	TGTGCCACCCGCCGGGGTAAGAAACTCTTT	CATRRGKKLF	TRGV2	.	TRGJ1	8	-1	-1	17
16	1.2497266223013715E-4	TGTGCCACCGGACTGTTAGAGAAACTCTTT	CATGLLEKLF	TRGV8	.	TRGJ1	8	-1	-1	19
16	1.2497266223013715E-4	TGTGCCACCTGGGATCGGAAACTCTTT	CATWDRKLF	TRGV8	.	TRGJ1	17	-1	-1	17
16	1.2497266223013715E-4	TGTGCCCCTAGGGAGAAACTCTTT	CAPREKLF	TRGV3	.	TRGJ1	13	-1	-1	13
16	1.2497266223013715E-4	TGTGCCACCTGGATGAAACTCTTT	CATWMKLF	TRGV8	.	TRGJ1	11	-1	-1	14
16	1.2497266223013715E-4	TGTGCCTTGTGGGAACTCTTT	CALWELF	TRGV9	.	TRGJ1	13	-1	-1	13
15	1.1716187084075358E-4	TGTGCCACCTGGGATGGGCCTGATTGGAAAAATACCACTGGTTGGTTCAAGATATTT	CATWDGPDWKNTTGWFKIF	TRGV4	.	TRGJP1	19	-1	-1	31
15	1.1716187084075358E-4	TGTGCTGCGGGGGGGGGGATCTTCCGTAATACCACTGGTTGGTTCAAGATATTT	CAAGGGIFRNTTGWFKIF	TRGV10	.	TRGJP1	12	-1	-1	25
15	1.1716187084075358E-4	TGTGCCTTGTGGGAGGAAGGCCCTTCATATACCACTGGTTGGTTCAAGATATTT	CALWEEGPSYTTGWFKIF	TRGV9	.	TRGJP1	15	-1	-1	26
15	1.1716187084075358E-4	TGTGCCACCTGGGACGGGCGAGGGGTGAATACCACTGGTTGGTTCAAGATATTT	CATWDGRGVNTTGWFKIF	TRGV2	.	TRGJP1	18	-1	-1	28
15	1.1716187084075358E-4	TGTGCCACCTGGGACGGACGCTTTGAATCCAGGAATTATTATAAGAAACTCTTT	CATWDGRFESRNYYKKLF	TRGV2	.	TRGJ1	16	-1	-1	32
15	1.1716187084075358E-4	TGTGCCACCTGGGACGTCCGCTCCGGGTGGAATTATTATAAGAAACTCTTT	CATWDVRSGWNYYKKLF	TRGV4	.	TRGJ1	13	-1	-1	29
15	1.1716187084075358E-4	TGTGCCACCTGGGATGGCCCATATAGTAGTGATTGGATCAAGACGTTT	CATWDGPYSSDWIKTF	TRGV4	.	TRGJP2	21	-1	-1	20
15	1.1716187084075358E-4	TGTGCCACCTGGGATGGGTGGGAAACCACTGGTTGGTTCAAGATATTT	CATWDGWETTGWFKIF	TRGV4	.	TRGJP1	17	-1	-1	24
15	1.1716187084075358E-4	TGTGCCACCTGGGACGGGCCGGGGACCACTGGTTGGTTCAAGATATTT	CATWDGPGTTGWFKIF	TRGV2	.	TRGJP1	19	-1	-1	24
15	1.1716187084075358E-4	TGTGCCACCTGGGACAGGCCACCACCCCATTATTATAAGAAACTCTTT	CATWDRPPPHYYKKLF	TRGV3	.	TRGJ1	19	-1	-1	28
15	1.1716187084075358E-4	TGTGCCACCTGGGACAGGCCAAAAGGGGGGGGTTGGATCAAGACGTTT	CATWDRPKGGGWIKTF	TRGV7	.	TRGJP2	19	-1	-1	32
15	1.1716187084075358E-4	TGTGCCACCTGGGACAGGCATGGGAGTAATCGGTATAAGAAACTCTTT	CATWDRHGSNRYKKLF	TRGV3	.	TRGJ1	21	-1	-1	33
15	1.1716187084075358E-4	TGTGCCTTGTGGGAGGGCCTAGGGAATTATTATAAGAAACTCTTT	CALWEGLGNYYKKLF	TRGV9	.	TRGJ1	15	-1	-1	23
15	1.1716187084075358E-4	TGTGCCACCTGGGATGGGTACCTTAATTATTATAAGAAACTCTTT	CATWDGYLNYYKKLF	TRGV4	.	TRGJ1	17	-1	-1	24
15	1.1716187084075358E-4	TGTGCCACCTGGGATGGGGTCTGTTCCCCCTCTTGGCTGCTCTTT	CATWDGVCSPSWLLF	TRGV4	.	TRGJ2	17	-1	-1	39
15	1.1716187084075358E-4	TGTGCCACCTGGGACGGCCCATTTATGGATTATAAGAAACTCTTT	CATWDGPFMDYKKLF	TRGV2	.	TRGJ1	19	-1	-1	28
15	1.1716187084075358E-4	TGTGCCACCTGGGACGGGCCGTCGGGTGATTGGATCAAGACGTTT	CATWDGPSGDWIKTF	TRGV2	.	TRGJP2	22	-1	-1	25
15	1.1716187084075358E-4	TGTGCCACCTGGGACGGGCGGGCTATAGATTATAAGAAACTCTTT	CATWDGRAIDYKKLF	TRGV2	.	TRGJ1	18	-1	-1	28
15	1.1716187084075358E-4	TGTGCCACCTGGGACGGGCAGAGTTTGTGGTATAAGAAACTCTTT	CATWDGQSLWYKKLF	TRGV2	.	TRGJ1	18	-1	-1	30
15	1.1716187084075358E-4	TGTGCCACCTGGGACAGGCAAGCCACTGGTTGGTTCAAGATATTT	CATWDRQATGWFKIF	TRGV3	.	TRGJP1	18	-1	-1	22
15	1.1716187084075358E-4	TGTGCCACCTGGGACAGGGGGAATTTGAATTATAAGAAACTCTTT	CATWDRGNLNYKKLF	TRGV3	.	TRGJ1	17	-1	-1	28
15	1.1716187084075358E-4	TGTGCCACCTGGGACAGAACCAAGAATTATTATAAGAAACTCTTT	CATWDRTKNYYKKLF	TRGV5	.	TRGJ1	16	-1	-1	23
15	1.1716187084075358E-4	TGTGCCACCTGGGATTCGTCAAATTATTATAAGAAACTCTTT	CATWDSSNYYKKLF	TRGV4	.	TRGJ1	14	-1	-1	18
15	1.1716187084075358E-4	TGTGCCACCTGGGATGGGAAGGAGGAGGATAAGAAACTCTTT	CATWDGKEEDKKLF	TRGV4	.	TRGJ1	17	-1	-1	28
15	1.1716187084075358E-4	TGTGCCACCTGGGATACGCACACTGGTTGGTTCAAGATATTT	CATWDTHTGWFKIF	TRGV4	.	TRGJP1	14	-1	-1	20
15	1.1716187084075358E-4	TGTGCCACCTGGGATAGGCAACTCCGACCCAAGAAACTCTTT	CATWDRQLRPKKLF	TRGV8	.	TRGJ1	18	-1	-1	30
15	1.1716187084075358E-4	TGTGCCACCTGGGATAGGGTCGGGGATTATAAGAAACTCTTT	CATWDRVGDYKKLF	TRGV8	.	TRGJ1	17	-1	-1	25
15	1.1716187084075358E-4	TGTGCCACCTGGGACGGGCCGCCGGATTATAAGAAACTCTTT	CATWDGPPDYKKLF	TRGV2	.	TRGJ1	19	-1	-1	25
15	1.1716187084075358E-4	TGTGCCACCTGGGACGGGCAGGATGGTTATAAGAAACTCTTT	CATWDGQDGYKKLF	TRGV2	.	TRGJ1	18	-1	-1	26
15	1.1716187084075358E-4	TGTGCCACCTGGGACGAAGTGGCTGGTTGGTTCAAGATATTT	CATWDEVAGWFKIF	TRGV2	.	TRGJP1	15	-1	-1	22
15	1.1716187084075358E-4	TGTGCCACCTGGGACAGGCGGGATTGGTATAAGAAACTCTTT	CATWDRRDWYKKLF	TRGV5	.	TRGJ1	18	-1	-1	27
15	1.1716187084075358E-4	TGTGCCACCTGGGACAGGCAGAATTATTATAAGAAACTCTTT	CATWDRQNYYKKLF	TRGV5	.	TRGJ1	18	-1	-1	20
15	1.1716187084075358E-4	TGTGCTGCTTCCCTTCACGGCGGTTGGTTCAGGATATTT	CAASLHGGWFRIF	TRGV10	.	TRGJP1	7	-1	-1	21
15	1.1716187084075358E-4	TGTGCCACCTGGGTCCAGGACGACTATAAGAAACTCTTT	CATWVQDDYKKLF	TRGV8	.	TRGJ1	12	-1	-1	24
15	1.1716187084075358E-4	TGTGCCACCTGGGATGGGCACGATTATAAGAAACTCTTT	CATWDGHDYKKLF	TRGV4	.	TRGJ1	18	-1	-1	22
15	1.1716187084075358E-4	TGTGCCACCTGGGATAACACTGGTTGGTTCAAGATATTT	CATWDNTGWFKIF	TRGV8	.	TRGJP1	15	-1	-1	13
15	1.1716187084075358E-4	TGTGCCACCTGGGACCCGAATTATTATAAGAAACTCTTT	CATWDPNYYKKLF	TRGV8	.	TRGJ1	13	-1	-1	16
15	1.1716187084075358E-4	TGTGCCACCTGGGACCGACCCACACCTAAGAAACTCTTT	CATWDRPTPKKLF	TRGV3	.	TRGJ1	14	-1	-1	26
15	1.1716187084075358E-4	TGTGCCACCTGGGACGTAGGGTATTATAAGAAACTCTTT	CATWDVGYYKKLF	TRGV3	.	TRGJ1	14	-1	-1	21
15	1.1716187084075358E-4	TGTGCCACCTGGGACGCCCCCCCTTATAAGAAACTCTTT	CATWDAPPYKKLF	TRGV2	.	TRGJ1	15	-1	-1	23
15	1.1716187084075358E-4	TGTGCCACCTGGGACGGCCTGGATTATAAGAAACTCTTT	CATWDGLDYKKLF	TRGV2	.	TRGJ1	16	-1	-1	22
15	1.1716187084075358E-4	TGTGCCACCTGGGACGGGCTGAGGTATAAGAAACTCTTT	CATWDGLRYKKLF	TRGV2	.	TRGJ1	18	-1	-1	24
15	1.1716187084075358E-4	TGTGCCACCTGGGACGGGCTACAGTATAAGAAACTCTTT	CATWDGLQYKKLF	TRGV2	.	TRGJ1	18	-1	-1	24
15	1.1716187084075358E-4	TGTGCCACCTGGGACACGCGGATCAATAAGAAACTCTTT	CATWDTRINKKLF	TRGV7	.	TRGJ1	18	-1	-1	25
15	1.1716187084075358E-4	TGTGCCACCTGGGACAGGCCTGATTATAAGAAACTCTTT	CATWDRPDYKKLF	TRGV5	.	TRGJ1	21	-1	-1	22
15	1.1716187084075358E-4	TGTGCCACCTGTTTCTCCTATTATAAGAAACTCTTT	CATCFSYYKKLF	TRGV4	.	TRGJ1	10	-1	-1	18
15	1.1716187084075358E-4	TGTGCCACCTGGGTGGGGGGTTGGATCAAGACGTTT	CATWVGGWIKTF	TRGV8	.	TRGJP2	12	-1	-1	20
15	1.1716187084075358E-4	TGTGCCACCTGGGCAAATGATTGGATCAAGACGTTT	CATWANDWIKTF	TRGV4	.	TRGJP2	12	-1	-1	17
15	1.1716187084075358E-4	TGTGCCACCTGGGATGGGTATTATAAGAAACTCTTT	CATWDGYYKKLF	TRGV4	.	TRGJ1	17	-1	-1	18
15	1.1716187084075358E-4	TGTGCCACCTGGGATGGGCCCCTTAAGAAACTCTTT	CATWDGPLKKLF	TRGV4	.	TRGJ1	20	-1	-1	23
15	1.1716187084075358E-4	TGTGCCACCTGGGATGGACTGTATAAGAAACTCTTT	CATWDGLYKKLF	TRGV4	.	TRGJ1	16	-1	-1	21
15	1.1716187084075358E-4	TGTGCCACCTGGGATAGGGATTATAAGAAACTCTTT	CATWDRDYKKLF	TRGV8	.	TRGJ1	17	-1	-1	19
15	1.1716187084075358E-4	TGTGCCACCTGGGATAGACTCTCCTCGAAACTCTTT	CATWDRLSSKLF	TRGV8	.	TRGJ1	16	-1	-1	26
15	1.1716187084075358E-4	TGTGCCACCTGGGACCCTTATTATAAGAAACTCTTT	CATWDPYYKKLF	TRGV8	.	TRGJ1	13	-1	-1	17
15	1.1716187084075358E-4	TGTGCCACCTGGGACGGGCTGATGGAGAAACTCTTT	CATWDGLMEKLF	TRGV2	.	TRGJ1	18	-1	-1	25
15	1.1716187084075358E-4	TGTGCCACCTGGGACGGGCCATTAGGGAAACTCTTT	CATWDGPLGKLF	TRGV2	.	TRGJ1	19	-1	-1	26
15	1.1716187084075358E-4	TGTGCCACCTGGGACGGGCCAGGGAAGAAACTCTTT	CATWDGPGKKLF	TRGV2	.	TRGJ1	19	-1	-1	24
15	1.1716187084075358E-4	TGTGCCACCTGGGACGGGGGGGATAAGAAACTCTTT	CATWDGGDKKLF	TRGV2	.	TRGJ1	17	-1	-1	22
15	1.1716187084075358E-4	TGTGCCACCTGGGACGGGGATTATAAGAAACTCTTT	CATWDGDYKKLF	TRGV3	.	TRGJ1	17	-1	-1	19
15	1.1716187084075358E-4	TGTGCCACCTGGGACGGAAGATATAAGAAACTCTTT	CATWDGRYKKLF	TRGV2	.	TRGJ1	16	-1	-1	21
15	1.1716187084075358E-4	TGTGCCACCTGGGACACTGGTTGGTTCAAGATATTT	CATWDTGWFKIF	TRGV8	.	TRGJP1	13	-1	-1	14
15	1.1716187084075358E-4	TGTGCCACCTGGGACAGGTCGACTAAGAAACTCTTT	CATWDRSTKKLF	TRGV3	.	TRGJ1	17	-1	-1	23
15	1.1716187084075358E-4	TGTGCCACCTGGGACAGGCAGGATAAGAAACTCTTT	CATWDRQDKKLF	TRGV7	.	TRGJ1	18	-1	-1	22
15	1.1716187084075358E-4	TGTGCCACCTGGGACAGATTGAAAAAGAAACTCTTT	CATWDRLKKKLF	TRGV5	.	TRGJ1	16	-1	-1	24
15	1.1716187084075358E-4	TGTGCCACCTGGGACAGAAATTATAAGAAACTCTTT	CATWDRNYKKLF	TRGV5	.	TRGJ1	16	-1	-1	19
15	1.1716187084075358E-4	TGTGCCACTTCCCGTTATTATAAGAAACTCTTT	CATSRYYKKLF	TRGV5	.	TRGJ1	7	-1	-1	14
15	1.1716187084075358E-4	TGTGCCACCTGGGTTCAATATAAGAAACTCTTT	CATWVQYKKLF	TRGV4	.	TRGJ1	12	-1	-1	18
15	1.1716187084075358E-4	TGTGCCACCTGGGATGTATATAAGAAACTCTTT	CATWDVYKKLF	TRGV4	.	TRGJ1	15	-1	-1	18
15	1.1716187084075358E-4	TGTGCCACCTGGGATGGGCGCGGGAAACTCTTT	CATWDGRGKLF	TRGV4	.	TRGJ1	18	-1	-1	23
15	1.1716187084075358E-4	TGTGCCACCTGGGATGGGCAGGGGAAACTCTTT	CATWDGQGKLF	TRGV4	.	TRGJ1	18	-1	-1	23
15	1.1716187084075358E-4	TGTGCCACCTGGGATAGTAAGAAGAAACTCTTT	CATWDSKKKLF	TRGV4	.	TRGJ1	14	-1	-1	21
15	1.1716187084075358E-4	TGTGCCACCTGGGATAATTATAAGAAACTCTTT	CATWDNYKKLF	TRGV8	.	TRGJ1	15	-1	-1	13
15	1.1716187084075358E-4	TGTGCCACCTGGGATAACGGGAAGAAACTCTTT	CATWDNGKKLF	TRGV8	.	TRGJ1	15	-1	-1	21
15	1.1716187084075358E-4	TGTGCCACCTGGGACCGCGGGGAGAAACTCTTT	CATWDRGEKLF	TRGV3	.	TRGJ1	14	-1	-1	22
15	1.1716187084075358E-4	TGTGCCACCTGGGACGCCCGTGAGAAACTCTTT	CATWDAREKLF	TRGV2	.	TRGJ1	20	-1	-1	22
15	1.1716187084075358E-4	TGTGCCACCTGGGACGGGCTTGAGAAACTCTTT	CATWDGLEKLF	TRGV2	.	TRGJ1	18	-1	-1	22
15	1.1716187084075358E-4	TGTGCCACCTGGGACGGGCCTGTGAAACTCTTT	CATWDGPVKLF	TRGV2	.	TRGJ1	22	-1	-1	23
15	1.1716187084075358E-4	TGTGCCACCTGGGACGGGCCGCAGAAACTCTTT	CATWDGPQKLF	TRGV2	.	TRGJ1	19	-1	-1	22
15	1.1716187084075358E-4	TGTGCCACCTGGGACGGGGCGCCGAAACTCTTT	CATWDGAPKLF	TRGV2	.	TRGJ1	17	-1	-1	23
15	1.1716187084075358E-4	TGTGCCACCTGGGACAGGCCTAGCGAACTCTTT	CATWDRPSELF	TRGV7	.	TRGJ1	20	-1	-1	25
15	1.1716187084075358E-4	TGTGCCACCTGGGACAGGCCGGGGAAACTCTTT	CATWDRPGKLF	TRGV5	.	TRGJ1	19	-1	-1	23
15	1.1716187084075358E-4	TGTGCCACCTGGGACAGGGGGCAGAAACTCTTT	CATWDRGQKLF	TRGV7	.	TRGJ1	17	-1	-1	22
15	1.1716187084075358E-4	TGTGCCACCTGGGACAGGAGCAAGAAACTCTTT	CATWDRSKKLF	TRGV7	.	TRGJ1	17	-1	-1	21
15	1.1716187084075358E-4	TGTGCCACCTGGGAGGGGTATAAGAAACTCTTT	CATWEGYKKLF	TRGV5	.	TRGJ1	13	-1	-1	18
15	1.1716187084075358E-4	TGTGCCACGATAACTTCGGATAAGAAACTCTTT	CATITSDKKLF	TRGV3	.	TRGJ1	7	-1	-1	19
15	1.1716187084075358E-4	AGCAAATCGATGGTTTATTATAAGAAACTCTTT	SKSMVYYKKLF	TRGV8	.	TRGJ1	-1	-1	-1	14
15	1.1716187084075358E-4	TGTGCCTGCCCGGTCCATAAGAAACTCTTT	CACPVHKKLF	TRGV5	.	TRGJ1	5	-1	-1	16
15	1.1716187084075358E-4	TGTGCCACCTGGTTTTTCAGGAAACTCTTT	CATWFFRKLF	TRGV4	.	TRGJ1	11	-1	-1	20
15	1.1716187084075358E-4	TGTGCCACCTGGTACTATAAGAAACTCTTT	CATWYYKKLF	TRGV4	.	TRGJ1	11	-1	-1	12
15	1.1716187084075358E-4	TGTGCCACCTGGCTTGGGAAGAAACTCTTT	CATWLGKKLF	TRGV8	.	TRGJ1	11	-1	-1	18
15	1.1716187084075358E-4	TGTGCCACCTGGGGGGATAAGAAACTCTTT	CATWGDKKLF	TRGV2	.	TRGJ1	12	-1	-1	16
15	1.1716187084075358E-4	TGTGCCACCTGGGGGATTAAGAAACTCTTT	CATWGIKKLF	TRGV4	.	TRGJ1	12	-1	-1	17
15	1.1716187084075358E-4	TGTGCCACCTGGGATACGGGGAAACTCTTT	CATWDTGKLF	TRGV8	.	TRGJ1	15	-1	-1	20
15	1.1716187084075358E-4	TGTGCCACCTGGGACGAAGAGAAACTCTTT	CATWDEEKLF	TRGV2	.	TRGJ1	15	-1	-1	19
15	1.1716187084075358E-4	TGTGCCACCTGGGACAGCAAGAAACTCTTT	CATWDSKKLF	TRGV5	.	TRGJ1	16	-1	-1	18
15	1.1716187084075358E-4	TGTGCCACCTGGGACAGGGGGAAACTCTTT	CATWDRGKLF	TRGV5	.	TRGJ1	17	-1	-1	20
15	1.1716187084075358E-4	TGTGCCACCTGGACCCTTAAGAAACTCTTT	CATWTLKKLF	TRGV8	.	TRGJ2	11	-1	-1	17
15	1.1716187084075358E-4	TGTGCCACCGCCTATTATAAGAAACTCTTT	CATAYYKKLF	TRGV5	.	TRGJ1	8	-1	-1	12
15	1.1716187084075358E-4	TGTGCCATATGTTATAAGAAACTCTTT	CAICYKKLF	TRGV4	.	TRGJ1	6	-1	-1	11
15	1.1716187084075358E-4	TGTGCCACCTGGGTCACCACTCTCTTT	CATWVTTLF	TRGV7	.	TRGJ1	15	-1	-1	21
15	1.1716187084075358E-4	TGTGCCACCTGGGTCAAGAAACTCTTT	CATWVKKLF	TRGV4	.	TRGJ1	12	-1	-1	15
15	1.1716187084075358E-4	TGTGCCACCTGGGGTAAGAAACTCTTT	CATWGKKLF	TRGV2	.	TRGJ1	12	-1	-1	14
15	1.1716187084075358E-4	TGTGCCACCTGGGATAATGGACTCTTT	CATWDNGLF	TRGV4	.	TRGJ1	14	-1	-1	20
15	1.1716187084075358E-4	TGTGCCACCAGCTATAAGAAACTCTTT	CATSYKKLF	TRGV4	.	TRGJ1	8	-1	-1	12
15	1.1716187084075358E-4	TGTGCTGCAGAGTTCAAGATATTT	CAAEFKIF	TRGV10	.	TRGJP1	7	-1	-1	11
15	1.1716187084075358E-4	TGTGCCACCTGGGAGGAACTCTTT	CATWEELF	TRGV2	.	TRGJ1	13	-1	-1	13
15	1.1716187084075358E-4	TGTGCCACCGATAAGAAACTCTTT	CATDKKLF	TRGV4	.	TRGJ1	8	-1	-1	10
15	1.1716187084075358E-4	TGTGCCCCGAAGAAACTCTTT	CAPKKLF	TRGV4	.	TRGJ1	5	-1	-1	9
15	1.1716187084075358E-4	TGTGCCACCCAGAAACTCTTT	CATQKLF	TRGV2	.	TRGJ1	8	-1	-1	10
14	1.0935107945137001E-4	TGTGCTGCGTGGGATTATGGGCGTGTATGGTCGAATTATTATAAGAAACTCTTT	CAAWDYGRVWSNYYKKLF	TRGV10	.	TRGJ1	16	-1	-1	30
14	1.0935107945137001E-4	TGTGCCACCTGGGACGGGCTCAGCCTGACCACTGGTTGGTTCAAGATATTT	CATWDGLSLTTGWFKIF	TRGV2	.	TRGJP1	18	-1	-1	27
14	1.0935107945137001E-4	TGTGCCACCTGGGACAGGCCGGAAAGTCGCTGCAACTTTAAGAAACTCTTT	CATWDRPESRCNFKKLF	TRGV5	.	TRGJ1	19	-1	-1	38
14	1.0935107945137001E-4	TGTGCCACCTGGGACAGGATTATAGGGGGTAGTGATTGGATCAAGACGTTT	CATWDRIIGGSDWIKTF	TRGV7	.	TRGJP2	17	-1	-1	28
14	1.0935107945137001E-4	TGTGCCACCTGGGACGGGCCTTTAAGTAGTGATTGGATCAAGACGTTT	CATWDGPLSSDWIKTF	TRGV2	.	TRGJP2	19	-1	-1	24
14	1.0935107945137001E-4	TGTGCCACCTGGGACAGGCTCCCGACCACTGGTTGGTTCAAGATATTT	CATWDRLPTTGWFKIF	TRGV7	.	TRGJP1	18	-1	-1	24
14	1.0935107945137001E-4	TGTGCCACCTGGGACAGGCCTCGGCTTATTGGAGGTAAGAAACTCTTT	CATWDRPRLIGGKKLF	TRGV7	.	TRGJ1	20	-1	-1	35
14	1.0935107945137001E-4	TGTGCCACCTGGGACAGGCCGGGGAACCATTATTATAAGAAACTCTTT	CATWDRPGNHYYKKLF	TRGV3	.	TRGJ1	19	-1	-1	28
14	1.0935107945137001E-4	TGTGCCACCTGGGACAGGCAGGATCGGGGTTATTATAAGAAACTCTTT	CATWDRQDRGYYKKLF	TRGV5	.	TRGJ1	18	-1	-1	29
14	1.0935107945137001E-4	TGTGCCACCTGGGACAGACAAGAGTTGGGCAAAAAAATCAAGGTATTT	CATWDRQELGKKIKVF	TRGV5	.	TRGJP	16	-1	-1	18
14	1.0935107945137001E-4	TGTGCCACCTGGACCGGAGGCCTTGGGAATTATTATAAGAAACTCTTT	CATWTGGLGNYYKKLF	TRGV8	.	TRGJ1	11	-1	-1	26
14	1.0935107945137001E-4	TGTGCCACCTGGAACAACGTGGCGATTGTAGATTATAAGAAACTCTTT	CATWNNVAIVDYKKLF	TRGV2	.	TRGJ1	14	-1	-1	31
14	1.0935107945137001E-4	TGTGCTGCGTGGGAGACGGTAACAAATTATTATAAGAAACTCTTT	CAAWETVTNYYKKLF	TRGV10	.	TRGJ1	13	-1	-1	24
14	1.0935107945137001E-4	TGTGCCTTGTGGGAGGTGCGCGTTCTAGGGTATAAGAAACTCTTT	CALWEVRVLGYKKLF	TRGV9	.	TRGJ1	18	-1	-1	30
14	1.0935107945137001E-4	TGTGCCACCTGGGCTACTCTAAGTAGTGATTGGATCAAGACGTTT	CATWATLSSDWIKTF	TRGV8	.	TRGJP2	15	-1	-1	13
14	1.0935107945137001E-4	TGTGCCACCTGGGATAGTCCCACCCGTTATTATAAGAAACTCTTT	CATWDSPTRYYKKLF	TRGV8	.	TRGJ1	19	-1	-1	26
14	1.0935107945137001E-4	TGTGCCACCTGGGATAATGGGACGTCCCCATATAAGAAACTCTTT	CATWDNGTSPYKKLF	TRGV4	.	TRGJ1	14	-1	-1	30
14	1.0935107945137001E-4	TGTGCCACCTGGGACGCCCGCCCAATGGGGTATAAGAAACTCTTT	CATWDARPMGYKKLF	TRGV2	.	TRGJ1	23	-1	-1	30
14	1.0935107945137001E-4	TGTGCCACCTGGGACGGGCTCGCGAGTTATTATAAGAAACTCTTT	CATWDGLASYYKKLF	TRGV2	.	TRGJ1	21	-1	-1	22
14	1.0935107945137001E-4	TGTGCCACCTGGGACGGGCTGGGGAAGTTGTATAAGAAACTCTTT	CATWDGLGKLYKKLF	TRGV2	.	TRGJ1	18	-1	-1	30
14	1.0935107945137001E-4	TGTGCCACCTGGGACACACCCAGGGAAGGTTATAAGAAACTCTTT	CATWDTPREGYKKLF	TRGV3	.	TRGJ1	15	-1	-1	29
14	1.0935107945137001E-4	TGTGCCACCTGGGACAGGCCTCTACATTATTATAAGAAACTCTTT	CATWDRPLHYYKKLF	TRGV3	.	TRGJ1	20	-1	-1	25
14	1.0935107945137001E-4	TGTGCCACCTGGGACAGGCCCCCGCCTTATTATAAGAAACTCTTT	CATWDRPPPYYKKLF	TRGV3	.	TRGJ1	19	-1	-1	26
14	1.0935107945137001E-4	TGTGCCACCTGGGACAGGCCCCGTAGTGATTGGATCAAGACGTTT	CATWDRPRSDWIKTF	TRGV3	.	TRGJP2	19	-1	-1	22
14	1.0935107945137001E-4	TGTGCCACCTGGGAGGGCCATACCACTGGTTGGTTCAAGATATTT	CATWEGHTTGWFKIF	TRGV2	.	TRGJP1	18	-1	-1	19
14	1.0935107945137001E-4	TGTGCCACGTCTGTCATGGGAGGTAGTGATTGGATCAAGACGTTT	CATSVMGGSDWIKTF	TRGV2	.	TRGJP2	7	-1	-1	22
14	1.0935107945137001E-4	TGTGCCCCTCTTCAAGAGTTGGGCAAAAAAATCAAGGTATTT	CAPLQELGKKIKVF	TRGV2	.	TRGJP	8	-1	-1	12
14	1.0935107945137001E-4	TGTGCCACCTGGGGGCCAAGTAGTGATTGGATCAAGACGTTT	CATWGPSSDWIKTF	TRGV4	.	TRGJP2	12	-1	-1	18
14	1.0935107945137001E-4	TGTGCCACCTGGGATCATTTCGATTATTATAAGAAACTCTTT	CATWDHFDYYKKLF	TRGV4	.	TRGJ1	14	-1	-1	18
14	1.0935107945137001E-4	TGTGCCACCTGGGATGGTTTGAATTATTATAAGAAACTCTTT	CATWDGLNYYKKLF	TRGV4	.	TRGJ1	16	-1	-1	17
14	1.0935107945137001E-4	TGTGCCACCTGGGATGGTTCAATTGGGATTAAGAAACTCTTT	CATWDGSIGIKKLF	TRGV4	.	TRGJ1	16	-1	-1	29
14	1.0935107945137001E-4	TGTGCCACCTGGGATGGGTCGAATTATTATAAGAAACTCTTT	CATWDGSNYYKKLF	TRGV4	.	TRGJ1	17	-1	-1	18
14	1.0935107945137001E-4	TGTGCCACCTGGGATAGGGTGAATTATTATAAGAAACTCTTT	CATWDRVNYYKKLF	TRGV8	.	TRGJ1	17	-1	-1	20
14	1.0935107945137001E-4	TGTGCCACCTGGGACGCCGAGTTTTGCTATAAGAAACTCTTT	CATWDAEFCYKKLF	TRGV2	.	TRGJ1	15	-1	-1	27
14	1.0935107945137001E-4	TGTGCCACCTGGGACGGTCCCAGTTATTATAAGAAACTCTTT	CATWDGPSYYKKLF	TRGV2	.	TRGJ1	20	-1	-1	23
14	1.0935107945137001E-4	TGTGCCACCTGGGACGGCTTGACTTATTATAAGAAACTCTTT	CATWDGLTYYKKLF	TRGV2	.	TRGJ1	16	-1	-1	20
14	1.0935107945137001E-4	TGTGCCACCTGGGACGGCCACCGTTATTATAAGAAACTCTTT	CATWDGHRYYKKLF	TRGV3	.	TRGJ1	18	-1	-1	23
14	1.0935107945137001E-4	TGTGCCACCTGGGACGGGTGTCCGTTTCGGGGGAAACTCTTT	CATWDGCPFRGKLF	TRGV2	.	TRGJ2	17	-1	-1	32
14	1.0935107945137001E-4	TGTGCCACCTGGGACGGGCGCGTCGATTATAAGAAACTCTTT	CATWDGRVDYKKLF	TRGV2	.	TRGJ2	23	-1	-1	25
14	1.0935107945137001E-4	TGTGCCACCTGGGACGGGACCACTGGTTGGTTCAAGATATTT	CATWDGTTGWFKIF	TRGV5	.	TRGJP1	17	-1	-1	18
14	1.0935107945137001E-4	TGTGCCACCTGGGACGAGGCCACTGGTTGGTTCAAGATATTT	CATWDEATGWFKIF	TRGV7	.	TRGJP1	20	-1	-1	19
14	1.0935107945137001E-4	TGTGCCACCTGGGACAGGTTTGGGACTTATAAGAAACTCTTT	CATWDRFGTYKKLF	TRGV3	.	TRGJ1	17	-1	-1	26
14	1.0935107945137001E-4	TGTGCCACCTGGGACAGGTCCGCTTATTATAAGAAACTCTTT	CATWDRSAYYKKLF	TRGV7	.	TRGJ1	17	-1	-1	23
14	1.0935107945137001E-4	TGTGCCACCTGGGACAGGCTCCATTATTATAAGAAACTCTTT	CATWDRLHYYKKLF	TRGV5	.	TRGJ1	18	-1	-1	22
14	1.0935107945137001E-4	TGTGCCACCTGGGACAGGCCGGTGTATTATAAGAAACTCTTT	CATWDRPVYYKKLF	TRGV5	.	TRGJ1	22	-1	-1	24
14	1.0935107945137001E-4	TGTGCCACCTGGGACAGGCGGGGGTATTATAAGAAACTCTTT	CATWDRRGYYKKLF	TRGV3	.	TRGJ1	18	-1	-1	24
14	1.0935107945137001E-4	TGTGCCACCTGGGACAATTCGAATTATTATAAGAAACTCTTT	CATWDNSNYYKKLF	TRGV2	.	TRGJ1	14	-1	-1	15
14	1.0935107945137001E-4	TGTGCCGTACCGGAGACAAGGGGTTATAAGAAACTCTTT	CAVPETRGYKKLF	TRGV5	.	TRGJ1	5	-1	-1	23
14	1.0935107945137001E-4	TGTGCCACCTTCAGGCCCCCGAGACCAAAGAAACTCTTT	CATFRPPRPKKLF	TRGV3	.	TRGJ1	9	-1	-1	27
14	1.0935107945137001E-4	TGTGCCACCTGTACCTTGAATTATTATAAGAAACTCTTT	CATCTLNYYKKLF	TRGV5	.	TRGJ1	10	-1	-1	17
14	1.0935107945137001E-4	TGTGCCACCTGGGTCGAAAATTATTATAAGAAACTCTTT	CATWVENYYKKLF	TRGV4	.	TRGJ1	12	-1	-1	18
14	1.0935107945137001E-4	TGTGCCACCTGGGCCCACAATTATTATAAGAAACTCTTT	CATWAHNYYKKLF	TRGV4	.	TRGJ1	12	-1	-1	18
14	1.0935107945137001E-4	TGTGCCACCTGGGCCGACCAGTATTATAAGAAACTCTTT	CATWADQYYKKLF	TRGV4	.	TRGJ1	12	-1	-1	21
14	1.0935107945137001E-4	TGTGCCACCTGGGCGCGGGACTATTATAAGAAACTCTTT	CATWARDYYKKLF	TRGV3	.	TRGJ1	12	-1	-1	21
14	1.0935107945137001E-4	TGTGCCACCTGGGCGACGAATTATTATAAGAAACTCTTT	CATWATNYYKKLF	TRGV8	.	TRGJ1	12	-1	-1	16
14	1.0935107945137001E-4	TGTGCCACCTGGGCAAAACCTTATTATAAGAAACTCTTT	CATWAKPYYKKLF	TRGV8	.	TRGJ1	12	-1	-1	20
14	1.0935107945137001E-4	TGTGCCACCTGGGATTCGAATTATTATAAGAAACTCTTT	CATWDSNYYKKLF	TRGV8	.	TRGJ1	14	-1	-1	13
14	1.0935107945137001E-4	TGTGCCACCTGGGATCTTGGGGATTATAAGAAACTCTTT	CATWDLGDYKKLF	TRGV4	.	TRGJ1	14	-1	-1	22
14	1.0935107945137001E-4	TGTGCCACCTGGGATCCACCTTATTATAAGAAACTCTTT	CATWDPPYYKKLF	TRGV4	.	TRGJ1	14	-1	-1	20
14	1.0935107945137001E-4	TGTGCCACCTGGGATGGGCTTTATTATAAGAAACTCTTT	CATWDGLYYKKLF	TRGV4	.	TRGJ1	18	-1	-1	20
14	1.0935107945137001E-4	TGTGCCACCTGGGATGGGCCCTATTATAAGAAACTCTTT	CATWDGPYYKKLF	TRGV4	.	TRGJ1	20	-1	-1	21
14	1.0935107945137001E-4	TGTGCCACCTGGGATGGGCGGCATTATAAGAAACTCTTT	CATWDGRHYKKLF	TRGV4	.	TRGJ1	18	-1	-1	22
14	1.0935107945137001E-4	TGTGCCACCTGGGATGGGCATTATTATAAGAAACTCTTT	CATWDGHYYKKLF	TRGV4	.	TRGJ1	18	-1	-1	19
14	1.0935107945137001E-4	TGTGCCACCTGGGATATTCCTGGTTGGTTCAAGATATTT	CATWDIPGWFKIF	TRGV8	.	TRGJP1	15	-1	-1	19
14	1.0935107945137001E-4	TGTGCCACCTGGGACTCGGACTATTATAAGAAACTCTTT	CATWDSDYYKKLF	TRGV7	.	TRGJ1	14	-1	-1	15
14	1.0935107945137001E-4	TGTGCCACCTGGGACGGTCATTATTATAAGAAACTCTTT	CATWDGHYYKKLF	TRGV2	.	TRGJ1	16	-1	-1	19
14	1.0935107945137001E-4	TGTGCCACCTGGGACGGCCGTTATTATAAGAAACTCTTT	CATWDGRYYKKLF	TRGV2	.	TRGJ1	16	-1	-1	20
14	1.0935107945137001E-4	TGTGCCACCTGGGACGGGCTTGATTATAAGAAACTCTTT	CATWDGLDYKKLF	TRGV2	.	TRGJ1	18	-1	-1	22
14	1.0935107945137001E-4	TGTGCCACCTGGGACGGGCCAGGATATAAGAAACTCTTT	CATWDGPGYKKLF	TRGV2	.	TRGJ1	19	-1	-1	24
14	1.0935107945137001E-4	TGTGCCACCTGGGACGGGCATTATTATAAGAAACTCTTT	CATWDGHYYKKLF	TRGV2	.	TRGJ1	18	-1	-1	19
14	1.0935107945137001E-4	TGTGCCACCTGGGACGGGGATTATTATAAGAAACTCTTT	CATWDGDYYKKLF	TRGV2	.	TRGJ1	17	-1	-1	19
14	1.0935107945137001E-4	TGTGCCACCTGGGACGGGACTTATTATAAGAAACTCTTT	CATWDGTYYKKLF	TRGV2	.	TRGJ1	17	-1	-1	17
14	1.0935107945137001E-4	TGTGCCACCTGGGACGGAAGGTATTATAAGAAACTCTTT	CATWDGRYYKKLF	TRGV2	.	TRGJ1	16	-1	-1	21
14	1.0935107945137001E-4	TGTGCCACCTGGGACAGGCTTGAATATAAGAAACTCTTT	CATWDRLEYKKLF	TRGV3	.	TRGJ1	21	-1	-1	24
14	1.0935107945137001E-4	TGTGCCACCTGGGACAGGCTAGGTTATAAGAAACTCTTT	CATWDRLGYKKLF	TRGV3	.	TRGJ1	18	-1	-1	23
14	1.0935107945137001E-4	TGTGCCACCTGGGACAGGCCTCGGTATAAGAAACTCTTT	CATWDRPRYKKLF	TRGV5	.	TRGJ1	20	-1	-1	24
14	1.0935107945137001E-4	TGTGCCACCTGGGACAGGCGCAATTATAAGAAACTCTTT	CATWDRRNYKKLF	TRGV5	.	TRGJ1	18	-1	-1	22
14	1.0935107945137001E-4	TGTGCCACCTGGGACAGGCAAATAGTTAAGAAACTCTTT	CATWDRQIVKKLF	TRGV5	.	TRGJ1	18	-1	-1	26
14	1.0935107945137001E-4	TGTGCCACCTGGGAGGGCCCTTGGTATAAGAAACTCTTT	CATWEGPWYKKLF	TRGV5	.	TRGJ1	13	-1	-1	24
14	1.0935107945137001E-4	TGTGCTGCGTGGACGCCCTTTGCTAAGAAACTCTTT	CAAWTPFAKKLF	TRGV10	.	TRGJ1	11	-1	-1	23
14	1.0935107945137001E-4	TGTGCCACCTGGGTCCTACGTTATAAGAAACTCTTT	CATWVLRYKKLF	TRGV5	.	TRGJ1	12	-1	-1	20
14	1.0935107945137001E-4	TGTGCCACCTGGGTCGGTTATTATAAGAAACTCTTT	CATWVGYYKKLF	TRGV5	.	TRGJ1	12	-1	-1	17
14	1.0935107945137001E-4	TGTGCCACCTGGGCCGGTTTTGATAAGAAACTCTTT	CATWAGFDKKLF	TRGV4	.	TRGJ1	12	-1	-1	22
14	1.0935107945137001E-4	TGTGCCACCTGGGGAGATTATTATAAGAAACTCTTT	CATWGDYYKKLF	TRGV7	.	TRGJ1	12	-1	-1	16
14	1.0935107945137001E-4	TGTGCCACCTGGGATTATTATTATAAGAAACTCTTT	CATWDYYYKKLF	TRGV8	.	TRGJ1	14	-1	-1	16
14	1.0935107945137001E-4	TGTGCCACCTGGGATGTCGATTATAAGAAACTCTTT	CATWDVDYKKLF	TRGV4	.	TRGJ1	15	-1	-1	19
14	1.0935107945137001E-4	TGTGCCACCTGGGATGACTATTATAAGAAACTCTTT	CATWDDYYKKLF	TRGV4	.	TRGJ1	15	-1	-1	18
14	1.0935107945137001E-4	TGTGCCACCTGGGACTTCCATTATAAGAAACTCTTT	CATWDFHYKKLF	TRGV5	.	TRGJ1	14	-1	-1	19
14	1.0935107945137001E-4	TGTGCCACCTGGGACTCTGGTTGGTTCAAGATATTT	CATWDSGWFKIF	TRGV5	.	TRGJP1	14	-1	-1	16
14	1.0935107945137001E-4	TGTGCCACCTGGGACGGCGTTTATAAGAAACTCTTT	CATWDGVYKKLF	TRGV5	.	TRGJ1	17	-1	-1	20
14	1.0935107945137001E-4	TGTGCCACCTGGGACGGGCACTATAAGAAACTCTTT	CATWDGHYKKLF	TRGV2	.	TRGJ1	18	-1	-1	21
14	1.0935107945137001E-4	TGTGCCACCTGGGACAGGCTCTATAAGAAACTCTTT	CATWDRLYKKLF	TRGV5	.	TRGJ1	18	-1	-1	21
14	1.0935107945137001E-4	TGTGCCACCTGGGACAGGCTAAGAGAGAAACTCTTT	CATWDRLREKLF	TRGV3	.	TRGJ1	18	-1	-1	25
14	1.0935107945137001E-4	TGTGCCACCTGGGACAGGCCCGAAATGAAACTCTTT	CATWDRPEMKLF	TRGV5	.	TRGJ1	19	-1	-1	26
14	1.0935107945137001E-4	TGTGCCACCTGGGACAGGCCGGGGGGGAAACTCTTT	CATWDRPGGKLF	TRGV5	.	TRGJ1	19	-1	-1	26
14	1.0935107945137001E-4	TGTGCCACCTGGGACAGGCATTGTAAGAAACTCTTT	CATWDRHCKKLF	TRGV5	.	TRGJ1	18	-1	-1	19
14	1.0935107945137001E-4	TGTGCCACCTGGGACAGGCAGTATAAGAAACTCTTT	CATWDRQYKKLF	TRGV3	.	TRGJ1	18	-1	-1	21
14	1.0935107945137001E-4	TGTGCCACCTGGGAGGGGAATTATAAGAAACTCTTT	CATWEGNYKKLF	TRGV2	.	TRGJ1	17	-1	-1	19
14	1.0935107945137001E-4	TGTGCCACCTTGAAATATTATAAGAAACTCTTT	CATLKYYKKLF	TRGV4	.	TRGJ2	9	-1	-1	11
14	1.0935107945137001E-4	TGTGCCACCTGGGATGGGCAGGAGAAACTCTTT	CATWDGQEKLF	TRGV4	.	TRGJ1	18	-1	-1	22
14	1.0935107945137001E-4	TGTGCCACCTGGGACCGATGTAAGAAACTCTTT	CATWDRCKKLF	TRGV8	.	TRGJ1	13	-1	-1	20
14	1.0935107945137001E-4	TGTGCCACCTGGGACGGGCTCAGGAAACTCTTT	CATWDGLRKLF	TRGV2	.	TRGJ1	18	-1	-1	23
14	1.0935107945137001E-4	TGTGCCACCTGGGACGGGCCGAGGAAACTCTTT	CATWDGPRKLF	TRGV2	.	TRGJ1	19	-1	-1	23
14	1.0935107945137001E-4	TGTGCCACCTGGGACGGGGCAGAGAAACTCTTT	CATWDGAEKLF	TRGV4	.	TRGJ1	17	-1	-1	22
14	1.0935107945137001E-4	TGTGCCACCTGGGACAGGCTAAAGAAACTCTTT	CATWDRLKKLF	TRGV3	.	TRGJ1	18	-1	-1	21
14	1.0935107945137001E-4	TGTGCCACCTGGGAGGGTTATAAGAAACTCTTT	CATWEGYKKLF	TRGV8	.	TRGJ2	13	-1	-1	17
14	1.0935107945137001E-4	TGTGCCACCTGGATGGGATATAAGAAACTCTTT	CATWMGYKKLF	TRGV4	.	TRGJ1	16	-1	-1	18
14	1.0935107945137001E-4	TGTGCTGCCCTGGGGTGGTTCAAGATATTT	CAALGWFKIF	TRGV10	.	TRGJP1	7	-1	-1	12
14	1.0935107945137001E-4	TGTGCCACCTGTTATTATAAGAAACTCTTT	CATCYYKKLF	TRGV8	.	TRGJ1	10	-1	-1	11
14	1.0935107945137001E-4	TGTGCCACCTGGTATTATAAGAAACTCTTT	CATWYYKKLF	TRGV4	.	TRGJ1	14	-1	-1	12
14	1.0935107945137001E-4	TGTGCCACCTGGTACGATAAGAAACTCTTT	CATWYDKKLF	TRGV4	.	TRGJ1	11	-1	-1	16
14	1.0935107945137001E-4	TGTGCCACCTGGGTACATAAGAAACTCTTT	CATWVHKKLF	TRGV2	.	TRGJ1	12	-1	-1	16
14	1.0935107945137001E-4	TGTGCCACCTGGGATAGCATGAAACTCTTT	CATWDSMKLF	TRGV8	.	TRGJ1	16	-1	-1	20
14	1.0935107945137001E-4	TGTGCCACCTGGGATAGGGGGAAACTCTTT	CATWDRGKLF	TRGV8	.	TRGJ1	17	-1	-1	20
14	1.0935107945137001E-4	TGTGCCACCTGGGATAAGGAGAAACTCTTT	CATWDKEKLF	TRGV8	.	TRGJ1	15	-1	-1	19
14	1.0935107945137001E-4	TGTGCCACCTGGAATTATAAGAAACTCTTT	CATWNYKKLF	TRGV2	.	TRGJ1	11	-1	-1	13
14	1.0935107945137001E-4	TGTGCCACCAAGACAGGAAAGAAACTCTTT	CATKTGKKLF	TRGV2	.	TRGJ1	8	-1	-1	18
14	1.0935107945137001E-4	TGTGCTGCGTGTTGGTTCAAGATATTT	CAACWFKIF	TRGV10	.	TRGJP1	10	-1	-1	10
14	1.0935107945137001E-4	TGTGCCACCTTCCCTAAGAAACTCTTT	CATFPKKLF	TRGV7	.	TRGJ1	9	-1	-1	14
14	1.0935107945137001E-4	TGTGCCACCTCTTATAAGAAACTCTTT	CATSYKKLF	TRGV8	.	TRGJ1	9	-1	-1	11
14	1.0935107945137001E-4	TGTGCCACCTGGGTCTCGAAACTCTTT	CATWVSKLF	TRGV4	.	TRGJ1	12	-1	-1	17
14	1.0935107945137001E-4	TGTGCCACCTGGATGGAGAAACTCTTT	CATWMEKLF	TRGV4	.	TRGJ2	15	-1	-1	16
14	1.0935107945137001E-4	TGTGCCACCGCCTCCAAGAAACTCTTT	CATASKKLF	TRGV4	.	TRGJ1	8	-1	-1	15
14	1.0935107945137001E-4	TGTGCCACCATCGTTTTTGGACTCTTT	CATIVFGLF	TRGV3	.	TRGJ1	8	-1	-1	20
14	1.0935107945137001E-4	TGTGCGAGGGATTATAAGAAACTCTTT	CARDYKKLF	TRGV2	.	TRGJ1	4	-1	-1	10
14	1.0935107945137001E-4	TGTGCCACCTCGCGAAAACTCTTT	CATSRKLF	TRGV4	.	TRGJ1	9	-1	-1	15
14	1.0935107945137001E-4	TGTGCCACCTGGGATAAACTCTTT	CATWDKLF	TRGV5	.	TRGJ1	13	-1	-1	15
14	1.0935107945137001E-4	TGTGCCACCCGTAAGAAACTCTTT	CATRKKLF	TRGV4	.	TRGJ2	8	-1	-1	11
14	1.0935107945137001E-4	GGATGGGGTTATAAGAAACTCTTT	GWGYKKLF	TRGV2	.	TRGJ1	-1	-1	-1	8
13	1.0154028806198643E-4	TGTGCCACCTGGGATGGGCCGTTCGAAATTGCGGCCATAGTCGGTGATTGGATCAAGACGTTT	CATWDGPFEIAAIVGDWIKTF	TRGV4	.	TRGJP2	19	-1	-1	36
13	1.0154028806198643E-4	TGTGCCACCTGGGCCCCACCTTATTCCCCCGTCGCGCATTATAAGAAACTCTTT	CATWAPPYSPVAHYKKLF	TRGV4	.	TRGJ1	12	-1	-1	37
13	1.0154028806198643E-4	TGTGCCACCTGGGATTACCCGGTTCACCATGCGCGAAGAAAGAAACTCTTT	CATWDYPVHHARRKKLF	TRGV8	.	TRGJ1	14	-1	-1	39
13	1.0154028806198643E-4	TGTGCCACCTGGGACTATACTGTTTTGGGGGTGGGTTGGTTCAAGATATTT	CATWDYTVLGVGWFKIF	TRGV5	.	TRGJP1	14	-1	-1	33
13	1.0154028806198643E-4	TGTGCCACCTGGGACAGCAATCCAAATAATACCGGTAGGGGGAAACTCTTT	CATWDSNPNNTGRGKLF	TRGV3	.	TRGJ1	16	-1	-1	41
13	1.0154028806198643E-4	TGTGCTGCGTGGGATTCGTTAAATAGTAGTGATTGGATCAAGACGTTT	CAAWDSLNSSDWIKTF	TRGV10	.	TRGJP2	18	-1	-1	19
13	1.0154028806198643E-4	TGTGCTGCGTGGGATTACCAACCGGGCCACTATTATAAGAAACTCTTT	CAAWDYQPGHYYKKLF	TRGV10	.	TRGJ1	17	-1	-1	30
13	1.0154028806198643E-4	TGTGCCACCTGGGATAGCGAGGATACCACTGGTTGGTTCAAGATATTT	CATWDSEDTTGWFKIF	TRGV8	.	TRGJP1	16	-1	-1	22
13	1.0154028806198643E-4	TGTGCCACCTGGGACGGGCTGACCGGCACTGGTTGGTTCAAGATATTT	CATWDGLTGTGWFKIF	TRGV2	.	TRGJP1	18	-1	-1	26
13	1.0154028806198643E-4	TGTGCCACCTGGGACGGGCCGCCATCGAAATATTATAAGAAACTCTTT	CATWDGPPSKYYKKLF	TRGV2	.	TRGJ1	19	-1	-1	24
13	1.0154028806198643E-4	TGTGCCACCTGGGACGGGCCATACTGGTTTTATTATAAGAAACTCTTT	CATWDGPYWFYYKKLF	TRGV2	.	TRGJ1	19	-1	-1	29
13	1.0154028806198643E-4	TGTGCCACCTGGGACGGATCTTTCTCGAATTATTATAAGAAACTCTTT	CATWDGSFSNYYKKLF	TRGV2	.	TRGJ1	16	-1	-1	24
13	1.0154028806198643E-4	TGTGCCACCTGGGACGGACCCCCCAGGTGTTATTATAAGAAACTCTTT	CATWDGPPRCYYKKLF	TRGV2	.	TRGJ2	28	-1	-1	29
13	1.0154028806198643E-4	TGTGCCACCTGGGACATTACTTATACCAGGGGTTGGTTCAAGATATTT	CATWDITYTRGWFKIF	TRGV5	.	TRGJP1	15	-1	-1	21
13	1.0154028806198643E-4	TGTGCCACCTGGGACAGCTTTAGGAGGGGTAGGGGTAAGAAACTCTTT	CATWDSFRRGRGKKLF	TRGV5	.	TRGJ1	16	-1	-1	35
13	1.0154028806198643E-4	TGTGCCACCTGGGACAGGTTCTATACCACTGGTTGGTTCAAGATATTT	CATWDRFYTTGWFKIF	TRGV7	.	TRGJP1	17	-1	-1	21
13	1.0154028806198643E-4	TGTGCCACCTGGGACAGGCAGGTTACCACTGGTTGGTTCAAGATATTT	CATWDRQVTTGWFKIF	TRGV5	.	TRGJP1	18	-1	-1	23
13	1.0154028806198643E-4	TGTGCCACCTGGGGGGGATATAGTAGTGATTGGATCAAGACGTTT	CATWGGYSSDWIKTF	TRGV8	.	TRGJP2	12	-1	-1	17
13	1.0154028806198643E-4	TGTGCCACCTGGGACGGGACTATGGATTATTATAAGAAACTCTTT	CATWDGTMDYYKKLF	TRGV2	.	TRGJ1	17	-1	-1	25
13	1.0154028806198643E-4	TGTGCCACCTGGGACAGTAAAACCGATTATTATAAGAAACTCTTT	CATWDSKTDYYKKLF	TRGV3	.	TRGJ1	16	-1	-1	25
13	1.0154028806198643E-4	TGTGCCACCTGGGACAGGCTAAAGAAAACTTATAAGAAACTCTTT	CATWDRLKKTYKKLF	TRGV7	.	TRGJ1	18	-1	-1	29
13	1.0154028806198643E-4	TGTGCCACCTGGGACAGGCAATGGAATTATTATAAGAAACTCTTT	CATWDRQWNYYKKLF	TRGV3	.	TRGJ1	18	-1	-1	23
13	1.0154028806198643E-4	TGTGCTGCGTGGGACGATACCACTGGTTGGTTCAAGATATTT	CAAWDDTTGWFKIF	TRGV10	.	TRGJP1	13	-1	-1	16
13	1.0154028806198643E-4	TGTGCCACCTGGCCCGTTAAGAATTATTATAAGAAACTCTTT	CATWPVKNYYKKLF	TRGV5	.	TRGJ1	11	-1	-1	20
13	1.0154028806198643E-4	TGTGCCACCTGGCGATATAGTAGTGATTGGATCAAGACGTTT	CATWRYSSDWIKTF	TRGV2	.	TRGJP2	11	-1	-1	14
13	1.0154028806198643E-4	TGTGCCACCTGGGGCGGATCCACTGGTTGGTTCAAGATATTT	CATWGGSTGWFKIF	TRGV4	.	TRGJP1	12	-1	-1	19
13	1.0154028806198643E-4	TGTGCCACCTGGGATTGTCAGAATTATTATAAGAAACTCTTT	CATWDCQNYYKKLF	TRGV8	.	TRGJ1	14	-1	-1	20
13	1.0154028806198643E-4	TGTGCCACCTGGGATCTTCCCACTGGTTGGTTCAAGATATTT	CATWDLPTGWFKIF	TRGV4	.	TRGJP1	14	-1	-1	19
13	1.0154028806198643E-4	TGTGCCACCTGGGATCCGCCCCTTTATTATAAGAAACTCTTT	CATWDPPLYYKKLF	TRGV4	.	TRGJ1	20	-1	-1	23
13	1.0154028806198643E-4	TGTGCCACCTGGGATGCTGGACCTTATTATAAGAAACTCTTT	CATWDAGPYYKKLF	TRGV4	.	TRGJ1	15	-1	-1	23
13	1.0154028806198643E-4	TGTGCCACCTGGGATGGGCCTGGGGATTATAAGAAACTCTTT	CATWDGPGDYKKLF	TRGV4	.	TRGJ1	19	-1	-1	25
13	1.0154028806198643E-4	TGTGCCACCTGGGATGGGCCGCATTATTATAAGAAACTCTTT	CATWDGPHYYKKLF	TRGV4	.	TRGJ1	23	-1	-1	19
13	1.0154028806198643E-4	TGTGCCACCTGGGATGGGCGGTTAAGCTATAAGAAACTCTTT	CATWDGRLSYKKLF	TRGV4	.	TRGJ1	18	-1	-1	27
13	1.0154028806198643E-4	TGTGCCACCTGGGATGGGGGAGGTTATTATAAGAAACTCTTT	CATWDGGGYYKKLF	TRGV4	.	TRGJ1	17	-1	-1	23
13	1.0154028806198643E-4	TGTGCCACCTGGGACTGGGTGTGTTATTATAAGAAACTCTTT	CATWDWVCYYKKLF	TRGV3	.	TRGJ1	17	-1	-1	23
13	1.0154028806198643E-4	TGTGCCACCTGGGACCCCCAGAATTATTATAAGAAACTCTTT	CATWDPQNYYKKLF	TRGV2	.	TRGJ1	14	-1	-1	20
13	1.0154028806198643E-4	TGTGCCACCTGGGACCCGGGCGGTAATTATAAGAAACTCTTT	CATWDPGGNYKKLF	TRGV8	.	TRGJ1	13	-1	-1	25
13	1.0154028806198643E-4	TGTGCCACCTGGGACCCGGACTCTTATTATAAGAAACTCTTT	CATWDPDSYYKKLF	TRGV5	.	TRGJ1	14	-1	-1	23
13	1.0154028806198643E-4	TGTGCCACCTGGGACGCCTCGAATTATTATAAGAAACTCTTT	CATWDASNYYKKLF	TRGV2	.	TRGJ1	15	-1	-1	18
13	1.0154028806198643E-4	TGTGCCACCTGGGACGGCGGGGTCTATTATAAGAAACTCTTT	CATWDGGVYYKKLF	TRGV2	.	TRGJ1	16	-1	-1	24
13	1.0154028806198643E-4	TGTGCCACCTGGGACGGGCTGGTTTATTATAAGAAACTCTTT	CATWDGLVYYKKLF	TRGV2	.	TRGJ1	18	-1	-1	23
13	1.0154028806198643E-4	TGTGCCACCTGGGACGGGCCTTCTTATTATAAGAAACTCTTT	CATWDGPSYYKKLF	TRGV7	.	TRGJ1	20	-1	-1	23
13	1.0154028806198643E-4	TGTGCCACCTGGGACGGGCCAACTGGTTGGTTCAAGATATTT	CATWDGPTGWFKIF	TRGV2	.	TRGJP1	19	-1	-1	21
13	1.0154028806198643E-4	TGTGCCACCTGGGACGGGCGGGGTTATTATAAGAAACTCTTT	CATWDGRGYYKKLF	TRGV2	.	TRGJ1	18	-1	-1	23
13	1.0154028806198643E-4	TGTGCCACCTGGGACGGGGGTTCAGGTTATAAGAAACTCTTT	CATWDGGSGYKKLF	TRGV2	.	TRGJ1	17	-1	-1	26
13	1.0154028806198643E-4	TGTGCCACCTGGGACAGTCCCCATTATTATAAGAAACTCTTT	CATWDSPHYYKKLF	TRGV7	.	TRGJ1	19	-1	-1	22
13	1.0154028806198643E-4	TGTGCCACCTGGGACAGTACCACTGGTTGGTTCAAGATATTT	CATWDSTTGWFKIF	TRGV3	.	TRGJP1	16	-1	-1	17
13	1.0154028806198643E-4	TGTGCCACCTGGGACAGGCCTTCTTATTATAAGAAACTCTTT	CATWDRPSYYKKLF	TRGV5	.	TRGJ1	20	-1	-1	23
13	1.0154028806198643E-4	TGTGCCACCTGGGACAGGCCCCCCCACCATAAGAAACTCTTT	CATWDRPPHHKKLF	TRGV3	.	TRGJ1	19	-1	-1	28
13	1.0154028806198643E-4	TGTGCCACCTGGGACAGGCCGACTTATTATAAGAAACTCTTT	CATWDRPTYYKKLF	TRGV3	.	TRGJ1	19	-1	-1	19
13	1.0154028806198643E-4	TGTGCCACCTGGGACAGGCCGAACCCTAATAAGAAACTCTTT	CATWDRPNPNKKLF	TRGV3	.	TRGJ1	19	-1	-1	28
13	1.0154028806198643E-4	TGTGCCACCTGGGACAGGCCAAGTAAGGATAAGAAACTCTTT	CATWDRPSKDKKLF	TRGV3	.	TRGJ1	19	-1	-1	28
13	1.0154028806198643E-4	TGTGCCACCTGGGACAGGCGACTGGTTTATAAGAAACTCTTT	CATWDRRLVYKKLF	TRGV3	.	TRGJ1	18	-1	-1	26
13	1.0154028806198643E-4	TGTGCCACCTGGGACAGGCGAGCGTATTATAAGAAACTCTTT	CATWDRRAYYKKLF	TRGV5	.	TRGJ1	18	-1	-1	24
13	1.0154028806198643E-4	TGTGCTGCGTGGGGACCGAATTATTATAAGAAACTCTTT	CAAWGPNYYKKLF	TRGV10	.	TRGJ1	12	-1	-1	16
13	1.0154028806198643E-4	TGTGCTGCGTGGGATTATTATTATTATAAGAAACTCTTT	CAAWDYYYYKKLF	TRGV10	.	TRGJ1	16	-1	-1	19
13	1.0154028806198643E-4	TGTGCCTCCCTATCCCCGAATTATTATAAGAAACTCTTT	CASLSPNYYKKLF	TRGV2	.	TRGJ2	8	-1	-1	16
13	1.0154028806198643E-4	TGTGCCACCTCCCAACAGAATTATTATAAGAAACTCTTT	CATSQQNYYKKLF	TRGV2	.	TRGJ1	9	-1	-1	17
13	1.0154028806198643E-4	TGTGCCACCTGGCCTTCTAATTATTATAAGAAACTCTTT	CATWPSNYYKKLF	TRGV8	.	TRGJ1	11	-1	-1	14
13	1.0154028806198643E-4	TGTGCCACCTGGGTCCGGGTAGATTGGTTCAAGATATTT	CATWVRVDWFKIF	TRGV5	.	TRGJP1	12	-1	-1	23
13	1.0154028806198643E-4	TGTGCCACCTGGGTGCCGAATTATTATAAGAAACTCTTT	CATWVPNYYKKLF	TRGV4	.	TRGJ1	12	-1	-1	16
13	1.0154028806198643E-4	TGTGCCACCTGGGATGGCCCGGGTGGTAAGAAACTCTTT	CATWDGPGGKKLF	TRGV4	.	TRGJ1	19	-1	-1	26
13	1.0154028806198643E-4	TGTGCCACCTGGGATGGGCTCCGCGGTAAGAAACTCTTT	CATWDGLRGKKLF	TRGV4	.	TRGJ1	18	-1	-1	26
13	1.0154028806198643E-4	TGTGCCACCTGGGATGGGCCCCGGTATAAGAAACTCTTT	CATWDGPRYKKLF	TRGV4	.	TRGJ2	20	-1	-1	24
13	1.0154028806198643E-4	TGTGCCACCTGGGATGGGCCATATTATAAGAAACTCTTT	CATWDGPYYKKLF	TRGV4	.	TRGJ1	19	-1	-1	21
13	1.0154028806198643E-4	TGTGCCACCTGGGATGGGCGGGTTTATAAGAAACTCTTT	CATWDGRVYKKLF	TRGV4	.	TRGJ1	18	-1	-1	23
13	1.0154028806198643E-4	TGTGCCACCTGGGATGGGCGATTCCCTAAGAAACTCTTT	CATWDGRFPKKLF	TRGV4	.	TRGJ1	18	-1	-1	26
13	1.0154028806198643E-4	TGTGCCACCTGGGATGGGGCGATGTATAAGAAACTCTTT	CATWDGAMYKKLF	TRGV4	.	TRGJ1	17	-1	-1	24
13	1.0154028806198643E-4	TGTGCCACCTGGGATGGACTGCGTTATAAGAAACTCTTT	CATWDGLRYKKLF	TRGV4	.	TRGJ1	16	-1	-1	23
13	1.0154028806198643E-4	TGTGCCACCTGGGATAGTTTGGGTTATAAGAAACTCTTT	CATWDSLGYKKLF	TRGV2	.	TRGJ1	13	-1	-1	23
13	1.0154028806198643E-4	TGTGCCACCTGGGATAGGCGACTGGATAAGAAACTCTTT	CATWDRRLDKKLF	TRGV8	.	TRGJ1	18	-1	-1	25
13	1.0154028806198643E-4	TGTGCCACCTGGGATAGGGCTTATTATAAGAAACTCTTT	CATWDRAYYKKLF	TRGV8	.	TRGJ1	20	-1	-1	20
13	1.0154028806198643E-4	TGTGCCACCTGGGACTGCTATTATTATAAGAAACTCTTT	CATWDCYYYKKLF	TRGV3	.	TRGJ1	14	-1	-1	19
13	1.0154028806198643E-4	TGTGCCACCTGGGACCGGAATTATTATAAGAAACTCTTT	CATWDRNYYKKLF	TRGV8	.	TRGJ1	13	-1	-1	17
13	1.0154028806198643E-4	TGTGCCACCTGGGACCACAATTATTATAAGAAACTCTTT	CATWDHNYYKKLF	TRGV2	.	TRGJ1	14	-1	-1	18
13	1.0154028806198643E-4	TGTGCCACCTGGGACCAGAATTATTATAAGAAACTCTTT	CATWDQNYYKKLF	TRGV8	.	TRGJ1	13	-1	-1	17
13	1.0154028806198643E-4	TGTGCCACCTGGGACGGTGGGGATGATAAGAAACTCTTT	CATWDGGDDKKLF	TRGV2	.	TRGJ1	16	-1	-1	22
13	1.0154028806198643E-4	TGTGCCACCTGGGACGGTACCTATTATAAGAAACTCTTT	CATWDGTYYKKLF	TRGV2	.	TRGJ1	16	-1	-1	21
13	1.0154028806198643E-4	TGTGCCACCTGGGACGGCCTTTATTATAAGAAACTCTTT	CATWDGLYYKKLF	TRGV2	.	TRGJ1	16	-1	-1	20
13	1.0154028806198643E-4	TGTGCCACCTGGGACGGGCTTCATTATAAGAAACTCTTT	CATWDGLHYKKLF	TRGV2	.	TRGJ1	18	-1	-1	22
13	1.0154028806198643E-4	TGTGCCACCTGGGACGGGCTGAATTATAAGAAACTCTTT	CATWDGLNYKKLF	TRGV2	.	TRGJ1	18	-1	-1	22
13	1.0154028806198643E-4	TGTGCCACCTGGGACGGGCCGAGTTATAAGAAACTCTTT	CATWDGPSYKKLF	TRGV2	.	TRGJ1	19	-1	-1	23
13	1.0154028806198643E-4	TGTGCCACCTGGGACGGGCCGAGGGATAAGAAACTCTTT	CATWDGPRDKKLF	TRGV2	.	TRGJ1	19	-1	-1	25
13	1.0154028806198643E-4	TGTGCCACCTGGGACGGGCCAGGGTATAAGAAACTCTTT	CATWDGPGYKKLF	TRGV2	.	TRGJ1	19	-1	-1	24
13	1.0154028806198643E-4	TGTGCCACCTGGGACGGACTTTATTATAAGAAACTCTTT	CATWDGLYYKKLF	TRGV2	.	TRGJ1	16	-1	-1	20
13	1.0154028806198643E-4	TGTGCCACCTGGGACGAGGATTATTATAAGAAACTCTTT	CATWDEDYYKKLF	TRGV2	.	TRGJ1	15	-1	-1	19
13	1.0154028806198643E-4	TGTGCCACCTGGGACACTCGAGGTTATAAGAAACTCTTT	CATWDTRGYKKLF	TRGV5	.	TRGJ1	15	-1	-1	23
13	1.0154028806198643E-4	TGTGCCACCTGGGACACAACTTATTATAAGAAACTCTTT	CATWDTTYYKKLF	TRGV5	.	TRGJ1	15	-1	-1	20
13	1.0154028806198643E-4	TGTGCCACCTGGGACAGTGGTTATTATAAGAAACTCTTT	CATWDSGYYKKLF	TRGV7	.	TRGJ1	16	-1	-1	20
13	1.0154028806198643E-4	TGTGCCACCTGGGACAGGCTTGATTATAAGAAACTCTTT	CATWDRLDYKKLF	TRGV7	.	TRGJ1	21	-1	-1	22
13	1.0154028806198643E-4	TGTGCCACCTGGGACAGGCCCGGAGGGAAGAAACTCTTT	CATWDRPGGKKLF	TRGV3	.	TRGJ1	19	-1	-1	27
13	1.0154028806198643E-4	TGTGCCACCTGGGACAGGCCGAAGTATAAGAAACTCTTT	CATWDRPKYKKLF	TRGV3	.	TRGJ1	19	-1	-1	24
13	1.0154028806198643E-4	TGTGCCACCTGGGACAGGCCAGGATATAAGAAACTCTTT	CATWDRPGYKKLF	TRGV5	.	TRGJ1	19	-1	-1	24
13	1.0154028806198643E-4	TGTGCCACCTGGGACAGGCGCGGGGGGGGGAAACTCTTT	CATWDRRGGGKLF	TRGV7	.	TRGJ1	18	-1	-1	29
13	1.0154028806198643E-4	TGTGCCACCTGGACGCGGGGTTATTATAAGAAACTCTTT	CATWTRGYYKKLF	TRGV5	.	TRGJ2	11	-1	-1	20
13	1.0154028806198643E-4	TGTGCCACCTGGAACCCGAATTATTATAAGAAACTCTTT	CATWNPNYYKKLF	TRGV4	.	TRGJ1	11	-1	-1	16
13	1.0154028806198643E-4	TGTGCTGCCAATACCACTGGTTGGTTCAAGATATTT	CAANTTGWFKIF	TRGV10	.	TRGJP1	7	-1	-1	10
13	1.0154028806198643E-4	TGTGCCACCTGGGCCTTTTATTATAAGAAACTCTTT	CATWAFYYKKLF	TRGV2	.	TRGJ1	12	-1	-1	17
13	1.0154028806198643E-4	TGTGCCACCTGGGGATTTTATTATAAGAAACTCTTT	CATWGFYYKKLF	TRGV4	.	TRGJ1	12	-1	-1	17
13	1.0154028806198643E-4	TGTGCCACCTGGGATGCGGATTATAAGAAACTCTTT	CATWDADYKKLF	TRGV8	.	TRGJ1	14	-1	-1	19
13	1.0154028806198643E-4	TGTGCCACCTGGGACTGTGATTGGATCAAGACGTTT	CATWDCDWIKTF	TRGV2	.	TRGJP2	14	-1	-1	16
13	1.0154028806198643E-4	TGTGCCACCTGGGACCTGTATTATAAGAAACTCTTT	CATWDLYYKKLF	TRGV5	.	TRGJ1	14	-1	-1	18
13	1.0154028806198643E-4	TGTGCCACCTGGGACCCCCCGGTCGAGAAACTCTTT	CATWDPPVEKLF	TRGV8	.	TRGJ1	13	-1	-1	25
13	1.0154028806198643E-4	TGTGCCACCTGGGACCCCATCCGTAAGAAACTCTTT	CATWDPIRKKLF	TRGV8	.	TRGJ1	13	-1	-1	23
13	1.0154028806198643E-4	TGTGCCACCTGGGACGGGCTTTATAAGAAACTCTTT	CATWDGLYKKLF	TRGV2	.	TRGJ1	18	-1	-1	20
13	1.0154028806198643E-4	TGTGCCACCTGGGACAGGCTCGGTTCTTCCCTCTTT	CATWDRLGSSLF	TRGV7	.	TRGJ1	18	-1	-1	30
13	1.0154028806198643E-4	TGTGCCACCTGGGACAGGCAGAGGGGGAAACTCTTT	CATWDRQRGKLF	TRGV3	.	TRGJ1	18	-1	-1	26
13	1.0154028806198643E-4	TGTGCCACCTGGGACAAATATTATAAGAAACTCTTT	CATWDKYYKKLF	TRGV3	.	TRGJ1	15	-1	-1	15
13	1.0154028806198643E-4	TGTGCCACCTGGGAGGGGGGGCATAAGAAACTCTTT	CATWEGGHKKLF	TRGV2	.	TRGJ1	17	-1	-1	22
13	1.0154028806198643E-4	TGTGCCACCTGGACTTATTATTATAAGAAACTCTTT	CATWTYYYKKLF	TRGV3	.	TRGJ1	11	-1	-1	16
13	1.0154028806198643E-4	TGTGCCACCCGAGGGGATTATTATAAGAAACTCTTT	CATRGDYYKKLF	TRGV3	.	TRGJ1	8	-1	-1	16
13	1.0154028806198643E-4	TGTGGAGGGGATTTGCAAGGGAAAAAGAAACTCTTT	CGGDLQGKKKLF	TRGV3	.	TRGJ2	3	-1	-1	24
13	1.0154028806198643E-4	CGTGCTGCGTGGAATTATGATTGGATCAAGACGTTT	RAAWNYDWIKTF	TRGV10	.	TRGJP2	16	-1	-1	17
13	1.0154028806198643E-4	TGTGCTTCGGAACGTGAGTATAAGAAACTCTTT	CASEREYKKLF	TRGV3	.	TRGJ1	4	-1	-1	18
13	1.0154028806198643E-4	TGTGCTGCGTGGGATAGGGATTTGGAACTCTTT	CAAWDRDLELF	TRGV10	.	TRGJ1	14	-1	-1	25
13	1.0154028806198643E-4	TGTGCCACCTCTGTTGGTTGGTTCAAGATATTT	CATSVGWFKIF	TRGV8	.	TRGJP1	9	-1	-1	14
13	1.0154028806198643E-4	TGTGCCACCTCGGAGGATTATAAGAAACTCTTT	CATSEDYKKLF	TRGV4	.	TRGJ1	13	-1	-1	16
13	1.0154028806198643E-4	TGTGCCACCTGGGCCCTCAATAAGAAACTCTTT	CATWALNKKLF	TRGV5	.	TRGJ1	12	-1	-1	19
13	1.0154028806198643E-4	TGTGCCACCTGGGGTTGGATTAAGAAACTCTTT	CATWGWIKKLF	TRGV4	.	TRGJ1	12	-1	-1	20
13	1.0154028806198643E-4	TGTGCCACCTGGGGGGGGTATAAGAAACTCTTT	CATWGGYKKLF	TRGV4	.	TRGJ1	12	-1	-1	18
13	1.0154028806198643E-4	TGTGCCACCTGGGATCCCTATGAGAAACTCTTT	CATWDPYEKLF	TRGV4	.	TRGJ1	14	-1	-1	18
13	1.0154028806198643E-4	TGTGCCACCTGGGATGGGCCGGGGAAACTCTTT	CATWDGPGKLF	TRGV4	.	TRGJ1	19	-1	-1	23
13	1.0154028806198643E-4	TGTGCCACCTGGGATAGTCTCAGGAAACTCTTT	CATWDSLRKLF	TRGV8	.	TRGJ1	16	-1	-1	23
13	1.0154028806198643E-4	TGTGCCACCTGGGACGGGCAACAGAAACTCTTT	CATWDGQQKLF	TRGV2	.	TRGJ1	18	-1	-1	22
13	1.0154028806198643E-4	TGTGCCACCTGGGACAGCAATAAGAAACTCTTT	CATWDSNKKLF	TRGV3	.	TRGJ1	16	-1	-1	19
13	1.0154028806198643E-4	TGTGCCACCTGGGACAGGCAGAAGAAACTCTTT	CATWDRQKKLF	TRGV3	.	TRGJ1	18	-1	-1	21
13	1.0154028806198643E-4	TGTGCCACCTGGGACAGGGACGTGGAACTCTTT	CATWDRDVELF	TRGV5	.	TRGJ1	17	-1	-1	25
13	1.0154028806198643E-4	TGTGCCACCTGGGAATATTATAAGAAACTCTTT	CATWEYYKKLF	TRGV7	.	TRGJ1	13	-1	-1	12
13	1.0154028806198643E-4	TGTGCCACCTGGGAAGATTATAAGAAACTCTTT	CATWEDYKKLF	TRGV8	.	TRGJ1	13	-1	-1	16
13	1.0154028806198643E-4	TGTGCCACCTGGACGTTTATTAAGAAACTCTTT	CATWTFIKKLF	TRGV8	.	TRGJ1	11	-1	-1	16
13	1.0154028806198643E-4	TGTGCCACCTATCGTTATTATAAGAAACTCTTT	CATYRYYKKLF	TRGV4	.	TRGJ1	9	-1	-1	14
13	1.0154028806198643E-4	TGTGCCACCCAATTGGGGTATAAGAAACTCTTT	CATQLGYKKLF	TRGV4	.	TRGJ1	8	-1	-1	18
13	1.0154028806198643E-4	TGTGCCAGCTCGAATTATTATAAGAAACTCTTT	CASSNYYKKLF	TRGV4	.	TRGJ1	9	-1	-1	9
13	1.0154028806198643E-4	TGTGCCTCCTTTAAGGGGAAGAAACTCTTT	CASFKGKKLF	TRGV4	.	TRGJ1	9	-1	-1	18
13	1.0154028806198643E-4	TGTGCCACCTGCTTCGTTGAGAAACTCTTT	CATCFVEKLF	TRGV4	.	TRGJ1	10	-1	-1	19
13	1.0154028806198643E-4	TGTGCCACCTGGCCTAATAAGAAACTCTTT	CATWPNKKLF	TRGV5	.	TRGJ1	11	-1	-1	16
13	1.0154028806198643E-4	TGTGCCACCTGGGGGGCTAAGAAACTCTTT	CATWGAKKLF	TRGV4	.	TRGJ1	12	-1	-1	17
13	1.0154028806198643E-4	TGTGCCACCTGGGATTTAAAGAAACTCTTT	CATWDLKKLF	TRGV3	.	TRGJ1	13	-1	-1	15
13	1.0154028806198643E-4	TGTGCCACCTGGGATGCAAAGAAACTCTTT	CATWDAKKLF	TRGV4	.	TRGJ1	15	-1	-1	18
13	1.0154028806198643E-4	TGTGCCACCTGGGATGGTAAGAAACTCTTT	CATWDGKKLF	TRGV4	.	TRGJ1	16	-1	-1	17
13	1.0154028806198643E-4	TGTGCCACCTGGGATATGGGGAAACTCTTT	CATWDMGKLF	TRGV8	.	TRGJ1	15	-1	-1	20
13	1.0154028806198643E-4	TGTGCCACCTGGGACACCGCGGAACTCTTT	CATWDTAELF	TRGV3	.	TRGJ2	15	-1	-1	22
13	1.0154028806198643E-4	TGTGCCACCTGGACGCTTAAGAAACTCTTT	CATWTLKKLF	TRGV4	.	TRGJ1	11	-1	-1	17
13	1.0154028806198643E-4	TGTGCCACCGGTTATTATAAGAAACTCTTT	CATGYYKKLF	TRGV3	.	TRGJ1	8	-1	-1	11
13	1.0154028806198643E-4	TGTGCCACCTGGGATTGTGGGCTCTTT	CATWDCGLF	TRGV4	.	TRGJ1	14	-1	-1	21
13	1.0154028806198643E-4	TGTGCCACCTGGGACGGAAAACTCTTT	CATWDGKLF	TRGV2	.	TRGJ1	16	-1	-1	18
13	1.0154028806198643E-4	TGTGCCACCTGGGAGTCGAAACTCTTT	CATWESKLF	TRGV8	.	TRGJ1	13	-1	-1	17
13	1.0154028806198643E-4	TGTGCCACCTGGGAACTGAAACTCTTT	CATWELKLF	TRGV8	.	TRGJ1	13	-1	-1	17
13	1.0154028806198643E-4	TGTGCCACCTGGGAAAAGAAACTCTTT	CATWEKKLF	TRGV8	.	TRGJ1	13	-1	-1	15
13	1.0154028806198643E-4	TGTGCCACCTGGAATAAGAAACTCTTT	CATWNKKLF	TRGV4	.	TRGJ1	14	-1	-1	13
13	1.0154028806198643E-4	TGTGCCACCTATTATAAGAAACTCTTT	CATYYKKLF	TRGV8	.	TRGJ1	9	-1	-1	9
13	1.0154028806198643E-4	TGTGCCACCCTGCGCGAGAAACTCTTT	CATLREKLF	TRGV5	.	TRGJ1	8	-1	-1	16
13	1.0154028806198643E-4	TGTGCCACCCGCAATAAGAAACTCTTT	CATRNKKLF	TRGV4	.	TRGJ1	8	-1	-1	13
13	1.0154028806198643E-4	TGTGCCACCCAAAAGAAACTCTTT	CATQKKLF	TRGV7	.	TRGJ1	8	-1	-1	12
12	9.372949667260286E-5	TGTGCCACCTGGGACGGGAAGCATCTGGTTCGGGAATATTATAAGAAACTCTTT	CATWDGKHLVREYYKKLF	TRGV2	.	TRGJ1	17	-1	-1	33
12	9.372949667260286E-5	TGTGCCACCTGGGATAGGCGGCCCCCAAGTAGTGATTGGATCAAGACGTTT	CATWDRRPPSSDWIKTF	TRGV8	.	TRGJP2	18	-1	-1	27
12	9.372949667260286E-5	TGTGCCACCTGGGACTTCCGGTCACCTCTCCCTTATTATAAGAAACTCTTT	CATWDFRSPLPYYKKLF	TRGV3	.	TRGJ1	14	-1	-1	32
12	9.372949667260286E-5	TGTGCCACCTGGGACGGGTCCCCCCCGGCGATTTATTATAAGAAACTCTTT	CATWDGSPPAIYYKKLF	TRGV2	.	TRGJ1	21	-1	-1	28
12	9.372949667260286E-5	TGTGCTGCGTGGGATTCACTATATCTAAATTATTATAAGAAACTCTTT	CAAWDSLYLNYYKKLF	TRGV10	.	TRGJ1	15	-1	-1	27
12	9.372949667260286E-5	TGTGCCACCTGGGATGGGCCGGATACCACTGGTTGGTTCAAGATATTT	CATWDGPDTTGWFKIF	TRGV4	.	TRGJP1	19	-1	-1	22
12	9.372949667260286E-5	TGTGCCACCTGGGATGGGGATAATTCGAATTATTATAAGAAACTCTTT	CATWDGDNSNYYKKLF	TRGV4	.	TRGJ1	17	-1	-1	19
12	9.372949667260286E-5	TGTGCCACCTGGGACGCTGGAGAGTTGGGCAAAAAAATCAAGGTATTT	CATWDAGELGKKIKVF	TRGV2	.	TRGJP	15	-1	-1	20
12	9.372949667260286E-5	TGTGCCACCTGGGACGGGCACGTCCCAATAAAGATGCGGAAACTCTTT	CATWDGHVPIKMRKLF	TRGV2	.	TRGJ1	26	-1	-1	38
12	9.372949667260286E-5	TGTGCCACCTGGGACGGACAAGAGTTGGGCAAAAAAATCAAGGTATTT	CATWDGQELGKKIKVF	TRGV2	.	TRGJP	16	-1	-1	15
12	9.372949667260286E-5	TGTGCCACCTGGGACAGTCCTTCCCGCACTTATTATAAGAAACTCTTT	CATWDSPSRTYYKKLF	TRGV7	.	TRGJ1	24	-1	-1	29
12	9.372949667260286E-5	TGTGCCACCTGGGACAGGCTGGGGGGGGATTATTATAAGAAACTCTTT	CATWDRLGGDYYKKLF	TRGV5	.	TRGJ1	18	-1	-1	28
12	9.372949667260286E-5	TGTGCCACCTGGGACAGGCCCGACGGTACTGGTTGGTTCAAGATATTT	CATWDRPDGTGWFKIF	TRGV5	.	TRGJP1	19	-1	-1	27
12	9.372949667260286E-5	TGTGCTGCGTGGGATTCAGATACCACTGGTTGGTTCAAGATATTT	CAAWDSDTTGWFKIF	TRGV10	.	TRGJP1	15	-1	-1	19
12	9.372949667260286E-5	TGTGCCACCTGGGATAGGCGAGAGGTTTATTATAAGAAACTCTTT	CATWDRREVYYKKLF	TRGV8	.	TRGJ1	18	-1	-1	26
12	9.372949667260286E-5	TGTGCCACCTGGGACCCGGCGGGGAATTATTATAAGAAACTCTTT	CATWDPAGNYYKKLF	TRGV2	.	TRGJ1	14	-1	-1	23
12	9.372949667260286E-5	TGTGCCACCTGGGACCAGGCCACCTGGGATTATAAGAAACTCTTT	CATWDQATWDYKKLF	TRGV3	.	TRGJ1	20	-1	-1	28
12	9.372949667260286E-5	TGTGCCACCTGGGACGCGCGCTTAACTGGTTGGTTCAAGATATTT	CATWDARLTGWFKIF	TRGV2	.	TRGJP1	18	-1	-1	24
12	9.372949667260286E-5	TGTGCCACCTGGGACGGTAAAAGCGGCGACTATAAGAAACTCTTT	CATWDGKSGDYKKLF	TRGV5	.	TRGJ1	14	-1	-1	30
12	9.372949667260286E-5	TGTGCCACCTGGGACGGCCTGGGAAAGGGGTATAAGAAACTCTTT	CATWDGLGKGYKKLF	TRGV2	.	TRGJ1	16	-1	-1	30
12	9.372949667260286E-5	TGTGCCACCTGGGACGGGCCTGGGAATTATTATAAGAAACTCTTT	CATWDGPGNYYKKLF	TRGV2	.	TRGJ1	19	-1	-1	23
12	9.372949667260286E-5	TGTGCCACCTGGGACGGGCCTATAGGTTATTATAAGAAACTCTTT	CATWDGPIGYYKKLF	TRGV2	.	TRGJ1	19	-1	-1	26
12	9.372949667260286E-5	TGTGCCACCTGGGACGGGCCGCCCTTTAGTTATAAGAAACTCTTT	CATWDGPPFSYKKLF	TRGV2	.	TRGJ1	19	-1	-1	25
12	9.372949667260286E-5	TGTGCCACCTGGGACGGGCCGACTTTGTATTATAAGAAACTCTTT	CATWDGPTLYYKKLF	TRGV2	.	TRGJ1	19	-1	-1	27
12	9.372949667260286E-5	TGTGCCACCTGGGACGGGCAACCTAGGGATTATAAGAAACTCTTT	CATWDGQPRDYKKLF	TRGV2	.	TRGJ1	18	-1	-1	28
12	9.372949667260286E-5	TGTGCCACCTGGGACAGGCGCCAGGTTTATTATAAGAAACTCTTT	CATWDRRQVYYKKLF	TRGV7	.	TRGJ1	18	-1	-1	26
12	9.372949667260286E-5	TGTGCCACCTGGGACAGGCAGTCGGAGTATTATAAGAAACTCTTT	CATWDRQSEYYKKLF	TRGV3	.	TRGJ1	18	-1	-1	21
12	9.372949667260286E-5	TGTGCCACCTGGGAGAAATTCGAACCTCGGTATAAGAAACTCTTT	CATWEKFEPRYKKLF	TRGV2	.	TRGJ1	13	-1	-1	30
12	9.372949667260286E-5	TGTGCCACCTGGGATGTTTTTGTTTTCGGTAAGAAACTCTTT	CATWDVFVFGKKLF	TRGV4	.	TRGJ1	15	-1	-1	29
12	9.372949667260286E-5	TGTGCCACCTGGGATGGGCCCAATTATTATAAGAAACTCTTT	CATWDGPNYYKKLF	TRGV4	.	TRGJ1	21	-1	-1	21
12	9.372949667260286E-5	TGTGCCACCTGGGATGGGCGAAATTATTATAAGAAACTCTTT	CATWDGRNYYKKLF	TRGV4	.	TRGJ1	18	-1	-1	21
12	9.372949667260286E-5	TGTGCCACCTGGGATAGGCCCCATTATTATAAGAAACTCTTT	CATWDRPHYYKKLF	TRGV8	.	TRGJ1	19	-1	-1	22
12	9.372949667260286E-5	TGTGCCACCTGGGACGGGTCCCATTATTATAAGAAACTCTTT	CATWDGSHYYKKLF	TRGV2	.	TRGJ1	21	-1	-1	22
12	9.372949667260286E-5	TGTGCCACCTGGGACGGGTGGGAATATTATAAGAAACTCTTT	CATWDGWEYYKKLF	TRGV2	.	TRGJ1	17	-1	-1	21
12	9.372949667260286E-5	TGTGCCACCTGGGACGGGCTGGGTCATTATAAGAAACTCTTT	CATWDGLGHYKKLF	TRGV2	.	TRGJ1	18	-1	-1	25
12	9.372949667260286E-5	TGTGCCACCTGGGACGGGCTGGAATATTATAAGAAACTCTTT	CATWDGLEYYKKLF	TRGV2	.	TRGJ1	18	-1	-1	21
12	9.372949667260286E-5	TGTGCCACCTGGGACGGGCCTCGGTATTATAAGAAACTCTTT	CATWDGPRYYKKLF	TRGV2	.	TRGJ1	19	-1	-1	24
12	9.372949667260286E-5	TGTGCCACCTGGGACGGGCCATGGTACTATAAGAAACTCTTT	CATWDGPWYYKKLF	TRGV2	.	TRGJ1	19	-1	-1	24
12	9.372949667260286E-5	TGTGCCACCTGGGACGGGCCACCTTATTATAAGAAACTCTTT	CATWDGPPYYKKLF	TRGV2	.	TRGJ1	19	-1	-1	23
12	9.372949667260286E-5	TGTGCCACCTGGGACGGGCGAAATTATTATAAGAAACTCTTT	CATWDGRNYYKKLF	TRGV2	.	TRGJ1	18	-1	-1	21
12	9.372949667260286E-5	TGTGCCACCTGGGACGGGCAGGGTTGTTATAAGAAACTCTTT	CATWDGQGCYKKLF	TRGV2	.	TRGJ1	18	-1	-1	23
12	9.372949667260286E-5	TGTGCCACCTGGGACGGGCAAGGGACCGACGAGAAACTCTTT	CATWDGQGTDEKLF	TRGV2	.	TRGJ1	18	-1	-1	31
12	9.372949667260286E-5	TGTGCCACCTGGGACGGGAAAAATTATTATAAGAAACTCTTT	CATWDGKNYYKKLF	TRGV2	.	TRGJ1	17	-1	-1	21
12	9.372949667260286E-5	TGTGCCACCTGGGACGGACGTGATTATTATAAGAAACTCTTT	CATWDGRDYYKKLF	TRGV2	.	TRGJ1	16	-1	-1	22
12	9.372949667260286E-5	TGTGCCACCTGGGACGGAATATCTTATTATAAGAAACTCTTT	CATWDGISYYKKLF	TRGV5	.	TRGJ1	14	-1	-1	23
[truncated: 4,033 more rows]
