# Supplementary material for: Dissection of the Human T-Cell Receptor γ Gene Repertoire in the Brain and Peripheral Blood Identifies Age- and Alzheimer's Disease-Associated Clonotype Profiles
Source: Front Immunol. 2020 Jan 29;11:12. doi: 10.3389/fimmu.2020.00012 (PMC7025544; doi:10.3389/fimmu.2020.00012)
Supplement: Supplementary file 5 [file Data_Sheet_2.zip › repertoires_corrected_and_decontaminated/A1135.txt]

count	freq	cdr3nt	cdr3aa	v	d	j	VEnd	DStart	DEnd	JStart
8747	0.040668021182520234	TGTGCCTTGTGGGAGGTGCAAGATTATAAGAAACTCTTT	CALWEVQDYKKLF	TRGV9	.	TRGJ2	19	-1	-1	22
5611	0.026087603390319087	TGTGCCTTGTGGGAGGTGCACGAGGAGTTGGGCAAAAAAATCAAGGTATTT	CALWEVHEELGKKIKVF	TRGV9	.	TRGJP	20	-1	-1	24
4207	0.019559890832841275	TGTGCCTTGTGGGAGGTGCCTTCGAATTATTATAAGAAACTCTTT	CALWEVPSNYYKKLF	TRGV9	.	TRGJ2	18	-1	-1	20
2697	0.012539345276009726	TGTGCCACCTGGGACGGCCGGGGCCAGAGGGAGGGTTATAGTAGTGATTGGATCAAGACGTTT	CATWDGRGQREGYSSDWIKTF	TRGV2	.	TRGJP2	16	-1	-1	36
2531	0.0117675502015501	TGTGCCTTGTGGGAGGTGTCCCCCCCAGAGTTGGGCAAAAAAATCAAGGTATTT	CALWEVSPPELGKKIKVF	TRGV9	.	TRGJP	26	-1	-1	26
1712	0.007959717876354709	TGTGCCACCTGGGACGGGCAAGAGTTGGGCAAAAAAATCAAGGTATTT	CATWDGQELGKKIKVF	TRGV2	.	TRGJP	18	-1	-1	15
1536	0.007141429122710767	TGTGCCTTGTGGGAGCCCAGTTGGGGTGATAAGAAACTCTTT	CALWEPSWGDKKLF	TRGV9	.	TRGJ2	14	-1	-1	28
1407	0.006541660661233105	TGTGCCTTGTGGCTTCATAAGGCAGAGTTGGGCAAAAAAATCAAGGTATTT	CALWLHKAELGKKIKVF	TRGV9	.	TRGJP	11	-1	-1	20
1242	0.005774514954691909	TGTGCCTTGTGGGAGGTGAGAGAGTTGGGCAAAAAAATCAAGGTATTT	CALWEVRELGKKIKVF	TRGV9	.	TRGJP	17	-1	-1	20
1155	0.00537001994578837	TGTGCCTTGTGGGAGGTAAGGCAAGAGTTGGGCAAAAAAATCAAGGTATTT	CALWEVRQELGKKIKVF	TRGV9	.	TRGJP	16	-1	-1	19
1069	0.004970174304803262	TGTGCCTTGTGGGAGCAAGGGTTGGGCAAAAAAATCAAGGTATTT	CALWEQGLGKKIKVF	TRGV9	.	TRGJP	14	-1	-1	14
1029	0.004784199588066002	TGTGCCTTGTGGGAGGTGCACAGTTATTATAAGAAACTCTTT	CALWEVHSYYKKLF	TRGV9	.	TRGJ2	20	-1	-1	23
986	0.004584276767573448	TGTGCCTTGTGGGAGGTCACTCAAGAGTTGGGCAAAAAAATCAAGGTATTT	CALWEVTQELGKKIKVF	TRGV9	.	TRGJP	19	-1	-1	21
963	0.004477341305449524	TGTGCCTTGTGGGAGCCACTTATGGATAAGAAACTCTTT	CALWEPLMDKKLF	TRGV9	.	TRGJ2	14	-1	-1	25
925	0.0043006653245491275	TGTGCCTTGTGGGAGGTGCGGGAGAAACTCTTT	CALWEVREKLF	TRGV9	.	TRGJ1	18	-1	-1	22
906	0.004212327334098929	TGTGCCTTGTGGGAGTCGAATTATTATAAGAAACTCTTT	CALWESNYYKKLF	TRGV9	.	TRGJ2	14	-1	-1	15
794	0.0036915981272346026	TGTGCCTTGTGGGACTCAATTGGGAAACTCTTT	CALWDSIGKLF	TRGV9	.	TRGJ2	13	-1	-1	23
789	0.003668351287642445	TGTGCTGCGTGGGATTATAAGAAACTCTTT	CAAWDYKKLF	TRGV10	.	TRGJ2	16	-1	-1	13
747	0.0034730778350683224	TGTGCTGCGTGGGATTATTATAAGAAACTCTTT	CAAWDYYKKLF	TRGV10	.	TRGJ2	16	-1	-1	13
635	0.002952348628203996	TGTGCCTTGTGGGAAGTTAAGAAACTCTTT	CALWEVKKLF	TRGV9	.	TRGJ2	16	-1	-1	17
587	0.002729178968119284	TGTGCCTTGTGGGAGGCTGAGTTGGGCAAAAAAATCAAGGTATTT	CALWEAELGKKIKVF	TRGV9	.	TRGJP	15	-1	-1	18
556	0.002585048562647908	TGTGCCTTGTGGGAGGTGCGATATAAGAAACTCTTT	CALWEVRYKKLF	TRGV9	.	TRGJ1	18	-1	-1	21
529	0.0024595156288502577	TGTGCCTTGTGGGAGACGAAATATAAGAAACTCTTT	CALWETKYKKLF	TRGV9	.	TRGJ2	14	-1	-1	21
527	0.002450216893013395	TGTGCCTTGTGGGAGGTGCATTATAAGAAACTCTTT	CALWEVHYKKLF	TRGV9	.	TRGJ1	19	-1	-1	19
510	0.0023711776384000593	TGTGCCTTGTGGGAGGAAGAGTTGGGCAAAAAAATCAAGGTATTT	CALWEEELGKKIKVF	TRGV9	.	TRGJP	15	-1	-1	16
508	0.0023618789025631965	TGTGCCACCTGGGAGAGTAGTGATTGGATCAAGACGTTT	CATWESSDWIKTF	TRGV8	.	TRGJP2	16	-1	-1	15
454	0.002110813034967896	TGTGCCTTGTGGGAGGTGCGGGAGTTGGGCAAAAAAATCAAGGTATTT	CALWEVRELGKKIKVF	TRGV9	.	TRGJP	18	-1	-1	21
453	0.0021061636670494646	TGTGCCTTGTGGGAGGTGCGGGGGAAACTCTTT	CALWEVRGKLF	TRGV9	.	TRGJ1	18	-1	-1	23
435	0.002022475044517698	TGTGCCTTGTGGGATCGACCGCAAGAGTTGGGCAAAAAAATCAAGGTATTT	CALWDRPQELGKKIKVF	TRGV9	.	TRGJP	13	-1	-1	20
431	0.0020038775728439717	TGTGCTGCGTGGGATCTGAGCGGTTGGTTCAAGATATTT	CAAWDLSGWFKIF	TRGV10	.	TRGJP1	14	-1	-1	21
425	0.001975981365333383	TGTGCCTTGTGGGAGGCGGGGGAGTTGGGCAAAAAAATCAAGGTATTT	CALWEAGELGKKIKVF	TRGV9	.	TRGJP	15	-1	-1	21
413	0.001920188950312205	TGTGCCTTGTGGGGGCCGGCGGTT	CALWGPAV	TRGV9	.	TRGJP	12	-1	-1	22
407	0.001892292742801616	TGTGCCTTGTGGGAGGACATCGAGTTGGGCAAAAAAATCAAGGTATTT	CALWEDIELGKKIKVF	TRGV9	.	TRGJP	15	-1	-1	21
360	0.0016737724506353361	TGTGCTGCGTGGGATTTAAATGCCAAACTCTTT	CAAWDLNAKLF	TRGV10	.	TRGJ1	15	-1	-1	24
348	0.0016179800356141583	TGTGCCCCGGTGCTCTTT	CAPVLF	TRGV9	.	TRGJ1	5	-1	-1	12
343	0.0015947331960220008	TGTGCCTTGTGGGAGTCCAATTATAAGAAACTCTTT	CALWESNYKKLF	TRGV9	.	TRGJ2	14	-1	-1	19
328	0.0015249926772455285	TGTGCCGTCCTCTTT	CAVLF	TRGV9	.	TRGJ2	5	-1	-1	9
324	0.0015063952055718024	TGTGCCTTGTGGGAGGTTTGGTATTATAAGAAACTCTTT	CALWEVWYYKKLF	TRGV9	.	TRGJ2	16	-1	-1	21
312	0.0014506027905506246	TGTGCCTTGTGGGAGGTGACTTATTATAAGAAACTCTTT	CALWEVTYYKKLF	TRGV9	.	TRGJ2	17	-1	-1	17
306	0.0014227065830400357	TGTGCTGCGTGGCGTTACCTCTTT	CAAWRYLF	TRGV10	.	TRGJ2	17	-1	-1	18
305	0.0014180572151216043	TGTGCCTTGTGGGAGGTTTATTATAAGAAACTCTTT	CALWEVYYKKLF	TRGV9	.	TRGJ1	16	-1	-1	17
295	0.0013715635359372892	TGTGCCTTGTGGGAGCCCCCCTCCCAGTTGGGCAAAAAAATCAAGGTATTT	CALWEPPSQLGKKIKVF	TRGV9	.	TRGJP	25	-1	-1	25
292	0.0013576154321819948	TGTGCCTTGTGGGAGGTCGGGGCGGTACTCTTT	CALWEVGAVLF	TRGV9	.	TRGJ1	16	-1	-1	26
281	0.0013064723850792486	TGTGCCTTGTGGGAGGTTCCTTATTATAAGAAACTCTTT	CALWEVPYYKKLF	TRGV9	.	TRGJ2	16	-1	-1	20
280	0.001301823017160817	TGTGCCTTGTGGGAGGACCCATCGCTCTTT	CALWEDPSLF	TRGV9	.	TRGJ2	15	-1	-1	24
280	0.001301823017160817	TGTGCCTTGTGGGCGGGGAAACTCTTT	CALWAGKLF	TRGV9	.	TRGJ2	15	-1	-1	17
280	0.001301823017160817	TGTGCCTGTCGGGTGAAACTCTTT	CACRVKLF	TRGV9	.	TRGJ2	12	-1	-1	14
279	0.0012971736492423855	TGTGCCTTGTGGGAGGATTATTATAAGAAACTCTTT	CALWEDYYKKLF	TRGV9	.	TRGJ2	15	-1	-1	16
279	0.0012971736492423855	TGTGCCCCTAGGGAGAAACTCTTT	CAPREKLF	TRGV9	.	TRGJ1	5	-1	-1	13
278	0.001292524281323954	TGTGCCACCTGGGACGGGTATTATTATAAGAAACTCTTT	CATWDGYYYKKLF	TRGV2	.	TRGJ2	17	-1	-1	19
272	0.001264628073813365	TGTGCCTTGTGGGAGGTGCAGCTCTTT	CALWEVQLF	TRGV9	.	TRGJ1	23	-1	-1	21
271	0.0012599787058949336	TGTGCCACCTGGGACAGGCGGGGGAAACTCTTT	CATWDRRGKLF	TRGV3	.	TRGJ1	18	-1	-1	23
271	0.0012599787058949336	TGTGCCACCTGGGATAAGAAACTCTTT	CATWDKKLF	TRGV8	.	TRGJ1	15	-1	-1	13
270	0.0012553293379765022	TGTGCCTTGTGGGAGTATGGGAAACTCTTT	CALWEYGKLF	TRGV9	.	TRGJ2	14	-1	-1	20
268	0.0012460306021396391	TGTGCCCCGCCCCCCGGGGGTAAGAAACTCTTT	CAPPPGGKKLF	TRGV9	.	TRGJ2	5	-1	-1	20
268	0.0012460306021396391	TGTGCCTGCCCGAAGCAGAAACTCTTT	CACPKQKLF	TRGV9	.	TRGJ2	6	-1	-1	16
267	0.0012413812342212077	TGTGCCTTGTGGGAGGTGCACTGGAATTATTATAAGAAACTCTTT	CALWEVHWNYYKKLF	TRGV9	.	TRGJ2	20	-1	-1	23
267	0.0012413812342212077	TGTGCCTTGTGGGAGGTGCATTTTTCTTATAAGAAACTCTTT	CALWEVHFSYKKLF	TRGV9	.	TRGJ2	19	-1	-1	23
267	0.0012413812342212077	TGTGCCTTGTGGGAGGCCTATTATAAGAAACTCTTT	CALWEAYYKKLF	TRGV9	.	TRGJ1	15	-1	-1	18
264	0.0012274331304659132	TGTGCCTTGTGGGAGGTACTCTTT	CALWEVLF	TRGV9	.	TRGJ2	16	-1	-1	17
263	0.0012227837625474816	TGTGCCTCAAAACTCTTT	CASKLF	TRGV9	.	TRGJ1	6	-1	-1	9
262	0.0012181343946290502	TGTGCCTTGTGGGAGGTGTGGAAACTCTTT	CALWEVWKLF	TRGV9	.	TRGJ1	17	-1	-1	20
260	0.0012088356587921872	TGTGCTGCGCTGAAACTCTTT	CAALKLF	TRGV10	.	TRGJ1	8	-1	-1	11
259	0.0012041862908737557	TGTGCCTTGTGGGAGGTGCACGAGTTGGGCAAAAAAATCAAGGTATTT	CALWEVHELGKKIKVF	TRGV9	.	TRGJP	20	-1	-1	17
258	0.0011995369229553243	TGTGCCTTGTGGTCCCCAAGTCAAACGAGGAAACTCTTT	CALWSPSQTRKLF	TRGV9	.	TRGJ1	11	-1	-1	29
258	0.0011995369229553243	TGTGCCCCTAAGAAACTCTTT	CAPKKLF	TRGV9	.	TRGJ1	5	-1	-1	8
254	0.0011809394512815982	TGTGCCTTGTGGGAGGAGAATTATTATAAGAAACTCTTT	CALWEENYYKKLF	TRGV9	.	TRGJ2	15	-1	-1	17
253	0.0011762900833631668	TGTGCCACCTGGGACAGGCGATACACAAATTATTATAAGAAACTCTTT	CATWDRRYTNYYKKLF	TRGV5	.	TRGJ1	18	-1	-1	27
253	0.0011762900833631668	TGTGCCTTGTGGGTCCCCGGGTGTAAGAAACTCTTT	CALWVPGCKKLF	TRGV9	.	TRGJ1	12	-1	-1	23
253	0.0011762900833631668	TGTGCCTTGTGGGAGGTGGGAGGGAAACTCTTT	CALWEVGGKLF	TRGV9	.	TRGJ1	17	-1	-1	23
253	0.0011762900833631668	TGTGCCTTGTGGGAGGGCAATGGGAAACTCTTT	CALWEGNGKLF	TRGV9	.	TRGJ2	18	-1	-1	23
250	0.0011623419796078724	TGTGCCTTGTGGGATTGTGGGAAACTCTTT	CALWDCGKLF	TRGV9	.	TRGJ1	13	-1	-1	20
249	0.0011576926116894407	TGTGCCTTGTGGGAGCAAGAGTTGGGCAAAAAAATCAAGGTATTT	CALWEQELGKKIKVF	TRGV9	.	TRGJP	14	-1	-1	14
248	0.0011530432437710093	TGTGCCTTGTGGGAGGTGCAGGAGTTGGGCAAAAAAATCAAGGTATTT	CALWEVQELGKKIKVF	TRGV9	.	TRGJP	19	-1	-1	17
248	0.0011530432437710093	TGTGCCTTGTGGGAGGTGAGGACGAAACTCTTT	CALWEVRTKLF	TRGV9	.	TRGJ2	17	-1	-1	23
244	0.0011344457720972834	TGTGCCTTGAGGGGGAAACTCTTT	CALRGKLF	TRGV9	.	TRGJ2	12	-1	-1	14
243	0.0011297964041788518	TGTGCCTTGTGGGAGGTGCGCGGGAAACTCTTT	CALWEVRGKLF	TRGV9	.	TRGJ1	18	-1	-1	23
243	0.0011297964041788518	TGTGCTGCGTGGGACCCAAGTAGGCTCTTT	CAAWDPSRLF	TRGV10	.	TRGJ2	13	-1	-1	24
242	0.0011251470362604204	TGTGCCTTGTGGGAGGTACGGGGGAAACTCTTT	CALWEVRGKLF	TRGV9	.	TRGJ2	16	-1	-1	23
241	0.001120497668341989	TGTGCCTTGTGGGAGGAGGAATTTTATTATAAGAAACTCTTT	CALWEEEFYYKKLF	TRGV9	.	TRGJ1	15	-1	-1	23
240	0.0011158483004235574	TGTGCTCAACAGAAACTCTTT	CAQQKLF	TRGV9	.	TRGJ2	4	-1	-1	10
238	0.0011065495645866945	TGTGCCTTGTGGGAGGTGCTCGCCAAGAAACTCTTT	CALWEVLAKKLF	TRGV9	.	TRGJ1	18	-1	-1	24
237	0.001101900196668263	TGTGCCTTGTGGGAGGTGCCATTTGGGAAACTCTTT	CALWEVPFGKLF	TRGV9	.	TRGJ2	18	-1	-1	26
237	0.001101900196668263	TGTGCCTTGTGGGGGGAGGGTAAGAAACTCTTT	CALWGEGKKLF	TRGV9	.	TRGJ2	15	-1	-1	20
237	0.001101900196668263	TGTGCCTTGTGGGAGGTGCAAACGAAACTCTTT	CALWEVQTKLF	TRGV9	.	TRGJ1	19	-1	-1	23
237	0.001101900196668263	TGTGCTGCGTTGGGGAAACTCTTT	CAALGKLF	TRGV10	.	TRGJ1	13	-1	-1	14
236	0.0010972508287498315	TGTGCCTTGTGGGAGGTGACGAAACTCTTT	CALWEVTKLF	TRGV9	.	TRGJ2	17	-1	-1	20
235	0.0010926014608314	TGTGCCTTGTGGGAGGTGCGTTATTATAAGAAACTCTTT	CALWEVRYYKKLF	TRGV9	.	TRGJ1	18	-1	-1	20
235	0.0010926014608314	TGTGCCACCTGGGACAAGCAAAAGAAACTCTTT	CATWDKQKKLF	TRGV3	.	TRGJ2	18	-1	-1	21
234	0.0010879520929129684	TGTGCCTTGTGGGAGGTGCACGGGGAGAAACTCTTT	CALWEVHGEKLF	TRGV9	.	TRGJ2	20	-1	-1	25
233	0.001083302724994537	TGTGCCTTGTGGGATGCGCTCGCGTTGGGCAAAAAAATCAAGGTATTT	CALWDALALGKKIKVF	TRGV9	.	TRGJP	13	-1	-1	23
233	0.001083302724994537	TGTGCCTTGTGGGAGGTGCCTAATTATTATAAGAAACTCTTT	CALWEVPNYYKKLF	TRGV9	.	TRGJ1	18	-1	-1	21
233	0.001083302724994537	TGTGCTGCGTGGGATAATGCCCTCTTT	CAAWDNALF	TRGV10	.	TRGJ2	14	-1	-1	21
233	0.001083302724994537	TGTGCTGCCCCCCTCTTT	CAAPLF	TRGV10	.	TRGJ1	7	-1	-1	12
232	0.0010786533570761056	TGTGCCTTGTGGGAGGTGCGTAAGAAACTCTTT	CALWEVRKKLF	TRGV9	.	TRGJ1	18	-1	-1	20
231	0.001074003989157674	TGTGCCTTGTGGGAGGTGGGGGAGAAACTCTTT	CALWEVGEKLF	TRGV9	.	TRGJ1	17	-1	-1	22
231	0.001074003989157674	TGTGCCTTGTGGGAGGACTCTAAGAAACTCTTT	CALWEDSKKLF	TRGV9	.	TRGJ2	15	-1	-1	20
230	0.0010693546212392426	TGTGCTGCGTGGGGTGCGAAACTCTTT	CAAWGAKLF	TRGV10	.	TRGJ1	12	-1	-1	17
229	0.001064705253320811	TGTGCTGCGTGGGTCAACCCCGGGGCTGGTTGGTTCAAGATATTT	CAAWVNPGAGWFKIF	TRGV10	.	TRGJP1	12	-1	-1	25
229	0.001064705253320811	TGTGCCTTGTGGGAGGTGCCACGGCTGGATAAGAAACTCTTT	CALWEVPRLDKKLF	TRGV9	.	TRGJ2	18	-1	-1	28
229	0.001064705253320811	TGTGCCACCTGGGATACATATTATAAGAAACTCTTT	CATWDTYYKKLF	TRGV4	.	TRGJ2	14	-1	-1	18
229	0.001064705253320811	TGTGCTGCGTGGGGATTGTGGGGGCTCTTT	CAAWGLWGLF	TRGV10	.	TRGJ1	16	-1	-1	24
228	0.0010600558854023795	TGTGCCTTGCGTCGCGGACCCCGTAAGAAACTCTTT	CALRRGPRKKLF	TRGV9	.	TRGJ2	8	-1	-1	23
228	0.0010600558854023795	TGTGCCTTGTGGGAGGTTGTTGAGAAACTCTTT	CALWEVVEKLF	TRGV9	.	TRGJ2	16	-1	-1	22
228	0.0010600558854023795	TGTGCCTTGTGGGAGGGGAAACTCTTT	CALWEGKLF	TRGV9	.	TRGJ2	15	-1	-1	17
227	0.001055406517483948	TGTGCCTTGTGGGAGGTGTTTGTTGGAGAGTTGGGCAAAAAAATCAAGGTATTT	CALWEVFVGELGKKIKVF	TRGV9	.	TRGJP	17	-1	-1	26
227	0.001055406517483948	TGTGCCTTGTGGGAGGGAGGACGGCAAGAGTTGGGCAAAAAAATCAAGGTATTT	CALWEGGRQELGKKIKVF	TRGV9	.	TRGJP	15	-1	-1	22
227	0.001055406517483948	TGTGCCACCTGGGATTATTATAAGAAACTCTTT	CATWDYYKKLF	TRGV8	.	TRGJ2	14	-1	-1	13
226	0.0010507571495655165	TGTGCCTTGTGGGAGGTGTCGGAGTTGGGCAAAAAAATCAAGGTATTT	CALWEVSELGKKIKVF	TRGV9	.	TRGJP	17	-1	-1	21
225	0.001046107781647085	TGTGCCTTGTGGTATAAGAAACTCTTT	CALWYKKLF	TRGV9	.	TRGJ1	11	-1	-1	12
224	0.0010414584137286536	TGTGCTGCGTGGGATCCGTATTATAAGAAACTCTTT	CAAWDPYYKKLF	TRGV10	.	TRGJ2	14	-1	-1	18
224	0.0010414584137286536	TGTGCTGCGTGGAAACTCTTT	CAAWKLF	TRGV10	.	TRGJ2	11	-1	-1	11
223	0.001036809045810222	TGTGCCTTGTGGGAGGTGCGTTCTCTGAAACTCTTT	CALWEVRSLKLF	TRGV9	.	TRGJ1	18	-1	-1	26
223	0.001036809045810222	TGTGCCTTGTGTGTCAGTCTGAAGAAACTCTTT	CALCVSLKKLF	TRGV9	.	TRGJ2	10	-1	-1	21
223	0.001036809045810222	TGTGCCTTGTGGGAGGTGCCCGGGAAACTCTTT	CALWEVPGKLF	TRGV9	.	TRGJ1	18	-1	-1	23
223	0.001036809045810222	TGTGCCTTGTGGGGGTATAAGAAACTCTTT	CALWGYKKLF	TRGV9	.	TRGJ2	15	-1	-1	15
223	0.001036809045810222	TGTGCCTTGTGGGAGGTGCTAAAACTCTTT	CALWEVLKLF	TRGV9	.	TRGJ1	18	-1	-1	21
223	0.001036809045810222	TGTGCCACCTGGGATTATAAGAAACTCTTT	CATWDYKKLF	TRGV8	.	TRGJ1	14	-1	-1	13
222	0.0010321596778917906	TGTGCCTTGTGGGAGGTCGGAGAGTTGGGCAAAAAAATCAAGGTATTT	CALWEVGELGKKIKVF	TRGV9	.	TRGJP	16	-1	-1	20
222	0.0010321596778917906	TGTGCCTTGTGGGAGGTGAGTGAGTTGGGCAAAAAAATCAAGGTATTT	CALWEVSELGKKIKVF	TRGV9	.	TRGJP	17	-1	-1	21
222	0.0010321596778917906	TGTGCCTTGTGGGAGGTGGTCCTCCAGAAACTCTTT	CALWEVVLQKLF	TRGV9	.	TRGJ2	24	-1	-1	25
222	0.0010321596778917906	TGTGCCTTGTGGGAGGTGAATTGGAAACTCTTT	CALWEVNWKLF	TRGV9	.	TRGJ1	17	-1	-1	23
221	0.0010275103099733592	TGTTATAAGAAACTCTTT	CYKKLF	TRGV9	.	TRGJ1	2	-1	-1	2
219	0.0010182115741364961	TGTGCCTTGTTGCAAGAGTTGGGCAAAAAAATCAAGGTATTT	CALLQELGKKIKVF	TRGV9	.	TRGJP	9	-1	-1	11
219	0.0010182115741364961	TGTGCCTTGTGGGAGGTGCTCATGGAGAAACTCTTT	CALWEVLMEKLF	TRGV9	.	TRGJ1	18	-1	-1	25
219	0.0010182115741364961	TGTGCTGCGTGGGATTATAGGTGTAGACTCTTT	CAAWDYRCRLF	TRGV10	.	TRGJ2	16	-1	-1	26
219	0.0010182115741364961	TGTGCCTTGTGCCGTAAGAAACTCTTT	CALCRKKLF	TRGV9	.	TRGJ1	10	-1	-1	14
218	0.0010135622062180647	TGTGCCTTGTGGGAGGTGCATGAAAGGAAACTCTTT	CALWEVHERKLF	TRGV9	.	TRGJ1	19	-1	-1	26
218	0.0010135622062180647	TGTGCCTTGTGGGAGGTGAAGAAACTCTTT	CALWEVKKLF	TRGV9	.	TRGJ1	17	-1	-1	18
218	0.0010135622062180647	TGTGCCTTGTGGGAGTGTGAGAAACTCTTT	CALWECEKLF	TRGV9	.	TRGJ1	18	-1	-1	19
217	0.001008912838299633	TGTGCCTTGTGGGAGGTCTGGGAGTTGGGCAAAAAAATCAAGGTATTT	CALWEVWELGKKIKVF	TRGV9	.	TRGJP	16	-1	-1	21
217	0.001008912838299633	TGTGCTGCGTATGACCGCTGCGTGGGATTATACCTCTTT	CAAYDRCVGLYLF	TRGV10	.	TRGJ2	9	-1	-1	33
217	0.001008912838299633	TGTGCCTTGTGGGAGGGGATGAAACTCTTT	CALWEGMKLF	TRGV9	.	TRGJ2	15	-1	-1	20
216	0.0010042634703812017	TGTGCCTTGTGGGAGGTTCAAGAGTTGGGCAAAAAAATCAAGGTATTT	CALWEVQELGKKIKVF	TRGV9	.	TRGJP	19	-1	-1	18
215	9.996141024627703E-4	TGTGCCTTGTGGGAGTCCCCTTCTGCGTTGGGCAAAAAAATCAAGGTATTT	CALWESPSALGKKIKVF	TRGV9	.	TRGJP	14	-1	-1	26
215	9.996141024627703E-4	TGTGCCTTGTGGGAGGTGCAGGATAAGAAACTCTTT	CALWEVQDKKLF	TRGV9	.	TRGJ2	19	-1	-1	22
214	9.949647345443386E-4	TGTGCCTTGTGGGAGGAGAAGAAACTCTTT	CALWEEKKLF	TRGV9	.	TRGJ1	15	-1	-1	18
213	9.903153666259072E-4	TGTGCCTTGTGTTATAAGAAACTCTTT	CALCYKKLF	TRGV9	.	TRGJ1	10	-1	-1	11
212	9.856659987074758E-4	TGTGCCTTGTGGGTAGTAGGGAGGTTGGGCAAAAAAATCAAGGTATTT	CALWVVGRLGKKIKVF	TRGV9	.	TRGJP	12	-1	-1	23
212	9.856659987074758E-4	TGTGCCTTGTGGGAGGTCGGTGAGTTGGGCAAAAAAATCAAGGTATTT	CALWEVGELGKKIKVF	TRGV9	.	TRGJP	16	-1	-1	21
212	9.856659987074758E-4	TGTGCCTTGTGGGAGAACGAGTTGGGCAAAAAAATCAAGGTATTT	CALWENELGKKIKVF	TRGV9	.	TRGJP	14	-1	-1	18
211	9.810166307890442E-4	TGTGCCTTGTGGGAGGTGGCAGAGTTGGGCAAAAAAATCAAGGTATTT	CALWEVAELGKKIKVF	TRGV9	.	TRGJP	17	-1	-1	17
209	9.717178949521812E-4	TGTGCCTTGTGGGAGGTGCTCGAGTTGGGCAAAAAAATCAAGGTATTT	CALWEVLELGKKIKVF	TRGV9	.	TRGJP	18	-1	-1	21
209	9.717178949521812E-4	TGTGCCTTGTGGGAGGTTCAACTCAAGAAACTCTTT	CALWEVQLKKLF	TRGV9	.	TRGJ2	23	-1	-1	24
209	9.717178949521812E-4	TGTGCCTTGTGGGAGGTGCTTCAAAGTAAACTCTTT	CALWEVLQSKLF	TRGV9	.	TRGJ1	18	-1	-1	23
209	9.717178949521812E-4	TGTGCCTCTAGACGGGGTTATAAGAAACTCTTT	CASRRGYKKLF	TRGV9	.	TRGJ1	6	-1	-1	17
209	9.717178949521812E-4	TGTGCTGCGTGGGAAACAGCGAAACTCTTT	CAAWETAKLF	TRGV10	.	TRGJ2	13	-1	-1	20
208	9.670685270337497E-4	TGTGCCTTGTGGGAGGTGGATGAGTTGGGCAAAAAAATCAAGGTATTT	CALWEVDELGKKIKVF	TRGV9	.	TRGJP	17	-1	-1	21
208	9.670685270337497E-4	TGTGCCTTGTGGGCGAGGTATAAGAAACTCTTT	CALWARYKKLF	TRGV9	.	TRGJ2	12	-1	-1	18
207	9.624191591153183E-4	TGTGCCTTGTGGGAGTCTTCGGAGTTGGGCAAAAAAATCAAGGTATTT	CALWESSELGKKIKVF	TRGV9	.	TRGJP	14	-1	-1	21
207	9.624191591153183E-4	TGTGCCTTGTGGGAGGTGCACGTGGATAAGAAACTCTTT	CALWEVHVDKKLF	TRGV9	.	TRGJ2	20	-1	-1	25
207	9.624191591153183E-4	TGTGCCTTGTGGGAGGTGGTGTATAAGAAACTCTTT	CALWEVVYKKLF	TRGV9	.	TRGJ1	17	-1	-1	21
205	9.531204232784553E-4	TGTGCCTTGTGGGAGGTGGAAGAGTTGGGCAAAAAAATCAAGGTATTT	CALWEVEELGKKIKVF	TRGV9	.	TRGJP	17	-1	-1	19
205	9.531204232784553E-4	TGTGCCTTGTGGGAGATTACGCGGGATAAGAAACTCTTT	CALWEITRDKKLF	TRGV9	.	TRGJ1	14	-1	-1	25
203	9.438216874415923E-4	TGTGCCTTGTGGGAGGTGCCCGCAAACAGGAAGAAACTCTTT	CALWEVPANRKKLF	TRGV9	.	TRGJ1	18	-1	-1	30
203	9.438216874415923E-4	TGTGCCTTGTGGGAGGTGCTTGTGCGGAAGAAACTCTTT	CALWEVLVRKKLF	TRGV9	.	TRGJ2	18	-1	-1	27
203	9.438216874415923E-4	TGTGCTGCGTGGGATTGGGAACTCTTT	CAAWDWELF	TRGV10	.	TRGJ1	15	-1	-1	19
203	9.438216874415923E-4	TGTGCTGCGGGGAAACTCTTT	CAAGKLF	TRGV10	.	TRGJ2	12	-1	-1	11
202	9.391723195231608E-4	TGTGCCTTGTGGGACCCGCAGGGGGAACTCTTT	CALWDPQGELF	TRGV9	.	TRGJ1	13	-1	-1	25
202	9.391723195231608E-4	TGTGCCTTGTGGGAGTCGAATAAGAAACTCTTT	CALWESNKKLF	TRGV9	.	TRGJ1	14	-1	-1	19
202	9.391723195231608E-4	TGTGCTGCGTGGGATTTGGGGAAACTCTTT	CAAWDLGKLF	TRGV10	.	TRGJ1	15	-1	-1	20
201	9.345229516047294E-4	TGTGCCTTGTGGGAGGTGCATTCAGTTCAAGAGTTGGGCAAAAAAATCAAGGTATTT	CALWEVHSVQELGKKIKVF	TRGV9	.	TRGJP	19	-1	-1	27
201	9.345229516047294E-4	TGTGCCACCTGGGATCCGGGTTATTATAAGAAACTCTTT	CATWDPGYYKKLF	TRGV8	.	TRGJ1	14	-1	-1	20
201	9.345229516047294E-4	TGTGCTGCGTGGGATTCTTATAAGAAACTCTTT	CAAWDSYKKLF	TRGV10	.	TRGJ1	15	-1	-1	13
201	9.345229516047294E-4	TGTGCCTTGTGGGAGCCCGATAAGAAACTCTTT	CALWEPDKKLF	TRGV9	.	TRGJ1	14	-1	-1	19
201	9.345229516047294E-4	TGTGCCTTGTTGAGGTATAAGAAACTCTTT	CALLRYKKLF	TRGV9	.	TRGJ2	15	-1	-1	15
199	9.252242157678663E-4	TGTGCCTTGTGGGAGGTGCATAAAGAGTTGGGCAAAAAAATCAAGGTATTT	CALWEVHKELGKKIKVF	TRGV9	.	TRGJP	19	-1	-1	22
199	9.252242157678663E-4	TGTGCCTTGTGGGAGGTGCGGTATAAGAAACTCTTT	CALWEVRYKKLF	TRGV9	.	TRGJ1	18	-1	-1	21
198	9.205748478494348E-4	TGTGCCTTGTGGGAGGTGCCCGGCCTTAAGAAACTCTTT	CALWEVPGLKKLF	TRGV9	.	TRGJ1	18	-1	-1	26
198	9.205748478494348E-4	TGTGCCTTGTGCGTAACCTATAAGAAACTCTTT	CALCVTYKKLF	TRGV9	.	TRGJ1	10	-1	-1	18
197	9.159254799310034E-4	TGTGCCTTGTGGGAGCCTAAAGAGTTGGGCAAAAAAATCAAGGTATTT	CALWEPKELGKKIKVF	TRGV9	.	TRGJP	14	-1	-1	19
197	9.159254799310034E-4	TGTGCCTTGTGGGAGGTGCGCGAGTTGGGCAAAAAAATCAAGGTATTT	CALWEVRELGKKIKVF	TRGV9	.	TRGJP	18	-1	-1	21
196	9.112761120125719E-4	TGTGCCTTGTGGGAGGCTCACGGGGAGTTGGGCAAAAAAATCAAGGTATTT	CALWEAHGELGKKIKVF	TRGV9	.	TRGJP	15	-1	-1	24
196	9.112761120125719E-4	TGTGCCTTGTGGACTCAACAAGAGTTGGGCAAAAAAATCAAGGTATTT	CALWTQQELGKKIKVF	TRGV9	.	TRGJP	11	-1	-1	18
196	9.112761120125719E-4	TGTGCCTTGTGGGAGGGAGACTATAAGAAACTCTTT	CALWEGDYKKLF	TRGV9	.	TRGJ2	15	-1	-1	21
195	9.066267440941404E-4	TGTGCCTTGTGGGAGGTGCTCTATAAGAAACTCTTT	CALWEVLYKKLF	TRGV9	.	TRGJ1	18	-1	-1	21
193	8.973280082572774E-4	TGTGCCTTGTGTCTGGGTGGTAGTAATAAGAAACTCTTT	CALCLGGSNKKLF	TRGV9	.	TRGJ2	10	-1	-1	25
192	8.926786403388459E-4	TGTGCCTTGTGGGAGGGACATTATAAGAAACTCTTT	CALWEGHYKKLF	TRGV9	.	TRGJ1	15	-1	-1	19
192	8.926786403388459E-4	TGTGCCTTGTGCATAATTTGGAAACTCTTT	CALCIIWKLF	TRGV9	.	TRGJ2	10	-1	-1	20
191	8.880292724204145E-4	TGTGCCTTGCCCCCTTCACCGGAGTATAAGAAACTCTTT	CALPPSPEYKKLF	TRGV9	.	TRGJ2	8	-1	-1	24
191	8.880292724204145E-4	TGTGCCTTGTGGGAGGTGACTTATAAGAAACTCTTT	CALWEVTYKKLF	TRGV9	.	TRGJ1	17	-1	-1	20
191	8.880292724204145E-4	CCCCCTGGTTATTATAAGAAACTCTTT	PPGYYKKLF	TRGV9	.	TRGJ1	-1	-1	-1	8
190	8.83379904501983E-4	TGTGCCTTGTGGGAGGTGTCCCCGTTTTGCTATAAGAAACTCTTT	CALWEVSPFCYKKLF	TRGV9	.	TRGJ1	17	-1	-1	30
190	8.83379904501983E-4	TGTGCCTTGTGGGAGAATAAGAAACTCTTT	CALWENKKLF	TRGV9	.	TRGJ1	14	-1	-1	16
189	8.787305365835514E-4	TGTGCCTTGTGGGAGGTGCAGATGCGTGATAAGAAACTCTTT	CALWEVQMRDKKLF	TRGV9	.	TRGJ1	19	-1	-1	28
189	8.787305365835514E-4	TGTGCCTTGTGGGAGGGTTATAAGAAACTCTTT	CALWEGYKKLF	TRGV9	.	TRGJ2	15	-1	-1	17
188	8.740811686651199E-4	TGTGCCTTGTGGGAGGTCCAACAACAAGAGTTGGGCAAAAAAATCAAGGTATTT	CALWEVQQQELGKKIKVF	TRGV9	.	TRGJP	19	-1	-1	24
188	8.740811686651199E-4	TGTGCCTTGTGGGAGGTGCTGTATAAGAAACTCTTT	CALWEVLYKKLF	TRGV9	.	TRGJ2	18	-1	-1	21
187	8.694318007466885E-4	TGTGCCTTGTGGGAGGTGCAGGGCAAAAAAATCAAGGTATTT	CALWEVQGKKIKVF	TRGV9	.	TRGJP	19	-1	-1	20
187	8.694318007466885E-4	TGTGCCTTGTGGGAGGTGCCTATTGATAAGAAACTCTTT	CALWEVPIDKKLF	TRGV9	.	TRGJ1	18	-1	-1	20
187	8.694318007466885E-4	TGTGCCTTGTGGGAGGTGCGTTATAAGAAACTCTTT	CALWEVRYKKLF	TRGV9	.	TRGJ1	18	-1	-1	20
186	8.64782432828257E-4	TGTGCTGCGTGGGCCCTCAAGAAACTCTTT	CAAWALKKLF	TRGV10	.	TRGJ1	12	-1	-1	18
185	8.601330649098255E-4	TGTGCCTTGTGGGAGGTGCATGTATTGGGCAAAAAAATCAAGGTATTT	CALWEVHVLGKKIKVF	TRGV9	.	TRGJP	19	-1	-1	24
185	8.601330649098255E-4	TGTGCCTTGTGGGAGGCCCCTGGTTATAAGAAACTCTTT	CALWEAPGYKKLF	TRGV9	.	TRGJ1	15	-1	-1	23
185	8.601330649098255E-4	TGTGCTGCGTGGGATTTATATAAGAAACTCTTT	CAAWDLYKKLF	TRGV10	.	TRGJ1	15	-1	-1	12
185	8.601330649098255E-4	TGTGCCTTGTGTTTTTGTTATAAGAAACTCTTT	CALCFCYKKLF	TRGV9	.	TRGJ1	10	-1	-1	14
185	8.601330649098255E-4	TGTGCCTTGTGGGAGGAATATAAGAAACTCTTT	CALWEEYKKLF	TRGV9	.	TRGJ1	15	-1	-1	18
184	8.55483696991394E-4	TGTGCCTTGTGGGAGGTGGGAACTCAAGAGTTGGGCAAAAAAATCAAGGTATTT	CALWEVGTQELGKKIKVF	TRGV9	.	TRGJP	17	-1	-1	24
184	8.55483696991394E-4	TGTGCCTTGTGGGAGGTGCTCGGAGTTATGGGTAAGAAACTCTTT	CALWEVLGVMGKKLF	TRGV9	.	TRGJ1	18	-1	-1	32
184	8.55483696991394E-4	TGTGCTGCGTGGGTCTATTATAAGAAACTCTTT	CAAWVYYKKLF	TRGV10	.	TRGJ1	12	-1	-1	15
184	8.55483696991394E-4	TGTGCCTTGTGGGAAGTTTATAAGAAACTCTTT	CALWEVYKKLF	TRGV9	.	TRGJ1	16	-1	-1	17
183	8.508343290729625E-4	TGTGCCTTGTGGGAGGAGTCTCAAGAGTTGGGCAAAAAAATCAAGGTATTT	CALWEESQELGKKIKVF	TRGV9	.	TRGJP	15	-1	-1	21
183	8.508343290729625E-4	TGTGCCTTGTGGGAGGCCCGGTGTCGCTATAAGAAACTCTTT	CALWEARCRYKKLF	TRGV9	.	TRGJ2	15	-1	-1	27
182	8.46184961154531E-4	TGTGCCTTGTGGGAGCCCCCCCGATATAAGAAACTCTTT	CALWEPPRYKKLF	TRGV9	.	TRGJ1	14	-1	-1	24
182	8.46184961154531E-4	TGTGCTGCGTGGGACCCGTATAAGAAACTCTTT	CAAWDPYKKLF	TRGV10	.	TRGJ2	13	-1	-1	18
181	8.415355932360996E-4	TGTGCCTTGTGGGAGGTGCGCGATCGGGATTATAAGAAACTCTTT	CALWEVRDRDYKKLF	TRGV9	.	TRGJ1	18	-1	-1	28
181	8.415355932360996E-4	TGTGCCTTGTGGGTCCGAAGGTATAAGAAACTCTTT	CALWVRRYKKLF	TRGV9	.	TRGJ1	12	-1	-1	21
181	8.415355932360996E-4	TGTGCCTTGTGCCATGATTATAAGAAACTCTTT	CALCHDYKKLF	TRGV9	.	TRGJ1	10	-1	-1	13
181	8.415355932360996E-4	TGTGCCTTGTGGGAGGTTTATAAGAAACTCTTT	CALWEVYKKLF	TRGV9	.	TRGJ1	16	-1	-1	17
181	8.415355932360996E-4	TGTGCTGCGTGGGATTTTGAGAAACTCTTT	CAAWDFEKLF	TRGV10	.	TRGJ1	15	-1	-1	13
180	8.368862253176681E-4	TGTGCCTTGTGGGAGGTGAGGGGTTCGGTTGAGTTGGGCAAAAAAATCAAGGTATTT	CALWEVRGSVELGKKIKVF	TRGV9	.	TRGJP	17	-1	-1	30
180	8.368862253176681E-4	TGTGCCTTGTGGGAGGTGCTGTCTTATAAGAAACTCTTT	CALWEVLSYKKLF	TRGV9	.	TRGJ1	18	-1	-1	23
180	8.368862253176681E-4	TGTGCCTTGTGCGGACCCTATAAGAAACTCTTT	CALCGPYKKLF	TRGV9	.	TRGJ2	14	-1	-1	18
180	8.368862253176681E-4	TGTGCTGCGGCCGATAAGAAACTCTTT	CAAADKKLF	TRGV10	.	TRGJ2	8	-1	-1	13
179	8.322368573992365E-4	TGTGCCTTGTGGGAGGTTCAGGATTATAAGAAACTCTTT	CALWEVQDYKKLF	TRGV9	.	TRGJ2	19	-1	-1	22
179	8.322368573992365E-4	TGTGCCTTGTGGGAGGTGCTGATTTATAAGAAACTCTTT	CALWEVLIYKKLF	TRGV9	.	TRGJ1	18	-1	-1	23
179	8.322368573992365E-4	TGTGCCTTGTGGGATGGTTATTATAAGAAACTCTTT	CALWDGYYKKLF	TRGV9	.	TRGJ1	17	-1	-1	17
179	8.322368573992365E-4	TGTGCTGCGTGGGACTATAAGAAACTCTTT	CAAWDYKKLF	TRGV10	.	TRGJ1	16	-1	-1	15
178	8.275874894808051E-4	TGTGCCTTGTGGGACACCAAGGGTTATAAGAAACTCTTT	CALWDTKGYKKLF	TRGV9	.	TRGJ2	13	-1	-1	23
177	8.229381215623736E-4	TGTGCTGCCAATAAGAAACTCTTT	CAANKKLF	TRGV10	.	TRGJ2	7	-1	-1	10
177	8.229381215623736E-4	TGTGCTGCGTGGAAGAAACTCTTT	CAAWKKLF	TRGV10	.	TRGJ1	11	-1	-1	12
176	8.182887536439421E-4	TGTGCCTTGTGGGAACCACTTCAAGAGTTGGGCAAAAAAATCAAGGTATTT	CALWEPLQELGKKIKVF	TRGV9	.	TRGJP	13	-1	-1	21
176	8.182887536439421E-4	TGTGCTGCGTGGGATCTCCTGTATAGGCGGGAGAAACTCTTT	CAAWDLLYRREKLF	TRGV10	.	TRGJ1	14	-1	-1	31
176	8.182887536439421E-4	TGTGCTGCGTCCATCCCCGCCCAGGAGAAACTCTTT	CAASIPAQEKLF	TRGV10	.	TRGJ1	9	-1	-1	25
176	8.182887536439421E-4	TGTGCCTTGTGGTTCCATTATAAGAAACTCTTT	CALWFHYKKLF	TRGV9	.	TRGJ1	11	-1	-1	16
176	8.182887536439421E-4	TGTGCTGCGTGGGATGTTGCGAAACTCTTT	CAAWDVAKLF	TRGV10	.	TRGJ2	14	-1	-1	20
174	8.089900178070792E-4	TGTGCCTTGTGGGAGGTGCCGAATGGGTATAAGAAACTCTTT	CALWEVPNGYKKLF	TRGV9	.	TRGJ1	18	-1	-1	27
174	8.089900178070792E-4	TGTGCCTTGTGGGATCCCTCTGATTATAAGAAACTCTTT	CALWDPSDYKKLF	TRGV9	.	TRGJ1	13	-1	-1	22
174	8.089900178070792E-4	TGTGCCACCCGAAAAGGGGAGAAACTCTTT	CATRKGEKLF	TRGV3	.	TRGJ2	8	-1	-1	19
173	8.043406498886476E-4	TGTGCTGCGTCCCTGAGCCTAGGGGGCAAGAAACTCTTT	CAASLSLGGKKLF	TRGV10	.	TRGJ2	9	-1	-1	27
173	8.043406498886476E-4	TGTGCCTTGTGGGAGGTGCAGGGGAAACTCTTT	CALWEVQGKLF	TRGV9	.	TRGJ1	19	-1	-1	23
173	8.043406498886476E-4	TGTGCCTTGGGCTTATATAAGAAACTCTTT	CALGLYKKLF	TRGV9	.	TRGJ1	8	-1	-1	12
172	7.996912819702161E-4	TGTGCCTTGTGGGAGGTACCCGAAAGGCAAGAGTTGGGCAAAAAAATCAAGGTATTT	CALWEVPERQELGKKIKVF	TRGV9	.	TRGJP	16	-1	-1	25
172	7.996912819702161E-4	TGTGCCTTGTGGGAGGCGCCCGCTCTAGGATATAAGAAACTCTTT	CALWEAPALGYKKLF	TRGV9	.	TRGJ1	18	-1	-1	30
172	7.996912819702161E-4	TGTGCTCCCGAAGATAAGAAACTCTTT	CAPEDKKLF	TRGV10	.	TRGJ2	5	-1	-1	13
171	7.950419140517847E-4	TGTGCCTTGTGGGAGGTGCAGTATTATAAGAAACTCTTT	CALWEVQYYKKLF	TRGV9	.	TRGJ2	19	-1	-1	21
171	7.950419140517847E-4	TGTGCCACCCAAACCCATTATTATAAGAAACTCTTT	CATQTHYYKKLF	TRGV4	.	TRGJ1	8	-1	-1	16
170	7.903925461333532E-4	TGTGCCTTGTGGGAGGTGTGTAGTTATAAGAAACTCTTT	CALWEVCSYKKLF	TRGV9	.	TRGJ2	17	-1	-1	23
170	7.903925461333532E-4	TGTGCCTTGTGGGGTTATTATAAGAAACTCTTT	CALWGYYKKLF	TRGV9	.	TRGJ2	12	-1	-1	14
170	7.903925461333532E-4	TGTGCTGCAAATAAGAAACTCTTT	CAANKKLF	TRGV10	.	TRGJ1	7	-1	-1	10
169	7.857431782149216E-4	TGTGCTGCGTGGGATCGGAATTATTATAAGAAACTCTTT	CAAWDRNYYKKLF	TRGV10	.	TRGJ1	14	-1	-1	17
169	7.857431782149216E-4	TGTGCCTTGTGGGAGGCGGGATATAAGAAACTCTTT	CALWEAGYKKLF	TRGV9	.	TRGJ1	15	-1	-1	21
169	7.857431782149216E-4	TGTGCTGCGTGGGATTATGAGGAACTCTTT	CAAWDYEELF	TRGV10	.	TRGJ1	16	-1	-1	13
168	7.810938102964902E-4	TGTGCTGCGTCCGCGTATAGGGAGAAACTCTTT	CAASAYREKLF	TRGV10	.	TRGJ2	9	-1	-1	22
167	7.764444423780587E-4	TGTGCCTTGTGGGTCCTGCTGAGGTATTATAAGAAACTCTTT	CALWVLLRYYKKLF	TRGV9	.	TRGJ2	12	-1	-1	24
167	7.764444423780587E-4	TGTGCCTTGTGGGAGGTGCAATGTTATAAGAAACTCTTT	CALWEVQCYKKLF	TRGV9	.	TRGJ1	19	-1	-1	23
166	7.717950744596272E-4	TGTGCCTCCTACAGTAGTGATTGGATCAAGACGTTT	CASYSSDWIKTF	TRGV9	.	TRGJP2	6	-1	-1	9
166	7.717950744596272E-4	TGTGCGAATTATTATAAGAAACTCTTT	CANYYKKLF	TRGV9	.	TRGJ2	4	-1	-1	4
165	7.671457065411958E-4	TGTGCCTTGTGGGAGGTGCGATACCGGGAACAAGAGTTGGGCAAAAAAATCAAGGTATTT	CALWEVRYREQELGKKIKVF	TRGV9	.	TRGJP	18	-1	-1	30
165	7.671457065411958E-4	TGTGCCTTGTGGGAGGGATATTATAAGAAACTCTTT	CALWEGYYKKLF	TRGV9	.	TRGJ1	15	-1	-1	18
164	7.624963386227643E-4	TGTGCCTTGTGGGAACTGACCCCTTCTCGGGAGTTGGGCAAAAAAATCAAGGTATTT	CALWELTPSRELGKKIKVF	TRGV9	.	TRGJP	13	-1	-1	30
164	7.624963386227643E-4	TGTGCCTTGTGGGAGGTTGTGTATTATAAGAAACTCTTT	CALWEVVYYKKLF	TRGV9	.	TRGJ2	16	-1	-1	21
164	7.624963386227643E-4	TGTGCCTTGTGGGAATCCCGTTATTATAAGAAACTCTTT	CALWESRYYKKLF	TRGV9	.	TRGJ2	13	-1	-1	20
164	7.624963386227643E-4	TGTGCCACCTGGGACGGGCGGGGGAAACTCTTT	CATWDGRGKLF	TRGV2	.	TRGJ1	18	-1	-1	23
163	7.578469707043327E-4	TGTGCCACCTGGGACGGGCGGGGTAGTGATTGGATCAAGACGTTT	CATWDGRGSDWIKTF	TRGV2	.	TRGJP2	18	-1	-1	22
163	7.578469707043327E-4	TGTGCCTTGTGGGAGGTGTTAGGTTATAAGAAACTCTTT	CALWEVLGYKKLF	TRGV9	.	TRGJ1	17	-1	-1	23
163	7.578469707043327E-4	TGTGCTGCGCAAATGCCCTTCAAGAAACTCTTT	CAAQMPFKKLF	TRGV10	.	TRGJ1	8	-1	-1	21
163	7.578469707043327E-4	TGTGCCTTCCCGGTCTATTATAAGAAACTCTTT	CAFPVYYKKLF	TRGV9	.	TRGJ2	7	-1	-1	15
163	7.578469707043327E-4	TGTGCTGCTCATTATAAGAAACTCTTT	CAAHYKKLF	TRGV10	.	TRGJ1	7	-1	-1	10
162	7.531976027859012E-4	TGTGCTGCGTGGGATTCTAAGAAACTCTTT	CAAWDSKKLF	TRGV10	.	TRGJ2	15	-1	-1	13
161	7.485482348674698E-4	TGTGCTGCGTGGGCATACAAACTTCCGGAACTCTTT	CAAWAYKLPELF	TRGV10	.	TRGJ1	12	-1	-1	28
161	7.485482348674698E-4	TGTGCTGCGTGGGATGGTAAGAAACTCTTT	CAAWDGKKLF	TRGV10	.	TRGJ2	14	-1	-1	17
160	7.438988669490383E-4	TGTGCCCCGCAAGAGTTGGGCAAAAAAATCAAGGTATTT	CAPQELGKKIKVF	TRGV9	.	TRGJP	5	-1	-1	8
160	7.438988669490383E-4	TGTGCCTTGTGGGAGGTAGGTTATAAGAAACTCTTT	CALWEVGYKKLF	TRGV9	.	TRGJ1	16	-1	-1	20
160	7.438988669490383E-4	TGTGCCTGCGGGAGTTATTATAAGAAACTCTTT	CACGSYYKKLF	TRGV9	.	TRGJ2	13	-1	-1	11
160	7.438988669490383E-4	TGTGCCCTAGCTTCTTATTATAAGAAACTCTTT	CALASYYKKLF	TRGV9	.	TRGJ1	5	-1	-1	14
159	7.392494990306068E-4	TGTGCCTTGTGGGAGGTGCACGGATATAAGAAACTCTTT	CALWEVHGYKKLF	TRGV9	.	TRGJ1	20	-1	-1	24
158	7.346001311121753E-4	TGTGCTGCGTGGGCCCCCGGGACGAGTAATAAGAAACTCTTT	CAAWAPGTSNKKLF	TRGV10	.	TRGJ2	12	-1	-1	28
158	7.346001311121753E-4	TGTGCCTTGTGGGAGTTGAATTATTATAAGAAACTCTTT	CALWELNYYKKLF	TRGV9	.	TRGJ1	17	-1	-1	17
158	7.346001311121753E-4	TGTGCCACCTGGGACGGGCCGGGTTATAAGAAACTCTTT	CATWDGPGYKKLF	TRGV2	.	TRGJ1	19	-1	-1	23
158	7.346001311121753E-4	TGTGCCTTGTGGGAGGTGCAGCTCGCCCTCTTT	CALWEVQLALF	TRGV9	.	TRGJ2	23	-1	-1	27
157	7.299507631937438E-4	TGTGCCTTGTGGGAGGTGCAGGGTATACCGAATACCACTGGTTGGTTCAAGATATTT	CALWEVQGIPNTTGWFKIF	TRGV9	.	TRGJP1	19	-1	-1	31
157	7.299507631937438E-4	TGTGCCTTGTGGGAGGTACAAAGTAGTGATTGGATCAAGACGTTT	CALWEVQSSDWIKTF	TRGV9	.	TRGJP2	19	-1	-1	21
157	7.299507631937438E-4	TGTGCCTTGTGGGAGGGGGTTTATTATAAGAAACTCTTT	CALWEGVYYKKLF	TRGV9	.	TRGJ2	15	-1	-1	20
156	7.253013952753123E-4	TGTGCCTTGTGGGAGGCACAACCCCCTTATAAGAAACTCTTT	CALWEAQPPYKKLF	TRGV9	.	TRGJ2	15	-1	-1	26
156	7.253013952753123E-4	TGTGCCTTGTGGGAGGTGCAAAAAGTGTGGAAACTCTTT	CALWEVQKVWKLF	TRGV9	.	TRGJ2	19	-1	-1	29
156	7.253013952753123E-4	TGTGCTGCGTGGATCTTTTATTATAAGAAACTCTTT	CAAWIFYYKKLF	TRGV10	.	TRGJ1	11	-1	-1	17
156	7.253013952753123E-4	TGTGCCTTGTGTGTGGATTATTATAAGAAACTCTTT	CALCVDYYKKLF	TRGV9	.	TRGJ2	10	-1	-1	16
155	7.206520273568809E-4	TGTGCCTTGTGGGAGGTCCTGAATTATTATAAGAAACTCTTT	CALWEVLNYYKKLF	TRGV9	.	TRGJ1	16	-1	-1	20
155	7.206520273568809E-4	TGTGCCTTGTGGGAGGTTCATTATAAGAAACTCTTT	CALWEVHYKKLF	TRGV9	.	TRGJ2	19	-1	-1	19
154	7.160026594384494E-4	TGTGCCTTGTGGGAGGTGGAATATTATAAGAAACTCTTT	CALWEVEYYKKLF	TRGV9	.	TRGJ2	17	-1	-1	18
154	7.160026594384494E-4	TGTGCCATAAGGGGTTATTATAAGAAACTCTTT	CAIRGYYKKLF	TRGV9	.	TRGJ2	5	-1	-1	14
153	7.113532915200178E-4	TGTGCCTTGTGGGAGGTGCCTCTCCATTATAAGAAACTCTTT	CALWEVPLHYKKLF	TRGV9	.	TRGJ1	24	-1	-1	25
153	7.113532915200178E-4	TGTGCCTTGTGGGAGGTGCCTGGATATAAGAAACTCTTT	CALWEVPGYKKLF	TRGV9	.	TRGJ1	18	-1	-1	24
153	7.113532915200178E-4	TGTGCTGCGTGGGATTGTGGTTATAAGAAACTCTTT	CAAWDCGYKKLF	TRGV10	.	TRGJ2	15	-1	-1	20
152	7.067039236015863E-4	TGTGCTGCGTGGGATTGTTATAAGAAACTCTTT	CAAWDCYKKLF	TRGV10	.	TRGJ2	15	-1	-1	13
151	7.020545556831549E-4	TGTGCCTTGTGGGAGGTGCAGAGGTATTATAAGAAACTCTTT	CALWEVQRYYKKLF	TRGV9	.	TRGJ1	19	-1	-1	24
151	7.020545556831549E-4	TGTGCCTTGTGGGAGGTGCAGAATTATAAGAAACTCTTT	CALWEVQNYKKLF	TRGV9	.	TRGJ1	19	-1	-1	22
151	7.020545556831549E-4	TGTGCCTTGTGGGGAGGTTATTATAAGAAACTCTTT	CALWGGYYKKLF	TRGV9	.	TRGJ2	17	-1	-1	17
151	7.020545556831549E-4	TGTGCCTTGTGGGAGGTCGGTTATAAGAAACTCTTT	CALWEVGYKKLF	TRGV9	.	TRGJ1	16	-1	-1	20
151	7.020545556831549E-4	TGTGCCTTGTGGATCTATTATAAGAAACTCTTT	CALWIYYKKLF	TRGV9	.	TRGJ1	11	-1	-1	15
150	6.974051877647234E-4	TGTGCCTTGTGGGAGGTCTTGTATTATAAGAAACTCTTT	CALWEVLYYKKLF	TRGV9	.	TRGJ1	16	-1	-1	21
149	6.927558198462919E-4	TGTGCCTTGTGGGAGGCGTGGAATTATTATAAGAAACTCTTT	CALWEAWNYYKKLF	TRGV9	.	TRGJ1	15	-1	-1	20
149	6.927558198462919E-4	TGTGCCTTGTGGGAGGTGAAAGATGAGAAACTCTTT	CALWEVKDEKLF	TRGV9	.	TRGJ2	17	-1	-1	22
148	6.881064519278604E-4	TGTGCCTTGTGGGAGGGTGGTTATTATAAGAAACTCTTT	CALWEGGYYKKLF	TRGV9	.	TRGJ1	15	-1	-1	20
148	6.881064519278604E-4	TGTGCTGCGTGGGACCCTACCCATAAGAAACTCTTT	CAAWDPTHKKLF	TRGV10	.	TRGJ1	13	-1	-1	22
148	6.881064519278604E-4	TGTGCTGCGCGGGAGGTGTATAAGAAACTCTTT	CAAREVYKKLF	TRGV10	.	TRGJ1	13	-1	-1	18
147	6.834570840094289E-4	TGTGCCTTGTGGGAGGTGCTGGATTATTATAAGAAACTCTTT	CALWEVLDYYKKLF	TRGV9	.	TRGJ1	18	-1	-1	22
147	6.834570840094289E-4	TGTGCCTTGTGGGAGGGGAAGAATTATTATAAGAAACTCTTT	CALWEGKNYYKKLF	TRGV9	.	TRGJ1	15	-1	-1	20
147	6.834570840094289E-4	TGTGCTGCGTGGGATCTTATAAGTCCCAAGAAACTCTTT	CAAWDLISPKKLF	TRGV10	.	TRGJ2	14	-1	-1	27
147	6.834570840094289E-4	TGTGCCTTGTGGGATGCTCCTTATTATAAGAAACTCTTT	CALWDAPYYKKLF	TRGV9	.	TRGJ2	13	-1	-1	20
147	6.834570840094289E-4	TGTGCCTTGTGGGAGGTGCTTGATTATAAGAAACTCTTT	CALWEVLDYKKLF	TRGV9	.	TRGJ1	18	-1	-1	22
147	6.834570840094289E-4	TGTGCCTTGTGGGAGGTGCAACCTTATAAGAAACTCTTT	CALWEVQPYKKLF	TRGV9	.	TRGJ1	23	-1	-1	23
147	6.834570840094289E-4	TGTGCCTTGTGGGAGGTACGATTTATTGGTAAGAAACTCTTT	CALWEVRFIGKKLF	TRGV9	.	TRGJ2	16	-1	-1	18
146	6.788077160909974E-4	TGTGCCTTGTGGGAGGTGAAGTTTTGGGGTTATTATAAGAAACTCTTT	CALWEVKFWGYYKKLF	TRGV9	.	TRGJ1	17	-1	-1	29
146	6.788077160909974E-4	TGTGCTGCGTGGGATTATTGGGGCTATAAGAAACTCTTT	CAAWDYWGYKKLF	TRGV10	.	TRGJ1	16	-1	-1	24
146	6.788077160909974E-4	TGTGCCTTGTGGGAGGTGCACTATTATAAGAAACTCTTT	CALWEVHYYKKLF	TRGV9	.	TRGJ1	20	-1	-1	21
146	6.788077160909974E-4	TGTGCTGCGTGGGATTATCGTAAGAAACTCTTT	CAAWDYRKKLF	TRGV10	.	TRGJ2	22	-1	-1	13
145	6.74158348172566E-4	TGTGCCTTGTGGGAGGTGCTGGATTGCTATTATAAGAAACTCTTT	CALWEVLDCYYKKLF	TRGV9	.	TRGJ1	18	-1	-1	27
145	6.74158348172566E-4	TGTGCCTTGTGGGAGTGGAATTATTATAAGAAACTCTTT	CALWEWNYYKKLF	TRGV9	.	TRGJ1	14	-1	-1	17
144	6.695089802541345E-4	TGTGCCTTGTGGGAGGTGTCGAATTATTATAAGAAACTCTTT	CALWEVSNYYKKLF	TRGV9	.	TRGJ2	17	-1	-1	18
144	6.695089802541345E-4	TGTGCCTTGTGGGAGGTGCAGGATTATTATAAGAAACTCTTT	CALWEVQDYYKKLF	TRGV9	.	TRGJ1	19	-1	-1	22
144	6.695089802541345E-4	TGTGCCTTGTGGGAGGTCAGTTATTATAAGAAACTCTTT	CALWEVSYYKKLF	TRGV9	.	TRGJ1	16	-1	-1	20
144	6.695089802541345E-4	TGTGCCTTGTGGGACGCTTATTATAAGAAACTCTTT	CALWDAYYKKLF	TRGV9	.	TRGJ2	13	-1	-1	17
144	6.695089802541345E-4	TGTGCTGCGTGGGATAGTAAGAAACTCTTT	CAAWDSKKLF	TRGV10	.	TRGJ2	19	-1	-1	17
144	6.695089802541345E-4	TGTGCTGCGGGTTATAAGAAACTCTTT	CAAGYKKLF	TRGV10	.	TRGJ2	8	-1	-1	11
143	6.648596123357029E-4	TGTGCCTTGACTCTGGGTCTCCTTCCTTATTATAAGAAACTCTTT	CALTLGLLPYYKKLF	TRGV9	.	TRGJ2	8	-1	-1	26
143	6.648596123357029E-4	TGTGCCTTGTGGGAGGTGCGGAATTATTATAAGAAACTCTTT	CALWEVRNYYKKLF	TRGV9	.	TRGJ2	18	-1	-1	20
143	6.648596123357029E-4	TGTGCTGCGTGGGCCTGGAGGCATAAGAAACTCTTT	CAAWAWRHKKLF	TRGV10	.	TRGJ2	12	-1	-1	22
143	6.648596123357029E-4	TGTGCTGCGTGGGATTTGAGGTATAAGAAACTCTTT	CAAWDLRYKKLF	TRGV10	.	TRGJ2	15	-1	-1	21
143	6.648596123357029E-4	TGTGCCACCTGGGACAGGCAATATAAGAAACTCTTT	CATWDRQYKKLF	TRGV7	.	TRGJ2	18	-1	-1	21
143	6.648596123357029E-4	TGTGCCTTGTGGGTAGGTTATAAGAAACTCTTT	CALWVGYKKLF	TRGV9	.	TRGJ2	17	-1	-1	17
143	6.648596123357029E-4	TGTGCCACCTGGGACGTTAAGAAACTCTTT	CATWDVKKLF	TRGV2	.	TRGJ2	15	-1	-1	17
142	6.602102444172715E-4	TGTGCCTTGTGGGAGCCTATTGGGAGTGATTGGATCAAGACGTTT	CALWEPIGSDWIKTF	TRGV9	.	TRGJP2	14	-1	-1	24
142	6.602102444172715E-4	TGTGCTGCGTGGGAGGTGACTGGGTATAAGAAACTCTTT	CAAWEVTGYKKLF	TRGV10	.	TRGJ1	13	-1	-1	24
142	6.602102444172715E-4	TGTGCTGCGTGGGATGGGGGTTATAAGAAACTCTTT	CAAWDGGYKKLF	TRGV10	.	TRGJ2	14	-1	-1	20
141	6.5556087649884E-4	TGTGCCTTGTGGGAGGTGTACGATTATTATAAGAAACTCTTT	CALWEVYDYYKKLF	TRGV9	.	TRGJ1	20	-1	-1	22
141	6.5556087649884E-4	TGTGCCTTGTGGGAGGTGCCCCCTTATTATAAGAAACTCTTT	CALWEVPPYYKKLF	TRGV9	.	TRGJ2	21	-1	-1	23
141	6.5556087649884E-4	TGTGCCTTGTGGGAGGTGCCACGTTATTATAAGAAACTCTTT	CALWEVPRYYKKLF	TRGV9	.	TRGJ2	18	-1	-1	23
141	6.5556087649884E-4	TGTGCCTTGTGGGAGGCGCCACCTTATTATAAGAAACTCTTT	CALWEAPPYYKKLF	TRGV9	.	TRGJ2	23	-1	-1	23
141	6.5556087649884E-4	TGTGCTGCGTGGGTCCCCAGATGGAAGAAACTCTTT	CAAWVPRWKKLF	TRGV10	.	TRGJ1	12	-1	-1	24
141	6.5556087649884E-4	TGTGCCTTGTGGGAGGTGAATTATAAGAAACTCTTT	CALWEVNYKKLF	TRGV9	.	TRGJ2	17	-1	-1	19
141	6.5556087649884E-4	TGTGCTGCGTGGGATTTTAGGGAGAAACTCTTT	CAAWDFREKLF	TRGV10	.	TRGJ1	15	-1	-1	22
140	6.509115085804085E-4	TGTGCCTTGTGGGAGGTGCTAAGGTTCCTTGGTTATAAGAAACTCTTT	CALWEVLRFLGYKKLF	TRGV9	.	TRGJ1	18	-1	-1	32
140	6.509115085804085E-4	TGTGCTGCGTGGGATCAGCCCCGAAATTATTATAAGAAACTCTTT	CAAWDQPRNYYKKLF	TRGV10	.	TRGJ2	14	-1	-1	24
140	6.509115085804085E-4	TGTGCCTTGTGGGAGGCCAATTACTCCTATTATAAGAAACTCTTT	CALWEANYSYYKKLF	TRGV9	.	TRGJ2	15	-1	-1	27
140	6.509115085804085E-4	TGTGCTGCGTGTTCTTATAAGAAACTCTTT	CAACSYKKLF	TRGV10	.	TRGJ2	10	-1	-1	11
139	6.46262140661977E-4	TGTGCCTTGTGGGAGGTGCGGGGGGATTATTATAAGAAACTCTTT	CALWEVRGDYYKKLF	TRGV9	.	TRGJ1	18	-1	-1	25
139	6.46262140661977E-4	TGTGCTGCGTGGGCCATACGCTGGCCTAAGAAACTCTTT	CAAWAIRWPKKLF	TRGV10	.	TRGJ1	12	-1	-1	26
138	6.416127727435455E-4	TGTGCCTTGTGGGAGTTGAGATTTAGTGATTGGATCAAGACGTTT	CALWELRFSDWIKTF	TRGV9	.	TRGJP2	17	-1	-1	23
138	6.416127727435455E-4	TGTGCCTTGGAGAATTATTATAAGAAACTCTTT	CALENYYKKLF	TRGV9	.	TRGJ2	8	-1	-1	11
137	6.36963404825114E-4	TGTGCCTTGTGGGAGGTGCATAAGGGTTATTATAAGAAACTCTTT	CALWEVHKGYYKKLF	TRGV9	.	TRGJ2	19	-1	-1	26
137	6.36963404825114E-4	TGTGCCTTGTGGGAGGTGCAAAGTAGTGATTGGATCAAGACGTTT	CALWEVQSSDWIKTF	TRGV9	.	TRGJP2	19	-1	-1	21
137	6.36963404825114E-4	TGTGCTGCGTGGGATTATATACACCCGGATAAGAAACTCTTT	CAAWDYIHPDKKLF	TRGV10	.	TRGJ2	16	-1	-1	28
137	6.36963404825114E-4	TGTGCCTTGTGGGAGGTGGGATATTATAAGAAACTCTTT	CALWEVGYYKKLF	TRGV9	.	TRGJ1	17	-1	-1	21
137	6.36963404825114E-4	TGTGCTGCGTGGGCCAATAAGAAACTCTTT	CAAWANKKLF	TRGV10	.	TRGJ2	12	-1	-1	16
136	6.323140369066825E-4	TGTGCTGCGTGGGATTACAACCAAACCGAGAAACTCTTT	CAAWDYNQTEKLF	TRGV10	.	TRGJ1	17	-1	-1	28
136	6.323140369066825E-4	TGTGCTGCGTGGGAGTCCGCGGATTATAAGAAACTCTTT	CAAWESADYKKLF	TRGV10	.	TRGJ1	13	-1	-1	22
136	6.323140369066825E-4	TGTGCCTTGTGGGAGGCATCAAATTATAAGAAACTCTTT	CALWEASNYKKLF	TRGV9	.	TRGJ1	15	-1	-1	22
136	6.323140369066825E-4	TGTGCCTTGTGGGAGGCCGCCTTAGCGGAACTCTTT	CALWEAALAELF	TRGV9	.	TRGJ1	15	-1	-1	28
136	6.323140369066825E-4	TGTGCTGCGTGGGACGATTATAAGAAACTCTTT	CAAWDDYKKLF	TRGV10	.	TRGJ2	13	-1	-1	16
135	6.276646689882511E-4	TGTGCCTTGTGGGATCCCGGGGTTGGCCTACGGTATTATAAGAAACTCTTT	CALWDPGVGLRYYKKLF	TRGV9	.	TRGJ2	13	-1	-1	33
135	6.276646689882511E-4	TGTGCCTTGTGGGAGTTAGCCTTTTATTATAAGAAACTCTTT	CALWELAFYYKKLF	TRGV9	.	TRGJ1	14	-1	-1	23
135	6.276646689882511E-4	TGTGCCTTGTGGGAGGTGATGAATTATTATAAGAAACTCTTT	CALWEVMNYYKKLF	TRGV9	.	TRGJ1	17	-1	-1	20
135	6.276646689882511E-4	TGTGCTGCGTCGGCACTCCCGAATAAGAAACTCTTT	CAASALPNKKLF	TRGV10	.	TRGJ1	12	-1	-1	22
135	6.276646689882511E-4	TGTGCTATCACTCGGTTTTATTATAAGAAACTCTTT	CAITRFYYKKLF	TRGV10	.	TRGJ2	5	-1	-1	17
134	6.230153010698196E-4	TGTGCCTTGTGGGAGGTGCCCAATTATTATAAGAAACTCTTT	CALWEVPNYYKKLF	TRGV9	.	TRGJ1	18	-1	-1	21
134	6.230153010698196E-4	TGTGCCTTGTGGGAGTATTATTATAAGAAACTCTTT	CALWEYYYKKLF	TRGV9	.	TRGJ2	14	-1	-1	16
134	6.230153010698196E-4	TGTGCCTTGTGGGAAAATTATTATAAGAAACTCTTT	CALWENYYKKLF	TRGV9	.	TRGJ2	13	-1	-1	15
133	6.18365933151388E-4	TGTGCCTTGTGGGAGGTCCTCCCCATTTATTATAAGAAACTCTTT	CALWEVLPIYYKKLF	TRGV9	.	TRGJ1	16	-1	-1	26
133	6.18365933151388E-4	TGTGCCTTGTGGGAGGTGGGGCGGAGTGATTGGATCAAGACGTTT	CALWEVGRSDWIKTF	TRGV9	.	TRGJP2	17	-1	-1	24
133	6.18365933151388E-4	TGTGCCTTGTGGGAGGGGAACGAGAATTATTATAAGAAACTCTTT	CALWEGNENYYKKLF	TRGV9	.	TRGJ2	15	-1	-1	23
133	6.18365933151388E-4	TGTGCCTTGTGGGAGGCTTCGAATTATTATAAGAAACTCTTT	CALWEASNYYKKLF	TRGV9	.	TRGJ1	15	-1	-1	17
133	6.18365933151388E-4	TGTGCCACCTGGGTTTATTATAAGAAACTCTTT	CATWVYYKKLF	TRGV8	.	TRGJ1	12	-1	-1	14
133	6.18365933151388E-4	TGTGCCTTGTGGGAGGTGGATTATAAGAAACTCTTT	CALWEVDYKKLF	TRGV9	.	TRGJ2	17	-1	-1	19
132	6.137165652329566E-4	TGTGCCTTGTGGGAGGTTATTGCCCCTAGTCTCTATTATAAGAAACTCTTT	CALWEVIAPSLYYKKLF	TRGV9	.	TRGJ1	16	-1	-1	33
132	6.137165652329566E-4	TGTGCCTTGTGGGACCCCAAGGGGCAGTCTTATTATAAGAAACTCTTT	CALWDPKGQSYYKKLF	TRGV9	.	TRGJ1	13	-1	-1	29
132	6.137165652329566E-4	TGTGCCTTGTGGGAGACCCTGACCAACCCCTATTATAAGAAACTCTTT	CALWETLTNPYYKKLF	TRGV9	.	TRGJ2	14	-1	-1	30
132	6.137165652329566E-4	TGTGCCTTGTGGGAGGTGCTGAATTATTATAAGAAACTCTTT	CALWEVLNYYKKLF	TRGV9	.	TRGJ1	18	-1	-1	20
132	6.137165652329566E-4	TGTGCTGCGTGGGATTTTCAGAAGAAACTCTTT	CAAWDFQKKLF	TRGV10	.	TRGJ2	15	-1	-1	21
131	6.090671973145251E-4	TGTGCTGCGTGGGATTATCCCAGCCCTTCTAAGAAACTCTTT	CAAWDYPSPSKKLF	TRGV10	.	TRGJ1	16	-1	-1	26
131	6.090671973145251E-4	TGTGCCTTGTGGGAGGCATCTTATTATAAGAAACTCTTT	CALWEASYYKKLF	TRGV9	.	TRGJ1	15	-1	-1	20
131	6.090671973145251E-4	TGTGCTGCGTGGGATTCCTATAAGAAACTCTTT	CAAWDSYKKLF	TRGV10	.	TRGJ1	15	-1	-1	18
131	6.090671973145251E-4	TGTGCTGCGGAGTATTATAAGAAACTCTTT	CAAEYYKKLF	TRGV10	.	TRGJ1	8	-1	-1	12
130	6.044178293960936E-4	TGTGCCACCTGGGACGGGCCTAAAAAGTTGGATTATAAGAAACTCTTT	CATWDGPKKLDYKKLF	TRGV2	.	TRGJ1	19	-1	-1	31
130	6.044178293960936E-4	TGTGCCTTGTGGGAGGTGCCATTGGGTTATTATAAGAAACTCTTT	CALWEVPLGYYKKLF	TRGV9	.	TRGJ1	18	-1	-1	26
130	6.044178293960936E-4	TGTGCCTTGTGGGAGTCCTCGAATTATTATAAGAAACTCTTT	CALWESSNYYKKLF	TRGV9	.	TRGJ2	14	-1	-1	18
130	6.044178293960936E-4	TGTGCCTTGTGGGAGGTGCCCCTTTATTATAAGAAACTCTTT	CALWEVPLYYKKLF	TRGV9	.	TRGJ1	22	-1	-1	23
130	6.044178293960936E-4	TGTGCCTTGTGGGAGGTGCGGGATTATTATAAGAAACTCTTT	CALWEVRDYYKKLF	TRGV9	.	TRGJ2	18	-1	-1	22
130	6.044178293960936E-4	TGTGCCTTGTGGGAGGAACATTATTATAAGAAACTCTTT	CALWEEHYYKKLF	TRGV9	.	TRGJ1	15	-1	-1	19
130	6.044178293960936E-4	TGTGCTGCGTGGGATTATTCTAAGAAACTCTTT	CAAWDYSKKLF	TRGV10	.	TRGJ1	16	-1	-1	13
129	5.997684614776622E-4	TGTGCCTTGTGGGAGGTGTTGCATTCGAATTATTATAAGAAACTCTTT	CALWEVLHSNYYKKLF	TRGV9	.	TRGJ1	17	-1	-1	22
129	5.997684614776622E-4	TGTGCTGCGTGGGACCCATTGGTGATTGGAAAGAAACTCTTT	CAAWDPLVIGKKLF	TRGV10	.	TRGJ1	13	-1	-1	30
129	5.997684614776622E-4	TGTGCCTTGTGGGAGGTCTCGAATTATTATAAGAAACTCTTT	CALWEVSNYYKKLF	TRGV9	.	TRGJ2	16	-1	-1	18
129	5.997684614776622E-4	TGTGCCTTGTGGGAGGTGGGGGATTGGATCAAGACGTTT	CALWEVGDWIKTF	TRGV9	.	TRGJP2	17	-1	-1	21
129	5.997684614776622E-4	TGTGCTGCGTGGGATGTTTATAAGAAACTCTTT	CAAWDVYKKLF	TRGV10	.	TRGJ1	14	-1	-1	17
129	5.997684614776622E-4	TGTGCTGCGTGGGAACTCTTT	CAAWELF	TRGV10	.	TRGJ1	13	-1	-1	13
128	5.951190935592306E-4	TGTGCTGCGTGGGTCGACCGGAGTTATAAGAAACTCTTT	CAAWVDRSYKKLF	TRGV10	.	TRGJ1	12	-1	-1	23
128	5.951190935592306E-4	TGTGCCTTGTGGGACGAATATTATAAGAAACTCTTT	CALWDEYYKKLF	TRGV9	.	TRGJ1	13	-1	-1	14
128	5.951190935592306E-4	TGTGCCTTGTGGGAGGCCCATTATAAGAAACTCTTT	CALWEAHYKKLF	TRGV9	.	TRGJ1	15	-1	-1	19
127	5.904697256407991E-4	TGTGCCTTGTGGGAGTTTCGTCCCCTTTATTATAAGAAACTCTTT	CALWEFRPLYYKKLF	TRGV9	.	TRGJ1	14	-1	-1	26
127	5.904697256407991E-4	TGTGCTGCGTGGGATCCTTTTGGTTGGTTCAAGATATTT	CAAWDPFGWFKIF	TRGV10	.	TRGJP1	14	-1	-1	20
127	5.904697256407991E-4	TGTGCCTTGTGGGAGGCCCAGTATTATAAGAAACTCTTT	CALWEAQYYKKLF	TRGV9	.	TRGJ1	15	-1	-1	21
126	5.858203577223676E-4	TGTGCCTTGTGGGAGGTGCCTGTTTCTTATTATAAGAAACTCTTT	CALWEVPVSYYKKLF	TRGV9	.	TRGJ1	18	-1	-1	26
126	5.858203577223676E-4	TGTGCCTTGTGGGAGGTTTTTCTTTATTATAAGAAACTCTTT	CALWEVFLYYKKLF	TRGV9	.	TRGJ1	16	-1	-1	23
126	5.858203577223676E-4	TGTGCCTTGTGGGAAAGTGAATTTTGTTATAAGAAACTCTTT	CALWESEFCYKKLF	TRGV9	.	TRGJ2	13	-1	-1	23
126	5.858203577223676E-4	TGTGCCTTGTGGGAGGTGACAGATTATAAGAAACTCTTT	CALWEVTDYKKLF	TRGV9	.	TRGJ1	17	-1	-1	22
126	5.858203577223676E-4	TGTGCCTTGTGGGAGGTGAGTAATTATAAGAAACTCTTT	CALWEVSNYKKLF	TRGV9	.	TRGJ1	17	-1	-1	22
126	5.858203577223676E-4	TGTGCCACCTGGGACGGTTATAAGAAACTCTTT	CATWDGYKKLF	TRGV2	.	TRGJ2	16	-1	-1	17
125	5.811709898039362E-4	TGTGCCTTGTGGGAGCTGATGAATTATTATAAGAAACTCTTT	CALWELMNYYKKLF	TRGV9	.	TRGJ1	17	-1	-1	20
125	5.811709898039362E-4	TGTGCTGCGTGGGACGCCCCACTTTATAAGAAACTCTTT	CAAWDAPLYKKLF	TRGV10	.	TRGJ2	13	-1	-1	23
124	5.765216218855047E-4	TGTGCCTTGTGGGAGGTGCCCCGGGGGGATTATAAGAAACTCTTT	CALWEVPRGDYKKLF	TRGV9	.	TRGJ2	21	-1	-1	28
124	5.765216218855047E-4	TGTGCCACCTGGGGTTATTATAAGAAACTCTTT	CATWGYYKKLF	TRGV8	.	TRGJ1	12	-1	-1	14
123	5.718722539670731E-4	TGTGCCTTGTGGGAGGTGCGCGGCCTTCTGAATTATTATAAGAAACTCTTT	CALWEVRGLLNYYKKLF	TRGV9	.	TRGJ1	18	-1	-1	25
123	5.718722539670731E-4	TGTGCCTTGTGGGAGGCCCCCCTCCCGAATTATTATAAGAAACTCTTT	CALWEAPLPNYYKKLF	TRGV9	.	TRGJ1	25	-1	-1	25
123	5.718722539670731E-4	TGTGCCTTGTGGGAGGTGGGTGGGACTTATTATAAGAAACTCTTT	CALWEVGGTYYKKLF	TRGV9	.	TRGJ1	17	-1	-1	23
123	5.718722539670731E-4	TGTCGGAAAAGTCATTCGAATTATTATAAGAAACTCTTT	CRKSHSNYYKKLF	TRGV9	.	TRGJ1	2	-1	-1	13
123	5.718722539670731E-4	TGTGCCTTGTGGGAGCCGAATTATTATAAGAAACTCTTT	CALWEPNYYKKLF	TRGV9	.	TRGJ1	14	-1	-1	16
123	5.718722539670731E-4	TGTGCCTTGTGGGAGGTGCATCACTGTAAGAAACTCTTT	CALWEVHHCKKLF	TRGV9	.	TRGJ1	19	-1	-1	26
123	5.718722539670731E-4	TGTGCTGCGTGCCCATATCATAAGAAACTCTTT	CAACPYHKKLF	TRGV10	.	TRGJ1	10	-1	-1	15
122	5.672228860486417E-4	TGTGCTGCGTGGGATTATAGTCCTGTTAAGAAACTCTTT	CAAWDYSPVKKLF	TRGV10	.	TRGJ2	16	-1	-1	26
122	5.672228860486417E-4	TGTGCTGCGTGGGCCCTTAGCTATAAGAAACTCTTT	CAAWALSYKKLF	TRGV10	.	TRGJ1	12	-1	-1	21
121	5.625735181302102E-4	TGTGCTGCGTGGGATCCCCTGGCACTATATAAGAAACTCTTT	CAAWDPLALYKKLF	TRGV10	.	TRGJ1	14	-1	-1	27
121	5.625735181302102E-4	TGTGCCTTGTGGGAGGTCCCACAGTATTATAAGAAACTCTTT	CALWEVPQYYKKLF	TRGV9	.	TRGJ2	16	-1	-1	24
121	5.625735181302102E-4	TGTGCTGCGTGGCCCTTTGGTTATAAGAAACTCTTT	CAAWPFGYKKLF	TRGV10	.	TRGJ1	11	-1	-1	20
121	5.625735181302102E-4	TGTGCTGCGTGGGAAGAGGATTATAAGAAACTCTTT	CAAWEEDYKKLF	TRGV10	.	TRGJ1	13	-1	-1	19
120	5.579241502117787E-4	TGTGCCTTGTGGGAGGTTCTTCCCCCGCCGAATTATTATAAGAAACTCTTT	CALWEVLPPPNYYKKLF	TRGV9	.	TRGJ2	16	-1	-1	28
120	5.579241502117787E-4	TGTGCCTTGTGGGAGCCCTCGAATTATTATAAGAAACTCTTT	CALWEPSNYYKKLF	TRGV9	.	TRGJ1	14	-1	-1	18
120	5.579241502117787E-4	TGTGCCTTGTGGGAGGTACAGAATTATTATAAGAAACTCTTT	CALWEVQNYYKKLF	TRGV9	.	TRGJ1	19	-1	-1	20
120	5.579241502117787E-4	TGTGCCACCTGGGACAGGTATTGGTATAAGAAACTCTTT	CATWDRYWYKKLF	TRGV3	.	TRGJ1	17	-1	-1	24
120	5.579241502117787E-4	TGTGCTGCGTGGGATTATAAATGTGAGAAACTCTTT	CAAWDYKCEKLF	TRGV10	.	TRGJ2	16	-1	-1	25
120	5.579241502117787E-4	TGTGCCACCTGGGACGGGCTTTATAAGAAACTCTTT	CATWDGLYKKLF	TRGV2	.	TRGJ1	18	-1	-1	20
120	5.579241502117787E-4	TGTGCTGCGTGGGAATTGGTTAAGAAACTCTTT	CAAWELVKKLF	TRGV10	.	TRGJ2	13	-1	-1	20
119	5.532747822933473E-4	TGTGCCTTGTGGGAGGCCTTTGAACATTATTATAAGAAACTCTTT	CALWEAFEHYYKKLF	TRGV9	.	TRGJ1	15	-1	-1	25
119	5.532747822933473E-4	TGTGCCTTGTGGGACCAGAAGCTTTATTATAAGAAACTCTTT	CALWDQKLYYKKLF	TRGV9	.	TRGJ1	13	-1	-1	23
119	5.532747822933473E-4	TGTGCCTTGTGGGAGGTGTTTTATTATAAGAAACTCTTT	CALWEVFYYKKLF	TRGV9	.	TRGJ2	17	-1	-1	20
119	5.532747822933473E-4	TGTGCCTTGTACCTCCTGAATTATTATAAGAAACTCTTT	CALYLLNYYKKLF	TRGV9	.	TRGJ2	9	-1	-1	17
118	5.486254143749157E-4	TGTGCCTTGTGGGAGGCGAACAAAAAGTATTATAAGAAACTCTTT	CALWEANKKYYKKLF	TRGV9	.	TRGJ1	15	-1	-1	24
118	5.486254143749157E-4	TGTGCCTTGTGGGAGGTGCCTAGTTATTATAAGAAACTCTTT	CALWEVPSYYKKLF	TRGV9	.	TRGJ2	18	-1	-1	23
118	5.486254143749157E-4	TGTGCCTTGTGGGAGGTGCTATATTATAAGAAACTCTTT	CALWEVLYYKKLF	TRGV9	.	TRGJ1	18	-1	-1	21
117	5.439760464564842E-4	TGTGCTGCGTGGGGGCGCGTTCTCTATAAGAAACTCTTT	CAAWGRVLYKKLF	TRGV10	.	TRGJ1	12	-1	-1	24
117	5.439760464564842E-4	TGTGCTGCGTGGGCCTATTATAAGAAACTCTTT	CAAWAYYKKLF	TRGV10	.	TRGJ1	12	-1	-1	15
117	5.439760464564842E-4	TGTGCTGCGTGGGTCCGTAAGAAACTCTTT	CAAWVRKKLF	TRGV10	.	TRGJ1	12	-1	-1	17
117	5.439760464564842E-4	TGTGCCTTGTGGGAGGGCCGGGTACTCTTT	CALWEGRVLF	TRGV9	.	TRGJ1	15	-1	-1	23
116	5.393266785380528E-4	TGTGCCTTGTGGGAGGTTGAGTTGGGCAAAAAAATCAAGGTATTT	CALWEVELGKKIKVF	TRGV9	.	TRGJP	16	-1	-1	18
116	5.393266785380528E-4	TGTGCTGCGTGGGACCCAAGCGATGGCAAAAAGAAACTCTTT	CAAWDPSDGKKKLF	TRGV10	.	TRGJ1	13	-1	-1	30
116	5.393266785380528E-4	TGTGCCTTGTGGGAGTCAAAGAATTATTATAAGAAACTCTTT	CALWESKNYYKKLF	TRGV9	.	TRGJ1	14	-1	-1	20
116	5.393266785380528E-4	TGTGCTGCGTGGAGGGAGAAACTCTTT	CAAWREKLF	TRGV10	.	TRGJ1	11	-1	-1	16
116	5.393266785380528E-4	TGTGCCTTGTGGGATCAGAAACTCTTT	CALWDQKLF	TRGV9	.	TRGJ1	13	-1	-1	13
115	5.346773106196213E-4	TGTGCCTTGTGGGAGGCTGAGGTGATGAATTATTATAAGAAACTCTTT	CALWEAEVMNYYKKLF	TRGV9	.	TRGJ1	15	-1	-1	26
115	5.346773106196213E-4	TGTGCCTTGTGGGAGGTGATGTATTATTATAAGAAACTCTTT	CALWEVMYYYKKLF	TRGV9	.	TRGJ1	17	-1	-1	22
115	5.346773106196213E-4	TGTGCTGCGTGGGATTATAGAGCTTATAAGAAACTCTTT	CAAWDYRAYKKLF	TRGV10	.	TRGJ1	16	-1	-1	23
115	5.346773106196213E-4	TGTGCCTTGTGGGAAACAAATTATTATAAGAAACTCTTT	CALWETNYYKKLF	TRGV9	.	TRGJ1	13	-1	-1	18
115	5.346773106196213E-4	TGTGCTGCGTGGGATTATTTTAAGAAACTCTTT	CAAWDYFKKLF	TRGV10	.	TRGJ1	16	-1	-1	13
114	5.300279427011898E-4	TGTGCTGCGTGGGATTATCTGTTCTCTAAGAAACTCTTT	CAAWDYLFSKKLF	TRGV10	.	TRGJ1	16	-1	-1	26
114	5.300279427011898E-4	TGTGCCTTGTGGGAGGTGTATTATTATAAGAAACTCTTT	CALWEVYYYKKLF	TRGV9	.	TRGJ1	17	-1	-1	19
114	5.300279427011898E-4	TGTGCTGCGTGGGATTATAATCCTAAGAAACTCTTT	CAAWDYNPKKLF	TRGV10	.	TRGJ1	22	-1	-1	23
114	5.300279427011898E-4	TGTGCCTTGTGGGAGGTGCACGAGAAACTCTTT	CALWEVHEKLF	TRGV9	.	TRGJ1	20	-1	-1	22
114	5.300279427011898E-4	TGTGCTGCGCTTAAAAATAAGAAACTCTTT	CAALKNKKLF	TRGV10	.	TRGJ1	8	-1	-1	16
113	5.253785747827582E-4	TGTGCCTTGTGGGAGGTGAGACTGCGTTATTATAAGAAACTCTTT	CALWEVRLRYYKKLF	TRGV9	.	TRGJ1	17	-1	-1	26
113	5.253785747827582E-4	TGTGCCTTGTGGGAGGCTAACCTAGATTATTATAAGAAACTCTTT	CALWEANLDYYKKLF	TRGV9	.	TRGJ2	15	-1	-1	25
113	5.253785747827582E-4	TGTGCCTTGTGGGAGGTTTCGAATTATTATAAGAAACTCTTT	CALWEVSNYYKKLF	TRGV9	.	TRGJ1	16	-1	-1	17
113	5.253785747827582E-4	TGTGCCTTGTGGGAGGTCCTTTATTATAAGAAACTCTTT	CALWEVLYYKKLF	TRGV9	.	TRGJ1	16	-1	-1	20
113	5.253785747827582E-4	TGTGCCTTGGTGGGAAGGGATTATTATAAGAAACTCTTT	CALVGRDYYKKLF	TRGV9	.	TRGJ2	14	-1	-1	19
113	5.253785747827582E-4	TGTGCTGCGTGGGACGTTTATTATAAGAAACTCTTT	CAAWDVYYKKLF	TRGV10	.	TRGJ1	13	-1	-1	17
113	5.253785747827582E-4	TGTGCCTTGTGGGAGGTGCAGGAGAAACTCTTT	CALWEVQEKLF	TRGV9	.	TRGJ1	19	-1	-1	22
113	5.253785747827582E-4	TGTGCTGCGTGGGATTTAGATAAACTCTTT	CAAWDLDKLF	TRGV10	.	TRGJ1	15	-1	-1	21
113	5.253785747827582E-4	TGTGCTGCATATTATAAGAAACTCTTT	CAAYYKKLF	TRGV10	.	TRGJ1	7	-1	-1	9
112	5.207292068643268E-4	TGTGCTGCGTGGGATTATATAGGGAAAAACACTCCCCCTAGGTTACTCTTT	CAAWDYIGKNTPPRLLF	TRGV10	.	TRGJ1	16	-1	-1	44
112	5.207292068643268E-4	TGTGCCTTGTGGGAGCGTTTCGGAAATTACGATTGGATCAAGACGTTT	CALWERFGNYDWIKTF	TRGV9	.	TRGJP2	14	-1	-1	30
112	5.207292068643268E-4	TGTGCCACCTGGGACAGGCCGGAAGTAGAAGCTAAGAAACTCTTT	CATWDRPEVEAKKLF	TRGV3	.	TRGJ1	19	-1	-1	32
112	5.207292068643268E-4	TGTGCCACCTGGGACAGGCGTTATTATAAGAAACTCTTT	CATWDRRYYKKLF	TRGV5	.	TRGJ1	18	-1	-1	20
112	5.207292068643268E-4	TGTGCTGCGTGGGGCGTGGGATATAAGAAACTCTTT	CAAWGVGYKKLF	TRGV10	.	TRGJ1	12	-1	-1	21
112	5.207292068643268E-4	TGTGCTGCGTGGGGCGTCCGTGGGAAACTCTTT	CAAWGVRGKLF	TRGV10	.	TRGJ1	12	-1	-1	23
112	5.207292068643268E-4	TGTGCTGCGCGGCCCCCTAAGAAACTCTTT	CAARPPKKLF	TRGV10	.	TRGJ1	11	-1	-1	17
112	5.207292068643268E-4	TGTGCACCCTTTTATTATAAGAAACTCTTT	CAPFYYKKLF	TRGV9	.	TRGJ1	4	-1	-1	11
111	5.160798389458953E-4	TGTGCTGCGTGGGATTGCTTAGATTATAAGAAACTCTTT	CAAWDCLDYKKLF	TRGV10	.	TRGJ1	15	-1	-1	22
111	5.160798389458953E-4	TGTGCTGCGTGGGACCGGCCGTATTATAAGAAACTCTTT	CAAWDRPYYKKLF	TRGV10	.	TRGJ1	13	-1	-1	21
111	5.160798389458953E-4	TGTGCTGCGTGGGATTATGATTATAAGAAACTCTTT	CAAWDYDYKKLF	TRGV10	.	TRGJ1	16	-1	-1	16
111	5.160798389458953E-4	TGTGCTGCGCGATGGGGGACGTATAAGAAACTCTTT	CAARWGTYKKLF	TRGV10	.	TRGJ1	8	-1	-1	21
111	5.160798389458953E-4	TGTGCTGCGTGGGATTTAGACCTCTTT	CAAWDLDLF	TRGV10	.	TRGJ1	15	-1	-1	21
110	5.114304710274638E-4	TGTGCTGCGTGGGATTACCCAGGGGATTATAAGAAACTCTTT	CAAWDYPGDYKKLF	TRGV10	.	TRGJ2	17	-1	-1	25
110	5.114304710274638E-4	TGTGCTGCGTGGGACCCACATTATAAGAAACTCTTT	CAAWDPHYKKLF	TRGV10	.	TRGJ1	13	-1	-1	19
110	5.114304710274638E-4	TGTGCTGCGTGGGATTACTATAAGAAACTCTTT	CAAWDYYKKLF	TRGV10	.	TRGJ1	17	-1	-1	13
110	5.114304710274638E-4	TGTGCCTTGTGGGAGGTGGAGAAACTCTTT	CALWEVEKLF	TRGV9	.	TRGJ2	17	-1	-1	19
109	5.067811031090324E-4	TGTGCCTTGTGGGAGGTGCTGTGGGGGTCTTATTATAAGAAACTCTTT	CALWEVLWGSYYKKLF	TRGV9	.	TRGJ1	18	-1	-1	29
109	5.067811031090324E-4	TGTGCCACCTGGGACGGCCCGAATTATTATAAGAAACTCTTT	CATWDGPNYYKKLF	TRGV2	.	TRGJ1	20	-1	-1	19
109	5.067811031090324E-4	TGTGCCTTGTGGGAGGTTAATTATTATAAGAAACTCTTT	CALWEVNYYKKLF	TRGV9	.	TRGJ1	16	-1	-1	18
109	5.067811031090324E-4	TGTGCCTTGTGGGAGGTGCTTTATAAGAAACTCTTT	CALWEVLYKKLF	TRGV9	.	TRGJ1	18	-1	-1	20
109	5.067811031090324E-4	TGTGCTGCGTGGGCTTATTATAAGAAACTCTTT	CAAWAYYKKLF	TRGV10	.	TRGJ1	16	-1	-1	14
108	5.021317351906008E-4	TGTGCTGCGTGGGAGTACCCGTTCAGTAGTGATTGGATCAAGACGTTT	CAAWEYPFSSDWIKTF	TRGV10	.	TRGJP2	17	-1	-1	24
108	5.021317351906008E-4	TGTGCCTTGTGGGTCGAATCGCAGGATTATTATAAGAAACTCTTT	CALWVESQDYYKKLF	TRGV9	.	TRGJ1	12	-1	-1	25
108	5.021317351906008E-4	TGTGCTGCGTGGGATTGCAGGACGAATTGGATCAAGACGTTT	CAAWDCRTNWIKTF	TRGV10	.	TRGJP2	15	-1	-1	25
108	5.021317351906008E-4	TGTGCCTTGTGGGAGGTCCTTTTTAGGGGCAAGAAACTCTTT	CALWEVLFRGKKLF	TRGV9	.	TRGJ1	16	-1	-1	30
108	5.021317351906008E-4	TGTGCCTTGTGGGAGGCGGGGAATTATTATAAGAAACTCTTT	CALWEAGNYYKKLF	TRGV9	.	TRGJ1	15	-1	-1	20
107	4.974823672721693E-4	TGTGCCTTGTGGGAGGTTCATTATTATAAGAAACTCTTT	CALWEVHYYKKLF	TRGV9	.	TRGJ1	19	-1	-1	19
107	4.974823672721693E-4	TGTGCTGCGTGGGATTGGATCAAGACGTTT	CAAWDWIKTF	TRGV10	.	TRGJP2	15	-1	-1	12
107	4.974823672721693E-4	TGTGCTGCGTGGGATCCAAGGACGCTCTTT	CAAWDPRTLF	TRGV10	.	TRGJ2	14	-1	-1	24
106	4.928329993537379E-4	TGTGCCTTGTGGGAGAGACGGAATTATTATAAGAAACTCTTT	CALWERRNYYKKLF	TRGV9	.	TRGJ1	14	-1	-1	20
106	4.928329993537379E-4	TGTGCCTTGTGGGAGGTGCGGTGGAAACTCTTT	CALWEVRWKLF	TRGV9	.	TRGJ1	18	-1	-1	23
105	4.881836314353064E-4	TGTGCTGCGTGGGATTATAGGGATTATAAGAAACTCTTT	CAAWDYRDYKKLF	TRGV10	.	TRGJ1	16	-1	-1	22
105	4.881836314353064E-4	TGTGCCTTGTGGGAGGTGCGGCAATTAGAGAAACTCTTT	CALWEVRQLEKLF	TRGV9	.	TRGJ1	18	-1	-1	28
105	4.881836314353064E-4	TGTGCCTTGTGGGAGGTGAGGTGGTATAAGAAACTCTTT	CALWEVRWYKKLF	TRGV9	.	TRGJ1	17	-1	-1	24
105	4.881836314353064E-4	TGTGCCTTGTGGGCTTATAAGAAACTCTTT	CALWAYKKLF	TRGV9	.	TRGJ1	12	-1	-1	14
104	4.8353426351687486E-4	TGTGCCTTGTGGGAGACTTCCGCTGAACTGAATTATTATAAGAAACTCTTT	CALWETSAELNYYKKLF	TRGV9	.	TRGJ1	14	-1	-1	29
104	4.8353426351687486E-4	TGTGCCTTGTGGGAGGAACCCTTAGGGAATTATTATAAGAAACTCTTT	CALWEEPLGNYYKKLF	TRGV9	.	TRGJ1	15	-1	-1	26
104	4.8353426351687486E-4	TGTGCCTTGTGGGAGGTGCTCAATTATTATAAGAAACTCTTT	CALWEVLNYYKKLF	TRGV9	.	TRGJ2	18	-1	-1	21
104	4.8353426351687486E-4	TGTGCTGCGTGGGCTCGGGATTATTATAAGAAACTCTTT	CAAWARDYYKKLF	TRGV10	.	TRGJ1	12	-1	-1	19
104	4.8353426351687486E-4	TGTGCTGCGTGGGATTTCCTTTATAAGAAACTCTTT	CAAWDFLYKKLF	TRGV10	.	TRGJ1	15	-1	-1	20
104	4.8353426351687486E-4	TGTGCCACCTGGCATCCCCTACAGCTCTTT	CATWHPLQLF	TRGV2	.	TRGJ1	11	-1	-1	24
103	4.788848955984434E-4	TGTGCCTTGTGGGACCCTAGGGCTTTCCAGAATTATTATAAGAAACTCTTT	CALWDPRAFQNYYKKLF	TRGV9	.	TRGJ1	13	-1	-1	29
103	4.788848955984434E-4	TGTGCCTTGTGGGAGGACACGCCCCATTATTATAAGAAACTCTTT	CALWEDTPHYYKKLF	TRGV9	.	TRGJ2	15	-1	-1	25
102	4.742355276800119E-4	TGTGCCTTGTGGGAGCCGACGGAGTTGGGCAAAAAAATCAAGGTATTT	CALWEPTELGKKIKVF	TRGV9	.	TRGJP	14	-1	-1	21
102	4.742355276800119E-4	TGTGCTGCGTGGGATTCATATTTGGGTTATAAGAAACTCTTT	CAAWDSYLGYKKLF	TRGV10	.	TRGJ2	15	-1	-1	26
102	4.742355276800119E-4	TGTGCTGCGTGGGATATTTGTTATAAGAAACTCTTT	CAAWDICYKKLF	TRGV10	.	TRGJ1	14	-1	-1	17
101	4.695861597615804E-4	TGTGCCTTGTGGGAGGCACCCTTTTATTATAAGAAACTCTTT	CALWEAPFYYKKLF	TRGV9	.	TRGJ1	15	-1	-1	23
101	4.695861597615804E-4	TGTGCTGCGTGGGATTTAAACCAACTTAAGAAACTCTTT	CAAWDLNQLKKLF	TRGV10	.	TRGJ1	15	-1	-1	26
101	4.695861597615804E-4	TGTGCCACCTGGGACGCGAGGAAACTCTTT	CATWDARKLF	TRGV2	.	TRGJ1	15	-1	-1	20
101	4.695861597615804E-4	TGTGCTGCGTGGGCTGGGTATTATAAGAAACTCTTT	CAAWAGYYKKLF	TRGV10	.	TRGJ1	12	-1	-1	18
100	4.6493679184314893E-4	TGTGCCTTGTGGGAGGCACCTAATTATTATAAGAAACTCTTT	CALWEAPNYYKKLF	TRGV9	.	TRGJ1	20	-1	-1	21
99	4.602874239247174E-4	TGTGCTGCGTGGGATTATTTACATTATAAGAAACTCTTT	CAAWDYLHYKKLF	TRGV10	.	TRGJ1	16	-1	-1	22
99	4.602874239247174E-4	TGTGCTGCGTGGGATGCCACTGGTTGGTTCAAGATATTT	CAAWDATGWFKIF	TRGV10	.	TRGJP1	14	-1	-1	13
99	4.602874239247174E-4	TGTGCCACCTGGGACAGGCCTTATTATAAGAAACTCTTT	CATWDRPYYKKLF	TRGV3	.	TRGJ1	20	-1	-1	20
99	4.602874239247174E-4	TGTGCTGCGTGGGAGACTGGTTGGTTCAAGATATTT	CAAWETGWFKIF	TRGV10	.	TRGJP1	13	-1	-1	15
98	4.5563805600628594E-4	TGTGCCTTGTGGGAGGCCCCAACCAGGGAGTTGGGCAAAAAAATCAAGGTATTT	CALWEAPTRELGKKIKVF	TRGV9	.	TRGJP	15	-1	-1	27
98	4.5563805600628594E-4	TGTGCTGCGTGGGCCTTCACGTCGGGTTATTATAAGAAACTCTTT	CAAWAFTSGYYKKLF	TRGV10	.	TRGJ1	12	-1	-1	26
98	4.5563805600628594E-4	TGTGCTGCGTACCCACGGTGGGATTATTATAAGAAACTCTTT	CAAYPRWDYYKKLF	TRGV10	.	TRGJ1	9	-1	-1	22
98	4.5563805600628594E-4	TGTGCTGCGTGGGATTTCAGTGATTGGATCAAGACGTTT	CAAWDFSDWIKTF	TRGV10	.	TRGJP2	15	-1	-1	18
98	4.5563805600628594E-4	TGTGCTGCGTGGGATGTGAATTATTATAAGAAACTCTTT	CAAWDVNYYKKLF	TRGV10	.	TRGJ1	14	-1	-1	17
98	4.5563805600628594E-4	TGTGCTGCGTGGGATTATGGCTATAAGAAACTCTTT	CAAWDYGYKKLF	TRGV10	.	TRGJ1	16	-1	-1	21
98	4.5563805600628594E-4	TGTGCCCCCCGGAATTATTATAAGAAACTCTTT	CAPRNYYKKLF	TRGV9	.	TRGJ1	5	-1	-1	11
97	4.509886880878545E-4	TGTGCCTTGTGGGAGGTGTTCCAAGGGGAGTTGGGCAAAAAAATCAAGGTATTT	CALWEVFQGELGKKIKVF	TRGV9	.	TRGJP	17	-1	-1	27
97	4.509886880878545E-4	TGTGCCTTGTGGGAGGTGTTGACCACTGGTTGGTTCAAGATATTT	CALWEVLTTGWFKIF	TRGV9	.	TRGJP1	17	-1	-1	21
97	4.509886880878545E-4	TGTGCCTTGTGGGAGACTCCATATTATTATAAGAAACTCTTT	CALWETPYYYKKLF	TRGV9	.	TRGJ1	14	-1	-1	22
97	4.509886880878545E-4	TGTGCTGCGTGGGATTATGGTTATTATAAGAAACTCTTT	CAAWDYGYYKKLF	TRGV10	.	TRGJ2	16	-1	-1	20
97	4.509886880878545E-4	TGTGCTGCGTGGGATTCAAGTTATAAGAAACTCTTT	CAAWDSSYKKLF	TRGV10	.	TRGJ1	15	-1	-1	20
97	4.509886880878545E-4	TGTGCTGCGTGGAACAAGTGTAATAAGAAACTCTTT	CAAWNKCNKKLF	TRGV10	.	TRGJ1	11	-1	-1	22
96	4.4633932016942295E-4	TGTGCCTTGTGGGAGGTCGCACGTCCGGACTATAAGAAACTCTTT	CALWEVARPDYKKLF	TRGV9	.	TRGJ1	25	-1	-1	30
96	4.4633932016942295E-4	TGTGCCTTGTGGGAGGAAATTCCTTCTTATTATAAGAAACTCTTT	CALWEEIPSYYKKLF	TRGV9	.	TRGJ1	15	-1	-1	26
96	4.4633932016942295E-4	TGTGCCTTGTGGGAGGGGACGAATTATTATAAGAAACTCTTT	CALWEGTNYYKKLF	TRGV9	.	TRGJ1	15	-1	-1	19
96	4.4633932016942295E-4	TGTGCTGCGTCCCCCGAATATTATAAGAAACTCTTT	CAASPEYYKKLF	TRGV10	.	TRGJ2	9	-1	-1	14
96	4.4633932016942295E-4	TGTGCTGCGTGGGTCTGTTATTATAAGAAACTCTTT	CAAWVCYYKKLF	TRGV10	.	TRGJ2	12	-1	-1	17
96	4.4633932016942295E-4	TGTGCTGCGTGGGGGAATTATTATAAGAAACTCTTT	CAAWGNYYKKLF	TRGV10	.	TRGJ1	12	-1	-1	14
96	4.4633932016942295E-4	TGTGCCACCTGGGACAATTATTATAAGAAACTCTTT	CATWDNYYKKLF	TRGV8	.	TRGJ2	13	-1	-1	15
96	4.4633932016942295E-4	TGTGCTGCGTGGGATCAGGATAAGAAACTCTTT	CAAWDQDKKLF	TRGV10	.	TRGJ1	14	-1	-1	19
96	4.4633932016942295E-4	TGTGCCTTGGGTTATTATAAGAAACTCTTT	CALGYYKKLF	TRGV9	.	TRGJ2	8	-1	-1	11
95	4.416899522509915E-4	TGTGCCACCTGGGACGGGCCAGGGGATTGGATCAAGACGTTT	CATWDGPGDWIKTF	TRGV2	.	TRGJP2	19	-1	-1	24
95	4.416899522509915E-4	TGTGCCACCTGGGACGGGCCGAAGAAACTCTTT	CATWDGPKKLF	TRGV2	.	TRGJ2	19	-1	-1	21
94	4.3704058433255996E-4	TGTGCCTTGTGGGAGGATACCGAGGGCTCGGCCACTGGTTGGTTCAAGATATTT	CALWEDTEGSATGWFKIF	TRGV9	.	TRGJP1	15	-1	-1	31
94	4.3704058433255996E-4	TGTGCTGCGTGGGAACTCTTCAGTGATTGGATCAAGACGTTT	CAAWELFSDWIKTF	TRGV10	.	TRGJP2	13	-1	-1	21
94	4.3704058433255996E-4	TGTGCCTTGTGGGGGGACTCTAATTATTATAAGAAACTCTTT	CALWGDSNYYKKLF	TRGV9	.	TRGJ1	15	-1	-1	18
94	4.3704058433255996E-4	TGTGCTGCGTGGGGGAGGGATTATTATAAGAAACTCTTT	CAAWGRDYYKKLF	TRGV10	.	TRGJ1	12	-1	-1	19
94	4.3704058433255996E-4	TGTGCTGCGTGGGACCGTTATTATAAGAAACTCTTT	CAAWDRYYKKLF	TRGV10	.	TRGJ1	13	-1	-1	17
94	4.3704058433255996E-4	TGTGCCTTGTGGGAGGTGCAGAGGAAACTCTTT	CALWEVQRKLF	TRGV9	.	TRGJ1	19	-1	-1	23
94	4.3704058433255996E-4	TGTGCTGCGTGGGCCGATAAGAAACTCTTT	CAAWADKKLF	TRGV10	.	TRGJ1	12	-1	-1	16
93	4.323912164141285E-4	TGTGCCTTGTGGGGGGCTTTCAATACGAATTATTATAAGAAACTCTTT	CALWGAFNTNYYKKLF	TRGV9	.	TRGJ1	15	-1	-1	21
93	4.323912164141285E-4	TGTGCCTTGTGGGAGGTCGTATATACCACTGGTTGGTTCAAGATATTT	CALWEVVYTTGWFKIF	TRGV9	.	TRGJP1	16	-1	-1	15
93	4.323912164141285E-4	TGTGCTGCGTGGGTTTGGAATTATTATAAGAAACTCTTT	CAAWVWNYYKKLF	TRGV10	.	TRGJ1	15	-1	-1	14
93	4.323912164141285E-4	TGTGCTGCGTGGGCCTTGAATTATTATAAGAAACTCTTT	CAAWALNYYKKLF	TRGV10	.	TRGJ1	12	-1	-1	17
93	4.323912164141285E-4	TGTGCTGCGTGGGACGTGGATTATTATAAGAAACTCTTT	CAAWDVDYYKKLF	TRGV10	.	TRGJ1	13	-1	-1	19
93	4.323912164141285E-4	TGTGCTGATAGAGGCTTAAGGTATTATAAGAAACTCTTT	CADRGLRYYKKLF	TRGV10	.	TRGJ1	6	-1	-1	21
93	4.323912164141285E-4	TGTGCCTTGTGGACCTCTAATTATTATAAGAAACTCTTT	CALWTSNYYKKLF	TRGV9	.	TRGJ2	11	-1	-1	15
93	4.323912164141285E-4	TGTGCTGCGTGGGTCCCTTATTATAAGAAACTCTTT	CAAWVPYYKKLF	TRGV10	.	TRGJ1	12	-1	-1	17
93	4.323912164141285E-4	TGTGCCTTGTGGGAGTTAGCGTATAAGAAACTCTTT	CALWELAYKKLF	TRGV9	.	TRGJ1	14	-1	-1	21
93	4.323912164141285E-4	TGTGCCACCTGGGACGGGCCTTATAAGAAACTCTTT	CATWDGPYKKLF	TRGV2	.	TRGJ1	19	-1	-1	20
93	4.323912164141285E-4	TGTGCTGCGTGGGATTATGAGAAACTCTTT	CAAWDYEKLF	TRGV10	.	TRGJ1	16	-1	-1	13
92	4.27741848495697E-4	TGTGCCTTGTGGGAGGTGCACGCAGAGAATTATTATAAGAAACTCTTT	CALWEVHAENYYKKLF	TRGV9	.	TRGJ1	20	-1	-1	26
92	4.27741848495697E-4	TGTGCTGCGTGGGACCCTCCCTATTATAAGAAACTCTTT	CAAWDPPYYKKLF	TRGV10	.	TRGJ1	13	-1	-1	21
91	4.230924805772655E-4	TGTGCCTTGTGGGAGGGAATTAACCAGACCTATTATTATAAGAAACTCTTT	CALWEGINQTYYYKKLF	TRGV9	.	TRGJ1	15	-1	-1	31
91	4.230924805772655E-4	TGTGCTGCGTGGGATTCATACTGGTATTATAAGAAACTCTTT	CAAWDSYWYYKKLF	TRGV10	.	TRGJ1	15	-1	-1	24
91	4.230924805772655E-4	TGTGCTGCGTGGGATCACAACGGCTATTATAAGAAACTCTTT	CAAWDHNGYYKKLF	TRGV10	.	TRGJ1	17	-1	-1	24
91	4.230924805772655E-4	TGTGCTGCGTGGGATATAGGGAGTTATTATAAGAAACTCTTT	CAAWDIGSYYKKLF	TRGV10	.	TRGJ1	14	-1	-1	20
90	4.1844311265883404E-4	TGTGCTGCGTGGGATTATGACCGTTATTATAAGAAACTCTTT	CAAWDYDRYYKKLF	TRGV10	.	TRGJ1	16	-1	-1	23
90	4.1844311265883404E-4	TGTGCTGCGTGGGATTATTCGTATTATAAGAAACTCTTT	CAAWDYSYYKKLF	TRGV10	.	TRGJ1	16	-1	-1	21
90	4.1844311265883404E-4	TGTGCTGCGTGGGATAATCAGTATTATAAGAAACTCTTT	CAAWDNQYYKKLF	TRGV10	.	TRGJ1	14	-1	-1	21
90	4.1844311265883404E-4	TGTGCCTTGTGGGAGGTGCAGGGTTATAAGAAACTCTTT	CALWEVQGYKKLF	TRGV9	.	TRGJ1	19	-1	-1	23
89	4.1379374474040257E-4	TGTGCCTTGTGGGAGCCCCTCTTATGGAATTATTATAAGAAACTCTTT	CALWEPLLWNYYKKLF	TRGV9	.	TRGJ2	14	-1	-1	26
89	4.1379374474040257E-4	TGTGCTGCGTGGGATTTGAATTATTATAAGAAACTCTTT	CAAWDLNYYKKLF	TRGV10	.	TRGJ1	15	-1	-1	13
88	4.0914437682197104E-4	TGTGCTGCGTGGGATTCAAGGGGTTATTATAAGAAACTCTTT	CAAWDSRGYYKKLF	TRGV10	.	TRGJ1	15	-1	-1	23
88	4.0914437682197104E-4	TGTGCTGCGTGGGATTATTCTAAGAGTTATAAGAAACTCTTT	CAAWDYSKSYKKLF	TRGV10	.	TRGJ1	16	-1	-1	26
88	4.0914437682197104E-4	TGTGCTGCGTGGGATCAACCCGATTATTATAAGAAACTCTTT	CAAWDQPDYYKKLF	TRGV10	.	TRGJ1	14	-1	-1	22
88	4.0914437682197104E-4	TGTGCTGCGTGGGATTATCGTGATTGGATCAAGACGTTT	CAAWDYRDWIKTF	TRGV10	.	TRGJP2	23	-1	-1	19
88	4.0914437682197104E-4	TGTGCCACCTGGGACGGAATTTATTATAAGAAACTCTTT	CATWDGIYYKKLF	TRGV2	.	TRGJ2	16	-1	-1	16
88	4.0914437682197104E-4	TGTGCTGCGTGGGATTGTGATTGGATCAAGACGTTT	CAAWDCDWIKTF	TRGV10	.	TRGJP2	15	-1	-1	16
88	4.0914437682197104E-4	TGTGCCTTGTGGGAGGTGTGTTATAAGAAACTCTTT	CALWEVCYKKLF	TRGV9	.	TRGJ2	17	-1	-1	20
88	4.0914437682197104E-4	TGTGCCACCTGGGACAGGCCGGAGAAACTCTTT	CATWDRPEKLF	TRGV7	.	TRGJ1	19	-1	-1	22
88	4.0914437682197104E-4	TGTGCCTTGTGGGAGGCCTGTGAGCTCTTT	CALWEACELF	TRGV9	.	TRGJ1	15	-1	-1	24
88	4.0914437682197104E-4	TGTGCCTTGTGGGAGTCATATTATAAGAAACTCTTT	CALWESYYKKLF	TRGV9	.	TRGJ1	14	-1	-1	18
87	4.044950089035396E-4	TGTGCCTTGTGGGAGGGCTGTCCCTATTATTATAAGAAACTCTTT	CALWEGCPYYYKKLF	TRGV9	.	TRGJ2	15	-1	-1	25
87	4.044950089035396E-4	TGTGCTGCGTGGGATCCTTCGAATTATTATAAGAAACTCTTT	CAAWDPSNYYKKLF	TRGV10	.	TRGJ1	14	-1	-1	17
87	4.044950089035396E-4	TGTGCCTTGTGGGAGGCATTTTATAAGAAACTCTTT	CALWEAFYKKLF	TRGV9	.	TRGJ2	15	-1	-1	17
86	3.9984564098510805E-4	TGTGCCTTGTGGGAGGTGCGTGGGAGCCAAGCGAATTATTATAAGAAACTCTTT	CALWEVRGSQANYYKKLF	TRGV9	.	TRGJ2	18	-1	-1	31
86	3.9984564098510805E-4	TGTGCCACCTGGGACGGGCCGGGTTATTATAAGAAACTCTTT	CATWDGPGYYKKLF	TRGV2	.	TRGJ1	19	-1	-1	23
86	3.9984564098510805E-4	TGTGCTCCCAAGGGGTCTTATTATAAGAAACTCTTT	CAPKGSYYKKLF	TRGV10	.	TRGJ1	5	-1	-1	17
86	3.9984564098510805E-4	TGTGCTGCGTGGGAGTATTATTATAAGAAACTCTTT	CAAWEYYYKKLF	TRGV10	.	TRGJ1	16	-1	-1	16
86	3.9984564098510805E-4	TGTGCCTTGTGGGAGACGAATTATAAGAAACTCTTT	CALWETNYKKLF	TRGV9	.	TRGJ2	14	-1	-1	19
85	3.951962730666766E-4	TGTGCTGCGTGGGATACGGGAGGGAATTATTATAAGAAACTCTTT	CAAWDTGGNYYKKLF	TRGV10	.	TRGJ1	17	-1	-1	23
85	3.951962730666766E-4	TGTGCCACCTGGGACGGGCCGGGTAGTGATTGGATCAAGACGTTT	CATWDGPGSDWIKTF	TRGV2	.	TRGJP2	19	-1	-1	22
85	3.951962730666766E-4	TGTGCCTTGTGTTTGGCCTTAAATTATTATAAGAAACTCTTT	CALCLALNYYKKLF	TRGV9	.	TRGJ1	10	-1	-1	21
85	3.951962730666766E-4	TGTGCTGCGTGGTTCCTTTATTATAAGAAACTCTTT	CAAWFLYYKKLF	TRGV10	.	TRGJ1	11	-1	-1	17
85	3.951962730666766E-4	TGTGCCTTGTGGGAGGTCCGTTATAAGAAACTCTTT	CALWEVRYKKLF	TRGV9	.	TRGJ1	16	-1	-1	20
84	3.905469051482451E-4	TGTGCCTTGTGGGAGGTTCCTTTTAATTATTATAAGAAACTCTTT	CALWEVPFNYYKKLF	TRGV9	.	TRGJ1	16	-1	-1	24
84	3.905469051482451E-4	TGTGCTGCGTGGGGCCAATGGAATTATTATAAGAAACTCTTT	CAAWGQWNYYKKLF	TRGV10	.	TRGJ1	12	-1	-1	20
84	3.905469051482451E-4	TGTGCTGCGTGGGATTCTCCGTCCAATTATAAGAAACTCTTT	CAAWDSPSNYKKLF	TRGV10	.	TRGJ2	15	-1	-1	25
84	3.905469051482451E-4	TGTGCTGCGTGGGATTCAAATTATTATAAGAAACTCTTT	CAAWDSNYYKKLF	TRGV10	.	TRGJ1	15	-1	-1	13
84	3.905469051482451E-4	TGTGCTGCGTGGGATCCGAATTATTATAAGAAACTCTTT	CAAWDPNYYKKLF	TRGV10	.	TRGJ1	14	-1	-1	13
84	3.905469051482451E-4	TGTGCCTTGTTTGATGATAAGAAACTCTTT	CALFDDKKLF	TRGV9	.	TRGJ2	9	-1	-1	13
84	3.905469051482451E-4	TGTGCCTCATACCTGAGGGGTGGGAAACTCTTT	CASYLRGGKLF	TRGV10	.	TRGJ2	4	-1	-1	23
83	3.858975372298136E-4	TGTGCTGCGTGGGATTACACTGGTTGGTTCAAGATATTT	CAAWDYTGWFKIF	TRGV10	.	TRGJP1	17	-1	-1	8
83	3.858975372298136E-4	TGTGCTGCGTGGGATTATAATTATAAGAAACTCTTT	CAAWDYNYKKLF	TRGV10	.	TRGJ1	16	-1	-1	16
83	3.858975372298136E-4	TGTGCCTTGTCAACCGATTATTATAAGAAACTCTTT	CALSTDYYKKLF	TRGV9	.	TRGJ1	9	-1	-1	16
83	3.858975372298136E-4	TGTGCCTTGAATTATTATAAGAAACTCTTT	CALNYYKKLF	TRGV9	.	TRGJ1	8	-1	-1	8
82	3.8124816931138213E-4	TGTGCTGCGTGGGATCCCGATACTTATTATAAGAAACTCTTT	CAAWDPDTYYKKLF	TRGV10	.	TRGJ1	14	-1	-1	23
82	3.8124816931138213E-4	TGTGCCTTGTGGGAGGGCGCTAGGGATTATAAGAAACTCTTT	CALWEGARDYKKLF	TRGV9	.	TRGJ1	15	-1	-1	25
82	3.8124816931138213E-4	TGTGCTGCGTGGGATTACCGAGATTATAAGAAACTCTTT	CAAWDYRDYKKLF	TRGV10	.	TRGJ2	17	-1	-1	22
82	3.8124816931138213E-4	TGTGCTGCGTGGGATCCTACTTATTATAAGAAACTCTTT	CAAWDPTYYKKLF	TRGV10	.	TRGJ2	14	-1	-1	20
82	3.8124816931138213E-4	TGTGCTGCGTGGGATATTATGGAGGGCAAGAAACTCTTT	CAAWDIMEGKKLF	TRGV10	.	TRGJ1	14	-1	-1	27
82	3.8124816931138213E-4	TGTGCCACCTGGGACGGGCCTTATTATAAGAAACTCTTT	CATWDGPYYKKLF	TRGV2	.	TRGJ1	19	-1	-1	20
82	3.8124816931138213E-4	TGTGCTGCGTGGGTTCTTTATTATAAGAAACTCTTT	CAAWVLYYKKLF	TRGV10	.	TRGJ1	12	-1	-1	17
82	3.8124816931138213E-4	TGTGCTGCGTGGGCTACTTATTATAAGAAACTCTTT	CAAWATYYKKLF	TRGV10	.	TRGJ2	12	-1	-1	17
82	3.8124816931138213E-4	TGTGCTGCGTGGGATGATTATTATAAGAAACTCTTT	CAAWDDYYKKLF	TRGV10	.	TRGJ1	14	-1	-1	16
82	3.8124816931138213E-4	TGTGCTGCGGTCGTCCCCTATTATAAGAAACTCTTT	CAAVVPYYKKLF	TRGV10	.	TRGJ1	8	-1	-1	18
81	3.765988013929506E-4	TGTGCTGCGTGGGATTGGGGGAATTATTATAAGAAACTCTTT	CAAWDWGNYYKKLF	TRGV10	.	TRGJ2	15	-1	-1	20
81	3.765988013929506E-4	TGTGCTGCGTGGGATTCGAATTATTATAAGAAACTCTTT	CAAWDSNYYKKLF	TRGV10	.	TRGJ1	20	-1	-1	13
81	3.765988013929506E-4	TGTGCTGCGTGGGATAGTAGTGATTGGATCAAGACGTTT	CAAWDSSDWIKTF	TRGV10	.	TRGJP2	14	-1	-1	13
81	3.765988013929506E-4	TGTGCTGCGTGGGACCCCGCTTATTATAAGAAACTCTTT	CAAWDPAYYKKLF	TRGV10	.	TRGJ1	13	-1	-1	20
81	3.765988013929506E-4	TGTGCCACCTGGGACAGGCCGGGTTATAAGAAACTCTTT	CATWDRPGYKKLF	TRGV7	.	TRGJ1	19	-1	-1	23
81	3.765988013929506E-4	TGTGCCTTGTGCCAGGACTATTATAAGAAACTCTTT	CALCQDYYKKLF	TRGV9	.	TRGJ1	10	-1	-1	18
81	3.765988013929506E-4	TGTGCCTCACGAAGGGTGCATTATAAGAAACTCTTT	CASRRVHYKKLF	TRGV9	.	TRGJ2	6	-1	-1	19
81	3.765988013929506E-4	TGTGCCACCTGGGATTTTTATTATAAGAAACTCTTT	CATWDFYYKKLF	TRGV8	.	TRGJ2	14	-1	-1	17
80	3.7194943347451914E-4	TGTGCCTTGTGGGAGTTAGCTTCCTCTTATTATTATAAGAAACTCTTT	CALWELASSYYYKKLF	TRGV9	.	TRGJ1	14	-1	-1	28
80	3.7194943347451914E-4	TGTGCTGCGTGGGGGGACGACCATTATTATAAGAAACTCTTT	CAAWGDDHYYKKLF	TRGV10	.	TRGJ1	12	-1	-1	22
80	3.7194943347451914E-4	TGTGCCTTGTGGGAGGTTTTGAGTTATTATAAGAAACTCTTT	CALWEVLSYYKKLF	TRGV9	.	TRGJ1	16	-1	-1	17
80	3.7194943347451914E-4	TGTGCTGCGTGGGGCCGGAATTATTATAAGAAACTCTTT	CAAWGRNYYKKLF	TRGV10	.	TRGJ2	12	-1	-1	17
80	3.7194943347451914E-4	TGTGCCTTGTGGGAGTCTCAAGGGTATAAGAAACTCTTT	CALWESQGYKKLF	TRGV9	.	TRGJ1	14	-1	-1	24
80	3.7194943347451914E-4	TGTGCCTTGTGGGAGGTGCTTAATTATAAGAAACTCTTT	CALWEVLNYKKLF	TRGV9	.	TRGJ1	18	-1	-1	22
80	3.7194943347451914E-4	TGTGCTGCCCGTTGGTTCAAGATATTT	CAARWFKIF	TRGV10	.	TRGJP1	7	-1	-1	10
79	3.6730006555608767E-4	TGTGCTGCGTGGGATTTTCTGAATTATTATAAGAAACTCTTT	CAAWDFLNYYKKLF	TRGV10	.	TRGJ1	15	-1	-1	16
79	3.6730006555608767E-4	TGTGCTGCGTGGGATTATACCACTGGTTGGTTCAAGATATTT	CAAWDYTTGWFKIF	TRGV10	.	TRGJP1	16	-1	-1	8
79	3.6730006555608767E-4	TGTGCTGCGTGGGATTATAATCATTATAAGAAACTCTTT	CAAWDYNHYKKLF	TRGV10	.	TRGJ2	21	-1	-1	18
79	3.6730006555608767E-4	TGTGCCTTGCCCTCCCATTATTATAAGAAACTCTTT	CALPSHYYKKLF	TRGV9	.	TRGJ1	8	-1	-1	16
79	3.6730006555608767E-4	TGTGCCACCTGGGACGGGCTTGAGAAACTCTTT	CATWDGLEKLF	TRGV2	.	TRGJ2	18	-1	-1	22
79	3.6730006555608767E-4	TGTGCCACCTGGGACAGGGATAAGAAACTCTTT	CATWDRDKKLF	TRGV5	.	TRGJ1	17	-1	-1	19
79	3.6730006555608767E-4	TGTGCCACCTGGGACCAGAAACTCTTT	CATWDQKLF	TRGV7	.	TRGJ1	14	-1	-1	16
78	3.6265069763765615E-4	TGTGCTGCGTGGGATTATCGGGCGAATTATTATAAGAAACTCTTT	CAAWDYRANYYKKLF	TRGV10	.	TRGJ1	16	-1	-1	22
78	3.6265069763765615E-4	TGTGCTGCGTGGGATTACCCCCCGAATTATTATAAGAAACTCTTT	CAAWDYPPNYYKKLF	TRGV10	.	TRGJ1	17	-1	-1	22
78	3.6265069763765615E-4	TGTGCCTTGTGGGAGGTGCGTTTGAGTTATTATAAGAAACTCTTT	CALWEVRLSYYKKLF	TRGV9	.	TRGJ1	18	-1	-1	20
78	3.6265069763765615E-4	TGTGCCTTGTGGGAGGTGCAATGGTATTATAAGAAACTCTTT	CALWEVQWYYKKLF	TRGV9	.	TRGJ1	19	-1	-1	24
78	3.6265069763765615E-4	TGTGCCACCTGGGACGGACGGAATTATTATAAGAAACTCTTT	CATWDGRNYYKKLF	TRGV2	.	TRGJ1	16	-1	-1	20
78	3.6265069763765615E-4	TGTGCCTTGTGGGAGCCCAATTATTATAAGAAACTCTTT	CALWEPNYYKKLF	TRGV9	.	TRGJ1	14	-1	-1	18
78	3.6265069763765615E-4	TGTGCCTTGTGGGAGGTGCAAATTCATAAGAAACTCTTT	CALWEVQIHKKLF	TRGV9	.	TRGJ1	19	-1	-1	21
78	3.6265069763765615E-4	TGTGCCACCTGGGACTATTATAAGAAACTCTTT	CATWDYYKKLF	TRGV8	.	TRGJ1	13	-1	-1	15
77	3.580013297192247E-4	TGTGCTGCGTGGGATTATCGGCGAAATTATTATAAGAAACTCTTT	CAAWDYRRNYYKKLF	TRGV10	.	TRGJ1	16	-1	-1	24
77	3.580013297192247E-4	TGTGCTGCGTGGGCCTCCACTGGTTGGTTCAAGATATTT	CAAWASTGWFKIF	TRGV10	.	TRGJP1	12	-1	-1	16
77	3.580013297192247E-4	TGTGCCACCTGGGACGGTTTTTATTATAAGAAACTCTTT	CATWDGFYYKKLF	TRGV2	.	TRGJ1	16	-1	-1	20
77	3.580013297192247E-4	TGTGCCACCTGGGACGGGCATGATTATAAGAAACTCTTT	CATWDGHDYKKLF	TRGV2	.	TRGJ1	18	-1	-1	19
77	3.580013297192247E-4	TGTGCCACCTGGGATGTCGATTATAAGAAACTCTTT	CATWDVDYKKLF	TRGV4	.	TRGJ1	15	-1	-1	19
77	3.580013297192247E-4	TGTGCTGCGTGGGACGGTTATAAGAAACTCTTT	CAAWDGYKKLF	TRGV10	.	TRGJ1	13	-1	-1	17
77	3.580013297192247E-4	TGTGCCACCTGGGGTAGTGATTGGATCAAGACGTTT	CATWGSDWIKTF	TRGV2	.	TRGJP2	12	-1	-1	13
76	3.5335196180079316E-4	TGTGCCTTGTGGGAGGCTAACGCCTTAACCCCGGGGGATTCTTCTCCACAGAATTATTATAAGAAACTCTTT	CALWEANALTPGDSSPQNYYKKLF	TRGV9	.	TRGJ1	15	-1	-1	50
76	3.5335196180079316E-4	TGTGCCTTGTGGGAGGGCTCGAATTATTATAAGAAACTCTTT	CALWEGSNYYKKLF	TRGV9	.	TRGJ1	15	-1	-1	18
76	3.5335196180079316E-4	TGTGCCTTGTGGGAGGATAACAATTATTATAAGAAACTCTTT	CALWEDNNYYKKLF	TRGV9	.	TRGJ1	15	-1	-1	21
76	3.5335196180079316E-4	TGTGCCACCTGGGATGGGCCGGGTTATTATAAGAAACTCTTT	CATWDGPGYYKKLF	TRGV4	.	TRGJ2	19	-1	-1	23
76	3.5335196180079316E-4	TGTGCCACCTGGGACGGGCCGGGGTATTATAAGAAACTCTTT	CATWDGPGYYKKLF	TRGV2	.	TRGJ1	19	-1	-1	24
75	3.487025938823617E-4	TGTGCCACCTGGGACGGGCCAGGAAGGTCTTATTATAAGAAACTCTTT	CATWDGPGRSYYKKLF	TRGV2	.	TRGJ2	19	-1	-1	29
75	3.487025938823617E-4	TGTGCTGCGTGGCGTCCCCGGGGGCTTTATTATAAGAAACTCTTT	CAAWRPRGLYYKKLF	TRGV10	.	TRGJ1	11	-1	-1	26
75	3.487025938823617E-4	TGTGCCACCTGGGACGGGCTCAAGGTTCGCCACCAGAAACTCTTT	CATWDGLKVRHQKLF	TRGV2	.	TRGJ1	18	-1	-1	34
75	3.487025938823617E-4	TGTGCTGCGTGGGAATGGGGGCTTTATTATAAGAAACTCTTT	CAAWEWGLYYKKLF	TRGV10	.	TRGJ1	13	-1	-1	23
75	3.487025938823617E-4	TGTGCCTTGTGGGGGTCGAATTATTATAAGAAACTCTTT	CALWGSNYYKKLF	TRGV9	.	TRGJ1	15	-1	-1	15
75	3.487025938823617E-4	TGTGCCTTGTGGGAGGACCTTTATTATAAGAAACTCTTT	CALWEDLYYKKLF	TRGV9	.	TRGJ2	15	-1	-1	20
75	3.487025938823617E-4	TGTGCTGCGTGGTCCCTTTATTATAAGAAACTCTTT	CAAWSLYYKKLF	TRGV10	.	TRGJ1	11	-1	-1	17
75	3.487025938823617E-4	TGTGCCACCAATTGTTTCTATTATAAGAAACTCTTT	CATNCFYYKKLF	TRGV8	.	TRGJ1	8	-1	-1	18
75	3.487025938823617E-4	TGTGCCACCTGGGACGGGCAGGGGAAACTCTTT	CATWDGQGKLF	TRGV2	.	TRGJ1	18	-1	-1	23
75	3.487025938823617E-4	TGTGCCCGGAATTATTATAAGAAACTCTTT	CARNYYKKLF	TRGV9	.	TRGJ1	5	-1	-1	8
75	3.487025938823617E-4	TGTGCCACGCATTATAAGAAACTCTTT	CATHYKKLF	TRGV8	.	TRGJ1	7	-1	-1	10
75	3.487025938823617E-4	TGTGCCTTGTGGCACGGGCTCTTT	CALWHGLF	TRGV9	.	TRGJ1	11	-1	-1	18
74	3.440532259639302E-4	TGTGCCTTGTGGGAGGTGCGGGCCCGCAGTATATGCTATTATTATAAGAAACTCTTT	CALWEVRARSICYYYKKLF	TRGV9	.	TRGJ2	18	-1	-1	37
74	3.440532259639302E-4	TGTGCTGCGTGGGATTGGGGCCAGTATTATAAGAAACTCTTT	CAAWDWGQYYKKLF	TRGV10	.	TRGJ2	15	-1	-1	24
74	3.440532259639302E-4	TGTGCCTTGTGGGAGGTGGACACTGGTTGGTTCAAGATATTT	CALWEVDTGWFKIF	TRGV9	.	TRGJP1	20	-1	-1	20
74	3.440532259639302E-4	TGTGCTGCGTGGGTAGCTTTTTATTATAAGAAACTCTTT	CAAWVAFYYKKLF	TRGV10	.	TRGJ1	12	-1	-1	20
74	3.440532259639302E-4	TGTGCTGCGTGGGATCTGAATTATTATAAGAAACTCTTT	CAAWDLNYYKKLF	TRGV10	.	TRGJ1	14	-1	-1	17
74	3.440532259639302E-4	TGTGCTGCGTGGGACGTTTACCGGTATAAGAAACTCTTT	CAAWDVYRYKKLF	TRGV10	.	TRGJ1	13	-1	-1	24
74	3.440532259639302E-4	TGTGCTGCGTGGGATTATTATTATAAGAAACTCTTT	CAAWDYYYKKLF	TRGV10	.	TRGJ2	16	-1	-1	16
74	3.440532259639302E-4	TGTGCTGCGTGGGAGAATTATTATAAGAAACTCTTT	CAAWENYYKKLF	TRGV10	.	TRGJ1	13	-1	-1	14
73	3.394038580454987E-4	TGTGCTGCGTGGGATCTCAATTTATCTGGTTGGTTCAAGATATTT	CAAWDLNLSGWFKIF	TRGV10	.	TRGJP1	14	-1	-1	25
73	3.394038580454987E-4	TGTGCCTTGTGGGAGGCGCTGGGGGATTATTATAAGAAACTCTTT	CALWEALGDYYKKLF	TRGV9	.	TRGJ1	18	-1	-1	25
73	3.394038580454987E-4	TGTGCTGCGTGGCGGATGAATGATAAGAAACTCTTT	CAAWRMNDKKLF	TRGV10	.	TRGJ2	11	-1	-1	19
73	3.394038580454987E-4	TGTGCCACCTGGGATGATAAGAAACTCTTT	CATWDDKKLF	TRGV7	.	TRGJ1	13	-1	-1	13
72	3.3475449012706723E-4	TGTGCTGCGTGGGATTATCAGAGGATCTATTATAAGAAACTCTTT	CAAWDYQRIYYKKLF	TRGV10	.	TRGJ2	16	-1	-1	27
72	3.3475449012706723E-4	TGTGCTGCGTGGGAGCCTAGACTGAATTATTATAAGAAACTCTTT	CAAWEPRLNYYKKLF	TRGV10	.	TRGJ1	13	-1	-1	23
72	3.3475449012706723E-4	TGTGCTGCGTGGGATTATACCGAGGGGGTGAGGAAACTCTTT	CAAWDYTEGVRKLF	TRGV10	.	TRGJ1	16	-1	-1	32
72	3.3475449012706723E-4	TGTGCTGCGTGGGATTATAACCCTTATTATAAGAAACTCTTT	CAAWDYNPYYKKLF	TRGV10	.	TRGJ1	16	-1	-1	23
72	3.3475449012706723E-4	TGTGCCACCTGGGACGGTTATTATAAGAAACTCTTT	CATWDGYYKKLF	TRGV2	.	TRGJ1	16	-1	-1	17
72	3.3475449012706723E-4	TGTGCCACCTGGGACGGGCGGAATTATAAGAAACTCTTT	CATWDGRNYKKLF	TRGV2	.	TRGJ2	18	-1	-1	22
72	3.3475449012706723E-4	TGTGCTGCGTGGGATTATCGGTTCTCCGATAAGAAACTCTTT	CAAWDYRFSDKKLF	TRGV10	.	TRGJ1	16	-1	-1	28
71	3.3010512220863576E-4	TGTGCTGCGTGGGATCCCAGTTTCCATTATTATAAGAAACTCTTT	CAAWDPSFHYYKKLF	TRGV10	.	TRGJ2	14	-1	-1	25
71	3.3010512220863576E-4	TGTGCCTTGTGGGAGGTTTGGGGTTATTATAAGAAACTCTTT	CALWEVWGYYKKLF	TRGV9	.	TRGJ1	16	-1	-1	23
71	3.3010512220863576E-4	TGTGCCTTGTGGGAACGGGCCACTGGTTGGTTCAAGATATTT	CALWERATGWFKIF	TRGV9	.	TRGJP1	13	-1	-1	19
71	3.3010512220863576E-4	TGTGCTGCGTGGGTAACTAATTATTATAAGAAACTCTTT	CAAWVTNYYKKLF	TRGV10	.	TRGJ1	20	-1	-1	18
71	3.3010512220863576E-4	TGTGCTGCGTGGGATTGGAATTATTATAAGAAACTCTTT	CAAWDWNYYKKLF	TRGV10	.	TRGJ1	15	-1	-1	13
71	3.3010512220863576E-4	TGTGCTGCGTGGGATTATGACTATAAGAAACTCTTT	CAAWDYDYKKLF	TRGV10	.	TRGJ1	16	-1	-1	21
71	3.3010512220863576E-4	TGTGCCTTGTGGGACACTTATTATAAGAAACTCTTT	CALWDTYYKKLF	TRGV9	.	TRGJ1	13	-1	-1	17
71	3.3010512220863576E-4	TGTGCCACCTGGGACGGGTATTATAAGAAACTCTTT	CATWDGYYKKLF	TRGV2	.	TRGJ1	17	-1	-1	18
70	3.2545575429020424E-4	TGTGCTGCGTGGGATTATTCTTCTGGGGATTATTATAAGAAACTCTTT	CAAWDYSSGDYYKKLF	TRGV10	.	TRGJ1	16	-1	-1	28
70	3.2545575429020424E-4	TGTGCTGCGTGGGATTATAAGGCGGATTATTATAAGAAACTCTTT	CAAWDYKADYYKKLF	TRGV10	.	TRGJ1	16	-1	-1	13
70	3.2545575429020424E-4	TGTGCTGCGTGTCCCTCACTCACTGGTTGGTTCAAGATATTT	CAACPSLTGWFKIF	TRGV10	.	TRGJP1	10	-1	-1	20
70	3.2545575429020424E-4	TGTGCCTTGTGGGAGGTGCCCACTGGTTGGTTCAAGATATTT	CALWEVPTGWFKIF	TRGV9	.	TRGJP1	18	-1	-1	19
70	3.2545575429020424E-4	TGTGCTGCACCGGGGAATTATTATAAGAAACTCTTT	CAAPGNYYKKLF	TRGV10	.	TRGJ1	7	-1	-1	14
70	3.2545575429020424E-4	TGTGCCTTGTGGGAACGAGATTATAAGAAACTCTTT	CALWERDYKKLF	TRGV9	.	TRGJ1	13	-1	-1	19
70	3.2545575429020424E-4	TGTGCCACCTGGGACGGATATTATAAGAAACTCTTT	CATWDGYYKKLF	TRGV2	.	TRGJ1	16	-1	-1	18
70	3.2545575429020424E-4	TGTGCTGCGTGGGATTACGATAAGAAACTCTTT	CAAWDYDKKLF	TRGV10	.	TRGJ1	22	-1	-1	13
70	3.2545575429020424E-4	TGTGCTGCGTGGGATCGAACTCATTATTATAAGAAACTCTTT	CAAWDRTHYYKKLF	TRGV10	.	TRGJ1	14	-1	-1	22
69	3.2080638637177277E-4	TGTGCTGCGTGGGAAGATATGGAGGCAAATTATTATAAGAAACTCTTT	CAAWEDMEANYYKKLF	TRGV10	.	TRGJ1	13	-1	-1	27
69	3.2080638637177277E-4	TGTGCTGCGTGGGATTATCTCCCTTCTTATTATAAGAAACTCTTT	CAAWDYLPSYYKKLF	TRGV10	.	TRGJ1	16	-1	-1	26
69	3.2080638637177277E-4	TGTGCTGCGTGGGCCCTAAATTATTATAAGAAACTCTTT	CAAWALNYYKKLF	TRGV10	.	TRGJ1	12	-1	-1	18
69	3.2080638637177277E-4	TGTGCTGCGTGGGCGTTCACTGGTTGGTTCAAGATATTT	CAAWAFTGWFKIF	TRGV10	.	TRGJP1	12	-1	-1	17
69	3.2080638637177277E-4	TGTGCTGCGTGGGATCAGAATTATTATAAGAAACTCTTT	CAAWDQNYYKKLF	TRGV10	.	TRGJ1	14	-1	-1	17
69	3.2080638637177277E-4	TGTGCTGCGTGGGAGATAAATTATTATAAGAAACTCTTT	CAAWEINYYKKLF	TRGV10	.	TRGJ1	13	-1	-1	18
69	3.2080638637177277E-4	TGTGCCTTGTGGGAGGCGAATTATTATAAGAAACTCTTT	CALWEANYYKKLF	TRGV9	.	TRGJ1	15	-1	-1	16
69	3.2080638637177277E-4	TGTGCCACCTGGGACGGGCTTGGGTATAAGAAACTCTTT	CATWDGLGYKKLF	TRGV2	.	TRGJ2	18	-1	-1	24
69	3.2080638637177277E-4	TGTGCCACCCCGAGGGGTAGTGATTGGATCAAGACGTTT	CATPRGSDWIKTF	TRGV8	.	TRGJP2	8	-1	-1	16
69	3.2080638637177277E-4	TGTGCCACCTGGGGGAATTATTATAAGAAACTCTTT	CATWGNYYKKLF	TRGV2	.	TRGJ1	12	-1	-1	14
69	3.2080638637177277E-4	TGTGCCACCTGGGACTGGTATAAGAAACTCTTT	CATWDWYKKLF	TRGV5	.	TRGJ1	17	-1	-1	18
69	3.2080638637177277E-4	TGTGCCACCTGGGACGGAGAGAAGAATTATTATAAGAAACTCTTT	CATWDGEKNYYKKLF	TRGV2	.	TRGJ2	16	-1	-1	23
68	3.1615701845334125E-4	TGTGCTGCGTGGGGCATCGGCACCCCCGTTGATAAGAAACTCTTT	CAAWGIGTPVDKKLF	TRGV10	.	TRGJ2	12	-1	-1	31
68	3.1615701845334125E-4	TGTGCCACCTGGGACGGGCTAGGTAGTGATTGGATCAAGACGTTT	CATWDGLGSDWIKTF	TRGV2	.	TRGJP2	18	-1	-1	22
68	3.1615701845334125E-4	TGTGCTGCGTGGGATAAGGGAAATTATTATAAGAAACTCTTT	CAAWDKGNYYKKLF	TRGV10	.	TRGJ1	14	-1	-1	21
68	3.1615701845334125E-4	TGTGCCTTGTGGGAGGTGCCAAATTATTATAAGAAACTCTTT	CALWEVPNYYKKLF	TRGV9	.	TRGJ1	18	-1	-1	21
68	3.1615701845334125E-4	TGTGCCACCTGGGATAGGCCCCGTTTTGATAAGAAACTCTTT	CATWDRPRFDKKLF	TRGV8	.	TRGJ1	19	-1	-1	28
68	3.1615701845334125E-4	TGTGCCACCTGGGGTCCCAATTATTATAAGAAACTCTTT	CATWGPNYYKKLF	TRGV8	.	TRGJ1	12	-1	-1	18
68	3.1615701845334125E-4	TGTGCCTTGCGGGAGGTGCATAAAGCGAAACTCTTT	CALREVHKAKLF	TRGV9	.	TRGJ1	19	-1	-1	26
68	3.1615701845334125E-4	TGTGCCACCTGGGATGGGGATAAGAAACTCTTT	CATWDGDKKLF	TRGV4	.	TRGJ1	17	-1	-1	19
68	3.1615701845334125E-4	TGTGCCACCTGGAAGAAACTCTTT	CATWKKLF	TRGV8	.	TRGJ2	11	-1	-1	12
67	3.115076505349098E-4	TGTGCCACCTGGGACGGGCCGGGGAAGGAGTTGGGCAAAAAAATCAAGGTATTT	CATWDGPGKELGKKIKVF	TRGV2	.	TRGJP	19	-1	-1	20
67	3.115076505349098E-4	TGTGCCACCTGGGACGGGCCCCCTAGTAGTGATTGGATCAAGACGTTT	CATWDGPPSSDWIKTF	TRGV2	.	TRGJP2	20	-1	-1	23
67	3.115076505349098E-4	TGTGCTGCGTGGGATTTTGGAGGATCTTATTATAAGAAACTCTTT	CAAWDFGGSYYKKLF	TRGV10	.	TRGJ1	15	-1	-1	26
67	3.115076505349098E-4	TGTGCTGCGTGGGTCGGGGGGAATTATTATAAGAAACTCTTT	CAAWVGGNYYKKLF	TRGV10	.	TRGJ1	12	-1	-1	20
67	3.115076505349098E-4	TGTGCCTTGTGGGAGGTTAGTTATTATAAGAAACTCTTT	CALWEVSYYKKLF	TRGV9	.	TRGJ1	16	-1	-1	20
67	3.115076505349098E-4	TGTGCCTTGTGGGGGAATTATTATAAGAAACTCTTT	CALWGNYYKKLF	TRGV9	.	TRGJ1	12	-1	-1	14
67	3.115076505349098E-4	TGTGCTGCGTGGGTTTTTGATAAGAAACTCTTT	CAAWVFDKKLF	TRGV10	.	TRGJ1	15	-1	-1	19
67	3.115076505349098E-4	TGTGCTGCGCCGTCGTATTATAAGAAACTCTTT	CAAPSYYKKLF	TRGV10	.	TRGJ1	8	-1	-1	15
67	3.115076505349098E-4	TGTGCCACCTGGGATAGTTATAAGAAACTCTTT	CATWDSYKKLF	TRGV8	.	TRGJ1	16	-1	-1	17
67	3.115076505349098E-4	TGTGCCTCCGGGTATAAGAAACTCTTT	CASGYKKLF	TRGV2	.	TRGJ2	11	-1	-1	12
67	3.115076505349098E-4	TGTGCCCCTTATAAGAAACTCTTT	CAPYKKLF	TRGV2	.	TRGJ1	8	-1	-1	8
67	3.115076505349098E-4	TGTGCCACTTATGGCTGGAAACTCTTT	CATYGWKLF	TRGV5	.	TRGJ2	7	-1	-1	17
66	3.068582826164783E-4	TGTGCTGCGTGGGGCCCGAGGGCTTTTTATTATAAGAAACTCTTT	CAAWGPRAFYYKKLF	TRGV10	.	TRGJ1	12	-1	-1	26
66	3.068582826164783E-4	TGTGCTGCGTGGGTTTTAGAGGGTTATTATAAGAAACTCTTT	CAAWVLEGYYKKLF	TRGV10	.	TRGJ1	15	-1	-1	23
66	3.068582826164783E-4	TGTGCTGCGTGGGATGGAAGGTTTTATTATAAGAAACTCTTT	CAAWDGRFYYKKLF	TRGV10	.	TRGJ1	14	-1	-1	23
66	3.068582826164783E-4	TGTGCCACCTGGGACAGTTATTATAAGAAACTCTTT	CATWDSYYKKLF	TRGV3	.	TRGJ2	16	-1	-1	17
66	3.068582826164783E-4	TGTGCCACCGGACTCTTT	CATGLF	TRGV3	.	TRGJ1	8	-1	-1	11
65	3.022089146980468E-4	TGTGCTGCGTGGGATTTTTGGGGGAATTATTATAAGAAACTCTTT	CAAWDFWGNYYKKLF	TRGV10	.	TRGJ1	15	-1	-1	23
65	3.022089146980468E-4	TGTGCTGCGTGGGATTTAAGTTGGAATTATTATAAGAAACTCTTT	CAAWDLSWNYYKKLF	TRGV10	.	TRGJ1	15	-1	-1	16
65	3.022089146980468E-4	TGTGCTGCGTGGGATACCACTTACGGTGGTTGGTTCAAGATATTT	CAAWDTTYGGWFKIF	TRGV10	.	TRGJP1	14	-1	-1	26
65	3.022089146980468E-4	TGTGCCTTGTGGGAGGTGCGTGCGAATTATTATAAGAAACTCTTT	CALWEVRANYYKKLF	TRGV9	.	TRGJ1	18	-1	-1	22
65	3.022089146980468E-4	TGTGCCACCTGGGACGGGCCCCATTATTATAAGAAACTCTTT	CATWDGPHYYKKLF	TRGV2	.	TRGJ1	20	-1	-1	22
65	3.022089146980468E-4	TGTGCTGCGTGGTCCTCGAATTATTATAAGAAACTCTTT	CAAWSSNYYKKLF	TRGV10	.	TRGJ1	11	-1	-1	15
65	3.022089146980468E-4	TGTGCCTTGTGTACCAGGAATTATTATAAGAAACTCTTT	CALCTRNYYKKLF	TRGV9	.	TRGJ2	10	-1	-1	17
65	3.022089146980468E-4	TGTGCCTTGTGGGAGAAAAGATATTATAAGAAACTCTTT	CALWEKRYYKKLF	TRGV9	.	TRGJ1	14	-1	-1	21
65	3.022089146980468E-4	TGTGCCACCTGGGACGGGATTTATTATAAGAAACTCTTT	CATWDGIYYKKLF	TRGV2	.	TRGJ1	17	-1	-1	17
65	3.022089146980468E-4	TGTGCTGCGTGGGATTCTTGTTTTAAGAAACTCTTT	CAAWDSCFKKLF	TRGV10	.	TRGJ1	15	-1	-1	17
65	3.022089146980468E-4	TGTGCTGCGGGCGGGAATTATTATAAGAAACTCTTT	CAAGGNYYKKLF	TRGV10	.	TRGJ1	8	-1	-1	14
65	3.022089146980468E-4	TGTGCCTTGTGGGAGGCGTTTTATAAGAAACTCTTT	CALWEAFYKKLF	TRGV9	.	TRGJ1	15	-1	-1	20
65	3.022089146980468E-4	TGTGCCACCCTCGTGGAACTCTTT	CATLVELF	TRGV7	.	TRGJ1	8	-1	-1	16
64	2.975595467796153E-4	TGTGCCTTGTGGAACCAATGGTCTTATACGGAGAATCTGAGGTTGACCACTGGTTGGTTCAAGATATTT	CALWNQWSYTENLRLTTGWFKIF	TRGV9	.	TRGJP1	11	-1	-1	45
64	2.975595467796153E-4	TGTGCCTTGTGGGAGGTGCGGAGGAATACCACTGGTTGGTTCAAGATATTT	CALWEVRRNTTGWFKIF	TRGV9	.	TRGJP1	18	-1	-1	25
64	2.975595467796153E-4	TGTGCTGCGTGGGATCGGATAGATACCACTGGTTGGTTCAAGATATTT	CAAWDRIDTTGWFKIF	TRGV10	.	TRGJP1	14	-1	-1	19
64	2.975595467796153E-4	TGTGCCACCTGGGCCTCGGTCAGTAGTGATTGGATCAAGACGTTT	CATWASVSSDWIKTF	TRGV2	.	TRGJP2	12	-1	-1	21
64	2.975595467796153E-4	TGTGCTGCGTGGGAAATCTCGAATTATTATAAGAAACTCTTT	CAAWEISNYYKKLF	TRGV10	.	TRGJ1	13	-1	-1	14
64	2.975595467796153E-4	TGTGCCACCTGGGACGGTGCGAATTATTATAAGAAACTCTTT	CATWDGANYYKKLF	TRGV2	.	TRGJ1	16	-1	-1	19
64	2.975595467796153E-4	TGTGCTGCGTGGGATTTTCATTATTATAAGAAACTCTTT	CAAWDFHYYKKLF	TRGV10	.	TRGJ1	15	-1	-1	19
64	2.975595467796153E-4	TGTGCCACCTGGGATACCTTCTATAAGAAACTCTTT	CATWDTFYKKLF	TRGV8	.	TRGJ2	15	-1	-1	21
64	2.975595467796153E-4	TGTGCCACCTGGGACGGGAAGAAACTCTTT	CATWDGKKLF	TRGV2	.	TRGJ1	17	-1	-1	18
64	2.975595467796153E-4	TGTGCTGCCCGGGCTTCTGGTTGGTTCAAGATATTT	CAARASGWFKIF	TRGV10	.	TRGJP1	7	-1	-1	16
63	2.929101788611838E-4	TGTGCTGCGTGGGATCCGGGTTTTTACTCGAATTATTATAAGAAACTCTTT	CAAWDPGFYSNYYKKLF	TRGV10	.	TRGJ1	14	-1	-1	27
63	2.929101788611838E-4	TGTGCTGCGTGGGATCAAAATCCCAATTATTATAAGAAACTCTTT	CAAWDQNPNYYKKLF	TRGV10	.	TRGJ2	14	-1	-1	18
63	2.929101788611838E-4	TGTGCTGCGTGGGACCCGCTGAGAGATTATTATAAGAAACTCTTT	CAAWDPLRDYYKKLF	TRGV10	.	TRGJ1	13	-1	-1	25
63	2.929101788611838E-4	TGTGCTGCGTGGGATTATAAGGGTTATTATAAGAAACTCTTT	CAAWDYKGYYKKLF	TRGV10	.	TRGJ1	16	-1	-1	23
63	2.929101788611838E-4	TGTGCTGCGTGGGGGAGGCATTATTATAAGAAACTCTTT	CAAWGRHYYKKLF	TRGV10	.	TRGJ2	12	-1	-1	19
63	2.929101788611838E-4	TGTGCCACCTGGGATAGGAATTATTATAAGAAACTCTTT	CATWDRNYYKKLF	TRGV8	.	TRGJ1	17	-1	-1	17
63	2.929101788611838E-4	TGTGCCACCTGGGACGGAAATTATTATAAGAAACTCTTT	CATWDGNYYKKLF	TRGV3	.	TRGJ1	14	-1	-1	18
63	2.929101788611838E-4	TGTGCTGCGTGGGAAATTTATTATAAGAAACTCTTT	CAAWEIYYKKLF	TRGV10	.	TRGJ2	13	-1	-1	17
63	2.929101788611838E-4	TGTGCCACCTGGGACGGGCCCTATAAGAAACTCTTT	CATWDGPYKKLF	TRGV2	.	TRGJ1	20	-1	-1	21
63	2.929101788611838E-4	TGTGCCACCTGGGACGTCGAACTCTTT	CATWDVELF	TRGV2	.	TRGJ1	15	-1	-1	19
62	2.8826081094275233E-4	TGTGCTGCGTGGGATTTCAACCCTGGTTATACCACTGGTTGGTTCAAGATATTT	CAAWDFNPGYTTGWFKIF	TRGV10	.	TRGJP1	15	-1	-1	17
62	2.8826081094275233E-4	TGTGCTGCGTGGGATCCTCGCAGTCTTTTAGGTTATAAGAAACTCTTT	CAAWDPRSLLGYKKLF	TRGV10	.	TRGJ1	14	-1	-1	32
62	2.8826081094275233E-4	TGTGCTGCGTGGGCTCAACCCACAAATTATTATAAGAAACTCTTT	CAAWAQPTNYYKKLF	TRGV10	.	TRGJ1	12	-1	-1	24
62	2.8826081094275233E-4	TGTGCCACCTGGGATTTGGACGGTGATTATAAGAAACTCTTT	CATWDLDGDYKKLF	TRGV4	.	TRGJ1	14	-1	-1	25
62	2.8826081094275233E-4	TGTGCCACCTGGGACGGGGCTTATTATAAGAAACTCTTT	CATWDGAYYKKLF	TRGV2	.	TRGJ1	17	-1	-1	20
62	2.8826081094275233E-4	TGTGCCTTGTGGCCTATTTTTTATAAGAAACTCTTT	CALWPIFYKKLF	TRGV9	.	TRGJ2	11	-1	-1	17
62	2.8826081094275233E-4	TGTGCCACCTGGGACAGGCTTTATAAGAAACTCTTT	CATWDRLYKKLF	TRGV3	.	TRGJ2	18	-1	-1	20
62	2.8826081094275233E-4	TGTGCCACCTGGGATGGATATAAGAAACTCTTT	CATWDGYKKLF	TRGV4	.	TRGJ1	16	-1	-1	18
62	2.8826081094275233E-4	TGTGCCACCTGGGACAGGCCAAAGAAACTCTTT	CATWDRPKKLF	TRGV5	.	TRGJ2	19	-1	-1	21
62	2.8826081094275233E-4	TGTGCCACCTGGGATGTCGTGGGGCTCTTT	CATWDVVGLF	TRGV4	.	TRGJ1	15	-1	-1	24
62	2.8826081094275233E-4	TGTGCCACGGTCGGGAAACTCTTT	CATVGKLF	TRGV3	.	TRGJ1	7	-1	-1	14
61	2.8361144302432086E-4	TGTGCTGCGTGGGTCCTGAGGAGGTGGGATTTGGGGGCTGGGGATATCGAGAGTTGGGGTTGGTTCAAGATATTT	CAAWVLRRWDLGAGDIESWGWFKIF	TRGV10	.	TRGJP1	12	-1	-1	57
61	2.8361144302432086E-4	TGTGCTGCGTGGGATCTCTACCCCGAGAAGAATTATTATAAGAAACTCTTT	CAAWDLYPEKNYYKKLF	TRGV10	.	TRGJ1	14	-1	-1	29
61	2.8361144302432086E-4	TGTGCCACCTGGGACGCCGATGCCCGATTTGGATATAAGAAACTCTTT	CATWDADARFGYKKLF	TRGV3	.	TRGJ1	14	-1	-1	33
61	2.8361144302432086E-4	TGTGCCTTGTGGGAGGGAGATAGTAGTGATTGGATCAAGACGTTT	CALWEGDSSDWIKTF	TRGV9	.	TRGJP2	15	-1	-1	19
61	2.8361144302432086E-4	TGTGCCACCTGGGACGGGCTTAGTAGTGATTGGATCAAGACGTTT	CATWDGLSSDWIKTF	TRGV2	.	TRGJP2	18	-1	-1	20
61	2.8361144302432086E-4	TGTGCTGCGTGGGCTTCCTGGGTGCGTTATAAGAAACTCTTT	CAAWASWVRYKKLF	TRGV10	.	TRGJ1	15	-1	-1	26
61	2.8361144302432086E-4	TGTGCCACCTGGGACGGGCCTGGTTATTATAAGAAACTCTTT	CATWDGPGYYKKLF	TRGV2	.	TRGJ1	19	-1	-1	23
61	2.8361144302432086E-4	TGTGCTGCGTGGGATATGTATTATTATAAGAAACTCTTT	CAAWDMYYYKKLF	TRGV10	.	TRGJ1	14	-1	-1	19
61	2.8361144302432086E-4	TGTGCCACCTGGGACGGGAGGAGGGCGAAACTCTTT	CATWDGRRAKLF	TRGV2	.	TRGJ1	17	-1	-1	26
61	2.8361144302432086E-4	TGTGCTGCGTGCTATTATAAGAAACTCTTT	CAACYYKKLF	TRGV10	.	TRGJ1	16	-1	-1	12
61	2.8361144302432086E-4	TGTGCCACCTGTGAGAAACTCTTT	CATCEKLF	TRGV4	.	TRGJ1	13	-1	-1	13
60	2.7896207510588934E-4	TGTGCCTTGTGGGAGGGGCCATCTCATGCTTATTATAAGAAACTCTTT	CALWEGPSHAYYKKLF	TRGV9	.	TRGJ1	18	-1	-1	29
60	2.7896207510588934E-4	TGTGCTGCGTGGGATTATATCCCGAATTATTATAAGAAACTCTTT	CAAWDYIPNYYKKLF	TRGV10	.	TRGJ1	16	-1	-1	22
60	2.7896207510588934E-4	TGTGCTGCGTGGAAGCAGATCCTGAATTATTATAAGAAACTCTTT	CAAWKQILNYYKKLF	TRGV10	.	TRGJ2	11	-1	-1	23
60	2.7896207510588934E-4	TGTGCTGCGTGGGGATTGAATTATTATAAGAAACTCTTT	CAAWGLNYYKKLF	TRGV10	.	TRGJ2	16	-1	-1	14
60	2.7896207510588934E-4	TGTGCTGCGTGGGACGTAAATTATTATAAGAAACTCTTT	CAAWDVNYYKKLF	TRGV10	.	TRGJ1	13	-1	-1	18
60	2.7896207510588934E-4	TGTGCTGCGTGGGAGGGTGATTGGATCAAGACGTTT	CAAWEGDWIKTF	TRGV10	.	TRGJP2	13	-1	-1	16
60	2.7896207510588934E-4	TGTGCCACCTGGGAGGGTTATTATAAGAAACTCTTT	CATWEGYYKKLF	TRGV2	.	TRGJ2	16	-1	-1	17
60	2.7896207510588934E-4	TGTGCTGCGTGGGTTCATTATAAGAAACTCTTT	CAAWVHYKKLF	TRGV10	.	TRGJ1	12	-1	-1	16
60	2.7896207510588934E-4	TGTGCTGGAGTGTGGATCAAGACGTTT	CAGVWIKTF	TRGV10	.	TRGJP2	16	-1	-1	12
59	2.7431270718745787E-4	TGTGCTGCGTGGGGGGAACCCCCGGATAGTAGTGATTGGATCAAGACGTTT	CAAWGEPPDSSDWIKTF	TRGV10	.	TRGJP2	12	-1	-1	25
59	2.7431270718745787E-4	TGTGCCACCTGGGACGGGCTAGGTTATAAGAAACTCTTT	CATWDGLGYKKLF	TRGV2	.	TRGJ2	18	-1	-1	23
59	2.7431270718745787E-4	TGTGCCACCTGGGATAATTATTATAAGAAACTCTTT	CATWDNYYKKLF	TRGV8	.	TRGJ1	15	-1	-1	15
59	2.7431270718745787E-4	TGTGCCACCTGGGACAGGCACTATAAGAAACTCTTT	CATWDRHYKKLF	TRGV7	.	TRGJ1	18	-1	-1	21
59	2.7431270718745787E-4	TGTGCCACCTGGGAATTGCATTATAAGAAACTCTTT	CATWELHYKKLF	TRGV2	.	TRGJ1	13	-1	-1	12
59	2.7431270718745787E-4	TGTGCCACCTGGTATTGTTATAAGAAACTCTTT	CATWYCYKKLF	TRGV4	.	TRGJ2	14	-1	-1	13
59	2.7431270718745787E-4	TGTGCCACCTGGGGATATTATAAGAAACTCTTT	CATWGYYKKLF	TRGV3	.	TRGJ2	12	-1	-1	15
59	2.7431270718745787E-4	TGTGCCACCTGGGACAGGCCCTGGAAACTCTTT	CATWDRPWKLF	TRGV3	.	TRGJ1	19	-1	-1	23
59	2.7431270718745787E-4	TGTGCCACCCTCGAAATAATGCTCTTT	CATLEIMLF	TRGV8	.	TRGJ1	8	-1	-1	21
59	2.7431270718745787E-4	TGTGCCACCTACCTCTTT	CATYLF	TRGV8	.	TRGJ1	9	-1	-1	12
59	2.7431270718745787E-4	TGTGAAGGGAAACTCTTT	CEGKLF	TRGV3	.	TRGJ2	3	-1	-1	8
59	2.7431270718745787E-4	TGTGCCACCCAAAGGGGTTATAAGAAACTCTTT	CATQRGYKKLF	TRGV8	.	TRGJ1	8	-1	-1	17
58	2.696633392690264E-4	TGTGCTGCGTGGGATTATTTGGGAGATTATTATAAGAAACTCTTT	CAAWDYLGDYYKKLF	TRGV10	.	TRGJ1	16	-1	-1	25
58	2.696633392690264E-4	TGTGCTGCGTGGGAAAGGCTAAGGGGGTATAAGAAACTCTTT	CAAWERLRGYKKLF	TRGV10	.	TRGJ1	13	-1	-1	27
58	2.696633392690264E-4	TGTGCCACCTGGGACGATAGTAGTGATTGGATCAAGACGTTT	CATWDDSSDWIKTF	TRGV2	.	TRGJP2	15	-1	-1	16
58	2.696633392690264E-4	TGTGCCACCTGGGACGGGTGTTATTATAAGAAACTCTTT	CATWDGCYYKKLF	TRGV2	.	TRGJ1	17	-1	-1	20
58	2.696633392690264E-4	TGTGCCTTGTGGGAGGTGCATAAAGCGAAACTCTTT	CALWEVHKAKLF	TRGV9	.	TRGJ1	19	-1	-1	26
58	2.696633392690264E-4	TGTGCCACCTGGGACAGCCACAAACTCTTT	CATWDSHKLF	TRGV7	.	TRGJ1	16	-1	-1	21
58	2.696633392690264E-4	TGTGCTGCGTGGGGAAAGAAACTCTTT	CAAWGKKLF	TRGV10	.	TRGJ1	12	-1	-1	15
58	2.696633392690264E-4	TGTGCCACCTGGGGGAAACTCTTT	CATWGKLF	TRGV4	.	TRGJ1	12	-1	-1	14
57	2.650139713505949E-4	TGTGCCGTACTTTTTGGAACGTCCTCAAGTGCCCGGAATTATTATAAGAAACTCTTT	CAVLFGTSSSARNYYKKLF	TRGV9	.	TRGJ1	5	-1	-1	35
57	2.650139713505949E-4	TGTGCTGCGTGGGATATTATGAGGGATTATTATAAGAAACTCTTT	CAAWDIMRDYYKKLF	TRGV10	.	TRGJ1	14	-1	-1	25
57	2.650139713505949E-4	TGTGCTGCGTGGGACGCCTATACCACTGGTTGGTTCAAGATATTT	CAAWDAYTTGWFKIF	TRGV10	.	TRGJP1	13	-1	-1	18
57	2.650139713505949E-4	TGTGCCACCTGGGACGGAAGTAGTGATTGGATCAAGACGTTT	CATWDGSSDWIKTF	TRGV2	.	TRGJP2	16	-1	-1	18
57	2.650139713505949E-4	TGTGCCACCTGGGACAGCCCATATTTGTATAAGAAACTCTTT	CATWDSPYLYKKLF	TRGV2	.	TRGJ1	14	-1	-1	27
57	2.650139713505949E-4	TGTGCCACCTGGGACGGGCCATATTATAAGAAACTCTTT	CATWDGPYYKKLF	TRGV2	.	TRGJ1	19	-1	-1	21
57	2.650139713505949E-4	TGTGCTGCGTGGGCGAATTATTATAAGAAACTCTTT	CAAWANYYKKLF	TRGV10	.	TRGJ2	12	-1	-1	13
57	2.650139713505949E-4	TGTGCCACCTGGGACGGGCGTTATAAGAAACTCTTT	CATWDGRYKKLF	TRGV2	.	TRGJ1	18	-1	-1	20
57	2.650139713505949E-4	TGTGCCACCTGGATGAATTATTATAAGAAACTCTTT	CATWMNYYKKLF	TRGV8	.	TRGJ1	11	-1	-1	14
57	2.650139713505949E-4	TGTGCCACCTGCGTCTATTATAAGAAACTCTTT	CATCVYYKKLF	TRGV8	.	TRGJ1	10	-1	-1	15
57	2.650139713505949E-4	TGTGCCACCTGGGACGGGCCGGGGAAACTCTTT	CATWDGPGKLF	TRGV2	.	TRGJ1	19	-1	-1	23
57	2.650139713505949E-4	TGTGCCACCGTGTTAAATTATAAGAAACTCTTT	CATVLNYKKLF	TRGV8	.	TRGJ2	8	-1	-1	16
57	2.650139713505949E-4	TGTGCCACCTGGGAGAATTATTATAAGAAACTCTTT	CATWENYYKKLF	TRGV8	.	TRGJ1	13	-1	-1	14
56	2.603646034321634E-4	TGTGCTGCGTGGGGTGGCACTGGTTGGTTCAAGATATTT	CAAWGGTGWFKIF	TRGV10	.	TRGJP1	12	-1	-1	17
56	2.603646034321634E-4	TGTGCCACCTGGGACGGGCACTATTATAAGAAACTCTTT	CATWDGHYYKKLF	TRGV2	.	TRGJ1	18	-1	-1	21
56	2.603646034321634E-4	TGTGCTGCGTGGGCATATTTTGGTAAGAAACTCTTT	CAAWAYFGKKLF	TRGV10	.	TRGJ1	12	-1	-1	23
56	2.603646034321634E-4	TGTGCCACCTGGGACCGATATAAGAAACTCTTT	CATWDRYKKLF	TRGV8	.	TRGJ1	13	-1	-1	18
56	2.603646034321634E-4	TGTGCCACCTGGGACAGGCTCGGGAAACTCTTT	CATWDRLGKLF	TRGV3	.	TRGJ1	18	-1	-1	23
56	2.603646034321634E-4	TGTGCCACCTGGGATGTCTGGCTCTTT	CATWDVWLF	TRGV4	.	TRGJ1	15	-1	-1	21
55	2.557152355137319E-4	TGTGCCTTGTGGGGGTTCTACCCCACGAATTATTATAAGAAACTCTTT	CALWGFYPTNYYKKLF	TRGV9	.	TRGJ1	15	-1	-1	25
55	2.557152355137319E-4	TGTGCCTTGTGGGAGGTGCATGGGTGGAATTATTATAAGAAACTCTTT	CALWEVHGWNYYKKLF	TRGV9	.	TRGJ1	19	-1	-1	26
55	2.557152355137319E-4	TGTGCTGCGTCGGCGGGTCGATTAATCAGTTGGTTCAAGATATTT	CAASAGRLISWFKIF	TRGV10	.	TRGJP1	12	-1	-1	28
55	2.557152355137319E-4	TGTGCTGCGTGGGATCACAATACCACTGGTTGGTTCAAGATATTT	CAAWDHNTTGWFKIF	TRGV10	.	TRGJP1	25	-1	-1	19
55	2.557152355137319E-4	TGTGCCACCTGGGACGGGCCGGAGTATTATAAGAAACTCTTT	CATWDGPEYYKKLF	TRGV2	.	TRGJ1	19	-1	-1	24
55	2.557152355137319E-4	TGTGCTGCGGGGGCGGGGTCTTATAAGAAACTCTTT	CAAGAGSYKKLF	TRGV10	.	TRGJ1	12	-1	-1	20
55	2.557152355137319E-4	TGTGCCACCTGGGACCGAGTAAATCTCTTT	CATWDRVNLF	TRGV4	.	TRGJ1	13	-1	-1	20
54	2.510658675953004E-4	TGTGCTGCGTGGGATTATTTCCCGATTACTGCTCCTTATTATAAGAAACTCTTT	CAAWDYFPITAPYYKKLF	TRGV10	.	TRGJ1	16	-1	-1	35
54	2.510658675953004E-4	TGTGCTGCGTGGGACCCTAAAACCCCTTATACCACTGGTTGGTTCAAGATATTT	CAAWDPKTPYTTGWFKIF	TRGV10	.	TRGJP1	13	-1	-1	27
54	2.510658675953004E-4	TGTGCCTTGTGGGAGGTGCACCCCTCGAAATTTTATTATAAGAAACTCTTT	CALWEVHPSKFYYKKLF	TRGV9	.	TRGJ1	21	-1	-1	32
54	2.510658675953004E-4	TGTGCTGCGTGGGATTTATCTTATACCACTGGTTGGTTCAAGATATTT	CAAWDLSYTTGWFKIF	TRGV10	.	TRGJP1	15	-1	-1	21
54	2.510658675953004E-4	TGTGCCACCTGGGATGGGCAGGATTATAAGAAACTCTTT	CATWDGQDYKKLF	TRGV4	.	TRGJ1	18	-1	-1	22
54	2.510658675953004E-4	TGTGCCACCTGGGAAGGGGCTGAACTCTTT	CATWEGAELF	TRGV3	.	TRGJ1	16	-1	-1	22
54	2.510658675953004E-4	TGTGCCACCTGTGGGAAGAAACTCTTT	CATCGKKLF	TRGV2	.	TRGJ1	10	-1	-1	15
54	2.510658675953004E-4	TGTGCCACCTGGGACGGGCCCCCGGAGAAACTCTTT	CATWDGPPEKLF	TRGV2	.	TRGJ1	20	-1	-1	25
54	2.510658675953004E-4	TGTGCCACCTGGGACGGGCCGTGGGTGAAACTCTTT	CATWDGPWVKLF	TRGV2	.	TRGJ1	19	-1	-1	26
54	2.510658675953004E-4	TGTGCCACCTGGGACAGGCAGAGGAAACTCTTT	CATWDRQRKLF	TRGV3	.	TRGJ1	18	-1	-1	23
53	2.4641649967686895E-4	TGTGCCTTGTGGGCAAAGAATTATTATAAGAAACTCTTT	CALWAKNYYKKLF	TRGV9	.	TRGJ1	12	-1	-1	17
53	2.4641649967686895E-4	TGTGCCACCTGGGACCGTGATTATTGGATCAAGACGTTT	CATWDRDYWIKTF	TRGV2	.	TRGJP2	14	-1	-1	22
53	2.4641649967686895E-4	TGTGCTGCGTGGGTCCATTATTATAAGAAACTCTTT	CAAWVHYYKKLF	TRGV10	.	TRGJ1	12	-1	-1	16
53	2.4641649967686895E-4	TGTGCCACCTGGGACGGGCGTGTAGAGAAACTCTTT	CATWDGRVEKLF	TRGV2	.	TRGJ1	18	-1	-1	25
53	2.4641649967686895E-4	TGTGCCACCTGGGATGGGCTTAGGAAACTCTTT	CATWDGLRKLF	TRGV4	.	TRGJ1	18	-1	-1	20
53	2.4641649967686895E-4	TGTGCCACCTGGGATGGGCGGGGGAAACTCTTT	CATWDGRGKLF	TRGV4	.	TRGJ1	18	-1	-1	23
53	2.4641649967686895E-4	TGTGCCACCTGGGACAGGAGGTGGAAACTCTTT	CATWDRRWKLF	TRGV3	.	TRGJ1	17	-1	-1	23
53	2.4641649967686895E-4	TGTGCCACCTGGGATAGTGGGAAACTCTTT	CATWDSGKLF	TRGV8	.	TRGJ1	16	-1	-1	20
53	2.4641649967686895E-4	TGTGCTGCGTGGGATTCGGGTTATTATAAGAAACTCTTT	CAAWDSGYYKKLF	TRGV10	.	TRGJ1	15	-1	-1	13
53	2.4641649967686895E-4	TGTGCCACCTGGGACGGGCATTATAAGAAACTCTTT	CATWDGHYKKLF	TRGV2	.	TRGJ2	18	-1	-1	19
53	2.4641649967686895E-4	TGTGCCACCTGGGACAGGCCTGAGAAACTCTTT	CATWDRPEKLF	TRGV3	.	TRGJ1	21	-1	-1	22
53	2.4641649967686895E-4	TGTGCCACCTGGGACCATAAGAAACTCTTT	CATWDHKKLF	TRGV2	.	TRGJ1	14	-1	-1	16
53	2.4641649967686895E-4	TGTGATCATGGGGGGAAACTCTTT	CDHGGKLF	TRGV7	.	TRGJ1	3	-1	-1	14
52	2.4176713175843743E-4	TGTGCTGCGTGGGATTATAAGGAGGGATTGGCCACTGGTTGGTTCAAGATATTT	CAAWDYKEGLATGWFKIF	TRGV10	.	TRGJP1	16	-1	-1	31
52	2.4176713175843743E-4	TGTGCTGCGTGGGGCCTATATACCACTGGTTGGTTCAAGATATTT	CAAWGLYTTGWFKIF	TRGV10	.	TRGJP1	12	-1	-1	16
52	2.4176713175843743E-4	TGTGCCACCTGGGACGGGCCCTCGATGGAACTCTTT	CATWDGPSMELF	TRGV2	.	TRGJ1	20	-1	-1	28
52	2.4176713175843743E-4	TGTGCCACCTGGGACGGGCGGAGCAAGAAACTCTTT	CATWDGRSKKLF	TRGV2	.	TRGJ1	18	-1	-1	24
52	2.4176713175843743E-4	TGTGCCACCTGGGACGACTATTATAAGAAACTCTTT	CATWDDYYKKLF	TRGV3	.	TRGJ1	14	-1	-1	18
52	2.4176713175843743E-4	TGTGCCACCTGGGACAGGCTTTCTGGACTCTTT	CATWDRLSGLF	TRGV7	.	TRGJ2	18	-1	-1	26
52	2.4176713175843743E-4	TGTGCCACCTGGGACAGGCTAGAGAAACTCTTT	CATWDRLEKLF	TRGV3	.	TRGJ1	18	-1	-1	22
52	2.4176713175843743E-4	TGTGCCACCTGGGAATATTATAAGAAACTCTTT	CATWEYYKKLF	TRGV3	.	TRGJ1	13	-1	-1	12
52	2.4176713175843743E-4	TGTGCCACCAGTCGACTTTGGGGGAAACTCTTT	CATSRLWGKLF	TRGV3	.	TRGJ2	8	-1	-1	23
52	2.4176713175843743E-4	TGTGCCACCTGGGACCTAGAGAAACTCTTT	CATWDLEKLF	TRGV2	.	TRGJ1	14	-1	-1	19
52	2.4176713175843743E-4	TGTGCCACGCACCCGTATAAGAAACTCTTT	CATHPYKKLF	TRGV4	.	TRGJ1	7	-1	-1	15
52	2.4176713175843743E-4	TGTGCCACCTGGGACAGGGTTTATTATAAGAAACTCTTT	CATWDRVYYKKLF	TRGV7	.	TRGJ2	17	-1	-1	20
52	2.4176713175843743E-4	TGTCCTTATAAGAAACTCTTT	CPYKKLF	TRGV3	.	TRGJ1	2	-1	-1	5
51	2.3711776384000596E-4	TGTGCCTTGTGGGAGGCGCGGTCTTCGGATTATTATAAGAAACTCTTT	CALWEARSSDYYKKLF	TRGV9	.	TRGJ1	18	-1	-1	23
51	2.3711776384000596E-4	TGTGCTGCGTGGGATTACCCCCCCTTTTATTATAAGAAACTCTTT	CAAWDYPPFYYKKLF	TRGV10	.	TRGJ1	17	-1	-1	26
51	2.3711776384000596E-4	TGTGCTGCGTGGGATTCTACCACTGGTTGGTTCAAGATATTT	CAAWDSTTGWFKIF	TRGV10	.	TRGJP1	15	-1	-1	17
51	2.3711776384000596E-4	TGTGCTGCGTGGGATTATCCCACTGGTTGGTTCAAGATATTT	CAAWDYPTGWFKIF	TRGV10	.	TRGJP1	16	-1	-1	8
51	2.3711776384000596E-4	TGTGCCACCTGGGACGTAAGGAGTGATTGGATCAAGACGTTT	CATWDVRSDWIKTF	TRGV2	.	TRGJP2	15	-1	-1	18
51	2.3711776384000596E-4	TGTGCTGCGTGGGGGATTTCTTATTATAAGAAACTCTTT	CAAWGISYYKKLF	TRGV10	.	TRGJ1	12	-1	-1	20
51	2.3711776384000596E-4	TGTGCTGCGTGGGACCCAACTTATTATAAGAAACTCTTT	CAAWDPTYYKKLF	TRGV10	.	TRGJ1	13	-1	-1	20
51	2.3711776384000596E-4	TGTGCCTTGTGGGAGCCGTATTATTATAAGAAACTCTTT	CALWEPYYYKKLF	TRGV9	.	TRGJ1	14	-1	-1	16
51	2.3711776384000596E-4	TGTGCCACCTGGTTCAGAGCCGGGCGGAAGAAACTCTTT	CATWFRAGRKKLF	TRGV4	.	TRGJ1	11	-1	-1	27
51	2.3711776384000596E-4	TGTGCCACCTGGGACGGGCCGTATTATAAGAAACTCTTT	CATWDGPYYKKLF	TRGV2	.	TRGJ1	19	-1	-1	21
51	2.3711776384000596E-4	TGTGCCACCTGGGACGAGAATTATTATAAGAAACTCTTT	CATWDENYYKKLF	TRGV2	.	TRGJ1	15	-1	-1	17
51	2.3711776384000596E-4	TGTGCTGCGTGGGACATATATTATAAGAAACTCTTT	CAAWDIYYKKLF	TRGV10	.	TRGJ1	13	-1	-1	18
51	2.3711776384000596E-4	TGTGCCACCTGGGACCAGGGATATAAGAAACTCTTT	CATWDQGYKKLF	TRGV2	.	TRGJ2	14	-1	-1	21
51	2.3711776384000596E-4	TGTGCCCCGGGCCAGAAACTCTTT	CAPGQKLF	TRGV8	.	TRGJ1	10	-1	-1	13
51	2.3711776384000596E-4	TGTGCCACTCGTAAGAAACTCTTT	CATRKKLF	TRGV2	.	TRGJ2	7	-1	-1	11
51	2.3711776384000596E-4	TGTGCCACCTGGGACGGGCGGGGTTATAAGAAACTCTTT	CATWDGRGYKKLF	TRGV2	.	TRGJ1	18	-1	-1	23
51	2.3711776384000596E-4	TGTGCCCCTCTCCCCCCAGTGCTTGAGAAACTCTTT	CAPLPPVLEKLF	TRGV3	.	TRGJ1	8	-1	-1	25
51	2.3711776384000596E-4	TGTGCCACCTGGGACGGGCGTGAGAAACTCTTT	CATWDGREKLF	TRGV2	.	TRGJ1	18	-1	-1	22
51	2.3711776384000596E-4	TGTGCCACCTGGGTATGGAAACTCTTT	CATWVWKLF	TRGV8	.	TRGJ1	12	-1	-1	17
50	2.3246839592157447E-4	TGTGCTGCGTGGGATTATAATGCCGGAGGTGGTTTTTATTATAAGAAACTCTTT	CAAWDYNAGGGFYYKKLF	TRGV10	.	TRGJ1	16	-1	-1	35
50	2.3246839592157447E-4	TGTGCTGCGAAGGGCCTGGTAGCGAATTATTATAAGAAACTCTTT	CAAKGLVANYYKKLF	TRGV10	.	TRGJ1	8	-1	-1	22
50	2.3246839592157447E-4	TGTGCCTTGTGGGAAGTTAAAAATTATTATAAGAAACTCTTT	CALWEVKNYYKKLF	TRGV9	.	TRGJ1	16	-1	-1	21
50	2.3246839592157447E-4	TGTGCTGCGTGGGATTATGGGGGATATAAGAAACTCTTT	CAAWDYGGYKKLF	TRGV10	.	TRGJ1	16	-1	-1	24
50	2.3246839592157447E-4	TGTGCCACCTGGGACGGGCTGTGGGAGAAACTCTTT	CATWDGLWEKLF	TRGV2	.	TRGJ1	18	-1	-1	25
50	2.3246839592157447E-4	TGTGCCACCTGGGACGGGCCATCGGAGAAACTCTTT	CATWDGPSEKLF	TRGV2	.	TRGJ1	19	-1	-1	25
50	2.3246839592157447E-4	TGTGCCACCTGCGGTGGGTATAAGAAACTCTTT	CATCGGYKKLF	TRGV2	.	TRGJ1	10	-1	-1	18
50	2.3246839592157447E-4	TGTGCTTATTCCGGTTGGTTCAAGATATTT	CAYSGWFKIF	TRGV10	.	TRGJP1	5	-1	-1	12
50	2.3246839592157447E-4	TGTGCCACCTGGGACGGGCGGGTTCTCTTT	CATWDGRVLF	TRGV2	.	TRGJ1	18	-1	-1	24
50	2.3246839592157447E-4	TGTGCCACCTGGGAACTCTTT	CATWELF	TRGV4	.	TRGJ1	13	-1	-1	13
50	2.3246839592157447E-4	TGTGCCACCTGGGACGGGCCCTATTATAAGAAACTCTTT	CATWDGPYYKKLF	TRGV2	.	TRGJ1	20	-1	-1	21
50	2.3246839592157447E-4	TGTGCCACCTGGGTCGTAACCAACGGGAAACTCTTT	CATWVVTNGKLF	TRGV2	.	TRGJ1	15	-1	-1	26
50	2.3246839592157447E-4	TGTGCCACCTGGGACGGGCCCGCGAAACTCTTT	CATWDGPAKLF	TRGV2	.	TRGJ1	21	-1	-1	23
49	2.2781902800314297E-4	TGTGCCTTGTGGGAGGTGATGTTACGGCCTTATTATAAGAAACTCTTT	CALWEVMLRPYYKKLF	TRGV9	.	TRGJ1	17	-1	-1	29
49	2.2781902800314297E-4	TGTGCTGCGTGGGATTCCGAGCGTGGTTGGTTCAAGATATTT	CAAWDSERGWFKIF	TRGV10	.	TRGJP1	18	-1	-1	23
49	2.2781902800314297E-4	TGTGCCACCTGGGACGGGCTAACAGGGGAGAAACTCTTT	CATWDGLTGEKLF	TRGV2	.	TRGJ2	18	-1	-1	28
49	2.2781902800314297E-4	TGTGCCACCTGGGACAGGCCGCCATTTGGGAAACTCTTT	CATWDRPPFGKLF	TRGV3	.	TRGJ1	19	-1	-1	29
49	2.2781902800314297E-4	TGTGCCACCTGGGACAGGCCGGGATATAAGAAACTCTTT	CATWDRPGYKKLF	TRGV7	.	TRGJ2	19	-1	-1	24
49	2.2781902800314297E-4	TGTGCTGCGTGGGCCTATTATGGGTTCAAGATATTT	CAAWAYYGFKIF	TRGV10	.	TRGJP1	12	-1	-1	22
49	2.2781902800314297E-4	TGTGCTGCGTGGGGCACTGGTTGGTTCAAGATATTT	CAAWGTGWFKIF	TRGV10	.	TRGJP1	12	-1	-1	14
49	2.2781902800314297E-4	TGTGCTGCGTGGACCCCCCATTTCAAGACGTTT	CAAWTPHFKTF	TRGV10	.	TRGJP2	11	-1	-1	22
49	2.2781902800314297E-4	TGTGCCACCTGGGACGGGCGGGAGAAACTCTTT	CATWDGREKLF	TRGV2	.	TRGJ1	18	-1	-1	22
49	2.2781902800314297E-4	TGTGCCACCTGGTCCCGGGGACTCTTT	CATWSRGLF	TRGV2	.	TRGJ1	11	-1	-1	20
49	2.2781902800314297E-4	TGTGCCACCTGGGATGTAGTGCTCTTT	CATWDVVLF	TRGV4	.	TRGJ1	15	-1	-1	21
49	2.2781902800314297E-4	TGTGCCACCTGGAAACTCTTT	CATWKLF	TRGV4	.	TRGJ1	11	-1	-1	11
49	2.2781902800314297E-4	TGTGCCACCTGGGATAGGAAGAAACTCTTT	CATWDRKKLF	TRGV8	.	TRGJ1	17	-1	-1	18
49	2.2781902800314297E-4	TGTGCCACCTGGCGGAAGAAACTCTTT	CATWRKKLF	TRGV5	.	TRGJ1	11	-1	-1	15
49	2.2781902800314297E-4	TGTGCCACCTGGGGCAATAAGAAACTCTTT	CATWGNKKLF	TRGV8	.	TRGJ1	12	-1	-1	16
48	2.2316966008471148E-4	TGTGCTGCGTGGGATTATTGCCCTCGGTTCCGCGTCAATTCGAATTATTATAAGAAACTCTTT	CAAWDYCPRFRVNSNYYKKLF	TRGV10	.	TRGJ1	16	-1	-1	36
48	2.2316966008471148E-4	TGTGCCACCTGGGACAGGCGGCTCGAGAAACTCTTT	CATWDRRLEKLF	TRGV3	.	TRGJ1	18	-1	-1	25
48	2.2316966008471148E-4	TGTGCCACCTGGGACGGGTTCGGGAAACTCTTT	CATWDGFGKLF	TRGV2	.	TRGJ1	17	-1	-1	23
48	2.2316966008471148E-4	TGTGCCACCTGGGACGGGCCTCCGAAACTCTTT	CATWDGPPKLF	TRGV2	.	TRGJ1	19	-1	-1	23
48	2.2316966008471148E-4	TGTGCTGCGTTTGGTTGGTTCAAGATATTT	CAAFGWFKIF	TRGV10	.	TRGJP1	9	-1	-1	11
48	2.2316966008471148E-4	TGTGCTGCGATTTATTATAAGAAACTCTTT	CAAIYYKKLF	TRGV10	.	TRGJ1	8	-1	-1	7
48	2.2316966008471148E-4	TGTGCCACCTGGGACAGGGGTAGTCTCTTT	CATWDRGSLF	TRGV3	.	TRGJ1	17	-1	-1	24
48	2.2316966008471148E-4	TGTGCTGGGTATTATAAGAAACTCTTT	CAGYYKKLF	TRGV10	.	TRGJ1	9	-1	-1	9
48	2.2316966008471148E-4	TGTGCCACCTGGGTTCTCTTT	CATWVLF	TRGV2	.	TRGJ1	12	-1	-1	15
48	2.2316966008471148E-4	TGTGCCACCTGGGACGGGCCTCGGTATTATAAGAAACTCTTT	CATWDGPRYYKKLF	TRGV2	.	TRGJ2	19	-1	-1	24
48	2.2316966008471148E-4	TGTGCCACCTGGGACGGGCATTCGGCTCGGCGGAAACTCTTT	CATWDGHSARRKLF	TRGV2	.	TRGJ1	18	-1	-1	32
48	2.2316966008471148E-4	TGTGCCACCTGGCATTATTATAAGAAACTCTTT	CATWHYYKKLF	TRGV2	.	TRGJ1	11	-1	-1	13
47	2.1852029216627998E-4	TGTGCTGCGTGGGATCTTAAGGAAGGGACCACTGGTTGGTTCAAGATATTT	CAAWDLKEGTTGWFKIF	TRGV10	.	TRGJP1	14	-1	-1	27
47	2.1852029216627998E-4	TGTGCCACCTGGGACGGGCGGTATAGTAGTGATTGGATCAAGACGTTT	CATWDGRYSSDWIKTF	TRGV2	.	TRGJP2	18	-1	-1	21
47	2.1852029216627998E-4	TGTGCCACCTGGGACGCCAATCCGGTGGATTATAAGAAACTCTTT	CATWDANPVDYKKLF	TRGV2	.	TRGJ1	15	-1	-1	28
47	2.1852029216627998E-4	TGTGCTGCGTGGGATTATAAATATTATAAGAAACTCTTT	CAAWDYKYYKKLF	TRGV10	.	TRGJ1	16	-1	-1	18
47	2.1852029216627998E-4	TGTGCTGCGTGGGATCGGCATTATTATAAGAAACTCTTT	CAAWDRHYYKKLF	TRGV10	.	TRGJ2	14	-1	-1	19
47	2.1852029216627998E-4	TGTGCCACCTGGGACGGGAAATATTATAAGAAACTCTTT	CATWDGKYYKKLF	TRGV3	.	TRGJ1	17	-1	-1	17
47	2.1852029216627998E-4	TGTGCTGCGTGGGATCGTTATTATAAGAAACTCTTT	CAAWDRYYKKLF	TRGV10	.	TRGJ1	14	-1	-1	17
47	2.1852029216627998E-4	TGTGCCACCTGGGATAGGCCCGTAGGGAAACTCTTT	CATWDRPVGKLF	TRGV8	.	TRGJ1	19	-1	-1	26
47	2.1852029216627998E-4	TGTGCCACCTGGGATAGAGGGTATAAGAAACTCTTT	CATWDRGYKKLF	TRGV2	.	TRGJ1	13	-1	-1	21
47	2.1852029216627998E-4	TGTGCCACCTGGGACCAGGTGGAGAAGAAACTCTTT	CATWDQVEKKLF	TRGV3	.	TRGJ1	18	-1	-1	24
47	2.1852029216627998E-4	TGTGCCACCTGGGACAGGCTGTTTGAGAAACTCTTT	CATWDRLFEKLF	TRGV3	.	TRGJ1	21	-1	-1	25
47	2.1852029216627998E-4	TGTGCTGCGGAAACTGGTTGGTTCAAGATATTT	CAAETGWFKIF	TRGV10	.	TRGJP1	8	-1	-1	12
47	2.1852029216627998E-4	TGTGCCACCTGGGACGGGGGAAAGAAACTCTTT	CATWDGGKKLF	TRGV3	.	TRGJ1	17	-1	-1	21
47	2.1852029216627998E-4	TGTGCCACCTGGGACAGGGTCGGGAAACTCTTT	CATWDRVGKLF	TRGV3	.	TRGJ2	17	-1	-1	23
47	2.1852029216627998E-4	TGTGCCACCTGGGACAGGATGAGGAAACTCTTT	CATWDRMRKLF	TRGV7	.	TRGJ1	17	-1	-1	23
47	2.1852029216627998E-4	TGTGCCACCTGGCGGGCCAAGAAACTCTTT	CATWRAKKLF	TRGV8	.	TRGJ1	11	-1	-1	18
47	2.1852029216627998E-4	TGTGCCACGAATTATTATAAGAAACTCTTT	CATNYYKKLF	TRGV8	.	TRGJ1	7	-1	-1	7
47	2.1852029216627998E-4	TGTGCCACCTGGCCCAAGAAACTCTTT	CATWPKKLF	TRGV8	.	TRGJ1	11	-1	-1	15
47	2.1852029216627998E-4	TGTGCCACCTGGGAAAGAAGTGATTGGATCAAGACGTTT	CATWERSDWIKTF	TRGV2	.	TRGJP2	13	-1	-1	15
47	2.1852029216627998E-4	TGTGCCACCTGGGAAGGGTATAAGAAACTCTTT	CATWEGYKKLF	TRGV2	.	TRGJ1	17	-1	-1	18
46	2.138709242478485E-4	TGTGCTGCGTGGGATTATTATCGGGCTCCACCCCCGAAACCCCCTTATTATAAGAAACTCTTT	CAAWDYYRAPPPKPPYYKKLF	TRGV10	.	TRGJ1	16	-1	-1	44
46	2.138709242478485E-4	TGTGCCACCTGGGACGGGCCAAACTTGTATTATAAGAAACTCTTT	CATWDGPNLYYKKLF	TRGV2	.	TRGJ1	19	-1	-1	27
46	2.138709242478485E-4	TGTGCCACCTGGGACGGAAAGAATTATTATAAGAAACTCTTT	CATWDGKNYYKKLF	TRGV2	.	TRGJ1	16	-1	-1	20
46	2.138709242478485E-4	TGTGCCACCTGGGACGTTGGGTATTATAAGAAACTCTTT	CATWDVGYYKKLF	TRGV2	.	TRGJ1	15	-1	-1	21
46	2.138709242478485E-4	TGTGCCACCTGGGACAGCCGTTGGTACAAGAAACTCTTT	CATWDSRWYKKLF	TRGV7	.	TRGJ1	16	-1	-1	24
46	2.138709242478485E-4	TGTGCCACCTGGGTTAATTATTATAAGAAACTCTTT	CATWVNYYKKLF	TRGV8	.	TRGJ1	15	-1	-1	15
46	2.138709242478485E-4	TGTGCCACCTGGGATAGGTTAAAGGAACTCTTT	CATWDRLKELF	TRGV8	.	TRGJ1	17	-1	-1	18
46	2.138709242478485E-4	TGTGCCACCTGGGACGGTGATAAGAAACTCTTT	CATWDGDKKLF	TRGV2	.	TRGJ2	16	-1	-1	19
46	2.138709242478485E-4	TGTGCCACCTGGGACGGGCGGTTGGAACTCTTT	CATWDGRLELF	TRGV2	.	TRGJ1	18	-1	-1	25
46	2.138709242478485E-4	TGTGCCACCTGGGAATGGGATAAGAAACTCTTT	CATWEWDKKLF	TRGV2	.	TRGJ1	13	-1	-1	19
46	2.138709242478485E-4	TGTGCCACCTTTCAAAGGGGGAAACTCTTT	CATFQRGKLF	TRGV2	.	TRGJ1	9	-1	-1	20
46	2.138709242478485E-4	TGTGCCACCTGGCAACCGGCGAAACTCTTT	CATWQPAKLF	TRGV2	.	TRGJ1	11	-1	-1	20
46	2.138709242478485E-4	TGTGCCACCCAGTGGTATAAGAAACTCTTT	CATQWYKKLF	TRGV8	.	TRGJ1	8	-1	-1	15
46	2.138709242478485E-4	TGTGCCACTGGAACGGGGAAACTCTTT	CATGTGKLF	TRGV8	.	TRGJ1	10	-1	-1	17
46	2.138709242478485E-4	TGTGCCACCTGGCTTAAGAAACTCTTT	CATWLKKLF	TRGV4	.	TRGJ1	11	-1	-1	14
46	2.138709242478485E-4	TGTGCCACCTGGGACAACCTGGGACTCTTT	CATWDNLGLF	TRGV3	.	TRGJ1	15	-1	-1	23
46	2.138709242478485E-4	TGTGCCACCTGGGGGAGACTCTTT	CATWGRLF	TRGV4	.	TRGJ1	12	-1	-1	14
45	2.0922155632941702E-4	TGTGCTGCGTGGGATTATTCTCCGCCTTATTATAAGAAACTCTTT	CAAWDYSPPYYKKLF	TRGV10	.	TRGJ1	16	-1	-1	26
45	2.0922155632941702E-4	TGTGCTGCGTGCTACTTACTCCGTTATTATAAGAAACTCTTT	CAACYLLRYYKKLF	TRGV10	.	TRGJ1	10	-1	-1	23
45	2.0922155632941702E-4	TGTGCTGCGTGGGATTCCTCCACTGGTTGGTTCAAGATATTT	CAAWDSSTGWFKIF	TRGV10	.	TRGJP1	15	-1	-1	19
45	2.0922155632941702E-4	TGTGCCACCTGGGGGCTTAGTGATTGGATCAAGACGTTT	CATWGLSDWIKTF	TRGV2	.	TRGJP2	12	-1	-1	17
45	2.0922155632941702E-4	TGTGCCACCTGGGACGGCCGTCCCTCCAAGAAACTCTTT	CATWDGRPSKKLF	TRGV2	.	TRGJ1	23	-1	-1	27
45	2.0922155632941702E-4	TGTGCCACCTGGGACGGGCTTGGTTATAAGAAACTCTTT	CATWDGLGYKKLF	TRGV2	.	TRGJ1	18	-1	-1	23
45	2.0922155632941702E-4	TGTGCCACCTGGGATCCCTCACCCCTGAGACTCTTT	CATWDPSPLRLF	TRGV8	.	TRGJ1	14	-1	-1	26
45	2.0922155632941702E-4	TGTGCCACCTGGGACCCCCCGGGGAAACTCTTT	CATWDPPGKLF	TRGV5	.	TRGJ1	14	-1	-1	23
45	2.0922155632941702E-4	TGTGCCACCTGGGACGGGCATAGGAAACTCTTT	CATWDGHRKLF	TRGV2	.	TRGJ1	18	-1	-1	19
45	2.0922155632941702E-4	TGTGCCACCTGGGACAGGCCAGGGAAACTCTTT	CATWDRPGKLF	TRGV7	.	TRGJ1	19	-1	-1	23
45	2.0922155632941702E-4	TGTGCCACCTGGGAGGTCCTATGGGAACTCTTT	CATWEVLWELF	TRGV8	.	TRGJ1	13	-1	-1	25
45	2.0922155632941702E-4	TGTGCTGCGTCCATAACTTGGGAACTCTTT	CAASITWELF	TRGV10	.	TRGJ1	9	-1	-1	22
45	2.0922155632941702E-4	TGTGCCATGGGTGAACCCTGGAAACTCTTT	CAMGEPWKLF	TRGV8	.	TRGJ1	6	-1	-1	20
45	2.0922155632941702E-4	TGTGCCACTGATCGGAATAAGAAACTCTTT	CATDRNKKLF	TRGV5	.	TRGJ1	7	-1	-1	16
45	2.0922155632941702E-4	TGTGCTGGGGGTTGGATCAAGACGTTT	CAGGWIKTF	TRGV10	.	TRGJP2	6	-1	-1	11
45	2.0922155632941702E-4	TGTGCCACCTGGGACGCGAAACTCTTT	CATWDAKLF	TRGV2	.	TRGJ1	15	-1	-1	17
45	2.0922155632941702E-4	TGTGCCACCCTCTTT	CATLF	TRGV8	.	TRGJ1	8	-1	-1	9
45	2.0922155632941702E-4	TGTGCCACCTGGGACCCCTGGGCGGGGAAACTCTTT	CATWDPWAGKLF	TRGV4	.	TRGJ1	13	-1	-1	26
45	2.0922155632941702E-4	TGTGCCACCTGGGATATTAGGGAGGGGCTCTTT	CATWDIREGLF	TRGV8	.	TRGJ1	15	-1	-1	27
45	2.0922155632941702E-4	TGTGCCACCTGGGACAGGCGGAAGAAACTCTTT	CATWDRRKKLF	TRGV3	.	TRGJ1	18	-1	-1	21
45	2.0922155632941702E-4	TGTGCCACCTGGGCCAAACTCTTT	CATWAKLF	TRGV8	.	TRGJ1	12	-1	-1	15
44	2.0457218841098552E-4	TGTGCCTTGTGGGAGGTGCAAAACCCCAAGAATTATTATAAGAAACTCTTT	CALWEVQNPKNYYKKLF	TRGV9	.	TRGJ1	19	-1	-1	29
44	2.0457218841098552E-4	TGTGCCACCTGGGGGCTCGTGGGTCCCGAGGGGCAGAAACTCTTT	CATWGLVGPEGQKLF	TRGV2	.	TRGJ1	12	-1	-1	34
44	2.0457218841098552E-4	TGTGCCACCTGGGACGGGCCGGTCTATTATAAGAAACTCTTT	CATWDGPVYYKKLF	TRGV2	.	TRGJ1	23	-1	-1	24
44	2.0457218841098552E-4	TGTGCCACCTGGGACGGGCCGGATTATTATAAGAAACTCTTT	CATWDGPDYYKKLF	TRGV2	.	TRGJ1	19	-1	-1	19
44	2.0457218841098552E-4	TGTGCCACCTGGGACAGGCCCACAACGCAACCGAAACTCTTT	CATWDRPTTQPKLF	TRGV7	.	TRGJ1	19	-1	-1	32
44	2.0457218841098552E-4	TGTGCCACCTGGGACAGGCCGAATTATTATAAGAAACTCTTT	CATWDRPNYYKKLF	TRGV5	.	TRGJ1	19	-1	-1	19
44	2.0457218841098552E-4	TGTGCTGCGTGGGATTCCCTTTATTATAAGAAACTCTTT	CAAWDSLYYKKLF	TRGV10	.	TRGJ1	15	-1	-1	20
44	2.0457218841098552E-4	TGTGCCACCTGGGGCAGGCTTAGTTGGAAGAAACTCTTT	CATWGRLSWKKLF	TRGV3	.	TRGJ1	18	-1	-1	27
44	2.0457218841098552E-4	TGTGCCACCTGGGATGGGCCGAAAAGGGGGAAACTCTTT	CATWDGPKRGKLF	TRGV4	.	TRGJ1	19	-1	-1	29
44	2.0457218841098552E-4	TGTGCCACCTGGGACGGCGCGTGGGTTAAGAAACTCTTT	CATWDGAWVKKLF	TRGV2	.	TRGJ1	16	-1	-1	26
44	2.0457218841098552E-4	TGTGCCACCTGGGACGGGCCCCCCTATAAGAAACTCTTT	CATWDGPPYKKLF	TRGV2	.	TRGJ2	20	-1	-1	24
44	2.0457218841098552E-4	TGTGCCACCTGGGACGGGCCGGAGTATAAGAAACTCTTT	CATWDGPEYKKLF	TRGV2	.	TRGJ1	19	-1	-1	24
44	2.0457218841098552E-4	TGTGCCACCTGGGACGGGCGTTACTATAAGAAACTCTTT	CATWDGRYYKKLF	TRGV2	.	TRGJ1	18	-1	-1	20
44	2.0457218841098552E-4	TGTGCCACCTGGGACGGGCATGGGGTTAAGAAACTCTTT	CATWDGHGVKKLF	TRGV2	.	TRGJ1	18	-1	-1	26
44	2.0457218841098552E-4	TGTGCCATGTCCCATTGCCCAAATAAGAAACTCTTT	CAMSHCPNKKLF	TRGV5	.	TRGJ1	6	-1	-1	22
44	2.0457218841098552E-4	TGTGCCACCTGGGGAAATTATTATAAGAAACTCTTT	CATWGNYYKKLF	TRGV8	.	TRGJ2	12	-1	-1	15
44	2.0457218841098552E-4	TGTGCCACCTGGGACGGGCCGGAGGGGAAACTCTTT	CATWDGPEGKLF	TRGV2	.	TRGJ1	19	-1	-1	26
44	2.0457218841098552E-4	TGTGCCACCTGGGACAGGGACTATAAGAAACTCTTT	CATWDRDYKKLF	TRGV3	.	TRGJ1	17	-1	-1	21
44	2.0457218841098552E-4	TGTGCCACCTGGGCCCCGTCTGGGAAACTCTTT	CATWAPSGKLF	TRGV2	.	TRGJ1	12	-1	-1	23
44	2.0457218841098552E-4	TGTGCCACCTGGGCAATGGGTAAGAAACTCTTT	CATWAMGKKLF	TRGV4	.	TRGJ1	19	-1	-1	20
44	2.0457218841098552E-4	TGTGCCACCTGGGGCAGGCGGGAGAAACTCTTT	CATWGRREKLF	TRGV5P	.	TRGJ1	18	-1	-1	22
44	2.0457218841098552E-4	TGTGCCACCTGGGATGGGCGGGTGAAACTCTTT	CATWDGRVKLF	TRGV4	.	TRGJ1	18	-1	-1	23
44	2.0457218841098552E-4	TGTGCCACCTGGGACCAGTATAAGAAACTCTTT	CATWDQYKKLF	TRGV7	.	TRGJ1	14	-1	-1	18
44	2.0457218841098552E-4	TGTGCCACCTGGGACGCCGAGGGGAAACTCTTT	CATWDAEGKLF	TRGV2	.	TRGJ2	15	-1	-1	23
44	2.0457218841098552E-4	TGTGCCACCTGGGACGGGCCTCGGAAACTCTTT	CATWDGPRKLF	TRGV2	.	TRGJ1	19	-1	-1	23
44	2.0457218841098552E-4	TGTGCCACCTGCCCTTCAGGGAAACTCTTT	CATCPSGKLF	TRGV8	.	TRGJ1	10	-1	-1	20
44	2.0457218841098552E-4	TGTGCCACCTGGGGGCTGGAGAAACTCTTT	CATWGLEKLF	TRGV4	.	TRGJ1	12	-1	-1	19
44	2.0457218841098552E-4	TGTGCCACCTGGGATCATAAGAAACTCTTT	CATWDHKKLF	TRGV2	.	TRGJ1	13	-1	-1	13
44	2.0457218841098552E-4	TGTGCCACCTGGGGGAAGAAACTCTTT	CATWGKKLF	TRGV4	.	TRGJ1	12	-1	-1	15
44	2.0457218841098552E-4	TGTGCCACCTGGATTAAGAAACTCTTT	CATWIKKLF	TRGV4	.	TRGJ1	11	-1	-1	14
44	2.0457218841098552E-4	TGTGCCACCTGGAGTAAGAAACTCTTT	CATWSKKLF	TRGV2	.	TRGJ2	11	-1	-1	14
44	2.0457218841098552E-4	TGTGCCACCCCACTTGAACTCTTT	CATPLELF	TRGV8	.	TRGJ1	8	-1	-1	16
44	2.0457218841098552E-4	TGTGCCACCTGGGTGAAACTCTTT	CATWVKLF	TRGV8	.	TRGJ1	12	-1	-1	14
43	1.9992282049255403E-4	TGTGCCACCTGGGACAGGCCGGGTCGTGTTGATAAGAAACTCTTT	CATWDRPGRVDKKLF	TRGV5	.	TRGJ1	19	-1	-1	31
43	1.9992282049255403E-4	TGTGCCTTGTGGGAGGTGCATTTTTATTATAAGAAACTCTTT	CALWEVHFYYKKLF	TRGV9	.	TRGJ1	19	-1	-1	23
43	1.9992282049255403E-4	TGTGCCACCTGGGACCCAAGGGAACATTATAAGAAACTCTTT	CATWDPREHYKKLF	TRGV8	.	TRGJ1	13	-1	-1	25
43	1.9992282049255403E-4	TGTGCCACCTGGGACACCAGAGTTCCCTTAAAGGACCTCTTT	CATWDTRVPLKDLF	TRGV3	.	TRGJ1	15	-1	-1	27
43	1.9992282049255403E-4	TGTGCTGCGTGGGATTATTGGTATTATAAGAAACTCTTT	CAAWDYWYYKKLF	TRGV10	.	TRGJ1	16	-1	-1	21
43	1.9992282049255403E-4	TGTGCCACCTGGGATGGCCCTTATTATAAGAAACTCTTT	CATWDGPYYKKLF	TRGV4	.	TRGJ1	19	-1	-1	20
43	1.9992282049255403E-4	TGTGCCACCTGGGATAAGAATTATTATAAGAAACTCTTT	CATWDKNYYKKLF	TRGV8	.	TRGJ1	15	-1	-1	17
43	1.9992282049255403E-4	TGTGCCACCTGGGACGTGGGTTGGTATAAGAAACTCTTT	CATWDVGWYKKLF	TRGV2	.	TRGJ2	15	-1	-1	24
43	1.9992282049255403E-4	TGTGCCACCTGGGACGGCTCTGGTTATAAGAAACTCTTT	CATWDGSGYKKLF	TRGV7	.	TRGJ1	21	-1	-1	23
43	1.9992282049255403E-4	TGTGCCACCTGGGACGGCGGCCGATATAAGAAACTCTTT	CATWDGGRYKKLF	TRGV2	.	TRGJ1	16	-1	-1	24
43	1.9992282049255403E-4	TGTGCCACCTGGGACAGCCCTTATTATAAGAAACTCTTT	CATWDSPYYKKLF	TRGV5	.	TRGJ1	20	-1	-1	20
43	1.9992282049255403E-4	TGTGCTGCGTGGGTCAATTATTATAAGAAACTCTTT	CAAWVNYYKKLF	TRGV10	.	TRGJ1	12	-1	-1	15
43	1.9992282049255403E-4	TGTGCCACCTGGTCCCAGGGGTATAAGAAACTCTTT	CATWSQGYKKLF	TRGV3	.	TRGJ1	11	-1	-1	21
43	1.9992282049255403E-4	TGTGCCACCTGGGACGGGCGGTTTGGGAAACTCTTT	CATWDGRFGKLF	TRGV2	.	TRGJ1	18	-1	-1	26
43	1.9992282049255403E-4	TGTGCCACCTGGGACGGGGCGTGGGAGAAACTCTTT	CATWDGAWEKLF	TRGV2	.	TRGJ1	17	-1	-1	25
43	1.9992282049255403E-4	TGTGCCACCTGGGACGGGAGCGGTAAGAAACTCTTT	CATWDGSGKKLF	TRGV2	.	TRGJ1	17	-1	-1	23
43	1.9992282049255403E-4	TGTGCCACCTGGAGTAGTGATTGGATCAAGACGTTT	CATWSSDWIKTF	TRGV2	.	TRGJP2	11	-1	-1	12
43	1.9992282049255403E-4	TGTGCCACCTGGGACGGGCGTCTATCACTCTTT	CATWDGRLSLF	TRGV2	.	TRGJ1	18	-1	-1	26
43	1.9992282049255403E-4	TGTGCCACCTGGGACTGGATCAAGACGTTT	CATWDWIKTF	TRGV2	.	TRGJP2	17	-1	-1	12
43	1.9992282049255403E-4	TGTGCCACCTGGGACCTTGAGAAACTCTTT	CATWDLEKLF	TRGV3	.	TRGJ1	14	-1	-1	19
43	1.9992282049255403E-4	TGTGCCACCTGGAACCGTAAGAAACTCTTT	CATWNRKKLF	TRGV2	.	TRGJ1	14	-1	-1	17
43	1.9992282049255403E-4	TGTGCCTACGATAAGAAACTCTTT	CAYDKKLF	TRGV4	.	TRGJ1	5	-1	-1	10
43	1.9992282049255403E-4	TGTGCTGCGTGGGATCGGGGGGATACCACTGGTTGGTTCAAGATATTT	CAAWDRGDTTGWFKIF	TRGV10	.	TRGJP1	14	-1	-1	22
43	1.9992282049255403E-4	TGTGCCACCTGGGATGGGCAGTATAAGAAACTCTTT	CATWDGQYKKLF	TRGV4	.	TRGJ1	18	-1	-1	21
43	1.9992282049255403E-4	TGTGCCACCTGGGATCCCCCGAAACTCTTT	CATWDPPKLF	TRGV4	.	TRGJ1	14	-1	-1	20
43	1.9992282049255403E-4	TGTGCCGGTTGGTTCAAGATATTT	CAGWFKIF	TRGV9	.	TRGJP1	5	-1	-1	6
42	1.9527345257412256E-4	TGTGCCTTGTGGGAGCTCTCCTACACTGGTTGGTTCAAGATATTT	CALWELSYTGWFKIF	TRGV9	.	TRGJP1	14	-1	-1	23
42	1.9527345257412256E-4	TGTGCCACCTGGGACGGGCGAGGGAGCGGTTATAAGAAACTCTTT	CATWDGRGSGYKKLF	TRGV2	.	TRGJ1	18	-1	-1	29
42	1.9527345257412256E-4	TGTGCCACCTGGGACAGGCCTAGCCCGGCCGCTAAGAAACTCTTT	CATWDRPSPAAKKLF	TRGV7	.	TRGJ1	20	-1	-1	32
42	1.9527345257412256E-4	TGTGCCACCTGGGCCCATAGTAGTGATTGGATCAAGACGTTT	CATWAHSSDWIKTF	TRGV4	.	TRGJP2	12	-1	-1	16
42	1.9527345257412256E-4	TGTGCCACCTGGGACGGGCGAGGAGGGGAAAAGAAACTCTTT	CATWDGRGGEKKLF	TRGV2	.	TRGJ1	18	-1	-1	30
42	1.9527345257412256E-4	TGTGCCACCTGGGCGGGGGACCATTATAAGAAACTCTTT	CATWAGDHYKKLF	TRGV2	.	TRGJ1	16	-1	-1	22
42	1.9527345257412256E-4	TGTGCCACCTGGGATAGTAGTGATTGGATCAAGACGTTT	CATWDSSDWIKTF	TRGV8	.	TRGJP2	16	-1	-1	13
42	1.9527345257412256E-4	TGTGCCACCTGGGACGGGCCTTCTCATAAGAAACTCTTT	CATWDGPSHKKLF	TRGV2	.	TRGJ1	19	-1	-1	25
42	1.9527345257412256E-4	TGTGCCACCTGGGACGGGCCAAAGGGGGGGAAACTCTTT	CATWDGPKGGKLF	TRGV2	.	TRGJ1	19	-1	-1	29
42	1.9527345257412256E-4	TGTGCTGCGTGGGATCGATATTATAAGAAACTCTTT	CAAWDRYYKKLF	TRGV10	.	TRGJ2	14	-1	-1	18
42	1.9527345257412256E-4	TGTGCCACCTGGGACCAGGTAACGGGGAAACTCTTT	CATWDQVTGKLF	TRGV2	.	TRGJ1	14	-1	-1	26
42	1.9527345257412256E-4	TGTGCCACCTGGGACAGCGCCATCGAGAAACTCTTT	CATWDSAIEKLF	TRGV3	.	TRGJ1	20	-1	-1	25
42	1.9527345257412256E-4	TGTGCCACCTGGGACAGGCGGGCAAGGAAACTCTTT	CATWDRRARKLF	TRGV3	.	TRGJ1	18	-1	-1	26
42	1.9527345257412256E-4	TGTGCCACCTGGGATGTTTATAAGAAACTCTTT	CATWDVYKKLF	TRGV4	.	TRGJ1	15	-1	-1	17
42	1.9527345257412256E-4	TGTGCCACCTGGGATGTGCGTAAGAAACTCTTT	CATWDVRKKLF	TRGV8	.	TRGJ1	14	-1	-1	20
42	1.9527345257412256E-4	TGTGCCACCTGGGATGGGTATAAGAAACTCTTT	CATWDGYKKLF	TRGV4	.	TRGJ1	17	-1	-1	18
42	1.9527345257412256E-4	TGTGCCACCTGGGACGGAAATAAGAAACTCTTT	CATWDGNKKLF	TRGV2	.	TRGJ1	16	-1	-1	19
42	1.9527345257412256E-4	TGTGCCACCTGGGACAGGACGAAGAAACTCTTT	CATWDRTKKLF	TRGV3	.	TRGJ1	17	-1	-1	21
42	1.9527345257412256E-4	TGTGCCCCTAGGCCGTATAAGAAACTCTTT	CAPRPYKKLF	TRGV8	.	TRGJ2	11	-1	-1	15
42	1.9527345257412256E-4	TGTGCCACCTGGGATCTGGGGAAACTCTTT	CATWDLGKLF	TRGV8	.	TRGJ1	14	-1	-1	20
42	1.9527345257412256E-4	TGTGCCACCTGGGACACCGCGAAACTCTTT	CATWDTAKLF	TRGV5	.	TRGJ1	15	-1	-1	20
42	1.9527345257412256E-4	TGTGCCACTTTGAGGTGGAAACTCTTT	CATLRWKLF	TRGV8	.	TRGJ1	7	-1	-1	17
42	1.9527345257412256E-4	TGTGCCACCTGCGGACCAAGACTCTTT	CATCGPRLF	TRGV7	.	TRGJ1	15	-1	-1	20
42	1.9527345257412256E-4	TGTGCCACCTGGGACCGGAATTATTATAAGAAACTCTTT	CATWDRNYYKKLF	TRGV2	.	TRGJ1	17	-1	-1	17
42	1.9527345257412256E-4	TGTGCCACCCGGTTCGGGAAACTCTTT	CATRFGKLF	TRGV4	.	TRGJ1	11	-1	-1	17
41	1.9062408465569106E-4	TGTGCTGCGTGGGATTATATCTTTTTTACCACTGGTTGGTTCAAGATATTT	CAAWDYIFFTTGWFKIF	TRGV10	.	TRGJP1	16	-1	-1	26
41	1.9062408465569106E-4	TGTGCTGCGTGGGATTCAGGTTGGGTCACTGGTTGGTTCAAGATATTT	CAAWDSGWVTGWFKIF	TRGV10	.	TRGJP1	15	-1	-1	26
41	1.9062408465569106E-4	TGTGCTGCGTGGGATTATAGGGGCGTTTATTATTATAAGAAACTCTTT	CAAWDYRGVYYYKKLF	TRGV10	.	TRGJ1	16	-1	-1	28
41	1.9062408465569106E-4	TGTGCTGCGTGGGACATACACCCGTGGAGTTGGTTCAAGATATTT	CAAWDIHPWSWFKIF	TRGV10	.	TRGJP1	13	-1	-1	28
41	1.9062408465569106E-4	TGTGCCACCTGGGACAGTCCAAAGAGCAGGTATAAGAAACTCTTT	CATWDSPKSRYKKLF	TRGV3	.	TRGJ1	19	-1	-1	30
41	1.9062408465569106E-4	TGTGCTGCGTGGGATTCCCCGAATTATTATAAGAAACTCTTT	CAAWDSPNYYKKLF	TRGV10	.	TRGJ1	15	-1	-1	19
41	1.9062408465569106E-4	TGTGCCACCTGGGACGGGCCATGTGATTGGATCAAGACGTTT	CATWDGPCDWIKTF	TRGV2	.	TRGJP2	19	-1	-1	22
41	1.9062408465569106E-4	TGTGCCACCTGGGACGGGCGTCGGTGGTATAAGAAACTCTTT	CATWDGRRWYKKLF	TRGV2	.	TRGJ1	18	-1	-1	27
41	1.9062408465569106E-4	TGTGCCACCTGGGGCAGCAATTATTATAAGAAACTCTTT	CATWGSNYYKKLF	TRGV5P	.	TRGJ1	16	-1	-1	18
41	1.9062408465569106E-4	TGTGCCACCTGGGATGGGGTTCGTTATAAGAAACTCTTT	CATWDGVRYKKLF	TRGV4	.	TRGJ1	17	-1	-1	23
41	1.9062408465569106E-4	TGTGCCACCTGGGACCGTAGTGATTGGATCAAGACGTTT	CATWDRSDWIKTF	TRGV2	.	TRGJP2	14	-1	-1	16
41	1.9062408465569106E-4	TGTGCCACCTGGGACAGGGAAGGTTATAAGAAACTCTTT	CATWDREGYKKLF	TRGV5	.	TRGJ1	17	-1	-1	23
41	1.9062408465569106E-4	TGTGCCACCTGGGATGTAGGGTATAAGAAACTCTTT	CATWDVGYKKLF	TRGV4	.	TRGJ1	15	-1	-1	21
41	1.9062408465569106E-4	TGTGCCACCTGGGACGGTGGATATAAGAAACTCTTT	CATWDGGYKKLF	TRGV2	.	TRGJ2	16	-1	-1	21
41	1.9062408465569106E-4	TGTGCCACCTGGGACGGCCTACCCAAGAAACTCTTT	CATWDGLPKKLF	TRGV2	.	TRGJ1	16	-1	-1	24
41	1.9062408465569106E-4	TGTGCCACCTGGGACAGTGACTATAAGAAACTCTTT	CATWDSDYKKLF	TRGV5	.	TRGJ1	16	-1	-1	21
41	1.9062408465569106E-4	TGTGCCACCTGGGAACCTATAACGAAGAAACTCTTT	CATWEPITKKLF	TRGV5	.	TRGJ1	13	-1	-1	24
41	1.9062408465569106E-4	TGTGCCACCTGGGATTTAGGTGAGAAACTCTTT	CATWDLGEKLF	TRGV8	.	TRGJ1	14	-1	-1	22
41	1.9062408465569106E-4	TGTGCCACCTGGGATTGGAAAGAGAAACTCTTT	CATWDWKEKLF	TRGV8	.	TRGJ1	17	-1	-1	22
41	1.9062408465569106E-4	TGTGCCACCTGGGATACTTATAAGAAACTCTTT	CATWDTYKKLF	TRGV8	.	TRGJ1	15	-1	-1	17
41	1.9062408465569106E-4	TGTGCCACCTGGGATACCTCACGGAAACTCTTT	CATWDTSRKLF	TRGV8	.	TRGJ1	15	-1	-1	23
41	1.9062408465569106E-4	TGTGCTGCGTGGGGTTGGTTCAAGATATTT	CAAWGWFKIF	TRGV10	.	TRGJP1	15	-1	-1	12
41	1.9062408465569106E-4	TGTGCCCCTCCGGGTTATAAGAAACTCTTT	CAPPGYKKLF	TRGV2	.	TRGJ1	8	-1	-1	14
41	1.9062408465569106E-4	TGTGCCACCTTTCGCCCTAAGAAACTCTTT	CATFRPKKLF	TRGV4	.	TRGJ1	9	-1	-1	17
41	1.9062408465569106E-4	TGTGCCACCCATTATAAGAAACTCTTT	CATHYKKLF	TRGV2	.	TRGJ1	8	-1	-1	10
41	1.9062408465569106E-4	TGTGCCAAGAAGAAACTCTTT	CAKKKLF	TRGV7	.	TRGJ1	6	-1	-1	9
41	1.9062408465569106E-4	TGTAAGAAACTCTTT	CKKLF	TRGV8	.	TRGJ1	2	-1	-1	2
40	1.8597471673725957E-4	TGTGCTGCGTGGGATTTGGTAAAGAGTGCCGCGAATTATTATAAGAAACTCTTT	CAAWDLVKSAANYYKKLF	TRGV10	.	TRGJ1	21	-1	-1	31
40	1.8597471673725957E-4	TGTGCCACCTGGGACGGGCCGGGTTGCAGTAGTGATTGGATCAAGACGTTT	CATWDGPGCSSDWIKTF	TRGV2	.	TRGJP2	19	-1	-1	27
40	1.8597471673725957E-4	TGTGCTGCGTGGGATTACTATACCACTGGTTGGTTCAAGATATTT	CAAWDYYTTGWFKIF	TRGV10	.	TRGJP1	25	-1	-1	18
40	1.8597471673725957E-4	TGTGCTGCGTGGGATGCCGTCTCTGTTTATTATAAGAAACTCTTT	CAAWDAVSVYYKKLF	TRGV10	.	TRGJ1	14	-1	-1	26
40	1.8597471673725957E-4	TGTGCTGCGTGGGGCGATACCACTGGTTGGTTCAAGATATTT	CAAWGDTTGWFKIF	TRGV10	.	TRGJP1	12	-1	-1	16
40	1.8597471673725957E-4	TGTGCTGCGTGGGACTTTACCACTGGTTGGTTCAAGATATTT	CAAWDFTTGWFKIF	TRGV10	.	TRGJP1	13	-1	-1	17
40	1.8597471673725957E-4	TGTGCCACCTGGGACGGGCTTTTCGGTTATAAGAAACTCTTT	CATWDGLFGYKKLF	TRGV2	.	TRGJ1	18	-1	-1	26
40	1.8597471673725957E-4	TGTGCCACCTGGGACGGGCCCGGGGGTTGGATCAAGACGTTT	CATWDGPGGWIKTF	TRGV2	.	TRGJP2	21	-1	-1	26
40	1.8597471673725957E-4	TGTGCCACCTGGGACAGGCGGAATTATTATAAGAAACTCTTT	CATWDRRNYYKKLF	TRGV7	.	TRGJ1	18	-1	-1	20
40	1.8597471673725957E-4	TGTGCCACCTGGCCGTCCCAGTCCTATAAGAAACTCTTT	CATWPSQSYKKLF	TRGV3	.	TRGJ1	11	-1	-1	24
40	1.8597471673725957E-4	TGTGCCACCTGGGCCCTAGGGACACCCCAGAAACTCTTT	CATWALGTPQKLF	TRGV4	.	TRGJ1	12	-1	-1	28
40	1.8597471673725957E-4	TGTGCCACCTGGGACGGGCCGGTGTATAAGAAACTCTTT	CATWDGPVYKKLF	TRGV2	.	TRGJ1	22	-1	-1	24
40	1.8597471673725957E-4	TGTGCCACCTGGGACAGGCCACCCTATAAGAAACTCTTT	CATWDRPPYKKLF	TRGV3	.	TRGJ1	19	-1	-1	24
40	1.8597471673725957E-4	TGTGCCACCTGGGAATCGGGCAGTTCTGGGAAACTCTTT	CATWESGSSGKLF	TRGV3	.	TRGJ2	13	-1	-1	29
40	1.8597471673725957E-4	TGTGCCACCTGGGATCTTTATTATAAGAAACTCTTT	CATWDLYYKKLF	TRGV4	.	TRGJ1	14	-1	-1	17
40	1.8597471673725957E-4	TGTGCCACCTGGGATCTCCCCTATAAGAAACTCTTT	CATWDLPYKKLF	TRGV4	.	TRGJ1	14	-1	-1	21
40	1.8597471673725957E-4	TGTGCCACCTGGGATGGGTCTGGGGAGAAACTCTTT	CATWDGSGEKLF	TRGV4	.	TRGJ1	17	-1	-1	25
40	1.8597471673725957E-4	TGTGCCACCTGGGACGGGCTTCGTAAGAAACTCTTT	CATWDGLRKKLF	TRGV2	.	TRGJ2	18	-1	-1	23
40	1.8597471673725957E-4	TGTGCCACCTGGGACGGGCTATGGATCAAGACGTTT	CATWDGLWIKTF	TRGV2	.	TRGJP2	18	-1	-1	21
40	1.8597471673725957E-4	TGTGCCACCTGGGACAGGCCGGATAGGAAACTCTTT	CATWDRPDRKLF	TRGV3	.	TRGJ1	19	-1	-1	22
40	1.8597471673725957E-4	TGTGCCGTGGGGGGGATTTATAAGAAACTCTTT	CAVGGIYKKLF	TRGV2	.	TRGJ1	5	-1	-1	17
40	1.8597471673725957E-4	TGTGCCACCTGGGACGGGCTGGTCAAGACGTTT	CATWDGLVKTF	TRGV2	.	TRGJP2	18	-1	-1	19
40	1.8597471673725957E-4	TGTGCCACCTGGGACGGGGTGGAGAAACTCTTT	CATWDGVEKLF	TRGV2	.	TRGJ1	17	-1	-1	22
40	1.8597471673725957E-4	TGTGCCACCTGGGATTCGAGGAAACTCTTT	CATWDSRKLF	TRGV8	.	TRGJ1	14	-1	-1	20
40	1.8597471673725957E-4	TGTGCCACCTGGGAGTATAAGAAACTCTTT	CATWEYKKLF	TRGV4	.	TRGJ1	13	-1	-1	15
39	1.8132534881882807E-4	TGTGCTGCCTGGAACCTTAAAAACCCCCTGCGACCCTCCCATACCACTGGTTGGTTCAAGATATTT	CAAWNLKNPLRPSHTTGWFKIF	TRGV10	.	TRGJP1	11	-1	-1	40
39	1.8132534881882807E-4	TGTGCCACCTGGGACGCGCCATCGAGGAGTGATTGGATCAAGACGTTT	CATWDAPSRSDWIKTF	TRGV2	.	TRGJP2	19	-1	-1	24
39	1.8132534881882807E-4	TGTGCCACCTGGGACGGCCCATCCTGTAGTGATTGGATCAAGACGTTT	CATWDGPSCSDWIKTF	TRGV2	.	TRGJP2	23	-1	-1	25
39	1.8132534881882807E-4	TGTGCCACCTGGGACGGGCTTTTCTTCCTAGATTGGATCAAGACGTTT	CATWDGLFFLDWIKTF	TRGV2	.	TRGJP2	18	-1	-1	30
39	1.8132534881882807E-4	TGTGCTGCGTGGGATTTTACGACCACTGGTTGGTTCAAGATATTT	CAAWDFTTTGWFKIF	TRGV10	.	TRGJP1	15	-1	-1	21
39	1.8132534881882807E-4	TGTGCCACCTGGGACGACGCACCCGATGGATATAAGAAACTCTTT	CATWDDAPDGYKKLF	TRGV2	.	TRGJ1	15	-1	-1	30
39	1.8132534881882807E-4	TGTGCCACCTGGGACAGGCGTGGGGTTGGCTATAAGAAACTCTTT	CATWDRRGVGYKKLF	TRGV7	.	TRGJ1	21	-1	-1	30
39	1.8132534881882807E-4	TGTGCCACCTGGGACGGCCGTAGTGATTGGATCAAGACGTTT	CATWDGRSDWIKTF	TRGV2	.	TRGJP2	16	-1	-1	19
39	1.8132534881882807E-4	TGTGCCACCTGGGACGGGTCACGACTAATTAAGAAACTCTTT	CATWDGSRLIKKLF	TRGV2	.	TRGJ1	17	-1	-1	29
39	1.8132534881882807E-4	TGTGCCACCTGGGACGGGCTTCATTCCGATAAGAAACTCTTT	CATWDGLHSDKKLF	TRGV2	.	TRGJ1	18	-1	-1	28
39	1.8132534881882807E-4	TGTGCTGCGGTCCCATACGAAGGTTGGTTCAAGATATTT	CAAVPYEGWFKIF	TRGV10	.	TRGJP1	8	-1	-1	21
39	1.8132534881882807E-4	TGTGCCACCTGGGATAGTCTATGGGATGGGAAACTCTTT	CATWDSLWDGKLF	TRGV8	.	TRGJ1	16	-1	-1	29
39	1.8132534881882807E-4	TGTGCCACCTGGGACTCCTGTGATTGGATCAAGACGTTT	CATWDSCDWIKTF	TRGV2	.	TRGJP2	14	-1	-1	19
39	1.8132534881882807E-4	TGTGCCACCTGGGACGGGCGGGATTATAAGAAACTCTTT	CATWDGRDYKKLF	TRGV2	.	TRGJ1	18	-1	-1	22
39	1.8132534881882807E-4	TGTGCCACCTGGGACGGGAATTATTATAAGAAACTCTTT	CATWDGNYYKKLF	TRGV2	.	TRGJ1	17	-1	-1	17
39	1.8132534881882807E-4	TGTGCTGCGTGGGAAGAGTATTATAAGAAACTCTTT	CAAWEEYYKKLF	TRGV10	.	TRGJ2	13	-1	-1	18
39	1.8132534881882807E-4	TGTGCCACCTGGGCCCCTCTAGGCGAGAAACTCTTT	CATWAPLGEKLF	TRGV8	.	TRGJ1	12	-1	-1	25
39	1.8132534881882807E-4	TGTGCCACCTGGGACTACCCACCGGGGGAACTCTTT	CATWDYPPGELF	TRGV2	.	TRGJ2	14	-1	-1	28
39	1.8132534881882807E-4	TGTGCCACCTGGGACGGTACTTATAAGAAACTCTTT	CATWDGTYKKLF	TRGV2	.	TRGJ1	16	-1	-1	20
39	1.8132534881882807E-4	TGTGCCACCTGGGACGGACCGTTTAAGAAACTCTTT	CATWDGPFKKLF	TRGV2	.	TRGJ1	19	-1	-1	23
39	1.8132534881882807E-4	TGTGCCACTCAGAGGAATTATAAGAAACTCTTT	CATQRNYKKLF	TRGV8	.	TRGJ1	7	-1	-1	16
39	1.8132534881882807E-4	TGTGCCACCTGGGATGGTTATAAGAAACTCTTT	CATWDGYKKLF	TRGV8	.	TRGJ1	14	-1	-1	17
39	1.8132534881882807E-4	TGTGCCACCTGGGATAGGATTAAGAAACTCTTT	CATWDRIKKLF	TRGV8	.	TRGJ1	17	-1	-1	20
39	1.8132534881882807E-4	TGTGCCACCTGGGACGGGGAGGGTAAACTCTTT	CATWDGEGKLF	TRGV2	.	TRGJ1	17	-1	-1	24
39	1.8132534881882807E-4	TGTGCCACCTGGGACGGGAATCAGAAACTCTTT	CATWDGNQKLF	TRGV2	.	TRGJ1	17	-1	-1	19
39	1.8132534881882807E-4	TGTGCCACCCGGACTCGGGGTAAGAAACTCTTT	CATRTRGKKLF	TRGV4	.	TRGJ1	11	-1	-1	20
39	1.8132534881882807E-4	TGTGCCACCTGGGTGCTTGAGAAACTCTTT	CATWVLEKLF	TRGV8	.	TRGJ1	12	-1	-1	19
39	1.8132534881882807E-4	TGTGCCACCTGGGATTGGGGGAAACTCTTT	CATWDWGKLF	TRGV8	.	TRGJ1	17	-1	-1	20
39	1.8132534881882807E-4	TGTGCCACCTGGGACAGTTCCAAACTCTTT	CATWDSSKLF	TRGV5	.	TRGJ1	16	-1	-1	21
39	1.8132534881882807E-4	TGTGCCACCTGGGATGAGAAACTCTTT	CATWDEKLF	TRGV8	.	TRGJ1	14	-1	-1	13
39	1.8132534881882807E-4	TGTGCCACCTGGGAGAAACTCTTT	CATWEKLF	TRGV4	.	TRGJ2	13	-1	-1	13
38	1.7667598090039658E-4	TGTGCTGCGTGGGATTACCACCACAACGAGACTCGGAACCATACCACTGGTTGGTTCAAGATATTT	CAAWDYHHNETRNHTTGWFKIF	TRGV10	.	TRGJP1	17	-1	-1	40
38	1.7667598090039658E-4	TGTGCCTTGTGGGAGATCCTAGACTTTAATTATTATAAGAAACTCTTT	CALWEILDFNYYKKLF	TRGV9	.	TRGJ1	14	-1	-1	27
38	1.7667598090039658E-4	TGTGCTGCGTGGGATTGTCGGAACACTGGTTGGTTCAAGATATTT	CAAWDCRNTGWFKIF	TRGV10	.	TRGJP1	15	-1	-1	23
38	1.7667598090039658E-4	TGTGCCACCTGGGATGGGCCCATGAAGCTGGGCAAGAAACTCTTT	CATWDGPMKLGKKLF	TRGV4	.	TRGJ1	22	-1	-1	33
38	1.7667598090039658E-4	TGTGCCACCTGGGACCTAAAGGGGGATGATTGGATCAAGACGTTT	CATWDLKGDDWIKTF	TRGV2	.	TRGJP2	14	-1	-1	26
38	1.7667598090039658E-4	TGTGCCACCTGGGACGGCGGGGGGGATTGGATCAAGACGTTT	CATWDGGGDWIKTF	TRGV2	.	TRGJP2	16	-1	-1	24
38	1.7667598090039658E-4	TGTGCCACCTGGGACGGGCGAGAGGAAGATAAGAAACTCTTT	CATWDGREEDKKLF	TRGV2	.	TRGJ1	18	-1	-1	28
38	1.7667598090039658E-4	TGTGCCACCTGGGACGGAACAAGTGGCTATAAGAAACTCTTT	CATWDGTSGYKKLF	TRGV2	.	TRGJ1	16	-1	-1	27
38	1.7667598090039658E-4	TGTGCCACCTGGGACAGGCCCACCACCCGTGAGAAACTCTTT	CATWDRPTTREKLF	TRGV5	.	TRGJ1	19	-1	-1	31
38	1.7667598090039658E-4	TGTGCTGCGGAGGGTAGAGATTATTATAAGAAACTCTTT	CAAEGRDYYKKLF	TRGV10	.	TRGJ1	8	-1	-1	19
38	1.7667598090039658E-4	TGTGCCTTGTGGGAGGTGCAGCAATTAGAGAAACTCTTT	CALWEVQQLEKLF	TRGV9	.	TRGJ1	19	-1	-1	28
38	1.7667598090039658E-4	TGTGCCACCTGGGATTTGAATTATTATAAGAAACTCTTT	CATWDLNYYKKLF	TRGV8	.	TRGJ1	14	-1	-1	13
38	1.7667598090039658E-4	TGTGCCACCTGGGACGGGCGTGAATATAAGAAACTCTTT	CATWDGREYKKLF	TRGV2	.	TRGJ1	18	-1	-1	24
38	1.7667598090039658E-4	TGTGCCACCTGGGACAAGAATTATTATAAGAAACTCTTT	CATWDKNYYKKLF	TRGV7	.	TRGJ1	15	-1	-1	17
38	1.7667598090039658E-4	TGTGCCACCGTGGGGGGTAGTGATTGGATCAAGACGTTT	CATVGGSDWIKTF	TRGV3	.	TRGJP2	13	-1	-1	16
38	1.7667598090039658E-4	TGTGCCACCTGGGACTCACCTAGGGGGAAACTCTTT	CATWDSPRGKLF	TRGV7	.	TRGJ1	14	-1	-1	26
38	1.7667598090039658E-4	TGTGCCACCTGGGACTGTAATTATAAGAAACTCTTT	CATWDCNYKKLF	TRGV2	.	TRGJ1	14	-1	-1	19
38	1.7667598090039658E-4	TGTGCCACCTGGGACGGCTATTATAAGAAACTCTTT	CATWDGYYKKLF	TRGV2	.	TRGJ1	16	-1	-1	18
38	1.7667598090039658E-4	TGTGCCACCTGGGACGGGCTCAGGAGGAAACTCTTT	CATWDGLRRKLF	TRGV2	.	TRGJ2	18	-1	-1	26
38	1.7667598090039658E-4	TGTGCCACCTGGAATGGGTCCGACAAGAAACTCTTT	CATWNGSDKKLF	TRGV7	.	TRGJ1	11	-1	-1	24
38	1.7667598090039658E-4	TGTGCCACCTGGCCACCTCATAAGAAACTCTTT	CATWPPHKKLF	TRGV2	.	TRGJ1	11	-1	-1	19
38	1.7667598090039658E-4	TGTGCCACCTGGGACCCTTATAAGAAACTCTTT	CATWDPYKKLF	TRGV2	.	TRGJ1	14	-1	-1	17
38	1.7667598090039658E-4	TGTGCCACCTGGGACGGACTTAAGAAACTCTTT	CATWDGLKKLF	TRGV2	.	TRGJ1	16	-1	-1	20
38	1.7667598090039658E-4	TGTGCCACCTGGGACAAGTATAAGAAACTCTTT	CATWDKYKKLF	TRGV3	.	TRGJ1	15	-1	-1	18
38	1.7667598090039658E-4	TGTGCCACCTGGGAGCATTATAAGAAACTCTTT	CATWEHYKKLF	TRGV3	.	TRGJ1	13	-1	-1	16
38	1.7667598090039658E-4	TGTGCCACCTGGCCGGGGGAGAAACTCTTT	CATWPGEKLF	TRGV8	.	TRGJ1	11	-1	-1	19
38	1.7667598090039658E-4	TGTGCCACCTGGGATTGGGAGAAACTCTTT	CATWDWEKLF	TRGV3	.	TRGJ1	13	-1	-1	19
38	1.7667598090039658E-4	TGTGCCACCTATTATTATAAGAAACTCTTT	CATYYYKKLF	TRGV2	.	TRGJ1	9	-1	-1	10
37	1.720266129819651E-4	TGTGCCACCTTCTCAGGGGATAGTAGTGATTGGATCAAGACGTTT	CATFSGDSSDWIKTF	TRGV2	.	TRGJP2	9	-1	-1	19
37	1.720266129819651E-4	TGTGCCACCTGGGTCTTGTTACCCTTCTTAAGGCAGAAACTCTTT	CATWVLLPFLRQKLF	TRGV2	.	TRGJ1	12	-1	-1	34
37	1.720266129819651E-4	TGTGCCACCTGGGACGGGCTACACGGCTATTATAAGAAACTCTTT	CATWDGLHGYYKKLF	TRGV2	.	TRGJ1	18	-1	-1	27
37	1.720266129819651E-4	TGTGCCACCTGGGATGGGCCTAATTATTATAAGAAACTCTTT	CATWDGPNYYKKLF	TRGV4	.	TRGJ1	19	-1	-1	21
37	1.720266129819651E-4	TGTGCCACCTGGGACGGCCGAATTGATTGGATCAAGACGTTT	CATWDGRIDWIKTF	TRGV2	.	TRGJP2	16	-1	-1	23
37	1.720266129819651E-4	TGTGCCACCTGGGACAGGCCCCTGGCGGATAAGAAACTCTTT	CATWDRPLADKKLF	TRGV3	.	TRGJ1	19	-1	-1	28
37	1.720266129819651E-4	TGTGCCACCTGGGATGGGCTGTGGTATAAGAAACTCTTT	CATWDGLWYKKLF	TRGV4	.	TRGJ1	18	-1	-1	24
37	1.720266129819651E-4	TGTGCCACCTGGGATGGGCCGGGTTATAAGAAACTCTTT	CATWDGPGYKKLF	TRGV4	.	TRGJ2	19	-1	-1	23
37	1.720266129819651E-4	TGTGCCACCTGGGACGGGCCCGGTTATAAGAAACTCTTT	CATWDGPGYKKLF	TRGV2	.	TRGJ1	21	-1	-1	23
37	1.720266129819651E-4	TGTGCCACCTGGGACGGGCGGGATTGGATCAAGACGTTT	CATWDGRDWIKTF	TRGV2	.	TRGJP2	18	-1	-1	21
37	1.720266129819651E-4	TGTGCCACCTGGGACGGGAGTGATTGGATCAAGACGTTT	CATWDGSDWIKTF	TRGV2	.	TRGJP2	17	-1	-1	18
37	1.720266129819651E-4	TGTGCCACCTGGGACGAGCCGGGGTATAAGAAACTCTTT	CATWDEPGYKKLF	TRGV2	.	TRGJ1	19	-1	-1	24
37	1.720266129819651E-4	TGTGCCACCTGGCGATGGGGGGGTAGGGAACTCTTT	CATWRWGGRELF	TRGV8	.	TRGJ1	18	-1	-1	28
37	1.720266129819651E-4	TGTGCCACCTGGGATAGGGATTATAAGAAACTCTTT	CATWDRDYKKLF	TRGV8	.	TRGJ1	17	-1	-1	19
37	1.720266129819651E-4	TGTGCCACCTGGGACCCCTTATCGCAGAAACTCTTT	CATWDPLSQKLF	TRGV8	.	TRGJ1	13	-1	-1	25
37	1.720266129819651E-4	TGTGCCACCTGGGACGGGCTATCGAAGAAACTCTTT	CATWDGLSKKLF	TRGV2	.	TRGJ1	18	-1	-1	24
37	1.720266129819651E-4	TGTGCCACCTGGGACGGGCTATACAAGAAACTCTTT	CATWDGLYKKLF	TRGV2	.	TRGJ2	18	-1	-1	21
37	1.720266129819651E-4	TGTGCCACCTGGGACGGGGATTATAAGAAACTCTTT	CATWDGDYKKLF	TRGV2	.	TRGJ1	17	-1	-1	19
37	1.720266129819651E-4	TGTGCCACCTGGGACACCCCTTATAAGAAACTCTTT	CATWDTPYKKLF	TRGV3	.	TRGJ2	15	-1	-1	20
37	1.720266129819651E-4	TGTGCCACCTGGGACAGGCTTAATAAGAAACTCTTT	CATWDRLNKKLF	TRGV3	.	TRGJ1	18	-1	-1	22
37	1.720266129819651E-4	TGTGCCACCTGGGACAGGCCGGCTAAGAAACTCTTT	CATWDRPAKKLF	TRGV3	.	TRGJ1	19	-1	-1	23
37	1.720266129819651E-4	TGTGCCACCCCCAAGGGAGCTTATAAGAAACTCTTT	CATPKGAYKKLF	TRGV2	.	TRGJ2	8	-1	-1	20
37	1.720266129819651E-4	TGTGCCACTTGCCGGGATTATAAGAAACTCTTT	CATCRDYKKLF	TRGV2	.	TRGJ1	10	-1	-1	16
37	1.720266129819651E-4	TGTGCCACCTGGTGGGGGTATAAGAAACTCTTT	CATWWGYKKLF	TRGV8	.	TRGJ1	11	-1	-1	18
37	1.720266129819651E-4	TGTGCCACCTGGGATTGCTATAAGAAACTCTTT	CATWDCYKKLF	TRGV8	.	TRGJ1	14	-1	-1	18
37	1.720266129819651E-4	TGTGCCACCTGGGATACGGGGAAGAAACTCTTT	CATWDTGKKLF	TRGV8	.	TRGJ1	15	-1	-1	21
37	1.720266129819651E-4	TGTGCCACCTGGGATAGAAATGGGAAACTCTTT	CATWDRNGKLF	TRGV8	.	TRGJ1	16	-1	-1	23
37	1.720266129819651E-4	TGTGCCACCTGGGACGGGCTGGAGAAACTCTTT	CATWDGLEKLF	TRGV2	.	TRGJ1	18	-1	-1	22
37	1.720266129819651E-4	TGTGCCACCTGGGACGGGAATAAGAAACTCTTT	CATWDGNKKLF	TRGV2	.	TRGJ1	17	-1	-1	19
37	1.720266129819651E-4	TGTGCCACCTGGGACGGAATTAAGAAACTCTTT	CATWDGIKKLF	TRGV2	.	TRGJ1	16	-1	-1	20
37	1.720266129819651E-4	TGTGCCACCTGGGAGTTGTGGAAGAAACTCTTT	CATWELWKKLF	TRGV2	.	TRGJ1	13	-1	-1	21
37	1.720266129819651E-4	TGTGCTGCGTGGGGGGGGGGGAAACTCTTT	CAAWGGGKLF	TRGV10	.	TRGJ1	12	-1	-1	20
37	1.720266129819651E-4	TGTGCCACCTGGGATATGGCGAAACTCTTT	CATWDMAKLF	TRGV8	.	TRGJ1	19	-1	-1	20
37	1.720266129819651E-4	TGTGCCACCTGGGATAGCGAGAAACTCTTT	CATWDSEKLF	TRGV8	.	TRGJ1	16	-1	-1	19
37	1.720266129819651E-4	TGTGCCACCTGGGATAGGGAGAAACTCTTT	CATWDREKLF	TRGV8	.	TRGJ2	17	-1	-1	19
37	1.720266129819651E-4	TGTGCCACCCCGGGATATAAGAAACTCTTT	CATPGYKKLF	TRGV8	.	TRGJ1	16	-1	-1	15
37	1.720266129819651E-4	TGTGCCACCCGTGGTCAAAAGAAACTCTTT	CATRGQKKLF	TRGV4	.	TRGJ1	8	-1	-1	18
37	1.720266129819651E-4	TGTGCCACCCCGACCAAGAAACTCTTT	CATPTKKLF	TRGV4	.	TRGJ1	8	-1	-1	15
37	1.720266129819651E-4	TGTGCCACCTGGGATCCCCGTCTCTTT	CATWDPRLF	TRGV8	.	TRGJ1	14	-1	-1	21
36	1.6737724506353361E-4	TGTGCCTTGTGGGAGGTTTGCTTAAGGGCAGTAGCCGATTATTATAAGAAACTCTTT	CALWEVCLRAVADYYKKLF	TRGV9	.	TRGJ1	16	-1	-1	37
36	1.6737724506353361E-4	TGTGCCACCTGGGACGCTGATGGAAGTAGTGATTGGATCAAGACGTTT	CATWDADGSSDWIKTF	TRGV2	.	TRGJP2	15	-1	-1	24
36	1.6737724506353361E-4	TGTGCCACCTGGGACGGGTGGAAGAGTAGTGATTGGATCAAGACGTTT	CATWDGWKSSDWIKTF	TRGV2	.	TRGJP2	17	-1	-1	24
36	1.6737724506353361E-4	TGTGCTGCGTGGGATCCTGACCCGAATTATTATAAGAAACTCTTT	CAAWDPDPNYYKKLF	TRGV10	.	TRGJ1	14	-1	-1	22
36	1.6737724506353361E-4	TGTGCCACCTGGGATAGGCTGCATACTATTGGTAAGAAACTCTTT	CATWDRLHTIGKKLF	TRGV8	.	TRGJ1	18	-1	-1	32
36	1.6737724506353361E-4	TGTGCTGCGTGGGATTCGACCACTGGTTGGTTCAAGATATTT	CAAWDSTTGWFKIF	TRGV10	.	TRGJP1	15	-1	-1	18
36	1.6737724506353361E-4	TGTGCCACCTGGGACGGGCTTGGGGATTGGATCAAGACGTTT	CATWDGLGDWIKTF	TRGV2	.	TRGJP2	18	-1	-1	24
36	1.6737724506353361E-4	TGTGCCACCTGGGACGGGCTGTGGGGTAAGGAGAAACTCTTT	CATWDGLWGKEKLF	TRGV2	.	TRGJ1	18	-1	-1	31
36	1.6737724506353361E-4	TGTGCCACCTGGGACGGGCCGGGGGATTATAAGAAACTCTTT	CATWDGPGDYKKLF	TRGV2	.	TRGJ1	19	-1	-1	25
36	1.6737724506353361E-4	TGTGCCACCTGGGACGGGCGGTGGAGGTATAAGAAACTCTTT	CATWDGRWRYKKLF	TRGV2	.	TRGJ2	18	-1	-1	27
36	1.6737724506353361E-4	TGTGCCACCTGGGACGGGCAGGGTTATTATAAGAAACTCTTT	CATWDGQGYYKKLF	TRGV2	.	TRGJ1	18	-1	-1	23
36	1.6737724506353361E-4	TGTGCCACCTGGGACGGAAATAGTGATTGGATCAAGACGTTT	CATWDGNSDWIKTF	TRGV2	.	TRGJP2	16	-1	-1	20
36	1.6737724506353361E-4	TGTGCCACCTGGGACAGGCCGGTACACTATAAGAAACTCTTT	CATWDRPVHYKKLF	TRGV3	.	TRGJ1	22	-1	-1	27
36	1.6737724506353361E-4	TGTGCCACCTGGGTCTCGCCGCGATATAAGAAACTCTTT	CATWVSPRYKKLF	TRGV7	.	TRGJ1	12	-1	-1	24
36	1.6737724506353361E-4	TGTGCCACCTGGGCCGGGGAGGGGAGGGAGAAACTCTTT	CATWAGEGREKLF	TRGV2	.	TRGJ1	17	-1	-1	28
36	1.6737724506353361E-4	TGTGCCACCTGGGATGGTGGTGATTGGATCAAGACGTTT	CATWDGGDWIKTF	TRGV4	.	TRGJP2	16	-1	-1	13
36	1.6737724506353361E-4	TGTGCCACCTGGGACGGGCCGGATTATAAGAAACTCTTT	CATWDGPDYKKLF	TRGV2	.	TRGJ1	19	-1	-1	22
36	1.6737724506353361E-4	TGTGCCACCTGGGACGGGGGCGATTATAAGAAACTCTTT	CATWDGGDYKKLF	TRGV2	.	TRGJ2	17	-1	-1	22
36	1.6737724506353361E-4	TGTGCCACCTGGGAAATGGATTATTATAAGAAACTCTTT	CATWEMDYYKKLF	TRGV2	.	TRGJ2	13	-1	-1	19
36	1.6737724506353361E-4	TGTGCCACCTGGTACCATTATTATAAGAAACTCTTT	CATWYHYYKKLF	TRGV2	.	TRGJ1	14	-1	-1	16
36	1.6737724506353361E-4	TGTGCCACCTGGGATGCTGATTATAAGAAACTCTTT	CATWDADYKKLF	TRGV4	.	TRGJ1	15	-1	-1	19
36	1.6737724506353361E-4	TGTGCCACCTGGGATGGGCCACCTAAGAAACTCTTT	CATWDGPPKKLF	TRGV4	.	TRGJ2	19	-1	-1	23
36	1.6737724506353361E-4	TGTGCCACCTGGGACGGGCTAAGTAAGAAACTCTTT	CATWDGLSKKLF	TRGV2	.	TRGJ2	18	-1	-1	23
36	1.6737724506353361E-4	TGTGCCACCTGGGACAGGCTATGGGAGAAACTCTTT	CATWDRLWEKLF	TRGV3	.	TRGJ1	18	-1	-1	25
36	1.6737724506353361E-4	TGTGCCACCTGGGAACATGATTGGATCAAGACGTTT	CATWEHDWIKTF	TRGV2	.	TRGJP2	13	-1	-1	17
36	1.6737724506353361E-4	TGTGCCACCTGGGTCGGGTGGAAGAAACTCTTT	CATWVGWKKLF	TRGV2	.	TRGJ1	17	-1	-1	21
36	1.6737724506353361E-4	TGTGCCACCTGGGATAAGCATAAGAAACTCTTT	CATWDKHKKLF	TRGV8	.	TRGJ1	21	-1	-1	19
36	1.6737724506353361E-4	TGTGCCACCTGGGACGGATATAAGAAACTCTTT	CATWDGYKKLF	TRGV3	.	TRGJ2	14	-1	-1	18
36	1.6737724506353361E-4	TGTGCCACCTGGGACAGGCGCGCGAAACTCTTT	CATWDRRAKLF	TRGV7	.	TRGJ1	18	-1	-1	23
36	1.6737724506353361E-4	TGTGCCACCTGGGGTAATAAGAAACTCTTT	CATWGNKKLF	TRGV3	.	TRGJ1	12	-1	-1	16
36	1.6737724506353361E-4	TGTGCCACCTGGGGAGGTAAGAAACTCTTT	CATWGGKKLF	TRGV4	.	TRGJ1	12	-1	-1	17
36	1.6737724506353361E-4	TGTGCCACCTGGGACGTGGAGAAACTCTTT	CATWDVEKLF	TRGV2	.	TRGJ1	15	-1	-1	19
36	1.6737724506353361E-4	TGTGCCATTTCCCGTAAGAAACTCTTT	CAISRKKLF	TRGV8	.	TRGJ1	6	-1	-1	14
35	1.6272787714510212E-4	TGTGCTGCGTGGGACTTCTCACGTGGAATGCGATCTTATTATAAGAAACTCTTT	CAAWDFSRGMRSYYKKLF	TRGV10	.	TRGJ1	13	-1	-1	35
35	1.6272787714510212E-4	TGTGCCACCTGGGACGGCCAACGTGGTAGTAGTGATTGGATCAAGACGTTT	CATWDGQRGSSDWIKTF	TRGV2	.	TRGJP2	16	-1	-1	26
35	1.6272787714510212E-4	TGTGCTGCGTGGGATGTAACCCTGGACACTGGTTGGTTCAAGATATTT	CAAWDVTLDTGWFKIF	TRGV10	.	TRGJP1	14	-1	-1	26
35	1.6272787714510212E-4	TGTGCCACCTGGGACGGGCTAGGGAGTAGTGATTGGATCAAGACGTTT	CATWDGLGSSDWIKTF	TRGV2	.	TRGJP2	18	-1	-1	24
35	1.6272787714510212E-4	TGTGCCACCTGGGACGGGCAGGTAGGTTGTGATTGGATCAAGACGTTT	CATWDGQVGCDWIKTF	TRGV2	.	TRGJP2	18	-1	-1	25
35	1.6272787714510212E-4	TGTGCCACCTGGGACGGTAATAGTAGTGATTGGATCAAGACGTTT	CATWDGNSSDWIKTF	TRGV2	.	TRGJP2	16	-1	-1	19
35	1.6272787714510212E-4	TGTGCCACCTGGGACGGGCCCGTCGATTATTATAAGAAACTCTTT	CATWDGPVDYYKKLF	TRGV2	.	TRGJ1	23	-1	-1	22
35	1.6272787714510212E-4	TGTGCCACCTGGGACAGGGGTTTCTTTTGTTATAAGAAACTCTTT	CATWDRGFFCYKKLF	TRGV5	.	TRGJ1	17	-1	-1	26
35	1.6272787714510212E-4	TGTGCTGCGTGGGATTATACTGGTTATTATAAGAAACTCTTT	CAAWDYTGYYKKLF	TRGV10	.	TRGJ1	16	-1	-1	23
35	1.6272787714510212E-4	TGTGCTGCGTGGGATTATAAATACGATAAGAAGAAACTCTTT	CAAWDYKYDKKKLF	TRGV10	.	TRGJ1	16	-1	-1	30
35	1.6272787714510212E-4	TGTGCCACCTGGGATGGGCCCAGTTATTATAAGAAACTCTTT	CATWDGPSYYKKLF	TRGV4	.	TRGJ1	21	-1	-1	23
35	1.6272787714510212E-4	TGTGCCACCTGGGATGGGCAGGGCTATTATAAGAAACTCTTT	CATWDGQGYYKKLF	TRGV4	.	TRGJ1	18	-1	-1	24
35	1.6272787714510212E-4	TGTGCCACCTGGGACGGGCCACGGTATTATAAGAAACTCTTT	CATWDGPRYYKKLF	TRGV2	.	TRGJ1	19	-1	-1	24
35	1.6272787714510212E-4	TGTGCCACCTGGGACAGGCCGGGAGGGTATAAGAAACTCTTT	CATWDRPGGYKKLF	TRGV5	.	TRGJ1	19	-1	-1	27
35	1.6272787714510212E-4	TGTGCCACCTGGGATGATTGGAATTATAAGAAACTCTTT	CATWDDWNYKKLF	TRGV4	.	TRGJ1	15	-1	-1	22
35	1.6272787714510212E-4	TGTGCCACCTGGGATATAGGGCACCTCGGGAAACTCTTT	CATWDIGHLGKLF	TRGV8	.	TRGJ2	15	-1	-1	29
35	1.6272787714510212E-4	TGTGCCACCTGGGACGGGCTTCGGTATAAGAAACTCTTT	CATWDGLRYKKLF	TRGV2	.	TRGJ1	18	-1	-1	24
35	1.6272787714510212E-4	TGTGCCACCTGGGACGGGCCTCATTATAAGAAACTCTTT	CATWDGPHYKKLF	TRGV2	.	TRGJ1	19	-1	-1	22
35	1.6272787714510212E-4	TGTGCCACCTGGGACGGGCGACATTATAAGAAACTCTTT	CATWDGRHYKKLF	TRGV2	.	TRGJ1	18	-1	-1	22
35	1.6272787714510212E-4	TGTGCCACCTGGGACGGAGGGAGGCATAAGAAACTCTTT	CATWDGGRHKKLF	TRGV2	.	TRGJ1	16	-1	-1	25
35	1.6272787714510212E-4	TGTGCCACCTGGGACAGTATCCATTATAAGAAACTCTTT	CATWDSIHYKKLF	TRGV3	.	TRGJ1	16	-1	-1	22
35	1.6272787714510212E-4	TGTGCCACCTGGGACAGGCTTAACTATAAGAAACTCTTT	CATWDRLNYKKLF	TRGV3	.	TRGJ1	18	-1	-1	24
35	1.6272787714510212E-4	TGTGCCACCTGGGACAGGGGGCGGGATTTGGAACTCTTT	CATWDRGRDLELF	TRGV7	.	TRGJ2	17	-1	-1	31
35	1.6272787714510212E-4	TGTGCCACCTGGTACAATCATTATAAGAAACTCTTT	CATWYNHYKKLF	TRGV3	.	TRGJ2	15	-1	-1	15
35	1.6272787714510212E-4	TGTGCCACCTGGGACCCGTATTATAAGAAACTCTTT	CATWDPYYKKLF	TRGV4	.	TRGJ1	13	-1	-1	18
35	1.6272787714510212E-4	TGTGCCACCTGGGACGGGCCGGGTAAGAAACTCTTT	CATWDGPGKKLF	TRGV2	.	TRGJ1	19	-1	-1	23
35	1.6272787714510212E-4	TGTGCCACCTGGGACAGGCTGTGTAAGAAACTCTTT	CATWDRLCKKLF	TRGV7	.	TRGJ1	21	-1	-1	23
35	1.6272787714510212E-4	TGTGCCACCTGGGACAGGCGTTATAAGAAACTCTTT	CATWDRRYKKLF	TRGV3	.	TRGJ1	18	-1	-1	20
35	1.6272787714510212E-4	TGTGCCACCTGGGACAGGCGGGTGAAGAAACTCTTT	CATWDRRVKKLF	TRGV7	.	TRGJ1	18	-1	-1	24
35	1.6272787714510212E-4	TGTGCCACCGCACCTCGGAGTTATAAGAAACTCTTT	CATAPRSYKKLF	TRGV4	.	TRGJ2	8	-1	-1	20
35	1.6272787714510212E-4	TGTGCCACCTGGCCCTACCCCTCTAAACTCTTT	CATWPYPSKLF	TRGV8	.	TRGJ2	11	-1	-1	24
35	1.6272787714510212E-4	TGTGCCACCTGGGGTCGGAATAAGAAACTCTTT	CATWGRNKKLF	TRGV2	.	TRGJ1	12	-1	-1	19
35	1.6272787714510212E-4	TGTGCCACCTGGGATAGGCCTGGGAAACTCTTT	CATWDRPGKLF	TRGV8	.	TRGJ2	20	-1	-1	23
35	1.6272787714510212E-4	TGTGCCACCTGGGACCTCAGGAAGAAACTCTTT	CATWDLRKKLF	TRGV2	.	TRGJ1	14	-1	-1	21
35	1.6272787714510212E-4	TGTGCCACCTGGGACAGGCGGGTGAAACTCTTT	CATWDRRVKLF	TRGV3	.	TRGJ1	18	-1	-1	23
35	1.6272787714510212E-4	TGTGCCACCTGGGAACGGGATAAGAAACTCTTT	CATWERDKKLF	TRGV7	.	TRGJ1	13	-1	-1	19
35	1.6272787714510212E-4	TGTGCCACCGCCATTTGCTATAAGAAACTCTTT	CATAICYKKLF	TRGV4	.	TRGJ1	8	-1	-1	18
35	1.6272787714510212E-4	TGTGCTGCGTGGGAAGAGTTCAAGATATTT	CAAWEEFKIF	TRGV10	.	TRGJP1	13	-1	-1	17
35	1.6272787714510212E-4	TGTGCCACCTGGGATTTGGAGAAACTCTTT	CATWDLEKLF	TRGV8	.	TRGJ1	14	-1	-1	19
35	1.6272787714510212E-4	TGTGCCACCTGGGATCGAAAGAAACTCTTT	CATWDRKKLF	TRGV8	.	TRGJ1	14	-1	-1	18
35	1.6272787714510212E-4	TGTGCCACCTGGGATAGTTGGAAACTCTTT	CATWDSWKLF	TRGV8	.	TRGJ1	16	-1	-1	20
35	1.6272787714510212E-4	TGTGCCACCTGGGATACTCAACTCTTT	CATWDTQLF	TRGV4	.	TRGJ1	14	-1	-1	19
35	1.6272787714510212E-4	TCCAGTGCTAAGAAACTCTTT	SSAKKLF	TRGV8	.	TRGJ1	0	-1	-1	8
35	1.6272787714510212E-4	TGTGCCACCAATTATTATAAGAAACTCTTT	CATNYYKKLF	TRGV4	.	TRGJ1	8	-1	-1	9
35	1.6272787714510212E-4	TGTGCCACCTTTGATAAGAAACTCTTT	CATFDKKLF	TRGV8	.	TRGJ1	15	-1	-1	13
35	1.6272787714510212E-4	TGTGCCACCTGGGCGAAGAAACTCTTT	CATWAKKLF	TRGV7	.	TRGJ1	12	-1	-1	15
35	1.6272787714510212E-4	TGTGCCACCTGGGACGTAACTCTCTTT	CATWDVTLF	TRGV8	.	TRGJ1	13	-1	-1	21
34	1.5807850922667062E-4	TGTGCCACCTGGGACGGGTGTCAAGAGTTGGGCAAAAAAATCAAGGTATTT	CATWDGCQELGKKIKVF	TRGV2	.	TRGJP	17	-1	-1	21
34	1.5807850922667062E-4	TGTGCCACCTGGGACGGGCCGCATTATAGTAGTGATTGGATCAAGACGTTT	CATWDGPHYSSDWIKTF	TRGV2	.	TRGJP2	19	-1	-1	24
34	1.5807850922667062E-4	TGTGCCTTGTGGGAGGTGCCTCCAGCCCTATATAAGAAACTCTTT	CALWEVPPALYKKLF	TRGV9	.	TRGJ1	18	-1	-1	30
34	1.5807850922667062E-4	TGTGCCACCTGGGACGGGCGTAGGAGTGATTGGATCAAGACGTTT	CATWDGRRSDWIKTF	TRGV2	.	TRGJP2	18	-1	-1	20
34	1.5807850922667062E-4	TGTGCCACCTGGGAGCCGGACGAGAGGTATTATAAGAAACTCTTT	CATWEPDERYYKKLF	TRGV3	.	TRGJ1	13	-1	-1	27
34	1.5807850922667062E-4	TGTGCTGCGTGGGACCGGAGGAATTATTATAAGAAACTCTTT	CAAWDRRNYYKKLF	TRGV10	.	TRGJ1	13	-1	-1	20
34	1.5807850922667062E-4	TGTGCCACCTGGGATGGCTCCCAGGATTATAAGAAACTCTTT	CATWDGSQDYKKLF	TRGV4	.	TRGJ1	16	-1	-1	25
34	1.5807850922667062E-4	TGTGCCACCTGGGATGGGGGGCCATGGGGTAAGAAACTCTTT	CATWDGGPWGKKLF	TRGV4	.	TRGJ1	17	-1	-1	29
34	1.5807850922667062E-4	TGTGCCACCTGGGACGGGCTTAGTGATTGGATCAAGACGTTT	CATWDGLSDWIKTF	TRGV2	.	TRGJP2	18	-1	-1	20
34	1.5807850922667062E-4	TGTGCCACCTGGGACGGGCCTAGTGATTGGATCAAGACGTTT	CATWDGPSDWIKTF	TRGV2	.	TRGJP2	19	-1	-1	20
34	1.5807850922667062E-4	TGTGCCACCTGGGACGGGCAGGGGTATTATAAGAAACTCTTT	CATWDGQGYYKKLF	TRGV2	.	TRGJ1	18	-1	-1	24
34	1.5807850922667062E-4	TGTGCCACCTGGGACGGAGGTAGTGATTGGATCAAGACGTTT	CATWDGGSDWIKTF	TRGV2	.	TRGJP2	16	-1	-1	19
34	1.5807850922667062E-4	TGTGCCACCTGGGATTCCAGGGATTATAAGAAACTCTTT	CATWDSRDYKKLF	TRGV4	.	TRGJ1	14	-1	-1	22
34	1.5807850922667062E-4	TGTGCCACCTGGGATGTCTTCGGGGGCAAGAAACTCTTT	CATWDVFGGKKLF	TRGV4	.	TRGJ1	15	-1	-1	27
34	1.5807850922667062E-4	TGTGCCACCTGGGATAGGCCTTGTTATAAGAAACTCTTT	CATWDRPCYKKLF	TRGV8	.	TRGJ1	20	-1	-1	20
34	1.5807850922667062E-4	TGTGCCACCTGGGATAGGGATTATTATAAGAAACTCTTT	CATWDRDYYKKLF	TRGV8	.	TRGJ1	17	-1	-1	19
34	1.5807850922667062E-4	TGTGCCACCTGGGACTTACATTATTATAAGAAACTCTTT	CATWDLHYYKKLF	TRGV2	.	TRGJ1	14	-1	-1	19
34	1.5807850922667062E-4	TGTGCCACCTGGGACGGGCCCAATTATAAGAAACTCTTT	CATWDGPNYKKLF	TRGV2	.	TRGJ1	20	-1	-1	22
34	1.5807850922667062E-4	TGTGCCACCTGGGACGGGCGGGAGTATAAGAAACTCTTT	CATWDGREYKKLF	TRGV2	.	TRGJ1	18	-1	-1	24
34	1.5807850922667062E-4	TGTGCCACCTGGGACGGGCGGAAATATAAGAAACTCTTT	CATWDGRKYKKLF	TRGV2	.	TRGJ1	18	-1	-1	24
34	1.5807850922667062E-4	TGTGCCACCTGGGACGGGATCAATTATAAGAAACTCTTT	CATWDGINYKKLF	TRGV2	.	TRGJ1	17	-1	-1	22
34	1.5807850922667062E-4	TGTGCCACCTGGGACACCTGGGGGCGTAAGAAACTCTTT	CATWDTWGRKKLF	TRGV3	.	TRGJ1	15	-1	-1	26
34	1.5807850922667062E-4	TGTGCCACCTGGGACAGCCTAGGGTATAAGAAACTCTTT	CATWDSLGYKKLF	TRGV3	.	TRGJ1	19	-1	-1	24
34	1.5807850922667062E-4	TGTGCCACCTGGGACAGGCCAGGCTATAAGAAACTCTTT	CATWDRPGYKKLF	TRGV7	.	TRGJ1	19	-1	-1	24
34	1.5807850922667062E-4	TGTGCTGCGTGCGACACTGGTTGGTTCAAGATATTT	CAACDTGWFKIF	TRGV10	.	TRGJP1	13	-1	-1	14
34	1.5807850922667062E-4	TGTGCCACCTGGGATGGTTCGAAGTGGAAACTCTTT	CATWDGSKWKLF	TRGV4	.	TRGJ1	16	-1	-1	26
34	1.5807850922667062E-4	TGTGCCACCTGGGATGGGAACCATAAGAAACTCTTT	CATWDGNHKKLF	TRGV4	.	TRGJ1	17	-1	-1	22
34	1.5807850922667062E-4	TGTGCCACCTGGGACTGCGCTTATAAGAAACTCTTT	CATWDCAYKKLF	TRGV3	.	TRGJ1	14	-1	-1	20
34	1.5807850922667062E-4	TGTGCCACCTGGGACCGATATTATAAGAAACTCTTT	CATWDRYYKKLF	TRGV3	.	TRGJ1	14	-1	-1	18
34	1.5807850922667062E-4	TGTGCCACCTGGGATGGCCCCAAGAAACTCTTT	CATWDGPKKLF	TRGV4	.	TRGJ1	21	-1	-1	21
34	1.5807850922667062E-4	TGTGCCACCTGGGATACTAATAAGAAACTCTTT	CATWDTNKKLF	TRGV8	.	TRGJ1	15	-1	-1	19
34	1.5807850922667062E-4	TGTGCCACCTGGGACCCCGATAAGAAACTCTTT	CATWDPDKKLF	TRGV3	.	TRGJ1	14	-1	-1	19
34	1.5807850922667062E-4	TGTGCCACCTGGGACGCCAATAAGAAACTCTTT	CATWDANKKLF	TRGV2	.	TRGJ1	15	-1	-1	19
34	1.5807850922667062E-4	TGTGCCACCTGCTACTATAAGAAACTCTTT	CATCYYKKLF	TRGV4	.	TRGJ1	10	-1	-1	12
34	1.5807850922667062E-4	TGTGCCACGGGGCCACTTAAGAAACTCTTT	CATGPLKKLF	TRGV8	.	TRGJ1	7	-1	-1	17
34	1.5807850922667062E-4	TGTGCCACCGGATATAAGAAACTCTTT	CATGYKKLF	TRGV8	.	TRGJ1	13	-1	-1	12
34	1.5807850922667062E-4	TGTGCCACCTTCGCTAAGAAACTCTTT	CATFAKKLF	TRGV3	.	TRGJ1	9	-1	-1	14
33	1.5342914130823916E-4	TGTGCTGCGTGGGATGTTGGGGGGCAACCGCCTACCACTGGTTGGTTCAAGATATTT	CAAWDVGGQPPTTGWFKIF	TRGV10	.	TRGJP1	14	-1	-1	32
33	1.5342914130823916E-4	TGTGCCACCTGGGACGGGGTTAGGGACAGGGGTGATTGGATCAAGACGTTT	CATWDGVRDRGDWIKTF	TRGV2	.	TRGJP2	17	-1	-1	31
33	1.5342914130823916E-4	TGTGCCACCTGGGATTCGTCCGCCGTGTGTTATTATAAGAAACTCTTT	CATWDSSAVCYYKKLF	TRGV3	.	TRGJ1	13	-1	-1	29
33	1.5342914130823916E-4	TGTGCCACCTGGGACCGGGCAAAAGTGGGGGATGATAAGAAACTCTTT	CATWDRAKVGDDKKLF	TRGV2	.	TRGJ1	19	-1	-1	31
33	1.5342914130823916E-4	TGTGCCACCTGGGACGCTTTGGAGTTGGGCAAAAAAATCAAGGTATTT	CATWDALELGKKIKVF	TRGV2	.	TRGJP	15	-1	-1	21
33	1.5342914130823916E-4	TGTGCCACCTGGGACGGGCCGGCGAGTAGTGATTGGATCAAGACGTTT	CATWDGPASSDWIKTF	TRGV2	.	TRGJP2	19	-1	-1	24
33	1.5342914130823916E-4	TGTGCTGCGTGGGACCGACTAAAGAATTATTATAAGAAACTCTTT	CAAWDRLKNYYKKLF	TRGV10	.	TRGJ1	13	-1	-1	23
33	1.5342914130823916E-4	TGTGCCACCTGGGACGGCCGGGGTAGTGATTGGATCAAGACGTTT	CATWDGRGSDWIKTF	TRGV2	.	TRGJP2	16	-1	-1	22
33	1.5342914130823916E-4	TGTGCCACCTGGGACGGGCGGGGGGTCTGGTATAAGAAACTCTTT	CATWDGRGVWYKKLF	TRGV2	.	TRGJ1	18	-1	-1	30
33	1.5342914130823916E-4	TGTGCCACCTGGGACGGGCGAGGTAGTGATTGGATCAAGACGTTT	CATWDGRGSDWIKTF	TRGV2	.	TRGJP2	18	-1	-1	22
33	1.5342914130823916E-4	TGTGCCACCTGGGACGGGCACTCGAATTATTATAAGAAACTCTTT	CATWDGHSNYYKKLF	TRGV2	.	TRGJ1	18	-1	-1	21
33	1.5342914130823916E-4	TGTGCCACCTGGGACACTCGGGGGGGTGATTGGATCAAGACGTTT	CATWDTRGGDWIKTF	TRGV2	.	TRGJP2	14	-1	-1	25
33	1.5342914130823916E-4	TGTGCCACCTGGGAGGGAAAGTCTATGACCTGTAAGAAACTCTTT	CATWEGKSMTCKKLF	TRGV3	.	TRGJ1	13	-1	-1	32
33	1.5342914130823916E-4	TGTGCCACCTGGATCGGTGATAGTAGTGATTGGATCAAGACGTTT	CATWIGDSSDWIKTF	TRGV2	.	TRGJP2	11	-1	-1	19
33	1.5342914130823916E-4	TGTGCCACCTGGTGGGCTAGTAGTGATTGGATCAAGACGTTT	CATWWASSDWIKTF	TRGV2	.	TRGJP2	11	-1	-1	17
33	1.5342914130823916E-4	TGTGCCACCTGGGATAGCCCGGCCCTTTATAAGAAACTCTTT	CATWDSPALYKKLF	TRGV8	.	TRGJ1	19	-1	-1	26
33	1.5342914130823916E-4	TGTGCCACCTGGGACTGGCGGCATTATTATAAGAAACTCTTT	CATWDWRHYYKKLF	TRGV2	.	TRGJ1	18	-1	-1	22
33	1.5342914130823916E-4	TGTGCCACCTGGGACGGGCTTGGATATTATAAGAAACTCTTT	CATWDGLGYYKKLF	TRGV2	.	TRGJ2	18	-1	-1	24
33	1.5342914130823916E-4	TGTGCCACCTGGGACGGGCTCCTTCGGTATAAGAAACTCTTT	CATWDGLLRYKKLF	TRGV2	.	TRGJ1	18	-1	-1	27
33	1.5342914130823916E-4	TGTGCCACCTGGGACGGGCCGTGGAAATATAAGAAACTCTTT	CATWDGPWKYKKLF	TRGV2	.	TRGJ1	19	-1	-1	27
33	1.5342914130823916E-4	TGTGCCACCTGGGACGGGCAAGGATGTTATAAGAAACTCTTT	CATWDGQGCYKKLF	TRGV2	.	TRGJ1	18	-1	-1	26
33	1.5342914130823916E-4	TGTGCCACCTGGGACAGGCTCCCTTATTATAAGAAACTCTTT	CATWDRLPYYKKLF	TRGV3	.	TRGJ1	18	-1	-1	23
33	1.5342914130823916E-4	TGTGCCACCTGGGACAGGCGGGGTTATTATAAGAAACTCTTT	CATWDRRGYYKKLF	TRGV3	.	TRGJ1	18	-1	-1	23
33	1.5342914130823916E-4	TGTGCCACCTGGGACAGGCAGTGGGGGTATAAGAAACTCTTT	CATWDRQWGYKKLF	TRGV3	.	TRGJ1	18	-1	-1	27
33	1.5342914130823916E-4	TGTGCCATTCCTGGTAGTAGTGATTGGATCAAGACGTTT	CAIPGSSDWIKTF	TRGV2	.	TRGJP2	13	-1	-1	14
33	1.5342914130823916E-4	TGTGCCACCTGGGATTTAGGCCCGGATAAGAAACTCTTT	CATWDLGPDKKLF	TRGV3	.	TRGJ1	13	-1	-1	25
33	1.5342914130823916E-4	TGTGCCACCTGGGATGGGAGTGATTGGATCAAGACGTTT	CATWDGSDWIKTF	TRGV4	.	TRGJP2	17	-1	-1	18
33	1.5342914130823916E-4	TGTGCCACCTGGGATAAGCGTTGGTATAAGAAACTCTTT	CATWDKRWYKKLF	TRGV8	.	TRGJ1	18	-1	-1	24
33	1.5342914130823916E-4	TGTGCCACCTGGGACTACGGTGATTGGATCAAGACGTTT	CATWDYGDWIKTF	TRGV2	.	TRGJP2	14	-1	-1	19
33	1.5342914130823916E-4	TGTGCCACCTGGGACCCGGGTGATTGGATCAAGACGTTT	CATWDPGDWIKTF	TRGV2	.	TRGJP2	14	-1	-1	19
33	1.5342914130823916E-4	TGTGCCACCTGGGACGGGCCTGGTTATAAGAAACTCTTT	CATWDGPGYKKLF	TRGV2	.	TRGJ1	19	-1	-1	23
33	1.5342914130823916E-4	TGTGCCACCTGGGACGGGCCTAGGGGGATCAAGACGTTT	CATWDGPRGIKTF	TRGV2	.	TRGJP2	19	-1	-1	25
33	1.5342914130823916E-4	TGTGCCACCTGGGACGGGCGCTATTATAAGAAACTCTTT	CATWDGRYYKKLF	TRGV2	.	TRGJ1	18	-1	-1	21
33	1.5342914130823916E-4	TGTGCCACCTGGGACGGGCGGGGCTATAAGAAACTCTTT	CATWDGRGYKKLF	TRGV2	.	TRGJ1	18	-1	-1	24
33	1.5342914130823916E-4	TGTGCCACCTGGGACGGGCATGGTTATAAGAAACTCTTT	CATWDGHGYKKLF	TRGV2	.	TRGJ1	18	-1	-1	23
33	1.5342914130823916E-4	TGTGCCACGGGGGAGGGTAGTGATTGGATCAAGACGTTT	CATGEGSDWIKTF	TRGV2	.	TRGJP2	16	-1	-1	16
33	1.5342914130823916E-4	TGTGCCCTATCGGGTAGTGATTGGATCAAGACGTTT	CALSGSDWIKTF	TRGV2	.	TRGJP2	5	-1	-1	13
33	1.5342914130823916E-4	TGTGCCACCTTAAACCAATTTGAGAAGAAACTCTTT	CATLNQFEKKLF	TRGV7	.	TRGJ1	9	-1	-1	24
33	1.5342914130823916E-4	TGTGCCACCTGGGCGAATTATTATAAGAAACTCTTT	CATWANYYKKLF	TRGV8	.	TRGJ1	12	-1	-1	13
33	1.5342914130823916E-4	TGTGCCACCTGGGGCTGGGGTTATAAGAAACTCTTT	CATWGWGYKKLF	TRGV8	.	TRGJ1	12	-1	-1	20
33	1.5342914130823916E-4	TGTGCCACCTGGGATGGGCAGGATAAGAAACTCTTT	CATWDGQDKKLF	TRGV4	.	TRGJ2	18	-1	-1	22
33	1.5342914130823916E-4	TGTGCCACCTGGGATACCAGGTTATGTGAACTCTTT	CATWDTRLCELF	TRGV8	.	TRGJ1	15	-1	-1	28
33	1.5342914130823916E-4	TGTGCCACCTGGGACGTTCTCTATAAGAAACTCTTT	CATWDVLYKKLF	TRGV2	.	TRGJ1	15	-1	-1	21
33	1.5342914130823916E-4	TGTGCCACCTGGGACGGGCGGGATAAGAAACTCTTT	CATWDGRDKKLF	TRGV2	.	TRGJ1	18	-1	-1	22
33	1.5342914130823916E-4	TGTGCCACCTGGGACGATTATTATAAGAAACTCTTT	CATWDDYYKKLF	TRGV2	.	TRGJ1	15	-1	-1	16
33	1.5342914130823916E-4	TGTGCCACCTGGGACGAGGATTATAAGAAACTCTTT	CATWDEDYKKLF	TRGV2	.	TRGJ1	15	-1	-1	19
33	1.5342914130823916E-4	TGTGCCACCTGGGACAGGCATTATAAGAAACTCTTT	CATWDRHYKKLF	TRGV3	.	TRGJ1	18	-1	-1	19
33	1.5342914130823916E-4	TGTGCCACCTGGGAACTGTATTATAAGAAACTCTTT	CATWELYYKKLF	TRGV3	.	TRGJ1	13	-1	-1	18
33	1.5342914130823916E-4	TGTGCCACCGGGCGGCAGTACTATAAGAAACTCTTT	CATGRQYYKKLF	TRGV8	.	TRGJ1	11	-1	-1	18
33	1.5342914130823916E-4	TGTGCCACCTGGCCCCCGGCTAAGAAACTCTTT	CATWPPAKKLF	TRGV8	.	TRGJ1	11	-1	-1	20
33	1.5342914130823916E-4	TGTGCCACCTGGGATTATTCTAAGAAACTCTTT	CATWDYSKKLF	TRGV8	.	TRGJ1	14	-1	-1	13
33	1.5342914130823916E-4	TGTGCCACCTGGGACAGGCCAGAGAAACTCTTT	CATWDRPEKLF	TRGV3	.	TRGJ1	19	-1	-1	22
33	1.5342914130823916E-4	TGTGCCACCTGGGAGGTAGTCAAGAAACTCTTT	CATWEVVKKLF	TRGV2	.	TRGJ1	13	-1	-1	21
33	1.5342914130823916E-4	TGTGCCACCTGGGAGGGGCGGATCAAGACGTTT	CATWEGRIKTF	TRGV2	.	TRGJP2	18	-1	-1	19
33	1.5342914130823916E-4	TGTGCCACCTGGAATTGCTATAAGAAACTCTTT	CATWNCYKKLF	TRGV8	.	TRGJ1	14	-1	-1	11
33	1.5342914130823916E-4	TGTGCCACCTGGGGGGATAAGAAACTCTTT	CATWGDKKLF	TRGV4	.	TRGJ1	12	-1	-1	16
33	1.5342914130823916E-4	TGTGCCACCTGGGATACTCAGAAACTCTTT	CATWDTQKLF	TRGV4	.	TRGJ1	14	-1	-1	19
33	1.5342914130823916E-4	TGTGCCACCTGGGACAGGCTCGAACTCTTT	CATWDRLELF	TRGV7	.	TRGJ1	18	-1	-1	22
33	1.5342914130823916E-4	TGTGCCACCTGGGAAATTGGGAAACTCTTT	CATWEIGKLF	TRGV2	.	TRGJ1	13	-1	-1	20
33	1.5342914130823916E-4	TGTGCCACCTGGATATTTAAGAAACTCTTT	CATWIFKKLF	TRGV4	.	TRGJ1	11	-1	-1	13
33	1.5342914130823916E-4	TGTGCCACCCTAAAGAAACTCTTT	CATLKKLF	TRGV2	.	TRGJ1	8	-1	-1	12
33	1.5342914130823916E-4	TGTGCAGGCGGTAAGAAACTCTTT	CAGGKKLF	TRGV8	.	TRGJ1	4	-1	-1	11
33	1.5342914130823916E-4	TGTGCCACCCTAGAAGCGGGGAAACTCTTT	CATLEAGKLF	TRGV3	.	TRGJ1	8	-1	-1	20
33	1.5342914130823916E-4	TGTGCCACCTGGAGAAGGCATAAGAAACTCTTT	CATWRRHKKLF	TRGV8	.	TRGJ1	21	-1	-1	19
32	1.4877977338980766E-4	TGTGCCACCTGGGACGGGCGGACGGTGGGAATGGGGTATAGTGATTGGATCAAGACGTTT	CATWDGRTVGMGYSDWIKTF	TRGV2	.	TRGJP2	18	-1	-1	38
32	1.4877977338980766E-4	TGTGCCACCTGGGACAGGCCCCAATCCATTATTAGGGTTAAGAAACTCTTT	CATWDRPQSIIRVKKLF	TRGV7	.	TRGJ1	19	-1	-1	38
32	1.4877977338980766E-4	TGTGCCACCTGGCCTCCAGGCGACTATCTTGATTGGATCAAGACGTTT	CATWPPGDYLDWIKTF	TRGV2	.	TRGJP2	11	-1	-1	29
32	1.4877977338980766E-4	TGTGCCACCTGGGACCCGCCTAGGTGGGGTGATTGGATCAAGACGTTT	CATWDPPRWGDWIKTF	TRGV2	.	TRGJP2	14	-1	-1	28
32	1.4877977338980766E-4	TGTGCCACCTGGGACGGGCAGTTTAGTAGTGATTGGATCAAGACGTTT	CATWDGQFSSDWIKTF	TRGV2	.	TRGJP2	18	-1	-1	23
32	1.4877977338980766E-4	TGTGCCACCTGGGACGAGCCATGCCATCCAGGACTTAAGAAACTCTTT	CATWDEPCHPGLKKLF	TRGV2	.	TRGJ1	19	-1	-1	35
32	1.4877977338980766E-4	TGTGCTGCGTGGGATTCATATACCACTGGTTGGTTCAAGATATTT	CAAWDSYTTGWFKIF	TRGV10	.	TRGJP1	15	-1	-1	17
32	1.4877977338980766E-4	TGTGCCACCTGGGACCCGGATAGTAGTGATTGGATCAAGACGTTT	CATWDPDSSDWIKTF	TRGV3	.	TRGJP2	14	-1	-1	19
32	1.4877977338980766E-4	TGTGCCACCTGGGACGGGCCAGGTAGTGATTGGATCAAGACGTTT	CATWDGPGSDWIKTF	TRGV2	.	TRGJP2	19	-1	-1	22
32	1.4877977338980766E-4	TGTGCCACCTGGGAACGTGAGGGTGGTGATTGGATCAAGACGTTT	CATWEREGGDWIKTF	TRGV2	.	TRGJP2	13	-1	-1	22
32	1.4877977338980766E-4	TGTGCCACCTGGGACTCCACGGTGGGTTATAAGAAACTCTTT	CATWDSTVGYKKLF	TRGV2	.	TRGJ1	14	-1	-1	26
32	1.4877977338980766E-4	TGTGCCACCTGGGACGGGCCCCACGATTATAAGAAACTCTTT	CATWDGPHDYKKLF	TRGV2	.	TRGJ1	20	-1	-1	25
32	1.4877977338980766E-4	TGTGCCACCTGGGACGGGGGAGGGAGGTATAAGAAACTCTTT	CATWDGGGRYKKLF	TRGV2	.	TRGJ2	17	-1	-1	27
32	1.4877977338980766E-4	TGTGCCACCTGGGACAGGCCCCTTTGGTATAAGAAACTCTTT	CATWDRPLWYKKLF	TRGV3	.	TRGJ1	19	-1	-1	27
32	1.4877977338980766E-4	TGTGCCACCTGGGACAGGCATGGGGATTATAAGAAACTCTTT	CATWDRHGDYKKLF	TRGV7	.	TRGJ1	21	-1	-1	25
32	1.4877977338980766E-4	TGTGCCACCTGGGACAGGCAGATCGATTATAAGAAACTCTTT	CATWDRQIDYKKLF	TRGV3	.	TRGJ1	18	-1	-1	25
32	1.4877977338980766E-4	TGTGCCACCTGGGAGAGGGGTAGTGATTGGATCAAGACGTTT	CATWERGSDWIKTF	TRGV2	.	TRGJP2	13	-1	-1	19
32	1.4877977338980766E-4	TGTGCCACCTGGTTCCAACGGGATTATAAGAAACTCTTT	CATWFQRDYKKLF	TRGV4	.	TRGJ1	11	-1	-1	22
32	1.4877977338980766E-4	TGTGCCACCTGGGCCGCCAATTATTATAAGAAACTCTTT	CATWAANYYKKLF	TRGV3	.	TRGJ1	12	-1	-1	18
32	1.4877977338980766E-4	TGTGCCACCTGGGATGGGTATTGGGGCGGGAAACTCTTT	CATWDGYWGGKLF	TRGV4	.	TRGJ1	17	-1	-1	29
32	1.4877977338980766E-4	TGTGCCACCTGGGATGGGCCTGGTTATAAGAAACTCTTT	CATWDGPGYKKLF	TRGV4	.	TRGJ1	19	-1	-1	23
32	1.4877977338980766E-4	TGTGCCACCTGGGATGGGCCGTGGTATAAGAAACTCTTT	CATWDGPWYKKLF	TRGV4	.	TRGJ1	19	-1	-1	24
32	1.4877977338980766E-4	TGTGCCACCTGGGATAGGGTGGGGTATAAGAAACTCTTT	CATWDRVGYKKLF	TRGV8	.	TRGJ1	17	-1	-1	24
32	1.4877977338980766E-4	TGTGCCACCTGGGACCCCGTGGGTTATAAGAAACTCTTT	CATWDPVGYKKLF	TRGV7	.	TRGJ1	14	-1	-1	23
32	1.4877977338980766E-4	TGTGCCACCTGGGACGCCTGCGGTTATAAGAAACTCTTT	CATWDACGYKKLF	TRGV3	.	TRGJ1	19	-1	-1	23
32	1.4877977338980766E-4	TGTGCCACCTGGGACGGGCTGAGGTATAAGAAACTCTTT	CATWDGLRYKKLF	TRGV2	.	TRGJ1	18	-1	-1	24
32	1.4877977338980766E-4	TGTGCCACCTGGGACGGGCCTGGATATAAGAAACTCTTT	CATWDGPGYKKLF	TRGV2	.	TRGJ1	19	-1	-1	24
32	1.4877977338980766E-4	TGTGCCACCTGGGACGGGCCCGGGGACAAGAAACTCTTT	CATWDGPGDKKLF	TRGV2	.	TRGJ1	21	-1	-1	27
32	1.4877977338980766E-4	TGTGCCACCTGGGACGGGCCGGCATATAAGAAACTCTTT	CATWDGPAYKKLF	TRGV2	.	TRGJ1	19	-1	-1	24
32	1.4877977338980766E-4	TGTGCCACCTGGGACGGGCCAGAATATAAGAAACTCTTT	CATWDGPEYKKLF	TRGV2	.	TRGJ1	19	-1	-1	24
32	1.4877977338980766E-4	TGTGCCACCTGGGACGGGGTTTGGTATAAGAAACTCTTT	CATWDGVWYKKLF	TRGV2	.	TRGJ1	17	-1	-1	24
32	1.4877977338980766E-4	TGTGCCACCTGGGACGGACCTTTTTTGAAGAAACTCTTT	CATWDGPFLKKLF	TRGV2	.	TRGJ1	19	-1	-1	27
32	1.4877977338980766E-4	TGTGCCACCTGGGACGGACCACATCCCAAGAAACTCTTT	CATWDGPHPKKLF	TRGV2	.	TRGJ1	27	-1	-1	27
32	1.4877977338980766E-4	TGTGCCACCTGGGACACATGGGGTTATAAGAAACTCTTT	CATWDTWGYKKLF	TRGV7	.	TRGJ1	15	-1	-1	23
32	1.4877977338980766E-4	TGTGCCACCTGGGACAGGCGTCATTATAAGAAACTCTTT	CATWDRRHYKKLF	TRGV7	.	TRGJ1	18	-1	-1	22
32	1.4877977338980766E-4	TGTGCCACCTGGGACAGGCAGTATTATAAGAAACTCTTT	CATWDRQYYKKLF	TRGV3	.	TRGJ1	18	-1	-1	21
32	1.4877977338980766E-4	TGTGCCACCTGGGACAGGCAAGATTATAAGAAACTCTTT	CATWDRQDYKKLF	TRGV3	.	TRGJ1	18	-1	-1	22
32	1.4877977338980766E-4	TGTGCCACCTGGGACAGGAATATGAGGGGGAAACTCTTT	CATWDRNMRGKLF	TRGV4	.	TRGJ1	13	-1	-1	29
32	1.4877977338980766E-4	TGTGCCACCTGGGACAGACTAGGTTATAAGAAACTCTTT	CATWDRLGYKKLF	TRGV3	.	TRGJ1	16	-1	-1	23
32	1.4877977338980766E-4	TGTGCCACCTGGGAACACGCGAGGTATAAGAAACTCTTT	CATWEHARYKKLF	TRGV2	.	TRGJ1	13	-1	-1	24
32	1.4877977338980766E-4	TGTGCCACCTGGATTTATAGTGATTGGATCAAGACGTTT	CATWIYSDWIKTF	TRGV2	.	TRGJP2	11	-1	-1	17
32	1.4877977338980766E-4	TGTGCCACCTTAAATAGTGATTGGATCAAGACGTTT	CATLNSDWIKTF	TRGV2	.	TRGJP2	9	-1	-1	14
32	1.4877977338980766E-4	TGTGCCACCTGGGTTACCACATGTAAGAAACTCTTT	CATWVTTCKKLF	TRGV8	.	TRGJ1	15	-1	-1	23
32	1.4877977338980766E-4	TGTGCCACCTGGGGTGTTTATTATAAGAAACTCTTT	CATWGVYYKKLF	TRGV8	.	TRGJ2	12	-1	-1	17
32	1.4877977338980766E-4	TGTGCCACCTGGGGGGGCCACCCCAAGAAACTCTTT	CATWGGHPKKLF	TRGV4	.	TRGJ2	24	-1	-1	24
32	1.4877977338980766E-4	TGTGCCACCTGGGATGGGCTATATAAGAAACTCTTT	CATWDGLYKKLF	TRGV4	.	TRGJ1	18	-1	-1	21
32	1.4877977338980766E-4	TGTGCCACCTGGGATGGATATTATAAGAAACTCTTT	CATWDGYYKKLF	TRGV4	.	TRGJ1	16	-1	-1	18
32	1.4877977338980766E-4	TGTGCCACCTGGGACTGGTATTATAAGAAACTCTTT	CATWDWYYKKLF	TRGV3	.	TRGJ2	17	-1	-1	18
32	1.4877977338980766E-4	TGTGCCACCTGGGACGGGCTGTATAAGAAACTCTTT	CATWDGLYKKLF	TRGV2	.	TRGJ1	18	-1	-1	21
32	1.4877977338980766E-4	TGTGCCACCTGGGACGGGCCTAGAGAGAAACTCTTT	CATWDGPREKLF	TRGV2	.	TRGJ1	19	-1	-1	25
32	1.4877977338980766E-4	TGTGCCACCTGGGACGGGCAGTATAAGAAACTCTTT	CATWDGQYKKLF	TRGV2	.	TRGJ1	18	-1	-1	21
32	1.4877977338980766E-4	TGTGCCACCTGGGACAGGCTGTATAAGAAACTCTTT	CATWDRLYKKLF	TRGV3	.	TRGJ1	21	-1	-1	21
32	1.4877977338980766E-4	TGTGCCACAGGAGGGGTCGATTATAAGAAACTCTTT	CATGGVDYKKLF	TRGV4	.	TRGJ1	7	-1	-1	19
32	1.4877977338980766E-4	TGTGCCACCTGGGTAAGTTATAAGAAACTCTTT	CATWVSYKKLF	TRGV4	.	TRGJ1	12	-1	-1	17
32	1.4877977338980766E-4	TGTGCCACCTGGGCAGGGTATAAGAAACTCTTT	CATWAGYKKLF	TRGV2	.	TRGJ1	12	-1	-1	18
32	1.4877977338980766E-4	TGTGCCACCTGGGGGGGTTATAAGAAACTCTTT	CATWGGYKKLF	TRGV7	.	TRGJ1	12	-1	-1	17
32	1.4877977338980766E-4	TGTGCCACCTGGGACGGGCCAAAGAAACTCTTT	CATWDGPKKLF	TRGV2	.	TRGJ1	19	-1	-1	21
32	1.4877977338980766E-4	TGTGCCACCTGGGAGAATTATAAGAAACTCTTT	CATWENYKKLF	TRGV4	.	TRGJ1	13	-1	-1	16
32	1.4877977338980766E-4	TGTGCCACCTGGGTGCATAAGAAACTCTTT	CATWVHKKLF	TRGV8	.	TRGJ1	12	-1	-1	16
32	1.4877977338980766E-4	TGTGCCACCTGGGATTTCAGGAAACTCTTT	CATWDFRKLF	TRGV8	.	TRGJ2	14	-1	-1	20
32	1.4877977338980766E-4	TGTGCCACCTTTTATAAGAAACTCTTT	CATFYKKLF	TRGV8	.	TRGJ1	9	-1	-1	11
32	1.4877977338980766E-4	TGTGCCACCTGGGATAGGTATAAGAAACTCTTT	CATWDRYKKLF	TRGV8	.	TRGJ1	17	-1	-1	18
32	1.4877977338980766E-4	TGTGCCACCTGGGATAGATTCGAGAAACTCTTT	CATWDRFEKLF	TRGV8	.	TRGJ1	16	-1	-1	22
32	1.4877977338980766E-4	TGTGCCACCTGGGATGGGCCGATACTCTTT	CATWDGPILF	TRGV4	.	TRGJ1	22	-1	-1	20
32	1.4877977338980766E-4	TGTGCCACCTGGGACGGAAAGAAACTCTTT	CATWDGKKLF	TRGV3	.	TRGJ1	14	-1	-1	18
31	1.4413040547137616E-4	TGTGCCACCTGGGACGGATTAAGGCAAGAGTTGGGCAAAAAAATCAAGGTATTT	CATWDGLRQELGKKIKVF	TRGV2	.	TRGJP	16	-1	-1	22
31	1.4413040547137616E-4	TGTGCCACCTGGGATGGACAAGGGTGCCGAGAAAGTTATAAGAAACTCTTT	CATWDGQGCRESYKKLF	TRGV4	.	TRGJ1	16	-1	-1	35
31	1.4413040547137616E-4	TGTGCCACCTGGGACGGGCCCGGGGGGAGTAGTGATTGGATCAAGACGTTT	CATWDGPGGSSDWIKTF	TRGV2	.	TRGJP2	21	-1	-1	27
31	1.4413040547137616E-4	TGTGCTGCGTGGGATTCGAGGAGTACCACTGGTTGGTTCAAGATATTT	CAAWDSRSTTGWFKIF	TRGV10	.	TRGJP1	15	-1	-1	23
31	1.4413040547137616E-4	TGTGCTGCGTGGGATTATATTGCGTCAAATTATTATAAGAAACTCTTT	CAAWDYIASNYYKKLF	TRGV10	.	TRGJ1	16	-1	-1	24
31	1.4413040547137616E-4	TGTGCTGCGTGGGACCGCAATTCCCCAAATTATTATAAGAAACTCTTT	CAAWDRNSPNYYKKLF	TRGV10	.	TRGJ1	13	-1	-1	27
31	1.4413040547137616E-4	TGTGCCACCTGGGACGGGCGGGGAGGTAGTGATTGGATCAAGACGTTT	CATWDGRGGSDWIKTF	TRGV2	.	TRGJP2	18	-1	-1	25
31	1.4413040547137616E-4	TGTGCCACCTGGGACGCAGCGCCCTTATTATGCAAGAAACTCTTT	CATWDAAPLLCKKLF	TRGV2	.	TRGJ1	15	-1	-1	24
31	1.4413040547137616E-4	TGTGCCACCTGGGACGGGCTGTCCCGTGATTATAAGAAACTCTTT	CATWDGLSRDYKKLF	TRGV2	.	TRGJ1	24	-1	-1	28
31	1.4413040547137616E-4	TGTGCCACCTGGGACGGGCCCGCCATTTATTATAAGAAACTCTTT	CATWDGPAIYYKKLF	TRGV2	.	TRGJ1	21	-1	-1	26
31	1.4413040547137616E-4	TGTGCCACCTGGGACGGGCCAAGGGGATATTATAAGAAACTCTTT	CATWDGPRGYYKKLF	TRGV2	.	TRGJ1	19	-1	-1	27
31	1.4413040547137616E-4	TGTGCCACCTGGGACGGGCGGGTTAGTGATTGGATCAAGACGTTT	CATWDGRVSDWIKTF	TRGV2	.	TRGJP2	18	-1	-1	23
31	1.4413040547137616E-4	TGTGCCACCCGGGGGAGGAGGAGCATGATAAGTCAGAAACTCTTT	CATRGRRSMISQKLF	TRGV5	.	TRGJ1	12	-1	-1	34
31	1.4413040547137616E-4	TGTGCTGCGTGGGCTCCTAACCCCTATTATAAGAAACTCTTT	CAAWAPNPYYKKLF	TRGV10	.	TRGJ1	12	-1	-1	24
31	1.4413040547137616E-4	TGTGCTGCGTGGGATTTTACCACTGGTTGGTTCAAGATATTT	CAAWDFTTGWFKIF	TRGV10	.	TRGJP1	15	-1	-1	17
31	1.4413040547137616E-4	TGTGCTGCGTGGGATCGAAGCACTGGTTGGTTCAAGATATTT	CAAWDRSTGWFKIF	TRGV10	.	TRGJP1	14	-1	-1	20
31	1.4413040547137616E-4	TGTGCCACCTGGCGTCATAGTAGTGATTGGATCAAGACGTTT	CATWRHSSDWIKTF	TRGV2	.	TRGJP2	11	-1	-1	16
31	1.4413040547137616E-4	TGTGCCACCTGGGCCGATAGTAGTGATTGGATCAAGACGTTT	CATWADSSDWIKTF	TRGV2	.	TRGJP2	15	-1	-1	16
31	1.4413040547137616E-4	TGTGCCACCTGGGACCGAGGCGCGGATTATAAGAAACTCTTT	CATWDRGADYKKLF	TRGV2	.	TRGJ1	14	-1	-1	25
31	1.4413040547137616E-4	TGTGCCACCTGGGACGTACGTAGTGATTGGATCAAGACGTTT	CATWDVRSDWIKTF	TRGV2	.	TRGJP2	15	-1	-1	19
31	1.4413040547137616E-4	TGTGCCACCTGGGACGGGCCCTTTGGTTATAAGAAACTCTTT	CATWDGPFGYKKLF	TRGV2	.	TRGJ1	20	-1	-1	26
31	1.4413040547137616E-4	TGTGCCACCTGGGACGGGCGGGGTTATTATAAGAAACTCTTT	CATWDGRGYYKKLF	TRGV2	.	TRGJ1	18	-1	-1	23
31	1.4413040547137616E-4	TGTGCCACCTGGGACAGCCACGGTGATTATAAGAAACTCTTT	CATWDSHGDYKKLF	TRGV3	.	TRGJ1	16	-1	-1	25
31	1.4413040547137616E-4	TGTGCCACCTGGGACAGGCCTCAGTATTATAAGAAACTCTTT	CATWDRPQYYKKLF	TRGV3	.	TRGJ1	20	-1	-1	24
31	1.4413040547137616E-4	TGTGCCACCTGGGACAGGCGGAGGTATTATAAGAAACTCTTT	CATWDRRRYYKKLF	TRGV3	.	TRGJ1	18	-1	-1	24
31	1.4413040547137616E-4	TGTGCCACCTGGGTCCCCCCTTGGTATAAGAAACTCTTT	CATWVPPWYKKLF	TRGV8	.	TRGJ1	12	-1	-1	24
31	1.4413040547137616E-4	TGTGCCACCTGGGTGCACACTTATTATAAGAAACTCTTT	CATWVHTYYKKLF	TRGV3	.	TRGJ1	12	-1	-1	20
31	1.4413040547137616E-4	TGTGCCACCTGGGATGGGGAAGGGTATAAGAAACTCTTT	CATWDGEGYKKLF	TRGV4	.	TRGJ1	17	-1	-1	24
31	1.4413040547137616E-4	TGTGCCACCTGGGATGAGGAGTATTATAAGAAACTCTTT	CATWDEEYYKKLF	TRGV4	.	TRGJ1	15	-1	-1	21
31	1.4413040547137616E-4	TGTGCCACCTGGGACCCGCATTATTATAAGAAACTCTTT	CATWDPHYYKKLF	TRGV4	.	TRGJ1	13	-1	-1	16
31	1.4413040547137616E-4	TGTGCCACCTGGGACCAAGTTTATTATAAGAAACTCTTT	CATWDQVYYKKLF	TRGV5	.	TRGJ1	14	-1	-1	20
31	1.4413040547137616E-4	TGTGCCACCTGGGACGGCCGCTGGGGTAAGAAACTCTTT	CATWDGRWGKKLF	TRGV2	.	TRGJ1	16	-1	-1	26
31	1.4413040547137616E-4	TGTGCCACCTGGGACGGGCTTTCATATAAGAAACTCTTT	CATWDGLSYKKLF	TRGV2	.	TRGJ1	18	-1	-1	24
31	1.4413040547137616E-4	TGTGCCACCTGGGACGGGCTGGCTTATAAGAAACTCTTT	CATWDGLAYKKLF	TRGV2	.	TRGJ1	18	-1	-1	23
31	1.4413040547137616E-4	TGTGCCACCTGGGACGGGCCGTGTTATAAGAAACTCTTT	CATWDGPCYKKLF	TRGV2	.	TRGJ1	19	-1	-1	23
31	1.4413040547137616E-4	TGTGCCACCTGGGACGGGCCGGGGTATAAGAAACTCTTT	CATWDGPGYKKLF	TRGV2	.	TRGJ1	19	-1	-1	24
31	1.4413040547137616E-4	TGTGCCACCTGGGACGGGCGGACTTATAAGAAACTCTTT	CATWDGRTYKKLF	TRGV2	.	TRGJ1	18	-1	-1	23
31	1.4413040547137616E-4	TGTGCCACCTGGGACGGGGAGTCTTATAAGAAACTCTTT	CATWDGESYKKLF	TRGV2	.	TRGJ1	17	-1	-1	23
31	1.4413040547137616E-4	TGTGCCACCTGGGACGGACTTGATTGGATCAAGACGTTT	CATWDGLDWIKTF	TRGV2	.	TRGJP2	16	-1	-1	20
31	1.4413040547137616E-4	TGTGCCACCTGGGACAGGCCCTATTATAAGAAACTCTTT	CATWDRPYYKKLF	TRGV3	.	TRGJ1	19	-1	-1	21
31	1.4413040547137616E-4	TGTGCCACCTGGGACAGGCGGTATTATAAGAAACTCTTT	CATWDRRYYKKLF	TRGV3	.	TRGJ1	18	-1	-1	21
31	1.4413040547137616E-4	TGTGCCACCTGGGACAGGGGAGGTTATAAGAAACTCTTT	CATWDRGGYKKLF	TRGV3	.	TRGJ1	17	-1	-1	23
31	1.4413040547137616E-4	TGTGCCACCTGGGACAGAGGTAAGTATAAGAAACTCTTT	CATWDRGKYKKLF	TRGV3	.	TRGJ1	16	-1	-1	24
31	1.4413040547137616E-4	TGTGCCACCTGGGAGGGCGCTTATTATAAGAAACTCTTT	CATWEGAYYKKLF	TRGV8	.	TRGJ2	13	-1	-1	20
31	1.4413040547137616E-4	TGTGCCACCTGGGAATTGGATTATTATAAGAAACTCTTT	CATWELDYYKKLF	TRGV3	.	TRGJ1	13	-1	-1	13
31	1.4413040547137616E-4	TGTGCCACCTGGCCTTCCCCCATTAAGAAACTCTTT	CATWPSPIKKLF	TRGV2	.	TRGJ1	11	-1	-1	23
31	1.4413040547137616E-4	TGTGCCACCTGGGGAGTTCCTTATAAGAAACTCTTT	CATWGVPYKKLF	TRGV8	.	TRGJ1	12	-1	-1	20
31	1.4413040547137616E-4	TGTGCCACCTGGGATTCTTGTTATAAGAAACTCTTT	CATWDSCYKKLF	TRGV8	.	TRGJ1	14	-1	-1	17
31	1.4413040547137616E-4	TGTGCCACCTGGGATCCTTATTATAAGAAACTCTTT	CATWDPYYKKLF	TRGV4	.	TRGJ1	14	-1	-1	17
31	1.4413040547137616E-4	TGTGCCACCTGGGATGGTTTTTATAAGAAACTCTTT	CATWDGFYKKLF	TRGV4	.	TRGJ2	16	-1	-1	17
31	1.4413040547137616E-4	TGTGCCACCTGGGATGGGCCGGATAAGAAACTCTTT	CATWDGPDKKLF	TRGV4	.	TRGJ1	19	-1	-1	22
31	1.4413040547137616E-4	TGTGCCACCTGGGACCCAAATTTTAAGAAACTCTTT	CATWDPNFKKLF	TRGV2	.	TRGJ1	14	-1	-1	19
31	1.4413040547137616E-4	TGTGCCACCTGGGACGGGCACTATAAGAAACTCTTT	CATWDGHYKKLF	TRGV2	.	TRGJ1	18	-1	-1	21
31	1.4413040547137616E-4	TGTGCCACCTGGGACAATAATTATAAGAAACTCTTT	CATWDNNYKKLF	TRGV3	.	TRGJ1	15	-1	-1	15
31	1.4413040547137616E-4	TGTGCCACCTGGGAGGATTATTATAAGAAACTCTTT	CATWEDYYKKLF	TRGV4	.	TRGJ1	13	-1	-1	16
31	1.4413040547137616E-4	TGTGCCACCTGGGAACGGGATTATAAGAAACTCTTT	CATWERDYKKLF	TRGV2	.	TRGJ1	18	-1	-1	19
31	1.4413040547137616E-4	TGTGCCACCTGGGGTGATTGGATCAAGACGTTT	CATWGDWIKTF	TRGV2	.	TRGJP2	12	-1	-1	13
31	1.4413040547137616E-4	TGTGCCACCTGGGATCGTTATAAGAAACTCTTT	CATWDRYKKLF	TRGV4	.	TRGJ1	14	-1	-1	17
31	1.4413040547137616E-4	TGTGCCACCTGGGATGGGCCGAAGAAACTCTTT	CATWDGPKKLF	TRGV4	.	TRGJ1	19	-1	-1	21
31	1.4413040547137616E-4	TGTGCCACCTGGGACCCCTATAAGAAACTCTTT	CATWDPYKKLF	TRGV3	.	TRGJ1	14	-1	-1	18
31	1.4413040547137616E-4	TGTGCCACCTGGGACAGGCTCGGAAAACTCTTT	CATWDRLGKLF	TRGV3	.	TRGJ1	18	-1	-1	24
31	1.4413040547137616E-4	TGTGCCACCTGGTATTATAAGAAACTCTTT	CATWYYKKLF	TRGV8	.	TRGJ1	14	-1	-1	12
31	1.4413040547137616E-4	TGTGCCACCTGGGTCTATAAGAAACTCTTT	CATWVYKKLF	TRGV2	.	TRGJ2	12	-1	-1	15
31	1.4413040547137616E-4	TGTGCCACTGGTAAGAAACTCTTT	CATGKKLF	TRGV4	.	TRGJ2	10	-1	-1	11
31	1.4413040547137616E-4	TGTGCCACCTGGGTTCCTCTCTTT	CATWVPLF	TRGV4	.	TRGJ1	12	-1	-1	18
31	1.4413040547137616E-4	TGTGCCTCCCCTGGCAGATTTAAGAAACTCTTT	CASPGRFKKLF	TRGV2	.	TRGJ1	8	-1	-1	17
31	1.4413040547137616E-4	TGTGCCACCTGGGATACGCCCAAGAAACTCTTT	CATWDTPKKLF	TRGV8	.	TRGJ1	19	-1	-1	21
31	1.4413040547137616E-4	TGTGCCACCTGGGATAGCAAGAAACTCTTT	CATWDSKKLF	TRGV8	.	TRGJ1	16	-1	-1	18
31	1.4413040547137616E-4	TGTGCCACCTGGGAAGAGAAACTCTTT	CATWEEKLF	TRGV4	.	TRGJ1	13	-1	-1	16
30	1.3948103755294467E-4	TGTGCTGCGTGGGATTATGCCCCCGCGCCCAAGAATTATTATAAGAAACTCTTT	CAAWDYAPAPKNYYKKLF	TRGV10	.	TRGJ1	16	-1	-1	32
30	1.3948103755294467E-4	TGTGCCACCTGGGACGTCACCCACTGGATAGGCGGTGATTGGATCAAGACGTTT	CATWDVTHWIGGDWIKTF	TRGV2	.	TRGJP2	15	-1	-1	34
30	1.3948103755294467E-4	TGTGCTGCGTGGGATCTTGGCCCGCACACGAATTATTATAAGAAACTCTTT	CAAWDLGPHTNYYKKLF	TRGV10	.	TRGJ1	14	-1	-1	28
30	1.3948103755294467E-4	TGTGCCACCTGGGACGGCTCATATAGTAGTGATTGGATCAAGACGTTT	CATWDGSYSSDWIKTF	TRGV2	.	TRGJP2	16	-1	-1	20
30	1.3948103755294467E-4	TGTGCCACCTGGGACAGGCCTAGAGGCATAGGCCTCAAGAAACTCTTT	CATWDRPRGIGLKKLF	TRGV3	.	TRGJ1	20	-1	-1	36
30	1.3948103755294467E-4	TGTGCCACCTGGGGCCCCCCCGAAGTGAGGTATAAGAAACTCTTT	CATWGPPEVRYKKLF	TRGV2	.	TRGJ1	12	-1	-1	30
30	1.3948103755294467E-4	TGTGCCACCTGGGACGGGCCGGTGACTTATTATAAGAAACTCTTT	CATWDGPVTYYKKLF	TRGV2	.	TRGJ1	22	-1	-1	23
30	1.3948103755294467E-4	TGTGCCACCTGGGACGGGCCGAGCTGTGATTGGATCAAGACGTTT	CATWDGPSCDWIKTF	TRGV2	.	TRGJP2	19	-1	-1	25
30	1.3948103755294467E-4	TGTGCCACCTGGGACGGGCGGGGTTGTGATTATAAGAAACTCTTT	CATWDGRGCDYKKLF	TRGV2	.	TRGJ1	18	-1	-1	28
30	1.3948103755294467E-4	TGTGCCACCTGGGACGGGGGGAGTAGTGATTGGATCAAGACGTTT	CATWDGGSSDWIKTF	TRGV2	.	TRGJP2	17	-1	-1	21
30	1.3948103755294467E-4	TGTGCCACCTGGGACAGGCCCCTTCGTTTTTATAAGAAACTCTTT	CATWDRPLRFYKKLF	TRGV3	.	TRGJ1	19	-1	-1	26
30	1.3948103755294467E-4	TGTGCCTTGTGGGAGTTATATAATTATTATAAGAAACTCTTT	CALWELYNYYKKLF	TRGV9	.	TRGJ1	14	-1	-1	21
30	1.3948103755294467E-4	TGTGCCACCTGGGATGGCATGAATTATTATAAGAAACTCTTT	CATWDGMNYYKKLF	TRGV4	.	TRGJ1	16	-1	-1	20
30	1.3948103755294467E-4	TGTGCCACCTGGGATAGCCAGGGTTATTATAAGAAACTCTTT	CATWDSQGYYKKLF	TRGV8	.	TRGJ1	16	-1	-1	23
30	1.3948103755294467E-4	TGTGCCACCTGGGATAGGCAGGGGGATTATAAGAAACTCTTT	CATWDRQGDYKKLF	TRGV8	.	TRGJ1	18	-1	-1	25
30	1.3948103755294467E-4	TGTGCCACCTGGGACGGGCCGAGTTATTATAAGAAACTCTTT	CATWDGPSYYKKLF	TRGV2	.	TRGJ1	19	-1	-1	19
30	1.3948103755294467E-4	TGTGCCACCTGGGACGGGCCAAGTGATTGGATCAAGACGTTT	CATWDGPSDWIKTF	TRGV2	.	TRGJP2	19	-1	-1	21
30	1.3948103755294467E-4	TGTGCCACCTGGGACGGGAGTAGTGATTGGATCAAGACGTTT	CATWDGSSDWIKTF	TRGV2	.	TRGJP2	17	-1	-1	18
30	1.3948103755294467E-4	TGTGCCACCTGGGACACTGAGGATTATTATAAGAAACTCTTT	CATWDTEDYYKKLF	TRGV7	.	TRGJ1	15	-1	-1	22
30	1.3948103755294467E-4	TGTGCCACCTGGGACAGGCCTGATTATTATAAGAAACTCTTT	CATWDRPDYYKKLF	TRGV3	.	TRGJ1	21	-1	-1	22
30	1.3948103755294467E-4	TGTGCCACCTGGGGCAGGGGTTATTATAAGAAACTCTTT	CATWGRGYYKKLF	TRGV5P	.	TRGJ1	17	-1	-1	20
30	1.3948103755294467E-4	TGTGCCACCTGGGATTCCCTTTATTATAAGAAACTCTTT	CATWDSLYYKKLF	TRGV8	.	TRGJ1	14	-1	-1	20
30	1.3948103755294467E-4	TGTGCCACCTGGGATGGGCCGGCGCCTAAGAAACTCTTT	CATWDGPAPKKLF	TRGV4	.	TRGJ1	19	-1	-1	26
30	1.3948103755294467E-4	TGTGCCACCTGGGACCCTGCCTATTATAAGAAACTCTTT	CATWDPAYYKKLF	TRGV3	.	TRGJ2	14	-1	-1	21
30	1.3948103755294467E-4	TGTGCCACCTGGGACGCTTCTTATTATAAGAAACTCTTT	CATWDASYYKKLF	TRGV2	.	TRGJ1	15	-1	-1	20
30	1.3948103755294467E-4	TGTGCCACCTGGGACGCTCCGTATTATAAGAAACTCTTT	CATWDAPYYKKLF	TRGV2	.	TRGJ1	15	-1	-1	21
30	1.3948103755294467E-4	TGTGCCACCTGGGACAGCGCGAATTATAAGAAACTCTTT	CATWDSANYKKLF	TRGV3	.	TRGJ1	16	-1	-1	22
30	1.3948103755294467E-4	TGTGCCACCTGGGACAGGCCATATTATAAGAAACTCTTT	CATWDRPYYKKLF	TRGV5	.	TRGJ1	19	-1	-1	21
30	1.3948103755294467E-4	TGTGCCACCTGGGTCTTGTATTATAAGAAACTCTTT	CATWVLYYKKLF	TRGV5	.	TRGJ1	12	-1	-1	18
30	1.3948103755294467E-4	TGTGCCACCTGGGTGAACTATTATAAGAAACTCTTT	CATWVNYYKKLF	TRGV5	.	TRGJ1	12	-1	-1	14
30	1.3948103755294467E-4	TGTGCCACCTGGGCTAAATATGGGGAGAAACTCTTT	CATWAKYGEKLF	TRGV2	.	TRGJ1	12	-1	-1	25
30	1.3948103755294467E-4	TGTGCCACCTGGGCCCTCCATAATAAGAAACTCTTT	CATWALHNKKLF	TRGV2	.	TRGJ1	12	-1	-1	19
30	1.3948103755294467E-4	TGTGCCACCTGGGCACCTTATTATAAGAAACTCTTT	CATWAPYYKKLF	TRGV2	.	TRGJ1	12	-1	-1	17
30	1.3948103755294467E-4	TGTGCCACCTGGGATGGTGAGTATAAGAAACTCTTT	CATWDGEYKKLF	TRGV4	.	TRGJ1	16	-1	-1	21
30	1.3948103755294467E-4	TGTGCCACCTGGGATAGGCGGAATAAGAAACTCTTT	CATWDRRNKKLF	TRGV8	.	TRGJ1	18	-1	-1	22
30	1.3948103755294467E-4	TGTGCCACCTGGGACGGGCCAGATAAGAAACTCTTT	CATWDGPDKKLF	TRGV2	.	TRGJ1	19	-1	-1	22
30	1.3948103755294467E-4	TGTGCCACCTGGGACAGGCCGAATAAGAAACTCTTT	CATWDRPNKKLF	TRGV3	.	TRGJ1	19	-1	-1	22
30	1.3948103755294467E-4	TGTCGGGAGAGAGATTATTATAAGAAACTCTTT	CRERDYYKKLF	TRGV5	.	TRGJ1	2	-1	-1	13
30	1.3948103755294467E-4	TGTGCTGCGTGGGTGTGTTGGTTCAAGATATTT	CAAWVCWFKIF	TRGV10	.	TRGJP1	12	-1	-1	16
30	1.3948103755294467E-4	TGTGCCACCTGGGACGCTTATAAGAAACTCTTT	CATWDAYKKLF	TRGV7	.	TRGJ1	14	-1	-1	17
30	1.3948103755294467E-4	TGTGCCACCCACTCTTATTATAAGAAACTCTTT	CATHSYYKKLF	TRGV8	.	TRGJ1	8	-1	-1	14
30	1.3948103755294467E-4	TGTGCCACCACGTATTATAAGAAACTCTTT	CATTYYKKLF	TRGV7	.	TRGJ1	8	-1	-1	12
30	1.3948103755294467E-4	TGTGCAAGGGGTTATTATAAGAAACTCTTT	CARGYYKKLF	TRGV2	.	TRGJ1	4	-1	-1	11
30	1.3948103755294467E-4	TGTGCCACCTGGGGCTATTATAAGAAACTCTTT	CATWGYYKKLF	TRGV4	.	TRGJ1	12	-1	-1	15
30	1.3948103755294467E-4	TGTGCCACCTGGGACCGAAATAAGAAACTCTTT	CATWDRNKKLF	TRGV3	.	TRGJ1	14	-1	-1	19
30	1.3948103755294467E-4	TGTGCCACCTGGGACGTGGGCAAGAAACTCTTT	CATWDVGKKLF	TRGV3	.	TRGJ1	14	-1	-1	21
30	1.3948103755294467E-4	TGTGCCACCTGGGACAGTTATAAGAAACTCTTT	CATWDSYKKLF	TRGV3	.	TRGJ1	16	-1	-1	17
30	1.3948103755294467E-4	TGTGCCACCTGGAGTTATTATAAGAAACTCTTT	CATWSYYKKLF	TRGV8	.	TRGJ1	11	-1	-1	11
30	1.3948103755294467E-4	TGTGCCACCTGGTCCAATAAGAAACTCTTT	CATWSNKKLF	TRGV2	.	TRGJ1	11	-1	-1	16
30	1.3948103755294467E-4	TGTGCCACCTGGGACCTTGGGATCAAGACGTTT	CATWDLGIKTF	TRGV2	.	TRGJP2	14	-1	-1	19
30	1.3948103755294467E-4	TGTGCCACCCCGAATTATTATAAGAAACTCTTT	CATPNYYKKLF	TRGV4	.	TRGJ1	8	-1	-1	10
30	1.3948103755294467E-4	TGCTGTGGGGAGAAACTCTTT	CCGEKLF	TRGV8	.	TRGJ1	1	-1	-1	10
30	1.3948103755294467E-4	TGTGCCACCTGGGACAATTATAAGAAACTCTTT	CATWDNYKKLF	TRGV3	.	TRGJ1	15	-1	-1	16
30	1.3948103755294467E-4	TGCTCATATTATAAGAAACTCTTT	CSYYKKLF	TRGV4	.	TRGJ1	1	-1	-1	6
30	1.3948103755294467E-4	TGTGCCACCTTATTTAGTGATTGGATCAAGACGTTT	CATLFSDWIKTF	TRGV2	.	TRGJP2	9	-1	-1	14
29	1.348316696345132E-4	TGTGCCACCTGGGACGGGCCGGAATTTTATAGTAGTGATTGGATCAAGACGTTT	CATWDGPEFYSSDWIKTF	TRGV2	.	TRGJP2	19	-1	-1	27
29	1.348316696345132E-4	TGTGCCACCTGGGACGGCCCAGGGGGTAAAAGGGGGATCAAGACGTTT	CATWDGPGGKRGIKTF	TRGV2	.	TRGJP2	19	-1	-1	34
29	1.348316696345132E-4	TGTGCCACCTGGGACGGGCCGAAGAGTAGTGATTGGATCAAGACGTTT	CATWDGPKSSDWIKTF	TRGV2	.	TRGJP2	19	-1	-1	24
29	1.348316696345132E-4	TGTGCCACCTGGGACGGGCGAGGGGGTAGTGATTGGATCAAGACGTTT	CATWDGRGGSDWIKTF	TRGV2	.	TRGJP2	18	-1	-1	25
29	1.348316696345132E-4	TGTGCCACCTGGGATGGGCCCTGGGTTTATTATAAGAAACTCTTT	CATWDGPWVYYKKLF	TRGV4	.	TRGJ1	20	-1	-1	26
29	1.348316696345132E-4	TGTGCCACCTGGGATGGGCAGGGCGATTATTATAAGAAACTCTTT	CATWDGQGDYYKKLF	TRGV4	.	TRGJ1	18	-1	-1	25
29	1.348316696345132E-4	TGTGCCACCTGGGATGGGCAAGAGGCTTATTATAAGAAACTCTTT	CATWDGQEAYYKKLF	TRGV4	.	TRGJ1	18	-1	-1	26
29	1.348316696345132E-4	TGTGCCACCTGGGACGCCGATACGTCTTATTATAAGAAACTCTTT	CATWDADTSYYKKLF	TRGV2	.	TRGJ1	15	-1	-1	26
29	1.348316696345132E-4	TGTGCCACCTGGGACGGGTTTGATCACCCTAAAAAGAAACTCTTT	CATWDGFDHPKKKLF	TRGV2	.	TRGJ1	17	-1	-1	33
29	1.348316696345132E-4	TGTGCCACCTGGGACGGGCCGAGATACGATTGGATCAAGACGTTT	CATWDGPRYDWIKTF	TRGV2	.	TRGJP2	19	-1	-1	27
29	1.348316696345132E-4	TGTGCCACCTGGGACGGGCACAAGAATTATTATAAGAAACTCTTT	CATWDGHKNYYKKLF	TRGV2	.	TRGJ2	18	-1	-1	23
29	1.348316696345132E-4	TGTGCCACCTGGGACAGGCCGTTGTTTGTTTATAAGAAACTCTTT	CATWDRPLFVYKKLF	TRGV3	.	TRGJ1	19	-1	-1	29
29	1.348316696345132E-4	TGTGCCACCTGGGAACGGGTCGGTGGTAAGGATAAGAAACTCTTT	CATWERVGGKDKKLF	TRGV4	.	TRGJ1	13	-1	-1	31
29	1.348316696345132E-4	TGTGCCACCTGGTTCGTATGCAGTGATTGGATCAAGACGTTT	CATWFVCSDWIKTF	TRGV2	.	TRGJP2	11	-1	-1	21
29	1.348316696345132E-4	TGTGCCACCTGGGTTATTGTACGTGATTGGATCAAGACGTTT	CATWVIVRDWIKTF	TRGV2	.	TRGJP2	12	-1	-1	14
29	1.348316696345132E-4	TGTGCCACCTGGGGCAGGCCAAGTGATTATAAGAAACTCTTT	CATWGRPSDYKKLF	TRGV5P	.	TRGJ1	19	-1	-1	25
29	1.348316696345132E-4	TGTGCCACCTGGGGCAGGGACGTCGATTATAAGAAACTCTTT	CATWGRDVDYKKLF	TRGV5P	.	TRGJ1	17	-1	-1	25
29	1.348316696345132E-4	TGTGCCACCTGGGATGGTAGGGGTAGGAATAAGAAACTCTTT	CATWDGRGRNKKLF	TRGV4	.	TRGJ1	16	-1	-1	28
29	1.348316696345132E-4	TGTGCCACCTGGGATGGGCCGGCGAATTATAAGAAACTCTTT	CATWDGPANYKKLF	TRGV4	.	TRGJ1	19	-1	-1	25
29	1.348316696345132E-4	TGTGCCACCTGGGATATACCCCCTTATCGTGAGAAACTCTTT	CATWDIPPYREKLF	TRGV8	.	TRGJ1	15	-1	-1	31
29	1.348316696345132E-4	TGTGCCACCTGGGATACCCCGATCAATTATAAGAAACTCTTT	CATWDTPINYKKLF	TRGV8	.	TRGJ1	15	-1	-1	25
29	1.348316696345132E-4	TGTGCCACCTGGGACGTTTTGTCGTATTATAAGAAACTCTTT	CATWDVLSYYKKLF	TRGV3	.	TRGJ1	14	-1	-1	24
29	1.348316696345132E-4	TGTGCCACCTGGGACGGTTCAAGGGTGTATAAGAAACTCTTT	CATWDGSRVYKKLF	TRGV2	.	TRGJ1	16	-1	-1	27
29	1.348316696345132E-4	TGTGCCACCTGGGACGGCCCTCGGAGGTATAAGAAACTCTTT	CATWDGPRRYKKLF	TRGV2	.	TRGJ1	19	-1	-1	27
29	1.348316696345132E-4	TGTGCCACCTGGGACGGCCGGGGTGATTGGATCAAGACGTTT	CATWDGRGDWIKTF	TRGV2	.	TRGJP2	16	-1	-1	22
29	1.348316696345132E-4	TGTGCCACCTGGGACGGGCCTTTTTGTTATAAGAAACTCTTT	CATWDGPFCYKKLF	TRGV2	.	TRGJ1	19	-1	-1	23
29	1.348316696345132E-4	TGTGCCACCTGGGACGGGCCGTGCTATTATAAGAAACTCTTT	CATWDGPCYYKKLF	TRGV2	.	TRGJ1	19	-1	-1	24
29	1.348316696345132E-4	TGTGCCACCTGGGACGGGCCAAGACGCTATAAGAAACTCTTT	CATWDGPRRYKKLF	TRGV2	.	TRGJ1	19	-1	-1	27
29	1.348316696345132E-4	TGTGCCACCTGGGACGGGCAATGGTATTATAAGAAACTCTTT	CATWDGQWYYKKLF	TRGV2	.	TRGJ1	18	-1	-1	24
29	1.348316696345132E-4	TGTGCCACCTGGGACGAGAGGATTTATTATAAGAAACTCTTT	CATWDERIYYKKLF	TRGV2	.	TRGJ1	15	-1	-1	20
29	1.348316696345132E-4	TGTGCCACCTGGGACACGCCTGGTTATTATAAGAAACTCTTT	CATWDTPGYYKKLF	TRGV7	.	TRGJ1	21	-1	-1	23
29	1.348316696345132E-4	TGTGCCACCTGGGACAGCCGGAATTATTATAAGAAACTCTTT	CATWDSRNYYKKLF	TRGV3	.	TRGJ1	16	-1	-1	20
29	1.348316696345132E-4	TGTGCCACCTGGGACAGGCTAATTTATTATAAGAAACTCTTT	CATWDRLIYYKKLF	TRGV3	.	TRGJ1	18	-1	-1	23
29	1.348316696345132E-4	TGTGCCACCTGGGACAGGCCATATCATTATAAGAAACTCTTT	CATWDRPYHYKKLF	TRGV5	.	TRGJ1	19	-1	-1	22
29	1.348316696345132E-4	TGTGCCACCTGGGACAGACAACATTATTATAAGAAACTCTTT	CATWDRQHYYKKLF	TRGV3	.	TRGJ1	16	-1	-1	22
29	1.348316696345132E-4	TGTGCCACCTGGAACGTAGGAACTGGTTGGTTCAAGATATTT	CATWNVGTGWFKIF	TRGV2	.	TRGJP1	15	-1	-1	21
29	1.348316696345132E-4	TGTGCTGCGTGGGGACCTAATTATTATAAGAAACTCTTT	CAAWGPNYYKKLF	TRGV10	.	TRGJ1	12	-1	-1	18
29	1.348316696345132E-4	TGTGCCACCTCAACTAGGAATTATTATAAGAAACTCTTT	CATSTRNYYKKLF	TRGV4	.	TRGJ1	9	-1	-1	17
29	1.348316696345132E-4	TGTGCCACCTGGGCGAGGGGGTATTATAAGAAACTCTTT	CATWARGYYKKLF	TRGV4	.	TRGJ1	12	-1	-1	21
29	1.348316696345132E-4	TGTGCCACCTGGGATGCAGGTGATTGGATCAAGACGTTT	CATWDAGDWIKTF	TRGV8	.	TRGJP2	14	-1	-1	19
29	1.348316696345132E-4	TGTGCCACCTGGGATGGGCCTGTGTATAAGAAACTCTTT	CATWDGPVYKKLF	TRGV4	.	TRGJ1	19	-1	-1	24
29	1.348316696345132E-4	TGTGCCACCTGGGATGGGCCCGGGTATAAGAAACTCTTT	CATWDGPGYKKLF	TRGV4	.	TRGJ1	20	-1	-1	24
29	1.348316696345132E-4	TGTGCCACCTGGGATGACCTTTATTATAAGAAACTCTTT	CATWDDLYYKKLF	TRGV4	.	TRGJ1	15	-1	-1	20
29	1.348316696345132E-4	TGTGCCACCTGGGACGTATTTTATTATAAGAAACTCTTT	CATWDVFYYKKLF	TRGV3	.	TRGJ1	14	-1	-1	20
29	1.348316696345132E-4	TGTGCCACCTGGGACGGGCCGCATTATAAGAAACTCTTT	CATWDGPHYKKLF	TRGV2	.	TRGJ1	19	-1	-1	22
29	1.348316696345132E-4	TGTGCCACCTGGGACGGGGACTATTATAAGAAACTCTTT	CATWDGDYYKKLF	TRGV2	.	TRGJ1	17	-1	-1	21
29	1.348316696345132E-4	TGTGCCACCTGGGACAGGCTGGCTTATAAGAAACTCTTT	CATWDRLAYKKLF	TRGV5	.	TRGJ1	18	-1	-1	23
29	1.348316696345132E-4	TGTGCCACCTGGGACAGGCCGTATTATAAGAAACTCTTT	CATWDRPYYKKLF	TRGV3	.	TRGJ1	19	-1	-1	21
29	1.348316696345132E-4	TGTGCCACCTGGGACAGGAGATATTATAAGAAACTCTTT	CATWDRRYYKKLF	TRGV7	.	TRGJ1	17	-1	-1	21
29	1.348316696345132E-4	TGTGCCACCTGGGAGGGTGGAGGTTATAAGAAACTCTTT	CATWEGGGYKKLF	TRGV4	.	TRGJ2	16	-1	-1	23
29	1.348316696345132E-4	TGTGCCACCTACACCAACAATTATTATAAGAAACTCTTT	CATYTNNYYKKLF	TRGV2	.	TRGJ1	9	-1	-1	18
29	1.348316696345132E-4	TGTGCCACCTGGGATGCCACCTATAAGAAACTCTTT	CATWDATYKKLF	TRGV8	.	TRGJ1	14	-1	-1	21
29	1.348316696345132E-4	TGTGCCACCTGGGATGGGCGCTATAAGAAACTCTTT	CATWDGRYKKLF	TRGV4	.	TRGJ1	18	-1	-1	21
29	1.348316696345132E-4	TGTGCCACCTGGGATAGAGGTTATAAGAAACTCTTT	CATWDRGYKKLF	TRGV8	.	TRGJ1	16	-1	-1	20
29	1.348316696345132E-4	TGTGCCACCTGGGATAAGTGTAATAAGAAACTCTTT	CATWDKCNKKLF	TRGV4	.	TRGJ1	14	-1	-1	22
29	1.348316696345132E-4	TGTGCCACCTGGGACCTTAATTATAAGAAACTCTTT	CATWDLNYKKLF	TRGV5	.	TRGJ1	14	-1	-1	19
29	1.348316696345132E-4	TGTGCCACCTGGGACGGGTTTTGGATCAAGACGTTT	CATWDGFWIKTF	TRGV2	.	TRGJP2	17	-1	-1	20
29	1.348316696345132E-4	TGTGCCACCTGGGACGGGCGATATAAGAAACTCTTT	CATWDGRYKKLF	TRGV2	.	TRGJ1	18	-1	-1	21
29	1.348316696345132E-4	TGTGCCTCCTTTCGTTATTATAAGAAACTCTTT	CASFRYYKKLF	TRGV4	.	TRGJ1	9	-1	-1	14
29	1.348316696345132E-4	TGTGCCACCTGGGACTTTTATAAGAAACTCTTT	CATWDFYKKLF	TRGV2	.	TRGJ1	14	-1	-1	17
29	1.348316696345132E-4	TGTGCCACCGGTACTCGGTATAAGAAACTCTTT	CATGTRYKKLF	TRGV8	.	TRGJ1	8	-1	-1	18
29	1.348316696345132E-4	TGTGCCACCTGGGACGATTTGAAACTCTTT	CATWDDLKLF	TRGV1	.	TRGJ2	14	-1	-1	20
29	1.348316696345132E-4	TGTGCCACCCGCTATTATAAGAAACTCTTT	CATRYYKKLF	TRGV3	.	TRGJ1	8	-1	-1	12
29	1.348316696345132E-4	TGTGCCACCCCCCCCCGGAAACTCTTT	CATPPRKLF	TRGV3	.	TRGJ1	8	-1	-1	17
29	1.348316696345132E-4	TGTGCCATCCGGGATTATAAGAAACTCTTT	CAIRDYKKLF	TRGV8	.	TRGJ1	14	-1	-1	13
29	1.348316696345132E-4	TGTGCTGCGTGGGATTATTTAGGGTTCAAGATATTT	CAAWDYLGFKIF	TRGV10	.	TRGJP1	16	-1	-1	22
29	1.348316696345132E-4	TGTGCCACGGAAACCGCCATCGCCGAGAAACTCTTT	CATETAIAEKLF	TRGV8	.	TRGJ1	7	-1	-1	25
29	1.348316696345132E-4	TGTGCCACCTCTGGGGATTATAAGAAACTCTTT	CATSGDYKKLF	TRGV2	.	TRGJ1	9	-1	-1	16
29	1.348316696345132E-4	TGTGCCACCTGGACGCCGTATAAGAAACTCTTT	CATWTPYKKLF	TRGV3	.	TRGJ1	11	-1	-1	18
29	1.348316696345132E-4	TGTGCCACCCGGGATGATTATAAGAAACTCTTT	CATRDDYKKLF	TRGV8	.	TRGJ1	14	-1	-1	13
29	1.348316696345132E-4	TGTGCCACCTGGGATGGGGGAGTGGGGGAGACGTTT	CATWDGGVGETF	TRGV8	.	TRGJP2	17	-1	-1	28
29	1.348316696345132E-4	TGTGCCACCTGGGATCCCCCTTTTTATAAGAAACTCTTT	CATWDPPFYKKLF	TRGV8	.	TRGJ1	14	-1	-1	20
28	1.301823017160817E-4	TGTGCCACCTGGGATGGGCCAAAGAGGCACGGGGGACAGCACCAGAAACTCTTT	CATWDGPKRHGGQHQKLF	TRGV4	.	TRGJ1	19	-1	-1	43
28	1.301823017160817E-4	TGTGCCACCTGGGATAGGATAGGAGGCGGTGTTTATTATAAGAAACTCTTT	CATWDRIGGGVYYKKLF	TRGV8	.	TRGJ1	17	-1	-1	32
28	1.301823017160817E-4	TGTGCCACCTGGGACGGTGGGGGTTATAGTAGTGATTGGATCAAGACGTTT	CATWDGGGYSSDWIKTF	TRGV2	.	TRGJP2	16	-1	-1	24
28	1.301823017160817E-4	TGTGCCACCTGGGACGGCCCAAAGACCCTGAGTGATTGGATCAAGACGTTT	CATWDGPKTLSDWIKTF	TRGV2	.	TRGJP2	19	-1	-1	30
28	1.301823017160817E-4	TGTGCCACCTGGGACGGGCCGTTCGGGGGTAGTGATTGGATCAAGACGTTT	CATWDGPFGGSDWIKTF	TRGV2	.	TRGJP2	19	-1	-1	28
28	1.301823017160817E-4	TGTGCCACCTGGGACGGGGTACGATATAGTAGTGATTGGATCAAGACGTTT	CATWDGVRYSSDWIKTF	TRGV2	.	TRGJP2	17	-1	-1	19
28	1.301823017160817E-4	TGTGCCACCTGGGACAGGCTAACTTCTCGAAGGGAAAATAAGAAACTCTTT	CATWDRLTSRRENKKLF	TRGV7	.	TRGJ1	18	-1	-1	37
28	1.301823017160817E-4	TGTGCCACCTGGGTTAAACAACTGGCGATTTGGTATAAGAAACTCTTT	CATWVKQLAIWYKKLF	TRGV2	.	TRGJ1	12	-1	-1	33
28	1.301823017160817E-4	TGTGCCACCTGGGAGAATTTGGCTATGGATTATTATAAGAAACTCTTT	CATWENLAMDYYKKLF	TRGV4	.	TRGJ1	13	-1	-1	28
28	1.301823017160817E-4	TGTGCTGCGTGGGAAGGGAAGCTTACTGGTTGGTTCAAGATATTT	CAAWEGKLTGWFKIF	TRGV10	.	TRGJP1	13	-1	-1	24
28	1.301823017160817E-4	TGTGCCACCTGGGGCGGGTTAGTGATGTATTATAAGAAACTCTTT	CATWGGLVMYYKKLF	TRGV4	.	TRGJ1	12	-1	-1	27
28	1.301823017160817E-4	TGTGCCACCTGGGATGGGAGAGGGTCATATTATAAGAAACTCTTT	CATWDGRGSYYKKLF	TRGV4	.	TRGJ1	17	-1	-1	27
28	1.301823017160817E-4	TGTGCCACCTGGGATAGTCCTAGAGGGGTTGATAAGAAACTCTTT	CATWDSPRGVDKKLF	TRGV8	.	TRGJ1	21	-1	-1	31
28	1.301823017160817E-4	TGTGCCACCTGGGATAATCGCTGGGGGGGTTATAAGAAACTCTTT	CATWDNRWGGYKKLF	TRGV8	.	TRGJ1	15	-1	-1	29
28	1.301823017160817E-4	TGTGCCACCTGGGACGGCTGGCTGGTGCTTTATAAGAAACTCTTT	CATWDGWLVLYKKLF	TRGV2	.	TRGJ1	16	-1	-1	29
28	1.301823017160817E-4	TGTGCCACCTGGGACGGGCCGGGGAATTATTATAAGAAACTCTTT	CATWDGPGNYYKKLF	TRGV2	.	TRGJ1	19	-1	-1	23
28	1.301823017160817E-4	TGTGCCACCTGGGACGGGCGGTGGAATTTTTATAAGAAACTCTTT	CATWDGRWNFYKKLF	TRGV2	.	TRGJ1	18	-1	-1	23
28	1.301823017160817E-4	TGTGCCACCTGGGACGGGCAAAGTAGTGATTGGATCAAGACGTTT	CATWDGQSSDWIKTF	TRGV2	.	TRGJP2	18	-1	-1	21
28	1.301823017160817E-4	TGTGCCACCTGGGACGGACTTCCGGGGAATTATAAGAAACTCTTT	CATWDGLPGNYKKLF	TRGV2	.	TRGJ1	16	-1	-1	28
28	1.301823017160817E-4	TGTGCCACCTGGGACAGGCCTGGTAGTGATTGGATCAAGACGTTT	CATWDRPGSDWIKTF	TRGV3	.	TRGJP2	21	-1	-1	22
28	1.301823017160817E-4	TGTGCTGCGTGGGATTCTATAAATTATTATAAGAAACTCTTT	CAAWDSINYYKKLF	TRGV10	.	TRGJ1	15	-1	-1	21
28	1.301823017160817E-4	TGTGCCACCTCATCCCTATCGAATTATTATAAGAAACTCTTT	CATSSLSNYYKKLF	TRGV2	.	TRGJ1	9	-1	-1	18
28	1.301823017160817E-4	TGTGCCACCTGGTCTTATAGTAGTGATTGGATCAAGACGTTT	CATWSYSSDWIKTF	TRGV2	.	TRGJP2	11	-1	-1	15
28	1.301823017160817E-4	TGTGCCACCTGGTCAAGGAACGGTTATTATAAGAAACTCTTT	CATWSRNGYYKKLF	TRGV4	.	TRGJ1	11	-1	-1	23
28	1.301823017160817E-4	TGTGCCACCTGGGATGGGCCGTATTATTATAAGAAACTCTTT	CATWDGPYYYKKLF	TRGV4	.	TRGJ2	19	-1	-1	19
28	1.301823017160817E-4	TGTGCCACCTGGGATAGGGGGGAGGGGTATAAGAAACTCTTT	CATWDRGEGYKKLF	TRGV8	.	TRGJ1	17	-1	-1	27
28	1.301823017160817E-4	TGTGCCACCTGGGACCCCATGGATTATTATAAGAAACTCTTT	CATWDPMDYYKKLF	TRGV2	.	TRGJ1	14	-1	-1	22
28	1.301823017160817E-4	TGTGCCACCTGGGACGGTCTGAATTATTATAAGAAACTCTTT	CATWDGLNYYKKLF	TRGV2	.	TRGJ1	16	-1	-1	20
28	1.301823017160817E-4	TGTGCCACCTGGGACGGGCTTGATTATTATAAGAAACTCTTT	CATWDGLDYYKKLF	TRGV2	.	TRGJ2	18	-1	-1	22
28	1.301823017160817E-4	TGTGCCACCTGGGACGGGCTATTCAATTATAAGAAACTCTTT	CATWDGLFNYKKLF	TRGV2	.	TRGJ1	18	-1	-1	25
28	1.301823017160817E-4	TGTGCCACCTGGGACGGGCCTCCCTATTATAAGAAACTCTTT	CATWDGPPYYKKLF	TRGV2	.	TRGJ1	19	-1	-1	24
28	1.301823017160817E-4	TGTGCCACCTGGGACGGGCCTCATCATTATAAGAAACTCTTT	CATWDGPHHYKKLF	TRGV2	.	TRGJ1	19	-1	-1	22
28	1.301823017160817E-4	TGTGCCACCTGGGACGGGCCGGGTGATTGGATCAAGACGTTT	CATWDGPGDWIKTF	TRGV2	.	TRGJP2	19	-1	-1	22
28	1.301823017160817E-4	TGTGCCACCTGGGACGGGCCAGGAGGTTATAAGAAACTCTTT	CATWDGPGGYKKLF	TRGV2	.	TRGJ1	19	-1	-1	26
28	1.301823017160817E-4	TGTGCCACCTGGGACGGGCATCGTCGTTATAAGAAACTCTTT	CATWDGHRRYKKLF	TRGV2	.	TRGJ1	18	-1	-1	26
28	1.301823017160817E-4	TGTGCCACCTGGGACAGTCGGAGTGATTGGATCAAGACGTTT	CATWDSRSDWIKTF	TRGV3	.	TRGJP2	16	-1	-1	21
28	1.301823017160817E-4	TGTGCCACCTGGGACAGGCCTCGATATTATAAGAAACTCTTT	CATWDRPRYYKKLF	TRGV7	.	TRGJ1	20	-1	-1	24
28	1.301823017160817E-4	TGTGCCACCTGGGACAGGCCTGTCTATTATAAGAAACTCTTT	CATWDRPVYYKKLF	TRGV3	.	TRGJ1	23	-1	-1	24
28	1.301823017160817E-4	TGTGCCACCTGGGACAGGCCGTATTATTATAAGAAACTCTTT	CATWDRPYYYKKLF	TRGV7	.	TRGJ2	19	-1	-1	19
28	1.301823017160817E-4	TGTGCCACCTGGGACAGGCGTGTTTATTATAAGAAACTCTTT	CATWDRRVYYKKLF	TRGV7	.	TRGJ1	22	-1	-1	23
28	1.301823017160817E-4	TGTGCCACCTGGGACAGGCGCGGTAGTAATAAGAAACTCTTT	CATWDRRGSNKKLF	TRGV3	.	TRGJ1	18	-1	-1	28
28	1.301823017160817E-4	TGTGCCACCTGGGACAAGCTGAATTATTATAAGAAACTCTTT	CATWDKLNYYKKLF	TRGV3	.	TRGJ1	18	-1	-1	20
28	1.301823017160817E-4	TGTGCCACCTACGTATTCCATATCGGCTATAAGAAACTCTTT	CATYVFHIGYKKLF	TRGV8	.	TRGJ1	9	-1	-1	27
28	1.301823017160817E-4	TGTGCCACCTGGGTTTTTAGTGATTGGATCAAGACGTTT	CATWVFSDWIKTF	TRGV2	.	TRGJP2	12	-1	-1	17
28	1.301823017160817E-4	TGTGCCACCTGGGCCCTGAATTATTATAAGAAACTCTTT	CATWALNYYKKLF	TRGV4	.	TRGJ1	12	-1	-1	17
28	1.301823017160817E-4	TGTGCCACCTGGGATGTGTGGCCTCCGACGAAACTCTTT	CATWDVWPPTKLF	TRGV4	.	TRGJ1	15	-1	-1	29
28	1.301823017160817E-4	TGTGCCACCTGGGATGCTCAGCGCTATAAGAAACTCTTT	CATWDAQRYKKLF	TRGV4	.	TRGJ1	15	-1	-1	24
28	1.301823017160817E-4	TGTGCCACCTGGGATGGAGATTATTATAAGAAACTCTTT	CATWDGDYYKKLF	TRGV4	.	TRGJ2	16	-1	-1	19
28	1.301823017160817E-4	TGTGCCACCTGGGACGGTTCTTATTATAAGAAACTCTTT	CATWDGSYYKKLF	TRGV2	.	TRGJ1	16	-1	-1	20
28	1.301823017160817E-4	TGTGCCACCTGGGACGGGCGGCAATATAAGAAACTCTTT	CATWDGRQYKKLF	TRGV2	.	TRGJ1	18	-1	-1	24
28	1.301823017160817E-4	TGTGCCACCTGGGACGGGGGTCATTATAAGAAACTCTTT	CATWDGGHYKKLF	TRGV2	.	TRGJ1	17	-1	-1	22
28	1.301823017160817E-4	TGTGCCACCTGGGACGAATTACATTATAAGAAACTCTTT	CATWDELHYKKLF	TRGV2	.	TRGJ1	15	-1	-1	14
28	1.301823017160817E-4	TGTGCCACCTGGAGGGGGGATTATTATAAGAAACTCTTT	CATWRGDYYKKLF	TRGV2	.	TRGJ1	11	-1	-1	19
28	1.301823017160817E-4	TGTGCCACTTTGGAGTATTATTATAAGAAACTCTTT	CATLEYYYKKLF	TRGV3	.	TRGJ2	13	-1	-1	16
28	1.301823017160817E-4	TGTGCCACCTGGTGGCATCATTATAAGAAACTCTTT	CATWWHHYKKLF	TRGV7	.	TRGJ1	11	-1	-1	16
28	1.301823017160817E-4	TGTGCCACCTGGGGCGTTTATTATAAGAAACTCTTT	CATWGVYYKKLF	TRGV2	.	TRGJ1	15	-1	-1	17
28	1.301823017160817E-4	TGTGCCACCTGGGATTCTTATTATAAGAAACTCTTT	CATWDSYYKKLF	TRGV2	.	TRGJ1	13	-1	-1	17
28	1.301823017160817E-4	TGTGCCACCTGGGATACCTATTATAAGAAACTCTTT	CATWDTYYKKLF	TRGV8	.	TRGJ1	20	-1	-1	18
28	1.301823017160817E-4	TGTGCCACCTGGGACCTTTATTATAAGAAACTCTTT	CATWDLYYKKLF	TRGV2	.	TRGJ1	14	-1	-1	17
28	1.301823017160817E-4	TGTGCCACCTGGGACCAAGGTTATAAGAAACTCTTT	CATWDQGYKKLF	TRGV8	.	TRGJ1	13	-1	-1	20
28	1.301823017160817E-4	TGTGCCACCTGGGACGGAAGTTGGTTCAAGATATTT	CATWDGSWFKIF	TRGV2	.	TRGJP1	16	-1	-1	19
28	1.301823017160817E-4	TGTGCCACCTGGGACGAAGGTTATAAGAAACTCTTT	CATWDEGYKKLF	TRGV2	.	TRGJ1	15	-1	-1	20
28	1.301823017160817E-4	TGTGCCACCTGGGAGGCGGGTTATAAGAAACTCTTT	CATWEAGYKKLF	TRGV4	.	TRGJ1	13	-1	-1	20
28	1.301823017160817E-4	TGTGCCACCTGGGAGAGTTATTATAAGAAACTCTTT	CATWESYYKKLF	TRGV8	.	TRGJ1	16	-1	-1	14
28	1.301823017160817E-4	TGTGCCACCTGGATTGATTATTATAAGAAACTCTTT	CATWIDYYKKLF	TRGV8	.	TRGJ2	11	-1	-1	16
28	1.301823017160817E-4	TGTGCCACCAGGCTGGGATGTTATAAGAAACTCTTT	CATRLGCYKKLF	TRGV5	.	TRGJ1	11	-1	-1	20
28	1.301823017160817E-4	ATTATCAGGGTGGGTAGTGATTGGATCAAGACGTTT	IIRVGSDWIKTF	TRGV2	.	TRGJP2	-1	-1	-1	13
28	1.301823017160817E-4	TGTGCCACCTGGGATGTGGAGAAACTCTTT	CATWDVEKLF	TRGV8	.	TRGJ1	14	-1	-1	19
28	1.301823017160817E-4	TGTGCCACCTGGGTCCTTTATTATAAGAAACTCTTT	CATWVLYYKKLF	TRGV8	.	TRGJ1	12	-1	-1	17
28	1.301823017160817E-4	TGTGCCACCTGGGATGCATATTATAAGAAACTCTTT	CATWDAYYKKLF	TRGV4	.	TRGJ1	15	-1	-1	18
28	1.301823017160817E-4	TGTGCCACCTGGGATGGAGATTATAAGAAACTCTTT	CATWDGDYKKLF	TRGV4	.	TRGJ1	16	-1	-1	19
28	1.301823017160817E-4	TGTGCCACCTGGGACCCATATTATAAGAAACTCTTT	CATWDPYYKKLF	TRGV2	.	TRGJ1	14	-1	-1	18
28	1.301823017160817E-4	TGTGCCACCTGGGACAGGGATTATAAGAAACTCTTT	CATWDRDYKKLF	TRGV3	.	TRGJ1	17	-1	-1	19
28	1.301823017160817E-4	TGTGCCACCTGGGAGGGCTATTATAAGAAACTCTTT	CATWEGYYKKLF	TRGV2	.	TRGJ1	17	-1	-1	18
28	1.301823017160817E-4	TGTGCCTGGTGGAATTATTATAAGAAACTCTTT	CAWWNYYKKLF	TRGV3	.	TRGJ1	5	-1	-1	11
28	1.301823017160817E-4	TGTGCCATCTCGGAACATAAGAAACTCTTT	CAISEHKKLF	TRGV8	.	TRGJ1	13	-1	-1	16
28	1.301823017160817E-4	TGTGCCACCTGGGCCCCGTATTATAAGAAACTCTTT	CATWAPYYKKLF	TRGV3	.	TRGJ1	12	-1	-1	18
28	1.301823017160817E-4	TGTGCCACCTGGGATTGGTATTATAAGAAACTCTTT	CATWDWYYKKLF	TRGV8	.	TRGJ1	17	-1	-1	18
28	1.301823017160817E-4	TGTGCCACCTGGCCATATTATAAGAAACTCTTT	CATWPYYKKLF	TRGV3	.	TRGJ1	11	-1	-1	15
28	1.301823017160817E-4	TGTGCCACCTGGGACCCTCAACAAAAACTCTTT	CATWDPQQKLF	TRGV8	.	TRGJ2	13	-1	-1	24
28	1.301823017160817E-4	TGTGCCACCTGGGACAGGCCCGGAGAACTCTTT	CATWDRPGELF	TRGV3	.	TRGJ1	19	-1	-1	25
28	1.301823017160817E-4	TGTGCCAACCACCATTATTATAAGAAACTCTTT	CANHHYYKKLF	TRGV8	.	TRGJ1	6	-1	-1	13
28	1.301823017160817E-4	TGCCCGGGAGGTTATTATAAGAAACTCTTT	CPGGYYKKLF	TRGV4	.	TRGJ1	1	-1	-1	11
28	1.301823017160817E-4	TGTGCCACCAGGACGAAGAAACTCTTT	CATRTKKLF	TRGV8	.	TRGJ1	11	-1	-1	15
28	1.301823017160817E-4	TGTGCCACCTGGGACAGGCTCTATTATAAGAAACTCTTT	CATWDRLYYKKLF	TRGV3	.	TRGJ1	18	-1	-1	21
28	1.301823017160817E-4	TGTGCCACCTGGGACAGGCCGGCATATAAGAAACTCTTT	CATWDRPAYKKLF	TRGV5	.	TRGJ1	19	-1	-1	24
28	1.301823017160817E-4	TGTGCCTCCGTGAGCTATTATTATAAGAAACTCTTT	CASVSYYYKKLF	TRGV8	.	TRGJ2	8	-1	-1	16
28	1.301823017160817E-4	TGTGCCACCTGGGACGTCTCTCGGGGTCAGACGTTT	CATWDVSRGQTF	TRGV2	.	TRGJP2	15	-1	-1	28
27	1.255329337976502E-4	TGTGCCACCTGGGACGGGCATAATCGGCCGCCAGGTAGTGATTGGATCAAGACGTTT	CATWDGHNRPPGSDWIKTF	TRGV2	.	TRGJP2	18	-1	-1	34
27	1.255329337976502E-4	TGTGCCACCTGGGACGGGCTTCCCCACTATAGTAGTGATTGGATCAAGACGTTT	CATWDGLPHYSSDWIKTF	TRGV2	.	TRGJP2	18	-1	-1	27
27	1.255329337976502E-4	TGTGCCACCTGGGACGGGCAGGGGCGGCATAGTAGTGATTGGATCAAGACGTTT	CATWDGQGRHSSDWIKTF	TRGV2	.	TRGJP2	18	-1	-1	28
27	1.255329337976502E-4	TGTGCTGCGTGGGATCCGAAACATGGCACTGGTTGGTTCAAGATATTT	CAAWDPKHGTGWFKIF	TRGV10	.	TRGJP1	14	-1	-1	26
27	1.255329337976502E-4	TGTGCCACCTGGGACCCCTGGGGGAGTTTCTATTATAAGAAACTCTTT	CATWDPWGSFYYKKLF	TRGV2	.	TRGJ1	14	-1	-1	30
27	1.255329337976502E-4	TGTGCCACCTGGGACGTACCATATAGTAGTGATTGGATCAAGACGTTT	CATWDVPYSSDWIKTF	TRGV2	.	TRGJP2	15	-1	-1	16
27	1.255329337976502E-4	TGTGCCACCTGGGACGGTCTTTTGGGTAGTGATTGGATCAAGACGTTT	CATWDGLLGSDWIKTF	TRGV2	.	TRGJP2	16	-1	-1	25
27	1.255329337976502E-4	TGTGCCACCTGGGACGGGCGTGGGGGTAGTGATTGGATCAAGACGTTT	CATWDGRGGSDWIKTF	TRGV2	.	TRGJP2	18	-1	-1	25
27	1.255329337976502E-4	TGTGCCACCTGGGACGGGCATTTCTCGGATTATTATAAGAAACTCTTT	CATWDGHFSDYYKKLF	TRGV2	.	TRGJ1	18	-1	-1	24
27	1.255329337976502E-4	TGTGCCACCTGGGACGACCCCCCCGGGGAGGGATATAAGAAACTCTTT	CATWDDPPGEGYKKLF	TRGV2	.	TRGJ1	15	-1	-1	33
27	1.255329337976502E-4	TGTGCCACCTGGGACAGGCCCCGCAGGAATTATTATAAGAAACTCTTT	CATWDRPRRNYYKKLF	TRGV3	.	TRGJ1	19	-1	-1	26
27	1.255329337976502E-4	TGTGCTGCGTGGGATTATGGTCCCCCGGGGTATAAGAAACTCTTT	CAAWDYGPPGYKKLF	TRGV10	.	TRGJ1	16	-1	-1	30
27	1.255329337976502E-4	TGTGCCACCTGGGATGGGCTTAAGGAATATTATAAGAAACTCTTT	CATWDGLKEYYKKLF	TRGV4	.	TRGJ1	18	-1	-1	24
27	1.255329337976502E-4	TGTGCCACCTGGGATACCCCGCCGGATTATTATAAGAAACTCTTT	CATWDTPPDYYKKLF	TRGV3	.	TRGJ1	13	-1	-1	22
27	1.255329337976502E-4	TGTGCCACCTGGGATAGCGGAATCAATTATTATAAGAAACTCTTT	CATWDSGINYYKKLF	TRGV8	.	TRGJ1	16	-1	-1	24
27	1.255329337976502E-4	TGTGCCACCTGGGATAGGAGGAGTAGTGATTGGATCAAGACGTTT	CATWDRRSSDWIKTF	TRGV8	.	TRGJP2	17	-1	-1	21
27	1.255329337976502E-4	TGTGCCACCTGGGACGGCCCCCGAACTTATTATAAGAAACTCTTT	CATWDGPRTYYKKLF	TRGV2	.	TRGJ1	20	-1	-1	21
27	1.255329337976502E-4	TGTGCCACCTGGGACGGGCTGGAGGGTTATTATAAGAAACTCTTT	CATWDGLEGYYKKLF	TRGV2	.	TRGJ2	18	-1	-1	26
27	1.255329337976502E-4	TGTGCCACCTGGGACGGGCCCCGGCGGTTCTATAAGAAACTCTTT	CATWDGPRRFYKKLF	TRGV2	.	TRGJ1	20	-1	-1	30
27	1.255329337976502E-4	TGTGCCACCTGGGACAGGCCGGCCGGCCATTATAAGAAACTCTTT	CATWDRPAGHYKKLF	TRGV5	.	TRGJ1	19	-1	-1	28
27	1.255329337976502E-4	TGTGCTGCGTGGGACCCGAAGAATTATTATAAGAAACTCTTT	CAAWDPKNYYKKLF	TRGV10	.	TRGJ1	13	-1	-1	20
27	1.255329337976502E-4	TGTGCCACCTGGGATGAAAGTAGTGATTGGATCAAGACGTTT	CATWDESSDWIKTF	TRGV8	.	TRGJP2	14	-1	-1	18
27	1.255329337976502E-4	TGTGCCACCTGGGATATGGGCGGGCCTAAAGGGAAACTCTTT	CATWDMGGPKGKLF	TRGV8	.	TRGJ1	15	-1	-1	32
27	1.255329337976502E-4	TGTGCCACCTGGGACCGACCTAATTATTATAAGAAACTCTTT	CATWDRPNYYKKLF	TRGV3	.	TRGJ1	20	-1	-1	21
27	1.255329337976502E-4	TGTGCCACCTGGGACCACCTCCGCCCTTATAAGAAACTCTTT	CATWDHLRPYKKLF	TRGV2	.	TRGJ2	14	-1	-1	26
27	1.255329337976502E-4	TGTGCCACCTGGGACGGGCCGCCTTATTATAAGAAACTCTTT	CATWDGPPYYKKLF	TRGV2	.	TRGJ1	19	-1	-1	23
27	1.255329337976502E-4	TGTGCCACCTGGGACGGGCGAATCTATTATAAGAAACTCTTT	CATWDGRIYYKKLF	TRGV2	.	TRGJ1	18	-1	-1	18
27	1.255329337976502E-4	TGTGCCACCTGGGACGATCGTAGTGATTGGATCAAGACGTTT	CATWDDRSDWIKTF	TRGV2	.	TRGJP2	15	-1	-1	16
27	1.255329337976502E-4	TGTGCCACCTGGGACGAGCTACATTATTATAAGAAACTCTTT	CATWDELHYYKKLF	TRGV2	.	TRGJ1	18	-1	-1	22
27	1.255329337976502E-4	TGTGCCACCTGGGACGAATCATGCTATTATAAGAAACTCTTT	CATWDESCYYKKLF	TRGV2	.	TRGJ1	15	-1	-1	24
27	1.255329337976502E-4	TGTGCCACCTGGGACATTCCCCATTGGTATAAGAAACTCTTT	CATWDIPHWYKKLF	TRGV3	.	TRGJ1	15	-1	-1	27
27	1.255329337976502E-4	TGTGCCACCTGGGACAGGCTTTGTCTTTATAAGAAACTCTTT	CATWDRLCLYKKLF	TRGV3	.	TRGJ1	18	-1	-1	26
27	1.255329337976502E-4	TGTGCCACCTGGGACAGGCCCTGCTATTATAAGAAACTCTTT	CATWDRPCYYKKLF	TRGV3	.	TRGJ1	19	-1	-1	24
27	1.255329337976502E-4	TGTGCCACCTGGGACAGGCGACCTCGTTATAAGAAACTCTTT	CATWDRRPRYKKLF	TRGV5	.	TRGJ1	18	-1	-1	26
27	1.255329337976502E-4	TGTGCCACCTGGGACAAACCTTCTTATTATAAGAAACTCTTT	CATWDKPSYYKKLF	TRGV5	.	TRGJ1	15	-1	-1	23
27	1.255329337976502E-4	TGTGCCACCTGGGAGGATAGTAGTGATTGGATCAAGACGTTT	CATWEDSSDWIKTF	TRGV2	.	TRGJP2	13	-1	-1	16
27	1.255329337976502E-4	TGTGCTGCGTGGGAGCACACTGGTTGGTTCAAGATATTT	CAAWEHTGWFKIF	TRGV10	.	TRGJP1	13	-1	-1	17
27	1.255329337976502E-4	TGTGCCACCTGGGATGGGGATTATTATAAGAAACTCTTT	CATWDGDYYKKLF	TRGV4	.	TRGJ1	17	-1	-1	19
27	1.255329337976502E-4	TGTGCCACCTGGGATAATTGTGGTTATAAGAAACTCTTT	CATWDNCGYKKLF	TRGV4	.	TRGJ1	14	-1	-1	23
27	1.255329337976502E-4	TGTGCCACCTGGGACGGTAGTGATTGGATCAAGACGTTT	CATWDGSDWIKTF	TRGV2	.	TRGJP2	16	-1	-1	16
27	1.255329337976502E-4	TGTGCCACCTGGGACGGCTCTTATTATAAGAAACTCTTT	CATWDGSYYKKLF	TRGV5	.	TRGJ1	17	-1	-1	20
27	1.255329337976502E-4	TGTGCCACCTGGGACGGCAATTATTATAAGAAACTCTTT	CATWDGNYYKKLF	TRGV3	.	TRGJ1	17	-1	-1	18
27	1.255329337976502E-4	TGTGCCACCTGGGACGGGCTGAGTTATAAGAAACTCTTT	CATWDGLSYKKLF	TRGV2	.	TRGJ1	18	-1	-1	23
27	1.255329337976502E-4	TGTGCCACCTGGGACGGGCCCCATTATAAGAAACTCTTT	CATWDGPHYKKLF	TRGV2	.	TRGJ1	20	-1	-1	22
27	1.255329337976502E-4	TGTGCCACCTGGGACGGGCCGTCTTATAAGAAACTCTTT	CATWDGPSYKKLF	TRGV2	.	TRGJ1	22	-1	-1	23
27	1.255329337976502E-4	TGTGCCACCTGGGACGGGAGTTATTATAAGAAACTCTTT	CATWDGSYYKKLF	TRGV2	.	TRGJ1	17	-1	-1	17
27	1.255329337976502E-4	TGTGCCACCTGGGACATCGGAGGTTATAAGAAACTCTTT	CATWDIGGYKKLF	TRGV5	.	TRGJ1	15	-1	-1	23
27	1.255329337976502E-4	TGTGCCACCTGGGACAGGTGTTATTATAAGAAACTCTTT	CATWDRCYYKKLF	TRGV3	.	TRGJ1	17	-1	-1	20
27	1.255329337976502E-4	TGTGCCACCTGGGACAGGCTAGAATATAAGAAACTCTTT	CATWDRLEYKKLF	TRGV3	.	TRGJ1	18	-1	-1	24
27	1.255329337976502E-4	TGTGCCACCTGGGACAGGCCGTCCTATAAGAAACTCTTT	CATWDRPSYKKLF	TRGV3	.	TRGJ2	23	-1	-1	24
27	1.255329337976502E-4	TGTGCCACCTGGGACAGGCCGAATTATAAGAAACTCTTT	CATWDRPNYKKLF	TRGV3	.	TRGJ1	19	-1	-1	22
27	1.255329337976502E-4	TGTGCCACCTGGGACAGGCGGTGGTATAAGAAACTCTTT	CATWDRRWYKKLF	TRGV5	.	TRGJ1	18	-1	-1	24
27	1.255329337976502E-4	TGTGCCACCTGGGACAGGCGACATTATAAGAAACTCTTT	CATWDRRHYKKLF	TRGV5	.	TRGJ1	18	-1	-1	22
27	1.255329337976502E-4	TGTGCCACCTGGGACAGGCACTATTATAAGAAACTCTTT	CATWDRHYYKKLF	TRGV7	.	TRGJ1	18	-1	-1	21
27	1.255329337976502E-4	TGTGCCACCTGGGACAGGGATAATTATAAGAAACTCTTT	CATWDRDNYKKLF	TRGV3	.	TRGJ2	17	-1	-1	19
27	1.255329337976502E-4	TGTGCCACCTGGGAGTCGAATTATTATAAGAAACTCTTT	CATWESNYYKKLF	TRGV2	.	TRGJ2	13	-1	-1	15
27	1.255329337976502E-4	TGTGCCACCTGGGAAAGTAGTGATTGGATCAAGACGTTT	CATWESSDWIKTF	TRGV2	.	TRGJP2	13	-1	-1	15
27	1.255329337976502E-4	TGTGCCACCTGGGATAGGTATTATAAGAAACTCTTT	CATWDRYYKKLF	TRGV8	.	TRGJ1	17	-1	-1	18
27	1.255329337976502E-4	TGTGCCACCTGGGACGTTTATTATAAGAAACTCTTT	CATWDVYYKKLF	TRGV4	.	TRGJ1	13	-1	-1	17
27	1.255329337976502E-4	TGTGCCACCTGGGAAAGGTATTATAAGAAACTCTTT	CATWERYYKKLF	TRGV2	.	TRGJ1	13	-1	-1	18
27	1.255329337976502E-4	TGTGCCACCTGGGATATCCCGAAGAAACTCTTT	CATWDIPKKLF	TRGV8	.	TRGJ1	15	-1	-1	21
27	1.255329337976502E-4	TGTGCCACCTGGATGGGTTATAAGAAACTCTTT	CATWMGYKKLF	TRGV8	.	TRGJ2	11	-1	-1	17
27	1.255329337976502E-4	TGTGCCACCATGGATTTTGAAAAGAAACTCTTT	CATMDFEKKLF	TRGV8	.	TRGJ1	12	-1	-1	21
27	1.255329337976502E-4	TGTGTCCCTAATAAGAAACTCTTT	CVPNKKLF	TRGV4	.	TRGJ1	3	-1	-1	10
27	1.255329337976502E-4	TGTGCCACCTGGGATCATTATTATAAGAAACTCTTT	CATWDHYYKKLF	TRGV8	.	TRGJ1	14	-1	-1	16
27	1.255329337976502E-4	TGTGCCACCTGGGATAGGGAGTATAAGAAACTCTTT	CATWDREYKKLF	TRGV8	.	TRGJ1	17	-1	-1	21
27	1.255329337976502E-4	TGTGCCACCTGGGACTACTATTATAAGAAACTCTTT	CATWDYYYKKLF	TRGV3	.	TRGJ1	14	-1	-1	18
27	1.255329337976502E-4	TGTGCCACCTGGGACGGCACGAGTAAGAAACTCTTT	CATWDGTSKKLF	TRGV2	.	TRGJ1	16	-1	-1	23
27	1.255329337976502E-4	TGTGCCACCTGGGATGTCAAGGGGAAACTCTTT	CATWDVKGKLF	TRGV8	.	TRGJ1	14	-1	-1	23
27	1.255329337976502E-4	TGTGCCACCTGGGAAGATAAGAAACTCTTT	CATWEDKKLF	TRGV8	.	TRGJ2	13	-1	-1	16
27	1.255329337976502E-4	TGTGCCACCTGGGACGGGCTTGGATATAAGAAACTCTTT	CATWDGLGYKKLF	TRGV2	.	TRGJ1	18	-1	-1	24
27	1.255329337976502E-4	TGTGCCACCTGGGACGGGCCAATTCCGAAGAAACTCTTT	CATWDGPIPKKLF	TRGV2	.	TRGJ1	19	-1	-1	27
27	1.255329337976502E-4	TGTGCCACCTGGCCACTATATTATAAGAAACTCTTT	CATWPLYYKKLF	TRGV8	.	TRGJ1	11	-1	-1	18
27	1.255329337976502E-4	TGTGCCACCTGGGATTACGCCAATATAGAACTCTTT	CATWDYANIELF	TRGV8	.	TRGJ1	14	-1	-1	22
27	1.255329337976502E-4	TGTGCCGCCGGGGATTATAAGAAACTCTTT	CAAGDYKKLF	TRGV7	.	TRGJ1	13	-1	-1	13
27	1.255329337976502E-4	TGTGCCACCTGGGATATGGATAAGAAACTCTTT	CATWDMDKKLF	TRGV8	.	TRGJ1	15	-1	-1	19
27	1.255329337976502E-4	TGTGCCACCTGGGACCTATCGGGGAGGAAACTCTTT	CATWDLSGRKLF	TRGV2	.	TRGJ1	14	-1	-1	26
26	1.2088356587921872E-4	TGTGCTGCGTGGGAAGAAGGGACGACCACGACCCAGTGGGTGCGTTGGTTCAAGATATTT	CAAWEEGTTTTQWVRWFKIF	TRGV10	.	TRGJP1	13	-1	-1	43
26	1.2088356587921872E-4	TGTGCCACCTGGGACGGAAAACTGGGGGGTAGTAGTGATTGGATCAAGACGTTT	CATWDGKLGGSSDWIKTF	TRGV2	.	TRGJP2	16	-1	-1	29
26	1.2088356587921872E-4	TGTGCCACCTGGGACGGGCGTTACGTGGGTAGTGATTGGATCAAGACGTTT	CATWDGRYVGSDWIKTF	TRGV2	.	TRGJP2	18	-1	-1	28
26	1.2088356587921872E-4	TGTGCCACCTGGGATTCACAAGAGTTGGGCAAAAAAATCAAGGTATTT	CATWDSQELGKKIKVF	TRGV8	.	TRGJP	14	-1	-1	18
26	1.2088356587921872E-4	TGTGCCACCTGGGATAGTTGGAGGGAAACGAGTTATAAGAAACTCTTT	CATWDSWRETSYKKLF	TRGV8	.	TRGJ1	16	-1	-1	32
26	1.2088356587921872E-4	TGTGCCACCTGGGACTACGGGGGTGTGGCATATTATAAGAAACTCTTT	CATWDYGGVAYYKKLF	TRGV3	.	TRGJ1	14	-1	-1	30
26	1.2088356587921872E-4	TGTGCCACCTGGGACGGTAGAACCCGTAGTGATTGGATCAAGACGTTT	CATWDGRTRSDWIKTF	TRGV2	.	TRGJP2	16	-1	-1	25
26	1.2088356587921872E-4	TGTGCCACCTGGGACGGGCCCTTCTACCCGTATTATAAGAAACTCTTT	CATWDGPFYPYYKKLF	TRGV2	.	TRGJ1	23	-1	-1	30
26	1.2088356587921872E-4	TGTGCCACCTGGGATCACGGCTCGAATTATTATAAGAAACTCTTT	CATWDHGSNYYKKLF	TRGV4	.	TRGJ1	14	-1	-1	21
26	1.2088356587921872E-4	TGTGCCACCTGGGACGGCCTCCTTTATTATTATAAGAAACTCTTT	CATWDGLLYYYKKLF	TRGV2	.	TRGJ1	16	-1	-1	25
26	1.2088356587921872E-4	TGTGCCACCTGGGACGGCGGGGTGAGTGATTGGATCAAGACGTTT	CATWDGGVSDWIKTF	TRGV2	.	TRGJP2	16	-1	-1	24
26	1.2088356587921872E-4	TGTGCCACCTGGGACGGGTGGGTCGACGGGTGGATCAAGACGTTT	CATWDGWVDGWIKTF	TRGV2	.	TRGJP2	17	-1	-1	30
26	1.2088356587921872E-4	TGTGCCACCTGGGACGGGACTGGTAGTGATTGGATCAAGACGTTT	CATWDGTGSDWIKTF	TRGV2	.	TRGJP2	17	-1	-1	22
26	1.2088356587921872E-4	TGTGCCACCTGGGACAGGCCGAGCCTCAACAGGTGGAAACTCTTT	CATWDRPSLNRWKLF	TRGV3	.	TRGJ1	19	-1	-1	35
26	1.2088356587921872E-4	TGTGCCACCTGGGACAGGCCAATTAGAAATTATAAGAAACTCTTT	CATWDRPIRNYKKLF	TRGV7	.	TRGJ1	19	-1	-1	20
26	1.2088356587921872E-4	TGTGCCACCTGGGGTCGGTCCCCTTATTATAAGAAACTCTTT	CATWGRSPYYKKLF	TRGV8	.	TRGJ1	12	-1	-1	23
26	1.2088356587921872E-4	TGTGCCACCTGGGATGCCCCGAATTATTATAAGAAACTCTTT	CATWDAPNYYKKLF	TRGV4	.	TRGJ1	15	-1	-1	19
26	1.2088356587921872E-4	TGTGCCACCTGGGATGGGCCGTATGATTATAAGAAACTCTTT	CATWDGPYDYKKLF	TRGV4	.	TRGJ1	19	-1	-1	19
26	1.2088356587921872E-4	TGTGCCACCTGGGATGGGCGTGGGTATTATAAGAAACTCTTT	CATWDGRGYYKKLF	TRGV4	.	TRGJ1	18	-1	-1	24
26	1.2088356587921872E-4	TGTGCCACCTGGGACTTCTGGAGGTCTTATAAGAAACTCTTT	CATWDFWRSYKKLF	TRGV3	.	TRGJ1	14	-1	-1	26
26	1.2088356587921872E-4	TGTGCCACCTGGGACCCCCGGAATTATTATAAGAAACTCTTT	CATWDPRNYYKKLF	TRGV7	.	TRGJ1	14	-1	-1	20
26	1.2088356587921872E-4	TGTGCCACCTGGGACCCACCATCGAATAATAAGAAGCTCTTT	CATWDPPSNNKKLF	TRGV3	.	TRGJ2	14	-1	-1	25
26	1.2088356587921872E-4	TGTGCCACCTGGGACGGTAGTAGTGATTGGATCAAGACGTTT	CATWDGSSDWIKTF	TRGV2	.	TRGJP2	16	-1	-1	17
26	1.2088356587921872E-4	TGTGCCACCTGGGACGGCCAGAATTATTATAAGAAACTCTTT	CATWDGQNYYKKLF	TRGV2	.	TRGJ1	16	-1	-1	20
26	1.2088356587921872E-4	TGTGCCACCTGGGACGGGGGTAGTGATTGGATCAAGACGTTT	CATWDGGSDWIKTF	TRGV2	.	TRGJP2	17	-1	-1	19
26	1.2088356587921872E-4	TGTGCCACCTGGGACGAGGGGCCCGATTGGATCAAGACGTTT	CATWDEGPDWIKTF	TRGV2	.	TRGJP2	15	-1	-1	24
26	1.2088356587921872E-4	TGTGCCACCTGGGACAGGCTGTTGAGTTATAAGAAACTCTTT	CATWDRLLSYKKLF	TRGV3	.	TRGJ1	21	-1	-1	26
26	1.2088356587921872E-4	TGTGCCACCTGGGACAGGCCGTACTATTATAAGAAACTCTTT	CATWDRPYYYKKLF	TRGV3	.	TRGJ1	19	-1	-1	24
26	1.2088356587921872E-4	TGTGCCACCTGGGACAGGCGGGATTATTATAAGAAACTCTTT	CATWDRRDYYKKLF	TRGV7	.	TRGJ1	18	-1	-1	22
26	1.2088356587921872E-4	TGTGCCACCTGGGACAGGACGAATTATTATAAGAAACTCTTT	CATWDRTNYYKKLF	TRGV7	.	TRGJ1	17	-1	-1	19
26	1.2088356587921872E-4	TGTGCCACCTGGGAGGGGGACACTGGTTGGTTCAAGATATTT	CATWEGDTGWFKIF	TRGV2	.	TRGJP1	17	-1	-1	20
26	1.2088356587921872E-4	TGTGCCACCTGGAACGGTAGTAGTGATTGGATCAAGACGTTT	CATWNGSSDWIKTF	TRGV2	.	TRGJP2	16	-1	-1	17
26	1.2088356587921872E-4	TGTGCTGCGTGGGACCGAAGATATTATAAGAAACTCTTT	CAAWDRRYYKKLF	TRGV10	.	TRGJ1	13	-1	-1	21
26	1.2088356587921872E-4	TGTGCCACCTGGTTCCCGAATTATTATAAGAAACTCTTT	CATWFPNYYKKLF	TRGV5	.	TRGJ1	11	-1	-1	16
26	1.2088356587921872E-4	TGTGCCACCTGGGTCCCAGATGGGTATAAGAAACTCTTT	CATWVPDGYKKLF	TRGV4	.	TRGJ1	12	-1	-1	24
26	1.2088356587921872E-4	TGTGCCACCTGGGCCCCGAATTATTATAAGAAACTCTTT	CATWAPNYYKKLF	TRGV2	.	TRGJ1	12	-1	-1	16
26	1.2088356587921872E-4	TGTGCCACCTGGGATCGGGGGGGGGGTAAGAAACTCTTT	CATWDRGGGKKLF	TRGV4	.	TRGJ1	18	-1	-1	26
26	1.2088356587921872E-4	TGTGCCACCTGGGATAGGCTCGAATATAAGAAACTCTTT	CATWDRLEYKKLF	TRGV8	.	TRGJ1	18	-1	-1	24
26	1.2088356587921872E-4	TGTGCCACCTGGGACTTAGGGTCTAATAAGAAACTCTTT	CATWDLGSNKKLF	TRGV8	.	TRGJ1	13	-1	-1	25
26	1.2088356587921872E-4	TGTGCCACCTGGGACCCTAGTGATTGGATCAAGACGTTT	CATWDPSDWIKTF	TRGV8	.	TRGJP2	13	-1	-1	17
26	1.2088356587921872E-4	TGTGCCACCTGGGACCGGGTTTATTATAAGAAACTCTTT	CATWDRVYYKKLF	TRGV2	.	TRGJ1	18	-1	-1	20
26	1.2088356587921872E-4	TGTGCCACCTGGGACCAAATTTATTATAAGAAACTCTTT	CATWDQIYYKKLF	TRGV8	.	TRGJ1	13	-1	-1	20
26	1.2088356587921872E-4	TGTGCCACCTGGGACGGGCCTAGGTATAAGAAACTCTTT	CATWDGPRYKKLF	TRGV2	.	TRGJ1	19	-1	-1	24
26	1.2088356587921872E-4	TGTGCCACCTGGGACGGGCCGCGGTATAAGAAACTCTTT	CATWDGPRYKKLF	TRGV2	.	TRGJ1	19	-1	-1	24
26	1.2088356587921872E-4	TGTGCCACCTGGGACGGGCCACATTATAAGAAACTCTTT	CATWDGPHYKKLF	TRGV2	.	TRGJ1	19	-1	-1	22
26	1.2088356587921872E-4	TGTGCCACCTGGGACGGGCGAAATTATAAGAAACTCTTT	CATWDGRNYKKLF	TRGV2	.	TRGJ1	18	-1	-1	22
26	1.2088356587921872E-4	TGTGCCACCTGGGACGGGCAGCATTATAAGAAACTCTTT	CATWDGQHYKKLF	TRGV2	.	TRGJ1	18	-1	-1	22
26	1.2088356587921872E-4	TGTGCCACCTGGGACGGGAATACAACCAAGAAACTCTTT	CATWDGNTTKKLF	TRGV7	.	TRGJ1	17	-1	-1	27
26	1.2088356587921872E-4	TGTGCCACCTGGGACAGTCTTTATTATAAGAAACTCTTT	CATWDSLYYKKLF	TRGV3	.	TRGJ1	16	-1	-1	20
26	1.2088356587921872E-4	TGTGCCACCTGGGACAGGCTGTACTATAAGAAACTCTTT	CATWDRLYYKKLF	TRGV3	.	TRGJ1	21	-1	-1	21
26	1.2088356587921872E-4	TGTGCCACCTGGCGTCCTTATTATAAGAAACTCTTT	CATWRPYYKKLF	TRGV3	.	TRGJ1	11	-1	-1	17
26	1.2088356587921872E-4	TGTGCCACCTGGGATGAGGATTATAAGAAACTCTTT	CATWDEDYKKLF	TRGV4	.	TRGJ1	15	-1	-1	19
26	1.2088356587921872E-4	TGTGCCACCTGGGATATCTCCAATAAGAAACTCTTT	CATWDISNKKLF	TRGV8	.	TRGJ1	15	-1	-1	22
26	1.2088356587921872E-4	TGTGCCACCTGGGACTCATATTATAAGAAACTCTTT	CATWDSYYKKLF	TRGV2	.	TRGJ1	14	-1	-1	18
26	1.2088356587921872E-4	TGTGCCACCTGGGACGCTTATTATAAGAAACTCTTT	CATWDAYYKKLF	TRGV2	.	TRGJ2	15	-1	-1	17
26	1.2088356587921872E-4	TGTGCCACCGACTGTAGTGATTGGATCAAGACGTTT	CATDCSDWIKTF	TRGV3	.	TRGJP2	8	-1	-1	13
26	1.2088356587921872E-4	TGTGCCACCAAGCGGGTTTATTATAAGAAACTCTTT	CATKRVYYKKLF	TRGV2	.	TRGJ1	8	-1	-1	17
26	1.2088356587921872E-4	TGTGCCATCGTGAATTATTATAAGAAACTCTTT	CAIVNYYKKLF	TRGV8	.	TRGJ1	6	-1	-1	11
26	1.2088356587921872E-4	TGTGCCACGTATAAGAAACTCTTT	CATYKKLF	TRGV8	.	TRGJ1	7	-1	-1	9
26	1.2088356587921872E-4	TGTGCTGTGCGATCGCCGGGTTATTATAAGAAACTCTTT	CAVRSPGYYKKLF	TRGV10	.	TRGJ1	6	-1	-1	20
26	1.2088356587921872E-4	TGTGCTGCGTGGGACCCTAATTATTATAAGAAACTCTTT	CAAWDPNYYKKLF	TRGV10	.	TRGJ1	13	-1	-1	18
26	1.2088356587921872E-4	TGTGCCACCTGGGAAAAGAATTATTATAAGAAACTCTTT	CATWEKNYYKKLF	TRGV8	.	TRGJ1	13	-1	-1	17
26	1.2088356587921872E-4	TGTGCCACCTGGCCATCTTATTATAAGAAACTCTTT	CATWPSYYKKLF	TRGV8	.	TRGJ1	11	-1	-1	17
26	1.2088356587921872E-4	TGTGCCACCTGGGGTTTTTATTATAAGAAACTCTTT	CATWGFYYKKLF	TRGV4	.	TRGJ1	12	-1	-1	17
26	1.2088356587921872E-4	TGTGCCACCTGGGATCGTTATTATAAGAAACTCTTT	CATWDRYYKKLF	TRGV5	.	TRGJ1	13	-1	-1	17
26	1.2088356587921872E-4	TGTGCCACCTGGGATAGCTTTTATAAGAAACTCTTT	CATWDSFYKKLF	TRGV8	.	TRGJ1	16	-1	-1	20
26	1.2088356587921872E-4	TGTGCCACCTGGGACAGGCTCTATAAGAAACTCTTT	CATWDRLYKKLF	TRGV7	.	TRGJ1	18	-1	-1	21
26	1.2088356587921872E-4	TGTGCCACCTGGGACTACTATAAGAAACTCTTT	CATWDYYKKLF	TRGV8	.	TRGJ2	13	-1	-1	15
26	1.2088356587921872E-4	TGTGCCACCTGGAATTATTATAAGAAACTCTTT	CATWNYYKKLF	TRGV3	.	TRGJ1	11	-1	-1	11
26	1.2088356587921872E-4	TGTGCCACCCGGAATTATTATAAGAAACTCTTT	CATRNYYKKLF	TRGV4	.	TRGJ1	14	-1	-1	11
26	1.2088356587921872E-4	TGTGCCACCTGGGACGCGAAGAAACTCTTT	CATWDAKKLF	TRGV2	.	TRGJ1	15	-1	-1	18
26	1.2088356587921872E-4	TGTGCCACCTGGGATGGAGCGCCTTATAAGAAACTCTTT	CATWDGAPYKKLF	TRGV4	.	TRGJ1	16	-1	-1	23
26	1.2088356587921872E-4	TGTGCCTTGTGGGAGGTAGGTTATAAGGAACTCTTT	CALWEVGYKELF	TRGV9	.	TRGJ1	16	-1	-1	20
26	1.2088356587921872E-4	TGTGCCACCTGGGGGGGGGACTATAAGAAACTCTTT	CATWGGDYKKLF	TRGV4	.	TRGJ1	12	-1	-1	21
26	1.2088356587921872E-4	TGTGCCACCTGGGATGGCCATTATAAGAAACTCTTT	CATWDGHYKKLF	TRGV8	.	TRGJ1	18	-1	-1	19
26	1.2088356587921872E-4	TGTGCCACCTTCCTTTATTATAAGAAACTCTTT	CATFLYYKKLF	TRGV8	.	TRGJ1	9	-1	-1	14
26	1.2088356587921872E-4	TGTGCTGCGCCGCTCGGGAATAATTATTATAAGAAACTCTTT	CAAPLGNNYYKKLF	TRGV10	.	TRGJ1	8	-1	-1	21
26	1.2088356587921872E-4	TGTGCCACCTGGGACGGGCCTTCCTATTATAAGAAACTCTTT	CATWDGPSYYKKLF	TRGV2	.	TRGJ1	19	-1	-1	24
26	1.2088356587921872E-4	TGTGCCACCTGGGACGAAAGTAGTGATTGGATCAAGACGTTT	CATWDESSDWIKTF	TRGV2	.	TRGJP2	15	-1	-1	18
26	1.2088356587921872E-4	TGTGCCACCTGGGACAGTGAGAATTATTATAAGAAACTCTTT	CATWDSENYYKKLF	TRGV3	.	TRGJ1	16	-1	-1	20
25	1.1623419796078723E-4	TGTGCCACCTGGGACGGGCTAAGGCAGTGTCAAGAGTTGGGCAAAAAAATCAAGGTATTT	CATWDGLRQCQELGKKIKVF	TRGV2	.	TRGJP	18	-1	-1	30
25	1.1623419796078723E-4	TGTGCTGCGTGGGGCCCCACGGCTGAACATAGTAGTGATTGGATCAAGACGTTT	CAAWGPTAEHSSDWIKTF	TRGV10	.	TRGJP2	12	-1	-1	28
25	1.1623419796078723E-4	TGTGCCACCTGGGATAGGGGTTTTGAGAGGGCGAATTATTATAAGAAACTCTTT	CATWDRGFERANYYKKLF	TRGV5	.	TRGJ1	17	-1	-1	31
25	1.1623419796078723E-4	TGTGCCACCTGGGACGGGTTGGCTCCTTATTATTATAAGAAACTCTTT	CATWDGLAPYYYKKLF	TRGV2	.	TRGJ1	17	-1	-1	28
25	1.1623419796078723E-4	TGTGCCACCTGGGACGGGCCTAAGGGTCCCGGATATAAGAAACTCTTT	CATWDGPKGPGYKKLF	TRGV2	.	TRGJ1	19	-1	-1	33
25	1.1623419796078723E-4	TGTGCCACCTGGGACGGGCGGATTCGTAGTGATTGGATCAAGACGTTT	CATWDGRIRSDWIKTF	TRGV2	.	TRGJP2	18	-1	-1	25
25	1.1623419796078723E-4	TGTGCCACCTGGGACAGGGCGCAACGCATTGATTGGATCAAGACGTTT	CATWDRAQRIDWIKTF	TRGV3	.	TRGJP2	17	-1	-1	29
25	1.1623419796078723E-4	TGTGCCACAAAGAGGTCTGGGTATAGTAGTGATTGGATCAAGACGTTT	CATKRSGYSSDWIKTF	TRGV2	.	TRGJP2	7	-1	-1	21
25	1.1623419796078723E-4	TGTGCCACCTGGGCCACACACCTCAGGTGTTATAAGAAACTCTTT	CATWATHLRCYKKLF	TRGV5	.	TRGJ1	15	-1	-1	29
25	1.1623419796078723E-4	TGTGCCACCTGGGGATCTTATAGTAGTGATTGGATCAAGACGTTT	CATWGSYSSDWIKTF	TRGV2	.	TRGJP2	12	-1	-1	18
25	1.1623419796078723E-4	TGTGCCACCTGGGATGGGCACAGGAAGTATTATAAGAAACTCTTT	CATWDGHRKYYKKLF	TRGV4	.	TRGJ2	21	-1	-1	23
25	1.1623419796078723E-4	TGTGCCACCTGGGATAGAAGGGGTCTGGGTTATAAGAAACTCTTT	CATWDRRGLGYKKLF	TRGV8	.	TRGJ1	16	-1	-1	29
25	1.1623419796078723E-4	TGTGCCACCTGGGACGGCCCTTTTTTGGAATATAAGAAACTCTTT	CATWDGPFLEYKKLF	TRGV2	.	TRGJ1	19	-1	-1	30
25	1.1623419796078723E-4	TGTGCCACCTGGGACGGGCCGGTGGACTATTATAAGAAACTCTTT	CATWDGPVDYYKKLF	TRGV2	.	TRGJ1	22	-1	-1	27
25	1.1623419796078723E-4	TGTGCCACCTGGGACGGGCGGAGGGTCGATTATAAGAAACTCTTT	CATWDGRRVDYKKLF	TRGV2	.	TRGJ1	18	-1	-1	28
25	1.1623419796078723E-4	TGTGCCACCTGGGACGGGCAATACGGCTATTATAAGAAACTCTTT	CATWDGQYGYYKKLF	TRGV2	.	TRGJ1	18	-1	-1	27
25	1.1623419796078723E-4	TGTGCCACCTGGGACGGATCTCTGAATTATTATAAGAAACTCTTT	CATWDGSLNYYKKLF	TRGV2	.	TRGJ1	16	-1	-1	23
25	1.1623419796078723E-4	TGTGCCACCTGGGACAGGCCTAAGATTTATTATAAGAAACTCTTT	CATWDRPKIYYKKLF	TRGV3	.	TRGJ1	20	-1	-1	23
25	1.1623419796078723E-4	TGTGCCACCTGGGACAGGCCGCATTTGCATTATAAGAAACTCTTT	CATWDRPHLHYKKLF	TRGV3	.	TRGJ1	19	-1	-1	28
25	1.1623419796078723E-4	TGTGCCACCTACCCCCAACTTACAAATTATTATAAGAAACTCTTT	CATYPQLTNYYKKLF	TRGV2	.	TRGJ1	9	-1	-1	24
25	1.1623419796078723E-4	TGTGCTGCGTGGGACCCTTATTATGGTTGGTTCAAGATATTT	CAAWDPYYGWFKIF	TRGV10	.	TRGJP1	13	-1	-1	23
25	1.1623419796078723E-4	TGTGCCACCTGGGGTCTTACGAATTATTATAAGAAACTCTTT	CATWGLTNYYKKLF	TRGV4	.	TRGJ2	12	-1	-1	19
25	1.1623419796078723E-4	TGTGCCACCTGGGATCGGGGGGCTTATTATAAGAAACTCTTT	CATWDRGAYYKKLF	TRGV4	.	TRGJ1	18	-1	-1	23
25	1.1623419796078723E-4	TGTGCCACCTGGGATGCGGCGTTTTATTATAAGAAACTCTTT	CATWDAAFYYKKLF	TRGV4	.	TRGJ1	19	-1	-1	23
25	1.1623419796078723E-4	TGTGCCACCTGGGATGGGCTAGATTATTATAAGAAACTCTTT	CATWDGLDYYKKLF	TRGV4	.	TRGJ1	18	-1	-1	22
25	1.1623419796078723E-4	TGTGCCACCTGGGATGGGGAGGTCTATTATAAGAAACTCTTT	CATWDGEVYYKKLF	TRGV4	.	TRGJ1	17	-1	-1	24
25	1.1623419796078723E-4	TGTGCCACCTGGGATAGTCCCTGCTATTATAAGAAACTCTTT	CATWDSPCYYKKLF	TRGV8	.	TRGJ1	19	-1	-1	24
25	1.1623419796078723E-4	TGTGCCACCTGGGATAGGCCGAATTATTATAAGAAACTCTTT	CATWDRPNYYKKLF	TRGV8	.	TRGJ1	19	-1	-1	19
25	1.1623419796078723E-4	TGTGCCACCTGGGATAGGAGCACCTATTATAAGAAACTCTTT	CATWDRSTYYKKLF	TRGV8	.	TRGJ1	17	-1	-1	24
25	1.1623419796078723E-4	TGTGCCACCTGGGATAGGAGGAGTGATTGGATCAAGACGTTT	CATWDRRSDWIKTF	TRGV8	.	TRGJP2	17	-1	-1	18
25	1.1623419796078723E-4	TGTGCCACCTGGGACGGCGAGGGTTATTATAAGAAACTCTTT	CATWDGEGYYKKLF	TRGV2	.	TRGJ1	16	-1	-1	23
25	1.1623419796078723E-4	TGTGCCACCTGGGACGGGCCAAATTATTATAAGAAACTCTTT	CATWDGPNYYKKLF	TRGV2	.	TRGJ1	19	-1	-1	21
25	1.1623419796078723E-4	TGTGCCACCTGGGACGGGGATGGTTATTATAAGAAACTCTTT	CATWDGDGYYKKLF	TRGV2	.	TRGJ1	17	-1	-1	23
25	1.1623419796078723E-4	TGTGCCACCTGGGACGGGAAAGGTTATTATAAGAAACTCTTT	CATWDGKGYYKKLF	TRGV2	.	TRGJ2	17	-1	-1	23
25	1.1623419796078723E-4	TGTGCCACCTGGGACGGACAGAATTATTATAAGAAACTCTTT	CATWDGQNYYKKLF	TRGV2	.	TRGJ1	16	-1	-1	20
25	1.1623419796078723E-4	TGTGCCACCTGGGACAGGCGGCTTTATTATAAGAAACTCTTT	CATWDRRLYYKKLF	TRGV7	.	TRGJ1	18	-1	-1	23
25	1.1623419796078723E-4	TGTGCCACCTGGGACAGGGTGAATTATTATAAGAAACTCTTT	CATWDRVNYYKKLF	TRGV3	.	TRGJ1	17	-1	-1	20
25	1.1623419796078723E-4	TGTGCCACCTGGGAGAGGGGGCTTTATTATAAGAAACTCTTT	CATWERGLYYKKLF	TRGV2	.	TRGJ1	13	-1	-1	23
25	1.1623419796078723E-4	TGTGCCACCTGGGATGCGAATTATTATAAGAAACTCTTT	CATWDANYYKKLF	TRGV8	.	TRGJ1	14	-1	-1	13
25	1.1623419796078723E-4	TGTGCCACCTGGGATGGGCCGTATTATAAGAAACTCTTT	CATWDGPYYKKLF	TRGV4	.	TRGJ1	19	-1	-1	21
25	1.1623419796078723E-4	TGTGCCACCTGGGACGCCGATTATTATAAGAAACTCTTT	CATWDADYYKKLF	TRGV2	.	TRGJ1	15	-1	-1	19
25	1.1623419796078723E-4	TGTGCCACCTGGGACGATCGTTATTATAAGAAACTCTTT	CATWDDRYYKKLF	TRGV2	.	TRGJ1	15	-1	-1	20
25	1.1623419796078723E-4	TGTGCCACCTGGGACAGCCTTTATTATAAGAAACTCTTT	CATWDSLYYKKLF	TRGV3	.	TRGJ1	19	-1	-1	20
25	1.1623419796078723E-4	TGTGCCACCTGGGAATCGAATTATTATAAGAAACTCTTT	CATWESNYYKKLF	TRGV8	.	TRGJ1	13	-1	-1	15
25	1.1623419796078723E-4	TGTGCCACCTGGTTAAAGGGTTATAAGAAACTCTTT	CATWLKGYKKLF	TRGV8	.	TRGJ2	11	-1	-1	20
25	1.1623419796078723E-4	TGTGCCACCTGGGGGCTTTATTATAAGAAACTCTTT	CATWGLYYKKLF	TRGV8	.	TRGJ1	12	-1	-1	17
25	1.1623419796078723E-4	TGTGCCACCTTTTTTAAGAAACTCTTT	CATFFKKLF	TRGV7	.	TRGJ1	9	-1	-1	11
25	1.1623419796078723E-4	TGTGCCACCTGGGATCCACCGGGGTATAAGAAACTCTTT	CATWDPPGYKKLF	TRGV2	.	TRGJ1	13	-1	-1	24
25	1.1623419796078723E-4	TGTGCCACCTGGGATGGGCGTTATTATAAGAAACTCTTT	CATWDGRYYKKLF	TRGV4	.	TRGJ1	18	-1	-1	20
25	1.1623419796078723E-4	TGTGCCACCTGGGATGGGCGGGGGTATAAGAAACTCTTT	CATWDGRGYKKLF	TRGV4	.	TRGJ1	18	-1	-1	24
25	1.1623419796078723E-4	TGTGCCACCTGGGACAGGTTTTATTATAAGAAACTCTTT	CATWDRFYYKKLF	TRGV3	.	TRGJ1	17	-1	-1	20
25	1.1623419796078723E-4	TGTGCCACCTGGGACAGGCCTAATTATAAGAAACTCTTT	CATWDRPNYKKLF	TRGV5	.	TRGJ1	20	-1	-1	22
25	1.1623419796078723E-4	TGTGCCACCTGGGACAGGCGGCATTATAAGAAACTCTTT	CATWDRRHYKKLF	TRGV7	.	TRGJ1	18	-1	-1	22
25	1.1623419796078723E-4	TGTGCCACCTGGGAACCGCCGGGCTATAAGAAACTCTTT	CATWEPPGYKKLF	TRGV8	.	TRGJ1	13	-1	-1	24
25	1.1623419796078723E-4	TGTGCCTTGTGGGAGGTGAAAGGTGAGAAACTCTTT	CALWEVKGEKLF	TRGV9	.	TRGJ1	17	-1	-1	25
25	1.1623419796078723E-4	TGTGCCACCTGGGGGTCTTATTATAAGAAACTCTTT	CATWGSYYKKLF	TRGV2	.	TRGJ1	12	-1	-1	17
25	1.1623419796078723E-4	TGTGCCACCTGGGATGGGTATTATAAGAAACTCTTT	CATWDGYYKKLF	TRGV3	.	TRGJ2	13	-1	-1	18
25	1.1623419796078723E-4	TGTGCCACCTGGGATATGCGTTATAAGAAACTCTTT	CATWDMRYKKLF	TRGV8	.	TRGJ1	18	-1	-1	20
25	1.1623419796078723E-4	TGTGCCACCTGGGATAATCGTTATAAGAAACTCTTT	CATWDNRYKKLF	TRGV8	.	TRGJ1	15	-1	-1	20
25	1.1623419796078723E-4	TGTGCCACCTGGGACGGGCGTCTTAAGAAACTCTTT	CATWDGRLKKLF	TRGV2	.	TRGJ1	18	-1	-1	23
25	1.1623419796078723E-4	TGTGCCACCTGGGACAACAATAAGAAACTCTTT	CATWDNNKKLF	TRGV2	.	TRGJ1	14	-1	-1	19
25	1.1623419796078723E-4	TGTGCCACCTGGGACGGGCCTTTTCTCTTT	CATWDGPFLF	TRGV2	.	TRGJ1	19	-1	-1	24
25	1.1623419796078723E-4	TGTGCCTTGTGGGGGAAACTCTTT	CALWGKLF	TRGV9	.	TRGJ1	12	-1	-1	14
25	1.1623419796078723E-4	TGTGCCATCGTTCATGTAGGGAGTGATTGGATCAAGACGTTT	CAIVHVGSDWIKTF	TRGV8	.	TRGJP2	6	-1	-1	21
25	1.1623419796078723E-4	TGTGCCACCTGGGATGGCCTGAATTATTATAAGAAACTCTTT	CATWDGLNYYKKLF	TRGV4	.	TRGJ1	16	-1	-1	20
25	1.1623419796078723E-4	TGTGCCACCTGGGATGGGCCGGTGAATTATAAGAAACTCTTT	CATWDGPVNYKKLF	TRGV4	.	TRGJ1	19	-1	-1	25
25	1.1623419796078723E-4	TGTGCCACCTGGGATAGACCGAATTATTATAAGAAACTCTTT	CATWDRPNYYKKLF	TRGV4	.	TRGJ1	14	-1	-1	19
25	1.1623419796078723E-4	TGTGCCACCTGGGACGGGCCAAAAAATTATAAGAAACTCTTT	CATWDGPKNYKKLF	TRGV2	.	TRGJ1	19	-1	-1	25
25	1.1623419796078723E-4	TGTGCCACCTGGGACGGGCAGACTTATTATAAGAAACTCTTT	CATWDGQTYYKKLF	TRGV2	.	TRGJ1	18	-1	-1	20
25	1.1623419796078723E-4	TGTGCTGCGTGGGTTATTATGGGGTGGTTCAAGATATTT	CAAWVIMGWFKIF	TRGV10	.	TRGJP1	15	-1	-1	21
25	1.1623419796078723E-4	TGTGCCACCTTTGTAAGTAGTGATTGGATCAAGACGTTT	CATFVSSDWIKTF	TRGV8	.	TRGJP2	9	-1	-1	15
25	1.1623419796078723E-4	TGTGCCACCTGGGATGGCGGATATTATAAGAAACTCTTT	CATWDGGYYKKLF	TRGV4	.	TRGJ1	16	-1	-1	21
25	1.1623419796078723E-4	TGTGCCACCTGGGACATGGGATATTATAAGAAACTCTTT	CATWDMGYYKKLF	TRGV2	.	TRGJ1	14	-1	-1	21
25	1.1623419796078723E-4	TGTGCCACCTGGGTCTTTTATTATAAGAAACTCTTT	CATWVFYYKKLF	TRGV8	.	TRGJ1	12	-1	-1	17
25	1.1623419796078723E-4	TGTGCCACCTGGGATGTTTTTTATAAGAAACTCTTT	CATWDVFYKKLF	TRGV4	.	TRGJ1	15	-1	-1	17
[truncated: 3,838 more rows]
