# Supplementary material for: Dissection of the Human T-Cell Receptor γ Gene Repertoire in the Brain and Peripheral Blood Identifies Age- and Alzheimer's Disease-Associated Clonotype Profiles
Source: Front Immunol. 2020 Jan 29;11:12. doi: 10.3389/fimmu.2020.00012 (PMC7025544; doi:10.3389/fimmu.2020.00012)
Supplement: Supplementary file 5 [file Data_Sheet_2.zip › repertoires_corrected_and_decontaminated/1902_TC.txt]

count	freq	cdr3nt	cdr3aa	v	d	j	VEnd	DStart	DEnd	JStart
16092	0.16263416408950337	TGTGCCACCTGGGACGGCCCCGTATTGTATAAGAAACTCTTT	CATWDGPVLYKKLF	TRGV3	.	TRGJ1	18	-1	-1	27
12073	0.12201604915812665	TGTGCCTTGTGGGAGGCTATAGAGTTGGGCAAAAAAATCAAGGTATTT	CALWEAIELGKKIKVF	TRGV9	.	TRGJP	15	-1	-1	20
6159	0.06224607361591171	TGTGCCACCTGGGACAGGCATTATTATAAGAAACTCTTT	CATWDRHYYKKLF	TRGV3	.	TRGJ2	18	-1	-1	19
5271	0.05327148141410466	TGTGCCTTGTGGGATTATACCGATAAGAAACTCTTT	CALWDYTDKKLF	TRGV9	.	TRGJ1	13	-1	-1	22
5264	0.053200735754856184	TGTGCTGCGTCGGTCGACGATTGGATCAAGACGTTT	CAASVDDWIKTF	TRGV10	.	TRGJP2	12	-1	-1	18
5117	0.051715076910638126	TGTGCCTTGTGGGATAGGTATTGTAAGAAACTCTTT	CALWDRYCKKLF	TRGV9	.	TRGJ1	13	-1	-1	18
4740	0.047904917833970044	TGTGCCACCTGGGATGGTTATAAGAAACTCTTT	CATWDGYKKLF	TRGV4	.	TRGJ1	16	-1	-1	17
4336	0.04382188264305783	TGTGCTGCGTGGGATTATCTCAATTATAAGAAACTCTTT	CAAWDYLNYKKLF	TRGV10	.	TRGJ1	16	-1	-1	22
4331	0.04377135002930892	TGTGCTGCGTGGGATTATTATTATTATAAGAAACTCTTT	CAAWDYYYYKKLF	TRGV10	.	TRGJ1	16	-1	-1	19
3602	0.03640369494471732	TGTGCCACCTGGGACGCGACGGGGACCAAGACGTTT	CATWDATGTKTF	TRGV2	.	TRGJP2	15	-1	-1	22
3569	0.03607017969397449	TGTGCCACCTGGGCGGCAATGCTCTTT	CATWAAMLF	TRGV4	.	TRGJ1	12	-1	-1	21
3370	0.03405898166676773	TGTGCCACCTGGGACAGGCCACAGTATAAGAAACTCTTT	CATWDRPQYKKLF	TRGV5	.	TRGJ1	19	-1	-1	24
3301	0.033361631597032725	TGTGCCACCTGGGATGGGCCTGGTTGGTTCAAGATATTT	CATWDGPGWFKIF	TRGV4	.	TRGJP1	19	-1	-1	19
3280	0.03314939461928729	TGTGCCACCTGGGACAGAGGTGATTATAAGAAACTCTTT	CATWDRGDYKKLF	TRGV7	.	TRGJ2	16	-1	-1	22
3219	0.03253289673155054	TGTGCCACCTGGGACGGGCTAAGTTATAAGAAACTCTTT	CATWDGLSYKKLF	TRGV2	.	TRGJ1	18	-1	-1	23
3217	0.03251268368605098	TGTGCCACCTGGGTTTATTATAAGAAACTCTTT	CATWVYYKKLF	TRGV4	.	TRGJ2	12	-1	-1	14
3208	0.032421724981302934	TGTGCCACCTGGGATGACAGTTATAAGAAACTCTTT	CATWDDSYKKLF	TRGV4	.	TRGJ1	15	-1	-1	20
3154	0.03187597275281467	TGTGCCACCTGGTCCTGGCGAAATTATTATAAGAAACTCTTT	CATWSWRNYYKKLF	TRGV8	.	TRGJ2	11	-1	-1	21
2878	0.02908657247387464	TGTGCCACCTGGGACAGGCCTTGTCATAAGAAACTCTTT	CATWDRPCHKKLF	TRGV5	.	TRGJ1	24	-1	-1	25
2672	0.0270046287874194	TGTGCCACCTGGGACAGGCCAGGTCAGAAACTCTTT	CATWDRPGQKLF	TRGV3	.	TRGJ1	19	-1	-1	25
64	6.468174559860934E-4	TGTGCTGCGTGGGATCGTTATACCACTGGTTGGTTCAAGATATTT	CAAWDRYTTGWFKIF	TRGV10	.	TRGJP1	25	-1	-1	18
20	2.021304549956542E-4	TGTGCTGCGTGGGAGTTTTCTGTCCGAGGGGACCCCACTGGTTGGTTCAAGATATTT	CAAWEFSVRGDPTGWFKIF	TRGV10	.	TRGJP1	13	-1	-1	34
1	1.010652274978271E-5	TGTGCCACCTGGGCGGCAATGCTCTTTGGCAGTGGAACAACACTCGGCACTGTCAGAAAGGAATCCGGCATTCCGTCAGGCAAATTTGAGGTGGATAGGATACCTGAAACGTCTACATCCACTCTCACCATTCACAATGTAGAGAAACAGGACATAGCTACCTACTACTGTGCCTTGTGGGAGGCTATAGAGTTGGGCAAAAAAATCAAGGTATTT	CATWAAMLFGSGTTLGTVRKESGIPSGKFEVDRIPETSTSTLTIHNVEKQDIATYYCALWEAIELGKKIKVF	TRGV4	.	TRGJP	12	-1	-1	188
1	1.010652274978271E-5	TGTGCCACCTGGGCGGCAATGCTCTTTGGCAGTGGAACAACACTCGGCACTGTCAGAAAGGAATCCGGCATTCCGTCAGGCAAATTTGAGGTGGATAGGATACCTGAAACGTCTACATCCACTCTCACCATTCACAATGTAGAGAAACAGGACATAGCTACCTACTACTGTGCCTTGTGGGATAGGTATTGTAAGAAACTCTTT	CATWAAMLFGSGTTLGTVRKESGIPSGKFEVDRIPETSTSTLTIHNVEKQDIATYYCALWDRYCKKLF	TRGV4	.	TRGJ1	12	-1	-1	186
1	1.010652274978271E-5	TGTGCCTTGTGGGAGGTGCCCCCAGCTCTTTGGCAGTGGAACAACACTAGCATGGGTAAGACAAGCAACAAAGTGGAGGCAAGAAAGAATTCTCAAACTCTCACTTCAATCCTTACCATCAAGTCCGTAGAGAAAGAAGACATGGCCGTTTACTACTGTGCTGCGTCGGTCGACGATTGGATCAAGACGTTT	CALWEVPPALWQWNNTSMGKTSNKVEARKNSQTLTSILTIKSVEKEDMAVYYCAASVDDWIKTF	TRGV9	.	TRGJP2	21	-1	-1	174
1	1.010652274978271E-5	TGTGCCACCGCAGGGAAAGAAACTCTTTGGCAGTGGAACAACACCTGTAATGATAAGCTTTGTTCCGGCTTCCACTTCCTCTTT	CATAGKETLWQWNNTCNDKLCSGFHFLF	TRGV4	.	TRGJ1	8	-1	-1	78
1	1.010652274978271E-5	TGTGACTTGTGGGAGGCTATAGAGTTGGGCAGAAAAATCGAGGTATTT	CDLWEAIELGRKIEVF	TRGV9	.	TRGJP	15	-1	-1	20
1	1.010652274978271E-5	TGTGCTGCGTGGGATTATTATTATTATTATAAGAAACTCTTT	CAAWDYYYYYKKLF	TRGV10	.	TRGJ1	16	-1	-1	22
1	1.010652274978271E-5	GGTGCCACCTGGTCCTGGCGAAAGTATTGTAAGAAACTCTTT	GATWSWRKYCKKLF	TRGV8	.	TRGJ1	11	-1	-1	21
1	1.010652274978271E-5	TGTGCCACCTGGTCCTGGCCTTGTCATAAGAAACTCTTT	CATWSWPCHKKLF	TRGV8	.	TRGJ1	11	-1	-1	25
1	1.010652274978271E-5	TGTGACACATGGGATGGGACTGGTTGGTTAAAGATATTT	CDTWDGTGWLKIF	TRGV4	.	TRGJP1	17	-1	-1	18
