# Supplementary material for: Dissection of the Human T-Cell Receptor γ Gene Repertoire in the Brain and Peripheral Blood Identifies Age- and Alzheimer's Disease-Associated Clonotype Profiles
Source: Front Immunol. 2020 Jan 29;11:12. doi: 10.3389/fimmu.2020.00012 (PMC7025544; doi:10.3389/fimmu.2020.00012)
Supplement: Supplementary file 5 [file Data_Sheet_2.zip › repertoires_corrected_and_decontaminated/638_TC.txt]

count	freq	cdr3nt	cdr3aa	v	d	j	VEnd	DStart	DEnd	JStart
26423	0.2084391713866494	TGTGCCTTGTGGGAGGCCTTTTATTATAAGAAACTCTTT	CALWEAFYYKKLF	TRGV9	.	TRGJ1	15	-1	-1	20
15436	0.12176766640897402	TGTGCTGCGTGGGATAAAGGGTCCAATTATAAGAAACTCTTT	CAAWDKGSNYKKLF	TRGV10	.	TRGJ1	14	-1	-1	25
13704	0.10810469684300207	TGTGCTGCGTGGGATTATTATAAGAAACTCTTT	CAAWDYYKKLF	TRGV10	.	TRGJ1	16	-1	-1	13
11491	0.09064733445876655	TGTACCAAAGAGTTGGGCAAAAAAATCAAGGTATTT	CTKELGKKIKVF	TRGV9	.	TRGJP	5	-1	-1	7
9312	0.07345818279349352	TGTGCCTTGTGGCCCGCGGGGGATTGGATCAAGACGTTT	CALWPAGDWIKTF	TRGV9	.	TRGJP2	11	-1	-1	21
8723	0.06881182651499614	TGTGCCACCTGGGATAGGAAGAAACTCTTT	CATWDRKKLF	TRGV8	.	TRGJ1	17	-1	-1	18
8166	0.0644179038543458	TGTGCTGGCGAACTCTTT	CAGELF	TRGV10	.	TRGJ1	6	-1	-1	10
7043	0.055559061578025655	TGTGCCACCTGGGACGGGCCATGGATCAAGACGTTT	CATWDGPWIKTF	TRGV2	.	TRGJP2	19	-1	-1	21
6652	0.052474638309956925	TGTGCCACCTGGGATAGTTATAAGAAACTCTTT	CATWDSYKKLF	TRGV8	.	TRGJ1	16	-1	-1	17
6540	0.05159112064749223	TGTGCCACCTGGGACGGGCAAATGAAACTCTTT	CATWDGQMKLF	TRGV2	.	TRGJ1	18	-1	-1	23
4983	0.03930864742912137	TGTGCCACCTGGGATCCGCACTTAATGAATACCTTGAATTATTATAAGAAACTCTTT	CATWDPHLMNTLNYYKKLF	TRGV8	.	TRGJ1	14	-1	-1	35
4572	0.03606645314989824	TGTGCCACCTGGGATGGGCGTCCTTATAAGAAACTCTTT	CATWDGRPYKKLF	TRGV4	.	TRGJ1	18	-1	-1	23
3699	0.02917974851300822	TGTGCCTCCCGGGAGTTGGGCAAAAAAATCAAGGTATTT	CASRELGKKIKVF	TRGV9	.	TRGJP	6	-1	-1	12
4	3.1554202230882095E-5	TGTGCCTTGTGGTCGGCCTTTTATTATCAGCCACTCTTT	CALWSAFYYQPLF	TRGV9	.	TRGJ2	11	-1	-1	20
2	1.5777101115441048E-5	TGGGACACCGGGGAGACGCACTTAATGAATACCTTGAATGATGATAAGAAACTCTTT	WDTGETHLMNTLNDDKKLF	TRGV8	.	TRGJ1	13	-1	-1	35
2	1.5777101115441048E-5	TGTGCCGGGTGGGAGGCCGTTGATGATAAGAAACTCTTT	CAGWEAVDDKKLF	TRGV9	.	TRGJ1	15	-1	-1	22
2	1.5777101115441048E-5	TGGGCCTTGGGGCCCGCGGGGGAGTGGATCAAGACGTGG	WALGPAGEWIKTW	TRGV9	.	TRGJP2	11	-1	-1	21
2	1.5777101115441048E-5	TGTGCTGCGTGGGATTATTATAAGAAAATCAGT	CAAWDYYKKIS	TRGV10	.	TRGJ1	16	-1	-1	13
1	7.888550557720524E-6	TGTACCAAAGAGTTGGGCAAAAAAATCCCCCGGAATTATTATAAGAAACTCTTT	CTKELGKKIPRNYYKKLF	TRGV9	.	TRGJ1	5	-1	-1	32
1	7.888550557720524E-6	GGTGCTGCGGGGGATAAAGGGGCCAATGATAAGAAACTCTTT	GAAGDKGANDKKLF	TRGV10	.	TRGJ1	14	-1	-1	25
1	7.888550557720524E-6	GGTGCGGCGTGGGATAAAGGGGCCAATGATAAGAAACTCTTT	GAAWDKGANDKKLF	TRGV10	.	TRGJ1	14	-1	-1	25
1	7.888550557720524E-6	GGTGCCGAAAGGGAGTTGGGCAAAAAAATCAAGGTAGTT	GAERELGKKIKVV	TRGV9	.	TRGJP	5	-1	-1	12
1	7.888550557720524E-6	TGGGCAACCTGGGAAGGGCCAGGGATCAAGACGTTT	WATWEGPGIKTF	TRGV2	.	TRGJP2	19	-1	-1	22
1	7.888550557720524E-6	TGGACCAAAGAGTGGGGCAAAAAAATCAAGGGATTG	WTKEWGKKIKGL	TRGV9	.	TRGJP	1	-1	-1	7
1	7.888550557720524E-6	TGTGCTGCGTGGGATTTTAAGAAACTCTTT	CAAWDFKKLF	TRGV10	.	TRGJ1	15	-1	-1	13
1	7.888550557720524E-6	TGTGCCACCTATAAGAAACTCTTT	CATYKKLF	TRGV8	.	TRGJ1	9	-1	-1	9
1	7.888550557720524E-6	TGGGCGGGCGAACGCTTG	WAGERL	TRGV10	.	TRGJ1	4	-1	-1	10
1	7.888550557720524E-6	CGGGCGGGCGAACGCTTG	RAGERL	TRGV10	.	TRGJ1	-1	-1	-1	10
