# Supplementary material for: Dissection of the Human T-Cell Receptor γ Gene Repertoire in the Brain and Peripheral Blood Identifies Age- and Alzheimer's Disease-Associated Clonotype Profiles
Source: Front Immunol. 2020 Jan 29;11:12. doi: 10.3389/fimmu.2020.00012 (PMC7025544; doi:10.3389/fimmu.2020.00012)
Supplement: Supplementary file 5 [file Data_Sheet_2.zip › repertoires_corrected_and_decontaminated/31.txt]

count	freq	cdr3nt	cdr3aa	v	d	j	VEnd	DStart	DEnd	JStart
26985	0.14676848271248388	TGTGCCACCTGGGACGGGCAAGGGAATTATTATAAGAAACTCTTT	CATWDGQGNYYKKLF	TRGV2	.	TRGJ2	18	-1	-1	23
19718	0.10724405937093782	TGTGCTGCGTGGGATTATGGAAGTTATAAGAAACTCTTT	CAAWDYGSYKKLF	TRGV10	.	TRGJ2	16	-1	-1	23
15410	0.08381331549376975	TGTGCCTTGTGGGAGGGGAAACTCTTT	CALWEGKLF	TRGV9	.	TRGJ2	15	-1	-1	17
11981	0.06516335710128847	TGTGCTGCGTGGGATTCCTCCCGAATTGGGGGGTTTATAGGGGATAAGAAACTCTTT	CAAWDSSRIGGFIGDKKLF	TRGV10	.	TRGJ2	15	-1	-1	43
9008	0.048993533158201034	TGTGCTGCGTGGGACACTAGGACTCATGGTTGGTTCAAGATATTT	CAAWDTRTHGWFKIF	TRGV10	.	TRGJP1	13	-1	-1	26
7664	0.04168366320209289	TGTGCCACCTGCCCATATTATAAGAAACTCTTT	CATCPYYKKLF	TRGV2	.	TRGJ2	10	-1	-1	15
6156	0.03348181506681678	TGTGCCTTGTGGGAGCCCCCCTGTTGGGGTTATTATAAGAAACTCTTT	CALWEPPCWGYYKKLF	TRGV9	.	TRGJ2	14	-1	-1	29
5820	0.031654347577789746	TGTGCCTTGTGGGAGGTGCAAGAGTTGGGCAAAAAAATCAAGGTATTT	CALWEVQELGKKIKVF	TRGV9	.	TRGJP	19	-1	-1	17
5534	0.030098824655582206	TGTGCCTTGTGGGAGGTTAAAGAGTTGGGCAAAAAAATCAAGGTATTT	CALWEVKELGKKIKVF	TRGV9	.	TRGJP	16	-1	-1	19
4601	0.025024339038730345	TGTGCCACCTGGGACAGGCTTGGGGGAGGGTTCAAGATATTT	CATWDRLGGGFKIF	TRGV7	.	TRGJP1	21	-1	-1	28
4536	0.024670811101864996	TGTGCTGCGTGGGATTGCCCCTATAAGAAACTCTTT	CAAWDCPYKKLF	TRGV10	.	TRGJ2	15	-1	-1	21
4513	0.024545716601128025	TGTGCTGCGTGGTTAACAAGCTATTATAAGAAACTCTTT	CAAWLTSYYKKLF	TRGV10	.	TRGJ2	11	-1	-1	21
4487	0.024404305426381886	TGTGCCTCCACTTATTATAAGAAACTCTTT	CASTYYKKLF	TRGV9	.	TRGJ2	6	-1	-1	11
4421	0.024045338598180147	TGTGCTGCGTGGACCAGGGGTACCACTGGTTGGTTCAAGATATTT	CAAWTRGTTGWFKIF	TRGV10	.	TRGJP1	11	-1	-1	20
4338	0.023593910617259777	TGTGCCTTGTCCGGTTATAGTAGTGATTGGATCAAGACGTTT	CALSGYSSDWIKTF	TRGV9	.	TRGJP2	9	-1	-1	15
4176	0.0227128102207646	TGTGCTGCGTGGGATAGGTCCCTTTATTATAAGAAACTCTTT	CAAWDRSLYYKKLF	TRGV10	.	TRGJ2	14	-1	-1	23
4158	0.02261491017670958	TGTGCCTTGTGGGAGGGTTATTATTATAAGAAACTCTTT	CALWEGYYYKKLF	TRGV9	.	TRGJ2	15	-1	-1	19
3093	0.01682249090345424	TGTGCCACCTGGGTGAGTTATTATAAGAAACTCTTT	CATWVSYYKKLF	TRGV2	.	TRGJ2	12	-1	-1	14
2796	0.015207140176546412	TGTGCCACCTGGGACGGGCCGAGCACTGGTTGGTTCAAGATATTT	CATWDGPSTGWFKIF	TRGV2	.	TRGJP1	19	-1	-1	23
2375	0.012917366923926227	TGTGCTGCGTGGGATCCTCCCGGGGCCACTGGTTGGTTCAAGATATTT	CAAWDPPGATGWFKIF	TRGV10	.	TRGJP1	14	-1	-1	25
2338	0.012716127944479797	TGTGCTGCGTGGGATACCACTGGTTGGTTCAAGATATTT	CAAWDTTGWFKIF	TRGV10	.	TRGJP1	14	-1	-1	13
2195	0.011938366483376029	TGTGCTGCGTGGGATTATTATTATAAGAAACTCTTT	CAAWDYYYKKLF	TRGV10	.	TRGJ2	16	-1	-1	16
2008	0.0109212938034711	TGTGCTGCGTGGGATTATTGTTCTACTGGTTGGTTCAAGATATTT	CAAWDYCSTGWFKIF	TRGV10	.	TRGJP1	16	-1	-1	24
1880	0.010225115712413182	TGTGCTGCGTGGGATTATAGAGGGAGGGCCACTGGTTGGTTCAAGATATTT	CAAWDYRGRATGWFKIF	TRGV10	.	TRGJP1	16	-1	-1	28
1869	0.010165287907712891	TGTGCTGCGTGGGCCTATTATTATAAGAAACTCTTT	CAAWAYYYKKLF	TRGV10	.	TRGJ1	12	-1	-1	16
1833	0.009969487819602852	TGTGCCACCTGGGTTCGCAATAAGAAACTCTTT	CATWVRNKKLF	TRGV3	.	TRGJ2	12	-1	-1	19
1830	0.009953171145593681	TGTGCCACCTGGGACGCCCCGCCGGCTGGGTATAAGAAACTCTTT	CATWDAPPAGYKKLF	TRGV2	.	TRGJ2	15	-1	-1	30
1798	0.009779126622829202	TGTGCTGCGTGGGACTTTTATTATAAGAAACTCTTT	CAAWDFYYKKLF	TRGV10	.	TRGJ2	13	-1	-1	17
1618	0.008800126182279005	TGTGCTGCGTGGGATTATATTTCTTATTATAAGAAACTCTTT	CAAWDYISYYKKLF	TRGV10	.	TRGJ2	16	-1	-1	23
1520	0.008267114831312785	TGTGCTGCGTGGGACGCGGAGGATTATAAGAAACTCTTT	CAAWDAEDYKKLF	TRGV10	.	TRGJ2	13	-1	-1	22
1491	0.008109386982557476	TGTGCCACCTGGGACAGGCACGGCGAGAAACTCTTT	CATWDRHGEKLF	TRGV3	.	TRGJ2	18	-1	-1	25
1405	0.007641642327627937	TGTGCCACCTGGGATGCCTCTAAGAAACTCTTT	CATWDASKKLF	TRGV8	.	TRGJ2	14	-1	-1	20
1348	0.007331625521453707	TGTGCCACCTGGGGACCAAGCCCTTGGGATTATAAGAAACTCTTT	CATWGPSPWDYKKLF	TRGV2	.	TRGJ2	12	-1	-1	28
1321	0.007184775455371177	TGTGCTGCGTGGGATTATACCACTGGTTGGTTCAAGATATTT	CAAWDYTTGWFKIF	TRGV10	.	TRGJP1	16	-1	-1	8
1255	0.006825808627169438	TGTGCCACCTGGGACGACCCCGGTAATTATTATAAGAAACTCTTT	CATWDDPGNYYKKLF	TRGV2	.	TRGJ2	21	-1	-1	24
1245	0.006771419713805538	TGTGCCACCTGGGAAATCACTTATTATAAGAAACTCTTT	CATWEITYYKKLF	TRGV8	.	TRGJ2	13	-1	-1	20
1239	0.006738786365787198	TGTGCCTTGTGGGAGGCGCTCCAAGAGTTGGGCAAAAAAATCAAGGTATTT	CALWEALQELGKKIKVF	TRGV9	.	TRGJP	21	-1	-1	21
1233	0.006706153017768858	TGTGCCACCTGGGATTCATATAAGAAACTCTTT	CATWDSYKKLF	TRGV8	.	TRGJ2	14	-1	-1	18
1189	0.0064668417989676985	TGTGCCACCTGGGACGGGCCTAAATATAAGAAACTCTTT	CATWDGPKYKKLF	TRGV2	.	TRGJ2	19	-1	-1	24
667	0.0036277405213721234	TGTGCCTTGTGGGAAAACTTAGGGGCTGGTTGGTTCAAGATATTT	CALWENLGAGWFKIF	TRGV9	.	TRGJP1	13	-1	-1	25
244	0.0013270894860791577	TGTGCCACCTGGGTAACTGGTTGGTTCAAGATATTT	CATWVTGWFKIF	TRGV8	.	TRGJP1	12	-1	-1	15
37	2.0123897944642963E-4	TGTGCCACCTGGGACGGGCAAGGGAAACTCTTT	CATWDGQGKLF	TRGV2	.	TRGJ1	18	-1	-1	23
34	1.8492230543725967E-4	TGTGCTGCGTGGGATTCCTCCCGAATTGGGGGGTTCAAGATATTT	CAAWDSSRIGGFKIF	TRGV10	.	TRGJP1	15	-1	-1	31
27	1.4685006608252974E-4	TGTGCCACCTGGGACGGGCAAGGGAATTATAAGAAACTCTTT	CATWDGQGNYKKLF	TRGV2	.	TRGJ1	18	-1	-1	25
23	1.2509450073696978E-4	TGTGCTGCGTGGGATTGGTTTATAGGGGATAAGAAACTCTTT	CAAWDWFIGDKKLF	TRGV10	.	TRGJ1	15	-1	-1	28
19	1.0333893539140982E-4	TGTGCTGCGTGGGATTGGTTCAAGATATTT	CAAWDWFKIF	TRGV10	.	TRGJP1	15	-1	-1	14
19	1.0333893539140982E-4	TGTGCTGCGTGGGATAGGTCCCTCTTT	CAAWDRSLF	TRGV10	.	TRGJ1	14	-1	-1	21
15	8.158337004584986E-5	TGTGCCACCTGGGACGGGCAAGGGAATTATTATAAGAAAATATTG	CATWDGQGNYYKKIL	TRGV2	.	TRGJ1	18	-1	-1	23
15	8.158337004584986E-5	TGTGCTGCGTGGTTAACAAGCTATTATAAGAAACTATTG	CAAWLTSYYKKLL	TRGV10	.	TRGJ1	11	-1	-1	21
15	8.158337004584986E-5	TGTGCCTTGTGGGAGGGTTATTATTATAAGAAACTATTG	CALWEGYYYKKLL	TRGV9	.	TRGJ1	15	-1	-1	19
15	8.158337004584986E-5	TGTGCTGCGTGGGATTCCTCCCGAATT	CAAWDSSRI	TRGV10	.	TRGJ1	15	-1	-1	25
13	7.070558737306987E-5	TGTGCTGCGTGGGATTATGGAAGTTATAAGATATTT	CAAWDYGSYKIF	TRGV10	.	TRGJP1	16	-1	-1	27
12	6.526669603667988E-5	TGTGCCACCTGGGGACCAAGCCCTTGGGATTATTATAAGAAACTCTTT	CATWGPSPWDYYKKLF	TRGV2	.	TRGJ2	12	-1	-1	28
12	6.526669603667988E-5	TGTGCCTTGTCCGGCTATAGTAGTGATTGGATCAAGACGCTT	CALSGYSSDWIKTL	TRGV9	.	TRGJP2	9	-1	-1	15
12	6.526669603667988E-5	TGTGCTGCGTGGGATTATGGAAGTTATAAGAAAATATTG	CAAWDYGSYKKIL	TRGV10	.	TRGJ1	16	-1	-1	23
12	6.526669603667988E-5	TGTGCCACCTGGGTCCAACGTAAGAAACTCTTT	CATWVQRKKLF	TRGV8	.	TRGJ1	12	-1	-1	20
11	5.982780470028989E-5	TGTGCCACCTGGGACGGTGATTGGATCAAGACGTTT	CATWDGDWIKTF	TRGV2	.	TRGJP2	16	-1	-1	16
9	4.895002202750991E-5	TGTGCCTTGTGGGAGGGGAAAATATTG	CALWEGKIL	TRGV9	.	TRGJ1	15	-1	-1	17
8	4.3511130691119924E-5	TGTGCCCCTGGGAGTTGGTTCAAGATATTT	CAPGSWFKIF	TRGV10	.	TRGJP1	4	-1	-1	13
7	3.807223935472993E-5	TGTGCTGCGTGGGATTCCTCCCGAATTGGGGGGTTTATAGGGGATAAGAAAATATTG	CAAWDSSRIGGFIGDKKIL	TRGV10	.	TRGJ1	15	-1	-1	43
7	3.807223935472993E-5	TGTGCTGCGTGGGATAGGTCCCTTTATTATAAGAAAATATTG	CAAWDRSLYYKKIL	TRGV10	.	TRGJ1	14	-1	-1	23
7	3.807223935472993E-5	TGTGCCACCTGGGACGGGCAAGGGGGAGGGTTCAAGATATTT	CATWDGQGGGFKIF	TRGV2	.	TRGJP1	18	-1	-1	28
7	3.807223935472993E-5	TGTGCCTTGTGGGAGGTGGATTATAAGAAACTCTTT	CALWEVDYKKLF	TRGV9	.	TRGJ1	17	-1	-1	19
7	3.807223935472993E-5	TGTGCTGCGTGGGATTATAAGAAACTCTTT	CAAWDYKKLF	TRGV10	.	TRGJ1	16	-1	-1	13
6	3.263334801833994E-5	TGTGCTGCGTGGGATTATGGAAGTTATAAGAAACTCTTTGGCAGTGGTTGGTTCAAGATATTT	CAAWDYGSYKKLFGSGWFKIF	TRGV10	.	TRGJP1	16	-1	-1	41
6	3.263334801833994E-5	TGTGCCACCTGGGACAGGCGGGGTAGTGATTGGATCAAGACGTTT	CATWDRRGSDWIKTF	TRGV5	.	TRGJP2	18	-1	-1	22
6	3.263334801833994E-5	TGTGCCTTGTGGGAGGTGCTGAGTTATTATAAGAAACTCTTT	CALWEVLSYYKKLF	TRGV9	.	TRGJ1	18	-1	-1	20
6	3.263334801833994E-5	TGTGCCACCTGGGACGGTGAATGGATCAAGACGTTT	CATWDGEWIKTF	TRGV2	.	TRGJP2	16	-1	-1	16
6	3.263334801833994E-5	TGTGCCACCTGGGACGGGCATAAGAAACTCTTT	CATWDGHKKLF	TRGV2	.	TRGJ1	18	-1	-1	19
5	2.719445668194995E-5	TGTGCTGCGTGGGATAGGTCCCGAATTGGGGGGTTTATAGGGGATAAGAAACTCTTT	CAAWDRSRIGGFIGDKKLF	TRGV10	.	TRGJ1	14	-1	-1	43
5	2.719445668194995E-5	TGTGCCACCTGGGGACCAAGCCCTTGGGATTATAAGAAACTATTG	CATWGPSPWDYKKLL	TRGV2	.	TRGJ2	12	-1	-1	28
5	2.719445668194995E-5	TGTGCTGCGTGGGACCTTGGAAGTTATAAGAAACTCTTT	CAAWDLGSYKKLF	TRGV10	.	TRGJ1	13	-1	-1	23
5	2.719445668194995E-5	TGTGCTGCGTGGGCCTATTATAAGAAACTCTTT	CAAWAYYKKLF	TRGV10	.	TRGJ1	12	-1	-1	15
4	2.1755565345559962E-5	TGTGCTGCGTGGGATATTCAATACCACTGGTTGGTTTATTATAAGAAACTCTTT	CAAWDIQYHWLVYYKKLF	TRGV10	.	TRGJ1	14	-1	-1	35
4	2.1755565345559962E-5	TGTGCTGCGTGGGGAATATACCACTGGTTGGTTTATTATAAGAAACTCTTT	CAAWGIYHWLVYYKKLF	TRGV10	.	TRGJ1	12	-1	-1	32
4	2.1755565345559962E-5	TGTGCCACCTGGGACGACCCCGGTAATTATAAGAAACTCTTT	CATWDDPGNYKKLF	TRGV2	.	TRGJ1	21	-1	-1	25
4	2.1755565345559962E-5	TGTGCCACCTGGGATAATGTTTATTATAAGAAACTCTTT	CATWDNVYYKKLF	TRGV8	.	TRGJ1	15	-1	-1	20
4	2.1755565345559962E-5	TGTGCCACCTGGGTGAGTTATAAGAAACTCTTT	CATWVSYKKLF	TRGV2	.	TRGJ1	12	-1	-1	17
3	1.631667400916997E-5	TGTGCCTTCCTTCGGCCGGCTCCGAATTATTATAAGAAACTCTTT	CAFLRPAPNYYKKLF	TRGV9	.	TRGJ1	7	-1	-1	22
3	1.631667400916997E-5	TGTGCCACCTGGGATAGGGGCCTCGGTTGGTTCAAGATATTT	CATWDRGLGWFKIF	TRGV8	.	TRGJP1	17	-1	-1	24
3	1.631667400916997E-5	TGTGCTGCGTGGGATTATATTTCTTATAAGAAACTCTTT	CAAWDYISYKKLF	TRGV10	.	TRGJ1	16	-1	-1	20
3	1.631667400916997E-5	TGTGCCACCTGGGACGGGCCTTATAAGAAACTCTTT	CATWDGPYKKLF	TRGV2	.	TRGJ1	19	-1	-1	20
3	1.631667400916997E-5	TGTGCTTCCGTGACCCATTATAAGAAACTCTTT	CASVTHYKKLF	TRGV10	.	TRGJ1	5	-1	-1	16
3	1.631667400916997E-5	TGTGCTGCGTGGGATTATTTGCCACTGGTT	CAAWDYLPLV	TRGV10	.	TRGJ1	16	-1	-1	28
2	1.0877782672779981E-5	TGTGCCACCTGGGACGGGCAAGGGAATTATTATAAGAAACTCTTTGGCAGTGGAACAACACTCGGCACTGTCAGAAAGGAATCCGGCATTCCGTCAGGCAAATTTGAGGTGGATAGGATACCTGAAACGTCTACATCCACTCTCACCATTCACAATGTAGAGAAACAGGACATAGCTACCTACTACTGTGCCTTGTGGGAGGGGAAACTCTTT	CATWDGQGNYYKKLFGSGTTLGTVRKESGIPSGKFEVDRIPETSTSTLTIHNVEKQDIATYYCALWEGKLF	TRGV2	.	TRGJ1	18	-1	-1	203
2	1.0877782672779981E-5	TGTGCTGCGTGGGATTCCTCCCGAATTGGGGGGTTTATAGGGGATAAGATATTT	CAAWDSSRIGGFIGDKIF	TRGV10	.	TRGJP1	15	-1	-1	45
2	1.0877782672779981E-5	TGTGCTGCGTGGGACCTTGGAATTGGGGGGTTTATAGGGGATAAGAAACTCTTT	CAAWDLGIGGFIGDKKLF	TRGV10	.	TRGJ1	13	-1	-1	40
2	1.0877782672779981E-5	TGTGCTGCGTGGGACCACCCCCCCATTTTAAGAGATTATTATAAGAAACTCTTT	CAAWDHPPILRDYYKKLF	TRGV10	.	TRGJ1	13	-1	-1	34
2	1.0877782672779981E-5	TGTGCTGCGTGGGACTCATACCACTGGTTGGTTTATTATAAGAAACTCTTT	CAAWDSYHWLVYYKKLF	TRGV10	.	TRGJ1	13	-1	-1	32
2	1.0877782672779981E-5	TGTGCTGCGTGGGCCTATTATTGTTCTACTGGTTGGTTCAAGATATTT	CAAWAYYCSTGWFKIF	TRGV10	.	TRGJP1	12	-1	-1	27
2	1.0877782672779981E-5	TGTGCCACCTGGGAACTAATGAGGCTTGGGGGAGGGTTCAAGATATTT	CATWELMRLGGGFKIF	TRGV8	.	TRGJP1	13	-1	-1	34
2	1.0877782672779981E-5	TGTGCTGCGTGGGATAGGGGGACCACTGGTTGGTTCAAGATATTT	CAAWDRGTTGWFKIF	TRGV10	.	TRGJP1	14	-1	-1	21
2	1.0877782672779981E-5	TGTGCCACCTGGGACGGGCCGAGCACTGGTTGGATCAAGACGTTT	CATWDGPSTGWIKTF	TRGV2	.	TRGJP2	19	-1	-1	26
2	1.0877782672779981E-5	TGTGCCACCTGGGACAGGCTTGGGAATTATTATAAGAAACTCTTT	CATWDRLGNYYKKLF	TRGV7	.	TRGJ1	21	-1	-1	23
2	1.0877782672779981E-5	TGTGCCTTGTGGGAGGTTTGTAAGAATTATAAGAAACTCTTT	CALWEVCKNYKKLF	TRGV9	.	TRGJ1	16	-1	-1	25
2	1.0877782672779981E-5	TGTGCCACCTGGGACGGGCAAGGGAATTATTATAAGACGTTT	CATWDGQGNYYKTF	TRGV2	.	TRGJP2	18	-1	-1	33
2	1.0877782672779981E-5	TGTGCTGCGTGGGATAGGTCCCTTTATAAGAAACTCTTT	CAAWDRSLYKKLF	TRGV10	.	TRGJ1	14	-1	-1	23
2	1.0877782672779981E-5	TGTGCCTTGTGGGAGGTGGATTATTATAAGAAACTCTTT	CALWEVDYYKKLF	TRGV9	.	TRGJ1	17	-1	-1	19
2	1.0877782672779981E-5	TGTGCCCTGTCCGCGGGGGGTTATTATAAGAAACTCTTT	CALSAGGYYKKLF	TRGV10	.	TRGJ1	4	-1	-1	20
2	1.0877782672779981E-5	TGTGCCACCTGGGTTCGCAATTATTATAAGAAACTCTTT	CATWVRNYYKKLF	TRGV3	.	TRGJ1	12	-1	-1	13
2	1.0877782672779981E-5	TGTGCCACCTGGGATGGGCGGGGTTATAAGAAACTCTTT	CATWDGRGYKKLF	TRGV4	.	TRGJ1	18	-1	-1	23
2	1.0877782672779981E-5	TGTGCCACCTGGGACGGGCTCCGGTATAAGAAACTCTTT	CATWDGLRYKKLF	TRGV2	.	TRGJ1	22	-1	-1	24
2	1.0877782672779981E-5	TGTGCCACCTGGGACGGGCCTAAATATAAGAAAATATTG	CATWDGPKYKKIL	TRGV2	.	TRGJ1	19	-1	-1	24
2	1.0877782672779981E-5	TGTGCTGCGGGTCGGAATTATTATAAGAAACTCTTT	CAAGRNYYKKLF	TRGV10	.	TRGJ1	8	-1	-1	14
2	1.0877782672779981E-5	TGTGCCACCTGCCCATATTATTATAAGAAACTCTTT	CATCPYYYKKLF	TRGV2	.	TRGJ1	10	-1	-1	16
2	1.0877782672779981E-5	TGTGCCACCTGGGTGAGTTATTGGATCAAGACGTTT	CATWVSYWIKTF	TRGV2	.	TRGJP2	12	-1	-1	15
2	1.0877782672779981E-5	TGTGCCACCTGGGATTCATATTATAAGAAACTCTTT	CATWDSYYKKLF	TRGV8	.	TRGJ1	14	-1	-1	18
2	1.0877782672779981E-5	TGTGCCACCTGGGACGAAGTGAATAAGAAACTCTTT	CATWDEVNKKLF	TRGV2	.	TRGJ1	15	-1	-1	22
2	1.0877782672779981E-5	TGTGCCGCTAAAAAGGATATAAAGAAACTCTTT	CAAKKDIKKLF	TRGV8	.	TRGJ1	5	-1	-1	17
2	1.0877782672779981E-5	TGTGCCGCCTGGGACGGGCATAAGAAACTCTTT	CAAWDGHKKLF	TRGV2	.	TRGJ1	18	-1	-1	19
2	1.0877782672779981E-5	TGTGCCACCTGGGCCCAACGTAAGAAACTCTTT	CATWAQRKKLF	TRGV8	.	TRGJ1	12	-1	-1	20
2	1.0877782672779981E-5	TGTGCCACCTGGGATGATTATAAGAAACTCTTT	CATWDDYKKLF	TRGV8	.	TRGJ1	14	-1	-1	13
2	1.0877782672779981E-5	TGTGCCACCTGCCCATATAAGAAACTCTTT	CATCPYKKLF	TRGV2	.	TRGJ1	10	-1	-1	15
2	1.0877782672779981E-5	TGTGCCTTGGGGGGTGGAATGCTCTTT	CALGGGMLF	TRGV9	.	TRGJ1	15	-1	-1	21
1	5.4388913363899905E-6	TGTGCCACCTGGGACGGGCAAGGGAATTATTATAAGAAACTCTTTGGCAGTGGAACAACACTCGGCACTGTCAGAAAGGAATCCGGCATTCCGTCAGGCAAATTTGAGGTGGATAGGATACCTGAAACGTCTACATCCACTCTCACCATTCACAATGTAGAGAAACAGGACATAGCTACCTACTACTGTGCCTTGTGGGAGTCCCCCTGTTGGGGTTATTATAAGAAACTCTTT	CATWDGQGNYYKKLFGSGTTLGTVRKESGIPSGKFEVDRIPETSTSTLTIHNVEKQDIATYYCALWESPCWGYYKKLF	TRGV2	.	TRGJ1	18	-1	-1	215
1	5.4388913363899905E-6	TGTGCCACCTGGGACGGGCTAAAGAGAAACTCTTTGGCAGTGGAACAACACAGCATGGGTAAGACAAGCAACAAAGTGGAGGCAAGAAAGAATTCTCAAACTCTCACTTCAATCCTTACCATCAAGTCCGTAGAGAAAGAAGACATGGCCGTTTACTACTGTGCTGCGTGGGATCCTCCCGGGGCCACTGGTTGGTTCAAGATATTT	CATWDGLKRNSLAVEQHSMGKTSNKVEARKNSQTLTSILTIKSVEKEDMAVYYCAAWDPPGATGWFKIF	TRGV2	.	TRGJP1	18	-1	-1	184
1	5.4388913363899905E-6	TGTGCCACCTGGGATGCCTCTAAGAAACTCTTTGGCAGTGGAACAACACTCTGTGCCTTGTGGGAGCCCCCCTGTTGGGGTTATTATAAGAAACTCTTT	CATWDASKKLFGSGTTLCALWEPPCWGYYKKLF	TRGV8	.	TRGJ1	14	-1	-1	80
1	5.4388913363899905E-6	TGTGCCACCTGGGTTCGCAATAAGAAACTCTTTGGCAGTGGAACAACACCACCTGGGACGGCCGATTATTATAAGAAACTCTTT	CATWVRNKKLFGSGTTPPGTADYYKKLF	TRGV3	.	TRGJ1	12	-1	-1	64
1	5.4388913363899905E-6	TGTGCCACCTGGGACGGGCAAGGGAATTATTATAAGAAACTCTTTGGCAGTGGTTGGTTCAAGATATTT	CATWDGQGNYYKKLFGSGWFKIF	TRGV2	.	TRGJP1	18	-1	-1	47
1	5.4388913363899905E-6	TGTGCTGCGTGGGATTATATTTCTTATTATAAGAAACTCTTTGGCAGTGGTTGGTTCAAGATATTT	CAAWDYISYYKKLFGSGWFKIF	TRGV10	.	TRGJP1	16	-1	-1	44
1	5.4388913363899905E-6	TGTGCTGCGTGGGATAGGTCCCTTTATTATAAGAAACTCTTTGGCAGTGGTTGGTTCAAGATATTT	CAAWDRSLYYKKLFGSGWFKIF	TRGV10	.	TRGJP1	14	-1	-1	44
1	5.4388913363899905E-6	TGTGCTGCGTGGGATTATTATTATAAGAAACTCTTTGGCAGTGGTTGGTTCAAGATATTT	CAAWDYYYKKLFGSGWFKIF	TRGV10	.	TRGJP1	16	-1	-1	38
1	5.4388913363899905E-6	TGTGCTGCGTGGGATCCTCCCGGGGCCACTGGTTGGTCCCTTTATTATAAGAAACTCTTT	CAAWDPPGATGWSLYYKKLF	TRGV10	.	TRGJ1	14	-1	-1	41
1	5.4388913363899905E-6	TGTGCTGCGTGGGATTCCTCCCGAATTGGGGGGACCACTGGTTGGTTCAAGATATTT	CAAWDSSRIGGTTGWFKIF	TRGV10	.	TRGJP1	15	-1	-1	33
1	5.4388913363899905E-6	TGTGCTGCGTGGGATAGGTCCCGAATTGGGGGATTTATAGGGGATAAGAAACTCTTT	CAAWDRSRIGGFIGDKKLF	TRGV10	.	TRGJ1	14	-1	-1	43
1	5.4388913363899905E-6	TGTGCTGCGTGGGATTATACCACTGGTTGGTTTATAGGGGATAAGAAACTCTTT	CAAWDYTTGWFIGDKKLF	TRGV10	.	TRGJ1	16	-1	-1	40
1	5.4388913363899905E-6	TGTGCCTGCTGGATTAGGCGTCCCCACGGAGTCCTATATAAGAAACTCTTT	CACWIRRPHGVLYKKLF	TRGV11	.	TRGJ1	18	-1	-1	36
1	5.4388913363899905E-6	TGTGCCACCTGGGACGCCTCGCCGGCTGGGAATTATTATAAGAAACTCTTT	CATWDASPAGNYYKKLF	TRGV2	.	TRGJ1	15	-1	-1	29
1	5.4388913363899905E-6	TGTGCCACCTGGGACGCCCCGCCGGCTGGGAATTATTATAAGAAACTCTTT	CATWDAPPAGNYYKKLF	TRGV2	.	TRGJ1	15	-1	-1	29
1	5.4388913363899905E-6	TGTGCCACCTGGAAGCCAAGAATTTACGTTGGTTATTATAAGAAACTCTTT	CATWKPRIYVGYYKKLF	TRGV4	.	TRGJ1	11	-1	-1	32
1	5.4388913363899905E-6	TGTGCCTTGTGGGAGGTGTCTGAGTTGGGCAAAAAAATCAAGGTATTT	CALWEVSELGKKIKVF	TRGV9	.	TRGJP	17	-1	-1	21
1	5.4388913363899905E-6	TGTGTCACCTGGGATGGGCCTCCTATTGGTTATAAGAAACTCTTT	CVTWDGPPIGYKKLF	TRGV4	.	TRGJ1	19	-1	-1	29
1	5.4388913363899905E-6	TGTGCTGCGTGGTCCATTTGTAATGACTATTATAAGAAACTCTTT	CAAWSICNDYYKKLF	TRGV10	.	TRGJ1	11	-1	-1	27
1	5.4388913363899905E-6	TGTGCTGCGTGGGATAACTGTATTATAGGGGATAAGAAACTCTTT	CAAWDNCIIGDKKLF	TRGV10	.	TRGJ1	21	-1	-1	31
1	5.4388913363899905E-6	TGTGCTGCGTGGACCAGGGGTACCACTGGTTATAAGAAACTCTTT	CAAWTRGTTGYKKLF	TRGV10	.	TRGJ1	11	-1	-1	29
1	5.4388913363899905E-6	TGTGCCTTGTGGGAGGTGCCCACCCGGGGTTATAAGAAACTCTTT	CALWEVPTRGYKKLF	TRGV9	.	TRGJ1	24	-1	-1	29
1	5.4388913363899905E-6	TGTGCCACCTGGTCTATCCCTGCACTTTATTATAAGAAACTCTTT	CATWSIPALYYKKLF	TRGV8	.	TRGJ1	11	-1	-1	26
1	5.4388913363899905E-6	TGTGCCACCTGGGACCCTTACGAGAATTATTATAAGAAACTCTTT	CATWDPYENYYKKLF	TRGV8	.	TRGJ1	13	-1	-1	23
1	5.4388913363899905E-6	TGTGCCACCTGGGACGTGAGGAAATTTTATTATAAGAAACCCTTT	CATWDVRKFYYKKPF	TRGV2	.	TRGJ1	15	-1	-1	26
1	5.4388913363899905E-6	CGTGCCGCCTGGGGCGGGCAAGGGAATTATTATAAGAAACTCTTT	RAAWGGQGNYYKKLF	TRGV2	.	TRGJ1	18	-1	-1	23
1	5.4388913363899905E-6	TGTGCTGCGTGGGCCTATTATGGAAGTTATAAGAAACTCTTT	CAAWAYYGSYKKLF	TRGV10	.	TRGJ1	12	-1	-1	26
1	5.4388913363899905E-6	TGTGCTGCGTGGGATTATGGAAGTTATTATAAGAAACTCTTT	CAAWDYGSYYKKLF	TRGV10	.	TRGJ1	16	-1	-1	19
1	5.4388913363899905E-6	TGTGCTGCGTGGGATTATATTTCTGGTTGGTTCAAGATATTT	CAAWDYISGWFKIF	TRGV10	.	TRGJP1	16	-1	-1	22
1	5.4388913363899905E-6	TGTGCTGCGTGGGATAGGCCCACTGGTTGGTTCAAGATATTT	CAAWDRPTGWFKIF	TRGV10	.	TRGJP1	14	-1	-1	19
1	5.4388913363899905E-6	TGTGCTGCGTGGGAATATACCACTGGTTGGTTCAAGATAGAT	CAAWEYTTGWFKID	TRGV10	.	TRGJP1	16	-1	-1	11
1	5.4388913363899905E-6	TGTGCCTTGTCCGGTTATAGTAGTGATTGGACCAAGGCGCTT	CALSGYSSDWTKAL	TRGV9	.	TRGJP2	9	-1	-1	15
1	5.4388913363899905E-6	TGTGCCTTGTGGGAGGTCCCATATTATTATAAGAAACTCTTT	CALWEVPYYYKKLF	TRGV9	.	TRGJ1	16	-1	-1	22
1	5.4388913363899905E-6	TGTGCCACCTGGGATGGTTTCTATTATTATAAGAAACTCTTT	CATWDGFYYYKKLF	TRGV4	.	TRGJ1	16	-1	-1	22
1	5.4388913363899905E-6	TGTGCCACCTGGGACTGCTCGAATTATTATAAGAAACTCTTT	CATWDCSNYYKKLF	TRGV3	.	TRGJ1	14	-1	-1	18
1	5.4388913363899905E-6	TGTGCCACCTGGGACGCCCCGCCGGCTGGGTATAAGATATTT	CATWDAPPAGYKIF	TRGV2	.	TRGJP1	15	-1	-1	33
1	5.4388913363899905E-6	TGTGCCACCTGGGACGGGCCTAATTATTATAAGAAACTCTTT	CATWDGPNYYKKLF	TRGV2	.	TRGJ1	19	-1	-1	21
1	5.4388913363899905E-6	TGTGCCACCTGGGACGGATCAAATTATTATAAGAAACTCTTT	CATWDGSNYYKKLF	TRGV2	.	TRGJ1	16	-1	-1	18
1	5.4388913363899905E-6	TGTGCCACCTGGGACGGACCTAATTATTATAAGAAACTCTTT	CATWDGPNYYKKLF	TRGV2	.	TRGJ1	19	-1	-1	21
1	5.4388913363899905E-6	TGTGCCACCTGGGAGGTGGTGGGTTATTATAAGAAACTCTTT	CATWEVVGYYKKLF	TRGV5	.	TRGJ1	13	-1	-1	23
1	5.4388913363899905E-6	TGTGCTGCGTGGGATTTTGGTTATTATAAGAAGCTCTTT	CAAWDFGYYKKLF	TRGV10	.	TRGJ1	15	-1	-1	20
1	5.4388913363899905E-6	TGTGCTGCGTGGGATAGGTCCCTTTATTATAAGATATTT	CAAWDRSLYYKIF	TRGV10	.	TRGJP1	14	-1	-1	30
1	5.4388913363899905E-6	TGTGCTGCGTGGGATAGGTCCCGTTATAAGAAACTCTTT	CAAWDRSRYKKLF	TRGV10	.	TRGJ1	14	-1	-1	23
1	5.4388913363899905E-6	TGTGCCTTGTGGGACCCATTTGGTTATAAGAAACTCTTT	CALWDPFGYKKLF	TRGV9	.	TRGJ1	13	-1	-1	23
1	5.4388913363899905E-6	TGTGCCTTGCTACCCTCGAATTATTATAAGAAACTCTTT	CALLPSNYYKKLF	TRGV9	.	TRGJ1	8	-1	-1	15
1	5.4388913363899905E-6	TGTGCCACCTGGGGCGGTAGTGATTGGATCAAGACGTTT	CATWGGSDWIKTF	TRGV2	.	TRGJP2	16	-1	-1	16
1	5.4388913363899905E-6	TGTGCCACCTGGGATAGCGCCTATTATAAGAAACTCTTT	CATWDSAYYKKLF	TRGV8	.	TRGJ1	23	-1	-1	21
1	5.4388913363899905E-6	TGTGCCACCCGGGATAATGTTTATTATAAGAAACTCTTT	CATRDNVYYKKLF	TRGV8	.	TRGJ1	15	-1	-1	20
1	5.4388913363899905E-6	TGCGCTGCGTGGGATTATGGATGTTATAAGAGACTCTTT	CAAWDYGCYKRLF	TRGV10	.	TRGJ1	16	-1	-1	23
1	5.4388913363899905E-6	TGTGCTGCGTGGTTAACAAGTTATAAGAAACTCTTT	CAAWLTSYKKLF	TRGV10	.	TRGJ1	11	-1	-1	20
1	5.4388913363899905E-6	TGTGCTGCGTGGTTAACAAGCTATAAGAAACTCTTT	CAAWLTSYKKLF	TRGV10	.	TRGJ1	11	-1	-1	21
1	5.4388913363899905E-6	TGTGCTGCGTGGGATTATGGGAGTTATAAGATATTT	CAAWDYGSYKIF	TRGV10	.	TRGJP1	16	-1	-1	27
1	5.4388913363899905E-6	TGTGCTGCGGCGGCGCTAGGTTATAAGAAACTCTTT	CAAAALGYKKLF	TRGV10	.	TRGJ1	8	-1	-1	20
1	5.4388913363899905E-6	TGTGCCTTGTTTATCTTTGGCTATTCCTTTCTCTTT	CALFIFGYSFLF	TRGV9	.	TRGJ1	9	-1	-1	30
1	5.4388913363899905E-6	TGTGCCTTGTGGGAGGCTTATTGTAAGAAACTCTTT	CALWEAYCKKLF	TRGV9	.	TRGJ1	15	-1	-1	17
1	5.4388913363899905E-6	TGTGCCTTGTGGGAGGGTTATTATAAGAAACTCTTT	CALWEGYYKKLF	TRGV9	.	TRGJ1	15	-1	-1	17
1	5.4388913363899905E-6	TGTGCCACCTGGGGGCCTTATTATAAGAAACTCTTT	CATWGPYYKKLF	TRGV8	.	TRGJ1	12	-1	-1	17
1	5.4388913363899905E-6	TGTGCCACCTGGGACGGTGATTGGATCAAGACGCTT	CATWDGDWIKTL	TRGV2	.	TRGJP2	16	-1	-1	16
1	5.4388913363899905E-6	TGTGCCACCTGGACGGTGAATTATAAGAAACTCTTT	CATWTVNYKKLF	TRGV2	.	TRGJ1	15	-1	-1	19
1	5.4388913363899905E-6	TGTGCTGCGTGGGCCTATTATTATAAGAAACTT	CAAWAYYYKKL	TRGV10	.	TRGJP1	12	-1	-1	24
1	5.4388913363899905E-6	TGTGCTGCGTGGGATTGGGGGGGCAAACTCTTT	CAAWDWGGKLF	TRGV10	.	TRGJ1	15	-1	-1	24
1	5.4388913363899905E-6	TGTGCCCCTTGGAGTTATTATAAGAAACTCTTT	CAPWSYYKKLF	TRGV10	.	TRGJ1	4	-1	-1	8
1	5.4388913363899905E-6	TGTGCCACCTGGGATAGGCCTGAGAAACTCTTT	CATWDRPEKLF	TRGV8	.	TRGJ1	20	-1	-1	22
1	5.4388913363899905E-6	TGTGCCACCTGGGACAGGCATAAGAAACTCTTT	CATWDRHKKLF	TRGV3	.	TRGJ1	18	-1	-1	19
1	5.4388913363899905E-6	TGTGCTGCGTGGGATTGGTTCGAGATATTT	CAAWDWFEIF	TRGV10	.	TRGJP1	15	-1	-1	14
1	5.4388913363899905E-6	TGTGCTGCGTGGGATTGGTTCAAGGTATTT	CAAWDWFKVF	TRGV10	.	TRGJP1	15	-1	-1	14
1	5.4388913363899905E-6	TGTGCTGCGTGGGATTCTCAATTATTT	CAAWDSQLF	TRGV10	.	TRGJP1	15	-1	-1	22
1	5.4388913363899905E-6	TGTGCTGCGTGGAATTGCCCACTCTTT	CAAWNCPLF	TRGV10	.	TRGJ1	15	-1	-1	20
1	5.4388913363899905E-6	TGTGCCACTGGTTGGTTCAAGATATTT	CATGWFKIF	TRGV7	.	TRGJP1	10	-1	-1	4
1	5.4388913363899905E-6	TGTGCCACCTGGGACGACCCCGGT	CATWDDPG	TRGV2	.	TRGJ1	21	-1	-1	23
1	5.4388913363899905E-6	TGTGAATGGAGAGAGAAACTCTTT	CEWREKLF	TRGV9	.	TRGJ1	3	-1	-1	13
1	5.4388913363899905E-6	TGTGCCTTGTGGGTACTCTTT	CALWVLF	TRGV9	.	TRGJ1	12	-1	-1	14
1	5.4388913363899905E-6	TGTGCCGCCAAGAAACTCTTT	CAAKKLF	TRGV10	.	TRGJ1	7	-1	-1	9
1	5.4388913363899905E-6	TGTGCCACCTGGGAACTCTTT	CATWELF	TRGV8	.	TRGJ1	13	-1	-1	13
