# Supplementary material for: Dissection of the Human T-Cell Receptor γ Gene Repertoire in the Brain and Peripheral Blood Identifies Age- and Alzheimer's Disease-Associated Clonotype Profiles
Source: Front Immunol. 2020 Jan 29;11:12. doi: 10.3389/fimmu.2020.00012 (PMC7025544; doi:10.3389/fimmu.2020.00012)
Supplement: Supplementary file 5 [file Data_Sheet_2.zip › repertoires_corrected_and_decontaminated/2779_TC.txt]

count	freq	cdr3nt	cdr3aa	v	d	j	VEnd	DStart	DEnd	JStart
9747	0.11681027767458026	TGTGCTGCGTGGGAACGGCGGTTTTATAAGAAACTCTTT	CAAWERRFYKKLF	TRGV10	.	TRGJ1	13	-1	-1	23
7935	0.0950948551705955	TGTGCTGCGTGGGATGTGTGGGTTTATTATAAGAAACTCTTT	CAAWDVWVYYKKLF	TRGV10	.	TRGJ1	14	-1	-1	23
5483	0.06570952626343732	TGTGCTGCGTGGGCCAAGAATTATTATAAGAAACTCTTT	CAAWAKNYYKKLF	TRGV10	.	TRGJ1	12	-1	-1	17
4335	0.05195163165274499	TGTGCCACCTGGGATAGGAGGGTCTATTATAAGAAACTCTTT	CATWDRRVYYKKLF	TRGV4	.	TRGJ2	17	-1	-1	24
3403	0.04078233045312369	TGTGCTGCGTGGTTGGGAACGGTTTATTATAAGAAACTCTTT	CAAWLGTVYYKKLF	TRGV10	.	TRGJ1	11	-1	-1	23
3033	0.03634816581378905	TGTGCCACCGAGGAGAAACTCTTT	CATEEKLF	TRGV2	.	TRGJ1	8	-1	-1	13
2891	0.03464640533058495	TGTGCCACCTGGGACGGGCTGGAGAAACTCTTT	CATWDGLEKLF	TRGV2	.	TRGJ1	18	-1	-1	22
2867	0.034358783840465944	TGTGCCTTGTGGGAGGTGCGTGGATTTTATGGTAAGAAACTCTTT	CALWEVRGFYGKKLF	TRGV9	.	TRGJ1	18	-1	-1	26
2732	0.03274091295854655	TGTGCCTTGTGGGAGGTGCAGGTTGAAGAGTTGGGCAAAAAAATCAAGGTATTT	CALWEVQVEELGKKIKVF	TRGV9	.	TRGJP	19	-1	-1	25
2465	0.02954112388097264	TGTGCCTTGTGGGAGGGCTATTATTATAAGAAACTCTTT	CALWEGYYYKKLF	TRGV9	.	TRGJ2	15	-1	-1	19
2404	0.02881008592692017	TGTGCCTTGTGGGAAAGGAAACTCTTT	CALWERKLF	TRGV9	.	TRGJ1	13	-1	-1	17
2335	0.027983174142828037	TGTGCTGCGTGGGATTTAGAGGATTATAAGAAACTCTTT	CAAWDLEDYKKLF	TRGV10	.	TRGJ2	15	-1	-1	22
2321	0.02781539494025862	TGTGCTGCGTGTACAAATTATTATAAGAAACTCTTT	CAACTNYYKKLF	TRGV10	.	TRGJ1	10	-1	-1	15
2315	0.02774348956772887	TGTGCCTTGTGGGAGGTGCACGTCTTTGGCAAGAAACTCTTT	CALWEVHVFGKKLF	TRGV9	.	TRGJ1	23	-1	-1	30
2313	0.027719521110218952	TGTGCTGCGTGGTCGAATTATTATAAGAAACTCTTT	CAAWSNYYKKLF	TRGV10	.	TRGJ1	11	-1	-1	12
2151	0.02577807605191568	TGTGCTGCGTGGGACCGCGAGAATTATTATAAGAAACTCTTT	CAAWDRENYYKKLF	TRGV10	.	TRGJ1	13	-1	-1	20
1573	0.01885119183154968	TGTGCTGCGTGGGATAGGATGGGCTTTAATAAGAAACTCTTT	CAAWDRMGFNKKLF	TRGV10	.	TRGJ1	14	-1	-1	28
1468	0.01759284781227904	TGTGCTGCGTGTCCACTCTTT	CAACPLF	TRGV10	.	TRGJ1	10	-1	-1	14
1302	0.015603465838955935	TGTGCCACCTGGGATGCACCACTCTTT	CATWDAPLF	TRGV4	.	TRGJ1	15	-1	-1	20
1289	0.015447670865141474	TGTGCCACCTGGGACGGTTATAAGAAACTCTTT	CATWDGYKKLF	TRGV2	.	TRGJ1	16	-1	-1	17
1263	0.015136080917512553	TGTGCTGCGTGGGATTATAGGCTTTATAAGAAACTCTTT	CAAWDYRLYKKLF	TRGV10	.	TRGJ1	16	-1	-1	23
1234	0.014788538283618757	TGTGCTGCGTGGGTTGCTTATTATAAGAAACTCTTT	CAAWVAYYKKLF	TRGV10	.	TRGJ1	12	-1	-1	17
1202	0.014405042963460086	TGTGCTGCGTGGGATTATTATTATAAGAAACTCTTT	CAAWDYYYKKLF	TRGV10	.	TRGJ1	16	-1	-1	16
1198	0.014357106048440253	TGTGCCACCTGGGATAGTGGCTATAAGAAACTCTTT	CATWDSGYKKLF	TRGV8	.	TRGJ2	23	-1	-1	21
1164	0.013949642270771664	TGTGCCACCTGGGATGGGCTTTCAGATAAGAAACTCTTT	CATWDGLSDKKLF	TRGV4	.	TRGJ1	18	-1	-1	25
1159	0.013889721126996872	TGTGCTGCGTGGGATTACCCTTATTATAAGAAACTCTTT	CAAWDYPYYKKLF	TRGV10	.	TRGJ1	17	-1	-1	20
1154	0.01382979998322208	TGTGCTGCGTGGGACTCCGTTTGGTATAAGAAACTCTTT	CAAWDSVWYKKLF	TRGV10	.	TRGJ1	19	-1	-1	24
1119	0.013410351976798534	TGTGCCACCTGGGATAGAAGGAAGAAACTCTTT	CATWDRRKKLF	TRGV8	.	TRGJ1	16	-1	-1	21
1091	0.013074793571659696	TGTGCCACCTGGAGTGAGTATTATAAGAAACTCTTT	CATWSEYYKKLF	TRGV4	.	TRGJ1	11	-1	-1	18
1089	0.013050825114149778	TGTGCTGCGTGGGCGAATTATTATAAGAAACTCTTT	CAAWANYYKKLF	TRGV10	.	TRGJ1	12	-1	-1	13
1045	0.012523519048931606	TGTGCCACCTTGAATTATTATAAGAAACTCTTT	CATLNYYKKLF	TRGV5	.	TRGJ2	9	-1	-1	11
966	0.011576764977289886	TGTGCTGCGTGGGATTACCCCCTCCCCCTGAATTATTATAAGAAACTCTTT	CAAWDYPLPLNYYKKLF	TRGV10	.	TRGJ2	17	-1	-1	29
937	0.011229222343396092	TGTGCCACCTGGGATTTATATTATAAGAAACTCTTT	CATWDLYYKKLF	TRGV8	.	TRGJ1	14	-1	-1	18
918	0.01100152199705188	TGTGCCACCTGGGATACCTATTATAAGAAACTCTTT	CATWDTYYKKLF	TRGV8	.	TRGJ2	20	-1	-1	18
900	0.010785805879462627	TGTGCCACCTGGGACAGGCGTAAGGATTATTATAAGAAACTCTTT	CATWDRRKDYYKKLF	TRGV7	.	TRGJ1	18	-1	-1	25
856	0.010258499814244454	TGTGCCACCTGCGCGAATTATTATAAGAAACTCTTT	CATCANYYKKLF	TRGV4	.	TRGJ2	10	-1	-1	13
440	0.005273060652181729	TGTGCTGCGTGGGATTGCTATTATAAGAAACTCTTT	CAAWDCYYKKLF	TRGV10	.	TRGJ1	15	-1	-1	18
220	0.0026365303260908646	TGTGCTGCGTCCGGACGGTTCAAGATATTT	CAASGRFKIF	TRGV10	.	TRGJP1	9	-1	-1	16
189	0.0022650192346871517	TGTGCTGCGTGGGATACCACTGGTTGGTTCAAGATATTT	CAAWDTTGWFKIF	TRGV10	.	TRGJP1	14	-1	-1	13
174	0.0020852558033627746	TGTGCCACCCGGGATGCACCACTCTTT	CATRDAPLF	TRGV4	.	TRGJ1	15	-1	-1	20
145	0.0017377131694689789	TGTGCTGCGTGGGACCGCCGTAGATATACCACTGGTTGGTTCAAGATATTT	CAAWDRRRYTTGWFKIF	TRGV10	.	TRGJP1	13	-1	-1	23
130	0.0015579497381446017	TGTGCTGCGTGGGATTTACTGGTTTGGTTCAAGATATTT	CAAWDLLVWFKIF	TRGV10	.	TRGJP1	15	-1	-1	17
108	0.0012942967055355153	TGTGCTGCGTGGACCTACACCACTGGTTGGTTCAAGATATTT	CAAWTYTTGWFKIF	TRGV10	.	TRGJP1	11	-1	-1	15
92	0.0011025490454561796	TGTGCCACCTGGGATAGAAGGAAGAGACTCTTT	CATWDRRKRLF	TRGV8	.	TRGJ1	16	-1	-1	21
69	8.269117840921347E-4	TGTGCTGCGTGGGATGCCAATACCACTGGTTGGTTCAAGATATTT	CAAWDANTTGWFKIF	TRGV10	.	TRGJP1	14	-1	-1	19
64	7.669906403173424E-4	TGTGCTGCGTGGGATTATCTCTCTGGGACTGGTTGGTTCAAGATATTT	CAAWDYLSGTGWFKIF	TRGV10	.	TRGJP1	16	-1	-1	27
30	3.5952686264875423E-4	TGTGCTGCGTGGCCCTGTCATACCACTGGTTGGTTCAAGATATTT	CAAWPCHTTGWFKIF	TRGV10	.	TRGJP1	11	-1	-1	19
22	2.636530326090864E-4	TGTGCCACCTGGGAGAAACTCTTT	CATWEKLF	TRGV4	.	TRGJ1	13	-1	-1	13
15	1.7976343132437711E-4	TGTGCCACCTGGGGGCTCTTT	CATWGLF	TRGV4	.	TRGJ1	12	-1	-1	15
11	1.318265163045432E-4	TGTGCTGTGTGGGATTTACTGGTTTGGTTCAAGATATTT	CAVWDLLVWFKIF	TRGV10	.	TRGJP1	15	-1	-1	17
9	1.0785805879462627E-4	TGTGCTGCGTGGGATGTGTGGGTTTATAAGAAACTCTTT	CAAWDVWVYKKLF	TRGV10	.	TRGJ1	14	-1	-1	23
9	1.0785805879462627E-4	TGTGCCACCTGGGATGGGCTCTTT	CATWDGLF	TRGV4	.	TRGJ1	18	-1	-1	18
8	9.58738300396678E-5	TGTGCTGCGTGGGCCAAGAAACTCTTT	CAAWAKKLF	TRGV10	.	TRGJ1	12	-1	-1	15
6	7.190537252975085E-5	TGTGCCACCTGGGCCCTCTTT	CATWALF	TRGV4	.	TRGJ1	12	-1	-1	15
3	3.595268626487542E-5	TGTGCCACCTGGGATAGGAGGGTCTATAAGAAACTCTTT	CATWDRRVYKKLF	TRGV4	.	TRGJ1	17	-1	-1	24
3	3.595268626487542E-5	TGTGCTGCGTGGGACCACAGTTGGTTCAAGATATTT	CAAWDHSWFKIF	TRGV10	.	TRGJP1	13	-1	-1	13
2	2.396845750991695E-5	TGTGCCACCTGGGACGGGCTCTTT	CATWDGLF	TRGV2	.	TRGJ1	18	-1	-1	18
1	1.1984228754958475E-5	TGTGCCTTGTGGGAGGTCGGAGAAACTCTTTGGCAGTGGAACAACACTAGCATGGGTAAGACAAGCAACAAAGTGGAGGCAAGAAAGAATTCTCAAACTCTCACTTCAATCCTTACCATCAAGTCCGTAGAGAAAGAAGACATGGCCGTTTACTACTGTGCTGCGTGGGAACGGCGGTTTTATAAGAAACTCTTT	CALWEVGETLWQWNNTSMGKTSNKVEARKNSQTLTSILTIKSVEKEDMAVYYCAAWERRFYKKLF	TRGV9	.	TRGJ1	16	-1	-1	179
1	1.1984228754958475E-5	TGTGCCCCGGGGGGCTCTTTGGCAGTGGAACAACACAGCATGGGTAAGACAAGCAACAAAGTGGAGGCAAGAAAGAATTCTCAAACTCTCACTTCAATCCTTACCATCAAGTCCGTAGAGAAAGTAGACATGGCCGTTTACTACTGTGCTGCGTGGGATGTGTGGGTTTATTATAAGAAACTCTTT	CAPGGSLAVEQHSMGKTSNKVEARKNSQTLTSILTIKSVEKVDMAVYYCAAWDVWVYYKKLF	TRGV4	.	TRGJ1	11	-1	-1	167
1	1.1984228754958475E-5	TGTGCCCCGGGGGGCTCTTTGGCAGTGGAACAACACTTTACCATCAAGTCCGTAGAGAAAGAAGACATGGCCGTTTACTACTGTGCTGCGTGGGATGTGTGGGTTTATTATAAGAAACTCTTT	CAPGGSLAVEQHFTIKSVEKEDMAVYYCAAWDVWVYYKKLF	TRGV4	.	TRGJ1	11	-1	-1	104
1	1.1984228754958475E-5	TGTGCTGCGTGGTTCGAATTTAGAATTATTATAAGGCCGGATGTGTGCTATAAGAAACTCTTT	CAAWFEFRIIIRPDVCYKKLF	TRGV10	.	TRGJ1	11	-1	-1	48
1	1.1984228754958475E-5	TGTGCTGCGTGGGCCAAGAATTATTATAAGAAACTCTTTGGGACTGGTTGGTTCAAGATATTT	CAAWAKNYYKKLFGTGWFKIF	TRGV10	.	TRGJP1	12	-1	-1	42
1	1.1984228754958475E-5	GGGGCCGGGGGGGAGGGGCAGGTGGAAGAGTGGGGCAAAAAAATCAAGGGATGG	GAGGEGQVEEWGKKIKGW	TRGV9	.	TRGJP	19	-1	-1	25
1	1.1984228754958475E-5	TGTGCTGCGTGGGACGGAATTGCGGGGCACGATTATAAGAAACTCTTT	CAAWDGIAGHDYKKLF	TRGV10	.	TRGJ1	13	-1	-1	31
1	1.1984228754958475E-5	TGTGCCACCTGGGATAGAAGGAAGGATTATTATAAGAAACTCTTT	CATWDRRKDYYKKLF	TRGV8	.	TRGJ1	16	-1	-1	25
1	1.1984228754958475E-5	TGTGCTGCGTGGTCGAATTATTATAAGGGTAAGAAACTCTTT	CAAWSNYYKGKKLF	TRGV10	.	TRGJ1	11	-1	-1	29
1	1.1984228754958475E-5	TGTGCTGCGTGGGTGGAGTTGGTTTATTATAAGAAACTCTTT	CAAWVELVYYKKLF	TRGV10	.	TRGJ1	12	-1	-1	23
1	1.1984228754958475E-5	TGTGCTGCGTGGGATTTACTGGTTTATTATAAGAAACTCTTT	CAAWDLLVYYKKLF	TRGV10	.	TRGJ1	15	-1	-1	23
1	1.1984228754958475E-5	TGTGCTGCGTGGGATTTAGAGGATTATTATAAGAAACTCTTT	CAAWDLEDYYKKLF	TRGV10	.	TRGJ1	15	-1	-1	22
1	1.1984228754958475E-5	TGTGCTGCGTGGGATTATAGGCTTTATTATAAGAAACTCTTT	CAAWDYRLYYKKLF	TRGV10	.	TRGJ1	16	-1	-1	23
1	1.1984228754958475E-5	TGTGCTGCGTGGACCTGCACCACTGGCTGGTTCAAGATATTT	CAAWTCTTGWFKIF	TRGV10	.	TRGJP1	11	-1	-1	18
1	1.1984228754958475E-5	TGTGCCGAGTGGGATCGCGAGAATTATTATAAGAAACTCTTT	CAEWDRENYYKKLF	TRGV10	.	TRGJ1	14	-1	-1	20
1	1.1984228754958475E-5	TGTGCCACCTGGGACAGGCGTAAGGATTGGATCAAGACGTTT	CATWDRRKDWIKTF	TRGV7	.	TRGJP2	18	-1	-1	24
1	1.1984228754958475E-5	TGTGCTGCGTGGGTTGCTTATAAGGGTAAGAAACTCTTT	CAAWVAYKGKKLF	TRGV10	.	TRGJ1	12	-1	-1	26
1	1.1984228754958475E-5	TGTGCTGCGTGGGACCGCGAGAATTATAAGAAACTCTTT	CAAWDRENYKKLF	TRGV10	.	TRGJ1	13	-1	-1	22
1	1.1984228754958475E-5	TGTGCCACCTGGGATGAGACTCGATATAAGAAACTCTTT	CATWDETRYKKLF	TRGV4	.	TRGJ1	15	-1	-1	24
1	1.1984228754958475E-5	TGTGCGGCGTGGGCCAAGAATGATGATAAGAAACTCTTT	CAAWAKNDDKKLF	TRGV10	.	TRGJ1	12	-1	-1	17
1	1.1984228754958475E-5	TGCGCCGCGTGGGCCAAGAATTATTATAAGGAACTCTTT	CAAWAKNYYKELF	TRGV10	.	TRGJ1	12	-1	-1	17
1	1.1984228754958475E-5	CGTGCTGTGTGGGATTTACTGGTTTGGTTCAAGATATTT	RAVWDLLVWFKIF	TRGV10	.	TRGJP1	15	-1	-1	17
1	1.1984228754958475E-5	TGTGCTACGTTTCTGGTTGGTTCAAAGAAACTCTTT	CATFLVGSKKLF	TRGV10	.	TRGJ1	9	-1	-1	24
1	1.1984228754958475E-5	TGTGCCACCTGGGATAGGAGGGTTTGGAAACTCTTT	CATWDRRVWKLF	TRGV4	.	TRGJ1	17	-1	-1	26
1	1.1984228754958475E-5	TGTGCTGTGTGGGTTTATTATAAGAAACTCTTT	CAVWVYYKKLF	TRGV10	.	TRGJ1	16	-1	-1	14
1	1.1984228754958475E-5	TGTGCTGCGTGGGCGAATTATAAGAAACTCTTT	CAAWANYKKLF	TRGV10	.	TRGJ1	12	-1	-1	16
1	1.1984228754958475E-5	TGTGCTGCGTGGGATTATTGGATCAAGACGTTT	CAAWDYWIKTF	TRGV10	.	TRGJP2	16	-1	-1	16
1	1.1984228754958475E-5	TGTGCCACCTGGGACAGGCGTAAGAAACTCTTT	CATWDRRKKLF	TRGV7	.	TRGJ1	18	-1	-1	20
1	1.1984228754958475E-5	TGTGCTGCGTGGGATTGTAAAGGGCTGGTT	CAAWDCKGLV	TRGV10	.	TRGJ1	15	-1	-1	28
1	1.1984228754958475E-5	TGTGCTGCGTGGGATTATAGGAAACTCTTT	CAAWDYRKLF	TRGV10	.	TRGJ1	16	-1	-1	13
1	1.1984228754958475E-5	TGTGCTGCGTGGGATGTGTGGGAACTCTTT	CAAWDVWELF	TRGV10	.	TRGJ1	14	-1	-1	22
1	1.1984228754958475E-5	TGTGCTGCGTGGGATAGGATGGGCTTT	CAAWDRMGF	TRGV10	.	TRGJ1	14	-1	-1	23
1	1.1984228754958475E-5	TGTGCCACCTGGGATAGGAGGGTCTTT	CATWDRRVF	TRGV4	.	TRGJ1	17	-1	-1	22
1	1.1984228754958475E-5	TGTGCCACCTGGGATAGGAAACTCTTT	CATWDRKLF	TRGV4	.	TRGJ1	17	-1	-1	13
1	1.1984228754958475E-5	TGTGCCACCTACGCGAAGAAACTCTTT	CATYAKKLF	TRGV4	.	TRGJ1	9	-1	-1	15
1	1.1984228754958475E-5	TGTGCTGCGTGGTTCAAGATATTT	CAAWFKIF	TRGV10	.	TRGJP1	11	-1	-1	9
1	1.1984228754958475E-5	TGTGCTGCGTGGGCCAAGATATTT	CAAWAKIF	TRGV10	.	TRGJP1	12	-1	-1	14
