# Supplementary material for: Dissection of the Human T-Cell Receptor γ Gene Repertoire in the Brain and Peripheral Blood Identifies Age- and Alzheimer's Disease-Associated Clonotype Profiles
Source: Front Immunol. 2020 Jan 29;11:12. doi: 10.3389/fimmu.2020.00012 (PMC7025544; doi:10.3389/fimmu.2020.00012)
Supplement: Supplementary file 5 [file Data_Sheet_2.zip › repertoires_corrected_and_decontaminated/145_TC.txt]

count	freq	cdr3nt	cdr3aa	v	d	j	VEnd	DStart	DEnd	JStart
15844	0.14642847240834359	TGTGCCACCTGGGACGGGCTTGGTAGTGATTGGATCAAGACGTTT	CATWDGLGSDWIKTF	TRGV2	.	TRGJP2	18	-1	-1	22
12153	0.11231666404813176	TGTGCTGCGTTTTATTATAAGAAACTCTTT	CAAFYYKKLF	TRGV10	.	TRGJ1	9	-1	-1	11
11430	0.10563477907266897	TGTGCTGCGTGGGCTACTAAGAAACTCTTT	CAAWATKKLF	TRGV10	.	TRGJ2	12	-1	-1	17
7993	0.07387041024740534	TGTGCCTTGTGGGAGGGCCTGATCCAAGAGTTGGGCAAAAAAATCAAGGTATTT	CALWEGLIQELGKKIKVF	TRGV9	.	TRGJP	15	-1	-1	24
7961	0.0735746698335536	TGTGCCACCTGGGACGGGCGCACGGGTTATAAGAAACTCTTT	CATWDGRTGYKKLF	TRGV2	.	TRGJ1	18	-1	-1	26
6545	0.06048815652061403	TGTGCCTTGTGGGAGGTGCAAAGGATTTGGTATAAGAAACTCTTT	CALWEVQRIWYKKLF	TRGV9	.	TRGJ1	19	-1	-1	30
6154	0.056874578338863065	TGTGCCTTGTGGGACTTGTGCGATTATAAGAAACTCTTT	CALWDLCDYKKLF	TRGV9	.	TRGJ1	13	-1	-1	22
6111	0.05647717715774978	TGTGCTGCGTGCGACTATAAGAAACTCTTT	CAACDYKKLF	TRGV10	.	TRGJ1	16	-1	-1	15
5489	0.050728722863506555	TGTGCTGCGTGGGATTCTAAATATAAGAAACTCTTT	CAAWDSKYKKLF	TRGV10	.	TRGJ2	15	-1	-1	21
4581	0.04233708862046339	TGTGCCACCTGGGACAGGCCTCGTTATAAGAAACTCTTT	CATWDRPRYKKLF	TRGV5	.	TRGJ1	20	-1	-1	23
4561	0.04215225086180605	TGTGCCACCTGGGATGCGCGTTATTATAAGAAACTCTTT	CATWDARYYKKLF	TRGV4	.	TRGJ1	18	-1	-1	20
4420	0.040849144663271816	TGTGCCACCTGGGACAGGATTTATTATAAGAAACTCTTT	CATWDRIYYKKLF	TRGV5	.	TRGJ2	17	-1	-1	17
4295	0.03969390867166345	TGTGCCACCTGGGATTATTATAAGAAACTCTTT	CATWDYYKKLF	TRGV8	.	TRGJ1	14	-1	-1	13
3354	0.03099729212683567	TGTGCCACCTGGGACAGGCGAGGATATAAGAAACTCTTT	CATWDRRGYKKLF	TRGV5	.	TRGJ1	18	-1	-1	24
2815	0.026015914531020395	TGTGCCACCTGGGACAGGCGGGCAGTCGATTATTATAAGAAACTCTTT	CATWDRRAVDYYKKLF	TRGV5	.	TRGJ1	18	-1	-1	25
1820	0.016820236037817807	TGTGCCTTGTGGGAGGTGCACTCGCCGTTGGGCAAAAAAATCAAGGTATTT	CALWEVHSPLGKKIKVF	TRGV9	.	TRGJP	20	-1	-1	26
1328	0.012273227174847278	TGTGCCTTGTGGACGGATATGTCCCCCGAACAAGAGTTGGGCAAAAAAATCAAGGTATTT	CALWTDMSPEQELGKKIKVF	TRGV9	.	TRGJP	11	-1	-1	30
930	0.008594955777566242	TGTGCTCGTTGGTTCAAGATATTT	CARWFKIF	TRGV10	.	TRGJP1	11	-1	-1	4
281	0.002596970509135606	TGTGCCACCTGGGATTATTATAAGGAACTCTTT	CATWDYYKELF	TRGV8	.	TRGJ1	14	-1	-1	13
102	9.426725691524264E-4	TGTGCTGCGCGGGAGATGACCACTGGTTGGTTCAAGATATTT	CAAREMTTGWFKIF	TRGV10	.	TRGJP1	13	-1	-1	18
11	1.0166076726153619E-4	TATGCCTGGGGGGGGGGGGGCCGCTATAAGAAACTCTTT	YAWGGGGRYKKLF	TRGV5	.	TRGJ2	5	-1	-1	24
3	2.772566379860078E-5	TGTGCCAACTGGGAAGGGCGGGGGAGTGATGGGATCAAGACGTTT	CANWEGRGSDGIKTF	TRGV2	.	TRGJP2	18	-1	-1	24
2	1.848377586573385E-5	TGTGCCACCTGGGACGGGCTTGGGAGGGAGGGGAGCAAGAAGTGG	CATWDGLGREGSKKW	TRGV2	.	TRGJP2	18	-1	-1	31
2	1.848377586573385E-5	TGGGAAACAGGGGACAGGCCGCGGGATAAGAAACTCTTT	WETGDRPRDKKLF	TRGV3	.	TRGJ1	19	-1	-1	25
2	1.848377586573385E-5	TGGGCGGCGGGGGATTCGAAAGATAAGAAACTCTTT	WAAGDSKDKKLF	TRGV10	.	TRGJ1	15	-1	-1	22
2	1.848377586573385E-5	GGTGCTGAGTGGGCGACTAAGAAACTCTTT	GAEWATKKLF	TRGV10	.	TRGJ1	12	-1	-1	17
1	9.241887932866926E-6	TGTGCCACCTGGGGGGTCTATTACTGTGCCACCTGGGACGGGCTTGGTAGTGATTGGATCAAGACGTTT	CATWGVYYCATWDGLGSDWIKTF	TRGV4	.	TRGJP2	12	-1	-1	46
1	9.241887932866926E-6	TGTGACGGGGGGACGGATATGGCCCACGAACAAGAGGTGGGCAAAAAAATCAAGGTATTT	CDGGTDMAHEQEVGKKIKVF	TRGV9	.	TRGJP	3	-1	-1	21
1	9.241887932866926E-6	TGTGCCTTGTGGAAGGTGAACTTGCCGTTGGGCAAAAAAATCAAGGTATTT	CALWKVNLPLGKKIKVF	TRGV9	.	TRGJP	20	-1	-1	26
1	9.241887932866926E-6	TGTGCCAAATGGGAAAGGCGGGCAGGCGATTATTATAAGAAACTCTTT	CAKWERRAGDYYKKLF	TRGV5	.	TRGJ1	18	-1	-1	28
1	9.241887932866926E-6	TGTGCCACCTGGGACGGGCGGGGGAGTGATTGGATCAAGACGTTT	CATWDGRGSDWIKTF	TRGV2	.	TRGJP2	18	-1	-1	24
1	9.241887932866926E-6	TGTGACAAATGGGAAGGGATTGGTAGTGATTGGATAAAGAAGTTT	CDKWEGIGSDWIKKF	TRGV2	.	TRGJP2	17	-1	-1	22
1	9.241887932866926E-6	TGGGCAACCGGGGACGGGCGAACGGGTTATAAGAAACTAGTT	WATGDGRTGYKKLV	TRGV2	.	TRGJ1	18	-1	-1	26
1	9.241887932866926E-6	TGTGCCACCTGGGACAGGATTTCTTCTCCGACACTCTTT	CATWDRISSPTLF	TRGV5	.	TRGJ1	17	-1	-1	29
1	9.241887932866926E-6	TGTGAAACATGGGATGAGAGTTATTATAAGAAAATATTT	CETWDESYYKKIF	TRGV4	.	TRGJ1	15	-1	-1	17
1	9.241887932866926E-6	TGGGCCTTGTGGGACTTGGGCGATGATAAGAAACTCTTT	WALWDLGDDKKLF	TRGV9	.	TRGJ1	13	-1	-1	22
1	9.241887932866926E-6	GGTGCCACCTGGGACAGGACTCGTGATAAGAAACTCTTT	GATWDRTRDKKLF	TRGV3	.	TRGJ1	20	-1	-1	25
1	9.241887932866926E-6	TGGGCTGAGTGGGATGCTAAAGATAAGAAACTCTTT	WAEWDAKDKKLF	TRGV10	.	TRGJ1	14	-1	-1	22
1	9.241887932866926E-6	GGTGCTGCGGTGGAGGAGAAGAAACTCTTG	GAAVEEKKLL	TRGV10	.	TRGJ1	12	-1	-1	18
1	9.241887932866926E-6	GGTGCTGAGTGGGCGACCAAGAAACTCTTT	GAEWATKKLF	TRGV10	.	TRGJ1	12	-1	-1	18
