# Supplementary material for: Dissection of the Human T-Cell Receptor γ Gene Repertoire in the Brain and Peripheral Blood Identifies Age- and Alzheimer's Disease-Associated Clonotype Profiles
Source: Front Immunol. 2020 Jan 29;11:12. doi: 10.3389/fimmu.2020.00012 (PMC7025544; doi:10.3389/fimmu.2020.00012)
Supplement: Supplementary file 5 [file Data_Sheet_2.zip › repertoires_corrected_and_decontaminated/246_TC.txt]

count	freq	cdr3nt	cdr3aa	v	d	j	VEnd	DStart	DEnd	JStart
18237	0.19731247362783602	TGTGCCACCTGGGATTGGGATAATAAGAAACTCTTT	CATWDWDNKKLF	TRGV4	.	TRGJ1	18	-1	-1	19
17240	0.18652558235147737	TGTGCCTTGTGGGAGGTGTCGTTGGTAGGGTTGGGCAAAAAAATCAAGGTATTT	CALWEVSLVGLGKKIKVF	TRGV9	.	TRGJP	17	-1	-1	26
9372	0.10139894186763608	TGTGCCTTGTGGGAGACCGCGGGGGATTATAAGAAACTCTTT	CALWETAGDYKKLF	TRGV9	.	TRGJ1	14	-1	-1	25
8273	0.08950847696019561	TGTGCCTTGTGGGAGGTGCAAAGAAACTATAAGAAACTCTTT	CALWEVQRNYKKLF	TRGV9	.	TRGJ1	19	-1	-1	27
2060	0.022287859608123167	TGTGCCACCTGGGATTTCAATGTGGGTATGCGGCCTATCGTTCAACTGAATTATTATAAGAAACTCTTT	CATWDFNVGMRPIVQLNYYKKLF	TRGV4	.	TRGJ1	14	-1	-1	47
1723	0.018641738885823406	TGTGCTGCGTGGGATGGGACGCGGGGGAAACTCTTT	CAAWDGTRGKLF	TRGV10	.	TRGJ1	14	-1	-1	26
1665	0.01801421662501217	TGTGCTGCGTGGGACTATTATAAGAAACTCTTT	CAAWDYYKKLF	TRGV10	.	TRGJ1	16	-1	-1	15
1537	0.01662933991149772	TGTGCCACCTGGGACGTCCGTTGTTATAAGAAACTCTTT	CATWDVRCYKKLF	TRGV2	.	TRGJ1	15	-1	-1	20
1506	0.01629394008244344	TGTGCCTTGTGGGAGTCCATTGAGTTGGGCAAAAAAATCAAGGTATTT	CALWESIELGKKIKVF	TRGV9	.	TRGJP	14	-1	-1	21
1497	0.016196565938524456	TGTGCTGCGTGGGATTGCGAGGGTAGTGATTGGATCAAGACGTTT	CAAWDCEGSDWIKTF	TRGV10	.	TRGJP2	18	-1	-1	22
1487	0.016088372445281142	TGTGCCTTGTGGAGGAAGCAAGAGTTGGGCAAAAAAATCAAGGTATTT	CALWRKQELGKKIKVF	TRGV9	.	TRGJP	14	-1	-1	17
1469	0.01589362415744317	TGTGCCTTGTGGGAGAAAGAGTTGGGCAAAAAAATCAAGGTATTT	CALWEKELGKKIKVF	TRGV9	.	TRGJP	14	-1	-1	16
1416	0.015320198643253595	TGTGCCTCCGACCCCTTAAGGCATAAGAAACTCTTT	CASDPLRHKKLF	TRGV9	.	TRGJ1	6	-1	-1	22
1395	0.01509299230744263	TGTGCCTTGTGGGAGGTGCAAAAAGAGTTGGGCAAAAAAATCAAGGTATTT	CALWEVQKELGKKIKVF	TRGV9	.	TRGJP	19	-1	-1	22
1339	0.014487108745280058	TGTGCCTTGTGGGAGGTGCGACAAGAGTTGGGCAAAAAAATCAAGGTATTT	CALWEVRQELGKKIKVF	TRGV9	.	TRGJP	18	-1	-1	21
1219	0.013188786826360262	TGTGCCTTGTGGGAGGTTGCAGGAGGAGAGTTGGGCAAAAAAATCAAGGTATTT	CALWEVAGGELGKKIKVF	TRGV9	.	TRGJP	20	-1	-1	26
1184	0.012810109600008656	TGTGCCTTGTTCGAGAAACTCTTT	CALFEKLF	TRGV9	.	TRGJ1	9	-1	-1	13
1071	0.01158752312635918	TGTGCCTTGTGGGAGGCCTACACATCACAAGAGTTGGGCAAAAAAATCAAGGTATTT	CALWEAYTSQELGKKIKVF	TRGV9	.	TRGJP	15	-1	-1	27
1066	0.011533426379737522	TGTGCCTTGTGGGAGGTGAGGGGTTATAAGAAACTCTTT	CALWEVRGYKKLF	TRGV9	.	TRGJ1	17	-1	-1	23
1003	0.01085180737230463	TGTGCCTTGTGGGAGGTGCAGAAATATTATAAGAAACTCTTT	CALWEVQKYYKKLF	TRGV9	.	TRGJ1	19	-1	-1	20
999	0.010808529975007303	TGTGCCACCTGGCTTTATTATAAGAAACTCTTT	CATWLYYKKLF	TRGV8	.	TRGJ1	11	-1	-1	14
980	0.010602962337845002	TGTGCCACCTGGGATTCCCCCCCGGCGTATTATAAGAAACTCTTT	CATWDSPPAYYKKLF	TRGV8	.	TRGJ1	14	-1	-1	27
894	0.009672498295952481	TGTGCTGCGTGGGATCAGGGTTATAAGAAACTCTTT	CAAWDQGYKKLF	TRGV10	.	TRGJ1	14	-1	-1	20
835	0.009034156685816915	TGTGCCACCTGGGACGGGCCCTATGTCTTT	CATWDGPYVF	TRGV2	.	TRGJ1	20	-1	-1	25
771	0.00834171832905969	TGTGCCACCTGGGAATCCTCACCTCCCGGACCGAAAGAGAAACTCTTT	CATWESSPPGPKEKLF	TRGV8	.	TRGJ1	13	-1	-1	37
718	0.007768292814870114	TGTGCCACCTGGGACGGGGTCTTATATTATAAGAAACTCTTT	CATWDGVLYYKKLF	TRGV4	.	TRGJ1	17	-1	-1	24
670	0.007248964047302195	TGTGCTGCGTGGGAACTAGGTTGGTTCAAGATATTT	CAAWELGWFKIF	TRGV10	.	TRGJP1	13	-1	-1	14
649	0.0070217577114912305	TGTGCCACCTGGGATGGGCATTATTATAAGAAACTCTTT	CATWDGHYYKKLF	TRGV4	.	TRGJ1	18	-1	-1	19
610	0.006599803087842297	TGTGCTGCGTGGGGCCCTAATTATTATAAGAAACTCTTT	CAAWGPNYYKKLF	TRGV10	.	TRGJ1	12	-1	-1	18
531	0.005745074491220098	TGTGCCACCTGGGACAGGCCGGGTTATAAGAAACTCTTT	CATWDRPGYKKLF	TRGV3	.	TRGJ2	19	-1	-1	23
511	0.005528687504733465	TGTGCCACCTGGACATCTCCGAGGCATTATAAGAAACTCTTT	CATWTSPRHYKKLF	TRGV2	.	TRGJ1	11	-1	-1	25
499	0.0053988553128414855	TGTGCCACCTGGGACGTCGGGAAACTCTTT	CATWDVGKLF	TRGV5	.	TRGJ1	14	-1	-1	20
496	0.005366397264868491	TGTGCCTGCTGGTGGTCCGAGAACAAGAGTTGGGCAAAAAAAATCAAGGTATTT	CACWWSENKSWAKKIKVF	TRGV11	.	TRGJP	11	-1	-1	23
485	0.005247384422300843	TGTGCTGCGTGGGATACCCAAAAAAACAAGAATTATTATAAGAAACTCTTT	CAAWDTQKNKNYYKKLF	TRGV10	.	TRGJ1	14	-1	-1	29
474	0.005128371579733195	TGTGCCACCTGGGACGAGCCAGGTAATTATAAGAAACTCTTT	CATWDEPGNYKKLF	TRGV2	.	TRGJ1	19	-1	-1	25
470	0.005085094182435869	TGTGCCACCTGGGACGGGCTTTATAAGAAACTCTTT	CATWDGLYKKLF	TRGV4	.	TRGJ1	18	-1	-1	20
467	0.005052636134462873	TGTGCCACCTGGGATGGGATTAAGAAACTCTTT	CATWDGIKKLF	TRGV8	.	TRGJ2	17	-1	-1	20
463	0.005009358737165547	TGTGCCACCTGGGATGGTAAGAAACTCTTT	CATWDGKKLF	TRGV8	.	TRGJ1	14	-1	-1	17
431	0.004663139558786934	TGTGCCACCTGGGATTATTATAAGAAACTCTTT	CATWDYYKKLF	TRGV4	.	TRGJ1	14	-1	-1	13
427	0.004619862161489608	TGTGCCACCTGGGACGTTTATTATAAGAAACTCTTT	CATWDVYYKKLF	TRGV2	.	TRGJ1	15	-1	-1	17
421	0.004554946065543618	TGTGCCACCTGGGACAGGCGAGGATATAAGAAACTCTTT	CATWDRRGYKKLF	TRGV5	.	TRGJ1	18	-1	-1	24
417	0.0045116686682462916	TGTGCCACCTGGGACAGGCCCCTCAGTTATTATAAGAAACTCTTT	CATWDRPLSYYKKLF	TRGV5	.	TRGJ1	19	-1	-1	26
416	0.00450084931892196	TGTGCCACCTGGGATAGGCCGTGGGATTATAAGAAACTCTTT	CATWDRPWDYKKLF	TRGV8	.	TRGJ1	19	-1	-1	25
410	0.0044359332229759706	TGTGCCACCTGGGACGGGTCCCCTTATTATAAGAAACTCTTT	CATWDGSPYYKKLF	TRGV4	.	TRGJ1	21	-1	-1	23
394	0.004262823633786664	TGTGCCACCTGGGACAGAACGTATTATTATAAGAAACTCTTT	CATWDRTYYYKKLF	TRGV3	.	TRGJ1	16	-1	-1	19
380	0.0041113527432460216	TGTGCCACCTGGGATGGCCACCCTTATTATAAGAAACTCTTT	CATWDGHPYYKKLF	TRGV4	.	TRGJ1	16	-1	-1	23
356	0.003851688359462062	TGTGCCACCTGGGAAAATGGCCCGAATTATTATAAGAAACTCTTT	CATWENGPNYYKKLF	TRGV4	.	TRGJ1	13	-1	-1	22
342	0.003700217468921419	TGTGCCACCTGGGATGGGCCGTTTTATTATAAGAAACTCTTT	CATWDGPFYYKKLF	TRGV4	.	TRGJ1	19	-1	-1	23
232	0.0025100890432449394	TGTGCCACCTGGGACAGGCCGAATATATATTATTATAAGAAACTCTTT	CATWDRPNIYYYKKLF	TRGV5	.	TRGJ1	19	-1	-1	28
210	0.0022720633581096434	TGTGCCACCTGGGATGGATATTATAAGAAACTCTTT	CATWDGYYKKLF	TRGV4	.	TRGJ1	16	-1	-1	18
176	0.0019042054810823677	TGTGCCACCTGGGAACGGGATACCACTGGTTGGTTCAAGATATTT	CATWERDTTGWFKIF	TRGV4	.	TRGJP1	13	-1	-1	19
171	0.0018501087344607095	TGTGCCTTGTGGGAGGTTGCAGGAGGAGAGTTGGGCAAAAAAATCAGGGTATTT	CALWEVAGGELGKKIRVF	TRGV9	.	TRGJP	20	-1	-1	26
167	0.001806831337163383	TGTGCCACCTGGATACTTTATTATAAGAAACTCTTT	CATWILYYKKLF	TRGV2	.	TRGJ1	11	-1	-1	17
51	5.517868155409134E-4	TGTGCCGCTGAGACTGGTTGGTTCAAGATATTT	CAAETGWFKIF	TRGV10	.	TRGJP1	7	-1	-1	12
23	2.488450344596276E-4	TGTGCTGCGTGGGATAAGAAACTCTTT	CAAWDKKLF	TRGV10	.	TRGJ1	14	-1	-1	13
11	1.1901284256764798E-4	TGTGCCACCTGGGACAGCCCTTCGGGACGACTCTTT	CATWDSPSGRLF	TRGV7	.	TRGJ1	20	-1	-1	29
8	8.655479459465308E-5	TGTGCCACCTGGCTGAGGGATAATAAGAAACTCTTT	CATWLRDNKKLF	TRGV4	.	TRGJ1	11	-1	-1	19
6	6.491609594598981E-5	TGTGCCACCTGGGGCGATAAGAAACTCTTT	CATWGDKKLF	TRGV8	.	TRGJ1	12	-1	-1	16
5	5.4096746621658174E-5	TGTGCCACCTGGGACAGGCCGAATATATATTATAAGAAACTCTTT	CATWDRPNIYYKKLF	TRGV5	.	TRGJ1	19	-1	-1	27
5	5.4096746621658174E-5	TGTGCCACCTGGGACGGCCCCGTATTGTATAAGAAACTCTTT	CATWDGPVLYKKLF	TRGV5	.	TRGJ1	18	-1	-1	27
4	4.327739729732654E-5	TGTGCTGCGTGGGATACCCAAAAAAACAAGATATTT	CAAWDTQKNKIF	TRGV10	.	TRGJP1	14	-1	-1	26
4	4.327739729732654E-5	TGTGCCACCTGGGACGATAAGAAACTCTTT	CATWDDKKLF	TRGV2	.	TRGJ1	15	-1	-1	16
4	4.327739729732654E-5	TGTGCCACCTGGGACGAGCCGTATGTCTTT	CATWDEPYVF	TRGV2	.	TRGJ1	19	-1	-1	25
3	3.245804797299491E-5	TGTGCCACCTGGGACAGAACGTATTATAAGAAACTCTTT	CATWDRTYYKKLF	TRGV3	.	TRGJ1	16	-1	-1	21
3	3.245804797299491E-5	TGTGCCACCTGGGATTGGGATAAGAAACTCTTT	CATWDWDKKLF	TRGV4	.	TRGJ1	18	-1	-1	19
2	2.163869864866327E-5	TGTGCTGCGTGGGATTGCCCAAAAAACAAGAATTATTATAAGAAACTCTTT	CAAWDCPKNKNYYKKLF	TRGV10	.	TRGJ1	15	-1	-1	29
2	2.163869864866327E-5	TGTGCCACCTGGGACGAGCCAGGTAATTATTATAAGAAACTCTTT	CATWDEPGNYYKKLF	TRGV2	.	TRGJ1	19	-1	-1	24
2	2.163869864866327E-5	TGTGCCACCTGGGATTGGGTCTTATATTATAAGAAACTCTTT	CATWDWVLYYKKLF	TRGV4	.	TRGJ1	18	-1	-1	24
2	2.163869864866327E-5	TGTGCTGCGTGGGATCAGGGTTGGTTCAAGATATTT	CAAWDQGWFKIF	TRGV10	.	TRGJP1	14	-1	-1	18
2	2.163869864866327E-5	TGTGCCACCTGGGATTGGGATAGGAAACTCTTT	CATWDWDRKLF	TRGV4	.	TRGJ1	18	-1	-1	19
2	2.163869864866327E-5	TGTGCTGCGTGGGATTATAAGAAACTCTTT	CAAWDYKKLF	TRGV10	.	TRGJ1	16	-1	-1	13
2	2.163869864866327E-5	TGTGCCACCTGGGATTTCAAGATATTT	CATWDFKIF	TRGV4	.	TRGJP1	14	-1	-1	15
2	2.163869864866327E-5	TGTGCCACCTGGGACGGACCCCTCTTT	CATWDGPLF	TRGV2	.	TRGJ1	23	-1	-1	21
2	2.163869864866327E-5	TGTGCCACCTGGGACAGGCCCCTCTTT	CATWDRPLF	TRGV5	.	TRGJ1	19	-1	-1	21
1	1.0819349324331635E-5	TGTGCCACCTGGGATTGGGATAATAAGAAACTCTTTGGCAGTGGAACAACACTCGGCACTGTCAGAAAGGAATCCGGCATTCCGTCAGGCAAATTTGAGGTGGATAGGATACCTGAAACGTCTACATCCACTCTCACCATTCACAATGTAGAGAAACAGGACATAGCTACCTACTACTGTGCCTTGTGGGAGGTGCAAAGAAAATATAAGAAACTCTTT	CATWDWDNKKLFGSGTTLGTVRKESGIPSGKFEVDRIPETSTSTLTIHNVEKQDIATYYCALWEVQRKYKKLF	TRGV4	.	TRGJ1	18	-1	-1	204
1	1.0819349324331635E-5	TGTGCCTTGTGGGAGACCGCGGGGGATTATAAGAAACTCTTTGGCAGTGGAACAACACAAACAGGACATAGCTACCTACTACTGTGCCTTGTGGGAGGTTTGAATTATTATAAGAAACTCTTT	CALWETAGDYKKLFGSGTTQTGHSYLLLCLVGGLNYYKKLF	TRGV9	.	TRGJ1	14	-1	-1	98
1	1.0819349324331635E-5	TGTGCCACCTGGGACGAGCCAGGTATGCGGCCTATCGTTCAACTGAATTATTATAAGAAACTCTTT	CATWDEPGMRPIVQLNYYKKLF	TRGV2	.	TRGJ1	19	-1	-1	44
1	1.0819349324331635E-5	TGTGCTTTGTGGGAGATGTCGTTGGTAGGGTTGGGCAAAAATATCAAGGTATTT	CALWEMSLVGLGKNIKVF	TRGV9	.	TRGJP	17	-1	-1	26
1	1.0819349324331635E-5	TGCGCCTTGCGGGAGGTGTCGTTGGTAGGGTTGGGCAAAAAAATCAAGGCATTT	CALREVSLVGLGKKIKAF	TRGV9	.	TRGJP	17	-1	-1	26
1	1.0819349324331635E-5	TGTGCTGCGTGGGTCCCGATACCACTGGTTGGTTATTATAAGAAACTCTTT	CAAWVPIPLVGYYKKLF	TRGV10	.	TRGJ1	12	-1	-1	32
1	1.0819349324331635E-5	TGTGCTGCGTGGGATTATATCATATCCCATCCTTATTATAAGAAACTCTTT	CAAWDYIISHPYYKKLF	TRGV10	.	TRGJ1	16	-1	-1	32
1	1.0819349324331635E-5	TGTGCCTTGTGGGAGGTGAGACAAGAGTGGGGAAAAAAAAGCAAGGGAGGG	CALWEVRQEWGKKSKGG	TRGV9	.	TRGJP	17	-1	-1	21
1	1.0819349324331635E-5	TGTGCCACCTGGGACGTCCGTTGTTATAGTAGTGATTGGATCAAGACGTTT	CATWDVRCYSSDWIKTF	TRGV2	.	TRGJP2	15	-1	-1	24
1	1.0819349324331635E-5	TGTGCCACCTGGGATTCCCCCCCGGCGTATTATTATAAGAAACTCTTT	CATWDSPPAYYYKKLF	TRGV8	.	TRGJ1	14	-1	-1	25
1	1.0819349324331635E-5	TGTGCCACCTGGGACGGGCCCCCCCTGGCTAATTATAAGAAACTCTTT	CATWDGPPLANYKKLF	TRGV4	.	TRGJ1	20	-1	-1	31
1	1.0819349324331635E-5	TGTGGACCTGGGACGGTTATTTATAGTAGTGATTGGATCAAGACGTTT	CGPGTVIYSSDWIKTF	TRGV4	.	TRGJP2	15	-1	-1	21
1	1.0819349324331635E-5	TGCGCCACCTGGGACGAGCCGAATATATATTATTATAAGAAACTCTTT	CATWDEPNIYYYKKLF	TRGV2	.	TRGJ1	19	-1	-1	28
1	1.0819349324331635E-5	TGTGCTGCGTGGGATTGCGAGGGTAGTGATTGGTTCAAGATATTT	CAAWDCEGSDWFKIF	TRGV10	.	TRGJP1	18	-1	-1	26
1	1.0819349324331635E-5	TGTGCTGCGTGGATCCCCCGGCGGCATTGCTGGTTCAAGATATTT	CAAWIPRRHCWFKIF	TRGV10	.	TRGJP1	11	-1	-1	30
1	1.0819349324331635E-5	TGTGCCGCCTGGGACAGGCCGAATATATATTATAAGAAACTCTTT	CAAWDRPNIYYKKLF	TRGV5	.	TRGJ1	19	-1	-1	27
1	1.0819349324331635E-5	TGTGCCACCTGGGATTGGGATACCACTGGTTGGTTCAAGATATTT	CATWDWDTTGWFKIF	TRGV4	.	TRGJP1	18	-1	-1	19
1	1.0819349324331635E-5	TGTGCCACCTGGGATTGGGATAATAATTATTATAAGAAACTCTTT	CATWDWDNNYYKKLF	TRGV4	.	TRGJ1	18	-1	-1	24
1	1.0819349324331635E-5	TGTGCCACCTGGGACGGGCCCCCTTATTATTATAAGAAACTCTTT	CATWDGPPYYYKKLF	TRGV4	.	TRGJ1	20	-1	-1	25
1	1.0819349324331635E-5	TGTGCCACCTGGGACGGGCCGGCTAATTATTATAAGAAACTCTTT	CATWDGPANYYKKLF	TRGV2	.	TRGJ1	19	-1	-1	24
1	1.0819349324331635E-5	TGTGCCACCTGGGACGGGGTCTTATATTATTATAAGAAACTCTTT	CATWDGVLYYYKKLF	TRGV4	.	TRGJ1	17	-1	-1	25
1	1.0819349324331635E-5	TGTGCCACCTGGGAACGGGATACCACTGGTTGGTTCAAGACGTTT	CATWERDTTGWFKTF	TRGV4	.	TRGJP2	13	-1	-1	26
1	1.0819349324331635E-5	TGTGCCACCTGGGAAAATGGCCCGAGGCATTATAAGAAACTCTTT	CATWENGPRHYKKLF	TRGV4	.	TRGJ1	13	-1	-1	28
1	1.0819349324331635E-5	TGTGCTGCGTGGGATCAGGGTAGTGATTGGATCAAGACGTTT	CAAWDQGSDWIKTF	TRGV10	.	TRGJP2	14	-1	-1	19
1	1.0819349324331635E-5	TGTGCCCAACCCGGGGACCATAATTATTATAAGAAACTCTTT	CAQPGDHNYYKKLF	TRGV8	.	TRGJ1	5	-1	-1	21
1	1.0819349324331635E-5	TGTGCCACCTGGTCCTGGCGAAATTATTATAAGAAACTCTTT	CATWSWRNYYKKLF	TRGV8	.	TRGJ1	11	-1	-1	21
1	1.0819349324331635E-5	TGTGCCACCTGGGATTTCAATGTGGGTAATAAGAAACTCTTT	CATWDFNVGNKKLF	TRGV4	.	TRGJ1	14	-1	-1	28
1	1.0819349324331635E-5	TGTGCCACCTGGGATTGGGATAATTATTATAAGAAACTCTTT	CATWDWDNYYKKLF	TRGV4	.	TRGJ1	18	-1	-1	21
1	1.0819349324331635E-5	TGTGCCACCTGGGACGTCCGTTGTTATAATAAGAAACTCTTT	CATWDVRCYNKKLF	TRGV2	.	TRGJ1	15	-1	-1	23
1	1.0819349324331635E-5	TGTGCCACCTGGGACGGTCAGTGTTATTATAAGAAACTCTTT	CATWDGQCYYKKLF	TRGV5	.	TRGJ1	14	-1	-1	23
1	1.0819349324331635E-5	TGTGCCACCTGGGACAGGCCGGGTTATTATAAGAAACTCTTT	CATWDRPGYYKKLF	TRGV3	.	TRGJ1	19	-1	-1	23
1	1.0819349324331635E-5	TGTGCCACCTGGGACAGGCGAGGATATTATAAGAAACTCTTT	CATWDRRGYYKKLF	TRGV5	.	TRGJ1	18	-1	-1	24
1	1.0819349324331635E-5	TGTGCCACCTGGGAAAATGGCCCGAATTATAAGAAACTCTTT	CATWENGPNYKKLF	TRGV4	.	TRGJ1	13	-1	-1	25
1	1.0819349324331635E-5	GGTGCCTTGTGGGAGGTGCAGAAAGATGATAAGAAACTCTTT	GALWEVQKDDKKLF	TRGV9	.	TRGJ1	19	-1	-1	25
1	1.0819349324331635E-5	TGTGCTGCGTGGGATTGCGAGGGTTGGTTCAAGATATTT	CAAWDCEGWFKIF	TRGV10	.	TRGJP1	18	-1	-1	21
1	1.0819349324331635E-5	TGTGCCACCTGGGATGGGCCGTTTTATAAGAAACTCTTT	CATWDGPFYKKLF	TRGV4	.	TRGJ1	19	-1	-1	23
1	1.0819349324331635E-5	TGGGCACCAGGGGATGGGCAGGAGGAGAAGAAACTCTTT	WAPGDGQEEKKLF	TRGV4	.	TRGJ1	18	-1	-1	27
1	1.0819349324331635E-5	TGTGCTGCGTGGGATTGGGATAATAAGAAACTCTTT	CAAWDWDNKKLF	TRGV10	.	TRGJ1	15	-1	-1	19
1	1.0819349324331635E-5	TGTGCTGCGTGGGATTACTGGTGGTTCAAGATATTT	CAAWDYWWFKIF	TRGV10	.	TRGJP1	17	-1	-1	16
1	1.0819349324331635E-5	TGTGCCTTGTGGGAGATAACCGCCGGCCAAGAGTTG	CALWEITAGQEL	TRGV9	.	TRGJ1	14	-1	-1	33
1	1.0819349324331635E-5	TGTGCCACCTGGGGCACTGGTTGGTTCAAGATATTT	CATWGTGWFKIF	TRGV8	.	TRGJP1	12	-1	-1	14
1	1.0819349324331635E-5	TGTGCCACCTGGGACAGAACGTATAAGAAACTCTTT	CATWDRTYKKLF	TRGV3	.	TRGJ1	16	-1	-1	21
1	1.0819349324331635E-5	TGTGCCACCTGGACGGCTAACTATAAGAAACTCTTT	CATWTANYKKLF	TRGV4	.	TRGJ1	11	-1	-1	21
1	1.0819349324331635E-5	TGTGGACCTGGGACGGCTTATTATAAGAAACTCTTT	CGPGTAYYKKLF	TRGV4	.	TRGJ1	15	-1	-1	17
1	1.0819349324331635E-5	TGTGGACCTGGACGGAATTATTATAAGAAACTCTTT	CGPGRNYYKKLF	TRGV4	.	TRGJ1	10	-1	-1	14
1	1.0819349324331635E-5	TGTGCCACCTGGGATTGGGATAATAAACTCTTT	CATWDWDNKLF	TRGV4	.	TRGJ1	18	-1	-1	19
1	1.0819349324331635E-5	TGTGCCACCTGGGACAAAGCTAAGAAACTCTTT	CATWDKAKKLF	TRGV2	.	TRGJ1	14	-1	-1	20
1	1.0819349324331635E-5	TGTGCCTTGTGGGAGGTGCGACAAGAGTTG	CALWEVRQEL	TRGV9	.	TRGJ1	18	-1	-1	27
1	1.0819349324331635E-5	TGTGCCACCTGGGATTGGTTCAAGATATTT	CATWDWFKIF	TRGV4	.	TRGJP1	17	-1	-1	14
1	1.0819349324331635E-5	TGTGCCACCTGGGACGGGTTCGAATTATTT	CATWDGFELF	TRGV4	.	TRGJP1	17	-1	-1	16
1	1.0819349324331635E-5	TGTGCCACTGGTTGGTTCAAGATATTT	CATGWFKIF	TRGV4	.	TRGJP1	10	-1	-1	4
