# Supplementary material for: Dissection of the Human T-Cell Receptor γ Gene Repertoire in the Brain and Peripheral Blood Identifies Age- and Alzheimer's Disease-Associated Clonotype Profiles
Source: Front Immunol. 2020 Jan 29;11:12. doi: 10.3389/fimmu.2020.00012 (PMC7025544; doi:10.3389/fimmu.2020.00012)
Supplement: Supplementary file 5 [file Data_Sheet_2.zip › repertoires_corrected_and_decontaminated/2305_TC.txt]

count	freq	cdr3nt	cdr3aa	v	d	j	VEnd	DStart	DEnd	JStart
27034	0.3445094366071542	TGTGCCACCTGGGATAGGCGAAGTTATTATAAGAAACTCTTT	CATWDRRSYYKKLF	TRGV8	.	TRGJ1	18	-1	-1	18
19530	0.24888175249455213	TGGGAAAAAATCAAGGTATTT	WEKIKVF	TRGV9	.	TRGJP	1	-1	-1	4
10616	0.13528564692689019	TGTGCCTTGTGGGAGGGCAGTGATTATAAGAAACTCTTT	CALWEGSDYKKLF	TRGV9	.	TRGJ1	18	-1	-1	22
2122	0.027041837111799263	TGGAAAAAAATCAAGGTATTT	WKKIKVF	TRGV9	.	TRGJP	1	-1	-1	3
1874	0.023881433905519237	TGTGCCTTGTGGGACCGACGGGAGTTGGGCAAAAAAATCAAGGTATTT	CALWDRRELGKKIKVF	TRGV9	.	TRGJP	13	-1	-1	21
1865	0.023766741853678428	TGTGCCTTGTGGGAGGTTCTGGCGCGGATGGGCAAAAAAATCAAGGTATTT	CALWEVLARMGKKIKVF	TRGV9	.	TRGJP	16	-1	-1	28
1686	0.021485644378177925	TGTGCCACCTGGGAAGGGGGGTATTATAAGAAACTCTTT	CATWEGGYYKKLF	TRGV4	.	TRGJ1	17	-1	-1	21
1594	0.02031323673713856	TGTGCCTTGTGGGAGGTTCCTTATTATAAGAAACTCTTT	CALWEVPYYKKLF	TRGV9	.	TRGJ1	16	-1	-1	20
1578	0.020109339756088238	TGTGCCTTGTGGGAGGGGAGCGTTAATTATAAGAAACTCTTT	CALWEGSVNYKKLF	TRGV9	.	TRGJ1	15	-1	-1	25
1531	0.019510392374252908	TGTGCTGCGTGGGATTATTATAAGAAACTCTTT	CAAWDYYKKLF	TRGV10	.	TRGJ2	16	-1	-1	13
1310	0.016694065323495304	TGTGCCACCTGGGACGGGTGTAGTGATTGGATCAAGACGTTT	CATWDGCSDWIKTF	TRGV2	.	TRGJP2	17	-1	-1	19
1034	0.01317684240037721	TGGGAAAAGATCAAGGTATTT	WEKIKVF	TRGV9	.	TRGJP	1	-1	-1	4
1028	0.013100381032483338	TGTGCCACCTGGGATTATTATAAGAAACTCTTT	CATWDYYKKLF	TRGV3	.	TRGJ2	13	-1	-1	13
863	0.010997693415401869	TGTGCTGCGTGGGATTATCGTCATAAGAAACTCTTT	CAAWDYRHKKLF	TRGV10	.	TRGJ1	23	-1	-1	22
832	0.010602643014616865	TGTGCTGCGTGGGATTGCTTAGATAAGAAACTCTTT	CAAWDCLDKKLF	TRGV10	.	TRGJ2	15	-1	-1	22
730	0.009302799760421048	TGTGCTGCGTGGGATTATAACTATAAGAAACTCTTT	CAAWDYNYKKLF	TRGV10	.	TRGJ1	16	-1	-1	21
674	0.008589160326744913	TGTGCCACCTCTGAGTTGTATAAGAAACTCTTT	CATSELYKKLF	TRGV2	.	TRGJ1	9	-1	-1	18
662	0.00843623759095717	TGTGCTGCGTGGGCCCATCACCCCCCGAATTATTATAAGAAACTCTTT	CAAWAHHPPNYYKKLF	TRGV10	.	TRGJ1	12	-1	-1	25
649	0.00827057129385378	TGTGCTGCGTGGGACCCTTATTATAAGAAACTCTTT	CAAWDPYYKKLF	TRGV10	.	TRGJ1	13	-1	-1	17
515	0.006562934077557314	TGTGCCACCTGGGACAGGGATTATTATAAGAAACTCTTT	CATWDRDYYKKLF	TRGV5	.	TRGJ1	17	-1	-1	19
485	0.006180627238087956	TGTGCCACCTGGGATCGAAAAAAAAAGAAACTCTTT	CATWDRKKKKLF	TRGV8	.	TRGJ1	14	-1	-1	24
71	9.047928534108142E-4	TGTGCCACCTGGGATAGGCGAAGTTATTGGATCAAGACGTTT	CATWDRRSYWIKTF	TRGV8	.	TRGJP2	18	-1	-1	21
36	4.5876820736322975E-4	TGTGCTGCGTGGGATTCATGGTATAAGAAACTCTTT	CAAWDSWYKKLF	TRGV10	.	TRGJ1	15	-1	-1	21
34	4.3328108473193917E-4	TGTGCCACCTCTGGTTGGTTCAAGATATTT	CATSGWFKIF	TRGV8	.	TRGJP1	9	-1	-1	6
30	3.8230683946935813E-4	TGTGCCACCTGGGATCGAAAAAAAAAAAAGAAACTCTTT	CATWDRKKKKKLF	TRGV8	.	TRGJ1	14	-1	-1	27
28	3.5681971683806756E-4	TGTGCCACCTGGGATAGGCGAAGTGATTGGATCAAGACGTTT	CATWDRRSDWIKTF	TRGV8	.	TRGJP2	18	-1	-1	21
21	2.6761478762855065E-4	TGTGCTGCGTGGGATTATAGTGGTTGGTTCAAGATATTT	CAAWDYSGWFKIF	TRGV10	.	TRGJP1	16	-1	-1	20
7	8.920492920951689E-5	TGTGCCACCTGGGACGGGTGTAGTGATTATAAGAAACTCTTT	CATWDGCSDYKKLF	TRGV2	.	TRGJ1	17	-1	-1	25
3	3.823068394693581E-5	TGGGCACACATCAAGGTATTT	WAHIKVF	TRGV9	.	TRGJP	4	-1	-1	9
2	2.548712263129054E-5	TGTGCCGCCTGGGATCGAAAAAAAAAAAAGAAACTCTTT	CAAWDRKKKKKLF	TRGV8	.	TRGJ1	14	-1	-1	27
2	2.548712263129054E-5	TGTGCCACCTGGGATAGGCGAAAAAAAAAGAAACTCTTT	CATWDRRKKKKLF	TRGV8	.	TRGJ1	18	-1	-1	27
2	2.548712263129054E-5	TGTGCCACCTGGGACGGTGCGTATTATAAGAAACTCTTT	CATWDGAYYKKLF	TRGV2	.	TRGJ1	16	-1	-1	21
2	2.548712263129054E-5	TGTGCTGCGTGCTCCGAATTACGGGGGAAACTCTTT	CAACSELRGKLF	TRGV10	.	TRGJ1	10	-1	-1	26
2	2.548712263129054E-5	TGGGAACAACTCACGGTATTT	WEQLTVF	TRGV9	.	TRGJP	1	-1	-1	4
1	1.274356131564527E-5	TGTGCCACCTGGGATAGGCGAAGTTATTATAAGAAACTCTTTGGCAGTGGAACAACACTCGGCACTGTCAGAAAGGAATCCGGCATTCCGTCAGGCAAATTTGAGGTGGATAGGATACCTGAAACGTCTACATCCACTCTCACCATTCACAATGTAGAGAAACAGGACATAGCTACCTACTACTGTGCCTTGTGGGACCGACGGGAGTTGGGCAAAAAAATCAAGGTATTT	CATWDRRSYYKKLFGSGTTLGTVRKESGIPSGKFEVDRIPETSTSTLTIHNVEKQDIATYYCALWDRRELGKKIKVF	TRGV8	.	TRGJP	18	-1	-1	204
1	1.274356131564527E-5	TGTGCCACCTGGGATAGGCGAAGTTATTATAAGAAACTCTTTGGCAGTGGAACAACACTCGGCACTGTCAGAAAGGAATCCGGCATTCCGTCAGGCAAATTTGAGGTGGATAGGATACCTGAAACGTCTACATCCACTCTCACCATTCACAATGTAGAGAAACAGGACATAGCTACCTACTACTGTGCCTTGTGGGAGGGCAGTGATTATAAGAAACTCTTT	CATWDRRSYYKKLFGSGTTLGTVRKESGIPSGKFEVDRIPETSTSTLTIHNVEKQDIATYYCALWEGSDYKKLF	TRGV8	.	TRGJ1	18	-1	-1	205
1	1.274356131564527E-5	TGTGCCACCTGGGATAGGCGAAGTTATTATAAGAAACTCTTTGGCAGTGGAACAACACTCGGCACTGTCAGAAAGGAATCCGGCATTCCGTCAGGCAAATTTGAGGTGGATAGGATACCTGAAACGTCTACATCCACTCTCACCATTCACAATGTAGAGAAACAGGACATAGCTACCTACTACTGGGAAAAGATCAAGGTATTT	CATWDRRSYYKKLFGSGTTLGTVRKESGIPSGKFEVDRIPETSTSTLTIHNVEKQDIATYYWEKIKVF	TRGV8	.	TRGJP	18	-1	-1	187
1	1.274356131564527E-5	TGTGCCACCTGGGATAGGCGAAGTTATTATAAGAAACTCTTTGGCAGTGGAACAACACTCGGCACTGTCAGAAAGGAATCCGGCATTCCGTCAGGCAAATTTGAGGTGGATAGGATACCTGAAACGTCTACATCCACTCTCACCATTCACAATGTAGAGAAACAGGACATAGCTACCTACTACTGGGAAAAAATCAAGGTATTT	CATWDRRSYYKKLFGSGTTLGTVRKESGIPSGKFEVDRIPETSTSTLTIHNVEKQDIATYYWEKIKVF	TRGV8	.	TRGJP	18	-1	-1	187
1	1.274356131564527E-5	TGTGCTGCGTGGGATTCATGGCCGTTTACTACTGTGCTGCGTGGGATTCATGGTTGGTTCAAGATATTT	CAAWDSWPFTTVLRGIHGWFKIF	TRGV10	.	TRGJP1	15	-1	-1	50
1	1.274356131564527E-5	TGTGCCTTGTGGGACCGACGGGAGTTGGGCAGTGATTATAAGAAACTCTTT	CALWDRRELGSDYKKLF	TRGV9	.	TRGJ1	13	-1	-1	34
1	1.274356131564527E-5	TGTGCCACCTGGGATAGGCGACGTTCTTCTCCGCAACTCTTT	CATWDRRRSSPQLF	TRGV8	.	TRGJ1	18	-1	-1	34
1	1.274356131564527E-5	TGGGCAACAGGGGAGAGGCGAAGTGATGATAAGAAACTCTTT	WATGERRSDDKKLF	TRGV8	.	TRGJ1	18	-1	-1	18
1	1.274356131564527E-5	GGTGCCACCGGGGATAGGCGAAGGGAGGATAAGAAACTCTTT	GATGDRRREDKKLF	TRGV8	.	TRGJ2	18	-1	-1	28
1	1.274356131564527E-5	GGTGCCACAGGGGATAGGCGAAGGGAGGATAAGAAACTCTTT	GATGDRRREDKKLF	TRGV8	.	TRGJ2	18	-1	-1	28
1	1.274356131564527E-5	TGTGCTGCGTGGGATTATAACTATTATAAGAAACTCTTT	CAAWDYNYYKKLF	TRGV10	.	TRGJ1	16	-1	-1	18
1	1.274356131564527E-5	TGTGCCACCTGGGATAGGCGAAATTATAAGAAACTCTTT	CATWDRRNYKKLF	TRGV8	.	TRGJ1	18	-1	-1	22
1	1.274356131564527E-5	TGTGCCACCTGGGAGGGCAGTGATTATAAGAAACTCTTT	CATWEGSDYKKLF	TRGV8	.	TRGJ1	13	-1	-1	22
1	1.274356131564527E-5	TGTGCCTTGTGGGAGGAGTTTTATAAGAAACTCTTT	CALWEEFYKKLF	TRGV9	.	TRGJ1	15	-1	-1	20
1	1.274356131564527E-5	TGTGCCACCTGGGACAGGGATTGGATCAAGACGTTT	CATWDRDWIKTF	TRGV5	.	TRGJP2	17	-1	-1	15
1	1.274356131564527E-5	TGGGCGGCGTGGGATTATAAATATAAGAAACTCTTT	WAAWDYKYKKLF	TRGV10	.	TRGJ1	16	-1	-1	21
1	1.274356131564527E-5	TGTGCTGCGTGGGATTATCGTCATAAGATATTT	CAAWDYRHKIF	TRGV10	.	TRGJP1	23	-1	-1	24
1	1.274356131564527E-5	TGTGCTGCGTGGGATTATAAGAAACTCTTT	CAAWDYKKLF	TRGV10	.	TRGJ1	16	-1	-1	13
1	1.274356131564527E-5	TGTGCTGCGTGGGATCTT	CAAWDL	TRGV10	.	TRGJ1	14	-1	-1	16
