# Supplementary material for: Dissection of the Human T-Cell Receptor γ Gene Repertoire in the Brain and Peripheral Blood Identifies Age- and Alzheimer's Disease-Associated Clonotype Profiles
Source: Front Immunol. 2020 Jan 29;11:12. doi: 10.3389/fimmu.2020.00012 (PMC7025544; doi:10.3389/fimmu.2020.00012)
Supplement: Supplementary file 5 [file Data_Sheet_2.zip › repertoires_corrected_and_decontaminated/1922_TC.txt]

count	freq	cdr3nt	cdr3aa	v	d	j	VEnd	DStart	DEnd	JStart
22382	0.27228710462287103	TGTGCCTTGTGGGAGGCCCCTAATTATTATAAGAAACTCTTT	CALWEAPNYYKKLF	TRGV9	.	TRGJ1	15	-1	-1	21
15109	0.18380778588807786	TGTGCCACCTGGGACGGAGGTTATTATAAGAAACTCTTT	CATWDGGYYKKLF	TRGV3	.	TRGJ1	14	-1	-1	20
10910	0.1327250608272506	TGTGCCACCTGGGACGGGCGGAGCCCGAATTATTATAAGAAACTCTTT	CATWDGRSPNYYKKLF	TRGV2	.	TRGJ1	18	-1	-1	25
8640	0.10510948905109489	TGTGCTGCGTGGGGCAAAAATTATTATAAGAAACTCTTT	CAAWGKNYYKKLF	TRGV10	.	TRGJ1	12	-1	-1	18
6045	0.07354014598540146	TGTGCCTTGTGGGAGGTGACTGGTTGGTTCAAGATATTT	CALWEVTGWFKIF	TRGV9	.	TRGJP1	17	-1	-1	18
5102	0.06206812652068126	TGTGCTGCGTGGGATTTTAGTTCGGGTAAGAAACTCTTT	CAAWDFSSGKKLF	TRGV10	.	TRGJ1	15	-1	-1	26
4795	0.058333333333333334	TGTGCTGCGTGGGCAAATTATTATAAGAAACTCTTT	CAAWANYYKKLF	TRGV10	.	TRGJ1	12	-1	-1	15
4130	0.05024330900243309	TGTGCTGCGTGGTATTATAAGAAACTCTTT	CAAWYYKKLF	TRGV10	.	TRGJ1	16	-1	-1	12
3168	0.03854014598540146	TGTGCCACCTGGGACGGGCCAGAGTATAAGAAACTCTTT	CATWDGPEYKKLF	TRGV2	.	TRGJ2	19	-1	-1	24
1901	0.02312652068126521	TGTGCCACCTGGGATAGGACTGATTATTATAAGAAACTCTTT	CATWDRTDYYKKLF	TRGV8	.	TRGJ1	20	-1	-1	22
2	2.4330900243309002E-5	TGGGCATGGGGGGAGGCCCAGAAGGAGGAGAAGAAACTCTTT	WAWGEAQKEEKKLF	TRGV9	.	TRGJ1	15	-1	-1	30
2	2.4330900243309002E-5	TGTGCCACCTGGGACAGCCCTGAATATAAGAAACTCTTT	CATWDSPEYKKLF	TRGV3	.	TRGJ1	21	-1	-1	24
2	2.4330900243309002E-5	TGGGCCACCTGGGACGGAGGTGATGATAAGAAACTCTTT	WATWDGGDDKKLF	TRGV3	.	TRGJ1	14	-1	-1	22
2	2.4330900243309002E-5	TGGGCGGCGGGGGATGGGAGGGCGGGGAAGAAACTCTTT	WAAGDGRAGKKLF	TRGV10	.	TRGJ1	14	-1	-1	27
1	1.2165450121654501E-5	TGTGCCACCTGGGACGGGCCAGAGTATAAGAAACTCTTTGGCAGTGGAACAACACTCGGCACTGTCAGAAAGGAATCCGGCATTCCGTCAGGCAAATTTGAGGTGGATAGGATACCTGAAACGTCTACATCCACTCTCACCATTCACAATGTAGAGAAACAGGACATAGCTACCTACTACTGTGCCTTGTGGGAGGTGACTGGTTGGTTCAAGATATTT	CATWDGPEYKKLFGSGTTLGTVRKESGIPSGKFEVDRIPETSTSTLTIHNVEKQDIATYYCALWEVTGWFKIF	TRGV2	.	TRGJP1	19	-1	-1	198
1	1.2165450121654501E-5	TGTGCCACCTGGGACGGGCCAGAGTATAAGAAACTCTTTGGCAGTGGAACAACACGACATGGCCGTTTACTACTGTGCTGCGTGGGATTCCGCCCTTTTAGCTCTACCACTGGTTGGTTCAAGATATTT	CATWDGPEYKKLFGSGTTRHGRLLLCCVGFRPFSSTTGWFKIF	TRGV2	.	TRGJP1	19	-1	-1	104
1	1.2165450121654501E-5	TGTGCCAACTGGGAAGGGCGGAGCCAGAAGGAGGAGAAGAAACTCTTT	CANWEGRSQKEEKKLF	TRGV2	.	TRGJ1	18	-1	-1	36
1	1.2165450121654501E-5	GGGGAAACCTGGGACGGGCGGAGCCCGAATGATGATAAGAAACTCTTT	GETWDGRSPNDDKKLF	TRGV2	.	TRGJ1	18	-1	-1	25
1	1.2165450121654501E-5	TGGGCATGGGGGGAGGCCCAGAAGGAGGAGAAGGAACTCTTT	WAWGEAQKEEKELF	TRGV9	.	TRGJ1	15	-1	-1	30
1	1.2165450121654501E-5	GGTGCCTTGTGGGAGGCCCCTAATGATGATAAGAAACTCTTT	GALWEAPNDDKKLF	TRGV9	.	TRGJ1	15	-1	-1	21
1	1.2165450121654501E-5	TGTGCCTTGTGGGAGGCCCCTAATTATAAGAAACTCTTT	CALWEAPNYKKLF	TRGV9	.	TRGJ1	15	-1	-1	22
1	1.2165450121654501E-5	TGCGCCACCTGGGAAGGGGGTTATTATAAGAAACTCTTT	CATWEGGYYKKLF	TRGV3	.	TRGJ1	16	-1	-1	20
1	1.2165450121654501E-5	TGGGCTGCGTGGGGCAAAAATGATGATAAGAAACTCTTT	WAAWGKNDDKKLF	TRGV10	.	TRGJ1	12	-1	-1	18
1	1.2165450121654501E-5	TGGGAGGAGGGGGGCAAAAAGGAGGAGAAGAAACTATTT	WEEGGKKEEKKLF	TRGV10	.	TRGJ1	1	-1	-1	27
