# Supplementary material for: Dissection of the Human T-Cell Receptor γ Gene Repertoire in the Brain and Peripheral Blood Identifies Age- and Alzheimer's Disease-Associated Clonotype Profiles
Source: Front Immunol. 2020 Jan 29;11:12. doi: 10.3389/fimmu.2020.00012 (PMC7025544; doi:10.3389/fimmu.2020.00012)
Supplement: Supplementary file 5 [file Data_Sheet_2.zip › repertoires_corrected_and_decontaminated/26.txt]

count	freq	cdr3nt	cdr3aa	v	d	j	VEnd	DStart	DEnd	JStart
30434	0.19526999281387947	TGTGCCACCTGGGACGGGCCCCTATATTATAAGAAACTCTTT	CATWDGPLYYKKLF	TRGV2	.	TRGJ2	20	-1	-1	24
21168	0.1358176778564829	TGTGCCTTGTGGGAGGTGCAAGAGTTGGGCAAAAAAATCAAGGTATTT	CALWEVQELGKKIKVF	TRGV9	.	TRGJP	19	-1	-1	17
16100	0.10330048249666358	TGTGCCTTGTGGGAGGCCCACAAGCAATTGGGCAAAAAAATCAAGGTATTT	CALWEAHKQLGKKIKVF	TRGV9	.	TRGJP	15	-1	-1	20
16049	0.10297325736577354	TGTGCCTTGTGGGAGGTACCCACGAATTATTATAAGAAACTCTTT	CALWEVPTNYYKKLF	TRGV9	.	TRGJ2	16	-1	-1	22
7209	0.04625423467816446	TGTGCCTTGTGGGAGCTACAAGAGTTGGGCAAAAAAATCAAGGTATTT	CALWELQELGKKIKVF	TRGV9	.	TRGJP	14	-1	-1	18
6908	0.04432296478800944	TGTGCCTTGTGGGAGGTGCGGGAGTTGGGCAAAAAAATCAAGGTATTT	CALWEVRELGKKIKVF	TRGV9	.	TRGJP	18	-1	-1	21
6087	0.03905528179858331	TGTGCCTTGTGGGAGTATTATTATAAGAAACTCTTT	CALWEYYYKKLF	TRGV9	.	TRGJ2	14	-1	-1	16
5790	0.03714967662457653	TGTGCCGCCTATTGGATCAAGACGTTT	CAAYWIKTF	TRGV5	.	TRGJP2	9	-1	-1	10
5024	0.032234883482188684	TGTGCTGCGTGGGAAACTAAGAAACTCTTT	CAAWETKKLF	TRGV10	.	TRGJ2	13	-1	-1	17
4949	0.0317536700544092	TGTGCTGCGTGGGATCGAACGGATTATAAGAAACTCTTT	CAAWDRTDYKKLF	TRGV10	.	TRGJ2	14	-1	-1	22
4618	0.02962991479314239	TGTGCCTTGTGGGAGCCGAATTATTATAAGAAACTCTTT	CALWEPNYYKKLF	TRGV9	.	TRGJ2	14	-1	-1	16
4330	0.02778205523046915	TGTGCTGCGTGGGATTTTGGCCCTTTAATCATGGAGAAACTCTTT	CAAWDFGPLIMEKLF	TRGV10	.	TRGJ2	15	-1	-1	34
3980	0.025536392567498203	TGTGCTGCGTGGGATTATGAAGGGGGGGGTGGAACCTATAAGAAACTCTTT	CAAWDYEGGGGTYKKLF	TRGV10	.	TRGJ2	16	-1	-1	36
3761	0.024131249358382095	TGTGCTGCGTGGATTACCACTGGTTGGTTCAAGATATTT	CAAWITTGWFKIF	TRGV10	.	TRGJP1	16	-1	-1	8
3613	0.02318165486089724	TGTGCCACCTGGGACAGGCCTTCCGGTTATAAGAAACTCTTT	CATWDRPSGYKKLF	TRGV3	.	TRGJ2	23	-1	-1	26
3509	0.022514372241043013	TGTGCCACCTGGAATTATTATAAGAAACTCTTT	CATWNYYKKLF	TRGV4	.	TRGJ2	14	-1	-1	11
3359	0.021551945385484036	TGTGCCACCTGGGACCGGGGTTATAAGAAACTCTTT	CATWDRGYKKLF	TRGV3	.	TRGJ2	17	-1	-1	20
3151	0.020217380145775586	TGTGCCACCTGGGAAGGGAATTATAAGAAACTCTTT	CATWEGNYKKLF	TRGV4	.	TRGJ2	17	-1	-1	19
2919	0.018728826609177702	TGTGCCACCTGGGATGGGCCTTTGTATTATTATAAGAAACTCTTT	CATWDGPLYYYKKLF	TRGV4	.	TRGJ2	19	-1	-1	25
2389	0.015328251719535982	TGTGCTGCGTGGCCCAAGGGGTTCAAGATATTT	CAAWPKGFKIF	TRGV10	.	TRGJP1	11	-1	-1	19
351	0.0022520788420080074	TGTGCCACCTGGGAGGGGAATTATAAGAAACTCTTT	CATWEGNYKKLF	TRGV4	.	TRGJ1	17	-1	-1	19
27	1.7323683400061594E-4	TGTGCCACCTGGGACGGGCCCCTATATTATAAGAAAATATTG	CATWDGPLYYKKIL	TRGV2	.	TRGJ2	20	-1	-1	24
22	1.411559388153167E-4	TGTGCCTTGTGGGAGGTACCCACGAATTATTATAAGAAAATATTG	CALWEVPTNYYKKIL	TRGV9	.	TRGJ2	16	-1	-1	22
22	1.411559388153167E-4	TGTGCTGCGTGGGATGAAATTTATAAGAAACTCTTT	CAAWDEIYKKLF	TRGV10	.	TRGJ1	14	-1	-1	20
14	8.98265065188379E-5	TGTGCTGCGTGGGATTTAAAGAAGAGGTGTGGCCTTATTGGTGAACTCTTT	CAAWDLKKRCGLIGELF	TRGV10	.	TRGJ1	15	-1	-1	43
11	7.057796940765835E-5	TGTGCCACCTGGGAAGGGAATTATAAGAAACTATTG	CATWEGNYKKLL	TRGV4	.	TRGJ1	17	-1	-1	19
10	6.41617903705985E-5	TGTGCCTTGTGGGTTAATAAGAAACTCTTT	CALWVNKKLF	TRGV9	.	TRGJ1	12	-1	-1	16
7	4.491325325941895E-5	TGTGCCACCTGGGATGGGCAGGGTTATAAGAAACTCTTT	CATWDGQGYKKLF	TRGV4	.	TRGJ1	18	-1	-1	23
6	3.84970742223591E-5	TGTGCTGCGTGGGATTTGGATTATTATAAGAAACTCTTT	CAAWDLDYYKKLF	TRGV10	.	TRGJ1	15	-1	-1	13
5	3.208089518529925E-5	TGTGCTGCGTGGGATAAGAAACTCTTT	CAAWDKKLF	TRGV10	.	TRGJ1	14	-1	-1	13
3	1.924853711117955E-5	TGTGCCACCTGGGACCCCCCTTATTATAAGAAACTCTTT	CATWDPPYYKKLF	TRGV8	.	TRGJ1	13	-1	-1	20
3	1.924853711117955E-5	TGTGCTGCGTGGGATCTTTTTCCCAGACTCTTT	CAAWDLFPRLF	TRGV10	.	TRGJ1	14	-1	-1	26
2	1.28323580741197E-5	TGTGCTGCGTGGGATTCGAGCTCACAAAGCAATTATTATAAGAAACTCTTT	CAAWDSSSQSNYYKKLF	TRGV10	.	TRGJ1	15	-1	-1	30
2	1.28323580741197E-5	TGTGCCACCTGGGATGGCCGAGATTATTATAAGAAACTCTTT	CATWDGRDYYKKLF	TRGV4	.	TRGJ1	16	-1	-1	18
2	1.28323580741197E-5	TGTGCTGCGTGGGGTCCTAATTATTATAAGAAACTCTTT	CAAWGPNYYKKLF	TRGV10	.	TRGJ1	12	-1	-1	18
2	1.28323580741197E-5	TGTGCTGCGTGGGATTACCCTTATTATAAGAAACTCTTT	CAAWDYPYYKKLF	TRGV10	.	TRGJ1	17	-1	-1	20
2	1.28323580741197E-5	TGTGCCACCTGGGATAGAGGTTGGATCAAGACGTTT	CATWDRGWIKTF	TRGV8	.	TRGJP2	16	-1	-1	14
1	6.41617903705985E-6	TGTGCCTTGTGGGAGCGCCTCGGGGGAGAAACTCTTTGGCAGTGGAACAACACTAGCATGGGTAAGACAAGCAACAAAGTGGAGGCAAGAAAGAATTCTCAAACTCTCACTTCAATCCTTACCATCAAGTCCGTAGAGAAAGAAGACATGGCCGTGTATACCACTGGTTGGTTCAAGATATTT	CALWERLGGETLWQWNNTSMGKTSNKVEARKNSQTLTSILTIKSVEKEDMAVYTTGWFKIF	TRGV9	.	TRGJP1	14	-1	-1	153
1	6.41617903705985E-6	TGTGCCACCTGGGACGGGGGGAGAGAAACTCTTTGGCAGTGGAACAACACTCGGCACTGTCAGAAAGGAATCATTACAGCGGAACAAAGCTTATCATTACAGCTCTTT	CATWDGGRETLWQWNNTRHCQKGIITAEQSLSLQLF	TRGV2	.	TRGJ1	17	-1	-1	102
1	6.41617903705985E-6	TGTGCCTTGTGGGAGTATTATTATAAGAAACTCTTTGGCAAAAAAATCAAGGTATTT	CALWEYYYKKLFGKKIKVF	TRGV9	.	TRGJP	14	-1	-1	33
1	6.41617903705985E-6	TGTGCCTTGTGGGAGCTACAAGAGTTGGGAAAAAAAAAAATCAAGGTATTT	CALWELQELGKKKIKVF	TRGV9	.	TRGJP	14	-1	-1	18
1	6.41617903705985E-6	TGTGCCTTGTGGGAGATCCAGGAGTTGGGCAAAAAAATCAAGGTATTT	CALWEIQELGKKIKVF	TRGV9	.	TRGJP	14	-1	-1	18
1	6.41617903705985E-6	TGTGCCACCTGGGACAGGCGGGCCTTGAATTATTATAAGGAACTCTTT	CATWDRRALNYYKELF	TRGV3	.	TRGJ1	18	-1	-1	26
1	6.41617903705985E-6	TGTGCTGCGTGGGATGTAGTCGCTGGTTGGTTCAAGATATTT	CAAWDVVAGWFKIF	TRGV10	.	TRGJP1	14	-1	-1	22
1	6.41617903705985E-6	TGTGCCACCTGGAATTATTATAGTGATTGGATCAAGACGTTT	CATWNYYSDWIKTF	TRGV4	.	TRGJP2	14	-1	-1	15
1	6.41617903705985E-6	TGCGCCACCTGGGACCCAGAGGTTGGGGGTAAGAAACTCTTT	CATWDPEVGGKKLF	TRGV8	.	TRGJ1	13	-1	-1	29
1	6.41617903705985E-6	TATGCCACCTGGGGTAGGCCTTCCGGTTATAAGAAACTCTTT	YATWGRPSGYKKLF	TRGV3	.	TRGJ1	23	-1	-1	26
1	6.41617903705985E-6	TGTGCCACCTGGGATGGGCCTTTGTATAAGAAACTCTTT	CATWDGPLYKKLF	TRGV4	.	TRGJ1	19	-1	-1	24
1	6.41617903705985E-6	TGTGCTGCGTGGGATATAGTCTATAAGAAACTCTTT	CAAWDIVYKKLF	TRGV10	.	TRGJ1	14	-1	-1	21
1	6.41617903705985E-6	TGTGCCACCTGGGATCTTTATTATAAGAAACTCTTT	CATWDLYYKKLF	TRGV4	.	TRGJ1	14	-1	-1	17
1	6.41617903705985E-6	TGTGCCACCTGGGACCCAGAGGTTAAGAAACTCTTT	CATWDPEVKKLF	TRGV8	.	TRGJ1	13	-1	-1	23
1	6.41617903705985E-6	TGTGCCACCTGGGACGGGCCCGAGAAACTCTTT	CATWDGPEKLF	TRGV2	.	TRGJ1	21	-1	-1	22
1	6.41617903705985E-6	TGTGCCACCTGGGCTTATAAGAAACTCTTT	CATWAYKKLF	TRGV3	.	TRGJ1	12	-1	-1	14
1	6.41617903705985E-6	TGTGCCTTGTGGGACCCAAAACTCTTT	CALWDPKLF	TRGV9	.	TRGJ1	13	-1	-1	18
1	6.41617903705985E-6	TGTGCAGCCTATTGGAGCAAGACGTGT	CAAYWSKTC	TRGV3	.	TRGJP2	4	-1	-1	10
