# Supplementary material for: Dissection of the Human T-Cell Receptor γ Gene Repertoire in the Brain and Peripheral Blood Identifies Age- and Alzheimer's Disease-Associated Clonotype Profiles
Source: Front Immunol. 2020 Jan 29;11:12. doi: 10.3389/fimmu.2020.00012 (PMC7025544; doi:10.3389/fimmu.2020.00012)
Supplement: Supplementary file 5 [file Data_Sheet_2.zip › repertoires_corrected_and_decontaminated/2318_TC.txt]

count	freq	cdr3nt	cdr3aa	v	d	j	VEnd	DStart	DEnd	JStart
5879	0.2064328101408055	TGTGCCACCTGGGACGGGCCTGCGGCCCGTGATAAGAAACTCTTT	CATWDGPAARDKKLF	TRGV2	.	TRGJ2	19	-1	-1	31
2671	0.09378840549176587	TGTGCCTTGTGGGAGGACAAACAAGAGTTGGGCAAAAAAATCAAGGTATTT	CALWEDKQELGKKIKVF	TRGV9	.	TRGJP	15	-1	-1	21
2383	0.08367569085993187	TGTGCTGCGTGGGATTACCGGTATTATAAGAAACTCTTT	CAAWDYRYYKKLF	TRGV10	.	TRGJ2	17	-1	-1	21
2285	0.08023455879771059	TGTGCTGCGTGGGATAAGGGAGTTTATTATAAGAAACTCTTT	CAAWDKGVYYKKLF	TRGV10	.	TRGJ1	14	-1	-1	23
2145	0.07531865585168018	TGTGCCTTGTGGGAGGACCCCTATTATTATAAGAAACTCTTT	CALWEDPYYYKKLF	TRGV9	.	TRGJ1	15	-1	-1	22
2084	0.07317672671090979	TGTGCTGCGTGGGATAGTAGTGATTGGATCAAGACGTTT	CAAWDSSDWIKTF	TRGV10	.	TRGJP2	14	-1	-1	13
2065	0.07250956845394853	TGTGCTGCGTGGGATCCGGGATTTTATTATAAGAAACTCTTT	CAAWDPGFYYKKLF	TRGV10	.	TRGJ1	14	-1	-1	23
1973	0.06927911794655711	TGTGCTGCGTGGGACGTCAGCTCAAAGAAACTCTTT	CAAWDVSSKKLF	TRGV10	.	TRGJ1	13	-1	-1	24
1963	0.06892798202184065	TGTGCCACCTGGGACCCGATACATAAGAAACTCTTT	CATWDPIHKKLF	TRGV3	.	TRGJ1	14	-1	-1	22
1931	0.06780434706274799	TGTGCCACCTGGGACGGACCGATTTCGTGTACCTTTAAGAAACTCTTT	CATWDGPISCTFKKLF	TRGV2	.	TRGJ1	19	-1	-1	35
1870	0.06566241792197759	TGTGCCAAACTTTATTATAAGAAACTCTTT	CAKLYYKKLF	TRGV8	.	TRGJ1	6	-1	-1	11
903	0.03170757400189613	TGTGCTGCGTGGGATTTGGAGAAACTCTTT	CAAWDLEKLF	TRGV10	.	TRGJ1	15	-1	-1	19
322	0.01130657677586994	TGTGCTGCGCGGGATTTGGAGAAACTCTTT	CAARDLEKLF	TRGV10	.	TRGJ1	15	-1	-1	19
3	1.0534077741493732E-4	TGGAAGAAACTCTTT	WKKLF	TRGV4	.	TRGJ1	1	-1	-1	3
1	3.5113592471645774E-5	TGTGCCTTGTGGGAGGGCCTGATCCAAGAGTTGGGCAAAAAAATCAAGGTATCT	CALWEGLIQELGKKIKVS	TRGV9	.	TRGJP	15	-1	-1	24
1	3.5113592471645774E-5	TGTGAAACCTGGGACCCGATACATAAGAAACTATTT	CETWDPIHKKLF	TRGV5	.	TRGJ1	14	-1	-1	22
