# Supplementary material for: Dissection of the Human T-Cell Receptor γ Gene Repertoire in the Brain and Peripheral Blood Identifies Age- and Alzheimer's Disease-Associated Clonotype Profiles
Source: Front Immunol. 2020 Jan 29;11:12. doi: 10.3389/fimmu.2020.00012 (PMC7025544; doi:10.3389/fimmu.2020.00012)
Supplement: Supplementary file 5 [file Data_Sheet_2.zip › repertoires_corrected_and_decontaminated/2274_TC.txt]

count	freq	cdr3nt	cdr3aa	v	d	j	VEnd	DStart	DEnd	JStart
14742	0.1264344156846601	TGTGCCACCTGGGACGGGCGTTATAAGAAACTCTTT	CATWDGRYKKLF	TRGV2	.	TRGJ2	18	-1	-1	20
9564	0.0820254206761694	TGTGCCTTGTGGGAGGTGGGGGGAGGACTCTTT	CALWEVGGGLF	TRGV9	.	TRGJ1	17	-1	-1	26
9045	0.07757422940359184	TGTGCCTTGTGGGAGGTGAAGGACGAGTTGGGCAAAAAAATCAAGGTATTT	CALWEVKDELGKKIKVF	TRGV9	.	TRGJP	17	-1	-1	24
8653	0.0742122506389475	TGTGCCTTGTGGGAGGGAGGAAATTATTATAAGAAACTCTTT	CALWEGGNYYKKLF	TRGV9	.	TRGJ1	15	-1	-1	21
7212	0.0618535480883034	TGTGCCTCCAAAATGCAAGTTAATAAGAAACTCTTT	CASKMQVNKKLF	TRGV9	.	TRGJ1	6	-1	-1	22
7014	0.0601554057531004	TGTGCCACCTGGGACGGGCCAGGGTATAAGAAACTCTTT	CATWDGPGYKKLF	TRGV2	.	TRGJ1	19	-1	-1	24
5761	0.049409080773255114	TGTGCTGCGTGTTGGTTCAAGATATTT	CAACWFKIF	TRGV10	.	TRGJP1	10	-1	-1	10
4825	0.041381498825022726	TGTGCCTTGTGGGAGGTGCCAAATTATTATAAGAAACTCTTT	CALWEVPNYYKKLF	TRGV9	.	TRGJ1	18	-1	-1	21
4007	0.034365941096759806	TGTGCCACCTGGGACGGGCCTTGTGATAAGAAACTCTTT	CATWDGPCDKKLF	TRGV2	.	TRGJ1	19	-1	-1	25
3429	0.0294087377141975	TGTGCCACGACGAATTATTATAAGAAACTCTTT	CATTNYYKKLF	TRGV7	.	TRGJ1	7	-1	-1	10
3159	0.02709308907528431	TGTGCCTTGTGGGAGGTGCGAGAGTTGGGCAAAAAAATCAAGGTATTT	CALWEVRELGKKIKVF	TRGV9	.	TRGJP	18	-1	-1	17
3076	0.026381241530729516	TGTGCCTTGTGGGAGGATCAAGAGTTGGGCAAAAAAATCAAGGTATTT	CALWEDQELGKKIKVF	TRGV9	.	TRGJP	15	-1	-1	18
2676	0.02295065095456183	TGTGCCACCTGGGATAGCGTCAACAAGAAACTCTTT	CATWDSVNKKLF	TRGV8	.	TRGJ1	16	-1	-1	24
2475	0.021226779190037563	TGTGCCTTGTGGGAGGCGAATTATTATAAGAAACTCTTT	CALWEANYYKKLF	TRGV9	.	TRGJ1	15	-1	-1	16
2432	0.02085799070309954	TGTGCCTTGTGGGAGGTGATCTATAAGAAACTCTTT	CALWEVIYKKLF	TRGV9	.	TRGJ1	17	-1	-1	21
2295	0.019683013430762106	TGTGCTGCGTGGGATTGTGATTATTATAAGAAACTCTTT	CAAWDCDYYKKLF	TRGV10	.	TRGJ1	15	-1	-1	19
1916	0.016432528859843223	TGTGCTGCGTGGGATTGGAGTATTTATTATAAGAAACTCTTT	CAAWDWSIYYKKLF	TRGV10	.	TRGJ1	15	-1	-1	23
1892	0.01622669342527316	TGTGCCACCTGGGACACCTATAAGAAACTCTTT	CATWDTYKKLF	TRGV7	.	TRGJ2	15	-1	-1	18
1886	0.016175234566630645	CGCGAACGCGGGGGGTCTTATTATAAGAAACTCTTT	RERGGSYYKKLF	TRGV9	.	TRGJ1	-1	-1	-1	17
1440	0.012350126074203674	TGTGCCACCTGGGACGGGCCTCATGATTATTATAAGAAACTCTTT	CATWDGPHDYYKKLF	TRGV2	.	TRGJ1	19	-1	-1	25
1369	0.01174119624693391	TGTGCTGCGTGGGGACCCCATAAGAAACTCTTT	CAAWGPHKKLF	TRGV10	.	TRGJ1	12	-1	-1	19
1279	0.01096931336729618	TGTGCTGCGTGGGAAGGAGGGTCTTATAAGAAACTCTTT	CAAWEGGSYKKLF	TRGV10	.	TRGJ1	13	-1	-1	23
1127	0.00966568894835246	TGTGCCACCTGGGTCGGGGAGAAACTCTTT	CATWVGEKLF	TRGV2	.	TRGJ1	17	-1	-1	19
1086	0.009314053414295271	TGTGCTGCGTGGGATACTGATACCACTGGTTGGTTCAAGATATTT	CAAWDTDTTGWFKIF	TRGV10	.	TRGJP1	25	-1	-1	19
1045	0.008962417880238082	TGTGCCACCTGGGACATGTCAGGCGTTGAGAAACTCTTT	CATWDMSGVEKLF	TRGV7	.	TRGJ1	15	-1	-1	28
945	0.00810477023619616	TGTGCCACCTGGGACGGGCGGAGGTGGATCAAGACGTTT	CATWDGRRWIKTF	TRGV2	.	TRGJP2	18	-1	-1	24
868	0.007444381550283882	TGTGCTGCGTGGGAGAGGCTTTATTATTATAAGAAACTCTTT	CAAWERLYYYKKLF	TRGV10	.	TRGJ1	13	-1	-1	22
868	0.007444381550283882	TGTGCCACCTGGGACAGGCCATGGGATTATAAGAAACTCTTT	CATWDRPWDYKKLF	TRGV5	.	TRGJ2	19	-1	-1	25
862	0.007392922691641366	TGTGCCACCTGGGATCCTCTCTATTATAAGAAACTCTTT	CATWDPLYYKKLF	TRGV4	.	TRGJ1	14	-1	-1	21
846	0.007255699068594659	TGTGCCACCTGGGATGACCCCCACTATTATAAGAAACTCTTT	CATWDDPHYYKKLF	TRGV4	.	TRGJ1	15	-1	-1	24
834	0.007152781351309628	TGTGCCACCTGGGACCCGAATTATTATAAGAAACTCTTT	CATWDPNYYKKLF	TRGV2	.	TRGJ1	14	-1	-1	16
817	0.007006981251822501	TGTGCCACCTGGGATGGACAGGATACTTATTATAAGAAACTCTTT	CATWDGQDTYYKKLF	TRGV4	.	TRGJ1	16	-1	-1	26
802	0.006878334105216213	TGTGCCACCTGGGACAGGCAGAGGTATTATAAGAAACTCTTT	CATWDRQRYYKKLF	TRGV5	.	TRGJ1	18	-1	-1	24
797	0.006835451723014117	TGTGCCACCTGGGACAGGCGGGATTATTATAAGAAACTCTTT	CATWDRRDYYKKLF	TRGV3	.	TRGJ1	18	-1	-1	22
779	0.006681075147086571	TGTGCCACCTGTGAATGCTATTATAAGAAACTCTTT	CATCECYYKKLF	TRGV4	.	TRGJ1	13	-1	-1	18
779	0.006681075147086571	TGTGCCACCTGGGATATGGTCTATAAGAAACTCTTT	CATWDMVYKKLF	TRGV8	.	TRGJ1	23	-1	-1	21
705	0.006046415890495549	TGTGCCACCTGGGACGCTGGTTGGTTCAAGATATTT	CATWDAGWFKIF	TRGV2	.	TRGJP1	15	-1	-1	16
694	0.005952074649650937	TGTGCCACCTGGGACATTCTTCCCATTTATTATAAGAAACTCTTT	CATWDILPIYYKKLF	TRGV5	.	TRGJ1	15	-1	-1	26
676	0.0057976980737233915	TGTGCCACCTGGGACGGCCTGAATTATTATAAGAAACTCTTT	CATWDGLNYYKKLF	TRGV2	.	TRGJ1	16	-1	-1	20
576	0.00494005042968147	TGTGCCTTGTGGGAGGTGGAAGAGTTGGGCAAAAAAATCAAGGTATTT	CALWEVEELGKKIKVF	TRGV9	.	TRGJP	17	-1	-1	19
566	0.0048542856652772776	TGTGCTGCGTGGGGGGGGGGTAAGAAACTCTTT	CAAWGGGKKLF	TRGV10	.	TRGJ2	12	-1	-1	20
401	0.0034391670526081066	TGTGCCACCTGGGATCATTATTATAAGAAACTCTTT	CATWDHYYKKLF	TRGV4	.	TRGJ1	14	-1	-1	16
102	8.748005969227603E-4	TGTGCTGCGTGGGACCGCTCATTATTATCAGCAGCTGAGTACTCCGGTTGGTTCAAGATATTT	CAAWDRSLLSAAEYSGWFKIF	TRGV10	.	TRGJP1	13	-1	-1	45
85	7.290004974356335E-4	TGTGCTGCGGTCTTATTATCAGCAGCTGAGTACTCCGGTTGGTTCAAGATATTT	CAAVLLSAAEYSGWFKIF	TRGV10	.	TRGJP1	8	-1	-1	36
34	2.916001989742534E-4	TGTGCTGCGTGGGACCGCTCACCAGCTTCATATACCACTGGTTGGTTCAAGATATTT	CAAWDRSPASYTTGWFKIF	TRGV10	.	TRGJP1	13	-1	-1	29
18	1.5437657592754593E-4	TGTGCCACCTGGGAGAAGAAACTCTTT	CATWEKKLF	TRGV2	.	TRGJ1	13	-1	-1	15
14	1.2007067016586905E-4	TGTGCTGCGTGGGAGAGGCTTTATTATAAGAAACTCTTT	CAAWERLYYKKLF	TRGV10	.	TRGJ1	13	-1	-1	20
7	6.003533508293453E-5	TGTGCTGCGTGGGATTATTATCAGAAACTCTTT	CAAWDYYQKLF	TRGV10	.	TRGJ1	16	-1	-1	13
6	5.145885864251531E-5	TGTGCCACCTGGGATAGGGATAAGAAACTCTTT	CATWDRDKKLF	TRGV8	.	TRGJ1	17	-1	-1	19
5	4.288238220209609E-5	TGTGCCACCTGGGACGGGCCTTGTGATTATTATAAGAAACTCTTT	CATWDGPCDYYKKLF	TRGV2	.	TRGJ1	19	-1	-1	25
5	4.288238220209609E-5	TGTGCCACCTGGGACGGGCCTCATGATTATAAGAAACTCTTT	CATWDGPHDYKKLF	TRGV2	.	TRGJ1	19	-1	-1	22
5	4.288238220209609E-5	TGTGCTGCGTGGGGAGGTTGGTTCAAGATATTT	CAAWGGWFKIF	TRGV10	.	TRGJP1	12	-1	-1	15
4	3.4305905761676875E-5	TGTGCTGCGTGGGATTGTGATACCACTGGTTGGTTCAAGATATTT	CAAWDCDTTGWFKIF	TRGV10	.	TRGJP1	15	-1	-1	19
4	3.4305905761676875E-5	TGTGCCACCTGGGACAGGCCATGGGATTATTATAAGAAACTCTTT	CATWDRPWDYYKKLF	TRGV5	.	TRGJ1	19	-1	-1	25
3	2.5729429321257656E-5	TGTGCCACCTGGGACGGGCCAGGGTATTATAAGAAACTCTTT	CATWDGPGYYKKLF	TRGV2	.	TRGJ1	19	-1	-1	24
3	2.5729429321257656E-5	TGTGCCACCTGGGACCCCCACTATTATAAGAAACTCTTT	CATWDPHYYKKLF	TRGV4	.	TRGJ1	13	-1	-1	21
3	2.5729429321257656E-5	TGTGCCACCTGGGACGCTAAATATTATAAGAAACTCTTT	CATWDAKYYKKLF	TRGV5	.	TRGJ1	14	-1	-1	18
3	2.5729429321257656E-5	TGTGCCACCTGGGACAGGCCAGGCGTTGAGAAACTCTTT	CATWDRPGVEKLF	TRGV7	.	TRGJ1	19	-1	-1	28
3	2.5729429321257656E-5	TGTGCTGCGTGGGATTGTGATTATAAGAAACTCTTT	CAAWDCDYKKLF	TRGV10	.	TRGJ1	15	-1	-1	19
3	2.5729429321257656E-5	TGTGCCACCTGGGACGGGCCAGGGTATAAGATATTT	CATWDGPGYKIF	TRGV2	.	TRGJP1	19	-1	-1	27
3	2.5729429321257656E-5	TGTGCTGCGTGGGATTATTATCAGCAGCTCTTT	CAAWDYYQQLF	TRGV10	.	TRGJ1	16	-1	-1	13
2	1.7152952880838437E-5	TGTGCTGCGTGGGAAGGAGGGTCTTATTATAAGAAACTCTTT	CAAWEGGSYYKKLF	TRGV10	.	TRGJ1	13	-1	-1	23
2	1.7152952880838437E-5	TGTGCTGCGTGGGATTGGAGTATTTATAAGAAACTCTTT	CAAWDWSIYKKLF	TRGV10	.	TRGJ1	15	-1	-1	23
2	1.7152952880838437E-5	TGTGCCACCTGGGACGGGCGTTATTATAAGAAACTCTTT	CATWDGRYYKKLF	TRGV2	.	TRGJ1	18	-1	-1	20
2	1.7152952880838437E-5	TGTGCCACCTGGGACAGGCCATGGGATAAGAAACTCTTT	CATWDRPWDKKLF	TRGV5	.	TRGJ1	19	-1	-1	25
2	1.7152952880838437E-5	TGTGCCACCTGGGACGCTGGTTGGTTCAAGACGTTT	CATWDAGWFKTF	TRGV2	.	TRGJP2	15	-1	-1	17
2	1.7152952880838437E-5	TGTGCCACCTGGGACGGGCCTTGTGATAAGATATTT	CATWDGPCDKIF	TRGV2	.	TRGJP1	19	-1	-1	27
2	1.7152952880838437E-5	TGTGCCACCTGGGACGGGCGTTATAAGATATTT	CATWDGRYKIF	TRGV2	.	TRGJP1	18	-1	-1	24
2	1.7152952880838437E-5	TGTGCTGCGTGTTGGTTCAAGAAACTCTTT	CAACWFKKLF	TRGV10	.	TRGJ1	10	-1	-1	18
2	1.7152952880838437E-5	TGTGCCACGACGAATTATAAGAAACTCTTT	CATTNYKKLF	TRGV7	.	TRGJ1	7	-1	-1	13
1	8.576476440419219E-6	TGTGCCACCTGGGACGGGCGTTATAAGAAACTCTTTGGCAGTGGAACAACACTCGGCACTGTCAGAAAGGAATCCGGCATTCCGTCAGGCAAATTTGAGGTGGATAGGATACCTGAAACGTCTACATCCACTCTCACCATTCACAATGTAGAGAAACAGGACATAGCTACCTACTACTGTGCCTTGTGGGAGGATCAAGAGTTGGGCAAAAAAATCAAGGTATTT	CATWDGRYKKLFGSGTTLGTVRKESGIPSGKFEVDRIPETSTSTLTIHNVEKQDIATYYCALWEDQELGKKIKVF	TRGV2	.	TRGJP	18	-1	-1	195
1	8.576476440419219E-6	TGTGCCACCTGGGACGGGCGTTATAAGAAACTCTTTGGCAGTGGAACAACACACGGCACTGTCAGAAAGGAATCCGGCATTCCGTCAGGCAAATTTGAGGTGGATAGGATACCTGAAACGTATACATCCACTCTCACCATTCACAATGTAGAGAAACAGGACATAGCTACCTACTACTGTGCCTTGTGGGAGGTGCCAAATTATTATAAGAAACTCTTT	CATWDGRYKKLFGSGTTHGTVRKESGIPSGKFEVDRIPETYTSTLTIHNVEKQDIATYYCALWEVPNYYKKLF	TRGV2	.	TRGJ1	18	-1	-1	198
1	8.576476440419219E-6	TGTGCTGCGTGGGACCGCTCTTTATTATCAGCAGCTGAGTACCCCGGTTGGTTCAAGATATTT	CAAWDRSLLSAAEYPGWFKIF	TRGV10	.	TRGJP1	13	-1	-1	39
1	8.576476440419219E-6	TGTGCTGCGTGGGACCGCTCATTATCAGCAGCTGAGTACTCCGGTTGGTTCAAGATATTT	CAAWDRSLSAAEYSGWFKIF	TRGV10	.	TRGJP1	13	-1	-1	42
1	8.576476440419219E-6	TGTGCTGCGGTCTTATTATTATCAGCAGCTGAGTACTCCGGTTGGTTCAAGATATTT	CAAVLLLSAAEYSGWFKIF	TRGV10	.	TRGJP1	8	-1	-1	39
1	8.576476440419219E-6	TGTGCTGCGGTCTTATTATCAGTAGCTGAGTACTCCGGTTGGTTCAAAATATTT	CAAVLLSVAEYSGWFKIF	TRGV10	.	TRGJP1	8	-1	-1	36
1	8.576476440419219E-6	TGTGCCACCTGGGACATTCTTCCCGAGGTGAGGTATTATAAGAAACTCTTT	CATWDILPEVRYYKKLF	TRGV5	.	TRGJ1	29	-1	-1	33
1	8.576476440419219E-6	TGTGCCACCTGGGATATGGTCTATAGTAGTGATTGGATCAAGACGTTT	CATWDMVYSSDWIKTF	TRGV8	.	TRGJP2	23	-1	-1	21
1	8.576476440419219E-6	TGTGCCACCTGGGACGGGCGTTATAGTAGTGATTGGATCAAGACGTTT	CATWDGRYSSDWIKTF	TRGV2	.	TRGJP2	18	-1	-1	21
1	8.576476440419219E-6	TGTGCCACCTGGGACGGACCGATTTCGTGTAACTTTAAGAAACTCTTT	CATWDGPISCNFKKLF	TRGV2	.	TRGJ1	19	-1	-1	35
1	8.576476440419219E-6	TGTGCCACCGAGGGAGAAGAAACTCTTTGGCAGTGGATCAAGACGTTT	CATEGEETLWQWIKTF	TRGV2	.	TRGJP2	8	-1	-1	33
1	8.576476440419219E-6	TGTGCCACCGAGGGAGAAGAAACTCTTTGGCAGTGGAACAAGACGTTT	CATEGEETLWQWNKTF	TRGV2	.	TRGJP2	8	-1	-1	33
1	8.576476440419219E-6	TGTGCTGCGTGGGATTGGAGTATTTATTATTATAAGAAACTCTTT	CAAWDWSIYYYKKLF	TRGV10	.	TRGJ1	15	-1	-1	25
1	8.576476440419219E-6	TGTGCCACCTGGGACAGGCAGAGGTATTATTATAAGAAACTCTTT	CATWDRQRYYYKKLF	TRGV5	.	TRGJ1	18	-1	-1	25
1	8.576476440419219E-6	TGTGCCACCTGGGATCCTCTCTATTGTTATAAAAAACTCTTT	CATWDPLYCYKKLF	TRGV4	.	TRGJ1	14	-1	-1	22
1	8.576476440419219E-6	TGTGCCACCTGGGATGGACAGGATACTTATAAGAAACTCTTT	CATWDGQDTYKKLF	TRGV4	.	TRGJ1	16	-1	-1	26
1	8.576476440419219E-6	TGTGCCACCTGGGACGGGCCTTGTGATTGGATCAAGACGTTT	CATWDGPCDWIKTF	TRGV2	.	TRGJP2	19	-1	-1	22
1	8.576476440419219E-6	TGTGCCACCTGGGACGGGCCTCATGATTGGATCAAGACGTTT	CATWDGPHDWIKTF	TRGV2	.	TRGJP2	19	-1	-1	23
1	8.576476440419219E-6	TGTGCCACCTGGGACGGGCGGAGGTGGATCAAGAAACTCTTT	CATWDGRRWIKKLF	TRGV2	.	TRGJ1	18	-1	-1	30
1	8.576476440419219E-6	TGTGAATTGTGGGAGGTGCAAAATTATTATAAGAAACTCTTT	CELWEVQNYYKKLF	TRGV9	.	TRGJ1	19	-1	-1	21
1	8.576476440419219E-6	TGTGCTGCGTGGAAGAGGCTTTATTATAAGAAACTCTTT	CAAWKRLYYKKLF	TRGV10	.	TRGJ1	11	-1	-1	20
1	8.576476440419219E-6	TGTGCCACCTGTGAATGCTATTATTATAAGAAACTCTTT	CATCECYYYKKLF	TRGV4	.	TRGJ1	13	-1	-1	19
1	8.576476440419219E-6	TGTGCCACCTGGGATTGTGATTATTATAAGAAACTCTTT	CATWDCDYYKKLF	TRGV8	.	TRGJ1	14	-1	-1	19
1	8.576476440419219E-6	TGTGCCACCTGGGATGGACAGGATACTAAGAAACTCTTT	CATWDGQDTKKLF	TRGV4	.	TRGJ1	16	-1	-1	26
1	8.576476440419219E-6	TGTGCCACCTGGGATAGCGTCAACAAGATCAAGGTATTT	CATWDSVNKIKVF	TRGV8	.	TRGJP	16	-1	-1	20
1	8.576476440419219E-6	TGTGCCACCTGGGACGGCCTGAATTATAAGAAACTCTTT	CATWDGLNYKKLF	TRGV2	.	TRGJ1	16	-1	-1	22
1	8.576476440419219E-6	TGTGCCACCTGGGACGGGCGGAGGTATAAGAAACTCTTT	CATWDGRRYKKLF	TRGV2	.	TRGJ1	18	-1	-1	24
1	8.576476440419219E-6	TGTGCCACCTGGGACAGGCTGGGGTATAAGAAACTCTTT	CATWDRLGYKKLF	TRGV7	.	TRGJ1	18	-1	-1	24
1	8.576476440419219E-6	TGTGCCACCTGGGACAGGCAGAGGTATAAGAAACTCTTT	CATWDRQRYKKLF	TRGV5	.	TRGJ1	18	-1	-1	24
1	8.576476440419219E-6	TGTGCAACATGGGACGGGCCAGGGTATAAGGAACTCTTT	CATWDGPGYKELF	TRGV2	.	TRGJ1	19	-1	-1	24
1	8.576476440419219E-6	TGTGATGCGGGGGATTGTGATTATTATAAGAAGCTCTTT	CDAGDCDYYKKLF	TRGV10	.	TRGJ1	15	-1	-1	19
1	8.576476440419219E-6	GGTGATGAGTGGGATTGTGATTATTATAAGAAAATATTT	GDEWDCDYYKKIF	TRGV10	.	TRGJ1	15	-1	-1	19
1	8.576476440419219E-6	TTTTCCACCTTTTATATGGTCTATAAGAAACTCTTT	FSTFYMVYKKLF	TRGV8	.	TRGJ1	9	-1	-1	21
1	8.576476440419219E-6	TGTGTCACCTGGGACAAGGTATATAAGAAACTCTTT	CVTWDKVYKKLF	TRGV2	.	TRGJ1	14	-1	-1	21
1	8.576476440419219E-6	TGTGCCACCTGGTTTCTGTTTTATAAGAAACTCTTT	CATWFLFYKKLF	TRGV4	.	TRGJ1	11	-1	-1	20
1	8.576476440419219E-6	TGTGCCACCTGGGATTATTGCCACAAGAAACTCTTT	CATWDYCHKKLF	TRGV4	.	TRGJ1	14	-1	-1	24
1	8.576476440419219E-6	TGTGCCACCTGGGATGGACAGGATAAGAAACTCTTT	CATWDGQDKKLF	TRGV4	.	TRGJ1	16	-1	-1	22
1	8.576476440419219E-6	TGTGCCACCTGGGACCCGAATTATAAGAAACTCTTT	CATWDPNYKKLF	TRGV2	.	TRGJ1	14	-1	-1	19
1	8.576476440419219E-6	TGTGCCACCTGGGACGGGCGTTGGTTCAAGATATTT	CATWDGRWFKIF	TRGV2	.	TRGJP1	18	-1	-1	19
1	8.576476440419219E-6	TGTGCCACGACGAATTATTATTATAAGAAACTCTTT	CATTNYYYKKLF	TRGV7	.	TRGJ1	7	-1	-1	16
1	8.576476440419219E-6	TGTGCTGCGTGGGGAGGTTGGTTCAAAATATTT	CAAWGGWFKIF	TRGV10	.	TRGJP1	12	-1	-1	15
1	8.576476440419219E-6	TGTGCCACCTGTGAATGCTATTATAAGATATTT	CATCECYYKIF	TRGV4	.	TRGJP1	13	-1	-1	24
1	8.576476440419219E-6	TGTGCCACCTGTGAATGCTATTATAAACTCTTT	CATCECYYKLF	TRGV4	.	TRGJ1	13	-1	-1	18
1	8.576476440419219E-6	TGTGCCACCTGGGATCATTATAAGAAACTCTTT	CATWDHYKKLF	TRGV4	.	TRGJ1	14	-1	-1	13
1	8.576476440419219E-6	TGTGCCACCTGGGACAGTAATAAGAAACTCTTT	CATWDSNKKLF	TRGV3	.	TRGJ1	16	-1	-1	19
1	8.576476440419219E-6	TGTGCTGCGTGGGATTATAAGAAACTCTTT	CAAWDYKKLF	TRGV10	.	TRGJ1	16	-1	-1	13
1	8.576476440419219E-6	TGTGCCTTGTGGGAGGTGAAGGACGAGTTG	CALWEVKDEL	TRGV9	.	TRGJ1	17	-1	-1	27
1	8.576476440419219E-6	TGTGCCACCTGGGATGGAGAGAAACTCTTT	CATWDGEKLF	TRGV4	.	TRGJ1	16	-1	-1	19
1	8.576476440419219E-6	TGTGCCACCTGGGATAGGGAGAAACTCTTT	CATWDREKLF	TRGV8	.	TRGJ1	17	-1	-1	19
1	8.576476440419219E-6	TGTGCTGCGTGGGATTCCAAACCCTTT	CAAWDSKPF	TRGV10	.	TRGJ1	15	-1	-1	18
