# Supplementary material for: Dissection of the Human T-Cell Receptor γ Gene Repertoire in the Brain and Peripheral Blood Identifies Age- and Alzheimer's Disease-Associated Clonotype Profiles
Source: Front Immunol. 2020 Jan 29;11:12. doi: 10.3389/fimmu.2020.00012 (PMC7025544; doi:10.3389/fimmu.2020.00012)
Supplement: Supplementary file 5 [file Data_Sheet_2.zip › repertoires_corrected_and_decontaminated/14.txt]

count	freq	cdr3nt	cdr3aa	v	d	j	VEnd	DStart	DEnd	JStart
105793	0.7000688203920116	TGTGCTGCGTGGGATTCCTGGTGGGGGAATTATTATAAGAAACTCTTT	CAAWDSWWGNYYKKLF	TRGV10	.	TRGJ2	15	-1	-1	26
7606	0.05033152900382482	TGTGCTGCGTGGGATTATCACTATAAGAAACTCTTT	CAAWDYHYKKLF	TRGV10	.	TRGJ2	16	-1	-1	21
4909	0.032484548498524335	TGTGCCACCTGGGTTCGGAAGAAACTCTTT	CATWVRKKLF	TRGV8	.	TRGJ2	12	-1	-1	18
3602	0.023835678079381674	TGTGCTGCGTGGCATAAACTCTTT	CAAWHKLF	TRGV10	.	TRGJ2	14	-1	-1	15
2982	0.019732923940232138	TGTGCTGCGTGGTCTTATAAGAAACTCTTT	CAAWSYKKLF	TRGV10	.	TRGJ1	11	-1	-1	14
2923	0.019342500562474357	TGTGCCACCTGGGACGGGCCGGGCAGTGATTGGATCAAGACGTTT	CATWDGPGSDWIKTF	TRGV2	.	TRGJP2	19	-1	-1	24
2549	0.016867613388213184	TGTGCCACCTGGGAGAGACGCCCAGAGAATTATTATAAGAAACTCTTT	CATWERRPENYYKKLF	TRGV4	.	TRGJ2	13	-1	-1	26
2281	0.015094164824838868	CCAGGGGGCCCTTATTATAAGAAACTCTTT	PGGPYYKKLF	TRGV4	.	TRGJ2	-1	-1	-1	11
1734	0.011474476898847258	TGTGCCACCTGGGCTTATAAGAAACTCTTT	CATWAYKKLF	TRGV3	.	TRGJ2	12	-1	-1	14
1639	0.010845829087203378	TGTGCCACCTGGGGTATCCATCAAATGAAGAAACTCTTT	CATWGIHQMKKLF	TRGV4	.	TRGJ2	12	-1	-1	27
1595	0.010554665890231475	TGTGCTGCGTGGGACTCGGGGTATAAGAAACTCTTT	CAAWDSGYKKLF	TRGV10	.	TRGJ1	13	-1	-1	21
1382	0.009145171323072037	TGTGCCACCTGGGATGCGGATTATAAGAAACTCTTT	CATWDADYKKLF	TRGV8	.	TRGJ2	14	-1	-1	19
1343	0.008887094853028759	TGTGCCACCTGGGATGGTCGAGGCTATTATAAGAAACTCTTT	CATWDGRGYYKKLF	TRGV4	.	TRGJ2	16	-1	-1	24
1333	0.008820921399171509	TGTGCTGCGTGGGATTTAGGTGAGAAACTCTTT	CAAWDLGEKLF	TRGV10	.	TRGJ2	15	-1	-1	22
1270	0.008404028639870829	TGTGCCACCTGGGCCCCAAGGAATTATTATAAGAAACTCTTT	CATWAPRNYYKKLF	TRGV4	.	TRGJ2	12	-1	-1	20
1219	0.008066544025198852	TGTGCCACCTGGGATGTGAATTATTATAAGAAACTCTTT	CATWDVNYYKKLF	TRGV8	.	TRGJ2	14	-1	-1	17
1218	0.008059926679813126	TGTGCCACCTGGGACGGCCGAAAAGGGGGTTATTATAAGAAACTCTTT	CATWDGRKGGYYKKLF	TRGV2	.	TRGJ2	16	-1	-1	29
1198	0.007927579772098625	TGTGCCTTGTGGTCTCAACGAGAGTTGGGCAAAAAAATCAAGGTATTT	CALWSQRELGKKIKVF	TRGV9	.	TRGJP	11	-1	-1	20
1164	0.007702590028983973	TGTGCCACCTGGGACAGGCCCCTTCAGCTTCCTAAGAAACTCTTT	CATWDRPLQLPKKLF	TRGV3	.	TRGJ2	19	-1	-1	32
1071	0.007087176908111542	TGTGCTGCGTGGGACTCCCTCCGGTTCAAGATATTT	CAAWDSLRFKIF	TRGV10	.	TRGJP1	13	-1	-1	22
975	0.006451911751081936	TGTGCCACCTGGGATGGATACCCTTATTATAAGAAACTCTTT	CATWDGYPYYKKLF	TRGV4	.	TRGJ2	16	-1	-1	23
864	0.005717386413266454	TGTGCCACCTGGGATAAGCTATATCCCCATACACTATATCCCCTTTCCCAAACTCTTTGTTATAAGAAACTCTTT	CATWDKLYPHTLYPLSQTLCYKKLF	TRGV4	.	TRGJ2	14	-1	-1	56
112	7.41142683201207E-4	TGTGCTGCGTGGGATTATCCCTTAACCCATACCACTGGTTGGTTCAAGATATTT	CAAWDYPLTHTTGWFKIF	TRGV10	.	TRGJP1	16	-1	-1	28
62	4.102754139149539E-4	TGTGCTGCGTGGGATTCCTGGTGGGGGAATTATTATAAGAAAATATTG	CAAWDSWWGNYYKKIL	TRGV10	.	TRGJ1	15	-1	-1	26
49	3.2424992390052806E-4	TGTGCTGCGTGGGATTATAAGAAACTCTTT	CAAWDYKKLF	TRGV10	.	TRGJ1	16	-1	-1	13
29	1.9190301618602683E-4	TGTGCCACCTGGGACGGGCCG	CATWDGP	TRGV2	.	TRGJ1	19	-1	-1	21
26	1.7205098002885162E-4	TGTGCTGCGTGGGATTATCTTTCCAATTATAAGAAACTCTTT	CAAWDYLSNYKKLF	TRGV10	.	TRGJ1	16	-1	-1	25
16	1.05877526171601E-4	TGTGCCACCTGGTGGGGGAATTATTATAAGAAACTCTTT	CATWWGNYYKKLF	TRGV8	.	TRGJ1	11	-1	-1	17
12	7.940814462870075E-5	TGTGCTGCGTGGGTTGGGACTGGTTGGTTCAAGATATTT	CAAWVGTGWFKIF	TRGV10	.	TRGJP1	12	-1	-1	18
12	7.940814462870075E-5	TGTGCTGCGTGGGAATTCACTGGTTGGTTCAAGATATTT	CAAWEFTGWFKIF	TRGV10	.	TRGJP1	13	-1	-1	17
9	5.955610847152556E-5	TGTGCTGCGTGGTCTTATAAGAAACTATTG	CAAWSYKKLL	TRGV10	.	TRGJ1	11	-1	-1	14
8	5.29387630858005E-5	TGTGCCACCTGGGAGAAACTCTTT	CATWEKLF	TRGV4	.	TRGJ1	13	-1	-1	13
7	4.6321417700075435E-5	TGTGCCACCTGGGAGAGACGCCCAGAGAATTATTATAAGAAACTATTG	CATWERRPENYYKKLL	TRGV4	.	TRGJ1	13	-1	-1	26
7	4.6321417700075435E-5	TGTGCCTTGTGGGAGGTACCCACGAATTATTATAAGAAACTCTTT	CALWEVPTNYYKKLF	TRGV9	.	TRGJ1	16	-1	-1	22
6	3.9704072314350374E-5	TGTGCCACCTGGGATGGTCGAGGCAGTGATTGGATCAAGACGTTT	CATWDGRGSDWIKTF	TRGV4	.	TRGJP2	16	-1	-1	24
6	3.9704072314350374E-5	TGTGCCACCTGGGAGAGACGCCCAGAGAAACTCTTT	CATWERRPEKLF	TRGV4	.	TRGJ1	13	-1	-1	25
5	3.3086726928625314E-5	TGTGCTGCGTGGGATTTCCCAATTTATTATAAGAAACTCTTT	CAAWDFPIYYKKLF	TRGV10	.	TRGJ1	15	-1	-1	23
5	3.3086726928625314E-5	TGTGCCACCTGGGAGCCGGGCAGTGATTGGATCAAGACGTTT	CATWEPGSDWIKTF	TRGV8	.	TRGJP2	13	-1	-1	21
5	3.3086726928625314E-5	TGTGCTGCGTGGGATTATCACTATAAGAAAATATTG	CAAWDYHYKKIL	TRGV10	.	TRGJ1	16	-1	-1	21
5	3.3086726928625314E-5	TGTGCCACCTGGGATGTGAATTATAAGAAACTCTTT	CATWDVNYKKLF	TRGV8	.	TRGJ1	14	-1	-1	19
4	2.646938154290025E-5	TGTGCCACCTGGGACGGCCGAAAAGGGAATTATTATAAGAAACTCTTT	CATWDGRKGNYYKKLF	TRGV2	.	TRGJ1	16	-1	-1	26
3	1.9852036157175187E-5	TGTGCCACCTGGGAGAGACGCCCAGAGAATTATAAGAAACTCTTT	CATWERRPENYKKLF	TRGV4	.	TRGJ1	13	-1	-1	28
3	1.9852036157175187E-5	TGTGCCACCTGGGTTCGGAATTATTATAAGAAACTCTTT	CATWVRNYYKKLF	TRGV8	.	TRGJ1	12	-1	-1	13
3	1.9852036157175187E-5	TGTGCCACCTGGGCCCCAAGGAATTATAAGAAACTCTTT	CATWAPRNYKKLF	TRGV4	.	TRGJ1	12	-1	-1	22
3	1.9852036157175187E-5	TGTGCTGCGTGGGGGAATTATTATAAGAAACTCTTT	CAAWGNYYKKLF	TRGV10	.	TRGJ1	12	-1	-1	14
3	1.9852036157175187E-5	CCAGGGGGCCCTTATAAGAAACTCTTT	PGGPYKKLF	TRGV4	.	TRGJ1	-1	-1	-1	11
2	1.3234690771450125E-5	TGTGCCACCTGGGACGGGGAAACTCTTTGGCAGTGGAACAACACTAGCATGGGTAAGACAAGCAACAAAGTGGAGGCAAGAAAGAATTCTCAAACTCTCACTTCAATCCTTACCATCAAGTCCGTAGAGAAAGAAGACATGGCCGTTTACTACTGTGCTGCGTGGGATTCCTGGTGGGGGAATTATTATAAGAAACTCTTT	CATWDGETLWQWNNTSMGKTSNKVEARKNSQTLTSILTIKSVEKEDMAVYYCAAWDSWWGNYYKKLF	TRGV2	.	TRGJ1	17	-1	-1	179
2	1.3234690771450125E-5	TGTGCTGCGTGGGATTCCTGGTGGGATTATCACTATAAGAAACTCTTT	CAAWDSWWDYHYKKLF	TRGV10	.	TRGJ1	15	-1	-1	33
2	1.3234690771450125E-5	TGTGCCACCTGGGATGGGCGATTTGGGGATTATTATAAGAAACTCTTT	CATWDGRFGDYYKKLF	TRGV4	.	TRGJ1	18	-1	-1	28
2	1.3234690771450125E-5	TGTGCCACCTGGGATGTGAATTATTATTATAAGAAACTCTTT	CATWDVNYYYKKLF	TRGV8	.	TRGJ1	14	-1	-1	22
2	1.3234690771450125E-5	TGTGCCACCTGGGACGGGCCCCTATATTATAAGAAACTCTTT	CATWDGPLYYKKLF	TRGV2	.	TRGJ1	20	-1	-1	24
2	1.3234690771450125E-5	TGTGCTGCGTGGGATGGGACTGGTTGGTTCAAGATATTT	CAAWDGTGWFKIF	TRGV10	.	TRGJP1	14	-1	-1	18
2	1.3234690771450125E-5	TGTGCCTTGTGGGAGGCGAATTATTATAAGAAACTCTTT	CALWEANYYKKLF	TRGV9	.	TRGJ1	15	-1	-1	16
2	1.3234690771450125E-5	TGTGCTGCGTGGGATTCCTGGTATAAGAAACTCTTT	CAAWDSWYKKLF	TRGV10	.	TRGJ1	15	-1	-1	21
2	1.3234690771450125E-5	TGTGCCACCTGGGATGTGAAGAAACTCTTT	CATWDVKKLF	TRGV8	.	TRGJ1	14	-1	-1	18
1	6.617345385725063E-6	TGTGCCTTGTGGGAGGCCCCCTGGAACTCTTTGGCAGTGGAACAACACAGCATGGGTAAGACAAGCAACAAAGTGGAGGCAAGAAAGAATTCTCAAACTCTCACTTCAATCCTTACCATCAAGTCCGTAGAGAAGGAAGACATGGCCGTTTACTACTGTGCTGCGTGGGATTCCTGGTGGGGGAATTATTATAAGAAACTCTTT	CALWEAPWNSLAVEQHSMGKTSNKVEARKNSQTLTSILTIKSVEKEDMAVYYCAAWDSWWGNYYKKLF	TRGV9	.	TRGJ1	15	-1	-1	182
1	6.617345385725063E-6	TGTGCCTTGTGGGAGGCCCCCTGGAACTCTTTGGCAGTGGAACAACACAGCATGGGTAAGACAAGCAACAAAGTGGAGGCAAGAAAGAATTCTCAAACTCTCACTTCAATCCTTACCATCAAGTCCGTAGAGAAAGAAGACATGGCCGTTTACTACTGTGCTGCGTGGGATTCCTGGTGGGGGAATTATTATAAGAAACTCTTT	CALWEAPWNSLAVEQHSMGKTSNKVEARKNSQTLTSILTIKSVEKEDMAVYYCAAWDSWWGNYYKKLF	TRGV9	.	TRGJ1	15	-1	-1	182
1	6.617345385725063E-6	TGTGCCACCTGGGATAAGCTATATCCCCATACACTATATCCCCTTTCCCAAACTCTTTGTTATAAGAAACTCTTTGGCAGTGGAACAACACTAGTCTATTACTGTGCCACCTGGGACGGCCGAAAAGGGGGTTATTATAAGAAACTCTTT	CATWDKLYPHTLYPLSQTLCYKKLFGSGTTLVYYCATWDGRKGGYYKKLF	TRGV2	.	TRGJ1	13	-1	-1	131
1	6.617345385725063E-6	TGTGCTGCGTGGGATTATCACTATAAGAAACTCTTTGGCAGTGGAACAACACCTGCGTGGGATTCCTGGTGGGGGAATTATTATAAGAAACTCTTT	CAAWDYHYKKLFGSGTTPAWDSWWGNYYKKLF	TRGV10	.	TRGJ1	16	-1	-1	74
1	6.617345385725063E-6	TGTGCCACCTGGGATATGCTATATCCCAGGTGGCACAGTAATAGACTCCAGAGTCATTACCCAGGGGGCCCTTATTATAAGAAACTCTTT	CATWDMLYPRWHSNRLQSHYPGGPYYKKLF	TRGV4	.	TRGJ1	38	-1	-1	71
1	6.617345385725063E-6	TGTGCTGCGTGTTTATTAATAGTTGGTTCAAGATATTATAAGAAACTCTTT	CAACLLIVGSRYYKKLF	TRGV10	.	TRGJ1	10	-1	-1	33
1	6.617345385725063E-6	TGTGCTGCGTGGGATTATAACTGGTGGGGGAATTATTATAAGAAACTCTTT	CAAWDYNWWGNYYKKLF	TRGV10	.	TRGJ1	16	-1	-1	29
1	6.617345385725063E-6	TGTGCTGCGTGGGATTATAACTGGTGGGGAAATTATTATAAGAAACTCTTT	CAAWDYNWWGNYYKKLF	TRGV10	.	TRGJ1	16	-1	-1	30
1	6.617345385725063E-6	TGTGCTGCGTGGGATTCCTGGTGGGGGAATTATATTAAGAAACTTTTT	CAAWDSWWGNYIKKLF	TRGV10	.	TRGJ1	15	-1	-1	26
1	6.617345385725063E-6	TGTGCTGCGTGGGATTCCTGGAGCCGGAATTATTATAAGAAACTCTTT	CAAWDSWSRNYYKKLF	TRGV10	.	TRGJ1	15	-1	-1	26
1	6.617345385725063E-6	TGTGCTGCGTGGGATTCCTGGAGACTGAATTATTATAAGAAACTCTTT	CAAWDSWRLNYYKKLF	TRGV10	.	TRGJ1	15	-1	-1	26
1	6.617345385725063E-6	TGTGCCGCGTGGGATTCCTGGTTGGGGAGTTATTATAAGAAACTCTTT	CAAWDSWLGSYYKKLF	TRGV10	.	TRGJ1	15	-1	-1	26
1	6.617345385725063E-6	TGTGCCACCTGGGATGGATACCCAGAGAATTATTATAAGAAACTCTTT	CATWDGYPENYYKKLF	TRGV4	.	TRGJ1	16	-1	-1	26
1	6.617345385725063E-6	TGTGCCACCTGGGACGGGCCATCAAGGAATTATTATAAGAAACTCTTT	CATWDGPSRNYYKKLF	TRGV2	.	TRGJ1	19	-1	-1	26
1	6.617345385725063E-6	TGTGCTGCGTGGGATTCCTGGTGGGGGAATTATAAGAAACTCTTT	CAAWDSWWGNYKKLF	TRGV10	.	TRGJ1	15	-1	-1	28
1	6.617345385725063E-6	TGTGCTGCGTGGGATTCCTGGGGGAATTATTATAAGAAACTCTTT	CAAWDSWGNYYKKLF	TRGV10	.	TRGJ1	15	-1	-1	23
1	6.617345385725063E-6	TGTGCTGCGTGGGACACTAGGACTCATGGTAGGTTCAAGATATTT	CAAWDTRTHGRFKIF	TRGV10	.	TRGJP1	13	-1	-1	26
1	6.617345385725063E-6	TGTGCCTTGTGGGAGGTACTCGAAAGTGATTATAAGAAACTCTTT	CALWEVLESDYKKLF	TRGV9	.	TRGJ1	16	-1	-1	28
1	6.617345385725063E-6	TGTGCCACCTGGGGTATCCATCAAATGAAGAATAAGAAACTCTTT	CATWGIHQMKNKKLF	TRGV4	.	TRGJ1	12	-1	-1	31
1	6.617345385725063E-6	TGTGCCACCTGGGATGTGAATTATTATAAGAATAAGAAACTCTTT	CATWDVNYYKNKKLF	TRGV8	.	TRGJ1	14	-1	-1	31
1	6.617345385725063E-6	TGTGCCACCTGGGATGGTCGAGGCTATTATTATAAGAAACTCTTT	CATWDGRGYYYKKLF	TRGV4	.	TRGJ1	16	-1	-1	25
1	6.617345385725063E-6	CGTGCCACCTGGGAGAGACGCCCAGAGAATTATAAGAAACTCTTT	RATWERRPENYKKLF	TRGV4	.	TRGJ1	13	-1	-1	28
1	6.617345385725063E-6	TGTGCTGCGTGGGATTTCCCAATTTATTATAAGATACTCTTT	CAAWDFPIYYKILF	TRGV10	.	TRGJ1	15	-1	-1	23
1	6.617345385725063E-6	TGTGCCGCCTGGGAGAGACGAGGCTATTATAAGAAACTCTTT	CAAWERRGYYKKLF	TRGV4	.	TRGJ1	13	-1	-1	24
1	6.617345385725063E-6	TGTGCCACCTGGGATAGGCCGGCTTATTATAAGAAACTCTTT	CATWDRPAYYKKLF	TRGV8	.	TRGJ1	19	-1	-1	23
1	6.617345385725063E-6	TGTGCCACCTGGGACGGGCCAGTAAATTATAAGAAACTCTTT	CATWDGPVNYKKLF	TRGV2	.	TRGJ1	22	-1	-1	25
1	6.617345385725063E-6	TGTGCCACCCGGGAGCCGGGCAGTGATTGGATCAAGACGTTT	CATREPGSDWIKTF	TRGV8	.	TRGJP2	13	-1	-1	21
1	6.617345385725063E-6	TGTGCCACCTGGGACGGCGGGGGTTATAAGAAACTCTTT	CATWDGGGYKKLF	TRGV2	.	TRGJ1	16	-1	-1	23
1	6.617345385725063E-6	TGTGCCACCTGGGACAGGCTTTATTATAAGAAACTCTTT	CATWDRLYYKKLF	TRGV3	.	TRGJ1	18	-1	-1	20
1	6.617345385725063E-6	TGTGCTGCGTGGGACCCGGAGTATAGGAGACTCTTT	CAAWDPEYRRLF	TRGV10	.	TRGJ1	13	-1	-1	21
1	6.617345385725063E-6	TGTGCCACCTGGGATAAGCTATATAAGAAACTCTTT	CATWDKLYKKLF	TRGV4	.	TRGJ1	14	-1	-1	21
1	6.617345385725063E-6	TGTGCCACCTGGGATAAGGTTTATAAGAAACTCTTT	CATWDKVYKKLF	TRGV8	.	TRGJ1	15	-1	-1	20
1	6.617345385725063E-6	TGTGCCACCTGGGACCGGCCGGGATTGAAACTCTTT	CATWDRPGLKLF	TRGV8	.	TRGJ1	19	-1	-1	26
1	6.617345385725063E-6	TGTGCTGCGTGGCTCTATTATAAGAAACTCTTT	CAAWLYYKKLF	TRGV10	.	TRGJ1	11	-1	-1	15
1	6.617345385725063E-6	TGTGCTGCGTGGGGTTATTATAAGAAACTCTTT	CAAWGYYKKLF	TRGV10	.	TRGJ1	16	-1	-1	14
1	6.617345385725063E-6	TGTGCTGGGGATTATCACTATAAGAAACTCTTT	CAGDYHYKKLF	TRGV10	.	TRGJ1	6	-1	-1	18
1	6.617345385725063E-6	TGTGCCACCTCGGTTGGTTATAAGAAACTCTTT	CATSVGYKKLF	TRGV8	.	TRGJ1	12	-1	-1	17
1	6.617345385725063E-6	TGTGCCACCTGGGCCCCAAGGAAGAAACTCTTT	CATWAPRKKLF	TRGV4	.	TRGJ1	12	-1	-1	21
1	6.617345385725063E-6	TGTGCCACCTGGGATGTGAATAAGAAACTCTTT	CATWDVNKKLF	TRGV8	.	TRGJ1	14	-1	-1	19
1	6.617345385725063E-6	TGTGCCACCTGGGACGGGTTTGGGAAACTCTTT	CATWDGFGKLF	TRGV2	.	TRGJ1	17	-1	-1	23
1	6.617345385725063E-6	TGTGCCACCTGGGACGGGCATGAGGGGCTCTTT	CATWDGHEGLF	TRGV2	.	TRGJ1	18	-1	-1	27
1	6.617345385725063E-6	CCAGGGGGTATCCATCAAATGAAGAAACTCTTT	PGGIHQMKKLF	TRGV4	.	TRGJ1	-1	-1	-1	21
1	6.617345385725063E-6	TGTGCCACCTGGGCGTATAAGAAAAGCGGG	CATWAYKKSG	TRGV5	.	TRGJ1	12	-1	-1	15
1	6.617345385725063E-6	TGTGCCACCTGGGATTCCAAGAAACTCTTT	CATWDSKKLF	TRGV4	.	TRGJ1	14	-1	-1	18
1	6.617345385725063E-6	TGGTGGGGGAATTATTATAAGAAACTCTTT	WWGNYYKKLF	TRGV2	.	TRGJ1	1	-1	-1	8
1	6.617345385725063E-6	TGTGCTGCGTCTTATAAGAAACTCTTT	CAASYKKLF	TRGV10	.	TRGJ1	9	-1	-1	11
1	6.617345385725063E-6	TGTGCCACCTGGGTTCGGAAACTCTTT	CATWVRKLF	TRGV8	.	TRGJ1	12	-1	-1	17
1	6.617345385725063E-6	TGTGCCACCTGGGATGTGAAACTCTTT	CATWDVKLF	TRGV8	.	TRGJ1	14	-1	-1	17
1	6.617345385725063E-6	CCTGGGGGTTATTATAAGAAACTCTTT	PGGYYKKLF	TRGV4	.	TRGJ1	-1	-1	-1	8
1	6.617345385725063E-6	CCAGGGGGTTATTATAAGAAACTCTTT	PGGYYKKLF	TRGV4	.	TRGJ1	-1	-1	-1	8
