# Supplementary material for: Dissection of the Human T-Cell Receptor γ Gene Repertoire in the Brain and Peripheral Blood Identifies Age- and Alzheimer's Disease-Associated Clonotype Profiles
Source: Front Immunol. 2020 Jan 29;11:12. doi: 10.3389/fimmu.2020.00012 (PMC7025544; doi:10.3389/fimmu.2020.00012)
Supplement: Supplementary file 5 [file Data_Sheet_2.zip › repertoires_corrected_and_decontaminated/147.txt]

count	freq	cdr3nt	cdr3aa	v	d	j	VEnd	DStart	DEnd	JStart
37950	0.22184160684640025	TGTGCCTTGTGGGAGGTGCACGAGTTGGGCAAAAAAATCAAGGTATTT	CALWEVHELGKKIKVF	TRGV9	.	TRGJP	20	-1	-1	17
21527	0.1258388477096827	TGTGCCACCTGGGATGATATTGCCGTGAAGAAACTCTTT	CATWDDIAVKKLF	TRGV4	.	TRGJ2	15	-1	-1	27
16687	0.09754600509738817	TGTGCTGCGGGGGTGAAACTCTTT	CAAGVKLF	TRGV10	.	TRGJ1	12	-1	-1	14
12809	0.07487665723571912	TGTGCCACCTGGCTTTATAGTAGTGATTGGATCAAGACGTTT	CATWLYSSDWIKTF	TRGV4	.	TRGJP2	11	-1	-1	12
11334	0.06625435499333598	TGTGCCACCTGTGCTCCTTATTATAAGAAACTCTTT	CATCAPYYKKLF	TRGV5	.	TRGJ2	10	-1	-1	17
9186	0.05369794467697056	TGTGCCACCTGGGACGGGCCAGGGAGTAGTGATTGGATCAAGACGTTT	CATWDGPGSSDWIKTF	TRGV2	.	TRGJP2	19	-1	-1	24
8692	0.05081020412935207	TGTGCCACCTGGGATGCCCTGAGCTATAAGAAACTCTTT	CATWDALSYKKLF	TRGV4	.	TRGJ2	15	-1	-1	24
8086	0.04726775317417635	TGTGCCTTGTGGGAGGTGCATTGTGGGGGGTTCCCAATTTATTATAAGAAACTCTTT	CALWEVHCGGFPIYYKKLF	TRGV9	.	TRGJ2	19	-1	-1	38
7581	0.04431571071152992	TGTGCCTTGTGGGAGGTGAGGGAGTTGGGCAAAAAAATCAAGGTATTT	CALWEVRELGKKIKVF	TRGV9	.	TRGJP	17	-1	-1	21
5861	0.03426122945261533	TGTGCCTTGTGGGAGGTGGAGTTGGGCAAAAAAATCAAGGTATTT	CALWEVELGKKIKVF	TRGV9	.	TRGJP	17	-1	-1	18
3999	0.02337666892697641	TGTGCCACCTGGGATCGTTATTATAAGAAACTCTTT	CATWDRYYKKLF	TRGV4	.	TRGJ2	14	-1	-1	17
3952	0.02310192438094793	TGTGCCTTGTGGGAGGTGCAAGGTTTGGGCAAAAAAATCAAGGTATTT	CALWEVQGLGKKIKVF	TRGV9	.	TRGJP	19	-1	-1	17
3489	0.020395398321135454	TGTGCCTTGTGGGAGTATACAGAGTTGGGCAAAAAAATCAAGGTATTT	CALWEYTELGKKIKVF	TRGV9	.	TRGJP	14	-1	-1	20
2735	0.01598779432740197	TGTGCCTACTACAGGCGGGGGTATTATAAGAAACTCTTT	CAYYRRGYYKKLF	TRGV9	.	TRGJ2	6	-1	-1	21
2369	0.013848294245563168	TGTGCTGCGTGGGATTTTGAGGAACCCGCAGGAAATTATTATAAGAAACTCTTT	CAAWDFEEPAGNYYKKLF	TRGV10	.	TRGJ1	15	-1	-1	33
2236	0.013070825636588958	TGTGCTGCGTGGGATGCCCGGGAGAAACTCTTT	CAAWDAREKLF	TRGV10	.	TRGJ2	14	-1	-1	22
2156	0.012603175345476652	TGTGCCACCTGGGACGGAGGGTGGAATTATTATAAGAAACTCTTT	CATWDGGWNYYKKLF	TRGV5	.	TRGJ2	14	-1	-1	23
2154	0.012591484088198844	TGTGCCACCTGGGGCAAGAAACTCTTT	CATWGKKLF	TRGV4	.	TRGJ2	12	-1	-1	15
2144	0.012533027801809806	TGTGCCACCTGTGGAAGTGATTGGATCAAGACGTTT	CATCGSDWIKTF	TRGV3	.	TRGJP2	14	-1	-1	15
1823	0.010656581008721678	TGTGCCTTGTGGGAGGTGCGAGGGTTGGGCAAAAAAATCAAGGTATTT	CALWEVRGLGKKIKVF	TRGV9	.	TRGJP	18	-1	-1	17
1460	0.008534617812799588	TGTGCTGCGTGGGATTTGAGGATTTATAAGAAACTCTTT	CAAWDLRIYKKLF	TRGV10	.	TRGJ1	15	-1	-1	23
1396	0.008160497579909743	TGTGCCACCTGGGATACCGATACCACTGGTTGGTTCAAGATATTT	CATWDTDTTGWFKIF	TRGV8	.	TRGJP1	15	-1	-1	19
1247	0.007289498912713073	TGTGCCTTGTGGGAGGTGCGAGAGTTGGGCAAAAAAATCAAGGTATTT	CALWEVRELGKKIKVF	TRGV9	.	TRGJP	18	-1	-1	17
161	9.411462108635162E-4	TGTGCCACCTGTGGAAGTGACTGGATCAAGACGTTT	CATCGSDWIKTF	TRGV3	.	TRGJP2	14	-1	-1	15
4	2.338251455561531E-5	TGTGCCATTGATAAGAAACTCTTT	CAIDKKLF	TRGV9	.	TRGJ1	9	-1	-1	6
3	1.7536885916711484E-5	TGTGCCACCGGCGGAACTTATAAGAAACTCTTT	CATGGTYKKLF	TRGV4	.	TRGJ1	8	-1	-1	17
2	1.1691257277807655E-5	TGTGCTTTGTGGGGGGTGCACGAGTTGGACAAAAAAATCAAGGTATTT	CALWGVHELDKKIKVF	TRGV9	.	TRGJP	20	-1	-1	17
2	1.1691257277807655E-5	TGTGCTGCGTGGGATCGCCATAGTTATTATAAGAAACTCTTT	CAAWDRHSYYKKLF	TRGV10	.	TRGJ1	14	-1	-1	23
1	5.845628638903828E-6	TGTGCCTTGTGGGAGCCATCGGTCAGAAACTCTTTGGCAGTGGAACAACACAGCATGGGTAAGACAAGCAACAAAGTGGAGGCAAGAAAGAATTCTCAAACTCTCACTTCAATCCTTACCATCAAGTCCGTAGAGAAAGAAGACATGGCCGTTTACTACTGTGCTGCGGGGGTGAAACTCTTT	CALWEPSVRNSLAVEQHSMGKTSNKVEARKNSQTLTSILTIKSVEKEDMAVYYCAAGVKLF	TRGV9	.	TRGJ1	14	-1	-1	173
1	5.845628638903828E-6	TGTGCCACCTGGGACTATATTCGAGTTTCTCCGGGTATAAGAAACTCGAATATAGTCCCAGGTGGCACAGTAATAGACCCCAGAGTCACGAATTATTATAAGAAACTCTTT	CATWDYIRVSPGIRNSNIVPGGTVIDPRVTNYYKKLF	TRGV8	.	TRGJ1	13	-1	-1	88
1	5.845628638903828E-6	TGTGCTGCGTGGGATCGCCAGAGGAAGTTCCAAAGAGGAAGGCCCCACAGCGTCTTCCTCTTT	CAAWDRQRKFQRGRPHSVFLF	TRGV10	.	TRGJ1	14	-1	-1	57
1	5.845628638903828E-6	TGTGCTGCGTGGGGTTTTGAGGAAGCCGCAGGGAATTATTATAAGAAACTCTTT	CAAWGFEEAAGNYYKKLF	TRGV10	.	TRGJ1	15	-1	-1	32
1	5.845628638903828E-6	TGTGCCTTGTGGGAGGTGCGTGGGGGGTTCCCAATTTATTATAAGAAACTCTTT	CALWEVRGGFPIYYKKLF	TRGV9	.	TRGJ1	18	-1	-1	35
1	5.845628638903828E-6	TGTGCTGCGTGGGATTTTGAGGAAGCAGGAAATTATTATAAGAAACTCTTT	CAAWDFEEAGNYYKKLF	TRGV10	.	TRGJ1	15	-1	-1	30
1	5.845628638903828E-6	TGTGTCTTGTGGGAGGTGAGGGAGTTGGGCAAAAAAATCAAAGTATCT	CVLWEVRELGKKIKVS	TRGV9	.	TRGJP	17	-1	-1	21
1	5.845628638903828E-6	TGTGCCTTGTGGGAGTATACAGAGTTGGGAAAAAAAAGAAAGGTATTT	CALWEYTELGKKRKVF	TRGV9	.	TRGJP	14	-1	-1	20
1	5.845628638903828E-6	TGTGCCTTGTGGGAGGTGCGAGAGTTGGGCAAAAAAACTAAGGTACTT	CALWEVRELGKKTKVL	TRGV9	.	TRGJP	18	-1	-1	17
1	5.845628638903828E-6	TGTGCCTTGTGGGAGGTGCATTGTGGGGGCAAAAAAATCAAGGTATTT	CALWEVHCGGKKIKVF	TRGV9	.	TRGJP	19	-1	-1	26
1	5.845628638903828E-6	TGTGCCACCTGGGACCCCCACGAAGGGGATTATTATAAGAAACTCTTT	CATWDPHEGDYYKKLF	TRGV2	.	TRGJ1	14	-1	-1	28
1	5.845628638903828E-6	TGTGCCACCTGGGACGGGCAAGGGAGCAGTGATTGGACCAAGACGTTT	CATWDGQGSSDWTKTF	TRGV2	.	TRGJP2	18	-1	-1	24
1	5.845628638903828E-6	TGTGCCACCTGGGACAGGCCAGGGAGTAGTGATTGGACCAAGACGCTT	CATWDRPGSSDWTKTL	TRGV2	.	TRGJP2	19	-1	-1	24
1	5.845628638903828E-6	TGTGCTGCGTGGGACCGTCCGAATTATTATAAGAAACTCTTT	CAAWDRPNYYKKLF	TRGV10	.	TRGJ2	13	-1	-1	19
1	5.845628638903828E-6	TGTGCCTTGTGGGAGACCGCGGGGGATTATAAGAAACTCTTT	CALWETAGDYKKLF	TRGV9	.	TRGJ1	14	-1	-1	25
1	5.845628638903828E-6	TACGCCACCTGGCTTTATAGTAGTGATTGGATCAAGACGTAT	YATWLYSSDWIKTY	TRGV4	.	TRGJP2	11	-1	-1	12
1	5.845628638903828E-6	TGTGCCTTGTGGGAGCTGCGGGGGTATAAGAAACTCTTT	CALWELRGYKKLF	TRGV9	.	TRGJ1	18	-1	-1	24
1	5.845628638903828E-6	TGTGCCACCTGGGATGATATGGAAGGGAAGAAACTCTTT	CATWDDMEGKKLF	TRGV4	.	TRGJ1	15	-1	-1	27
1	5.845628638903828E-6	TGCGCCACCTGGGATGATATTGCCGTGAGGGAACTCTTT	CATWDDIAVRELF	TRGV4	.	TRGJ1	15	-1	-1	31
1	5.845628638903828E-6	TGTGCCACCTGTGGAAGTGATTATAAGAAACTCTTT	CATCGSDYKKLF	TRGV3	.	TRGJ1	14	-1	-1	19
1	5.845628638903828E-6	TGTGCCACCTGGGACGGGCAGGGGAAGAAACTCTTT	CATWDGQGKKLF	TRGV2	.	TRGJ1	18	-1	-1	24
1	5.845628638903828E-6	TGTGCTGCGTGGGACCCCTATAAGAAACTCTTT	CAAWDPYKKLF	TRGV10	.	TRGJ1	13	-1	-1	18
1	5.845628638903828E-6	TGTGCCACCGACGGAACTTATAAGAAACTCTTT	CATDGTYKKLF	TRGV4	.	TRGJ1	8	-1	-1	17
