# Supplementary material for: Dissection of the Human T-Cell Receptor γ Gene Repertoire in the Brain and Peripheral Blood Identifies Age- and Alzheimer's Disease-Associated Clonotype Profiles
Source: Front Immunol. 2020 Jan 29;11:12. doi: 10.3389/fimmu.2020.00012 (PMC7025544; doi:10.3389/fimmu.2020.00012)
Supplement: Supplementary file 5 [file Data_Sheet_2.zip › repertoires_corrected_and_decontaminated/325.txt]

count	freq	cdr3nt	cdr3aa	v	d	j	VEnd	DStart	DEnd	JStart
46957	0.18853992676345882	TGTGCCACCTGGGACAGGCTGGTGCCCTTTTCCTATAAGAAACTCTTT	CATWDRLVPFSYKKLF	TRGV3	.	TRGJ2	18	-1	-1	33
27673	0.11111155724013877	TGTGCTGCGTGGGAGCGAAATTATTATAAGAAACTCTTT	CAAWERNYYKKLF	TRGV10	.	TRGJ2	13	-1	-1	18
22581	0.09066635616086342	TGTGCCTTGTGGTCCTTTCAAGAGTTGGGCAAAAAAATCAAGGTATTT	CALWSFQELGKKIKVF	TRGV9	.	TRGJP	11	-1	-1	18
21852	0.087739303610433	TGTGCCTTGTGGGAGGGACAAGAGTTGGGCAAAAAAATCAAGGTATTT	CALWEGQELGKKIKVF	TRGV9	.	TRGJP	15	-1	-1	14
21773	0.08742210587177181	TGTGCCTTGTGGGAGGTCGGAGAGTTGGGCAAAAAAATCAAGGTATTT	CALWEVGELGKKIKVF	TRGV9	.	TRGJP	16	-1	-1	20
21346	0.08570763201850186	TGTGCCTTGTGGGAGCCGCGGGAGTTGGGCAAAAAAATCAAGGTATTT	CALWEPRELGKKIKVF	TRGV9	.	TRGJP	14	-1	-1	21
14426	0.05792271617628164	TGTGCTGCGCTCTATTATAAGAAACTCTTT	CAALYYKKLF	TRGV10	.	TRGJ2	8	-1	-1	12
13145	0.052779294616471795	TGTGCTGCGTGGGACGTTTGGGGAAAGAAACTCTTT	CAAWDVWGKKLF	TRGV10	.	TRGJ1	13	-1	-1	24
11337	0.045519883078504436	TGTGCCACCTGGGATGGTTTAGAGTATAAGAAACTCTTT	CATWDGLEYKKLF	TRGV4	.	TRGJ2	16	-1	-1	24
10642	0.04272934601053578	TGTGCCACCTGGGACGGGCAAAATTATTATAAGAAACTCTTT	CATWDGQNYYKKLF	TRGV2	.	TRGJ2	18	-1	-1	21
10385	0.04169744956957471	TGTGCCACCTGGGACAGGCGGGGGAAGGTTAAGAAACTCTTT	CATWDRRGKVKKLF	TRGV5	.	TRGJ2	18	-1	-1	29
9954	0.03996691507130926	TGTGCCACCTGGGATGGGGGTGGGGTTTCGAATTATTATAAGAAACTCTTT	CATWDGGGVSNYYKKLF	TRGV4	.	TRGJ2	17	-1	-1	26
9932	0.039878581523834	TGTGCCACCTGGGACAGGCGGGCCACTGGTTGGTTCAAGATATTT	CATWDRRATGWFKIF	TRGV3	.	TRGJP1	18	-1	-1	22
1846	0.007411987665424643	TGTGCCACCTGGGCCACTGGTTGGTTCAAGATATTT	CATWATGWFKIF	TRGV8	.	TRGJP1	12	-1	-1	13
1551	0.006227515097006296	TGTGCCACCTGGGATGGTTTAGAGCATAAGAAACTCTTT	CATWDGLEHKKLF	TRGV4	.	TRGJ2	16	-1	-1	25
1297	0.005207664139791854	TGTGCCTTGTGGGAGGTCGGAGAGTTGGGCAAAAAAATCAAGGTACTT	CALWEVGELGKKIKVL	TRGV9	.	TRGJP	16	-1	-1	20
1267	0.005087209302325582	TGTGCCACCTGGGACAGGCGGGCCACTGGTTGGTTCAGGATATTT	CATWDRRATGWFRIF	TRGV3	.	TRGJP1	18	-1	-1	22
888	0.0035654631890016703	TGTGCCACCTGGGACCTCACTGGTTGGTTCAAGATATTT	CATWDLTGWFKIF	TRGV8	.	TRGJP1	13	-1	-1	17
62	2.489399974302968E-4	TGTGCCTTGTGGGCTATGGAGAATTATAAGAAACTCTTT	CALWAMENYKKLF	TRGV9	.	TRGJ1	12	-1	-1	22
26	1.0439419247076963E-4	TGTGCTGCGTGGGATCTTGCCTATTATAAGAAACTCTTT	CAAWDLAYYKKLF	TRGV10	.	TRGJ1	14	-1	-1	21
13	5.2197096235384816E-5	TGTGCCACCTGGGACAGGTGTTATTATAAGAAACTCTTT	CATWDRCYYKKLF	TRGV3	.	TRGJ1	17	-1	-1	20
13	5.2197096235384816E-5	TGTGCCATTGATAAGAAACTCTTT	CAIDKKLF	TRGV9	.	TRGJ1	9	-1	-1	6
12	4.818193498650906E-5	TGTGCCACCTGGGATGGCCGTGTAAAATATAAGAAACTCTTT	CATWDGRVKYKKLF	TRGV4	.	TRGJ1	16	-1	-1	27
6	2.409096749325453E-5	TGTGCTGCGTGGGATTGGGAGAAACTCTTT	CAAWDWEKLF	TRGV10	.	TRGJ1	15	-1	-1	19
5	2.0075806244378775E-5	TGTGCCACCTGGGACGGGCAGGGGAAGAAACTCTTT	CATWDGQGKKLF	TRGV2	.	TRGJ1	18	-1	-1	24
4	1.606064499550302E-5	TGTGCCACCTGGGATGGGCCCAATTATTATAAGAAACTCTTT	CATWDGPNYYKKLF	TRGV4	.	TRGJ1	21	-1	-1	21
4	1.606064499550302E-5	TGTGCCTTGTGGGAGGTAAAGAAACTCTTT	CALWEVKKLF	TRGV9	.	TRGJ1	16	-1	-1	18
3	1.2045483746627265E-5	TGTGCTGCGTGGGAGACAAACCGCCATACCACTGGTTGGTTCAAGATATTT	CAAWETNRHTTGWFKIF	TRGV10	.	TRGJP1	13	-1	-1	25
3	1.2045483746627265E-5	TGTGCCACCTGGGACGGGCCCCTGAATTATTATAAGAAACTCTTT	CATWDGPLNYYKKLF	TRGV2	.	TRGJ1	20	-1	-1	23
2	8.03032249775151E-6	TGTGCCACCTGGGACGGGCGGGGTATAAGAAACTCTTTGGCAGTGGAACAACACGGCACTGTCAGAAAGGAATCCGGCATTCCGTCAGGCAAATTTGAGGTGGATAGGATACCTGAAACGTCTACATCCACTCTCACCATTCACAATGTAGAGAAACAGGACATAGCTACCTACTACTGTGCCTTGTGGGAGCCGCGGGAGTTGGGCAAAAAAATCAAGGTATTT	CATWDGRGIRNSLAVEQHGTVRKESGIPSGKFEVDRIPETSTSTLTIHNVEKQDIATYYCALWEPRELGKKIKVF	TRGV2	.	TRGJP	18	-1	-1	198
2	8.03032249775151E-6	TGTGCCACCTGGGACAGGCGAATTATAAGAAACTCTTTGGCAGTGGAACAACACAGCATGGGTAAGACAAGCAACAAAGTGGAGGCAAGAAAGAATTCTCAAACTCTCACTTCAATCCTTACCATCAAGTCCGTAGAGAAAGAAGACATGGCCGTTTACTACTGTGCTGCGTGGGAGCGAAATTATTATAAGAAACTCTTT	CATWDRRIIRNSLAVEQHSMGKTSNKVEARKNSQTLTSILTIKSVEKEDMAVYYCAAWERNYYKKLF	TRGV5	.	TRGJ1	18	-1	-1	180
2	8.03032249775151E-6	TGTGCCTTGTGGGAGCGGGAGTTGGGCAAAAAAATCAAGGTATTT	CALWERELGKKIKVF	TRGV9	.	TRGJP	14	-1	-1	18
2	8.03032249775151E-6	TGTGCCACCTGGGATGGGCCGTATTATTATAAGAAACTCTTT	CATWDGPYYYKKLF	TRGV4	.	TRGJ1	19	-1	-1	19
2	8.03032249775151E-6	TGTGCCACCTGGGACGCCCCGAATTATTATAAGAAACTCTTT	CATWDAPNYYKKLF	TRGV2	.	TRGJ1	15	-1	-1	19
2	8.03032249775151E-6	TGTGCCACCTGGGACAGGCGGGGGAAGACTAAGGAACTCTTT	CATWDRRGKTKELF	TRGV5	.	TRGJ1	18	-1	-1	29
2	8.03032249775151E-6	TGTGCCTTGTGGGAGGGAAGGGGTTATAAGAAACTCTTT	CALWEGRGYKKLF	TRGV9	.	TRGJ1	15	-1	-1	23
2	8.03032249775151E-6	TGTGCCACCTGGGATGATATTGCCGTGAAGAAACTCTTT	CATWDDIAVKKLF	TRGV4	.	TRGJ1	15	-1	-1	27
2	8.03032249775151E-6	TGTGCCACCTGGTCATCCGTCCGGAAGAAACTCTTT	CATWSSVRKKLF	TRGV8	.	TRGJ1	11	-1	-1	24
2	8.03032249775151E-6	TGTGCCACCTGGGATCCGAAACCCTTT	CATWDPKPF	TRGV2	.	TRGJ1	13	-1	-1	17
2	8.03032249775151E-6	TGTGCCACCCTGTATAAGAAACTCTTT	CATLYKKLF	TRGV4	.	TRGJ1	8	-1	-1	12
1	4.015161248875755E-6	TGTGCCACCTGGGACAGGCGAATTATAAGAAACTCTTTGGCAGTGGAACAACACGGCACTGTCAGAAAGGAATCCGGCATTCCGTCAGGCAAATTTGAGGTGGATAGGATACCTGAAACGTCTACATCCACTCTCACCATTCACAATGTAGAGAAACAGGACATAGCTACCTACTACTGTGCCTTGTGGTCCTTTCAAGAGTTGGGCAAAAAAATCAAGGTATTT	CATWDRRIIRNSLAVEQHGTVRKESGIPSGKFEVDRIPETSTSTLTIHNVEKQDIATYYCALWSFQELGKKIKVF	TRGV5	.	TRGJP	18	-1	-1	195
1	4.015161248875755E-6	TGTGCCACCTGGGACAGGCGAATTATAAGAAACTCTTTGGCAGTGGAACAACACGGCACTGTCAGAAAGGAATCCGGCATTCCGTCAGGCAAATTTGAGGTGGATAGGATACCTGAAACGTCTACATCCACTCTCACCATTCACAATGTAGAGAAACAGGACATAGCTACCTACTACTGTGCCTTGTGGGAGGGACAAGAGTTGGGCAAAAAAATCAAGGTATTT	CATWDRRIIRNSLAVEQHGTVRKESGIPSGKFEVDRIPETSTSTLTIHNVEKQDIATYYCALWEGQELGKKIKVF	TRGV5	.	TRGJP	18	-1	-1	191
1	4.015161248875755E-6	TGTGCCACCTGGGACAGGCTGGTGCCCTTTTCCTATAAGAAACTCTTTGGCAGTGGAACAACAAGCATGGGTAAGACAAGCAACAAAGTGGAGGCAAGAAAGAATTCTCAAACTCTCACTTCAATCCTTACCATCAAGTCCGTAGAGAAAGAAGACATGGCCGTTTACTACTGTGCTGCGTGGGAGCGAAATTATTATAAGAAACTCTTT	CATWDRLVPFSYKKLFGSGTTSMGKTSNKVEARKNSQTLTSILTIKSVEKEDMAVYYCAAWERNYYKKLF	TRGV3	.	TRGJ1	18	-1	-1	189
1	4.015161248875755E-6	TGTGCCACCTGGGACAGGCGGGGGAAGGTTAAGAAACTCTTTGGCAGTGGAACAACACACTGTGCCTTGTGGGAGCCGCGGGAGTTGGGCAAAAAAATCAAGGTATTT	CATWDRRGKVKKLFGSGTTHCALWEPRELGKKIKVF	TRGV3	.	TRGJP	18	-1	-1	81
1	4.015161248875755E-6	TGTGCCTTGTGGTTCTTTCAAGAGTTGGGCAAGAAAATCAAGGTACTT	CALWFFQELGKKIKVL	TRGV9	.	TRGJP	11	-1	-1	18
1	4.015161248875755E-6	TGTGCCTTGTGGTACTTTCAAGAGTTAGACAAAAAAATCAAGGTATTT	CALWYFQELDKKIKVF	TRGV9	.	TRGJP	11	-1	-1	18
1	4.015161248875755E-6	TGTGCCTTGTGGGAGCCGCGGGGGTTTGGCAAAAAAATCAAGGTATCT	CALWEPRGFGKKIKVS	TRGV9	.	TRGJP	14	-1	-1	23
1	4.015161248875755E-6	TGTGCCTTGCGGGAGCCGCGGGGGTTGAGCAAAAAAATCAAGGTATTT	CALREPRGLSKKIKVF	TRGV9	.	TRGJP	14	-1	-1	23
1	4.015161248875755E-6	TGTGCCTCGTGGTCCTTTCAAGGGTTGGACAAAAAAATCAAGGTATTT	CASWSFQGLDKKIKVF	TRGV9	.	TRGJP	11	-1	-1	18
1	4.015161248875755E-6	TGTGCCACCTGGGTCAGGCCGGTGCCCTTTTCCTATAAGAAACTCTTC	CATWVRPVPFSYKKLF	TRGV3	.	TRGJ1	26	-1	-1	33
1	4.015161248875755E-6	TGTGCCACCTGGGACAGGCCAAATTGGGATTATTATAAGAAACTCTTT	CATWDRPNWDYYKKLF	TRGV3	.	TRGJ1	19	-1	-1	21
1	4.015161248875755E-6	TGTGCCACCTGGGAAAGGAGGGGGAAATTTTCCTATAAGAAAAGAGGT	CATWERRGKFSYKKRG	TRGV5	.	TRGJ1	17	-1	-1	47
1	4.015161248875755E-6	TATACCTTGTGGGAGGGGCAAGAGTTGGGCAAAAAAATCAAGGTATTT	YTLWEGQELGKKIKVF	TRGV9	.	TRGJP	19	-1	-1	15
1	4.015161248875755E-6	CGTGCCTTGTGGGAGGGACAAGAATTGGGCAAAAAAATCATGGTATTT	RALWEGQELGKKIMVF	TRGV9	.	TRGJP	15	-1	-1	14
1	4.015161248875755E-6	AGTGCCACCTGGGACAGGCTGGTGCCCTTTTCCTATAAGAAAATATTT	SATWDRLVPFSYKKIF	TRGV3	.	TRGJ1	18	-1	-1	33
1	4.015161248875755E-6	TGTGCCTTGTCCTTTCAAGAGTTGGGCAAAAAAATCAAGGTATTT	CALSFQELGKKIKVF	TRGV9	.	TRGJP	9	-1	-1	15
1	4.015161248875755E-6	TGTGCCTTGTGGTCCTTTCAAGAGTTGGGCAAAATCAAGGTATTT	CALWSFQELGKIKVF	TRGV9	.	TRGJP	11	-1	-1	18
1	4.015161248875755E-6	TGTGCCTTGTGGGTCGGAGAGTTGGGCAAAAAAATCAAGGTATTT	CALWVGELGKKIKVF	TRGV9	.	TRGJP	12	-1	-1	17
1	4.015161248875755E-6	TGTGCCACCTGGGACGGGCAGGCCACTAGTTGGTTCAAGATATTT	CATWDGQATSWFKIF	TRGV3	.	TRGJP1	18	-1	-1	22
1	4.015161248875755E-6	TGTGCCACCTGGGACAGGCCGGGGTATTATTATAAGAAACTCTTT	CATWDRPGYYYKKLF	TRGV7	.	TRGJ1	19	-1	-1	25
1	4.015161248875755E-6	TGTGCCTTGTGGGAGGTGCAAGATTATTATAAGAAACTCTTT	CALWEVQDYYKKLF	TRGV9	.	TRGJ1	19	-1	-1	22
1	4.015161248875755E-6	TGTTCCACCTGGGACAGGTGCTATTATAAGAAACTCTTT	CSTWDRCYYKKLF	TRGV3	.	TRGJ1	17	-1	-1	21
1	4.015161248875755E-6	TGTGCTACCTGGGATGGTCTAGAGTATAAGAGACTCTTT	CATWDGLEYKRLF	TRGV4	.	TRGJ1	16	-1	-1	24
1	4.015161248875755E-6	TGTGCTGCGTGGAGTAGTGATTGGATCCAGACGTTT	CAAWSSDWIQTF	TRGV10	.	TRGJP2	11	-1	-1	12
1	4.015161248875755E-6	TGTGCCACCTGGGACAGGGAGGGGATACCACTGGTT	CATWDREGIPLV	TRGV5	.	TRGJ1	17	-1	-1	34
1	4.015161248875755E-6	TGTGCCACCTGGGACAGTTATAAGAAACTCTTT	CATWDSYKKLF	TRGV7	.	TRGJ1	16	-1	-1	17
1	4.015161248875755E-6	TGTGCTCTCTATTATAAGAAACTCTTT	CALYYKKLF	TRGV10	.	TRGJ1	5	-1	-1	9
1	4.015161248875755E-6	TGTGCCTTGTGGGAGGTGAAACTCTTT	CALWEVKLF	TRGV9	.	TRGJ1	23	-1	-1	17
1	4.015161248875755E-6	TGTGCCACCTGGGATCCGAAACTCTTT	CATWDPKLF	TRGV2	.	TRGJ1	13	-1	-1	17
1	4.015161248875755E-6	TGTGCTGCGTGGGGTAAACTCTTT	CAAWGKLF	TRGV10	.	TRGJ1	12	-1	-1	15
1	4.015161248875755E-6	TGTGCCATCGATAAGAAACTCTTT	CAIDKKLF	TRGV9	.	TRGJ1	5	-1	-1	10
