# Supplementary material for: Dissection of the Human T-Cell Receptor γ Gene Repertoire in the Brain and Peripheral Blood Identifies Age- and Alzheimer's Disease-Associated Clonotype Profiles
Source: Front Immunol. 2020 Jan 29;11:12. doi: 10.3389/fimmu.2020.00012 (PMC7025544; doi:10.3389/fimmu.2020.00012)
Supplement: Supplementary file 5 [file Data_Sheet_2.zip › repertoires_corrected_and_decontaminated/230.txt]

count	freq	cdr3nt	cdr3aa	v	d	j	VEnd	DStart	DEnd	JStart
11677	0.11336342895975923	TGTGCTGCGGGCGGGAAACTCTTT	CAAGGKLF	TRGV10	.	TRGJ2	8	-1	-1	14
10611	0.10301441677588466	TGTGCTGCGTGGGACGCGGAGGGGAAGGGAACCCACACTGGTTGGTTCAAGATATTT	CAAWDAEGKGTHTGWFKIF	TRGV10	.	TRGJP1	13	-1	-1	35
9108	0.08842289209261686	TGTGCCACCCCATGGGATTATTATAAGAAACTCTTT	CATPWDYYKKLF	TRGV4	.	TRGJ2	8	-1	-1	16
6816	0.06617154507062764	TGTGCCTTGTGGGAGTCGCAAGAGTTGGGCAAAAAAATCAAGGTATTT	CALWESQELGKKIKVF	TRGV9	.	TRGJP	14	-1	-1	17
6339	0.06154070190767438	TGTGCCTTGTGGGAGATACAAGAGTTGGGCAAAAAAATCAAGGTATTT	CALWEIQELGKKIKVF	TRGV9	.	TRGJP	14	-1	-1	18
6057	0.058802970729576236	TGTGCCTTGTGGGAGTCAGCGAGTGGGCAAGAGTTGGGCAAAAAAATCAAGGTATTT	CALWESASGQELGKKIKVF	TRGV9	.	TRGJP	14	-1	-1	23
6044	0.05867676326391923	TGTGCCACCTGGGACAGGCGGGACTATTATAAGAAACTCTTT	CATWDRRDYYKKLF	TRGV3	.	TRGJ2	18	-1	-1	24
4640	0.04504635697296248	TGTGCCACCTGGGACGGGCCTTATAAGAAACTCTTT	CATWDGPYKKLF	TRGV2	.	TRGJ2	19	-1	-1	20
4616	0.04481335857482646	TGTGCCTTGTGGGAGCCCCGCCTAATCATATTTTATTATAAGAAACTCTTT	CALWEPRLIIFYYKKLF	TRGV9	.	TRGJ2	14	-1	-1	32
4368	0.04240570846075433	TGTGCTGCGTGGAAGAAACTCTTT	CAAWKKLF	TRGV10	.	TRGJ2	11	-1	-1	12
4275	0.041502839667977284	TGTGCTGCGTGGGATATTTATTATAAGAAACTCTTT	CAAWDIYYKKLF	TRGV10	.	TRGJ2	14	-1	-1	17
4178	0.04056113780884423	TGTGCTGCGTGGGACCTTAATTATTATAAGAAACTCTTT	CAAWDLNYYKKLF	TRGV10	.	TRGJ2	13	-1	-1	18
4011	0.03893985728848114	TGTGCTGCGTGGGATTATTGGGCGAATTATTATAAGAAACTCTTT	CAAWDYWANYYKKLF	TRGV10	.	TRGJ2	16	-1	-1	22
3463	0.03361972719770885	TGTGCCACCTGGGATGGAGGTGATTGGATCAAGACGTTT	CATWDGGDWIKTF	TRGV4	.	TRGJP2	16	-1	-1	19
3296	0.03199844667734576	TGTGCCACCTGGGAACCCCATTATTATAAGAAACTCTTT	CATWEPHYYKKLF	TRGV4	.	TRGJ2	13	-1	-1	19
3213	0.031192660550458717	TGTGCCACCTGGGATGCCTATTATTATAAGAAACTCTTT	CATWDAYYYKKLF	TRGV4	.	TRGJ2	15	-1	-1	19
3195	0.031017911751856708	TGTGCCACCTGGGACGGTTTTTATTGTAAGAAACTCTTT	CATWDGFYCKKLF	TRGV2	.	TRGJ2	16	-1	-1	20
3192	0.030988786952089703	TGTGCCACCTGGGATGGGCGGGTGAAACTCTTT	CATWDGRVKLF	TRGV4	.	TRGJ2	18	-1	-1	23
2984	0.028969467501577594	TGTGCCACCTGGGACAGGCTGAAGTATTATAAGAAACTCTTT	CATWDRLKYYKKLF	TRGV5	.	TRGJ2	18	-1	-1	20
444	0.004310470365516237	TGTGCCACCTGGGGCCCCCCTCGAGGGAACTATTATAAGAAACTCTTT	CATWGPPRGNYYKKLF	TRGV3	.	TRGJ2	12	-1	-1	26
437	0.004242512499393234	TGTGCCACCTGGGACAGGCTGAAGTATTATAGGAAACTCTTT	CATWDRLKYYRKLF	TRGV5	.	TRGJ1	18	-1	-1	20
5	4.854133294500267E-5	TGTGCCTTGTGGGCTATGGAGAATTATAAGAAACTCTTT	CALWAMENYKKLF	TRGV9	.	TRGJ1	12	-1	-1	22
5	4.854133294500267E-5	TGTGCCACCTGGTCATCCGTCCGGAAGAAACTCTTT	CATWSSVRKKLF	TRGV8	.	TRGJ1	11	-1	-1	24
3	2.91247997670016E-5	TGTGCCTTGTGGGAGGTACGCTATAAGAAACTCTTT	CALWEVRYKKLF	TRGV9	.	TRGJ1	16	-1	-1	21
2	1.9416533178001067E-5	TGTGCCACCTGGGACGGGCTGAGGGGTTACAATTATTATAAGAAACTCTTT	CATWDGLRGYNYYKKLF	TRGV2	.	TRGJ1	18	-1	-1	30
2	1.9416533178001067E-5	TGTGCCTTGTGGGAGGGAAGGGGTTATAAGAAACTCTTT	CALWEGRGYKKLF	TRGV9	.	TRGJ1	15	-1	-1	23
2	1.9416533178001067E-5	TGTGCCACCTGGGGGAATTATTATAAGAAACTCTTT	CATWGNYYKKLF	TRGV3	.	TRGJ1	12	-1	-1	14
2	1.9416533178001067E-5	TGTGCCTTGAAGAAACTCTTT	CALKKLF	TRGV9	.	TRGJ1	8	-1	-1	9
1	9.708266589000533E-6	TGTGCCACCTGGGAAGAGGGAAACTCTTTGGCAGTGGAACAACACGGCACTGTCAGAAAGGAATCCGGCATTCCGTCAGGCAAATTTGAGGTGGATAGGATACCTGAAACGTCTACATCCACTCTCACCATTCACAATGTAGAGAAACAGGACATAGCTACCTACTACTGTGCCTTGTGGGAGATACAAGAGTTGGGCAAAAAAATCAAGGTATTT	CATWEEGNSLAVEQHGTVRKESGIPSGKFEVDRIPETSTSTLTIHNVEKQDIATYYCALWEIQELGKKIKVF	TRGV4	.	TRGJP	13	-1	-1	186
1	9.708266589000533E-6	TGTGCCACCTGGGACAGGCTGAAGTATTATAAGAAACTCTTTGGCAGTGGAACAAGCATGGGTAAGACAAGCAACAAAGTGGAGGCAAGAAAGAATTCTCAAACTCTCACTTCAATCCTTACCATCAAGTCCGTAGAGAAAGAAGACATGGCCGTTTACTACTGTGCTGCGGGCGGGAAACTCTTT	CATWDRLKYYKKLFGSGTSMGKTSNKVEARKNSQTLTSILTIKSVEKEDMAVYYCAAGGKLF	TRGV5	.	TRGJ1	18	-1	-1	176
1	9.708266589000533E-6	TGTGCCTTGTGGGAGGTTGGTGTAAGAAACTCTTTGGCAGTGGAACAACACAGCATGGGTAAGACAAGCAACAAAGTGGAGGCAAGAAAGAATTCTCAAACTCTCACTTCAATCCTTACCATCAAGTCCGTAGAGAAAGAAGACATGGCCGTTTACTACTGTGCTGCGGGCGGGAAACTCTTT	CALWEVGVRNSLAVEQHSMGKTSNKVEARKNSQTLTSILTIKSVEKEDMAVYYCAAGGKLF	TRGV9	.	TRGJ1	16	-1	-1	173
1	9.708266589000533E-6	TGTGCCACCTGGGGCGGGTGGAATATAAGAAACTCTTTGGCAGTGGAACAACACTGTAATGATAAGCTTTGTTCCGGCTTCCACTTCCTCTTT	CATWGGWNIRNSLAVEQHCNDKLCSGFHFLF	TRGV3	.	TRGJ1	12	-1	-1	87
1	9.708266589000533E-6	TGTGCCACCCCATGGGATTATTATAAGAAACTCTTTGGCAGTGGAACAACACGTAATGATAAGCTTTGTTCCGGCTTCCACTTCCTCTTT	CATPWDYYKKLFGSGTTRNDKLCSGFHFLF	TRGV4	.	TRGJ1	8	-1	-1	84
1	9.708266589000533E-6	TGTGCCACCTGGGACGGTTTTTATTGTAAGAAACTCTTTGGCAGTGGAACCTGTAATGATAAGCTTTGTTCCGGTCTCTTT	CATWDGFYCKKLFGSGTCNDKLCSGLF	TRGV2	.	TRGJ1	16	-1	-1	75
1	9.708266589000533E-6	TGTGCCACCTGGGACGTTATAAGAAACTCTTTGGCAGTGGAACAACACTGTAATGATAAGCTTTGTTCCGGTCTCTTT	CATWDVIRNSLAVEQHCNDKLCSGLF	TRGV7	.	TRGJ1	14	-1	-1	72
1	9.708266589000533E-6	TGTGCCACCTGGGAAGAGGGAAACTCTTTGGCAGTGGAACAACACTGTAATGATAAGCTTTGTTCCGGTCTCTTT	CATWEEGNSLAVEQHCNDKLCSGLF	TRGV4	.	TRGJ1	13	-1	-1	69
1	9.708266589000533E-6	TGTGCTGCGTGGGACGCGGAGGGGAAGGGAACCCACACTGGTTGGTTCAAGATAGGG	CAAWDAEGKGTHTGWFKIG	TRGV10	.	TRGJP1	13	-1	-1	35
1	9.708266589000533E-6	TGTGCTGCGTGGGTTGGAGAAACTCTTTGGCAGTGGAAGAAACTCTTT	CAAWVGETLWQWKKLF	TRGV10	.	TRGJ1	12	-1	-1	36
1	9.708266589000533E-6	TGTGCTGCGTGGGATTATTGGGACGGTTATTATTATAAGAAACTCTTT	CAAWDYWDGYYYKKLF	TRGV10	.	TRGJ1	16	-1	-1	28
1	9.708266589000533E-6	CGTGCCTTGTGGGAGGTGCACGAGTTGGGCAAAAAAATCAAGGTATTT	RALWEVHELGKKIKVF	TRGV9	.	TRGJP	20	-1	-1	17
1	9.708266589000533E-6	TGTGTCACCTGGGACGGGCAGGGGAAGAAACTCTTT	CVTWDGQGKKLF	TRGV2	.	TRGJ1	18	-1	-1	24
1	9.708266589000533E-6	TGTGCTGCGTGGGTCAACTATTATAAGAAACTCTTT	CAAWVNYYKKLF	TRGV10	.	TRGJ1	12	-1	-1	15
1	9.708266589000533E-6	TGTGCTGCGTGGGACCGACTTATTAATAAACTCTTT	CAAWDRLINKLF	TRGV10	.	TRGJ1	13	-1	-1	19
1	9.708266589000533E-6	TGTGCTGCGGGACCGACTTATTATAAGAAGCTCTTT	CAAGPTYYKKLF	TRGV10	.	TRGJ1	8	-1	-1	13
1	9.708266589000533E-6	TGTGCCTTGTGGGAGGTGGATTATAAGAAACTCTTT	CALWEVDYKKLF	TRGV9	.	TRGJ1	17	-1	-1	19
1	9.708266589000533E-6	TGTGCCACCTGGGACGGGCAGGGGAAGAAGCTCTTT	CATWDGQGKKLF	TRGV2	.	TRGJ1	18	-1	-1	24
1	9.708266589000533E-6	TGTACCACCTGGTCATCCGTCCGGAAGAAACTCTTT	CTTWSSVRKKLF	TRGV8	.	TRGJ1	11	-1	-1	24
1	9.708266589000533E-6	TGTGCCATCTGGGACTATTATAAGAAACTCTTT	CAIWDYYKKLF	TRGV7	.	TRGJ1	14	-1	-1	15
