# Supplementary material for: Dissection of the Human T-Cell Receptor γ Gene Repertoire in the Brain and Peripheral Blood Identifies Age- and Alzheimer's Disease-Associated Clonotype Profiles
Source: Front Immunol. 2020 Jan 29;11:12. doi: 10.3389/fimmu.2020.00012 (PMC7025544; doi:10.3389/fimmu.2020.00012)
Supplement: Supplementary file 5 [file Data_Sheet_2.zip › repertoires_corrected_and_decontaminated/346.txt]

count	freq	cdr3nt	cdr3aa	v	d	j	VEnd	DStart	DEnd	JStart
25312	0.2121034372957482	TGTGCCACCTGGGACAGGCTCGGGGATTATAAGAAACTCTTT	CATWDRLGDYKKLF	TRGV5	.	TRGJ2	18	-1	-1	25
12441	0.10425011312406778	TGTGCCTTGTGGGATACGGACTTGGGCAAAAAAATCAAGGTATTT	CALWDTDLGKKIKVF	TRGV9	.	TRGJP	13	-1	-1	18
11721	0.09821682950946052	TGTGCCTTGTGGGAGGTGAATGAGTTGGGCAAAAAAATCAAGGTATTT	CALWEVNELGKKIKVF	TRGV9	.	TRGJP	17	-1	-1	21
9335	0.07822319797549816	TGTGCTGCGTGGGATGTTTATAAGAAACTCTTT	CAAWDVYKKLF	TRGV10	.	TRGJ1	14	-1	-1	17
9222	0.07727630763042787	TGTGCCTTGTGGGAGGTAAGGCCGGAGAAGGGGAAACTCTTT	CALWEVRPEKGKLF	TRGV9	.	TRGJ2	16	-1	-1	32
8419	0.07054752048802561	TGTGCTGCGTGGGATCCCGCTAATATCGTTAAGAAACTCTTT	CAAWDPANIVKKLF	TRGV10	.	TRGJ2	14	-1	-1	29
7997	0.06701134592501969	TGTGCTGCGTGGAATCAGGCCCCCACTAATAAGAAACTCTTT	CAAWNQAPTNKKLF	TRGV10	.	TRGJ2	14	-1	-1	28
7279	0.06099482143156413	TGTGCCACCTGGGACGGGCGGCTGGATAAGAAACTCTTT	CATWDGRLDKKLF	TRGV2	.	TRGJ2	18	-1	-1	25
7233	0.060609361645075334	TGTGCCACCTGGGATGGGCGAAGCGAGAAACTCTTT	CATWDGRSEKLF	TRGV4	.	TRGJ2	18	-1	-1	25
6894	0.05776869060986442	TGTGCCACCTGGGATGCTTATAAGAAACTCTTT	CATWDAYKKLF	TRGV4	.	TRGJ2	15	-1	-1	17
6497	0.054442005061254586	TGTGCCACCTGGGACCGGAGTTATTATAAGAAACTCTTT	CATWDRSYYKKLF	TRGV5	.	TRGJ2	17	-1	-1	17
5401	0.04525800667013022	TGTGCCACCTGGGACTATACCACTGGTTGGTTCAAGATATTT	CATWDYTTGWFKIF	TRGV8	.	TRGJP1	13	-1	-1	15
1414	0.011848698654242571	TGTGCCACCTGGGATAGCTGGGGATATACCACTGGTTGGTTCAAGATATTT	CATWDSWGYTTGWFKIF	TRGV8	.	TRGJP1	16	-1	-1	20
82	6.87123967219159E-4	TGTGCCACCTGGGATGGCTGGGGATATACCACTGGTTGGTTCAAGATATTT	CATWDGWGYTTGWFKIF	TRGV8	.	TRGJP1	17	-1	-1	20
35	2.932846201545191E-4	TGTGCCTTGTGGGCTATGGAGAATTATAAGAAACTCTTT	CALWAMENYKKLF	TRGV9	.	TRGJ1	12	-1	-1	22
11	9.217516633427742E-5	TGTGCTGCGTGGGATCTTGCCTATTATAAGAAACTCTTT	CAAWDLAYYKKLF	TRGV10	.	TRGJ1	14	-1	-1	21
4	3.3518242303373614E-5	TGTGCCACCCGGGATAGCTGGGGATATACCACTGGTTGGTTCAGGATATTT	CATRDSWGYTTGWFRIF	TRGV8	.	TRGJP1	16	-1	-1	20
3	2.5138681727530207E-5	TGTGCTGCGTGGGAGCCTCGAAGTACTCTTTGGCAGTGGAACAACACCTGTAATGATAAGCTTTGTTCCGGCTTCCACTTCCTCTTT	CAAWEPRSTLWQWNNTCNDKLCSGFHFLF	TRGV10	.	TRGJ1	13	-1	-1	81
3	2.5138681727530207E-5	TGTGCTGTCTCTCTTTGGCAGTGGAACAACACCTGTAATGATAAGCTTTGTTCCGGCTTCCACTTCCTCTTT	CAVSLWQWNNTCNDKLCSGFHFLF	TRGV10	.	TRGJ1	6	-1	-1	66
3	2.5138681727530207E-5	TGTGCCACCTGGGACGGGGATCGAATTCGTCTTTATTATAAGAAACTCTTT	CATWDGDRIRLYYKKLF	TRGV2	.	TRGJ1	17	-1	-1	32
3	2.5138681727530207E-5	TGTGCCACCTGGGACAAGCCGCATTTGAATTATTATAAGAAACTCTTT	CATWDKPHLNYYKKLF	TRGV3	.	TRGJ1	19	-1	-1	22
2	1.6759121151686807E-5	TGTGCCTTGTGGGGGAGCAAACCGAGGGGTAACAAAGAGTTGGGCAAAAAAATCAAGGTATTT	CALWGSKPRGNKELGKKIKVF	TRGV9	.	TRGJP	18	-1	-1	34
2	1.6759121151686807E-5	TGTGCTGCGTGGGATTTTATACCACTGGTTGGTTCAAGATATAGA	CAAWDFIPLVGSRYR	TRGV10	.	TRGJP1	15	-1	-1	17
2	1.6759121151686807E-5	TGTGCTGCGTGGGAGCGAAATTATTATAAGAAACTCTTT	CAAWERNYYKKLF	TRGV10	.	TRGJ1	13	-1	-1	18
2	1.6759121151686807E-5	TGTGCTGCGTGGGATTACTATAAGAAACTCTTT	CAAWDYYKKLF	TRGV10	.	TRGJ1	17	-1	-1	13
2	1.6759121151686807E-5	TGTGCCTTGTGGGAGGTAAAGAAACTCTTT	CALWEVKKLF	TRGV9	.	TRGJ1	16	-1	-1	18
1	8.379560575843403E-6	TGTGCCACCTGGGACAGTCTCCCTCCCCGCTGGAGAAACTCTTTGGCAGTGGAACAACACAATGATAAGCTTTGTTCCGGCTTCCACTTCCTCTTT	CATWDSLPPRWRNSLAVEQHNDKLCSGFHFLF	TRGV2	.	TRGJ1	32	-1	-1	90
1	8.379560575843403E-6	TGTGCCACCTGGGACAGGCTCGGGGATTATAAGAAACTCTTTGGCAGTGGAACAACCTGTAATGATAAGCTTTGTTCCGGCTTCCACTTCCTCTTT	CATWDRLGDYKKLFGSGTTCNDKLCSGFHFLF	TRGV5	.	TRGJ1	18	-1	-1	90
1	8.379560575843403E-6	TGTGCCACCTGGGACGGGCGGCTGGATAAGAAACCCTTTGGCAGTGGAACAACCTGTAATGATAAGCTTTGTTCCGGCTTCCACTTCCTCTTT	CATWDGRLDKKPFGSGTTCNDKLCSGFHFLF	TRGV2	.	TRGJ1	18	-1	-1	87
1	8.379560575843403E-6	TGTGCCTTGTGGGAGAGCAAACCGAGGGGTAACAAGGAGTTGGGCAAAAAAATCAAGGTATTT	CALWESKPRGNKELGKKIKVF	TRGV9	.	TRGJP	14	-1	-1	32
1	8.379560575843403E-6	TGTGCTGTCTCTCTTTGGCAGTGGAACAACACGGAAGGCCCCACAGCGTCTTCCCTCTTT	CAVSLWQWNNTEGPTASSLF	TRGV10	.	TRGJ1	6	-1	-1	54
1	8.379560575843403E-6	TGTGCTGCGTGGGATACTGACTTGGGCAAAAAAATCAAGGTATTT	CAAWDTDLGKKIKVF	TRGV10	.	TRGJP	14	-1	-1	18
1	8.379560575843403E-6	TGTGCCTTGTGGGAGACGACGGTGAATTATAAGAAACTCTTT	CALWETTVNYKKLF	TRGV9	.	TRGJ1	14	-1	-1	25
1	8.379560575843403E-6	TGCGCCACCTGGGACTATACCACTGGTTGGTTCGAGGTATTT	CATWDYTTGWFEVF	TRGV8	.	TRGJP1	13	-1	-1	15
1	8.379560575843403E-6	TGTGCTGGGGATCCCGCTAATATCGTTAAGAAACTCTTT	CAGDPANIVKKLF	TRGV10	.	TRGJ1	6	-1	-1	26
1	8.379560575843403E-6	TGTGCCTTGTGGGAGGGCTCTTATTATAAGAAACTCTTT	CALWEGSYYKKLF	TRGV9	.	TRGJ1	15	-1	-1	20
1	8.379560575843403E-6	TGTGCCACCTGGGATACGAATTATTATAAGAAACTCTTT	CATWDTNYYKKLF	TRGV2	.	TRGJ1	13	-1	-1	13
1	8.379560575843403E-6	TGTGCCACCTGGGACGGGCGGAGTTATAAGAAACTCTTT	CATWDGRSYKKLF	TRGV2	.	TRGJ1	18	-1	-1	23
1	8.379560575843403E-6	TGTGCCACCTGGGACAGGCTCGGGGATTATAAGATATTT	CATWDRLGDYKIF	TRGV5	.	TRGJP1	18	-1	-1	30
1	8.379560575843403E-6	TGCGCCACCTGGGACGGAAGGCTGGATAAGAAACTCTTT	CATWDGRLDKKLF	TRGV2	.	TRGJ1	16	-1	-1	25
1	8.379560575843403E-6	TGTGCCACCTGGTCATCCGTCCGGAAGAAACTCTTT	CATWSSVRKKLF	TRGV8	.	TRGJ1	11	-1	-1	24
1	8.379560575843403E-6	TGTGCTGCGTGGGATGTTTATAAACTCTTT	CAAWDVYKLF	TRGV10	.	TRGJ1	14	-1	-1	21
1	8.379560575843403E-6	TGTGCCTTGTGGAGAGGTGGGAAACTCTTT	CALWRGGKLF	TRGV9	.	TRGJ1	18	-1	-1	20
1	8.379560575843403E-6	TGTGCCACCTGGCATTATAAGAAACTCTTT	CATWHYKKLF	TRGV2	.	TRGJ1	11	-1	-1	13
1	8.379560575843403E-6	TGTGCCCAAGCGGGGGGACTCTTT	CAQAGGLF	TRGV9	.	TRGJ1	5	-1	-1	17
