# Supplementary material for: Dissection of the Human T-Cell Receptor γ Gene Repertoire in the Brain and Peripheral Blood Identifies Age- and Alzheimer's Disease-Associated Clonotype Profiles
Source: Front Immunol. 2020 Jan 29;11:12. doi: 10.3389/fimmu.2020.00012 (PMC7025544; doi:10.3389/fimmu.2020.00012)
Supplement: Supplementary file 5 [file Data_Sheet_2.zip › repertoires_corrected_and_decontaminated/343.txt]

count	freq	cdr3nt	cdr3aa	v	d	j	VEnd	DStart	DEnd	JStart
16166	0.15364583333333334	TGTGCTGCGTGGGATTATAAGAAACTCTTT	CAAWDYKKLF	TRGV10	.	TRGJ1	16	-1	-1	13
10251	0.09742814781021898	TGTGCCACCTGGGACGGGCTGAGGGGTTACAATTATTATAAGAAACTCTTT	CATWDGLRGYNYYKKLF	TRGV2	.	TRGJ2	18	-1	-1	30
8691	0.08260150547445255	TGTGCCTTGAAGAAACTCTTT	CALKKLF	TRGV9	.	TRGJ2	8	-1	-1	9
8080	0.07679440389294404	TGTGCCTTGTGGGAGGTGAAACTCTTT	CALWEVKLF	TRGV9	.	TRGJ2	23	-1	-1	17
8037	0.07638572080291971	TGTGCCTTGTGGGAGGTGGATTATAAGAAACTCTTT	CALWEVDYKKLF	TRGV9	.	TRGJ2	17	-1	-1	19
7775	0.07389560523114355	TGTGCCTTGTGGGAGGTACGCTATAAGAAACTCTTT	CALWEVRYKKLF	TRGV9	.	TRGJ2	16	-1	-1	21
7658	0.07278360705596107	TGTGCTGCGTGGGATGCGCATTATAAGAAACTCTTT	CAAWDAHYKKLF	TRGV10	.	TRGJ2	14	-1	-1	19
7269	0.069086450729927	TGTGCCTTGTGGGAGGTGCCAGGGTATTATTATAAGAAACTCTTT	CALWEVPGYYYKKLF	TRGV9	.	TRGJ2	18	-1	-1	25
6947	0.0660260796836983	TGTGCTGCGTGGGACCGTCCGAATTATTATAAGAAACTCTTT	CAAWDRPNYYKKLF	TRGV10	.	TRGJ1	13	-1	-1	19
6073	0.057719358272506086	TGTGCCACAGAATGGGAAAAGAAACTCTTT	CATEWEKKLF	TRGV5	.	TRGJ2	7	-1	-1	18
5586	0.053090784671532845	TGTGCCACCTGGGATGGGACTAAGAAACTCTTT	CATWDGTKKLF	TRGV4	.	TRGJ2	17	-1	-1	20
5493	0.05220688868613139	TGTGCCACCTGGGACGGGCGGTATAAGAAACTCTTT	CATWDGRYKKLF	TRGV2	.	TRGJ2	18	-1	-1	21
3798	0.036097171532846715	TGTGCCACCTGGGACGGGAATAGTAGTGATTGGATCAAGACGTTT	CATWDGNSSDWIKTF	TRGV2	.	TRGJP2	17	-1	-1	19
1685	0.016014674574209246	TGTGCCACCTGGGACGGGTTCGGTAGTAGTGATTGGATCAAGACGTTT	CATWDGFGSSDWIKTF	TRGV2	.	TRGJP2	17	-1	-1	23
1682	0.015986161800486617	TGTGCCACCTGGGACGGGTTCGGTAGTAGTGATTGGGTCAAGACGTTT	CATWDGFGSSDWVKTF	TRGV2	.	TRGJP2	17	-1	-1	23
2	1.900851581508516E-5	TGTGCCACCTGGTTCCCGGGCGATTATAAGAAACTCTTT	CATWFPGDYKKLF	TRGV5	.	TRGJ1	11	-1	-1	22
2	1.900851581508516E-5	TGTGCCACCTGGGACAGGGACTATTATAAGAAACTCTTT	CATWDRDYYKKLF	TRGV5	.	TRGJ1	17	-1	-1	21
2	1.900851581508516E-5	TGTGCTGCGTGGGTCAACTATTATAAGAAACTCTTT	CAAWVNYYKKLF	TRGV10	.	TRGJ1	12	-1	-1	15
1	9.50425790754258E-6	TGTGCCACCTGGGACGGGCTGAGGGGTTACAATTATTATAAGAAACTCTTTGGCAGTGGAACAACACTCGGCACTGTCAGAAAGGAATCCGGCATTCCGTCAGGCAAATTTGAGGTGGATAGGATACCTGAAACGTCTACATCCACTCTCACCATCCACAATGTAGAGAAACAGGACATAGCTACCTACTACTGTGCCTTGAAGAAACTCTTT	CATWDGLRGYNYYKKLFGSGTTLGTVRKESGIPSGKFEVDRIPETSTSTLTIHNVEKQDIATYYCALKKLF	TRGV2	.	TRGJ1	18	-1	-1	201
1	9.50425790754258E-6	TGTGCCACCTGGGACGGGCTGAGGGGTTACAATTATTATAAGAAACTCTTTGGCAGTGGAACAACAAGCATGGGTAAGACAAGCAACAAAGTGGAGGCAAGAAAGAATTCTCAAACTCTCACTTCAATCCTTACCATCAAGTCCGTAGAGAAAGAAGACATGGCCGTTTACTACTGTGCTGCGTGGGATGCGCATTATAAGAAACTCTTT	CATWDGLRGYNYYKKLFGSGTTSMGKTSNKVEARKNSQTLTSILTIKSVEKEDMAVYYCAAWDAHYKKLF	TRGV2	.	TRGJ1	18	-1	-1	193
1	9.50425790754258E-6	TGTGCCTTGTGGGAGGTGCCAGGGTATTATTATAAGAAACTCTTTGGCAGTGGAACAACAAGCATGGGTAAGACAAGCAACAAAGTGGAGGCAAGAAAGAATTCTCAAACTCTCACTTCAATCCTTACCATCAAGTCCGTAGAGAAAGGAGACATGGCCGTTTACTACTGTGCTGCGTGGGATGCGCATTATAAGAAACTCTTT	CALWEVPGYYYKKLFGSGTTSMGKTSNKVEARKNSQTLTSILTIKSVEKGDMAVYYCAAWDAHYKKLF	TRGV9	.	TRGJ1	18	-1	-1	187
1	9.50425790754258E-6	TGTGCCACCTGGGACGGGCGGTATAAGAAACTCTTTGGCAGTAGCATGGGTAAGACAAGCAACAAAGTGGAGGCAAGAAAGAATTCTCAAACTCTCACTTCAATCCTTACCATCAAGTCCGTAGAGAAAGAAGACATGGCCGTTTACTACTGTGCTGCGTGGGATGCGCATTATAAGAAACTCTTT	CATWDGRYKKLFGSSMGKTSNKVEARKNSQTLTSILTIKSVEKEDMAVYYCAAWDAHYKKLF	TRGV2	.	TRGJ1	18	-1	-1	169
1	9.50425790754258E-6	TGTGCCTTGAAGAAACTCTTTGGCAGTGGAACAACAAGCATGGGTAAGACAAGCAACAAAGTGGAGGCAAGAAAGAATTCTCAAACTCTCACTTCAATCCTTACCATCAAGTCCGTAGAGAAAGAAGACATGGCCGTTTACTACTGTGCTGCGTGGGATTATAAGAAACTCTTT	CALKKLFGSGTTSMGKTSNKVEARKNSQTLTSILTIKSVEKEDMAVYYCAAWDYKKLF	TRGV9	.	TRGJ1	8	-1	-1	157
1	9.50425790754258E-6	TGTGCCTTGAAGAAACTCTTTGGCAGTGGAACAACACAGTCCGTAGAGAAAGAAGACATGGCCGTTTACTACTGTGCTGCGTGGGATTATAAGAAACTCTTT	CALKKLFGSGTTQSVEKEDMAVYYCAAWDYKKLF	TRGV9	.	TRGJ1	8	-1	-1	85
1	9.50425790754258E-6	TGTGCTGCGTGGGATGGAGAAACTCTTTGGCAGTGGAACAACACCTGTAATGATAAGCTTTGTTCCGGCTTCCACTTCCTCTTT	CAAWDGETLWQWNNTCNDKLCSGFHFLF	TRGV10	.	TRGJ1	14	-1	-1	78
1	9.50425790754258E-6	TGTGCTGCGTGGGATGGAGAAACTCTTTGGCAGTGGAACAACACGGAAGGGCCCCACAGCGTCTTT	CAAWDGETLWQWNNTEGPHSVF	TRGV10	.	TRGJ1	14	-1	-1	61
1	9.50425790754258E-6	TGTGCTGCGTGGGATTATAATAAGGGGGGGAATTATTATAAGAGACTCTTT	CAAWDYNKGGNYYKRLF	TRGV10	.	TRGJ1	16	-1	-1	29
1	9.50425790754258E-6	TGTGCCACCTGGGACGGGCTGAGGGGGGAAAATTATTATAAGAAACTCTGT	CATWDGLRGENYYKKLC	TRGV2	.	TRGJ1	18	-1	-1	30
1	9.50425790754258E-6	TGCGCCACCTGGGTCGGGCTGAGGGGTTACAACTATTATAAGAAACTCTTT	CATWVGLRGYNYYKKLF	TRGV2	.	TRGJ1	18	-1	-1	30
1	9.50425790754258E-6	TGCGCCACCTGGGACGCGCTTAGGGGTTACAATTATTATAAGAAACTCTTT	CATWDALRGYNYYKKLF	TRGV2	.	TRGJ1	18	-1	-1	30
1	9.50425790754258E-6	TGTGCCTTGTGGGAGGTTCCATTGTATTATTATAAGAAACTCTTT	CALWEVPLYYYKKLF	TRGV9	.	TRGJ1	16	-1	-1	25
1	9.50425790754258E-6	TGTGCCTTGTGGGAGGTGCCAGGGTATTATTATAAACTCTTT	CALWEVPGYYYKLF	TRGV9	.	TRGJ1	18	-1	-1	24
1	9.50425790754258E-6	TGTGCCACCTGGGATGGGCCGTATTATTATAAGAAACTCTTT	CATWDGPYYYKKLF	TRGV4	.	TRGJ1	19	-1	-1	19
1	9.50425790754258E-6	TGCGCCTTGAGGGATGTGGATTATAAGAAACTCTTT	CALRDVDYKKLF	TRGV9	.	TRGJ1	17	-1	-1	19
1	9.50425790754258E-6	TGTGCTGCGTGGGATTATAATAAGAAACTCTTT	CAAWDYNKKLF	TRGV10	.	TRGJ1	16	-1	-1	13
1	9.50425790754258E-6	TGCGCTGCGTGGGATTATTATAAGAAACTCTTT	CAAWDYYKKLF	TRGV10	.	TRGJ1	16	-1	-1	13
1	9.50425790754258E-6	TGTGCTGCGCTCTATTATAAGAAACTCTTT	CAALYYKKLF	TRGV10	.	TRGJ1	8	-1	-1	12
