# Supplementary material for: Dissection of the Human T-Cell Receptor γ Gene Repertoire in the Brain and Peripheral Blood Identifies Age- and Alzheimer's Disease-Associated Clonotype Profiles
Source: Front Immunol. 2020 Jan 29;11:12. doi: 10.3389/fimmu.2020.00012 (PMC7025544; doi:10.3389/fimmu.2020.00012)
Supplement: Supplementary file 5 [file Data_Sheet_2.zip › repertoires_corrected_and_decontaminated/6.txt]

count	freq	cdr3nt	cdr3aa	v	d	j	VEnd	DStart	DEnd	JStart
111823	0.41689999067946687	TGTGCCTTGTGGGAGGTGCCTGAGTTGGGCAAAAAAATCAAGGTATTT	CALWEVPELGKKIKVF	TRGV9	.	TRGJP	18	-1	-1	21
57579	0.2146667909404418	TGTGCCACCTGGGTCCAACGTAAGAAACTCTTT	CATWVQRKKLF	TRGV8	.	TRGJ2	12	-1	-1	20
8671	0.03232733712368348	TGTGCTGCGTGGGATTATTATAAGAAACTCTTT	CAAWDYYKKLF	TRGV10	.	TRGJ2	16	-1	-1	13
7310	0.027253238885264236	TGTGCCACCTGGGACAGGCTTCTTTATTATAAGAAACTCTTT	CATWDRLLYYKKLF	TRGV5	.	TRGJ1	18	-1	-1	23
6550	0.02441979681237767	TGTGCCACCTGGGACAGGCACTATTATAAGAAACTCTTT	CATWDRHYYKKLF	TRGV7	.	TRGJ2	18	-1	-1	21
5788	0.021578898312983503	TGTGCCACCTGGGAAAACCCCGCAAGAGGTTATAAGAAACTCTTT	CATWENPARGYKKLF	TRGV2	.	TRGJ2	13	-1	-1	29
5364	0.0199981358933731	TGTGCCTTGTGGGAGGTGCACGAGTTGGGCAAAAAAATCAAGGTATTT	CALWEVHELGKKIKVF	TRGV9	.	TRGJP	20	-1	-1	17
4449	0.016586820766147824	TGTGCCTTGTGGCAGGAGTTGGGCAAAAAAATCAAGGTATTT	CALWQELGKKIKVF	TRGV9	.	TRGJP	15	-1	-1	10
4094	0.015263305061049491	TGTGCCTTGTGGGAGGTGAGAGAGTTGGGCAAAAAAATCAAGGTATTT	CALWEVRELGKKIKVF	TRGV9	.	TRGJP	17	-1	-1	20
3884	0.014480380277751887	TGTGCCTTGTGGCAGAAACTCTTT	CALWQKLF	TRGV9	.	TRGJ1	14	-1	-1	13
3863	0.014402087799422127	TGTGCCTTGTGGGAGGTACAACAAGAGTTGGGCAAAAAAATCAAGGTATTT	CALWEVQQELGKKIKVF	TRGV9	.	TRGJP	19	-1	-1	21
3437	0.01281386895330413	TGTGCTGCGTGGGATCACTACCAAGGTGGTTGGTTCAAGATATTT	CAAWDHYQGGWFKIF	TRGV10	.	TRGJP1	17	-1	-1	26
3390	0.012638642930375617	TGTGCCTTGTGGGAGGTGCCGCAAGAGTTGGGCAAAAAAATCAAGGTATTT	CALWEVPQELGKKIKVF	TRGV9	.	TRGJP	18	-1	-1	20
3308	0.012332929443564173	TGTGCTGCGTGGGATTCTAAGAAACTCTTT	CAAWDSKKLF	TRGV10	.	TRGJ2	15	-1	-1	13
3091	0.01152390716748998	TGTGCCACCTGGGCACTAAATAAGAAACTCTTT	CATWALNKKLF	TRGV4	.	TRGJ2	12	-1	-1	19
3001	0.01118836797464815	TGTGCTGCGTGGGATTATAGCTATTATAAGAAACTCTTT	CAAWDYSYYKKLF	TRGV10	.	TRGJ1	16	-1	-1	21
2833	0.010562028148010065	TGTGCCACCTGGCCTTTCCATGCATATAGTAGTGATTGGATCAAGACGTTT	CATWPFHAYSSDWIKTF	TRGV8	.	TRGJP2	11	-1	-1	23
2813	0.010487463882934103	TGTGCCACCTGGGACAGGCTGTATTATTATAAGAAACTCTTT	CATWDRLYYYKKLF	TRGV7	.	TRGJ2	21	-1	-1	22
2686	0.010013980799701743	TGTGCCTTGTGGGAGCCTTTCCTTTATTATAAGAAACTCTTT	CALWEPFLYYKKLF	TRGV9	.	TRGJ1	14	-1	-1	23
2261	0.008429490166837543	TGTGCCTTGTGGGAGGTCCATTCGAATTATTATAAGAAACTCTTT	CALWEVHSNYYKKLF	TRGV9	.	TRGJ1	19	-1	-1	19
1951	0.007273744058160126	TGTGCCACCTGGGACGGGAGGTATAGTAGTGATTGGATCAAGACGTTT	CATWDGRYSSDWIKTF	TRGV2	.	TRGJP2	17	-1	-1	21
1843	0.00687109702674993	TGTGCTGCGTGGGTAGAGAAACTCTTT	CAAWVEKLF	TRGV10	.	TRGJ2	12	-1	-1	16
1634	0.006091900456706123	TGTGCCACCTGGGATGAGGACTATAAGAAACTCTTT	CATWDEDYKKLF	TRGV4	.	TRGJ2	15	-1	-1	21
1588	0.00592040264703141	TGTGCCACCTGGGATGCACTGATATATTATAAGAAACTCTTT	CATWDALIYYKKLF	TRGV4	.	TRGJ1	15	-1	-1	24
1549	0.005775002330133284	TGTGCCACCTGGGACGGGCAAGTGGTTTATTATAAGAAACTCTTT	CATWDGQVVYYKKLF	TRGV2	.	TRGJ2	18	-1	-1	26
1511	0.005633330226488955	TGTGCCACCTGGGACGGGCGAGGCTTCGGAGATTATAAGAAACTCTTT	CATWDGRGFGDYKKLF	TRGV2	.	TRGJ2	18	-1	-1	31
1387	0.0051710317830179885	TGTGCCACCTGGGACAGGAATTATTATAAGAAACTCTTT	CATWDRNYYKKLF	TRGV7	.	TRGJ2	17	-1	-1	17
1348	0.005025631466119862	TGTGCCACCTGGGACAGGCCTTTTATGTATTATAAGAAACTCTTT	CATWDRPFMYYKKLF	TRGV5	.	TRGJ2	20	-1	-1	27
1326	0.004943610774536303	TGTGCCACGGACCCGAATTATTATAAGAAACTCTTT	CATDPNYYKKLF	TRGV4	.	TRGJ2	7	-1	-1	13
1303	0.004857861869698947	TGTGCCACCTGGGATGGGGCTACGGGTTATTATAAGAAACTCTTT	CATWDGATGYYKKLF	TRGV4	.	TRGJ2	17	-1	-1	26
1252	0.004667722993755243	TGTGCCACCTGGGACTACACTGGTTGGTTCAAGATATTT	CATWDYTGWFKIF	TRGV3	.	TRGJP1	14	-1	-1	17
1251	0.004663994780501445	TGTGCCACCTGGGACAGGCCTATTTTACGTTATTATAAGAAACTCTTT	CATWDRPILRYYKKLF	TRGV3	.	TRGJ2	20	-1	-1	29
1246	0.004645353714232454	TGTGCCACCTGGGACAGGCTTACTGTGGGGGTGGGGGGTAGTGATTGGATCAAGACGTTT	CATWDRLTVGVGGSDWIKTF	TRGV3	.	TRGJP2	18	-1	-1	37
1156	0.004309814521390624	TGTGCCACCTGGGACTATCATAAGAAACTCTTT	CATWDYHKKLF	TRGV5	.	TRGJ2	14	-1	-1	15
1107	0.004127132071954516	TGTGCCACCTGGTCGAATTATTATAAGAAACTCTTT	CATWSNYYKKLF	TRGV5	.	TRGJ2	11	-1	-1	12
151	5.629602013235157E-4	TGTGCCGCCTTTTCTTATAAGAAACTCTTT	CAAFSYKKLF	TRGV4	.	TRGJ1	9	-1	-1	11
74	2.758877807810607E-4	TGTGCCACCTGGGAAGGTGATTGGATCAAGACGTTT	CATWEGDWIKTF	TRGV8	.	TRGJP2	16	-1	-1	16
55	2.0505172895889646E-4	TGTGCCACCTGGGATAAACGTAAGAAACTCTTT	CATWDKRKKLF	TRGV8	.	TRGJ1	15	-1	-1	20
35	1.304874638829341E-4	TGTGCCACCTGGGTCCAACGTAAGAAAATATTG	CATWVQRKKIL	TRGV8	.	TRGJ1	12	-1	-1	20
34	1.2675925062913599E-4	GGTAGGGTATTCGTCACTGGTTGGTTCAAGATATTT	GRVFVTGWFKIF	TRGV10	.	TRGJP1	2	-1	-1	14
24	8.947711809115481E-5	TGTGCTGCGTGGGATTATTATAAGAAACTATTG	CAAWDYYKKLL	TRGV10	.	TRGJ1	16	-1	-1	13
20	7.456426507596235E-5	TGTGCCACCTGGGACAGGCTGTATTATAAGAAACTCTTT	CATWDRLYYKKLF	TRGV7	.	TRGJ1	21	-1	-1	21
16	5.965141206076987E-5	TGTGCCACCTGGGAAAACCCCGCAAGAGGTTATAAGAAACTATTG	CATWENPARGYKKLL	TRGV2	.	TRGJ1	13	-1	-1	29
15	5.592319880697176E-5	TGTGCCACCTGGGATAGGATCAAGACGTTT	CATWDRIKTF	TRGV8	.	TRGJP2	17	-1	-1	12
13	4.8466772299375526E-5	TGTGCCACCTGGGACCCCCGCTTT	CATWDPRF	TRGV2	.	TRGJ1	14	-1	-1	20
10	3.728213253798117E-5	TGTGCCTTGTGGGAGCCTTTCCTTTATTATAAGAAACTATTG	CALWEPFLYYKKLL	TRGV9	.	TRGJ1	14	-1	-1	23
8	2.9825706030384936E-5	TGTGCCACCTGGGACAGGCTTCTTTATAAGAAACTCTTT	CATWDRLLYKKLF	TRGV5	.	TRGJ1	18	-1	-1	23
7	2.609749277658682E-5	TGTGCCACCTGGGTCCAACGTAAGAAACTCTTTGGCAGTGGAACAACACTCGGCACTGTCAGAAAGGAATCCGGCATTCCGTCAGGCAAATTTGAGGTGGATAGGATACCTGAAACGTCTACATCCACTCTCACCATTCACAATGTAGAGAAACAGGACATAGCTACCTACTACTGTGCCTTGTGGGAGGTGCCTGAGTTGGGCAAAAAAATCAAGGTATTT	CATWVQRKKLFGSGTTLGTVRKESGIPSGKFEVDRIPETSTSTLTIHNVEKQDIATYYCALWEVPELGKKIKVF	TRGV8	.	TRGJP	12	-1	-1	195
7	2.609749277658682E-5	TGTGCCACCTGGGATGCGAACAGGTTTGCGCTCTTT	CATWDANRFALF	TRGV4	.	TRGJ1	15	-1	-1	30
5	1.8641066268990587E-5	TGTGCCACCTGGGACGGGCAAGTGGTTTATTATAAGAAACTATTG	CATWDGQVVYYKKLL	TRGV2	.	TRGJ2	18	-1	-1	26
5	1.8641066268990587E-5	TGTGCCACCTGGGATGGGGCTACGGGTTATAAGAAACTCTTT	CATWDGATGYKKLF	TRGV4	.	TRGJ1	17	-1	-1	26
5	1.8641066268990587E-5	TGTGCCACCTGGGACAGGCTTCTTTATTATAAGAAAATATTG	CATWDRLLYYKKIL	TRGV5	.	TRGJ1	18	-1	-1	23
5	1.8641066268990587E-5	TGTGCCACCTGGGATTTTGGGGTAAGGATCAAGACGTTT	CATWDFGVRIKTF	TRGV8	.	TRGJP2	14	-1	-1	25
3	1.1184639761394352E-5	TGTGCCACCTGGGATAGGATTATTATAAGAAACTCTTTGGCGGGTTGGTTCAAGATATTT	CATWDRIIIRNSLAGWFKIF	TRGV8	.	TRGJP1	17	-1	-1	42
3	1.1184639761394352E-5	TGTGCCACCTGGGATGGGGCTACGGGTTTGCGGTATAAGAAACTCTTT	CATWDGATGLRYKKLF	TRGV4	.	TRGJ1	17	-1	-1	33
3	1.1184639761394352E-5	TGTGCCACCTGGGATGCACTGATATATTATAAGAAAATATTG	CATWDALIYYKKIL	TRGV4	.	TRGJ1	15	-1	-1	24
3	1.1184639761394352E-5	TGTGCCACCTGGGACTATCATTATAAGAAACTCTTT	CATWDYHYKKLF	TRGV5	.	TRGJ1	14	-1	-1	16
3	1.1184639761394352E-5	TGTGCCACCTGGGACCCGTTTGCGCTCTTT	CATWDPFALF	TRGV8	.	TRGJ1	13	-1	-1	24
3	1.1184639761394352E-5	TGTGCCTTGTGGGAGGTGCCTGAGTTG	CALWEVPEL	TRGV9	.	TRGJ1	18	-1	-1	24
2	7.456426507596234E-6	TGTGCTGCGTGGGATTCTAAGAAACTCTTTGGCAGTGGTTGGTTCAAGATATTT	CAAWDSKKLFGSGWFKIF	TRGV10	.	TRGJP1	15	-1	-1	32
2	7.456426507596234E-6	TGTGCTGCGTGGGATTATAATTCGTTGAATTATTATAAGAAACTCTTT	CAAWDYNSLNYYKKLF	TRGV10	.	TRGJ1	16	-1	-1	14
2	7.456426507596234E-6	TGTGCCACCTGGGAAAACCCCGCAAGAGGTTATTATAAGAAACTCTTT	CATWENPARGYYKKLF	TRGV2	.	TRGJ1	13	-1	-1	29
2	7.456426507596234E-6	TGTGCCACCTGGGTCCAACGTAAGGATTATAAGAAACTCTTT	CATWVQRKDYKKLF	TRGV8	.	TRGJ1	12	-1	-1	25
2	7.456426507596234E-6	GGTAGGGTATTCGTCACTGGTTGGTTCACGATATTT	GRVFVTGWFTIF	TRGV10	.	TRGJP1	2	-1	-1	14
2	7.456426507596234E-6	TGTGCCACCTGGGACTATCATAAGAAAATATTG	CATWDYHKKIL	TRGV5	.	TRGJ1	14	-1	-1	15
2	7.456426507596234E-6	TGTGCCACCTGGGACGGTGATAAGAAACTCTTT	CATWDGDKKLF	TRGV2	.	TRGJ1	16	-1	-1	19
1	3.728213253798117E-6	TGTGCCACCTGGGACTATCATAAGAAACTCTTTGGCAGTGGAACAACACTCGGCACTGTCAGAAAGGAATCCGGCATTCCGTCAGGCAAATTTGAGGTGGATAGGATACCTGAAACGTCTACATCCACTCTCACCATTCACAATGTAGAGAAACAGGACATAGCTACCTACTACTGTGCCTTGTGGGAGGTGCCTGAGTTGGGCAAAAAAATCAAGGTATTT	CATWDYHKKLFGSGTTLGTVRKESGIPSGKFEVDRIPETSTSTLTIHNVEKQDIATYYCALWEVPELGKKIKVF	TRGV5	.	TRGJP	14	-1	-1	195
1	3.728213253798117E-6	TGTGCTGCGTGGGATCACTACCAAGGTGGTTGGTTCAAGATATTTGCTGAAGGGACTAAGCTCATAGTAACTTCGCCTGGTAATGAGGTGGATAGGATACCTGAAACGTCTACATCCACTCTCACCATTCACAATGTAGAGAAACAGGACATAGCTACCTACTACTGTGCCTTGTGGGAGGTGCCTGAGTTGGGCAAAAAAATCAAGGTATTT	CAAWDHYQGGWFKIFAEGTKLIVTSPGNEVDRIPETSTSTLTIHNVEKQDIATYYCALWEVPELGKKIKVF	TRGV10	.	TRGJP	17	-1	-1	186
1	3.728213253798117E-6	TGTGCCACCTGGGATGTTTGCGCTCTTTGGCAGTGGAACAACACAAGCATGGGTAAGACAAGCAACAAAGTGGAGGCAAGAAAGAATTCTCAAACTCTCACTTCAATCCTTACCATCAAGTCCGTAGAGAAAGAAGACATGGCCGTTTACTACTGTGCTGCGTGGGATTCTAAGAAACTCTTT	CATWDVCALWQWNNTSMGKTSNKVEARKNSQTLTSILTIKSVEKEDMAVYYCAAWDSKKLF	TRGV4	.	TRGJ1	15	-1	-1	166
1	3.728213253798117E-6	TGTTTCAATGTAGAGAAACAGGACATAGCTACCTACTACTGTGCCTTGTGGGAGGTGCCTGAGTTGGGCAAAAAAATCAAGGTATTT	CFNVEKQDIATYYCALWEVPELGKKIKVF	TRGV9	.	TRGJP	2	-1	-1	60
1	3.728213253798117E-6	TGTGCCTTGTGGGAGGTCCATTCGAATTATTATAAGAAACTCTTTGGCAGTGGAACAACACAAATCAAGGTATTT	CALWEVHSNYYKKLFGSGTTQIKVF	TRGV9	.	TRGJP	19	-1	-1	61
1	3.728213253798117E-6	TGTGCCACCTGGGACATGAGAAACTCTTTGGCAGTGGGGGGTAGTGATTGGATCAAGACGTTT	CATWDMRNSLAVGGSDWIKTF	TRGV3	.	TRGJP2	15	-1	-1	40
1	3.728213253798117E-6	TGTGCCACCTGGGATAGGCTGCACCTCCCCAATGACGAAAATTATTATAAGAAACTCTTT	CATWDRLHLPNDENYYKKLF	TRGV8	.	TRGJ1	18	-1	-1	39
1	3.728213253798117E-6	TGTGCCACCTGGCCTTTCCATGCATATAGTAGTGATTATTATAAGAAACTCTTT	CATWPFHAYSSDYYKKLF	TRGV8	.	TRGJ1	11	-1	-1	34
1	3.728213253798117E-6	TGTGCCACCCGGGATGTGATTGGATCAAGCCCCATATATTATAAGAAACTCTTT	CATRDVIGSSPIYYKKLF	TRGV4	.	TRGJ1	15	-1	-1	36
1	3.728213253798117E-6	TGTGCTGCGTGGGTAGAGAAACTCTTTGGCAGTGGTTGGTTCAAGATATTT	CAAWVEKLFGSGWFKIF	TRGV10	.	TRGJP1	12	-1	-1	29
1	3.728213253798117E-6	TGTGCTGCGTGGGACTTATTTCGGCCGAAGTCTGGTTGGTTCAAGATATTT	CAAWDLFRPKSGWFKIF	TRGV10	.	TRGJP1	17	-1	-1	31
1	3.728213253798117E-6	TGTGCCACCTGGGATTTTGGGGTGGGGGGTAGTGATTGGATCAAGACGTTT	CATWDFGVGGSDWIKTF	TRGV8	.	TRGJP2	14	-1	-1	28
1	3.728213253798117E-6	TGTGCCACCTGGACGGGCCTTAGATATAGTAGTGATTGGATCAAGACGTTT	CATWTGLRYSSDWIKTF	TRGV2	.	TRGJP2	18	-1	-1	23
1	3.728213253798117E-6	TGTGCTGCGTGGGGTACCCGGAGAAACTCTGGTTGGTTCAAGATATTT	CAAWGTRRNSGWFKIF	TRGV10	.	TRGJP1	12	-1	-1	28
1	3.728213253798117E-6	TGTGCCACCTGGGATGTTTGCGCTCTTTGGCAGTGGAACAAGACGTTT	CATWDVCALWQWNKTF	TRGV4	.	TRGJP2	15	-1	-1	33
1	3.728213253798117E-6	TGTGCCACCTGGGACGGGCGAGGCTTCGGAGATTGGATCAAGACGTTT	CATWDGRGFGDWIKTF	TRGV2	.	TRGJP2	18	-1	-1	30
1	3.728213253798117E-6	TGTGCCACCTGGGACGGGAGGTATAGTAGTGATTGGATCAAGGTATTT	CATWDGRYSSDWIKVF	TRGV2	.	TRGJP	17	-1	-1	36
1	3.728213253798117E-6	TGTGCCACCTGGGACAGGCTGTATAGTAGTGATTGGATCAAGACGTTT	CATWDRLYSSDWIKTF	TRGV7	.	TRGJP2	21	-1	-1	18
1	3.728213253798117E-6	TGTGCCACCTGGGACAGGCCTGAGTTGGGCAAAAAAATCAAGGTATTT	CATWDRPELGKKIKVF	TRGV5	.	TRGJP	21	-1	-1	21
1	3.728213253798117E-6	TGTGCCACCTGGGACAGGCACTATAGTAGTGATTGGATCAAGACGTTT	CATWDRHYSSDWIKTF	TRGV7	.	TRGJP2	18	-1	-1	21
1	3.728213253798117E-6	TGTGACTTGTGGGAGGTTAAAGAGTTGGGCAAAAAAATCAAGGTATTT	CDLWEVKELGKKIKVF	TRGV9	.	TRGJP	16	-1	-1	19
1	3.728213253798117E-6	GGTGCCTTGTGGGAGGTACCTGAGTTGGACAAAAAAATCAAGGTATTT	GALWEVPELDKKIKVF	TRGV9	.	TRGJP	16	-1	-1	21
1	3.728213253798117E-6	TGTGCTGCGTGGTCCATTTGTAATGATTATTATAAGAAACTCTTT	CAAWSICNDYYKKLF	TRGV10	.	TRGJ1	11	-1	-1	25
1	3.728213253798117E-6	TGTGCTGCGTGGGTAGAGAAACTCTTTGGTTGGTTCAAGATATTT	CAAWVEKLFGWFKIF	TRGV10	.	TRGJP1	12	-1	-1	26
1	3.728213253798117E-6	TGTGCCTTGTGGGTGCCTGAGTTGGGCAAAAAAATCAAGGTATTT	CALWVPELGKKIKVF	TRGV9	.	TRGJP	12	-1	-1	18
1	3.728213253798117E-6	TGTGCCACCTGGGTCCAACGTAAGAATTATTATAAGAAACTCTTT	CATWVQRKNYYKKLF	TRGV8	.	TRGJ1	12	-1	-1	23
1	3.728213253798117E-6	TGTGCCACCTGGGATGTGATTGGATCTTATTATAAGAAACTCTTT	CATWDVIGSYYKKLF	TRGV4	.	TRGJ1	15	-1	-1	26
1	3.728213253798117E-6	TGTGCCACCTGGGATGCATATAGTAGTGATTGGATCAAGACGTTT	CATWDAYSSDWIKTF	TRGV4	.	TRGJP2	15	-1	-1	17
1	3.728213253798117E-6	TGTGCCACCTGGGACCCTTACGAGAATTATTATAAGAAACTCTTT	CATWDPYENYYKKLF	TRGV8	.	TRGJ1	13	-1	-1	23
1	3.728213253798117E-6	TGTGCCACCTGGGACAGGCTTCTTTATTATTATAAGAAACTCTTT	CATWDRLLYYYKKLF	TRGV5	.	TRGJ1	18	-1	-1	25
1	3.728213253798117E-6	TGTGCCACCTGGGAAAACCCCGCAAGAGGTTGGTTCAAGATATTT	CATWENPARGWFKIF	TRGV2	.	TRGJP1	13	-1	-1	27
1	3.728213253798117E-6	TGTGCCTTGTGGGAGGTGCCTGAGTTGGGCAAAAAAGTATTT	CALWEVPELGKKVF	TRGV9	.	TRGJP	18	-1	-1	21
1	3.728213253798117E-6	TGTGCCTTGGATCAAGACGTTTGCAAAAAAATCAAGGTATTT	CALDQDVCKKIKVF	TRGV9	.	TRGJP	8	-1	-1	12
1	3.728213253798117E-6	TGTGCCCTGGAACCAAGCCCCATATATTATAAGGAACTCTTT	CALEPSPIYYKELF	TRGV4	.	TRGJ1	5	-1	-1	24
1	3.728213253798117E-6	TGTGCCACCTGGGACAGGCTTACTGTGGGGAAGAAACTCTTT	CATWDRLTVGKKLF	TRGV3	.	TRGJ1	18	-1	-1	30
1	3.728213253798117E-6	TGTGCCACCTGGGACAGGAATTATTATTATAAGAAACTCTTT	CATWDRNYYYKKLF	TRGV7	.	TRGJ1	17	-1	-1	22
1	3.728213253798117E-6	TGTGCCACCTGGGACAGACTTATTCCGAGGAAGAAACTCTTT	CATWDRLIPRKKLF	TRGV5	.	TRGJ1	16	-1	-1	30
1	3.728213253798117E-6	TGTGCCACCCACAAACCATATATGGGGTATAAGAAACTCTTT	CATHKPYMGYKKLF	TRGV4	.	TRGJ1	8	-1	-1	27
1	3.728213253798117E-6	TGTGCTGCGTGGTTAACAAGCTATTATAAGAAACTCTTT	CAAWLTSYYKKLF	TRGV10	.	TRGJ1	11	-1	-1	21
1	3.728213253798117E-6	TGTGCCACCTGGGACAGGCTGGGGCATAAGAAACTCTTT	CATWDRLGHKKLF	TRGV5	.	TRGJ1	18	-1	-1	25
1	3.728213253798117E-6	TGTGCTGCGTGGGACTTTTATTATAAGAAACTCTTT	CAAWDFYYKKLF	TRGV10	.	TRGJ1	13	-1	-1	17
1	3.728213253798117E-6	TGTGCCTCGGGGACGAATTATTATAAGAAACTCTTT	CASGTNYYKKLF	TRGV8	.	TRGJ1	5	-1	-1	13
1	3.728213253798117E-6	TGTGCCACCTGGGATGCACTAAATAAGAAACTCTTT	CATWDALNKKLF	TRGV4	.	TRGJ1	15	-1	-1	22
1	3.728213253798117E-6	TGTGTCACCTGGAACCAACGTAAGAAACTCTTT	CVTWNQRKKLF	TRGV4	.	TRGJ1	11	-1	-1	20
1	3.728213253798117E-6	TGTGCTGCGTGGGATTCCCCGGAGAAACTCTTT	CAAWDSPEKLF	TRGV10	.	TRGJ1	15	-1	-1	22
1	3.728213253798117E-6	TGTGCCACCTGGTCGAATTATAAGAAACTCTTT	CATWSNYKKLF	TRGV5	.	TRGJ1	11	-1	-1	16
1	3.728213253798117E-6	TGTGCCACCTGGGCCCAGCGCAAGAAACTCTTT	CATWAQRKKLF	TRGV8	.	TRGJ1	12	-1	-1	21
1	3.728213253798117E-6	TGTGCCACCTGGGATAGGCGTAAGAAACTCTTT	CATWDRRKKLF	TRGV8	.	TRGJ1	21	-1	-1	20
1	3.728213253798117E-6	TGTGCTGCGTTAAGTCACGAACCCCTCTTT	CAALSHEPLF	TRGV10	.	TRGJ1	9	-1	-1	24
1	3.728213253798117E-6	TGTGCCACCTGGGATGGGGCTACGCTCTTT	CATWDGATLF	TRGV4	.	TRGJ1	17	-1	-1	24
1	3.728213253798117E-6	TGTGCCACCCCTTATTATAAGAAACTCTTT	CATPYYKKLF	TRGV2	.	TRGJ1	8	-1	-1	11
1	3.728213253798117E-6	TGTGCCACCTGGGATGCACTGATATTT	CATWDALIF	TRGV4	.	TRGJP1	15	-1	-1	20
1	3.728213253798117E-6	TGTGCCACCTGGGACGGTCTGAGTTGG	CATWDGLSW	TRGV2	.	TRGJP2	16	-1	-1	27
1	3.728213253798117E-6	TGTGCCACGGACCCGAAGAAACTCTTT	CATDPKKLF	TRGV4	.	TRGJ1	7	-1	-1	15
1	3.728213253798117E-6	TGTGCCTTGTGGGAGGTACTCTTT	CALWEVLF	TRGV9	.	TRGJ1	16	-1	-1	17
1	3.728213253798117E-6	TGTGCCACCTGGGACCCCCTCTTT	CATWDPLF	TRGV2	.	TRGJ1	14	-1	-1	18
1	3.728213253798117E-6	TGTGCCACCTGGGATTTT	CATWDF	TRGV8	.	TRGJ1	14	-1	-1	15
