# Supplementary material for: Dissection of the Human T-Cell Receptor γ Gene Repertoire in the Brain and Peripheral Blood Identifies Age- and Alzheimer's Disease-Associated Clonotype Profiles
Source: Front Immunol. 2020 Jan 29;11:12. doi: 10.3389/fimmu.2020.00012 (PMC7025544; doi:10.3389/fimmu.2020.00012)
Supplement: Supplementary file 5 [file Data_Sheet_2.zip › repertoires_corrected_and_decontaminated/188.txt]

count	freq	cdr3nt	cdr3aa	v	d	j	VEnd	DStart	DEnd	JStart
33801	0.1887501535643686	TGTGCCTTGTGGGAGGTAGGGTATTATTATAAGAAACTCTTT	CALWEVGYYYKKLF	TRGV9	.	TRGJ2	16	-1	-1	22
18066	0.10088341393135952	TGTGCCTTGTGGGAGGTGCGGGAGTTGGGCAAAAAAATCAAGGTATTT	CALWEVRELGKKIKVF	TRGV9	.	TRGJP	18	-1	-1	21
16504	0.09216095779492735	TGTGCCTTGTGGGAGGTGAATTATTATAAGAAACTCTTT	CALWEVNYYKKLF	TRGV9	.	TRGJ1	17	-1	-1	17
10254	0.057259964931482374	TGTGCCTTGTGGGAGGTGGCAGAGTTGGGCAAAAAAATCAAGGTATTT	CALWEVAELGKKIKVF	TRGV9	.	TRGJP	17	-1	-1	17
7451	0.041607567652084565	TGTGCCTTGTGGGAGGTGCCCCCCGTTGAGTTGGGCAAAAAAATCAAGGTATTT	CALWEVPPVELGKKIKVF	TRGV9	.	TRGJP	21	-1	-1	27
7044	0.03933481499681703	TGTGCCACCTGGGACGGGCCCTTGAATTATTATAAGAAACTCTTT	CATWDGPLNYYKKLF	TRGV4	.	TRGJ2	20	-1	-1	23
5333	0.02978031919052033	TGTGCCTTGTGGGAGCCCCGAGATTATTATAAGAAACTCTTT	CALWEPRDYYKKLF	TRGV9	.	TRGJ2	14	-1	-1	18
5317	0.029690972648789914	TGTGCCTTGTGGGAGGTGGAGTTGGGCAAAAAAATCAAGGTATTT	CALWEVELGKKIKVF	TRGV9	.	TRGJP	17	-1	-1	18
4692	0.026200873362445413	TGTGCCACCTGGGATAACTATAAGAAACTCTTT	CATWDNYKKLF	TRGV8	.	TRGJ2	15	-1	-1	18
4605	0.02571505154178626	TGTGCTGCGTGGGAGCATAATTATTATAAGAAACTCTTT	CAAWEHNYYKKLF	TRGV10	.	TRGJ2	13	-1	-1	18
3824	0.021353823473570177	TGTGCTGCGTGGGATCCCCCTAATTATTATAAGAAACTCTTT	CAAWDPPNYYKKLF	TRGV10	.	TRGJ1	14	-1	-1	21
3486	0.01946637777951507	TGTGCCTTGTGGGAGTCAGATTATAAGAAACTCTTT	CALWESDYKKLF	TRGV9	.	TRGJ2	14	-1	-1	19
3191	0.01781905091636047	TGTGCCACCTGGGAGGAGAAACTCTTT	CATWEEKLF	TRGV8	.	TRGJ2	13	-1	-1	16
3184	0.01777996180435341	TGTGCTGCGTGGGATTTCTATTATAAGAAACTCTTT	CAAWDFYYKKLF	TRGV10	.	TRGJ1	15	-1	-1	18
3060	0.017087526105942663	TGTGCCACCTGGGACGGTTCCACTGGTTGGTTCAAGATATTT	CATWDGSTGWFKIF	TRGV2	.	TRGJP1	16	-1	-1	19
2596	0.014496476395760507	TGTGCCTTGTGGGAGGTGTCCGAGTTGGGCAAAAAAATCAAGGTATTT	CALWEVSELGKKIKVF	TRGV9	.	TRGJP	17	-1	-1	21
2523	0.014088832799115469	TGTGCCTTGTGGGAGGTGTACCAAGAGTTGGGCAAAAAAATCAAGGTATTT	CALWEVYQELGKKIKVF	TRGV9	.	TRGJP	21	-1	-1	21
2514	0.014038575369392108	TGTGCCTTGTGGGAGACGCAAGAGTTGGGCAAAAAAATCAAGGTATTT	CALWETQELGKKIKVF	TRGV9	.	TRGJP	14	-1	-1	17
2509	0.014010654575101353	TGTGCCACCTGGGATGTTTGCGGTCGGGCTCAATATTATAAGAAACTCTTT	CATWDVCGRAQYYKKLF	TRGV4	.	TRGJ2	15	-1	-1	33
2320	0.012955248550910776	TGTGCCTTGTGGGTTGAAGAGTTGGGCAAAAAAATCAAGGTATTT	CALWVEELGKKIKVF	TRGV9	.	TRGJP	12	-1	-1	16
2283	0.012748634673159181	TGTGCCTTGTGGGATTCCGAAGGAGAGTTGGGCAAAAAAATCAAGGTATTT	CALWDSEGELGKKIKVF	TRGV9	.	TRGJP	13	-1	-1	23
2056	0.011481030612358861	TGTGCCTTGTGGGATTCTTATTATAAGAAACTCTTT	CALWDSYYKKLF	TRGV9	.	TRGJ2	13	-1	-1	17
2041	0.011397268229486593	TGTGCCACCTGGGACGGGTGCTATTATAAGAAACTCTTT	CATWDGCYYKKLF	TRGV2	.	TRGJ2	17	-1	-1	21
1969	0.010995208791699707	TGTGCCACCTGGGACGGGGTTAGGGAGAAACTCTTT	CATWDGVREKLF	TRGV2	.	TRGJ1	17	-1	-1	25
1947	0.01087235729682038	TGTGCCACCTGGGACAGGCTCTATTATAAGAAACTCTTT	CATWDRLYYKKLF	TRGV3	.	TRGJ2	18	-1	-1	21
1826	0.010196674074984086	TGTGCCTTGTGGGAGGTGAGATATAAGAAACTCTTT	CALWEVRYKKLF	TRGV9	.	TRGJ2	17	-1	-1	21
1717	0.009588000759445605	TGTGCCACCTGGGGACCGCTTTATTATAAGAAACTCTTT	CATWGPLYYKKLF	TRGV8	.	TRGJ2	12	-1	-1	20
1483	0.008281307586638224	TGTGCTGCGTGGGATTATTATAAGAAACTCTTT	CAAWDYYKKLF	TRGV10	.	TRGJ2	16	-1	-1	13
1469	0.008203129362624108	TGTGCCTTGTGGGAGCCACCCTGGGATAAGAAACTCTTT	CALWEPPWDKKLF	TRGV9	.	TRGJ2	14	-1	-1	25
1445	0.008069109550028479	TGTGCCACCGCCTATATGAGTGATAGTAGTGATTGGATCAAGACGTTT	CATAYMSDSSDWIKTF	TRGV2	.	TRGJP2	8	-1	-1	22
1444	0.008063525391170327	TGTGCTGCGTGGGATCGGAGGGAGAAACTCTTT	CAAWDRREKLF	TRGV10	.	TRGJ1	14	-1	-1	22
1401	0.007823406560269827	TGTGCTGCGTGGGATTGCTATTATAAGAAACTCTTT	CAAWDCYYKKLF	TRGV10	.	TRGJ1	15	-1	-1	18
1358	0.007583287729369325	TGTGCTGCGTGGGATTACGCCGTATTTTATTATAAGAAACTCTTT	CAAWDYAVFYYKKLF	TRGV10	.	TRGJ1	18	-1	-1	26
1326	0.007404594645908487	TGTGCTGCGTGGGATTTCCCGAATTATTATAAGAAACTCTTT	CAAWDFPNYYKKLF	TRGV10	.	TRGJ2	15	-1	-1	19
1121	0.006259842079987491	TGTGCCACCTGGGACCGCCATAAGAAACTCTTT	CATWDRHKKLF	TRGV2	.	TRGJ2	14	-1	-1	19
1120	0.00625425792112934	TGTGCCACCTGGGGAAATAAGAAACTCTTT	CATWGNKKLF	TRGV4	.	TRGJ1	12	-1	-1	16
1012	0.005651168764449011	TGTGCCACCTGGGACGGCCGGAATTATAAGAAACTCTTT	CATWDGRNYKKLF	TRGV2	.	TRGJ2	16	-1	-1	22
1005	0.005612079652441953	TGTGCCACCTGGGAAGAATATAAGAAACTCTTT	CATWEEYKKLF	TRGV4	.	TRGJ2	13	-1	-1	18
950	0.005304950915243637	TGTGCCACCTGGGACGGGCCTAGATATTATAAGAAACTCTTT	CATWDGPRYYKKLF	TRGV2	.	TRGJ2	19	-1	-1	24
946	0.005282614279811032	TGTGCCACCTGGGAAAAGGGCAATTATAAGAAACTCTTT	CATWEKGNYKKLF	TRGV8	.	TRGJ2	13	-1	-1	22
945	0.005277030120952881	TGTGCCACCTGGGACAGTTATAAGAAACTCTTT	CATWDSYKKLF	TRGV5	.	TRGJ2	16	-1	-1	17
930	0.005193267738080613	TGTGCTGCGTGGGATTATAGCACTGGTTGGTTCAAGATATTT	CAAWDYSTGWFKIF	TRGV10	.	TRGJP1	16	-1	-1	8
900	0.005025742972336077	TGTGCCACCTGGGTTCTAAAAAGGAAACTCTTT	CATWVLKRKLF	TRGV4	.	TRGJ1	12	-1	-1	23
870	0.004858218206591541	TGTGCCACCTGGGACGGGCTCCAACCGAAGAAACTCTTT	CATWDGLQPKKLF	TRGV2	.	TRGJ2	18	-1	-1	27
748	0.004176950825897095	TGTGCCACCTGGGACGGGGGGGACGGGAAACTCTTT	CATWDGGDGKLF	TRGV2	.	TRGJ2	17	-1	-1	26
598	0.0033393269971744156	TGTGCCTTGTGGGAGGTCCCAGTGCTCTTT	CALWEVPVLF	TRGV9	.	TRGJ1	16	-1	-1	24
406	0.0022671684964093858	TGTGCTGCGTGGGATTATCCCACTGGTTGGTTCAAGATATTT	CAAWDYPTGWFKIF	TRGV10	.	TRGJP1	16	-1	-1	8
375	0.002094059571806699	TGTGCTGCGTGGGACGGAGGGGGTGGGTTCAAGATATTT	CAAWDGGGGFKIF	TRGV10	.	TRGJP1	13	-1	-1	21
310	0.001731089246026871	TGTGCCACCTGGATGGACCCCACGAAACTCTTT	CATWMDPTKLF	TRGV4	.	TRGJ1	19	-1	-1	23
210	0.0011726733602117512	TGTGCCTTGTGGGAGGTCCCAGTGGTCTTT	CALWEVPVVF	TRGV9	.	TRGJ1	16	-1	-1	25
150	8.376238287226795E-4	TGTGCCGCCTGGGACGGGCTCCAACCGAAGAAACTCTTT	CAAWDGLQPKKLF	TRGV2	.	TRGJ1	18	-1	-1	27
127	7.09188174985202E-4	TGTGCCACCGCCCATATGAGTGATAGTAGTGATTGGATCAAGACGTTT	CATAHMSDSSDWIKTF	TRGV2	.	TRGJP2	8	-1	-1	22
98	5.472475680988173E-4	TGTACTGCGTGGGATTTCCCGAATTATTATAAGAAACTCTTT	CTAWDFPNYYKKLF	TRGV10	.	TRGJ1	15	-1	-1	19
54	3.015445783401646E-4	TGTGCCACCTGGGATAAAGTTGGGCAAAAAATCAAGGTATTT	CATWDKVGQKIKVF	TRGV8	.	TRGJP	15	-1	-1	2
25	1.396039714537799E-4	TGTGCCACCTGGGACGGGCCCTTGAATTATTATAAGAAACTATTG	CATWDGPLNYYKKLL	TRGV4	.	TRGJ1	20	-1	-1	23
25	1.396039714537799E-4	TGTGCCTTGTGGGAGGTAGGGTATTATTATAAGAAAATATTG	CALWEVGYYYKKIL	TRGV9	.	TRGJ1	16	-1	-1	22
17	9.493070058857034E-5	TGTGCCTTGTGGGAGCCCCGAGATTATTATAAGAAACTATTG	CALWEPRDYYKKLL	TRGV9	.	TRGJ1	14	-1	-1	18
16	8.934654173041914E-5	TGTGCCACCTGGGACGGGCCCTTGAATTATAAGAAACTCTTT	CATWDGPLNYKKLF	TRGV4	.	TRGJ1	20	-1	-1	25
14	7.817822401411675E-5	TGTGCCTTGTGGGAGGTGAATTATTATAAGAAAATATTG	CALWEVNYYKKIL	TRGV9	.	TRGJ1	17	-1	-1	17
4	2.2336635432604786E-5	TGTGCCACCTGGGAAGAATATAAGAAACTATTG	CATWEEYKKLL	TRGV4	.	TRGJ1	13	-1	-1	18
3	1.675247657445359E-5	TGTGCTGCGTGGGATTATAAGGCTGGTTGGTTCAAGATATTT	CAAWDYKAGWFKIF	TRGV10	.	TRGJP1	16	-1	-1	22
3	1.675247657445359E-5	TGTGCCACCTGGGACAGGCACCCCACGAAACTCTTT	CATWDRHPTKLF	TRGV5	.	TRGJ1	18	-1	-1	26
3	1.675247657445359E-5	TGTGCTGCGTGTGGGGATAAGAAACTCTTT	CAACGDKKLF	TRGV10	.	TRGJ1	10	-1	-1	16
2	1.1168317716302393E-5	TGTGCTGCGTGGGAGGTAGGGTATTATTATAAGAAACTCTTT	CAAWEVGYYYKKLF	TRGV10	.	TRGJ1	13	-1	-1	22
2	1.1168317716302393E-5	TGTGCTGCGTGGGATCCCCCTAATTATAAGAAACTCTTT	CAAWDPPNYKKLF	TRGV10	.	TRGJ1	14	-1	-1	22
2	1.1168317716302393E-5	TGTGCCACCTGGGATAGTAGTGATTGGATCAAGACGTTT	CATWDSSDWIKTF	TRGV8	.	TRGJP2	16	-1	-1	13
2	1.1168317716302393E-5	TGTGCCACCTGGGACGGGCCCTTTAAGAAACTCTTT	CATWDGPFKKLF	TRGV4	.	TRGJ1	20	-1	-1	23
2	1.1168317716302393E-5	CGTGCCACCTGGGACGGGGGGGACGGGGAACTCTTT	RATWDGGDGELF	TRGV2	.	TRGJ1	17	-1	-1	28
1	5.5841588581511965E-6	TGTGCCTTGTGGGAGGTGAATTATTATAAGAAACTCTTTGGCAGTGGAAGCATGGGTAAGACAAGCAACAAAGTGGAGGCAAGAAAGAATTCTCAAACTCTCACTTCAATCCTTACCATCAAGTCCGTAGAGAAAGAAGACATGGCCGTTTACTACTGTGCTGCGTGGGATTATTATAAGAAACTCTTT	CALWEVNYYKKLFGSGSMGKTSNKVEARKNSQTLTSILTIKSVEKEDMAVYYCAAWDYYKKLF	TRGV9	.	TRGJ1	17	-1	-1	169
1	5.5841588581511965E-6	TGTGCTGCGTGGGATTATACCTTCTTGCTGGTTGGTTCAAGATATTTGCTGAAGGGGTATAAGAAACTCTTT	CAAWDYTFLLVGSRYLLKGYKKLF	TRGV10	.	TRGJ1	16	-1	-1	57
1	5.5841588581511965E-6	TGTGACTGGAGTTCAGACGTGTGCCACCTGGGACGGGCCGGTAGTGATTGGATCAAGACGTTT	CDWSSDVCHLGRAGSDWIKTF	TRGV7	.	TRGJP2	3	-1	-1	40
1	5.5841588581511965E-6	TGTGCCTTGTGGGAAGTGCGGGAGTTGGGCAAAAAAATCGAGGTACTT	CALWEVRELGKKIEVL	TRGV9	.	TRGJP	18	-1	-1	21
1	5.5841588581511965E-6	TGTGCCTTGTGGGAGGTGCTTTCGAATTATTATAAGAAACTCTTT	CALWEVLSNYYKKLF	TRGV9	.	TRGJ1	18	-1	-1	20
1	5.5841588581511965E-6	TGTGCCTTGTGGAAGGTGGAGTTGAGCGAAAAAATCAAGGTATTT	CALWKVELSEKIKVF	TRGV9	.	TRGJP	17	-1	-1	18
1	5.5841588581511965E-6	TGTGCCACCTGGGATGTTTGCGGTCGGAATTATAAGAAACTCTTT	CATWDVCGRNYKKLF	TRGV4	.	TRGJ1	15	-1	-1	28
1	5.5841588581511965E-6	TGTGCCACCTGGGACGGCCGGGCTCAATATTATAAGAAACTCTTT	CATWDGRAQYYKKLF	TRGV2	.	TRGJ1	16	-1	-1	27
1	5.5841588581511965E-6	TGTACCTTGTGGGAGATGGAGCTGGGCAAAAAAATCAAGGTATTT	CTLWEMELGKKIKVF	TRGV9	.	TRGJP	17	-1	-1	18
1	5.5841588581511965E-6	TGTCCGACCAATGAGGCCCTGAATTATTATAAGAAACTCTTT	CPTNEALNYYKKLF	TRGV9	.	TRGJ1	2	-1	-1	20
1	5.5841588581511965E-6	TGTGCTGCGTGGGATTTCCGCACTGGTTGGTTCAAGATATTT	CAAWDFRTGWFKIF	TRGV10	.	TRGJP1	15	-1	-1	8
1	5.5841588581511965E-6	TGTGCTGCGTGGGATGCGCGCTTCTATTATAAGAAACTCTTT	CAAWDARFYYKKLF	TRGV10	.	TRGJ1	14	-1	-1	24
1	5.5841588581511965E-6	TGTGCTGCGTGGGACTCCCCCCCTTATTATAAGAAACTCTTT	CAAWDSPPYYKKLF	TRGV10	.	TRGJ1	13	-1	-1	23
1	5.5841588581511965E-6	TGTGCCTTGTGGGAGCCCCGAGATTGTCATAAGAAGCTCTTT	CALWEPRDCHKKLF	TRGV9	.	TRGJ1	14	-1	-1	18
1	5.5841588581511965E-6	TGTGCCACCTGGGATGGACCTCCTTGTTGGTTCAAGATATTT	CATWDGPPCWFKIF	TRGV4	.	TRGJP1	19	-1	-1	22
1	5.5841588581511965E-6	TGTGCCACCTGGGATGGACCTCCTTGTTATAAGAAACTCTTT	CATWDGPPCYKKLF	TRGV4	.	TRGJ1	19	-1	-1	23
1	5.5841588581511965E-6	TGTGCCACCTGGGACGGTTCCACTGGTTGGATCAAGACGTTT	CATWDGSTGWIKTF	TRGV2	.	TRGJP2	16	-1	-1	23
1	5.5841588581511965E-6	TGTGCCACCTGGGACGGCCGGAATTATAATAAGAAACTCTTT	CATWDGRNYNKKLF	TRGV2	.	TRGJ1	16	-1	-1	20
1	5.5841588581511965E-6	TGTGCCACCTGGGACGGGTGCTATTATTATAAGAAACTCTTT	CATWDGCYYYKKLF	TRGV2	.	TRGJ1	17	-1	-1	22
1	5.5841588581511965E-6	TGTGCCACCTGGGAGGTAGGGTATTATTATAAGAGACTCTTT	CATWEVGYYYKRLF	TRGV5	.	TRGJ1	13	-1	-1	22
1	5.5841588581511965E-6	TGTGCCACCTGGGAGGTAGGGTATTATTATAAGAAACTCTTT	CATWEVGYYYKKLF	TRGV4	.	TRGJ1	13	-1	-1	22
1	5.5841588581511965E-6	TGTGCCACCGGGGTAAGAATGAATTATTATAAGAAACTCTTT	CATGVRMNYYKKLF	TRGV8	.	TRGJ1	12	-1	-1	20
1	5.5841588581511965E-6	TATGCCACCTGGGACGGGCCCTTGAATTATAAGAAACTCTTT	YATWDGPLNYKKLF	TRGV4	.	TRGJ1	20	-1	-1	25
1	5.5841588581511965E-6	TATGACTTGTGGGAGGTAGGGTATTATTATAAGAGACTCTTT	YDLWEVGYYYKRLF	TRGV9	.	TRGJ1	16	-1	-1	22
1	5.5841588581511965E-6	TGTGCTGCGTGGGATTTCTATTTGGTTAAGAAACTCTTT	CAAWDFYLVKKLF	TRGV10	.	TRGJ1	15	-1	-1	26
1	5.5841588581511965E-6	TGTGCTGCGTGGGATTTCTATTATTATAAGAAACTCTTT	CAAWDFYYYKKLF	TRGV10	.	TRGJ1	15	-1	-1	19
1	5.5841588581511965E-6	TGTGCTGCGTGGGATCCCCCTTATTATAAGAAACTCTTT	CAAWDPPYYKKLF	TRGV10	.	TRGJ1	14	-1	-1	20
1	5.5841588581511965E-6	TGTGCCTTGTGGGAGTACTCATATTATAAGAAACTCTTT	CALWEYSYYKKLF	TRGV9	.	TRGJ1	14	-1	-1	21
1	5.5841588581511965E-6	TGTGCCTTGTGGGAGGTGGCAGATTATAAGAAACTCTTT	CALWEVADYKKLF	TRGV9	.	TRGJ1	17	-1	-1	22
1	5.5841588581511965E-6	TGTGCCACCTGGGTGGGCAAAAAAATCAAGGTATTT	CATWVGKKIKVF	TRGV2	.	TRGJP	12	-1	-1	13
1	5.5841588581511965E-6	TGTGCCACCTGGGATTTGGTTAGGGAGAAACTCTTT	CATWDLVREKLF	TRGV8	.	TRGJ1	14	-1	-1	25
1	5.5841588581511965E-6	TGTGCCACCTGGGATAACTATGATAAGAAACTCTTT	CATWDNYDKKLF	TRGV8	.	TRGJ1	15	-1	-1	15
1	5.5841588581511965E-6	TGTGCCACCTGGGACGGGCCCTTTAAGAAGCTCTTT	CATWDGPFKKLF	TRGV4	.	TRGJ1	20	-1	-1	23
1	5.5841588581511965E-6	TGTGCCACCTGGGACGGGGTTAGGGAGAGAGCCTTT	CATWDGVRERAF	TRGV2	.	TRGJ1	17	-1	-1	32
1	5.5841588581511965E-6	TGTGCCACCTGGGACAGGCTCTATTATAAGATATTT	CATWDRLYYKIF	TRGV3	.	TRGJP1	18	-1	-1	27
1	5.5841588581511965E-6	TGTGCCACCTGGGGTATTAAAAGGAAACTCTTT	CATWGIKRKLF	TRGV4	.	TRGJ1	12	-1	-1	14
1	5.5841588581511965E-6	GGTGCCACCTGGGGTATTAAAAGGAAACTCTTT	GATWGIKRKLF	TRGV4	.	TRGJ1	12	-1	-1	14
1	5.5841588581511965E-6	TGTGCTGCGTGGGTACTCAAGAAACTCTTT	CAAWVLKKLF	TRGV10	.	TRGJ1	12	-1	-1	18
1	5.5841588581511965E-6	TGTGCTGCGTGGGAGCATAATAAACTCTTT	CAAWEHNKLF	TRGV10	.	TRGJ1	13	-1	-1	16
1	5.5841588581511965E-6	TGTGCCTTGTGGGAGACGCAAGAGTTG	CALWETQEL	TRGV9	.	TRGJ1	14	-1	-1	24
1	5.5841588581511965E-6	TGTGCCACCTGGGACGGGGGGATATTT	CATWDGGIF	TRGV2	.	TRGJP1	17	-1	-1	20
1	5.5841588581511965E-6	TGTGCCACCTGGGAGGAGGAAATATTG	CATWEEEIL	TRGV8	.	TRGJ1	13	-1	-1	18
1	5.5841588581511965E-6	TGTGCCACCGGGGTAAGGAAACTCTTT	CATGVRKLF	TRGV8	.	TRGJ1	12	-1	-1	13
1	5.5841588581511965E-6	TGTGCCACCTGGGACAGGCTCTAT	CATWDRLY	TRGV3	.	TRGJ1	18	-1	-1	18
