# Supplementary material for: Dissection of the Human T-Cell Receptor γ Gene Repertoire in the Brain and Peripheral Blood Identifies Age- and Alzheimer's Disease-Associated Clonotype Profiles
Source: Front Immunol. 2020 Jan 29;11:12. doi: 10.3389/fimmu.2020.00012 (PMC7025544; doi:10.3389/fimmu.2020.00012)
Supplement: Supplementary file 5 [file Data_Sheet_2.zip › repertoires_corrected_and_decontaminated/264.txt]

count	freq	cdr3nt	cdr3aa	v	d	j	VEnd	DStart	DEnd	JStart
43232	0.22529926467139513	TGTGCCACCTGGGATTGGGATAATAAGAAACTCTTT	CATWDWDNKKLF	TRGV4	.	TRGJ2	18	-1	-1	19
26405	0.13760702913693998	TGTGCCTTGTGGGAGGTGTCGTTGGTAGGGTTGGGCAAAAAAATCAAGGTATTT	CALWEVSLVGLGKKIKVF	TRGV9	.	TRGJP	17	-1	-1	26
21011	0.10949673505761204	TGTGCCTTGTGGGAGACCGCGGGGGATTATAAGAAACTCTTT	CALWETAGDYKKLF	TRGV9	.	TRGJ2	14	-1	-1	25
19811	0.10324305450603741	TGTGCCTTGTGGGAGGTGCAAAGAAACTATAAGAAACTCTTT	CALWEVQRNYKKLF	TRGV9	.	TRGJ2	19	-1	-1	27
10248	0.05340643191044729	TGTGCCACCTGGGATTTCAATGTGGGTATGCGGCCTATCGTTCAACTGAATTATTATAAGAAACTCTTT	CATWDFNVGMRPIVQLNYYKKLF	TRGV4	.	TRGJ2	14	-1	-1	47
5775	0.03009583765445288	TGTGCCACCTGGGACGGACCTTATAAGAAACTCTTT	CATWDGPYKKLF	TRGV2	.	TRGJ2	19	-1	-1	20
5754	0.029986398244800327	TGTGCCACCTGGGACGTCCGTTGTTATAAGAAACTCTTT	CATWDVRCYKKLF	TRGV2	.	TRGJ2	15	-1	-1	20
4288	0.022346485170959992	TGTGCCACCTGGCTTTATTATAAGAAACTCTTT	CATWLYYKKLF	TRGV8	.	TRGJ2	11	-1	-1	14
3318	0.017291426725103837	TGTGCCACCTGGGATTCCCCCCCGGCGTATTATAAGAAACTCTTT	CATWDSPPAYYKKLF	TRGV8	.	TRGJ2	14	-1	-1	27
3144	0.016384643045125515	TGTGCCTTGTGGAGGGAGTTGGGCAAAAAAATCAAGGTATTT	CALWRELGKKIKVF	TRGV9	.	TRGJP	14	-1	-1	15
3079	0.016045902015248557	TGTGCCTTGTGGGAGTCCCCGTGGGGCAAAAAAATCAAGGTATTT	CALWESPWGKKIKVF	TRGV9	.	TRGJP	14	-1	-1	20
2696	0.014049935639204323	TGTGCCACCTGGGATAGGGGGGGAGGTGATTGGATCAAGACGTTT	CATWDRGGGDWIKTF	TRGV8	.	TRGJP2	17	-1	-1	25
2653	0.013825845419439566	TGTGCCTTGTGGGATTCAGAGTTGGGCAAAAAAATCAAGGTATTT	CALWDSELGKKIKVF	TRGV9	.	TRGJP	13	-1	-1	17
2461	0.012825256531187625	TGTGCCTTGTGGGAGGTGTGGTATAAGAAACTCTTT	CALWEVWYKKLF	TRGV9	.	TRGJ2	17	-1	-1	21
2386	0.012434401496714213	TGTGCTGCGTGGGATTTCCCGAATTATTATAAGAAACTCTTT	CAAWDFPNYYKKLF	TRGV10	.	TRGJ2	15	-1	-1	19
2383	0.012418767295335276	TGTGCCTTGTGGGAGGTGCTTCAGAAACTCTTT	CALWEVLQKLF	TRGV9	.	TRGJ2	18	-1	-1	22
2333	0.012158197272352999	TGTGCCTTGTGGAGGAAGCAAGAGTTGGGCAAAAAAATCAAGGTATTT	CALWRKQELGKKIKVF	TRGV9	.	TRGJP	14	-1	-1	17
1638	0.008536273952899362	TGTGCCACCTGGGACATGACGAAACTCTTT	CATWDMTKLF	TRGV3	.	TRGJ2	15	-1	-1	20
1619	0.008437257344166098	TGTGCCACCTGGGAGTCTACCACTGGTTGGTTCAAGATATTT	CATWESTTGWFKIF	TRGV2	.	TRGJP1	13	-1	-1	17
1533	0.007989076904636582	TGTGCCACCTGGGACGGGCTTTTTAGGAAACTCTTT	CATWDGLFRKLF	TRGV2	.	TRGJ2	18	-1	-1	20
1513	0.007884848895443672	TGTGCCACCTGGGACAGGCGTAATGGTGAGTATAGTGATTGGATCAAGACGTTT	CATWDRRNGEYSDWIKTF	TRGV3	.	TRGJP2	18	-1	-1	32
1495	0.007791043687170054	TGTGCCTTGTGGGGGGAAGAGTTGGGCAAAAAAATCAAGGTATTT	CALWGEELGKKIKVF	TRGV9	.	TRGJP	15	-1	-1	12
1492	0.007775409485791117	TGTGCCACCTGGGACAGGCAAAGTAGTGATTGGATCAAGACGTTT	CATWDRQSSDWIKTF	TRGV7	.	TRGJP2	18	-1	-1	21
1441	0.007509628062349195	TGTGCCACCTGGCAGAATTATTATAAGAAACTCTTT	CATWQNYYKKLF	TRGV4	.	TRGJ1	11	-1	-1	14
1435	0.007478359659591322	TGTGCCACCTGGGACGTCGGGAAACTCTTT	CATWDVGKLF	TRGV5	.	TRGJ2	14	-1	-1	20
1410	0.007348074648100184	TGTGCCACCTGGGATAAGAAGAAACTCTTT	CATWDKKKLF	TRGV8	.	TRGJ2	15	-1	-1	18
1365	0.0071135616274161356	TGTGCCACCTGGGACAGGGGCGATTACGGAAGTAGTGATTGGATCAAGACGTTT	CATWDRGDYGSSDWIKTF	TRGV3	.	TRGJP2	17	-1	-1	30
1346	0.007014545018682871	TGTGCCACCTGGGCCCTTTATTATAAGAAACTCTTT	CATWALYYKKLF	TRGV8	.	TRGJ2	12	-1	-1	17
1331	0.006936374011788188	TGTGCCACCTGGGGCAGGCTATTGTATAAGAAACTCTTT	CATWGRLLYKKLF	TRGV5P	.	TRGJ2	18	-1	-1	24
1314	0.006847780203974214	TGTGCCACCTGGGACGGGAACCACACTCTTTATTATAAGAAACTCTTT	CATWDGNHTLYYKKLF	TRGV2	.	TRGJ1	17	-1	-1	29
1285	0.006696649590644494	TGTGCCACCTGGGATGGGCAACATTATAAGAAACTCTTT	CATWDGQHYKKLF	TRGV4	.	TRGJ2	18	-1	-1	22
1283	0.006686226789725203	TGTGCCACCTGGGATAGGGGTTGGGGATATTATAAGAAACTCTTT	CATWDRGWGYYKKLF	TRGV8	.	TRGJ2	17	-1	-1	27
1223	0.006373542762146471	TGTGCCTGCTGGTGGTCCGAGAACAAGAGTTGGGCAAAAAAAATCAAGGTATTT	CACWWSENKSWAKKIKVF	TRGV11	.	TRGJP	11	-1	-1	23
1217	0.006342274359388599	TGTGCCACCTGGGACAGGCACAAGAATTATTATAAGAAACTCTTT	CATWDRHKNYYKKLF	TRGV3	.	TRGJ2	18	-1	-1	23
1215	0.006331851558469308	TGTGCCACCTGGGATAGGAAGTATAAGAAACTCTTT	CATWDRKYKKLF	TRGV8	.	TRGJ1	17	-1	-1	21
1012	0.0052739372651612665	TGTGCCACCTGGGATAGGCCCCTAAATATTTATTCTAAGAAACTCTTT	CATWDRPLNIYSKKLF	TRGV8	.	TRGJ2	19	-1	-1	29
996	0.005190554857806938	TGTGCCACCTGGGATAGCCGGGGGGGGAAAAAGAAACTCTTT	CATWDSRGGKKKLF	TRGV8	.	TRGJ2	16	-1	-1	30
967	0.005039424244477219	TGTGCCACCTGGGACGGGGTCTTATATTATAAGAAACTCTTT	CATWDGVLYYKKLF	TRGV4	.	TRGJ2	17	-1	-1	24
948	0.004940407635743953	TGTGCCACCTGGGACGGGCCTCGGGTCAGGAAACTCTTT	CATWDGPRVRKLF	TRGV4	.	TRGJ2	19	-1	-1	29
775	0.004038835356225279	TGTGCCACCTGGTCCCCGCCTTGGGGTAAGAAACTCTTT	CATWSPPWGKKLF	TRGV8	.	TRGJ2	11	-1	-1	26
637	0.0033196620927941965	TGTGCCACCTGGGACAGGCCTCCGAATTATTATAAGAAACTCTTT	CATWDRPPNYYKKLF	TRGV7	.	TRGJ2	20	-1	-1	22
244	0.001271581712153507	TGTGCCACCTGGGACGGGCCCTATGTCTTT	CATWDGPYVF	TRGV2	.	TRGJ1	20	-1	-1	25
51	2.6578142344192154E-4	TGTGTCACCTGGTCCCCGCCTTGGGGTAAGAAACTCTTT	CVTWSPPWGKKLF	TRGV8	.	TRGJ1	11	-1	-1	26
33	1.7197621516830218E-4	TGTGCTGCGTGGATCCCCCGGCGGCATTGCTGGTTCAAGATATTT	CAAWIPRRHCWFKIF	TRGV10	.	TRGJP1	11	-1	-1	30
22	1.1465081011220145E-4	TGTGCCACCTGGGACGGGCCCTATCTCTTT	CATWDGPYLF	TRGV2	.	TRGJ1	20	-1	-1	24
10	5.2114004596455204E-5	TGTGCCATTGATAAGAAACTCTTT	CAIDKKLF	TRGV9	.	TRGJ1	9	-1	-1	6
4	2.084560183858208E-5	TGTGCCTTGTGGGCTATGGAGAATTATAAGAAACTCTTT	CALWAMENYKKLF	TRGV9	.	TRGJ1	12	-1	-1	22
3	1.563420137893656E-5	TGTGCCACCTGGGATTCCCCCCCGGCGTATTATTATAAGAAACTCTTT	CATWDSPPAYYYKKLF	TRGV8	.	TRGJ1	14	-1	-1	25
3	1.563420137893656E-5	TGTGCCTTGTGGGAGGTGCATCGATATAAGAAACTCTTT	CALWEVHRYKKLF	TRGV9	.	TRGJ1	19	-1	-1	24
3	1.563420137893656E-5	TGTGCCACCTGGGATTGGGATAAGAAACTCTTT	CATWDWDKKLF	TRGV4	.	TRGJ1	18	-1	-1	19
2	1.042280091929104E-5	TGTGCCACCTGGGATAGGCCCCCGGCGTATTATAAGAAACTCTTT	CATWDRPPAYYKKLF	TRGV8	.	TRGJ1	19	-1	-1	27
2	1.042280091929104E-5	TGTGCCACCTGGGGCGATAAGAAACTCTTT	CATWGDKKLF	TRGV8	.	TRGJ1	12	-1	-1	16
2	1.042280091929104E-5	TGTGCCACCTGGGATGGGCTCAAACTCTTT	CATWDGLKLF	TRGV4	.	TRGJ1	21	-1	-1	21
2	1.042280091929104E-5	TGTGCCACCTGGGACGGTACCTATGTCTTT	CATWDGTYVF	TRGV2	.	TRGJ1	16	-1	-1	25
2	1.042280091929104E-5	TGTGCCACCTGGGACGGCCTGCTCTTT	CATWDGLLF	TRGV4	.	TRGJ1	16	-1	-1	21
1	5.21140045964552E-6	TGTGCCACCTGGGATTGGGATAATAAGAAACTCTTTGGCAGTGGAACAACACGCACTGTCAGAAAGGAATCCGGCATTCCGTCAGGCAAATTTGAGGTGGATAGGATACCTGAAACGTCTACATCCACTCTCACCATTCACAATGTAGAGAAACAGGACATAGCTACCTACTACTGTGCCTTGTGGGAGGTGCAAAGAAACTATAAGAAACTCTTT	CATWDWDNKKLFGSGTTRTVRKESGIPSGKFEVDRIPETSTSTLTIHNVEKQDIATYYCALWEVQRNYKKLF	TRGV4	.	TRGJ1	18	-1	-1	201
1	5.21140045964552E-6	TGTGCCACCTGGGATTGGGATAATAAGAAACTCTTTGGCAGTGGAACAACACCTTCCACTTCCACTTTGAAAATAAAGTTCTTAGAGAAAGAAGATGAGGTGGTGTACCACTGTGCCTGCTGGTGGTCCGAGAACAAGAGTTGGGCAAAAAAAATCAAGGTATTT	CATWDWDNKKLFGSGTTPSTSTLKIKFLEKEDEVVYHCACWWSENKSWAKKIKVF	TRGV4	.	TRGJP	18	-1	-1	134
1	5.21140045964552E-6	TGTGCCTTGTGGGAGGTGCTTCAGAAACTCTTTGGCAGTGGAACAACACCTTCCACTTCCACTTTGAAAATAAAGTTCTTAGAGAAAGAAGATGAGGTGGTGTACCACTGTGCCTGCTGGTGGTCCGAGAACAAGAGTTGGGCAAAAAGAATCAAGGTATTT	CALWEVLQKLFGSGTTPSTSTLKIKFLEKEDEVVYHCACWWSENKSWAKRIKVF	TRGV9	.	TRGJP	18	-1	-1	131
1	5.21140045964552E-6	TGTGCCACCTGGGACAGCCCTTCGGGACGACTATTACAAGAAACTCTTTGGCAGTGGAACAACACCTGTAATGATAAGCTTTGTTCCGGCTTCCACTTCCTCTTT	CATWDSPSGRLLQETLWQWNNTCNDKLCSGFHFLF	TRGV7	.	TRGJ1	20	-1	-1	99
1	5.21140045964552E-6	TGTGCCACCTGGGATAAGGATAGAAACTCTTTGGCAGTGGAACAACACTGTAATGATAAGCTTTGTTCCGGCTTCCACTTCCTCTTT	CATWDKDRNSLAVEQHCNDKLCSGFHFLF	TRGV4	.	TRGJ1	14	-1	-1	81
1	5.21140045964552E-6	TGTGCCGCCTGGGATTTCAATGTGGGTATGCGGCCTATCGTTCAACTGAATTATTGTAAGAGACTCTTT	CAAWDFNVGMRPIVQLNYCKRLF	TRGV4	.	TRGJ1	14	-1	-1	47
1	5.21140045964552E-6	TGTGCCACCTGGGATTTCAATGTGGGTATGCGGCCTGTCGCTCAGCTGAATTATTATAAGAAACTCTTT	CATWDFNVGMRPVAQLNYYKKLF	TRGV4	.	TRGJ1	14	-1	-1	47
1	5.21140045964552E-6	TGTGCCACCTGGGATATAAATTTGGGTATGCGGCCTATCGTTCAACTGAATTATTATAAGAAACTCTTT	CATWDINLGMRPIVQLNYYKKLF	TRGV8	.	TRGJ1	15	-1	-1	47
1	5.21140045964552E-6	TGTGTCTTGTGGGAGGTGTCGTTGGTAGGGTTAGGCAAAAAAATCAAGGTGTTT	CVLWEVSLVGLGKKIKVF	TRGV9	.	TRGJP	17	-1	-1	26
1	5.21140045964552E-6	TGTGCCTTGTGGGAGGTGTCGTTGGTAGGGTTAGGCAAAAAAACCGAGGTATTT	CALWEVSLVGLGKKTEVF	TRGV9	.	TRGJP	17	-1	-1	26
1	5.21140045964552E-6	TGTGCCACCTGGGACAGGCCTATCGTTCAACTGAATTATTATAAGAAACTCTTT	CATWDRPIVQLNYYKKLF	TRGV5	.	TRGJ1	23	-1	-1	32
1	5.21140045964552E-6	TGTGCCACCTGGCAGAATTATTATAGTAGTGATTGGATCAAGACGTTT	CATWQNYYSSDWIKTF	TRGV4	.	TRGJP2	11	-1	-1	21
1	5.21140045964552E-6	TGTGCCACCTGGGATTCCCCCCCGGCTAATTATTATAAGAAACTCTTT	CATWDSPPANYYKKLF	TRGV8	.	TRGJ1	14	-1	-1	27
1	5.21140045964552E-6	TGTGCCACCTGGGATTCCCCCCCGGCGTATTATTCTAAGAAACTCTTT	CATWDSPPAYYSKKLF	TRGV8	.	TRGJ1	14	-1	-1	25
1	5.21140045964552E-6	TGTGCCACCTGGGACCCCCACGAAGGGGATTATTATAAGAAACTCTTT	CATWDPHEGDYYKKLF	TRGV2	.	TRGJ1	14	-1	-1	28
1	5.21140045964552E-6	TGTGCCACCTGGGACAGGCCTAGGGACGACTATTATAAGAAACTCTTT	CATWDRPRDDYYKKLF	TRGV5	.	TRGJ1	20	-1	-1	30
1	5.21140045964552E-6	TGTGTCACCTGGGACGGGCTTGGTAGTGATTGGATCAAGACGTTT	CVTWDGLGSDWIKTF	TRGV4	.	TRGJP2	18	-1	-1	22
1	5.21140045964552E-6	TGTGCCACCTGGATTCCCCCCCCGGCGTATTATAAGAAACTCTTT	CATWIPPPAYYKKLF	TRGV8	.	TRGJ1	11	-1	-1	27
1	5.21140045964552E-6	TGTGCCTTGTGGGAGGTGCAAAGAAGCTATACGGAACTCTTT	CALWEVQRSYTELF	TRGV9	.	TRGJ1	19	-1	-1	27
1	5.21140045964552E-6	TGTGCCACCTGGGATAGGGATTGGGATAATAAGAAACTCTTT	CATWDRDWDNKKLF	TRGV8	.	TRGJ1	17	-1	-1	25
1	5.21140045964552E-6	TATGCCTTGTGGGAGGCGCAAGGAAACTATAAGAAACTCTTT	YALWEAQGNYKKLF	TRGV9	.	TRGJ1	19	-1	-1	27
1	5.21140045964552E-6	TGTGCCTTGTGGGAGACCGCGGATTATAAGAAACTCTTT	CALWETADYKKLF	TRGV9	.	TRGJ1	14	-1	-1	22
1	5.21140045964552E-6	TGTGCCCTGTGGGAGGTGCATCGATATAAGAAACTCTTT	CALWEVHRYKKLF	TRGV9	.	TRGJ1	19	-1	-1	24
1	5.21140045964552E-6	TGTGCCACCTGGGATGATATTGCCGTGAAGAAACTCTTT	CATWDDIAVKKLF	TRGV4	.	TRGJ1	15	-1	-1	27
1	5.21140045964552E-6	TGTGCCACCTGGGATAGGCCTTGGGGTAAGAAACTCTTT	CATWDRPWGKKLF	TRGV8	.	TRGJ1	20	-1	-1	26
1	5.21140045964552E-6	TGTGCCACCTGGGACGGGCCCACGGAGGTACCACTGGTT	CATWDGPTEVPLV	TRGV4	.	TRGJ1	21	-1	-1	37
1	5.21140045964552E-6	TGTGCTGCGTGGGATTGGGATAATAAGATACTCTTT	CAAWDWDNKILF	TRGV10	.	TRGJ1	15	-1	-1	19
1	5.21140045964552E-6	TGTGCCACCTGGCAGAATTATTATGGGAAGCTCTTT	CATWQNYYGKLF	TRGV4	.	TRGJ1	11	-1	-1	14
1	5.21140045964552E-6	TGTGCCACCTGGGATAAGGATAGTAAGAAACTCTTT	CATWDKDSKKLF	TRGV4	.	TRGJ1	14	-1	-1	23
1	5.21140045964552E-6	TGTGCCACATGGGATTGGGATAATAAGAAAATATTT	CATWDWDNKKIF	TRGV4	.	TRGJ1	18	-1	-1	19
1	5.21140045964552E-6	CGTACCACCTGGGATTGGGATAATAAGAACCTCTTT	RTTWDWDNKNLF	TRGV4	.	TRGJ1	18	-1	-1	19
1	5.21140045964552E-6	TGTGCCACCTGGGCTAACTATAAGAAACTCTTT	CATWANYKKLF	TRGV8	.	TRGJ1	15	-1	-1	18
1	5.21140045964552E-6	TGTGCCACCTGGGATTGGGATAATAAACTCTTT	CATWDWDNKLF	TRGV4	.	TRGJ1	18	-1	-1	19
1	5.21140045964552E-6	TGTGCCTTGTGGGAGGTAAAGAAACTCTTT	CALWEVKKLF	TRGV9	.	TRGJ1	16	-1	-1	18
1	5.21140045964552E-6	TGTGCCACCTGGGACGGGGAGAAACTCTTT	CATWDGEKLF	TRGV4	.	TRGJ1	17	-1	-1	19
1	5.21140045964552E-6	TGTGCCACCTGGGATAGGAAACTCTTT	CATWDRKLF	TRGV8	.	TRGJ1	17	-1	-1	13
1	5.21140045964552E-6	TGTGCCACCCCCAAACTCTTT	CATPKLF	TRGV8	.	TRGJ1	8	-1	-1	12
