# Supplementary material for: Dissection of the Human T-Cell Receptor γ Gene Repertoire in the Brain and Peripheral Blood Identifies Age- and Alzheimer's Disease-Associated Clonotype Profiles
Source: Front Immunol. 2020 Jan 29;11:12. doi: 10.3389/fimmu.2020.00012 (PMC7025544; doi:10.3389/fimmu.2020.00012)
Supplement: Supplementary file 5 [file Data_Sheet_2.zip › repertoires_corrected_and_decontaminated/239.txt]

count	freq	cdr3nt	cdr3aa	v	d	j	VEnd	DStart	DEnd	JStart
131678	0.6640912231507492	TGTGCCTTGTGGGCTATGGAGAATTATAAGAAACTCTTT	CALWAMENYKKLF	TRGV9	.	TRGJ2	12	-1	-1	22
36647	0.18482169424509412	TGTGCTGCGTGGGATCTTGCCTATTATAAGAAACTCTTT	CAAWDLAYYKKLF	TRGV10	.	TRGJ2	14	-1	-1	21
28256	0.1425033916170322	TGTGCTGCGTGGAGTAGTGATTGGATCAAGACGTTT	CAAWSSDWIKTF	TRGV10	.	TRGJP2	11	-1	-1	12
1496	0.007544771866473676	TGTGCTGCGTGGGTATATACCACTGGTTGGTTCAAGATATTT	CAAWVYTTGWFKIF	TRGV10	.	TRGJP1	19	-1	-1	11
19	9.582263734157744E-5	TGTGCCACCTGGGATGGCCGTGTAAAATATAAGAAACTCTTT	CATWDGRVKYKKLF	TRGV4	.	TRGJ1	16	-1	-1	27
16	8.069274723501259E-5	TGTGCTGCGCTCTATTATAAGAAACTCTTT	CAALYYKKLF	TRGV10	.	TRGJ1	8	-1	-1	12
11	5.547626372407115E-5	TGTGCCACCTGGGATGGTTTAGAGTATAAGAAACTCTTT	CATWDGLEYKKLF	TRGV4	.	TRGJ1	16	-1	-1	24
9	4.5389670319694576E-5	TGTGCCACCTGGGACAGGCCCGGAAACTCTTTGGCAGTGGAACAACACAGCATGGGTAAGACAAGCAACAAAGTGGAGGCAAGAAAGAATTCTCAAACTCTCACTTCAATCCTTACCATCAAGTCCGTAGAGAAAGAAGACATGGCCGTTTACTACTGTGCTGCGTGGGATCTTGCCTATTATAAGAAACTCTTT	CATWDRPGNSLAVEQHSMGKTSNKVEARKNSQTLTSILTIKSVEKEDMAVYYCAAWDLAYYKKLF	TRGV7	.	TRGJ1	19	-1	-1	177
9	4.5389670319694576E-5	TGTGCCACCTGGGATGGGGGTGGGGTTTCGAATTATTATAAGAAACTCTTT	CATWDGGGVSNYYKKLF	TRGV4	.	TRGJ1	17	-1	-1	26
9	4.5389670319694576E-5	TGTGCCACCTGGGACAGGCTCGGGGATTATAAGAAACTCTTT	CATWDRLGDYKKLF	TRGV3	.	TRGJ1	18	-1	-1	25
8	4.0346373617506294E-5	TGTGCCACCTGGGACAGGCCCGGAAACTCTTTGGCAGTGGAACAACACGGCACTGTCAGAAAGGAATCCGGCATTCCGTCAGGCAAATTTGAGGTGGATAGGATACCTGAAACGTCTACATCCACTCTCACCATTCACAATGTAGAGAAACAGGACATAGCTACCTACTACTGTGCCTTGTGGGCTATGGAGAATTATAAGAAACTCTTT	CATWDRPGNSLAVEQHGTVRKESGIPSGKFEVDRIPETSTSTLTIHNVEKQDIATYYCALWAMENYKKLF	TRGV7	.	TRGJ1	19	-1	-1	193
7	3.5303076915318004E-5	TGTGCCACCTGGGGTCTTATTATAAGAAACTCTTTGGCAGTGGAACAACACGGCACTGTCAGAAAGGAATCCGGCATTCCGTCAGGCAAATTTGAGGTGGATAGGATACCTGAAACGTCTACATCCACTCTCACCATTCACAATGTAGAGAAACAGGACATAGCTACCTACTACTGTGCCTTGTGGGCTATGGAGAATTATAAGAAACTCTTT	CATWGLIIRNSLAVEQHGTVRKESGIPSGKFEVDRIPETSTSTLTIHNVEKQDIATYYCALWAMENYKKLF	TRGV2	.	TRGJ1	12	-1	-1	196
7	3.5303076915318004E-5	TGTGCCACCTGGGACAGGCCCGGAAACTCTTTGGCAGTGGAACAACACAGCATGGGTAAGACAAGCAACAAAGTGGAGGCAAGAAAGAATTCTCAAACTCTCACTTCAATCCTTACCATCAAGTCCGTAGAGAAAGAAGACATGGCCGTTTACTACTGTGCTGCGTGGAGTAGTGATTGGATCAAGACGTTT	CATWDRPGNSLAVEQHSMGKTSNKVEARKNSQTLTSILTIKSVEKEDMAVYYCAAWSSDWIKTF	TRGV7	.	TRGJP2	19	-1	-1	168
7	3.5303076915318004E-5	TGTGCCACCTGGGACGGGCAAAATTATTATAAGAAACTCTTT	CATWDGQNYYKKLF	TRGV2	.	TRGJ1	18	-1	-1	21
6	3.025978021312972E-5	TGTGCTGCGTGGGATCCCGCTAATATCGTTAAGAAACTCTTT	CAAWDPANIVKKLF	TRGV10	.	TRGJ1	14	-1	-1	29
5	2.5216483510941433E-5	TGTGCCACCCGGGACAGGCCCGGAAACTCTTTGGCAGTGGAACAACACAGCATGGGTAAGACAAGCAACAAAGTGGAGGCAAGAAAGAATTCTCAAACTCTCACTTCAATCCTTACCATCAAGTCCGTAGAGAAAGAAGACATGGCCGTTTACTACTGTGCTGCGTGGAGTAGTGATTGGATCAAGACGTTT	CATRDRPGNSLAVEQHSMGKTSNKVEARKNSQTLTSILTIKSVEKEDMAVYYCAAWSSDWIKTF	TRGV7	.	TRGJP2	19	-1	-1	168
5	2.5216483510941433E-5	TGTGCCACCTGGGACAGGCGGGGGAAGGTTAAGAAACTCTTT	CATWDRRGKVKKLF	TRGV3	.	TRGJ1	18	-1	-1	29
5	2.5216483510941433E-5	TGTGCTGCGTGGGATAGCGGTAAGAAACTCTTT	CAAWDSGKKLF	TRGV10	.	TRGJ1	14	-1	-1	20
5	2.5216483510941433E-5	TGTGCCTTGTGGGAGGTAAAGAAACTCTTT	CALWEVKKLF	TRGV9	.	TRGJ1	16	-1	-1	18
4	2.0173186808753147E-5	TGTGCCTTGTGGGAGGTAAGGCCGGAGAAGGGGAAACTCTTT	CALWEVRPEKGKLF	TRGV9	.	TRGJ1	16	-1	-1	32
4	2.0173186808753147E-5	TGTGCCACCTGGGACGCCCCGAATTATTATAAGAAACTCTTT	CATWDAPNYYKKLF	TRGV2	.	TRGJ1	15	-1	-1	19
4	2.0173186808753147E-5	TGTGCCACCTGGGATGCTTATAAGAAACTCTTT	CATWDAYKKLF	TRGV4	.	TRGJ1	15	-1	-1	17
4	2.0173186808753147E-5	TGTGCCACCTGGGACAGTTATAAGAAACTCTTT	CATWDSYKKLF	TRGV7	.	TRGJ1	16	-1	-1	17
3	1.512989010656486E-5	TGTGCTGCGTGGAATCAGGCCCCCACTAATAAGAAACTCTTT	CAAWNQAPTNKKLF	TRGV10	.	TRGJ1	14	-1	-1	28
3	1.512989010656486E-5	TGTGCCACCTGGGATGGGCCGTATTATTATAAGAAACTCTTT	CATWDGPYYYKKLF	TRGV4	.	TRGJ1	19	-1	-1	19
2	1.0086593404376573E-5	TGTGCCACCTGGGACAGGCCCGGAAACTCTTTGGCAGTGGAACAACACGGCACTGTCAGAAAGGAATCCTTCCACTTCCTCTTT	CATWDRPGNSLAVEQHGTVRKESFHFLF	TRGV7	.	TRGJ1	19	-1	-1	78
2	1.0086593404376573E-5	TGTGCCACCCGGGACAGGCCCGGAAACTCTTTGGCAGTGGAACAACACGGCACTGTCAGAAAGGAATCCTTCCACTTCCTCTTT	CATRDRPGNSLAVEQHGTVRKESFHFLF	TRGV7	.	TRGJ1	19	-1	-1	78
2	1.0086593404376573E-5	TGTGCCACCTGGGATGGTGAGGAATATTATAAGAAACTCTTT	CATWDGEEYYKKLF	TRGV4	.	TRGJ1	16	-1	-1	21
2	1.0086593404376573E-5	TGTGCCACCTGGGATGATATTGCCGTGAAGAAACTCTTT	CATWDDIAVKKLF	TRGV4	.	TRGJ1	15	-1	-1	27
2	1.0086593404376573E-5	GGTGCCTCGTGGGCTATGGAGAATTATAAGAAAATCTTT	GASWAMENYKKIF	TRGV9	.	TRGJ1	12	-1	-1	22
2	1.0086593404376573E-5	TGTGCTGCGTGGGTCAACTATTATAAGAAACTCTTT	CAAWVNYYKKLF	TRGV10	.	TRGJ1	12	-1	-1	15
2	1.0086593404376573E-5	TGTGCTGGGGATCTTGCCTATTATAAGAAACTCTTT	CAGDLAYYKKLF	TRGV10	.	TRGJ1	6	-1	-1	18
2	1.0086593404376573E-5	TGTGCCACCTGGGGGAATTATTATAAGAAACTCTTT	CATWGNYYKKLF	TRGV3	.	TRGJ1	12	-1	-1	14
2	1.0086593404376573E-5	TGTGCCACCTGGGACGGGCGGGGGAAGAAACTCTTT	CATWDGRGKKLF	TRGV2	.	TRGJ1	18	-1	-1	24
2	1.0086593404376573E-5	TGTGCCACCGGCGGAACTTATAAGAAACTCTTT	CATGGTYKKLF	TRGV4	.	TRGJ1	8	-1	-1	17
2	1.0086593404376573E-5	TGTGCCACCTGGGATCCGAAACTCTTT	CATWDPKLF	TRGV2	.	TRGJ1	13	-1	-1	17
1	5.043296702188287E-6	TGTGCCACCTGGGACAGGCCCGGAAACTCTTTGGCAGTGGAACAACACAGCATGGGTAAGACAAGCAACAAAGTGGAGGCAAGAAAGAATTCTCAAACTCTCACTTCAATCCTTACCATCAAGTCCGTAGAGAAAGAAGACATGGCCGTTTACTACTGTGCTGCGTGGGTATATACCACTGGTTGGTTCAAGATATTT	CATWDRPGNSLAVEQHSMGKTSNKVEARKNSQTLTSILTIKSVEKEDMAVYYCAAWVYTTGWFKIF	TRGV7	.	TRGJP1	19	-1	-1	167
1	5.043296702188287E-6	TGTGCCACCTGGGGTCTTATTATAAGAAACTCTTTGGCAGTGGAACAAAGCATGGGTAAGACAAGCAACAAAGTGGAGGCAAGAAAGAATTCTCAAACTCTCACTTCAATCCTTACCATCAAGTCCGTAGAGAAAGAAGACATGGCCGTTTACTACTGTGCTGCGTGGGATCTTGCCTATTATAAGAAACTCTTT	CATWGLIIRNSLAVEQSMGKTSNKVEARKNSQTLTSILTIKSVEKEDMAVYYCAAWDLAYYKKLF	TRGV2	.	TRGJ1	12	-1	-1	177
1	5.043296702188287E-6	TGTGCCACCTGGGACAGGCCCGGAAACTCTTTGGCAGTGGAAAGAAAGGAATCCGGCATTCCGTCAGGCAAATTTGAGGTGGATAGGATACCTGAAACGTCTACATCCACTCTCACCATTCACAATGTAGAGAAACAGGACATAGCTACCTACTACTGTGCCTTGTGGGCTATGGAGAATTATAAGAAACTCTTT	CATWDRPGNSLAVERKESGIPSGKFEVDRIPETSTSTLTIHNVEKQDIATYYCALWAMENYKKLF	TRGV7	.	TRGJ1	19	-1	-1	178
1	5.043296702188287E-6	TGTGCCTTGTGGGCTATGGAGAATTATAAGAAACTCTTTGGCAGTGGAAGCATGGGTAAGACAAGCAACAAAGTGGAGGCAAGAAAGAATTCTCAAACTCTCACTTCAATCCTTACCATCAAGTCCGTAGAGAAAGAAGACATGGCCGTTTACTACTGTGCTGCGTGGAGTAGTGATTGGATCAAGACGTTT	CALWAMENYKKLFGSGSMGKTSNKVEARKNSQTLTSILTIKSVEKEDMAVYYCAAWSSDWIKTF	TRGV9	.	TRGJP2	12	-1	-1	168
1	5.043296702188287E-6	TGTGCCACCTGGGACAGGCTTTTAACTGTCAGAAAGGAATCCGGCATTCCGTCAGGCAAATTTGAGGTGGATAGGATACCTGAAACGTCTACATCCACTCTCACCATTCACAATGTAGAGAAACAGGACATAGCTACCTACTACTGTGCCTTGTGGGCTATGGAGAATTATAAGAAACTCTTT	CATWDRLLTVRKESGIPSGKFEVDRIPETSTSTLTIHNVEKQDIATYYCALWAMENYKKLF	TRGV3	.	TRGJ1	18	-1	-1	166
1	5.043296702188287E-6	TGTGCTGCGTGGGCCAGCGGCCGGGTTATTATAAGAAACTCTTTGGCAGTGGACGGCACTGTCAGAAAGGAATCCTTCCACTTCCTCTTT	CAAWASGRVIIRNSLAVDGTVRKESFHFLF	TRGV10	.	TRGJ1	12	-1	-1	84
1	5.043296702188287E-6	TGTGCTGCGTGGGCGATTATTATAAGAAACTCTTTGGCAGTGGAACAACATGCCTTGTGGGCTATGGAGAATTATAAGAAACTCTTT	CAAWAIIIRNSLAVEQHALWAMENYKKLF	TRGV10	.	TRGJ1	12	-1	-1	70
1	5.043296702188287E-6	TGTGCCACCTGGAGTCTTATTATAAGAAACTCTTTGGCAGTGGAACAACACGGCACTGTCAGAAAGGAATCCTTCCACTTCCTCTTT	CATWSLIIRNSLAVEQHGTVRKESFHFLF	TRGV2	.	TRGJ1	11	-1	-1	81
1	5.043296702188287E-6	TGTGCCACCTGGGACAGGCCCGGCACTGTCAGAAAGGAATCCTTCCACTTCCTCTTT	CATWDRPGTVRKESFHFLF	TRGV7	.	TRGJ1	19	-1	-1	51
1	5.043296702188287E-6	TGTGCCACCTGGGACAGGCCCGGCAATGTCAGAAAGGAATCCTTCCACTTACTCTTT	CATWDRPGNVRKESFHLLF	TRGV7	.	TRGJ1	19	-1	-1	50
1	5.043296702188287E-6	TATGCCACCTGGGATGGGGGTGGGGTTTCGAATTATTATAAGAAACTCTTT	YATWDGGGVSNYYKKLF	TRGV4	.	TRGJ1	17	-1	-1	26
1	5.043296702188287E-6	TGTGCCACCTGGGACCCCCACGAAGGGGATTATTATAAGAAACTCTTT	CATWDPHEGDYYKKLF	TRGV2	.	TRGJ1	14	-1	-1	28
1	5.043296702188287E-6	TGTGCTGCGTGGGCCAGCGGCCGGGTTATTAATAAACTCTTT	CAAWASGRVINKLF	TRGV10	.	TRGJ1	12	-1	-1	25
1	5.043296702188287E-6	TGTGCCTTGTGTGAGTCGCCGTATTATTATAAGAAACTCTTT	CALCESPYYYKKLF	TRGV9	.	TRGJ1	14	-1	-1	19
1	5.043296702188287E-6	TGTGCCACCTGGGACAGGCGGGGGAAGGTTAGGAAACTCTTT	CATWDRRGKVRKLF	TRGV5	.	TRGJ1	18	-1	-1	29
1	5.043296702188287E-6	TTTGCCCTGTGGGCTATGGGGAATTATAAGAAACTCTTT	FALWAMGNYKKLF	TRGV9	.	TRGJ1	12	-1	-1	22
1	5.043296702188287E-6	TGTGCCTTGTGTTCTATGGAGGATTATAAGAAACTCTTT	CALCSMEDYKKLF	TRGV9	.	TRGJ1	10	-1	-1	22
1	5.043296702188287E-6	TGTGCCTTGTGGGTTACGGAGAATTATAAGAAACCCTTT	CALWVTENYKKPF	TRGV9	.	TRGJ1	12	-1	-1	22
1	5.043296702188287E-6	TGTGCCTTGCGTACTATGGAGAATTATAAGAAACTCTTT	CALRTMENYKKLF	TRGV9	.	TRGJ1	8	-1	-1	22
1	5.043296702188287E-6	TGTGCCACCTGGGACAGCCTCGGGTATAAGAAACTCTTT	CATWDSLGYKKLF	TRGV3	.	TRGJ1	19	-1	-1	24
1	5.043296702188287E-6	TGCGCCTTGTGGGCTATGGAGGGTTATAAGAAACTCTTT	CALWAMEGYKKLF	TRGV9	.	TRGJ1	12	-1	-1	23
1	5.043296702188287E-6	TGCGCCTTGTGGGCTACGGAGAATTATAATAAACTCTTT	CALWATENYNKLF	TRGV9	.	TRGJ1	12	-1	-1	22
1	5.043296702188287E-6	TGTGCTGCGTGGAGTAGTGATTGGAGCAAGAAGGGT	CAAWSSDWSKKG	TRGV10	.	TRGJP2	11	-1	-1	12
1	5.043296702188287E-6	TGTGCTGCGCGGGACGTTTGGGGAAAGAAACTCTTT	CAARDVWGKKLF	TRGV10	.	TRGJ1	13	-1	-1	24
1	5.043296702188287E-6	TGTGCCTGGGCTATGGAGAATTATAAGAAACTCTTT	CAWAMENYKKLF	TRGV9	.	TRGJ1	6	-1	-1	19
1	5.043296702188287E-6	TGTGCCACCTGGTCATCCGTCCGGAAGAAACTCTTT	CATWSSVRKKLF	TRGV8	.	TRGJ1	11	-1	-1	24
1	5.043296702188287E-6	TGTGCCACCTGGGATTCATATTATAAGAAACTCTTT	CATWDSYYKKLF	TRGV8	.	TRGJ1	14	-1	-1	18
1	5.043296702188287E-6	TGTGCCACCTGGGATGGGCGAAGCGAGAAACTCTTT	CATWDGRSEKLF	TRGV4	.	TRGJ1	18	-1	-1	25
1	5.043296702188287E-6	TGTGTCACCTGGGACAGTTATAAGAAACTCTTT	CVTWDSYKKLF	TRGV7	.	TRGJ1	16	-1	-1	17
1	5.043296702188287E-6	TGTGCTGGGATCGATTATTATAAGAAACTCTTT	CAGIDYYKKLF	TRGV10	.	TRGJ1	6	-1	-1	10
1	5.043296702188287E-6	TGTGCTGCGTGGGATTGGGAGAAACTCTTT	CAAWDWEKLF	TRGV10	.	TRGJ1	15	-1	-1	19
1	5.043296702188287E-6	TGTGCCTTGTGGGAGGTAAGGAAACTCTTT	CALWEVRKLF	TRGV9	.	TRGJ1	16	-1	-1	16
1	5.043296702188287E-6	TGTGCCACCTGGGATGGGAAACTCTTT	CATWDGKLF	TRGV4	.	TRGJ1	17	-1	-1	17
1	5.043296702188287E-6	TCCTATTATAAGAAACTCTTT	SYYKKLF	TRGV4	.	TRGJ1	0	-1	-1	3
