# Supplementary material for: Dissection of the Human T-Cell Receptor γ Gene Repertoire in the Brain and Peripheral Blood Identifies Age- and Alzheimer's Disease-Associated Clonotype Profiles
Source: Front Immunol. 2020 Jan 29;11:12. doi: 10.3389/fimmu.2020.00012 (PMC7025544; doi:10.3389/fimmu.2020.00012)
Supplement: Supplementary file 5 [file Data_Sheet_2.zip › repertoires_corrected_and_decontaminated/203.txt]

count	freq	cdr3nt	cdr3aa	v	d	j	VEnd	DStart	DEnd	JStart
36888	0.2603981363828886	TGTGCCACCTTGTGGGATGAATTAAAGCGGTATTATAAGAAACTCTTT	CATLWDELKRYYKKLF	TRGV9	.	TRGJ2	16	-1	-1	30
26998	0.19058308626288295	TGTGCCTTGTGGGAGAGCAAACCGAGGGGTAACAAAGAGTTGGGCAAAAAAATCAAGGTATTT	CALWESKPRGNKELGKKIKVF	TRGV9	.	TRGJP	14	-1	-1	34
7074	0.04993646759847522	TGTGCCTTGTGGGAGGGGGCCACGATAGAACAAGAGTTGGGCAAAAAAATCAAGGTATTT	CALWEGATIEQELGKKIKVF	TRGV9	.	TRGJP	15	-1	-1	30
6040	0.04263730057885077	TGTGCCACCTGGGACAAGCCGCATTTGAATTATTATAAGAAACTCTTT	CATWDKPHLNYYKKLF	TRGV3	.	TRGJ2	19	-1	-1	22
5869	0.041430184949879996	TGTGCCACCTGGGACGGGGATCGAATTCGTCTTTATTATAAGAAACTCTTT	CATWDGDRIRLYYKKLF	TRGV2	.	TRGJ2	17	-1	-1	32
5632	0.03975716504306085	TGTGCCACCTGGGACAGGCCCATCGCAGGGTATAAGAAACTCTTT	CATWDRPIAGYKKLF	TRGV7	.	TRGJ2	28	-1	-1	30
4639	0.032747423408160385	TGTGCCACCTGGGACAGGCAGAACTATAAGAAACTCTTT	CATWDRQNYKKLF	TRGV3	.	TRGJ2	18	-1	-1	24
3697	0.02609769871523366	TGTGCCTTGTGGGAGGTGCTAGAGTTGGGCAAAAAAATCAAGGTATTT	CALWEVLELGKKIKVF	TRGV9	.	TRGJP	18	-1	-1	17
3584	0.02530001411831145	TGTGCCTTGTGGGACGTGCAAGAGTTGGGCAAAAAAATCAAGGTATTT	CALWDVQELGKKIKVF	TRGV9	.	TRGJP	19	-1	-1	17
2974	0.020993929126076522	TGTGCCTTGTGGGAGAATTATTATAAGAAACTCTTT	CALWENYYKKLF	TRGV9	.	TRGJ2	14	-1	-1	14
2956	0.020866864323026965	TGTGCCTTGTGGGAGGTGCAAGATTATTATAAGAAACTCTTT	CALWEVQDYYKKLF	TRGV9	.	TRGJ2	19	-1	-1	22
2922	0.020626853028377808	TGTGCCCAAGCGGGGGGACTCTTT	CAQAGGLF	TRGV9	.	TRGJ2	5	-1	-1	17
2916	0.020584498094027955	TGTGCCTTGTGGGAGACGACGGTGAATTATAAGAAACTCTTT	CALWETTVNYKKLF	TRGV9	.	TRGJ2	14	-1	-1	25
2578	0.018198503458986305	TGTGCCTTGTGGAGGGGTGGGAAACTCTTT	CALWRGGKLF	TRGV9	.	TRGJ2	18	-1	-1	20
2550	0.018000847098686996	TGTGCTGCGTGGGTTCATTATACCACTGGTTGGTTCAAGATATTT	CAAWVHYTTGWFKIF	TRGV10	.	TRGJP1	12	-1	-1	18
2480	0.017506706197938728	TGTGCTGCGTGGGATTACTATAAGAAACTCTTT	CAAWDYYKKLF	TRGV10	.	TRGJ2	17	-1	-1	13
2424	0.01711139347734011	TGTGCTGCGTGGGATTCCAATTATTATAAGAAACTCTTT	CAAWDSNYYKKLF	TRGV10	.	TRGJ1	15	-1	-1	13
2399	0.016934914584215727	TGTGCCACCTGGGAAAAACTCTTT	CATWEKLF	TRGV4	.	TRGJ2	13	-1	-1	15
2260	0.01595369193844416	TGTGCCACCTGGCATTATAAGAAACTCTTT	CATWHYKKLF	TRGV2	.	TRGJ2	11	-1	-1	13
2252	0.01589721869264436	TGTGCCACCTGGGATTGGGCTTATTATAAGAAACTCTTT	CATWDWAYYKKLF	TRGV4	.	TRGJ2	19	-1	-1	20
2219	0.015664266553720173	TGTGCCACCTGGGATACGAATTATTATAAGAAACTCTTT	CATWDTNYYKKLF	TRGV2	.	TRGJ2	13	-1	-1	13
2196	0.015501905972045744	TGTGCCACCTGGGACGGAATCAATAAGAAACTCTTT	CATWDGINKKLF	TRGV2	.	TRGJ2	16	-1	-1	22
2185	0.015424255259071016	TGTGCCACCTGGGATCCCTCGGTGTATTATAAGAAACTCTTT	CATWDPSVYYKKLF	TRGV8	.	TRGJ2	14	-1	-1	24
2172	0.015332486234646336	TGTGCCACCTGGGACGGGCGGAGTTATAAGAAACTCTTT	CATWDGRSYKKLF	TRGV2	.	TRGJ2	18	-1	-1	23
2128	0.015021883382747424	TGTGCCACCTGGATCCCCTTTCGAAATTATTATAAGAAACTCTTT	CATWIPFRNYYKKLF	TRGV8	.	TRGJ2	11	-1	-1	19
1342	0.009473386982916844	TGTGCCTTGTGGGAGGGGGCCACGATAGAACAAGAGTTGGGCAAAAAAAAAATCAAGGTATTT	CALWEGATIEQELGKKKIKVF	TRGV9	.	TRGJP	15	-1	-1	30
242	0.001708315685444021	TGTGCCTTGTGGGTGGTGCTAGAGTTGGGCAAAAAAATCAAGGTATTT	CALWVVLELGKKIKVF	TRGV9	.	TRGJP	18	-1	-1	13
7	4.941409007482705E-5	TGTGCCTTGTGGGATGAATTAAAGCGGTATTATAAGAAACTCTTT	CALWDELKRYYKKLF	TRGV9	.	TRGJ1	13	-1	-1	27
4	2.8236622899901173E-5	TGTGCCATTGATAAGAAACTCTTT	CAIDKKLF	TRGV9	.	TRGJ1	9	-1	-1	6
2	1.4118311449950586E-5	TGTGCCACCTTGTGGGATGAGCTAAAGCGGTATTGTAAGAAACTCTTT	CATLWDELKRYCKKLF	TRGV9	.	TRGJ1	16	-1	-1	30
1	7.059155724975293E-6	TGTGCCACCTGGCATTATAAGAAACTCTTTGGCAGTGGAACAACACTCGGCACTGTCAGAAAGGAATCCGGCATTCCGTCAGGCAAATTTGAGGTGGATAGGATACCTGAAACGTCTATATCCACTCTCACCATTCACAATGTAGAGAAACAGGACATAGCTACCTACTACTGTGCCACCTTGTGGGATGAATTAAAGCGGTATTATAAGAAACTCTTT	CATWHYKKLFGSGTTLGTVRKESGIPSGKFEVDRIPETSISTLTIHNVEKQDIATYYCATLWDELKRYYKKLF	TRGV2	.	TRGJ1	11	-1	-1	201
1	7.059155724975293E-6	TGTGCCACCTGGGACAGGCAGAACTATAAGAAACTCTTTGGCAGTGGCGGCACTGTCAGAAAGGAATCCGGCATTCCGTCAGGCAAATTTGAGGTGGATAGGATACCTGAAACGTCTACATCCACTCTCACCATTCACAATGTAGAGAAACAGGACATAGCTACCTACTACTGTGCCACCTTGTGGGATGAATTAAAGCGGTATTATAAGAAACTCTTT	CATWDRQNYKKLFGSGGTVRKESGIPSGKFEVDRIPETSTSTLTIHNVEKQDIATYYCATLWDELKRYYKKLF	TRGV3	.	TRGJ1	18	-1	-1	201
1	7.059155724975293E-6	TGTGCCACCTGGGATAGGCAAGCTCTTTGGCAGTGGAACGGCACTGTCAGAAAGGAATCCGGCATTCCGTCAGGCAAATTTGAGGTGGATAGGATACCTGAAACGTCTACATCCACTCTCACCATTCACAATGTAGAGAAACAGGACATAGCTACCTACTACTGTGCCACCTTGTGGGATGAATTAAAGCGGTATTATAAGAAACTCTTT	CATWDRQALWQWNGTVRKESGIPSGKFEVDRIPETSTSTLTIHNVEKQDIATYYCATLWDELKRYYKKLF	TRGV8	.	TRGJ1	18	-1	-1	192
1	7.059155724975293E-6	TGTGCCTTGTGGGAGAATTATTATAAGAAACTCTTTGGCAGGGAACAACACAGCATGGGTAAGACAAGCAACAAAGTGGAGGCAAGAAAGAATTCTCAAACTCTCACTTCAATCCTTACCATCAAGTCCGTAGAGAAAGAAGACATGGCCGTTTACTACTGTGCTGCGTGGGTTCATTATACCACTGGTTGGTTCAAGATATTT	CALWENYYKKLFGREQHSMGKTSNKVEARKNSQTLTSILTIKSVEKEDMAVYYCAAWVHYTTGWFKIF	TRGV9	.	TRGJP1	14	-1	-1	177
1	7.059155724975293E-6	TGTGCCACCTGGGACAGGCAGAACTATAAGAAACTCTTTGGCAGTGGAACAACAAGCATGGGTAAGACAAGCAACAAGGTGGAGGCAAGAAAGAATTCTCAAACTCTCACTTCAATCCTTACCATCAAGTCCGTAGAGAAAGAAGGCATGGCCGTTTACTACTGTGCTGCGTGGGATTCCAATTATTATAAGAAACTCTTT	CATWDRQNYKKLFGSGTTSMGKTSNKVEARKNSQTLTSILTIKSVEKEGMAVYYCAAWDSNYYKKLF	TRGV3	.	TRGJ1	18	-1	-1	175
1	7.059155724975293E-6	TGTGCCACCTGGGAAAAACTCTTTGGCAGTGGAACAACATCCACTCTCACCATTCACAATGTAGAGAAACAGGACATAGCTACCTACTACTGTGCCTTGTGGGAGAGCAAACCGAGGGGTAACAAAGAGTTGGGCAAAAAAATCAAGGTATTT	CATWEKLFGSGTTSTLTIHNVEKQDIATYYCALWESKPRGNKELGKKIKVF	TRGV4	.	TRGJP	13	-1	-1	124
1	7.059155724975293E-6	TGTGCCACCTGGGATACGAATTATTATAAGAAACTCTTTGGCAGTGGAACAACACAGAAGACATGGCCGTTTACTACTGTGCTGCGTGGGTCCGTATATTATAAGAAACTCTTT	CATWDTNYYKKLFGSGTTQKTWPFTTVLRGSVYYKKLF	TRGV2	.	TRGJ1	13	-1	-1	96
1	7.059155724975293E-6	TGTGCCACCTTGTGGGATGAATTAAAGCGGTATTATAAGAAACTCTTTGGCAGTGGAACAACCGGCACTGTCAGAAAGGAATCCTTCCACTTCCTCTTT	CATLWDELKRYYKKLFGSGTTGTVRKESFHFLF	TRGV9	.	TRGJ1	16	-1	-1	93
1	7.059155724975293E-6	TGTGCCACCTGGGGTAGGTTAAGAAACTCTTTGGCAGTGGAACACCACTGTAATGATAAGCTTTGTTCCGGCTTCCACTTCCTCTTT	CATWGRLRNSLAVEHHCNDKLCSGFHFLF	TRGV3	.	TRGJ1	12	-1	-1	81
1	7.059155724975293E-6	TGTGCTGCGTGGGGCCCTCTTTGGCAGTGGAACAACACCTGTAATGATAAGCTTTGTTCCGGCTTCCACTTCCTCTTT	CAAWGPLWQWNNTCNDKLCSGFHFLF	TRGV10	.	TRGJ1	12	-1	-1	72
1	7.059155724975293E-6	TGTGCCACCTGGGAGAGGAAGGAAGCTCTTTGGCAGTGGAACGGCACTGTCAGAAAGGAATCCTTCCACTTCCTCTTT	CATWERKEALWQWNGTVRKESFHFLF	TRGV2	.	TRGJ1	13	-1	-1	72
1	7.059155724975293E-6	TGTGCCACCTTGTGGGAGAGCAAACCGAGGGGTAACAAAGAGTTGGGCAAAAAAATCAAGGTATTT	CATLWESKPRGNKELGKKIKVF	TRGV9	.	TRGJP	17	-1	-1	37
1	7.059155724975293E-6	TGTGCCTTGTTGGAGAGCAAACCGAGGACTAACAAAGAGTTGGGCAAAAAAATCAAGGTATTT	CALLESKPRTNKELGKKIKVF	TRGV9	.	TRGJP	14	-1	-1	34
1	7.059155724975293E-6	TGTGCCTTGTGGGAGAGCAAACCGAGGGGTAACAAAGAGTTGGGAAAAAAAAGAAAGGTATTT	CALWESKPRGNKELGKKRKVF	TRGV9	.	TRGJP	14	-1	-1	34
1	7.059155724975293E-6	TGTACCTTGTGGGGGAGCAAACCGAGGGGTAACAAAGAGTTAGGCAAAAAAATCAGGGTATTT	CTLWGSKPRGNKELGKKIRVF	TRGV9	.	TRGJP	18	-1	-1	34
1	7.059155724975293E-6	AGTGCCTTGTGGGAGAGCAAGCCGAGGGGTAACAAAGAGTTGGGCAAAAAAATCAAGGTACTT	SALWESKPRGNKELGKKIKVL	TRGV9	.	TRGJP	14	-1	-1	34
1	7.059155724975293E-6	TGTGCCTTGTGGGGGAGCAAACCGAGTAACAAAGAGTTGGGCAAAAAAATCAAGGTATTT	CALWGSKPSNKELGKKIKVF	TRGV9	.	TRGJP	18	-1	-1	31
1	7.059155724975293E-6	TGTGCCACCTTGTGGGACGTGCAAGAGTTGGGCAAAAAAATCAAGGTATTT	CATLWDVQELGKKIKVF	TRGV9	.	TRGJP	22	-1	-1	20
1	7.059155724975293E-6	TGTGCCACCTGGGACAGGGATCGGATTCGTCTTTATTATAAGAGACTCTTT	CATWDRDRIRLYYKRLF	TRGV2	.	TRGJ1	18	-1	-1	32
1	7.059155724975293E-6	TGTGCCTTGTGGGAGGTCGGAGAGTCGGGCAAAAAAATCAAGGTATTT	CALWEVGESGKKIKVF	TRGV9	.	TRGJP	16	-1	-1	20
1	7.059155724975293E-6	TGTGTCACCTGGGACAGGCCCATCGCAGGGTATAGTAAACTCTTT	CVTWDRPIAGYSKLF	TRGV7	.	TRGJ1	28	-1	-1	30
1	7.059155724975293E-6	TGTGCCTTGTGGGATACGGACTTGGGCAAAAAGATCAAGGTATTT	CALWDTDLGKKIKVF	TRGV9	.	TRGJP	13	-1	-1	18
1	7.059155724975293E-6	TGTGCTGCGTGGGACCCCGCTAATATCGTTAAGAAACTCTTT	CAAWDPANIVKKLF	TRGV10	.	TRGJ1	13	-1	-1	29
1	7.059155724975293E-6	TGTGCTGCGTGGAATCAGGCCCCCACTAATAAGAAACTCTTT	CAAWNQAPTNKKLF	TRGV10	.	TRGJ1	14	-1	-1	28
1	7.059155724975293E-6	TGTGCCTTGTGGGAGAAGAAGGTGAATTATAAGAAAATATTT	CALWEKKVNYKKIF	TRGV9	.	TRGJ1	14	-1	-1	25
1	7.059155724975293E-6	TGTGCCACCTGGGATGGGCCGTGGTATTATAAGAAACTCTTT	CATWDGPWYYKKLF	TRGV4	.	TRGJ1	19	-1	-1	24
1	7.059155724975293E-6	TGTGCCTTGTGGGCTATGGAGAATTATAAGAAACCCTTT	CALWAMENYKKPF	TRGV9	.	TRGJ1	12	-1	-1	22
1	7.059155724975293E-6	TGTGCCTCGTGGGCTATGGAGAATTATAAGAAACTCTTT	CASWAMENYKKLF	TRGV9	.	TRGJ1	12	-1	-1	22
1	7.059155724975293E-6	TGTGCCACCTGGGAAGGAAATTATTATAAGAAAAGAGGG	CATWEGNYYKKRG	TRGV2	.	TRGJ1	16	-1	-1	18
1	7.059155724975293E-6	TGTGCCACCTGGGTTTATTATAAGAAACTCTTT	CATWVYYKKLF	TRGV2	.	TRGJ1	12	-1	-1	14
1	7.059155724975293E-6	TGTGCCACCTGGGATGCTTATAAGAAACTCTTT	CATWDAYKKLF	TRGV4	.	TRGJ1	15	-1	-1	17
