# Supplementary material for: Dissection of the Human T-Cell Receptor γ Gene Repertoire in the Brain and Peripheral Blood Identifies Age- and Alzheimer's Disease-Associated Clonotype Profiles
Source: Front Immunol. 2020 Jan 29;11:12. doi: 10.3389/fimmu.2020.00012 (PMC7025544; doi:10.3389/fimmu.2020.00012)
Supplement: Supplementary file 5 [file Data_Sheet_2.zip › repertoires_corrected_and_decontaminated/909br.txt]

count	freq	cdr3nt	cdr3aa	v	d	j	VEnd	DStart	DEnd	JStart
18572	0.12131267473153398	TGTGCCACCTGGGATGGGAATTATTATAAGAAACTCTTT	CATWDGNYYKKLF	TRGV4	.	TRGJ2	17	-1	-1	17
11399	0.07445849554516239	TGTGCCTTGTGGGAGGTGTTTGGTTGTTATAAGAAACTCTTT	CALWEVFGCYKKLF	TRGV9	.	TRGJ1	17	-1	-1	23
11284	0.0737073132495493	TGTGCCTTGTGGGAGGTGGAGGAGGGATATAAGAAACTCTTT	CALWEVEEGYKKLF	TRGV9	.	TRGJ1	17	-1	-1	27
11108	0.07255767773626316	TGTGCCTTGTGGGAGTTGCCTCCGAATTATTATAAGAAACTCTTT	CALWELPPNYYKKLF	TRGV9	.	TRGJ1	18	-1	-1	22
10056	0.0656859927363938	TGTGCCACCTGGGCCCCTTATTATAAGAAACTCTTT	CATWAPYYKKLF	TRGV3	.	TRGJ2	12	-1	-1	17
9412	0.06147937188096047	TGTGCCACCTGGGATAGTTATTATAAGAAACTCTTT	CATWDSYYKKLF	TRGV8	.	TRGJ2	16	-1	-1	17
8588	0.056096987432393594	TGTGCCACCAAGCCGGAAAAGAAACTCTTT	CATKPEKKLF	TRGV8	.	TRGJ2	8	-1	-1	18
7595	0.04961069161027356	TGTGCCACCTCCTATTATAAGAAACTCTTT	CATSYYKKLF	TRGV8	.	TRGJ2	9	-1	-1	12
6010	0.03925743997073655	TGTGCCTTGTGGGAGGTCCTTAAGAAACTCTTT	CALWEVLKKLF	TRGV9	.	TRGJ2	16	-1	-1	20
5953	0.038885114832910926	TGTGCCTTGTGGGATAAATATCGAACTGGTTGGTTCAAGATATTT	CALWDKYRTGWFKIF	TRGV9	.	TRGJP1	13	-1	-1	24
5627	0.03675567632534685	TGGGGGGGACTCTTT	WGGLF	TRGV2	.	TRGJ1	1	-1	-1	8
4942	0.03228124265147754	TGTGCCACCTGGGACAGGCCGAGGAGGAAACTCTTT	CATWDRPRRKLF	TRGV3	.	TRGJ2	19	-1	-1	26
4566	0.029825203145820815	TGTGCCACCTCGCAAGGGATGCTCTTT	CATSQGMLF	TRGV8	.	TRGJ2	9	-1	-1	21
4310	0.028153006035586445	TGTGCACTTTGGGACAGACGGGGATATAAGAAACTCTTT	CALWDRRGYKKLF	TRGV5	.	TRGJ2	16	-1	-1	24
4236	0.027669636558409323	TGTGCCACCTGGGATGTCTATTATAAGAAACTCTTT	CATWDVYYKKLF	TRGV4	.	TRGJ2	15	-1	-1	18
4085	0.026683301544169518	TGTGCCACCTGGGACGGACTAAATCTTGATTGGATCAAGACGTTT	CATWDGLNLDWIKTF	TRGV2	.	TRGJP2	16	-1	-1	26
4039	0.02638282862592428	TGTGCCACCTGGGACGGGCAGGGGAGTATTTTAACGTTT	CATWDGQGSILTF	TRGV2	.	TRGJP2	18	-1	-1	33
4013	0.026212996106916103	TGTGCCACCTGGGACGCCGAATATAGTAGTGATTGGATCAAGACGTTT	CATWDAEYSSDWIKTF	TRGV2	.	TRGJP2	15	-1	-1	20
3795	0.02478901575523215	TGTGCCACCTGGGGGCATTATAAGAAACTCTTT	CATWGHYKKLF	TRGV8	.	TRGJ2	12	-1	-1	16
3186	0.02081101559846367	TGTGCCACCTGGGATCGGACCAGGAATTATTATAAGAAACTCTTT	CATWDRTRNYYKKLF	TRGV3	.	TRGJ2	13	-1	-1	23
2427	0.01585321244741724	TGTGCCACCTGGGATTCGGGGAATTATTATAAGAAACTCTTT	CATWDSGNYYKKLF	TRGV8	.	TRGJ2	14	-1	-1	20
2395	0.01564418780863794	TGTGCCACCTGGATAGGGATAGTGAAACTCTTT	CATWIGIVKLF	TRGV5	.	TRGJ2	11	-1	-1	23
2154	0.014069970997831369	TGTGCCACCTGGGACTGGGTTAGTGATTGGATCAAGACGTTT	CATWDWVSDWIKTF	TRGV2	.	TRGJP2	18	-1	-1	20
1704	0.011130562014997517	TGTGCCACCTGGGACGGGCTGTCTCCCTTCAATTATTATAAGAAACTCTTT	CATWDGLSPFNYYKKLF	TRGV2	.	TRGJ1	18	-1	-1	27
1316	0.008596138269798553	TGTGCCACCTGGGACCCCGAGGGTTTTAGGGGTTGGTTCAAGATATTT	CATWDPEGFRGWFKIF	TRGV4	.	TRGJP1	13	-1	-1	30
22	1.4370443916076608E-4	TGTGCCACCTGGGATAGTTATTGGATCAAGACGTTT	CATWDSYWIKTF	TRGV8	.	TRGJP2	16	-1	-1	14
21	1.3717241919891307E-4	TGTGCCACCTGGGACAGACGGGGATATAAGAAACTCTTT	CATWDRRGYKKLF	TRGV3	.	TRGJ1	16	-1	-1	24
19	1.2410837927520708E-4	TGTGCCACCTGGGATTCGGGGAAACTCTTT	CATWDSGKLF	TRGV8	.	TRGJ1	14	-1	-1	20
18	1.1757635931335407E-4	TGTGCCACCTGGGATGGGAATTATAAGAAACTCTTT	CATWDGNYKKLF	TRGV4	.	TRGJ1	17	-1	-1	19
14	9.144827946594204E-5	TGTGCCACCTGGGATAGTTATAAGAAACTCTTT	CATWDSYKKLF	TRGV8	.	TRGJ1	16	-1	-1	17
13	8.491625950408905E-5	TGTGCCACCTGGGCCCCTTATTCCGATAAGAAACTCTTT	CATWAPYSDKKLF	TRGV3	.	TRGJ1	12	-1	-1	25
13	8.491625950408905E-5	TGTGCCACCTGGGATGGGAAACTCTTT	CATWDGKLF	TRGV4	.	TRGJ1	17	-1	-1	17
11	7.185221958038304E-5	TGTGCCACCTGGGATAGGTGCGAGAGTTGG	CATWDRCESW	TRGV8	.	TRGJP2	17	-1	-1	30
9	5.8788179656677034E-5	TGTGCCACCTGGGATTCGGGGAATTATAAGAAACTCTTT	CATWDSGNYKKLF	TRGV8	.	TRGJ1	14	-1	-1	22
8	5.2256159694824024E-5	TGTGCCACCTGGGATCGGACCAGGAATTATAAGAAACTCTTT	CATWDRTRNYKKLF	TRGV3	.	TRGJ1	13	-1	-1	25
8	5.2256159694824024E-5	TGTGCCACCTGGGTAAAAGCCCATAAGAAACTCTTT	CATWVKAHKKLF	TRGV3	.	TRGJ1	12	-1	-1	22
7	4.572413973297102E-5	TGTGCCACCTGGACCGTCCTTGGGGCCACTGGTTGGTTCAAGATATTT	CATWTVLGATGWFKIF	TRGV2	.	TRGJP1	11	-1	-1	25
7	4.572413973297102E-5	TGTGCCACCTGGGACAGGCGGGGATATAAGAAACTCTTT	CATWDRRGYKKLF	TRGV5	.	TRGJ1	18	-1	-1	24
5	3.2660099809265015E-5	TGTGCCACCTGGGCCCCTTATAAGAAACTCTTT	CATWAPYKKLF	TRGV3	.	TRGJ1	12	-1	-1	17
4	2.6128079847412012E-5	TGTGCCACCTGGGATGGGAATTATTATAAGAAACTCTTTGGCAGTGGAACAACACTCGGCACTGTCAGAAAGGAATCCGGCATTCCGTCAGGCAAATTTGAGGTGGATAGGATACCTGAAACGTCTACATCCACTCTCACCATTCACAATGTAGAGAAACAGGACATAGCTACCTACTACTGTGCCTTGTGGGAGGTGGAGGAGGGATATAAGAAACTCTTT	CATWDGNYYKKLFGSGTTLGTVRKESGIPSGKFEVDRIPETSTSTLTIHNVEKQDIATYYCALWEVEEGYKKLF	TRGV4	.	TRGJ1	17	-1	-1	207
4	2.6128079847412012E-5	TGTGCCACCTGGGATAGTTATTATAAGAAACTCTTTGGCAGTGGAACAACACTCGGCACTGTCAGAAAGGAATCCGGCATTCCGTCAGGCAAATTTGAGGTGGATAGGATACCTGAAACGTCTACATCCACTCTCACCATTCACAATGTAGAGAAACAGGACATAGCTACCTACTACTGTGCCTTGTGGGAGTTGCCTCCGAATTATTATAAGAAACTCTTT	CATWDSYYKKLFGSGTTLGTVRKESGIPSGKFEVDRIPETSTSTLTIHNVEKQDIATYYCALWELPPNYYKKLF	TRGV8	.	TRGJ1	16	-1	-1	199
4	2.6128079847412012E-5	TGTGCCACCTGGGATCGGACCAGGAATTATTCCGATAAGAAACTCTTT	CATWDRTRNYSDKKLF	TRGV3	.	TRGJ1	13	-1	-1	23
4	2.6128079847412012E-5	TGTGCCACCTGGGACCCCGAGGGTTTTAGGGGTTGGTTCAAGACGTTT	CATWDPEGFRGWFKTF	TRGV4	.	TRGJP2	13	-1	-1	26
4	2.6128079847412012E-5	TGTGCTGCGTGGGATAGTTATTATAAGAAACTCTTT	CAAWDSYYKKLF	TRGV10	.	TRGJ1	14	-1	-1	17
4	2.6128079847412012E-5	TGTGCCACCTGGGAGGGGGGGAAACTCTTT	CATWEGGKLF	TRGV8	.	TRGJ1	13	-1	-1	20
3	1.959605988555901E-5	TGTGCCACCTGGGACGGGCAGGAACAAAGTCATTATTATAAGAAACTCTTT	CATWDGQEQSHYYKKLF	TRGV2	.	TRGJ1	18	-1	-1	31
3	1.959605988555901E-5	TGTGCCACCTGGGACACGAAGCCCAATTATAAGAAACTCTTT	CATWDTKPNYKKLF	TRGV3	.	TRGJ1	15	-1	-1	25
3	1.959605988555901E-5	TGTGCCACCTGGGCACCGAATTATTATAAGAAACTCTTT	CATWAPNYYKKLF	TRGV4	.	TRGJ1	12	-1	-1	16
3	1.959605988555901E-5	TGTGCCACCTGGGGCAACAAGGGGGCTCAGAAACTCTTT	CATWGNKGAQKLF	TRGV5P	.	TRGJ1	15	-1	-1	28
3	1.959605988555901E-5	TGTGCCACCTGGGATCGGACCAATTATAAGAAACTCTTT	CATWDRTNYKKLF	TRGV3	.	TRGJ1	13	-1	-1	22
3	1.959605988555901E-5	TGTGCCACCTGGGACGCCGAGGGGAGTATTTTAACGTTT	CATWDAEGSILTF	TRGV2	.	TRGJP2	15	-1	-1	33
3	1.959605988555901E-5	TGTGCCACCTGGGACAGGCTAGCCCATAAGAAACTCTTT	CATWDRLAHKKLF	TRGV5	.	TRGJ1	18	-1	-1	25
3	1.959605988555901E-5	TGTGCCACCTGGGATCGGACCAGGAGGAAACTCTTT	CATWDRTRRKLF	TRGV3	.	TRGJ1	13	-1	-1	26
3	1.959605988555901E-5	TGTGCCACCTGGGACGCCGAATATAAGAAACTCTTT	CATWDAEYKKLF	TRGV2	.	TRGJ1	15	-1	-1	21
3	1.959605988555901E-5	TGTGCACTTTGGGACAGGCCGAGGAGGAAACTCTTT	CALWDRPRRKLF	TRGV5	.	TRGJ1	19	-1	-1	26
3	1.959605988555901E-5	TGTGCCACCTGGGTAAAAGCCCACCAACTCTTT	CATWVKAHQLF	TRGV3	.	TRGJ1	12	-1	-1	25
3	1.959605988555901E-5	TGTGCCACCTGGGATGGGATAGTGAAACTCTTT	CATWDGIVKLF	TRGV4	.	TRGJ1	17	-1	-1	23
3	1.959605988555901E-5	TGTGCCACCTGGGATTATAAGAAACTCTTT	CATWDYKKLF	TRGV8	.	TRGJ1	14	-1	-1	13
3	1.959605988555901E-5	TGTGCCACCTGGGAGGGGATGCTCTTT	CATWEGMLF	TRGV8	.	TRGJ1	13	-1	-1	21
3	1.959605988555901E-5	TGTGCCCCAACATCCTTT	CAPTSF	TRGV7	.	TRGJ1	5	-1	-1	14
2	1.3064039923706006E-5	TGTGCCACCTGGGATGGGAATTATTATAAGAAACTCTTTGGCAGTGGAACAACACTCGGCACTGTCAGAAAGGAATCCGGCATTCCGTCAGGCAAATTTGAGGTGGATAGGATACCTGAAACGTCTACATCCACTCTCACCATTCACAATGTAGAGAAACAGGACATAGCTACCTACTACTGTGCCTTGTGGGATAAATATCGAACTGGTTGGTTCAAGATATTT	CATWDGNYYKKLFGSGTTLGTVRKESGIPSGKFEVDRIPETSTSTLTIHNVEKQDIATYYCALWDKYRTGWFKIF	TRGV4	.	TRGJP1	17	-1	-1	204
2	1.3064039923706006E-5	TGTGCCACCTGGGCCCCTTATTATAAGAAACTCTTTGGCAGTGGAACAACACTCGGCACTGTCAGAAAGGAATCCGGCATTCCGTCAGGCAAATTTGAGGTGGATAGGATACCTGAAACGTCTACATCCACTCTCACCATTCACAATGTAGAGAAACAGGACATAGCTACCTACTACTGTGCCTTGTGGGATAAATATCGAACTGGTTGGTTCAAGATATTT	CATWAPYYKKLFGSGTTLGTVRKESGIPSGKFEVDRIPETSTSTLTIHNVEKQDIATYYCALWDKYRTGWFKIF	TRGV3	.	TRGJP1	12	-1	-1	201
2	1.3064039923706006E-5	TGTGCCACCTGGGACGGGCAAGTGGGCCACTGGTTGGTTCAAGATATTTTAACGTTT	CATWDGQVGHWLVQDILTF	TRGV2	.	TRGJP2	18	-1	-1	51
2	1.3064039923706006E-5	TGTGCCACCTGGGACGCCGAATATAGTAGTGATTGGTTCAAGATATTT	CATWDAEYSSDWFKIF	TRGV2	.	TRGJP1	15	-1	-1	20
2	1.3064039923706006E-5	TGTGCCACCTGGGAGGGGGAGTGGGCCACTGGTTGGTTCAAGATATTT	CATWEGEWATGWFKIF	TRGV8	.	TRGJP1	13	-1	-1	25
2	1.3064039923706006E-5	TGTGCCACCTGGGACGGGCAAGTGGGCAAAAAAATCAAGGTATTT	CATWDGQVGKKIKVF	TRGV2	.	TRGJP	18	-1	-1	22
2	1.3064039923706006E-5	TGTGCCACCTGGGACCCCGAGGGTTTTAGGGGGAAACTCTTT	CATWDPEGFRGKLF	TRGV4	.	TRGJ1	13	-1	-1	32
2	1.3064039923706006E-5	TGTGCCACCTGGGACCCCGAGGGTATTTATAAGAAACTCTTT	CATWDPEGIYKKLF	TRGV4	.	TRGJ1	13	-1	-1	26
2	1.3064039923706006E-5	TGTGCCTTGTGGGATGGGAATTATTATAAGAAACTCTTT	CALWDGNYYKKLF	TRGV9	.	TRGJ1	13	-1	-1	17
2	1.3064039923706006E-5	TGTGCCTTGTGGGATGTCTATTATAAGAAACTCTTT	CALWDVYYKKLF	TRGV9	.	TRGJ1	16	-1	-1	18
2	1.3064039923706006E-5	TGTGCCACCTGGGACGGGAGTAACAAGAAACTCTTT	CATWDGSNKKLF	TRGV2	.	TRGJ1	17	-1	-1	24
2	1.3064039923706006E-5	TGGGGGGGACTTAGTAGTGATTGGATCAAGACGTTT	WGGLSSDWIKTF	TRGV2	.	TRGJP2	1	-1	-1	11
2	1.3064039923706006E-5	TGTGCCCCAACATCCTATTATAAGAAACTCTTT	CAPTSYYKKLF	TRGV7	.	TRGJ1	5	-1	-1	15
2	1.3064039923706006E-5	TGTGCCACCTGGGATAGTTATTATAAGATATTT	CATWDSYYKIF	TRGV8	.	TRGJP1	16	-1	-1	24
2	1.3064039923706006E-5	TGTGCCACCTGGGATAGTTATTATAAGACGTTT	CATWDSYYKTF	TRGV8	.	TRGJP2	16	-1	-1	24
2	1.3064039923706006E-5	TGTGCCGCCTGGGATAGGTGCGAGAGTTGG	CAAWDRCESW	TRGV8	.	TRGJP2	17	-1	-1	30
2	1.3064039923706006E-5	TGTGCCACCTGGGATGGGATGCTCTTT	CATWDGMLF	TRGV4	.	TRGJ1	17	-1	-1	21
1	6.532019961853003E-6	TGTGCCACCTGGGCCCCTTATTATAAGAAACTCTTTGGCAGTGGAACAACACTCGGCACTGTCAGAAAGGAATCCGGCATTCCGTCAGGCAAATTTGAGGTGGATAGGATACCTGAAGCGCCTACATCCACTCTCACCATTCACAATGTAGAGAAACAGGACATAGCTACCTACTACTGTGCCTTGTGGGAGGTGGAGGAGGGATATAAGAAACTCTTT	CATWAPYYKKLFGSGTTLGTVRKESGIPSGKFEVDRIPEAPTSTLTIHNVEKQDIATYYCALWEVEEGYKKLF	TRGV3	.	TRGJ1	12	-1	-1	204
1	6.532019961853003E-6	TGTGCCACCTGGGATAGTTATTATAAGAAACTCTTTGGCAGTGGAACAACACTCGGCACTGTCAGAAAGGAATCCGGCATTCCGTCAGGCAAATTTGAGGTGGATAGGATACCTGAAACGTCTACATCCACTCTCACCATTCACAATGTAGAGAAACAGGACATAGCTACCTACTACTGTGCCTTGTGGGAGGTGGAGGAGGGATATAAGAAACTCTTT	CATWDSYYKKLFGSGTTLGTVRKESGIPSGKFEVDRIPETSTSTLTIHNVEKQDIATYYCALWEVEEGYKKLF	TRGV8	.	TRGJ1	16	-1	-1	204
1	6.532019961853003E-6	TGTGCCACCTGGATAGGGATAGTGAAACTCTTTGGCAGTGGAACAACACTCGGCACTGTCAGAAAGGAATCCGGCATTCCGTCAGGCAAATTTGAGGTGGATAGGTTACCTGAAACGTCTACATCCACTCTCACCATTCACAATGTAGAGAAACAGGACATAGCTACCTACTACTGTGCCTTGTGGGAGTTGCCTCCGAATTATTATAAGAAACTCTTT	CATWIGIVKLFGSGTTLGTVRKESGIPSGKFEVDRLPETSTSTLTIHNVEKQDIATYYCALWELPPNYYKKLF	TRGV3	.	TRGJ1	11	-1	-1	196
1	6.532019961853003E-6	TGTGCCACCAAGCCGGAAAAGAAACTCTTTGGCAGTGGAACAACACTCGGCACTGTCAGAAAGGAATCCGGCATTCCGTCAGGCAAATTTGAGGTGGATAGGATACCTGAAACGTCTACATCCACTCTCACCATTCACAATGTAGAGAAACAGGACATAGCTACCTACTACTGTGCCTTGTGGGATAAATATCGAACTGGTTGGTTCAAGATATTT	CATKPEKKLFGSGTTLGTVRKESGIPSGKFEVDRIPETSTSTLTIHNVEKQDIATYYCALWDKYRTGWFKIF	TRGV8	.	TRGJP1	8	-1	-1	195
1	6.532019961853003E-6	AGTGCCACCAAGCCGGAAAAGAAACTCTTTGGCAGTGGAACAACACTCGGCACTGTCAGAAAGGAATCCGGCATTCCGTCAGGCAAATTTGAGGTGGATAGGATACCTGAAACGTCTACATCCACTCTCACCATTCACAATGTAGAGAAACTGGACATAGCTACCTACTACTGTGCCTTGTGGGATAAATATCGAACTGGTTGGTTCAAGATATTT	SATKPEKKLFGSGTTLGTVRKESGIPSGKFEVDRIPETSTSTLTIHNVEKLDIATYYCALWDKYRTGWFKIF	TRGV8	.	TRGJP1	8	-1	-1	195
1	6.532019961853003E-6	TGTGCCACCAAGCCGGAAAAGAAACTCTTTGGCAGTGGAACAACACTCGGCACTGTCAGAAAGGAATCCGGCATTCCGTCAGGCAAATTTGAGGTGGATAGGATACCTGAAACGTCTACATCCACTCTCACCATTCACAATGTAGAGAAACAGGACATAGCTACCTACTACTGTGCCTTGTGGGAGGTCCTTAAGAAACTCTTT	CATKPEKKLFGSGTTLGTVRKESGIPSGKFEVDRIPETSTSTLTIHNVEKQDIATYYCALWEVLKKLF	TRGV8	.	TRGJ1	8	-1	-1	191
1	6.532019961853003E-6	TGTGCCACCTGGGATGGTGGACTGGGGGGAAACTCTTTGGCAGTGGAACAACACAGATCGGAAGAGTGTTGTTCCACTGCCAAAGAGTTT	CATWDGGLGGNSLAVEQHRSEECCSTAKEF	TRGV4	.	TRGJP	16	-1	-1	87
1	6.532019961853003E-6	TGTGCCACCAAGCCGGAAAAGAAACTCTTTGGCAGTGGAACAACACTCTGTAATGATAAGCTTTGTTCCGGCTTCCACTTCCTCTTT	CATKPEKKLFGSGTTLCNDKLCSGFHFLF	TRGV8	.	TRGJ1	8	-1	-1	81
1	6.532019961853003E-6	TGTGCCACCTGGGATGGTGGACTGGGGGGAAACTCTTTGGCAGTGGAACAACTCTTT	CATWDGGLGGNSLAVEQLF	TRGV4	.	TRGJ1	16	-1	-1	49
1	6.532019961853003E-6	TGTGCCACCTGGGATAGGTGCGAGAGTTGGGCCACTGGTTGGTTCAAGATATTT	CATWDRCESWATGWFKIF	TRGV8	.	TRGJP1	17	-1	-1	31
1	6.532019961853003E-6	TGTGCACTTTGGGACGGGCTGTCTCCCTTCAATTATTATAAGAAACTCTTT	CALWDGLSPFNYYKKLF	TRGV5	.	TRGJ1	22	-1	-1	27
1	6.532019961853003E-6	TGTGCCACCTGGTATCGGACCAGGAATTATTCCGATAAGAAACTCTTT	CATWYRTRNYSDKKLF	TRGV3	.	TRGJ1	11	-1	-1	23
1	6.532019961853003E-6	TGTGCCACCTGGGACCCCGAGGGTTTTAGTGATTGGATCAAGACGTTT	CATWDPEGFSDWIKTF	TRGV4	.	TRGJP2	13	-1	-1	26
1	6.532019961853003E-6	TGTGCCACCTGGGACGCCGAATATAGCAGTGATTGGTTCAAGATATTT	CATWDAEYSSDWFKIF	TRGV2	.	TRGJP1	15	-1	-1	20
1	6.532019961853003E-6	TGTGCCACCTGGGACGGGCTGTCTCCCTTCAATTATAAGAAACTCTTT	CATWDGLSPFNYKKLF	TRGV2	.	TRGJ1	18	-1	-1	31
1	6.532019961853003E-6	TGTGCCACCTGGGACGGGCAGGGGAGTAGTGATTGGATCAAGACGTTT	CATWDGQGSSDWIKTF	TRGV2	.	TRGJP2	18	-1	-1	24
1	6.532019961853003E-6	TGTGCCACCTGGGACGGGCAAGTGGGTATTTATAAGAAACTCTTT	CATWDGQVGIYKKLF	TRGV2	.	TRGJ1	18	-1	-1	29
1	6.532019961853003E-6	TGTGCCACCTGGGACGGGCAAGTGAGTGATTGGATCAAGACGTTT	CATWDGQVSDWIKTF	TRGV2	.	TRGJP2	18	-1	-1	20
1	6.532019961853003E-6	TGTGCCTTGTGGGATTCGGGGAATTATTATAAGAAACTCTTT	CALWDSGNYYKKLF	TRGV9	.	TRGJ1	13	-1	-1	20
1	6.532019961853003E-6	TGTGCCACCTGGGACGGGCACAATTATTATAAGAAACTCTTT	CATWDGHNYYKKLF	TRGV2	.	TRGJ1	18	-1	-1	21
1	6.532019961853003E-6	TGTGCCACCTGGGATTTAGACTATTATAAGAAACTCTTT	CATWDLDYYKKLF	TRGV4	.	TRGJ1	14	-1	-1	21
1	6.532019961853003E-6	TGTGCCACCTGGGATAGGCGGGGGAGTATTTTAACGTTT	CATWDRRGSILTF	TRGV2	.	TRGJP2	13	-1	-1	33
1	6.532019961853003E-6	TGTGCCACCTGGGACAGGCTAGCCCATAAAAAACTCTTT	CATWDRLAHKKLF	TRGV5	.	TRGJ1	18	-1	-1	25
1	6.532019961853003E-6	TGTGCCACCTGGGACAGGCTAAGGTATAAGAAACTCTTT	CATWDRLRYKKLF	TRGV5	.	TRGJ1	18	-1	-1	24
1	6.532019961853003E-6	TGTGCCACCTGGGGGCAGGGGAGTATTTTAACGTTT	CATWGQGSILTF	TRGV8	.	TRGJP2	12	-1	-1	30
1	6.532019961853003E-6	TGTGCCACCTGGGATGGGAATTGGATCAAGACGTTT	CATWDGNWIKTF	TRGV4	.	TRGJP2	17	-1	-1	19
1	6.532019961853003E-6	TGTGCCACCTGGGATGGGAATTATAAGGAACTCTTT	CATWDGNYKELF	TRGV4	.	TRGJ1	17	-1	-1	19
1	6.532019961853003E-6	TGTGCCACCTGGGATGGGAATTATAAGAAAATCTTT	CATWDGNYKKIF	TRGV4	.	TRGJ1	17	-1	-1	19
1	6.532019961853003E-6	TGTGCCACCTGGGACGGGCATTATAAGAAACTCTTT	CATWDGHYKKLF	TRGV2	.	TRGJ1	18	-1	-1	19
1	6.532019961853003E-6	TGTGCACTTTGGGCCCCTTATTATAAGAAACTCTTT	CALWAPYYKKLF	TRGV5	.	TRGJ1	4	-1	-1	17
1	6.532019961853003E-6	TGTGCACTTTGGGACCCTTATTATAAGAAACTCTTT	CALWDPYYKKLF	TRGV5	.	TRGJ1	14	-1	-1	17
1	6.532019961853003E-6	TGTGCCACCTGGGATTCGGGGGGGAAACTCTTT	CATWDSGGKLF	TRGV8	.	TRGJ1	14	-1	-1	23
1	6.532019961853003E-6	TGTGCCACCTGGGATTCGGGGAGGAAACTCTTT	CATWDSGRKLF	TRGV8	.	TRGJ1	14	-1	-1	23
1	6.532019961853003E-6	TGTGCCACCTGGGATGGGATTATTATAACGTTT	CATWDGIIITF	TRGV8	.	TRGJP2	17	-1	-1	27
1	6.532019961853003E-6	TGTGCCACCTGGGATGACATTATTATAACGTTT	CATWDDIIITF	TRGV4	.	TRGJP2	15	-1	-1	27
1	6.532019961853003E-6	TGTGCCACCTGGGACGCCGAGGGGCCACTGGTT	CATWDAEGPLV	TRGV2	.	TRGJ1	15	-1	-1	31
1	6.532019961853003E-6	TGTGCTGCGTGGGATTACATGCCACTGGTT	CAAWDYMPLV	TRGV10	.	TRGJ1	17	-1	-1	28
1	6.532019961853003E-6	TGTGCCACCTGGGATGGGGGGAAACTCTTT	CATWDGGKLF	TRGV8	.	TRGJ1	17	-1	-1	20
1	6.532019961853003E-6	TGTGCCCCTTATTATAAGAAACTCTTT	CAPYYKKLF	TRGV3	.	TRGJ1	8	-1	-1	8
1	6.532019961853003E-6	TGTGCCACCTGGGACGGGATGCTCTTT	CATWDGMLF	TRGV2	.	TRGJ1	17	-1	-1	21
1	6.532019961853003E-6	TGTGCCACCTGGGGGGGACTCTTT	CATWGGLF	TRGV8	.	TRGJ1	12	-1	-1	17
1	6.532019961853003E-6	TGTGCCACCTGGGATGGG	CATWDG	TRGV8	.	TRGJ1	17	-1	-1	18
