# Supplementary material for: Dissection of the Human T-Cell Receptor γ Gene Repertoire in the Brain and Peripheral Blood Identifies Age- and Alzheimer's Disease-Associated Clonotype Profiles
Source: Front Immunol. 2020 Jan 29;11:12. doi: 10.3389/fimmu.2020.00012 (PMC7025544; doi:10.3389/fimmu.2020.00012)
Supplement: Supplementary file 5 [file Data_Sheet_2.zip › repertoires_corrected_and_decontaminated/838br.txt]

count	freq	cdr3nt	cdr3aa	v	d	j	VEnd	DStart	DEnd	JStart
56383	0.33972825595758144	TGTGCCTTGTGGTTCGGGAAACTCTTT	CALWFGKLF	TRGV9	.	TRGJ2	11	-1	-1	17
15807	0.09524297291597626	TGTGCCTTGTGGGAATACCAAGAGTTGGGCAAAAAAATCAAGGTATTT	CALWEYQELGKKIKVF	TRGV9	.	TRGJP	13	-1	-1	18
11591	0.06984002651161389	TGTGCCTTGTGGGAGGAAAAAGAGTTGGGCAAAAAAATCAAGGTATTT	CALWEEKELGKKIKVF	TRGV9	.	TRGJP	15	-1	-1	19
10860	0.06543548338505106	TGTGCCTTGTGGGAGGCGCGTAAGAAACTCTTT	CALWEARKKLF	TRGV9	.	TRGJ1	18	-1	-1	20
10395	0.0626336878257464	TGTGCCTTGTGGGAGGTAAGAGAGTTGGGCAAAAAAATCAAGGTATTT	CALWEVRELGKKIKVF	TRGV9	.	TRGJP	16	-1	-1	20
9783	0.05894616334769379	TGTGCCTTGTGGGAGGTGCCCCCCGCTGTAGGCCCGAGAGGAGACCTCTTT	CALWEVPPAVGPRGDLF	TRGV9	.	TRGJ1	21	-1	-1	45
7320	0.04410568493357033	TGTGCCTTGTGGGATATAAACTGTTATTATAAGAAACTCTTT	CALWDINCYYKKLF	TRGV9	.	TRGJ2	13	-1	-1	23
6849	0.041267737173500435	TGTGCCACCGGTCGGCCCAAGAAACTCTTT	CATGRPKKLF	TRGV5	.	TRGJ2	8	-1	-1	18
6658	0.04011689211580755	TGTGCCACCTGGGATAAACTTTATAAGAAACTCTTT	CATWDKLYKKLF	TRGV8	.	TRGJ2	15	-1	-1	20
5515	0.03322989787003284	TGTGCCACCTGGGACAGGCTTTATTATAAGAAACTCTTT	CATWDRLYYKKLF	TRGV3	.	TRGJ2	18	-1	-1	20
5378	0.03240442261922694	TGTGCCACCTGGGACAGGCCGCAGGGAAGCGGGTTTAGTTGTTATAAGAAACTCTTT	CATWDRPQGSGFSCYKKLF	TRGV5	.	TRGJ2	19	-1	-1	38
5000	0.030126833971017987	TGTGCCACCTGCAATTATAAGAAACTCTTT	CATCNYKKLF	TRGV4	.	TRGJ2	10	-1	-1	13
4830	0.029102521616003373	TGTGCCACCTGGGACAGGCCCCCCGGTTATAAGAAACTCTTT	CATWDRPPGYKKLF	TRGV3	.	TRGJ2	19	-1	-1	26
2844	0.017136143162715032	TGTGCCACCTGGGATGGTTTGAATTATTATAAGAAACTCTTT	CATWDGLNYYKKLF	TRGV4	.	TRGJ2	16	-1	-1	17
2728	0.016437200614587415	TGTGCCACCTGGGATTGGGGGGGGAACGGTACACGTGGGGGTCAAAGTAGTGATTGGATCAAGACGTTT	CATWDWGGNGTRGGQSSDWIKTF	TRGV8	.	TRGJP2	17	-1	-1	45
1590	0.00958033320278372	TGTGCTGCGTGGGGGGGGGGGTTCAAGATATTT	CAAWGGGFKIF	TRGV10	.	TRGJP1	12	-1	-1	19
795	0.00479016660139186	TGTGCCTTGTGGGAGGAAAAAGAGTTGGGCAAAAAAGTCAAGGTATTT	CALWEEKELGKKVKVF	TRGV9	.	TRGJP	15	-1	-1	19
750	0.004519025095652698	TGTGCCACCTGGGATGGCTTGAATTATTATAAGAAACTCTTT	CATWDGLNYYKKLF	TRGV4	.	TRGJ2	16	-1	-1	20
363	0.002187208146295906	TGTGCCACCTGGGATGGTTTGAATTGTTATAAGAAACTCTTT	CATWDGLNCYKKLF	TRGV4	.	TRGJ1	16	-1	-1	17
179	0.0010785406561624438	TGTGCCTGCTGGATTAGGCACGGTTATAAGAAACTCTTT	CACWIRHGYKKLF	TRGV11	.	TRGJ1	21	-1	-1	23
106	6.386888801855813E-4	TGTGCCTGCTGGCTCACTATTATCCCTTGGTATTATTATAAGAAACTCTTT	CACWLTIIPWYYYKKLF	TRGV11	.	TRGJ1	11	-1	-1	31
71	4.278010423884554E-4	TGTGCCTGCTGGATTAAAAATTATAAGAAACTCTTT	CACWIKNYKKLF	TRGV11	.	TRGJ1	15	-1	-1	19
57	3.4344590726960504E-4	TGTGCCACCTGGGACGGGGGGGGTTGGGATTATTATAAGAAACTCTTT	CATWDGGGWDYYKKLF	TRGV2	.	TRGJ1	17	-1	-1	28
9	5.4228301147832376E-5	TGTGCTGCGTGGGATTACAGTATATTT	CAAWDYSIF	TRGV10	.	TRGJP1	21	-1	-1	21
8	4.820293435362878E-5	TGTGCCACCTGGGACCTCTTT	CATWDLF	TRGV8	.	TRGJ1	13	-1	-1	15
6	3.615220076522158E-5	TGTGCCACCCTAGCTTTTGCGGTTCACTTG	CATLAFAVHL	TRGV8	.	TRGJ1	8	-1	-1	26
5	3.0126833971017986E-5	TGTGCCACCCTAGCTTTT	CATLAF	TRGV8	.	TRGJ1	8	-1	-1	15
4	2.410146717681439E-5	TGTGCCACCTGGGACGGGCTGGGGAACGGTACACGTGGGGGTCAAAGTAGTGATTGGATCAAGACGTTT	CATWDGLGNGTRGGQSSDWIKTF	TRGV2	.	TRGJP2	18	-1	-1	45
4	2.410146717681439E-5	TGTGCCACCTGGGACAGGCCCAAGAAACTCTTT	CATWDRPKKLF	TRGV5	.	TRGJ1	19	-1	-1	21
4	2.410146717681439E-5	TGTGCCACCTGGGATAAACTCTTT	CATWDKLF	TRGV8	.	TRGJ1	15	-1	-1	15
3	1.807610038261079E-5	TGTGCTGCGTGGGATTGGGGGGGGAACGGTACACGTGGGGGTCAAAGTAGTGATTGGATCAAGACGTTT	CAAWDWGGNGTRGGQSSDWIKTF	TRGV10	.	TRGJP2	15	-1	-1	45
3	1.807610038261079E-5	TGTGCTGCGTGGGATATAAACTGTTATTATAAGAAACTCTTT	CAAWDINCYYKKLF	TRGV10	.	TRGJ1	14	-1	-1	23
3	1.807610038261079E-5	TGTGCCACCTGGGATGGTTTGAATTATAAGAAACTCTTT	CATWDGLNYKKLF	TRGV4	.	TRGJ1	16	-1	-1	22
3	1.807610038261079E-5	TGTGCCACCTGGGACGGGCCGGGGTGTATAGTAGTGATT	CATWDGPGCIVVI	TRGV2	.	TRGJ1	19	-1	-1	37
3	1.807610038261079E-5	TGTGCTGCGTGGGATTATTATAAGAAACTCTTT	CAAWDYYKKLF	TRGV10	.	TRGJ1	16	-1	-1	13
3	1.807610038261079E-5	TGTGCCTTGTGGGAATACCAAGAGTTG	CALWEYQEL	TRGV9	.	TRGJP2	13	-1	-1	18
2	1.2050733588407195E-5	TGTGCCACCTGGGATAAACTTTATAAGAAACTCTTTGGCAGTGGAACAACACTCGGCACTGTCAGAAAGGAATCCGGCATTCCGTCAGGCAAATTTGAGGTGGATAGGATACCTGAAACGTCTACATCCACTCTCACCATTCACAATGTAGAGAAACAGGACATAGCTACCTACTACTGTGCCTTGTGGGATATAAACTGTTATTATAAGAAACTCTTT	CATWDKLYKKLFGSGTTLGTVRKESGIPSGKFEVDRIPETSTSTLTIHNVEKQDIATYYCALWDINCYYKKLF	TRGV8	.	TRGJ1	15	-1	-1	200
2	1.2050733588407195E-5	TGTGCCACCGGTCGGCCCAAGAAACTCTTTGGCAGTGGAACAACACTCGGCACTGTCAGAAAGGAATCCGGCATTCCGTCAGGCAAATTTGAGGTGGATAGGATACCTGAAACGTCTACATCCACTCTCACCATTCACAATGTAGAGAAACAGGACATAGCTACCTACTACTGCGCCTTGTGGTTCGGGAAACTCTTT	CATGRPKKLFGSGTTLGTVRKESGIPSGKFEVDRIPETSTSTLTIHNVEKQDIATYYCALWFGKLF	TRGV5	.	TRGJ1	8	-1	-1	188
2	1.2050733588407195E-5	TGTGCCACCTGGGATAGGGGGTGGAACGGTATACGTGGGGGTCAAAGTAGTGATTGGATCAAGACGTTT	CATWDRGWNGIRGGQSSDWIKTF	TRGV8	.	TRGJP2	17	-1	-1	45
2	1.2050733588407195E-5	CGTGCTGCGTGGGAATACCAAGAGTTGGGCAAAAAAATCAAGGTATTT	RAAWEYQELGKKIKVF	TRGV10	.	TRGJP	17	-1	-1	18
2	1.2050733588407195E-5	TGTGCCACCTGGGACGGCAGTCCCAATTATTATAAGAAACTCTTT	CATWDGSPNYYKKLF	TRGV2	.	TRGJ1	24	-1	-1	24
2	1.2050733588407195E-5	TGTGCCTTGTGGGAGGGCCATTATAAGAAACTCTTT	CALWEGHYKKLF	TRGV9	.	TRGJ1	15	-1	-1	19
2	1.2050733588407195E-5	TGTGCCACCTGGGATGGTTTGAATAAGAAACTCTTT	CATWDGLNKKLF	TRGV4	.	TRGJ1	16	-1	-1	22
2	1.2050733588407195E-5	TGTGCCACCTGGGATAGGGGGTATAAGAAACTCTTT	CATWDRGYKKLF	TRGV8	.	TRGJ1	17	-1	-1	21
2	1.2050733588407195E-5	TGTGCCACCTGGGACGCTGGTTGGTTCAAGATATTT	CATWDAGWFKIF	TRGV2	.	TRGJP1	15	-1	-1	16
2	1.2050733588407195E-5	TGTGCCACAGCCAGGCTTTATTATAAGAAACTCTTT	CATARLYYKKLF	TRGV5	.	TRGJ1	7	-1	-1	17
2	1.2050733588407195E-5	TGTGCCACCTGGGGGTATAAGAAACTCTTT	CATWGYKKLF	TRGV4	.	TRGJ1	12	-1	-1	15
2	1.2050733588407195E-5	TGTGCTGCGTGGTTCGGGAAACTCTTT	CAAWFGKLF	TRGV10	.	TRGJ1	11	-1	-1	17
1	6.0253667942035975E-6	TGTGCCACCTGGGACAGGCTTTATTATAAGAAACTCTTTGGCAGTGGAACAACACTCGGCACTGTCAGAAAGGAATCCGGCATTCCGTCAGGCAAATTTGAGGTGGATAGGATACCTGAAACGTCTACATCCACTCTCACCATTCACAATGTAGAGAAACAGGACATAGCTACCTACTACTGTGCCTTGTGGGAATACCAAGAGTTGGGCAAAAAAATCAAGGTATTT	CATWDRLYYKKLFGSGTTLGTVRKESGIPSGKFEVDRIPETSTSTLTIHNVEKQDIATYYCALWEYQELGKKIKVF	TRGV3	.	TRGJP	18	-1	-1	198
1	6.0253667942035975E-6	TGTGCCACCTGGGATTGGGGGGGGAACGGTACACGTGGGGGTCAAAGTAGTGATTATTATAAGAAACTCTTT	CATWDWGGNGTRGGQSSDYYKKLF	TRGV8	.	TRGJ1	17	-1	-1	52
1	6.0253667942035975E-6	TGTGCCACCTGGGATAGGGGGGGAAACGGTACACATGGGGGTCAAAGTAGTGATTGGATCAAGACGTTA	CATWDRGGNGTHGGQSSDWIKTL	TRGV8	.	TRGJP2	17	-1	-1	45
1	6.0253667942035975E-6	TGTGCCACCTGGGACGGGCCCTTAAAGTTGGCGGGTCAAAGTAGTGATTGGATCAAGACGTTT	CATWDGPLKLAGQSSDWIKTF	TRGV2	.	TRGJP2	20	-1	-1	39
1	6.0253667942035975E-6	TGTGCCACCTGGGACAGGCCGCAGGGAAGCGGGTTTAGTTGTGATTGGATCAAGACGTTT	CATWDRPQGSGFSCDWIKTF	TRGV5	.	TRGJP2	19	-1	-1	35
1	6.0253667942035975E-6	TGTGCCTTGTGGGATATAAACTGTTATTATAGTAGTGATTGGATCAAGACGTTT	CALWDINCYYSSDWIKTF	TRGV9	.	TRGJP2	13	-1	-1	27
1	6.0253667942035975E-6	TGTGCCACCTGGGATGGTTTGAATTGTTATACCACTGGTTGGTTCAAGATATTT	CATWDGLNCYTTGWFKIF	TRGV4	.	TRGJP1	16	-1	-1	27
1	6.0253667942035975E-6	TGTGCCACCTGGGACAGGCCGCAGGGAAGCGGGTTTAGTTGTTATAAACTCTTT	CATWDRPQGSGFSCYKLF	TRGV5	.	TRGJ1	19	-1	-1	45
1	6.0253667942035975E-6	TGTGCTGCGTGGGAGGTGCCCCCCGCTGTAGGCCCGAGAGGAGACCTCTTT	CAAWEVPPAVGPRGDLF	TRGV10	.	TRGJ1	13	-1	-1	45
1	6.0253667942035975E-6	TGTGCTGCGTGGGTATACCAAGAGTTGGGCAAAAAAATCAAGGTATTT	CAAWVYQELGKKIKVF	TRGV10	.	TRGJP	12	-1	-1	18
1	6.0253667942035975E-6	TGTGCCTTGCGGGAGGCAAGAGAGTTGGGCAAAAAAATCAAGGTACTT	CALREARELGKKIKVL	TRGV9	.	TRGJP	15	-1	-1	20
1	6.0253667942035975E-6	TGTGCCACCTGGGATTGGGGGGGGGATTATTATAAGAAACTCTTT	CATWDWGGDYYKKLF	TRGV8	.	TRGJ1	17	-1	-1	25
1	6.0253667942035975E-6	TGTGCCACCTGGGATGGTCTTTTCCCCGACTTCCACTTCCACTTT	CATWDGLFPDFHFHF	TRGV4	.	TRGJ1	16	-1	-1	41
1	6.0253667942035975E-6	TGTGCCACCTGGGATGGCGGTTGGGATTATTATAAGAAACTCTTT	CATWDGGWDYYKKLF	TRGV4	.	TRGJ1	16	-1	-1	25
1	6.0253667942035975E-6	TGTGCCACCTGGGATGAGGGTAGACGTGATTGGATCAAGACGTTT	CATWDEGRRDWIKTF	TRGV4	.	TRGJP2	15	-1	-1	25
1	6.0253667942035975E-6	TGTGCCTTGTGGGAGTTAAACGAGGCGCGTAAGAAACTCTTT	CALWELNEARKKLF	TRGV9	.	TRGJ1	14	-1	-1	29
1	6.0253667942035975E-6	TGTGCCACCTGGGATGGCGAGGATTATTATAAGAAACTCTTT	CATWDGEDYYKKLF	TRGV4	.	TRGJ1	16	-1	-1	22
1	6.0253667942035975E-6	TGTGCCACCTGGGACGGGCACAATTATTATAAGAAACTCTTT	CATWDGHNYYKKLF	TRGV2	.	TRGJ1	18	-1	-1	21
1	6.0253667942035975E-6	TGTGCCTTGTGGGAGTTAAACGAGGGGATCAAGACGTTT	CALWELNEGIKTF	TRGV9	.	TRGJP2	14	-1	-1	25
1	6.0253667942035975E-6	TGTGCCACCTCCTGGGATAAACTTTATAAGAAACTCTTT	CATSWDKLYKKLF	TRGV5	.	TRGJ1	9	-1	-1	23
1	6.0253667942035975E-6	TGTGCCACCTGGGACCCACAGGGTTTTAAGAAACTCTTT	CATWDPQGFKKLF	TRGV3	.	TRGJ1	14	-1	-1	23
1	6.0253667942035975E-6	TGTGCCACCGGTCGGACCCCCGGTTATAAGAAACTCTTT	CATGRTPGYKKLF	TRGV5	.	TRGJ1	8	-1	-1	23
1	6.0253667942035975E-6	TGTGCTGCGTGGGTCGTGCCCCCTAAGAAACTCTTT	CAAWVVPPKKLF	TRGV10	.	TRGJ1	12	-1	-1	23
1	6.0253667942035975E-6	TGTGCCACCTGGGCCACTGGTTGGTTCAAGATATTT	CATWATGWFKIF	TRGV8	.	TRGJP1	12	-1	-1	13
1	6.0253667942035975E-6	TGTGCCACCTGGGACGGGTTAGACGTAAAACTCTTT	CATWDGLDVKLF	TRGV2	.	TRGJ1	17	-1	-1	27
1	6.0253667942035975E-6	TGTGCCACCTGGGACGGGGGGGGGTTCAAGATATTT	CATWDGGGFKIF	TRGV2	.	TRGJP1	17	-1	-1	22
1	6.0253667942035975E-6	TGTGCCACCTGGGACTGGCCCAAGAAACTCTTT	CATWDWPKKLF	TRGV5	.	TRGJ1	19	-1	-1	21
1	6.0253667942035975E-6	TGTGCCACCTGGGACGGGCCCAAGAAACTCTTT	CATWDGPKKLF	TRGV2	.	TRGJ1	20	-1	-1	21
1	6.0253667942035975E-6	TGTGCTGCGTGGGATTTAGTGGATCTCTTT	CAAWDLVDLF	TRGV10	.	TRGJ1	15	-1	-1	24
1	6.0253667942035975E-6	TGTGCCACCTGGGACGGGAAACTCTTT	CATWDGKLF	TRGV2	.	TRGJ1	17	-1	-1	17
1	6.0253667942035975E-6	TGTGCCACCTGGGACGGGCCCTTT	CATWDGPF	TRGV2	.	TRGJ1	20	-1	-1	20
