# Supplementary material for: Dissection of the Human T-Cell Receptor γ Gene Repertoire in the Brain and Peripheral Blood Identifies Age- and Alzheimer's Disease-Associated Clonotype Profiles
Source: Front Immunol. 2020 Jan 29;11:12. doi: 10.3389/fimmu.2020.00012 (PMC7025544; doi:10.3389/fimmu.2020.00012)
Supplement: Supplementary file 5 [file Data_Sheet_2.zip › repertoires_corrected_and_decontaminated/99br.txt]

count	freq	cdr3nt	cdr3aa	v	d	j	VEnd	DStart	DEnd	JStart
56277	0.2860403059798216	TGTGCTGCGTGGGATGCCCACTATTATAAGAAACTCTTT	CAAWDAHYYKKLF	TRGV10	.	TRGJ2	14	-1	-1	21
15294	0.07773513939363134	TGTGCCACCTGGGATAGGGAAGGTAGTGATTGGATCAAGACGTTT	CATWDREGSDWIKTF	TRGV8	.	TRGJP2	17	-1	-1	22
13944	0.0708734656535109	TGTGCCACCTGGGACGGGCAAGGTTATAAGAAACTCTTT	CATWDGQGYKKLF	TRGV2	.	TRGJ2	18	-1	-1	23
9003	0.04575973976467	TGTGCTGCGTGGGATTATAGTACGGATTATTATAAGAAACTCTTT	CAAWDYSTDYYKKLF	TRGV10	.	TRGJ2	16	-1	-1	13
8005	0.040687183918269844	TGTGCTGCGTGGGATTATGGGAGCGGGGGAGATTATAAGAAACTCTTT	CAAWDYGSGGDYKKLF	TRGV10	.	TRGJ1	16	-1	-1	31
7999	0.04065668759053597	TGTGCCACCTGGGACAGGCATAAAGGGGAATTAATCTATTATTATAAGAAACTCTTT	CATWDRHKGELIYYYKKLF	TRGV5	.	TRGJ2	18	-1	-1	37
7222	0.03670741314899997	TGTGCCACCTGGGAGCTATATAAGAAACTCTTT	CATWELYKKLF	TRGV8	.	TRGJ2	13	-1	-1	18
7193	0.03656001423161961	TGTGCCACCTGGGACGGGCAACAATATAAGAAACTCTTT	CATWDGQQYKKLF	TRGV2	.	TRGJ2	18	-1	-1	24
6656	0.03383059289943836	TGTGCCACCTGGGTTTGCAGCGGCTATTATAAGAAACTCTTT	CATWVCSGYYKKLF	TRGV4	.	TRGJ2	12	-1	-1	24
6620	0.03364761493303515	TGTGCCACCTGGGATGGGCGAGGTGGGAAACTCTTT	CATWDGRGGKLF	TRGV4	.	TRGJ2	18	-1	-1	26
6182	0.03142138300846273	TGTGCCACCTGGGATGGCCGACCGTTCTCTTATTATAAGAAACTCTTT	CATWDGRPFSYYKKLF	TRGV4	.	TRGJ1	16	-1	-1	29
5852	0.029744084983099953	TGTGCCACCTTCTTTCTTGGGGATTGGATCAAGACGTTT	CATFFLGDWIKTF	TRGV4	.	TRGJP2	9	-1	-1	21
5831	0.029637347836031412	TGTGCCACCTGGGACGGGCAGGAGTATAAGAAACTCTTT	CATWDGQEYKKLF	TRGV2	.	TRGJ2	18	-1	-1	24
5299	0.02693334011029505	TGTGCCACCTGGGACGCGTATTATAAGAAACTCTTT	CATWDAYYKKLF	TRGV2	.	TRGJ2	15	-1	-1	18
5078	0.025810058705430888	TGTGCCTTGTGGGGGGGCAGTTTGGGGAAACTCTTT	CALWGGSLGKLF	TRGV9	.	TRGJ1	18	-1	-1	26
4892	0.024864672545680956	TGTGCCACCTGGGACAGGCGCAATTATTATAAGAAACTCTTT	CATWDRRNYYKKLF	TRGV3	.	TRGJ2	18	-1	-1	21
4611	0.023436427863478108	TGTGCCACCTGGGCTAGTGATTGGATCAAGACGTTT	CATWASDWIKTF	TRGV8	.	TRGJP2	16	-1	-1	14
4378	0.022252153803146206	TGTGCCACCTGGGTTACGAATTATTATAAGAAACTCTTT	CATWVTNYYKKLF	TRGV8	.	TRGJ2	15	-1	-1	16
4038	0.020524028564893645	TGTGCCACCTGGGACGGGCCAACAGAGTTGGGCAAAAAAATCAAGGTATTT	CATWDGPTELGKKIKVF	TRGV2	.	TRGJP	19	-1	-1	23
3775	0.019187272865892398	TGTGCCACCTGGCCTGATTATTATAAGAAACTCTTT	CATWPDYYKKLF	TRGV8	.	TRGJ2	11	-1	-1	16
3221	0.01637144527179852	TGTGCTGCGTGGGATAGGACTGGTTGGTTCAAGATATTT	CAAWDRTGWFKIF	TRGV10	.	TRGJP1	14	-1	-1	18
2398	0.01218836565096953	TGTGCCACCTGGGACGGCCCAAATTATTATAAGAAACTCTTT	CATWDGPNYYKKLF	TRGV2	.	TRGJ2	19	-1	-1	21
2364	0.012015553127144273	TGTGCCACCTGGGACAGAAGGGAAGCAGATTATTATAAGAAACTCTTT	CATWDRREADYYKKLF	TRGV7	.	TRGJ2	16	-1	-1	28
289	0.0014689064525146764	TGTGCCACTTGGGACAGAAGGGAAGCAGATTATTATAAGAAACTCTTT	CATWDRREADYYKKLF	TRGV7	.	TRGJ1	16	-1	-1	28
211	0.001072454191974383	TGTGCTGCGTGGGATAGGACTGGTTGGTTCGAGATATTT	CAAWDRTGWFEIF	TRGV10	.	TRGJP1	14	-1	-1	18
12	6.099265546773743E-5	TGTGCCACCTGGGGCGGTCGCCACGGTTATAAGAAACTCTTT	CATWGGRHGYKKLF	TRGV2	.	TRGJ1	16	-1	-1	26
5	2.5413606444890594E-5	TGTGCTGCGTGGGATTTAGGGGAATTAATCTATTATTATAAGAAACTCTTT	CAAWDLGELIYYYKKLF	TRGV10	.	TRGJ1	15	-1	-1	31
5	2.5413606444890594E-5	TGTGCCACCTGGGACGGGCAAGGTTATAAGATATTT	CATWDGQGYKIF	TRGV2	.	TRGJP1	18	-1	-1	27
4	2.0330885155912475E-5	TGTGCCACCTGGGATAGTTCCCAAGAAACTCTTTGGCAGTGGAACAACACTAGCATGGGTAAGACAAGCAACAAAGTGGAGGCAAGAAAGAATTCTCAAACTCTCACTTCAATCCTTACCATCAAGTCCGTAGAGAAAGAAGACATGGCCGTTTACTACTGTGCTGCGTGGGATGCCCACTATTATAAGAAACTCTTT	CATWDSSQETLWQWNNTSMGKTSNKVEARKNSQTLTSILTIKSVEKEDMAVYYCAAWDAHYYKKLF	TRGV8	.	TRGJ1	16	-1	-1	180
4	2.0330885155912475E-5	TGTGCCACCTGGCCTGATTATAAGAAACTCTTT	CATWPDYKKLF	TRGV8	.	TRGJ1	11	-1	-1	16
4	2.0330885155912475E-5	TGTGCCACCTGGGGCGGTCGCGGGAAACTCTTT	CATWGGRGKLF	TRGV2	.	TRGJ1	16	-1	-1	23
3	1.5248163866934357E-5	TGTGCCACCTGGGACAGGCATAAAGGGGAATTAATCTATTATTATAAGAAACTCTTTGGCAGTGGAACAACACTGGAAGGCCCCACAGCGTCTTCCCTCTTT	CATWDRHKGELIYYYKKLFGSGTTLEGPTASSLF	TRGV5	.	TRGJ1	18	-1	-1	96
3	1.5248163866934357E-5	TGTGCCACCTGGGATGGCCGACCGTTCTCTTATTATAAGAAACACGATCGCGGGAAACTCTTT	CATWDGRPFSYYKKHDRGKLF	TRGV4	.	TRGJ1	16	-1	-1	53
3	1.5248163866934357E-5	TGTGCTGCGTGGGACGGGCAAGGTTATAAGAAACTCTTT	CAAWDGQGYKKLF	TRGV10	.	TRGJ1	13	-1	-1	23
3	1.5248163866934357E-5	TGTGCCACCTGGGATGCCCACTATTATAAGAAACTCTTT	CATWDAHYYKKLF	TRGV4	.	TRGJ1	15	-1	-1	21
3	1.5248163866934357E-5	TGTGCCACCTGGGACGGCCCAAATTATAAGAAACTCTTT	CATWDGPNYKKLF	TRGV2	.	TRGJ1	19	-1	-1	22
3	1.5248163866934357E-5	TGTGCCACCTGGGACGGGCGCCGGGGAATAGTAGTGATT	CATWDGRRGIVVI	TRGV2	.	TRGJP	22	-1	-1	37
2	1.0165442577956237E-5	TGTGCCACCTGGGACGGGCAACAATATAAGAAACTCTTTGGCAGTGGAACAACACTCGGCACTGTCAGAAAGGAATCCGGCATTCCGTCAGGCAAATTTGAGGTGGATAGGATACCTGAAACGTCTACATCCACTCTCACCATTCACAATGTAGAGAAACAGGACATAGCTACCTACTACTGTGCCTTGTGGGGGGGCAGTTTGGGGAAACTCTTT	CATWDGQQYKKLFGSGTTLGTVRKESGIPSGKFEVDRIPETSTSTLTIHNVEKQDIATYYCALWGGSLGKLF	TRGV2	.	TRGJ1	18	-1	-1	206
2	1.0165442577956237E-5	TGTGCCACCTGGGACGGGCAAGGTTATAAGAAACTCTTTGGCAGTGGAACAACACTCTGTAATGATAAGCTTTGTTCCGGCTTCCACTTCCTCTTT	CATWDGQGYKKLFGSGTTLCNDKLCSGFHFLF	TRGV2	.	TRGJ1	18	-1	-1	90
2	1.0165442577956237E-5	TGTGCCACCTGGGACAGGCATAAAGGGAACTATTATAAGAAACTCTTT	CATWDRHKGNYYKKLF	TRGV5	.	TRGJ1	18	-1	-1	26
2	1.0165442577956237E-5	TGTGCCACCTGGGACAGAAGGGATGCCCACTATTATAAGAAACTCTTT	CATWDRRDAHYYKKLF	TRGV7	.	TRGJ1	16	-1	-1	30
2	1.0165442577956237E-5	TGTGCCACCTGGGACAGAAGGGAAGGTAGTGATTGGATCAAGACGTTT	CATWDRREGSDWIKTF	TRGV7	.	TRGJP2	16	-1	-1	25
2	1.0165442577956237E-5	TGTGCCACCTGGGACGGGCAAGGTAGTGATTGGATCAAGACGTTT	CATWDGQGSDWIKTF	TRGV2	.	TRGJP2	18	-1	-1	22
2	1.0165442577956237E-5	TGTGCCACCTGGGACAGAAGGGAAGCAGATTATAAGAAACTCTTT	CATWDRREADYKKLF	TRGV7	.	TRGJ1	16	-1	-1	28
2	1.0165442577956237E-5	TGTGCCACCTGGGATAGGGAAGGTAGTTATAAGAAACTCTTT	CATWDREGSYKKLF	TRGV8	.	TRGJ1	17	-1	-1	26
2	1.0165442577956237E-5	TGTGCCAGCCACTGGGGTACGAATTATTATAAGAAACTCTTT	CASHWGTNYYKKLF	TRGV8	.	TRGJ1	6	-1	-1	19
2	1.0165442577956237E-5	TGTGCCACCTGGGATAGGGAAGGTTATAAGAAACTCTTT	CATWDREGYKKLF	TRGV8	.	TRGJ1	17	-1	-1	23
2	1.0165442577956237E-5	TGTGCCACCTGGGTTACGAATTATAAGAAACTCTTT	CATWVTNYKKLF	TRGV8	.	TRGJ1	15	-1	-1	19
2	1.0165442577956237E-5	TGTGCCACCGTTAATTATTATAAGAAACTCTTT	CATVNYYKKLF	TRGV4	.	TRGJ1	8	-1	-1	12
2	1.0165442577956237E-5	TGTGCCACCTGGGATAGGATCAAGACGTTT	CATWDRIKTF	TRGV8	.	TRGJP2	17	-1	-1	12
2	1.0165442577956237E-5	TGTGCCCACTATTATAAGAAACTCTTT	CAHYYKKLF	TRGV2	.	TRGJ1	5	-1	-1	9
2	1.0165442577956237E-5	TGTGCCACCTGGGATGGCCGACCGTTT	CATWDGRPF	TRGV4	.	TRGJP2	16	-1	-1	22
2	1.0165442577956237E-5	TGTGCCACCTGGGATAGGATATTT	CATWDRIF	TRGV8	.	TRGJP1	17	-1	-1	17
1	5.082721288978119E-6	TGTGCTGCGTGGGATGCCCACTATTATAAGAAACTCTTTGGCAGTGGAACAACACTCTGTAATGATAAGCTTTGTTCCGGCTTCCACTTCCTCTTT	CAAWDAHYYKKLFGSGTTLCNDKLCSGFHFLF	TRGV10	.	TRGJ1	14	-1	-1	90
1	5.082721288978119E-6	TGTGCCACCTGGGACGGGCAGGAGTATAAGAAACTCTTTGGCAGTGGAACAACACTCTGTAATGATAAGCTTTGTTCCGGCTTCCACTTCCTCTTT	CATWDGQEYKKLFGSGTTLCNDKLCSGFHFLF	TRGV2	.	TRGJ1	18	-1	-1	90
1	5.082721288978119E-6	TGTGCCACCTGGGAGCTATATAAGAAACTCTTTGGCAGTGGAACAACACTCTGTAATGATAAGCTTTGTTCCGGCTTCCACTTCCTCTTT	CATWELYKKLFGSGTTLCNDKLCSGFHFLF	TRGV8	.	TRGJ1	13	-1	-1	84
1	5.082721288978119E-6	TGTGCCACCTGGGACGGGCAGGAGTATGAGAAACTCTTTGGCAGTGGAACAACACTGGAAGGCCCCACAGCGTCTTCCCTCTTT	CATWDGQEYEKLFGSGTTLEGPTASSLF	TRGV2	.	TRGJ1	18	-1	-1	78
1	5.082721288978119E-6	TGTGCCACCTGGGACGGGCAGGAGTATAAGAAACTCTTTGGCAGTGGAACAACACAGGAAGGCCCCACAGCGTCTTCCCTCTTT	CATWDGQEYKKLFGSGTTQEGPTASSLF	TRGV2	.	TRGJ1	18	-1	-1	78
1	5.082721288978119E-6	TGTGCCTTGTGGGGGGGCAGTTGGGTCTATTACTGTGCCACCTGGGACGGCCCAAATTATTATAAGAAACTCTTT	CALWGGSWVYYCATWDGPNYYKKLF	TRGV9	.	TRGJ1	18	-1	-1	54
1	5.082721288978119E-6	TGTGCCACCTGGGTTACGAATTATTATAAGAAACTCTTTGGCAGTGATTGGATCAAGACGTTT	CATWVTNYYKKLFGSDWIKTF	TRGV8	.	TRGJP2	15	-1	-1	42
1	5.082721288978119E-6	TGTGCCACCTGGGATTCCCCGAGAATCTCGGGGAATAGTAGTGATTGGATCAAGACGTTT	CATWDSPRISGNSSDWIKTF	TRGV4	.	TRGJP2	14	-1	-1	34
1	5.082721288978119E-6	TGTGCTGCGTGGGATTATGGGAGCGGGGAATTAATCTATTATTATAAGAAACTCTTT	CAAWDYGSGELIYYYKKLF	TRGV10	.	TRGJ1	16	-1	-1	37
1	5.082721288978119E-6	TGTGCCACCTGGGACAGGCGCAAAGGGGAATTAATTTATTATTATAAGAAGCTCTTT	CATWDRRKGELIYYYKKLF	TRGV3	.	TRGJ1	18	-1	-1	37
1	5.082721288978119E-6	TGTGCCACCTGGGACGGGCAAGGTTATAAGAAACACGATCGCGGGAAACTCTTT	CATWDGQGYKKHDRGKLF	TRGV2	.	TRGJ1	18	-1	-1	44
1	5.082721288978119E-6	TGTGCCACCTGGGACGCGTATTATAAGAAACACGATCGCGGGAAACTCTTT	CATWDAYYKKHDRGKLF	TRGV2	.	TRGJ1	15	-1	-1	41
1	5.082721288978119E-6	TGTGCCACCTGGGATGGGCTGGAAGGTAGCGATTGGATCAAGACGTTT	CATWDGLEGSDWIKTF	TRGV4	.	TRGJP2	18	-1	-1	25
1	5.082721288978119E-6	TGTGCCACCTGGGACGGGCGAGACGGGGAATCATATAAGAAACTCTTT	CATWDGRDGESYKKLF	TRGV2	.	TRGJ1	18	-1	-1	27
1	5.082721288978119E-6	TGTGCCACCTGGGACAGGCATAAAGGGGATTATAAGAAACTCTTT	CATWDRHKGDYKKLF	TRGV5	.	TRGJ1	18	-1	-1	28
1	5.082721288978119E-6	TGTGCCACCTGGGCTAGTGATTCTTATTATAAGAAACTCTTT	CATWASDSYYKKLF	TRGV8	.	TRGJ1	16	-1	-1	23
1	5.082721288978119E-6	TGTGCCAGCCACTGGTTGGTTCAAGGTTATAAGAAACTCTTT	CASHWLVQGYKKLF	TRGV8	.	TRGJ1	6	-1	-1	26
1	5.082721288978119E-6	TGTGCCACCTGGGACCGCTGTTATTATAAGAAACTCTTT	CATWDRCYYKKLF	TRGV7	.	TRGJ1	14	-1	-1	20
1	5.082721288978119E-6	TGTGCCACCTGGGACAGGCTATATTATAAGAAACTCTTT	CATWDRLYYKKLF	TRGV7	.	TRGJ1	18	-1	-1	21
1	5.082721288978119E-6	TGTGCCACCCGGTTCCGAAAGGGGTATAAGAAACTCTTT	CATRFRKGYKKLF	TRGV8	.	TRGJ1	11	-1	-1	24
1	5.082721288978119E-6	TGGATGCCCCGGGTTCTTGGGGATTGGATCAAGACGTTT	WMPRVLGDWIKTF	TRGV4	.	TRGJP2	1	-1	-1	21
1	5.082721288978119E-6	TGTGCTGCGTGGGACGCGTATTATAAGAAACTCTTT	CAAWDAYYKKLF	TRGV10	.	TRGJ1	13	-1	-1	18
1	5.082721288978119E-6	TGTGCCACCTGGGACAGGCATAAAGGGGAACTCTTT	CATWDRHKGELF	TRGV5	.	TRGJ1	18	-1	-1	28
1	5.082721288978119E-6	TGTGCCACCTGGCCTGATTGGATCAAGACGTTT	CATWPDWIKTF	TRGV8	.	TRGJP2	11	-1	-1	14
1	5.082721288978119E-6	TGTGCCACCTGGGATGGACTACATAAACTCTTT	CATWDGLHKLF	TRGV8	.	TRGJ1	20	-1	-1	24
1	5.082721288978119E-6	TGTGCCACCTGGATAGGGATAGTGAAACTCTTT	CATWIGIVKLF	TRGV5P	.	TRGJ1	11	-1	-1	23
1	5.082721288978119E-6	TGTGCTGCGTGGGATTATAAGAAACTCTTT	CAAWDYKKLF	TRGV10	.	TRGJ1	16	-1	-1	13
1	5.082721288978119E-6	TGTGCCACCTGGGATAGGCCACTCTTT	CATWDRPLF	TRGV8	.	TRGJ1	19	-1	-1	20
1	5.082721288978119E-6	TGTGCCACCTGGGACGGGCAACTCTTT	CATWDGQLF	TRGV2	.	TRGJ1	18	-1	-1	19
