# Supplementary material for: Dissection of the Human T-Cell Receptor γ Gene Repertoire in the Brain and Peripheral Blood Identifies Age- and Alzheimer's Disease-Associated Clonotype Profiles
Source: Front Immunol. 2020 Jan 29;11:12. doi: 10.3389/fimmu.2020.00012 (PMC7025544; doi:10.3389/fimmu.2020.00012)
Supplement: Supplementary file 5 [file Data_Sheet_2.zip › repertoires_corrected_and_decontaminated/591br.txt]

count	freq	cdr3nt	cdr3aa	v	d	j	VEnd	DStart	DEnd	JStart
85708	0.2785322687049296	TGTGCCTTGTGGGAGGTGCACGAGTTGGGCAAAAAAATCAAGGTATTT	CALWEVHELGKKIKVF	TRGV9	.	TRGJP	20	-1	-1	17
49148	0.15972025881259486	TGTGCTGCGTGGGATTATGTGTATAAGAAACTCTTT	CAAWDYVYKKLF	TRGV10	.	TRGJ1	19	-1	-1	21
16492	0.053595395709638526	TGTGCCACCTGGGACAGCCCTAATCCTAAGAAACTCTTT	CATWDSPNPKKLF	TRGV7	.	TRGJ1	20	-1	-1	26
14462	0.046998339361677924	TGTGCTGCGTGGGATGGCCGAAATTATTATAAGAAACTCTTT	CAAWDGRNYYKKLF	TRGV10	.	TRGJ1	14	-1	-1	21
10229	0.033242014474526585	TGTGCCACCTGGGACGGGCCGTGGGATAAGAAACTCTTT	CATWDGPWDKKLF	TRGV2	.	TRGJ2	19	-1	-1	25
9746	0.03167237003311527	TGTGCCTTGTGGGAGGTGAGATTGGGCAAAAAAATCAAGGTATTT	CALWEVRLGKKIKVF	TRGV9	.	TRGJP	17	-1	-1	17
6737	0.021893777643453478	TGTGCCTTGTGGGGGCGAGGAGAGTTGGGCAAAAAAATCAAGGTATTT	CALWGRGELGKKIKVF	TRGV9	.	TRGJP	12	-1	-1	20
6714	0.02181903267005294	TGTGCCTTGTGGGGCTTAGAGTTGGGCAAAAAAATCAAGGTATTT	CALWGLELGKKIKVF	TRGV9	.	TRGJP	12	-1	-1	17
6662	0.021650044034538678	TGTGCCTTGTGGGAGGCGTTAAGGGGCAAAAAAATCAAGGTATTT	CALWEALRGKKIKVF	TRGV9	.	TRGJP	15	-1	-1	23
6514	0.02116907637961347	TGTGCCTTGTGGCTACTCGAGTTGGGCAAAAAAATCAAGGTATTT	CALWLLELGKKIKVF	TRGV9	.	TRGJP	11	-1	-1	18
6279	0.020405377738347098	TGTGCCTTGTGGGAGGTGCAAAGGCGAGAGTTGGGCAAAAAAATCAAGGTATTT	CALWEVQRRELGKKIKVF	TRGV9	.	TRGJP	19	-1	-1	22
6239	0.020275386480259203	TGTGCCTTGTGGGAGGTGAGAGAGTTGGGCAAAAAAATCAAGGTATTT	CALWEVRELGKKIKVF	TRGV9	.	TRGJP	17	-1	-1	20
6074	0.01973917254064664	TGTGCCTTGTGGGAGGTTGCGGAGTTGGGCAAAAAAATCAAGGTATTT	CALWEVAELGKKIKVF	TRGV9	.	TRGJP	16	-1	-1	21
5589	0.018163028536330932	TGTGCCTTGTGGGAGGTTTATGAGTTGGGCAAAAAAATCAAGGTATTT	CALWEVYELGKKIKVF	TRGV9	.	TRGJP	16	-1	-1	21
4967	0.016141664473064185	TGTGCCTTGTGGGGCGGATCCCAAGAGTTGGGCAAAAAAATCAAGGTATTT	CALWGGSQELGKKIKVF	TRGV9	.	TRGJP	12	-1	-1	21
4727	0.015361716924536825	TGTGCCTTGTGGGACGGCACTGGTTGGTTCAAGATATTT	CALWDGTGWFKIF	TRGV9	.	TRGJP1	19	-1	-1	17
4141	0.013457344993549183	TGTGCTGCGTGGGAATATACCACTGGTTGGTTCAAGATATTT	CAAWEYTTGWFKIF	TRGV10	.	TRGJP1	16	-1	-1	11
4094	0.013304605265295909	TGTGCCACCTGGGACAAGCATAAGGGTTGGTTCAAGATATTT	CATWDKHKGWFKIF	TRGV7	.	TRGJP1	18	-1	-1	24
3887	0.01263190050469106	TGTGCTGCGGCAAACGATAAGAAACTCTTT	CAAANDKKLF	TRGV10	.	TRGJ1	8	-1	-1	16
3399	0.011046007156018757	TGTGCTGCGTGGGGATATAAGAAACTCTTT	CAAWGYKKLF	TRGV10	.	TRGJ2	12	-1	-1	15
3330	0.01082177223581714	TGTGCCACCTGGGACGGCCCGGGGTATTATAAGAAACTCTTT	CATWDGPGYYKKLF	TRGV2	.	TRGJ2	20	-1	-1	24
3265	0.010610536441424314	TGTGCCACCTGGGACATGGAGAAACTCTTT	CATWDMEKLF	TRGV5	.	TRGJ1	15	-1	-1	19
3050	0.009911833429201886	TGTGCTGCGTGGGATTTTTACCCCCCTAAGAAACTCTTT	CAAWDFYPPKKLF	TRGV10	.	TRGJ1	15	-1	-1	26
3032	0.009853337363062334	TGTGCCACCTGGGACAGGCCGGGTTATAAGAAACTCTTT	CATWDRPGYKKLF	TRGV3	.	TRGJ2	19	-1	-1	23
2952	0.009593354846886547	TGTGCCACCTGGGACGGATCATATTCCGCTTTTTATTATAAGAAACTCTTT	CATWDGSYSAFYYKKLF	TRGV2	.	TRGJ1	16	-1	-1	32
2820	0.009164383695196497	TGTGCCACCTGGGACAGGGCCCCTCCTGCGAATTATTATAAGAAACTCTTT	CATWDRAPPANYYKKLF	TRGV3	.	TRGJ2	17	-1	-1	28
2604	0.008462430901521873	TGTGCTGCGTGGGACCATGAGGCGGATTGGATCAAGACGTTT	CAAWDHEADWIKTF	TRGV10	.	TRGJP2	13	-1	-1	24
2547	0.008277193358746625	TGTGCTGCGTCCCCTAATTATTATAAGAAACTCTTT	CAASPNYYKKLF	TRGV10	.	TRGJ1	9	-1	-1	15
2433	0.007906718273196127	TGTGCCACCTGGGACATTAGTCTGAAGAAACTCTTT	CATWDISLKKLF	TRGV4	.	TRGJ1	13	-1	-1	24
2364	0.007682483352994511	TGTGCCTTGTGGGAGTTAAAGCGGGAGTTGGGCAAAAAAATCAAGGTATTT	CALWELKRELGKKIKVF	TRGV9	.	TRGJP	14	-1	-1	24
2317	0.007529743624741236	TGTGCCACCTGGGACAGGCTAGTTTATAAGAAACTCTTT	CATWDRLVYKKLF	TRGV7	.	TRGJ2	18	-1	-1	23
2196	0.007136520069025358	TGTGCTGCGTGGGATTGGTCCACTGGTTGGTTCAAGATATTT	CAAWDWSTGWFKIF	TRGV10	.	TRGJP1	15	-1	-1	19
2038	0.0066230545995781785	TGTGCTGCGTGGGGCCGAGGCACTGGTTGGTTCAAGATATTT	CAAWGRGTGWFKIF	TRGV10	.	TRGJP1	12	-1	-1	20
1865	0.006060842408348039	TGTGCCACCTGGGATGAAGGGGGTTATTATAAGAAACTCTTT	CATWDEGGYYKKLF	TRGV8	.	TRGJ1	14	-1	-1	23
1816	0.005901603117190369	TGTGCCACCTGGGCCCCCCGGGGCACTGGTTGGTTCAAGATATTT	CATWAPRGTGWFKIF	TRGV8	.	TRGJP1	12	-1	-1	23
1652	0.005368638959030005	TGTGCCACCTGGGCCCACCCTTGGTTCAAGATATTT	CATWAHPWFKIF	TRGV8	.	TRGJP1	12	-1	-1	20
1508	0.0049006704299135884	TGTGCTGCGTGGGATGATCAATATAAGAAACTCTTT	CAAWDDQYKKLF	TRGV10	.	TRGJ1	14	-1	-1	21
1330	0.004322209331422462	TGTGCCACCTGGGATCGGCCCTATTATAAGAAACTCTTT	CATWDRPYYKKLF	TRGV8	.	TRGJ2	23	-1	-1	21
1245	0.004045977907985688	TGTGCCACCTGGGACAGGCGGGGTTGGGGTTATAAGAAACTCTTT	CATWDRRGWGYKKLF	TRGV5	.	TRGJ1	18	-1	-1	29
755	0.0024535849964089913	TGTGCTGCGTGGGAATCACCCCCCCTCTGGTGGTTCAAGATATTT	CAAWESPPLWWFKIF	TRGV10	.	TRGJP1	13	-1	-1	23
406	0.0013194112695921198	TGTGCCTTGTGGGAGGTTTATGAGTTGGGCAAAAAGATCAAGGTATTT	CALWEVYELGKKIKVF	TRGV9	.	TRGJP	16	-1	-1	21
203	6.597056347960599E-4	TGTGCCACCTGGGACATTAGCCTGAAGAAACTCTTT	CATWDISLKKLF	TRGV4	.	TRGJ1	13	-1	-1	24
18	5.849606613955212E-5	TGTGCCACCTGGGACATTAGCCTGAGGAAACTCTTT	CATWDISLRKLF	TRGV4	.	TRGJ1	13	-1	-1	26
12	3.899737742636808E-5	TGTGCTGCGTGGGATTATAAGAAACTCTTT	CAAWDYKKLF	TRGV10	.	TRGJ1	16	-1	-1	13
9	2.924803306977606E-5	TGTGCCACCTGGGACGGCCCGGGATGGATCAAGACGTTT	CATWDGPGWIKTF	TRGV2	.	TRGJP2	20	-1	-1	24
9	2.924803306977606E-5	TGTGCCACCTGGGATAGGCGCCCCTTCAAGATATTT	CATWDRRPFKIF	TRGV8	.	TRGJP1	18	-1	-1	24
6	1.949868871318404E-5	TGTGCCACCTGGGACAGCCCTAATCCTAAGAAACTCTTTGGCAGTGGAACAACACTCGGCACTGTCAGAAAGGAATCTGGCATTCCGTCAGGCAAATTTGAGGTGGATAGGATACCTGAAACGTCTACATCCACTCTCACCATTCACAATGTAGAGAAACAGGACATAGCTACCTACTACTGTGCCTTGTGGGAGGTGCACGAGTTGGGCAAAAAAATCAAGGTATTT	CATWDSPNPKKLFGSGTTLGTVRKESGIPSGKFEVDRIPETSTSTLTIHNVEKQDIATYYCALWEVHELGKKIKVF	TRGV7	.	TRGJP	20	-1	-1	197
5	1.62489072609867E-5	TGTGCCACCTGGGACATGGAGAAACTCTTTGGCAGTGGAACAACACTCGGCACTGTCAGAAAGGAATCTGGCATTCCGTCAGGCAAATTTGAGGTGGATAGGATACCTGAAACGTCTACATCCACTCTCACCATTCACAATGTAGAGAAACAGGACATAGCTACCTACTACTGTGCCTTGTGGGAGGTGCACGAGTTGGGCAAAAAAATCAAGGTATTT	CATWDMEKLFGSGTTLGTVRKESGIPSGKFEVDRIPETSTSTLTIHNVEKQDIATYYCALWEVHELGKKIKVF	TRGV5	.	TRGJP	15	-1	-1	188
5	1.62489072609867E-5	TGTGCCACCTGCGAACTTTTACCCAGTAGTGATTGGATCAAGACGTTT	CATCELLPSSDWIKTF	TRGV4	.	TRGJP2	13	-1	-1	24
5	1.62489072609867E-5	TGTGCCACCTGGGATAAAACCACTGGTTGGTTCAAGATATTT	CATWDKTTGWFKIF	TRGV8	.	TRGJP1	15	-1	-1	18
4	1.299912580878936E-5	TGTGCCACCTGGGATAAAACCAGACCTTATACCACTGGTTGGTTCAAGATATTT	CATWDKTRPYTTGWFKIF	TRGV8	.	TRGJP1	15	-1	-1	27
3	9.74934435659202E-6	TGTGCTGCGTGGGATGGCCGAAATTATACCACTGGTTGGTTCAAGATATTT	CAAWDGRNYTTGWFKIF	TRGV10	.	TRGJP1	14	-1	-1	24
3	9.74934435659202E-6	TGTGCTGCGTGGGATTATCTCCTAGGGGTATGGTTCAAGATATTT	CAAWDYLLGVWFKIF	TRGV10	.	TRGJP1	16	-1	-1	26
3	9.74934435659202E-6	TGTGCTGCGTGGGATGGCCGAGGCACTGGTTGGTTCAAGATATTT	CAAWDGRGTGWFKIF	TRGV10	.	TRGJP1	14	-1	-1	23
3	9.74934435659202E-6	TGTGCCACCTGGGATCGGCCCTATTATTATAAGAAACTCTTT	CATWDRPYYYKKLF	TRGV8	.	TRGJ1	23	-1	-1	22
3	9.74934435659202E-6	TGTGCCACCTGGGACAGCCCTAATTATTATAAGAAACTCTTT	CATWDSPNYYKKLF	TRGV7	.	TRGJ1	20	-1	-1	21
3	9.74934435659202E-6	TGTGCTGCGTGGGATGGCCGAAATTATAAGAAACTCTTT	CAAWDGRNYKKLF	TRGV10	.	TRGJ1	14	-1	-1	22
3	9.74934435659202E-6	TGTGCCACCTGGGACGGGCCCTTGATCAAGACGTTT	CATWDGPLIKTF	TRGV2	.	TRGJP2	20	-1	-1	23
3	9.74934435659202E-6	TGTGCCACCTGGGACAGCCCTTGGTTCAAGATATTT	CATWDSPWFKIF	TRGV7	.	TRGJP1	20	-1	-1	20
3	9.74934435659202E-6	TGTGCTGCGTGGGATTATGTGTATAAGATATTT	CAAWDYVYKIF	TRGV10	.	TRGJP1	19	-1	-1	24
2	6.49956290439468E-6	TGTGCCACCTGGGATGAAGGGGGTTATTATAAGAAACTCTTTGGCAGTGGAACAACACTCGGCACTGTCAGAAAGGAATCTGGCATTCCGTCAGGCAAATTTGAGGTGGATAGGATACCTGAAACGTCTACATCCACTCTCACCATTCACAATGTAGAGAAACAGGACATAGCTACCTACTACTGTGCCTTGTGGGAGGTGCACGAGTTGGGCAAAAAAATCAAGGTATTT	CATWDEGGYYKKLFGSGTTLGTVRKESGIPSGKFEVDRIPETSTSTLTIHNVEKQDIATYYCALWEVHELGKKIKVF	TRGV8	.	TRGJP	14	-1	-1	200
2	6.49956290439468E-6	TGTGCCACCTGGGACGGGCCGTGGGATAAGAAACTCTTTGGCAGTGGAACAACACTCGGCACTGTCAGAAAGGAATCTGGCATTCCGTCAGGCAAATTTGAGGTGGATAGGATACCTGAAACGTCTACATCCACTCTCACCATTCACAATGTAGAGAAACAGGACATAGCTACCTACTACTGTGCCTTGTGGGAGGTCTATGAGTTGGGCAAAAAAATCAAGGTATTT	CATWDGPWDKKLFGSGTTLGTVRKESGIPSGKFEVDRIPETSTSTLTIHNVEKQDIATYYCALWEVYELGKKIKVF	TRGV2	.	TRGJP	19	-1	-1	201
2	6.49956290439468E-6	TGTGCCACCTGGGACAGCCCTAATCCTAAGAAACTCTTTGGCAGTGGAACAACACTCGGCACTGTCAGAAAGGAATCCGGCATTCCGTCAGGCAAATTTGAGGTGGATAGGATACCTGAAACGTCTACATCCACTCTCACCATTCACAATGTAGAGAAACAGGACATAGCTACCTACTACTGTGCCTTGTGGGGCTTAGAGTTGGGCAAAAAAATCAAGGTATTT	CATWDSPNPKKLFGSGTTLGTVRKESGIPSGKFEVDRIPETSTSTLTIHNVEKQDIATYYCALWGLELGKKIKVF	TRGV7	.	TRGJP	20	-1	-1	197
2	6.49956290439468E-6	TGTGCCACCTGGGATAAAACCAGACCTTATATTATAAGGTCTGGTTTTATCCCAGGTGGCACAGTAATAGACCCCAGAGTCACGTTCAATATATTT	CATWDKTRPYIIRSGFIPGGTVIDPRVTFNIF	TRGV8	.	TRGJP1	15	-1	-1	83
2	6.49956290439468E-6	TGTGTCACCTGGGACAGGGCCCCCCCTGTGAATTATTATAAGAAACTCTTT	CVTWDRAPPVNYYKKLF	TRGV3	.	TRGJ1	17	-1	-1	29
2	6.49956290439468E-6	TGCACCTTGTGGGGCGGATCCCGAGAGTTGGGCAAAAAAATCAAGGTATTT	CTLWGGSRELGKKIKVF	TRGV9	.	TRGJP	12	-1	-1	23
2	6.49956290439468E-6	TGTGCCACCTGGGACAGGGCCCCTCCTGCGAATTATAAGAAACTCTTT	CATWDRAPPANYKKLF	TRGV3	.	TRGJ1	17	-1	-1	31
2	6.49956290439468E-6	TGTGCCACCTGGGACGGCCCGGGGTATTATTATAAGAAACTCTTT	CATWDGPGYYYKKLF	TRGV2	.	TRGJ1	20	-1	-1	25
2	6.49956290439468E-6	TGTGCCACCTGGGATGGCCGAAATTATTATAAGAAACTCTTT	CATWDGRNYYKKLF	TRGV8	.	TRGJ1	18	-1	-1	21
2	6.49956290439468E-6	TGTGCCACCTGGGACAGGCCGGGTTATTATAAGAAACTCTTT	CATWDRPGYYKKLF	TRGV3	.	TRGJ1	19	-1	-1	23
2	6.49956290439468E-6	TGTGCCACCTGGGACGGTTATTATAAGAAACTCTTT	CATWDGYYKKLF	TRGV2	.	TRGJ1	16	-1	-1	17
1	3.24978145219734E-6	TGTGCCACCTGGGACAAGCATAAGGGTTGGTTCAAGATATTTGCTGAAGGGACTAAGCTCATAGTAACTTCGCCTGGTAACGGCACTGTCAGAAAGGAATCTGGCATTCCGTCAGGCAAATTTGAGGTGGATAGGATACCTGAAACGTCTACATCCACTCTCACCATTCACAATGTAGAGAAACAGGACATAGCTACCTACTACTGTGCCTTGTGGGGCGGATCCCAAGAGTTGGGCAAAAAAATCAAGGTATTT	CATWDKHKGWFKIFAEGTKLIVTSPGNGTVRKESGIPSGKFEVDRIPETSTSTLTIHNVEKQDIATYYCALWGGSQELGKKIKVF	TRGV7	.	TRGJP	18	-1	-1	225
1	3.24978145219734E-6	TGTGCCACCTGGGACGGGCCGTGGGATAAGAAACTCTTTGGCAGTGGAACAACACTCGGCACTGTCAGAAAGGAATCTGGCATTCCGTCAGGCAAATTTGAGGTGGATAGGATACCTGAAACGTCTACATCCACTCTCACCATTCACAATGTAGAGAAACAGGACGTAGCTACCTACTACTGTGCCTTGTGGGAGGTGCACGAGTTGGGCAAAAAAATCAAGGTATTT	CATWDGPWDKKLFGSGTTLGTVRKESGIPSGKFEVDRIPETSTSTLTIHNVEKQDVATYYCALWEVHELGKKIKVF	TRGV2	.	TRGJP	19	-1	-1	197
1	3.24978145219734E-6	TGTGCCACCTGGGACGGGCCGTGGGATAAGAAACTCTTTGGCAGTGGAACAACACTCGGCACTGTCAGAAAGGAATCTGGCATTCCGTCAGGCAAATTTGAGGTGGATAGGATACCTGAAACGTCTACATCCACTCTCACCATTCACAATGTAGAGAAACAGGACATAGCTACCTACTACTGTGCCTTGTGGGGGCGAGGAGAGTTGGGCAAAAAAATCAAGGTATTT	CATWDGPWDKKLFGSGTTLGTVRKESGIPSGKFEVDRIPETSTSTLTIHNVEKQDIATYYCALWGRGELGKKIKVF	TRGV2	.	TRGJP	19	-1	-1	200
1	3.24978145219734E-6	TGTGCCACCTGGGACAGCCCTAATCCTAAGAAACTCTTTGGCAGTGGAACAACACTCGGCACTGTCAGAAAGGAATCTGGCATTCCGTCAGGCAAATTTGAGGTGGATAGGATACCTGAAACGTCTACATCCACTCTCACCATTCGCAATGTAGAGAAACAGGACATAGCTACCCACTACTGTGCCTTGTGGGAGGTGCACGAGTTGGGCAAAAAAATCAAGGTATTT	CATWDSPNPKKLFGSGTTLGTVRKESGIPSGKFEVDRIPETSTSTLTIRNVEKQDIATHYCALWEVHELGKKIKVF	TRGV7	.	TRGJP	20	-1	-1	197
1	3.24978145219734E-6	CGTGCCACCTGGGACAGCCCTAATCCTAAGAAACTCTTTGGCAGTGGAACAACACTCGGCACTGTCAGAAAGGAATCTGGCATTCCGTCAGGCAGATTTGAGGTGGATAGGATACCTGAAACGTCTACATCCACTCTCACCATTCACAATGTAGAGAAACAGGACATAGCTACCTACTACTGTGCCTTGTGGGAGGTGCACGAGTTGGGCAAAAAAATCAAGGTATTT	RATWDSPNPKKLFGSGTTLGTVRKESGIPSGRFEVDRIPETSTSTLTIHNVEKQDIATYYCALWEVHELGKKIKVF	TRGV7	.	TRGJP	20	-1	-1	197
1	3.24978145219734E-6	TGTGCCACCAGGGACAGCCCTAATCCTAAGAAACTCTTTGGCAGTGGAACAACACTCGGCACTGTCAGAAAGGAATCCGGCATTCCGTCAGGCAAATTTGAGGTGGATAGGATACCTGAAACGTCTACATCCACTCACACCATTCACAATGTAGAGAAACAGGACATAGCTACCTACTACTGTGCCTTGTGGGGCTTAGAGTTGGGCAAAAAAATCAAGGTATTT	CATRDSPNPKKLFGSGTTLGTVRKESGIPSGKFEVDRIPETSTSTHTIHNVEKQDIATYYCALWGLELGKKIKVF	TRGV7	.	TRGJP	20	-1	-1	197
1	3.24978145219734E-6	TGTGCCTTGTGGGAGGCGTTAAGGGGCAAAAAAATCAAGGTATTTGGTCCCGGAACAAAGCTTATCATTACTAGCATGGGTAAGACAAGCAACAAAGTGGAGGCAAGAAAGAATTCTCAAACTCTCGCTTCAATCCTTACCATCAAGTCCGTAGAGAAAGAAGACATGGCCGTTTACTACTGTGCTGCGTGGGGCCGAGGCACTGGTTGGTTCAAGATATTT	CALWEALRGKKIKVFGPGTKLIITSMGKTSNKVEARKNSQTLASILTIKSVEKEDMAVYYCAAWGRGTGWFKIF	TRGV9	.	TRGJP1	15	-1	-1	200
1	3.24978145219734E-6	TGTGCCTTGTGGCAGGGAGAAACTCTTTGGCAGTGGAACAACACAAGCATGGGTAAGACAAGCAACAAAGTGGAGGCAAGAAAGAATTCTCAAACTCTCACTTCAATCCTTACCATCAAGTCCGTAGAGAAAGAAGACATGGCCGTTTACTACTGTGCTGCGTGGGATGGCCGAAATTATTATAAGAAACTCTTT	CALWQGETLWQWNNTSMGKTSNKVEARKNSQTLTSILTIKSVEKEDMAVYYCAAWDGRNYYKKLF	TRGV9	.	TRGJ1	15	-1	-1	174
1	3.24978145219734E-6	TGTGCCTTGTGGGAAGAAACTCTTTGGCAGTGGAACAACACTAGCATGGGTAAGACAAGCAACAAAGTGGAGGCAAGAAAGAATTCTCAAACTCTCACTTCAATCCTTACCATCAAGTCCGTAGAGAAAGAAGACATGGCCGTTCACTACTGTGCTGCGTGGGATTATGTGTATAAGAAACTCTTT	CALWEETLWQWNNTSMGKTSNKVEARKNSQTLTSILTIKSVEKEDMAVHYCAAWDYVYKKLF	TRGV9	.	TRGJ1	13	-1	-1	171
1	3.24978145219734E-6	TGTGCCTTGTGGGAGGTGAGGGACCACTGGTTGGGCAAAAAAATCAAGGTATTT	CALWEVRDHWLGKKIKVF	TRGV9	.	TRGJP	17	-1	-1	29
1	3.24978145219734E-6	TGTGCCACCTGGGACGGGCGAGGGATTCAAAGCCCTGGTTGGTTCAAGATATTT	CATWDGRGIQSPGWFKIF	TRGV4	.	TRGJP1	18	-1	-1	34
1	3.24978145219734E-6	TGTGCCACCTGGGACGGATCATATTCCGCTTTTTATTATTATAAGAAACTCTTT	CATWDGSYSAFYYYKKLF	TRGV2	.	TRGJ1	16	-1	-1	34
1	3.24978145219734E-6	TGTGCCACCTGGGACAGGGCCCCTCCTGCGAACTTTTATTATAAGAAACTCTTT	CATWDRAPPANFYYKKLF	TRGV3	.	TRGJ1	17	-1	-1	35
1	3.24978145219734E-6	TGTGCCTTGTGGGATATGCACGAGTTGGGCAAAAAAATCAAGGTATCT	CALWDMHELGKKIKVS	TRGV9	.	TRGJP	20	-1	-1	17
1	3.24978145219734E-6	TGTGCCTTGTGGGAGGTGCACGAGTTAGGCAAAAAAATCAGGGTATTC	CALWEVHELGKKIRVF	TRGV9	.	TRGJP	20	-1	-1	17
1	3.24978145219734E-6	TGTGCCACCTGGGACGGGCGGGGTGGGATTTATTATAAGAAACTCTTT	CATWDGRGGIYYKKLF	TRGV2	.	TRGJ1	18	-1	-1	26
1	3.24978145219734E-6	TGTGCCACCTGGGACGGAGCGTGGGATTATGTGTATAAGAAACTCTTT	CATWDGAWDYVYKKLF	TRGV3	.	TRGJ1	14	-1	-1	33
1	3.24978145219734E-6	TGTGCCACCTGGGAGGTGAGAGAGTTGGGCAAAAAAATCAAGGTATTT	CATWEVRELGKKIKVF	TRGV5	.	TRGJP	13	-1	-1	20
1	3.24978145219734E-6	TGCGTCTTGTGGGAGGTTTATGAGCTGGGCAAAAAAATCAAGGTATTT	CVLWEVYELGKKIKVF	TRGV9	.	TRGJP	16	-1	-1	21
1	3.24978145219734E-6	TGCGCCTTGTGGGAGGTGCAAGAGTTAGGCAAAAAAATCAAGGTATTT	CALWEVQELGKKIKVF	TRGV9	.	TRGJP	19	-1	-1	17
1	3.24978145219734E-6	TGTGCTGCGTCCCCTAATTATACCACTGGTTGGTTCAAGATATTT	CAASPNYTTGWFKIF	TRGV10	.	TRGJP1	9	-1	-1	18
1	3.24978145219734E-6	TGTGCTGCGTGGGATTATAAGGATGGGGGAATTATACCACTGGTT	CAAWDYKDGGIIPLV	TRGV10	.	TRGJ1	16	-1	-1	43
1	3.24978145219734E-6	TGTGCCTTGTTAAAGCGGGAGTTGGGCAAAAAAATCAAGGTATTT	CALLKRELGKKIKVF	TRGV9	.	TRGJP	9	-1	-1	18
1	3.24978145219734E-6	TGTGCCACCTGGGCCCACCCTGCGAATTATTATAAGAAACTCTTT	CATWAHPANYYKKLF	TRGV8	.	TRGJ1	12	-1	-1	22
1	3.24978145219734E-6	TGTGCCACCTGGGATAGGGATTGGGGCAAAAAAATCAAGGTATTT	CATWDRDWGKKIKVF	TRGV8	.	TRGJP	17	-1	-1	23
1	3.24978145219734E-6	TGTGCCACCTGGGACGGGCCGTGGGATAAGAAAATCAAGGTATTT	CATWDGPWDKKIKVF	TRGV2	.	TRGJP	19	-1	-1	27
1	3.24978145219734E-6	TGTGCCACCTGGGACAGGCGGGGTACTGGTTGGTTCAAGATATTT	CATWDRRGTGWFKIF	TRGV5	.	TRGJP1	18	-1	-1	24
1	3.24978145219734E-6	TGTGCCACCTGGGACAGGGCTCGTAGTGATTGGATCAAGACGTTT	CATWDRARSDWIKTF	TRGV3	.	TRGJP2	20	-1	-1	22
1	3.24978145219734E-6	TGTGCCTTGTGGGATGGCCGAAATTATTATAAGAAACTCTTT	CALWDGRNYYKKLF	TRGV9	.	TRGJ1	13	-1	-1	21
1	3.24978145219734E-6	TGTGCCACCTGGGATAAAACCAGACCTTATAAGAAACTCTTT	CATWDKTRPYKKLF	TRGV8	.	TRGJ1	15	-1	-1	26
1	3.24978145219734E-6	TGTGCCACCTGGGACGGGCCGTGGGGATATAAGAAACTCTTT	CATWDGPWGYKKLF	TRGV2	.	TRGJ1	19	-1	-1	27
1	3.24978145219734E-6	TGTGCCACCTGGGACAGCCCTAATCCTTATAAGAAACTCTTT	CATWDSPNPYKKLF	TRGV7	.	TRGJ1	20	-1	-1	26
1	3.24978145219734E-6	TGTGTCACCTGGGTTGGGCCGTGGGATAAGAAACTCTTT	CVTWVGPWDKKLF	TRGV8	.	TRGJ1	19	-1	-1	25
1	3.24978145219734E-6	TGTGCTGCGTGGGGCCGAAATTATTATAAGAAACTCTTT	CAAWGRNYYKKLF	TRGV10	.	TRGJ1	12	-1	-1	18
1	3.24978145219734E-6	TGTGCCACCTGGGTTGGGCTACCTTATAAGAAACTCTTT	CATWVGLPYKKLF	TRGV8	.	TRGJ1	18	-1	-1	23
1	3.24978145219734E-6	TGTGCCACCTGGGCCCACCCTTGGGATAAGAAACTCTTT	CATWAHPWDKKLF	TRGV8	.	TRGJ1	12	-1	-1	25
1	3.24978145219734E-6	TGTGCCACCTGGGATGGCCCGGGATGGATCAAGACGTTT	CATWDGPGWIKTF	TRGV2	.	TRGJP2	20	-1	-1	24
1	3.24978145219734E-6	TGTGCCACCTGGGATGAAGGGGGTTATAAGAAACTCTTT	CATWDEGGYKKLF	TRGV8	.	TRGJ1	14	-1	-1	23
1	3.24978145219734E-6	TGTGCCACCTGGGACAGCTCTAATCCTGAGAAACTCTTA	CATWDSSNPEKLL	TRGV7	.	TRGJ1	16	-1	-1	28
1	3.24978145219734E-6	TGTGCCACCTGGGACAGGCCGGGTTGGTTCAAGATATTT	CATWDRPGWFKIF	TRGV3	.	TRGJP1	19	-1	-1	21
1	3.24978145219734E-6	TATGCCACCTGGGACGGAGCGTGGGATAAGAAGCTCTTT	YATWDGAWDKKLF	TRGV3	.	TRGJ1	14	-1	-1	25
1	3.24978145219734E-6	TGTGCCACCTTTATACCACTGGTTGGGAAACTCTTT	CATFIPLVGKLF	TRGV8	.	TRGJ1	9	-1	-1	26
1	3.24978145219734E-6	TGTGCCACCTGGGATTATGTGTATAAGAAACTCTTT	CATWDYVYKKLF	TRGV8	.	TRGJ1	14	-1	-1	21
1	3.24978145219734E-6	TGTGCCACCTGGGATAACAGAGTTGGGAAACTCTTT	CATWDNRVGKLF	TRGV8	.	TRGJ1	15	-1	-1	26
1	3.24978145219734E-6	TGTGCCACCTGGGACGGGCCCTTGATCAGGACGTTT	CATWDGPLIRTF	TRGV2	.	TRGJP2	20	-1	-1	23
1	3.24978145219734E-6	TGTGCCACCTGGGACGGGCCGTGGGATAAGATATTT	CATWDGPWDKIF	TRGV2	.	TRGJP1	19	-1	-1	27
1	3.24978145219734E-6	TGTGCCACCTGGGACGGGCGGGATAAGAAACTCTTT	CATWDGRDKKLF	TRGV2	.	TRGJ1	18	-1	-1	22
1	3.24978145219734E-6	TGTGCCACCTGGGACACCTATCTGAAGAAACTCTTT	CATWDTYLKKLF	TRGV4	.	TRGJ1	13	-1	-1	24
1	3.24978145219734E-6	TGTGCTGCGTCCCCTAATTATAAGAAACTCTTT	CAASPNYKKLF	TRGV10	.	TRGJ1	9	-1	-1	16
1	3.24978145219734E-6	TGTGCTGCGTGGGATTGGTATGTACTGGTT	CAAWDWYVLV	TRGV10	.	TRGJ1	15	-1	-1	28
1	3.24978145219734E-6	TGTGCTGCGTGGGACATGGAGAAACTCTTT	CAAWDMEKLF	TRGV10	.	TRGJ1	13	-1	-1	19
1	3.24978145219734E-6	TGTGCCTTGTGGGGCGGATCCCAAGAGTTG	CALWGGSQEL	TRGV9	.	TRGJ1	12	-1	-1	27
1	3.24978145219734E-6	TGTGCCACCTGGGACGGATCATATTCC	CATWDGSYS	TRGV2	.	TRGJP1	16	-1	-1	20
1	3.24978145219734E-6	TGTGCGACCTGGGACGGGCGGACTTTT	CATWDGRTF	TRGV4	.	TRGJP2	18	-1	-1	20
1	3.24978145219734E-6	TGTGCTGCGTGGGAT	CAAWD	TRGV10	.	TRGJ1	14	-1	-1	14
