# Supplementary material for: Dissection of the Human T-Cell Receptor γ Gene Repertoire in the Brain and Peripheral Blood Identifies Age- and Alzheimer's Disease-Associated Clonotype Profiles
Source: Front Immunol. 2020 Jan 29;11:12. doi: 10.3389/fimmu.2020.00012 (PMC7025544; doi:10.3389/fimmu.2020.00012)
Supplement: Supplementary file 5 [file Data_Sheet_2.zip › repertoires_corrected_and_decontaminated/165br.txt]

count	freq	cdr3nt	cdr3aa	v	d	j	VEnd	DStart	DEnd	JStart
18782	0.07657496045271449	TGGAATAAGAAACTCTTT	WNKKLF	TRGV9	.	TRGJ1	1	-1	-1	4
18523	0.0755190071592818	TGTGCCACCTGGGACGGGCTTTGTTATAAGAAACTCTTT	CATWDGLCYKKLF	TRGV2	.	TRGJ2	18	-1	-1	20
16359	0.06669629315546569	TGTGCCTTGTGGGAGGTGAAAGGTTATTATAAGAAACTCTTT	CALWEVKGYYKKLF	TRGV9	.	TRGJ1	17	-1	-1	23
16187	0.06599504231967253	TGTGCCTTGTGGGAGGTGCAGGTCGGTTATTATAAGAAACTCTTT	CALWEVQVGYYKKLF	TRGV9	.	TRGJ1	19	-1	-1	26
15336	0.06252548149839364	TGTGCCTTGTGGGAGGTGCAAGAGTTGGGCAAAAAAATCAAGGTATTT	CALWEVQELGKKIKVF	TRGV9	.	TRGJP	19	-1	-1	17
14615	0.05958593584370261	TGTGCCTTGTGGGAGGTGCCGGGGAAACTCTTT	CALWEVPGKLF	TRGV9	.	TRGJ2	18	-1	-1	23
14281	0.05822420456954614	TGTGCCTTTGCGTACCGTGGGCATTATTATAAGAAACTCTTT	CAFAYRGHYYKKLF	TRGV9	.	TRGJ1	7	-1	-1	22
14157	0.0577186516414162	TGTGCCTTGTGGGAGGTGAACCCCCATTATTATAAGAAACTCTTT	CALWEVNPHYYKKLF	TRGV9	.	TRGJ2	25	-1	-1	25
12935	0.05273650907549047	TGTGCCTTGTGTCCATGGAATTATTATAAGAAACTCTTT	CALCPWNYYKKLF	TRGV9	.	TRGJ1	10	-1	-1	17
12328	0.050261745951499535	TGTGCTGCGTGGGATTACAAGAAACTCTTT	CAAWDYKKLF	TRGV10	.	TRGJ2	17	-1	-1	13
9567	0.03900503922112233	TGTGCCACCTGGGACAGGCCGAATTATTATAAGAAACTCTTT	CATWDRPNYYKKLF	TRGV3	.	TRGJ2	19	-1	-1	19
7181	0.0292772223943639	TGTGCCACCTGGCCCTGGGGGGATTATAAGAAACTCTTT	CATWPWGDYKKLF	TRGV2	.	TRGJ2	11	-1	-1	22
7079	0.028861364340579593	TGTGCCACCTGGGACCCACAGGGTTTTAAGAAACTCTTT	CATWDPQGFKKLF	TRGV3	.	TRGJ2	14	-1	-1	23
6738	0.027471093788222246	TGTGCCACCTGGGACTGGTATTATAAGAAACTCTTT	CATWDWYYKKLF	TRGV3	.	TRGJ2	17	-1	-1	18
6576	0.026810613349858934	TGTGCCACCTGGGACGGGATAAGGAGTGATTGGATCAAGACGTTT	CATWDGIRSDWIKTF	TRGV2	.	TRGJP2	17	-1	-1	18
5898	0.02404638040411618	TGTGCCACCTGGGACAGGCCATATTATAAGAAACTCTTT	CATWDRPYYKKLF	TRGV5	.	TRGJ2	19	-1	-1	21
5816	0.023712063145191538	TGTGCCACCTGGGACAGGCCGAAGGATTATAAGAAACTCTTT	CATWDRPKDYKKLF	TRGV3	.	TRGJ2	19	-1	-1	19
5662	0.023084199024772094	TGTGCCACCTGGGATTATCCTAGTTATTATAAGAAACTCTTT	CATWDYPSYYKKLF	TRGV4	.	TRGJ2	14	-1	-1	23
5656	0.02305973678631419	TGTGCCACTAAAGGGGGGAAACTCTTT	CATKGGKLF	TRGV4	.	TRGJ1	7	-1	-1	17
5012	0.020434123191832874	TGTGCCACCTGGGATGGCCCATTTTATTATAAGAAACTCTTT	CATWDGPFYYKKLF	TRGV4	.	TRGJ2	21	-1	-1	23
4812	0.01961871524323619	TGTGCCACCTGGGCGTTACCCGTGAATTATTATAAGAAACTCTTT	CATWALPVNYYKKLF	TRGV8	.	TRGJ1	12	-1	-1	23
4450	0.018142826856276197	TGTGCCACCTGGGATGGGCAACCGACCGGAGTGAATTATTATAAGAAACTCTTT	CATWDGQPTGVNYYKKLF	TRGV4	.	TRGJ2	18	-1	-1	32
4211	0.01716841435770316	TGTGCCACCTGGGACGGGCGGGGTTGGGATTGGATCAAGACGTTT	CATWDGRGWDWIKTF	TRGV2	.	TRGJP2	18	-1	-1	27
3970	0.016185847779644155	TGTGCTGCGTGGTCCGGAACCACTGGTTGGTTCAAGATATTT	CAAWSGTTGWFKIF	TRGV10	.	TRGJP1	11	-1	-1	18
3882	0.015827068282261617	TGTGCCACCTGGGACCCTCTTCGGGAGAAACTCTTT	CATWDPLREKLF	TRGV3	.	TRGJ1	14	-1	-1	25
2667	0.010873464994536767	TGTGCCACCTGCAATTATTATAAGAAACTCTTT	CATCNYYKKLF	TRGV8	.	TRGJ2	10	-1	-1	12
1181	0.004814983936463413	TGTGCCACCTGGGACGGGCCTACCCCCTCAGTTACCACTGGTTGGTTCAAGATATTT	CATWDGPTPSVTTGWFKIF	TRGV2	.	TRGJP1	19	-1	-1	32
1019	0.0041545034981001	TGTGCCACCTGGTCTGGAACTGGTTGGTTCAAGATATTT	CATWSGTGWFKIF	TRGV4	.	TRGJP1	11	-1	-1	18
38	1.5492751023336976E-4	TGTGCCACCTGGGACAGGCCGAATTATAAGAAACTCTTT	CATWDRPNYKKLF	TRGV3	.	TRGJ1	19	-1	-1	22
26	1.0600303331756878E-4	TGTGCCACCTGGGATTGGAAACTCTTT	CATWDWKLF	TRGV4	.	TRGJ1	17	-1	-1	17
23	9.377191408861854E-5	TGTGCCACCTGGGACGGGCTTTGTTATAAGAAAGAGTTGGGCAAAAAAATCAAGGTATTT	CATWDGLCYKKELGKKIKVF	TRGV2	.	TRGJP	18	-1	-1	31
23	9.377191408861854E-5	TGTGCCACCTGGGCGTTACCCGTGAATTATAAGAAACTCTTT	CATWALPVNYKKLF	TRGV8	.	TRGJ1	12	-1	-1	25
17	6.930967563071805E-5	TGTGCCACCTGGGACGGGCCCGAACTTTCGGTTTGGATCAAGACGTTT	CATWDGPELSVWIKTF	TRGV2	.	TRGJP2	21	-1	-1	32
16	6.523263588773463E-5	TGTGCCTGCTGGATTAGGCATTTCGGTAGTGATTGGATCAAGACGTTT	CACWIRHFGSDWIKTF	TRGV11	.	TRGJP2	19	-1	-1	25
12	4.8924476915800974E-5	TGTGCCACCTGGGAAGAAACTCTTTGGCAGTGGAACAAGACGTTT	CATWEETLWQWNKTF	TRGV2	.	TRGJP2	13	-1	-1	30
12	4.8924476915800974E-5	TGTGCCACCTGGGATGGCTATTATAAGAAACTCTTT	CATWDGYYKKLF	TRGV4	.	TRGJ1	16	-1	-1	18
7	2.8539278200883902E-5	TGTGCCACCTGGGACAGATTTCCTATTAAGTATAAGAAACTCTTT	CATWDRFPIKYKKLF	TRGV5	.	TRGJ1	16	-1	-1	30
7	2.8539278200883902E-5	TGTGCCACCTGGGATTATCCTAGTTATAAGAAACTCTTT	CATWDYPSYKKLF	TRGV4	.	TRGJ1	14	-1	-1	23
7	2.8539278200883902E-5	TGTGCCACCTGGGACGGGGGGGATTATAAGAAACTCTTT	CATWDGGDYKKLF	TRGV2	.	TRGJ1	17	-1	-1	22
7	2.8539278200883902E-5	TGTGCCACCTCGGTTGGTTATAAGAAACTCTTT	CATSVGYKKLF	TRGV8	.	TRGJ1	12	-1	-1	17
6	2.4462238457900487E-5	TGTGCCACCTGGGATGGGCAACCGACCGGAGTGAATTATAAGAAACTCTTT	CATWDGQPTGVNYKKLF	TRGV4	.	TRGJ1	18	-1	-1	34
6	2.4462238457900487E-5	TGTGCCACCTGGGACGGGGGGGGAGCCTTT	CATWDGGGAF	TRGV4	.	TRGJ1	17	-1	-1	26
5	2.0385198714917072E-5	TGTGCCACCTGGGATTATCCTAGTTATTATAAGAAAGAGTTGGGCAAAAAAATCAAGGTATTT	CATWDYPSYYKKELGKKIKVF	TRGV4	.	TRGJP	14	-1	-1	34
5	2.0385198714917072E-5	TGTGCCACCTCCCAGGGACGGGGGGGGAGCCTTTCGAATTATTATAAGAAACTCTTT	CATSQGRGGSLSNYYKKLF	TRGV4	.	TRGJ1	9	-1	-1	32
5	2.0385198714917072E-5	TGTGCCACCTGGCCCTGGGGGGATTATTATAAGAAACTCTTT	CATWPWGDYYKKLF	TRGV2	.	TRGJ1	11	-1	-1	22
5	2.0385198714917072E-5	TGTGCCACCTGGGATAGGGTTTATAAGAAACTCTTT	CATWDRVYKKLF	TRGV8	.	TRGJ1	17	-1	-1	20
4	1.6308158971933657E-5	TGTGCCACCTGGGACGGGCTTTGTTATAAGAAACTCTTTGGCAGTGGAACAACACTCGGCACTGTCAGAAAGGAATCCGGCATTCCGTCAGGCAAATTTGAGGTGGATAGGATACCTGAAACGTCTACATCCACTCTCACCATTCACAATGTAGAGAAACAGGACATAGCTACCTACTACTGTGCCTTGTGGGAGGTGAACCCCCATTATTATAAGAAACTCTTT	CATWDGLCYKKLFGSGTTLGTVRKESGIPSGKFEVDRIPETSTSTLTIHNVEKQDIATYYCALWEVNPHYYKKLF	TRGV2	.	TRGJ1	18	-1	-1	205
4	1.6308158971933657E-5	TGTGCCACCTGGGACGGGCTTTGTTATAAGAAACTCTTTGGCAGTGGAACAACACTCGGCACTGTCAGAAAGGAATCCGGCATTCCGTCAGGCAAATTTGAGGTGGATAGGATACCTGAAACGTCTACATCCACTCTCACCATTCACAATGTAGAGAAACAGGACATAGCTACCTACTACTGGAATAAGAAACTCTTT	CATWDGLCYKKLFGSGTTLGTVRKESGIPSGKFEVDRIPETSTSTLTIHNVEKQDIATYYWNKKLF	TRGV2	.	TRGJ1	18	-1	-1	184
4	1.6308158971933657E-5	TGTGCCACCTGGCCCTGGGGGGATTATAAGAAAGAGTTGGGCAAAAAAATCAAGGTATTT	CATWPWGDYKKELGKKIKVF	TRGV2	.	TRGJP	11	-1	-1	31
4	1.6308158971933657E-5	TGTGCCACCTGGGCGTTACCCGTGAATTATTATTATAAGAAACTCTTT	CATWALPVNYYYKKLF	TRGV8	.	TRGJ1	12	-1	-1	28
4	1.6308158971933657E-5	TGTGCCACCTGGGACGGGATAAGGAGTGATTATAAGAAACTCTTT	CATWDGIRSDYKKLF	TRGV2	.	TRGJ1	17	-1	-1	28
4	1.6308158971933657E-5	TGTGCCTGCTGGATTAGACAGAATTATTATAAGAAACTCTTT	CACWIRQNYYKKLF	TRGV11	.	TRGJ1	19	-1	-1	20
4	1.6308158971933657E-5	TGTGCCACCTGGGACAGGCCGAAGAAACTCTTT	CATWDRPKKLF	TRGV3	.	TRGJ1	19	-1	-1	21
4	1.6308158971933657E-5	TGTGCCACCTGGGATGGGCAACTCTTT	CATWDGQLF	TRGV4	.	TRGJ1	18	-1	-1	19
3	1.2231119228950243E-5	TGTGCCACCTGGGACCCTCTTCGGGAGAAACTCTTTGGCAGTGGAACAACACTCGGCACTGTCAGAAAGGAATCCGGCATTCCGTCAGGCAAATTTGAGGTGGATAGGATACCTGAAACGTCTACATCCACTCTCACCATTCACAATGTAGAGAAACAGGACATAGCTACCTACTACTGTGCCTTGTGGGAGGTGCAGGTCGGTTATTATAAGAAACTCTTT	CATWDPLREKLFGSGTTLGTVRKESGIPSGKFEVDRIPETSTSTLTIHNVEKQDIATYYCALWEVQVGYYKKLF	TRGV3	.	TRGJ1	14	-1	-1	203
3	1.2231119228950243E-5	TGTGCCACCTGGGACGGGCTTTGTTATAAGAAACTCTTTGGCAGTGGAACAACACTCGGCACTGTCAGAAAGGAATCCGGCATTCCGTCAGGCAAATTTGAGGTGGATAGGATACCTGAAACGTCTACATCCACTCTCACCATTCACAATGTAGAGAAACAGGACATAGCTACCTACTACTGTGCCTTGTGTCCATGGAATTATTATAAGAAACTCTTT	CATWDGLCYKKLFGSGTTLGTVRKESGIPSGKFEVDRIPETSTSTLTIHNVEKQDIATYYCALCPWNYYKKLF	TRGV2	.	TRGJ1	18	-1	-1	197
3	1.2231119228950243E-5	TGTGCCACCTGGGACAGGCCGAATTATTATAAGAAAGAGTTGGGCAAAAAAATCAAGGTATTT	CATWDRPNYYKKELGKKIKVF	TRGV3	.	TRGJP	19	-1	-1	34
3	1.2231119228950243E-5	TGTGCCTTGTGGGAGGCGAGTTGGGCAAAAATTCCGAATTATTATAAGAAACTCTTT	CALWEASWAKIPNYYKKLF	TRGV9	.	TRGJ1	15	-1	-1	26
3	1.2231119228950243E-5	TGTGCCTTGTGGGAGGCGAGTTGGGCAAAAAAATCAAGGTATTATAAGAAACTCTTT	CALWEASWAKKSRYYKKLF	TRGV9	.	TRGJ1	15	-1	-1	39
3	1.2231119228950243E-5	TGTGCCACCTGGGACGACCATCAAAGAAAGAGTTGGGATTGGATCAAGACGTTT	CATWDDHQRKSWDWIKTF	TRGV2	.	TRGJP2	15	-1	-1	30
3	1.2231119228950243E-5	TGTGCCACCTGGGACCCACAGGGTTATTATAAGAAACTCTTT	CATWDPQGYYKKLF	TRGV3	.	TRGJ1	14	-1	-1	23
3	1.2231119228950243E-5	TGTGCCACCTGGGACGGGCCAAGTGATTGGATCAAGACGTTT	CATWDGPSDWIKTF	TRGV2	.	TRGJP2	19	-1	-1	21
3	1.2231119228950243E-5	TGTGCCACCTGGGACAGGCAGCGGGATTATAAGAAACTCTTT	CATWDRQRDYKKLF	TRGV7	.	TRGJ1	18	-1	-1	25
3	1.2231119228950243E-5	TGTGCCACCTGGCCCTGGGGGGATTGGATCAAGACGTTT	CATWPWGDWIKTF	TRGV2	.	TRGJP2	11	-1	-1	21
3	1.2231119228950243E-5	TGTGCCACCTGGGATGGCCCATTTTATAAGAAACTCTTT	CATWDGPFYKKLF	TRGV4	.	TRGJ1	21	-1	-1	20
3	1.2231119228950243E-5	TGTGCCACCTGGGATAGGGTTTGTTATAAGAAACTCTTT	CATWDRVCYKKLF	TRGV8	.	TRGJ1	17	-1	-1	20
3	1.2231119228950243E-5	TGTGCCACCTGGGACGGGCTTTGTTATAAGATATTT	CATWDGLCYKIF	TRGV2	.	TRGJP1	18	-1	-1	27
3	1.2231119228950243E-5	TGTGCCACCTGGGACGGGAAACTCTTT	CATWDGKLF	TRGV2	.	TRGJ1	17	-1	-1	17
2	8.154079485966828E-6	TGTGCCACCTGGGACAGGCCGAAGGATTATAAGAAACTCTTTGGCAGTGGAACAACACTCGGCACTGTCAGAAAGGAATCCGGCATTCCGTCAGGCAAATTTGAGGTGGATAGGATACCTGAAACGTCTACATCCACTCTCACCATTCACAATGTAGAGAAACAGGACATAGCTACCTACTACTGTGCCTTGTGGGAGGTGCAAGAGTTGGGCAAAAAAATCAAGGTATTT	CATWDRPKDYKKLFGSGTTLGTVRKESGIPSGKFEVDRIPETSTSTLTIHNVEKQDIATYYCALWEVQELGKKIKVF	TRGV3	.	TRGJP	19	-1	-1	200
2	8.154079485966828E-6	TGTGCCACCTGGGACGGGCTTTGTTATAAGAAACTCTTTGGCAGTGGAACAACACTCGGCACTGTCAGAAAGGAATCCGGCATTCCGTCAGGCAAATTTGAGGTGGATAGGATACCTGAAACGTCTACATCCACTCTCACCATTCACAATGTAGAGAAACAGGACATAGCTACCTACTACTGTGCCTTGTGGGAGGTGCAAGAGTTGGGCAAAAAAATCAAGGTATTT	CATWDGLCYKKLFGSGTTLGTVRKESGIPSGKFEVDRIPETSTSTLTIHNVEKQDIATYYCALWEVQELGKKIKVF	TRGV2	.	TRGJP	18	-1	-1	197
2	8.154079485966828E-6	TGTGCCACCTGGGACGGGCTTTGTTATAAGAAACTCTTTGGCAGTGGAACAACACTCGGCACTGTCAGAAAGGAATCCGGCATTCCGTCAGGCAAATTTGAGGTGGATAGGATACCTGAAACGTCTACATCCACTCTCACCATTCACAATGTAGAGAAACAGGACATAGCTACCTACTACTGTGCCTTGTGGGAGGTGCAGGTCGGTTATTATAAGAAACTCTTT	CATWDGLCYKKLFGSGTTLGTVRKESGIPSGKFEVDRIPETSTSTLTIHNVEKQDIATYYCALWEVQVGYYKKLF	TRGV2	.	TRGJ1	18	-1	-1	206
2	8.154079485966828E-6	TGTGCCACCTGGGACGGGCTTTGTTATAAGAAACTCTTTGGCAGTGGAACAACACTCGGCACTGTCAGAAAGGAATCCGGCATTCCGTCAGGCAAATTTGAGGTGGATAGGATACCTGAAACGTCTACATCCACTCTCACCATTCACAATGTAGAGAAACAGGACATAGCTACCTACTACTGTGCCTTTGCGTACCGTGGGCATTATTATAAGAAACTCTTT	CATWDGLCYKKLFGSGTTLGTVRKESGIPSGKFEVDRIPETSTSTLTIHNVEKQDIATYYCAFAYRGHYYKKLF	TRGV2	.	TRGJ1	18	-1	-1	202
2	8.154079485966828E-6	TGTGCCACCTGGGATGGCCCATTTTATTATAAGAAACTCTTTGGCAGTGGAACAACACTCGGCACTGTCAGAAAGGAATCCGGCATTCCGTCAGGCAAATTTGAGGTGGATAGGATACCTGAAACGTCTACATCCACTCTCACCATTCACAATGTAGAGAAACAGGACATAGCTACCTACTACTGTGCCTTGTGGGAGGTGCCGGGGAAACTCTTT	CATWDGPFYYKKLFGSGTTLGTVRKESGIPSGKFEVDRIPETSTSTLTIHNVEKQDIATYYCALWEVPGKLF	TRGV4	.	TRGJ1	21	-1	-1	206
2	8.154079485966828E-6	TGTGCCACCTGGGACGGGGGGGGAGCCTTTCGAATTATTATAAGAAAGGCTCCCCCCCCGTCAAAGAAAGAGTTGGGCAAAAAAATCAAGGTATTT	CATWDGGGAFRIIIRKAPPPSKKELGKKIKVF	TRGV4	.	TRGJP	17	-1	-1	67
2	8.154079485966828E-6	TGTGCCACCTGGGACCCACAGGGTTTTAAGAAAGAGTTGGGCAAAAAAATCAAGGTATTT	CATWDPQGFKKELGKKIKVF	TRGV3	.	TRGJP	14	-1	-1	31
2	8.154079485966828E-6	TGTGCCACCTGGGACAGGCCATCAAAGAAAGAGTTGGGCAAAAAAATCAAGGTATTT	CATWDRPSKKELGKKIKVF	TRGV5	.	TRGJP	19	-1	-1	28
2	8.154079485966828E-6	TGTGCCACCTGGGACTCTCGAACTTTCGGTTTGGATTATTATAAGAAACTCTTT	CATWDSRTFGLDYYKKLF	TRGV2	.	TRGJ1	14	-1	-1	34
2	8.154079485966828E-6	TGTGCCACCTGGCCCTGGGGGGATTATCCTAGTTATTATAAGAAACTCTTT	CATWPWGDYPSYYKKLF	TRGV2	.	TRGJ1	11	-1	-1	32
2	8.154079485966828E-6	TGTGCCACCTGGGACGGTGAAGAAACTCTTTGGCAGTGGAACAAGACGTTT	CATWDGEETLWQWNKTF	TRGV2	.	TRGJP2	16	-1	-1	36
2	8.154079485966828E-6	TGTGCCACCTGGGACGGGCCCGAACTTTCGAATTATTATAAGAAACTCTTT	CATWDGPELSNYYKKLF	TRGV2	.	TRGJ1	21	-1	-1	26
2	8.154079485966828E-6	TGTGCCTTGTGGGCGTTACCCGTGAATTATTATAAGAAACTCTTT	CALWALPVNYYKKLF	TRGV9	.	TRGJ1	12	-1	-1	23
2	8.154079485966828E-6	TGTGCCACCTCCCAGGGATTTAATCGACGTTATAAGAAACTCTTT	CATSQGFNRRYKKLF	TRGV4	.	TRGJ1	9	-1	-1	29
2	8.154079485966828E-6	TGTGCCACCTGGGACCCACAGGGTTGGGATTGGATCAAGACGTTT	CATWDPQGWDWIKTF	TRGV3	.	TRGJP2	14	-1	-1	27
2	8.154079485966828E-6	TGTGCCACCTGGGACGGGCGGGGTTGGGATTGGATCAAGGTATTT	CATWDGRGWDWIKVF	TRGV2	.	TRGJP	18	-1	-1	33
2	8.154079485966828E-6	TGTGTCACCTGGGACAGGCCGAATTATAAGAAACTCTTT	CVTWDRPNYKKLF	TRGV3	.	TRGJ1	19	-1	-1	22
2	8.154079485966828E-6	TGTGCCTTGTGGGAGGTGAAAGGTTATAAGAAACTCTTT	CALWEVKGYKKLF	TRGV9	.	TRGJ1	17	-1	-1	23
2	8.154079485966828E-6	TGTGCCTTGTGGGAGACGAATTATTATAAGAAACTCTTT	CALWETNYYKKLF	TRGV9	.	TRGJ1	14	-1	-1	16
2	8.154079485966828E-6	TGTGCCTTGTGGGAGGTGCTGAATAAGAAACTCTTT	CALWEVLNKKLF	TRGV9	.	TRGJ1	18	-1	-1	22
2	8.154079485966828E-6	TGTGCCACCTGCAATTATTATTATAAGAAACTCTTT	CATCNYYYKKLF	TRGV8	.	TRGJ1	10	-1	-1	16
2	8.154079485966828E-6	TGTGCCACCTGGCCCTGGGGGGATAAGAAACTCTTT	CATWPWGDKKLF	TRGV2	.	TRGJ1	11	-1	-1	22
2	8.154079485966828E-6	TGTGCCACCTGGGACAGATTTCGGGAGAAACTCTTT	CATWDRFREKLF	TRGV5	.	TRGJ1	16	-1	-1	25
1	4.077039742983414E-6	TGTGCCACCTGGGATTATCCTAGTTATTATAAGAAACTCTTTGGCAGTGGAACAACACTCGGCACTGTCAGAAAGGAATCCGGCATTCCGTCAGGCAAATTTGAGGTGGATAGGATACCTGAAACGTCTACATCCACTCTCACCATTCACAATGTAGAGAAACAGGACATAGCTACCTACTACTGTGCCTTGTGGGAGGTGCAAGAGTTGGGCAAAAAAATCAAGGTATTT	CATWDYPSYYKKLFGSGTTLGTVRKESGIPSGKFEVDRIPETSTSTLTIHNVEKQDIATYYCALWEVQELGKKIKVF	TRGV4	.	TRGJP	14	-1	-1	200
1	4.077039742983414E-6	TGTGCCACCTGGGACGGTGAAGAAACTCTTTGGCAGTGGAACAACACTAGCATGGGTAAGACAAGCAACAAAGTGGAGGCAAGAAAGAATTCTCAAACTCTCACTTCAATCCTTACCATCAAGTCCGTAGAGAAAGAAGACATGGCCGTTTACTACTGTGCTGCGTGGTCCGGAACCACTGGTTGGTTCAAGATATTT	CATWDGEETLWQWNNTSMGKTSNKVEARKNSQTLTSILTIKSVEKEDMAVYYCAAWSGTTGWFKIF	TRGV2	.	TRGJP1	16	-1	-1	174
1	4.077039742983414E-6	TGTGCCACCTGGGACGGGCTAGCAGAAACTCTTTGGCAGTGGAACAACACTAGCATGGGTAAGACAAGCAACAAAGTGGAGGCAAGAAAGAATTCTCAAACTCTCACTTCAATCCTTACCATCAAGTCCGTAGAGAAAGAAGACATGGCCGTTTACTACTGTGCTGCGTGGGATTACAAGAAACTCTTT	CATWDGLAETLWQWNNTSMGKTSNKVEARKNSQTLTSILTIKSVEKEDMAVYYCAAWDYKKLF	TRGV2	.	TRGJ1	18	-1	-1	172
1	4.077039742983414E-6	TGGAATAAGAAACTCTTTGGCAGTGGAACAACACCCAGGAGGTGGAGCTGGATATTGAGACTGCAAAATCTAATTGAAAATGATTCTGGGGTCTATTACTGTGCCACCTGGGACAGGCCGAATTATTATAAGAAACTCTTT	WNKKLFGSGTTPRRWSWILRLQNLIENDSGVYYCATWDRPNYYKKLF	TRGV9	.	TRGJ1	1	-1	-1	118
1	4.077039742983414E-6	TGTGCCACCTGGGACAGATTTCCTATTATAAGAAACTCTTTGGCAGTGGAACAACACTACTCTGGGGTCTATTACTGTGCCACCTGGCCCTGGGGGGATTATAAGAAACTCTTT	CATWDRFPIIRNSLAVEQHYSGVYYCATWPWGDYKKLF	TRGV5	.	TRGJ1	16	-1	-1	97
1	4.077039742983414E-6	TGTGCCACCTGGATTATAAGAAACTCTTTGGCAGTGGAACAACACATAGCTACCTACTACTGTGCCTTGTGTCCATGGAATTATTATAAGAAACTCTTT	CATWIIRNSLAVEQHIATYYCALCPWNYYKKLF	TRGV3	.	TRGJ1	11	-1	-1	77
1	4.077039742983414E-6	TGTTCCACCTGGCCCTGGGGGGATTATAAGAAAGAGTTGGGCAAAAAAATCAAGGTATTT	CSTWPWGDYKKELGKKIKVF	TRGV2	.	TRGJP	11	-1	-1	31
1	4.077039742983414E-6	TGTGCCACCTGGCCCTGGGGGGATTATAAGAAAGAGTTGGGCACAAAAATCAAGGTATTT	CATWPWGDYKKELGTKIKVF	TRGV2	.	TRGJP	11	-1	-1	31
1	4.077039742983414E-6	TGTGCCACCTGGCCCTGGGGGGATTATAAGAAAGAGTTGGGCAAAAAAATCAAGATATTT	CATWPWGDYKKELGKKIKIF	TRGV2	.	TRGJP	11	-1	-1	31
1	4.077039742983414E-6	TGTGCCACCTGGGACGGGCCCGAACTTTCGGTTACCGCTGGTTGGTTCAAGATATTT	CATWDGPELSVTAGWFKIF	TRGV2	.	TRGJP1	21	-1	-1	32
1	4.077039742983414E-6	TGTGCCACCTGGGACGGGATAAGGAGCCTTTCGAATTATTATAAGAAACTCTTT	CATWDGIRSLSNYYKKLF	TRGV2	.	TRGJ1	17	-1	-1	29
1	4.077039742983414E-6	TGTGCCACCTGGGACGGTGAAGAAACTCTTTGGCAGTGGATCAAGACGTTT	CATWDGEETLWQWIKTF	TRGV2	.	TRGJP2	16	-1	-1	36
1	4.077039742983414E-6	TGTGCCACCTGGGCGTTACCCGTGAATTATTATTATATGAAACTCTTT	CATWALPVNYYYMKLF	TRGV8	.	TRGJ1	12	-1	-1	28
1	4.077039742983414E-6	TGTGCCACCTGGGACGGGCGGGGTTGGGATTATTATAAGAAACTCTTT	CATWDGRGWDYYKKLF	TRGV2	.	TRGJ1	18	-1	-1	28
1	4.077039742983414E-6	TGTGCCACCTGGGACGGGGGGGGAGGGGATTCTTATAAGAAACTCTTT	CATWDGGGGDSYKKLF	TRGV4	.	TRGJ1	17	-1	-1	28
1	4.077039742983414E-6	TGTGCCACCTGGGACGGGATAAGGAGTGATTGGATCAAGAAACTCTTT	CATWDGIRSDWIKKLF	TRGV2	.	TRGJ1	17	-1	-1	36
1	4.077039742983414E-6	TGTGCCACCTGGGACGACCATCAAAGAAAGAGTTGGTTCAAGATATTT	CATWDDHQRKSWFKIF	TRGV2	.	TRGJP1	15	-1	-1	31
1	4.077039742983414E-6	TGTGCCACCTGGGACAGGCCCGAACTTTCGGTTTGGATCAAGACGTTT	CATWDRPELSVWIKTF	TRGV2	.	TRGJP2	21	-1	-1	32
1	4.077039742983414E-6	TGTGCCACCTGGGATTATCCTAGTTATTATTATAAGAAACTCTTT	CATWDYPSYYYKKLF	TRGV4	.	TRGJ1	14	-1	-1	25
1	4.077039742983414E-6	TGTGCCACCTGGGACTCTCGAATTATTAAGTATAAGAAACTCTTT	CATWDSRIIKYKKLF	TRGV2	.	TRGJ1	14	-1	-1	30
1	4.077039742983414E-6	TGTGCCACCTGGGACCCCCTTCGGGATTATTATAAGAAACTCTTT	CATWDPLRDYYKKLF	TRGV3	.	TRGJ1	14	-1	-1	25
1	4.077039742983414E-6	TGTGCCACCTGGGACGGGCTTTGGAGTGATTGGATCAAGACGTTT	CATWDGLWSDWIKTF	TRGV2	.	TRGJP2	18	-1	-1	24
1	4.077039742983414E-6	TGTGCCACCTGGGACGGGCGGGGTTGGGATTATAAGAAACTCTTT	CATWDGRGWDYKKLF	TRGV2	.	TRGJ1	18	-1	-1	28
1	4.077039742983414E-6	TGTGCCACCTGGGACGGGGGGGGGAGTGATTGGATCAAGACGTTT	CATWDGGGSDWIKTF	TRGV4	.	TRGJP2	17	-1	-1	24
1	4.077039742983414E-6	TGTGCCACCTGGGACGACCATCAAAGAAAGGGAGAGAAACTCTTT	CATWDDHQRKGEKLF	TRGV2	.	TRGJ1	15	-1	-1	34
1	4.077039742983414E-6	TGTGCCACCTGGGACAGGCCGAATTATTATTATAAGAAACTCTTT	CATWDRPNYYYKKLF	TRGV3	.	TRGJ1	19	-1	-1	25
1	4.077039742983414E-6	TGTGCCTTGTGGGAGGTGCCGGGGAAAAAAATCAAGGTATTT	CALWEVPGKKIKVF	TRGV9	.	TRGJP	18	-1	-1	20
1	4.077039742983414E-6	TGTGCCACCTCCCAGGGATGGCCACATTATAAGAAACTCTTT	CATSQGWPHYKKLF	TRGV4	.	TRGJ1	9	-1	-1	25
1	4.077039742983414E-6	TGTGCCACCTGGGATCCCGGGAATTATTATAAGAAACTCTTT	CATWDPGNYYKKLF	TRGV8	.	TRGJ1	14	-1	-1	20
1	4.077039742983414E-6	TGTGCCACCTGGGATGGGCCTAGTTATTATAAGAAACTCTTT	CATWDGPSYYKKLF	TRGV4	.	TRGJ1	19	-1	-1	23
1	4.077039742983414E-6	TGTGCCACCTGGGATAGTGTGGGTTATTATAAGAAACTCTTT	CATWDSVGYYKKLF	TRGV8	.	TRGJ2	16	-1	-1	23
1	4.077039742983414E-6	TGTGCCACCTGGGACGGTCACCAATATTATAAGAAACTCTTT	CATWDGHQYYKKLF	TRGV2	.	TRGJ1	16	-1	-1	24
1	4.077039742983414E-6	TGTGCCACCTGGGACGGGCTTTGTTATTATAAGAAACTCTTT	CATWDGLCYYKKLF	TRGV2	.	TRGJ1	18	-1	-1	23
1	4.077039742983414E-6	TGTGCCACCTGGGACGGGCGGGGTTGGGATAAGAAACTCTTT	CATWDGRGWDKKLF	TRGV2	.	TRGJ1	18	-1	-1	28
1	4.077039742983414E-6	TGTGCCACCTGGGACGGGATAAGGAGTGATTGGAAACTCTTT	CATWDGIRSDWKLF	TRGV2	.	TRGJ1	17	-1	-1	32
1	4.077039742983414E-6	TGTGCAACCTGGGAAAGGACGAAGGATTATAAGAAAATATTT	CATWERTKDYKKIF	TRGV5	.	TRGJ1	17	-1	-1	19
1	4.077039742983414E-6	TGTGCTACCTGGTACGGGCCTTGTTATAAGAAACTCTTT	CATWYGPCYKKLF	TRGV2	.	TRGJ1	19	-1	-1	20
1	4.077039742983414E-6	TGTGCCACCTCCCAGGGATTGAATTATAAGAAACTCTTT	CATSQGLNYKKLF	TRGV4	.	TRGJ1	9	-1	-1	22
1	4.077039742983414E-6	TGTGCCACCTGGGACGGGCGGGGTTTTAAGAAACTCTTT	CATWDGRGFKKLF	TRGV2	.	TRGJ1	18	-1	-1	23
1	4.077039742983414E-6	TGTGCCACTAAAGGGGGGTATTATAAGAAACTCTTT	CATKGGYYKKLF	TRGV4	.	TRGJ1	7	-1	-1	18
1	4.077039742983414E-6	TGTGCCACTAAAGGGGGGAAAAAAATCAAGGTATTT	CATKGGKKIKVF	TRGV2	.	TRGJP	7	-1	-1	14
1	4.077039742983414E-6	TGTGCCACCTGGGACTGGTATTGGATCAAGACGTTT	CATWDWYWIKTF	TRGV3	.	TRGJP2	17	-1	-1	19
1	4.077039742983414E-6	TGTGCCACTTCGGTTGGTTATAAGAAACTCTTT	CATSVGYKKLF	TRGV8	.	TRGJ1	7	-1	-1	17
1	4.077039742983414E-6	TGTGCCACCTGGGGTCAGTGGATCAAGACGTTT	CATWGQWIKTF	TRGV8	.	TRGJP2	12	-1	-1	18
1	4.077039742983414E-6	TGTGCCTTTGCGTACCGTGGGAAAGTCTTT	CAFAYRGKVF	TRGV9	.	TRGJ1	7	-1	-1	20
1	4.077039742983414E-6	TGTGCCACCTGGGACAGGCCGAAACTCTTT	CATWDRPKLF	TRGV3	.	TRGJ1	19	-1	-1	20
1	4.077039742983414E-6	TGTGCCACCCACTATTATAAGAAACTCTTT	CATHYYKKLF	TRGV8	.	TRGJ1	8	-1	-1	12
1	4.077039742983414E-6	TGTGCCACCTCCCATAAGAAACTCTTT	CATSHKKLF	TRGV4	.	TRGJ1	9	-1	-1	13
1	4.077039742983414E-6	TGGAATGGGAAGCTCTTT	WNGKLF	TRGV9	.	TRGJ1	1	-1	-1	8
