# Supplementary material for: Dissection of the Human T-Cell Receptor γ Gene Repertoire in the Brain and Peripheral Blood Identifies Age- and Alzheimer's Disease-Associated Clonotype Profiles
Source: Front Immunol. 2020 Jan 29;11:12. doi: 10.3389/fimmu.2020.00012 (PMC7025544; doi:10.3389/fimmu.2020.00012)
Supplement: Supplementary file 5 [file Data_Sheet_2.zip › repertoires_corrected_and_decontaminated/623br.txt]

count	freq	cdr3nt	cdr3aa	v	d	j	VEnd	DStart	DEnd	JStart
15350	0.06804651100934919	TGTGCTGCGTGGGCCAAAGGAGGGAAACTCTTT	CAAWAKGGKLF	TRGV10	.	TRGJ1	12	-1	-1	23
13192	0.05848010249090127	TGTGCTGCGTGGGATTATAAAAGGGCGAGGAGTTATTATAAGAAACTCTTT	CAAWDYKRARSYYKKLF	TRGV10	.	TRGJ1	16	-1	-1	29
12831	0.0568797904078801	TGTGCCACCTGGGTCTCCGCTACGGCGAAACTCTTT	CATWVSATAKLF	TRGV4	.	TRGJ1	12	-1	-1	26
11129	0.049334828731143136	TGTGCCACCTGGGACAGCACTGGTTGGTTCAAGATATTT	CATWDSTGWFKIF	TRGV2	.	TRGJP1	14	-1	-1	17
11015	0.048829467020715396	TGTGCCACCTGGGACGGGCCGACGAATTATTATAAGAAACTCTTT	CATWDGPTNYYKKLF	TRGV2	.	TRGJ2	19	-1	-1	22
10425	0.04621399851937885	TGTGCTGCGTGGGTTAAATATAAGAAACTCTTT	CAAWVKYKKLF	TRGV10	.	TRGJ2	15	-1	-1	18
6893	0.030556651491038696	TGTGCCTTGTGCCCACGGGATTATTATAAGAAACTCTTT	CALCPRDYYKKLF	TRGV9	.	TRGJ1	10	-1	-1	19
6867	0.030441393557081493	TGTGCCTTGTGGGAGGTGCATCGAAAGAAACTCTTT	CALWEVHRKKLF	TRGV9	.	TRGJ1	19	-1	-1	24
6840	0.030321702625664394	TGTGCCTTGTTTGATTATTATAAGAAACTCTTT	CALFDYYKKLF	TRGV9	.	TRGJ2	9	-1	-1	13
6756	0.02994933083903343	TGTGCTGCGTGGGGATATTGGGGCACTGGTTGGTTCAAGATATTT	CAAWGYWGTGWFKIF	TRGV10	.	TRGJP1	12	-1	-1	23
6652	0.029488299103204614	TGTGCCTTGGGCCGAGGGAAGTTAGAATATTATAAGAAACTCTTT	CALGRGKLEYYKKLF	TRGV9	.	TRGJ1	8	-1	-1	21
6492	0.02877901950962182	TGTGCCTTGTGGCTGGGGGGTAGTGATTGGATCAAGACGTTT	CALWLGGSDWIKTF	TRGV9	.	TRGJP2	11	-1	-1	19
6363	0.028207162837295695	TGTGCCTTGTGGAGGAAACTCTTT	CALWRKLF	TRGV9	.	TRGJ2	14	-1	-1	14
6313	0.02798551296430107	TGTGCCTTGTGGGATAAGAAACTCTTT	CALWDKKLF	TRGV9	.	TRGJ1	13	-1	-1	13
6038	0.026766438662830645	TGTGCCTGGGATTATAAGAAACTCTTT	CAWDYKKLF	TRGV9	.	TRGJ2	6	-1	-1	10
5769	0.025573962346119576	TGTGCCTTGTGGGAGGTGCGTTGGCTCTTT	CALWEVRWLF	TRGV9	.	TRGJ1	18	-1	-1	24
4134	0.01832601149919541	TGTGCTGCGTGGGATTACTCAAAGAAGGGAGGTGGGAAACTCTTT	CAAWDYSKKGGGKLF	TRGV10	.	TRGJ2	17	-1	-1	35
4112	0.018228485555077778	TGTGCCACCTGGGATGGGCCGGATTATAAGAAACTCTTT	CATWDGPDYKKLF	TRGV4	.	TRGJ1	19	-1	-1	22
3633	0.01610507977178929	TGTGCTGCGTGGGTGAGGTATAAGAAACTCTTT	CAAWVRYKKLF	TRGV10	.	TRGJ2	12	-1	-1	18
3533	0.015661780025800046	TGTGCTGCGTGGGATCGGAATTATTATAAGAAACTCTTT	CAAWDRNYYKKLF	TRGV10	.	TRGJ2	14	-1	-1	17
3441	0.01525394425948994	TGTGCCTTGTGGGAGTTCCGCGAGGTACTCTTT	CALWEFREVLF	TRGV9	.	TRGJ2	14	-1	-1	26
3381	0.014987964411896391	TGTGCCACCTGGGACAGGCCCTCATATTATAAGAAACTCTTT	CATWDRPSYYKKLF	TRGV3	.	TRGJ1	19	-1	-1	24
3121	0.013835385072324353	TGTGCTGCGTGGGATTATAACCATAAGAAACTCTTT	CAAWDYNHKKLF	TRGV10	.	TRGJ2	16	-1	-1	22
2677	0.011867134200132103	TGTGCCACCTGGGACGGGCTTAGGTTCATCGAACTCTTT	CATWDGLRFIELF	TRGV2	.	TRGJ2	18	-1	-1	31
2538	0.011250947553207052	TGTGCCACCTGGGACGGCACATCAATTAGTGATTGGATCAAGACGTTT	CATWDGTSISDWIKTF	TRGV2	.	TRGJP2	16	-1	-1	26
2526	0.011197751583688343	TGTGCTGCGTGGGATTATACCAATTATTATAAGAAACTCTTT	CAAWDYTNYYKKLF	TRGV10	.	TRGJ2	16	-1	-1	21
2513	0.011140122616709741	TGTGCCACCTGGGACGGTCCTAAGAAACTCTTT	CATWDGPKKLF	TRGV2	.	TRGJ2	19	-1	-1	20
2467	0.010936204733554687	TGTGCCACCTGGGACGGAGCCTCTACCGATTATAAGAAACTCTTT	CATWDGASTDYKKLF	TRGV7	.	TRGJ2	21	-1	-1	28
2370	0.01050620397994512	TGTGCCACCTGGGACGGTAAGAAACTCTTT	CATWDGKKLF	TRGV2	.	TRGJ2	16	-1	-1	17
2338	0.010364348061228561	TGTGCCACCTGGGACGGGCCCGAATATAGTAGTGATTGGATCAAGACGTTT	CATWDGPEYSSDWIKTF	TRGV2	.	TRGJP2	21	-1	-1	23
2240	0.0099299143101591	TGTGCCACCTGGGACGGCCTCTGCCGGTATAAGAAACTCTTT	CATWDGLCRYKKLF	TRGV2	.	TRGJ2	16	-1	-1	27
2219	0.009836821363501358	TGTGCCACCTGGGACAGCCCGGGGTGGATCAAGACGTTT	CATWDSPGWIKTF	TRGV3	.	TRGJP2	19	-1	-1	24
2060	0.009131974767378459	TGTGCCACCTGGGATGGGCTGTATTATAAGAAACTCTTT	CATWDGLYYKKLF	TRGV4	.	TRGJ2	18	-1	-1	21
2040	0.009043314818180609	TGTGCCACCTGGGACAGGCAAAGAACTCGGTATAAGAAACTCTTT	CATWDRQRTRYKKLF	TRGV3	.	TRGJ2	18	-1	-1	30
1951	0.008648778044250181	TGTGCCACCTGGGACAGGCCCCCATCGTATAAGAAACTCTTT	CATWDRPPSYKKLF	TRGV3	.	TRGJ2	19	-1	-1	27
1949	0.008639912049330395	TGTGCTGCGTGGATCCCTATGGCCATGGATTATTATAAGAAACTCTTT	CAAWIPMAMDYYKKLF	TRGV10	.	TRGJ2	11	-1	-1	28
1923	0.008524654115373191	TGTGCCACCTGGGACGGTCAGGGTAGTGATTGGATCAAGACGTTT	CATWDGQGSDWIKTF	TRGV2	.	TRGJP2	16	-1	-1	22
1868	0.008280839255079107	TGTGCCACCTGGGACGGCCTACATTATTATAAGAAACTCTTT	CATWDGLHYYKKLF	TRGV2	.	TRGJ1	16	-1	-1	22
1839	0.008152282328742226	TGTGCTGCGTGGATACATAAGAAACTCTTT	CAAWIHKKLF	TRGV10	.	TRGJ2	19	-1	-1	16
1824	0.008085787366843839	TGTGCCACCTGGGATAAGGTTTATTATAAGAAACTCTTT	CATWDKVYYKKLF	TRGV8	.	TRGJ2	15	-1	-1	20
1818	0.008059189382084483	TGTGCCACCTGGGACAGGCCGGAGAATTATTATAAGAAACTCTTT	CATWDRPENYYKKLF	TRGV3	.	TRGJ2	19	-1	-1	23
1812	0.00803259139732513	TGTGCCACCTGGGATGGGCCTGGCTATAAGAAACTCTTT	CATWDGPGYKKLF	TRGV4	.	TRGJ1	19	-1	-1	24
1739	0.00770898258275298	TGTGCCACCTGGGACGGGGGTAAGACCACTGGTTGGTTCAAGATATTT	CATWDGGKTTGWFKIF	TRGV2	.	TRGJP1	17	-1	-1	18
1706	0.007562693666576529	TGTGCTGCGGCCCTTTATAAGAAACTCTTT	CAAALYKKLF	TRGV10	.	TRGJ1	8	-1	-1	14
1618	0.007172589890105993	TGTGCCACCTGGGACGGGCCGTGGACCACTGGTTGGTTCAAGATATTT	CATWDGPWTTGWFKIF	TRGV2	.	TRGJP1	19	-1	-1	24
1602	0.007101661930747714	TGTGCCACCTGGGACAGGCCAAAGAATTATTATAAGAAACTCTTT	CATWDRPKNYYKKLF	TRGV3	.	TRGJ2	19	-1	-1	23
1499	0.0066450631923787905	TGTGCCACCTGGGATAGTCCCCTTTATTATAAGAAACTCTTT	CATWDSPLYYKKLF	TRGV8	.	TRGJ2	19	-1	-1	23
1456	0.006454444301603415	TGTGCCACCTGGGACGGGCCCCATACCACTGGTTGGTTCAAGATATTT	CATWDGPHTTGWFKIF	TRGV2	.	TRGJP1	20	-1	-1	22
1449	0.006423413319384168	TGTGCCACCTGGGATAGGCCAGTCGAGGGTTATTATAAGAAACTCTTT	CATWDRPVEGYYKKLF	TRGV8	.	TRGJ1	19	-1	-1	29
1275	0.0056520717613628806	TGTGCCACCTGGGACAGGTTCTCTTATTATAAGAAACTCTTT	CATWDRFSYYKKLF	TRGV7	.	TRGJ2	17	-1	-1	23
1178	0.005222071007753313	TGTGCCACCTGGGATGTACTTATCGGCTCGGCGGAACTCTTT	CATWDVLIGSAELF	TRGV8	.	TRGJ1	14	-1	-1	34
1133	0.005022586122058152	TGTGCCACCTGGGATGGGGGGAATTATTATAAGAAACTCTTT	CATWDGGNYYKKLF	TRGV4	.	TRGJ2	17	-1	-1	20
911	0.0040384606859620266	TGTGCCACCTGGGATATCGGGTATCCCTTAAGCCGTGATTGGATCAAGACGTTT	CATWDIGYPLSRDWIKTF	TRGV8	.	TRGJP2	15	-1	-1	34
886	0.003927635749464716	TGTGCCACCCTGCCGGCGACAATATATTATAAGAAACTCTTT	CATLPATIYYKKLF	TRGV2	.	TRGJ1	8	-1	-1	20
834	0.003697119881550308	TGTGCCACCTGGGATATTCGACGATACTTTCGCGAGCTTTATTATAAGAAACTCTTT	CATWDIRRYFRELYYKKLF	TRGV8	.	TRGJ2	15	-1	-1	38
816	0.0036173259272722436	TGTGCCACCTGGGACGGGCGGGGTACCACTGGTTGGTTCAAGATATTT	CATWDGRGTTGWFKIF	TRGV2	.	TRGJP1	18	-1	-1	23
808	0.0035818619475931042	TGTCCAACCTGGAAACTCTTT	CPTWKLF	TRGV11	.	TRGJ2	2	-1	-1	11
761	0.0033735110669781587	TGTGCCACCTGGGACGGAAATTATTATAAGAAACTCTTT	CATWDGNYYKKLF	TRGV2	.	TRGJ2	16	-1	-1	18
453	0.0020081478493312824	TGTGCCTGCTGGACCCTACCTACGCCTTATTATAAGAAACTCTTT	CACWTLPTPYYKKLF	TRGV11	.	TRGJ1	12	-1	-1	26
13	5.762896697860192E-5	TGTGCCACCTCGGTTGGTTATAAGAAACTCTTT	CATSVGYKKLF	TRGV8	.	TRGJ1	12	-1	-1	17
11	4.876297205881701E-5	TGTGCCACCTGGGAT	CATWD	TRGV4	.	TRGJ1	14	-1	-1	14
7	3.1030982219247186E-5	TGTGCCACCTGGGACAGGCCAAAGAAACTCTTT	CATWDRPKKLF	TRGV3	.	TRGJ1	19	-1	-1	21
6	2.6597984759354732E-5	TGTGCCACCTGGGATAAGAAACTCTTT	CATWDKKLF	TRGV8	.	TRGJ1	15	-1	-1	13
5	2.2164987299462278E-5	TGTGCCACCTGGGACAGGCCGGAGAATTATAAGAAACTCTTT	CATWDRPENYKKLF	TRGV3	.	TRGJ1	19	-1	-1	25
5	2.2164987299462278E-5	TGTGCCACCTGGGACAGGCCAAAGAATTATAAGAAACTCTTT	CATWDRPKNYKKLF	TRGV3	.	TRGJ1	19	-1	-1	25
5	2.2164987299462278E-5	TGTGCCACCTGGGACGGGCCGACGAAACTCTTT	CATWDGPTKLF	TRGV2	.	TRGJ1	19	-1	-1	23
5	2.2164987299462278E-5	TGTGCCACCTGGGGGAAACTCTTT	CATWGKLF	TRGV4	.	TRGJ1	12	-1	-1	14
4	1.7731989839569824E-5	TGTGCCACCTGGGACGGCCTCTGCCGGTATAAGATATTT	CATWDGLCRYKIF	TRGV2	.	TRGJP1	16	-1	-1	30
4	1.7731989839569824E-5	TGTGCCACCTGGGACAGGCCTGTTTATAAGAAACTCTTT	CATWDRPVYKKLF	TRGV3	.	TRGJ1	22	-1	-1	23
4	1.7731989839569824E-5	TGTGCCACCTGGGATGGGCATATGAAACTCTTT	CATWDGHMKLF	TRGV4	.	TRGJ1	18	-1	-1	19
4	1.7731989839569824E-5	TGTGCCACCTGGGACGGGAAACTCTTT	CATWDGKLF	TRGV2	.	TRGJ1	17	-1	-1	17
3	1.3298992379677366E-5	TGTGCCACCTGGGACGGGCCCGAATATAGTAGTGATTGGTTCAAGATATTT	CATWDGPEYSSDWFKIF	TRGV2	.	TRGJP1	21	-1	-1	23
3	1.3298992379677366E-5	TGTGCTGCGTGGGTTAAATATACCACTGGTTGGTTCAAGATATTT	CAAWVKYTTGWFKIF	TRGV10	.	TRGJP1	15	-1	-1	17
3	1.3298992379677366E-5	TGTGCTGCGTGGGTTAAATATAAGAAGGGAGGTGGGAAACTCTTT	CAAWVKYKKGGGKLF	TRGV10	.	TRGJ1	15	-1	-1	35
3	1.3298992379677366E-5	TGTGCTGCGTGGGAGGATATACCACTGGTTAGGGAGAAACTCTTT	CAAWEDIPLVREKLF	TRGV10	.	TRGJ1	13	-1	-1	34
3	1.3298992379677366E-5	TGTGCCACCTGGGACGGGCCGACGAATTATAAGAAACTCTTT	CATWDGPTNYKKLF	TRGV2	.	TRGJ1	19	-1	-1	25
3	1.3298992379677366E-5	TGTGCCACCTGGGACGGGGGTTATTATAAGAAACTCTTT	CATWDGGYYKKLF	TRGV2	.	TRGJ1	17	-1	-1	20
3	1.3298992379677366E-5	TGTGCCTTGTGCCCACGGGATTATAAGAAACTCTTT	CALCPRDYKKLF	TRGV9	.	TRGJ1	10	-1	-1	19
3	1.3298992379677366E-5	TGTGCCACCCTGCCGGCGAAACTCTTT	CATLPAKLF	TRGV2	.	TRGJ1	8	-1	-1	17
2	8.865994919784912E-6	TGTGCCTTGTGGGAGGTTCCTATTCCGGACCCAAAAACTCTTTGGCAGTGGAACAACACAAGCATGGGTAAGACAAGCAACAAAGTGGAGGCAAGAAAGAATTCTCAAACTCTCACTTCAATCCTTACCATCAAGTCCGTAGAGAAAGAAGACATGGCCGTTTACTACTGTGCTGCGTGGGATTATAAAAGGGCGAGGAGTTATTATAAGGAACTCTTT	CALWEVPIPDPKTLWQWNNTSMGKTSNKVEARKNSQTLTSILTIKSVEKEDMAVYYCAAWDYKRARSYYKELF	TRGV9	.	TRGJ1	16	-1	-1	197
2	8.865994919784912E-6	TGTGCCACCTGGGTCTCCGCTACGGCGAAACTCTTTGGCAGTGGAACAACACTCGGCACTGTCAGAAAGGAATCCGGCATTCCGTCAGGCAAATTTGAGGTGGATAGGATACCTGAAACGTCTACATCCACTCTCACCATTCACAATGTAGAGAAACAGGACATAGCTACCTACTACTGTGCCTTGTGGCTGGGGGGTAGTGATTGGATCAAGACGTTT	CATWVSATAKLFGSGTTLGTVRKESGIPSGKFEVDRIPETSTSTLTIHNVEKQDIATYYCALWLGGSDWIKTF	TRGV4	.	TRGJP2	12	-1	-1	196
2	8.865994919784912E-6	TGTGCCACCTGGATAATACCACTGGTTGGTTCAAGATACTTTCGCGAGCTTTATTATAAGAAACTCTTT	CATWIIPLVGSRYFRELYYKKLF	TRGV8	.	TRGJ1	14	-1	-1	50
2	8.865994919784912E-6	TGTGCTGCGTGGGTTAAATATACCACTGGTTGGTTCAAGACATTT	CAAWVKYTTGWFKTF	TRGV10	.	TRGJP1	15	-1	-1	17
2	8.865994919784912E-6	TGTGCCACTCCCTCAATGGGGGGTAGTGATTGGATCAAGACGTTT	CATPSMGGSDWIKTF	TRGV4	.	TRGJP2	7	-1	-1	22
2	8.865994919784912E-6	TGTGCCACCTGGGCCCTTTTAGGGGCCTTTTGGTTCAAGATATTT	CATWALLGAFWFKIF	TRGV8	.	TRGJP1	12	-1	-1	29
2	8.865994919784912E-6	TGTGCCACCTGGGCCCTTTTAGGGGCCTTTCGGATCAAGACGTTT	CATWALLGAFRIKTF	TRGV8	.	TRGJP2	12	-1	-1	31
2	8.865994919784912E-6	TGTGCCACCTGGGATAGGCCAGTCGAGGGTTATAAGAAACTCTTT	CATWDRPVEGYKKLF	TRGV8	.	TRGJ1	19	-1	-1	29
2	8.865994919784912E-6	TGTGCCACCTGGGACACGTCTGAGGGTTATTATAAGAAACTCTTT	CATWDTSEGYYKKLF	TRGV8	.	TRGJ1	13	-1	-1	26
2	8.865994919784912E-6	TGTGTCACCTGGGACGGAAATTATTATAAGAGACTCTTT	CVTWDGNYYKRLF	TRGV2	.	TRGJ1	16	-1	-1	18
2	8.865994919784912E-6	TGTGTCACCCGGGACGGAAATTATTATAAGAAACTCTTT	CVTRDGNYYKKLF	TRGV2	.	TRGJ1	16	-1	-1	18
2	8.865994919784912E-6	TGTGCCACCTGGGCCCTTTTAGGGGGTAAGAAACTCTTT	CATWALLGGKKLF	TRGV8	.	TRGJ1	12	-1	-1	26
2	8.865994919784912E-6	TGTGCCACCTGGGATGGGGGGAATTATAAGAAACTCTTT	CATWDGGNYKKLF	TRGV4	.	TRGJ1	17	-1	-1	22
2	8.865994919784912E-6	TGTGCCACCTGGGATGGGGGAAGGTATAAGAAACTCTTT	CATWDGGRYKKLF	TRGV4	.	TRGJ1	17	-1	-1	24
2	8.865994919784912E-6	TGTGCCACCTGGGACGGCCTACATTATTATAAGACGTTT	CATWDGLHYYKTF	TRGV2	.	TRGJP2	16	-1	-1	30
2	8.865994919784912E-6	TGTGCCACCTGGGACAGGCGGGGTTATAAGAAACTCTTT	CATWDRRGYKKLF	TRGV3	.	TRGJ1	18	-1	-1	23
2	8.865994919784912E-6	CGTGTCACCTGGGACGGAAATTATTATAAGAAACTCTTT	RVTWDGNYYKKLF	TRGV2	.	TRGJ1	16	-1	-1	18
2	8.865994919784912E-6	TGTGCTGCGTGGGATTATAAAAGGGAGAAACTCTTT	CAAWDYKREKLF	TRGV10	.	TRGJ1	16	-1	-1	25
2	8.865994919784912E-6	TGTGCCACCTGGGATAAGGTTTATAAGAAACTCTTT	CATWDKVYKKLF	TRGV8	.	TRGJ1	15	-1	-1	20
2	8.865994919784912E-6	TGTGCTGCGTGGGATTATTATAAGAAACTCTTT	CAAWDYYKKLF	TRGV10	.	TRGJ1	16	-1	-1	13
2	8.865994919784912E-6	TGTGCCACCTGGGACAGGGAGAAACTCTTT	CATWDREKLF	TRGV3	.	TRGJ1	17	-1	-1	19
1	4.432997459892456E-6	TGTGCCTTGTGGGAGGTGCGCGAGGAAGAAACTCTTTGGCAGTGGAACAACACAAGCATGGGTAAGACAAGCAACAAAGTGGAGGCAAGAAAGAATTCTCAAACTCTCACTTCAATCCTTACCATCAAGTCCGTAGAGAAAGAAGACATGGCCGTTTACTACTGTGCTGCGTGGGATTATAAAAGGGCGAGGAGTTATTATAAGAAACTCTTT	CALWEVREEETLWQWNNTSMGKTSNKVEARKNSQTLTSILTIKSVEKEDMAVYYCAAWDYKRARSYYKKLF	TRGV9	.	TRGJ1	18	-1	-1	191
1	4.432997459892456E-6	TGTGCCTTGTGGGAGGTGCAAGTAGCTGAAACTCTTTGGCAGTGGAACAACACTAGCATGGGTAAGACAAGCAACAAAGTGGAGGCAAGAAAGAATTCTCAAACTCTCACTTCAATCCTTACCATCAAGTCCGTAGAGAAAGAAGACATGGCCGTTTACTACTGTGCTGCGTGGGGATATTGGGGCACTGGTTGGTTCAAGATATTT	CALWEVQVAETLWQWNNTSMGKTSNKVEARKNSQTLTSILTIKSVEKEDMAVYYCAAWGYWGTGWFKIF	TRGV9	.	TRGJP1	19	-1	-1	185
1	4.432997459892456E-6	TGTGCCACCTGGGATGTACTTATCGGCTCGGCGGAACTCTTTGGCAGTGGAACAACACTCGGCACTGTCAGAAAGGAATCCGGTATTCCGTCAGGCAAATTTGAGGTGGATAGGATACCTGAAACGTCTACATCCACTCTCACCATTCACAATGTAGAGAAACAGGACATAGCTACCTACTACTGTGCCTTGTGGAGGAAACTCTTT	CATWDVLIGSAELFGSGTTLGTVRKESGIPSGKFEVDRIPETSTSTLTIHNVEKQDIATYYCALWRKLF	TRGV8	.	TRGJ1	14	-1	-1	197
1	4.432997459892456E-6	TGTGCCACCTGGGTCTCCGCTACGGCGAAACTCTTTGGCAGTGGAACAACAAGCATGGGTAAGACAAGCAACAAAGTGGAGGCAAGAAAGAATTCTCAAACTCTCACTTCAATCCTTACCATCAAGTCCGTAGAGAAAGAAGACATGGCCGTTTACTACTGTGCTGCGTGGGGATATTGGGGCACTGGTTGGTTCAAGATATTT	CATWVSATAKLFGSGTTSMGKTSNKVEARKNSQTLTSILTIKSVEKEDMAVYYCAAWGYWGTGWFKIF	TRGV4	.	TRGJP1	12	-1	-1	182
1	4.432997459892456E-6	TGTGCCTTGTGGAGTAACTCTTTGGCTAGCATGGGTAAGACAAGCAACAAAGTGGAGGCAAGAAAGAATTCTCAAACTCTCACTTCAATCCTTACCATCAAGTCCGTAGAGAAAGAAGACATGGCCGTTTACTACTGTGCTGCGTGGGGATATTGGGGCACTGGTTGGTTCAAGATATTT	CALWSNSLASMGKTSNKVEARKNSQTLTSILTIKSVEKEDMAVYYCAAWGYWGTGWFKIF	TRGV9	.	TRGJP1	11	-1	-1	158
1	4.432997459892456E-6	TGTGCCCTGTGGGGGGTCTCTTTGGCAGTGGAACAACACAGCATGGGTAAGACAAGCAACAAAGTGGAGGCAAGAAAGAATTCTCAAACTCTCACTTCAATCCTTACCATCAAGTCCGTAGAGAAAGAAGACATGGCCGTTTACTACTGTGCTGCGTGGGTTAAATATAAGAAACTCTTT	CALWGVSLAVEQHSMGKTSNKVEARKNSQTLTSILTIKSVEKEDMAVYYCAAWVKYKKLF	TRGV9	.	TRGJ1	16	-1	-1	165
1	4.432997459892456E-6	TGTGCTGCGTGGGATTATAAAAGGGCGAGGAGTTATTATAAGAAACTCTTTGGCAGTGGAACAACACTTACCAGGCGAAGTTACTATGAGCCTAGTCCCTTTTGCAAACGTCTTGATCCAATCACTACTCGGGGGAAACTCTTT	CAAWDYKRARSYYKKLFGSGTTLTRRSYYEPSPFCKRLDPITTRGKLF	TRGV10	.	TRGJ1	16	-1	-1	134
1	4.432997459892456E-6	TGTGCCTTGGGCCGAGGGAAGTTAGAATATTATAAGAAACTCTTTGGCAGTGGAACAACACTGTGTTGTTCCACTGCCAAAGAGTTTCCCCCGAGTAGTGATTGGATCAAGACGTTT	CALGRGKLEYYKKLFGSGTTLCCSTAKEFPPSSDWIKTF	TRGV9	.	TRGJP2	8	-1	-1	93
1	4.432997459892456E-6	TGTGCCACCTGGGTCTCCGCTACGGCGAAACTCTTTGGCAGTGGAACAACACTGTGTTGTTCCACTGCCAAAGAGTTTCCCCCGAGTAGTGATTGGATCAAGACGTTT	CATWVSATAKLFGSGTTLCCSTAKEFPPSSDWIKTF	TRGV4	.	TRGJP2	12	-1	-1	84
1	4.432997459892456E-6	TGTGCCTTGTGGGAGGTGCGCGAGGAAGAAACTCTTTGGCAGTGGAACAACACCTGTAATGATAAGCTTTGTTCCGGCTTCCACTTCCTCTTT	CALWEVREEETLWQWNNTCNDKLCSGFHFLF	TRGV9	.	TRGJ1	18	-1	-1	87
1	4.432997459892456E-6	TGTGCTGCGTGGGAGGATATACCACTGGTTGGTTCAAGATATTATAAGAAACTCTTT	CAAWEDIPLVGSRYYKKLF	TRGV10	.	TRGJ1	13	-1	-1	39
1	4.432997459892456E-6	TGTGCCACCTGGGACAGGCAAAGAACTCGGTATAGTAGTGATTGGATCAAGACGTTT	CATWDRQRTRYSSDWIKTF	TRGV3	.	TRGJP2	18	-1	-1	30
1	4.432997459892456E-6	TGTGCCACCTGGGATAGGCCAGTCGAGGGGGGTAGTGATTGGATCAAGACGTTT	CATWDRPVEGGSDWIKTF	TRGV8	.	TRGJP2	19	-1	-1	31
1	4.432997459892456E-6	TGTGCCACCTGGGACAGGCCCCCATCGTATAGTAGTGATTGGATCAAGACGTTT	CATWDRPPSYSSDWIKTF	TRGV3	.	TRGJP2	19	-1	-1	27
1	4.432997459892456E-6	TGTGCTGTGTGGGAATCTAAAAGGGCGAGGAGTTATTATAAGAAACTCTTT	CAVWESKRARSYYKKLF	TRGV10	.	TRGJ1	13	-1	-1	29
1	4.432997459892456E-6	TGTGCTGCGTGGGATTATAAAAGGGCGAATTATTATTATAAGAAACTCTTT	CAAWDYKRANYYYKKLF	TRGV10	.	TRGJ1	16	-1	-1	31
1	4.432997459892456E-6	TGTGCCACCTGGGACGGTCAGGGTAAGACCACTGGTTGGTTCAAGATATTT	CATWDGQGKTTGWFKIF	TRGV2	.	TRGJP1	16	-1	-1	18
1	4.432997459892456E-6	TGTGCCACCTGGGACAGTCTCGGGAAGAACACTGGTTGGTTCAAGATATTT	CATWDSLGKNTGWFKIF	TRGV3	.	TRGJP1	16	-1	-1	29
1	4.432997459892456E-6	TGTGCTGCGTGGGATTATAAAAGGGCGAGGAGTTATTATAAGATATTT	CAAWDYKRARSYYKIF	TRGV10	.	TRGJP1	16	-1	-1	39
1	4.432997459892456E-6	TGTGCTGCGTGGGAGGATATACCACTGGATTATTATAAGAAACTCTTT	CAAWEDIPLDYYKKLF	TRGV10	.	TRGJ1	13	-1	-1	28
1	4.432997459892456E-6	TGTGCCACCTGGGACGGCACATCAATTAGTGATTGGTTCAAGATATTT	CATWDGTSISDWFKIF	TRGV2	.	TRGJP1	16	-1	-1	29
1	4.432997459892456E-6	TGTGCCACCTGGGACGGGCCGACGAATTATTATTATAAGAAACTCTTT	CATWDGPTNYYYKKLF	TRGV2	.	TRGJ1	19	-1	-1	28
1	4.432997459892456E-6	TGTGCCACCTGGGACAGGCCACCGGTTAGTGATTGGATCAAGACGTTT	CATWDRPPVSDWIKTF	TRGV3	.	TRGJP2	19	-1	-1	26
1	4.432997459892456E-6	TATGCCACCTGGGACCCCTCCTGGGGTTTTTATTATAAGAAACTCTTT	YATWDPSWGFYYKKLF	TRGV4	.	TRGJ1	13	-1	-1	29
1	4.432997459892456E-6	TGTGCTGCGTGGCTCCCTATGGCCATGGTTAGGGAGAAACTCTTT	CAAWLPMAMVREKLF	TRGV10	.	TRGJ1	11	-1	-1	34
1	4.432997459892456E-6	TGTGCTGCGTGGATCCCTATGGCCATGGATTATTATAAGATATTT	CAAWIPMAMDYYKIF	TRGV10	.	TRGJP1	11	-1	-1	36
1	4.432997459892456E-6	TGTGCCACCTGGGATAGGCCAGTCGAGGGTTGGTTCAAGATATTT	CATWDRPVEGWFKIF	TRGV8	.	TRGJP1	19	-1	-1	27
1	4.432997459892456E-6	TGTGCCACCTGGGACGGCCTACATTATTATAATAAGAAACTCTTT	CATWDGLHYYNKKLF	TRGV2	.	TRGJ1	16	-1	-1	25
1	4.432997459892456E-6	TGTGCCACCTGGGACGGATTTATTAGTGATTGGATCAAGACGTTT	CATWDGFISDWIKTF	TRGV2	.	TRGJP2	16	-1	-1	17
1	4.432997459892456E-6	TGTGCCACCTGGGACAGCACTGGGGGAAGGTATAAGAAACTCTTT	CATWDSTGGRYKKLF	TRGV2	.	TRGJ1	14	-1	-1	30
1	4.432997459892456E-6	TGTGCCACCTGGGACAGGTTCTCTACCGATTATAAGAAACTCTTT	CATWDRFSTDYKKLF	TRGV7	.	TRGJ1	17	-1	-1	28
1	4.432997459892456E-6	TGTGCTGCGTGGGACCCAAAGAAGGGAGGTGGGAAACTCTTT	CAAWDPKKGGGKLF	TRGV10	.	TRGJ1	13	-1	-1	32
1	4.432997459892456E-6	TGTGCCACCTGGGCCCGCGGGTTTAGGTTCATCGAACTCTTT	CATWARGFRFIELF	TRGV8	.	TRGJ1	12	-1	-1	34
1	4.432997459892456E-6	TGTGCCACCTGGGATGGGCTGTATTATTATAAGAAACTCTTT	CATWDGLYYYKKLF	TRGV4	.	TRGJ1	18	-1	-1	22
1	4.432997459892456E-6	TGTGCCACCTGGGACGGAGCCTCTTATTATAAGAAACTCTTT	CATWDGASYYKKLF	TRGV7	.	TRGJ1	21	-1	-1	23
1	4.432997459892456E-6	TGTGCCACCTGGGACAGCACTGGTTATTATAAGAAACTCTTT	CATWDSTGYYKKLF	TRGV2	.	TRGJ1	14	-1	-1	23
1	4.432997459892456E-6	TGTGCCACCTGGACGCATAGCTCATATTATAAGAAACTCTTT	CATWTHSSYYKKLF	TRGV8	.	TRGJ1	11	-1	-1	24
1	4.432997459892456E-6	TGTGCCACCTGGACGGCGACAATATATTATAAGAAACTCTTT	CATWTATIYYKKLF	TRGV4	.	TRGJ1	11	-1	-1	20
1	4.432997459892456E-6	TGTGTTGCGTGGGATTCGGAGGATTATAAGAAACTCTTT	CVAWDSEDYKKLF	TRGV10	.	TRGJ1	15	-1	-1	13
1	4.432997459892456E-6	TGTGCTGCATGGAATCAGAATTATTATAAGAAACTCTTT	CAAWNQNYYKKLF	TRGV10	.	TRGJ1	14	-1	-1	17
1	4.432997459892456E-6	TGTGCCACCTGGGACTCTTGGGATTATAAGATACTCTTT	CATWDSWDYKILF	TRGV3	.	TRGJ1	14	-1	-1	22
1	4.432997459892456E-6	TGTGCCACCTGGGACGGCCTACATTATTATAAGATATTT	CATWDGLHYYKIF	TRGV2	.	TRGJP1	16	-1	-1	30
1	4.432997459892456E-6	TGTGCCACCTGGGACGGCGGGGGTTATAAGAAACTCTTT	CATWDGGGYKKLF	TRGV2	.	TRGJ1	16	-1	-1	23
1	4.432997459892456E-6	TGTGCCACCTGGGACGGGCCCGAATATAAGAAACTCTTT	CATWDGPEYKKLF	TRGV2	.	TRGJ1	21	-1	-1	24
1	4.432997459892456E-6	TGTGCCACCTGGGACGGGCGGGAAGATGAGAAACTCTTT	CATWDGREDEKLF	TRGV2	.	TRGJ1	18	-1	-1	25
1	4.432997459892456E-6	TGTGCCACCTGGGACAGGTTCTCTTATAAGAAACTCTTT	CATWDRFSYKKLF	TRGV7	.	TRGJ1	17	-1	-1	23
1	4.432997459892456E-6	TGTGCCACCTGGGACAGGCCCCCATCGTATAAGATATTT	CATWDRPPSYKIF	TRGV3	.	TRGJP1	19	-1	-1	30
1	4.432997459892456E-6	TGTGCTGCGTGGGATCGGAATTATAAGAAACTCTTT	CAAWDRNYKKLF	TRGV10	.	TRGJ1	14	-1	-1	19
1	4.432997459892456E-6	TGTGCCACCTGGGACGGGCTTAGGTTCAAGATATTT	CATWDGLRFKIF	TRGV2	.	TRGJP1	18	-1	-1	22
1	4.432997459892456E-6	TGTGCCACCTGGGACGGGCCCCATAAGAAACTCTTT	CATWDGPHKKLF	TRGV2	.	TRGJ1	20	-1	-1	22
1	4.432997459892456E-6	TGTGCTGCGTGGGACGCGTGGTTCAAGATATTT	CAAWDAWFKIF	TRGV10	.	TRGJP1	13	-1	-1	18
1	4.432997459892456E-6	TGTGCTGCGAGGAGTTATTATAAGAAACTCTTT	CAARSYYKKLF	TRGV10	.	TRGJ1	11	-1	-1	11
1	4.432997459892456E-6	TGTGCCTTGTGGGACGGTCCTAAGAAACTCTTT	CALWDGPKKLF	TRGV9	.	TRGJ1	17	-1	-1	20
1	4.432997459892456E-6	TGTGCCACCTGGGACGGCCGACCCCAGACGTTT	CATWDGRPQTF	TRGV2	.	TRGJP2	16	-1	-1	25
1	4.432997459892456E-6	TGTGCCACCCTGCCGGCCTATAAGAAACTCTTT	CATLPAYKKLF	TRGV2	.	TRGJ1	8	-1	-1	18
1	4.432997459892456E-6	TGTGCTGCGTGGGTGAGGTATAAGATATTT	CAAWVRYKIF	TRGV10	.	TRGJP1	12	-1	-1	21
1	4.432997459892456E-6	TGTGCTGCGTGGGCCGGGGAGAAACTCTTT	CAAWAGEKLF	TRGV10	.	TRGJ1	12	-1	-1	19
1	4.432997459892456E-6	TGTGCTGCGTGGGAGGATATACCACTGGTT	CAAWEDIPLV	TRGV10	.	TRGJ1	13	-1	-1	28
1	4.432997459892456E-6	TGTGCCACTCCCTCAATGGGGAAACTCTTT	CATPSMGKLF	TRGV4	.	TRGJ1	7	-1	-1	20
1	4.432997459892456E-6	TGTGCCACCTGGGATGGGGGGAAACTCTTT	CATWDGGKLF	TRGV4	.	TRGJ1	17	-1	-1	20
1	4.432997459892456E-6	TGTGCCACCTGGGATAGGGAACTCTTT	CATWDRELF	TRGV8	.	TRGJ1	17	-1	-1	13
1	4.432997459892456E-6	TGTGCCACCTGGATAATACCACTGGTT	CATWIIPLV	TRGV8	.	TRGJ1	14	-1	-1	25
1	4.432997459892456E-6	TGTGCCACCCCGCCGGCGAAACTCTTT	CATPPAKLF	TRGV2	.	TRGJ1	8	-1	-1	17
1	4.432997459892456E-6	TGTGCTGCGTGGAGGAAACTCTTT	CAAWRKLF	TRGV10	.	TRGJ1	11	-1	-1	14
1	4.432997459892456E-6	TGTGCCTGCTGGAAACTCTTT	CACWKLF	TRGV11	.	TRGJ1	12	-1	-1	11
1	4.432997459892456E-6	TGTACCCTGTGGGGTCTCTTT	CTLWGLF	TRGV9	.	TRGJ1	12	-1	-1	15
