# Supplementary material for: Dissection of the Human T-Cell Receptor γ Gene Repertoire in the Brain and Peripheral Blood Identifies Age- and Alzheimer's Disease-Associated Clonotype Profiles
Source: Front Immunol. 2020 Jan 29;11:12. doi: 10.3389/fimmu.2020.00012 (PMC7025544; doi:10.3389/fimmu.2020.00012)
Supplement: Supplementary file 5 [file Data_Sheet_2.zip › repertoires_corrected_and_decontaminated/1513br.txt]

count	freq	cdr3nt	cdr3aa	v	d	j	VEnd	DStart	DEnd	JStart
48633	0.404974643805844	TGTGCCTTGTGGGAGGTGATTTTGTTTTATTATAAGAAACTCTTT	CALWEVILFYYKKLF	TRGV9	.	TRGJ1	17	-1	-1	26
41584	0.3462765115872395	TGTGCTGCGTGGGATTACTATAAGAAACTCTTT	CAAWDYYKKLF	TRGV10	.	TRGJ2	17	-1	-1	13
16143	0.13442530123491744	TGTGCCACCTGGGACGGTTATTATAAGAAACTCTTT	CATWDGYYKKLF	TRGV2	.	TRGJ2	16	-1	-1	17
12439	0.10358151037980165	TGTGCCACCTGGGATTCGGGAGGGTATTATAAGAAACTCTTT	CATWDSGGYYKKLF	TRGV8	.	TRGJ2	14	-1	-1	24
1256	0.010458909642015506	TGTGCCACCTGGGACGATTATTATAAGAAACTCTTT	CATWDDYYKKLF	TRGV2	.	TRGJ2	15	-1	-1	16
5	4.1635786791463E-5	TGTGCCTTGTGGGATAGTTATAAGAAACTCTTT	CALWDSYKKLF	TRGV9	.	TRGJ1	13	-1	-1	17
4	3.33086294331704E-5	TGTGCCACCTGGGATTCGGGAGGGTATTATAAGAAACTCTTTGGCAGTGGAACAACACTCGGCACTGTCAGAAAGGAATCCGGCATTCCGTCAGGCAAATTTGAGGTGGATAGGATACCTGAAACGTCTACATCCACTCTCACCATTCACAATGTAGAGAAACAGGACATAGCTACCTACTACTGTGCCTTGTGGGAGGTGATTTTGTTTTATTATAAGAAACTCTTT	CATWDSGGYYKKLFGSGTTLGTVRKESGIPSGKFEVDRIPETSTSTLTIHNVEKQDIATYYCALWEVILFYYKKLF	TRGV8	.	TRGJ1	14	-1	-1	209
4	3.33086294331704E-5	TGTGCCACCTGGGATAGGTATTATAAGAAACTCTTT	CATWDRYYKKLF	TRGV8	.	TRGJ1	17	-1	-1	18
3	2.49814720748778E-5	TGTGCCACCTGGGACGGGCCGTGGGATAAGAAACTCTTT	CATWDGPWDKKLF	TRGV2	.	TRGJ1	19	-1	-1	25
3	2.49814720748778E-5	TGTGCCACCTGGCCCGGGGGCGGGAAACTCTTT	CATWPGGGKLF	TRGV4	.	TRGJ1	11	-1	-1	23
2	1.66543147165852E-5	TGTGCCACCTGGGCCACCGAGACGGGAAACTCTTTGGCAGTGGGAGACGGGAAACTCTTT	CATWATETGNSLAVGDGKLF	TRGV4	.	TRGJ1	12	-1	-1	50
1	8.3271573582926E-6	TGTGCCACCTGGGACGGTTATTATAAGAAACTCTTTGGCAGTGGAACAACTAGCATGGGTAAGACAAGCAACAAAGTGGAGGCAAGAAAGAATTCTCAAACTCTCACTTCAATCCTTACCATCAAGTCCGTAGAGAAAGAAGACATGGCCGTTTACTACTGTGCTGCGTGGGATTACTATAAGAAACTCTTT	CATWDGYYKKLFGSGTTSMGKTSNKVEARKNSQTLTSILTIKSVEKEDMAVYYCAAWDYYKKLF	TRGV2	.	TRGJ1	16	-1	-1	172
1	8.3271573582926E-6	TGTGCCTTGTGGGAGGTGATTTTGTTTTATTATAAGAAACTCTTTGGCAGTGGAACAACACGGAAGGCCCCACAGCGTCTTTGCATGAAACCGAAAAGTGGACACGTGGCCTGTGAACAGGGCCTGGACTGCCTCTTGGCCCCACCTGCTTTCCCTGCTCCCTGCTTT	CALWEVILFYYKKLFGSGTTRKAPQRLCMKPKSGHVACEQGLDCLLAPPAFPAPCF	TRGV9	.	TRGJP	17	-1	-1	165
1	8.3271573582926E-6	TGTGCCACCTGGGACGGTTATTATAAGAAACTCTTTGGCAGTGGAACAACACAGGAAGGCCCCACAGCATCTTTGAAACCCCCTTTTCTGCTCTTT	CATWDGYYKKLFGSGTTQEGPTASLKPPFLLF	TRGV2	.	TRGJ1	16	-1	-1	90
1	8.3271573582926E-6	TGTGCCACCTGGGACAGGGCCCCTCCTGCGAATTATTATAAGAAACTCTTT	CATWDRAPPANYYKKLF	TRGV3	.	TRGJ1	17	-1	-1	28
1	8.3271573582926E-6	TGTGCCACCTGGGCCACCGAGACGGGAGGGTATTATAAGAAACTCTTT	CATWATETGGYYKKLF	TRGV4	.	TRGJ1	12	-1	-1	30
1	8.3271573582926E-6	TGTGCCACCTGGGACGGGCGGGGTGCCACTGGTTGGTTCAAGATATTT	CATWDGRGATGWFKIF	TRGV2	.	TRGJP1	18	-1	-1	25
1	8.3271573582926E-6	TGTGCCTTGTGGGAGGTTTACCCCAACTGTTATAAGAAACTCTTT	CALWEVYPNCYKKLF	TRGV9	.	TRGJ1	16	-1	-1	29
1	8.3271573582926E-6	TGTGCCTTGTGGGAGGTGATTTTGTTTTATAAGAAACTCTTT	CALWEVILFYKKLF	TRGV9	.	TRGJ1	17	-1	-1	26
1	8.3271573582926E-6	TGTGCCACCTGGGACGGCCCGGGGTATTATAAGAAACTCTTT	CATWDGPGYYKKLF	TRGV2	.	TRGJ1	20	-1	-1	24
1	8.3271573582926E-6	TGTGCCACCTGGGACAGGCTAGTTTATAAGAAACTCTTT	CATWDRLVYKKLF	TRGV7	.	TRGJ1	18	-1	-1	23
1	8.3271573582926E-6	TGTGCCCTGTGGGAGGCCACCTCTGGGAAACTCTTT	CALWEATSGKLF	TRGV9	.	TRGJ1	22	-1	-1	26
1	8.3271573582926E-6	TGTGCCACCTGGGACGGTTTATTT	CATWDGLF	TRGV3	.	TRGJ1	14	-1	-1	21
1	8.3271573582926E-6	TGTGCTTCTAAGAAACTCTTT	CASKKLF	TRGV4	.	TRGJ1	4	-1	-1	5
