# Supplementary material for: Dissection of the Human T-Cell Receptor γ Gene Repertoire in the Brain and Peripheral Blood Identifies Age- and Alzheimer's Disease-Associated Clonotype Profiles
Source: Front Immunol. 2020 Jan 29;11:12. doi: 10.3389/fimmu.2020.00012 (PMC7025544; doi:10.3389/fimmu.2020.00012)
Supplement: Supplementary file 5 [file Data_Sheet_2.zip › repertoires_corrected_and_decontaminated/969br.txt]

count	freq	cdr3nt	cdr3aa	v	d	j	VEnd	DStart	DEnd	JStart
10219	0.054184031644025916	TGTGCCACCTGGGACGGGAGACTCTTT	CATWDGRLF	TRGV2	.	TRGJ1	17	-1	-1	17
8565	0.04541405529220883	TGTGCCTTGTGGGAGGATCAAGAGTTGGGCAAAAAAATCAAGGTATTT	CALWEDQELGKKIKVF	TRGV9	.	TRGJP	15	-1	-1	18
7972	0.04226980137647271	TGTGCCTTGTGGAGGCGAGAGTTGGGCAAAAAAATCAAGGTATTT	CALWRRELGKKIKVF	TRGV9	.	TRGJP	14	-1	-1	13
7955	0.0421796625626995	TGTGCCTTGTGGGAGGTGCAAGAGTTGGGCAAAAAAATCAAGGTATTT	CALWEVQELGKKIKVF	TRGV9	.	TRGJP	19	-1	-1	17
7404	0.03925810453981485	TGTGCCTTGTGGGAGGTGAGAGGAGGGTTGGGCAAAAAAATCAAGGTATTT	CALWEVRGGLGKKIKVF	TRGV9	.	TRGJP	17	-1	-1	23
7324	0.03883392188676444	TGTGCCTTGTGGGAGGTCCAAAGCGGATATTATAAGAAACTCTTT	CALWEVQSGYYKKLF	TRGV9	.	TRGJ1	19	-1	-1	27
6935	0.03677133373630685	TGTGCTGCGTGGGCCCCATGGCGGAAGAAACTCTTT	CAAWAPWRKKLF	TRGV10	.	TRGJ1	12	-1	-1	24
6060	0.032131835968568064	TGTGCTGCGTGGGGTCATAGTAGTGATTGGATCAAGACGTTT	CAAWGHSSDWIKTF	TRGV10	.	TRGJP2	12	-1	-1	16
5978	0.0316970487491914	TGTGCCACCTGGGACATTAATTATTATAAGAAACTCTTT	CATWDINYYKKLF	TRGV8	.	TRGJ2	13	-1	-1	18
5832	0.030922915407374414	TGTGCTGCGTGGGCGCTTTATTATAAGAAACTCTTT	CAAWALYYKKLF	TRGV10	.	TRGJ1	12	-1	-1	17
5380	0.028526283417639634	TGTGCTGCGTGGGATTATATGTATTATAAGAAACTCTTT	CAAWDYMYYKKLF	TRGV10	.	TRGJ2	16	-1	-1	21
5043	0.02673941399166481	TGTGCTGCGTGGGATCCCCCTCATTATTATAAGAAACTCTTT	CAAWDPPHYYKKLF	TRGV10	.	TRGJ1	14	-1	-1	22
4647	0.024639709859065315	TGTGCCACCTGGGATAGGGGGAAACTCTTT	CATWDRGKLF	TRGV2	.	TRGJ2	13	-1	-1	20
4594	0.02435868885141942	TGTGCCACCTGGGACGGGCGGTATAAGAAACTCTTT	CATWDGRYKKLF	TRGV2	.	TRGJ1	18	-1	-1	21
4511	0.02391859934887963	TGTGCCTTGTGGGAGGCTTATTATAAGAAACTCTTT	CALWEAYYKKLF	TRGV9	.	TRGJ2	15	-1	-1	17
4280	0.022693771938196588	TGTGCCTTGTGGGAGGTGCAATCAGAGTTGGGCAAAAAAATCAAGGTATTT	CALWEVQSELGKKIKVF	TRGV9	.	TRGJP	19	-1	-1	23
4082	0.02164391987189684	TGTGCCAGCTATAAGAAACTCTTT	CASYKKLF	TRGV8	.	TRGJ2	9	-1	-1	9
4048	0.021463642244350416	TGTGCTGCGTGGGATTACGACGGTTGGTTCAAGATATTT	CAAWDYDGWFKIF	TRGV10	.	TRGJP1	18	-1	-1	8
3931	0.020843275114264204	TGTGCCTTGTGGGAGGTGAGCGCAGAGTTGGGCAAAAAAATCAAGGTATTT	CALWEVSAELGKKIKVF	TRGV9	.	TRGJP	17	-1	-1	23
3929	0.020832670547937943	TGTGCCACCTGGGATGAGTATAAGAAACTCTTT	CATWDEYKKLF	TRGV8	.	TRGJ2	14	-1	-1	18
3925	0.02081146141528542	TGTGCCACCTGGGACGAGAATAAGAAACTCTTT	CATWDENKKLF	TRGV2	.	TRGJ1	15	-1	-1	19
3858	0.02045620844335571	TGTGCCACCTGGGACAGGCCGAATTATAAGAAACTCTTT	CATWDRPNYKKLF	TRGV5	.	TRGJ2	19	-1	-1	22
3816	0.02023351255050425	TGTGCCACCTGGGATAAGGACCCTAAGAAACTCTTT	CATWDKDPKKLF	TRGV8	.	TRGJ1	15	-1	-1	23
3724	0.01974570249949628	TGTGCCACCCCAGGGGGTTATAAGAAACTCTTT	CATPGGYKKLF	TRGV4	.	TRGJ1	8	-1	-1	17
3697	0.01960254085409177	TGTGCCACCTGGGAAGAGGATAAGAAACTCTTT	CATWEEDKKLF	TRGV4	.	TRGJ1	13	-1	-1	19
3686	0.019544215739297342	TGTGCCTTGTGGGAGACGAATTATTATAAGAAACTCTTT	CALWETNYYKKLF	TRGV9	.	TRGJ2	14	-1	-1	16
3621	0.01919956733369389	TGTGCCACCCACTATTATAAGAAACTCTTT	CATHYYKKLF	TRGV8	.	TRGJ2	8	-1	-1	12
3506	0.018589804769933934	TGTGCCACCTGGGACAGAGGTTGGTTCAAGATATTT	CATWDRGWFKIF	TRGV2	.	TRGJP1	14	-1	-1	18
3409	0.018075483303110318	TGTGCCACCTGGGATGGGCGGTGGCGTAGTGATTGGATCAAGACGTTT	CATWDGRWRSDWIKTF	TRGV4	.	TRGJP2	18	-1	-1	25
3287	0.017428604757208453	TGTGCCACCTGGGATTCTCGTAGTGATTGGATCAAGACGTTT	CATWDSRSDWIKTF	TRGV8	.	TRGJP2	14	-1	-1	19
3283	0.017407395624555934	TGTGCCACCTGGGATAGGCCGGGGTATAAGAAACTCTTT	CATWDRPGYKKLF	TRGV8	.	TRGJ1	19	-1	-1	24
3240	0.017179397448541342	TGTGCCGAGTCGATTACTTATTATAAGAAACTCTTT	CAESITYYKKLF	TRGV4	.	TRGJ2	5	-1	-1	17
3196	0.01694609698936362	TGTGCCACCTGGGACAGGCGAGGGAGTAATTATTATAAGAAACTCTTT	CATWDRRGSNYYKKLF	TRGV5	.	TRGJ2	18	-1	-1	27
3177	0.01684535360926415	TGTGCCACCTGGGACGGGCCGTATTATTATAAGAAACTCTTT	CATWDGPYYYKKLF	TRGV2	.	TRGJ2	19	-1	-1	19
2965	0.01572126957868058	TGTGCCACCTGGGACCGCTATTATTATAAGAAACTCTTT	CATWDRYYYKKLF	TRGV7	.	TRGJ2	14	-1	-1	19
2935	0.015562201083786678	TGTGCCACCTGGGGGGGGAATTATTATAAGAAACTCTTT	CATWGGNYYKKLF	TRGV4	.	TRGJ2	12	-1	-1	17
2718	0.01441160563738746	TGTGCCACCTGGGACGGGGAAAACACTGGTTGGTTCAAGATATTT	CATWDGENTGWFKIF	TRGV2	.	TRGJP1	17	-1	-1	23
2261	0.011988462231837029	TGTGCCACCTGGGCACTTACAAGCACTGGTTGGTTCAAGATATTT	CATWALTSTGWFKIF	TRGV8	.	TRGJP1	12	-1	-1	23
1870	0.009915269515053182	TGTGCCACCTGGGATAAAATTTGTAAGAAACTCTTT	CATWDKICKKLF	TRGV8	.	TRGJ2	15	-1	-1	20
1859	0.009856944400258751	TGTGCCACCTGGGACCATCAGTGGTATAAGAAACTCTTT	CATWDHQWYKKLF	TRGV8	.	TRGJ2	13	-1	-1	24
1809	0.009591830242102249	TGTGCCACCTGGGACGGTTATACCACTGGTTGGTTCAAGATATTT	CATWDGYTTGWFKIF	TRGV2	.	TRGJP1	16	-1	-1	15
1746	0.009257786402825057	TGTGCCACCTGGGATGATTATTATAAGAAACTCTTT	CATWDDYYKKLF	TRGV4	.	TRGJ2	15	-1	-1	16
1314	0.006967200076352878	TGTGCCACCTGGGACAGGCCCCCATATAGTAGTGATTGGATCAAGACGTTT	CATWDRPPYSSDWIKTF	TRGV3	.	TRGJP2	19	-1	-1	23
500	0.002651141581565022	TGTGCCTGCTGGATTAGGCACGTAAGGGTATATAGTAGTGATTGGATCAAGACGTTT	CACWIRHVRVYSSDWIKTF	TRGV11	.	TRGJP2	22	-1	-1	28
323	0.0017126374616910041	TGTGCCTGCTGGATTAGGAGGAGGACCTATTATAAGAAACTCTTT	CACWIRRRTYYKKLF	TRGV11	.	TRGJ1	17	-1	-1	27
19	1.0074338009947083E-4	TGTGCCACCTGGGACATTAATTATAAGAAACTCTTT	CATWDINYKKLF	TRGV8	.	TRGJ1	13	-1	-1	15
14	7.423196428382061E-5	TGTGCCACCTGGGACGGGCCGTATTATAAGAAACTCTTT	CATWDGPYYKKLF	TRGV2	.	TRGJ1	19	-1	-1	21
12	6.362739795756052E-5	TGTGCCACCTGGGACAGGCGAGGGAAACTCTTT	CATWDRRGKLF	TRGV5	.	TRGJ1	18	-1	-1	23
9	4.772054846817039E-5	TGTGCCACTGGTTGGTTCAAGATATTT	CATGWFKIF	TRGV8	.	TRGJP1	10	-1	-1	4
5	2.651141581565022E-5	TGTGCCACCTGGGGGGGTTATAAGAAACTCTTT	CATWGGYKKLF	TRGV4	.	TRGJ1	12	-1	-1	17
5	2.651141581565022E-5	TGTGCCTTGTGGGAGTCTGTT	CALWESV	TRGV9	.	TRGJ1	14	-1	-1	15
4	2.1209132652520177E-5	TGTGCCACCTGGGACAGGCGAGGGAGTAATTATAAGAAACTCTTT	CATWDRRGSNYKKLF	TRGV5	.	TRGJ1	18	-1	-1	28
4	2.1209132652520177E-5	TGTGCCACCTGGGACGGGCTTTGTTATAAGAAACTCTTT	CATWDGLCYKKLF	TRGV2	.	TRGJ1	18	-1	-1	20
4	2.1209132652520177E-5	TGTGCCTTGTGGGAGGTGCCGGGGAAACTCTTT	CALWEVPGKLF	TRGV9	.	TRGJ1	18	-1	-1	23
4	2.1209132652520177E-5	TGTGCTGCGTGGGATTACAAGAAACTCTTT	CAAWDYKKLF	TRGV10	.	TRGJ1	17	-1	-1	13
4	2.1209132652520177E-5	TGTGCCACCTGGGATAAGAAACTCTTT	CATWDKKLF	TRGV8	.	TRGJ1	15	-1	-1	13
3	1.590684948939013E-5	TGTGCCACCTGGGAAGAGGAAACTCTTTGGCAGTGGAACAACACGTTT	CATWEEETLWQWNNTF	TRGV8	.	TRGJP2	13	-1	-1	33
3	1.590684948939013E-5	TGTGCCTTGTGGGAGGTGAACCCCCATTATTATAAGAAACTCTTT	CALWEVNPHYYKKLF	TRGV9	.	TRGJ1	25	-1	-1	25
3	1.590684948939013E-5	TGTGCCACCTGGGATGGGCCGGATTGGATCAAGACGTTT	CATWDGPDWIKTF	TRGV4	.	TRGJP2	19	-1	-1	21
3	1.590684948939013E-5	TGTGCCACCTGGGACAGGCGAGGGATCAAGACGTTT	CATWDRRGIKTF	TRGV5	.	TRGJP2	18	-1	-1	22
3	1.590684948939013E-5	TGTGCCACCTGGGACCTAAGGGAGAAACTCTTT	CATWDLREKLF	TRGV3	.	TRGJ1	14	-1	-1	22
3	1.590684948939013E-5	TGTGCTGCGTGGGATTATAAGAAACTCTTT	CAAWDYKKLF	TRGV10	.	TRGJ1	16	-1	-1	13
3	1.590684948939013E-5	TGTGCCACCTGGGATAAGGGGGCACTGGTT	CATWDKGALV	TRGV8	.	TRGJ1	15	-1	-1	28
3	1.590684948939013E-5	TGTGCCACCTGGGGGGGGAAACTCTTT	CATWGGKLF	TRGV4	.	TRGJ1	12	-1	-1	17
2	1.0604566326260088E-5	TGTGCCGAGTCGATTACTTATTATAAGAAACTCTTTGGCAGTGGAACAACACTCGGCACTGTCAGAAAGGAATCCGGCATTCCGTCAGGCAAATTTGAGGTGGATAGGATACCTGAAACGTCTACATCCACTCTCACCATTCACAATGTAGAGAAACAGGACATAGCTACCTACTACTGTGCCTTGTGGGAGGTGCAATCAGAGTTGGGCAAAAAAATCAAGGTATTT	CAESITYYKKLFGSGTTLGTVRKESGIPSGKFEVDRIPETSTSTLTIHNVEKQDIATYYCALWEVQSELGKKIKVF	TRGV4	.	TRGJP	5	-1	-1	200
2	1.0604566326260088E-5	TGTGCCACCTGGGAAGAGGAAACTCTTTGGCAGTGGAACAACACCGGCACTGTCAGAAAGGAATCCGGCATTCCGTCAGGCAAATTTGAGGTGGATAGGATACCTGAAACGTCTACATCCACTCTCACCATTCACAATGTAGAGAAACAGGACATAGCTACCTACTACTGTGCCTTGTGGGAGGTGCAATCAGAGTTGGGCAAAAAAATCAAGGTATTT	CATWEEETLWQWNNTGTVRKESGIPSGKFEVDRIPETSTSTLTIHNVEKQDIATYYCALWEVQSELGKKIKVF	TRGV8	.	TRGJP	13	-1	-1	191
2	1.0604566326260088E-5	TGTGCTGCGTGGGATTATATGTATTATAAGAAACTCTTTGGCAGTGGAACAACACTGCCGTTTACTACTGTGCTGCGTGGGATCGGATATACCACTGGTTGGTTCAAGATATTT	CAAWDYMYYKKLFGSGTTLPFTTVLRGIGYTTGWFKIF	TRGV10	.	TRGJP1	16	-1	-1	86
2	1.0604566326260088E-5	TGTGCCACCTGGGACGTACTTGAGAACTCTTTGGCAGTGGAACAACTCTTT	CATWDVLENSLAVEQLF	TRGV2	.	TRGJ1	15	-1	-1	43
2	1.0604566326260088E-5	TGTGCCAGCTATAAGAAACTCTTTGGCAGTGGTTGGTTCAAGATATTT	CASYKKLFGSGWFKIF	TRGV8	.	TRGJP1	9	-1	-1	26
2	1.0604566326260088E-5	TGTGCCTTGTGGAGGCGAGAGTTGGCCTATTATAAGAAACTCTTT	CALWRRELAYYKKLF	TRGV9	.	TRGJ1	14	-1	-1	27
2	1.0604566326260088E-5	TGTGCTGCGTGGGACATTAATTATTATAAGAAACTCTTT	CAAWDINYYKKLF	TRGV10	.	TRGJ1	13	-1	-1	18
2	1.0604566326260088E-5	TGTGCTGCGTGGGAGACGAATTACTATAAGAAACTCTTT	CAAWETNYYKKLF	TRGV10	.	TRGJ1	13	-1	-1	16
2	1.0604566326260088E-5	TGTGCCACTTGGGACCGCTATTATAAGAAACTCTTT	CATWDRYYKKLF	TRGV7	.	TRGJ1	14	-1	-1	18
2	1.0604566326260088E-5	TGTGCCACCTGGGACAGAGGTTGGATCAAGACGTTT	CATWDRGWIKTF	TRGV2	.	TRGJP2	14	-1	-1	20
2	1.0604566326260088E-5	TGTGCCACCTGGGACGGGCGGTATAAGATATTT	CATWDGRYKIF	TRGV2	.	TRGJP1	18	-1	-1	24
2	1.0604566326260088E-5	TGTGCTGCGTGGGCTAAGAAACTCTTT	CAAWAKKLF	TRGV10	.	TRGJ1	12	-1	-1	14
2	1.0604566326260088E-5	TGGGAGGCTAAGAAACTCTTT	WEAKKLF	TRGV10	.	TRGJ1	1	-1	-1	8
1	5.302283163130044E-6	TGTGCCACCTGGGAAGAGGAAACTCTTTGGCAGTGGAACAACACCGGCACTGTCAGAAAGGAATCCGGCATTCCGTCAGGCAAATTTGAGGTGGATAGGATACCTGAAACGTCTACATCCACTCTCACCATTCACAATGTAGAGAAACAGGACATAGCTACCTACTACTGTGCCTTGTGGGAGGTCCAAAGCGGATATTATAAGAAACTCTTT	CATWEEETLWQWNNTGTVRKESGIPSGKFEVDRIPETSTSTLTIHNVEKQDIATYYCALWEVQSGYYKKLF	TRGV8	.	TRGJ1	13	-1	-1	195
1	5.302283163130044E-6	TGTGCCACCTGGGATAGTCTTCGAATTATTATAAGAAACTCTTTGGCAGTGGAACAACACAGCATGGGTAAGACAAGCAACAAAGTGGAGGCAAGAAAGAATTCTCAAACTCTCACTTCAATCCTTACCATCAAGTCCGTAGAGAAAGAAGACATGGCCGTTTACTACTGTGCTGCGTGGGGTCATAGTAGTGATTGGATCAAGACGTTT	CATWDSLRIIIRNSLAVEQHSMGKTSNKVEARKNSQTLTSILTIKSVEKEDMAVYYCAAWGHSSDWIKTF	TRGV8	.	TRGJP2	16	-1	-1	184
1	5.302283163130044E-6	TGTGCCTTGTGGGAGGTGCATTTAGGGGAAACTCTTTGGCAGTGGAACAACACAAGCATGGGTAAGACAAGCAACAAAGTGGAGGCAAGAAAGAATTCTCAAACTCTCACTTCAATCCTTACCATCAAGTCCGTAGAGAAAGAAGACATGGCCGTTTACTACTGTGCTGCGTGGGATTATATGTATTATAAGAAACTCTTT	CALWEVHLGETLWQWNNTSMGKTSNKVEARKNSQTLTSILTIKSVEKEDMAVYYCAAWDYMYYKKLF	TRGV9	.	TRGJ1	19	-1	-1	183
1	5.302283163130044E-6	TGTGCCTTGCGGCTAGAAACTCTTTGGCAGTGGAACAACACTAGCATGGGTAAGACAAGCAACAAAGTGGAGGCAAGAAAGAATTCTCAAACTCTCACTTCAATCCTTACCATCAAGTCCGTAGAGAAAGAAGACATGGCCGTTTACTACTGTGCTGCGTGGGGTCATAGTAGTGATTGGATCAAGACGTTT	CALRLETLWQWNNTSMGKTSNKVEARKNSQTLTSILTIKSVEKEDMAVYYCAAWGHSSDWIKTF	TRGV9	.	TRGJP2	11	-1	-1	166
1	5.302283163130044E-6	TGTGCCACCTGGGACCATCAGTGGTATAAGAAACTCTTTGGCAGTGGAACAACACCTTCCACTTCCACTTTGAAAATAAAGTTCTTAGAGAAAGAAGATGAGGTGGTGTACCACTGTGCCTGCTGGATTAGGAGGAGGACCTATTATAAGAAACTCTTT	CATWDHQWYKKLFGSGTTPSTSTLKIKFLEKEDEVVYHCACWIRRRTYYKKLF	TRGV8	.	TRGJ1	13	-1	-1	141
1	5.302283163130044E-6	TGTGCCACCTGGGATGGGCAACCGACCGGAGTGAATTATTATAAGAAACTCTTT	CATWDGQPTGVNYYKKLF	TRGV4	.	TRGJ1	18	-1	-1	32
1	5.302283163130044E-6	TGTGCCACCTGGGACAGGCTGGGGGAAACTCTTTGGCAGTGGAACAACACGTTT	CATWDRLGETLWQWNNTF	TRGV5	.	TRGJP2	18	-1	-1	39
1	5.302283163130044E-6	TGTGCTGCGTGGGAGGTGAGAGGAGGGTTGGGCAAAAAAATCAAGGTATTT	CAAWEVRGGLGKKIKVF	TRGV10	.	TRGJP	13	-1	-1	23
1	5.302283163130044E-6	TGTGCCACCTGGGACAGGCCCTTTATAAGCACTGGTTGGTTCAAGATATTT	CATWDRPFISTGWFKIF	TRGV3	.	TRGJP1	19	-1	-1	23
1	5.302283163130044E-6	TGTGCCTTGTGGGAGGTGCAAGAGTTGGCCTATTATAAGAAACTCTTT	CALWEVQELAYYKKLF	TRGV9	.	TRGJ1	19	-1	-1	30
1	5.302283163130044E-6	TGTGCCACCTGGGACGGGCGGTGGCGTAGCGATTGGATCAAGACGTTC	CATWDGRWRSDWIKTF	TRGV2	.	TRGJP2	18	-1	-1	25
1	5.302283163130044E-6	TGTGCCACCTGGGACGGGAGACTCTTTGGCGATTGGATCAAGACGTTT	CATWDGRLFGDWIKTF	TRGV2	.	TRGJP2	17	-1	-1	30
1	5.302283163130044E-6	TATGCCTTGTGGGAGGATCAGGAGTTGGGCAAAAAAATCAAGGCATTT	YALWEDQELGKKIKAF	TRGV9	.	TRGJP	15	-1	-1	18
1	5.302283163130044E-6	TGTGCTGCGTGGGCGCTTACAAGCACTGGTTGGTTCAAGATATTT	CAAWALTSTGWFKIF	TRGV10	.	TRGJP1	12	-1	-1	23
1	5.302283163130044E-6	TGTGCTGCGTGGAGGCGAGAGTTGGGCAAAAAAATCAAGGTATTT	CAAWRRELGKKIKVF	TRGV10	.	TRGJP	11	-1	-1	13
1	5.302283163130044E-6	TGTGCCACCTGGGCACTTACAAGCACTGGTTGGTTCAGGACGTTT	CATWALTSTGWFRTF	TRGV8	.	TRGJP2	12	-1	-1	26
1	5.302283163130044E-6	TGTGCCACCTGGGACGGGGAAAACACTGGTTGGATCAAGACGTTT	CATWDGENTGWIKTF	TRGV2	.	TRGJP2	17	-1	-1	26
1	5.302283163130044E-6	TGTGCCACCTGGGACAGGCCCTTTACTTATTATAAGAAACTCTTT	CATWDRPFTYYKKLF	TRGV3	.	TRGJ1	19	-1	-1	26
1	5.302283163130044E-6	TGTGCCACCTGGGAGTCTCCCCCATCTTATTATAAGAAACTCTTT	CATWESPPSYYKKLF	TRGV2	.	TRGJ1	13	-1	-1	26
1	5.302283163130044E-6	TGCGCCTTGTGGGAGGTGCAGGTCGGTTATTATAAGAAACTCTTT	CALWEVQVGYYKKLF	TRGV9	.	TRGJ1	19	-1	-1	26
1	5.302283163130044E-6	TGTGCTGCGTGGGATTTTAGTAGTGATTGGATCAAGACGTTT	CAAWDFSSDWIKTF	TRGV10	.	TRGJP2	15	-1	-1	17
1	5.302283163130044E-6	TGTGCTGCGTGGGATTTCCTAAGTTTGGGGATCAAGACGTTT	CAAWDFLSLGIKTF	TRGV10	.	TRGJP2	21	-1	-1	28
1	5.302283163130044E-6	TGTGCTGCGTGGGATGTGTGGGTTTATTATAAGAAACTCTTT	CAAWDVWVYYKKLF	TRGV10	.	TRGJ1	14	-1	-1	23
1	5.302283163130044E-6	TGTGCTACCTGGGATAGAAGCACTGGTTGGTTCAAGATATTT	CATWDRSTGWFKIF	TRGV8	.	TRGJP1	16	-1	-1	20
1	5.302283163130044E-6	TGTGCCTTGTGGGAGTCTTCGAATTATTATAAGAAACTCTTT	CALWESSNYYKKLF	TRGV9	.	TRGJ1	14	-1	-1	17
1	5.302283163130044E-6	TGTGCCACCTGGGATTCTCGTAGTGATTGGATCAAGATACTT	CATWDSRSDWIKIL	TRGV8	.	TRGJP1	14	-1	-1	23
1	5.302283163130044E-6	TGTGCCACCTGGGATTCTCGTAGTGATTATAAGAAACTCTTT	CATWDSRSDYKKLF	TRGV8	.	TRGJ1	14	-1	-1	25
1	5.302283163130044E-6	TGTGCCACCTGGGACGGTCTGATTGGATATAAGAAACTCTTT	CATWDGLIGYKKLF	TRGV2	.	TRGJ1	16	-1	-1	27
1	5.302283163130044E-6	TGTGCCACCTGGGACAGGCCGAAGGATTATAAGAAACTCTTT	CATWDRPKDYKKLF	TRGV3	.	TRGJ1	19	-1	-1	19
1	5.302283163130044E-6	TGTGCCACCTGGGACAGAGGTTGGTATTATAAGAAACTCTTT	CATWDRGWYYKKLF	TRGV2	.	TRGJ1	14	-1	-1	24
1	5.302283163130044E-6	TGTGCCACCTGGGAAGAGGAAACTGGTTGGTTCAAGATATTT	CATWEEETGWFKIF	TRGV8	.	TRGJP1	13	-1	-1	21
1	5.302283163130044E-6	TGTGCCACCCCAGGGGAAAACACTGGTTGGTTCAAGATATTT	CATPGENTGWFKIF	TRGV4	.	TRGJP1	8	-1	-1	20
1	5.302283163130044E-6	TGTGCTGCGTGGGGTCATAGTGATTGGATCAAGACGTTT	CAAWGHSDWIKTF	TRGV10	.	TRGJP2	12	-1	-1	17
1	5.302283163130044E-6	TGTGCCTTGAGTCTGTTGGCCTATTATAAGAAACTCTTT	CALSLLAYYKKLF	TRGV9	.	TRGJ1	8	-1	-1	21
1	5.302283163130044E-6	TGTGCCACCTGGGATTATATGTATTATAAGAAACTCTTT	CATWDYMYYKKLF	TRGV8	.	TRGJ1	14	-1	-1	21
1	5.302283163130044E-6	TGTGCCACCTGGGACCCATCTTATTATAAGAAACTCTTT	CATWDPSYYKKLF	TRGV8	.	TRGJ1	13	-1	-1	20
1	5.302283163130044E-6	TGTGCCACCTGGGACGGGCTGGATTATAAGAAACTCTTT	CATWDGLDYKKLF	TRGV2	.	TRGJ1	18	-1	-1	22
1	5.302283163130044E-6	TGTGCCACCTGGGACGGGCGGTATTATAAGAAACTCTTT	CATWDGRYYKKLF	TRGV2	.	TRGJ1	18	-1	-1	21
1	5.302283163130044E-6	TGTGCCACCTGGGACAGGCGAGGGAGTAAGAAACTCTTT	CATWDRRGSKKLF	TRGV5	.	TRGJ1	18	-1	-1	26
1	5.302283163130044E-6	TGTGCCACCCCAGGGGGGAATTATTATAAGAAACTCTTT	CATPGGNYYKKLF	TRGV4	.	TRGJ1	8	-1	-1	17
1	5.302283163130044E-6	TGTGCCACCTGGGCCGGGGTCGGGATCAAGACGTTT	CATWAGVGIKTF	TRGV2	.	TRGJP2	17	-1	-1	22
1	5.302283163130044E-6	TGTGCCACCTGGGGGGGGAATTATAAGAAACTCTTT	CATWGGNYKKLF	TRGV4	.	TRGJ1	12	-1	-1	19
1	5.302283163130044E-6	TGTGCCACCTGGGATAGGCGGTATAAGAAATTCTTT	CATWDRRYKKFF	TRGV8	.	TRGJ1	18	-1	-1	21
1	5.302283163130044E-6	TGTGCCACCTGGGAAATTAATTATAAGAAACTCTTT	CATWEINYKKLF	TRGV8	.	TRGJ1	13	-1	-1	14
1	5.302283163130044E-6	TGTGCTGCGTGGGCGCTTTATAAGAAACTCTTT	CAAWALYKKLF	TRGV10	.	TRGJ1	12	-1	-1	17
1	5.302283163130044E-6	TGTGCCACCTGGGGGGGGAATAAGAAACTCTTT	CATWGGNKKLF	TRGV4	.	TRGJ1	12	-1	-1	19
1	5.302283163130044E-6	TGTGCCACCTGGGACGGGCGGTATAAGACGTTT	CATWDGRYKTF	TRGV2	.	TRGJP2	18	-1	-1	24
1	5.302283163130044E-6	TGTGCCACCTGGGATGAGTATAAGATATTT	CATWDEYKIF	TRGV8	.	TRGJP1	14	-1	-1	21
1	5.302283163130044E-6	TGTGCCTTGTGGTTCGGGAAACTCTTT	CALWFGKLF	TRGV9	.	TRGJ1	11	-1	-1	17
1	5.302283163130044E-6	TGTGCCTTGTGGGAGGTGCAAGAGTTG	CALWEVQEL	TRGV9	.	TRGJ1	19	-1	-1	24
