# Supplementary material for: Dissection of the Human T-Cell Receptor γ Gene Repertoire in the Brain and Peripheral Blood Identifies Age- and Alzheimer's Disease-Associated Clonotype Profiles
Source: Front Immunol. 2020 Jan 29;11:12. doi: 10.3389/fimmu.2020.00012 (PMC7025544; doi:10.3389/fimmu.2020.00012)
Supplement: Supplementary file 5 [file Data_Sheet_2.zip › repertoires_corrected_and_decontaminated/1200br.txt]

count	freq	cdr3nt	cdr3aa	v	d	j	VEnd	DStart	DEnd	JStart
27035	0.0934064415376217	TGTGCCACCTGGGATAGGGTGCAGGAATATAAGAAACTCTTT	CATWDRVQEYKKLF	TRGV8	.	TRGJ2	17	-1	-1	27
24714	0.08538734219200232	TGTGCCTTGTGGGAGGCGCAAGAGTTGGGCAAAAAAATCAAGGTATTT	CALWEAQELGKKIKVF	TRGV9	.	TRGJP	19	-1	-1	17
23423	0.08092691252582626	TGTGCCTTGTGGGAGGTGAAGGTGGCGCATTATTATAAGAAACTCTTT	CALWEVKVAHYYKKLF	TRGV9	.	TRGJ1	17	-1	-1	25
23163	0.0800286075581998	TGTGCCTTGTGGGAGGTGCCTTATAAGAAACTCTTT	CALWEVPYKKLF	TRGV9	.	TRGJ1	18	-1	-1	20
20559	0.07103173780551006	TGTGCCTTGTGGGACTCTTATTATAAGAAACTCTTT	CALWDSYYKKLF	TRGV9	.	TRGJ1	13	-1	-1	17
19956	0.0689483612844379	TGTGCCTTGTGGGATCCAAAGAAACTCTTT	CALWDPKKLF	TRGV9	.	TRGJ1	13	-1	-1	18
18746	0.06476778816586856	TGTGCCTTGTGGGAGGTGCGGAGTTTGTATTATAAGAAACTCTTT	CALWEVRSLYYKKLF	TRGV9	.	TRGJ2	18	-1	-1	27
16033	0.055394321330596956	TGTGCCACCTGGGATCCTTATAAGAAACTCTTT	CATWDPYKKLF	TRGV8	.	TRGJ2	14	-1	-1	17
13420	0.04636635640595092	TGTGCTGCGTGGACGGAGAAACTCTTT	CAAWTEKLF	TRGV10	.	TRGJ1	11	-1	-1	16
9996	0.034536370986131555	CATCATTATTATAAGAAACTCTTT	HHYYKKLF	TRGV10	.	TRGJ1	-1	-1	-1	4
8734	0.030176136874036915	TGTGCCACCTGGGATTATTATAAGAAACTCTTT	CATWDYYKKLF	TRGV8	.	TRGJ2	14	-1	-1	13
7777	0.026869683589350248	TGTGCCACCTGGGACGGGCTCACAGCGAAACTCTTT	CATWDGLTAKLF	TRGV2	.	TRGJ1	18	-1	-1	26
7084	0.02447535534871508	TGTGCCACCTGGGACGGGCCAGATGAAAGGAAACTCTTT	CATWDGPDERKLF	TRGV2	.	TRGJ2	19	-1	-1	29
6521	0.022530179591893143	TGTGCCACCTGGGACGCGGGGTATTATAAGAAACTCTTT	CATWDAGYYKKLF	TRGV2	.	TRGJ2	15	-1	-1	21
6078	0.020999606127821886	TGTGCCACCTGGGACGGGCCAGGGGGTTATAAGAAACTCTTT	CATWDGPGGYKKLF	TRGV2	.	TRGJ1	19	-1	-1	26
5441	0.01879875895713703	TGTGCTGCGTGGGATTTCGGTTGGTTCAAGATATTT	CAAWDFGWFKIF	TRGV10	.	TRGJP1	18	-1	-1	18
5215	0.018017924639123255	TGTGCCACCTGGGACAAGAGGTTCGGTTATAAGAAACTCTTT	CATWDKRFGYKKLF	TRGV3	.	TRGJ2	15	-1	-1	26
4271	0.014756386602817913	TGTGCCACCTGGGACGGGCAGAGAAGTGGTAGTGATTGGATCAAGACGTTT	CATWDGQRSGSDWIKTF	TRGV2	.	TRGJP2	18	-1	-1	28
4185	0.014459254959679927	TGTGCCACCTGGGACAGGCGGAATTATTATAAGAAACTCTTT	CATWDRRNYYKKLF	TRGV7	.	TRGJ2	18	-1	-1	20
3973	0.013726790909153727	TGTGCCACCTGGGACAGTTTTTATTATAAGAAACTCTTT	CATWDSFYYKKLF	TRGV3	.	TRGJ1	16	-1	-1	20
3506	0.012113296986532336	TGTGCCACCTGGTTCCGAAAGGGGTATAAGAAACTCTTT	CATWFRKGYKKLF	TRGV8	.	TRGJ2	11	-1	-1	24
3314	0.01144993331813125	TGTGCCACCTGGGACACGCGGCCTGGTTGGTTCAAGATATTT	CATWDTRPGWFKIF	TRGV7	.	TRGJP1	18	-1	-1	22
3219	0.011121706503036961	TGTGCCACCTGGGACGGGCGTTATTATAAGAAACTCTTT	CATWDGRYYKKLF	TRGV2	.	TRGJ2	18	-1	-1	20
3196	0.011042241063593082	TGTGCCACCTGGGCTACCACCACTGGTTGGTTCAAGATATTT	CATWATTTGWFKIF	TRGV2	.	TRGJP1	12	-1	-1	18
3087	0.010665643981011216	TGTGCCACCTGGGATAAATATTATAAGAAACTCTTT	CATWDKYYKKLF	TRGV8	.	TRGJ2	15	-1	-1	15
2972	0.010268316783791814	TGTGCCACCTGGGACAGGCCCCATACCACTGGTTGGTTCAAGATATTT	CATWDRPHTTGWFKIF	TRGV7	.	TRGJP1	19	-1	-1	22
2583	0.008924314351458363	TGTGCCACCTGGGACAGAACAAATAAGAAACTCTTT	CATWDRTNKKLF	TRGV3	.	TRGJ2	16	-1	-1	22
2578	0.008907039255927085	TGTGCCACCTGGGTCAATTGGAAAGGTTGGTTCAAGATATTT	CATWVNWKGWFKIF	TRGV8	.	TRGJP1	12	-1	-1	24
2548	0.008803388682739416	TGTGCCACCTGGGACGTAAATTATTATAAGAAACTCTTT	CATWDVNYYKKLF	TRGV2	.	TRGJ2	15	-1	-1	18
2517	0.00869628309044549	TGTGCCACCTGGGAGGGTGGATTGGAGGATTATAAGAAACTCTTT	CATWEGGLEDYKKLF	TRGV3	.	TRGJ2	13	-1	-1	28
1673	0.005780246964765715	TGTGCCACCTGGGACAGGCAGCGTTGGTTCAAGATATTT	CATWDRQRWFKIF	TRGV3	.	TRGJP1	18	-1	-1	22
1338	0.00462281556417007	TGTGCCACCTGGGACGGGCCTAGGGATTATTATAAGAAACTCTTT	CATWDGPRDYYKKLF	TRGV2	.	TRGJ2	19	-1	-1	25
197	6.806387639323645E-4	TGTGCCACCTGGGACAGAACAAATAGGAAACTCTTT	CATWDRTNRKLF	TRGV3	.	TRGJ2	16	-1	-1	22
64	2.2112122280036208E-4	TGTGCTGCGTGGGACCCTAAGGTATTT	CAAWDPKVF	TRGV10	.	TRGJP1	13	-1	-1	18
46	1.5893087888776026E-4	TGTGCTGCGTGGGATTGGATCAAGACGTTT	CAAWDWIKTF	TRGV10	.	TRGJP2	15	-1	-1	12
34	1.1747064961269236E-4	TGTGCCTGCTGGATTAGGTTTAATTATTATAAGAAACTCTTT	CACWIRFNYYKKLF	TRGV11	.	TRGJ1	17	-1	-1	21
23	7.946543944388013E-5	TGTGCCACCTGGGGGGAACTCTTT	CATWGELF	TRGV2	.	TRGJ1	12	-1	-1	16
17	5.873532480634618E-5	TGTGCCACCTGGGACAGGCCTGGTTGGTTCAAGATATTT	CATWDRPGWFKIF	TRGV7	.	TRGJP1	21	-1	-1	19
13	4.491524838132355E-5	TGTGCCACCCCTGGAGGGCCAGATGAAAGGAAACTCTTT	CATPGGPDERKLF	TRGV2	.	TRGJ1	8	-1	-1	29
12	4.146022927506789E-5	TGTGCCACCTGGGACGCGGGGTATAAGAAACTCTTT	CATWDAGYKKLF	TRGV2	.	TRGJ1	15	-1	-1	21
9	3.1095171956300916E-5	TGTGCCAACTCCCCCGGGCCAGATGAAAGGAAACTCTTT	CANSPGPDERKLF	TRGV2	.	TRGJ1	9	-1	-1	29
8	2.764015285004526E-5	TGTGCCACCTGGGACAGGCGGAAGATATTT	CATWDRRKIF	TRGV7	.	TRGJP1	18	-1	-1	21
7	2.4185133743789602E-5	TGTGCCACCCCTGGAGGGCAGAGAAGTGGTAGTGATTGGATCAAGACGTTT	CATPGGQRSGSDWIKTF	TRGV2	.	TRGJP2	8	-1	-1	28
7	2.4185133743789602E-5	TGTGCTGCGTGGGATTATGGAGAAACTGGTTGGTTCAAGATATTT	CAAWDYGETGWFKIF	TRGV10	.	TRGJP1	16	-1	-1	24
7	2.4185133743789602E-5	TGTGCCACCTGGGACAGGCGGAATTATAAGAAACTCTTT	CATWDRRNYKKLF	TRGV7	.	TRGJ1	18	-1	-1	22
5	1.727509553127829E-5	TGTGCCACCTGGGACGGATGGAGAAGTGGTAGTGATTGGATCAAGACGTTT	CATWDGWRSGSDWIKTF	TRGV3	.	TRGJP2	14	-1	-1	28
5	1.727509553127829E-5	TGTGCCACCTGGGAGGGTGGATTGGAGGATTATTATAAGAAACTCTTT	CATWEGGLEDYYKKLF	TRGV3	.	TRGJ1	13	-1	-1	28
5	1.727509553127829E-5	TGTGCCACCTGGGACGCGGGGTATTATTATAAGAAACTCTTT	CATWDAGYYYKKLF	TRGV2	.	TRGJ1	15	-1	-1	22
5	1.727509553127829E-5	TGTGCCACCTGGGACGTAAATTATAAGAAACTCTTT	CATWDVNYKKLF	TRGV2	.	TRGJ1	15	-1	-1	19
4	1.382007642502263E-5	TGTGCCACCTGGGATTATTGGAAAGGTTGGTTCAAGATATTT	CATWDYWKGWFKIF	TRGV8	.	TRGJP1	14	-1	-1	24
4	1.382007642502263E-5	TGTGCCACCTGGGACGGGCCTAGGGATTATAAGAAACTCTTT	CATWDGPRDYKKLF	TRGV2	.	TRGJ1	19	-1	-1	25
4	1.382007642502263E-5	TGTGCCACCTGGGACGGGCCCAAGGAATATAAGAAACTCTTT	CATWDGPKEYKKLF	TRGV2	.	TRGJ1	20	-1	-1	27
4	1.382007642502263E-5	TGTGCCACCTGGGACGGGCCAGGGGGTTGGTTCAAGATATTT	CATWDGPGGWFKIF	TRGV2	.	TRGJP1	19	-1	-1	24
4	1.382007642502263E-5	TGTGCCAACTCCCCCGGGTATTATAAGAAACTCTTT	CANSPGYYKKLF	TRGV2	.	TRGJ1	9	-1	-1	18
4	1.382007642502263E-5	TGTGCCACCTGGGTCAATTGGAAACTCTTT	CATWVNWKLF	TRGV8	.	TRGJ1	12	-1	-1	20
3	1.0365057318766973E-5	TGTGCCAACTCCCCCGGGCAGAGAAGTGGTAGTGATTGGATCAAGACGTTT	CANSPGQRSGSDWIKTF	TRGV2	.	TRGJP2	9	-1	-1	28
3	1.0365057318766973E-5	TGTGCTGCGTGGGATTATGGAGAAACTCTTTGGTTCAAGATATTT	CAAWDYGETLWFKIF	TRGV10	.	TRGJP1	16	-1	-1	29
3	1.0365057318766973E-5	TGTGCCACCTGGGATCCGTCCGCCAAGGGGTATAAGAAACTCTTT	CATWDPSAKGYKKLF	TRGV8	.	TRGJ1	14	-1	-1	30
3	1.0365057318766973E-5	TGTGCCACCTGGGACGAGCCCGGTCCAGCGAAACTCTTT	CATWDEPGPAKLF	TRGV2	.	TRGJ1	25	-1	-1	29
3	1.0365057318766973E-5	TGTGCCAACTCCCCCGGGCCTGATGAAAGGAAACTCTTT	CANSPGPDERKLF	TRGV2	.	TRGJ1	9	-1	-1	29
3	1.0365057318766973E-5	TGTGCTGCGTGGTTCAAGATATTT	CAAWFKIF	TRGV10	.	TRGJP1	11	-1	-1	9
2	6.910038212511315E-6	TGTGCCACCTGGGATCCTTATAAGAAACTCTTTGGCAGTGGAACAACACTCGGCACTGTCAGAAAGGAATCCGGCATTCCGTCAGGCAGATTTGAGGTGGATAGGATACCTGAAACGTCTACATCCACTCTCACCATTCACAATGTAGAGAAACAGGACATAGCTACCTACTACTGTGTCTTGTGGGAGGCGCAAGAGTTGGGCAAAAAAATCAAGGTATTT	CATWDPYKKLFGSGTTLGTVRKESGIPSGRFEVDRIPETSTSTLTIHNVEKQDIATYYCVLWEAQELGKKIKVF	TRGV8	.	TRGJP	14	-1	-1	191
2	6.910038212511315E-6	TGTGCCACCTGGGACGCGGGGTATTATAAGAAACTCTTTGGCAGTGGAACAACACTCGGCACTGTCAGAAAGGAATCCGGCATTCCGTCAGGCAAATTTGAGGTGGATAGGATACCTGAAACGTCTACATCCACTCTCACCATTCACAATGTAGAGAAACAGGACATAGCTACCTACTACTGTGCCTTGTGGGAGGTGCCTTATAAGAAACTCTTT	CATWDAGYYKKLFGSGTTLGTVRKESGIPSGKFEVDRIPETSTSTLTIHNVEKQDIATYYCALWEVPYKKLF	TRGV2	.	TRGJ1	15	-1	-1	200
2	6.910038212511315E-6	TGTGCCACCTGGGAAGGGAAAAAGGAATCCGGCATTCCGTCAGGCAAATTTGAGGTGGATAGGATACCTGAAACGTCTACATCCACTCTCACCATTCACAATGTAGAGAAACAGGACATAGCTACCTACTACTGTGCCTTGTGGGAGGTGCCTTATAAGAAACTCTTT	CATWEGKKESGIPSGKFEVDRIPETSTSTLTIHNVEKQDIATYYCALWEVPYKKLF	TRGV2	.	TRGJ1	17	-1	-1	152
2	6.910038212511315E-6	CATCATTATTATAAGAAACTCTTTGGCAGTGGGATAGGGTGGGATACCACTGGTTGGTTCAAGATATTT	HHYYKKLFGSGIGWDTTGWFKIF	TRGV10	.	TRGJP1	-1	-1	-1	43
2	6.910038212511315E-6	TGTGCTGCGTGGGATTATGGAGAAACTCTTTGGCAGTGGAACAACACTGGTTGGTTCAAGATATTT	CAAWDYGETLWQWNNTGWFKIF	TRGV10	.	TRGJP1	16	-1	-1	33
2	6.910038212511315E-6	TGTGCCACCTGGGACGGGCTCACAGCGAAACTCTTTGGCAGTGATTGGATCAAGACGTTT	CATWDGLTAKLFGSDWIKTF	TRGV2	.	TRGJP2	18	-1	-1	39
2	6.910038212511315E-6	TGTGCCTTGTGGGAGGTGCGGAGTTTGGGCAAAAAAATCAAGGTATTT	CALWEVRSLGKKIKVF	TRGV9	.	TRGJP	18	-1	-1	20
2	6.910038212511315E-6	TGTGCCACCTGGGACAGGCCCCATACCACTGGTTGGATCAAGACGTTT	CATWDRPHTTGWIKTF	TRGV7	.	TRGJP2	19	-1	-1	29
2	6.910038212511315E-6	TGTGCCACCTGGGATAGGGTGCAGGAATATTATAAGAAACTCTTT	CATWDRVQEYYKKLF	TRGV8	.	TRGJ1	17	-1	-1	24
2	6.910038212511315E-6	TGTGCCACCTGGGACCGCAAGAGTTGGTTCAAGATATTT	CATWDRKSWFKIF	TRGV2	.	TRGJP1	14	-1	-1	22
2	6.910038212511315E-6	TGTGCCACCTGGGACGGGCCCAAGGAAAGGAAACTCTTT	CATWDGPKERKLF	TRGV2	.	TRGJ1	20	-1	-1	29
2	6.910038212511315E-6	TGTGCCACCTGGGACGGGCCAGGGGGTTATAAGATATTT	CATWDGPGGYKIF	TRGV2	.	TRGJP1	19	-1	-1	30
2	6.910038212511315E-6	TGTGCCACCTGGGACGGGCGTTATAAGAAACTCTTT	CATWDGRYKKLF	TRGV2	.	TRGJ1	18	-1	-1	20
2	6.910038212511315E-6	TGTGCCACCTGGGACGGGCCCAAGGAATTT	CATWDGPKEF	TRGV2	.	TRGJP	20	-1	-1	20
2	6.910038212511315E-6	TGTGCCACCTGGGACGGGCAGAGAAGT	CATWDGQRS	TRGV2	.	TRGJ1	18	-1	-1	26
1	3.4550191062556574E-6	TGTGCCACCTGGGACGGGCCAGGGGGTTATAAGAAACTCTTTGGCAGTGGAACAACACTCGGCACTGTCAGAAAGGAATCCGGCATTCCGTCAGGCAAATTTGAGGTGGATAGGATGCCTGAAACGTCTACATCCACTCTCACCATTCACAATGTAGAGAAACAGGACATAGCTACCTACTACTGTGCCTTGTGGGAGGTGAAGGTGGCGCATTATTATAAGAAACTCTTT	CATWDGPGGYKKLFGSGTTLGTVRKESGIPSGKFEVDRMPETSTSTLTIHNVEKQDIATYYCALWEVKVAHYYKKLF	TRGV2	.	TRGJ1	19	-1	-1	208
1	3.4550191062556574E-6	TGTGCCACCTGGGACGGGCCAGGGGGTTATAAGAAACTCTTTGGCAGTGGAACAACACTCGGCACTGTCAGAAAGGAATCCGGCATTCCGTCAGGCAAATTTGAGGTGGATAGGATACCTGAAACGTCTACATCCACTCTCACCATTCACAATGTAGAGAAACAGGACATAGCTACCTACTACTGTGCCTTGTGGGAGGCGCAAGAGTTGGGCAAAAAAATCAAGGTATTT	CATWDGPGGYKKLFGSGTTLGTVRKESGIPSGKFEVDRIPETSTSTLTIHNVEKQDIATYYCALWEAQELGKKIKVF	TRGV2	.	TRGJP	19	-1	-1	200
1	3.4550191062556574E-6	TGTGCCACCTGGGACAAGAGGTTCGGTTATAAGAAACTCTTTGGCAGTGGAACAACACTCGGCACTGTCAGAAAGGAATCCGGCATTCCGTCAGGCAAATTTGAGGTGGATAGGATACCTGAAACGTCTACATCCACTCTCACCATTCACAATGTAGAGAAACAGGACATAGCTACCTACTACTGTGCCTTGTGGGAGGCGCAAGAGTTGGGCAAAAAAATCAAGGTATTT	CATWDKRFGYKKLFGSGTTLGTVRKESGIPSGKFEVDRIPETSTSTLTIHNVEKQDIATYYCALWEAQELGKKIKVF	TRGV3	.	TRGJP	15	-1	-1	200
1	3.4550191062556574E-6	TGTGCCACCTGGTTCCGAAAGGGGTATAAGAAACTCTTTGGCAGTGGAACAACACTCGGCACTGTCAGAAAGGAATCCGGCATTCCGTCAGGCAAATTTGAGGTGGATAGGATACCTGAAACGTCTACATCCACTCTCAACATTCACAATGTAGAGAAACAGGACATAGCTACCTACCACTGTGCCTTGTGGGAGGTGCCTTATAAGAAACTCTTT	CATWFRKGYKKLFGSGTTLGTVRKESGIPSGKFEVDRIPETSTSTLNIHNVEKQDIATYHCALWEVPYKKLF	TRGV8	.	TRGJ1	11	-1	-1	200
1	3.4550191062556574E-6	TGTGCCACCTGGGACAGAACAAATAAGAAACTCTTTGGCAGTGGAACAACACTCGGCACTGTCAGAAAGGAATCCGGCATTCCGTCAGGCAAATTTGAGGTGGATAGGATACCTGAAACGTCTACATCCACTCTCACCATTCACAATGTAGAGAAACAGGACATAGCTACCTACTACTGTGCCTTGTGGGACTCTTATTATAAGAAACTCTTT	CATWDRTNKKLFGSGTTLGTVRKESGIPSGKFEVDRIPETSTSTLTIHNVEKQDIATYYCALWDSYYKKLF	TRGV3	.	TRGJ1	16	-1	-1	194
1	3.4550191062556574E-6	TGTGCCACCTGGGACAGAACAAATAAGAAACTCTTTGGCAGTGGAACAACACTCGGCACTGTCAGAAAGGAATCCGGCATTCCGTCAGGCAAATTTGAGGTGGATAGGATACCTGAAACGTCTACATCCACTCTCACCATTCACAATGTAGAGAAACAGGACATAGCTACCTACTACTGTGCCTTGTGGGAGGTGCCTTATAAGAAACTCTTT	CATWDRTNKKLFGSGTTLGTVRKESGIPSGKFEVDRIPETSTSTLTIHNVEKQDIATYYCALWEVPYKKLF	TRGV3	.	TRGJ1	16	-1	-1	197
1	3.4550191062556574E-6	TGTGCCACCTGGAATCCTTATAAGAAACTCTTTGGCAGTGGAACAACACTCGGCACTGTCAGAAAGGAATCCGGCATTCCGTCAGGCAAATTTGAGGTGGATAGGATACCTGAAACGTCTACATCCACTCTCACCATTCACAATGTAGAGAAACAGGACATAGCTACCTACTACTGTGCCTTGTGGGATCCAAAGAAACTCTTT	CATWNPYKKLFGSGTTLGTVRKESGIPSGKFEVDRIPETSTSTLTIHNVEKQDIATYYCALWDPKKLF	TRGV8	.	TRGJ1	14	-1	-1	192
1	3.4550191062556574E-6	TGTGCCACCTGGGACAAACCCAAAGAAACTCTTTGGCAGTGGAACAACACTAGCATGGGTAAGACAAGCAACAAAGTGGAGGCAAGAAAGAATTCTCAAACTCTCACTTCAATCCTTACCATCAAGTCCGTAGAGAAAGAAGACGTGGCCGTTTACTACTGTGCTGCGTGGGATTTCGGTTGGTTCAAGATATTT	CATWDKPKETLWQWNNTSMGKTSNKVEARKNSQTLTSILTIKSVEKEDVAVYYCAAWDFGWFKIF	TRGV3	.	TRGJP1	15	-1	-1	177
1	3.4550191062556574E-6	TGTGCCTTGTGGGAGTTGGAATCAGGACTCAGTCCAGGAAAGTATTATACTCATACACCCAGGAGGTGGAGCTGGATATTGAGACTGCAAAATCTAATTGAAAATGATTCTGGGGTCTATTACTGTGCCACCTGGGACAAGAGGTTCGGTTATAAGAAACTCTTT	CALWELESGLSPGKYYTHTPRRWSWILRLQNLIENDSGVYYCATWDKRFGYKKLF	TRGV9	.	TRGJ1	17	-1	-1	149
1	3.4550191062556574E-6	TGTGCCTTGTGGGAGGAAGTAAGAAACTCTTTGGCAGTGGAACAACACAGACACAATGTAGAGAAACAGGACATAGCTACCTACTACTGTGCCTTGTGGGAGGTGCGGAGTTTGTATTATAAGAAACTCTTT	CALWEEVRNSLAVEQHRHNVEKQDIATYYCALWEVRSLYYKKLF	TRGV9	.	TRGJ1	15	-1	-1	114
1	3.4550191062556574E-6	TGTGCCACCTGGGACGGGCCAGGGGGTTATAAGAAACTCTTTGGCAGTGATTGGATCAAGACGTTT	CATWDGPGGYKKLFGSDWIKTF	TRGV2	.	TRGJP2	19	-1	-1	45
1	3.4550191062556574E-6	TGTGCTGCGTGGGATTATGGAGAAACTCTTTGGCAGTGGAACAACACGTTT	CAAWDYGETLWQWNNTF	TRGV10	.	TRGJP2	16	-1	-1	36
1	3.4550191062556574E-6	TGTGCCACCTGGGACGGACCTCCGGGTCTGAATTATTATAAGAAACTCTTT	CATWDGPPGLNYYKKLF	TRGV2	.	TRGJ1	19	-1	-1	29
1	3.4550191062556574E-6	TGTGCCAACTCCCCCGGGCAGAGAAGTGGTATTGATTGGATCAAGACGTTT	CANSPGQRSGIDWIKTF	TRGV2	.	TRGJP2	9	-1	-1	28
1	3.4550191062556574E-6	TGTGCCACCTGGGACGGGCTCACAGCGAATTATTATAAGAAACTCTTT	CATWDGLTANYYKKLF	TRGV2	.	TRGJ1	18	-1	-1	25
1	3.4550191062556574E-6	TGTGCCACCTGGGATCCTTATAAGAAAGGTTGGTTCAAGATATTT	CATWDPYKKGWFKIF	TRGV8	.	TRGJP1	14	-1	-1	27
1	3.4550191062556574E-6	TGTGCCACCTGGGACGGACCTCCGGGGGGTTATAAGAAACTCTTT	CATWDGPPGGYKKLF	TRGV2	.	TRGJ1	19	-1	-1	29
1	3.4550191062556574E-6	TGTGCAGCGTGGGATTATGGAGAAACTGGTTGGTTCAAGATATTT	CAAWDYGETGWFKIF	TRGV10	.	TRGJP1	16	-1	-1	24
1	3.4550191062556574E-6	TGTGCTGCGTGGAGTCCTAGTAGTGATTGGATCAAGACGTTT	CAAWSPSSDWIKTF	TRGV10	.	TRGJP2	11	-1	-1	17
1	3.4550191062556574E-6	TGTGCCTTGTGGGAGTGCTCGAATTATTATAAGAAACTCTTT	CALWECSNYYKKLF	TRGV9	.	TRGJ1	17	-1	-1	18
1	3.4550191062556574E-6	TGTGCCACCTGGGACGCGTGGTATTATTATAAGAAACTCTTT	CATWDAWYYYKKLF	TRGV2	.	TRGJ1	15	-1	-1	22
1	3.4550191062556574E-6	TGTGCCACCTGGGACGGGCCTAGGGATTGGATCAAGACGTTT	CATWDGPRDWIKTF	TRGV2	.	TRGJP2	19	-1	-1	20
1	3.4550191062556574E-6	TGTGCCACCTGGGACAGGATACAGGAATATAAGAAACTCTTT	CATWDRIQEYKKLF	TRGV8	.	TRGJ1	17	-1	-1	27
1	3.4550191062556574E-6	TGTGCCACCCCTGGAGGGCCAGGGGGTTATAAGAAACTCTTT	CATPGGPGGYKKLF	TRGV2	.	TRGJ1	8	-1	-1	26
1	3.4550191062556574E-6	TGTGCCGCCTGGGACAGGGGCTATTATAAGAAACTCTTT	CAAWDRGYYKKLF	TRGV3	.	TRGJ1	17	-1	-1	21
1	3.4550191062556574E-6	TGTGCCACCTGGGATAGGGTGCAGGAATATAAGACGTTT	CATWDRVQEYKTF	TRGV8	.	TRGJP2	17	-1	-1	30
1	3.4550191062556574E-6	TGTGCCACCTGGGATAGGAATTATTATAAGAAACTCTTT	CATWDRNYYKKLF	TRGV4	.	TRGJ1	17	-1	-1	17
1	3.4550191062556574E-6	TGTGCCACCTGGGACAGGCGGAATTATTATAAGATATTT	CATWDRRNYYKIF	TRGV7	.	TRGJP1	18	-1	-1	30
1	3.4550191062556574E-6	TGTGCCACCCCTGGAGGGCGTTATTATAAGAAACTCTTT	CATPGGRYYKKLF	TRGV2	.	TRGJ1	8	-1	-1	20
1	3.4550191062556574E-6	TGTGCCAACTCCCCCGGGCGTTATTATAAGAAACTCTTT	CANSPGRYYKKLF	TRGV2	.	TRGJ1	9	-1	-1	20
1	3.4550191062556574E-6	CGTGCCAACTCCCCCGGGCCAGATGAAGGGAAACTCTTT	RANSPGPDEGKLF	TRGV2	.	TRGJ1	9	-1	-1	29
1	3.4550191062556574E-6	TGTGTCGCCTGGGACAGAACAAATAGGAAACTCTTT	CVAWDRTNRKLF	TRGV3	.	TRGJ1	16	-1	-1	22
1	3.4550191062556574E-6	TGTGCCACCTGGGTGTTTGGTTATAAGAAACTCTTT	CATWVFGYKKLF	TRGV3	.	TRGJ1	12	-1	-1	20
1	3.4550191062556574E-6	TGCGCCACCTGGGACGGGCGTTATAAGAAACTCTTT	CATWDGRYKKLF	TRGV2	.	TRGJ1	18	-1	-1	20
1	3.4550191062556574E-6	TGTGCTGCGGACGACTATTATAAGAAACTCTTT	CAADDYYKKLF	TRGV10	.	TRGJ1	8	-1	-1	15
1	3.4550191062556574E-6	TGTGCTGCAGAGGGATTGGAGAAACTCTTT	CAAEGLEKLF	TRGV10	.	TRGJ1	16	-1	-1	19
1	3.4550191062556574E-6	TGTGCCTTCTATTATTATAAGAAACTCTTT	CAFYYYKKLF	TRGV9	.	TRGJ1	7	-1	-1	10
1	3.4550191062556574E-6	TGTGCCACCTGGGACGGGCGCGAATTATTT	CATWDGRELF	TRGV2	.	TRGJP1	21	-1	-1	25
1	3.4550191062556574E-6	TGTGCCTTGTTCATAAGAAACTCTTTG	CALFIRNSL	TRGV9	.	TRGJ1	9	-1	-1	12
1	3.4550191062556574E-6	TGTGCCTTGTGGTTCGGGAAACTCTTT	CALWFGKLF	TRGV9	.	TRGJ1	11	-1	-1	17
1	3.4550191062556574E-6	TGTGCCTTGTGGGAGGCGCAAGAGTTG	CALWEAQEL	TRGV9	.	TRGJ1	19	-1	-1	24
1	3.4550191062556574E-6	TGTGCCACCCCTGGAAGGGAACTCTTT	CATPGRELF	TRGV2	.	TRGJ1	8	-1	-1	19
1	3.4550191062556574E-6	TGTGCGATGGGGCATAAGAAACTCTTT	CAMGHKKLF	TRGV8	.	TRGJ1	4	-1	-1	13
