# Supplementary material for: Dissection of the Human T-Cell Receptor γ Gene Repertoire in the Brain and Peripheral Blood Identifies Age- and Alzheimer's Disease-Associated Clonotype Profiles
Source: Front Immunol. 2020 Jan 29;11:12. doi: 10.3389/fimmu.2020.00012 (PMC7025544; doi:10.3389/fimmu.2020.00012)
Supplement: Supplementary file 5 [file Data_Sheet_2.zip › repertoires_corrected_and_decontaminated/438br.txt]

count	freq	cdr3nt	cdr3aa	v	d	j	VEnd	DStart	DEnd	JStart
7356	0.04768325252158581	TGTGCCTTGTGGGAGTGCTCGAATTATTATAAGAAACTCTTT	CALWECSNYYKKLF	TRGV9	.	TRGJ2	17	-1	-1	18
6168	0.03998236834599528	TGTGCCTTGTGGGAGGGCCAAGAGTTGGGCAAAAAAATCAAGGTATTT	CALWEGQELGKKIKVF	TRGV9	.	TRGJP	15	-1	-1	14
5585	0.03620323074130734	TGTGCTGCGGACGACTATTATAAGAAACTCTTT	CAADDYYKKLF	TRGV10	.	TRGJ2	8	-1	-1	15
5217	0.03381777167008064	TGTGCCTTGTGGGAGGTGCGAGAGTTGGGCAAAAAAATCAAGGTATTT	CALWEVRELGKKIKVF	TRGV9	.	TRGJP	18	-1	-1	17
4869	0.031561957113594524	TGTGCCTTGTGGGTAGAGTTGGGCAAAAAAATCAAGGTATTT	CALWVELGKKIKVF	TRGV9	.	TRGJP	12	-1	-1	14
4707	0.030511836544195814	TGTGCCACCTGGGACATTAACGTGAATTATTATAAGAAACTCTTT	CATWDINVNYYKKLF	TRGV8	.	TRGJ2	13	-1	-1	23
4272	0.027692068348588172	TGTGCCTTGTGGGAGACGGGAGGGTTGGGCAAAAAAATCAAGGTATTT	CALWETGGLGKKIKVF	TRGV9	.	TRGJP	14	-1	-1	20
4149	0.026894754582933597	TGTGCCTTGTGGGAGCCCCTTAGGTATAAGAAACTCTTT	CALWEPLRYKKLF	TRGV9	.	TRGJ2	14	-1	-1	24
3990	0.025864080690745975	TGTGCCTTGTGGGAGGTGCGGCAAGAGTTGGGCAAAAAAATCAAGGTATTT	CALWEVRQELGKKIKVF	TRGV9	.	TRGJP	18	-1	-1	19
3984	0.0258251873363238	TGTGCCTTGTGGGAGGTGCGGGAGTTGGGCAAAAAAATCAAGGTATTT	CALWEVRELGKKIKVF	TRGV9	.	TRGJP	18	-1	-1	21
3778	0.02448984883449581	TGTGCCACCTGGGACGGGGGGCACACTGGTTGGTTCAAGATATTT	CATWDGGHTGWFKIF	TRGV2	.	TRGJP1	17	-1	-1	23
3660	0.023724946197526384	TGTGCCTTGTGGGAGGTGTATAATTATAAGAAACTCTTT	CALWEVYNYKKLF	TRGV9	.	TRGJ2	17	-1	-1	19
3644	0.023621230585733916	TGTGCCTTCTATTATTATAAGAAACTCTTT	CAFYYYKKLF	TRGV9	.	TRGJ2	7	-1	-1	10
3626	0.023504550522467395	TGTGCCTTGGGGAATTATAAGAAACTCTTT	CALGNYKKLF	TRGV9	.	TRGJ2	12	-1	-1	13
3611	0.02340731713641196	TGTGCCTTGTGGGAGGTGCGGTATAAGAAACTCTTT	CALWEVRYKKLF	TRGV9	.	TRGJ1	18	-1	-1	21
3549	0.023005419140716157	TGTGCCTTGTGGGAGGTGCAGGTTTATTATAAGAAACTCTTT	CALWEVQVYYKKLF	TRGV9	.	TRGJ2	19	-1	-1	23
3534	0.02290818575466072	TGTGCCTTGTGGGAGGGGTCTTTTTATTATAAGAAACTCTTT	CALWEGSFYYKKLF	TRGV9	.	TRGJ1	15	-1	-1	23
3408	0.022091425311795056	TGTGCCTTGTGGGAGGCAAATTATTATAAGAAACTCTTT	CALWEANYYKKLF	TRGV9	.	TRGJ2	15	-1	-1	18
3303	0.021410791609407006	TGTGCCTTGTGGGAGGTGTGGGTCTCTAGGTATAAGAAACTCTTT	CALWEVWVSRYKKLF	TRGV9	.	TRGJ2	17	-1	-1	30
2345	0.01520081935333316	TGTGCTGCGTGGGATTGTCCCCCAGATAAGAAACTCTTT	CAAWDCPPDKKLF	TRGV10	.	TRGJ1	15	-1	-1	25
2318	0.015025799258433377	TGTGCCACCTTTTATAAGAAACTCTTT	CATFYKKLF	TRGV2	.	TRGJ2	9	-1	-1	11
2269	0.01470817019731895	TGTGCTGCGTGGGATTATGGTACCACTGGTTGGTTCAAGATATTT	CAAWDYGTTGWFKIF	TRGV10	.	TRGJP1	16	-1	-1	20
2262	0.014662794617159748	TGTGCCACGACCCGGATTGATTGGATCAAGACGTTT	CATTRIDWIKTF	TRGV8	.	TRGJP2	7	-1	-1	17
2124	0.013768247465449737	TGTGCTGCGTGGGATTATACCTCCCCCTATAGTAGTGATTGGATCAAGACGTTT	CAAWDYTSPYSSDWIKTF	TRGV10	.	TRGJP2	16	-1	-1	27
2072	0.013431171727124226	TGTGCCTTGTGGGAGGTGCAAGAGTTGGGCAAAAAAATCAAGGTATTT	CALWEVQELGKKIKVF	TRGV9	.	TRGJP	19	-1	-1	17
1928	0.01249773122099204	TGTGCTGCGTGGATACGATATTATAAGAAACTCTTT	CAAWIRYYKKLF	TRGV10	.	TRGJ2	16	-1	-1	18
1895	0.012283817771670081	TGTGCTGCGTGGGATGAACATTATAAGAAACTCTTT	CAAWDEHYKKLF	TRGV10	.	TRGJ2	14	-1	-1	19
1855	0.012024528742188918	TGTGCCACCTGGGACGGACCTTATTATAAGAAACTCTTT	CATWDGPYYKKLF	TRGV2	.	TRGJ2	19	-1	-1	20
1823	0.011817097518603988	TGTGCCACCTGGGATGGTCTTTGGTATTATAAGAAACTCTTT	CATWDGLWYYKKLF	TRGV8	.	TRGJ2	14	-1	-1	24
1817	0.011778204164181813	TGTGCTGCGTGGGATAGGGGGAATTATTATAAGAAACTCTTT	CAAWDRGNYYKKLF	TRGV10	.	TRGJ1	14	-1	-1	20
1806	0.011706899681074493	TGTGCCACCTGGGACAGGCCGAAATCTTCCAATTATTATAAGAAACTCTTT	CATWDRPKSSNYYKKLF	TRGV7	.	TRGJ2	19	-1	-1	26
1751	0.011350377265537896	TGTGCTGCGTGTCTCGCGCATTCCGCCACTGGTTGGTTCAAGATATTT	CAACLAHSATGWFKIF	TRGV10	.	TRGJP1	10	-1	-1	25
1595	0.01033915005056136	TGTGCTGCGTGGATCTATACCACTGGTTGGTTCAAGATATTT	CAAWIYTTGWFKIF	TRGV10	.	TRGJP1	11	-1	-1	8
1499	0.009716856379806571	TGTGCCACCCGTAAGAAACTCTTT	CATRKKLF	TRGV4	.	TRGJ1	8	-1	-1	11
1420	0.009204760546581274	TGTGCTGCGGGGTTCAAGATATTT	CAAGFKIF	TRGV10	.	TRGJP1	11	-1	-1	10
1384	0.008971400420048228	TGTGCCACCTGGGCCCCTAGTGATTGGATCAAGACGTTT	CATWAPSDWIKTF	TRGV2	.	TRGJP2	12	-1	-1	17
1341	0.008692664713355978	TGTGCCACCTGGGACAGGCGGGAGAAACTCTTT	CATWDRREKLF	TRGV3	.	TRGJ2	18	-1	-1	22
1326	0.008595431327300541	TGTGCTGCGTGGGATCCGGATTATAAGAAACTCTTT	CAAWDPDYKKLF	TRGV10	.	TRGJ1	14	-1	-1	19
1319	0.00855005574714134	TGTGCCACCTGGGACAGGCGGGAGACGTTT	CATWDRRETF	TRGV3	.	TRGJP2	18	-1	-1	22
1315	0.008524126844193222	TGTGCCACCCCACATAAGAAACTCTTT	CATPHKKLF	TRGV4	.	TRGJ1	8	-1	-1	13
1292	0.008375035652241554	TGTGCCACCTGGGATCGGTATAAGAAACTCTTT	CATWDRYKKLF	TRGV4	.	TRGJ1	17	-1	-1	18
1282	0.008310213394871263	TGTGCCACCTGGGATGGGCGGTATAAGAAACTCTTT	CATWDGRYKKLF	TRGV4	.	TRGJ2	18	-1	-1	21
1275	0.008264837814712059	TGTGCTTCTAAGAAACTCTTT	CASKKLF	TRGV4	.	TRGJ2	4	-1	-1	5
1167	0.007564757435112921	TGTGCCACCTGGGATGAGTGTTATAAGAAACTCTTT	CATWDECYKKLF	TRGV4	.	TRGJ2	15	-1	-1	20
1152	0.007467524049057484	TGTGCCACCTGGGATGGGCAGAAACTCTTT	CATWDGQKLF	TRGV4	.	TRGJ1	18	-1	-1	19
1143	0.007409184017424223	TGTGCCACCTGGGAAAAGAAACTCTTT	CATWEKKLF	TRGV5	.	TRGJ1	13	-1	-1	15
1082	0.00701376824746545	TGTGCGATGGGGCATAAGAAACTCTTT	CAMGHKKLF	TRGV8	.	TRGJ2	4	-1	-1	13
1079	0.006994321570254362	TGTGCCACCTGGGACGGGCCGGCCTTGGGTTCAGATTATAAGAAACTCTTT	CATWDGPALGSDYKKLF	TRGV2	.	TRGJ2	19	-1	-1	34
1053	0.006825783701091607	TGTGCCACCTGGGATTGCGGGGATACCACTGGTTGGTTCAAGATATTT	CATWDCGDTTGWFKIF	TRGV8	.	TRGJP1	14	-1	-1	22
1011	0.006553530220136386	TGTGCCACCTGGGACAGGCGGGGTAATAAGAAACTCTTT	CATWDRRGNKKLF	TRGV3	.	TRGJ1	18	-1	-1	25
976	0.006326652319340369	TGTGCCACCCCTTATTATAAGAAACTCTTT	CATPYYKKLF	TRGV2	.	TRGJ2	8	-1	-1	11
964	0.00624886561049602	TGTGCCACCTGGGACGAACCGCGAATCGATTATAAGAAACTCTTT	CATWDEPRIDYKKLF	TRGV3	.	TRGJ2	14	-1	-1	21
961	0.006229418933284932	TGTGCCTTGTGGCCGAATTATTATAAGAAACTCTTT	CALWPNYYKKLF	TRGV9	.	TRGJ1	11	-1	-1	13
958	0.0062099722560738455	TGTGCCACCTGGGATACGCTTTATTATAAGAAACTCTTT	CATWDTLYYKKLF	TRGV8	.	TRGJ2	18	-1	-1	20
935	0.006060881064122177	TGTGCCACCTGGGATGGGGTTGGGGCCACTGGTTGGTTCAAGATATTT	CATWDGVGATGWFKIF	TRGV4	.	TRGJP1	17	-1	-1	25
872	0.005652500842689346	TGTGCCACCTGGGATAAAGGATATAAGAAACTCTTT	CATWDKGYKKLF	TRGV8	.	TRGJ2	15	-1	-1	21
867	0.0056200897140042	TGTGCCACCTGGGCCATACCCCATTATTATAAGAAACTCTTT	CATWAIPHYYKKLF	TRGV8	.	TRGJ1	12	-1	-1	22
843	0.0054645162963155025	TGTGCCACCTGGGATCTAGATTTTTATAAGAAACTCTTT	CATWDLDFYKKLF	TRGV8	.	TRGJ2	14	-1	-1	19
816	0.005289496201415718	TGTGCTGCGTGGGATGAGAATTATTATAAGAAACTCTTT	CAAWDENYYKKLF	TRGV10	.	TRGJ2	14	-1	-1	17
795	0.005153369460938108	TGTGCCACCTGGGATAAGAATTATTATAAGAAACTCTTT	CATWDKNYYKKLF	TRGV8	.	TRGJ1	15	-1	-1	17
761	0.00493297378587912	TGTGCCACTCGAGACACCACTGGTTGGTTCAAGATATTT	CATRDTTGWFKIF	TRGV8	.	TRGJP1	7	-1	-1	15
746	0.0048357403998236835	TGTGCTGCGTGGGATTATTCCTGGTTCAAGATATTT	CAAWDYSWFKIF	TRGV10	.	TRGJP1	16	-1	-1	21
718	0.0046542380791868695	TGTGCCACCTGTCGAAGCACTGGTTGGTTCAAGATATTT	CATCRSTGWFKIF	TRGV8	.	TRGJP1	10	-1	-1	17
700	0.004537558015920346	TGTGCCACCTGGGACGGGCCTAAAGGTATTTATAAGAAACTCTTT	CATWDGPKGIYKKLF	TRGV2	.	TRGJ2	19	-1	-1	29
691	0.004479217984287085	TGTGCCACCTGGGACGGGCTTGAGTCGACCACTGGTTGGTTCAAGATATTT	CATWDGLESTTGWFKIF	TRGV2	.	TRGJP1	18	-1	-1	27
671	0.004349573469546504	TGTGCCACCTGGGCCCGGAGGGGGAAACTCTTT	CATWARRGKLF	TRGV2	.	TRGJ2	12	-1	-1	23
658	0.004265304534965125	TGTGCCACCTGGGACAGGCTATATTATAAGAAACTCTTT	CATWDRLYYKKLF	TRGV7	.	TRGJ2	18	-1	-1	21
650	0.004213446729068893	TGTGCCACCTGGGACAGGCCCACTTATTATAAGAAACTCTTT	CATWDRPTYYKKLF	TRGV7	.	TRGJ2	19	-1	-1	23
638	0.0041356600202245445	TGTGCCACCTGGGACTTTGGATATAAGAAACTCTTT	CATWDFGYKKLF	TRGV3	.	TRGJ2	14	-1	-1	21
613	0.003973604376798817	TGTGCCACCTGGGCCCACCCCCCCGGCAGAGGGGATTGGATCAAGACGTTT	CATWAHPPGRGDWIKTF	TRGV2	.	TRGJP2	12	-1	-1	33
608	0.003941193248113672	TGTGCCACCTGGGACTATACCACTGGTTGGTTCAAGATATTT	CATWDYTTGWFKIF	TRGV4	.	TRGJP1	13	-1	-1	15
574	0.003720797573054684	TGTGCCACCTGGGACCATACCACTGGTTGGTTCAAGATATTT	CATWDHTTGWFKIF	TRGV5	.	TRGJP1	14	-1	-1	16
537	0.0034809552207846085	TGTGCCACCGTTCGGTTCAAGATATTT	CATVRFKIF	TRGV8	.	TRGJP1	8	-1	-1	9
530	0.003435579640625405	TGTGCCACCTGGGACGGGCAGGATTATTATAAGAAACTCTTT	CATWDGQDYYKKLF	TRGV2	.	TRGJ1	18	-1	-1	22
512	0.0033188995773588818	TGTGCCACCTGGGACGGGGGGTTCAAGATATTT	CATWDGGFKIF	TRGV7	.	TRGJP1	17	-1	-1	19
493	0.0031957372883553298	TGTGCCACCTGGGAATTGTACCCTGGGGGGCTGAATAAGAAACTCTTT	CATWELYPGGLNKKLF	TRGV8	.	TRGJ1	13	-1	-1	34
465	0.0030142349677185157	TGTGCCACCTGGGACGGGCTATATTATAAGAAACTCTTT	CATWDGLYYKKLF	TRGV2	.	TRGJ1	18	-1	-1	21
453	0.002936448258874167	TGTGCCACCTGGCTCACTGGTTGGTTCAAGATATTT	CATWLTGWFKIF	TRGV4	.	TRGJP1	11	-1	-1	14
429	0.0027808748411854694	TGTGCCACCTGGGCTCCCAATTATTATAAGAAACTCTTT	CATWAPNYYKKLF	TRGV8	.	TRGJ1	12	-1	-1	18
390	0.0025280680374413357	TGTGCCACCTGGGACTTCCCCGGCGGTCCCCTTTATTATAAGAAACTCTTT	CATWDFPGGPLYYKKLF	TRGV2	.	TRGJ2	14	-1	-1	32
379	0.002456763554334016	TGTGCCACCTGGGATACTGCCCCCAGTGGTTGGTTCAAGATATTT	CATWDTAPSGWFKIF	TRGV8	.	TRGJP1	15	-1	-1	22
305	0.0019770788497938652	TGTGCTGCGTGGGATCCGGATTGTAAGAAACTCTTT	CAAWDPDCKKLF	TRGV10	.	TRGJ1	14	-1	-1	19
301	0.001951149946845749	TGTGCCACCTGGGACAGGCCAGCCGATTATTATAAGAAACTCTTT	CATWDRPADYYKKLF	TRGV7	.	TRGJ1	19	-1	-1	25
257	0.0016659320144164701	TATGCCACCTGGGACGGACCTTATTATAAGAAACTCTTT	YATWDGPYYKKLF	TRGV2	.	TRGJ1	19	-1	-1	20
156	0.0010112272149765344	TGTGCCTGCTGGATTAGGATCTCTTATTATAAGAAACTCTTT	CACWIRISYYKKLF	TRGV11	.	TRGJ1	17	-1	-1	23
145	9.399227318692146E-4	TGTGCCACCAGGGACGGGCTTGAGTCGACCACTGGTTGGTTCAAGATATTT	CATRDGLESTTGWFKIF	TRGV2	.	TRGJP1	18	-1	-1	27
134	8.686182487618949E-4	TGTGCTGCGTGGGATTATACCTCCCCCTATGGTAGTGATTGGATCAAGACGTTT	CAAWDYTSPYGSDWIKTF	TRGV10	.	TRGJP2	16	-1	-1	27
86	5.574714133844997E-4	TGTGCCACCTGGGACAGGCGGGGTAATAAGAGACTCTTT	CATWDRRGNKRLF	TRGV3	.	TRGJ1	18	-1	-1	25
54	3.500401897995696E-4	TATGCCACCTGGGACAGGCTATATTATAAGAAACTCTTT	YATWDRLYYKKLF	TRGV7	.	TRGJ1	18	-1	-1	21
8	5.185780589623253E-5	TGTGCCACCTGGGACATTAACGTGAATTATAAGAAACTCTTT	CATWDINVNYKKLF	TRGV8	.	TRGJ1	13	-1	-1	25
7	4.5375580159203466E-5	TGTGCCACCTGGGATAGGGTGCAGGAATATAAGAAACTCTTT	CATWDRVQEYKKLF	TRGV8	.	TRGJ1	17	-1	-1	27
7	4.5375580159203466E-5	TGTGCCACCTGGGACACCACTGGTTGGTTCAAGATATTT	CATWDTTGWFKIF	TRGV8	.	TRGJP1	13	-1	-1	15
7	4.5375580159203466E-5	TGTGCTGCGTGGGATTTTCCTAAGATATTT	CAAWDFPKIF	TRGV10	.	TRGJP1	15	-1	-1	21
6	3.88933544221744E-5	TGTGCCACCTTCAAGACGTTT	CATFKTF	TRGV8	.	TRGJP2	9	-1	-1	10
5	3.241112868514533E-5	TGTGCCACCTGGATCAAGGGTATTCGGAAGAAACTCTTT	CATWIKGIRKKLF	TRGV4	.	TRGJ1	11	-1	-1	27
5	3.241112868514533E-5	TGTGCCACCTCGGTTGGTTATAAGAAACTCTTT	CATSVGYKKLF	TRGV8	.	TRGJ1	12	-1	-1	17
5	3.241112868514533E-5	TGTGCCACCTGGGATCCTTATAAGAAACTCTTT	CATWDPYKKLF	TRGV8	.	TRGJ1	14	-1	-1	17
5	3.241112868514533E-5	TGTGCCACCTGGGACGGGCCCGGGATATTT	CATWDGPGIF	TRGV2	.	TRGJP1	21	-1	-1	23
4	2.5928902948116264E-5	TGTGCCACCTGGGACATTAACGTGGGGGTTTTGTGGATCAAGACGTTT	CATWDINVGVLWIKTF	TRGV8	.	TRGJP2	13	-1	-1	33
4	2.5928902948116264E-5	TGTGCCTTGTGGGAGGTGCGGAGTTTGTATTATAAGAAACTCTTT	CALWEVRSLYYKKLF	TRGV9	.	TRGJ1	18	-1	-1	27
4	2.5928902948116264E-5	TGTGCTGCGTGGGATAGGGGGAGGCTCTTT	CAAWDRGRLF	TRGV10	.	TRGJ1	14	-1	-1	24
3	1.94466772110872E-5	TGTGCCACCTGGGCCCGGAGGGGGAAACTCTTTGGCAGTGGAACAACACTCGGCACTGTCAGAAAGGAATCCGGCATTCCGTCAGGCAAATTTGAGGTGGATAGGATACCTGAAACGTCTACATCCACTCTCACCATTCACAATGTAGAGAAACAGGACATAGCTACCTACTACTGTGCCTTGGGGAATTATAAGAAACTCTTT	CATWARRGKLFGSGTTLGTVRKESGIPSGKFEVDRIPETSTSTLTIHNVEKQDIATYYCALGNYKKLF	TRGV2	.	TRGJ1	12	-1	-1	187
3	1.94466772110872E-5	TGTGCCTTGTGGGAGGTGAACCCCCATTATTATAAGAAACTCTTT	CALWEVNPHYYKKLF	TRGV9	.	TRGJ1	25	-1	-1	25
3	1.94466772110872E-5	TGTGCTGCGTGGGACCCTTGGGGTTGGTTCAAGATATTT	CAAWDPWGWFKIF	TRGV10	.	TRGJP1	13	-1	-1	21
3	1.94466772110872E-5	TGTGCCACCTGGGACCGGATTGATTGGATCAAGACGTTT	CATWDRIDWIKTF	TRGV8	.	TRGJP2	13	-1	-1	20
3	1.94466772110872E-5	TGTGCCACCTGGGACAGGCCGAAATATAAGAAACTCTTT	CATWDRPKYKKLF	TRGV7	.	TRGJ1	19	-1	-1	24
3	1.94466772110872E-5	TGTGCCACCTGGGACGGGTATTATAAGAAACTCTTT	CATWDGYYKKLF	TRGV2	.	TRGJ1	17	-1	-1	18
3	1.94466772110872E-5	TGTGCCACCTGGGCTACAGTTCCCAAGATATTT	CATWATVPKIF	TRGV2	.	TRGJP1	12	-1	-1	23
3	1.94466772110872E-5	TGTGCCACCTGGGACGGGCTTTTGATATTT	CATWDGLLIF	TRGV2	.	TRGJP1	18	-1	-1	23
3	1.94466772110872E-5	TGTGCCACCTGGGACGGGCAACTCTTT	CATWDGQLF	TRGV2	.	TRGJ1	18	-1	-1	19
3	1.94466772110872E-5	TGTGCCTCCTTTAAGGCGTTT	CASFKAF	TRGV8	.	TRGJP2	9	-1	-1	12
2	1.2964451474058132E-5	TGTGCCACCTGGGACGGGCAACGAGGGGGGTACCACTGGTTCAAGATATTT	CATWDGQRGGYHWFKIF	TRGV2	.	TRGJP1	18	-1	-1	36
2	1.2964451474058132E-5	TGTTCCACCTGGGAATTGTACCCTGGGGGGCTGAATAAGAAGCTCTTT	CSTWELYPGGLNKKLF	TRGV8	.	TRGJ1	13	-1	-1	34
2	1.2964451474058132E-5	TGTGCCACCTGGGATGAGTGTTATAGTAGTGATTGGATCAAGACGTTT	CATWDECYSSDWIKTF	TRGV4	.	TRGJP2	15	-1	-1	21
2	1.2964451474058132E-5	TGTGCCACCTGGGACAGGCAAGCGGTCATTTATTATAAGAAACTCTTT	CATWDRQAVIYYKKLF	TRGV3	.	TRGJ1	18	-1	-1	29
2	1.2964451474058132E-5	TGTGCCACCTGGGACGGGCGTAAATTTTATTATAAGAAACTCTTT	CATWDGRKFYYKKLF	TRGV2	.	TRGJ1	18	-1	-1	26
2	1.2964451474058132E-5	TGTGCCACCTGGGACGGGGACGGTAGTGATTGGATCAAGACGTTT	CATWDGDGSDWIKTF	TRGV2	.	TRGJP2	17	-1	-1	22
2	1.2964451474058132E-5	TGTGCCACCTGGGAATTGTACCCTGGGGGGCTGAATAAGACGTTT	CATWELYPGGLNKTF	TRGV8	.	TRGJP2	13	-1	-1	36
2	1.2964451474058132E-5	TGCGCCACCTGGGACAGGCCAGCCGATTATTACAAGAAACTCTTT	CATWDRPADYYKKLF	TRGV7	.	TRGJ1	19	-1	-1	25
2	1.2964451474058132E-5	TGTGCCACCTGGGACGGACAGGGTTATTATAAGAAACTCTTT	CATWDGQGYYKKLF	TRGV4	.	TRGJ1	16	-1	-1	23
2	1.2964451474058132E-5	TGTGCCACCTGGGACAGGCCAGCCGATTATAAGAAACTCTTT	CATWDRPADYKKLF	TRGV7	.	TRGJ1	19	-1	-1	25
2	1.2964451474058132E-5	TGTGCCACCTGGGATGGTCTTTGGTATAAGAAACTCTTT	CATWDGLWYKKLF	TRGV8	.	TRGJ1	14	-1	-1	24
2	1.2964451474058132E-5	TGTGCCACCTGGGACTCCCCGGGATATAAGAAACTCTTT	CATWDSPGYKKLF	TRGV2	.	TRGJ1	14	-1	-1	24
2	1.2964451474058132E-5	TGTGCCACCTGGGACATTAACGTGAATAAGAAACTCTTT	CATWDINVNKKLF	TRGV8	.	TRGJ1	13	-1	-1	25
2	1.2964451474058132E-5	TGTGCCACCTGGGACAGAGTAGTTTATAAGAAACTCTTT	CATWDRVVYKKLF	TRGV8	.	TRGJ1	16	-1	-1	23
2	1.2964451474058132E-5	TGTGCTGCGTGGGATTTTCCTAAGAAACTCTTT	CAAWDFPKKLF	TRGV10	.	TRGJ1	15	-1	-1	20
2	1.2964451474058132E-5	TGTGCCATCTGGGACAGGGGGTTCAAGATATTT	CAIWDRGFKIF	TRGV7	.	TRGJP1	17	-1	-1	19
2	1.2964451474058132E-5	TGTGCCACCTGGGCTACAGTTCCCAAGACGTTT	CATWATVPKTF	TRGV2	.	TRGJP2	12	-1	-1	23
2	1.2964451474058132E-5	TGTGCCACCTGGGACGGGCGTAGGAAACTCTTT	CATWDGRRKLF	TRGV3	.	TRGJ1	18	-1	-1	20
2	1.2964451474058132E-5	TGTGCCACCTGGGATGGGATCAAGACGTTT	CATWDGIKTF	TRGV8	.	TRGJP2	17	-1	-1	12
2	1.2964451474058132E-5	TGTGCCACCTGGGACAGGTGGAAACTCTTT	CATWDRWKLF	TRGV7	.	TRGJ1	17	-1	-1	20
2	1.2964451474058132E-5	TGTGCCACCTGGATCATTCCGAAACTCTTT	CATWIIPKLF	TRGV8	.	TRGJ1	11	-1	-1	20
2	1.2964451474058132E-5	TGTGCCTTGTGGTTCGGGAAACTCTTT	CALWFGKLF	TRGV9	.	TRGJ1	11	-1	-1	17
2	1.2964451474058132E-5	TGTGCTGCGTGGGATTACCGATTT	CAAWDYRF	TRGV10	.	TRGJ1	17	-1	-1	21
2	1.2964451474058132E-5	TGTGCCACCTGGATCAAGACGTTT	CATWIKTF	TRGV4	.	TRGJP2	11	-1	-1	9
2	1.2964451474058132E-5	TGTGCTTCTAAGATATTT	CASKIF	TRGV4	.	TRGJP1	4	-1	-1	2
1	6.482225737029066E-6	TGTGCCACCTGGGACGGACCTTATTATAAGAAACTCTTTGGCAGTGGAACAACACTCGGCACTGTCAGAAAGGAATCCGGCATTCCGTCAGGCAAATTTGAGGTGGATGGGATACCTGAAACGTCTACATCCACTCTCACCATTCACAATGTAGAGAAACAGGACATAGCTACCTACTACTGTGCCTTGTGGGAGGGCCAAGAGTTGGGCAAAAAAATCAAGGTATTT	CATWDGPYYKKLFGSGTTLGTVRKESGIPSGKFEVDGIPETSTSTLTIHNVEKQDIATYYCALWEGQELGKKIKVF	TRGV2	.	TRGJP	19	-1	-1	194
1	6.482225737029066E-6	TGTGCCACCTGGGACATTAACGTGAATTATTATAAGAAACTCTTTGGCAGTGGAACAACACTCGGCACTGTCAGAAAGGAATCCGGCATTCCGTCAGGCAAATTTGAGGTGGATAGGATACCTGAAACGTCTACATCCACTCTCACCATTCACAATGTAGAGAAACAGGACATAGCTACCTACTACTGTGCCTTGGGGAATTATAAGAAACTCTTT	CATWDINVNYYKKLFGSGTTLGTVRKESGIPSGKFEVDRIPETSTSTLTIHNVEKQDIATYYCALGNYKKLF	TRGV8	.	TRGJ1	13	-1	-1	199
1	6.482225737029066E-6	TGTGCCACCTGGGACGGGCAACGAGGGGGGTACCACTGGTTGCCCGTCCCAGGTGATTGGATCAAGACGTTT	CATWDGQRGGYHWLPVPGDWIKTF	TRGV2	.	TRGJP2	18	-1	-1	52
1	6.482225737029066E-6	TGTGCCACCTGCACATGTGGAAACGAGGGGGGTACCACTGGTTGGTTCAAGATATTT	CATCTCGNEGGTTGWFKIF	TRGV2	.	TRGJP1	10	-1	-1	32
1	6.482225737029066E-6	TGTGCCACCTGGCCGGGCAACGAGGGGGGTACCACTGGTTGGTTCAAGATATTA	CATWPGNEGGTTGWFKIL	TRGV8	.	TRGJP1	11	-1	-1	29
1	6.482225737029066E-6	TGTGCCACCTGGGACGGGCCTGGGGGGGGTACCACTGGTTGGTTCAAGATATTT	CATWDGPGGGTTGWFKIF	TRGV2	.	TRGJP1	19	-1	-1	29
1	6.482225737029066E-6	TGTGCCACCTGGGACGGGCCGGCCTTGGGTTCAGATTATTATAAGAAACTCTTT	CATWDGPALGSDYYKKLF	TRGV2	.	TRGJ1	19	-1	-1	34
1	6.482225737029066E-6	TGTGCTGCGTGGGATTCCCAATTAGGGCTTGGTTATTATGAGAAACTCTTT	CAAWDSQLGLGYYEKLF	TRGV10	.	TRGJ1	15	-1	-1	32
1	6.482225737029066E-6	TGTGCCACCTGGGATCGGCCTAAAGAGTTGGGCAAAAAAATCAAGGTATTT	CATWDRPKELGKKIKVF	TRGV2	.	TRGJP	17	-1	-1	22
1	6.482225737029066E-6	TGTGCCACCTGGGATAAGAATTATTATAGTAGTGATTGGATCAAGACGTTT	CATWDKNYYSSDWIKTF	TRGV8	.	TRGJP2	15	-1	-1	24
1	6.482225737029066E-6	TGTGCCACCTGGGACCGGTTAGAAGATACCACTGGTTGGTTCAAGATATTT	CATWDRLEDTTGWFKIF	TRGV8	.	TRGJP1	13	-1	-1	25
1	6.482225737029066E-6	TGTGCCACCTGGGACGGACCTTATTATAGTAGTGATTGGATCAAGACGTTT	CATWDGPYYSSDWIKTF	TRGV2	.	TRGJP2	19	-1	-1	24
1	6.482225737029066E-6	TGTGCCACCTGGGACAGGTGCCCTGGGCGGAGTGATTGGATCAAGACGTTT	CATWDRCPGRSDWIKTF	TRGV7	.	TRGJP2	17	-1	-1	30
1	6.482225737029066E-6	TGTGCCACCTGGGACGGGGGGCACACTGGTTGGTTCAAGAAACTCTTT	CATWDGGHTGWFKKLF	TRGV2	.	TRGJ1	17	-1	-1	36
1	6.482225737029066E-6	TGTGCCACCTGGGACAGGCCTAGGTTGGGCAAAAAAATCAAGGTATTT	CATWDRPRLGKKIKVF	TRGV7	.	TRGJP	20	-1	-1	23
1	6.482225737029066E-6	TGTGCTGCGTGGGATTATACCTCCCATTATTATAAGAAACTCTTT	CAAWDYTSHYYKKLF	TRGV10	.	TRGJ1	16	-1	-1	25
1	6.482225737029066E-6	TGTGCCATCTGGGACAGGTCAGCCGATTATTATAAGAAACTCTTT	CAIWDRSADYYKKLF	TRGV7	.	TRGJ1	17	-1	-1	25
1	6.482225737029066E-6	TGTGCCACCTGGGCTACAGTTCCCAAGAGTTGGATCAAGACGTTT	CATWATVPKSWIKTF	TRGV2	.	TRGJP2	12	-1	-1	29
1	6.482225737029066E-6	TGTGCCACCTGGGACCCTACCGTTTCTTTAGACAAGAAACTCTTT	CATWDPTVSLDKKLF	TRGV2	.	TRGJ1	14	-1	-1	33
1	6.482225737029066E-6	TGTGCCACCTGGGACGGGCCGGCCTTGGGTTATAAGAAACTCTTT	CATWDGPALGYKKLF	TRGV2	.	TRGJ1	19	-1	-1	29
1	6.482225737029066E-6	TGTGCCACCTGGGACGGGCAACGAGGGGGGTATAAGAAACTCTTT	CATWDGQRGGYKKLF	TRGV2	.	TRGJ1	18	-1	-1	30
1	6.482225737029066E-6	TGTGCCACCTGGGACGGGGGGCACACTGGTTGGTTCAAGACGTAT	CATWDGGHTGWFKTY	TRGV2	.	TRGJP2	17	-1	-1	26
1	6.482225737029066E-6	TGTGCCACCTGGGAGGGTGGATGGGAGGATTATAAGAAACTCTTT	CATWEGGWEDYKKLF	TRGV3	.	TRGJ1	13	-1	-1	28
1	6.482225737029066E-6	TGTGCCACCTGGAATACTGCCCCCAGTGGTTGGGTCAAGATATTT	CATWNTAPSGWVKIF	TRGV5	.	TRGJP1	11	-1	-1	22
1	6.482225737029066E-6	TATGCCACCTGGGACGGGCGTAAATTTTATTATAAGAAACTCTTT	YATWDGRKFYYKKLF	TRGV2	.	TRGJ1	18	-1	-1	26
1	6.482225737029066E-6	TGTGCTGCGTGGGATGGGTGGGGTGATTGGATCAAGACGTTT	CAAWDGWGDWIKTF	TRGV10	.	TRGJP2	14	-1	-1	22
1	6.482225737029066E-6	TGTGCCACCTGTCGAAGCACTGGTTGGAATAAGAAACTCTTT	CATCRSTGWNKKLF	TRGV8	.	TRGJ1	10	-1	-1	28
1	6.482225737029066E-6	TGTGCCACCTGGGCCCCTAGTGATTGGATCAAGAAACTCTTT	CATWAPSDWIKKLF	TRGV2	.	TRGJ1	12	-1	-1	30
1	6.482225737029066E-6	TGTGCCACCTGGGATGGGATTGGGCAAAAAATCAAGGTATTT	CATWDGIGQKIKVF	TRGV4	.	TRGJP	17	-1	-1	19
1	6.482225737029066E-6	TGTGCCACCTGGGACTCTGGGGGTGATTGGATCAAGACGTTT	CATWDSGGDWIKTF	TRGV5	.	TRGJP2	14	-1	-1	22
1	6.482225737029066E-6	TGTGCCACCTGGGACCGGTGGGCGGAATATAAGAAACTCTTT	CATWDRWAEYKKLF	TRGV2	.	TRGJ1	17	-1	-1	27
1	6.482225737029066E-6	TGTGCCACCTGGGACATCAACGTGAATTATAAGAAACTCTTT	CATWDINVNYKKLF	TRGV8	.	TRGJ1	13	-1	-1	25
1	6.482225737029066E-6	TGTGCCACCTGGGACAGGCAAGCGGATTGGATCAAGACGTTT	CATWDRQADWIKTF	TRGV3	.	TRGJP2	18	-1	-1	24
1	6.482225737029066E-6	TGTGCCACCTGGGACAAGAGGTTCGGTTATAAGAAACTCTTT	CATWDKRFGYKKLF	TRGV3	.	TRGJ1	15	-1	-1	26
1	6.482225737029066E-6	TGCTGCGTGGGAGTATATACCACTGGTTGGTTCAAGATATTT	CCVGVYTTGWFKIF	TRGV10	.	TRGJP1	14	-1	-1	12
1	6.482225737029066E-6	TGTGCTGCGTGGGATTGTAATTATTATAAGAAACTCTTT	CAAWDCNYYKKLF	TRGV10	.	TRGJ1	20	-1	-1	18
1	6.482225737029066E-6	TGTGCTGCGTGGGATAGGGGGAATTATTATAAACTCTTT	CAAWDRGNYYKLF	TRGV10	.	TRGJ1	14	-1	-1	20
1	6.482225737029066E-6	TGTGCTGCGTGGGACGGACCTTATTATAAGAAACTCTTT	CAAWDGPYYKKLF	TRGV10	.	TRGJ1	13	-1	-1	20
1	6.482225737029066E-6	TGTGCTGCGTGGGAGGTGTATAATTATAAGAAACTCTTT	CAAWEVYNYKKLF	TRGV10	.	TRGJ1	13	-1	-1	19
1	6.482225737029066E-6	TGTGCCTTGTGGGAGTGCTCGAATTATAAGAAACTCTTT	CALWECSNYKKLF	TRGV9	.	TRGJ1	17	-1	-1	22
1	6.482225737029066E-6	TGTGCCTCCGGAGGGGGGGTTTTGTGGATCAAGACGTTT	CASGGGVLWIKTF	TRGV8	.	TRGJP2	8	-1	-1	24
1	6.482225737029066E-6	TGTGCCTCCGGAGGGGGGGTATTGTGGATCAAGACGTTT	CASGGGVLWIKTF	TRGV8	.	TRGJP2	8	-1	-1	24
1	6.482225737029066E-6	TGTGCCACCTGGGATAGCAGGGAGTGGATCAAGACGTTT	CATWDSREWIKTF	TRGV8	.	TRGJP2	16	-1	-1	13
1	6.482225737029066E-6	TGTGCCACCTGGGACAGGCCGGAATATAAGAAACTCTTT	CATWDRPEYKKLF	TRGV3	.	TRGJ1	19	-1	-1	24
1	6.482225737029066E-6	TGCGCCTCCGGAGGGGGGGTATTGTGGATCAAGACGTTT	CASGGGVLWIKTF	TRGV8	.	TRGJP2	8	-1	-1	24
1	6.482225737029066E-6	TGTGCCTTGTGGGAGGTGCTTTGGATCAAGACGTTT	CALWEVLWIKTF	TRGV9	.	TRGJP2	18	-1	-1	20
1	6.482225737029066E-6	TGTGCCACCTGGCTCACTGGTTGGATCAAGACGTTT	CATWLTGWIKTF	TRGV4	.	TRGJP2	11	-1	-1	17
1	6.482225737029066E-6	TGTGCCACCTGGCCTTTTTATTATAAGAAACTCTTT	CATWPFYYKKLF	TRGV7	.	TRGJ1	11	-1	-1	17
1	6.482225737029066E-6	TGTGCCACCTGGGCTCCCAATTATAAGAAACTCTTT	CATWAPNYKKLF	TRGV8	.	TRGJ1	12	-1	-1	19
1	6.482225737029066E-6	TGTGCCACCTGGGATAGGCCAACGGGGGAACTCTTT	CATWDRPTGELF	TRGV8	.	TRGJ1	19	-1	-1	28
1	6.482225737029066E-6	TGTGCCACCTGGGACGGACCTTATAAGAAACTCTTT	CATWDGPYKKLF	TRGV2	.	TRGJ1	19	-1	-1	20
1	6.482225737029066E-6	TGTGCCACGACCCGGATTGATTATAAGAAACTCTTT	CATTRIDYKKLF	TRGV8	.	TRGJ1	7	-1	-1	12
1	6.482225737029066E-6	TGTGCAAAGACAAGGATTGATTGGATCAAGACGTTT	CAKTRIDWIKTF	TRGV8	.	TRGJP2	4	-1	-1	17
1	6.482225737029066E-6	TGTGCTGCGTGGGGCCTAATTGAGAAACTCTTT	CAAWGLIEKLF	TRGV10	.	TRGJ1	12	-1	-1	22
1	6.482225737029066E-6	TGTGCCACCTGGGATGGGCGTGGGAAACTCTTT	CATWDGRGKLF	TRGV4	.	TRGJ1	18	-1	-1	23
1	6.482225737029066E-6	TGTGCCACCTGGGACGGGCCTAAGAAACTCTTT	CATWDGPKKLF	TRGV2	.	TRGJ1	19	-1	-1	20
1	6.482225737029066E-6	TGTGCTGCGTGGGGTAGGGGGAGGCTCTTT	CAAWGRGRLF	TRGV10	.	TRGJ1	12	-1	-1	24
1	6.482225737029066E-6	TGTGCTGCGTGGGATTTTCCTAAGATCTTT	CAAWDFPKIF	TRGV10	.	TRGJ1	15	-1	-1	25
1	6.482225737029066E-6	TGTGCTGCGTGGGATTGGTTCAAGATATTT	CAAWDWFKIF	TRGV10	.	TRGJP1	15	-1	-1	14
1	6.482225737029066E-6	TGTGCTGCGTGGGAGTATAAGAAACTCTTT	CAAWEYKKLF	TRGV10	.	TRGJ1	16	-1	-1	15
1	6.482225737029066E-6	TGTGCTGCGTGGATCTATAAGAAACTCTTT	CAAWIYKKLF	TRGV10	.	TRGJ1	11	-1	-1	15
1	6.482225737029066E-6	TGTGCCACCTGGGATTATAAGAAACTCTTT	CATWDYKKLF	TRGV8	.	TRGJ1	14	-1	-1	13
1	6.482225737029066E-6	TGTGCCACCTGGGACTCTGGGGAGACGTTT	CATWDSGETF	TRGV5	.	TRGJP2	14	-1	-1	22
1	6.482225737029066E-6	TGTGCCACCTGGGACCGGTTCAAGATATTT	CATWDRFKIF	TRGV8	.	TRGJP1	13	-1	-1	16
1	6.482225737029066E-6	TGTGCTGCGTGGGATGAGAAACTCTTT	CAAWDEKLF	TRGV10	.	TRGJ1	14	-1	-1	13
1	6.482225737029066E-6	TGTGCCTTGTGGGAGGGCCAAGAGTTG	CALWEGQEL	TRGV9	.	TRGJP2	15	-1	-1	18
1	6.482225737029066E-6	TGTGCTGCGTGGATCAAGACGTTT	CAAWIKTF	TRGV10	.	TRGJP2	11	-1	-1	9
1	6.482225737029066E-6	TGTGCCTTGTGGAGGAAACTCTTT	CALWRKLF	TRGV9	.	TRGJ1	14	-1	-1	14
1	6.482225737029066E-6	TGTGCCACCTGGGACGGGTTT	CATWDGF	TRGV2	.	TRGJP2	17	-1	-1	17
1	6.482225737029066E-6	TGTGCCTCCTTCTTT	CASFF	TRGV8	.	TRGJ1	9	-1	-1	10
