# Supplementary material for: Dissection of the Human T-Cell Receptor γ Gene Repertoire in the Brain and Peripheral Blood Identifies Age- and Alzheimer's Disease-Associated Clonotype Profiles
Source: Front Immunol. 2020 Jan 29;11:12. doi: 10.3389/fimmu.2020.00012 (PMC7025544; doi:10.3389/fimmu.2020.00012)
Supplement: Supplementary file 5 [file Data_Sheet_2.zip › repertoires_corrected_and_decontaminated/616br.txt]

count	freq	cdr3nt	cdr3aa	v	d	j	VEnd	DStart	DEnd	JStart
40291	0.16749532321762628	TGTGCCTTGTGGGAGGTGCAGCAGTTGGGCAAAAAAATCAAGGTATTT	CALWEVQQLGKKIKVF	TRGV9	.	TRGJP	19	-1	-1	22
34801	0.14467262523383911	TGTGCCTTGTGGGAGGTGCAAGAGTTGGGCAAAAAAATCAAGGTATTT	CALWEVQELGKKIKVF	TRGV9	.	TRGJP	19	-1	-1	17
29821	0.12397006859280815	TGTGCCTTGTGGGAGGTACAAGAGTTGGGCAAAAAAATCAAGGTATTT	CALWEVQELGKKIKVF	TRGV9	.	TRGJP	19	-1	-1	18
18075	0.07514030347121181	TGTGCCTTGTGGGAGGGAGAGTTGGGCAAAAAAATCAAGGTATTT	CALWEGELGKKIKVF	TRGV9	.	TRGJP	15	-1	-1	17
15121	0.06286011224277697	TGTGCTGCGTGGGGGGGGTTAAATTATTATAAGAAACTCTTT	CAAWGGLNYYKKLF	TRGV10	.	TRGJ2	12	-1	-1	21
3599	0.014961546456038246	TGTGCCACCTGGGAGAAACTCTTT	CATWEKLF	TRGV4	.	TRGJ2	13	-1	-1	13
3436	0.014283932654333819	TGTGCCTTGTGGGAAGAGTTGGGCAAAAAAATCAAGGTATTT	CALWEELGKKIKVF	TRGV9	.	TRGJP	13	-1	-1	9
3422	0.014225732695905217	TGTGCCTTGTGGGAGGTGCGATTGGGCAAAAAAATCAAGGTATTT	CALWEVRLGKKIKVF	TRGV9	.	TRGJP	18	-1	-1	21
3392	0.0141010184992725	TGTGCCTTGTGGGAGGCCCAAGAGTTGGGCAAAAAAATCAAGGTATTT	CALWEAQELGKKIKVF	TRGV9	.	TRGJP	15	-1	-1	18
3299	0.013714404489711078	TGTGCCTTGTGGGAGGTGCAATTGGGCAAAAAAATCAAGGTATTT	CALWEVQLGKKIKVF	TRGV9	.	TRGJP	19	-1	-1	21
3285	0.013656204531282478	TGTGCCACCCCGGACCGAAATTATTATAAGAAACTCTTT	CATPDRNYYKKLF	TRGV5	.	TRGJ2	14	-1	-1	18
3283	0.013647890251506964	TGTGCCTTGTGGGAGGTGAATGAGTTGGGCAAAAAAATCAAGGTATTT	CALWEVNELGKKIKVF	TRGV9	.	TRGJP	17	-1	-1	21
3273	0.013606318852629392	TGTGCCTTGTGGTGGAAGAAACTCTTT	CALWWKKLF	TRGV9	.	TRGJ1	11	-1	-1	15
3244	0.013485761795884432	TGTGCCTTGTGGGAGGCTCCCGATAAGAAACTCTTT	CALWEAPDKKLF	TRGV9	.	TRGJ2	15	-1	-1	22
3243	0.013481604655996675	TGTGCCTTGTGGGAGGTACAACCCGCCGAGTTGGGCAAAAAAATCAAGGTATTT	CALWEVQPAELGKKIKVF	TRGV9	.	TRGJP	19	-1	-1	27
3165	0.013157347744751611	TGTGCCACCTGGGACGGGCCACATTATAAGAAACTCTTT	CATWDGPHYKKLF	TRGV2	.	TRGJ2	19	-1	-1	22
3155	0.013115776345874039	TGTGCCTTGTGGGAGTTACAAGAGTTGGGCAAAAAAATCAAGGTATTT	CALWELQELGKKIKVF	TRGV9	.	TRGJP	14	-1	-1	18
3139	0.013049262107669922	TGTGCCTTGTGGGAGGCTCAAGAGTTGGGCAAAAAAATCAAGGTATTT	CALWEAQELGKKIKVF	TRGV9	.	TRGJP	15	-1	-1	18
3105	0.012907919351486177	TGTGCCTTGTGGGAGGTGACTCAGGAGTTGGGCAAAAAAATCAAGGTATTT	CALWEVTQELGKKIKVF	TRGV9	.	TRGJP	17	-1	-1	21
2965	0.012325919767200166	TGTGCCTTGTGGGAGGATCACGATTATTATAAGAAACTCTTT	CALWEDHDYYKKLF	TRGV9	.	TRGJ2	15	-1	-1	22
2859	0.0118852629390979	TGTGCCTTGTGGGAGCAAGAGTTGGGCAAAAAAATCAAGGTATTT	CALWEQELGKKIKVF	TRGV9	.	TRGJP	14	-1	-1	14
2730	0.011348991893577218	TGTGCCACCTACAATAAGAGGGGGCTCTTT	CATYNKRGLF	TRGV5	.	TRGJ2	9	-1	-1	24
2722	0.01131573477447516	TGTGCCTTGTGGGAGGTGACTTATTATAAGAAACTCTTT	CALWEVTYYKKLF	TRGV9	.	TRGJ1	17	-1	-1	17
2710	0.011265849095822074	TGTGCCTTGTGGGTTCCTTGGGGCAAAAAAATCAAGGTATTT	CALWVPWGKKIKVF	TRGV9	.	TRGJP	12	-1	-1	20
2547	0.010588235294117647	TGTGCCTTGTGGGAGTTATATACCACTGGTTGGTTCAAGATATTT	CALWELYTTGWFKIF	TRGV9	.	TRGJP1	14	-1	-1	16
2083	0.008659322386198296	TGTGCCTTGTGGGAGGTGTTATCCGAGTTGGGCAAAAAAATCAAGGTATTT	CALWEVLSELGKKIKVF	TRGV9	.	TRGJP	17	-1	-1	24
1912	0.00794845146539181	TGTGCTGCGTGGGGGGAGAAACTCTTT	CAAWGEKLF	TRGV10	.	TRGJ1	12	-1	-1	16
1725	0.00717106630638121	TGTGCTGCGTGGGATTATGGGCTTAAGAAACTCTTT	CAAWDYGLKKLF	TRGV10	.	TRGJ2	16	-1	-1	23
1697	0.007054666389524008	TGTGCCTTGTGGGAGGTGACGGAGTTGGGCAAAAAAATCAAGGTATTT	CALWEVTELGKKIKVF	TRGV9	.	TRGJP	17	-1	-1	21
1632	0.006784452296819788	TGTGCCTTGTGGGAGGTGCGGGAGTTGGGCAAAAAAATCAAGGTATTT	CALWEVRELGKKIKVF	TRGV9	.	TRGJP	18	-1	-1	21
1625	0.006755352317605487	TGTGCTGCGTCGGAGTGGGATTATAAGAAACTCTTT	CAASEWDYKKLF	TRGV10	.	TRGJ2	13	-1	-1	19
1520	0.006318852629390979	TGTGCCTTGAATTATTATAAGAAACTCTTT	CALNYYKKLF	TRGV9	.	TRGJ1	8	-1	-1	8
1399	0.005815838702972355	TGTGCTGCGTGGGATAGGGAGGCCCCAAAGAGGAAACTCTTT	CAAWDREAPKRKLF	TRGV10	.	TRGJ1	14	-1	-1	32
1394	0.005795053003533569	TGTGCTGCGTGGGATCGTAGGGATTATAAGAAACTCTTT	CAAWDRRDYKKLF	TRGV10	.	TRGJ1	14	-1	-1	22
1357	0.005641238827686552	TGTGCCACCTGGGATAGGAATTATTATAAGAAACTCTTT	CATWDRNYYKKLF	TRGV4	.	TRGJ2	17	-1	-1	17
1354	0.00562876740802328	TGTGCTGCGTGGGATTATGATAGGAGAAAGAAACTCTTT	CAAWDYDRRKKLF	TRGV10	.	TRGJ2	16	-1	-1	27
1222	0.005080024942839326	TGTGCCACCTGGCCTTTTTATTATAAGAAACTCTTT	CATWPFYYKKLF	TRGV7	.	TRGJ2	11	-1	-1	17
1201	0.004992725005196425	TGTGCTGCGTGGCCCTGGGGGCTCTTT	CAAWPWGLF	TRGV10	.	TRGJ2	11	-1	-1	21
1160	0.004822282269798379	TGTGCCACCTGGGACAGGCGGTATTATAAGAAACTCTTT	CATWDRRYYKKLF	TRGV5	.	TRGJ2	18	-1	-1	21
1130	0.004697568073165662	TGTGCTGCGTGGCCTAATTCGAATTATTATAAGAAACTCTTT	CAAWPNSNYYKKLF	TRGV10	.	TRGJ1	11	-1	-1	14
1129	0.004693410933277905	TGTGCTGCGTGGGATACCACTGGTTGGTTCAAGATATTT	CAAWDTTGWFKIF	TRGV10	.	TRGJP1	14	-1	-1	13
1126	0.004680939513614633	TGTGCCACCTGGGATGGGCCTTTTCTGCATTATAAGAAACTCTTT	CATWDGPFLHYKKLF	TRGV4	.	TRGJ1	19	-1	-1	28
1057	0.004394096861359385	TGTGCCTTGTGGGCCCGGAATTATTATAAGAAACTCTTT	CALWARNYYKKLF	TRGV9	.	TRGJ2	12	-1	-1	17
1007	0.004186239866971524	TGTGCCACCTGGGACATCCCGTATTATAAGAAACTCTTT	CATWDIPYYKKLF	TRGV2	.	TRGJ1	14	-1	-1	21
943	0.003920182914155061	TGTGCTGCGTGGGGGTATAAGAAACTCTTT	CAAWGYKKLF	TRGV10	.	TRGJ1	12	-1	-1	15
830	0.003450426106838495	TGTGCCACCTGGGACGGGCCCACCCCATGGGAGAAACTCTTT	CATWDGPTPWEKLF	TRGV2	.	TRGJ1	26	-1	-1	31
805	0.0033464976096445644	TGTGCTGCGTGGGATTATGGATATTATTATAAGAAACTCTTT	CAAWDYGYYYKKLF	TRGV10	.	TRGJ2	16	-1	-1	22
799	0.003321554770318021	TGTGCCACCTGGGACAGGCGTGCGTATAAGAAACTCTTT	CATWDRRAYKKLF	TRGV5	.	TRGJ1	21	-1	-1	24
761	0.0031635834545832467	TGTGCTGCGTGGGTCCCCCCTAGGGGTAAGAAACTCTTT	CAAWVPPRGKKLF	TRGV10	.	TRGJ1	12	-1	-1	26
753	0.003130326335481189	TGTGCCACCTGGGATAGGGGTGATTGGATCAAGACGTTT	CATWDRGDWIKTF	TRGV2	.	TRGJP2	13	-1	-1	13
736	0.003059654957389316	TGTGCCACCTGGGACAGTTTTTATTATAAGAAACTCTTT	CATWDSFYYKKLF	TRGV5	.	TRGJ1	16	-1	-1	20
728	0.0030263978382872583	TGTGCCACCTGGGATGGAGGGGGGAAACTCTTT	CATWDGGGKLF	TRGV4	.	TRGJ1	16	-1	-1	23
717	0.002980669299521929	TGTGCCACCTGCCATAAGAAACTCTTT	CATCHKKLF	TRGV2	.	TRGJ2	10	-1	-1	13
711	0.0029557264601953854	TGTGCCACCTGGGATGGGCGGTGTTATAAGAAACTCTTT	CATWDGRCYKKLF	TRGV4	.	TRGJ2	18	-1	-1	23
706	0.0029349407607565997	TGTGCCACCTGGGACAGGCCTGGTAAGAAACTCTTT	CATWDRPGKKLF	TRGV7	.	TRGJ1	21	-1	-1	23
665	0.002764498025358553	TGTGCCACCTGGGACGGGGAAGTTAGTGATTGGATCAAGACGTTT	CATWDGEVSDWIKTF	TRGV2	.	TRGJP2	17	-1	-1	23
592	0.002461026813552276	TGTGCCACTCGGGCGAATCCTAATTATAAGAAACTCTTT	CATRANPNYKKLF	TRGV4	.	TRGJ2	7	-1	-1	22
492	0.0020453128247765536	TGTGCCACCTGGGATAGCGACTCGGGATATAAGAAACTCTTT	CATWDSDSGYKKLF	TRGV8	.	TRGJ1	16	-1	-1	27
451	0.0018748700893785077	TGTGCCACCATTTCTTATTATAAGAAACTCTTT	CATISYYKKLF	TRGV5	.	TRGJ1	8	-1	-1	14
360	0.0014965703595926003	TGTGCCACCTGGGACGGGGACCTAAATTCAAATTCGAATTATTATAAGAAACTCTTT	CATWDGDLNSNSNYYKKLF	TRGV4	.	TRGJ1	17	-1	-1	30
353	0.0014674703803782998	TGTGCCTGCTGGAGAAATTATTATAAGAAACTCTTT	CACWRNYYKKLF	TRGV11	.	TRGJ2	12	-1	-1	15
274	0.001139056329245479	TGTGCCACCTGGGATGGGCCTCGGCCGTATACCACTGGTTGGTTCAAGATATTT	CATWDGPRPYTTGWFKIF	TRGV4	.	TRGJP1	19	-1	-1	27
257	0.0010683849511536063	TGTGCCACCTGGGACACTAGTAGTGATTGGATCAAGACGTTT	CATWDTSSDWIKTF	TRGV8	.	TRGJP2	13	-1	-1	17
233	9.686135938474329E-4	TGTGCCACCTGGGACGCAATAGGGGGTACCACTGGTTGGTTCAAGATATTT	CATWDAIGGTTGWFKIF	TRGV5	.	TRGJP1	14	-1	-1	26
216	8.979422157555602E-4	TGTGCCTTGTGGGAGGCTCAAGAGTTGGACAAAAAAATCAAGGTATTT	CALWEAQELDKKIKVF	TRGV9	.	TRGJP	15	-1	-1	18
198	8.231136977759301E-4	TGTGCCACCTGGGATGTCTTAAGCTATAAGAAACTCTTT	CATWDVLSYKKLF	TRGV8	.	TRGJ1	14	-1	-1	24
106	4.406568281022656E-4	TGTGCCTGCTGGATTAGGCCACGAGTTCCTTATTATAAGAAACTCTTT	CACWIRPRVPYYKKLF	TRGV11	.	TRGJ1	22	-1	-1	29
46	1.9122843483683225E-4	TGTGCTGCGTGGGCCCCCCCTAGGGGTAAGAAACTCTTT	CAAWAPPRGKKLF	TRGV10	.	TRGJ1	12	-1	-1	26
35	1.454998960715028E-4	TGTGCCTGCTGGAGAAATTATTATAAAAAACTCTTT	CACWRNYYKKLF	TRGV11	.	TRGJ1	12	-1	-1	15
31	1.2887133652047392E-4	TGTGCTGCGTGGGGGGGGTTCAAGATATTT	CAAWGGFKIF	TRGV10	.	TRGJP1	12	-1	-1	16
21	8.729993764290168E-5	TGTGCCACCTGGGACCGAAATTATTATAAGAAACTCTTT	CATWDRNYYKKLF	TRGV5	.	TRGJ1	14	-1	-1	18
15	6.235709831635835E-5	TGTGCTGCGTGGGATTATAAGAAACTCTTT	CAAWDYKKLF	TRGV10	.	TRGJ1	16	-1	-1	13
14	5.819995842860112E-5	TGTGCTGCGTGGGATCGTAGGGATTGGATCAAGACGTTT	CAAWDRRDWIKTF	TRGV10	.	TRGJP2	14	-1	-1	13
13	5.40428185408439E-5	TGTGCCACCTGGGATGAGCATATT	CATWDEHI	TRGV4	.	TRGJ1	18	-1	-1	22
11	4.5728538765329455E-5	TGTGCCACCTGGGACGGGCTTCACGGTTGGTTCAAGATATTT	CATWDGLHGWFKIF	TRGV2	.	TRGJP1	18	-1	-1	21
11	4.5728538765329455E-5	TGTGCTGCGTGGGGGGGGTATTATAAGAAACTCTTT	CAAWGGYYKKLF	TRGV10	.	TRGJ1	12	-1	-1	18
10	4.157139887757223E-5	TGTGCTCTTTGGCAGTGGAACAACACGTTT	CALWQWNNTF	TRGV10	.	TRGJP2	5	-1	-1	15
9	3.7414258989815005E-5	TGTGCTGCGTGGGGGGGGTTAAATTATAAGAAACTCTTT	CAAWGGLNYKKLF	TRGV10	.	TRGJ1	12	-1	-1	22
6	2.494283932654334E-5	TGTGCTGCGTGGGATTATGGATATTATAAGAAACTCTTT	CAAWDYGYYKKLF	TRGV10	.	TRGJ1	16	-1	-1	21
6	2.494283932654334E-5	TGTGCTGCGTCGGAGTGGGATTGGATCAAGACGTTT	CAASEWDWIKTF	TRGV10	.	TRGJP2	13	-1	-1	18
6	2.494283932654334E-5	TGTGCTGGTTGGTTCAAGATATTT	CAGWFKIF	TRGV10	.	TRGJP1	6	-1	-1	4
5	2.0785699438786117E-5	TGTGCCACCTGGGACAGGCGTGCGTATTATAAGAAACTCTTT	CATWDRRAYYKKLF	TRGV5	.	TRGJ1	21	-1	-1	24
5	2.0785699438786117E-5	TGTGCCACCTGGGCGAATCCTAATTATAAGAAACTCTTT	CATWANPNYKKLF	TRGV4	.	TRGJ1	12	-1	-1	22
5	2.0785699438786117E-5	TGTGCCACCCCGGACAGTTTTTATTATAAGAAACTCTTT	CATPDSFYYKKLF	TRGV5	.	TRGJ1	16	-1	-1	20
5	2.0785699438786117E-5	TGTGCTGCGTGGGGGGGGCTCTTT	CAAWGGLF	TRGV10	.	TRGJ1	12	-1	-1	18
4	1.662855955102889E-5	TGTGCCTTGTGGGAGGTGCAAGGTCTTACCACTGGTTGGTTCAAGATATTT	CALWEVQGLTTGWFKIF	TRGV9	.	TRGJP1	19	-1	-1	26
4	1.662855955102889E-5	TGTGCCACCTGGGATAGGGTGCAGGAATATAAGAAACTCTTT	CATWDRVQEYKKLF	TRGV8	.	TRGJ1	17	-1	-1	27
4	1.662855955102889E-5	TGTGCTGCGTGGGATTATGATAGGAGAAAGACGTTT	CAAWDYDRRKTF	TRGV10	.	TRGJP2	16	-1	-1	17
4	1.662855955102889E-5	TGTGCTGCGTGGGACCCCTTCCGTTGGGCACTGGTT	CAAWDPFRWALV	TRGV10	.	TRGJP2	13	-1	-1	34
4	1.662855955102889E-5	TGTGCCACCCCGGACCGAAATTATAAGAAACTCTTT	CATPDRNYKKLF	TRGV5	.	TRGJ1	14	-1	-1	19
4	1.662855955102889E-5	TGTGCTGCGTGGGGGGGGTTAAAGATATTT	CAAWGGLKIF	TRGV10	.	TRGJP1	12	-1	-1	16
4	1.662855955102889E-5	TGTGCCTTGTGGGAGGTGCAAGAGTTG	CALWEVQEL	TRGV9	.	TRGJ1	19	-1	-1	24
3	1.247141966327167E-5	TGTGCCACCTGGGATGGGCCTTTTCTGCATTATAAGAAACTCTTTGGCAGTGGAACAACACTCGGCACTGTCAGAAAGGAATCCGGCATTCCGTCAGGCAAATTTGAGGTGGATAGGATACCTGAAACGTCTACATCCACTCTCACCATTCACAATGTAGAGAAACAGGACATAGCTACCTACTACTGTGCCTTGTGGGAGGTGCAGCAGTTGGGCAAAAAAATCAAAGTATTT	CATWDGPFLHYKKLFGSGTTLGTVRKESGIPSGKFEVDRIPETSTSTLTIHNVEKQDIATYYCALWEVQQLGKKIKVF	TRGV4	.	TRGJP	19	-1	-1	208
3	1.247141966327167E-5	TGTGCTCTTTGGCAGTGGAACAACACTGCCGTTTACTACTGTGCTGCGTGGGATTATGGGCTTAAGAAACTCTTT	CALWQWNNTAVYYCAAWDYGLKKLF	TRGV10	.	TRGJ1	5	-1	-1	62
3	1.247141966327167E-5	TGTGCTGCGTGGGATTATGGATATTATTGGATCAAGACGTTT	CAAWDYGYYWIKTF	TRGV10	.	TRGJP2	16	-1	-1	25
3	1.247141966327167E-5	TGTGCCACCTGGGACGGGCCACTGGTTATAAAGAAACTCTTT	CATWDGPLVIKKLF	TRGV4	.	TRGJ1	19	-1	-1	25
3	1.247141966327167E-5	TGTGCTGCGTGGGATACCACTGGTTGGATCAAGACGTTT	CAAWDTTGWIKTF	TRGV10	.	TRGJP2	14	-1	-1	20
3	1.247141966327167E-5	TGTGCCACCTGGGACGGGTCGTATTATAAGAAACTCTTT	CATWDGSYYKKLF	TRGV4	.	TRGJ1	17	-1	-1	21
3	1.247141966327167E-5	TGTGCCACCCCGGACAGGCGGTATTATAAGAAACTCTTT	CATPDRRYYKKLF	TRGV5	.	TRGJ1	18	-1	-1	21
3	1.247141966327167E-5	TGCGCTGCGCGGGATACCACTGGTTGGTTCAAGATATTT	CAARDTTGWFKIF	TRGV10	.	TRGJP1	14	-1	-1	13
3	1.247141966327167E-5	TGTGCCTTGTGGGAGGTACAAGAGTTG	CALWEVQEL	TRGV9	.	TRGJ1	19	-1	-1	24
3	1.247141966327167E-5	TGTGCCTTGTGGGTTCCTTGG	CALWVPW	TRGV9	.	TRGJ1	12	-1	-1	21
2	8.314279775514446E-6	TGTGCCACCTGGGACGGGCCACATTATAAGAAACTCTTTGGCAGTGGAACAACACTCGGCACTGTCAGAAAGGAATCCGGCATTCCGTCAGGCAAATTTGAGGTGGATAGGATACCTGAAACGTCTACATCCACTCTCACCATTCACAATGTAGAGAAACAGGACATAGCTACCTACTACTGTGCCTTGTGGGAGGTGCAAGAGTTGGGCAAAAAAATCAAGGTATTT	CATWDGPHYKKLFGSGTTLGTVRKESGIPSGKFEVDRIPETSTSTLTIHNVEKQDIATYYCALWEVQELGKKIKVF	TRGV2	.	TRGJP	19	-1	-1	197
2	8.314279775514446E-6	TGTGCCACCTGCCATAAGAAACTCTTTGGCAGTGGAACAACACTCGGCACTGTCAGAAAGGAATCCGGCATTCCGTCAGGCAAATTTGAGGTGGATAGGATACCTGAAACGTCTACATCCACTCTCACCATTCACAATGTAGAGAAACAGGACATAGCTACCTACTACTGTGCCTTGTGGGAGGTGCAAGAGTTGGGCAAAAAAATCAAGGTATTT	CATCHKKLFGSGTTLGTVRKESGIPSGKFEVDRIPETSTSTLTIHNVEKQDIATYYCALWEVQELGKKIKVF	TRGV2	.	TRGJP	10	-1	-1	185
2	8.314279775514446E-6	TGTGCCACCTGGGATAAGGGAGAAACTCTTTGGCAGTGGAACAACACTAGCATGGGTAAGACAAGCAACAAAGTGGAGGCAAGAAAGAATTCTCAAACTCTCACTTCAATCCTTACCATCAAGTCCGTAGAGAAAGAAGACATGGCCGTTTACTACTGTGCTGCGTGGGATCGTAGGGATTATAAGAAACTCTTT	CATWDKGETLWQWNNTSMGKTSNKVEARKNSQTLTSILTIKSVEKEDMAVYYCAAWDRRDYKKLF	TRGV8	.	TRGJ1	15	-1	-1	178
2	8.314279775514446E-6	TGTGCCACCTGGGACGGGCTTCACGGTTATAAAGAAACTCTTTGGCAGTGGAACAACACAGTCTACATCCACTCTCACCATTCACAAAGTAGAGAAACAGGACATAGCTACCTACTACTGTGCCTTGTGGGAGACAATTATTATAAGAAACTCTTT	CATWDGLHGYKETLWQWNNTVYIHSHHSQSRETGHSYLLLCLVGDNYYKKLF	TRGV4	.	TRGJ1	18	-1	-1	135
2	8.314279775514446E-6	TGTGCCTTGTGGGAGGGAGAGTTGGGCAAAAAAATCAAGGTATTTGGTCCCGGAACAAAGCTTATCATTACAGTAGGACATAGCTACCTACTACTGTGCCTTGTGGGAGCCGATCATACCACTGGTTGGTTCAAGATATTT	CALWEGELGKKIKVFGPGTKLIITVGHSYLLLCLVGADHTTGWFKIF	TRGV9	.	TRGJP1	15	-1	-1	115
2	8.314279775514446E-6	TGTGCTCTTTGGCAGTGGAACAACACTGCCGTTTACTACTGTGCTGCGTGGGGGGGGTTAAATTATTATAAGAAACTCTTT	CALWQWNNTAVYYCAAWGGLNYYKKLF	TRGV10	.	TRGJ1	5	-1	-1	60
2	8.314279775514446E-6	TGTGCCACCTGGGACGGGGACCTAAGTCCAAATTCGAATTATTATAAGAAACTCTTT	CATWDGDLSPNSNYYKKLF	TRGV4	.	TRGJ1	17	-1	-1	30
2	8.314279775514446E-6	TGTGCCACCTGGGACGGGGACCTAAATTCAAATTCGAATTATAAGAAACTCTTT	CATWDGDLNSNSNYKKLF	TRGV4	.	TRGJ1	17	-1	-1	37
2	8.314279775514446E-6	TGTGCTGCGTGGGATTATATGGTTGGTTCAAGATATTATAAGAAACTCTTT	CAAWDYMVGSRYYKKLF	TRGV10	.	TRGJ1	16	-1	-1	33
2	8.314279775514446E-6	TGTGCTGCGTGGGATTATATAGGTGTGGGTTATTATAAGAAACTCTTT	CAAWDYIGVGYYKKLF	TRGV10	.	TRGJ1	16	-1	-1	29
2	8.314279775514446E-6	TGTGCCTTGTGGGAGATACAGGAGTTGGGCAAAAAAATCAGGGTATTT	CALWEIQELGKKIRVF	TRGV9	.	TRGJP	14	-1	-1	18
2	8.314279775514446E-6	TGTGCCACCTGGGACATCCCGTATACCACTGGTTGGTTCAAGATATTT	CATWDIPYTTGWFKIF	TRGV2	.	TRGJP1	14	-1	-1	21
2	8.314279775514446E-6	TATGCCCTGTGGGAGGTGACGGAGTTGGGCAAAAAAATCAAGGTACTT	YALWEVTELGKKIKVL	TRGV9	.	TRGJP	17	-1	-1	21
2	8.314279775514446E-6	TGTGCTGCGTGGGATTGGCAGACCACTGGTTGGTTCAAGATATTT	CAAWDWQTTGWFKIF	TRGV10	.	TRGJP1	15	-1	-1	21
2	8.314279775514446E-6	TGTGCCACCTGGGATGAGCATACCACTGGTTGGTTCAAGATATTT	CATWDEHTTGWFKIF	TRGV2	.	TRGJP1	13	-1	-1	19
2	8.314279775514446E-6	TGTGCCACCTGGGACGGGGACCTAAATTATTATAAGAAACTCTTT	CATWDGDLNYYKKLF	TRGV4	.	TRGJ1	17	-1	-1	24
2	8.314279775514446E-6	TGTGCCACCCCGGACGGGGAAGTTAGTGATTGGATCAAGACGTTT	CATPDGEVSDWIKTF	TRGV5	.	TRGJP2	17	-1	-1	23
2	8.314279775514446E-6	CGTGCCTTGTGGGAGGTGCGGAGTTTGTATTATAAGAAACTCTTT	RALWEVRSLYYKKLF	TRGV9	.	TRGJ1	18	-1	-1	27
2	8.314279775514446E-6	TGTGCCTTGTGGGAGGGGGGGGGCAAAAAAATCAAGGTATTT	CALWEGGGKKIKVF	TRGV9	.	TRGJP	15	-1	-1	20
2	8.314279775514446E-6	TGTGCCACCTGGGATGAGCATATTGGTTGGTTCAAGATATTT	CATWDEHIGWFKIF	TRGV4	.	TRGJP1	18	-1	-1	23
2	8.314279775514446E-6	TGTGCCACCCCGGACCGAAATTATTATAAGAGGGGGCTCTTT	CATPDRNYYKRGLF	TRGV5	.	TRGJ1	14	-1	-1	18
2	8.314279775514446E-6	TGTGCCTTGTGGGAGCCCCTTAGGTATAAGAAACTCTTT	CALWEPLRYKKLF	TRGV9	.	TRGJ1	14	-1	-1	24
2	8.314279775514446E-6	TGTGCCACCTGGGATAGGGGTGATTGGAAGAAACTCTTT	CATWDRGDWKKLF	TRGV2	.	TRGJ1	13	-1	-1	27
2	8.314279775514446E-6	TGTGCCACCTGGGATAGGGGTGATTATAAGAAACTCTTT	CATWDRGDYKKLF	TRGV2	.	TRGJ1	13	-1	-1	22
2	8.314279775514446E-6	TGTGCCACCTGGGAACCCCGATATTATAAGAAACTCTTT	CATWEPRYYKKLF	TRGV8	.	TRGJ1	13	-1	-1	21
2	8.314279775514446E-6	AGTGCTGCGTGGGATCGTAGGGATTGGATCAAGACGTTT	SAAWDRRDWIKTF	TRGV10	.	TRGJP2	14	-1	-1	13
2	8.314279775514446E-6	TGTGCTGCGTGGGATTATGATAGGAGAAAGATATTT	CAAWDYDRRKIF	TRGV10	.	TRGJP1	16	-1	-1	27
2	8.314279775514446E-6	TGTGCCTTGTGGGAGGTGTGTTATAAGAAACTCTTT	CALWEVCYKKLF	TRGV9	.	TRGJ1	17	-1	-1	20
2	8.314279775514446E-6	TGTGCCACCTGGGATAGGAATTATAAGAAACTCTTT	CATWDRNYKKLF	TRGV4	.	TRGJ1	17	-1	-1	19
2	8.314279775514446E-6	TGTGCCACCTGGACGGTTTATTGTAAGAAACTCTTT	CATWTVYCKKLF	TRGV2	.	TRGJ1	15	-1	-1	17
2	8.314279775514446E-6	TGTGCCTTGTGGGAGGTGCAACCTTTATTT	CALWEVQPLF	TRGV9	.	TRGJP1	23	-1	-1	25
2	8.314279775514446E-6	TGTGCTGCGTGGGATTCGCAGCTGGTT	CAAWDSQLV	TRGV10	.	TRGJ1	15	-1	-1	25
2	8.314279775514446E-6	TGTGCCTTGTGGGAGCAAGAGTTG	CALWEQEL	TRGV9	.	TRGJ1	14	-1	-1	21
2	8.314279775514446E-6	TGTGCCACTCGGGCGAAACTCTTT	CATRAKLF	TRGV4	.	TRGJ1	7	-1	-1	14
2	8.314279775514446E-6	TGTGCCACCTGGGACGGGCCCTTT	CATWDGPF	TRGV2	.	TRGJ1	20	-1	-1	20
1	4.157139887757223E-6	TGTGCCACCTGGGACGGGCCCACCCCATGGGAGAAACTCTTTGGCAGTGGAACAACACTCGGCACTGTCAGAAAGGAATCCGGCATTCCGTCAGGCAAATTTGAGGTGGATAGGATACCTGAAACGTCTACATCCACTCTCACCATTCACAATGTAGAGAAACAGGACATAGCTACCTACTACTGTGCCTTGTGGGAGGTGCAAGAGTTGGGCAAAAAAATCAAGGTATTT	CATWDGPTPWEKLFGSGTTLGTVRKESGIPSGKFEVDRIPETSTSTLTIHNVEKQDIATYYCALWEVQELGKKIKVF	TRGV2	.	TRGJP	26	-1	-1	200
1	4.157139887757223E-6	TGTGCCACCCCGGACCGAAATTATTATAAGAAACTCTTTGGCAGTGGAACAACACTCGGCACTGTCAGAAAGGAATCCGGCATTCCGTCAGGCAAATTTGAGGTGGATAGGATACCTGAAACGTCTACATCCACTCTCACCATTCACAATGTAGAGAAACAGGACATAGCTACCTACTACTGTGCCTTGTGGGAGGTACAAGAGTTGGGCAAAAAAATCAAGGTATTT	CATPDRNYYKKLFGSGTTLGTVRKESGIPSGKFEVDRIPETSTSTLTIHNVEKQDIATYYCALWEVQELGKKIKVF	TRGV5	.	TRGJP	14	-1	-1	198
1	4.157139887757223E-6	TGTGCCACCTACAATAAGAGGGGGCTCTTTGGCAGTGGAACAACACTCGGCACTGTCAGAAAGGAATCCGGCATTCCGTCAGGCAAATTTGAGGTGGATAGGATACCTGAAACGTCTACATCCACTCTCACCATTCACAATGTAGAGAAACAGGACATAGCTACCTACTACTGTGCCTTGTGGGAGGTACAAGAGTTGGGCAAAAAAATCAAGGTATTT	CATYNKRGLFGSGTTLGTVRKESGIPSGKFEVDRIPETSTSTLTIHNVEKQDIATYYCALWEVQELGKKIKVF	TRGV5	.	TRGJP	9	-1	-1	189
1	4.157139887757223E-6	TGTGCCACCTGGGATGAGCATATTGGAAGAAACTCTTTGGCAGTGGAACAACACAGCATGGGTAAGACAAGCAACAAAGTGGAGGCAAGAAAGAATTCTCAAACTCTCACTTCAATCCTTACCATCAAGTCCGTAGAGAAAGGAGACATGGCCGTTTACTACTGTGCTGCGTGGGTCCCCCCTAGGGGTAAGAAACTCTTT	CATWDEHIGRNSLAVEQHSMGKTSNKVEARKNSQTLTSILTIKSVEKGDMAVYYCAAWVPPRGKKLF	TRGV4	.	TRGJ1	18	-1	-1	188
1	4.157139887757223E-6	TGTGCCACCTGGGATAAGGGAGAAACTCTTTGGCAGTGGAACAACACTAGCATGGGTAAGACAAGCAACAAAGTGGAGGCAAGAAAGAATTCTCAAACTCTCACTTCAATCCTTACCATCAAGTCCGTAGAGAAAGAAGACATGGCCGTTTACTACTGTGCTGCGTGGGATAGGGAGGCCCCAAAGAGGAAACTCTTT	CATWDKGETLWQWNNTSMGKTSNKVEARKNSQTLTSILTIKSVEKEDMAVYYCAAWDREAPKRKLF	TRGV4	.	TRGJ1	14	-1	-1	188
1	4.157139887757223E-6	TGTGCCTTGTGGGAGGTTATTATAAGAAACTCTTTGGCAGTGGAACAACACTCCTACTACTGTGCCTTGTGGGAGGTTCAAGAGTTGGGCAAAAAAATCAAGGTATTT	CALWEVIIRNSLAVEQHSYYCALWEVQELGKKIKVF	TRGV9	.	TRGJP	16	-1	-1	78
1	4.157139887757223E-6	TGTGCCTTGTGGGAGGTTATTATAAGAAACTCTTTGGCAGTGGAACAACACTCCTACTACTGTGCCTTGTGGGAGGTGCAAGAGTTGGGCAAAAAAATCAAGGTATTT	CALWEVIIRNSLAVEQHSYYCALWEVQELGKKIKVF	TRGV9	.	TRGJP	16	-1	-1	77
1	4.157139887757223E-6	TGTGCTGCGTGGGACCCCTTCCGTTGGGCACTGGTTGGTTATAAGAAACTCTTT	CAAWDPFRWALVGYKKLF	TRGV10	.	TRGJ1	13	-1	-1	38
1	4.157139887757223E-6	TGTGCCACCTGGGATGGGCCTCGGCCGTATACCACCGGTTGGTCCAAGATATTT	CATWDGPRPYTTGWSKIF	TRGV4	.	TRGJP1	19	-1	-1	27
1	4.157139887757223E-6	TGTGCCACCTGGGAAGGGCCTCAGCCGTATACCACTGGTTGGTTCAAGATATTT	CATWEGPQPYTTGWFKIF	TRGV4	.	TRGJP1	19	-1	-1	27
1	4.157139887757223E-6	TGTTCGAGGGGGGCGGGTCGTAGGATGGTCCGGAATTATAAGAAACTCTTT	CSRGAGRRMVRNYKKLF	TRGV8	.	TRGJ1	2	-1	-1	34
1	4.157139887757223E-6	TGTGCCTTGTGGGAGGTGTTATCCGGGCTGGGCAAAAAAATCAAGGTATCT	CALWEVLSGLGKKIKVS	TRGV9	.	TRGJP	17	-1	-1	28
1	4.157139887757223E-6	TGTGCCACCTGGGACGGGCCGGCCTTGGGTTCAGATTATAAGAAACTCTTT	CATWDGPALGSDYKKLF	TRGV2	.	TRGJ1	19	-1	-1	34
1	4.157139887757223E-6	TGTGCCACCCCGGACGCAATAGGGGGTACCACTGGTTGGTTCAAGATATTT	CATPDAIGGTTGWFKIF	TRGV5	.	TRGJP1	14	-1	-1	26
1	4.157139887757223E-6	TGTGTCTTGTGGGAGGCGCAGCAGTTGGGCAAAAAAATCAAGATATTT	CVLWEAQQLGKKIKIF	TRGV9	.	TRGJP	19	-1	-1	22
1	4.157139887757223E-6	TGTGCTGCGTGGGATCGTAGGGATAAGGAGGATTATAAGAAACTCTTT	CAAWDRRDKEDYKKLF	TRGV10	.	TRGJ1	14	-1	-1	31
1	4.157139887757223E-6	TGTGCTGCGTGGGAGGTGCAAGAGTTGGGCAAAAAAATCAAGGTATTT	CAAWEVQELGKKIKVF	TRGV10	.	TRGJP	13	-1	-1	17
1	4.157139887757223E-6	TGTGCCTTGTGGGAGGTGCAGGAGTTGAGCAAAAAAATCGAGGTATTT	CALWEVQELSKKIEVF	TRGV9	.	TRGJP	19	-1	-1	17
1	4.157139887757223E-6	TATGCCCTGTGGGAGGTGACGGAGTTGGGCAAAAAAATCAAGGAATTT	YALWEVTELGKKIKEF	TRGV9	.	TRGJP	17	-1	-1	21
1	4.157139887757223E-6	TGTGCTGCGTCGGAGTGGGATTATGATAGGAGAAAGAAACTCTTT	CAASEWDYDRRKKLF	TRGV10	.	TRGJ1	13	-1	-1	33
1	4.157139887757223E-6	TGTGCTGCGTGGGGGATAGGTGTGGGTTATTATAAGAAACTCTTT	CAAWGIGVGYYKKLF	TRGV10	.	TRGJ1	12	-1	-1	26
1	4.157139887757223E-6	TGTGCCACCTGGGATGGGCTCTTTCTGCATTATAAGGAACTCTTT	CATWDGLFLHYKELF	TRGV4	.	TRGJ1	18	-1	-1	28
1	4.157139887757223E-6	TGTGCCACCTGGGATAGGCGGGCCACTGGTTGGTTCAAGATATTT	CATWDRRATGWFKIF	TRGV8	.	TRGJP1	18	-1	-1	22
1	4.157139887757223E-6	TGTGCCACCTGGGACAGGGGGTTGGGCAAAAAAATCAAGGTATTT	CATWDRGLGKKIKVF	TRGV7	.	TRGJP	17	-1	-1	20
1	4.157139887757223E-6	TGTGCTCTTTGGCAGTGGAACACTGGTTGGTTCAAGATATTT	CALWQWNTGWFKIF	TRGV10	.	TRGJP1	5	-1	-1	20
1	4.157139887757223E-6	TGTGCTGCGTGGGATTCGGGCACTGGTTGGTTCAAGATATTT	CAAWDSGTGWFKIF	TRGV10	.	TRGJP1	15	-1	-1	20
1	4.157139887757223E-6	TGTGCTGCGTGGGATTATATAGGTGGTTGGTTCAAGATATTT	CAAWDYIGGWFKIF	TRGV10	.	TRGJP1	16	-1	-1	23
1	4.157139887757223E-6	TGTGCTGCGTGGGATTATATAGGTGGTTGGATCAAGACGTTT	CAAWDYIGGWIKTF	TRGV10	.	TRGJP2	16	-1	-1	15
1	4.157139887757223E-6	TGTGCTGCGTGGGATCGTAGGGATTATTATAAGAAACTCTTT	CAAWDRRDYYKKLF	TRGV10	.	TRGJ1	14	-1	-1	22
1	4.157139887757223E-6	TGTGCCTTGTGGGGAGAGTTGAGTAAAAAAATCAAGGTATTT	CALWGELSKKIKVF	TRGV9	.	TRGJP	12	-1	-1	14
1	4.157139887757223E-6	TGTGCCACCTGGGATGGGCGGTGTTATTATAAGAAACTCTTT	CATWDGRCYYKKLF	TRGV4	.	TRGJ1	18	-1	-1	23
1	4.157139887757223E-6	TGTGCCACCTGGGACACTAGTAGTGATTGGAAGAAACTCTTT	CATWDTSSDWKKLF	TRGV8	.	TRGJ1	13	-1	-1	30
1	4.157139887757223E-6	TGTGCCACCTGGGACAGGTGGGGCAAAAAAATCAAGGTATTT	CATWDRWGKKIKVF	TRGV3	.	TRGJP	17	-1	-1	2
1	4.157139887757223E-6	TGTGCCACCTGGGACAGGCTATTTTATTATAAGAAACTCTTT	CATWDRLFYYKKLF	TRGV3	.	TRGJ1	18	-1	-1	23
1	4.157139887757223E-6	TGTGCCACCCCGGACCGAACCACTGGTTGGTTCAAGATATTT	CATPDRTTGWFKIF	TRGV5	.	TRGJP1	14	-1	-1	18
1	4.157139887757223E-6	TGTGCTGCGTCGGAGTGGGATTATTATAAGAAACTCTTT	CAASEWDYYKKLF	TRGV10	.	TRGJ1	13	-1	-1	19
1	4.157139887757223E-6	TGTGCTGCGTGGGATTATAAGGGGGATAAGAAACTCTTT	CAAWDYKGDKKLF	TRGV10	.	TRGJ1	16	-1	-1	25
1	4.157139887757223E-6	TGTGCCTTGTGGGAGGATCACGATTATAAGAAACTCTTT	CALWEDHDYKKLF	TRGV9	.	TRGJ1	15	-1	-1	22
1	4.157139887757223E-6	TGTGCCACTCGGGCGGGATTCTATTATAAGAAACTCTTT	CATRAGFYYKKLF	TRGV4	.	TRGJ1	7	-1	-1	21
1	4.157139887757223E-6	TGTGCCACCTGGTTCCGAAAGGGGTATAAGAAACTCTTT	CATWFRKGYKKLF	TRGV8	.	TRGJ1	11	-1	-1	24
1	4.157139887757223E-6	TGTGCCACCTGGGATAGGGGTGATTGGTTCAAGATATTT	CATWDRGDWFKIF	TRGV2	.	TRGJP1	13	-1	-1	20
1	4.157139887757223E-6	TGTGCCACCTGGGACGGGCGGGATTGGATCAAGACGTTT	CATWDGRDWIKTF	TRGV4	.	TRGJP2	18	-1	-1	21
1	4.157139887757223E-6	TGTGCCACCTGGAATATCTTAAGCTATAAGAAACTCTTT	CATWNILSYKKLF	TRGV8	.	TRGJ1	15	-1	-1	24
1	4.157139887757223E-6	TGTTCGAGGGGGGCGGGCAAAAAAATCAAGGTATTT	CSRGAGKKIKVF	TRGV8	.	TRGJP	2	-1	-1	14
1	4.157139887757223E-6	TGTGTCACCTGGGACAGAACAAATAAGAAACTCTTT	CVTWDRTNKKLF	TRGV3	.	TRGJ1	16	-1	-1	22
1	4.157139887757223E-6	TGTGCTGCGTGGCCCTGGGGGCTTAAGAAACTCTTT	CAAWPWGLKKLF	TRGV10	.	TRGJ1	11	-1	-1	23
1	4.157139887757223E-6	TGTGCTGCGTGGGATTGGGTGTGGATCAAGACGTTT	CAAWDWVWIKTF	TRGV10	.	TRGJP2	15	-1	-1	21
1	4.157139887757223E-6	TGTGCTGCGTGGGATTATGATTGGATCAAGACGTTT	CAAWDYDWIKTF	TRGV10	.	TRGJP2	16	-1	-1	17
1	4.157139887757223E-6	TGTGCTGCGTGGGATTATGATAGGATCAAGACGTTT	CAAWDYDRIKTF	TRGV10	.	TRGJP2	16	-1	-1	17
1	4.157139887757223E-6	TGTGCTGCGTGGGATCCGGATTATATGAAACTCTTT	CAAWDPDYMKLF	TRGV10	.	TRGJ1	14	-1	-1	19
1	4.157139887757223E-6	TGTGCCTTGTGGGCCCGGAATTATAAGAAACTCTTT	CALWARNYKKLF	TRGV9	.	TRGJ1	12	-1	-1	19
1	4.157139887757223E-6	TGTGCCACCTGGGATAAATATTATAAGAAACTCTTT	CATWDKYYKKLF	TRGV8	.	TRGJ1	15	-1	-1	15
1	4.157139887757223E-6	TGTGCTGTGTGGGGGGGGGTTAAGAAACTCTTT	CAVWGGVKKLF	TRGV10	.	TRGJ1	12	-1	-1	20
1	4.157139887757223E-6	TGTGCTGTGTGGGATTATGGGCTTAAGACGTTT	CAVWDYGLKTF	TRGV10	.	TRGJP2	16	-1	-1	24
1	4.157139887757223E-6	TGTGCTGCGTGGGATTATGGGCTTAAGATATTT	CAAWDYGLKIF	TRGV10	.	TRGJP1	16	-1	-1	24
1	4.157139887757223E-6	TGTGCCTTGTGGGAGCCGATCATACCACTGGTT	CALWEPIIPLV	TRGV9	.	TRGJ1	14	-1	-1	31
1	4.157139887757223E-6	TGTGCCACCTGGGACGGTCCTAAGAAACTCTTT	CATWDGPKKLF	TRGV2	.	TRGJ1	19	-1	-1	20
1	4.157139887757223E-6	TGTGCCAACAAGAATTATTATAAGAAACTCTTT	CANKNYYKKLF	TRGV4	.	TRGJ1	6	-1	-1	11
1	4.157139887757223E-6	TGTGCTCTTTGGCAGTGGAACAAGACGTTT	CALWQWNKTF	TRGV10	.	TRGJP2	5	-1	-1	15
1	4.157139887757223E-6	TGTGCCACCTGGGACAGGAAGAAACTCTTT	CATWDRKKLF	TRGV2	.	TRGJ1	17	-1	-1	18
1	4.157139887757223E-6	TGTGCTGCGTGGGGCCAACAAGAATTT	CAAWGQQEF	TRGV10	.	TRGJP1	12	-1	-1	18
1	4.157139887757223E-6	TGTGCTGCGTGGGATTTACCACTGGTT	CAAWDLPLV	TRGV10	.	TRGJ1	15	-1	-1	25
1	4.157139887757223E-6	TGTGCTGCGTGGGATTATGGGCTCTTT	CAAWDYGLF	TRGV10	.	TRGJ1	16	-1	-1	21
1	4.157139887757223E-6	TGTGCTGCGTGGGATGAACCACTGGTT	CAAWDEPLV	TRGV10	.	TRGJ1	14	-1	-1	25
1	4.157139887757223E-6	TGTGCCTTGTGGGAGGCTCAAGAGTTG	CALWEAQEL	TRGV9	.	TRGJ1	15	-1	-1	24
1	4.157139887757223E-6	TGTGCCACCTGGGATAGGAAACTCTTT	CATWDRKLF	TRGV4	.	TRGJ1	17	-1	-1	13
1	4.157139887757223E-6	TGTGCCTTGTGGGAGGTGCGATTG	CALWEVRL	TRGV9	.	TRGJ1	18	-1	-1	21
1	4.157139887757223E-6	TGTGCCTTGTGGGAGGGAGAGTTG	CALWEGEL	TRGV9	.	TRGJ1	15	-1	-1	21
1	4.157139887757223E-6	TGTGCCACCTGGGATACACTGGTT	CATWDTLV	TRGV4	.	TRGJ1	14	-1	-1	22
1	4.157139887757223E-6	TGTGCCTTGTGGGAAGAGTTG	CALWEEL	TRGV9	.	TRGJ1	13	-1	-1	18
