# Supplementary material for: Dissection of the Human T-Cell Receptor γ Gene Repertoire in the Brain and Peripheral Blood Identifies Age- and Alzheimer's Disease-Associated Clonotype Profiles
Source: Front Immunol. 2020 Jan 29;11:12. doi: 10.3389/fimmu.2020.00012 (PMC7025544; doi:10.3389/fimmu.2020.00012)
Supplement: Supplementary file 5 [file Data_Sheet_2.zip › repertoires_corrected_and_decontaminated/32.txt]

count	freq	cdr3nt	cdr3aa	v	d	j	VEnd	DStart	DEnd	JStart
7195	0.11459196024718099	TGTGCCTTGTGGGAGGTGCAAGAGTTGGGCAAAAAAATCAAGGTATTT	CALWEVQELGKKIKVF	TRGV9	.	TRGJP	19	-1	-1	17
5631	0.08968274192520864	TGTGCTGCCTTTTATTATAAGAAACTCTTT	CAAFYYKKLF	TRGV10	.	TRGJ2	7	-1	-1	11
5427	0.08643371344842964	TGTGCCACCTGGGGGAATTATTATAAGAAACTCTTT	CATWGNYYKKLF	TRGV3	.	TRGJ2	12	-1	-1	14
5152	0.0820538956488501	TGTGCTGCGTGGGTGAATTATTATAAGAAACTCTTT	CAAWVNYYKKLF	TRGV10	.	TRGJ2	12	-1	-1	14
4259	0.06783143275785182	TGTGCTGCGTGGGATTATCTGATTGAACTAAGGAAACTCTTT	CAAWDYLIELRKLF	TRGV10	.	TRGJ1	16	-1	-1	28
4067	0.0647735236032363	TGTGCCACCTGGGGGGGGGGGAATTATAAGAAACTCTTT	CATWGGGNYKKLF	TRGV5	.	TRGJ2	12	-1	-1	22
3852	0.0613493024144741	TGTGCCACCTGGGACAGGGAGAAACTCTTT	CATWDREKLF	TRGV3	.	TRGJ2	17	-1	-1	19
3432	0.05466012613875263	TGTGCCACCTGGGACGGGCCGAAGCCTAAGAAACTCTTT	CATWDGPKPKKLF	TRGV2	.	TRGJ2	19	-1	-1	26
3388	0.0539593552908199	TGTGCCACCTGGGACGGCCAGGGTTATAAGAAACTCTTT	CATWDGQGYKKLF	TRGV2	.	TRGJ2	16	-1	-1	23
3284	0.052302987832069825	TGTGCCACCTGGGATTTAAGACTCTTT	CATWDLRLF	TRGV8	.	TRGJ2	14	-1	-1	20
3172	0.05051920749187743	TGTGCCACCTGGGATAGACCGAATTATTATAAGAAACTCTTT	CATWDRPNYYKKLF	TRGV4	.	TRGJ2	14	-1	-1	19
3157	0.05028030833917309	TGTGCCACCTGGGATAGCGGAACTTGTAGTGATTGGATCAAGACGTTT	CATWDSGTCSDWIKTF	TRGV8	.	TRGJP2	16	-1	-1	25
3118	0.04965917054214181	TGTGCCACCTGGGACAGCTACCCAGGAAATAAGAAACTCTTT	CATWDSYPGNKKLF	TRGV3	.	TRGJ2	16	-1	-1	28
2961	0.047158692743836404	TGTGCCACCTGGGACAGGGCTACGAGGGGGAAGAAACTCTTT	CATWDRATRGKKLF	TRGV3	.	TRGJ2	20	-1	-1	30
2951	0.04699942664203351	TGTGCCACCTGGGACACCCCTCCCTTCTCTAAGAAACTCTTT	CATWDTPPFSKKLF	TRGV3	.	TRGJ2	15	-1	-1	29
1042	0.016595527807861374	TGTGCTGCGTGGGATTGCGGCACTGGTTGGTTCAAGATATTT	CAAWDCGTGWFKIF	TRGV10	.	TRGJP1	18	-1	-1	20
533	0.008488883226094158	TGTGCTGCGTGGGATTATCGGGGGGGGGATTATAAGAAACTCTTT	CAAWDYRGGDYKKLF	TRGV10	.	TRGJ2	16	-1	-1	28
23	3.6631203414665223E-4	TGTGCTGCCTTTTATTATAAGAAACTATTG	CAAFYYKKLL	TRGV10	.	TRGJ1	7	-1	-1	11
22	3.50385423966363E-4	TGTGCCACCTGGGGGGGGGGGAATTATAAGAAACTATTG	CATWGGGNYKKLL	TRGV5	.	TRGJ1	12	-1	-1	22
22	3.50385423966363E-4	TGTGCCACCTGGGGGGGGAATTATAAGAAACTCTTT	CATWGGNYKKLF	TRGV5	.	TRGJ1	12	-1	-1	19
12	1.9111932216347072E-4	TGTGCCACCGAACCCCTTATTATAAGAAACTGCGCCTTT	CATEPLIIRNCAF	TRGV3	.	TRGJ1	8	-1	-1	16
9	1.4333949162260304E-4	TGTGCCACCTGGGATAGACCGAATTATTATAAGAAACTATTG	CATWDRPNYYKKLL	TRGV4	.	TRGJ2	14	-1	-1	19
9	1.4333949162260304E-4	TGTGCCACCGAACCCCTTATTATAAGAAACTGCGTCTTT	CATEPLIIRNCVF	TRGV3	.	TRGJ1	8	-1	-1	16
8	1.274128814423138E-4	TGTGCCACCTGGGGGGGGGGGAATTATTATAAGAAACTCTTT	CATWGGGNYYKKLF	TRGV5	.	TRGJ1	12	-1	-1	20
5	7.963305090144613E-5	TGTGCCACCTGGGATAGACCGAATTATTATAAGAAAATATTG	CATWDRPNYYKKIL	TRGV4	.	TRGJ1	14	-1	-1	19
5	7.963305090144613E-5	TGTGCCACCTGGGGGAATTATAAGAAACTCTTT	CATWGNYKKLF	TRGV3	.	TRGJ1	12	-1	-1	16
4	6.37064407211569E-5	TGTGCCACCTGGGACCCCCCTTATTATAAGAAACTCTTT	CATWDPPYYKKLF	TRGV8	.	TRGJ1	13	-1	-1	20
4	6.37064407211569E-5	TGTGCCACCTGGGACGGGCCGAAGCCTAAGAAAATATTG	CATWDGPKPKKIL	TRGV2	.	TRGJ1	19	-1	-1	26
4	6.37064407211569E-5	TGTGCTGCGTGGGTAGAGAAACTCTTT	CAAWVEKLF	TRGV10	.	TRGJ1	12	-1	-1	16
3	4.777983054086768E-5	TGTGCCACCTGGGACACCCCTCCCTTCTCTAAGAAAATATTG	CATWDTPPFSKKIL	TRGV3	.	TRGJ1	15	-1	-1	29
3	4.777983054086768E-5	TGTGCCACCTGGGATAGAGGTTATTATAAGAAACTCTTT	CATWDRGYYKKLF	TRGV8	.	TRGJ1	16	-1	-1	20
3	4.777983054086768E-5	TGTGCCACCTGGGAGAAGAAACTCTTT	CATWEKKLF	TRGV4	.	TRGJ1	13	-1	-1	15
2	3.185322036057845E-5	TGTGCCACCTGGGACAGGGCTACGAGGGGGAATTATAAGAAACTCTTT	CATWDRATRGNYKKLF	TRGV3	.	TRGJ1	20	-1	-1	31
2	3.185322036057845E-5	TGTGCCACCTGGGACAGGCCACCAGGAAATAAGAAACTCTTT	CATWDRPPGNKKLF	TRGV3	.	TRGJ1	19	-1	-1	28
2	3.185322036057845E-5	TGTGCCTTGTGGGCAGACTTTTATTATAAGAAACTCTTT	CALWADFYYKKLF	TRGV9	.	TRGJ1	12	-1	-1	20
2	3.185322036057845E-5	TGTGCTGCGTGGGAGGGGTATTATAAGAAACTCTTT	CAAWEGYYKKLF	TRGV10	.	TRGJ1	13	-1	-1	18
2	3.185322036057845E-5	TGTGCCACCTGGGATTCATGGAGTTGG	CATWDSWSW	TRGV4	.	TRGJP2	14	-1	-1	27
2	3.185322036057845E-5	TGTGCCACCTGTCAGAAACTCTTT	CATCQKLF	TRGV8	.	TRGJ1	10	-1	-1	13
1	1.5926610180289226E-5	TGTGCCACCTGGGATTTAAGACTCTTTGGCAGTGGAACTTGTAGTGATTGGATCAAGACGTTT	CATWDLRLFGSGTCSDWIKTF	TRGV8	.	TRGJP2	14	-1	-1	40
1	1.5926610180289226E-5	TGTGCCACCTGGGACACCCCTCCCTTCTCTAACCGTTATTATAAGAAACTCTTT	CATWDTPPFSNRYYKKLF	TRGV3	.	TRGJ1	15	-1	-1	35
1	1.5926610180289226E-5	TGTGCCTTGTGGGAGGTGCGGGAGTTGGGCGAAAAAATCAAGGTATTT	CALWEVRELGEKIKVF	TRGV9	.	TRGJP	18	-1	-1	21
1	1.5926610180289226E-5	TGTGCTGCGTGGGATTATCTGATTGAGCTAAGGAAACTATTG	CAAWDYLIELRKLL	TRGV10	.	TRGJ1	16	-1	-1	28
1	1.5926610180289226E-5	TGTGCCCCCTGGGACAGGCCACCAGGAAATAAGAAACTCTTT	CAPWDRPPGNKKLF	TRGV3	.	TRGJ1	19	-1	-1	28
1	1.5926610180289226E-5	TGTGTCACCTGGGACCCCCCTTATTATAAGAAACTCTTT	CVTWDPPYYKKLF	TRGV8	.	TRGJ1	13	-1	-1	20
1	1.5926610180289226E-5	TGTGCTGCGTGGGATTATAAGGGGTATAAGAAACTCTTT	CAAWDYKGYKKLF	TRGV10	.	TRGJ1	16	-1	-1	24
1	1.5926610180289226E-5	TGTGCCACCTCCTGGGTGTATGAGTATAAGAAACTCTTT	CATSWVYEYKKLF	TRGV5	.	TRGJ1	9	-1	-1	24
1	1.5926610180289226E-5	TGTGCCACCTGGGACGAGTGTGTGTATAAGAAACTCTTT	CATWDECVYKKLF	TRGV5	.	TRGJ1	14	-1	-1	24
1	1.5926610180289226E-5	TGTGCCACCTGGGACAGGCACTATTATAAGAAACTCTTT	CATWDRHYYKKLF	TRGV7	.	TRGJ1	18	-1	-1	21
1	1.5926610180289226E-5	TGTGCCACCGAACCTCTTATTATAAGAAACTGCGCCTTT	CATEPLIIRNCAF	TRGV3	.	TRGJ1	8	-1	-1	16
1	1.5926610180289226E-5	TGCGCCACCTGGGACGAGTGTGTGTATAAGAAACTCTTT	CATWDECVYKKLF	TRGV3	.	TRGJ1	14	-1	-1	24
1	1.5926610180289226E-5	TGTGTTACGTGGGTGAATTATTATAAGAAGCTCTTT	CVTWVNYYKKLF	TRGV10	.	TRGJ1	12	-1	-1	14
1	1.5926610180289226E-5	TGTGCTGCGTGGGCCCTTTATTATAAGAAACTCTTT	CAAWALYYKKLF	TRGV10	.	TRGJ1	12	-1	-1	17
1	1.5926610180289226E-5	TGTGCCACCTGGGACGGGCAGGGGGGGAAACTCTTT	CATWDGQGGKLF	TRGV2	.	TRGJ1	18	-1	-1	26
1	1.5926610180289226E-5	TGTGCCACCTGGGGGGGGGGGAAGAAACTCTTT	CATWGGGKKLF	TRGV5	.	TRGJ1	12	-1	-1	21
1	1.5926610180289226E-5	TGTGCCACCTGGGACGGGCCAGAGAAACTCTTT	CATWDGPEKLF	TRGV2	.	TRGJ1	19	-1	-1	22
1	1.5926610180289226E-5	TGTGCCACCTGGAATTATTATAAGAAACTCTTT	CATWNYYKKLF	TRGV3	.	TRGJ1	11	-1	-1	11
1	1.5926610180289226E-5	TGTGCCACCTGGGGGGGGGAGAAACTCTTT	CATWGGEKLF	TRGV5	.	TRGJ1	12	-1	-1	19
