# Supplementary material for: Dissection of the Human T-Cell Receptor γ Gene Repertoire in the Brain and Peripheral Blood Identifies Age- and Alzheimer's Disease-Associated Clonotype Profiles
Source: Front Immunol. 2020 Jan 29;11:12. doi: 10.3389/fimmu.2020.00012 (PMC7025544; doi:10.3389/fimmu.2020.00012)
Supplement: Supplementary file 5 [file Data_Sheet_2.zip › repertoires_corrected_and_decontaminated/1902_FC.txt]

count	freq	cdr3nt	cdr3aa	v	d	j	VEnd	DStart	DEnd	JStart
8749	0.17289488765488212	TGTGCCTTGTGGGATAGGTATTGTAAGAAACTCTTT	CALWDRYCKKLF	TRGV9	.	TRGJ1	13	-1	-1	18
4633	0.09155583661047764	TGTGCCACCTGGGATGACAGTTATAAGAAACTCTTT	CATWDDSYKKLF	TRGV4	.	TRGJ1	15	-1	-1	20
3685	0.07282176946030867	TGTGCCACCTGGTCCTGGCGAAATTATTATAAGAAACTCTTT	CATWSWRNYYKKLF	TRGV8	.	TRGJ2	11	-1	-1	21
3530	0.06975870995790763	TGTGCCTTGTGGGAGGTGCATTATTATAAGAAACTCTTT	CALWEVHYYKKLF	TRGV9	.	TRGJ1	19	-1	-1	19
3214	0.06351402090785131	TGTGCTGCGTGGGATTATCTCAATTATAAGAAACTCTTT	CAAWDYLNYKKLF	TRGV10	.	TRGJ1	16	-1	-1	22
2742	0.05418651068118491	TGTGCCACCTGGGACGCGACGGGGACCAAGACGTTT	CATWDATGTKTF	TRGV2	.	TRGJP2	15	-1	-1	22
1862	0.036796237377230596	TGTGCCTTGTGGGAGGTGCGAGAGTTGGGCAAAAAAATCAAGGTATTT	CALWEVRELGKKIKVF	TRGV9	.	TRGJP	18	-1	-1	17
1862	0.036796237377230596	TGTGCTGCGTGGGATTATTATAAGAAACTCTTT	CAAWDYYKKLF	TRGV10	.	TRGJ1	16	-1	-1	13
1794	0.03545244353101595	TGTGCTGCGTGGGACAACCCCTATTATAAGAAACTCTTT	CAAWDNPYYKKLF	TRGV10	.	TRGJ1	13	-1	-1	21
1706	0.033713416200620516	TGTGCTGCGTGGGATTATCCTTATTATAAGAAACTCTTT	CAAWDYPYYKKLF	TRGV10	.	TRGJ1	16	-1	-1	20
1569	0.031006066833982174	TGTGCTGCCCTCCTCGATTGGCGTTATAAGAAACTCTTT	CAALLDWRYKKLF	TRGV10	.	TRGJ1	7	-1	-1	23
1489	0.029425132897259055	TGTGCCACCTGGGACGGGCCGAGTGATTGGATCAAGACGTTT	CATWDGPSDWIKTF	TRGV2	.	TRGJP2	19	-1	-1	21
1476	0.02916823113254155	TGTGCCTTGTGGGAGGGAGTGAATTATTATAAGAAACTCTTT	CALWEGVNYYKKLF	TRGV9	.	TRGJ1	15	-1	-1	20
1390	0.027468727150564195	TGTGCCACCTGGGACAGGCATTATTATAAGAAACTCTTT	CATWDRHYYKKLF	TRGV3	.	TRGJ1	18	-1	-1	19
1386	0.02738968045372804	TGTGCCACCTGGGCGGCAATGCTCTTT	CATWAAMLF	TRGV4	.	TRGJ1	12	-1	-1	21
1381	0.027290872082682844	TGTGCCACCTGGGACTGTAGTGATTGGATCAAGACGTTT	CATWDCSDWIKTF	TRGV3	.	TRGJP2	14	-1	-1	16
1346	0.02659921348536648	TGTGCCACCTGGGACGGGCCCGGGGGTTGGATCAAGACGTTT	CATWDGPGGWIKTF	TRGV2	.	TRGJP2	21	-1	-1	26
1283	0.025354228010197023	TGTGCCACCTGGGAGAATTATTATAAGAAACTCTTT	CATWENYYKKLF	TRGV7	.	TRGJ1	13	-1	-1	14
1163	0.022982827105112347	TGTGCCACCTGGGACAGGCTTCCCTGGAATTATTATAAGAAACTCTTT	CATWDRLPWNYYKKLF	TRGV7	.	TRGJ1	26	-1	-1	26
1144	0.022607355295140606	TGTGCCACCTGGGATCGAAGTGATTGGATCAAGACGTTT	CATWDRSDWIKTF	TRGV8	.	TRGJP2	14	-1	-1	18
1068	0.02110546805525364	TGTGCTGCGTGGGTTGATTATACCACTGGTTGGTTCAAGATATTT	CAAWVDYTTGWFKIF	TRGV10	.	TRGJP1	12	-1	-1	18
1032	0.020394047783728237	TGTGCCACCTGGGATGGGCCTGGTTGGTTCAAGATATTT	CATWDGPGWFKIF	TRGV4	.	TRGJP1	19	-1	-1	19
892	0.01762741339446278	TGTGCCTTGTGGGAGACGCTGAATTATTATAAGAAACTCTTT	CALWETLNYYKKLF	TRGV9	.	TRGJ1	14	-1	-1	20
204	0.004031381538643954	TGTGCCTTGTGGGGGGGAGTGAATTATTATAAGAAACTCTTT	CALWGGVNYYKKLF	TRGV9	.	TRGJ1	15	-1	-1	20
1	1.976167420903899E-5	TGTGCCTTGTGGGAGGTGCATTATTATAAGAAACTCTTTGGCAGTGGAACAAAAGAAGACATGGCCGTTTACTACTGTGCTGCGTGGGATTATCCTTATTATAAGAAACTCTTT	CALWEVHYYKKLFGSGTKEDMAVYYCAAWDYPYYKKLF	TRGV9	.	TRGJ1	19	-1	-1	95
1	1.976167420903899E-5	TGTGCCACCTGGGACAGGCGAAATTATTATAAGAAACTCTTT	CATWDRRNYYKKLF	TRGV7	.	TRGJ1	18	-1	-1	21
1	1.976167420903899E-5	GGTGCATGGTGGGAGGTGCAGTATTATAAGAAACTCTTT	GAWWEVQYYKKLF	TRGV9	.	TRGJ1	19	-1	-1	21
