# Supplementary material for: Dissection of the Human T-Cell Receptor γ Gene Repertoire in the Brain and Peripheral Blood Identifies Age- and Alzheimer's Disease-Associated Clonotype Profiles
Source: Front Immunol. 2020 Jan 29;11:12. doi: 10.3389/fimmu.2020.00012 (PMC7025544; doi:10.3389/fimmu.2020.00012)
Supplement: Supplementary file 5 [file Data_Sheet_2.zip › repertoires_corrected_and_decontaminated/638_FC.txt]

count	freq	cdr3nt	cdr3aa	v	d	j	VEnd	DStart	DEnd	JStart
17796	0.18877291242362526	TGTGCTGCGTGGGATTTTCGGCAACGGGAGAAACTCTTT	CAAWDFRQREKLF	TRGV10	.	TRGJ1	15	-1	-1	28
10055	0.10665945349626613	TGTGCCACCTGGGATAGTTATAAGAAACTCTTT	CATWDSYKKLF	TRGV8	.	TRGJ1	16	-1	-1	17
9719	0.10309529871011541	TGTGCCACCTGGGATCTCAATTATAAGAAACTCTTT	CATWDLNYKKLF	TRGV8	.	TRGJ1	14	-1	-1	19
7300	0.07743550577053632	TGTGCCTTGTGGGAGGCGCAAGAGTTGGGCAAAAAAATCAAGGTATTT	CALWEAQELGKKIKVF	TRGV9	.	TRGJP	19	-1	-1	17
6848	0.0726408689748812	TGTGCCTTGTGGGAATATTATAAGAAACTCTTT	CALWEYYKKLF	TRGV9	.	TRGJ1	13	-1	-1	12
6649	0.07052995587236932	TGTGCTGGCGAACTCTTT	CAGELF	TRGV10	.	TRGJ1	6	-1	-1	10
5305	0.056273336727766465	TGTGCCACCTGGGATGGGCGTCCTTATAAGAAACTCTTT	CATWDGRPYKKLF	TRGV4	.	TRGJ1	18	-1	-1	23
4991	0.05294254921928038	TGTGCCACCTGGGATAGGAAGAAACTCTTT	CATWDRKKLF	TRGV8	.	TRGJ1	17	-1	-1	18
4786	0.05076799049558724	TGTGCCACCTGGGATGGGCCCTTGCCCACATGTAAGAAACTCTTT	CATWDGPLPTCKKLF	TRGV4	.	TRGJ1	27	-1	-1	32
4733	0.05020578750848608	TGTGCCACCTGGGACGGACGGCTTGATCTTTATTATAAGAAACTCTTT	CATWDGRLDLYYKKLF	TRGV2	.	TRGJ1	16	-1	-1	29
4634	0.049155634758995245	TGTGCCACCTGGGATGGGCAGATTCTTAATTATTATAAGAAACTCTTT	CATWDGQILNYYKKLF	TRGV4	.	TRGJ1	18	-1	-1	27
4431	0.04700229124236253	TGTGCCACCTGGGACAGATTAATATATAGTAGTGATTGGATCAAGACGTTT	CATWDRLIYSSDWIKTF	TRGV3	.	TRGJP2	16	-1	-1	19
4341	0.04604760692464358	TGTGCCACCTGGGATGGGGACCCCAACAATTATTATAAGAAACTCTTT	CATWDGDPNNYYKKLF	TRGV4	.	TRGJ1	17	-1	-1	27
2670	0.028322301425661913	TGTGCCACCTGGGACGACCGCCGGGGCCCTTATACCACTGGTTGGTTCAAGATATTT	CATWDDRRGPYTTGWFKIF	TRGV2	.	TRGJP1	15	-1	-1	30
2	2.121520706042091E-5	TGTGCCTTGTGGGTGGCGCAAGAGTTGGGCAAAAAAATCCCCCGGAATTATTATAAGAAACTCTTT	CALWVAQELGKKIPRNYYKKLF	TRGV9	.	TRGJ1	19	-1	-1	44
2	2.121520706042091E-5	GGTGCCACCTGGGACAGATTAATATATAGTAGTGAGTGGATCAAGACGTTG	GATWDRLIYSSEWIKTL	TRGV5	.	TRGJP2	16	-1	-1	19
2	2.121520706042091E-5	TGTGACTTGTGGGAAGATGATAAGAAACTCTTT	CDLWEDDKKLF	TRGV9	.	TRGJ1	13	-1	-1	16
1	1.0607603530210454E-5	TGTGCCTTGTGGGAGGCGGAGGAAACTCTTTGGCAGTGGAACAACACTAGCATGGGTAAGACAAGCAACAAAGTGGAGGCAAGAAAGAATTCTCAAACTCTCACTTCAATCCTTACCATCAAGTCCGTAGAGAAAGAAGACATGGCCGTTTACTACTGTGCTGGCGAACTCTTT	CALWEAEETLWQWNNTSMGKTSNKVEARKNSQTLTSILTIKSVEKEDMAVYYCAGELF	TRGV9	.	TRGJ1	15	-1	-1	166
1	1.0607603530210454E-5	TGCGCCACCAGGGATGGGCCCTTGCCCACATGTGAGAAACTCTTT	CATRDGPLPTCEKLF	TRGV4	.	TRGJ1	27	-1	-1	34
1	1.0607603530210454E-5	GGTGCCACATGGGATGGGCGTCATTATAAGAAACTCTTT	GATWDGRHYKKLF	TRGV4	.	TRGJ1	18	-1	-1	22
1	1.0607603530210454E-5	GGTGAGGAGTGGGATTTTAGGAAAAGGGAGAAACTCTTT	GEEWDFRKREKLF	TRGV10	.	TRGJ1	15	-1	-1	28
1	1.0607603530210454E-5	TGGGCAACCGGGGATCTAAAGGATAAGAAACTCTTT	WATGDLKDKKLF	TRGV8	.	TRGJ1	14	-1	-1	22
1	1.0607603530210454E-5	TGTGTCGCCTGGGATAGTTTTAAGAAACTCTTT	CVAWDSFKKLF	TRGV8	.	TRGJ1	16	-1	-1	17
1	1.0607603530210454E-5	TGTGCCACCTGGGATAGTTCTCCGCCACTCTTT	CATWDSSPPLF	TRGV8	.	TRGJ1	16	-1	-1	26
1	1.0607603530210454E-5	TGTGCTGCGTGGGATTTTAAGATATTT	CAAWDFKIF	TRGV10	.	TRGJP1	15	-1	-1	15
