# Supplementary material for: Dissection of the Human T-Cell Receptor γ Gene Repertoire in the Brain and Peripheral Blood Identifies Age- and Alzheimer's Disease-Associated Clonotype Profiles
Source: Front Immunol. 2020 Jan 29;11:12. doi: 10.3389/fimmu.2020.00012 (PMC7025544; doi:10.3389/fimmu.2020.00012)
Supplement: Supplementary file 5 [file Data_Sheet_2.zip › repertoires_corrected_and_decontaminated/30.txt]

count	freq	cdr3nt	cdr3aa	v	d	j	VEnd	DStart	DEnd	JStart
33556	0.1896429923760759	TGTGCCTTGTGGGAGGGGAAACTCTTT	CALWEGKLF	TRGV9	.	TRGJ2	15	-1	-1	17
26774	0.15131426504580572	TGTGCCACCTGGGACGGGCAAGGGAATTATTATAAGAAACTCTTT	CATWDGQGNYYKKLF	TRGV2	.	TRGJ2	18	-1	-1	23
15982	0.0903228723374194	TGTGCCTTGTGGGAGGCGCTCCAAGAGTTGGGCAAAAAAATCAAGGTATTT	CALWEALQELGKKIKVF	TRGV9	.	TRGJP	21	-1	-1	21
7654	0.04325686803094782	TGTGCTGCGTGGGATTATGGAAGTTATAAGAAACTCTTT	CAAWDYGSYKKLF	TRGV10	.	TRGJ2	16	-1	-1	23
5761	0.0325585075419768	TGTGCTGCGTGGTTAACAAGCTATTATAAGAAACTCTTT	CAAWLTSYYKKLF	TRGV10	.	TRGJ2	11	-1	-1	21
5709	0.032264627591936386	TGTGCTGCGTGGGATTCCTCCCGAATTGGGGGGTTTATAGGGGATAAGAAACTCTTT	CAAWDSSRIGGFIGDKKLF	TRGV10	.	TRGJ1	15	-1	-1	43
5540	0.03130951775430506	TGTGCTGCGTGGGATTGCCCCTATAAGAAACTCTTT	CAAWDCPYKKLF	TRGV10	.	TRGJ1	15	-1	-1	21
5467	0.030896955516748332	TGTGCCACCTGGGACGACCCCGGTAATTATTATAAGAAACTCTTT	CATWDDPGNYYKKLF	TRGV2	.	TRGJ2	21	-1	-1	24
4584	0.025906647903562164	TGTGCCTTGTGGGAGGTGGAGTTGGGCAAAAAAATCAAGGTATTT	CALWEVELGKKIKVF	TRGV9	.	TRGJP	17	-1	-1	18
3846	0.021735813227988673	TGTGCTGCGTGGGACACTAGGACTCATGGTTGGTTCAAGATATTT	CAAWDTRTHGWFKIF	TRGV10	.	TRGJP1	13	-1	-1	26
3812	0.021543660952962253	TGTGCCACCTGGGACAGGCTTGGGGGAGGGTTCAAGATATTT	CATWDRLGGGFKIF	TRGV7	.	TRGJP1	21	-1	-1	28
3551	0.020068609665259435	TGTGCCACCTGCCCATATTATAAGAAACTCTTT	CATCPYYKKLF	TRGV2	.	TRGJ2	10	-1	-1	15
3341	0.018881786790096246	TGTGCCTTGTGGGAGGTATCAGAGTTGGGCAAAAAAATCAAGGTATTT	CALWEVSELGKKIKVF	TRGV9	.	TRGJP	16	-1	-1	20
3058	0.01728240167737633	TGTGCCTTGTGGGAGGTTAAAGAGTTGGGCAAAAAAATCAAGGTATTT	CALWEVKELGKKIKVF	TRGV9	.	TRGJP	16	-1	-1	19
2537	0.014337950639471467	TGTGCCTTGTGGGAGGGTTATTATTATAAGAAACTCTTT	CALWEGYYYKKLF	TRGV9	.	TRGJ2	15	-1	-1	19
2114	0.011947350276642761	TGTGCCACCTGGGATAGGCCGGCTTATTATAAGAAACTCTTT	CATWDRPAYYKKLF	TRGV8	.	TRGJ2	19	-1	-1	23
1717	0.009703689888834258	TGTGCTGCGTGGGATAAGGGGGTTTGGATCAAGACGTTT	CAAWDKGVWIKTF	TRGV10	.	TRGJP2	14	-1	-1	23
1627	0.00919505151376432	TGTGCCACCTGGGATAGTAAGAAACTCTTT	CATWDSKKLF	TRGV8	.	TRGJ2	16	-1	-1	17
1504	0.008499912401168737	TGTGCCATATCCCGGTGGTTCAAGATATTT	CAISRWFKIF	TRGV9	.	TRGJP1	5	-1	-1	15
1424	0.008047789401106571	TGTGCCACCTGGGACTATAAGAAACTCTTT	CATWDYKKLF	TRGV8	.	TRGJ2	13	-1	-1	15
1415	0.007996925563599577	TGTGCCACCTGGGATCTTTATAAGAAACTCTTT	CATWDLYKKLF	TRGV8	.	TRGJ2	14	-1	-1	17
1351	0.0076352271635498434	TGTGCCACCTGGGACAGACGAGCCGCCGGTAGGGGTAAGAAACTCTTT	CATWDRRAAGRGKKLF	TRGV3	.	TRGJ2	16	-1	-1	35
1330	0.007516544876033525	TGTGCCTTGTGGGAGGTGGGTTATTATTATAAGAAACTCTTT	CALWEVGYYYKKLF	TRGV9	.	TRGJ2	17	-1	-1	22
1292	0.007301786451003996	TGTGCCTTGTGGGAGCCCCCCTGTTGGGGTTATTATAAGAAACTCTTT	CALWEPPCWGYYKKLF	TRGV9	.	TRGJ2	14	-1	-1	29
1251	0.0070700734134721355	TGTGCTGCGTGGGATACCACTGGTTGGTTCAAGATATTT	CAAWDTTGWFKIF	TRGV10	.	TRGJP1	14	-1	-1	13
1232	0.006962694200957371	TGTGCTGCGTGGGACTTTTATTATAAGAAACTCTTT	CAAWDFYYKKLF	TRGV10	.	TRGJ2	13	-1	-1	17
1229	0.006945739588455039	TGTGCCTTGTGGGAGGACGATAAGAAACTCTTT	CALWEDDKKLF	TRGV9	.	TRGJ2	15	-1	-1	19
1221	0.006900527288448822	TGTGCCACCTGGGACAGGCACGGCGAGAAACTCTTT	CATWDRHGEKLF	TRGV3	.	TRGJ2	18	-1	-1	25
1220	0.006894875750948045	TGTGCTGCGTGGGATCTCTTGAATTATTATAAGAAACTCTTT	CAAWDLLNYYKKLF	TRGV10	.	TRGJ2	14	-1	-1	20
1206	0.006815754225937166	TGTGCTGCGTGGGATTATTTTCCTTATTATAAGAAACTCTTT	CAAWDYFPYYKKLF	TRGV10	.	TRGJ1	16	-1	-1	23
1101	0.006222342788355572	TGTGCCTTGTGGGAGGTGCAAGATAAATCGAGAGAGTTGGGCAAAAAAATCAAGGTATTT	CALWEVQDKSRELGKKIKVF	TRGV9	.	TRGJP	19	-1	-1	32
1042	0.005888902075809724	TGTGCCACCTGGGACGGGCGGGGGAAACTCTTT	CATWDGRGKLF	TRGV2	.	TRGJ2	18	-1	-1	23
1004	0.005674143650780195	TGTGCTGCGTGGGCAAATTGGATCAAGACGTTT	CAAWANWIKTF	TRGV10	.	TRGJP2	12	-1	-1	16
958	0.005414172925744449	TGTGCCACCTGGAAATATTATAAGAAACTCTTT	CATWKYYKKLF	TRGV8	.	TRGJ2	11	-1	-1	11
935	0.005284187563226576	TGTGCCACCTGGGCGGGGGATTATTATAAGAAACTCTTT	CATWAGDYYKKLF	TRGV2	.	TRGJ2	16	-1	-1	19
845	0.004775549188156638	TGTGCTGCGTGGGATGGGGGGAGTAGTAGTGATTGGATCAAGACGTTT	CAAWDGGSSSDWIKTF	TRGV10	.	TRGJP2	14	-1	-1	23
809	0.004572093838128663	TGTGCTGCGTGGGATTGTCACTGCGGGAAACTCTTT	CAAWDCHCGKLF	TRGV10	.	TRGJ2	15	-1	-1	26
767	0.004334729263096026	TGTGCTGCGTGGGATCCCTATAAGAAACTCTTT	CAAWDPYKKLF	TRGV10	.	TRGJ1	14	-1	-1	18
727	0.004108667763064942	TGTGCTGCGTCATATTATAAGAAACTCTTT	CAASYYKKLF	TRGV10	.	TRGJ1	9	-1	-1	12
707	0.0039956370130494	TGTGCCGAAGATTATTATAAGAAACTCTTT	CAEDYYKKLF	TRGV10	.	TRGJ2	4	-1	-1	10
696	0.003933470100540852	TGTGCCACCTGGATTTTGAATTATTATAAGAAACTCTTT	CATWILNYYKKLF	TRGV8	.	TRGJ2	11	-1	-1	14
681	0.003848697038029196	TGTGCTGCGTGGGATTATTATAAGAAACTCTTT	CAAWDYYKKLF	TRGV10	.	TRGJ1	16	-1	-1	13
679	0.0038373939630276417	TGTGCCACCTGGGACGGGGGGCATAGTAGTGATTGGATCAAGACGTTT	CATWDGGHSSDWIKTF	TRGV7	.	TRGJP2	17	-1	-1	22
676	0.0038204393505253103	TGTGCTGCGTGGGATTGGTCTCCGGGCTATACCACTGGTTGGTTCAAGATATTT	CAAWDWSPGYTTGWFKIF	TRGV10	.	TRGJP1	15	-1	-1	27
649	0.0036678478380043292	TGTGCTGCCCCGGGTCTCTTT	CAAPGLF	TRGV10	.	TRGJ2	7	-1	-1	15
623	0.003520907862984125	TGTGCTGCGTGGGTATTTTATTATAAGAAACTCTTT	CAAWVFYYKKLF	TRGV10	.	TRGJ2	16	-1	-1	17
617	0.0034869986379794625	TGTGCCACCTGGGATGCCTCTAAGAAACTCTTT	CATWDASKKLF	TRGV8	.	TRGJ2	14	-1	-1	20
604	0.00341352865046936	TGTGCTGCGTGGGATTCCTATAAGAAACTCTTT	CAAWDSYKKLF	TRGV10	.	TRGJ1	15	-1	-1	18
591	0.003340058662959258	TGTGCCACCTGGGGAAGGAGTAGTGATTGGATCAAGACGTTT	CATWGRSSDWIKTF	TRGV8	.	TRGJP2	12	-1	-1	18
587	0.0033174525129561496	TGTGCCATCGGGGGCGGCAATAAGAAACTCTTT	CAIGGGNKKLF	TRGV2	.	TRGJ1	16	-1	-1	19
585	0.0033061494379545957	TGTGCTGCGTGGGACCTAGATTATTATAAGAAACTCTTT	CAAWDLDYYKKLF	TRGV10	.	TRGJ2	13	-1	-1	19
575	0.0032496340629468248	TGTGCCACCTGGGACGGGCCGCTTTATAAGAAACTCTTT	CATWDGPLYKKLF	TRGV2	.	TRGJ2	19	-1	-1	23
573	0.0032383309879452705	TGTGCTGCGTGGGATCAGAATTATTATAAGAAACTCTTT	CAAWDQNYYKKLF	TRGV10	.	TRGJ1	14	-1	-1	17
552	0.003119648700428952	TGTGCTGCGTGGGGGAATTATTATAAGAAACTCTTT	CAAWGNYYKKLF	TRGV10	.	TRGJ2	12	-1	-1	14
542	0.003063133325421181	TGTGCCACCTGGGTGAGTTATTATAAGAAACTCTTT	CATWVSYYKKLF	TRGV2	.	TRGJ2	12	-1	-1	14
497	0.0028088141378862118	TGTGCCACCTGGGACAGGCGCGTAAATTATTATAAGAAACTCTTT	CATWDRRVNYYKKLF	TRGV7	.	TRGJ2	18	-1	-1	24
490	0.002769253375380772	TGTGCCACCTGGGACAGGCCTATTTGGATTGATTATAAGAAACTCTTT	CATWDRPIWIDYKKLF	TRGV3	.	TRGJ2	20	-1	-1	21
489	0.002763601837879995	TGTGCCACCTGGGATAGGCGGTCAGAAAAGAAACTCTTT	CATWDRRSEKKLF	TRGV8	.	TRGJ2	18	-1	-1	27
481	0.0027183895378737784	TGTGCTGCGTGGGATTATACCACTGGTTGGTTCAAGATATTT	CAAWDYTTGWFKIF	TRGV10	.	TRGJP1	16	-1	-1	8
478	0.0027014349253714474	TGTGCCACCTGGGACGACTATTATTATAAGAAACTCTTT	CATWDDYYYKKLF	TRGV2	.	TRGJ1	15	-1	-1	19
458	0.0025884041753559055	TGTGCCACCTGGAGAAGGAATTATTATAAGAAACTCTTT	CATWRRNYYKKLF	TRGV2	.	TRGJ2	11	-1	-1	17
456	0.0025771011003543516	TGTGCTGCGTGGGATTCTGGTTGGTTCAAGATATTT	CAAWDSGWFKIF	TRGV10	.	TRGJP1	15	-1	-1	16
447	0.0025262372628473578	TGTGCCACCTGGGACAGGCCCTGCCCGAATTATTATAAGAAACTCTTT	CATWDRPCPNYYKKLF	TRGV3	.	TRGJ2	25	-1	-1	25
446	0.0025205857253465806	TGTGCCACCTGGGCCAATTATTATAAGAAACTCTTT	CATWANYYKKLF	TRGV8	.	TRGJ2	12	-1	-1	15
409	0.002311478837817828	TGTGCCACCTGGGACGGCCCTTATTATAAGAAACTCTTT	CATWDGPYYKKLF	TRGV3	.	TRGJ2	18	-1	-1	20
288	0.001627642800223801	TGTGCTGCGTTCCCAACTGGTTGGTTCAAGATATTT	CAAFPTGWFKIF	TRGV10	.	TRGJP1	9	-1	-1	15
281	0.0015880820377183612	TGTGCTGCGTGGGATTATGGCATTAGGGGGGTTGGTTGGTTCAAGATATTT	CAAWDYGIRGVGWFKIF	TRGV10	.	TRGJP1	16	-1	-1	32
275	0.0015541728127136988	TGTGCTGCGTGGGATTCCTATACCACTGGTTGGTTCAAGATATTT	CAAWDSYTTGWFKIF	TRGV10	.	TRGJP1	15	-1	-1	18
215	0.0012150805626670736	TGTGCTGCGTGGGATTATAGAGGGAGGGCCACTGGTTGGTTCAAGATATTT	CAAWDYRGRATGWFKIF	TRGV10	.	TRGJP1	16	-1	-1	28
133	7.516544876033525E-4	TGTGCCACCTGGGACGGGCAAGGGAAACTCTTT	CATWDGQGKLF	TRGV2	.	TRGJ2	18	-1	-1	23
98	5.538506750761544E-4	TGTGCCTTGTGGGAGGTGCAAGATAAATCGAGAGAGTTGGGTAAAAAAATCAAGGTATTT	CALWEVQDKSRELGKKIKVF	TRGV9	.	TRGJP	19	-1	-1	32
60	3.390922500466252E-4	TGCGCCACCTGGGACGGCCCTTATTATAAGAAACTCTTT	CATWDGPYYKKLF	TRGV3	.	TRGJ1	18	-1	-1	20
58	3.2778917504507104E-4	TGTGCTGCGCGGGATCCCTATAAGAAACTCTTT	CAARDPYKKLF	TRGV10	.	TRGJ1	14	-1	-1	18
25	1.4128843751942715E-4	TGTGCTGCGTGGCCCAACACTGGTTGGTTCAAGATATTT	CAAWPNTGWFKIF	TRGV10	.	TRGJP1	11	-1	-1	17
21	1.1868228751631882E-4	TGTGCTGCGTGGGATTCCTCCCGAATTGGGGGGTTTATAGGGGATAAGAAACTATTG	CAAWDSSRIGGFIGDKKLL	TRGV10	.	TRGJ1	15	-1	-1	43
21	1.1868228751631882E-4	TGTGCTGCGTGGGATTGGTTTATAGGGGATAAGAAACTCTTT	CAAWDWFIGDKKLF	TRGV10	.	TRGJ1	15	-1	-1	28
21	1.1868228751631882E-4	TGTGCTGCGTGGGATTATGGAAGTTATAAGAAACTATTG	CAAWDYGSYKKLL	TRGV10	.	TRGJ1	16	-1	-1	23
20	1.1303075001554173E-4	TGTGCCACCTGGGACGGGCATAAGAAACTCTTT	CATWDGHKKLF	TRGV2	.	TRGJ1	18	-1	-1	19
19	1.0737921251476465E-4	TGTGCCACCTGGGACGGGCAAGGGAATTATAAGAAACTCTTT	CATWDGQGNYKKLF	TRGV2	.	TRGJ1	18	-1	-1	25
17	9.607613751321047E-5	TGTGCTGCGTGGGATTCCTCCCGAATT	CAAWDSSRI	TRGV10	.	TRGJ1	15	-1	-1	25
15	8.47730625116563E-5	TGTGCCACCTGGGACGGCAATAAGAAACTCTTT	CATWDGNKKLF	TRGV2	.	TRGJ1	16	-1	-1	19
13	7.346998751010212E-5	TGTGCTGCGTGGGATTCCTCCCGAATTGGGGGGTTCAAGATATTT	CAAWDSSRIGGFKIF	TRGV10	.	TRGJP1	15	-1	-1	31
13	7.346998751010212E-5	TGTGCCACCTGGGACGGGCAAGGGATCAAGACGTTT	CATWDGQGIKTF	TRGV2	.	TRGJP2	18	-1	-1	22
11	6.216691250854795E-5	TGTGCCACCTGGGACGACCCCGGTAATTATAAGAAACTCTTT	CATWDDPGNYKKLF	TRGV2	.	TRGJ1	21	-1	-1	25
10	5.6515375007770866E-5	TGTGCTGCGTGGGATTACCTATTAGCCCTCTTT	CAAWDYLLALF	TRGV10	.	TRGJ1	20	-1	-1	27
8	4.5212300006216694E-5	TGTGCTGCGTGGGATTGGTTCAAGATATTT	CAAWDWFKIF	TRGV10	.	TRGJP1	15	-1	-1	14
8	4.5212300006216694E-5	TGTGCTGCGTGGGAGAAACTCTTT	CAAWEKLF	TRGV10	.	TRGJ1	13	-1	-1	13
7	3.956076250543961E-5	TGTGCCACCTGGGACGAAGGGTTCACCACTGGTTGGTTCAAGATATTT	CATWDEGFTTGWFKIF	TRGV4	.	TRGJP1	13	-1	-1	24
7	3.956076250543961E-5	TGTGCCTTGTGGGAGGGGAAAATATTG	CALWEGKIL	TRGV9	.	TRGJ1	15	-1	-1	17
6	3.3909225004662515E-5	TGTGCTGCGTGGGATATCCTTTTT	CAAWDILF	TRGV10	.	TRGJ1	14	-1	-1	18
5	2.8257687503885433E-5	TGTGCTGCGTGGGATTCCTCCCGAATTGGGGGGAGTAGTAGTGATTGGATCAAGACGTTT	CAAWDSSRIGGSSSDWIKTF	TRGV10	.	TRGJP2	15	-1	-1	35
5	2.8257687503885433E-5	TGTGCCTTGTGGGAGGATTATTATAAGAAACTCTTT	CALWEDYYKKLF	TRGV9	.	TRGJ1	15	-1	-1	16
5	2.8257687503885433E-5	TGTGCTGCGCCCGTTTATTATGAGAAACTCTTT	CAAPVYYEKLF	TRGV10	.	TRGJ1	8	-1	-1	14
4	2.2606150003108347E-5	TGTGCCACCTGGGGCCCCCCCCCCCCTACAAGGAAACTCTTT	CATWGPPPPTRKLF	TRGV4	.	TRGJ1	12	-1	-1	32
4	2.2606150003108347E-5	TGTGCCACCTGGGACGGGCGGTCAGAAAAGAAACTCTTT	CATWDGRSEKKLF	TRGV2	.	TRGJ1	18	-1	-1	27
4	2.2606150003108347E-5	TGTGCCACCTGGGATCTTTATAAGAAACTATTG	CATWDLYKKLL	TRGV8	.	TRGJ1	14	-1	-1	17
4	2.2606150003108347E-5	TGTGCCACCTGGAAATATTATAAGAAACTATTG	CATWKYYKKLL	TRGV8	.	TRGJ1	11	-1	-1	11
3	1.6954612502331258E-5	TGTGCCACCTGGGACGGGCAAGGGGGAGGGTTCAAGATATTT	CATWDGQGGGFKIF	TRGV2	.	TRGJP1	18	-1	-1	28
3	1.6954612502331258E-5	TGTGCTGCGGCCAGGGTGGTTTATTATAAGAAACTCTTT	CAAARVVYYKKLF	TRGV10	.	TRGJ1	8	-1	-1	20
3	1.6954612502331258E-5	TGTGCCACCTGGTTGTGGGGTTATTATAAGAAACTCTTT	CATWLWGYYKKLF	TRGV3	.	TRGJ1	11	-1	-1	20
3	1.6954612502331258E-5	TGTGCTGCGTGGGACCTAGATTATAAGAAACTCTTT	CAAWDLDYKKLF	TRGV10	.	TRGJ1	13	-1	-1	19
3	1.6954612502331258E-5	TGTGCCACCTGCCCATATTATTATAAGAAACTCTTT	CATCPYYYKKLF	TRGV2	.	TRGJ1	10	-1	-1	16
3	1.6954612502331258E-5	TGTGCCACCTGGGACCTGGGGCATAAGAAACTCTTT	CATWDLGHKKLF	TRGV3	.	TRGJ1	14	-1	-1	22
3	1.6954612502331258E-5	TGTGCCACCTGGGACGACTATTATAAGAAACTCTTT	CATWDDYYKKLF	TRGV2	.	TRGJ1	15	-1	-1	18
3	1.6954612502331258E-5	TGTGCCACCTGGGACGGGCGGGGGAAACTATTG	CATWDGRGKLL	TRGV2	.	TRGJ1	18	-1	-1	23
3	1.6954612502331258E-5	TGTGCCACCTGGGACGGTGAGAAACTCTTT	CATWDGEKLF	TRGV2	.	TRGJ1	16	-1	-1	19
3	1.6954612502331258E-5	TGTGCTGCGTGGGATGACTTT	CAAWDDF	TRGV10	.	TRGJ1	17	-1	-1	17
2	1.1303075001554174E-5	TGTGCCACCTGGGACGGGCAAGGGAATTATTATAAGAAACTCTTTGGCAGTGGAACAACACTCGGCACTGTCAGAAAGGAATCCGGCATTCCGTCAGGCAAATTTGAGGTGGATAGGATACCTGAAACGTCTACATCCACTCTCACCATTCACAATGTAGAGAAACAGGACATAGCTACCTACTACTGTGCCTTGTGGGAGGCGCTCCAAGAGTTGGGCAAAAAAATCAAGGTATTT	CATWDGQGNYYKKLFGSGTTLGTVRKESGIPSGKFEVDRIPETSTSTLTIHNVEKQDIATYYCALWEALQELGKKIKVF	TRGV2	.	TRGJP	18	-1	-1	207
2	1.1303075001554174E-5	TGTGCCACCTGGGACGGGCAAGGGAATTATTATAAGAAACTCTTTGGCAGTGGAACAACACTCGGCACTGTCAGAAAGGAATCCGGCATTCCGTCAGGCAAATTTGAGGTGGATAGGATACCTGAAACGTCTACATCCACTCTCACCATTCACAATGTAGAGAAACAGGACATAGCTACCTACTACTGTGCCTTGTGGGAGGGGAAACTCTTT	CATWDGQGNYYKKLFGSGTTLGTVRKESGIPSGKFEVDRIPETSTSTLTIHNVEKQDIATYYCALWEGKLF	TRGV2	.	TRGJ1	18	-1	-1	203
2	1.1303075001554174E-5	TGTGCTGCGTGGGACCACAAGGTTATTTTTTTATACCACTGGTTGGTTTATTATAAGAAACTCTTT	CAAWDHKVIFLYHWLVYYKKLF	TRGV10	.	TRGJ1	13	-1	-1	47
2	1.1303075001554174E-5	TGTGCTTTTCTGTGGGATGGGGGGAGTAGTAGTGATTGGATCAAGACGTTT	CAFLWDGGSSSDWIKTF	TRGV10	.	TRGJP2	5	-1	-1	26
2	1.1303075001554174E-5	TGTGCCTTGTGGGAGGGGAAACTCTTTGGCAAAAAAATCAAGGTATTT	CALWEGKLFGKKIKVF	TRGV9	.	TRGJP	15	-1	-1	24
2	1.1303075001554174E-5	TGTGCCACCTGGGATAGGCCGGCTTATTATTATAAGAAACTCTTT	CATWDRPAYYYKKLF	TRGV8	.	TRGJ1	19	-1	-1	25
2	1.1303075001554174E-5	TGTGCCACCTGGGACAGGCTTGGGAATTATTATAAGAAACTCTTT	CATWDRLGNYYKKLF	TRGV7	.	TRGJ1	21	-1	-1	23
2	1.1303075001554174E-5	TGTGCTGCGTGGGATTATGGAAGTTATTATAAGAAACTCTTT	CAAWDYGSYYKKLF	TRGV10	.	TRGJ1	16	-1	-1	19
2	1.1303075001554174E-5	TGTGCTGCGTGGGATTATACCAATTATTATAAGAAACTCTTT	CAAWDYTNYYKKLF	TRGV10	.	TRGJ1	16	-1	-1	21
2	1.1303075001554174E-5	TGTGCCACCTGGGATAGGAGTAGTGATTGGATCAAGACGTTT	CATWDRSSDWIKTF	TRGV8	.	TRGJP2	17	-1	-1	18
2	1.1303075001554174E-5	TGTGCTGCCACTCTTTTGATTGGTTGGTTCAAGATATTT	CAATLLIGWFKIF	TRGV10	.	TRGJP1	7	-1	-1	20
2	1.1303075001554174E-5	TGTGCTGCGTGGGATCAGAATTATTATAAGGAGCTCTTT	CAAWDQNYYKELF	TRGV10	.	TRGJ1	14	-1	-1	17
2	1.1303075001554174E-5	TGTGCCACCTGGGGCCCCCCCCCTACAAGGAAACTCTTT	CATWGPPPTRKLF	TRGV4	.	TRGJ1	12	-1	-1	29
2	1.1303075001554174E-5	TGTGCCACCTGGGACGCAAGGAATTATAAGAAACTCTTT	CATWDARNYKKLF	TRGV2	.	TRGJ1	15	-1	-1	22
2	1.1303075001554174E-5	TGTGCCACCTGGGACGACCCCGGTTGGTTCAAGATATTT	CATWDDPGWFKIF	TRGV2	.	TRGJP1	21	-1	-1	21
2	1.1303075001554174E-5	TGTGCCACCTGGGACGACCCCGGTAATAAGAAACTCTTT	CATWDDPGNKKLF	TRGV2	.	TRGJ1	21	-1	-1	25
2	1.1303075001554174E-5	TGTGCCACCTGGACCCTCCTTTATTATAAGAAACTCTTT	CATWTLLYYKKLF	TRGV5	.	TRGJ1	11	-1	-1	20
2	1.1303075001554174E-5	TGTGCCTTGTGGGAGAGGTATTATAAGAAACTCTTT	CALWERYYKKLF	TRGV9	.	TRGJ1	14	-1	-1	18
2	1.1303075001554174E-5	TGTGCCACCTGGTTGTGGGGAGGGTTCAAGATATTT	CATWLWGGFKIF	TRGV3	.	TRGJP1	11	-1	-1	22
2	1.1303075001554174E-5	TGTGCCACCTGGGCGGGGGATTGGATCAAGACGTTT	CATWAGDWIKTF	TRGV2	.	TRGJP2	16	-1	-1	18
2	1.1303075001554174E-5	TGTGCCACCTGGGATAGGCCGGGGATCAAGACGTTT	CATWDRPGIKTF	TRGV8	.	TRGJP2	19	-1	-1	22
2	1.1303075001554174E-5	TGTGCCACCTGGGACCTGGGGTATAAGAAACTCTTT	CATWDLGYKKLF	TRGV3	.	TRGJ1	14	-1	-1	21
2	1.1303075001554174E-5	TGTGCCACCTGGATTTTGAATTATAAGAAACTCTTT	CATWILNYKKLF	TRGV8	.	TRGJ1	11	-1	-1	19
2	1.1303075001554174E-5	TGTGCTGCGCCCGTTTATTATAAGAAACTCTTT	CAAPVYYKKLF	TRGV10	.	TRGJ1	8	-1	-1	14
2	1.1303075001554174E-5	TGTGCCACCTGGGGCGGCAATAAGAAACTCTTT	CATWGGNKKLF	TRGV8	.	TRGJ1	12	-1	-1	19
2	1.1303075001554174E-5	TGTGCTGCGTCATATTATAAGAAAATATTG	CAASYYKKIL	TRGV10	.	TRGJ1	9	-1	-1	12
2	1.1303075001554174E-5	TGTGCTGCGTGGGATTATTTGCCACTGGTT	CAAWDYLPLV	TRGV10	.	TRGJ1	16	-1	-1	28
2	1.1303075001554174E-5	TGTGCCACCTGGGAACCCCTGGAACTCTTT	CATWEPLELF	TRGV8	.	TRGJ1	13	-1	-1	22
2	1.1303075001554174E-5	TGTGCCACCTGGGACGGGCAACTCTTT	CATWDGQLF	TRGV2	.	TRGJ1	18	-1	-1	19
2	1.1303075001554174E-5	TGTGCGGGGGGGAAACTCTTT	CAGGKLF	TRGV10	.	TRGJ1	4	-1	-1	11
1	5.651537500777087E-6	TGTGCCACCTGGGACTATAAGAAACTCTTTGGCAGTGGAACAACACTCGGCACTGTCAGAAAGGAATCCGGCATTCCGTCAGGCAAATTTGAGGTGGATAGGATACCTGAAACGTCTACATCCACTCTCACCATTCACAATGTAGAGAAACAGGACATAGATACCTACTACTGTGCCTTGTGGGAGGCGCTCCAAGAGTTGGGCAAAAAAATCAAGGTATTT	CATWDYKKLFGSGTTLGTVRKESGIPSGKFEVDRIPETSTSTLTIHNVEKQDIDTYYCALWEALQELGKKIKVF	TRGV8	.	TRGJP	13	-1	-1	192
1	5.651537500777087E-6	TGTGCCACCTGGGATAGTAAGAAACTCTTTGGCAGTGGAACAACACTCGGCACTGTCAGAAAGGAATCCGGCATTCCGTCAGGCAAATTTGAGGTGGATAGGATACCTGAAACGTCTACATCCACTCTCACCATTCACAATGTAGAGAAACAGGACATAGCTGCCTACTACTGTGCCTTGTGGGAGGTATCAGAGTTGGGCAAAAAAATCAAGGTATTT	CATWDSKKLFGSGTTLGTVRKESGIPSGKFEVDRIPETSTSTLTIHNVEKQDIAAYYCALWEVSELGKKIKVF	TRGV8	.	TRGJP	16	-1	-1	191
1	5.651537500777087E-6	TGTGCCACCTGGGACTATAAGAAACTCTTTGGCAGTGGAACAACACTCGGCACTGTCAGAAAGGAATCCGGCATTCCGTCAGGCAAATTTGAGGTGGATAGGATACCTGAAACGTCTACATCCACTCTCACCATTCACAATGTAGAGAAACAGGACATAGCTACCTACTACTGTGCCTTGTGGGAGGTTAAAGAGTTGGGCAAAAAAATCAAGGTATTT	CATWDYKKLFGSGTTLGTVRKESGIPSGKFEVDRIPETSTSTLTIHNVEKQDIATYYCALWEVKELGKKIKVF	TRGV8	.	TRGJP	13	-1	-1	190
1	5.651537500777087E-6	TGTGCCACCTGCCCATATTATAAGAAACTCTTTGGCAGTGGAACAACACTCGGCACTGTCAGAAAGGAATCCGGCATTCCGTCAGGCAAATTTGAGGTGGATAGGATACCTGAAACGTCTACATCCACTCTCACCATTCACAATGTAGAGAAACAGGACATAGCTACCTACTACTGTGCCTTGTGGGAGGGTTATTATTATAAGAAACTCTTT	CATCPYYKKLFGSGTTLGTVRKESGIPSGKFEVDRIPETSTSTLTIHNVEKQDIATYYCALWEGYYYKKLF	TRGV2	.	TRGJ1	10	-1	-1	193
1	5.651537500777087E-6	TGTGCCTTGTGGCAGAGGGCCCAAGAAACTCTTTGGCAGTGGAACAACACTAGCATGGGTAAGACAAGCAACAAAGTGGAGGCAAGAAAGAATTCTCAAACTCTCACTTCAATCCTTACCATCAAGTCCGTAGAGAAAGAAGACATGGCCGTTTACTACTGTGCTGCGTGGGACACTAGGACTCATGGTTGGTTCAAGATATTT	CALWQRAQETLWQWNNTSMGKTSNKVEARKNSQTLTSILTIKSVEKEDMAVYYCAAWDTRTHGWFKIF	TRGV9	.	TRGJP1	14	-1	-1	185
1	5.651537500777087E-6	TGTGCCTTGTGGGAGGGGAAACTCTTTGGCAGTGGAACCAACACTAGCATGGGTAAGACAAGCAACAAAGTGGAGGCAAGAAAGAATTCTCAAACTCTCACTTCAATCCTTACCATCAAGTCCATAGAGAAAGAAGACATGGCCGTTTACTACTGTGCTGCGTGGGATGGGGGGAGTAGTAGTGATTGGATCAAGACGTTT	CALWEGKLFGSGTNTSMGKTSNKVEARKNSQTLTSILTIKSIEKEDMAVYYCAAWDGGSSSDWIKTF	TRGV9	.	TRGJP2	15	-1	-1	176
1	5.651537500777087E-6	TGTGCCTTGTGCGCGCAAACTCTTTGGCAGTGGAACAACACTAGCATGGGTAAGACAAGCAACAAAGTGGAGGCAAGAAAGAATTCTCAAACTCTCACTTCAATCCTTACCATCAAGTCCGTAGAGAAAGAAGACATGGCCGTTTACTACTGTGCTGCGTGGGATCAGAATTATTATAAGAAACTCTTT	CALCAQTLWQWNNTSMGKTSNKVEARKNSQTLTSILTIKSVEKEDMAVYYCAAWDQNYYKKLF	TRGV9	.	TRGJ1	10	-1	-1	167
1	5.651537500777087E-6	TGTGCCACCTGCCCATATTATAAGAAACTCTTTGGCAGTGGAACTAGCATGGGTAAGACAAGCAACAAAGTGGAGGCAAGAAAGAATTCTCAAACTCTCACTTCAATCCTTACCATCAAGTCCGTAGAGAAAGAAGACATGGCCGTTTACTACTGTGCTGCGTGGGATTATTATAAGAAACTCTTT	CATCPYYKKLFGSGTSMGKTSNKVEARKNSQTLTSILTIKSVEKEDMAVYYCAAWDYYKKLF	TRGV2	.	TRGJ1	10	-1	-1	166
1	5.651537500777087E-6	TGTGCCTTGTGGGAGGGTTATTATTATAAGAAACTCTTTGGCAGTGGAACAACACTCAATGTAGAGAAACAGGACATAGCTACCTACTACTGTGCCTTGTGGGAGGCGCTCCAAGAGTTGGGCAAAAAAATCAAGGTATTT	CALWEGYYYKKLFGSGTTLNVEKQDIATYYCALWEALQELGKKIKVF	TRGV9	.	TRGJP	15	-1	-1	111
1	5.651537500777087E-6	TGTGCCACCTGGGACGGGCAAGGGAATTATTATAAGAAACTCTTTGGCAGTGGAACAACACTGCGTGGGATTACAGGTCTGCATTATAAGAAACTCTTT	CATWDGQGNYYKKLFGSGTTLRGITGLHYKKLF	TRGV2	.	TRGJ1	18	-1	-1	82
1	5.651537500777087E-6	TGTGCTGCGTGGGCCCACCCACTGGTTGGTTCAAGATATCGATCGTTTTATTATAAGAAACTCTTT	CAAWAHPLVGSRYRSFYYKKLF	TRGV10	.	TRGJ1	12	-1	-1	47
1	5.651537500777087E-6	TGTGCTGCGTGGTTAACAAGCTATTATAAGAAACTCTTTGGCAGTGATTGGATCAAGACGTTT	CAAWLTSYYKKLFGSDWIKTF	TRGV10	.	TRGJP2	11	-1	-1	42
1	5.651537500777087E-6	TGTGCTGCGTGGGATTTTCTTGGGTTCTTGGTTGGTTCAAGATATTATAAGAAACTCTTT	CAAWDFLGFLVGSRYYKKLF	TRGV10	.	TRGJ1	15	-1	-1	42
1	5.651537500777087E-6	TGTGCTGCGTGGGATTATCGGCCAATACCACTGGTTGGTTCAAGATATAAGAAACTCTTT	CAAWDYRPIPLVGSRYKKLF	TRGV10	.	TRGJ1	16	-1	-1	45
1	5.651537500777087E-6	TGTGCCACCTGGGATAGGCGAGTGGGATTTTCTTGGGTTCTTGGTTGGTTCAAGATATTT	CATWDRRVGFSWVLGWFKIF	TRGV8	.	TRGJP1	18	-1	-1	41
1	5.651537500777087E-6	TGTGCTGTGTGGGATTCCTCCCGAATTAGGGGGTTTATAGAGGATAAGAAACTCTTT	CAVWDSSRIRGFIEDKKLF	TRGV10	.	TRGJ1	15	-1	-1	43
1	5.651537500777087E-6	TGTGCTGCGTGGTTAACAAGGTTATTTTTTTATACCACTGGTTGGTTCAAGATATTT	CAAWLTRLFFYTTGWFKIF	TRGV10	.	TRGJP1	11	-1	-1	30
1	5.651537500777087E-6	TGTGCTGCGCCCGTTTATTATGAGATATTCAATACCACTGGTTGGTTCAAGATATTT	CAAPVYYEIFNTTGWFKIF	TRGV10	.	TRGJP1	8	-1	-1	31
1	5.651537500777087E-6	TGTGCTGCGTGGGATTCCTCCCGAATTGGGGGGTTTATAGGGGATAAGATATTT	CAAWDSSRIGGFIGDKIF	TRGV10	.	TRGJP1	15	-1	-1	45
1	5.651537500777087E-6	TGTGCTGCGTGGGATATTCAATACCACTGGTTGGTTTATTATAAGAAACTCTTT	CAAWDIQYHWLVYYKKLF	TRGV10	.	TRGJ1	14	-1	-1	35
1	5.651537500777087E-6	TGTGCCACCTGGGACGAAGGGTTCACCACTGGTAATTATTATAAGAAACTCTTT	CATWDEGFTTGNYYKKLF	TRGV4	.	TRGJ1	13	-1	-1	33
1	5.651537500777087E-6	TGTGCTTCCGTGGGATTATCGGCGAATACCACTGGTTGGTTCAAGATATTT	CASVGLSANTTGWFKIF	TRGV10	.	TRGJP1	17	-1	-1	25
1	5.651537500777087E-6	TGTGCTGCGTGGGGGGGGGGTGTTAAAGCCACTGGTTGGTTCAAGATATTT	CAAWGGGVKATGWFKIF	TRGV10	.	TRGJP1	12	-1	-1	28
1	5.651537500777087E-6	TGTGCTGCGTGGGATTATGGCATTAGGGGGGTTGGTTGGTTCAAGACGTTT	CAAWDYGIRGVGWFKTF	TRGV10	.	TRGJP2	16	-1	-1	32
1	5.651537500777087E-6	TGTGCCGCGTGGGATTATGGCATTAGGTGGGTTGGTTGGTTCAAGATATTT	CAAWDYGIRWVGWFKIF	TRGV10	.	TRGJP1	16	-1	-1	32
1	5.651537500777087E-6	TGTGCTTCCGTGACCCATATAAGCCCTCTTTGGCAGTGGAACATCTTT	CASVTHISPLWQWNIF	TRGV10	.	TRGJ1	5	-1	-1	39
1	5.651537500777087E-6	TGTGCTGCGTGGGTATTTTATTATACCACTGGTTGGTTCAAGATATTT	CAAWVFYYTTGWFKIF	TRGV10	.	TRGJP1	16	-1	-1	21
1	5.651537500777087E-6	TGTGCTGCGTGGGACTTTTATTATACCACTGGTTGGTTCAAGATATTT	CAAWDFYYTTGWFKIF	TRGV10	.	TRGJP1	13	-1	-1	21
1	5.651537500777087E-6	TGTGCCTTGTGGGAGGGGAAACTCTTTGGCAGTGGAACAACACTCTTT	CALWEGKLFGSGTTLF	TRGV9	.	TRGJ1	15	-1	-1	41
1	5.651537500777087E-6	TGTGCCACCTGGGAACTAATGAGGCTTGGGGGAGGGTTCAAGATATTT	CATWELMRLGGGFKIF	TRGV8	.	TRGJP1	13	-1	-1	34
1	5.651537500777087E-6	TGTGCTGCGTGGGATTGGTCTCCGGGCTATTATAAGAAACTCTTT	CAAWDWSPGYYKKLF	TRGV10	.	TRGJ1	15	-1	-1	27
1	5.651537500777087E-6	TGTGCTGCGTGGGATATTCAATACCACTGGTTGGTTCAAGAAGAT	CAAWDIQYHWLVQED	TRGV10	.	TRGJP1	14	-1	-1	20
1	5.651537500777087E-6	TGTGCTGCGTGGGATACGGGGCAGAATTATTATAAGAAACTCTTT	CAAWDTGQNYYKKLF	TRGV10	.	TRGJ1	17	-1	-1	23
1	5.651537500777087E-6	TGTGCCTTGGGGGGGCAAGAGTTGGGCAAAAAAATCAAGGTATTT	CALGGQELGKKIKVF	TRGV9	.	TRGJP	12	-1	-1	12
1	5.651537500777087E-6	TGTGCCATCGGGGGCGACCCCGGTAATTATTATAAGAAACTCTTT	CAIGGDPGNYYKKLF	TRGV2	.	TRGJ1	21	-1	-1	24
1	5.651537500777087E-6	TGTGCCACCTGGGATGACCCCGGTAATCATTATAAGAAACTTTTT	CATWDDPGNHYKKLF	TRGV2	.	TRGJ1	13	-1	-1	24
1	5.651537500777087E-6	TGTGCCACCTGGGACGGTGAATGGGATTATTATAAGAAACTCTTT	CATWDGEWDYYKKLF	TRGV2	.	TRGJ1	16	-1	-1	25
1	5.651537500777087E-6	TGCGCCTTGTGGGAGGTGGGGTTGGGCGAAAAAATCAAGGTATTT	CALWEVGLGEKIKVF	TRGV9	.	TRGJP	17	-1	-1	20
1	5.651537500777087E-6	TGTGCTGCGTGGGGCTTCCCCACTGGTTGGTTCAAGATATTT	CAAWGFPTGWFKIF	TRGV10	.	TRGJP1	12	-1	-1	19
1	5.651537500777087E-6	TGTGCTGCGTGGGGGAATTATGGAAGTTATAAGAAACTCTTT	CAAWGNYGSYKKLF	TRGV10	.	TRGJ1	12	-1	-1	26
1	5.651537500777087E-6	TGTGCTGCGTGGGATTCCTCCCGAATTGGGGGGAAACTCTTT	CAAWDSSRIGGKLF	TRGV10	.	TRGJ1	15	-1	-1	32
1	5.651537500777087E-6	TGTGCTGCGCCCGTTTATTATGGAAGTTATAAGAAACTCTTT	CAAPVYYGSYKKLF	TRGV10	.	TRGJ1	8	-1	-1	26
1	5.651537500777087E-6	TGTGCCACCTGGGACGGGCAAGGGGGGGGGTTCAAGATATTT	CATWDGQGGGFKIF	TRGV2	.	TRGJP1	18	-1	-1	28
1	5.651537500777087E-6	TGTGCCACCTGGGACGGGCAAGGGAATTGGATCAAGACGTTT	CATWDGQGNWIKTF	TRGV2	.	TRGJP2	18	-1	-1	25
1	5.651537500777087E-6	TGTGCCACCTGGGACGGGCAAGGGAATTATTATAAGACGTTT	CATWDGQGNYYKTF	TRGV2	.	TRGJP2	18	-1	-1	33
1	5.651537500777087E-6	TGTGCCACCTGGGACGGGGCGGCTTATTATAAGAAACTCTTT	CATWDGAAYYKKLF	TRGV2	.	TRGJ1	17	-1	-1	23
1	5.651537500777087E-6	TGTGCCACCTGGGACGACCCCGGTAGGGGTAAGAAACTCTTT	CATWDDPGRGKKLF	TRGV2	.	TRGJ1	21	-1	-1	29
1	5.651537500777087E-6	TGTGCCACCTGGGACAGGCAAGGGAATTATAAGAAACTCTTT	CATWDRQGNYKKLF	TRGV2	.	TRGJ1	18	-1	-1	25
1	5.651537500777087E-6	TGTGCTTACGTGGGGTTATATGATTATAAGAAACTCTTT	CAYVGLYDYKKLF	TRGV10	.	TRGJ1	17	-1	-1	19
1	5.651537500777087E-6	TGTGCTGCGTCATATTATGGAAGTTATAAGAAACTCTTT	CAASYYGSYKKLF	TRGV10	.	TRGJ1	9	-1	-1	23
1	5.651537500777087E-6	TGTGCTGCGTGGCCCCCCCCCTTATTTGGGAAACTCTTT	CAAWPPPLFGKLF	TRGV10	.	TRGJ1	11	-1	-1	29
1	5.651537500777087E-6	TGTGCTGCGTGGGATTATTTTCCTTATAAGAAACTCTTT	CAAWDYFPYKKLF	TRGV10	.	TRGJ1	16	-1	-1	23
1	5.651537500777087E-6	TGTGCTGCGTGGGATCTCTTGAATTATAAGAAACTCTTT	CAAWDLLNYKKLF	TRGV10	.	TRGJ1	14	-1	-1	22
1	5.651537500777087E-6	TGTGCTGCGTGGGATACGGGGGCCGATAAGAAACTCTTT	CAAWDTGADKKLF	TRGV10	.	TRGJ1	17	-1	-1	25
1	5.651537500777087E-6	TGTGCTGCGTGGGACCACAAGGTAAATAAGAAACTCTTT	CAAWDHKVNKKLF	TRGV10	.	TRGJ1	13	-1	-1	25
1	5.651537500777087E-6	TGTGCTGCGCCCGTTTATGGAAGTTATAAGAAACTCTTT	CAAPVYGSYKKLF	TRGV10	.	TRGJ1	8	-1	-1	23
1	5.651537500777087E-6	TGTGCTGCGCGGGATACGGGGGCCGATAAGAAACTCTTT	CAARDTGADKKLF	TRGV10	.	TRGJ1	17	-1	-1	25
1	5.651537500777087E-6	TGTGCCACCTGGGACCTAGATTATTATAAGAAACTCTTT	CATWDLDYYKKLF	TRGV2	.	TRGJ1	14	-1	-1	19
1	5.651537500777087E-6	TGTGCCACCTGGGACAGGCCTATTTGGATCAAGACGTTT	CATWDRPIWIKTF	TRGV3	.	TRGJP2	20	-1	-1	23
1	5.651537500777087E-6	TGTGCCACCTGGAGAAGGAATTATTGGATCAAGACGTTT	CATWRRNYWIKTF	TRGV2	.	TRGJP2	11	-1	-1	22
1	5.651537500777087E-6	TGCGCCACCTGGGACGGCCCTTATTATAAGAAAATATTG	CATWDGPYYKKIL	TRGV3	.	TRGJ1	18	-1	-1	20
1	5.651537500777087E-6	TGTGCTGCGTGGGATTATGGAAGTTATAAGATATTT	CAAWDYGSYKIF	TRGV10	.	TRGJP1	16	-1	-1	27
1	5.651537500777087E-6	TGTGCTGCGTGGGATCAGAATTATAAGAAACTCTTT	CAAWDQNYKKLF	TRGV10	.	TRGJ1	14	-1	-1	19
1	5.651537500777087E-6	TGTGCTGCGCGGGATTATGGAAGTTATAAGATATTT	CAARDYGSYKIF	TRGV10	.	TRGJP1	16	-1	-1	27
1	5.651537500777087E-6	TGTGCCACCTGGGTCTCCGCTACGGCGAAACTCTTT	CATWVSATAKLF	TRGV4	.	TRGJ1	12	-1	-1	26
1	5.651537500777087E-6	TGTGCCACCTGGGCGGGGGATTATAAGAAACTCTTT	CATWAGDYKKLF	TRGV2	.	TRGJ1	16	-1	-1	19
1	5.651537500777087E-6	TGTGCCACCTGGGATCTTTATTATAAGAAACTCTTT	CATWDLYYKKLF	TRGV8	.	TRGJ1	14	-1	-1	17
1	5.651537500777087E-6	TGTGCCACCTGGGACGTAAATTATAAGAAACTCTTT	CATWDVNYKKLF	TRGV5	.	TRGJ1	14	-1	-1	19
1	5.651537500777087E-6	TGTGCCACCTGGGACGGGCCGGGGATCAAGACGTTT	CATWDGPGIKTF	TRGV2	.	TRGJP2	19	-1	-1	22
1	5.651537500777087E-6	TGTGCCACCTGGGACGGGGGGCATAAGAAACTCTTT	CATWDGGHKKLF	TRGV7	.	TRGJ1	17	-1	-1	22
1	5.651537500777087E-6	TGTGCCACCTGGGAGAGTGCAGTGATCAAGACGTTT	CATWESAVIKTF	TRGV8	.	TRGJP2	16	-1	-1	23
1	5.651537500777087E-6	CATGCTGTGTGGGATTGCCCCTATAAGAAACTCTTT	HAVWDCPYKKLF	TRGV10	.	TRGJ1	15	-1	-1	21
1	5.651537500777087E-6	TGTGCTGCGTGGGTATTTTATAAGAAACTCTTT	CAAWVFYKKLF	TRGV10	.	TRGJ1	16	-1	-1	14
1	5.651537500777087E-6	TGTGCTGCGTGGGATTATTGGATCAAGACGTTT	CAAWDYWIKTF	TRGV10	.	TRGJP2	16	-1	-1	16
1	5.651537500777087E-6	TGTGCTGCGCCCGTTTATTATGAGAAACTCTTC	CAAPVYYEKLF	TRGV10	.	TRGJ1	8	-1	-1	14
1	5.651537500777087E-6	TGTGCCACCTGGGTGAGTTATAAGAAACTCTTT	CATWVSYKKLF	TRGV2	.	TRGJ1	12	-1	-1	17
1	5.651537500777087E-6	TGTGCCACCTGGGCCAATTATAAGAAACTCTTT	CATWANYKKLF	TRGV8	.	TRGJ1	12	-1	-1	16
1	5.651537500777087E-6	TGTGCCACCTGGATTTTGAATCGGAAACTCTTT	CATWILNRKLF	TRGV8	.	TRGJ1	11	-1	-1	23
1	5.651537500777087E-6	TGTGTCACCTGGGACGGTGAGAAACTCTTT	CVTWDGEKLF	TRGV2	.	TRGJ1	16	-1	-1	19
1	5.651537500777087E-6	TGTGCTGCGTGGGATTATTCCAAGATATTT	CAAWDYSKIF	TRGV10	.	TRGJP1	16	-1	-1	20
1	5.651537500777087E-6	TGTGCTGCGCCCGTTTATTATGAGATATTT	CAAPVYYEIF	TRGV10	.	TRGJP1	8	-1	-1	22
1	5.651537500777087E-6	TGTGCCACCTGCCCATATTATAAGACGTTT	CATCPYYKTF	TRGV2	.	TRGJP2	10	-1	-1	21
1	5.651537500777087E-6	TGTGCCACCCAATATTATAAGAAACTCTTT	CATQYYKKLF	TRGV3	.	TRGJ1	8	-1	-1	12
1	5.651537500777087E-6	TGTGCTGTGTGGGATTCCTCCCGAATT	CAVWDSSRI	TRGV10	.	TRGJ1	15	-1	-1	25
1	5.651537500777087E-6	TGTGCCTTGTGGGAGGTGCAAGAGTTG	CALWEVQEL	TRGV9	.	TRGJ1	19	-1	-1	24
1	5.651537500777087E-6	TGTGCCTTGTGGGAGGGGAGAATATTG	CALWEGRIL	TRGV9	.	TRGJ1	15	-1	-1	24
1	5.651537500777087E-6	TGTGCCACCTGGGACGGGGCGTTT	CATWDGAF	TRGV2	.	TRGJP2	17	-1	-1	19
1	5.651537500777087E-6	TGTGCTGCGTGGGATTGGTTT	CAAWDWF	TRGV10	.	TRGJ1	15	-1	-1	18
1	5.651537500777087E-6	TGTGCTGCGGGGGGTCTCTTT	CAAGGLF	TRGV10	.	TRGJ1	12	-1	-1	15
1	5.651537500777087E-6	TGTGCCACCTTAATCCCCTTT	CATLIPF	TRGV8	.	TRGJ1	9	-1	-1	17
1	5.651537500777087E-6	TGTGCCACCTGGGATACTTCT	CATWDTS	TRGV8	.	TRGJ1	15	-1	-1	16
